# Supplementary material for: Multilocus molecular systematics of the circumtropical reef-fish genus Abudefduf (Pomacentridae): history, geography and ecology of speciation
Source: PeerJ. 2018 Aug 14;6:e5357. doi: 10.7717/peerj.5357 (PMC6097498; doi:10.7717/peerj.5357)
Supplement: Data S1 [file peerj-06-5357-s013.zip › Data Supplement/assemblies/Abudefduf-troschelii-STRI-X-1346.contigs.fasta]

>NODE_1_length_509_cov_10.941061
ATTAGCAACGATGTCAGTAAGTCGCCATGATTAACATTCGGATCACTGGGATGTAAATAC
TCAAAGAAACACATGCTGCACTCCTACAAGCCTCCTTTCTAAGCAGCTCCGTGCAATACA
GTGAATGAGCAAGGGGGTCGCGCACACCAGGCTTGCTGACAAGCCTTTTTTATGACATTC
ATCAAAGCCATCTGCCATTTTCCGCTCAATTAATTTGTTATGGGAAGTGGGATCAATTAA
GTGCGCACCGTAATGGCTTTATATCCTTGTTTCCCTTTTATAGCCCAATATTTTCTGTGC
TCCACTCTGGCATGAAAAGGCGAAATCGATATCCCCAGCTATTTTCCCCTCCTGTGGACT
AATTTGTTTTTGCCACTCTCTTCCTGGCATGATAAACCGGCTGTAATGAGGGGTTAGGGC
GAGGGGACAGACTAAACATAAACCCACACTCAAGCCAACAAGCGAAGTGGGGTCGCTTTT
TTGCCAATGTGCTCGCTGAATCCAAGAGAACCTGATCTTAATCGAACGCAATCTCATTTG
GATGTCGGAGCAACGCTGTTACCCACACTTAACTAAACGCGGAGGAgtatcaagagggat
tgaccgtcgccctgttatcatctgacacattggtcacccgcagagacagtgag
>NODE_2_length_190_cov_3.905263
AAAGTGGCCTTTTCAGCGCATGAAACGCTGTTTAAGAGCATAAAAACAGCACTCCTGCAG
ATTGTCACAGAAAATGTTTACAAACATGTTTTGGCCTCACAATGTGTTGAAATATGATAA
ATATGAAGGCAAAAGCTGTTTCAAATGACATTGTGTCAAGATTCTGACAGGACACACCGT
TTGGCCAAAATGGCCTTTTCAGCGCATGAAACGCTGTTTAAGAGCATAAAAACAGCACTC
CTGCAGATTGTCACAGAAAATGTTTACAAACATGTTTTGGCCTCACAATGTGTTGAAATA
TGATAAATATGAAGGCAAAAGCTGTTTCAAGTGA
>NODE_3_length_486_cov_23.022635
TATTACCTCATCAAATAAAGTATCAACAAAGCTCCTAAAATAGGATTTGTGGAAGTGGGG
GGAAACAAAACAAAATAAAAAAAGGAGAAACATATCATCACGCCCAACATACTGTATGTG
AGATGTGTGACGCTTAGAAGTCAGGGGAGCAAAGCCTTGAGGGCATACAATCAATATTAC
ATTTTCCATTGCCACCTTCATAGCTATTGTAAATGGCTTGTGTCAAAAATAATAACAGGT
TGTATCAGGAACCTTGGGTTTGCAATTTCGCTCCTAGTGCTTGGAGGCCCCGTCTGCACT
CCCTCCCTTACCCCAGCACCACTGGGTGTTAATGACGCCGTGGTGGCAGACACTTCTCAC
ACCACAACTGACTTTTTTTCCCTCTCTGCCCATTCTTTATCTCTTTACTCCTGACAGTTC
CGAGAACTGCAGGGAAAATGTGTATGTGTAAGAAAACGCTTACTACTAGAGATGATTAGC
CCTTTGTGCATGTTTCGGCGCTCAGCCAGTAGCATAGTATTATTAGCAGGGCTGGAGAGA
TTAAATCTATTCTCACTTCGGTTGTCATAGCACTCTAGGCAGCAATAAGCAAGATGAGAT
GCAGTAAtatgcacactagagggacagact
>NODE_4_length_385_cov_1.316883
ATTTGCATTTGGTGTTCATGTTATCTTGCAAGATGTGGTCCAAATAAGTGTCTGAAATGT
GAACTGTAAGTGAAAGATGCTGAAAAAGCAAAACAGACCTATCAGAGAGATAGCAGAAAT
TGTAGTACTGGACATATCAACAAGACACATGAAACCTAGAGGAACTTGTAGGATATGATA
AAGGAGAAGAGTCTGGAGAAGAAAAGAAAGCAGACCACATTATGTATCAAACATGCTGGT
GGAAGTGTGTCCGCATGGATACCAATGGAACTGGGGCATTGCTGTTTATTAACTGATGAT
TAAAGTAGCAGGATGAATTCTGAAATGTATACAGCTCTACTTTCTGCTCAGATTCAGTCA
GCTGGTGCAAAAGTGACAGGAAGGCTCTGCTCAGTACAGAGTGATAATTACTCAAAACAT
AATATGAAGGCAACACAAGAGCTTCTGAAGTCTAAAAAATGGAATGTTCTTGCATTGCAG
TTAGTCACTTGACCTGAAACCCGTTGAGCTTCTTGATACTTACTGAAGa
>NODE_5_length_440_cov_10.327272
TAAACCATTTATTAGGTGTTTATATACCGATTGGATCGGCTTGCCCTGCATATTTAAGTG
TGCCTATGATAGGAAGTGATGAGTTGTTAGTGTTTTATGACATTTTTCCTTTGAGTATCC
CCTGAAACACGGGCCCCCACAGCACAGCAGCTGGTAGCTCAGCCCCTGACAAAGCTGTTA
ATGTTCTGCAAAGAATGTGCAAATTGCAGAAACGAGTCCAAGTGTGGGCAGAAAACACTT
CTGGTACTTAGAACCAGTGATGGAACAAATTTGGTCAAATTGGTAAAGTGCCCAAAGGGA
GGAGGGAGATGTTCCACGGAAAACCAATTCCAAGCTTGGGTGAGCTCAGGATTGTTTGGA
AACTCTCCAATCTGGGGGCCTGCATTGAATTGCGTGTCAGGCAGAGACTGTTAAATAAGA
TTAGAATAAGGACCAAGAGAGCAGCACAGGTACCTCACAGGATGGCTGTGTAATGTCGAA
TCACAGTTACTCTTTAACAGCCATACATCAGCTGCGGCAGTGTTGGAAAAATGTAACATG
AGGTGGCATGTAAACTCACTGGACAGTTGCAGGAAAcatgagag
>NODE_6_length_8468_cov_16.425247
CGCATTAAAAATCGGACTGGCCCCGGTCCACGCATGACTCCCAGAAGTATTACAAGGACT
AGACCTAACAACGGGACTCATCCTTTCAACCTGACAAAAACTAGCCCCCTTCTCACTCCT
CCTTCAAATTCAACCCTCAAACTCAACAATACTAATTTTATTAGGGCTGGCCTCCACTCT
TGTTGGCGGCTGAGGTGGACTGAACCAAACGCAGCTACGAAAAATCCTTGCCTACTCCTC
AATTGCCCACTTAGGTTGAATAATCCTAGTCATTCAATTCTCCCCATCTCTTACACTACT
TACACTAATTATGTACTTTATTATGACATTTTCAACATTCCTAGTTTTTAAACTAAATAA
ATCAACCAATATCAATTCACTTGCCTCCTCATGATCAAAAATGCCAACAATTACATCCCT
CACCCCCCTAATTCTCCTCTCCCTAGGAGGATTACCCCCACTTTCCGGCTTTATGCCAAA
ATGACTAATTCTTCAAGAATTAACTAAACAAGACCTGCCACTGACCGCCACAGTAGCAGC
CCTGTCCGCCCTCCTCAGCCTTTACTTCTACCTCCGACTATGCTACGCCATAACCTTAAC
TATATCCCCAAACAACCTCGCCGGCACTACCCCATGACGCCTCCCATCCTCCCAACTAAC
CCTGCCCCTGGCTATTTCAACTTCCGCAACAATCTGCCTCCTTCCACTTGCCCCAGCCGC
AATAGCACTAGCAACCCCCTAGAGGCTTAGGATAGCATTAAGACCAAGGGCCTTCAAAGC
CCTAAGCGGGAGTGAAAATCTCCCAGCCCCTGATAAGACTTGCGGGACACTAACCCACAT
CTTCTGCATGCAAAACAGACACTTTAATTAAGCTAAAGCCTTACTAGACAGGCAGGCCTC
GATCCTACAAACTCTTAGTTAACAGCTAAGCGCCCAAACCAGCGAGCATCCGTCTACCTT
TCCCCCGCCCGCCTAAAAAAGGGCGGGGGAAAGCCCCGGTAGGCGACTAGCCTACTTCTT
CAGATTTGCAATCTGATATGTAAAACACCTCAGGGCTGGCAGGAAGAGGACTTGAACCTC
TGTCTATGGGGCTACAAGCCACCGCTTAAAAACTCAGCCATCCTACCTGTGGCAATCACG
CGTTGATTTTTCTCGACCAATCACAAAGACATCGGCACCCTCTATCTAGTATTTGGTGCT
TGAGCTGGAATAGTAGGAACAGCCCTGAGCCTCCTTATTCGAGCAGAACTTAGCCAACCA
GGCGCTCTCCTCGGAGACGACCAGATCTACAACGTAATTGTTACGGCACATGCCTTTGTA
ATAATTTTCTTTATAGTAATACCAATTATGATCGGAGGGTTTGGGAACTGACTAATCCCA
CTAATGATCGGCGCCCCCGATATGGCATTCCCCCGAATAAACAATATGAGCTTCTGACTT
CTTCCCCCGTCGTTCTTACTTCTTCTTGCCTCCTCCGGAGTTGAAGCAGGTGCAGGAACA
GGCTGAACTGTCTACCCACCACTATCAGGCAACCTGGCTCACGCAGGAGCTTCTGTTGAC
TTAACTATCTTCTCCCTTCACTTAGCAGGTGTGTCCTCAATTTTAGGAGCCATTAATTTT
ATTACCACTATTATTAACATGAAACCTCCTGCCATTTCTCAATACCAGACCCCTCTTTTC
GTGTGAGCCGTACTCATCACGGCCGTGCTTCTTCTTCTGTCCCTTCCTGTTTTAGCCGCT
GGGATTACAATACTCCTAACCGACCGAAACTTAAATACCACATTCTTCGACCCAGCTGGA
GGAGGAGACCCCATTCTTTACCAACATTTATTCTGATTCTTCGGCCACCCAGAAGTTTAC
ATTCTGATCCTTCCAGGGTTCGGAATAATCTCCCACATTGTTGCCTACTACGCTGGTAAA
AAAGAACCCTTCGGTTACATGGGCATGGTTTGAGCAATAATGGCTATCGGTCTTCTAGGG
TTCATCGTATGAGCCCACCACATGTTCACGGTAGGAATGGATGTAGACACTCGTGCCTAC
TTTACATCTGCCACCATGATTATCGCCATTCCTACCGGAGTAAAAGTTTTCAGCTGACTA
GCAACTCTGCACGGAGGGGCCATCAAATGAGATACCCCTTTATTATGAGCTCTTGGGTTT
ATTTTCCTCTTTACAGTAGGGGGCCTAACAGGAATCGTCCTTGCCAATTCCTCACTAGAC
ATTGTTCTCCACGACACCTACTACGTAGTAGCCCACTTCCATTACGTCCTGTCAATAGGA
GCTGTCTTCGCAATTGTCGCTGCTTTTGTTCACTGATTCCCCCTGTTCTCAGGCTATACT
CTTCACGAAACATGAACTAAAATCCACTTCGGGGTCATGTTTGTCGGAGTAAACCTCACT
TTCTTCCCACAACACTTCCTTGGCCTGGCTGGCATGCCACGACGATATTCTGACTACCCA
GACGCCTACACCCTATGAAACACAGTTTCATCTATTGGATCCCTTGTATCCCTAGTAGCA
GTTATTATGTTCCTCTTTATTATCTGAGAAGCCTTCGCAGCTAAACGTGAAGTTCTATGA
GTTGAATTAACCTCAACAAATGTTGAATGACTTCATGGCTGCCCTCCTCCCTACCACACC
TTTGAAGAACCTGCATTCGTTCAAATTCAACAAACTTGGCAAGAGCACAAGACTCATACA
GCCATTCCTGCCTAATTTCCTACGAGAAAGGGAGGAGTCGAACCCCCATAAATTGGTTTC
AAGCCAGTCACATAACCGCTCTGTCACTTTCTTCATAAGACACTAGTTAAACCGCTAATA
ACACTGCCTTGTCAAGGCAGAATTGTGGGTTAAACCCCCGCGTGTCTTGCATTAATGGCC
CATCCCTCCCAACTAGGATTTCAAGACGCAGCTTCCCCTGTAATAGAAGAACTTCTTCAT
TTCCATGACCACGCCTTAATAATTGTATTTCTCATCAGCACCCTGGTTCTTTACATCATT
GTTGCTATAGTAACCACTAAGCTAACTAACAAATTTATCCTAGATTCGCAAGAAATTGAA
ATTATTTGAACAATTCTCCCTGCCCTCATCCTTACCCTCATCGCACTCCCATCCCTTCGC
ATCCTTTACCTTATAGACGAAATCAACGACCCCCACCTGACAATTAAAGCCATAGGACAC
CAGTGGTACTGAAGCTACGAATATACAGACTATGAAGACCTAGGATTTGACTCCTACATG
ATTCCCACACAAGACCTGACAAGCGGACAATTCCGGCTTCTAGATGCAGACCATCGAATA
GTAGTTCCAGTTGAATCCCCGATCCGCATACTAATCTCCGCCGAAGACGTCCTACACTCA
TGAGCAGTACCTTCCCTTGGTGTAAAAATAGACGCAGTCCCCGGCCGACTAAACCAAGCA
GCCTTTATTGCATCTCGACCTGGAGTGTTCTACGGACAATGCTCTGAGATCTGCGGGGCC
AACCATAGCTTCATGCCCATCGTTGTAGAAGCCGTTCCCCTAGAACAATTCGAAACCTGA
TCCTCCCTAATACTTGAAGACGCTTCGCTAAGAAGCTAAATAGGGTCTAGCGTTAGCCTT
TTAAGCTAAAGATTGGTGGCCCCCACCCACCCCTAGCGAGTATGCCACAACTCAATCCCG
CACCCTGGTTTGCCATCCTAGTGTTTTCGTGGTTAGTCTTCCTGACCGTCATCCCTCCCA
AAGTCTTAGCACACACCTTCCCTAATGAACCTACCCCTCAAAGCACAGAAAAACCCAAAA
CAGAATCCTGAAACTGACCATGACACTAAGCTTCTTCGATCAATTTATGAGCCCCACATA
TCTAGGAATTCCCTTAATGGCCCTAGCCTTAGTTCTCCCCTGAGTCCTCTTCCCTAAACC
CACATCTCGATGACTAAACAACCGCGTACTAAATCTTCAAGGCTGATTTATTAACCGCTT
TACCCAGCAAATCTTTCAGCCCCTAAGCTTAGGAGGCCACAAATGAGCTGCTCTGCTCGC
ATCACTTATACTTTTCCTTATTACCCTTAACATACTAGGCCTCCTTCCTTATACCTTTAC
CCCCACCACCCAACTGTCACTTAACATGGCCTTTGCAGTCCCTCTCTGATTAGCGACCGT
TATTATCGGGATACGAAACCAACCAAACCACGCCCTAGCACATCTACTGCCAGAAGGAAC
TCCAACTCTTCTCATCCCTATTCTTATCATTATCGAAACCATTAGCCTATTCATCCGACC
ACTGGCCCTGGGCGTACGGCTAACAGCCAACCTTACAGCCGGTCACCTATTAATTCAACT
AATCGCTACCGCCGCTTTCGTCCTCCTACCCCTCATACCCACAGTAGCCATCCTCACATC
TGCACTCCTACTAATGCTTACACTTCTAGAAGTTGCCGTTGCTATAATTCAAGCTTACGT
ATTTGTTCTCCTCTTAAGCCTCTACCTACAAGAAAACGTTTAATGGCCCATCAAGCACAC
GCATACCACATAGTAGACCCAAGCCCTTGACCACTTACAGGCGCAGTCGCCGCCCTACTA
ATAACATCAGGTCTAGCAATCTGAATGCACTTCCACACAACAACCCTAATAACCCTAGGC
TTAGTACTTCTCCTCCTCACAATATACCAATGATGACGAGACATTGTCCGAGAAGGCACA
TACCAGGGCCATCACACACCCCCTGTACAAAAAGGCCTCCGCTACGGAATAATTCTTTTT
ATCACCTCTGAAGTATTCTTCTTTTTAGGGTTCTTCTGAGCCTTCTACCACTCAAGTCTT
GCCCCAACCCCTGAATTAGGCGGCTGCTGACCCCCCACAGGTATCACCACCCTAGACCCC
TTCGAAGTACCCCTACTCAACACAGCAGTCCTACTTGCCTCTGGAGTCACGGTAACCTGA
GCCCACCACAGCATCATAGAAGGTCACCGAAAACAGGCCATTCAATCCCTCACCTTAACC
ATCTTACTTGGCTTCTATTTCACCTTCCTCCAAGCCATGGAATACTATGAAGCCCCCTTC
ACAATTGCAGACGGGGTCTACGGTTCGACCTTCTTTGTAGCCACAGGCTTCCACGGCCTA
CATGTAATTATTGGATCCACATTCCTAGCCGTTTGCCTACTACGACAAATCCAATATCAC
TTTACATCTGAACATCACTTCGGCTTTGAAGCCGCCGCTTGATACTGACACTTCGTAGAC
GTAGTATGACTCTTCCTCTACATCTCTATCTACTGATGAGGCTCATAATCTTTCTAGTAT
TAAAGCTAGTACATGTGACTTCCAATCACCTAGTCTTGGTTAAAATCCAAGGAAAGATAA
TGAATTTAATTACAACTGTAATTACAATTGCCATTGCACTCTCCACCATCCTGGCCATTG
TCTCTTTCTGACTCCCCCAGATAAGTCCAGACCATGAAAAACTTTCACCCTACGAATGCG
GCTTCGACCCCTTAGGATCAGCCCGACTTCCATTCTCCATACGTTTCTTCCTAGTAGCCA
TTCTATTCCTTCTTTTTGACCTAGAAATTGCCCTTCTCCTCCCCCTCCCCTGAGGCGACC
AGCTATCCTCCCCCCTACTCACATTTACCTGAGCATTCGCTGTTCTTATTCTTCTGACCC
TAGGCCTGATCTACGAATGACTTCAAGGAGGCCTAGAATGAGCTGAATAGACAGTTAGTT
TAAGAAAAACCTTTGATTTCGGCTCAAAAACTTGTGGTTAAAGTCCACAATTGTCTAATG
ACCCCTACTCACTTTGCTTTTTCATCAGCCTTCGCCCTAGGCCTGGCAGGTCTAGCATTT
CATCGAACACACCTCCTCTCAGCACTTCTCTGTCTAGAAGGTATGATACTCTCCCTGTTT
ATTGCTCTTTCCCTATGAACACTTCAACTAGACTCCACAAACTTTTCAGCCTCCCCAATA
ATTCTTCTAGCTTTCTCTGCATGTGAAGCTAGCGCCGGCCTAGCATTACTAGTCGCTACT
GCCCGCACTCATGGCACTGATCGGCTACAGAACCTCAACCTACTACAATGCTAAAAATCC
TCATCCCCACCATTATGCTCATTCCAGTCACATGAATTACCCCTGCCAAACAACTATGGG
CCACAACCCTCGCCTATAGCCTAATCATTGCACTAGCCAGCCTAGTTTGATTTAACATCA
CGGCAGAGACAGGCTGGTCATTTATTAACCAGTACATGGCAACAGACCCACTATCAACCC
CCCTCCTAGTCCTCACCTGCTGACTCCTCCCCCTAATAATTCTCGCAAGCCAAAACCACA
CCTCCTCCGAACCCGTAAACCGTCAACGAATATACATCACACTACTGACATCCCTACAAA
TTTTCCTAATTCTAGCCTTCAGCGCAACCGAAGTAATTATGTTCTATGTAATATTTGAGG
CCACCCTAATCCCCACTCTAATCATTATCACTCGATGGGGTAATCAAACTGAACGTCTTA
ACGCAGGCACCTACTTCCTATTTTATACACTGGCAGGCTCTCTCCCCCTACTTGTCGCCT
TACTCCTCCTTCAGAATAGCACAGGAACCCTATCACTTCTCACCCTCCAGTATGCCCCAG
CAATAGAGTTAACATCTTTCGCCGACAAGTTCTGATGAGCTGGCTGCTTAATCGCATTCC
TAGTAAAAATACCCCTTTATGGCGCCCATCTTTGACTCCCCAAAGCCCACGTTGAAGCCC
CCATTGCAGGCTCTATAATTCTTGCTGCCGTCCTTCTAAAACTAGGGGGCTACGGAATAA
TACGGATAATAATTATACTAGAACCACTAACAAAAGAACTCAGCTACCCCTTTATCATTT
TTGCCCTGTGGGGGGTGATCATGACAGGCTCCATTTGTCTACGACAAACCGACCTTAAAT
CCCTCATTGCTTATTCATCAGTAAGCCACATAGGCCTGGTCGCAGCAGGAATTCTAATTC
AAACACCCTGAGGGTTCACAGGAGCCCTAATCCTTATAATTGCCCATGGATTAACATCTT
CAGCACTCTTCTGTTTAGCCAACACTAACTACGAGCGAACCCATAGCCGAACTATAGTCC
TAGCCCGAGGCTTACAAATAGTTCTCCCCCTGATAACCTGCTGATGGTTCATTGCCAGCC
TTGCTAACCTAGCTCTCCCCCCTCTCCCGAACCTAATGGGGGAGCTAATGATTATTACCT
CTTTGTTCAACTGATCCTGATGAACCCTCGCATTAACAGGGGCCGGAACACTCATCACCG
CCGGCTACTCACTTTACATATTCCTAATGACCCAACGAGGCCCTATCCCATCCCACATCA
TCGCCTTAGACCCCACCCACTCCCGAGAGCACCTCCTCATAATCCTACACCTCCTCCCCC
TCATACTTTTAATTCTGAAACCAGAACTAATTTGAGGCTGGACCGCTTGTAGACTTAGTT
TAACCAAAACATTAGATTGTGATTCTAAAGACGGGGGTTAAAATCCCCTTGTCCACCGAG
AGAGGCTCGATAGCACCGAAGACTGCTAATTTTCGTCACCTTGGTTAGACTCCAGGGCTC
ACTCGCCCATAAAGCTTCTAAAGGATAACAGCTCATCCGTTGGTCTTAGGAACCAAAAAC
TCTTGGTGCAAATCCAAGTAGCAGCTATGCACTATACTCCTATTATAATAACTTCAAGCC
TAATCATGATTTTTCTCCTTCTACTCTACCCAGTTCTAACCACCCTCACACCCACCCCTC
AAAAAGACGACTGAGCCATCACCAAAGTTAAAACAGCAGTCAAACTAGCCTTCTTTATTA
GCCTTCTCCCCCTGTTCCTATTCCTCGACGAAGGCGCAGAGACAATTATCACTAGCTGAA
CCTGAATAAACACCCACACCTTTGATGTCAATATCAGCCTTAAATTCGACTTTTACTCCA
TCATCTTCACCCCTATTGCCCTCTACGTCACATGGTCTATTCTTGAATTTGCCTCCTGAT
ACATACACGCAGACCCCTTCATAAACCGCTTCTTTAAATATCTTCTAGTGTTCCTCATCG
CAATGATTATCCTAGTAACAGCCAATAACATGTTTCAACTTTTCATCGGATGAGAAGGCG
TAGGAATCATATCATTCCTCCTCATCGGTTGATGATACGGCCGGGCAGATGCTAACACAG
CAGCTCTACAAGCAGTACTCTACAACCGAGTTGGAGACATCGGACTAATTTTCACAATAG
CATGAATCGCAACTAACCTAAACTCCTGAGAAATACAACAAATATTTGCCGCATCCAAAA
ACATAGACCTTACCTTTCCCCTCCTGGGCCTGATCGTCGCCGCAACCGGTAAATCAGCCC
AATTCGGACTTCACCCATGACTCCCCTCCGCCATGGAGGGCCCTACACCGGTCTCTGCCC
TACTGCACTCCAGCACAATAGTTGTAGCAGGCATCTTCCTTCTTATCCGACTTAGTCCGA
TAATAGAAAATAATCCTGCAGCCTTAACCACCTGCCTATGCTTAGGCGCACTCACCACCC
TGTTTACCGCAACCTGCGCCCTCACTCAAAACGACATCAAGAAAATTGTCGCATTCTCAA
CATCCAGCCAGCTAGGGCTGATAATAGTAACa
>NODE_7_length_318_cov_21.279875
TAAAGGTGATGGAGAGAGGTAGGTGTGTGTATACCTCTTCATGCTGGATCTGAGGTTTGT
TGTGCGTGTCCCGGCCTGCGTGTGTGTGTGTGCTGTGGAGGAGAGAAAGGAAGGGGGGAG
CGAGGCCGTGCGTGAATGAGGAGGGTGAGGTGGGGGTGTCTAATCCAGTCCCAGTGTGAA
ACTGTTGACATTTGTTCTTTTTTTCCCTTCATTATGTGACTGGGGCTGTTTTGCGCTGGA
TTAGCTACAAATCTCCCATGCAGCACATTCAGCATGCCACTAGTAGTTTAACTTCATTAA
TAATGGATGAAGAGATTGTAATCCAGGAGTAAGAGAGCATGCAAGAATACCATACACAGG
GAGAGAGACCGGCAGGGAGAGAGGGCACCCCTCTTATAAAATGAGATTTCTCTCTCTCTC
TCTCTCTCTTTTTTTTTCCAGGACAGTCCTGTGATGGTGATa
>NODE_8_length_478_cov_5.211297
GTTTTCACAGCTTTTGTTGGTTTTGTATTTTTTTCTCTCTCCTTTGGAAGCAGAAGTCCT
TTGATTCTCAAGTCTCTCTGTAAAAACATTAAAAAAGATAATCCATTGGATCTAATTGAC
ACAAAGCCCTCCTTCCCCCCTCCTCCCTTGCCTCTATCCTCCGCCTATGGCCCTCATTTC
TTCTGAGAAAGGCCAAGTGTTTTTGTCCTGTAAATACCACGGAGCAGAGACAAAAAAGAC
GTCTTTAAAATGCAGTCTACAATCCATTACACATATTCCCCCTGCATATCCATTCAGTAA
TTATTCATTAGAAAACATTTAACGTCACAGTGAATTTCACACTAGGCAGTCGAAACACAA
TAGAGGAGATTTGGCCTATTTTGGGGTGAGGAGTTGGGGAGGGGTTAGCTGTACAGAGGA
AGGGTGAAGGCGAAGGAGGGGGGAGGAGGGGAGCAGTATTTGTCTGATCTGAGAACCTCT
GAAACGGGGCCGTCTTGAGACAACGGGGACAgactaaatagtgcagtaacggtctgtgcc
ccgctgcttgctgtggcactcatttagtgtgctttagtgtgccccgagggcaaacaatag
aggcttgttcttagcaatcctg
>NODE_9_length_511_cov_11.545988
TCTCTCTCTCTCTCTCTCTCTCTCTCTCTCTCTGTCTCTCTCTCTCTCTCTCTCTCTCTC
TCTCTCTCTCTGTAGCCTTCAGCCTTTCTCCCTCTCTCTCTCCCATCTTCTGGAACTCAC
GCCGCGGTCACGCCAGGACTTTTCCAGCAGGATTACAGGGAACGGTTCCGAGCTCACACG
GCTTTGGATCTCGCGCCCGCTGACCGACCCACCGACCGACTGGCATTCGTGGCATGCCGT
CGGAGGGCCCCCGCCGGCCCCGGCCCCAGCGCCGGGCGCTCCAAGCGGCTGGTTCCTCCA
CACCTGGCAGGCCCGCAATTTCTTCTGTGGCCCGACTCAGAGTACCGGAGCGGGGAGGCT
CCTCCGGTCGTCGGCCCTTCTTCCTCAGAGGCGAGACCGAGACGCCCCGTCTGCCCCAGT
TTGCCCGACCACGGAGCCCGTCGCCGGGTTCGTCGGCCCCGACCGCCCCCCCTGAGGAGG
TGGCGGGGACCGCGTCCCGCTCAGGCGCCGGATGTCTCTCCGGACAACACGTCCATTTCT
CCAGCCAAAAAGCACAGGGCCCCACGCCCGTCATTCTCTGCCACGCTTCGCACCCGGTCC
CGACCGGGTGCCGCGCAGTCCACGCTCGCGTCGCGGCACGTCGGGTCGGGGGGGG
>NODE_15_length_145_cov_12.448276
CTACGACCTTCCCGTCCCGAGATACAGCAAAAAATCACAGGTTTGTCCCACTTCCTGACG
TCGTAGAGACTCGGGAGTAGGCTCAGTGCGATCGCGGCGGCAGCAAATGGGGGGGTAGAC
ACAAGTTTCATGTCTCTAGCACTAGCCGTTTTCCCAAACCCAGGCCGAAACCCTAACCCT
AACCCTAACCCTAACCCTAACCCTAATTCCGGACCTTACGGCTAGGGTTGGCCCATACTA
CGGGACCCAAAAAAGTGTCACTACAAACCTATACCAATCAACTCAGAGC
>NODE_16_length_357_cov_7.249300
CGCGATCGCACTGAGCCTACTCCCGAGTCTCTACGACGTCAGGAAGTGGGACAAACCTGT
GATTTTTTGCTGTATCTCGGGACGGGAAGGTCGTAGAGACTCGGGACTGAGACCGGCGTC
TTCAGCATAGCCAAATTAGGTGGGTCAGGTGGAATTTCCAGGTGTCTAGCACGTATGGTT
CCGGAGATATTGGCCAAAACGTTCTCCCATTCACTGACAATGGGCAGTGCATAATGCAGC
CAGGGTTAGGGTTAGGGTTAGGATTTCGGCCTGGGTTTGGGAAAACGGCTAGTGCTAGAG
ACATGAAACTTGTGTCTACCCCCCCATTTGCTGCCGCCGCGATCGCACTGAGCCTACTCC
CGAGTCTCTACGACGTCAGGAAGTGGGACAAACCTGTGATTTTTTGCTGTATCTCGGGAC
GGGAAGGTCGTAGAGACTCGGGACTGAGACTGGCGTCTTCAGCATAGCCAAATTAGGTGG
GTCAGGTGGCATTTCCAGGTG
>NODE_17_length_521_cov_14.199616
TTCAAATTAGTTTTATGCTTAGATAAATTGCCTGTAATTCATTTACCCACTTTTGCCCAA
TCCCAATAATTAAACGTCTGGAGCCATAAAATCATACTGCATCATGCACTGCTGAAGTAA
CAATTCATAAGATGTGGTGCTGAGTTTCTGGATGTGTGTGTGGGGGTTGGGGGCACAGAC
TCCCACCCATCTTCCCTTCACCCCACCTTTTCATTTTCAATTATGTGTTGGAATATGAAT
CTTTAATAGGGTGATAATTGTGCTAGCATATTTGCTGTCACCCACCATTAGCCCAGATTA
ATTAGCCCATTTAGTTTAGCTTAAGAAAGTGTCTGGCTGAGGAATGGGGGCACTGATGGA
AGGCGGATAGAGAGAGAGTAGAATCAGCACAATCTGTTCTATATCATAGTGCCATCTTTT
TTCTGCTTTCTCTCTGTCTCTTTGTGTTGTTCGCTTCTCTTCCTTTTCCCTCTTTGCTAC
TTCAACTCTCTTTTTCTCATCTAACTTAGTTTGTTAGTCTGTTTCATCAGTCTGCACTCA
TCTGCTGCTCCTGTTCTCAGCAATATTTTTTGTCGCTCTGTGGCTTTTCAAGTGGTCGGT
GGGGAGACTGATGGGAGATTCGTGTTGTGCAGTTGAGACTTTCTCAGAACTATTAATTCA
GTAAt
>NODE_18_length_469_cov_17.859276
GTAATACTTGTATAGGCATCATTATAATAGTTAATGGTAGTGAGACTACCACGGTCTAAG
CAGGGGCTTATGCATAGAATGCTATCTGTTAATCAGAATGGTCTAGGAAAGGACAAATTG
TTTAATAATTTAAGGAATACGGAGAGATAAGAAAAGGCTCATATAAGGTAGAGACAGTGT
TAAATCTTGGAAAAGGTGGCATGAAGGGTTACGTAGTTTAGAACTGAAGTGTGCGGGATG
GGGACACTTGTCATTGAGAAGAAAAGTAACAACAACAAACATCATGCAATTAACATTCGT
CACAAGTGACAGCGCAGCTTTTAAAGGCTAAATTGAAAAACCATTGAACTGTTAAATTAA
AAGTGACAACACAACAGTCAGGTAGGACAGCACACGGGACAGAAGGAGAGATCGAAGGAG
AGAGAAAAGCAACAGTAAGAGAGACATAAATATGAAATGATTGTTAGCTTTAAACCTTAT
CATCTGGATTCGAATCCTCAACTATAAAACAGCAACTCTTAACACATTTATAGAAATACT
GGAAAAATATTAGCACTAATTAACCTTTGTATCCAAGTGCATTGAAAAGAATACTACCGT
TACCTCTGTGTCc
>NODE_19_length_1286_cov_17.914463
TTAACCAGACAAATCGCTCCACCAACTAAGAACGGCCATGCACCACCACCCACAGAATCG
AGAAAGAGCTATCAATCTGTCAATCCTTTCCGTGTCCGGGCCGGGTGAGGTTTCCCGTGT
TGAGTCAAATTAAGCCGCAGGCTCACTCCTGGTGGTGCCCTTCCGTCAATTCCTTTAAGT
TTCAGCTTTGCAACCATACTCCCCCCGGAACCCAAAGACTTTGGTTTCCCGGACGCTGCC
CGGCGGGTCATGGGAATAACGCCGCCGGATCGCTAGTTGGCATCGTTTATGGTCGGAACT
ACGACGGTATCTGATCGTCTTCGAACCTCCGACTTTCGTTCTTGATTAATGAAAACATTC
TTGGCAAATGCTTTCGCTTTCGTCCGTCTTGCGCCGGTCCAAGAATTTCACCTCTAGCGG
CACAATACGAATGCCCCCGGCCGTCCCTCTTAATCATGGCCCCAGTTCAGAGAGAAAACC
CACAAAATAGAACCGGAGTCCTATTCCATTATTCCTAGCTGCGGTATTCAGGCGACCGGG
CCTGCTTTGAACACTCTAATTTTTTCAAAGTAAACGCTTCGGACCCCGCGGGACACTCAG
CTAAGAGCATCGAGGGGGCGCCGAGAGGCAGGGGCTGGGACAGACGGTAGCTCGCCTCGC
GGCGGACCGTCAGCTCGATCCCGAGATCCAACTACGAGCTTTTTAACTGCAGCAACTTTA
AGATACGCTATTGGAGCTGGAATTACCGCGGCTGCTGGCACCAGACTTGCCCTCCAATTG
ATCCTCGTTAAAGGATTTAAAGTGTACTCATTCCAATTACAGGGCCTCGAAAGAGTCCTG
TATTGTTATTTTTCGTCACTACCTCCCCGAGTCGGGAGTGGGTAATTTGCGCGCCTGCTG
CCTTCCTTGGATGTGGTAGCCGTTTCTCAGGCTCCCTCTCCGGAATCGAACCCTGATTCC
CCGTTACCCGTGGTCACCATGGTAGGCACAGAAAGTACCATCGAAAGTTGATAGGGCAGA
CATTCGAATGAGACGTCGCCGCCACGGGGGGCCAGCGATCGGCTCGAGGTTATCTAGAGT
CACCAAAGCGGCCGGGGCGCCCCGAGGGGCCACCCCGCATGGGTTTTGGGTCTGATAAAT
GCACGCATCCCCGGAGGTCAGCGCTCGTTTGCATGTATTAGCTCTAGAATTGCCACAGTT
ATCCAAGTAACGGTAGAGCGATCAAAGGAACCATAACTGATTTAATGAGCCATTCGCAGT
TTCACTGTACCGGCCGTGTGTACTTAGACTTGCATGGCTTAATCTTTGAGACAAGCATAT
GCTACTGGCAGGATCAACCAGGTAGCCCAGAAGCGTGCGTGCGGCAGCGGGAGGGAGAGA
AGGGAGGAGAGCCAGCCAGGAAAGGCAGGCAAACCCCCGAAACCCCCCCC
>NODE_23_length_419_cov_7.114559
GTGACTTCCTTGAACTGTCAGGAAAGCTCCACCAACAGCTGGCTTGTGAAAAGGGGCCTT
GGAGGTTGACTGGATCTTTAAATATTAATCATCAAATGTGCATCTTGCAAGAGATTGCAG
TATCTTCTTTCACTTACAACTTTGATCGTCAGAAATGGCACAGTTCAAATATAGGTCAGT
ACAGGGCAATTAGCCTCAAAAAGGACACAAAGAGTAAAAACAATCATGAAATGCATGGTT
TCATAATAAAGTTTATTCTATATTACAAATAGTATTTTGTTCTTGACTGCAAAATAGGAA
TGCATTATATTTACATACACAGGTATACAATTAATTATAACAAAGTTAGAGAAGCTCGCC
TTATATCCCCCAGGTTTCGTTTTTATCTCTCGATAAGATACTCTTTATCTTTCAAATATG
ATCTAGTAAAAGTCTTTTCTAGCATGTTTGTGTAACACCTGCTATAACACTGAGCTAGGA
GGACATTTTTAGTTCCTACAAAACGTTTGAAGGTGGAAACTTTATCCGTGCTCTTTATCC
GTGCAACACAAGTTGTCgactag
>NODE_24_length_1629_cov_8.710866
GGTGCGGGAGGATCCCCTCGTGGGACCTCTCCCCGGCGCCGGCCGTCCCCCGCCGGGCGC
ATTTCCTCCGCGGCGGTGCGCCGCGACCGGCTCTGGGTCGGCCAGGAAGGGTCCGGGGGC
GAAGGTGGCTCGCGGCCTCGGCCGTGAGCTTTACAGCGACCCCCTCGCCCGGAACTCGCC
GCTTCCCGGGGCCGTGGACCGAGTACTCTCTGCGCCCTCTCTCCCGTCCTCACGGGCGGG
AAGGGACGGGGCCCCCTCGCCCCCGGCGCGACTGTCGACCGGGGCGGACTGTCCTCAGTG
CGCCCCAACCGCGTCGCGCCGCCCAGGGCGGGGATCGGCCCACGCTGGCGCGCAAGGGGT
CAGCGGCGATGTCGGCTACCCACCCGACCCGTCTTGAAACACGGACCAAGGAGTCTAACG
CGCGCGCGAGTCAGAGGGTGGAGCAAACCCCGAGGCGCAATGAAAGTGAGGGCCGGCGCA
CGCCGGCTGAGGTGGGATCCTGGGCCCCCCGTGGGCACCCGGGCGCACCACCGGCCCGTC
TCGCCCGCCGCGTCGGGGAGGTGGAGCTTGAGCGCGCGCGATAGGACCCGAAAGATGGTG
AACTATGCCTGGGCAGGGCGAAGCCAGAGGAAACTCTGGTGGAGGCCCGTAGCGGTCCTG
ACGTGCAAATCGGTCGTCCGACCTGGGTATAGGGGCGAAAGACTAATCGAACCATCTAGT
AGCTGGTTCCCTCCGAAGTTTCCCTCAGGATAGCTGGCGCTCAGAGTCTCGCAGTTTTAT
CTGGTAAAGCGAATGATTAGAGGTCTTGGGGCCGAAACGATCTCAACCTATTCTCAAACT
TTAAATGGGTAAGAAGCCCGGCTCGCTGGCTTGGAGCCGGGCGTGGAATGCGAGCCGCCT
AGTGGGCCACTTTTGGTAAGCAGAACTGGCGCTGCGGGATGAACCGAACGCCGGGTTAAG
GCGCCCGATGCCGACGCTCATCAGACCCCAGAAAAGGTGTTGGTTGATATAGACAGCAGG
ACGGTGGCCATGGAAGTTGGAATCCGCTAAGGAGTGTGTAACAACTCACCTGCCGAATCA
ACTAGCCCTGAAAATGGATGGCGCTGGAGCGTCGGGCCCATACCCGGCCGTCGCCGGCAA
CAGGAGCCGCGAGGGCTAGGCCGCGACGAGTAGGAGGGCCGCCGCGGTGCGCACGGAAGC
CTAGGGCGCGAGCCCGGGTGGAGCCGCCGCGGGTGCAGATCTTGGTGGTAGTAGCAAATA
TTCAAACGAGAACTTTGAAGGCCGAAGTGGAGAAGGGTTCCATGTGAACAGCAGTTGAAC
ATGGGTCAGTCGGTCCTAAGGGATGGGCGAACGCCGTTCGGAAGCGCGGGGCGATGGCCT
ACGTCGCCCCCGGCCGATCGAAAGGGAGTCGGGTTCAGATCCCCGAACCTGGAGTGGCGG
AGATAGGCGCCGCGAGGCGTCCAGTGCGGTAACGCAAGCGAACCCGGAGAAGCTGGCGGG
AGCCCCGGGGAGAGTTCTCTTTTCTTTGTGAAGGGCAGGGCGCCCTGGAATGGGTTCGCC
CCGAGAGAGGGGCCCGTGCCCTGGAAAGCGTCGCGGTTCCGGCGGCGTCCGGTGAGCTCT
CGCTGGCCCTTGAAAATCCGGGGGAGATGGTGTAAATCTCGCGCCAGGCCGTACCCATAT
CCGCAGCAGGTCTCCAAGGTGAACAGCCTCTGGCATGTTAGATCAAGGCGGGTAAGGGAA
GTCGGCAAGTCAGATCCGTAACTTCGGGATAAg
>NODE_25_length_291_cov_13.336770
TCTTATCAGGAACACGGACCAAAAAAAATCAGGCTAATTAATTAAGAACAGTATTAGAAG
TAATGGGATATTATAATATAAATTGCTACATTCTGGAACCAATTTAATCCAATTACTGGA
ACCCCTCATGAATATAATACCTCCAAAATCACTCCGTCAGAGTCCAAAGGGAGATGTGTC
TGACTACTAAGACTGAAAGAAAAAAAAACTGCTCCCTTTTAACGGCGAACACCAACAATG
ATTTAAATGGTTGAGAGCAACTGTTAATTTGAGTAATAAACCTAATGATGATTTTTTTTT
TCTAATTGACATTTCGACCATTTACAACCTGAGTAGGTTTTTGTTTGAGCTCCCTTGCGC
TTGATAAAGACGAATGACTGTAAAAGCTGATTGGTGCTTTTTCTCTTAATGGCCCTTACC
CAATTTAAAAAatgt
>NODE_26_length_3941_cov_18.591221
AAAACTTGACTTAGTTAAGGCTAAAAGAGCCGGTAAAACTCGTGCCAGCCACCGCGGTTA
TACGAGAGGCTCAAGTTGACAGACAACGGCGTAAAGAGTGGTTAAGGAACTTATTAAACT
AAAGCCGAACGCCCTCAGAACTGTTATACGTTTCCGAAGGTAAGAAGCCCCACCACGAAA
GTGACTTTATTTTCCCCGACTCCACGAAAGCTGCGGAACAAACTGGGATTAGATACCCCA
CTATGCCCAGCCCTAAACTTTGATAGATCATTACACCCACTATCCGCCAGGGTACTACGA
GCATTAGCTTAAAACCCAAAGGACTTGGCGGTGCTTTACATCCACCTAGAGGAGCCTGTT
CTAGAACCGATAACCCCCGTTAAACCTCACCCTCCCTTGTTTTTCCCGCCTATATACCGC
CGTCGTCAGCTTACCCTGTGAAGGTTTAATAGTAAGCAGAATTGGTAAAACCCAAAACGC
CAGGTCGAGGTGTAGCGAATGAGAGGGGAAGAAATGGGCTACATTTCCTAAACCAGGAAA
TACGGACAATGTACTGAAACGTACGTTAGAAGGAGGATTTAGCAGTAAGCAGAAAATAGA
GCGTTCCGCTGAAACTGGCCCTGAAGCGCGCACACACCGCCCGTCACTCTCCCCGAGCTA
ACATGAATGTATTCTTAATAACCAACACCTGCAAAGGGGAGGCAAGTCGTAACATGGTAA
GTGTACCGGAAGGTGCACTTGGAAAAATCAGAGTGTAGCTAAGACAGAAAAGCATCTCCC
TTACACTGAGAAGTCACCCGTGCAAATCGGGTCGCCCTGACGCCCAATAGCTAGCTCACC
CCCACAAAACCAATTTTACCCCATTAATAACCCCTAATTCACTTAAACCCATAAACAAAC
CATTTTTCCTCCTTAGTACGGGCGACGGAAAAGGAACCTGAAGCAATAGAGAAAGTACCG
CAAGGGAAAGCTGAAAGAGGAGTGAAACAACCCAGTAAAGCACTGAAAAGCAGAGACACA
ACCTCGTACCTTTTGCATCATGATTTAGCCAGTACCCCCTAAGCAAAAAGAATTTTAGTT
TAGTACCCCGAAACTAGGTGAGCTACTCCAAGACAGCCTAATCAATAGGGCGCCCCCGTC
TCTGTGGCAAAAGAGTGGGAAGAGCTTTGAGTAGAGGTGACAGACCTACCGAACCTAGTA
ATAGCTGGTTGCCTGGGAACTGGATAGAAGTTCAGCCTCATAAGTTCTTCCCTCGACCTG
TCTAACTGGCCTATTCCTGAGACCAGAAGAAATTTTGAGAGTTAGTCAAAGGGGGTACAG
CCCCTTTGAAACAAGACACAACTTTTCCAGGAGGATAAAGATCATAATAATTTCAAGGCA
AAATGCTATGGTGGGCCTAAAAGCAGCCATCCCGATAGAAAGCGTTAAAGCTCAAGCATT
AATTAACCCCTACAATACTGATAATGAACCTTAAACCCCTAAACTTACCAGGCCGTTCCA
TGCCCCCATGGAAGCGACCATGCTAATATGAGTAATAAGAGAGCCCAAACTCTCTCCCAG
CACATGTGTAAATCGGAACGGACCCCCCACCGAACCTTAACGGTCCCAAACAAAGAGGGC
AGTGAGTAAAAAACCAAACAACAAGAAAAACACCCACTATTAACACCGTTAACCCCACAC
CGGCGTGCCAACAAGGAAAGACTAAAGGAAAAAGAAGGAACTCGGCAAACACACGAACCA
AGCCTCGCCTGTTTACCAAAAACATCGCCTCTTGAAAAAACAACATAAGAGGTCCCGCCT
GCCCTGTGACCACGTGTTTAACGGCCGCGGTATTTTGACCGTGCAAAGGTAGCGCAATCA
CTTGTCTTTTAAATGGAGACCTGTATGAATGGCATGACGAGGGCTTAACTGTCTCCTTTT
TCCAGTCAATGAAATTGATCTCCCCGTGCAGAAGCGGGGATAGAACCATAAGACGAGAAG
ACCCTGTGGAGCTTTAGACACTAAGCCAGATCATGTCAAACACCCCCCACTAAAGGATTG
AACTTACTGCAACCTGGCCTGATGTCTTTGGTTGGGGCGACCTCGGGGAAGCAAAAAACC
CCCGCGTGGAATGGAAGAACTCTACTTCCAAAACCAAGAGCCACCGCTCAAATTAACAGA
ATTTCTGACCAATTACAGATCCGGCTCAACGCCGATCAACGGACCGAGTTACCCCAGGGA
TAACAGCGCAATCCTCTTTTAGAGCCCATATCGACAAGAGGGTTTACGACCTCGATGTTG
GATCAGGACATCCTAATGGTGCAGCCGCTATTAAGGGTTCGTTTGTTCAACGATTAAAGT
CCTACGTGATCTGAGTTCAGACCGGAGTAATCCAGGTCAGTTTCTATCTATGCTATGATC
TTTTCTAGTACGAAAGGACCGAAAAGAAAAGGCCAATACTTCAGGCACGCCTTACCCTCA
CCTAATGAAAACAACTAAAATAGGTAAAAGGGCATAACCCCCCGCTTAAGAAAATAGCAT
GTTAAGGTGGCAGAGCCCGGCCATTGCAAAAGACCTAAGCCCTTTCCACAGAGGTTCAAG
TCCTCTCCTTAACTATGATTTCAGCACTTATTACCTTAATCCTCAACCCACTTATCCTAA
TTGTATTTGTTCTTCTGGCCGTCGCCCTCCTAACCCTTGTAGAGCGGAAAGTCCTAGGCT
ATATACAACTCCGAAAAGGCCCAAACGTAGTTGGACCCTACGGACTGCTTCAACCCATTG
CAGACGGATTAAAACTTTTTATAAAAGAACCTGTACGCCCCTCAACATCCTCCCCCATCC
TCTTTCTATTTACACCTATACTAGCCCTCACCCTTGCCCTGACCCTCTGGACCCCTATAC
CTCTTCCCTTTCCAATAGCAGACCTTAACCTTGGCATTCTATTTATTCTAGCCCTTTCTA
GCCTGGCGGTGTACTCAATTCTAGGCTCAGGCTGAGCATCAAATTCAAAATACGCACTAA
TCGGAGCTCTACGAGCAGTCGCCCAAACCATTTCATATGAAGTAAGCCTAGGCCTAATCC
TTCTAAATGCTATTATTTTCACCGGAGGCTTCACCCTTCAAACCTTCAGCGTAGCCCAAG
AAAGCACATGACTGATCTTACCAGCTTGACCCCTGGCTGCAATATGATACATCTCCACAC
TAGCAGAAACCAACCGGGCACCATTTGATCTAACCGAGGGAGAGTCAGAACTTGTTTCCG
GTTTTAATGTAGAATACGCTGGAGGCCCTTTCGCACTCTTCTTCCTAGCAGAATACGCCA
ACATCCTCCTTATAAACACACTCTCAGCCACACTCTTCCTAGGAGCCTCCCTGTCCCACG
CCCTCCCTGAGCTAACATCAATTAACCTGATAACTAAAGCAGCCCTCCTCTCCGTTGTCT
TCCTCTGAGTTCGGGCCTCCTACCCCCGATTCCGATACGATCAACTGATACACCTCATCT
GAAAAAACTTCCTCCCATTAACACTAGCCCTGGTAATCTGACACTTATCACTTCCCATCG
CACTCACTGGTCTCCCCCCTCAACTTTAACCTTGGAGCTGTGCCTGAAGAAAAGGGCCAC
TTTGATAGAGTGAATTATGAGGGTTAAAGTCCCTCCAACTCCTTAGAAAGAAGGGACTCG
AACCCTACCTGAAGAGATCAAAACTCTTAGTGCTTCCACTACACCACTTCCTAGTAAAAT
CAGCTAATAAAGCTTTTGGGCCCATACCCCAAACATGTTGGTTAAAATCCTTCTTTTACT
AATGAACCCTTACATCTTAACCATTCTACTTTTTGGTCTGGGCCTAGGAACAATAACAAC
CTTTGCAAGCTCACACTGACTGCTTGCCTGAATAGGGCTCGAAATTAATACCCTCGCCAT
CATCCCCCTCATAGCCCAACATCACCACCCACGAGCAGTCGAAGCCACCACCAAGTATTT
CCTTACCCAAGCGGCAGCCGCCGCCATGCTACTATTCGCAAGCACTACTAATGCCTGACT
GACAGGACAATGGGACATTCAACAAATAACTCACCCCCTCCCTATTACAATGATTACTTT
AGCCC
>NODE_30_length_782_cov_20.035805
ATCTGGAGGTCAAGAACTGCAGAATTTACTTTAGCTGAATTCAGGAAAAGACACAGATGC
TGTCAAACATGTTGTGCATTTTAAAGTCGAGCCCTCAGTTTGTGTGTCGGTCTGTCTGAG
GCTGACTCCATGTGTGAGCCTGATTTTCATCTGCCGTAGAAATTCCTGAACCACTCTGGG
CATCCCTGAATCTGAAATCTGAATATCAAATCACTGCACAAATCACATGGAGAGGGCCGT
CCAATCAGAGCGGCTGGCTAATGGTTAGTGCTGGAACTGCACACAAATACATGGAAAAAT
AAAGCAGTGTTGTGAGCTGCCACTTTAAGGAAACAGTAACAGTAAAGTGTAGAAAAAAAC
TTTAGCAGCAAAAACTAATAATTGCAAAGCAGCCAATTAAATTGTGCGGGAGAGATGAAA
CCGCTCATATTTCCCCTGGTAATTTCATGCTCTAAACTCGCTTCCGTGCGCACATAAAAA
GAGGAGAGAAAATATCATTTCAGAAGCTGACAGAACTCATTGTTCGTGGAATTTTAAATT
CAAAAAAGTTAATAAAGGCGAGTGCGAGATGAAGGGAATTTGCATTTCTCAGATTAACAG
CATGTAGAGCAGCGGCGGCGCGCGCAGCCTCAGGTCATCATTTAAGAAACCTTTGCATAT
TTTATTTAAGAGTGGCCCGGTTTGGAGCGTAATAAGACAGACAGATAATGATTAGAAGGT
CGGGCCTGCAGGGCACAGCCGGGCTGGGCGCTGTAACGCTCTAATACCCAACACACACAC
GTACACACACACACACAAAGCACAGCACAGCACAGCCTGTGCCGGCTCCTCTAATTGGCT
GCTGATGGTTTATGAAATGTTTTCCAAAGGTTTTATTATTGTTGTTGTTGTTGTTGTTGT
TGCTTTTATTGCTTTCATTATTTTAA
>NODE_31_length_681_cov_6.055800
TTTACCAGAAAATTCTCAGGAATCAGTTTCATTTTATTATAGCCTGACCTGTGAATATGA
AACTTCATTAACATTTACTGCAGCATCCCCGTCCAGCACATTTTCTATTTCATTTTAGCA
TTCCAGACCAACAGACAAAGTCAAAGGGGGTTTCTGTGTGTGTTTGTGGTAACAAATGAC
GGTGTGAAATGAATGGAAAACGAGACAGTCTGATGATCATGCGCAGACTCATATTTTTAG
AATATCCAGTCAGGGCGCAGCCTGTTAGGTGTCAAATAAAAGCACCTGTCTCCATGACAA
AGTGCAGCCCATTCGCCTCAGCCCCAGCCACCATCTACTAGACCCTATCTAGCGCGTGTG
TGTTTTTCTCCCACCAAACCTACTTTATACGCTGGACTTTGGAGGCCGTCTGTCCCTTTT
ATTTGCAGTTAATTTTTGCCGCCTTCACCGGGGCTCTTCACCATGAATCTTCATTTCGCT
GCTGACACCGTTGAATGTGAATTCCTCATTTCCTGTCCTTTTATTTATATCTGTTGCCTG
GTGATTTGATCATGCTGGGAATACAAGATTAGCAATTGCCTCGTCCTTGGTTTTGCCTCA
AGGACATCTGCTACTGAAATGTTATTGTTTGTGCTTCTTAACCCTTTGCGTCCTAGCTTC
TTTTTCACCTTACATTTTGCACTGTAGAGGCAACTCTCTCTCTCTCTGTGTCTCCTAAAT
GCATTTGTCCTTCACAGTTGTACCTGGGAACAGAGGCGACCTAACAAAATGACAATTCCT
CCATTAAAAATCCTCCCATTTAGTGTGCCATTCCACAGCTAATTt
>NODE_35_length_295_cov_1.413559
AGGGCGTGTCCAGCTGGTGGTGGGAGTATTAATGGAGAGGGGGCCCTCAGTTCAGCGTCA
CACCAGCTGGCTCATAGAAGCTCCAATACTGCTCCTCTGCACTTCATCCATCTCCTACTC
TTCCAACTCTGTAGGTAAGCTTTTTCTTCCATCTTTTTCTTCTCCTTCTCCTCCTATGAT
TCATTGCATCCAACTCATCTTCATCCCATTTATACATTTCGGCATGTTCTGCATTTCTGG
CCCTACTTCATAAACCTCCTTCACCTGCTTCTCCTCCTTTTTGCTCCATCTTCTTGATTC
CTTACCCACTGTTCTTCTTCACCTCTTATCTTTTTCATTTCTTGATTTTTCCTAAATCTT
TTCCCCTCCTTCTTGGTGTTTTGATCTCCGTGTGGatagttttcctgctgctatttcctc
attaaaacatgtttgtgtg
>NODE_37_length_145_cov_28.124138
CCCTAACCCTAACCCTAATTCCGGAGCTTACGTCCCATACAACGGGAGCCAAAAAAGTGT
CCCTACAAACCTATACCAATCAACTCAGAGCGGTCTGAAACGCGCTCTCAAAGGCCTTCT
ACGGGAACTTATCTCGGCCTCAGCGCTATGACACTGGCTGCGTTATGCGCGTCCCATTGT
CAGTGAATGGGAGAACGTTTTGGCCCATATCTCCGGATCCAGACGGGCTAGACACCTGGA
AATGCCACCTGCCCCGCCTAATTTGGCTATGCCGAAGACGCCGGTCTCA
>NODE_38_length_495_cov_20.844444
ATTTGTTACTGACATTTAAAGAGGGCACTCCACACTTAATGTTGGTTAAAACAAGCAATT
TCAAACAGAGTGCTTTAAGAAAGTGAGAACTGTATTTTGTATTTTTCTTTTTACGACCAC
CATTTAACGTGCAACAATTCACCTCCAAACTTGTTTCCTGATTAATGATCATCAAGAAGC
ACTTAGTTGTGTTTCCTTCAGGTGGGAACGTGAGGTAAGACTTTGTGGGCAACACAGTTA
ATCACACAAAAATCTAACAAAAATCAAAAATGAAATATTTATTACAGCATTTGTGACTGA
ACACCTTTTAAACATTACGTCACAGTCCTCATACAAGTATTTAATGTATTTTTGACAAAG
CTTAAGGGAGACGGCATCTTATCATCTAGTGAGGAACACGTGCTGAAAAAGGAAGGAATT
CATGGACATACAATATCAATGCCACAGCAGATCTGAAACTAGCAAAAACATTCTTTTTCA
ATTGAGGTAAACACATAGAATATCTAACATGAAACAATTAATAGACTGAACTCTGTACGA
AGTTTGTTACAATATTCTCTCAGCTTTTTTTCCCCCCAAAAGCATTGAGTTCATAATTTA
AGTTTTTTTTTTTTCCTTTTTTTTCTTTTTTTTCGTTTt
>NODE_39_length_474_cov_10.694093
GTAACCACAATGCATTGCCCATATGAAGGAAACAAACAAACTGAGAGAGTATTTTGTCTA
CTTGACTAAATCTGGACGCTTGTCTCTTTGTGTTTGCATATACATACATACATATGCAGG
ATGTGCACCCATTTGCTACTTATGTGGTTCACATGTCATGACAGAGGAAGGACACTATCC
TCTGGTATGTTTTGTTGTGCCCTCTGCCTTAATTTGCCTGTTGTAAGTGTGAAGGGGAGC
CAGGGAGATGACATCATGCAGCAGGCAGTGTTTGAAGTGCCAGTCCTGAAGGAACCACTT
ATAGCAATTAGGATATCCTTGAACAAGCGTTTGCGAAACATTGGCTGGTTTTTGGCATTT
GCCTCCCGTTCCTGCCTACTAACTAGCGAGGTTTGATCTCCCATAATTATCTACCCACCG
GCTCCTCACTCCTGACAGCTCTCTCCCTGGAGAGGGCTGAATGCCGGGGCTACTCACTGA
TTGCATCAAAGTGTCAGAAATTGCAACATCAAAAATAATAACTGATATTCCGGCAGCAGG
CTGCTCTTTGAATATTTCCTTTAAAACGCTCTCTAATTTGTGTCTCGCATGGTGCCAATG
TGTGTGTGACTGTGAGGg
>NODE_40_length_193_cov_9.020725
CCCTAACCCTAACCCTAACCCTAACCCTAATTCCAGACCTTACGGCTAGGGTTGGCCCAT
ACTACGGGACCCAAAAAAGTGTCACTACAAACCTATACCAATCAACTCAGAGCGGTCTGA
AACGCGCTCTCAAGCGCCTTCTGCAGGAACTTATCTTGGCATCAGCGCTTCCACACTGGC
TGCGATATGCACATCCCATTGTCAGTGAATGGGAGAACGTTTTGGCCAATATCTCCGGAA
CCAGACGTGCTAGACACCTGGAAATGCCACCTGCCCCACCTAATTTGGCTATGCTGAAGA
CGCCGGTCTCAGTCCCGAGTCTCTACGACCTTCCCGT
>NODE_41_length_373_cov_10.316354
AGTGACCCTGCGCAAACTGGCAACTGCCAACCGTCTGCTTCCGTCTGCTTGGCATATTTG
GCCATTTAGTGGGCGCTTGTGAAGATCAAATGGGTTAAGATCGCCCCTCTTAGTGAGCGG
GGAAAAAAGAACATCAAAAAGGTGTAAATTTCACTTCCCCACTTTTGATTAAGTCAAGCA
TGAAAAGAAATGTAATACTCTCAAGTGGCAAGGGTTTACACTATTGATGCTGTTACTTCT
GCTTCAGGAGGCCCAATCAGCCGACAGGGAGCTGAGTAAACTCGCCCTGAGTTTTAGGGG
AGGCCAGATGGAGGGCTTTTGCTGTGCCTGAAAAGACAGCTTAAGAGCTCGCCTCCTCAA
TCCCACTCAATACTGACTGTGTGAAATCCTGGCCCTGGCTAACCCCCCAACCCACCCGCC
TTTTCCAAAGCTGGTGGCTACCACCATATGGGCTTGTTTAAAAACTCCCACAGGCTGGTA
CAAAGCACAACAACACAGTTTTCATATCAAGTACTCt
>NODE_42_length_550_cov_19.767273
ATACCCAGCAAATCCAACACAAAATGTAAGTAAGAGTGTATGAGAGAGGCATGGAGCTCC
ACAAACACAGAAAATAATGTGCCTCACAGATAGCTGCACCAACCCTTGAACATCTGAGCT
GAATACTTTTCCAAGATTAAAACACGTCTTCTGGTAGTTGTGTCTCCTTTAAAAGCTGCA
CAACTTGACTGCTTCCTCCCCACTGAAAATGTTCCGGCGGCTCATAGAAAATTGTGTTGA
ACCTCTTTGACTTTGCGAAATAATTGAGTTAAAACACTCGATAAAACATTAATTAGCTTA
GCAGTCTGGAGCAGATAACATAGATAAAACCCTATGTAATTCATATTGATTAGAATATGC
ACATTGAGCGTAACCTCTTAAGACAAGTTTTCCTTATTAAATGGACACAAAGCCGAGGTC
ATTATTCGTACAAAGAAAGATCGCTTTAGATTTTATCTTTTCACATAAAAAGGTTTGATT
GGATTTCTTTCTGAGGAAGCTGCACAATCTATTTTATTCAGGTTTGATTGTATTACCTCT
TAATTAGTTTGTATATTGAGTAGAACAGGCCTTATTGATTTGAGGTGCATTCATTTGCAT
TGCAAAAATCCCCTTTAATCCAATATAATCTCATCCTTACTCAAACAGAGCAGACTGCAT
CTCTGAGTTGCTCTTTACTTGCTTGTTTTccagc
>NODE_43_length_802_cov_9.367830
ATTACCATATGTCAGATGTTTAATTTCTCACTACTTGCGCAGAATTTCTGCTAATGCAGA
ATGTAAAATGAAAGAGTACACCGCAGGCCCAAGTGTAAAGCATCAACAGAGCTAACCGAA
TGATAAAACATGAAGATTTACAATATATTAATTGCAAGACAGCGCATATCAAAGTGGCCG
TTAACTACCTGAGGTCAATGTCATACTGTCTAATTAACCGGGCAGCGGCTGTGTGGTCCT
ACATGGCTGTGGAAGGTGGAGAGAGCAGCCGATCTCACACCCCCCCACCACCCTTTACCC
ACCTTTTACTTCCTCCCATTCAGAGGCACGCACGCACTCGCTGTCTGAGTTCTTGCATAG
AACACTCTGAGACATTCCATTTGCATGCCCGCCCCATCAAGCTGGATGCACTCAGACTGG
TAATAAAAGGCATTGACCCCCTTAACCTTTATGAATTACAATTTGTGCCTGCAGCACGTC
CTGTCAGAGGCCTCAGAAAAGCAGGCACCTCAGCCGGGGTGTGTGCGTGTTGTTTTGCAG
TTGTTAAGGAGAGGGGAAAAGGTTTTTACAGCTCCTCGTCGGAGCTCCTGACAAGCAGGG
AGGAGGCGGTCTGACAGCAGAAGCAGGGTAGGGAGGGACTGCAGCGCTGCTGATGGCTCC
ATGCTAATCTCTATCCCTGGATGCTGCACGAAACTACTGAAGCTCCTTTCTTTGTCAGGA
CCAGGGATACACAGTCTGTAGGGCTACAGTTCATCTGAGTTCTACCTCTGATCTCTTCCT
CCTCCATAGCGAAGTAAAGCTTTCAAAATCTGTTTGTGTGGACCAGAAAATTAGGTCTAC
GTGCAAGATAAGAACACTTGTTGATTAGTTTAGGAAATATAACTGACACAGACTGACTTA
CAGGAGATAAGGTCTGCAGAACATATATAAATTTACCAATAGTTAg
>NODE_50_length_403_cov_9.126551
CTGCTGAGTAATGTTAACGCAAGCAGCCTACTGTGAATGTCTGTAATCACAACGACCATC
ATTTCCGACGCACTGTGTGTCTGTCCCCTCAGCCAGACTGTGTGGAGGTCTTGTTTAGTT
TCTAATCACAAAATGCCCACCAGTTTGCGACCGGCGTTCGTCCGCCCTCTCCTTCCCCTG
CCTGTGTTTGCAGGTTTGCATCTGAATCAGGGGGCCGGTGGGGGCCCGAGCGCTCTCGGC
CACGTGGACCAGATTGATGTCATTGTCTCGGCACACTGACCTTTGCTGTAATACCCACGG
CAGACATCACAAACTCTCACATCAATTTAGCCCAATTGGATGTGGCATGTCTTGGCTAAC
TCAATTTGTGGAGAAATGCACCTGTCTCTGCCTTCCCTCCCTATAGATTTACTCAAGGGG
AGGGGGGAGGAGGCGGAGGTATTGCAGGGAAGAGAAAGAGAGAGTGAGGGGAGGGTTTCG
GAGTGGAGTTGGCTGCTGATCCGCTACCCTCCTCCCTCCTCCTCCCTCCTCCTCcgcccc
ctcctct
>NODE_51_length_301_cov_4.558139
ATTGGATACGAACGTATTTACAAAGCCGGCTTTTAGTATTAGTGTGCACTCATTAGCCCT
GGCTCTAAATAGGGCCCTCCCCCACTTCTACCTCCCCTCTCGGTGGTACATTTGCCCTTT
TTATGAGCCCTCCTTTTCCATTTTTTTCCTCCTCCTCTTCTTTCCTTTCTCTTTTTTTTT
CTCAACCCCAACACGGAAATTGAAACTGTATCTGGGCTTATCTGCAACCTCCCCGTGCAT
CAACTGCCGAGATGTTTAGACAAATTTTATGCATTATGCAGCGCAAATATCAAAACAGTT
CTTGGCAGTGCCAGCAGAAGCCTCATTAAAAATTCCTTAATTAAATCTTCTTGCAAAATG
TAATCAGTCCAAGGAAGGGGTTTTGTGTGTGTGTGCGCGTGTGTGTGTGTGTGTGTGTGT
GTGTGTGTGTGTGTGTGTGTGTGTG
>NODE_52_length_378_cov_18.523809
TAAAAATCAATTATACATTCCAATTAAAAATATACCAATAAACAGCTAAATACATTGTTG
ACCTAATAATTACAATGCAATCAATCACAGTAGCTTAAAATAAACAAAATAAGCAAATGA
GCACAAAACCTTTAATGTTTTAAAAATAACTTCAATTATTTATATTAGTACAAATAGTTT
GATTTCTTTTCTTTTTTACAAACACCAGCATGAAAAGGATTACAATAACAGTAGAAAATG
ACTGTGAAAAACATATTAACATCTTCTTTAATTAAATGTCTGCAATTAAAAATGGCATTA
AAGAATTACATTGCAAAGAGTCTTTATCTGGAAAAAGGTTCAAAAGAAGTATTGCACATA
ACAACTTGAAGTTACCTTGCAACATTTACCACATTCAAGTCTTTAAGCTCCCCTTCCTCC
AGATAGGTCTATATAAGATCACCTCGACAGACAGCGGGGATGAGTTCTCAAGTCTTTTAA
ACAGTGTTCTATAAGGATGCTCAAAGTCCTGCACTGCCAAAt
>NODE_53_length_482_cov_14.653527
CTGACGGTATAAAGTTGAAACTGCATTTTGTCTTTATATGTAGCGCCACTGTAACTGTCC
GTAGTTAATGTCATCATCATGTGTGCTTTAATTCGAATGCTACCCTGAATATCCTCGTTC
TGAACACACACTGTGGGAATTTGGCTCTTCAAGTCTCACATTGCTGAAAGTGACCCGAGA
TTATGTGAAACAAAGACATGGTAAATGCCGTCATCTACACAAAGACAATGAGATGTTACG
TCCAATGTCATGGCATTATGTCGGAGAATTTAAACAAAGAATTGAACCATAGACAATATC
TGCTTGGAAATGGAGAAGGGTCTGAGCTGCCACATCAAAATGGAGAAAAAAGGCATAGCA
TTTGAAAGCCTAAAGGCTTAAACTAATACAAAAAGTCTAATCAGACTAGCAATCCCTGAT
GTTAATGAAGGTGTCACACATTGCACAAAGAAAGTTGTGCCTGGCAATCTTCCATTTTTC
GGCTGCCTACACCAGTGACATTTCATCTCACATTCAAAGAGCGCTGAGGCCCCTTAATGA
AATGCATAATTAACATATTCTAATTGTGCTGAGCACAGTGATGGTTTTGACAGAGCTCAC
TTTCCATGTCTAATTCAATGCTAATa
>NODE_54_length_513_cov_15.015594
ATGACTTTGAGCAACACGTAGAACTTCAAAAATAACTGACGGTATAATTCTCCCCATTGT
TTGCATGTCTAAAATTAAGAAGATTATTTTTGCCTTGACTGGAAAGAATTCCAAAAGAAA
AAGCGCATTACAAGTTCTATAGGTGGGCATCTGTGGTGAAAATAAATTGAATTTCAGTAT
GCATCTGTTTTAGTTATACACTTTCTTTAAGTTCTGGAATAATTTTCAAAAAAAATGTGC
ATGTCTCGTATGCACTCCATAACCAATATCAATAAGCCTTTCATGTAGAGCTAACAAAGA
GGCATCACATCTCCTGGCACGGACACGGTTGGTGTTGTTGAGATGTAATTGAAGCTGCAA
GGGTCACATTTTCGGAATAGAAATTACAGTCTTGTCTTTGACTTGTGTGGCGTGAACCAG
AGATGCATCCCACAGCCCTTGTGTCCTTCACAAGCCTTTATTATTTATAACGCTCACTCT
TTGAGCAATGACCAGTACTAATGCATAACCTTCTGTCCTTCTGGCTGATTCGCTTCCTTT
GAAACCAAAGATTGAGGCAGGAGAAGTGGGTGTATGGTGGATGAGGCAGGGGTGTGGGCG
GGCGAAGGGGGAGAGCTAGTATAGGGCAGTGGAGATCCAGGCTATCGAGAAGTTATA
>NODE_55_length_442_cov_10.144796
TTGACTATAAGCCAGCAAATAAATTATTCAGCACTTACAAGAGGGGAAAAATGGGAAAAA
TCTCCTTTGCACGGCTACAACAGGACAAAGCAGCGTGCAGTGGCGGAAAAAAAGAGGCAG
TCATTTTTTCTTCAATTACAAAAGGCAAATATTTATTATTTATAAGTACTTGCCTTGTAT
GGGCTTAAATGTTATTTATGAACCTGTTGCATAGTGATTTCCAATGTAACTCATTATTTT
TAGCTGGAGGGTGTTGTAAAGGAGCAAGGATATATTTAATGACACTCTGCTAGTCGGTGC
AATTACACTGTAATCATTATGTAAAATGTCCTATTAATTAAACCAATTTCTGCTGGGGGA
ACATTCTTTTCTGCAGGGCCTGCGCCTCATCCTTCAGCCGCCTTGCTGCCTCCTGTTTTT
CACCAGGCCCCTATTATGTTGTGACTTCACTGCATACATATTTATAAAAGAGATTTTCAT
TATCCCCAAGATTTGGAACCATTTTCAGATTAATAAATAGAACGtgccacagaggtttga
aaggcaattaggtttctttccaatcacacgctattttggccttttg
>NODE_56_length_401_cov_19.007481
GTCACTTCTCCTCATTATGTTAATGGTTAATACATGCAAATGAAAACATTCCGGCAATTT
GATTTCTTTGAAGATAGTTTGCATATTGTCTTAGCCATAATGATGGTACACTTTCTCCCC
AGCTTCGATTTATGCAAGGCTAGTTAGTTCATTTTTATCAGCTCTGAGTTCATTTCTAGG
GCTACTGGAATGTGTTTTCCCCTTCCCCTCACTATTTAACTAATTAGGATTCAGGTACCA
TAAGCAGATTTTTCACGCTATTGGTGTTTTTCTTAATTAAGAAACAAATGAATTCTCCCC
AGCAAAATAGATGGAACAACGGGATAGGGTGCCAGGGGCCAGATGCGGCGCTTCTTAATT
AGAAGTCACTCCATTGTCTGAGGTTTTTTAATGAAGCCCCAATCTAAATGGATATCAAAA
AAGCTTCTAGTGAAGAAAAAAAACACACACACACACCGGCCATTTAAAATAATAAGGAAA
TAAAGATAATGAAAGACAAAAGATATGTACTGGCAGCCCCAGCTCACACCTCCAGTTCAG
TGCAT
>NODE_57_length_506_cov_24.090910
ATACCTGCAGCAGATCATTTTCCTTTCTGTCATAAAGACCTCTATAAATCAGTGGTGCTT
ATGGAAGCACTACAGAACAGGGTCCCTGGATTTGTATCCCCTGTGTTTGCTATTAGGAAA
CCATTACAGCCACATTTTCCTCCTTCAAACAAAAATGATCAAATCTAATACTGGCAAGAT
TAGAGAGATAAAGGGAGAAAGAGCTGGCGGAGCTGTTCAACACAGTCCCCTATCTAAACA
ATATGCTCTAAACTCAATAAAAACAGGGCTTTTTGCTGGTGACACCATTATCCATCTGTT
TGGACAAAATTGCTGTATCATGGTATAAATCTGCGATACAAGTGACATATCCTCTAAAAT
AAAAGGGAACATTAACTGCTCTATCTTCTAGAGGCCATGGGACTAGCTGGCTATAAGCTC
AGTCAAGTGTGATGGCAGTTATACTGTGTTTTACTAGACTGCAGACAATTATACTTTGCT
CCTCTCCGCTAAGAAGACAAACTGCCATGGCTTCAACTGAAATGATTTCAAATAGATTTT
CCAAAATGTCTGTCGCCAGATTGCTTCCATACATTATTTCACTTAAATGGAGAGAAAAAA
AGAGGGAGCAAATCCACAAATCAATCACAACAGCCCACTTTaccagatgg
>NODE_58_length_605_cov_10.196694
ATACCCAATTCCAATCACTGCTGCCATAAAGCATATCTTGTAAAAGGTCATAGTGTGACC
TCTGAGTTCCCTAAATTGGATGCTGGTTGGCCCACTTTCCCTTGAAATACCGCACAGCCT
GATATAAAAATGCCCTGTACACAATCACATCACTAGTGGGACCGGCATCCATTCCATCAG
TAGGTGTTCATTTCGATGTGATGTGTCACAGCACAGAGAATTTAACAAGATATTGGTTGT
CTTTGTTGAGGGAAACAGAAACCAGAACCCAAACATAAACTAGAGCATTGGGGCCCAGGA
ATTATTCTGGGATAGGTGTATCTGTGCGTGCATGTGTGCTTGCCATAGGCAGCATACCGG
TATATAGTGGAGCATCTCTCTGCAGCCAGCCAAGGGAACTGATCAGATGGACGATCAAAC
ACTAATCATTCCCTCACGGCCCATACCGAGTAAAGCTGTCATTAATTTTGCGGAATTACA
TCAAATCTGAGACATTCTTTATGTGGCCCACGGCCTGTAGACAGTTATACGACAGGGACT
GCTGCGCTAAGCAGATGGGGCAGCTTGGCCGTGCATACTAAATACCACCGTCCCCCATTT
CTCTATCTCCGCCCTCCCAACACTCTGCCCTCCTTCCAGGCATTCTGCTTCTGCTCCTTC
TTTCTTTGTTTTCTACCCTTCTAATGCCTTTCCTTGACTATATGGTCACGCAGGGCCACT
GATTACATCACTCAACCCACAGTAAtgag
>NODE_60_length_366_cov_12.265027
GGAAGAGAAGGGGGAGAGAGAGAGAGGAGAGAGAGGGGAGAGAATGCCCTTTGTGTAGGT
GAAATGTGTCGGGGACTGTCATCGTAATATACCTCAGTGAAATGAAGGTTAATTCTGATG
TACAGCCTGCATGGCCGTCATTATCGGCGAATCATGAAAATAAATTAAGCCACTGAAATA
GATACTCCTCTGGTACGCGGCAGGGATCTCATGAAGGATGGACGGCTGAACTTTACAGAT
TATTATTGGGAAATAGTGCCGAATTCAATTAATGCACCTAAAAGACACCTTTATAGAGGG
CAGCCATAATTTAAATGACAGCAGGGTGTAATTTTGCTTGTTATAAGTCAAATTTGCAGA
GTTTCATGTTTCATGCATTTTTTTTTCTTTCCTTCCTTCCTTCCCCCCCATCCCGTTTTA
TCCCCCCCCCTTTTTTTCTTTTTTTTCCCTGTTTGCTGAGGATCTTCTCAGTGCAAGAAA
ATTCCTGAAAAGACTAAAATACGATATAAt
>NODE_61_length_375_cov_6.837333
CCTCGACACCCCCTTTTTGCTCCTTGTCAAAACTCTTCCTCCACCTGTCACAACATGTGT
GCACCCCGACACCCACCGCCCTCCTCTTCTTCCTCCTCCTCCTCCTCCTCCCTCCCTCCC
TCCCTCCCTCCCCTTGCCTCCCCTGCTGCCAGTTTTTAACTACACTCCACTCTGGCCTCT
GCTCTACTTGTTACAGCCCCAACACGAGTGCAAACAATCAAAGTCTTTGGGAACGCTAAA
ATATGCATGGCTATCCGTGACAGACAGATAAAGCAGGGCAATTAGCCACGTAATCCTAGA
GCATCGTACGGAATAGTCCGCCTCAGCTGTCCTCCCTCCCCTCCTTCCCTTTACTCTCTT
GGTCTCCATTAGTTAAATGTACTCTGTGTGTCGGCTCCCCATCAAATCAAGTAACACTTC
CCCTAATTGGCTTATAAATAATACAGCAGGGCCTGCATTATAATTTCATCAGTGGTAAAC
ATTGCGGGGGCAGTTGGTAAAGAACCTATCCCTCATTAa
>NODE_62_length_657_cov_13.007610
AAAATAATTGTCATTGGATATGCTTATTTGAGCCAGGGCAAGCATATCACAACTGAGCTA
AACAGGCTCTTGAAACAAGAATACAAAGGAGGAAATAAAGCATAGACAAAAAAGATGGAA
TACAAATTTAGTCAACGAAACAGGACAAATAAGAAGGAAGGTCCATATGAACATAATGGG
ATTTGGTCTTGGTAAACAGGACAAAAATGGAGGTGATTCGAGTGAATGGATGGGTTGACA
GCAAGAATGAATTTGTATTATTTTCATTCTGTGAACGTCAGTTCAGCACTCTTACCTCTT
ATTGGTGTACCACCTGGGTGGATAATATGAATGCAAATAAGATTAGAAAGAAGAAGCATT
AGTACGAGTAGATAGAGGCTGGGGGCTTTGGAAGAAGAATCAAATTAGATTTAACAGGGT
ACGTAAATAAAGGTACTACAGGAAAGAGAAAGGAGAGAGAAAGAGAATAAGAACTTTTCT
GTACTCTACTGGCAAAGAAAGACAGGATTCATCATAGAAAAATCATAGGTCAAAGAGAAG
AACTTGTACATTGATGTACCACGGGGAGGTGCCATTTTGGAAGGGGCAAATGGCTTCTGA
GGACCATCTACTGAAGGAAAAGACTTTCAGGACTTTGTATATGAGATTGAGAGCAGAGAT
ATTTAAAAAAAGAGAGAGAAAAACAAAACTCTGTAGTCCCTTTGCTTGACCTGAACTAGG
CAGAGCTGGTCACCTCCCTAAAGCTCTTTGAAATATCCATACCTAAGGTGCTGGTGTTAA
AAGATTAAGCAAGTGAgtaag
>NODE_63_length_616_cov_14.878246
TTTATTTATTTATGTATTTTTTACAGATAAAGAGACCATACTTCCATGTCAAAGCCTTAG
AGAAGTCGCAGCTCAACAACTGGAAGGAGTACCTGGACTTTGAAATTGAAAACGGGACTC
CGGAGCGCGTGGTTGTTCTCTTTGAACGTTGCCTCATCGCCTGTGCACTCTACGAGGAGT
TTTGGATCAAGGTAACGCCACCTTAATCCTCTCTCTCACTCCTGCTACCTCCCTGCACTT
CCCCCATCAACGATGATATCACATCGACACAGTAAATCGTCCTGCACTCTCTTTGCGTGT
AACGTTGATATGTGACTGTATCTGTTGTATTAGGGGATGGCCAGCTTGCCACACAAGATT
TGACTGCAGCATTTGCCAACTACTACGTTGCATCTTCTTCGTCTCCCACTACCTTACAGA
AACTTATCTAATTGGTTCCATGAAGGTGCTGATGGGTTTACACAGAAAATTTCTAAAAAC
GATCTTGTCAATGAAGAAATTCACTGTTTCTGCCAACTGGAAATTTTAGTTTAAAATGTG
TTGTCTCTTTTGCCTTTCTCTTTCTCCTCTGTTCTTTGTCTCTGTCCTCTCCTGCATCTC
TTCCAACTTGCTTTCTCTTTTTCACTCTGAAGTATGCAAAATATCTAGAGGGCTACAGCA
CTGATGGTGTGAGACATGTCTACAAGAAGGCTTGCACCATCCACCTGCCCAAGAAGCCGG
CCATCCACCTGTTGTGGGCAGCTTTTGAGGAGCAGCAAGg
>NODE_64_length_315_cov_11.371428
CGCTTGACGCCAGAAGCGAGAGCCCGCTCGGGGCTCGCCTCCCCGCCTCACCGGGTAAGT
GAAAAAACGATAAGAGTAGTGGTATTTCACCGGCGGCCGAGGCCTCCCACTTATTCTACA
CCTCTCATGTCTCTTCACAGTGCCAGACTAGAGTCAAGCTCAACAGGGTCTTCTTTCCCC
GCTGATTCTGCCAAGCCCGTTCCCTTGGCTGTGGTTTCGCTAGATAGTAGGTAGGGACAG
TGGGAATCTCGTTCATCCATTCATGCGCGTCACTAATTAGATGACGAGGCATTTGGCTAC
CTTAAGAGAGTCATAGTTACTCCCGCCGTTTACCCGCGCTTCATTGAATTTCTTCACTTT
GACATTCAGAGCACTGGGCAGAAATCACATCGCGTCAACACCCCCCGTGGGCCTTCGCGA
TGCTTTGTTTTAATTAAACAGTCGGATTCCCCTGGTCCg
>NODE_65_length_339_cov_4.976401
GTTATCGTCATGCGGCAAGGATCAGGGCCATACTCTGATGCAACATGTAAAATTTCATGC
CTATCGGAGCAAGTACATGCTACTTCCTGTTTCCAGCAGGTGGCGCTACTCCTGACAGGT
ATCATTTTCATGTGGTTGCGATCAGGACCGGACTGTGATGCAGCGTGTAAAGTTTCAGGC
CAATTGGACCACGCTCAGGCTATTTACACTCACTGTCTGTTTCATGGCGAATGTCCAACT
TTGTGGCGCCGCCACAGCCACGCCCTCAGACTTTTGCGGAGGATTTTAACAACTTTTGCT
CACCAATGCCTCTTCTATCAACTTGTCAAATTTCATGTGATTTGGAATAACCCCCTGAGA
CGAGTTCGCTCTGGAAATTGTGTGATTTTGGCCCAAAATCAGCTCAATTCCGCTCTTTTT
TTCAAAATGGCCGACTTCCTGTTGACTTTTGGATATGTGTGCAAGAGACTTTTTTGTGCG
TCT
>NODE_66_length_516_cov_14.443798
GTCACATTCTTCCCAAATGCAGACAGGAGCCAAGTCAGTAGCTAGCGGAATTACCCCCAT
GAATCATGCCCATTGTGATGCCTACCCAGGATGAGAACATGGAAAGGAATTAGGTATGGC
AGAGCCTTATCAGCTTCACATTCGGAACTGGTTGGCCGCTTGGTGCAAAGCAACCTGGAC
AGTCTTTCCCATCCTTGCTCATGTAGAGTGTCCGTGAATGTGGAATTCCTCCACTGCCAT
GTGTTGTTACTTAAGGGTGTGCTGCAGCCAAGTTACTGCGCACTTTTCCATCCACGCCCG
TCCTCCTGTCTGTGCACTTCCTTCCCTCCCATTTACCCAGAGATCTTTGTGGTAGGTCCT
GGAGTTCAGGCAATATTAGGTTGCACCTCTTAAAACATGTCAGGCTTTGTGGTGAAAATT
AAAGAATGGAAAAATGATGAAATGTAACATTTTGCTTAAAGCTTTTTTCACTTTCGAGCT
ATTAGAAAAGGGGAGAAAAGATGAGAGTGATGGAAACACATTTGACAAGTTTTATCATAC
TGGGTTTATTTTTTATATACAGCCCCACGCTATTTGCTCTCCAACTGTTCGCTGCATAGT
TAAGGCAAAGTGGTGTGCCTTGGGTGGCATCTTGGGATTTGAAATCACTActaaagtgaa
>NODE_67_length_722_cov_14.947369
ATAACCAGCCTTATCACATACCGACAACAGTGGCTCATCTTATCCTGATTTTGTGAAAAT
TCAGAGCAATGTCAAACTTGTCAACCCATGTTTCCCAAAGCTAATAGCTGTAAGCACTGA
GATCGGCCTGAAAGGGTTAAGGGCATTGTTCGCTTATCATGTGATAGGGACATTTTTTAT
GCAAGAGCGAGCCCTGATTAGAGGGTGAGTTTTAATGACAACTAATTAGCCAACCTCTTT
AGCCTTGGCATAATGATCAAACGAGCTGTCATCGTGTACCTGATACAATGATCCTCTCAC
TCTTGATATGATATTTTATTCCTCTGCAATTATGCAGCCCCCACTGCACCACATGTGTTT
ATTGCCTCAAGCACACATGTCAAATTAAAGAGCAGCTTATGCACCTGATATTTAATTATT
GCCTGCTGCACCACCATGCACAATGGGAAAATGTCAAAGCCAGCAATCTACAGTACTTCA
AGCAGCAATCGGTACGCTGAGATCACCGACTACTCGTGCACATACACCGACACAGAGATA
AGAATTTGAATATTGAATATGAATGGGAACATCTTCCAGCTTGTCTATGCTCAGTTGGCT
CTTTATACATCCCTTTGTCACTGTGATGGGAATTTGGTATTGCTTGCCAAAAGCTCAAAG
CTAATATTTGCTTACAATATGAAAAAAATAACAAAACATTTTGAGCTATATTGTAAAAAT
GTATGAATCATTATCATGGGATTTAGTAATGTTGATATTTATTGTTTTCATACAACTGCT
ACCTTTTCCACTGAGTTTCAGTCTGAGTTCAGAATATTTTTTCAACAAgcattagtggca
ggctcataaatcaacaagaatataac
>NODE_68_length_497_cov_14.416499
ACAACTCGCAACAAGAAATAAGGTCAAGCATGTTGTAAGTGATTCCACCTCTTCTCAATC
TGCGTGTGCTCTCACTGTACGAGGCTGTCGAGGCTCAGCCAGGAGAGATGAGTGAGATAG
TGGGGGCTGAGGTAGGAACCATTTTCACACTACCACAATTACAGGAACCGTCATTACATT
GCTCACTCTTACTCAAATACAGATAGAAGCCCCAAAAAATTATGCGCAGGCTAGGAGGAG
AAAGTGGCTCACTTCTGTTTGCTAAATTAATCGCTTCCTAAATGGCTCCAGGCCAGGCAA
AGTTAACATTTGCAGTTTCAAAGGTTTTCAGCGCTTGCAATGAGCCATGAAATTACTGCA
TGCCGTCGAAAATGGCAGCTGATGAAAAGCCCAAGGAGCAGGTCCCACAGGCAGGGAGAG
CTTGGAAGTGAAATCTTAAACACAAAGTCTCATTTCTGATTCGGATCATGGTGAAATTCA
GAACCAAAACTCGAAAAATGTGCAAGCCTGTGTCCGAAAGCAGGACAGGTTGTGACAAGA
CAGATGACGAGCAGCTGTTTGTGGCCTGGCAGGCTCGTCGGTGAGTCCGAGGAGGCGAGG
CGAGGTGAGCGCAGAGGTTGGGTTGAAGGAGCGTAATgatg
>NODE_70_length_708_cov_15.548022
ATTACCTTTGGACCCAGATAAAAGCAGCTGTGTACATTCAGAAACTGTGACATACCACTT
TTTGGCAGGCGACCACTTTTTGGCAATGACACCCCACACATAAAGGAAATAAACGCTTTT
AAAAAAAAAGTCAAACAATTGACAATGTAGTTGCAATAAAGGCACTTAATTGTCAATGCA
GCGTGGTTTACGTCGACAAGCTGACATGCTAAACCAAAAAGGTGTGTTTTTCTCCTTCAG
GTGAAGCTAAAGCTTTCCGCTGCTCGTTACGTTTCAGTCGCACACCTGTTAAAAGGTGAG
CTAACGCCGGAGAGCTGATGTAGCGTTAGCTAGCATGAAGCACGGCTGCAGAGAGCACAC
CATGTTGATTTAAATGTCAAACACTCTTCTTCTACAGGTACACACTACGCCACAAACACT
CTGGCTACACAAGAAACCGTACAACGAAGGAAGGGGTCAGAAAGGTCCGTACCTTTTTCT
CATGTAGATCCACAATTTGCCACACCAAGAGAATTATTTCCCTCTCATCCGAACCCAGTT
TACCCCCATTTGCACCAGCTGTTGCCCCAAAGAACACCACCAGAGTATCACTGTGCGAAG
CCATCAGGGACCACAAGGGTAAAAACTACAATTAAAGCAAAGATTAAAATAAAAATAACA
CGAGGGTTCACCTTTTTCCAAGTGATAAGAAGAGCGAACAAAAGGGCTGGAAACTCAATT
GAGATAAACGGAGAGAGAAAAAAGGGGGAGAGATTATTTTCAGAGGAGCCACGGAAGAGT
TTGCGGTCAGAGACTCTACCTGTTGCTGTACTTGAGTGTGTTCTATCCAGAGATACTGGT
TTAACTGGTAAa
>NODE_71_length_345_cov_1.408696
AATCCTGTGCTTTGGTGTTGCACCAAATATGGTAAAAATAAAAATAAAAAAAGAAGAAGA
AAAAGACAAAGGAAAAAAAAAGGTCGAAACGCTTTATTTTTTGACAATGTATGTCAAGCT
GCACGGAGGTGATGAATGCCACCTCAGATACCTCTCATCAGCATTACTGCCACCTTGGCA
CTGCCTCTCTCCCTCTCTCTCTCCCCCGTTCTCTCCTCTACCTGCCACCCCTCTGTCTGC
CTGATTTATAAAGTTGTTATGGCAATTCACTCTAATGTTATTTCCTGCCACATAAATACA
TATATCTCAGGCAGGTATTATAAGGCCTGTAATGGAGGCGCATCAGGGCTGCTGTGGGAA
TCCTTTTTAGGATATATGGCAGGATGTTATTGGTtgcgctgagagagaaacttacattag
cattaatcctcaaggtacaagataaaagactgcgggggctgttttattatcaccacacgg
gcttttctt
>NODE_72_length_530_cov_15.656604
CAGAGCCCTGAGGAACCCCCAGTAGAGCATGGCTCACTAGACCCCTGTAGAGATTTGAAG
ACCACTTTGGAACTCTAATCCACTCAAAATGTGCTGATAATTTTCCTTGCCAGGACACTC
TCTGCCTGGTGTCACAAGAGTGGCCTCCCGGGAGCAGATCAGCCAATGATAACAAAGTAG
CCAGATGTCTGGCGCTGGCAGAATCCCAGAAGCCAGACAGCGGCACGCAGCAGCATCCGC
TGTGGGCCACAGATCAAAGATACCTGAGAATTACTTATGGGCACAAAATATGTGTTGCTT
ACTCTACAGTTCCCATTAATAACAATCTGGGAGAATTTGTATTTCTAATTAACTCTTTTC
TTTCGGCATACAAAGTGCTGTAGGTTGTCTAAGGCTGCAGCAGCAATTTTTCTGTGGCAA
CTGCGAGTCGACAACAGGAAGTCGGATGCAGCGCTGTCTGAAGGAGCCAGATCAGCTTTA
AATGCAGTTCTGAGGCTCAGAACACCCCCTGACTCGCCTCAATAAACAAACAAACTGTGT
AAGAGTCAGCTTATTTAGATTTAATCATGCTGCACGGTGCCTACTTAGACCGGTCCTTGA
TGCATACCTCGAAAGCTGTAGGTGTTGACACTGAACCGATTCAAATGAGATTTAAATGTC
ATTAGtggctttgt
>NODE_73_length_327_cov_9.492354
TCTCTCTCTCTCTCTCTCTCTCTCTCTCTCTCTCTCTCTCTCTCTCTCTCTCTCTCTGTT
TCACCACTGTCACACTTTACATCTTTTCTCTCTCTCTATCTCTACTACTCTCTCGCTCCC
TCCCTACTACACAGTGATTCGGTGTACAGTACCCTCTGTCATTCTGTGCTGGCATGGTGC
TTGTGCAACTGGGACTGCATTTTTCGCTGAAGAGGCACATCGATAATAGCGCAGGCAGCT
CTCTTCTTTCTGTCTTTCCCACTCTCTCCATCCCCCCCTTCTGTCTCTGAAGCACTGTGG
TGAGCAGGCCCAAACTCCTCTAACCTCCACAGTGTCAGGTCGCCTCTCCTCAACATAATG
AATGTGCTGTGTGAACCAGTCCGACAGGATGAGCCACCGGGTAGAGAGCAAAATAGTAGT
GCACCTGCAACATTTATGCATAGCAACATGAGTGACAGCAAACTGAGTGAt
>NODE_74_length_569_cov_12.801406
GTTACCATAATGCCTACATAGTGTCTGCGCCTCAGAGCCATTCAAAGTTCATCTGCTTTT
CTCCAGGGAGAAATTTGTAGTCATACAGTACGAAAAAAGACAGTGATAAAAAGACGATAC
TGCCTCGGCTCATTAAAATGTATGTGGCATCTTACTCTTTAGTGAAAGCCTTTTCTTGTC
TGTGTATGTGTGTGAACCCAAAAAGAAGCAAATCAATGTAAGAGAATCTGATTGATATTC
ACTTCAGAGGGTGGAAGTGGGAGAGCCTGGGCTCACCATGGCACTCTGTGGGCTTTTGTT
CCTGGCAGGTTGGACAGGCCTTCACTGTGAGGATGACATTAATGAGTGCCTTCCACAGCC
CTGCAACCAGGGGATATGCATTCAGAATGATCCAGGCTACGGCTACACCTGTTTCTGTCG
TCCTGGATTTGTGGTGAGGCTCCCCACCTTATTTCCCTTATCCACCTGTTTTTTGTCTTT
TCTAGCTAACCTTTATCCTCTTGCACCCTTGATGCTTCTGTGGCACTAATTAGCTGAATT
GTTAAGATGCCTGATCACCTTTTTCATTGTTGCTTATGGTCTAATCTAAGTCTCTTTATC
GTAGCAGGAAAATGGGAGGCTTCTAAGATGTGACATTTTCCGTATTTGTTCCGACCTTAT
AAGAACAACTTCCGCCCCAAAAGTTAACCAGAAttatcaataaaattaataac
>NODE_75_length_378_cov_17.433863
TATTACCATCTCCAGCTGGAGAGTTAAATGGAGATCTGTTCTATGTCTGACCTTTGACCC
CATGCTCTTTATGTGACGCACTTCAAACCCTGTTTGGGGCTGGCTGGGCTGGGCCTTAAT
GAGGCCCCATGTCTGCCCTCTGTGGGCTGTGCGCCTTGGATGCCCTGCTTTCATCCCCGA
CCATCTTCCCTTGATGTAAATTGAAAAGATCACAGCTATGGGGAGAAGACCTGTACTGGA
AAGGCCTCTCTGCATAGATTATGAATATCATAACTCAACATTTTTTTCTCTCCTCTCCCC
CAACCACCCACTCCCCTCTCTCCCCCCTGCCACCCCTTCCCTGTACAATGCTATAGTTCT
AATTGGACCCAATGGGGGACTCTCTGCCTTTGATCTCATCACCGCCACTGTGACTTTACA
CTAAAAAATGTCACTGCCAAATAGGGTTATCACCTGTAGAGCCTGGCCTTCCTCTGATGC
CTGTTCGCATCTCGTTAGCTTCACTCAAACTGTAGAAGTTaa
>NODE_76_length_582_cov_24.116838
GCATGTCAGCAATGGACTCACAAGTGAAATAGCATCTTTTTTGATAGAGTGATAATGAAA
ATAATAACATCCCTGACAAAATATTCATAACAGTAATGATGAATGCCATATTTCTCAGAA
AGATACATCAGAGGCGTCTTGGTTAAAAGAAAACAGTGGCCGGCGTCTCCCACACCCTCA
AATTATCTGCTGCTTTCACATTTCACTGATAGCATAGATGAGAGCTGAGAAAAATGGACA
CACAATTATGCTCACTTGTCGTATATTAATACTGCTTCTTGACATCTTCCATGGACCCTG
AGCTGTCATCTCTTTGTCTGCTTTAATTGAAAATTAATGGTTAGTGCGTTGCCAAGGCAA
CAGCGGCAGTGGTGGTGGGTAGTGAGCCACATTCAGACAGACACCAGTGGCATTGTTTGT
CCTGTCTGACCTTGGAAGTCAGGGGAAAAAAAGAAAGAAGAAAGGCAAAGGAGGACAAAA
AACACATTAAAAAGAGAATGGAGAGGTAAGGGTTGAAATGTTGTCCATTGGAGCGAGGGA
GAAAAATAAAATAAAGTTATTGTGGCGTGGTTTTGGCCAGGTAGACAGAAAGAAAACTGC
GCTAAGGTGACTGAGGAGGGGACTGAAGATATGATGTCAAAATGCCAAATGGGGAGAATT
ATGTTTGAGTACGAAAGCAGAAAAAGGCCTGGTGATTCTTCTCTGgggcgacaggattac
ctttgt
>NODE_80_length_326_cov_3.739264
TCACTGACAATGGGCAGTGCATATCGCAGCCAGTGTGGAAGCGCTGAAGCCAAGATAAGT
TCCCGCAGAAGGCGCTTGAGAGCGCGTTTCAGACCGCTCTGAGTTGATTGGTATAGGTTT
GTAGTGACACTTTTTTGGGTCCCGAAGTATGGGCCAACCCTAGCCGTAAGGTCCGGAATT
AGGGTTAGGGTTAGGGTTAGGGTTAGGGTTAGGGTTAGGGTTTTGGCCTGGGTTTGGGAA
AACGGTTAGTGCTAGAGACATGAAACTTGTGTCTACCCCCCCATTTGCTGCCGCCGCGAT
CGCACTGAGCCTACTCCCGAGTCTCTACNNNNNNNNNNTTGGCCTGGGTTTGGGAAAACG
GTTAGTGCTAGAGACATGAAACTTGTGTCTACCCCCCCATTTGCTGCCGCCGCGATCGCA
CTGAGCCTACTCCCGAGTCTCTACGACGTCAGGAAGTGGGAGAAACCTGT
>NODE_81_length_532_cov_18.005640
CGCCGCTCCGATGGGCCGGCTCAGCATCGAGTGCACAGCACAGCACAGCACAGCACAGCA
CAGCACAGCACAGCACAGCACAGCACAGCACAGCACAGCACAGGGTTACCAGGGGCGCGG
GCGACAGGGGGTACCAGGGGCACGAGAGGCCAGGCTGGATGGCTATTTTTGTTTCACTGC
GAGTGCTCTTTCGCTGGCTGGAGCCGGTTGGAGGGGAGGGGGTGCTTAAGTGTGGGGGAA
CGGGCTCAACCGGAGAGCAGGGTCTGCCCAGGCCAGGCCTGGCCTGGTGGGCCCTAACCC
TGACCGTAGCCCTAGCCCAGGGGAATGGAGGGAGGATCTTCCCCTAAGTTAGAACCGAAG
GTATAGAGGGAGCGTTCCCCCCTCCGAACTGCGAATTTGTCCCCCACGTTAGACCTACGG
GTACCAGGGGGAATGGAAGTAGAATTTCTCCCCCCAAGTTGGAACCAGGCACACCAGGCA
AATGGAGGGAGAGTTTCCCCTCAAAGTCAGAGCCACGGGTACCATGGGCACGAAGGGAGA
AATGTTTAAGGAGACATTTTGATCTTTAAAATCTCAATGTTGTGATTTTACTTGTCCTCA
TGGTTTCATCTCCAGCTGAAGCACATTCAGATTATTTTCACAATGCAAAGTGGTTTTGTT
TTTTTTTTCTTTTTTT
>NODE_82_length_535_cov_11.669159
AAAATATAAAGCCAATCTTTGTTCTTAGGTGACATGTAGGAGTTAAAGTCCTTAAGTTGT
ATATACATTATGTATATTTATACACTTAATTATTTTTTACTTTTCAGTAAAAGGTGCTCC
ACAAAATATGACAATATGCCATACTTGATGAAGTAAGTCACAGACTTATTTTAGAACGGA
GGAACACTTCCACTCCCATCTGGAAGACAAAAAATAGAGAAGAGAGAGAAAGAGAACGTT
AGTGGTGCATTTTCACAGAATGATTTGTCATCTCATTTTCAAAAAGAAAAAAAAAAGAAG
AAATAAAAGAGAGGCCGATTCTTACCTTTGTGGAAGCACTGTGGCGATGGATGACATTGG
AGTTGATACAACTCAGGTTGTTGCCCTAAGCCAGGGGCGATCGAGGCACCTGCCCCAAAC
ATGGGTTCCAGGACGGCCAGTTCCTCCAGGAGGGACTGAGTGCAAGACACGGCGGGCGTG
GGCGAGGCGATGGGCGTGGACGTGGCGGAGCTGGGGGAGGCAGTGAGGATGAGGGGAGGG
GAAGCTGGGATGGAGGAGCAGGAGGACACAGGAGATGACACCACCTCGATCTCCATTGCT
TCCTCCACTAGCCCCTCCCCGTCCGCCTTTACCCCGGCCTCAGCAGCCACAGTCGCCCCG
CACCCAGCCATAGAGTTAc
>NODE_83_length_453_cov_8.832230
CTCCCCAGCCATGGTTTGTGTCCCTCCCAACCTCCCAAGCTGCTCGGAGAAGGTATAAAG
CTCCAGAAGTGCACCGAGGCTGAATAGACCGGGGGGCCAACAAAGCGCTGGAGCTGTGGG
GCCCCGGCCATGCAGGGTCTGTGTTTGCAAGTCTCCGGTGGTTGAGACGAGGCGGTGCAT
GTGGCTTGGGGCAGGGGAGGGGGCTCCCACTGCATTAGGCAGTAATAGGTTTGGGATGAC
CTAAACGATTTGTTGACTGGGACAATAAATCTGTTGTGTGTTTCTTGGCATGCTGAGGGG
AGGATTACAAGTTGTCGCACAAAGGAATGCAAATTGCAAGCCAAACTCTCCGAGAGGCCT
GTGGAGTAGCCAGCTATTTAGAGCATTTGTGCCGATCTGTGCTTCTCTCTCTCACTATTT
TATGTTTCTCTATTAGTCCTAATAACTGTGAAGGGCCTGAGAGTAGCCACTGTATTCATC
TCAAATCAATGGCTTTCCCGCACCAGGCCCTATAGACCTCCACATTTGCATTCCATCCTG
TGAGATGACCAGCAGGACAATTGGCGTTAAGTCTctttcaggcggccaaatggaaat
>NODE_84_length_420_cov_4.376191
TATCAGCACCACTACGTATATCCGCATACATACAAGCATGCATGAATACACACGCAGAAA
CCCATACACACATGTATTTTTCAGCTGGAGTTGCCCCCTCCCAAGTCTGCCCTTCCTTTG
AAAGAAAAATAAATCCAGCATAATATGATAGTTGAAAGCAGGGGGTGATAAGATGGTGGG
AGGTTGCAAGGGGGGTGGTGGGCAGCTCAATCATTCACTGTAAAAAAAATTGCCCTGTAT
CATTCACCTGATTTGAATTGTAGCTCCCCCTTTTTTTGAACCCCTGCCAATTCATTTTGT
ACATTAAAAATTGGTCAGGGTTGATAAGATTCCATTTTCACGGTTGGCAATGCAGAACTG
GCGAAAGAATACAATTACAGACCCCAGAGTAAACTCTCCGAATGTCAACTTGATGTAAAT
GATCAGAAGGCAGGGCGCCACAAAAGAACAGGCTTCAACTTCAACAGCCCCCCACCCTCA
CCCCCAGCCTACCTCTACCTCTCTCTCTTTGTGTATGTCTCTCTACCTCTTGCTCTCCGT
CACCACTCGACAGCCTTTCACCCT
>NODE_85_length_480_cov_15.558333
TAGTCCGTTACATAACTTTGGTTTAAAAAAAAAAAAGCTTGTACCCTGATTGTGTAACTG
TCATGTTGAAACACACTCCTGGTGGCAGCAGTGTCTTTGGCTCGGCATGTTTTACAGGAT
GACTCACAGGCTGATGGACAGGCAAATCGATATTTTGACTTTGGCCACTGGATTTTCTCT
TGCAGGAGGAGCGACGGTAATGGAAGAGGACTGTAAATAAGTGGAAGGTTCTTGACAAAT
GAATCCATTAACATTTGCCTGTGTCGCCTGGCGAGCAGATTTGCTGTTTTATGGAGCAGG
AAAAAAGAGCTAGTAAATCTGAGGGCGCTGTAAGGGTGAGGAGCTGAGAGCAAGCTGGGG
AACACATCTCCCATGATGCAGCACTTTATCTCCCTCCCAAATGGCATCTTTATCTGCCTA
AATTAAGTTTTGATTCCTTGCCACATACGGAGCTGCAAATCACTTTTAATACTGATATCA
AGAGCAGCAGTAAAGTGTGCCCAAAGCGATGGAAAGCAGCTTTATTGTGGTGGCACATAA
CTGCCGTCACCGCCATTCACTGTCTCTCGGTGGCTCACAGTTGTAAAAAAACATCAGCCC
CAAACCACTGCTTTGTGTGCAAAt
>NODE_86_length_771_cov_9.526588
TTAACTTTAAGAGCTGGACTTTTCTCAGTGCATTTTATTGGACTGAGTGTATTTTAGAGT
TTCCAAATAATACCGGGATTAATTCTCCTGCTTGAGGCTGCAGGCCACTCTTTTCATCAT
AATAGTGTTCAAGCCAGCGCAGACTGGCCATGTGAGAGTGGAACGATCACTAGGTGAAAA
CCACACAGGCCTGCAATCTGAATAAGTACACTTTCTTTCAAAACTGAATTAAAAAAGGAG
TCAAAATAGGGTTATTCTACACTGAAGGACTCAGATGCGCGTCCATGCGCACAAAACAGG
CAGAAAATACACAATGTAAGCTGTAAAAAACCAACAAATAAACAAACGAATGAATAAAAT
GCTGTATGCAAAGTGCCTGGAGCATCCAGTGCGCTTACCTAGACTTGGAGGGGGGCTGAA
TGTGTTGCCAGCGTTAAGACAGCGCGCAGAGTTAATGAAATATCTCCAAATGGGAGTCAG
GAGTGCGTGCAGAGATAAGCCTGATGTGGTTTATATACCCAGAAAGCAAGTGCTCCTCTT
CTCATATTGTCCAAGAGCGTTTGCATAGCTGGCCAAGTGGCTCTGCTCTTGCTGACTCGC
TAACATTGCATTGTGTTTGTTTTCCCCTTGCTATGACGTGTGGCAAAATATTGGCCATAT
GTCCATCGGCAATAAATTGTTCTTGAGCGCAAACACAGCTCCCCGAGGACGGCGCTTTTA
ACCCACACTGGCAGTTTTCTCCCTGCGAGATGTTTTAGGGACACCAAACTATCTGCTGCC
TCATGTAGGTACATGATAATGTTACAACAACCTGTTTAAGAGATAATTGTGGGCGTGTGG
AAGCGCCGCTGGtcgatcttttatactgtgacctattattcctcacacggggctctctaa
taaatcgcttggtaa
>NODE_87_length_553_cov_5.792043
AAAAAAACCGCAGTAGTGCGCATAAAGCAAAAATTAGTGTAATCCTGCTGAAACATGCGT
GCTCCCAAACTCCACATCAAAGTTGAATTTTCAAACACAGATAGCCGTCATAGCATCCCC
AAGAGTGATGTCAGCTGTAGGATTTGGTGAGCTGGGGTGGGGGGGGATCTAAAGAGTGCA
TAACCATGGAAAGGGGCTTGAACGCTCAAGAATCTTGTCTTTCTGTTTGCCCCCTCAATC
GAGCGACACAAAGGCTGAATTACTCATTCAAACCTCGCGGGACAAAGGGAAAGGAGCTGG
ATAGCACTCCTGCATTTGTAGTCAAACATTTAGAGACTTAAATCGAGTCGTCATGAAGGA
GAAAGAGTCGGACAAAGCCCATAGAATTGCCATCAGCAAACATTTTCCTGTGTCATATTA
TGGGGTCTCCATGGCTCCCTCTGGCCCGCGGACAATAGCACAAGTTTGCACACTCGAATA
CTGTCACCCTGCCAACGGCAACAAGGGCCCAAAACAGGACAATCCCCCAGAGAAAGCATG
GGCTCCGCGGGGAAGGTTGCAATAGAGGAGGAAAATGGGACTTGTGAAATGCTAATTGAG
CTTCATCCCCTTATTGAAGTGGAAAAAGAGCACCTATCGTTCCCCTGAACCGCAGCAGCA
GAGGAATGAGATGTGAGGAAGCTGTTTGTCTGGTGAg
>NODE_88_length_945_cov_6.804233
CTTATATGGCCGAAGACGCTGTGAACATCTGCAGACTGTCTGTGAGGAGCAAATTAAACC
AGAACATGCCCTGCTGCGTTTCTCCTATCGTTGGCCTGAAACTCGACGGCAGCTAACACA
ATGGGACAGTGAAGGGCCTAATTATTGCCCCTATCATTTGCATAATTACAATGTTTTTCT
GAAGCAGGGGCAGTATAGAAATTGTAAATAGTAGTGGACTCGCTGTCTCTCCTTAGTGGA
AGTCATATTTAAATGGAGAGAGCCTGTTCTGCTGGCCAGGCAGCCAGGCTCAGGCAAGAG
GTCCCAATCAGCCAGCCTCACAGACTGCTCATTCAATAGGATTTAAAAAGCCAACTGTGT
GGAGAAATGAGAGTTTTGCCCCCCAAATCATATGGAATTACAGTGCTGGTTGCATATGGG
GGGAGCCAGTGGCAGGCACAAAAGCCCACAGGAAGCTGCTATTTCTGTGTGTTTTATTAA
CCCAACCAAGCAATTTAATTCTTTTGTTCGGGGGAGTTCTACTTCATTGATTAACAAAAG
CGGGGATATAATTTTTTCAGCCCCTTTTGAAAAGCCTGAAATGTCAAGCCTTTTAAAGGA
GATTATTCTGCCTGTGTGCGATGAATAGAGCCCAGAGTAACCTTTTGTCTACAATTAAAT
ATTCCAGCATAAATATAAAAGAAAATCAGAGATGGGGAAGATTGAGTCAGGAGAGATTGG
AGAGGTAGATCCTCTGCCCGATAGTGGCAACAGCCTGGCTCTAATTAGATATGCCAGGCG
GGCTGTGAGCAGTCACTCTCCACAGCACGCCGAGAGAGGAGGCAGCCTGAGAGAAGAGGA
CAGAGGAAACCTATCTGCTCATCTGTCTGTCCAGCGCCTTCCTCTGGGCATCCACAAGGT
ATTTCAGGAGACTTTGTTTTGTTTTGTTTTCGGCTCTTATTTGTTTTCCCGGCATCTTTG
CCGCCGGAGAGGAAAAGTCGAAAAGGCAATGCCTTCTGGGAACTGCATAAGCAGAGAGGG
CTGAATAGTAAtaataataaaaaaaaaagttgtgaggttgtttatgattctgaggactga
ttaggaata
>NODE_89_length_694_cov_12.952450
ATGATGACAGCACTTTCACAGAGGAGCAGAAATTCCCATTTTTCCAGGGGGATTGTGGCT
CGATGGCAACCCCGGAGGTGGTAATTATGGGCTCTGAAGAAATAACTTCCGAAAAAGAGC
TGGAAAAGTGTGGGTTTCTCATCTGTGAAGGTGCTGCAGCCGGGTTCATGAACACAGGTC
TTTTCTAACAAAATCTTTCTGCATTTGCTTCTTTCCTCCTCCTCTTCCTCTTCCTCCTTC
TTCTTCTTCTTCATCATCTTCTGGGACTTCATTCTTCTTCAACCTTCTCTCACCTCTGAC
CTCCGACCTCTTGACCTCACACACCTGCTCAGATGGTCTTCCCTAAGATCAATCATGGCT
TTCTTTCCGCTGACCAGCAGCTCATAAAGCGACGGCTCATTAAGGTAGTGGGTTGTGTCC
TCTCTCTCTGTTTCTCGTCCATCTGTCTGTCTGTCTGTCCGTCCACCGTGCCAAGTCTCA
GCCAATCACTTCTCTCTGGCCAGTTTGCATGCAAGCCTTTAGACAGACCTGTCACAAGCA
CTCTTACACTCTCTGTTATTGTTAAAGAGTAATATGGAAATTTCTTTTTTAGTTGTTGTT
AAAAAAAAGCAAGGTTTTATTAAGGTGAAATGAATTACTGTCCTGGCACTCCTTAAAGAA
CTTTCCCTACAATTTAGATTGCTGAATATTTTCTTAGAATTTCTTACAATCCAGTGTAAT
AAAGCACCACACATTTTCAGTGCTTTTTCCCCCCCTGATTATTGTAGCTCTTTACAGACA
TATTTTTTTCTAGTGTTCAACTCATTTGGGATTGCATGCATTGTAAGGGGTTAAAATt
>NODE_90_length_519_cov_9.499037
GCTGAGCGGCTGCATTTGACCATACAAGGGGCTCTGCGCTGTCTCCTAGTTCCACCTTAA
ATGCGTTTTGGCCCCGCTTGCTCCCTGTAGTTTAGGTTTTTTGTCCTCCCGCAGCAGCTG
TCACCCTGCATTACTCGCAGTCAGCTAAATGAAACATTATTCTAAACATATGCATCGTAA
TCAGTCCGGTCACACTTACAAGAACACGCGTTAATAAGGCAATCAATCACTCTGGAACAA
GCAAGTTGTTCTGTAACAGCTCATAAACAGTGTGTAATGAAGAATTGGAGGTTAGCATGA
CACGGCGCTGATCAGATAATCAATGTCAAAGATGCGATGAATGTCAGTAAATGTAGTTTT
CATGTCGTTTCTATAAAATCCTCAATTTACAACAAGCAGTTCAATTACCCTGAAAATACA
GTCAATTAAATAGGGGTGATTGGACAGTAGGGGCAGGATCATCGATCTTTGCATTTCTAT
CTCGCTGGTGGACATTTAATTTGGGTTTTCTATTAGCACCGAAATAAAGAAAATATAAAA
TATATTAAACAACCCCAAAGATTTATTTTCTTGTCAAAAACCATTCAGTGAAGGTGACAG
ACAGTCTTCTCTGCATTATGATGAATTCTTTTTTCTGTCTTGCACATTGGATACAAAACT
AAt
>NODE_91_length_582_cov_18.776632
GTAGAAAAAGTCAGCACTGGCTATGCAAATTTTTTAAAATGATAAATGACGCTGTACAGC
AGCAGGGATTGATTTGGTGTAAATGAAACTAATTAAGGAAATGTCAAACATAATTAATAA
AACAGGTTTAAGCTGCAAAACATTGTCAATTGAATGAATGAGGAGGCATTGGCTCCCATT
GTTCAGGCTTTATTTAGGTCTTGTGTTTAGCTTGTTCCCTGCTCCAGAATGCTCTCTCCC
CTCCTCACTCCCTCCACCACCAATTCCCTGAGAGGGGGAAAATAAATTTGCTTGTCTCTC
CGCTGACTGTAGAAATTAATTGCTGAAATCTTGTCCCATCCAAGTGTTACATTCACACGC
AGGACATTAACATAACTAATTTGAAAGAGCTCAAATGACTGCATAATGGAGCTCCGTCAC
CATGCATGACAGTCGCTGGTCATACCAAATTAGCTTGGTTTTATAATTGAAAAATTTCCC
CCCCTTTCTTATTTTTACACCATTTCCCTCCTCTTTTTTTCATATACTTTTTCTCGTCTT
CCTTGCTCCTTTTCCTTCCATGGTATCGTTCTTTTTTGCTCTGTTTTCTTGATAAGAACA
AAGGTTTTATAATTTACAAAAAGAGTGCTTGACCTATAATTAGAGAAGAGGAGTGAGGGG
AGAGGAGGGGGAGTGCCAAGTGGTGGCGGCAGAGTCAGATCCTTAGTCCTGGTAAtgatg
ctggag
>NODE_92_length_749_cov_18.172230
ATTAGCAGCGCAATAACTACGACTTCAGTTTGGGAGGCTTATTTAAACAGCACACTGAGC
TGCTCATAATGGATTCATGCAACGTGGACGTATATGGAAATTCACAGATTTGCAGTGCAC
CGTGTTTGGTACTGTAGGTAGCTCTCTCTGACAGATGCAGATCCAAAACCTCAACTGCTT
GTATCCTAACCAGCTGATCACAGGAATAAGGGTTAAAGAGAAGAATGGGCAATGGGCCCC
AGTGAAAAATCCTCACCCTCTGGCAGTGCCTCATGGAAATGCCGCAAACGCTGTACGGAT
TCAAACGTATCAGGGATTATTAAGAGACCTGAGAACAAGGTCAAAGACTTGCAGAAGAAC
ACAGAGCAAGTTAAACTTAACTTCCACTTCATCCCCGAGGCTCTGAAAATACTTAGGAGA
TAGTTGAGGCAGGCTCTGTTGAAAGCTCCCCCGCCGGCACGCAAAGCTTTACTTTTGATG
TTAATTCCTTGAAAGCTGTTTCTTTAGCTGGGGATTAGTGCATGAAGAGCTAGGCTTACC
ATGCTCTGGCTAATAAAGATGAAACATCTAACACAGGTACTCGTACATACACTCGCCAGG
GAACAGTGCCTATAAAGTTGCCTTAATTATAGAGAACTGACTTCGCTTCAGTAACTATAA
GAATAGGACGACATTTGTAGTTTGAAAATACTGTGGTATTAAATGTTGGAAATCCTCTGT
ATTCTTTGGACACAAGTCATGAGGTAAAATAATGAGTATATAGGCACATCACTTTCTCAG
CTCATGTGATCAAAgctgccttcatggtatgccttcagtctccccagcttaagtctcctt
accatgccgcaaaagactgacaattatgaagtgtgtccattacagctgctgat
>NODE_93_length_452_cov_11.838495
CTGCCCATCTCCCTATTGCTCCACAGACACGTGACGACTCCGCATGATTATTGGCGCAAT
CACTCATGTAACAGCCTGCCCAGCTTTCCGTGGGGGCTCCAGTATTTGTCACTGTCACTT
CCCCAAGTGCTCCGCCATTGTCTTGGAAATTGTATGTGTAAGGCAAGAGATGCCTGTGAC
CCACTTCGACAAGGGAGCCAGCGATGTGAGGGCGCTCATCACACAAAAAAACAGCAGTTT
GATGTGTCCTATTATGTGTCCCAGCAAGAGCCATAAATAATTGTGACAAGTTTTTTGTTG
CGCGTGAAAGTCCTTGACTCTGCCTCCTGTTCCAGCACCTCCTCTCTCGTATGGAGACGC
TGCCAAGCACCCCCGATGATAGATGGCACGGTGCAGCAAATGACAACGGGATAGATTTTT
AGTTTGTGCTTTGGAAGGGATCAGTAATGGTGCTTTGCTGTACAAAGCAATAAAAGAGAA
GGACAAGAGACAGAGGGGGGAGAATGAGGGAAAAACAAAAAAAAAGAAAGATCCATCGAT
GGTGAAGAGGGAAGAATGATGGCCGGTGACGCATGATTTTTGGGCATTTTAGTGCt
>NODE_94_length_480_cov_11.158334
ATCTCTTTCCCCTTTGAACTGCAAATTATTTTACGTTTATGAGTTTGTCTCATCTTCAAG
GTCAAAAATGTAATTTTTGCTCTTTCAAAGGGTTATAACCTTAAAAGAGAACCTCAATCC
ATGCTGATTAATGAGAGACTCCTGCATTTGATGTTTCAACGGTGACATTTTAAACTTTAA
ATATTTTATATGCATACCTATGAAAAAAAATGAAGATACGCATTCATGTGGAATAAACGC
TATTGCAGAGAAGAAAGGCTGGGCTGGGTATCATTTTAATAGAACAGTTAGAGTGCAATG
GTTTTTCTTGGTGATTTTTATTTGAGGTTTTTATGTGTGCGCAAGCTGATTTAAAGGCAC
ACTAAATCATTGGGGATGGGGAGTAGTGGATTATGCATTTAATCAAGGAGTAGGCCTTGG
GAGAGTGGCTGGCCGAGTCACCAGGGCATCAGTGAGGGGTTGGCTCGAACATGGGGCCCA
TCCTCTTTGTTCCTCGCCATAATGGGCCATTTTTACATCATTTGTGAGCAAAAAATGATA
GAGCATGTGCTTCTGCTCCAGCTGTGTTCCTGCTGATCGCCAGAACTGTGCGACTACTGT
GTGTGTTTAATAGGAAataactat
>NODE_95_length_340_cov_19.973530
CCTCCTCAAACCTTCGTCTTTCATTCAACGTCGAGTCCTTTCAAAACAAGGTGAAGTTCA
GCAAAGTTTCTCTGCAGAGATGATCAAACAGTCACATCACTAATGGCGATGGGTGACAGG
GCCAGTGAATACAGATCAGCTTTAATTGTGGTGGGTCTTACTGCCACTGTCTGTCAATCT
GAGCCTTTGAATTGGCGAAAATTTGCTCTGTTCATTCTGTTAAATGATGTATCCAATTAA
ATGCTTTAGAATTCATGATCTTCAGTCAAGGTTAAATGAAAGCAGTTACTCCTGTCAGTA
AGGTGATTAAAAGCTGCCTACATCAGACACATTTTGTGCAAAAATTTAAATTTGGGACTA
AAGCATGAATCTTTATTCATTATGTGCAGTCCTGCTCTATAAATGTCCAGCACAGTCGCT
CTTAATCACCTTGTTCATTTTAAATCTCACTTTAGTCCTTTTtattaaaaggcatcctgg
tatt
>NODE_96_length_316_cov_18.044304
CTGTCACAATCAGCAGCCCCCCCATTAAACTGTACTGCGCCGCAGACCCATACGTTTCTT
TTTCTCCCCCCCTTTTCCCTTTCTGCCTCTCGTCTTCTACCACCAATCTCCTCCCTTCTT
CTTCTTTTTTAACCCCCAGAAAGGCATTGTTTGAGTCAGGGCTTGATCAAAAAACTGTTG
CCCGCCAACCACGGGGCTTTCTGTAAATTCAATAAGGCCACCTTAAAGATTTTCCTAATT
AATGGATGACATCTTTGGCTGGAGGAGAGGCGAGGCATTCTGCTCCAGCTCGCTCTTTGT
TCGCCTCCTAATTAACTTTCCTAGGTCACTCAGGTCCCCGCAACCTGAGAGTGAAGAGCC
CCCATTGAGGAGGGAGTTGTAAACTTACTTTTTTTGCCTCGGCACTTAAAAGGGGAAAGC
AACTATAGGGAacagaaaatatcctatttaagtcctttgt
>NODE_97_length_380_cov_17.634211
ATTCCTAACACTGTAACTCAGACAATTAACCATGTAGAACACCAGTGTTTATTGTGTGCT
GTAAATATTCAGTCCACTGTTGTACTAATGCAGACATAAGGGTGCTTCACTATTGCTCCA
ACTGCAGGAGGCAAAAAGTCACCTCAGGTCGATGGCACTCAGCCTGTAAACAGGGCTTCC
CGTAAAATCAATGATCTTCAGTAGGAGCTATCAGTCTGTGGAACAGAAATAGCCATGGCT
GTGTTGCGTCTAAGACAGGGACGTACAGTGCTGTGTGTTTGCTTGAGTGTGTGCGAGTAG
AGGAGGCTGATCACTGGCATGTCTGGGAGTATTTCTCAAAGATAGCAGAACTGAACCATG
CAGCTTTGTCATGCATGCTGCTAGTTGATGCAAAGAGAAGACTACAGCTTACAAGTGTCA
TAAATATACTTTTTTATGTGTGCTTTATGCATCAAACTAGTGCTAAAGTGAATATATATA
ACTCTGAGCTAAAATAATCCTTGCTGATTAcaatatgagaaaac
>NODE_98_length_300_cov_3.996667
TACATGTCCGTCATCACCATCATTTGAGTGTCTTTATGTGTACATGAAGATGACAAGAAG
CTCTGAACACACTGACACGCTTTGTCCAGCACAACAGCAAAGAGCCAGCGATACACAACA
AGGTATTAATTGTAGCTTCACCCTGAGCCACAACATGAAAAGACCAGTGACACAGTAAGA
CACCAGTGACAATAAATGGGATCATATGACATCATGTGCAAGAGTGTCCCAGTGACAGGC
TCCTGCAAAGGACATTTGCATTCAATTAAAATCTTTCTTTAAGCTAGAAGAAGATCTACA
AGGTAAAAACAGAAGAAGACACACCTTGCAACAGCATCTATAAAACACTTGTTTGTTACA
GGGCCTATCGCTTACGGCCATACCAGCCTGAGAACGCCCGATCTCGTCTGATCTCGGAAG
CCAAGCAGGGTCGGGCCTGGTTAg
>NODE_100_length_608_cov_10.401316
TTAACTAAACCGATAAAAGAAGGCTTTGTCTTTCTCACATTTAGTCATGGAAAGCATCAG
AAAAGACTGATGTACAGCAGTAACATGTGCCATGTTTCTCAGCCCCAGTGGTCAAAGATT
TCATTGTGATAATACTTAAGACAATAAATATTTTTTTCAAATGCAAGAAAAGTTCAAAGG
CAGATTTATTTTTTTCTTTCATTTTCTTATTTTATCAATTATATTTTTTACACCACAACA
ATTTAAACATCCAATAAAACCTCGAAAATATGTTTTCTTAGATCACCAATTGAATTTTTC
TTAAAACAAACATTTTAATTAGCTAACATGAGCACAGCCACAAGTAAATCTAAAGTGATT
ATTCCTGCCCTCAGAGAAAGGCTGTCTCCCTGTGCTCTGTCAAAAGGTCAATTATGGCCC
CAAACCGGCATGCAGTGACAGTGACCTGGAAGCGCTACTGATGACCCCACATCCAGGGGC
CCAAAAGAGTTGATCATCTAACATGCAGGCTGCCTGGAGCCATGGAAATCTGACATTTGT
CCTTATTCAAATGAACACAAACAATATGCATTTCATGCCTCTACCTAACCTGTGCCAAAT
CTAAGGCATAGGGACCAGCAGTCTTAATGCATTGTCTTCCAGTCCAAGTTTATGCCCTTC
CTTGTGAATCCAGCCGCACGGCAATCACACATAGAGCCTGCAGTAAGAGCAGGCAGCAAA
AAGGCACCATCTTCACTGGCAACACCGGTCAt
>NODE_101_length_3382_cov_14.905381
CTCACCACCCTGTTTACCGCAACCTGCGCCCTCACTCAAAACGACATCAAGAAAATTGTC
GCATTCTCAACATCCAGCCAGCTAGGGCTGATAATAGTAACCATCGGCCTAAACCAACCT
CAGCTGGCCTTCTTACATATTTGCACCCACGCTTTCTTTAAAGCCATACTATTCCTATGC
TCGGGCTCCATTATCCACAGCCTTAATGACGAACAAGACATCCGAAAGATAGGAGGTATA
CATCGCCTCACCCCTTTCACATCCTCGTGTCTAACTATCGGCAGTCTAGCCCTCACAGGC
ACACCCTTCCTAGCTGGCTTCTTCTCCAAAGATGCAATTATTGAAGCATTAAACACATCC
TACCTCAACGCCTGAGCCCTAATCCTTACCCTTCTAGCCACTTCCTTCACCGCCATCTAC
AGCCTCCGAGTAGTATACTTCGTATCCATGGGCCACCCCCGATTTAACCCACTATCCCCC
ATCAACGAAAACAACCCCACTGTAATTAACCCCATTAAACGTCTTGCCTGAGGAAGCATC
ATCGCCGGCCTTTTAATCACCTCTAATATCATCCCCCTAAAAACACCTGTAATGTCTATG
CCCCCCATCCTAAAACTAGCCGCCCTCGCCGTGACAATTATTGGAGTCTTAACTGCCCTC
GAACTAGCCTCACTAACCAGCAAACAATTCAAAACTACCCCCAACCTACAAATGCACCAC
TTCTCTAATATGCTAGGCTTCTTCCCAGCAATCATCCACCGCCTCCCCCCTAAACTAAAC
CTCATCCTTGGACAAACCATTGCAGCCCAAATAGTTGACCAAACCTGATTAGAGAAAACA
GGCCCTAAGGCAATTACCTCTATAAATATTCCCCTAGTGACAACCACAAATAATATCCAA
CAGGGGATAATTAAAACATACTTGTCCTTATTCTTCTTCACCCTCGCCCTAGCAATACTC
CTCCTGCTAGTCTAGACAGCACGAAGTGCCCCACGACTCAACCCCCGAGTTAATTCCAAA
ACTACAAATAGAGTTAGGAGCAAGACCCACGCTCCTATTACTAACATCCCTCCCCCCATA
GAATATATAAGAGCAACACCTGCAATGTCTCCCCGGAATATTGAGAACTCTCCAAACTCA
TCAGCCGAGACCCAAGAACCCTCATATCAACCTCCCCAGAACAAACCTGAAGTTAACACA
ACCCCTAAGACATAGACTAACATAACCCCTAAAACAGGTCAACTCCCCCACCCCTCCGGA
TAAGGCTCCGCAGCAAGTGCTGCAGAATACGCAAACACAACTAACATCCCACCTAAATAA
ATCAAAAATAAAACCAAAGATAAGAAGGAACCACCATGCCCCACTAAAACACCACACCCT
ATGCCAGCAACCATGACTAAACCTAACGCGGCGAAATAGGGGGACGGGTTTGAAGCAACA
GCGGCCAGCCCTAAAATTAACCCAAACAAAAATATAAACATAACGTAAGCCATAAATTCC
TGCCAGGACTCTAACCAGGACCAGTGACTTGAAAAACCACCGTTGTTATTCAACTACAAG
AACCCTAATGGCCAATCTCCGAAAAACTCACCCCCTACTTAAAATTGCAAACGATGCACT
AGTAGACCTTCCAGCCCCTGCTAACATTTCCGTCTGATGAAACTTTGGCTCTCTCCTGGG
ACTCTGTCTAGCTGCCCAACTCCTCACAGGCCTCTTCCTTGCCATACACTACACATCAGA
TATTGCCACAGCCTTCTCATCCGTCGCCCACATCTGCCGTGATGTAAACTACGGTTGACT
AATCCGAAATATACATGCCAATGGTGCATCCTTCTTCTTCATCTGCATTTATCTTCATAT
TGGACGAGGCCTTTACTACGGCTCATACCTCTACAAAGAAACATGAAACATTGGAGTCAT
TCTTCTCCTCTTGGTGATAATGACTGCTTTCGTAGGATACGTCCTCCCATGAGGCCAAAT
ATCATTTTGAGGGGCCACCGTCATTACCAACCTCCTATCAGCCGTCCCCTACATCGGAAA
CTCCTTAGTCCAATGAATCTGAGGGGGCTTCTCAGTAGACAACGCTACCCTTACCCGATT
CTTCGCCTTCCACTTCCTATTCCCATTTGTAATCGCAGCAATAACCCTCGTTCACTTAAT
TTTCCTACACGAAACCGGCTCAAACAACCCAACCGGCCTCAACTCAGATGCAGACAAAAT
TTCTTTCCACCCCTACTTCTCCTACAAAGATCTTCTAGGCTTTACAGCACTCCTTATTGC
CCTTATCTCCCTGGCCTTATTCTCCCCCAACCTTTTAGGAGACCCAGACAATTTCACCCC
AGCCAACCCCATAGTTACACCCCCTCACATCAAACCAGAATGATACTTCCTGTTTGCCTA
CGCCATCCTACGTTCAATCCCCAACAAACTAGGCGGAGTCTTAGCCCTCCTAGCCTCTAT
CCTCGTACTTATAGTAGTACCTATTCTTCACACATCCAAACAACGAAGCCTGACATTCCG
CCCCTTCACGCAATTCCTATTCTGACTCCTAATTGCAGACGTTATAATCCTTACCTGAAT
CGGAGGCATACCAGTTGAACACCCTTTTATTATCATTGGCCAAATCGCATCATTCCTCTA
CTTCTTCCTCTTCCTTGTTTTAACCCCCACAGTAGGATGACTCGAAAATAAAGTCCTTGA
ATGACAATGCAATAGTAGCTCAGCGCCAGAGCGCCGGTCTTGTAAACCGGACGCCGAAGG
TTAAAATCCTTCCTACTGCTTCAAAGAAGGGGGATTTTAACCCCCACCCCTAACTCCCAA
AGCTAGGATTCTAAACTAAACTATTCTTTGCCGGACTACGCCACACGACCCTTCACTGTA
CATATATGTAATATCACCATGAATATATATTAACCATTTCAATATTAGTTGTTTAAGAAC
ATTAAATTAAATATCACCTAGAAACTGTTACTAAAGCATTTAGTATATGTTACTCGTAAT
ATTCACATACAAATGAGACATAAACATTAAATTCATGACTATACTAACTCAAGTTTTGGT
AATAGAAGAACTTGCCTAACAACCATCTGAAAGCATCAAATAAAGTTCCCTAACATTCAA
CATTACATGGAACTCAAAACCTTAATGCAGTAAGAACCTACCATCAGTTGATTTCTTAAT
ACATACTGTTATTGATGGTCAGGGACAATTATTGTGGGGGTTACACTTAGTGAACTATTC
CTGGCATTTGGTTCCTATTTCAGGGCCATGAATTGATATTATTCCCCATTCTTTCCTTGA
CGCTTGCATAAGTTAATGGCGCACAACACCAAACTCGTTACCCACCATGCCGAGCACTCT
TTCCAGAGGGTCACTGGTTCTTTTTTCTTTTTTAGCTTTTCAACTGGCATTTCACAGTGT
ATAGAAACTAACATAACAAGGTGGAACATAATCCCTGGAATCAGTAATATCATAGTTAAA
TATTTAAAGACTTTGGAATCATAATTGCATAAATGATATCAAGAGC
>NODE_102_length_422_cov_26.251184
CTGATCATTTCATTTATTTTATTTTGTTTTGTTCTTTTGATTTGCTTTGGGGGATTTATC
ATTTGTTTGGGGATTAACACTCTAACAGGGATTTTGGCACTTCTTCATCGCTTCTTGCTT
CTTGGCTTTGGTTTTTTGCTCAAACGCCAAGAGGGGCTGAAGGTCTGGTCATTTGGGCTT
CTCATTAACCTGCTGCTCACTGTTTGTCCCCTTGTCACTTGTGTTTTAGAGAAAGATGAG
GCTGCAATTGAGAGCTCTGAGTTCAATGCCACGTCAGTAGCTGATGTGGACAAGCGGGTG
AAACGGCGGCTACTTATGGGTAACTCTTTTCTTCCTCTTTCTATGTGTTGCCATGGCGCT
TGTGCTTGTATCCCAGACTCTACTCCTCTCCGTTCCTTCTCGTTCTCCTCTTTCTGTCTT
TATTTATTTATTTATTTATTTTTAAAAGTAAACTTTGGTGCCCACTGTGTCAACTCCCAA
AGTTGCAACTGTATCTAACGTGATGAAAAATGACTAAAAAAAGGTCACAGTTTCTTTAAA
ACCTTTCCACCTAACTCCACCTACCa
>NODE_103_length_554_cov_11.588448
CAGTTAGGTAGTGAAGACATTACACATATAAGGGAATGAACATCAGACTGAGGTGTGACT
TCAGTTTGAATTTTGCCATCCCAGCTCGTAATTTTATTCACTTGGTGTGATTAAAACCAG
AAAATGTGATATGTGTTCCATACCGAGAGCATGATATGTATTCCATACAGTGAGAGTAGT
GATGAGTGTAGTGTGTTGTGATGAGGGACACTAGGTTTGATGGTTGCAGCTTCACACAGT
GCAATAATAAATTTGGGGCTATGGGGGTCTGACATTGTCTGCGCTCAGTATAATTAAGCG
GTGCATTAGAAAGAGGGCTGGAATAAAACATGAGTATGTAAATGCAGCCTGGAGCTGATG
TTCTAGTGATTATTACAATGCAGATAAAGCATTTCTCACAACTGCCTGTGTCTACTGAAG
CCTCCAAAAACATCTGGACCTTTTAATTGAAAAATGGCATGGTGTTTCGCTGTGCTGCTT
TGTGCTAAGTGAAGTCAACAATTAAGACGAAAATGTAATTGATAAGAATTGCATTGCTCC
ATTATTTGGTGTTCTAGTCAAGAAAATTGATTTATCAATTATTTACAGGTCACAGAGCAG
AGGCCATGCATTTCTGTTTTCATTGCATCATCATCTCGGAACATACAGCACCGAGCCGAG
AGCATCTCTGGAGCTGCTCCACATGAAATCAATCATAa
>NODE_104_length_689_cov_14.171263
ATAACCGAGAAAGGAAAGCAAGTCACACAAGTGTCAAAGTGAGGGATATTTTAGAATTTC
ATACTTTTAAATATTGCTGTGAACAGGAAAGGCCAAAAGGAGTGTCAGCTCCCAAACGAT
GACTCATGAAAAGCTTCGGCTTACATTTATGAGTTCCTTTTCCTGTGCCAGCGGCCTGAT
GGACTTGCGGGTAAAAGAACACCAGTTGGAAGCCTGGCCTCTTGATATTTGGGGCTCCTG
TCGAAGCCAACTGCAGCAAGTTTGTGCCTCCAGATTTGGGAGTTTTAAAATGAAGCCGAG
CAGCTGCAGTTTTCCCTTCAGTCTGGAAACGAGAGGCTTTGTGTCTCTTGTCACCCTGTG
TTAATTTGGGCCCTAATGTATTTTATAAACAAAGGGCTGCTCTCTAGCCTGACAGTCGTG
ACACCTTGATTCCAGTGCAGGATGCATGCAGGACGGGGTTACACCATTAATAATCAACTG
GCAGCCATCACACCATTTTAACCACGATCATTATGATAAAGGGCATACACTTAATTACAG
GCCTGCTTAATTATAGCTCTGTTGAAGCTCGTTTGTTTGGTCAAATGCTAATTATACCAC
CACGCTCTTGGCAAGTCCTCATTTCAATCCACTTTTTGCCGGCTGAACAGTGTGGCTTAT
TTTCATGCAAATTTGATATCTGGTGAATGTTTTGTCTCTCTTCTTTCCGCTTTTCTGTGC
CTTGTGTGAGTGTGTCTTTGTTTCGGAGGTGAACATCTCTCAGACAAGACGGAATCGGGA
ATAATCAAGAGTAATTAAACTGGAAGAGGGCTGGGAAAGGGCTGGGTTGGAGg
>NODE_105_length_634_cov_22.616718
TAACCGTGGAGTCACCCGGAGCCACCAAGCCTTTAAATCTATTTTTGTGCAACAACATCA
CAAAGAGCTCTTAAAATACCAGTAATATGCAAACACATAAAGTGTAATGTTAGGAGAAAA
AGTTTCAAAGGTGTGTAAAAATGTAATGACACTAAATAATGATATTAAAGTACGGACAGC
ACCTCACAGTGTATGTTTAGACAAAAATAGTTGCTAAAACCCATCCACTCTCGCTGGCTG
TTGCTTGTGGGTCCCAAATAAAACCTATTAAACATAATTATTCCAGGCTGATGGTGGCGT
ATAGTGGTCACAGGCCAGTGAAATCTGTGAGTCATAGGATATGCTGTTACTTTTCCCTGG
TAATGGGAAACATGACTCCTCTCTCTCGTTTGCTGTTGTGATTGAAGGCACTGACCTGTC
ATACATTTATAATAGGGGAGCAGGTGTGGCAGTGATGGACCTTAATTTCCTTTAATAAAC
CTTTTATGTGCCACACTCTTAATGCCACGCCGGGCCCTCAGAGGTCCTGCTCATAATAGG
TTCATTACTTTTGATTACTACAGCCTATTGAGACAAACAACTCCCAAACACTATAGATTA
CATTCTGTAAAAATGAATGTACCTCATTAGTTTGTAACACTTTTCCACAAAGACATGCTT
CAACATTTTGTataaatttgttgttctgaaggaaaaatgttgctcttacatcgagcaacc
tgagattataacatgggcattaatcaaagttcaaatgatgttatcagtgcactgaaat
>NODE_106_length_469_cov_5.929637
AATACTATCCCTCACGACAAGTCCACTGATCTTCATGTATTCATATTTATGGTGTCTTTA
TTAAACGTCTTCTACCAACCTACACAGGAAAAGAAAAAGGGATTTTAAATAAGCTTATCA
TAATCACCCGTTCGCCCATTTCTTCTGCTTTCTACTTATCAAACATAAAACAGGCTGAGA
GACTTATATCTCTGGTTTACATTTTCACTCTGCCTCATTGTGTGTGACACCCCTCCTCTC
CTCTCACTTTCTGTCCCTCCTCATCCCCCCTCTCTCCCCCCCCCTCTCTCTGCATGCCCA
CAGCCCAGCAGTAATTCTGTGTTTATCAACTCTTTATTATGGCCCCTCGCATCATCATTT
ACAATGGTAGCATCTGCTCATTGCCTAGCCCGAGCATGGGGCAAATTGCTTTTATAGGGA
AAAAACAGCCAGTGAGAGGACTCACACACTCACAAATATACACACACACAGCAGCGGCTG
CGCACAAATCAAGAAACCGAGCCCCGGCCTATTTACAGCGGTTGTTAACTCTCCTGGCAG
AATCACACACAAACACACAAACACTTCACTTCTTCTAACAGGATCAAATGATTAGCTGGC
CACCATCGGCGAa
>NODE_107_length_342_cov_4.228070
CTGTATCTCGGGACGGGAAGGTCGTAGAGACTCGGGACCTAGACCGGCGTCTTCAGCATA
GCCAAATTAGGTGGGGCAGGTGGCATTTCCAGGTGTCTAGCACGTCTGGTTCCGGAGATA
TTGGCCAAAACGTTCTCCCATTCAATGACAATGGGGCGTGCATAAGGTGACCAGTTTCAC
AGTGCTGAGGCCAAGATAAGTGCCCGCAGAAGGTGTTTGGGAGCGCGTTTCAGACTGCTC
TGAGTTGATTGGTATAGGTTTGTAGTGACACTTTTTGGGTCCCGTAGTATGGGCCAGCCC
TAACCCTAAGGCCTGAAATTCGGGTTAGGGTTAGGGTTAGGATTTCGGCCTGGGTTTGGG
AAAACGGTTAGTGCTAGAGACATGAAACTTGTGTCTACCCCCCCATTTGCTGCCGCCGCG
ATCGCACTGAGCCTACTCCCGAGTCTCTACCACGTCAGGAAGTGGGACAAACCTGTGATT
TTTTGC
>NODE_108_length_461_cov_23.683298
ATTAGTAATAGGCAGAAAATTATGCTGACCTTACATAATTCAACAACAGCTACAGAATCT
ATTATTCATTAAGTGTAACCAATATAAAATTTAAAACAGTCTGGGCTTTTTTGTGGAATT
ATGTAAGGTCAGCATAATTTTCTGCCTATTACTAATATCTATATCATCTTTTCCTTAGTC
AGCTCTATTTAAATATGCAATCATTTACAGCTTTTGACTATGTGTGTGCACACCCAATTT
CCAATATTCCTCTAGTAGACTTTTTATGCTGACATCAATGGCAAGCTATTAAAGACAGTA
TTTCATTATTGGTTCCTCTTCCCCAGTGGTTATTTACAATCCCATATATACTAAGCACTG
ATATTAAAGGAGACCATTTTAATGAGGTGCTATCTGCCACGGCAATATGTCTTTCTCCGA
ATGAGATTGTGTTTAAAGATTTTATCAAGAAATGGCTGTTCGGCAGGGTTATGTTTTGTC
CATGAAATATGCATTTCATATCTCTTTCATTTCATTAACATAATTTAATTTGTGCTTTGC
ATTCTGTGCATAATACATATTTGATTTACAAAACAAATATTTCCATTAGAAAATGAATTT
CATGC
>NODE_109_length_663_cov_12.431373
GTGATAACGCCATGCTCTGGGGAAGGAAATCAGCGGCAATAAACCCTAATAGGACCAGCA
TGCATAGAAATGACTCCCAGAGGCCGGGGAAGCCTGGCGTGCCGCCAGAGACGCTGCAAA
TGGCAAATAATAATTTCCTCTCTACCTTATCCCCCGAACACTGCAGACCTTTAGCAGGAG
AATGCATGAACAAGCTGAAATGCGGCGCTGCTGAAGCAGAGATAATGAATCTCCCAGAAC
GCGTTGGAACTTTTTCCGCTATTCCGGCTTTAGGGGGCATCTCATTACCTCCCGGGGTCA
TCGTCATGACAGCCCTTCACTCCCCCGCAGCCTCAGCAGCCGTTACAGACAGTGCGTTTC
AAATTGCCAATCTGGCAGACTGCCCACAGAATAATTCCTCAGCATCCAGTGGAAACCCAG
CGAAGAAGAAAAGGAAAAGGTGTGGGGTCTGTGCACCCTGCAGGCGGCTAATCAACTGTG
GTGTCTGCAGCAGTTGTCGGAACCGCAAAACGGGCCACCAGATCTGCAAATTTAGGAAAT
GCGAGGAGCTGAAGAAGAAGCCAGGCTCATCGCTGGAGGTGAGCACCAGGGCTCTGCTTC
CCCTTCTTTTATTATTATCCCCTTGCACTCTAAAGCATTAACCTTTTCATCCAGTCACGT
TCTAAGCCCTTGAAAATTGTTTCCATGCCCACCCATGCCTGAACATCCCCCCGGTTTCTC
AAATCTGCCTACCCGCCTAGCCTAATTGGCAGTAAttaggggtgtttgtgcggagcgcaa
gctgagcttggctcagacacccctaat
>NODE_110_length_534_cov_13.307117
GTAACTGGCACATTGGGGCCCATAAATTAGAACTGAATGCTGCTCAAGATGTCTGGCTTC
CAATAAGACCGTACCCAGAGCAATAAACTTTGACATTGCTGCTTGAAAAATGCCTGCCCT
TTTTCATTGTCAAGTGTTACAAATTGATGAAATGAGTTCATCGATGTTCCCTGGTCATTA
TCTCTCCAGTGGCACTTTGTTTTACAGACAGTGGGAAAAGGGACAGTGCAGATTAGAGGC
CCAGGCACAGTTTATCAAACAAAATCTAATATCATCCATAAGAGAGGAATCTGGAAATCA
ATACTTCATTACTAAATTGTTAGTGGGGATGAAGAGTAATTGTGTGAGTTCAGAGATGTG
TCTCGGCGGCCGGGGCATAGGAAGTTCAATGTCACCCGGGAAGTGATAAGTAAAGGCACT
GATGGGAAGAAACATTTCTGTAATGGGGGGTGCTGTAGCAGGGCAGTGGCCTGAGCACAG
AACAGACAATAGACACTGGTTTGCCATTGATTGGCTCAGCTATAAAGATGGAATGGTTTA
AAGAGCCAGAGAGGGAAAGAGGGGGAGACAGAATGAGAGAGGAAAAAAAAGGCTTAGAGC
GAGCACCACCTTCTGAATTTACCCTTGTCTTGTCACCAGTTTCAGCTTGCATTGCGTAAA
GTCTTCCTCTGTGGTCac
>NODE_111_length_641_cov_15.410296
ATTACTGACACTACAAAAAAATGCTCAAAGCATTTCGGACTATGTGCGTGAGCATATTTT
ACATTTTTATGAAGTGTTGGTTTGGAAATTGAATCCATTCCAACATTTCTTTTTCCTCAA
ATGAGCCCTCTTTCCCTTTGCAAAACACAAATTGACAATTTGTTCAGTAATCAAAGAATC
TCCCTTTCATATGGATCGGTTTTGCGAGCACAAAGTAGAGAGGAGGCAATTTCTGGACAT
ATCATGAGATTATATCCGTTTGACAGTTGTGTTACTCTATGTGGTTTCCATGACAACTGT
TTGGGTGAGGCCCCCAATAGAACCAACCTCAGCTGTCATCTCTTCACCTAAAAGCTTTGT
AATTGCTCTCATTTGCATACTACAATTAAGTGTGTTAGCTCACAGCAAGAACAATCAACC
TCCACTAAGGACTGGGGATAGTATAATTATTATATCAGTGGATTTGTATAAAACATTACT
GACGAGCTTTTGTTTGACGTCGGCATTGTACTGTTGCACTAGTTTTACCAGTTGTTTTCA
TAAATATACATATTTCAAAGACAGCGGTGCGTAATGCATAGCTAGGGATTCACAGTTTTC
TGATTTTCAACGGCCCATATGCTCGTATAAAAGTGTCCGTTTTATTTCAGAAATTGTGAT
GTAGTTTTCTGCCTGTTGGTCAatacagtgaaggatatttttatccatttttgataggag
gctttttgactcggtgctacacttgactagctagaaacagaatgatttgcagtagtggga
gacag
>NODE_112_length_399_cov_20.902256
CATTACAGCCTTTTATTCCCTTTCGTCAACAGAGGAGCAGGCAGTGTAGCAGGGAGGAGA
GAGTAGAGGAGGAGATGAGGAGGAGAAAGAAGAAGAAGGAAAAAAAAAGAAAAAGAAAAA
CATCCTTCTCACTGATCTGAAATCAGAAAGCTTTCAGTCATTCTTTATGTGCTCCCCGCG
GCCACTCTGAGCCAGTGAGCATGTACATTAGGCTGGGGCATTTTGATGAAATAAAAGCCC
AGGCCAGCTTATGGCTAAACAGAATGGGAGCACTCACTCAGCCTGTCTCTGATTGACCAT
TAAAGCCATTGATGAATGGGCCTGTCAGGGGAGAGACAATTAAATCAAACATGAAACAAA
GCCGTTGTGACGGCCCGGTCTGACAGAGCAAACCCATTCCTCCCCTCCATTACATAGCAC
ACGGCTCCTTTTACAACCCCTAACCCACTCCTCCCGCCTCCTCTACCCTACTGTATGTGT
GCCACTGTGTGTGTGTGTGTGTGTGTGTTCGGAGTGAACAAGTGAGCATGTGCACATGGG
AGt
>NODE_116_length_183_cov_9.153006
CTAACCCTAACCCTAACCCTAACCCTAATTCCGGACCTTACGGCTAGGGTTGGCCCATAC
TACGGGACCCAAAAAAGTGTCACTACAAACCTATACCAATCAACTCAGAGCGGTCTGAAA
CGCGCTCTCAAGCGCCTTCTGCGGTAACTTATCTTGGCATCAGCGCTTCCACACTGGCTG
CGATATGCACTGCCCATTGTCAGTGAATGGGAGAACGTTTTGGCCAATATCTCCGGAACC
AGACGTGCTAGACACCTGGAAATGCCACCTGCCCCACATAATTTGGCTATGCCAAAGACG
CCGGTCTAGGTCCCGAGTCTCTACGAC
>NODE_117_length_678_cov_17.722713
ATTTATAATGGAATGATTTCAATTATCCACCACCACCGGCACCACGGAGTTCTGAAATTA
AATTAGGACAATGCATCTGTATGTCTTCGTCTCAAATCTCAATATGTTAAAGGAGTCGGA
TGATCTTCTTCTTTTTGTTGTTTGTGGAACTTCTGAGGTAGAAGTTTGGTTTTGTGGCAA
AGAAATTTTTTTGTTTAAAAAAAAAGAGGAAAACCTTGGGAGTTGATCATGTGGGGGTTG
TTGGGGGGGGAATATCTAGCATTAGTGAGGAATGGTGGGTTAAATCACTTACTGAAGATT
TTTAATGACATTTCAGTGTTCCTCGTATAATTACTCTTCATCCAAGATGGGCCGTAATGC
TGTTGGACAGTCGCGGTTCAGGCTCGCTAGCTCGCTTCATTAGCGTGTCATTCCTATTTC
ACATCAGAGGCTTTAATTGTAATGCTGAATATGCACAGCTCTCCACAGAAGCCTAATCAA
AGTGGATCCACTTGTATTATTAATATCAGAAATCAGCCCGCTTGCTATTTTTTTATAAAT
AAAAGAATACAGACGCATAAATCAGCTGTCATTTATTAGCATGGCCCTGGCATATCCGCC
AGACATGCAAGTAGAGCAACCCCACCCCATCTCCGTTCCTCCCTGCATCACTCATCAAGA
TTTAAAAAGAAGAAAAGACGGAGAGGAGAAAAGAAAGAAAAAAAGAAAAGAAGCTGCATT
AAATATACATACTAATTCCACTGTGAAGTAATCAGATTACAAAGCAGGTGACACCGAGCG
CAGAAAAAAAaaaaaacacacaaaatttggacagctggcaat
>NODE_134_length_626_cov_12.464856
CTAACCAATTTCTAACCAACTAATGTACTAACATCCTAATTCTTCATCGTTGCTTTGGGT
TTTTGTTTTCTGTCCATCCTTATTAACAACCTTTTTTGTTCACTATTCTTTTGATTTCCT
TTCTTCCCCTTTTTCTGGAAAGCAATCAGGCATTGGACACGCTATGGTAAACAAACTACA
TTGTCTGGTAGATATCATTCTTATTGTCTTTTTTTTGGGTTTGCCGTGTGTCCCCTCCCT
CTCTCTTCTTTTATTCGTTCTCTTTGAGTTCCATCCTAGACACTCTTATCAAAAAATGAG
GAGATGGGTTTGTATTACCAGGCAATTCTTTCTTCGCTTCTTCTCAATTTCCTCCCTGAC
CTGCCAACAACCTCCTTCTTTACCCCACAATACCCCATCCTGTTTTTTTTCACTTTGGCT
TTTACTTTTTTCTCTTTGTTTTCTCCACATTACTGCAGATTTCCAACAAGTAAAATAATT
GACTTCTTTGCCTTTGTCAGGGCAACTTACTTTTTATTTTATTTTTTTCACACAAAAAGT
CCCCATTTTTTGTGAGGACTGTCGTCCAGAACTGACAGAAGCTTACCACAATCCCAAAGA
TGGTGACCTCGACACCGAGCCCTAAACGAGAAAAAATGGCAACCCTTAAccgtcattgcg
ggagctctgacagttgtttccaactcactatggcgcatggcatgcccacacctcattgac
cgatcacctcccaaactcatataacctcaaaccctgtcacccagaataac
>NODE_135_length_356_cov_10.028090
GTGGACTGTCATGTAGGTAGTGGGGGGGGGGATAGAGACAGAAAGACAGAGAGCAGGTCG
GTGCTTAAAGCTAACAGGTAACCTTTCTGTGCACCTAGGACAAAGGCAGGGGGAAAAAGA
AAATGTCAAATTAAGAGAGGCCAGGCAGAGAGACGTGGCTGCCATATTTGTGTGAAAGCC
CAGTGCTGTTGGCAGCAGAGATGGCTGCTTTCTGATTCATCTGGGGCCGTATGGCAAAGC
TTTGTCAGTCTGTGCGAGGTATAAATAATTCAGGGTGAGAGATGGCAATTACAGGGCCCT
GCACAACCAAAATGAATATTTTATAAGGACTAAAACTGCCCTGGAATGAATCACACACAT
GGAGTCACACACACATACACACACAAGTGTAAGTGAATGTGCGCACACGCACACATGCGC
CCAAACACACACACAAAGGTAGCACATATGAACCCTTGGCATTGCTGTTGTATTGTTGAC
AATATAACTATTATATTATa
>NODE_137_length_472_cov_15.061440
GTTTCGAAGATAAATATCCGAAAAATATAAAGAAACAAGAAAATGTCCCTTCACATTATC
ACTATACATAATATCATTATATGTGTAAATGTATCCAATTTAGATGTGTTTTACATCAAA
AAATTGACATATTTTTATTGATTTTACTGCAATTTCTGTGCATTTGAGCCAAATTGTTAT
GTGTACAAAAGCTATATTGTGTATTTTATTAAATTAATATATAGTTGTGTTGCAATATAC
ATGGGCTTATATTGTATTTGGCAAAAGTTGCCTTAGTAGCTGTCGAACTCTGTGAGTTTG
CTTTAGTTTGGGTTTTTTTGTTGGTGTTTTTTTTCATCTCTATTCTGCATCTTTGCAGGC
TGGCTTCAGTGCTTTTGAGATGTCGCCTCTTTTTACCCTGAGATCCAGCTGGATCAAATA
CAATAACTGTTGAAAGCTTAATGAGCCAGCTGATCTAGAATACAATTCAAACCAACGACA
AAAAGCAACAACCACAAGATAACAGTTTGAATATTTTTACTGAGCAGATTTTTACAGGGC
AGCTATTTTCTTTAACAATAACTAgtatgcgtagtttgtgttcattatgtttttactttc
tttccaaaaaagaaac
>NODE_138_length_539_cov_8.799629
ATGAGAAAGGAGTAATATGCCGACGCACACAGAGAAACATGTAGAAGAAAGGTGTTCAGG
CAACATCAACCAAAGAAATACAAAAAAACAGGATTGGGCAGAGAGAGGAGAGAAGAGGAA
AAGCCAAATGTTAGAAAAGAAAAGAAAGAAAGAAAGAAAGAAAGAAAGAAAGAAAGAAAG
AAAGAAAGAAAGAAAGAAAGAAAGAAAGAAATGAAGAAAGAAAGAAAGAAAGAAAGAAAG
AAAGAAAGAAAGAAAGAAAGAAAAAGAGATCTGTGAATTTCCCCTTCCTCCCCTGAGACC
TCCCTTGATGCCAAGCATTCATCATCCAGCCTCTAATATCAGTTATTCTGTGGCTCCTCT
GCTTACAGCAGAATTAATTTCTGCTTTAATTACTCTCATCGGCGGAATGCTGATGAAGGA
GAGGGACGAGGCATTCTGGGACTCGGGCCTCATTCCACTGCTTTAATTTGAATGAATTCC
ACCCGGAGACGCTGGCAAACAACTGGCAGCCGAGCCCCGGGAGCCACTCTGGGACTGCAC
AGAAGAGCTGCAGCCATGGCCCCCACCAACCAAGCTACCTTGTGTGTGCGTGCCTGTGTG
TGTTGCCTTGCTTGTGTGTATTATGTGGAGCATGTTGGTTGTGTGTGAGGCTGAGCGCTG
TAGTGAAAAGGTAGGGAGAAGGC
>NODE_139_length_404_cov_14.165842
ATGACAACATGCCATTAGGCTGTAGAAATGTGTTTACTGTATGTGCAAATGTTCAAAGTT
CAGAAAAAGGTGAAAGAATTTGTCACCCAGCCCTCTGTCTCCATCCAGGCCGTCCCCCTG
CCTGCTGTGACCGATTTTGTATACAGGAACAAAAAAACTGCTTATTGGAACCTGTGAAGG
ATGGCACGTTCATGAATCCCCCATTGAGATCAAGTATAACTGTGTAGTGTTAATTGTGTA
CTATTCACCTTGTACAGCTGTATTCCTACAAATATGGTTTACTGTATCATTGATACTGTA
GTTTCAAAGACGTGAACAACTATTTTTATGAAATGCGACAGTACTGATATATTACATTTT
GCTAAAAAACAAAAAACTTGTTTACTGAAAGATATTCTGAAATACTGTCAAATAAACTCT
TGACATGGTGTAAAATATTCTTTTCTAGAGATTTTTACTGAGAATGAGCCAAGAGCTGAA
ACAAATAATTAATCGATGAATTTCGATAATTGTTTTTTTACCCAAAATGAAAAATGGTAA
AAGATCGG
>NODE_140_length_1099_cov_13.272065
TATTCTCTTTATTCTCTTTTTTAAACTCTTCAATAAAATCTATACATTTTATACACTATC
TCCCTCTTTTAATGGTCAATGTGCATACACATGAAGTGTCTATCCTTATAAACCGCCAGC
CAATCTTCTTTTTGCTATCCATGGTAAGTGCTCGCACGTAGGACTGGGTTGTCCTGCATT
GGGAATTATAATGCCGCTTGTCTATTCCTCTGCAGCCCTCCTTTGTGTACCCCATGGGGT
TGCATTTGGTCTCATAAAAGTATTGCTTCAGTTGGCCATTGGGGACAGGGACCTTTTCCA
TGACGGTAACTGTCTGCCCAGACATGTCTATTGCCGTCTTTTTATCCACAGCTGTCACCC
ACTGGCTAATACTGTCACACACACTGAGCTCTCCGCGCCGCGAGGGATCGGAGTGTCGCC
GCACCCTCATGGACATATTAGCAGCATCCAGATAGTTTTTGTATTCCTCCAGAAGAAAGA
GCAACGGCGGCTCCAAAGGCACTTGGTTGCTGATCATCACCCGCGAGTCGTACAGGTCGA
CATCCTTGCTCTCTGAGGCGACCACAGAAGACGGGCCCCCACCTCCCTGGCTCTTATCAG
CCCCCCGTCCCAGTTGTGCCGCCTCGCCCTCCACCTCCAGCAGCTCCTCTATCACCTGCT
CAAATGTGTCTGTGAGTGAGGGCAGCTCCCCACGCTGGCCTGGCCCGCCGCCACTCTGTG
GAGTCCCGTGGCCTCGTGCGGCCGTCGCAGCAGCGCCCAAGTAGCCTTCCGTCCGATGGC
CCCGCATGCCCGGGGCATCTCTCAGGGGCGCAGCTCTCATGCAACTGAAGTATGAAATAA
CCATAGTAAGGAACAGGATGGTCATCACTCTTCTAACCTGGTGGAACTGGAGGGGGAAGA
GAGAGAGAGAGACAAAAACAAGGAGGGGGGGAGAGAGGAGGAGACGGTTAGTCAAAGTGC
ATTTTCAACAAAGTTAGCCTATTCTTGACCCATAGTGCACCATGTGAGCCTCCCCTCCTA
CTTACACCCTCCACTCTTTGTTTGCGAGCCAAAAAGAGAGCCAGTGGCTTTGGAATAATC
ACAACATGTTTTTTTATTAAACTGATATTGGCACTGTGTCATCAGTGTTGTCAAATTGTT
TGCAAACTGTAATCATTCTGTTCCTATGTGAGGTCTGGCTTAGATTTCAATTTGTTGGCA
GCACTGCACAAAAGCTGTGCTGAGCATCAGAGAGACTGCTTAt
>NODE_141_length_625_cov_8.712000
GTGACCAATCAGAAGCTTGGCTAATGATGCATGAGTCATGCAAAGTACCACACAAGCAAA
TTCATCTGAGCATTTGGGAGAGTGCAGTGGCAAAAACAAACACACGCACACCGTAGCTTC
CAAAGAAAATAACTGGAGTCATTCAGCCTGGCATCCCTGAAGCTCAAGGGTTCCCCACTG
TACATATGTAGGTATGTCAAGTTTGTGCGCATGTATAGGATGTATGAGGATATGTAACTA
AGCCCTCTCTCTTCTGGGGGGGTTGTTTTACCTGTTGTGGATCTGAGAGTTGAAGTGACA
GTGGAGGATGTCATTGAAGGCAAGCAGTCGTCATCTTGGGAATAACCAGCCTGAATTGCA
CGGAGGTAACTGTGGCTTCGAGTGCGGAACGAACCAGGCAGGTCCAAGGCCTCCATGGCC
TGGGATTCTACTTCACTAAAAACGGACTCGCAAACTGACTCAAACTGGCCATTGATCTCA
GTCTCACTCACCTGAGAGACAAAAACAGGAATAGCAGTCCTTAATTTTTCCTCTTCCTTT
CTCTTTCTCACTTTGATTCTTCCCCTTTGCACAGCAAATATGAAGGAGTGTTAGCATAAG
GGAATGCCAGTGTCATTTTCGACCTTAAACTGAATAAATGTCAGATCAAATGAAAAAAAT
GCAGATGACAACAAAAAAACAATCAGAAATATAGATATGCAGTTTGTGTTATAAAGCATT
CAATTAACCAcaaccccaaaacaaagatagactgtatgctggacattac
>NODE_142_length_571_cov_11.129598
ATTAGGCGACCATGCTCATTGACATGGAGTATCTCTTCTCTATTTATCCCGCTCGCCCGA
TAAATACAGTGTGTTTTTGTTGTTGCCCGTGGTGCAGTCCCTAACAGAGAAGAGAACAGA
AACACAACAGATAAGCTCTGGTTATTTTATTTATTTTTTTAATCACTGCTAGAGAAAGTC
GTAAAAGTCAGTCTTTTGTGTACTGATGTGAAGTTAATCTGATTTTAATTTAATTATACG
AGTTAGTTGCGGAGGGCACAGGCATTGGGGTGTTTGTTGTAAGAATGTTCTGACATTGGC
GCAGGTATGGGGCAGCTAGCATGTTAATTAATGATGAAGATCCTGACAATATGCAGAGGC
ATGACAGCGTTAAGCCAGTCGGCTGCTGCTTCCTTTGCATATTAATAGATCCTTCATTAT
TATTTAATATGACAGCTGCTCCAAGGGCTACCATCAGACCTTGTCTCTGTTATTTGCTGT
TTTGTGCTCCCCATGTGACAGTGCCATGCTATTCTCTATTTGTTGAAATGTTCCCTTTTC
TGTTCTCTCACTGGTGTGGCTCTCTACATGCGACCGTGATGTGCTGTTTGTTTTGTGCTC
AGGAGGATTCTGACTTGCCAGTGCGTCTATATGAGAAAAGTGTCTGAATCTAAAGGTGAC
TTTGAAAGAATATATGAGGCTGGATTGTTTTGTTTGCATAGTAAtgaatgcagat
>NODE_143_length_389_cov_9.570694
AAAATAAAGAAATAAAAATAACTTCCTTCTAATTTGTAATCATGGTCACCGCTGCTCCAG
GCATTTAATGCCAAGCTGCTGATTGTGGATCCCTCTGAGGGGCGGGGCTTCAACTTTCAC
ACTCTAGATTAAAAAAAAAAGCCAGTGCTTGATTTCCAATGCTCCGCCCCCCAGCAGCAT
GCATGGAGGGGTGTGTGCGTGTATGTGAGCATGTGTGATTGCTTTGTGAGACTGTGTTCT
GTATTTGTGGGTATGATCACCAGAGTGTGCTAGAGACTGTGTCCTCCTACTTGTCTTAAC
TGATCCTCGTCTTATGGTGTGAGCTTTCAGCCTAAGCAGCTCTAGCCAGGTGCTGCATCT
GTCTGCAAAGGAACCGTAATCAACGGAGGCAGCTGGAGAGAATACACACACACAGACAGA
CACACGCACGCGCGCACACACACACACACAGCCCACACCCGAAACAAACACAAACGCAAC
GACAACAACAACAACAGGAAAAGAAAAGAAAAAAAAAATAAAACAAAACAAAa
>NODE_144_length_403_cov_10.806452
TTTTACCAACCGCTAGTTTTCTTTCATTCACACTGTGAGGCAGTTCTCTTACTATCAGTC
AACAGCTGACACCGTGGAACAGCCTCAAAGGCAAGAGGAAGGGATCAAAACTAAACCAAA
GCTGTTTAAACAATACAACAGAGGAAATAAATTCATAAATCCTAATTCTTCCCAACCCAC
AAGGGTATAAGCAGATCCTTTATAGTTAGGCCAACAAACAAAACCACAGCCAATGAGGTA
CATTACAATCAAGGTAAATTCAGAAATATATTTAGAAAAAAGAAAGGCGGAAAAAAAATC
CCATGTAATATTAATTGGGAACATTTCATAGTCTTGCCCTGTCAAGCAAATATAAGTATT
CACTAAAAGGCTTTTTCAGTTGTGTTTAATTGTCTTTATAGGAAAATCCCACCTGAGTCA
ACATTGTTAACATTTTTAGATCATTTTGTCGTGTACCACCAACAAGCTAGACGATATGAG
GGACATTatacacaagtcaaacattttattaaatgtttcatttttttcaaaatgttacag
tggttaa
>NODE_145_length_309_cov_9.796117
GTATGCATCTTTGTGCGCGTGCGTGCGTGTGTGTGTGTGTGTGTGTGTGTGTGTGTATGC
TGAGAGCAGGGGGCCGGCAGCTGTCAGGGGCTAGGAGCAGCAGGCACTAATGAAGCAGAT
GAATAGTGCAAAAACTCCCAAATACAAACAGGACAGTTGACATTTTTCATCTGTCAAAAG
CAGAAGATGCATGAAAATACGATGGGGTCTTGTTTAACCCTTTGCCTCCTGGTGTCAAAA
GCTGGCTGGGTTTCTTCTTTTTCTCTGTCTGCTTCTGTCTCACCCCCTTTTCCTCTCTCG
CATATTGAAAAATTATTTTTTTGGATAGCATCATCTAACCCTTACATAGAAATGTACACA
CTGTGCCCTGTAGAGTACTAAGAAGTATATGTGTATTTGTTATGAAGCAATTAAGAGTCT
TTCCCACATGGTGCTTTCCAAGACAGTGAAATa
>NODE_146_length_789_cov_5.423321
CCGCGATCGCGCTGAGCCTACTTCTGAGTCTCTACGACGTCAGGAAGTGGGAGAAACCTG
TGATTTTTTGCCGTATCTCAGGACAGGAAGGTCGTAGAGACTCGGGACTGAGACCGGCGT
CTTCAGCATAGCCAAATTAGGTGGAACAGGTGGCATTTCCAGGTGTCTAGCACGTCTGGT
TCCGGAGATATTGGCCAAAACGTTCTCCCATTCACTGACAATGGGCACTGCATAACGCAG
CCAGGGTTAGGGTTAGGGTTAAGGTTTCGGCCTGGGTTTGGGAAAACGGTTAGTGCGAGA
GACATGAAACTTGTGTCTACCCTCCCATTTGCTGCCACCGCGATCGCACTGAGCCTACTC
CCGAGTCTCTACGACGTCAGGAAGTGGGAGAAACCTGTGATTTTTTGCTGTATCTCGGGA
CGGGAAGGTCATAGAGACTCGGGACCTAGACCGGCATCTTCAGCATAGCCAAATTAGGTG
GGGCAGGTGGCATTTCCAGGTGTCTAGCACATATGGTTCTGGAGATATTGGCCAAAACGT
TCTCCCATTCACTGTCAATGGGCAGTGCATAACACAGCCAGGGTTAGGGTTAGGGTTTCG
GCCTGGGTTTTGGAAAACAGTTAGTGCGAGAGACATGAAACTTGTGTCTACCCCCTCATT
TGCTGCCGCCGCGATCGCACTGAGCCTACTCCCGAGTCTCTACGACGTCAGGAAGTGGGA
GAAACCTGTGATTTTTTGCCGTATCTCAGGACAGGAAGGTCGTAGAGACTCGGGACTGAG
ACCGGCGTTTTCAGCATAGCCAAATTAGGTGGGACAGGTGGCATTTCCAGGTGTCTAGCA
CGTCTGGTTCCGGAGATATTGGCCAAAACGTTCTCCCATTCATTGACAATGGGACGTGCA
TATCGCAGCCAGTGTGGAAGCGCTGAAGCCAAG
>NODE_147_length_398_cov_6.359296
GTTATGTTTAGCGTATGCGGTAACATTTTTGCCATGCCTATGTTTCTGCGTACTTGTTTG
CATGTGTGTGTTTGTGTGTAAATGTGCTCCAAATCCAGATCGGGCACACATACGAACGTG
TACACGCACCACTCTGCCATCCGCCAACAACAGCCGGCGCTGAAGGGAGCTGAAGGGTGC
TTGGAAATTAAGGTTATTACACAAATTGAGCCATATGGTCTAAATATTTCAGAGCTGAAA
TTTACTAGGCAATAAAAATGGCCCCTACCTCGGTAATGGTGTAAATTACAGCTTAACCAC
CAGCGCTAATGATGTCCTTCTGTACGCCCCGTAACCAACCGTACATGAAGGACACATTGT
TTAAAAAATACCCCAGGAAAAGCGAAAGAGAGCGAGAGAGGGAGAAAGAGGAAAGGGAAT
AAGGGATGTGGATGGAGGGATGAACAGAGGTAAGGAGGAACTGAAAGAGGTGAAGAAAGT
GGAGAGTGAGGAAACAACAGTGAGGAAGAAAGAGAGAAGGAGAGAGAGAAAAAGAGAGTG
At
>NODE_148_length_401_cov_6.107232
TCCCACCTTCACACTTTCTCCCCCCCAAATCTCCCCCTGGCTTGTCATCCTCTTAACCCA
CAGCCTTGGAGCTCCTACCCCGGCCTCAGCTCTTCCCTCTCCCTGCCTCTCCTCCAGCCT
GCCTTTCCCTCTACTCTGCCTCCCTTAGCCCCAGCCTTCTGCTCAGTGTTCAAGGGGAGA
GCCAGCTAGGAATGCTGTGGCTCTAGACGTTTTGTCCAAGCCCTAGGTCTCTTTCACTGA
GGCAAGATTAGTTCATACAAAAACTCAACAATACACCACTGAAAGCCATTGTTGATATTC
AACATTTTTCACATAGCGGAGCAGAATAGACAATGCGGCAGCCGGGAAAGCCCGAAGCGG
ACTAGCAGGGTTGATGGCTGATGGTATCTTAGCTGAGCGAGGCCTTAATCCCTTTTATAC
ACACACACTCACACAAGTATACACACTCTCAACAGCCTGGAGACAGCAAAATCAATACTG
CTTGCTCTGTCTCTGTGTGTGGATCAGTGGGTGGATGAGTGTGATACGGAGAAAAAAGAG
AAtag
>NODE_149_length_407_cov_5.769042
CTTTTTTGTACATGAAGCAGGCAAAAAAAAAGGCCATGTCATTCTTCCACAACTTAATCA
GGAGCTACACACAGGAGAGGGCTGCTGCAGCATGGACCTCCCTGATCATGTTAATGAGGT
CCCCTGGCTATGCAGTCATTGAAGTATAATTGACTTGTTCGTCTCTTATCTTCCTAATAG
ACACTCTGACCCAGAGCACGTTTATTTCGCTATGAGAAATGTCAAGAAGGATTGGAAGTT
TCTTCAGTGTGCCCATTAAAACTGAAGGCATGCCACCCTGTCTCCAGCCAGCCAGGGCTG
CTATTGGCTCCCTGCCTCATTATGCAGATGCCAAACGTAAATAAATGATTTGCAGATCAC
TGCTGCCCCCACCATTCTCCCCCTGCTCTCGCCCTGTCCCTCTTCCCAAAACTATGGTCT
TCTCTCTTCTTCCAGGCCTGGAAAGGAGGACAGAAAGGCGGGAGGGAGGAGAGGAAAACA
CGAATATCGTCCAGGGAGCACCATGACAATTTGTCTCTCTGGAGCAAAATAAATAATACA
TAGGTAGTAAt
>NODE_150_length_403_cov_21.779156
ACCCCAGTGCAAGTATTTGATTTGGGAAAACTTTGGGAGCAGACTTGTCTCTTAATAATA
ATTATTGGGTTTACATTAATTTCCTCCCCTATTCTCTTCCACAGGAGAGCTGATCACCAC
TGCTTGTGAGCTGGGGGTAAGTATTAGCTGTATTGTTTAATCAATTCACTCATTAACTCT
TATAAGCATTAAGGAAGTTTAATTAAGCATGGGCAGAAAGCAGATTAATTTACTTTCAGT
CCACAGGTTTTTCCCCTTCTTTTCTATACACTTATTTTACTAAGTTGCAAGTAGAGAATG
CTATAATTTGCAACCCGTTTTTCAAATCCAATTAAAGTCAATGGTAAGGCGATGGCTTTT
GTAGGCTTTGCCTTATGTACGGTATAAGGCTTATTATATCCACCCCTCTTTTTTGTGTGT
GTGTGTAAGCCGCGAAGAATGAACTAAATCGGGTTAACAGTTATAATAAGTTTTATTATT
TAATAAAGTTTATTACGCCGCTGTGATCCTTTTAGGGAGGCTGTGTCGGTGTCACTATGC
CAGTAAt
>NODE_151_length_294_cov_2.224490
CTCATCGCCGGTATCAGTCTGTGTTTGTGTAAAGTGTGTGTCGAGGAGACAGATGGAGAG
CAGCGTCGCCCCTCCTGCCAGCCGCCACTCGCTGGCAGGAGTGGCAACCCCGACAGCAGC
CCACCCCTGAACCCCCGGCTGGATCCGTCCGACCAATCCGGCGAGCCCAGCTGCTCGGGC
GCCGGCCAATCAGGAAAGCGGCGGTTCAATTAGAGCATAATAAAGGGACATTCATCATTC
AATTAGGCATCTGTCACCGAGCCACAAAAGGAGGAGGGGGGCGTAAAAACTTGGGAGAAG
AAAAGAAAATGGAAAGGAAGTAGAAAAAGAGTCCTCCTGAAAACGGAATGACTAAAAACA
TATAGCACCGACTGAGAGGAGGCGTGGATTGAAGGAGTTTACGTGGATTGAAGGAGTTTA
TGTGGTGATGCAGATAAC
>NODE_152_length_695_cov_11.058992
TTATCTTCTAGGACTGTGCTTAGCAGTCTAAATCTAAACTGTCCAACATACAGCAGCTGA
TAGGAATACAAACCAAGCAATAATTGTTTTTAACAAAACACCCGTGGACTGCCTTAATCC
CTACTACCATACTGTGTTGTGCAAACATGCTTGTTGTGGTAAGCTCTGCAAGCTGAGGTT
ATATTCGTGCATCAGGTCATTCCTGTAGCGGGCTGGTCTGGGTCGGCCCACTCCCCTCTG
AGAGCCCTCTCATCAAGCCAGCCTCTCCGCTGCCGCCCTCTTCCCCACAATCCCCATAAA
CTCTCATAATTGCCACATTAAACTTGAGTTTATTATTTTTCTCCAGGTGCAGGTGTGCAG
ATGATATGAGCCCCAGGTTGCATTTACATACAAATTGAAGGTTTTTATTAATCAGGCAGG
CAGCAGGAATCAAACGGCAACACTCCATCAGGCCTTTAAATACATTTGGTGACATTTTTA
CCCGGCATTAGCATGATAGGGCAAGCGGAGTATAATGTACCAATGATTGCTTTTCCATTG
AAAGCACAAACGGTTTCATTTTTCCTGTCATCTCAAATAAGTGTTAAAGAGGGTTTGGAG
GCTATTGTGCGAGTGCCGTATGCTGGGGACTTGGGACCGCTGATGGCCATATTAAATAAC
CATTAGTGCCTGAGCTTAGATCATTGTGGCATCCGCCTCCTCTGAATTTATCCTGTGATT
TCAAATGAAGGCAAGCTGTGCCAGCTTTCATAAAGTGCTCCAACCCTCTCCATTTTTCCT
CAAACTAAATGCATTACAACGGTAATTTTGTGACTGTTAAGATAACTAGCGTTAACAAg
>NODE_153_length_416_cov_27.867788
GATCTATGACTTTTGAAGGGGTCTATTTAACAAATGAGCATTTTTGTGTTTGAGCAAATG
TCAGCTTGTATTTTTTTTACATTTTTTAGAGGCAGATAGTAACTCCCCTGTGTCTGTGTG
GTTCCTTCCCCCAGCAGGTGTTCACAGACCCCAGTAACCTACAGAGGCACATTCGCTCTC
AGCACGTTGGGGCTCGTGCCCATGCCTGCTCTGACTGTGGCAAGACGTTCGCAACGTCTT
CGGGCCTCAAGCAGCATAAGCACATCCACAGCAGTGTCAAGCCCTTCATGTGTAAGTCAC
TAAGACCCTACCTATGTAAGTCTCCTCAGTACATTATAATAATAACAATAATAACATGCT
TTAACTTGCCTTTAATAGAAAGATCTGATGTTTTTGCAAAAATACACTTCTTGAGAATTG
AGCTTGTTATGTTCTACAGAATTTTCACGTGAGATTATATCGTGACTGTGTGGCAATACA
ATTTCTTTTAAGACAAGAGTCATGCAGTTTTTTTCTGCATCAGCAGTCTCACACACTGCT
GATATGGTAATAGATCGGAA
>NODE_154_length_312_cov_6.528846
GTTGCAGTGACGTCACAAGTCTTAACAAACCTTGAAACTGAAGGCCATCAGAGCTCTTGT
TCTTTGTCTCAGTGACCTGCATGTCTCTTAAAAAGCTTCCACTCTCACAGCCAAGAACCT
GCACTTTTAGAAACCCTGGTGTCTCATCTTAGCCCTGCTCTTCAAACAGGCCTGCATTGA
TTAACTCAGGGGGCTTTCTCTGCTATCCACCTATTAATTATATGGCCTTCATTAACACTG
GGCTGATGAATGGCCTCTGCTGGAAAGGCGAGTTAAGAGGAGGTGTTAACACAGCACCTG
CCTGCACTCATGTGGCCACTTATTAACCAACAATGACCTTCCACATCATAAACCCACTGG
CCGGCTATTTGCTGTCTAATAAACGGAGCCCCTCTCTCTCTCTCGGCCCCCCTCTTCCAT
GCGTGGACCCCTTTCCTTGAGCCCCTCAGAGTTTAa
>NODE_155_length_539_cov_15.235621
GTAACTGGCATTTCACGGGGTCAAGGTTAGTTTCCCTGCCATAGTTTACCTGAACTTTCC
CCTTTTCCACTTTAGTCTTTAGACAGCTTTCAGAAGCTTTGATCTGCTACACTGCATGCT
CTCTGCCTCAGTGTGGAGTTGCCAGCAGCCCTTTAAGAATCGAGTTATGCTAAACAGAGG
TTGATTTAAACCAGAGGTTGACCTCTGACCTTAGCTTAGAGGATAATGTCCCAGGCAAGG
AGAGCAAAGTCCTGTTACCATCCATGAATCAGGCCCCCACCGACATTATTTCAAAATTGC
TTAGTTGCATGGAACTCCCTTTAGTGCTGAACGGACTTTCATAAAATTGATTTTCTGAGT
ACACCCTTTTAGCAGCTATAAGCTTGAAATATGAACCCTTCATTGCTGAAAGCATTTCAT
TTTTTGCCCCTGTGACTAATGATCCAGGGAAGAAGTGTGTTTGAAATTCTCCTCGGCAGC
CATTTCCATAATTAAACACTGCTAATTATAGAGCTTTGGCTGACTTTAAACAAACAGGCA
CAGTTGCCGAGCATGCTTTCACGCCTTCCATTTGGAAATTTATGCAAATTGTACCCATAT
CGTGTGTTTTCTTAGATGAAACTGACAACATTAGGACACATTGCTCATGCTCACAAAgat
cagacaccaacacagagagtaac
>NODE_156_length_595_cov_18.184874
CAGCTAGATCTAAGCTGGGGGAAACAGAGGTGCAGTGCTAGAGTTGCTTACTAGTAGTCC
TCTGCTCAGAGTTTAACCCAGTCCAGTCCTTAATGATCTATCTGTCTGCCACCCGCACAA
TGGCCCACACCGCTGTTCGCTTTCATTTACAGAGTGCCAGTCTCTGAACTCCCCTCATCA
GCCCTTTGTTCCTGGCTGTTTCATGTTTTTTGGGGAGTTGAATGGCGTAGCTGTGTATGG
GATACTTTTGAGCGAGTGGTTTAGAGAGACAGCTAGAGCAGGAATTTTCCAGTGCAATAC
ATTATGAAGATTTCACTTTCTGCCTTTGATTCTGCACTGACAGTTATCCTTCAGCCCTCC
TTTAAAGTCCCACTTTCAATCCCTAATGGCTGTCATGTCGCTGCGCTCTCTGGACTCTTA
CTCAAAGTGTCATTGGCATAATGGTCGGCAGCCGTTGGCCTCTTTTGATCATCCATGCTG
TGTGCGAGAGCAACTGGAGCTGAAACACTGAGGTGTATGAGGTGTCTGTGTGTGCGCGCA
CTGCTTGCGCCTCTGCTCGGCTGCCACTCCCAGGCAGAGCTCCACGACCGGAAATCTAAA
ATTCACTTTCAAATAGTTTTCCTCCTGTTCTTGGTGCCTAATAGCCAGGCAGTGGAAAGT
GTGTGTGAGTGTGAGTGTGAGTGTGAGTGTGTGTGTGTGTGTGTGTgtgtgtgtgtgtgt
gtactcattaaaaggataa
>NODE_157_length_475_cov_17.787369
TCCACAATGGAGCCACCTCACACCCCCAAAGGGCTTCCACTTCAAGAGCCCTGCCTTTGT
TCAAAAATGTATTTGTTCTCTTATTCTTTTTGGGAACTATGTAAAACAAAAAAGAACGAA
TGGCGAAGAGAACCATTCTCTCTCCCCCAGCCCGGCAACCCCATCCCACTATCACCTCTC
TGTCTCTCTCTCCCCCTCTCTGACTGTACCTTGCTCTCCCTCTCTGGTAGTGCATATTTT
GCTGGAGATGCTAATGATCTCCCCCCGCTGTATTCTGATGCAAGGTCTGTCTACACTTTT
CCCTTTCATCCACATACAAATGTGCTCTTATTGCCTCTTCGCCCTCGGGCCTTTTAAGAT
GCCTTTTTGAAATATGCCGTTTGATAACCACATCATTGGCCAAGTCCCTGCAGTGATTAG
AGCTCTCTTTAATGTGAGCAAGTTAGAGAGTGAATGAGGGGCTCCGGGGCCGGCAGCTAT
CCATTCTCTTCTGCCCTCACCCCTTGACATCTCCCGGGCCACTGGGGAGAACCAGTGTCG
GGTGTAGGACGACCCAGAGCCCAGCTTAGCACATAGACACTGCTGGCCGTCCCCGATCTT
TCATCTCCACATGGAGATA
>NODE_158_length_440_cov_14.356818
ATGTGTAACACAGAAACATCTGCTTATTCTTATCTAAATTCAAAAACAGGCAGCACACTC
TTTTCTGTCTAGTTTCTAGCATAGAGTCCAACAAATGGTGAATGAGGCACAAAACAAAGA
GTTCTTTGAAGAACAAAGTGAAGCTGCCACATACAACGACTGCCTGGAGACGAATCCTAT
CGCCTAGATTGCATGCTTTCAAGACAGGGGAGGGAAAAGCATCCCTAACAACAAAATGAT
ATAAATTACCACTGTTATGGTCTATACGGTTCAATTTAATGTGCTTGTAATGATAAATTA
TTTTGGTTATGAATCTAAAGTGGACCTGAGTGCAGTCGGAGCAGCAGGACTGTTAGAACA
ATTGCAGCTGTCTCCCAGGGCTGTGGCCATTAGTCAATAAATTAGAAAGTAATTAGTTTC
TGCTTCTGTGGCTCTATTTGAAGCGCTTCACACAGGTGTAATGAAAATTTATTGGAGCTG
TTGATCCGGAGGAGCAAAGAAAAGTAGAGGATTTGTAGCGTGTGATTGTAATGTAGGATT
TCCATCTGCCTTTCTCCTTTTTTTGCTTACAGTGTGACAGGTAA
>NODE_159_length_428_cov_16.362150
AAAAAAAAAAAAAAAAAAGAAAAAAGAAAAAACAAACAAAAAAAAAAGGAAGTCGCTGAT
TTGTCTTTCTGCGTTTTGTCCATTGTTATTTTGTTAGTCTGTCCAGGCTAGTAGTCCTGA
TGTGGGCTGTGCGTCAAACTGTGCCGTCGCAAGTCACAGTTGCGCCGAAACACCTTTCCG
CAGCGGCCACAGCTGTAGGGCTTGATGTCTGTATGGGTGAGAAGGTGAGTTTTCAGGTTA
CTTCTTTGATTAAAGGTTCTTCCGCATGTGGGGCATTTGTGGGGAGACTCCTGTTTAGAT
TTAAAGCAAGCAAAGGATTATTCCCTTTAATTGTATAGAACGTCTATCAGGTATATCTTT
CAATCATCTAAATAAACTGCTGCGTAATAGTAGTAATTCTTAAGTCACTGTTGTGAGTAT
CTCTCACTCATTTAAAAAAATAATAATAAAATTGGTAATAGGCCAAACGCAGTGGTTTTG
CGAGGCCTTTAAATATCCCCATGCATGCAGTAGACAGGGCATAACAGGTGAATTCTGATC
ACAACGCATCACACAGCTAAGGTCGTGGTAAt
>NODE_161_length_566_cov_6.318021
ATCACCAGTAAACTGGATAGACAGCAATGAGAAAAATCAAGTCTATCTGGAATAGGAAAG
AAGAAAAAAATAATAAAGAAAAAAAATGGCGGGAATAAAAGTTATTTTCCCGACTATTCC
AGAGGGTTCTCATGCTGTAAAAATGGAAGTGAGTGCAGGATACATCAGGAAAGTATCAAT
GTCTACCTCCACACACAAAAGGGCCCCATCCTGCTATGACCTCTCCTACCATCCTCCCCC
TCCCCTACTGTGTCATTTACCCACAGTTTCTAAATGCTTCCTCCAGCCAGAGTGGAATCT
GCTCAGAGGTGCCTGGGCTTTGTGGCGGAAACATAATTAAAGTGGTGAAAGATGTAAAAG
GTGAAGAATGGGGATGACATCAGGCCAATTTCACACTTGGCACTCGAATGGCTAGGTCCA
AGCCAGGACTCTTGCCTCGCAACACAGATCAAAGCCCACTGTCACCGCACCAGTGCAGGA
AAAAAAAGAGGCAAAAGGACACCTAACTATGCTAATCCCCAGGACGAATATATTTTAATC
TTGTTAGAATACAAGTTAATGCCGTGGCTCAGTGGCTGAACTTTTTTGGCAAGAATGAGA
GGTGGACAGAACTACTTTTACCTTTTCTACATGAGGTGCCTCTGTCTGGCACCGGATAAA
CAGTCAGAGTCTGAACAAACTTTCTTTTGGTCAAACTCGGTGTGTATTAt
>NODE_162_length_439_cov_8.412301
TTAACTCAAGCTGATGAACCGGAATGAACAGTAGAACTTAAAGCACAAGCTTTTTAATGC
ATGTCCTTCTCAGGTTTTCCTATGTGTATGTGGGAGTAGCTCTGTAGATGTGTTTAATAT
GATGCTGTACCTTCTTGAATATTTCAGATGTTTCTTTGCTGCTGAAAAAATGTTGATTAT
TAACCTGCCAGTGAAAAAGGGAAGTGGCCATCTTTGTACAACACACTGCTGTTTTGCTGT
AACCGCGCAATGTTTTATGATCTTGAGTATTTTATAGAAAAGTAGAAGTATGTATCAATA
ATATGAAAGCAATAGCTAAATCATAATGAAGAATAACATGATCAGTGAATATTGTGGAAA
ATCTTTAGATTCACTCTGGGTGGATTTTGTACTGTATTTATTACTAATGATGATGCAAAA
AGTTGCATAGCTTAACCCAAACTGTTCTGTCTCTTTTTTATTTATTGTCTTGTATATGAT
CTTTTTGTATGTGTTTTTCAAATAAACTGCCTAAAATGCTGAGAACTAATTTGATTTGCT
GTCTTATTTGTGTTCTTGTTACTTAAAAAAAAAAAAAAACCCC
>NODE_163_length_325_cov_18.196922
TATTACCTCCAGTTGCTCTATTAATAGGTTGGCTCGTTTGTTAAGCTCGTTCATCATAAT
CATCTTTGCCATTTTAATCTGGTTCTCTGCCTTCCTGTGTGCAATCTTTACTCCATGAAG
TCTACAAAGACAGAAGGGGGGGAAAATGTCTCTCCCAAATGCAGAAGAAAGCAGCATTTC
AGACAGTAATTTATTCATCAGCTTGCTATATTTCTCACTGTTAAATTATTGACTGGCGTT
ACTCAGAACTGGGACTGTGATTGTGACTGAGTCGAAACCAACCTGTCCTCTATCTGTTTG
GCATTGTTCTCCACGGCAGACCTCCTCTCCTCCACCTGCATCATCAGGCTCTCAAACAGC
CACTGCTGATCCTGCAGGGCCTTCCCGATCTGCATCACCCTAAACACACGAGAGATCACA
GTATCAACCAGACAGAAAGTTcactaatttattctttgggcatgaggaa
>NODE_164_length_392_cov_3.510204
TAGACCAGAGGTCATTCAAATGCAGAGGTCACAGCCATTTTCCAACTCTGGACAACTGCA
ATGAAAATCCTTCACTTTCCTCTGATGGATTAACTTTCTAAAACTGAGGTGTTGTGTCTT
GCCTCCCATTAAACAGTAAACGATAAAAGATTCACATCATGTTTGTCCAGCACGACAACG
GCAAACGCCATGTCATGAAGCAAACAGAGATGAGATTGACAACCTTTCTTCTGCTTCTCC
TTGCTTTGCTGCTTCACCAGCTCCACCTTCTCCCTCCCCTATGTCCACTCCTTGCCCTTA
CCAGCTTACTGGAATACCTTACCGGGATTTGCTGGATCTCTCCTGTATTTGTGATGATCT
GCTGCATGACCTGCATGGTCTGGCCTTGGGCTTGAGCTGTCTGAGCTTGACCCTGGGCTG
CGGCAGCCTGGACAATCTGCACCTGCTGACCCTCACCCACCTGCATAGCGACAGGCGCAC
TCTAATGTGGAGAAGAAAAtaaaggaagggagaaacaaagatagacagaaagacat
>NODE_165_length_424_cov_2.101415
GTTAAGCTGTTTGCAGACACTACAGCAGGAATGAGACTCCACCTGAAATATGGAGTCAAT
AAAAGAAAACAACTGTTCCCACCTTACCTGAAATCAACACGATGAAGCACTGTAGGAGAA
GGATTATATTTTGTTGGTAGTCTGTTTTTACTGCCATCTTCTGTCTGTCCTCTGTTCCAT
CATTTAATCTCATTAGTTCTCTACTCCAACCCTGTATCCTTCTATCCATCTTACTAATAT
GCTTCCTTCTTCCCGCTTTCCCTGTTCCAGCGAATGTCAAACACAAACAACTATGTTTTT
TGATTCCTCAGTCCCATCCTTACCCTTCATTTTTATCTCACTACCTTTCAAACATCTCTC
ATCACATCTCCTTTTCCTTCTCTCCACCTATCTTCCTGTCTCCTCTTCCCCCTCTTGCCT
CTCTACCTCAGCATCAATAGAGGGCCCATCTGTTCCCATACATCATGCACTTCATTTCAG
TTTATTAGCTGGgataaatcataaatatttcattatacatcacgggcggctgtcgcctgc
acaccgacaatttatcaccgctgccctc
>NODE_166_length_367_cov_6.975477
ATTACCACCCCAGCGCCTCAAAACTACGGCGATTCCCACATCCTGAGCTGTCCAACTGTT
TCTGATGCCAAAGGTCAATGGCTGCCTACTCTCCTACCGGCCCACACTGAGAGATGGGAG
GACAGGGTTTGCCAAGTCAGGCACAAACCCTGCTTTGGGTCATAAACACCTCCGCCTGTC
TCCCCTCCTCTTTTCTCCTCCACAGAGGTGAGTTGGGTTTGCACTCTGTTAATCTTTCAC
TACAGGCCCGCTCGCTTTTTACACTGGCCCACTGGAGAACAGAGGAGGAGAATGAAAGAG
GGGTAGTAAAGGACAAGAGTGGATAAAAGAGCAGGAAGAAAAAGCCATAGAGAGGGCCAG
ATGGGCACCTTCACAGTCCATTTATCAAACCCAATGTGGCCCTCCCCTCCCCTCCCTGCT
GCTCTCATGTCCTAAACCCCCATGTAATTCTGTAATGATTTTCATTATCATATAATGACC
TTACAAAGCCTACAGCAGTTTGCATGGTCAg
>NODE_167_length_513_cov_10.155946
ATCAGTGACTGCAGGGACAAAGGGAGGCTGTAAACCTGCTAAGTAGTTTTTGCTGTTTGC
CCTGGTGAGTGTTGTGCTCACAGGTTGACATCAGTGGCAGCAGGTGTCTGTGGACACCTG
GTTCATGTCTCCTGTTTCCATCAGGTGACTCCTCCTGCCTCAGGCTCCTTTAGAGACTCA
GCAGCCAAAAACAACTCTCATGCTCCCTGACCTTATTGTCCCCTTCATTCAGAGCTCACA
GCACCTTATTCCCCATGACAGTGAAACCAAAGCTATAATGGCCGAGCTCGTATGTGCGTG
CGTGAGCTTGTGCAGATGTGTGCTTGTATGTGATAGAGTCATATTGCCACTGGTGTCGTT
TATGTGCAACAGTGTTGTGTGGTTGTGCCGGACTCGTTCTGCAGCTCAGTCCTGTACAAA
CTGGGTTTTTATGGTTTGCATTCAGGCCCTGATACCAATTATGCAAACTATTAAAAATTT
AAGGAGGACAGTCTTTTATAATTTAATCCTAAAGTAATAGATTCTATTAAAAATGCATGA
GAGGAGCTTTATAGATGGAGCTAGAATTAGTGTCTATCAAAGACTCCAGTCAAGGATGCA
GGGAGAATGGGCAGCAGGAGTGGCGGTATTGCCTCATTATTCAAATAGGATATGATA
>NODE_168_length_593_cov_6.473862
GTGTCTACTTGATGTGCGCTAAAAGAATGCAGTGGGCAGCTGTTTTGCGCATTCTCGCGG
AGGAAGCGGTGCAGAGACATTTTTTGCAGTATTTGGGGTGACTAGAAAAAAAACAAGCAG
ACACTTTTTTTCAAGTTGAAATGGTTAAAAAGTACAAATTTAGTCAAATTTAAAGACGGA
GCTGTGGAGCAAAGCTGGAACCATGAGCGTAAAAAGTCAGATCGAGATCCTCTAATGTGT
TTTTTTTTTCTTCCGGCGAATATTTTAGTTTTCACAGATTTTAAAAATGAATCTCCGAGC
AAAATGTGTTTCTCTTCCAGTAAACTTGCTGCATATGTGGATAGATCGCGATCTGGCTTT
TGAGTTGGACATTTTTTGCAGTGCACGGAGAGGATTTTACTATGTGCGCAGCCAGACCCC
GCCTGCTCACTGCGCGTCACTGGCGAGTAGTGTGGACGCGGAGTCACTCCCCTGCCTACT
TTTAATAGCTTTGTCATGTGATGGAAAGCAGTTGTAAGACAGGTGCCCTCGGTTCATTCT
CGGCGAGGGGCAGCAGTTGCCTGTGTGAGAGCGAGTGGGAAGCGTGTGTGGATTTCTTTT
TTACTTGATTTCTTTCTTTTTTTTCTTTTTTTTTTTCCTTTTATTTTTTTGGTAAATTTT
TCGGACCGTCATTCAGTTGGCTGGATGGCGTGGGACAGGTGTAACCAGGACTCGGTGTGG
AGAGAATTAGAGGTGAG
>NODE_169_length_499_cov_31.242485
TTGTTGTTGTTGCTGTTGTTGTTGTTGTTGTTGTTGTTGTTGTTTTTGAAAAAAACAAAC
ATTTTTCTTCTTCTTCTTCTTCTTCTTCTTCTTCTTCTTCTTCTTCTTGATCTTCTTCTT
ATGTTACAAGGGAGGGGCTGGAACCCAGGCGCAGACACAGACTGAGGCAGAGTTCTCAAA
CAATGATGATTTAATAAAAGGAAAACCGACTCAAATCAAAAGCCAACACTAAACCAAGCA
AAACAACAAAAATATTCCACAACTCAAAAACCCGACACTGAACAGAAAACCAACAAACTC
TCAAGAAATACTAAACTAAACAAACAAACAGGTCTACTCACAATATAACGAGAAACAGAA
TCAGACATAAGACATATTTATTTATTATTCCATTACTATTTATTTTTTTAATAACACAGG
AGATATTAGCATCATTACCTCCAATTCAACTCAACGTAGTGGTCACCCAACCTACTCCTT
GTGTGAGTATATAACAAGGAGAAGGTAAGAATCCTTGGGCCTGGTGTGCACACTTTAGTC
TACAAAATACAAACAATTTTATCTTCAGACTTCCCTGAAAATTACCACCAAATGCCAGCA
AAGCCCTCTTTCTCTCTCTCTCTCTCTCGCTCCCTCCCTCCCC
>NODE_170_length_297_cov_2.195286
AAAGGAGGAGACAAAGAACGAGAACATCTGAAGGAGAAAAAGGAACTAGACTAGAGAAGA
GGAGGAGATGAAAAGGGAAAGAGGAGAGGAAACGAGGGAGAAAAACACAAAAGAAAAAAG
AACAGGAGAATGGAGGAAAAAGTGAAGGAGAGAAAAGACGGCAAAAGAAACAGAGAAGAA
AAAAGAAAACAGAAAGAAAGACGAGACGAAAAGACAACGATGGAGGAATACATCGAGGAG
AGAGAATGACAGAAAGAAGCAGAAAAGGAGGAGAAAAGAAAAGAAAGGACACGAAACGAG
GGAGAAACACGACAGTGTCGGAAAAACGAAAAAAGGAGAAGTGAAGGAAGAAGAGACAGA
AAAGAAGGAGAAGAAGAAAAAAGTTGCAGAAATACGTCAAACTGTTTGGAAAGAAAAAAG
AAAGTGTTGGAAAAAAGAGAg
>NODE_176_length_530_cov_12.294339
CTTATTTGACAGGTTTTAGACGTTTTTTTATTCTGGCTGGACTGTGTTTTGTTTTAAGGT
AACTCAACCGAACATCGGGCTCGAATAAGGAAAAATATACAGCAGTCAATCAGTGATAAA
AAAAAAGTATCTGGAATACATAACAACAAAAGGAAAACTGATGATGCCCAGTGAATTACT
TAGATAATTGTAATGTAATATGAACCCAGGAAACAAATAAATTCCATTTCCAATGAATCC
ACACAATTCAGTGAGCTACTCTCCTGGTCCATTTAACTACACACATGTGTACTATAATGA
GCTGTAGACATTATGCCTAATTATGTATTAGACTGTGTTAGAGGGCCTAACAAAAGCTTT
TGAAAGGGACAATTACGTTTGTTGCTTAGTTACATCGTTAAAAATATACCAAATCAGTGC
AGATTATAGTGGGCGAGAATGCACATGTACACCACGAGCATTGTTGCCAAAATGCACAAA
ATTCAATTCATTAGGAAAAAAGAAAACATTTTTGCTTGTGAAAAGGACAGTGGCATAAGT
GAAAATAAACAGTTTTTAACTGAAGTGTGTTCCTGTGGGTAAGTAAAGTCTTTGTAAAAA
AGAAAAAAAACATTTGTAAAACAGTGGAACACCAGCCAAGCAATGGTGACAACTCATTTG
TTTTTTAACAAAAg
>NODE_177_length_598_cov_5.745820
GTCACCGCTGTTACATTTGTGTTACACCCACGCGCAAGTCAAGAAAAAAAAATCTCTTTT
CAGAGGGAACATATGAGGAACATCTGTCTGCCTGCGACTCACAGGGCTCAGCAAAAAGAC
CCTGCAGGGAGGGAGAGGTGAAACAGGGAGAAAAAGATCCAGAGAACGACAAAAGGGGAC
AGTTGCAGCAGTCGTGCCTTCATGTCTTTGGCTGCACCAATTACTGTTGGCATGTCCTCT
GCCAGCCAGCCAGGTCTCCCACAACTGCTGCACTTAACACACTGTTCCTTTATTCCCCCT
CTATAGTAAAGATGGCTATTGCAGAGGGGCTACGGAAATTTGGAGACTGCTGAGCCAAAA
CAGATCACTTCAAAGCAGCTTATTTAACGCTTGCTAAATTTTTCATCACAGTCGCTTAAT
ATCCTGGGGAAGGAGAGCTTTTGAAGTCGCTGTGAGACCGGGGATGTTCTTCTTACAATT
CTTTTTCCCCTCCCTCTGCTGTACTAAAATCCCCAAACCTAAACACATAACACACACCCA
GTTCACGCTATCTGTGCCTACATGCACACACAAGAGTTTGTACGAATGCTACAGATGCAC
CTCCTGCACAGAAACAGCACGCTTACATACCCGGACACAAACACACTTATTCATTTAGGG
CCAGTGGATTTTTTATCAGAGCAGTGAGAGTAAAGGACAAGTTTAATCCTActagggata
ctcaaaaatatttacttagggg
>NODE_178_length_503_cov_22.548708
GTGTCTACCTCCATGTCCCCCCCTCCCTTCCTCTCCTTTTTCTCCCCTCTTTGACACACC
AGGAAAAAAGACGGTTATAAATAACCTCAGGTACGGCGCTACTATTTTTCTAAATGAAGA
GCAAAATAACCCCCGCGCCCACACTCACCACTCTTGTTCTCGAAACTGAAAGAGTGGGCC
TCCATTGAAGGATTTCAAAAATAGGGGCAATTTTAATCATCTCTCCATTCAATCTCAGTT
GGATAAATCATATCTGAGAGATTTGCATAAATACAAACCATCAAAGACTTTTCATCTTCA
AAGAGGTTTTCAAGACCCAATAGGCTTTGTACTGTAATCATCTGAGGTCACAACCCTGTG
GGAGCAAGGCTGCTATGGCAACATAAAAACTAACGCTGGGGGCTTAGCATAATATCCCCC
CTTCCTTCGCAAACACAGGAAGGGGTGGGGGGGTCCGAGAGGGAGTGTGAAAAGAGGGTG
TAGATAAACCTATTTCTGTGACAGAGGAAACTAGATAGATATGGCCTGTTGTGGGGGAAA
CCTAGCTGATATTACACATGGAGATTACCACCGGTACACTGTGCCATGCAAACCCTAACA
AGGCTGCGGCGAGCCGAGTGGGCTGTTTGGATTCGACCAAAGGAAaa
>NODE_179_length_631_cov_8.442155
GATTTCTCCACGCGACTATTGTCAGTTTTGTCTGTAAACATGTAAGAGCAACAGAGTCGG
GGCCCCTGATGGATACAGAACTACTTGGGGGTGGGGGGATGTTGCTTATTTAGTCTGGGA
TGATGTGCACTGTCTCTGGCTCCAGAGGCTGCCCCTCTTCCTGTTTACCTGGGAGTCCTT
TGGGGTGAGGTTGAGCTGAAAAGCCCAGTCGGAGCCAGTCAAAGGGAGCGTGGCGCAGTC
TTGACCCTGGCGCTCCACTCATTGTGTAGTGCAGCGGTGTAATGAGGCCCTGTGTGGATA
TTGATATGACAGAACAAAAGGCCAAGGTGCAGTAAGGACAGCAATCCACACGTTTCACAC
CATTTGTTTTTCACACCGTATCCATCACATTAATGGGTCACCTTTCTGTGACAGCTCATG
ATTACCTGCTTACCCATGGAGAGAAAAGGGGGTGAGAAAGAGAGGGAGAGAGAAAGCCTG
GTAGGTGCAGAGACAGAGAGATAGGCAGGAAGATAGGGAGCGAGGGTGCTCCGGTAGTGA
GGGCGAAGGGTGAGTTGGGGTTGGAAGGGGGCTCAGGGAGCGGGGGGATGGGAACCTTGT
GCCATTTTTTTATTCTTTCATGAAGATTGGCTCCAGCCCTGTCATCATCCCCACCGAGTG
AATTTATGACAGGTCAGCTCTCCATGTAGTCAGCTGATGGATGGAGAACATCCAAGTTTA
TTTGGGGCatagtggaaatggccgaacaattccctaaagcactcatagatttttt
>NODE_180_length_425_cov_3.162353
GTTTGTTTCCTTTTTTCCTGTCATTTCCTGCATTTTTCAGGGAAGTAATCTAGCCAAATA
AAGACAGGAAACATGACGGGGATGTACTGCACATTCAAATCCAGAAAAATTAGAAAACGC
ATTTACAAAGAACTGTATTGTGTTTTTCTTATCTTCTCTTGTCCTTTGAGCAATGTCAAG
GTGAAGACAGATTGCCAGAGATGGGTGATTTACAGATATTGTTTTTTTCCTGTTCCCCAC
ACATCCTTCGTTTTCTTGCTTTGAATTCAGCCTCAGTTGTCTGTCTTACCTCTTTCCATC
CTTCTATCCCTTGACAACATGAGCTGCCACTCTGTGTTACTGTCACATGAGCGAGTGCCA
GCCCCCACATCACAGCAGCCTTTGATTGGCCAGGCCTTTCCAGGTCGGTGAGCTGCTGCC
TGATAATAACCTTGTTTGATTGCTGGAGCAGAGATGTAATTGATTGATCTGCTCACCCTG
TCTGGGGCTCGGCTTCTGAAGTAGCCTTGTGTGTGTGGGTGTGTGTATTGAAGTGGGGGG
TCGGTTGATTGTTGAGCGGAGCTCCAGAt
>NODE_181_length_529_cov_4.960302
TTTAATAAAAGCCACATGTCAACATCAAATATTTGCTCTGTTGTTGAGCACGGGAAAAAA
CATAATTTGTCTCATTTTGCACGGATACATAACAATGAATCCGATTCAGATTTTAACACT
CCCTCAACATCCATCTCTCCGGTGATCTATCCATTCGCTTGCCTATCCTTGTCCATCTAG
CCCGGGGCTATAGAAGCCTAATTGTTTACCAAAGGGTTGCGGCTCATTTGCTCCTGGAGA
TTGGGCCTAATTAACACTAACTTGTCTGAACACCAAGGAGCGCTGTCCACTCCACTTTAA
TCTAATCTGTACTCTTTCAAAAAATAATGAGATCATTTACACCTCATTAACGAGCAATGT
AATGTCTGGGCATTAATCATAATGATTGCTTATCATTTCACTTTGCAATATTATCTCCTC
TAATGAAACTGTTCACACAACTGCCAAGAGGGCCTTAATTGGTCGTGTGAAATCACAGAG
CACCCGGCAGCTTGCAGCGACGTGTGTGAAGTTCTAATTTGCATGGGTGGGTTGTGGGAG
GTGGGGTGGGGGATTTGGGGGGTGGGTGGGCACGAGAGGATGGCATCACTTAGGAACACA
CACATATACATGCACAAAGATACGCAAGGTAAGGTGTACAGATATGCGGTGGGATGAACT
GAGAAGTCGTGTT
>NODE_182_length_904_cov_5.992257
CTTACATTTTGCTGAGTGCGATAAGTCCGCGGACTACAATTCGAGTCTGGTGCTGAGCCG
AACATCCTCGAAGAGTCTATTCTAATATCTGATCTATTATAAATTCTTCTGCCTTCAGCG
ACAACAACAACGAGTACATGAAGAGGAACTGTTCGCTGCCTTTGAGAGTAACAGGGAATG
TTTAATTCATTCATTCATTCATAGTACATGCAGCCCTTCAACATGTCGATGGTGCGACTG
TCAGACCAAGAATAGAGTGTAATATCATAGGTGGAGAGAACGGGTCATTTTGTACCTGTC
CGATGAGCTGCACGATGAAGTCCACCACCAGCTTGGAGTCCTTGTTGAACATTCCCTGCC
ACAGCTTGTCCACGACCCGCTGGGTGAAGTAGAAGACGTTGTTGACCAGAATCTGATAAC
TGCCGCCGCTGCTGAGCGGCAGAGACGCATCTTCACCTGGAGGGAGACCAGCAACGACAG
AGAGAGAGGATTTACAGTTCATCCTGAACGTACAGAATCACACGAATGAACAGAACTGTG
ATAAAAACTACCCTGTCTGGATGGACTGCTACGCCTTCATTAACACAAATAACCATGGAG
ATGGAAGAAGACGGTGTACCGGAATGGAGTATGTGCTTTATTTGTCTTTTGAAATATGGG
TTGCTGAGTTGAAAAGGCATTAAAAGTGTATTTTGTGCTAATCTTCAGGCACACGTCTCA
CTTTCTAGTCCACATATAACCTAAgNNNNNNNNNNAGAGGAACTGTTCGCTGCCTTTGAG
AGTAACAGGGAATGTTTAATTCATTCTCGTACATGCAGCCCTTCAACATGTCGATGGTGC
GACTGTCAGACCAAGAATAGAGTGTAATATCATAGGTGGAGAGAACGGGTCATTTTGTAC
CTGCCCGATGAGCTGCACGATGAAGTCCACCACCAGCTTGGAGTCCTTGTTGAACATTCC
CTGCCACAGCTTGTCCACGACCCGCTGGGTGAAGTAGAAGACGTTGTTGACCAGAATCTG
ATAACTGCCGCCGCTGCTGAGCGGCAGa
>NODE_183_length_351_cov_21.358974
CCCCCTTATCTACTCCCCACTTTCTTCTGGAGATCTCTGTCACTTTAATCCACAGAGTCT
GCCGCTGGTTAACAAGGAAATCCTGTGTCAATTATCACCAACCACTTCCTGCTGGGAGAG
CAGCAGGGAATCAAAGGGGCCTGAGAGTCTTTCACACCAGAGAGGAGCAGTAGGCCTAAT
TAAATGGCCCTTGTGTCCCGCTGGCTGCCGGTGGCCGGGTGACAGATAGCCCAGCTCAAC
GATAACCTCCTTCAGCTGATGATTGTTTTGATAGGGGAGCTAGTAGGCACTTTGGGTGCC
CTAAGGTTGGCAGATTGCGATCCAGGAGTCCAAATTAACTCACATCCAACACGTTAAGGT
TTATGGAGAAAAATGATGGGCAAATTCTTAGAAATGTATGTAATCATAATGTAATGTGCG
TATAGCCAATGTAACAGACTCATGATCCAAGCTGTTAAAGCTTTATAGTACAACATGCAT
TTTTTCGGAAGTCAc
>NODE_184_length_749_cov_15.093458
GTTACTAATTCTTCCTATTTGTAGTTTGAAATAAAGAACAGCGATTTCTTAAAGTGCCTA
TAGATAATGTAGAACCTTCCAAGATCAAACAGTAGGTCCTTATTTGACCTGTATGGTGCA
TTTTTGAGCTTATGCATGTATCCGATGCACTTGGCGTAGTGTCAGTAATTTTGTTGATGG
TACTTTGCTCATCTCTATCAGCTTACACTTTATCGCTCAACTTATCATCAAATATACACC
CATACACTCACATGCATCTGTGCAAGCACGCCGCACACACACATGCACGCACACACGCAT
GCACACATATACTTTCCTCCGTCTGGTGGGGAGTCTGGACTGCTCCGACTGACTGCGCCT
CACTGCCCTTGTGCAGTGGTGTGCCAGTTGTGCCTTCCCCCATCGCTGTGAATGCCACCA
TCTGGTGTGCCACGTGGACATCATAATCTCCCCTTAATTACATTAGCAGTGCAATCAGTT
ACTGCATTACAAGGCCGGGCGAAGAGCTTTTAAATCTTGGAGGAAATCATAAATAATTGC
ACTAAGTACCCAGCGCCAGATGTGCGTGCCAACTTGGCTGGCATGAGATAAATAGTAACC
TCAACAACGGTGTTCAGTATCCAGTCTGCAAACATTTTTTGGGCAGTATGATCCCCACGT
CCTTTGCTCTCATCCCTGTCCTCGTCCTTTCCCTTTGGATTCTCTCACTTTGTGTGTTAA
AGCACACTGAGAGGTTGGGCGCCTCAGACTGTATACTGTCTCACCTGTTGCTGTAGTATT
TCCCCGCTGCAGTGTGACTGATGGCATCCAGGAAACTGTTTGTAAcaaggtgtttcaccg
cgtcaccattcagtccattactacagccttcaatcattcttgagtcgtgtaat
>NODE_185_length_849_cov_8.712603
GTTAGATGTTTGATATGTCTTTGGTTCGAATGGACCTTGACTTCTAGCCATTGGCAACAT
CTCCTTGTTCCACTATTGCCAATTTGGGACAGAGAACCACAACCTCGCCCAGAAAATTAA
CACACTGCTGGCACCCATCACCTCCAGCTGCTGCAGCTGAGGTGTTTCCAGGTGCAGAAT
ACAGAGGCGTTTGTCCCAGATGTGCACCTGGATGTTAGTCTCAGTCCCTGTGGCATTCTG
GTTGAGGAGACTAAAAGGCAGGCAGCTTATCCCTTGTTCTGGCAGGGCACCTAAGTAAGA
TTCTTTTTTCTCAATTCTCCCCAGACACACCATCCTGAGAAGCCACTTTTTCCTACCACA
GGAAGCCCAAGAGAACACTATAGGTAGCAGTCTGACAGGCAAACTGAACCCTGGCCTTTT
ATATCCTGCCAGGTTTGAGAAGTTGGACATCACCCCTAAAAGCGCCCAGAAGATTAAGCC
CGTTCTGGAGCGCTGGATGGCCGAGGCTGAAGCCCGCCACCGATCCGGCATGCAGAACCT
GACTGAGTTTATCGGCAGCGAGCCTTCGAAAAAACGCAAGCGGAGGACCTCTTTCACCCC
GCAGGCGCTCGAGATCCTCAACAGCCACTTTGAGAAGAACACACACCCCTCCGGACAGGA
AATGACGGAAATAGCCGAGAAACTGAACTATGACAGGGAGGTGGTGCGCGTCTGGTTCTG
CAACAAGAGGCAAGCCTTGAAAAACACAATAAAGCGTTTGAAACAGCCCGACATCGGCGC
GGCTGCACCAATGGACCCTCTCACTGATTCTCTAGAGGAGCTGCCCAAATGAACGAGCTC
TCCGGCAAAACAGTGGAGTGGAAAAGTGGCAGCCATTTAAAAACAACAAAGGTGGATGAA
CTCCTCTTGAAATGAGAACTGAGACATGTTCCCAAGTCACCTGGATGGACAGTCCTGAGT
TTGCAAacaaaaactatgtgttgtcagtgtgat
>NODE_188_length_569_cov_10.527241
ATGACAAAGCAAATAAGGGGGGATTTGATTTGTGTGTTGCACAGTAAAACTTGAAAAGGG
TCATTAGAGATTTCTGTACACATGCATAAACATAAAAATGAGTGCAGGATTGGAAAGCCT
TCACACTGTGAATACAACAGATATAAATAAGTTCAAGGTTTCAAGGTGTCCTATAACACG
GCACTACATCAGCGGAAAGAAAAACTTCCAATAGCGACCACCTCCCTTCTTTTTAAAATT
CTACAAATATTCCATTTCCAGGGTTTATCCAGGTATGAGTCTATTAATAACTTGGATACA
AAGATATGGAGCTTCAAACTGAAAAGGCAAATAGCACTCTGTCTGCCCGGGCTAAAACAA
TGAATTCTAATGCATCTGGTTGGGGGAAGAGATAAGAGTGTGTTATTAATCTTGTGTCAC
ATATATCAGCTAATTACATACTTGCTATTCCAGTTCTTTCCATCTTTACAGCCCAGCTGT
CTCAGGACACTGCACCTATGGCAAGGAGATAAAAAGGTAAGCATTCAGGGCTGGTAAACA
GAAATGGCAGCAGGAATTTATCACTGGAGTTTTTTTTTTTGCTTTTTGCGATACTTGCCT
GTTGATAAAATCTATGGCTTGTGCTTTGAGCTGCTCGGCACTGTGCAAGTCAGCCAGGAT
GAGGGTGTCGGCCACATTCTCCACTGAAAGGCTGTTGCACAGGGCCTCTTCAC
>NODE_189_length_477_cov_14.675053
CTCCTTTCTTCTCCTCTTTTCTTCCTCCACTTCTTTTTTCTCCCTCTCATCCTCCTATCT
CTCACACCGCTTTTCTCTGAAAAAATTCTCATGAATGATTTATATGTGTCTTGTTATCAG
CAACGATTTCTATAGACCCCAACGCATTCACCAAGACATTTGTGGCGTAATTGTTAATTT
TAATGCCATAATGGCTTCAGATGGGAGCTCTGATTAGACATTTATTACACAATTAAATGA
AACATACTCAAGAATCACAAAAGCCTTCCGTAATTATTTCAGGCCATTAATAAAATGGGC
ATTAAATTATATTGGACACAAAAGAGAAGTGAAATAGATTTCCATTAGAGCAATAGAGGC
AGAGAGGGGTAATAGATCCTGCCTGAATTCACTCTGAAATTAATTGTTGCCCAGCCTATT
TCCACACACAGTGGAATAAATGAATGAGAAAAGAGAGGAAGAGAAGAACGAGTTGGTGGC
CGAGAGAGTGAGGGGAGGGGGTTACATTAAGAGCCTCTGATAAAAACCTTTTGTTTGACA
TACTACAATGGACCCTCAATTCAAGAGAGAGAGAGGGAGAGTCGGACCAATTTCAATCTT
ACTCTGCCCGTCCAGGcttct
>NODE_190_length_476_cov_7.876050
CAGCTCCTTTCTGTGCCAAATCTTACCCCTCGCCACTATCATATCACTGTACACAGAGAA
AAGGGCTCACTTTTTATTTACACTGTCTTTATTGCCAGAATATTGCTTTTAATTGCTGTC
CTGGATTTCCTGCTGCGGTATAGGACGAGTCTGAGACGATTACTCAAAGTAATGGAGCAT
AATGATGTCTCGGAACGGCCCCTGAAGCTCAGGTCAGGGGTTGGACAATGTGAACATTCA
GCTACTTAGCTTCCTTTGCAACTTTGTGACAAAATCTGTTTGCCCAACACCAATTAAGAT
GCCTCTCCATGCGCTCTGGTCAATGGGTTTGACGGAGGGGGTCGTCCAACGAGTTGACAT
GTCCCTGAGCACGAACAAGCTGGCCTGTGTCCTCGCCTCAATAATTGGTGTCCCTTGCAA
CGTGCCGCTTCCCAGGGCTGTCCTTTGTGTCCCCATGGCAGTCCTAAATGAGGGGAGTCA
GGGCTTTAATGGGACTCCTGTTAGTTTTAAACAAACACAGGGCGACCCCCTACTGTTCAG
CATGTTGCATAGAACAGCTGGGAGTCCACAGAGcactcactcgggagcctgtaaccccca
cagggacccaagagcccgct
>NODE_191_length_490_cov_7.377551
GTTGGACTTCCTCACTCCCGTGTTCCCATTTAGTCTGGACCAATCCCGCTCCGTGGTGCA
TGGTGTCATGGTAACCGTGGGAAACGCTTGGTCTCTGTTTAATAAACGTGGTCGGACCAG
AGTGAGGGTCCCATATTGACCACTCAAGAAGAGATTAAACGCTGGTGACATTTCCGAGGT
GGAATTTGCAATTTCCACAAATATGAGGGCGTCCTCGAGCCCGGCATGACAGCACATAAA
ATCAATACAAATAACCTGAATCCCTAATACCTTGATCCCTGTTAGTGGAGGGATGCATTA
CAACTAAGACACTGGGAAGTGGGAGACACAGCTCTCTGTAACCCCCCCTCCACCTCCACC
AGCACCACCAGCAGGCTCACTGCTGATTCCTATCGACTGTCTCCAGGCCAAACACAGACG
CAATAACAATTAGGTGGGATACTGGCCCAATTCTCTCCCTCTCACACAAACACACATGTG
TCAGAAACACACACACTCACACAACACTACATACATCTAAAACAAATGGACAAATATCAT
AAATAGCATGTCGGTTTTTCATATTTTTTTGTTTTCTGTGGGTAAGATATACAAACATAA
ACACAAGAAGAGGCGTTCGGCCACCATTAGAAAc
>NODE_192_length_445_cov_7.456180
GTCCAACAGCCACTGGAGCTAAAAGGGGGAACAAATGCTTATTAACTAAAGAGAGTCACA
GACTGGTCCTTGCAAAGACCTTATGCCAACTGTCAGTAAACTTGATCCTGCTGCATTACA
ACTCTGCAAAAGCTTCTATAGCAGCCAGTAAATTTAAAGCATTTCTAACAATTAAAACCA
GCAACAAAAACAGCAAGCACCGAACCCAAATGTACAGAGATTTGAGAGAGGCAGAAGAGC
AAGAGAGTGAGCTTAGCAAAAGTTAAGGTTAGCCGAGGGCAAGCATTCGTAAAAGCAACT
TACATGGCTGTTGAGCAGCGAGCTTCTCTGACTGGATAAACCCTCAGATTTTTGGAGCGT
CTCAATCGCCATTTCAATCTGATAAACCACGAAGCACAGGACAAAAAAATGTAAGAGGGG
GAAATAAAAACAAAAGCAAGAAAAATAAAAATGAACACATTACTGGCCACAAGCAAAAAT
AAATAGAGTCGAGAAAAGATCCAAAGGCAAGCACCACTAAACCCAAGCAGAGCAGGACTA
CCTGTCATTTCAGGACAATCTTTGCCACATATTCTAAATGCTAAAGAAC
>NODE_193_length_596_cov_18.932886
ATAATGATAATAATATTAATCAGAATAATAATCAGAATAAATCCACATTTTTCATGCATT
CAAAAAGCTGCAAAATGGAAAGAAGCGGCAGAAATTCGGATTTATTGTTTCAGTTTAAAC
TAGACAAGGATGCTCTGAGCAAATAGTGAAGAACCAAGGTGATAATCTATAGTGTCAAAG
GAAATCAGGTAAGTTACCTTGAAGACATCACATAAATGCCACTGAAAGGAAAGAGCGCTA
GACATCCCCACGGGTCTCCGCAAGACAAAGCCCGGCGAAAATGAACTTGTTTGAAGTCAT
TAAAAACGGGGAGAAAGAGGATGAGATGCGGGCAATGTCACATCTCAATATTCCGACTTT
GTTCCATTGCGCAGGCTCGTTTTGGAGAAGTGAGATTTAGCGAACAGGAGACGGATTTAG
AGAGAAAATCCCTCACATTTATCTACATTACACAGACATTTTCAACAGGAAACAGCTGGG
GCAGCATTTGCCTCCTACTCGTCCTAAGTTATTCATTAAGGATTTTGGGCACATATTCAA
ATAACGTCATTTCTCTTTTTTCTCAGAACGGGATTGAATTTTGATCTCTCTAAGACTTGG
TTAGTAGTTCAGATCAAGATAGAAAAAGCGGTGCTGCCCCACCAGCAGCAGCTCTCACTC
ACACAGCACACTATTTTATGCCCTGGAAGCCCGTGAAGGAGAAGTTAAAGACGAGCTGGA
GGTTGTGATATGACTCCTGg
>NODE_194_length_612_cov_13.637255
ATTACATATTGCCTCCCCTCTCTGTGTAGTCTTCCCCCCCAAACTCAGAGCAACCTACAG
TCTTTAATGGTAAGCTTTTATGAGTTGGAGGAAAGAAAATAGCAGGAAAAGATCTGTGCC
TATGTTCCTGACGGCTATGTTGCGCGCATGCTTCACTGCCTCCCTTTAAACTTCCTAAAT
TGTGTTTCACAATAAATAGATGCCCAAGCCCTTAACTGCCAGTATTAGATTAGATACCAT
TAGATGTAATAGAAAATTCTCTGCCTGTAATATTTTCATAAGAGTTTGAGGCATTTGATT
AATCTGACCACATTTTATTGCATTAATGATTTTTTTTCCTTCCCACTCTGCTGTAAAGAC
ATTGTATACAGGCTAATGCTGTTTTCTCTCTCCCCTCTCTGCTCACTCTCATTCATCCTC
AGCCGTTATTGCAATGCATTGTTGATGAGGTGAGTCGGCGTCTTATGTGCTTTCACTCCT
AAAGTCATTCCTAATGGAGTGGAAACCTTATATTTTGTTTCCTAATGAAGCACAGGAGTG
GCAGACAGCTCCGCTTGGGCTGTCCTATGGCTGCCTGCAGGTTGAAGCCACCGGCCCGAG
CCAAGCTGCTCTGAGGGAGCCAGCAGGGGATGTTGGGTCGGGGCAGCAGACAGCTTATGC
ATGAACTTATACACAGGCCGCAGAAAGTGTGTGGAAGTCTTAAAAAAATAATAATAAAAT
AATATGCAGTAGTGGAAAAAGCATTGCGATAACAAG
>NODE_198_length_497_cov_12.428572
GTTAGCATTAGCATTTTCCCTGAGCTGGGGCTCATGTCAAGAGAGGCTGGTCTCTCAGAG
TCCATGTCAGCAGGGGGGCTATATATGAGCTACACAGCGAGGCCACATTATGGCTGCAGA
GAGGGAGAGAGAGGGAGAGAGAGGGAGAGACACCCAGCTCTCCTTCAGACCCCTCTTGGT
ACTCGTCCACCTGATGGGAACACGGAGACTTGGCTGTTCTCCCCCTCATCAATACAGCAG
GGCTCTTTGTCAGTAATTTGCAATAAGTGTCCGCGCCACATCTTAAGGGACCTGGAAATC
ATTACTGGCTGAGGCCCTACTCTGCTACTAATTGGATGCGTTGGGCCTTATCAACTGAGG
ATTTTCCGAGACCTTTGACAGATACCAATTCGAAAATCATTGTTCAGTTGTCAATTTAAG
AGACCGTTAAAAGAGCTTATTTTAATTTTAATTGGAACTTCCTCCTGCCTTCACAGTGAG
CTGCGAGGATTAAAAATGAGCTCAGGGCATGTGTGCACATATGTGTGTGTGTGCGCGTTC
ATACTCCCCTAGAAGAAGAGGGAAACTGTGCAGGTTAAATTGACGGGTAACAGTTCTGAC
CAGCGTACGAATGAAGACAGCATGCATGCACATTTAGTTTa
>NODE_199_length_572_cov_24.335665
TAAACTCTATAAATAAATGTAGAGAGAGGCGAGGGGGAGAAAAAAAAAGTATAAAGGAGG
AGAAAAAATGGACGGCGAGTTCAAAACAGCTCATCAAAAACCAAACATCTCTATATATCT
GGCATGGCACCCGGCTACTGCGTCATTATATTAATTTGTGAGAGGTGCAGTGAAAATTAC
ACTGTATGAAAAATGGCTGGAAAATTTAAATGATACAAACTCATCTTATTAGCGGTGAAA
CATTAAAAAACAAACAGGCCCCTCTGTGTCCCGCTAATTTGTCTTGGGATGAAAGGCGTT
TGATGGATGGATCTTACCTTATTCATAAGCGAGGATAAAAGAGATGTATTCCCTGGTACA
GGGTGTCCGTTTGATTCATTACTGGAACAAGGAAAATGAACAATGTTTAGTCAAGATTTG
CATGAGAACAGTAAATATTACTATTTATCACGCAAGGTGTGCCTGTATAATGAAGAAGAA
AAATGCTGTCTTCTTAAGAAATAAGATCTACTGTGAGTTGGGGGGAAGATTGGAGTTGAA
GGTTTATGTAAACATCCTGATCACACAAAAATGGAGAAATATATTAGGGATTTTATAATT
GGATGCACGTTCATATGAAATTATAAATATGTGCCATACATGTAGAAATCATCTATCAAT
CAGAGGAGCTTTATTTCCTTGTTGGCTTATTTTGCAGATGTATTAATTAACGCtgt
>NODE_200_length_408_cov_9.713235
TATGACTTTGGACTGGTTAACAGCAGGGGAGCCATACATCTCGAGCAAACTGAATGAAAA
ATCAGCTCAGAGGAGAGAAAAAAAGGAGCCTAGCCCCTAATTGATGAATAATTGAAGCGG
CGAGCTACAGGGCATAATTGTGACATTTTGTTTCAATCAATTTCCAAGTGGTGTGGGCGA
AAGTGCACTTAAAGGGAAAAGGCAGTGACAATGAATGAGAAAGAAAGAGAGAGATAGAGC
GAGCGGATGGTGGTGGAAATGGACGTTGTGTCTTCAGTCATCGCAGTGACATTTTCTGGG
GCAAAAGACTGGACTCGACAGAATGACTTTTCTCTCTATCTCGCTCTCACTTTGTAGGTT
TTCTGTCAAACTCCTGTAATGCCATTGTTAGGTCACTTTGTCATCCTGGCCAATGAGTCC
GTATTCTTTTAAAATTATGTCTATTGTTCATTTTCACTCTCCTTATTCACTTTTAAAAAG
AAAGAAAGAAAAGTGAAGCTGCTTAAGTGAatatgtttggcctgaagttcttttttcagt
gagcttagttag
>NODE_201_length_310_cov_24.870968
GAGGCTGGGGTTGAGGTGGGGGGCGAAAGAGGAAGTCAATTACGTATTCTGAACCTGGCC
GATGTAGTCCTCAGGGATCTGCCTCCGCACCTCAGGATCTGTAAATAATTGACAGATAAT
ATTAATTGGCTTTGGATTAGTGAGCAAGCTCAGTATCACACATTAATATTTGATCAGAGG
ATGATAGGGACCCTGGCAGGGGATCCGAAGGGGCAGCTGAGGCTGTTTTGTTGATTAGGC
CAGAGAAGGGAGGAGACGGAGGCAAGTGGTAGCGGTAGCAGCAGCAACAGCAACAACAGC
AGCTCCAGACACACACACACACAGATGGAAACACACAGCCGTGGTTTGATGCTCCCGTTA
GCTCCAGGCAGCTAAACCTCCTACTGCCAGCAAACTGCCTGCTTCTTATTTTGCCCATGA
ATAAGAACATAAAAAAAACAGAGGAGGACTTCCC
>NODE_202_length_488_cov_21.471312
TCTCAGCAACTGTGTCTAAATAACTGTCTCTAAAGCTTTTTATAAGCAAGGCGCAAAAAA
TGAAAGGAATCTGAACGCAATCGACGAGCGACCGCTCAAAATGAGCCGTGCATCCTCCCC
GGCAGCAGCAGAAATGTCATTCATCAAAAAAAGTGGTCGCTGTTCGTTGTTAAAATGCTC
GGCTGACGTTGCTCCAATGATCATTTATTGTAACAGGTTTATAAGCAAATAAATAGGAGA
GGGCTGTCACTTGATGATGGAGGCGGCCTTCGGTCAGACGAATAATATCCAAGTGGAGAG
GAAGAGAGGAGTGAGGAGCGAGGTGCTTGTCCCTGGGTTGATCTCTGAGTCTGTTTTAGA
TTGCTCTTGGGTTTGGCCTCTTGGGTGAAATTGACAGTCTGATTAATAAAATGAGCGGAG
CAACATTTCCCTCTTCATTTAGGAATATTATTATGCTTTGATTCTCTATTGTTTGCCTCC
TCTCTCTCCGCCCTCCCCCTCTGTAATCGTTGTTCTTTTATTTATCCCTCTTATTTCTTT
TTTCCCCCCCTCCCTTTTTTTTTTGCCATTTCTGCGGCTTAATCACTATGTGAAGTGCAA
TGAGAttaaggtgcaacactgtgacaagagat
>NODE_203_length_700_cov_23.621429
AGACACAAAAGCTTGGATCGAGGGATGACTTTCAATAGATCGCAGCGAGGGAGCTGCTCT
GCTACGTACGACACCCTGACCCAGAATCAGGTCGTCTGCAAGTGATTTAGCACCAGGTTC
TCCACAAACATGCGATGCGAGGCAGGAGAGGGGCGACCATCGTCCGGCCGCGCCCCAGCC
CTGTCACGAACGGCTCTCCGCACCGGCCGAGGCCGGCTATCCGGGACCAACCGAAGATCC
ACGGCGCTACGGTATCGTCACGTCTAGGCGGGATTCTGACTTAGAGGCGTTCAGTCATAA
TCCCACAGATGGTAGCTTCGCACCATTGGCTCCTCAGCCAAGCACATACACCAAATGTCT
GAACCTGCGGTTCCTCTCGTACTGAGCAGGATTACTATTGCAACAACACATCATCAGTAG
GGTAAAACTAACCTGTCTCACGACGGTCTAAACCCAGCTCACGTTCCCTATTAGTGGGTG
AACAATCCAACGCTTGGTGAATTCTGCTTCACAATGATAGGAAGAGCCGACATCGAAGGA
TCAAAAAGCGACGTCGCTATGAACGCTTGGCCGCCACAAGCCAGTTATCCCTGTGGTAAC
TTTTCTGACACCTCCTGCTTAAAACCCAAAAAGTCAGAAGGATCGTGAGGCCCCGCTTTC
ACGGTCTGTATTCATACTGAAAATCAAGATCAAGCGAGCTTTTGCCCTTCTGCTCCACGG
GAGGTTTCTGTCCTCCCTGAGCTCGCCTTAGGACACCTGCGTTACCGTTTGACAGGTGTA
CCGCCCCAGTCAAACTCCCCACCTGCCACTGTCCCCGGAGCGGGTCACGCCCGGCGGGTG
CCGG
>NODE_204_length_630_cov_12.598413
ATGACTTTGACAAAACCCTGGCTTAACAGGACCACCAGTCAACAATGGTGTCAGTCATTT
TCACCAAATTTTCATTTAAAGGACTACTCCGTAGCACTCCCAGTTGCCAAATTCTTAAAG
ACTGAGGAAGTGGATGATGGATGAGCATGAGCCAGCAATCGATCGATCTGTCGGCGTCTC
TCTCTAACCCCTTTTCATGGCTGGCATCACTGCAGTCCCTCAAGCCTTCTACCCATTCCC
CTGCCTGCCCTTACCTTGCTTCCCCCCCCTTCCATCCCTTTTGCTTTTTTTTAAGTTTGT
TTCTATTTGCTTCATTTTTGCTGTCCCTTCCTTTCTTCCCTTCCAGAAAGTGATGCACAC
TCGCAAAAGACATTCTGAGCTGTACCATGAGCTCAACCACTCGTCCAAGTTCCACACCAT
AGACAGGTATAGCAGGGACCCAGCCATGTCCACATTCAAGGTAAGATCATTGCCCAGAAG
CGGGATGGGAATCGGCTGTACCCATGCACCTCCACTCCCTCCCGCACTTTGTCACAATCT
CCTAACTCCACCCCTTTAAACACCAAAGAATTGCTACTGGAAAAGCACACGGTGATCAAA
GTTGCATTAATATGCTTCACAGGGAAGCAGTCTGAACCGGCTAAATATTATTAGCACTGT
GGTGGCATTGTATTTACTTGTAAATGCAGCTTTCAGACAATTATAGCCATAAAAATTCAC
AGCAAAGCACCCTGTCATTTACAAAcatgaggtacttttgaaagcagttgtatt
>NODE_205_length_417_cov_7.952038
CAGACTCTGTGGAGATAATCACTGAGAGAACCTGACTCATCATGAAATATTCAGCAGACT
GAGTTAACGCCTTCAACTCAAAGCTTTGGCAGCGTTCCTCCTCGCTATTCATCACTGTGT
GACAGAGCTCCTGATGAACGCACCGATGTGAATGTAGCCATCCTTGTAGAGTCTGTTGAT
GATGAGGGTGAGGATGAGGCCAATGTTGCGTGAGTTGTAATAAGTTAAATAGATGATCCA
TCCACAGGACAGAATGGTGGCTGAAAGAGGAAAAACACAACATGGCCTCAGTCAGTAAAA
TTAATTTTCATGTTAATTGAAGCTCAGTTTTAATTGAAAATCCTAGAATTACTGTCAAAT
TGAAATAGCAAGGTTGTCAATAGAAACATTTATACGTAGCAATAAATATCATAAACAAGG
CTTTCTTGTTTTCTCACGGTTAGTCACGTTTGTTTGTGTCAGCAGTGTCTGTCAGTCCAA
CAGTAAATTAGGTCTATATATTCAAATATAATCACTAATGGTGATTTTACTAGTTaagac
tttaattataaatgggaatta
>NODE_206_length_436_cov_7.763762
ATCTTCATCGAAACACAACTTCAGCCTCTCTGCCCATCTAACCCTACAGAGGGAAATAAG
AAAAAAAGGAACTAAGCCATTGTCATTGAAAATGGTATGAAGAAAGCAGCCAGCCCCTTA
CCCTTAACTCTGTTGTGGACAGATTTCCCCTGACAAAAATTAAACTAGCTCCTACTTGGC
ACTTTATTATCTCTTCAACTGAATGATTTATTGTTTGTGGAGCGAAAGAACCAAAGAGAG
GGGGAAGATTACATTTCCAGCCAAAGCTCAGGCCTGATCTCGTTTTTTACTCCCTCTGTC
CAGGAAAAAAGCTCCCGACAAACAATAATGTCAGCTGTAATTGATCGGAGGTCGCTGGCT
GGGCCTGCAGTAAAAGCGCACTATTTAAGCGACAATCGGCCCCGCGCTCTTCAGACGCTG
GCTAATGAAGCTGTCCGTCTGGGCTATTTACCTTCTCTTAAATGGAAGGGGAGAGATGTA
CTGTAAGAGACAGGGCTGGAGAGGATCTGCCTCTCGCTCCTGTGAAATAGGACCTGCACA
TGCCTCAGGAATGTATAATTGGTTGGCGCAGCCAAAGCTg
>NODE_207_length_525_cov_7.346667
AAAGAGAGCAGTCTGGTTGCTTGAGAGGGATTTAATTGTAAGTGCTGAATTCAAAGAGCA
GATAAAGACACACAAACGGGCCAAACCCCACCTAGCTGAAAGCCCGAAACTGAGTGGGGG
GAACAGGATCCGGGGCCAACTCATTTTCAGTGTTAAGAGCCAAAGCAACACAGCTAATCC
GCATTGTCAAGCGGGGGCAAGCATGCAGACATGGATAAGACCACATCCTGAGCATCCGTG
TCCCCAAGGCACAAGCACCCAGCTCTTGCTGGATGGGAAGTCATTTGTGAAGTCCTTTGC
AACAGCCAGTCAAAGAGGTTAATTGAAAAATTCCTTAATGTCATTACAACAGAACTAGAT
TAACCCAGAGCTAATTCACTTTATTGTTCTGAAGAGAGGGGACTCAGCGCTGAACTCCAG
AGCAAACGTGAAGCCCAGAATCAGGGGTGAGGTGTTGTTTTTAAAGGACTATGCCAGTTT
AATTAAGATAGGGAACATTATTCACTGCTCTGCATGGTTGGAAGGAGCAAAATGGTCGCG
CCGTATAAATGCAGCTCTGGTGCCTCTTAAATCAAGGTGGCTTTTATTTAGGCGGTTGAA
TATGTAAACATTTCCAAAGCTCTCCGCGATCCTGCTGTGCAGTGCTGCTTCTCATATtgt
ttgttgctg
>NODE_208_length_337_cov_1.593472
CACCGAACACCGAACCTGGCTGCGGTCCAGTTCCGAGCGGGTCCAGCTCAGAGAATGAAA
CAAACGGGGAGGCGGTAGAACCTCCTCCGGGGGTCCTGCGTCCCGCTCCGGTCACTGCAC
CGGAGTTTGTCCTCCGTGGTGCGGAGGGGTGTCCCCGTACATGTCCTCTCCTCCCGGTAT
CTGTCCCCCAACGGGCGTCATCCGCTTCTCCTTCTGCCGCCGGTTGCAGAACCAGACCCG
GACCACCTCCTTCTCCAGCTGCAGACTGTCCGCCAGCGAGTTGATCTCCGCCGCTCCCGG
TTTTGGACATTTGAGAAAATGGCTCTCCAGAGCGCCTTTGACGCCCACCTCGATGGAGGT
CCGCTTTTTCCTTTTGCGCCCCTGCGCCGCGATCTTATCCAGGCTGGTGGGGCTCCCCGA
CGTGGAGTCCGCCTCCTCCAGCCACTTGTTCAGCAGCGGCTTGAGTTTGCACATGTTTTt
g
>NODE_209_length_448_cov_5.589286
AAGACACACTCTAAGCCTTCACGAATTGGCAATTGAGAGAGGAGAGAAGACTTCAGAAAT
AAGCACTGTTTGGGGATGGGAAGCGTCAAAACGCACCAATTACTATCCCCAGACAGTTAC
CCCTCCAAAAAAAACACACACACACTGAAATCAATGAGGACACAAACTGAACAATCAGCT
GCAACTAGCTATCAACAATGGAGTGGAATATGCAAAAATGCCAATTAAATGTGTTAGCAT
ACGCACAGTTTTTTTTTGTTTTTTTTGTATGATATCCCAACATCTGTGGCATTAGCCATG
GCTCTCTTTATGTAAAATAGAGACAGGGAAATGAATACGCAATCTACCACTGTGTTTTCA
TCATTAGTGCGCTCCAACTCACGGCTCTGCTGCCTTCCAAGCTGCCTGAGTGGGGAGCGA
GAGGAACATTTGTGTGCCCTCGCTTGCCAAATTAATTCTTGTCTTGACATCTTAATTCTC
AGTTCTTGTGTGTGGTCAAATCAGCCTACTATAGAAAAGCAATCAAGCAATTATTCCCAA
ATTATATTTGCCCAACACACACTGATTGGTTATTCTTTTCTTATTGAGTAAg
>NODE_210_length_719_cov_13.063978
ATTTTGATCTCTCCAGTGTTTGATTGAAGCCACTAATACACATTTGATAGCACAAAGTCC
TCTGAGACAGACAACCGCTGATCCAGTGTTTAAATTTTTTGGCTCGCTGTCAGACGTTGT
CCTTAACCACTGACGTGAGTCTTGAAATTCTATTGCAGACGTCGACTGCATATTTGCATT
TTAGAAGTTCGTCTGTGTGCGGTAGAAAATCTAGAACAATTGTTGGCCTGTCACTTCAGC
TTTATCTTAAAAAACTTACAAAGGTTTTCCTCCTTGCCATACACGGCTGCTTGGGTAATG
CTGCCTCCTGTGTCTGCAGACGTATTTTTCTAAAGGTGTGTGTGGCACATCTGTGCAGCT
ATTGTTTATTCATGGAGTAAACCCTTTGAAATGTGTTAAGATACTTCCCACTCATTATAA
AAATCCTGCCACCCATGGATTAGGACTTTGATGTCACCAATCCTGCTTCAAAGGCTTCTT
TCACTGCTATTAATCACAGTTTAGCCTCTGAAGATATAGCCAGAGAAAACATTTGGACAT
CTTGTGCAGAAACTTTGAAATGTTCAGACTGTCTTGCATATGCTATGTTCATATCCTTTC
CGCTGTGTGTGGGGCTGTTGGACTGCTGTGCACGCAGCTGCACTCTTGAGTCCATGGGAT
TCAGCTCAGATTTAGGCTCCTTCTGAACTGTCTTTTATACTGCTGTATGAACACTAACAC
ATTAGTGCAATGTTCACTTTGTTTTCCATTTTTCTCAAATGAGGAAAAAGAACATTACCC
ACAGAGTGTTTACTGCAACTTAGTGTTTAATAGTTTACTCTCAATAATCATTTGCTTTCT
GTATTACATAAGGCAgttcaaac
>NODE_211_length_316_cov_1.471519
CTCTCTTTTTCCACCTCATAATTTGACTTCTCTCTTGCTTCTGATGCCTAAATTGAGATT
AAATCCTGCTTCTCCGAATAATTCAATCACAGTGATGATGCAGTCAGCTACAGTAGGTTC
ACCGCAGCACTGTCCTACGCAGCACATTCACTCATGTTTGGACACGGTATCTCAGTTATC
TAAAACTGCAAATCAAGTGATCCAAACAATGTGGATAATTTTTCTTTGTTGAAAGAGTTT
AACACATAAAAAAATCATCATTATCAGAACATCAACTTATTTTAAACTTAATGTGTGATG
GGTGAGGAGGTGTGTTTTAAAAATCAAGATCTAGACTGCTATGTGTATAACTCAATATTC
ATTGGTATTCCAGTTGATTTCCTGGACGATAGAAGCAATCTTAATATGCTTTCAATTAAA
GAAATTAAAACAGCTTCCTCATTATTAATTGAAAGCATAt
>NODE_212_length_537_cov_7.376164
ATGACTCCATTTTCTGCCTGTGCTGCCTTCTGACACTGGCGGCAGTGGCCATTTATCATC
ATCCGCTGTCAGCCGTGGAAAGCAGCAGTGACAGTGCGAGTCAGCAAACATTTAGCACAC
GCAGCCGCACTACACGGGGAAATTATTATTGTCAGAATAATAATGGTTTAGCATAATTTA
TTACAGGTCCACCAAATAAGCAGGGGCTAGATGTTATTAGACAGATGGATGGGAAGGCTT
GGCAGACATCCACTGAGGCTCAGGCAGGCAAAGGCCCTCAACGTGAACGTGACGAGGAGG
AAGGGGTGGAGGTGGGGGTGTGTGAAATAAACGGGAGGTATGGTGGGGGGGCATCCTCCA
AACCAATCAGAAAGCTGGCAGTTCAATTACAAAGAAATAAAGGGACATTCATCATTCAAT
TAGGCACCTGTCAGGGCTCACAAAGGAAGAAAACTTCTAACCTGGTACTCCAGGGAGAAG
ATGCTCAGAAGAGTGGACTGCGAGTGACTGGAACAAATAAAAGAAGGACAAAGTTAATTA
CCAGAGTGCATTGCACAGAGACAAAGGGAGAGGGGAGCTTCAAAGCTGGGGCCAGCTGCC
CTGTAATCTAAAAGAACATGAAAACAAGTGTGGCAAAGTTGTTCCAGATGAacacctctg
acaaaggattcctgccacgat
>NODE_213_length_310_cov_1.790323
ATTACGCACCAACCTGAGCCATTTTCCTGCATGACCTGTGTCCCTATCAGGCTTAAAGAC
ACCGGCTGATAGTTTACATAAATCTGCCTTGTGGTTTCGCCCCGACCCGGGAGGCTCAAA
CGGTGTATTATTCCAAACATATGCATTTTAATCAGCTCGGTCACACTTACAAGAACTCCA
GTTAATAAGGCCATCAATCAAGCGCATGTGCAGGGGAGGGGAGAAGAGAGGGGGGAGAGA
GGGAGAGAGGTTTGTGGGTGCAGTGCTGCCTGATTAGGATGAACCTTTTACCTCAGAGGG
TGCAGATCTACAGACTTTGTTCGACGTGTTTGGTGTCTCTTTTTATTTTTAGTGTTTGCG
TTCCTCCACCATCACTGGAATACTCCGTTAGAATGAAGGCTGGATGGAGGGTTGCGTCTC
ATCTAAAAAtgaattttttttttaatccaatctt
>NODE_214_length_512_cov_6.808594
CAGGGCAATGACTTTGTGCTGTTGATTAGGCCTAGCATTATTCACAACCAAATTACTGCT
TTGTCCACCCTCCCACAAAGTCCTCAGCACAGTGTCCCTCCATCTCCATTTGGGAAGCCG
TGGCTTAACAAGGCGGAAGAATGCCGAGGAGGGGGAAAAGAGCTAGCAGGTGTGAGTGGG
AGTGAGCGTCCAAGGCTCATGACCAAAAAGTCAACCTGTGGTAGATGCACCCCCTGGTAC
GTAATGCTTCCACTTCATGGCCCACACACGCCATGAGTACACACGCATGCCAGCACCCAG
GCAACAGTGTGTGCTGCTGTTGGCGGGGGCAGGGCTCTCATTGGCAGTGGGAGAGCTCTA
TCCCGCTGTCCGTGTTTACAGTCTTCAAGGTAGGGGCGCACAGTACTTGTCTTTCAGGTG
GATGATTAAATGAGTGGCACAACAAGAAGTGAAACAATTAGAATTTCTGCCTCATTATCA
TGGTAATCTTATCAGTGGGATAATGAGGTATTAATGGATATTTAATGTGCATCTCATAAC
CCAATCCCTTGGAGAAAACACATAAGGAAATCGCTGTAAATTCACTTAATGATGGAAAAG
TCCCCCAACGCCATATTCCGAAGAATGAAAAATGGTGGATGCAAATGAGAAGGAAC
>NODE_215_length_170_cov_44.482353
ACCTTAGGGTTAGGGTTGGCCCATACTACGGGACCCAAAAAAATGTCACTACAGACCTAT
ACCAATCAACTCAGAGCGGTCTGAAACGCGCTCTCAACCGCCTTCTACGGGAACTTATCT
TGGCCTCAGCACTATGACACTGGCCGCGTCATGCACGTCCCATTGTCAGTGAATGGGAGA
ACGTTTTGGCCAATATCTCCGGAACCAGACGTGCTAGACACCTGGAAATGCCACCTGCCC
CACCTAATGTGGCCATGCCGAAGACGCCGGTCTCAGTCCCGAGTCTCTACGACCTTCCCG
TCCCGAGATACAGC
>NODE_217_length_385_cov_2.898701
ATTGCATAGAGACAATAAAAAAAGATCATTTCTTTTTTCTTTTTTCTTTTTACTGGCCGA
TATGAAGAATGAATGCAGTTAAAACAAACATGCAAGGAGGGAGGCACATGAACACAAACA
CACACAGACTTTTTGTTGTGAGCTTTTTCTGATGTCCAGGCTTGATCTTTGGGTGGATTC
AGAGGGGTGGGGCCCTCTTTTTCTTTCTGCGGTGGTTTTCAGCCGCCAAGCTCACCCGCT
TTTGGCCGGTCAATTGTGACACTGTGTGTGTCAGTGAGCAGGGGGTCTCCTGGTAGTTGT
GCGTGTGTGTGATAGTGTGTGTCCGCTTCACACATTGACTGTGAAGCTGCAGCAGTATAA
CAGCGGCTGCTGCTCCGGGGTCCCGGCGGTATTGGCCTAGCCCGCAGTCTCTCTTGGCTA
ACTCATGTTTCATTCTTTGGCAATTTGCCCTAATGAAGTCCCGCAGGAGCCCCTCAGACC
TCTGTTCTCTTTCCATATTTAATCATGTTATTTTAATCTGGGGGATGAg
>NODE_218_length_568_cov_3.674296
CAAACTTCATGTGACCTTCAGATTAGCCCAAGTACAGTACGCAGAGAGCTTCATGGAATG
GGTTTCCATGGCCGAGCAGCTGCAGCCAAGCCACACATCACCAAGTGCAATGCAAAGCGT
CGGATGCAATGGTGTAAAGCACGCCGCCACTGGCCTCTAGAGCAGTGGAGACGCGTTCTC
TGGAGTGATGAATCACGCTTTTCCATCTGGCAATCTGATGGACGAGTCTGGGTTTGGAGG
TTGCCAGGAGAACGGTACATTTCAGACTGCATTGTGCCGACTGTTAAATTTGGTGGAGGG
GGAATTATGGTGTGGGGTTGTTTTTCAGGAGCTGGGCTTGGCCCCTTAGTTCCAGTGAAA
GGAACTTTGAATGCTTCAGGATACCAAAACATTTTGGACAATTCCATGCTCCCAACCTTG
TGGGAACAGTTTGGAGCGGGCCCCTTCCTCTTTCAACATGACTGTGCACCAGTGCACAAA
GCAAGGTCCATAAAGACATGGATGACAGAGTCTGGTGTGGATGAACTTGACTGGCCTGCA
CAGAGTCCTGACCTGAACCCGATAGAACACCTTTGGGATGAATTAGAGCGGAGACTGAGA
GCCAGGCCTTCTCGACCAACATCAGTGTGTGACCTCACCAATGCGCTTTTGGAAGAATGG
TCAAAAATTCCTATAAACACTCTCCTCAACCTTGTGGACAGTCTTCCCAGAA
>NODE_219_length_628_cov_13.248407
ATTATCCCAATAAAAAAAAAAAAAATCCCATTCTAATGGCCAAATCATTTTGTAATCAAC
GTTAAGCTTATTAAACGCTGTCACCGCCTCCATTTGAAAATGTCACCATCACCACCACAG
AAAGACAAAAATATTAAAGTGGCCTCCGTGAAAGTGGCGGGGGCATATGCACAGAGAGGA
GAGGATGCCCCCAAACTACTTTGGTTACACAAACTTTGTTTTCGGCCTCAATGCATCAGA
GCTCTCTCCCTCCGTCTGCCATCTGCTGCTGAAGAATCTGTTTCACTCGATGAGCCAAGC
CCAGCCTTTATTGGTCCTAATGGCACTATCAGCTGAGCCGCCAAACCCAATTACCTTTTA
AAAAGGGAGGCCACCCCAGCTAATCATGGCTGCCTAACCTGATTTGCCTGTGATGAAGAG
ACGGGATAAAGAGCAGTTAATGGAGGGAGAATGATCTCACAAATACAAAAAACTCAATTC
ATTTCTCCGGGAGAGCAATCTGTCCGATTCAGCGGTAATGGAGTGGAGATTCATTAGTCC
TCAGGCCTTAGTAGTAGCACCGTCCCCTTATCAACTGAATGACAAAAGAACATTCAGTGT
TCTCCGTTTATAGACTTCATTTTGTTGGGAAGGCACACAGAAAGGTGACAGATTGGTAGC
TGAGGCTAGATATCAAGATTGAGTTTCTGCACCTTTTCAATCCAGCATCAAATCACAATG
CATCAACAATTACAAGGACAGCAACAGCTACACTTGTCACTTCTTAAATGAt
>NODE_220_length_384_cov_17.085938
GTCACCCTTTTCTGCGACTTTTAGCCAGTTTAGATCTAATATGTAACAATAAGTTGAGTG
CACTGTTTGGCCTCTGTGTGTTGGGACGAATTTGTTTTACTTTTTGTTTTTGTGTTACAA
CTATGTGTGCGTGGGTGCGTAAGACTGTGCGTATGTGTTTGTTCTTTCTCTTTTGTGAAT
TTTGGCTAATTTCGAGTTTGACTGCGGCTCACCCCCGTCTCTTCCTGTGTGTCTTGTGTA
GGGCTGTTAGTGCAAGACCTTACTGACACCATATTAAGTTCATATGCCTATAAGTCCCAC
TACCTTCTGACTGAGTCAAATCGTGCTGAGTTGAAATTACCTATGATTCCCTCTCCTTCG
TCAGCTACCAAAAAGAATGTTGGGAAAGGTAACTGAACAGTTTTTCTCTTTCTCCTTTGT
CCCACTGGTCTGTGTTTGTGTTGTGCCTGCTCCCATTCTGACTTAGTTTCCCTCTTTTTT
TTTTTTTTTTTGCACACATCTTTCATTTCAAAGCCTTGAGGTGCAAAG
>NODE_224_length_718_cov_9.800836
ATTAGGAGATGTATGCATGCAATCAAAATTTAAGTTGGTTTTAGCTCGATATTTTTGGAG
TGTTAATTGAATCTATTTATTCATTTATTTGTTTAGCTGTACGTATTTTGTTAAAAGCTG
TTTTTCATATCTGAATTAATATCTGCGTACTGAATTAATATCTGTTGGTTAATAAAGAAA
ACAACATATGTTTGGTGCACAGTGCTGCATCCAACAGATTTGGCTACAGTATACATGACT
GGGTGACTCCATGGTTGTATATATGAAATAGCTCCAGCTTTACGCTCCTCTCCATTCCAC
GGCCTCCGGTGTATAAATTTAGTTGATGGTTTTCGTTTCTCTTTCTTAATTCATTGCAGT
CGGATTCCTCTTTGATGCAGTTCTGTTGTCCCCCAAACAATTGAAGTGGAGACAATGGAG
GCATAATGATAGATCCGTGTACCCACCATCTGTAAGAGCAGCTGCTCCCTTGCATCTGTA
CAATATGCTGGAGCGGGGAGCCTCAGTAATCTGCATAATAAGGAGAGGGCTTATCTCAGT
CTAGTTAATAATCACAAGCAATCGATGCACTTCATTCCCTCACTCTTGACTGATGAAAAA
AAACAGCAAAGTTTTGGTATGTTTGCCGTATCCTCAAGATAGACAGGGGTCACGGAGTAA
TGCCAAGCTGTTGATTTTGCCTGCAGCTACAGATTTAGTCTGCACTCAATTTCATCTTTT
CATGAATACCATAATTACAGCAGGACGTTCTGAGTTATCATACCGCTTCTCCCCTTCTCG
CTCCCTTATAGAGTTTATAGCCTCTGTAGCAATGCTGGACCTCACATCAGATTTGGGCGT
ATGACTTTAAGTctgtgataaa
>NODE_225_length_291_cov_8.886598
TATGACTTTACTGGGGTTACAGAGAGTGACGACAAATTGATTACCTGGCAGAGCAAGAAT
GGAGCGAAGAGAGGCGCAGGCTGACAGTCATGTTATAATAATATGTTTAATGATGTGTGG
AGGGGGAACAAGGAGAGAGGAGTATTGAAATAAGAGCATGGAAGATGCAAAGGAATAGGT
TTCATTTGTAAAGATGCAGTATCCCTCTTGGTGGAAATGGTGTTTTGCAAGGTGTTGTAA
AGAGGGGGGAAAAAAAAAACGCCATTCCCAGCTCAAGCATTTATTCAGAGGACATTCCGC
ATCCAGGGTGCTTGTATATTCATCTGGGAATTGTATTATTAATAGGCATATTTGTAAATG
TGAGACCACAGATGCACCAGTAAAGGCCAGTTGTATCTGATTTACTCCCCTTACATACAT
GGTTTGTATGGTAAt
>NODE_226_length_456_cov_13.429825
CTTTCCTTTGTCCCCTACAAATGAGTATCATTCACCTGATTATCTATTATCATGTTATTG
GACGTAACTTTAACAAGCTGTTGAGAGCGCTGCAAAATCAATACCTTTTAAATGCTGTTT
ATGTGTGATTAACGGTTAATATCCTCACAAATTATTTAATATAATAAGGTCATTTGTCTT
TCACATGAGCCCGGTACCCTGCAAAGAATAATAGAATAATAAATGAGGACACTAGTGAAG
AGGAGATTTCTGATGCTTTCCCCGGCTCCGTTTTATTACCCATATCCTCTTTACAGCTAC
AAAGCTGCACTATGGTTATTTTATGCAAGTCATAAAATTAGGCTGAGATGGAATTAGCAG
ACTCGGGGCTCTTTATAGGTCAAGCCGGTAGTTTATGAGCCCACGACTCCCTGGCACTAT
TGTCAGGAGGCTAGTTAGAGGGGTCTTTAAGCATGATTTAATATGTCCATGCCTTGGAAA
ATAGTTAAATAGCTAATTAAATGGAGGAGTTAATTTACATATTAATTGACCTTCCAGTAA
TATTTATATTGATACCTACATGAGGATCCCTTGTCTTCATTGCCTTTCATCATAGTTAGa
>NODE_229_length_531_cov_13.696798
CTGACGACTTGATACTGCAAAGTTCTATCTATTTTTTTTTTGCCTCCTTCTTTTTCTTCT
GCCGTAGCAAATTTGTTTTCAGGCTCCATAAAATAGCCTTTTCTTATTTCAAGCAGCAGT
GTATGCAGTGGAAAATCTTTCACATAATATATCCTTAAAAGCACATTACTGTGTCCCATA
CACCGTTAAGAGTTAAGAACACAGTTAATATTTACAGTTGAAAAAAATGGGAGAAAAGGA
AAGGATTTTGCCAGGGAATAAAACACCCCCACCCACGTATACACACTCACTCTCAGTGCA
GCAGTTGAACAATTGCTATTCACAATCCTATCCTTAATGCCTAAGACCAACATAAAAGAG
GGGAGTTTAAGAATATAGGGATAAGCCCTTTCAGCTTTTCTAAGTCTTAAGGCTGGTTTA
TGCTCCATGAATACTGAGCATCGGCAGCCAGTGCTGTTGCCACTCTAAATAGATATTACA
ATGATTTGGGAACAATGCATTCGACTGATTCCCTCAGACACAAAAATACATATATGTGTA
TATATAGTGAATAGGAGGCAAACATTAGCGCTCCCTGACAATACAAGCATTTTTGATGTA
GAAGGGTAGAGCAAGATTAATGTCTGAGCGAGAGAAAAGGCGagataccactttgggtgt
ttgctgggaaagctg
>NODE_230_length_679_cov_9.524301
ATCATGAAATTGCATGAGTAATACAATACAAATCTGCTTCTTCTTTTTTTTATTAATTTC
TTTGCAGCAGATTACAAGATTTGCGGAGATTTGATCTGACCCTCTAGCACTGTTGTAGGT
GGCCTTGACATTAAAGGCAAAATGAGAACTTTAAATAACCATTCCCACCAGGATCAGCTT
TCTCTTTTTTTTCCACAGCAAGTGCTTTTGGAGTAGATGTAATGCTCATATAGGCTGACA
CAAGAGAGAAAAAAACAGGAATACAAGGGTCCCTCAGTTAATGTATCATCATCTGAGTGG
GTTTGGATTGGAGTTATTAGAGTATTTCACTTCATTGCATGACCTCCTGTTCCTCCTCAG
ATCATGAATCCTATTCATTACCCAGTCCTTCTGGAGTGCCCGCCTTTATAATATTACTCA
ATTTATATTCTGAAGCGGGCTCCTGGGAGAGCGATCAGCGCTCCGAAACAGCGACCCCCC
TATAACCCAATCACAATATTTAAAGGGCAGCAAAGAGCTTTTTAATGCGCGTCGTAGATA
ACCATTTAAAGTGGATTGCTTTGGTTTAATATGACCTTAACAGGCTGGCAGTCACATGTG
AAGAATGAATAAGCTAATAGGAGAGACGACAGGGAGAAAGAATGAAATCAAAAAGCAGAA
TATGAGAGAGTTGtttcaatgcttgctggcctcttgacggctgctgagaggagcatgata
gagaatcacaagcgcgtgaatgaaacaggacaggcgatgaatgaagctactgctcgcatt
tctcttttccctttcctcagagtatgaactgctttatcatgat
>NODE_231_length_683_cov_6.496340
TTTCTACATTTTTTCCTGAGGAACAGCTTAGAGAAATACCACAGCTTTTACTGTGTAAGA
GAAAACAGCTGAGCTATTTCAGATATATCCCTGACACAGATATAAGTAAAAAAACAAAAA
AAGACAACAACAAGAAAATGTCAATAACCCTGTTCCTTCATTTCACTGTAAATCACCTGC
CAATAAAAGACTCCAACCACCTTGTTTGATCTACCATGCACTAAACAGTAATTTTATGGC
CTTCTTTGCTTCTCTCACTGAACTTTTCGGTTCAACTCCTCACCACCCACTAGCCCTTAC
CCAGGGTGCCTGTGCAGAGGCAGTTGTGAGTCCGGGGAGGTGGCTTAGTTTGGTGGCTGT
CCAGAATCTGTTGCACTAGCTGCTCCACTGAGAAGCCAGAGCTGCTGTTCCCATTGCTGC
AAGTCCACTTGATGCCATGAACTGCCGGGAGAGAGGAGGAGACAGAGATGTCAGCCAGCC
CAACAGACCACCAGCCACGCCAACCCCCCGCCCCACCCACTGCCCTCTCTGTCTGCCTGC
CAGCATGCCTTATGCTGCTCACTGAACAACTCTCTACAAAAGTGCTAAAACAGAGAAATT
AAGATTTCTGTTTTTCCCTGAAGGGAAACAAACAATCCATGGATCCCATGAGTAAAATGC
TAATATGGTTTAATTAGTACAATTTAAGTGGCATTATCGTTAGTTTTATACGTATTCTGA
TAATGCGTAATCACAACACTCATGTTTTCATAACAAAATATAAACTTCATTTTTCCTTTG
CGCCTTGTTTTCTTTCCTTAGTTCAATATTGAATAGTTGCTCTTCtg
>NODE_232_length_636_cov_8.194968
TTCAACTGCACCTTCCTCAGCTAATGCAGAAGGGATTTAGCTAGAAATCGTGGGTGTAAA
TCAACTTAGTTGCTGTTGCATTAAAAATTCACACCACGTCGTTGCATGTAAATGTTAACT
GTGAGCTGTTGTCTGGGATGCTTCTCTTACACCTTCCTTTTTGGTTAAAATGGATGAGAT
GGATTCTGTGGGAAAGGCAGGGAGACAAAAGCGTGAAAGATGTGTGTATCCATTCACAGC
TCCAGAGGACCTTCATTACAGAGCAAGCAGGTCCTGTCAACGTCTTTTCATTACATGGTC
CCATATATCCACCCCTGGTGTCCAAACGGTCCGCTCTGTCGCCTGTCAAGAAAAGGCACT
CTCGGGGAAAGTCCTCCTATCTCCTCGATCCCCCTCACCACGCCTGATTCCAGACTGTGA
GGCGGGAGAGGCCAGGCAGAAAGGGAGGAATCGTGTTTGCCATCAACAGCTCAAGAGAGT
AGCATGGCAGCAAGATTGATGACACCCTCCCTGAAAGTAACAAAAGAACTCCTGTGCACG
AGGGCCCGCTTATGGGGCTTGATAGAGTTGTCATCCTCTTAATAAACAGCTCTGATATGT
CAGCAGCAGTGGCAGCAGGGACTACACCATGCTCACCCACCAAGCCATGGGCAGGACCAC
CTACTGGCATCACAGCACACGCAACCGTGGGTGATCTCCCCAGATGGAGGCCCCTGTAGG
CGTTAGCGGGGTGATTACTGGAGAAGAATAAATAAATGACAAAAACATCCCTGTTTCTTg
>NODE_236_length_477_cov_15.574424
TATTCTTCCATGAAGTCATTTACCTGAAGAGGGCTGAAACTTGTGGTTACTTATCTTTAA
AAATGCATGAGCGCCCCCCAAAAACCTCCCTCTCCCTCCACAGAATAGAGCTATCACTGG
TGCCTGTTATCTCCCCGAACCCCCAGGTAGAAAATGGTAATGATACCACTTAACATCGCT
GCACATATGGAGGGAAAATGGAAATGCCAACAGCACCTCAACTATAAAGCAAATCAAATT
GAAATATTAATCCGCTGATTAATATAACATTATGAGAGCCCATTCTCTTTGTTGTTAAAC
AACAAAGGGTTGCAAAATAAGCAACTGCCTAAGAGGTAAGGGGTTTAAAAGAGTCCCACA
GAGGTGCTGAAGCCCCTCTCAAACATCATTACTCTGCATAATGTATTCCCTTCCACAGTG
CTGAGATTTGATATTGATGTTTACTCATTTATTTTTTAATTAACGTTCGTTGTTAATGAA
TTCTTTGATGAGAGGCATTTTGTAAATCATTATCCTTGGAAGAGGAAAAAAGGGATGCAT
CGCTCTTGCCCCTTATACTCGTGACAGAAGAAAAAATGCGAGGTGTAAGGGGAAAAAGTT
GCAGCAGAgaagtagggtcat
>NODE_237_length_145_cov_13.393104
AAGCCACCACCAAGTATTTCCTTACCCAAGCGGCAGCCGCCGCCATGCTACTATTCGCAA
GCACTACTAATGCCTGACTGACAGGACAATGGGACATTCAACAAATAACTCACCCCCTCC
CTATTACAATGATTACTTTAGCCCTCGCATTAAAAATCGGACTGGCCCCGGTCCACGCAT
GACTCCCAGAAGTATTACAAGGACTAGACCTAACAACGGGACTCATCCTTTCAACCTGAC
AAAAACTAGCCCCCTTCTCACTCCTCCTTCAAATTCAACCCTCAAACTC
>NODE_240_length_607_cov_7.443163
TATTACATTGACAGAATGACACATGTAATTAAAAGAATCCATGCCGCTTTTACCTTTTGC
GCTTCACACCTACAGTGGCACAACGACGAGAGCCGGCAACTCCCACCCCGCTAATTACCA
TTATCAGTGAAATGGTAGGGTTTGACTCATTAGTTCCATGTGCATTTAATTAGAGGCAGG
CTGAAATTGGATTTAACTTATTACTTTTTCATGGATCACTTTCTTGTCATCACTTCAAAT
TGGATTGCAGCCCCAGGTAACTAATTATGCCAGCCGCAGGATCAGGAGTGGAGAAATAGG
TAATTAGGAACAACACTGTCGGACCCTCGCTGATAGTCCACCAGCACCAAGGTGGGGGGA
GGGGAAATTGATGCTCGTTTGTGGCGTTGCACACGAGTCTGGCTGGTTAACTACACCTCA
TTGCAAGGGATCCTAGGTATGCATCCACCTCCTACAGGGGATTATGTGGCACTCAGCTGG
GCAGTAGATGTTGTGTCAACATGGTGTCTGTGCTATCAGTGTAATGCCCAGATTATGCTT
GTTTCCCATCCGGGATTTTGTGAGAGATTGTTCTCCACTATTTATGTCACTGATACAGTT
TGAGGAATGGCCAGCAGCCAGCAGAAGTCCGCTGTGTGGACACTGCATGAATGACATTGA
CTGGTTTTTGTAGTTCATCTGCTCTGATCATAATGAGAAAACCTGAATGGCCAGTTTGAG
GAgaggcaggtggataatgtaagaaggtaat
>NODE_241_length_364_cov_2.928571
TGATGTGTCATTGTGTTTAGTGCAATGCATTTGTGTTTGCCTGAGAATCCGTGTGCATTC
GACAGCACGAGCATGGAGGGAGGAGTGTGCGCCTTTGAGTATCTCTCTGTCTGAGTCAGT
AACACACACACAGAGACACACACAAACACACACAGACACACACACACAGGTGGAGCCTCA
GGGACCCGGACGACAGAACGGACGTCTCGACAAGAGTGTTTTCCCGCACCCTCGGGACAC
CAAAAGTCTGGTGGTGGTGGGGGTGTGGAGGGCTGTTTTATTTTTATTTTGAGTGTTTAA
TGTATTAAAAGGGGCCGGGGTAATGAATTATAATCTTTAATGCAGAAACCGATCGATACC
ACCCAGAGAATAAATCAGCTTTTACTGAGAGCGTCAAAGCCCCTTAATACACTAGGGGAG
AGAAAGGGAGTTCAGTTTAAATATTTTAGGGTTTCCCATGCTACATCTTTCGGTTTTGTT
TTATGTGTGCAGCAGGAATCTGGATCAa
>NODE_242_length_722_cov_6.012465
TTTGAAAAACTGCAGTATTGCTGTTTTCATGCTCTGAAACAGCGTTTGGCATGCTGAAAA
GGTCAATTTTACCAAATGGTGTGTCCACAGAATTTCCTGACAGATGTTCACTTGAAACAG
CATTTGCCTTCATATTTATCACATCTGACCACATTGTGAACTCAAAACATGTTTGGAAAC
ATTGTCTTTAAAAAACTGCAGTATTGCTGTTTTCATGCTCTGAAACAGCTTTTCATGCCC
TGAAAAGGCCTCTTTTGCCACATAGTGGTTCACTGAATTATATCACACAAAGTCACTTGA
CACAACTTTTGACTTCATATTTATCATATGTGAACACATTATAACATGAAAACATGGTTG
GAAACATTGTCTTTGAAAAACTGCAGTATTGCTGTTTTCATGCTCTGAAACAGCGTTTGG
CATGCTGAAAAGGTCAATTTTACCAAATGGTGTGTCCACAGAATTTCCTGACAGATGTTC
ACTTGAAACAGCATTTGCCTTCATATTTATCACATTTGAACACATTGTGAACTCAAAACA
TGTTTGTAAACATTGTTTTTTTTAAAAACACCAGTCTTGCTGTTTTCATGCTCTGAAACA
GCTTTTGGCGTGCTGAAAAGGCCAATTTTGCCACATAGTGTGTTCATTGAATTATATCAC
ACAAAGTCACTTGAAACAACTTTTGCCTTCACATTTATCATATTTGAACACATTGTGACG
TCAAAACATGGTTGGAAACATTGTCTTTAAAAAACTGCAGTATTGCTGTTTTCATGCTCT
GAAACAGCTTTTCATGCCCTGAAAAGGCCTCTTTTGCCACATAGTGGTTCACTGAATTAT
ATCACACAAAGTCACTTGAAACAACT
>NODE_243_length_589_cov_13.130730
ACAGTACCAGTTACCTTTTTTCTTTAATATGGCCCATCATAATAGAAAAGGATCCTATCA
CTGACCATTCAGTATCTTTAGAATATCTTAAGAGATAGAGCTGACGTCAGTAGTCATGAG
CTGTCACTGTGTGCTTCAAAGTTCGCCTCTTTTACTCAGTTTTATGCGCATATCTGAGCC
CTCAAGCCCTCGATCAGCACATCACCTGAGAGAGATACAAGGAAGGAGAGAGAGAGAGTT
AGTGAGAATATGGCCCTGGCTCCTGATCCATAACAGTCATTGCCTGTTACATACATTTCA
GAATTCATTCAGGCTATGAAGATAATCGAGGTAGTCGACAGTTTCCCCTGCAGCCCAATG
GATTTATGATAGCACTGTCAAGAAAATGAGGCAAAATGACACAGTAGCTGACTTTAGCTG
CAAATAATGTGATAGGCCGTACAGTGGTGCAGCAGCAGCTGCTGTCATTGCAGGTAATAG
CCTATAAAGAAGCCTGATAGCAATACCTGTCATTTCTTAATGGCTGACTTCACTGAAGAG
CTTTTGTGGCCTTTAACATGAAGATAATAGAAGATACAACAAATTTTACAGCTTTTGCGT
TGCATCCATAATTTATCTCCAGAGGCCCCCACGCAGCAGTAGCACAACAAGGACAACATG
CTCCTAGAGGTGTACTGGAGAGAGATGCAGTATGAGCTGAAGGGGGTTGGAGGCCCCggc
tgtactttgcaat
>NODE_244_length_154_cov_3.493506
AACCAGACGTGCTAGACACCTGGAAATGCCACCTGTCCCACCTAATTTGGCTATGCTGAA
GACGCCGGTCTCAGTCCCGAGTCTCTACGACCTTCCTGTCCTGAGATACGGCAAAAAATC
ACAGGTTTCTCCCACTTCCTGACGCCGTAGAGAATCGGGAGTAGGCTCAGTGCGATCGCG
GCGGCAGCAAATGAGGGGGTAGACACAAGTTTCATGTCTCTCGCACTAACTGTTTTCCAA
AACCCAGGCCGAAACCCTAACCCTAACCCTGGCTGTGTTATGCACtgcccattgacag
>NODE_245_length_454_cov_9.634361
ATTATGACTGATACCTCCAGTAGCTTTTACCCTCCCAACTCCTTCTCCTTTTTAAAACCG
CCCAGCTGATTTCGTCTCCTCTCTACCCCCTTTGTAGATAATTGGAACAATCCCACTGAT
GCCCAACTCTGCAGGGCCCTCCAGCCAATCAGGGGGTGGCAACCCAGCACTGCAGGTACA
GCCAATTACACCTCAGCTTCTGACCAACGCTCAAGGCCAGATCATCGCCACGGTGATCGG
CAATCAGATCCTGCCTGTCATCAACACCCAGGGAATCACGCTGTCACCAATCAAGCCTGG
ACAGCAGGTAACACATACACTCAAAAACACACAAAGGAAGACAGCTTGTAGTGCAGATTA
TTACGTTCTTAAACTCCAAAAATGATCAAGAGCTGTTTTTAAAACTGTCGAATGAGCAAC
ACCTAGTGGAGTCAGACCAGAGCCTTGTTTATTCATGAAAGCAAGATTCCAGCACTGCTA
GCCAGGTTTGTTTTATGCTAAACGCCTCGTATTTTTTCCCGCTTCAACGCTCATAACGCT
CATTTGCATCGTTCCCTCTTGGAAAATTGCAGTATTTGGTACGAttgttcacaatgtg
>NODE_246_length_661_cov_5.508321
ATTATCCAACATGTAAAAATGGATTATGAGTTACACCACAGATGGAGGGAAACAAGTTAC
ACGGGGAAGGAAGCAATTAAATAGCCATGAGCCGGACCCAACCCTGCGCAACATCTGCCG
AGACCAGTATTCAGCACTCCACAACTGACAAATTAGTGTAATGGACTAATAGGGACGGAT
AGAGGGAGCGAATACAATAATATGGCTGTTTAACATAGGCTGGCTATTCTCAGGCAACCG
GCTAGTCTGGAGAAACTTACCCAGAGACGCGGTCCTCATCCTGGAGAGCGTCCGGTCCAC
ACTGAGGCAGACTGAGCAACAGAGATGGTCTGTACCGGTCAAGTAACACTTACAGCCTGC
AAAGAGAGAGTCAGACGAAGCCTCGCCGTCAGTGCGATTATATGTTATGTGCAATATACT
GTCAACTCCCCAAAACCATAAAACTTACTTTAATGGCTACCACGTGACCGTTTATGGCCA
GTGAGCCTATCTGGCCGCTCTTCGGATGATTTTTACGATCTAATTCATAGACAAAACCCC
CATTCATTTAGCACCCAAATGTCAGAGAGCCAGAATCGGCCCTAATAAAGTTTACAGCTT
GAAAAGTCGAGCCAATTCCCCGGGAATAGCTCAGGAGCCCCGTGCGCAAAGGGGACGCCC
GGCCCCTGACGCCTGTTTAGTGGCCAAGGACCCCCACAAAGCCCCCAGCGCCTCAGCAAG
GTGAGTAAAAAAAAAAActaaaagctttcattcgaggggacctgttgaattcaaagaggt
ttaactggagggaacttttccaaat
>NODE_247_length_489_cov_12.877300
CATCCACCCTCCACAGCCCCATCCAAGCCCACCCTCACCTTCTCAATCCACTCTTGGATC
ATTTCAATTTGCATCCCAACTGGCCCCGGGATTCCCTAGCCCTGTTAAAAGGCAGGCTAT
TTGTTGTGCTCTGCGGTTAATGCCGCGCAGAGCTTTAAATACCCATATCAAATCTTGGAG
GCTCAACAGATTCAGTTTTGCAAACCTGTATCGAACAGAGGTTCAATCCGTCAGCTTAGA
AGTGTACACTCCTTAAGTTGTGTGATAAGGTAAAACCAATCACTGGATTAGGCTCTCTCT
GTCAGTGATGGTGTATTTTCAGTGCACAGTGTTGCTTTGCTGAAACAGGATAAGCTGATG
GAGTAACATTATGGTGCTTGAGATTTCTTTTTCAATAGGAATATACTATTAATGGATTCC
GAAGCCAGTGTGTGATGCTGCTCTTGCAGTTGTGGATAATGCATTAGCATTAGCTGTGAA
AAGCAGTTGGTGCCGGATACCATGAGCAATCATCTCTCAAAACCACAAATTTGATTGTTT
TTATCATGCAAATCCAGCCTACTACCCGATAAGATTGATTGAGGTCTTATAGGATTGCAG
TGTTTATTCTCGTAGAGCTTCTCACAAACAAAc
>NODE_256_length_145_cov_8.820689
GGCAGCAAATGGGGGGGTAGACACAAGTTTCATGTCTCTAGCACTAACCGTTTTCCCAAA
CCCAGGCCGAAACCCTAACCCTAACCCTAACCCTAACCCTAACCCTAATTCCGGACCTTA
CGGCTAGGGTTGGCCCATACTACGAGACCCAAAAAAGTGTCACTACAAACCTATACCAAT
CAACTCAGAGCGGTCTGAAACGCGCTCTCAAGCGCCTTCTGCGGGAACTTATCTTGGCTT
CAGCGCTTCCACACTGGCTGCGATATGCACGTCCCATTGTCAGTGAATG
>NODE_257_length_361_cov_6.216066
CCCTTCCCGAGATAGAGCAAAAAATCACAGGTTACTCCCACTTCCTGACGTCGCAGAGAC
TCGGGAGTGGGCTCCGTGCGATCGCGGCGGCAGCAAATGGGGGGGTAGACACAAGTTTCA
TGTCTCTAGCACTGACCGTTTTCCGACCCCAGGCCGACATCCTAACCCTAAGCCTAACCC
TAATTTCAGGCCTTAGGATTAGGGTTGGCCCATACCACGGGACCCAAAAAAGTGTCACTA
CAAACCTACGCCAATCAACTCAGAGCGGTCTGAAACGCGCTCCCAAACACCTTCTGCGGG
CACTCAGCACTGTGAAACTGGTCGCCTTATGCACGCCCCATTGTCAGTGAATGGGAGAAC
ATTTTGGCCAATATCTCTGGAACCGGACGTGCTACACACCTGGAAATGCCACCTGCCCCA
CCTAATTTGGCTACGCTGAAGACGCCAGTCTCGGTCCCGAGTCTCTACGACCTTCCCTTC
CCGAGATAGAGCAAAAAATCACAGG
>NODE_258_length_713_cov_15.392707
CTCACCAAACACATTAATCATGACCAGGGGAGTGTAAAATTCAATCGGCTCCTTCCATCC
ATTTCATGTGAAGCAGACTGAAGGCCGGCCTTGTAGTGCCTGAGAAAGGAAGGATGAAAA
AAGGGGGAAAAAAGAAAAAGGAGCTCCCTACACTTCATCAGAACCCCTACTTCATAACAA
ATGGAGTGTCTCTCTGGCGGAGGAGTGCCATCAGAAACACGCGTTCTCTCTATCCATTTA
ATTCCGGCAGTGGAGGAAGGGTCAGGGAGGGAGCAGTGGGTGCGTGTTCTGCTCTCCGCT
CGCCGCTTCCCCAGTCACACAGTAAACTACCTTTTAGGAATTGTTTCTCAATAAGAAATG
ATCAGTCCATTTATCTGCACCAGGCGGGCCTGTCTCCTCACCCAGACCTCCAATATTTTT
CGTTTGACCTGATCAGGGCTATAAACTAGACCGAGACACTTTCAATTTGTCACCCGAGGA
GGCCTCTGCAAGTCCCAAGCTACTGATTGCATCCTCCCTCCCAAATGTAAAAATTCCTCC
CATGCTTGAAACCTCTTAGATTTTTTTCAATCATGCATACAAATGCTGTGAAATAATGCC
TCATTCATGCTATTAATAATATTCTGAGAGATAATCCCATTTAAACATTAGGTCATAAAC
ATATTGTCTATTTCTGTTAACGTATATAGTCAGATAAAATTAACGATTATTGTTTAGTAA
TGTATGATGTACACACAAGCTATAAGTTTATATCTTATCAACTATAATTGCGTCCCTGCA
TGCTGTTTTTTTCAAATATGCTTATTGTTGTCactttgccagttaactcctactgccatg
ttaatgtcagtgctaag
>NODE_259_length_685_cov_15.310949
ATTACTACACATTGTTCCAAGTGTAGGAGAAAGAGAATTTCACATGAATGCTGAAACAAG
AAGATAGAAAGACTTTTTGCAATTAGAATACATACTGTAAAATACATAAACAAGGCTCAA
TAATGTCTACCTGGGTAACAACTTAATATTTTTGTTCTGATTAGTTTCCTTTTTTGAAAC
CACAAACTCTGTAAATAACCAACTGGCTTTCCACATATACTTGATCAATTTTAATTGCCA
CAGCCCTCACCCTTCCGAAAGGAAGAGAAAGTTGAAAGTAAAAGAAAGAAAAAAGTAAGA
ATGAAATGTATTCCCGCATACTATGATATGGTAAATGTTAGCGCCTGCTGCATCGCACTC
CATATCACTTCGCTCCATATGAAAAATAGTTTGCTATTTTGGAACCCCCTGGCAGCCATA
GTGGATCACCACAGACCCAGAGCTCATTTATCTTTTGTCAGAGATGAAGCCAAACTAACG
CCATCTCCTGAAGCTGCTAAAGAATGAGGAGGGACATAGGGAGGGTAAAAATAAACCCGG
AGCCCAGGTAGCTACACAAAGAAGTCATTCTACAAGTAATGGGTGGCTTCTGAAAGTGGA
ACTCTGTTTGGAACTGTCTCTCCACTTGGAAATGATGCTGTTTAGTGCTGAAGTTTATTC
AGTTACCTTTGCGGGCATTTATGAAGCTGCCTGAGAATATGTGCATGTAACAGCATTGTT
ACGTGACAAGTTATCTGACCAATTAAATGATGATTTTATTAGGTTCCTCTTAAAAATGCC
TGCAAATGCGAAATGGTTATGAGACAAAATAAAGgtgcttctatatgtg
>NODE_261_length_601_cov_16.141432
AAAACTGGCTTGACTAGCTTGGTTCAGTATCCCTGTTGATCTATGTTATCACGTCTCATT
ACACCAATCACATTTGACAGAGAGTTGAATAGCACATGCATACTTTCAAATACATACATC
ACTGACAAGCGTCTTTCATGCTAGTGATCATATTGATTTTTAAAGCGAGACTGTTCCTCA
TTGTGTATGTGTGTCCTAATCTGAGAAATGAATGATAACCTCTTCATCACTCTACCCCCT
GAGTGTTCTTACTGGAAGCCATATTGATTTTGTTAGTCTGAGAGTCCTTGCATTGCATGG
CCTTTACCTCAGGGACAAATCTAATTGTTTATCTCTGGACAGACTTCTGCCTTTACTCCC
TTCTGTCTCATTATGTGCCAAGATTTGTCAAGTCAAGTCTCTCCACACTCTCAAATCGCG
CTTTACAACATGTCGTTCGGCAGAACACTACAGATGGCTTACTTATCAACAGACCCTCCC
ACATGGAATGCTACAAACATGACAGCACAACACACTTGCAAAAATATACACAAACTGACA
TACAATGTAATCACACTCTGGAGACGCGATTACACATACTGACACAAAACATGAATCACA
TTTTTTAAGAAACACTGTTTTTTGAGATTATAGTGTAAGCCTTCCTGAGAAAAAATTATA
AGCAATTATTGATTGTTTGAGATCTACAGCGAACTGCACACAAATTTTACTAATAAttat
aattcctaattttttcattcaagac
>NODE_262_length_507_cov_14.765286
TTTTGCATGCCAACTGCATTCCTCGGTTTTAGCTACACAGCCGAAATAACTGTGAAAAAT
GTCCCCTTGGTCTGACTTTTATTCCTCACCTTATTCCCAATGTCATTCATTTGCCACTGA
AGGTAACAAGCCTTTTCCACTCGGTGCTCTGTAACGGCAGACCTTTAATAGCCATTTCCC
GGTGTGGCGAGGGGAGAGAGGGGGAACATGTTTATTTGTGTGTCTGCACATGCTTCTCCA
GCGATTCTCTCTGCTCCACTCACCCAGCTGCTGGCTGGAGGAGTGATTCATGGGCCTGAC
AGATGCCTGGTGCAGCTGGATCTGTCCTTGATCATCCCAAAAGCCTGGACAGCACTGTCA
TTCACCATTGCCCAAATTATCTCTGTATTGACTGCAGAACCCTCTGTGACAGCGCCGTAA
TGGCTAATTACCCAGGATGCTTTGGGTACTTTTAAACCCCAGAGTGTTCTCTTGCTGTCT
TGCCATGCGGCTGCTGCTGCTACCGTGTCGTGTCGTTCTGAGGGCCACTGTTTTCTCTGG
CCCCACCTGAGCTCCACAGTCTGAGCATCCCGGAGCAAAACGTCAAGAGGAACAAAGGCA
TAATGTTCTCTTTTCCCTGAATTATACAGCAAAGTAACCAAGctctttttt
>NODE_263_length_591_cov_7.446701
CTCCTTAATAAAAGGGTTTAAAGCCCCCTTTTTAAAAAACAATTTGATATTAATGTTCAA
AACATTCCTCTAAGAGAGTCCTGTAAGTCTCCAGCTGTGTGCAGTAAATGGCACACAGTG
TGACATTCTACCTGTAGCTGAAAATACATTCCCTGCCTGAGGTGCCTACCTTTCGGAGTC
TTTTACAGTGTTATACTCCAAACCATTCCAGTACCACCCGGTGCATGCTGTTGTACTCCT
GATGCACTCAATGCATGGAGAATAATAATCTGTCTCAAGTCTGTGTTGACCTGTGTCTTT
GGAGACAAAAACAAGAAAGCAACAGGTGTAGTATTACCAGTGAGGAACACCAAAACATTT
TGTCATGGATTTAGTGCTGCAGTGTACTCAGAACGTTCTCTGTTTTTCAACTGAAGGTTA
TGAAAAGCCTTGGAGCCTTAACAGCATGTCTGGCATGAGCGGGGATGCCTCTGGAGTGTC
CTCAGTGTCCGCCCTGCCCTGCAGCCCACCCTGTCTAATGCAGCACTCACATTCTCCCAT
CCCATCCATTATGTAGCATGGTTGAGTAGCAGACACAATGCCATTGGAAGGCCAGTCCAC
ACTCCTCCTTCTTATCTTTCCTGTCAGATTTTGCTTTGACACTTGCCTTCGCTCCTGCAT
TTTTTTTTCTTCATTTTTATTTCTTTACTTTTCTGGAAAACTGTATCTTAACTGTGCTTA
TACTCAAGcttccca
>NODE_264_length_585_cov_12.205129
ATTATTACTTAAGAGAAATCCAAGTTTCAATTTGTGGCAAGCATAAATTAATTAATTAAA
AAAATACCAGGGAAAAGTCAAAGGAAAGAGAGGGGCTCTTTGTTAATAGTGTTTTTCTCT
TACATGAGACAAACCGAGGCGCATGTTGGAGATGTTTTTTGTCTGTTCTACCGAGATTGC
AAATATCTTTTTTGCACAGAACTCACTCTGCTTTTTTGCACAGTTTCAAGTCGCTTATTA
GAACTTAACCCCTGATTACACGCACCAAGGCGATTTAAATCTGATTATCAAATTAGGAGA
CTTTGAGACAAATCCTCTTAGATCTGATACTGTTGACTGGAGAGGGAAAATGGATCTCCA
CACCCGTCACGTAGGTAACGATGCTGTCCTGAAAGGGAGTTTTAAACCGTATTTGACAAC
AAATGCAGCTGCCCCGCTATTTCAGAAGATATTAAAGGAAAATGAATGCAAATCTGTGTG
CAGGAGCCATCTGGACGTGGAGAGAGGGAGTCAGCTGCTCCACACACTGAGGCGCGGAGC
CTGAATCCGTCTCAGCTCATTCTGTGGGATCATCTGCGTGGTGGGCTTTACACCGTGGAA
AATGCGCTCTTCATCATTAGGTGAAATGTTACCATCAAAATAAAAAAGAAAACGCTGATC
CCCGTTTGTTTTAGTGCTTGCATGCATGaaaactttgcacgggagtggaattagaaggag
cttagtcac
>NODE_266_length_441_cov_4.870749
TCCACCACTGGCTAATCTTAACCTGGCTTTCTCATTGAGGTTTAATCTGGTCATGGCAAC
TTAGCATCTAGTATGGAGAGTGTGAAGGTGTGAGGGTGTGTGCGATTGTGTGTGTGTGCC
CGGTGAGTGTGCACATACGTGTGTTTGCATTTGAGGAGGGTGTGGAGGAAAGAGATAGAC
AAGCCAGTCATTCTCCTCCTGCCCCCTCCCTCTCCCCATCCATGTCAAGAACCAATCACG
TGTGAAAACTTGCCTTAACTTCCCTTGCCTGTGTGACTACAGCGTCAGAGAGTTTGACAG
ATCTGTGCGCCACGGAGGCGTCTCCCAGCCATTTGGCATGCCATGCGCGTCTGGTGCGCT
GGAGACTGCCTGTCAAACGCCTATGAGTCGGTGGCGCAGCCAGGGACCCTACGGAGCGCC
AGATGGGCCATTAAGGTAGTATTAATGTAGATGCCATCGCTTTTCTCCTCTGACTGGGAC
ATGCTCTCTCGAACTGCGAGCAGCTGCTGCCATTTACTAGGACAGCTTCCTGCTAACTTT
GGCCAACTGGCATCACTACTGACTGGCTCTCAATGTAATGATACa
>NODE_267_length_338_cov_1.292899
CTCATGATGTTGGTATTGTTAGTTGATGAGTCAGTTTGACAGGTAATTAAATGTTACTTA
GTGTTCTGCCTGCAGCCAGAGTACTTCATCTGTCAGGCCAGTCACTTTGACTGACAACCT
GTCCCAGGCCCACTCAAAATACATTGTGCTCTTTGCTGTAATATTGATGTCTAACTGGCA
AAATGGCAGAGTGGTCATTGATTTGACACATTTCAGGACAGCAGATCTATGCTACAATAG
CGTTGAAAAAAAAAATCTAATCAATATATGAATTTTTCCTTCCTACATACGTTATCTACC
TATTCATTTATCGGTCATCACCTGTCTTTTCCTCTTAGACTAACGCTTTCCCAGTGCCTC
TTTGATTCTTCATAAAACCTCACACGTATTCTTCCCCCATTTCTCTGTCATAGCCTTCCT
GATTTCTGCCTCTTGGTCTCCTCTCTCTGTGCAGGACTGATCCCTAttcatgtcataaca
ac
>NODE_269_length_547_cov_23.575869
ATACATATATGTATGTATATATATATAAACACATTTTTATAGCTACAGCACCTTTTCCCA
TGGGGCAACAGTGTCAATACCTCGCACATGGTACATGGCCGTGCCAAAGAAAAAAAGAAA
TAAAAACAATATATTGGTCAGGATATTTATCTTTTTTTCCCTAAAATTGGCATTTGACAT
GATGATATTCTATTGCCGTCTGGGGGAGGGAAGGGACAAAGGTTCTTCTTTTGAGTTTAT
ATTCAAGTTTTCTCCTTTTTTCGTGTATAATTTCTTCTTTTCCTGTTTAAAAAGAGTTCA
CACTTTTGTGATTTGCGTGTGCTGCTCTTCATCAAAAGGTTCATTTTCCGGATCAGAGTC
AGTGGTGTCAGAGTATCGATAATGGTCTGGCTCATTGTCGCTAACGTCCGGGGTGACGGA
TGTTGAAGTGCTAGCCTCAGAATTCGAAGGCTCCTCCACGGTTTTCGTAAAATACAACTT
CACCTGGAAATGAAGACAACGAGCTTCAGTGTGTGTCATGAGGTAATCAGAAACACAATC
ATCATTGGTCATTTGGATTATCTTCTTAGTTAAAAACCAACAGTAAAGCAGTAAAGTTTT
TTAACAACAGTATTTCCAATATAATAATATCTCACTTGGATCTTAATCCCGACTGCTTCT
TTCACTGCTTaccttgaagtttggcgagaag
>NODE_270_length_323_cov_7.934985
GGTGAAGTTTGATTATTCTGCTCACACAATGGCAGGGTGTTTAATGATTCCTCTCCACCT
TGGCAGCGGCATGTGCCGACTTCAGGCGCTAGCGGCGGGTGACACAGGTCTGGCCAAGTG
TTAGAGCAAGATCATACGTCCGGGCCCCATTTTAATTTCTAATACATTAATCTTTTCCTC
ACAGATCCTCCATGAATATTCCAGGGCTCCTTGTTTGTCGGGAAGGCTGTCTCGCTTTCA
TCTATTCAGGTGGTTTCATTCACTGTGAAAGCCAGCTAAATGGACCCGATCAGTCAATGA
CAACCGGGATACAATAGAGCCCGGTAACACGTCCCTTTTCTCCTTTCAGCCTTCTGATAG
ACAACCCTGACACCTGCTCCCCGGGGAGACCCTCCGCCAAGTCAGTGCACTGTTCCTTGA
GAGACTTCCCTTACTTTATCAGCCCATAAAGGATTGTCACAGGTGAc
>NODE_274_length_537_cov_11.430167
TTTTAGCAGGGGATGTTGCGCTGTATGAGGGTGATAGGAGTAATCAAGGAGAGGAGGGGG
CTTCTCCATAGGAAGTTCCTGCAAACAGAGTGCACCCACTTTTTAAACCCCATTTGTCTT
GTTAATGCTCCCCTCTGATTACCTGATTGCACTGGATGACTGTGGAGAAATCTGATTGCG
TAAAATTATATAGAGCAAACTTTTGATTGGGGAGGGATCTGGCGAGCTTGCTGCCACCAT
TGACAGGCTTTGTGAAATTTGGCCTCGCTGATTTGAAATCAGCTAAGTGTCACGTCCCGT
AATTGTAATCAGAACTTAATTTTTTATCCTTGTTCTCTTTCAGAGCACAACTTTTCTCAC
GCAAACTTTTAAAGCTTGAACAATACTGCAGCCATGTTCCACATACAATAAGGAAAAATA
CAAAGCGCTCTTTCACTGAGATATAATCCACATCTATATGGCTCAGTGACAGAGCATGTG
CAGTGTGTACTTATCTGTGTTTTAAGCAAAGCACACAGTGACTTCATTAGCTTCCACTCC
ACAGTTTAACATATTAATTTGACCGCATATGCAGGTAATGTTCCTGCCTGTTCCTATTTC
ATTTTAGACTTGGACTTGCATTCGGAAGCAAAAAGAGCTGGACTGCTGCTGTGCCCATCT
ATCACCTGGATTAAAAGTGAt
>NODE_277_length_145_cov_35.558620
GGGCTGGCCCATACAACGGGACCCAAAAAAGTGTCCCTACAGACCTATACCAATCAACTC
AGAGCGGTCTGAAACGCGCTCTCAAAGGCCTTCTACGGGAACTTGTCTTGGCCTCAGCAC
TATGACACCGGCTGCGTTTTGCACCTCCCATTGTCAGTGAATGGGAGAAGGTTTTGGCCA
ATATCTCCGGAACCGGACGTGCTAGACACCTGGAAATGCCACCTGCCCCACCTAATTTGG
CTATGCCGAAGACGCCGGTCTCAGTCCCGAGTCTCTACGACCTTTCCGT
>NODE_279_length_647_cov_8.976816
TTTATCATCGGAAGAGAGAAATGCACTCTTAGGGCGAGGGCCGAGTAGGATAAGACACTG
TGAGTATGTAAATTAATTGTGGTATTCATTAACTTAAACAATAAAACCCAACACTACCAG
GGAAGTGCACATACTCCTCTATTTGGCCACATTAACACTGACACACTTAAAGATACCAAT
ATCTGGTTCTTAGAAAGAACAGATGGACACATAAGTGCGAGGGACTCTGGGCTTGCCAGT
AGAAAGGTGGAATGAAAAGGGGAGGAGGAGGGGAGGAGTAATTGCACAGTCCTTTGCTGA
ATTGTTCTGTGGATGCAAATTTAAATCCCTCCTATTATTTTAATAATCTGCCTTTTACTG
CTTGTGCTCGGATCATTTGTTTGCAAACCAGGTTATTTGGAGAGGGAGGCTCGGGGGTAA
TTTCATGCTTTGGAGCATTTATATCTATAACTTAATGAGGAGAGGGCCTGTTGTTTCCTG
GTAATACACTGCTAGAGGGGAGCAAACTTTTTATTCTCCGTTTAGGGTACTGTTAGAGGG
CAATAACGTGGGATTACTCTGATGGAATTAAGGAGCAAACTGAGGAGAGACCTAATGCAG
CTTCTGGTGATGGACCAAACTTAATACTGATGTTTTATTTAGGGTTTTTTAGGTTCATGG
GATGTACCATAGGAGATGGGCTATCCCATTTGCCCATCACAATAAGCTTACACAGATTTC
TTCAGATTTAAGCATCCTGCTGCCCCGCATGCAGCCTGCTAAgtgccctcagtttgtctt
tacccttatgt
>NODE_280_length_656_cov_14.746951
TCTCATCTTTTTAATGAATGTGAAACAATGGCACTGTATTCTTTGCTCTACACCTTTTTT
TTTTGCAGCATGCATTGTCCTCTCGGTCCTGCAGCTGTATGGATTAAAAATTCAAACGGC
AAAACAAATTGATCACGATATTTATTTTACCTATGAGCCTTACCATTGGCAAAGTTTGTC
AAGGAAATAACCTAGTCTCCACGTGTTTGTTTGTGACAGCCGAGACGTGAGTGGTGGAGA
CATAAATCAAGTCAGATTTATTTTTCCTCTCAACTTGGAACATAGTTCTCTTCCCTGTAG
AATTCAGAACTGATCATTAACCTTTCCTTTAGTTCCTTCCCTTGCCTGGTCACATTTCCT
CTCTATTTGGTTCCTGGCCCCATATGCCACTTTCCTATTTCCTGCCTGCAGACAGCAGGG
AGTAGCTCTATTATCACCTTCCTAGAGCTGTCTTTGAATGTGAGAGGCAATTCCATTTCA
CTCAGCCGTGGGGAGGGGTAGGAGGAGGAGGGAAAAAAGCACAACATAGAGCACACAGAA
ATTGGTTTAGGTTTACTTCTTATAGTCGAATGTACGGCTACTTTTGCTGTTTGGCTCCCA
GATTTTAGGATTATAGAGACTGCCGCCAATGTGCAGGTTTTTGTGGCATAGTTTGAAATC
AGACCAAAGGTTAAGTGCAGTGTATCATGTCTGGTTGTTGTGTGAACACTTTATCCTCAG
CTCCATTTAGAAGTCACCTTTTGAAATATTAACAATCCTAAACCAGTTATATTACTCTAC
TGTGAAGCTGTGCTAAACAt
>NODE_281_length_798_cov_15.119047
GTCATGTAGATGTTGTATTCATTTATTTACAATTTACAATTTGGCACTCATATAACTCAA
ACCCATTAATGTGCTTTGCAATGTTAATCAAATGCTAATGCAATTGCATATCCCCCTTTA
CTAGCCCTACCTCCTAGCAAACAGCACCACACTGACTTAATTGTGAGGGTAAAAAACAGC
ACATACAGACTTCCTCTCATATTTAATTTTATCTTTGAATAAAAGAGCTATAGGAAAGTA
TTAATCTGCTTAACATTTCTAAGTACATCCTCCAAAGGATTTTGCTTTTTTAATCTTACA
TATGCTCAGCAGAGTTACTGGCAAAAACTGTACATTTTCCTCATTTCATCCTTTCAACAT
CAAATGGTGAGCAGCAAAAATTGGATCAGACTTCAAAGACTGTGATGTGCTCCAAGTCAC
GGAGTGGCTCTTCTATTTCACATATTGAATCCGAGCAGGATATCAAAGTGCTACCAAAGA
ACCTCAGGTCTTTACTAAAAAAGGGGTCTAACATCTGTAGAAAGAGGAGCGCAAAGACAA
ATCACCTCAGGGAAGAGCGAGCATTTATTCTCAGCCGTGAATTTCCAGCCTTTTGATTCT
CTCGTTCCTGTACCACCCTGTCTTCTCCGCTGAGATGGAGGTTGGAGCAAGAGAACTCTT
TTGTCTCAAGGACTCAAAAAATTCCCAAAGAATAATCTGGGTTAAAGCTGCTTTGTAGAG
GAGCAGCATTTTACATACACGGCTAAAGGAAAGCAGAAGAAATGCTCATTGATATTCTGT
TACTTACATTTCCTTTATGTATGTAATCTGTCTGTGCCTCTTTACTCTTTGGAATGAACC
TGTCAAAGAAAGACATATTTTTAAGCAAAATCAACATGAAGTTGACAATCACAAAACAAA
CAAATTATGAATCTACCTAATGCACAGCAATCTAGagctgac
>NODE_282_length_671_cov_6.821162
AAGAGCTTGTCATAAAGTATCTATAGACTCCTGGACATAAAGAGCATTAGGGGAGAGCAG
CCCATACATGGCTGGCTTTTATTGGGTTACTATAGTAATGTAAATGGATTAAAACCAGCG
CTTAGCTCTTGTGACTCCCAATGAGTGAGCTAAATGATTCACTCCTGGGTTTAGGCCCTC
CTATAATTGAATACAGCATACGCTGTGTATTGGAGGCAAACTGTGATCAGTGTCATTTAT
GACTAGAGTGTCTGACTTTGCTCTGGACATATTGCTTAGACAGAAGGATGGAGCAGCAAA
GGAAGAAGGGATAATTAGACGAGTGCAGATGGGTAAAAAACTAAAACAGTCACAACCTGC
TGTGTTCTCCATGTGCCTGTTGTGTGTTTTCTTGCGGGTTGCCAGGCTCTGCGTACTGTA
TGCATTTTGTTGTTTCCTCCCGTCCAGGTCGCCAGCCATGGGGAACCTCATTAAGGTCCT
TGGCAAGGATTTAGAGAACTGTCCACATTTTTTCCTGGACTTTGAAAGTAAGTGAGCGCC
AGGGTGTGTGCACGTGTCTGTGTGCTTGAATTGTGAGTGCATGTGTGTGGAGCCGAGGTG
TGCAGTGGGAGGTCGGCGCATGGGGTCAGGGGAGGCGTGTTTGGAGGCGAGCTGCTGAGC
TGTTGATGGTGTGATGGAGTGTTGTTGAGGGTGTGGTTTGTCATTATCAGGAACTCTTTA
GTCCCACTCTCAGCCCGATCATGTTCTACATACGGATGTACGTTGCAAAGACAAATGCAG
TGATGCAAAGAAGCATCAGTACGAATGAAACAAAt
>NODE_283_length_499_cov_6.917836
GTGATGATGGTGATGGTGGTGAGCCCCTGCCAAGTCAACTAATCTCAGCGCCGTGTTCCG
TTTGGAAAACGTAGGGTCCATCACGGGGCTTCCCAATGCATCCACGCTCATTACTTCCTA
ATTTTAGAATAACTTGACAGCAGGCAAAATAATAATGATGATGACAAATATATTTTAATC
GCAATGAAAAATAAAGAAAAAAAAAACTTTATAAAGTTAAGTCTATCTGCAGACTACATG
GAATCCCATTCGGTTGAGAGGCAGCAGCAGGACGCTTTGATACTGAATAGAGATTCATGG
TAGGCGCTGCAGCCCGTGGAGCTAAACAATCACCCTGCGCTCTAATTGGTCAGAGCTCTG
TGATTGACGTCACCAGTGACAGTTTCCAACGTGAAGAAAAATGTCTTAGTGACAGCGAGC
AGCCAGCACGCATGCGCAGTGCCTCGGGCAACGCTTGAGAAAAATAGTTGTTATGCAAAG
GTTGTTGTACAATAAAAGTCCTAAAAACTTGATCCAGATATACAGTCGCCTTTCTTTTGT
CGCAGCGAACAAAGACTGCGCGGCTATGAAATAGCAATTTCCCCACTCTGATTACGCGAT
TACAAAACAGACTGCCTCGCCAGAGTATGCATATTGTCACTat
>NODE_284_length_745_cov_6.565101
GTCACCTATACATGTAATATAAATGCAATCTCACTTTTTCTCTGTGATAAATATCCGCCA
TCTCTGAGGGGCAGACACAGCCTGACACACATGCGAACGCACACACTCTCACTTTTGAAT
ACAGCACCGCACAGACAGTCAATAACAGAATGGGGTGTGAGATTAAGCCTAAGCCCACCT
TCTTTTCATGTGGCAGAGCAGCCGCTGCCCCGAGATCTGGCACCAGATGGCGCTGTGCCG
GTCGGTGCCAGGAGATAATCGGGACAGATCGGGCCGCATTACTACCCATTATCTTCTAAT
TATTCTTGTGTGGAGCGCTGATCCTGCCGTTTGTGTAAGTGGATGGCACAGAGAGCCTGT
CGCCCCCGGCAGCACGAAAATCCTCCCCACTTCCCTCACCCCCTCTGGGGATGGAAGGAG
AGATCAGCCGGGGGAGGGAAAAGGAAGGAGGAGCTGGTTGGGTAAGGCAGCCAACCTGAT
AGACGGGAGAGACGCCTTTGTGGCATGCAAAACCGCCATTAATTTTTTTTAAATAAAGCG
ACATAAGAACGAGGGGATCCCGGCGACCTTTGACCTCCGCGTCGGTGTCACACGCAGCAA
AGTCCTCTTCCTCGGCAGCGACGGCAGCATCTTCCTCTTCTGATGACTCTATAAAAGCAG
CATAAGGATACAGTTCAAGTCTCCCAGGCTCCATTTGTACCGTGCCTGTGTGGAAACAGG
CCCCAAACCCCACCCCCCCACCACCACCCCAAAGGATAGCGCAAACTGCGCAGAGGCATA
TGGCTTACCATGTGCTGGGTCCCACGTGCACACTCTTAAGCGCGATTCTACCCAGAACAT
CTTCGCTTAATTATCAGCATTTTGTtcagcatcctcctatttggcatat
>NODE_285_length_306_cov_3.535948
GAAGTCCGCCATTTTGAAAAAAAGGCCGGATTTTGGCCCAAAATCACACTTTTTCTAGAG
CGAACTCGTCTCAGGGGGTTATTCCAAATCACATTAAATTTGGCAAGTTGATAGAAAAGG
CATCAGTGAGCAAAACTTCTTAAAATCCGCCGCAAAGGTCTGAGGGCGTGGCCGTGACGG
CGCCGCAAAGTTTGATGCTTCGCCATGAAAAAGGAAATGCACTGAAAAATGACCTGAACG
TGGTCCGATCGGCCTCAAACTTTACATGTTGCATCACAGTCCGGCCCTGATCACAACCAT
GTGAAAATAATACCTCTCAGGAAGAGCGCCACCTGCTGGAAAGAGGAATATTCTGGGCCG
CAATCACAAAATTTCCAGAGCGAACTCGTCTCAGGGGGTTATTCCAAATCACATTAAATT
TGGCAAGTTGATAGAAGAGGCATTGGTGAg
>NODE_286_length_232_cov_14.353448
CCCTTCCCGAGATAGAGCAAAAAATCACAGGTTACTCCCACTTCCTGACGTCGCAGAGAC
TCGGGAGTGGGCTCCGTGCGATCGCGGCGGCAGCAAATGGGGGGGTAGACACAAGTTTCA
TGTCTCTAGCACTGACCGTTTTCCAAACCCTAACCCTAACCCTAACCCTAACCCTAATTC
CAGGCCTTAGGGTTAGGGTTGGCCCATACTACGGGACCCAAAAAAGTGTCACTACAAACC
TATACCAATCAACTCAGAGCGGTCTGAAACGCGCTCCCAAACACCTTCTGCGGGCACTTA
TCTTGGCTCAGCACTTTGAAACTGGTCGCCTTATGCACGCCCCATTGTCAGTGAATGGGA
GAACGTTTTGGCCAAT
>NODE_287_length_491_cov_2.228106
TTACCTCCATCTGTTTCCAGAGAGGGAGCCCCAGCTGTGGCGAAATAACAGCGGAGCATT
TGGGAAAAGCATCAGCCTGATTTAGGAGTCACAGCACAACCCCCTCCCCAAGTTTCCACT
CCCCGTTGCGTCTAGGCATGATCTGCTGCTTTTCACATAGTCCGTTAATGTTATGACAAA
TAATTCCTCTTTTTTGTTTCTTTCGCTTTTCCTGTTTGTCTCTTCCTGTCATTTTCCGCT
TCCATTTAGGACGAATGCATCATCCTCATTAATACTCCTGTTGCTTTCCTCCACCTCCTG
CCTCCTCTCTCCCATCACCTTTAACCCCCGGCTCCCTGCAGCCCTGAGAGATGTCTGCCC
TTGGGGTTAGTCTCATCTAACCCTCCCTTCATAGATCGTTCAACTTCCTGTGAGCGTAGT
TGCTCGCACACTTACAAACCACACAACATACGCACACACACACATACATGTACGTGTAAT
GGAGAAATCCTAAATCCATCCCCGTTTTCTGCTGCCTCTCCTCTTATCAATAATTCAAGC
CTCACTGATGGCAGCCCTGGCAGGGTGAGGCGGCGGAGGCTTtgaacagaaggtcaggcc
tcaccagggcctctgggatggcattaattagatac
>NODE_288_length_615_cov_9.463414
ATAACCTCATGACGTGGCACAGACATAGTATTCATGCCTATATAAAATTCACGGCGGCCG
CATGTATCTGGTGGTGGTCTAAGCCGCTGATAAGGCTTTGCACACTATCTGCCTTCAGTC
TAGATGAAGGATGAGCTTCTCAGCCATAGACGTTGTCCATCCTGCTGATGCTCCCTCGTC
TCATCGTAAACTCTTGTGCACCCTCTGGTGCTTGCTAGTCTCCCAAACTTCTTTGTGTAG
CCTGCTTTGCAGATTGTCTTCCTTGTCTGTGTGGTTGCTCATTATTCAGAGACAGACGGA
TCTCAGGTCATCTGCAGCTGCAGCAAAGAAGAAGCAGGAAAGATGGCGATCATCCATTAG
ACCGACCGGGCGCACGCATGAAATACGAGGACAACTTTTGGGAGGATCGCTTGAGGAGAA
GATTGTACCAGTGAGTTTTTTTCCCCTCCTGCTTCTCGCACTATATTTCCAGTTTCGTCA
AGGTTTTCGGCTGGGCTTTCAAGGTCTGCGAGAACGTCGCTATGGTAGATCATGGGATAT
AATGTGGAGAGCGCCTCGTGAATGACCTGGAAAGAGCGGATCTCCCCCCACCGTTTCTCC
TTTTAGTCCAGTTTGGTCCAGACGACTCGGTTGGAGAGAAAGTCGGGTTTTTTTATGTGT
GTGTGTGTGCGTGTGTGTATAGTCGGGTGGGCGCTCCGGCTGGCACCCAATGCAGCCAAA
GTCAAGTGGGTCTTCTCGCTTCCCAGTTAatatcctaac
>NODE_289_length_497_cov_12.913481
AAACAAACGAAGGAGAATGGTTGTGTAATTTACCTGCTGCTCTTTAGACGGAATAAATGT
GGAGCAGCAGTATTTCTGCTTCCCGTCTTGGATACAGTTTAAGTCAAAGGCTGCTTCGTG
TCTAAGACAGAACTTGAATACGCACTAGCCTTTCCAAATGTGACAGAAACGTTTTCTCTC
GCAAATTTAAGCTCTTCTCTATGATAAAATGAGAGTGATGATAAAAGGGAGAATGGGCAG
TGCCGCCTCTTGCGGCGTGGGTGGGGCTGACAAGAATAGACTACATTATGCAGTTCATTT
AGTTAACAAGTGAAATAATGGGGAAGCGTGCAGTGGGAATGCCGAGAGAAAGGCACAAAA
CCCTATTGAGAGCTCTTGGCCGCTTACAGCGTAACCGTCACATGGCCGAACCGAGTCCAC
GGCGCCTATTTAAGGAGCGGCTGTGCGCCTTCAGCACCACTTCGCTGTCCACCGTCCCGA
GGAGAGCACACACACTGAACACAGCCGCAGTACGCACCGGCTTCGACTTGAACCGCGCCG
AGCAACAAGTTTGCAACCATGCCGAGGTCTTTTCTCGTGGATTCCTTGATTTTAAGGGAG
GCCAACGACAAAGGGAACGAGAAcaacccacctttattccc
>NODE_290_length_630_cov_11.623810
CTCACACACACTCACACACACACACACACACACTCACATGTGAAATGAGGTTGTAAGGTT
GTGCACAAAAGAAGGCAGAGCACAATAGGAGAAACATGCAGCCTCGGATGTCACATAATG
TATGAGAATACTCTGTTTTTCAAACAGTGACCCCTAAGATGTATGTCCTGGAATCTACGG
GCAGCTTTTAAGATCAGAAAATATAAAAAAGGACATGGCAACTCCTAGAGAAGTCCGTCG
TCACTTCAAATTCTGCTCTCTGTCCGCTTTAATAACCCAGACTATGAGATAAAGCATATT
TTTTTTAAAGTGCCACTTTATTACAAAAGTATAAACTTGACTGACATTTCATGAATAGTA
ATCTTGATATAAAACATTACAATCTTTTGCACTTAGCACTTAATTACACGCTTTTGAGTA
CAAGACCCTGTAGTCTGAATAGCAAACACACAACATTAGCTGCCACATTTAACTTAGCAG
GGCTTTCCAAGAACACACCGTAGCTTCATGGCTTCAAAAAACAAGAAACAGAATACACTG
AAATTTTTACATTGCAGCTTGTTTGCAGTTTTGTGTCACAAGATAAGTCATTCCAAAACA
CAATTGAACATAATAGAAAAAGATAGATTTTCTTGACACTGATGATATATTTATTATTTC
TTTCTCTTTTGTCATGTACATACACGTTGCATCAACATACAGTATAATCACATTGTTTGC
TGGGGACATTTGGTCAAATGAGATCGTCGCTATTGTTCAGGATTCGGATGTAAt
>NODE_291_length_637_cov_12.722135
TTGATGAGGCCTGACAGCGCCCCAATTCCAATATAGCTTTCGACATTTGATACGTACACC
CCACCCTTAAAAACAAAAAAAAGAAAGGAAAAATGTACCTCTGCCTCCCTCTCTCAGTCC
AGAGACTCCACTCCATAACAGCAGGCCCTAATTTCTCTTTCCAGTCATGGAATATGATAA
TTTTCTTATTTGCAAGAAATATCAATTGCTCAAGGCGGACACATAATCATTGGGGAGGAA
AGGAGAAGCTACCTGTGTAATGTGCTTAACAGGCTAACCCATTTAGCCGCAGGCGCTGTT
TGAAAATGAGAAAGTGCTGATGGTCAAAATCAATTTTCCCTGTGTCCAAATTACTCCCTG
CCCGGCTTAGAATTTCACCTAAATGGCCAAACCTTAAAACACTGATACTAATTCTATCAT
ATTAGAGCCTGGTCATATAGTTGAAGTTATTGCTAATGCTATTTTGCTGTATTTATTGAT
GTAGCTAGATGACTCGAAGGCCAAGGAGCAAAGAGTTCTGTTACTGCCTCTGTGTTTGTG
TGTAGATGCATATCAGTACAACTCAGCGCATGAAATGCAATGCAGCCATCAGGCATTAAC
AGTCTTTTAGGATGCTTGCTGCTTGGGGGGTTCACAAATTTCATAATCAAGAAAAATAGC
CTTTAACAGTCACATTTTGTGGATTATGTAATGTTGAAAGCTTCATGGAGAGTAAtcctt
tagatgcccccaaacaacagataactgtctttattttctcagttccttttttcttggtaa
g
>NODE_292_length_564_cov_6.955674
TTTACATACAATGAAAATGATTTATTTTCTCGTAGAGGTAGGGAGAATAAGCGGACTTGG
AGGGGAAAGAAAGGAAGAGAAATGGTCTGTCAGGCCGTTGAGAAAAGAAGTTTAAAATGC
CTTGAACTATTCACCACTGAGATGGCTAATCAGTATTGAGGCTCCGGGGCAATCGGGCAG
CTTTTCAATGTGGTTTTCCCTTTCATCTCAATCGGGATGGAGGCGCTCAATTAAAAGCCT
ATCAGTTTGTAAGTAAATCAACGCCTATCAAAGTTGTCACATCAAACAAAACGATTATTA
TTGCAACCCGCCTCTGCCATTAATCTCTTTCTGTGGTAATCTGCTTGACAGGTCAACTTG
GAGAGCAAGAAAACCTGGAGTGGACAGTGAAGGGGGCCAAAATATCTGTACATAAGTAGA
AAATAAAAAAAAACAAACGTGTGTTTGAGTCTAAAATCTCCTGCAAAGGCGGTTTGGAGT
GAAAGGTGGAGTGAATAAAATAAAATAAATCATTAAATCCACAATTTAAAAAGCAGAATC
CGCTGCAGCAATTTACATTTTAAACTTACGCAAAAGTAAAAAAGACACTTTTCAGCCAAC
ATCTAAAAAAAATAATTTAAAAAATCTGCATATGTTTTTCCACTTTAACGCTTTGTGATA
AATAAAAACAAGCAActacctgattgtctctctgtgagcagaagtcat
>NODE_293_length_715_cov_10.584616
ATATTATATTTCAGCCAAAAATCTATTTAACATTTTCAATTACAACTTTGTGGTGAAACT
GTTTTCTCAGCAGCAATAAACACGCCGTAAACGCCTCCATCACCGTCCGCTAATGAATGC
ACAGGCTTCGGTTCCCATTCAGTGATTCTGTCAGGGGGAAATAATAAGAAAGGAAGAGGT
GAGAAGGATCAGAAGTTTGGTTCTGACCGATAGGAACAGCAGAAAGAGCAGGTATCCTTC
AGCTGAAAGACGGTGACACGAGTTAAAGAAAAGCACTGATCATCTTTGAGGGACATGGCA
TTCTCTAATTCATAACGGTGGCATGCCATCATAATAATAAGGAATAGGATCTGTCATGGT
GTCTAGCTGGTGCTTTTATTAGACCGATGGGAGGTCTCCGTGCCTCTCCTTTCTGTGTTG
TAGTAATGAAAGTTACAGCACGTTCTCGCCCAGCCAAAGGTTGGCCCTGCCTAATGAAAA
CAGATGAAGCAGAGATAAAGTGTTTGCCGACATTAAGGGACTCATTTATCACCGTTAGCC
CCCGAGCTATAGAACACCTTGGTCTGGAGCTCTCCTTTAACAGGCCCTGCCTCACAGCAC
CCCGGTGGCACACTGCAGCCTTCCAGCCACATGCACGCCTCCATCTTTACCCTTCTTTCT
CTTTCATTCGCCGCATATTTCACACCGGCGGTTTTTCGCTGTTTACATCTGTACATACGC
GCCGTCTCGTTCGCACGGCTTATTGAAGTTGGAGTGAGGTTTTAGTGCCAAAAAAAAGAg
agagttttagtggaacctttatcaaatctaaaggatttggcagtccttgcgggacctcca
tcaacgcgccctcgatgtt
>NODE_294_length_145_cov_10.034483
TTTGCCCTTCTGCTCCACGGGAGGTTTCTGTCCTCCCTGAGCTCGCCTTAGGACACCTGC
GTTACCGTTTGACAGGTGTACCGCCCCAGTCAAACTCCCCACCTGCCACTGTCCCCGGAG
CGGGTCACGCCCGGCGGGTGCCGGACGCTTGACGCCAGAAGCGAGAGCCCGCTCGGGGCT
CGCCTCCCCGCCTCACCGGGTAAGTGAAAAAACGATAAGAGTAGTGGTATTTCACCGGCG
GCCGAGGCCTCCCACTTATTCTACACCTCTCATGTCTCTTCACAGTGCC
>NODE_295_length_351_cov_2.173789
CCTCACTCTACCCACCCATCTCCTCCTCTTCCTCATCTCTTCTAAAGATGTCCCAGAAGA
TGCGAGGTTCTCCTTCTTCTTCTCTGCATCCTCTCCCGTCCTTCTCCTCCTCCTTCTTTT
GTCCTCTTCCCACCTCCACCTTTTCTTCGTCCCTGCATCCTCCTCCATCCTCGTCTTCCT
CCCTCCATCCTCTCCCGTCCTCCCTCTGCTCCCTCCCTTCTCCTTCCCCTGCAGGAGGTC
GGAAAGGGAGGGTCTGCTGTGGCGTTTGTGGAAAAAGCTTCTATGACAAAGGTAGGGAAG
CTGTGGTCTCTGTGTCCTCTACACATCAAGTGACACAGGTTCCAGTTCAGGGTCCTCTAC
TAATCTTATATCTTCAGGTTCTACATGGTACTCCCACTTCATCCTTCCTTCACAGCGTAC
TAATAttaccttttcagaagacctacacatgtgataaaggacgcagagtcaacttgaagt
tccacaaggcccaat
>NODE_296_length_615_cov_11.021138
GTTCCTTTTCTTTCCTTCAACGTTAAAGTGATAAAAGGAAAGAGGCCATGGGGTTGGGTG
GTGAGTGACTCGTGATATCGAGTGAGAGGAGGAAGGAGAGGGAGCTGACTTGGGGGGCAT
CGTAATGCTGCATTGCCGGGGGATCAGGGCAACTCGGGGCACTGCCGGGGGATAGGACAG
AGCTATCATGTCGCCCATCCTTCTGACAGGCGCACCCGTTTGATGGAGGGGCTCTCGCGC
TCGTCCAGGGCGGGCCGGGCCAGTCCCAGAGGTGAGTGGAACTCATTCCTGTGCTCATCA
CGGTCGCTGCCCTCATGGGAGCTGCTACAACTGCTCAGGCTATCAACAGGGGAGCGTCCC
GAGTCCTGGCGGGACGAGGGGTTCTGGGGAGGTGGTACCCCACCACCGTAGCCCCCCGGT
GTGCTGCTGGTGCGATCTCTAGGAGGAGAAACAGGTTCGGACTTGATGTGCAGGCTTTGA
GCAGAGGGCAGGGAGAGATTTGAACCCTGACATAAGTGAGAGCTAGAGCAATTTCTGTTG
GAAGGAGAGGAAACGCAAGAGGTTACAGAGTTACAGAGCAAGAAACAAAGTGACTCGCAT
GCAAGTACGCATACACACACACTTGTGAGGTGTCATTTGTGTTCAAGTGAAGATTGAAAA
CAGTAAAGGAGTCTTAGATATCTGAGTGTGGCATCTCAAAAAAAACCCAAAAACCGTATG
TGTTACATCATGCATATGCCAACAACACCTCAAAGTaag
>NODE_297_length_408_cov_10.176471
TCCAGCTATCTATGGGTTGGCATGAATCACTGAGCAAGTGGGGTGGGGGGTCCACCCGGG
TTGGCACAGCACACTGGGCCTGTCAGAAAAGGCGGGAGGGGTGCACATTCTTCACCTCCC
CCAGAATGGCACCTTCCAAAGCGGATCCCCTGTCTACCCATTCCCCAGGCCCCAGATAAG
AAGCTCATCCGTCATCCACTGGGGCCGCATTAAATTTTAACTCTGGTTACCGAGTGTGGC
CATTCAAACTTTTATCTCAAACCTTCTTTATCTTCTTTTCATTAAGTTCTCAAGCACTAA
TAGCCCTGCGAGTCTCCGCCGGGGTAAGGATGATGTTCTGAATAATGAAAGCTCATTATT
TCTCCACAGAATGCTTGTTAATTCAAATGATGATATTAAAACTATAGTAGCCCTCAGCAG
TCGGGTGATTTCTAGCATACTTTATCATGTATCAATATATACTCTGTTTGTCAAAACTGC
CCCGAGCCTGGGCTGACATTCTCCTCCCGAGGAGTGGAGTGCTTCAGCAGGCCTGCAATA
CTCTAAGGTGAC
>NODE_298_length_355_cov_12.690141
TATGACTAACCAGAATGAGAAGCGGAGGAGAGGAAGAGCCTGGAAGAGCCTGATTTGTTC
TGCATGCTAAATATGGCCTGTAATCTTTATTCCTCTGAGTGCCTTATTAAAAGTGAAAGG
AAGATGAAATCCCACCAGCCAGCCCATCCTTTCTGCTGTTTATTAGAGGGGCTTTTCCTC
TGTTAATATTGAGGTTATGGTAACCTTAGTGGTGATAGATGCATCTGGTGACTTCAGGTA
ATAATAGCAATGATTGATTCCCACCTGAACCCTGGAGGTGTAATCTAGCAGGATGGAAGA
GATAAAGTGGCAGCCAGCGTCTGAGAGATACACAGAGAGGCAGATTCCATCCAACAGTGC
TGTTCATCATCCAGCAGACAACAGCACCttgtcagaatttatgatgttttccctcgtctc
taattcatcattcattaactactcttttctccccctaaatccatctctatttgttagttt
tatcagtaaggttaggatg
>NODE_299_length_502_cov_8.378486
ATTTCCAGGCAGCTCTGAGTGACAGAGGGTCTCTGCATGTGAGGTTTCCCAGTAGCTTTA
TCCTGCTGGTCAGTTCTTCTCGGTCTTGTGCACTTATATAATAATAAAGGCGAATATGGC
TGCTTAGGGTTCCACATATCCCGATTCAATTTTAATTCAAAAGAGGATGTTACAAATCTA
CTTTGCTCATTATCCTCTTTGCCATCTTAATGCGTGGCACTGTAAGTGCAGGTTTGTTTG
CCTCCCTCTCTGAAAAGCGCTGGATTTCAGATGTTAACCTCTTTGGACACCTCCATTAAT
GAGCGTTCAAATGCGGCTCTATGGTAAGGGTTGAGCTTTAAGTAGCACAGAATGAAAAAT
GATTTGTATTGATGCAAATCGTGTGTACGGAGTGAATTATACACAATTACCCATCAATAC
TGGCCAGTCTTGCCCACCCTCACCAACAAGATGTGGTTAACAGGCAGAAAATAAGATTGA
AATGGTGTGTAAAGAGTTGAAAATGAATTTCAATGCTGCATTTGTCCACAATTACCCCGT
CGTTCACACGTGTTTTATTGGGAGTTTTTTTTTTTCTTCAAATATTTCTCAAAGCAGATT
GGAAACATTCTTGGTATTACCCTCTTTCTTCAGAGAAGAAAGAATA
>NODE_300_length_575_cov_14.840000
GATTTGAATAATCAGGTTGAAGATAATGGGCTGGGCTGGCCTGGGCGTAAATAGAGAGCA
TCCACTCATCCTCCCAGTGCTGAACTTAATGAACTTTTAATTGATGCGGTTTTGCAAGTC
CTTTTGTCATGCAACAGAAACAAGCCTCTCTGCTGATGGGCCTGTTTTCCCGACTGGCTT
CAGATTGGTTTACAGCAGGCCCTAAGTACCATGTAGTTAGTTTCATGTGTCATATAAAAT
CTGCCCAGGCACAACGACGCCTGCAACTAAAACCTTAAGTGCATCCACAGGAATCACTCA
CCGGCTTTGCACTTCCGTCTTAAGGAAGGAGGAGAAATTCAATCACTGCCGGCTTGACAC
ACCGAAGATGAGGCACGTGTTCCTGCTTTTAGTTGTTTCGAAGAACACTCTGGCAAGGCA
AGCTGGGATTTCTGTATGTCTGAATAACATCCCTGATATGACCAGATCCTGAGTCACTCA
ATATGTCAGGCCGTGTTTTTCCCAGCCCACGAATTGTGATGCATAGATAGAGATATACCC
CTGTGAGCCAGGTCATCTTTATTCAATGATTTGCTTATTTAAATCAAATGTGCCTGATCT
GTATCTGACACAAATTCCCAATACAGTGCTGCATCAGCTTTGTAAGGGGGAGCATCCTTG
CAAAGCGCTTGGCCCACTTTACTTCCCAACATCAGTAACCACagctcagggactgtaac
>NODE_301_length_332_cov_1.243976
CTCATTTTGTCTGACATTAAAAAGTTTATATATAGATATATCCTTTCAAGTAACATTTCA
ATCGATGGCTTTTTTATATTATTAATAATGCGTCCTCTGGCTGAGGGTGTTACACGAGTG
ACAGGGAACAGTAAAGCCATCTGATCCAGAGGGATGAAGAGGAGAGATATGAGAAGGAAA
AGACAGAGGATTTTTTAAAAGGGAACAAGACTTGGACTCAGAAATGAAGACAAATGGGGG
AGATTGTTAAAGCACAGAAGCGTTAGAAAGGCTGCCTGGAAAGCGCTAAGAGTGTCTGTG
ATGAACAAGTGAATGTAGAGATGAATTGCTGGAATTAAACGAGATGAAAAGCCACACAGA
GGTGAGATATTGATTAgtagcctctcagttatcgctgtcacctctgaagccatttctatg
aaaactaatgtcaatagaacgcaaggatgagggggatggcgatggtggaacgatac
>NODE_302_length_316_cov_5.354430
TATATTAAAAAAAGAGACAGAAACATAAATATGTGGCGTGCTTTTATTCGTGTAAACAAG
TTAATATAAAGCAAAGTGTGTTTTCATGAATTATTTCCCTAAAATGTCAATGACTATTGT
TTGCTGGTTTAGGAGTTTTGCTCCGCCCCCTGTGTTTGTCGTAAACCTGGCTCCTGGCTC
CAATAAACCCGGGCTAAGAGCGCCCTGGGCTCGCCTCCTTCTCCAAGGCGATCAATAGGA
TCTCAGGCGCACTACAAGCACTCTCTTACGTAGACATCCACCAAGGAGAGAGCCGATACA
ACAACACGGTTGATCTGCTCAAACACAAAAATCTACCTGCTTTCTGAATCATGTCGTTGA
GCCCAAAGCACACAACGCCTTTTTCAGTGACAGATATTTTGAGTCCAATCGAGGAGACCT
ACAAGAAGTTTAGTGGCATGGACGGCGCAGGGAACCTAAc
>NODE_303_length_481_cov_5.785863
GTTCCTTTAGACTGCCCTCCGCTGTCCTCCTCACACCTCCACAGCCCGCCCGTCTCCCTT
CCTCCATCCTCCTCCTCCTCCTCCATCCCTCCGTCCTCCCTGTCCCTCTCCGGCGCCTCC
TCCACCTCCAACCCGCTGCTCCACTCCCAGTCTCTAGCCGGTAGCTCCCACCTCCTGCCC
AGCGCCATGCAGCAGCACATGGACCTACAGAGCGACGCCCTCAAGTCGCTGGACCCCCAC
TACAACTTCAACCACCCGTTCTCCATCACCAACCTCATGTCCAACGAGCAGAAGATGGAC
CTCAAGTCCTACCAGGACCAGGTCATGGCCTACAACAGCTACACCAGCGGCTCCCCTATG
GGGGCCAAGCAGATCTACGACAGCCCGGGTCCGGCCGCGATGGACTCCGGCGCTTACTAC
CAAACTCTGTACAGCCGCTCGGTGCTGAACGCCTCCTAACGTGGACGCCCGTCCGCAGAG
GTGAGCTTCAAGATGGAGACTTCCTAAAATGGACACCCGACCTCTCTCGCTATCTTCCTC
TTTCCTTCCCTCTCTGGCTCGCGTCCAGCAGGCCTCGAAAGACACtcgcatctaaaatgg
ctgctacgtttgagggaccgaagaa
>NODE_304_length_327_cov_5.009174
ATTCTATAACCCGTTAGAGTGACACTTGCGAATTTCCACTATGGACATGGTGGCAGTACA
AACGCAGATAGACGAAGGGGAATAAAAGGGCCTTCTCATGACAAACTTTCTGGAAATGTC
AGCCTTTCATGCTGTTGAGAAGACCTATTTCATATCTATTACAGCAGGCATTCTGTGTCC
GATATTTCAGATTTCGGTCCTCCCCGTACTGCAAATCCTCTGCCAATCTTCCACCCTTAA
GAATCTCTGCCAGCCCCGATGCATTATTCCCCCCACCGCCTCTCTCCCCCTTTTGATGTG
ACAGAACAAACCGCGACCTATTAGGATTAAGGCTTTGAAAAGATCTTTGAAGCCGCTCAA
GGTTCCTTTAAACTGGGGAATGACAATATGAGCTGTGTGGCAGCAGATGCTGAATGGAGT
GATTGCTAGTCCTTAGCGAGGTCTGCTGTCACATAACATACACACACACTc
>NODE_305_length_516_cov_12.457364
CAAGAACAGATATGCCCAGTTTTTTTTTTCTTTTTTCTTTTAGGCTGAGCACATCACCAG
CACAGTGGGAATGCATTATTCAAATAGATCTTTGTTACTCCTCCAAGATGATTGTGGCAC
AATCAGCCATGAAATAAGTTTGCTGTTTTAAAAGTGTTATTCTCCCTCCAGGTCTCTCAG
GTGTAGCTTTGTATTCAGGTCGGCTTGCCTGCGCCAAAAATCAATCTCAATCAAAGGTGG
CGAGGAGTTTATCATAAATTATCATGAAAAGGGTTCCCACTCAGTAGATGCTTAATTACA
ATCTCATTTGAATAAGTTTGCATATTAATGAGTTTGGAATGAAAATGGTTTGTGGGGTTT
GTGATGGGGGGCTGCAGGGTAACCCACGGCGATAATGACGGTCCTTTAAAATGTATGCGA
TATTATTGCTGGTGGAGAGCCGCACACTTGTCTCTCACACACATGTACGCACATACGCGT
GCACATATGCAAGGGCCCATACAAACACACAGGCATATGCTCAAACACACTCGCGAAGAG
ACACACATCCACACACACACACAGGCTATACACACATTAGTGCAAGCACACGCGCACTCA
GGGGCGTTATAATATGAttaatggcggagtgtctctgacattaataaactataaccaaat
>NODE_306_length_499_cov_30.058117
GTCTCCGATGTCTCACTGCAGTTCTCTGGTGTGTTGGAGAGAAAGAACTGAATCCCCTAT
CCTCTGGCCCTGCTCACTCCCACCGAGCAGAAGAAACACCACAGAGGAGACGGAGAGAGC
GAGAGATAGCGAAAAAGAAATGTGGAGGAACACTAAAGGAATGGAGAAGTAGAATCGGAG
GGGAGGTGATTGGAGAAGACAAAGAAGTGGTAAGGGGGTGTGAGGAGAAAAGAGAGATTG
AAGAAAGCATGATAAAGAGGGAGAGAAATAGTGTCTCGCTCTTTTTAAACTTGGAGATGC
TCAATCCCTTCTTCTCACTCCAACCTGCATTTCTGGGTCACTAGAGACATTTAAACTGCA
CTTATAATTAACAGCTATTTTTAAACAGGGAGGGAGAAGTGGAGCGGTGGCGAGGTACAA
AAGCATTAAAATTGCCCCAGATTCGCTATTGAATAGGACACATCAAGGCAATATGCTGGC
AGATCAAAGTGAGCGAGGAGAAAGGAGACAGGGCCGATCAGTGGGGATAAATTGTTCCCT
TTATAATGGCATAAGAATAGACCTCTTTGCTGCTGAAACAATTTAATAACTGCATTCATT
ACCTCTGTCCAGCCTGTCTGTCTGTCTGCTGCACAATGTGTAA
>NODE_307_length_828_cov_14.524155
ATTACTAAACTCCTCCGTTAAAAATAAACATGTGAGCAGAAGTCCGGGGCTCGATGAAGA
AGACAACACACTGCTAGCTGTGTTTCATGGCTCTACGGTGCAGAGCAGGCCATATATCTC
CAGCGTATTATCAGGATGACTCCTGCTGGCCACCCTGTCACAGGAGAGTGCTTGATATAA
ACAAGAGATTGCTGCGACACCCAGTAATCAATATTAGGATGGTTTCAGTACCAAACATCA
TTTGTCTCTGCGACCATTCCTTTGACCAAACGAAGCATTAATTCAAATCATAAATCTGAG
CTGATTTAAATCCGAGGAGAGTGAGGGAGGGAGAGAGGCCCCTGTCTGACTGCCTGCCCC
TAATGATTTATTTTCTACATTTCTGCGAGCGAGAGATTTGTCCATACTCACTGACAGGTC
ACCTTCAAACGCCAGTGGCAGACTGTTCATCACCATGCAGACGAGCATCTCATCGCTGCA
AGTAAATATTAAAGGAAAAGAATCCAATTGATTGTGGATGGGGCCGAGAGGCGTCACTGC
CATATATTTCACTCAGAGAGCTAATGCTGTGGCCCATGCACCCACACCTAGAACTGCTCC
CCCTTGCCAGAATTATGATTCTACCGGGAGCCTGTGTGGCTGGCTGTGGGCTCAAGGTTA
CAATTTAAATTGTAAAAAGATAAAACAGTTTCTTATTAGCTCCATTGCCACAGCCTTGCT
GTTGGTACTCACATTTATCTTTATTTCTGTGACCTCGCAGGCTCGTATTCTCTTTTTTAC
ACACTCCATTCTCTCGGAGTGATGACCTCACACTTTATGCATTTTGCATTGTTAAATCTG
CTTAGAAACACATCCTGTTTTCATCTTGCACACCATAAGCGCCGCGGTGTCAAGTATTAC
TGCAGAAATGTATTCAGGAGTCAAGTCATTTATTACAGTAAGTGAATCAAAACCTCAATT
TAGCAAccaaag
>NODE_308_length_311_cov_1.482315
CCCCTCTTACCCCCTTCCACACCAGAAGCGCTCCTGTCTGTATTCTTTGTCTTGTTTATT
CACTTGCTCAGAAAATGTCAATTTGTGTACTTGTACTTTGTCAGTAAAACATGCACATAC
CGTGTGAGAGTGCACGTTAATGGGAATTTCAGAAACCAATTTTAAAAGGAACCGGGCAAT
AAACTCCACCGCCGTTACCATCCTGCAATCTTGTATAATAGCATCAATACCACAAAATAC
AACAAGGAATAACGCAATACAAACTTCATTTGTGCAATGGAAGAAATCAGATTAGCTTTA
TCGATGGATGAGTAGTATCGACATACCCAATGTGCTGAGACAGGCAACTGTGTGTACGcg
cgcaaaacagtgttgacactacaaccatttacatatgtcttttacaaatccatatggcaa
taatgctcacttgcatggtagatgtacagtatgtg
>NODE_311_length_182_cov_11.983517
ACCTTAGGGTTAGGGTTGGCCCATACTACGGGACCCAAAAAAATGTCACTACAGACCTAT
ACCAATCAACTCAGAGCGGTCTGAAACGCGCTCTCAACCGCCTTCTACGGGAACTTATCT
TGGCCTCAGCACTATGACACTGGCTGCGTCATGCACGTCCCATTGTCAGTGAATGGGAGA
AGGTTTTGGCCAATATCTCCGGAACCAGACGTGCTAGACACCTGGAAATGCCACCTGCCC
CACCTAATTTGGCTATGCCGAAGACGCCGGTCTCAGTCCCGAGTCTCTACGACCTTCCCG
TCCCGAGATACAGCAAAAAATCACAG
>NODE_312_length_621_cov_27.001610
CAAAACAATAAGTGGCATGAGGAACAGATGTGAAAATTCATAGAGACTTGATAGATGCAC
TTCTGCTACAGAATGCAGTCCATTAAAGACACAATGTGAGTGGGTACTGTAAAAAGGATA
AATGGTAAGGCTCTTTAAGTACTCAGGGATGACCCTCAAAACATGTGTGTGAAAGTAATG
TTAATTATAAAGTAGTATAATACTTGAAAATGAGGGTTTTCCGCTTGCTAGTTATGTGCA
TTGGCACTTAAAGCCAATACAGTTCAACAAAGCTATGGATGGCGTTTCAGGGATGCTGAA
GGCCATTTTTGCTCTGTCCCATCCTTACCAGCTGTATTTGTTCTCTTCAATAAATTCAAA
GTAGCCCCTTCCATGTTCCTCCCGGCGTCTCTTAACACCCTTCTTATTCTTCTGATCAGC
ATTCGTGTCTTTGTCCGCATCCCCTTTGAAAATAGAACAAAGATATAGAATGAGGTGCTC
CTTTTTGTGAGAGAGAGAGGTCGGACTGGCAGTGGGGTTCTGGCCCACAAAGCCCGTTCA
TTAGTTACATTGTGTCGACCATGATCATCAAAATTAAGGCTACTAAGAGGCAACACCTCA
TAATTAATAAATGATTAATATAAAAACAATACAATCATACTCCACAAATTTTAACAGCTC
TTAAAAGACCAGGTAGTAATTACAATAGCAGCTGGCCAAAATGAACATTGTGAACAGTGT
TTGCTGGGGCTGGAAAGAACAAGTCTCTGCAAAGTAAAGGGTAAt
>NODE_313_length_751_cov_8.573901
GTTCTAAACTGCTTTACTATGCAAGTCTTTTGTGCTTTCCGGATGTAAAATTCACATCAC
CTAAGCTAGACCATCTTAGAAGTGGTACAATGTTACCTAGGCAACAATTAAACACACACT
GAACAGACTGATATATCTCAGAAAGATTTAAAGCCTAATCTGAAATGTTTCTCGCTCCTT
GGGGGAACTAAAGGTGAAGTCAGTTATCTGCCATTATTTGGTTTAAAACATTCCCAGCAG
TATCCAACATCTCTGCCTATTTGATTCACTTTGAGCATGTCTCTCTCCTGGATGCATTCA
TCCTCCCTAAACTCCTGAGTTGGAGTGGTTCGCCTCAGGCAGAGGAAGCAATAATGTGAA
CCCTGGAGAGCTATTCAGAGTGAAGAGGAGAGTGGAGAGGAGCCTCCTCCACTGTTCTCC
TCCAGCGGGCCGTTTGGGAGGCTAAACGGCGCCGATATCCCTTATTAAACCATCTGGCTG
ATGCTAATTAGATTATCAGAGATAAAGAGAAGGAGTTTTCTTTGTACATTTTAATGAGAT
AATGTGTCAGGCAATTGCGAGGAGAAGCGTTATTTTCCGAGTGCAGAGACTTTTCAGGTG
AAAGTGTACAAGAACGAACAGATGCAGAGGAATGATTAATAGTGCTTATCTGGAACCATC
TTGCCTACATAAGGGGAAATACAGATTAGGAGAGTAAAAGTATATGTCTTTTTGCGACTT
CCTTATTATATTAACATTTAAAAAGTGCATCCCCTGACTTCCAGGAAAATTTGGTCAATT
AGAAAACTCTAATACCGTCATCGCAGTTGTTCTGCGGCATCTGAtcaagtcaaaaaatgt
agttaaatcttctctgcaccgctgaatcggaccacacagcgcttccagggcatac
>NODE_314_length_362_cov_4.726519
CTAACCAGGCCCGACCCTGCTGGGCTTCCGAGATCAGACGAGATCGGGCACGTTTAGGGT
GGTGTGGCCGTAAGCAAGGGCCTCCACCACCATCAGGTCTTTTATCCGTCATCACCATCA
TTTGAGTGTCTTTTTGTGTGTCTATGTCCAGCTCGACGGCAAAGAGCCAGTGATACACAA
CAAGGTACTAATTGTAGCTTCACCCTGAGCCACAACATGAAAACACGAGTGACACAGTAA
GACACGAGTGACAATAAATGGGATCATATCACATCATGTGCAAGAGTGTCCCAGTGACAG
GCTCCTGCAAAGGACATTTTCATTCAATTAAAATGTTTGTTTAAATTTGAAGAAGATGTA
CAAGGTAAAAACAGAAGAACACACGCCTTGCAACAGCATGTATAAAACACTTGTTTGTTA
CAGAGCCTACGGCTTACGGCCATACCAGCCTGAGAGCGCCCGATCTCGTCTGATCTCGGA
AGCCAAGCATGGTCGGGCCTGGTTAg
>NODE_315_length_370_cov_8.967567
CACACGCATGGACACTTTTCATACAGGCAGACGTTAGCACATGCACGTACACACTCACAT
GTGCACACACACACCGATGGCTGCTGTGGTTTGCTGGTGTAATGTGCTTTGTTGTGTGAA
GGTATCAATCAGAGGGGAGCAGATTATTAGAGTGTCTGAAAGAGATCAAACAATGTTGCC
GTCTGCACCCACACATGGCTGATTTACAGGCAGGCTGATAAAGTACTGCAGCTCTCTGTC
AGGGGCTACATGACGGCTCGCCGCGCTCTTAGGATAAATTATTGCAGAGGCCCGCGGTAA
TGTCTCTCCACCTAGCAACCAGCCGCCCCAGCCGCTGCCAGGGGAGCCCTGCCTCGTCTG
CCATAATGGCACTGTGTCCGGGGTCAGCAGTTACTGTATCGTAGCAGGGTGGGAGGGATG
TATACACACACATATACACACACACACACCCACACACACACGCACATACATACATACATA
CATACACACGTGTGTGTATGTATGTATGTATata
>NODE_316_length_621_cov_8.441224
ATTACATTCAGAAATGGCATTTCTGCCACATAATACACCCCTATTGTTTCAGAATTATCT
GGCTTGGGGAGTAAAATCTACAATATTTGACGATGCTCCCGAGCTAAATCGCCTCTTGAA
ATTGAAATATGCTGCCGAAATACAAAATAAAAAGCCAGCCTTTGCTGCTGATATACTGGA
AGCTCCTTGGCTTTCTGCAGAATGCTATTATTATGCATATCCAGGTAGAAAGTTAATTAA
CCCAAAGCTTAAGCTAATTATGGTAGCAGAATGCTATCAACCAAACGCTTTCAGTCTGAC
AGCTGTCCAGAATTTCATTTGCTAATCATTTGTCTTTTGCCGGAGCATATGGTACATTTC
CCCGCTATCACAGCAACAACAAACAGATGAAAATCATTAACTAAAAACAATGTGCAATGT
GAAAAATCAGACACAGATTTATAAGGCTTTGTGTCAGAGAAAAAAGGGGGATTTATGGCC
TGGGAAATATAATGATAATTTTTGGTTTTAGCCACTTAGGATTTTAGGCAGATCACGTGA
CCCAAGTGTGCAGGGAATTCAGATGCACAAATATATTGTTTATATCTATATGCAAATGAG
ACAGAATGTTTATCCGTGTAAAATTAATTACAATtttctataggagcatatgcaaagagc
ttgttcttagcaatttttagcttctagcatattttgtgcctgttttttcaacacaatatt
tttatgttgtgaaaagtagaaatccctcagctcagaattaaatca
>NODE_317_length_327_cov_9.177370
GAGATCCGGGCAGATTTTATCTATTATGGGAGGGCGTGATTCATGGAGGCGGAGGCAGCT
CAAGGAAAACCAATCCTGTGACACTTTTCTCCCCTGCGCTGTACACAGGGCAGCAGCAGC
TACAGAAGGACAAGGCAGCGGCAGCCGGTCGCCCCTGACAACCGTGATAAAATGGCCTTC
CTTAACTAAACTCGTAAAGCACGGGGCGATAAAACTCAATCTTCTGTAAAATCCAATTAA
GTCATTATCTGACTGATTGTATCTTTAATTGAAAACAGAAGTGACAGTAAATTTCTGTGA
TATATCAGGATCAATCGATACTGCCGCACAATCTGGTCTCAAGAGGTGATTTATAATGTC
AAAGCCTTATAGGTAACTCCACATTCTTCTCTCTAAAACCACTGGTGGATGAAATTAAGA
GTAAGTGCGTTTCATAAAAAAACAAGATGGTCACGTTATTGATTACAACAG
>NODE_318_length_328_cov_15.615853
ATAACCTTGGGCTATTATACTGACTAGTCTGAGAAATAGGATTTCGCCTCATTAAAAATA
AATCAGGCCATTTTACGCCGAACAAGAGCAAGCCAAATTGCGCTAAGGAAAGGACAATTA
GCACAGAATCAATCCCTTTCTTCCTGTTTCTTTTTTCTCTCTCTCATTTTGTTGTTTCTT
TATTTTAGCACAGTAATGGATGCTAGGAGAGGAACACACAAACCATGAGATTCTTGGAAG
AAGAAGGCAGACAAACCCCCATCTCGCTCATAGCTATGTCTGGATTGCCTTCTGCGCTGA
GATAGGAGTCAACATGTTTAGCGACATCAAAAGAAAACCTGATACCTTAAGTATAAGAAG
ATTAACACTTGCAGTGATCTTGAGCTTAGGCTTCTCCAGGACTTTCAACAGACTGTGCCA
GAAGGGACAATTACCGATGAATTGGCACCAACATCTCGTAGTTATAGATCGG
>NODE_319_length_404_cov_11.759901
GTGATTTACTTAAACAGTTAAAAAAAAAGAAAGAACGAAAGAAAGAAAGGCAAAGAAAGG
GAGGGAATGAATGCATTTTCTTCTTATCTATCTGTCTTTCACTCTCTTTCCCCAGTGAGA
GAGACAGAAGGGAATAAATGGCTCCCCTCTCCTCTCCGCTCTCCTCGGTGTGGGCTGACA
GCGCAGCAGATGGTGGTTTAAGCAGTGAATTTATGAGCGCCACAATCTTAATGTTGCAGA
AAGAAAAGAAAAGGACTCGCATCAAACGCCACTGACAAATGCACTTGCTAATATTAATGC
ACTCCTCATTCATCCAATATGCTGCCTAATTGCTTTTCTGTACACAGTAATATGGCACCT
GCTGCTCAAGTCCGGCGCTCGCGTCAGGAGAGGGGAGATCGAGGAGGGGGTGGGGGGCGG
ACGTGGAAGTAGAGAGAGATGAGGAAGAAAGTGTCTCTCGCTCTCTCTTTCTGTCTTTCT
CGCTCCCTTTTTTCTGTGATGGATGCAAGGCTGTGGATCATGCGCCAGACCTGTCAGTGT
TCCTAATA
>NODE_320_length_519_cov_6.764933
TGAGCGGCAGAGGGGAATCAACAGATTTGGCTTCCAATCGAAGACTGGGGGAAAAAAAAA
AAAAAACAGACATATACAGACACACCAACCTGTGAGAGGACATCAGTAATGGGCTCACAT
TTTCCTAATCTCCTTTGATGGATTCAGGCCATGATTTTCATTTAGTCCAAAAGAGATAAC
CAAACTGTCAGCTGTGCTGCTGCTTTGCTTTAATCTCCGCCTGCAGCCAATAATCACCCT
GCAACCCGCAACCCTTTGTCAATTGTTAATCTTGTATTGAAGACATTTAGATGCCAGGAT
GGTATTCTGCATCCTAGGATAATCCAGGGGGCCACTGAGGAGAAGCAAATTGGATTCATT
ATTAAATTTTGTATTATTAAAAAGACAAATGAATTGAGTTCTCCAAAGAATTTGTGGAAT
CAATTTAAAAATAATCATTACCATGCAGATGCATATCACGTCTCCTGCAGACTGACAGAA
AGATTAGCAATCTAGTATCTTAAGGTCTTTAGCACATGGTCATGTCATGACGAGGCACTT
CTATGTGTCCTTCCAATGTAAAATAAACTTTGCAAATTTAAGAAGATGAAGTTTGCAAAC
TTAgcactcacagatccacatctgagttttattcaaggtcagaggtctgtaacgattggc
gat
>NODE_321_length_530_cov_9.518867
AGGCAAACAAAAGCATTAGGCCAAATCCTCATGTTTACTCATGCTGCCATCAGCAATCCT
GTCTATTGACAAAAGATGAACATTTTCTCTCAAGTAACATAACTGGGCTTTTGTCCCCTC
ACTAAAAGTACACTGACGGCAACACAATGGAACAGAAAAGAGGCATCGGGAGAGAAAGAG
ACATCTTAAGTGGAGCAATGGCCCAAACAATTAAGAGCAAGGTACATGGAAAAAAAATTG
AAAGCTCCTCTTTTTCCCCCCTCACTTTGCATTGTCGATTTGAAATCCCTCTCTTTCTCT
TCTTGGAGGGCTGCCTGTAATGGAGCTAATCTGCCGTCGTTTGTCCGAGCCACAGGAGTT
TTGTCAATAACAATCAGCGTTTGGAAAGTGTAATTAAGGCCGAGGCTTTTCATTAGGAAG
AAGGGAGGGGGCCGTCTCCAGGGACGGGCATGCCAATTAGAAACTCAGGCACGCGTCGCC
GGGTAATTTCAGGGAAAGGAGGGGAAAAAAACCCAGGACTTCTTTAGATTGGAGAGGGAC
CCTGCTGCTCTTTCAGAGGAGAGGAGGAGAGGCTTAATGGCATAATAATCAGACAGGGGT
CCCAGGCAGAGAAGGCAGGAGGACGGAGGGACTTTTTGGGGGAGGTGAAAGCCTTCCGAA
ATGATAAAAGAAAc
>NODE_322_length_621_cov_7.837359
TTCCCTAACCATAAACATGCACACATACCCGCTGCACTTTTTATTTGGTTCTTTCATATA
TTAAAAAAAGGAGGATGACTGCTTTTGGGTTTTAGATTGACTGTCGGGTGGGTTAATTGC
TCGTCAGGGTGTGTTAGGGGGTCCACTTTACAAGGGGTTGCGCATGTAGAACACTCACAA
GGCCAAATTTTTGATTTTGTTCACAGCAAGGGGTCCTGCGATTTATTTCGCTTCCTCAGA
TAAATGATCTGCTGCGGGACCCTTTCAATTAGTTTTAAAGCGCATCTGGGACGGCAGAGC
GCAGACGCCATGCGTCTCTGAGGTGGAAGCAAAATGAGGCTTCGAGAAGCAGCTGAAATT
TAGAAGAGGAGTGCGGGATTGGACTAAACCACATAAAGTGCAGAAAATCCCTTCTAATGG
CGCGTAATTGGTTCTGTAATATCATTACAGGCGGATAATGGCCAGTTACAGGGCCCCGCG
CTATTAAGGGTTTCCCTGGCGTGCAGCGTTTATGTTATTAAAGGGGGAATATAATGATAT
TTTAGTTATTAAATGCGCGTAATTAATTTATGCACCACTGAAAATAAAGTTGTTATTATG
ACCTCGGCGAGGTGCGTGGAGAAAATTGAAATCAAATAACGGTTGATAACTTCATCCCAA
TATTTGGTCTAGACAACTCTGACAAGAGAGCAGGCCTGAAGTGTCTCTGGCTCCTGTCAG
CGCCTTTCCTCTCCCTCCTCTGATGATTGCTTAAATAACTACATG
>NODE_323_length_532_cov_11.090225
TATGACTTCCCAACAATACGCCACCTTTGATGATAAGGCAACATAATGTCAACTTCATTC
TGAGCTGGCAGTGAATGTGTAATGAACTTAACGTGATCATTAGTGCTGTTAATTATCTTT
CTAATATGAGGACACAGATATGATTATGGAAACTGCATTCGCTGATGAAATAAATCTCTG
GGAGGATTGCACTGAAGCTTGACTGAGGACACAGCCTGCCTATCTGTCTCTATATTCTCA
TTCATTACCTACAGTAGGCTTTAAAACTCTCTTTTTTTTTTTGTTCAATAAAAGTAGATA
TCTGAGAACCAGAAACTATGCTCAACGCTCTGCAGAAATGCATTACTATGGATCCAGTGA
TTGAAAAGAGACTCCCCATAAGCTCATGACTTGCCCAATAAAGGTCATAAGTTGATGATC
CAGACATTAATTAAAGACTCACTTGTTTCTTCATGAGGATGGAGGGAAACATGAGCAGAC
TGGCTGACCACAGCTGATGATTTGAATAGCATTTTTTTGAACACTCGCTGCATGCTGCAA
CCAATTCTGAGTTGCAGCACACTGCAGAGAAGAAGAAAGAAAatatccctccctcttctt
ctctgcatctcagacggaaaaacaattcatcaccctctctgatagcctgtcaaaggctga
tatgataaagaataac
>NODE_324_length_519_cov_11.639691
CGTGAAAAAACGAGGTAGTAACTGTTGCTTTATGTTTCAAACTTTGGGGCTGTGGGATAG
AGACAACATGTCAGCAAGTGGACAGCTGAAACTAGGGGCTGCATGGACCCCGTGTCAGTG
TCCCCCTCTTCTCTGGCCACACAGTCTTAAAGAAACCAATACGCACAGATGGAACAAACT
GATCACAACAGAAAACTTTCTCCCTGTCCATCGCTGCTCCCCCCTGCTCCCGCCTTCAGC
CCATACCTGGCCTGAATACCATTAGACCTAATAGAGCACGGTGTGAGGGACAGCCAATCA
TGATGGCGTCCCGTCAGTGACACCGACATGTATCTTGGTGCTCATTATCATCCTTGAACA
GCGCCAATTTACATCTGATGCTCTGACTAATTCTGCTCCAGTGTTGTCAAGAGGCATAGG
AAGTGGCCTGGCCGTGATGACAGCGCGGCTGTCAGGAGCCCGTGGATGGAGGATTCCTCG
GGGCATGATTTAATGCCCATGTCAAGCCCCGCTGTCAGCCTCTCTCTCTCCCCGCTCCCT
GCGCTCCTTCTCTCCATCCAGCCATTAGGATTCAGCCAGCGGAGAGATGGAGCGATAGAG
CTGGCGATTGGCCTGCTTAGGATTCACACTCTGGGCGAGAAAATAACACGCCCTGTTTCA
CAA
>NODE_325_length_666_cov_17.141142
CAAAAGAAAAAAAAAAAGAGGACGCTCTTTGAGTTAAAAATTTTGTCTCCTGTCATCAAA
ATCTGTTGTAATTTATAAATGCGATCCTCAGAAAATGGTTAAAATCGAGTCAAAATATTT
CTATATTCCTCTCCTTTTTTTTTTCTTGAGATTCCTGCTGTTCATGCACCATGAAATCTT
GCTTCATTAAAAGTGTATTAATCTTGTCTCGTCTCATGGGAGGTACCTTAAGATGATGTT
GTGTCTTTTTCTTTAAATTGTTGGAGGAAAAAAAAAATCTTCCAGATTTGGTCCCTGTCA
GTCAGAAATAATTGTGTGCTTAATCTTGTCCCTGATGGATGACTTGGAGTTCAGCAATGG
GCCAGCTCCAATGACAAATACAATATTAATATTCATTAACTGCTTTGACAATGCTAATTT
TGATGCAGTAGTAAAGGGCCTTCCAAAGTTAGCGGCCAAAGCATCAGAGCTGAGCAAGGT
GGCAAGATAATTTGTGCTGCTTTACTGAGCTGAAGGCTTTTAAAGTCTTAAGCAGGGGAA
AAAAAGGCTAGGTACCACAAACAAAATAAAAGAGAAAGGGAAAAAGTTCAGACGCATTGG
AAACCAGGACTGTGGAAGTAATACGATCAAGAGACGGCTACAAAAATTTGACACCTCCAA
TGCTGCATCTTTGAGCAAATATTTTTTTTTTATTTAAACAAAAACTTACAACAAAAAAGG
AGCCTAACATGGTAAGTCAGCACATTCTCAATTTTTTTGTTTAATCTTTTTGATCTTTTC
AATTATCGCCATTTGAAGATCAATAGTAAt
>NODE_326_length_486_cov_12.030864
ATACATGTAAGAGTTTTACTATGACTGTGTGTGAAAATACATCACCAGCAGGCGAACACA
AGTGAGTGATGATGTATGCACAGGCACACGTACAGATCATGCACAGGTGTGTGTGAGCGT
GTTTGTGTGTGTCGGCTTTACTCCTGCTCTGTTGGTATTAGAGGGAAGGATATTCAGAGT
CTATATTGTATGTCACTTTGGCTTTAGCATAGTCAGTTTTCTCTGACCATAAATGTATGC
CTATGCACGGTAATTGTGTGGAAAATGCATGCAGCCTCCACCTAGCATAACCACCCCTGC
TGCACTCCCCTGTGGATAACAAATGGCCCTTTTCTCTGGGAATTGAGGCTAAACGATGGT
TTCACTTAGAGAGCAAAGTGACTGTCCATCTTCATAACAGTGCTCTCCATCAAAGAGCAA
TGAATCCCATCCCATCCCACTGGCTCTGATTAAACACAGGCAATGGATATCCCCTTTATG
AAGGCCTGCAAAGCTGGCCCTCATGTCAGCCTTGCACCTGCAACTATCAGCTTCTCCTTT
AATAAAAAAAACAGCCCCACACATCTGGTCCAGGGAGCAGTGCGCTGCTCCAGCAGGCCT
ATTCAGCCGAATCTGTTTGAAAGTGCCACA
>NODE_327_length_412_cov_1.390777
ATATGCTTATTCAGTACCAATTCTACATTTGCATGGTATTATGACAGCTGCTTAGCTTAG
TAAAAGACTGAAAACAGAAAGCAACGTCTCACTAACATGCATCTTGATTTTTAAAAAAAA
GAGAGAATTAGCCTTTTATTTATGGGTTACTTATTAACATGCCACATCTTGTTCAAATCT
TCAAAAAGGTAAGTGTAAAAAAGACAATTTGCTGTTTTTCAGAGGGCCATGTGCCAGATT
GTTTTTTCTGGGCCACTGTCAGTACCTTCCTGAAATATCCACTGGTTGTTTGACAAATGC
TTAGAGCAAAGAGATAGTCCATTAGTTGTATTATATTTGAGTTTTTGTATGGGTTAAAGA
AACGAGATACAGTTTTAGAGTAGGTGAAAGACTCTGTTACCATTAGACTGAaactaggct
tggtttgtgctaaactaagcacagacataaaattgggattgatcttctcgtctaacttcc
tgtgaaaaagctaaacaacatatcttccgaaatgtcaaactatgcctttggtaacactaa
actagggaatcattta
>NODE_328_length_363_cov_6.661157
GTAGCATTGCGGCTAAGGCTATCATCTTTGCATAGCCTGGTGCAATGCTACGCTCACCTG
CCATTAGAGCTCTGTATGTAACTCTAATACTGAACTGTGACCAGTCCACTGCTGTAGTCT
TGTACAAAACGGTCGCACCTACAGTAATGTCAATGTGCCTGCAACACTCTGCTCCGGCGT
TAGCGAGGCGGCGCTGCGGCCCGAAGCTGCTCAGCGGCCGAAACCGAGCGAGTGCAGACC
ATACTGATCGTACTGTAGCTTCATTTACTGATGGTAGCGTTTTTTTTTTTGTTTTCTTTT
TTTCTGGTGGGGCTCCTCAGTGTAATGGACCAACTATAGATGGGTTTGTTTGTTCTTGAG
TGAGGAGGACCATGCAGTTCCTACAGGGACTTAACATTAGTTCCATTGAGTGAGTCGACC
ATCTGCCCACCATTAACCCCAGAACCCTCCTTCTCTTTACAGGCTGGACAATTTGCTTAA
TATGGCCTATGGCGTAAAGAGGTAATA
>NODE_329_length_568_cov_14.156691
ATTTCTTGTGTGTGGGCAACCAACAATGAAACATTTGAAACATCTTTTTTCTGTTATCTT
ATAATTTGCACATTCTAGCGTGTGGATGCATTTGTGAGGATTTGCGTGGCTGAGACACTG
ACTTTGGGTTACTTAGGGGTGAGTGAGGCAGCAAGTGAGGGGGACCAGCTTTACATGTGT
GTACAAAAATTTCACCATGTATGTCCATCTCTCTCTCTCTCACGCGCGCACATGCACACA
CACATATATACCACACATAAAACACACACACAAACACACGCTGGGGCAGGTTAGCCCTCC
TCTACACCAGCACCTGCTCCGCTGAAGGTGAAAGAAGTGCTCACTTGAGCTCATTGAAAA
GTAGATGTGACAGTAAATTTTTCAGGCCCTTGTGAGATGGGAGATCTTGTTATAGCAGTC
AGGATGGGGGTCAGGGCAGTGGCTGCTTGATGATTGAGGAAAAGAGAAGTAAATTCATTC
TGCTTCGGGCACTTTGTCAAGTGCCAGTAGCTTACCGTTGAGAGCCACTCACCCATCACC
GTGTTACGGCCCCAGAGGTCACATCCACCACCATAAATCTGCCTCGCCTCCTCGCCTGCT
AAACCTATTGCCTTACCCCGACTGAGCACGAGCAGGGAGAGAGGCTGCAGCTGCTGCTGC
TGCTGCTGCTGCTGCTGCTCCGGTTCATAGTCACTCAAATGAAAAAAAGACa
>NODE_330_length_521_cov_13.723608
CTTTGTTGATACAATTCAGCACAAATGTAAAAATCATGCAGGCATGATTTTTACATTTGT
GCTGAATTGTATCAACAAAGTATGTGGTGGTGTAATGTACAGCACCGGTATACAGACTGC
ATGTTTGTGTTATGCTGTGTTTTCATAACTGGGGTCAGACACATGCAGCCCACCCAGTCT
GTTGAAGGGCCTTTGTAACTAAAACATCATACACATCCTGTGTTGCCTTTTAATACCTAT
TAGGCTACTCAGGCTCATATATTTTTTCATTTTTTCCTGCATAATGTTAATGAAAGTCAT
TTTTCAGACATTACAAGTGCAATGATTTGCAGTTAACCCATGCAAACAAGAGAAATAGTG
GGCAAACTGTTGTGACATTCATTGTATATAATGAAATCTTAATATGGTGCATATTTAAGT
GAAAGGTTAGCAACATAAAGGGCAAATGGATTGCCTGGCAATGAATTTTAAGCAGCTATT
GATTTTACACTACAAGCTACCTCTTCCCTGAATGATAATTTTGAAATGGCACACTGCTTA
TCTTAAAGCTGATCTGACACAACAGGACACCAGAAATACACCGAATATTAAGGCAAATAC
AGATGGATAAGTAACGCTCTTGTAGATGATGCACCACTCTCATTCCACTTAACGAGAATA
CATAA
>NODE_331_length_445_cov_7.822472
TTTTCCCTCTGAAGAACATACTCAGAGTAATAGTAAACAGAGGGGAAACGTTGATCTCAC
AACAATCCCTCTTTGTGTGTAATACAGCTTTACTACTTGAAAATGGATGAGGTTTGAATC
AGCAAAATGTTCATAGAACAATTGCAGTAAGATAAAGGGGCTTTGGTAGTTCCAAATATG
AATCATGCATAAAGACAGAAAATAGATTTCCACCATTCATTCTAGTTAGAGGACATACTT
TACAAATGCTATATGTAGCTATCAGGGCACCAGTAAAATAGGTCAATAGATTGTGTGTGT
GTCTAATCTTTGATCAGATGGTGTTCTCATCCAGGGCTATTAATGTGCTGATCCACTAAT
TGGGAGAGCTTGCTCTCTTAATGCAATGGCCTTCTAAATGTGTCCGTCCCAGTAATTTAA
TAATGGCCATTTCATGCTACTCTGACTTTTCAAACAGCTTGCTCGGGGCAGCTACAGGGA
CTGGTTATTGATTGAAACTCCTAGGCTGCCTGGGCTAGGCTCTGGGTGAGAGAGACTGAT
CAGCCTGCTTCCCAGAGTCCAGATGCAACCACAGTCCAACCCCCTTCCA
>NODE_332_length_630_cov_13.044444
GTTATTGCAGGTTTTTGAAACAAATACATAGAATCAATAAATGTCGATTTGTCAGATTTC
ATCTGCAATGTTAAATGTTCATTTACTAAATTAAAGCAGGACTGTGAAGGCAAACACATG
GATTAAACTCCAACTAGGATCAAGATCTCTGTTTGAGCACAGAGATGGTCTTGATGAAAC
ACTACACTAAGAACTTAGCAGGAAATGATGTCTTTTCGGACTGTTGCCTCTTTGCAAATT
TAAACAAAAAGCAGATTCATTCCAGAAATTGCGAAATAAACACAATACTGACACAAGGAT
ACCACAGAAATTGTAATCTTGTAATTCAATGTATTCACATTACAACATCCACATGGTTCA
GTTTGTGACAACGTCTAATGATCTTCAAATATATTCACTGTATGATACATAATACCAATA
TAGGCACTTCCAGTAAGTCTGGCAATATTGAAGCTACAGTATAGTGTCTAAATTACAAAA
TGGTAAAAATAAATAATGTATATCTAAAAGAGTTTTTGTAGTTTTAAAATTTCTTTACTG
TACAGCATATATGTATATTGTACAAAATGGAGCATCGACCTGCAAGGAAATCAATTATTT
TACGTTCACAAATACTGTGTATTTGGACATATTCTTCCTTAGTACATGTGGTAAGTGCAA
GGTACTAGTGAGAAGAAAGCAATTCATTATTTAATCATGTGTCAACTATATAAAAATACT
CATCTCATTTTGTTTACATAATTgtaaagcttgtttggttcccatggttacaat
>NODE_333_length_550_cov_6.261818
GCTGATGGAAAGATAAAAAAGTAGCTACTACAGGAAAAACTATGCGAAAATAATGTGCAA
ATTGACTCGCTTCTATTCAAAACGTGTATTCCCGAGTTGCAGTCATTGGTTGTCCATTTG
TCACCCATTTAAAGCTCCCTCTGCCTCCCTCCCTCCCTTCCCGTCTCTGCTAAGCATCTC
CAGTCTACATATCTTCTTTAGCTTTAACGAGCCTCGTTAAGATCGCAATAATATTCCACC
CTCTAATTGCTCATTCCATTCAGCAGATAGGCGAGCATTGGCTTGTGCCTGATGCGCGCG
GTGCGGTGGGAGGGTTGCTGTGGAGATCGGAGACTCTGATAACCCCCCGTGCGTGCTGCA
CAAGTGGTGAAAGCCTCGCGCTACGTACTGGCTAATGATTGGCACGCTTGACAGTGATTG
GCAGGGCTGCCATGACAACGCTACAACGACACCAAGAAGACCAATAGAAAAGGGAAACAA
AATGTTTCAATGCTACACTCAACGGCGGATTTAGGGGGGAGATATTATGAGGCTGGTGTC
ATTAGGCGATAGCCATTGAATCATTCAATCTTTTTTACTTGCCGTATTTTTCGGTTTTTC
CTTTTTCTCGATAAttttctttctctctcaggtcatttccatggttttcagatccccttt
agagctttatccctcccatttcttcctgccaaac
>NODE_334_length_710_cov_5.533803
TAATGCTGATTTGTGCCTGCTTAACTTTGTGCTGCAGACAAAATAATCTGCTCCCCCCGC
TTTTTTTTTATTTTTATTTTTTATTATTACAATCTTATTTATTGGTGTATAAATACATTT
GACGAGTGAAGCTTTTCCTTTACGCGTAAAAAACCTCGAATCAACTTGAATCCAAGGGTT
AGCCATTCACGGTGCTTTCAGAGACTGGCACAGGAAATGATGAGGTTAAAACTGCGATCA
TTTTAAATTAATCAGGGACTGCTTCCACTGCTGTGCGTCAGTGCGCACGAACAGAAAAGC
GCTGCGCAACCAGCACCAGTTACGCACAAGAAAAGGATTAAAAAAAGAAAAAAAAAGAAA
AAGATGTTTCATCTTTATTTCTGCAATCCTCCCCCAAAAATAGGGACAATTGTTGCGACA
CGATTAAATAAAAGCACACAAACACACAATTTCTTTTGGAAAACTGATGTATTTGATTAT
TAGAGTAAAGAATTACAGTATCTTAGTTGTTAGTAGGTATTAAAGTGTAGAGAAACTGGA
CCCATAAAGATCTTCCAACTTTCCAAGAAAGTGCATGTAACAGTCCGAAGGTTGTCAAAC
CCGATATATATTTATATTTATAAAAACACTATCATTTCGTCCCCTGGCCATGATGGACTT
CTTGTGTGAGCTTTATGTACATTTTCTTTGCGAGGGAGTTTGTATTTCCACATCTGAACG
TATTTACAGAAGCTTCAACACATAACTTTGCACTTGATGTCAGTGAGGATGCTGGGACAT
AGCAGCAACGTGGAAATCCAGCGGAGAAACTAAAAGAGAATccttctcacttgattggct
gcctcagttccaaa
>NODE_335_length_489_cov_11.556237
GTAGCTTTTGTTGCAACATAAAATAATTTAAACAGAAAAAATTCAAAATAGCGCCAACAA
ACTTGTATTATTTGGGCGACTTTAAGCTTGTAGTTTTAACTTATTGTTAACTTAAAAACT
ATTTATTATGATTATTATTATTGCCTCGTATAAAGTATGTTTTGTGTATATTTATGGTTT
ATTTCATTATATTTGCAAGTTTAAAAGATTTTAAGTTTGCCAAAATTGTGGTTACACCAT
TTCGTTTCTTAAAAGGGGGACAAATAGAAAAACAGCTTTAGAAGTACGATTTGGAAACGT
TCTCCATAGTCAAAGAATGCACTGCTATATTTAACTAATTGAAGTGTATAAACATACATG
CTGTGTGCTAGATGTTATGCCTTTACTGCCTGTGTTCTGTTTGTCTTGTTAAATGAAAAT
CTTTTAATTATTTAATCTAATCACAGTCTTGTTTTTTCAACCACTCGGTGAACCCCTGAG
ATAAATGGAGCAGCCCCTGTAGCAAGGCTTTGGCCCAAGTGAGGGTCCAACAACTAGCCA
GGAACAGAGGGGATGTCCTTGGTTTAATACGCTCACAAGAATCTTTCCTGTTTATGCTGA
TGGGTCTGATTTACCAAAAAAAAAAAAAAAGAa
>NODE_338_length_164_cov_15.329268
GTGCATATCGCAGCCAGTGTGGAAGCGCTGAAGCCAAGATAAGTTCCCGCAGAAGGCGCT
TGAGAGCGCGTTTCAGACCGCTCTGAGTTGATTGGTATAGGTTTGTAGAGACACTTTTTT
GGGTCCCGTAGTATGGGCCAACCCTAGCCATAAGGTCCGGAATTAGGGTTAGGGTTAGGG
TTAGGGTTAGGGTTAGGGTTTCGGCCTGGGTTTGGGAAAACGGTGAGTGCTAGAGACATG
AAACTTGTGTCTACCCCCCCATTTGCTGCCGCCGCGATCGCACTGAGCCTACTCCCGAGT
CTCTACGA
>NODE_340_length_348_cov_9.913794
CTGACTCTTCCTTAAAGAAACAAACGCTTTTGTCGGCTCGCTGAGATGTGCAGCAGTTTC
ACTCTTCGTGCCTTATTTTTGTTGGCGGCTCCGTGGATTGTGCGGGACGATGAAACGCAG
CAAATTAGACGGAGAGGGAGGAAAAAAACCGCCTCAAAACGTTTGGAAACGCGCTTTTAC
GCGCAGCTTTTAACCGGCCACCAATTTTTATCTGAGTGTAAAGATGTAGTGGTTAGTTGT
GTTATTATAGAGCCGACATACAACCACGAACGGGAAGGAAGAGGAAATTTTGTACAAGAA
GGAAAGAGTGGGGAGCTCGCATCACCGCCTCGCCTCTCTCACTCCGCAGACTCTGGTGTG
GGTGGCCGCCTGTCAGCTCCACCGGCGGCGTCAAAAACAAAGCAGACACTTACCTTTATC
GTACAGTCCATCGCAGCAGCCTCGCACTCTTTGTCATTTAGTCGCTTTGGGAATCTAACT
GCTAATTTAGCc
>NODE_341_length_397_cov_20.549118
TTCCCAGGAAGTATAATAAACTGTCACGCCTGCACACGCTGTAAAGAGACGCACTTTCAA
CTCGAGTCTCACACACACACACACACACACACACACACGAGCCACTTGCTAATCATGCGG
CGCGCACATGGCAACAAACTTCTGGATGATAATGATGCAATCCCCGTGTCAACTCGCCCC
TCAAGTATAGCGAGCGATAAAAAAAACAGTGGCTGCAAAGGAGAGGTGTGTCTCTCCGTA
TGAAAATCCAATGCAAATAAGCTTTCACCCCCGTGGTACTTGAACTGTTTTCTCTTTGAT
AACCCAATTATTGTCTCAAGAGCTGTGTCAATTGCTCTAGCGATCTCTTCTTGAACAAAT
CACTCCCCTAACCTCGAGCACTTTCGATTTGATTCTGCCATTTTTTGACAGTTCAAAGTA
ATCAGAGGAGGCCTCGGCTGAGGACGAGGATTGATTTTGTGTTCTCGCTTATCATGCTAA
TTCCCTGAAAATCAGCCTTTTTCATCCCCCTCCGCCTGATTACCACTCTTGGAAAAAGGC
C
>NODE_342_length_661_cov_13.703480
GTCTTGAAGTATCTAAATTTCAATCTAACTACTGCTTAGAATTGCTTAACTATATAATAT
AAAAAGGCAACATGCAGAAATTGCTCAAAATTTCTTTGATTTGGAGATTCAGATTAATAA
TTGAGATCAAATGACTGTATAATACAACTTGGATATGATTATTTTAGATTTATAGATTTT
TTTGTGAAACTGGCAACTCGAGTCGAATTTAAGGATTAGTTTTGGTACTTTAATCAATCA
CAGAACACTTCTTCATCATAACCCATCACTCACACGTGTTTGTTGTATCCTGCAGACCCA
GATCCAGTACCTCAAGCAAGTCCAGCAGCCGAGCGCGGCCCAACTGCGGTCATCCATGGT
GGATCCGGCCATCAACTTGTTTTTCCTCAAAATGAAGGCTGAACTGGAACAGACTAAAGA
CAAACTGGAGCAGGCCCAAAATGAACTGAGTGCCTGGAAATTTACACCTGATAGGTAAAG
ACAATCAAAATAACTCCCCCCTCAAAAAAAAGTCAAGACTTCCTCACGCCCCCCACCCTC
ACTCTCACTGCAGGCATGCAGGAACAATGGTGGGGGGGAAGGCTGACAAATGCTGTACTC
ACCACGAGACTCAGACTTTACAGAAAGCCAGTCACTGCAAAACAAAACTGTTTTTGTACT
CTTGCACTGTGCCAGCTACATATCACATAACCTAAAGAGAAAAGACAgtatggtcaggtg
acacttgtgtttcagctctcccctcgtatcccctcaccgtccaagggcctgaaggagtcc
ggactgttcctgaagaggtggtcac
>NODE_344_length_565_cov_5.646018
GGAAATGGACATTGCCGTGCTGCAGCAGGTGGAAGAACTGGAGAGGAAGGTCACCGCAGC
CAGCCTACAGGTCAAGGTGAAATAGAAACACATGATCACAAATATACGCAAGTGCATTTT
CTTTGTGAAAAGATGATTACAACTTGTGGAGTGACGCAATCCGAGGCCATAAGACTGAAG
AGCCAATTCCCTCTTCCAGGGCTGGACGTATCCGGACCCCCAGTCAGAGCGGGAGGACCT
GGTGTATTACGAGCACAAGCCCCTCACCAAATCGACGCCGGCGTCAGCCAACGCGGGAGA
CAAGGACTCCAAGGAGCATCCAGAGGAGCGGGGGGAGAAGGGCGGGGTGATGCGTCACCC
GGACAACCCGCTGGACATTGCAGTGACACGTCTGGCCGATCTGGAGCGCAACATCGAGAG
AAGGTACCTGAGGAGCCCCTTAGGTACCACCATTCAGATCAGGCTGGATAATGTGGGTAC
GGTCACTGTCCCTGCCCCCGCCCCATCCACTAGTGCTGACAGGGAAGGGTAGGTCATTTC
TCCAACCAAAGCTCCCCACTCTCCCACTAAGACCCTTTTTCTCTCTCTGTGTGTGCTTTA
TGTTTCCCATATTACTCAAACAGTGGGGGTCTTTGCTGCTTTCACTGCAGACTATTGTGG
TGGCTTGTTGCATTTTTTTATTTTTTCTCCTTCTTCTTTTTTTTTTTTT
>NODE_353_length_296_cov_2.712838
GGTTTCAGTTAAATAGTGATTTCATCATGTGATTTTGGGGGTGGGGGTGTCTGTGGTAGC
TCTAAAACACATAACTTTTTACGAAGTGAAAATCAAATATTAAAAATGACAGGCCTTATA
AGTGTGCTGAGTGAGCTCGGGTCACGGAGGGAGGGAGGCGCGGGCGGCTTGTCAGCTACT
ATCTGTCAGGGTGAATTAGAAACAATCAGGGCCGAGTGAAAGGGAAGGTGATTGTTATTA
AGCGGCGGGGCCCTGCGAGCGGGCTCCCCAGATGTGGCTGTGCATATAAAAGAACAGGAA
GCCGGCAGTTTAATTCAGGAAACTTGCCGAGGCAAGCGAGCAATGCCACAAAGGAGGAGA
GGGAGGCGGTGGGTGCTGGGAGGAAGGACAGAGGATACGAGGGGGATGGGGCTTCTTGTT
GGTAATATGCTGGAAGTTAc
>NODE_356_length_836_cov_7.034689
TAAAAGAAAAGATGGCAGTCAAGTTGTCAGACCAAAAGAGACTCATGACAGAAAAAAGCA
GTTAGTCCTGCTGTTAAGGAGGATATAAGGAGAGAGTCAGTCACAGAGAGGCAGAGCAAG
AGTGAGAGCAAACGGGGCTCATTTTAAGAGGGCACACTATGTTCGGCCCCCTGTCTCTTA
ATCCTGGGCGTTTGTCGCAGCTAATTATGGTGGACAAGCCTCTTTATCGAACCTGCTCCT
GCCATCAGCATTAGGATGCATGAGCTGCGCCTGTTGTTTTAAACGCTCTCATTAACCACA
CAAATCAGTGCTGTTGACAGAGTGCTTTTGAATTAAGCGTCTCGCCCCCACCGCCGCGCG
CCAATGCTTGCAGGGCCCAGGACAAGGAGCAATTTATAACACCATTAGCCACACTCGCCG
AGGTTACAGGCATCAAAATTGTTCCCGTCTAATTATTCTTAATGGATACAGGGAGGGAGC
GACGCTCAGGACAGCTTTTTCATTAGCCCTCAATCAAGAGGGTCGGGGGAGAGAGGGGTG
GGCCAAATGTACTGCTCAGGCAAACGGGAAATCAAAAATAATCGTGTTTGCTTTTTTCAT
AATACAACACGAATGCATAGATGGAGGGGAGTGGTGGAGGGAAGGTGGGTGAAGAGACGC
AGAAAGAAAAAAGAAGCTCTGCTCTTGACATTAGAAAAATTCTTACTGTTGTCTAGTGAA
GACACACATATGCTGAGAAGTGACAGTTCATTTGCTTTCACTGCCTTGACGACTTATGGC
AGAGCAAACTTATGCTGTGTGATAGATTTCTAAGACATGGTTATTGGTTAATGAACACAG
AAGTGAAGTTCATCAGGGAAACATTTGATTGTTTAGGGAGGGGAGTCGCTGATTAAGTTT
CGCCGATGTGCACTTGTGTGCCATTGGTCATTGTTAATGATTGTACAATAGCTGTGGTAA
AAttatactttattaatgaa
>NODE_357_length_781_cov_10.056338
TATTTATTCTCTCATGTGAGACACATTATTTGCGTTTATCAATATTAATGGTAGGCTAAA
AAGTCAACCACACTGCACAATCTGCAAATATAATGCCCCGCCTTATCAATTCATAACACA
GACCAGCTAAACTGTCAGAAAAATCTGAAGTCACACTTAACCGAGCCCAATACCTACTAT
TAAGATGGCTCGACATAACAGGACGGCTGCCAATAATTGTACATAAAGATATGGAAAAGC
CACAGTCCAGCTATGAATATTTCATGAATTCCGACACAAAGAGCATGCTAAAAGGATCAA
AGAGAAAAACGGGAGAGGAGTCAACGTGAACATCCAAACAATATGCAAGAATCCCGACAG
TATAGGTCACATGCAAAAAGACCGGGGTCACACTGAAATTGTCCATCAGTCAGACAAGCA
GAACTGATTTGGATGCTAAATAATGGTTTAGATATTCAAAAATTCCATATATATGCGAAA
GGCTTCAGTGCACCCTGGATCTGGCCTATCAGAGGAGTGCTCTGCCACCACACTCCCTCA
TGCAGACCCACGCTATGCCTCTGAGCCTACGACTAACATGCACGCACACACATGCAGATA
TGCAGACATCCAGACACATAGTACATGTACATACACACGGTCACATAACACACATGCACT
CAGTCTCATACCCCCAGACAGACATAAACACAGACATATATTATACACATAGTGTCTGCA
TCCAATAAAAATGAAATCAGCATTAAATAAGGTTCATGATTACTTCCAATAATTTACTGG
AAGCTTTGCATCAGAATATAATTTCTCAGGCTGGAGAGGCAAAAAAAATAGAACTTTAGG
CTCACACCCTTGTGTGCAAATGAGACAGCATGTGTGTAGGAGCAGGTATTCGTGTTTAAA
TGTTGAACAACAGCAAAAAAGTaat
>NODE_358_length_434_cov_4.631336
CTCTTCCTCCAAACAAATTTGCTGTAACTTTATCTGCAATTGGGCCCTGAATTGGGAGCA
AATAGAGGCAGCTTTGTGAAGCTCGGGGAAGGGCGAGGGCAGCGAGCTGGGGGTTGTTGG
GGAGGCAGGGGAAATGATACCGGGCTCTTTTATGTCAGGCAAAGTAGGACTCTTATCAGG
AAGAGAGCCCAGACAAGGGAGCTACTTCTAGAGGAAACTGGAGCACCTATCACCTGCTTT
GCATTTAGATAAAAATTCACCCTGCTGAAATAAAAAAGGGAAAAAAGCAAAGACAGGTAC
AGAAGCAACTATTGGAGTGTGTATGTGTGTGTGTGTTTGCACATGTCTGGCTGGCAGTTT
GATACACACACAGTGCAGAGACGCCATAGCAGTCTGTGGTACGCACCACTCCAGGTCTCT
TTAAATTGCTCCTTTGACTCTTCTTCAAAGAACCTGTCTAACTTTTAAAAGTTTTAAAGT
CGGGAGTTCGTCTTTGCCCACAGCAAGGGACAGCTTTGAAAGATATACTTTCACATTTTA
CTGCTCTCCTGATTTCCAAAATGAATGATAgttgaaat
>NODE_359_length_793_cov_14.993695
ATTATTACTCTAGGACCTAAATGGATGCTTTTCTGTTCTCTTTATACTAAAACTTCCAAA
ACATGCCAAAAGTTTTGTTATAGCCCAAAGAGTGTAAAATTCTAAATTCAAGTCATACAA
ACGATAAAGAGGCAGATTCGACCCAAGGGTCAGGTTTGATGACTTTAACTGTAGTTCTTT
AAAATCAGTGTTATTACTCAGACAGCCGTCACTGCCAGGCTCATAGAAATGAAATGAATG
TCATTATTATTGTGTTTAAAGCATAGGGGGAAGTGTATGTATAAGCACGTCAGGCCTGCA
TTTCAAAGAGGAAATCTTTAACATAAACATTAGCATTTTGTGAAAACAACTGAGTAATTA
GTTTAGGGCATAATAAGCTGGGGTAGGCACACAATGAAAGAAAGCATTCTGGCTTTAAAA
TGAATAAAAATTGATTGTGTCCCAATAAAAAACGAATTGGCAGAGTGTTAACTGGATTCC
ACATAAACGTCTGTAGCAGTCCCTGGCCGCTTTATTGTGTGCTAATGCAATAGAGAACAC
TTAGCAATAAATGCTCCTCTCTGATGAGCTCACAGAGGCTTTCCAAGATGGCCTGATGAA
ATTGTAAAAATTAGATTTGAGCTAGCTGCTAATGACTCCTAAAACAAAGGAAAATCTCCA
AATAGAATTAGCCTGCCCTCTTCTTCTCTAAATACATCATATGTAAATTACTGTCATTTG
GAGAAATATGCTTGCCTGGAAGGTAAAGCCTTCATTAGAGATCTCAGTAGGTTTGGGACT
CAAACAAGAACTCCTCCAGGACATTTAAAAAGTTTGAGAACTGAGAGAAGGTAAAGATAT
TGTTCACTCATGGCAGCAAATCAGAGATATGACTAAGGAATTTATTTTTGATTATTTTAG
TCAaaccagatggatttctttccaaagctgaaggcat
>NODE_360_length_556_cov_15.654676
CTGACTCTCGGTGTCGCTTCGCTCTCCTCGCAGGTGGATGCTTACGGAAACATCCTCCTC
ACCACGCTGGAGATGAACAACGAAGTGATGCCTTCTGACGTGGGGAGCAGCGTCAGTGAC
TCTCGGAATTCGGTCATGTCCTTTGACAGCTCCGGGGTCCAATTCAGGAAGCCCATGGCG
CCCCGAGATGGCTTCAGCCACCACTCGCTGGATCGCAGTGCCATGCGGAGCCGGGCCAAC
TGTCGGCTACGACGACGCTCCTCCAAGCTCAAGTTGAAAATCCCAAACCTGTCAGATGTT
AGCACCATTGACAAGTGGTCCCGGGTCATTTTCCCTATCACCTTTGGATTTTTCAACCTA
ATCTACTGGTTGTACTATGTGAATTGATGTGCATCCCACTAGGAATCATGGGCCATATTT
TGAGAGCACATTAAATTGGCTTTGATACAGTTCCAAAATATGTATACACATATACAAGTT
GAACATATGTATATGCATATTTCTATATATTATATTTATATATACACGTGTGAAATCTGA
AGGACCTTTCTGCTGTACAAAGTATTAATAGGATGACTTGAATGTTTAAGAATAATTGTG
AGAGAAGAATTTCAAGGCTTTGAGTTTCTTTTTCCTCCTGAAACAGACAAACAGACAAAC
AAACAAACAAACAAacaaacaaacacgagatcccaccagg
>NODE_361_length_580_cov_9.753448
GTATGTTTTAACCGCGTTGTGCTCTTAATATCATAACGCAGCACGTGCAGTAGATGAATG
CGTTTTGCGTTTTTACCGTCATATCTATCGGATATTTTAATCCAAGCACAAAACTTTAGT
TGAAGTCCTAAAATGGATTTTGTGGTTCTTTTATTAGTTTTGGATACGAGCAGCAGTTGC
TGGCTTTGCCTTTGGGGTTTGCAAGGGTTGCACCAGCAGAATTGTATTCTTTGGTAACAT
AGTGTGAAAAGTTTGGTCTCCCACAAAAAAAGTTCCTTGCGATCCTTCTTTACATGCACG
ATCTTTGATTTCTGACGATGTAAGATCAAATTGAGCTGCAAGTGTGCTCCCTCTCTGCCT
TTCATGCTGCTTCAATATCACGGCGTGAAAAAACAAAGAAGGCAAAGACTGAGGGAAATC
TGAAGCGTTCTGCCACTCAACATCCCCCAATCCCAAACAACAGCGTCTCACTGCCACTAC
AAATACATTAGAAATCAATTATTTATGGAACAGAGTCAGGGCCTCTTTAATCTTTTCCTT
TTATCCAATTAAATTGTCTAACCATTCTAAGCCTCTATAGCTCACAGGGAATGTGCTTTT
TTTTTTAAAAAAAAAAAGAAAAGAAAAGAAGAAAAGATTTTTCTCTTCAGTCCTTCTTTT
GACTTTCGATGTAACAGAGAAGAGACACTTCTGAGGCTTGAAGAATGAAAGGAAAGAAAG
TGAg
>NODE_362_length_552_cov_7.376812
ACAGGAAGTCGGCCATTTTGAAAAAAAGAGCGGATTTGAGCTGATTTTGGGCCAAAATCA
CACATTTTCCAGAGCTATCTCGTCCCAGGGGGTTATTCCAAATGACATGAAATTTGGCAC
GTTGATAGAAGAGGCATTGGTGAGCAAAAGTTGTTAAAATCCTCCGCAAAAGTCTGAGGG
CGTGGCCGTGGCGGCGCCGCAAACTTTGATGTTTCGCCATGAAACAGGAAGTGCACTGAA
AAATAACTTGAACGTGGTCCGATCGGCCTGAAACTTTACACGTTGCATCACAGTCCGGCC
CTCATCACAACCATATGATAATGATACTTGTCAGGAAGAGCGCCACCTGCTGGAAACAGA
AACATTTAGTCAAAAATCACCAAATTTCCAGAGCTAACTCGTCTCAGGGGGTTATTCCGA
AGCACATGAAATTTGGCACGTTGATAGAAGAGGCATTGGTGAGCAAAAGTTCTTAAAATC
CTCCGCAAAAGTCTGAGGGCGTGGCCGTGACGGCGCCACAAAGTTGGACATTCGCCATGA
AACAGGAAGTGCACTGTAAATGACCTGAACGTGGTCCGATCGGGCTCAAACTTTACACGT
TGCATCACAGTCCGGCCCTCATGACAACCATATGATAATAATACCTCTCAGGAATAGCGC
CACCTGCTGGGAACAGGAAGTAGCCGGTACATGCTc
>NODE_365_length_597_cov_17.229481
CTTACTTTAAAAAAAAATAATTCACTAAAACACGTCGGCCACCACGTTCCTCTCTCTCTC
CTCTCCTGTACCCGTCTCCTTCCTCGACCCAGGACCCCTGCAACGCTCTGCTCTCCTCTC
ACCATCTCATATCTCGCACACAAACACATACACACAAGAAACACACGCGGAAACACACAT
TTCCACTGCCACCCGCGTGCATTTATTTATTCGTTATATTTCCTAATTCAGTTTGACGAA
TGAGTGACAGCTTGACACTTCATTCGGCAAGATTAATAGAACGACACAATATTTACGTGG
CAGAGACAGCCAATTATCCCACCATCTATCATCCAGATTATCTTTCTGATTGAAAACTAC
TCGTCCATGTAATCGGAATTATTTGGAATTAGAAGGGAATTTATGGCTTCTTGTGTCACT
TTTCCTGGACGGTGGTAAATTAGAAATATTAGATACATAAAGAGAGTATAGGAAATGGGA
TAAATAGAGGCCTGGAATTAATGCCACACATTTCCTTTTTTATCTGTTTGCCAGTCTCTG
TGCCTCTGAATGAACCCCATTTTCTGTCACCATTTTATAGGTTATCATCACATATTATTA
ACACATACTGTCGGCTGTACATTGTGGTGATGACGCTGTGTAATTCACACTTATATAAAA
GGAGTTGTCACACTCTTTTGCCATGAACTCCAGCGTTTTTGCTGAGAGAATGTAGATATG
TTTGGTTGAGCAATGAGTTAt
>NODE_366_length_625_cov_4.632000
CCTAACCCTAATTCCAGCCCTTAGGGATAGGGTTGGCCCATACTACGGGACCCAAAAAAG
TGTCACTACAAACCTATACCAATCAACTCAGAGCGGTCTGAAACGTGCTCCCAAACACCT
TCTGTGGGCACTTTTCTTGGCCTCAGCACTTTGAAACTGGCTGTGTTTCTGCACGTCCCA
TTGTCAGTGAATGGGAGAAGGTTTTGGCCAATATCTCCGGAAGCGGACGTGCTAGACACC
TGGAAATGCCACCTGCCCCACCTAATTTGGCTATGCTGAAGACGCCAGTCTTGGTCCCGA
GTCTCTACGACCTTCCCGTCCCGAGATACAGCAAAAAATCACAGGTTACTCCCACTTCCT
GACGTGCTAGAGGCTCGGGAGTAGGTTCGGTGCGATCGCGGTGGCAGCAAATGGGGGGGT
AGACACAAGTTTCATGTCTCTAGCACTGACCGTTTTTCAAAGGCTAACCCTAACGCTAAC
CCTAACCCTAATTCCAGCCCTTAGGGATAGGGTTGGCCCATACTACGGGACCCAAAAAAG
TGTCACTACAAACCTATACCAATCAACTCAGAGCGGTCTGAAACGTGCTCCCAAACACCT
TCTGTGGGCACTTTTCTTGGCCTCGGCACTTTGAAACTGGCTGTGTTTCTGCACGTCCCA
TTGTCAGTGAATGGGAGAAGGTTTTGGCCAATATCTCCGGAAGCGGACGTGCTAGACACC
TGGAAATGCCACCTGCCCCACCTAATTTGGCTATGCTGAAGACGCCAGt
>NODE_367_length_308_cov_9.590909
ATTTGTGCCCACAATGGCGACTGTAGGTATGCTAAATACCTCTGGTTCCTTATCCGGGAA
CTACCTCTTACTCTGCTATTGGGCCACTGGGTCACGTGGTAAAAGTAACTTTACAGGGCT
GCTCGCAAGTAGGAGGGCTTTATGGAGCAGAAAAACGACAAAGCTAGAAAAATTATTTTC
CACTCCAGAAATTAATGATCATGAGCTCGTATTTGATGGAGTCTAACTACATTGATCCGA
AATTTCCTCCATGCGAGGAATATTCGCAAAATAACTACATCCCTGAGCATAGTCCAGAAT
ATTACAGCCGCGCAAGGGACTCTGGCTACCAGCATCACCACCAGGAGTTATATCCTCCGC
GGGCGAGCTACCAAGAGCGCCAGTATAACTGTGCAAGCATCCCCGAACCTGACACGCCAC
GGGGACATGGAATACCCCATTCTGCGCACCTa
>NODE_368_length_334_cov_10.640718
TATAACTATCTTCCTGCCAGTGATTGGCATTCACACAAGAAGGGGTGAGTGGGACTGGGG
AGCAGATGGTGACATTCCACATGACCAAACTGATCAATCAGCATGCTGGGACGCAGGTGC
AGCACAGGCGGGCAGCACCACACCATCTATTTCACCATCTACGGGGCACAAACACATGGG
CACCAATCGTGGCACCCTGAGGGTCTGCATGCTCCTCCGTCCCGCTGCGCCAAGGTTGAT
GACATCAGAGTTTCCCATCCGCTCTTCCACAAGACGCCAAGAAAAAGGAGGGAAAAAAAG
CCCTGTATAAAATCTGCAATAACAGCCCGGCCTGGGAAAAGGTTGTGTAAGTGACGTCAA
AGCCAGGGACTCCCATGTTTCACCCTGATACTGAACTGATAAGGAAGAAAGAGGACGAAA
GCACCTTCACATTTCAGCCTGACCGGAGTTAttttggcttctgataacagtatttaag
>NODE_369_length_337_cov_8.543027
TATGACCTTTAGCAGTAAATTGTGTGTAATGTTGCAAGGCAGGATACAGTATATTCCCCA
GATGTCACACCAGGCCCCTGACGTATGATGGAGCAGATGTCTTAGCCAGTCCAAATGGCC
CTCTAAGACACAAACACACACACAGACACGCGCGCACACACACACACTCATATACACACA
GGCTCAGGCTGACACGCATGCATAAACATGTGTTCACACACATTCCAAATGGTGACACAC
ACGTACATAAACACAAGGAGATGCAGAAATGCGCATGTCGTCTGTCTCACTTGCTCCAAA
TATTTAAATGCTTAATTTTAATGGAAAACTGTCATGAACTGATCACCCTCGGAGGGCATT
TTTATTTATTTTCAGTTTGCCTTACTCTGTAAACATCAAAGGACAgtgtcaaacgtacag
tcatctgtgcttttcattctcattttagatatggagatagtacattaatctttattttcc
c
>NODE_370_length_486_cov_8.726337
GTTAAAATATACATCATATGGATCATATAACATTTATAACTGCCCTTGCTTAACAGACTC
AAAGGAGTGGCCCTCCTTCTGCAAAGGACATACTGCTGGACATGACTGGAATAGGGGAAG
CTCTGTATATGGCATATAGGTTATCTCCCATAAGACCAGAAACAAACATGTTTATTCCAG
TCATCTCTTTGGTTAGTCCCTTTGCTTTTAGCCCACATCTGTATGGCAATCATCTCCACC
AAAACACTGAGCCATTATAATCCCATCCCTCCTGCTCACACACACAGAGTCCCCCAGCCT
TAAGGAAGGCCCGACTTACTCTGATAGGATGTACGGATCCTTTTCTTTGAATCTGAATAA
AAGTTAGACAGGCCACGCATGCAAAACTCTGTCAGGCAGGCCCGCATGCCCACACCAGCA
GCCACAGAGTCACCAAAAGGTGGAAGAAGGAGGAGGAGAAGAGGGAGGAATTTGTGGTAA
ATGTAACGGGGGGGAAGGAATAAAGAGTGAGAAGTGTAGGTGAGGATTGAGGGCAAGGAG
AGATGAGAGAGACAGAGAGGTGGGAATGAGAGAGAGAGATGGCGATGTAAGTAGGATAGG
ATGGTGATGGAATGGTAAAAGGAGAGAAAt
>NODE_371_length_681_cov_10.810573
TTTTTTTTTTTTTTTGCTTCAGGTTTCCATTTTAACGCCGTCTTTGTGAAAATTCTCCAC
CTCCTAGTTTACATCTCCTTTCCCCTTCTCTGCTCCCCAAATCTACAGGCAATGGGACGC
TCTTGTACATTAAATAAGAACTGTCACCCTGGGCAACTTGCAGCAATGAAGCATTTATTC
TGCCTCACATTTCCTGGCACTTAGAATTATTTCCTTCATGCCTGATAACCAAATTACAAT
ATGGCAGGTCTCCCCGGAGCCACAGGATTGTTAGTGCCAGCTCACAACATACTTTCAACT
GATGTGGCATTTCATGTACAGCTGCCAATCAAAGCCAGCAGAAGGCTGAGATGTAAATGA
GGGCGGGCCCGATGGTGTTCAATTACTGCTCTGAGCTCTGCATAATCCCCCTTCCCACTG
ACTGACTGACTGACAGCTCCACATTCCTCCTCATCCCCAGCTTTCTCCCCTAATTTCACT
ACCTAGGTTTCGCCTCATACTGGGATTTGGAATCAGACATTGGAGGGAATTTCTGTCACT
TTCATTTCCATTTAGAACAGTGCATAAAAAGTGTATTATCTGACATGTGAAGGGCTATAA
CAGTAAAGGGATGTGCATTCGGAAAGCAAACTACTGCGAACAACAAATTCCCTACAATTT
GTGACCCAGAGctcagtgccaaactgagtctcctatatgttatgtcagtgtcttcccctc
tgttgaatatcattttctctttcccattacaaaagaatgggaatttcaacagctgagtgg
gccgagatgctcttagctgcctactcagcatcaacctttggtaaa
>NODE_372_length_565_cov_16.352213
ATTACATTATCACCATACAGGCTTGATCACAAATATTTAAAACCTTTGCAACAGTTACAA
CAAAACAAAAAACAAAATAATACTCAAATAATTTACATGAAAATCTATAAAACAGCAAAT
TGTTCACAAATTATATTTTTTTTTCCAAGTTTTCATTTTTTTTTCTTTGCTTATTTGTGT
TTTGCACAGTAACACAACACTCTCACAACAAGATCATGGTCTTATTACAAAACTCCCAAC
AAAATGTAAATATTTCTAGTTTTCTGTTGATACTTTCATATTTTGGTTTTTAAAACCAGA
AACTTGTCATTGTATATCCTTTCCACTGCCTATAGAGGCGCATAAAAGGTTACTCACACA
CACAAATACTTCACAGCACTTTCTAAGAAAAATATACACTTACAAAATATGTTACAAATT
GGCACACAAAAAATATACAAGATTTTGTAGTGTCAAGAGTTCATTAAGATTCCTTCTGGT
AACAACTCTAGACAGTATATATAAAGCTCGGTAATCTTTTAATGAAAAGAGCAAAAGTAA
TTCCAACCAGTGTCAAAGAATCATGAAGTGAATACATCAAACATAACATTATAATATACA
TTCATAAAGAGGGTTAGGTACCTAATCTATTTTGCATTTCTTTTTTTGTTAACTCTGGGA
AAACAAAACAAAataaaaaatctgaacgaaacagaaaagaaaagaaaac
>NODE_373_length_363_cov_6.438016
AAGACCAGGCAGAGCAGGGATGTGAAGAATATAAACACAATTTTTTTTTATTGTCCAGAG
GGAAAGGGGGGGTGCCGGGGGTTGGGCGGTGGGGTCTGTAAAAGAGACGGGGACCTTATC
ACAGCCCAGCAGCTCTGTAATTCGCCGCCATGATAAAGTGGCAGCGCGGAAAACCTTACA
AGGCTGGCACAATCCAAAGACGGATTAGGTTTTTCTGACATAAGCTTCCTGAAAAACTAA
TCAATCAGCCCATGCAGTATTATCAGAAGCGTGAGATTAAAGAGCTGCTCCTAATCCCCC
CACTGTACATTTTATTACACTTCCCAGTGTTAGTTGCCTTTAAATATACAATAAATAAAT
AATAAAACCAAACCTAATTGAGCATGGGGAAGGGGAAAAGGGTTAAAGAGCCCTTAGAGA
GGGAATTTATGTAGAATTTGTGTTTTGTTATGAAGACAGGGATAAAACTGTTGTCCTTGC
CAGAGCActttttgactttgaatagag
>NODE_374_length_856_cov_10.642524
ATTTCATTATAAAACCTAACGATGAATAGAATACTTATCTTTAGGTTTTATAATGAAATT
ACATAGTTTTGCTAACCCGTGTATTTTTATAGGTCATTTCCCACTAAACATCATCAAAAA
AAGAAAGAGGAAACCCTCCAGCTTCACACTATTGGGTTTCATTCATTTCATTTGATTTGA
CATATCATGCTTCTGTGCCTTGGCAATAAGGACACAACATTGCAGCATATTGGCAAGCTC
ATTTGCTTTTCATAGTGAGCGTCGTGTCCAAAAAAAAGTGCCCCCTGGGATAAACACGTG
TACGGGGACTGCGGGCTCGCCGCCCCAGCAGCAGGTGGCCCATTGCTGCCTAATGAACAC
CGCAATCTGTTACTATCGCAGCGGTGCTTTTCACCAGACAATTAGGCGACTAAGCATGTC
ATTATTCCAGGCCAACAAGAAGAGCCTCTTCTCTAATTTCATCTTTTCATTCCTGTTTAC
TCACCCACACTCCCCTCATTAACGAGAGATTTTCCAGTCCATGCTAATTGGTTTCAATAA
CATTCATTTTAGTTGAAAGGAAACGATTCTGTTAATTGAGGAGCGCAGAGAGAGGAGAGA
GGGAGCGAGGAGGGGAAAAAAAAGAGAGGCTTCTTTTCATTTTCAAGTGCGTCCATGAGA
TGACGCTTTTGAAAAAGCGCTCTACAGGTTCAGAGCTAATGAAATTAAGTGATGCCGGCC
GTGGCAAAAAGGAAAGCCTAAATTAAAAGCAATTTATTTTCATTGAGGCATGTGGCACTG
TTCGGGCACAATTAATGGGCTGAGCATAGACACAGAGATACGGAGAGAGAGAACAAAAAA
AAAAGAGACAAAGATACAAAGAAATGACTGGTGGCACAGATGAGTCAAGAGAGAGCAAAG
TCTAGACCTGGACAGATTAACTGTAATGATTTGTATTATTATATTTTTATCTATTTTTTA
CTATCTTGCTAAgtttgaaaaaaatagataaaaatataat
>NODE_375_length_182_cov_5.758242
AACCCTAACCCTAACCCTAACCCTAACCCTAATTCCAGACCTTACGGCTAGGGTTGGCCC
ATACTACGGGATCCAAAAAAGTGTCACTACAAACCTATACCAATCAACTCAGAGCGGTCT
GAACTGCGCTCTCAAGCGCCTTCTGCGGGAACTTATCTTGGATTCAACGCTTCCACACTG
GATGCGATATGCACGTCCCATTGTCAGTGAATGGGAGAACGTTTTGGCCAATATCTCCGG
AACCAGACGTGCTAGACACCTGGAAATGCCACCTGCCCCACCTAATTTGGCTATGCTGAA
GACGCCGGTCTAGGTCCCGAGTCTCT
>NODE_376_length_389_cov_8.678663
CTCACGACGCCTCCCACCGCACTCAGCTCATCAGCAAACACCTAATGAGCCTGCGTCAAG
AAAACAGACCCCCAGCTCAACCTGCCCGCTCCCCGCCCCCACCCGGCTCTCGGGGGGCGC
GGAGACGGCACTTTACAAGGACTGATGATGCTGCAAAGACCACAATAATGATAATTAACT
TGCTGAATTTAGAAGATTATGCTGTTAATTAGTTGCAAAATAAAGATAAGTAATATAGTA
GCAGATGGTTGAATAACACCCATGAGATGGAGGGTTATTACACTGATGAGGTTTCCATGG
CAGAGATGAAATATGAATCTGACTGGCTTTTCCCTCTTTCTATGGGCCATTCCAAGAGAA
TAATATCTTGTTTCTGCCAGAAGAGCTTCTGGAAGGGTATTACACGATAAACTAATTTGG
TAGATAGATTGGCCTGGCAAAGGTAGTTGTTAGAATAATGTGGTCCTCTGTTTTCTCATG
TAAATGTATTCCCTCTCACTTTGTTATTGCTTCCAAGGGCTCATTCACTTTCG
>NODE_379_length_205_cov_9.292683
CGAGTCTCTACGACCTTCCCGTCCCGAGATACAGCAAAAAATCACAGGTTTGTCCCACTT
CCTGACGTCGTAGAGACTCGGGAGTAGGCTCAGTGCGATCGCGGCGGCAGCAAATGGGGG
GGTAGACACAAGTTTCATGTCTCTCGCACTAACCGTTTTCCCAAACCCAGGCCGAAACCT
TAACCCTAACCCTAACCCTGGCTGTGTTATGCACTGCCCATTGTCAGTGAATGGGAGAAC
GTTTTGGCCAATATCTCCGGAACCAGACGTGCTAGACACCTGGAAATGCCACCTGCCCCA
CCTAATTTGGCTATGCTGAAGACGCCGGTCTAGGTCCCGAGTCTCTACG
>NODE_381_length_231_cov_2.264069
AGACACAAGTTTCATGTCTCTAGCACTAACCGTTTTCCCAAACCCAGGCCGAGACCCTAA
CCCTAACCCTAACCCTGGCTGCTTTATGCACGTCCCATTGTCAGTGAATGGGAGAACGTT
TTGGCCAATATCTCCGGAACCAGATGTGCTAGACACCTGGAAATGCCACCTGCCCCACCT
AATTTGGCTATGCTGAAGACGCCGGTCTCAGTCCCGAGTCTCTACGACCTCCCCGTCCCG
AGATACAGCAAAAAATAACAGGTTTCTCCCACTTCCTGACGTCGTAGAGACTCGGGAGTA
GGCTCAGTGCGAtcgcggcggcagcaaatgggggggtagacacaagtttcatgtctctag
cactaaccgttttcc
>NODE_384_length_336_cov_4.485119
GTCACTAATCATTATGAGGGCAATAGAGCTGTTATACAGGCTTTCTGTCGAGCAGGAAAA
AAAAAATCAATAAACTGTGTTGGGGAGCTGATCCCCCCACGTCTCCCTCTCTTTCTCTCT
CTCTCTCTCCCTCACTCTCTCCCTCCCTCTCTCTACTCTCCCTCCCGCTCTCTCTCTCCT
CTCCCTCCTCACTCTTTTTGTCCTCCGCAAATGAAATTCATTGCTGCCGGTTAGTGATCT
GTAGGTCTGGAGCTCGACTGATATGAGCTGCCATCACCATTTGAATTGAGGGGTATTCAG
TAGCACATGAATATGAACAAATGGCAAACATAAATCTCTTGCATGAAGTACACCTTCTAT
CCCTTTATTATGgaacaattgacccatctaaaatgaattctaatgccagggaaagcattt
agatttaaattacaccgtgggtcccctggacctgagagatgacggcataaaaaagattaa
>NODE_385_length_573_cov_5.490401
ATATATTTTATCTTCCCGTGCCAGTTATCGGAATGTCCTCCCCGTTCCGAGAAATGGCTG
TCCTGGGACTCTTTTGAACGGGCCTTTTTTCCTTCGACTGGCACCTGTACGCCAATCACA
CTCACTGCAACCGGCCCGCAATCTTCCCTTGTTTTTTCCTCTTCGCTCTCTGTCTTCAAT
ATGGTTCATGGATTAATAATTCATGGCCAGTTATTAGGGCCAGTTCAATAGGAGATCTGC
TGATGGAGGGTCGGCGCTCGGCGAGCGTGCCCGGAGGGATGCTGCGTGTTGTTGTGTCAG
CCCCCATCTGCCAGAATGCAATAAGGCAAACAATGGAGGCCTTGATTTCCACCAGCAGGC
CCATAATCTTTAAATGGCTATTAGCTGAAGAGTGCAACCAGTCAATAACCGACAAAATCC
TTTTAAAAGCTTCTCTCCCTCTCTCTCTCTCTCTCTCTCTCTTTCTCTCTCTCTCTCTTT
CTCTCTTTCTGCACTCCTCTCAAGCTCTCTCTTTTTATCTGCCTCCCGCTCTCTTTCTTC
TCTCTTGTTTCTGGTCAAATTGGGACACAGTTGCTACAATAAAACTCTTATCATGAGCGC
TTTAATGCCAGCAGAGGCCGGAGAAAGAGCTACCAATGGCGGTGGCCAAAATGAGGACAA
CTGAGGTCAGCATCCATTTTTGGGGGGAATTATTCCACTCCATCAATggatgctgac
>NODE_386_length_541_cov_10.373383
GGTAGGCCCCGCTCTGGCTCTCTCGCTCAACGCAATCCTCCACCCACCAACCGCTACTGT
CCACACCGACACCACCAGCAGCAGCACCCAGGATGGACGGAAGGAGGAAAGGAGGGACCC
GGGGAGGAAGAGAGGACAGAAAGGAGGGATGAAACTGGCCTCTTCCATTCGGAGAAGGGG
TGTGTGTGGAGGCAGAGGAGAAGAGGTGGAGATAAGTGGACAGGAGGGAGGCTAAGAGGA
GGGAATAGATGGGGAGGAAGAGGCCCCTGTGCTATCCGGAGCTGTCTGTTTCTGTCTGTA
TGTCTGTTCTCACACAGTCGAAATCAATTTGCCATCAGGACTGTCACTGTGGAACAAAGA
GAGAAGGAAGCTTGCCAGGTCGGACACACTCAGAGAGAAATGGAGAAAGACAAGACAGGC
ACAAGGAGGCAGGATAGAGTTTAGGAGAAGCGCAGGTGGGGTCTGGAAATCTACTTTGCC
CCACCTACAGCTACAACTCCAAACACACCTGCCATTATCAGGAAGATTGGACTTCCAATT
CCCTCATCAACATTTGCATGCAGATATGTATGCTGTTTAGAAATTGTGGCACAAATTGAG
AAGCATTTTATCCAATGTTTGTCCTTTCAAACAACAAAACCAAGACGTTACTGTTGATGA
GAAAAtcatcaagccatctcctgag
>NODE_387_length_436_cov_1.729358
ATAACTTTGGTACAAACGTGTCTTTTCTTTTAAGTGCTGTATAAATAATGATTGTGCCAC
ATTTTATTTAAATATATCATAACATATAATTATAGCACTGGAACACATAATGAAAACATC
TTATCAACGAACCAGAACATAGAAAAGAGAAAAGATACAAGAAAAACAGCATCTGTATTT
CAAGAAGACCGTGGAGCGATGTACAGTGTATCTGTGGGGCTGAAGCAGCTGTTCTCACTC
TCTGAAAAGAAAGAACAGAAACACATCAGCATTCCTCTTTCAGGTGTAAATGTTCAGTTG
ACAATGCACACGATGTGGGATTGTGCCTATAGTGGCAGGGGTGTTTATTTCAACTCTTTA
TGAAGCACTTCAGCAGAACTTGCGCCACCAAGTGGCTAAACTGGGTTTTATCTATTCAGT
CTCCTTTGCAGCCGCTCTTCTTCTAGTTTCAGTCTCCTGTATCAGTCAgtagaacgggac
atgaatccattcagtgaaatcacacagtcacagtcgtgctccttctccgctctgcatttc
ttctttctatgatagcaacatgttgtatctaaaacctgac
>NODE_388_length_325_cov_3.461539
TCTGGTTCCGGAGATATTGGCCAAAACGTTCTCCCATTCACTGACAATGGGACGTGCATA
TCGCAGCCAGTGTGGAAGCGTTGAATCCAAGATAAGTTCCCGCAGAAGGCGCTTGAGAGC
GCGTTTCAGACCGCTCTGAGTTGATTGATATAGGTTTGTAGTGACACTTTTTTGGGTCCC
GTAGTATGGGCCAACCCTAGCCGTAAGGTCTGGAATTAGGGTTAGGGTTAGGGTTAGGGT
TAGGGTTAGGGTTTCGGCCTGGGTTTGGGAAAACCGTTAGTGCCAGAGACATGAAACTTG
TGTCTACCCCCCCATTTGCTGCCGTCGCGATCGCACTGAGCCTACTCCCGAGTCTCTACG
ACATCAGGAAGTGGGAGAAACCTGTGATTTTTTGCTGTATCTCGGGACGGGAAGGTCGTA
GAGACTCGGGACCTAGACCGGCGTCTTCAGCATAGCCAAATTAGGTGGG
>NODE_394_length_801_cov_7.059925
ATTAGAAATTATACCCTTGGGATTAGCGGGCCAGACTATGGTTACGCGTATGTATGTTAC
ATAAACCATAACTGACACATGAGGCCCACGTATGGTACATTGGTGTGATAATTTGTCCAG
ATGTAGCAGACCTTAAATCACATCTTAGGCGTGGATGAGCACAAAAGGTCCTTCATGAAT
GAGGGAGGATGTGTCAAAACAAAGGCTCTGCCAAATCACTGAAAACACTCTGCTCATTAT
TTGGCATTGTTTGCAAAAAATACGAGTCTAGACTTCTATGATACTCGCATGCATTATTAC
ACTGAAAGCTAGGAGGGTTATCGGCATAACAGGCTCACCCACAATCCCTGGATTCACAAA
GGGAATGATTGTGGCTGGAATGTGGTGTGTTCCCAGGAAGACTAGAGAGGGCCATCACAA
AAGGAAAACCCACACGGTGGGCACTTTTTCTTCTGCCATGTACAGGAAGCGAAATGAGAA
CTATCAAGTTTGACACTATTCACAGCGCCTTCACGGGGCCCTACAATACCTGGCTGGGCA
GACAGAATGCCGGGCTTAAGAAAGGGGGGAAAACGGCTGGCAAAGTCTCCGTCACGTGAA
AGCGTGTCGATATTTCTGACACCTCCAGGCTACGTGCCAAATAAAGAGCATAGGGGCTTG
TCGCTGTGGGGCCGCTGGGCCCACCAGAATGCTGAAAGCTGGTACCCCTAATACTCCAAC
AGAGACCTGGGATGGAAGATTTCTGTGTAAACAAGAAAGAAATCTTACTGCGCTTAAGTT
TGGAAAAACTGCAGGAAATAACGAGCAATCAAAAAAAAAGAAGAAAAGCATTAAGAATAC
GTTCTCCTTAGGCGGGAATTAAGGTGTCAAAAACCTCAGAGTCAAATATTCTTATCAACT
GTATTGAGATTAATGTGATTTTTCCATCTTTGTAAtaatacatgc
>NODE_395_length_368_cov_17.695652
GGAGGGTGGGGGGACGGGGAGAGAAAAATGTATTGTTCTTTTTTTTTGGGTTTTGTTTTT
TTGTTAACTTGTACACTGTGCAAGGTTGAATTATCCTGTACAGACTGTAAAATGTAATAT
TATTTTGTACAACTTAATTGAAAGAAAAACAAATCTACTTGTAGATCTTTGTGCCTTGAT
TATGGCTGTACCTGTAAATGAGCTCAGATGTAAGTATGTTTTCGACTGCGCTGTACAGCT
TGATGTCAAACTCTATCGGCAGCGAAAGACTGCGGGTAGGGGACTTTCTCTGTAGAGTTT
AGTTTTTTCTGGTTTATAAAAAAAAAAGGAAATGCTGTTTAGTAAAAAATAAAAAATAGG
GAAAAAATCCTAAAAACCTGTATACATTATGCAAATTAACCACTTACCTGCagtgaagac
cagatgttgcagcgccatgcctttttttttggttttgttttgttttatttctcctccttt
tattattattattattattattattaatatta
>NODE_400_length_649_cov_14.362096
CTTACTTCTTGCTCTGATCATCGTGTCCATTTGCATGAGAAGATTTGTTCTCATCCTAAG
CAAGGTTGATAGAAGAACATCATGAGGACGTAGATGAAACATTTCAAGTCGTCAAGGTAA
AGGGGATGGGGTGGGACAAGAGAAAATGCAAAATATATTCAATTAATAATAATACAAACT
TCCTACTGTCATGTCTGGACAGTGTCCTTCCACCACCCCAATAGCTTCCCATCCCACTCC
TGTTTTTTTCCTTTACAAAGCTGCTCAGTACTTAATGCAACAAAGCAAAGATAAGGGAGA
GTGTCCAACATATTAGCTCAGTTCAGGAAGCTTTGACAATAGTCAGGTCATCTCCACCAT
TCCCCTTCTAATAGGTCGTACCAATGCCACTATTTGTGCCTAATCATGTGACCACGTATG
GCCCACAGCCACTAAAAGAGATCCTGTGTGGTTGGTGTCAGTCCAGTGATCTTCACCCAT
TTTCGTTCTTGGACTGTAAGAGCTCGATGCCACCTCTGTCACACATCTTGCCCTGAAGCA
AACAGGGATTCACACTTCTTAGTAATATTGACGCCCAAGAAAATAAAAAAGATTAATTCA
TCCACGTGTTACACTACCATAATCTTTAGTTTGCATTATTAAATACTACTTATAACCTTT
TGACTCAAGAAGGAATTATTAACTACTGAAAATGAATCATTTTATAATACAATGATGCTA
GATAGAAATATCTATTTTTACAGTCATTCTAATAGTATATCAATATCTGTGGTGTTGTGT
AGCATGCAAtaat
>NODE_401_length_349_cov_1.762178
TGCTGCTGCTGCAGCCATCAATCTGCCTCGCGTTGGACAACTATGTACTCAGTCTGCAGG
CATGTTCCGACACACGCTGGCGTGACCGCATTTTAGCCAACGCATGCAATAACCGAGGCC
CCAGGGTCCGACTCCGTCCTGAGAGCTGGACGAAATTGCTGATCAACATCAGCAGCGTAA
ATCCCGCCCAAATCCCTCCGACCCGACTCCTTCCTCCTCTCTGCCCTTCCCATCGCTCGC
TCAAGAGTACACGGTATCTCCTCATCTTCTTCGTTTGGCTCATCTCATTTTACGCACCGT
ATAGTTTTGGGCTTTTTTATTTTCCCCCCTCTCCCTCGGCCTCTTTGTGGCTGCGGCAAG
CTGAGACTCGCGCAGGAGGCCTCTACAAATACTGTGTGCACACCGGGGAcaatgccgggg
cttgaatgcaacccagctgcgtgaaacttgagactgtacgctgtgtgtacaggtacgcat
cgccgtgtgtaat
>NODE_402_length_503_cov_10.312127
GTAATGTTTCCATAAGCTGTCGTTAAAATCAAATAAGCAGCAATGAATCTTGATTTTTGT
TTGTTTGAAGGTTGTTTTTTTTGCACTTTTTAAAAACTTGTTGTTTTGTTCACGTCCACA
AATCTAAAAGCATCTCTGTGTAATTCAACAATATCACAGATTTTTTAACGAGACTGTATT
TTGTAAATGTAACATTTTCAATGCAGAGCTGTAAAAAATAATCACACAAAGTAGCCTGCG
CCACCTATCAGCAGGCTCAGTTGTAATAGATTGTAATTCACATTCTGAAGACATTGGTTG
TAATGCATCCCAATCTGAAGCACTTTGGCCAGCCCTTCCCCCACCCATAAACACACACGC
TCCCTTTCTCTCCTCTCCGGGCCTCCTGAGGTTGGTGTCTCTGCGTTAGGACTCTATTGT
TGCCTACTGCTGGATAATGCCCTTATTAATTGTACCTCTTTGTAAGGTGTCAGCTGTAGC
CTCAGATTGAGATGGATGGATCTCTGGAGTCTGCTCCCTGGCCCTCCACAGACGCTCTAT
CTCGGCACAGCACACAGATGCAACAGTGAGTGCAGCCACACTATGACTAAAAGCTCAGAT
AAAACAGCCATTTTAATTATTCCACCCTAAAAAAAAAAGAATGAAAC
>NODE_403_length_333_cov_6.018018
GATTAAAACGTCATTTTACAGCCAAAAAAGAAACACGTTCCCAATCACTGCCCTTGAATT
ATTGTTCTGTAGCTCGAGGCTTGTATTTTAAAGTCACTGAATAATTGCAATCAGATTATT
CTAATCAAGTGCTGGAACAGTAATTACAGGTTGCAGTCATTTAAGCTGCCCTGGAAGTCC
CATACACACTGCTGGTGCGCATATTAAAAGTTTATGTCGCAGGAGATAAATTTAATGAAG
AGGATTGTAATCTTTCAGCTACTTTTAGATAGGTTTCACTCGTGTTTGAGGACCTCAGTC
TCAGCATTCGGAATAGCTACGCCAGAGCCATTTATGGTAGATATTTTTCGTACCCTGCGC
CATTCTCCTCCGGCCCCCTCAGTCCTCTCAGTCAACCAAGCCCAGGCAATGGTACCAAAC
AGTTCTCCCAAttggactagacgcgtttcctcctactcatctccccccactgataac
>NODE_404_length_558_cov_11.793907
CAAACCAGATGAAAGACTGTTCATAATTGGGTTAGTAATGTCTCTGGCACCGTCTGCTCG
GTCATTTCCTCCAATCTCCCCGAGCAACAGGGGATGATACAGGCGACACTCAGACCAGGA
GGGATCTCGCTGCCATGTGACAAGCTGCCTTCTACATTCTTTCACCGTCCTCAGCACCAA
TTCTGATACAAGGAAGGAAGGAAGAGACAAGCGTCATCTTCAGATGCAACACTCGCAGCA
ATTTCACAAATCTTTTAATGATTTGTGACCCCTTTGTGGACGGCAAAATTGTGAACTCAT
GCACCCATAACTTCTCACTTAATCTGTATTACTCTCATCACAACAGAGCAAGCCACTCTA
TCAGTAAATGCTAATCTCCTAATTAACAAGCTAATTAGGCAATTACAGCTTTGCAGAAGG
ATGCCTAAATGAAATATGACAACACAGTCACTTTCTACAGCACCTGTGGGTCTTTTCAGA
TGTCACAATGAGAAGCATGATGACAAAGTGTTGTCTCTGCACTCATAGGTGCTTATTCCT
ATGCCTCGCTTAGCTCATTTGTAAAAATATTGTCATTTTATCTAACCTAATCTGCACTAC
TTGCGGAAACAACTTGTCAAATTACAAGTAAattatttctcttcgaataagctgacctgc
atcactttaccacagtgtgattttacaggtagagcagaaaac
>NODE_405_length_561_cov_16.837790
ATGTGTTCTACTTTATGCTTGTGTTCATGCGAAAAGATTTCTGAACCAGCTGGAGTTTTG
TGGTCCTCCCCATTGGTCATTGGGTTGCAGGCCTGGTTCAGTCAGAGGTGATTGAATAGA
AATATTGTTTTTTTTTCTTTTTTTTGGGGGGTGGGGGGCATACTGATGAAAGGTTGATTG
ATATGGTGTCAGGCGCTCTGTGATGGATTAAATTGTGTGTGCAGACGTTGTGGCCCTGGC
CAGTCATGGCTGTTGCTGCCTTTTCCGCCAGCCACTGCTGCGGCAGCTTTAAGAAAATTT
GATTTTCGCAGCTCAGAAACACACGGCAGCCCCTTTCTCTCCGCTGCCTGACTTCCATTT
AGTTTGAGAGTGCACAAGTGATTCTTTATTGGATGAAATCTGCGCCGGATTGGATAAAGT
GTTAGAGCGCTGAGCCATCTATCACTATCACCGCCCCAGCTCCAGTTTCATTTTAAAAGA
AAAGAATGAAAGCAGAAAAAACAGAAAGAAGAAGAAGAAAAACAGACAGCCATAGGATGT
TGGAGATTTGAAAATTAACTGTGGCAAGGGAAAAAAAAGATCTATCCTCCAACCACTAAG
CCTGTTTCCTCTGTTGGAGGATACCAAGCTTTTCTCTGTAGAGATGCCCCCGTGACTCAC
TAGTCTCTCAAGCTCTCCTGTCTCTCTGCTCTCATAATgtctgct
>NODE_406_length_816_cov_10.946078
ATGTGTTTATATATAAACAGTCAGAGGATAAGCCCTAAATCCACTGCCAAGCTAAATGGT
TTATGCATCTTTTTTGTTTGTTTACTTCTATGTCATTTAAGCAAATTGGTCCGACATCCC
TGACGAGCACGAGATCTAAAGTGAGTGTATTTTGCATTCATGTCCAAAAGCTTCTCTCTC
TCCCTTAACACCACAGTAACCTCATCTTCACCTTTCATTTGGCCTCAGAGAGATGTTAAC
AGACTCAGATGTGCATGATGGCAGTTCTGTGTGCTTTTTTTCCCCTCTTCTTCGTCTGCA
CGCTCTCCTCTTCCTTTGTTCCACTGGTCTAATCCAGTATGTGTGGGCCGGTAAGTTTAA
TGGAAACAATTTATTAAGTCCGGCTTAAAATGCCATCTGCAGCTAAGCCTCCCAAAGCCG
CTAAGCTCCTGGTTTCGCCCCGGAGCTTGCTGTGTTCACGCTTACTGTAATGCTCTGTTT
AAAATGAGCACAACGGGTCAAAATTAATCAGGATTACAAGGGCACAAATCCACTTCAGAA
ATGGGTTTTCTACCAATCTTTCTCCTGCTATCCCAAGATGCCCCAGGTTTCTCTGGTGGA
CCGCACACCACATGGGTTCACCATCAACACCATGGCAGGTTGCATTTAGCTGAGACAACA
GAACCTCAGAGAGGAGTAGGGGCAGCAAAAGACGGTGCCTTGACTATACTTATTGCTCTG
AAACCCACAGATGCAACATTCAACATAGCCAGTGCAGATTCCTAAGTGTTCTTCTCAGAT
ATTTCTAGCTGCTGACAGCTAGGTGATAACTCCCCACCACATCCATAGGCCCAGCTTTGT
GAAATGTCATAAGAAGGCCTACCAGCGAAGTGTTTATCTGTGCTCTGTGGAGGTGCCCTG
Tacatgctcagcagctacatttagcttctcattcgccttctagcaagtgacaacagtaaa
>NODE_420_length_318_cov_1.886792
GTTGGCACCCATATACAGTCTTAAAATATATGTATAGAACAATAAAAGGTGAAAACCAGT
ACAGCGGTTGTTCTTGTTTCAATCCCCTACATTCATCCCCATCCCCTTTTATTCCATTCT
CTCATTTCTCACTCTCTCCATCTCACCTGTCTTCCCCCTCGTCTTCTGTTCATTCCTCCC
ACTCTGTTTATCCCTCTCCATCATTAACTTTATCTCCCTTACACTGTGTCCATTCCATTT
TATCACTCAGCAAGTACATTCATCTTACAGATAAATGTAATGGTCCACCGACTAGGAGCC
CTCTGCGGCCTTTTCCCTTTTTCTCCCTTTGTCTTTCCCGTCTCTCGCGGCTGGAGGATG
CTAATTCACAGAGGAATTGTCAGAGAGCGAGACTGTTTTAACAGAAACTTTGGAACCTTC
AACGACAGAACAAATTTTTTCCATTTTTGTGGAAAAAACCAt
>NODE_421_length_339_cov_26.203539
CTCACAGCTCACAAATGCACAGTAGCCGTCTCATTTAAAAAGCACACAGGTTTTATTGCA
TATCAATTTCATGTATAAATTCTTCATAGCATTGGAAAGATTACATTTGGTATACATTGC
TATTCTACAGAATTAACATCAGAGTCATATCTTTTCAATGAAATTTCTCTAAAGTACATC
TGCAATAATCACAAGCATCAAAAGAACTGCAATTTCAGAATTGTTCAATATTATTCTACA
ATCCTTTTATTGTTTTTCATTACGTCTTCTCCCAAACGTCTTTTCTATGTCTTTCAGAAC
CACCTGCCCGAACATCGTAAGGCAGTCAGAACTTGAAGTCAAACCTACTAAACCTAGCCA
CATGTACAATAAGTGCATCTACGGATTTATTATTTTTTTTACTTTTTTTTTTCCTCATTT
TTTGATTTGATACACATTTCACAAATGGACATCAttatgactgctaaacacgtcatgcac
aat
>NODE_422_length_311_cov_3.903537
AAGTACATATCACAAAGTATTGATGTCTCCTCTGTCTCTGTCAGACAAAAGACGGTCCAT
CCCCCTTCCCCCCACCGCGTAATTTAGCCATAGTTCTCTAAACGCTTCCTAATCAAACTT
GGAATATGGAATACAGAATGAAGGGGATAGGGGCTTTGTGGCGGAAATATAATTATGGCC
ACATAAAGCTGGTGAAGGTGGAGAATGGGGGATGACATCAGACCAATTTCACACCCAGGC
CTCGGATGGCCAGGCCAAGCCTGGGCCTTGCTGCGCAACACTGATCAAAGCCTGCTGCAG
CCGCCCCAGAAGGCGAAAAAAGAGAGTCTTAACTATGCTAATCTCCAGGACAAATATATT
TTAATCTTGTTAGAATACAAGTTAATGCTGCAGCCCAGTGACCAAACTTTATGCTATAAG
AGTAAGGACACAATAATACAAAATCACACTTTGTC
>NODE_423_length_383_cov_4.240209
ATCTAAAAAAATAAATAAAAAAATAAAATAATAAAAAACTTAAAGTACTCATCAATTAAA
AATTTTAACTTAGACTTTTAATTTAAAATTTAAAACTAGGAACTACAAAAATAATTTAAC
CCTTGGCGCTCACTAAACTGCAGTTTCTTAACTCAGTCAGGAGGATCAATGGAGAAACAG
AGGAAACAAAAATCAGGATTTTGACTTAAATGGTCTTTAACGGGATTTTCACCCCTACAA
AAAAGACAAAAACGTTTTTTAAAAAAACCGATAAACAACAACATGGAACAAAAAGACAAC
AACAGAAATTAAGATTTGGACTAAAATGGACTCTAACGGTATTGTCACCCCTACCAAAAG
GAAAAAACGATTTAAAGAAACGATAAACAACAGGATGGAACAAAAAGACAACAACAAAGA
GAAAACAAACCAAAACAGGAAAACTCAAAAGGAATAAACACAGTACTAAAACCGAATTGG
CTCTGGGAACACATCCCGAGATCTGATCAATCTCGGGAGGGCCTTCC
>NODE_424_length_422_cov_15.957346
CCTTAACCACCGTCGACAATGCTGGAAATATAGATGCACAGATTTCATTTCACCATTGCT
ATGCGTGCCAGACTTTTATCCAAAGTAGCATCTGAATGTAAAAAGGTTTGTAGTAAATCC
ATTTTTTTTTCACAACAATTGCCACCAAACTAAACTATCTGTTCTACTTATTTCTAAAAA
AGCATTGACCGTCAGGGCATAGCCAATATGGAGGTTAATCCATTCTAGTGTCTATACTAT
GGGGATGCTTATGGAAGCATATTTGCTTAGGGCAGCCATGCAAATTATTACTTACTGCCC
TGTAAGCTGATAACACAAATTAGATACCCATTAAAGTTGAACAATGTATATAGAATGAGA
AAAGATTGCAAGTGATACCTGAAGGGATGCTTAAGTCATATGGCACTAAAATATGCCTCA
TGCTTGCAAACTTCAAAAGTGAAGAGATGTTTATCCTTGGGATTGGAAGATGCATAATGG
TAATCTCATATGCACAGAGGCAGCTGCCAGGTGGAGGATAGCACACTGCATGTTTATGAA
TAGAAATCATTACAGGGACTGGGGAG
>NODE_425_length_401_cov_10.443891
CGTTTCCTCCCTCTCTTCCGGACTATAGTCCCCTGTAGCTGGTGACTTCCCTGTCTCCCC
GAACTCTCTGCAGCACCGACTGGTGGTGCAGAAGCACTGCTGATTAGCATGCAGTAATGA
TGGTGAGCTGGGCTCCATTGTTCTAACACCTCCCCTCTCCTCCGCACCAATCTGTCACCA
TTCAGTGGGCTAGAGCTGCCTCAAATGCTTCTCTCCACAAATGAGATGGATAATTAGTTG
CCCCTCACGAATGCTGCACTCTTCTCACCCCTGATTGCTTTCACCTTCTTGCTCCTGGCA
ATTTTGACACCTTGTAATCAGCCTGCTACTTCTCCGTCTCAATCCATATCCCTCTCCTTT
TTTTTTGCCTCTCATATTTTTTTTTATAGCTCTTAAATCTTGTTCAAATCTACCAGCTCT
AGTAGCAAATGTCCCAAGGACAAAGATGGATCTTATACTCCACTGAAACGGATGGCAATA
AGTACGCCTTAGAGCTAAAGTGGGATTTTACCCGAACTGTTCACATTACTGTATACACAA
GTAAa
>NODE_426_length_1567_cov_7.642629
AAAAGTCAACAGGAAGTCGGCCATTTTGAAAAAAAGAGCGGATTTTGGCTGATTTTGGGC
CAAAATCACACTTTTTCCAGAGCGAACTCGTCTCAGGGGGTTTTTTCAAATCACATGAAA
TTTGGCAAGTTGATAGAAGAGGCATTGGAGAGCAAAAGTTCTTAAAATCCTCCGCAAAAG
TCTGAGGGCGTGGCCGTGACGGCGCCACAAAGTTGGACATTCGCCATGAAACAGGAAGTT
CACTGTAAATAGCCTAAACTTGGTCCGATCGGCCTGAAACTTTACACGTTGCATCACAGT
CCGGCCCTCATCACAGCCATATGACAATAATGAATCTCGGTAATAGCGCCACCTGCTGGG
AACAGGAAGTAGCCTGTACATGCTCCGATCAGCTCCAAACTTTGAGTGCATTTGGATCCC
ATACTTTAACATACAGCTATGAAATTTGGTACACACATGTAACACACCAAGACGCACAAA
AAAGTCTCTTGCACACGTATCCAAAAGTCAACAGGAAGTCGGCCATTTTGAAAAAAAGAG
CGGATTTTGGCTGATTTTGGGCCAAAATCACAAAATTTCCAGAGCGAACTCGTCTCAGGG
GGTTATTCCAAATCACATGAAATTTGGTAAGTTGATAGAAGAGGCATTGGTGAGCAAAAG
TTCTTAAAATCCTCCGCAAAAGTCTGAGGGCGTGGCCGTGACGGCGCCGCAAAGTTGGAC
ATTCGCCATGAAACAGCAAGTGAGTGTAAATAGCCTGAACGTGGTCCGATTGCTCTGAAA
CTTTACACGTCGCATCACAGTCTGGTCCTCATTACAACCATATGATGATAATACCTCTCA
GGAATAGCGCCACCTGCTGGAAACAGGAAGTAGCATGTACATGCTCCGATCGGCTCCAAA
CCTTGCGTGCACATCATACACGGCAAAATAATTGATATTTGAAGGCAAATACACACATCA
GTGACTAAATGGCTCAATAGCGCCACCTGTCACATATGGAAAAATGGGCCTTAGCGTCGC
TTTTCACCTGCACCTCCAAAATTCAACACACATATGCGGCGTGCCTAGATACACCTCACA
ACCACATATAAGCATGCCAAAAATACAAGTGACTGTCCGCCATCTTAAATAAAAAAACGC
GTTTTTTTTCACAACTTTTGGCGGGTCAAAATAGCCTGAACATGGGCCGATTGGCCTGAA
ACTTTACACGCTGCATCACAGTCCGGTCCTGATCGCAACCACATGACGATAATGACTCTC
GCTAGTAGCGCCACCTGCTGGAAACAGGAAGTATCATGTACTTGGTCCAATCGGCCTGAA
ACTTTAAACGTTGCATCACAGTCCAGTCCTCATCGCAACCATATGATAATAATACCTCTC
AGGAATAGCGCCACCTGCTGGAAACAGGAAGTAGCATGTACTTGCTCCGATCGGCCTCAA
ACTTTACACATTGCATCACAGTCTGGCCCTGATGGCAGCCATATGACAATAATGAATTTC
GGTAATAGCGCCACCTGCTGGAAACAGGAAATGTGAGCTAACAAGCTCCCATTGGCCTGA
AAATTGGCACGTTTCATCAGACTCCCGCCACGATGGCGTACGTACGATGACTGACGGTCT
CGGTCGCGGTCCAGCATAGGATGACTGACGGTCTCGGTCGCGGTCCAGCGAGAAGCGAGG
ACCCGACCAATGCTGCTTGCAGCTTTAATTA
>NODE_427_length_940_cov_5.528723
CTTACACTCTTCCGTAGTTGGCTGCACATTGGAATAAGGCCATCCAAAAGTAAAGTGTTA
CCAAGACAATCCCTGAAGCAAGAGCTTTGAGAGCTATAATGCTTATACACCACCATCCCC
GGTTAAAAACAAGGGGATTTATCAGGGATGTCTCTGCCTCGGCTGGGGCTAGGGGGACCA
AATTACAGCCCCGGTGTCTGGTTCGAGGCGGAGGAGGAAATAGATGGGTCTAGATATAAT
GGTGATGGCCCCTGGGTGGTACTCCTTTGAGGGAGAAAGAGGAGATTAGAGTGGAGGTGT
GAGCTCGCAGTAAGATTACATTTTCCCTCTTTATAATGGATAAGTGCTTCTCTTTTTTTT
CCTATTTCACTCCCACTATTCTGCTTCTGTTTCACAGTGTTCCATCTCTCCCTGCCCTCC
GTCACCACACACACATACGCCGAACACACACGCACACACACACATTAAAAAGCATACACA
TGCACATATGCGTGCACACTCCAAACACACGCACATCTCTCCTCTCTCCCTCTGTCACCC
TCTCCCTCCGTCCTCCCTCACTTGATCCTTACACCTACGTGCTACAGATGGTTTCATTTT
ATAAGAGATAAAACCACATTTGGTGGAACTGATTAAACAGAGGGAACAACATCCCCATCT
GCCATTTATTCCAATCTGAAATTGCTTGGGCAGATGCTGACATCTTTGGAGATGATTGAT
TCACCCCGTCTGGCCAGAGAGGAGTGGAGAGGCAAGCTGAGCTGGATCCTCCCCGGGCCT
GCAGCTTCACCGCCGCCCTGCCACCGCTTCACCACAGTGTCACTTCACCAGCGATAGAGC
CCTCATCCTCCTCCCCCCCTCCACCACCTGCAGTCCCCCATCCCTTGTCTGCTGCAAGCT
GCTGCAATCAGCACAGGCCCCTGATTGGACTTGGGCAGGTGAgcgcaatacactttaatc
atcgggccagtacatgccagatcatcccgtctgaatgggtgtgtgactgtgtggcggctg
agtgggagggtgatctgtgtcggtgcctggatgcattaaagggctggttcacccagatta
caaa
>NODE_428_length_579_cov_8.583765
AATCACATCCAAATGAAAAGCTGTCACTTGCACATTAGATGAGCAATAAAACAAGTCTGT
GTACATGTAACATACTATACTATGACACTGCTATTGATAAATGCTCTGGATGATTTGGTA
GAATAGCCAACTCCCTTCAAAAAAAATCTGCTTCAGTACTAAATTTTCACAGGCTTCTTC
CCCATTTTCCTTCAGCTTTTTTTTTTTTCTCAACAGAACAAACATGCATCAGCCAAACAT
ACAAACATATGCACAGACGCACACGCGCAGGCACACACACGAACACACACAAAGGGTAAT
GGAGATGTAACTGGAAGAGTTCTCGCGGCATATGGATGCCATTTGCAAGCTGCACTGAGA
ATGTATAGGTCAGTCTTACCCTTTGGTATCTCTCTATCCATCTGTTTTCACATTACTTGC
AAATTATAGTGTCCTCCAGACCCAAATGAACATAAATCAGGCCGGTGAAAGTGCAGAAGT
TTTCCCATCTGTCATAAAACAATGATTTAAAGTACGGGTTGTCAAAATATGGCGCTGTGA
ATTCGCCCCGCTCCCCAGCAGTAGGAACACAAAGCACCATCTCATCGGAGTAATTTATGG
CCTCTGAGGGAACAGAGGGTGATTAGGGCTTAGGCCACCAACAGCCAGAAAAACAGTAGA
AGCTCCAATAAGGATGGCTGGAAAACCTAGACCAAATTTATCAAACAATTCAGTGAAATC
TAt
>NODE_429_length_330_cov_6.363636
AAATGCATTTCCTCTTTTTTTTTCTGCCCCCCCCCCTTTTTTTTTGTTTTCACCAGTTTC
AGTCCCTTATGTTTGGTAATCGGCATTGCTAAGTCAGAAGACATCAGCTTGACTCTATAA
ATTACCACCTGATCCTTTCTTCCTGGATAATTAGGTACCCATTAGTTCTAATCAAGTAGT
TACTTAATTATTGCAGTAATTAGTCTAATGGTCTAGCAAATTGAAGCTTTATCACTTTCG
GATACTTAATGTTCTTGGCAGAGTACATCACAAGTGTCAAGGCTTGGGCTTCAGCAATCA
GGCAGCAGAAAACAAAGTTTATACCATGTCATAAATAATATTGGTCTGTTCGTGGTCTGA
TGTGAAAATAACACAAGTTTATGTTAGATTGTGGCAAATAAAAAGCTGTGTAATAAAAAA
AATAATAGTTTGAGAAATAAATTTTAATTTGATTGCAGCTTGACAAAACATCAc
>NODE_433_length_623_cov_6.627608
ATTCCAGACCAAATTTTGGCCAAAAACATCTACCAGGTAAATGTTTTAAGTTTAGTTGAA
TTATTATCAAAAACTCATTAAAATTCTTTGATTTCATGGATTTTTTCTATTTTTAGTGCC
TATAGTTAATTTTTCTGTAGTTTTTTATGTGTCTGTTGCCTCACAGTTACCCATCTAACA
AATCCACCGCTCATGTACTGTGAGTTTTTAAATGTTACTCCGGCACCTGGCTGACAGACG
GCATCAGCCGCTCATGTTTGCTGATGAGGTCACGTGAGAGCCGGCGGTCATGCCTGCCAA
TCTGCCAGCATCTCCTGTGTTTTCTCCTTTCCCTGCACTGTATGGGCTTTTCCCCTCACC
TCCCTTACACCCACCCACCCCTTTTGGCGCGCCATAATATTTCTTCCCCCTCTTTTCAGT
GCACAATAAATGACTGCTGTTATGGACCGCTGGTAGACTGCATCAAACAGTATCCTATCC
CATAAAATTTTAAGCCTGAAATTGACGAGGAGCTATTGAAGGGGATGAGATGTGTCTGGC
TTCACCTGACATAAAAGTTCTGCTTCACAGAGGAAGTGTTTCATCCTGCCTGCCATCCCA
CTATCACCGATACAGGGGGCTGTAAGGCGATGGAGGGAAGAGGAGGAGGAGAAGATAGGC
TGATCTAAATGCATCTCCATGTGCATGCAGTGGATCAGACCCAATGTTCTATGATGCAGG
AAAAAAATGATCATTTAAAAGCTATGTGGGGGGAAAAAAAGCAAAta
>NODE_434_length_704_cov_10.525568
CTTTGTTGTTGCTGCAGTTGGGCTTCGTGCCAGAGGAGAGAAGCCGGCTGTCGGCTAAAA
ATGTACATATTGTTAGAATACACTGCTTCTCCACCATTATTGATTTCATCCAAAAGACAC
TTTATAAAGTTTCTCTCGCTCTGCAGTTTCATCAGCGTTAGACGAGACATTATTCTAGTT
ACATTTATAGTAGTAGACAGATGAGCACACCTTCGATTACATTCATATCTGTAAGCAAAT
ATTTGACAACTCATCCAGTCTTATGTCTTCTGATGGCAGGGAGCTGGGGAGTTTATTGTT
ATAGTTTACAGCTTTTTTGTTCATTCCCCTACCTGTGCATCCATTAGAGCTTACACACAA
TTGCTGTGAACAATTGTAAGACGTGAGCCAACAGTCCTCGACGCTTCCTCATGACAGCAT
CAACACCCCTTTTTCCTGTGTCTCTCTGCCTCCCTCACTCCTCAATGGCAAAGTCAAAAT
GGCAAAGCCCTCCAATCACATTACTGTATACCCGGGAACATTTAAATGCTAATGTTATAA
GCTCACATGCCTAATATGATAAGCTGACAAGCTTATTATAAGCTCTGAAGTTTTAAGAGT
TTCTTCCATTAGTTATCACAGGAGGCATTAAATTGCATCGCTGCACTGTGCCAGAAGGTA
TGGAGTTAAATTCTCCTGCAGAAGAGATTATTTTGGCAGCTTTCTGACAGCACTATACAG
TGGCAGGATTGTACATAATGGTTTGTCAAGAGACAGGGAGTGGTTGCAGCTAGATGTGTA
TGCGTGTGCGCACATGTGTCTTATCTTCTGGTTTGTTCGGTATATGTGGCTATATAGAGG
ATAGTTTA
>NODE_435_length_347_cov_20.121037
CACAAGCCCCTCAGGTACACCCCCGATAAGAATCCGCCCTCCACATTCACTTACACTCAG
TCGATTTGTACCGTAACCCCGCTTCCCTCCTCAGGTTTCCACAGGGTTCCCGTGACCGCA
GCAGCCGCTCAAACTTAACCAAAAAAACTACTTCCTCCCTACACAGGCTTTTAGATTTTT
ATTTTGGGAAGCTGAGTCCACTGTTTCCGCTGTTAACATGCAATGTATCTTCTATGTATT
TCTTCTGCACAGGGCCAGTAATGTGAAGTGGACATAAAGTAAATGCTACATTGTCGAAAC
AAAATCCTTTGTTAAATGTTTGGATGCAGACGCCTTGATGAAGATCTTAAATTTCCTTGG
TTTGAAAGTGTTTCACATAGATGGCAGATTACCCGGCGAACACGTCCTCCTTGATTTTTT
TTTCACTATTTTTGTTGTTTTGTTTCTTTTTTCTTTTTCTTGTAAATGCTTTTGTTTTTA
GTGAGGTAATA
>NODE_436_length_604_cov_21.493378
TTCACTATTCAAATATACGCTACTGTGATGTTGAATTACTCTTCAGTTTTCAAAATCTGG
TGTTTTGTGGTAGTTTGTGGAACCATGTTGGACCCAACAGAACTGTCTGTGCTAAAAATA
TATGAATGTCTTTCTGTAGTGGCGAGGCACCGTGACTGATCAATTAAAAGTAAGATGCAG
CAAAGAAACACCGAGTTATTAGGACAAATGGTAATAGGACATCTTACAGCAAAGATCATT
TTAATGGTCCCAAATATTCTGAACAACTAAGTGTACACTCATGTAAAAGAAAAAAAAATG
AGAAGATATGACAAAATTCATCACATCTAGAATTCCACTCAATCTTTAATCAAGACGGGA
TTACAAATTCTCCAAAAAATCTGCAGTTTCAAAGGGCAAAAAGGGTAAAACTAGCTCACC
TACTGAGGTCTTTAAAAACCTGTTCAAGTGTGACTGAAAACGTCCTGAACATTTAAAGGC
AGGTCTTTTTTGTTGTCATTTACAAAAAACAGGAGAAAGATTTAGAGACAAATAGAGAAC
AAAAAGAAAACAATGAAGAAACTGCTGGCTTTTTTCTCTTCAGAGAAACAACGTCCGCTG
AGGAACAACGACACTGATGACATCATCAAATGACAACAAGGACAGCTCTTTGCCACGTGC
TGCCTCCCATCTGGTCCTATATACTAACTTAAAAGGGGACAAAAAGCAACAGACAAAGAG
AGGGAGAAACAgcagaggagaaaagaag
>NODE_437_length_736_cov_6.849185
ATTGTGTTTCTGTATCTAAGAATGCAGACTGAACACAGGCACTTGAGATTTTCTATTTCA
ATACAGCTGTGCGGAACCTTGGGCTTCAGCCTTTGATGGCTTAGTGCAGCCTAGAATGAG
GAGCAGAACTATTGTAGACGAAACAAATGCAAGCTGAGCCTTACAGAGTTGGCCCAGTTT
GAGAGAGAGAAGTTGTCCTACTTCTCTCAATACTTTTCACTACAGTCTACTTCAGCTTTG
TGTAGCTGGGATAGTACAAATCAACCCTTATGCGTCGCTCCACTCATTACTTTTGATCTT
TGTTTTTTTTTTTTTTTAAAGACAAGAGAGAAAACAACAGTAACAACTTTGTCCTCCTCT
TCTTTCTTTTTCTCTCTCCCTCTCTCTCTTTCTTTCTTTGTCTGTGTTTGCAGGGCCTGT
TCATCTTTCTGATATATGGGGTGTACAACACAGAGGTAAGTCTGCATTGTGTCTCAAGGC
TGTCGGAGTGAATGAGAGAAATGACAAGTTTCTGATGGGCTCCTTGCTTAAAAGCTGTGT
GGGTGGGGTGTGACAGTACGAGTGTGTATGTGTGTGAATGTGTGTCTGTGGAGGGGGTGA
GGGATGGGAAGGAGGGGAGGGGACATCGTTTCCACGCGAGCATCCCACTGCCCTTCATGC
TTGGACTAACTTATATGCATCCGAGTCCGACCATTTAACACTGACACGCTGCGGTTCTCA
ACCACTCATTCCTCACCCACATTGGCTAATATTTCACTGCCTCTTTAAGTTTTTAAACTC
ACGGCCCTCCATTTAGCATCCTGACAAAGCTGCTGGCCAGGGCTTTGCAGGCCCTAGGCA
GTAACCACAGCAGGACAAAAAAAGAAAAACAATATGCAAc
>NODE_438_length_325_cov_1.883077
TTCTTTTTCTGTCTGCTGCCTCTCCGTCCACCTCCCCTCTCCACGCACGCCTCGCTTCAG
GGAAAGAAGGGAAGGGGAGGCGGTGGTGGTGGTGGTGGTGGTAGACTCTGGAGAGAGCTT
GTGTTTGTAGGGAAAGTCTGGTCACGTAGGTCTTGCTGAGAGATGGAGAGAAAGAAGGGG
AAGAAAGAGAGGAAAAAGCAGCAGAGGGAGGGTGCAGGGGTTTGCCTGCAGGGTTGCGTA
ATACAGCCTGGCAGGTTTAGCCCCCGCTGTGATCAGCACACCCCCAAAACCCTGTTCAGG
AGGGCAGAGCGGCTGTGCTGACAAATTATTATTAAATAGTGGCGTTCACGTGACAGTTAC
TGTAATTGTTTACAGTGTCTGCTCATCCAGAAAAATGCTCGTCGGTGCAACAAAGAGCCC
GAAGCGACAAAGTGACGATGctttaaaagccgcaactgactataactat
>NODE_439_length_581_cov_19.253012
TAGACTATATGGGAAGTAGCTCCTCCTAAAACAACCCATAACAAACATATCCCCTTCCCC
AAACAAACATGTCCCTGTCTCCACATTATCACCTTAGCCTGAACAAAACACCTCTTTTTG
TTCTCCTCTGGATCCTTGAGCGCAGGTACCTCCGCTTGTTTGTTAACACCAGCACCAAAG
AGAGGGAGAGGGAGAGGGAAAAAAATCAATGTAATACTGCAGAACTATCAGATCATATGA
AATTATGGATTCTTGGTCTGAGCATTCAGCCCTTGTCTGCCGAGCTGCGCAAATCAATTC
AAACAGACACAAAGAGCAAACACACGGCGTAACATCACAATAGGAAATTGAAGCGAGCGG
AGCCTCCCTTTTAAAATATGCGGCTACATATTTGTTTTGTGGATTACCATTCTGAAATGA
AGTTTGAACAGTTACTTAAAATAATATGCAAAATATAATTCCTTCTTCTTCTATTTTTAT
TATTATTCCTCTCCTCCATACCCCCATTCTCTTGTTTGTTGGAGGAGAGGGGAGCGATGG
CGGCCACAATGTAAACAGACACACAGAGCTGCTATGATGCTGATTATGTTTCCAAAACAT
ATTTTGGGGCCTTATTCCCCTTGCAGGGAGTTGAGTATttatcttttctttgtttccata
ttgtactgctgcttctaaaacatttatgatggtatctgaggtgcagtaaaggggtgaggg
gtgat
>NODE_440_length_629_cov_13.311605
ATTATGCAGGTTATTAAGAGTCTTCATGTTAATGCAGTTTTACATCTATAATATTCGCCG
CACTCTGTTTTCCTGTATGGAAGGAGCGCAGTGTCAGCTGCCCTAAGACAGAGTGACACA
GGAAAGGACAGAAATACTATTAGATGAAGTATCAGATGACTTGGGGTATGAGGAGTGGAA
CGGGGTAGCACTGCCTATCCCTCCTTTATTGCTCAGGTTATTATCACAACTGCTGGGGAA
TTGTCGAGACGGGGAGATAGGAGTGGCAACGATCCATCCGGGACTCGTTCATCACCACGC
GCCGCAGCCCCCCGAATAGAAATTACATCTGCATCTGAATTAGTAACATTATTCGCCAAT
TTGGCTCAGAGTGAACATTGTTCCATTGAAGGTGGAATTAAATTAGAAAATGAGTGAGTC
TTTAATTTTCAGATTATAAATCAGGGAATATAATTCACCTCCTTGTACCTTAAGGGCAAT
CACATTATCCTAAGCGACATTTTATCCTCAGCCCCGCCAAGTGATCTCATCATGATACAC
AGACACACACCAATCATGCTTCCTGGGGAAGTAAGAAATACATCTTCTCCTCCAGAATTA
GACGTAAAATATGAGTGTCTCCTCCTGCATGAGAGCTTATTTTACATGAAATTTGATGGC
CCTTCTGAACTCACAAACACTATAGAGAATTACTTGGTTGAGTGATAttacgttgctttt
tacccctgtcaatgcatagttttgttggttgaacgtcaggtcaacatacagaa
>NODE_442_length_253_cov_16.193676
TGTAGGGACACTTTTTTGGGTCCCGTTGTATGGGCCAGCCCTCACCGTAAGCTCCGGAAT
TAGGGTTAGGGTTAGGGTTTCGGCCTGGGGTGAGGGTTTGGGCAAACGGTTAGTGCTAGA
GACATGAAACTTGTGTCTACCCCCCCATTTGCTGCCGCCGCGATCGCACTGAGCCTACTC
CCGAGTCTCTACGACATCAGCAAGTGGGAGTAACCTGTGAATTTTTGCTGTATCTCAGGA
CGGGAAGGTCGTAGAGACTCGGGACTGAGACCGGCGTCTTCGGCATAGCCAAATTAGGTG
GGGCAGGTGGAATTTCCAGGTGTCTAGCACGTCTGGTTCCGGAGATATTGGCCAAAACGT
TCTCCCATTCACTGACAATGGGACGTGCATAACGCAA
>NODE_447_length_502_cov_16.003984
TCTTACTCTGTGCGCTGCGCCGAGTCTCCGCAGCTTTAATTACAAGCCCTAATTTCCAAG
TCGCACATAGTGTCAAAAAACCTGCGACTATTTCTCAGAGATTCCCTTTAACAAGTGGAA
ACTTAGTGTCCTCCTGCACCATTTTATACATGATGAGCCGTCAGTAATGGGATTATTAAA
CAAAAACGTTTCAGGCGCTGGCGTTAACCTTTTTTAATGCCTAATTAGGTTTTGCAAAGA
AATAATTAGATTCTACAGTGCTTACACTGCCTATATTTTCAAATGGCATCTGCAGCAAAC
ACATCATCCTGCGACACTCGTTGCCAATAATCTGCGGATATATGCGCTACAGTAGCAGTC
GGATGTAAGATTTTAAAACATGTTGGGACCAAATAAGGTGCACTTAAAGCTAAAATAATT
ATCCGGCGCAAGCTATAGGACAACCTGCACAAGGAGCATAGTCTGGGCAACTGCGCCCCC
TTGTGGTGGATCTGCCACTGCAGCAGGAGAGCGTTTGGAAAGAATAGCAAATGAAGCTGC
ACGTTTTATATACGTCTGTCTTTCTTTTTGTCTAATTACAATATCAGAAAATTCAACATT
ATTTATCGAAGCAGCAAAGCGTTGAggcaaagtggaagaagagaag
>NODE_448_length_411_cov_10.304136
GCAGGATGTCGTTTTCCACTTTGAGCTTCCACTGTAGCTTGAAATGACTAAAAGGTGTCC
GAAATAATCACCGTTTATAAATGTCAACAATTTAAGTTGAGCTCAGTAACCCTGAGTCTC
TGACGAGGCTTTAGCCGACGGCTCTGATTCTCATGTTTGTTTGTGCAGTCAGATGACCAG
CATCACGCAGAGTGACATCATCAGCACGCTGCAGTCGCTCAACATGGTGAAGTACTGGAA
AGGTCAACACGTCATCTGTGTGACGCCCAAACTGGTGGAGGAGCATCTAAAGAGCGCCCA
GTACAAGAAGCCACCGATCACAGGTAAAGAGGCTCCGAGCAGCAGCCTGATCCGTCCACA
GACCGTTTCCACCCACTGCTAATGACGTCACTTCTTCACAGAGAGATCCTGGCTGTAGTC
GGACTGAACGAGGATGAACAAAATGCTGATTATGATTAATTTGATCAGTATTGAGATCAG
GATTCAAATTGAAATAACAGAGAGCTGCTCTCGCTGCCATGTTGGGCTACATTCCTGCTA
AAGTACAAAtaaaaa
>NODE_457_length_637_cov_14.783360
CACAAATAAAACGCTGATAATGGGCCGGTACTTTATTTACATGCTGCAAAAATGTGAGAT
GCCATTGCCACTGAATGCTGCTGCTGCTGTTTTGCTGCTGTGTCATGGTTGTTAACAGAA
GACAGGACACATGGCTTTATTTGTATGCCTAAATCCCTACATGCTTTAATTACTGGACTA
CCAAGCATTAAGTGGAAAATTCATCATTCAACATCTACTGACCTAGCGCACAAATAATCA
GAGAGAGAATGAACAGATTCATTAAATTATCAGAATATGATTAAATCACTGAGCAAATAG
AAAATGTATGATATAGTAAGAAAAAAGCTGTAAAATATTATAGTTTACAATAATTATTCA
CATTCAAAGGCTTTACATCTCAATACATACACAACATGGCCCCTGAACATGACTTCAATC
CAAATATGATTCATATATTAGAATTTAAATAACACAGAATGAACTATAGGCTAAACAATA
GCCATCAAATAACCTTATACAAGAATAAAAATACAAAAACTGTATCCTAATATCATTGCA
TTACTTGCTTCAGATTTTAATAATACATCATCTGTACATCACAGTTCTAGTCAGTTACAA
GCCAGGTAGAGTATTCCATACACAATGTAACCGACTGCCATCGACTTGATTCAAACAATT
TTTCTAACTAGAGCAGAACACTTCTCTAGTGTTGCCTCGACTTTATAGACAGATACAGCA
ATTTCATCGGTTATTTGGATCAGATAGATATCCTTTAAccgacatccaaccacatccagc
c
>NODE_459_length_308_cov_1.519480
GTTTCATTCTCTAATCACATTACCGAGACCAGATGCACCTGCTATCAGCAACCATAAAAC
CACCTTCATTCCATGACTCGACGCCGGACCGTATACAAGCAATAGCCTGGACTCCACCAT
CCCGATTCCACCCGTCGGCCACCTTCCCACTGGTTTCCCTTCACCAAGGTTCCACACCCC
GCTGCCGGTTCACCATCGCTCAACCTTCCCCCTCCGTTCTCCAACCTTCTCCGGATCCTG
CCTGCTCCACACTCCGCCGTCAGTCCGCCGCCGCTCCACTTCTCCGTTCTCCGCTACGCC
CTGTCAGGTTTTTGTCTATAAGCCGTGCATAGTTACGTACCATAGTGTACCTTTTAGTTA
cgtcagtttgggaaacgtttttgttagtaatagtttcatttgcttaggattctgagaatg
tccctgaatattgagttttgtgaattagagag
>NODE_460_length_348_cov_3.485632
GAAACATTGTCTTTGAAACACTGCAGGATTGCTGTTTTCATACTCTGAAAACAGCTTTTC
ATGCGCTGAAGAGGCCTCTTTTGCCACATAGTGTGTTCATTGAATTATATCACACAAAGT
CTCTTGAAACAACTTTTGCCTTCATATTTATCATATGTGAAAACATTATAACATGAAAAC
CTGGTTGGAAACATTGTCTTTGAAAAACTGCAGTATTGCTGTTTTCATGCTCTGAAACAG
CTTTTGGCGTGCTGAAAAGGCCAATTTTGCCACATAGTGTGTTCATTGAATTATATCACA
CAAAGTCTCTTGAAACAACTTTTGCCTTCACATTTATCATATTTGAATACATTGTGACGT
CAAAACATGTTTGGAAACACTGTCTTTGAAAAACTGCAGTTTTGCAGTTTTCATGCTCTG
AAACAGCATTTCGTGCGCTGACAAGGCCTCTTTTGTCACATAGTGGTTCACTGAATTATA
TCACACAAAGTC
>NODE_461_length_415_cov_2.932530
TCAGTACACAAAATCATCATTTTTGAAGGAAGGAGAGGAATTTGTTGCGTGAAGAAGACC
TTTGTCAGTCATTTTTATTACCCTAATTTGAGCACTGACTTGACTGTTGAAATGAGTAAG
TGCTACTTGTTGGGGCAGTTTCAATTGACCGAATCAACTCAACGTGAATTTTGGATTTCT
TTGAATGTGAGTCCGCTCAGATCACCTCAAAGGAGCCACTTGTGATTTTTGTATTCATAA
GTGCTTCTCTTTGGGGTTGATTTGTTTGTGAATTATTCCACAATTTTCAAATGCCATATC
ATTTCATCAGCTGGTCATCAACATTACTCTGACAAAAGCACTGACTTGAGTTTTGAAAAC
AGTAAGTGCTATTTGTTGGGGTAATCTTGCTGTCCTCTATGATGAAAAATTGTCTTCAGT
ACACAAAATCATCATTTTTGAAGGAAGGAGAGGAATTTGTTGCGTGAAGAAGACCTTTGT
CAGTCATTTTTATTACCCTAATTTGAGCACTGACTTGACTGTTGAAATGAGTAAGTGCTA
CTTGTTGGGGCAGTTTCAA
>NODE_464_length_671_cov_11.238450
GATAGATAGATAGATAGATACTCTTGTACTCTTGTACAACCTACAAGATATCTTGAGGCT
CTGGTCAAATAGGAGGCAGTGTGCAGAGGTGCCTCACTAATGTCTTGCCTCTGCCGGGCC
AACATGACCACTGCAGGTCTTCAGGTGATTAACATGTTGGCAGGGGTTTCTACATGAAAA
GACCCCTGTTTCTTTGTCTTCTGGTGTGTAAATATTGTGCTAGCGGAATATGAAAGTAGT
GCAACTATAAGGTACAAAAACATAGGGAAAAAAGATCAAGAGTGGGTCTCACATCAAGGA
GGACCCTGAGGATGTCTTTGTTGTCAACTTCAGAAGGGGGAAGAGAGGAGCAGAGGAGGA
AACTGGCAGAAGGGGGAAAGATGCCAGAGAGAGCTCAAAGGATTCGGTCTGGGCAAGGTG
ATCGGTATTCCTCGGCAGTCTGCCTTCTGGCTCAGATCAGTGGGAGTAAGCTGGCAGCCA
AGCCAGAGGGCATAACAGCACAAACACACCTTCAGCACTACACTGCTAGAGGCTCGACTT
CACAATCTGGAGGGGCGGGAGTCGGAGGGAGAGACAGAGGGAAGAGCAGGAGAAAATAAA
TACACTGTAATTATCTTCAAATCATCAACCACTGACAGCCATTGTAAATATGTGCATGGG
TGTACGCGTGTACACATTCCAGTAAAAGTCAGAACGCATCACCTGCCGTTGTGTCGGGAC
AATAGTTTCCTGTAGGagattcagccgcgtgtcacgtgtggtgaagatactgaggtcgcc
actcaggcagactcatcctcgggccagcgatgtcg
>NODE_465_length_437_cov_8.446224
TTTTTTTTTTTTTCTTCTTCCATGAAAGCAACGTGCTGTTGTTTGGATTTCACATGATTG
ATGCTTGACTTAATCCAGTGCTCTTTGCGCCTTCCCAGGAGGGTGAGGCGGTCTCTTTGT
GCTTCTCTGTCCCATGTGAAGCAAACCAAAGCGGGAGAGTGAGGGTCATAGCTATTCGGC
AGGGTACCAGATCCTTCCCACCGGCACATCTGCATGTGAAATCGCCATTTCACCCCTCCA
CACTCCCTAATTGTTGCTAAAATTATTTGTGAAATTGCCTTCCACCAGGAGTGTTTTCCA
CGGCAATTGTCACACAATTTTATATGCACGGTGGGCCCACAGAGTTGACACACGCACCTC
TTCTTTTCTGCCATATGTGCTCTTTCTGTTCGGCTTTAATAGTAGCGCATTATTTTTTTC
TCCACAATTACCTTTAAGCAATTACTCTCGTGCGTTCTGCGGGGCAAGTCAACCTGTTGT
CATCAATAGCGGGTCGATCCAAATGTTGTAATTACCGCACAAAGCTATAGGAGCGCATTT
AGATGCGCATGCTGCGCACATTTCCTTAATTGAAAGGTTAa
>NODE_466_length_757_cov_12.335535
AGGCCCACGCTGAGACAAGGCCACAGAAAACAAGCAAACAAGACAACAATCGACAACAAT
CTTTAAACACGCTTGTCATTCTCCTCTGAGAGATTTCCATTTCAGCTACTTAAGCGGCAC
ATGAAAACACGACAGCCATTGCCAACGATCTCTAAACACAACTCTGGTGTTCTCCCTCCT
TGGAGAGATTACAGATTTCCAGCCATTTAGCAGAGAATGAGAGGCGTCTGCAGATTGAGG
GGATTGGTGCAGCACACATTGGTGTGTCGCAGCCTGACTGGGTTGAGCGCAGTGTGCCAT
GTCATTTTTGGGCGCGCTGTTGCTCAACATCAAGAGAAATCGATGGCGTCTCCACAGGGG
CAGGGAGGCCTATGGAATAGAGGAGCTTCTCAGGTCTGTTTGAACTCATTTTCTTTTCTG
GGCGGTTGCCCCCTCGCTCAGCCCCCTAAGGCATCTCCCTCACAGCAGGCCCTGACAGCT
TGACACATTGACAGCTGCCGCTGAATGACAACTGATTTGTACAAATTTCAAGCCTTATAA
ATCTACCTGTCACAACAAGAGCATAAAAGAGCTCGGACCCAGCAGGTAATTCGGAAGTGG
TGGGGGAAGAAGAAAAAAATCCTGCTTCCTCCTCCTCCTCTTCCTCACTGCTGACAGCCC
GGTCTGAGAGGGAAAAAGAAAAAGATAGGAGATAGAAAGTAAAGAAAAGACAACATGGCT
CTTTTTCATTTCCTGCCAGTATACCGTGATTCACTCCTCAGGTCCACTTTGAATAAGAAC
CAGCGAAACCATTTTCTTGCCATCAGGTGATCAATTCTCTCATTTAGAGATTATAAAGAC
TGAAAAAGAGTTAgtgcaattttgtttaacaccaacattaaagaagaccacctgcttctc
a
>NODE_470_length_562_cov_10.060498
TTTACCATTGATACAACAAGAAGTTTCACTGACCCGTATCAAACCAAGCCAGAGCTACTG
TGACCCCTATTACAGGCCATTTTTGTTGTGGGGACAAAAATATTCAGTTTGTGGTGAACT
TCACTTTTTTTAACCAGATAACGGACAAATTCAATGTGATTTATGAGCCTTATCGTATTA
GAATGTTAATATTATTCCCATCATATTTTGCCCAACAGCTCTTGTGTGTTTTAAATGTAT
TTCAACATACTGTGCAGTTTCTGTTACTGATATTGCTTGCATGGGGAGTTTGCTTAGCTA
TCACAGGCTGGGAGAATGCTTCTTTTCCTCGATTTTCTCTACTTTTCTCTTTGCCTCCTG
AAGGACTGAAGAAAGTACGTAATCCGGATCGAATGTACAGATCAGCAGTGTGTTATGCTG
GCCATGGTCCACCTAAGAGTATCAGTGATGACACAGAGACGAACAGTAAGAGTCAGTTAT
TAATACTGCATTGCTGCTCCAAGAGGCCACTAGCTGGCCACTCTATTATTCATTCATCAA
TTCATTTATTTACTTCTTGATTTCATCCGTCCCCATGCCCCCCTCCTTCTTTTATTCTCC
TCCAACACAACACCTCCTCCGGCTGCTCTGTTGATTGAAGTGTCTGCTTTACGGGAtcac
gctgtcaatagctgaagtgttgtcgttaactaagagtgattgtttc
>NODE_473_length_290_cov_5.806897
CACACACACACACACACACACAAACATGCAGATGCCCGGCAATACCACATGCCCCCTCAG
TGTGTATATGTGTGTGCGCAGGGCTGGGTGTTGAGCGCATCGACTGAGTATCGATCCCAC
CACTCACCTCCCTGCAGTCAGCTCTTGTCCTACATAGCATGCCCTGTCTGATTTCTCCCT
TAATGGCTTTTATCCAGCTCCAATCTTTATTTAAACTGAAAAGTAGGAATTAGCACCCAC
TTCTATCCTGGTCTCTCTTACCTTTTCTTTTCACTGTCATCTCGGAGTGGGTATCGGCGA
GTATCGGTCCATTGACCCTCACTCCTTTCCTCCCCTGGCTATGATTGACTTCCCACTCAG
AAAAATGCGCGCTACACCACTGCGTTACTCGCATTCCTCCTCAGTGTTCCTTATATGCGT
cctatacagataag
>NODE_474_length_600_cov_4.663333
GATTATTATTCTTTCTTTTCCCGCCGAAATAAACGCATTTTTGGGGACCTAAACGTACTC
GAAAACGCATGAAATTTGGCACACACATCAGACCCGGCGAAAAATTTGATATTTTGCTGG
AAATACACGCATCAGTGGAAAAATGGCTCAACAGCGCCACCTCAAACGTTGAAAATTGCT
TTGGTTTAAGGGGATCGCGTCTCGTTTCTCCTAGACCTACGAAAGTCGGTACACACATGT
AACACACCGAGACGCAAAAAAAAGTCGATCGGACACATACCCTAAACTCGACAGGAAGTC
GGCCATTTTGAAAAAAAGGGCGGATTTTGGCCCAAAATCACACATTTTCCAGAGCGAACT
CGTCTCAGGGTGTTATTCAGAATGACATGAAATTTGGCACGTTGATAGAAGAGGCATTGG
TGAGCAAAAGTTCTTAAAATCCTCCGCAAAAGTCTGAGGGCGTGGCCGTGGCGGCGTCGC
AAAGTTTGACGTTTCGCCACGAAACAGGAAGTGCACTGAAAAATGACCCGAACGTGGTCC
GATCGGCCTGAAACTTTACACGTTGCATCACAGTCCGGCCCTGATCACAACTATATGAAA
ATAATACCTCTCAAGAAGAGCGCCACCTAGTGGAAAGAGGAACATCTTCAGACAGAGTCA
CAAAATTTCCAGAGCTAACTCGTCCCAGGGGGTTATTCCAAATCACATGAAATTTGGCAC
GTTGATAGAAGAGGCATTGGACAg
>NODE_475_length_466_cov_9.141631
TTCTTCACATCCACCTTGTGCAACAATGCCACTAGTTTTGCATTTTCTTGTGGAAATTTT
CTGCCTTAGCTCAATTCCCTGCTACATTAATCTCATTATCCTTTGAACCTTTTCACTGTT
AATGCCAAATGCAATTTGTATTCTGAGGCCAGGCAAAAAGCTCTAAACTGATTATCCCAA
TTTGAACCGTGGCAGTCCTAGATATTGTTGAGTCTGAAAGGGCCATCTAGCTGGTGAATG
GGCTTCTCATATGCCTTCTGAGTTTCATGACACAATGTTGCGTCTGCTTTGCAAGGGATA
AATTAAGCGTGTGAAAGTCTAAGCAAAGCCCTCATTTTCCAGTTAATCAAATCTTCCCCT
AATCAAATTAGCGCACATAATTCCTCTGGATGCGTGGTACAAAAACAGCATTATCCCCCT
CTCCGGAGCTGAAAGGCAGGGAATCAGCGTGGTGCCTCTCTCTCCTCTGCATGAGCAGCC
CTCAATGGAAGAGGAGGGCCGGGGTGAGATGGGGGTGGAGGAGACCAGGGGCAAAGGGGG
AGGGCATGGCTCTTCCCAGTGGCCTAACAGAGAAAGGCAAGGCCGGGGTAAACTTTGGCA
GCGTTTAAGt
>NODE_476_length_375_cov_2.117333
ATCCTGTGACTGCTACAGGAGGAAAGAGTTACTAAACATACTTGCAAGAGAGAGAGAAAA
AAAGAGAGGGGGGGAATCAATGTAGATCCCACTTGACTGCTACAATAACAGAAGCCAATA
ACCTTCACTTCGAGAGAACAACACTTCTCTTTATCTGCGTGTAATTGGGCAGGGCAAAGC
AAAGACACAGAACGAAGGAAAGGCGACTCCGTTCGGGCTCAGATGCAAAGTCTGTGTTTA
GGGACGTCCATGAGCATCGGGTTTTGCTCTCAGTCATACCGGGAGGCACCAGAGTAGGTT
ATTTCTTATTAAAATGCAAATCTGACAAGTGTGCCTTCATCTCCTCTTTGTCCCCGTGGA
TTGTGTTTTCAAATACATATCCCTGCCGATTCTTTACCATCTTTCCCTCCTCTTCCCCTC
GCCTCGTGCTGGTCATTCTTCTCCCTTCTAATTCCATTACCGTCTCACCCACGTTGTCGC
TCATCTTTGCTGTCTTCACTCTCAGGTGTAAATGCTGAt
>NODE_479_length_448_cov_24.584822
CCGACTACTGGGAAGGGTTTACAAAGGGCCTAGGGTATTGACACATATGGCATCTAGAAA
AAAAAACACTTCAGACTTGTCATTGTATTGTGATCACATATTTCTGTTGTGACTATGTAG
CGAGCTATCCAAGGTTTCCTTCTGCTGGAGTTGGACTGTATGAGACCAAGCCAGACCTAG
CAGTGCGATACTGTATATAACATTGGTGTTGACTGTATTTAATAATGTTCATGACTGTTA
TCTTCTTCTATAATATTCTATACTATGGGTAACTGTTTTGTGGCTTCACTGGCCTGCTGC
GTGGGGCTGGCTAACGTTTGGCTAACGTTGAAGAAACATTCAGATGGACTACGTGCACTG
CGTCTATATGCACTTTGATTTATCAGGGAAATTTTATTAATGTTTTGTAAATGTTTCATA
TGACACTTAATGTGCCATTCCAGTTTTTACATCATCATGGAAATTATGTATTTTATTTAA
ACAGCAAATATCATTTATGTACTTCATGGGTTTTTTTGTTTTGTTTTTTTTTCAATCGGT
AAACAGATTGACTGGTTGATTTCCAAGTAATCAAGTGTtttaccaaagggac
>NODE_480_length_402_cov_7.315920
GCTAAGGCAATGCCATCTAGAGTAACTATCTGGTTAGATAGTGAATTTCTGAGGTGTTTA
GGTCCAAATACAATGACCTCAGTTTTGTCTGAATTTAAATGAAGAAAGTTACAGGTCATC
CAGGCCTTTATGTCCTTCAGACATACCTGGAGTTTGACTAACCGATTGATTTCATTTGGC
TTCATAGATAAATATAACTGGGTATCATCTGCATAACAATGGAAATTTATGCAGTGCTTC
CTAATAATATTTCCTAAGGGAAGCATGTACAACGTAAACAGTATTGGTCCTAACACAGAG
CCCTGTGGAACTCCATAACTAACTTTGGAACGGCTGGAAGAATCATCATTAACATGAACA
AACTGGAATCTGTCTGATAAATATGATTTAAACCAATTTAGTGCAATTCCTTTAAGTCCA
ATAGCATGTTCTAGTCTCTGTAATAAGATGCTGTGATCAACGGTATCAAATGCAGCACTG
AGATCCAGTAGAACAAGTATAGACACTAGTCCACTGTCTGAAGCTATAAGAAGATCGTTA
GTGACA
>NODE_481_length_511_cov_6.544031
GTGATGCACCTTGAATAGAAGACGCTGAGCTTTAACTACAAATAAGAGTTTATTTAATTT
TGAGCCAACAAAGAAATGCACAAAGCTTGCAGCACAACTAAAGTAAATAATAAAAACTTC
TTCCCTAAACTTCCTTTCAAGTTATCCTCACCACTTTTAAACTTTTAAAGTGCAATGATA
CCCAAAAATATGATTTGCCATAAAGAGCATGAATATTTGTGATGTAGCCAGTGGTAAAAA
ATCCTTTTGGGGATTTCGATATCTAAAAGAGAGAGGTTTATACATTAGCGCTGTAGTTGC
AAAACACTGTTGATATTCAAATGATTATTGTGCAAAATCTGGGATAAGCTTCTGTGTGAG
AGCTCTTCTAAGTGCCTACAACTATTGCTAATTCCCCTCACCATTGTGGGCCGAACAAAG
GCCTTAATCCCATTTCACTTTTGCAGAAGGCTGGGGCTATTTTCCCTCTCATAAACCAAC
AACACTCCCCCAAGCCAGAGCTGAGAGGTTCTGAGAAAGGGGCCAGTGTGTGTATACTTC
AAGGCTTTTTTGTCCAACTTGGCTAGTGCTCTGCATAAACTTTTAAGTGGTCCCAGTAGG
CCTCAAACACCTTTTGGCAGAAAAAATAAGCTACCACAAACTGTAAAAAGGAAAc
>NODE_482_length_647_cov_4.752705
TTAACCACAATGAAGACAAACTAGTACAGTGTCTGCTCTTTCCTGTGAAAGTGATCACAT
CTTTATGGCTCCCGTCACTGCTCTTTACAGATCTGTTTCCCAGAGGTATTTGATGTGGAG
AGCCAAAGCAGGAGGAAGTGTGGGTCTGCAGCCCGCATGTTAACAATGGCTCTCCTCAGA
CCCCCCGGCCCAGGCCCAGCCAGTCATGAAACACCATGGAGATGTTATTGACCTCAAGGT
TAACTCTCCTCAGGTAAGCCTGGGAGATAATGGACAAAGAGCAGTTCTTTTACAGGTGGA
GTGACACGGCATATCCGCGCTGCGCAACTCCTCTCGCATTGACAGATTTTCTAATTCACT
GCAGATTCCCATAAAACTGGGTGGCCAGGGCCAGCTCTAGCCAACAGAGGGCCCATTCAT
GCTGGGTGGGATAGGGGGCCTGGCCAAATTAACCTGGATTAATTTAAAGGAGCAAAGGGT
CTTTACATCCGAATAAAATGAAGATCAATAAATTAAATGTCCAGGTCAGGATGTCAAGTT
GCAGCGATGATCGACTTGCATACAGAAAGTTACGTTCTTTGGCTCAGGCTGGGCTCAAGA
CAAAAAGAAGAAAAAAAACAAAACGGGAGAGAGAGATCCTTAATTACTTTATTCCAAGAA
AGAGAAGTGCTTCCATGCGTCTCTCTTTACATGCTAGAGTTGCGCTCTTATAAACACACT
CATGTCAGAAAAGAATGCTCATTACTTCTCTCATTTGGCCCTGGGATTAGTTACTGCAAC
AGAAAAGTCAt
>NODE_483_length_590_cov_6.798305
CTGATGAGAAGCAAGTGAATTGGATTGGAAAGCACGATAGTGCAGCTGATTGTTCAAAGA
CTATTGGCATGGCTGTAGTTGGAAGTATGGAAGGATTCTGCAGAGAAAAGAGTGAAAGTG
AGGTCAGACTTTGGAGTCAGCTCCCTCCGATCAGTGCCTTTAAACCCAATCATCCCCTTT
TCCCTCTTTCTTTTAACTATAATGCCTAAATCCAATTTCGAAGTGACATTTTCTATGGTT
ACTGGTGCCTTTTCTTTATTTTTTTCTCTCTTTTCTCTCTCCTCTGGCTGTGTTGTGTTT
TATTTCCTCTGGGCTTTCTCCTGTCACGCTGTCTGATTCTTTGCAGATGGATGTAGTGAG
TGCGTTCCAGAGTGGAACTTCCTTTCAGGGGGCTCTAAGGCGGCAGGCCTCCAACTCCAG
CCAACAACAGCACGATGTAACCAATGTTTCTAGCCCTACACATGTAGCCTTTTCTACTAC
TACCACTACTGCCACTGCCGCCAACACCGCTTCTGCCACTGTGGGGTGTGAGTGCGTGTT
CTCCTCTAGTGCATGAGACTTTTTTTTATTTCTTCTTCTCTTCTAACATCTTCCTCCTCC
ACTCTTCTTCTCACCTAACGTTGACACTTTGACTCTCTCATGCTTCTCCTAATGTTCCCC
CTGTATTCTtcaaaaaaaaagacaccaaaaccacatcttccatattgctttgataacact
gctgtatatatatg
>NODE_485_length_350_cov_12.708571
ACTTATAGCTTAATGTTTATCACTGCTGAAGTCCCTTGAGGGTGTGGCTAAGCAAGGTGT
CATGGGCTGGTGTAGACTGTGCCTGATACCGGCTCCTTGTTTCCGGGCGGGAAACTGTGG
GGCATTCTCACAGGGGTGCGGATACTTGCATGTGTAAGTTCAGCTAAAGCTGACAGTAAA
GTCAGGACCAAGCCTTTGTGCTTACGGGACCTCTCTAGGGTCCGTCTTAACATCTTCAGT
GTTATGCTTTAGTTAAGCTACGCTAGCATGTGTAATATTATAATAATGTAAATGCAAACT
TTATATAGTGCATGCTTTAACGTCTAATAAATTGTTAATAATGTAAATATGAATGTGTAT
TTAGCAAAATTATAGCTTATTAGTACTTTAGTTAATAGTATTGCGGATGCATTATTATAA
TAGTGTAAGTAAAACACTTTTGGGGTGGGCAAAAAACTTTCTAGGGTTCTTCCTGTTTCC
GGGGGGTTTTCAGG
>NODE_486_length_397_cov_17.909321
AAAAAAAAAAAAAAAGCAAGGTCAAAAATAAATTACATCCATTATTTGCAGCAGATCTCC
CCAAAGCATTTGGAGCGAAAACTGTTTTGAATTTCAATTGGCTTCCAAGTGGCAAAAGCC
CTCAGCTAATACATCAAAGAAAAATTGGTGTCAACTAATCGGTTTAGGACACAGATTTAG
AATGGTTAAAAATCCCATGAATACTTCAAGCATTTTTCTGTACACCACTAAAGGCTTGGG
AGCAGCGCAGCTGACCTTGTGCGCTCCAGAAACCTGTCCGCCACTCGACATTAACTGACT
GTTTAACTCATCCAGCCGCGCAATTAGTCCACCACAACGCATAATGTTGTGTAATAATAG
CCTCTATATCCAATTTAGATTACACTTGCTCCCTCAGGCATTTTAAGTGGCATGCATCAT
CTTTCATTCACTTCTTCTGTGCCACGTAAAGCCGTTTTCATGCGTCAAAACCGAAGAAGT
CGTTCCCTCATGGGGGGGAGGAAAAAGAGAAGCGATGGCGATTAGGAGGAGACAAAGTTA
g
>NODE_487_length_533_cov_15.180113
AACTGTGACCATGCACATCAGTCAGCTGGTGCAGAGCTCCAAGGAGTTCCTTGTGAAAAT
TGCATAGAAATTTCTGAATAACGGAAGGCATGACACCTCTTTGAAAAATGCAAAAGTGAA
CAGATGGATGTGTGCCACCAAACGCTCTCATTGCAGCAGGCTAATACTGCGCCTTTGACT
GCGATCCGCGCTTGATGTTAGCAGTTCATCTTCCTCTATTGTGCTTTTCCTTTTGGAATG
GGAGAAACATTTTCCCTGTGGATTGGAAGGTTTTCATGAGCAGGCAGATGGAGAAAATAT
TGTTGACATTAAACTGTTCCTCTTTAAGGGAATTGTTGTGACAAGGTGGAGCTCCCATCA
CTCGAAATAGCAGCTGTGTGCTGTTTACAAAGGGGCCCAAAGCAATGTTTGTTTCCATTG
AAACGGTGGCAACTTTTTCTGTCTATGTAATGAAGAAGCTCCTGGCATTATATGTTTGCT
CTCACATCTACTGTCATCATAATACAATATTTTTGTAGCGACAGCATTAGTGTTGTTACA
GTGTATTACAGCTTCTACTGGTGTTGTACTGTTTTCTTAATTATTACTGCAGCTTTCCTG
TGTGTCTTTAGGTTTTCAATCATTTGAGGAACTGTAGGAAGATTACTGGGGTGGAGAGAg
aagccatttttgatcaa
>NODE_488_length_333_cov_1.447447
CTTATCAGACATGTACCGCAACATTGCTGCGTCATAAATCAGCTAAAGTGACAGCATTAT
GTCATTCAGACAAAGATCACTTATATGTTAATTTTCCTTACAGCTTCATTCAGACATATG
CACCACAGTGATGGAGAGAGTCACAGTACACATGTGACATCTACCATACAGTACATCGAA
CGAAACATTATGCATGATGGTCACAGCTTTCTTTTAACAACACTGAAGATGAATGTATGT
GTGTATCAGGGCGAATTTTTGTTTAGGGTATTCCCCAAAACAATAGATGGGAATCTGTTG
CAGTTTTTACAGCACCACTTCCTGGACTGCCATATCGCCCAATACACATAAAAACATTCG
ACATCAGTACATTGTAATTCCTGTGTGTCTATCTGATAAAGCGACTGCATACAGTTCAGA
CTTGTACCATGCTAAAAGTGATTCATAAATGTTATGTGGTCCTACCTCGAAAGATTg
>NODE_491_length_204_cov_2.892157
GAAACCCTAACCCTAACCCTAACCCTAACCCTAACCCTAATTCCGGACCTTACGGCTAGG
GTTGGCCCATACTACGAGACCCAAAAAAGTGTCACTACAAACCTATACCAATCAACTCAG
AGCGGTCTGAAACGCGCTCTCAAGTGCCTTCTGCGGGAACTTATCTTGGCTTCAGCGCTT
CCACACTGGCTGCGATATGCACGTCCCATTGTCAGTGAATGGGAGAACGTTTTGGCCAAT
ATCTCCGGAACCAGACGTGCTAGAAACCTGGAAATGCCACCTGCCCCACCTAATTTGGCT
ATGCTGAAGACGCCGGTCAAGGTCCCGAGTCTCTACGACCTTCCCGTC
>NODE_492_length_596_cov_16.951342
TTTACTTTGCCACTCACAAAGACAGCAAAAGATTTCTAATGAACAAATCCTTAATAAATG
TTGCAGATCAGTCGCTTCCCCGCGAGTTATAATACAATAAACAGAACATTCCATAAAAGT
ATCTAACTGAAAAACACTGTGTGGGAGAGAGCAAGGAAGAGAGAGACACAGAGAAAAAAA
AGAATATGAAAGACCCCAATTCTCTCAAACTCCATAATAGTGAAATGAGCACATATAAAT
GTGTTAAGAGTATCTCTTTGCATCTTGTATAGACTGCATGTATTTAATCTGTAAAGCTTA
TTAAGGCCCTAGTCATTGCTATGCAAAGCAGCACCCAGTGCTTTTCTCTCGCTTTTCAGC
CGAGTGCAGTGTTTGGCCAATAGGACTGGCCCCCCGCCTCTCATTCTGCATTCATAACAT
GCAACATTTGCACAATGTATCTCTCAAAGGCCCTGAATAGAAGGCCTTAATACTCATGTA
AACAACTGCAAACCAATTACTTAATGAATCGGGCCCACACATAATGAGGAGCCTCACAAA
GGGCTATAAATGCATTTTTTGCACCAAAGCCTCTGCTTTAAACTACAATCCCTCTGCTGT
AGTCTAGGCTTAACTGGCAAATCATAATTATTGTCTAAGACAACAGAGAGGAAGCCATTT
TTGTATTTTGAGTCCAGCTCCATTCTCCTTTTGAAGTCACTCATCAGCTCGCTGACAAAA
TAAAGCAAATAATTAACAAg
>NODE_493_length_315_cov_1.469841
GTCTTCTCAGTTTATTAACCAATGTGGGGAAAGAGCTATGCTGGTCATACTAAAATTGGA
GGCTCCATCAGAGGCAGTGCCAAGTTTCATTTGCTTGAGTTAAGACAATGTGACTGAACC
TTCTATATACCCACTGAACAAACCGAACATTGATATTAAGCGATTGTGAAATAAATGCAT
CGGTTGAGGACTATTTTCAGTTACAGCATCAACACTTGGTGGAGTATTTGGGGCAACAAG
ATGGTGTATGGAGGTCTAAGTCTAAATAAACTACAGTATGTGTGTAATTAATTAGAGCTT
TATAGCATTGAGCAGGCCTTGGATATACATACAGATAACTTGTATTAATATAATTTTTTT
TTGGTTTTGGTCTTTTTGTTGGACTTGTTGACAGTAGCAAAAAAAAATTATATTAATACA
agttatctgtatgtatatccaaggcctgctcaatgctat
>NODE_496_length_290_cov_1.368966
CTTACCTGGGAATGTTTATATCCCTGAACATGACTTATTCAGTGATATTCCTGTCAGCTG
GAAGCGCTGGGGATGTTTAGTTTATATCATAGATACAATCTACATCCTGCTCCTAACAAC
ACAGGCTGGTAAATATTTATTCTGTAGAAACATCAGCAATCAATTTCAGGTGAAGGATCT
CCACCTTTCTTGATGGAGGGGATATGCATCAAAAGCAAAGCTAAAGGAAGAGGAAAAGAG
ACAAAATTGGAAGAGACTGGCAGAAAAATGAAAACATGCTAAGAACAGATGGGAAGAAAG
ATGAAAGATTATAGTACAGCTTTTACAGCTCATATATGGACAACTATGGGAATGGTACTG
TTTCCATCTAAGCATGCCTGataggacaatgctacctggccactgcaggagcatgagagc
cagataaatgaaat
>NODE_497_length_294_cov_6.775510
GTAACCGGCGAAAAAAAAGGCAGGAGAGTGGGATGAGGAGGGCGGGGGGACTGAGGGGCC
AGAGAGCAGAGGACCCTTTCTCATATCCAGGCTGCCCCCATCTCGCCGCCGCTCGACCCT
CCTCTCCCCCTTTTGCCTCACCCCGCTTTGGCCCGGTCGCTTTGCACGATACTTCAGTGA
ATAAATGAGTCGTTTTAATCCGACTGACAAGCTGGCATTGCCCAGCCCTGCCCTCCATCT
GTACTGGCGGCCAGCACAGCAGCAGGCCCCAGGCAGCCCGATGTGCCAATCCAACACACA
GCTTATCCTGGCTGTAGCTTCAGGGACAGAAGGGTTAGAGCTCTATGCGGCAGCTACCCT
CTCCACCAAAAGAGCTATTTATATAAGAAAGGGATTAGCCGGTGGAGGCTTTGATGAACT
GGAAAAAAAAAAGTGAAa
>NODE_498_length_520_cov_8.436539
ATAAAGTCAATTCCAGGAAGCAACCTTTTTCACCAAAGTCAAGCATAGCTGTAAGACTTC
TCTGCTATCTGAAAAATAGGTTTGAATTGCATGCAATTTGTGGCAGGCAGAGCACTCCAA
TGGAGGGAGGCTATTAGTGAAATGTCTTGCCACTGTCTCTTTAAATGCCAATAAATTCCC
ATCATTACAGAATCTGGCAGTTTTCCTCCCTGTCTGCAGCCTGGGTCTTTATCTCGCTCT
GCCTCAGTCTCTGAGCATGTAGATCTGGCCCAGTTAGATTGTCATACTTAACAAACATTA
ATGATTAATTTCCTCCACTGAGTCAAATGGGGCTAAAGGGATGACTCGATTCATCTTATC
GCACCACAAATTAGCATTTCCCCATATTCTCCAGCATCAACTGTGCATTAAAATTCCACA
TTTACCATTCTGGGCACTGGCAGCTGTGGTGAAAGAGCCAAGGAGATCTTCCTCCTATGT
TGCCGGAGATTCTGATTACTTCTGTGTTATACAAAGAATAATTAATTCTGCCACTTTCTG
CTTGTTACTGTACATGTCTGACTGATCTGAGTGAAATTACTCACTGAGGGGTTATTTAAA
AGGTCAAGGTGGGTTTTTtttatttgctgtgttaagtcctggtcatgcagtactttgctt
tcac
>NODE_500_length_426_cov_5.507042
GTTCTTTCTATGGCTCAAGTGAGCCAGCACCTGGTGGGCCATGCCTTATGGCCAGCGACA
GTGGTGGTGGTGTTAACCATGACGATGTGGCCATTGGCAGCTACAACACCTCATACACAT
CTTCATTTGTGTTCACCTACCCAGAGGGAGCCTGCGGGGTCAGTGCCAACCAGCGGAACA
GCAGTAGCGAGCAGTCATCTGATTCCCTGAACTCGCCTTCGCTGCTGGCGCTTTGACTGA
CCGACAGACACACGCATTCACATATTAAGACACACACACAGTATGCTCGCTGGAAGTAGA
GCCTCAGACACGTACATGCACAGAACCAATCAGTCTCACAGACTGAGATGAAAACCAACA
ATCGTCTGTACCTGATTGGGTTAAAGTTTACACATTCTGAAATGCATTCCAATTAAGAGC
CATACAAATAGTTGCACATTAGATTGAACCTTTAACATAGAGCTTAAACATGAATAAATT
CTTGTTTTGTATTTAACCAGAAtacttgcaaccggacacgttaagcctttaaaagtcaag
tccacgttgccgatcttaagtgctctgaat
>NODE_501_length_444_cov_13.788288
ATCAGGTTTAAGTGCAGGTTACTGAGGTCATTTATTTACAGATGTGTTTTTCTTCCAAGT
CATTAAGCCAGACTTCCTCACCTTGTTGTATTTTGGGTGAAAATTTAAATGTCTCGCTGC
TCGCGTGTGCTCTGTTGAATATGTGCTGAGGCTGGCATTCTTTAAGTTGACTTGTGCCTA
GGTTTGTGCTCTTTAATGAACCTTGTGTGTTCAGAGGCCTGAAGGTGATCGTATAGTACA
CTACTATGTAATAGCATGGGATGGCTCATTATAGCAAGGCATAACAATTCACACATTAAT
TTTCCAGCATCCAGTTTTTAATTAATCCAGTAGGCAGTCTTAAACACAGGGTACACAAAT
TGCCTTCGGCCTCATAATTAATTCTAATGGAAGAAATTAAAAATTGGTGGGGTGTGTTTG
GATTGTTCGGCTGTGTTACTGTGGCTTTGAGCTCGCTGGAGCGACGCTGTCACCGACAAG
GATCTCTCCCTGCCCTGACCAATCCAGCAATCTCCTTTCCCTGCCACGCGAGCAGGGAGT
GTTACTCACTCACCCACACGAAGTCTGCAAGAATGGAAATGCTTTgca
>NODE_502_length_835_cov_6.667066
AACACCAATGTTGTCCATATCCGTTGGCCTCCCCCTATTAGGGTTTAATAGTGAGACTGA
GCTGGCCAGAATTTTTGTAGAGACAGGAAGCAGGCACCAGTGGATTTTTTTCTACTTTTA
ATGTTTTTTTGTTGTTTGTTTGTTTTTGTGGTGGCTGCTATTTTTTGTTATTGTGTGTTT
ACTGTATGAATCACTATATGAGCTCCTAAACTAATTAAATTCCTCTGTGCATCGGTAATG
GGAAGCTAAGAGATATAATTGTTGTCATTTTCATGCCATCCTTTTAATTACTTTCTGGTT
CCATTTCATTCCATTTGAATTGACAGCCTGATCAACTTTTAATTGCCAGTTTTTGCAAAC
AGCTTATCAGCCTGTTCCAAGCCTGCATGCAGAGTACTAAATGACCTGGTCAAACACACT
CACAAACACACAAACACGCAGCAAATCCCAGAGCAAATGGATACACGTGCACACTGAGCA
CACACATGCATACCAACCCTCCGCACCAGATGCATGGTGGAGTTTGACAGAGTGAGATGC
GGATGCAGCAAACAGGAGGCCCATTCATTTCCCTATAGAACAGCAGCAGCAGGAAGAAGA
GGGGGAGAGGGCACAAAGCAGGGAGAGGAGGGAGAGCTGGGAGTACGATGGAGATAGCAA
CGAGTGAGGTAATCCATCACTTCATCCATAAGCACCTGCTGAAGTAGCATACAGCTTTGT
GAGACCAAAAATCTTAAATCTCATTTCTATTAACATTATACATCTAATTCCTTAAGGAGA
AAAACAGTTTACTGTAATTTAATGTATTTAGCATTAATGTGGACATTTTGCTATTGCTGA
TTTTTCTACTAATAAAATGAAAATAGATGTGTTGAGCAGTGTTAttacctacttagttgt
tcactcacttactgtgaattttaaagtagagaaaagcagctaaattccattgttcacagt
ctatattttcaaacatcat
>NODE_503_length_459_cov_31.995644
GGCCGATTTAAAAAGGAGAAGAATGCAAGCAAGAACAACAAAAGTCAGTTATAGCAAAGT
CTATGCCTCTCCTCTCCTATCTTCCACCCCCTAGCTTAGCCCACATAATGAGCAGGAAAA
AGCTTTATATTTTGTTCACTGGGTATTCACAGATAATTTGAAGCCATTGTTTCTGCCACA
GATGGTTCTTTTTAATACAATAACGGTGCTCTTTGTGAATAGCGAGCCCACAATAAAAAT
CTAAAGCGTCCTCCTGAATAACCATTTTGTTCTCTCTTGTATAGGCCGAACAAAAGCGCC
AGTGAGGTAATGGCCTGCCTTATTGAAAGCCTCAGAATGGGGATTTGATAAAGATTTTTT
TCGCTCCTTTTTCTTTTTGCAAAGTACACGGCAATGTCAAAAAGAAACTGACACGGGATG
AAAAGGGAAAAAAAGGCTCGAAAAAGTGCTTGCCGGTGCAGTTTGCAAAGAATATTATTA
TTATTATTATTATTATTATTATTATTATTATTAACATTTACGTTTCCTAACTTTGTGCCA
AAGTCAGATgtgaggggttgttgtggggggtgcagcagagcaggtcaggtgcagccccca
caa
>NODE_504_length_312_cov_1.592949
TAAAATAAAAAAATAAAATAATAATAAAAAAAACTTAAAGTATTCATCAATTTTTTAAAA
AAATTTTTTAACTCAGACTTTTAATTTAAATTTAAAACTAGTAATTACAAAAATAATTTA
ACCCGTGGCGCTCACTAAACTCCAGTTTCTTAACTCAGTCAAGAGGATCAGTGGAAAAAC
AGAGGAAACAAAAATCAGGATTTTGACTAAAATGGTCTTTAACGGGATTTTCACCCCTAC
AAAAAAGACAAAAACGTTCTAAAAAACCGATAAACAACAACATGATACAAAAAGACAACA
ACAGAAATTGAGATCTGGACCAAAATGGACTGTAACGGTATTGTCACCCCTACCAAAAGG
AAAAAACGGTTTAAAGAAACGGTAAAGAACAGGATGAAACAAAAAGAAGAAAacaaccaa
aagaggataaaccaaaacaggaaaatcaaaaggaat
>NODE_505_length_561_cov_13.536542
TTGACTCCTCTTGTTTGGATTTCACAGTGGGGGAAAAAATAAAGGCGTATATTTACTTTT
AATTGAAAGGAAATTAAAGACGCATCCACATCCGCATGTGACAAAGGAAGATCACAAGGC
TTGGGAGTGATGATAGCTTTTGTTTAAGATGGATTTCATAAAGAAAACCCCCCACTGATA
ATGATGAAAAAAAATCTTGGACATTTCTCCAAATACAATTACCTCGGCATCACCTGATTC
AATCAAATGCATTTGCATTCTGTTTGCATGCAGTGTTCCGTGAACCGGTAAACAAGGCAG
GCAGAATAAATCTGATGTGTTTTCATGCTTATGGTTGCTCTTCTGTTTGCTACATTTTAT
TCTGAGTATTTGAATTTTTATGAATTGATAAATAACTGCACAAACATACGCATAGCTGTG
TGGATGGATGTTCTAAAGATGGAGGGGCATATTTTTGCGAACCAAAAAAGAAAAACGGAG
AATGTTAGTTCATGTTTTGAGACAGATGTTGTTTGGCCAGCAAGCATGGAGATTAATATT
TGACTGTGTCTGATGTGTACTTAAGAATGTATCAAAGAAGATGCATCATTTTGGGGCCTA
CCAGAGGATGTTGCAGCTGGCGCGATGACAAAAAGCATAAGGCCACACTTGGCAACAGTC
AGTCATATACTTACAGCCTGGATAGCTGGAGAGAAATGTAGTGAt
>NODE_506_length_589_cov_8.531409
TAAGAGCATACACACAAAAAATAACAAAAAAAACAGCCCCTGTATTCAGCCCCCACACAT
CTTGCTCCACTGCTCCACTGGAGAAAAGGAGGAATAAAATAGAGTGACCCTGCCACTAGC
AGCTCTCTTTTCCCCCCACTGCTCTCTTCTTCCTCCCCCTTGCCGTGTGAAATCAAATTT
CCATGTGGCTCCCGTATCTGTTGCACAGCGAGGTGATTTATCAGGGATGCAAAGAGCATG
CAGAAACAATCTTTATTACATCCATTTCCTGCTTGTCAGCCGGGATCATGTTGGCTGTTC
ATTAAAGGCGCGGCGCAGGTGAGGAGAATGCATCCCGATGCCTTGATAGATTGTCTGCTC
CCCTGTGGTGACAGCAGCTGGATGGATTGAACAGCGGGGGGCGAGGAGGGAGGAAAAAAA
AGCGCTGACTCCGTCGCTCCCCTTGTCAGACACACTTTTACATGGCCGGCCAGTGTCATT
TCTACCAAACAGTACCACACATACGCACGCACACACACGCACACACGCACACACACGCAC
ACACACGCACACACGCTTCTGACAGTCTTTGGACTTAAGCCAGGAGCTCGCCTTAATGCA
TGAACGCAGACGCACCATGAGCTTACAAGTATTTACAGACACTGATGAGAAGAAACTGAG
ACACAcattgtaaagatgaggtttatcttattacacagtttccaaccttcggctttcagt
gttgaaaacacca
>NODE_510_length_388_cov_8.412371
TATTCTCTTGCCAACGATATGTGATTTGCAACAATTTATGTTACGTTCAACAGTTTGATC
AAAACAAGCAATTTGGTGCTGCAATATAAGATAAAAAAAAAAAGTGTCTCCAGCGATGAT
GGTGTCTCCAAAATATGTAACAAATTTGCCAGTTGTGCATTGACTTTCTAATAGAGGGCA
AGAGTGTGTGTGTTTTCTGCTGGGATGACTCTTGGTTCTCTCTTGTCTTTAGATACCAGC
CTGTTGATATCATTCAACCAACCAATCATGTATTGCCAGCCTCATTCGGGGATTCTGATT
GGCACATTGTCACAGGCAACTCTCTTACCACCACCAATGAGTCCCCACGTAGAAAACCCT
CACAGCATGAGCTGGAGAAACAGAGAATGCCAGGTGACTATTTTCTTTCTTCTCTTTACC
CTTGTTGTGAAGACTGACTGGGCGCCCGTGCCTTTTTTTTTCTTGTGTCCCCCCCTTCCC
TCTCCCATCCCCTTTTTTCTTTCTTTTCTTttttttttcctttttttttgtt
>NODE_511_length_791_cov_13.496840
TTTTCTTCTTCTCCTTTCCCTCCCCAGTACTATGCGTTTCATTATTAATATGTTTTTTCT
CAAGTTTCTCTCTGACCCAGGACATTAAATAAAACATTGTATGGTTCATGAAAGATTATG
AAAGAGCAGAACGTAAGCAGCAGGAGGTGTAAACTCAGCACAATTCATTCTGGTATATAA
TGTCAATGCCAGCAACCCCCCTCTCACCCTACCTCCATGCCCTGCAGGCATATTGGCGGA
ACTACCAATGGATGCTAAGCTTTTTCCGACAAAGCTCCGAAGATAAAGTATCTTCCTTTT
ATCCCTTCTGCAAATCAATTCTGGGCCTTACAGCAAAATCCCATAAAATAACTTCAAACA
CCACTACTTACTCCAAAAATTTGTATTATGGCTATATCTCTTTGAACCCTTACCAGTGAA
GTTTTGGAGGAAAATGATTTAAGTGTTATCTGCTAAGACATCAGCATGTCAGCACTTCAC
CTCAGTTTTTCTTCACATGTCAACCTGAACCTTGTATTTCTCTCCTTGTGTTTGGTTTTT
GATTGCTTCTAACCATCCAGGCCTGGTGATAAATACAAATGCTGCTTGTAAACTTAATGG
CTGTAGTAAGTGCAAACAAGATGGTATGAAGCCCTGCTGGTGCTTCGTGCTCACTCAGCT
GCTGAAATATTCATTCCCTTCACTCTTCTTCAACAATATGATAGAAACTGGGGCTGATAA
GACAAGTACCTGAAGAGCAGTCAGTCAGTGTGATTACTGAAGAGGCTGCAGTGACTGCTT
GATTAGCTTCAACCGAAAGGAGCCAAAGAACTCACTATCAGTTACTGTACAGTATTTCAA
TTACTATACAGTATATCAATTACCATACAGTGTATACATAAAActacaacaattacaaga
ttagagtatattaacatgtatctaaagtcagtcat
>NODE_512_length_667_cov_4.983508
GTCACTCTGTGGTATGGTCATCAGGCTTTGGCCCCTTCACTGCTCTTTGCCAATGTATCT
GTTTCCAAATGGGACCGAGACAGGCCTTAGATGTACCCTGCTGAGGTCCTCTGAAACCAG
AGACCCTTGAAGTGGACGTCTGCCTGTGTCCAGTCTGCTCCCAGGAACCCTTTCAGATCC
AAGGACTCCAAATGTGGCGTGCTGCATGAAGACATTTTGGACGTAGCCTGGTCAGTAGGG
TATCTCCCTGCCCCCGACTCACCACCACCACCTCTACCATGCTAACCACCAGCAGCCCCT
TGCAGACCAGGGAGCAGACCACCCTGGGCTGGTCAGCAACCCCTGCTTACACCTGCCATA
AAACTTAAAAGCTACAGTCTCATCCCCCAGCTTTGAAGTGTTCAAAGCATAGCTTAGTGA
CCTTTGATGCGACTTTGGCTGCAACACATGTTTTGCACCCATGTATAAACGCAGGCCTCT
CAGTAGACAAGGCGGGATTGTTTACCTACATGTGCGAAACGTAAGGGCCAATGCATGGCA
ACCATGCATGGAGCCTCCATTTCCACACGTCAAGTTCCCCATGGTGGGAAACAGACGAGT
CGAACCGGACACTGCTTTGAGCAAACATATTCAACCACCATGTGTTGAGCATTACTTAAA
ACACTTTCTCTGTGCGCTCAGACTGTTCATTAGGCCACGGGCTTTCAAAGATAGACAGAT
GCAGCAGTTGAGTCACTTGCGTCTGACATCTTATTGCATATTAGACAAAACCAAAcaaaa
tacatttatttctgtacagtttgaaatactg
>NODE_513_length_587_cov_15.739352
ATCATAATCGAATTTGAATACGCAAGACTCTGTGAAGGGAGCCATTCAAATTCGATTATG
ATTTCATATTTCACAAAGACAGTACACCACGAGGATGATTTTTAATTAGAACCAGAATCA
GTAAAAAGAATGGGGCATGGAGACAATAAAATGAGGAATGCATTCATCCATGGGATGATT
CTTATTTAAGATCTGTGCCAATGTGCTAACAGCATTAATGAAGTTATAAAGAATTATGAG
GGGAAATCAAATTTGCCTCGCCACTTGAGCGCCACTAAAATGCCAAACAATAAACTACCA
GATTGCAAATTAGATCAGTAAAAATATCAAACACATTGCGGTGCAGGAAAATCCATAATT
GCATTTAGTGCCTGGCCTCTCCTGGGGGAAGAGACACTAAAGATCATCAGCAGGCTACAT
GGGAGCCGCTATTGACAGAGCGGTAAAAATCGACAGGCTAACTAAATAAACACTCCAGGC
TCCATTAAATATTCAACGGCTGAGATTTGACAGTCTAGCGTGCCTGCCTCTCCCCATCGC
CTCCATTGGCTTCTCTCTGCAGCACATCTTCCTCCCTGTCTCCCCTCCTCCTGCACACCC
CCCCCTCCTCCTCCCCTCCTCTCTTCCCCCTCCTCTCCACTGTGACTCCTGACAGCAATA
AATGATGCGGTGCCTGAGGGCGCTGCTCCAGTGGGAGACCTGGGAGGATAGAGCAGGAGA
GCAAAAGAAat
>NODE_514_length_414_cov_6.089372
CCTAACTCTTTTATAACCAACAGATTAAAGTTGATTGGATTAAAATGACATTCTGCCCGT
CTGACCTTGGCAGCAGCAGTTAAGTTCACCCAAATTAAATTTCTCCGTAATAAAGATGAT
TCATTTGTTGCCTGACGTAGTAAATATAAAACAGAAAGAAAAAGGAGAAAAGATTAAGTG
ACACACGTCAGTGCACACATGCACAAATGCACACTTGTGCACACACATATACATGCATAC
GATGACACGAATACACTCGTGTGTGCACTCACAAAGCATTGTTGGAGCTGCCAAGCAACT
GGCTGCACATGCGAAACCAGAGAGACACCCATCTAACTTAAGCTAAAACTTAAAACATGT
CGTTTAAATCCTTATGTTAAGGCCTGTAGAAATATCTTATCTCTTAAACAGACGTTGCAA
GACTATGAAGGTTGTAACATTATTGGTTGCCGTTTTGAAATGAAAGACTTTCCTAATGGC
TTCTGAACTGGCCATGTCAACAGCTTTTCAACTGATTGTCTTCTGTGACTAACTGTCACA
TGTAAATACTGCAAGAAa
>NODE_515_length_394_cov_4.959391
CTAAAGCCACTAGCAAAGAGAAGTGATAACTGAGGATTAGCCCAGTGTACCATTACAGCT
CCAGTGGTCCTCCTCTGGCAGTCGTCTGTGTCGGCTGGAAACATGGGCCTGTTTCCATGA
GAGCTGTCGGCTGCTTGTTTTACCTCTGCTTAAAAGGCTCCCTACCCCACCACCACTGCA
AGTCTAACAGTACCACCATGCATGGGTTCTGTTGGTACCAATACCAGGACTCCTTGATCG
AGAGACAAGTAGAATTGGTAATGTAAAGTTTTGTGCCAGTGAAGAAGAAGAAGAAGAAGA
GAGGATGACGACTGAGGTCTCTTGGGTGTCTTACTCTTCCTCTGAGCTGCCCGCCTGCCT
GCCTGCTCTAATTTTAGCTGTGGAGCTGTGAGCAGCATAGTGATGACGGCCATCTTTACT
CTCCACTAAAAGGCATCTGTGGATGCCAAAAAGGCAGGCTAAACCTGGATGGCCAAACAG
TCATTGTGActaagtgaatctctgctccccacacactaactgttcccacactgtaaaa
>NODE_516_length_411_cov_11.459854
TTTCTGATTTATGTGCGCAGTGCGTCCAGAATCTGAAAGAAGTAAAGCGAAACTTGCCAA
CTAATCGTCCATTTATCACAGTCTCAGTCATTTCTGGTCACAAAGTAATCAGAGGCAGAA
GCGGGCTCAGCTAGCAAAACCAGGGAGGGGAGAGAAAGTGGTAAGCAGGGCAGAAAGGAG
AGGAGTGTTGCTGAGGTTTCAGCAGGAGGCATTTTATGGTGACTTGGTAAGGGCCTTGTG
GAGCTGCTGTGCATCTGCATGAAATGATGAGCCTGGTGTCAGGACATGGATCATCCTTTT
ACACCGAGTAATGAATACAGATTGCACACCGGATAGAGAGGCTCTGCAATCTGCTGCACC
ACAAATGAAACAACTGCCGTTCTAATCAAATAGTCTTTTCATGCCAGCGCAGCCCTCAAC
TTGGGCTAAATTCAATTCCAGATTCACAGATTTGTGGGTTGGGGGTTGGGGAGACGCAGG
AGGCAAGGGGGAGTTCTAAATGTTGTAATTAGAGTATTGTTTAATGTGTATGCGTGTAGA
CGTGTGGGATGTGCg
>NODE_520_length_145_cov_13.986207
GTGGGACAAACCTGTGATTTTTTGCTGTATCTCGGGACGGGAAGGTCGTAGAGACTCGGG
ACCGAGACCGGCGTCTTCAGCATAGCCAAATTAGGTGGGGCAGGTAGCATTTCCAGGTGT
CTAGCACGTCTGGTTCCGGAGATACTGGCCAAAACGTTCTCCCATTCACTGACAATGGGA
CGTGCATATCGCAGCCAGTGTGGAAGCGCTGATGCCAAGATAAGTTCCCGCAGAAGGCGC
TTGAGAGCGCGTTTCAGACCGCTCTGAGTTGATTGGTATAGGTTTGTAG
>NODE_521_length_612_cov_13.258170
ATTACTTTCCTTTTCAATCACGGGGCATTTTTTTTTAACTTCCCCCATCCACCTCCACAC
TGAGAGAAAAAAACAAAAAACAAAAGTGATACGAGTTCTGCAACTTCCATCTGTGGCAGC
GCTCGTTGTCTTACTGCAGCTTAATTACAAAATATTGGCGCCGTTTTCTGTAAAGATTAC
TCACTGTAGGAGGCTCTACGTAATTTGGACCGGAGGGTTTGTCACAGAAAATAATACAAT
GCAACTGGGCTTTCTGTATTAGATTTCCGCTTTTAGCCTCCTTGACATTTCAAGCTGCAT
GAACTAATACATCTGTTATTTGTTGATCATTTGATTATTAACATACTTCACAAACCAAAT
CAGCTGCCCTGCTGGAGACGCAGATACAGCTCAGCAGACAGTCTGGGTTTTCTCGCCTGC
CACGCACAAACACACTCGCAAAAGATGCACAATTCAGCCCTCAGTGATAAAGGAAAGCGG
GGAAAAAACATTCATCTTCCCCTCCTTTGAGCGTATGAGCACTCTGACACCGGCATGGAA
CAAAGCCCGTCATCACATTCTAATCTCGAATTTCAGGGCTTTTATTTCACCCAAATGCCA
CCCTGCTGGCCTTGTGAATTATTGACAGACTGACACCAATGCGAAAGGACACATAAAAGA
GGCTAAAAGCTCCGGCCCTGGAAGAGCTTGTCCTCTCCTATTGCCATCAACAGGGAGACA
AACTCTGCTAATGCTCCActggaagctcacggtaac
>NODE_522_length_376_cov_12.313829
GTGTCCAAGGGTCTCCACCGCGGTCCGACCTGCCAGTGGGGCGGTCATCCAAGCGGGCTC
TAATTCACAGTGACACCAATTATGATTAATCTCATCACTTTAGGAGAGTAGGCTTGTCAA
GGCCCTAATTAAGTGCGCTGTCCCCCCTATATGTGCAGACAGGATCAACAACACATTATA
TTGTCATAATGGGCATCACAATCCACGAGTCTATTTTTGTGTTGCCTAACTTTTTAACGG
CAAAAGTCCTCTGGAGGAAAGGGAATAACGTGAATAAAGAAGCAGAATATTATCCATGCT
GAGGTGACGTCACGTCTTTGCCTCCGCTCGTGTTCCTTATTCCGATCACCCGGCTCTCTG
ATTAGAGTCTTCAGTCCTACTCTGGGATGCTGCATTTCATTTCATATTTGATAATTGAGA
CAGATGATGTGACATAATCACAAGCCAGTGACACGTTGACCTAACACGAGGTAAACAACT
CACTGAATAAcaacgacacaaatgaatatcattaaaggag
>NODE_524_length_728_cov_7.986264
ATCACTTTCACTGTTTGCCAACTGTTAATAATTAAAAATGAGGCACACAGGACCTGAAAA
CCTTTTATGAATTATAGAATTGGGACGGACCTTTTGTTTACATTTAAGAAGTTATTTGTT
AGAATGTAGCGTTAAATCCATACAAAGACTAGAATAACTGGATTAATATCTGAATTGAGT
GCTGGATGGCTGCATGCCTACAGCTTTTTTAGAAGGGTTTAACAGGGAGGCAGGGCTGTG
AAAAAAGGGGTTTGAGTAAAACCTTGGATGAATAATAGACTGCTTCCCAAGCAGCAGCAC
TCTTGGTGGTAGGAGGTTAATATTCTCACATGTCATTAGGTCTGCTGGCTCGACTGATGG
CTCATTGAATCAGGCAGCAAATGATTTCCTCATGCTGCAGAGGACAGAGCACTTCAAAGG
GAAGGGGCTGAGGTCAGGACAGCACTCCGCTTTGATTAATGACCGGGGCTCAGCAGAGGT
TGCCTGTAGGTAAGAATGTGACGGTGAATTGGATGTGAAGGGGACCGACTTTTAAGCTAG
ATTTGACCCACCTCCAGAAAAACTTGCAGATACCATCACACAGGTTGGGTTGATGGGTTG
TGACTGAAAAGCTTGCTGGCCCTCTGGCTTATACAATCATAAAAATGAAACTTGCTGGCT
GACAGGCTTACCGGACATCATGGTAGTATTAAATCAGTTTATACTTAAATAAAGAACACA
GATATCACTGCTATTGCCTCTAACTGTAAGTCTtaaggtgaattttctgcttttggagca
tctagttacgttctcagttgaatgacgtgcagtttttaaggcaagttcagcctttatagc
atcttattaggtgatactcaaatattgctaac
>NODE_525_length_672_cov_8.617559
ATTGCGATAGCGTTTAGGCTTAATTAGGCCCCAGTTTTCCTCTCATTTACACTAAAGCTA
CCGCGCACAGAGAGACGGATTCTTGACAGTGTTTATGTGCTGTGAGATCGCCACGGAGCA
GCTTGGTAAAGGGGTCAGCTCTCTGCTCCGTAGGTTGCACATCACCCGACACGTTCTGGC
TACATGCAGCCGGCTTGGAGCAGGCTCCCCCTGTCCCTGTAGAGGTGTGCTGTAGTCTTA
ACAGCCCGGAGGTGATGGTTGTGGATCCCCGGAGGAGAAGCTAACTGTCCCGTGAACCCC
TGACTGCTCATTTCGGCCATCTAGTCTGCAGGAGAAGGCAACAGAGACTGGCGTATGCTA
CAGATTTCCTCTGCTTATCCAGCTCCCAGTTTTTCCACCGTATTTTCTCAGGCTGCTTGT
CATTGCCTGGACTCGGATCCCGGAATCTTCATGATTTGCGGACACCATGCTCGTTTTTTA
GCCGGGAAACCCTCTTTTCGTCCCGCATGTTTAGGACCAAACGATCGGGGCTCGTCCGGC
GACTCTGGAGGAGCCGTGCGCCCGTGGAGGGCGACGGGGAGGCGGATAGAGGGACGCATG
GCTCCGGGGGCTGCTGCATGGGCAAAGCGACAAAGGTGGCCAAGTCCAACGCAGGGTCCG
AGGCTGAATTGAAGGCGTTGACCCACTCGATACTGAAAAAGATCAAAGAGAAACAATTAG
AGGTGCTTttgcaggcggtggagtccaaggggggtgcccgaagcccctgcttgctcctgc
ccagcaaagtggacgccaaagtgggtcaacagtctt
>NODE_526_length_817_cov_9.620564
AATCCACCCCTCTATGAGAGATGGCTTCAAGAAGGCAGCCACAGACAAACTTAAACAGCT
AGGTGCAGTGAAACAAAACGAAAAAGATTTTAAACAGGCACCAAAACAGTCATAGGTAGG
TTGTCGGGGCATAATAGTATCTATTATGATAGTCGATTAAAAGCATCTAGATTATGTGGA
GCGCTGACAAAGAGTAAAACAGGTTGAAACTATTAAAGTTCTGCTATGTAGAAATCAAAT
GGTTGGATAACACATGAAGTATGACTGAAAGAAAGCTGCATGTGCTTTTTTAACCTTTTG
CAGTAGATGACTTAATTTGCAAAGGGAAAGCCGGTCTCCCTCTGAAGCGCTACCTCTCTT
TCTTCCTCTCCTTCTGCCTCCCTCGTTCCCTTCATCTCTCCTTCTGTCCTCTTTGGACTG
TACCGTGACCTTCACTGGCGTTCCACCTGCAGGAAGCCATGTTTGATTCTCTGTCCGCCG
AGACGCCTGCTTGACAGCAGAATGGTGTCATAGGACCGAGTGGAGGAATTTCTCTTTCTC
TGTCATCATTAAGGGGCTTCCCCCTATGGTGAGGGGGATGAAAAGTACGATTTAATGTTC
TCTGGAGAGTGGCAGCAGAAGAAAAGCTCAAAGCCCTGCATGCTGGTTTCTGAGTGGGTC
ACTCCAGCCCTTGCAGCGAATGGGATGTCCCTGAGGAATTTGCCATAGACTGGCCTGAAA
GGATGGGGATTAAGACCCTTTTAAGGATGGAAATGTAACAAAAGGAGCACTTTTATGATG
TAGCAGCATAAAATGAGGGGGTCCATTGTGTAACTGATTGCAAAAGATCTTTGAAACAGG
CGGCCCTACACTGCATGCTCGCCTGGCCCAGTGGGCTTTAACGGCTTGTACAAAATGACT
TGTCTACATTAGGGACAGAGTGGCTCTCGTTTAGGAAGCAATGTAGAAGATTATTGGTTT
g
>NODE_527_length_572_cov_14.755245
ATAACTATGCCCATCGAGGCCAATTGTTTTGTAAAGTACCCATGAGCATCACATACCATA
AAGCAAACAGAAACAAACTACTTTCACACCTTAAATATTTGAACCGTTTGAGCTCCTTAC
ATTTAATCAACTAAACCTGGCTGCCAATATTGACTTCGCTTTGGCTTCAATATGCTTTCC
ATTACACTAATGGCAGCACTATAATGAGTTATAAGGGAGACATTTGCCTTTTCTATTAAA
CAGCTTCTCTTCAGTGCTACACCTGAGCTGTGACATTGTTATATTCCGTCTTTTTATCTT
CGTAAAATGTGTCCAGGTTCATAAGTTCACTCAGAAAGAGAAGCCAACACGCAGAGGTGG
TGCAAACCCCTGCAGAAGGATGCCTCTCTGCCTCTCACTGGCATTTGCATATTAGAGTGT
TTTCTGGGGAAAATGAGCTGTAGAAATTAATTCAGGATTAATTGGTGCCTTTATCTCGTT
AGGACAATCTAATTTAGGGGATGATGGAATTGTTTAGACTCCCTTTTGCATAATTGGATT
GCGGTGAATGGCTGTCATTACCGTCTTTTTAGCATCGTCTGTGGGCCCCCTCTCTCTCTT
GCAGGCCCCAGCCTCATAAAGAGCGATCATGTGTTACACCAGTGTTTTGCTAACCCCTGG
AACACACCGACCATGCTGCAAGAGGCAAGCATGTGGCTAACTGTGCAACAGTGATA
>NODE_528_length_411_cov_1.372263
CTAACTTCTTTTTTCACACCTGGAGTCTCTGTCCATCTTCTATACACAGTCTGTGATTCT
GAGCACATTTTGAAGCATACTGAACAATACAAAGCCCTTATGGTGGTAGTCACTGACAAG
ACCGAATAAGACCTCTGAATCTTCTTTCATGTGGATGTGGGTTTTTCACACTTATTGCTC
ACAGATTCCTCAACAGACTAATTACCGAAAGGAACTGAATTTCTCACAGCCGAGAATGTT
TCAAGTCCAAAACCTCCTTTTATCCATGCTTAAATGTGACAGATGTTGTAGCAGTGAAAA
TTTAAAGGTTTTCATTCCTGCCTACAAATGAGGATGTCCCTCTCTCAAAGGAATCCTCAG
TGTCAATTCAGATGTCATTACTATTCTCATTACTGTAGAAAAATCACTGATTTGTTGTAG
CGGTGTCAGTGATATTGTTGAAatgactcagtggtttatgagtaagtacggaacacaata
tgtaagaagctgatctgcattgacccttgtgtgatgggatgttgggaggtctcgtgagta
gacgccactggtctc
>NODE_529_length_291_cov_2.075601
CAAACATTCCGTGGTGAGAGGCTGAACCAGCAGTCTGGTCAGTCAGTACGGGCATGGCTT
GAGCTGTCAGATCTCTCCGGATGAGGAAATCCCTACCTGCGGATAAAGCCTGGGCCGTGT
GAGACATAGAATACGGGACCGATGTCGCCTGAACCGGGCCAAAAGCTCCCGTTTGACTGG
AGACCACTTCACTGTGGCCTGCCATATGATGATTGTGGTGGTGGTGATGGTGGTGGGGAT
AATGATGGGCTGGGCTGATTTTGAGGGCCGCGGAGTGCCCCATGTGTTCTGGCCCGAATG
GACTCGGCCCCAGGCGGGGTTCCGCAGTAATCTCCCCAGGGTGCGAGTGAGCCATTGAGT
GTGGATGGCTGCTGAACCCCGGGAAGCCTGTCACGCTCTGAGGGGTATGGTGGTGATGAT
GGTGATGGTGGTGAg
>NODE_530_length_428_cov_6.936916
ATTAGCAGCCTGGCCTTCCATTTTCATCAGGTCAATGCTTGGCTGAAATTCCACAATGTC
AGCGCCAAGGTCACCTCTTTATGGCTATTTTTAACCCCATCGCTCAAAAAGAGCAGGAGA
AAGGGATCCTATCACTTATTGTGGCCATCTACCAAAAATATCAAACGGCTGGAGAGGCGC
AGGAGAGAGAAGGCTCGTCCTAGAAGTGTGTGTTATGTGAGAGACCAAAATGTGGTGGTG
GTCAACCTCCAATTATGAGCGCTAGTAAGACAAGAGCTTTAATGGCTAACGTTTGCCTTC
GGGGAGGTTTATTACACACTGCTGTTTTGCAGAAGCAGCGTCAAATCTATAAAACGACCA
TTAGGAAGAGGGAAAAAATCAATCAAAATGCCATTAAAGTGGAATAAGTTGCCAATATTG
CTGATGTGGTTGCGGGTCCTTTGATTTTCCTTCAGATTATTAGGCACAGTCGAGTAGTGA
CTTTGTTAAGGGAAACCAGTGTTGTTGGGGAGTAATATGTCTCCTGGCTTCATAAAGTTT
GCTGCCTCATATTTCCCACTTTATTGATTATc
>NODE_531_length_441_cov_9.281179
TTTACATGCGGCTGTGAGATAGCCTCGGTGGAATTTACCAGTGCAGTTAATCCACTCTGA
TGGTCTAACAGGGATTGTCTGCACAGTATCTCTGCAGCCAAATCATACAGTATGAAACTG
CATCAAATGAACAGATGGCAGTGACACGAATTAAAAGCACAGAACAATAGTAGAATATAA
ACCAGAAATGACACCCAAAGTGGCTGTTGATTTATAGCCGTGGCGAGTTTGGTACTGGGC
TTCCATGTATATTAGTGCTACAAATCTGGGTCCATTTAGCAGGGAGATGCTCATACATAC
ATCACCGACTCCTGCTCCAAGCCAAGGTCAGTCCTTATTGCATCAATCTTTTCAACAGAG
GCTACTCTACACAGCAGCAGTTTTGTAACTGTCGCAGCTGTAATGGAATCTTTTTTCTCG
CGCTTCATCTTTCTCTTATCACATGAAATATATATTCAACTTCTCTTCTTTCCCTCATTC
TCCTGATTCTTTTTATTTTATCTGTAAAACATTCCCGGGGACCTCATTCCTTTTCTGGGG
GACACACTCCAAGTAGCACAGATTTTAACCCTTTAAGGCCCTGAt
>NODE_532_length_345_cov_1.863768
ATGTTATAGAGTACTAAATCTAAACTACTATATCACAGCTTTGCATGGCCAGAAGAACAC
CACAATAGACTGTGTGCAAGTTCACAAAACCTCGGTGGAACTGGTGCTGAACACACACAC
ACACACACACACACACAAAAAAAATCAATACAATTGCAATACATGGAACATCTACACACT
GGAATCATGCCTCCCTTTAATTTCATTACTGACAGTTTGACCAACTATGCTTCATTGTCA
GTTAGGATTCATGAGAGTACTACTGAGATCACAAGTACAACAAACCACACACAAAAAAAC
CCTGAGGGTCGTAGTGGCTCAGTTTTAGGACTACAGGTTACTGATCAGAAGGTTGGCGGT
TTAAGTCCCTGCACCGCCTTGCTGATGCTGTTGGACCCTTGAGCAAGGCCCTTAAACCTA
TTTGGACCATACCTGATGTTTCTTTCTCCGCTCCGACCTGTGGTTCTTTGTTGTTTGCCT
GCACAAAGA
>NODE_533_length_145_cov_8.172414
CCTACAAACCTATACCAATCAACTCAGAGCGGTCTGAAACGCGCTCTCAAAGGCCTTCTA
CGGGAACTTATCTCGGCCTCAGCACTATGACACTGGCTGCGTTATGCGCGTCCCATTGTC
AGTGAATGGGAGAACGTTTTGGCCGATATCTCCGGATCCAGACGGGCTAGACACCTGGAA
ATGCCACCTGCCCCGCCTAATTTGGCTATGCCGAAGACGCCGGTCTCAGTCCCGAGTCTC
TACGACCTTCCCGTCCCGAGATACAGCAAAAAATCACAGGTTACTCCCa
>NODE_534_length_145_cov_4.393104
CCAAATTAGGTGGGGCAGGTGGCATTTCCAGGTGTCTAGCACGTCTGGTTCCGGAGATAT
TGGCCAAAACGTTCTCCCATTCACTGACAATGGGACGTGCATATCGCAGCCAGTGTGGAA
GCGCTGAAGCCAAGATAAGTTCCCACAGAAGGCGCTTGAGAGCGCGTTTCAGACCGCTCT
GAGTTGATTGGTATAGGTTTGTAGTGACACTTTTTTGGGTCCCGTAGTATGGGCCAACCC
TAGCCGTAAGGTCCGGAATTAGGGTTAGGGTTagggttagggttagggt
>NODE_536_length_425_cov_7.583529
AAAAAATTACAAGCCTGACATAAACACAGAAACATATCCACAGACATGCAGAGGGCGCAG
AGACTTGTTTTTGTGAGGCAATATGGAATAACTCATTTATCAAACACACAACTAGAGACA
GAGTAAATATACACACACATAATTACAAAAACATAGACAGATAGGCAAACACACAAAGAA
ACCCAGAAGCAGTCACCCAGCCATACACACCACACACCTAACCACTGATAATCCCCCAGA
CACAGGAACACACACACTCACACACACACATACTGAGCATCATTATGTTTATCACTGTGA
ACCAGCCCACCGACACCCATCACTCTAATTCCATTTGTCTGTTTAGATTCGTTTTGCTTT
AATCCTCCCTTGTTTGTGCACATCTGCAAGCACTGCAATAGTACAGACCCAGCAAGACCG
GGAATGAGAGGCAGAGAGACACATACAGGAAGAGACAGAGAGTGAAAGAGAGTGAAAGAG
AGAGAGGGAGAGCGCTCACAGGGAGCACTCTCCCTCCTGACATCCTGGTCCCTGTAGCTC
CAGCAGAAGGGGCAGACAGGCGTATCTCc
>NODE_537_length_629_cov_7.782194
TTTAGCATTCTCACAGCGCCAGAGCTGTAAGGAATTAATATTCATCGCTGGCAATTTATG
GATTCATTTATCACCCACATCTTATTTGTTCCTTTAATCGACCCTGGGGGTCTGACTATG
GCCTTGGCTGGCCACCAGTGCTGGAGCTTTATTCCTCTTCACACAGGCCTAGTGTTAACG
CCGCTGGCCAAGTTCACAGATTTGACTGACTGTGGACTTAATGCTGCTTGCCTTGTTTTC
AGCACTTGTCCCTCCAGATTTGCCACCCTGGCTGCACAATTTCCTCCAATTCTAATTATT
CATCAGCTCGTTATGCCTGTGCCTGGGCGCCTCCCCTAATTAGAGGTGACGCGGGTTTGG
TCCCAGGCTAGCCCCAAGTGAGGGAACCAGTTCAGAACCAGTCCACGGCGTGTGCTCATG
GAGGACTGGGTAACTGCCAGCCTCTCCAAGTGCATGGGGGGGGGGAAGGAAGGGCCTGTC
TTGACAGTGTGATGTGACGTGCCTTCACACAGTTCCTCTCCCTCACACAACACACACATT
AATCATTCTGCTATGTCCCATATCTATTAGCATAACCTCTAGATATTTATAGGAACCCTG
AAACAATGAAGATTCTTTGTCTCGGTGGTGTTATGTATTGCCAGTGTAGTGTGACTTTTT
TTCTTTTTTTTGCTGTTGTTGATTTGTTATTGTGCCGTGAAGCTGAGATAGCGAGGCGGG
GCTGCTGAGAACAGTGTCAgtgggcagggtaggacagcgtgaaatattaaatc
>NODE_538_length_572_cov_16.010490
TAAGTGCTGCTGTCAGGCTTATTTGCATGGCCTATGAACCAGTGGCTGAATATACGTGAT
CAAGTGACACATTTTGGTGGCAAAAGAGAACTCATATCTCAAGTAGAAAATTTTCAGCGC
TGCCTTAATGTAAAGTCTGACGTCCGTTAATGTTTTATTAGCATTTCATTAGTATGCTCG
TGAAGAGACCGAATGATGGAATGCAGCAGTGTGAGATTGTCTGTATTTTTGTTTAGCATT
TGCTGGGTGTTGTCGCTTTCGGGTTGGGGGCATGCAGCGGGGAGTCGAGAAGCACCCCAC
ACCTCACGCTGAGTCCCCCTGGTGCTGCCCCCTCTCATCTACGAGAAGAGTCTTCTTCTC
CCCTGCTAAGTTTGCAAAGTCCAATTTTCAGCTAATATGGAGGTCGCAACAGCAGGCGCA
GAGGGCGTAGTAGGACATAATGGCTATGGGATTGTAAATATTGGTTTTAGAGAGACACAA
TTGGAGGGCAAGCGGAGAGAAATTTCCATAGAGTATGTGCTAGCACCATTGGAGGCCTTG
GTGCAGCAGAATAGATTTTCCATTCTAGTGTGTCACATTAGATTTTCGGAGGTGCTCAGT
GGCAGGTACATGTCATTAGTAACACTTTAGCACAGTAATGAACCTTTTTATTTATCCGGT
GCTTCTCTCATGAATGAATAAGGAGCTGCTCCCCAACTGTGCCCAGCCGTGAGAag
>NODE_539_length_392_cov_1.755102
CACAAAATCACAAAATTTCTCGTCTCAGGGGGTTATTCCAAATCACATGAAATTTGACAA
GTTGATAGAAGAGGCATTGGTGAGCAAAAGTTGTTAAAATCCTCCGCAAAAGTCTGAGGG
CGTGGCCGTGACGGCGTCACTAAGTTGGACATTCGCCATGAAACAGGCAGTGCACTGTAA
ATAGCCTGAGTGTGGTCCAATCGGCCTGAAACTTTACACGTTGCATCACAGTCTGGCCCT
CATCACAACATATGAAAATCATACCTGTCAGGAATAGCGCCACCGACTGGAAAGAGGAAG
TATCCTGAACATGCTTCGATCTGCCCCAAACTTTGCATGCATTTTGATCCCATACTTTCA
CATAGAGGTACCAAATTCGCTACACTTATGTAACGTGCCAAGACGCACAAAAAAGTCTCT
TGCACACATATCCAAAAGTCAacaggaagtcggccattttgaaaaagagagcggaattga
gctgattttgggccaaaatcacacaatttccagagcgaactcgtctcaggggtttt
>NODE_540_length_445_cov_2.393258
TTTTGATGTAATCTGTCCATTTTGTGTTTTATGTCCTTGCTCATCCTTTCATGAAGCCAC
TGAAGTTTGTCCCTCAGAGTCTCCATTGATTCCAGTCCTTTCTTCACTTGATCTTCTTTC
AGTTTCAGCTCAGATCTGTCTCTTTCCATTCCGTCTAATTCATTCAGCATTACCTTTCTC
TCTGTCTCCATATCAGCCTTTATCTGACTGACCTGTTCTTTTTCTTCTCTCAAGGTCTTC
ATGACAGCTTCAATGTCTTCTTCCTTCTTTTTGAGATGATTCTTCTGAACTTCCAGTTCA
TCTCTGTCCAGCAGCACTTTTCTCTTGATACTTTCCAGTTCTTGTGTTTGTCTCTTGAAC
TCATCATCTTTCACTTCATGTTCTTTTTGTTTCAACGCCATCATTTCCTCAAGCCTCTTC
TGTTCTGTTTGGAGCTGGTGGTTCAAGTCTTTCATTTTGGTTTTCTCTCTGTTGATTTCA
TCAAACAAACTGTCTGCATGTTCTTCCTTCTCTTGTAGTTGAGCCTTTGTGATTTCCAAC
TTGTCCTTCTCAGCTTTCATATCCTGTTTGTCTCGTTCTAGTAAGTCAG
>NODE_541_length_394_cov_35.284264
TCTAACTAGTTACGCGGCCCCGTGCGGTCGGCGTCCAACTTCTTAGAGGGACAAGTGGCG
TTCAGCCACACGAGATTGAGCAATAACAGGTCTGTGATGCCCTTAGATGTCCGGGGCTGC
ACGCGCGCCACACTGAGTGGATCAGCGTGTGTCTACCCTTCGCCGAGAGGCGTGGGTAAC
CCGCTGAACCCCACTCGTGATAGGGATTGGGGATTGCAATTATTTCCCATGAACGAGGAA
TTCCCAGTAAGCGCGGGTCATAAGCTCGCGTTGATTAAGTCCCTGCCCTTTGTACACACC
GCCCGTCGCTACTACCGATTGGATGGTTTAGTGAGGTCCTCGGATCGGCCCCGCCGGGGT
CGGTCACGGCCCTGGCGGAGCGCCGAGAAGACGATCAAACTTGACTATCTAGAGGAAGTA
AAAGTCGTAACAAGGTTTCCGTAGGTGAACCTGCGGAAGGATCATTACCGGTTTTTGCCC
AGGAGAGCGGCGGGGCACCTCCCCCCACCGTTTCCTCCCCCTCGGGCCCAAACTGAAc
>NODE_542_length_660_cov_8.990909
ATGACTTCCACCGCCAAGAAGCTCAGATGCTGAGGAAAGAGACAGAAAGAGTATGAGAGA
AGAGGACAGTAAAGACGGGCAGAAAACAGAGCAGTCACGGAAAATAAAACCATTCAACTT
TTTGAGTACAGACGACAATGGACAAACCCTTAATGACAAAAACGCCACAGCAGAACTCAA
CAAAAGAGCCAGAGAATGAGAAAAGAGGCAGAGGAAACTAGGAGGAAAGAATTCTTTAGG
CCTCTTGACAAACATGTCAATCATTTTACCCTAACTGACACACACACATACACACACTTG
CACTTTCACTGCCGAAGTGAAATTTAATTGTTTTCCAGACCAGTTCAGCTAGACAGTCGA
CACCACAGCCCCACTTCCCCCAACCTTCACCACTGCTGAGAGAGAAAGGGAGCAACTGGA
GGTCTTTTATTAGATATGATGGCACATTTCACAGCTCCCTGACTTACAGAAACCCAATCC
TGCGATTAGTCAGCGCTTTGACGTTATCTTAAGTTCCTTGTCAGAATTAATTTAGTGTGG
GTGGGCTGCTGTGGGGCTGTCTGTCTGTCGTGCTCCACTCCCCTCCGCTTGCCTACAGGA
GGTGGGGGGTTGGAGACAACGGGGGCAGGAAGATCCCTTTCAAATAAGCCCCAGCTCCAG
TCAGTGCCAAACCAGCCGCATGAGAACTAAATATCTCCTCCATCAAAGGGTCCTATTCTG
CAAGGGGAAAAGGAGTGAATGGGCTTGAATGAGCAGGCTGAAAACAAATCCCGTCTTGGC
CCAGCCTGTCGCCcacttagtgcc
>NODE_543_length_291_cov_2.182131
ATGACTTTGAGTATGTCAGCGTGTTCGTTTGTTTGCTTATGGAAGAGTCAAAAATCTCAA
TTATCATATAAGTATATTTAATATGCATTGGAAAATTAAATGAGCATGTACATGGATCTC
TTCTGTTCAGAAAACCACAGTTCTCAGTAGATAGTCTACAGAGAGTTGCTGCAGCCAACT
TCCCAAAAGAGAGTACCTGACTTAACGTTTACACACAGTTTTGTATGAAAAATGTGCAAC
TATCTAATTGGTCTAAATCGTTGGGGGGGCCTGTGGTTTAGACTTAGGCCTCCCATCGTT
GGTGCACAGATATGTCCATATCTCTTGGCACACGATTCCAGCCAATCCACCGAGACAGCG
CCCTAGAAAGGAAAACACCTAAACCCCCCTCTATTTCTCTGCTTCACTTTTCATGACagt
gcatttgtatgtgac
>NODE_550_length_145_cov_9.662069
TTTTGCTGTATCTCGGGACGGGAAGGTCGTAGAGACTCGGGACTGAGACCGGCGTCTTCG
GCATAGCCAAATTAGGTGGGGCAGGTGGCATTTTCAGGTGTCTAGCACGTCTGGTTCCGG
AGATATTGGCCAAAACGTTCTCCCTTTCACTGACAATGGGACGTGCATAACGCGAGATAA
GTTCCCGTAGGAGGCCTTTGAGAGCGCGTTTCAGACCGCTCTGAGTCGATTGGTATAGGT
TTGTAGGGACACTTTTTTGGGTCCCGTTGTATGGGCCAGCCCTCACCGT
>NODE_551_length_489_cov_10.556237
ATCAGGCAACGGCAGTCGTCCTAATACCTCCAGTACAGTACCTGCCTGTCTGCCTGGTCG
CAATCAGAACCCCCTCTGTGTGGAATGGAAGTGCCTCAGCCTTGGTAACGATTTTTCCCG
TGTTGACAAGTCACAACATGGAGATCTACAGCTCGGAGAGCAGCCCTTTGGCTACGCAGA
GCCCTGCTTGCACTGAGTAATAGCAATCTCACAGGAGTAGCAGGCTTTCAGCTGGCAGCA
GTTCATACGGAACAGCTCGCCGGTGCAGCTGGGAAAGACAGAGCAGAGTGGAGAGGGAGA
GAGGAGCTGGTGGTGGTAGCAGTGTGGAGATGGAGGGAGGGAGGAAGTGGAGAGGAAGAG
CTGTTAAGAGCTTTGGGCGGTTTCTCTGTTGTTGTACCACACAAGTGCATCCAGGCCCTG
CAGGACAAGCCTTTAACAGGCATGAGGGATGGAGAGCATGAGAGGAGAGGAGGAGGCGGC
AGTGGAGGAGGTGGTGGTCTGGGGAGCTGAAGCCGGCCAGTCGTGCCAGACGCCTGCTCT
AAACAGGGATGTGATTTATTGTTTGACTGTCTCACGTTTCACTCCTAGAAAGACCCTAAA
ATTACATCGTTAAGAGATAAagaacttcctcaa
>NODE_552_length_340_cov_19.041176
CTCTCTTTCTCTCTCTCTCTCTCTCTCTCTCTCTCTCTCTCGCCGCTGTCTTTCAAAGGC
TGATGTGGAGTGCACATAATTATGCATATAAACATAGTGGCTTAATTATCTCTCACAACA
TCAGTGACAATGTAATTAACAAACATTGCAAGATCAATGAGAGAAACTGCGACCTTCAAA
ACATTTAACTCCTCACATTGAGGCATCGTGCGGATTTCCTATCAGTGCAAAACCCCAGAA
TACTTTTCCTAGATAATTTAGATGTCGCATTAGAGCCCTCGTAAGCCAGTCAATGGAAAA
AAACCAATGAATAAAAACTATGAAAGCAATGACAGAGATGCTCATAGCGATGGATCAAAC
AGGCTTGACCATGACTTCCATTTGCAATTCTGGGTTCACTGTAAAAGGTTATTGTTCATT
TCAAGCTATTTCAAAGCCCCCTCTATTTACTGCCTGTTAATTAACCAACCAAACAGCGAG
GAAg
>NODE_554_length_866_cov_3.321016
TGCCTTCATATTTATCATATTTGAACACATTGTGAGGTCAAAACATGTTTGTAAACATTT
TCTGTGACAATCTGCAGGAGTGCTGTTTTTATGCTCTTAAACAGCGTTTCAGGCGCTGAA
ATGGCCGTTTTGGCCAAACGGTGTCTCTActcaCTTTCTTGAAACAATGTCACTTGAAAC
AGCTTTTGCCTTCATATTTATCATATTTGAACACATTGTGAGGTCAAAACATGTTTGTAA
ACATTTTCTGTGACAATCTGCAGGAGTGCTGTTTTTATGCTCTTAAACAGCGTTTCAGGC
GCTGAAATGGCCGTTTTGGCCAAACGGTGTGTCCTCTCAGAATCTTGACAAAATGTCACT
TGAAACAGCTTTTGCCTTCATATTTATCATATTTGAACACATTGTGAGGTCAAAACATGT
TTGTAAACATTTTCTGTGACAATCTGCAGGAGTGCTGTTTTTATGCTCTTAAACAGCGTT
TCATGCGCTGAAAAGGCCGTTTTGGCCAAATGGTGTGTCCTCTCAGAATCTTGACAAAAT
GTCACTTGAAACAGCTTTTGCCTTCATATTTATCATATTTGAACACATTGTGAGGTCAAA
ACATGTTTGTAAACATTTTCTGTGACAATCTGCAGGAGTGCTGTTTTTATGCTCTTAAAC
AGCGTTTCAGGCGCTGAAATGGCCGTTTTGGCCAAACGGTGTGTCCTCTCAGAATCTTGA
CAAAATGTCACTTGAAACagcttttgccttcatatttatcatatttgaacacattgtgAG
GTCAAAACATGTTTGTAAACATTTTCTGTGACAATCTGCAGGAGTGCTGTTTTTATGCTC
TTAAACAGCGTTTCATGCGCTGAAAAGGCCGTTTTGGCCAAACGGTGTGTCCTCTCAGAA
TCTTGACAAAATGTCACTTGAAACAGCTTTTGCCTTCATATTTATCATATTTGAACACAT
TGTGAGGTCAAAACATGTTTGTAAACATTTTCTGTGACAATCTGCAGGAg
>NODE_555_length_404_cov_21.787128
GTTGCTATATGTGGTTCCAGTAAATTACATACAATATGAAAGGGCTGGGCTCTCTGCAAT
GGACCTCAAACAATCTAAGAGAAAACACGGGTACATCGTCCGGTCGTAGACGCTCACACA
CACATATGCACGCAGAAAATAAATTTAATGTTGTCACTTCCTTCAAAGCTGTCAATGTCA
GGAGAGACTGCTGGCAATTCAAAGTAATCGGGAAGCCACGAAACAAAAATAAATTTGGGG
CTTGACACGCTGTTGGAAAAGAATAGCAATCAGCAAATTTAATGCATTTCTGATGTATAT
TTAAGGCTCTGACACTAGGCCACAGATGTACATGTGTTGGGTTTCTATTTTGCAAAAGAT
ATGGTTGGTGATAACCTATTATGGGACATCGTCAGCTTCCCCACTGCCTCTGTCTCGGAT
AGGAAAAATTCCATCACTTGCTCTATCCAGGAGATGTAATATCGAAACAAATTATGGCTG
GAATTGAAAAGTCAcaagcttattctgtcttgatcaaaccactgccaagaggctaagtgc
agaggtgg
>NODE_558_length_500_cov_8.906000
CGGGGACGTTACCGTAATCGTATCCCGATTCTGTGTAGTTTGACCTCGGATAGGATGGCT
CGTCGTGATGGGGGAAGCCCGTATCTTTTGGCCGCTCGTAGTAATCTCCAGGGTTGGGGA
TGTATCCGCTCTGCTGATATTCGTCGCATGGAGGAAAGGAAGGCTCGATATAGTTGGAGT
TTATCAAGTAGGAACTCATGGTCATTAATTTGTGAAGTGCAACAATACTAATTTTTATCG
CGCTGTCGTTTTTCTGATCTCCACAAAACCCTCCTACTCCCTGTCAAATGTACAAAGTTG
CCTGGTCACGTGTGAGGAGCCACCAATCACCGCGTGTCCTGTGGGCATCATGTAAACAGG
AACCAATGGAAAGCATGGCACTGGTACCACCGACGCTGCTCGGACTGGCTTACGTTGGTG
TTTTCCTTATTAAATCACAGTATATAAAGCAAAACCAATCAACTAACTTGTTTACTGCCA
AAGTTATGTGGGTGAGGCTCTCCTGCAAGAGAAacagtccgcctcctccgaaacacagat
aaaatccatagccctcagataacactggctgtccacaaacaaaacagtgtttctgagaac
cataaatgttgcttgttggagttctaaatgtgttacatcctaat
>NODE_559_length_468_cov_20.450855
GTGTCCTGCCAATTCCCGTCCCCACTGAAACGTATCAATTTATTGTTGGTTTTTCTTACA
TGTGTTTTGAAATCTAAACAAAAACAAAGAGTATAAAATCACTCTGGGTATCGTTCACAA
ATAATTCTCCAGACTCATATCTGCTCTTTGTTTTATACACTATGTAATAATCACGGATCA
GAGCTCTGGCCATACATTCATTCATCCATCCCTCTGGTCATGGCCAACACGATACTGTTC
TATACTGTGCTCTGCTTCTTCGATGCCTTGGCAGCAAATTAAGTTAAAGCCTGCGTGGAA
AAAAGAAGCCCTTAAATGTTGCCATATGCAGGATTGCATGGGAACTTCCTGAGGAACACA
TGTTGTTCTGGGTCTCTCGGAGAGGTGTTGAGTCTGTGTAGTCTATAGAGTGCGACTCAG
TATGGTGGACCACTCAACGCCGGCAACAGAAAACAACCATTTACGGTGTACCATAATATT
TTGGGGAAAATGTCACATTTAAGACCGGTCAATTCTGAACAGGTCAGCGGTTGTTGTATA
CGTTGTGCCATGTTACACGGGGACAGTCAGCTCCAACTAAACGCTGAATGTCAAGGTGCT
CACATGTTTGCg
>NODE_560_length_314_cov_9.939490
ATTATCCAGTTTCTCATCTGTTTGCACAAATAGGACAGAAAACCCCTCAAAAACTGCTCA
ACGCTATGGTAATTTGCCACAGAGAAACATTGGAAAACAAATGTGTTCAGGAAATGTAGA
TGGGTTTTTAAGGTCTGAAAGCCACAGCTGCTTGGCAAGCAGGAGCTGGCTCCTTTTGTC
TTTTATCTTCTTCTGTAATGTGCACAGGTGCTGCTTAATTCAATTGGAGAACGTTGCCAT
GGTTTTACATTAATATATTTCCATGTTACCATTACGACTGTTGTCATGGAGATGATAGGA
CCTATTTGAACTGAAAGCAGTGATGGTTTTATGGGGGTACTGCTCTCTCTCCCTCCTCTC
TCTCTTTTTTCTCTCTCACTTTCTCTTTCATTTGGTTGCTCCATGTCAAGTCACATGGTA
TGCAGCCAGATTTAAGGCTTGACTTCACTGTTCATACc
>NODE_571_length_326_cov_8.966258
CTCCCTTTTACCACCAAAGTCACCCAGCCAGTCAACCTGTGTTGCCATTTGGTCTGTGTC
ACTCTGAGCAGCCATTTGTCCTCTCCTGTCCCGCTCTCCTCCCACAGATTGAAGTAGTCA
ACACCTTCAAGAGTGGCACCTCCTTTCAGGGGGCGGGGGCTCTGAGACGCCAATCATCCA
CCACCAGCCAGACCCAGGATGTAACCAATGTTTCTAGTCCTAGTCACGTGTCCTTGTCCA
ATGCCCTTTCCTCTCCTACAAGCACTACTGCTGCTACTGCTCCTCCCACTACTGGCCGTG
AGTCAGAACTCTGTCAGTCTGCTTCTCTGCTCTCTTTGCTTCAGGGGTGCCATCCTGTCA
TGAACAAAAAGTTATTTTTCTCCAATTATTATTATTATTATTTTAAAACAATCCACCATG
GCAGTCTCCGTTTTGAGGTTGGCATCTCTAAAGATTTTCTCTCTTGCTAt
>NODE_572_length_630_cov_19.142857
AAAATGTAATATTGGTTCAATTGGCATCGATCAGCTACATGTTCAGTCTTGTCAGAGCAT
GGAAAATGGACTTAACTGACTTTCTATGTGACATTTCACATTAAATCAAGCGCTACACCT
GTCATCCTTCATGTTTAACAGTTAACGAGTCCATTATTGTTATCTTCACCCAAATATTTC
TCTGCATACTAAAGAGAAAAGTTTCCTTCAATCCCCCAGGCGTTAGTCTTGGATTTGTGT
TGTTCTGCAAGTCTGCGACATCATCCGAACCCCAGGAGCCTCTTGCTCAGTCTTGACGGA
TCCTCACTCTGCTGAAGCCCAATACTGTTCTTCATCTTGTGTTGTCACAACCCCCCTGCT
ACCTTGATTCACTCTTGGTCGTTGGCTAGGTTTTGGATTTATTACTTTCGAGGCCGAACA
ATCAGTGGACCAGGCTGTCAACATGCATTTTCACGACATCATGGGCAAAAAAGTGTGTAG
TTGTAGTTTTATTTTACCCTTAAGATCAAACAAAGGCTTGGGCGATGGAGCGAGAACTAC
ACTATGATGCTGTTTAATTATTAAATATTAGTTTCTGGTGGCCTCCCATTTGTGAATGCA
GCATCATACACAGCACAAATTCAGCTTTTAACATCTTAAAATAATCAGGCTACTAACATG
ATTTACTTGTCTTCATTTTTTAATTGCACCACATACTCCTGTCACACCTGTGCTTTCATA
GTTACTAAATGCACTcatcctgcacttgctgttatattacagtttcaattgtcg
>NODE_573_length_325_cov_2.378462
CTGACTATAGCTGCGCCACCTAAAGTAACAGGAGTCGACTTGTCTTTTTCAGATCATCCG
GATAATCCACATACTTTTAAACAGAAGAGCCGAAGCTGCACCGAACTTTTTTTTTTGCGC
GTAAAAACGCATAAATTGGCTACAGATTGTGATTCCTCTCCCCCTATCTCCATGTTTTCT
CCCTCTCTCTCCCTCTCCCTCTCTCTCTGCTTCCCCTCATTTACCCCATATACCTATTCT
GGTATCTCACCACACGACTAAATTAGACCAAAGATGATAAGAGCACAAAGCATTATAATT
CCGCCGGGCTCCTCCTCCTTCCAGCCATGCGTCCTAATTAATGGGACACCCCCAGTCGCA
AAAAGCCCCGCACTGGACTGCAACATAGTCAAAGAGTGAAAGGGAAGAGGGCGAAAGTGC
CACTGGAGATAATTGATTACCTACCAATCAATGATAACTTGTTAGTAAt
>NODE_578_length_335_cov_6.549254
CATTGTCAGTGAATGGGAGAACGTTTTGGCCAATATCTCCGGAACCAGACGTGCTAGAAA
CCTGGAAATGCCACCTGCCCCACCTAATTTGGCTATGCTGAAGACGCCGGTCAAGGTCCC
GAGTCTCTACGACCTTCCCGTCCCAAGATACAGCAAAAAATCACAGGTTTCTCCCACTTC
CTGACGTCGTAGAGACTCGGGAGTAGGCTCAGTGCGATCGCGGCGGCAGCAAATGTGGGG
GTAGACACAAGTTTCATGTCTCTAGCACGAACCGCTTTCCCAAACCCAGGCCGAAACCCT
AACCCTAACCCAAACCCTTGCTGCATTATGCACTGCCCATTGTCAGTGAATGGGAGAACG
TTTTGGCCAATATCTCCGGAACCAGACGTGCTAGAAACCTGGAAATGCCACCTGCCCCAC
CTAATTTGGCTATGCTGAAGACGCCGGTCAAGGTCCCGAGTCTCTACGACCTTCCCGTC
>NODE_579_length_523_cov_9.456979
AGCTTGAAAAGAAGCGGTGCAAACTAAAATCCTGTAGTCTGTGCTCTAAAAAACACAATT
CATATTATGCATTGATTAGAAACATGCAGCAGACACTGGCCTGAGGCCATATAGGCCTTC
TGAGTGCTCCATAAGTCTATTTTTGTTGCTCCTCGGGTAGGTTACTATGACTTTTATATT
ATTTATTTCAAAGCGCCCAGATATTGATTATTTCACAAGGAAAAATGACAAATGGCAGGA
GGGAATGACACGGTCAGCAGGTTCTATTAGAGAAATGATAGTGTTGCTCGTGGTTTGTTA
AAAGGTCCAGTTTAGATACTTTATAGGTTTACATCCATCATCGTCTAATGACCTATTTGA
TGAAAAACACGCGCTCTGGTGACAACAGCCCTGTGCAGCCAACTTTGCTTTGTAATTGCT
CTCATATTAAATATAGATTTTTGTTTTGATATCTTGTGAGAATTCCTTTCTGTGGGTCAA
AATTGTGATAAAAGACATGGATGCGATGGCAAAAGCTCGGAGGGAGAAAACTGGAAAGAG
AATGGGGGGGAAAGTAGGAGGGTAAGAGATGTTGACAGTGGAACTGTAAGTTTGTTATTC
TGAGTTCTGAGCAGTAGTGGAGGAAGTATTTAGATCCTGTATCTGACTAAAATAGCAATA
GTGCGAT
>NODE_580_length_488_cov_3.303279
CCAAAAAATAATTAACTGGAATATTTAAACAGTTATTTTCTAAAAATAGGATTAGAAAAA
ATAGGTATTGAATCTTAAAGAAAAATAGCAGAGGGAGGCCAAGCCGTTTAGGCACTAATG
TAATGACAAATGTAAATGATAAATGGATTAAAATTTATGTAGATGAAGCCCGTGGTCTGT
CTGTAACTCAGTCATGACCTTTAACCTACATCACCTCACAGGAGGAGAAGACAGACCTGG
CCTGCTGAGCCACCTGCTGCTCAACAAAAGAAAGAGGTCCTCCTGCTGGACATTTAAATT
TACTGCAGTCGAAATCCCACACTTCCTGCTTAGAGGAGAGTCTGGGTAAAATATGCAAAT
TAGGAACACAAATTATCCCCAAAACTCGGACCTTTTCAACAGGATTCAACTTAATTTAAA
CCTGGAAAACAGTAAAAACAAACTTCAACCAACAAGAGGACACAAATTTGAAGAAAAAAT
GTTTTATTGAAAAAAAAGTTTTAAACATAAAACCGTGACTGTGGATGCAGGCAATAACCT
TTAACACCCGATGCACAGAGTCAGCTCTTGATGACAGGCAGGATCACTCTGACCAAAAAA
CTCCGACCAAAAACGCCCGAAAGAATCATCCC
>NODE_581_length_671_cov_8.573771
GAGAGGAGATATGATTACCAAGGAAACAGCGAGAAAAAAAAAAATCCTGCTGGGGAGAAA
GAGACAGAGCCTGTGGAGTAGACAAAGAGGAGAAAGAGCATGGGGGGAAGAAAGAGAGTG
GGAGGACAGAGAGACACAGAGAGAGAGGCAGAGAGAGGAGAGGATAGAATGAATGCTAAC
AGGGAGCCCAAACCCAGTACTGAGGCTTTATCCTTCACAGGCGGAGGAGCAACAATCGCA
AACACATTTTCTCTCGCCCTGGCCCTAAGAGAGATAAAAAAGCAATTTGTATTCTATTCC
TATTCAGCGTCGCTTGGCCTGTTTCTCTGCCTGCATATTTGTAAACACAGCTTTGTCAGA
GCAGCTTAATCTTCCCAACACAAACACAGACTACAGGAAGGAGGGGCGAGAAAGGGCGAG
CAAGGAAGAACAGTGATGAGGGGGGATAGGGTAAAGGACGAGTAAGAGAGGGAGGAGCAG
GGTGAAAAGGGTAAGAGGGCGAGCATGGGAAGGGAGGTCTGAGGAGCAACGGAGGGTCAG
ATGAGAAGTCGGTCAGGGCATCAAGGATCAGAACTCGTTTCCGTCTCTGCTGCCACAGGA
TGTCTCTGTGTCAAACTCCGAAAGACCCACTGTGTGACATAAAAACACACACACACACAC
ATACACAGCATCTTCTAACCCACTCACCCCCCTGTTGTCATCCCTACCCACTGGCCTAAA
GTCCAACAGGCCAGATTACTGACAGAAGCACAGGAACAAGCATCAAAtcatccttcatca
tatggcctggatgtgacagatggaagaggtgggcc
>NODE_582_length_527_cov_6.222012
CTGAGGAGAGGTTTTAGTTTGTGCTATAAGAAACACCTATTTATGTGTCTCATGAGTGAT
TCACAACAGATCTGAAAACCAAACTAGGACTTCAGTGCACATTGTTACACTAATAAAGCA
CCTTTTTTGGTGTTTACACGTGACAGAAATTGACAAATGTATTCCACATAAAAGCAAAGT
TATGTGATGTGAACACTAGACCTAACATGCCTATGTATTACGCTCCTGGCGGGCAGCTGC
AGTAGAGGCAAGCATGTACAGGCAATGTCAGCACTCATTCCCTGTTGCGACACGGTACCT
GCTCATACTTCTCCAGCTCAGTGTGGTAGATACTGCGAATCTGGCTCAACTTGCTTTTGT
AGTCGGAGTGCTCAAGTGAGCTGTCAGGTGACATCCCTCCCGAGCTGGTGGCAGCAGACA
CAGCAGCAGCAGCCCCGCCGCCCTTCTCCGGCCCCGCGACCCCCTCCGCCAGTAGCATGT
TGTCCAGTCGCACCAGCTGAGGATCCTGAGGCTCCTCCTCCTGCGTGTTCCTCATTGATA
GGCCTGGCAATACAATAAACAACTGTGTTGTGGATGAAATGTCTACAGCAGACCCTCAAC
CTCCCATCTAGTTGAATTCTAGTTTCCTGTTTACTTTTGTTTAAATTAGCCGTACTATTT
CAAAcctttag
>NODE_585_length_322_cov_9.534162
TGTTACTCTTAGTGGGAGGTGGAATTAGGGATCTGGGGGTTTGTGATGGTGGGAGAACAT
CTTTCTGTGTTGGACCTGGATGGGGGAGAGACAGTGGAGAAGGGAGAGGGAATACTATTT
ACATAAAATTAACAGTTCAAAAGAATGAGTTCACACACCAATCAAACTTGTTAATTGACT
GTCAATGGTGTGTCCCTGAATATACAACACAACTACATTATTCATCTTAGGCCTTGACAG
CGAAGACAGTCCAATTTGCATGGGCGTTCTAAACGTGATCAACAACCACAAAGCCACATG
CATTTTTAATAGGCCAGAGATGGGATCCTTTAATATTCATAAGGGTCAAACAATTGCATA
TGACATTAAACTTTCTATAACAAGGTAAGTATTTTTCAAATGCTAGCCTTAGCAGTCTAA
ATGGCCCACAGAGAAAAGGGAGAATGTGCTGTCTTCCAGTAGTGAA
>NODE_586_length_325_cov_1.892308
CTTTCTAGCAACACGTGAGTGGGGGCTAAGGCATTGTTTCGGCACAAACGACTTGTAATT
ACAGCAACTTCACTTCTCTGCAGCCATCCTCTGACAACCTTCAAATGGATTTTGCACTGG
CGCTCCGGCAAACACCTGTCGGCCCCCGGATAGAGAGAGCACGGCCTGCCTCGTCCTTTT
ATATTTCAGTCATTATTTCATTACTCATGCTGTGCTTACATTCTGTCTTGCCTCAGGCAC
CCCCTAAGCACCCCACTACCATCACCACCACCCACACGAACACACACATACACACTCTCC
CCTCCATCTTTTAAGTAAAGAACAAGTATGATATGAAAAAGGAATAAAGAAGCAGTGGTT
TGTTAATAAATCTGAGATTGTAAGTTATGCAAAGACAAGGAGAGTGTATAACTGAGGAGT
ATATGCAAGGAAAACAACGAGTAAATGAAAGGAAAGAagagcgtttgtg
>NODE_587_length_459_cov_10.015250
TTATTTATTTAATTATTTATCTATCTAGCTATTTATTTATTTATTTATTTACAATCTTTT
GACCTTTCGCCTTTGCCCCGCCGCTGACCCCCGTCTCGTGTGCATTTCGCAGGAGAAGAC
GAGCGCCCTCAGCCTGAGCAACGTGGCTGGGGTCTTCTACATTCTGGTCGGAGGACTCGG
TTTGGCCATGCTGGTGGCCTTGATTGAGTTCTGTTACAAGTCCCGAGCCGAGGCGAAACG
AATGAAGGTGGCAAAGAATGCACAGAATATTAACCCAACTTCCTCGCAGAATTCACAGAA
TTTTGCAACTTATAAGGAAGGTTACAACGTATATGGGATCGAAAGTGTAAAAATTTAGGG
GGTAGGGAACGAGGTTTTCATAAATTCCCCCCAACTGCACGCTTTTTGGCTCCATCCGTT
CCATCCTTCAGTGTTAGTGAATGAAGAGGTTGGCCAAAGGATCGTATGTACTGGTGACTT
ATGATTTAATGAGAGAGAGAGATATCCCCCTTTTTTAAAGCTTTAAAACTGTGTTTGTCC
ATTTAAGTTTCCTTGCTATTTGAAACCATTTTCATGTATgactgttgatggccatgcttg
tta
>NODE_588_length_644_cov_12.352485
GTCACCATTTGGCCCCTACTGTGCATTACCTCAAACTTCAGTACAAATGCAGAGAAAAAC
TCAGAAATTCTTGCTCAGCAACAGTCCATTTGAGCACAGTTCAGTCAGGTTGCTCTCAGT
AAACAAGGCATTTTCTAACTCAGCACCCAAGTCCATTATAAAGTCAGGGTGTCGTCAAGG
AAGGAGGGGCGAGCCGAAATGAGGGAGAGACACAAACGGAGCACCCAGATGCAGATTAGG
CTGCAGAAGATGAGGGTGTAAAAGGGATTTAATGGTAGGATGGATTAGAGAAATCCTTGT
AACAATGTTAAATAATTATGGTTCCAGCCGAGATCAAAGCGCCATTGATTGAACCCCTCA
AGCCTTCAGCACACAGAGTCTTGGAAAGCAAAGATTGGTAAACTAGTGCTCAGACCACTC
CGGCTGCTCCAGTTAAATTGGATTGGAAATATTAGGATATAGATGAATCCTTCAGGAGGC
TTTCGCAAAGCTTTTGTCACCGGAAATGTAGCTTGGGAACGGTATGAAAGGTTTGATAGT
GTACTGTCTCGACAGAATCATAAGACGAGGGTGTCGCAGCTGTCTCCACTGATACCTAAG
CGTTTTAAGTAGACTTATAGACACACTTGACTGTTATATCAGCAAACTGAAAAACTTTCA
GTGCAGGCTTTCATTCAAGGTTTTATTTTTTTCCCCCTCCTTCGTCTTGTAATCAAGAAA
TTTGGACGTGCATCATGGCAATTCTCCCGCAGAAAAGGaaggttttatctcgctcctcca
ggggttta
>NODE_596_length_186_cov_2.962366
GATAAATATGAAGGCAAAAGCTGTTTCAAGTGACATTGTGTCAAGATTCTGAGTAGAGAC
ACCGTTTGGCCAAAGTGGCCTTTTCAGCGCATGAAACGCTGTTTAAGAGCATAAAAACAG
CACTCCTGCAGATTGTCACAGAAAATGTTTACAAACATGTTTTGACATCACAATATGTTC
AAATATGATAAATATGAAGGCAAAAGCTGTTTCAAGTGACATTGTGTCAAGATTCTGAGT
AGAGACACCGTTTGGCCAAAGTGGCCTTTTCAGCGCATGAAACGCTGTTTAAGAGCATAA
AAACAGCACTCCTGCAGATTGTCACAGAAA
>NODE_597_length_498_cov_14.158634
ATTTCCTCAGACCAGCCGCTCTATAGAGAATCTGTTCAGTACAACTGATGGACAAACAGA
GGAGAAGAATCATGTTGTCAGATGAACACTTGAGTGAAAACTTTTGCAAGTTAATATATA
TGATATTCCATTTCTGTCTCAGGACAGACTTTCCCCCTCTCATCTAAGTGTATCCAGCGC
AGGTTTAATGCATATTTCAGCAAGCCCAAGCAGGGTGCCTTAGAATTACCACTTTACTTG
TGGGCCCTGAGGCCTTGGAGCCGACTTTGACATCAAGAGAATATGTTTGGGAAAAGGAAT
GTGCGGCAAGCTTTCACCTCCAGGTATTTATCTTCTAAGGTGGGGTGGACTAGCGAAGGA
GGTGGTGGGGTGGCGGGTGCAGCCAGGCTATGTCATGGCAGGTCGAGAAGAAACAGACAT
GAACCTGTCTTAGTGCTGATCCGTGTCCCTGCAGACTACTATGGTGCAGAGGTTGAGTGT
GATGGAGCTCCTATGGCCACTTTTCTAGGCAAGTTCAGCAGCTTCTGTCAGCAAAACATC
CCAAATTGCTGCTCACAGAAGCAAAATCTCTTAAGATAACCGGCATGCTGTTTGCAAACG
CAGAGACAATGCAGGCTCATTGAGTGCAATCCAAAAGGAAcc
>NODE_598_length_405_cov_13.377778
TTTTGTTTTTCCAGTCTGTACCTCTTCTCCCATTAGGCCCACTGTGAAATCTTTAGTGAT
GTTTTTGTGCATTAGCCACACAGTGGAACCGCTGCACAGGGTCATGGTACAAGTTGTATA
AGCAGTAGAAGGATAAAGACGGGGTGCGGGTGTGGGGGAGGCGAGGGGGAGGATTGGGTG
TAAGGACATGATTATGGTGAGGAGACGTGGGATGGGTCAGAAATGGCAAGGGGGAACAAA
ATCCAAGGAAGTTTTGATAGGGAATGGACTGGAAAAGGTAAAGATGTGAAGCGAGAAATG
CAGCGAGAAAGAGGAGAAGAAGAAAGATGGCAGTATGGCTGTGTTGGCAGGATGGGGGTG
GGTGCCTATCGGCGGCTGCTCCTTCCTGAAACGTGGCCACCCGAGCCTGCCTGGGCCCTG
GATGCACATGTGGAACAGTTTACTGTAATGGAACTCTAAATTAGTGGTGGTTTGAAGCTG
CCTGCAGCAGTAGGGTGTAATTAACTGGCTCTGTTGAAAGAGAAAgagccagaaagagag
gcagggagg
>NODE_599_length_316_cov_2.772152
TGTGATGAGGGCCGGACTGTGATGCAACGTGTAAAGTTTCAGGCCGATCGGACCACGTTC
AGGCCATTTCCAGTGCACTTCATGTTTCATGGCGAATGTCCAACTTTGTGGCGCCGTCAC
GGCCACGCCCTCAGACTTTTGCGGAGGATTTTAAGAACTTTTGCTCACCAATGCCTCTTC
TATCAACTTGTCAAATTTCATGTGATTTGGAATAACTCCCTGAGACGAGTTCGCTCTGGA
AATTTTGTGATTTTGTGCAAAATGTTTCTGTTTCCAGCAGGTGGCGCTATTCCTGACAGG
TATGATTTTCATATGTTGTGATGAGGGCCGGACTGTGATGCAACGTGTAAAGTTTCAGGC
CGATCGGACCACGTTCAGGCCATTTCCAGTGCACTTCATGTTTCATGGCGAATGTCCAAC
TTTGTGGCGCCGTCACGGCCACGCCCTCAGACTTTTGCGG
>NODE_602_length_664_cov_8.850904
TATACCATATAGACATGAGAGTGGTATTGTTTTTCTCATTCAACCATCATAATAAATGTA
AAATGTTACTTCCCCAAATGTCAAAAGATTGGTTTAAACAAGTGAAATTAAAATTCCACA
ATAAATACAGTCAAATACTTCAGATACATTTGATTTGAGCATTCAAATCAATGGCAATCA
TCTTAAAAACAATTCTACACAACCAAAGCCACGACAACGATCCAATGAAATTCAGGTATT
AGAATCTAAACTGAAGTTATTTTCTGATCCAGGTGAGATCTGAGTAAATGATGGGGGTCG
GCGCCCCCAAACTCCTCACCTGCTCTGGAAGTAGTTTGCTAGTTCGGATGCCTCATGGTT
CAGACTCCTCAGGTGTACAATTAAATTGCCAGAGTTGGTGAACATGGCGCCGCACGTTTT
GCACTCATAAATCCGCGGCTTGCGGATTATGTGTCGGGAGACCCTCATGTGGTGCTTATA
TTCACCGAAGGACGTGAATGTGGCGCTACAAATCTGGCACCGGAAACAGCGTTTACCTTC
GTGCTTCAGCCGATGCATCTTTAGGGAGTAGGCCCGTGTGAACTTTTTCCCACAGCGGTC
ACACTGGAAAGGTTTAATGCCTGGAGGAAGAAGACAAAACCATTGCTTGCTGATTTGAAC
ATTAGCATCAGACAAGTGTTAGTAACCGTGTGTGGGTGAGGTAAGGTGGAGGGTTAATGT
AATCACAAAGTCTGCCAACTACTTTCTTTATCAGTGTATTCCAGcatgcctataacgaga
atgtcttactactcatccctaaggtcta
>NODE_603_length_320_cov_24.581249
GGTTTGAAAAGATGAGAGAGGAGAGGGACAGGAGTGATCATATGAACCCATCAAATCATA
CTCAAATCACTTCTATATGAGGTCAAGTCAACTTCACCAACTAAGAGAACATTATTTGGT
GGTGTTATTAACAACATTTTCAGGGTCAAATCACTGTCTGGTATTATGTATTCTTTAAAA
TATTTCGACAAACAGTCAAAGTGAGAATCGCTTTTGGGTATCTTTTGCCATAGCACATAC
CACTATACCATGTGTATTTCAAGACAATTCCAACAATAAGGTTGTCTCTACCTGTCCTTG
TACAGTGGGGACGGGAGACCAAAAGTATGATGAGTTGAAATGGGAATCGTCCATTATTTC
TGTAATTAAAAAGCAACACACTTAGAAAACACCTGTCCTCCTCCTCTTTTTTTTTTCTTA
CTGTCAGGTAAAACTAGACAATGCATGGCTGCATTTTAGTCATA
>NODE_604_length_462_cov_8.820346
CTTCTGACTCTGCTCCTGGTCAATCCATTTGCAGATTAGCTCTTGCTTTATGGGCTGCCG
CATGTATCTTAAAAACGCCCCCGCGGCTCCGTGAGGAGCAGAAGCGATGTTCACATTGAG
GTTCATGGAGTTGTAGCTGTGGAGAGAAGACGGTCCATAGTGCTCTGGCCTGTGCCCGAA
GTGCTCTGGCCTGCCGTAGATGTCCCCCGGTATACCCAGGCGCATCTGCCCATTGAGGGC
ATGGTGGTGGTGGGCACCTGGGGACGCCTGGTCGTGAAGTCCAGTGAAAAGTGAATGGGC
CCCACTTTCCGTGTGCCCATAAGCACCTGTTGGGGAGATGAACATGCCATGGTGATGAGG
GGAGGAGGCGGAACTATGCTGGTCGCCAAGTGCATGCATAGCAGAGGCTGAGAGTTCTCT
CCTGAGGATGAAGTCCCTGCTGCTTGAGTAGCCTGAGTGGGGGTGAGCCACGGGGAAACC
AACTGTGGTCTGAGCAGAAGTGAAAGATGCCGCGGTCTGGGCTTCGGGATGGCTCTGAAT
GTGCTGAGATGGGCTAAGTTTGAGAGCATTTGTCTGTGCCATGTGCTCTGGTCCAAATGG
AGTGAG
>NODE_605_length_335_cov_10.635821
GTTGTTCAGTGCTGCTGGTAATTCAGACATCTTATCCTTTGTCACGCTTGGCATCTTACA
CATACTTTTGGGCTTTTACAACATATTGAATGAGCTTTCTGTAGCTTAAATACACATACA
CACTAATGTTTAGCTAAACACATTTTGCCCTCCTGCCCCTTCCTCTGTCTCTTTCTCTCT
CTTCCTCGTTTTCCCTCTCTCCCTCCAGCAGATAAAGCCAATCTTGGGGCTGGCTCCTGC
CACAAAACGTTCTGTAATAGTCTAATTGTGGCTAATGGTTTGTGCAGCTAATTAAAGTGT
ATGAATTACAATAATCAGTCAGCCGCATGGAGGCCATGCCGCCTCACGCTGTTCCTCCAA
GCGTGGAAGGCCAAGACCAAAGCAGGGGGAGTGTACTTGGGGGTTGGGTACTAAAGGAAA
AGGTGAGATGAAAGTGATGAAGAGGAGGGGAGACAAACGCTTGAAACAAAATcccaaag
>NODE_606_length_400_cov_10.670000
CTCACTATGTGTTCATTTATAAATAACCCAAAATGACACACAGGAATACGGACGTGCACA
ATGCTCATTCAATAAAAGCAGGAACATGTTTTACCAGAGAACACTGGTTTGTGTGGTGGA
GCGTGTGCTGTGGAGGCACTGTATATATTGTGGAGAGACTGGGCAAAGCAGAGCGAGCAG
AGAAGCAGAGGGGAGGGAAGCTGGCAGTGACTGAGAAGATGAGGATTTGACGGCAAGGTG
ACAAAGAGTTCAAACAAAATGAGGCTTGTAGATTAGCAGCACTCCCCTCAGTGACAGGTG
TCATCTCTTGGGGCAGTCTGTCACTCTGCCTGCTGCCACTCTTTATATAATATGAAGAGA
GAGAGAGAGAGAAGGAGGAGAGAGGAGGAGAGGCAGCAGCACTTGCACCTAACCAGGCAT
GGACTCACATGCTCTACCTGCCAGTAACCGCGATTAAATCCTAAGTGGCAGAAGGAGAGT
GTAATGAACAAAAGTTAAGCAAATGTTTATTTACCTCGCTGCTGATTTAGCTTTAATAAG
AAac
>NODE_607_length_755_cov_13.056953
GTCATTTCTTTTGAGAAATATACATATCCTGCTGTCAGCTAGCATAGTTGACAGTTTATC
CTTGAGCAAAAAAAAAATCTAGTGGATGGGAATAAGCTTGGCATAATGCATGAGCGTTTG
ATGGTTTCTACAGTTAACTCTAAAGGAGAAGTGGGAGGCGAGATTCTGAGCATTTCTCCC
TTTTATCTCCTTCACAGGTGTCAAAATGGAAGAGAGCCTCCCTCCTGGCACCAGCTTGAA
ATGCACAATCTGTAACTACACGGCAGATTCTCTTATTACATTCCAGCATCACATCATGTC
TCACCTGTCACAGGCGGCCTTCAGATGCAATCACTGCCATATCAGCTTCCAGAGCCACAG
GGAACTCTTACAGCATCAGGACTTACATGGGCACGGCAGCAAACTTCACAGGGAAGGCGA
CGGCACCGAGCATTCCCCCAGGGGTCCTGAGGAAAGCCTCCAGCAGCAGCAGCAGCAGGC
CCGCGCTGAGCTGGCCAACAGGAAGGATGCTCTGCTGGGAAGTCCCAAAGGGGCCCTCAA
CAAGGAGACCAGCACAGACGGAGAGGCTGACAAGGCTGAGAAGAAGCCCATGCTGTCTGT
TCAGAAGGGAGAGGCCCACCCAGGCAGCAAAGCCAGTTTTTCATACACTAGGATCAAGTC
TGAGCCCTCCAGCCCCCGACTGGCCTCCTCCCCTGTGCAGCATAACATGCCTACATTTCC
CATGGGCCCCTTCTTGTCTCAGTTTGCTTTCTCCCAAGACATTTCAGTAGTCCCGCAGGC
TTCTGAGaatctggctaaaatgtcagagctagttcaccggaggctgcgccatggagggaa
cagctacccccctgtcatctacagtcctcttatgcccaaaggggcaacctgttttgaat
>NODE_612_length_379_cov_14.319262
CAAAAACATGCTTGTCCTCTTCGACATAACTGATTACAGCCAGCCTTGATTGTGTGTGAG
GGGCATTTAGTCAGGTAAGCATCAGTGAGTAACTATATTAAGCCAATACATCTTGTATTG
TAAAAACTACACTCAGTAATGTCGTGTTCCTAAGTCCTTTAACATGCTTTATTAGGCAGC
CTCGAGGTGACCATTATCTATCAGCCTGCTCTGCATAGCTCTTAACTAGGACAATGTGGA
TCTCTTGTAATGCGCCATATGAAAAAAATCCCTCCCTTAATCTATTTTTCTCCAGATAGA
CAAACCTTGATGCTGATTAATGGTAGTTAAACTCACAAGCACTCCGTCAATGAGATTGCA
AATAGATGGTAATGTATTAGAGTCATTAAATACGCATCATTCTTTTGGCATGAAATATGT
TGACCCCAACCTGATTATATACATAATTAAAACTGCTCAACAGTTTCTGAGCACGGAGCT
GCAGAGCAGAGAGAGAGCGAGCAGGTCGACAGGCAGGAGTCAt
>NODE_615_length_424_cov_5.955189
CCCACCTAATTTGGCTATGCTGAAGACGCCGGTCTCAGTCCCGAGTCTCTACGACCTTCC
TGTCCTGAGATACGGCAAAAAATCACAGGTTTCTCCCACTTCCTGACGTCGTAGAGACTC
GGGAGTAGGCTCAGTGCGATCGCGGCGGCAGCAAATGAGGGGGTAGACACAAGTTTCATG
TCTCTCGCACTAACCGTTTTCCCAAACCCAGGCCGAAACCTTAACCCTAACCCTAACCTT
GGCTGTGTTATGCACTGCCCATTGTCAGTGAATGGGAGAACGTTTTGGCCAATATCTCCA
GAACCATATGTGCTAGACACCTGGAAATGCCACCTGCCCCACCTAATTTGGCTATGCTGA
AGACGCCGGTCTCAGTCCCGAGTCTCTACGACCTTCCCGTCCTGAGATACAGCAAAAAAT
CACAGGTTTGTCCCACTTCCTGACatcgtagagactcgggagtaggctcagtgcgatcgc
ggtggcagcaaatgggagggtagacacaagtttcatgtctctagcactaaccgttttccc
aaacccaggccgaaaccttaaccctaac
>NODE_616_length_534_cov_9.792135
AAAGTTCACCCCTCCCTCTCTTCTTCTGCCCTCTTTATCACCAGATAACTTATGTAAAGT
AGCAGATGAAACCCATTCCCATTCACGTCGGCCTGATTGTCAGAATAAGCTTGCATTCCT
TTGAAAAGTGATTGACCGCCTGAAAGGGTACAAATTAGGGGCCTGTTCGTCTTTTCTTCT
CCGGTCGTGGGGTTTATTTGCGGCAGATTCACCCAGGCCCAAAATTAAGTGAACTCAGGC
AGGGATGAATGGGAGAGCTCTGATTGAATAATTGATTTCTTTTGTGCGGCCTGTGTTTAA
GAGGGATAACTAGACATCCTTTGGAGTGTAATGATTGTAATTACTGCGATGACTGGTCAT
GTCAAATATGACACAGGAAAGGACTGTTATTAACCTTTATTCTCCACATAGGAAAAAAAA
TAACCCAATATCCTCTTGTCTCTCCATTCTGCATATGGGTTTCACCTCCGATAGAGGCAT
GGCTTGCTGTAGGTTGAATGCATGGATGAACTCATTCCCTGTCTTCTACTCCTGTCCCAT
GAAAGGTAGATGGGTAATTGACTGTGCAGTCAGAGTCACTGGTATGTCAATGACTCACAC
GGCTAGTGAGCCTTGGGGTAACTCTCAAAGTCCAATGCATTATGGCTCCAGAATTTAAGT
GTAAAAGATAGGAGTTAt
>NODE_617_length_517_cov_4.342360
CTGGCAATGATTTCATTCACTCAGTTTCTCTCGCTCACTCTCATCTCAGAGAGAGATTTA
TTTCACAGTATGTAGTGGATTAGGCCCCCCTCGTCTGCCCCTGGACAAAAGCATTGTTTT
AGCACTAGCCTGTTCGCTGTAACTGGAGGAAGCTACCACTACTAAGCGTCCACAATACGG
CCATTGTGGACACAGGGCTAGGAGGACCCTGCCTCGGAGGCCGTCTAGACTTTGAGCCCG
GGCCGATTGGAGAAACAGGGGGAGAAAATCCCATCAGGCAGTGGAGTGAAAGTTAACTAA
GGTAACCTGCTGTGAACCTGATGAAGATGTCAAGCCAACATATGGCAAAAAATGTCTATT
GTCAGAACAAGGAGCTTTCTTCCCTCTGAGGGAGGGGATGGTAGAGGAGGAGGAGATGAG
GGGTGGCTAAAGAAAACTAGGGGGGTTGCACAACCTAAAGGAAGGAATAACTGCAGTGGT
CATCGTTTTACTTCTGGATCAGTAGTCTTATTCTGGTCGGGAGGAGGCCCAACCCCTCTA
CTCACAATTAAAGGAGTAAGCAGATTAACTGGCATCTTTCAAAGGCCAGCAGAAAGAAAA
ACTCACTCACAGACGTttaatacatttttccccctttgcctatcaagtctcgcactgcac
a
>NODE_638_length_450_cov_12.844444
TAACTCAAAGGCACACACACACACACACACACACACACACACACTGCAACATGCATACAA
CCAGACATGCACAACCCCTCTTAAAACTGGTTCTCCCCCCATAGCAATTTTGTCAGAAGT
TGACAATGTCTTGATTTAGTTGTCTGGCTGTTCCGGCCAGTTTTCCCTGCTGCGCTAATG
TGAACAGGACATCCCGCTGGGCACCAAAGAATACCACTTCACGGCAGCCGCATAGCTGGC
AGCTTTTATTTATGGCGCTACCGAAATGAATGGGTATTAGTGTCCAAACATTTCACCATG
CTCCTGCAGCCACACACAAAAGCCACTGATTTCCAGCAAATCTGCACTTATTTTATTCAA
GAAGACTAAAGCTAGGGAGAGGGGAGAGAGACAGACAGACAGAAAGAGAGGGAGAGAGAA
AACATTTATAATGACTTAAAAGACCTCAAAAGAAGAATGGGAATTGCGTTTGAAAAGGAT
TTACGAGACAGAAATCGAAAAAGAAAAAAATGGCCCCTCTATTTCACTGCATTTTTGTCA
GAGTTGAAAATGGAAAATATCTATatccctaaaatgactcaactttaagtgctt
>NODE_639_length_371_cov_1.539084
TGAAGGCAAATGTTGTTTCAAGTGACTTTGTGTGATATAATTCAGTGAACCACTATGTGG
CAAAAGAGGCCTTTTCAGGGCATGAAAAGCTGTTTCAGAGCATGAAAACAGCAATCCTGC
AGTTTTTCAAAGACAATGTTTCCAACCATGTTTTCATGTTATAATGTGTTCACATATGAT
ACATATGAAGTCAAAAGTTGTGTCAAGTGACTTTGTGTGATATAATTCAATGAACACACT
ATGTGGCAAAAGAGGCCTTGTCAGCGCACGAAACGCTGTTTCAGAGCATGAAAACTGCAA
TACTGCAGTGTTTCAAAGACAGTGTTTCCAAACATGTTTTGACGTCACAATGTGTTCAAA
TATGATAAATGTGAAGGCAAAAGTTGTTTCAAGAGACTTTGTGTGATATAATTCAATGAA
CACACTATGTGGCAAAAGAGGCCTCTTCAGCGCATGAAAAGCTGTTTTCAGAGTATGAAA
ACAGCAATCCTGCAGTGTTTCAAAGACAATGTTTc
>NODE_641_length_145_cov_1.193103
AAGTGGGAGTAACCTGTGATTTTTTGCTCTATCTCGGGAAGGGAAGGTCGTAGAGACTCG
GGACCGAGACTGGCGTCTTCAGCGTAGCCAAATTAGGTGGGGCAGGTGGCATTTCCAGGT
GCGTAGCACGTCCGGTTCCGGAGAGATTGGCCAAAACGTTCTCCCATTCACtgacaatgg
ggcgtgcataaggcgaccagtttcaaagtgctgagccaagataagtgcccgcagaaggtg
tttgggagcgcgtttcagaccgctctgagttgattggtataggtttgta
>NODE_644_length_145_cov_2.917241
TTCTGCGGGAACTTATCTTGGCTTCAGCGCTTCCACACTGGCTGCGATATGCACGTCCCA
TTGTCAGTGAATGGGAGAACGTTTTGGCCAATATCTCCGGAACCAGACGTGCTAGACACC
TGGAAATGCCACCTGCCCCACCTATTTTGGCTATGCTGAAGACGCCGGTCTAGGTCCCGA
GTCTCTACGACCTTCCCGTCCCGAGATACAGCAAAAAATCACAGGTTTCTCCCACTTCCT
GACGTCGTAGAGACTCGGGAGTAGGCTCAGTGCGATCGCGGCGGCAGCa
>NODE_646_length_312_cov_2.096154
GTTAGCTTACCCAGCAGGCTCGGTCACTTCGGGCTTTTTATCAAACCAACTCCTCGTTAG
TGGGGCTAGTATCTCCGCTTCGCTTGAGAAGAAGAAGAAGAAGAAGAAGAAAAAAATCCA
CCGTGGTCCTTTTTTTCAGTTTGAAATATAAATAAACAGGCGAAAAAAGTTCAAGTTTTT
TTTTTTGCTTTTCATGAAATACGTCTCCGGCGTGTCTCGCATCCGCGACCTCGCCGACTA
GTGTGCGTTGCTCTTCTCTCCTTTGTGTTAATTTCACTCAAATCGAGTTTAATCCGATCG
ATCCCTCGGCTGGTCGCGCTCCCGAGTCCTCCCCTCCAGACACTCGCTCACCTTCCTCGG
CCAGGGGGGGCGCGCTCCCGAGGACCTCTCATACAGATAAACAGGCGGCGTGCGCGGTCa
ctgaccccgccgtgcccgtgtgacgctctctgagag
>NODE_647_length_809_cov_8.232386
CATTTTTACTACCACGGTTATTGCCACAAATCAAGAGGGCAAAGTGAACGGCATGGGACT
CACACCAACTTTAACGAAATTGAGTCTGGTTCCTACTTCTGCGAAGTTCACGGCCAAGAA
TTTCACATGCAGATGATATACAACAAGGAAAATGGGGAAACAGAATTTCTAGGTGTATCC
TGGGTGCTGAATTGGTTTGATTTTGCAAACTCATAGCCAAACTCACAACAAAACATGACA
AGCCTTTCGAGGTTTAGTGGCTGCCCTCTCTCTTGCGTCAACCCCGGGGAGAGCAATACT
GAACCCAGCGTGGTGCTGCCACCTTTGGCAGGAGAGCACATGGGACACCCCACTGGCAGT
TCCTTAAAACTCTGCCCCTCGCACAATTTGCGAGACTACCCTGAGACGAGGTCCAGTGCA
TATGTTGACCATTCGGTTCCCAATTTTTCAGACTCTGGATACCCCAGTCACCGTTTAGAG
CACAGCCCTAGGGGCATTATCATTGGAGCCAATCTTTCTGGAGCCGGCATGCCACCCGTC
ACTGATCAACTGGCATCAAGAGCTAACCAACATGGCGGGATTGGAAGGTATCGTGACTTC
CCTGGCTGCAGAGACAACAGAAGCCATACTTTTTTCACAAGTTATCAGGAGCAGGCCCAC
GCCTCCGCCGACGCATCCCGAGAGCTCGGCAGCCAGATGATGCTGGGGCTACCTGGCGAC
CTCCTCACCCGGACTCACCCCTATGGCCAAGCCATCAGCCCCAAGGGAAACAGCCAGCAG
CTTGTCACACAGTTCCTGGGTCTGTACAAACCCCTGAACATGGCAATTCAGCGTGGAGGA
GGCGACGCTttcctcaggtgctctaagcagacagtcaagcatgagctggtgtgcaagtgg
agtgacggccaagagggggctgggaagctgccttgctccagagccttcgggac
>NODE_655_length_331_cov_9.214501
GGGGGGGGTTGAGGGGGAGGCGGAGGGGGGAGGCGAACCGACGCTCTGCTTAGCTGACTT
CCCCCCAAATTGCTGACATAATTACATGAATGTAATTTTTTATGACTCACAGAAAATCTT
GGCATTTTCACTGAAGCAGATAATTAGACTTGGAATAAAGCAGGGGCGGAATAATTAATA
CATCAAAACTAGATGAACTTTTTCTAATTATTTTTATTTAATCTCCATTCTAATTATTGT
TCTAGTCGGCTGAGCGAGATTGCCTTTCTCATTCAGGGTGTGAAATGCACCCGTAGCGCT
CAATCCTCACCCAGTGAAATATCAACTAAGCGTGGAGACGGGAAATCACAGGGCGCTCGC
CACTCTTCTTCTTCTTCTTCTTCTTCTTCTTCCTCCTCCTTCCTCCTCCTTCCCCCCCTC
CTCCACCACCACCACCTCTCACTCTctcttcctcctcctctgattgaactgtaat
>NODE_656_length_424_cov_12.627358
ATGAGGGCAGCCCTTAGGAGAGCCAGAGGAAACAATGCCAAATCTCCTCCCCCTGCCCTC
CTCTCTCCTGCCCCTTTTGGCACCCTCCCTTGTCCTCCAGTGAGAGGCTCCAAGGAGGGG
GGGTGGGGCCGGGAAGGTTAATGTGCCCACTTTGATCTTCGTCAAGGCACACTGAGTAAG
AATTAATTTACATTTCAGATGAAAAGGTTGACAGTATAAAAAGGCATCTTGTTTCTGGTA
TGTGAGAGCTGTGTAATAGGCCAGGAATTTGAGAGAGGAAGTCGTGAGGAAACAGAAGGG
ATAAGCCCCTCTCTTGCCTTTACTGGGAAAGAGATGAAAGGAAAAAGGGATCTCAGTATG
CACTGTTCTTCTGAAACATGGGGACCAAATGCTGCCCAAACTTTCAAAAGCTTTTCTGTA
TGCATTATTAATTAATTATTACTATTTCGTAGGCCACTCATGGAGATCAAAAAGGTGTTT
CACAAAGATGCAAGGTTTTcacgcctttgtcccatttccttttaaaatgtgagaaaaaag
tggtgcaaattttcaccggacatgggac
>NODE_658_length_498_cov_10.433735
ATAAGCAGTGTCTCTATCGGGTGTTTAGCTTTATCGAGCCTGTCTGGAGATGGAACTCAT
ACCTGCTGCTCTGTGAATTGCAGCACATAAAAGATGGACTGAATATGTTCCCGGGGAATA
TTGCCCTCTCCCACCAATCCGTCTTGCTTAGGGAGGCAATCTTAGGTGCGGTAGATAAAC
TAATATTTGTGTATAACCTCAGTCAGACAATACAAATGATCGGATGATTTTTCATCTCCT
TATGCATACAGGGAAATATGAAAAATTGAGGTTTAGGAATATTTGCAGGGTCTGCGAGGC
GGCTGGCTGGGCCGCTGAGTGCCCTGGGCCACGCTCCTCACCAACGACTGCAGAGTGAAG
AGTGATGAGAATATTATACCCGTCTGTTTCCCGTCACTCCCCATCCTCCCCTCCCACCTT
CTTCATTCTCTCCTCTCACCACACTAATTCATATGGCCACAAGATGGAGAGAGAGGGAGC
GAGCGGGATAAAATGAGAGATCGAGTACGACACTGGCCGCCCCTTTGGTTTGCCGTCTTT
GACTTTCACCGTCTGTCCACCCGTCCATGATTGACAGTCACGCTGACATAAATCTCCTGC
TTGTCTTGCTGCACTTTATTGTCCCTCCCACCCTAAACCaac
>NODE_659_length_328_cov_15.655488
ACGGGAGCTTGGCCTTAAAACAGCGCTCTTACCACTCCTTTACCACTCACAAATCTAAGA
GAAGACAGCATATCTTTGATGCCAGACAACCCAAACGGCAAACATAATACTGTCTGCAAA
GTGTGAATATTTGTATCTTTTTTTTCCCTTCCTCTACTCTTTTTTTCCTGCCATGCCCTG
CTGTCTGCCTGTGTTGTTTTGAAGCGGTGAATAGATTTAAAAGATGCAGGATGACAAGAC
AAAGAGCTGGGGAATAGCCCCTGGGCACTTGTGCTTTAAGTCATGCCATTTCCTTGCATG
GCAGGCAGCCCTAAATAAGTTACTTATAAGCATTTATTGATGCACAAGTGTGGCATCTGT
TCCTAGGCTGCGGTTCTGGATGTAATTAGCTCAGAACCTTACGCACTTCAATCAAGCGAC
ACATTTAGAGATACAATCCCCCCCCCCAACACATACACACACACACACACAc
>NODE_660_length_145_cov_2.413793
AGGGTTAGGGTTAGGGTTAGGGTTAGGGTTTCGGCCTGGGTTTGGGAAAACGGTGAGTGC
TAGAGACATGAAACTTGTGTCTACCCCCCCATTTGCTGCCGCCGCGATCGCACTGAGCCT
ACTCCCGAGTCTCTACGACGTCAGTAAGTGGGAGAAACCTGTGATTTTTTGCTGTATCTC
AGGACGGGAAGGTCGTAGAGACTCGGGACCTGGACCGCCGTCTTCAGCATAGCCAAATTA
GGTGGGGCAGGTGGCATTTCCAGGTGTCTAGCATGTCTGGTTCCGGAGa
>NODE_663_length_569_cov_6.228471
CACCAACCAGCTCTCTGCCTCTTCATTCAATCTTTCATTTCTAGCTGCCAGACTGATAGC
CCTGACCACAGAGAGACAAACAACAGAGAAGGGGCTTTTGTGTGTGTTACTGCCGACTAG
AAGACAAACAGTCAAAGAGCGCGAGCTCTACAGTATCAAGCAGCAAGAAGAGGGAGGAGG
GAAACTGCATAAACTGAAAGAGAGGGAACAGATAACAGGGAGATGCTCTCTGGCCCCTCC
TCTAGCCTTCTTTCAGGGCACCTCTTGGCCTCCTCTCCCTCCTCTGCCTCACCCTCCCTC
CATCCCCCTACCCCACCCACCCCCCGGCCCTCTGGTGTGTTGCTCACTCCATTGTGTCAG
CCTTCAGAAGTGCTCAGTTTGAGTGGCAGGCCGTCACAGATCAGTTCCCTGCTAAAGCGG
CCCGGCAGGCCAGGGTGACGGGCCAGGAAGGGATCTAAGTGGGGTTTATCAGCGCTTCTT
AACGCCTCTCCAGCTCCCTGACACAAAAGAGAGGGGGTATTAAACATCTAAAGCAAACCA
AAAAGCGTGAAAGCTCCTTATAGGGCCGCGGGATTGCGGATGTGACTCGAGTTTAAAAAA
AAAAGAGAAAAAAAAAATAAGAAGAGGAAaaaacacacaaacgcctcaacagtgaggaaa
cattgagggaaaattcaaatgttttttctgtgttgtgtggatggaagagtgag
>NODE_664_length_328_cov_1.935976
ATACCTTTAACAACATCTTTCTTCTCTCTCTAATAAGTTCGAAAAGATGTCTGTCTGTCT
GTCTATAACTGTCTTATAACTTTGGTTTGACGTTAAATTAATTTCTTGCAAAGCTAAAAA
TGTGTCCAACCTTCTTCCTTGCTGTCTGTCTTGTACATACTGATATATGTATTATCATCC
ACAGTAGGCTTGTACTGCACAACATCTCAGCATGTGTATTGTTTTGTGTGCTTCCTGTGT
GTGTGTGTTTGGGAAGTCGCAAAATAAATGTCCTTTCTTAGGACAACAAATCACTCCTTC
TCTCCCCTCGGTGTGTGTCGTTCCACTCCTATCTCTGGTGTTTTGCCAATAGCCCTCTCA
GCACTCAATCAATTACGTGTGTGTGTGACAGAGCATGTGTTTGCGCGATGGCATGTATGT
GTTGTTGGGCTTTGCCAGCTCTCCTTGGTTTTTATTCTTTCTGACATGTTTt
>NODE_665_length_425_cov_6.967059
CTGTATTGAAAAGATGATGGTTATTGACATACGCTTATGTTAATTGTCCTTCTTTTTCCT
CTTCCACAGCTTTTCTGAAACACTGGGGTTGTTGGTGTGGCCAAATTTTCCCTGGATTTG
ACTGGTAAATTCAGAAGACTGAAGCCCAGGCTCACAGTCTACCTTTCACGGAGGCCCAGC
CGTGAGAGGACTGAGGAAGGCACGTGGCGGATCATGACGGCCGACAAAGAGAAGGAACGG
GAGAAAGAGCGGGACAGGGACAGAGACAGGGACCGGGACAAAAGAGAGGCCGGTAAGTCC
CGTCGGCAGGACGGGGACCGGGGAGATCGTGAAAGTGAGAGCTCCAGGCCCCGACGCAGC
TGCACGCTGGAGGGCGGAGCCAAGAACTATGCAGAGAGCGAGCACAGCGAGGACGAGGAC
AACGACAATGGCAGCACTGGTGGAGGCAGCGGCACGGCCGAGGAGGCCGGCAAGAAGGGC
AAAAAGAAGATGCCCAAGAAGAAGTCACGCTATGAGCGCACAGAGAACGGAGAAAtcacg
tctttcattacagaggacgatgttgttta
>NODE_667_length_295_cov_3.135593
ATAACCAGACAGTCTGAGGAGCGGTGGGACACGTCCACGCCTCCTCCTGGTCCTCCTGCA
GACACATGGAGATCACCCTGATGCTGATCTGTGACACAGAAACGTTCAGAAACAAAGTGA
TGGTTATCTCTTACCGGTCAGACCGGTGGGACTCAGCACCACCTCCCCGCCTCCTCCCAC
TACTCCCCGACGAGCTCGGTCCTGACAGGACAGAACAGCCAGGATGTGTCTGTCGTCCTC
CATCAGCCACACCTGAAGAAGAAGAAGTCAGTTAGACAGGTGGAGGACAGAGGAGGAACA
TCCTCGATAGAAACGGACTCACCTCCTCATCGGGGACATGAGTCTCATGGCGACAGAATG
GACAGGTGATGACGGAGGGTGAAGACTCACCTGAAACAGAACCACATGACAGACTGATGA
GTcatgtgatcatagtcac
>NODE_668_length_623_cov_9.922954
CCATATAATACCGCAGCTAGATTATTCAATCGAAATGTTCTTTTCTAAAGCACGTCATTT
TCATAGAGCTACAATCAATCTTGGCCAATCACCGTTAGGCAACTGGAGTCCGCAATAATG
GCAAGTGCAAAATGCTGTAAAAGGGCCGTGGCTATGGGTTTGGAGCAGACCTACCCCCTG
ACTCTGGGAATGAATAAGCATTCCTTAATTAGCCCATCGGGTTAAGTGCAAACCTTAATG
GGCCTTTCCCAAACTCCAGCGTGACATCGTTCTCCAAACATGGCCAAGAAGAAAGTTCCA
TTAGCAATATTAATACAAGCTTAGTTGATCATTTTCATTCAATTAACTTCTTTCAATTAA
ATAGATAGCTCGACAATGGAGGTGATAAAAGATGGGGAGGGACGGCTGATGACACGAACC
AAACATTAGCGTGTTAGGGGTCAGCGGCGTTAAACCGACTGTAAATCCCACCGTTCAATT
TGGAAAATGCATTTCCCCTGCTCCCCACTTCTTTAATGGGTCGTTTTAGCTGACAAGAGG
CCTTTGAGCAGATCTTTTATGAAAATTCTAGACGTGCTCTTCGCGTATTTGCCACCTTTC
ACAGAACACCAGTGTTCACTTTCAAATCACAGCCAAGAACAAAGTCGCTTAAGTACCGTT
TCCTTGATAGTGAAAGGAGGAGAGGAAGGAGGAGAAATGAAAGGGGAGACGCGGAATGAG
AGGAGAATTAAGTTAATGCCGTTTTCTGCCTCATTAGCTCTGGGTAa
>NODE_671_length_567_cov_11.604939
ATTACAGGGCCAAGAAGCAGAGATAAAAGTACAACCAAAACACAGGTAGCTGCTCTTGCT
TATGCCTTACAAACACATTCACACATACACTTACACACATCCATAACACATGTTCAGAGT
AGACCAAGGATGCACACACGCAGACACACAGCTGCATACACACTAACATCTAATGGCTAG
TCAGTGACACTGAGGTCTTAGCCCCTGTCTGCCAGTCCTCATTTGTTTCCCAGCCCCTCC
TATGTGTGTGAAGCAGTAGCACTTGCTACTGGGTGTCTTGTTACTCCTCAGAAGGTCTAT
TGATTTAACTCTTGCCACAATCTATAACACTATTGTCTTGCCTTAAGTGTCTCATCTGTA
CAATTCACTGGCAGGAGTCTATACATCAAAAACCCCGCCTGCTTAAGGATATTGGTATTC
TGCAACATGCTGGGAATACTTTTTTTTTCTCTGTGAATTTCACATTTCTTGCACACTCAA
CCTTACTTTTTTAAAGCGTAGATGCTTGCAGCAAGGCATAACACAGTCTGGTACAGGTTT
ATTTTTACTACTGTTGTGTTTATGAAGTCAATATTTTATTTCACAATATCATATAGCAGT
GGTGTAGAGCAGAAGTTATATTTTAGTTTTTTGTCGATCTGTTGGGACATAGATGAAATA
TTCAGCCTCATAGTGGCATCCTGGAAAAAAAttacattctcaggttagaat
>NODE_673_length_671_cov_8.165424
ATTTCCACCTATTTGTGAATCACTCTGCTTGCTCGGTTGCTTTGCAGTGCTTCTTATTCT
CTGTTGTGAGGGAAAAAAAGGAGGCTTAATGATGAGGAAAAGCACTGTTTTGTTTGCACT
ACATGGTGTGAATTATTTGGGCATGAGAGGGTGACCAACAAGAAGTAGCCATTAGACCTC
TGAGAATAAGCAGCGACGCATACAGCCAGCACTCCGCCTCCCACCCGCCCCAACCACCTA
CACCACCCCTCGACAAATGCTCAGCGGTCATGAACTACATTGATCTGGGGTATAATTCTC
TATGAAATTGATGGATGAGGGCAGCCATTGACAGAAAGGGTAAAGACCACTTTGAGATGT
CCCCTGTGAATAAGTATGATGGAAAATAGATTGTTGAAGAAGATTTATGTTTGTTCTCCG
CTGCCACAAGAGAGGGCCACCCCCCACCCTCTGTACCCAGCCTGGCTCGGACCAATCAAA
CATGTCATTGTGGTCAGATTAAACTCACTGCCTCTATTCAGCTGCCAACTCGGTGACAAT
TAGCTCATTCTCAAGATGCAAAAAAAGACAGAAGCAGCATTCTTTTTCACAAAGGCATGC
CATCTCTCTCTTGTACTTATGACAGGTGATGCTGTGGGACATCACACTGAAGTTAAACTT
CCTGGGATTGATCTCCCTAGAGCAAAAAAAACACAAGACAATTATAATTATATTTAATAA
taactctgtttttttgggtatttgcttaaaatttcctcagatatattacatgtagtgtta
atattaaggtcatgcaaacattgtgcagtcctaat
>NODE_674_length_522_cov_13.477012
CTCTCAAACTAAAGCATCCATTTGAGTTGAAGCAACCATGGAGAGACAACCTCCCATTTG
ATACAGCCAATAGTCCCTTAATAAATTAAATTTTTTCACATTAGGGGTTTCTTTTTGTGA
TGTTTTAGTCACGTTATAACACATTCCACAATACAGTTTTTCTGGTGTGGTTTAACTTTT
AAGTAATTGTTGGGTGCTGGGCCGTGCAAAACCATATTAACTGGGAGGTTGAGAGCGTTT
GGTGGTTCTCCAGTGGAGGGGTCCCCCTCCCCTTCCCCCTCCTGCCTGTGGTTTGGGAAG
GCTGCCTGTGTTCCCCCTGGCCGCCTGACAGAACTCCCCTTGGTCAAACTGTACCTTGTC
TTCTTATTCCACCTGCCAATAGAAACGCTTTCAGTCAACGATCCCCCGGATGTTCTGGAC
AGGCAGAAATGCCTAACTGCCTTGGCTTCTCTACGCCACGCTAAGTGGTTCCAGGTTTGG
ACCTTGTCTTTATTTGTCTCTAAAACAGAAGTAGTTTTCAGTTTTGGTTTTATGCTGTTT
GTTCTTTTGTCTTTTATTTGGGCGTTCCATGTGTTTTTTCTTTATTTACTCTTTCGAAGT
GTACCTTCTGTAGTAATACTTGACGACTTGGATGTTTGTTTCTTAGGAAACCTTTGTCAt
tacact
>NODE_675_length_376_cov_12.750000
TCTTACCATTTTCCCCCTACGCTGTCCTGGAGATAGAAGTGTCTTAATATCCACTCACTC
CAACAGATGCTGGTAGGTAATGTGTCTTGTTTGAAGTCATCATATGAGAACTTCTGCTGT
GCTCAGTAGATCGCCCACCACTTCGCTGACTTATGAATCTAATAACCCTTTGCAATATCG
GCGTGCTTAAACTCTCTTAGGCAACACCTTGGTGGCTCTACAGTAAAAGACAAATATCAA
CAAGCCGGGCTTGTCAGGGAAAGCTTGTACAGATATACGTAACACCCTCGCCCGGACAAC
GCCATTAGGGGTCTTACGTGATTGAAATAAGCGACGGCGGCACAAGTTTATGGGGGGGTA
CTAGTTCCTGACTGATCGCTCGTTCACCGCCTCAGATCTTTAAAATCCGCATCGAGGAAC
AATGACAGAAGCATAAAACTTCTGGGACACATCCATATTCACGTGTTTGTGTTATCCACC
GTTAACTCCCTCTTTGGCGAGGGGCCATAGGCCTATTAcg
>NODE_676_length_342_cov_15.119883
ATTTCCTTTCTGCCTCTGTGACAGCGCTATCTGACAGCGTTTTACATCTCCCCTGCTCTC
CCCTCACTACACTCCACTGTCAGACAAAGAAATTAATACCCCCAGTGACTGTGTTTTAAT
TAAGCAATTTCATGCAAATTACACATTTTAGATTGTCAAATAATATACTGCGCAAAATTG
TAGGCAGGCTGATCTGATATGCATGGAGTGTTATTCTTCCAGGCACTGTGCATACATGGA
AAATGAACAAAAATGCTAATTTCTAATCTATTATGCAAACAGTGGAGATACTTACATAGA
TTTGCACGCCTTCCTCGGATAAATACGGCTCTTGAATTCTATGTATAGAATGACTGGGTT
TCTTAAGCAGTCTTTGCCATTGTTATTTATCTTATTTTGTCTTTATTTCAATCATATCTC
CTCTTGCTTTCCAAGCAATGTGTACTCTTTATTCCGACAAAGCTGCAGCCGGCGCGATAG
GATAAa
>NODE_677_length_310_cov_2.554839
ATAATAAGGAGTAGGGGAAGAAGATGATGATGATAATGGAGGGATAAACATAAGAAGATC
ATAAAGAGGAGAAGAAGACGACGATAAAGAAGAAGAAGAAGAAGAAGAAGTAGATAAAGA
GGAAATGCAGAAGATAATGAGAAGAAGAACATAATAAGCAGGGCAAGAAGATGATGATGA
TCGTAAGGAGGAGAAGAAGAAGAAGATAGGGAGGAGGAGACAAAGATAATAAGGAGAAGA
AGTACATGAGGACGAGAAGAATATGAGGAGGAGAAGGAGAAGATAAATAAAGAGGAAAAG
AAGAAGATCATAAGGAGGAGGAGAAGACAAAGTAGAAGAAGACAAAGAGAAGATGCAGAA
AATAATGACAAGAAGAAGATAAGCAGGAGAAGAAGATGAAGATCATAAGGAGGAGAAGAT
GATGATGAAGATCATAAGGAGGAGAAGAAGATGa
>NODE_678_length_517_cov_6.818182
ATTGTTTTAGAAAAATCCCAGATTGCATTAATGTATTATTCAACTAAGGATTTATCGTCA
GTATTTGGTTCTGAGTGGTGACCTTACCTAAGGTTTGGGTCTTTATGGCTCTGTTTTATG
TTCCTGTTTCCATATAGTGCATTTTAAATGATTTGTTTTTATTTATAGTAGGAGTGCATC
CACGGTAAGGACAGCAGCCCCTGCCTCCCTCCCTCCTTCCACAAAGATACAGCAGAAGTG
ACTGGCTTGTCGGGCTTGAAGAATTGTTTAATTTCAGGGCCCCGGCGTTTCCTGAGGTGA
GGTCCGCATTGGCTGCTAATAGAGATCTAATTGATGGGCCGAGTCCCGTTTCCGTGCTCT
CTCTCCCTTTATTGCGCCCCGGCGTCTGCTGTAAAATAGGTCTGTAATCAGATTCCGCCT
ATTCCTCCTGGAGCAGGATGAGCGCTCAGGGCTGCCGAGAGAAAGAGATGGGGCAAAAGA
AAAAGAAAAAAGAAAGAAGAGAGAAAGAGAGGAGGGGGGGAAAAAATCGTTATTAAAAAA
GTTAAGCCTTGAGTAAAAATCCAACGCACTGTTGAGGCTTGATGAAAAAGAAAGAAAGTC
AGCTTTAACATACAAACCGGCCTCATTCTGGGTTTCTTTACATATCCCTGTAGGAActtc
c
>NODE_679_length_370_cov_14.848649
GTTTCATTTCTTCCCCTCCACTGCTCCTTTCTTTCTCTCTCTATTTGTCTTGCTTTTCTT
TCTTTCTTTTTTTTTTCCGTGAAACTGTTGAGCTGGTAAGTTCAATGCAGAGGCACGTAT
GCACTCTGGAAAGGTAATCTAGAAGCCAGTTGAGCCATGACAAATAGGGACAGCTGGCCT
AATTGAATCATTTGAGCTAAGACAGCTCAACTTGGTTATCCCCTCTGCAGCCCACACTGA
TATTAGTGCAGGAATCATTAGCCATGAAATCATGTCTGCTCTCTCTGACTGCATCCTTTA
TGACATGACAGCCAGCCCAGCCTGTCTCTTTCACTCTCACACCAAAAAGAGCCCTTCATC
ATAAACAGGCAGAGATGGAGGCAGCCAGGACTGAGTAGGATGTCTCTTTGTCTTTTTCTG
AACGCTTGTTCTTATTAAAGTGTTTCACAAGATGTCATGTACAGTGCATTGTGCTTATAT
CAAGGCATTACTGTACAGCTGAATCGCAAAAACA
>NODE_682_length_376_cov_19.965425
TGGAAAGAAAGAAAGAAAGAAAGGAAAGAAAAAAACCGACACAAAACGAAACAACAAGGA
AAGTTTTTCTGCGACTTTCTCGAATGTCGCTCCAGATTTTGCCCTTCATCGTTCTTTCAC
AATGTCGCGCCCTCTCCGCTGCTATTTCTGACTGCCAGTGTGTGGATCTGGCTCGCTGAG
ATTTCATGCCAGTGTAAAAATTGGCTGAGGGTTTGGTTCAAATCAAATTGGACATAAGCA
CCCACAACACCATCTGTTAGGGAAAGGCAGTGGAGTGAAGGGCAGAACTCTGTATTCAGA
TAAATGGATTTTCAATTTATTAAATTGTTGACTGACACCCTTGTAAATTTTCTCTTTATG
TGCCGCGGCCTATTCTTAGAACCGCCGCGTTTAATGGAAACATGTTGCTATACGTCCCTA
CAAGCCCTAATATTAGAACCAAAGCTCCCGCTGCATCTGTTGTTTGGATTTTTTAGGGTT
TTTTTTGCACCAAACAGGGAATTTGTTGATTTTTTAAttt
>NODE_683_length_326_cov_1.159509
TAATTGACCTTACAGCTGGTTAGGTATAAAGCCGCTGCAAAAATGGCAAAAGCAAGTCAA
GTGAGCTCAGACAAAAGGTCAACTTTCACTCCAAATAGGACCAACCAGAATGGGACAGAG
GGAGAGTGATGCGGTAGAAGCCATCCATAAGATCAAAGAATAAGACTGAGAATTAAAGTA
GCTAAAGAAAATTCACAAAAAGACATGCAGCATCTTTTGGAGATGAGTATTTAGAGTCCA
AATCCAACCTACGTAGTTATGACAGTAGTGTAGTCTGGTTGGAATCCATTCCTGGCCTCC
TTAGAATACAGTCAAATATGGAGGTGGCAACGTCAAAGTCTGGGGCTGTTTTTCttggtg
gtgtaggtggacttgtaattactgatgcaatcatgatgcaaactaaaagaattctgcaaa
aacaaaaaacaatatggaagcaacagaagtgaatctttcagcaggataat
>NODE_684_length_416_cov_3.567308
CCCGGAGGCGCGCGGAGGCCGGGCCAGGTGCCGGGCCCGACGCATCCGCGCTCGGGGTTT
TAGAGGTTCCGAGTGGCGGGCCAGAGGGTGGCGGGTTTTCGCCGGACAGGGGGGTCGCCC
CGACCCGGCCCGAGCCTCCCCCGACGTCGGGGTCGACCGCCCGGGCTCCCGCGGCACCTT
CGGGAGCGACGGGACGGCGGCCTCGACAGGCGTGAGAGAGGCAGACGGGCGCGGAGCGGG
GGAACGCCACCGGTGGCGTCCGGCGTTCCGCCAAAGAGCCTGGCCCAGACTAGGAGGGGG
TAGTGCGTGTCGCGCCGTCCGGAAGCCCGGAGGCGCTAGCCCTCGGGGACGATCCGCACG
TGCCGGGCCGCGGCCTCCGGGGAGGGAGGCGCGTCCGGTCGCGGGAAGGCCCCTCGGCTG
GTTCAGTTTGGGCCCGAGGGGGAGGAAACGGTGGGGGGAGGTGCCCCGCCGCTCTCCTGG
GCAAAAACCGGTAATGATCCTTCCGCAGGTTCACCTACGGAAACCTTGTTACGACTTTTA
CTTCCTCTAGATAGTCAAGt
>NODE_689_length_764_cov_5.307591
GTATGGTGCGAGAAGACACCTCCGGAGATACCTCTGGAGCTACGATAGATCCCCCAGATA
ACACGTGAAGATGTCAATATTGTGTTAGAAGCCAGTGTTTTCCTATATACCCCTACATCA
TTATCAGAATGACAATAGGTTTGGTTTCTGTGGTGGACAGGAGTCTATTTTTACCCTACA
CTGTAAGCTTCTGCTCCTGATTATGCTCTTTTTTTTCACTGACTGTAGCCTGTCATGTAG
ATCATTGGACTTCTATTGTCCCTCCTCCCTTTCCAATGGGAGCAGAGAGGATGAGTGTTG
TCATTACAGACAAGCAAGCAAGGTGAACCTTTCCTAGACTGGGGACCTTTTCCTGGTACA
CAGAATTGGAACAGCCCCTCATTGCACCTCCCCATAATCCCTGGCATTTTGTTTTGATGC
ACCACAGCATGAAAATGAGAGAATATGGCAATGTTATGGCATTTGAAGTCAATATGTATT
ATAAAATCAATCTAGATGAAGATCTGCCCATCCCTCTAATTAGACGGGGTGACTGGAGAT
TGATTTTTAATTGCAAAAGTAATTACATGGAGCAGATAGCCAGTGACATTTGATTATCTA
GGTGATTGATTAAAAGGCCTGGCTGCTGGGGCAGACTGTCAGCCAGCTGAATCCAGACAA
AAGAGAAAATTAAAAAAGTTGTCCCGTTTGTAATCACGAATTTCAAGGGTGAAATTACAA
AGCCAAACATCCCCTTGGAGAAGCCCAGCATCcttccactttgcgcctgtctgccctcct
atctcacccctgccgtcacaacacccacaacgcaagacctctgtgacacgctaaaaaggg
gaaaacaatgatgtgaaaaatgaattgaggaattgttctgttacagatagcctggcgcgt
aaatgacg
>NODE_690_length_316_cov_1.379747
CTGACTAGAGCCATTTGTGCTAGTGCTATGCCTTTCTTCTCATATATCTGGGGTTACGGT
ATGTAATCAGTGTTGGCTCACTTAAACTGTTGTCTGGCCAGCTGACCAATCAGAGTAGGC
TTTTCTGGAAGGGGGCTTTAACAAGACAGGAGCTAAACAGAACATTTCTGACAGAGGGTC
ATAAGAGGTGAAGCAGCAGTGTACAGTATGAGAGTTTTTGAACCCTAAAGCTTGTAAACA
TACTATAGTAGACCCCCAACATAAAATTTAAAACCTGTAAATATGCACAATGTGGAAACT
TTAAACACACCCCCTTCAAAAATTCATAAAATATATAAAAAATTTGTTGCACTTAGTCGT
CACATactaccagccagtagcggcttgtgtttcacttgtgtcctgtagagcataatttct
ataggcctgaatgcagtgatgaccaccccctaaaactcat
>NODE_691_length_504_cov_12.394841
GGTTACAGCTCTCTCCAGGCTGCAGGCAGGCTGTGTGTGTGTGTGCGTGTGTGTGTGTGA
CTGTGTTGGCTTGGCTTGTGGTTGGGAGGGCTGGGGGGGTCGAACTCAATCTATATGATG
CAGGGCCTTGGTCCTTTGGGGATACAGCAGAGGGACAGCACCAATTTTTAGCCCATCAGC
CGTCCAATTTTTCTCCTTTTCATACCTGCTGTAGTAAATGAGAAACAAATTAAATTTCAC
CCCACTATCTCCACAGAAACCATTTAAATCCTTTATGGAAACCAAATTGTCCCCAGACAA
ATCGCCCCTGGTTCTGTGGAAATACACTATGGCGCTGCAACCGAAATAAATTTGTGTCAC
TCTGGATATGGCATTGTCTGTAATGCCATTCATTGGAGGATCCTGGTGAAAGAGAGAGGG
AAATAAAATAAGGGGCACTTTTGGAGGAACAAAAGGGGTGAAAAAGACCCCAGCTCCCCA
TTCTCTTTTTTGCTCTTTTTTTTTTCACTCTCCCCTCCATCTCTCTCTGTCTTTCCTTCC
TTCTCCCTGGCGCCCACTTTTCCCCTGCGTGGTGTTATTAATTTTCGGCCAGAGTTTTTG
CATTCATGAGGTTGAGATTGAAATGGAAATGAGGGCTGGCTGAGTGAg
>NODE_692_length_321_cov_1.143302
TTGATTCTTGTCAGTTTGGTGTGGCAGAATCAAACAAGTGAACTAATGTTTTAAATGAAG
GTGAGCACTATCTTCTAAACGACGTCAAAGAATAAGACGAAAACTACAAAAACATAAATA
GCAATTGCCAAAAAGGACGAGAAGTGCAAAAGGACAAAAAGACAAGAAAAAGGCAAAACA
AAAACGAAAAGGAAGCAGAAAAAGAGCAAAGGGGAAAAGGGGCGAAAAAGAGCAGAAAAA
GAGCAAAAAGGAAAAAGGCAAAAAGCAAAAGGAAAAAAGGCAAAAGGGAAAAAGCCCGGA
ACAAAAGCATTTTCCTACTTTTATTCTCTAAGGCCTGGGGGTGTGTTTTAGGGCGtggag
agaagtttatccgtctctcaccatggcccatgactatggaataccaaaacaatgacacac
atatacatcatgaaatggcgtaggctatgcaggaaaaatggaaat
>NODE_693_length_318_cov_1.462264
GTGACAGGATGTCTCTACAGTGATGTAAACAAGATAGTCGACTACTTTTTTCAATCATTC
AGAGAAAAACGACGTTTGAAACAAGTTTCAAAAAACGTCTCAAAGCAACTGTGAGAAACT
AAATTCCATAATTTCTGTTAAAAGTACAGATACACTGTGATTCATGCGAGTTTCTTCTGT
TTTGTTGAGATGATGAGATGCCATATATGTTAACATAGAGTTGTTCATGTGTTTCTCCTC
TAAATGCTGGTCGGATGAAGCTGCTGCATCTCGTCCTGTCAGATCCAGCGGAGCGTCAAA
GTTCACATCAGAGAGAGTGATTCTGCTGGTTGTCTCGGCTCTGCTGGCTGCTGCTCTCAT
TGTTATTTACCGTCTCTGTGAGTTTGTGCAGTTTTATTCATGAAGTCTtaccttaaaaaa
actaagttgaagcagtctcaggtctctgcactctgaaaccta
>NODE_694_length_145_cov_22.648275
TATCCGCACCCCTGTGAGAATGCCCCACAGTTTCCCGCCCGGAAACAAGGAGCCGGTATC
AGGCACAGTCTACACCAGCCCATGACACCTTGCTTAGCCACACCCTCAAGGGACTTCAGC
AGTGATAAACATTAAGCTATAAGTGAAAACTTGACTTAGTTAAGGCTAAAAGAGCCGGTA
AAACTCGTGCCAGCCACCGCGGTTATACGAGAGGCTCAAGTTGACAGACAACGGCGTAAA
GAGTGGTTAAGGAACTTATTAAACTAAAGCCGAACGCCCTCAGAACTGT
>NODE_695_length_336_cov_2.574405
CTAACACAATCTTAGTTGTGCTGATACGTGTATGTCTGTTTAAGGAGCATTTGAGGTTCT
CTTCTTTCTGTACATGTGCATGAAAGTAAAATGTAAAATGCATAACACCTGTCCGTCTGT
GTGTTTCTAGGATTATCCACGAGGATGGCTTCTCTGGCGATGATGTAAAGCAGTACAAGC
CTGTCGTTTACAGCAACACCATCCAATCTCTGGCCGCCATCGTCCGTGCCATGGATACGC
TGGGCCTGGAGTATGGCGACAAAGAACGCAAGGTCAGTGCTCGTCCCAATGTGTCCGGCG
GTCGCATACAAGTGGAATCACGTACACAAAAACCACAGATGACTTTAAATCTCCCAATCA
TCAAATTTAGAGCACATGATGACATGCCATCACACCGAAATGGAGTACAGACAcgcaact
gtcacagatggaaatgtcccaagactgttgatattctcaagtccaaaactgtgaactgat
>NODE_696_length_386_cov_3.440414
CACAGAACTGGGGGCAGGGTTGGTGTTTTTTTTTCGGTAAATGAAGCAGGTTTCATTTCA
GAGGCAAATGAAAAAAGGCTTTGTGGTTTTAATTAGTCATTTTGTTTATTTCACGGCCAC
ACACACACAAAAAAAGCCCGTCTGTAAATATGTATTACTGTTGTGCAGCAGCAGCGGGCC
TACACCTTTCCCTCCGCCGGTTGCCTTACTACTTTAAATCTCACAACAAAGCCCGTGTTT
GAAGACTGAGGGGAGAGCACACTGCATCAGTTGCAAATCTTGTCTTTAGAGTTTTTATTT
TTTTCCGAGTTGCTCTTTGTTGATTGTAACTAGGGCATCTATATTGCCATGTTTCTGCTC
AGCTCACAATTAAAACATTTTTTCCCTCCCTTTCTCTCTTTCTCTCTCTCTCTCTCTCTC
TCTCTCTCTCTCTCGCCGCTGTCTTTCAAAGGCTGATGTGGAGTGCACATAATTATGCAT
ATAAACATAGTGGCTTAATTATCTCTCACAACATCAGTGACAATGTAATa
>NODE_698_length_593_cov_3.966273
GAGTGCTGTTTTTATGCTCTTAAACAGCGTTTCATGCGCTGAAAAGGCCACTTTGGCCAA
ACGGTGTGTCCTGTCAGAATCTTGACACAATGTCACTTGAAACAGCTTTTGCCTTCATAT
TTATCATATTTCAACACACTGTGAGGCCAAAACATGTTTGTAAACATTTTCTGTGACAAT
CTGCAGGAGTGCTGTTTTTATGCTCTTAAACAGCGTTTCATGCGCTGAAAAGGCCACTTT
GGCCAAACGGTGTCTCTACTCACTTTCTTGACACAATGTCACTTGAAACAGCTTTTGCCT
TCATATTTATCATATTTCAACACACTGTGAAGTCAAAACATGTTTGTAAACATTGTCCTC
TGAAATCAAAACATGTTTGTAAACATTGCCTTCAAAAGTCAAAACATGTTTGTAAACATT
GCGTCCTAAGTCAAAACATGTTTGTAAACATTGCGTCCTAAGTCAAAACATGTTTGTAAA
CATTGCCTTCAAAAGTCAAAACATGTTTGTAAACATTGCTTCTGAAGTCAAAATATGTTT
ATAAACATTGTCCTTTAAAGTCAAAACATATTTGTAAACATTGTCGTTGAAACTCTGCAG
GAGTGCTGTTTTTATGCTCTTAAACAGCGTTTCATGCGCTGAAAAGGCCACTTTGGCCAA
ACGGTGTGTCCTGTCAGAATCTTGACACAATGTCACTTGAAACAGCTTTTGCCTTCATAT
TTATCATATTTCAACAc
>NODE_705_length_321_cov_3.261682
ACCTGAAGACATGGTCCGGATTTTATGTCTAATATTTAAGACTTTATTTGTGAAGAAGGT
CATGAAATCTTCACTACTGAGAGCTAAAGGAACAGAAGGCTCCACACAGCTGTGACTCTT
TGTCAGCCTGGCTACAGTGCTGAAGAGAAACCTAGGATTGTTCTTGTTTTTCTCAATTAA
GGATGAATAATAAGCAGTTCTTGTATTACGAATAGCCTTTTTATATTTGACAAAACTATC
TTTCCAGGCTAGATAATATTTTTCTGAATTTTTTGAGCGCCACTGTCTTTCCAGTTTTCT
TACATTCTGCTTTAAGATACGCAGTTGTTCATTATACCATGGAGCTATTTTATTAGAATT
TATTGCCTTCTTTTTCAGAGGGGCAACACTGTCAATTGAAGTACGCAGTACAGCTGCAGT
CCCATCAACCAGATTATCCACTTGTTTGGGACTAACATTAGAGCC
>NODE_712_length_733_cov_7.596180
GTTTGTCATCTAAACAAATCTTCCCTGCAGCATTTCTTCATACTTCCAATAATAGTGACT
GGTTCAAATGCCAATTTATGCTTTGCTCTGACATATTGCCCACACCATGTGGTATATGTG
CTTGCGTGTACGTTTCTGTGTGTTTCAGTAAGTGTGTCATGTTGATTGTGTCTGCAAGAG
ACTGTGTGTGTGTTTGCATGCCCGCTGTTTGTATGCATTATTGTACGTGTTAGTGGAGGT
GGCTGGTGGCGGTGTACCAACTAGTCACGGACCTGGAGGATTAGATTTACCATTTCAAAG
ATGCCTGTGTTTCTAAAGTTTACACACATACATGCACACAGACACACTCATACAATCACC
CACCCACACACTGCTTCCCCAGCTTGTCAACGTGCAACGTGGGCTGTGGAGGCTTGTGCG
AACAGATGGGAGGAACCAGCATAAAATAAAGTTAAACTAGAACAGAATGACTATGCAAGT
GGCGTGGCCGCCCTTTGTTTGCTAGGAAGGTGATCCTCAGCAGCTGGGGATGATGGAACG
CATGATTAAAATTACCAGAGGGAATGATTAATATCTCCTTAAAGCACACACTTCCAGCAT
ATCAATCATCTCATTACACTGGAAAAGTTAATTGTGTGAGGGGAGGGTTGGGGCCCCTGA
ACCATGAAAAAGTAGCCCACCCCTCGACATGTTTACTTACACAACAGAACAGACCCAATA
ACTCCATGTGTTCTGTACTGTGTTTTGAGAGTTTTAACTGTTTCCACTGAAACAGGCCCC
TCTCAGCAGGGGACTTAACAATAACTGGAATTTTTTTACGAACTGGCAAAACTTTGTTTG
CTGAGGAACAGTCAAAAGGTGTAGGCTGAgtggttag
>NODE_717_length_336_cov_10.232142
TAACCTATGTAGATCAATGTGCTTCCTTAAAAGAGTTTAATAAATTAAAGTGCAGAGGGC
TTTTTTTCCTCAGCGAGCAGAAAAAGCTGATGAGACAGGTTTAGTTTAATCTCAGGCAAT
AGAAGTCATTAACCATTCTCCCAGGAATTAAAATATAGCTTGCCCTTTTCTTCTCTCACT
TATCATTAGCATCACTTTAATCTCCCCGCGTTTCACACTGCTATTTTAATCATTACTTAC
TGCCTTTTGACAACTGAAGAACATGGCTTCTCCCCGCTCAGGCAATATCCTGATTTTAGC
TGACAAAATGTAGGACATCATTTAAAAATATCTAAATTTCCTCTTCCTTTTTTATTCTTC
TAACTTCCACTCTTTAGACCCCTGAATGTCTGTCTATTTATATCAAAGACAGCACAAAAG
ACGAGAGGAGATTGAGTGGACGACATTCAAAATGTAATTTGAGTTGGCTGCAAGGGTAAc
>NODE_718_length_337_cov_10.367952
TTTATCATTAAAAGTTAATTGAGAGGGGAGCTTAAAAAGGTCAAACAAGTCGCTCCATTC
GAGGAGGGCATAAGGGGGTTAGCTTTTAACTTAGCATTTTTATTGACTCTGGCAAAACAA
AATGAGCGGGCTCTGTAGGATTGTGCACTCTGCATTGGCCATTCAGGCCTTCAGAGCCCC
ATTGTAGTACTTTGAAGAGAATGAAAGGAAACCCCACTGGTGGAAATGCAGTGGAACAGC
CCCACAACAGGCCACAACTGTTCCCTTATGCATGAAAGGCAGGGACATAAAAGACAAGAT
GGACTTCTGAGGTAGGGCCAAAAACAAAGGCAACAAAAGTGCTGATCACGAGGGGATGAC
ACGACTCGTCTCGGCAGAAGGAGCAGGGAGAAAAGGGGCAGGGGACAATAGCACTCCCAG
CCAAATGACATGTTGGAGAATTGAAAAATCCACACAAGAAGTGTCTTCTCAATTCACTAA
A
>NODE_723_length_483_cov_7.850932
GAATATAAATTGAAAGCCTCAAGCCCTCTCCCTGAAGCTAAACTGTAAATAATAACTCTA
AACTTTTTTCTAATCTTTGGTAATTGAAGCAAATGGGTTTTGCGGAGAGAGATTTGTCGC
AGGGAAACGTACATACATTTTTTTATTTACGAGGAGGCGAGGGCTGAGCAGTGTAATGAG
TGAAAATGCATGCTTAATTTAAATGGCGAGTGTGTCTGTTAGGGAATGCATTAGAGTCTG
CAGAAGAAGCGTAAGACATATTAATTGACAGACAGGAACCGCTGTCTCCGAGGTTGATAC
AAGTAATTTATTACTTCAGAAACGAATGCCACCGCCAGAATGTGCTTCATTAATTTCAAA
TTTAGTTTTAATTTCAAGCTGTTGCCCCTTGAGAAGAATAAGGTGGCAAGTTCTGTTTGA
AGAGACATTTTTCCCCTCTCCCTCACTTCATCTTTCTCTTTCCATCCTCCATCTCTCTCT
CTCTGGCTGTCTCTGATTTTCTGCAGTACAGAACAAAGACCTGGGGGTGGAGAGGGAAAG
GGAGGGTGTGGTGACTTGATTCCAATTTGAAAATTTGTCAGTGTAAAAGTGGGAAgttag
aacagaattactgtttatgatagtaaa
>NODE_724_length_416_cov_3.401442
TCACATATGATAAATATGAAGGCAAAAGTTGTTTCAAGTGACTTTGTGTGATATAATTCA
GTGAACCACTATGTGGCAAAAGAGGCCTTTTCAGGGCATGAAAAGCTGTTTCAGAGCATG
AAAACAGCAATACTGCAGTTTTTTTAAAGACAATGTTTCCAAACATGTTTTGAGTTCACA
ATGTGGTCAGATGTGATTAATATGAAGGCAAATGGTGTTTCAAGTGAACATCTGTCAGGA
AATTCTGTGGACACACCATTTGGTAAAATTGACCTTTTCAGCATGCCAAACGCTGTTTCA
GAGCATGATGACAGCAATACTGCAGTTTTTCAAAGACAATGTTTCCAACCATGTTTTCAT
GTTATAATGTGTTCACATATGATACATATGAAGTCAAAAGTTGTGTCAAGTGACTATGTG
TGATATAATTCAGTGAACCACTATGTGGCAAAAGAGGCCTTTTCAGGGCATGAAAAGCTG
TTTCAGAGCATGAAAACAGCAATACTGCAGTTTTTTAAAGACAATGTTTCCAACCATGTT
TTCATGTTATAATGTGTTCa
>NODE_727_length_329_cov_2.097265
CTGATCTTTGGGTCCTTCCAGCTCCAGATACCAGAGCCGGAGTTATTCTCCGCTCCGCTC
CCTGACCCTCCTAATTGAGAACGGCTGTTACTGCGAACGAGAGAGCTAAACAGACAGAGA
GAGATTGAGAACAGATTCTTGTGTGAAAGAAAGTAAGAACAAAAGCATGAACAAATGAAG
GGCGCAAAGAGCGGGACCTGTGCAGGCCAATGCTGATCAAGTGGAAGATGGCCGTGTGCT
CAACAGTTGGCCTCATGAAACCGAACCTCCCTCCTGCTTTCTCCCTCTACCTCCTCCTTC
TCTCTGGCCACGAGCCAAACAAAGCGAAGCACAATGTCCTAAATGTAGGAGTAGCTTTTA
ATATAGTATATGATAGCTGTAAGAGAGAGAAATTGAGGGCAGCACTGTGCGGAGTGGAGA
GAGAATAGCATAAAGGAAAATCAAACCAGAGGGCTGGGAagaggagcggtaag
>NODE_728_length_594_cov_12.813131
ATAATATGTGGATTTTTGTGTCTATTTAATCTTGATGGGATGTTTCATCTGCAGGCTGCT
ATCACAGCTGGCTGCCTTATTGTCTGGGTGAGACTGATGGGCTTGTGTGTGAGTGGTTCG
TGTGTGTGCTTTCCCATTTTCTTCAGTTTGTCTTCCCCTATTAGTCTGCATGCACATTTC
TACAACTGTTTGTTTGCTTATACAAGAGGAGACACATTTCTCTCTTATAAATCTAACCAC
TATATACGCACAATGCAATATGTACATATGTGTGTACATATTGTGAGTGTGTGCTGTCCA
TCAAGCCACACACATAGCCGTACCAAACCATTGGCTTGGTTGCTGATGATGACATATGAG
TTCCTGGCCTTGGTAATGGCTGTTAAATCTCATAATTACACGCTTCTTTATTGCAATGCA
TAATGACCCCACAGCACTATTGGACAATTAATTAAGATTTTCAGCCCAGGCTTTTTCAGG
CCCAGATGAGGAGGTGGAATGAGGTCTAATGTTCTTGTCTTCGAGCTAGGACATTAAAGC
ATGGTGCTGTAGGAAAGAAGGTTGTCTCTCTGTGTGCATTCATTTTCATCTTTGTCTTTC
TTTCTGTCTGTTTATGTCTCTTTCTCTCACTCTCTCTGTTCTCTCTGTTCTCTTTGCTCC
AATTGTTTAGCCTTTCCTCTCGATGCTTGTCCTCGATGATGATATTGGAGAccatatctc
taatctgtgaatggtaaa
>NODE_730_length_177_cov_4.192091
GTTTTGGCCAATATCTCCGGAACCAGACGTGCTAGACACCTGGAAATGCCACCTGCCCCA
CCTAATTTGGCTATGCCGAAGACGCCGGTCTCAGTCCCGAGTCTCTACGACCTTCCCGTC
CCGAGATACAGCAAAAAATCACAGGTTACTCCCACTTCCTGACGTCGTAGAGACTCGGGA
GTAGGCTCAGTGCGATCGCGGCGGCAGCAAATGGGGGGGTAGATAGACACAAGTTTCATG
TCTCTAGCACTAACCGTTTTCCCAAACCCTCACCCCAGGCCGAAACCCTAACCCTAACCC
TAACCCTAACCCTAACCCTAA
>NODE_731_length_496_cov_9.419354
TGTATCATTATCATGTGGTTGTGATGAGGACCGGACTGTGATGCAACGTGTAAAGTTTCA
GGCCAATCGGACCACGTTCAGGCTATTTACACTCACTGCCTGTTTCATGGCAAATGTCCA
ACTTTGTGGCGCCGTCACGGCCACGCCCTCAGACTTTTGCAGAGGATTTTAAGAACTTTT
GCTCACCAATGCCTCTTCTATCAACTTACCAAATTTCATGTGATTTGGAAAAACCCCCTG
AGACGAGTTGGCTGTGGAAATTGTGATTTTGGCCCAAAATCTTCCTCTGTCAGTAGGTGG
CGCTATTCCTGAGAGGTATTATTTTCATATGGTTGTGATGAGGGCCGGACTGTGATGCAA
CGTGTAAAGTTTGAGGCCAATCGAACCACGTTCAGGTCATTTACACTGCACTTCCTGTTT
CATGGCGAATGTCCAACTTTGTGACGCCGTCACGGCCACGCCCTCAGACTTTTGCGGAGG
ATTTTAAGAACTTTTGCTGTCCAATGCCTCTTCTATCAACGTGCCAAATTTCATGTGATT
TGGAATAACCCCCTGGGACGAGTTAGCTCTGGAAATTTTGTGACTCTGTCTGAAGATGTT
CCTCTTTCCACTAGGTGGCGCTCTTCTTGAGAGGtattat
>NODE_732_length_145_cov_1.496552
CATTTGCTGCCGCCGCGATCGCACTGAGCCTACTCCCGAGTCTCTACGACGTCAGGAAGT
GGGACAAACCTGTGATTTTTTGCTGTATCTCGGGACGGGAAGGTCGTAGAGACTCGGGAC
TGAGACCGGCGTCTTCAGCATAGCAAAATTAGGTGGGGCAGGTGGCATTTCCAGGTGTCT
AGCATGTCTGGTTCCGGAGATATTGGCCAAAACGTTCTCCCATTCACTGACAATGGGCAG
TGCATAACGCAGCCAGGGTTCGGGTTAGGGTTAGGGTGTCGGCCTGGGt
>NODE_734_length_350_cov_1.851429
GTGAACAACTAGAAGACACCTGAATAATGTAAATGTTATGTCCACATCATCTGACAATTT
TACATCAGCTCATCTTTTACTAAATGTCTGTCTTTAACATTCTTCTTGAGCTTTTATTCA
TTGATATAATATGTAAAACATTTTGTCATAGTTCTCATCTCCAAGCACTGCTTTTTATTT
AATTTTTGTAATGTTTTTGTCAAATAGCAGATAACCTTCACATCATTGCAGTCAAATCCT
AACTGGTTGTCTGGTCCATCATTGTCACTTCTGCTCCCCAGGTGTCAGAGAAGCTGAGCT
GTTTCCACCCATCCTGTGAGATGAGCAGTCATTTAATCTGTCTTGCCAGATGTTTCCTGA
AGTCAGAGCCATCCCATCTGGTGCCAGTGGAGGGAGAGTGTCCATCCTGTCATCGCtcag
tgctgtggggaggcctcatccgtcataaacatggctgctttggagacctggagaagatca
caccatctgcatac
>NODE_735_length_342_cov_7.611111
GTAGGGGGTTTCCTGCACCTGTGCACACTCTCTGGAGTGGTCGTGCATGCAAACATAATG
CACGAAAACAGAAAAAAAAAGTGAAAACATGTGCATACATACACACCCACGCACATACAC
AACCCTGCATCTGCAGTTGTGTGTCTCATTTGCCATCAGTGGAGCATGTTGTTATCCTCT
GCTCAGCGCTCTCTCATGAAATGTAGGGCAGGGACAACAACAGGTGCCTGTGCGGGCGAC
AGCCTGCAATGCCTCCTGGGCTAAATGCTTCACACTCGCTTCATTTCAACATGCGACAGC
CTTGTAAGGATTAATTATTTCCCCTGGGGATGGAAGAATATGCTTTTTCCCTTCCTGAGA
GCAGGAGGCTATGTGCACTCACAAGCACATGAAACAGCTTACAGTAAATGAACAGAGAAA
CCTGGGCTAGCGCTGTTTTTACAATAAGTCAGGAAAAAAAAAACTTTCACATGAAAGGAA
TGTAAa
>NODE_736_length_418_cov_7.586124
ATTACCACTTATTAAAACTTGTATCAGGGAGTGTCGGCAGATGAGCAGTGAATATACAGA
GCAGCATCTATGTGTGTATTCATTTCAGGTTGTAAACAGTAGTCTCGGAGCACTGGGTTG
TTATCGAGTTGTGGCCCCCGGCGTAGGATTGATCCACTTCAGTCCAGCAGCAGGGGGGCG
GGAGCTCTGGAGGGGCTCAGCAGGGCTCCAAATCAATAAGGTTAATAGATGTGGGGGCCA
CGCAGTCAGAGGTGTGCAGCCTGGCATTTTCGGTGCCAATGAGGAAAATTCCTGATGACG
AGGTGTCTCTTTTGGAGCCTGCATTAATGTCAGCCTGATTACCTGGAGCCTGGATGTCAG
ATACAGTGGGGTTAGTGCAGGCTTGTTTCTTGGCCATTAACTGGAATTAGCTTTACAAGG
AGACCCTTCAGATTGGAGACTTTAACTTGCCACCTCTTCATCCGCCGTCCATTGAGAACA
AATTGCCAACCCCCTCCCTCTTTTCCCTCCTGACTCTATTCTTTCACTCTGATTTCTATA
ATGCCAACAGTTTCATAAtcac
>NODE_737_length_389_cov_2.899743
TGAAACATCAGAGGGTCGTCTATCTGTCCCACCTGTTAGACATCAAAGAAAAACCAGCCG
CACTGCTCACAGCAACTGGCATTTAAAACAATTAAGTTTCCTGTCAAGTCCCTGTGATGA
ATTATCCGGAAGCTTTACCCGCTGTAATTCTAAATCTTCCCAACAAGTGCCTTTGTTGTA
GAGAAATTAATGAAAACAAGATTGTCTTTCATAGGAGCTGATCTAACAGCGCGACAGCCA
GCTGCTCTTCTTTGGGAATAAAAACAGTCAGCATTAAACACAGCTCACACAAAATACTTT
TTTTTCCACCACTCGTGTGGAAAACAAATCAGGCGGCAGGCGCAGTGGCCATCTGTTTTG
TTATTTGATATGTGTGAATACATGTTGTAATGACTTTGTTTGTGAATCACTCTGCGCGGC
AGAACACACGAGAGCTCTCGAAGTGCTGGAGTGTTCAAAGCTAATCATATAATTGGACAC
AATAGTCGATGACAAATGGAGACGCTTGGAGCCAGCCAGCTGGGGAAGTGAAt
>NODE_738_length_308_cov_2.288961
ATAACATGAGGGGGTGAGGAGGGGGGTGAGGGAGGAGGGGTGAGGGAGGAGGGGGGAGTT
TGGTTTCAGTATTAGATGTGTCAGCTGCTGTGGATGATGTGGGGGAGAGTTAAACAGAAG
CTCATGTGAAGGGCGAGAACACAGATCATTACTGAGGAGGGAAAGAAAGAAAGAAAGAAA
GAAAGACAAACAGAGTTACAAAAGAAAGAAATAAACAACGAGAAAGAACGAAAACTAACA
AAGAAGGGAAGAAAGAAAGAACAAGAAGGCAAGAAAAAAAGGAAAAAGAAAACAAAGATG
GGCAAACAAACAGAGGTAGAAAGAAAGAAAGAAAGAAAGAAAGAAAGAAAGAAAGAAAGA
AAGAAAGAAACCCAATAAAGAGAAATAAATAAACTAACAAAGACGGGAAGAACAAACAAG
AAGCGTAAAAGAAAGACAGAAAGAAAGAAAAc
>NODE_739_length_333_cov_5.387387
CTTATGAATGTCCCCTTTTTGTGCCTTTGTATCTTCCCCCAGTCCCACAAAACAGCGCAG
GGCAAAGGGTTAAGCATGTAATTCATCAAAATAAAATTAATAACGAGAGAGTCTTCCTCT
TGGAAAGTGTTGGGAAAAAAAATGTTTGCTGCCAACTTGCCTGTGGTGACAGTAAACATT
CCAGAGCCGGGCTGGAGTTTGGACTTGCCATTATCTGCCACAGCTGTGACAACGCCTGTT
GGCTGCAGGTTTGTGGCTGGCCACACTGTGTTTACCTGGAAATGAATCTGAAAAGCGGCT
GGACTGGGAAGGCACACAACCCAGCTAAATAAAAACTGAGAGTGGTCATTGCAACGACAT
GCAGTGGGAGGGAGTCCAAAGTTATTGCACTGGCCCCAGTGGGTCAGGGCGCAAACACAG
GCGTAAACGCACTAAGGATatcctcaaatacgcaccttttgatattgagaggaatgt
>NODE_740_length_436_cov_5.736238
CTCATGTCTCAAAAGTGGTGTGTGGGGGTTTGCACACATGTTGCCAGTCCAATTTTACTG
TCATTCTCTGCTTCCTGAAACTCTATGATAGGGAGCAGCCTGGCTACCATAGGCCTGCGA
GGGTTAATCTAGCACTGAGCCAGATCACCTCAGGGGAACCTGCCTGGAAAATGGGTTAAT
AAAGGTCATCCCCCAAAATAAACACTTTACAGAATGTTTCTCCATTCATCCCTCCTTAAA
ATCAACTCGCAATAAAACGGGTCTGGGTGCAATTACTGCCGCTGCATTGGGGCATGAAAT
CAACCTGTCCCGTGTTCTGGCTGAGGTCTGCTATGATCTCCACTTTTTCAGCCTATGCTG
CTCCCCCTGTAGACCCTTTCCAGGAGCAGTTGCACCCAGTTTCTCTCAGCTCCAGCATGC
CAAACCTACTTAAAACAACTTTATTGATCTGTCCAGAGGTGCAAAGCTAGACTGAAAACT
AAATAAATAGAACCATTTTATGTCTACTGAGCTTTTCTAAAAGTGCAAGTGCAGAAAGTG
TATTATAGAAGAatagaaaagtatgtaattcttccaaaag
>NODE_741_length_323_cov_1.362229
GTCTCCTCGCTGCCCCCCTTTCTCCCATCTAGGTCAATATGTAGGCTATAGGCTAGTCTA
TGTATAAGTGCGGTAACACACAGCATGCATGTCTGTTGAAGGGTGATTGGCATAGAGAGG
CACACTCTTTCCCCCACATATTTAAATCATGGTTGTGGACATTCATGAAGGCCATATGTG
CTGTAGAATATGTGGATTAGCTAAATAATGAGCTCACCTGTAAATTATGTGCTGAATTAT
TCATAAGTGAGAGATAAACGTGACTGAGGTGGCAACAAGCTGTTTCTCTGTACACTGCAA
CGAGGAAAGAAGCTCCTCTCAGATGTGTTGCAATCTTTTTGTGTTTTTTGTTTTTAATTT
CTTATTTGGCAAATTTAAAACACGTGTCAGCAAAAGGACAACAAAGTTACATTTTGAGAA
GTGAATGCAGCCCTTGGTGTTTGGAGCTTCCATGCACATATCCTTTa
>NODE_749_length_447_cov_8.420582
TCGGTTCTAAAAAACGATTAATTTTCTATCCCACTAATGGTTTTAGCACTAGAAGTGTGT
ATCAACCTGTTATCAGTTGCTTTGACATTTTGCTGTAGAAATGCATGCACCTAATCATGC
AGTTTAGACAGTGAGGCACGAGTCAAATAAAACAATGCCTTTGACCCGACACTGCCAAGT
CTGGATGGGTCCGTCTTTTCCTCATCTTTCTGCCCCCTTTCCACCAGAGAGAAGTGTAAT
ATTGTGCCATGCTTTTAATTGCAGAAATACATCCTTCCCCTCATTATGAGAAGCCGAGAG
GACAAGAAGCATCTGCAGAGGATGGAAAGCAACATTGCGGCAATGAGTGGCACGCTGACA
CAGACAGGTGAAGATTAATATCTTCATCACTTTCTCCCTCCTTAACATTTTCCCTCATTT
ATCTGTCGCCAAAATCGGGGGGCCCCGCACGTTTTTAACAAATGACGCCGCTGTCATTTC
GCTTTAATTTGAAATTGCTTGTTTACTGTCAGGCTCGGGCTCAATTAATTACGTTTCGCT
GAAAAGCTCTTAACCTCGGAATATTAATGAGGAGTTGGGAAATGACAACTt
>NODE_750_length_345_cov_1.414493
ATTATCAGTGTGGTTTTTCTTCTTTTTCTGCTACTGGTTGGTTTAAAGCAACCGGTCAAC
CAACCGGTAGCAATCTACTGAAGCACTTGAGACTACTTTCAGCTTAGTCTTTTTATTAAA
TCAACCTATGCGAAATGTAGTGAAACAAAATGCAAATTATAATCCAACATAGCCTATTTT
AATTTACACAGGACTGAAAATGACCAAAAATCGCGTAAATTCCTTGTGTTGAGGTGTAAT
GCCACGTTGAAGTTTCTTTGTTAAACATTAATTAATTCCCTAAAAAACTCTGTGGAATAA
AGTTCCATATTTAATGTTTTGTTTTTTTTTGGAAAACAATCCCTTTCTGCCTGAAAATGA
CTGAGACGTAACTTTACACCATTGCTTTCTCTAAAATATGCAGATGTATGCAGATCTATG
CTTCCATCTTCATCTACCTCTTAGCACTTGCTGCAgctcaagcacaccagcgctctacaa
cgctgctca
>NODE_751_length_515_cov_6.941748
CTAGCCCTGTAACCTTAGCTTGTATTTCATGTCCTCAATTACACACACACATCTCTACAG
CATTTACCATGAACTTAACACCAGATGCATTACTACATCCACACAGTCTGTCTCTAATTG
TTTCTTTGAAATTTTCTTATCAGACATAACAGTCTGCATAACTTACACACAGCTTCACAG
AACCAATACACCACGGTGTGATATTAGCTAGCAGGCTAAGCTAATATTTTGCCGACTATG
AATCTCACCGTAGCGTTGCTCAGAAAAAAACTATAACAAGGATGTCGTGCTCTGGTCAAA
TTCTGCTGTTCAAGTTGTTAGTACTGCATTTCTTGCCAAGCTTTTGAAAAGGCTACAAAG
CATAAAAGTCCTCTGAGAGGATGGTGGCTCTGCTAAGGTCTCTGGCATTCATCCAAAATA
AACGGACATATGGCGGTGAGGACGCGCTCTGCTGGTGAGAGCTGACGAGGACCGGGAGAG
TTGCCAGATTAACCCTATAAGTGCTGAACAGGGGAAATTTGAAAGAATTAACCCAATAAT
TGCTGAAAGTTATTTTTAAATGCAACCAATATATTGTTACTCTTTAGTGCAATACATTTG
TGTTTGGTTAAATTAATgggagttacatttacaaatatggtttgacttcaaaaagtgtt
>NODE_752_length_490_cov_6.377551
GTATGGTGATATGACTACACTCAGCTGAGATTGGACAGGCTAATCAGGCCGTGATTTGAC
TTGCCTGTCCAATCGCATGCCTCTTTTGGTGCAGTGAGGTCATGTCATTTTACTCCTTTT
GAACACACATCACACCAGAGTCACAGATCACACCGTTACAGTACAGTAGTGCGCTATAGG
AAACTGCTGTATTATGAGTTTTTAAGAGGTCAGATATGTTCTTTGTGTGCTGACCTCTCC
CTCTCGGTCTCACAGAGCGAAGTGCGTGCCGTGTGGACCAGATCTCAGGGGCGTACGGCT
GGTGGGGGGAGCGTACCCTTTTCCTAACCTCCCTCCACTCCTGTCGCACCGAGAACTATG
TCCCGGGACTGCACCTGCTCACCTTCCAGCACCCCCGCAACGACTCCCAGCCTGACAAGG
TACGGAGTCCAAATCTTAAATAAAAACTGTACTAGTTGTGATTGTAACAGCTTCCCTTTC
CTCCTTCCTTCCTCCAATATTGCTTTGACTCCACCACAGTTCTCCAATTTGACTATTATG
ATTGTATCATTTATTGTTCATTCCTCCTTTGTGTTCTTTGCTTTTTAATGTCTTGACTCC
AGTTCTTCTCTTTTTTACTTTCTCTATTTGTTTt
>NODE_756_length_145_cov_6.641379
CGATCGCGGCGGCAGCAAATGGGGGGGTAGACACAAGTTTCATGTCTCTAGCACTAACCG
TTTTCCCAAACCCAGGCCGAAACCCTAACCCTAACCCAAACCCTGGCTGCGTTATGCACT
GCCCATTGTCAGTGAATGGGAGAAGGTTTTGGCCAATATCTCCGGAAGCAGACGTGCTAG
ACACCTGGAAATGCCACCTGCCCCACCTAATTTGGCTATGCTGAAGACGCCGGTCTAGGT
CCCGAGTCTCTACGACCTTCCCGTCCCGAGATACAGCAAAAAATCACAG
>NODE_757_length_503_cov_7.429423
CTGCTATGCACGCACACATGCAATATACTGCAAACACACACTGCGCTTGAAGTTTGGCCT
TGGCCTTTGCTATACAACCAGCTAGCACTGAAGTGAATATGTTTCATTTCCTCTCTCTGT
CTCCATCTCCTGCTCTTTTACAGGACGGGTGTCTTTTAGCAGCTCACATCACAGAACCCT
ACAAACGGCAATTAAAACGGATGTGCAACACTGGCTCTGTATAGGGAGAGAGAGCGGAGA
GAGAGAAAGAAAAGAGAAATGAGAGGGGACATGAGTGAGGGAGGCCAAAAGAAAGGAAGA
AAGAAAGAAAGTGAGAAAGTATGCGAGGGAAAATGTACAGCACCACCTCTCCTTCAAAAC
CAGGACTGATACTGTGTCTATTGATCTTTATAACAATAGCAGCAAGCTGTAAAATGTTTG
ATGGTTTTGTACAGATCTTAGTCCCCCTCATTCATAATTACTGCTACACATGTAGAACCA
AGGGCAACTTCAGAAGGGGCGCAGTTTGAAAAGCTGCTGCCAGACTGTAGGGATGATGGG
AAATCTCAGCGGGGCCTCACGGTAGCTCCAAGCCCTAAGGCTATCATTCCTCCTGCCGAA
CACCTGCAGCAActtaagttttacaaagatcaaattatggagctgat
>NODE_758_length_162_cov_4.993827
CATGAAACGCTGTTTGAGAGCATTAGAGCAGCACTCCTGCAGAGTTTCAACGACAATGTT
TACAAATATGTTTTGACTTTAAAGGACAATGTTTATAAACATATTTTGACTTCAGAAGCA
ATGTTTACAAACATGTTTTGACTTAGGATGCAATGTTTACAAACATGTTTTGACTTTTGA
AGGCAATGTTTACAAACATGTTTTGATTTCAGAGGACAATGTTTACAAACATGTTTTGAC
TTCACAGTGTGTTGAAATATGATAAATATGAAGGCAAAAGCTGTTTCAAGTGACATTGTG
TCAAGA
>NODE_760_length_467_cov_1.147752
ATGCGTTTGTATGCACGACACAACAACAAACTAACCTTGTAAATATAAACGTCCCCCCCT
GCATTGTAGAAGTATAATATTTAAGGCAACTTTTCTGTCAGGGTCGGATCATGGTGACAT
TTTATGTTAGTCTCAGCTGCAAGTCTCAATCCCCTGGACAGTTTCTCACTCTGGATTAGG
GTTTATTACTGGTGATAATTGTAATACTCTGTATGTTCACATTGGATGACCTACACCACC
ACCACCATTGTCTTCACTAATATTTTTTAAAGTTATTCTTCATACTTACCTCTTTGCATT
TTTAATATTTTTCCTCCAACTTTCCCTTATGATATATCTGCTCAGATATATTGTAAATGC
AGCCTCTCACTCAGTGAGTTAAAGAATAAAATTGTCATTATCAAGTTCACTGAAGAACAG
GAGGAACTCAATCCTAAAACATACAACAAACAAAACAGTGTGCAGTACATAATACAGAGA
AACTGATTTTATTCAAGTTGATTGACACTGCATCACATCAAAATCAAATACCTTTACACA
TGCTTACAATCAacatattacttagaactgatcttcccaccatacaatactagtctttcg
ttaatggtcaa
>NODE_762_length_313_cov_12.428115
AAAATGGGCCTTTACAGATACCCACACATACAAACTGCTGGTCTAACCCCCTGTGATGCA
GAGTGTCCAGTCTTTTTTTTTTTTAGAAAGAGAGAGAGAAATGTGTTTTGAAAGTAGAGT
GGCAAGTGGCGTCCACTGTGTGTTCTTTTAGACGGATCAATAGCTCAGTGTGTGAGAGAG
TGTCTTAAGAGCTGTTGTCTTGTGCTTTCAGCTGTGGCAGACCTGTTAGTGCTACAGAGG
GGAGCTGCGCGCCCCTGCCTCTGTACCAGCAGTGGCCTGAGGGGGGCTTTTAGTCCAAAC
ACAAATGTCAACCACACATAGACTATTAGTGTTTAGTGCAGTTATTAAATGGACTTTATT
TGTCCTTTAGGAGGCTAAAAGGCGCACTTAAAGGGGACCTGCGTGACAGCAGGGCAATTT
GCGAGTTTGGTAACTTAGGCTCGCTCATTGCAGACAC
>NODE_763_length_480_cov_13.441667
CGCACCGACCCACGGCATCAACCCGCTGCTGTCTCACAGCTCGCCGCATCACCCCCAGAC
CAGCGCTTCACCTCCCAGTAAGATGCCAGGTGGCGTTGCTTTGCATGCAGGAAATATATG
CTAACGTACGAAAGTAGCTCAAAGGTTGCATGATGTAGTTGTGCTCGGAGTGAAACTGCT
GTCAGAAGAGGGGCCAAGGCAGAGTTGATGTGATCAGAGAGCCGAGAGAGAGAGGGGACA
AGTGATCAATGAGCGTGAGTGAGTGAGCTGAGCAAATGCCATTGTTATTCTGATCTTTGA
AAACACACTGAGAACAATCCACATTGTACCTGCAATCTCCACTCCAAAGTCAGCATGGAG
AGGCATGACACAAAGGGCAGCAATCCTGTGACAGGCAAGGGTCAGGCCAGGGTCAGGGAG
ATGGAGGTGGGAGGCGGTGGTGGTGGGGGGGCAGACCGATCCAGATCGCCTCCACGTAAT
GCCGTCATTTCCACATTTCCTCCTCTTCCTCCTCCCCGTGCAGGTTGCTAATGAGAGTTG
CCAAAACAAGGAGACAGCACGGAGCGATTATTGCTCTGACCATTTCACCCCGACCTGATG
TTTGCATTGAGAGTAATTAgtatt
>NODE_769_length_305_cov_1.295082
ATCAGTAAAGATCAACTTGAACCGATAAGAGCTAGGTGGAACTCTGACAGCTGAGGAGGA
CGTCTGCTCCCCGTCCTCAGCTCCTACCTGAGATTTAAAAGTCTTTATGAGCGAGATCCG
TTTTTAAATGTTTTTTTTAAAGGCCGCTCAGGCAGCAGCGCAGACTGAAACTTTAATGCT
TCATGCTTTGATGGTATCAATATTTCAGTGAGCTAAAAATACACTCATCTCAACATATTG
TAAGAACTGGAAAGGCGAACGCTCTGAAGATAAATTACTGAATTTTGTATCGAAAATAGA
AAAAAAAATGCACATCTCTATTTCCAAACAGCCCCAAATCCCAAAGTATGAATTCATTAT
GATATGAAGTGGAAACTGCAACAAGCAAATGTGTTTCATTTTTACTTTTCTAATGATTAA
ATGAGCAAACAACAAatcacttcagttag
>NODE_770_length_317_cov_1.110410
CATACCAGCAGGGGGCAGAATTTGGGGGCCACATATCAAACCAATCATGGTGCAATAAAC
TGGAGGTGGAGTTAAAAGCTGTTTCCTTGAGGGGGTTAGGGATCAGAGTTAGAGGGCAGC
TGTTATGAAAGAAAACAGGGCATGCTGAAGAGCAAAGACTGGCAGACCCCCCCTGGCACC
GGGAGAAAAGCAGGAGCAGATACAGAGACTGTTTTAGTAAGGCAGAGGCTGGGGGGAAAT
TAATCTGAAAGAAAAAAAGGGCAGCAAGTTGTAAGCTTTTCATGAGAAAGGACACAGATC
AGGCCGGATGGAAGAGCGGTACCTCTTCTTCCTATCCGTCTTACCCTGGAGTTCTAGCTT
GACCAAACAGGAACACATGCTCTATGATATGTTCCATTTAATCTCACATGTTTGTGGCGT
ACAATATTCAAGAATatgcaaaaaaaagtgtaaaaagtgag
>NODE_771_length_533_cov_3.474672
GTAATGAGTTCTTGAAGCCATTTATGATATGTGATCAGTTACACTGAAGATTGTTAAATT
TAAATAAGTGAAATCCTTAATTTGTTTTACTAAAAATTTGCCCTTGTAACTGTATTCTCC
TTAAGCATACCTTTCACAGAGAAAGTCCACATACTGATATGGATCATGTCCGAACAAGTT
GTGACGTCAAAAAGTGTTTGTGAACATTGTTTTTGAAAAACTCCAGTATTACTGTTTTCA
TATTCTGAAACAGCATTTCGCATGCTGATAAGACCACTTTTGTGTGAATTCCCTCACGCA
GATTAAGCTGAAGTAGCTTTTGCTTTGATATATATCATATTTGAACACACTGTGAAGTCA
AAGTCAAAATGTTTTACAAACTTCATGTGCAACTTCATGTGCTAAAAAGTCCTTTCTGCC
ACATGTTGTTGCAGACTGAATTTCCTGACTCAAATTCACTTGAACAACTTTTGACTTCAT
GTTTATCATATTTAAACACATTGTGAATTGTGATGTTTGAAAACATTGTCTTTGACAGAC
ACCAGTTTTGCCGTTTTCATGCTCTGAAACAGCTTTCATGCGCTCAAAAGGCCTTTTTGC
CACATAGTGTGTTCACTGAATGATATCACACAAAGTCCCTTGAAACAACTTTTGACTTCA
TATTTATCATatgtaaa
>NODE_772_length_634_cov_6.929022
GTACCCATGAAGCCATAACATCAGTTTTTTATTGTACACCTCTAATTTGCTGCAGTGAAT
GACACAGAATGACACTTTTCAGACTCCGAACACCAGCCTGTGCGCTTCAGTGGAGCTGAC
ATGTAACGACACTATAGTCTACCGAAGGCCCTCCCCTTCAACCACTGTAATTTGAGGCTC
AACTACCACCATCGTGGTGGTGGTAGAAAAAAAAATTAAAGTTAAAAACTTCACTTCTGG
CATTCCTCGGCCACCTTCCGAGGCGCAGACCGGCTTCCATGCCGCAGACTGCAGCTCCTC
TCCGGGAAACGCTTCTTTCGGGCGACGGAACGCGGCGTGGAAACCCAAACGCACCGAGGG
GTTCGGCTCTCAGCGAGCCTCCCCTGAAGTCGGAGATGCACACATGAGGTCTGTCTGCCT
GGGTGGTCTCTCTACTTTAGTGAGCTGTTGCTAAGCAGCTAATAATAGTCGTGTTTGCTG
AGTAATTTTTGCCCTTCTGGAACCAATCAGATGCGAGAAAGTCCTGCGATCTGACAGCCC
CAGAGGCGGGATCTCCAGTCTTTTTTTTCCTCCTTTCACCCCTCCTCCTTCTCTGCCTCC
AAATGGAGAGAGGTCTTTTTCTCCTCTTCTATTGAATCTCAGAGTTGGCCGTGACGCGCG
GCCCAGGGGAAGACCACATAGATCTCACCAGAATGCTACGACCATCGAGGTTTCTCACCC
GACGACTCGTGTATGGGAATCACTCCGTGCGCCTCGCTTTTTGAGAGAAActtcattt
>NODE_773_length_766_cov_5.748042
TTTTCTCCGGGGACGGGGGAGGAGGTTTGTGCTCCGAGCCTCACGGTAAGACAGAATTGG
GCATTGTCGCCAAGCAGAGTAGAGCAGAGCTAGCCCCCATTCTGTTGATCTGAGCAGGAT
CCCGGAGAAAACAAAACTGCATTGTTCCCCGCAGATGGAAGCCAGTGTCTCCTGGGTAAC
AGCATTAATCTCCCCTTTTCTCCTGCTTCCTCTCTTGTCGGGGCCATAATCGGTGGGCTC
CTTTCAGCAGCCGAGCCAGCCTCAAAGCCCAGGCTCCTAACTAGCCTCCTAATTAGCTGC
AATTACAATGAAGACAACATGATGAGATAATAGAAATTTGCAAAATAATGACATACCACG
GGAAAATATTCCTCCTCCCCAAGCACCATTTTTTTCCCTCCGGGAGCGGCACAATGGAGA
GCCGGGGCCCTTTTCTGAAAGCGGGGAGCTCAGAAAAAATGGTGGCGCATTATGTGGCAT
AGAACCCTATTGTCTGCCTTCTGGTTGCTTCAATCAACAGGCCATTGTCTGGCTGCTTAA
ATCAAAATGACTCAAATACGGGCTCCGTAATGATGCCCTCTCAGCAGCGCATACTGAACA
CAGAGACAGATTGAGGGAGAGAGGAGAGGAAGAGGAGGAAGAAACGGGAGAGCAGAGGAG
GAGGAGGAGGAAGGAGAAAGGAGGAGAGGGGCTAATCGTGTGACGCAGGACTGAAATAAT
TAGGTAAGAAAAAAGGGCCAGAGAAAGTCGCCGAAGATCAGAAGGAAAGGGGAACCGGTG
ACGGACGGATACAGCTGTTTTCATCTGCTCCTGTTAGATCACATTAAATATTAGAGTGCA
AGAAAAAACAAATCAAGCTGAGAGAGAGGAGAAGAGGAGGAGGatggagggaggagacag
aggtagacag
>NODE_774_length_502_cov_6.832669
CTCATGACAGCTGAATGGACACAGAGGGAAAGTTTGGTTCTGTTTCTCGCTCTTCCTTAT
CTGCCTCTTACAACAGAAAAAACAAGCAAATCCCATGCACTTGGGGGGGAAAAACGACAC
GCAACAATAGCATCCACCAATAGCGCTGTCAAACAACGCCATCTCTCTCGGATGTTAAAA
GCTTTAAGAGCTGAGGCCTCTGTGACATCCATAGCCTCTGGATGTCAAAGATGGTTGAAG
ACTTGAGAGCAGGCCTCTGTTTTAAAAATACTGTGTGTGGGTGTGTGAGTGCGCACGTCT
CGGAGCAGCAAAAGTGACATTTGAGGGGCACTTTACAGAAGCCAGCGGTTGCTAGGGATC
TTCTGTATCACCTAAAGAGCCTTTGTCAGTCATTGGAAAGCTGTCACCTTTCGGGGGGCC
GATACGGTAGGGGGAGCCGGCTGACAGGTAGGAATTAATGAGAGGTGTATGACAGCAGAC
CTCGGTGCTCTTGTGTATGGGTGTGTGTGTGTGTTTGAGAGTGTGTCCACATGCGTGTGA
GTGAGGTCCTTTGTCTCAAGAGGATGAACCACCTTCTTTGTCATCCTGATGGGGGAAGAA
GAGGAAGAATAATGTTAGAGACAGACACAGAAAGAAGATTTTTTTc
>NODE_782_length_418_cov_3.382775
CTTTTCCACTGCAGTCAATTAAAGAGCACTTCATTGTCATTTAATGATTCCATAGGGAAC
AGGTTTTTTTTTTTCTTCAATCCACTTTCATATCAGGGTGTATCCTATAAAACCATAGGG
TTAAGGAGGCGGAATTTCGCATTATGTAAAACCTAAACTCAGACAGAAAAGCTTTCTATG
TGGGAAAAAAATCACACCAGATGAATAACTTCCACAGACGCTGTGTAGCAACCCTCTCTC
TCTCTCTCTCTCTCTGTGCGTGTGTGTGTGCGTGTGCGTAGTCTATACCGGATTAAATGG
CACCTCGTCTTAAATGGCACCTCGCCTCGTTTCCCCTTTCCTTTCATCATCAGCAAAATA
AAGATTAGGCCTACAGAGGAGATTGTGCAGTCTCGCCTTTAGAGGCGCAAGGGATCTTTT
CCTCCCGCCTTTGTGATGATATTGATGATGATGATGGCCAAGTGGACAGTTTGATTTTTG
TGTGGCGAGCTAGTTATAAAGAATcaatattatatcaagggggtaactttggtgataaag
gacttcagccactgtggctatt
>NODE_783_length_538_cov_7.983272
AGTGACTTAACATGCGATACACTGACAATCTGTATTTTCCCATTACTTTGACAATGTGTT
GGTTTGTACAGTCAGTTTTTTTGTAATGTCAGTAACATTTTCAAAATTACACAAAAGCAA
CCAATTGTTTGGTTGTCATGGAATATTGGTATGTGTGGCAATGTGTTTGTTCTTTGCCAG
CCTTGCTGACCTGGTCAAACACCCATTCCTCATCACCATTTTGACACTTCAAATCCATTT
TTAGATGTAACCTCGGGTATGGTGAAAGACCCAGCGGACGTCTTGGACAGGCAAAAATGC
CTTGACGCTCTGGCTGCTCTGCGCCACGCTAAGTGGTTCCAGGTTCGAAACATCATTTTA
CTTTCTTATTGTAGCCTTATGAGATGCATTATTTATTTGTTTATTCATTCATTTGTGTTT
TTACACATTTAGTTTTCTTTTTTTTTAAATCAAGAGGAAAACTATTACTATTCGAAGCAA
AGCAAAAAAATATTCAAGGATGCCATGTGTTAAAAGACGGATCTGGTTAATGTCAATCAT
ATGTATTGATTGTAAATCTAAGTTCATCTGAATGTCTTACATGACAAAATACTAGCAATA
AACTGGCATCCTTGTATTCTCTATTCAGTTTTCTAAGTACTGTATTATAGTTACATGTGA
TTCCATAAGGCtgcacaataac
>NODE_785_length_571_cov_8.579685
TGAGACAGAGAGAAGAAAAGGGAGACACAAAGAGAGAGGGGAAACATGAGAGACAGCGCG
AGAGAGGCAATGAAAGTGAGTGGAAATGACTGACAGTCAGAGGATTCATCACAGGTAGAG
AGTGAAGGCTCTGGCCACAGAGGGACCTGGTGAGAAAGCTAACAGATCGCAATCTGAGTT
TTCACTCTGCGCCGCGGCTAACAGCTAGCAGCTACCCTGTCACCGCTGCCTAAACAAGCC
CAGTGTTTTCATCTCCATATACACAACGCGGCACTCTGTCTTTTCTTCTGATGGAGATAA
GATGTATAAATTATGAGCAGCTGACAAAGTCTACTCCAGCGCCCCCGGCGTCTCATCAAT
CACTAGCCTGTGTGTCAGCAGGTAACTGACGTGGCCCCTGGAGGCACAGCCCCCTCTTTA
GGTGTGTGAGTGTTTTTGTGTGCAAAAAAAGTGTGTTTGCTACCGTGCAAATTGAGCTTT
TGTGCACGTCTGAGCATCGTGTCTGTGTGTATGTGAGAGGCTGTGTGAACAGCTGATTCA
GTCTTAACTCCGCGCTGTAAGAGACAAAAAAGAAAATGAAATACATACAACCCGCACACA
CCAGCTACTCAAAAACAACTCCTGAGTATGTGTGTGAACTCAAGGTTTTACTGTTATACC
TTGGGGTTATCTAATGTACTGATATACTCCAAAGAGAAAGCTAAATGCTAGAAAg
>NODE_786_length_326_cov_2.024540
GTCACTATAACAATAAATACCCAGGCTCATTTGGTTCTTGAGAAATACTTCATTGTACCA
AGAAAAGGCATTTTCTCTGAAGAGAAATTATTTTACATCAGAACTGTAAATCAACACTGA
AACATAAGTCATATCTTTATTACCCCACGTTACAGGGCACACACAATGTTCAAGTATGCC
TGAGGAACTAAATGGAGCAATTAAAAAAACCAGAAGAATAAGAGAGATAAAATGCATTTA
AAAATAAGTGAACTGGCATTGCATTTCACAAAAATTCATAAGCTCATGATTTTGGAACAA
TTCACCGTAAAGTGCTAACTGGTTCGAACTGAGAAAAGCACATGTTCCCTTTGAAAGATC
AAACACATTACTTTATACATGGAGGTACAGTAATAGCCAGTCATcaggcaagcaattacc
aaccagaagacatggaccacatttcatttattagtcctttaataagataa
>NODE_787_length_297_cov_3.976431
CTCTTTAATGATATGCAAAGTTATTAATTAGAACGACAGCCACATAGGGGCACCCTTTAC
AGGTTGATAATCCATGTAGAAACTTTTATTCATTATATGAAGTGCAAATTTCCGGCACTG
AAAGTCATACATCTGATGTTTTAATAATGCCTCCGCACTCTCCCACTGCTGCACACATGG
TGTTAGAAGCACTCCTGTCGCTGTTTTTACTTTTAAATTAAATTATCCTCACTCTGTTAT
AAATGGGATTTCATTTTTCACTCAGTGATACAGCGCTGCAGTTCAGGAGGGGAAGGGAGG
GAAAAAAAGATGTTGATTTTCCCACGCACCTATTTTACCGTTCTCCACGTTTATTTTAGA
CTGTAGTATCTCCAGTTCTGCTCCAACATCAAAACCACCTCAGAGAGACACAGTTTCCTT
TAAAAGCTGCAATCCATCATt
>NODE_788_length_347_cov_1.625360
ATTACAATTAGCCACTAGGTGTTAGTATTCCATGTACAACAGTGGTATGAGGACCATAAA
TAAACATTACTAAGGGGACTTAAAACTAAGGCTTAAGTATTTCAAAGACTACAATACATT
GTTCTTAGACGAGCAATGATGTGATTGTGGATGTTTATGTTTCTATTTGTATGTCTGGAG
CATTTTGTATATAGTTTATTTGTTTAGCATAGACACATGATATCACTTAAGATGATTTGA
GTGTGTTTTCAAGGGGAACAGTGGCCTCACCAAAAGCCAACAATTCCCTAAGAACTTGAA
AATGTTATATGCTTGAACATACTTTAACAGAGATAGAACTTTACATTTTTTTGCATTTTT
GCACAAAAAGTTCAAATTGTTTACAGAATGGTTAGGAGGCTTACAAAAGCTTTTTTGACT
GAACGTATAATGTACCAGAAAGCACAATCTGAAGAAAAGTAATGCATTCATGTCAAAAAA
GCTTTTGTAAg
>NODE_791_length_334_cov_4.886228
CACGAGGGCGACGCGGTCAGCGCGGAGAGACGAGGACGTCCACCGGCAGCCGCGTCCCAG
CTCGCGCAAGCAGGGGGGTTCCGCGGATGGGGAGGCGCTCCCCTTTCTCCCCCGAGAGGG
AGAGAGAGGAGGGAGGGAGGGAGGCGAGACCCGCCCGGGGCGGGAGTAGGCAGGTGCGAG
CACCGCTACGCCGCGCCCGGGCGTCCCGAAAGGTCTGCTCTTAGGGGGACGAAGGCGGCC
GGGACCGCCTGCGACTGCCCCAGCCGCGGAGACGCGGGGGTCTCCGATTGATGGCAAAGC
GACCCTCAGACAGGCGTGGCCCCGGGAGGAACCCGGGGCCGCAAGGTGCGTTCGAAGTGT
CGATGATCAATGTGTCCTGCAATTCACATTAGTTCTCGCAGCTAGCTGCGTTCTTCATCG
ACGCACGAGCCGAGTGATCCACCGCTAAGAGTTGTCAGGCTTTTTTTTTTTTTTTAGc
>NODE_792_length_145_cov_6.786207
GGAACTTATCTTGGCTTCAGCGCTTCCACACTGGCTGCGATATGCACGTCCCATTGTCAG
TGAATGGGAGAACGTTTTGGCCAGTATCTCCGGAACCATACGTGCTAGACACCTGGAAAT
GCCACCTGCCCCACCTAATTTGGCAATGCTGAAGACGCCGGTCTCAGTCCCGAGTCTCTA
CCACCTTCCCGTCCCGAGATACAGCAAAAAATAACAGGTTTCTCCCACTTCCTGACGTCG
TAGAGACTCGGGAGTAGGCTCAGTGCGATCGTGGTGGCAGCAAATGGGG
>NODE_795_length_314_cov_2.665605
ATAAGGAAATGAAAAGCAACAGGGTTAGGAGGGGAGGTGAGAAGGATAAAAACAGGAGCA
ATAAAGAAGTCTCAAGCAAGGAAAGTAAAGAAAACAAGGAGAGGAAAATGAAAGGAAAGA
ACACATGGATAGACAAAGGATGAGAGCAAAGAAAGCAAGAAAAGGAAACAAGGAAAGGAA
ATATAAAAAGAAGAGGAAACAAGGAAAGAGGAAGAAGATAGGAGAGGAGAGCAAGGAAAG
GAAAGTGAAAGAGAATAAGGAAAGGAAAGGAAAATAAGAGAAAATTACAAGAAAAGAAAG
ACAAAAGGAGGGAAGGGTAGATGAATGAACACAAAAATGAAAAAGAAAGTCAAAGCAAGA
AAAGAAAATGAATATAAGGAAAGGAAACAGGAGAGGAGATGAGGCTAGAAGAAtaaaggt
gagagatggaggcacttacaggaaatttgatttggttt
>NODE_796_length_388_cov_1.711340
GTATGGAGAGTCACCATTGTTTTTCCAGTATTGGTTGATTCCATTGTTTACAAATTTTTG
AGAAAATGAATAGTTTAACTAATAATTATGTAATAAATAATTAAACTTTAGTTTTTTCTT
ATTAATGATTTTTTATGAAGACAGTTCTCTCTGCTTCTTGCCATGCTTGAGCACAACTTT
ATATTACAGCGAAAAACCCACAGTGAGTAAAAAGGCAACAGGGACAACAAACACCCAGAA
ACTACTTGGGGTTTAAAGGGTTAAAATTCATGCATTCAGTTCCTTAGTTTTAGACCAGGG
TCTGTAGTTGTCAACAGTAAAACTAAGTTAGCAATAAAAACAGCCATAACAAAGAGAATA
AAAGAATAAAAACTGTACAGACTTGAAGGTGTGTCACTGCTTTGATCTCTCATACAGTAT
TTGCATATTTTGTCTTTCCTTTCTTATCGTTGCACTcccatcgaccccctcgtgcagagg
gcctttgtaactgcagcagcagtggtgaggggattttggagccggacgaatg
>NODE_797_length_145_cov_5.068965
TTTGCCCTTCTGCTCCACGGGAGGTTTCTGTCCTCCCTGAGCTCGCCTTAGGACACCTGC
GTTACCGTTTGACAGGTGTACCGCCCCAGTCAAACTCCCCACCTGCCACTGTCCCCGGAG
CGGGTCACGCCCGGCGGGTGCCGGGCGCTTGACGCCAGAAGCGAGAGCCCGCTCGGGGCT
CGCCTCCCCGCCTCACCGGGTAAGTGAAAAAACGATAAGAGTAGTGGTATTTCACCGGCG
GCCGAGGCCTCCCACTTATTCTACACCTCTCATGTCTCTTCACAGTGCC
>NODE_798_length_756_cov_6.751323
ATAAATAACAGTAGTAGAAACTAAACTCTGCTCCAGTCATTATTTCTTCTTGTGTTAAAC
GTAAGTACGTCCTTTGACCATTTTTTAATGCTTCAGATGACTGCCTTCCTGGAAAACTGT
TTAACACATTACTGAAAGTTACTCGTGCACAATAAGAAAAGCTAGAATCAATTCAGTCAA
TGTGCACACTGTTAATAAACTGCAGCTGATGGGACTGACGGATGTTTCACAGATTATCTG
GATTTCTGCTGTGTTCGCTGCCCTCATGACTCCCACACAGTTAAGTCTTTGCTGTAGCAA
ACATGAGCTCCACATAAACCGAGGTGGCTTTAACATAAAGGCCAGAATCACTGGGCAACA
TTTCACAGACTAGTGGTCAGGGGTGCGTTCAATGGTCAAAGCCTAAGATCCAAGTAGCGG
TAATTTCACTAAAAGCTTTTTAGGGCCTTGAAGAACACGCTTTACCCATTGAACGTAGCT
CCTCTTCCCTATGTAGGAGATGGAGGGTGGAAAGAAATCTTACCCATCATACAAACCCAT
TATACCAACCATATACTGAGCTGTGGTAGTAGGGTGTAGATGTATCATAACCATCATCAT
CTGCCAGCCAGCTCTGGCCAATAGCCATCACAGATTGGCGGCTGCAGTGGCAATGAGAAC
AACACACAGTTAATATACTGTTTAGCCCCACATCGCCCCTCAGTTCATCCCCTGCTGTGA
CTACAAACTGTGATTCAGCAACTCTGGTCTTGAAGAGCTGATTGCACTTATATACCAGAA
TGGTGTTATTGTGCTATATGGCACCATTCAGTTGTCCAAAGAGACAGTACTGtggcagta
ttcactgtggcatcaccaccagcttcacatatctctctactgtggtgaagctgaacgaat
>NODE_799_length_319_cov_13.078370
TACACCATCTCTGCTGCCATTAGTTAATTATATGCAGGTGTTTTCCTTTCTCAGGTTTTT
TGTTGTAGATCTAATAAAAATGTAACCATAAGTACATAAAGCCAGAAAGACAGCGAAAAG
GAAAGGGGGAGACAGTGTGGAGGAAGTGGCTGAATTTGCTGTGTGAAGCAAATTACTGCC
CCCATGTAGATTCATCAGTTCTCCCTGCTGGATTAAGGAAGGGCCTTTCTAATGAAGTTC
GCCCCGTCAAAATGAAGGGACTAATTCTGATTTAGCTGAGGTAATGAACTTCCCCTCTCC
TAGTGAGAGCAGCACCATGGGGTGAGGAAAGAGGGGTGGTTGTGGAGGGGGGGGAGGTGT
GGGGGCAAAGGAGAGTGGCAGCAAGAGAGAGAGGGACACAGGACGGAGATGAGACAGGAG
AGAGACATGCAACGAGGACAGATAGAGCTAGAAGGGAGAGCGA
>NODE_800_length_570_cov_4.556140
CCAACTAAAGATACTGTAGTGAAGCATGAACTCTACTAAATAGGGTGAGGATGGTCATCC
TGGATGTGTGATCTCACCCTTAATTTAAGTTATATTTGACCCACACTCTCCCCAGTGAAC
CAAAACCCAACTATAGCCCTCATAATTAAAAAATACACTTCACTTTAGCTGCCCCTCGCT
CTAAAAGTTTTTAATTCCACCCAGAGGACCCCTGGCTCCGGCTGCTGTCACTCACGCCAC
CACAGTGATGGAGGTGTGGTGGCGGAGGAGGCGGTGGCGCTGGTTGCTGGGGATGTGTGA
TGTGTTGTGACAGCGGGAGCCAGGGCTGGCGGGCGGTCACCATGCGGCACCATATTGCCG
GGCTCCCCGGGGATGAAGGATCAGCATGCCAGCCTTGCCAAGAAGTGCTAATAGGCGCAA
CACGTCTTGCTTTCACACATTAAGGCAAGCGAAGGGTGACAGATCAGAGCTGTGATACTG
CCGCCTGTAAGGGGGGAGAAAGGGGAAGGAAAAAAAAGGGGCCATGGCGCCCGTTTGCCA
TGCAGTGCAGGCTAATGATGAAAAAAGTCTGAGTCGAACAATATGCCCACCAATCACTGA
GCTGATGCCTGACACCAGTGAGATGGAGGTATGTCTGTCTGCACCGAGCCACTGCAGCCT
TCACCACTGATGCTCAACTCCATATTGTAACTGACAATAAAGCGCCAAGTGTTg
>NODE_802_length_650_cov_6.927692
ATCACTTTAAGTCTGATTCTAGTCACACCTACAGCTTCTTTGATATCTTTAATATCCCCA
TGGATCTTCACAGAGAGATGTGTGGTCTCTTTTCTGGCTAATGTTATCACCGGCCCCTGT
TGGTGTGTTTTTCTATATATAAAATCATCATTTACATCTTCCACTCTGTCTCCTGTTGGC
ATGCCGGCCCAGAGGCCTGGTCCTCAAACCACTAATCAGGTAATGTTGGGGAGGTTGAAT
GGCGTGCCTCCCCCTGGTCAACCTTCACTGCTCACACAGTGGTGTTGTTTTAAAGAGCAT
TCTTTAGCAGCTGAACTTGGAAAGGTATTAAAGTGGGATTAGGCTCCTCCACAATCCACT
GCTTGTGTCATTCAGGGAGTTTGTGTTCTCCTCTCCCCGCTGCCACCTCCCCACTCCTCC
TCTGTTTGATTGTGGCTAGCCGCAGGAGTGGGACTGACTGTGCCTTTCAAAGGAGAGGGG
TAGGGTTAAATCCCTAGTCCACTGCTCCCTGCTAATTCTCCTTGTTCCTTAGAGAAGGAT
TTACTTCTGCTGCCAGCTTCTCAAAGGCCTTCTCTGCCCATCCGAAAAGTCGGCGTTGCC
TTCCTGTGGAGGTGTGGTTGCCATAGAAGGGGCGTCATGCATGGCTATTCCATCTGAACC
CCGCTGAGAATGGGGACCGGGGACTGAAAACAGGCAGAAAGTCCGGATTAGACCCGAGGA
CAAAGAAGGACAGGAAGATTCCAGAAGGGACGAATAGGAATTACAGCAGCAAAagtaaat
ccttctctaaggaa
>NODE_809_length_309_cov_1.271845
ATCTCTTCCACTAAATTCACATCATCTCTGGAGGTCTCCGGCAAAGTATGTGTTGCATTG
TGAGAGGCAGCCTTGTAGTAATGTCATATAATATGAAATTGCAAGTGGAAGAGTTGAATA
TAGCATCTGTAGCAGAGGAAATTACTGTGTAGAGGGGCTATTGCGTGTACATTTCTGTGT
GTATATATGTGTTCAAGGCTGTTGGGGGATTTGAGCAGCATCCTGCTGTTCAGGTCGTCC
TAGGGCGCTATGACCTTAGACCCCTGTGGACTGGTAGATTAAGTGGGGTTTCAGCACCTT
AAGCCAAAGCCAGAGCAAATAAAAGCAGCAAGTTTCCCTCCTCTCTTGCTCCCTGCACTC
CGATCATTGGCTGTTTGCAGAGCCAAGACCTTGTACtgaggcagatgctgctatagcaaa
actcagggagggtttgtgatcagaaggaagaac
>NODE_810_length_313_cov_1.450479
GTTTCATAGCATGTGGGTATCGGATTTATCCTCAGTATAGTGCAATGTGTCTTTTGGCAA
AAGATGTCAAGTGCAGATCTACAGTATGTGTAGTTAGATCATACTACCTCATTCATTTGA
TGCTATTCTTGTCCTTGAGTCATAAGAACCACATTAACCAGAGCATGTCAAAGAGCCCCT
GCAAAATACCTGCTTGAGCATTGACATCGTTCTTGCAGTGATCTTAACAGTGCGACCCTT
CTTTGAAGAGAAGCAGCGCTGCCAAATTTCATCCCTCTGTCCCATTTATCTGACTGACTG
CTGACTGATTGAGGTCTCCGTCTGAAGAAATGCTTCTCTGGCCCTTTCCTCTCTTTTTTT
GTCCTTTGATATttatcattccaacagatctgtgccacaaagacacggacggcaatcagg
ctttggggattttttgataggacagaacgttagttat
>NODE_811_length_667_cov_3.632684
CTTTGATAATGCTAATCATAACCTCACTTGGCCTCTTTTCTGGATCCGATTTTTCCTTTT
ATCAAATGATATCAGATAATGCTACAGCCATTCCAAAAATCTCACTAAATACTGTTTCTG
CAGTCAGCAGCAGTGACTTACAGCAGCTCCTCTCCTCAGCAGAACAGTTTGGAAATTTAA
AATTTTGCTCTCTATTCAGGGGGCCTTTTTTGACCCCTATTATGCATTCTAGACTTAACG
TCAAAGAGCGAGGAAGAGATTTAATTTGTTGACTATTGCCACCGATCTCCTTTAAACGGC
TTTTAATTGATAACGGCAAGGGAGAGCGGTGAACTTTAAATAGACATTCTAATTATCGGC
TTTAAGAAGCAGGGGCTTTTTGGGAAATGTTATGGCATTTGGAATGGGATTAATGGGCGA
GTGAGGCGCTGGCCACCCTGCAGCTAAATGACATTAAAGAGGGAGATGAGTGGTGCTGCT
GAAGGGAGCAAACCCACTAGTCACAGGAGCCAGGGCGCCCACTGCCTTGGGCACACACAC
CGTGGGGTAACGTGCAGGGGGAGGGGGAGGAGGGAAGGGGATATTACATTATCCAGCCCT
CAAGACTTCGCCCCACACAGATACAGACGCTCTGATACAGTTAGGCCCATCCTTCACGAA
TGCAATACCCTTGTGCAGATCAGACCATTTGGGAATGCTGCTTGACTTAAAATTAGTATC
AATGCTGGTAGAAATTGTTGCTCTTCCATCTAAAAGGAAATATTTTGGCACTCAAAACCA
CATGATATCACTGTACTATATTTatagtcag
>NODE_812_length_376_cov_7.066489
ATCTGGAATAAATGCGGGTGGACAGATTGAAGTTTCCAGGCAACTGTCACTGGCCCCCAT
CTCTGAGACAATATTCAGACAGCAATTTCCCCTGGTGCATTGCTTTAATTAAAAGAGCAA
TTTACCTCTGTCAGCCCGCCTGGTGCCCACAATAAAAAGAGGCCGATAGAAATTCGGCCC
TTATCAATCCACCATCACAGTTTAATAAAGTTTCCGCGTTAAGATCTGAGTTTCTATGGT
GAATTGAAGTGTTTGACATGGAAACCAGTTCAGATCCTCCTCACTTTTCCGCCTCTTTAC
CTCTCGGCAAACAACAAAGACCTATTTCATGTTGGAAAAAGAATATTTACCTTGAAAAAC
ACGCCTCAGTGCACATGAGAAAACAAGAACATTTCATCCCTCCCAACCTTCTCTCTGTGG
GTTTAGGGTTATATGGCCTCAATCTGAGGGTAATGAGGTCGTAACtttaaaaccatggct
tctgatgctcactgacgttatcatgggcgctcttctgctt
>NODE_818_length_362_cov_1.875691
CTTATTAAATGCTACAAGTCAGAGATACATATTGGTCCTTTCAGTAACACATCATAAAAC
AATAACCATCCAGAGTGAACTTGTGTCATTAACACACATGTTAAATGCATAAAGAACAAT
AGGAACAATTGCAAAATTTAGCACTCACATCAAATTCCACACAAAGCATCAAGAAAAGCT
TGGATTATGCAACTGTAAAATTGCCCAGCCTTTTATATAGCTCAACTTTCAACCAGTTTT
TCCTTGCCAATGACAATGTGAGACCAACAGGCAGAACTGAACTCTGCAATATGGTTGAAC
TGCAAGTAATATAGCAACAATCCAGAATTAAATATTTTTCTTGACTTATCTTGCAAATGA
AAATGTCACATGATTTCAGGACCTACTGCTGAACAATAGTCAgtgtacagtaatctaggt
acacaggtaatttttcagtctctgaactttagtcgagagatttcctggatcaagccccat
cagtactttctgaaatacctcaaaac
>NODE_819_length_452_cov_9.761062
TAACAGCGTTCATTCGGAGGTGGCATGGATTTAAACACCCGTGCGATTAAAATCACACTA
ACACGCAACAAAATATTTCGTTCGCTATGAAATAAGTCGCAGGCCTGTAGTCAAAGTTAA
AAGCAACTTACTGCAGCAGCTCTCTGTCCTCCGCACCAACCCGACTACACAGTCCGGAGA
AAGGTACTGCATCCTCACTGCCACAAAGCCCTTTCTTCCTCCGATAAGGGGAAGCCAGCA
GCTGCGATTCCGGACAGTTAAGATTATATATGATGTGTATATATCGAAGGTTTGTCAGCT
CTTCCAGGCCATAAAACCCACTTAAATGACACCACGTGCTTCCTATGCACCATTCACAGG
CCCTGCTTGGGGCAATTGGCATATGTAACCTTGTAAACTTTAAAATACCCTAAAAGAAAG
ACATACAAAAAGGGGATTGAATACATTGTCCACGCATAGGTTAGGCCTAACAGAGCGCAG
AGAAAGTGGACGCTGTGCTGACCGGTCCACATAACCGTCAAGGAAGTTCAATAGGAAGCT
ATTAGTTTGAGAGGTGAgttgatttttattttctttaagtagtgctagagagaaat
>NODE_820_length_468_cov_4.995727
CTTTGGACAGTTTTTGAAGTAAGAGCACGCCCCGTGACAGAGATGTAACACCGCAGCTGA
TATCCGCTCACCTCTCCCTGTTAACACCATGTGGTAAAGTCTATTTTATTGTGAAACGCA
CAGGAGCTATCCCCCTCTCCGTACAGCGCCTCCTCTCTCAGTGGGTACAGGGGCTTAACA
AAGAAAACATCACTGCCTTTCAAATAGCACATTTTGACCTTCCAGACAGCTAGTTGACAG
GGTTCTGCTCTAGCAATGCAGGATTCAAACCAACTCTGATCCATAACAAATTTCCTTCCT
GGCGTGGAGGGGCCTGATAGGTTTGTGAAAAAAGCGTCAAAAGCTAATGGCAACTCGCAC
GGCCGCACACTTACCTCCACAACAAAGGCCCCCATTCACTGTTGTCATGGTGCAGGCGCC
AGAGCGAATGAACTCTTCATGCTCCATCAACAATTTAGTTAATTAGCTCATTTGTAATTG
GCCGGCTTTGTTGCCTGGATGTTAGTGGGGGGACATCAAAGGAAGAAGGTGTTTGCAGCA
CTGCCGATTACAGGTTATCACATTGCCACTCACTGAGAGTCTCTCCCTCTCTCTCTCTTT
CTCTCTCTCCCT
>NODE_821_length_317_cov_1.321767
AAACCATTTTTAGGAAATTAACATTGTCAGGGACATACTTATCATGTTCTTGATCCAACG
ACTTGTTAAATCATGCATTAAGTTTAGTTACAATAACAAAGTGAACCTTTCTCTTTTGTT
AATGTCAATCTTTGCCATAGAGAATTACACAAAATAGTTCTCTGACCCGACAACACTGTC
AGCTGCAGACATGACTTTTGGATCTTATGATTGAAGTTCGGTCAGGTTTAGGCACAAATG
TACGATTAGGGCTTTTAAGGTAAAATCATGATTTGGATTAAAGCAGATTAGAAGTCCATT
TAGCTGACTCGGAGGGACTTTGTTACCTGAACTTAAATGGATTGTGTGTAATTTTGGGGC
ATTTGCTGAGATCGTATTCTGCAGACACAGTCAGTGTTGCGTGTTTGAATAAAACTGACC
Cactgttacgcccccgtcaggtgaatggggagactacagat
>NODE_822_length_145_cov_4.434483
CACCTAATTTGGCTATGCTGAAGACGCCGGTCTCAGTCCCGAGTCTCTACGACCTTCCCG
TCCCGAGATACAGCAAAAAATCACAGGTTTGTCCCACTTCCTGACGTCGTAGAGACTCGG
GAGTTGGCTCAGTGCGATCGCGGCAGCAGCAAATGGGGGGGTAGACACAAGTTTCATGTC
TCTAGCACTAACCGTTTTCCCAAACCCAGGCCGAAACCCTAACCCTAACCCAAACCCTGG
CTGCGTTATGCACTGCCCATTGTCAGTGAATGGGAGAACGTTTTGGCCa
>NODE_824_length_306_cov_6.490196
CTCTCATCCCAGGAACTATTATATTAACCTTAGTCATACACAGCTCACATGAGTTCATTA
ACTGAGAGACAACAGATGTGGATTAAATCAGGAGAAAGTGCTTTTTAAAAAAAATAAATA
AATTATTAATTAAACGCTGGATGTTTGGAAGTGCCTGTGAGAGAGGAGCCTAAAACAAAC
ACAAAGAATAACTTTAACCAAGGAAAACTGCCCAAAAAGATTTATTGAAAGACTTCTGTT
TAGCAATACAATACTTCCAGCATGATAAAATGAGCACAGGGAGGGGGAAGTGGACAGAAG
CCAGCAGCGGCGAGGTAGCCAATTACTTAACAGTGTTCCAGAAGGGTCACAAATTAGCAA
CCACTCGGGAGCTCACAGCAATTTGTGACCACTACAAACCAGTATAAGGAAAAACCACAC
CAGAGAGCCTAACCATCACCAGACGGTAAc
>NODE_825_length_330_cov_3.784848
TTCTCCACGGTGATGCACGGGGCCTCGGAGCCGAAGTCCCCGACGGTCACGAGCTGCTCC
CTCTCGAGGCCGCCGCTGTTGACGGGCCACACATCCAGCACTTTGACATTCACACTGTAG
GGCTCCCGGGAGGAGACGTTCTCCGGGGAGGAGCGCACCTCGCCCTCGATGACCACGGCG
GATCGGTACGCCTGGTCCTGGAGGGAGTTGAGACTCGGGGCGTAACAGGCGAAGGAGACC
CCGATGACCAGCATGGAGAAATGCACTGGATCAAGCCTCATGCCGTCAGCCTGTGCTGTG
CTGCAGTGCTGCTGGGCGGCGGAGCGAGCTGGAAGAGAGAGACGGCGGCGAACGGGCTCC
GGCGGCAGAGCGGGCAGGGCAGAGCGGCAGACCTTGTGGAAGTGTCCATGCCATCTGTGT
CTGCCGCTGCTTTCCCCATACGGCTGCTGGCGTCGGATGGGGGgggacacacac
>NODE_827_length_187_cov_2.133690
AAACAGCGTTTCATGCGCTGAAAAGGCCACTTTGGCCAAACGGTGTGTCCTGTTAGAATC
TTGACACAATGTCACTTGAAACAGCTTTTGCCTTCATATTTATCATATTTCAACACACTG
TGAAGTCAAAACATGTTTGTAAACATTGTCCTCTGAAATCAAAACATGTTTGTAAACATT
GCATCCTAAGTCAAAACATGTTTGTAAACATTGCGTCCTAAGTCAAAACATGTTTGTAAA
cattgcgtcctaagtcaaaacatgtttgtaaacattgccttcaaaagtcaaaacatgttt
gtaaacattgcttctgaagtcaaaatatgtt
>NODE_832_length_323_cov_1.839009
TAGAGGAGAGACATATTCCCTGAAAGCTTCCACGGCTGGTGAGAGGAGCATATATCAGCG
TGTTTGCTTGTGCATGTGCTGGCGTTTTTTTTTCTATAGAAAGAACAGTACAAATGCATG
ACTGGAAAAAACTGGAAGTCCAGAAAGAGTGATGGAGCACATTAAATAGAACAGGTCAGG
TGGAGCTTTTCCTGTTTGCAGAGTTGTTTTTGTTCCATTTATCATAGGCCAGCGACCACC
TCCACTCTGTCCCTTAGAGTCTGTTGTCCTTTCTCTTTGTTTGTATTGCTCTTCTTCCGT
TTGTCTAATTGCTTTATGGCAGAGAAGGAAAATGTGTTGCAAGATATGTTCCAGAGAATA
TCGTCTGCACATCACAACACAGTTTATgtgttttactgcttgacagttccttttttttta
gtattactattagaggttaaagtattgcaatgttccctcttggtgat
>NODE_834_length_346_cov_1.430636
TTAACCCTCTACACGTTCTCCACCTGGTCAGTCTACTCTACAACAAAGGCCGAGAGTTAT
ATCTGTCTTAAAGTCAAATGTAACAAAAAAAAATCTCCCTTTAGATTTTCATCCAGCATC
ATAAATCTGATCTTCTGTATCTCCTACAGGTAAAACAACTCTTCTCACTCCGTCTTTTCT
TTAATTTAAAAATAGAAAAGATTCTGCAGATTGTGAAAAATTTGGTACAGTTTGTAAGTT
TCCTTGGTTTCAGTCTACATGAATCTCTCTGCCTGTTCTCAGCACCGTCACCACAGCAGG
CAAGAAGCACACTGAGACCATTCTGCACCACCTTTCCCAGCATACACTTCTCTGCTGTCA
GCCCTCTCTGGGCAGCTGATCCCCCTGCAAGCCCCTCAGTCGCGCACAAAAAGACCCCTG
TTTCTGTCAGGAAGCTATTTGAGACTCTCCCCTAAATAGCCAGATTGATTTATTCAAGGA
CCGTTTTTTt
>NODE_835_length_308_cov_4.152597
TGTTGCATTTAAAAATAACTTTCAGCAATTATTGGGTTAATTCTTTCAGATTTCCCCTGT
TCAGCACTTATAGGGTTAATCTGGCAACTCTCCCGGGCCTCATCAGCTCTCACCAGCAGA
GCGCGTCCTCACCACCATATGTCCGTTTATTTTGGATGAATGCCAGAGACCTTAGCAGAG
CCACCATCGTCTCAGAGGACTTTTATGCCTTGTAGCCTTTTCAAAAGCTTGGCAAGAAAT
GCAGTACTAACAACTTGAACAGCAGAATTTGACCAGAGCGCGACATCCTTGTTATAGTTT
TTTTTCTGAGCAACGCTACGGTGAGATTCATAGTCGGCAAAATATTAGCTTAGCCTGCTA
GCTAATATCACACCATGGTGTATTGGTTCTGTGAAGCTGTGTGTAAGTTATGCAGACTGT
TATGTCTGATAAGAAAATTTCAAAGAAACAAT
>NODE_836_length_190_cov_1.873684
GGCCGAAACCCTAACCCTAACCCTAACCCTAACCCTAACCCTAATTCCAGACCTTACGGC
TAGGGTTGTCCCATACTACGGGACCCAAAAAAGTGTCACTACAAACCTATACCAATCAAC
TCAGAGCGGTCTGAAACGCGCTCTTAAACGCCTTCTGCGGGAACTTATCTTGGATTCAAC
GCTTCCACAATGGCTGCGATATGCACGTCCCATTGTCAGTGAATGGGAGAACGTTTTGGC
CAATATCTCCGGAACCAGATGTGCTAGACACCTGGAAATGCCACCTGCCCCACCTAATTT
GGCTATGCTGAAGACGCCGGTCTAGGTCCCGAGT
>NODE_837_length_301_cov_1.760797
TCCTTTCTTTCGAACTTCTCTTTTTGTCCTTCACTCATTTCCTCTCTCGTTTCTTCTGTC
CTCACCCCTTTCCTCTCCTCCTATATTTCACCCTTGTAGTAGATCTCCCTGTTCTCCCCT
CTCCTTCAGTCCTTCTTCTGCTTTGATCCATCATTTCCTCCCTTTATCCACTCTGCTTCC
TTTTATACACTCCCTTTCTTGTGTCTGTCTTCTCTTGTCTTTTCTCTCCACCGTCTTCTT
CACCTCTTACCTGTAATCCTGTTCTTTATTCCTTTCCTTCATGCCGTCCTCTTTTTTAAA
AATTACTTTCCTCTCCCTCTCTGTCGCTCCTCTCATCTTTCTTCAACTCTTTGTTTCTTC
CGTTTGTAATTTGCGTCTCTCCTTCCTTTGAGTTCTCTCCTACATGCTCTCCTCCCCTTC
TACTTCACATCTTTGCTTTCCTAAt
>NODE_839_length_400_cov_7.117500
GTTTGCATTTTAATAACAGATACGGCCGGGTCCTGGTACAGGATCTTCCAGGGTGGAGGG
TGTTAAGAGATACTGAAGAGACAACAAAGAGAGAATAGCAACAAGCAGAAGATCTGAGAC
GTCTGGACAGTGAGAGAGCAGAGTAGAGGTATGGTGAGACTCGGTAGAGGGATGAATAAT
TCAGGAAAGTGTTATCTCCTTGCGCTCAGCTGCCCATCCCCTCCATGACCTATCATCTAA
TTGGTTGTAATAAGTTAAAGAGGGGAGCAGGTGTGGCTGAAGGGTTAGAAAGTGGCCCAC
TTGGATTCTGGCTGTGATTCAGCTACACTAAAAAGAGATTCAGAGAAAGCGGATGGTGGG
AAAGACAGAGGAGTTAGAGTGAAAGAAAGAGAAAAGATCAAACTTTAATGACGTGGAGCA
GACAAGGACACATAATCAATCCAGTGTAGTACTAATATCTTAAAAGCAAATGTTGATGTC
TGCAGTCGTTGACTTCTGTTCAAGTACCTGGTCTAGGTTTGTGGACAGAAAATGTAAACC
TAAt
>NODE_840_length_158_cov_1.721519
AAAGTGGCCTTTTCAGCGCATGAAACGCTGTTTAAGAGCATAAAAACAGCACTCCTGCAG
ATTGTCACAGAAAATGTTTACAAACATGTTTTGGCCTCACAATGTGTTCAAATATGATAA
ATATGAAGGCAAAAGCTGTTTCAAATGACATTATGTCAAGAAAGTGAGTAGAGACACCGT
TTGGCCAAAATGGCCTTTTCAGCGCATGAAACGCTGTTTGAGAGCATTAGAGCAGCACTC
CTGCAGAGTTTCAACGACAATGTTTACAAATATGTTTTGACTTTAAAGGACAATGTTTAT
AA
>NODE_843_length_290_cov_1.668965
CTGATTCCTCCTCTGAAACAGCTTTTCATGTGCTGAAGAGGCCTCTTTTGCCACAAAGTG
TATTCATGGAATTATATCACAGAAAGTCACATGAAACAAATTTTGATTTCATATTTATCA
TATTTGAACACATTGTGATGTCAAAACGTGTTTGTAAACATTGTGTTTGCAAAACTGCAG
TAATGCTGTTTTCATGCTCTGAAACAGTGTTTGGCATTCTGAAAATGCCAATTTTACCAA
ATGGTGCGTCCACAGAATTTTCTGACAGATGTTCACGTGAAACAGCATTTGCCTTCATAT
TTATCACATTTGAACACATTGTGAAGTCAAAACATGATTGTAAACATTGTTTTTACAAAA
CTGCAGTATTGCTGTTTTCATGCTCCGAAACAGCTTTTCATGCTCTGAAACGGcctcttt
tgccacatagtgtg
>NODE_848_length_344_cov_2.918605
GACAGGGTCAGTCGAGCTTTCCAGATAACTTATTTTTCTCCACTGTAGATGTTCCTTCAT
TGTCTGTGTGTGCATGTGTGCGTACATGCATTTGTGTTCAGAGATTGCAAGGAGTATATT
TTTATCTCAAAAGAGAATCTCCTCTCCCTCCCTCCCTTCCCCTCTCCACATCTTCAATTC
CCTGCTGCTTTTTCTTCATCCCCATTTTCCCATTTCATCACCGCACAAACACACGCACAC
ACGCAGATGCATGCACCACTTCATTTCAGAGCAGCATAGGATACCCAGACAAAAAATGAA
CAACACATCATATAATGAGACCATGAATTTAATAATGTCGATGCAGCCGGTACCAACGTT
TTGTTTGATGTGGAGTTCAAAGCGTTATTAGATTCGATGCCGCTGTAGACAAAgtaccag
acatgaggggaagatgaaagctgtgagactaactcgtgtgttcatatttgtgggtttgtt
taagtaaa
>NODE_851_length_442_cov_2.807692
ATGACTATGTGCAAACTAGCACTGAGTAAGAGGTGCTGGGAGGGCCCCTGTTGTGAGGGG
TAGAGAGAGTGGGAACAGAGTGAGGCAGGCAGGAAGGAAGCAGCTTTTGTTGGATTTACC
TGTGATCACATCCTTGCAGTGCGCTCCACAGACCCTCTTCTTCTCCGTCTGAGGGTCTGC
CCTCTTCAGTAGGTGCACCACTTCAGTGTAATTGGCTATGGCAGCCCCATACCTGGCAGC
AGTGAGGGCGATGGCGAGGTTCAGTCGAGCATCGTTGTGTTGTCCTGCAGCGGGGGGACA
GGACCAGAGCAGGGGGATGTGAGTCACCCCGAGCCTGTGACTGGTGGTATGGAAGTGTGT
CGGAACCGATATGTCACATCTGTCCCTGTCACTTTGCATCAGCGCGATGGCTGCTCTGGC
CACACAAGGAGCACACTTAAAGCCACAGTGGCCCTTTGGCCTGAGTGTGAGCTCCCCCGA
CCGCCCCTCCCTTCATCTCTCCTGCACTGGGAAGGGTAGCTGCTCCTCAGGAAAAGGCAT
GGAATGTGGGCACAAGGAGTAGACGCATCAAAGCCGTAAATATACc
>NODE_852_length_380_cov_2.936842
GTGACTTTTTTAAATGTTAAAAACACTTTAAGACAGATTTATTTAACCACACATATTGTG
GAGCTGTAGCAGCCGTCCCAGATTAAGACGTCTGTAGAGTCTGAAGCATTCTGACTGTAT
GTATGAAAGTCGGCCCTTTAAAGTCAGTCTGAGTTGAAGACTGAAGATTTTTAATTGCAT
AATTTTCAGAGCTGACTCACAGCAGTCACTACAGCTTAGAACGCTCCTGTTCAGAATTCA
GAGTAAAGAAAACTGATGCAAGTTTTGCAAAAAAAAGATGCCAATTATGTCGTGTTTAGT
GGAGAAACCAGAAGAAGGGAAGGGAGGGGGACATTAAACGCAGACGTAGTCGTGGATTAA
ATGCGGTTAAGTTAGAGATTAAAAACAAACAAACAAAAACACACAAAAAAAACTGTTAAA
ATCAAAAATGGCCGACTAATCAGTGCTGGATTTTAAAGAGTTTAACATTAAGAAAGCTGC
GCTGAACCTCCAAAAACAGCCGATTACAGGTTTATCTTACAAAG
>NODE_854_length_145_cov_2.972414
AGCGGTCTGAAACGCGCTCTCAAGCGCCTTCTGCGGGAACTTATCTTGGCTTCAGCGCTT
CCACACTGGCTGCGATATGCACGTCCCATTGTCAATGAATGGGAGAACGTTTTGGCCAAT
ATCTCCGGAACCAGACGTGCTAGAAACCTGGAAATGCCACCTGTCCCACCTAATTTGGCT
ATGCTGAAGACGCCGGTCTCAGTCCCGAGTCTCTACGACCTTCCTGTCCTGAGATACGGC
AAAAAATCACAGGTTTCTCCCACTTCCTGACGTCGTAGAGACTCGGGAG
>NODE_855_length_313_cov_2.543131
GTGATGACGGATAAAAGACCTGATGGTGGTGGAGGCCCTTGCTTACGGCCACACCACCCT
AAACGTGCCCGATCTCGTCTGATCTCGGAAGCCCAGCAGGGTCGGGCCTGGTTAGTACTT
GGGTGGGAGACCGCCTGGGAATACCAGGTGCTGTAAGTCTTCTTTGACTTTCTCTTTATA
ACCCACACAGGATGCTGCTGCTCCTCTATCTGTGCACTCATCGTGGTTGCTTTGTGTCTG
TCTTTATATGTCCACTTTATGTCTCTTTGTTTTTCACAGTCATACATCAACATGTGCACA
CTATCCACACGGTGAagaatctacaccaagtgctgcctcagactgtcaaatccagatcaa
tggaccaacccctgaaccccccaaccaagcctccaaccaagcctccaaccaagcctccaa
ccaagcctccaaccaagcctccaaccaagcctccaac
>NODE_856_length_434_cov_12.368664
GTTACTTTACCGGGTGTCAGTCTGAAATTTTCTTTTCCAGTTTTGCACTTACAGCATTTC
TTTAGATTGTAAGTTCTTTACTAGAGCCGATCCACTTATGTTTGCTGTCAACATAAAAAC
CAATGGCAATCCTCACCATCACCCCTGGTCTATTGGCAAAAGGCTGCTGTCATCATGGCT
TCCGGTTAGGTCAGCCAAGGATCAAGGGGGGGGCAAGGGCACACACACATTGTAAGGTGA
AAGCCAAGGCCAAACGGGACAGGCAGTCATCTTAGCCAGTCATCTTTAGCCTCAATGGAC
TCTCAGCCTCAGCCCGCAACTGGACTCTTTCAAATTGAAACATCAAGGACTTTTGTTAAT
GTTGAATAAAAAAATATATACCAAAGTTAAAAATACACATTTCACATGAAAATGTTAGTC
TAGTCTTAATGATTCAGCTAAAACTACACCAACTAGGTTTGTAGTAATCATTTATTAATG
ATTAGCTTTTTGTCTTTAGCGCAAATCTAAAAATAATTTGGGAAATTTACACCTTCTTCA
CATAGCTCACCGAAATAACAactagcatccaggataac
>NODE_857_length_296_cov_2.111486
ATGACCAGACAGCAACCTCAAAAACTTATTTTGCTCGCAAAGATCTATTTCTGCAGAAGA
CCTTTCTCAGTTTCCAGCCAGCTGCAGCCCAAGGTTTTTGATTGGTGGTTGCTGTGATGT
GGCTCCATACATCAGCTATAAAGCATAAACTTTGTCACCAGGTCAAGTAGGAAGATACAT
TCTGTCTAACGTTTGCACAGAGAAAATAAGCTACAGCACATAAGTGTTTAAACTGAGAGA
AGAGACAAAAACAAATGAAGTCAGTGACAGTGAAATGCGACTGACGTGGCTTTGGCAAAG
GAAGCAGTATAATATTTTGACAGGGAAAATTGCTATTTTAAGATCTGTTCAGGAAAGCAT
CTCCACTTTTTATGCTCTGGTAGGCAGCATCATTGAACAGCTGTCTCCAGcacagcttga
tcctcccactgaatactaat
>NODE_861_length_306_cov_1.238562
ATTATACCTAAACTGCATCAAAGCTAATTTGGCTGACTGTGACTGTCTTCCAGCGGTGTA
AGCCGAGACCCTGCCAGTCGATGATGAGGCATAAACGGACCAAATCAAGGCTGCACTTCA
GGCTGAATTGGCTCAGGCATCTCAGCTTTCGCCCTCAGCTGTTTAATGCCTTCCCGGAGC
AGCTAGGTCAAAGCTTCAGCACTGGGAGGCCCCTAATGAAGTGATTTCAGATGGAAAGGC
TTTTCAGGCCTCGCAATGCTCTTATCAACCCCCCTTCATGTCCACAAAAAGAGAATTAGC
TAAGCCTTGTCCAGACCCCCACCCTCACCACCCCATCTCTAAACACCAAACTCCTCCATT
CATTTTTCCCCTCCAGTGCTGTCCATGTTTAATGAAGCTGtgatatatttatggctagcc
aaatcccgctctaatcccacccttgataat
>NODE_864_length_146_cov_6.616438
CACCTGGAAATGCCACCTGACCCACCTAATTTGGCTATGCTGAAGACGCCAGTCTCAGTC
CCGAGTCTCTACGACCTTCCCGTCCCGAGATACAGCAAAAAATCACAGGTTTGTCCCACT
TCCTGACGTCGTAGAGACTCGGGATGAGGCTCAGTGCGATCGCGGCGGCAGCAAATGGGG
GGGTAGACACAAGTTTCATGTCTCTAGCACTAGCCGTTTTCCCAAACCCAGGCCGAAATC
CTAACCCTAACCCTAACCCTGGCTGCATTATGCACTGCCCATTGTCAGTG
>NODE_867_length_335_cov_5.886567
GTGACTGGCTGCCTGCAGTGCTCAGGACAAACAGGGAAACTTTCCCTGATGAGCTGACAG
GCCCTCATGTTGAACACCTAGCCGGGCTCTCTGCTTGGCGCTGGGACAAAGTGCAGAAAA
GGTGAAGCCAAGACGGAGGAAAATGGAGACGCACAAGCCGAGCAGGTCAGGGGAATAAAA
ACGAAACGGAAAAAGGAAACTAAACAGCATGCAGTCCTAATTTGTCATGCTCATGTGCGG
CATGTCTGTGCGGGTTTGTGTGTCTCCAGAGTCCAGGCTGTGTAGATCACCATTCCGCCT
TATCTAATTTCATTAATGTGATCCCCTGTCCATCTCCTGACGGCTTAATAGCCATTATTT
GTGGGTCCCTTCAAATAAAGGCTCAGCAGTAAATTGCAGTCTGTGGAAATCGAGATATAA
ACGCCACCCTGCATTACTGTATAATATCTTTCCCTTTAATTAACTGAAAGCCATGCTGA
>NODE_868_length_324_cov_4.163580
ATCATATGCAAGGTTGCCATTAGCAAACTTGCTTTAGATTATATACTTTACTTTTTCTTA
CGTTGTAGTGTCTTCATTATTTTACTACTGTCACGACCGGAATATGCATATTGTGTACAC
AGCGCTGAGTATGAGAGCTCTGTGCCTTCCCTGAAACCAGAGCGATATGTGTAATTTGAT
TTGGTGTGTGCATGTGTGTGTGTGTGTCCCGTCAGGTCTATGGAAATGCAGGATTTAGCC
AGTCCTCACAGCCGAGTAAGTGGAAGCAGTGAATCTCCTAATGGTCCCAACCTTGACAAC
TCGCACATCAGTAACAATTCCATGACACCCAATGGCACTGAAGGTATGTGGGCAGTGCTC
TTAAGTTTAGCTTTCTCTGTCTTGTGTGCTATATTGAATTAAAAAAAAAAAATACTGAGA
AACTGAACAATCTGAATGTATTTCAGCGTGGCAGTAATGCATTAGAAg
>NODE_869_length_427_cov_1.306792
TTTCCCCGAAAATATCAAATTTTTCGCCGGGCCTGATGTGTCTGCAAACTTTTATGCGTT
TTCGAGTATGTTTAGGCCCTCAAAAATGCGATCGTTTTGCCGGGAGAAATAATAATAATA
ATAATAATAATAATTCCTTGCATTACAATAGGGTCTTCGCCACCGTTTCGGTGCTCGGAC
CCTAATTAAAGCTGCAAGCAGCATTTGTCGGGTCCTCGCTTCTCGCTGGACCTCGACCGA
GACCGTCAGTAATCCTATGCTGGTCACCGGGGCGGGAGTTTGATGAAATCTGCCAATTTT
CAGGCCAACGGGAGCTTGTAAGCTCACACTTCCTGTTTCCAGCAGGTGGCACTACTACCG
AGAGTCATTATCGTCATGTGGCTTTGATCAGGGCCGGACTGTGATGCAACGTGTAAAGTT
TCAGGCCAATCGGCCCATGTTCAGGCTATTTTGACCCGCCAAAAGTTGTGAAAAAAAACG
CGTTTTTTTTAATCAAGATGGCGGACAGTCACTTGTATTTTTGGCATGCTTATATGTGGT
TGTGAGGTGTATCTAGGCACGCcgcatatgt
>NODE_870_length_305_cov_13.973770
GTCAGGAAAAGTAAGACGAATGAGCTGCCCTGATTGACTATTTCCTTAGATACTGAATCA
ATGGGCTTATTATCACCAGCAATTACAGTACTAATACAAACAGATGCTTGGGGAAAGACA
TCTGCTTAGAGAGATGAGACAACTGGATTTCCAGTCAATAGAGTGAAGAAAGCTCTTCTC
TCACTGACCCTCAACAGAGGCATTTGTATTCATGTGAGACCCAGAGGCAAATCTACAACA
GTGCAAATGAAACACGCACGGATACTAAAGCACATAGATATTTATTGCCACTTGAAGAGC
AATTAATTTGTAATAATGCCTGTATCATGAGAAATAACAGGGCCATTTCCCATCTCCATT
CATTTACCAATAAACAGTTCAAGTCTGAAAGGAATCAGATGTATTGCTCAACTCTAAATA
ACCTGTTTATTCAAGAAAACTGGTGAAAc
>NODE_871_length_640_cov_5.950000
TTCTCTGGCAGTCCTAAAGTCGGCTAAAATTCACAGGTTGTTTTCGTTTGTCCCAATCTT
GCAAGTATCCCAACTCCCCTTTAAGGGTGTGGGTCTAGGTGATTTAAGCCAATGATATGA
CTCGGTGTTCTGCAGGAAAAAACGGTGGCATGTGAGGCAGTGGGTCTTTAAAGGGCTGCT
CTGCCCCTGCTCGCAAGCCCAATCTCGTAGGACTTGTTAGCGTATCACGTGCCAGATTCT
TAATGAAGTGGACACACAGGGGCCTCGTGTGCGCATGCGCGTGGTGTAAAATGTAGTTGG
AAATGAGGTGTCCGTCTTGGAGTAGTCGACTTTTAAAAAGCATCGGCAGCCCGTGATATG
ACGACTTCGCTGGTTCTGCATCCACGCTGGGCGGACACCTTGATGTACGTTTATGAAAAA
AGCCCGAATGAAAACAACCAGAATAAAAGCCAAACAATGGAGGGACTGAGCGGTAATTGC
CCTGCGACCCACTGCAGGGACCTGATGTCGCACCCCGCGCTGGGACGACATTCTGGCACC
ATAGCGACCCACCAGGGCTCCGTGTACTCGGATATTTCCTCTCCAGACACCGGCCGGCAG
TGTCCCGCTCCTCAGACTTCATCCAGCGCATCTTTGAGTTACGGTTATCCCTTTGGAAAC
CCATATTACGGCTGTAGATTATCTCATTCGCACAACGTGAACTTGCAGCAGAAGCCCTGC
TCGTACCATCCCGCAGAGAAATATGCCGAGCCCAGCACAGCGCTGCCCACGGAAGAActg
tcta
>NODE_872_length_304_cov_5.782895
ATATGTAGTCCTCATATCGAGGACATATCAGATATTAAACTGATAAGAACAGATACTACA
CTTGATCTTAGCCAAAAGGCCGAGAAGCGATGTCCCCTGAGCGTTCACTGCCCGGGGCCT
CCCACCGCCACAGTTCCCGCTTGTGCTGGTGCACTGTTTGTCACGGGCTGCAAAAGTGGC
CTCTGCTTTGCGCCTCCGCCCACAAGCCCCCCTCAAGGATCTGTCAAGCACAGCTTGACA
CCTTTGCTTTCAACAAACACACACGGCTCCGCCAGACGGCAAAGCCGGCCAAAAATAGAC
TAAACTCGTTGGAGTCCCTCTCCACGGAAGTCTTTAGTAAAAGGCGAAAGACTTGTGCGT
TATGAAGAGAAACCAGAGTAAGCGTGCCTTTCTGCCGAGAACAGCAGCCCATTAGGCCGG
TCGTCCCAGCCACCACCTTCGTGGTAAg
>NODE_873_length_409_cov_5.589242
CTGACTACGGCGCATTTCTGGCTGTACAGAAACACTCCGGTCCCTCCCGGCCAAGCATCT
ACACGTGTATTTGACAGAGAGGGATGTAGCGCTGCAGACATTGAATCATGGCTCCCATAT
TTTATCCATAAGTTAACCCCATATGGGTGCCATTGTACTATCAAAGGATAAAAAAGAACA
AAGGATTTATATAGTCTTTCTGATCAAAGTCTCGCTATATGGAAGTAGTATATTTTGTGT
TTTTCGCACACACACAAACAGACATAAGCACGCGCAAACACACACATGCAGTGACAGCCA
CGGCCAATCGATTTGCCACGCTCTCTCTCTCTCCACAATGCTGACGATGCTCGAGTGGAC
GGGCTCCTGGTTGCTTGGTTCACAGAAAAGGGTCCCTCAAATGAATGTATTTTTACCTCT
TGCAGGACAATGTCGGATAGGGAAGTAAATAATTAAAGGAAAGGGACCCTTTTTGACTGC
ATCAACCCTGCCACTGCTGGTAAGCTCTACTATCCATTGTGACTCCATTTTTGCCCGTCC
TGCTAAGGATGAc
>NODE_879_length_294_cov_2.829932
ACAGGCAAACTCAGCTTCTTCTTTTAAGTCGCTTAAAACTCAGTTTTATCGTTTGGCCTT
CTCTTAGCTGCTGCTTTTATTATTTTACTGCATTACCGTGTTTTCATAAGCTCTTACTGG
TTCTAAAATGTCTTATTGTTATACAATATGCTATACAATTATTATTACACACTTTCGAGA
ACACACACATGAGAAAGAGATTCATTCATTTTCATTCCACTGCGTGGTGGGGTTTATGAG
ATGTGGAGGCAAAGGCGTAGATGCCAGGGGAGATGCAAGAGATACAAGGGTGCCAGGGGC
CTCAATAAATACTGTAGAACTACCAGATGATAAAAATATAGTAATTTGCTCTAATTAAAA
TACTTTTTTCACCTAAATTTTACATGGCATTATGTGTATGTTTCTTGTTTTTAATATTTG
TTAAATATTTATAAATGT
>NODE_880_length_347_cov_3.737752
TTTCCCATGATGATGAGAACCGCTCTGCTCGGCCCAGTCAGCAGGCAGTGGATAAGGCCC
CCGAGCTGCTCCCACCTCTACACTCTCCCCTTCCCTGAGGCCTCCTGAGCCTCCCCCTCC
CTCCTTCTCTCCATTCCCTCGTCCTCCTCCGCCTCCTTTAAGTTCCCTCAAGTCATGATC
TGGCCCGTAAATTAGTACTGGGAGAAAAATAGGTTCTGTAAGATGAAACTGGGTTTCAGT
ATGTATCAGCACACGACTCAGGGGAGACAAGAGAGAAGAAGCAGGCAGTAAATCCATTGG
AGTCCACTGATAGCGCCTGTTTGCACAGCCACTGCCGCTTCCTTTGATCAAATGGCTGGG
GGAGCGGGGGGTCGTGTGGCGCTGCCGAAGGTCAGCTATATATTACACTCCTAAAAGTGA
TTACTGAAATTCTTAAGTGAAACCATTCTGCTGCCAGGGTGTGCTCTAATCCCCTGCAGC
GTTGTCTGGGc
>NODE_882_length_395_cov_3.673418
ATGACTGCGGTGGTCCCAGCGGTCCCCACAGGGACCTGGGGGCGAGTCTCAGCCTTGTCA
TACTCCGCTCTTCTCCTCCTCCACTCTGCACACCAGCTCCAGCCCCCCCTCCACCACCCC
TGTTCTGCCCACGGAAAACGTCGATAGCAGGCTGCCGGTGCCGAGGTCTCTGGTGGACAC
TAGCTCATTCTCCCGGCATCGACAGGCCCGCCAAATCAATATTTAGTTCCCCACTAACAA
GCTGCCTCGGGGTCTGAGCCAGAGAGAGAGAGTAAGAAAGAGAGGGAGAGTGAGAGAGAG
AGGAATGCGGGACAGTGGAGGATGGCAGAGAGACAGAGCAGGGACTGAGAGCTGTCCAGC
TAGAAGGGAAAAACATGGATTCAGTAGAGTGTTGTGTGTGTGTGTTAGTGTGGGAGGGGG
AGAGGAAGGTGGAAAGGTCAGAAGAAGATCTGGGGAACAAGAGAACAGTGTCTGGTGTGT
GTCGTGGTGCGGAGGCGACGCATGAGTGCCTGCGGCAGCCGCTGAcaagaacacagaca
>NODE_885_length_298_cov_1.681208
GAGAACCAGCTTAAAGAACCTACAGCATACTGGGAACCAGCTTAAAGAACCTACAGCATA
CTGGGACCAGCTTAAAGAGGCTGGAACAGGAGTTATGTTCCCACATAGAATCACAGAATC
ACTGTAGGTTGAAGTTTGAGGTGGACAGTAAACCTTCTGCATGGTTCCAGTGGAGATGTG
GACGTTCAGTCTGTGAGGCTCGTTTGGTTCCACGAGCAGAACGTGATTCAGTTTTTAGAT
TTGTGTTCTTGACGTTTCCTGTGGCCTTTCTGTACAAGCTGCTGATCCTCACCTCTCTTT
CTGTGAGTTCTGCTGTGATCGGTTTGGTGTGCATGAGAACAGAAAACAACGCTAATGTTC
AGTTCTCAGTAGTTTCTGGTCAAGGTTCATCCAGCACAGCGTGGTGCTGATTCAGGAGAT
GATAGTGCCCCTTcaaggtgaa
>NODE_886_length_165_cov_2.666667
CTAACCCTAACCCTAATTCCGGAGCTTACGGTGAGGGCTGGCCCATACAACGGGACCCAA
AAAAGTGTCCCTACAAACCTATACCAATCAACTCAGAGCGGTCTGAAACGCGCTCTCAAA
GGCCTCCTACGGGAACTTATCTCGGCCTCAGCACTATGTTACCGGTTGCGTTATGCACGT
CCCATTGTCAGTGAATGGGAGAACGTTTTGGCCAATATCTCCGGAACCAGACGTGCTAGA
CACCTGGAAATTCCACCTGCCCCACCTAATTTGGCTATGCCGAAGACGCCGGTCTCAGTC
CCGAGTCTC
>NODE_891_length_653_cov_5.076570
GTTTGGATGTAGCTCTGTGTGTGTCTCTTTGAGGGGGGGAAGCTCCCCTTCACTAATACC
TACTACTCGGATTACCACAGCGTCTTAAGTATTCAACCGGACTCATATTTTCCCTTTCTG
CCTTTTTAGCCAAATTGGCTGTCTTTACACTGTAAAGCAGCGATATAGCCCTCCTTATAC
TAAGGGCCTATGGGGGATCCACGAAGAAGAACATTAAAATGCAGCGATAGCCTTGTTGCA
AAGCTCCTCTCTATTTCTTTCTCTCTCTTTCTGCAGCAAAGGCTTCTAAATCATCCAGCC
TCCTCTATTAGACGGGAGACTTATTGAGGTAGAAACCATAAAAAATGAAGAAGGGAAATT
TAATCCCTGAAATATTGATTTGCACATTAATATCAGATAGGCAGAGGGCAATCTAGCCGG
GTGGAAATGACACATTGTCGACCCCTAGGAGAGGCCCGAGCCAATCTTCTAGCTGCATGT
GTCTTAGACCCAGGAGTTATAGGACAGACTCAGCCCCTGTCTCCCTCTCTCTCCCTCTCT
CTCTCTCTCTCTCTCTCCCTTCCTCTCCCATCCTCTCCTCCTCCCAGTACCCACTCATCC
CTCTCACCCCCCCCAACCCCCCCTCTCCATCCGCACCCTTAATGAAGGCTGCAATGCTGA
AAATGCATTAGCTTTTAATAATCAAGAAGCATTTTCAAGCCAACAGCTATTgtcctccca
gggctgtctgcccatctttcacactatatgttttttttatccctcccctttactgctacg
ggtaaaatgaacgttgc
>NODE_892_length_304_cov_1.858553
GTAACCATTGTGTTTGCAAAACTGCAGTAATGGTGTTTTCATGCTCTGAAACAGCGTTTG
GCATTCTGAAAAGGCCAATTTTACCAAATGGTGTGTCCACAGAACTTCCTGACAGATGTT
CACGTGAAACAGCATTTGCCTACATATTTATCACATTTGAACACATTGTGAACTCAAAAC
ATGTTTGGAAACATTGTTTTTGCAAAACTGCAGTATTGCTGTTTTCATGCTCTGAAACAA
CTTTTCATGCCGTGAAAAAGCCTCTTTTGCCACATAGTGGTTCACTGAATTATATCACAC
AAAGTCACTTGAAACAACTTTTGCCTTCATATTTATCATATGTGAACATACTATAACAGA
AAACGTGTTTGGAAacattgtctttgaaaaactgcagtattgctgtcatcatgctctgaa
acagcgtttagcatgctgaaaaggtcaa
>NODE_893_length_677_cov_2.280650
CTTTCCAGACCTTGTAATCTTAATTAAATATGCAACTTTGGATCGCAACAGGGTCACTAT
TTTTGAATTTAAATGTGGTCACACACACCTCCCTCCCAGCCCCTCAGCTGAGAGAAAAGG
CAGACATTTTGAATATTAATGAAAAAAATAGAGAAAAGAACAAAGAACTGAATTGAGACT
CTCCTTTTTCAATTTCCCTTGTTAGCCTCCTGCTGCATTCCCCCTATAGTTTTTTTTTCT
TCTCTTTTTTTTTTTCCAGATGAATTTTATGATATTTTCCTCCCCTCCCCACTCCATCTC
TCCCTCTTTCTCGCTCTCTCACTTCTCGGCAGTTTTCCCCAGACAGGTTCCACAGTGTTT
TAGAGGGGATGGATTTAATTGCTCTGTGGGGATTGGTTGGCTGTGCCGGGCTCGGCTGTT
TAATTAGTGTACCCTGCCGGGATTGGTTTAATGCTTCATGATCTTGAAATTGTCTGATTG
TTCAGCCCTCTGGGGACTCTCCCTGCCTACGTAGGCCAGCAGGTTTAGCTAAACATTGCT
CCAGGCTTTTGCTGTATGCGGCAGGAGGAACAGTATGCCTAAGGAACCGGAATTTGGCTG
AAGTGGGGGGTCAACTTATATGACGAGCTGGTCAACATGCATGTGAAGTGGACAGTCTTC
TGATTCTCCTGAGTACTTGACTGCAGGAGATGTGTACAGACCTCACAGGAATGTGTACCC
TTACAGTCCTtcatctcagcttgatgctgtatggaaatgatccaattgactattaatgca
gtaccaatatttatactgcgatagtgtttctgtatgataag
>NODE_896_length_344_cov_13.418605
TATCATCCTCAGCTGTTCACTGTATTTGTGTTAACACACTCAGTATGGATAAAGTAGTAG
AGGTAGGATCTAATACAGTGTACCCTTTTCCTTGACTGTTTTCTTTATCATTAACTCGCA
TGTTTTTCTTCTTGCCTTCCTGATATGTGTGTGTCAATCTGCAGGTTCTACTGGGACTTG
ATAATGCTCATCATGATGATGGGGAATCTAATCATCATTCCTGTGGGAATAACCTTCTTC
TCAGAGCAGACCACCACCACCTGGCTGGTCTTCAACGTGGCTTCGGACACCATCTTCTTG
GTTGACCTGGTCATGAACTTCAGAACGGGGATCGTCAACGAGGAGAGCTCCGAGATCATC
CTCGATCCCAAGGTCATCAAGATGAATTACCTGAAGAGCTGGTTCGTCGTGGACTTCCTC
TCCTCCATTCCAGTGGATTATATCTTTTTAATAGTGGAGAAAGGCTTTGACTCGGAGGTT
TATAAAAC
>NODE_898_length_306_cov_1.790850
GTGAGGTCATCTCATAGCACCGCGCCGTGGAGAGTGTGTTCAGTGAGGGCGACAAAGATC
AACATGCTGGCCAGCACCCTAGCAAGTATACATACACTGATGACGTACACTAAATTACAG
TGTTTTAAAATGCATCTTTGTGGACATTTAATGTGTAATAAGCTGAGGCTATAAATTTGC
ACCGACAGTCGAAAAAGCACAATAACAGCAGAATCCATAGCCATAAAAAATAAAATCAGA
TGCCACCTTGGGCCAAAAACTTCCCAGTCTCATGCACTAGTTAAGACTGTACCACATGCT
CAAACACTTCTTCACAGCCCACAGGGGAAGGTCTTTCTGTTAAGACAATTGAGGAAGTTC
TTTATCTCTTAACGATGTAATTTTAGGGTCTTTCTAGGAGTGAAACGTGAGACAGTCAAA
CAATAAATCACATCCCTGTTTAGAGCAGGc
>NODE_899_length_337_cov_1.370920
ATTCCCCCTGCGTTCAGTGGCTACTAAATTTGCTCATGTAGGTTTGAGATTGGAGCTGAA
ATAAGAAAATAAAATGAAAAATTTGTACGAGCATTAATTAGTTGTCTGCAATGGGGCACT
TAGTCTTGCGGCAACCTATCCACACATCCACCTATTTCCTTTTTCCCAATCCATTCCAGA
CATCCCCCTCCCTAACAATGCTTTCTAGCTTCTCCAGGGAGATCCAAAAAGGTTCCCAGG
CCCAGGTCCGAGTTCTGGGGTCTCTTCCCAGTCGGACATGGCTGGAAAACCTCCACAAGA
AGGTGCCCAGGATGCCTGCAGCACCTCAGCTGGCTGCTTTTGACGCAAAGAACTACTTCA
CCGCGTCAAAAGGAGTCCGTTGAGTCTACTCCAAGCTCCCTGTGGATGTCTGAGCTTCTT
ATCTTATCTCCAAGGTTCAGTAAGGTCTAAGTTTGGGCCCAGAAACCCCTACAGAGGAAA
c
>NODE_900_length_297_cov_5.047138
TTTGGGCTGCTCCTGGGGAGAGACAAATTGCCAGGCCTGGACACAGGTAACAAGCAGTGG
TGTTGAGTCGCTGATAATCTCCCCACTAATTCTCCATTACAGCAAAATGAGGCCATAAAT
CTTCCTGACAGCTGATCGATGTAAACATTGTTTCCCCCATGATTGCCAGCTCTCCCAGCG
GAGCTACTGTCCGCTCACAATCCGCTGAAATTACTCCCGCAACAGCCCTCCCTCCCTTCC
TCTCCTCCCTGGAACTGGTGTGTGTGAGCGTCGGACTGGCCTGGCAGGGAAACCAAAGTC
ACTGCTGTCCTGTCGAGGGAAGGGATGGCCATCTAATTTTAGCTCAATGCTCTCTAAACA
AATGGAAAATATTAATCAAAATGTCTCTTGTTTAACCACTGGCACAAGCAATTCTTagag
aagaatgactgttctgctgcc
>NODE_901_length_309_cov_1.003236
GTCATTAATAAAAATAATTTTCCTTTAAAATATCGTCAAATATCTGTTCAATAATTATAT
TTTTGGCAAATTAAATTTTTTTTAAATGTAATTTTACTTTTAAATGTTGTAAAAGAATGA
ATTATTATTCGTAAAAATACAGATATTTGGACAGTATATACATTTTTGGCTTGTTTTTTA
GGGTTAACCTGTAGATTCCAAATAATTCTCTGTAATTTATTCGTTAATATCTGTCATTTA
GCAAAACAGGCAAAATCTGTAAAATGACACTTTATTTATAATCTTGCTATCATTAATACA
AATCATTTTCCAATTAAATATCAGCAAATATCTATTAAATAACTTTATTTTAATTTTTTA
AAAAATACTGTTAAATGTTGTAAAAGAAATGAATTACTATTAGTAAAAATAGAGATCCTT
TGATGAGAACTTTATTTACAGTTTGGGCCTGAT
>NODE_902_length_291_cov_2.175258
AGGACTACTATTTACAGCCACTCTCAGCCTGCAGACTTGACGACCCACAGTAAGCACACT
ATACTGTACAGGGAACCTCTTCCATCATGCTTTTACTGCCCATCACTGTGGCTGTTAGAC
AGGGGAGATGGCAAAGCTTTTAGCAGACTGAGATACCGTCCTCGTGCTGGACGGCGTGTA
TGGGCAATGCCATCAGAAAAGTGAATGACTGGGAAAGATAAGGGGAAATGGAGGCTGGGG
AGAGAAAAGAGAGGAGAGAGAGGGAGGTGGTGGAGGGATAGGTTGATGTCTGCCTGCTGG
CTGTCAAAAGAAAATGCTTCGGTTTAATGGAAACTGATATCATGCAGGTCATTCAAGTTC
TTCTGGATAGGCAGGGAGAGTCTGTGAGTAAACTAAAGCATGGTGAAGTGCAAAGGAGGA
GAAGAGGAgttctta
>NODE_903_length_379_cov_3.324538
TTTTCCTTTGTGTCCTCCAAGTACATGACAAAGAAAGCAGCTTGGAGTCGTGTGGGTAAG
AAGACACCAATGTCACTGACAAGATGAGGAAATACACTCCAAATCGTATCCAGCACTCTG
GTTATAAACCTCTGGCCGAGTGCAGTCACTGCCTTTTTGCTTTGTCTCCCCTTCAAAACA
TTGTCACAAGGCTCTCCCTCCCTTCCTCCTCTTCTTTTCTCCTCTCCCTTCCTTTCTTCT
CCCTCTTCTGTCCTGTCCTTTTAGATCTCCACGTCGCTTTCCTCCTCTCTGGCTGTGAAA
ACCTGCCGTGGCCAATTATGGAGAGACAAAGGGAAGGACATGGATGGGTTCCCCGGCAGC
ACGGCCAGCCAGCCAGCCAGGCAGGCAGGCAGGCAGGCAGCGAGAGGCAGGCAGGCAGCC
TTTCAGTGTTCCTGTGGAAAgcagctcctcatctcttcccctggcttcctgctctgagca
cagggagctatgtaacacaggaacacaatgcagctaatgttaa
>NODE_904_length_291_cov_1.010309
CTGACTGCCTGAGATAGGGAGGGAGGGAGACAGATACAAAAAGAAGAGGCAGACACAACT
GTATTACATCCACTTGGCAAAATAGGAACTACGTCTTCACTGTAACTCGTGTTGCACTTC
TGTCTGGCTGGAGTAGATCTGTAATGTCTGTGCCTGTGAATGAGTCATTACAGAGGTGCA
GGTATGTTCATCTCACCTTCCAGACAAGTGGAGTAGAATTCGATGAAGAACTTGGTCCTG
CTCGCTGTCTTCACTATGGCCTCAATGCTCTCAAACTCGATATAGGCCTGCTCTGAAGAc
tttggcagacctgcacaaggacaggtggacaggaggagagggatggatagagcagaggga
tgaaaacagagaaaggaacatttgagtgtttggtgcagaccagcatgtacaaggtacaga
attctaattagtaac
>NODE_909_length_304_cov_1.003289
TACAGTAAACTCACTGTCATGTTCCAGAAGCCAGTTTAAGATGATTTGAGCTTTGTGACA
TGGTGCATTATCCTGCTGGAAGTAGCCATCAGAAGATAGGTGCACTGTGGTCATAGAGAG
ATGGACATGGTCAGCAACAACACTCAGGTAGGTTGTGGTATGTAAATGATGCTCAATTGG
TTCTAAGGGGCCCAAAGTGTGCCAAGAAAATATACCAACACCATTACACCACCACCAGCA
GCCTGAACTGTTGATACAAGGCAGGATGGATCCATGCCTTCATGTTCTTAGGCCAAATTC
TGACCCTACCATCTGAATGTCGCAGCTGAAATCAAGCCTTAACAGACCACGCAAAGTTTT
TCTAGTATTCTATTGTCCAATTTGAGCCTGTGCGAATTGTAGCCTCAGTTTCCAGTTCTT
AGCTGACAGGAGTGGCACCCATTGTAAT
>NODE_911_length_290_cov_1.058621
TTTACTTAACATGTTTCTCATCCTTCCACTTACAGAAAATCAGTTAATTATTCTGTATTA
TTACGTTACTTTATATCGTCTCAATATGAACAGTAACTGATTTATGATGCATCTTTTAAT
GAGACTGGTGGGACTCAATCACATCAGTAAAGTAGCTCGAAAACCGAAACAATGGAACAA
TACAAGCACACATATCTAGGAAGTACTGCAGCGTCAGGTGGTAATATTATGTGGTTTTGT
CAGCACATGCAACACCTTCCACATTACACAGTCATTTCATCCATTATTAATGCAAAAATA
ttgatgagagcagctttaatcagaaccatcataaataatgaagaccttcaatgtacagag
cagcagctacttgtgacactgtaatcttttggtctgatttgtggcacacaacaggaaaca
agtgtactttgaaa
>NODE_913_length_299_cov_1.046823
CTTTCATCGACAAAGACTGCAATTGCACATGTTTGACTTCCTCTGCAGAACCTAAGCACT
AAATAACATGACTGTTATTTCGGAGGATAAATACTTAGACCTGCGTGTGCAGCTATATAG
AAACAAATATTCCAATGATTGAATACTGTAGAAAGTACAGAGCATGCTTGTGCCAGTCAT
CACAACAGCACTCTGAGCTTCTATTTTCTCTATACCGTGCCATTTATTCTGCCCTTGGCA
ATTTGTTCTTATGATTGTACATAATTTCAATCACTTATTGAGAAGGGGAGAACAAGCACT
ctgagcttacaggcctgctggcacagttgctctccatgcaattagttcacagtttattta
aaactgtttgattctacttctgattcccatctcctcttttttcagaagagttttctcttc
ttctctgttccttcagtggtcag
>NODE_915_length_155_cov_1.554839
ACACTGGCTGCGATATGCACTGCCCATTGTCAGTGAATGGGACAATGTTTTGGCCAATAT
CTCCGGAACCAGACGTGCTAGACACCTGGAAATGCCACCTGACCCACCTAATTTGGCTAT
GCTGAAGACGCCAGTCTCAGTCCCCAGTCTCTACGACCTTCCCGTCCCGAGATACAGCAA
AAAATCACAGGTTTGTCCCACTTCCTGACGTCGTAGAGACTCGGGATGAGGCTCAGTGCG
ATCGCGGCGGCAGCAAATGGGGGGGTAGACACAAGTTTCATGTCTCTAGCACTAGCCGT
>NODE_916_length_372_cov_1.190860
GTTCCTTTCTGGATTTTATATTTGCATAATTGTTCCTAGAAGTGATGAGTGTTAAATCTA
AGTCAATATGTACTCTTTTCCACTGAACTGTAATGTGCAAACTTAAATGGTGATGTGTAT
ATAAGAGACATCTCCAAAATCCTCTGGATTGATCTCTGAGATTAACCCATTTTCCGACCC
AATCAGTAAGTCAATACTGAACAAACCACCATGAAACATTAGCATCAGATCACCCTACAC
TGATGGAGTACAATCCTGAGTTCAAGCGCAGTAATATGGCATCAAAACTTCTCCATTTAC
AGACTGTCTCTGTAATTTCTTGATTCCTTTCTTTTTCAAATTATATATATGTGTGATGCA
GAGAATCCTTTTTCTGTTCATACCATCTGATGTGCTTCAAACAATGCAGCATTGTCCCCG
TCTTAGTCACTCTGACACCGTCTAATTTAGGCGAAGAGAGAAAAAAACAGGCAAAcaaag
agcctcatgtctcgaataaatgttcattttgcacag
>NODE_917_length_301_cov_1.033223
TTAACTGATGTATCCAGAAGATAAATCGCAGATTAATCATGATGAAAATTAATAATTTCA
GTCCCAGTTATTTAATTAAATGGTTGATTAAAACTTCTGAACACTGTTTACGTCTGAATT
TGTACCCAAAAATTTGTTATTGTTGCTTTAATTAGAGGATGTTGGAGTTTTAGATTCCAT
ATATTTTAATTTCTGAAGATTTTCCACCAGATAAAGGACAAAACTTAAGTTTTTTTTGAA
GTTTTGAAGTAAAAGTGGCCACATTTTAAAGCGTTTTTGCTCATTTATTACAAATCATGt
gtgttatttaatgtttttgcttatttttcaatgtctaccgcagtttgtttcggatttctt
gtgttatttttaggacctttgtttggcaatttttgatcctgatgtgctaaaatgtaaaat
acaggaaaagaattttctatcacac
>NODE_920_length_296_cov_1.087838
GTTCTCAGTGTTCTCCTCCCTCCTCTGTACAGGTGACATCACCAACAGTTAAATAGTACA
CACACAAAAATAATCCATTGTGCTCTTTCCAGCAGCTATGAGAGGAATGAAAATGGGAAG
CATCTGTACTTTCCTTTCTATGGTAGTTTGAAAAACATCTAAAAATATATACAAATCACA
TCCACACAGTGGTTTGTCTCAGATTAGTGAAGTTTGATGAACACATGCAGATCAGATTGC
GCTTTTGTCTGAGAGCAACTTTCAGCCAGTAGAAATACTGTAAGAGACAGTGTCAGTGTG
GCCAATGGATtggcgacccctgaagggaagagccaaaaggaaatgaggaagaagaagagt
gtggaaattaaatttaaatgcattatatcacacaaatgtaaaatttatatcgacacttcc
catttatgcgttttagagat
>NODE_922_length_494_cov_5.799595
GTCACTTCCCACCAAGGAAAACACAAAGCAATGACACAAAGCAATTTCTTGGCCATCGCT
TGTCATAAAACTAATTGATAAAGGAGGGTACGGTTGGAGTCTGTGGATGGCAGACTAGTA
CATGTGGCAGAGGGCGTACATCTTGATTGGCAGTGGCCATGTGGGAGAAAGAGTATGTAT
GTGTGTTGTGTGTGAGCACATTTCCATGTGTGTATGTGTATGCGTCTGGGTCTGTGTGCG
GGATAATCCTGGAGAATCTCTCTCTTTGAAGGGGAACAGATGTAGATTTACATATGTGGA
GGGTCCCCAGTCTGTGATGAGATTAGCTGGTTGGGATCTTTCTTCACAGCGACTGGAAGG
TGCATATTTAATAAATGCCTGGAGCTAGGCTGGGGCGTGCAGGGCTTGGCCCTCAGAGAG
CCACAGGACAAAGGCAAACGAGGCCCATGGCAGGCTGGCCCATATGGGAACAGGGTTGCT
TACAGATTGCAGTGGCCTTTCATTGGGTGTGAGACAAGGCTTTAAGGGTTTATATACAGA
GAGAGGGGAGCACTTGGTGGGCCACTTCTGCACCCTCTCCACAACGAGAGGTAAtaaagg
gattttgagcttgtagtgcctcatctgtgtgcttgttt
>NODE_924_length_599_cov_3.838063
CGAGGAGGAGAGCAGGGAAAGTCTCACACACCCCGAGAGCAGGAAAACCAATCGCAGTCA
TCGATAATGCAGCACATCTACTGGCTTCCTGCAGTAGGGTTTACATATGCTCTCTCCAAA
ACACACACACTAATACACAGCAGGCGACCGTCGGCGAATCCTTCCATCATTCCAGCGCTG
TAGCAGGCTGCGAGTCCAGCCAGCCGGGATCGGGGTCGTGGTGTGGCTGGCCAGGCGCCA
GGACGTGTGCAGGGTCTACGCCATGGCACTGGCCCTCGCAGGCTGGCAGCATTGAGAAGC
GTAAAGGCATTCAGTAGCGTGAATGTCCCTTTGTCTCAGAGCAGCGTGCCAGGCTAGCTC
TAATGAGGCAGCTCTTTGTGGCAGGCCTCTCAACATCAAGTGGGCTGGTGGACTCATTAA
CCTGACTACTGCAAATAAAGCAGGCAGGCACAAGAGACGCCTATGATAGCACACTTAAGG
CCCTGCTGAATCCCTCCACCACCACCATCATCCCTCCACCTCCTCCCTCTCCTCTTTTCC
CTTCAGTCTCTCAGGCTTCCCAGGGCTCCTCTGGCCTATTTCAGGTGTCCCAAATAAGGG
ATGGGGGGTGATTTCCACTTTCCTTATTCTGTCTCCTTCTTACCTTGAGCTTTAATCAGT
TTTTGGCTCTGCACTGTAACCTGGTTTTTGCTGAAAAATGAATGAACTAGGTTTGCTTGG
TCCCATGGAGCAGATGTAGTCAg
>NODE_925_length_332_cov_1.246988
AATAATCAATACTCATCTAAATGTAAATGAGAAAGTAGCCCCCTTTGATAGGAGGGTTTT
TATCAACCAACCAATTTTCTACAGGCACTCACTGGGCCTCAACCAAATCACCATCATTCA
GCTCCCATGTAATGGATAAGAAAGGGGAAGGGAGGAGGTGGAGGGGTGGGTGGGAGTGGG
GCTACGGGGGAGAAGAGAGGAAGGGTCATCTGAGATCAGCCACGTTCAGATGGCTGCATC
AATAGCACAGTTTTATTGTAATTTCCTGATTATTGCATGACAAGTAATGCCACATGCACT
AACCAGAATGTAAAAAACAAATATTCAATGCTAATTTCCAAAAAACTACAAACAGCTTCT
TTGTTGAAGGAACTTATACACATCTGCAGTATTTTTTGCTAGTTgatttgatggttttat
tgcaaaagagcattagagtgccagaatcacacataaaaatatgaatcttgagtgac
>NODE_929_length_356_cov_4.783708
TTTACTAATGAAGGGTGAACTAGAAAATGACTAAAGGAGATAGTAAACAAAGTTACCACG
CACACATACACTGAACACACTCGTACACGTGCGAGTGTGTTAATATAGTTAAGCTGGTGA
AAGCCAGCGTTCATGCATGTGTTTGTGTGCATCTCCCCCCCCACCACCACCACCACCAAT
GTATCTGGGCCTGCTGTAAAGAGATGGGGAGAATGTGGGCGGATGGGGGATTGGAGGCGG
AGGCTGGCAGCAGGGCAGTTGGCCGCTGGTGCAGAGAGAGAAAGAGCGGGGAAGGGAGTG
GGGGGAGAGTGGAGAGGAGGGGGGGTACAGCGGAGATAAATCATTAGAGAGCAGGTTATT
GGAAATGCAGGGAGATAAAAGAGTGAAGAAGCCAGTAATTGCCTTAAAGATCAGACTACA
AAGCATTACTTTGGATTTTACAAGGCCaggcagcaacaaaagagcagtaatttatgagct
cagtgtaaaagaatagcata
>NODE_931_length_145_cov_8.186207
TGGCTTCAGCGCTTCCACACTGGCTGCGATATGCACGTCCCATTGTCAGTGAATGGGAGA
ACGTTTTGGCCAGTATCTCCGGAACCATACGTGCTAGACACCTGGAAATGCCACCTGCCC
CACCTAATTTGGCTATGCTGAAGATGCCGGTCTCAGTCCCGAGTCTCTACCACCTTCCCG
TCCCGAGATACAGCAAAAAATAACAGGTTTCTCCCACTTCCTGACGTCGTAGAGACTCGG
GAGTAGGCTCAGTGCGATCGTGGTGGCAGCAAATGGGGGGGTAGACACA
>NODE_933_length_307_cov_1.381107
GTAATATTTGTAGCAGTATATGTAAAGGTATAGTTTTTTAGACACTTTCACAAAAGCGTT
GGAATGAAGTGCGCCATACCATTCAGATGCACAGACTGTGCAGTTTGTGTTTAGCGTTGC
GTTTAGCGCACTATGCACGCAGTGAAGCAGCTTTCACAGTACAGGCTGCTGTCAGTGTTG
TGCAGTAAATAAGATGTTTAGGCTTGGCTGCTCTGACTGATGGAAACGTGTGGCAGTGAC
AGCAGTCACGTTTTTCATGGACACTTTTTAAACAAGCTTCAGTGCCTCTTTTTATGTCCT
CCACACTAATTGGTGCAAATTAAAGCTACAATTAAAGGCTCCTGCAGGCTGTCCTGCCAT
ATTGGCTATTCCATTCAGTTGAACTCTTTCCAAAGCAGTGAATCTGAGGGACACCGCCAA
AAGTTGCAGTAAACTGGCCTGTTTGTCTCTa
>NODE_934_length_343_cov_1.481050
GTCCTTTTTAGGGATTAAAGATATCAGTGCCTCATTAAAGGAATTTGGCAAGGAGCCCAA
GTCGCATGCTTCTATATAAACTTTGTGCAAAATTGGAGTCAGAATATCAATATACTTCTT
ATAGTATTCAATTGGAAAGCCATCGAGGCCCGGTGACTTTCCATTTTTCATAGATGAGAT
GGCTGCTCTAATCTCTCCCTCCGTTATGGGGGCATCTAATTTATGTTTTTGTTCATTAGT
GAGGGTTGGAAACTCTAAACCTGAGAGAAAATTGTCCACCTCTTCCTCCCCCATGGTCCC
TGCTGATTTATACAAATTGTCATAAAATGATTTAAAAATCAAATTTATTTCTTTCGATGA
AGTTATCATCTGATCGTCTTTTTTGATCACTGCTATATTATTCAGACTATcttgctgttt
tagttgtctcgctaatattttaccattcttttcacctccctcatagaacttagttttgag
tcgaaat
>NODE_935_length_291_cov_1.295533
TTGTCTCCTTGAAAAGAAATATACAGTTGAAACTGTAAAAAAAAACAACAACCAAAAAAC
CTGAATTCTTTTAAAGCGAACCGTGCAGCCTCCTCGTGGCATCCCTGTATGGGTGAATAT
TTAGAACACTTGCAGGGAGCATGTTTGAACACGGAGTTCATCGGATCCAACCTCTCCTCC
CTCTGCATGGATTAATTTTGCAGAGATACAAATTATGAATCGAATGCACAGAAAGCTGAG
CTCCCAGCTCCGCTCAGGGCTGGAGCACAGCTCTCAGAGATGAGCTATTTATGTATGTAT
ATATATTTCTTTGTGATCATCTGTATCTCTtgaggagtggattgtttttgctttgcatcc
tgctgctgttgtctgcagggctttcaaagcgctgcgtcattcttgaggccagtcagcgtt
ttggaggatgaaaag
>NODE_942_length_145_cov_6.806897
GGTTAGTGCTAGAGACATGAAACTTGTGTCTACCCCCCCATTTGCTGCCGCCGCGATCGC
ACTGAGCCTACTCCCGAGTCTCTACCACGTCAGGAAGTGGGACAAACCTGTGATTTTTTG
CTGTATCTCGGGACGGGAAGGTCGAAGAGACTCGGGACTGAGACCGGCGTCTTCAGCATA
GCCAAATTAGGTGGGGCAGGTGGCATTTCCAGGTGTCTAGCACGTCTGGTTCCGGAGATA
TTGGCCAAAACGTTCTCCCATTCACTGACAATGGGACGTGCATATCGCa
>NODE_943_length_350_cov_3.617143
ATCGTCTGTTTGAAAATGTGCCCTCAACGCTCACATTTGAATATTGTCTAGACCAAAGCA
GCGTGCGAAGTGGAGCTATAAATTACATTAGGAATTAATGATTAGCCCGCAATCGCATCT
GATAATCTCCGTCCAGATACGGCGGCTGTCACCAAAAAACCAAGGCCACTTTTTCATCTT
CCTCTCAAACTGTCCAGAACCCATTCTGTGTGACTTCATAGGTCACCCCTCTCTGGTGCA
GTCACTGGTTTCCCCCCTCCATCCTCCCTCCCTCGCCTCACCCCTCACAGCCTCCCCCCC
TCTTTAATACTTTCTCTATGGAGTAAGTCGGGGGGACAGGCGGTCACGCAGTAGCTGGCT
TCATGATTAATGGTGTTTATTCTTGACAGAAGGCTCCTTTATTTATCTGCATTGCAGTTT
CACTGATACTATCAGTCACCTGAATGAAAAATATTCAGTCATACCAATTTTGCAGTATAA
TTGAGTAGAGTCAc
>NODE_944_length_344_cov_2.075581
ATTAGGAAGACAAAGGATAAGAAAGGAGGTCGGGAAAGAACAAGAGAATAGATGAAACAT
ACAGAAAAGGAAACATAAGGAAGGAAGTCAAGGGAAAAGAATAAAGCTAGAAGAATGAGG
AAAGTTGGAAAAAGGAAGGAAGGAGGAAGCACACAAAAGAAGGAAAAGAAATACTGATAA
GGAAGTAAAGAAGGAAGGAAAACAGATAACATAACGAAGAAAAGACGACACAATTACAAA
ACACCAATATAAGGAAGGCAAACAAGAAGCCATGAAGGAAAAGAAAAAAGTCAGAGGAAT
GAGGCAAGTCAGAAAAAGGAAGGGAGGAAAGAAGGACGCAGGAGAAGCTAAAGCCTAAAG
AAAGAAGTACAGTGGCACTTAGTGGGATTCCCTGGCCGTAACCCTGCAGCCATCAGATAA
ACATAGCGGAGATGGAAGCCCAATATTTCACACAAAATGCAGGAAAAGTgcagaaagtgc
tggagtaa
>NODE_945_length_311_cov_1.546624
TGTCTTTCAGCTGCAGTTTTCTTTTCCATCCATCTTAATCCACTGCATCTTCCTCTTCCA
ATACCTCAATGTCTCCGTCTCAATCTGAGTGTCCTCCTCACTTCCTTTGTCGCTGCCTTC
ACCTCTGCCACTTTCTGGCTTTGTCCTCTCTGTGCTGTATATAACACTTTGGTCTTACTC
ACTTACCCACAACACACATCTGTTTATACCTCTGTGTGTGTGTGTTTGAGATAAGGTATG
AGAGAGCACTCAGTTGATTCTCAGGGACAATGACATTCATTTTATTCAACCAACCTTTGT
TCTGCGTGCAGCACGGACACACTTTCTGTTATCCTCTCTCTCTTTAATCTTTAGCTGATG
ATGGCGGGATGCTGGGTTGTGACCCAAAGTTGTCATGGTGACAGATGACTGTTGACATCA
AACCTGTGGGATGGCTTTTGTGTGTtgttagtttt
>NODE_946_length_317_cov_1.624606
CTACTTAGTTTATGCTGAGAAGAGTTGCCGTGGGGCTGCTAAGGATCCAATGGGAAATCC
AGATCCAGGAGTCCTCTATTTACAGGCTCTGGATAAGCTAGTATGGGTCCCTGGAGGATA
TGAGGCAAAGACGACAGTATGTTTGCATGTGTATGTCTGCCTTAAGAAATATCAGGGAGA
CAGATGATTCCCATGAGGGGCATCATTGCAGGTGGGAATAATGGTGAGATAAACACATCA
GCGTTGACAAGGCAGAGACACAAAGAGATGGAAGACTGGGCAAAGCACAAAATGTCATTC
ACTAGTGCAGTCTGTTTCCCAGTTGCTAACTTTACAGCCTTGCCCTAAGCAAAATCCCTG
TGGCCCCTAGTGAGATAAGGATTtacagaagataccgcttgtcatcagtggaagggaaag
aaacatttggaggattttgatattaggggagtaaaggttag
>NODE_947_length_294_cov_1.693878
AGACTTTGTCTTAATCTATTTAATGTAACTTCATTTAATATATATATATATATCCATAAG
TGATATCACCTGATTGTGGCTAAACATGAAGTTGTTTGCCTTTTTACTGCTGTTTTGTCA
ATGGGAAGTTAATTTGCTTTATCATTTTTCCATCTCTCTCATCATCTCTCTCCCTGGTGA
ACCTTTAGGCTAATAAGACTTCATTATGACTGATCAGACCCCTGCATCCTGCTGTACTAC
TCGGTCACTGGGGTCATTTTGTGACTTGCCTTCTCATGTGGAACAATGCACCAAGAGACA
CATTATTTGTAGTTTGAAAATTAATAGTCAgttgacaacgttttcaatcacaagggcgac
ccaacgctgcgttttcaatttgaaaagcgatgttgctaatgtgtgcttataaagactggc
aagtggagggtgagaaag
>NODE_948_length_312_cov_1.583333
TCTAGTAGTCTACTGTGGGCTACACTGCCCCCCTTTAAATTCATGCAAGTCCCTTTGCAT
GGGAAGTGGTTGGGAACAGACTACTTTACAAAAAGAATTTTGGTCAGTTTCATCATCAGC
AACTCCATTTAAGGCCTCTGTAAAAGCTAAGCTCAAGCCCTGGAATAAGGACTGAGCAAT
AGAAATAAGTGGACCACCTAAACGATTATATTGCAATCTTTCTGGCTTTTCTCTTGTTCT
CACTGAACGTCTTAGTGTGTCACTTTGTTCACTTTCCATAGTTTCAGGCAACTTGTGTGT
TTCCACTGAATCCACTTCATCCTCTTGTCCATTTTCATTTAGAGCAACTTCTTTTTCACA
GGTATCAGGTAAGTTGCACTCGTTCTCGAGACTATTTTCTGTCGAGTGTTCTTTTCCCAT
GGGCAGGTCCAAAGGTGAGGTTTCTCCACTGATGTc
>NODE_950_length_376_cov_1.191489
ATAACACTGTGCACCCTGGCAGTGTAAATGAAGCCGGTACAAAAAAAACAAAACGACTTT
AGTAAAGGGCAGGAAGATTAACATAGGATCAGAAAAATCTGAGCTAATCAAAGAGATAGA
CGTAATAACAGTGACTAACAAGGTGGATATATTTAGATGTGGAGACATTTTTGGAAAGTA
CAGCTCCACTTGGGGTAATCCTTGAACCTGTTTGAGCAGTGCTATAAGCATCCTCCTCGT
GTAAGCCGTAATGACAGACTTCACTGTGTACGACATAATAGGGAAGATGAAGGTCATGAA
CACCAAATACAGATACAAGGGATAACATTAGAGTGAGAATCTAATAAGTACATCACATAG
TGCTCTGTGTTTCATGGTTGAGATGCTGACAGTCAAACGAAGCCAGCCATAGTATATAAT
AACTTTATAataataacttcatttatatagcacctttaagaacagtgttcacaaggtgct
ttgacaatcaaagcacataaacataaaaatcaagcaagac
>NODE_951_length_318_cov_1.446541
GTAACTTCGGCGTTCTCAGGGCAGTTGTCGATCCTGTCAATCACTGTGTCCTGGTCAAAG
TCAGACTCACACACATCTCCAACACCATCATCTGAGGAACAACAGCGGGAGGTTTAATTA
AAGTTAAAAAGATGGAGGATCTTTGTTTCATCACAAGGACGATGAGGTACTTGAGGTACT
TGTGAAGTGATCAGTCCTTTTCATTCACAGTGTTTTATCATTACAAGATTTTACACTATC
TTCACAAAAAATACCCAAAAACTCACATCCAAAAGAATTAATATCCTTGTTCAGAAGCTG
CAGAGCCGAATATAATTACAATATGATATAAAACACCTAAGATactgtttgttgccaaag
ggtgaaaaagcattttgttcaggagttattcaattttagtaaagtttgactaagttggat
ggacttgtattgaagctaacaatggtctacacaaggactcag
>NODE_957_length_497_cov_7.881288
ATTCCTTTGAAAGATTAATTAATACATGTAAATTATGCAAATTATGCCCATGCAAATATT
TTATGAAGACAATTAAGGGATCCATTAATTACAGTCTTTTTTGCTTCAGTGACATTCATT
CATTTAATTTTAATTTCACTTTAACTGTTTTGATGTTTAATCTTGCAACAAAGAACTTTA
TCTCTGTGCACAGGGTCGTGTAAACTTGCCGAACACATCGAGTGGGGAAGCGGCAGGGAA
CCGGAGGAGATACTGGGGGAAGATATTCGCATGTGCACCGTTGCCAGGCAGTACTGGCGA
GGTACAGTCCCAGTAGCTTGCCTGCCTGTGAAAAGAGCCACGTTCCCTCTTGGACCCGAT
TCAAAACACTGTAAAAGCAATTAATAAACACAGACTGTGTTAATATCGCAGAATTAGAGA
AGTGTGACAAAAGACAAATAGAAATAATTAGTTCTCTAAAATTATGCCCTCATTATTTTT
TTTCCCTCTCCCTCTCTTTCTCTCTCTCCATTCGCCTGCCTGACTTTGGAGTTGAGAATA
TACCCACACATTTCTCTCGGCTTTCATGCGAGTGATAGGCTTGTTTTTTCCCCTTCTGCT
TGTGTAATTTATCAACATCATTTTTTGCCATTTGAGGTTAa
>NODE_959_length_410_cov_4.151219
ATCTGTTTCTGTTTCTTAGGCTTCATTCATAATCGTACTGGACATTTAGTAATTTCTGAA
ATAATAAAGCAATGAAACCTGCATGTTTTCATTAACAGTGCCAAGGATCACAAAATGTAC
TGACGCTCACGTGTTTTTAAATGCTTTTTAATGTAAAATTGCAGGTGTTCACAGATCCCA
GCAACCTTCAGCGCCACATCCGCTCCCAGCACGTGGGGGCTCGCGCTCACACGTGTCCTG
AATGTGGCAAGACCTTTGCCACCTCGTCAGGCCTCAAACAGCATAAGCACATCCACAGCA
GTGTCAAACCCTTTATCTGTAAGTAAGAGCTTTGGAAGTTAATGATCGCCTTATTCATGA
CAGTTCATTATTTATTTGACCCTTCTTCTTCAGTGCAGTGTGTTTTTTTTCTATGTACAG
CAATGTGTTTACGTCTTCTGAGCCAAACACACAGGTCCAGGGATCCAATTTTTATTACTA
TTCATTTTGATTGTATACTGTAAATAACTGAGCCTGTTTACCTAAGCACCTCTTTGTCAA
ACTGAAAAcattaa
>NODE_960_length_311_cov_1.832797
ACCATAGATCTCAACCTCAACATATCCCCACAGAATCTCCCCACCTCATACCTCTGGTCT
CCACTTTCTCACACAGCATATTAGGACTTCACGGGACTCTCAAACACAACTTCACAACAA
TACAACAACAACACCCAGCCTTACAGAATCACCGGACCATCTCTGCTTTTAGAAAAAATC
ATAACCTACAAAATATCCTCACAAAATCAAAATTCTCAGATCACAGACCTTCACCATACA
CACAACTCACCTCATACTACAGAAACAGAAAATTTATCCATAACCCACACGCTAAAACAG
CTCTCCCAACCCTTGGTTCATTTTCACTCCACAGCAGCAATATTGTCTACATCATCACAT
GCACCTTATGCAAAAAACACTACATTGGTGAAACACAATTCAGCATACACACTCGGCTTA
Aacaacacctctacaacattagggaaggtagtaag
>NODE_961_length_309_cov_1.239482
ATTGTAATAAAGCGACCTAGATGAGACTAATTTATCCAGGCTTTAGGAAAATGTACAACA
TTATGTTGATAGCTAATGTACAAAACGCCTACTGAGATCTGAGCTTCTACATCATATCAT
TAATGACACCAAAGTCACTTTGAGGTCTATCAGAGACGCCTAGAGTGAATTTATTCATAT
TGTCAGGTCCAAGAGCTAGCTGCTAAAACACTGAAATAATGAGCACCCATATACGTGATC
GACCCTTACTGTTCTACTTATTTCTATAATCCTTCCACCTCTCACTTCTCTGCTTCCTGT
CTACATCTCTAACCCTTTCTGCACTGCCTCGTGAAAACAATTTCACACTACGTCAACAGc
gactaccttcaaaatcttctacgcattcaaccacacatgccacacttcgtcaaaaccttc
ttgccataccatttactccaccctcaatgcaac
>NODE_966_length_307_cov_1.713355
ACACTTAGTCATCATCTTTCTTTAGCAAATTTCTGCTACACAGAACAAAACAGAAGACAT
TAAAACAATGAAATAACACACATGGAATTAAAGAGAAAAGAGTTTTTAAAAGCAGCAAAA
TATGTTTTGTATTTCTGATTCTTCATTCTCTATCCAGTTTCTTGAGGTTGTCCCCTGCAG
CTTTTCAACAGTCTTGAAGGAGTTCACACATATGCTGAGTTCTTGCTGGCTGCTTTTCAT
TCACTCTGCATTCCAACCCATCTCACACTATCTCAGTTGGGTTTAGGTGAATGATGGTTG
AGGTCATCTGATGCAGCTCCATCACTCTGCCTCTTATAACAATAATAATACTTTTTATTT
GTATAGCACCTTTCACAGACAATAAGTCACAAAGTGCTCCACAttcagtggaataaaaac
aaaaatgcaaaaacaatagtacaaaaccaat
>NODE_968_length_175_cov_1.051429
TGTTCAAATATGATAAATATGAAGGCAAAAGCTGTTTCAAGTGACATTGTGTCAAGAAAG
TGAGTAGAGACACCGTTTGGCCAAAGTGGCCTTTTCAGCGCATGAAACGCTGTTTAAGAG
CATAAAAACAGCACTCCTGCAGATGTCACAGAAAATGTTTACAAACATGTTTTGGCCTCA
CAATGTGTTCAAATATGATAAATATGAAGGCAAAAGCTGTTTCAAGTGACATTGTGTCGA
GAAAGTGAGTAGAGACACCGTTTGGCCAAAATGGCCTTTTCAGCGCATGAAACGCTGTTt
gagagcattagagcagcac
>NODE_971_length_300_cov_1.046667
AATAATAATAAAACAATGCACTGAGAAAAAAATAAAAATGATATTTTAAAAAAATATAAT
CAACAAAATTTAAAAAATTACACTGAATTAAATGTAGTTAAAATTGCATGTAAAGATAAA
AATGAGAAAACCAAACCAAAACTAACATATGATGCAAAATAAATCAAATGTAATAAACAA
AATGAAAACAGATTTTAAAAATAAATACAATGAAACTAATGAAACAAAAAAGTAATAAAA
ATAAAATAAAATTAATAAAGATACTAAAACAAAAGTAGTTCATATAATAAAAATAAGTTA
aaataacaaattaaatataataaagcaaagacagtaaataaatgcaataaaagtaaagac
aatgtatgtgtgtaatgaaaatgaccaaattaaaacaataaatataataaaattcaatta
acacataaaaaataacaaagtaac
>NODE_975_length_537_cov_6.117319
TAAATCGGGAGGCAGTACACCGCAGTGAATTTGTAACTTGTTCTGATTTAGCATATATTA
TAGCATATTTCTTGTAAAGTTGGTTAATAGCTGGTGAAGGCTGCAGGAAGATTTCTGGAA
TGAGTCCAGAAAGTAAAGGAGTTGGTGTCTTCCAATGTTCATGGGGCAATGGAGGTCTAT
CCAGTTCAGTAGCTGGTGCCGTCTCCTCCTTCATCTCCCGGTGCATCTCCTCCTAAGCCT
CAGCTCAGCTAAAGAGAAGCAAAAGAAGAGTGGAAGAAGGGAAGCCCTTATGTTCATGTG
TTTTGATTAGCAGGTAATGATCTTTGATCTAATGCGCTGACTGGGAAAGTGCGGCTCCCA
TTGAAATCCGGTGGATGCTTGGCCGACCTGGAGCCAGTGTCACTTCTCGTTAGGGCCTGC
GGCTCCATGACCTCCCCGTTGCCAGTCCCAGCCCCCTTCCTCACAGCATGAGCACCCTGC
GTAATGATATCAATAGCAGCAGGGGTGCAATGAATACAAATCCGCGTGCAGAATGTTTGG
ACAAGAATTCGCTCCCAGCCCTCCCTCCTCCAGCCGCCCTGCTCACCACCGTTCAACCTC
TATCCCCCACACAAAGGGCTAGGTTAGGTCGTAATGTGGATGGTTGATTTtgtacaaaaa
taggtggctactgcaaagaac
>NODE_977_length_145_cov_5.082758
GTCTTCAGCATAGCCAAATTAGGTGGGGCAGGTGGCATTTCCAGGTGTCTAGCATGTCTG
GTTCCGGAGATATTGGCCAAAACGTTCTCCCATTCACTGACAATGGGCAGTGCATAACGC
AGCCAGGGTTCGGGTTAGGGTTAGAGTGTCGGCCTGGGTTTGGGAAAACGGTTAGTGCTA
GAGACATGAAACTTGTGTCTACCCCCCCATTTGCTGCCGCCGCGATCGCACTGAGCCTAC
TCCCGAGTCTCTACGACGTCAGGAAGTGGGACAAACCTGTGATTTTTTG
>NODE_978_length_370_cov_2.740541
TTCACCCCTTTGAGCCTGCGATGCCGTGTTTGAGGATCTAACACCAAATTTTAAAAGTAC
TGGCCTCACAGCAGTTATCTGTCAATACATGCAATAAATTAGCTTCTGTCTCCTCTGCCC
TTGACAAAGCATAGAGGACATTATTTCCCCACCGCCACCCATTTTCCCTCCCTTTCCCCT
CTTTTTCTCTTTCACTCTCACTCGTTTCCCACATAGAAAACCAGCACAGTTAAATCAAAC
CAGTTCAAACCATGTATCATAAGAGAATACCTTCGTACTAAGTCACCTCAAGGTCACAAG
TCAATCATGCATATGGCTCTGTGTTGTCTGCTGCCAAAATTTTACGATGTTTTCTTCGGA
GGCCTCGAAAACATCCCTTTGTAATGTGCAACAGTGCCAAGTTTTAATGTAGCGTCTGCA
TGGATTAGGAACGTCAACCCTGAGTGATCCCCGGCGATCAATAGCACATTCGAAGGAGAC
AGAAGAAGAAGAGGGGGAGTGACTGAAAAGAGAt
>NODE_979_length_363_cov_1.550964
TACCTCTCCGTTTATTTCACGCCTATCACAATGTCTGTTCATAGAGATACTGTCTCGTAC
GGCGGTCTAATCTGTCCCAAGGATGATGTTATTCCCTTTCTTTCTCTGCTCGTTTCAGCT
GCTCCTCCCTTTATCCCCTTACTGCTCTCCAGAGAAGAGGAGCACAAATAAAACAGTTTT
TCTTTCATGTAAGCAGAATGTAGACAAGAGGAGGACCATGTGTGACTACCACATAACCCC
CACCACTGCTGGTTCTCCCCCTCCTCCTGCTGCTCTGAGTTTTCTTGCTTTTTGTCTTTA
AGTTTGTCTGTAACCCCGTTTGAATGAGATATTGCCATCACACCTCAGCACACAGCTTCT
CTGTAGCTCCTCTACTACATTTTGCACCCATTGAACCAGAACAGATGTGGAGTAACATCA
GGCCAGTCTCACTTCATCTGCCTGtaatgactcactttatctgtgaatgtgtttaaaatg
tgtctactgggctttctttgcaggcac
>NODE_980_length_393_cov_1.170483
CTTACCGTAGTGCCTGTAAGCTCCTGTTTTATATTCATAAATAAATCAATGTAAGACCGT
TCCTGTCTGCCTGGTCTCTGTCTACATCTGAATTCTCCACCATGACCCACTCATATGAGC
CCCTGATGTTCTTAAGTAAATTAAAGGTCTTACCAGTGACTTCCTTTTCACATAGGAATG
GGTACCGTCCAGCACACTGAGCCTTCCTCCACCTCCCCAGCGCCCCCAATGCCATCTGAG
AGCAGACCTCCTGACTGTCTGTGTCCCACCTCTGTGGTTCCACAACCCCATCCTGCTCAG
GACCTTCTCCTCCTAAGCCCTGCAGCCACACCCACACAGTGGTTGTCCTGAACAAAAACA
GAGATGTAAGAGTGTGTCTCCTTTAAAAGATGGACAtcagataaacattgtttgtagaac
tcacactggaaaagagtagaagatgaaactttgcagctcttggctttcaggacaagctaa
attccctcctagagtctctctgcatgaatcctgagcttctaaccatgacgatgtcat
>NODE_982_length_329_cov_1.826748
TTTACAGGATATGTGATGACGCCTCAAATTATCAGCAGATTTTACTGTCGAAGTTAATGA
AAAAATGATTGATTAACTTTTATTTATACACAGAGGGTTTATTCAGGGCTCTGATGTGGG
TCATCAGAAAGAGAGGAGAGAAGGAAAAGAGAAGTCAAGGCTGAGAGGAAAGGAAAGAGC
TGAGGATCGAGGAGGTGATGAGTGAAGGGAAGAAGAAAGGGGAAAGGAAGGGGAGAGGAG
AGATGACAAGAAGCGTTAAGAAAAGACTGAATGCACAGAAAAAGAATGAAGGGAGTAAAA
CTGATGAGTGGCAACTCGTGTCTTTAATATGAATGAAGATCGCAGAGGATGGTGAAGGAA
ATAGTTTGGGAAAGGAAGGAGAAGACGGAGAAAATAAAGAGACAGAAACATAAGAAGGGA
AGCTAATGAAAGTCAAGAAACTGAATGAAAGAAACTAAAGGATAAAGGGAGAg
>NODE_983_length_305_cov_1.245902
GTCTGGTGCACAGAATCACAAATTTTTCTGTTGTTTTGCCTGATATCAAAATCGTATTAT
ATGTGTGTCAATCAGTCGTAGGAAAGCTAGCAGGTCTGCCAATAGAGAAACTTTTCTACT
CTGGGGCTCCTTAAATAGCGAGGGTAATGTAAGATGTCATGAAGCACTGCAGAAGAATTA
CTGTGATTTTTAATTTTTTCTTCCATTGAGATCAGTTTCTGTGAAGTCCCATTTATGGGA
CTACATCAAAGTTGTCAATGCACCGAGTGTTTTTACAAAGCATTACAAACTCTGTCCTCC
TGTATTATGAATAATGGTGGCAAATTTCATTTGACATTACAGCAATTTCCCTCAGCTCTA
ATTGTCCTTGGGAAGTAGCAATCACTGCACtgtataacagaaaccgttccccattcatca
ccaggcataataagctttattatggtaac
>NODE_984_length_337_cov_2.501484
AGGAAATATGTGTTATTTTTCTACATCATCATTATCATTTTTATGGTTTTCTTTTTCATT
TGAAAGGAGGACACCGAGATATTTCTATTTCAGTTTTAAAACAATTTTTGTCCTTTTGAG
ATCAATGGTGTGCATTGTGAACTAACAGTCCTGTTACAGAGCTTAAGTTAAGATTGATGG
TTATTATTACTGTATTACTGCATTATTATTCGGCATTATTTGCACTCTTCATTTTGTCCA
TTCCACTTGGTGCATGTTGAAAAGACATGAACATGAGCAACATTATCATTAACCATAATC
AGAGTAATGTGAATCATTTGCTCCGTTCAACATGCTTCCCCCCTTCCTAATTCTTTTTTC
CCCAAACGCCCTGAAGTAAAGATATCTTTCCCTCCCACTCACTCAAACACACAACGACAC
ACCAAATGTCATCTGTGAACGTATTAATTACATTCCCACAATCAATGGAACACATTAAGG
g
>NODE_985_length_425_cov_6.498824
CCTTTGAAAGGACTTAGCAAACAGCTCCTCACCTTGAGGACTCCTCACTTCATCTATTTG
TGTGAACGCTCAGCTGAAATGATGACAAGGTGCAGGGGTGCACAAGGTGAGCTATTGTTT
TGGTGTGTAGGAAGTGTTGTGTTGTGTCGTATGCATGCATCAGGCAGTCACTTAAAGAAG
TGCTTGCCGTTCCTGTGAATTAACGAGCAGTTGGGAAGAACAGGCCAAGGCGGTGCCATC
TGTAAATGTCACAGGCACTGCTTGCTCATTTTACACATCATTAAAGCCAATATTCCTAAC
CTGTATCAGAGCAATCAGGAGCAGGCCATTACTGCGACAGGGGCCCCGGGGGAACCACGA
CCAAACTCAGAAAGAAAAGAGCAGTGAGGAAGAGAAAGATAGAGCACACTCTTTATCTCT
CTGACACACACACACACACACACTTCTGCACACTTCTACGTGCACACGCACAAACAAACA
AGCAGCACACCTTCTAAGAATAAACAAACACATGAAATCAGCACCAATACCACTACCCTA
ATAGCTAGTGCATTTAACAGCAGAGCACa
>NODE_986_length_145_cov_3.275862
CCATTTGCTGCCGCCGCGATCGCACTGAGCCAACTCCCGAGTCTCTACGACGTCAGGAAG
TGGGAGAAACCTGTGATTTTTTGCTGTATCTCGGGACGGGAAGGTCGTAGAGACTCGGGA
CCTAGACCGGCGTCTTCAGCATAGGCAAATTAGGTGGGGCAGGTGGCATTTCCAGGTGTC
TAGCACGTCTGCTTCCGGAGATATTGGCCAAAACGTTCTCCCATTCACTGACAATGGGCA
GTGCATAACGCAGCCAGTGTGGAAGCGCTGAAGCCAAGATAAgttcccg
>NODE_987_length_435_cov_1.245977
GTTACCTGTTGCAGCTAAAGTTATGATGCCAATTAAGTTCCTTCTTTCTATCAGTTACCA
GCTCACATCCCTTCTCCAACATCCGTACACTGAGTTCAGTTCCTCCTCCTCTCCTTCATC
CCTCACTCCAACATACCAAGGGAAAGTCCTGCCATCTGGAAATCCTTTACTGTTATTATT
ATTAGATTGCAATGCTTTCTTGGCATTTGTCTCTGGCATAGAACTCTTCTCACTCTTTTT
TAGTCTTGTTCTTTCTCCTTTTGCATTCTCAGTCTTTCTCAGTCTTTTGTCATCTGTGAC
ATTCTTAAAAACAATTTAGAAAAATGGCAGCTCACTGTTGTAGCTGCTCATTGAAAACAA
ATGTAAAAAAACTGAAGTTGCATGCAGTCCATTAACAAGACAAATGGCATATTCAAATAA
ATGCTTAACAACAGATAATTGCTTACAGGACCTCCATTACTGGCAATGTTGTGTgttcaa
agttcagatctgttgaacatcctagcaacgttagcatagctagcatagagtacactatca
ccacgagttcacaaccttgtttttatactgtaatgtgaa
>NODE_988_length_314_cov_2.089172
ATTACCTTCAGCTATTTAATCTTCCACAGCCAGCTAATAATAATGACTGTCCTCCGTGAG
TTTAGTGGCTGTATTAAAGGATAAAATATTTAGCTTCCTTTTGTTTCGGATGCCGAAGTG
TGCTTAAAGTTTCATGTCGCATTACCGATTCTGGTCCAGATCTACCCGCTGTAAGTCTTC
TCTCCACTGACGATTTTTTTCAGGGTTACAGGGGTGTAAGAAACAAATACAGAGCTGATA
TATATATTCTTTCTTTGCCACTTCTTAGCTCCTCACCTCTGCTGACTCACTCCTGCCCTC
TGCTCAGCCTGCGACTTTGTTTATTGCCTTTTCTGTCCGAGGATTATGGGATTTGCTTTT
TTTCCTCAGTGGACTTCATGTTACGTAACGGTGAGAGCTTTAAAATGTGCAGCGCATGAT
GAAAGGCATCGgtgtggtcgtacttcacgttctgatga
>NODE_989_length_295_cov_1.054237
ATTGGTAAAATCTGGTAATCATGGAAATTGTGCGAACATATCACTGCAGCAAAACTGGTA
AGTCATTCTAAATTCTACGTAGTATACTTGGAAGGCTGCCTCGCTACATAATTAAATCCT
GAGTAAGGAAAGATAAGTCATTTTAATTTGAGTAACTTTGGACCATTCACAGCATGTTTT
CATCATGCTTGACAAATTTTGAGTCATTTATACAAGCTTTGTTTCACTTTAGATATGTGT
TTGTCACTTGGGGCAAATTTTGTGTCCTTGTAGACAGATTATGAGCCATTTTGGACAGGT
ttttcttatttcctggataaatattgagtcattcagaacatgtttagagtcattttggat
gaatattggttattttagacaagttttgagttctattggacaggtgtggggaattttagc
attctggatacaatttgaa
>NODE_993_length_445_cov_1.292135
TACAGCAGGGAACTGATTAGAGCTGAGTGGCCACCAGATTAACAGCTAATTGAGCGCTAA
TGTCTGAGAAGAAGACGACAGCTCCGTGTTTGATTAATGAGACAGTTGGTTTAATGTTGT
TTTTGCTGCGACACTCACACAGACACACACCAGCACAATGACAGAAACACACAAACATCC
ACACCACACAGTCCTAACCGGTGATTAGACAGAGGTGAGTTCAGGCTTTGCGGTACCAAT
ATGAGTGAATAATTTATTAGAAAATATACAAGTTCTTCTCTGGATTGGAAGCCACATCCG
TCACACAGCTGGATTAACCTCCTGTAGACCTCAGAGATACGTCAGCCTCCTTACTGCTGC
ACAGAACCACTGATGCTAATCTGCTTCAGCTTTCATATGTTATTATATATTATTATTGTT
AGAGGGACGATTCCTTCTCCTCCGGAGTGTCATCAAACCGTGATCTCTGACCTGCCCACA
AAAATAATGACCACTAAAATGATTAAAGACATTTTAATCAGTCAGACTTAATAAAGTAAA
CACAGGTTAGGTaataagttcagggcgcttcactgaagattaaagatgg
>NODE_994_length_291_cov_1.010309
ATTCCCTGAAAATGTCTTCCACTCATCTTTGCTCCTCTTGTTCACATCCTTCACGCAGCG
TAGCAGTCTCACATAAGACACACTGCTTGGCCAAGCAGAATGACAACAGCCCAGAGAGGA
GACAGCAGCATCCTCGACAGTCTACAATGACAGAGCATTCCCTGGTCATCAGGCTCCTAT
GGGCTACAGAGCACTTTTGCCAGAGGTGTCTAACAGAAAGTGCATCTGCGTCCTTCCACA
AAGAACTACACGTCGACACATGTGTTTTTTGCACTCTAAATGTTGTGAAGTATAGAACTT
ctttggagaatgaacttaattcattagaaagtaagactgcagctaaaaacgattttgatt
aaggcattaatctgacaattacgttcataattatttaattaaccttttggtctacaaatg
tcagaaaatactgac
>NODE_996_length_302_cov_1.807947
TTATCATACCAAAGACTGCTGGGCTGGGCTAAGCTTCCGATGTGTCAAAATCCCAACAAC
ATGAACACAGACTTTGACAAGTAAATTGATGTTTAATACAAAAATAAAAGCGCATATAGG
AGCTACAAATAACATACAATAATGTCACAATCACACAGTATATAGAGCAGCATTCGGATA
GCCGGCTATTAAGATACAACGTAGAAATTCACCTGCTGCTGATTCAATCTCCTGGTGGGA
GCTTTATTTTGAAGGGGCTGAGCGGAACGAGCGTGAGTCGTTGTTGCGCAGCTTCAAGGC
AGGTTGAACAGCCTCGGTCCGCTCAAAGACTCCGCAGAGGCAGCAGGCACGTTTGAGGAC
ACTGACAGCTCTCAGAGACTGCTATGACATCTCGCAGGTAAAGTGGCCTTTGTTTTCCAC
ACTGGCATTTGCTCCGTCTCACCACA
>NODE_997_length_436_cov_8.197248
ATTACATTTAAATGATATACAACAGTAACACAACTAATTAAAACTACCTGAACAAGGCGG
AAGACTATAAAAAAAAAGAAATCTATTGAAATATATAACAATCCTACAACAGCATGCAGT
TTCACCACACTATCTTTCAGTATACTATTTCTTACCCAGCACTCATTACATGATAAGTTG
CTACAAGGAGGCACCGTGACAAAGAGCCCATACACTGGATTGAGGCTGAAATGAAGCCGG
ATGGAGTTGGGGTGGAGGTGTGTACAAAGGGGGTGAGTGGGCTCTGAATACAGCTGGAGA
GGTGAGAGGGACCTACTTGCAGCGTGGTTTGTTAAGAGCTGTTAATGTGCACATCCCCTC
ATTCTGACAGAAGTAATCGCAGGGGTTGGCCAGCTCATCACAACGTTGGTTCTTGAACCC
TGACGTGCAGCTGCAAAACATTGTGTTGGGAGTGATAAAAGGGCCCAGAGAATGTTGAAC
TTTTGGCTGCTTGATGAATGGAGACTGACACACTAAACCCTTTCAGCAGCTTCAGTTATA
AGATGGAGCAAGTCAGTGTTGTGTCTGCATCAAGCAAATa
>NODE_999_length_303_cov_1.075908
TTACTTACTTTGTATTTCAAAAATAATAAAGAACATGCAGCACATTGGTACATACAATGC
AAGGTGAGACATGGACAGGGGCATATTTGGCTAGAGAGAAGAAAGAGAAGCAAATGTGTA
TATAGTCGTGGCTTCGAGAACAGAGGAATAAACACTGTTAAAGAGCAAGGCAGGCTTGGA
TGTAGAAAAAGACAGAGGAGCACAGACTCAGCGAGAGAGGGAGAAAGAGATGACAGAGTA
GGAGAGCCAAGTCCAAGCCCAGCTGCTCTGTGAAGCAGATCAAAACCCATGTGAGGCAGG
AGAGGCTCCCAGACATGTTTGATTAAACCAAAATATATGAGGCGGCCAAGATGAGAGCCA
GGCATAAAGAGAGGAGGAGAGGGTAAAGAAGGGGAAGGGGTATGGAGTAGGTAAATCTCT
ACAGAggacagaaacataaggaataac
>NODE_1000_length_394_cov_2.439086
TGAGAGCAGCTTGAAAAAACTGTCACTGTCTCTAAATGAACAGAAAATTTAAAAAAGGGA
GATCATTAAAGGAAACAATTCAACCTTATGTATAAATAAGGACGTGAATGCAAACCTGGA
ACCACTTGGCGTGGCGGAGAGACGCCAAGGCAGTTAGGCATTTCTGCCTGTCCAGAACGT
CCGGCGGATCGTTGACTGTTCGCATTTCTATTGACGAGGTGGGGTAAGAAGAAAAGGTAC
AGTTTGACCAAGGGGGTCGGCTCTGTCTTGCAGCTCAGGGAGTAGCAGCTTTTCCCAAAC
CACCAGCAGCAGGGAAAGGGGGTCCCAAGTACCTAATGTGTAAATATTTGGTCCCAGTGA
ACATAATATTCACCCGTCACAgatcgcagctaacttttccataatgtgtgcaagtaaaaa
gattgtcagtgagacacagcggcgtttacaacaatgcatagcatgttgtgcatgtatgag
cactgcactacagtaaagacccctttccctaagcctcttggcttgggtttgctgctcc
>NODE_1001_length_297_cov_1.693603
GTGACTACGTGTGAAACTAGAAACCGGGCTACCTGATTTTAAAAGGAGAAGAGAGTGCAG
TCAGACTGAGTGAGCGGATGCTTTCTGATGAAGCTCGGTTCAGATTTCTTGCCTTATATT
CATCCGTGTTAAAAATTTAGAGAGAGGAGAGGAGAGGAGCCTTGGTCTGCTACATCAACA
GCACTTTAGGAGAACACTGTGTTCCTGGCCCACTTCCCATGCAGCTTGACAAGTCCAAAG
AGTGGACAGGTGGTGTGGGGATGGTGCTGGAATGGTATTATGAGATGATGCCCAGTGGCC
ATGTGGCATCGCCCGCTCTTCGTATGGAAGGAGAGGAGTCTGCGTGCCCACAGTGACCAC
AGCTATGAGTCACTGGCATTGCCACTTCCTGCCAAAGTGGATCAGAATGAGTGGGGcttt
gggtcagggcaaggctagaac
>NODE_1002_length_435_cov_1.733333
GTAACTAAATACACATTTGGTATCTGGTTTAAAATGCTCCGGAAATATAAAATTCAAAAA
CATGCAACAAAATTAAAATGGATAGCATATGATAATAAATTTTTGCCAGCTAAATTGGAC
CAAAATTATAAATACTGGATAACCAAGGGAGTCACAGCTTGGTGTGTTCTGGAGAATAAT
GGGAGGCTGGAGAGTTTCCAAAGACTGACACAAAAATATCTATTTGAAAAGAACGATTTT
TTTCGTTATCTTCAAATGAGAGACTACTACAAAAACGAAATACAGGTGGATCCCTCTGTG
GAAGAGAGTGAAGTAGTTCAAATAATGGTGAGAGCTTACAACCACAGCAATATTAGGATG
ATTTCAGCATTATATAAAGCTTTACTAAATGCCGACAAGCATACAACTCTGAAAGTTAAA
TCAAAATGGGAAAAAGAATTTGACATAGAAATTGATGATATGGATTGGCTAGACATGTGG
AAATGGCATCATACAACTACCAGCTCTCAGACATGGAGGGAATTTGCCTGGAAAAATCTC
ATACGATATTTTATTACACCCGAGTTAAAAAGTAAACAa
>NODE_1004_length_381_cov_1.275591
CCTTACTGAAGTTAAACTTGTAGGTGAAACGCTTCCCTTTGGTTTTGTGCAAAATACGCT
TGTTGTAGTAATACCTACAAAGGAGGAGGAGAGGATATCGATGGAGGGATAGAGTGAGGT
GATAAAGGATAAAGGAAAAAGGAGGAGGAAAGGGAAAAGAGGAGGGAAGGATTAATATAA
TGCTCACATCAAGGTTTCATTTTTCATCGCTATAAGAAAGGAATGAGTAAACAACTTCAG
CCCTGTGAGGCAAGAGCTATGCTGATTTCCCACTGTTTTTATTCATCTCTTCCTTCCTCG
GATCAATTCATGTCTGACTGCTTTGATTCAATACAATATGGTTTTGTTAAATGAAATTTT
ATTCAGCTGTTAACAGACAAAAAAAATCAAAAAGCCAAAACTCCTGTGAACCCAAGCATA
CAGAAAATACAGAACAGAAATTTCCTTTCATTAGACCAAGAACAAAAAATAATATGGGCG
TCGATATCATATACATTTCagacatcaaaataaacgaaaagatac
>NODE_1005_length_308_cov_1.464286
CAGCCATGGGCCAGAGATTTGCGCCCTCCTATGCTAACCTCTACATGAGTGAGTGGGAGC
AAGAAGCCCTAGCCAAATGTCCACTACAACCATCCCTCTACCTCCGTTTCCTAGATGATA
TTTTTGGTATTTGGCCACATGACAACTCTCACTTTCCCAAATTCATTGATATTCTAAATA
ACCATCATCCAGCCATTAAAACCAAACACACCATAGACTCAGATCAGATAAATTTCCTCG
ACACTACAGTTTTTTTCAGGCCACTCAACACTACACACAAAAAATTACAGACCAAAGTAT
ATTTCAAACCCACGGACACGCATGCTCTACTCCATAAGACCAGTTATCATCCAAAACACA
CTTTCAAAGGAATCATAAAATCACAAATCATCCGCTTTTTCCGTATCTGCTCGCACATCT
CAGATTTCCACACTGCCACCAAGATCCTATTc
>NODE_1007_length_307_cov_1.374593
ATAACCAGTACAATTACCTGTAAAGTGACAAAATGTGTAAAATGACAGTTAAAACGTTGG
ACACTCAGATCTAAACAATGAAAATAACAATATCGTTGGCAATACTGCATTTCTCAATTG
TTTGTGTAATATCAGTTTCTGTATCATGTGTAGCATTTCATTTCATATGAAATATGTAAT
GTGCAATATTACATATTTCATACTCACATCACGCAGTGTATGGGTGCAGTATTTCAGTTT
CATGTGTACTATTTCATTATCATGTACAACATTGTCAATATCATTTTCATCTCATTTTTC
TGGTGTAAAATTTCCTTATCATGTACTGTGTTGACAACATTTAATTTTAGTTTCATTTTT
CAGGTGCAATATTTCATTATCATGTGTGATATTACCTATTACCTCAATATAATTGCCAGA
ATTATTTTTTACTGGTCTATACTACCCTTAt
>NODE_1010_length_293_cov_1.580205
TTACCTTACTAATCTAAAATTAAACCATGCAAAATGATACATGGAAAACCTAACAAATCC
AAGTCTTCCATATGAGCATGTACACTGATGACAGTAGAGACAAAGAACTCCCTTTCAACT
AGAATCTAACTTCCAGCAGAACCAGGTCTTGCCTCGACCAGATGGGTTGAAGAGAAAAGG
AAGAAAAGGAGAACAGAGAAAACAGATGAACCAATTCAAGAGACCAAACAACCAAGAGAA
CATAAACACTGGTATGGTTGGTGAGACAGGAACTACAGATCAAACCCATGCAGCTCCAGA
accagaaatacccgcagagtgatagagagaggacaaaacacaaactacaggatagagaga
gggcaatgatttttcaaagttgttattactacagtataaactacttaatcatctatagaa
gacatttccaccataat
>NODE_1011_length_308_cov_1.282467
ATTACCACTCTTGGAAAAAGGCCCCTGAACTGTGTTTCTCTCCCCAGTGCTGCTGTCATG
CAACCCCCACAACCCTCTGTTCTCGTCCCCTCGCAGCGGCGGTGGCAGCGGCGGCCAGCC
GGCCTCCGAGTCCTCGCCGGTCCTTGTGTTGGTTAGACCCAATAGAGACGTCCGCAAACC
GCCTCAATCGTGGCTTGAAAAACATGCCCAGTTTGCAGGTGCGTCTCACCTGTCAGGTCC
TGTGTCATCTCCAGTGTAGGAAAGTGGGAGTTCACACCGTTTTAACGAGTTGTCGTGTCA
ATTATCGAgcatgagaacaagtcttcaccacagtggcgcatttcagtgcactaaaaactg
tgttcttggacacagatcagtcagacagttacagctaatgtctctcacgctcaaattacc
tccttttggctccctttaaatccaaaaagcag
>NODE_1012_length_294_cov_1.489796
TTTATTTAAATGAACGGTACTTCATTCTTTTGCAGTGTTGTTTTTTAGTGTTTAAAGAGG
AGACATTTTTTGTGATTTTACAGATATTTGCTGCTATTAGAGAGAAAAATGATCCACATT
AAGGACTGAAATCATTTCTTAAACTGTTTAGTTTATTTACAGATAACGTCCGGTAAACTC
ACAGAAAACACTAAATAGTTTACAAAAAACTAAACTCTGCATAATAATAATAATAATTAA
ATTCTTTAAAATATAAAGATGAAATATCATTAATTTATAGATATTTTTGCAGATTTCTAG
ATTATTTTCACCATTTTTTAAAAACATTTTTTGTACATTATAAAGTTTTAAACACTTTTT
TCTGACACTCTTGCTGCCAGATTTTTTTTCTTCTTTTTTTTAACACTATTTGCTGTCCTT
CTTTGTCACTATAATAAc
>NODE_1013_length_319_cov_1.200627
TTCATACCTCCCTGAAGTTTGCCCTCCTTCTGCAGATACACAAGCCTCAGAAAAGGTAAT
[truncated: 111,734 more chars]
