# Supplementary material for: Multilocus molecular systematics of the circumtropical reef-fish genus Abudefduf (Pomacentridae): history, geography and ecology of speciation
Source: PeerJ. 2018 Aug 14;6:e5357. doi: 10.7717/peerj.5357 (PMC6097498; doi:10.7717/peerj.5357)
Supplement: Data S1 [file peerj-06-5357-s013.zip › Data Supplement/assemblies/Abudefduf-troschelii-STRI-X-1348.contigs.fasta]

>NODE_1_length_605_cov_5.191736
AAACGGTGGGGGGAGGTGCCCCGCCGCTCTCCTGGGCAAAAACCGGTAATGATCCTTCCG
CAGGTTCACCTACGGAAACCTTGTTACGACTTTTACTTCCTCTAGATAGTCAAGTTTGAT
CGTCTTCTCGGCGCTCCGCCAGGGCCGTGACCGACCCCGGCGGGGCCGATCCGAGGACCT
CACTAAACCATCCAATCGGTAGTAGCGACGGGCGGTGTGTACAAAGGGCAGGGACTTAAT
CAACGCGAGCTTATGACCCGCGCTTACTGGGAATTCCTCGTTCATGGGAAATAATTGCAA
TCCCCAATCCCTATCACGAGTGGGGTTCAGCGGGTTACCCACGCCTCTCGGCGAAGGGTA
GACACACGCTGATCCACTCAGTGTGGCGCGCGTGCAGCCCCGGACATCTAAGGGCATCAC
AGACCTGTTATTGCTCAATCTCGTGTGGCTGAACGCCACTTGTCCCTCTAAGAAGTTGGA
CGCCGACCGCACGGGGCCGCGTAACTAGTTAGCATGCCGGAGTCTCGTTCGTTATCGGAA
TTAACCAGACAAATCGCTCCACCAACTAAGAACGGCCATGCACCACCACCCACAGAATCG
AGAAAGAGCTATCAATCTGTCAATCCTTTCCGTGTCCGGGCCGGGTGAGGTTTCCCGTGT
TGAGTCAAATTAAGCCGCAGGCTCCACTCCTGGTGGTGCCCTTCCGTCAATTCCTTTAAG
TTTCAGCTTTGCAACCATACTCCCCCCGa
>NODE_2_length_426_cov_12.065727
TGCACATTCTAGCGTGTGGATGCATTTGTGAGGATTTGCGTGGCTGAGACACTGACTTTG
GGTTACTTAGGGGTGAGTGAGGCAGCAAGTGAGGGGGACCAGCTTTACATGTGTGTACAA
AAATTTCACCATGTATGTCCATCTCTCTCTCTCTCACGCGCGCACATGCACACACACATA
TATACCACACATAAAACACACACACAAACACACGCTGGGGCAGGTTAGCCCTCCTCTACA
CCAGCACCTGCTCCGCTGAAGGTGAAAGAAGTGCTCACTTGAGCTCATTGAAAAGTAGAT
GTGACAGTAAATTTTTCAGGCCCTTGTGAGATGGGAGATCTTGTTATAGCAGTCAGGATG
GGGGTCAGGGCAGTGGCTGCTTGATGATTGAGGAAAAGAGAAGTAAATTCATTCTGCTTC
GGGCACTTTGTCAAGTGCCAGTAGCTTACCGTTGAGAGCCACTCACCCATCACCGTGTTA
CGGCCCCAGAGGTCACATCCACCACCATAAATCTGCCTCGCCTCCTCGCCTGCTAAACCT
ATTGCCTTACCCCGACTGAGCACGAGCAGg
>NODE_3_length_467_cov_5.820128
GCCTTTTCGACTTTTCCTCTCCGGCGGCAAAGATGCCGGGAAAACAAATAAGAGCCGAAA
ACAAAACAAAACAAAGTCTCCTGAAATACCTTGTGGATGCCCAGAGGAAGGCGCTGGACA
GACAGATGAGCAGATAGGTTTCCTCTGTCCTCTTCTCTCAGGCTGCCTCCTCTCTCGGCG
TGCTGTGGAGAGTGACTGCTCACAGCCCGCCTGGCATATCTAATTAGAGCCAGGCTGTTG
CCACTATCGGGCAGAGGATCTACCTCTCCAATCTCTCCTGACTCAATCTTCCCCATCTCT
GATTTTCTTTTATATTTATGCTGGAATATTTAATTGTAGACAAAAGGTTACTCTGGGCTC
TATTCATCGCACACAGGCAGAATAATCTCCTTTAAAAGGCTTGACATTTCAGGCTTTTCA
AAAGGGGCTGAAAAAATTATATCCCCGCTTTTGTTAATCAATGAAGTAGAACTCCCCCGA
ACAAAAGAATTAAATTGCTTGGTTGGGTTAATAAAACACACAGAAATAGCAGCTTCCTGT
GGGCTTTTGTGCCTGCCACTGGCTCCCCCCATATGCAACCAGCACTGTAATTCCATATGA
TTTGGGGGGCa
>NODE_4_length_596_cov_7.609060
CAAAATAACTCCGGTCAGGCTGAAATGTGAAGGTGCTTTCGTCCTCTTTCTTCCTTATCA
GTTTAGTATCAGGGTGAAACATGGGAGTCCCTGGCTTTGACGTCACTTACACAACCTTTT
CCCAGGCCGGGCTGTTATTGCAGATTTTATACAGGGCTTTTTTTCCCTCCTTTTTCTTGG
CGTCTTGTGGAAGAGCGGATGGGAAACTCTGATGTCATCAACCTTGGCGCAGCGGGACGG
AGGAGCATGCAGACCCTCAGGGTGCCACGATTGGTGCCCATGTGTTTGTGCCCCGTAGAT
GGTGAAATAGATGGTGTGGTGCTGCCCGCCTGTGCTGCACCTGCGTCCCAGCATGCTGAT
TGATCAGTTTGGTCATGTGGAATGTCACCATCTGCTCCCCAGTCCCACTCACCCCTTCTT
GTGTGAATGCCAATCACTGGCAGGAAGATAGTTATTTAAGCCATGTCAAATCAGGCGCAG
GACGATGAGCAGTATGCCAACAACACTTGAAATGTGTGTTGCAGGCGAACACGCATATCT
CACAATAAAAGGACAACCGCTCAAAGAGGTGTATGTTTTCTATGTGCATTTATCTCCTCT
GCTCCTCACCAACATACTCAGCAAAAACTGAATTTGATGCAGTGATGGTGCGACTGTGGG
AACATATGTTTTGGCTTGTTTGCATCTGAAAGTCTTTATTTTATTTtgagcgcggctcct
tatttatttcccctccatcc
>NODE_5_length_441_cov_6.000000
AACATTCTCCGTTTTTCTTTTTTGGTTCGCAAAAATATGCCCCTCCATCTTTAGAACATC
CATCCACACAGCTATGCGTATGTTTGTGCAGTTATTTATCAATTCATAAAAATTCAAATA
CTCAGAATAAAATGTAGCAAACAGAAGAGCAACCATAAGCATGAAAACACATCAGATTTA
TTCTGCCTGCCTTGTTTACCGGTTCACGGAACACTGCATGCAAACAGAATGCAAATGCAT
TTGATTGAATCAGGTGATGCCGAGGTAATTGTATTTGGAGAAATGTCCAAGATTTTTTTT
CATCATTATCAGTGGGGGGTTTTCTTTATGAAATCCATCTTAAACAAAAGCTATCATCAC
TCCCAAGCCTTGTGATCTTCCTTTGTCACATGCGGATGTGGATGCGTCTTTAATTTCCTT
TCAATTAAAAGTAAATATACGCCTTTATTTTTTCCCCCACTGTGAAATCCAAACAAgagg
agtcaacatgagcagacaggtgaggaatattcatttatatctgcctgccattttttcctt
ttttttattgttgatgctgatgatgtgattcaacaggcaacactg
>NODE_6_length_434_cov_5.640553
GACTCGGCCCCAGGCGGGGTTCCGCAGTAATCTCCCCAGGGTGCGAGTGAGCCATTGAGT
GTGGATGGCTGCTGAACCCCGGGAAGCCTGTCACGCTCTGAGGGGTATGGTGGTGATGAT
GGTGATGGTGGTGAGCCCCTGCCAAGTCAACTAATCTCAGCGCCGTGTTCCGTTTGGAAA
ACGTAGGGTCCATCACGGGGCTTCCCAATGCATCCACGCTCATTACTTCCTAATTTTAGA
ATAACTTGACAGCAGGCAAAATAATAATGATGATGACAAATATATTTTAATCGCAATGAA
AAATAAAGAAAAAAAAAACTTTATAAAGTTAAGTCTATCTGCAGACTACATGGAATCCCA
TTCGGTTGAGAGGCAGCAGCAGGACGCTTTGATACTGAATAGAGATTCATGGTAGGCGCT
GCAGCCCGTGGAGCTAAACAATCACCCTGCGCTCTAATTGGTCAGAGCTCTGTGATTGAC
GTCACCAGTGACAGTTTCCAACGTGAAGAAAAATGTCTTAGTGACAGCGAGCAGCCAGCA
CGCATGCGCAGTGCCTCGGGCAACGCTTGAGAAAAATa
>NODE_7_length_447_cov_8.765100
AAAGTTTATTTGTAAAATTGTCTCTGCAGTGGAGACGAGAGAGTGATTTCATGTAGTTAT
TTAAGCAATCATCAGAGGAGGGAGAGGAAAGGCGCTGACAGGAGCCAGAGACACTTCAGG
CCTGCTCTCTTGTCAGAGTTGTCTAGACCAAATATTGGGATGAAGTTATCAACCGTTATT
TGATTTCAATTTTCTCCACGCACCTCGCCGAGGTCATAATAACAACTTTATTTTCAGTGG
TGCATAAATTAATTACGCGCATTTAATAACTAAAATATCATTATATTCCCCCTTTAATAA
CATAAACGCTGCACGCCAGGGAAACCCTTAATAGCGCGGGGCCCTGTAACTGGCCATTAT
CCGCCTGTAATGATATTACAGAACCAATTACGCGCCATTAGAAGGGATTTTCTGCACTTT
ATGTGGTTTAGTCCAATCCCGCACTCCTCTTCTAAATTTCAGCTGCTTCTCGAAGCCTCA
TTTTGCTTCCACCTCAGAGACGCATGGCGTCTGCGCTCTGCCGTCCCAGATGCGCTTTAA
AACTAATTGAAAGGGTCCCGCAGCAGATCATTTATCTGAGgaagcgaaata
>NODE_8_length_546_cov_9.032967
CTCATTTCAAGAGGAGTTCATCCACCTTTGTTGTTTTTAAATGGCTGCCACTTTTCCACT
CCACTGTTTTGCCGGAGAGCTCGTTCATTTGGGCAGCTCCTCTAGAGAATCAGTGAGAGG
GTCCATTGGTGCAGCCGCGCCGATGTCGGGCTGTTTCAAACGCTTTATTGTGTTTTTCAA
GGCTTGCCTCTTGTTGCAGAACCAGACGCGCACCACCTCCCTGTCATAGTTCAGTTTCTC
GGCTATTTCCGTCATTTCCTGTCCGGAGGGGTGTGTGTTCTTCTCAAAGTGGCTGTTGAG
GATCTCGAGCGCCTGCGGGGTGAAAGAGGTCCTCCGCTTGCGTTTTTTCGAAGGCTCGCT
GCCGATAAACTCAGTCAGGTTCTGCATGCCGGATCGGTGGCGGGCTTCAGCCTCGGCCAT
CCAGCGCTCCAGAACGGGCTTAATCTTCTGGGCGCTTTTAGGGGTGATGTCCAACTTCTC
AAACCTGGCAGGATATAAAAGGCCAGGGTTCAGTTTGCCTGTCAGACTGCTACCTATAGT
GTTCTCTTGGGCTTCCTGTGGTAGGAAAAAGTGGCTTCTCAGGATGGTGTGTCTGGGGAG
AATTGAGAAAAAAGAATCTTacgtaggtgccctgccagaacaagggataagctgcctgcc
ttttagtctcctcaaccagaatgccacagg
>NODE_9_length_517_cov_6.470019
CTTCTGCCCTCTTTATCACCAGATAACTTATGTAAAGTAGCAGATGAAACCCATTCCCAT
TCACGTCGGCCTGATTGTCAGAATAAGCTTGCATTCCTTTGAAAAGTGATTGACCGCCTG
AAAGGGTACAAATTAGGGGCCTGTTCGTCTTTTCTTCTCCGGTCGTGGGGTTTATTTGCG
GCAGATTCACCCAGGCCCAAAATTAAGTGAACTCAGGCAGGGATGAATGGGAGAGCTCTG
ATTGAATAATTGATTTCTTTTGTGCGGCCTGTGTTTAAGAGGGATAACTAGACATCCTTT
GGAGTGTAATGATTGTAATTACTGCGATGACTGGTCATGTCAAATATGACACAGGAAAGG
ACTGTTATTAACCTTTATTCTCCACATAGGAAAAAAAATAACCCAATATCCTCTTGTCTC
TCCATTCTGCATATGGGTTTCACCTCCGATAGAGGCATGGCTTGCTGTAGGTTGAATGCA
TGGATGAACTCATTCCCTGTCTTCTACTCCTGTCCCATGAAAGGTAGATGGGTAATTGAC
TGTGCAGTCAGAGTCACTGGTATGTCAATGACTCACACGGCTAGTGAGCCTTGGGGTAAC
TCTCAAAGTCCAATgcattatggctccagaatttaagtgtaaaagataggagttatagcc
a
>NODE_10_length_463_cov_11.654428
TGGCAGAACATTAGACATGGCTGCAGGCAGGCAGGGGCCGGCGAGGGATCGTGCTGTTTT
AATAGGGCTCATCCAGAGGTGACGAGAGCACTGCATGCACTGAACTGGAGGTGTGAGCTG
GGGCTGCCAGTACATATCTTTTGTCTTTCATTATCTTTATTTCCTTATTATTTTAAATGG
CCGGTGTGTGTGTGTGTTTTTTTTCTTCACTAGAAGCTTTTTTGATATCCATTTAGATTG
GGGCTTCATTAAAAAACCTCAGACAATGGAGTGACTTCTAATTAAGAAGCGCCGCATCTG
GCCCCTGGCACCCTATCCCGTTGTTCCATCTATTTTGCTGGGGAGAATTCATTTGTTTCT
TAATTAAGAAAAACACCAATAGCGTGAAAAATCTGCTTATGGTACCTGAATCCTAATTAG
TTAAATAGTGAGGGGAAGGGGAAAACACATTCCAGTAGCCCTAGAAATGAACTCAGAGCT
GATAAAAATGAACTAACTAGCCTTGCATAAATCGAAGCTGGGGAGAAAGTGTACCATCAT
TATGGCTAAGACAATATGCAAACTATCTTCAAAGAAATCAAATTGCCGGAATGTTTTCAT
TTGcatg
>NODE_11_length_414_cov_9.253623
TACCTACCTACCGCTTCATTTTGTAAGCTAAACACTGATACTGATCATTTCATTTATTTT
ATTTTGTTTTGTTCTTTTGATTTGCTTTGGGGGATTTATCATTTGTTTGGGGATTAACAC
TCTAACAGGGATTTTGGCACTTCTTCATCGCTTCTTGCTTCTTGGCTTTGGTTTTTTGCT
CAAACGCCAAGAGGGGCTGAAGGTCTGGTCATTTGGGCTTCTCATTAACCTGCTGCTCAC
TGTTTGTCCCCTTGTCACTTGTGTTTTAGAGAAAGATGAGGCTGCAATTGAGAGCTCTGA
GTTCAATGCCACGTCAGTAGCTGATGTGGACAAGCGGGTGAAACGGCGGCTACTTATGGG
TAACTCTTTTCTTCCTCTTTCTATGTGTTGCCATGGCGCTTGTGCTTGTATCCCAGACTC
TACTCCTCTCCGTTCCTTCTCGTTCTCCTCTTTCTGTCTTTATTTATTTATTTATTTTTA
AAAGTAAACTTTGGTGCCCACTGTGTCAACTCCCAAAGTTGCAACTGTATCTAACGTGAT
GAAAAATGACTAAAAAAA
>NODE_12_length_411_cov_16.377129
TAATTGGTCAGATAACTTGTCACGTAACAATGCTGTTACATGCACATATTCTCAGGCAGC
CTCATGAATGCCCGCAAAGGTAACTGAATAAACTTCAGCACTAAACAGCATCATTTCCAA
GTGGAGAGACAGTTCCAAACAGAGTTCCACTTTCAGAAGCCACCCATTACTTGTAGAATG
ACTTCTTTGTGTAGCTACCTGGGCTCCGGGTTTATTTTTACCCTCCCTATGTCCCTCCTC
ATTCTTTAGCAGCTTCAGGAGATGGCGTTAGTTTGGCTTCATCTCTGACAAAAGATAAAT
GAGCTCTGGGTCTGTGGTGATCCACTATGGCTGCCAGGGGGTTCCAAAATAGCAAACTAT
TTTTCATATGGAGCGAAGTGATATGGAGTGCGATGCAGCAGGCGCTAACATTTACCATAT
CATAGTATGCGGGAATACATTTCATTCTTACTTTTTTCTTTCTTTTACTTTCAACTTTCT
CTTCCTTTCGGAAGGGTGAGGGCTGTGGCAATTAAAATTGATCAAGTATATGTGGAAAGC
CAGTTGGTTATTTAa
>NODE_13_length_440_cov_7.159091
AGATTGTCTTTCATAGGAGCTGATCTAACAGCGCGACAGCCAGCTGCTCTTCTTTGGGAA
TAAAAACAGTCAGCATTAAACACAGCTCACACAAAATACTTTTTTTTCCACCACTCGTGT
GGAAAACAAATCAGGCGGCAGGCGCAGTGGCCATCTGTTTTGTTATTTGATATGTGTGAA
TACATGTTGTAATGACTTTGTTTGTGAATCACTCTGCGCGGCAGAACACACGAGAGCTCT
CGAAGTGCTGGAGTGTTCAAAGCTAATCATATAATTGGACACAATAGTCGATGACAAATG
GAGACGCTTGGAGCCAGCCAGCTGGGGAAGTGAATATGTAATCATTGTAAAATCATATCA
TTTTTGCATATTTGAAGACAGCTTAATAGAGTTTGCGTGTCAGCACACTATCAAATGATG
ATCAGAGACAGTGTTGCTGTATTTGTTTTCCGAACCGCGCTTTGTTGGACCATTTATCTC
CATCGTGATTAAAAGTGCTTCTCAAGAGTTTGTCTGCTATTGGTTCATTTGTGTTTCATT
ATGTTCTGAACGCTGAAAGCagatttgggagaaatgaccagttg
>NODE_14_length_390_cov_10.082051
TGCAGTCTGCTCTGTTTGAGTAAGGCTGAGATTATATTGGATTAAAGGGGATTTTTGCAA
TGCAAATGAATGCACCTCAAATCAATAAGGCCTGTTCTACTCAATATACAAACTAATTAA
GAGGTAATACAATCAAACCTGAATAAAATAGATTGTGCAGCTTCCTCAGAAAGAAATCCA
ATCAAACCTTTTTATGTGAAAAGATAAAATCTAAAGCGATCTTTCTTTGTACGAATAATG
ACCTCGGCTTTGTGTCCATTTAATAAGGAAAACTTGTCTTAAGAGGTTACGCTCAATGTG
CATATTCTAATCAATATGAATTACATAGGGTTTTATCTATGTTATCTGCTCCAGACTGCT
AAGCTAATTAATGTTTTATCGAGTGTTTTAACTCAATTATTTCGCAAAGTCAAAGAGGTT
CAACACAATTTTCTATGAGCCGCCGGAACATTTTCAGTGGGGAGGAAGCAGTCAAGTTGT
GCAGCTTTTAAAGGAGACACAACTACCAGAAGACGTGTTTTAATCTTGGAAAAg
>NODE_15_length_209_cov_15.564593
CTGTGATTTTTTGCTGTATCTCGGGACGGAGAGGCCGTAGAGACTCGGGACTGAGACCGG
CGTCTTCGGCATAGCCAAATTAGGCGGGGCAGGTGGCATTTCCAGGTGTCTAGCACGTCC
GGTTCCGGAGATATTGGCCAAAACCTTCTCCCATTCACTGACAATGGGACGTGCAAAACG
CAGCCGGTGTCATAGTGCTGAGGCCAAGACAAGTTCCCGTAGAAGGCCTTTGAGAGCGCG
TTTCAGACCGCTCTGAGTTGATTGGTATAGGTCTGTAGGGACACTTTTTTGGGTCCCGCT
GTATGGGCCAGCCCTCACCGTAAGCTCCGGAATTAGGGTTAGGGTTAGGGTTT
>NODE_16_length_382_cov_10.295812
TAGGTATCAATATAAATATTACTGGAAGGTCAATTAATATGTAAATTAACTCCTCCATTT
AATTAGCTATTTAACTATTTTCCAAGGCATGGACATATTAAATCATGCTTAAAGACCCCT
CTAACTAGCCTCCTGACAATAGTGCCAGGGAGTCGTGGGCTCATAAACTACCGGCTTGAC
CTATAAAGAGCCCCGAGTCTGCTAATTCCATCTCAGCCTAATTTTATGACTTGCATAAAA
TAACCATAGTGCAGCTTTGTAGCTGTAAAGAGGATATGGGTAATAAAACGGAGCCGGGGA
AAGCATCAGAAATCTCCTCTTCACTAGTGTCCTCATTTATTATTCTATTATTCTTTGCAG
GGTACCGGGCTCATGTGAAAGACAAATGACCTTATTATATTAAATAATTTGTGAGGATAT
TAACCGTTAATCACACATAAACAGCATTTAAAAGGTATTGATTTTCCAGTGCTCTCAACA
GCTTGTTAAATTTACGTCCAATAACATGATAATAGATAATCAGGTG
>NODE_23_length_304_cov_10.786184
CAGAGTGTGTGTGTGTGTGTGTGTGTGTGTGTGTGTGTGTGATCAGCCAGGAAGAGCTTT
TGTCCTTGGGCTGAGAGGGCACCTGGCTCCTCTTCCTGTCCTTGTGATCTCTCTGTTCCC
TCTCTCCCGTGCCGCTCTATCCTTTCTCTATCTGTCTCTTCCTCTCTTCTCCCAGCTCGG
ATCCCTTCATCCCCCCATCTCGCGCTCCCTCTCCTCTGCCCAAGGCGATGCCGTCCTGCA
GGCTTTGATCAGGGGGCCAGGGAGGAGAGAGGAAGTGGGTCAGAAAGTTGTGCTGGAGAC
TGCAGGAGAACAAGGCTGGAATATCGAGTAGGTGAGGCTGGGAGAGAGAGGGAGAGATGG
GGTAATCTAGTGAGAAAGTGATAGAGCGAGAGAGGGTGAGATAGTGGGAGGTGGGGGGGA
GAGGAAGGAAAAAATAGGGAGGGGATGA
>NODE_24_length_562_cov_7.725979
TTACATGCTGCAAAAATGTGAGATGCCATTGCCACTGAATGCTGCTGCTGCTGTTTTGCT
GCTGTGTCATGGTTGTTAACAGAAGACAGGACACATGGCTTTATTTGTATGCCTAAATCC
CTACATGCTTTAATTACTGGACTACCAAGCATTAAGTGGAAAATTCATCATTCAACATCT
ACTGACCTAGCGCACAAATAATCAGAGAGAGAATGAACAGATTCATTAAATTATCAGAAT
ATGATTAAATCACTGAGCAAATAGAAAATGTATGATATAGTAAGAAAAAAGCTGTAAAAT
ATTATAGTTTACAATAATTATTCACATTCAAAGGCTTTACATCTCAATACATACACAACA
TGGCCCCTGAACATGACTTCAATCCAAATATGATTCATATATTAGAATTTAAATAACACA
GAATGAACTATAGGCTAAACAATAGCCATCAAATAACCTTATACAAGAATAAAAATACAA
AAACTGTATCCTAATATCATTGCATTACTTGCTTCAGATTTTAATAATACATCATCTGTA
CATCACAGTTCTAGTCAGTTACAAGCCAGGTAGAGTATTCCATACACAATGTAACCGACT
GCCATCGACTTGATTCAAACAATTTTTCTAACTAGAGCAGAACACTTCTCTAGTGTTGCC
TCGACTTTATAGACAGATAcagcaatttcatcggttatttggatca
>NODE_25_length_551_cov_7.413793
GCCCAGGAAAGAGATGTTGAACTTAACCTCTGCAACAGTGATGAATTAACAATAGAACAA
TTCAATGCCCCAGTAATTACAAAACACTTTGGACACGGCAACATTTTTCAACTCTGCCAC
ACAGGTTTGTCGGTATTGGTGGCTTTCACCTGGAATGTTGGGGCTCTTTGCTCTTCCTAA
CTTTGTTTTCTCTGACGCAGATTAGATCTGCCACCCCATTACAGATTCATTTTCCTAATT
TTTCATGTCTGCGCCGCTCCCCATCTGCACAGGGCTGATAATTGTGGGGACCAGCCCTGG
TGATTAACATCAGCAGAATTAATTACGCCCGCCATTAAGGCTCCAGGTTGCACACAATGA
TCAAGAGAAATTAACTTTCTCCCAGGCCCCTAAATCATCTCACCTTCAAGTGGAGTGATG
GCAAAGAGACAGGCCCGGAGTCCTGGACCCCGCTCAGCACCTTCTTAACCAAACATGAGG
TGCGCATCCTGCCTCCCACCGAGGAGATTATAGCGGCGGCTGATGGGTATCAATTACGCC
ACCTTATGTGGTGGGATGAGCGAGAGGTGTCCAGGGTCTGGTGACTAATGGACCTGGGTT
GGAGCCACCCTGCAGCTGGAGACCAGGGAGCTGACTGTTTCTCTGGCCAGGGAGTACCCG
CCAGATGCTGAGAGCCTcagttcaccggcctgaca
>NODE_26_length_318_cov_7.987422
ACACATTGCTTGGAAAGCAAGAGGAGATATGATTGAAATAAAGACAAAATAAGATAAATA
ACAATGGCAAAGACTGCTTAAGAAACCCAGTCATTCTATACATAGAATTCAAGAGCCGTA
TTTATCCGAGGAAGGCGTGCAAATCTATGTAAGTATCTCCACTGTTTGCATAATAGATTA
GAAATTAGCATTTTTGTTCATTTTCCATGTATGCACAGTGCCTGGAAGAATAACACTCCA
TGCATATCAGATCAGCCTGCCTACAATTTTGCGCAGTATATTATTTGACAATCTAAAATG
TGTAATTTGCATGAAATTGCTTAATTAAAACACAGTCACTGGGGGTATTAATTTCTTTGT
CTGACAGTGGAGTGTAGTGAGGGGAGAGCAGGGGAGATGTAAAACGCTGTCAGATAGCGC
TGTCACAGAGGCAGAAAGGAAATTCTGCCACTTTTTTTTTTT
>NODE_27_length_396_cov_11.090909
ATAAAAAAAAAATATTTGCTCAAAGATGCAGCATTGGAGGTGTCAAATTTTTGTAGCCGT
CTCTTGATCGTATTACTTCCACAGTCCTGGTTTCCAATGCGTCTGAACTTTTTCCCTTTC
TCTTTTATTTTGTTTGTGGTACCTAGCCTTTTTTTCCCCTGCTTAAGACTTTAAAAGCCT
TCAGCTCAGTAAAGCAGCACAAATTATCTTGCCACCTTGCTCAGCTCTGATGCTTTGGCC
GCTAACTTTGGAAGGCCCTTTACTACTGCATCAAAATTAGCATTGTCAAAGCAGTTAATG
AATATTAATATTGTATTTGTCATTGGAGCTGGCCCATTGCTGAACTCCAAGTCATCCATC
AGGGACAAGATTAAGCACACAATTATTTCTGACTGACAGGGACCAAATCTGGAAGATTTT
TTTTTTCCTCCAACAATTTAAAGAAAAAGACACAACATCATCTTAAGGTACCTCCCATGA
GACGAGACAAGATTAATACACTTTTAATGAAGCAAGATTTCATGGTGCATGAACAGCAGg
>NODE_28_length_377_cov_7.217506
TGGACGATATTCGTGTTTTCCTCTCCTCCCTCCCGCCTTTCTGTCCTCCTTTCCAAGCCT
GGAAGAAGAGAGAAGACCATAGTTTTGGGAAGAGGGACAGGGCGAGAGCAGGGGGAGAAT
GGTGGGGGCAGCAGTGATCTGCAAATCATTTATTTACGTTTGGCATCTGCATAATGAGGC
AGGGAGCCAATAGCAGCCCTGGCTGGCTGGAGACAGGGTGGCATGCCTTCAGTTTTAATG
GGCACACTGAAGAAACTTCCAATCCTTCTTGACATTTCTCATAGCGAAATAAACGTGCTC
TGGGTCAGAGTGTCTATTAGGAAGATAAGAGACGAACAAGTCAATTATACTTCAATGACT
GCATAGCCAGGGGACCTCATTAACATGATCAGGGAGGTCCATGCTGCAGCAGCCCTCTCC
TGTGTGTAGCTCCTGATTAAGTTGTGGAAGAATGACATGGCCTTTTTTTTTGCCTGCTTC
ATGTACAAAAAAGGCAAAAAAACCCCACACAAAGACGTAAC
>NODE_29_length_418_cov_8.937799
TAATAAAACCTTGCTTTTTTTTAACAACAACTAAAAAAGAAATTTCCATATTACTCTTTA
ACAATAACAGAGAGTGTAAGAGTGCTTGTGACAGGTCTGTCTAAAGGCTTGCATGCAAAC
TGGCCAGAGAGAAGTGATTGGCTGAGACTTGGCACGGTGGACGGACAGACAGACAGACAG
ATGGACGAGAAACAGAGAGAGAGGACACAACCCACTACCTTAATGAGCCGTCGCTTTATG
AGCTGCTGGTCAGCGGAAAGAAAGCCATGATTGATCTTAGGGAAGACCATCTGAGCAGGT
GTGTGAGGTCAAGAGGTCGGAGGTCAGAGGTGAGAGAAGGTTGAAGAAGAATGAAGTCCC
AGAAGATGATGAAGAAGAAGAAGAAGGAGGAAGAGGAAGAGGAGGAGGAAAGAAGCAAAT
GCAGAAAGATTTTGTTAGAAAAGACCTGTGTTCATGAACCCGGCTGCAGCACCTTCACAG
ATGAGAAACCCACACTTTTCCAGCTCTTTTTCggaagttatttcttcggagcccataatt
accacctccggggttgccatcg
>NODE_30_length_572_cov_7.087412
TGCCACAGCCATGTAAGCATTCCTTTGTCTGTCTGGGTGTTACATTTTCACAAGCAGTAA
TTGCTTAAAGTGAGACGTATTCTGGTGAGTGGATGCCTAAATGAAAATATATTTTCACCC
TGTTTTCAATCAGTCTGAAACAGACAGTTAATGGTCGCTTAATCCCCTGGACACATCTCC
AGCTCCCTGCTCTGACAATGAAGCCAGTAAAAAGCTTCCAAAAAACACATTCTCAGTTGT
TTTCTTTTTTACTAATTTCTCTTTTTTTATTATTTCTTTTTGTCTTTACCTCGTCTATTT
CTCATGAGTTTTCTCTGATAGTGATCCTGTTAAATTAAGTGCCTGGGCTTTATCCAGAGC
CCTCTCACCGTCACTCCTTTAATTTAGTCATTATAATTAACCATTAACTGGTGTCAGTTT
CTGGGCCACTAACAGGCCCACTCAGTTCTGCTTGTCTGCATTATCACAGTTTGGGGGAGA
AAGTAAATTATAATGAAGGGCTATATAGTCCAATTACTGATAAAAGCAGCCAAGTGCGCT
CCTTGTAATTAGGTGCCAGTATCCCTCCCTCCTTCTCTCTCTCCTTCTCTCTCCCTTTCT
TGTAGTGACATGTTGGAAGGGAATATATGCTTAATAGCTATTTTTATTACTGTTAACCTC
TTAGTCATGTTCTTAACCCAGCGACTTTCAATCACAGAGACAAGGGGATGCCACAg
>NODE_31_length_412_cov_5.138350
AGGGAAGGGTGTCAAGAAAGCAGGGGGCAGTTTGTGTGGGTGTGTGCGTGTCGGAGGAAG
GGATTGTTAGTCGGCTGATGCCAGTGGATGTAGGTGCAGGCCTCAGACCAGGCCTGCCAA
CAATAGCCACAGTGTTGTTTGGGTAGTTGCGTCCAGGACTCTTGGACATTCTTCCCATGT
CAGTATAATCACTACTGGGAGGTAGCTCCATTACGGATTACCATATCATTAATAGTATCC
ATGACTTTTGTTCAAAGGCTACTTGTGTAATGTTGCCTTGTGGATGACGGCTAATCCGCT
GAGCTGCAGCTGTAGGAAAGAAGAGGGGTAGATCCCACCACCGGTCTCTCTGCCTCACAC
ACACACACACACACACACACATATAGACACCCACACATACAAACACATATAGAGGCATCT
CTCTGTCTCAGCCCACGGGGATCAGGCCACTGAAAGACAGATACAAACAACAGTCAAATA
CAAAGTTCCCCCCATAGCGAAAAAGAAACATCCATTCtacacttcccaactgatcccctc
cttaaagccaaagacc
>NODE_32_length_387_cov_6.098191
ATAACCTTAAAAGAGAACCTCAATCCATGCTGATTAATGAGAGACTCCTGCATTTGATGT
TTCAACGGTGACATTTTAAACTTTAAATATTTTATATGCATACCTATGAAAAAAAATGAA
GATACGCATTCATGTGGAATAAACGCTATTGCAGAGAAGAAAGGCTGGGCTGGGTATCAT
TTTAATAGAACAGTTAGAGTGCAATGGTTTTTCTTGGTGATTTTTATTTGAGGTTTTTAT
GTGTGCGCAAGCTGATTTAAAGGCACACTAAATCATTGGGGATGGGGAGTAGTGGATTAT
GCATTTAATCAAGGAGTAGGCCTTGGGAGAGTGGCTGGCCGAGTCACCAGGGCATCAGTG
AGGGGTTGGCTCGAACATGGGGCCCATCCTCTTTGTTCCTCGCCATAATGGGCCATTTTT
ACATCATTTGTGAGCAAAAAATGATAGAGCATGTGCTTCTGCTCCAGCTGTGTTCCTGCT
GATCGCCAGAACTGTGCGACTACTGTGTGTGTttaataggaaataactata
>NODE_33_length_351_cov_2.843305
TAAAAAATGCATTTTTTTGTTGAAAGTATCATATGCAAGGTTGCCATTAGCAAACTTGCT
TTAGATTATATACTTTACTTTTTCTTACGTTGTAGTGTCTTCATTATTTTACTACTGTCA
CGACCGGAATATGCATATTGTGTACACAGCGCTGAGTATGAGAGCTCTGTGCCTTCCCTG
AAACCAGAGCGATATGTGTAATTTGATTTGGTGTGTGCATGTGTGTGTGTGTGTGTCCCG
TCAGGTCTATGGAAATGCAGGATTTAGCCAGTCCTCACAGCCGAGTAAGTGGAAGCAGTG
AATCTCCTAATGGTCCCAACCTTGACAACTCGCACATCAGTAACAATTCCATGACACCCA
ATGGCACTGAAGGTATGTGGGCAGTGCTCTTAAGTTTAGCTTTCTCTGTCTTGTGTGCTA
TATTGAATTAAAAAAAAAAAATACTGAGAAACTGAACAATCTGAATGTATTTCAGCGTGG
CAGTAATGCATTAGa
>NODE_34_length_322_cov_2.251553
TGCACCTCACGTCGTTGCTGTTATTTTTGTTATCTGCAGGTTTGTCGTCTCAGAGAGCTC
TGAGTCACACACCCTGTTTCTGTTGCTAGGAGCTAATGCCCCAGCTAGCCAGCAGGCCGT
TGCTCTGCAGTTCTTTCTGCTGCTGGTCCCTGGCGTCTGCCTCTCTCCTCCTTCCCTGCC
TCTCTCCTCCTTCCCTCTCCCAAATCCCACCTCCTCCCCTCCCCTTTCGTCTCTCTCATG
TTCCAAAAGGCTGCACTCGTGTGTGTTCGGCAGCGACAGAAAAACGCAGGATTTTTGTGG
GAAAGCGACGATAAGGCAAGAGGAGGTTTTGGAGGAGACAGAGTGAGCAGGGGGTGATTT
ATAAGTGCAGTTGGAGGGCTGCTGGGACATGTGGAGGGCACGGGGATAGGAAGGGAAAGT
GGAGTATgacgtgtcccgctgtctgacggcttgctgttcttgcttt
>NODE_35_length_505_cov_7.308911
CCCAAATGAGAGGAAATTACTCATCAAGTGATTATGAAACTGTTGGCATTATAGAAATCA
GAGTGAAAGAATAGAGTCAGGAGGGAAAAGAGGGAGGGGGTTGGCAATTTGTTCTCAATG
GACAGCGGATGAAGAGGTGGCAAGTTAAAGTCTCCAATCTGAAGGGTCTCCTTGTAAAGC
TAATTCCAGTTAATGGCCAAGAAACAAGCCTGCACTAACCCCACTGTATCTGACATCCAG
GCTCCAGGTAATCAGGCTGACATTAATGCAGGCTCCAAAAGAGACACCTCGTCATCAGGA
ATTTTCCTCATTGGCACCGAAAATGCCAGGCTGCACACCTCTGACTGCGTGGCCCCCACA
TCTATTAACCTTATTGATTTGGAGCCCTGCTGAGCCCCTCCAGAGCTCCCGCCCCCCTGC
TGCTGGACTGAAGTGGATCAATCCTACGCCGGGGGCCACAACTCGATAACAACCCAGTGC
TCCGAGACTACTGTTTACAACCTGAAATGAATACACACATAGATGCTGCTCTGTATATTC
ACTGCTCATCTGCCGACACTCCCTGATACAAGTTTTAATAAGTGGTAAttatacctgtga
aaaaaattacagtttaataactttaccacaacgtccacccatgtccagt
>NODE_36_length_358_cov_4.237430
TCAAATACGGCTAAAGCCAGCCTCTCCATATCAAACAACGCAGCGCGAAAATTACTGTGG
CGATGATAAGGCTGCCAGATAGAGAGGGAGAGGAGAGCAAGGGGGGGGGGGAGGAAACTG
AAAGGAAGTGACTCTACTCAATTATACTGCAAAATTGGTATGACTGAATATTTTTCATTC
AGGTGACTGATAGTATCAGTGAAACTGCAATGCAGATAAATAAAGGAGCCTTCTGTCAAG
AATAAACACCATTAATCATGAAGCCAGCTACTGCGTGACCGCCTGTCCCCCCGACTTACT
CCATAGAGAAAGTATTAAAGAGGGGGGGAGGCTGTGAGGGGTGAGGCGAGGGAGGGAGGA
TGGAGGGGGGAAACCAGTGACTGCACCAGAGAGGGGTGACCTATGAAGTCACACAGAATG
GGTTCTGGACAGTTTGAGAGGAAGATGAAAAAGTGGCCTTGGTTTTTTGGTGACAGCCGC
CGTatctggacggagattatca
>NODE_37_length_568_cov_8.531691
GGCTTCAATATGCTTTCCATTACACTAATGGCAGCACTATAATGAGTTATAAGGGAGACA
TTTGCCTTTTCTATTAAACAGCTTCTCTTCAGTGCTACACCTGAGCTGTGACATTGTTAT
ATTCCGTCTTTTTATCTTCGTAAAATGTGTCCAGGTTCATAAGTTCACTCAGAAAGAGAA
GTCAACACGCAGAGGTGGTGCAAACCCCTGCAGAAGGATGCCTCTCTGCCTCTCACTGGC
ATTTGCATATTAGAGTGTTTTCTGGGGAAAATGAGCTGTAGAAATTAATTCAGGATTAAT
TGGTGCCTTTATCTCGTTAGGACAATCTAATTTAGGGGATGATGGAATTGTTTAGACTCC
CTTTTGCATAATTGGATTGCGGTGAATGGCTGTCATTACCGTCTTTTTAGCATCGTCTGT
GGGCCCCCTCTCTCTCTTGCAGGCCCCAGCCTCATAAAGAGCGATCATGTGTTACACCAG
TGTTTTGCTAACCCCTGGAACACACCGACCATGCTGCAAGAGGCAAGCATGTGGCTAACT
GTGCAACAGTGATTAACTCTCTTTTCAGAGCCATTAGCATTACAGCAAGAGGCACAGTGT
TGAGGAGATTTCACATGATCAcataggcatgtggctaacaacacagcgatcatcgactgt
taggcgcagcgatttgtttttagtctcagcctctgtcatgttttgtgctttg
>NODE_38_length_491_cov_9.199593
TGAGGAGTGGAACAGCGTTCACAATTACCATAATAAAGGTGAGCAGGGGGAGAATAAATT
GTGGAAAGAGAAACTTCTGTGTGCATGACGAAAAATGTCCCCTATATGAATACAATGCGT
ACTTAGTCCTGAAATCACAGAACAAATGCATCAAATAAATACTTTATTCACGTGGAGCTA
ATTTCACCCCTCCATTTTGATCACGTCATTCCCTCTGGAAAATTGCAATTAAGTTTGGAG
AGATAAAACATGCCAACTACTCTGCATTTCAAGGCTTGATTGGCCTATCAGCTAGTCAGT
ATGCTGCCATGGTTTTCATCACTGTTAATTGATCCTTTCTTTAATTAATCTGGAAAGGAA
AGCCCATATCTCTATCCTGTCTGATCGTCCCCTCTGTCTGTCATAACACAATAAAGGCCC
TATCCTACTGCTAGTAACTCTGCCTTAGCTTCTCCCTCTGGCTCTCGGCCAAATGGACTA
TTTATGGTGCACCTATCTAACGACAAGCCTGCTGTATGGAGTTCAATGGCTGGGTTCATT
AACAGTGCTTTACCCGGCTACTTCTAATTTGCATGCAGTGACACCTTGCTTTTAATATGG
ATgtgaaggttagtggtaggccacggcattttttc
>NODE_39_length_444_cov_5.204955
GCAAAAACACAACAGGCAAGAGCATTTTTCTTTTTTTCTTTTTTTAAAACTGAGATGATT
TACATGGTAATGTCTACAGTTTAATAAACATGACTTCTAACCACATTTAATGTAGAATAC
AGGGCTGGAATGACCATATGTATAATTACCTCACTAAAAACAAAAGCATTTACAAGAAAA
AGAAAAAAGAAACAAAACAACAAAAATAGTGAAAAAAAAAATCAAGGAGGACGTGTTCGC
CGGGTAATCTGCCATCTATGTGAAACACTTTCAAACCAAGGAAATTTAAGATCTTCATCA
AGGCGTCTGCATCCAAACATTTAACAAAGGATTTTGTTTCGACAATGTAGCATTTACTTT
ATGTCCACTTCACATTACTGGCCCTGTGCAGAAGAAATACATAGAAGATACATTGCATGT
TAACAGCGGAAACAGTGGACTCAGCTTCCCAAAATAAAAATCTAAAAGCCTGTGTAGGGA
GGAAGTAGTTTTTTTGGTTAAGTTTGAGCGGCTGCTGCGGTCACGGGAACCCTGTGGAAA
CCTGAGGAGGGAAGCGGGGTTACGGTACAAATCGACTGAGTGTAAGTg
>NODE_40_length_334_cov_9.730539
AAAGAAAGAAAGAAAGGAAAGAAAAAAACCGACACAAAACGAAACAACAAGGAAAGTTTT
TCTGCGACTTTCTCGAATGTCGCTCCAGATTTTGCCCTTCATCGTTCTTTCACAATGTCG
CGCCCTCTCCGCTGCTATTTCTGACTGCCAGTGTGTGGATCTGGCTCGCTGAGATTTCAT
GCCAGTGTAAAAATTGGCTGAGGGTTTGGTTCAAATCAAATTGGACATAAGCACCCACAA
CACCATCTGTTAGGGAAAGGCAGTGGAGTGAAGGGCAGAACTCTGTATTCAGATAAATGG
ATTTTCAATTTATTAAATTGTTGACTGACACCCTTGTAAATTTTCTCTTTATGTGCCGCG
GCCTATTCTTAGAACCGCCGCGTTTAATGGAAACATGTTGCTATACGTCCCTACAAGCCC
TAATATTAGAACCAAAGCTCCCGCTgcatctgttgtttggattttttaggggtttttt
>NODE_41_length_238_cov_6.987395
TCTCTACGACGTCAGGAAGTGGGACAAACCTGTGATTTTTTGCTGTATCTCGGGACGGGA
AGGTCGTAGAGACTCGGGACCGAGACCGGCGTCTTCAGCATAGCCAAATTAGGTGGGGCA
GGTGGCATTTCCAGGTGTCTAGCATGTCTGGTTCCGGAGATATTGGCCAAAACGTTCTCC
CATTCACTGACAATGGGCAGTGCATAACGCAGCCAGGGTTCGGGTTAGGGTTAGGGTGTC
GGCCTGGGTTTGGGAAAACGGTTAGTGCTAGAGACATGAAACTTGTGTCTACCCCCCCAT
TTGCTGCCGCCGCGATCGCACTGAGCCTACTCCCGAGTCTCTACGACGTCAGGAAGTGGG
ACAAACCTGTGATTTTTTGCTG
>NODE_42_length_459_cov_14.361656
GTATAAACTTCATCTTTTTTTACATGCAGTCCATAAAATTTTCATTTGACGGAATAATTT
ACCCTGTTATGTATATATACAAATAGATATTTTCTCTTTATTCTCTTTTTTAAACTCTTC
AATAAAATCTATACATTTTATACACTATCTCCCTCTTTTAATGGTCAATGTGCATACACA
TGAAGTGTCTATCCTTATAAACCGCCAGCCAATCTTCTTTTTGCTATCCATGGTAAGTGC
TCGCACGTAGGACTGGGTTGTCCTGCATTGGGAATTATAATGCCGCTTGTCTATTCCTCT
GCAGCCCTCCTTTGTGTACCCCATGGGGTTGCATTTGGTCTCATAAAAGTATTGCTTCAG
TTGGCCATTGGGGACAGGGACCTTTTCCATGACGGTAACTGTCTGCCCAGACATGTCTAT
TGCCGTCTTTTTATCCACAGCTGTCACCCACTGGCTAATACTGTCACACACACTGAGCTC
TCCGCGCCGCGAGGGATCGGAGTGTCGCCGCACCCTCATGGACATATTAGCAGCATCCAG
ATAGTTTTTGTATTCCTCCAGAAGAAAGAGCAACGGCGGCTCCAAAGGCActtggttgct
gat
>NODE_43_length_492_cov_5.800813
AACAGTGGTGTCAAAACAGAGCCCTGAGGAACCCCCAGTAGAGCATGGCTCACTAGACCC
CTGTAGAGATTTGAAGACCACTTTGGAACTCTAATCCACTCAAAATGTGCTGATAATTTT
CCTTGCCAGGACACTCTCTGCCTGGTGTCACAAGAGTGGCCTCCCGGGAGCAGATCAGCC
AATGATAACAAAGTAGCCAGATGTCTGGCGCTGGCAGAATCCCAGAAGCCAGACAGCGGC
ACGCAGCAGCATCCGCTGTGGGCCACAGATCAAAGATACCTGAGAATTACTTATGGGCAC
AAAATATGTGTTGCTTACTCTACAGTTCCCATTAATAACAATCTGGGAGAATTTGTATTT
CTAATTAACTCTTTTCTTTCGGCATACAAAGTGCTGTAGGTTGTCTAAGGCTGCAGCAGC
AATTTTTCTGTGGCAACTGCGAGTCGACAACAGGAAGTCGGATGCAGCGCTGTCTGAAGG
AGCCAGATCAGCTTTAAATGCAGTTCTGAGGCTCAGAACACCCCCTGACTCGCCTCAATA
AACAAACAAACTGTGTAAGAGTCAGCTTATTTAGATTTAATCATGCTGCACGGTGCCTAC
TTAGACCGGTCCTTGATGCATACCTCGAAagctgta
>NODE_44_length_349_cov_11.091691
TACAGGTGATAACCCTATTTGGCAGTGACATTTTTTAGTGTAAAGTCACAGTGGCGGTGA
TGAGATCAAAGGCAGAGAGTCCCCCATTGGGTCCAATTAGAACTATAGCATTGTACAGGG
AAGGGGTGGCAGGGGGGAGAGAGGGGAGTGGGTGGTTGGGGGAGAGGAGAGAAAAAAATG
TTGAGTTATGATATTCATAATCTATGCAGAGAGGCCTTTCCAGTACAGGTCTTCTCCCCA
TAGCTGTGATCTTTTCAATTTACATCAAGGGAAGATGGTCGGGGATGAAAGCAGGGCATC
CAAGGCGCACAGCCCACAGAGGGCAGACATGGGGCCTCATTAAGGCCCAGCCCAGCCAGC
CCCAAACAGGGTTTGAAGTGCGTCACATAAAGAGCATGGGGTCAAAGGTCAGACATAGAA
CAGATCTCCATTTAACTCTCCAGCTGGAGATGGTAATTAGCAGGTGCAATGATGATCCCT
GCCTGACTGTAAG
>NODE_45_length_493_cov_10.440163
TTGCCCCTTCCAAAATGGCACCTCCCCGTGGTACATCAATGTACAAGTTCTTCTCTTTGA
CCTATGATTTTTCTATGATGAATCCTGTCTTTCTTTGCCAGTAGAGTACAGAAAAGTTCT
TATTCTCTTTCTCTCTCCTTTCTCTTTCCTGTAGTACCTTTATTTACGTACCCTGTTAAA
TCTAATTTGATTCTTCTTCCAAAGCCCCCAGCCTCTATCTACTCGTACTAATGCTTCTTC
TTTCTAATCTTATTTGCATTCATATTATCCACCCAGGTGGTACACCAATAAGAGGTAAGA
GTGCTGAACTGACGTTCACAGAATGAAAATAATACAAATTCATTCTTGCTGTCAACCCAT
CCATTCACTCGAATCACCTCCATTTTTGTCCTGTTTACCAAGACCAAATCCCATTATGTT
CATATGGACCTTCCTTCTTATTTGTCCTGTTTCGTTGACTAAATTTGTATTCCATCTTTT
TTGTCTATGCTTTATTTCCTCCTTTGTATTCTTGTTTCAAGAGCCTGTTTAGCTCAGTTG
TGATATGCTTGCCCTGGCTCAAATAAGCATATCCAATGACAATTATTTTTTAAACTATAC
TTTTACGTTCATTTTTGTTTTGTTTTTggccatagcg
>NODE_46_length_316_cov_12.148734
AGTGACTTCAAAAGGAGGATGGAGCTGGACTCAAAATACAAAAATGGCTTCCTCTCTGTT
GTCTTAGACAATAATTATGATTTGCCAGTTAAGCCTAGACTACAGCAGAGGGATTGTAGT
TTAAAGCAGAGGCTTTGGTGCAAAAAATGCATTTATAGCCCTTTGTGAGGCTCCTCATTA
TGTGTGGGCCCGATTCATTAAGTAATTGGTTTGCAGTTGTTTACATGAGTATTAAGGCCT
TCTATTCAGGGCCTTTGAGAGATACATTGTGCAAATGTTGCATGTTATGAATGCAGAATG
AGAGGCGGGGGGCCAGTCCTATTGGCCAAACACTGCACTCGGCTGAAAAGCGAGAGAAAA
GCACTGGGTGCTGCTTTGCATAGCAATGACTAGGGCCTTAATAAGCTTTACAGATTAAAT
ACATGCAGTCTATACAAGATGCAAAGAGATACTCTTAACa
>NODE_47_length_351_cov_11.327636
TGACAGCAGCACTGGGGAGAGAAACACAGTTCAGGGGCCTTTTTCCAAGAGTGGTAATCA
GGCGGAGGGGGATGAAAAAGGCTGATTTTCAGGGAATTAGCATGATAAGCGAGAACACAA
AATCAATCCTCGTCCTCAGCCGAGGCCTCCTCTGATTACTTTGAACTGTCAAAAAATGGC
AGAATCAAATCGAAAGTGCTCGAGGTTAGGGGAGTGATTTGTTCAAGAAGAGATCGCTAG
AGCAATTGACACAGCTCTTGAGACAATAATTGGGTTATCAAAGAGAAAACAGTTCAAGTA
CCACGGGGGTGAAAGCTTATTTGCATTGGATTTTCATACGGAGAGACACACCTCTCCTTT
GCAGCCACTGTTTTTTTTATCGCTCGCTATACTTGAGGGGCGAGTTGACACGGGGATTGC
ATCATTATCATCCAGAAGTTTGTTGCCATGTGCGCGCCGCATGATTAGCAAGTGGCTCGT
gtgtgtgtgtgtgtg
>NODE_48_length_598_cov_8.100334
CATAAAGGAAATGTAAGTAACAGAATATCAATGAGCATTTCTTCTGCTTTCCTTTAGCCG
TGTATGTAAAATGCTGCTCCTCTACAAAGCAGCTTTAACCCAGATTATTCTTTGGGAATT
TTTTGAGTCCTTGAGACAAAAGAGTTCTCTTGCTCCAACCTCCATCTCAGCGGAGAAGAC
AGGGTGGTACAGGAACGAGAGAATCAAAAGGCTGGAAATTCACGGCTGAGAATAAATGCT
CGCTCTTCCCTGAGGTGATTTGTCTTTGCGCTCCTCTTTCTACAGATGTTAGACCCCTTT
TTTAGTAAAGACCTGAGGTTCTTTGGTAGCACTTTGATATCCTGCTCGGATTCAATATGT
GAAATAGAAGAGCCACTCCGTGACTTGGAGCACATCACAGTCTTTGAAGTCTGATCCAAT
TTTTGCTGCTCACCATTTGATGTTGAAAGGATGAAATGAGGAAAATGTACAGTTTTTGCC
AGTAACTCTGCTGAGCATATGTAAGATTAAAAAAGCAAAATCCTTTGGAGGATGTACTTA
GAAATGTTAAGCAGATTAATACTTTCCTATAGCTCTTTTATTCAAAGATAAAATTAAATA
TGAGAGGAAGTCTGTATGTGCTGTTTTTTACCCTCACAATTAAGTCAGTGTGGTGCTGTT
TGCTAGGAGGTAGGGCTAGTAAAGGGGGATATGCAATTGCATTAGCATTTGATTAACATT
GCAAAGCacgttaatgggtttg
>NODE_49_length_192_cov_13.963542
GGGACGGGAAGGTCGTAGAGACTCGGGACCTTGACCGGCGTCTTCAGCATAGCCAAATTA
GGTGGGGCAGGTGGCATTTCCAGGTTTCTAGCACGTCTGGTTCCGGAGATATTGGCCAAA
ACGTTCTCCCATTCACTGACAATGGGCAGTGCATAATGCAGCAAGGGTTTGGGTTAGGGT
TAGGGTTTCGGCCTGGGTTTGGGAAAGCGGTTCGTGCTAGAGACATGAAACTTGTGTCTA
CCCCCACATTTGCTGCCGCCGCGATCGCACTGAGCCTACTCCCGAGTCTCTACGACGTCA
GGAAGTGGGAGAAACCTGTGATTTTTTGCTGTATCT
>NODE_51_length_329_cov_6.054711
GCACTCCTGCAGATTGTCACAGAAAATGTTTACAAACATGTTTTGACCTCACAATGTGTT
CAAATATGATAAATATGAAGGCAAAAGCTGTTTCAAGTGACATTGTATCAAGAAAGTGAG
TAGAGACACCGTTTGGCCAAAATGGCCTTTTCAGCGCATGAAACGCTGTTTAAGAGCATA
AAAACAGCACTCCTGCAGATTGTCACAGAAAATGTTTACAAACATGTTTTGACCTCACAA
TGTGTTCAAATATGATAAATATGAAGGCAAAAGCTGTTTCAAGTGACATTGTGTCAAGAA
AGTGAGTAGAGACACCGTTTGGCCAAAGTGGCCTTTTCAGCGCATGAAACGCTGTTTAAG
AGCATAAAAACAGCACTCCTGCAGATTGTCACAGAAAATGTTTACAAACATGTTTTGACC
TCACAATGTGTTCAAATATGATAAATATGAAGGCAAAAGCTGTTTCAAGTGAC
>NODE_52_length_500_cov_8.354000
ATGCACTTGTCTTTGGTGAGTCAATGTTCCATGTTTGTGTGTTTACGAGCAGCATGCGGA
GATGTGTATGTGTGTGTGTGAGTGTGTGTGTGTTGGGGTGGAAGGGGGTTGGACTGTGGT
TGCATCTGGACTCTGGGAAGCAGGCTGATCAGTCTCTCTCACCCAGAGCCTAGCCCAGGC
AGCCTAGGAGTTTCAATCAATAACCAGTCCCTGTAGCTGCCCCGAGCAAGCTGTTTGAAA
AGTCAGAGTAGCATGAAATGGCCATTATTAAATTACTGGGACGGACACATTTAGAAGGCC
ATTGCATTAAGAGAGCAAGCTCTCCCAATTAGTGGATCAGCACATTAATAGCCCTGGATG
AGAACACCATCTGATCAAAGATTAGACACACACACAATCTATTGACCTATTTTACTGGTG
CCCTGATAGCTACATATAGCATTTGTAAAGTATGTCCTCTAACTAGAATGAATGGTGGAA
ATCTATTTTCTGTCTTTATGCATGATTCATATTTGGAACTACCAAAGCCCCTTTATCTTA
CTGCAATTGTTCTATGAACATTTTGCTGATTCAAACCTCATCCATTTTCAAGTAGTAAAG
CTGTATTACACACAAAGAGGGATTGttgtgagatcaacgtttcc
>NODE_53_length_495_cov_7.989899
TGGTATCTCGCCTTTTCTCTCGCTCAGACATTAATCTTGCTCTACCCTTCTACATCAAAA
ATGCTTGTATTGTCAGGGAGCGCTAATGTTTGCCTCCTATTCACTATATATACACATATA
TGTATTTTTGTGTCTGAGGGAATCAGTCGAATGCATTGTTCCCAAATCATTGTAATATCT
ATTTAGAGTGGCAACAGCACTGGCTGCCGATGCTCAGTATTCATGGAGCATAAACCAGCC
TTAAGACTTAGAAAAGCTGAAAGGGCTTATCCCTATATTCTTAAACTCCCCTCTTTTATG
TTGGTCTTAGGCATTAAGGATAGGATTGTGAATAGCAATTGTTCAACTGCTGCACTGAGA
GTGAGTGTGTATACGTGGGTGGGGGTGTTTTATTCCCTGGCAAAATCCTTTCCTTTTCTC
CCATTTTTTTCAACTGTAAATATTAACTGTGTTCTTAACTCTTAACGGTGTATGGGACAC
AGTAATGTGCTTTTAAGGATATATTATGTGAAAGATTTTCCACTGCATACACTGCTGCTT
GAAATAAGAAAAGGCTATTTTATGGAGCCTGAAAACAAATTTGCTACGGCGGAAGAAAAA
GAAGGAGgcaaaaaaaaaaatagatagaactttgcagta
>NODE_54_length_368_cov_5.019022
GAAAATAGCTGCCCTGTAAAAATCTGCTCAGTAAAAATATTCAAACTGTTATCTTGTGGT
TGTTGCTTTTTGTCGTTGGTTTGAATTGTATTCTAGATCAGCTGGCTCATTAAGCTTTCA
ACAGTTATTGTATTTGATCCAGCTGGATCTCAGGGTAAAAAGAGGCGACATCTCAAAAGC
ACTGAAGCCAGCCTGCAAAGATGCAGAATAGAGATGAAAAAAAACACCAACAAAAAAACC
CAAACTAAAGCAAACTCACAGAGTTCGACAGCTACTAAGGCAACTTTTGCCAAATACAAT
ATAAGCCCATGTATATTGCAACACAACTATATATTAATTTAATAAAATACACAATATAGC
TTTTGTACACATAACAATTTGGCTCAAATGCACAGAAATTGCAGTAAAATCAATAAAAAT
ATGTCAATTTTTTGATGTAAAACACATCTAAATTGGATACATTTACACATATAATGATAT
TATGTATAGTGATAATGTGAAGGGACATTTTC
>NODE_55_length_412_cov_11.407767
CAGAAACTGTTGAGCAGTTTTAATTATGTATATAATCAGGTTGGGGTCAACATATTTCAT
GCCAAAAGAATGATGCGTATTTAATGACTCTAATACATTACCATCTATTTGCAATCTCAT
TGACGGAGTGCTTGTGAGTTTAACTACCATTAATCAGCATCAAGGTTTGTCTATCTGGAG
AAAAATAGATTAAGGGAGGGATTTTTTTCATATGGCGCATTACAAGAGATCCACATTGTC
CTAGTTAAGAGCTATGCAGAGCAGGCTGATAGATAATGGTCACCTCGAGGCTGCCTAATA
AAGCATGTTAAAGGACTTAGGAACACGACATTACTGAGTGTAGTTTTTACAATACAAGAT
GTATTGGCTTAATATAGTTACTCACTGATGCTTACCTGACTAAATGCCCCTCACACACAA
TCAAGGCTGGCTGTAATCAGTTATGTCGAAGAGGACAAGCATGTTTTTGAGGATGCCTTT
GAAGTGTTTTGGGACTTTGCTGTAAATAGCGAGGACATCAGTCAtgctgagacgagtgtg
cgcctcaacgtggtga
>NODE_56_length_450_cov_15.973333
CACACACACACACACACACTCACACTCACACTCACACTCACACTCACACACACTTTCCAC
TGCCTGGCTATTAGGCACCAAGAACAGGAGGAAAACTATTTGAAAGTGAATTTTAGATTT
CCGGTCGTGGAGCTCTGCCTGGGAGTGGCAGCCGAGCAGAGGCGCAAGCAGTGCGCGCAC
ACACAGACACCTCATACACCTCAGTGTTTCAGCTCCAGTTGCTCTCGCACACAGCATGGA
TGATCAAAAGAGGCCAACGGCTGCCGACCATTATGCCAATGACACTTTGAGTAAGAGTCC
AGAGAGCGCAGCGACATGACAGCCATTAGGGATTGAAAGTGGGACTTTAAAGGAGGGCTG
AAGGATAACTGTCAGTGCAGAATCAAAGGCAGAAAGTGAAATCTTCATAATGTATTGCAC
TGGAAAATTCCTGCTCTAGCTGTCTCTCTAAACCACTCGCTCAAAAGTATCCCATACACA
GCTACGCCATTCAACTCCCCAAAAAACATGAAACAGCCAGGAACAAAGGGCTGATGAGGG
GAGTTCAGagactggcactctgtaaatgaaagcgaacagcggtgtgggccattg
>NODE_58_length_323_cov_15.427244
ACCACGGTCTAAGCAGGGGCTTATGCATAGAATGCTATCTGTTAATCAGAATGGTCTAGG
AAAGGACAAATTGTTTAATAATTTAAGGAATACGGAGAGATAAGAAAAGGCTCATATAAG
GTAGAGACAGTGTTAAATCTTGGAAAAGGTGGCATGAAGGGTTACGTAGTTTAGAACTGA
AGTGTGCGGGATGGGGACACTTGTCATTGAGAAGAAAAGTAACAACAACAAACATCATGC
AATTAACATTCGTCACAAGTGACAGCGCAGCTTTTAAAGGCTAAATTGAAAAACCATTGA
ACTGTTAAATTAAAAGTGACAACACAACAGTCAGGTAGGACAGCACACGGGACAGAAGGA
GAGATCGAAGGAGAGAGAAAAGCAACAGTAAGAGAGACATAAATATGAAATGATTGTTAG
CTTTAAACCTTATCATCTGGATTCGAATCCTCAACTATAAAACAGCA
>NODE_59_length_506_cov_7.302372
TTATCTCTCCTGCTTTGTGCCCAAAGTGTCATGTCCATAACAGCACCACCTGATCTACAG
AGTAAAATAACCGCTAAGGCTTATTGTTTGGACAATATTGGAGCCCACCCCACCCCGCCC
CGCTTCCCCCCGCTGCTTCCCTCTCCTCTCCCTTGATTCATTTCACCCACTGTCCTCGGC
TGCTGGAAAATGGCGTTAATTTTTTTATTACCTGTTTGACTCTCCAGCCTTATTACTGTA
GCCCCTTAATGTTCTCTGTAACCGTGGAAACCAGATGAATAAATGTCCGCCAAAGAAAAT
GAGATGATTAAACAGGTCACCCTTGCAAAACAAATTCGCTTGGTCGAGCGCAATTTGTGT
ACCAAGCGGCTGTCTTAACAGTTTGCTAACAAGGGGATTGTTTGCCAGACTAACTGACAG
AGAAAGGGAGGGCAGGTTGAGGGGGGGAAATGAAGATATCTGGGGAAAAGGATATGATTG
AAGAGATAATATTTTAGATCACAGCGCTGTTTTGTCTCTTTATTTTTCATAACAACATGC
AAAAAGGTTTCAACTtggccctttctttattgcctgttctttaaatattagagacacaca
ggaaagctctttttttctggtctactgtatgttttaccagcatttacaag
>NODE_60_length_368_cov_4.497283
AACTTATAAGTTATAAGTAGTTAGAAGTTACTTACTTTAAACTGGGGGGGGTTGAGGGGG
AGGCGGAGGGGGGAGGCGAACCGACGCTCTGCTTAGCTGACTTCCCCCCAAATTGCTGAC
ATAATTACATGAATGTAATTTTTTATGACTCACAGAAAATCTTGGCATTTTCACTGAAGC
AGATAATTAGACTTGGAATAAAGCAGGGGCGGAATAATTAATACATCAAAACTAGATGAA
CTTTTTCTAATTATTTTTATTTAATCTCCATTCTAATTATTGTTCTAGTCGGCTGAGCGA
GATTGCCTTTCTCATTCAGGGTGTGAAATGCACCCGTAGCGCTCAATCCTCACCCAGTGA
AATATCAACTAAGCGTGGAGACGGGAAATCACAGGGCGCTCGCCACTCTTCTTCTTCTTC
TTCTTCTTCTTCTTCCTCCTCCTTCCTCCTCCTTCCCCCCCTCCACcaccaccaccacca
cctctcactctctcttcctcctcctctgattg
>NODE_61_length_380_cov_9.271052
TAATTATTTGTTTCAGCTCTTGGCTCATTTTCAGTAAAAATCTCTAGAAAAGAATATTTT
ACACCATGTCAAGAGTTTATTTGACAGTATTTCAGAATATCTTTCAGTAAACAAGTTTTT
TGTTTTTTAGCAAAATGTAATATATCAGTACTGTCGCATTTCATAAAAATAGTTGTTCAC
GTCTTTGAAACTACAGTATCAATGATACAGTAAACCATATTTGTAGGAATACAGCTGTAC
AAGGTGAATAGTACACAATTAACACTACACAGTTATACTTGATCTCAATGGGGGATTCAT
GAACGTGCCATCCTTCACAGGTTCCAATAAGCAGTTTTTTTGTTCCTGTATACAAAATCG
GTCACAGCAGGCAGGGGGACGGCCTGGATGGAGACAGAGGGCTGGGTGACAAATTCTTTC
ACCTTTTTCTGAACTTTGAACATTTGCACATACAGTAAACAcatttctacagcctaatgg
catgttgtcatgctcctcgctaacacgttaaccagtttatcacg
>NODE_62_length_419_cov_6.687351
AAAGCCTGCACTGAAAGTTTTCAGTTTGCTGATATAACAGTCAAGTGTGTCTATAAGTCT
ACTTAAAACGCTTAGGTATCAGTGGAGACAGCTGCGACACCCTCGTCTTATGATTCTGTC
GAGACAGTACACTATCAAACCTTTCATACCGTTCCCAAGCTACATTTCCGGTGACAAAAG
CTTTGCGAAAGCCTCCTGAAGGATTCATCTATATCCTAATATTTCCAATCCAATTTAACT
GGAGCAGCCGGAGTGGTCTGAGCACTAGTTTACCAATCTTTGCTTTCCAAGACTCTGTGT
GCTGAAGGCTTGAGGGGTTCAATCAATGGCGCTTTGATCTCGGCTGGAACCATAATTATT
TAACATTGTTACAAGGATTTCTCTAATCCATCCTACCATTAAATCCCTTTTACACCCTCA
TCTTCTGCAGCCTAATCTGCATCTGGGTGCTCCGTTTGTGTCTCTCCCTCATTTCGGCTC
GCCCCTCCTTCCTTGACGACACCCTGACTTTATAATGGACTTGGGTGCCGAGTTAGAAAA
TGCCTTGTTTACTGAGAGCAAcc
>NODE_63_length_270_cov_26.888889
GAGCGGTCTGAAACGCGCTCTCAAAGGCCTTCTACGGGAACTTATCTCGGCCTCAGCGCT
ATGACACTGGCTGCGTTATGCGCGTCCCATTGTCAGTGAATGGGAGAACGTTTTGGCCCA
TATCTCCGGATCCAGACGGGCTAGACACCTGGAAATGCCACCTGCCCCGCCTAATTTGGC
TATGCCGAAGACGCCGGTCTCAGTCCCGAGTCTCTACGACCTTCCCGTCCCGAGATACAG
CAAAAAATCACAGGTTACTCCCACTTCCCGACGTGGTAGAGACTCGGGAGCAGGCTCAGT
GCGATCGCGGCGGCAGCAAATGGGGGGGTAGACACAAGTTTCATGCCTCTAGCACTGACC
GTTTGCCCAAACCCTCACCCCAGGCCCAAACCCTAACCCTAACCCTAACCCTAA
>NODE_65_length_734_cov_6.968665
CTTACAACAGCATTACAGAAGCAGAAAAATGCTAAGCACATTACCAGAAAAAGGGATGCT
TCTCCTCTCACCCCTCTTAAACTGCTAACATCCACACATCAGCACAAACACACAACAGAG
GAGAGCTGAGCCTTGATCCCCTGTTTGCTGACCAAATGACTGTCACCCTTTGTGCGAGGC
GGGGAGGAGGTGGGAAGGAGCACGACGGCGACGCATTCCCTGCTGCGATTTGTTGCGAAA
CTGTTGTCACTCGAGTCATAAGTCAGTGTTTGAGGCTAATCACAGCTAACTCCTCCAAAC
CTTGCCAGCCCTCACCGCAAGCCTCATACCACCTCGTCTCATTCCCACATTCCTACAGCC
GTCTTTCCTCACCACTCCCACATCCACCCTCCACAGCCCCATCCAAGCCCACCCTCACCT
TCTCAATCCACTCTTGGATCATTTCAATTTGCATCCCAACTGGCCCCGGGATTCCCTAGC
CCTGTTAAAAGGCAGGCTATTTGTTGTGCTCTGCGGTTAATGCCGCGCAGAGCTTTAAAT
ACCCATATCAAATCTTGGAGGCTCAACAGATTCAGTTTTGCAAACCTGTATCGAACAGAG
GTTCAATCCGTCAGCTTAGAAGTGTACACTCCTTAAGTTGTGTGATAAGGTAAAACCAAT
CACTGGATTAGGCTCTCTCTGTCAGTGATGGTGTATTTTCAGTGCACAGTGTTGCTTTGC
TGAAACAGGATAAGCTGATGGAGTAACATTATGGTGCTTGAGATTTCTTTTTCAATAGGA
ATATACTATTAATGGATTCCGAAGCCAGTGTGTGATGCTGCTCTTGCAGTTGTGGATAAT
GCATTAGCATTAGCTGTGAAAAGCAGTTGGTGCCGGAt
>NODE_66_length_417_cov_8.141487
CAACGAACTAGAGCTCAGTCTTACTTGGTTGTTGTTCAGTGCTGCTGGTAATTCAGACAT
CTTATCCTTTGTCACGCTTGGCATCTTACACATACTTTTGGGCTTTTACAACATATTGAA
TGAGCTTTCTGTAGCTTAAATACACATACACACTAATGTTTAGCTAAACACATTTTGCCC
TCCTGCCCCTTCCTCTGTCTCTTTCTCTCTCTTCCTCGTTTTCCCTCTCTCCCTCCAGCA
GATAAAGCCAATCTTGGGGCTGGCTCCTGCCACAAAACGTTCTGTAATAGTCTAATTGTG
GCTAATGGTTTGTGCAGCTAATTAAAGTGTATGAATTACAATAATCAGTCAGCCGCATGG
AGGCCATGCCGCCTCACGCTGTTCCTCCAAGCGTGGAAGGCCAAGACCAAAGCAGGGGGA
GTGTACTTGGGGGTTGGGTACTAAAGGAAAAGGTGAGATGAAAGTGATGAAGAGGAGGGG
AGACAAACGCTTGAAACAAAATCCCAAAGCCGTTTGACTGCATCAACATGAGTTTCTGTA
CCAGAGACGGAGCAAGGACGg
>NODE_67_length_300_cov_10.570000
ACAGAGATCAGTCTCTGTTGGATAACCTACACGCTCAAATAAGAAGTGGTAGAGCGCCAG
CAGATAAACCATGAATCCGTTTCCTCCCTCTCTTCCGGACTATAGTCCCCTGTAGCCGGT
GACTTCCCTGTCTCCCCGAACTCTCTGCAGCACCGACTGGTGGTGCAGAAGCACTGCTGA
TTAGCATGCAGTAATGATGGTGAGCTGGGCTCCATTGTTCTAACACCTCCCCTCTCCTCC
GCACCAATCTGTCACCATTCAGTGGGCTAGAGCTGCCTCAAATGCTTCTCTCCACAAATG
AGATGGATAATTAGTTGCCCCTCACGAATGCTGCACTCTTCTCACCCCTGATTGCTTTCA
CCTTCTTGCTCCTGGCAATTTTGACACCTTGTAATCAGCCTGCTACTTCTCCGTCTCAAT
CCATATCCCTCTCCTTTTTTTTTT
>NODE_68_length_506_cov_8.897233
TGGGAACTGAGAGTGCTGTAGATGTCATTGATGATAATGCAATAAAAAGCATTTTGGGGG
TATCTCCACCTCTGCACTTAGCCTCTTGGCAGTGGTTTGATCAAGACAGAATAAGCTTGT
GACTTTTCAATTCCAGCCATAATTTGTTTCGATATTACATCTCCTGGATAGAGCAAGTGA
TGGAATTTTTCCTATCCGAGACAGAGGCAGTGGGGAAGCTGACGATGTCCCATAATAGGT
TATCACCAACCATATCTTTTGCAAAATAGAAACCCAACACATGTACATCTGTGGCCTAGT
GTCAGAGCCTTAAATATACATCAGAAATGCATTAAATTTGCTGATTGCTATTCTTTTCCA
ACAGCGTGTCAAGCCCCAAATTTATTTTTGTTTCGTGGCTTCCCGATTACTTTGAATTGC
CAGCAGTCTCTCCTGACATTGACAGCTTTGAAGGAAGTGACAACATTAAATTTATTTTCT
GCGTGCATATGTGTGTGTGAGCGTCTACGACCGGACGATGTACCCGTGTTTTCTCTTAGA
TTGTTTGAGGTCCATTGCAGAGAGCCCAGCCCTTTCATATTGTATGTAATTTACTGGAAC
CACATATAGCAACAGCGTGCTGCTGAAAACTGATCGGATGTCTGgagcac
>NODE_69_length_433_cov_18.099308
CACAGATGGAACAAACTGATCACAACAGAAAACTTTCTCCCTGTCCATCGCTGCTCCCCC
CTGCTCCCGCCTTCAGCCCATACCTGGCCTGAATACCATTAGACCTAATAGAGCACGGTG
TGAGGGACAGCCAATCATGATGGCGTCCCGTCAGTGACACCGACATGTATCTTGGTGCTC
ATTATCATCCTTGAACAGCGCCAATTTACATCTGATGCTCTGACTAATTCTGCTCCAGTG
TTGTCAAGAGGCATAGGAAGTGGCCTGGCCGTGATGACAGCGCGGCTGTCAGGAGCCCGT
GGATGGAGGATTCCTCGGGGCATGATTTAATGCCCATGTCAAGCCCCGCTGTCAGCCTCT
CTCTCTCTCCCCGCTCCCTGCGCTCCTTCTCTCCATCCAGCCATTAGGATTCAGCCAGCG
GAGAGATGGAGCGATAGAGCTGGCGATTGGCCTGCTTAGGATTCACACTCTGGGCGAGAA
AATAACACGCCCTGTTTCACAAGTGATTACCCTTTCCCTGTAAACTGCAATTAAGGCTAA
AAAAGAAAGGGGgcgaagaggtgatggaaaaacaaaa
>NODE_70_length_291_cov_1.450172
TCATTTGCATTGTTTTGTGCCTCGTGTGTCTTTGAGTCTTTTTTGTCTGTTCTCCTTCCA
AGTATCCCCTTGTTTTTTTCTTTTCTTTTTGTTACTCTTCCGCTCCTTATCTTTGCTTTC
ATTTTGCTGTTCTTCTTTCATTTCCTTTCCTTTTGTTTCGCTCCTCATCTTCACTCATCC
TCATATTCTCTTCTTTCCTCTTGTTCCCCTGTTTCGCTTTCTCTTTCATTTTTCTCTGTC
CATGTCCTGTTGTTTCTTCCCTCCTTTTCTTTTCTCTTGTTTTCCATCTTCTCTGCTATT
CTAAACACTGTTTTTTACTTTCCCTCTTCTCTGCTTTCTGATTCTCTCGTCCCCTCTCTC
TACTCTTTTCTCACATTCTCTTCTTTCCCCTTTTCTTTTTCATTCTTCTAGTCTTCTTTC
TTtgttcctttattg
>NODE_72_length_259_cov_6.714286
TACCCCCCCATTTGCTGCCGCCGCGATCGCACTGAGCCAACTCCCGAGTCTCTACGACGT
CAGGAAGTGGGACAAACCTGTGATTTTTTGCTGTATCTCGGGACGGGAAGGTCGTAGAGA
CTCGGGACTGAGACCGGCGTCTTCGGCATAGCCAAATTAGGTGGGGCAGGTGGCATTTCC
AGGTGTCTAGCACGTCTGGTTCCGGAGATATTGGCCAAAACCTTCTCCCATTCACTGACA
ATGGGACGTGCATGACGCAGCCAGTGTCATAGTGCTGAGGCCAAGATAAGTTCCCGTAGA
AGGCGGTTGAGAGCGCGTTTCAGACCGCTCTGAGTTGATTGGTATAGGTCTGTAGTGACA
TTTTTTTGGGTCCCGTAGTATGGGCCAACCCTAACCCTAAGGT
>NODE_73_length_359_cov_9.852367
AGGCATTTAATGCCAAGCTGCTGATTGTGGATCCCTCTGAGGGGCGGGGCTTCAACTTTC
ACACTCTAGATTAAAAAAAAAAGCCAGTGCTTGATTTCCAATGCTCCGCCCCCCAGCAGC
ATGCATGGAGGGGTGTGTGCGTGTATGTGAGCATGTGTGATTGCTTTGTGAGACTGTGTT
CTGTATTTGTGGGTATGATCACCAGAGTGTGCTAGAGACTGTGTCCTCCTACTTGTCTTA
ACTGATCCTCGTCTTATGGTGTGAGCTTTCAGCCTAAGCAGCTCTAGCCAGGTGCTGCAT
CTGTCTGCAAAGGAACCGTAATCAACGGAGGCAGCTGGAGAGAATACACACACACAGACA
GACACACGCACGCGCGCACACACACACACAGCCCACACCCGAAACAAACACAAACGCAAC
GACAACAACAACAACAGGAAAAGAAAAGAAAAAAAAAATAAAACAAAACAAAACAGGATA
CGTAAAACAAAACgaatagaaga
>NODE_74_length_572_cov_10.919580
AGCATAGTTGACAGTTTATCCTTGAGCAAAAAAAAAATCTAGTGGATGGGAATAAGCTTG
GCATAATGCATGAGCGTTTGATGGTTTCTACAGTTAACTCTAAAGGAGAAGTGGGAGGCG
AGATTCTGAGCATTTCTCCCTTTTATCTCCTTCACAGGTGTCAAAATGGAAGAGAGCCTC
CCTCCTGGCACCAGCTTGAAATGCACAATCTGTAACTACACGGCAGATTCTCTTATTACA
TTCCAGCATCACATCATGTCTCACCTGTCACAGGCGGCCTTCAGATGCAATCACTGCCAT
ATCAGCTTCCAGAGCCACAGGGAACTCTTACAGCATCAGGACTTACATGGGCACGGCAGC
AAACTTCACAGGGAAGGCGACGGCACCGAGCATTCCCCCAGGGGTCCTGAGGAAAGCCTC
CAGCAGCAGCAGCAGCAGGCCCGCGCTGAGCTGGCCAACAGGAAGGATGCTCTGCTGGGA
AGTCCCAAAGGGGCCCTCAACAAGGAGACCAGCACAGACGGAGAGGCTGACAAGGCTGAG
AAGAAGCCCATGCTGTCTGTTCAGAAGGGAGAGGCCCACCCAGGCAGCAAAGCCAGTTTT
TCATacactaggatcaagtctgagcccgccagcccccgactggcctcctcccctgtgcag
cataacatgcctacatttcccaggggccccttcttgtctcagtttgctttctccca
>NODE_76_length_504_cov_14.321428
AACACCACAGAGGAGACGGAGAGAGCGAGAGATAGCGAAAAAGAAATGTGGAGGAACACT
AAAGGAATGGAGAAGTAGAATCGGAGGGGAGGTGATTGGAGAAGACAAAGAAGTGGTAAG
GGGGTGTGAGGAGAAAAGAGAGATTGAAGAAAGCATGATAAAGAGGGAGAGAAATAGTGT
CTCGCTCTTTTTAAACTTGGAGATGCTCAATCCCTTCTTCTCACTCCAACCTGCATTTCT
GGGTCACTAGAGACATTTAAACTGCACTTATAATTAACAGCTATTTTTAAACAGGGAGGG
AGAAGTGGAGCGGTGGCGAGGTACAAAAGCATTAAAATTGCCCCAGATTCGCTATTGAAT
AGGACACATCAAGGCAATATGCTGGCAGATCAAAGTGAGCGAGGAGAAAGGAGACAGGGC
CGATCAGTGGGGATAAATTGTTCCCTTTATAATGGCATAAGAATAGACCTCTTTGCTGCT
GAAACAATTTAATAACTGCATTCATTACCTCTGTCCAGCCTGTCTGTCTGTCTGCTGCAC
AATGTGTAACCGCTTTTGCCACGCACTACCTCTCTTTGTCTTACTTTCCCTCTTCCTcat
tgtgttccagacttatcacctcattccttttacttctttacatctcac
>NODE_77_length_376_cov_8.739362
CACACGCATGGACACTTTTCATACAGGCAGACGTTAGCACATGCACGTACACACTCACAT
GTGCACACACACACCGATGGCTGCTGTGGTTTGCTGGTGTAATGTGCTTTGTTGTGTGAA
GGTATCAATCAGAGGGGAGCAGATTATTAGAGTGTCTGAAAGAGATCAAACAATGTTGCC
GTCTGCACCCACACATGGCTGATTTACAGGCAGGCTGATAAAGTACTGCAGCTCTCTGTC
AGGGGCTACATGACGGCTCGCCGCGCTCTTAGGATAAATTATTGCAGAGGCCCGCGGTAA
TGTCTCTCCACCTAGCAACCAGCCGCCCCAGCCGCTGCCAGGGGAGCCCTGCCTCGTCTG
CCATAATGGCACTGTGTCCGGGGTCAGCAGTTACTGTATCGTAGCAGGGTGGGAGGGATG
TATACACACACATATACACACACACACACCCACACACACACGCACATACATACATACACA
CACGTGTGTATGTATGTATGTGTATatatatatatatata
>NODE_85_length_330_cov_5.839394
TGGTTGGTTAATTAACAGGCAGTAAATAGAGGGGGCTTTGAAATAGCTTGAAATGAACAA
TAACCTTTTACAGTGAACCCAGAATTGCAAATGGAAGTCATGGTCAAGCCTGTTTGATCC
ATCGCTATGAGCATCTCTGTCATTGCTTTCATAGTTTTTATTCATTGGTTTTTTTCCATT
GACTGGCTTACGAGGGCTCTAATGCGACATCTAAATTATCTAGGAAAAGTATTCTGGGGT
TTTGCACTGATAGGAAATCCGCACGATGCCTCAATGTGAGGAGTTAAATGTTTTGAAGGT
CGCAGTTTCTCTCATTGATCTTGCAATGTTTGTTAATTACATTGTCACTGATGTTGTGAG
AGATAATTAAGCCACTATGTTTATATGCATAATTATGTGCACTCCACATCAGCCTTTGAA
AGACAGCGGCGAGAGAGAGAGAGAGAGAGAGAGAGAGAGAGAGAGAGAGAGAGA
>NODE_86_length_309_cov_2.792880
ATTTGCTGTAACTTTATCTGCAATTGGGCCCTGAATTGGGAGCAAATAGAGGCAGCTTTG
TGAAGCTCGGGGAAGGGCGAGGGCAGCGAGCTGGGGGTTGTTGGGGAGGCAGGGGAAATG
ATACCGGGCTCTTTTATGTCAGGCAAAGTAGGACTCTTATCAGGAAGAGAGCCCAGACAA
GGGAGCTACTTCTAGAGGAAACTGGAGCACCTATCACCTGCTTTGCATTTAGATAAAAAT
TCACCCTGCTGAAATAAAAAAGGGAAAAAAGCAAAGACAGGTACAGAAGCAACTATTGGA
GTGTGTATGTGTGTGTGTGTTTGCACATGTCTGGCTGGCAGTTTGATACACACACAGTGC
AGAGACGCCATAGCAGTCTGTGGTACGCACCACTCCAGGTCTCTTTAAATTGCTCCTTTG
Actcttcttcaaagaacctgtctaacttttaaa
>NODE_87_length_517_cov_17.148935
AACAGTTAACGAGTCCATTATTGTTATCTTCACCCAAATATTTCTCTGCATACTAAAGAG
GAAAGTTTCCTTCAATCCCCCAGGCGTTAGTCTTGGATTTGTGTTGTTCTGCAAGTCTGC
GACATCATCCGAACCCCAGGAGCCTCTTGCTCAGTCTTGACGGATCCTCACTCTGCTGAA
GCCCAATACTGTTCTTCATCTTGTGTTGTCACAACCCCCCTGCTACCTTGATTCACTCTT
GGTCGTTGGCTAGGTTTTGGATTTATTACTTTCGAGGCCGAACAATCAGTGGACCAGGCT
GTCAACATGCATTTTCACGACATCATGGGCAAAAAAGTGTGTAGTTGTAGTTTTATTTTA
CCCTTAAGATCAAACAAAGGCTTGGGCGATGGAGCGAGAACTACACTATGATGCTGTTTA
ATTATTAAATATTAGTTTCTGGTGGCCTCCCATTTGTGAATGCAGCATCATACACAGCAC
AAATTCAGCTTTTAACATCTTAAAATAATCAGGCTACTAACATGATTTACTTGTCTTCAT
TTTTTAATTGCACCACATACTCctgtcaaacctgtgctttcatagttactaaatgcactc
atcctgcacttgctgttatattacagtttcaattgtcgcccaaggctttgtttaaactga
c
>NODE_88_length_467_cov_10.627409
ATCCCTACTACCATACTGTGTTGTGCAAACATGCTTGTTGTGGTGAGCTCTGCAAGCTGA
GGTTATATTCGTGCATCAGGTCATTCCTGTAGCGGGCTGGTCTGGGTCGGCCCACTCCCC
TCTGAGAGCCCTCTCATCAAGCCAGCCTCTCCGCTGCCGCCCTCTTCCCCACAATCCCCA
TAAACTCTCATAATTGCCACATTAAACTTGAGTTTATTATTTTTCTCCAGGTGCAGGTGT
GCAGATGATATGAGCCCCAGGTTGCATTTACATACAAATTGAAGGTTTTTATTAATCAGG
CAGGCAGCAGGAATCAAACGGCAACACTCCATCAGGCCTTTAAATACATTTGGTGACATT
TTTACCCGGCATTAGCATGATAGGGCAAGCGGAGTATAATGTACCAATGATTGCTTTTCC
ATTGAAAGCACAAACGGTTTCATTTTTCCTGTCATCTCAAATAAGTGTTAAAGAGGGTTT
GGAGGCTATTGTGCGAGTGCCGTATGCTGGGGACTTGGGACCGCTGATGGCCATATTAAA
TAACCATTAGTGCCTGAGCTTAGATCATTGTGGCATCCGCCTCCTCTGAATTTATCCTGT
gatttcaaatg
>NODE_89_length_334_cov_6.257485
TGAGATGAAGGACTGTAAGGGTACACATTCCTGTGAGGTCTGTACACATCTCCTGCAGTC
AAGTACTCAGGAGAATCAGAAGACTGTCCACTTCACATGCATGTTGACCAGCTCGTCATA
TAAGTTGACCCCCCACTTCAGCCAAATTCCGGTTCCTTAGGCATACTGTTCCTCCTGCCG
CATACAGCAAAAGCCTGGAGCAATGTTTAGCTAAACCTGCTGGCCTACGTAGGCAGGGAG
AGTCCCCAGAGGGCTGAACAATCAGACAATTTCAAGATCATGAAGCATTAAACCAATCCC
GGCAGGGTACACTAATTAAACAGCCGAGCCCGGCACAGCCAACCAATCCCCACAGAGCAA
TTAAATCCATCCCCTCTAAAACACTGTGGAACCTGTCTGGGGAAAACTGCCGAGAAGTGA
GAGAGCGAGAAAGAGGGAGAGATGGAGTGGGGAGGGGAGGAAAATATCATAAAATTCA
>NODE_90_length_466_cov_7.618026
CAGTAATCTTCCTACAGTTCCTCAAATGATTGAAAACCTAAAGACACACAGGAAAGCTGC
AGTAATAATTAAGAAAACAGTACAACACCAGTAGAAGCTGTAATACACTGTAACAACACT
AATGCTGTCGCTACAAAAATATTGTATTATGATGACAGTAGATGTGAGAGCAAACATATA
ATGCCAGGAGCTTCTTCATTACATAGACAGAAAAAGTTGCCACCGTTTCAATGGAAACAA
ACATTGCTTTGGGCCCCTTTGTAAACAGCACACAGCTGCTATTTCGAGTGATGGGAGCTC
CACCTTGTCACAACAATTCCCTTAAAGAGGAACAGTTTAATGTCAACAATATTTTCTCCA
TCTGCCTGCTCATGAAAACCTTCCAATCCACAGGGAAAATGTTTCTCCCATTCCAAAAGG
AAAAGCACAATAGAGGAAGATGAACTGCTAACATCAAGCGCGGATCGCAGTCAAAGGCGC
AGTATTAGCCTGCTGCAATGAGAGCGTTTGGTGGCACACATCCATCTGTTCACTTTTGCA
TTTTTCAAAGAGGTGTCATGCCTTCCGTTATTCAGAAATTTCTATGCAATTTTCACAAGG
AACTCCTTGg
>NODE_91_length_397_cov_12.627204
ACTCTTAGTTAACGACAACACTTCAGCTATTGACAGCGTGATCCCGTAAAGCAGACACTT
CAATCAACAGAGCAGCCGGAGGAGGTGTTGTGTTGGAGGAGAATAAAAGAAGGAGGGGGG
CATGGGGACGGATGAAATCAAGAAGTAAATAAATGAATTGATGAATGAATAATAGAGTGG
CCAGCTAGTGGCCTCTTGGAGCAGCAATGCAGTATTAATAACTGACTCTTACTGTTCGTC
TCTGTGTCATCACTGATACTCTTAGGTGGACCATGGCCAGCATAACACACTGCTGATCTG
TACATTCGATCCGGATTACGTACTTTCTTCAGTCCTTCAGGAGGCAAAGAGAAAAGTAGA
GAAAATCGAGGAAAAGAAGCATTCTCCCAGCCTGTGATAGCTAAGCAAACTCCCCATGCA
AGCAATATCAGTAACAGAAACTGCACAGTATGTTGAAATACATTTAAAACACACAAGAGC
TGTTGGGCAAAATATGATGGGAATAATATTAACATTCTAATACGATAAGGCTCATAAATC
A
>NODE_94_length_310_cov_7.325807
TAAGGCGAGATGAGAGCATGGAGGAGGTGTAGTTAGACATGGATGCACACACGCTAACAT
TCGCAAACACGTTCGCTCTTTCCTGCCAATGCAAATGCTTCTTTGTTAGTTGTCGTTTAA
TACCCAGAGAGAGCAAAATACCTTCCTTTTTTTTTGCATATTATGGAATTTGTCATGTTC
AGTTGGAGCTGTCATAGCTAGAACAGTGTGCGCTAATGTGTGTAATCTGCTTTGCAACAC
ATCAATTATGATGGATATTGCTCCACCGCCATGCTTCCAGGGTTTTTATACAAGCCTGCA
GGGGAATCCGTCTTTTCTTGTTAGGCAACCTGTTTAGTAAATAATGATCCACTTTGAGCC
CGGCTGATGCCGTATAATGTGATGTGCGCGCCTATGTGCACGCGAGTATGGCGCGCGgtg
gtggcgctttggtgcacaaggatcaagccgacta
>NODE_95_length_280_cov_15.103572
CCAACCCTAGCCGTAAGGTCCGGAATTAGGGTTAGGGTTAGGGTTAGGGTTAGGGTTAGG
GTTTCGGCCTGGGTTTGGGAAAACGGTTAGTGCTAGAGACATGAAACTTGTGTCTACCCC
CCCATTTGCTGCCACCGCGATCGCGCTGAGCCTACTTCTGAGTCTCTACGACGTCAGGAA
GTGGGAGAAACCTGTGATTTTTTGCCGTATCTCAGGACAGGAAGGTCGTAGAGACTCGGG
ACTGAGACCGGCGTCTTCAGCATAGCCAAATTAGGTGGGACAGGTGGCATTTCCAGGTGT
CTAGCACGTCTGGTTCCGGAGATATTGGCCAAAACGTTCTCCCATTCACTGACAATGGGA
CGTGCATATCGCAGCCAGTGTGGAAGCGCTGAAGCCAAGATAAGTTCCCGCAGAAGGCGC
TTGA
>NODE_100_length_321_cov_4.059190
CCCATCCAAGTACTAACCAGGCCCGACCCTGCTTGGCTTCCGAGATCAGACGAGATCGGG
CGTTCTCAGTCTGGTATGGCCGTAAGCGATAGGCCCTGTAACAAACAAGTGTTTTATAGA
TGCTGTTGCAAGGTGTGTCTTCTTCTGTTTTTACCTTGTAGATCTTCTTCTAGCTTAAAG
AAAGATTTTAATTGAATGCAAATGTCCTTTGCAGGAGCCTGTCACTGGGACACTCTTGCA
CATGATGTCATATGATCCCATTTATTGTCACTGGTGTCTTACTGTGTCACTGGTCTTTTC
ATGTTGTGGCTCAGGGTGAAGCTACAATTAATACCTTGTTGTGTATCGCTGGCTCTTTGC
TGTTGTGCTGGACAAAGCGTGTCAGTGTGTTCAGAGCTTCTTGTCATCTTCATGTACACA
TAAAGACACTCAAATGATGGTGATGACGGACATGTATAAAAGGCc
>NODE_101_length_548_cov_9.828467
ATTAGAGAGCAGTCCTCCTGTCACATTCCTGTGATAAAGTACAGGGATCTAGCCTTCCAG
CATACAGTACCATGTCTCTATGAAGGCGATCCTCCAGTGTCATTTCTCCTGTGCTTAATC
TCCATGTGGAGATGAAAGATCGAGGACGGCCAGCAGTGTCTATGTGCTAAGCTGGGCTCT
GGGTCGTCCTACACCCGACACTGGTTCTCCCCAGTGGCCCGGGAGATGTCAAGGGGTGAG
GGCAGAAGAGAATGGATAGCTGCCGGCCCCGGAGCCCCTCATTCACTCTCTAACTTGCTC
ACATTAAAGAGAGCTCTAATCACTGCAGGGACTTGGCCAATGATGTGGTTATCAAACGGC
ATATTTCAAAAAGGCATCTTAAAAGGCCCGAGGGCGAAGAGGCAATAAGAGCACATTTGT
ATGTGGATGAAAGGGAAAAGTGTAGACAGACCTTGCATCAGAATACAGCGGGGGGAGATC
ATTAGCATCTCCAGCAAAATATGCACTACCAGAGAGGGAGAGCAAGGTACAGTCAGAGAG
GGGGAGAGAGAGACAGAGAGGTGATAGTGGGATGGGGTTGCCGGGCTGGGGGAGAGAGAA
TGGTTCTCTTCGCCATTCGTTCTTTTTTGTTTTACATAGTTCCCAAAAAGAATAAGAGAA
CAAATACATTTTTGAACAAAGGcagggctctt
>NODE_102_length_562_cov_7.818505
AGATCAGTCAGACATGTACAGTAACAAGCAGAAAGTGGCAGAATTAATTATTCTTTGTAT
AACACAGAAGTAATCAGAATCTCCGGCAACATAGGAGGAAGATCTCCTTGGCTCTTTCAC
CACAGCTGCCAGTGCCCAGAATGGTAAATGTGGAATTTTAATGCACAGTTGATGCTGGAG
AATATGGGGAAATGCTAATTTGTGGTGCGATAAGATGAATCGAGTCATCCCTTTAGCCCC
ATTTGACTCAGTGGAGGAAATTAATCATTAATGTTTGTTAAGTATGACAATCTAACTGGG
CCAGATCTACATGCTCAGAGACTGAGGCAGAGCGAGATAAAGACCCAGGCTGCAGACAGG
GAGGAAAACTGCCAGATTCTGTAATGATGGGAATTTATTGGCATTTAAAGAGACAGTGGC
AAGGCATTTCACTAATAGCCTCCCTCCATTGGAGTGCTCTGCCTGCCACAAATTGCATGC
AATTCAAACCTATTTTTCAGATAGCAGAGAAGTCTTACAGCTATGCTTGACTTTGGTGAA
AAAGGTTGCTTCCTGGAATTGACTTTATCTGTTGCAGCGCAATCTGCatcaacaaccaaa
tatgcaatatcaactgactaacactaccactgctgtggggacagcaggcatcccccccta
atatgacattctgaaaatcattgccaagctccaatactagcaagac
>NODE_103_length_145_cov_1.606897
ATTGTGAGGCCAAAACATGTTTGTAAACATTTTCTGTGACAATCTGCAGGAGTGCTGTTT
TTATGCTCTTAAACAGCGTTTCATGCGCTGAAAAGGCCACTTTGGCCAAACGGTGTCTCT
ACTCACTTTCTTGACACAATGTCATTTGAAACAGCTTTTGCCTTCATATTTATCATATTT
GAACACATTGTGAGGCCAAAACATGTTTGTAAACATTTTCTGTGACAATCTGCAGGAGTG
CTGTTTTTATGCTCTTAAACAGCGTTTCATGCGCTGAAAAGGCCACTTT
>NODE_104_length_345_cov_12.260870
CTTACCACTCCTTTACCACTCACAAATCTAAGAGAAGACAGCATATCTTTGATGCCAGAC
AACCCAAACGGCAAACATAATACTGTCTGCAAAGTGTGAATATTTGTATCTTTTTTTTCC
CTTCCTCTACTCTTTTTTTCCTGCCATGCCCTGCTGTCTGCCTGTGTTGTTTTGAAGCGG
TGAATAGATTTAAAAGATGCAGGATGACAAGACAAAGAGCTGGGGAATAGCCCCTGGGCA
CTTGTGCTTTAAGTCATGCCATTTCCTTGCATGGCAGGCAGCCCTAAATAAGTTACTTAT
AAGCATTTATTGATGCACAAGTGTGGCATCTGTTCCTAGGCTGCGGTTCTGGATGTAATT
AGCTCAGAACCTTACGCACTTCAATCAAGCGACACATTTAGAGATACAATCCCCCCCCCC
AACACATACACACACACACACACACACACCCCCCccttcaacgttgcttcctcattcccg
ttttcaatc
>NODE_105_length_540_cov_6.396297
CCCCCTCCTCTCCCCTCACTCCTCTTCTCTAATTATAGGTCAAGCACTCTTTTTGTAAAT
TATAAAACCTTTGTTCTTATCAAGAAAACAGAGCAAAAAAGAACGATACCATGGAAGGAA
AAGGAGCAAGGAAGACGAGAAAAAGTATATGAAAAAAAGAGGAGGGAAATGGTGTAAAAA
TAAGAAAGGGGGGGAAATTTTTCAATTATAAAACCAAGCTAATTTGGTATGACCAGCGAC
TGTCATGCATGGTGACGGAGCTCCATTATGCAGTCATTTGAGCTCTTTCAAATTAGTTAT
GTTAATGTCCTGCGTGTGAATGTAACACTTGGATGGGACAAGATTTCAGCAATTAATTTC
TACAGTCAGCGGAGAGACAAGCAAATTTATTTTCCCCCTCTCAGGGAATTGGTGGTGGAG
GGAGTGAGGAGGGGAGAGAGCATTCTGGAGCAGGGAACAAGCTAAACACAAGACCTAAAT
AAAGCCTGAACAATGGGAGCCAATGCCTCCTCATTCATTCAATTGACAATGTTTTGCAGC
TTAAACCTGTTTTATTAATTATGTTTGACATTTCCTTAATTAGTTTCATTTACACCAAAT
CAATCCCTGCTGCTGTACAGCGTCATTTATCATTTTAAAAAATTTGCATAGCCAGTGCTG
ACTTTTTAAAATGATAAATGACGc
>NODE_106_length_433_cov_11.785219
TCTTTTTTTTCCCTTGCCACAGTTAATTTTCAAATCTCCAACATCCTATGGCTGTCTGTT
TTTCTTCTTCTTCTTTCTGTTTTTTCTGCTTTCATTCTTTTCTTTTAAAATGAAACTGGA
GCTGGGGCGGTGATAGTGATAGATGGCTCAGCGCTCTAACACTTTATCCAATCCGGCGCA
GATTTCATCCAATAAAGAATCACTTGTGCACTCTCAAACTAAATGGAAGTCAGGCAGCGG
AGAGAAAGGGGCTGCCGTGTGTTTCTGAGCTGCGAAAATCAAATTTTCTTAAAGCTGCCG
CAGCAGTGGCTGGCGGAAAAGGCAGCAACAGCCATGACTGGCCAGGGCCACAACGTCTGC
ACACACAATTTAATCCATCACAGAGCGCCTGACACCATATCAATCAACCTTTCATCAGTA
TGCCCCCCACCCCCCCAAAAAAAGAAAAAAAAACAATATTTCTATTCAATCACCTCTGAC
TGAACCAGGCCTGCAACCCAATGACCAATGGGGAGGACCACAAAACTCCAGCTGGTTCAG
AAATCTTTTCGCATGAAcacaagcataaagtagaaca
>NODE_107_length_317_cov_12.911672
CCACAATCAACCATTTAGCTGGTGTGTGGATGTATGGGGTAGGAAAGGTGGTAGGGGGGA
AAAAAGAAAACAAAACAAAAAAAATACAATACAGACAATGTACAAATTCCCAACTAAGGC
ATTGAGGCATATTAGGCATAATAATCATTGAAATGCATCAGTCAATAGCAAAGTGTAGCT
CAAAGACTAAACTGACCTCTGTCAGCGGTCACAATCCTTTGGTAAGGATGGACCCGCGTG
TCATGCCGTCTCACTTTAGTAGCCATTGCACCTAGATTGTAACAGGTCCACAAGGTTAGA
AACCATTCACTTTGAGGAGGGGAAAAACAGTCATCTTTTACAGTAACAACATTCACATTT
TTTAACCATTACCATTTATAATGTTTGGATAATACAACAATACACAGAATAACATAATAC
AGATTATAGTACATATACACACCACACATATTTTTTTTACa
>NODE_110_length_197_cov_18.771574
TTGCGTTATGCACGTCCCATTGTCAGTGAATGGGAGAACGTTTTGGCCAATATCTCCGGA
ACCAGACGTGCTAGACACCTGGAAATTCCACCTGCCCCACCTAATTTGGCTATGCCGAAG
ACGCCGGTCTCAGTCCCGAGTCTCTACGACCTTCCCGTCCTGAGATACAGCAAAAATTCA
CAGGTTACTCCCACTTGCTGATGTCGTAGAGACTCGGGAGTAGGCTCAGTGCGATCGCGG
CGGCAGCAAATGGGGGGGTAGACACAAGTTTCATGTCTCTAGCACTAACCGTTTGCCCAA
ACCCTCACCCCAGGCCGAAACCCTAACCCTAACCCTAATTC
>NODE_111_length_290_cov_6.189655
CCCCCCGTCCTCCCCCTCCTCCTCCTCTGCTCTGATTTCAGCATGCTAATTTAGTCGGTG
CTCCTCAGCATGATTCCCTCGCTCTCTCTCCCATTCTTGCTGCGATTCTGCTCCCTCCCC
TCTGGGACCTGAAGATTAATATTCCTGGGCCCAACAAGATAATTACTGATACTAATTAGA
CATGATTATGTGAATTTGATACACTTATTACTCTAGATAATGAGTAGGACATATTATCCT
AACAAGCACCCGTGCCGCTTAGTTTACTTTACACACGAGCCACACACTATATTTTCTGTT
ATTGTCACCTCAATCAGAAACTGATATTCTCTTGTAATTATTGAATAAAAGGCCTTGACG
TGTGATACCTGTAAGATGAGAGAGCATTGTCGAGGAAATCAGGGAAATGTGTTGTTTTCC
ACAACAGAACCTTa
>NODE_112_length_378_cov_4.264550
ATCATTCACTGTAAAAAAAATTGCCCTGTATCATTCACCTGATTTGAATTGTAGCTCCCC
CTTTTTTTGAACCCCTGCCAATTCATTTTGTACATTAAAAATTGGTCAGGGTTGATAAGA
TTCCATTTTCACGGTTGGCAATGCAGAACTGGCGAAAGAATACAATTACAGACCCCAGAG
TAAACTCTCCGAATGTCAACTTGATGTAAATGATCAGAAGGCAGGGCGCCACAAAAGAAC
AGGCTTCAACTTCAACAGCCCCCCACCCTCACCCCCAGCCTACCTCTACCTCTCTCTCTT
TGTGTATGTCTCTCTACCTCTTGCTCTCCGTCACCACTCGACAGCCTTTCACCCTGCCAG
TGGCAGGCAGACAGGCCTGCTGAAGTGCCAGAGATGTAGGTGCAGTTTGTTCTGGTGGAG
CACAGAAAGGAAGTCTGGTGTCACAGTGCCAAAGCCTGATGGCAGACTGACACACATACA
CAGGAGGTGTTTAAATGAACTTTGACctctaaatataactat
>NODE_113_length_352_cov_13.301136
TATCTCCCCGAACCCCCAGGTAGAAAATGGTAATGATACCACTTAACATCGCTGCACATA
TGGAGGGAAAATGGAAATGCCAACAGCACCTCAACTATAAAGCAAATCAAATTGAAATAT
TAATCCGCTGATTAATATAACATTATGAGAGCCCATTCTCTTTGTTGTTAAACAACAAAG
GGTTGCAAAATAAGCAACTGCCTAAGAGGTAAGGGGTTTAAAAGAGTCCCACAGAGGTGC
TGAAGCCCCTCTCAAACATCATTACTCTGCATAATGTATTCCCTTCCACAGTGCTGAGAT
TTGATATTGATGTTTACTCATTTATTTTTTAATTAACGTTCGTTGTTAATGAATTCTTTG
ATGAGAGGCATTTTGTAAATCATTATCCTTGGAAGAGGAAAAAAGGGATGCATCGCTCTT
GCCCCTTATACTCGTGACAGAAGAAAAAATGCGAGGTGTAAGGGGAAAAAGTTGCAGCAG
AGAAGTAGGGTCATTg
>NODE_114_length_458_cov_6.050218
AAAAAGAAAGACAGCGACGACAGAGAGGCTTTCCTCACACCGAAACCATGTTTACCCATG
CTGCAGCTGAATTTACAAGGGTTTAATGGAGGACATTTACACAAGGTGTGCAGGCGACTG
AGATGCTCCATGTGCCAGATGAGGGCAGCCCTTAGGAGAGCCAGAGGAAACAATGCCAAA
TCTCCTCCCCCTGCCCTCCTCTCTCCTGCCCCTTTTGGCACCCTCCCTTGTCCTCCAGTG
AGAGGCTCCAAGGAGGGGGGGTGGGGCCGGGAAGGTTAATGTGCCCACTTTGATCTTCGT
CAAGGCACACTGAGTAAGAATTAATTTACATTTCAGATGAAAAGGTTGACAGTATAAAAA
GGCATCTTGTTTCTGGTATGTGAGAGCTGTGTAATAGGCCAGGAATTTGAGAGAGGAAGT
CGTGAGGAAACAGAAGGGATAAGCCCCTCTCTTGCCTTTACTGGGAAAGAGATGAAAGGA
AAAAGGGATCTCAGTATGCACTGTTCTTCTGAAACATGGGGACCAAATGCTGCCCAAACT
TTCAAAAGCTTTTCTGTATGCATTATTAATTAATTATTACTATTTCGTAGGCCACTCATG
Ga
>NODE_115_length_301_cov_8.415282
GCATTTGCTGGGTGTTGTCGCTTTCGGGTTGGGGGCATGCAGCGGGGAGTCGAGAAGCAC
CCCACACCTCACGCTGAGTCCCCCTGGTGCTGCCCCCTCTCATCTACGAGAAGAGTCTTC
TTCTCCCCTGCTAAGTTTGCAAAGTCCAATTTTCAGCTAATATGGAGGTCGCAACAGCAG
GCGCAGAGGGCGTAGTAGGACATAATGGCTATGGGATTGTAAATATTGGTTTTAGAGAGA
CACAATTGGAGGGCAAGCGGAGAGAAATTTCCATAGAGTATGTGCTAGCACCATTGGAGG
CCTTGGTGCAGCAGAATAGATTTTCCATTCTAGTGTGTCACATTAGATTTTCGGAGGTGC
TCAGTGGCAGGTACATGTCATTAGTAACACTTTAGCACAGTAATGAACCTTTTTATTTAT
CCGGTGCTTCTCTCATGAATGaata
>NODE_116_length_357_cov_4.047619
AACACCCAAATCAGCATCCCAGTGCGTTTAGCAAACCCGTGTGTTTTTTTTTGTTTTGTT
TTATTTTGTTTTATTTTTCCCAGAGAGAGCGAAAAAAAAGGGGGAGAAAGAGAGACAAAG
TTGTGCGGTGTTGGTAGAATGAAAGAGGAGTCTGGTGGCAGGAGTGTAGAGGAGGCAGCA
TATGGCTGTAGAAAGAGCACAGCTGGAGGTAGCATCTCCATCTGAGGATGATGTCAGAGC
AGCTGACAGGCTGCCATCCACCCCACCTCCTCCTCCTCCTCCATCCCTCCACCGCCTCCA
CCCCTCCCCAGTCCTTTATTGTGAGTCTCAGCGGCAGCCTGGGAGAGTTAGTGCTGTGTA
TGTGTGTGTGTTTGTGGCTGCCGATCAGCGCCAGTTAGGAGGAGGAGGAGGAGGTGGAGG
AAGAGGAGGAGGGAGGTGgtatctcgttccccctccaacatctcctccactttgcatctg
tccctcgcagtttgaacagcg
>NODE_117_length_538_cov_11.407063
TTTACCAGCCTCTCTTTCACAGCAATGAAATCAAGAAACAGGGATGTTTTTGTCATTTAT
TTATTCTTCTCCAGTAATCACCCCGCTAACGCCTACAGGGGCCTCCATCTAGGGAGATCA
CCCACGGTTGCGTGTGCTGTGATGCCAGTAGGTGGTCCTGCCCATGGCTTGGTGGGTGAG
CATGGTGTAGTCCCTGCTGCCACTGCTGCTGACATATCAGAGCTGTTTATTAAGAGGATG
ACAACTCTATCAAGCCCCATAAGCGGGCCCTCGTGCACAGGAGTTCTTTTGTTACTTTCA
GGGAGGGTGTCATCAATCTTGCTGCCATGCTACTCTCTTGAGCTGTTGATGGCAAACACG
ATTCCTCCCTTTCTGCCTGGCCTCTCCCGCCTCACAGTCTGGAATCAGGCGTGGTGAGGG
GGATCGAGGAGATAGGAGGACTTTCCCCGAGAGTGCCTTTTCTTGACAGGCGACAGAGCG
GACCGTTTGGACACCAGGGGTGGATATATGGGACCATGTAATGAAAAGACGTTGACAGGA
CCTGCTTGCTCTGTAATGAAGGTCCTCTGGAGCTGTGAATGGATACACACATCTttcacg
cttttgtctccctgcctttcccacagaatccatctcatccattttaaccaaaaaggaagg
tgtaagagaagcatcccagaca
>NODE_118_length_435_cov_15.278161
TAAAAGGTGAGCTAACGCCGGAGAGCTGATGTAGCGTTAGCTAGCATGAAGCACGGCTGC
AGAGAGCACACCATGTTGATTTAAATGTCAAACACTCTTCTTCTACAGGTACACACTACG
CCACAAACACTCTGGCTACACAAGAAACCGTACAACGAAGGAAGGGGTCAGAAAGGTCCG
TACCTTTTTCTCATGTAGATCCACAATTTGCCACACCAAGAGAATTATTTCCCTCTCATC
CGAACCCAGTTTACCCCCATTTGCACCAGCTGTTGCCCCAAAGAACACCACCAGAGTATC
ACTGTGCGAAGCCATCAGGGACCACAAGGGTAAAAACTACAATTAAAGCAAAGATTAAAA
TAAAAATAACACGAGGGTTCACCTTTTTCCAAGTGATAAGAAGAGCGAACAAAAGGGCTG
GAAACTCAATTGAGATAAACGGAGAGAGAAAAAAGGGGGAGAGATTATTTTCAGAGGAGC
CACGGAAGAGTTTGCGGTCAGAGACTCTACCTGTTGCTGTACTTGAGTGTGTTCTATCCA
GAGATACTGGTTTAACTGGTAAAGAAGGGTGGAAATCCg
>NODE_122_length_345_cov_8.405797
TCATTTACATGAGAAAACAGAGGACCACATTATTCTAACAACTACCTTTGCCAGGCCAAT
CTATCTACCAAATTAGTTTATCGTGTAATACCCTTCCAGAAGCTCTTCTGGCAGAAACAA
GATATTATTCTCTTGGAATGGCCCATAGAAAGAGGGAAAAGCCAGTCAGATTCATATTTC
ATCTCTGCCATGGAAACCTCATCAGTGTAATAACCCTCCATCTCATGGGTGTTATTCAAC
CATCTGCTACTATATTACTTATCTTTATTTTGCAACTAATTAACAGCATAATCTTCTAAA
TTCAGCAAGTTAATTATCATTATTGTGGTCTTTGCAGCATCATCAGTCCTTGTAAAGTGC
CGTCTCCGCGCCCCCCGAGAGCCGGGTGGGGGCGGGGAGCGGGCAGGTTGAGCTGGGGGT
CTGTTTTCTTGACGCAGGCTCATTAGGTGTTTGCTGATGAGCTGAGTGCGGTGGGAGGCG
TCGTGAGTA
>NODE_123_length_384_cov_9.013021
CAAAAAAGCCTTGAAGTATACACACACTGGCCCCTTTCTCAGAACCTCTCAGCTCTGGCT
TGGGGGAGTGTTGTTGGTTTATGAGAGGGAAAATAGCCCCAGCCTTCTGCAAAAGTGAAA
TGGGATTAAGGCCTTTGTTCGGCCCACAATGGTGAGGGGAATTAGCAATAGTTGTAGGCA
CTTAGAAGAGCTCTCACACAGAAGCTTATCCCAGATTTTGCACAATAATCATTTGAATAT
CAACAGTGTTTTGCAACTACAGCGCTAATGTATAAACCTCTCTCTTTTAGATATCGAAAT
CCCCAAAAGGATTTTTTACCACTGGCTACATCACAAATATTCATGCTCTTTATGGCAAAT
CATATTTTTGGGTATCATTGCACTTTAAAAGTTTAAAAGTGGTGAGGATAACTTGAAAGG
AAGTTTAGGGAAGAAGTTTTTATTATTTACTTTAGTTGTGCTGCAAGCTTTGTGCATTTC
TTTGTTGGCTCAAAATTAAATaaactcttatttgattttgagccaaca
>NODE_124_length_631_cov_5.576862
TTATTTCATACAATTTATTTAAGAAAAGAAACAGCATAATACAGTAACTGATAGCATGAA
TGTTGCTATCTGTGGGTGTACGTTCTTGGTGGCCTTGCCTGTGTGCTGCATTTCTGCCTG
TTTACCCGTTAGAGGGGTTAGTTCCCTGATCCGTGAGAACTCTGTAAGTGTCTGCCTGGT
TGATTAACTCCACATCGCAGCACAACGTCTTACCCCTCACTGCATAAATGGGCTTTAATT
GAGGGAGCTGGCTCCTTAGCAGGGAACCTCTTTCACTCTGTGTCGATTAAAACGTCATTT
TACAGCCAAAAAAGAAACACGTTCCCAATCACTGCCCTTGAATTATTGTTCTGTAGCTCG
AGGCTTGTATTTTAAAGTCACTGAATAATTGCAATCAGATTATTCTAATCAAGTGCTGGA
ACAGTAATTACAGGTTGCAGTCATTTAAGCTGCCCTGGAAGTCCCATACACACTGCTGGT
GCGCATATTAAAAGTTTATGTCGCAGGAGATAAATTTAATGAAGAGGATTGTAATCTTTC
AGCTACTTTTAGATAGGTTTCACTCGTGTTTGAGGACCTCAGTCTCAGCATTCGGAATAG
CTACGCCAGAGCCATTTATGGTAGATATTTTTCGTACCCTGCGCCATTCTCCTCCGGCCC
CCTCAGTCCTCTCAGTCAACCAAGCCCAGGcaatggtaccaaacagttctcccaatagga
ctagacgcgtttcctcctactcatctccccccactgataacctcatctgtgccca
>NODE_131_length_331_cov_13.120846
CGACTTTTAGCCAGTTTAGATCTAATATGTAACAATAAGTTGAGTGCACTGTTTGGCCTC
TGTGTGTTGGGACGAATTTGTTTTACTTTTTGTTTTTGTGTTACAACTATGTGTGCGTGG
GTGCGTAAGACTGTGCGTATGTGTTTGTTCTTTCTCTTTTGTGAATTTTGGCTAATTTCG
AGTTTGACTGCGGCTCACCCCCGTCTCTTCCTGTGTGTCTTGTGTAGGGCTGTTAGTGCA
AGACCTTACTGACACCATATTAAGTTCATATGCCTATAAGTCCCACTACCTTCTGACTGA
GTCAAATCGTGCTGAGTTGAAATTACCTATGATTCCCTCTCCTTCGTCAGCTACCAAAAA
GAATGTTGGGAAAGGTAACTGAACAGTTTTTCTCTTTCTCCTTTGTCCCACTGGTCTGTG
TTTGTGTTGTGCCTGCTCCCATTCTGACTTAGTTTCCCTTTTTTTTTTTTTTTTT
>NODE_132_length_467_cov_4.460385
CCTTTCTCCTTCCTCCTCCTCCTCTGCTCTCCCGTTTCTTCCTCCTCTTCCTCTCCTCTC
TCCCTCAATCTGTCTCTGTGTTCAGTATGCGCTGCTGAGAGGGCATCATTACGGAGCCCG
TATTTGAGTCATTTTGATTTAAGCAGCCAGACAATGGCCTGTTGATTGAAGCAACCAGAA
GGCAGACAATAGGGTTCTATGCCACATAATGCGCCACCATTTTTTCTGAGCTCCCCGCTT
TCAGAAAAGGGCCCCGGCTCTCCATTGTGCCGCTCCCGGAGGGAAAAAAATGGTGCTTGG
GGAGGAGGAATATTTTCCCGTGGTATGTCATTATTTTGCAAATTTCTATTATCTCATCAT
GTTGTCTTCATTGTAATTGCAGCTAATTAGGAGGCTAGTTAGGAGCCTGGGCTTTGAGGC
TGGCTCGGCTGCTGAAAGGAGCCCACCGATTATGGCCCCGACAAGAGAGGAAGCAGGAGA
AAAGGGGAGATTAATGCTGTTACCCAGGAGACACTGGCTTCCATCTGCGGGGAACAATGC
AGTTTTGTTTTCTCCGGGATCCTGCTCAGATCAACAGAATGGGGGCTAGCTCTGCTCTAC
TCTGCTTGGCg
>NODE_134_length_631_cov_9.375594
TAATCCCTTGTTATTATAAAGAATACCGACTGCAGCCAATTTAAGGATTTAGATTTCTTA
AAAATTTTCCGTGATAATCTGAATCAAATAAAGAACGTCTAAAAGACTGTCATGACTCAT
TTTGCAGTACACACGACTTGAATTGTTCTTGCCCTTAACATTTTGCTTTCCTGTATGACC
TCATTTCAATTTGTGACCCCGGCACTGTAGACTGCAACTGTAATGACCGGTGTTGCCAGT
GAAGATGGTGCCTTTTTGCTGCCTGCTCTTACTGCAGGCTCTATGTGTGATTGCCGTGCG
GCTGGATTCACAAGGAAGGGCATAAACTTGGACTGGAAGACAATGCATTAAGACTGCTGG
TCCCTATGCCTTAGATTTGGCACAGGTTAGGTAGAGGCATGAAATGCATATTGTTTGTGT
TCATTTGAATAAGGACAAATGTCAGATTTCCATGGCTCCAGGCAGCCTGCATGTTAGATG
ATCAACTCTTTTGGGCCCCTGGATGTGGGGTCATCAGTAGCGCTTCCAGGTCACTGTCAC
TGCATGCCGGTTTGGGGCCATAATTGACCTTTTGACAGAGCACAGGGAGACAGCCTTTCT
CTGAGGGCAGGAATAATCACTTTAGATTTACTTGTGGCTGTGCTCATGTTAGCTAATTAA
AATGTTTGTTTTAAGAAAAATTCAATTGGTGATCTAAGAAAACATATTTTCGAGGTTTTA
TTGGATGTTTAAATTGTTGTGgtgtaaaaaatataattgataaaataagaaaatg
>NODE_135_length_476_cov_9.966387
GGAGGAGTACCTGGACTTTGAAATTGAAAACGGGACTCCGGAGCGCGTGGTTGTTCTCTT
TGAACGTTGCCTCATCGCCTGTGCACTCTACGAGGAGTTTTGGATCAAGGTAACGCCACC
TTAATCCTCTCTCTCACTCCTGCTACCTCCCTGCACTTCCCCCATCAACGATGATATCAC
ATCGACACAGTAAATCGTCCTGCACTCTCTTTGCGTGTAACGTTGATATGTGACTGTATC
TGTTGTATTAGGGGATGGCCAGCTTGCCACACAAGATTTGACTGCAGCATTTGCCAACTA
CTACGTTGCATCTTCTTCGTCTCCCACTACCTTACAGAAACTTATCTAATTGGTTCCATG
AAGGTGCTGATGGGTTTACACAGAAAATTTCTAAAAACGATCTTGTCAATGAAGAAATTC
ACTGTTTCTGCCAACTGGAAATTTTAGTTTAAAATGTGTTGTCTCTTTTGCCTTTCTCTT
TCTCCTCTGTTCTTTGTCTCTGTCCTCTCCTGCATCTCTTCCAACTTGCTTTCTCTTTTT
CACTCTGAAGTATGCAAAATATCTAGAGGGCTACAGCACTGATGGTGTGAGACATGTCTA
CAAGAAGGCTTGCACCATCc
>NODE_136_length_494_cov_10.014170
TGTGATGAGACAAAGGAACAAAGGATGCCTTAGAGGAGAGGTTGCCTACATGCCTGGAAA
CCTCTTCAAAGCACACCGCCAAATGGATCTAACGCCTCCCCCTGCCACCTCTAGATCATG
ATACTTGGCTGAAGCTGTTCCGCTATCTTTATGATCCCTCCTCCATCTATGGCGAACTAT
AGCCATGCAGGGGACCACACCATCTTGCAGAATGTCTCTCCTCTCGCCACGTTCCTCAAA
CTGACCTCTCTGGGTTTCATCATCGGAGTCGGCGTGGTCGGAAACCTCCTGATCTCCATC
CTGCTGGTCAAAGACAAGAGCCTGCACCGAGCGCCCTACTATTTCCTGCTGGATCTGTGC
GCCTCTGATATCCTGCGCTCCGCCATCTGCTTCCCCTTTGTCTTCACCTCGGTCAAGAAT
GGATCTGCCTGGACCTACGGCACACTGACCTGCAAGGTGATCGCCTTCCTGGGTGTGCTC
TCCTGTTTccacacggcgttcatgctcttctgcgtcagcgtcacgcgctacctggccatc
gcacaccaccgtttctacaccaagaggctgactttctggacgtgtttggccgtcatctgc
atggtgtggacgctgtcggtggcgatggcgttcccgcc
>NODE_137_length_419_cov_9.059666
AGCCTGGGGCCCAGGGATGGCCTGCGAGGCCCTGGGGAGGCCTGAAAGGCAGACAGGCAG
GCCACACGGACTGCAGCACTAACGGCAGGATTACTGGCATAGTGACACCGACACAGCCTC
CCTAAAAGGATCACAGCGGCGTAATAAACTTTATTAAATAATAAAACTTATTATAACTGT
TAACCCGATTTAGTTCATTCTTCGCGGCTTACACACACACACAAAAAAGAGGGGTGGATA
TAATAAGCCTTATACCGTACATAAGGCAAAGCCTACAAAAGCCATCGCCTTACCATTGAC
TTTAATTGGATTTGAAAAACGGGTTGCAAATTATAGCATTCTCTACTTGCAACTTAGTAA
AATAAGTGTATAGAAAAGAAGGGGAAAAACCTGTGGACTGAAAGTAAATTAATCTGCTTT
CTGCCCATGCTTAATTAAACTTCCTTAATGCTTATAAGAGTTAATGAGTGAATTGATTAA
ACAATACAGCTAATACTTACCCCCAGCTCACAAGCAGTGGTGATCAGCTCTCCTGTGGAA
GAGAataggggaggaaattaatg
>NODE_138_length_512_cov_8.505859
CACTCCGCCATTAATCATATTATAACGCCCCTGAGTGCGCGTGTGCTTGCACTAATGTGT
GTATAGCCTGTGTGTGTGTGTGGATGTGTGTCTCTTCGCGAGTGTGTTTGAGCATATGCC
TGTGTGTTTGTATGGGCCCTTGCATATGTGCACGCGTATGTGCGTACATGTGTGTGAGAG
ACAAGTGTGCGGCTCTCCACCAGCAATAATATCGCATACATTTTAAAGGACCGTCATTAT
CGCCGTGGGTTACCCTGCAGCCCCCCATCACAAACCCCACAAACCATTTTCATTCCAAAC
TCATTAATATGCAAACTTATTCAAATGAGATTGTAATTAAGCATCTACTGAGTGGGAACC
CTTTTCATGATAATTTATGATAAACTCCTCGCCACCTTTGATTGAGATTGATTTTTGGCG
CAGGCAAGCCGACCTGAATACAAAGCTACACCTGAGAGACCTGGAGGGAGAATAACACTT
TTAAAACAGCAAACTTATTTCATGGCTGATTGTGCCACAATCATCTTGGAGGAGTAACAA
AGATCTATTTGAATAATGCATTCCCACTGTGCTGGTGATGTGCTCAGCCTAAAAGAAAAA
AGAAAAAAAAACTGGGCATATCTGTTCTTGGCATCAAGGTGACAAAGTGATGTGTg
>NODE_139_length_423_cov_6.000000
CGGAGGTCAAAGGTCGCCGGGATCCCCTCGTTCTTATGTCGCTTTATTAAAAAAAAATTA
ATGGCGGTTTTGCATGCCACAAAGGCGTCTCTCCCGTCTATCAGGTTGGCTGCCTTACCC
AACCAGCTCCTCCTTCCTTTTCCCTCCCCCGGCTGATCTCTCCTTCCATCCCCAGAGGGG
GTGAGGGAAGTGGGGAGGATTTTCGTGCTGCCGGGGGCGACAGGCTCTCTGTGCCATCCA
CTTACACAAACGGCAGGATCAGCGCTCCACACAAGAATAATTAGAAGATAATGGGTAGTA
ATGCGGCCCGATCTGTCCCGATTATCTCCTGGCACCGACCGGCACAGCGCCATCTGGTGC
CAGATCTCGGGGCAGCGGCTGCTCTGCCACATGAAAAGAAGGTGGGCTTAGGCTTAATCT
CACACCCCATTCTGTTATTGACTGTCTGTGCGGTGCTGTATTCAAAAGTGAGAGTGTGTG
CGTTCGCATGTGTGTCAGGCTGTGTCTGCCCCTCAGAGATGGCGGATATTTATCACAGAG
AAAAAgggagagtgcatggagaggaaa
>NODE_140_length_456_cov_12.914474
TAAAGTGAGTGTATTTTGCATTCATGTCCAAAAGCTTCTCTCTCTCCCTTAACACCACAG
TAACCTCATCTTCACCTTTCATTTGGCCTCAGAGAGATGTTAACAGACTCAGATGTGCAT
GATGGCAGTTCTGTGTGCTTTTTTTCCCCTCTTCTTCGTCTGCACGCTCTCCTCTTCCTT
TGTTCCACTGGTCTAATCCAGTATGTGTGGGCCGGTAAGTTTAATGGAAACAATTTATTA
AGTCCGGCTTAAAATGCCATCTGCAGCTAAGCCTCCCAAAGCCGCTAAGCTCCTGGTTTC
GCCCCGGAGCTTGCTGTGTTCACGCTTACTGTAATGCTCTGTTTAAAATGAGCACAACGG
GTCAAAATTAATCAGGATTACAAGGGCACAAATCCACTTCAGAAATGGGTTTTCTACCAA
TCTTTCTCCTGCTATCCCAAGATGCCCCAGGTTTCTCTGGTGGACCGCACACCACATGGG
TTCACCATCAACACCATGGCAGGTTGCATTTAGCTGAGACAACAGAACCTCAGAGAGGAG
TAGGGGCAGCAAAAGACGGTGCCTTGACTATACTTATTGCTCTGAAACCCACAGATGCAa
>NODE_141_length_311_cov_6.649518
TCACATATGATAAATATGAAGGCAAAAGTTGTTTCAAGTGACTTTGTGTGATATAATTCA
GTGAACCACTATGTGGCAAAAGAGGCCTTTTCAGGGCATGAAAAGCTGTTTCAGAGCATG
AAAACAGCAATACTGCAGTTTTTTTTAAAGACAATGTTTCCAAACATGTTTTGAGTTCAC
AATGTGGTCAGATGTGATAAACATGAAGGCAAATGGTGTTTCAAGTGAACATCTGTCAGG
AAATTCTGTGGACACACCATTTGGTAAAATTGACCTTTTCAGCATTCCAAACGCTGTTTC
AGAGCATGATGACAGCAATACTGCAGTTTTTCAAAGACAATGTTTCCAACCAGGTTTTCA
TGTTATAATGTTTTCACATATGATGAATATGAAGGCAAAAGTTGTTTCAAGTGACTTTGT
GTGATATAATTCAGTGAACCACTATGTGGCAAAAG
>NODE_143_length_199_cov_7.718593
GAAACCCTAACCCTAACCCAAACCCTGGCTGCGTTATGCACTGCCCATTGTCAGTGAATG
GGAGAACGTTTTGGCCAATATCTCCGGAACCAGACGTGCTAGACACCTGGAAATGCCACC
TGCCCCACATAATTTGGCTATGCCAAAGACGCCGGTCTAGGTCCCGAGTCTCTACGACCT
TCCCGTCCCGAGATACAGTAAAAAATCACAGGTTTGTCCCACTTCCTGACGTCGTAGAGA
CTCGGGAGTAGGCTCAGTGCGATCGCGGCGGCAGCAAATGGGGGGGTAGACACAAGTTTC
ATGTCTCTAGCACTAACCGTTTTCCCAAACCCAGGCCGAAACC
>NODE_144_length_1207_cov_6.144159
AAAGCTGTTTCAGAGCATGAAAACAGCAATACTGCAGTTTTTCAAAGACAATGTTTCCAA
CCATGTTTTCATGTTATAAAGTGTTCACATATGATAAATATGAAGTCAAAAGTTGTGTCA
AGTGACTTTGTGTGATATAATTCAATGAACACACTATGTGGCAAAATTGGCCTTTTCAGG
GCATGAAAAGCTGTTTCAGAGCATGAAAACAGCAATACTGCAGTTTTTTAAAGACAGTGT
TTCCAAACATGTTTTGACGTCACAATGTGTTCAAATATGATAAATGTGAAGGCAAAAGTT
GTTTCAAGAGACTTTGTGTGATATAATTCAATGAACACACTATGTGGCAAAATTGGCCTT
TTCAGCGCACCAAACGCTGTTTCAGAGCATGATGACAGCAATACTGCAGTTTTTTAAAGA
CAATGTTTCAAACCAGGTTTTCATGTTATAATGTGTTCACATATGATAAATATGAAGGCA
AAAGTTGTTTCAAGTGACTTTGTGTGATATAATTCAGTGAACCACTATGTGGCAAAAGAG
GCCTTTTCAGGGCATGAAAAGCTGTTTCAGAGCATGAAAACAGCAATACTGCAGTTTTTT
AAAGACAATGTTTCCAACCATGTTTTGACGTCACAATGTGTTCAAATATGATAAATGTGA
AGGCAAAAGTTGTTTCAAGTGACTTTGTGTGATATAATTCAATGAACACACTATGTGGCA
AAATTGGCCTTTTCAGCACGCCAAAAGCTGTTTCAGAGCATGAAAACAGCAAGACTGGTG
TTTTTAAAAAAACAATGTTTACAAACATGTTTTGAGTTCACAATGTGTTCAAATGTGATA
AATATGAAGGCAAATGCTGTTTCAAGTGAACATCTGTCAGGAAATTCTGTGGAAACACCA
TTTGGTAAAATTGACCTTTTCAGCATGCCAAACGCTGTTTCAGAGCATGAAAACAGCAAT
ACTGCAGTTTTTTAAAGACAGTGTTTCCAAACATGTTTTGACGTCACAATGTGTTCAAAT
GTGATAAATGTGAAGGCAAAAGTTGTTTCAAGAGACTTTGTGTGATATAATTCAATGAAC
ACACTATGTGGCAAAATTGGCCTTTTCAGCGCACCAAACGCTGTTTCAGAGCATGATGAC
AGCAATACTGCAGTTTTTTAAAGACAATGTTTCAACCCAGGTTTTCATGTTATAATGTGT
TCACATATGATAAATATGAAGGCAAATGTTGTTTCAAGTGACTTTGTGTGATATAATTCA
GTGAACCACTATGTGGCAAAAGAGGCCTTTTCAGGGCATGAAAAGCTGTTTCAGAGCATG
AAAACAGCAATACTGCAGTTTTTTAAAGACA
>NODE_146_length_438_cov_10.872146
CTTTGACATTCAGCGTTTAGTTGGAGCTGACTGTCCCCGTGTAACATGGCACAACGTATA
CAACAACCGCTGACCTGTTCAGAATTGACCGGTCTTAAATGTGACATTTTCCCCAAAATA
TTATGGTACACCGTAAATGGTTGTTTTCTGTTGCCGGCGTTGAGTGGTCCACCATACTGA
GTCGCACTCTATAGACTACACAGACTCAACACCTCTCCGAGAGACCCAGAACAACATGTG
TTCCTCAGGAAGTTCCCATGCAATCCTGCATATGGCAACATTTAAGGGCTTCTTTTTTCC
ACGCAGGCTTTAACTTAATTTGCTGCCAAGGCATCGAAGAAGCAGAGCACAGTATAGAAC
AGTATCGTGTTGGCCATGACCAGAGGGATGGATGAATGAATGTATGGCCAGAGCTCTGAT
CCGTGATTATTACATAGTGTATAAAACAAAGAGCAGATATGAGTCTGGAGAATTATTTGT
GAACGATACCCAGAGTGATTTTATACTCTTTGTTTTTGTTTAGATTTCAAAACACATGTA
AGAAAAACCAACAATAAATtgatacgtttcagtggggacggg
>NODE_147_length_405_cov_6.876543
GTTCTGTCCACCTCTCATTCTTGCCAAAAAAGTTCAGCCACTGAGCCACGGCATTAACTT
GTATTCTAACAAGATTAAAATATATTCGTCCTGGGGATTAGCATAGTTAGGTGTCCTTTT
GCCTCTTTTTTTTCCTGCACTGGTGCGGTGACAGTGGGCTTTGATCTGTGTTGCGAGGCA
AGAGTCCTGGCTTGGACCTAGCCATTCGAGTGCCAAGTGTGAAATTGGCCTGATGTCATC
CCCATTCTTCACCTTTTACATCTTTCACCACTTTAATTATGTTTCCGCCACAAAGCCCAG
GCACCTCTGAGCAGATTCCACTCTGGCTGGAGGAAGCATTTAGAAACTGTGGGTAAATGA
CACAGTAGGGGAGGGGGAGGATGGTAGGAGAGGTCATAGCAGGATGGGGCCCTTTTGTGT
GTGGAGGTAGACATTGATACTTTCCTGATGTATCCTGCACTCACTTCCATTTTTACAGCA
TGAGAACCCTCTGGAATAGTCGGGAAAATAACTTTTATTCCCGCCATTTTTTTTTCTTTA
TTATTTTTt
>NODE_148_length_445_cov_6.705618
GAAAACCACAAAACAAACCTGGCACAGCGTACCGTGAGAAGGATGAGGCGAGTGATGTAG
CGAGAACGGAGGTGTGTGCGGTGGTGGGGGGGCAGATGAGAAAAGTTTTGCCCGGTGATT
TATGCTTCTTTCCCGGCTGGGATATGAATCTGGGATGATGCTCCAGAGAGCAGCACTCCA
GATAATGTTAGCCCATTTAAAAAGAGCAGATTTGTGTAGTCTATCAGGGTCGCAGAGTAT
TTTTTTTTCTCCTGCCTCCCTCCCTCCCTCCTCCGCCGGCCCCTCCGTAGTGAGAAATTG
GTTGTTATCATAGATCACAGATACTGCTCAAACCTCTTATGAAAGATGAATTAATTTCAC
TAATGCTTTAATGCAAAGCTCTCATGAGGGAGGCAGACTGGTGATAACCCCTGCCTCGTC
CCCGCTTCCTCCGCTAGTGATTTATGCCCTCTTTTAGTAGATGAAACCGCCTAGATTTGC
CATCCATCTGCAGCTTTGAGGAATCCTATTACATGTGGATCTTGGACCGGACAGGACGCC
ACAGTCCAAAACCAGTTGCTCTGTTTTGGATCACACAGCCTTAGATATg
>NODE_150_length_592_cov_10.195946
CCATGAAAACCAAAGGCTTAGCAATGAGCAAATCAGCCCTTTGTCTTGTTCAATTCAAAT
CAAAGGATAACCAGGAATGTTTGTTTGACAACAGCATTTACAATGCATTGTTCTGAAGCC
CAGAGCCTCCCAAACAAAGACAGATAGGCTTTAAACAAGTCATTTAATTAGCACCGGATC
CCCAGCTTTGGCTGCGCCAACCAATTATACATTCCTGAGGCATGTGCAGGTCCTATTTCA
CAGGAGCGAGAGGCAGATCCTCTCCAGCCCTGTCTCTTACAGTACATCTCTCCCCTTCCA
TTTAAGAGAAGGTAAATAGCCCAGACAGACAGCTTCATTAGCCAGCGTCTGAAGAGCGCG
GGGCCGATTGTCGCTTAAATAGTGCGCTTTTACTGCAGGCCCAGCCAGCGACCTCCGATC
AATTACAGCTGACATTATTGTTTGTCGGGAGCTTTTTTCCTGGACAGAGGGAGTAAAAAA
CGAGATCAGGCCTGAGCTTTGGCTGGAAATGTAATCTTCCCCCTCTCTTTGGTTCTTTCG
CTCCACAAACAATAAATCATTCAGTTGAAGAGATAATAAAGTGCCAAGTAGGAGCTAGTT
TAATTTTTGTCAGGGGAAATCTGTCCACAACAGAGTTAAGGGTAAGGGGCTGGCTGCTTT
CTTCATACCATTTTCAATGACAATGGCTTagttcctttttttcttatttccctctgtagg
gttagatgggcagaga
>NODE_151_length_392_cov_5.285714
TCTCTACGACGTCAGGAAGTGGGACAAACCTGTGATTTTTTGCTGTATCTCGGGACGGGA
AGGTCGTAGAGACTCGGGACCGAGACCGGCGTCTTCAGCATAGCCAAATTAGGTGGGGCA
GGTGGCATTTCCAGGTGTCTAGCACGTCTGGTTCCGGAGATATTGGCCAAAACGTTCTCC
CATTCAATGACAATGGGGCGTGCATAAGGTGACCAGTTTCACAGTGCTGAGGCCAAGATA
AGTGCCCGCAGAAGGTGTTTGGGAGCGCGTTTCAGACTGCTCTGAGTTGATTGGTATAGG
TTTGTAGTGACACTTTTTGGGTCCCGTAGTATGGGCCAGCCCTAACCCTAAGGCCTGAAA
TTCGGGTTAGGGTTAGGGTTAGGATTTCGGCCTGGGTTTGGGAAAACGGTTAGTGCTAGA
GACATGAAACTTGTGTCTACCCCCCCATTTGCTGCCGCCACGATCGCACTGAGCCTACTC
CCGAGTCTCTACCACGTCAGGAAGTGGGACAAACCTGTGATTTTTTGCTGTATCTC
>NODE_152_length_467_cov_11.156317
CTAGCCGTCCATAAAACCTTACACATGCAGGTAAGCTCAGAATATTACCACGACCTTAGC
TGTGTGATGCGTTATGATCAGAATTCACCTGTTATGCCCTGTCTACTGCATGCATGGGGA
TATTTAAAGGCCTCGCAAAACCACTGCGTTTGGCCTATTACCAATTTTATTATTATTTTT
TTAAATGAGTGAGAGATACTCACAACAGTGACTTAAGAATTACTACTATTACGCAGCAGT
TTATTTAGATGATTGAAAGATATACCTGATAGACGTTCTATACAATTAAAGGGAATAATC
CTTTGCTTGCTTTAAATCTAAACAGGAGTCTCCCCACAAATGCCCCACATGCGGAAGAAC
CTTTAATCAAAGAAGTAACCTGAAAACTCACCTTCTCACCCATACAGACATCAAGCCCTA
CAGCTGTGGCCGCTGCGGAAAGGTGTTTCGGCGCAACTGTGACTTGCGACGGCACAGTTT
GACGCACAGCCCACATCAGGACTACTAGCCTGGACAGACTAACAAAATAACAATGGACAA
AACGCAGAAAGACAAATCAGCGACTTCCTTTTTTTTTGTTTGTTTTTTCTTTTTTCTTTT
TTTTTTTTTTT
>NODE_153_length_555_cov_5.014414
GGTGTTTTCCATTTGTAAAACTCCCCATGTGCCTTATAATCTACAGCTGTAGGACTTTGA
TATTCTGTATGTTGACCTGACGTTCAACCAACAAAACTATGCATTGACAGGGGTAAAAAG
CAACGTAATATCACTCAACCAAGTAATTCTCTATAGTGTTTGTGAGTTCAGAAGGGCCAT
CAAATTTCATGTAAAATAAGCTCTCATGCAGGAGGAGACACTCATATTTTACGTCTAATT
CTGGAGGAGAAGATGTATTTCTTACTTCCCCAGGAAGCATGATTGGTGTGTGTCTGTGTA
TCATGATGAGATCACTTGGCGGGGCTGAGGATAAAATGTCGCTTAGGATAATGTGATTGC
CCTTAAGGTACAAGGAGGTGAATTATATTCCCTGATTTATAATCTGAAAATTAAAGACTC
ACTCATTTTCTAATTTAATTCCACCTTCAATGGAACAATGTTCACTCTGAGCCAAATTGG
CGAATAATGTTACTAATTCAGATGCAGATGTAATTTCTATTCGGGGGGCTGCGGCGCGTG
GTGATGAACGAGTCCCGGATGGATCGTTGCCACTCCTATCTCCCCGTCTCGACAATTCCC
CAGCAGTTGTGATAATAACCTGAGCAATAAAGGAGGGATAGGCAGTGCTACCCCGTTCCA
CTCCTCATACCCCAAGTCATCTGATACTTCATCTAATAg
>NODE_155_length_447_cov_7.939597
AGGCAAACTGAAAATAAATAAAAATGCCCTCCGAGGGTGATCAGTTCATGACAGTTTTCC
ATTAAAATTAAGCATTTAAATATTTGGAGCAAGTGAGACAGACGACATGCGCATTTCTGC
ATCTCCTTGTGTTTATGTACGTGTGTGTCACCATTTGGAATGTGTGTGAACACATGTTTA
TGCATGCGTGTCAGCCTGAGCCTGTGTGTATATGAGTGTGTGTGTGTGCGCGCGTGTCTG
TGTGTGTGTTTGTGTCTTAGAGGGCCATTTGGACTGGCTAAGACATCTGCTCCATCATAC
GTCAGGGGCCTGGTGTGACATCTGGGGAATATACTGTATCCTGCCTTGCAACATTACACA
CAATTTACTGCTAAAGGTCATTATGTACCCGTTAATCCACTTTTAATTGATATCAGTGCA
AACAGCACAACCTCCCAGCCACATGACAGATCACTGCCGCCACAAAACCAGGAAATTGCT
ATATGGGAGTTAAAAATAGAATGGTAAACTTTTTGCTGTGGTCTGTCTTCACTTTGTTAA
AGCACTTTGGACATTTTGACTCGGACAAACAGCGACTGGTCGttggataag
>NODE_156_length_311_cov_6.553055
TATCCGGACCCCCAGTCAGAGCGGGAGGACCTGGTGTATTACGAGCACAAGCCCCTCACC
AAATCGACGCCGGCGTCAGCCAACGCGGGAGACAAGGACTCCAAGGAGCATCCAGAGGAG
CGGGGGGAGAAGGGCGGGGTGATGCGTCACCCGGACAACCCGCTGGACATTGCAGTGACA
CGTCTGGCCGATCTGGAGCGCAACATCGAGAGAAGGTACCTGAGGAGCCCCTTAGGTACC
ACCATTCAGATCAGGCTGGATAATGTGGGTACGGTCACTGTCCCTGCCCCCGCCCCATCC
ACTAGTGCTGACAGGGAAGGGTAGGTCATTTCTCCAACCAAAGCTCCCCACTCTCCCACT
AAGACCCTTTTTCTCTCTCTGTGTGTGCTTTATGTTTCCCATATTACTCAAACAGTGGGG
GTCTTTGCTGCTTTCACAGCAGACTATTGTGGTGG
>NODE_157_length_484_cov_9.314050
CGCTTAATGTTTCATAAACGTCATTTGGAAGTAATTCAGTAAGCACCCTCATGAAAAAGA
GATGAAATACAGATTGCCATTGGGTATATTAACACCTGTCACATCAGACCAATATCATAT
TGCATTGCTGTAGTTACCCAGCTTTCTATTATTTTCTCGACTCCCAAAACGTCACCTTGG
CCTCTCAATCTACCGATGTAATTACCTCATCAAATAAAGTATCAACAAAGCTCCTAAAAT
AGGATTTGTGGAAGTGGGGGGAAACAAAACAAAATAAAAAAAGGAGAAACATATCATCAC
GCCCAACATACTGTATGTGAGATGTGTGACGCTTAGAAGTCAGGGGAGCAAAGCCTTGAG
GGCATACAATCAATATTACATTTTCCATTGCCACCTTCATAGCTATTGTAAATGGCTTGT
GTCAAAAATAATAACAGGTTGTATCAGGAACCTTGGGTTTGCAATTTCGCTCCTAGTGCT
TGGAGGCCCCGTCTGCACTCCCTCCCTTACCCCAGCACCACTGGGTGTTAATGACGCCGT
GGTGGCAGACACTTCTCACACCACAACTGACTTTTTTTCCCTCTCTGCCCATTCTTTATC
TCTTTACTCCTGACAGttccgagaactg
>NODE_158_length_423_cov_5.172577
TGAGAGATACATGTTGAACATGAGGTTTCCTCCGCAGTCCTGTCTCATTGTGTTCACTTG
TTCAGAAAGGGTTGGATTTCATTTCGTTGGTGGCGGAGGAAAAGATTTTTATTAAACTTT
ATCTCATAACTGTGATCTGGAATAAATGCGGGTGGACAGATTGAAGTTTCCAGGCAACTG
TCACTGGCCCCCATCTCTGAGACAATATTCAGACAGCAATTTCCCCTGGTGCATTGCTTT
AATTAAAAGAGCAATTTACCTCTGTCAGCCCGCCTGGTGCCCACAATAAAAAGAGGCCGA
TAGAAATTCGGCCCTTATCAATCCACCATCACAGTTTAATAAAGTTTCCGCGTTAAGATC
TGAGTTTCTATGGTGAATTGAAGTGTTTGACATGGAAACCAGTTCAGATCCTCCTCACTT
TTCCGCCTCTTTACCTCTCGGCAAACAACAAAGACCTATTTCATGTTGGAAAAAGAATAT
TTACCTTGAAAAACACGCCTCAGTGCACATGAGAAAACAAGAACATTTCATCCCTCCCAA
CCTTCTCTCTGTGGGTTTAGGGTTATA
>NODE_159_length_389_cov_8.784061
ATGACAGGGCTGGAGCCAATCTTCATGAAAGAATAAAAAAATGGCACAAGGTTCCCATCC
CCCCGCTCCCTGAGCCCCCTTCCAACCCCAACTCACCCTTCGCCCTCACTACCGGAGCAC
CCTCGCTCCCTATCTTCCTGCCTATCTCTCTGTCTCTGCACCTACCAGGCTTTCTCTCTC
CCTCTCTTTCTCACCCCCTTTTCTCTCCATGGGTAAGCAGGTAATCATGAGCTGTCACAG
AAAGGTGACCCATTAATGTGATGGATACGGTGTGAAAAACAAATGGTGTGAAACGTGTGG
ATTGCTGTCCTTACTGCACCTTGGCCTTTTGTTCTGTCATATCAATATCCACACAGGGCC
TCATTACACCGCTGCACTACACAATGAGTGGAGCGCCAGGGTCAAGACTGCGCCACGCTC
CCTTTGACTGGCTCCGACTGGGCTTTTCAGCTCAACCTCACCCCAAAGGACTCCCAGGTA
AACAGGAAGAGGGGCAGCCTCTGGAGCCAGAGACAgtgcacatcatcccagac
>NODE_160_length_416_cov_15.329327
CACACACACACACACACACACACACAAAAGCATTTCCTTCCCTCTGAATTTCTCCTTGAA
TTATATGCCATCACTAGTGTGTGTGATTGCGGAATATTAAATTAAAGTGGGATAAGTCCG
CACCGAGGCGGGCTGCGTCCAATCCGCAACTCATTTCCCCTGTTGTAGCACCGCATCACT
GCGCTCCTCTCTTTTCAATGACAATGTGCCAAATCTGGGCATTTTGAAAACACTTTCCAT
ATGCTATTATCGGATCGCTACTGAGCAAGAGAAAGACAGAAAAGAAGGAAAACGGAATGC
TTTATACCAAAGGTACCACGAGTCTACATTTTTATGTGTCTTCTCTTTCACTGGCTTATT
ATACTTTATGCTTTTTTGGGGGAATTTAAAAGAGGTAAGAGGAGGTAAATTTGAAGTTTT
TATAACGATTGTGTATTTATGGAGCGTCGCTGGATGGCTTTAGGGCTGAGTGTGAAAATG
TCGAGAGAGTTTATGTTgagcatctatgggcaaaaaaacttcatttctttcgctgttgtt
gttgttttgttttgttttct
>NODE_163_length_145_cov_10.993103
GAGACATGAAACTTGTGTCTACCCCCCCATTTGCTGCCGCCGCGATCGCACTGAGCCTAC
TCCCGAGTCTCTACGACATCAGGAAGTGGGAGAAACCTGTGATTTTTTGCTGTATCTCGG
GACGGGAAGGTCGTAGAGACTCGGAACCTAGACCGGCGTCTTCAGCATAGCCAAATTAGG
TGGGGCAGGTGGCATTTCCAGGTGTCTAGCACGTCTGGTTCCGGAGATATTGGCCAAAAC
GTTCTCCCATTCACTGACAATGGGCAGTGCATAACGCAGCAAGGGTTTG
>NODE_164_length_414_cov_14.079710
ATGACTGAAAGAAAGCCGCATGTGCTTTTTTAACCTTTTGCAGTAGATGACTTAATTTGC
AAAGGGAAAGCCGGTCTCCCTCTGAAGTGCTACCTGTCTTTCTTCCTCTCCTTCTGCCTC
CCTCGTTCCCTTCATCTCTCCTTCTGTCCTCTTTGGACTGTACCGTGACCTTCACTGGCG
TTCCACCTGCAGGAAGCCATGTTTGATTCTCTGTCCGCCGAGACGCCTGCTTGACAGCAG
AATGGTGTCATAGGACCGAGTGGAGGAATTTCTCTTTCTCTGTCATCATTAAGGGGCTTC
CCCCTATGGTGAGGGGGATGAAAAGTACGATTTAATGTTCTCTGGAGAGTGGCAGCAGAA
GAAAAGCTCAAAGCCCTGCATGCTGGTTTCTGAGTGGGTCACTCCAGCCCTTGCAGCGAA
TGGGATGTCCCTGAGGAATTTGCCATAGACTGGCCTGAAAGGATGGGGATTAAGACCCTT
TTAAGGATGGAAATGTAACAAAAGGAGCACTTTTATGATGTAGCAGCATAAAATGAGGGG
GTCCATTGTGTAACTGAt
>NODE_165_length_481_cov_8.885654
AAATCACACTGTGGTAAAGTGATGCAGGTCAGCTTATTCGAAGAGAAATAATTTACTTGT
AATTTGACAAGTTGTTTCCGCAAGTAGTGCAGATTAGGTTAGATAAAATGACAATATTTT
TACAAATGAGCTAAGCGAGGCATAGGAATAAGCACCTATGAGTGCAGAGACAACACTTTG
TCATCATGCTTCTCATTGTGACATCTGAAAAGACCCACAGGTGCTGTAGAAAGTGACTGT
GTTGTCATATTTCATTTAGGCATCCTTCTGCAAAGCTGTAATTGCCTAATTAGCTTGTTA
ATTAGGAGATTAGCATTTACTGATAGAGTGGCTTGCTCTGTTGTGATGAGAGTAATACAG
ATTAAGTGAGAAGTTATGGGTGCATGAGTTCACAATTTTGCCGTCCACAAAGGGGTCACA
AATCATTAAAAGATTTGTGAAATTGCTGCGAGTGTTGCATCTGAAGATGACGCTTGTCTC
TTCCTTCCTTCCTCGTATCAGAATTGGTGCTGAGGACGGTGAAAGAATGTAGAAGGCAGC
TTGTCACATGGCAGCGAGATCCCTCCTGGTCTGAGTGTCGCCTGTATCATCCCCTGTTGC
TCGGGGAGATTGGAGGaaatgaccg
>NODE_166_length_566_cov_9.567138
CAAAACCTCAACTGCTTGTATCCTAACCAGCTGATCACAGGAATAAGGGTTAAAGAGAAG
AATGGGCAATGGGCCCCAGTGAAAAATCCTCACCCTCTGGCAGTGCCTCATGGAAATGCC
GCAAACGCTGTACGGATTCAAACGTATCAGGGATTATTAAGAGACCTGAGAACAAGGTCA
AAGACTTGCAGAAGAACACAGAGCAAGTTAAACTTAACTTCCACTTCATCCCCGAGGCTC
TGAAAATACTTAGGAGATAGTTGAGGCAGGCTCTGTTGAAAGCTCCCCCGCCGGCACGCA
AAGCTTTACTTTTGATGTTAATTCCTTGAAAGCTGTTTCTTTAGCTGGGGATTAGTGCAT
GAAGAGCTAGGCTTACCATGCTCTGGCTAATAAAGATGAAACATCTAACACAGGTACTCG
TACATACACTCGCCAGGGAACAGTGCCTATAAAGTTGCCTTAATTATAGAGAACTGACTT
CGCTTCAGTAACTATAAGAATAGGACGACATTTGTAGTTTGAAAATACTGTGGTATTAAA
TGTTGGAAATCCTCTGTATTCTTTGGACACAAGTCatgaggtaaaataatgagtatatag
gcacatcactttctcagctcatgtgatcaaagctgccttcatggtatgccttcagtctcc
ccagcttaagtctccttaccatgccgcaaaagactgacaattatgaagtg
>NODE_167_length_399_cov_9.365914
TGTCTTCAGCCTGTTTGGCCACATAGAAGGAAACAGATAAATCTGTGTAGCTTAAACCCC
TGTGTCTCCTACAGGATTAAAAATTCATAAGATATATTGAATCGGTGTGGAAATCCCAAA
ATATATGCAATTTGATCAAGCGGGGATTAAAAGTGTCATTGTGCTTGTCAATAAGGGTTG
GTGGCGACGTGGCAGTATCACATTGACTCTTGCGTATTAATACTCAGTGTCCTATTGGGC
CATCAGCTGATTGTTTGGAATGTAAATGATGCTGCTGATGGCTCCAGTGACTGATGGCTT
AAATTCCAATTAATCAATTGCTTCATCAGTTTCCCTAATTCAGATCAAATATCTCCTGAG
TGCACACTCTTCTTTCAGTGGTATTAGAAGAAATAAATGCTCTGGAAGTAATTTTCATCA
ATCTCGTGTACATGCCAATATGCCTCACAAGCCTGGTCCAGGTTGAGGACTTAATGTCTT
AAGTGTGTGTTTGTGGGTGTGTGTGTGTGTGTAGAAGAGGGATTTGCATATTAGGAAGGA
ATg
>NODE_168_length_500_cov_5.924000
TGCCACGTCTGCCTCTTTATTAGGATGTAACACATTTAGAACTCCAACAAGCAACATTTC
TGGTTCTCAGGAACACTCTTTTGTTTGTGGACAGCCAGTGTTATCTGAGGGCTATGGATT
TTATCTGTGCTTCGGAGGAGGCGGACTGTTTCTCTTGCAGGAGAGCCTCACCCACATAAC
TTTGGCAGTAAACAAGTTAGTTGATTGGTTTTGCTTTATATACTGTGATTTAATAAGGAA
AACACCAACGTAAGCCAGTCCGAGCAGCGTCGGTGGTACCAGTGCCATGCTTTCCATTGG
TTCCTGTTTACATGATGCCCACAGGACACGCGGTGATTGGTGGCTCCTCACACGTGACCA
GGCAACTTTGTACATTTGACAGGGAGTAGGAGGGTTTTGTGGAGATCAGAAAAACGACAG
CGCGATAAAAATTAGTATTGTTGCACTTCACAAATTAATGACCATGAGTTCCTACTTGAT
AAACTCCAACTATATCGAGCCTTCCTTTCCTCCATGCGACGAATATCAGCAGAGCGGATA
CATCCCCAACCCTGGAGATTACTACGAGCGGCCAAAAGATACGGGCTTCCCCCATCACGA
CGAGCCATCCTATCCGAGGTCAAACTACACAGAATCGGGATACa
>NODE_169_length_576_cov_6.038195
GCCAAATCCTTTAGATTTGATAAAGGTTCCACTAAAACTCTCTCTTTTTTTTTGGCACTA
AAACCTCTCTCCAACTTCAATAAGCCGTGCGAACGAGACGGCGCGTATGTACAGATGTAA
ACAGCGAAAAACCGCCGGTGTGAAATATGCGGCGAATGAAAGAGAAAGAAGGGTAAAGAT
GGAGGCGTGCATGTGGCTGGAAGGCTGCAGTGTGCCACCGGGGTGCTGTGAGGCAGGGCC
TGTTAAAGGAGAGCTCCAGACCAAGGTGTTCTATAGCTCGGGGGCTAACGGTGATAAATG
AGTCCCTTAATGTCGGCAAACACTTTATCTCTGCTTCATCTGTTTTCATTAGGCAGGGCC
AACCTTTGGCTGGGCGAGAACGTGCTGTAACTTTCATTACTACAACACAGAAAGGAGAGG
CACGGAGACCTCCCATCGGTCTAATAAAAGCACCAGCTAGACACCATGACAGATCCTATT
CCTTATTATTATGATGGCATGCCACCGTTATGAATTAGAGAATGCCATGTCCCTCAAAGA
TGATCAGTGCTTTTCTTTAACTCGTGTCACCGTCTTTCAGCTGAAGGATACCTGCTCTTT
CTGCTGTTCCTATCGGTCAGAACCAAACTTCTGATCcttctcacctcttcctttcttatt
atttccccctgacagaatcactgaatgggaaccgaagcctgtgcattcattagcggacgg
>NODE_170_length_337_cov_9.922849
GTATCACACTCATCCACCCACTGATCCACACACAGAGACAGAGCAAGCAGTATTGATTTT
GCTGTCTCCAGGCTGTTGAGAGTGTGTATACTTGTGTGAGTGTGTGTGTATAAAAGGGAT
TAAGGCCTCGCTCAGCTAAGATACCATCAGCCATCAACCCTGCTAGTCCGCTTCGGGCTT
TCCCGGCTGCCGCATTGTCTATTCTGCTCCGCTATGTGAAAAATGTTGAATATCAACAAT
GGCTTTCAGTGGTGTATTGTTGAGTTTTTGTATGAACTAATCTTGCCTCAGTGAAAGAGA
CCTAGGGCTTGGACAAAACGTCTAGAGCCACAGCATTCCTAGCTGGCTCTCCCCTTGAAC
ACTGAGCAGAAGGCTGGGGCTAAGGGAGGCAGAGTAGAGGGAAAGGCAGGCTGGAGGAGA
GGCAGGGAGAGGGAAGAGCTGAGGCCGGGGTAGGAGCTCCAAGGCTGTGGGTTAAGAGGA
T
>NODE_171_length_510_cov_11.274509
TCAGCTACCAATCTGTCACCTTTCTGTGTGCCTTCCCAACAAAATGAAGTCTATAAACGG
AGAACACTGAATGTTCTTTTGTCATTCAGTTGATAAGGGGACGGTGCTACTACTAAGGCC
TGAGGACTAATGAATCTCCACTCCATTACCGCTGAATCGGACAGATTGCTCTCCCGGAGA
AATGAATTGAGTTTTTTGTATTTGTGAGATCATTCTCCCTCCATTAACTGCTCTTTATCC
CGTCTCTTCATCACAGGCAAATCAGGTTAGGCAGCCATGATTAGCTGGGGTGGCCTCCCT
TTTTAAAAGGTAATTGGGTTTGGCGGCTCAGCTGATAGTGCCATTAGGACCAATAAAGGC
TGGGCTTGGCTCATCGAGTGAAACAGATTCTTCAGCAGCAGATGGCAGACGGAGGGAGAG
AGCTCTGATGCATTGAGGCCGAAAACAAAGTTTGTGTAACCAAAGTAGTTTGGGGGCATC
CTCTCCTCTCTGTGCATATGCCCCCGCCACTTTCACGGAGGCCACTTTAATATTTTTGTC
TTTCTGTGGTGGTGATGGTGACATTTTCAAATGGAGGCGGTGACAGCGTTTAATAAGCTT
AACGTTGATTACAAAATGATTTGGCCATTAGAATGGGATTTTTTTTTTTTTTTt
>NODE_172_length_422_cov_7.872038
AGACCAATCCCACTCAGTGCTAATCTGCATTCATTACTATGCAAACAAAACAATCCAGCC
TCATATATTCTTTCAAAGTCACCTTTAGATTCAGACACTTTTCTCATATAGACGCACTGG
CAAGTCAGAATCCTCCTGAGCACAAAACAAACAGCACATCACGGTCGCATGTAGAGAGCC
ACACCAGTGAGAGAACAGAAAAGGGAACATTTCAACAAATAGAGAATAGCATGGCACTGT
CACATGGGGAGCACAAAACAGCAAATAACAGAGACAAGGTCTGATGGTAGCCCTTGGAGC
AGCTGTCATATTAAATAATAATGAAGGATCTATTAATATGCAAAGGAAGCAGCAGCCGAC
TGGCTTAACGCTGTCATGCCTCTGCATATTGTCAGGATCTTCATCATTAATTAACATGCT
AGCTGCCCCATACCTGCGCCAATGTCAGAACATTCTTACAACAAACACCCCAATGCCTGT
GCCCTCCGCAACTAACTCGTATAATTAAATTAAAATCAGATTAACTTCACATCAGTACAC
AAAAGACTGACTTTTACGACTTTCTc
>NODE_173_length_315_cov_9.641270
TCTCAACAGAACAAACATGCATCAGCCAAACATACAAACATATGCACAGACGCACACGCG
CAGGCACACACACGAACACACACAAAGGGTAATGGAGATGTAACTGGAAGAGTTCTCGCG
GCATATGGATGCCATTTGCAAGCTGCACTGAGAATGTATAGGTCAGTCTTACCCTTTGGT
ATCTCTCTATCCATCTGTTTTCACATTACTTGCAAATTATAGTGTCCTCCAGACCCAAAT
GAACATAAATCAGGCCGGTGAAAGTGCAGAAGTTTTCCCATCTGTCATAAAACAATGATT
TAAAGTACGGGTTGTCAAAATATGGCGCTGTGAATTCGCCCCGCTCCCCAGCAGTAGGAA
CACAAAGCACCATCTCATCGGAGTAATTTATGGCCTCTGAGGGAACAGAGGGTGATTAGG
GCTTAGGCCACCAACAGCCAGAAAAACAGTAGAAGCTCc
>NODE_174_length_349_cov_7.306590
CATTGACAGAATGACACATGTAATTAAAAGAATCCATGCCGCTTTTACCTTTTGCGCTTC
ACACCTGCAGTGGCACAACGACGAGAGCCGGCAACTCCCACCCCGCTAATTACCATTATC
AGTGAAATGGTAGGGTTTGACTCATTAGTTCCATGTGCATTTAATTAGAGGCAGGCTGAA
ATTGGATTTAACTTATTACTTTTTCATGGATCACTTTCTTGTCATCACTTCAAATTGGAT
TGCAGCCCCAGGTAACTAATTATGCCAGCCGCAGGATCAGGAGTGGAGAAATAGGTAATT
AGGAACAACACTGTCGGACCCTCGCTGATAGTCCACCAGCACCAAGGTGGGGGGAGGGGA
AATTGATGCTCGTTTGTGGCGTTGCACACGAGTCTGGCTGGTTAACTACACCTCATTGCA
AGGGATCCTAGGTATGCATCCACCTCCTACAGGGGATTATGTGGCACTCAGCTGGGCAGT
agatgttgtgtca
>NODE_175_length_340_cov_16.752941
GGAGGCAAACAATAGAGAATCAAAGCATAATAATATTCCTAAATGAAGAGGGAAATGTTG
CTCCGCTCATTTTATTAATCAGACTGTCAATTTCACCCAAGAGGCCAAACCCAAGAGCAA
TCTAAAACAGACTCAGAGATCAACCCAGGGACAAGCACCTCGCTCCTCACTCCTCTCTTC
CTCTCCACTTGGATATTATTCGTCTGACCGAAGGCCGCCTCCATCATCAAGTGACAGCCC
TCTCCTATTTATTTGCTTATAAACCTGTTACAATAAATGATCATTGGAGCAACGTCAGCC
GAGCATTTTAACAACGAACAGCGACCACTTTTTTTGATGAATGACATTTCTGCTGCTGCC
GGGGAGGATGCACGGCTCATTTTAAGCGGTCGCTCGTCGATTGCGTTCAGATTCCTTTCA
TTTTTTGCGCCTTGCTTATAAAAAGCTTTAGAGACAGTTATTTAGACACAGTTGCTGAGT
TGCa
>NODE_176_length_379_cov_4.984169
TCCTCCATCCCTCCGTCCTCCCTGTCCCTCTCCGGCGCCTCCTCCACCTCCAACCCGCTG
CTCCACTCCCAGTCTCTAGCCGGTAGCTCCCACCTCCTGCCCAGCGCCATGCAGCAGCAC
ATGGACCTACAGAGCGACGCCCTCAAGTCGCTGGACCCCCACTACAACTTCAACCACCCG
TTCTCCATCACCAACCTCATGTCCAACGAGCAGAAGATGGACCTCAAGTCCTACCAGGAC
CAGGTCATGGCCTACAACAGCTACACCAGCGGCTCCCCTATGGGGGCCAAGCAGATCTAC
GACAGCCCGGGTCCGGCCGCGATGGACTCCGGCGCTTACTACCAAACTCTGTACAGCCGC
TCGGTGCTCAACGCCTCCTAACGTGGACGCCCGTCCGCAGAGGTGAGcttcaagatggag
acttcctaaaatggacacccgacctctctcgctatcttcctctttccttccctctctggc
tcgcgtccagcaggcctcgaaagacactcgcatctaaaatggc
>NODE_177_length_548_cov_8.197081
TATTTGCATAAGATGAGAGAACTATATAGCTGTAACCAAATTATCCCTGCACTTTTTTCC
CCCCTTTTACCCCTCATCCAAAAGAGGAGGCGAAGAGGGGAAACTGTAACTACCCTGATA
GTGGTGTTAACACCCAGCCAAGCGCCTCGACTCCCCCTTCTGTTCTCTCCCCCTCTCCCT
CCATCTTCTCTCTCCTCCCCTGTTACCCTGGCCTATCAGTGCGGAGCAGTGGTCTGTGAA
GAAATTCCCAATATCTAAATTTACACACTGTATCAATCTTGTTTAATAGACTGGAAAGCT
TATAGCCGCCATGGCAAGCCGGCAGAGAGGGCAGCGGTGATAAATTGTCGGTGTGCAGGC
GACAGCCGCCCGTGATGTATAATGAAATATTTATGATTTATCCCAGCTAATAAACTGAAA
TGAAGTGCATGATGTATGGGAACAGATGGGCCCTCTATTGATGCTGAGGTGGAGAGGCAA
GAGGGGGAAGAGGAGACAGGAAGATAGGTGGAGAGAAGGAAAAGGAGATGTGATGAGAGA
TGTTTGAAAGGTAGTGAGATAAAAATGAAGGGTAAGGATGGGACTGAGGAATCAAAAAAC
ATAGTTGTTTgtgtttgacattcgctggaacagggaaagcgggaagaaggaagcatatta
gtaagatggatagaaggatacagggttggagt
>NODE_178_length_490_cov_12.822449
CTTATTTGACCTGTATGGTGCATTTTTGAGCTTATGCATGTATCCGATGCACTTGGCGTA
GTGTCAGTAATTTTGTTGATGGTACTTTGCTCATCTCTATCAGCTTACACTTTATCGCTC
AACTTATCATCAAATATACACCCATACACTCACATGCATCTGTGCAAGCACGCCGCACAC
ACACATGCACGCACACACGCATGCACACATATACTTTCCTCCGTCTGGTGGGGAGTCTGG
ACTGCTCCGACTGACTGCGCCTCACTGCCCTTGTGCAGTGGTGTGCCAGTTGTGCCTTCC
CCCATCGCTGTGAATGCCACCATCTGGTGTGCCACGTGGACATCATAATCTCCCCTTAAT
TACATTAGCAGTGCAATCAGTTACTGCATTACAAGGCCGGGCGAAGAGCTTTTAAATCTT
GGAGGAAATCATAAATAATTGCACTAAGTACCCAGCGCCAGATGTGCGTGCCAACTTGGC
TGGCATGAGATAAATAGTAACCTCAACAACGGTGTTCAGTATCCAGTCTGCAAACATTTT
TTGGGCAGTATGATCCCCACGTCCTTTGCTCTCATCCCTGTCCTCGtcctttccctttgg
attctctcactttgtgtgttaaagcacactgaga
>NODE_179_length_472_cov_9.099576
GAAACGAGTTCTGATCCTTGATGCCCTGACCGACTTCTCATCTGACCCTCCGTTGCTCCT
CAGACCTCCCTTCCCATGCTCGCCCTCTTACCCTTTTCACCCTGCTCCTCCCTCTCTTAC
TCGTCCTTTACCCTATCCCCCCTCATCACTGTTCTTCCTTGCTCGCCCTTTCTCGCCCCT
CCTTCCTGTAGTCTGTGTTTGTGTTGGGAAGATTAAGCTGCTCTGACAAAGCTGTGTTTA
CAAATATGCAGGCAGAGAAACAGGCCAAGCGACGCTGAATAGGAATAGAATACAAATTGC
TTTTTTATCTCTCTTAGGGCCAGGGCGAGAGAAAATGTGTTTGCGATTGTTGCTCCTCCG
CCTGTGAAGGATAAAGCCTCAGTACTGGGTTTGGGCTCCCTGTTAGCATTCATTCTATCC
TCTCCTCTCTCTGTCTCTCTCTCTGTGTCTCTCTGTCCTCCCACTCTCTTTCTTCCCCCC
ATGCTCTTTCTCCTCTTTGTCTACTCCACAGGCTCTGTCTCTTTCTCCCCAGCAGGAATT
TTTTTTTTCTCGCTGTTTCCTTGGTAATCATATCTCCTCTCCTCTCCTTTCTTCTTTCCT
CCctgactctctcatg
>NODE_180_length_387_cov_17.912146
TGTCATTTGTTTTCCTTTGGTCGAATCCAAACAGCCCACTCGGCTCGCCGCAGCCTTGTT
AGGGTTTGCATGGCACAGTGTACCGGTGGTAATCTCCATGTGTAATATCAGCTAGGTTTC
CCCCACAACAGGCCATATCTATCTAGTTTCCTCTGTCACAGAAATAGGTTTATCTACACC
CTCTTTTCACACTCCCTCTCGGACCCCCCCACCCCTTCCTGTGTTTGCGAAGGAAGGGGG
GATATTATGCTAAGCCCCCAGCGTTAGTTTTTATGTTGCCATAGCAGCCTTGCTCCCACA
GGGTTGTGACCTCAGATGATTACAGTACAAAGCCTATTGGGTCTTGAAAACCTCTTTGAA
GATGAAAAGTCTTTGATGGTTTGTATTTATGCAAATCTCTCAGATATGATTTATCCAACT
GAGATTGAATGGAGAGATGATTAAAATTGCCCCTATTTTTGAAATCCTTCAATGGAGGCC
CACTCTTTCAGTTTCGAGAACAAGAGTGGTGAGTGTGGGCGCGGGGGTTat
>NODE_181_length_388_cov_7.451031
AATAAGGCACCTTTTTTGGTGTTTACACGTGACAGAAATTGACAAATGTATTCCACATAA
AAGCAAAGTTATGTGATGTGAACACTAGACCTAACATGCCTATGTATTACGCTCCTGGCG
GGCAGCTGCAGTAGAGGCAAGCATGTACAGGCAATGTCAGCACTCATTCCCTGTTGCGAC
ACGGTACCTGCTCATACTTCTCCAGCTCAGTGTGGTAGATACTGCGAATCTGGCTCAACT
TGCTTTTGTAGTCGGAGTGCTCAAGTGAGCTGTCAGGTGACATCCCTCCCGAGCTGGTGG
CAGCAGACACAGCAGCAGCAGCCCCGCCGCCCTTCTCCGGCCCCGCGACCCCCTCCGCCA
GTAGCATGTTGTCCAGTCGCACCAGCTGAGGATCCTGAGGCTCCTCCTCCTGCGTGTTCC
TCATTGATaggcctggcaatacaataaacaactgtgttgtggatgaaatgtctacagcag
accctcaacctcccatctagttgaattctagtttaaaaatcattcacaatcc
>NODE_182_length_384_cov_12.468750
AATCCATTCCAACATTTCTTTTTCCTCAAATGAGCCCTCTTTCCCTTTGCAAAACACAAA
TTGACAATTTGTTCAGTAATCAAAGAATCTCCCTTTCATATGGATCGGTTTTGCGAGCAC
AAAGTAGAGAGGAGGCAATTTCTGGACATATCATGAGATTATATCCGTTTGACAGTTGCG
TTACTCTATGTGGTTTCCATGACAACTGTTTGGGTGAGGCCCCCAATAGAACCAACCTCA
GCTGTCATCTCTTCACCTAAAAGCTTTGTAATTGCTCTCATTTGCATACTACAATTAAGT
GTGTTAGCTCACAGCAAGAACAATCAACCTCCACTAAGGACTGGGGATAGTATAATTATT
ATATCAGTGGATTTGTATAAAACATTACTGACGAGCTTTTGTTTGACGTCGGCATTGTAC
TGTTGCGCTAGTTTTACCAGTTGTTTTCATAAATATACATATTTCACAGACAGCGGTGCG
TAATGCATAGCTAGGGATTCACAGTTTTCTGATTTTCAACGGCCCATa
>NODE_185_length_314_cov_8.786624
GCATTGAAACATTTTGTTTCCCTTTTCTATTGGTCTTCTTGGTGTCGTTGTAGCGTTGTC
ATGGCAGCCCTGCCAATCACTGTCAAGCGTGCCAATCATTAGCCAGTACGTAGCGCGAGG
CTTTCACCACTTGTGCAGCACGCACGGGGGGTTATCAGAGTCTCCGATCTCCACAGCAAC
CCTCCCACCGCACCGCGCGCATCAGGCACAAGCCAATGCTCGCCTATCTGCTGAATGGAA
TGAGCAATTAGAGGGTGGAATATTATTGCGATCTTAACGAGGCTCGTTAAAGCTAAAGAA
GATATGTAGACTGGAGATGCTTAGCAGAGACGGGAAGGGAGGGAGGGAGGCAGAGGGAGC
TTTAAATGGGTGACAAATGGACAACCAATGACTGCAACTCGGGAATACACGTTTTGAATA
GAAGCGAGTCAATTTGCACATTATTTTCGCATAGTTTt
>NODE_186_length_666_cov_8.591592
AGATGAAAACAGGATGTGTTTCTAAGCAGATTTAACAATGCAAAATGCATAAAGTGTGAG
GTCATCACTCCGAGAGAATGGAGTGTGTAAAAAAGAGAATACGAGCCTGCGAGGTCACAG
AAATAAAGATAAATGTGAGTACCAACAGCAAGGCTGTGGCAATGGAGCTAATAAGAAACT
GTTTTATCTTTTTACAATTTAAATTGTAACCTTGAGCCCACAGCCAGCCACACAGGCTCC
CGGTAGAATCATAATTCTGGCAAGGGGGAGCAGTTCTAGGTGTGGGTGCATGGGCCACAG
CATTAGCTCTCTGAGTGAAATATATGGCAGTGACGCCTCTCGGCCCCATCCACAATCAAT
TGGATTCTTTTCCTTTAATATTTACTTGCAGCGATGAGATGCTCGTCTGCATGGTGATGA
ACAGTCTGCCACTGGCGTTTGAAGGTGACCTGTCAGTGAGTATGGACAAATCTCTCGCTC
GCAGAAATGTAGAAAATAAATCATTAGGGGCAGGCAGTCAGACAGGGGCCTCTCTCCCTC
CCTCACTCTCCTCGGATTTAAATCAGCTCAGATTTATGATTTGAATTAATGCTTCGTTTG
GTCAAAGGAATGGTCGCAGAGACAAATGATGTTTGGTACTGAAACCATCCTAATATTGAT
TACTGGGTGTCGCAGCAATCTCTtgtttatatcaagcactctcctgtgacagggtggcca
gcaggagtcatcctgataatacgctggagatatatggcctgctctgcaccgtagagccat
gaaacacagctagcagtgtgttgtcttctt
>NODE_187_length_460_cov_7.195652
TGTTTCCCTCTGTGAAATTCTGTGTGTCTCTCTCGCTGACACTACAAAAAAAAAGAGCTT
GGTTACTTTGCTGTATAATTCAGGGAAAAGAGAACATTATGCCTTTGTTCCTCTTGACGT
TTTGCTCCGGGATGCTCAGACTGTGGAGCTCAGGTGGGGCCAGAGAAAACAGTGGCCCTC
AGAACGACACGACACGGTAGCAGCAGCAGCCGCATGGCAAGACAGCAAGAGAACACTCTG
GGGTTTAAAAGTACCCAAAGCATCCTGGGTAATTAGCCATTACGGCGCTGTCACAGAGGG
TTCTGCAGTCAATACAGAGATAATTTGGGCAATGGTGAATGACAGTGCTGTCCAGGCTTT
TGGGATGATCAAGGACAGATCCAGCTGCACCAGGCATCTGTCAGGCCCATGAATCACTCC
TCCAGCCAGCAGCTGGGTGAGTGGAGCAGAGAGAATCGCTGGAGAAGCATGTGCAGACAC
ACAAATAAACATGTTCCCCCTCTCTCCCCTCGCCACACCGGGAAATGGCTATTAAAGGTC
TGCCGTTACAGAGCACCGAGTGGAAAAGGCTTGTTACCTTCAGTGGCAAATGAATGACAT
TGGg
>NODE_188_length_384_cov_10.273438
GTACTCCTGATGCACTCAATGCATGGAGAATAATAATCTGTCTCAAGTCTGTGTTGACCT
GTGTCTTTGGAGACAAAAACAAGAAAGCAACAGGTGTAGTATTACCAGTGAGGAACACCA
AAACATTTTGTCATGGATTTAGTGCTGCAGTGTACTCAGAACGTTCTCTGTTTTTCAACT
GAAGGTTATGAAAAGCCTTGGAGCCTTAACAGCATGTCTGGCATGAGCGGGGATGCCTCT
GGAGTGTCCTCAGTGTCCGCCCTGCCCTGCAGCCCACCCTGTCTAATGCAGCACTCACAT
TCTCCCATCCCATCCATTATGTAGCATGGTTGAGTAGCAGACACAATGCCATTGGAAGGC
CAGTCCACACTCCTCCTTCTTATCTTTCCTGTCAGATTTTGCTTTGACACTTGCCTTCGC
TCCTGCATTTTTTTTTCTTCATTTTtatttctttacttttctggaaaactgtatcttaac
tgtgcttatactcaagcttcccaagtgttctccttgggtgtgtcatca
>NODE_189_length_343_cov_4.612245
CGAGACAGCCGTTTTGCATAATTTTTTTTCTCATTCTCCACCTTGCTTTCGCTCTCCCTT
CTAGCTCTATCTGTCCTCGTTGCATGTCTCTCTCCTGTCTCATCTCCGTCCTGTCTCCCT
CTCTCTCTTGCTGCCACTCTCCTTTGCCCCCACACCTCCCCCCCCTCCACAACCACCCCT
CTTTCCTCACCCCATGGTGCTGCTCTCACTAGGAGAGGGGAAGTTCATTACCTCAGCTAA
ATCAGAATTAGTCCCTTCATTTTGACGGGGCGAACTTCATTAGAAAGGCCCTTCCTTAAT
CCAGCAGGGAGAACTGATGAATCTACATGGGGGCAGTAATTTGCTTCACACAGCAAATTC
AGCCACTTCCTCCACACTGTCTCCCCCTTTCCTTTTCGCTGTCTTTCTGGCTTTATGTAC
TTATGGTTACATTTTTATTAGATCTACAACAAAAAACCTGAGAAAGGAAAACACCTGCAT
ATAAtta
>NODE_190_length_383_cov_5.151436
TAATACAGTAATTCCCATTTATAATTAAAGTCTTAACTAGTAAAATCACCATTAGTGATT
ATATTTGAATATATAGACCTAATTTACTGTTGGACTGACAGACACTGCTGACACAAACAA
ACGTGACTAACCGTGAGAAAACAAGAAAGCCTTGTTTATGATATTTATTGCTACGTATAA
ATGTTTCTATTGACAACCTTGCTATTTCAATTTGACAGTGATTCTAGGATTTTCAATTAA
AACTGAGCTTCAATTAACATGAAAATTAATTTTACTGACTGAGGCCATGTTGTGTTTTTC
CTCTTTCAGCCACCATTCTGTCCTGTGGATGGATCATCTATTTAACTTATTACAACTCAC
GCAACATTGGCCTCATCCTCACCCTCATCATCAACAGACTCTACAAGGATGGCTACATTC
ACATCGGTGCGTTCATCAGGAGCTCTGTCACACAGTGATGAATAGCGAGGAGGAACGCTG
CCAAAGCTTTGAGTTGAAGGCGTTAACTCAGTCTGCTGAATATTTCA
>NODE_195_length_702_cov_6.498576
GCAAAGAAATGCTACACCCCCATAAAATTATTTGCTGTGTATGGCATTACTGTCAAAGCA
TGCGACATGGGGCATGACATTAGGCTAACAATTTATTTAACCTACTGTACCTGGGTAACA
AGCTGCAGCTAAGCAGAGTGTTTAGTCTTAAATCCTAGGTTTTGGGTGGCTGCAGATGCC
ACAGGCCTAATAGACTATATGGGAAGTAGCTCCTCCTAAAACAACCCATAACAAACATAT
CCCCTTCCCCAAACAAACATGTCCCTGTCTCCACATTATCACCTTAGCCTGAACAAAACA
CCTCTTTTTGTTCTCCTCTGGATCCTTGAGCGCAGGTACCTCCGCTTGTTTGTTAACACC
AGCACCAAAGAGAGGGAGAGGGAGAGGGAAAAAAATCAATGTAATACTGCAGAACTATCA
GATCATATGAAATTATGGATTCTTGGTCTGAGCATTCAGCCCTTGTCTGCCGAGCTGCGC
AAATCAATTCAAACAGACACAAAGAGCAAACACACGGCGTAACATCACAATAGGAAATTG
AAGCGAGCGGAGCCTCCCTTTTAAAATATGCGGCTACATATTTGTTTTGTGGATTACCAT
TCTGAAATGAAGTTTGAACAGTTACTTAAAATAATATGCAAAATATAATTCCTTCTTCTT
CTATTTTTATTATTATTCCTCTCCTCCATACCCCCATTCTCTTGTTTGTTGGAGGAGAGG
GGAGCGATGGCGGCCACAATGTAAACAGACACACAGAGCTGCTATGATGCTGATTATGTT
TCCAAAACATATTTTGGGGCCTTATTCCCCTTGCAGGGAGTTgagtatttatcttttctt
tgtttc
>NODE_196_length_331_cov_7.586102
TCTGCGCTCACCTCGCCTCGCCTCCTCGGACTCACCGACGAGCCTGCCAGGCCACAAACA
GCTGCTCGTCATCTGTCTTGTCACAACCTGTCCTGCTTTCGGACATAGGCTTGCACATTT
TTCGAGTTTTGGTTCTGAATTTCACCATGATCCGAATCAGAAATGAGACTTTGTGTTTAA
GATTTCACTTCCAAGCTCTCCCTGCCTGTGGGACCTGCTCCTTGGGCTTTTCATCAGCTG
CCATTTTCGACGGCATGCAGTAATTTCATGGCTCATTGCAAGCGCTGAAAACCTTTGAAA
CTGCAAATGTTAACTTTGCCTGGCCTGGAGCCATTTAGGAAGCGATTAATTTAGCAAACA
GAAGTGAGCCACTTTCTCCTCCTAGCCTGCGCATAATTTTTTGGGGCTTCTATCTGTATT
TGAGTAAGAGTGAGCAATGTAATGACGGTTCCTGTAATTGTGGTAGTGTGAAAAT
>NODE_197_length_458_cov_6.489083
GTGTCCCTACAAACCTATACCAATCAACTCAGAGCGGTCTGAAACGCGCTCTCAAAGGCC
TCCTACGGGAACTTATCTCGCGTTATGCACGTCCCATTGTCAGTGAATGGGAGAACGTTT
TGGCCAATATCTCCGGAACCAGACGTGCTAGACACCTGAAAATGCCACCTGCCCCACCTA
ATTTGGCTATGCCGAAGACGCCGGTCTCAGTCCCGAGTCTCTACGGCCTTCCCGTCCCGA
GATACAGCAAAAAATCACAGGTTACTCCCACTTCCTGACGTCGTAGAGACTCGGGAGTCA
GCCCAGTGCGATCGCGGTGGCAGCAAATGGGGGGGTAGACACAAGTTTCATGTCTCTAGC
ACTAACCGTTTGCCCAAACCCTCACCCCAGCCCGAAACCCTAACCCTAACCCTAATTCCG
GAGCTTACGGCGAGGGCTGGCCCATACAACGGGACCCAAAAAAGTGTCCCTACAAACCTA
TACCAATCAACTCAGAGCGGTCTGAAACGCGCTCTCAAAGGCCTCCTACGGGAACTTATC
TCGCGTTATGCACGTCCCATTGTCAGTGAATGGGAGAACGTTTTGGCCAATATCTCCGGA
Ac
>NODE_198_length_634_cov_9.304417
TCCCCCTGATCTTCAAATCAAATTTACACTGACTACTTTGATATGTGCAGAGTGAGCATT
TACATCCCTGTGGACTGTGAGAAAAATAAATAAACCAAAACTATCACATCCACAAACAAC
TAACAACAAATCTGACATATTTACCATAACAGCCGTTCTGAACTTTGCTCTAAATGAAAC
ACATCCATAAAATAAGTGTTTGTTCTGCACCGTCCTTTGAAGTTGGATTTGTTTTTGCTC
TTTAATGATTTCTTTCTTCTGATGATGATGGAAGCCGTGCTGACACCTTCTTTTGCTTCA
TCAAGTTCCGCTGCACAATTACATGAATTTACTTTCAATAAATTACCATCTTTGCATACA
TCAGTCAAATCATCCAGCTGAGGCATTCGCAAACAATATGCATTATTAATTTCATTGTCA
GTGTTTATTTGGTTAACTTGTAACCGACTTGGACAGCCCATTGCCTTGATGATGCATTTA
AAAGCATCAGGGTCGGCTTTTTAAAAGGAAATCAGGGGATGACATGCTTCCACACACCAC
TTCGCTCCCTGCTGAGGCCACAGAGGGAAAAAGACTGAACTCCAGTGAAAGACCAATCAA
AAACTCAAAAGATGCATCGTGAGCCGCTGTAGTCAAAACAACAGAATCAGGAAGATCATC
CACATCACAGCGATTCTCAGTGAGCGGTTGTTAGCACTGATTGACTATATTTCAATTTAA
CAAGTTTCTGCTGTCGACAATAGTTAATTGAATGAATATATTGTATTcatgaaagggg
>NODE_199_length_529_cov_11.463138
TGGCTTTACTCATTCAAAGTTTCACTCGGAATAGAGGCAGCTTCAAACCAACTTAACAAA
CTCACACCCGCCAACCATCAAACCTACCAAGGTGATGTTGGACCATTGTCCGACTACTGG
GAAGGGTTTACAAAGGGCCTAGGGTATTGACACATATGGCATCTAGAAAAAAAAACACTT
CAGACTTGTCATTGTATTGTGATCACATATTTCTGTTGTGACTATGTAGCGAGCTATCCA
AGGTTTCCTTCTGCTGGAGTTGGACTGTATGAGACCAAGCCAGACCTAGCAGTGCGATAC
TGTATATAACATTGGTGTTGACTGTATTTAATAATGTTCATGACTGTTATCTTCTTCTAT
AATATTCTATACTATGGGTAACTGTTTTGTGGCTTCACTGGCCTGCTGCGTGGGGCTGGC
TAACGTTTGGCTAACGTTGAAGAAACATTCAGATGGACTACGTGCACTGCGTCTATATGC
ACTTTGATTTATCAGGGAAATTTTATTAATGTTTTGTAAATGTTTCATATGACACTTAAT
GTGCCATTCCAGTTTTTACATCATCATGGAAATTATGTATTTTATTTAAACAGCAAATAT
CATTTATGTACTTCATGGGTTTTTTTGTTTTGTTTTTTTTcaatcggtaaacagattgac
tggttgatttcca
>NODE_200_length_291_cov_3.879725
TAAATTAAAATTTGCGTCTCTTTCTTACTGTACAGCATAATACTTTCTTTCTCTGTTCAT
GAAATAATAAATTCAAATGACATACGAATTCAATACTTTAAGATGTATAGCTAAGCTAGC
CCTGTAACCTTAGCTTGTATTTCATGTCCTCAGTTACACACACATCTCTACAGCATTTAC
CATGAACTTAACATCAGATGCATTACTACATCCACACAATCTGTCTCTAATTGTTTCTTT
GAAATTTTCTTATCAGACATAACAGTCTGCATAACTCACACACAGCTTCACAGAACCAAT
ACACCGCGGTGTGATATTAGCTAGCAGGCTAAGCTAATATTTTGCCGACTATGAATCTCA
CCTTAGCGTTGCTCAGAAAAAAACTATAACAAGGATGTCCTGCTCTGGTCAAATTCTGCT
GTTCAAGTTGTTAGt
>NODE_201_length_478_cov_9.234309
CGGCTTTACTCCTGCTCTGTTGGTATTAGAGGGAAGGATATTCAGAGTCTATATTGTATG
TCACTTTGGCTTTAGCATAGTCAGTTTTCTCTGACCATAAATGTATGCCTATGCACGGTA
ATTGTGTGGAAAATGCATGCAGCCTCCACCTAGCATAACCACCCCTGCTGCACTCCCCTG
TGGATAACAAATGGCCCTTTTCTCTGGGAATTGAGGCTAAACGATGGTTTCACTTAGAGA
GCAAAGTGACTGTCCATCTTCATAACAGTGCTCTCCATCAAAGAGCAATGAATCCCATCC
CATCCCACTGGCTCTGATTAAACACAGGCAATGGATATCCCCTTTATGAAGGCCTGCAAA
GCTGGCCCTCATGTCAGCCTTGCACCTGCAACTATCAGCTTCTCCTTTAATAAAAAAAAC
AGCCCCACACATCTGGTCCAGGGAGCAGTGCGCTGCTCCAGCAGGCCTATTCAGCCGAAT
CTGTTTGAAAGTGCCACACCTCCACTTGATTCAAATTACCTAAGGCATTTCTTATTGGTG
GGGTCACATGGAAGGCCCCcaggtcacaaagttcactggctgagggactttcacttttgg
ttgtgctttgaactctccttct
>NODE_202_length_435_cov_12.744827
GACTGTATACAATATGGCTGATTTAGTGAAGTTTGGGCAGTTAGTCACTTGACATGAATA
GCCCTAAGAGGTTAATTTACCTGTCACATTTTACGTGTAAAGTCAATCACATTTGTTCCT
ACTGCACATACTGCCTGTACTGTAGTAGAAAGCTATTTAGCAGGGGATGTTGCGCTGTAT
GAGGGTGATAGGAGTAATCAAGGAGAGGAGGGGGCTTCTCCATAGGAAGTTCCTGCAAAC
AGAGTGCACCCACTTTTTAAACCCCATTTGTCTTGTTAATGCTCCCCTCTGATTACCTGA
TTGCACTGGATGACTGTGGAGAAATCTGATTGCGTAAAATTATATAGAGCAAACTTTTGA
TTGGGGAGGGATCTGGCGAGCTTGCTGCCACCATTGACAGGCTTTGTGAAATTTGGCCTC
GCTGATTTGAAATCAGCTAAGTGTCACGTCCCGTAATTGTAATCAGAACTTAATTTTTTA
TCCTTGTTCTCTTTCAGAGCACAACTTTTCTCACGCAAACTTTTAAAGCTTGAACAATAC
TGCAGCCATGTTCCACATACAATAAGGAAAAATACAAAg
>NODE_209_length_295_cov_10.932203
TTTTTTTTTTTTTTTTAATTTATCCGCTCAAGCCTCCAAGAGCTGAATGTTATATAAAAT
GTTCACTGAAAACTGAAAACTATGCTTTCAGACCCACATTTTTGCATAAGGTTTCATCAC
AAAGCGGTAGTAAGTGGAGGGAGGGTGTGGACGGAGTGGCTTTTTAGAACTACACAAACT
TATCACAGGTTATATTGAACCAGAACGACTGTTTATAACATTCTATTAAGACTAAACTTT
ATTGAAAAAGATCTAAAGATTTCATTTTAACAAGACAAGAAAAAAGCAATAGCAAATTTA
ACTATTAACTAGGTTATGCATAGCGAGTAACTGTTTCTAGTAATAAGGGAAGAGCGTCCC
CCAACCCTCCAGACATTTTTTTCAGTTTTCTTGACTTTTAGATTTTTTTatattgtaatt
ttgatatattggtacaaag
>NODE_211_length_303_cov_11.056106
GAACACACAGCTCTCAGCTGCCTCAAGCAGCGCAAGTTTAGCAACTGTTTTCCTTTTTAA
TTGTTGTGGAAATTAAATAAGAGTGTTTGTGACATGAATGTTGTAGGTAATGAGAGCCGG
AGAGCAGCTGGGAGGCTACGGGCCTGCGTGTGCATCATTAGGAGCTCAGAGGCTCCCAGG
CTCCACGCTAGCGTAAGCCGCTAATGAAAAGAATGTAGTCACAGATCTCATTTTTCAGGC
AATTCTTGTGTAAACTGGAGATTTTCCAGTGTATGCACAGTGGAACAGGGGCCCCACATA
AATCACACAGGCTGGCTGCCTCCAGTGAAAGAAAGAGGGGGTTTCGAGCACATGCTAACC
ACGCAGACATATGCTGCAGGAAACTGGAAATCTGCAATGGCACAGCTAGAGGGAGAGCCA
CTCACAGCACCTACACCTGTCTGCCCC
>NODE_212_length_590_cov_7.171186
CCCTGCGTGACCATATAGTCAAGGAAAGGCATTAGAAGGGCAGAAAACACAGAAAGAAGG
AGCAGAAGCAGAATGCCTGGAAGGAGGGCAGAGTGTTGGGAGGGCGGAGATAGAGAAATG
GGGGACGGTGGTATTTAGTATGCACGGCCAAGCTGCCCCATCTGCTTAGCGCAGCAGTCC
CTGTCGTATAACTGTCTACAGGCCGTGGGCCACATAAAGAATGTCTCAGATTTGATGTAA
TTCCGCAAAATTAATGACAGCTTTACTCGGTATGGGCCGTGAGGGAATGATTAGTGTTTG
ATCGTCCATCTGATCAGTTCCCTTGGCTGGCTGCAGAGAGATGCTCCACTATATACCGGT
ATGCTGCCTATGGCAAGCACACATGCACGCACAGATACACCTATCCCAGAATAATTCCTG
GGCCCCAATGCTCTAGTTTATGTTTGGGTTCTGGTTTCTGTTTCCCTCAACAAAGACAAC
CAATATCTTGTTAAATTCTCTGTGCTGTGACACATCACATCGAAATGAACACCTACTGAT
GGAATGGATGCCGGTCCCACTAGTGATGTGATTGTGTACAGGGCATTTTTATATCAGGCT
GTGCGGTATTTCAAGGGAAAGTGGGCCAACCAGCATCCAATTTAGGGAACTCAGAGGTCA
CACTATGACCTTTTACAAGATATGCTTTATGGCAGCAGTGATTGGAATTGGGTATTAGTT
TTTAAAAGAGATGg
>NODE_213_length_415_cov_7.224096
TAACAGGACGGCTGCCAATAATTGTACATAAAGATATGGAAAAGCCACAGTCCAGCTATG
AATATTTCATGAATTCCGACACAAAGAGCATGCTAAAAGGATCAAAGAGAAAAACGGGAG
AGGAGTCAACGTGAACATCCAAACAATATGCAAGAATCCCGACAGTATAGGTCACATGCA
AAAAGACCGGGGTCACACTGAAATTGTCCATCAGTCAGACAAGCAGAACTGATTTGGATG
CTAAATAATGGTTTAGATATTCAAAAATTCCATATATATGCGAAAGGCTTCAGTGCACCC
TGGATCTGGCCTATCAGAGGAGTGCTCTGCCACCACACTCCCTCATGCAGACCCACGCTA
TGCCTCTGAGCCTACGACTAACATGCACGCACACACATGCAGATATGCAGACATCCAGAC
ACATAGTACATGTACATACACACGGTCACATAACACACATGCACTCAGTCTCATACCCCC
AGACAGACATAAACACAGACATATATTATACACATAGTGTCTGCATCCAATAAAAATGAA
ATCagcattaaataaggtt
>NODE_214_length_409_cov_5.185819
TAAAGGACATTACCAGCTCCTTTCTGTGCCAAATCTTACCCCTCGCCACTATCATATCAC
TGTACACAGAGAAAAGGGCTCACTTTTTATTTACACTGTCTTTATTGCCAGAATATTGCT
TTTAATTGCTGTCCTGGATTTCCTGCTGCGGTATAGGACGAGTCTGAGACGATTACTCAA
AGTAATGGAGCATAATGATGTCTCGGAACGGCCCCTGAAGCTCAGGTCAGGGGTTGGACA
ATGTGAACATTCAGCTACTTAGCTTCCTTTGCAACTTTGTGACAAAATCTGTTTGCCCAA
CACCAATTAAGATGCCTCTCCATGCGCTCTGGTCAATGGGTTTGACGGAGGGGGTCGTCC
AACGAGTTGACATGTCCCTGAGCACGAACAAGCTGGCCTGTGTCCTCGCCTCAATAATTG
GTGTCCCTTGCAACGTGCCGCTTCCCAGGGCTGTCCTTTGTGTCCCCATGGCAGTCCTAA
ATGAGGGGAGTCAGGGCTTTAATGGGACTCCTGTTAGttttaaacaaacacagggcgacc
ccctactgttcag
>NODE_215_length_474_cov_5.909283
CCTGGAAATGCCACCTGCCCCACCTAATTTGGCTACGCTGAAGACGCCAGTCTCGGTCCC
GAGTCTCTACGACCTTCCCTTCCCGAGATAGAGCAAAAAATCACAGGTTACTCCCACTTC
CTGACGTCGCAGAGACTCGGGAGTGGGCTCCGTGCGATCGCGGCGGCAGCAAATGGGGGG
GTAGACACAAGTTTCATGTCTCTAGCACTGACCGTTTTCCGACCCCAGGCCGACATCCTA
ACCCTAAGCCTAACCCTAATTTCAGGCCTTAGGATTAGGGTTGGCCCATACCACGGGACC
CAAAAAAGTGTCACTACAAACCTACGCCAATCAACTCAGAGCGGTCTGAAACGCGCTCCC
AAACACCTTCTGCGGGCACTCAGCACTGTGAAACTGGTCGCCTTATGCACGCCCCATTGT
CAGTGAATGGGAGAACATTTTGGCCAATATCTCTGGAACCGGACGTGCTACACACCTGGA
AATGCCACCTGCCCCACCTAATTTGGCTACGCTGAAGACGCCAGTCTCGGTCCCGAGTCT
CTACGACCTTCCCTTCCCGAGATAGAGCAAAAAATCACAGGTTACTCCCACTTCCTGACG
TCGCAGAGACTCGGGAGT
>NODE_216_length_676_cov_9.755918
GGTCTCCTGTTTCCCTGCATGACAACAGTAGACTTGCCCTCCTTAATATAATAGACTTGT
ATCTGAACCTCACTGAAAACATATATATTTGAGGCCCTTTATTGCAGGGTTAATTACCCT
TTACTTTGCAGAGACTTGTTCTTTCCAGCCCCAGCAAACACTGTTCACAATGTTCATTTT
GGCCAGCTGCTATTGTAATTACTACCTGGTCTTTTAAGAGCTGTTACAATTTGTGGAGTA
TGATTGTATTGTTTTTATATTAATCATTTATTAATTATGAGGTGTTGCCTCTTAGTAGCC
TTAATTTTGATGATCATGGTCGACACAATGTAACTAATGAACGGGCTTTGTGGGCCAGAA
CCCCACTGCCAGTCCGACCTCTCTCTCTCACAAAAAGGAGCACCTCATTCTATATCTTTG
TTCTATTTTCAAAGGGGATGCGGACAAAGACACGAATGCTGATCAGAAGAATAAGAAGGG
TGTTAAGAGACGCCGGGAGGAACATGGAAGGGGCTACTTTGAATTTATTGAAGAGAACAA
ATACAGCTGGTAAGGATGGGACAGAGCAAAAATGGCCTTCAGCATCCCTGAAACGCCATC
CATAGCTTTGTTGAACTGTATTGGCTTTAAGTGCCAATGCACATAACTAGCAAGCGGAAA
ACCCTCATTTTCAAGTATTATACTACTTTATAATTAACATTACTTTCACACACATGTTTT
GAGGGTCATCCCTGAGTACTTAAAGAGCCTTACCATTTATCCTTTTTACAGTACCCACTC
ACATTGTGTCTTTAATGGACTGCATTCTGTagcagaagtg
>NODE_217_length_295_cov_7.091526
TCCTAAGTGGCTAAAACCAAAAATTATCATTATATTTCCCAGGCCATAAATCCCCCTTTT
TTCTCTGACACAAAGCCTTATAAATCTGTGTCTGATTTTTCACATTGCACATTGTTTTTA
GTTAATGATTTTCATCTGTTTGTTGTTGCTGTGATAGCGGGGAAATGTACCATATGCTCC
GGCAAAAGACAAATGATTAGCAAATGAAATTCTGGACAGCTGTCAGACTGAAAGCGTTTG
GTTGATAGCATTCTGCTACCATAATTAGCTTAAGCTTTGGGTTAATTAACTTTCTACCTG
GATATGCATAATAATAGCATTCTGCAGAAAGCCAAGGAGCTTCCAGTATATCAGCAGCAA
AGGCTGGCTTTTTATTTTGTATTTCGGCAGCATATTTCAATTTCAAGAGGCGATTTAGCT
CGGgagcatcgtcaaatat
>NODE_218_length_402_cov_6.641791
TGTACATGTGGCTAGGTTTAGTAGGTTTGACTTCAAGTTCTGACTGCCTTACGATGTTCG
GGCAGGTGGTTCTGAAAGACATAGAAAAGACGTTTGGGAGAAGACGTAATGAAAAACAAT
AAAAGGATTGTAGAATAATATTGAACAATTCTGAAATTGCAGTTCTTTTGATGCTTGTGA
TTATTGCAGATGTACTTTAGAGAAATTTCATTGAAAAGATATGACTCTGATGTTAATTCT
GTAGAATAGCAATGTATACCAAATGTAATCTTTCCAATGCTATGAAGAATTTATACATGA
AATTGATATGCAATAAAACCTGTGTGCTTTTTAAATGAGACGGCTACTGTGCATTTGTGA
GCTGTGAGTGCCTGGAACTGATCCCTGAACAGTAAACACAGAAGAAAAGTCATTTCCATT
CCAGAACCAAAATAACTACTTGCTACTGACTACTTGCTGGATGAAGAGTCACGTTGGCCT
TTGGGAAATTTCTGGGAAGAATCTGCAGACATTAGAACTTAAAATGACTTCTAAAAATGT
GACGTt
>NODE_221_length_496_cov_11.459678
AATTACTCTTGATTATTCCCGATTCCGTCTTGTCTGAGAGATGTTCACCTCCGAAACAAA
GACACACTCACACAAGGCACAGAAAAGCGGAAAGAAGAGAGACAAAACATTCACCAGATA
TCAAATTTGCATGAAAATAAGCCACACTGTTCAGCCGGCAAAAAGTGGATTGAAATGAGG
ACTTGCCAAGAGCGTGGTGGTATAATTAGCATTTGACCAAACAAACGAGCTTCAACAGAG
CTATAATTAAGCAGGCCTGTAATTAAGTGTATGCCCTTTATCATAATGATCGTGGTTAAA
ATGGTGTGATGGCTGCCAGTTGATTATTAATGGTGTAACCCCGTCCTGCATGCATCCTGC
ACTGGAATCAAGGTGTCACGACTGTCAGGCTAGAGAGCAGCCCTTTGTTTATAAAATACA
TTAGGGCCCAAATTAACACAGGGTGACAAGAGACACAAAGCCTCTCGTTTCCAGACTGAA
GGGAAAACTGCAGCTGCTCGGCTTCATTTTAAAACTCCCAAATCTGGAGGCACAAACTTG
CTGCAGTTGGCTTCGACAGGAGCCCCAAATATCAAGAGGCCAGGCTTCCAACTGGTGTTC
TTTTACCCGcaagtccatcaggccgctggcacaggaaaag
>NODE_222_length_579_cov_7.500864
CACAAAAGGGGTTGTTTCTACAGTATTAATAACCAAGCCTCACCTAAAAAATTAATTTGA
AACTATGCATACAGTCGTGAATAGGAGAGGGTAAAACTATTAATTAAAAGTGGAACAGGT
TCTTATTTTAGTGGAAAGTGGAAAAATTATGAGCCTTTGTTAAGGAAGGCCCAGGAGCAA
AGCTTTCATTAGCCTACATGCATGGCAAAAGCAATTCATCAACTGTAATTTTGCCTCAAT
GGGCAAAAAAGAGGGATCAACCTCAGCATGCTATTTATGGAGATTTACGGAAGTCTGGGA
AATGCTAATGTGATTAACATTTATCTACAACATGTTTCGAAATGGCCCTCATGTCCACGT
TTTGCCTTTAAGATTAAGTTATTGCACTTGCTCGAGAAAAAAGAAAATTATGGAGTGATA
CAGAATCTGCTTTGCAGTGCAAGAGCACACAATGATGATTTTTTTGGAGAATTCTCTGTC
ACATTAGTGGAGGATTTCTTCCCCCCCACCACCATTCCCTCCCCTCTCTCTAAATATCTC
TCTTTATGTGTGTCTGTCCCCAGATGAAGGCGCGGCGAGCAGAGCGGCGCTTTTGTCCTA
CCGGAgtgtctctctcgaaaatgtgaactgttccacggattagctgagcagagatttatt
taatgcatcctcatagagtattgttgaaatctattttgggatatggggcttgccaagctc
taa
>NODE_223_length_556_cov_6.530576
TTCTGTTTTACTCTCTCTGTTTTTCACTTACTTACTTTAAAAAAAAATAATTCACTAAAA
CACGTCGGCCACCACGTTCCTCTCTCTCTCCTCTCCTGTACCCGTCTCCTTCCTCGACCC
AGGACCCCTGCAACGCTCTGCTCTCTTCACACCATCTCATATCTCGCACACAAACACATA
CACACAAGAAACACACGCGGAAACACACATTTCCACTGCCACCCGCGTGCATTTATTTAT
TCGTTATATTTCCTAATTCAGTTTGACGAATGAGTGACAGCTTGACACTTCATTCGGCAA
GATTAATAGAACGACACAATATTTACGTGGCAGAGACAGCCAATTATCCCACCATCTATC
ATCCAGATTATCTTTCTGATTGAAAACTACTCGTCCATGTAATCGGAATTATTTGGAATT
AGAAGGGAATTTATGGCTTCTTGTGTCACTTTTCCTGGACGGTGGTAAATTAGAAATATT
AGATACATAAAGAGAGTATAGGAAATGGGATAAATAGAGGCCTGGAATTAATGCCACACA
TTTCCTTTTTTATCTGTTTGCCAGTCTCTGTGCCTCTGAATGAACCCCATTTTCTGTCAC
CATTTTATAGGTTATCATCACATATTATTAACACATACTGTcggctgtacattgtggtga
tgacgctgtgtaattcacacttatataaaaggagttgtca
>NODE_226_length_491_cov_11.814664
TTTTGACTGTTCCTCAGCAAACAAAGTTTTGCCAGTTCGTAAAAAAATTCCAGTTATTGT
TAAGTCCCCTGCTGAGAGGGGCCTGTTTCAGTGGAAACAGTTAAAACTCTCAAAACACAG
TACAGAACACATGGAGTTATTGGGTCTGTTCTGTTGTGTAAGTAAACATGTCGAGGGGTG
GGCTACTTTTTCATGGTTCAGGGGCCCCAACCCTCCCCTCACACAATTAACTTTTCCAGT
GTAATGAGATGATTGATATGCTGGAAGTGTGTGCTTTAAGGAGATATTAATCATTCCCTC
TGGTAATTTTAATCATGCGTTCCATCATCCCCAGCTGCTGAGGATCACCTTCCTAGCAAA
CAAAGGGCGGCCACGCCACTTGCATAGTCATTCTGTTCTAGTTTAACTTTATTTTATGCT
GGTTCCTCCCATCTGTTCGCACAAGCCTCCACAGCCCACGTTGCACGTTGACAAGCTGGG
GAAGCAGTGTGTGGGTGGGTGATTGTATGAGTGTGTCTGTGTGCATGTATGTGTGTAAAC
TTTAGAAACACAGGCATCTTTGAAATGGTAAATCTAATCCTCCAGGTCCgtgactagttg
gtacaccgccaccagccacctccactaacacgtac
>NODE_227_length_459_cov_6.311547
CATATTTTTAGAATATCCAGTCAGGGCGCAGCCTGTTAGGTGTCAAATAAAAGCACCTGT
CTCCATGACAAAGTGCAGCCCATTCGCCTCAGCCCCAGCCACCATCTACTAGACCCTATC
TAGCGCGTGTGTGTTTTTCTCCCACCAAACCTACTTTATACGCTGGACTTTGGAGGCCGT
CTGTCCCTTTTATTTGCAGTTAATTTTTGCCGCCTTCACCGGGGCTCTTCACCATGAATC
TTCATTTCGCTGCTGACACCGTTGAATGTGAATTCCTCATTTCCTGTCCTTTTATTTATA
TCTGTTGCCTGGTGATTTGATCATGCTGGGAATACAAGATTAGCAATTGCCTCGTCCTTG
GTTTTGCCTCAAGGACATCTGCTACTGAAATGTTATTGTTTGTGCTTCTTAACCCTTTGC
GTCCTAGCTTCTTTTTCACCTTACATTTTGCGCTGTAGAGGCAACTCTCTCTCTCTCTGT
GTCTCCTAAATGCATTTGTCCTTCACAGTTGTACCTGGGAACAGAGGCGACCTAACAAAG
TGACAATTCCTCCATTAAAAATCCTCCCatttagtgtgccattccacagctaattttttg
att
>NODE_228_length_145_cov_11.910345
CCATTGTCAGTGAATGGGAGAACGTTTTGGCCAATATCTCCGGAACCAGACGTGCTAGAC
ACCTGGAAATGCCACCTGCCCCACCTAATTTGGCTATGCTGAAGACGCCGGTCTCAGTCC
CGAGTCTCTACGACCTTCCCGTCCTGAGATACAGCAAAAAATCACAGGTTTGTCCCACTT
CCTGACGTGGTAGAGACTCGGGAGTAGGCTCAGTGCGATCGTGGCGGCAGCAAATGGGGG
GGTAGACACAAGTTTCATGTCTCTAGCACTAACCGTTTTCCCAAACCCA
>NODE_229_length_424_cov_3.601415
TCTGAAACAGCGTTTGGCATGCTGAAAAGGCCAATTTTACCAAATGGTGTGTCCACAGAA
TTTCCTGACAGATGTTCACTTGAAACAGCATTTGCCTTCATATTTATCACATTTGAACAC
ATTGTGAATTCAAAACATGTTTGTAAACTTTGTTTTTTAAAAACACCAGTCTTGCTGTTT
TCATGCTCTGAAACAGCGTTTGGCATGCTGAAAAGGCCAATTTTGCCACATAGTGTGTTC
ATTCAATTATATCACACATAGTCACTTGACACAACTTTTGACTTCATATGTATCATATGT
GAACACATTATAACATGAAAACCTGGTTGGAAACATTGTCGTTGAAAAACTGCAGTATTG
CTGTTTTCATGCTCTGAAACAGCTTTTCATGCCCTGAAAAGGCCTCTTTTGCCACATAGT
GGTTCACTGAATTATATCACACAAAGTCACTGGAAACAGCATTTGCCTTCAAATTTATCA
CGTCTGACCACATTGTGAAGTCAAAACATGTTTGGAAACATTGTCTTTAAAAAACTGCAG
TATTGCTGTTTTCATGCTCTGAAACAGC
>NODE_230_length_399_cov_11.651629
CATTCAAATTCGATTATGATTTCATATTTCACAAAGACAGTACACCACGAGGATGATTTT
TAATTAGAACCAGAATCAGTAAAAAGAATGGGGCATGGAGACAATAAAATGAGGAATGCA
TTCATCCATGGGATGATTCTTATTTAAGATCTGTGCCAATGTGCTAACAGCATTAATGAA
GTTATAAAGAATTATGAGGGGAAATCAAATTTGCCTCGCCACTTGAGCGCCACTAAAATG
CCAAACAATAAACTACCAGATTGCAAATTAGATCAGTAAAAATATCAAACACATTGCGGT
GCAGGAAAATCCATAATTGCATTTAGTGCCTGGCCTCTCCTGGGGGAAGAGACACTAAAG
ATCATCAGCAGGCTACATGGGAGCCGCTATTGACAGAGCGGTAAAAATCGACAGGCTAAC
TAAATAAACACTCCAGGCTCCATTAAATATTCAACGGCTGAGATTTGACAGTCTAGCGTG
CCTGCCTCTCCCCATCGCCTCCATTGGCTTCTCTCTGCAGCACATCTTCCTCCCTGTCTC
CCc
>NODE_231_length_371_cov_11.334231
CCACCCCCTCTTAGTTTGACCAAGGTCCAGCCGACAGTCACCCAGCTCTTGTGGGTTTAG
TGAATTGAGAAGACACTTCTTGTGTGGATTTTTCAATTCTCCAACATGTCATTTGGCTGG
GAGTGCTATTGTCCCCTGCCCCTTTTCTCCCTGCTCCTTCTGCCGAGACGAGTCGTGTCA
TCCCCTCGTGATCAGCACTTTTGTTGCCTTTGTTTTTGGCCCTACCTCAGAAGTCCATCT
TGTCTTTTATGTCCCTGCCTTTCATGCATAAGGGAACAGTTGTGGCCTGTTGTGGGGCTG
TTCCACTGCATTTCCACCAGTGGGGTTTCCTTTCATTCTCTTCAAAGTACTACAATGGGG
CTCTGAAGGCCTGAATGGCCAATGCAGAGTGCACAATCCTACAGAGCCCGCTCATTTTGT
TTTGCCAGAGTCAATAAAAATGCTAAGTTAAAAGCTAACCCCCTTATGCCCTCCTCGAAT
GGAGCGACTTGTTTGACCTGTTTAagctcccctct
>NODE_232_length_437_cov_8.421053
GAAGAAAAGGGAGACACAAAGAGAGAGGGGAAACATGAGAGACAGCGCGAGAGAGGCAAT
GAAAGTGAGTGGAAATGACTGACAGTCAGAGGATTCATCACAGGTAGAGAGTGAAGGCTC
TGGCCACAGAGGGACCTGGTGAGAAAGCTAACAGATCGCAATCTGAGTTTTCACTCTGCG
CCGCGGCTAACAGCTAGCAGCTACCCTGTCACCGCTGCCTAAACAAGCCCAGTGTTTTCA
TCTCCATATACACAACGCGGCACTCTGTCTTTTCTTCTGATGGAGATAAGATGTATAAAT
TATGAGCAGCTGACAAAGTCTACTCCAGCGCCCCCGGCGTCTCATCAATCACTAGCCTGT
GTGTCAGCAGGTAACTGACGTGGCCCCCGGAGGCACAGCCCCCTCTTTAGGTGTGTGAGT
GTTTTTGTGTGCAAAAAAAGTGTGTTTGCTACCGTGCAAATTGAGCTTTTGTGCACGTCT
GAGCATCGTGCCTGTGTGTATGTGAGAGGCTGTGTGAACAGCTGATTCAGTCTTAACTCC
GCGCTGTAAGAGacaaaaaagaaaatgaaatacatacaacc
>NODE_233_length_342_cov_5.482456
CGGGAGTTCAGAAAAACGCTGATGGAAATGCAAGAAAGCGGCGAGAGTGAGAAGCGGGAG
AGAGAGAGAGAGAGCGAGAGAGAGAGAGAGAGGAGACAGAAAGACAACAACTGACATCTC
AGGGAATTTCACAGGGATGGCTAATCCAATGTGATCAGCGGAAGATTTTAATATTTAAAT
AGCCAGCAACGCACCAGAAGTTTCTAATTAAATTATAACTCATGCTTGAAAAGCAAAAGT
GCATGTGTTGTGGGAGCTTAAATAATTCAGCCCGCCCTATATCTCGTCTTTCTGTTAACC
CGGAGACAAATGGCACTTGCTAGGGCTTTTAGACAGGGGGCTGGCACTGTCAGAAACATG
AACAACATCGGCTTGTAAAGGGCCTCACCCATCAGGGCCCAAATCCAAACTGACTGGCCT
CACTACAGAACAACGTCTCTAACCTACGAATTAATTTGGTTAATTAATCCATTATTAATT
ACGTTa
>NODE_234_length_306_cov_5.186275
GCCAGTTTTTAACTACACTCCACTCTGGCCTCTGCTCTACTTGTTACAGCCCCAACACGA
GTGCAAACAATCAAAGTCTTTGGGAACGCTAAAATATGCATGGCTATCCGTGACAGACAG
ATAAAGCAGGGCAATTAGCCACGTAATCCTAGAGCATCGTACGGAATAGTCCGCCTCAGC
TGTCCTCCCTCCCCTCCTTCCCTTTACTCTCTTGGTCTCCATTAGTTAAATGTACTCTGT
GTGTCGGCTCCCCATCAAATCAAGTAACACTTCCCCTAATTGGCTTATAAATAATACAGC
AGGGCCTGCATTATAATTTCATCAGTGGTAAACATTGCGGGGGCAGTTGGTAAAGAACCT
ATCCCTCATTAATTTCTTAATTTGGGTAGATGGAACGAAGGGGAAGTGAGGgaatgaaag
gtggagaaagagggagagacgcggggatcg
>NODE_235_length_367_cov_5.089918
TTTACATTGAAAGGACACATAGAAGTGCCTCGTCATGACATGACCATGTGCTAAAGACCT
TAAGATACTAGATTGCTAATCTTTCTGTCAGTCTGCAGGAGACGTGATATGCATCTGCAT
GGTAATGATTATTTTTAAATTGATTCCACAAATTCTTTGGAGAACTCAATTCATTTGTCT
TTTTAATAATACAAAATTTAATAATGAATCCAATTTGCTTCTCCTCAGTGGCCCCCTGGA
TTATCCTAGGATGCAGAATACCATCCTGGCATCTAAATGTCTTCAATACAAGATTAACAA
TTGACAAAGGGTTGCGGGTTGCAGGGTGATTATTGGCTGCAGGCGGAGATTAAAGCAAAG
CAGCAGCACAGCTGACAGTTTGGTTATCTCTTTTGGACTAAATGAAAATCATGGCCTGAA
TCCATCAAAGGAGATTAGGAAAATGTGAGCCCATTACTGATGTCCTCTCACAGGTTGGTG
TGTCTGTATATGTCTGTTTTTTTTTTTTTTT
>NODE_238_length_387_cov_11.312661
AGTTAACCATTATTTTTTTTGTTTTGTTTTGTTTCCATTTTTTCTGTGTGCGTGTTTGTG
TCGCGTCTCTCTGTTTGTGGTGTGTCTCCTGTCTGTCTGTCGTCCTTTCTCTCCTCTCTG
GTCAATGCTCTGCTGGTGTCTAGCTTTGAGCTTCGTGTTGTTATTTGGAACACTGATGAC
GTAATTCTAGAGGACGATGCTTTCATGACAGGAGAGAAGATGTCTGACATCTATGTCAGG
GGGTAAACACACGATTCCATCGCATGGCTCGTACAAAATACCCTCCTTCCCTCCCCTCTT
AAGCCCTTGAATCATTTTTTTATGACCCTTCCTGTTTTAACTCTTCATCCAGCACGCAAC
CTCTCTTGTCTGAAACTCTCCTATCAGCACGCTGAAGGCCTAATGGAACGTTAGAACAGT
AAGGGACCAAACCACAAGAATAACTTCAGTATGATTAAAAGCCTATCAAATTTCAGGTAA
ATCCAACAGTCTAAACTgagcttatagagccacagtttgatggcattaata
>NODE_239_length_332_cov_9.656627
GGATAATGTAATATCCCCTTCCCTCCTCCCCCTCCCCCTGCACGTTACCCCACGGTGTGT
GTGCCCAAGGCAGTGGGCGCCCTGGCTCCTGTGACTAGTGGGTTTGCTCCCTTCAGCAGC
ACCACTCATCTCCCTCTTTAATGTCATTTAGCTGCAGGGTGGCCAGCGCCTCACTCGCCC
ATTAATCCCATTCCAAATGCCATAACATTTCCCAAAAAGCCCCTGCTTCTTAAAGCCGAT
AATTAGAATGTCTATTTAAAGTTCACCGCTCTCCCTTGCCGTTATCAATTAAAAGCCGTT
TAAAGGAGATCGGTGGCAATAGTCAACAAATTAAATCTCTTCCTCGCTCTTTGACGTTAA
GTCTAGAATGCATAATAGGGGTCAAAAAAGGCCCCCTGAATAGAGAGCAAAATTTTAAAT
TTCCAAACTGTTCTGCTGAGGAGAGGAGCTGCTGTAAGTCACTGCTGCTGACtgca
>NODE_244_length_449_cov_6.325167
TGATTTGTTTGTGATTCGTACTGATGCTTCTTTGCATCACTGCATTTGTCTTTGGAACGT
ACATCCGTATGTAGAACATGATCGGGCTGAGAGTGGGACTAAAGAGTTCCTGATAATGAC
AAACCACACCCTCAACAACACTCCATCACACCATCAACAGCTCAGCAGCTCGCCTCCAAA
CACGCCTCCCCTGACCCCATGCGCCGACCTCCCACTGCACACCTCGGCTCCACACACATG
CACTCACAATTCAAGCACACAGACACGTGCACACACCCTGGCGCTCACTTACTTTCAAAG
TCCAGGAAAAAATGTGGACAGTTCTCTAAATCCTTGCCAAGGACCTTAATGAGGTTCCCC
ATGGCTGGCGACCTGGACGGGAGGAAACAACAAAATGCATACAGTACGCAGAGCCTGGCA
ACCCGCAAGAAAACACACAACAGGCACATGGAGAACACAGCAGGTTGTGACTGTTTTAGT
TTTTTACCCATCTGCACTCGTCTAATTATCCCTTCTTCCTTTGCTGCTCCATCCTTCTGT
CTAAGCAATATGTCCAGAGCAAAGTCAGACACTCTAGTCATAAATGACACTGa
>NODE_245_length_385_cov_14.044156
CATACATCACTGACAAGCGTCTTTCATGCTAGTGATCATATTGATTTTTAAAGCGAGACT
GTTCCTCATTGTGTATGTGTGTCCTAATCTGAGAAATGAATGATAACCTCTTCATCACTC
TACCCCCTGAGTGTTCTTACTGGAAGCCATATTGATTTTGTTAGTCTGAGAGTCCTTGCA
TTGCATGGCCTTTACCTCAGGGACAAATCTAATTGTTTATCTCTGGACAGACTTCTGCCT
TTACTCCCTTCTGTCTCATTATGTGCCAAGATTTGTCAAGTCAAGTCTCTCCACACTCTC
AAATCGCGCTTTACAACATGTCGTTCGGCAGAACACTACAGATGGCTTACTTATCAACAG
ACCCTCCCACATGGAATGCTACAAACATGACAGCACAACACACTTGCAAAAATATACACA
AACTGACATACAATGTAATCACACTCTGGAGACGCGATTACACATACTGACACAAAACAT
GAATCACATTTTTTAAGAAACACTGTTTTTTGAGattatagtataagcc
>NODE_246_length_590_cov_4.872881
CTTTTGATGATGCAGACTCAATTCTAATCAGACTCCATGGGAAGAAAAATGAAATATTAT
TAAGTATGATTATTCTAAGCAAGGCTCTGAGAAAACGTCTGTGTTATAATCCAGGGATTT
GAATAATCAGGTTGAAGATAATGGGCTGGGCTGGCCTGGGCGTAAATAGAGAGCATCCAC
TCATCCTCCCAGTGCTGAACTTAATGAACTTTTAATTGATGCGGTTTTGCAAGTCCTTTT
GTCATGCAACAGAAACAAGCCTCTCTGCTGATGGGCCTGTTTTCCCGACTGGCTTCAGAT
TGGTTTACAGCAGGCCCTAAGTACCATGTAGTTAGTTTCATGTGTCATATAAAATCTGCC
CAGGCACAACGACGCCTGCAACTAAAACCTTAAGTGCATCCACAGGAATCACTCACCGGC
TTTGCACTTCCGTCTTAAGGAAGGAGGAGAAATTCAATCACTGCCGGCTTGACACACCGA
AGATGAGGCACGTGTTCCTGCTTTTAGTTGTTTCGAAGAACACTCTGGCAAGGCAAGCTG
GGATTTCTGTATGTCTGAATAACATCCCTGATATGACCAGATCCTGAGTCACTCAATATG
TCAGGCCGTGTTTTTCCCAGCCCACGAATTGTGATGCATAGATAGAGATATACCCCTGTG
AGCCAGGTCATCTTTATTCAATGATTTGCTTATTTAAATCAAATGTGCCTgatctgtatc
tgacacaaattccc
>NODE_247_length_424_cov_6.726415
TCCATAGCTTGAAGCCCTGCTCTGGTTTTGTCATTGACGAAAAATGGCTTTCCATAGAAA
AATGAGCAAGATCACACGCACACACCCAGGTCCTGTATTGATTTTTATGGCGGATGGTGG
GGCTGGTGGGTAGTGGAGGCAATGCTCTCAGAGCAGATGTCTAATGGTGTTTAGAGACTC
TCCACTTTATCAAGCCAGGCCAGCACTGACAGTTAGATGCTGGAGGGCAATTAAAATTAA
AGCCTGCCTGATTAGAATATCATATTCATCTGGATGGTAATTACTATGTCTGGCTCCGTA
TAAATAATTAATTATGCAAAACCCATGCAGCTGCCACTGGCTAGAGTTAACTGACTTTCT
GTCAACGTCTCACAGTTCTAGAAAGGATAAAGAGATTTGGGAAATAAGCTCTTTAGCCGC
TATCTGGAAGCCCGCTGGGGTGTGCATGCAGCGCCCATTGAAACAGTGGCAGCCTGCCCT
CTGTGTGCAGGTGGCTTCAGCAAGACATTGTGGGGCTTTTCCTTTTGAAGATGTATTtag
ttgaaaaagagaatgctcactttacgga
>NODE_249_length_344_cov_14.590117
CCGGAGCTTACGGTGAGGGCTGGCCCATACAACGGGACCCAAAAAAGTGTCCCTACAAAC
CTATACCAATCAACTCAGAGCGGTCTGAAACGCGCTCTCAAAGGCCTCCTACGGGAACTT
ATCTCGGCCTCAGCACTATGTTACTGGTTGCGTTATGCACGTCCCATTGTCAGTGAATGG
GAGAACGTTTTGGCCAATATCTCCGGAACCAGACGTGCTAGACACCTGGAAATGCCACCT
GCCCCACCTAATTTGGCTATGCCGAAGACGCCGGTCTCAGTCCCGAGTCTCTACGACCTT
CCCGTCCTGAGATACAGCAAAAATTCACAGGTTACTCCCACTTCCTGATGTCGTAGAGAC
TCGGGAGTAGGCTCAGTGCGATCGCGGCGGCAGCAAATGGGGGGGTAGACACAAGTTTCA
TGTCTCTAGCACTAACCGTTTGCCCAAACCCTCACCCCAGGCCGAAACCCTAACCCTAAC
CCTAATTC
>NODE_250_length_299_cov_6.110368
TTTACATTCCTTTCATGTGAAAGTTTTTTTTTTTCCTGACTTATTGTAAACAGCGCTAGC
CCAGGTTTCTCTGTTCATTTACTGTAAGCTGTTTCATGTGCTTGTGAGTGCACATAGCCT
CCTGCTCTCAGGAAGGGAAAAAGCATATTCTTCCATCCCCAGGGGAAATAATTAATCCTT
ACAAGGCTGTCGCATGTTGAAATGAAGCGAGTGTGAAGCATTTAGCCCAGGAGGCATTGC
AGGCTGTCGCCCGCACAGGCACCTGTTGTTGTCCCTGCCCTACATTTCATGAGAGAGCGC
TGAGCAGAGGATAACAACATGCTCCACTGATGGCAAATGAGACACACAACTGCAGATGCA
GGGTTGTGTATGTGCGTGGGTGTGTATGTATGCACATGTTTTCACTTTTTTTTTTCTGTT
TTCGTGCATTATGTTTGCATGCa
>NODE_251_length_704_cov_9.927557
TGCAATGTAACCACCATCCAAAGTCTGTGCATCCATTTGGGCTCCTCTACAGTGATTAAA
AAGAGGATGTTAGCAGAAGCAGGTGGCTTTGAGCTAAACCAACACTCACAAGCAGAAATC
TCCATTAAAATAATGAAAGCAATAAAAGCAACAACAACAACAACAACAACAATAATAAAA
CCTTTGGAAAACATTTCATAAACCATCAGCAGCCAATTAGAGGAGCCGGCACAGGCTGTG
CTGTGCTGTGCTTTGTGTGTGTGTGTGTGTACGTGTGTGTGTTGGGTATTAGAGCGTTAC
AGCGCCCAGCCCGGCTGTGCCCTGCAGGCCCGACCTTCTAATCATTATCTGTCTGTCTTA
TTACGCTCCAAACCGGGCCACTCTTAAATAAAATATGCAAAGGTTTCTTAAATGATGACC
TGAGGCTGCGCGCGCCGCCGCTGCTCTACATGCTGTTAATCTGAGAAATGCAAATTCCCT
TCATCTCGCACTCGCCTTTATTAACTTTTTTGAATTTAAAATTCCACGAACAATGAGTTC
TGTCAGCTTCTGAAATGATATTTTCTCTCCTCTTTTTATGTGCGCACGGAAGCGAGTTTA
GAGCATGAAATTACCAGGGGAAATATGAGCGGTTTCATCTCTCCCGCACAATTTAATTGG
CTGCTTTGCAATTATTAGTTTTTGCTGCTAAAGTTTTTTTCTACACTTTACTGTTACTGT
TTCCTTAAAGTGGCAGCTCACAACACTGCTTTATTTTTCCATGTATTTGTGTGCAGTTCC
AGCACTAACCATTAGCCAGCCGCTCTGATTGGACGGCCCTCTCCATGTGATTTGTGCAGT
GATTTgat
>NODE_252_length_446_cov_5.473094
TTCTTCCTGTTTCCCATCTAGTAATGTCCAGCATACAGTCTATCTTTGTTTTGGGGTTGT
GGTTAATTGAATGCTTTATAACACAAACTGCATATCTATATTTCTGATTGTTTTTTTGTT
GTCATCTGCATTTTTTTCATTTGATCTGACATTTATTCAGTTTAAGGTCGAAAATGACAC
TGGCATTCCCTTATGCTAACACTCCTTCATATTTGCTGTGCAAAGGGGAAGAATCAAAGT
GAGAAAGAGAAAGGAAGAGGAAAAATTAAGGACTGCTATTCCTGTTTTTGTCTCTCAGGT
GAGTGAGACTGAGATCAATGGCCAGTTTGAGTCAGTTTGCGAGTCCGTTTTTAGTGAAGT
AGAATCCCAGGCCATGGAGGCCTTGGACCTGCCTGGTTCGTTCCGCACTCGAAGCCACAG
TTACCTCCGTGCAATTCAGGCTGGTTATTCCCAAGATGACGACTGCTTGCCTTCAATGAC
ATCCTCCACTGTCACTTCAACTCTCAGATCCACAACAGGTAAAACAACCCCCCCAGAAGA
GAGAGGGCTTAGTTACATATCCTCATACATCCTATACATGCGCACAAACt
>NODE_253_length_305_cov_5.206557
TAAAGATTTAAAGAAGTGCAGGAGAAAAACAAAAGCGGTTTACCAATAGCAGCAGCCTCT
GTAAACAGAAAACAACACGGTTTTTTAATATTTAATAGGAGTTTAATGTAAAAGTTGCGA
CCCTGCAGCTGAAATTTGATCTTTACTGCAAAAAAGTGCCGTAAAACAATCAATAATTCC
CCATTAGTATCTGCCCTCGCTATTGACGAAACAGAGACAAACCTTTGGAGCAGACGAAGC
ACCAGCTGACGTTGACGTGACTGTGGTGGCTGTAGCCCTTCTTGGCGTGGAAGTGGTTGG
TGCAGATGATGGCGGTGTTGGTGATCATCTCGCTTCCCGCAGCCACGCACTGGTCGCCGA
CGTGATACGCCACCGGGCAGCGCAGGCAACGCATCAACCTCCCTGCAGCACAGAGCGAAT
TGGAAGGAGACAAGATTacacaaacatac
>NODE_254_length_482_cov_5.346473
CCCTCTCTCTCTCTTGAATTGAGGGTCCATTGTAGTATGTCAAACAAAAGGTTTTTATCA
GAGGCTCTTAATGTAACCCCCTCCCCTCACTCTCTCGGCCACCAACTCGTTCTTCTCTTC
CTCTCTTTTCTCATTCATTTATTCCACTGTGTGTGGAAATAGGCTGGGCAACAATTAATT
TCAGAGTGAATTCAGGCAGGATCTATTACCCCTCTCTGCCTCTATTGCTCTAATGGAAAT
CTATTTCACTTCTCTTTTGTGTCCAATATAATTTAATGCCCATTTTATTAATGGCCTGAA
ATAATTACGGAAGGCTTTTGTGATTCTTGAGTATGTTTCATTTAATTGTGTAATAAATGT
CTAATCAGAGCTCCCATCTGAAGCCATTATGGCATTAAAATTAACAATTACGCCACAAAT
GTCTTGGTGAATGCGTTGGGGTCTATAGAAATCGTTGCTGATAACAAGACACATATAAAT
CATTCATGAGAATTTTTTCAGAGAAAAGCGGTGTGAGAGATAGGAGGATGAGAGGGAGAA
AAAAGAAGTGGAGGAAGAAAAGAGGAGAAGAAAGGAGCTGAGTTTTCTTTATTCCATTGA
AAAACGGGGATGGCCAAAAGATAGGg
>NODE_255_length_145_cov_7.137931
CCACATAATTTGGCTATGCCGAAGACGCCGGTCTAGGTCCCGAGTCTCTACGACCTTCCC
GTCCCGAGATACAGCAAAAAATCACAGGTTTGTCCCACTTCCTGATGTCGTAGAGACTCG
GGAGTTGGCTCATTGTGATCGCGGTGGCAGCAAATGGGGGGGTAGACACAAGTTTCATGC
CTCTAGCACTAACCGTTTTCCCAAACCCAGGCCGAAACCCTAACCCTAACCCAAACCCTG
GCTGCGTTATGCACTGCCCATTGTCAGTGAATGGGAGAACGTTTTGGCc
>NODE_258_length_618_cov_6.802589
GTCATGTTTTAAAACGTAATAAGTATTTCACTTTCTTTACGGTTTAGATTTTCTTGTAAA
CAGGGAACGAAGGCAATAGTGATTTTAGGGTTAGTTGAGCCCAATAGTGACATGAGGTAG
CGAATTAGCAGGACATGAAGCACCATAGGAACTCCTAACCTCTTGATAGGCGCCTCACAA
TCAAAGTCATTAGCCAGTGTAATAAAGGGCCTGAGATACAGCCATTCTTCAACAGCCTAA
CTCTTTTATAACCAACAGATTAAAGTTGATTGGATTAAAATGACATTCTGCCCGTCTGAC
CTTGGCAGCAGCAGTTAAGTTCACCCAAATTAAATTTCTCCGTAATAAAGATGATTCATT
TGTTGCCTGACGTAGTAAATATAAAACAGAAAGAAAAAGGAGAAAAGATTAAGTGACACA
CGTCAGTGCACACATGCACAAATGCACACTTGTGCACACACATATACATGCATACGATGA
CACGAATACACTCGTGTGTGCACTCACAAAGCATTGTTGGAGCTGCCAAGCAACTGGCTG
CACATGCGAAACCAGAGAGACACCCATCTAACTTAAGCTAAAACTTAAAACATGTCGTTT
AAATCCTTATGTTAAGGCCTGTAGAAATATCTTATCTCTTAAACAGACGTTGCAAGACTA
TGAAGGTTGTAACATTATTGGTTGCCGTTTTgaaatgaaagactttcctaatggcttctg
aactggccatgtcaacagcttttcaactgattgtcttctgtg
>NODE_260_length_365_cov_13.254794
AAATTGCACACCAGTTTAAATGTTGTTATTACCATATCAGCAGTGTGTGAGACTGCTGAT
GCAGAAAAAACTGCATGACTCTTGTCTTAAAAGAAATTGTATTGCCACACAGTCACGATA
TAATCTCACGTGAAAATTCTGTAGAACATAACAAGCTCAATTCTCAAGAAGTGTATTTTT
GCAAAAACATCAGATCTTTCTATTAAAGGCAAGTTAAAGCATGTTATTATTGTTATTATT
ATAATGTACTGAGGAGACTTACATAGGTAGGGTCTTAGTGACTTACACATGAAGGGCTTG
ACACTGCTGTGGATGTGCTTATGCTGCTTGAGGCCCGAAGACGTTGCGAACGTCTTGCCA
CAGTCAGAGCAGGCATGGGCACGAGCCCCAACGTGCTGAGAGCGAATGTGCCTCTGTAGG
TTACTGGGGTCTGTGAACACCTGCTGGGGGAAGGAACCACACAGACACAGGGGAGTTACT
ATCTGCCTCTAAAAAATGTAAAAAAAAAT
>NODE_263_length_529_cov_6.604915
GGCTGATGAAAAAAGGGGTGTAATTAAAATATCAGTCCTCTCATTGTCAGAAGTGCGAGT
GTCATCCATTGTGCACTTATTAAAAAGCTGGGTGGAGGGGAAGGAGCGAACGGCGCTTAA
TTTCAGCAGCCCAAAGTGTCTGGTAATCTGCCCATGGATGGAGCTGGAAAAGGCTGTAAC
TCATGTTTAAGTGTTGGGGCCGTGTCATTGCAGGTTCACAGTCATGCATTTCTGTGTTGA
CACCCATCGGGGCAGGGGATATTTGGCAGTCAGGAGTAATTTAACTTAATTAATGGGATG
CATATTTGATGGAGGAATAAAATATCCCGGCTCAGCAAAGTGGAAAAGGGGAAAGATTTA
GTGGGAGTTAAAGGTGGAGGGGAGAGTAATTTGTGCATTCAGTTACCGGCTGCTTGAGAG
ACAGAGAGGGAGAGAGCAAAAGAGATGAGAGAGAGACAGAGAGAGAGAGAGAGAGAGAGA
GTGCGTCAAGGCTGATAAAGATGGCAACCGGGAGAGAGGAGGAAGCGGAGGGGAGGATGA
GAGATGGATGGTTGACACAAAGCTGAGTTGATGTGTAGAGGGGAATGGGCTGTCCCTCCA
TTGAGAGGGCCATCAGACTGACAACGCTTGATTtaattgatatccggactgagccatttt
ctcagcgcaaaca
>NODE_264_length_252_cov_11.968254
AACCCTAACCCTAATTCCGGACCTTACGGCTAGGGTTGGCCCATACTACGGGACCCAAAA
AAGTGTCACTACAAACCTATACCAATCAACTCAGAGCGGTCTGAAACGCGCTCTCAAGCG
CCTTCTGCGGGAACTTATCTTGGCATCAGCGCTTCCACACTGGCTGCGATATGCACGTCC
CATTGTCAGTGAATGGGAGAACGTTTTGGCCAATATCTCCGGAACCAGACGTGCTAGACA
CCTGGAAATGCTACCTGCCCCACCTAATTTGGCTATGCTGAAGACGCCGGTCTCGGTCCC
GAGTCTCTACGACCTTCCCGTCCCGAGATACAGCAAAAAATCACAGGTTTGTCCCACTTC
CTGACGTCGTAGAGACTCGGGAGTAGGCTCAGTGCG
>NODE_265_length_593_cov_9.047217
CTGAATTAATATCTGTTGGTTAATAAAGAAAACAACATATGTTTGGTGCACAGTGCTGCA
TCCAACAGATTTGGCTACAGTATACATGACTGGGTGACTCCATGGTTGTATATATGAAAT
AGCTCCAGCTTTACGCTCCTCTCCATTCCACGGCCTCCGGTGTATAAATTTAGTTGATGG
TTTTCGTTTCTCTTTCTTAATTCATTGCAGTCGGATTCCTCTTTGATGCAGTTCTGTTGT
CCCCCAAACAATTGAAGTGGAGACAATGGAGGCATAATGATAGATCCGTGTACCCACCAT
CTGTAAGAGCAGCTGCTCCCTTGCATCTGTACAATATGCTGGAGCGGGGAGCCTCAGTAA
TCTGCATAATAAGGAGAGGGCTTATCTCAGTCTAGTTAATAATCACAAGCAATCGATGCA
CTTCATTCCCTCACTCTTGACTGATGAAAAAAAACAGCAAAGTTTTGGTATGTTTGCCGT
ATCCTCAAGATAGACAGGGGTCACGGAGTAATGCCAAGCTGTTGATTTTGCCTGCAGCTA
CAGATTTAGTCTGCACTCAATTTCATCTTTTCATGAATACCATAATTACAGCAGGACGTT
CTGAGTTATCATACCGCTTCTCCCCTTCTCGCTCCCTTATAGAGTTTATAGCCTCTGTAG
CAATGCTGGACCTCACATCAGATTCGGgcgtatgactttaagtctgtgataaacacatag
cttgtgctgtgttgata
>NODE_266_length_540_cov_4.062963
GTTTCTCAGCGTCACTCTGAGACAGGATGCTCCTGATTTTTACAATATTACGTAGATGAA
AGAAAGCTGTCCTACAGATTTGTTTTATATGTAAGTTGAACGACATATCCTGATCGAAAG
TAACTCCAAGGTTTTTTACAGTAGAGCTAGAGGCTAAGGCAATGCCATCTAGAGTAACTA
TCTGGTTAGATAGTGAATTTCTGAGGTGTTTAGGTCCAAATACAATGACCTCAGTTTTGT
CTGAATTTAAATGAAGAAAGTTACAGGTCATCCAGGCCTTTATGTCCTTCAGACATACCT
GGAGTTTGACTAACCGATTGATTTCATTTGGCTTCATAGATAAATATAACTGGGTATCAT
CTGCATAACAATGGAAATTTATGCAGTGCTTCCTAATAATATTTCCTAAGGGAAGCATGT
ACAACGTAAACAGTATTGGTCCTAACACAGAGCCCTGTGGAACTCCATAACTAACTTTGG
AACGGCTGGAAGAATCATCATTAACATGAACAAACTGGAATCTGTCTGATAAATATGATT
TAAACCAATTTAGTGCAATTCCTTTAAGTCCAATAGCATGTTCTAGTCTCTGTAATAAGA
TGCTGTGATCAACGGTATCAAATGCAGCACTGAGATCCAGTAGAACAAGTATAGACACTA
GTCCACTGTCTGAAGCTATAAGAa
>NODE_267_length_402_cov_3.982587
TATTTAAGTGTGCCTATGATAGGAAGTGATGAGTTGTTAGTGTTTTATGACATTTTTCCT
TTGAGTATCCCCTGAAACACGGGCCCCCACAGCACAGCAGCTGGTAGCTCAGCCCCTGAC
AAAGCTGTTAATGTTCTGCAAAGAATGTGCAAATTGCAGAAACGAGTCCAAGTGTGGGCA
GAAAACACTTCTGGTACTTAGAACCAGTGATGGAACAAATTTGGTCAAATTGGTAAAGTG
CCCAAAGGGAGGAGGGAGATGTTCCACGGAAAACCAATTCCAAGCTTGGGTGAGCTCAGG
ATTGTTTGGAAACTCTCCAATCTGGGGGCCTGCATTGAATTGCGTGTCAGGCAGAGACTG
TTAAATAAGATTAGAATAAGGACCAAGAGAGCAGCACAGGTACCTCACAGGATGGCTGTG
TAATGTCGAATCACAGTTACTCTTTAACAGCCATACATCAGCTGCGGCAGTGTtggaaaa
atgtaacatgaggtggcatgtaaactcactggacagttgcaggaaacatgagagtttttt
ttagtg
>NODE_268_length_449_cov_11.329621
CATATAAAATGTTATTGAAGTTGCCTTTTGTTAAAAAACAAATGAGTTGTCACCATTGCT
TGGCTGGTGTTCCACTGTTTTACAAATGTTTTTTTTCTTTTTTACAAAGACTTTACTTAC
CCACAGGAACACACTTCAGTTAAAAACTGTTTATTTTCACTTATGCCACTGTCCTTTTCA
CAAGCAAAAATGTTTTCTTTTTTCCTAATGAATTGAATTTTGTGCATTTTGGCAACAATG
CTCGTGGTGTACATGTGCATTCTCGCCCACTATAATCTGCACTGATTTGGTATATTTTTA
ACGATGTAACTAAGCAACAAACGTAATTGTCCCTTTCAAAAGCTTTTGTTAGGCCCTCTA
ACACAGTCTAATACATAATTAGGCATAATGTCTACAGCTCATTATAGTACACATGTGTGT
AGTTAAATGGACCAGGAGAGTAGCTCACTGAATTGTGTGGATTCATTGGAAATGGAATTT
ATTTGTTTCCTGGGTTCATATTACATTACAATTATCTAAGTAATTCACTGGGCATCATCA
GTTTTCCTTTTGTTGTTATGTATTCCAGATACTTTTTTTTTTATCACTGATTg
>NODE_269_length_485_cov_10.952578
CAACACTACCAGGGAAGTGCACATACTCCTCTATTTGGCCACATTAACACTGACACACTT
AAAGATACCAATATCTGGTTCTTAGAAAGAACAGATGGACACATAAGTGCGAGGGACTCT
GGGCTTGCCAGTAGAAAGGTGGAATGAAAAGGGGAGGAGGAGGGGAGGAGTAATTGCACA
GTCCTTTGCTGAATTGTTCTGTGGATGCAAATTTAAATCCCTCCTATTATTTTAATAATC
TGCCTTTTACTGCTTGTGCTCGGATCATTTGTTTGCAAACCAGGTTATTTGGAGAGGGAG
GCTCGGGGGTAATTTCATGCTTTGGAGCATTTATATCTATAACTTAATGAGGAGAGGGCC
TGTTGTTTCCTGGTAATACACTGCTAGAGGGGAGCAAACTTTTTATTCTCCGTTTAGGGT
ACTGTTAGAGGGCAATAACGTGGGATTACTCTGATGGAATTAAGGAGCAAACTGAGGAGA
GACCTAATGCAGCTTCTGGTGATGGACCAAACTTAATACTGATGTTTTATTTAGGGTTTT
TTAGGTTCATGGGATGTACCATAGGAGATGGGCTATCCCATTTGCCCATCACAATAAGCT
TACACAGATTTCTTCAGATTTAAGcatcc
>NODE_272_length_572_cov_9.410839
CACATCAAATTGATTCCTTTGCTTGTTTTGCTTTAATATTCATTTTAGCCAAGTGTTGAG
TAAATGTGCGGAGAATATGAATATTAGGTATGAAGCCTCTTTGCATGAGATCAGTTTTGA
AAACTATAAATTTTACCCAGCCGAAAATTGTCTGGCAATTAAAGCGTATTGTGTGTAATA
AGCAGTGTCTCTATCGGGTGTTTAGCTTTATCGAGCCTGTCTGGAGATGGAACTCATACC
TGCTGCTCTGTGAATTGCAGCACATAAAAGATGGACTGAATATGTTCCCGGGGAATATTG
CCCTCTCCAAAAGACCAATCCGTCTTGCTTAGGGAGGCAATCTTAGGTGCGGTAGATAAA
CTAATATTTGTGTATAACCTCAGTCAGACAATACAAATGATCGGATGATTTTTCATCTCC
TTATGCATACAGGGAAATATGAAAAATTGAGGTTTAGGAATATTTGCAGGGTCTGCGAGG
CGGCTGGCTGGGCCGCTGAGTGCCCTGGGCCACGCTCCTCACCAACGACTGCAGAGTGAA
GAGTGATGAGAATATTATACCCGTCTGTTTCCCGTCACTCCCCATCCTCCCCTCCCACCT
TCTTCATTCTCTCCTCTCACCACACTAATTCATATGGCCACAAGATGGAGAGAGAGGGAG
CGAGCGGGATAAAATGAGAGATCGAGTACGACActggccgcccctttggtttgccg
>NODE_273_length_418_cov_6.722488
CAATTTGCATAAATTTCCAAATGGAAGGCGTGAAAGCATGCTCGGCAACTGTGCCTGTTT
GTTTAAAGTCAGCCAAAGCTCTATAATTAGCAGTGTTTAATTATGGAAATGGCTGCCGAG
GAGAATTTCAAACACACTTCTTCCCTGGATCATTAGTCACAGGGGCAAAAAATGAAATGC
TTTCAGCAATGAAGGGTTCATATTTCAAGCTTATAGCTGCTAAAAGGGTGTACTCAGAAA
ATCAATTTTATGAAAGTCCGTTCAGCACTAAAGGGAGTTCCATGCAACTAAGCAATTTTG
AAATAATGTCGGTGGGGGCCTGATTCATGGATGGTAACAGGACTTTGCTCTCCTTGCCTG
GGACATTATCCTCTAAGCTAAGGTCAGAGGTCAACCTCTGGTTTAAATCAACCTCTGTTT
AGCATAACTCGATTCTTAAAGGGCTGCTGGCAACTCCACACTGAATAGATAAGTAGtatt
ctgcaggcagagagcatgcagtgtagcagatcaaagcttctgaaagctgtctaaagacta
aagtggaaaaggggaaagttca
>NODE_274_length_459_cov_6.912854
CCCAAGTCACATCCAAACACCAGTTTTCTCTCATTAATCGATTGGTGACGGATGAAAGTC
TGCGCCTCTCCACCATTCATCAAAAATTCAAAAAGGAGGGGGAGGGGGGGGGGAAAGTAA
CTGGAAGTCTTAACTGGTGATAATCTGAGCACTGAAAGTTTTCCAGCTTCTCTCATTTAA
AAAACACACCCTGGTGTCTTTACCTTGTTCCAACCCCACTGGGTAACCACGCGCTCATTG
TGTTTTCCTCAACTTGTTAAAACACCACATGGTACATTTGCATAGGATAACCAACATATA
GCAAATCATTTGCATGCCTGAAAGTGCACTTGAGTAACCGTAATTACACGTGACACCAAT
TACTCTGTTACTTTGTATTAAATTATAATGGAAAATTCCACTAGAGAATTGGAGCCTAAT
TGCATCTTAATTTGCATAATTTTGCATATTAATCACATCTCAGATGAATAATAAATTTCA
GCCGATTTTTTTAATTTATGCATAGATACAAAAACAAGTTGAAAAATAATTTGTGAGTGA
AAAAAAAAAACAGGAACTATTACTTAGAGCATTTGTGCTAATTTCTCTCAttacccgacg
ttc
>NODE_275_length_405_cov_8.493827
TATACCAATAAACAGCTAAATACATTGTTGACCTAATAATTACAATGCAATCAATCACAG
TAGCTTAAAATAAACAAAATAAGCAAATGAGCACAAAACCTTTAATGTTTTAAAAATAAC
TTCAATTATTTATATTAGTACAAATAGTTTGATTTCTTTTCTTTTTTACAAACACCAGCA
TGAAAAGGATTACAATAACAGTAGAAAATGACTGTGAAAAACATATTAACATCTTCTTTA
ATTAAATGTCTGCAATTAAAAATGGCATTAAAGAATTACATTGCAAAGAGTCTTTATCTG
GAAAAAGGTTCAAAAGAAGTATTGCACATAACAACTTGAAGTTACCTTGCAACATTTACC
ACATTCAAGTCTTTAAGCTCCCCTTCCTCCAGATAGGTCTATATAAGATCACCTCGACAG
ACAGCGGGGATGAGTTCTCAAGTCTTTTAAACAGTGTTCTATAAGGATGCTCAAAGTCCT
GCACTGCCAAATCAATTTAAAGTTTTTCTTTTCTTTTTTTAAATCGCTCTGTCATGTGCA
TCCTGCAGa
>NODE_276_length_370_cov_3.948649
CCGAAGTGGAGAAGGGTTCCATGTGAACAGCAGTTGAACATGGGTCAGTCGGTCCTAAGG
GATGGGCGAACGCCGTTCGGAAGCGCGGGGCGATGGCCTACGTCGCCCCCGGCCGATCGA
AAGGGAGTCGGGTTCAGATCCCCGAACCTGGAGTGGCGGAGATAGGCGCCGCGAGGCGTC
CAGTGCGGTAACGCAAGCGAACCCGGAGAAGCTGGCGGGAGCCCCGGGGAGAGTTCTCTT
TTCTTTGTGAAGGGCAGGGCGCCCTGGAATGGGTTCGCCCCGAGAGAGGGGCCCGTGCCC
TGGAAAGCGTCGCGGTTCCGGCGGCGTCCGGTGAGCTCTCGCTGGCCCTTGAAAATCCGG
GGGAGATGGTGTAAATCTCGCGCCAGGCCGTACCCATATCCGCAGCAGGTCTCCAAGGTG
AACAGCCTCTGGCATGTTAGATCAAGGCGGGTAAGGGAAGTCGGCAAGTCAGATCCGTAA
CTTCGGGATAAGGATTGGCTCTAAGGGCTGGGTc
>NODE_277_length_392_cov_1.479592
TGCTGGTCAAATATTGGTCTGGTTAGACACGGGAGAAATGTTTGGATTAATTCTGAAAAA
AAATAAGACAAGACAACTGTCATGAAAAAGAAGTTACAATCCTCTGTGCCATGCCTTTGT
TCACATAAAACAAATCCATTCTACTTTTTTTGTAAGAAACTAGAGAGCTTTCTTTAAAAC
AGGTATAAATTAGCTTGTAGCTAAGGCAAGGAGAATCAATACAACAATCACAACAATAAA
AGTTACAAATCTTAACGAACAGAAGCTCATCCAGTACCTCTTCATCAAACCTCTTCTCTC
TTTTAGCTGCAGACTCTTCATTTTGAGTGTCTGAGTGGAAGCAAAAAGGTTCAGTTAGAG
AATTAGATGAGCGTGCACATCAGGTCCGAGTGATCGAAAGAAAAACAGAGACAGAGATAC
AACAGAGGTGTGAAGGGGAGTAAGACTAACGCACGGCCAGCCAGAGAAAAAGCAGAAGGA
GGTTTGGCTTCACTGCTCCTGCGCTGGACAGGAAAGAACTGAACGGTCGATGCCTg
>NODE_281_length_292_cov_13.352739
GTTGGAGAGCAAATGGCGTGGGGCTGTATATAAAAAATAAACCCAGTATGATAAAACTTG
TCAAATGTGTTTCCATCACTCTCATCTTTTCTCCCCTTTTCTAATAGCTCGAAAGTGAAA
AAAGCTTTAAGCAAAATGTTACATTTCATCATTTTTCCATTCTTTAATTTTCACCACAAA
GCCTGACATGTTTTAAGAGGTGCAACCTAATATTGCCTGAACTCCAGGACCTACCACAAA
GATCTCTGGGTAAATGGGAGGGAAGGAAGTGCACAGACAGGAGGACGGGCGTGGATGGAA
AAGTGCGCAGTAACTTGGCTGCAGCACACCCTTAAGTAACAACACATGGCAGTGGAGGAA
TTCCACATTCACGGACACTCTACATGAGCAAGGATGGGAAAGACTGTCCAGGTTGCTTTG
CACCAAGCGGCCAACC
>NODE_282_length_522_cov_11.264368
AAGAGCTCTTAAAATACCAGTAATATGCAAACACATAAAGTGTAATGTTAGGAGAAAAAG
TTTCAAAGGTGTGTAAAAATGTAATGACACTAAATAATGACATTAAAGTACGGACAGCAC
CTCACAGTGTATGTTTAGACAAAAATAGTTGCTAAAACCCATCCACTCTCGCTGGCTGTT
GCTTGTGGGTCCCAAATAAAACCTATTAAACATAATTATTCCAGGCTGATGGTGGCGTAT
AGTGGTCACAGGCCAGTGAAATCTGTGAGTCATAGGATATGCTGTTACTTTTCCCTGGTA
ATGGGAAACATGACTCCTCTCTCTCGTTTGCTGTTGTGATTGAAGGCACTGACCTGTCAT
ACATTTATAATAGGGGAGCAGGTGTGGCAGTGATGGACCTTAATTTCCTTTAATAAACCT
TTTATGTGCCACACTCTTAATGCCACGCCGGGCCCTCAGAGGTCCTGCTCATAATAGGTT
CATTACTTTTGATTACTACAGCCTATTGAGACAAACAACTCCCAAACACTATAGATTACA
TTCTGTAAAAATGAATGTACCTCATTAGTTTGTAACACTTTTCCACAAAGACATGCTTCA
ACATTTTGTATAAATTTGTTGTTCTGAAGGCAAAATGTTGCTCTTacatcgagcaacctg
agatta
>NODE_283_length_433_cov_5.254042
TTTATAGCACTTGAGCAGCAGGAAAAGCTGGAAGTTTTCAGCACACTCCTGTTAAAACCT
CTGGAAAGGGAGGGCAGTGGGAAAAGAGAAAAAAATCACAGGTATAGTAAGAAGAAAAAG
TGTATCATTACATTGAGAGCCAGTCAGTAGTGATGCCAGTTGGCCAAAGTTAGCAGGAAG
CTGTCCTAGTAAATGGCAGCAGCTGCTCGCAGTTCGAGAGAGCATGTCCCAGTCAGAGGA
GAAAAGCGATGGCATCTACATTAATACTACCTTAATGGCCCATCTGGCGCTCCGTAGGGT
CCCTGGCTGCGCCACCGACTCATAGGCGTTTGACAGGCAGTCTCCAGCGCACCAGACGCG
CATGGCATGCCAAATGGCTGGGAGACGCCTCCGTGGCGCACAGATCTGTCAAACTCTCTG
ACGCTGTAGTCACACAGGCAAGGGAAGTTAAGGCAAGTTTTCACACGTGATTGGTTCTTG
ACATGGATGGGGAGAGGGAGGGGGCAGGAGGAGAATGACTGGCTTGTCTATCTCTTTCCT
CCACACCCTCCTCAAATGCAAACACACGTATGTGCAc
>NODE_284_length_382_cov_9.010471
GAAAAGGATCCTATCACTGACCATTCAGTATCTTTAGAATATCTTAAGAGATAGAGCTGA
CGTCAGTAGTCATGAGCTGTCACTGTGTGCTTCAAAGTTCGCCTCTTTTACTCAGTTTTA
TGCGCATATCTGAGCCCTCAAGCCCTCGATCAGCACATCACCTGAGAGAGATACAAGGAA
GGAGAGAGAGAGAGTTAGTGAGAATATGGCCCTGGCTCCTGATCCATAACAGTCATTGCC
TGTTACATACATTTCAGAATTCATTCAGGCTATGAAGATAATCGAGGTAGTCGACAGTTT
CCCCTGCAGCCCAATGGATTTATGATAGCACTGTCAAGAAAATGAGGCAAAATGACACAG
TAGCTGACTTTAGCTGCAAATAATGTGATAGGCCGTACAGTGGTGCAGCAGCAGCTGCTG
TCATTGCAGGTAATAGCCTATAAAGAAGCCTGATAGCAATACCTGTCATTTCTTAATGGC
TGACTTCACTGAAGAGCTTTTGTGGCCTTTAACATGAAGATAATAa
>NODE_285_length_438_cov_5.335617
AGCTCTCTGCTCCGTAGGTTGCACATCACCCGACACGTTCTGGCTACATGCAGCCGGCTT
GGAGCAGGCTCCCCCTGTCCCTGTAGAGGTGTGCTGTAGTCTTAACAGCCCGGAGGTGAT
GGTTGTGGATCCCCGGAGGAGAAGCTAACTGTCCCGTGAACCCCTGACTGCTCATTTCGG
CCATCTAGTCTGCAGGAGAAGGCAACAGAGACTGGCGTATGCTACAGATTTCCTCTGCTT
ATCCAGCTCCCAGTTTTTCCACCGTATTTTCTCAGGCTGCTTGTCATTGCCTGGACTCGG
ATCCCGGAATCTTCATGATTTGCGGACACCATGCTCGTTTTTTAGCCGGGAAACCCTCTT
TTCGTCCCGCATGTTTAGGACCAAACGATCGGGGCTCGTCCGGCGACTCTGGAGGAGCCG
TGCGCCCGTGGAGGGCGACGGGGAGGCGGATAGAGGGACGCATGGCTCCGGGGGCTGCTG
CATGGGCAAAGCGACAAAGGTGGCCAAGTCCAACGCAGGGTCCGAGGCTGAATTGAAGGC
GTTGACCCACTCGATACTGAAAAAGATCAAAGAGAAAcaatt
>NODE_286_length_340_cov_4.726470
TATCTGTCTTTCACTCTCTTTCCCCAGTGAGAGAGACAGAAGGGAATAAATGGCTCCCCT
CTCCTCTCCGCTCTCCTCGGTGTGGGCTGACAGCGCAGCAGATGGTGGTTTAAGCAGTGA
ATTTATGAGCGCCACAATCTTAATGTTGCAGAAAGAAAAGAAAAGGACTCGCATCAAACG
CCACTGACAAATGCACTTGCTAATATTAATGCACTCCTCATTCATCCAATATGCTGCCTA
ATTGCTTTTCTGTACACAGTAATATGGCACCTGCTGCTCAAGTCCGGCGCTCGCGTCAGG
AGAGGGGAGATCGAGGAGGGGGTGGGGGGCGGACGTGGAAGTAGAGAGAGATGAGGAAGA
AAGTGTCTCTCGCTCTCTCTTTCTGTCTTTCTCGCTCCCTTTTTTCTGTGATGGATGCAA
GGCTGTGGATCATGCGCCAGACCTGTCAGTGTTCCTAATTAAAATTTTATACTTACAGGC
TCag
>NODE_287_length_483_cov_6.424431
CCGAGACATCTTTTCTCTCTCAAGAGCTTTCACTTCCTCTTTTTTCTCGTTTTTTCTTTT
TTTTTTTCTCCTTTTTTATAGCAAAAATATCATGCAGTCTTTAGTTCCAAAAACCCCTGG
TGGGATCTCGTGTTTGTTTGTTTGTTTGTTTGTTTGTTTGTCTGTTTGTCTGTTTCAGGA
GGAAAAAGAAACTCAAAGCCTTGAAATTCTTCTCTCACAATTATTCTTAAACATTCAAGT
CATCCTATTAATACTTTGTACAGCAGAAAGGTCCTTCAGATTTCACACGTGTATATATAA
ATATAATATATAGAAATATGCATATACATATGTTCAACTTGTATATGTGTATACATATTT
TGGAACTGTATCAAAGCCAATTTAATGTGCTCTCAAAATATGGCCCATGATTCCTAGTGG
GATGCACATCAATTCACATAGTACAACCAGTAGATTAGGTTGAAAAATCCAAAGGTGATA
GGGAAAATGACCCGGGACCACTTGTCAATGGTGCTAACATCTGACAGGTTTGGGATTTTC
AACTTGAGCTTGGAGGAGCGTCGTCGTAGCCGACAGTTGGCCCGGCTCCGCATGGCACTG
CGATCCAGCGAGTGGTGGCTGAAGCCA
>NODE_288_length_408_cov_4.625000
TACAATACAATCACTGTAAGTGCCCTGCTCGTCACAGCATCAATCCTAATCCTTAAAGAT
GGCTAAAAATAAAGACGGCGGTGGCGGCGGTGGGGAGGGAGCCGTCGGCGGAGGCTCAGG
AGGGCAGCAGCCCCGTCACCCAGCCCGCCCGGCTCTGCTCAGCCCGGCCCAGCCGGCCGG
CTCAAGCAGGGGTCTGAGGGAGAGACACACAGAGGGACAGGGGAGGGAGAGGGTGAGGGA
GAGGCTGGGACGGCCGGGGAGGGAGGCTTACCCACATCTGATCCAGCTGACGGGGGCCAT
ATGGCAGCTGCTAGCCAGATAAAGAGATTAAGACTAGGAGGGAGTGCGATTACAGCTGTC
TAGCCAATTCAGGCAGCTCAAATCTGCAACTTCTAAATTAGTCTCCTCTACTCCAGCCGA
CAGGAGGGGGAAAAGTGGGTAGAGCAGACCGCACATGCTTTCAAGCAATTTTACAGCCGG
TTAGAATTAACTGAAATTTAAAAAAGGCATTAAATAATAAGGATCAAATGTGATCATTCT
GACATTTATTTa
>NODE_289_length_387_cov_12.268734
AAAAGGAAAAAAAAAAAAAAAAAAAAAGTAGCGCAAATGCGAGGAGAATAATTACATATA
TCATGAAGCCGTCCCTTTTATTTCGGATGTCACTTCTGATGTCACTGGCCGGCTTTGGCG
CTAATTTGAATTCAGACCTTTATCAGTCGCCGGCAGCAGATTTTGAGTGACAGCGCCACC
AAACGCCTCTCGCCAGCCGTCCTATTGATTTCTCTAAATCCCCAACAATAGCATTTGCAT
GCTTGTTTCTGTTATAATACAGATATGCCGTTTCGGAAATTAAAGAGCGGCAGGCAGACC
AGAGGTAACTAATTGTGTGCCTGTGTAATGAGTGCAGTTTCAATTTGATATAACCCACAG
CTTTTCCCCTCGCAGGCCCGCGCTAAGTACTTTCAAGTCTTTGTGGGGAAATAATTGATT
TTTTGTGCTTTGGGCACAGGGAAAACTATTATGATCTTTTTGAATAATGGCAGCAGGAGA
AAAGGCACGTTGAACGATTTAAATTggtattagaggagaggaaggaaggga
>NODE_290_length_456_cov_6.532895
CACGAAGCAGGTGTGTGATGATCAATTATTAAGGATCCCACTCTGGTTACTCTTAGTGGG
AGGTGGAATTAGGGATCTGGGGGTTTGTGATGGTGGGAGAACATCTTTCTGTGTTGGACC
TGGATGGGGGAGAGACAGTGGAGAAGGGAGAGGGAATACTATTTACATAAAATTAACAGT
TCAAAAGAATGAGTTCACACACCAATCAAACTTGTTAATTGACTGTCAATGGTGTGTCCC
TGAATATACAACACAACTACATTATTCATCTTAGGCCTTGACAGCGAAGACAGTCCAATT
TGCATGGGCGTTCTAAACGTGATCAACAACCACAAAGCCACATGCATTTTTAATAGGCCA
GAGATGGGATCCTTTAATATTCATAAGGGTCAAACAATTGCATATGACATTAAACTTTCT
ATAACAAGGTAAGTATTTTTCAAATGCTAGCCTTAGCAGTCTAAATGGCCCACAGAGAAA
AGGGAGAATGTGCTGTCTTCCAGTAGTGAATCAATGCTACATGCTTATGTTGGTTTatgt
ctgttcatttgattcttaataatatttgatatttgctgccataattcaaaagttaattgg
>NODE_291_length_318_cov_8.783019
AGAGAAAATCTTTAGAGATGCCAACCTCAAAACGGAGACTGCCATGGTGGATTGTTTTAA
AATAATAATAATAATAATTGGAGAAAAATAACTTTTTGTTCATGACAGGATGGCACCCCT
GAAGCAAAGAGAGCAGAGAAGCAGACTGACAGAGTTCTGACTCACGGCCAGTAGTGGGAG
GAGCAGTAGCAGCAGTAGTGCTTGTAGGAGAGGAAAGGGCATTGGACAAGGACACGTGAC
TAGGACTAGAAACATTGGTTACATCCTGGGTCTGGCTGGTGGTGGATGATTGGCGTCTCA
GAGCCCCCGCCCCCTGAAAGGAGGTGCCACTCTTGAAGGTGTTGACTACTTCAATCTGTG
GGAGGAGAGCGGGACAGGAGAGGACAAATGGCTGCTCAGAGTGACACAGACCAAATGGCA
ACACAGGTTGACTGGCTGGGTGACTTTGGTGGTAAAAGGGAg
>NODE_296_length_452_cov_8.725664
CCTAATTGTAAATATGAATACTGCCTCTTTGCCTGAGTCAACTGTAATGTGAATCAGCAT
CTTGATTATTGCATGCTACACAACACCACAGATATTGATATACTATTAGAATGACTGTAA
AAATAGATATTTCTATCTAGCATCATTGTATTATAAAATGATTCATTTTCAGTAGTTAAT
AATTCCTTCTTGAGTCAAAAGGTTATAAGTAGTATTTAATAATGCAAACTAAAGATTATG
GTAGTGTAACACGTGGATGAATTAATCTTTTTTATTTTCTTGGGCGTCAATATTACTAAG
AAGTGTGAATCCCTGTTTGCTTCAGGGCAAGATGTGTGACAGAGGTGGCATCGAGCTCTT
ACAGTCCAAGAACGAAAATGGGTGAAGATCACTGGACTGACACCAACCACACAGGATCTC
TTTTAGTGGCTGTGGGCCATACGTGGTCACATGATTAGGCACAAATAGTGGCATTGGTAC
GACCTATTAGAAGGGGAATGGTGGAGATGACCTGACTATTGTCAAAGCTTCCTGAACTGA
GCTAATATGTTGGACACTCTCCCTTATCTTTGCTTTGTTGCATTAAGTACTGAGCa
>NODE_297_length_467_cov_8.359743
TCAGGGGCCAGTAAAAAAAAAAAAAAGCATATGCTTTAGTAGACACAGACATGCAAAGCA
TTTCCATTCTTGCAGACTTCGTGTGGGTGAGTGAGTAACACTCCCTGCTCGCGTGGCAGG
GAAAGGAGATTGCTGGATTGGTCAGGGCAGGGAGAGATCCTTGTCGGTGACAGCGTCGCT
CCAGCGAGCTCAAAGCCACAGTAACACAGCCGAACAATCCAAACACACCCCACCAATTTT
TAATTTCTTCCATTAGAATTAATTATGAGGCCGAAGGCAATTTGTGTACCCTGTGTTTAA
GACTGCCTACTGGATTAATTAAAAACTGGATGCTGGAAAATTAATGTGTGAATTGTTATG
CCTTGCTATAATGAGCCATCCCATGCTATTACATAGTAGTGTACTATACGATCACCTTCA
GGCCTCTGAACACACAAGGTTCATTAAAGAGCACAAACCTAGGCACAAGTCAACTTAAAG
AATGCCAGCCTCAGCACATATTCAACAGAGCACACGCGAGCAGCGAGACATTTAAATTTT
CACCCAAAATACAACAAGGtgaggaagtctggcttaatgacttggaagaaaaacacatct
gtaaataaatg
>NODE_298_length_377_cov_12.209549
AAAACGAAAAAAAAGAAAAAAAAGGAAAAAAAAAAAACTTAAATTATGAACTCAATGCTT
TTGGGGGGAAAAAAAGCTGAGAGAATATTGTAACAAACTTCGTACAGAGTTCAGTCTATT
AATTGTTTCATGTTAGATATTCTATGTGTTTACCTCAATTGAAAAAGAATGTTTTTGCTA
GTTTCAGATCTGCTGTGGCATTGATATTGTATGTCCATGAATTCCTTCCTTTTTCAGCAC
GTGTTCCTCACTAGATGATAAGATGCCGTCTCCCTTAAGCTTTGTCAAAAATACATTAAA
TACTTGTATGAGGACTGTGACGTAATGTTTAAAAGGTGTTCAGTCACAAATGCTGTAATA
AATATTTCATTTTTGATTTTTGTTAGATTTTTGTGTGATTAACTGTGTTGCCCACAAAGT
CTTACCTCACGTTCCCACCTGAAGGAAACACAACTAAGTGCTTCTTGATGATCATTAATC
AGGAAACAAGTTTGGAGGTGAATtgttgcacgttaaatggt
>NODE_299_length_756_cov_3.252645
CTTTTAACATATAAAAGTCTTAATGACCAAGCTCCATCATATCTTAAAGATCTTGTTGTA
CCATATTATCCTAACAGAGTCCTTCGCTCTCAGACTGCAGGTCTACTTGTGGCTCCCAGA
GTTTCTAGAAGTAGAATGGGAGGCAGAGCCTTCAGTTATCAGGTTCCTATGTTGTGGAAT
CAGCTCCCAGTTTGGGTTCGGGAGGCGGACACCCTCTCTACTTTTAAGATTAGGTTAAAA
ACTTTCCTCTTTGATAAAGCCTATAGTTAGGGCTGCTCAGGGTCACCTGAGCTGTCCCTT
AGTTATGCTGCTATAGGTTTAGACTGCCGGGGGACTACTATGATGCACTGGGCTCTCTCC
TCTACTCTCCTCCCTCTGTACATATATTTATATATAGTTATGTATCACCATTACATATCA
CTAATTCTGTATTTCCCTCGAGGTCCTGTGTCCAGTGCTTGTTCTCCCCACGGATGTCTC
CGGAGCTGGAGCTACACGTCCCTGTTCCCGGATCCGCAGCCGCTGGCCTCACCACCCGCC
ATCCCCACCCCAACTTCTCCTGCTGTCCCTCACCCCCCTCATTCCCACTCCCACCCAACC
GGTCGAGGCAGATGGCCGCCCTCCCTGAGCCTGGTTCTGTCGGAGGTTTTTTTTTCCCCC
TCGGGGTTTTTTGGTTCCTTCCCACTGTCGCTGACTGCTTGCTTATAGGGAATCCAAAGG
CAATTGGATTGTTGGGTGGACTGTTGTTGAACTGTTTCTGTAATTTATCTGTTCTGTTAT
AACTTTCTGTTCCAATATAACTTGTAAGGCCTGGACCTTACCATGAAAAGCGCTATGAGA
TAACTTATGTTGTAAATTTGCGCTATATAAATAAAATTGAATTGAAaattgaattgaatc
>NODE_300_length_448_cov_9.196428
TGGGGCTGATGTTTTTTTACAACTGTGAGCCACAGAGAGACAGTGAATGGCGGTGACGGC
AGTTATGTGCCACCACAATAAAGCTGCTTTCCATCGCTTTGGGCACACTTTACTGCTGCT
CTTGATATCAGTATTAAAAGTGATTTGCAGCTCCGTATGTGGCAAGGAATCAAAACTTAA
TTTAGGCAGATAAAGATGCCATTTGGGAGGGAGATAAAGTGCTGCATCATGGGAGATGTG
TTCCCCAGCTTGCTCTCAGCTCCTCACCCTTACAGCGCCCTCAGATTTACTAGCTCTTTT
TTCCTGCTCCATAAAACAGCAAATCTGCTCGCCAGGCGACACAGGCAAATGTTAATGGAT
TCATTTGTCAAGAACCTTCCACTTATTTACAGTCCTCTTCCATTACCGTCGCTCCTCCTG
CAAGAGAAAATCCAGTGGCCAAAGTCAAAATATCGATTTGCCTGTCCATCAGCCTGTGAG
TCATCCTGTAAAACATGCCGAGCCAAAGACACTGCTGCCACCAGGAGTGTGTTTCAACAT
GACAGTTACACAATCAGGGTACaagctttcttttttttttaaaccaaagtta
>NODE_302_length_448_cov_7.366071
TCTTTTTGCCCTTCTTGCCGGCCTCCTCGGCCGTGCCGCTGCCTCCACCAGTGCTGCCAT
TGTCGTTGTCCTCGTCCTCGCTGTGCTCGCTCTCTGCATAGTTCTTGGCTCCGCCCTCCA
GCGTGCAGCTGCGTCGGGGCCTGGAGCTCTCACTTTCACGATCTCCCCGGTCCCCGTCCT
GCCGACGGGACTTACCGGCCTCTCTTTTGTCCCGGTCCCTGTCTCTGTCCCTGTCCCGCT
CTTTCTCCCGTTCCTTCTCTTTGTCGGCCGTCATGATCCGCCACGTGCCTTCCTCAGTCC
TCTCACGGCTGGGCCTCCGTGAAAGGTAGACTGTGAGCCTGGGCTTCAGTCTTCTGAATT
TACCAGTCAAATCCAGGGAAAATTTGGCCACACCAACAACCCCAGTGTTTCAGAAAAGCT
GTGGAAGAGGAAAAAGAAGGACAATTAACATAAGCGTATGTCAATAACCATCATCTTTAC
AATACAGAAGCTGCATGTTCTCAGTTAAATTGCTGTTTTGTACTGTAGAAGATCTTTTGT
GGGTGAGAAACACAAGATTagttcctgaagatgaagcagctgtgctgactct
>NODE_303_length_324_cov_2.811728
ACATGCCAGAGGCTGTTCACCTTGGAGACCTGCTGCGGATATGGGTACGGCCCGGCGCGA
GATTTACACCACCTCCCCCGGATTTTCAAGGGCCGGCGAGAGCACACCGGACGCCGCCGG
AACTGCGACGCTTTCCAGGGCGCGGGCCCCTCTCTCGGGGCGAACCCATTCCAGGGCGCC
CTGCCCTTCACGGGGAAAAGAGAACTCTCCCCGGGGCCCCCGCCAGCATCTCCGGGTTCG
TTTGCGTCACCGCACTGGGCGCCTCGCGGCGCCTATCTCCGCCACTCCGGGTTCGGGGAT
CTTAGCCCGACTCCCTTTCGATCGGCCGGGGGCGACGTAGGCCATCGCCCCGCGCTTCCG
AACGGCGTTCGCCCATCCCTTAGGACCGACTCACCCATGTTCAACTGCTGTTCACATGGA
ACCCTTCTCCACTTCGGCCTTCAAAGTTCTCGTTTGaatatttgctac
>NODE_306_length_413_cov_7.537530
AAACTGCCAGTGTGGGTTAAAAGCGCCGTCCTCGGGGAGCTGTGTTTGCGCTCAAGAACA
ATTTATTGCCGATGGACATATGGCCAATATTTTGCCACACGTCATAGCAAGGGGAAAACA
AACACAATGCAATGTTAGCGAGTCAGCAAGAGCAGAGCCACTTGGCCAGCTATGCAAACG
CTCTTGGACAATATGAGAAGAGGAGCACTTGCTTTCTGGGTATATAAACCACATCAGGCT
TATCTCTGCACGCACTCCTGACTCCCATTTGGAGATATTTCATTAACTCTGCGCGCTGTC
TTAACGCTGGCAACACATTCAGCCCCCCTCCAAGTCTAGGTAAGCGCACTGGATGCTCCA
GGCACTTTGCATACAGCATTTTATTCATTCGTTTGTTTATTTGTTGTTTTTTTACAGCTT
ACATTGTGTATTTTCTGCCTGTTTTGTGCGCATGGACGCGCATCTGAGTCCTTCAGTGTA
GAATAACCCTATTTTGACTCCTTTTTTTAATTCAGTTTTGAAAGAAAGTGTACTTATTCA
gattgcaggcctgtgtg
>NODE_307_length_183_cov_8.415300
CTAACCCTAACCCTAACCCTAACCCTAATTCCGGACCTTACGGCTAGGGTTGGCCCATAC
TACGGGACCCAAAAAAGTGTCACTACAAACCTATACCAATCAACTCAGAGCGGTCTGAAA
CGCGCTCTCAAGCGCCTTCTGCGGTAACTTATCTTGGCATCAGCGCTTCCACACTGGCTG
CGATATGCACTGCCCATTGTCAGTGAATGGGAGAACGTTTTGGCCAATATCTCCGGAACC
AGACGTGCTAGACACCTGGAAATGCCACCTGCCCCACATAATTTGGCTATGCCGAAGACG
CCGGTCTAGGTCCCGAGTCTCTACGAC
>NODE_309_length_508_cov_9.492126
ATCAAGTGAACAGCTAAACAGTGTTAACATCCAAACAAAGTTACCACCCTCACACCCATC
ATGCCGGGAGTCCAAAGTCAGCCACACAAGCATCAATATTTTACAATCCCTCAAGAATCC
TCTTTAAAGATGCAATCAATGCCTCCTATTCATTATCTATGTGTATGTCTTCTAGGTATG
GCCTTTGTCATTAAGCAATAATTCTCCCCTCCACAGTCCCACATTACTCTGCTGCTCCAT
ACTTTTACAAATGCCTCGGGGCTATAAATACTAATGAAATCTCTTTGCTTAATTTGATTT
TGCTGGTACACTTGCAGTTATGGCTGAACTTTCCCACGAGAGAGGCTGATTGAACACTTT
CAAGTCCTTATGGAAGCAGGAAAACATTCCAAAGAGCTGGGGAGATCATTTCCATAATTA
CCCCGATTGGCAGCCTAATGACCTTCTGTGACAATAAAAAGATCTCTTGTTAATTCCATT
TCTGTCGCTGACATTCAAGAGATTCCTATCTTACATGTTTGAGGGTTCACAAGATAACAA
GTGTACTTTTTTTCCCTCCCGTTTCCAGCGAGCAAAAGAGCAGCCCCATTCAgctctgtc
cccccccccctccaccccaaacccactgcggtgatgtggctctgctctgctg
>NODE_311_length_370_cov_11.170270
CCCTGAAGCTAAACTGTAAATAATAACTCTAAACTTTTTTCTAATCTTTGGTAATTGAAG
CAAATGGGTTTTGCGGAGAGAGATTTGTCGCAGGGAAACGTACATACATTTTTTTTATTT
ACGAGGAGGCGAGGGCTGAGCAGTGTAATGAGTGAAAATGCATGCTTAATTTAAATGGCG
AGTGTGTCTGTTAGGGAATGCATTAGAGTCTGCAGAAGAAGCGTAAGACATATTAATTGA
CAGACAGGAACCGCTGTCTCCGAGGTTGATACAAGTAATTTATTACTTCAGAAACGAATG
CCACCGCCAGAATGTGCTTCATTAATTTCAAATTTAGTTTTAATTTCAAGCTGTTGCCCC
TTGAGAAGAATAAGGTGGCAAGTTCTGTTTGAAGAGACATTTTTCCCCTCTCCCTCACTT
CATCTTTCTCTTTCCATCCTCCATCTCTCTCTCTCTGGCTGTCTCTGATTTTCTGCAGTA
CAGAACAAAGACCTGGGGGTGGAGAGGGAAAGGg
>NODE_312_length_409_cov_11.095354
TTTTTTTTCTTTGCTTATTTGTGTTTTGCACAGTAACACAACACTCTCACAACAAGATCA
TGGTCTTATTACAAAACTCCCAACAAAATGTAAATATTTCTAGTTTTCTGTTGATACTTT
CATATTTTGGTTTTTAAAACCAGAAACTTGTCATTGTATATCCTTTCCACTGCCTATAGA
GGCGCATAAAAGGTTACTCACACACACAAATACTTCACAGCACTTTCTAAGAAAAATATA
CACTTACAAAATATGTTACAAATTGGCACACAAAAAATATACAAGATTTTGTAGTGTCAA
GAGTTCATTAAGATTCCTTCTGGTAACAACTCTAGACAGTATATATAAAGCTCGGTAATC
TTTTAATGAAAAGAGCAAAAGTAATTCCAACCAGTGTCAAAGAATCATGAAGTGAATACA
TCAAACATAACATTATAATATACATTCATAAAGAGGGTTAGGTACCTAATCTATTTTGCA
TTTCTTTTTTTGTTAACTCTGGGaaaacaaaacaaaataaaaaatctgaacgaaacagaa
aagaaaagaaaac
>NODE_313_length_261_cov_5.145594
GATAAATATGAAGGCAAAAGCTGTTTCAAGTGACATTGTGTCAAGAAAGTGAGTAGAGAC
ACCGTTTGGCCAAAGTGGCCTTTTCAGCGCATGAAACGCTGTTTAAGAGCATAAAAACAG
CACTCCTGCAGATTGTCACAGAAAGTGTTTACAAACATGTTTTGACCTCACAATGTGTTC
AAATATGATAAATATGAAGGCAAAAGCTGTTTCAAGTGACATTGTGTCAAGATTCTGAGA
GGACACACCGTTTGGCCAAAATGGCCTTTTCAGCGCATGAAACGCTGTTTAAGAGCATAA
AAACAGCACTCCTGCAGATTGTCACAGAAAGTGTTTACAAACATGTTTTGACCTCACAAT
GTGTTCAAATATGATAAATATGAAGGCAAAAGCTGTTTCAAGTGa
>NODE_314_length_296_cov_6.293919
CAATAAAACAATGCCTTTGACCCGACACTGCCAAGTCTGGATGGGTCCGTCTTTTCCTCA
TCTTTCTGCCCCCTTTCCACCAGAGAGAAGTGTAATATTGTGCCATGCTTTTAATTGCAG
AAATACATCCTTCCCCTCATTATGAGAAGCCGAGAGGACAAGAAGCATCTGCAGAGGATG
GAAAGCAACATTGCGGCAATGAGTGGCACGCTGACACAGACAGGTGAAGATTAATATCTT
CATCACTTTCTCCCTCCTTAACATTTTCCCTCATTTATCTGTCGCCAAAATCGGGGGGCC
CCGCACGTTTTTAACAAATGACGCCGCTGTCATTTCGCTTTAATTTGAAATTGCTTGTTT
ACTGTCAGGCTCGGGCTCAATTAATTACGTTTCGCTGAAAAGCTCTTAACCTCGGAATAT
TAATGAGGAGTTGGGAAATg
>NODE_316_length_477_cov_5.488470
CAACATCGCTGCAAAGGTGAACAAGGTAGTGATTTCTTCAATACATTTCTTTTACTGTAT
ATGTACTTCACAAACCCCCTCCATCTTCCCTGGATCTCTCTCTTTCTCTCTCTCTCTCTC
CCTCTCTCCCTCTCTCCCCTTTCGTCTTTCGTCTCTGGGAGTATGGGTGCATGTCAAGTG
ATTGTTGAATTGAAATATTGATGTGGAGTATCAAAGCGTGGCGTAGCACTCCTGTGTTTC
CAGAACTAACCACGAAGCGCTTTGATCAGATACTCCTGTGATCTGACTTCTGAAGTTGTT
AAGAGTGCTGGAAAACAAAATGCAAACAAACTTCAAGTGCTCTTGGTATTGATAAAAGTT
TTCTTTGACAAGTGGAGATGCGTGCTGTCTGCCTGTGTCTGCCCAAGACTGGAGATTTTG
GGGTTTTCGTACATGCTAATGGACATGAGATGAGGGAATTATTATAGTTTTCTGCTTCTC
TCACACCTCGCAACGTAAACTGTGCTACAGGGGAGGGAATCACTACAGAATCATGCTGTG
ATATCGAGGTACTCAAATAgcaatgcaaaaatattgtaattcgctgatttatgttttcat
tagaatttgttcggatttaga
>NODE_317_length_449_cov_7.766147
TCCCCCAGAAAAGGAATGAGGTCCCCGGGAATGTTTTACAGATAAAATAAAAAGAATCAG
GAGAATGAGGGAAAGAAGAGAAGTTGAATATATATTTCATGTGATAAGAGAAAGATGAAG
CGCGAGAAAAAAGATTCCATTACAGCTGCGACAGTTACAAAACTGCTGCTGTGTAGAGTA
GCCTCTGTTGAAAAGATTGATGCAATAAGGACTGACCTTGGCTTGGAGCAGGAGTCGGTG
ATGTATGTATGAGCATCTCCCTGCTAAATGGACCCAGATTTGTAGCACTAATATACATGG
AAGCCCAGTACCAAACTCGCCACGGCTATAAATCAACAGCCACTTTGGGTGTCATTTCTG
GTTTATATTCTACTATTGTTCTGTGCTTTTAATTCGTGTCACTGCCATCTGTTCATTTGA
TGCAGTTTCATACTGTATGATTTGGCTGCAGAGATACTGTGCAGACAATCCCTGTTAGAC
CATCAGAGTGGATTAACTGCACTGGTAAATTCCACCGAGGCTATCTCACAGCCGCATGTA
AATAGAATCTGAATCGAGtgaaaggagaaatagaaatttaaaatcaaaagttt
>NODE_318_length_473_cov_10.219873
CATTTTCCTTTCTGTCATAAAGACCTCTATAAATCAGTGGTGCTTATGGAAGCACTACAG
AACAGGGTCCCTGGATTTGTATCCCCTGTGTTTGCTATTAGGAAACCATTACAGCCACAT
TTTCCTCCTTCAAACAAAAATGATCAAATCTAATACTGGCAAGATTAGAGAGATAAAGGG
AGAAAGAGCTGGCGGAGCTGTTCAACACAGTCCCCTATCTAAACAATATGCTCTAAACTC
AATAAAAACAGGGCTTTTTGCTGGTGACACCATTATCCATCTGTTTGGACAAAATTGCTG
TATCATGGTATAAATCTGCGATACAAGTGACATATCCTCTAAAATAAAAGGGAACATTAA
CTGCTCTATCTTCTAGAGGCCATGGGACTAGCTGGCTATAAGCTCAGTCAAGTGTGATGG
CAGTTATACTGTGTTTTACTAGACTGCAGACAATTATACTTTGCTCCTCTCCGCTAAGAA
GACAAACTGCCATGGCTTCAACTGAAATGATTTCAAATAGATTTTCCAAAATGTCTGTCG
CCAGATTGCTTCCATACATTATTTCACTTAAATGGAGAGAAAAAAAGAGGGAGCAAATCC
ACAAATCAATCACAACa
>NODE_319_length_589_cov_8.694397
GTTCATACAGCAGTATAAAAGACAGTTCAGAAGGAGCCTAAATCTGAGCTGAATCCCATG
GACTCAAGAGTGCAGCTGCGTGCACAGCAGTCCAACAGCCCCACACACAGCGGAAAGGAT
ATGAACATAGCATATGCAAGACAGTCTGAACATTTCAAAGTTTCTGCACAAGATGTCCAA
ATGTTTTCTCTGGCTATATCTTCAGAGGCTAAACTGTGATTAATAGCAGTGAAAGAAGCC
TTTGAAGCAGGATTGGTGACATCAAAGTCCTAATCCATGGGTGGCAGGATTTTTATAATG
AGTGGGAAGTATCTTAACACATTTCAAAGGGTTTACTCCATGAATAAACAATAGCTGCAC
AGATGTGCCACACACACCTTTAGAAAAATACGTCTGCAGACACAGGAGGCAGCATTACCC
AAGCAGCCGTGTATGGCAAGGAGGAAAACCTTTGTAAGTTTTTTAAGATAAAGCTGAAGT
GACAGGCCAACAATTGTTCTAGATTTTCTACCGCACACAGACGAACTTCTAAAATGCAAA
TATGCAGTCGACGTCTGCAATAGAATTTCAAGACTCACGTCAGTGGTTAAGGACAACGTC
TGACAGCGAGCCAAAAAATTTAAACACTGGATCAGCGGTTGTCTTTCTCAGAGGACTTTG
TGCTATCAAATGTGTATTAGTGGCTTCAATcaaacactggagagatcaaaatcaatttat
gatggattaatta
>NODE_320_length_337_cov_5.572701
TTAAGTAATTTAATTAATTAGGGTCATGTAGCATTTAAAAATTAGGTAAGAACTCTTAGT
AGAGAATAAGCAAATAACAGCTATTTCAAATTGACAATATTAACACAAAACAGTCATCTA
GAAAAATGAGAGAAAATAAAACAACAACTTGAACTACAAGCTTAAGAGCTATTACATTAA
AAATGATGCACCAAAATCTACTAATACAATAATCCATATAATCTGTGTAAAAAGCATGTA
GAAAAAACACCTGATGCAGTTTGCTGATACAGTCATTGACCAGTTATGAGAGGTATGAAG
GATTTCACAGGTAGATAAGTGTGAGAAAGTCCGCACTGGTGACTCAGGGATGGGGGCCCA
GGCCCCTGCATACACTCACTTCACTTGAATGTGAACTATGGCCTCTGCAAGTTCTAAGGC
AAATATCGGAGGTGCACTTGTATCCATGTAATGCTGACCCATCCCAAACGTTGGATTAAA
g
>NODE_321_length_311_cov_8.864952
GACATTCAGGGGTCTAAAGAGTGGAAGTTAGAAGAATAAAAAAGGAAGAGGAAATTTAGA
TATTTTTAAATGATGTCCTACATTTTGTCAGCTAAAATCAGGATATTGCCTGAGCGGGGA
GAAGCCATGTTCTTCAGTTGTCAAAAGGCAGTAAGTAATGATTAAAATAGCAGTGTGAAA
CGCGGGGAGATTAAAGTGATGCTAATGATAAGTGAGAGAAGAAAAGGGCAAGCTATATTT
TAATTCCTGGGAGAATGGTTAATGACTTCTATTGCCTGAGATTAAACTAAACCTGTCTCA
TCAGCTTTTTCTGCTCGCTGAGGAAAAAAAGCCCTCTGCACTTTAATTTATTAAACTCTT
TTAAGGAAGCACATTGATCTACATAGGTTAAACTTTCAAAATTTGGGCAAAAAGACGCCC
CATAAAGCTGTCATGCAGGGCAAAGCTGTTGAGTt
>NODE_322_length_395_cov_6.754430
GACTTCTAATTAGCAGTGTCCCAAAAACATATCAACAATAATCAACGACATTCCATAATG
TTTCTGAACATCTGCGTGAGGCTGAGCATTTCATCAGTGCACATTGAATGATGGCCTGTT
TTAATGCGGCATCAAACTCTTAATAGCTGCTTTGTACCTTTTCACGTGCGGGTTCACTTT
AGAGCCATCTAATTCAAAACAGGGATTCTCAATTATGCAACGTCCCATTTACATATGCTA
ATTAGGATCATATTAATTATCTTGAAATTGGGTAATTAGCCAATCTCAATTAAGGCATTG
TTCATTACACTAAATGCACAGGAAAGGTGTTTGAAGTTTTTCCCTATGCCTTTATTCATT
TCTGCGTGTGTGTATGTGTGTGTGCGTGCAAGAGAGAACTGGGCTGCCTGCCACATCTGA
ATCAAGCCTCGGTGGTGTATTTAATAATTTAAGCATCCCAGCTCATACAAGGGATGCACC
CACAGCTTTCATCGTTACCAAGCATATGGTTCTGTAATGAGCCTGCTTGCTTGTAAAAt
>NODE_324_length_507_cov_8.575937
TACTACTAACCAGTTTCTAACCAACTAATGTACTAACATCCTAATTCTTCATCGTTGCTT
TGGGTTTTTGTTTTCTGTCCATCCTTATTAACAACCTTTTTTGTTCACTATTCTTTTGAT
TTCCTTTCTTCCCCTTTTTCTGGAAAGCAATCAGGCATTGGACACGCTATGGTAAACAAA
CTACATTGTCTGGTAGATATCATTCTTATTGTCTTTTTTTTGGGTTTGCCGTGTGTCCCC
TCCCTCTCTCTTCTTTTATTCGTTCTCTTTGAGTTCCATCCTAGACACTCTTATCAAAAA
ATGAGGAGATGGGTTTGTATTACCAGGCAATTCTTTCTTCGCTTCTTCTCAATTTCCTCC
CTGACCTGCCAACAACCTCCTTCTTTACCCCACAATACCCCATCCTGTTTTTTTTCACTT
TGGCTTTTACTTTTTTCTCTTTGTTTTCTCCACATTACTGCAGATTTCCAACAAGTAAAA
TAATTGACTTCTTTGCCTTTGTCAGGGCAACTTACTTTTTATTTTATTTTTTTCACACAA
AAAGTCCCCATTTTTTGTGAGGACTGTCGTCCAGAACTGACAGAAGCTTACCACAATCCC
AAAGATGGTGACCTCGACACCGAGCCCTAAACgagaaaaaatggcaaccct
>NODE_325_length_372_cov_9.569893
CTAATTACTCTCAATGCAAACATCAGGTCGGGGTGAAATGGTCAGAGCAATAATCGCTCC
GTGCTGTCTCCTTGTTTTGGCAACTCTCATTAGCAACCTGCACGGGGAGGAGGAAGAGGA
GGAAATGTGGAAATGACGGCGTTACGTGGAGGCGATCTGGATCGGTCTGCCCCCCCACCA
CCACCACCGCCTCCCACCTCCATCTCCCTGACCCTGGCCTGACCCTTGCCTGTCACAGGA
TTGCTGCCCTTTGTGTCATGCCTCTCCATGCTGACTTTGGAGTGGAGATTGCAGGTACAA
TGTGGATTGTTCTCAGTGTGTTTTCAAAGATCAGAATAACAATGGCATTTGCTCAGCTCA
CTCACTCACGCTCATTGATCACTTGTCCCCTCTCTCTCTCGGCTCTCTGATCACATCAAC
TCTGCCTTGGCCCCTCTTCTGACAGCAGTTTCACTCCGAGCACAACTACATCATGCAACC
TTTGAGCTACTTTCGTACGTTAGCATATATTTCctg
>NODE_326_length_501_cov_8.155688
TAATAATGCAGCATCTCAGTATGATATTCCCTTACTCCTTCATTGCATATTGTTGGTTGC
ATATTGTTTTTCTTTTTTTGTCCTGCTGTGGTTACTGCCTAGGGCCTGCAAAGCCCTGGC
CAGCAGCTTTGTCAGGATGCTAAATGGAGGGCCGTGAGTTTAAAAACTTAAAGAGGCAGT
GAAATATTAGCCAATGTGGGTGAGGAATGAGTGGTTGAGAACCGCAGCGTGTCAGTGTTA
AATGGTCGGACTCGGATGCATATAAGTTAGTCCAAGCATGAAGGGCAGTGGGATGCTCGC
GTGGAAACGATGTCCCCTCCCCTCCTTCCCATCCCTCACCCCCTCCACAGACACACATTC
ACACACATACACACTCGTACTGTCACACCCCACCCACACAGCTTTTAAGCAAGGAGCCCA
TCAGAAACTTGTCATTTCTCTCATTCACTCCGACAGCCTTGAGACACAATGCAGACTTAC
CTCTGTGTTGTACACCCCATATATCAGAAAGATGAACAGGCCCTGCAAACACAGACAAAG
AAAGAAAGAGAGAGAGGGAGAGAGAAAAAGAAAGAAGAGGAGGACAAAGTTGTTACTGTT
GTTTTCTCTCTTGTCTTTAAAAAAAAAAAAAACAAAGATCAAAAg
>NODE_327_length_364_cov_14.442307
CACACACACACTGCAACATGCATACAACCAGACATGCACAACCCCTCTTAAAACTGGTTC
TCCCCCCATAGCAATTTTGTCAGAAGTTGACAATGTCTTGATTTAGTTGTCTGGCTGTTC
CGGCCAGTTTTCCCTGCTGCGCTAATGTGAACAGGACATCCCGCTGGGCACCAAAGAATA
CCACTTCACGGCAGCCGCATAGCTGGCAGCTTTTATTTATGGCGCTACCGAAATGAATGG
GTATTAGTGTCCAAACATTTCACCATGCTCCTGCAGCCACACACAAAAGCCACTGATTTC
CAGCAAATCTGCACTTATTTTATTCAAGAAGACTAAAGCTAGGGAGAGGGGAGAGAGACA
GACAGACAGAAAGAGAGGGAGAGAGAAAACATTTATAATGACTTAAAAGACCTCAAAAGA
AGAATGGGAATTGCGTTTGAAAAGGATTTACGAGACAGAAATCGAAAAAGAAAAAAATGG
CCCCTCTATTTCACTGCAtttttgtcag
>NODE_328_length_392_cov_6.576530
GTTGCAGCAGTCGTGCCTTCATGTCTTTGGCTGCACCAATTACTGTTGGCATGTCCTCTG
CCAGCCAGCCAGGTCTCCCACAACTGCTGCACTTAACACACTGTTCCTTTATTCCCCCTC
TATAGTAAAGATGGCTATTGCAGAGGGGCTACGGAAATTTGGAGACTGCTGAGCCAAAAC
AGATCACTTCAAAGCAGCTTATTTAACGCTTGCTAAATTTTTCATCACAGTCGCTTAATA
TCCTGGGGAAGGAGAGCTTTTGAAGTCGCTGTGAGACCGGGGATGTTCTTCTTACAATTC
TTTTTCCCCTCCCTCTGCTGTACTAAAATCCCCAAACCTAAACACATAACACACACCCAG
TTCACGCTATCTGTGCCTACATGCACACACAAGAGTTTGTACGAATGCTACAGATGCACC
TCCTGCACAGAAACAGCACGCTTACATACCCGGACacaaacacacttattcatttagggc
cagtggatttttttatcagagcagtgagagtaaaggacaagtttaatcctactagg
>NODE_329_length_1242_cov_5.684380
GGACCGGGTACGGAGGTCGGCGGCGGCGACTCTGGACGCGCGCCGGGCCCTTCTCGCGGA
TCTCCCCAGCTGCGGCGCCCGCTGGGGTCCCGTTCGCGCGGGCCCCCCGGCGGGTTGCCT
CGGCTGGCGCCTAGCAGCTGACTTAGAACTGGTGCGGACCAGGGGAATCCGACTGTTTAA
TTAAAACAAAGCATCGCGAAGGCCCACGGGGGGTGTTGACGCGATGTGATTTCTGCCCAG
TGCTCTGAATGTCAAAGTGAAGAAATTCAATGAAGCGCGGGTAAACGGCGGGAGTAACTA
TGACTCTCTTAAGGTAGCCAAATGCCTCGTCATCTAATTAGTGACGCGCATGAATGGATG
AACGAGATTCCCACTGTCCCTACCTACTATCTAGCGAAACCACAGCCAAGGGAACGGGCT
TGGCAGAATCAGCGGGGAAAGAAGACCCTGTTGAGCTTGACTCTAGTCTGGCACTGTGAA
GAGACATGAGAGGTGTAGAATAAGTGGGAGGCCTCGGCCGCCGGTGAAATACCACTACTC
TTATCGTTTTTTCACTTACCCGGTGAGGCGGGGAGGCGAGCCCCGAGCGGGCTCTCGCTT
CTGGCGTCAAGCGTCCGGCACCCGCCGGGCGTGACCCGCTCCGGGGACAGTGGCAGGTGG
GGAGTTTGACTGGGGCGGTACACCTGTCAAACGGTAACGCAGGTGTCCTAAGGCGAGCTC
AGGGAGGACAGAAACCTCCCGTGGAGCAGAAGGGCAAAAGCTCGCTTGATCTTGATTTTC
AGTATGAATACAGACCGTGAAAGCGGGGCCTCACGATCCTTCTGACTTTTTGGGTTTTAA
GCAGGAGGTGTCAGAAAAGTTACCACAGGGATAACTGGCTTGTGGCGGCCAAGCGTTCAT
AGCGACGTCGCTTTTTGATCCTTCGATGTCGGCTCTTCCTATCATTGTGAAGCAGAATTC
ACCAAGCGTTGGATTGTTCACCCACTAATAGGGAACGTGAGCTGGGTTTAGACCGTCGTG
AGACAGGTTAGTTTTACCCTACTGATGATGTGTTGTTGCAATAGTAATCCTGCTCAGTAC
GAGAGGAACCGCAGGTTCAGACATTTGGTGTATGTGCTTGGCTGAGGAGCCAATGGTGCG
AAGCTACCATCTGTGGGATTATGACTGAACGCCTCTAAGTCAGAATCCCGCCTAGACGTG
ACGATACCGTAGCGCCGTGGATCTTCGGTTGGTCCCGGATAGCCGGCCTCGGCCGGTGCG
GAGAGCCGTTCGTGACAGGGCTGGGGCGCGGCCGGACGATGGTCGCCCCTCTCCTGCCTC
GCATCGCATGTTTGTGGAGAACCTGGTGCTAAATCACTTGCAGACGACCTGATTCTGGGT
CAGGGa
>NODE_334_length_456_cov_4.956141
CTGTGCGTGTGTGTGTGCGTGTGCGTAGTCTATACCGGATTAAATGGCACCTCGTCTTAA
ATGGCACCTCGCCTCGTTTCCCCTTTCCTTTCATCATCAGCAAAATAAAGATTAGGCCTA
CAGAGGAGATTGTGCAGTCTCGCCTTTAGAGGCGCAAGGGATCTTCATTCCTCCCGCCTT
TGTGATGATATTGATGATGATGATGGCCAAGTGGACAGTTTGATTTTTGTGTGGCGAGCT
AGTTATAAAGAATCAATATTATATCAAGGGGGTAACTTTGGTGATAAAGGACTTCAGCCA
CTGTGGCTATTCATCATAAGTCTGTAGCAAGCAGATAGGTCAAAAGAAATTATATTGCTC
TAAAGAGTGTGTCTCCTTATCTCTCGGTACCAGGGGGAGTGGAGGACACGCCGATCGATA
CAGTAGCTGCCGTATACTCCTTGCAATTATCAATAGCTGATTTTGTCTTCCTGGGGGCTG
CATCTATTAATACCAGATAATAACAGCCTTTTGGACATAACTTCAAAAGGGGGGGatgat
ggaaggagaaggagagggagaagaaagcagaaagtttgctcacaggacgaccttgttgtc
>NODE_335_length_302_cov_8.576159
TACTGATATGCATCTACACACAAACACAGAGGCAGTAACAGAACTCTTTGCTCCTTGGCC
TTCGAGTCATCTAGCTACATCAATAAATACAGCAAAATAGCATTAGCAATAACTTCAACT
ATATGACCAGGCTCTAATATGATAGAATTAGTATCAGTGTTTTAAGGTTTGGCCATTTAG
GTGAAATTCTAAGCCGGGCAGGGAGTAATTTGGACACAGGGAAAATTGATTTTGACCATC
AGCACTTTCTCATTTTCAAACAGCGCCTGCGGCTAAATGGGTTAGCCTGTTAAGCACATT
ACACAGGTAGCTTCTCCTTTCCTCCCCAATGATTATGTGTCCGCCTTGAGCAATTGATAT
TTCTTGCAAATAAGAAAATTATCATATTCCATGACTGGAAAGAGAAATTAGGGCCTGCTG
TTATGGAGTGGagtctctggactgag
>NODE_336_length_378_cov_4.444445
CACTGTCAAACAACCGGTTCATCAGTTCCTACCTATGCACTCTTGGTATATTTACGGCTT
TGATGCGTCTACTCCTTGTGCCCACATTCCATGCCTTTTCCTGAGGAGCAGCTACCCTTC
CCAGTGCAGGAGAGATGAAGGGAGGGGCGGTCGGGGGAGCTCACACTCAGGCCAAAGGGC
CACTGTGGCTTTAAGTGTGCTCCTTGTGTGGCCAGAGCAGCCATCGCGCTGATGCAAAGT
GACAGGGACAGATGTGACATATCGGTTCCGACACACTTCCATACCACCAGTCACAGGCTC
GGGGTGACTCACATCCCCCTGCTCTGGTCCTGTCCCCCCGCTGCAGGACAACACAACGAT
GCTCGACTGAACCTCGCCATCGCCCTCACTGCTGCCAGGTATGGGGCTGCCATAGCCAAT
TACACTGAAGTGGTGCACCTACTGAAGAGGGCAGACCCTCAGACGGAGAAGAAGAGGGTC
TGTGGAGCGCACTGCAAGGATGTGATCACAGGTaaatccaac
>NODE_337_length_322_cov_9.993789
TGAGGCGAAACCTAGGTAGTGAAATTAGGGGAGAAAGCTGGGGATGAGGAGGAATGTGGA
GCTGTCAGTCAGTCAGTCAGTGGGAAGGGGGATTATGCAGAGCTCAGAGCAGTAATTGAA
CACCATCGGGCCCGCCCTCATTTACATCTCAGCCTTCTGCTGGCTTTGATTGGCAGCTGT
ACATGAAATGCCACATCAGTTGAAAGTATGTTGTGAGCTGGCACTAACAATCCTGTGGCT
CCGGGGAGACCTGCCATATTGTAATTTGGTTATCAGGCATGAAGGAAATAATTCTAAGTG
CCAGGAAATGTGAGGCAGAATAAATGCTTCATTGCTGCAAGTTGCCCAGGGTGACAGTTC
TTATTTAATGTACAAGAGCGTCCCATTGCCTGTAGATTTGGGGAGCAGAGAAGGGGAAAG
GAGATGTAAACTAGGAGGTGGAGAATTTTCACAAAGATGGCGTTAA
>NODE_338_length_341_cov_4.568915
CATATTTTTTTTAAAGTGCCACTTTATTACAAAAGTATAAACTTGACTGACATTTCATGA
ATAGTAATCTTGATATAAAACATTACAATCTTTTGCACTTAGCACTTAATTACACGCTTT
TGAGTACAAGACCCTGTAGTCTGAATAGCAAACACACAACATTAGCTGCCACATTTAACT
TAGCAGGGCTTTCCAAGAACACACCGTAGCTTCATGGCTTCAAAAAACAAGAAACAGAAT
ACACTGAAATTTTTACATTGCAGCTTGTTTGCAGTTTTGTGTCACAAGATAAGTCATTCC
AAAACACAATTGAACATAATAGAAAAAGATAGATTTTCTTGACACTGATGATATATTTAT
TATTTCTTTCTCTTTTGTCATGTACATACACGTTGCATCAACATACAGTATAATCACATT
GTTTGCTGGGGACATTTGGTCAAATGAGATCGTCGCTATTGTTCAGGATTCGGATGTAAT
TTGTg
>NODE_339_length_474_cov_11.004219
ATTTAGGCTTTAAAAGACACACATAAACAAAAAAGGAAGGAGGAGATGAAAAGAGAGGAA
AAATGAAAGAAAATGCAAGAGGGAGAGAGGAAGAAAGAATGAAGGGAGGCTGGGGTTGAG
GTGGGGGGCGAAAGAGGAAGTCAATTACGTATTCTGAACCTGGCCGATGTAGTCCTCAGG
GATCTGCCTCCGCACCTCAGGATCTGTAAATAATTGACAGATAATATTAATTGGCTTTGG
ATTAGTGAGCAAGCTCAGTATCACACATTAATATTTGATCAGAGGATGATAGGGACCCTG
GCAGGGGATCCGAAGGGGCAGCTGAGGCTGTTTTGTTGATTAGGCCAGAGAAGGGAGGAG
ACGGAGGCAAGTGGTAGCGGTAGCAGCAGCAACAGCAACAACAGCAGCTCCAGACACACA
CACACACAGATGGAAACACACAGCCGTGGTTTGATGCTCCCGTTAGCTCCAGGCAGCTAA
ACCTCCTACTGCCAGCAAACTGCCTGCTTCTTATTTTGCCCATGAATAAGAACATAAAAA
AAACAGAGGAGGACTTCCTGagctgctttgattgctttatttatttttattaggacgcgt
gagtgtggtctgctagtc
>NODE_340_length_431_cov_12.737819
TAATTGAAACACATCACATGCTAGCTCACCTTAGCAATGACAGAAGTAGGGTTTTTTTCA
CTTTGGTTGTTTCATTCTTTTTTTTTTAGGGTGGAATAATTAAAATGGCTGTTTTATCTG
AGCTTTTAGTCATAGTGTGGCTGCACTCACTGTTGCATCTGTGTGCTGTGCCGAGATAGA
GCGTCTGTGGAGGGCCAGGGAGCAGACTCCAGAGATCCATCCATCTCAATCTGAGGCTAC
AGCTGACACCTTACAAAGAGGTACAATTAATAAGGGCATTATCCAGCAGTAGGCAACAAT
AGAGTCCTAACGCAGAGACACCAACCTCAGGAGGCCCGGAGAGGAGAGAAAGGGAGCGTG
TGTGTTTATGGGTGGGGGAAGGGCTGGCCAAAGTGCTTCAGATTGGGATGCATTACAACC
AATGTCTTCAGAATGTGAATTACAATCTATTACAACTGAGCCTGCTGATAGGTGGCGCAG
GCTACTTTGTGTGATTATTTTTTACAGCTCTGCATTGAAAATGTTACATTTACAAAATAC
AGTCTCGTTAAAAAATCTGTGATATTGTTgaatta
>NODE_341_length_340_cov_3.285294
TATTAAACATGTATAATTACTTTTAGTCAGTTCTGCCGTGGGGAGATGTAGAGAGAGTGC
GGAGGGAAAGGATGGAGATGGAGGGAGGGGGGTAGTAGAGACAAATAGAGTTGGATTTTG
TGTGCTTGTATATCCTCATTCTTCACAGAGAGAGTGGGAGCGCTGTGTGTACGTGGATGT
GTGTGTTTGCCCTCCCGCTACATCCTGCTCATATTTCTTTTATTGGCTGTGTGGCGTTGG
TGTTGGAGGGCCCGGGGCAGCCACAGGGACAGCAGGTGTGGCCTCTGTGTGCTACTGTAT
TAGAAGGTATAAAGGCACGGACTGCCCAGGAGTGAAGTGCATGCTGGGAGCCATCCGAAC
AGCTGCAGCACGGCCACTGGGGCCTCTATTGTTTAGAGCAGTGTTCATCCCCTATTCATT
ATTCACAGGCTGGCTGTGTTTGCGAGCGGTCTAATTTAATCTTTTTTTTTATTTTTTCTG
TTAt
>NODE_343_length_261_cov_4.475096
AGTTGTTTCAAGTGACTTTGTGTGATATAATTCAGTGAACCACTATGTGGCAAAAGAGGC
CTTTTCAGGGCATGAAAAGCTGTTTCAGAGCATGAAAACAGCAATACTGCAGTTTTTTAA
AGACAATGTTTCCAACCATGTTTTCATGTTATAATGTGTTCACATATGATACATATGAAG
TCAAAAGTTGTGTCAAGTGACTATGTGTGATATAATTGAATGAACACACTATGTGGCAAA
AGAGGCCTCTTCAGCGCATGAAAAGCTGTTTCAGAGCATGAAAACAGCAATACTGCAGTT
TTTCAAAGACAATGTTTCCAACCATGTTTTCATGTTATAAAGTGTTCACATATGATAAAT
ATGAAGTCAAAAGTTGTGTCAAGTGACTTTGTGTGATATAATTCA
>NODE_344_length_397_cov_8.425693
TCAGGAAATAGTATTGCTTTGAAGCCCATAACTCTATTCTGGAGAAAAGAAGCATCACAG
TGTTATTCCACATCCTCAGATATAAAGGGAAAAAACATAATAACTTCTCGATAGCCTGGA
TCTCCACTGCCCTATACTAGCTCTCCCCCTTCGCCCGCCCACACCCCTGCCTCATCCACC
ATACACCCACTTCTCCTGCCTCAATCTTTGGTTTCAAAGGAAGCGAATCAGCCAGAAGGA
CAGAAGGTTATGCATTAGTACTGGTCATTGCTCAAAGAGTGAGCGTTATAAATAATAAAG
GCTTGTGAAGGACACAAGGGCTGTGGGATGCATCTCTGGTTCACGCCACACAAGTCAAAG
ACAAGACTGTAATTTCTATTCCGAAAATGTGACCCTTGCAGCTTCAATTACATCTCAACA
ACACCAACCGTGTCCGTGCCAGGAGATGTGATGCCTCTTTGTTAGCTCTACATGAAAGGC
TTATTGATATTGGTTATGGAGTGCATACGAGACATGCACATTTTTTTTGAAAATTATTCC
a
>NODE_345_length_417_cov_8.894485
CCATAGGGTCGGTAACGGGCTGTTTCTTATTCTTATTGTTTTAGAAAAATCCCAGATTGC
ATTAATGTATTATTCAACTAAGGATTTATCGTCAGTATTTGGTTCTGAGTGGTGACCTTA
CCTAAGGTTTGGGTCTTTATGGCTCTGTTTTATGTTCCTGTTTCCATATAGTGCATTTTA
AATGATTTGTTTTTATTTATAGTAGGAGTGCATCCACGGTAAGGACAGCAGCCCCTGCCT
CCCTCCCTCCTTCCTCAAAGATACAGCAGAAGTGACTGGCTTGTCGGGCTTGAAGAATTG
TTTAATTTCAGGGCCCCGGCGTTTCCTGAGGTGAGGTCCGCATTGGCTGCTAATAGAGAT
CTAATTGATGGGCCGAGTCCCGTTTCCGTGCTCTCTCTCCCTTTATTGCGCCCCGGCGTC
TGCTGTAAAATAGGTCTGTAATCAGATTCCGCCTATTCCTCCTGGAGCAGGATGAGCGCT
CAGGGCTGCCGAGAGAAAGAGATGGGGCAAAAGAAAAAGAAAAAAGAAAGAATAGAGAAA
GAGAGGAGGGGGGGAAAAATc
>NODE_346_length_510_cov_5.745098
GATTATCTGGATTTCTGCTGTGTTCGCTGCCCTCATGACTCCCACACAGTTAAGTCTTTG
CTGTAGCAAACATGAGCTCCACATAAACCGAGGTGGCTTTAACATAAAGGCCAGAATCAC
TGGGCAACATTTCACAGACTAGTGGTCAGGGGTGCGTTCAATGGTCAAAGCCTAAGATCC
AAGTAGCGGTAATTTCACTAAAAGCTTTTTAGGGCCTTGAAGAACACGCTTTACCCATTG
AACGTAGCTCCTCTTCCCTATGTAGGAGATGGAGGGTGGAAAGAAATCTTACCCATCATA
CAAACCCATTATACCAACCATATACTGAGCTGTGGTAGTAGGGTGTAGATGTATCATAAC
CATCATCATCTGCCAGCCAGCTCTGGCCAATAGCCATCACAGATTGGCGGCTGCAGTGGC
AATGAGAACAACACACAGTTAATATACTGTTTAGCCCCACATCGCCCCTCAGTTCATCCC
CTGCTGTGACTACAAACTGTGATTCAGCAACTCTGGTCTTGAAGAGCTGATTGCACTTAT
ATACCAGAATGGTGTTATTGTGCTATATGGCACCATTCAGTTGTCCAAAGAGACAGTACT
GTGGCAGTATTCACTGTGGCATCACCACCagcttcacatatctctctactgtgg
>NODE_347_length_396_cov_14.931818
AAGAAAGAAAGAAAGAAAGAAAGAAAGAAAGAAAGAAAGAAAGAAAGAAAGAAAGAAAGA
AAGAAAGAAAAAGAGATCTGTGAATTTCCCCTTCCTCCCCTGAGACCTCCCTTGATGCCA
AGCATTCATCATCCAGCCTCTAATATCAGTTATTCTGTGGCTCCTCTGCTTACAGCAGAA
TTAATTTCTGCTTTAATTACTCTCATCGGCGGAATGCTGATGAAGGAGAGGGACGAGGCA
TTCTGGGACTCGGGCCTCATTCCACTGCTTTAATTTGAATGAATTCCACCCGGAGACGCT
GGCAAACAACTGGCAGCCGAGCCCCGGGAGCCACTCTGGGACTGCGCAGAAGAGCTGCAG
CCATGGCCCCCACCAACCAAGCTACCTTGTGTGTGCGTGCCTGTGTGTGTTGCCTTGCTT
GTGTGTATTATGTGGAGCATGTTGGTTGTGTGTGAGGCTGAGCGCTGTAGTGAAAAGGTA
GGGAGAAGGCACATACGAGACGGGGAAAAGAGAAACGAGATTGATAGATTAAGTGATGat
>NODE_349_length_388_cov_8.969072
CCAAATAATGGAGCAATGCAATTCTTATCAATTACATTTTCGTCTTAATTGTTGACTTCA
CTTAGCACAAAGCAGCACAGCGAAACACCATGCCATTTTTCAATTAAAAGGTCCAGATGT
TTTTGGAGGCTTCAGTAGACACAGGCAGTTGTGAGAAATGCTTTATCTGCATTGTAATAA
TCACTAGAACATCAGCTCCAGGCTGCATTTACATACTCATGTTTTATTCCAGCCCTCTTT
CTAATGCACCGCTTAATTATACTGAGCGCAGACAATGTCAGACCCCCATAGCCCCAAATT
TATTATTGCACTGTGTGAAGCTGCAACCATCAAACCTAGTGTCCCTCATCACAACACACT
ACACTCATCACTACTCTCACTGTATGGAATACATATCATGCTCTCGGTATGGAACACATA
TCACATTTTCTGGTTTTAATCACACCAAGTGAATAAAATTACGAGCTGGGATGGCAAAAT
TCAAACTGAAGTCACACCTCAGTCtgatgttcattcccttatatgtgtaatg
>NODE_350_length_428_cov_10.806075
GGCTGCCTTATTGTCTGGGTGAGACTGATGGGCTTGTGTGTGAGTGGTTCGTGTGTGTGC
TTTCCCATTTTCTTCAGTTTGTCTTCCCCTATTAGTCTGCATGCACATTTCTACAACTGT
TTGTTTGCTTATACAAGAGGAGACACATTTCTCTCTTATAAATCTAACCACTATATACGC
ACAATGCAATATGTACATATGTGTGTACATATTGTGAGTGTGTGCTGTCCATCAAGCCAC
ACACATAGCCGTACCAAACCATTGGCTTGGTTGCTGATGATGACATATGAGTTCCTGGCC
TTGGTAATGGCTGTTAAATCTCATAATTACACGCTTCTTTATTGCAATGCATAATGACCC
CACAGCACTATTGGACAATTAATTAAGATTTTCAGCCCAGGCTTTTTCAGGCCCAGATGA
GGAGGTGGAATGAGGTCTAATGTTCTTGTCTTCGAGCTAGGACATTAAAGCATGGTGCTG
TAGGAAAGAAGGTTGTCTCTCTGTGTGCATTCATTTTcatctttgtctttctttctgtct
gtttatgtctctttctctcactctctctgttc
>NODE_351_length_663_cov_7.710407
CTGTGTTCATTAACCAATAACCATGTCTTAGAAATCTATCACACAGCATAAGTTTGCTCT
GCCATAAGTCGTCAAGGCAGTGAAAGCAAATGAACTGTCACTTCTCAGCATATGTGTGTC
TTCACTAGACAACAGTAAGAATTTTTCTAATGTCAAGAGCAGAGCTTCTTTTTTCTTTCT
GCGTCTCTTCACCCACCTTCCCTCCACCACTCCCCTCCATCTATGCATTCGTGTTGTATT
ATGAAAAAAGCAAACACGATTATTTTTGATTTCCCGTTTGCCTGAGCAGTACATTTGGCC
CACCCCTCTCTCCCCCGACCCTCTTGATTGAGGGCTAATGAAAAAGCTGTCCTGAGCGTC
GCTCCCTCCCTGTATCCATTAAGAATAATTAGACGGGAACAATTTTGATGCCTGTAACCT
CGGCGAGTGTGGCTAATGGTGTTATAAATTGCTCCTTGTCCTGGGCCCTGCAAGCATTGG
CGCGCGGCGGTGGGGGCGAGACGCTTAATTCAAAAGCACTCTGTCAACAGCACTGATTTG
TGTGGTTAATGAGAGCGTTTAAAACAACAGGCGCAGCTCATGCATCCTAATGCTGATGGC
AGGAGCAGGTTCGATAAAGAGGCTTGTCCACCATAATTAGCTGCGACAAACGCCCAGGAT
TAAGAGACAGGGGGCCGAACATAGTGTGCCCTCTTAAAATGAGCCCCGTTTGCTCTcgct
cttgctctgcctctctgtgactgactctctccttatatcctccttaacagcaggactaac
tgcttttttctgtcatgagtctctttt
>NODE_352_length_577_cov_8.142115
TTCTCTCTCTCCGTATCTCTGTGTCTATGCTCAGCCCATTAATTGTGCCCGAACAGTGCC
ACATGCCTCAATGAAAATAAATTGCTTTTAATTTAGGCTTTCCTTTTTGCCACGGCCGGC
ATCACTTAATTTCATTAGCTCTGAACCTGTAGAGCGCTTTTTCAAAAGCGTCATCTCATG
GACGCACTTGAAAATGAAAAGAAGCCTCTCTTTTTTTTCCCCTCCTCGCTCCCTCTCTCC
TCTCTCTGCGCTCCTCAATTAACAGAATCGTTTCCTTTCAACTAAAATGAATGTTATTGA
AACCAATTAGCATGGACTGGAAAATCTCTCGTTAATGAGGGGAGTGTGGGTGAGTAAACA
GGAATGAAAAGATGAAATTAGAGAAGAGGCTCTTCTTGTTGGCCTGGAATAATGACATGC
TTAGTCGCCTAATTGTCTGGTGAAAAGCACCGCTGCGATAGTAACAGATTGCGGTGTTCA
TTAGGCAGCAATGGGCCACCTGCTGCTGGGGCGGCGAGCCCGCAGTCCCCGTACACGTGT
TTATCCCAGGGGGCACTTTTTTTTGGACACGACGCTCACTATGAAAAGCAAATGAGCTTG
CCAATATGCTGCAATGTTGTGTCCTTATTGCCAAGGCACAGAAGCATGATATGTCAAATC
AAATGAAATGAATgaaacccaatagtgtgaagctggagggtttcctctttctttttttga
t
>NODE_353_length_542_cov_11.883764
GACTGTTTATCAGTCGGGCAGAATAGACGTGTATTTGAGTAGCTGGAGGGAAGTTTAGAG
GGGTTTTATGCAGCCGCGCTGTAGAACAGCCATGTACATCCCCTTCAGCCAACTGACCTC
GTCGGGTCATCAGGACTTAAGTAAGAGTGAAAGTCGCTTTAAATGGAGCGAGGCTCCCAG
GGACCCAGCCTTGGCTGAGCAGCTGCTGCCAGCCGGCGACTATTACTTTTCCAGGGGCTG
ACTTTGATGTTTTAACAATCCATACATATTGATTCAGACTGATAATAAACAATTTGATTA
GCCTCTTTCTATAGGCTGTCATTTCAATCACTTTCAGAGCTCCGATGGAGTGGAAGTGAG
GGGCCGTGAAGGGAGGGAGGGATGAGAGGAAGGCTGGAGAGATGGAGAGACAGAGAAAGC
GGCCAAAGCTGAAAGAGAGGGTGGAGGGCCGGAGCCCCCTCCTCAGACAGAAAAAGGAAT
CCAGCCCTGATTAGGCCTCTGCCTTTGGTGAATTGGACAAGACAGCTGAGCTGCCAGGTT
ATTAACTCCCTCAGAAAATTCTCAGCCCTCTCTCAGGCCGGCCTGAATACTGCGATCTGG
ATCGATAAGCAATCTCCGGTGTGTACCAAATGCCTGCTGGATTCATTTGTCTCCCAGCAC
CCTCTCCCTCCGCTGGACAATACAcc
>NODE_354_length_670_cov_4.180597
AAGGAACAAACTGCGCCTGCGCAAAGGTCAACGCCCACATGCCTGGAGAACAAACCAACT
TCTCTTCTTCCACTTTGTCTCAACGCTTTGCTGCTTCGATAAATAATGTTGAATTTTCTG
ATATTGTAATTAGACAAAAAGACAGACAGACGTATATAAAACGTGCAGCTTCATTTGCTA
TTCTTTCCCAACGCTCTCCTGCTGCAGTGGCAGATCCACCACAAGGGGGCGCAGTTGCCC
AGACTATGCTCCTTGTGCAGGTTGTCCTATAGCTTGCGCCGGATAATTATTTTAGCTTTA
AGTGCACCTTATTTGGTCCCAACATGTTTTAAAATCTTACATCCGACTGCTACTGTAGCG
CATATATCCGCAGATTATTGGCAACGAGTGTCGCAGGATGATGTGTTTGCTGCAGATGCC
ATTTGAAAATATAGGCAGTGTAAGCACTGTAGAATCTAATTATTTCTTTGCAAAACCTAA
TTAGGCATTAAAAAAGGTTAACGCCAGCGCCTGAAACGTTTTTGTTTAATAATCCCATTA
CTGACGGCTCATCATGTATAAAATGGTGCAGGAGGACACTAAGTTTCCACTTGTTAAAGG
GAATCTCTGAGAAATAGTCGCAGGTTTTTTGACACTATGTGCGACTTGGAAATTAGGGCT
TGTAATTAAAGCTGCGGAGACTCGGCGCAGCGCACAGAGTAAGTAAGGCGCCGTGGCTTG
CATGCGTTTTCTCTGTTTAAATTATGATTGTGCCTGCCTGCTGTAGCgtgttgccactgt
tttctgctctttctttttcctctttgcaatgtcg
>NODE_355_length_618_cov_4.935275
AAAACTTTGTGCAGAAAATAATCACGCTGAGTGGATTTCAGTAAAAGGGCCGAGAGAAAA
ATGTCATTTAGCATTCAAGATTTCCATTTGGCCGCCTGAAAGAGACTTAACGCCAATTGT
CCTGCTGGTCATCTCACAGGATGGAATGCAAATGTGGAGGTCTATAGGGCCTGGTGCGGG
AAAGCCATTGATTTGAGATGAATACAGTGGCTACTCTCAGGCCCTTCACAGTTATTAGGA
CTAATAGAGAAACATAAAATAGTGAGAGAGAGAAGCACAGATCGGCACAAATGCTCTAAA
TAGCTGGCTACTCCACAGGCCTCTCGGAGAGTTTGGCTTGCAATTTGCATTCCTTTGTGC
GACAACTTGTAATCCTCCCCTCAGCATGCCAAGAAACACACAACAGATTTATTGTCCCAG
TCAACAAATCGTTTAGGTCATCCCAAACCTATTACTGCCTAATGCAGTGGGAGCCCCCTC
CCCTGCCCCAAGCCACATGCACCGCCTCGTCTCAACCACCGGAGACTTGCAAACACAGAC
CCTGCATGGCCGGGGCCCCACAGCTCCAGCGCTTTGTTGGCCCCCCGGTCTATTCAGCCT
CGGTGCACTTCTGGAGCTTTATACCTTCTCCGAGCAGCTTGGGAGGTTGGGAGGGACACA
AACCATGGCTGGGGAGCAGACAGTTTGGTGTCGGGACAGTAAACGGACTTGAGGTTTCCA
CTGCGGGCCCACACAGGCTGTGCTGAGAtttcacacgttcag
>NODE_356_length_145_cov_2.172414
ACGGGAAGGTCGTAGAGACTCGGGACCTAGACCGGCGTCTTCAGCATAGCCAAATTAGGT
GGGGCAGGTGGCATTTCCAGGTGTCTAGCACATCTGGTTCCGGAGATATTGGCCAAAACG
TTCTCCCATTCACTGACAATGGGATGTGCATATCGCAGCCAGTGTGGAAGCGTTGAATCC
AAGATAAGTTCCCGCAGAAGGCGTTTGAgagcgcgtttcagaccgctctgagttgattgg
tataggtttgtagtgacacttttttgggtcccgtagtatgggacaaccc
>NODE_358_length_340_cov_7.544117
CTTGCAGATGTGCCCCCTCACTTGGTGAGCAGTGTAGTTGATCTGTGTTCATATGAGTTA
TTTTGCTAATTTGCTTGATGCAGACACAACACTGACTTGCTCCATCTTATAACTGAAGCT
GCTGAAAGGGTTTAGTGTGTCAGTCTCCATTCATCAAGCAGCCAAAAGTTCAACATTCTC
TGGGCCCTTTTATCACTCCCAACACAATGTTTTGCAGCTGCACGTCAGGGTTCAAGAACC
AACGTTGTGATGAGCTGGCCAACCCCTGCGATTACTTCTGTCAGAATGAGGGGATGTGCA
CATTAACAGCTCTTAACAAACCACGCTGCAAGTAGGTCCCTCTCACCTCTCCAGCTGTAT
TCAGAGCCCACTCACCCCCTTTGTACACACCTCCACCCCAACTCCATCCGGCTTCATTTC
AGCCTCAATCCAGTGTATGGGCTCTTTGTCACGGTGCCTCCTTGTAGCAACTTATCATGT
AATg
>NODE_359_length_298_cov_6.694631
AAATTCTGAAGGTCGGGCGTAACAAGAGGCACCTTACAAGGGTCACAACCTTTTCCTTGC
TGGGTGTTTTGTTCTTTGTACCCCCCTCACAACATCACCTTCCCACCTTTGTGTTCACTG
GGGGGCAGGTGAGTGGGGGAGTTGTGTTACATCCCTGTTTATCTGTTCATGACCTCTAGC
CGGCAATTCTGCACTTGATAAGAGGAGGGCTCGCCTCATAATGTGCACGGCAGCTGATAT
CAGCCCTGTATCCTTGTGAAATTGATTACCAAGGCCCAGGGAGCGTGCAGAATATAATAA
ATAGAGATGACACATAAGGCACACATGGACTTGTAGGCTGATGGGTAACACCGCCTCAGC
AATTACCTGCTACCCACTTAAAACAGGGGTCATGCAGGGCAGGTTGGCAGTGGAAGGAGT
TATGGTTATTTCTTATTTTCTc
>NODE_360_length_605_cov_5.418182
CTGTGCATCGCTCGAAAGCATCTAAATGACCAGTTGTGCGTAATGCGTAATAGGCCTATG
GCCCCTCGCCAAAGAGGGAGTTAACGGTGGATAACACAAACACGTGAATATGGATGTGTC
CCAGAAGTTTTATGCTTCTGTCATTGTTCCTCGATGCGGATTTTAAAGATCTGAGGCGGT
GAACGAGCGATCAGTCAGGAACTAGTATCCCCCCATAAACTTGTGCCGCCGTCGCTTATT
TCAATCACGTAAGACCCCTAATGGCGTTGTCCGGGCGAGGGTGTTACGTATATCTGTACA
AGCTTTCCCTGACAAGCCCGGCTTGTTGATATTTGTCTTTTACTGTAGAGCCACCAAGGT
GTTGCCTAAGAGAGTTTAAGCACGCCGATATTGCAAAGGGTTATTAGATTCATAAGTCAG
CGAAGTGGTGGGCGATCTACTGAGCACAGCAGAAGTTCTCATATGATGACTTCAAACAAG
ACACATTACCTACCAGCATCTGTTGGAGTGAGTGGATATTAAGACACTTCTATCTCCAGG
ACAGCGTAGGGGGAAAATGGTAAGTAGCAATGGAAAACACACAGCAATAGGAGAAAGGGG
GGATGATTACCAGTTAAATAGTCGTGCTTGCTGTTTGGTCTTGGCAACGCATTGCTTGGA
GAAGGGTTGGACTCTGTGGCTACTTGAGAAACTCAGTATCGAGACccgtgtctgatgagg
ctgatgttgacaaagcttgtgtgaaaaaa
>NODE_361_length_517_cov_8.690522
GAATAGTAATACTTTTCCTCTTAAACGCAGCCTGATGGAATGTTCTCAGTGCAATAAATT
TTGCCGAACACATTCTTTACCAAAAGCCAGATGCACAAGACAGGATAAAGGGACAGCAAC
AGAGCGAGGCATTTAATGCACGGCACCGAAGCCATAACACTAAGTAGATGCTGCCCACTT
AAATCTTTACATTCTTCATTCACTTTAGCTCACCAAACACGACAGTCCCCATAGGCGAGT
AATGAATAATCATTAGCAAAAGGTCCACAAATTATTGATGTAAAATAAGCAATGATTCTT
TTTTTTGTTTCGCAATTTATTGCCATTAACAAGTAACTTGCAATCCAATAAATGTCAGCA
TGGCTTTCAGTTAATTAAAGGGAAAGATATTATACAGTAATGCAGGGTGGCGTTTATATC
TCGATTTCCACAGACTGCAATTTACTGCTGAGCCTTTATTTGAAGGGACCCACAAATAAT
GGCTATTAAGCCGTCAGGGGATGGACAGGGGATCACATTAATGAAATTAGATAAGGCGGA
ATGGTGATCTACACAGCCTGGACTCTGGAGACACACAAACCCGCACAGACATGCCGCACA
TGAGCATGACAAATTAGGACTGCATGCTGTTTAGTTTCCTTTttccgtttcgtttttatt
c
>NODE_362_length_366_cov_13.748634
TACTTTACAGTAGAAATACTTAAATTAGCAGTATACTTTTTAAAAAACTAATACTTACAC
ACACACTGTCAATTATACATCCACTGAAAGGATCATATGATTTAGTTCTGATTGTTCTCT
TCTGTAACGTCCAGGATCTGCTGGCCTGAGATGAACTTGCGATTACAACCTGTTGTAGTC
TAGCTGAGCTGAACGCCTCATAAGTGGAGCTTTTGCTTTTTTATTGATCTCTTTGTTTCT
CATAGCTGGAAGGGCACAATATTTTCTCCAACCTGAATTCCAGCGAGTACGAGCAGGTGC
TGGAGATCATCCGAAAGGCCATCATCGCCACGGACCTTGCCCTGTACTTCAACAACCACC
AGCAGCTGTCGGAGCTGCTCACCTCGGGTGTGCTGGACTTTAACAACCACTCGCACAGGT
CAGACCATGACTCACACAGGTGCACAGGTTAGGTCTGGATTCAAACCAGTTCTCATAGCA
GTGAATACAGAGAAAagcaaacctggcgtg
>NODE_363_length_346_cov_5.034682
TGAACGCGGCGTGGAAACCCAAACGCACCGAGGGGTTCGGCTCTCAGCGAGCCTCCCCTG
AAGTCGGAGATGCACACATGAGGTCTGTCTGCCTGGGTGGTCTCTCTACTTTAGTGAGCT
GTTGCTAAGCAGCTAATAATAGTCGTGTTTGCTGAGTAATTTTTGCCCTTCTGGAACCAA
TCAGATGCGAGAAAGTCCTGCGATCTGACAGCCCCAGAGGCGGGATCTCCAGTCTTTTTT
TTCCTCCTTTCACCCCTCCTCCTTCTCTGCCTCCAAATGGAGAGAGGTCTTTTTCTCCTC
TTCTATTGAATCTCAGAGTTGGCCGTGACGCGCGGCCCAGGGGAAGACCACATAGATCTC
ACCAGAATGCTACGACCATCGAGGTTTCTCACCCGACGACTCGTGTATGGGAATCACTCC
GTGCGCCTCGCTTTTTGAGAGAAACTTCATTTTTTttaagagacacggtgaatgcggtga
aagcggcgga
>NODE_364_length_306_cov_3.405229
AGGGAGAAGTGGGACAAGAGAGAGTCAGAAAGAGGGAGAGAGAGTTGAGCCACAGAACAA
CGCTGCTGCGAGCAGCTGTGGCACTCCCAGATTTCCCCCTGATTGCTTTCAGCTGGTACT
TGAACCCTGGGCCTTTTGGGTTTTGGAGGCCAGCCCAGACCCCACAATCCCCCCAGCGCC
CCATCCAGCTGCCTGACCCCTCCCTGACCCCGCGCCGAGGATAGGAAAATACGAGCCGTG
CCAAGCCAGAGAGACTCTTTTATTTTGCCTGCTGGCATGCTGCCGGTGACCAGGGCTTAC
ATAATGGGAAACATAGCAGGACCCAGGAGAAACAGCCCCTTGCCCCCCTTTTTCTTTTTC
CTTACCAATCGATCCTCCCCTTTTCTCCCCCATCTCCCTTTCGCCTTCTTCTTTCGTTTC
TGTTCCCACTCCGCTCCGCTCCATCCtctt
>NODE_366_length_366_cov_5.650273
AAAAACAACTCTCATGCTCCCTGACCTTATTGTCCCCTTCATTCAGAGCTCACAGCACCT
TATTCCCCATGACAGTGAAACCAAAGCTATAATGGCCGAGCTCGTATGTGCGTGCGTGAG
CTTGTGCAGATGTGTGCTTGTATGTGATAGAGTCATATTGCCACTGGTGTCGTTTATGTG
CAACAGTGTTGTGTGGTTGTGCCGGACTCGTTCTGCAGCTCAGTCCTGTACAAACTGGGT
TTTTATGGTTTGCATTCAGGCCCTGATACCAATTATGCAAACTATTAAAAATTTAAGGAG
GACAGTCTTTTATAATTTAATCCTAAAGTAATAGATTCTATTAAAAATGCATGAGAGGAG
CTTTATAGATGGAGCTAGAATTAGTGTCTATCAAAGACTCCAGTCAAGGATGCAGGGAGA
ATGGGCAGCAGGAGTGGCGGTATTGCCTCATTATTCAAATAGGATATGATTACCATAGAG
CAGGAGTCCCTCAGAGCTGAAGCAGAGCTa
>NODE_367_length_365_cov_6.312329
CCTTTCTTCCTGTTTCTTTTTTCTCTCTCTCATTTTGTTGTTTCTTTATTTTAGCACAGT
AATGGATGCTAGGAGAGGAACACACAAACCATGAGATTCTTGGAAGAAGAAGGCAGACAA
ACCCCCATCTCGCTCATAGCTATGTCTGGATTGCCTTCTGCGCTGAGATAGGAGTCAACA
TGTTTAGCGACATCAAAAGAAAACCTGATACCTTAAGTATAAGAAGATTAACACTTGCAG
TGATCTTGAGCTTAGGCTTCTCCAGGACTTTCAACAGACTGTGCCAGAAGGGACAATTAC
CGATGAATTGGCACCAACATCTCGTAGTTATTTAACAAAATCTGGCACAGTGTATAAGCT
CTCGTCCTTAAGACTTCCTTTCaagtctggccccggtatcagaaggctaacagattgggg
aatgtgacgagagccgacagcaggggaatctgcaggaacactaaaagagggaggagggaa
taagaaagcaagtaagcaagaaagaaaga
>NODE_368_length_389_cov_8.154242
AGGAAGATGTTAGAAGAGAAGAAGAAATAAAAAAAAGTCTCATGCACTAGAGGAGAACAC
GCACTCACACCCCACAGTGGCAGAAGCGGTGTTGGCGGCAGTGGCAGTAGTGGTAGTAGT
AGAAAAGGCTACATGTGTAGGGCTAGAAACATTGGTTACATCGTGCTGTTGTTGGCTGGA
GTTGGAGGCCTGCCGCCTTAGAGCCCCCTGAAAGGAAGTTCCACTCTGGAACGCACTCAC
TACATCCATCTGCAAAGAATCAGACAGCGTGACAGGAGAAAGCCCAGAGGAAATAAAACA
CAACACAGCCAGAGGAGAGAGAAAAGAGAGAAAAAAATAAAGAAAAGGCACCAGTAACCA
TAGAAAATGTCACTTCGAAATTGGATTTAGGCATTATAGTTAAAAGAAAGAGGGAAAAGG
GGATGATTGGGTTTAAAGGCACTGATCGGAGGGAGCTGACTCCAAAGTCTGACCTCACTT
TCACTCTTTTCTCTGCAGAATCCTTCCATACTTCCAACTACAGCCATGCCAAt
>NODE_369_length_628_cov_7.124204
AATACATAGAATCAATAAATGTCGATTTGTCAGATTTCATCTGCAATGTTAAATGTTCAT
TTACTAAATTAAAGCAGGACTATAAAGGCAAACACGTGGATTAAACTCCGACTAGGATCA
AGATCCTGTTTGAGCACAGAGATGGTCTTGATGAAACACTACACTAAGAACTTAGCAGGA
AATGATGTCTTTTCGGACTGTTGCCTCTTTGCAAATTTAAACAAAAAGCAGATTCATTCC
AGAAATTGCGAAATAAACACAATACTGACACAAGGATACCACAGAAATTGTAATCTTGTA
ATTCAATGTATTCACATTACAACATCCACATGGTTCAGTTTGTGACAACGTCTAATGATC
TTCAAATATATTCACTGTATGATACATAATACCAATATAGGCACTTCCAGTAAGTCTGGC
AATATTGAAGCTACAGTATAGTGTCTAAATTACAAAATGGTAAAAATAAATAATGTATAT
CTAAAAGAGTTTTTGTAGTTTTAAAATTTCTTTACTGTACAGCATATATGTATATTGTAC
AAAATGGAGCATCGACCTGCAAGGAAATCAATTATTTTACGTTCACAAATACTGTGTATT
TGGACATATTCTTCCTTAGTACATGTGGTAAGTGCAAGGTACTAGTGAGAAGAAAGCAAT
TCATTATTTAATCATGTGTCAACTATATAAAAATACTCATCTCATTTTGTTTacataatt
gtaaagcttgtttggttcccatggttacaattattgtacacgtgtgaataag
>NODE_370_length_492_cov_5.536585
TGCGATCGCGGTGGCAGCAAATGGGGGGGTAGACACAAGTTTCATGTCTCTAGCACTGAC
CGTTTTTCAAAGGCTAACCCTAACGCTAACCCTAACCCTAACCCTAACCCTAATTCCAGC
CCTTAGGGATAGGGTTGGCCCATACTACGGGACCCAAAAAAGTGTCACTACAAACCTATA
CCAATCAACTCAGAGCGGTCTGAAACGTGCTCCCAAACACCTTCTGTGGGCACTTTTCTT
GGCCTCAGCACTTTGAAACTGGCTGTGTTTCTGCACGTCCCATTGTCAGTGAATGGGAGA
AGGTTTTGGCCAATATCTCCGGAAGCGGACGTGCTAGACACCTGGAAATGCCACCTGCCC
CACCTAATTTGGCTATGCTGAAGACGCCAGTCTTGGTCCCGAGTCTCTACGACCTTCCCG
TCCCGAGATACAGCAAAAAATCACAGGTTACTCCCACTTCCTGACGTGCTAGAGGCTCGG
GAGTAGGTTCGGTGCGATCGCGGTGGCAGCAAATGGGGGGGTAGACACAAGTTTCATGTC
TCTAGCACTGACCGTTTTTCAAAGGCTAACCCTAACGCTAACCCTAACCCTAACCCTAAC
CCTAATTCCAGCCCTTAGGGATAGGGTTGGCCCATA
>NODE_374_length_789_cov_7.150824
GGTGAGTGACTCGTGATATCGAGTGAGAGGAGGAAGGAGAGGGAGCTGACTTGGGGGGCA
TCGTAATGCTGCATTGCCGGGGGATCAGGGCAACTCGGGGCACTGCCGGGGGATAGGACA
GAGCTATCATGTCGCCCATCCTTCTGACAGGCGCACCCGTTTGATGGAGGGGCTCTCGCG
CTCGTCCAGGGCGGGCCGGGCCAGTCCCAGAGGTGAGTGGAACTCATTCCTGTGCTCATC
ACGGTCGCTGCCCTCATGGGAGCTGCTACAACTGCTCAGGCTATCAACAGGGGAGCGTCC
CGAGTCCTGGCGGGACGAGGGGTTCTGGGGAGGTGGTACCCCACCACCGTAGCCCCCCGG
TGTGCTGCTGGTGCGATCTCTAGGAGGAGAAACAGGTTCGGACTTGATGTGCAGGCTTTG
AGCAGAGGGCAGGGAGAGATTTGAACCCTGACATAAGTGAGAGCTAGAGCAATTTCTGTT
GGAAGGAGAGGAAACGCAAGAGGTTACAGAGTTACAGAGCAAGAAACAAAGTGACTCGCA
TGCAAGTACGCATACACACACACTTGTGAGGTGTCATTTGTGTTCAAGTGAAGATTGAAA
ACAGTAAAGGAGTCTTAGATATCTGAGTGTGGCATCTCAAAAAAACCCAAAAACCGTATG
TGTTACATCATGCATATGCCAACAACACCTCAAAGTAAGTTCAGTGCGCTCACCCTAGCT
GGCCGAGGGCTGAATGCTGCATGTTTTGAAGGTGTTGCTGTTGCCACCCGCTCATTGAGC
CGAGGTGTAGGGAGCTGCCACTGTTGAAGCCGGACAGGGAGGACAGGTCTGCACTATTCA
GTGAATACTCTGTGTACAAACACAAAGAAAGAAGACACAATGTagattatagattgttca
aagaagttcaaacaaagtctcacagagaacaca
>NODE_375_length_312_cov_1.746795
TGGGATTGTAGTCTGTACATATTTCACATTTTTTTACAAAATTTTGTGCCAAGCCTGGGA
GGAACGGGTGCCACCAATGTGACAATGCTCTCAACATCTGCCTCGGGCCCACATGCCCTG
GCCCATGAGCCTCTTGTAGGACTGAGTTCCTGATTCCTGGAGGCAGAACCGGTCGTCCGT
CTACTGCTCTCCACAATCCTTCCACCTGAATTGCCCCTCTCTGAATCCACACAGTCTTTT
CATGCTGAGAAGCTTTTTCCTGTTCTTTTATTAACATATTTACATCACATTTAGGTAAAA
TATCCTGTACTGTGTTTTCAGTTTGGATCATTACAAATGTGGGCTGATATCCTGCCGCTC
TCTTTGCTGCCTCATCAGCTGCATTATTTCCCCTGGCCACTAGGGTCTGTGCTTtactgt
gaccttgacacttcaccactgccacttcctttggta
>NODE_376_length_484_cov_6.727273
CTCATTTGTACACCTCTGGTAGCAGCTGCACACGATATTCCACAATAACAAAAGTGTGTC
AGTAAATGTCTGTGTGTGTGATCTGCATCGTGAGTCGAGGTATGTGTGTACATGTATGCT
TATCTGGAGCTCCGCTCAACAATCAACCGACCCCCCACTTCAATACACACACCCACACAC
ACAAGGCTACTTCAGAAGCCGAGCCCCAGACAGGGTGAGCAGATCAATCAATTACATCTC
TGCTCCAGCAATCAAACAAGGTTATTATCAGGCAGCAGCTCACCGACCTGGAAAGGCCTG
GCCAATCAAAGGCTGCTGTGATGTGGGGGCTGGCACTCGCTCATGTGACAGTAACACAGA
GTGGCAGCTCATGTTGTCAAGGGATAGAAGGATGGAAAGAGGTAAGACAGACAACTGAGG
CTGAATTCAAAGCAAGAAAACGAAGGATGTGTGGGGAACAGGAAAAAAACAATATCTGTA
AATCACCCATCTCTGGCAATCTGTCTTCACCTTGACATTGCTCAAAGGACAAGAGAAGAT
AAGAAAAACACAATACAGTTCTTTGTAAATGCGTTTTCTAATTTTTCTGGATTTGAATGT
GCAGTACATCCCCGTCatgtttcctgtc
>NODE_377_length_506_cov_10.624506
TGTTTCAGGGCATTATATCAAAATAGGAAGGCTGTCGGCCATTTCAATAGTTGTTGTCCT
CAGTCTATTGCTTTTGGTGTTTTGGGAGAATTCCAACAAGGACAGGCTAAGAAGTCTTTA
TCTCTTTTTTTTAAAAAAGACTCAAGCTTGCTTTTTGTAGACCTGTACCATATTGTGCTG
CTGAGGTGCTGGGGGAAGGCTCAGGACTGGCAGTCTGAGCTCACTGTCACCGGCCGCCCT
TCTTGTGTTTCTGCTCTAAACCCCCATTGTTCTCTCGGCTTCTCTCCCCTTGGTGTGTGT
CGTCTCTGGAATCTGATTTGTAGTGGGTGAGGTAACGTACGTGGAACACTTAATGGACGC
AGAAGGCAAATCGAGGGTAAGTGCAAATACATACAAATAAAACATATGAATAAGCCTAGA
CAAACCTGTGTTTGTCAGCTGTGGTTTCTTTATTTACATTGTCGGGAATTGTTCAGATTC
AGAAACCTGGTGGAGTGTGTGAGATGGTGACATGCCGGAGGCGTGTTTTACTTGGTGTCG
TCTGTGGCACTGACTTGAGGCCATCCTGAAGGGTTGATGCTCTTAAAACAGGACTTCAGC
TTCCTTCGTAGTCAATCCTGTGGATTGCAGTAGCTGACAatgtccctttt
>NODE_378_length_347_cov_15.025936
GCCAGTGTCATAGTGCTGAGGCCAAGATAAGTTCCCGTAGAAGGCGGTTGAGAGCGCGTT
TCAGACCGCTCTGAGTTGATTGGTATAGGTCTGTAGTGACATTTTTTTGGGTCCCGTAGT
ATGGGCCAACCCTAACCCTAAGGTCTGGAATTAGGGTTAGGGTTAGGGTTAGGGTTAGGG
TTAGGGTTTCGGCCTGGGGTGAGGGTTTGGGAAAACGGTTAGTGCTAGAGACACGAAACT
TGTGTCTACCCCCCCATTTGCTGCCGCCGCGATCGCGCTGAGCCTACTCCCGAGTCTCTA
CGACGTCAGGAAGTGGGAGTAACCTGCGATTTTTTGCTGTATCTCGGGACGGGAAGGTCG
TAGAGACTCGGGACTGAGACCGGCGTCTTCGGCATGGCCACATTAGGTGGGGCAGGTGGC
ATTTCCAGGTGTCTAGCACGTCTGGTTCCGGAGATATTGGCCAAAACGTTCTCCCATTCA
CTGACAATGGG
>NODE_379_length_291_cov_4.254295
CTAAGCTAGCCCTGTAACCTTAGCTTGTATTTCATGTCCTCAATTACACACACACATCTC
TACAGCATTTACCATGAACTTAACACCAGATGCATTACTACATCCACACAGTCTGTCTCT
AATTGTTTCTTTGAAATTTTCTTATCAGACATAACAGTCTGCATAACTTACACACAGCTT
CACAGAACCAATACACCACGGTGTGATATTAGCTAGCAGGCTAAGCTAATATTTTGCCGA
CTATGAATCTCACCGTAGCGTTGCTCAGAAAAAAACTATAACAAGGATGTCGTGCTCTGG
TCAAATTCTGCTGTTCAAGTTGTTAGTACTGCATTTCTTGCCAAGCTTTTGAAAAGGCTA
CAAAGCATAAAAGTCCTCTGAGAGGATGGTGGCTCTGCTAAGGTCTCTGGCATTCATCCA
AAATAAACGGACATA
>NODE_380_length_407_cov_6.798526
ACCAAGGTGATAATCTATAGTGTCAAAGGAAATCAGGTAAGTTACCTTGAAGACATCACA
TAAATGCCACTGAAAGGAAAGAGCGCTAGACATCCCCACGGGTCTCCGCAAGACAAAGCC
CGGCGAAAATGAACTTGTTTGAAGTCATTAAAAACGGGGAGAAAGAGGATGAGATGCGGG
CAATGTCACATCTCAATATTCCGACTTTGTTCCATTGCGCAGGCTCGTTTTGGAGAAGTG
AGATTTAGCGAACAGGAGACGGATTTAGAGAGAAAATCCCTCACATTTATCTACATTACA
CAGACATTTTCAACAGGAAACAGCTGGGGCAGCATTTGCCTCCTACTCGTCCTAAGTTAT
TCATTAAGGATTTTGGGCACATATTCAAATAACGTCATTTCTCTTTTTTCTCAGAACGGG
ATTGAATTTTGATCTCTCTAAGACTTGGTTAGTAGTTCAGATCAAGATAGAAAAAGCGGT
GCTGCCCCACCAGCAGCAGCTCTCACTCACACAGCACACTATTTTATGCCCTGGAAGCCC
GTGAAGgagaa
>NODE_381_length_416_cov_9.153846
GCCTCTATGACATTTTAACTTTTGAGGTGGGTGAGGGGGAGAGGGGGGGGGGAGAGTGTA
GAGTCTTTGTTAGTAAATCCATTAATATATAAATGATGAAACCTTTACCTGCTCCCAGTT
GCTTTGGCTTTCATGTTGTTGTTGTGTTGTTGTTTGGATCGTAATCAGGTATTAATGCCA
TTCTGTCTGAACTCAAAGATGGCAGGCTGCCTGGTAATTCATATGCTTGTTCTCTGATGG
CATCTGTCGAAGTGTGCTCTCTGCATATTGGTACATACCCTATGGGAAATTTCAATCCAG
CCCCAGACTGAGTGGGATGTAAGCAATTTCTTAACTGGGACACTTGCGTGAAAACAGAAA
GAACAGAGAGGGAGAGAGAGAGAGAGAGAGAGGGAGAGCAGATAGAGGGGGAGAGAGGAA
GAGACAGAGAGGGAGGGAGAGAATAAGTTTGAGGCCAATCCTACTGTGACGAGCGGTGAC
AGAGTGAAGAGGCCTCAGTATACCGCCTGGCTTTATTAATTTGGGACATATGGTTCacac
aaacaaaaagttacggcgcg
>NODE_383_length_369_cov_9.455284
CCCCCCTCTTTCTTACAAGTCAAATCCTGGGAGAGGTTGATGTGAAGACCAGGCAGAGCA
GGGATGTGAAGAATATAAACACAATTTTTTTTTTATTGTCCAGAGGGAAAGGGGGGGTGC
CGGGGGTTGGGCGGTGGGGTCTGTAAAAGAGACGGGGACCTTATCACAGCCCAGCAGCTC
TGTAATTCGCCGCCATGATAAAGTGGCAGCGCGGAAAACCTTACAAGGCTGGCACAATCC
AAAGACGGATTAGGTTTTTCTGACATAAGCTTCCTGAAAAACTAATCAATCAGCCCATGC
AGTATTATCAGAAGCGTGAGATTAAAGAGCTGCTCCTAATCCCCCCACTGTACATTTTAT
TACACTTCCCAGTGTTAGTTGCCTTTAAATATACAATAAATAAATAATAAAACCAAACCT
AATTGAGCATGGGGAAGGGGAAAAGGGTTAAAGAGCCCTTAGAGAGGGAATTTATGTAGA
ATTTGTGTTTTGTTATGAagacagggataaaac
>NODE_386_length_467_cov_9.997859
GAGAAAGTCTCAACTGCACAACACGAATCTCCCATCAGTCTCCCCACCGACCACTTGAAA
AGCCACAGAGCGACAAAAAATATTGCTGAGAACAGGAGCAGCAGATGAGTGCAGACTGAT
GAAACAGACTAACAAACTAAGTTAGATGAGAAAAAGAGAGTTGAAGTAGCAAAGAGGGAA
AAGGAAGAGAAGCGAACAACACAAAGAGACAGAGAGAAAGCAGAAAAAAGATGGCACTAT
GATATAGAACAGATTGTGCTGATTCTACTCTCTCTCTATCCGCCTTCCATCAGTGCCCCC
ATTCCTCAGCCAGACACTTTCTTAAGCTAAACTAAATGGGCTAATTAATCTGGGCTAATG
GTGGGTGACAGCAAATATGCTAGCACAATTATCACCCTATTAAAGATTCATATTCCAACA
CATAATTGAAAATGAAAAGGTGGGGTGAAGGGAAGATGGGTGGGAGTCTGTGCCCCCAAC
CCCCACACACACATCCAGAAACTCAGCACCACATCTTATGAATTGTTACTTCAGCAGTGC
ATGATGCAGTATGATTTTATGGCTCCAGACGTTTAATTATTGGGATTGGGCAAAAGTGGG
TAAATGAATTa
>NODE_387_length_462_cov_4.432900
CTGCCGCAGGCACTCATGCGTCGCCTCCGCACCACGACACACACCAGACACTGTTCTCTT
GTTCCCCAGATCTTCTTCTGACCTTTCCACCTTCCTCTCCCCCTCCCACACTAACACACA
CACACAACACTCTACTGAATCCATGTTTTTCCCTTCTAGCTGGACAGCTCTCAGTCCCTG
CTCTGTCTCTCTGCCATCCTCCACTGTCCCGCATTCCTCTCTCTCTCACTCTCCCTCTCT
TTCTTACTCTCTCTCTCTGGCTCAGACCCCGAGGCAGCTTGTTAGTGGGGAACTAAATAT
TGATTTGGCGGGCCTGTCGATGCCGGGAGAATGAGCTAGTGTCCACCAGAGACCTCGGCA
CCGGCAGCCTGCTATCGACGTTTTCCGTGGGCAGAACAGGGGTGGTGGAGGGGGGGCTGG
AGCTGGTGTGCAGAGTGGAGGAGGAGAAGAGCGGAGTATGACAAGGCTGAGACTCGCCCC
CAGGTCCCTGTGGGGACCGCTGGGACCACCGCAGTCATCCCCCCTTCACTGAAACAGACT
TTTTCTATCCCCTTTCAAGTCCATCTTGTTTTGTTTTTTGTTTATTTATTTATTTATAAT
TTCTCc
>NODE_388_length_491_cov_3.602851
TTTCCAGAGCGAACTCGTCTCAGGGGGTTATTCCAAATCACATGAAATTTGGTAAGTTGA
TAGAAGAGGCATTGGTGAGCAAAAGTTATTAAAATCCTCCGCAAAAGTCTGAGGGCGTGG
CCGTGACGGCGCCGCAAAGTTGGACATTCGCCATGAAACAGCAAGTGAGTGTAAATAGCC
TGAACGTGGTCCGATTGCTCTGAAACTTTACACGTCGCATCACAGTCTGGTCCTCATTAC
AACCATATGATGATAATACCTCTCAGGAATAGCGCCACCTGCTGGAAACAGGAAGTAGCA
TGTACATGCTCCGATCGGCTCCAAACCTTGCGTGCACATCATACACGGCAAAATAATTGA
TATTTGAAGGCAAATACACACATCAGTGACTAAATGGCTCAATAGCGCCACCTGTCACAT
ATGGAAAAATGGGCCTTAGCGTCGCTTTTCACCTGCACCTCCAAAATTCAACACACATAT
GCGGCGTGCCTAGATACACCTCACAACCACATATAAGCATGCCAAAAATACAAGTGACTG
TCCGCCATCTTAAATAAAAAAACGCGTTTTTTTTCACAACTTTTGGCGGGTCAAAATAGC
CTGAACATGGGCCGATTGGCCTGAAACTTTACACG
>NODE_389_length_329_cov_6.355623
ATTAAAAAATACACTTCACTTTAGCTGCCCCTCGCTCTAAAAGTTTTTAATTCCACCCAG
AGGACCCCTGGCTCCGGCTGCTGTCACTCACGCCACCACAGTGATGGAGGTGTGGTGGCG
GAGGAGGCGGTGGCGCTGGTTGCTGGGGATGTGTGATGTGTTGTGACAGCGGGAGCCAGG
GCTGGCGGGCGGTCACCATGCGGCACCATATTGCCGGGCTCCCCGGGGATGAAGGATCAG
CATGCCAGCCTTGCCAAGAAGTGCTAATAGGCGCAACACGTCTTGCTTTCACACATTAAG
GCAAGCGAAGGGTGACAGATCAGAGCTGTGATACTGCCGCCTGTAAGGGGGGAGAAAGGG
GAAGGAAAAAAAAGGGGCCATGGCGCCCGTTTGCCATGCAGTGCAGGCTAATGATGAAAA
AAGTCTCAGAGTCGAACAATATGCCCACCAATCACTGAGCTGATGCCTGACAc
>NODE_390_length_274_cov_5.894161
AACCCTAACCCTAACCCTAACCCTAACCCTAATTCCGGACCTTACGGCTAGGGTTGGCCC
ATACTACGGGACCCAAAAAAGTGTCACTACAAACCTATACCATTCAACTCAGAGCGGTCT
GAAACGCGCTCTCAAGCGCCTTCTGCGGGAACTTATCTTGGCTTCAGCGCTTCCACACTG
GCTGCGATATGCACGTCCCATTGTCAGTGAATGGGAGAACGTTTTGGCCAGTATCTCCGG
AACCATACGTGCTAGACACCTGGAAATGCCACCTGCCCCACCTAATTTGGCTATGCTGAA
GATGCCGGTCTCAGTCCCGAGTCTCTACCACCTTCCCGTCCCGAGATACAGCAAAAAATA
ACAGGTTTCTCCCACTTCCTGACGTCGTAGAGACTCGGGAGTAGGCTCAGTGCGATCG
>NODE_392_length_307_cov_11.074919
AAAAAAGGGGATGGGAGAGGGAAGGGGGGGACACAAGAAAAAAAAAGGCACGGGCGCCCA
GTCAGTCTTCACAACAAGGGTAAAGAGAAGAAAGAAAATAGTCACCTGGCATTCTCTGTT
TCTCCAGCTCATGCTGTGAGGGTTTTCTACGTGGGGACTCATTGGTGGTGGTAAGAGAGT
TGCCTGTGACAATGTGCCAATCAGAATCCCCGAATGAGGCTGGCAATACATGATTGGTTG
GTTGAATGATATCAACAGGCTGGTATCTAAAGACAAGAGAGAACCAAGAGTCATCCCAGC
AGAAAACACACACACTCTTGCCCTCTATTAGAAAGTCAATGCACAACTGGCAAATTTGTT
ACATATTTTGGAGACACCATCATCGCTGGAGACACTTTTTTTTTTAATCTTATATTGCAG
CACCAAATTGCTTGTTTTGATCAGACTGTTg
>NODE_394_length_325_cov_10.972308
GAAAAAAAAAAAGGACAAATTAAATACAAACTTGTGTGGTCTTTGTTTCTAGCCATGTAC
TGCAGTTGCTTCAAACATCCTGAAAACAGTATGTAATAAGCTTTTGTTCTCAGAAGATCA
TGTTTAAGCCTAGCTTTCATATGAACCTCTATTTTGTCCCATAGAATATGGAATGATCGG
AGAGCATACAGTAAAAAGTCAGCGGCCAAGATCAGTTCATGACACAAAGGCCCTGCAGGA
GCAAGCTGAGTCTGCTAAATTTATGGCACAAACTGGTAATACAATAGTTATGTTTCTTTA
CTTTATTTTGTTAACTAAACTTAATTTCATCATGCATGCTCTCTCTTGTACTGCACCTTT
TAAGTGGAAATGTTTTGCATTATTATTTTTCCTACTCATTCTCTATTGCTACATATGAAC
AAGGAAGATAAATTTCCCATTTCTCTATGAGTATTTACTTTGAATATAg
>NODE_395_length_291_cov_6.900343
TTTTTTTGCCTGCTAATTGATAGAAATTAAGCCATTAATCAAGCCACTAGCCATCATTCA
ACCCAGGGAAGATGAATACAAACTTTCATAATAACCACCTTCCCCATTTTAGCCCTCATT
AGCATTAATTTTTAATGTAATTATGCTATTCTTTTACACTGAGCTCATAAATTACTGCTC
TTTTGTTGCTGGCTGGCCTTGTAAAATCCAAAGTAATGCTTTGTAGTCTGATCTTTAAGG
CAATTACTGGCTTCTTCACTCTTTTATCTCCCTGCATTTCCAATAACCTGCTCTCTAATG
ATTTATCTCCGCTGTACCCCCCCTCCTCTCCACTCTCCCCCCACTCCCTTCCCCGCTCTT
TCTCTCTCTGCGCCAGCGGCCAACTGCCCTGCTGCCAGCCTCCGCCTCCAATCCCCCATC
CGCCCACATTCTCCC
>NODE_397_length_182_cov_11.291209
CACTTCCTGACGTCGTAGAGACTCGGGAGTAGGCTCAGTGCGATCGCGGCGGCAGCAAAT
GGGGGGGTAGACACAAGTTTCATGTCTCTAGCACTAGCCGTTTTCCCAAACCCAGGCCGA
AACCCTAACCCTAACCCTAACCCTGGCTGCATTATGCACTGCCCATTGTCAGTGAATGGG
AGAACGTTTTGGCCAATATCTCCGGAACCATACGTGCTAGACACCTGGAAATTCCACCTG
ACCCACCTAATTTGGCTATGCTGAAGACGCCGGTCTCAGTCCCGAGTCTCTACGACCTTC
CCGTCCCGAGATACAGCAAAAAATCA
>NODE_398_length_378_cov_7.489418
GAGCTTTGCAGTGATGATCAAAAGGCCAAAATAGCGTGTGATTGGAAAGAAACCTAATTG
CCTTTCAAACCTCTGTGGCACGTTCTATTTATTAATCTGAAAATGGTTCCAAATCTTGGG
GATAATGAAAATCTCTTTTATAAATATGTATGCAGTGAAGTCACAACATAATAGGGGCCT
GGTGAAAAACAGGAGGCAGCAAGGCGGCTGAAGGATGAGGCGCAGGCCCTGCAGAAAAGA
ATGTTCCCCCAGCAGAAATTGGTTTAATTAATAGGACATTTTACATAATGATTACAGTGT
AATTGCACCGACTAGCAGAGTGTCATTAAATATATCCTTGCTCCTTTACAACACCCTCCA
GCTAAAAATAATGAGTTACATTGGAAATCACTATGCAACAGGTTCATAAATAACATTTAA
GCCCATACAAGGCAAGTACTTATAAATAATAAATATTTGCCTTTTGTAATTGAAGAAAAA
ATGACTGCCTCTTTTTTTCCGCCACTGCACGCTGCTTTGTCc
>NODE_400_length_458_cov_6.934498
CCTGAAAAAACCCGCAGTAGTGCGCATAAAGCAAAAATGAGTGTAATTCTGCTGAAACAT
GCGTGCTCCCAAACTCCACATCAAAGTTGAATTTTCAAACACAGATAGCCGTCATAGCAT
CCCCAAGAGTGATGTCAGCTGTAGGATTTGGTGAGCTGGGGTGGGGGGGGATCTAAAGAG
TGCATAACCATGGAAAGGGGCTTGAACGCTCAAGAATCTTGTCTTTCTGTTTGCCCCCTC
AATCGAGCGACACAAAGGCTGAATTACTCATTCAAACCTCGCGGGACAAAGGGAAAGGAG
CTGGATAGCACTCCTGCATTTGTAGTCAAACATTTAGAGACTTAAATCGAGTCGTCATGA
AGGAGAAAGAGTCGGACAAAGCCCATAGAATTGCCATCAGCAAACATTTTCCTGTGTCAT
ATTATGGGGTCTCCATGGCTCCCTCTGGCCCGCGGACAATAGCACAAGTTTGCACACTCG
AATACTGTCACCCTGCCAACGGCAACAAGGGCCCAAAACAGGACAATCCCCCAGAGAAAG
CATGGGCTCCGCGGGGAAGGTTGCAATAGAGGAGGAAAATGGGACTTGTGaaatgctaat
tg
>NODE_401_length_500_cov_7.832000
ATAACGCCATGCTCTGGGGAAGGAAATCAGCGGCAATAAACCCTAATAGGACCAGCATGC
ATAGAAATGACTCCCAGAGGCCGGGGAAGCCTGGCGTGCCGCCAGAGACGCTGCAAATGG
CAAATAATAATTTCCTCTCTACCTTATCCCCCGAACACTGCAGACCTTTAGCAGGAGAAT
GCATGAACAAGCTGAAATGCGGCGCTGCTGAAGCAGAGATAATGAATCTCCCAGAACGCG
TTGGAACTTTTTCCGCTATTCCGGCTTTAGGGGGCATCTCATTACCTCCCGGGGTCATCG
TCATGACAGCCCTTCACTCCCCCGCAGCCTCAGCAGCCGTTACAGACAGTGCGTTTCAAA
TTGCCAATCTGGCAGACTGCCCACAGAATAATTCCTCAGCATCCAGTGGAAACCCAGCGA
AGAAGAAAAGGAAAAGGTGTGGGGTCTGTGCACCCTGCAGGCGGCTAATCAACTGTGGTG
TCTGCAGCAGTTGTCGGAACCGCAAAACGGGCCACCAGATCTGCAAATTTAGGAAATGCG
AGGAGCTGAAGAAGAAGCCAGGCTCATCGCTGGAGGTGAGCACCAGGGctctgcttcccc
ttcttttattatgatccccttgcactctaaagcattaacctttt
>NODE_402_length_425_cov_9.028235
CAACGTCCATTTCCACCACCATCCGCTCGCTCTATCTCTCTCTTTCTTTCTCATTCATTG
TCACTGCCTTTTCCCTTTAAGTGCACTTTCGCCCACACCACTTGGAAATTGATTGAAACA
AAATGTCACAATTATGCCCTGTAGCTCGCCGCTTCAATTATTCATCAATTAGGGGCTAGG
CTCCTTTTTTTCTCTCCTCTGAGCTGATTTTTCATTCAGTTTGCTCGAGATGTATGGCTC
CCCTGCTGTTAACCAGTCCAAAGTCATTAGTTTCTGGGTTTGCAATTAAACCTGATGCAT
TATGCATGAGGCTCCGACTCAGCAGACACACGCAGCAGCGGCCGCAGCAGCTAGCGAACG
AGCTAGTAAGCTCTGGAGGCGTGGATGGGAAATTAATTTGCTAGAAATTAAGTTCTCTCT
ATCCCTCCCTCTCTCTATCTTTCTCTTGTCTGGCAGGTTGGAACAGATGCCACTGGCTAG
AGATGGAGATAAAGATGGGGCAGCATCAGAGTGCAGTTTGATCAGCACTgataaggaaag
ccgacctctatagatttctcgtcaaaatg
>NODE_403_length_485_cov_7.204123
CAAGTCGATCATCGCTGCAACTTGACATCCTGACCTGGACATTTAATTTATTGATCTTCA
TTTTATTCGGATGTAAAGACCCTTTGCTCCTTTAAATTAATCCAGGTTAATTTGGCCAGG
CCCCCTATCCCACCCAGCATGAATGGGAGCTCTGTTGGCTAGAGCTGGCCCTGGCCACCC
AGTTTTATGGGAATCTGCAGTGAATTAGAAAATCTGTCAATGCGAGAGGAGTTGCGCAGC
GCGGATATGCCGTGTCACTCCACCTGTAAAAGAACTGCTCTTTGTCCATTATCTCCCAGG
CTTACCTGAGGAGAGTTAACCTTGAGGTCAATAACATCTCCATGGTGTTTCATGACTGGC
TGGGCCTGGGCCGGGGGGTCTGAGGAGAGCCATTGTTAACATGCGGGCTGCAGACCCACA
CTTCCTCCTGCTTTGGCTCTCCACATCAAATACCTCTGGGAAACAGATCTGTAAAGAGCA
GTGACGGGAGCCATAAAGATGTGATCACTTTCACAGGAAAGAGCAGACACTGTACTAGTT
TGTCTTCATTGTGGTTAATATAAACGCTTCATTTCTTTAAATGAAGTTGCAGCATCAGGG
TAGGTTCTCCCaggacgtaatttcttggg
>NODE_404_length_600_cov_8.350000
GTCATCAGGCTTTGGCCCCTTCACTGCTCTTTGCCAATGTATCTGTTTCCAAATGGGACC
GAGACAGGCCTTAGATGTACCCTGCTGAGGTCCTCTGAAACCAGAGACCCTTGAAGTGGA
CGTCTGCCTGTGTCCAGTCTGCTCCCAGGAACCCTTTCAGATCCAAGGACTCCAAATGTG
GCGTGCTGCATGAAGACATTTTGGACGTAGCCTGGTCAGTAGGGTATCTCCCTGCCCCCG
ACTCACCACCACCACCTCTACCATGCTAACCACCAGCAGCCCCTTGCAGACCAGGGAGCA
GACCACCCTGGGCTGGTCAGCAACCCCTGCTTACACCTGCCATAAAACTTAAAAGCTACA
GTCTCATCCCCCAGCTTTGAAGTGTTCAAAGCATAGCTTAGTGACCTTTGATGCGACTTT
GGCTGCAACACATGTTTTGCACCCATGTATAAACGCAGGCCTCTCAGTAGACAAGGCGGG
ATTGTTTACCTACATGTGCGAAACGTAAGGGCCAATGCATGGCAACCATGCATGGAGCCT
CCATTTCCACACGTCAAGTTCCCCATGGTGGGAAACAGACGAGTCGAACCGGACACTGCT
TTGAGCAAACATATTCAACCACCATGTGTTGAGCATTACTTAAAACACTTTCTCTGTGCG
CTCAGACTGTTCATTAGGCCACGGGCTTTCAAagatagaatgcagcagttgagtcacttg
cgtctgacatcttattgcatatta
>NODE_405_length_410_cov_9.790244
CACTAAAATATTTATAGCTGCTAGTCGATTGGCCTTTTGTCAAACCTCGAAATACTGAAG
CAAAGCCTCACTATACTGGTCATCATGGCCAACCTTACCTGTCACACTGTAAGCAAAAAA
AGGAGAAAGGCAGATGGAAATCCTACATTACAATCACACGCTACAAATCCTCTACTTTTC
TTTGCTCCTCCGGATCAACAGCTCCAATAAATTTTCATTACACCTGTGTGAAGCGCTTCA
AATAGAGCCACAGAAGCAGAAACTAATTACTTTCTAATTTATTGACTAATGGCCACAGCC
CTGGGAGACAGCTGCAATTGTTCTAACAGTCCTGCTGCTCCGACTGCACTCAGGTCCACT
TTAGATTCATAACCAAAATAATTTATCATTACAAGCACATTAAATTGAACCGTATAGACC
ATAACAGTGGTAATTTATATCATTTTGTTGTTAGGGATGCTTTTCCCTCCCCTGTCTTGA
AAGCATGCAATCTAGGCGATAGGATTCGTCTCCAGGCAGTCGTTGTATGTGGCAGCTTCA
CTTTGTTCTTCAAa
>NODE_406_length_608_cov_12.804276
GTAAAATTCAATCGGCTCCTTCCATCCATTTCATGTGAAGCAGACTGAAGGCCGGCCTTG
TAGTGCCTGAGAAAGGAAGGATGAAAAAAGGGGGAAAAAAGAAAAAGGAGCTCCCTACAC
TTCATCAGAACCCCTACTTCATAACAAATGGAGTGTCTCTCTGGCGGAGGAGTGCCATCA
GAAACACGCGTTCTCTCTATCCATTTAATTCCGGCAGTGGAGGAAGGGTCAGGGAGGGAG
CAGTGGGTGCGTGTTCTGCTCTCCGCTCGCCGCTTCCCCAGTCACACAGTAAACTACCTT
TTAGGAATTGTTTCTCAATAAGAAATGATCAGTCCATTTATCTGCACCAGGCGGGCCTGT
CTCCTCACCCAGACCTCCAATATTTTTCGTTTGACCTGATCAGGGCTATAAACTAGACCG
AGACACTTTCAATTTGTCACCCGAGGAGGCCTCTGCAAGTCCCAAGCTACTGATTGCATC
CTCCCTCCCAAATGTAAAAATTCCTCCCATGCTTGAAACCTCTTAGATTTTTTTCAATCA
TGCATACAAATGCTGTGAAATAATGCCTCATTCATGCTATTAATAATATTCTGAGAGATA
ATCCCATTTAAACATTAGGTCATAAACATAATGTCTATTTCTGTTAACgtatatagtcgg
ataaaattaacgattattgtttagtaatgtatgatgtacacacacgctataagtttatat
cttatcaactataattgcgtccctgcatgctg
>NODE_407_length_359_cov_8.267409
CTTTATTTAAGTATAAACTGATTTAATACTACCATGATGTCCGGTAAGCCTGTCAGCCAG
CAAGTTTCATTTTTATGATTGTATAAGCCAGAGGGCCAGCAAGCTTTTCAGTCACAACCC
ATCAACCCAACCTGTGTGATGGTATCTGCAAGTTTTTCTGGAGGTGGGTCAAATCTAGCT
TAAAAGTCGGTCCCCTTCACATCCAATTCACCGTCACATTCTTACCTACAGGCAACCTCT
GCTGAGCCCCGGTCATTAATCAAAGCGGAGTGCTGTCCTGACCTCAGCCCCTTCCCTTTG
AAGTGCTCTGTCCTCTGCAGCATGAGGAAATCATTTGCTGCCTGATTCAATGAGCCATCA
GTCGAGCCAGCAGACCTAATGACATGTGAGAATATTAACCTCCTACCACCAAGAGTGCTG
CTGCTTGGGAAGCAGTCTATTATTCATCCAAGGTTTTACTCAAACCCCTTTTTTCACAGC
CCTGCCTCCCTGTTAAACCCTTC
>NODE_408_length_415_cov_5.556626
ATTAAACCATATTAGCATTTTACTCATGGGATCCATGGATTGTTTGTTTCCCTTCAGGGA
AAAACAGAAATCTTAATTTCTCTGTTTTAGCACTTTTGTAGAGAGTTGTTCAGTGAGCAG
CATAAGGCATGCTGGCAGGCAGACAGAGAGGGCAGTGGGTGGGGCGGGGGGTTGGCGTGG
CTGGTGGTCTGTTGGGCTGGCTGACATCTCTGTCTCCTCCTCTCTCCCGGCAGTTCATGG
CATCAAGTGGACTTGCAGCAATGGGAACAGCAGCTCTGGCTTCTCAGTGGAGCAGCTAGT
GCAACAGATTCTGGACAGCCACCAAACTAAGCCACCTCCCCGGACTCACAACTGCCTCTG
CACAGGCACCCTGGGTAAGGGCTAGTGGGTGGTGAGGAGTTGAACCGAAAAGTTCAGTGA
GAGAAGCAAAGAAGGCCATAAAATTACTGTTTAGTGCATGGTAGATCAAACAAGGTGGTT
GGAGTCTTTTATTGGCAGGTGATTTACAGTGAAATGAAGGAACAGGGTTATTGacatttt
cttgttgttgtcttttttt
>NODE_409_length_364_cov_8.780220
AAATAGGGGTTCAATAATGAATGCACTTCCCCTGCTTTTATTTGCTTTAAGCCCTCACAG
TCACACACACATTGGCACCATGCGAGACACAAATTAGAGAGCGTTTTAAAGGAAATATTC
AAAGAGCAGCCTGCTGCCGGAATATCAGTTATTATTTTTGATGTTGCAATTTCTGACACT
TTGATGCAATCAGTGAGTAGCCCCGGCATTCAGCCCTCTCCAGGGAGAGAGCTGTCAGGA
GTGAGGAGCCGGTGGGTAGATAATTATGGGAGATCAAACCTCGCTAGTTAGTAGGCAGGA
ACGGGAGGCAAATGCCAAAAACCAGCCAATGTTTCGCAAACGCTTGTTCAAGGATATCCT
AATTGCTATAAGTGGTTCCTTCAGGACTGGCACTTCAAACACTGCCTGCTGCATGATGTC
ATCTCCCTGGCTCCCCTTCACGCTTACAACAGGCAAATTAAGGCAGAGGGCACAACAAAA
CATACCAGAGGATAGTGTCCTTCCTCTg
>NODE_410_length_452_cov_6.579646
GTGAAGGAAGACTCTTTATATCTGCCTCCTGCCTACACAGCCCATCCGGCCTCCACACAG
TCCCAGCCTCCGGTTCAGCAGCAGCAAGTCCAGCCGCAGCCTCAGCCCGGATTAATGCAG
GAGGTAGAGTTTTCTAGTTCTTTCTATGGCTCAAGTGAGCCAGCACCTGGTGGGCCATGC
CTTATGGCCAGCGACAGTGGTGGTGGTGTTAACCATGACGATGTGGCCATTGGCAGCTAC
AACACCTCATACACATCTTCATTTGTGTTCACCTACCCAGAGGGAGCCTGCGGGGTCAGT
GCCAACCAGCGGAACAGCAGTAGCGAGCAGTCATCTGATTCCCTGAACTCGCCTTCGCTG
CTGGCGCTTTGACTGACCGACAGACACACGCATTCACATATTAAGACACACACACAGTAT
GCTCGCTGGAAGTAGAGCCTCAGACACGTACATGCACAGAACCAATCAGTCTCACAGACT
GAGATGAAAACCAACAATCGTCTGTACCTGATTGGGTTAAAGTTTACACATTCTGAAATG
CATTCCAATTAAGAGCCATACAAATagttgcacattagattgaacctttaacatag
>NODE_411_length_527_cov_8.165086
CGTGTGTTTCTGTGTGTGTGAATAAAGGAATCGGTGTGGGCATGCAGAAGAGACTGTGTA
AAAGGTTATGTTTAGCGTATGCGGTAACATTTTTGCCATGTCTATGTTTCTGCGTACTTG
TTTGCATGTGTGTGTTTGTGTGTAAATGTGCTCCAAATCCAGATCGGGCACACATACGAA
CGTGTACACGCACCACTCTGCCATCCGCCAACAACAGCCGGCGCTGAAGGGAGCTGAAGG
GTGCTTGGAAATTAAGGTTATTACACAAATTGAGCCATATGGTCTAAATATTTCAGAGCT
GAAATTTACTAGGCAATAAAAATGGCCCCTACCTCGGTAATGGTGTAAATTACAGCTTAA
CCACCAGCGCTAATGATGTCCTTCTGTACGCCCCGTAACCAACCGTACATGAAGGACACA
TTGTTTAAAAAATACCCCAGGAAAAGCGAAAGAGAGCGAGAGAGGGAGAAAGAGGAAAGG
GAATAAGGGATGTGGATGGAGGGATGAACAGAGGTAAGGAGGAACTGAAAGAGGTGAAGA
AAGTGGAGAGTGAGGAAACAACAGTGAGGAAGAAAGAGAGAAGGAGAGAGAGAAAAAGAG
AGTGATTAATATAGGGAGTGAAGAAACAgagagagagagagagctagcagcatgtttaca
atctgttagtt
>NODE_412_length_396_cov_6.916667
TGGTTGCTTGAGAGGGATTTAATTGTAAGTGCTGAATTCAAAGAGCAGATAAAGACACAC
AAACGGGCCAAACCCCACCTAGCTGAAAGCCCGAAACTGAGTGGGGGGAACAGGATCCGG
GGCCAACTCATTTTCAGTGTTAAGAGCCAAAGCAACACAGCTAATCCGCATTGTCAAGCG
GGGGCAAGCATGCAGACATGGATAAGACCACATCCTGAGCATCCGTGTCCCCAAGGCACA
AGCACCCAGCTCTTGCTGGATGGGAAGTCATTTGTGAAGTCCTTTGCAACAGCCAGTCAA
AGAGGTTAATTGAAAAATTCCTTAATGTCATTACAACAGAACTAGATTAACCCAGAGCTA
ATTCACTTTATTGTTCTGAAGAGAGGGGACTCAGCGCTGAACTCCAGAGCAAACGTGAAG
CCCAGAATCAGGGGTGAGGTGTTGTTTTTAAAGGACTATGCCAGTTTAATTAAGATAGGG
AACATTATTCACTGCTCTGCAtggttggaaggagcaaaatggtcgcggcgtataaatgca
>NODE_413_length_399_cov_7.581454
TGTGCAATCACAGGTGAGGAAGGATTCACACTGGAAGTACATACACAGAAAATCTACCAG
TCTTCTCTAGTTCTGTGTGGGAGAAATGTAACACGGGCTGGATGCTGTCTTCAGTCTGTA
TGCTGACAGTATGTACACTTTGATGTGACCTTATGCTGACCTTCTAAAGCCTAGAGGTCA
CTGCTCTGGCCAAAAGAAAAAAAAACAGAAAACAAAAAAAGCTTTGTCACAGCCGGCGAG
CAAACATGGAAGCGAACAGCTGCGAGTTTTGTACTGACCATGCAAACTGCTGTAGGCTTT
GTAAGGTCATTATATGATAATGAAAATCATTACAGAATTACATGGGGGTTTAGGACATGA
GAGCAGCAGGGAGGGGAGGGGAGGGCCACATTGGGTTTGATAAATGGACTGTGAAGGTGC
CCATCTGGCCCTCTCTATGGCTTTTTCTTCCTGCTCTTTTATCCACTCTTGTCCTTTACT
ACCCCTCTTTCATTCTCCTCCTCTGTTCTCCAGTGGGCCAGTGTAAAAAGCGAGCGGGCC
TGt
>NODE_414_length_470_cov_4.304255
AAAACGGAATTGTGTGTCTTTCTGTTGTATGTCTTTATAATTACACCTTGAAGCCATTGC
TGTTTTTTTTTCTTCCTTTTTCCTCCATATTCATGAAAAGCAGACTTGTAATTTGATAAA
GAGAAGCTTGTGTTCTCAACTTCATTCAAACGGCATCATGGCGCTGTATTAAAGTGGGCA
TCTGTGTTCTCGTAGCATTAATCTCTTCAAGCACATTCCAGCTGCTGTGATGTGCGAGAG
GGAGATAAGTCTTAAACAGTCTAAAGCTAAGCAAACCAGACAACTCTATTATTGGCTTCA
TAATTGCTTAATTAAACTTTTGTCACTAATCATTATGAGGGCAATAGAGCTGTTATACAG
GCTTTCTGTCGAGCAGGAAAAAAAAAATCAATAAACTGTGTTGGGGAGCTGATCCCCCCA
CGTCTCCCTCTCTTTCTCTCTCTCTCTCTCCCTCACTCTCTCCCTCCCTCTCTCTACTCT
CCCTCCCGCTCTCTCTCTCCTCTCCCTCCTCACTCTTTTTGTCCTCCGCAAATGAAATTC
ATTGCTGCCGGTTAGTGAtctgtaggtctggagctcgactgatatgagctgccatcacca
tttgaattgagggg
>NODE_415_length_500_cov_9.984000
TTGCTGTTGTTTGGATTTCACATGATTGATGCTTGACTTAATCCAGTGCTCTTTGCGCCT
TCCCAGGAGGGTGAGGCGGTCTCTTTGTGCTTCTCTGTCCCATGTGAAGCAAACCAAAGC
GGGAGAGTGAGGGTCATAGCTATTCGGCAGGGTACCAGATCCTTCCCACCGGCACATCTG
CATGTGAAATCGCCATTTCACCCCTCCACACTCCCTAATTGTTGCTAAAATTATTTGTGA
AATTGCCTTCCACCAGGAGTGTTTTCCACGGCAATTGTCACACAATTTTATATGCACGGT
GGGCCCACAGAGTTGACACACGCACCTCTTCTTTTCTGCCATATGTGCTCTTTCTGTTCG
GCTTTAATAGTAGCGCATTATTTTTTTCTCCACAATTACCTTTAAGCAATTACTCTCGTG
CGTTCTGCGGGGCAAGTCAACCTGTTGTCATCAATAGCGGGTCGATCCAAATGTTGTAAT
TACCGCACAAAGCTATAGGAGCGCATTTAGATGCGCAtgctgcgcacatttccttaattg
aaaggttaacaagccaacagcatcttatggcgtaaccttcaccacgaagcacggctgcct
ttgcgcagtttgtccattcagaaatccgcagcatcactcactta
>NODE_416_length_337_cov_4.347181
TCCCAGAAATTAAACGAGCGCGAGCCCTCTCTGTGTATGTAACACAAGCAGGGGGAAAAA
AGATATAAGCGATATAATTGAACAAAACATGTAACCTGTCTAAATCTGAGCAGAAAATGA
GAGAAAATGAAAATTCTATTAGTCTCTAATGTTCCCTCTGCCCCCCTCCCATGTGCTCTT
CATCTCTCCAGCAAAGTATTCAAATGCAAGCCCTGCCTTACCTCCCCGTGTCTCTTTTTC
TCTAATTATCCATGAGGTCAGTAAGCAAAATGGGGAAGAAGCCAGGAGATCAATACAAAT
TATCCCTGAGCAAACCAGTGCTGACAGTTTGAATTGCAGCATATGTTTACCCAAAATCAG
GCAATTTATCTTAATATCAGGCGAGTAATGCAGCAGGGGTGAGAGGTCACACAATCTCTC
CACCTCATAATTACCCGCCTCTAAAACAGGAAAGTGGTATTGATTGGCCGCGGGCCGGGA
A
>NODE_417_length_395_cov_5.124051
CACTGAATCCATTATTTCTCATTCTATTTCCATTGTCTCAGAGCCTGCCGTATGTGCCCA
AAGTGTCTTTAAAGACATGTTAAGAGAAAAGAGCTCTCTGCCTTGGAATGAGCTAACTTA
ATTATCATAGCAACTGGCAGTACTCTTTAACATGTCAATGGTCCTTGGCCTGCATGCATA
ATTTTGCTGTGTTATTGTGGTGGCCTCTGCGTTTCAAAAACCCAAACCACAGGCACGGGG
GCCTATTGTCATGGGCGCATCCATCTGGATCAAGGCCATTAGAGGATATTTGCACTTCCT
CTGTGGCTCCTGGCTCTTTTTGACATGCGGCAGAAGGAGAAGGCATCACCCACCAGTGCA
GGGCCAATTGAGGTGTAGATTGACCAGAGGGACAGTAAAGAAGGGCAGTCAGCAGGGCAG
CACTCCTGTCAAATCCAGTGATGGACACCCATGTGGCAGCTGCTAGTTGGCCTGTGGTTT
CTGAGGTCCCATTGCAATTGATGGGACATGACGAGGCaggcaccccggtttccctcttt
>NODE_418_length_360_cov_6.161111
CCATCTGTTGTAATCAATAACGTGACCATTTTGTTTTTTTATGAAACGCACTTACTCTTA
ATTTCATCCACCAGTGGTTTTAGAGAGAAGAATGTGGAGTTACCTATAAGGCTTTGACAT
TATAAATCACCTCTTGAGACCAGATTGTACGGCAGTATCGATTGATCCTGATATATCACA
GAAATTTACTGTCACTTCTGTTTTCAATTAAAGATACAATCAGTCAGATAATGACTTAAT
TGGATTTTACAGAAGATTGAGTTTTATCGCCCCGTGCTTTACGAGTTTAGTTAAGGAAGG
CCATTTTATCACGGTTGTCAGGGGCGACCGCCTGCCGCTGCCTTGTCCTTCTGTAGCTGC
TGCAGCCCTGTGTACAGCGCAGGGGAGAAAAGTGTCACAGGATTGGTTTTCCTTGAGCTG
CCTCCGCCTCCATGAATCACGCCCTCCCATAATAGATAAAATCTGCCCGGATCTCGCCGT
GACACCTCCCGGtgaagtgatggc
>NODE_419_length_384_cov_4.114583
AGAGCATGAAAACAGCAATACTGCAGTTCTGCAAAGACAATGTTTACAAACATGTTTTGA
TTTCACAATGTGTTCAAATATGATAAATATGAAGTCAAAAGTTGTTTTAAGAGACTTTGT
GTGATATGATTCAGTGAACACACTATGTGACAAAAGAGGCCTTGTCAGCGCATGAAAAGC
TGTTTCAGAGCATGAAAACAGCAATACTGCACTTTTGCAAAGACAATGTTTCCAAGCAGG
TTTTCATGTTATAATGTGTTCACATATGATAAATATGAAGTCAAAAGTTGTTTCAAGAGA
CTTTGTGTGATATAATTCAGTCAACACACTATGTGACAAAAGAGGCCTTGTCAGCGCATG
AAAAGCTGTTTCAGAGCATGAAAACAGCAAGACTGGTGTTTTTAAAAGACAATGTTTACA
AACATGATTTGAGTTCACAATGTGGTCAAATGTGATAAATATGAAGGCAAATGCTGTTTC
AAGTGAACATCTGTCAGGAAATTCTCTGGACACACCATTTGGTAAAAT
>NODE_421_length_291_cov_1.054983
TGGAGTCTGCAAAAAACTCTACTTAAATCAGAGGAAGTAATGTTCAGTCAGAATTCTCTT
GTAGATTAGTCATAGAAAAGGAGAACGGTGTGAGTTTTATTTGTGTCAAGCAGCGTTAAA
GCTTGGTTTGTTTGAATCATTTTGCCTGCTCATCACAATGTCAAAACAGAAATGACATAA
TTGGAATTTAACCCTTAGCTTCCTCTTAATAAAACTGTCTGATATAAAAGACAGAGGGTA
CCACTCATCCATAGTGAAGTTTTACTGAAAGAAAACTGAAGAACAAAAGAAACTGTACTa
taaacacaacagatgggaccttttaatgtagacaggctgctctgcaaacagaggtatcaa
acatttccagttagttgtattgagtgcttaagtacctttaaacacagcattgggttagtg
ggagtcagtgtgatc
>NODE_422_length_442_cov_5.855204
ATTTTTTTTTTCTCTTTTTTTTTAAACTCGAGTCACATCCGCAATCCCGCGGCCCTATAA
GGAGCTTTCACGCTTTTTGGTTTGCTTTAGATGTTTAATACCCCCTCTCTTTTGTGTCAG
GGAGCTGGAGAGGCGTTAAGAAGCGCTGATAAACCCCACTTAGATCCCTTCCTGGCCCGT
CACCCTGGCCTGCCGGGCCGCTTTAGCAGGGAACTGATCTGTGACGGCCTGCCACTCAAA
CTGAGCACTTCTGAAGGCTGACACAATGGAGTGAGCAACACACCAGAGGGCCGGGGGGTG
GGTGGGGTAGGGGGATGGAGGGAGGGTGAGGCAGAGGAGGGAGAGGAGGCCAAGAGGTGC
CCTGAAAGAAGGCTAGAGGAGGGGCCAGAGAGCATCTCCCTGTTATCTGTTCCCTCTCTT
TCAGTTTATGCAGTTTCCCTCCTCCCTCTTCTTGCTGCTTGATACTGTAGAGCTCGCGCT
CTTTGACTGTTTGTCTTCTAGTCGGCAGTAACACACACAAAAGCCCCTTCTCTGTTGTTT
GTCTCTCTGTGGTCAGGGctatcagtctggcagctagaaatgaaag
>NODE_423_length_487_cov_9.694045
CCAACTTTAACGAAATTGAGTCTGGTTGCTACTTCTGCGAAGTTCACGGCCAAGAATTTC
ACATGCAGATGATATACAACAAGGAAAATGGGGAAACAGAATTTCTAGGTGTATCCTGGG
TGCTGAATTGGTTTGATTTTGCAAACTCATAGCCAAACTCACAACAAAACATGACAAGCC
TTTCGAGGTTTAGTGGCTGCCCTCTCTCTTGCGTCAACCCCGGGGAGAGCAATACTGAAC
CCAGCGTGGTGCTGCCACCTTTGGCAGGAGAGCACATGGGACACCCCACTGGCAGTTCCT
TAAAACTCTGCCCCTCGCACAATTTGCGAGACTACCCTGAGACGAGGTCCAGTGCATATG
TTGACCATTCGGTTCCCAATTTTTCAGACTCTGGATACCCCAGTCACCGTTTAGAGCACA
GCCCTAGGGGCATTATCATTGGAGCCAATCTTTCTGGAGCCGGCATGCCACCCGTCACTG
ATCAACTGGCATCAAGAGCTAACCAACATGGCGGGATTGGAAGGTATCGTGACTTCCCTG
GCTGCAGAGACAACAGAAGCCATACTTTTTTCACAAGTTATCAGGAGCAGGCCCACGCCT
CCGCCGACGCATCCCGAGAGCTCGGCAGCCa
>NODE_424_length_374_cov_10.093583
TAAATTAAATTTTTTCACATTAGGGGTTTCTTTTTGTGATGTTTTAGTCACGTTATAACA
CATTCCACAATACAGTTTTTCTGGTGTGGTTTAACTTTTAAGTAATTGTTGGGTGCTGGG
CCGTGCAAAACCATATTAACTGGGAGGTTGAGAGCGTTTGGTGGTTCTCCAGTGGAGGGG
TCCCCCTCCCCTTCCCCCTCCTGCCTGTGGTTTGGGAAGGCTGCCTGTGTTCCCCCTGGC
CGCCTGACAGAACTCCCCTTGGTCAAACTGTACCTTGTCTTCTTATTCCACCTGCCAATA
GAAACGCTTTCAGTCAACGATCCCCCGGATGTTCTGGACAGGCAGAAATGCCTAACTGCC
TTGGCTTCTCTACGCCACGCTAAGTGGTTCCAGGTTTGGACCTTGTCTTTATTTGTCTCT
AAAACAGAAGTAGTTTTCAGTTTTGGTTTTATGCTGTTTGTTCTTTTGTCTTTTATTTGG
GCGTTCCATGTGTTTTTTCTTTATTTACTCTTtcgaag
>NODE_425_length_444_cov_8.867117
TGTGTCTGCGTTCATGCATTAAGGCAAGCTCCTGGCTTAAGTCCAAAGACTGTCAGAAGC
GTGTGTGCGTGTGTGTGCGTGTGTGCGTGTGTGTGCGTGCGTGTGTGTGGTACTGTTTGG
TAGAAATGACACTGGCCGGCCATGTAAAAGTGTGTCTGACAAGGGGAGCGACGGAGTCAG
CGCTTTTTTTTCCTCCCTCCTCGCCCCCCGCTGTTCAATCCATCCAGCTGCTGTCACCAC
AGGGGAGCAGACAATCTATCAAGGCATCGGGATGCATTCTCCTCACCTGCGCCGCGCCTT
TAATGAACAGCCAACATGATCCCGGCTGACAAGCAGGAAATGGATGTAATAAAGATTGTT
TCTGCATGCTCTTTGCATCCCTGATAAATCACCTCGCTGTGCAACAGATACGGGAGCCAC
ATGGAAATTTGATTTCACACGGCAAGGGGGAGGAAGAAGAGAGCAGTGGGGGGAAAAGAG
AGCTGCTAGTGGCAGGGTCACTCTATTTTATTCCTCCTTTTCTCCAGTGGAGCAGTGGAG
CAAGATGTTTGGGGGCTGAATACAGGGGCTGTTTTTTTTGTTATTTTt
>NODE_427_length_300_cov_10.183333
TACTCTTTAGTGAAAGCCTTTTCTTGTCTGTGTATGTGTGTGAACCCAAAAAGAAGCAAA
TCAATGTAAGAGAATCTGATTGATATTCACTTCAGAGGGTGGAAGTGGGAGAGCCTGGGC
TCACCATGGCACTCTGTGGGCTTTTGTTCCTGGCAGGTTGGACAGGCCTTCACTGTGAGG
ATGACATTAATGAGTGCCTTCCACAGCCCTGCAACCAGGGGATATGCATTCAGAATGATC
CAGGCTACGGCTACACCTGTTTCTGTCGTCCTGGATTTGTGGTGAGGCTCCCCACCTTAT
TTCCCTTATCCACCTGTTTTTTGTCTTTTCTAGCTAACCTTTATCCTCTTGCACCCTTGA
TGCTTCTGTGGCACTAATTAGCTGAATTGTTAAGATGTCTGATCACCTTTTTCATTGTTG
CTTATGGTCTAATCTAAGTCTCTt
>NODE_428_length_532_cov_7.424812
TCCCCCATCCACCTCCACACTGAGAGAAAAAAACAAAAAACAAAAGTGATACGAGTTCTG
CAACTTCCATCTGTGGCAGCGCTCGTTGTCTTACTGCAGCTTAATTACAAAATATTGGCG
CCGTTTTCTGTAAAGATTACTCACTGTAGGAGGCTCTACGTAATTTGGACCGGAGGGTTT
GTCACAGAAAATAATACAATGCAACTGGGCTTTCTGTATTAGATTTCCGCTTTTAGCCTC
CTTGACATTTCAAGCTGCATGAACTAATACATCTGTTATTTGTTGATCATTTGATTATTA
ACATACTTCACAAACCAAATCAGCTGCCCTGCTGGAGACGCAGATACAGCTCAGCAGACA
GTCTGGGTTTTCTCGCCTGCCACGCACAAACACACTCGCAAAAGATGCACAATTCAGCCC
TCAGTGATAAAGGAAAGCGGGGAAAAAACATTCATCTTCCCCTCCTTTGAGCGTATGAGC
ACTCTGACACCGGCATGGAACAAAGCCCGTCATCACATTCTAATCTCGAATTTCAGGGCT
TTTATTTCACCCAAATGCCACCCTGCTGGCCTTGTGAATTATTGACAGACTGACACCAAT
GCGAAAGGACACATAAAAGAGGCTAAAAGCTCCGGCCCTGGAAGAGCTTGTCCTCTCCTA
TTGCCATCAACAGGGa
>NODE_429_length_301_cov_3.976744
AGCTCACTGTGAAGGCAGGAGGAAGTTCCAATTAAAATTAAAATAAGCTCTTTTAACGGT
CTCTTAAATTGACAACTGAACAATGATTTTCGAATTGGTATCTGTCAAAGGTCTCGGAAA
ATCCTCAGTTGATAAGGCCCAACGCATCCAATTAGTAGCAGAGTAGGGCCTCAGCCAGTA
ATGATTTCCAGGTCCCTTAAGATGTGGCGCGGACACTTATTGCAAATTACTGACAAAGAG
CCCTGCTGTATTGATGAGGGGGAGAACAGCCAAGTCTCCGTGTTCCCATCAGGTGGACGA
GTACCAAGAGGGGCCTGAAGGAGAGCTGGGTGTCTCTCCCTCTCTCTCCCTCTCTCTCCC
TCTCTGCAGCCATAATGTGGCCTCGCTGTGTAGCTCATATATAGCCCCCCTGCTGACATG
GACTCTGAGAGACCAGCCTCTCTTg
>NODE_430_length_457_cov_9.560175
TAATTGCAAGACAGCGCATATCAAAGTGGCCGTTAACTACCTGAGGTCAATGTCATACTG
TCTAATTAACCGGGCAGCGGCTGTGTGGTCCTACATGGCTGTGGAAGGTGGAGAGAGCAG
CCGATCTCACACCCCCCCACCACCCTTTACCCACCTTTTACTTCCTCCCATTCAGAGGCA
CGCACGCACTCGCTGTCTGAGTTCTTGCATAGAACACTCTGAGACATTCCATTTGCATGC
CCGCCCCATCAAGCTGGATGCACTCAGACTGGTAATAAAAGGCATTGACCCCCTTAACCT
TTATGAATTACAATTTGTGCCTGCAGCACGTCCTGTCAGAGGCCTCAGAAAAGCAGGCAC
CTCAGCCGGGGTGTGTGCGTGTTGTTTTGCAGTTGTTAAGGAGAGGGGAAAAGGTTTTTA
CAGCTCCTCGTCGGAGCTCCTGACAAGCAGGGAGGAGGCGGTCTGACAGCAGAAGCAGGG
TAGGGAGGGACTGCAGCGCTGCTGATGGCTCCATGCTAATCTCTATCCCTGGATGCTGCA
CGAAACTACTGAAGCTCCTTTCTTTGTCAGGACCAGGGATACACAGTCTGTAGGGCTAca
g
>NODE_431_length_370_cov_13.967567
GCCAACTGAGCATAGACAAGTTGGAAGATGTTCCCATTCATATTCAATATTCAAATTCTT
ATCTCTGTGTCGGTGTATGTGCACGAGTAGTCGGTGATCTCAGCGTACCGATTGCTGCTT
GAAGTACTGTAGATTGCTGGCTTTGACATTTTCCCATTGTGCATGGTGGTGCAGCAGGCA
ATAATTAAATATCAGGTGCATAAGCTGCTCTTTAATTTGACATGTGTGCTTGAGGCAATA
AACACATGTGGTGCAGTGGGGGCTGCATAATTGCAGAGGAATAAAATATCATATCAAGAG
TGAGAGGATCATTGTATCAGGTACACGATGACAGCTCGTTTGATCATTATGCCAAGGCTA
AAGAGGTTGGCTAATTAGTTGTCATTAAAACTCACCCTCTAATCAGGGCTCGCTCTTGCA
TAAAAAATGTCCCTATCACATGATAAGCGAACAATGCCCTTAACCCTTTCAGGCCGATCT
CAGTGCTTACAGCTATTAGCTTTGGGAAACATGg
>NODE_432_length_374_cov_6.569519
TACAAATCGAATGGGAAGAAAGTCCACATTAGACGGAGGGGGGAGAAGAGTTTATGAGGA
GTTCATGATTGGCCTGGAATAGACGCCTTGGTAGTAAGTTGTGTCAGGTATGGATGAAGA
ATCCAGGCCCGCTTTCCCCGCCATGGAGCCCATGGAAAGAGCTCCGGCCATCGGGGAGCC
ATAGCCAGAGTAATGCATCACTTGCTCGTAAGTCTTTAGGTCCATTTTGTGATGCTGCTG
CTCCGAGGACATGAGGTTGTTGATGGAGAAGGGGTGGTTGAAGGAGTAGTGGTGCTCCGG
CTTCAGGTGCGCTTCGTGCGCAAGGACCGAGTGATGCTGAGACATAAGGTGCTGCCCCTG
CGTCACTGGGGAGGCGGCGGTGTGCTCCGGGCTCAGGGCCTGACTCGTCTTCATGTCCGA
CAGGGACCTTTTGTGCTCGCTGGAGGAGGAGTTGGAGTGCGGGGACTCGTTGCCGTTGCA
GCTCTCAGAGCTGCTGTTGGAGgagccgccgtctcctg
>NODE_433_length_401_cov_8.259352
TGTTTGAAAGGACAAACATTGGATAAAATGCTTCTCAATTTGTGCCACAATGTGCCACAA
TTTCTAAACAGCATACATATCTGCATGCAAATGTTGATGAGGGAATTGGAAGTCCAATCT
TCCTGATAATGGCAGGTGTGTTTGGAGTTGTAGCTGTAGGTGGGGCAAAGTAGATTTCCA
GACCCCACCTGCGCTTCTCCTAAACTCTATCCTGCCTCCTTGTGCCTGTCTTGTCTTTCT
CCATTTCTCTCTGAGTGTGTCCGACCTGGCAAGCTTCCTTCTCTCTTTGTTCCACAGTGA
CAGTCCTGATGGCAAATTGATTTCGACTGTGTGAGAACAGACATACAGACAGAAACAGAC
AGCTCCGGATAGCACAGGGGCCTCTTCCTCCCCATCTATTCCCTCCTCTTAGCCTCCCTC
CTGTCCACTTATCTCCACCTCTTCTCCTCTGCCTCCACACACACCCCTTCTCCGAATGGA
AGAGGCCAGTTTCATCCCTCCTTTCTGTCCTCTCTTCCATTCGGAGAAGGGGTGTGTGTG
GAGGc
>NODE_434_length_384_cov_5.078125
GGAAAAAAGTGGGCGAGTGGAGCTGTGGATGGGGGGAGAGAGGAGAAGACAGAGGGGTGA
GTGTACAAAGAGGAAGACAGCGGAGATAAGGGAGGGATGAAGAGAGGAGGAGGAGAAGGA
GGCAGAGGGCGGAGGCATGCAAAAGCCCAAAGCCAGGCCTGTGCTGGGAGAGGAGGGGAA
GGAGGGGGAGGAGGGGAAGGAGGGGGAGGCCCAGTAAATCAGCCAGCCTCTTGTCAACAC
CTCCCACCAGCCTCCCCCCAGGGGCTTCTGAAGCCACTGAGCTGAGAATAACAAATGGCC
GTCATTGGCCAGGCAAAAAGCTGTGATTATAATTATCACATCCCACACTGACCTTGCATA
AACCTTAATCCTTCTCCAATGGAGCATTTAAATAGGCTGCCAACAGCGACAGAGATGAGG
AGCGAGGGAGGGGAGGCACGGGGAGGGAGGGGAGGTGAAGTGGGGAAGGCAGGAGAAGGA
GGCGTGCGGCGAGCGCTGGAGAGGGAGCCGAGACAAATGTAAAGACAA
>NODE_436_length_361_cov_5.947369
AAGAACACAAAGGAGGAATGAACAATAAATGATACAATCATAATAGTCAAATTGGAGAAC
TGTGGTGGAGTCAAAGCAATATTGGAGGAAGGAAGGAGGAAAGGGAAGCTGTTACAATCA
CAACTAGTACAGTTTTTATTTAAGATTTGGACTCCGTACCTTGTCAGGCTGGGAGTCGTT
GCGGGGGTGCTGGAAGGTGAGCAGGTGCAGTCCCGGGACATAGTTCTCGGTGCGACAGGA
GTGGAGGGAGGTTAGGAAAAGGGTACGCTCCCCCCACCAGCCGTACGCCCCTGAGATCTG
GTCCACACGGCACGCACTTCGCTCTGTGAGACCGAGAGGGAGAGGTCAGCACACAAAGAA
CATATCTGACCTCTTAAAAACTCATAATACAGCAGTTTCCTATAGCGCACTACTGTACTG
TAACGGTGTGATCTGTGACTCTGGTGTGATGTgtgttcaaaaggagtaaaatggcatgac
ctcactgcaccaaaagaggcatgcg
>NODE_437_length_523_cov_8.061186
TACCCAGAGCTAATGAGGCAGAAAACGGCATTAACTTAATTCTCCTCTCATTCCGCGTCT
CCCCTTTCATTTCTCCTCCTTCCTCTCCTCCTTTCACTATCAAGGAAACGGTACTTAAGC
GACTTTGTTCTTGGCTGTGATTTGAAAGTGAACACTGGTGTTCTGTGAAAGGTGGCAAAT
ACGCGAAGAGCACGTCTAGAATTTTCATAAAAGATCTGCTCAAAGGCCTCTTGTCAGCTA
AAACGACCCATTAAAGAAGTGGGGAGCAGGGGAAATGCATTTTCCAAATTGAACGGTGGG
ATTTACAGTCGGTTTAACGCCGCTGACCCCTAACACGCTAATGTTTGGTTCGTGTCATCA
GCCGTCCCTCCCCATCTTTTATCACCTCCATTGTCGAGCTATCTATTTAATTGAAAGAAG
TTAATTGAATGAAAATGATCAACTAAGCTTGTATTAATATTGCTAATGGAACTTTCTTCT
TGGCCATGTTTGGAGAACGATGTCACGCTGGAGTTTGGGAAAGGCCCATTAAGGTTTGCA
CTTAACCCGATGGGCTAATTAAGGAATGCTTATTCATTCCCAGAGTCAGGGGGTAGGTCT
GCTCCAAACCCATAGCCACGGGCCTTTTACAGCATTTTGCACTTGCCATTATTGCGGACT
CCAGTTG
>NODE_438_length_428_cov_7.035047
TGGTGATCCTCTGTGTAGTGATAATCAGGTCAAACTGCACGTTCTCAAATACTTTTCATG
CTGGAATAGATGCAAAATGAGTAGCTTTCCTGTCATCCTCAGCTGTTCACTGTATTTGTG
TTAACACACTCAGTATGGATAAAGTAGTAGAGGTAGGATCTAATACAGTGTACCCTTTTC
CTTGACTGTTTTCTTTATCATTAACTCGCATGTTTTTCTTCTTGCCTTCCTGATTTGTGT
GTGTCAATCTGCAGGTTCTACTGGGACTTGATAATGCTCATCATGATGATGGGGAATCTA
ATCATCATTCCTGTGGGAATAACCTTCTTCTCAGAGCAGACCACCACCACCTGGCTGGTC
TTCAACGTGGCTTCGGACACCATCTTCTTGGTTGACCTGGTCATGAACTTCAGAACGGGG
ATCGTCAACGAGGAGAGCTCCGAGATCATCCTCGATCCCAAGGTCATCAAGATGAATTAC
CTGAAGAGCTGGTTCGTCGTGGACTTCCTCTCCTCCATTCCAGTGGATTATATCTTTTTA
ATAGTGGAGAAAGGCTTTGACTCGGAGGTTTa
>NODE_440_length_383_cov_7.835509
CACAATGTGAAAAGGGGGCCGATTTAAAAAGGAGAAGAATGCAAGCAAGAACAACAAAAG
TCAGTTATAGCAAAGTCTATGCCTCTCCTCTCCTATCTTCCACCCCCTAGCTTAGCCCAC
ATAATGAGCAGGAAAAAGCTTTATATTTTGTTCACTGGGTATTCACAGATAATTTGAAGC
CATTGTTTCTGCCACAGATGGTTCTTTTTAATACAATAACGGTGCTCTTTGTGAATAGCG
AGCCCACAATAAAAATCTAAAGCGTCCTCCTGAATAACCATTTTGTTCTCTCTTGTATAG
GCCGAACAAAAGCGCCAGTGAGGTAATGGCCTGCCTTATTGAAAGCCTCAGAATGGGGAT
TTGATAAAGATTTTTTTCGCTCCTTTTTCTTTTTGCAAAGTACACGGCAATGTCAAAGAG
AAACTGACACGGGATGAAAAGGGAAAAAAAGGCTCGAAAAAGTGCTTGCCGGTGCAGTTT
GCAAAGATTATTATTATTATTATTATTATTATTATTATTAACATTTa
>NODE_441_length_458_cov_7.170306
TACAGTTCCACTGTCAACATCTCTTACCCTCCTACTTTCCCCCCCATTCTCTTTCCAGTT
TTCTCCCTCCGAGCTTTTGCCATCGCATCCATGTCTTTTATCACAATTTTGACCCACAGA
AAGGAATTCTCACAAGATATCAAAACAAAAATCTATATTTAATATGAGAGCAATTACAAA
GCAAAGTTGGCTGCACAGGGCTGTTGTCACCAGAGCGCGTGTTTTTCATCAAATAGGTCA
TTAGACGATGATGGATGTAAACCTATAAAGTATCTAAACTGGACCTTTTAACAAACCACG
AGCAACACTATCATTTCTCTAATAGAACCTGCTGACCGTGTCATTCCCTCCTGCCATTTG
TCATTTTTCCTTGTGAAATAATCAATATCTGGGCGCTTTGAAATAAATAATATAAAAGTC
ATAGTAACCTACCCGAGGAGCAACAAAAATAGACTTATGGAGCACTCAGAAGGCCTATAT
GGCCTCAGGCCAGTGTCTGCTGCATGTTTCTAATCAATGCATAATATGAATTGTGTTTTT
TAGAGCACAGACTACAGGATTTTAGTTTGCACCGCTTCTTTTCAAGCTTACCATCTGCTG
Tg
>NODE_442_length_318_cov_3.679245
CCCTGCTGGAGAGGCACATGGCCCTGCACAGCACAGCCAGCGCCATCACAGGGCTGCCGG
TCAGTGCAGGTACCCCGGGCCCCGTCTCCATTCCCATGCCTATGGCTGTCCCTGAGCCTG
GAGCTGGAGTGGTGGCCCTCGCCATGCCAGTAAGTGGAGGTGCTGGAGTAGGGGCTGGGG
TTGGAACAGGAGTGGGTGTAGCTGCAGAAGCGAGTTGCCAAGAAGGGACCACCTACGTGT
GCTCCGTCTGCCCTGCCAAGTTCGACCAAATGGAGCTCTTCAATGACCACATGCGAATGC
ATGTCTCCGATGGATAAGTACAAATAGATAAACTTCTTTCAAAAAGAATGACAAATGAAA
TGGCACTAGATTTTCCTTTTCTTATTTTGAGGTATGAAGAGTAATGAGTATAGACACTGG
CACATTAAGTTTCCCAAAAAAAAGATTTTTTTTTTTCTGTTG
>NODE_443_length_317_cov_6.236593
TTTCACATGAAGCAGGCTGCCCTTTCCCTGTCAGTAGGTGCGCAGAATGGGGTATTCCAT
GTCCCCGTGGCGTGTCAGGTTCGGGGATGCTTGCACAGTTATACTGGCGCTCTTGGTAGC
TCGCCCGCGGAGGATATAACTCCTGGTGGTGATGCTGGTAGCCAGAGTCCCTTGCGCGGC
TGTAATATTCTGGACTATGCTCAGGGATGTAGTTATTTTGCGAATATTCCTCGCATGGAG
GAAATTTCGGATCAATGTAGTTAGACTCCATCAAATACGAGCTCATGATCATTAATTTCT
GGAGTGGAAAATAATTTTTCTAGCTTTGTCGTTTTTCTGCTCCATAAAGCCCTCCTACTT
GCGAGCAGCCCTGTAAAGTTACTTTTACCACGTGACCCAGTGGCCCAATAGCAGAGTAAG
AGGTAGTTCCCGGATAAGGAACCAGAGGTATTTAGCATACc
>NODE_445_length_419_cov_10.687351
ATCCCATGATCTACCATAGCGACGTTCTCGCAGACCTTGAAAGCCCAGCCGAAAACCTTG
ACGAAACTGGAAATATAGTGCGAGAAGCAGGAGGGGAAAAAAACTCACTGGTACAATCTT
CTCCTCAAGCGATCCTCCCAAAAGTTGTCCTCGTATTTCATGCGTGCGCCCGGTCGGTCT
AATGGATGATCGCCATCTTTCCTGCTTCTTCTTTGCTGCAGCTGCAGATGACCTGAGATC
CGTCTGTCTCTGAATAATGAGCAACCACACAGACAAGGAAGACAATCTGCAAAGCAGGCT
ACACAAAGAAGTTTGGGAGACTAGCAAGCACCAGAGGGTGCACAAGAGTTTACGATGAGA
CGAGGGAGCATCAGCAGGATGGACAACGTCTATGGCTGAGAAGCTCATCCTTCATCTAGA
CTGAAGGCAGATAGTGTGCAAAGCCTTATCAGCGGCTCAGACCACCACCAGATACATGCG
GCCGCCGTGAATTTTATATAGGCATGAATACTATGTCTGTGCCACGTCATGAGGTTATCT
GCAGTTCACTTTGGTGctggtga
>NODE_446_length_452_cov_7.422566
CATTGTATGGTTCATGAAAGATTATGAAAGAGCAGAACGTAGCAGCAGGAGGTGTAAACT
CAGCACAATTCATTCTGGTATATAATGTCAATGCCAGCAACCCCCCTCTCACCCTACCTC
CATGCCCTGCAGGCATATTGGCGGAACTACCAATGGATGCTAAGCTTTTTCCGACAAAGC
TCCGAAGATAAAGTATCTTCCTTTTATCCCTTCTGCAAATCAATTCTGGGCCTTACAGCA
AAATCCCATAAAATAACTTCAAACACCACTACTTACTCCAAAAATTTGTATTATGGCTAT
ATCTCTTTGAACCCTTACCAGTGAAGTTTTGGAGGAAAATGATTTAAGTGTTATCTGCTA
AGACATCAGCATGTCAGCACTTCACCTCAGTTTTTCTTCACATGTCAACCTGAACCTTGT
ATTTCTCTCCTTGTGTTTGGTTTTTGATTGCTTCTAACCATCCAGGCCTGGTGATAAATA
CAAATGCTGCTTGTAAACTTAATGGCTGTAGTAAGTGCAAACAAGATGGTATGAAGCCCT
GCTGGTGCTTCGTGCTCACTCAGCTGCTGAAATATTCATTCCCTTCACTCTTCTTc
>NODE_447_length_410_cov_4.578049
CCTCTTTGGTGCACGCTAGGATTTCTTGCCCTAATCGTAACATAATAAGATGTCTGCATA
AACTCTGCTCTTTTTTGCCATTTCATAAGATTTCTGCACAAAGCCCAGTGCTGATAATAA
TGTTTTAATTCCCTTGAGAGGCAGTAGGTCTTCTCTGGTGCTGCCAGTGGTGTTAATGGG
GCAGGAATGCAGGACGAGTGCTTTCCCACGCTGTTGGTTTTCTTCTGCCGGGTGCGTTTG
AGATGAGGCTCTGGGCTGCCTCGGCTCTGCTAATGCAGCCAGAGTGCAGACAAATGGAAA
GTGACACTTGTGTGTGTAGAATGGTATTTGTGGTGACGCTTTGACTACAGATAATAAAGT
GTTCGCCCTGAGGTGATTTTGCCCGGCAAGCACCCCAGATGAAACTCACTTACTCAGAGA
GGGAGGCAGAAGAGACAGAGAGGGAGACAGAAAAGACAGAGAGGAAGACAGAAGAGATGG
AGAGGGGGGATGGAGAGACGGAGAGGGGGTGAGGAAACGGAGAGAGAGCGAAGCAAGAGA
AGAGTACAAATAAA
>NODE_449_length_505_cov_9.431684
GAACTTTTTTTGTACTTGAAAGACTGTAGATGTATTTTGTGTTTCATAGCAACTCATCCC
AAGTCAAATAACGTGGTTCCTTTTGGATTGCACTCAATGAGCCTGCATTGTCTCTGCGTT
TGCAAACAGCATGCCGGTTATCTTAAGAGATTTTGCTTCTGTGAGCAGCAATTTGGGATG
TTTTGCTGACAGAAGCTGCTGAACTTGCCTAGAAAAGTGGCCATAGGAGCTCCATCACAC
TCAACCTCTGCACCATAGTAGTCTGCAGGGACACGGATCAGCACTAAGACAGGTTCATGT
CTGTTTCTTCTCGACCTGCCATGACATAGCCTGGCTGCACCCGCCACCCCACCACCTCCT
TCGCTAGTCCACCCCACCTTAGAAGATAAATACCTGGAGGTGAAAGCTTGCCGCACATTC
CTTTTCCCAAACATATTCTCTTGATGTCAAAGTCGGCTCCAAGGCCTCAGGGCCCACAAG
TAAAGTGGTAATTCTAAGGCACCCTGCTTGGGCTTGCTGAAATATGCATTAAACCTGCGC
TGGATACACTTAGATGAGAGGGGGAAAGTCTGTCCTGAGACAGAAATGGAATATCATATA
TATTAACTTGCAAAAGTTTTCACTCAAGTGTTCATCTGACAACATGATT
>NODE_450_length_378_cov_12.428572
GATCTTTCTTTTTTTTGTTTTTCCCTCATTCTCCCCCCTCTGTCTCTTGTCCTTCTCTTT
TATTGCTTTGTACAGCAAAGCACCATTACTGATCCCTTCCAAAGCACAAACTAAAAATCT
ATCCCGTTGTCATTTGCTGCACCGTGCCATCTATCATCGGGGGTGCTTGGCAGCGTCTCC
ATACGAGAGAGGAGGTGCTGGAACAGGAGGCAGAGTCAAGGACTTTCACGCGCAACAAAA
AACTTGTCACAATTATTTATGGCTCTTGCTGGGACACATAATAGGACACATCAAACTGCT
GTTTTTTTGTGTGATGAGCGCCCTCACATCGCTGGCTCCCTTGTCGAAGTGGGTCACAGG
CATCTCTTGCCTTACACATACAATTTCCAAGACAATGGCGGAGCACTTGGGGAAGTGACA
GTGACAAATACTGGAGCCCCCACGGAAAGCTGGGCAGGCTGTTACATGAGTGATTGCGCC
AATAATCATGCGGAGtcgtcacgtgtctgtggagcaagaggg
>NODE_451_length_206_cov_11.116505
AACTTGTGTCTACCCCCCCATTTGCTGCCGCCGCGATCGCACTGAGCCTACTCCCGAGTC
TCTACGACGTCAGGAAGTGGGACAAACCTGTGATTTTTTGCTGTATCTCGGGACGGGAAG
GTCGTAGAGACTCGGGACTGAGACTGGCGTCTTCAGCATAGCCAAATTAGGTGGGTCAGG
TGGCATTTCCAGGTGTCTAGCACGTCTGGTTCCGGAGATATTGGCCAAAACGTTGTCCCA
TTCACTGACAATGGGCAGTGCATATCGCAGCCAGTGTGGAAGCGATGAAGCCAAGATAAG
TTCCCGCAGAAGGCGCTTGAGAGCGCGTTTCAGACCGCTCTGAGTTGATT
>NODE_452_length_145_cov_1.655172
GTGGGGCAGGTGGCATTTCCAGGTGTCTAGCACATCTGGTTCCGGAGATATTGGCCAAAA
CGTTCTCCCATTCACTGACAATGGGACGTGCATATCGCAGCCAGTGTGGAAGCGTTGAAT
CCAAGATAAGTTCCCGCAGAAGGCATTTGAGAGCGCGTTTCAGACCGCTCTGAGTTGATT
GGTATAGGTTTGTAGTGACACTTTTTTGGGTCCCGTAGTATGGGACAACCCTAGCCGTAA
GGTCTGGAATTAGGGTTAGGGTTAgggttagggttagggttagggtttc
>NODE_453_length_319_cov_5.699059
CCCTTGTCCTTTTTTTTCACTTCAGACAAACGAGGGAACAAGAGAGAAAGAGAGAGACAC
AGAGAAGGGGAGAGATGGCAAGAAGGAGAGAGTGTGTATGTGAGCGAAGAGGAAATGAAG
TGGCAATAAGTGCAGCCAAAGGGGAAATGCTCTTCACCGTGAGTTTAATACATCAGACTG
GGGATTTGGCAGCCCGCCACACAGCAATTGTTTACCTTTTTGCTCACTGGCTGCATCTGT
TCTGTTTTGTAAACGGCACTAAACTATTCGCCCGTAAACACCGGAATCAATAACAACTGC
TAAGGGAATTCCCTTATCCCGCCCCTCCCTCTCTTTCCCTCCCTCTCTTCCCCATGTTTT
CATCCCTATCCACCACCCCTTTTCCTTCCCCTAGATCTCCTCCTCTCTCCCTTCTCTCTG
TTCCCTGCCAGTCAAGAGCAGTGTGTGTGtctgtgtgtgtgtg
>NODE_454_length_302_cov_1.364238
GGCGGCCATCACAACAAACACAGTACCATTCAAGAGATGCTTTAACTACAAGAAGGCAGA
TTAGAATGGATTCACCAAAGAGTTGGTACAGAAGGTGAGGAGAATAACACCAATAGGTCA
AAGCTACAATATATTTGCCAAACTCGTCAAGAAAAGTGCTCATTGGGACATACCATAGGA
TGCAGAGTGGAATACTTACCTGGCCTTTTCAATGTAATAGCTAAGGAATACCAAGAGTAT
GTCACCATGTTTGAAGCTGAACCCCTTTACTAAGGAGACATCCTTGACAGGACCGCCAGT
CAAACGAGGCAGCCCTCTCTGTGTTCCTGTCAATCCGATTTCCCCTCTGAAGTTCATTTA
AAGGGAGGAGCAGCGGCTCActagctcctaacaggtaagaagggcccatattatcagccc
tcagagagagcagggcagaagtctga
>NODE_455_length_488_cov_7.627049
CAGTTATCTAATAATTTCAAAGTGCCTTCTTTCTCAGCAGAGAATCCTCTGCAGCACAAA
ATCAGGCAACGGCAGTCGTCCTAATACCTCCAGTACAGTACCTGCCTGTCTGCCTGGTCG
CAATCAGAACCCCCTCTGTGTGGAATGGAAGTGCCTCAGCCTTGGTAACGATTTTTCCCG
TGTTGACAAGTCACAACATGGAGATCTACAGCTCGGAGAGCAGCCCTTTGGCTACGCAGA
GCCCTGCTTGCACTGAGTAATAGCAATCTCACAGGAGTAGCAGGCTTTCAGCTGGCAGCA
GTTCATACGGAACAGCTCGCCGGTGCAGCTGGGAAAGACAGAGCAGAGTGGAGAGGGAGA
GAGGAGCTGGTGGTGGTAGCAGTGTGGAGATGGAGGGAGGGAGGAAGTGGAGAGGAAGAG
CTGTTAAGAGCTTTGGGCGGTTTCTCTGTTGTTGTACCACACAAGTGCATCCAGGCCCTG
CAGGACAAGCCTTTAACAGGCATGAGGGATGGAGAGCATGAGAGGAGAGGAGGAGGCGGC
AGTGGAGGAGGTGGTGGTCTGGGGAGCTGAAGCCGGCCAGTCGTGCCAGACGCCTGCTCT
AAACAGGGATGTGATTTATTGTTTGACTGTct
>NODE_457_length_341_cov_6.023460
TCCTTTCTACTTCTTTTCTCCTCTGCTGTTTCTCCCTCTCTTTGTCTGTTGCTTTTTGTC
CCCTTTTAAGTTAGTATATAGGACCAGATGGGAGGCAGCACGTGGCAAAGAGCTGTCCTT
GTTGTCATTTGATGATGTCATCAGTGTCGTTGTTCCTCAGCGGACGTTGTTTCTCTGAAG
AGAAAAAAGCCAGCAGTTTCTTCATTGTTTTCTTTTTGTTCTCTATTTGTCTCTAAATCT
TTCTCCTGTTTTTTGTAAATGACAACAAAAAAGACCTGCCTTTAAATGTTCAGGACGTTT
TCAGTCACACTTGAACAGGTTTTTAAAGACCTCAGTAGGTGAGCTAGTTTTACCCTTTTT
GCCCTTTGAAACTGCAGATTTTTTGGAGAATTTGTAATCCCGTCTTGATTAAAGATTGAG
TGGAATTCTAGATGTGATGAATTTTGTCATATCTTCTCATTTTTTTTTCTTTTACATGAG
TGTAA
>NODE_458_length_145_cov_6.075862
CCACATAATTTGGCTATGCCGAAGACGCCGGTCTAGGTCCCGAGTCTCTACGACCTTCCC
GTCCCGAGATACAGCAAAAAATCACAGGTTTGTCCCACTTCCTGATGTCGTAGAGACTCG
GGAGTTGGCTCATTGTGATCGCGGCGGCAGCAAATGGGGGGGTAGACACAAGTTTCATGC
CTCTAGCACTAACCGTTTTCCCAAACCCAGGCCGAAACCCTAACCCTAACCCAAACCCTG
GCTGCGTTATGCACTGCCCATTGTCAGTGAATGGGAGAACGTTTTGGCC
>NODE_459_length_478_cov_10.127615
CGCTCCTTGGGGGAACTAAAGGTGAAGTCAGTTATCTGCCATTATTTGGTTTAAAACATT
CCCAGCAGTATCCAACATCTCTGCCTATTTGATTCACTTTGAGCATGTCTCTCTCCTGGA
TGCATTCATCCTCCCTAAACTCCTGAGTTGGAGTGGTTCGCCTCAGGCAGAGGAAGCAAT
AATGTGAACCCTGGAGAGCTATTCAGAGTGAAGAGGAGAGTGGAGAGGAGCCTCCTCCAC
TGTTCTCCTCCAGCGGGCCGTTTGGGAGGCTAAACGGCGCCGATATCCCTTATTAAACCA
TCTGGCTGATGCTAATTAGATTATCAGAGATAAAGAGAAGGAGTTTTCTTTGTACATTTT
AATGAGATAATGTGTCAGGCAATTGCGAGGAGAAGCGTTATTTTCCGAGTGCAGAGACTT
TTCAGGTGAAAGTGTACAAGAACGAACAGATGCAGAGGAATGATTAATAGTGCTTATCTG
GAACCATCTTGCCTACATAAGGGGAAATACAGATTAGGAGAGTAAAAGTATATGTCTTTT
TGCGACTTCCTTATTATATTAACATTTAAAAAGTGCATCCCCTGACTTCCAGGAAAATTT
GGTCAATTagaaaactctaata
>NODE_460_length_416_cov_9.516827
AGTTTAGGTCACTTTGTGCAAGATACAAGACGTTGGATTTCTGTAAAATGAGCACTGCTG
ACTTTTCTCAGAAAGCCACAGCATCAAAGTCAGAAATCAAAATAAAGCAGAGTAACTTTG
TGAGTAAAGGGACGAGGTTGGTCTCATTTCTTATTTAAAATCAGCTCCATAATTTGATCT
TTGTAAAACTTAAGTTGCTGCAGGTGTTCGGCAGGAGGAATGATAGCCTTAGGGCTTGGA
GCTACCGTGAGGCCCCGCTGAGATTTCCCATCATCCCTACAGTCTGGCAGCAGCTTTTCA
AACAGCGCCCCTTCTGAAGTTGCCCTTGGTTCTACATGTGTAGCAGTAATTATGAATGAG
GGGGACTAAGATCTGTACAAAACCATCAAACATTTTACAGCTTGCTGCTATTGTTATAAA
GATCAATAGACACAGTATCAGTCCTGGTTTTGAAGGAGAGGTGGTGCTGTACATTTTCCC
TCGCATACTTTCTCACTTTCTTTCTTTCTTCCTTTCTTTTGGCCTCCCTCGCTCATGTCC
CCTCTCATTTCTCTTTTCTT
>NODE_461_length_389_cov_2.223650
TAACCTCTTCAACAGACAGAGGCAAAGGGCAGACAGGCCAGAAAAAAAGTACATATCACA
AAGTATTGATGTCTCCTCTGTCTCTGTCAGACAAAAGACGGTCCATCCCCCTTCCCCCCA
CCGCGTAATTTAGCCATAGTTCTCTAAACGCTTCCTAATCAAACTTGGAATATGGAATAC
AGAATGAAGGGGATAGGGGCTTTGTGGCGGAAATATAATTATGGCCACATAAAGCTGGTG
AAGGTGGAGAATGGGGGATGACATCAGACCAATTTCACACCCAGGCCTCGGATGGCCAGG
CCAAGCCTGGGCCTTGCTGCGCAACACTGATCAAAGCCTGCTGCAGCCGCCCCAGAAGGC
GAAAAAAGAGAGTCTTAACTATGCTAATCTCCAGGACAAATATATTTTAATCTTGTTAGA
ATACAAGTTAATGCTGCAGCCCAGTGACCAAACTTTATGCTATAAGAGTAAGGACACAAT
Aatacaaaatcacactttgtctcaaaaggtttctctatataacaagtgagttg
>NODE_462_length_318_cov_3.685534
TGGAAGTTTAGTTCTGAGCAGCAACCAGGTTCTGTTCTTGTCCTCCGTCCATAGAGGTTG
ATGTTCTGAAGTGTCCTTCACACTGTCTGAGCTTCACACTAACTCTGGTCTCCATTGATA
ACCCCTGTACCAAGTCTGAAGCAGCTGCCGTCTGTTGTTCACAGCTAGATAGTGAAAGTA
GTTCCCTGTCCGTGGAGTCGTTCTAGGAGCTCTGATCAGTGGTACTATGGCTCCTTCTAG
ACCTCCTGGTTCCTGCTGACACTGTGGTTCTCTGGTTTGTAGCTGCTCACTGATCTTCCT
GGATCCTTCTCCATCTTTGTGAAGTCTCTCAGTCAGATGTTTCACTTCCTCTGTTCAGTT
CTTCTCCATGTGGAGCCATGATGCAGACATAGATAGACTCAGTCCATAGGTCCAGAACTG
AGAAGGTTCTGCTGTTCTCAGCTCATTGTAGAACCATGTTCa
>NODE_463_length_359_cov_11.231197
TAAACATTAGCATTTTGTGAAAACAACTGAGTAATTAGTTTAGGGCATAATAAGCTGGGG
TAGGCACACAATGAAAGAAAGCATTCTGGCTTTAAAATGAATAAAAATTGATTGTGTCCC
AATAAAAAACGAATTGGCAGAGTGTTAACTGGATTCCACATAAACGTCTGTAGCAGTCCC
TGGCCGCTTTATTGTGTGCTAATGCAATAGAGAACACTTAGCAATAAATGCTCCTCTCTG
ATGAGCTCACAGAGGCTTTCCAAGATGGCCTGATGAAATTGTAAAAATTAGATTTGAGCT
AGCTGCTAATGACTCCTAAAACAAAGGAAAATCTCCAAATAGAATTAGCCTGCCCTCTTC
TTCTCTAAATACATCATATGTAAATTACTGTCATTTGGAGAAATATGCTTGCCTGGAAGG
TAAAGCCTTCATTAGAGATCTCAGTAGGTTTGGGACTCAAACAAGAACTCCTCCAGGACA
TTTAAAAAGTTTGAGAACTGAGa
>NODE_467_length_293_cov_2.621161
TATTCAACATCTTATTGTTGCTACAGTGGCCTTAGTGATTGATAGTTAGTACCGCTATAT
TAACATTGTCTTTTAAAACTTTAGTATTGCTATTTTCATGCTCTGAAACAGCGTTTGATG
CCTTGAAAAGGCCACTTTTTCCAAATATTTTGTCCACTGAATTCCCTCACACAAAGTGAC
TTGAAAGAGCGTTTGCCTTCATATATATCATGTCTGAACAAGTTGTGACGTCAAAAAGTG
TTTGTGAACATTGTTTTTGAAAAACTCCAGTATTATTGTTTTCATATTCTGAAACAGCAT
TTGGCATGCTGATAAGACCACTTTTTTGTGAATTCCCTCACGCACAGTAAGCTGAAGTAG
CTTTCGCTGTGATATATATCATATTTGAACACACTGtggagtcaaagtgtgtttgtaaac
attttctttgaaaaatg
>NODE_468_length_324_cov_9.419753
CAAGACGGCCCCGTTTCAGAGGTTCTCAGATCAGACAAATACTGCTCCCCTCCTCCCCCC
TCCTTCGCCTTCACCCTTCCTCTGTACAGCTAACCCCTCCCCAACTCCTCACCCCAAAAT
AGGCCAAATCTCCTCTATTGTGTTTCGACTGCCTAGTGTGAAATTCACTGTGACGTTAAA
TGTTTTCTAATGAATAATTACTGAATGGATATGCAGGGGGAATATGTGTAATGGATTGTA
GACTGCATTTTAAAGACGTCTTTTTTGTCTCTGCTCCGTGGTATTTACAGGACAAAAACA
CTTGGCCTTTCTCAGAAGAAATGAGGGCCATAGGCGGAGGATAGAGGCAAGGGAGGAGGG
GGGAAGGAGGGCTTTGTGTCAATTAGATCCAATGGATTATCTTTTTTAATGTTTTTACAG
AGAGACTTGAGAATCAAAGGACTTCTGCTTCCAAAGGAGAGAGAAAAa
>NODE_472_length_368_cov_7.461957
TCTAGCATTAGTGAGGAATGGTGGGTTAAATCACTTACTGAAGATTTTTAATGACATTTC
AGTGTTCCTCGTATAATTACTCTTCATCCAAGATGGGCCGTAATGCTGTTGGACAGTCGC
GGTTCAGGCTCGCTAGCTCGCTTCATTAGCGTGTCATTCCTATTTCACATCAGAGGCTTT
AATTGTAATGCTGAATATGCACAGCTCTCCACAGAAGCCTAATCAAAGTGGATCCACTTG
TATTATTAATATCAGAAATCAGCCCGCTTGCTATTTTTTTATAAATAAAAGAATACAGAC
GCATAAATCAGCTGTCATTTATTAGCATGGCCCTGGCATATCCGCCAGACATGCAAGTAG
AGCAACCCCACCCCATCTCCGTTCCTCCCTGCATCACTCATCAAGATTTAAAAAGAAGAA
AAGACGGAGAGGAGAAAAGAAAGAAAAAAAGAAAAGAAGCTGCATTAAATATACATACTA
ATTCCACTGTGAAGTAATCAGATTACAAAGCa
>NODE_473_length_394_cov_9.606599
TAATGGGATATCATTCTGGCAAAGCAACAATGTTTTTGGTCTGGGATCTGAAAGTGCTCT
TGCAGTGACACATACAGCTATCTATGGGTTGGCATGAATCACTGAGCAAGTGGGGTGGGG
GGTCCACCCGGGTTGGCACAGCACACTGGGCCTGTCAGAAAAGGCGGGAGGGGTGCACAT
TCTTCACCTCCCCCAGAATGGCACCTTCCAAAGCGGATCCCCTGTCTACCCATTCCCCAG
GCCCCAGATAAGAAGCTCATCCGTCATCCACTGGGGCCGCATTAAATTTTAACTCTGGTT
ACCGAGTGTGGCCATTCAAACTTTTATCTCAAACCTTCTTTATCTTCTTTTCATTAAGTT
CTCAAGCACTAATAGCCCTGCGAGTCTCCGCCGGGGTAAGGATGATGTTCTGAATAATGA
AAGCTCATTATTTCTCCACAGAATGCTTGTTAATTCAAATGATGATATTAAAACTATAGT
AGCCCTCAGCAGTCGGGTGATTTCTAGCATACTTTATCATGTATCAATATATACTCTg
>NODE_474_length_315_cov_5.825397
GCTCATTTTTCTCAGAGATTGGTACCTTCACACGCAGATCCATACCATGCTCCTGTGCAG
TGCAGGCGGCGGTGAAGAAAGAGGGTTATATTTTCCCCTTGAGTTAGGACACCTCATGAC
AAATGATAATGGATAATCAATAAAGTGGGAAATATGAGGCAGCAAACTTTATGAAGCCAG
GAGACATATTACTCCCCAACAACACTGGTTTCCCTTAACAAAGTCACTACTCGACTGTGC
CTAATAATCTGAAGGAAAATCAAAGGACCCGCAACCACATCAGCAATATTGGCAACTTAT
TCCACTTTAATGGCATTTTGATTGATTTTTTCCCTCTTCCTAATGGTCGTTTTATAGATT
TGACGCTGCTTCTGCAAAACAGCAGTGTGTAATAAACCTCCCCGAAGGCAAACGTTAGCC
ATTAAAGCTCTTGTCTTACTAGCGCTCATAATTGGAGGt
>NODE_475_length_574_cov_6.797909
TATCAGCTGTATCAGTTCTCCGGTATCACTGGCCGGGCCGGGCGGCTGTGGGGGGATGAA
GGCTGAGGGCACTAAGTGGGCGACAGGCTGGGCCAAGACGGGATTTGTTTTCAGCCTGCT
CATTCAAGCCCATTCACTCCTTTTCCCCTTGCAGAATAGGACCCTTTGATGGAGGAGATA
TTTAGTTCTCATGCGGCTGGTTTGGCACTGACTGGAGCTGGGGCTTATTTGAAAGGGATC
TTCCTGCCCCCGTTGTCTCCAACCCCCCACCTCCTGTAGGCAAGCGGAGGGGAGTGGAGC
ACGACAGACAGACAGCCCCACAGCAGCCCACCCACACTAAATTAATTCTGACAAGGAACT
TAAGATAACGTCAAAGCGCTGACTAATCGCAGGATTGGGTTTCTGTAAGTCAGGGAGCTG
TGAAATGTGCCATCATATCTAATAAAAGACCTCCAGTTGCTCCCTTTCTCTCTCAGCAGT
GGTGAAGGTTGGGGGAAGTGGGGCTGTGGTGTCGACTGTCTAGCTGAACTGGTCTGGAAA
ACAATTAAATTTCACTTCGGCAGTGAAAGTGCAAGTGTGTGTATGTgtgtgtgtcagtta
gggtaaaatgattgacatgtttgtcaataggcctaaagaattctttcctcctagtttcct
ctgcctcttttctcattctctggctcttttgttgagttctgctgtggcgtttttgtca
>NODE_477_length_147_cov_4.530612
GAGACTCGGGACTGAGACCGGCGTCTTCGGCATAGCCAAATTAGGTGGGGCAGGTGGAAT
TTCCAGGTGTCTAGCACGTCTGGTTCCGGAGATATTGGCCAAAACGTTCTCCCATTCACT
GACAATGGGACGTGCATAACGCAACCGGTAACATAGTGCTGAGGCCGAGATAAGTTCCCG
TAGGAGGCCTTTGAGAGCGCGTTTCAGACCGCTCTGAGTTGATTGGTATAGGTTTGTAGG
GACACTTTTTTGGGTCCCGTTGTATGGGCCAGCCCTCACCGTAAGCTCCGG
>NODE_478_length_420_cov_11.738095
GGGAGAAGGAGCAGAGAATGGGCTTAGGCTTCTATAAACAAATCAACACATCTATCACCC
TGGGCCTCCTGTAAGGGCCATTGGGTCACTGGTGTGTTTGCACCGATCCCATCACTCACT
CAGAGTCGACAGCGCGGCCATTCCCAACCAACCACAGTCTGCTTTTCCAATCCAGTCAAC
AAAGCCCAGGCCCTGGCACTGTCTGTTTAGCTAGAGGGGAAAACTGTCAGGAAAAGTAAG
ACGAATGAGCTGCCCTGATTGACTATTTCCTTAGATACTGAATCAATGGGCTTATTATCA
CCAGCAATTACAGTACTAATACAAACAGATGCTTGGGGAAAGACATCTGCTTAGAGAGAT
GAGACAACTAGATTTCCAGTCAATAGAGTGAAGAAAGCTCTTCTCTCACTGACCCTCAAC
AGAGGCATTTGTATTCATGTGAGACCCAGAGGCAAATCTACAACAGTGCAAATGAAACAC
GCACGGATACTAAAGCACATAGATATTTATTGCCACTTGAAGAGCAATTAATTTGTAATA
ATGCCTGTATCATGagaaataaca
>NODE_481_length_443_cov_2.749436
ATCAGTATCAATACTATTGAGATCAACCTCTGCTCAGGGATTAATTAGAAAATAGATGTA
AGCTAATCATCCTGCATAATGTATTGATGTGTATCTTGTTTCATTAACAATCATCAACAA
TCCACTCATGTGCTGTGATACTAACATACTGTTTGCCTTAGCTACAGGGGCTAGGTAAAC
ACTCAAATGCATTTCCTCTTTTTTTTTCTGCCCCCCCCGCCTTTTTTTTTTGTTTTCACC
AGTTTCAGTCCCTTATGTTTGGTAATCGGCATTGCTAAGTCAGAAGACATCAGCTTGACT
CTATAAATTACCACCTGATCCTTTCTTCCTGGATAATTAGGTACCCATTAGTTCTAATCA
AGTAGTTACTTAATTATTGCAGTAATTAGTCTAATGGTCTAGCAAATTGAAGCTTTATCA
CTTTCGGATACTTAATGTATTCACAATGTGGTCAAATGTGATAAATATGAAGGCAAATGT
TGTTTCAAGTGACTTTGTGTGATATAATTCAGTGAACCACTATGTGGCAAAAGAGGCCTT
TTCAGGGCATGAAAAGCTGTTTCAGAGCATGAAAACAGCAAAACTGc
>NODE_484_length_145_cov_2.400000
GTTTCAAGTGACTTTGTGTGATATAATTCAGTGAACCACTATGTGGCAAAAGAGGCCTTT
TCAGGGCATGAAAAGCTGTTTCAGAGCATGAAAACAGCAAAACTGCAGTTTTTCAAAGAC
AGTGTTTCCAACCAGGTTTTCATGCTATAATGTGTTCACATATGATAAATATGAAGGCAA
AAGTTGTTTCAAGTGACTTTGTGTGATATAATTCAGTGAACCACTATGTGGCAAAAGAGG
CCTTTTCAGGGCATGAAAAGCTGTTTCAGAGCATGAAAACAGCAATACT
>NODE_485_length_359_cov_6.818942
CTGTTATTTCAATTTGAATCACGATCTCAATACTGATCAAATTAATCATAATGAGCATTT
TGTTCATCCTCGTTCAGTCCGACTACAGCCAGGATCTCTCTGTGAAGAAGTGACGTCATT
AGCAGTGGGTGGAAACGGTCTGTGGACGGATCAGGCTGCTGCTCGGAGCCTCTTTACCTG
TGATCGGTGGCTTCTTGTACTGGGCGCTCTTTAGATGCTCCTCCACCAGTTTGGGCGTCA
CACAGATGACGTGTTGACCTTTCCAGTACTTCACCATGTTGAGCGACTGCAGCGTGCTGA
TGATGTCACTCTGCGTGATGCTGGTCATCTGACTGCACAAACAAACATGAGAATCAGAGC
CGTCGGCTAAAGCCTCGTCAGAGACTCAGGGTTACTGAGCTCAACTTAAATTGTTGACAT
TTATAAACGGTGATTATTTCGGACACCTTTTAGTCATTTCAAGCTACAGTGGAAGCTCAA
AGTGGAAAACGACATCCTTCCAa
>NODE_486_length_270_cov_8.511111
TTTCTCCCACTTCCTGATGTCGTAGAGACTCGGGAGTAGGCTCAGTGCGATCGCGGCGGC
AGCAAATGGGGGGGTAGACACAAGTTTCATGTCTCTGGCACTAACGGTTTTCCCAAACCC
AGGCCGAAACCCTAACCCTAACCCTAACCCTAACCCTAACCCTAATTCCAGACCTTACGG
CTAGGGTTGTCCCATACTACGGGACCCAAAAAAGTGTCACTACAAACCTATACCAATCAA
CTCAGAGCGGTCTGAAACGCGCTCTCAAACGCCTTCTGCGGGAACTTATCTTGGATTCAA
CGCTTCCACACTGGCTGCGATATGCACGTCCCATTGTCAGTGAATGGGAGAACGTTTTGG
CCAATATCTCCGGAACCAGATGTGCTAGACACCTGGAAATGCCACCTGCCCCAC
>NODE_487_length_325_cov_5.686154
TGTATATGCTTACAAAGGATTGAACAGTCCTACAGTACAGCTACAGGCCCTGAGAGGCTC
CTCTCTGGACTGCGGTACCCCCTTCCCCCTGACTCAGGATCAGTCTCGGCTGCTGCGGTT
ACCTGATCTTGACATTTTGGACAGATCCACATGCCTTTAGGAATGGTTTTCAGGGGTGGA
TCCAGGCAGTCCAGGTGATAAACACGAGAACACGTGTCGCACATGAGCAACTGGCCACTG
CGTCTGCACACAGTGCAGAAATCCTCATGGATGTCTCCCTGTGAGGAAGAATTGGACCAA
TCAGTTTCCCTGCCCAGCGGAGCCCCACCAACCATCTGTGGAGAGGCGAGGCGGGGGGAG
GCACCATGATCTGTTAATTTACAGCTGGCCTTGTTTGGATGTCTAATGGACATGGTGTGT
TAATCACTGAGCCCACAGAAAGGTTACTGGACATCTGGGAGTTAGAGTg
>NODE_488_length_542_cov_10.540590
CCTGATGGCAAGAAAATGGTTTCGCTGGTTCTTATTCAAAGTGGACCTGAGGAGTGAATC
ACGGTATACTGGCAGGAAATGAAAAAGAGCCATGTTGTCTTTTCTTTACTTTCTATCTCC
TATCTTTTTCTTTTTCCCTCTCAGACCGGGCTGTCAGCAGTGAGGAAGAGGAGGAGGAGG
AAGCAGGATTTTTTTCTTCTTCCCCCACCACTTCCGAATTACCTGCTGGGTCCGAGCTCT
TTTATGCTCTTGTTGTGACAGGTAGATTTATAAGGCTTGAAATTTGTACAAATCAGTTGT
CATTCAGCGGCAGCTGTCAATGTGTCAAGCTGTCAGGGCCTGCTGTGAGGGAGATGCCTT
AGGGGGCTGAGCGAGGGGGCAACCGCCCAGAAAAGAAAATGAGTTCAAACAGACCTGAGA
AGCTCCTCTATTCCATAGGCCTCCCTGCCCCTGTGGAGACGCCATCGATTTCTCTTGATG
TTGAGCAACAGCGCGCCCAAAAATGACATGGCACACTGCGCTCAACCCAGTCAGGCTGCG
ACACACCAATGTGTGCTGCACCAATCCCCTCAATCTGCAGACGCCTCTCATTCTCTGCTA
AATGGCTGGAAATCTGTAATCTCTCCAAGGAGGgagaacaccagagttgtgtttagagat
cgttggcaatggctgtcgtgttttca
>NODE_489_length_145_cov_7.075862
GGCAGCAAATGGGGGGGTAGACACAAGTTTCATGTCTCTAGCACTAACCGTTTTCCCAAA
CCCAGGCCGAAACCCTAACCCTAACCCTAACCCTAACCCTAACCCTAATTCCGGACCTTA
CGGCTAGGGTTGGCCCATACTACGAGACCCAAAAAAGTGTCACTACAAACCTATACCAAT
CAACTCAGAGCGGTCTGAAACGCGCTCTCAAGCGCCTTCTGCGGGAACTTATCTTGGCTT
CAGCGCTTCCACACTGGCTGCGATATGCACGTCCCATTGTCAGTGAATG
>NODE_490_length_311_cov_1.549839
TAACTTTGCTAGTTTGGTCTAATTCTGTGCATATTGCGTGTCTGTCCATCATGGAAAAGG
GATCTGGTGTCTGTCTCTTTTTCTCCTCTGAAAGCTTTTTTGTTGAGTTTATTTTTAAAA
ACGGACAATCTTACGATAGAGAGTGTTGTAACCTGTACAGAATGTAAAACCCCTAGAGGT
AAATTCATTATTTCTCATAACTGGCTTCATTAATTAAATTGACTTGACTTAAATGTGTGA
AACAAACCCATTTGTGAATTACAACTAATTCGTACCAAATGAACCTCCTCTAATTTCACT
TGTCCTTTTGTAACTATACTGATTCTCCCCCTCCCTAAATTATTATTTTATTGTTTTGTG
TATTTTGCTGTTTTTCTTGGTGATTAATGATTGAGCATCTGCAAGGAAAACTGTACAGTA
TTATCATTATATGTCAAATGAATGCAGTGATGTTa
>NODE_491_length_393_cov_11.791348
AAATCACACACAGACCAACTCCAAAGCAGCATGCCCTGATTAGCCTCATGACATGCAAAA
ATGAGCAGCAAAAAAAGCTCACAACAACAGATATCATTATGACTGATACCTCCAGTAGCT
TTTACCCTCCCAACTCCTTCTCCTTTTTAAAACCGCCCAGCTGATTTCGTCTCCTCTCTA
CCCCCTTTGTAGATAATTGGAACAATCCCACTGATGCCCAACTCTGCAGGGCCCTCCAGC
CAATCAGGGGGTGGCAACCCAGCACTGCAGGTACAGCCAATTACACCTCAGCTTCTGACC
AACGCTCAAGGCCAGATCATCGCCACGGTGATCGGCAATCAGATCCTGCCTGTCATCAAC
ACCCAGGGAATCACGCTGTCACCAATCAAGCCTGGACAGCAGGTAACACATACACTCAAA
AACACACAAAGGAAGACAGCTTGTAGTGCAGATTATTACGTTCTTAAACTCCAAAAATGA
TCAAGAGCTGTTTTTAAAACTGTCGAATGAGCAACACCTAGTGGAGTCAGACCAGAG
>NODE_492_length_226_cov_1.964602
CACCTAATTTGGCTATGCTGAAGACGCCGGTCTCAGTCCCGAGTCTCTACGACCTTCCCG
TCCCGAGATACAGCAAAAAATCACAGGTTTGTCCCACTTCCTGACGTCGTAGAGACTCGG
GAGTAGGCTCAGTGCGATCGCGGCAGCAGCAAATGGGGGGGTAGACACAAGTTTCATGTC
TCTAGCACTAACCGTTTTCCCAAACCCAGGCCGAAACCCTAACCCTAACCCTGGCTGCGT
TATGCACTGCCCATTGTCAGTGAATGGGAGAACGTTTTGGCCAATATCTCCGGAACCAGA
CGTGCTAGACACCTGGAAATGCCACCTGCCCCACCTAATTTGGCTATGCTGAAGACGCCG
GTCTCAGTCC
>NODE_493_length_345_cov_8.504348
CCCATCAGCATAAACAGGAAAGATTCTTGTGAGCGTATTAAACCAAGGACATCCCCTCTG
TTCCTGGCTAGTTGTTGGACCCTCACTTGGGCCAAAGCCTTGCTACAGGGGCTGCTCCAT
TTATCTCAGGGGTTCACCGAGTGGTTGAAAAAACAAGACTGTGATTAGATTAAATAATTA
AAAGATTTTCATTTAACAAGACAAACAGAACACAGGCAGTAAAGGCATAACATCTAGCAC
ACAGCATGTATGTTTATACACTTCAATTAGTTAAATATAGCAGTGCATTCTTTGACTATG
GAGAACGTTTCCAAATCGTACTTCTAAAGCTGTTTTTCTATTTGTCCCCCTTTTAAGAAA
CGAAATGGTGTAACCACAATTTTGGCAAACTTAAAATCTTTTAAACTTGCAAATATAATG
AAATAAACCATAAATATACACAAAACATACTTTATACGAGGCAATAATAATAATCATAAT
AAATAGTTt
>NODE_494_length_458_cov_5.375546
AGTCATGAGCTTATGGGGAGTCTCTTTTCAATCACTGGATCCATAGTAATGCATTTCTGC
AGAGCGTTGAGCATAGTTTCTGGTTCTCAGATATCTACTTTTATTGAACAAAAAAAAAAG
AGAGTTTTAAAGCCTACTGTAGGTAATGAATGAGAATATAGAGACAGATAGGCAGGCTGT
GTCCTCAGTCAAGCTTCAGTGCAATCCTCCCAGAGATTTATTTCATCAGCGAATGCAGTT
TCCATAATCATATCTGTGTCCTCATATTAGAAAGATAATTAACAGCACTAATGATCACGT
TAAGTTCATTACACATTCACTGCCAGCTCAGAATGAAGTTGACATTATGTTGCCTTATCA
TCAAAGGTGGCGTATTGTTGGGAAGTCATTAAAATGGAAATGAGTGTGATGTTCTGATGT
TAATTGCAGAGGGAAGAGATGAGTTATGTATTTAATGCAGCATTTAAAAAGCCAATGAGG
TTCCTATCTGCTAAATAGGGTAATTAATGCTATATATTACTTATGTTTGTCCAAATGAAG
GAATGAAATTAGGAGATGATGACGCCGACTTGCTGTTTATCTGTCACAACACGGCTCtag
tt
>NODE_495_length_329_cov_8.009118
TGTTTACCTCGTGTTAGGTCAACGTGTCACTGGCTTGTGATTATGTCACATCATCTGTCT
CAATTATCAAATATGAAATGAAATGCAGCATCCCAGAGTAGGACTGAAGACTCTAATCAG
AGAGCCGGGTGATCGGAATAAGGAACACGAGCGGAGGCAAAGACGTGACGTCACCTCAGC
ATGGATAATATTCTGCTTCTTTATTCACGTTATTCCCTTTCCTCCAGAGGACTTTTGCCG
TTAAAAAGTTAGGCAACACAAAAATAGACTCGTGGATTGTGATGCCCATTATGACAATAT
AATGTGTTGTTGATCCTGTCTGCACATATAGGGGGGACAGCGCACTTAATTAGGGCCTTG
ACAAGCCTACTCTCCTAAAGTGATGAGATTAATCATAATTGGTGTCACTGTGAATTAGAG
CCCGCTTGGATGACCGCCCCACTGGCAGGTCGGACCGCGGTGGAGACCCTTGg
>NODE_496_length_295_cov_17.644068
AGTAGACTTTTTATGCTGACATCAATGGCAAGCTATTAAAGACAGTATTTCATTATTGGT
TCCTCTTCCCCAGTGGTTATTTACAATCCCATATATACTAAGCACTGATATTAAAGGAGA
CCATTTTAATGAGGTGCTATCTGCCACGGCAATATGTCTTTCTCCGAATGAGATTGTGTT
TAAAGATTTTATCAAGAAATGGCTGTTCGGCAGGGTTATGTTTTGTCCATGAAATATGCA
TTTCATATCTCTTTCATTTCATTAACATAATTTAATTTGTGCTTTGCATTCTGTGCATAA
TACATATTTGATTTACAAAACAAATATTTCCATTAGAAAATGAATTTCATGCGCGGAAAA
GGCAGAACTGAAAGATGTATTGTAAGGAAATAAGAAAAAAAGGAATTGTATTATCTTTGA
CTCAGAAAAAAAAATCctt
>NODE_497_length_565_cov_4.776991
TAGCCCAGGTGATGAACTTCTGAATGTGGTCCAGCTGGCCACATATCTCTATTGCCCCTT
GCAGCTGGTCCTCCAGACGCTGCTGGAAACCCTCGGAAATCTTCTGCAAAGGAATTATAA
AAAATACGTTTAATTACTGCCGCACAGTGGCTGAACTGTGGGCTAATCAACAATGCTCTT
CCTTGACAGATGGGGTCCCTAAGATGTTGGTTTAAGCAACTTTGACAGATTATCATTGGC
TCTCGTTTGCTTGCTTTCAGGGCTGATTACATCATGGCAGTTACAGATTCTTTGCATGTA
CATTCACGGCTGGCTGAACGATAAGAAGGAAAGAAAGAATGAGAAAGTAATTACCTCCAG
TTGCTCTATTAATAGGTTGGCTCGTTTGTTAAGCTCGTTCATCATAATCATCTTTGCCAT
TTTAATCTGGTTCTCTGCCTTCCTGTGTGCAATCTTTACTCCATGAAGTCTACAAAGACA
GAAGGGGGGGAAAATGTCTCTCCCAAATGCAGAAGAAAGCAGCATTTCAGACAGTAATTT
ATTCATCAGCTTGCTATATTTCTCACTGTTAAATTATTGACTGGCGTTACTCAGAACTGG
GACTGTGATTGTGACTGAGTCgaaaccaacctgtcctctatctgtttggcattgttctcc
acggcagacctcctctcctccacctgcatcatcaggctctcaaacagcc
>NODE_499_length_378_cov_6.981482
AGATTTTATCAACAGGCAAGTATCGCAAAAAGCAAAAAAAAAAAACTCCAGTGATAAATT
CCTGCTGCCATTTCTGTTTACCAGCCCTGAATGCTTACCTTTTTATCTCCTTGCCATAGG
TGCAGTGTCCTGAGACAGCTGGGCTGTAAAGATGGAAAGAACTGGAATAGCAAGTATGTA
ATTAGCTGATATATGTGACACAAGATTAATAACACACTCTTATCTCTTCCCCCAACCAGA
TGCATTAGAATTCATTGTTTTAGCCCGGGCAGACAGAGTGCTATTTGCCTTTTCAGTTTG
AAGCTCCATATCTTTGTATCCAAGTTATTAATAGACTCATACCTGGATAAACCCTGGAAA
TGGAATATTTGTAGAATTTTAAAAAGAAGGGAGGTGGTCGCTATTGGAAGTTTTTCTTTC
CGCTGATGTAGTGCCgtgttataggacaccttgaaaccttgaacttatttatatctgttg
tattcacagtgtgaaggctttccaatcctgcactcattttta
>NODE_502_length_317_cov_8.611987
ATCGCAATGCTTTTTCCACTACTGCATATTATTTTATTATTATTTTTTTAAGACTTCCAC
ACACTTTCTGCGGCCTGTGTATAAGTTCATGCATAAGCTGTCTGCTGCCCCGACCCAACA
TCCCCTGCTGGCTCCCTCAGAGCAGCTTGGCTCGGGCCGGTGGCTTCAACCTGCAGGCAG
CCATAGGACAGCCCAAGCGGAGCTGTCTGCCACTCCTGTGCTTCATTAGGAAACAAAATA
TAAGGTTTCCACTCCATTAGGAATGACTTTAGGAGTGAAAGCACATAAGACGCCGACTCA
CCTCATCAACAATGCATTGCAATAACGGCTGAGGATGAATGAGAGTGAGCAGAGAGGGGA
GAGAGAAAACAGCATTAGCCTGTATACAATGTCTTTACAGCAGAGTGGGAAGGAAAAAAA
ATCATTAATGCAATAAAATGTGGTCAGATTAATCAAATGCc
>NODE_503_length_393_cov_4.972010
GTACTCACTATGTGTTCATTTATAAATAACCCAAAATGACACACAGGAATACAGACGTGC
ACAATGCTCATTCAATAAAAGCAGGAACATGTTTTACCAGAGAACACTGGTTTGTGTGGT
GGAGCGTGTGCTGTGGAGGCACTGTATATATTGTGGAGAGACTGGGCAAAGCAGAGCGAG
CAGAGAAGCAGAGGGGAGGGAAGCTGGCAGTGACTGAGAAGATGAGGATTTGACGGCAAG
GTGACAAAGAGTTCAAACAAAATGAGGCTTGTAGATTAGCAGCACTCCCCTCAGTGACAG
GTGTCATCTCTTGGGGCAGTCTGTCACTCTGCCTGCTGCCACTCTTTATATAATATGAAG
AGAGAGAGAGAGAGAAGGAGGAGAGAGGAGGAGAGGCAGCAGCACTTGCACCTAACCAGG
CATGGACTCACATGCTCTACCTGCCAGTAACCGCGATTAAATCCTAAGTGGCAGAAGGAG
AGTGTAATGAACAAAAGTTAAGCAAATGTTTATTTacctcgctgctgatttagcttt
>NODE_507_length_342_cov_8.368421
CCACATGTCTACACGCATACACATTAAACAATACTCTAATTACAACATTTAGAACTCCCC
CTTGCCTCCTGCGTCTCCCCAACCCCCAACCCACAAATCTGTGAATCTGGAATTGAATTT
AGCCCAAGTTGAGGGCTGCGCTGGCATGAAAAGACTATTTGATTAGAACGGCAGTTGTTT
CATTTGTGGTGCAGCAGATTGCAGAGCCTCTCTATCCGGTGTGCAATCTGTATTCATTAC
TCGGTGTAAAAGGATGATCCATGTCCTGACACCAGGCTCATCATTTCATGCAGATGCACA
GCAGCTCCACAAGGCCCTTACCAAGTCACCATAAAATGCCTCCTGCTGAAACCTCAGCGA
CACTCCTCTCCTTTCTGCCCTGCTTACCACTTTCTCTCCCCTCCCTGGTTTTGCTAGCTG
AGCCCGCTTCTGCCTCTGATTActttgtgaccagaaatgactgagactgtgataaatgga
cgatta
>NODE_508_length_378_cov_12.312169
TTGGCAAAGTTTGTCAAGGAAATAACCTAGTCTCCACGTGTTTGTTTGTGACAGCCGAGA
CGTGAGTGGTGGAGACATAAATCAAGTCAGATTTATTTTTCCTCTCAACTTGGAACATAG
TTCTCTTCCCTGTAGAATTCAGAACTGATCATTAACCTTTCCTTTAGTTCCTTCCCTTGC
CTGGTCACATTTCCTCTCTATTTGGTTCCTGGCCCCATATGCCACTTTCCTATTTCCTGC
CTGCAGACAGCAGGGAGTAGCTCTATTATCACCTTCCTAGAGCTGTCTTTGAATGTGAGA
GGCAATTCCATTTCACTCAGCCGTGGGGAGGGGTAGGAGGAGGAGGGAAAAAAGCACACC
ATAGAGCACACAGAAATTGGTTTAGGTTTACTTCTTATAGTCGAATGTACGGCTACTTTT
GCTGTTTGGCTCCCAGATTTTAGGATTATAGAGACTGCCGCCAATGTGCAGGTTTTTGTG
GCATAGTTTGAAATCAGAGCAAAGGTTAAGTGCAGTgtatca
>NODE_510_length_389_cov_6.822622
GACAGAGAGCAGGTCGGTGCTTAAAGCTAACAGGTAACCTTTCTGTGCACCTAGGACAAA
GGCAGGGGGAAAAAGAAAATGTCAAATTAAGAGAGGCCAGGCAGAGAGACGTGGCTGCCA
TATTTGTGTGAAAGCCCAGTGCTGTTGGCAGCAGAGATGGCTGCTTTCTGATTCATCTGG
GGCCGTATGGCAAAGCTTTGTCAGTCTGTGCGAGGTATAAATAATTCAGGGTGAGAGATG
GCAATTACAGGGCCCTGCACAACCAAAATGAATATTTTATAAGGACTAAAACTGCCCTGG
AATGAATCACACACATGGAGTCACACACACATACACACACAAGTGTAAGTGAATGTGCGC
ACACGCACACATGCGCCCAAACACACACACAAAGGTAGCACATATGAACCCTTGGCATTG
CTGTTGTATTGTTGACAATATAACTATTATATTATATAAACTGCTTTTGTGGGTTAATAA
TTTGTAATGTTCTCGTCGCTACGTGTGatttttcacaatatttagttaagggg
>NODE_511_length_415_cov_5.520482
CCTCTTTTGTTTTGTCCTTCACAGCATGCCTCTGTGATATACAGAGTTGTCTCTGACTCC
TTATGCCGCGTCTTCTTCTGTGTAACGCATTTTGGCTCCTATAGCCAATAAAACAATCCC
CTGCCACTTGTTCCACAGCCTTTTTGTTGTTTTGTGTACTTTGGCTTTGTGCACAATCCC
AGTCCAATGCTAGTGATCTAGCTTTGCATGGCATCGTGTGTTAGCTTAGACGTGTGTTTG
TAAAGAGGGATGTTCTCTTTTTTCCAGCAAAGATGTCACGGAAATTAAGCTTGCCTACTG
AGCTAAAGCCAGACTTGGGTAAGCCTTGACTTCGTGTATCCAAACAATTTGTATGAAATG
CAGTATACTTTCGCCACTCCGACTGGACTCCACCACATCCCATAAGTCCAGTTTTATCTG
GTTATTAGCCTCAAAATTGGCAAGCTGTGCAGATGTTCTCCTAAGTTTGCATGAGTCAAA
agtagcactgatctgatctgaattgaaattattttgagctaaatcaaattgttgcaatta
aactcccattttctgacca
>NODE_512_length_332_cov_1.418675
TAACTTTGATAGACAGAGATGAGTTTGTAGGGATTTAATCAATGAGTGGAGAGTGGCTTT
AAATGTGATATTACAATATCCAGTATAATATTTCACTAGTGGAATAAAAGTATAGCACAG
TAGAAAATATAAACAACTTGCTTATTTACCTCACAAGACCTTACATTTCTGCACATATAA
GGGGCTTACTACAAGTATTTTATGTCATACATGACATAAAAGGCTGTGAAAGGTTTGCTC
ATATGGTATAATGTCTCCATTTTTAAATAAATGTGACAACATTCAACCACTTGGGATGAA
AATTAGGGGAAGACTATTGTCTAAAAGACAGATTAATGGAATAGTgttatagatttagtg
ttattagattatacagtaaaaattctcttatgccattatgttgggaggattgtttagaag
acactttgtatctttcacacgcatgatctaaatattaaatataaaaaatagatgag
>NODE_514_length_482_cov_4.672199
CCCTGTCGTCTCTCCTATTAGCTTATTCATTCTTCACATGTGACTGCCAGCCTGTTAAGG
TCATATTAAACCAAAGCAATCCACTTTAAATGGTTATCTACGACGCGCATTAAAAAGCTC
TTTGCTGCCCTTTAAATATTGTGATTGGGTTATAGGGGGGTCGCTGTTTCGGAGCGCTGA
TCGCTCTCCCAGGAGCCCGCTTCAGAATATAAATTGAGTAATATTATAAAGGCGGGCACT
CCAGAAGGACTGGGTAATGAATAGGATTCATGATCTGAGGAGGAACAGGAGGTCATGCAA
TGAAGTGAAATACTCTAATAACTCCAATCCAAACCCACTCAGATGATGATACATTAACTG
AGGGACCCTTGTATTCCTGTTTTTTTCTCTCTTGTGTCAGCCTATATGAGCATTACATCT
ACTCCAAAAGCACTTGCTGTGGAAAAAAAAGAGAAAGCTGATCCTGGTGGGAATGGTTAT
TTAAAGTTCTCATTTTGCCTTTAATGTCAAGGCCACCTACAACAGTGCTAGAGGGTCAGA
TCAAATCTCCGCAAATCTTGTAATCTGCTGCAAAGAAATTAATAAAAAAAAGAAGAAGCA
GATttgtattgtattactcatgcaat
>NODE_515_length_301_cov_1.478405
TAACTCGTTAATACCACAACAGGTTCTCTATTTTTCTCATATGCTTCTTTATTCTTGTTC
TTAGGCCTTCTCTTACAACTTCACTATATCTCTTTAGTACCTCAACAGGTCGTCTATTTT
CTTCTATGCTTCTTCGCGATTCCATTTATCAATTAACTCAACAACCAACCAAAAATTCTT
GTGCACATACATCACTTGACCAATAAACACATTTCCCTGACCCTCTGCAAAAATCACGTC
TGCGTTTCCTCCAAATACAAAATCCCTTCTAAGAAACCTTCAGTACACACCTACTTTTGC
CCACCGTTTACTTTCTTAATTCTTTCAGTCATCATTTTACTTAGAAAACACAAGCTATTC
CCTGGTATAAGAAGAGCGAATCAGATCCTTACAAGAATACAGGTAATTCTAAGTATTGGG
AGAGCGAGTCATCCCTGGGAGAGCg
>NODE_516_length_499_cov_3.777555
CACTCAACACCCATCCTCACAGCAACACAGGTTATATATAGGTTACAGCTCGGTCCTGGC
GAGAGGTGGGTAAGATCGATAAATCTGAACGAGATGCGCGCATTTGTACCCTCCCCTATT
ACACACACACACACACCCACACCCACACACACAGTCAGTCACCCACCCTTCCCCCTGTCT
TCACCTGTCTGTAGAGGTAAACACATGCATTTAAATCAGTTGTGGGGTGCCGTGGTAACA
AAGACAAATGATGTTGTATGTAATATTTTTCTATTAACATAAAGTAATATAAAGTGAAGG
GCAGTGGTGTATGGAGGGAGTTAGGGGCTAATGTCCCGTATCAGATGTGGACAATGTCAG
GGCTGCATACTGAGCAGTCTGTGTCCTTCTCCCCTGCTGTGTGTGTGTGTGTGTCCTGCT
CCTTCACAGGGCGAGAAGGCAGTGACACACCGAGCTGCCAACGCTTGTATTATTCCCACT
GCCTTATTAACCCTTCTGCCCTCACCCCTCTCTCCTCACTCTCTTTTCTGCTCTCTCAGA
GGAACTGAATGTATATCTAAACCGGCCTGAGCTCCTCTTCACCCACCTCTTGGTTTACTG
TCACtgccgaaagcacgcacccaacgtttgtcaaggaacaaga
>NODE_517_length_335_cov_5.411940
AGCGAAAAAGACAAAGCAAATTATGTAGCTGATAGATTCATCCTTTGTTTCTAACTTTAG
TTTGGTTTTGAATTCCATCTGGATTTTTTATTTTTCTCCCCTCTATTTTCTTTTGGTTTT
GTTTATTTCTCCTCAGTCTCTGGACTAAATATGTAGCTTTGATACTAAAAGAGGTCATTG
TCTTTTTCCCATTTCGCTGCGGAGAACATTCCTTTCTCCTTTTTTTCTTTTTTTCTTTCT
TTCCTTTGTTTTGTTGATATTGCATACGTGTCACTGATTGAAATGGAAGGTAGGTAATGC
TTTGCCTACGCACGTGATCTTTATGCAGATGAGAATGTGACAAGCACCCTAGCCTGAGTG
ACGTCAATGTTTCTCTCTCTCTCTCTCTCTCTCTCCCTCTCTCTCTCTCTCTCTTTCTCT
CTCTCTCTCTCTTTCTGTTGTTTACCAatggtctttaaccaaattaatttgacttcatc
>NODE_525_length_182_cov_9.000000
GTAGAGACTCGGGACTGAGACCGGCGTCTTCAGCATAGCCAAATTAGGTGGGGCAGGTGG
CATTTCCAGGTGTCTAGCACGTCTGGTTCCGGAGATATTGGCCAAAACGTTCTCCCATTC
ACTGACAATGGGATGTGCATATCGCAGCCAGTGTGGAAGCGCTGATGCCAAGATAAGTTC
CTGCAGAAGGCGCTTGAGAGCGCGTTTCAGACCGCTCTGAGTTGATTGGTATAGGTTTGT
AGTGACACTTTTTTGGGTCCCGTAGTATGGGCCAACCCTAGCCGTAAGGTCTGGAATTAG
GGTTAGGGTTAGGGTTAGGGTTAGGG
>NODE_527_length_352_cov_6.329545
AATGAAAATGATTTATTTTCTCGTAGAGGTAGGGAGAATAAGCGGACTTGGAGGGGAAAG
AAAGGAAGAGAAATGGTCTGTCAGGCCGTTGAGAAAAGAAGTTTAAAATGCCTTGAACTA
TTCACCACTGAGATGGCTAATCAGTATTGAGGCTCCGGGGCAATCGGGCAGCTTTTCAAT
GTGGTTTTCCCTTTCATCTCAATCGGGATGGAGGCGCTCAATTAAAAGCCTATCAGTTTG
TAAGTAAATCAACGCCTATCAAAGTTGTCACATCAAACAAAACGATTATTATTGCAACCC
GCCTCTGCCATTAATCTCTTTCTGTGGTAATCTGCTTGACAGGTCAACTTGGAGAGCAAG
AAAACCTGGAGTGGACAGTGAAGGGGGCCAAAATATCTGTACATAAGTAGAAAATAAAAA
AAACAAACGTGTGTTTGAGTCTAAAATCCCCTGCAAAGGCGGTTTGGAGTGAAAGgtgga
gtgaataaaataaaat
>NODE_533_length_345_cov_2.730435
GACCTGCAATCCCCTTCAGTGATGTGCATGACTGCTTAGGTTATATGTGGACTAGAAAGT
GAGACGTGTGTGCCTAAAGATTAGCACAAAATACACTTTTAATGCCTTTTCAACTCAGCA
ACCCATATTTCAAAAGACAAATAAAGCACTTACTCCACTCCGGTACACCGTCTTCTTCCA
TCTCCATGGTTATTTGTGTTAATGAAGGCGTAGCAGTCCATCCAGACAGGGTAGTTTTTA
TCACAGTTCTGTTCATTCGTGTGATTCTGTACGTTCAGGATGAACTGTAAATCCTCTCTC
TCTGTCGTTGCTGGTCTCCCTCCAGGTGAAGATGCGTCTCTGCCACTCAGCAGCGGCGGC
AGTTATCAGATTCTGGTCAACAACGTCTTCTACTTCACCCAGCGGGTCGTGGACAAGCTG
TGGCAGGGAATGTTCAACAAGGACTCCAAGCTGGTGGTGGACTTCATCGTGCAGCTCATC
GGACAGGTA
>NODE_534_length_145_cov_4.131034
AGCTTTTGCCTTCATATTTATCATATTTGAACACATTGTGAGGTCAAAACATGTTTGTAA
ACATTTTCTGTGACAATCTGCAGGAGTGCTGTTTTTATGCTCTTAAACAGCGTTTCATGC
GCTGAAAAGGCCGTTTTGGCCAAATGGTGTGTCCTCTCAGAATCTTGACAAAATGTCACT
TGAAACAGCTTTTGCCTTCATATTTATCATATTTGAACACATTGTGAGGTCAAAACATGT
TTGTAAACATTTTCTGTGACAATCTGCAGGAGTGCTGTTTTTatgctct
>NODE_535_length_457_cov_11.617068
GACTCTGCTCCTGGTCAATCCATTTGCCGATTAGCTCTTGCTTTATGGGCTGCCGCATGT
ATCTTAAAAACGCCCCCGCGGCTCCGTGAGGAGCAGAAGCGATGTTCACATTGAGGTTCA
TGGAGTTGTAGCTGTGGAGAGAAGACGGTCCATAGTGCTCTGGCCTGTGCCCGAAGTGCT
CTGGCCTGCCGTAGATGTCCCCCGGTATACCCAGGCGCATCTGCCCATTGAGGGCATGGT
GGTGGTGGGCACCTGGGGACGCCTGGTCGTGAAGTCCAGTGAAAAGTGAATGGGCCCCAC
TTTCCGTGTGCCCATAAGCACCTGTTGGGGAGATGAACATGCCATGGTGATGAGGGGAGG
AGGCGGAACTATGCTGGTCGCCAAGTGCATGCATAGCAGAGGCTGAGAGTTCTCTCCTGA
GGATGAAGTCCCTGCTGCTTGAGTAGCCTGAGTGGGGGTGAGCCACGGGGAAACCAACTG
TGGTCTGAGCAGAAGTGAAAGATGCCGCGGTCTGGGCTTCGGGATGGCTCTGAATGTGCT
GAGATGGGCTAAGTTTGAGAGCATTTGTCTGTGCCATGTGCTCTGGTCCAAATGGAGTga
g
>NODE_536_length_164_cov_8.774390
CCTAATTTGGCTATGCTGAAGACGCCGGTCTAGGTCCCGAGTCTCTACGACCTTCCCGTC
CCGAGATACAGCAAAAAATCACAGGTTTCTCCCACTTCCTGATGTCGTAGAGACTCGGGA
GTAGGCTCAGTGCGATCGCGGCGGAAGCAAATGGGGGGGTAGAAACAAGTTTCATGTCTC
TGGCACTAACGGTTTTCCCAAACCCAGGCCGAAACCCTAACCCTAACCCAAACCCTTGCT
GCGTTATGCACTGCCCATTGTCAGTGAATGGGAGAACGTTTTGGCCAATATCTCCGgaac
cagacgtg
>NODE_537_length_351_cov_7.364672
CTTTGAAACATCCCTCTCTTATCACACCTCTCCTCCTTTCCTCCCCCTCTCTTTCTCTCT
CTGGCTGTCTCTATCTATCTTCCCATCCCCCTTGGTGTTTTTCCCCCTCCCTACAATCAA
TGTGGCTTTTAAGATGCCTATCGATTTGTTCCCCTAGACAGGCCCAGCGCGCTGGGGCGA
CACTTTGATTGCTGGGCCAGTAATTACTGTTATTATTTATGCATCTGGGCAAAATGGCAG
GACTTAACATTCACAGTACAAGAGGCCACAGGCAATCAACAGAGGTGAGCACCTGGAGAG
GGAGAGAGGGCCGGGCGAGCGAGGAGGAGAGAGAGCAGCATTGGCCCTGTGAGAGTTGCA
CTCCAGAGATGAGCGCGAAGAGTGCAGTCAAAGATATTCACACTCACACACACACAAACA
CGCACACACACTCCTGGGAGGGGATATGAAAGCATAAGCAGAAGACAGGCACATGTgtgc
aaatgcacttgtata
>NODE_538_length_336_cov_3.910714
AATGGCACTGGTTTGCATTTTAATAACAGATACGGCCGGGTCCTGGTACAGGATCTTCCA
GGGTGGAGGGTGTTAAGAGATACTGAAGAGACAACAAAGAGAGAATAGCAACAAGCAGAA
GATCTGAGACGTCTGGACAGTGAGAGAGCAGAGTAGAGGTATGGTGAGACTCGGTAGAGG
GATGAATAATTCAGGAAAGTGTTATCTCCTTGCGCTCAGCTGCCCATCCCCTCCATGACC
TATCATCTAATTGGTTGTAATAAGTTAAAGAGGGGAGCAGGTGTGGCTGAAGGGTTAGAA
AGTGGCCCACTTGGATTCTGGCTGTGCTTCAGCTACACTAAAAAGAGATTCAGAGAAAGC
GAATGGTGGGAAAGACAGAGGAGTTAGAGTGAAAGAAAGAGAAAAGATCAAACTTTAATG
ACGTGGAGCAGACAAGGACACATAATCAATCCAGTGTAGTACTAATATCTTAAAAGCAAa
>NODE_545_length_509_cov_6.915521
ATCAAAATGACCACAGCTAAACTAACGCCTTACTGTACTAAACATTTCGGCACATCAACT
TTTAAGTACTGCAGTGTGCACTGGGTAGATGATAAAAAAGTTCTGTGTCACTGGTCCATA
CCGGTATGCTCCCCAGTCCCTGTAATGATTTCTATTCATAAACATGCAGTGTGCTATCCT
CCACCTGGCAGCTGCCTCTGTGCATATGAGATTACCATTATGCATCTTCCAATCCCAAGG
ATAAACATCTCTTCACTTTTGAAGTTTGCAAGCATGAGGCATATTTTAGTGCCATATGAC
TTAAGCATCCCTTCAGGTATCACTTGCAATCTTTTCTCATTCTATATACATTGTTCAACT
TTAATGGGTATCTAATTTGTGTTATCAGCTTACAGGGCAGTAAGTAATAATTTGCATGGC
TGCCCTAAGCAAATATGCTTCCATAAGCATCCCCATAGTATAGACACTAGAATGGATTAA
CCTCCATATTGGCTATGCCCTGACGGTCAATGCTTTTTTAGAAATAAGTAGAACAGATAG
TTTAGTTTGGTGGCAATTGTTGTGAAAAAAAATGGATTTACTACAAACCTTTTTACATTC
AGATGCTACTTTGGATAAAAGTCTGGCACGCATAGCAATGGTGAAATGAAATc
>NODE_546_length_285_cov_12.810526
GTTCCGGAGATATTGGCCAAAACGTTCTCCCATTCACTGACAATGGGACGTGCATAACGC
GAGATAAGTTCCCGTAGGAGGCCTTTGAGAGCGCGTTTCAGACCGCTCTGAGTTGATTGG
TATAGGTTTGTAGGGACACTTTTTGGGGTCCCGTTGTATGGGCCAGCCCTCACCGTAAGC
CCTGGAATTAGTGTTAGGGTTAGGGTTTCAGCCTGGGGTGAGGGTTTGGGCAAACGGTTA
GTGCTAGAGACATGAAACTTGTGTCTATCCCCCCATTTGCTGCCACCGCGATCGCACTGA
GCCTACTCCCGAGTCTCTACGACGTCAGGAAGTGGGAGAAACCTGTGATTTTTTGCTGTA
TCTCAGGACGGGAAGGTCGTAGAGACTCGGGACCTAGACCGGCGTCTTCAGCATAGCCAA
ATTAGGTGG
>NODE_548_length_328_cov_4.847561
TGTGTGTGTGTGAGTGTGTGAGGGTGAGTGTGTGTGTATGTTATGTGACAGCAGACCTCG
CTAAGGACTAGCAATCACTCCATTCAGCATCTGCTGCCACACAGCTCATATTGTCATTCC
CCAGTTTAAAGGAACCTTGAGCGGCTTCAAAGATCTTTTCAAAGCCTTAATCCTAATAGG
TCGCGGTTTGTTCTGTCACATCAAAAGGGGGAGAGAGGCGGTGGGGGGAATAATGCATCG
GGGCTGGCAGAGATTCTTAAGGGTGGAAGATTGGCAGAGGATTTGCAGTACGGGGAGGAC
CGAAATCTGAAATATCGGACACAGAATGCCTGCTGTAATAGATATGAAATAGGTCTTCTC
AACAGCATGAAAGGCTGACATTTCCAGAAAGTTTGTCATGAGAAGGCCCTTTTATTCCCC
TTCGTCTATctgcgtttgtactgccaccatgtccatagtggaaattcgcaag
>NODE_552_length_414_cov_7.106280
AACCTTTTCACTGTTAATGCCAAATGCAATTTGTATTCTGAGGCCAGGCAAAAAGCTCTA
AACTGATTATCCCAATTTGAACCGTGGCAGTCCTAGATATTGTTGAGTCTGAAAGGGCCA
TCTAGCTGGTGAATGGGCTTCTCATATGCCTTCTGAGTTTCATGACACAATGTTGCGTCT
GCTTTGCAAGGGATAAATTAAGCGTGTGAAAGTCTAAGCAAAGCCCTCATTTTCCAGTTA
ATCAAATCTTCCCCTAATCAAATTAGCGCACATAATTCCTCTGGATGCGTGGTACAAAAA
CAGCATTATCCCCCTCTCCGGAGCTGAAAGGCAGGGAATCAGCGTGGTGCCTCTCTCTCC
TCTGCATGAGCAGCCCTCAATGGAAGAGGAGGGCCGGGGTGAGATGGGGGTGGAGGAGAC
CAGGGGCAAAGGGGGAGGGCATGGCTCTTCCCAGTGGCCTAACAGAGAAAGGCAAGGCCG
GGGTAAACTTTGGCAGCGTTTAAGTTCCCAGCTCATTAAAAAGCCTGGCTCAGTGGCCAC
CTCCAGGgagcactgaag
>NODE_556_length_374_cov_7.593583
CGCATGCATTATTACACTGAAAGCTAGGAGGGTTATCGGCATAACAGGCTCACCCACAAT
CCCTGGATTCACAAAGGGAATGATTGTGGCTGGAATGTGGTGTGTTCCCAGGAAGACTAG
AGAGGGCCATCACAAAAGGAAAACCCACACGGTGGGCACTTTTTCTTCTGCCATGTACAG
GAAGCGAAATGAGAACTATCAAGTTTGACACTATTCACAGCGCCTTCACGGGGCCCTACA
ATACCTGGCTGGGCAGACAGAATGCCGGGCTTAAGAAAGGGGGGAAAACGGCTGGCAAAG
TCTCCGTCACGTGAAAGCGTGTCGATATTTCTGACACCTCCAGGCTACGTGCCAAATAAA
GAGCATAGGGGCTTGTCGCTGTGGGGCCGCTGGGCCCACCAGAATGCTGAAAGCTGGTAC
CCCTAATACTCCAACAGAGACCTGGGATGGAAGATTTCTGTGTAAACAAGAAAGAAATCT
TACTGCGCTTAAGTTTGGAAAAACTGCAGGAAATAACg
>NODE_557_length_232_cov_11.000000
AAACCCTAACCCTAACCCTAATTCCGGAGCTTACGGTGAGGGCTGGCCCATACAGCGGGA
CCCAAAAAAGTGTCCCTACAGACCTATACCAATCAACTCAGAGCGGTCTGAAACGCGCTC
TCAAAGGCCTTCTACGGGAACTTGCCTTGGCCTCAGCACTATGACACCGGCTGCGTTTTG
CACCTCCCATTGTCAGTGAATGGGAGAAGGTTTTGGCCAATATCTCCGGAACCGGACGTG
CTAGACACCTGGAAATGCCACCTGCCCCGCCTAATTTGGCTATGCCGAAGACGCCGGTCT
CAGTCCCGAGTCTCTACGACCTTTCCGTCCCGAGATACAGCAAAAAATCACAGGTTACTC
CCACTTCCTGACGTCG
>NODE_561_length_323_cov_7.965944
GGTCAAATAGGAGGCAGTGTGCAGAGGTGCCTCACTAATGTCTTGCCTCTGCCGGGCCAA
CATGACCACTGCAGGTCTTCAGGTGATTAACATGTTGGCAGGGGTTTCTACATGAAAAGA
CCCCTGTTTCTTTGTCTTCTGGTGTGTAAATATTGTGCTAGCGGAATATGAAAGTAGTGC
AACTATAAGGTACAAAAACATAGGGAAAAAAGATCAAGAGTGGGTCTCACATCAAGGAGG
ACCCTGAGGATGTCTTTGTTGTCAACTTCAGAAGGGGGAAGAGAGGAGCAGAGGAGGAAA
CTGGCAGAAGGGGGAAAGATGCCAGAGAGAGCTCAAAGGATTCGGTCTGGGCAAGGTGAT
CGGTATTCCTCGGCAGTCTGCCTTCTGGCTCAGATCAGTGGGAGTAAGCTGGCAGCCAAG
CCAGAGGGCATAACAGCACAAACACACCTTCAGcactacactgctag
>NODE_564_length_345_cov_1.153623
GATTCAGTCGATTTTGATTCATTTCCATCCACTGAGGAAAGCTTGTGGATCATGGAAAGG
GTTCATCCTTTGAGGGGCATGAATGTGCTCAGGAAATTTAATGACAGAATATGCAGAATT
TACTGAACAATAGGAAAGAACTCATGGTTGCTTCAACAGAAAGTTGAGGGAGTCATATGC
TGCTATTCTCTACTTGATGTCATGAGGAATCATCCTCTGGGGATCATGAATATCTACAGT
GGGGCTAAATTAAGCTGAAACATTGGATTTTAAGATATTCCTATTATTTCTTCTGAATTA
GAAATGTAATGGCTGATTAAGCTGAAAGGTGGGAATTTGGGGGGGGGATTCTTCCTTTGG
GGACCATGAACATTAAGAGGACATTTCACAACCAAAGTGaccaatagccgctgaaacctc
aggaccaaagagttggatgaattacagataatttcaggccggtagcgtagtgatttgttt
tcagtgttg
>NODE_566_length_467_cov_3.370450
AAAAGATATATCTGTGGTCCTTCTCCACGGTGATGCACGGGGCCTCGGAGCCGAAGTCCC
CGACGGTCACGAGCTGCTCCCTCTCGAGGCCGCCGCTGTTGACGGGCCACACATCCAGCA
CTTTGACATTCACACTGTAGGGCTCCCGGGAGGAGACGTTCTCCGGGGAGGAGCGCACCT
CGCCCTCGATGACCACGGCGGATCGGTACGCCTGGTCCTGGAGGGAGTTGAGACTCGGGG
CGTAACAGGCGAAGGAGACCCCGATGACCAGCATGGAGAAATGCACTGGATCAAGCCTCA
TGCCGTCAGCCTGTGCTGTGCTGCAGTGCTGCTGGGCGGCGGAGCGAGCTGGAAGAGAGA
GACGGCGGCGAACGGGCTCCGGCGGCAGAGCGGGCAGGGCAGAGCGGCAGACCTTGTGGA
AGTGTCCATGCCATCTGTGTCTGCCGCTGCTTTCCCCATACGGCTGCTGGCGTCGGATGG
GGGGGGACACACACCAGCCTAGGAACCGGGAACGGCCCGCTTGTGCATGCTTAAAAATGT
GATTGCTGCATTCTCCTTCACCAGCCACCCTCCCCCTCTGATCTCCCCCTTTTCCTGAAA
GGCaaaacaag
>NODE_567_length_367_cov_4.583106
GGAAAAAAAAACATTTGAGACAGCAACGAGAGAGAGAGAGAGAGAGAGAGAGAGAGAAGG
AGAGAGAGTAAGTAAAGAAACAACAGAGCAGAGGATATTTGTAAAGAGCAAAAGAAGAGT
CAGAAAAGAAGAGGGATAAGGAAGAAAAAAAGAGAGGAGAAAGAGAGAAGGGAGCAAGGG
ATGAGACGGCTGCCTGGAAAGACGATTAGTATTCATGCGGCGTGGCGCTCCAGAGAGGAT
TAATGGACTCTGATGCCTAATATCCTGGAGAACAATTAATTTGCCCACAGTTTTGTCATG
GTTGAAAGTCAAATGCTGGAACAGATCGATGCGCACAGCCGCCAGTGAAATCGCGGCAGC
CCCTTCTGCCAGGCGCAGAATTTTAATTTCATCATCATCATTTTCCCCGGCTGCCACCCT
CGACGAAGCTGTCCCTGACATGGCTGAGAGGGCTGCCACATCCCGACAGGCATGGCGCGT
ACACACACGCACACACGCACACACAAGCACa
>NODE_569_length_295_cov_1.738983
CCCCTCTTCTCCCTGTCAGCTACCTGCTCTTTGATGTCTGGGAAGTCTTTCACCCTCTTT
CCGTGTGGGTCAACATTCCAGCAGTGCACAGACACACACATACATGCACATACAAAAACA
CACCTGCACGTACACACACAGACATAAAGACACACAAACACATAGAAGAGAGGGAGGGAT
GAGAGAAAAAAGGGAGAGGGGAAGGGAGGAATAACAAAAGAGCAGGAGGGGAGTGAAGTA
CAAGTAAACACTTGCTCTGTATCAAAGAGACTTAAAACTGAGCTGAACTGTGGAGAGCAG
CCAGCAGATTATCAATAGAAACATCAATCGAATGATAGAATCcagtctgcagttgactag
aatgcatcagtagtcattttatacatgaaattacaggacaatttagaggagaatctgtat
ctgctgtggcttttgtcta
>NODE_570_length_380_cov_3.168421
AAAAACGCGTTTTTTTAATCAAGATGGCGGACAGTCACTTGTATTTTTGGCATGCTTATA
TGTGGTTGTGAGGTGTATCTAGGCACGCCGCATGTGTGCGTTGAATTTTGGAGGTGCAGG
TGAAAAGTGACGCCAGGGCCCATTTTTCCATATGTGACAGGTGGCGCTATTGATCCATTT
AGTCACTGATGTGTGTATCTACCTTCAAATATCAATTTTGCCGTGTATGATGCGCACGCC
AAGTTTGGGGCCAATCGGAGCATGTACATGCTACTTCCATTTTCCAGCAGGTGGCGCTAT
TCCTGAGAGGTATTATTATCATATGGCTGCGATGAGGACCGGACTGTGATGCAACGTGTA
AAGTTTCAGGCCGATCGGACCACGTTCAGGCTATTTACACTCACTTCCTGTTTCATGACG
AATGTCCAACTTTGTGGCGCCGCCACGGCCACGCCCTCAGACTTTTGCAGAGGATTTTAA
TAACTTTTGCTCACCAATGCCTCTTCTATCAACTTGTCAAATTt
>NODE_571_length_336_cov_5.794643
ACACACGGCCGGTACAGTGAAACTGCGAATGGCTCATTAAATCAGTTATGGTTCCTTTGA
TCGCTCTACCGTTACTTGGATAACTGTGGCAATTCTAGAGCTAATACATGCAAACGAGCG
CTGACCTCCGGGGATGCGTGCATTTATCAGACCCAAAACCCATGCGGGGTGGCCCCTCGG
GGCGCCCCGGCCGCTTTGGTGACTCTAGATAACCTCGAGCCGATCGCTGGCCCCCCGTGG
CGGCGACGTCTCATTCGAATGTCTGCCCTATCAACTTTCGATGGTACTTTCTGTGCCTAC
CATGGTGACCACGGGTAACGGGGAATCAGGGTTCGATTCCGGAGAGGGAGCCTGAGAAAC
GGCTACCACATCCAAGGAAGGCAGCAGGCGCGCAAATTACCCACTCCCGACTCGGGGAGG
TAGTGACGAAAAATACCAATGCAGGACTCTTTCGAGGCTCTGCAATTGGAATGAGTACAC
>NODE_572_length_325_cov_5.618462
CTCAGGCTATGAAATGTACATCACACCTCCGATCTGAGGGAATCTCACCCAAATTCTTCC
TTTGAATTATTGAAGAGGACCAAGCCAGCTTGACTCTGATTATCCTCCAATCAATATGCC
TCGCCTCTCCTCCTATAGCATCAAATGCCTCCGACGATCGATCGAGCCAATCAGAGGAGC
CACTGCAGCTAGAAATGCAGAGTGTATTGTTCTGCATTGTTTACACTGACACCGCTTGGC
GTGTATAATAGGTGTGTTTATGCTCAGGACAGACATGATTGCTGATTGACTGAGACGCTC
TTGTGTGTTTTTTGCCGTCTGATATGTGTCACTGATAACGCCACCTGTTTGTTTTCTTCT
CCTTCTTGCAGGACAAGCAAGTTTAGCAGAGATTTCATAGGGTTCatgtctttaaaaatg
ttttcgtgcattggaacatactgcgcttggcgtatgtttattttatgac
>NODE_573_length_405_cov_6.256790
TGCTTATGCCTTACAAACACATTCACACATACACTTACACACATCCATAACACATGTTCA
GAGTAGACCAAGGATGCACACACGCAGACACACAGCTGCATACACACTAACATCTAATGG
CTAGTCAGTGACACTGAGGTCTTAGCCCCTGTCTGCCAGTCCTCATTTGTTTCCCAGCCC
CTCCTATGTGTGTGAAGCAGTAGCACTTGCTACTGGGTGTCTTGTTACTCCTCAGAAGGT
CTATTGATTTAACTCTTGCCACAATCTATAACACTATTGTCTTGCCTTAAGTGTCTCATC
TGTACAATTCACTGGCAGGAGTCTATACATCAAAAACCCCGCCTGCTTAAGGATATTGGT
ATTCTGCAACATGCTGGGAATACTTTTTTTTTCTCTGTGAATTTCACATTTCTTGCACAC
TCAACCTTACTTTTTTAAAGCGTAGATGCTTGCAGCAAGGCATAACACAGTCTGGTACAG
GTTTATTTTTACTACTGTTGTGTTTATGAAGTCAATATTTTATTTCACAATATCATATAG
CAGTGGTGt
>NODE_574_length_446_cov_7.105381
CTCCCACTATTCTGCTTCTGTTTCACAGTGTTCCATCTCTCCCTGCCCTCCGTCACCACA
CACACATACGCCGAACACACACGCACACACACACATTAAAAAGCATACACATGCACATAT
GCGTGCACACTCCAAACACACGCACATCTCTCCTCTCTCCCTCTGTCACCCTCTCCCTCC
GTCCTCCCTCACTTGATCCTTACACCTACGTGCTACAGATGGTTTCATTTTATAAGAGAT
AAAACCACATTTGGTGGAACTGATTAAACAGAGGGAACAACATCCCCATCTGCCATTTAT
TCCAATCTGAAATTGCTTGGGCAGATGCTGACATCTTTGGAGATGATTGATTCACCCCGT
CTGGCCAGAGAGGAGTGGAGAGGCAAGCTGAGCTGGATCCTCCCCGGGCCTGCAGCTTCA
CCGCCGCCCTGCCACCGCTTCACCACAGTGTCACTTCACCAGCGATAGAGCCCTCATCCT
CCTCCCCCCCTCCACCACCTGCAGTCCCCCATCCCTTGTCTGCTGCAAGctgctgcaatc
agcacaggcccctgattggacttgggcaggtgagcgcaatacactttaat
>NODE_575_length_301_cov_1.209302
CTTAGCAGTAGGGACAACACAGGGCGACATGACAGCTGATGTTGTGTCTGCTAAGGAGTA
GATTACAGATGTTTGAAGAAAGTATGGAATAACTCATGATGTTACATTTTGTAGAGCAGA
CAATTCTGGACATGGGGAGGCTGTGGCGGTAGAAGAAGAGGAGAGAGTGGAGGAGATGCG
TGACAATGGGGACAAATCAATAAAATAGTATTAGACATTTATGTTTAGACTGCAGCTGGG
GTAAGTATCTGTTGTTTGGGACCTTAGGAAGCCTTCAGGTGTCCATGTGTGCCTTTCCTT
CTAATTACACTTCCGTCGCAAACAGGGCAATAAAAATGTTttatatccctgctgtttaga
ttgtacctgcagatggtttaatccaacagcatttaaagataaacaggaacagttatgttt
gaccacaggaatgtggatatgaagc
>NODE_576_length_299_cov_1.528428
AGCTGTTACTCTGCAACCAACTTCACAAGATAAGTCACGTTTGAACAGAACAACTTATGC
AGGCACGCTGTATTTTCAGTGTATTCCCTTAAATGATGATATGTTCCTCTGTGTCTTGTC
TCTCAGTAAATTTCAGGTCGAGGATGATGTCAACATTGTCAACTGTGACACCATCACCAG
TGACATCACACAACCTACTGTGATATAGAACTCATTGCATCCCAGAGGTTGTTTTGGACA
ACATGCCACACCAGCTGTCCCCCGTTCTTTTGTTTGAGAATGAGGACAAAATGACTTCAC
TCTTTATCCGACACTTATTCGGCAATGTTCCGTGTTCCATGTTCTGTGTCTTCGCTCATT
GTGATGTCACAATGGTGACGTGTTCCGTGTTCCGTGTTCCCTGTTCCGTGTCGTCGCTCA
TTGTGATGTCacagtggtggcgc
>NODE_577_length_834_cov_5.406475
GAAAACAGCAATACTGCAGTTTTTCAAAGACAATGTTTCCAACCAGGTTTTCATGTTATA
ATGTTTTCACATATGATAAATATGAAGGCAAAAGTTGTTTCAAGAGACTTTGTGTGATAT
AATTCAATGAACACACTATGTGGCTAAAGAGGCCTCTTCAGCGCATGAAAAGCTGTTTTC
AGAGTATGAAAACAGCAATCCTGCAGTGTTTCAAAGACAATGTTTCCAAACATGTTTTGA
GTTCACAATGTGGTCAAATATGATAAATATGAAGGCAAATGTTGTTTCAAGTGACTTTGT
GTGATATAATTCAGTGAACCACTATGTGGCAAAAGAGGCCTTTTCAGGGCATGAAAAGCT
GTTTCAGAGCATGAAAACAGCAATACTGCAGTTTTTTAAAGNNNNNNNNNNCAAAGACAA
TGTTTCCAACCAGGTTTTCATGTTATAATGTTTTCACATATGATAAATATGAAGGCAAAA
GTTGTTTCAAGAGACTTTGTGTGATATAATTCAATGAACACACTATGTGGCNNNNNNNNN
NACGTCACAATGTGTTCAAATATGATAAATGTGATGGCAAAAGTTGTTTCAAGAGACTTT
GTGTGATATAATTCAATGAACACACTATGTGGCAAAATTGGCCTTTTCAGCGCACCAAAC
GCTGTTTCAGAGCATGATGACAGCAATACTGCAGTTTTTTAAAGACAATGTTTCCAACCA
TGTTTTCATGTTATAATGTGTTCACATATGATACATATGAAGTCAAAAGTTGTGTCAAGT
GACTATGTGTGATATAATTGAATGAACACACTATGTGGCAAAANNNNNNNNNNAAAAGAG
GCCTCTTCAGCGCATGAAAAGCTGTTTTCAGAGTATGAAAACAGCAATCCTGCAGTGTTT
CAAAGACAATGTTTCCAAACATGTTTTGAGTTCACAATGTGGTCAAATATGATAAATATG
AAGGCAAATGTTGTTTCa
>NODE_578_length_400_cov_4.757500
ATTACATTAACCCTCCACCTTACCTCACCCACACACGGTTACTAACACTTGTCTGATGCT
AATGTTCAAATCAGCAAGCAATGGTTTTGTCTTCTTCCTCCAGGCATTAAACCTTTCCAG
TGTGACCGCTGTGGGAAAAAGTTCACACGGGCCTACTCCCTAAAGATGCATCGGCTGAAG
CACGAAGGTAAACGCTGTTTCCGGTGCCAGATTTGTAGCGCCACATTCACGTCCTTCGGT
GAATATAAGCACCACATGAGGGTCTCCCGACACATAATCCGCAAGCCGCGGATTTATGAG
TGCAAAACGTGCGGCGCCATGTTCACCAACTCTGGCAATTTAATTGTACACCTGAGGAGT
CTGAACCATGAGGCATCCGAACTAGCAAACTACTTCCAGAGCAGGTGAGGAGTTTGGGGG
CGCCGACCCCCATCATTTACTCAGATCTCACCTGGATCAGAAAATAACTTCAGTTTAGAt
actaatacctgaatttcattggatcgttgtcgtggctttggttgtgtagaattgttttta
agat
>NODE_581_length_405_cov_7.506173
GCATGCCTTTGTGAAAAAGAATGCTGCTTCTGTCTTTTTTTGCATCTTGAGAATGAGCTA
ATTGTCACCGAGTTGGCAGCTGAATAGAGGCAGTGAGTTTAATCTGACCACAATGACATG
TTTGATTGGTCCGAGCCAGGCTGGGTACAGAGGGTGGGGGGTGGCCCTCTCTTGTGGCAG
CGGAGAACAAACATAAATCTTCTTCAACAATCTATTTTCCATCATACTTATTCACAGGGG
ACATCTCAAAGTGGTCTTTACCCTTTCTGTCAATGGCTGCCCTCATCCATCAATTTCATA
GAGAATTATACCCCAGATCAATGTAGTTCATGACCGCTGAGCATTTGTCGAGGGGTGGTG
TAGGTGGTTGGGGCGGGTGGGAGGCGGAGTGCTGGCTGTATGCGTCGCTGCTTATTCTCA
GAGGTCTAATGGCTACTTCTTGTTGGTCACCCTCTCATGCCCAAATAATTCACACCATGT
AGTGCAAACAAAACAGTGcttttcctcatcattaagcctccttttttcccctcacaacag
agaataaga
>NODE_582_length_319_cov_2.645768
CTCCCAGTGTATTCCCGGGCTCTGATTCCGCTCACTATCCCGCCTCTGTTGTGAAGCGAA
CGCGCTGACCTGAGGTTATGTAGGCTGTGTTGTTGCGTTCAACAGTGTATGCAAAATCCG
AAAGCTTTTGAGAATGAGTCACGGCGAACGGGGATCCTTGCCAGCCTTGAGTAAGATGAA
TTGAGACAGAGCATAACAGAGAGAATGCGAGGAAGACATGTAAAATAAAAAAAATAAAAA
AAGAAGAAGAGGGGAAGGGAGGGACCGACTGTGGGAGCTCGGAGAGTCAATAAAAACAAA
AGACAGCTCTGTGCAGGGGGGAGAGTGCAGCCAGCTTCTCAGCCAGCAATCCAGTCAGTA
AGTGGGTCCACTACAGGGGGCTTATGTTGATATTGGGGTTAGGCAGAAGCGCCGTGTTGT
GTGTTGTGTAATATGCTCaagttaatgcgctgtaataaatggg
>NODE_586_length_432_cov_6.743055
AAAGATGAACATTTTCTCTCAAGTAACATAACTGGGCTTTTGTCCCCTCACTAAAAGTAC
ACTGACGGCAACACAATGGAACAGAAAAGAGGCATCGGGAGAGAAAGAGACATCTTAAGT
GGAGCAATGGCCCAAACAATTAAGAGCAAGGTACATGGAAAAAAAATTGAAAGCTCCTCT
TTTTCCCCCCTCACTTTGCATTGTCGATTTGAAATCCCTCTCTTTCTCTTCTTGGAGGGC
TGCCTGTAATGGAGCTAATCTGCCGTCGTTTGTCCGAGCCACAGGAGTTTTGTCAATAAC
AATCAGCGTTTGGAAAGTGTAATTAAGGCCGAGGCTTTTCATTAGGAAGAAGGGAGGGGG
CCGTCTCCAGGGACGGGCATGCCAATTAGAAACTCAGGCACGCGTCGCCGGGTAATTTCA
GGGAAAGGAGGGGAAAAAAACCCAGGACTTCTTTAGATTGGAGAGGGACCCTGCTGCTCT
TTCAGAGGAGAGGAGGAGAGGCTTAATGGCATAATAATCAGACAGGGGTCCCAGGCAGAG
AAGGCAGGAggacggagggactttttgggggaggtg
>NODE_588_length_409_cov_5.349633
TTCCATCGTTGTTCTCTCTTCCAAGTCCTCATTTGAATGTGCCTAGCTACATAACAGCAC
ACTGTCCCACTGGAAAAACAAAGCCCAGACGTCCCAAGGCTCTCCCAGAGTCTCTCTCTT
TCGTTCGTTCCTTCTTTCCTTCCTTCCTTCCTTCTCTCCTGTCTGTTGCCTCTTCTCAAC
CCTCTCTCGCCATCTCTACTCTCCTGTGCCGTGTATGTGTGAGGAGCACTGCCGGAGGGC
GATGGTGGAGTGGGTGGTTACAAGGTGAAGTAGCTCTTCTCTCTACTGTAGTCTTGACCA
GTACTGAGACATGTCAGGCTCGCTCCCTGGGACTTGGACAGGGACAGACACTCCAGGAGA
GATGAGTCCTGCAGAGTCAAAAAGAGAAAGACATGAGCACAAAAACAAAACAGAAACCCA
AAAAAAGCCCAAGAAGTCTACATGCTAAATTAGATGCACCATGCACAGTGAGTGTGACAG
CAGTTAGCCTTATAACACAGAGCATTGTACTTTAAATGCTTGCAAATAGGTAGACGAGCA
TGGGGCCGCAATg
>NODE_590_length_338_cov_6.393491
CGCATTTTTCTGAGTGGGAAGTCAATCATAGCCAGGGGAGGAAGGGAGTGAGGGTCAATG
GACCGATACTCGCCGATACCCACTCTGAGATGACAGTGAAAAGAAAAGGTAAGAGAGACC
AGGATAGAAGTGGGTGCTAATTCCTACTTTTCAGTTTAAATAAAGATTGGAGCTGGATAA
AAGCCATTAAGGGAGAAATCAGACAGGGCATGCTATGTAGGACAAGAGCTGACTGCAGGG
AGGTGAGTGGTGGGATCGATACTCAGTCGATGCGCTCAACACCCAGCCCTGCGCACACAC
ATATACACACTGAGGGGGCATGTGGTATTGCCGGGCATCTGCATGTTTGTGTGTGTGTGT
GTGTGTGTGTGTGTGTGTTTGTGTGTGTGTGTGTGCGTGCAGCAGTGACTAATGGAGAAG
GAGAGGGAGCCCGGGGAGAAAGAGTGCATGCAATATACAATTAACTCTCTtttgagcggg
gg
>NODE_591_length_365_cov_6.934247
CTCCTGTTGGCATGCCGGCCCAGAGGCCTGGTCCTCAAACCACTAATCAGGTAATGTTGG
GGAGGTTGAATGGCGTGCCTCCCCCTGGTCAACCTTCACTGCTCACACAGTGGTGTTGTT
TTAAAGAGCATTCTTTAGCAGCTGAACTTGGAAAGGTATTAAAGTGGGATTAGGCTCCTC
CACAATCCACTGCTTGTGTCATTCAGGGAGTTTGTGTTCTCCTCTCCCCGCTGCCACCTC
CCCACTCCTCCTCTGTTTGATTGTGGCTAGCCGCAGGAGTGGGACTGACTGTGCCTTTCA
AAGGAGAGGGGTAGGGTTAAATCCCTAGTCCACTGCTCCCTGCTAATTCTCCTTGTTCCT
TAGAGAAGGATTTACTTCTGCTGCCAGCTTCTCAAAGGCCTTCTCTGCCCATCCGAAAAG
TCGGCGTTGCCTTCCTGTGGAGGTGTGGTTGCCATAGAAGGGGCGTCATGCATGGCTATT
Ccatctgaaccccgctgagaatggggacc
>NODE_592_length_389_cov_4.956298
TGACTCGGTGTTCTGCAGGAAAAAACGGTGGCATGTGAGGCAGTGGGTCTTTAAAGGGCT
GCTCTGCCCCTGCTCGCAAGCCCAATCTCGTAGGACTTGTTAGCGTATCACGTGCCAGAT
TCTTAATGAAGTGGACACACAGGGGCCTCGTGTGCGCATGCGCGTGGTGTAAAATGTAGT
TGGAAATGAGGTGTCCGTCTTGGAGTAGTCGACTTTTAAAAAGCATCGGCAGCCCGTGAT
ATGACGACTTCGCTGGTTCTGCATCCACGCTGGGCGGACACCTTGATGTACGTTTATGAA
AAAAGCCCGAATGAAAACAACCAGAATAAAAGCCAAACAATGGAGGGACTGAGCGGTAAT
TGCCCTGCGACCCACTGCAGGGACCTGATGTCGCACCCCGCGCTGGGACGACATTCTGGC
ACCATAGCGACCCACCAGGGCTCCGTGTACTCGGATATTTCCTCTCCAGACACCGGCCGG
CAGTGTCCCGCTCCTCAGACTTCATCCAGCGCATCTTTGAGTTACGGTTATCC
>NODE_593_length_437_cov_8.425630
GACTGAAAAAGGGGGAAAAAACAGGCTATATTTTTCTCATCTCTCATACCACACACAACC
TCCTCCTTTCTTCTTCCCCCACACCATCGTGGCAGGAATCCTTTGTCAGAGGTGTTCATC
TGGAACAACTTTGCCACACTTGTTTTCATGTTCTTTTAGATTACAGGGCAGCTGGCCCCA
GCTTTGAAGCTCCCCTCTCCCTTTGTCTCTGTGCAATGCACTCTGGTAATTAACTTTGTC
CTTCTTTTATTTGTTCCAGTCACTCGCAGTCCACTCTTCTGAGCATCTTCTCCCTGGAGT
ACCAGGTTAGAAGTTTTCTTCCTTTGTGAGCCCTGACAGGTGCCTAATTGAATGATGAAT
GTCCCTTTATTTCTTTGTAATTGAACTGCCAGCTTTCTGATTGGTTTGGAGGATGCCCCC
CCACCATACCTCCCGTTTATTTCACACACCCCCACCTCCACCCCTTCCTCCTCGTCACGT
TCACGTTGAGGGCCTTTGCCTGCCTGAGCCTCAGTGGATGTCTGCCAAGCCTTCCCATCC
ATCTGTCTAATAACATCTAGCCCCTGCTTATTTGGTggacc
>NODE_596_length_307_cov_7.638436
TAATGATGAAGAGCGCATTTTCCACGGTGTAAAGCCCACCACGCAGATGATCCCACAGAA
TGAGCTGAGACGGATTCAGGCTCCGCGCCTCAGTGTGTGGAGCAGCTGACTCCCTCTCTC
CACGTCCAGATGGCTCCTGCACACAGATTTGCATTCATTTTCCTTTAATATCTTCTGAAA
TAGCGGGGCAGCTGCATTTGTTGTCAAATACGGTTTAAAACTCCCTTTCAGGACAGCATC
GTTACCTACGTGACGGGTGTGGAGATCCATTTTCCCTCTCCAGTCAACAGTATCAGATCT
AAGAGGATTTGTCTCAAAGTCTCCTAATTTGATAATCAGATTTAAATCGCCTTGGTGCGT
GTAATCAGGGGTTAAGTTCTAATAAGCGACTTGAAACTGTGCAAAAAAGCAGAGTGAGTT
CTGTGCAAAAAAGATATTTGCAATCTCGGTa
>NODE_599_length_385_cov_3.166234
CTTTCCAGTTCTTGTGTTTGTCTCTTGAACTCATCATCTTTCACTTCATGTTCTTTTTGT
TTCAAGGTCATCATATTCATCATTTCCTCAAGCCTCTTCTGTTCTGTTTGGAGCTGGAGG
TTCAAGTCTTTCATTTTGGTTTTCTCTCTGTTGATTTCATCAAACAAACTGTCTGCATGT
TCTTCCTTCTCTTGTAGTTGAGCCTTTGTGATTTCCAACTTGTCCTTCTCAGCTTTCATA
TCCTGTTTGTCTCGTTCTAGTAAGTCAGTTTGTTTCAGGATGTCAGATCTCACCACCTCC
AAGTCCACCTTCTCTTTGTTCATCATCTCAATCATTGTATTGGCGTTGTCTTTGTCTTGT
TTCAACTCTGCCTTCAGTTTCATCAGATGTTGTTTGTCGTCCTCAAACTTTTGCTTCCAT
TCATTTTCCATCTGGTCTCTCTGGGTCGTCATTTCAGATAGTAAACTCATCACATCGACC
TGTTGTCTTTGTACCATCTCAGTGTAACAATCCATGGAGTTTTTCTGAc
>NODE_600_length_305_cov_6.583607
TGACTGCATCCATCCCTCCATCCCTTCTTTTTTACCTCTTACTTCCCCTTCTCCTTTATT
TCATCATCCTCACCTCTCTCTCTCTCTGCTTCATTCGGGATCCTTCCTGCTCGCAGTTTG
TCCCTGCTGCTCCCCTCCTCCCTTCCTTCCTCCCTCCCTCCTCCTCCTCCCCATGCACTC
CCTTTCTCTCCCCTAGTGTATTAAGGGGCTTTGACGCTCTCAGTAAAAGCTGATTTATTC
TCTGGGTGGTATCGATCGGTTTCTGCATTAAAGATTATAATTCATTACCCCGGCCCCTTT
TAATACATTAAACACTCAAAATAAAAATAAAACAGCCCTCCACACCCCCACCACCACCAG
ACTTTTGGTGTCCCGAGGGTGCGGGAAAACACTCTTGTCGAGACGTCCGTTCTGTCGTCC
GGGTCCCTGAGGCTCCACCTGTGTGTGTG
>NODE_603_length_450_cov_5.626667
CTCATAACCATCGACACAGATCTTATCAAAAGTTATTAATGTTGAAGTTGGACTTCCTCA
CTCCCGTGTTCCCATTTAGTCTGGACCAATCCCGCTCCGTGGTGCATGGTGTCATGGTAA
CCGTGGGAAACGCTTGGTCTCTGTTTAATAAACGTGGTCGGACCAGAGTGAGGGTCCCAT
ATTGACCACTCAAGAAGAGATTAAACGCTGGTGACATTTCCGAGGTGGAATTTGCAATTT
CCACAAATATGAGGGCGTCCTCGAGCCCGGCATGACAGCACATAAAATCAATACAAATAA
CCTGAATCCCTAATACCTTGATCCCTGTTAGTGGAGGGATGCATTACAACTAAGACACTG
GGAAGTGGGAGACACAGCTCTCTGTAACCCCCCCTCCACCTCCACCAGCACCACCAGCAG
GCTCACTGCTGATTCCTATCGACTGTCTCCAGGCCAAACACAGACGCAATAACAATTAGG
TGGGATACTGGCCCAATTCTCTCCCTCTCACACAAACACACATGTGTCAGAAACACACAC
ACTCACACAACACTACATACATCTAAAACAAATGGACAAATATCATAAatagca
>NODE_604_length_375_cov_6.725333
TTCTGCTGGCCTTTGAAAGATGCCAGTTAATCTGCTTACTCCTTTAATTGTGAGTAGAGG
GGTTGGGCCTCCTCCCGGCCAGAATAAGACTACTGATCCAGAAGTAAAACGATGACCACT
GCAGTTATTCCTTCCTTTAGGTTGTGCAACCCCCCTAGTTTTCTTTAGCCACCCCTCATC
TCCTCCTCCTCTACCATCCCCTCCCTCAGAGGGAAGAAAGCTCCTTGTTCTGACAATAGA
CATTTTTTGCCATATGTTGGCTTGACATCTTCATCAGGTTCACAGCAGGTTACCTTAGTT
AACTTTCACTCCACTGCCTGATGGGATTTTCTCCCCCTGTTTCTCCAATCGGCCCGGGCT
CAAAGTCTAGACGGCCTCCGAGGCAGGGTCCTCCTAGCCCTGTGTCCACAATGGCCGTAT
TGTGGACGCTTAGTAGTGGTAGCTTCCTCCAGTTACAGCGAACAGGCTAGTGCTAAAACA
ATGCTTTTGTCCAGGGGCAGACGAGGGGGGCCTaatcca
>NODE_605_length_323_cov_5.520124
CGTAAAATAAAACCCGACACTCGCGCTGGATTATTTTATAACCTGGAAAAGCAAAGTGCA
GTTTTCATTTAAAAAGATGAGGACTTCAAACATGCACCAGAGCAAGATGGGAGCAAATTC
ACTTTTTTTTTTCCAGTTCATCAAAGCCTCCACCGGCTAATCCCTTTCTTATATAAATAG
CTCTTTTGGTGGAGAGGGTAGCTGCCGCATAGAGCTCTAACCCTTCTGTCCCTGAAGCTA
CAGCCAGGATAAGCTGTGTGTTGGATTGGCACATCGGGCTGCCTGGGGCCTGCTGCTGTG
CTGGCCGCCAGTACAGATGGAGGGCAGGGCTGGGCAATGCCAGCTTGTCAGTCGGATTAA
AACGACTCATTTATTCACTGAAGTATCGTGCAAAGCGACCGGGCCAAAGCGGGGTGAGGC
AAAAGGGGGAGAGGAGGGTCGAGCGGCGGCGAGATGGGggcagcctg
>NODE_618_length_281_cov_5.594306
CGTAGAGACTCGGGACCTAGACCGGCGTCTTCAGCATAGCCAAATTAGGTGGGGCAGGTG
GCATTTCCAGGTGTCTAGCACGTCTGGTTCCGGAGATATTGGCCAAAACGTTCTCCCATT
CACTGACAATGGGCAGTGCATAACACAGCCAGGGTTAGGGTTAGGGTTAAGGTTTCGGCC
TGGGTTTGGGAAAACGGTTAGTGCGAGAGACATGAAACTTGTGTCTACCCCCCCATTTGC
TGCCGCCGCGATCGCACTGAGCCTACTCCCGAGTCTCTACGACGTCAGGAAGTGGGACAA
ACCTGTGATTTTTTGCTGTATCTCGGGACGGGAAGGTCGTAGAGACTCGGGACCTAGACC
GGCGTCTTCAGCATAGCCAAATTAGGTGGGGCAGGTGGCATTTCCAGGTGTCTAGCACGT
CTGGT
>NODE_620_length_148_cov_2.891892
GCCCCACCTAATTTGGCTATGCTGAAGATGCCGGTCTCAGTCCCGAGTCTCTACCACCTT
CCCGTCCCGAGATACAGCAAAAAATAACAGGTTTCTCCCACTTCCTGACGTCGTAGAGAC
TCGGGAGTAGGCTCAGTGCGATCGTGGTGGCAGCAAATGGGGGGGTAGACACAAGTTTCA
TGTCTCTAGCACTAACCGTTTTCCCAAACCCAGGCCGAGACCCTAACCCTAACCCTAACC
CTGGCTGCTTTATGCACGTCCCATTGTCAGTGAATGGGAGAACGTTTTggcc
>NODE_621_length_330_cov_3.193939
ACCTAACGTGTCTTAAACTTCTGACATGTCCAAACTAAACTTGTAATTGGGTGAGATGTA
GACTTCGCTGACCTAAATCTCCTAATTTTTTTTAGAGAACCGACTGGAGCGCACGGTTTA
GTTTCTGAATTGTTTTGTTTGTCTCTCCATCTTTTCAGTGTCTACACAGGCTGCGACATT
GACCGCCTAACTCCATCACCGGGTGACTCTCCGCGTTCACAGATCGTGCCGGGTGCGAGA
TATGCCATGCCTAGCTCTTTCCTGCAGGACCAATTTGTCAGCACTTATGCCAAATCTCGC
TTTCACCCTGGCGTGGGGACTGGTCCTGGCACGGAGCGCAGCGTCCCACTCGGCAACAGC
TTGCTATCCCCGCAGCAAACCGGGGAGCCCACTGTTGCCACCCCCCCGCAGCGATGGTTT
GTCACCCCTGCCAACAACCGACTGGACTTTGCTGCCTCGGcatacgacgccgct
>NODE_622_length_459_cov_7.095860
TATGTGAAGAAGGTGTAAATTTCCCAAATTATTTTTAGATTTGCGCTAAAGACAAAAAGC
TAATCATTAATAAATGATTACTACAAACCTAGTTGGTGTAGTTTTAGCTGAATCATTAAG
ACTAGACTAACATTTTCATGTGAAATGTGTATTTTTAACTTTGGTATATATTTTTTTATT
CAACATTAACAAAAGTCCTTGATGTTTCAATTTGAAAGAGTCCAGTTGCGGGCTGAGGCT
GAGAGTCCATTGAGGCTAAAGATGACTGGCTAAGATGACTGCCTGTCCCGTTTGGCCTTG
GCTTTCACCTTACAATGTGTGTGTGCCCTTGCCCCCCCCTTGATCCTTGGCTGACCTAAC
CGGAAGCCATGATGACAGCAGCCTTTTGCCAATAGACCAGGGGTGATGGTGAGGATTGCC
ATTGGTTTTTATGTTGACAGCAAACATAAGTGGATCGGCTCTAGTAAAGAACTTACAATC
TAAAGAAATGCTGTAAGTGCAAaactggaaaagaaaatttcagactgacacccggtaaag
taacattatcaattgccaaaagattggtgtattctttacacccctcttgaccgcaaccta
tgt
>NODE_623_length_291_cov_4.323024
AATATAATAAACCCAAAGTGAGACTCCTCCCATGAGTTGCTGGAGAAATGGCTAAAGGAC
AACACAGACACATGTGCAGCATTTATAAATCTTATTATTCAACAATATTCACATTACAAC
ATCAACACTGCTCTGCTAGTGACAGGTTCTAATAATCCCAATATATTGTATAGTTACTTT
GTAATACATTATCGAGAGGCACTTCCAGTAAGTCTGGCAATAGAGGAGCTACAGTATTGT
GTCTAAATTACAAAACAGTAAAAATAAATATTTTTCTAAAAGTTTTTTTGTCATAATATA
CTTTTGAATCTGTACAGTATATATTTTTTTATACAAAGTCAAACAATATCTAGAAATAAA
ATGTCATATTCCACTTAAACAAATACTGGTGAATTACACAATTTCCCCATCCTGTAGGTA
TTGCTACATGTGTTa
>NODE_624_length_378_cov_4.460318
GTACATGTGGCAGAGGGCGTACATCTTGATTGGCAGTGGTCATGTGGGAGAAAGAGTATG
TATGTGTGTTGTGTGTGAGCACATTTCCATGTGTGTATGTGTATGCGTCTGGGTCTGTGT
GCGGGATAATCCTGGAGAATCTCTCTCTTTGAAGGGGAACAGATGTAGATTTACATATGT
GGAGGGTCCCCAGTCTGTGATGAGATTAGCTGGTTGGGATCTTTCTTCACAGCGACTGGA
AGGTGCATATTTAATAAATGCCTGGAGCTAGGCTGGGGCGTGCAGGGCTTGGCCCTCAGA
GAGCCACAGGACAAAGGCAAACGAGGCCCATGGCAGGCTGGCCCATATGGGAACAGGGTT
GCTTACAGATTGCAGTGGCCTTTCATTGGGTGTGAGACAAGGCTTTAAGGGTTTATATAC
AGAGAGAGGGGAGCACTTGGTGGGCCACTTCTGCACCCTCTCCACAACGAGAGGTAATAA
AGGGATTTTGAGCTTGTAGTGCCTCATCTGTGTGCTTGTTTa
>NODE_628_length_335_cov_6.071642
AGAGTGGAGAGAGAGTGTGAGAGACAGACGAAAAGAGAGTGGGGGGGGGAAAGGGAGAGA
GACAGAGAGGGAGGGAGAGGAAGAGAGATGCAATGAGGCAAGGCTACAGGGATGAACGCA
AAGCGTCTCTCTCCCTTCATTTTTTCAATATCCCCTCCTCATGAAATTTCATTTGGATTG
TAAATGTTCAGTAATTTACCATCATAAATGTGTAATGGGCCCCTGAATCCAATGACATTG
TGCTGGCTAATCAACTCATTTGAAAATGAATATAGATCTATTAAAGGGAACTCAGCATTT
CCCCTTTGTTGAGACTGGCATGCTGTCAAACATGGGAACACTTCCTAAAAGGGGGCTTCT
GGAGCGAGGGATCCTCATCGAGCATTGGGGGAAAATAATCTACTCATCAGATGTTTTGAT
CTTAAATAGAGATGATGACTTGAgattaagtgcttgagctaaattctgatttgttttgt
>NODE_634_length_564_cov_5.929078
TGGATTGAGCTGGCAAAATCATATTAATCATCGCACAAAATGATCTGCCAAAACAGACGG
CCAACACCAACTATTAATCAGAGCAGAACCCGTGACAGCCTTTGGAATCGGAAGGGAAGG
AGTCAGAGGGGGGGCCTCTTTGAGAGAGTACTTGATATGAAAACTGTGTTGTTGTGCTTT
GTACCAGCCTGTGGGAGTTTTTAAACAAGCCCATATGGTGGTAGCCACCAGCTTTGGAAA
AGGCGGGTGGGTTGGGGGGTTAGCCAGGGCCAGGATTTCACACAGTCAGTATTGAGTGGG
ATTGAGGAGGCGAGCTCTTAAGCTGTCTTTTCAGGCACAGCAAAAGCCCTCCATCTGGCC
TCCCCTAAAACTCAGGGCGAGTTTACTCAGCTCCCTGTCGGCTGATTGGGCCTCCTGAAG
CAGAAGTAACAGCATCAATAGTGTAAACCCTTGCCACTTGAGAGTATTACATTTCTTTTC
ATGCTTGACTTAATCAAAAGTGGGGAAGTGAAATTTACACCTTTTTGATGTTCTTTTTTC
CCCGCTCACTAAGAGGGGCGATCTTAACCCATTTGATCTTCACAAGCGCCCACTAAATGG
CCAAATATGCCAAGCAGACGGAAGCAGACGGTTGGCAGTTGCCAGTTTGCGCAGGGTCAC
TGTTGGAGCACTCCATGTGGTGGGGCAGGCAACCTCACAGAAGGCTCC
>NODE_640_length_145_cov_12.275862
GTAAGCTCCGGAATTAGGGTTAGGGTTAGGGTTTCGGCCTGGGGTGAGGGTTTGGGCAAA
CGGTTAGTGCTAGAGACATGAAACTTGCGTCTACCCCCCCATTTGCTGCCGCCGCGATCG
CACTGAGCCTACTCCCGAGTCTCTCCGACGTCAGGAAGTGGGAGTAACCTGTGATTTTTT
GCTGTATCTCGGGACGGAAAGGTCGTAGAGACTCGGGACTGAGACCGGCGTCTTCGGCAT
AGCCAAATTAGGCGGGGCAGGTGGCATTTCCAGGTGTCTAGCACGTCCG
>NODE_641_length_382_cov_2.819372
TGTTTAAATATGATAAACATGAAGTCAAAAGTTGTTCAAGTGAATTTGAGTCAGGAAATT
CAGTCTGCAACAACATGTGGCAGAAAGGACTTTTTAGCACATGAAGTTGCACATGAAGTT
TGTAAAACATTTTGACTTTGACTTCACAGTGTGTTCAAATATGATATATATCAAAGCAAA
AGCTACTTCAGCTTAATCTGCGTGAGGGAATTCACACAAAAGTGGTCTTATCAGCATGCG
AAATGCTGTTTCAGAATATGAAAACAGTAATACTGGAGTTTTTCAAAAACAATGTTCACA
AACACTTTTTGACGTCACAACTTGTTCGGACATGATCCATATCAGTATGTGGACTTTCTC
TGTGAAAGGTATGCTTAAGGAGAATACAGTTACAAGGGCAAATTTTTAGTAAAACAAATT
AAGGATTTCACTTATTTAAATTTAACAATCTTCAGTGTAACTGATCACATATCATAAATG
GCTTCAAGAACTCATTACTTAAAGGGAAACTAAATTcttttcatca
>NODE_642_length_359_cov_1.144847
CGTCACACACATACCCACACGGACTCAGATTTACCGCACGCTATGAATGATGGGAGCAGG
CGCGGCAGAGGGGTCCAATTAGATGTAGTGTTGACGCTGCTTTACGGTGACGATAACCTT
TAGTATAATGTAGTGCACCGGTCCCGTCAGCGATGCTTCCTCGCAGGACGATGTCGTGGA
GGTTCTCGCTTTTCCTCTCACGTCTCACCATCTTTCCAGCTCACAGATTTTTTGTGATTA
ATTATACCTTTTTTTGTTTTTATCTCTCTCCTTCTTTCCCACCCCCCTCTCTCCATTTCT
TTTCTCTCTGTTGATGATGTATGATAACAGCTATATTTCCCTGTTTCTTCTTCTGGGAGA
AGGGTGAGGGGAGGGGCACAGGGAGTCATTTGTTTTCCCACTTTGATATTCTTCCATTTA
TCAAAATGATAATTAGGTGCAATTAAATGGCACTCTCATTTGTTTTGTTCAGGTGTGTGT
TGCTTATTTTTTTTTTTTTTTTt
>NODE_643_length_306_cov_5.470588
CCTTAAAGCCAATAACCTAAGGAAATTAACCCATATACAAAAATAAGTACAGCTGCCTTT
GTCTCTTTTCCAACATATGCATGCGTTTGACACCGACATGTGCGTGTTTCAAGACAGGAG
GTGACACCGTAGATAACGGCGATGGTTTAAACGGTCTGTCTCTTACCCGTGTGTGAGCGC
AAGTGTCTTTTGAGGGTAGTGTGGCTCGGAAAGGGGCGCTCACAGTGGCTACAGATGTAG
CTGTGCATGCCTGCATGGACCTCCATGTGCTGCTGCAGGGCCTTCTGGGTCTGGAAGCGC
TTTGCACACAGCAGACAGAACACCGCCATGTCAGTCCCTGGAGAATGCACAAGACACAGA
CGCACAGTTATTTCAGTACCATACACAGACAGGGCCTTAAGTGGGGAAACTGGGTCACTT
CAACTTTGTGTGAGTCCTCTGAGGGAAAAA
>NODE_644_length_298_cov_8.144296
GTTGCACCAGCAGAATTGTATTCTTTGGTAACATAGTGTGAAAAGTTTGGTCTCCCACAA
AAAAGTTCCTTGCGATCCTTCTTTACATGCACGATCTTTGATTTCTGACGATGTAAGATC
AAATTGAGCTGCAAGTGTGCTCCCTCTCTGCCTTTCATGCTGCTTCAATATCACGGCGTG
AAAAAACAAAGAAGGCAAAGACTGAGGGAAATCTGAAGCGTTCTGCCACTCAACATCCCC
CAATCCCAAACAACAGCGTCTCACTGCCACTACAAATACATTAGAAATCAATTATTTATG
GAACAGAGTCAGGGCCTCTTTAATCTTTTCCTTTTATCCAATTAAATTGTCTAACCATTC
TAAGCCTCTATAGCTCACAGGGAATGTGCTTTTTTTTAAAAAAAAAAAAAAGAAAAGAAA
AGAAGAAAAGATTTTTCTCTTc
>NODE_647_length_431_cov_3.774942
AACACTCCAGCTGTCCAGTAAAAAATGAAGTTAACAGATAAAATGTCTCCTTCAGTCCTG
TATCCAGGTTCTGCCACACAGGCCGTCTGGTAAATGAGTTGTGGTTAGGGGTTCCCTAGT
GATTGGTTCGGATTAAAAGTGAATTTTCTGTCTCCACTTCTGAATTCAAGTGGATAAATG
AGTGGGTGAGTGAGGGACAGAGAGACAGATTGGACGGGAAAGAGTAGGTACAGACCTCTT
CCTCCTCAATTCGAGCAGGTTCAATCAGCAGATTATTGACTTGATCAAATGACACCCCCT
GTTAGGACAGGAACCAGCGAGAGGCATGCGGATTAGTCAGGCCAAAATAAAAATATGCAC
ACACACATACACACATACAGACAAAAGAAAAAAACAAAACAAATCACTTTCCTCATACTT
TCCATAAACTTCACCCAACACactcaacactccactatctgcttgcaggttgtgggactt
taaagtccactgggatggttcaccttgaagcagaagtgattccacactcattccccagcc
accgacaagcaaatacaggcagaggtggaaagaca
>NODE_648_length_158_cov_14.126582
ACCTTAGGGTTAGGGTTGGCCCATACTACGGGACCCAAAAAAATGTCACTACAGACCTAT
ACCAATCAACTCAGAGCGGTCTGAAACGCGCTCTCAACCGCCTTCTACGGGAACTTATCT
TGGCCTCAGCACTATGACACTGGCCGCGTCATGCACGTCCCATTGTCAGTGAATGGGAGA
ACGTTTTGGCCAATATCTCCGGAACCAGACGTGCTAGACACCTGGAAATGCCACCTGCCC
CACCTAATGTGGCCATGCCGAAGACGCCGGTCTCAGTCCCGAGTCTCTACGACCTTCCCG
TC
>NODE_651_length_331_cov_2.761329
GGAATGGGTTGGGAGTAGGGGTATGGGAGATGATAGAAGGAGAAGGAGATAGGAGGTGAG
ATTGTGGCGCCATTGGAGCTCCTCTGGGCTCCTTGCATTTCTCCCTGCTGCTGCTGCTGC
TGTTGCTGCTGCTGCTCGAGCTGCTCTTCCTCTGTACACTGGGTGGACGGTTACATCCAC
AGGAGAGAAAGGGGTAGAGAGAGAGCGAGAGAGTACACAGAAAGAAGGACTGGAGCGCAG
CAATTGCCATAGGATTTGCATGTCAGCAGCGATGCATTGGGAACTGCCTCCCAGGCAAGG
GCAGAGCTGACCAATGCTCCAACCCAGCCGGGAGCGCCACATCACAACTCTATTAGTATC
ACGCTGCTGCTTGTGTGGGTGTGTGTGTATTTGCCTAATCTtgatttgtgtgtgtgcgcc
tgtgtgcatgaggctcttatctgcaggttttcatctcactctgtatgacctagct
>NODE_652_length_302_cov_1.026490
CACAGACTAACATCTGCTGTTAGAATCCTACCACCCACTGGAACATAAACTAGGGGTCAT
CAGAACCTTAAAGCACTGGGCTGAGAATGTTCGTTCCAATGCAGAGGGAGAAAGAAGAGA
AAGAGCATAGTCACATTAGGAAAGCACTGAGTAACTGTGGCTAACCCAACTGGGCCTTCA
CAGAATCAATAAAAAGATCTAGAAAACACAAATCCACAACAAACAGCAGGGAAAGTAAGA
ACAGGAGGAACAACATGATCATTACATATGTAGCTGGAGTATCTGAAAAACTCTGAAGga
ttttaggggataggggagactaaacaatagtttcacaagcgcatggcgcaacacaggaga
ccgaatcctcaggacaagactaagctgttcacttgcatctagaggatgactgacattcat
ttgaggacagcaatgtacatattttg
>NODE_653_length_295_cov_1.023729
AATAAAGAAAATGTTCAGGTTTATGTCTCCGGCAACTTCAGCAAGGAATGTAACATCTTG
CCACCTCAAATGTGACAAGACTAAAATGTTGGAAAGCATGTCAGAGGTGCAGCATCTTCA
AGACATTTAGGAATTTTCTTTTTGGAGTCATTTTTGTGAAATAGGTGACTGAGATATACA
AGTCCTACATACAAGTCCTTGAAGTTCACTTCAAGCAAATTACAGTGCTGACGTACAGTA
TGTTGGTGTCCTAAAACCTGAGACACCACCAGTATTCCACAGTCCCCAATCCCAAAGTTt
gaaaacaagtctatgcagtagcacaggctatatttgtatgtatttttgagtagtgacatt
agaacggttatgccagtggcctgtcccctacatttgtgcagcactagaaaagtaagatgt
cagatatattgatgctgaa
>NODE_657_length_318_cov_1.949686
TACAATACCCTGGCAGTGGCATTACCACTCATCATAGCTCCACAGCAGCAGCAGCAGCAG
TGGCATCGGGACAGCAAACAGATGTTGGCCTAATCTTCCCCTAATGAGATTGGTCCCTCA
TTCCTACGTCTTTATGGGAGCAGCAAGCTGGCAGGGAAGCCGGCTGACACTCTGTAGCTC
TTTATGAGGGAACCACCAGTAAGACGGAGTGAAGCCCATGCCTGGCAGTCACTAAGGGAG
ACAAGTGTGGAGTTAGGCAGGTGTAATTGTGAGAACGAAGCTTTAATTTGCAGGCGATTT
GTTAGAACAACAGTCAAGATGAGCAGGTAAGACAGGCTGGGAGTGACTGGGTGGATATCA
TTTGGGCGGGCAGATAGGATGGCAGTCAGACGTGTAGTAACTGACAGGATGTGGAAGGCA
CAGAGGACAGGCTTTCATCTGATGGCCTTTGCTTGTCAATTa
>NODE_658_length_334_cov_1.961078
TGTATCAGTTCTTTAGCCTCATAGAGGAAAGCTGTCACTCTTGACTTGCCATTTTGCTCA
AAGAGTAAACGGTTACTGTTTTAAGAACGTGTTGGAGAAGAATCTCACGTACCAACCTCT
CCACTAACAGAAGTGGTAGAGGTGTACGTCTGCAGCTGGCAGAACAATACTCTCAATTAG
GATGGGAAAGCTTGGAGATCGAGTACAGGAATGCTGTGAATCACAGCACCATGTGGGAAG
ATGATAAGGTGGTAAAACTCACTGTTGAAGATCAACAATGTAGAAAAACTAAAACAGCTG
CATTGGGACAGTTCCCAATTTAGCTGCACAGGAGACAACTACTAGACAGGGATGAGTAAT
GGATTATGGTAAAGGTGAGATGTGTACAGGTCTGCTCAGATACAAATAGATACTGAAGGA
ACATAAGACATGTACGCTTATATGCAGTCGATAGACAAATAAATACCAATATCatttc
>NODE_659_length_391_cov_1.639386
GAACACTTTCTCTCTTCCTCCTCTTGTCTTTTTTTGGACTTCCTATCTTTCTCTTTCTGT
CTTTCACGCAGAAAGAGAAAGACACAGAGCGGGGATAGAAGAAGAAGCGACCTATTTTAA
GACCAGTGTGTAATTAATCATAAGCTAGCAGCCAGCATTAAGAGAGGAAAGAAATGTATG
ATAGCTCCCTCTGTGACTCTCCGTCCCTCCCTAGCTGACTTTTTTCCCCCCTCTCATTCA
GCCCATCGCTCTCTCTCATACTTATGCTTCTCTGTACTAAATTTTAATTTGTATCCTCTC
CTCCCGTCTTTCCCATGGAACAGGGCCCCTCTCTCTCTTCCCCTTTTCTCTCCCTCGCTC
TCCCTCTCTCTCTCATGCTTTTTTTTAATCATTTTTTTTCGCCTGCATATTAATTTTGTG
CTTGCACACACATACGCGCAATCGTTCCTCATTAACAGCAAAATGCCATCTAAAGAAATA
ACTGCCCCGATGTGAATGTTTAAACGCTGAACCATCTGATGCTGTGAGCTGATTc
>NODE_660_length_153_cov_5.529412
TGAAACGCTGTTTAAGAGCATAAAAACAGCACTCCTGCAGATTGTCACAGAAAATGTTTA
CAAACATGTTTTGACCTCACAATGTGTTCAAATATGATAAATATGAAGGCAAAAGCTGTT
TCAAGTGACATTGTTTCAAGAAAGTGAGTAGAGACACCGTTTGGCCAAAACGGCCATTTC
AGCGCCTGAAACGCTGTTTAAGAGCATAAAAACAGCACTCCTGCAGATTGTCACAGAAAA
TGTTTACAAACATGTTTTGACCTCACAATGTGTTCAAATATGATAAATATGAAGGCA
>NODE_662_length_290_cov_1.075862
TAAGTTAAATAAATTAAATGAACTCACTCTACAGCAAAGGTTTGCAAAACGAATGACATT
CCCTTCAACCTCACCTGCTCAGTGCTAATTAGACAATGCTAAACGGACACGCTAACCTCT
GAACTATAGTGAGACACATTATATTAGCTAAACATTTGTGCGTCACACTCCAAGTAGTAT
TTCGTTCAACAACAAAAAAGTTAACACAACAGTTTGCATCACTCTTTTTCATTTGTGACA
ACTTCTAAAGAAATTATGTTCAACCAACAAACTAAACTGAGTTACAGGAATGAACTACAG
taaaaggtatttttaattactactgttttaataacgtatagaataaagtttctaggttga
gtgctcttaaaaattaggtttttacaactagcatgtccatattatttaaatagaattttt
aagtgttatgtatt
>NODE_663_length_301_cov_5.800664
TGTGTGTGTGTGTGTCCATGTCTCTGTGTGTATTTGTGTGTCCAACTCCTTTGTGACCGC
TTTCTTGAACCCGAACCCTCCCTGCACAGAGGGAAATGGCGGACTGTGGCAACGACAGGG
CAGTTTTACAGTGCACCGGGCTGAATGTTAAACTTATATTTAATGTATGACATTTCACAC
AAATCATCCGGCCACAGACATGACCCTGGGGTATTCCGCAGATTGCTTTTTCAGTGCCTC
AGCAACTGTGGAATTATTCGTCCCAGAGAGAGAGAGGGAGAGAGAGAGGGAGAAGGGGGG
AAAAAAAAGCCTTTGAGTTTGGCGAAATGATCGCCCTCTCACTGCTCTGGCCATCCCAGA
CTGGAAGCTCTCTCTCTCTCTCTCTCTCTCCCTCTCTCTTTTCTCTGTGATATCATGATC
GCAGGGCCGTGCCAAATTGAAAACa
>NODE_664_length_487_cov_5.864476
GAAGCATTTGTCTGCCACCCATGTCTCCTCTACTCTACTCTGCGAGCCTCGCTGTATAAT
TAACCTCAAATGGCAAAAAATGATGTTGATAAATTACACAAGCAGAAGGGGAAAAAACAA
GCCTATCACTCGCATGAAAGCCGAGAGAAATGTGTGGGTATATTCTCAACTCCAAAGTCA
GGCAGGCGAATGGAGAGAGAGAAAGAGAGGGAGAGGGAAAAAAAATAATGAGGGCATAAT
TTTAGAGAACTAATTATTTCTATTTGTCTTTTGTCACACTTCTCTAATTCTGCGATATTA
ACACAGTCTGTGTTTATTAATTGCTTTTACAGTGTTTTGAATCGGGTCCAAGAGGGAACG
TGGCTCTTTTCACAGGCAGGCAAGCTACTGGGACTGTACCTCGCCAGTACTGCCTGGCAA
CGGTGCACATGCGAATATCTTCCCCCAGTATCTCCTCCGGTTCCCTGCCGCTTCCCCACT
CGATGTGTTCGGCAAGTTTACACGACCCTGTGCACAGAGATAAAGTTCTTTGTTGCAAGA
TTAAACATCAAAACAGTTAAAGTGAAATTAAAATTAAATGAATGAATGTCACTGAAGCAA
AAAAGACTGTAATTAATGGATCCCTtaattg
>NODE_665_length_358_cov_10.290503
CACATATTTATAATTTCATATGAACGTGCATCCAATTATAAAATCCCTAATATATTTCTC
CATTTTTGTGTGATCAGGATGTTTACATAAACCTTCAACTCCAATCTTCCCCCCAACTCA
CAGTAGATCTTATTTCTTAAGAAGACAGCATTTTTCTTCTTCATTATACAGGCACACCTT
GCGTGATAAATAGTAATATTTACTGTTCTCATGCAAATCTTGACTAAACATTGTTCATTT
TCCTTGTTCCAGTAATGAATCAAACGGACACCCTGTACCAGGGAATACATCTCTTTTATC
CTCGCTTATGAATAAGGTAAGATCCATCCATCAAACGCCTTTCATCCCAAGACAAATTAG
CGGGACACAGAGGGGCCTGTTTGTTTTTTAATGTTTCACCGCTAATAAGATGAGTTTGTA
TCATTTAAATTTTCCAGCCATTTTTCATACAGTGTAATTTTCACTGCACCTCTCACAAAT
TAATATAATGACGCAGTAGCCt
>NODE_666_length_327_cov_1.666667
ATAAGAGCAACACCTGCAATGTCTCCCCGGAATATTGAGAACTCTCCAAACTCATCAGCC
GAGACCCAAGAACCCTCATATCAACCTCCCCAGAACAAACCTGAAGTTAACACAACCCCT
AAGACATAGACTAACATAACCCCTAAAACAGGTCAACTCCCCCACCCCTCCGGATAAGGC
TCCGCAGCAAGTGCTGCAGAATACGCAAACACGACTAACATCCCACCTAAATAAATCAAA
AATAAAACCAAAGATAAGAAGGAACCACCATGCCCCACTAAAACACCACACCCTATGCCA
GCAACCATGACTAAACCCAACGCGGCGAAATAAGGGGACGGGTTTGAAGCAACAGCGGCC
AGCCCTAAAATTAACCCAAACAAAAATATAAACATAACGTAAGCCATAAATTCCTGCCAG
GACTCTAACCAGGACCAGTGACTTGAAAAACCACCGTTGTTATTCAACTAc
>NODE_669_length_306_cov_1.019608
TGTGAAGTGTAATAACAGCTGTCCTCAGGCCACTTACAGCTATCGTAAAGAGACAGCAAC
TCCCAAAACTCATTTGCCACACACATGCGCACACATACTGTGAACCTGGAGGGGTGGAGG
TCTCTGTAGCACGTATTTTGCCCTTTCTTTCTTTTTTCTCTCTTTCTTTTTCTCTCTTTC
TCTCTCTCCCTCTCGGTCTCTCCCCCTCTCTCTGTCACTGTCTTTCTCTCTATTTCTGTC
TTCAGTTTTTCACTTTAGCCCATAAGTGATGTTTGACCACATTTTACAACTGAAGGTGAC
aacatacaaactcatattcatgaacactgcagtatgtggtctctccagtctccaggctag
catatttaattgtgtttgtgaaggatggaggggaaaagagacagaggaaaaagtagtact
gtgtttgcattcctgttgtttctctcttgg
>NODE_674_length_294_cov_1.649660
GAGCCTCTTACTGTTTAATAGTATAGAGTCCAGTGGAGGCGTCACTCAGACTACAGGCAG
GTAATGGTGGCAAGCAGAGAGCATTGTGGGAGTTTAGCTAGCACGGACACCAAGACAAAG
ACCTCTGAGGTAGTTAATGACCTCCAACTAGAGCTCATGAGATCAAGACAAACTGGGATC
AACTAGAAGAGAGTTCACACATCTGGGTGACATACAGAACATCAATATCAGCACTAACGT
CCACAGCTTCTGTTCTGAACCATTTTGTTCCTGGTTGATAACGCTCCAGATTATTAAGAA
AACAGTTTAAACCTTTCACGTCTTTGTGCCTGGAGAAGATCACGTAGACTCAGGAGTAAT
Tcaaactcttatctggctggatttccattttctagatcaaaaggctgacgcgttgtaatg
gcttaaccagatgctatt
>NODE_675_length_381_cov_1.577428
AAGCACAGAGATTTAGAGCAGAGGATATATCAGCTCTGAGCAGACAGAATTAGTTAACAA
TGCATTACCTGCCTTTTATGGCAGCTATAACTCTTTTCCCCTGGTGGGGAGAGGAGATGA
AGGGAGGAGTGGGGGGGTGGCGGCGGCGGCGGTGGTGGTGAAGGGGAAACACAGCCACAG
AAGGTTGGTGGTGAGAGCTGTGTGGCGCAGTAGAGGGGGGCATTCCGAACGAAGAAGCTT
TGTCTGTGGCGCTTTACTGCACATTAAGTGTGATAGCCACCCAAATTAGAGCATCGCATC
GCAATCACCTTCACACAGATCAGTGCACTGTGCTGAGAGATGATGAGCCAGTCGTCGCTG
CAGACATTTTTATCTGACTGCAACAAGGAAATGgagacacagctgttgggcagctgtgcc
tacacgatcacagcacaagaaaggccacatcaaattacactggcctctggtgatactcat
gacttacagcactttttcacagcttctctcagactcatgtttttt
>NODE_676_length_323_cov_1.439628
TGTTTCCTGTAATTTTCACAAAGTCGGAGCCAGCAGACGACGTGCCTTTTAGCATCCGTA
CCGGCTTTTGATGTTGCGAACGCACACGTGTAGGTGCAGGGAGATGGGGATGTTACGACA
GTAGTCTCGTGAATGCACAGGGATGGTGGTAGAGAGAGAGTGTTTGTCTATGTGTGTGTG
TGTGTCTGCCTGTGTGTGTGGATGGCGAGGCTCTGGTCCGCAGCCTGGGAGTCAGGCTTT
GAGCAGTGCTGTTCATAGTCTGCTGATTTATGCGCCTCACAGGGAAATCTCTCATTTGTA
GCTCTTTCATCTCATTTTTCCCCACCACTCTTTCTCCCTCTCTCTCTCTCTCTCCCTTTC
TCTTTCTCTGTCCTTTCTCTTCTTCCCGCCGTAATGTGATTCAGTGCAGCTGCTTGTCCC
AGGCGACATGCCATGCTTTGCTTGCACACCCTGCTCTCTCTAACATg
>NODE_677_length_299_cov_1.046823
CACTAATCACACAATCTGCACATGTTCACAAACACCAAATGTGTCATGCCTTCAGACAGG
TAAGGTCAGACACACAGACATGCAGTTCCCTTTGACTCCCACCAACCATATGGCCTTCTG
CTCAGGCATTTGTACTCACAAGCTCTGGGCAGGAAAAATGAGACCTTGATTGTGTCTGAC
TATTGGAGAATGTGGCTGTGAGGGGAGACAGAAAAGAGCTGAGATCATGTGGAGAGAAAG
GATGAAGGATTTTGTTGAACATTCTAATACACTGACATCAAAATATCAAAACTCTAGACA
ccacagatttaaagtttaggacctctttgagactctggtggtttcgttgtgctgttcttt
gtcaatcagtgtgaagcactgagatactgcttcctattagtatcagttcagtcactgtag
gtgatgctcattgaatcactgca
>NODE_678_length_294_cov_1.006803
CGTTCAGCAAACTTGCCCTGGAAGAAAATGGGAAGAGAATTTTTTTTTGGGTAGAAATAA
ATGGTTTAGCAGGTTTTCAGACTGAGGAAAATGTATGAAGGCACCTGACGCCATTTGTCA
TTGTTTACAAGACGTGTCCTCCCCCCAAATCAAGATCTGATAAGTCGGTCCTGACCCGCA
GGATACTTTATCACAGCCACTCGAGCTGGTTGATGTTTATGATGATACATGCCTGTGGGT
ATTTCTTATTCCTCATCATTACACTGGCCTTACGAGCCATCACTTATGAGGTATTGCCct
gtttaggcggcaaggaggcgcctgtagttaggagtcagtcgtctgaattcctctacatgc
agtgttggacatctcacagagccagttgtcgctcagagtgacagaacgaatgagaagctg
catgtgcacagtcatgta
>NODE_679_length_299_cov_1.113712
TCAAGATGATCTGGCTTGAGTGTAAATGTCATTTGTAGAGTTTTTTCTACTCTGAAGAAT
GTCTGTCTTCTTTTTAAAATTTAGATCCAAGCAAAATGTGAGTAAAATCAAGTATACAGG
AGGACTCACTAATAGCATGCATACATATTATCACTATCCAGATAATATATCGAGATGCAG
ATTGCATATTAGAACAAGGAACAAACTTTCTCCCTGTATTGTCTTTCCCACCTCCATTTC
CACTCTTCCCTGCACCTCTACTGCTTCATGTTTCCCTACTCTCCATCTCTCTGCTTCCCT
CCTCTGTCAGTTCATTTCATTCAATCCCCACTTTCTGTCTCTCTCCTGCAATCTCcattc
ccaacttgccacttcctctaatctcctccttcctcaagacctctttccttttatcttcca
catgcttccttggagtcattgag
>NODE_680_length_292_cov_1.003425
AACTGTACAAACTTTGAAGATCACTGTTCAAATGAATATTTGATCTAAATCAGTTTGGAG
CTGTGCACCTACACTCCGTCATCCTTCTTTTCTTTGCCTCCAGAATGAAGTAAATGCAAT
CAAGTGGGACCCCACAGGAAACCTGCTCGCCTCCTGCTCAGACGACATGACGTTGAAGGT
GAGCTGTGGCACAAAAGAAATACTGTTGTGCCGAGGACGAGGGAGGATTCTGAACAGACA
GTCTCATCCCCCCGATTCTACACATGAACTAGTAGTTTTTTCTGAACTAATTCTTCATAG
ATTTCAAAAGCATTGTGTATAGGTACATTTAACTGAGAGATAATGCCTACGTGCTGCTTT
AATGTGTCTTAAAAAAGGATATTGTCCCCAAATTTTTACCTCTCCAAATCCAAACCAATT
TCAGGTGGAAAATCCA
>NODE_681_length_301_cov_1.026578
TGGATCCATCTGCGGTGTCCTGCTGATGGATGGACAGATGGCCTGAATAACTGGGGCAAA
AATTCTGAAAAGACTGGAAACAAAAGAAGAGGAAAGAAACAAAAGAAAACAACATTAAAG
GAACAGAAAGAAAGGAGAAAGAAAAGGAACGTTTTAATTAATTTGCTGCTATGTACCCAT
TTAAAATTCCTCTAAAAACAAGTGTTCCAAATCATTTGAGCTGTAAATGTAAATGTACAA
GTCAACAGAATCACCGCCGTTGTACTTGCAGCTGACAACCAACTTAATGAGGAAAAATTg
tatctgttgacgccgatgtttgacagtcaaaagaccttcatcggaacaaggtgaggttaa
ggaggaaaataataagagcaggcggttaatttatgccacgcaattttatctgtacagcac
atttcattacaggaaactcaatgta
>NODE_683_length_316_cov_1.056962
CCTGAAGTACATACCAAGTAAATGTCAAACTGTCGCCTAGTTCCACTTCTGCTATGGTCA
GTGGTGGATCAGTTTAGCACAGTTCCCTCAGAGGGGACGGACGGATGGACACAGGAGAAA
AAGGGAAGACAGAAAAAGAACGACTGGCTGAGTATCTGATGTGTTGCTGGGTGAATTAAA
GCAAATGAGGGGAGGAAGACAAGACATGTGATGTGGACTGAAACTTTCTCAAATGTTTAG
GGAAATAAAATAGAGTTAGACTTAGGACTTAGAGAGAATGGACAATGGGGATAAAGATCT
GAGGGATCCTCATAGAACTGAAACGGAAGAAATGGTGGGTAGAGGTGAAACTTTCCAACA
GAGAAAGTGTGAAAGAATCATTCTCAAGGGAACTGAAATTATGAACTGTTAAGTCTAACT
GTCCATTCATTATTTTGGCATGGGCTTTGagagcagacag
>NODE_684_length_306_cov_1.026144
GAAAGAAAAACAAGGAGGAGGAGAAGAAAAGAGGAGGAGGGAAGAAAGATGGAATAAGTA
AAAGAAAAAAGAGTAGAAGAAGAAAAGAAAAAGACAGAAGGACAGAGGTAAAGGAGGAAG
GTTGAAGATGCAAAAACAGTGAGAGAGACGGGAGGAAGGAGGAATGAAAAGAGCAGGTAA
AGAAGAAGATAGAAAGCAAAAGGAGAAAAGGAAAGAAAAGAGCTGATATAGACAGAAACA
AAAGAGGACAGCAGAAGAAGAAGAAAAGGCGAGAACAAAAAACAAGGAGAAGAAAGGGTA
ggagggaaaaagaggaagagaaaatgaacaggacagaaagatggaaagagaaaaaggaga
agatgaagcctttaacctcaagaacaccaaacctaccatcaagcatggcggtggcagtat
catgccctgaggctgttttgctgtcaatgg
>NODE_686_length_299_cov_1.688963
TATAACAAAAAAGTAATCTGAAGCAATTTCATGCTACATTTCGTGATCATCCTCTAACAA
CCCTGAATATTTGTTTATGGTGGAAAAACCTTACATATTTGAATCCGTCTTGGTCTCAGA
GTATTACTGTTTAGACATAATTTGGATCTCAAGCTGAAAAATTTGATTCCCTTGACCTAA
AGAGATCGCTGCTGTACACCCACATGTGGTAATGTAGTGTTAGACATGTGTGTCTCGTCA
GCCCATCCTTTCTGATGTTCATCTGACTATATTGGAAGAGCAGAGGGCAGGGAGGCTCCC
GGTGCGCCACATGGTACTGATTTAGCCTGTTAGTGTTGATCCCTGCTTTAATGAACAGGC
AGGTTGTGGTGTTTTTTCTTCTTGTCTAACTTTTTTCATGTCAAAGGGAAGGGGTTATGT
TGTTTGAGGTTGTTTTAAGGTCt
>NODE_687_length_300_cov_3.146667
CATATTACGCGCCATTTATTCATCTTATTTTGAAAATCCTGAAACTAATAGGCCACTCCG
GCCGTTATCAGGGTTGATTGCCAGATCTGATCATTATCATCCATTATACACCATAGAAGT
GTGTAATTTCTTCTATGACTCTGTATCCACAGTGCCAAGGTGTCCCTGGAAATTTAGATC
TAACCGATTCAGGAAAATAAAATAGGCTCTATTCTATATCATTTACCTCTCGAAGCATTT
TACTAAGCAGCAACTTGGAGAGAGAAACCTTGTGTTTCTTCCTCCTGGCTCCTTCCTCAC
TACCTCTCCCGGTTGATCTGATTATTTTTCCCTTCACGTTTTGTCCCAATAGCAAATTAC
CAATTCTATGAATTGCAAAGCAGCCTCAGAGACGCTGAGGGGTAGAGAGAGAGAAGGGGG
GGTGGGTGGGTGGGTGTGTGTGTG
>NODE_688_length_292_cov_1.068493
TCCTTTGGGTTTAAAATCACACACTGCCATTCAACTGCCACATTTGTCCAGATGGATTTT
GGGATGTACAGACTAGAGAAAAGGAGAGAGCAGCAAGTCTAACGTCTATATCATTCTTTA
CATTTTACATTTCAGCAAAGCAAACAACTTGAGCTGGAAAACTTTGGAAGTTGGAAGTTA
AGGAAAGTTGACTTTCCTTAAAATGAAGTTGCAGCCATGCAACTTTCCTGCAAACCGGGC
AAAACAAACCCCGTGGTTGGACTTGATCACTGCGTGACAGGATTGAAAAACATCCTTGAa
tcagtgaatcaggtcatatgttaccagtcttgacgtacagagttcagggtttgagtggct
tgaatgttgtgttcactgtggctcgctgaattagaccttggcacctttggcgccaaacag
atggtttactttcagg
>NODE_691_length_307_cov_1.019544
CTCACTGACCACAGCCTCAACATGTTGTTTGTCTGCCCGGCTGCTGAAGCTCCAATAATG
TTGGAAATTGCTGACATGGCATCCTCATGTTGGAATGGCACATTGTCAGTTGTGTGTGTA
CTGAATCTGAAAGTGTCAACCTGGGATAGATAGATTTTGAATATTCACTTACCCACAGGT
ACTTTTACTGTATTTATTATGCTGTCAGTCATTTTCTAAAACTAGCTGTTAGTTTTCCAA
CAACTGTGTGTTTTATTCTTAAACAAACACTTGATTTATTTCAGGACAAAATTAATTCTG
acatcattagtgtccgtgtgtgaagtgtcctgtattgttattgcgattgttttcatgtgg
atctgttccagtgctgtcgtgactacttatcacttcaggggacaaatgctgagaccgtat
ggaacagcctcattaacagagttcacccggt
>NODE_693_length_301_cov_1.714286
CATTGTATTTGCAGCCATTTGAGAACGACGAATGCCTCATTTTAGTGTTATGCCGTTTTA
CAATCCAGACCCGCATCCCGGGTTATGTTTTCCTGGTTAGACTTCCAGATATTCGCCTCT
CTTCTCATTGCAGAGACTTCATTTTCTGCCCTTGTGTGTTTTCCGCCCTTGTAATTGCCT
GATTTGTTTCACCTGTGCCTCATTACCCTGCCCTTCCCAGTGCATTTAGCCAGTGTTCTC
CTCTCCCTGTGCCGGATCAGCTTACCTTGTGTTGAGCATTTTAGCAACTCTACCCAGTGT
TAAGTCGTTCTGGTGTTTTTTGACTTTTCCCGGACCTTGCCATCGTCTTCTCCTCATCAC
ATATTCTCCGTGTACCAAAGCTCtgccaattaaagttttactttgggtcctttaaacggt
ttcagattcatgaaaccgagccctg
>NODE_694_length_324_cov_1.904321
TAAACTAGTCAACTTATAACGGACGAATGTTAATTTTTTGCAAAAAACTTAAAACAACAA
ATTGTTGATTAAATTTGTTTAATACAGTGTTTCATCCATCACTGTTGAACTGCTTATCTG
AGTCAGTTTGTGTCTTTTGTAATCGTTTTGCTGGTTGGTTTTAGTCTCTTTGTGGTCCTT
TTGTGCCTCTTTGTAGTCCTGTTTAGTATTTTGTCATTGTTTTGAGTCTCTTTATAGTCA
TTTTGTGTCTCTCTTGTGGTGCTTCTGTTTGTCCTTATGGTTGTTTTAAGTCTTTTTGTT
GTCATTTTGAGTCCCTTTGTCATTAATTTGAGCCTGTTTGCAATCATTTTGTGTGTTTTG
TAGTTGTTTTGTATTTTTTTGTGATTATTatgtgtttcttgtgtctctgtggttgctttg
tgttgctttgtggtccttttgtttctccttatggttgttttaagtctt
>NODE_696_length_365_cov_3.175343
AAACCTAACCCTAACCCTAACCTTAATCTTTAAACCTAACCCTAACCCTGATTCTAACCC
TAACCTCGATCCTAAACCTAATCCTAACCTCGATCCTAACCTTTGAACGGAACCCAAACT
CCAACCCTTCTAAAAGGATGGACATGGATGTGGACGTGGACGTGGACGTGAATCATAACC
CAAGTAACAAAACCTTAAACCGGTATCTTCAGGATCCAGGAAGCATGTAACTGCACATTA
TGAGACATAGAGATGATCCAAAAGCAGAGAGTGGTTAATAACGAGCGCCGGCCCGTGCAT
TGCCTCTGACACCCCATTTCAACCGCCCAGTCGTCGGATGAAGCGGGGGGTGTCATCGAG
ATAACTTTCACTCAACCTAACCCTGCCAGAGCCTTCGGAAGACGAACTCTCTTTAAGCTC
AGAATGGATCATCATTAAACAAACCATTAtgatactaccagcctcttttttcttactctc
ctctcccctcttccctcatactctgaggg
>NODE_697_length_301_cov_1.926910
TAAACATCATGTATTCAGACACAGATCAAGCTAATCATAAGGGACAAAAAAAATAAACAA
ATAAAATCAACAAACCAAAAAATTTACTAAAAAAAATAAATAAATCACACAAAAACCACC
AATGTTTTAGTTCATCTCTCAGTACTTTCTCACCTACCTACTCTGTCTGTTGGCTCAGAG
CCTTAAGCTCATGGATTCCTGCTGAAGGCATAAATATTCAAAAACAGATCACCAGTGTAT
AAGTTTTAAAAAGACACTGACATTTCTTGAACTAGCTGGACACTGCAGTCTTTAAAAGCA
TTACTTAACCGGAGAAAATACGATCATTTTTAGGGACTGTTTTCTCCAACAGATTAATCC
ACATTtgttactctttagtgcatttggggcagcgagtatataaaggactgctcgaggaac
acaacaaagagcccacagcattggg
>NODE_698_length_354_cov_1.502825
AGCCGTAACTAGTGTGACAGCATGTCTGTCCCACTGTTGCCTTTTTAATGATGTATGTCA
TTGGTGTGTTGCCTTTCCAATGACAATCCTTCCACGTTTGTTGGTAAAGCAAAACAGAGC
CAGCCACCTTTACAAGATCTCATAAAGCTCTGGTAATAGAAGCGTCAGGTTAAAGGTCAT
TAAGTTCCAGGAGTGGAAAAGCAGCATCAGAGGACTGGACCAGTCCATGTTGACAGGGGT
GTCCACATACCTTTGGCCATGTCACTCTACTTCTCTTCCCTAATACCTTTCCCATCCTTC
TCTCCTCATGTTTCTTCCTTCACTAGTCCATTTTCCTTTTTATGCATCTGTCACCTTCCC
TCCTATTCATCAAGTCATCCTCATCCTGTATTACTATTTTCTCTTCATCTTACTTTACTC
CTTTCAACATTTCCTCCTCCTTTCTTGTCCCTGTGTCATACTctttaccaatatatcctt
cactgctgcatccggcca
>NODE_700_length_292_cov_1.143836
GTGTTTTTGATTCAGCTGAGCATTGGCCTGATTTCGAGCATATGTCATACTGGGAGTTTC
TCTGGGTTACTATGGATGTGAGTCACAGTCAGCTGCTGAGGCTGCCGTTTCCAAAAAACA
TGTCACAAACTGGTTTGGTCTAATAATCATGAAAGAAGAAGTAGGGTTCAGCAGGATAAA
GTGTGAGTCTGTCTGTTGATGGGAGGAGCAGCTGTCAGCTTTGACAAGGAACAGATAGGA
GGGTTTTTGTAGCTCCAGTCAATAACACATCAGTCAGGCAGACAGGTGAGTTTGAGACTG
TTAAACACTGAAGGATAAAGAATCTGTTGTGACTTCAGGCGCTAACAGACACACTATAAA
CACTTGACAGTGCAATAACTGTACATAGTCACTAGACAACAGGCATAATTACAGATACTT
AGATTAAATCTGTCta
>NODE_702_length_174_cov_1.408046
ACGGTGTCTCTACTCACTTTCTTGATACAATGTCACTTGAAACAGCTTTTGCCTTCATAT
TTATCATATTTGAACACATTGTGAGGTCAAAACATGTTTGTAAACATTTTCTGTGACAAT
CTGCAGGAGTGCTGTTTTTATGCTGTTAAACAGCGTTTCATGCGCTGAAAAGGGCATTTT
GGCCAAACGGTGTCTCTACTCACTTTCTTGATACAATGTCACTTGAAACAGCTTTTGCCT
TCATATTTATCATATTTGAACACATTGTGAGGTCAAAACATGTTTGTAAACATTTTCTGT
GAcaatctgcaggagtgc
>NODE_705_length_328_cov_1.240854
GGCTTCTTCCCTCCAGCGGTGGAAAACAAGCATGTTTCTAATCACACCCACGACTCCGTG
CTGATGAGTGGCGTCTGTTGTGCGGAAATGCTGTAATAAACAAGTTTTTTTTTCCTACCG
TCCAGATGGAGTTTGGTGCTGTGACCTTTTTCTTCTTCTCTCTGGAACACTAGGAAGGGC
TGACGAGATGTTTCTTGTTTTTGCGACATGTTTCAGCCTCATTTTTTCTCCTTCATGTGG
TGTTTAGCATTTATTTTAGCTCTTCGCGGTTTGGAAAACTTGTTTTCAGCTCTTAATTTT
AGTCTTTTCGGACTAAAAGTTCTGCATTTGGTAGATTCATACAAGACTTCAGATTTTCAG
GCCCCCTGGTGTCCCTCAGGGCTCCATCCTGGGTCCTCtgtttttttgtttttttgttgc
tgctgctaaaaaaataatgtttttattcagttttttgagtgttacaccacaa
>NODE_706_length_292_cov_1.010274
AAAATAACAGAGAAAGTAGAGATACAGATACTTTATTTCATAATATAAGAAGCTACAAAT
CTCTCATCTACAGTCTAATTAGTATTATATAAAGTCCTTTAAAACGCAAGTGATATTCCC
ATTCATTTTTAACCACAAAACTGAGGATAAAACTGCACAAAAGTATGAATATTTAATAGA
ACTTAATAAATCTCTTTATACTTTCAACTCACCCTGGTTTTGTCAAAGTTCTGCATGACC
TGTATGTTGGCTACCTGGCAGTCCTGTGCCCAGGACATTGCCAGAAGGCAGAAGGCCACA
acgtaccgcagcattctacctcagaggaagcaagaagaaaaaagtcagaataaagaaaga
cggaggtcggtttgagaaaaggagacacaacagggagcagcaggagataagacagacaaa
tttctcatccgacctc
>NODE_707_length_310_cov_1.470968
TCATTGTTGGTTAATAAGTGGCCACATGAGTGCAGGCAGGTGCTGTGTTAACACCTCCTC
TTAACTCGCCTTTCCAGCAGAGGCCATTCATCAGCCCAGTGTTAATGAAGGCCATATAAT
TAATAGGTGGATAGCAGAGAAAGCTCCCTGAGTTAATCAATGCAGGCCTGTTTGAAGAGC
AGGGCTAAGATGAGACACCAGGGTTTCTAAAAGTGCAGGTTCTTGGCTGTGAGAGTGGAA
GCTTTTTAAGAGACATGCAGGTCACTGAGACAAAGAACAAGAGCTCTGATGGCCTTCAGT
TTCAAGGTTTGTTAAGACTTGTGACGTCACTGCAACTGCATGTTCATCCGAAATAGGCTC
ACAGAAATAACACGTCACTTAAGGCATGTTTTGCGTGTCATGTCAACACATTTTATGGTT
TTTGCATATTATTCAGTGGCATTAAAATGACATg
>NODE_708_length_317_cov_1.271293
GCCTGTTTCTGGGTCTGCCGGGTTAATGGGACTGCAAAGGAACAAATATTATTAGAATAT
AATCATCTAAACATCATTTTTTTCTAATCAAGCTTTGACACTTTGGGGACGTGTGTATTT
CAAGAGTGTTATTTTGAGAATTAATTAATATTAGCAGGCTTGTGTGTGCGTGAGTGAGTT
CATACATGAGCGATGGGGAGAAAGACGAGAGGACAAGGATGATGGAGGGAGATGACACAT
AAAAACGCCTGACAAAACATGGCTGAAGGTCTGTTTTGTGCCTCTTTTTTCTGTATAAAA
GTGACTTTCGCTGCTGTGAAGTCGGAGTAGCTTTTCTCCGAGTCAATCATTTGCGTTCCA
AGGCGTCcttaagcctccatcagcagagctcaggtgtgaagtcctgcattgtgaggacaa
taggttgtcggcgtttgctgcgtccttgagctaaacgcttg
>NODE_709_length_307_cov_1.022801
CCCTTTTAATTCAGAAAATTAAGAATGATTTAAAGAAGTGGTCGACTTTACCTACTTCCT
TCCTGGGGAGGATTAATGCTATAAAAATGAATATCCTCCCTCGACTAAATTATTTATTTC
AAAACCTTCCCTGTAATAACAATGAAGGTTTTGAAATAGAATAGAATAGAATAGAATAGA
ATGGTTTATTGTCATCATACATGGAACATGACGAAATTAAGGGTAGCTGACATATTAAGG
TGCATTTAAAGTACAAAAATACTAAACATAATAATCCTAAAGAAAAATAATATACAAGTG
aataaggcagaagaaacaataaaacaagagcagttccagacaaacaatattgtatatgat
acaggtattgcacagatgggagaatgatagatagataattaaataaataaataaataaat
atacagtttgaacattgagtagcagattgtg
>NODE_712_length_382_cov_1.146597
TGTACAAAAAATATAAAAGCTGGTGACGATTAATTTTTGCTTCTATACATGTAGCTACAA
CAAACAAAACAAATAAAGAAAAGGTAAGTAAGATATGTGCTGTGACCCAGGATAGGATAT
TATAAATGGCTGGGGAACTGAATGGAAATTTAATGAATCCTTTCCTCTACCTGTCTCCCT
CCTCTTCTCTTTCATCAACAGTCCTTCTCTACAATTTTCCAGCTTTCCAGGTTTCTCCTT
TCCACTCCTTTAACTCTCTCTTCTCCAGGTTTGCTGCATAAGTAGAGCGACTCAGGAGGA
TTGCTTGGTCACACATATTTTACAACCAGATGCTGAAAGCCATAAATCAAACTGAGTGTG
TGTTCGTCTGTGTTAAGGTATTTTATTCAAAAGCATAAAAACACATGTTCGTGCGCACAC
AGACatgctctgtgggtgtttgtcaaatgtatttattcacacaacatttcccaggtgtaa
gcctctgtgtgtgtatcatgggcataaagtgaaatttatgggaaca
>NODE_713_length_310_cov_1.745161
AAGGCCTCTTTTGCCACATAGTGTGTTCATTCAATTATATCACACAAAGTCTCTTGAAAC
AACTTTTGCCTTCACATTTATCATATTTGAATACATTGTGACGTTTAAACATGTTTGGAA
ACACTGTCTTTGAAAAACTGCAGTATTGCTGTTTTCATACTCTGAAACAGCGTTTGGCAT
GCTGAAAAGGCCAATTTTACCAAATGGTGTGTCCACAGAATTTCCTGACAGATGTTCACT
TGAAACAGCATTTGCCTTCATATTTATCACATTTGAACACATTGTCAATTCAAAACATGT
TTGTAAACTTTGTTTTTTAAAAACACCAGTCTTGCTGTTTTCATGCTCTGAAACagcttt
gcatgcgctgaagaggcctcttttgccacatagtgtgttcattgaattatatcacacaaa
gtctcttgaaacaacttttgccttcacatttatc
>NODE_715_length_145_cov_1.503448
CATTGTCAGTGAATGGGAGAACGTTTTGGCCAATATCTCCGGAACCAGACGTGCTAGAAA
CCTGGAAATGCCACCTGCCCCACCTAATTTGGCTATGCTGAAGACGCCGGTCAAGGTCCC
GAGTCTCTACGACCTTCCCGTCCCAAGATACAGCAAAAAATCACAGGTTTCTCCCACTTC
CTGACGTCGTAGAGACTCGGGAGTAGGCTCAGTGCGATCGCGGCGGCAGCAAATGTGGGG
GTAGACACAAGTTTCATGTCTCTAGCACGAACCGCTttcccaaacccag
>NODE_716_length_292_cov_1.041096
GCAGACGAGCGTAGCATTGCTCTTATACTTAACACTCATGTTCCTCAGCTCCTCCTTGAA
GGCTGGAGCTCGGACATCTACAGCTGTAGCTGGAATGATGGGTGCAGTCTCCTCACTGTA
TTCACTTTGTCCTCCAAGGTTCTCACAGTTAACACGGAAGATGTACTCAACACCCTCTGT
CAGACGCTTGACGGAGAACACTGTCTGTTTGATCTCATCAGTGGTCACTGGAGTCCATTC
AGTCCATTCCTTCTTGTCCTTCTTATGCTTCTTCTCAAGGCAGTAGCTCTTGATCTTAGa
tccaccatcattgagtggaggcttccaggaaaccacgcaggagtccttggtaattccaga
aacaactggtgacagaggtggtgatggtttctctgtagagaggaacatataaatataaaa
acactgccagtacttt
>NODE_718_length_292_cov_1.294520
CGGTTTGTTTTGTTGTGTTGGAGGTTGTTGTTTTTAGAGTCGGAGCAGAAACTGTCTGTC
ACCAACAAAAAAAAAGAAAGAAAGAAAATAAAAAAACTGTCAGCGGAGGACGCGACGAGG
AGGAGAAAGACGTGGAGGCGAGAAAAAGAGGAGAAGAAAATGACCAGGAAGAGGATGAAG
AGGAGGGAAGGGAATCTGCAGAGGACAAAATGACGATCAGAAACAGGGAGGACAAGGTGA
CGGAGGAAAGAAAGAAACCATCATCCAGGCAGCAGAGAGGCGCCAACAAGACGGATCTCA
CCATGAAAGTGAAACCAGGAAGATTTCCTTTATACGAATATACAGAGagagagagaaagt
attcttctatttgatgcgatcgcaattagatataaagaagaacacgaaataaagaaacgt
gagctttaactcttct
>NODE_719_length_145_cov_2.744828
ACTGCCCATTGTCAGTGAATGGGAGAACGTTTTGGCCAATATCTCCGGAACCAGACGTGC
TAGACACCTGGAAATGCCACCTGCCCCACCTAATTTGGCTATGCTGAAGACGGCGGTCTA
GGTCCCGAGTCTCTACGACCTTCCTGTCCCGAGATACAGCAAAAAATCACAGGTTTCTCC
CACTTCCTGACGTCGTAGAGACTCGGGAGTAGGCTCAGTGCGATCGCGGCGGCAGCAAAT
GGGGGGGTAGACACAAGTTTCATGTCTCTAGCACTCACCGTTTTCCCAA
>NODE_720_length_348_cov_1.864943
TAGCACCTTTAAAAACCCGGTTTACAAAGTGCTTTGACAGGCAGGGCAGCGGGCAAATGT
CATTTAAAAGAAAGTAACAGACAGTAAAACAAAAGGCAAATAAAAACGAATAAAATATAT
AAAAGAGACAAAATAAAAAGACCTAAAACAGACCTAAAAAGACGTAAGAGACATAAAAGA
CGACGTCACACAAAAGCAAGCCTATAAAAGTGTGTTTTGAGAAGCGACTTAAAAGAAGAG
CCTGACTCTGCAGACCTTATCTCCTCGGGCAGGGCGTTCCAAAGCCGAGGAGCTCTCACC
GCAAAGGCCCGGTTTCCCTTGCTTTTGAGCCGCGACTTTGGAACGGTCAGGAAGTCCCTG
CCCGAGGATCTAAGGCTGCGAGATGGGACGTAAGGGGTCAGCAGTTCAGTGATATAGCTG
GGAGCAAGACCATTACGTGCTTTAAAAGTTATCAGTAAAATCTTAAAATCGATTCTCaaa
tgcctttgagtg
>NODE_723_length_145_cov_4.579310
GCCTCTAGCACTGACCGTTTGCCCAAACCCTCACCCCAGGCCCAAACCCTAACCCTAACC
CTAACCCTAACCCTAATTCCGGAGCTTACGTCCCATACAACGGGAGCCAAAAAAGTGTCC
CTACAAACCTATACCAATCAACTCGGAGCGGTCTGAAACGCGCTCTCAAAGGCCTTCTAC
GGGAACTTATCTCGGCCTCAGCGCTATGACACTGGCTGCGTTATGCGCGTCCCATTGTCA
GTGAATGGGAGAACGTTTTGGCCCATATCTCCGGATCCAGACGGGCTAG
>NODE_724_length_145_cov_1.931034
GAGTCTCTACGACGTCAGGAAGTGGGAGAAACCTGTGATTTTTTGCTGTATCTCGGGACG
GGAAGGTCGTAGAGACTCGGGACCTAGACCGCCGTCTTCAGCATAGCCAAATTAGGTGGG
GCAGGTGGCATTTCCAGGTGTCTAACACGTCTGGTTCCGGAGATATTGGCCAAAACGTTC
TCCCATTCACTGACAATGGGACGTGCATATCGCAGCCAGTGTGGAAGCGCTGAAGCCAAG
ATAAGTTCCCGCAGAAGGCGCTTGAGAGCGCGTTTCAGACCGCTCTGAg
>NODE_726_length_355_cov_1.571831
TAACAATTGGATTTTTCCAAAACATGGTCAAGTACCTGTATGAAAGAGCTGCCAAGGAGT
ACACTTTAAATGTGAGCACTCAACCTGAATTAGCAAAATAGGTAAAGATATAAATGTTAA
AAATTAGTTTCTGTCATATTTGTTTAAAGAAATAACATCCTGATCAATAGGAAAACTATA
AAGTAAAAGCAGGATCGTCAGACATTCAGGTAAATACTAGTGCAATCATAGTGTGTCTAC
ATTACAGATAATACATAGTACCACCCAAAGTAAACTTTCAGTCTGCTGTGTTAGCATACA
TTTGGCAGGCACTGCATGTCATGTGTTGAATGATACACAGCATTCCCTGCACTGCACAAC
AGAGGTGGAGGAGAGGTGAGGCACATACAAGTCAATGAGACAGTAATTCATTTTGTATTG
GCGTATGAGCTTTGGTTTGAGAGGTCTCCTCCAATCAACAGCCAGCAggtgaggagtatg
atcgatgccaacaaggtta
>NODE_728_length_293_cov_1.017065
TGCAGCAGGCCTGCAAAACACACACAGACATGACCCACACTTCCATTTGTCTGTTTGCTC
AGCTAACGCTGTCGGCATTTGAGCTGCAAGTCCTTTCTTTATGAGTCCTGAGTGATTTAG
CCCTGAGAAGCAGAGTGCTCTCTTAGAGCAGTCAGAGCCACTCAGCACTCAGTGGCAGAC
AAGAGGATGGGACATTCAAGTGTTGCCTCTAAACCTCGTACATCCAAACATTTCTCCGGT
TTTCATTTTGATTCTGAAAACTAGAAGCTTTGCTGAGAGGATTCCACAAACCTTGCACCT
caataggccgctgtatgtgttggtaacaaaaagcgtcttggactgaaagtgcgcggcagc
gacagtcgcggtccaatttaattccaaaataattccatcgttgagttcttccctttaaat
gttgctgctgtcgcaat
>NODE_729_length_293_cov_1.426621
GTTCCAAAGAAGCCACAAATAACACAACTGATGCCAGATAAGACTGAGGAAGTGCCTTTT
GCTATTGTGATTACGGGTGTACTGGTGATACTGTACAACTAAATAAGAAGTGAAAGGGGT
CACTGAGAACATTAATACATAAATACTCGTTAAGAATGATAAATTATGTAGTAGTTACTG
TCCAGATTCTATCACCTGAAACTCAGTCTTCCAGAATGAGTGCAACACTTACATATGAAT
GCTAGTGGGGAGGAAAGCGGGAAGGATCATGTTATGAACAGCATAGCAACCAGGGAAAGG
AACTATCGCTCTGGTTTTGTCTTTGACCAATCAGGGCTTAGTTAGAGTGACCTGTTGTAT
AACATATTTTTAGACAGATGGTCTGCACCATTGTTTTGTGTGACTTTGGAGGTGTGTGTG
TGTGACTCGGTGGTGAc
>NODE_730_length_324_cov_1.641975
ATGTCTCGCTGCGGACGGTGCTAGCCCATACAAGAAACATGCAAGAGAAGATAACCGAGC
TAGAAGCAAGATCAAGGAGAAATAATATCCGGATATTCGGTTTACTACAGGACAGCAGAA
AATGATTCTGTTGTGACCTATTTGGACCAGCTTTTTAAAAGAGAGCTGACTCTACCCGAT
GACACCGAGCTCCACATCCAACGAGCACATAGAACCCCTCCGGTCAAGCCAAAACCAGGT
GAGCGTCCCAGAGCAATTGTGGTCAACTTTTTGAAGTTTGAAACCAAAGAAATGATTCTG
AAGAAAGCCTGGGAGAAGAAAATACGAGTGTCAGACAAGCCGATTCAATTTGACCACGAt
tatcctacggaaatagtgcataaacgccgcgcctacatcagcattaaaaaagtgctgaga
gaacgagctattcgcttccaaaccccctacactaaaatgcggatcttc
>NODE_732_length_299_cov_1.311037
AATAGTCCAGCTATTGCAGCAGGTGCTCGCAAGGGTTATGAGCCCATTCAGACCTCATCA
TTACAGAACAGTTAAGGATTGAAAGAGGATTCACTTAAATCTGAATGTGAGGCAATTTAA
CACATGCTTGCTTCATGTGTTGTTGGCTGCTGTATTTGCTTCTTCTAATTCCATCCCTGC
TATTGATCTGCGCCGCTGCTAATAGTGAACTGCTTCCTAGTGTTTTCTATTCTCCCTGTG
TCCCAGGAATTAAACCCTTAACATGTGCTGCTGTTGCAAGGTTATTGTCTTGAATAGGGT
TTTTTTATATTATTATTATTATTTCAACCTGTTTTGTGCTTTTGAAGGCTTGTGCCTTTT
CCAGTCctgagggttctaaatcatcaggattgtagtgtattcacattctgagctgcccca
ttcggatgggattaatattctgg
>NODE_733_length_295_cov_1.016949
GTACATTTTAAACAACGCAGTGGTGCAGAGTTATAGCTCAGCCCTTTAAGCCATAAGGGG
ATTACTTTCATGAAAGAAAGATGAGTTTTTAGAGGTTAAATCAATAACCAGAGGGAGACT
TTGACATATAGTATTGAATCAAATCGCTGTCACTAGTACATGCTATATGTCATTACAGAT
GTACTAGTGCTTAAGCAGTCAATATTATCCAATATTATCCTTTGTTCTATGAACAAATAA
AATATTTGTAGAAGGAAACGTGAGCATCATGTGCCCAGCAGGGCACAACACAACTGCAGa
gtcacaggatcacatctgattgggcacttttactccatgcagctcccctctctttgctgc
ctgcctctttactctatgctattaattaaaggccaaaatgaagaaattgtttgtcaaacg
atgttaacgttgtttagtc
>NODE_734_length_292_cov_1.020548
CAACAGGCTGTTGTAGTGATTGATTTGTTAAAGCGACCAGTGCAATAACAAAAAAAGGCC
ACTAGAGTGAGACAAAGTCCACAGAAAAGAAACATGCATGACGTTGTTCTAATCCCCAAC
ACAACAATCCTAATGTATATGAGCATTATGGGCAGCTTTTGGAGGAATTACAGTCTTTAA
CTGTTGAAAAAAATTGAGTGCACACAATAGCTCGTGATATGTAAAGTAGAATGTGTTTAA
ACAGGGTAAAGATGTCTGAAAGAACCACTTAGACACACAATAGAACATGTATGCATTTTt
attatcaaatatcggaactttgcaatgaaggtatatacagcacattattgtcacattaaa
gagtgcacacattttcataagaacaggccttgaataaatattctgtaaacacgtattctc
agtgtaaacgtaaatg
>NODE_737_length_291_cov_1.020619
GAGAAAAATTTTACAAAATTACACAAATTCACAACAGAAAGCAATCCATCGCTGCCAAAC
TCTTCTACGGATAGTCATGAAACTCAAGTACAACTTGACACTTCTTATTCAGGGAGTCAA
GAAGTATGACTCATTCTCTTTCATCACTGAGTTACTGTTTCCCTGAATGTGTATTAAGAC
TCTTAAAAGGTGTGCATGTGATCTTGTGTTTCCATCCCATCTGCCCTTCTTCCTTCGACT
CCCAGCCTTTGTGGTTTTGCCTCTTTTCATACTCACTTCTTCTGTGCTCCTGCTTTCTTt
aacgtatcatctctaatctctcgtaactttcccatcatctttaccgtagccctaaactct
tataaacatgtgcttgtgtattactaaccattttctcttctgttttcatttcacccttct
gtctcctccacatag
>NODE_739_length_291_cov_1.030928
TACCACTTCTCCAGAATCATCGTCTTCACTACCAGAAGATTCCCGAACAACTTCCAGCAG
TGGGAGCAGTGCCCACTATGCCCTTCGAAATGGTGTCCATTCTCCCACATCTTGTAAGGC
ACCTCCTCCCTGCACAAAGGACTCTGTCCACAGAGCACTGAGTCCACTTAAAGTGGCTGA
AACACACAAGGCTGTCCTGGCTATTAGATTAGAAGATCAGGATGGTCGAGAAGGCATGCC
CATGCCTCAGGCCCTTCCTGGTCAACCAGTCACTATAAGTTTTAGTCCCACAGAGGAGCa
agctaaaccataccgtgtagtaaatttggaaaaatcaatgatctgtaagccttacactgg
ggtggatgtgtcagcatccatggccaataaagatgaacaggttccagactcttctccaaa
accaaggaacttgtc
>NODE_741_length_298_cov_1.533557
CAGATATTTAACTTTATTTTAACAGCCTGTACCAATGCTTTCTCTCCACTCTGTTCATCA
GAAAGATGTTTCACCATGCTGAATGCATCCTCCAACTACTTCCTGATCTGTTCACTGTTT
CTGAGCCACGCTACCTTTGTTTCATTGATCCAGTATGTTTGAATTTCCTCATACCTCATA
TTTTACTTGATTTTTATGCAGTTTTAATCCCTAATATGTAAATTACTCGGGTAAATACAC
ACCATAAATAACACACATATTTGTTTTAATAAAAAATATGGTCCAGCCCCATCACATTAG
tgtaaactataaattttgcagcatcaataaatataaatctgttctgtttatgcgggttaa
attaataatacatccaggaaaatgcattgagctgctgcagactactgaaggtcaacaatc
tggcaaactgccgtctcctgcc
>NODE_742_length_304_cov_1.032895
GTCACATATGCAGACCACCACTCTAACTAACTACTATTAAATCAATTACAGCCAAGTGTG
TGTATCTGTGTTTAGACTGGTAACCTGAAACTGGCTAAAATTGGTAGCTAAAGATTAAAG
AGTAGCTGAAGCTGTCTCTGAGCATACTGACACTAAAGGTTACAATCTACTAAGTTTCTT
TATTTTGTTGTAACTACAAACTTAAAAAAAATCAACAATATATTTAAAAACATCGGTTAA
CGATATTTAGTCAGAAATTACGTGCAAATAGTGAAACTGTAGTTTTTATCCACTGAATCT
ctacattttgtaaaataatgtaatgatgaactgatcagtacttcactgagtaggcccttt
ttacacaaacacctcattttctgttctttacagtctcacatctagaacaaacaaaatggc
catagtgtcagtctgatgcgatgaagac
>NODE_743_length_291_cov_1.024055
GCTCAACTTCAACCACAAAGTCACCATCAATAGTTTTGTTTTCTAATTAGGTGCTTTATG
TTGTTTCCATTATTTGTTCGGTCCACCACTCTATTGATACTGTTGTAGATAATGAAGTTT
ATGACACGTCTTATGACTCCTTCCCCCTATATGACATCACAGATCATTTTTCTTGTTGGC
TGTTTTTACAGTTCCTATGACAACAGCCAGATTTGCTCCTGTAGCTCTGACAAGACGGTG
ATTCTGTGGGATGTAGCCACGGGCCAGGTCACACGCAAACTCAGAGGTCACGCTGGGGTC
agttctgcattttgtggctctgtgttcaatatttttatttgccattttatttttattttt
ttaaaaaaccttccttgtgttttttttgttcctgcatagtttcacttgccttgtttattg
ttttgttttttcatt
>NODE_745_length_299_cov_1.036789
GATACGTGTAATTTTTATTCTGGACAGTCAAATGTGGCTATTAAATTTAACAATGGTTTG
CTATAAGTGTGCTTTGCCACAGACGTCCATTCGGCTGTGTGAATAAAGATGCAACAATTC
CCCCCACCTGTTCCTTCTTTTTACCTTCTACACAGAACAGTAAGGTAAAATAAAGATGCA
ACAGTCCTTCCTTGAACTGGCTGTTTGAAAGGGGATAGTAATACATATAGTTGTGAACAA
AAGTTTACATACACTTGTAAAGACCATGTATATCACCCCTAGTAACTCCTATAACTCAGA
agtttttatgatggactcattgaaaccatgtgtctttgtcacaaaacataatcatgcatt
ttggttatttcataaattattgctcttctggaaatatgacagaatcttctggatcaaaaa
tagacatacaacgatgctaatat
>NODE_746_length_312_cov_2.003205
TCCGACATTAAAGTGTGAGAGCGCCTGCTATAGACCCCTTCTTTCAAAGGCCATGAAATA
ATAATGGGTTGTGGTTAGAGAGGTATCCGTGAGTCACACTGGCTGCTTTTCATAAAGTGG
AGTTATTTACAGTGCGATGAATAAAAGAAAGGGTAGCTGGTGGTGCAAGCCTTTTCCACA
TGAATGGTGTGTTGAGGGGAGAAGAAGAAGGGGAGGAGGGTGGTGGTAGTGGTGGTGGAG
GCGGGGGGGACTCTCTAATATACAGTGGCAGTGCAGTATAGTACATGACATGCAGGGAAA
CGGGAGAATGCACTGAAACAGGAGTTAATTTCTGAAAAAGTGAATGTGTTTTGAAGCTTT
AAAGCATTGTTAGACAGTTGGGGGGACGTGCTTATTCACTTTCTTGTCAGGAGTTAGATG
AGAACAGTGAATCTCATGTCTGTATGGTGAACAGGa
>NODE_747_length_307_cov_1.016287
TACTTGTGTTGTAAACTGGATGTAGGGGGTTTGTTGGTCTGTAAGTGAAACAGAAGGTGC
AATACATAACTACAGGATGATTCTGCTCTGTTTTGTGTGTGAGTATAGTTTTTCAGAGCA
TTTCCTCTGACAACTCCACTGAACTAAAACATTCTTGTGACTGCATCACAATTAGAAAGG
TTTTGTTGTACTCCTACTAGAGTTCTACAAAGACAACAGCTGTGCTGTAATACCTGTGAA
TGTATGTGAAAATGTTACAACAAAAATAACTGCTGTAAGATATACCCCAAACTCCTGACT
tctcttctttctcccctcttttcttcctctctccttctaccaagtgcaacgctgcattaa
atcagaagtattcctactgatttaaatgccttttcatcttcttctgtctctccctcatct
gccactcttgtagctttaaactacagatttg
>NODE_748_length_291_cov_1.017182
GGGAGCGCTATGAATGAGTACATCCAGAAAATATTGTCAGAGGGGCTCAGGCTGAAAGGC
CACGAGTTCGAAATTGAGAGGATTCACAGAAGCGGTGGCATGGAGCTTATATTTCGAAAG
GTACGATGGGGAGGCAGACTCTGAGGTTCTGTTACATCCAGACAGCAAGTGGAGCAGGGG
ACATAGCCATCTATAGGTTCACATGGACCAGAATTAGACGAAGCCTGACAGACTAACTGT
CACTGTCATGTTCACCTTAAAGACAGTGTACTATAGATTATTTTTGTTTATATATGTTGT
ttggatgtttgcagttctgggatatggctattcctctttttgttttgatgatggcaggtg
tatggcatggatatattatactgacctagttaaataaaggaagacgagaccaatggtagt
taattgtgcagtgta
>NODE_749_length_303_cov_1.023102
CAAGACTTGATATCTGTAAAATGTTTGAATGTGAAAATATATTCTTCTGGTACTAGTCAT
GAACAGGGCACAAGCTGAACATCTGCTTATCACTAAATACTACATTTTATCCGTGGTCCC
TAAACGCCTCACATGCTGGCTATGGTAGACACTGACAGGCAGCTGCAGTGTAGCACCAGT
TCTACACAGATTTGCTGAAGCTGAAACCGAGTGATTTCATCGACATGTGCTGTTTTCTAA
CAGCAGAGTTTTTCAAAAGCAGACTTGAACACTTTTATCACCAGGTGTGTCGGACCTCTC
cctctcctccagcctcctcctctctcctcacattgttaattgactgtagatcgtttcatc
tttggatcacggtaacagtgaaatgaactgttttacatgtcaggcatggagaggctgagt
caatgtggaagaaacagaaccatttcc
>NODE_750_length_290_cov_1.082759
TGTCACATCTTGTAACATTTTTCCTTTTACTAACAGATCTTTTTTTCAATAACTGTAAGT
AGTAATGCATTTATTGCATTGGTATAATGCATCATATAATTGCTTTAGGGGATGGTTATC
GTAACCGTTGTGATATGAGCAGTATTGAATGGAGTTTCTGCAGAGATCTTTCCTACAAGC
CAGTTTTTGCCTAAAGATTTAAGAGATATCCCAAACAAACCCACCTCAATCTAACAGCTA
CTAAAAATATATCTTACGTTTGTAGATAGAACCTCTGTTAAATGTTGGGAAAAAAGGGTT
aatctcaggattttgtatgggatttaaagtattgatttatttattggaatttattagggt
gtttttttcagtagatgcatagggaaagtgtaagaaatagaaaacaacacacacaagctt
aagaggaaactgag
>NODE_753_length_292_cov_1.010274
TCTCATTAAAATGCAATGTTTAGCTGGGAATCCTACGCTCCTGTCATTCATGTGGATGTT
ACTCTGACATATACCACTGCAGACCAAACAAACCCTCTGCCCCAGAGCAACAGCTCTCCC
TGACAGCAATAGCAGTCTCCTCCTATAGGACAATACTCTTCATCACAGAAACTGTTCAGG
AACAGCTTAAGGAACATGACCAAGAGCCCAGGGTGATGACTTAGCTTCCAAACTCCCAAG
ATTCCAATCCAGCTGAGCACCTGTGGGATGCACACAACAAGAGGCCCCACTCCAGAACCc
acaacacccaaaggatctgctgctaacatcttggtgctggataccacagcacaccttcag
gggtctagtggagtccatgcctcgacggctgttttggcagcaaaagagggaccaacacaa
tactaggcatgtggtc
>NODE_754_length_293_cov_1.020478
CAAAGGTGACATTATTTAATCAGTGATGTGTCATGACTGACCTCAAACCATACACCCAAC
CCCCATCATTACTGTGAGGAAACAATACATGGTCTCAATGCATGTCATGTAGCTGACACT
TGCCTTTACCAAGAATGGAGATTAATGAGATGACTGCATATGAATTTAGCAAAGTGCCTA
TCGTGTTTGAACTGAGATGGTCCCAAGTCTTTCTTTACATTATTGCCTGAGTTTGAGTTT
AAGGAACCCTCAGACATAGAGGCTTTGCTCAGCATGCATGCTTTTATTTTTCCTTCATGt
acgagtatctctctcttgactgcaaggagttaagctgtagccaggttctgctttgcatcc
atatgctgttgacattaaacccaattatgttttctcagtatttcaaaatacacaaggaat
attagaaaacataattg
>NODE_755_length_299_cov_1.006689
GTCATCATGGACACATAACTAAACTAGAGCAGGTTGCAGTAATTAGTTGTTCCATTGTTT
GTTGTTGTTATTTCATATTTTCAGCTGGTGGATGTAATGATGTGATGACTGCGTAGCTGA
TAATTAGTACAACTTTCATTTTCTCAAAATGCGCAAGCTAAATAAAAGTGGGCTGGAAAT
CGCCCATCAGCTGGTAATATGCAAGCTGCAACATCTGGGCCTCAAAAATGAGGGCAACAT
TCAAGTTCCTCAAATGTCCACTTAAGGCTGGTTCCAAAAACAAGTCAATCACCACAGACC
tccctgttaaaatgtccaactaataggaaataaacatgataacaatgtgatacgaaaaaa
agtactgatctctgtagctaattcccccgttcaagacaactgcataagtggtgaattttt
ataatactcatatgacaaaattt
>NODE_756_length_299_cov_1.016722
GGAACTCCAAACACTGCTCCATAGTACTACGTATAGGGTTTTTCTGAAAACAGAAAACAA
ATCACAGTCTACATGTATTTCTGGACACCATGGGGAGAAGCAGTGCAGTTCAGAAGTAAC
CTACCAGATTAATACGAAAGTCTCGGGAGAACACAAATCCTGCAAGAGAAAAACATACTT
ACAGCATAAGAGGAGCTATTGAGAAAGTGAATCCATTTTTCTCCGAAGAGGAAGATAAAT
ATGTACCTCCTTCAACTTCAACTAGACCTCTTTCTAGAAGGATTTTTGCAGACGGTTCAG
acagagactggtttacagccaacagcctgaaggtagtacaaacacagttagtgggtgagt
ggttgttcagcagtcttagaactgcagaaacgggagggtgcgatacctctctactgcgtt
ctcaaaagtataaactctttcct
>NODE_757_length_301_cov_1.006644
AGAAACATCTCAACCTGAATGAACAGGTCTGGTTCCAGGTTATGTCCCTACAAGGTGAGT
CACGCTTCACTCTGGGCTTTACATGACGTCCAGAGACTTATGAAGACCTTAAAAGTCGGC
TGCATCTTCTGCCGCAACTAAAACTATTAATCTGTTCACTGCTGACCTCATAAAATCACA
GAAAGAAGCAGAAAGTAGTCCTTACATGTTATAATTAGTGGTATTACACAGTTAGTTAAT
GAAATAAATCAGAAAAACAGCAAATAATCCGATTTGAAAGCTGAAACCAGAAGATATTtg
acatttctgatttattttcattagattttgtgttttttgatgttttttatttttgcatct
gtcatcgtaatgattgtgtttgctacaaaatattccatcttgagctcaaatgacgccaaa
acagtgtgtttacttctgggtcctg
>NODE_758_length_307_cov_1.016287
AAAATCACTTTAGATTTGCAGAAAACACTGTCAATGATTTACATAGGGAAATTTTCTTAG
AGATCAGGCAGATGACAACAGCGTACAGCCAACAAAAACATGGTTCCTGGGAAAACAAGT
TGTGGAGGAGAACACGTCTGAAATAGGGAAAGATGGCACTAAAGCTTAATGCGAACTCAT
GTTTAGTTTTTTTCTTCCGTTTTTGTCACTGGAGGGGACTGGCCTTTTAAGGAAGAAACA
TATGCAGCTGTCCAGCCACATAACACACCTTCTTTTGCTTACTGTCTTTAAAGTTATACA
tacatatacataccagattacagtatatcagaaaatgtaatatttccccactagatcgtc
agatcgtctgattatgacacccataaagctgttgtgataggcctcacctgtcaacagcat
gactgtttttaattaccactgcatatgttag
>NODE_761_length_308_cov_1.016234
AATTAATTACAAATCCTCTAATTAATTAGATTAATATTTTTAATCGCGTCTCATCACTAA
TTTTTACATCTGACATTCAGACTTGTCATAAGATCAAAAGCAGACTTGGAATTTAATATA
TTGATAATGACTTAATTAAATTACATTTATCAGTAAACTAACCCTGTAACCCAGCACACA
AAACATTGGAACCTTCCCTAAGTGCAGCTGTCATTGATTGTGTGATTTTCTAGTGATGAT
AAGTCACAAAACCTACAGTGTAAAAGGTGTATCATGCTTTCATCCAGGAGAGGGGCTGAC
atttgcatagtggaattactgtaggtacaagtttgactcataaatagtccacaacaacat
ctaaggtataattatgactgaaaagtcacatttttcttaatgctttaaaacatcatacaa
gtagggatgtgtctgcaaaagcaacacagaca
>NODE_763_length_294_cov_1.605442
TTACTTCACAGCTTTTCCCCATATCCCTGGCAGCTGCAGAAGTACCCCCTGAGGTACCAG
TATCCCTCGGCAGTGCTGCCCTATTTAATCTTTCAGTCCTGGTTTGTGATGCGGATCAAA
GCCGTAGATTTTTCATTAGTGTTTCACAGTGAGAAAGTGAAAAATATTTATTTTCCACTG
CTAATGTCTCCCTGCTGGTTGCGGCATGTGCGTTGGCTCCGTGCCTTCAGTTCCCCTCGG
CAGACTGGCTCAGAGCACCCAATCTGAATCCCAGAGGAGTATTTGAAGTAAACAGGTTCA
TATCGTACTGTTCCATTCTTCTGTGTAGACTTTGGCAGTGGCACCACAGAGCTTTCATCT
CCACGTCGATCATTTCGCTCATCCCTTTTTGGTTCAGTTTTCTCATACAATCCCACCACC
CTCTTACTTTTTCCTACc
>NODE_765_length_343_cov_1.119534
AGTGAGGTAATATTAGTCTTATGGACCAACCAAACGAATGAAACCAAAATGTAATATTTT
TCCTCTGCTTTTTGCTTCAGTCCTTACCAGAACGAGAGCCTTTGCAGCTTCCCTGTGATC
CTTTGTTGCTTCCAAGGCTATCCCCTCTGGTAAGGATGGAGATGCCAGAAAAGCTGCTGG
CCTTAGTGACGGGTGGCCGGAGGGTGCGGTTGGAGCTGTCTGAGTCGGTGCTGCTCCAGG
GCCGTGGCTCCAGGCACTTCATGTCACTGTCTGTGCTGCTTTGACGACTGCTAGATGCCC
GGCTGGAGCTCTCACGGTTCCCTCTGAGAGAAGACAGAACAGGGAGGAAGAGAAAAGAGA
AAAGAGatgaaatgatatgaataaaatgggcatgggtggatacagtaaagattcagtaaa
aagttctcagtttacttctctgcaaccttcaggttacagacagccacacaaaacatgaca
acctaca
>NODE_766_length_304_cov_1.013158
CAGGACTGACTTTACACCGTCTACTGTAACCATCAGCCTTGAGTGTAACATGAATTTCTG
TGCAGTAGGAAACTTTGACAGAGTCACAGAGCTCACAGTCACATTACTACATTATAACAC
ATTCCCAGTATTGCACTGCATACTGATCAGACTGTATAATGTGTCTCACGCTTCTGACAA
ACTAGCTTTTATTGTATTGCAGCTTATTTGCATTTTATTATTTGATTTTATTCCTTTAAT
CAAACATGTCATTACTCAGTTTTTCTTGTGCTGTTGCAACCCTTGATGTTGCATTCTTTa
ttatagcatattctttttggtgtgggtcattgtaagagtttaaaatacattcaatgttga
tgaaatgaaatgaatgaacatatatgtgaaattaaaatggggatgcactgtttcttctat
tttcaagagtataatctttacatttcat
>NODE_767_length_300_cov_1.110000
CTCAGTATGTTCATGTGAAATTATGTCATCATATCACACAATCATCCCACCTGCAGCTGC
AGAGGCAGAGAGAGGCCCTGTGCTCTACGGTGGAGACCCCAGGATCCCTGACCCAGGTTA
TGGAGGGCAGTCACCTCATACTGGGAGCACAGGCCTGTCCTGGCCACCAGGGGGCCCCCA
CTCAGCAGCACATGGTCACCACATCTTCAAAGATGGGTAAAAGTAAAGTGAGTCATGTAG
TAATAATAATAATAATAATAATAATAATATGCACAAAACAGAAAACTGACAATACTGGGA
AGATGAAGGGAAAAAAATTAAGTTTGAGCCAATAAGTGTAACGTCACCTGTAGAGCATCA
CTGTGCCTTTGGGATTTTGTGAAGCTTTCTGTTCCACCTCTTCCTGTTTACACCTGGGAA
AGACCGCAACAGACAGAAAGCTTa
>NODE_770_length_296_cov_1.033784
ATCAGTATCAGTGTCAGACCCGAAAATAGTCAATTTTACCTCGTGTAATGGTTATCCAGC
CTGCTTGTTGCTGTCATCCCTAAGCCTAGTCATTCCTACTCAAGAAATAAATCTGCAAAT
GTCATGCTAACAGAAGTTTAACCTACATTTTTAGGATTGCTGTGGATTAATACACATTTG
GTGCTTTTTTCTGAAGTTTCTGAACAGTAGTTGTAGTAGTAGTAGTAGTTGAAGTGTCTG
GCACATGTGCATAAGCTATATCAGGTTTTAAAGACACAGGGAATCTTTGTTAGCACAATC
agttcattggctttgttcttctcataggattttgttgataagaaaatatagaatattcca
aaatctatgctttaaaggcaccagtattttagttgtgtattttctatgttccacatttat
ctttttttgtgcttttctgt
