# Supplementary material for: Multilocus molecular systematics of the circumtropical reef-fish genus Abudefduf (Pomacentridae): history, geography and ecology of speciation
Source: PeerJ. 2018 Aug 14;6:e5357. doi: 10.7717/peerj.5357 (PMC6097498; doi:10.7717/peerj.5357)
Supplement: Data S1 [file peerj-06-5357-s013.zip › Data Supplement/assemblies/Abudefduf-troschelii-STRI-X-1349.contigs.fasta]

>NODE_1_length_391_cov_14.158567
GTCACAATCAGCAGCCCCCCCATTAAACTGTACTGCGCCGCAGACCCATACGTTTCTTTT
TCTCCCCCCCTTTTCCCTTTCTGCCTCTCGTCTTCTACCACCAATCTCCTCCCTTCTTCT
TCTTTTTTAACCCCCAGAAAGGCATTGTTTGAGTCAGGGCTTGATCAAAAAACTGTTGCC
CGCCAACCACGGGGCTTTCTGTAAATTCAATAAGGCCACCTTAAAGATTTTCCTAATTAA
TGGATGACATCTTTGGCTGGAGGAGAGGCGAGGCATTCTGCTCCAGCTCGCTCTTTGTTC
GCCTCCTAATTAACTTTCCTAGGTCACTCAGGTCCCCGCAACCTGAGAGTGAAGAGCCCC
CATTGAGGAGGGAGTTGTAAACTTACTTTTTTTGCCTCGGCACTTAAAAGGGGAAAGCAA
CTATAGGGAACAGAAAATATCCTATTTAAGTCCTTTGTGAGTGAACTGCTTGCACATGTT
CCAATAAAGGAAGTCTTCTAAATAAGCTGCCATGTTGCTCTCCGCTCCCCCTCTt
>NODE_2_length_552_cov_5.186594
CCAATGATATGACTCGGTGTTCTGCAGGAAAAAACGGTGGCATGTGAGGCAGTGGGTCTT
TAAAGGGCTGCTCTGCCCCTGCTCGCAAGCCCAATCTCGTAGGACTTGTTAGCGTATCAC
GTGCCAGATTCTTAATGAAGTGGACACACAGGGGCCTCGTGTGCGCATGCGCGTGGTGTA
AAATGTAGTTGGAAATGAGGTGTCCGTCTTGGAGTAGTCGACTTTTAAAAAGCATCGGCA
GCCCGTGATATGACGACTTCGCTGGTTCTGCATCCACGCTGGGCGGACACCTTGATGTAC
GTTTATGAAAAAAGCCCGAATGAAAACAACCAGAATAAAAGCCAAACAATGGAGGGACTG
AGCGGTAATTGCCCTGCGACCCACTGCAGGGACCTGATGTCGCACCCCGCGCTGGGACGA
CATTCTGGCACCATAGCGACCCACCAGGGCTCCGTGTACTCGGATATTTCCTCTCCAGAC
ACCGGCCGGCAGTGTCCCGCTCCTCAGACTTCATCCAGCGCATCTTTGAGTTACGGTTAT
CCCTTTGGAAACCCATATTACGGCTGTAGATTATCTCATTCGCACAACGTGAACTTGCAG
CAGAAGCCCTGCTCGTACCATCCCGCAGAGAAATATGCCGAGCCCAGCACAgtgctgccc
acggaagaactgtctaccagggcgaaagagtttgcc
>NODE_3_length_617_cov_7.818477
TGTTTAACAAGATTCAGATTTCAAATCGAGGATTTCGTTGAGCTTGAACATGGATGCAAC
GAACGAGAGCTCAGTCTTACTTGGTTGTTGTTCAGTGCTGCTGGTAATTCAGACATCTTA
TCCTTTGTCACGCTTGGCATCTTACACATACTTTTGGGCTTTTACAACATATTGAATGAG
CTTTCTGTAGCTTAAATACACATACACACTAATGTTTAGCTAAACACATTTTGCCCTCCT
GCCCCTTCCTCTGTCTCTTTCTCTCTCTTCCTCGTTTTCCCTCTCTCCCTCCAGCAGATA
AAGCCAATCTTGGGGCTGGCTCCTGCCACAAAACGTTCTGTAATAGTCTAATTGTGGCTA
ATGGTTTGTGCAGCTAATTAAAGTGTATGAATTACAATAATCAGTCAGCCGCATGGAGGC
CATGCCGCCTCACGCTGTTCCTCCAAGCGTGGAAGGCCAAGACCAAAGCAGGGGGAGTGT
ACTTGGGGGTTGGGTACTAAAGGAAAAGGTGAGATGAAAGTGATGAAGAGGAGGGGAGAC
AAACGCTTGAAACAAAATCCCAAAGCCGTTTGACTGCATCAACATGAGTTTCTGTACCAG
AGACGGAGCAAGGACGGACACGAGGGATGTAGCAAGCAGAAAAGAAAACAGGACATAAAA
ATGGATTTTACATGTTTCAGTCCAGGACACAGGTTGTTTTTTTATGCTTATGCATAAATG
CTAATGCtcatgcaacagaatatccaaaacaggaaactgac
>NODE_4_length_794_cov_7.182620
TACGCCTTCTCATCCGATGAAAAGTTGAAACATGTTATTGGCTGTTACTAGGATAATCAT
TGCGATGAGGAACACTAGAAGATATTTAAAGAAGCGGTTTATGAAGGGGTCTGCGTGCAT
GTATCAGGAGGCAAATTCAAGAATAGACCATGTGACGTAGAGGGCGATAGGGGTGAAGAT
GATGGAGTAAAAGTCGAATTTAAGGCTGATATTGACATCAAAGGTGTGGGTGTTTATTCA
GGTTCAGCTAGTGATAATTGTCTCTGCGCCTTCGTCGAGGAATAGGAACAGGGGGAGAAG
GCTAATAAAGAAGGCTAGTTTGACTGCTGTTTTAACTTTGGTGATGGCTCAGTCGTCTTT
TTGAGGGGTGGGTGTGAGGGTGGTTAGAACTGGGTAGAGTAGGAGGAGAAAAATCATGAT
TAGGCTTGAAGTTATTATAATAGGAGTATAGTGCATAGCTGCTACTTGGATTTGCACCAA
GAGTTTTTGGTTCCTAAGACCAACGGATGAGCTGTTATCCTTTAGAAGCTTTATAGGCGA
GTGAGCCCTGGAGTCTAACCAAGGTGACGAAAATTAGCAGTCTTCGGTGCTATCGAGCCT
CTCTCGGTGGACAAGGGGATTTTAACCCCCGTCTTTAGAATCACAATCTAATGTTTTGGT
TAAACTAAGTCTACAAGCGGTCCAGCCTCAAATTAGTTCTGGTTTCAGAATTAAAAGTAT
GAGGGGGAGGAGGTGTAGGATTATGAGGAGGTGCTCTCGGGAGTGGGTGGGGTCTAAGGC
GATGATGTGGGATGGGATAGGGCCTCGTTGGGTCATTAGGAATATGTAAAGTGAGTAGCC
GGCGGTGATGAGTGTTCCGGCCCCTGTTAATGCGAGGGTTCATCAGGATCAGTTGAACAA
AGAGGTAATAATCATTAGCTCCCCCATTAGGTTCGGGa
>NODE_5_length_495_cov_5.517172
TGCCCCAGCAATAGAGTTAACATCTTTCGCCGACAAGTTCTGATGAGCTGGCTGCTTAAT
CGCATTCCTAGTAAAAATACCCCTTTATGGCGCCCATCTTTGACTCCCCAAAGCCCACGT
TGAAGCCCCCATTGCAGGCTCCATAATTCTTGCTGCCGTCCTTCTAAAACTAGGGGGCTA
CGGAATAATACGGATAATAATTATGCTAGAACCACTAACAAAAGAACTCAGCTACCCCTT
TATCATTTTTGCCCTGTGGGGGGTGATCATGACAGGCTCCATCTGTCTACGACAAACCGA
CCTTAAATCCCTCATTGCTTATTCATCAGTAAGCCACATAGGCCTGGTCGCAGCAGGAAT
TCTAATTCAAACACCCTGAGGGTTCACAGGAGCCCTAATCCTTATAATTGCCCATGGATT
AACATCTTCAGCACTCTTCTGTTTAGCCAACACTAACTACGAGCGAACCCATAGCCGAAC
TATAGTCCTAGCCCGAGGCTTACAAATAGTTCTCCCCCTGATAACCTGCTGATGGTTCAT
TGCCAGCCTTGCTAACCTAGCTCTCCCCCCTCTCCCGAACCTAATGGGGGAGCTAATGAT
TATTACCTCTTTGTTCAACTGATCCTGATGAACCCTCGc
>NODE_6_length_1307_cov_6.938791
CTGAGCCGGCCCATCGGAGCGGCGTGGGACTCTCGGGCAGGAGAGCGTGGGTTTAAGGGC
TACGGAAGAGAGGTGGAGAGAGAGAGAGAGAGAGAGAGAGCGAGAAGGAGCCCGTCAAGA
GCCCTCCCGCAGGCAGAGAGGCAGAGAGGCAGAGAGGCAGAGAGGCAGGCGCCCCTGGTA
CCCCAGGGCCCTGGACGGCCGTGTCGGCTGGAGGGGGCCCGCGCGCCCTCGGCCAGACAC
AAAAGCTTGGATCGAGGGATGACTTTCAATAGATCGCAGCGAGGGAGCTGCTCTGCTACG
TACGACACCCTGACCCAGAATCAGGTCGTCTGCAAGTGATTTAGCACCAGGTTCTCCACA
AACATGCGATGCGAGGCAGGAGAGGGGCGACCATCGTCCGGCCGCGCCCCAGCCCTGTCA
CGAACGGCTCTCCGCACCGGCCGAGGCCGGCTATCCGGGACCAACCGAAGATCCACGGCG
CTACGGTATCGTCACGTCTAGGCGGGATTCTGACTTAGAGGCGTTCAGTCATAATCCCAC
AGATGGTAGCTTCGCACCATTGGCTCCTCAGCCAAGCACATACACCAAATGTCTGAACCT
GCGGTTCCTCTCGTACTGAGCAGGATTACTATTGCAACAACACATCATCAGTAGGGTAAA
ACTAACCTGTCTCACGACGGTCTAAACCCAGCTCACGTTCCCTATTAGTGGGTGAACAAT
CCAACGCTTGGTGAATTCTGCTTCACAATGATAGGAAGAGCCGACATCGAAGGATCAAAA
AGCGACGTCGCTATGAACGCTTGGCCGCCACAAGCCAGTTATCCCTGTGGTAACTTTTCT
GACACCTCCTGCTTAAAACCCAAAAAGTCAGAAGGATCGTGAGGCCCCGCTTTCACGGTC
TGTATTCATACTGAAAATCAAGATCAAGCGAGCTTTTGCCCTTCTGCTCCACGGGAGGTT
TCTGTCCTCCCTGAGCTCGCCTTAGGACACCTGCGTTACCGTTTGACAGGTGTACCGCCC
CAGTCAAACTCCCCACCTGCCACTGTCCCCGGAGCGGGTCACGCCCGGCGGGTGCCGGAC
GCTTGACGCCAGAAGCGAGAGCCCGCTCGGGGCTCGCCTCCCCGCCTCACCGGGTAAGTG
AAAAAACGATAAGAGTAGTGGTATTTCACCGGCGGCCGAGGCCTCCCACTTATTCTACAC
CTCTCATGTCTCTTCACAGTGCCAGACTAGAGTCAAGCTCAACAGGGTCTTCTTTCCCCG
CTGATTCTGCCAAGCCCGTTCCCTTGGCTGTGGTTTCGCTAGATAGTAGGTAGGGACAGT
GGGAATCTCGTTCATCCATTCATGCGCGTCACTAATTAGATGACGAGGCATTTGGCTACC
TTAAGAGAGTCATAGTTACTCCCGCCGTTTACCCGCGCTTCATTGAATTTCTTCACTTTG
ACATTCAGAGc
>NODE_7_length_492_cov_9.642277
CTAACCCTAACCCTAACCCTAACCCTAATTCCAGCCCTTAGGGATAGGGTTGGCCCATAC
TACGGGACCCAAAAAAGTGTCACTACAAACCTATACCAATCAACTCAGAGCGGTCTGAAA
CGTGCTCCCAAACACCTTCTGTGGGCACTTTTCTTGGCCTCAGCACTTTGAAACTGGCTG
TGTTTCTGCACGTCCCATTGTCAGTGAATGGGAGAAGGTTTTGGCCAATATCTCCGGAAG
CGGACGTGCTAGACACCTGGAAATGCCACCTGCCCCACCTAATTTGGCTATGCTGAAGAC
GCCAGTCTTGGTCCCGAGTCTCTACGACCTTCCCGTCCCGAGATACAGCAAAAAATCACA
GGTTACTCCCACTTCCTGACGTGCTAGAGGCTCGGGAGTAGGTTCGGTGCGATCGCGGTG
GCAGCAAATGGGGGGGTAGACACAAGTTTCATGTCTCTAGCACTGACCGTTTTTCAAAGG
CTAACCCTAACGCTAACCCTAACCCTAACCCTAACCCTAATTCCAGCCCTTAGGGATAGG
GTTGGCCCATACTACGGGACCCAAAAAAGTGTCACTACAAACCTATACCAATCAACTCAG
AGCGGTCTGAAACGTGCTCCCAAACACCTTCTGTGG
>NODE_8_length_453_cov_8.116998
AAAGCAAAGAAAGTCACAGTGGCGCGTTTCTTATCCAACGACCAGTCGCTGTTTGTCCGA
GTCAAAATGTCCAAAGTGCTTTAACAAAGTGAAGACAGACCACAGCAAAAAGTTTACCAT
TCTATTTTTAACTCCCATATAGCAATTTCCTGGTTTTGTGGCGGCAGTGATCTGTCATGT
GGCTGGGAGGTTGTGCTGTTTGCACTGATATCAATTAAAAGTGGATTAACGGGTACATAA
TGACCTTTAGCAGTAAATTGTGTGTAATGTTGCAAGGCAGGATACAGTATATTCCCCAGA
TGTCACACCAGGCCCCTGACGTATGATGGAGCAGATGTCTTAGCCAGTCCAAATGGCCCT
CTAAGACACAAACACACACACAGACACGCGCGCACACACACACACTCATATACACACAGG
CTCAGGCTGACACGCATGCATAAACATGTGTTCACACACATTCCAAATGGTGACACACAC
GTACATAAACACAAGGAGATGCAGAAATGCGCATGTCGTCTGTCTCACTTGCTCCAAATA
TTTAAATGCTTAATTTTAATGGaaaactgtcatgaactgatcaccctcggagggcat
>NODE_9_length_785_cov_3.300637
CCTTCTACGGGAACTTATCTCGGCCTCAGCACTATGACACTGGCTGCGTCATGCACGTCC
CATTGTCAGTGAATGGGAGAAGGTTTTGGCCAATATCTCCGGAACCAGACGTGCTAGACA
CCTGGAAATGCCACCTGCCCCACCAAATTTGGCTATGCCGAAGACGCCGGTCTCAGTCCC
GAGTCTCTACGACCTTCCCGTCCCGAGATACAGCAGAAAATCACAGGTTACTCCCACTTC
CTGACGTCGTAGAGACTCGGGAGTAGGCTCAGTGCGATCGCGGCGGCAGCAAATGGGGGG
GTAGACacaagtttcatgtcTCTAGCACTAACCGTTTTCCCAAACCCTCACCCCAGGCCG
AAACCCTaaccctaaccctaACCCTAACCCTAATTCCAGAGCTTACGGTTAGGGTTGGCC
CATACTACGGGACCCAAAAAAATGTCACTACAAACCTATACCAATCAACTCAGAGCGGTC
TGAAACGCGCTCTCAACCGCCTTCTACGGGAACTTATCTCGGCCTCAGCACTATGACACT
GGCTGCGTCATGCACGTCCCATTGTCAGTGAATGGGAGAAGGTTTTGGCCAATATCTCCG
GAACCAGACGTGCTAGACACCTGGAAATGCCACCTGCCCCACCTAATTTGGCTATGCCGA
AGACGCCGGTCTCAGTCCCGAGTCTCTACGACCTTCCCGTCCCGAGATACAGCAAAAAAT
CACAGGTTACTCCCACTTCCTGACGTCGTAGAGACTCGGGAGTAGGCTCAGTGCGATCGC
GGCGGCAGCAAATGGGGGGGTAGACACAAGTTTCATGTCTCTAGCACTAACCGTTTTCCC
AAACCCTCACCCCAGGCCGAAACCCTAACCCTAACCCTAATTCCGGAGCTTACGGTTAGG
GTTGGCCCATACTACGGGACCCAAAAAAg
>NODE_11_length_346_cov_9.176301
GGCCTCAGCACTATGACACTGGCTGCGTCATGCACGTCCCATTGTCAGTGAATGGGAGAA
GGTTTTGGCCAATATCTCCGGAACCAGACGTGCTAGACACCTGGAAATGCCACCTGCCCC
ACCTAATTTGGCTATGCCGAAGACGCCGGTCTCAGTCCCGAGTCTCTACGACCTTCCCGT
CCCGAGATACAGCAAAAAATCACAGGTTACTCCCACTTCCTGACGTCGTAGAGACTCGGG
AGTAGGCTCAGTGCGATGGCGGCGGCAGCAAATGGGGGGGTAGACACAAGTTTCATGTCT
CTAGCACTAACCGTTTTCCCAAACCCTCACCCCAGGCCGAAACCCTAACCCTAACCCTAA
CCCTAACCCTAACCCTAACCCTAACCCTAATTCCAGACCTTAGGGTTAGGGTTGGCCCAT
ACTACGGGACCCAAAAAAATGTCACTACAGACCTATACCAATCAACTCAGAGCGGTCTGA
AACGCGCTCT
>NODE_12_length_791_cov_5.447535
GAATACATCAGTAGCCCTGGACCCCCCTCTCCACAGGCATACAAGCACGCACACACACAC
ACACACACATACACACACTCAGACGCATGCACGTAAACACACACATTTCCTAGTAACTGA
AGCTCACTCCCCCTCCTCCCATCCTCCCGCCTCCCTTCTTCTTCTTCTACAGAAGTAAAT
TATCAAAACTGTGTTTGAAAGTGAATGAAGGGTGACTCGCTCTCTCTCTCCCTTTCTCTC
GCTCTCTCTCCCCTTCCCGCTTTGACATCTCAGTTTTTTTTTTTCCTTACTTGCCACCGT
TTCTGGGCTAGGTGATAACTGCCGGTAATAGGATTAACATTGATTTCTTTTTGCAAGAAC
AGAGATGTGCCAGTTCCAGCTATTTATTGAACTGCCAGCTTTGAACTATGAAAACTGACT
GCAGGAAAAGACCTAATGCAGCATTTTAAAGAAAAGAAAAGCCTCTGTGCAATTCTTTCT
CTCTCTCTTTTTTTTTGTTATTTCTTCCTCCTCTGTCTTCTTCTTCTTTTTGTTGTTGCA
GGATAAAAGAGAAAATCGGGTGCCTCTGTTCTAAGCTCTGGTAATGACTTTATTTATGTA
CTTTGTTGTTGCTTTTTTATATAAAAAACTCCCCAGTCAATATAGTTACGATTTGATCAA
TAAATTGCAAGAGTGTTTGACTTCTCTTTCACCTTGAAATAAAGATCCATACATGCAATT
TCTTTGTTACGGTAGTGCACCGTGAATACAGTATTTATGTTTAAGTTTGCTCTGATCTAT
TAAAGATGAAAATTTCAGCAAAGGAATGTTTGCTGTGTAGTTGTAAATGGCAGGTCGTGT
GTATAAGCGTCATTAATTTTGAGATTATTTCACCTTATTGCAGGACACTActcctttaat
tgctccatatgtacttgaataattttgaaaaatat
>NODE_13_length_607_cov_14.986820
GACAAGCTGACATGCTAAACCAAAAAGGTGTGTTTTTCTCCTTCAGGTGAAGCTAAAGCT
TTCCGCTGCTCGTTACGTTTCAGTCGCACACCTGTTAAAAGGTGAGCTAACGCCGGAGAG
CTGATGTAGCGTTAGCTAGCATGAAGCACGGCTGCAGAGAGCACACCATGTTGATTTAAA
TGTCAAACACTCTTCTTCTACAGGTACACACTACGCCACAAACACTCTGGCTACACAAGA
AACCGTACAACGAAGGAAGGGGTCAGAAAGGTCCGTACCTTTTTCTCATGTAGATCCACA
ATTTGCCACACCAAGAGAATTATTTCCCTCTCATCCGAACCCAGTTTACCCCCATTTGCA
CCAGCTGTTGCCCCAAAGAACACCACCAGAGTATCACTGTGCGAAGCCATCAGGGACCAC
AAGGGTAAAAACTACAATTAAAGCAAAGATTAAAATAAAAATAACACGAGGGTTCACCTT
TTTCCAAGTGATAAGAAGAGCGAACAAAAGGGCTGGAAACTCAATTGAGATAAACGGAGA
GAGAAAAAAGGGGGAGAGATTATTTTCAGAGGAGCCACGGAAGAGTTTGCGGTCAGAGAC
TCTACCTGTTGCTGTACTTGAGTGTGTTCTATCCAGAGATACTGGTTTAACTGGTAAAGA
AGGGTGGAAATCCGTGTGTCTTTCACACGAACTCCATAAcaagccccggagttttttttt
cctgctctcctttctctttttttttcccgag
>NODE_14_length_612_cov_13.893791
TAGACACCTGGAAATGCCACCTGTCCCACCTAATTTGGCTATGCTGAAGACGCCGGTCTC
AGTCCCGAGTCTCTACGACCTTCCTGTCCTGAGATACGGCAAAAAATCACAGGTTTCTCC
CACTTCCTGACGTCGTAGAGACTCGGGAGTAGGCTCAGTGCGATCGCGGCGGCAGCAAAT
GAGGGGGTAGACACAAGTTTCATGTCTCTCGCACTAACTGTTTTCCAAAACCCAGGCCGA
AACCCTAACCCTAACCCTGGCTGTGTTATGCACTGCCCATTGACAGTGAATGGGAGAACG
TTTTGGCCAATATCTCCAGAACCATATGTGCTAGACACCTGGAAATGCCACCTGCCCCAC
CTAATTTGGCTATGCTGAAGATGCCGGTCTAGGTCCCGAGTCTCTATGACCTTCCCGTCC
CGAGATACAGCAAAAAATCACAGGTTTCTCCCACTTCCTGACGTCGTAGAGACTCGGGAG
TAGGCTCAGTGCGATCGCGGTGGCAGCAAATGGGAGGGTAGACACAAGTTTCATGTCTCT
CGCACTAACCGTTTTCCCAAACCCAGGCCGAAACCTTAACCCTAACCCTAACCCTGGCTG
CGTTATGCAGTGCCCATTGTCAGTGAATGGGAGAACGTTTTGGCCAATATCTCCGGAACC
AGACGTGCTAGACACCTGGAAATGCCACCTGTCCCACCTAATTTGGCTATGCTGAAGACG
CCGGTCTCAGTCCCGAGTCTCTACGACCTTCCTGTC
>NODE_17_length_587_cov_10.233390
GTCGTACCCTCGCTGCCTTTCAAATCAACAGTGGTGTCAAAACAGAGCCCTGAGGAACCC
CCAGTAGAGCATGGCTCACTAGACCCCTGTAGAGATTTGAAGACCACTTTGGAACTCTAA
TCCACTCAAAATGTGCTGATAATTTTCCTTGCCAGGACACTCTCTGCCTGGTGTCACAAG
AGTGGCCTCCCGGGAGCAGATCAGCCAATGATAACAAAGTAGCCAGATGTCTGGCGCTGG
CAGAATCCCAGAAGCCAGACAGCGGCACGCAGCAGCATCCGCTGTGGGCCACAGATCAAA
GATACCTGAGAATTACTTATGGGCACAAAATATGTGTTGCTTACTCTACAGTTCCCATTA
ATAACAATCTGGGAGAATTTGTATTTCTAATTAACTCTTTTCTTTCGGCATACAAAGTGC
TGTAGGTTGTCTAAGGCTGCAGCAGCAATTTTTCTGTGGCAACTGCGAGTCGACAACAGG
AAGTCGGATGCAGCGCTGTCTGAAGGAGCCAGATCAGCTTTAAATGCAGTTCTGAGGCTC
AGAACACCCCCTGACTCGCCTCAATAAACAAACAAACTGTGTAAGAGTCAGCTTATTTAG
ATTTAATCATGCTGCACGGTGCCTACTTAGACCGGTCCTTGATGCATACCTCGAAAGCTG
TAGGTGTTGACACTGAACCGATTCAAATGAGATTTAAATGTCATTAGTGGCTTtgttttt
taagcttcttt
>NODE_18_length_663_cov_8.276018
GTGCTGTTTCTGTGGCAGCTATAGACGCCGCTTCATCAGCCCTTCTCCTGTCAGTCAAGC
TTTATGCCTGCATTTGGCTACATTAATCAGATGATTACAAAAGCATTCTTTCTAGTTACT
GGTTAAGTGCTGCTGTCAGGCTTATTTGCATGGCCTATGAACCAGTGGCTGAATATACGT
GATCAAGTGACACATTTTGGTGGCAAAAGAGAACTCATATCTCAAGTAGAAAATTTTCAG
CGCTGCCTTAATGTAAAGTCTGACGTCCGTTAATGTTTTATTAGCATTTCATTAGTATGC
TCGTGAAGAGACCGAATGATGGAATGCAGCAGTGTGAGATTGTCTGTATTTTTGTTTAGC
ATTTGCTGGGTGTTGTCGCTTTCGGGTTGGGGGCATGCAGCGGGGAGTCGAGAAGCACCC
CACACCTCACGCTGAGTCCCCCTGGTGCTGCCCCCTCTCATCTACGAGAAGAGTCTTCTT
CTCCCCTGCTAAGTTTGCAAAGTCCAATTTTCAGCTAATATGGAGGTCGCAACAGCAGGC
GCAGAGGGCGTAGTAGGACATAATGGCTATGGGATTGTAAATATTGGTTTTAGAGAGACA
CAATTGGAGGGCAAGCGGAGAGAAATTTCCATAGAGTATGTGCTAGCACCATTGGAGGCC
TTGGTGCAGCAGAATAGATTTTCCATTCTAGTGTGTCACATTAGATTTTCGGAGGTGCTC
AGTGGCAGGTACATGTCATTAGTAACACTTTAGCACAGTAATGAACCTTTTTATTTATCC
GGTGCTTCTCTCATGAATGAATAAGGa
>NODE_19_length_3979_cov_7.418698
GGGGTACTTCGAAGGGGTCTAGGGTGGTGATACCTGTGGGGGGTCAGCAGCCGCCTAATT
CAGGGGTTGGGGCAAGACTTGAGTGGTAGAAGGCTCAGAAGAACCCTAAAAAGAAGAATA
CTTCAGAGGTGATAAAAAGAATTATTCCGTAGCGGAGGCCTTTTTGTACAGGGGGTGTGT
GATGGCCCTGGTATGTGCCTTCTCGGACAATGTCTCGTCATCATTGGTATATTGTGAGGA
GGAGAAGTACTAAGCCTAGGGTTATTAGGGTTGTTGTGTGGAAGTGCATTCAGATTGCTA
GACCTGATGTTATTAGTAGGGCGGCGACTGCGCCTGTAAGTGGTCAAGGGCTTGGGTCTA
CTATGTGGTATGCGTGTGCTTGATGGGCCATTAAACGTTTTCTTGTAGGTAGAGGCTTAA
GAGGAGAACAAATACGTAAGCTTGAATTATAGCAACGGCAACTTCTAGAAGTGTAAGCAT
TAGTAGGAGTGCAGATGTGAGGATGGCTACTGTGGGTATGAGGGGTAGGAGGACGAAAGC
GGCGGTAGCGATTAGTTGAATTAATAGGTGACCGGCTGTAAGGTTGGCTGTTAGCCGTAC
GCCCAGGGCCAGTGGTCGGATGAATAGGCTAATGGTTTCGATAATGATAAGAATAGGGAT
GAGAAGAGTTGGAGTTCCTTCTGGCAGTAGATGTGCTAGGGCGTGGTTTGGTTGGTTTCG
TATCCCGATAATAACGGTCGCTAATCAGAGAGGGACTGCAAAGGCCATGTTAAGTGACAG
TTGGGTGGTGGGGGTAAAGGTATAAGGAAGGAGGCCTAGTATGTTAAGGGTAATAAGGAA
AAGTATAAGTGATGCGAGCAGAGCAGCTCATTTGTGGCCTCCTAAGCTTAGGGGCTGAAA
GATTTGCTGGGTAAAGCGGTTAATAAATCAGCCTTGAAGATTTAGTACGCGGTTGTTTAG
TCATCGAGATGTGGGTTTAGGGAAGAGGACTCAGGGGAGAACTAAGGCTAGGGCCATTAA
GGGAATTCCTAGATATGTGGGGCTCATAAATTGATCGAAGAAGCTTAGTGTCATGGTCAG
TTTCAGGATTCTGTTTTGGGTTTTTCTGTGCTTTGAGGGGTAGGTTCATTAGGGAAGGTG
TGTGCTAAGACTTTGGGAGGGATGACGGTCAGGAAGACTAACCACGAAAACACTAGGATG
GCAAACCAGGGTGCGGGATTGAGTTGTGGCATACTCGCTAGGGGTGGGTGGGGGCCACCA
ATCTTTAGCTTAAAAGGCTAACGCTAGACCCTATTTAGCTTCTTAGCGAAGCGTCTTCAA
GTATTAGGGAGGATCAGGTTTCGAATTGTTCTAGGGGAACGGCTTCTACAACGATGGGCA
TGAAGCTATGGTTGGCCCCGCAGATCTCAGAGCATTGTCCGTAGAACACTCCAGGTCGAG
ATGCAATAAAGGCTGCTTGGTTTAGTCGGCCGGGGACTGCGTCTATTTTTACACCAAGGG
AAGGTACTGCTCATGAGTGTAGGACGTCTTCGGCGGAGATTAGCATGCGGATCGGGGATT
CAACTGGAACTACTATTCGATGGTCTGCATCTAGAAGCCGGAATTGTCCGCTTGTCAGGT
CTTGTGTGGGAATCATGTAGGAGTCAAATCCTAGGTCTTCATAGTCTGTATATTCGTAGC
TTCAGTACCACTGGTGTCCTATGGCTTTAATTGTCAGGTGGGGGTCGTTGATTTCGTCTA
TAAGGTAAAGGATGCGAAGGGATGGGAGTGCGATGAGGGTAAGGATGAGGGCAGGGAGAA
TTGTTCAAATAATTTCAATTTCTTGCGAATCTAGGATAAATTTGTTAGTTAGCTTAGTGG
TTACTATAGCAACAATGATGTAAAGAACCAGGGTGCTGATGAGAAATACAATTATTAAGG
CGTGGTCATGGAAATGAAGAAGTTCTTCTATTACAGGGGAAGCTGCGTCTTGAAATCCTA
GTTGGGAGGGATGGGCCATTAATGCAAGACACGCGGGGGTTTAACCCACAATTCTGCCTT
GACAAGGCAGTGTTATTAGCGGTTTAACTAGTGTCTTATGAAGAAAGTGACAGAGCGGTT
ATGTGACTGGCTTGAAACCAATTTATGGGGGTTCGACTCCTCCCTTTCTCGTAGGAAATT
AGGCAGGAATGGCTGTATGAGTCTTGTGCTCTTGCCAAGTTTGTTGAATTTGAACGAATG
CAGGTTCTTCAAAGGTGTGGTAGGGAGGAGGGCAGCCATGAAGTCATTCAACATTTGTTG
AGGTTAATTCAACTCATAGAACTTCACGTTTAGCTGCGAAGGCTTCTCAGATAATAAAGA
GGAACATAATAACTGCTACTAGGGATACAAGGGATCCAATAGATGAAACTGTGTTTCATA
GGGTGTAGGCGTCTGGGTAGTCAGAATATCGTCGTGGCATGCCAGCCAGCCCAAGGAAGT
GTTGTGGGAAGAAAGTGAGGTTTACTCCGACAAACATGACCCCGAAGTGGATTTTAGTTC
ATGTTTCGTGAAGAGTATAGCCTGAGAACAGGGGGAATCAGTGAACAAAAGCAGCGACAA
TTGCGAAGACAGCTCCTATTGACAGGACGTAATGGAAGTGGGCTACTACGTAGTAGGTGT
CGTGGAGAACAATGTCTAGTGAGGAATTGGCAAGGACGATTCCTGTTAGGCCCCCTACTG
TAAAGAGGAAAATAAACCCAAGAGCTCATAATAAAGGGGTATCTCATTTGATGGCCCCTC
CGTGCAGAGTTGCTAGTCAGCTGAAAACTTTTACTCCGGTAGGAATGGCGATAATCATGG
TGGCAGATGTAAAGTAGGCACGAGTGTCTACATCCATTCCTACCGTGAACATGTGGTGGG
CTCATACGATGAACCCTAGAAGACCGATAGCCATTATTGCTCAAACCATGCCCATGTAAC
CGAAGGGTTCTTTTTTACCAGCGTAGTAGGCAACAATGTGGGAGATTATTCCGAACCCTG
GAAGGATCAGAATGTAAACTTCTGGGTGGCCGAAGAATCAGAATAAATGTTGGTAAAGAA
TGGGGTCTCCTCCTCCAGCTGGGTCGAAGAATGTGGTATTTAAGTTTCGGTCGGTTAGGA
GTATTGTAATCCCAGCGGCTAAAACAGGAAGGGACAGAAGAAGAAGCACGGCCGTGATGA
GTACGGCTCACACGAAAAGAGGGGTCTGGTATTGAGAAATGGCAGGAGGTTTCATGTTAA
TAATAGTGGTAATAAAATTAATGGCTCCTAAAATTGAGGACACACCTGCTAAGTGAAGGG
AGAAGATAGTTAAGTCAACAGAAGCTCCTGCGTGAGCCAGGTTGCCTGATAGTGGTGGGT
AGACAGTTCAGCCTGTTCCTGCACCTGCTTCAACTCCGGAGGAGGCAAGAAGAAGTAAGA
ACGACGGGGGAAGAAGTCAGAAGCTCATATTGTTTATTCGGGGGAATGCCATATCGGGGG
CGCCGATCATTAGCGGGATTAGTCAGTTCCCAAACCCTCCGATCATAATTGGTATTACTA
TAAAGAAAATTATTACAAAGGCATGTGCCGTAACAATTACGTTGTAGATCTGGTCGTCTC
CGAGGAGAGCGCCTGGTTGGCTAAGTTCTGCTCGAATAAGGAGGCTCAGGGCTGTTCCTA
CTATTCCAGCTCAAGCACCAAATACTAGATAGAGGGTGCCGATGTCTTTGTGATTGGTCG
AGAAAAATCAACGCGTGATTGCCACAGGTAGGATGGCTGAGTTTTTAAGCGGTGGCTTGT
AGCCCCATAGACAGAGGTTCAAGTCCTCTTCCTGCCAGCCCTGAGGTGTTTTACATATCA
GATTGCAAATCTGAAGAAGTAGGCTAGTCGCCTACCGGGGCTTTCCCCCGCCCTTTTTTA
GGCGGGCGGGGGAAAGGTAGACGGATGCTCGCTGGTTTGGGCGCTTAGCTGTTAACTAAG
AGTTTGTAGGATCGAGGCCTGCCTGTCTAGTAAGGCTTTAGCTTAATTAAAGTGTCTGTT
TTGCATGCAGAAGATGTGGGTTAGTGTCCCGCAAGTCTTATCAGGGGCTGGGAGATTTTC
ACTCCCGCTTAGGGCTTTGAAGGCCCTTGGTCTTAATGCTATc
>NODE_20_length_564_cov_16.466312
CTAATACTTAAGACAATAAATATTTTTTTCAAATGCAAGAAAAGTTCAAAGGCAGATTTA
TTTTTTTCTTTCATTTTCTTATTTTATCAATTATATTTTTTGCACCACAACAATTTAAAC
ATCCAATAAAACCTCGAAAATATGTTTTCTTAGATCACCAATTGAATTTTTCTTAAAACA
AACATTTTAATTAGCTAACATGAGCACAGCCACAAGTAAATCTAAAGTGATTATTCCTGC
CCTCAGAGAAAGGCTGTCTCCCTGTGCTCTGTCAAAAGGTCAATTATGGCCCCAAACCGG
CATGCAGTGACAGTGACCTGGAAGCGCTACTGATGACCCCACATCCAGGGGCCCAAAAGA
GTTGATCATCTAACATGCAGGCTGCCTGGAGCCATGGAAATCTGACATTTGTCCTTATTC
AAATGAACACAAACAATATGCATTTCATGCCTCTACCTAACCTGTGCCAAATCTAAGGCA
TAGGGACCAGCAGTCTTAATGCATTGTCTTCCAGTCCAAGTTTATGCCCTTCCTTGTGAA
TCCAGCCGCACGGCAATCACACACAGAGCCTGCAGTAAGAGCAGGCAGCAAAAAGGCACC
ATCTTCACTGGCAACACCGGTCATTACAGTTGCAGTCTACAGTGCCGGGGTCACAAATTG
AAATGAGGTCATACAGGAAAGCAAAATGTTAAGGGCAAGAACAATTCa
>NODE_21_length_237_cov_13.476793
GTGCGATCGCGGCGGCAGCAAATGGGGGGGTAGACACAAGTTTCATGTCTCTAGCACTGA
CCGTTTTCCGACCCCAGGCCGACATCCTAACCCTAAGCCTCACCCTAATTTCAGGCCTTA
GGGTTAGGGTTGGCCCATACCACGGGACCCAAAAAAGTGTCACTACAAACCTACACCAAT
CAACTCAGAGCGGTCTGAAACGCGCTCCCAAACACCTTCTGCGGGCACTCAGCACTGTGA
AACTGGTCGCCTTATGCACGCCCCATTGTCAGTGAATGGGAGAACGTTTTGGCCAATATC
TCCGGAACCGGACGTGCTACACACCTGGAAATGCCACCTGCCCCACCTAATTTGGCTACG
CTGAAGACGCCAGTCTCGGTC
>NODE_22_length_405_cov_8.674074
ATTACTCATCAAGTGATTATGAAACTGTTGGCATTATAGAAATCAGAGTGAAAGAATAGA
GTCAGGAGGGAAAAGAGGGAGGGGGTTGGCAATTTGTTCTCAATGGACAGCGGATGAAGA
GGTGGCAAGTTAAAGTCTCCAATCTGAAGGGTCTCCTTGTAAAGCTAATTCCAGTTAATG
GCCAAGAAACAAGCCTGCACTAACCCCACTGTATCTGACATCCAGGCTCCAGGTAATCAG
GCTGACATTAATGCAGGCTCCAAAAGAGACACCTCGTCATCAGGAATTTTCCTCATTGGC
ACCGAAAATGCCAGGCTGCACACCTCTGACTGCGTGGCCCCCACATCTATTAACCTTATT
GATTTGGAGCCCTGCTGAGCCCCTCCAGAGCTCCCGCCCCCCTGCTGCTGGACTGAAGTG
GATCAATCCTACGCCGGGGGCCACAACTCGATAACAACCCAGTGCTCCGAGACTACTGTT
TACAACCTGAAATGAATACACACATAGATGCTGCTCTGTATATTCACTGCTCATCTGCCG
ACACTCCCt
>NODE_23_length_416_cov_10.156250
TCTTGAAACGGTGTTTAATGATAAACTTCGCATCTGCTTATTTATCCTATCGCGCCGGCT
GCAGCTTTGTCGGAATAAAGAGTACACATTGCTTGGAAAGCAAGAGGAGATATGATTGAA
ATAAAGACAAAATAAGATAAATAACAATGGCAAAGACTGCTTAAGAAACCCAGTCATTCT
ATACATAGAATTCAAGAGCCGTATTTATCCGAGGAAGGCGTGCAAATCTATGTAAGTATC
TCCACTGTTTGCATAATAGATTAGAAATTAGCATTTTTGTTCATTTTCCATGTATGCACA
GTGCCTGGAAGAATAACACTCCATGCATATCAGATCAGCCTGCCTACAATTTTGCGCAGT
ATATTATTTGACAATCTAAAATGTGTAATTTGCATGAAATTGCTTAATTAAAACACAGTC
ACTGGGGGTATTAATTTCTTTGTCTGACAGTGGAGTGTAGTGAGGGGAGAGCAGGGGAGA
TGTAAAACGCTGTCAGATAGCGCTGTCACAGAGGCAGAAAGGAAATTCTGCCACTTTTTT
TTTTCTTCCTCTACCACCCc
>NODE_24_length_412_cov_14.635922
CTGAGCCTGTAAGTATAAAATTTTAATTAGGAACACTGACAGGTCTGGCGCATGATCCAC
AGCCTTGCATCCATCACAGAAAAAAGGGAGCGAGAAAGACAGAAAGAGAGAGCGAGAGAC
ACTTTCTTCCTCATCTCTCTCTACTTCCACGTCCGCCCCCCACCCCCTCCTCGATCTCCC
CTCTCCTGACGCGAGCGCCGGACTTGAGCAGCAGGTGCCATATTACTGTGTACAGAAAAG
CAATTAGGCAGCATATTGGATGAATGAGGAGTGCATTAATATTAGCAAGTGCATTTGTCA
GTGGCGTTTGATGCGAGTCCTTTTCTTTTCTTTCTGCAACATTAAGATTGTGGCGCTCAT
AAATTCACTGCTTAAACCACCATCTGCTGCGCTGTCAGCCCACACCGAGGAGAGCGGAGA
GGAGAGGGGAGCCATTTATTCCCTTCTGTCTCTCTCACTGGGGAAAGAGAGTGAAAGACA
GATAGATAAGAAGAAAATGCATTCATTCCCTCCCTTTCTTTGCCTTTCTTTCTTTCGTTC
TTTCTTTTTTTTTTTt
>NODE_25_length_649_cov_12.329738
GCCCATTAATTGTGCCCGAACAGTGCCACATGCCTCAATGAAAATAAATTGCTTTTAATT
TAGGCTTTCCTTTTTGCCACGGCCGGCATCACTTAATTTCATTAGCTCTGAACCTGTAGA
GCGCTTTTTCAAAAGCGTCATCTCATGGACGCACTTGAAAATGAAAAGAAGCCTCTCTTT
TTTTTCCCCTCCTCGCTCCCTCTCTCCTCTCTCTGCGCTCCTCAATTAACAGAATCGTTT
CCTTTCAACTAAAATGAATGTTATTGAAACCAATTAGCATGGACTGGAAAATCTCTCGTT
AATGAGGGGAGTGTGGGTGAGTAAACAGGAATGAAAAGATGAAATTAGAGAAGAGGCTCT
TCTTGTTGGCCTGGAATAATGACATGCTTAGTCGCCTAATTGTCTGGTGAAAAGCACCGC
TGCGATAGTAACAGATTGCGGTGTTCATTAGGCAGCAATGGGCCACCTGCTGCTGGGGCG
GCGAGCCCGCAGTCCCCGTACACGTGTTTATCCCAGGGGGCACTTTTTTTTGGACACGAC
GCTCACTATGAAAAGCAAATGAGCTTGCCAATATGCTGCAATGTTGTGTCCTTATTGCCA
AGGCACAGAAGCATGATATGTCAAATCAAATGAAATGAATGAAACCCAATAGTGTGAAGC
TGGAGGGTTTCCTCTTTCTTTTTTTGATGATGTTTAGTGGGAAATGACCTATAAAAATAC
ACGGGTTAGCAAAACTATGTAAtttcattataaaacctaaagataagtattctattcatc
gtttctgttgtca
>NODE_26_length_412_cov_15.160194
GGTTTGACTTCAAGTTCTGACTGCCTTACGATGTTCAGGCAGGTGGTTCTGAAAGACATA
GAAAAGACGTTTGGGAGAAGACGTAATGAAAAACAATAAAAGGATTGTAGAATAATATTG
AACAATTCTGAAATTGCAGTTCTTTTGATGCTTGTGATTATTGCAGATGTACTTTAGAGA
AATTTCATTGAAAAGATATGACTCTGATGTTAATTCTGTAGAATAGCAATGTATACCAAA
TGTAATCTTTCCAATGCTATGAAGAATTTATACATGAAATTGATATGCAATAAAACCTGT
GTGCTTTTTAAATGAGACGGCTACTGTGCATTTGTGAGCTGTGAGTGCCTGAAACTGATC
CCTGAACAGTAAACGCAGAAGAAAAGTAATTTCCCTTCCAGAACCAAAACAACTACTTGC
TACTGACTCCTTGCTGGATGAAGAGTCACTTTGGCCGTTGGGAAATTTCTGGGAAGAATC
TGCAGAGATTAGAACTTTAAATGACTTCTAAAAATGTGAAGTTTTGttgacttgtgaaga
tggaaagaagaactta
>NODE_27_length_440_cov_11.965909
ATAATGGCAAGTGCAAAATGCTGTAAAAGGCCTGTGGCTATGGGTTTGGAGCAGACCTAC
CCCCTGACTCTGGGAATGAATAAGCATTCCTTAATTAGCCCATCGGGTTAAGTGCAAACC
TTAATGGGCCTTTCCCAAACTCCAGCGTGACATCGTTCTCCAAACATGGCCAAGAAGAAA
GTTCCATTAGCAATATTAATACAAGCTTAGTTGATCATTTTCATTCAATTAACTTCTTTC
AATTAAATAGATAGCTCGACAATGGAGGTGATAAAAGATGGGGAGGGACGGCTGATGACA
CGAACCAAACATTAGCGTGTTAGGGGTCAGCGGCGTTAAACCGACTGTAAATCCCACCGT
TCAATTTGGAAAATGCATTTCCCCTGCTCCCCACTTCTTTAATGGGTCGTTTTAGCTGAC
AAGAGGCCTTTGAGCAGATCTTTTATGAAAATTCTAGACGTGCTCTTCGCGTATTTGCCA
CCTTTCACAGAACACCAGTGTTCACTTTCAAATCACAGCCAAGAACAAAGTCGCTTAAGT
ACCGTTTCCTTGATAGTGAAAGGAGGAGAGGAaggaggagaaat
>NODE_28_length_596_cov_12.672819
TAATAATAATTATTGGGTTTACATTAATTTCCTCCCCTATTCTCTTCCACAGGAGAGCTG
ATCACCACTGCTTGTGAGCTGGGGGTAAGTATTAGCTGTATTGTTTAATCAATTCACTCA
TTAACTCTTATAAGCATTAAGGAAGTTTAATTAAGCATGGGCAGAAAGCAGATTAATTTA
CTTTCAGTCCACAGGTTTTTCCCCTTCTTTTCTATACACTTATTTTACTAAGTTGCAAGT
AGAGAATGCTATAATTTGCAACCCGTTTTTCAAATCCAATTAAAGTCAATGGTAAGGCGA
TGGCTTTTGTAGGCTTTGCCTTATGTACGGTATAAGGCTTATTATATCCACCCCTCTTTT
TTGTGTGTGTGTGTAAGCCGCGAAGAATGAACTAAATCGGGTTAACAGTTATAATAAGTT
TTATTATTTAATAAAGTTTATTACGCCGCTGTGATCCTTTTAGGGAGGCTGTGTCGGTGT
CACTATGCCAGTAATCCTGCCGTTAGTGCTGCAGTCCGTGTGGCCTGCCTGTCTGCCTTT
CAGGCCTCCCCAGGGCCTCGCAGGCCATCCCTGGGCCCCAGGCTGCTGGCCCCCCTTTCT
GATCCCCAGAGCTCCAGAGTTCTGCTTCCCTTTGCTCCCTGCGCCCTGTATCCCTCAGCT
GTCCCGTAGCTTCATGTCTGTCCACTCCTGTCGGCCGCACAGTCCTTCTGCATGCTCGTT
TTAGCAGAGTTACctatctg
>NODE_29_length_317_cov_13.435331
TTTACACTTAGTGACAGAGAGCAAACAAAGACTGGATGGGTAGGTCATAAATAATAATAA
TAATAATAATAATAATAATAATAATAATAATAATAATAATAACAAAATGCAGGCTAGATT
GTCTCAGTACCTTCTCACTATGGCTATGCTCCTCGTTTAGCGTAGTGCTACTGCACGTAT
CAACTCCCGAGTCTTTAACCTGCGGTTCACACCATGCCAAGTCCTCTTCAAATGAGTGTC
CCCCAAAGCGCACCATTTTCTTTTGCCTCTCAGATAAGGTGTGTGTCGGCTCGGACATAA
ATGCCTGCTCAATAGTTTTTCTTTTTCCCCTTTGACTGTCCCCTACAGGTGTGGGATAAA
AACAGAAAGAAAAACAGAAAAAACAACATGCAAAGGTGTAAATAAAACAAAGGAAACATG
AAATGACAAAAGACTCTGGGAGAACGGGGATGGGGGggagg
>NODE_30_length_458_cov_3.168122
TTACCACATTAATGTCACTTCATATTGCATCTCTCTGTTCTCTCAACTGCAAAGCCATCA
CTCATTCACATACTGGACCCATCACAGTACTACTCACAACTTTTTTTAGTGAACAACTAG
AAGACACCTGAATAATGTAAATGTTATGTCCACATCATCTGACAATTTTACATCAGCTCA
TCTTTTACTAAATGTCTGTCTTTAACATTCTTCTTGAGCTTTTATTCATTGATATAATAT
GTAAAACATTTTGTCATAGTTCTCATCTCCAAGCACTGCTTTTTATTTAATTTTTGTAAT
GTTTTTGTCAAATAGCAGATAACCTTCACATCATTGCAGTCAAATCCTAACTGGTTGTCT
GGTCCATCATTGTCACTTCTGCTCCCCAGGTGTCAGAGAAGCTGAGCTGTTTCCACCCAT
CCTGTGAGATGAGCAGTCATTTAATCTGTCTTGCCAGATGTTTCCTGAAGTCAGAGCCAT
CCCATCTGGTGCCAGTGGAGGGAGAGTGTCCATCCTGTCATCGCTCAGTGCtgtggggag
gcctcatccgtcataaacatggctgctttggagacctggagaagatcacaccatctgcat
ac
>NODE_31_length_414_cov_12.560387
AGCAGGGGCAGCGACAGAGGAAGCAGGGGGGAGAAAGTGAGAGGAAGAGAAGGGGGAGAG
AGAGAGAGAGGAGAGAGAGGGGAGAGAATGCCCTTTGTGTAGGTGAAATGTGTCGGGGAC
TGTCATCGTAATATACCTCAGTGAAATGAAGGTTAATTCTGATGTACAGCCTGCATGGCC
GTCATTATCGGCGAATCATGAAAATAAATTAAGCCACTGAAATAGATACTCCTCTGGTAC
GCGGCAGGGATCTCATGAAGGATGGACGGCTGAACTTTACAGATTATTATTGGGAAATAG
TGCCGAATTCAATTAATGCACCTAAAAGACACCTTTATAGAGGGCAGCCATAATTTAAAT
GACAGCAGGGTGTAATTTTGCTTGTTATAAGTCAAATTTGCAGAGTTTCATGTTTCATGC
ATTTTTTTTTCTTTCTTTCCTTCCTTCCCCCCCATCCCGTTTTATCCCCCCCCTTTTTTC
TTTTTTTTTCCCTGTTTGCTGAGGATCTTCTCAGTGCAAGAAAATTCCTGAAAAGACTAA
AATACGATATAATAATAa
>NODE_36_length_493_cov_11.486815
CAACTTTACTGAAAGAAAAAGCAAATCTGGTATCCTGGTTGAATGCGCAGGCTGAGATCA
TTGAGTAAAACATAAAAAATGGAATATGTTTACAAATAGGTGTCATGTCATGTTTGATCA
ATTTTTGCCATGTAAAAAAATCGCTCGGTTCAATTGGACTGGTTTTTGGTGTTGTGTAAG
AAACAAAGAATGAGTTTCCTCACCTTGTCTTTAATCCAACGTTTGGGATGGGTCAGCATT
ACATGGATACAAGTGCACCTCCGATATTTGCCTTAGAACTTGCAGAGGCCATAGTTCACA
TTCAAGTGAAGTGAGTGTATGCAGGGGCCTGGGCCCCCATCCCTGAGTCACCAGTGCGGA
CTTTCTCACACTTATCTACCTGTGAAATCCTTCATACCTCTCATAACTGGTCAATGACTG
TATCAGCAAACTGCATCAGGTGTTTTTTCTACATGCTTTTTACACAGATTATATGGATTA
TTGTATTAGTAGATTTTGGTGCATCATTTTTAATGTAATAGCTCTTAAGCTTGTAGTTCA
AGTTGTTGTTTTATTTTCTCTCATTTTTCTAGATGACTGTTTTGTGTTAATATTGTCAAT
TTGAAATAGCTGTTATTTGCTTATTCTCTACTAAGAg
>NODE_37_length_659_cov_13.197268
AAACACACACACACACAGCAGTAATAATATGTGGATTTTTGTGTCTATTTAATCTTGATG
GGATGTTTCATCTGCAGGCTGCTATCACAGCTGGCTGCCTTATTGTCTGGGTGAGACTGA
TGGGCTTGTGTGTGAGTGGTTCGTGTGTGTGCTTTCCCATTTTCTTCAGTTTGTCTTCCC
CTATTAGTCTGCATGCACATTTCTACAACTGTTTGTTTGCTTATACAAGAGGAGACACAT
TTCTCTCTTATAAATCTAACCACTATATACGCACAATGCAATATGTACATATGTGTGTAC
ATATTGTGAGTGTGTGCTGTCCATCAAGCCACACACATAGCCGTACCAAACCATTGGCTT
GGTTGCTGATGATGACATATGAGTTCCTGGCCTTGGTAATGGCTGTTAAATCTCATAATT
ACACGCTTCTTTATTGCAATGCATAATGACCCCACAGCACTATTGGACAATTAATTAAGA
TTTTCAGCCCAGGCTTTTTCAGGCCCAGATGAGGAGGTGGAATGAGGTCTAATGTTCTTG
TCTTCGAGCTAGGACATTAAAGCATGGTGCTGTAGGAAAGAAGGTTGTCTCTCTGTGTGC
ATTCATTTTCATCTTTGTCTTTCTTTCTGTCTGTTTATGTCTCTTTCTCTCACTCTCTCT
GTTCTCTCTGTTCTCTTTGCTCCAATTGTTTAGCCTTTCCTCTCGATGCTTGTCCTCGAT
GATGATATTGGAGACCATATCTCTAATCTGTGAATGGTAAATTAATCCCTGAGGAGTTTT
TGTGGTCCTCTCTCTATGGAAAg
>NODE_38_length_686_cov_8.613703
TTCATCACAGGGACTTGACAGGAAACTTAATTGTTTTAAAACCAGCCGCACTGCTCACAG
CAACTGGCATTTAAAACAATTAAGTTTCCTGTCAAGTCCCTGTGATGAATTATCCGGAAG
CTTTACCCGCTGTAATTCTAAATCTTCCCAACAAGTGCCTTTGTTGTAGAGAAATTAATG
AAAACAAGATTGTCTTTCATAGGAGCTGATCTAACAGCGCGACAGCCAGCTGCTCTTCTT
TGGGAATAAAAACAGTCAGCATTAAACACAGCTCACACAAAATACTTTTTTTTCCACCAC
TCGTGTGGAAAACAAATCAGGCGGCAGGCGCAGTGGCCATCTGTTTTGTTATTTGATATG
TGTGAATACATGTTGTAATGACTTTGTTTGTGAATCACTCTGCGCGGCAGAACACACGAG
AGCTCTCGAAGTGCTGGAGTGTTCAAAGCTAATCATATAATTGGACACAATAGTCGATGA
CAAATGGAGACGCTTGGAGCCAGCCAGCTGGGGAAGTGAATATGTAATCATTGTAAAATC
ATATCATTTTTGCATATTTGAAGACAGCTTAATAGAGTTTGCGTGTCAGCACACTATCAA
ATGATGATCAGAGACAGTGTTGCTGTATTTGTTTTCCGAACCGCGCTTTGTTGGACCATT
TATCTCCATCGTGATTAAAAGTGCTTCTCAAGAGTTTGTCTGCTATTGGTTCATTTGTGT
TTCATTATGTTCTGAACGCTGAAAGCAGATTTGGGAGAAATGACCgattggaattttcaa
aaagtcctattataccgaagtaaacagcctacaggggcacctgtactcca
>NODE_39_length_319_cov_4.721003
TTTCTTCTGCTTTCTACTTATCAAACATAAAACAGGCTGAGAGACTTATATCTCTGGTTT
ACATTTTCACTCTGCCTCATTGTGTGTGACACCCCTCCTCTCCTCTCACTTTCTGTCCCT
CCTCATCCCCCCTCTCTCCCCCCCTCTCTCTGCATGCCCACAGCCCAGCAGTAATTCTGT
GTTTATCAACTCTTTATTATGGCCCCTCGCATCATCATTTACAATGGTAGCATCTGCTCA
TTGCCTAGCCCGAGCATGGGGCAAATTGCTTTTATAGGGAAAAAACAGCCAGTGAGAGGA
CTCACACACTCACAAATATACACACACACAGCAGCGGCTGCGCACAAATCAAGAAACCGA
GCCCCGGCCTATTTACAGCGGTTGTTAACTCTCCTGGCAGAATCACACACAAACACACAA
ACACTTCACTTCTTCTAACAGGATCAAATGATTAGCTGGCCAc
>NODE_40_length_815_cov_8.471166
CTCTTCTCCCTACAGGCAGAATGATTATGGACAAATTGGCAGTGGTTCTAATGAAAATGT
GGTTGTCCCTCGCCTTGTGGGGTGTGTGGACCATGTGTCGAAGGTCACCTGTGGGGCAAA
TCACAATCTTGTTCTTACAGGTACTGTATTGCACTGTTTAGGTCTGCTAGGATACACAAC
ATTTAATTAACATGCTGTCATAAAATTGATAAAAATTAAAGTGGTTTCCTTTTAAAAAAT
GCAGTCATTTGTATTTTTTATGCCCACAGTACCAGTTACCTTTTTTCTTTAATATGGCCC
ATCATAATAGAAAAGGATCCTATCACTGACCATTCAGTATCTTTAGAATATCTTAAGAGA
TAGAGCTGACGTCAGTAGTCATGAGCTGTCACTGTGTGCTTCAAAGTTCGCCTCTTTTAC
TCAGTTTTATGCGCATATCTGAGCCCTCAAGCCCTCGATCAGCACATCACCTGAGAGAGA
TACAAGGAAGGAGAGAGAGAGAGTTAGTGAGAATATGGCCCTGGCTCCTGATCCATAACA
GTCATTGCCTGTTACATACATTTCAGAATTCATTCAGGCTATGAAGATAATCGAGGTAGT
CGACAGTTTCCCCTGCAGCCCAATGGATTTATGATAGCACTGTCAAGAAAATGAGGCAAA
ATGACACAGTAGCTGACTTTAGCTGCAAATAATGTGATAGGCCGTACAGTGGTGCAGCAG
CAGCTGCTGTCATTGCAGGTAATAGCCTATAAAGAAGCCTGATAGCAATACCTGTCATTT
CTTAATGGCTGACTTCACTGAAGAGCTTTTGTGGCCTTTAACATGAAGATAATAGAAGAT
ACAACAAATTTTACAGCTTTTGCGTTGCATCCATAATTTATCTCCAGAGGCCCCCACGCA
GCAGTAGCACAACAAGGACAACATGCTCCTAgaggtgtactggagagagatgcagtatg
>NODE_41_length_361_cov_7.285318
CCCCCCTCCCTTACCTCCCCTCCCTCTACCTCTCACGGTTGCCCCATTTCACCCCTCCTC
CCTTCCTCTTTACCCATCCCCTCCCTATTTTTTCCTTCCTCTCCCCCCCACCTCCCACTA
TCTCACCCTCTCTCGCTCTATCACTTTCTCACTAGATTACCCCATCTCTCCCTCTCTCTC
CCAGCCTCACCTACTCGATATTCCAGCCTTGTTCTCCTGCAGTCTCCAGCACAACTTTCT
GACCCACTTCCTCTCTCCTCCCTGGCCCCCTGATCAAAGCCTGCAGGACGGCATCGCCTT
GGGCAGAGGAGAGGGAGCGCGAGATGGGGGGATGAAGGGATCCGAGCTGGGAGAAGAGAG
GAAGAGACAGATAGAGAAAGGATAGAGCGGCACGGGAGAGAGGGAACAGAGAGATCACAA
GGACAGGAAGAGGAGCCAGGTGCCCTCTCAGCCCAAGGACAAAAGCTCTTCCTGGCTGAT
CACACACACACACACACACACACTg
>NODE_42_length_511_cov_11.561644
ACTCGAATCTGCCGTAAAGCAGCCGCAGCAGTGAGGGGGTATGAAATTCATGTCCTAATA
TGCAAATTAATTCATGAACGCTCCATATTGTATAACCACATGCATCTGGCATGATTGGGC
AGTGTGGGGCAAATAGTCCTCAGCCAAGGCATTTTGCTACTCAGCAAAAGCTAATGTTGA
GGAGTGGAACAGCGTTCACAATTACCATAATAAAGGTGAGCAGGGGGAGAATAAATTGTG
GAAAGAGAAACTTCTGTGTGCATGACGAAAAATGTCCCCTATATGAATACAATGCGTACT
TAGTCCTGAAATCACAGAACAAATGCATCAAATAAATACTTTATTCACGTGGAGCTAATT
TCACCCCTCCATTTTGATCACGTCATTCCCTCTGGAAAATTGCAATTAAGTTTGGAGAGA
TAAAACATGCCAACTACTCTGCATTTCAAGGCTTGATTGGCCTATCAGCTAGTCAGTATG
CTGCCATGGTTTTCATCACTGTTAATTGATCCTTTCTTTAATTAATCTGGAAAGGAAAGC
CCATATCTCTATCCTGTCTGATCGTCCCCTCTGTCTGTCATAACACAATAAAGGCCCTAT
CCTACTGCTAGTAACTCTGCCTTAGCTTCTCCCTCTGGCTCTCGGCCAAATGGAc
>NODE_43_length_625_cov_13.929600
ATGAGTACACACACACACACACACACACACACACACACACACACTCACACTCACACTCAC
ACTCACACTCACACACACTTTCCACTGCCTGGCTATTAGGCACCAAGAACAGGAGGAAAA
CTATTTGAAAGTGAATTTTAGATTTCCGGTCGTGGAGCTCTGCCTGGGAGTGGCAGCCGA
GCAGAGGCGCAAGCAGTGCGCGCACACACAGACACCTCATACACCTCAGTGTTTCAGCTC
CAGTTGCTCTCGCACACAGCATGGATGATCAAAAGAGGCCAACGGCTGCCGACCATTATG
CCAATGACACTTTGAGTAAGAGTCCAGAGAGCGCAGCGACATGACAGCCATTAGGGATTG
AAAGTGGGACTTTAAAGGAGGGCTGAAGGATAACTGTCAGTGCAGAATCAAAGGCAGAAA
GTGAAATCTTCATAATGTATTGCACTGGAAAATTCCTGCTCTAGCTGTCTCTCTAAACCA
CTCGCTCAAAAGTATCCCATACACAGCTACGCCATTCAACTCCCCAAAAAACATGAAACA
GCCAGGAACAAAGGGCTGATGAGGGGAGTTCAGAGACTGGCACTCTGTAAATGAAAGCGA
ACAGCGGTGTGGGCCATTGTGCGGGTGGCAGACAGATAGATCATtaaggactggactggg
ttaaactctgagcagaggactactagtaagcaactctagcactgcgcctctgtttccccc
agcttagatctagctgacaaatgtgactgaaccagtatggcagcacaat
>NODE_44_length_760_cov_8.459210
ATCACCGACGGATCCGGGGGCAAAAAGCCAAACGATTACAGGACTGAATTTTTTAAAGGA
AAACAAGAAAGCGATAACATGATAGGAAAAAAAAGAAAAAGAAAACACATGCAGCTAGAA
CACTGAAACGCCTCGCACAAGAGAGAGAGAGAGAAAAAATGAATGGGCTGATGGAAAGAT
AAAAAAGTAGCTACTACAGGAAAAACTATGCGAAAATAATGTGCAAATTGACTCGCTTCT
ATTCAAAACGTGTATTCCCGAGTTGCAGTCATTGGTTGTCCATTTGTCACCCATTTAAAG
CTCCCTCTGCCTCCCTCCCTCCCTTCCCGTCTCTGCTAAGCATCTCCAGTCTACATATCT
TCTTTAGCTTTAACGAGCCTCGTTAAGATCGCAATAATATTCCACCCTCTAATTGCTCAT
TCCATTCAGCAGATAGGCGAGCATTGGCTTGTGCCTGATGCGCGCGGTGCGGTGGGAGGG
TTGCTGTGGAGATCGGAGACTCTGATAACCCCCCGTGCGTGCTGCACAAGTGGTGAAAGC
CTCGCGCTACGTACTGGCTAATGATTGGCACGCTTGACAGTGATTGGCAGGGCTGCCATG
ACAACGCTACAACGACACCAAGAAGACCAATAGAAAAGGGAAACAAAATGTTTCAATGCT
ACACTCAACGGCGGATTTAGGGGGGAGATATTATGAGGCTGGTGTCATTAGGCGATAGCC
ATTGAATCATTCAATCTTTTTTACTTGCCGTATTTTTCGGTTTTTCCTTTTTCTCGATAA
TTTTCTTTCTCTCTCAGGTCATTTCCATGGTTTTCAGATCCCCTTTAGAGCTTTATCCCT
CCCATTTCTTCCTGCCAAACTTCGCTGATCGCCCTCTGCTCCTGGCGAACAGCGCTCCCA
ccac
>NODE_45_length_459_cov_9.050109
GGGAATAATCGCTTTGTAGCCTGCTGCTGCATTTATCTGGACACAGGTATATTTTAACCA
CCGGGTGTTGACAGTGTTGACTATTAGCCAGCAAATAAATTATTCAGCACTTACAAGAGG
GGAAAAATGGGAAAAATCTCCTTTGCACGGCTACAACAGGACAAAGCAGCGTGCAGTGGC
GGAAAAAAAGAGGCAGTCATTTTTTCTTCAATTACAAAAGGCAAATATTTATTATTTATA
AGTACTTGCCTTGTATGGGCTTAAATGTTATTTATGAACCTGTTGCATAGTGATTTCCAA
TGTAACTCATTATTTTTAGCTGGAGGGTGTTGTAAAGGAGCAAGGATATATTTAATGACA
CTCTGCTAGTCGGTGCAATTACACTGTAATCATTATGTAAAATGTCCTATTAATTAAACC
AATTTCTGCTGGGGGAACATTCTTTTCTGCAGGGCCTGCGCCTCATCCTTCAGCCGCCTT
GCTGCCTCCTGTTTTTCACCAGGCCCCTATTATGTTGTGACTTCACTGCATACATATTTA
TAAAAGAGATTTTCATTATCCCCAAGATTTGGAACCATTTTCAGATTAATAAATAGAACG
TGC
>NODE_46_length_567_cov_13.470900
GCAAAGTTTTCATGCATGCAAGCACTAAAACAAACGGGGATCAGCGTTTTCTTTTTTATT
TTGATGGTAACATTTCACCTAATGATGAAGAGCGCATTTTCCACGGTGTAAAGCCCACCA
CGCAGATGATCCCACAGAATGAGCTGAGACGGATTCAGGCTCCGCGCCTCAGTGTGTGGA
GCAGCTGACTCCCTCTCTCCACGTCCAGATGGCTCCTGCACACAGATTTGCATTCATTTT
CCTTTAATATCTTCTGAAATAGCGGGGCAGCTGCATTTGTTGTCAAATACGGTTTAAAAC
TCCCTTTCAGGACAGCATCGTTACCTACGTGACGGGTGTGGAGATCCATTTTCCCTCTCC
AGTCAACAGTATCAGATCTAAGAGGATTTGTCTCAAAGTCTCCTAATTTGATAATCAGAT
TTAAATCGCCTTGGTGCGTGTAATCAGGGGTTAAGTTCTAATAAGCGACTTGAAACTGTG
CAAAAAAGCAGAGTGAGTTCTGTGCAAAAAAGATATTTGCAATCTCGGTAGAACAGACAA
AAAACATCTCCAACATGCGCCTCGGTTTGTCTCATGTAAGAGAAAAACACTATTAACAAA
GAGCCCCTCTCTTTCCTTTGACTTTTCCCTGGTATTTTTTTTTAATTAATTAATTTATGC
TTGCCACAAATTGAAACTTGGATTTCTCTTAAGTAATCATAATCATAATAa
>NODE_54_length_626_cov_5.022364
TTTCTTACTGTACAGCATAATACTTTCTTTCTCTGTTCATGAAATAATAAATTCAAATGA
CATACGAATTCAATACTTTAAGATGTATAGCTAAGCTAGCCCTGTAACCTTAGCTTGTAT
TTCATGTCCTCAGTTACACACACATCTCTACAGCATTTACCATGAACTTAACATCAGATG
CATTACTACATCCACACAATCTGTCTCTAATTGTTTCTTTGAAATTTTCTTATCAGACAT
AACAGTCTGCATAACTCACACACAGCTTCACAGAACCAATACACCGCGGTGTGATATTAG
CTAGCAGGCTAAGCTAATATTTTGCCGACTATGAATCTCACCTTAGCGTTGCTCAGAAAA
AAACTATAACAAGGATGTCCTGCTCTGGTCAAATTCTGCTGTTCAAGTTGTTAGTACTGC
ATTTCTTGCTAAGCTTTTGAAAAGGCTACAAGGCATAAAAGTCCTCTGAGAGGATGGTGG
CTCTGCTAAGGTCTCTGGCATTCATCCAAAATAAACGGACATATGGCGGTGAGGACGCGC
TCTGCTGGTGAGAGCTGATGAGGACCGGGAGAGTTGCCAGATTAACCCTATAAGTGCTGA
ACAGGGGAAAATTGAAAGAATTAACCCAATAATTGCTGAAAGTTATTTTTAAAGGCAACC
AATATATTGTTACTCTTTAGTGCAATACATTTGTGTTTGGTGAAATTAATGGGAGTGACA
TTTAAAAATATGGTTTGACTTCAAAAAGTGTTAAAATATGACAAAAATGa
>NODE_55_length_420_cov_10.152381
AACAAAAAAACCCCCACCTAACAGGGGGTTTGATTTTAAAGTTTAAAAAAGAAACAAAAA
AATTAAAAAATCAACAAATTCCCTGTTTGGTGCAAAAAAACCCTAAAAAAATCCAAACAA
CAGATGCAGCGGGAGCTTTGGTTCTAATATTAGGGCTTGTAGGGACGTATAGCAACATGT
TTCCATTAAACGCGGCGGTTCTAAGAATAGGCCGCGGCACATAAAGAGAAAATTTACAAG
GGTGTCAGTCAACAATTTAATAAATTGAAAATCCATTTATCTGAATACAGAGTTCTGCCC
TTCACTCCACTGCCTTTCCCTAACAGATGGTGTTGTGGGTGCTTATGTCCAATTTGATTT
GAACCAAACCCTCAGCCAATTTTTACACTGGCATGAAATCTCAGCGAGCCAGATCCACAC
ACTGGCAGTCAGAAATAGCAGCGGAGAGGGCGCGACATTGTGAAAGAACGATGAAGGGCA
AAATCTGGAGCGACATTCGAGAAAGTCGCAGAAAAACTTTCCTTGTTGTTTCGTTTTGTG
TCGGTTTTTTTCTTTCCTTTCTTt
>NODE_56_length_470_cov_9.859574
GCCAATTCCCGTCCCCCCTGAAACGTATCAATTTATTGTTGGTTTTTCTTACATGTGTTT
TGAAATCTAAACAAAAACAAAGAGTATAAAATCACTCTGGGTATCGTTCACAAATAATTC
TCCAGACTCATATCTGCTCTTTGTTTTATACACTATGTAATAATCACGGATCAGAGCTCT
GGCCATACATTCATTCATCCATCCCTCTGGTCATGGCCAACACGATACTGTTCTATACTG
TGCTCTGCTTCTTCGATGCCTTGGCAGCAAATTAAGTTAAAGCCTGCGTGGAAAAAAGAA
GCCCTTAAATGTTGCCATATGCAGGATTGCATGGGAACTTCCTGAGGAACACATGTTGTT
CTGGGTCTCTCGGAGAGGTGTTGAGTCTGTGTAGTCTATAGAGTGCGACTCAGTATGGTG
GACCACTCAACGCCGGCAACAGAAAACAACCATTTACGGTGTACCATAATATTTTGGGGA
AAATGTCACATTTAAGACCGGTCAATTCTGAACAGGTCAGCGATTGTTGTATACGTTGTG
CCATGTTACACTGGGACAGTCAGCTCCAACTAAACGCTGAATGTCAAAGtgctcacatgt
ttgcgcttgatact
>NODE_58_length_145_cov_2.379310
TTTTGGCTCCCGTTGTATGGGACGTAAGCTCCGGAATTAGGGTTAGGGTTAGGGTTAGGG
TTAGGGTTTGGGCCTGGGGTGAGGGTTTGGGCAAACGGTCAGTGCTAGAGGCATGAAACT
TGTGTCTACCCCCCCATTTGCTGCTGCCGCGATCGCACTGAGCCTGCTCCCGAGTCTCTA
CCACGTCGGGAAGTGGGAGTAACCTGTGATTTTTTGCTGTATCTCGGGACGGGAAGGTCG
TAGAGACTCGGGACTGAGACCGGCGTCTTCGGCATAGCCAAATTAGGCg
>NODE_59_length_558_cov_5.073477
TTTTGTCACAATAAATATTTCCATTTATATGCAAATTATTATCTACTGACCAAGAATGGA
TAAAAACTCGTCTTGTTTTTCATTGTGGCGTGCCCGGCGCGCGAGTGTGAAAGGCGGGAA
GCCGGGAGAGCAGCTCCTCATTTAAAGAGTAAATAATCTCCCATTGCATTCTATTATTTA
TACCCCTGGCTTGAAAGGGACTGTATTAACTTATAAGTTATAAGTAGTTAGAAGTTACTT
ACTTTAAACTGGGGGGGGTTGAGGGGGAGGCGGAGGGGGGAGGCGAACCGACGCTCTGCT
TAGCTGACTTCCCCCCAAATTGCTGACATAATTACATGAATGTAATTTTTTATGACTCAC
AGAAAATCTTGGCATTTTCACTGAAGCAGATAATTAGACTTGGAATAAAGCAGGGGCGGA
ATAATTAATACATCAAAACTAGATGAACTTTTTCTAATTATTTTTATTTAATCTCCATTC
TAATTATTGTTCTAGTCGGCTGAGCGAGATTGCCTTTCTCATTCAGGGTGTGAAATGCAC
CCGTAGCGCTCAATCCTCACCCAGTGAAATATCAACTAAGCGTGGAGACGGGAAATCACA
GGGCGCTCGCCACTCTTCTTCTTCTTCTTCTTCTTCTTCTTCTTCCTCCTCCTTCCTCCT
CCTTCCCCCCCTCCACCACCACCACCACctctcactctctct
>NODE_60_length_598_cov_13.650501
TGTATCTGAACCTCACTGAAAACATATATATTTGAGGCCCTTTATTGCAGGGTTAATTAC
CCTCTACTTTGCAGAGACTTGTTCTTTCCAGCCCCAGCAAACACTGTTCACAATGTTCAT
TTTGGCCAGCTGCTATTGTAATTACTACCTGGTCTTTTAAGAGCTGTTAAAATTTGTGGA
GTATGATTGTATTGTTTTTATATTAATCATTTATTAATTATGAGGTGTTGCCTCTTAGTA
GCCTTAATTTTGATGATCATGGTCGACACAATGTAACTAATGAACGGGCTTTGTGGGCCA
GAACCCCACTGCCAGTCCGACCTCTCTCTCTCACAAAAAGGAGCACCTCATTCTATATCT
TTGTTCTATTTTCAAAGGGGATGCGGACAAAGACACGAATGCTGATCAGAAGAATAAGAA
GGGTGTTAAGAGACGCCGGGAGGAACATGGAAGGGGCTACTTTGAATTTATTGAAGAGAA
CAAATACAGCTGGTAAGGATGGGACAGAGCAAAAATGGCCTTCAGCATCCCTGAAACGCC
ATCCATAGCTTTGTTGAACTGTATTGGCTTTAAGTGCCAATGCACATAACTAGCAAGTGG
AAAACCCTCATTTTCAAGTATTATACTACTTTATAATTAACATTACTTTCACACACATGT
TTTGAGGGTCATCCCTGAGTACTTAAAGAGCCTTACCATTTATCCTTTTTACAGTACCCA
CTCACATTGTGTCTTTAATGGa
>NODE_61_length_451_cov_12.108647
ACAAAGTGCAGCCCATTCGCCTCAGCCCCAGCCACCATCTACTAGACCCTATCTAGCGCG
TGTGTGTTTTTCTCCCACCAAACCTACTTTATACGCTGGACTTTGGAGGCCGTCTGTCCC
TTTTATTTGCAGTTAATTTTTGCCACCTTCACCGGGGCTCTTCACCATGAATCTTCATTT
CGCTGCTGACACCGTTGAATGTGAATTCCTCATTTCCTGTCCTTTTATTTATATCTGTTG
CCTGGTGATTTGATCATGCTGGGAATACAAGATTAGCAATTGCCTCGTCCTTGGTTTTGC
CTCAAGGACATCTGCTACTGAAATGTTATTGTTTGTGCTTCTTAACCCTTTGCGTCCTAG
CTTCTTTTTCACCTTACATTTTGCGCTGTAGAGGCAACTCTCTCTCTCTCTGTGTCTCCT
AAATGCATTTGTCCTTCACAGTTGTACCTGGGAACAGAGGCGACCTAACAAAATGACAAT
TCCTCCATTAAAAATCCTCCCATTTAGTGTGCCATTCCACAGCTAATTTTTTGATTTGTT
TGTGCATTCATGTGTTTAATCAAACGTGTCACCTCGCAAGACACATAATTAACTt
>NODE_62_length_693_cov_8.333333
CAAAATGTTTCACTGACAGAGGACAGAAAAATCTCTTCAAAAGCAACATGTCTTGTACAT
TCTTGAATATATATTTTTTTCATACAGCGTTCCCTGATACTGATAGCCGCAGAAAAATTG
GATGGAAGTACATGTTTTTGCGATTCAGCTGTACAGTAATGCCTTGATATAAGCACAATG
CACTGTACATGACATCTTGTGAAACACTTTAATAAGAACAAGCGTTCAGAAAAAGACAAA
GAGACATCCTACTCAGTCCTGGCTGCCTCCATCTCTGCCTGTTTATGATGAAGGGCTCTT
TTTGGTGTGAGAGTGAAAGAGACAGGCTGGGCTGGCTGTCATGTCATAAAGGATGCAGTC
AGAGAGAGCAGACATGATTTCATGGCTAATGATTCCTGCACTAATATCAGTGTGGGCTGC
AGAGGGGATAACCAAGTTGAGCTGTCTTAGCTCAAATGATTCAATTAGGCCAGCTGTCCC
TATTTGTCATGGCTCAACTGGCTTCTAGATTACCTTTCCAGAGTGCATACGTGCCTCTGC
ATTGAACTTACCAGCTCAACAGTTTCACGGAAAAAAAAAGAAAGAAAGAAAAGCAAGACA
AATAGAGAGAGAAAGAAAGGAGCAGTGGAGGGGAAGAAATGAAACAAAGAATGCAGCGAT
AACCACATTATCCACTTAAACACTGAGGCCAATTACTGAGATAAATGTGACTTTGTGTTT
TGAGGAGGATCCTTGTGAAATCAGAGGAGAGACTCGGAGCGTGCTGGAGTGACTGGAGAG
GAACAGTGATCCTCAAAAAGAACAAGAGAgacaacattagaggcaacataaaggtca
>NODE_63_length_415_cov_5.106024
AGAGAGAGATGAGACGGGAGCTTCCGAATTATTAAGCAGACAGAAGCACTGATGATGAAA
TTCTGAAGGTCGGGCGTAACAAGAGGCACCTTACAAGGGTCACAACCTTTTCCTTGCTGG
GTGTTTTGTTCTTTGTACCCCCCTCACAACATCACCTTCCCACCTTTGTGTTCACTGGGG
GGCAGGTGAGTGGGGGAGTTGTGTTACATCCCTGTTTATCTGTTCATGACCTCTAGCCGG
CAATTCTGCACTTGATAAGAGGAGGGCTCGCCTCATAATGTGCACGGCAGCTGATATCAG
CCCTGTATCCTTGTGAAATTGATTACCAAGGCCCAGGGAGCGTGCAGAATATAATAAATA
GAGATGACACATAAGGCACACATGGACTTGTAGGCTGATGGGTAACACCGCCTCAGCAAT
TACCTGCTACCCACTTAAAACAGGGGTCATGCAGGGCAGGTTGGCAGTGGAAGGAGTTAT
GGTTATTTCTTATTTTCTCTGCAGGGTGAGACACTCTGTGAAACATTTCTTTCCCTCTGC
GTATGTGTGTGTGTGTgtg
>NODE_65_length_672_cov_7.733631
CTCAGTATTTCAAACTGTACAGAAATAAATGTATTTTGTTTGGTTTTGTCTAATATGCAA
TAAGATGTCAGACGCAAGTGACTCAACTGCTGCATTCTATCTTTGAAAGCCCGTGGCCTA
ATGAACAGTCTGAGCGCACAGAGAAAGTGTTTTAAGTAATGCTCAACACATGGTGGTTGA
ATATGTTTGCTCAAAGCAGTGTCCGGTTCGACTCGTCTGTTTCCCACCATGGGGAACTTG
ACGTGTGGAAATGGAGGCTCCATGCATGGTTGCCATGCATTGGCCCTTACGTTTCGCACA
TGTAGGTAAACAATCCCGCCTTGTCTACTGAGAGGCCTGCGTTTATACATGGGTGCAAAA
CATGTGTTGCAGCCAAAGTCGCATCAAAGGTCACTAAGCTATGCTTTGAACACTTCAAAG
CTGGGGGATGAGACTGTAGCTTTTAAGTTTTATGGCAGGTGTAAGCAGGGGTTGCTGACC
AGCCCAGGGTGGTCTGCTCCCTGGTCTGCAAGGGGCTGCTGGTGGTTAGCATGGTAGAGG
TGGTGGTGGTGAGTCGGGGGCAGGGAGATACCCTACTGACCAGGCTACGTCCAAAATGTC
TTCATGCAGCACGCCACATTTGGAGTCCTTGGATCTGAAAGGGTTCCTGGGAGCAGACTG
GACACAGGCAGACGTCCACTTCAAGGGTCTCTGGTTTCAGAGGACCTCAGCAGGGTACAT
CTAAGGCCTGTCTCGGTCCCATTTGGAAACAGATACATTGGCAAAGAGCAGTGAAGGGGC
CAAAGCCtgatgaccataccacagagtgaccacaac
>NODE_66_length_884_cov_13.242082
AAGGTCATAATGCTTTAGGGGAAGGAGATCAGATCTCTTGAGTGAGGTGGTGAAAGTGCG
AAAGGTCAAAATGTGTCTTGCAGGAATTAGCGTTTTACTGAGAAGCAGGGATGAAAGTGT
GTTCGCAAGAGAGTAAAAGCAACGAAGGAAGAAAAAAAAGCCTGTTGGCTGTAGCATTAA
CAGTAGATGAGGCTGGCGCACTGTGACAGGCAACAGTGAGGTTACATCAAGTGGGATTGA
ATGAAATTGCACACCAGTTTAAATGTTGTTATTACCATATCAGCAGTGTGTGAGACTGCT
GATGCAGAAAAAACTGCATGACTCTTGTCTTAAAAGAAATTGTATTGCCACACAGTCACG
ATATAATCTCACGTGAAAATTCTGTAGAACATAACAAGCTCAATTCTCAAGAAGTGTATT
TTTGCAAAAACATCAGATCTTTCTATTAAAGGCAAGTTAAAGCATGTTATTATTGTTATT
ATTATAATGTACTGAGGAGACTTACATAGGTAGGGTCTTAGTGACTTACACATGAAGGGC
TTGACACTGCTGTGGATGTGCTTATGCTGCTTGAGGCCCGAAGACGTTGCGAACGTCTTG
CCACAGTCAGAGCAGGCATGGGCACGAGCCCCAACGTGCTGAGAGCGAATGTGCCTCTGT
AGGTTACTGGGGTCTGTGAACACCTGCTGGGGGAAGGAACCACACAGACACAGGGGAGTT
ACTATCTGCCTCTAAAAAATGTAAAAAAAATACAAGCTGACATTTGCTCAAACACAAAAA
TGCTCATTTGTTAAATAGACCCCTTCAAAAGTCATCACTTTACCTTTGAGCAGTTTTCAC
ACTCGTAGTGCTTGCCACTGTCGTGTGACATCTGATGTCGGATTAGGTTTGATTTCCAGT
TGAAGGCCTTGGGACACTGGTCACACTTGTATTCCCGCTCCTCAGAGTGAGACAGAGTGT
GGGCCTCCAGGCTACAGGAAACACAGAAAAtaaagcaacaattagaattggtcacttcat
gataagat
>NODE_67_length_877_cov_8.916761
GCAAATCATTCTGTTTCTAGCTAGTCAAGTGTAGCACCGAGTCAAAAAGCCTCCTATCAA
AAATGGATAAAAATATCCTTCACTGTATTGACCAACAGGCAGAAAACTACATCACAATTT
CTGAAATAAAACGGACACTTTTATACGAGCATATGGGCCGTTGAAAATCAGAAAACTGTG
AATCCCTAGCTATGCATTACGCACCGCTGTCTGTGAAATATGTATATTTATGAAAACAAC
TGGTAAAACTAGCGCAACAGTACAATGCCGACGTCAAACAAAAGCTCGTCAGTAATGTTT
TATACAAATCCACTGATATAATAATTATACTATCCCCAGTCCTTAGTGGAGGTTGATTGT
TCTTGCTGTGAGCTAACACACTTAATTGTAGTATGCAAATGAGAGCAATTACAAAGCTTT
TAGGTGAAGAGATGACAGCTGAGGTTGGTTCTATTGGGGGCCTCACCCAAACAGTTGTCA
TGGAAACCACATAGAGTAACGCAACTGTCAAACGGATATAATCTCATGATATGTCCAGAA
ATTGCCTCCTCTCTACTTTGTGCTCGCAAAACCGATCCATATGAAAGGGAGATTCTTTGA
TTACTGAACAAATTGTCAATTTGTGTTTTGCAAAGGGAAAGAGGGCTCATTTGAGGAAAA
AGAAATGTTGGAATGGATTCAATTTCCAAACCAACACTTCATAAAAATGTAAAATATGCT
CACGCACATAGTCCGAAATGCTTTGAGCATTTTTTTGTAGTGTCAGTAATTAGTCACGTG
TGGCTAAAAGGAATTTACGACAATTATTTTTATAGTAGTCATTCGGCACACACATCTTTT
GTGCTGTGAAGTCGGTGGCTTGAACAAACATGCCTTCACTTAACATCTGTTCTAAGTAAG
CAATAGTCTATGTGCTATTGATTTGTGACAAttttggttactgtagatgaaacagacttt
cacacaggctgcactcgatcaaaacccagcaggctttatttaggtgagagcttattgtca
g
>NODE_68_length_500_cov_5.500000
TTTATTTTCTCGTAGAGGTAGGGAGAATAAGCGGACTTGGAGGGGAAAGAAAGGAAGAGA
AATGGTCTGTCAGGCCGTTGAGAAAAGAAGTTTAAAATGCCTTGAACTATTCACCACTGA
GATGGCTAATCAGTATTGAGGCTCCGGGGCAATCGGGCAGCTTTTCAATGTGGTTTTCCC
TTTCATCTCAATCGGGATGGAGGCGCTCAATTAAAAGCCTATCAGTTTGTAAGTAAATCA
ACGCCTATCAAAGTTGTCACATCAAACAAAACGATTATTATTGCAACCCGCCTCTGCCAT
TAATCTCTTTCTGTGGTAATCTGCTTGACAGGTCAACTTGGAGAGCAAGAAAACCTGGAG
TGGACAGTGAAGGGGGCCAAAATATCTGTACATAAGTAGAAAATAAAAAAAACAAACGTG
TGTTTGAGTCTAAAATCTCCTGCAAAGGCGGTTTGGAGTGAAAGGTAGAGTGAATAAAAT
AAAATAAATCATTAAATCCACAATTTAAAAAGCAGAATCCGCTGCAGCAATTTACATTTT
AAACTTACGCAAAAGTAAAAAAGACACTTTTcagctaacatctaaaaaaaataattaaaa
aaaatctgcatatgtttttccactttaacgctttgtgataaata
>NODE_70_length_486_cov_16.697531
TGAAGCTTCACACAGAGTGCATGTGTTCTACTTTATGCTTGTGTTCATGCGAAAAGATTT
CTGAACCAGCTGGAGTTTTGTGGTCCTCCCCATTGGTCATTGGGTTGCAGGCCTGGTTCA
GTCAGAGGTGATTGAATAGAAATATTGTTTTTTTTTCTTTTTTTGGGGGGGTGGGGGGCA
TACTGATGAAAGGTTGATTGATATGGTGTCAGGCGCTCTGTGATGGATTAAATTGTGTGT
GCAGACGTTGTGGCCCTGGCCAGTCATGGCTGTTGCTGCCTTTTCCGCCAGCCACTGCTG
CGGCAGCTTTAAGAAAATTTGATTTTCGCAGCTCAGAAACACACGGCAGCCCCTTTCTCT
CCGCTGCCTGACTTCCATTTAGTTTGAGAGTGCACAAGTGATTCTTTATTGGATGAAATC
TGCGCCGGATTGGATAAAGTGTTAGAGCGCTGAGCCATCTATCACTATCACCGCCCCAGC
TCCAGTTTCATTTTAAAAGAAAAGAATGAAAGCAGAAAAAACAGAAAGAAGAAGAAGAAA
AACAGACAGCCATAGGATGTTGGAGATTTGAAAATTAACTGTGGCAAGGGAAAAAAAAAG
ATCTATCCTCCAACCACTAagcctgtttcc
>NODE_71_length_485_cov_8.158763
ATAACGACATGTCTGGCGTGTCTCTTTGTGCACAAACACCGTGCCCTTTTACCTATCAGA
ATGATTGTCCCGCCATTATGCGATTTAATGGTAAAACACACATACTCTTAATCCGTCACT
GCTAGGCTTACAGTCGACGGGAGGGAGGAGAAAAAAAGAGAGAAAAGAACATAATTATCC
AGTTTCTCATCTGTTTGCACAAATAGGACAGAAAACCCCTCAAAAACTGCTCAACGCTAT
GGTAATTTGCCACAGAGAAACATTGGAAAACAAATGTGTTCAGGAAATGTAGATGGGTTT
TTAAGGTCTGAAAGCCACAGCTGCTTGGCAAGCAGGAGCTGGCTCCTTTTGTCTTTTATC
TTCTTCTGTAATGTGCACAGGTGCTGCTTAATTCAATTGGAGAACGTTGCCATGGTTTTA
CATTAATATATTTCCATGTTACCATTACGACTGTTGTCATGGAGATGATAGGACCTATTT
GAACTGAAAGCAGTGATGGTTTTATGGGGGTACTGCTCTCTCTCCCTCCTCTCTCTCTTT
TTTCTCTCTCACTTTCTCTTTCATTTGGTTGCTCCATGTCAAGTCACATGGTATGCAGCC
AGATTTAAGGCTTGACTTCACTGTTCATa
>NODE_73_length_268_cov_3.544776
AGCTGTTTCAGAGCATGAAAACAGCAATACTGCAGTTCTGCAAAGACAATGTTTACAAAC
ATGTTTTGACTTCACAATGTGTTCAAATATGATAAATATGAAGTCAAAAGTTGTTTCAAG
AGACTTTGTGTGATATAATTCAGTCAACACACTATGTGACAAAGGAGGCCTTGTCATCGC
ATGAAAAGCTGTTTCAGAGCAGGAAAACAGCAAGACTGGTGTTTTTAAAAGACAATGTTT
ACAAACATGATTTGAGTTCACAATGTGGTCAAATGTGATAAATATGAAGGCAAATGCTGT
TTCAAGTGACTTTGTGTGATATCATTCAGTGAACACACTATGTGGCAAAAAGGCCTTTAA
AGCGCATGAAAAGCTGTTTCAGAGCATGAAAACAGCAATACTGCAGTTCTGC
>NODE_74_length_683_cov_11.843338
GTTTGTTGTTTAATTATCCAGATTCTTTTTTTTTTACCTTGTCACCATTTGGCCCCTACT
GTGCATTACCTCAAACTTCAGTACAAATGCAGAGAAAAACTCAGAAATTCTTGCTCAGCA
ACAGTCCATTTGAGCACAGTTCAGTCAGGTTGCTCTCAGTAAACAAGGCATTTTCTAACT
CGGCACCCAAGTCCATTATAAAGTCAGGGTGTCGTCAAGGAAGGAGGGGCGAGCCGAAAT
GAGGGAGAGACACAAACGGAGCACCCAGATGCAGATTAGGCTGCAGAAGATGAGGGTGTA
AAAGGGATTTAATGGTAGGATGGATTAGAGAAATCCTTGTAACAATGTTAAATAATTATG
GTTCCAGCCGAGATCAAAGCGCCATTGATTGAACCCCTCAAGCCTTCAGCACACAGAGTC
TTGGAAAGCAAAGATTGGTAAACTAGTGCTCAGACCACTCCGGCTGCTCCAGTTAAATTG
GATTGGAAATATTAGGATATAGATGAATCCTTCAGGAGGCTTTCGCAAAGCTTTTGTCAC
CGGAAATGTAGCTTGGGAACGGTATGAAAGGTTTGATAGTGTACTGTCTCGACAGAATCA
TAAGACGAGGGTGTCGCAGCTGTCTCCACTGATACCTAAGCGTTTTAAGTAGACTTATAG
ACACACTTGACTGTTATATCAGCAAACTGAAAACTTTCAGTGCAGGCTTTCATTCAAGGT
TTTATTTTTTTCCCCCTCCTTCGTCTTGTAATCAAGAAATTTGGACGTGCATCATGGCAA
TTCTCCCGCAGAAAAGGAAGGTTTTATCTCGCTCCTCCAGGGgttta
>NODE_75_length_310_cov_7.170968
ACATTGGCGGGTTTGCTTGTGTGTCTGCGTGCGTGTACATCTCCATGAATTTGCGAATGT
GTGTGTTGTCTGAAGCAGCCCCAGGGAGGGGCTCTGACATTGAAGACGGGTTAAATCCTG
TTTTACATTCAAGTGGCAGGCCCTAGTTCATTAGAGTGAGGATCATTCCTCCTCAAGACC
AAAGGAAGCGCATACTAAACAAGAGCAGTTGTTGGGGAGAAAATGCCATTGTACGTGCAA
AACCGTATGTACTGTATAAGTGGGGGTGTGTGCTGATGTGCTGTCAGTGGAGCTGCAAAA
TAACCTTTCTTCTTTATCTCTTCATTTCTGCGGAATAACGTCTTTATACAGAGAAGTAAA
GGTGCGGGCTTGTACAGTTGGAGTCATTGTGCTGCTATTTGTGTGTGTGTGTGTGTGTGT
Gttggtgtgggtgtgtatgagcataagtcatggc
>NODE_76_length_653_cov_14.122512
CACATTCGCACACCTAACCTAACTATTCAGAACCCCTAAAGAATTTCAATTTCCTACACA
AGATACCTGAGAAACATCTAATTACACGACTCAAGAATGATTGAAGGCTGTAGTAATGGA
CTGAATGGTGACGCGGTGAAACACCTTGTTACAAACAGTTTCCTGGATGCCATCAGTCAC
ACTGCAGCGGGGAAATACTACAGCAACAGGTGAGACAGTATACAGTCTGAGGCGCCCAAC
CTCTCAGTGTGCTTTAACACACAAAGTGAGAGAATCCAAAGGGAAAGGACGAGGACAGGG
ATGAGAGCAAAGGACGTGGGGATCATACTGCCCAAAAAATGTTTGCAGACTGGATACTGA
ACACCGTTGTTGAGGTTACTATTTATCTCATGCCAGCCAAGTTGGCACGCACATCTGGCG
CTGGGTACTTAGTGCAATTATTTATGATTTCCTCCAAGATTTAAAAGCTCTTCGCCCGGC
CTTGTAATGCAGTAACTGATTGCACTGCTAATGTAATTAAGGGGAGATTATGATGTCCAC
GTGGCACACCAGATGGTGGCATTCACAGCGATGGGGGAAGGCACAACTGGCACACCACTG
CACAAGGGCAGTGAGGCGCAGTCAGTCGGAGCAGTCCAGACTCCCCACCAGACGGAGGAA
AGTATATGTGTGCATGCGTGTGTGCGTGCATGTGTGTGTGCGGCGTGCTTGCACAGATGC
ATGTGAGTGTATGGGTGTATATTTGATGATAAGTTGAGCGATAAAGTGTAAGCTGATAGA
GATGAgcaaaataccat
>NODE_77_length_465_cov_7.354839
CTTGCTTTATGGGCTGCCGCATGTATCTTAAAAACGCCCCCGCGGCTCCGTGAGGAGCAG
AAGCGATGTTCACATTGAGGTTCATGGAGTTGTAGCTGTGGAGAGAAGACGGTCCATAGT
GCTCTGGCCTGTGCCCGAAGTGCTCTGGCCTGCCGTAGATGTCCCCCGGTATACCCAGGC
GCATCTGCCCATTGAGGGCATGGTGGTGGTGGGCACCTGGGGACGCCTGGTCGTGAAGTC
CAGTGAAAAGTGAATGGGCCCCACTTTCCGTGTGCCCATAAGCACCTGTTGGGGAGATGA
ACATGCCATGGTGATGAGGGGAGGAGGCGGAACTATGCTGGTCGCCAAGTGCATGCATAG
CAGAGGCTGAGAGTTCTCTCCTGAGGATGAAGTCCCTGCTGCTTGAGTAGCCTGAGTGGG
GGTGAGCCACGGGGAAACCAACTGTGGTCTGAGCAGAAGTGAAAGATGCCGCGGTCTGGG
CTTCGGGATGGCTCTGAATGTGCTGAGATGGGCTAAGTTTGAGAGCATTTGTCTGTGCCA
TGTGCTCTGGTCCAAATGGAGTGAGTGCCACTCCGGGGTCGTTGCCCAGCTCCCCAGGGT
GGAGGTGGg
>NODE_78_length_573_cov_9.397905
GACTGGAAAAAAAAACATTTGAGACAGCAACGAGAGAGAGAGAGAGAGAGAGAGAGAGAG
AAGGAGAGAGAGTAAGTAAAGAAACAACAGAGCAGAGGATATTTGTAAAGAGCAAAAGAA
GAGTCAGAAAAGAAGAGGGATAAGGAAGAAAAAAAGAGAGGAGAAAGAGAGAAGGGAGCA
AGGGATGAGACGGCTGCCTGGAAAGACGATTAGTATTCATGCGGCGTGGCGCTCCAGAGA
GGATTAATGGACTCTGATGCCTAATATCCTGGAGAACAATTAATTTGCCCACAGTTTTGT
CATGGTTGAAAGTCAAATGCTGGAACAGATCGATGCGCACAGCCGCCAGTGAAATCGCGG
CAGCCCCTTCTGCCAGGCGCAGAATTTTAATTTCATCATCATCATTTTCCCCGGCTGCCA
CCCTCGACGAAGCTGTCCCTGACATGGCTGAGAGGGCTGCCACATCCCGACAGGCATGGC
GCGTACACACACGCACACACGCACACACAAGCACACACACGATAAAAGCACAGTGAACAC
ACAAACATGCAGCACACACTTGCATATACACATGTTCAGTAAAGACAGTCTTATGGCTGC
ATACACACATTCCTCTGAGCACAGGTAGAAAAGGACAAAAATCAGCACTTGCACACAGAT
GTAAAATCCCTATGCTATACACTTCTGCATCAGTCACTGATGTGGGAtgtgtgggta
>NODE_79_length_761_cov_10.005257
GTTGTCAAACACAATTTAGAATGAATAAATCATATTTGCCTGTATACCAGCGGACACTTT
TACAGTGGGCAGTCTAATTTAGTATTTTGGGCTGTTCTTGTTTCTTGTTGTCCTGTGGCG
GGCAGAAAGGCTGTGACTCAGCTGTTTGCATGCAACATTTGAGAATAATGGATGTGAAGG
CACACCAAACACGGACCTTTAAAAATGCATGAGCGCCCCCCAAAAACCTCCCTCTCCCTC
CACAGAATAGAGCTATCACTGGTGCCTGTTATCTCCCCGAACCCCCAGGTAGAAAATGGT
AATGATACCACTTAACATCGCTGCACATATGGAGGGAAAATGGAAATGCCAACAGCACCT
CAACTATAAAGCAAATCAAATTGAAATATTAATCCGCTGATTAATATAACATTATGAGAG
CCCATTCTCTTTGTTGTTAAACAACAAAGGGTTGCAAAATAAGCAACTGCCTAAGAGGTA
AGGGGTTTAAAAGAGTCCCACAGAGGTGCTGAAGCCCCTCTCAAACATCATTACTCTGCA
TAATGTATTCCCTTCCACAGTGCTGAGATTTGATATTGATGTTTACTCATTTATTTTTTA
ATTAACGTTCGTTGTTAATGAATTCTTTGATGAGAGGCATTTTGTAAATCATTATCCTTG
GAAGAGGAAAAAAGGGATGCATCGCTCTTGCCCCTTATACTCGTGACAGAAGAAAAAATG
CGAGGTGTAAGGGGAAAAAGTTGCAGCAGAGAAGTAGGGTCATTGTTTAAAGTTTGTTTT
TTGATGCGTTGATTTTTTCCTCCCCCCTCGCCTCCCgtgttgctgcctttttttttgatt
gcagcgtatctacggggatgagcgagtcgacagggactcgtgcgggagctctgtgtgcca
gagag
>NODE_80_length_409_cov_14.960880
ACCCCTGCATAATAGGACAGATATTTCAACCCATCAAACAAGACATATGTTGCAAAACCA
AACCAAATCTAATGCCTTCATTCTCATTGCAGGTACACATACAACAAAATTTAAAAGCTT
GGGTGTGAGTTAACTTTGGGGATGGCAGAAGCAGGATACTCACCAACAGGCTTTTGTGTT
TCAAGGCTCTTTCCTTTGTATGTATCAAACAGGTTGAGAGACGCATACTTGGTTTTGCCT
TCCTTCCCCTTTGCAGTTTGCCCAGAGCGCTCTGACATTGCGCTGTCCGCTCATTGAGTA
TGGTGAGCCCTGAGACTGTGGGAGAAAGGAGAGAGAGATTTGACACCAGCTATACACAGA
AAGTGAAAGTGTTGACTGCACAAGCATTCAAAACAACTAAAACAGAAACAGTTTCACAAA
TGAAAATAAACACAGGATTTGACTCATCTCTTGGCTGAGGTTAATATAATCAAGCACTCC
TGGCGTAACTTACAATAAAACAATTTAGGATATTACAAAACAGGCAgtgttcagaaatat
atttaagacatgc
>NODE_81_length_577_cov_9.192374
CCAGTTTTCTGTTCCAGCATTGTGTTTAACAGGGGAACATCACCGTGCAAGCAAAATGGA
GCGCTGAATAGTAATACTTTTCCTCTTAAACGCAGCCTGATGGAATGTTCTCAGTGCAAT
AAATTTTGCCGAACACATTCTTTACCAAAAGCCAGATGCACAAGACAGGATAAAGGGACA
GCAACAGAGCGAGGCATTTAATGCACGGCACCGAAGCCATAACACTAAGTAGATGCTGCC
CACTTAAATCTTTACATTCTTCATTCACTTTAGCTCACCAAACACGACAGTCCCCATAGG
CGAGTAATGAATAATCATTAGCAAAAGGTCCACAAATTATTGATGTAAAATAAGCAATGA
TTCTTTTTTTTGTTTCGCAATTTATTGCCATTAACAAGTAACTTGCAATCCAATAAATGT
CAGCATGGCTTTCAGTTAATTAAAGGGAAAGATATTATACAGTAATGCAGGGTGGCGTTT
ATATCTCGATTTCCACAGACTGCAATTTACTGCTGAGCCTTTATTTGAAGGGACCCACAA
ATAATGGCTATTAAGCCGTCAGGGGATGGACAGGGGATCACATTAATGAAATTAGATAAG
GCGGAATGGTGATCTACACAGCCTGGACTCTGGAGACACACAAACCCGCACAGACATGCC
GCACATGAGCATGACAAATTAGGACTGCATACTGTTTAGTTTCCTTTTTCCGTTTCGTTT
t
>NODE_82_length_145_cov_31.475863
CCCGGTAGAATCATAATTCTGGCAAGGGGGAGCAGTTCTAGGTGTGGGTGCATGGGCCAC
AGCATTAGCTCTCTGAGTGAAATATATGGCAGTGACGCCTCTCGGCCCCATCCACAATCA
ATTGGATTCTTTTCCTTTAATATTTACTTGCAGCGATGAGATGCTCGTCTGCATGGTGAT
GAACAGTCTGCCACTGGCGTTTGAAGGTGACCTGTCAGTGAGTATGGACAAATCTCTCGC
TCGCAGAAATGTAGAAAATAAATCATTAGGGGCAGGCAGTCAGACAGGG
>NODE_83_length_913_cov_7.800657
ATGTTAAATAATTCCGTAATCACGCTCTCCTGTAAGTCGGTCCTTATTTTTCCGTAAAAT
TACTAAACTCCTCCGTTAAAAATAAACATGTGAGCAGAAGTCCGGGGCTCGATGAAGAAG
ACAACACACTGCTAGCTGTGTTTCATGGCTCTACGGTGCAGAGCAGGCCATATATCTCCA
GCGTATTATCAGGATGACTCCTGCTGGCCACCCTGTCACAGGAGAGTGCTTGATATAAAC
AAGAGATTGCTGCGACACCCAGTAATCAATATTAGGATGGTTTCAGTACCAAACATCATT
TGTCTCTGCGACCATTCCTTTGACCAAACGAAGCATTAATTCAAATCATAAATCTGAGCT
GATTTAAATCCGAGGAGAGTGAGGGAGGGAGAGAGGCCCCTGTCTGACTGCCTGCCCCTA
ATGATTTATTTTCTACATTTCTGCGAGCGAGAGATTTGTCCATACTCACTGACAGGTCAC
CTTCAAACGCCAGTGGCAGACTGTTCATCACCATGCAGACGAGCATCTCATCGCTGCAAG
TAAATATTAAAGGAAAAGAATCCAATTGATTGTGGATGGGGCCGAGAGGCGTCACTGCCA
TATATTTCACTCAGAGAGCTAATGCTGTGGCCCATGCACCCACACCTAGAACTGCTCCCC
CTTGCCAGAATTATGATTCTACCGGGAGCCTGTGTGGCTGGCTGTGGGCTCAAGGTTACA
ATTTAAATTGTAAAAAGATAAAACAGTTTCTTATTAGCTCCATTGCCACAGCCTTGCTGT
TGGTACTCACATTTATCTTTATTTCTGTGACCTCGCAGGCTCGTATTCTCTTTTTTACAC
ACTCCATTCTCTCGGAGTGATGACCTCACACTTTATGCATTTTGCATTGTTAAATCTGCT
TAGAAACACATCCTGTTTTCATCTTGCACACCATAAGCGCCGCGGTGTCAAGTATTACTG
CAGAAATGTATTCAGGAGTCAAGTCATTTattacagtaagtgaatcaaaacctcaattta
gcaaccaaagctgcggggattacatttggtttataat
>NODE_84_length_554_cov_5.377256
CTGCAGTAGGGTTTACATATGCTCTCTCCAAAACACACACACTAATACACAGCAGGCGAC
CGTCGGCGAATCCTTCCATCATTCCAGCGCTGTAGCAGGCTGCGAGTCCAGCCAGCCGGG
ATCGGGGTCGTGGTGTGGCTGGCCAGGCGCCAGGACGTGTGCAGGGTCTACGCCATGGCA
CTGGCCCTCGCAGGCTGGCAGCATTGAGAAGCGTAAAGGCATTCAGTAGCGTGAATGTCC
CTTTGTCTCAGAGCAGCGTGCCAGGCTAGCTCTAATGAGGCAGCTCTTTGTGGCAGGCCT
CTCAACATCAAGTGGGCTGGTGGACTCATTAACCTGACTACTGCAAATAAAGCAGGCAGG
CACAAGAGACGCCTATGATAGCACACTTAAGGCCCTGCTGAATCCCTCCACCACCACCAT
CATCCCTCCACCTCCTCCCTCTCCTCTTTTCCCTTCAGTCTCTCAGGCTTCCCAGGGCTC
CTCTGGCCTATTTCAGGTGTCCCAAATAAGGGATGGGGGGTGATTTCCACTTTCCTTATT
CTGTCTCCTTCTTACCTTGAGCTTTAATCAGTTTTTGGCTCTGCACTGTAACCTGGTTTT
TGCTGAAAAATGAATGAACTAGGTTTGCTTGGTCCCATGGAGCAGATGTAGTCAGTTGTT
GCAAGGGCCACCTActtacaaagcatttcagaaaatat
>NODE_85_length_660_cov_11.846970
CCACAAATCAAGAGGGCAAAGTGAACGGCATGGGACTCACACCAACTTTAACGAAATTGA
GTCTGGTTGCTACTTCTGCGAAGTTCACGGCCAAGAATTTCACATGCAGATGATATACAA
CAAGGAAAATGGGGAAACAGAATTTCTAGGTGTATCCTGGGTGCTGAATTGGTTTGATTT
TGCAAACTCATAGCCAAACTCACAACAAAACATGACAAGCCTTTCGAGGTTTAGTGGCTG
CCCTCTCTCTTGCGTCAACCCCGGGGAGAGCAATACTGAACCCAGCGTGGTGCTGCCACC
TTTGGCAGGAGAGCACATGGGACACCCCACTGGCAGTTCCTTAAAACTCTGCCCCTCGCA
CAATTTGCGAGACTACCCTGAGACGAGGTCCAGTGCATATGTTGACCATTCGGTTCCCAA
TTTTTCAGACTCTGGATACCCCAGTCACCGTTTAGAGCACAGCCCTAGGGGCATTATCAT
TGGAGCCAATCTTTCTGGAGCCGGCATGCCACCCGTCACTGATCAACTGGCATCAAGAGC
TAACCAACATGGCGGGATTGGAAGGTATCGTGACTTCCCTGGCTGCAGAGACAACAGAAG
CCATACTTTTTTCACAAGTTATCAGGAGCAGGCCCACGCCTCCGCCGACGCATCCCGAGA
GCTCGGCAGCCAGATGATGCTGGGGCTACCTGGCGACCTCCTCACCCGGACTCACCCCTA
TGGCCAAGCCATCAGCCCCAAGGGAAACAGCCAGCAGCTTGTCACACAGTTCCTGGGTCT
GTACAAACCCCTGAACATGGCAat
>NODE_86_length_439_cov_10.419134
CTAAAAAGAAAGACAGCGACGACAGAGAGGCTTTCCTCACACCGAAACCATGTTTAACCA
TGCTGCAGCTGAATTTACAAGGGTTTAATGGAGGACATTTACACAAGGTGTGCAGGCGAC
TGAGATGCTCCATGTGCCAGATGAGGGCAGCCCTTAGGAGAGCCAGAGGAAACAATGCCA
AATCTCCTCCCCCTGCCCTCCTCTCTCCTGCCCCTTTTGGCACCCTCCCTTGTCCTCCAG
TGAGAGGCTCCAAGGAGGGGGGGTGGGGCCGGGAAGGTTAATGTGCCCACTTTGATCTTC
GTCAAGGCACACTGAGTAAGAATTAATTTACATTTCAGATGAAAAGGTTGACAGTATAAA
AAGGCATCTTGTTTCTGGTATGTGAGAGCTGTGTAATAGGCCAGGAATTTGAGAGAGGAA
GTCGTGAGGAAACAGAAGGGATAAGCCCCTCTCTTGCCTTTACTGGGAAAGAGATGAAAG
GAAAAAGGGATCTCAGTATGCACTGTTCTTCTGAAACATGGGGACCAAATGCTGCCCAAA
CTTTCAAAAGCTTTTCTGTATGCATTATTAATTAATTATTACT
>NODE_93_length_602_cov_9.039867
ATTGCATTGCATAGCAGGCCTATTCGCCGTTGTTTTCAGCCATATGTCAACATAATTCAT
TTCCGTGTGTGACAGCTCCTTACAGTAAGACATGGTGGGACTACTAGTTCTCAAAACCAT
GTTTACATAACCAGGAGCCTGTGCTAAGCGTTGTTTTCTGCTCTACCTGTAAAATCACAC
TGTGGTAAAGTGATGCAGGTCAGCTTATTCGAAGAGAAATAATTTACTTGTAATTTGACA
AGTTGTTTCCGCAAGTAGTGCAGATTAGGTTAGATAAAATGACAATATTTTTACAAATGA
GCTAAGCGAGGCATAGGAATAAGCACCTATGAGTGCAGAGACAACACTTTGTCATCATGC
TTCTCATTGTGACATCTGAAAAGACCCACAGGTGCTGTAGAAAGTGACTGTGTTGTCATA
TTTCATTTAGGCATCCTTCTGCAAAGCTGTAATTGCCTAATTAGCTTGTTAATTAGGAGA
TTAGCATTTACTGATAGAGTGGCTTGCTCTGTTGTGATGAGAGTAATACAGATTAAGTGA
GAAGTTATGGGTGCATGAGTTCACAATTTTGCCGTCCACAAAGGGGTCACAAATCATTAA
AAGATTTGTGAAATTGCTGCGAGTGTTGCATCTGAAGATGACGCTTGTCTCTTCCTTCCT
TCCTTGTATCAGAATTGGTGCTGAGGACGGTGAAAGAATGTAGAAGGCAGCTTGTCACAT
GGCAGCGAGATCCCTCCTGGTCTGAG
>NODE_94_length_263_cov_6.133080
CGCGATCGCACTGAGCCTACTCCCGAGTCTCTACGACGTCAGGAAGTGGGACAAACCTGT
GATTTTTTGCTGTATCTCGGGACGGGAAGGTCGTAGAGACTCGGGACTGAGACCGGCGTC
TTCAGCATAGCCAAATTAGGTGGGTCAGGTGGAATTTCCAGGTGTCTAGCACGTATGGTT
CCGGAGATATTGGCCAAAACGTTCTCCCATTCACTGACAATGGGCAGTGCATAATGCAGC
CAGGGTTAGGGTTAGGGTTTGGATTTCGGCCTGGGTTTGGGAAAACGGCTAGTGCTAGAG
ACATGAAACTTGTGTCTACCCCCCCATTTGCTGCCGCCGCGATCGCACTGAGCCTCATCC
CGAGTCTCTACGACGTCAGGAAGTGGGACAAACCTGTGATTTTTTGC
>NODE_95_length_488_cov_6.690574
ATTGCACTAATGATTCAACAGCAATAGTTAAACACCAATGTTGTCCATATCCGTTGGCCT
CCCCCTATTAGGGTTTAATAGTGAGACTGAGCTGGCCAGAATTTTTGTAGAGACAGGAAG
CAGGCACCAGTGGATTTTTTTCTACTTTTAATGTTTTTTTGTTGTTTGTTTGTTTTTGTG
GTGGCTGCTATTTTTTGTTATTGTGTGTTTACTGTATGAATCACTATATGAGCTCCTAAA
CTAATTAAATTCCTCTGTGCATCGGTAATGGGAAGCTAAGAGATATAATTGTTGTCATTT
TCATGCCATCCTTTTAATTACTTTCTGGTTCCATTTCATTCCATTTGAATTGACAGCCTG
ATCAACTTTTAATTGCCAGTTTTTGCAAACAGCTTATCAGCCTGTTCCAAGCCTGCATGC
AGAGTACTAAATGACCTGGTCAAACACACTCACAAACACACAAACACGCAGCAAATCCCA
GAGCAAATGGATACACGTGCACACTGAGCACACACATGCATACCAACCCTCCGCACCAGA
TGCATGGTGGAGTTTGACAGAGTGAGATGCGGATGCAGCAAACAGGAGGCCTATTCATTT
CCCTATAGAACAGCAGcagcaggaagaagagg
>NODE_96_length_561_cov_7.046346
ATCTAGAGCAATTGTTTTCTATTGGGCATAATGTGTTTAGAAGCACATCTTTGAACTTCT
TTCACACACACTCAAAACTGTATGACCAGCAGATACATCAGTTTACTTTACAGTAGAAAT
ACTTAAATTAGCAGTATACTTTTTTAAAAACTAATACTTACACACACACTGTCAATTATA
CGTCCACTGAAAGGATCATATGATTTAGTTCTGATTGTTCTCTTCTGTAACGTCCAGGAT
CTGCTGGCCTGAGATGAACTTGCGATTACAACCTGTTGTAGTCTAGCTGAGCTGAACGCC
TCATAAGTGGAGCTTTTGCTTTTTTATTGATCTCTTTGTTTCTCATAGCTGGAAGGGCAC
AATATTTTCTCCAACCTGAATTCCAGCGAGTACGAGCAGGTGCTGGAGATCATCCGAAAG
GCCATCATTGCCACGGACCTTGCCCTGTACTTCAACAACCACCAGCAGCTGTCGGAGCTG
CTCACCTCGGGTGTGCTGGACTTTAACAACCACTCGCACAGGTCAGACCATGACTCACAC
AGGTGCACAGGTCAGGTCTGCATTCAAACCAGTTCTCATAGCAGTGAATACAGAGAAAAG
CAAACCTGGCGTGCATGAACAGCACATTGAGTTTCTCCACATGGATATAACGAGGCTTTG
CTCCCCTCCAGGGACCGTGTGATTGGTCTGATGATGACAGCATGt
>NODE_97_length_443_cov_6.593679
CCTGTTGAAATGTGCATGTAGTATTGTTTAGCATCATACTTATGCTTTATAACCACTCAG
CCTACACCTTTTGACTGTTCCTCAGCAAACAAAGTTTTGCCAGTTCGTAAAAAAATTCCA
GTTACTGTTAAGTCCCCTGCTGAGAGGGGCCTGTTTCAGTGGAAACAGTTAAAACTCTCA
AAACACAGTACAGAACACATGGAGTTATTGGGTCTGTTCTGTTGTGTAAGTAAACATGTC
GAGGGGTGGGCTACTTTTTCATGGTTCAGGGGCCCCAACCCTCCCCTCACACAATTAACT
TTTCCAGTGTAATGAGATGATTGATATGCTGGAAGTGTGTGCTTTAAGGAGATATTAATC
ATTCCCTCTGGTAATTTTAATCATGCGTTCCATCATCCCCAGCTGCTGAGGATCACCTTC
CTAGCAAACAAAGGGCGGCCACCCCACTTGCATAGTCATTCTGTTCTAGTTTAACTTTAT
TTTATGCTGGTTCCTCCCATCTGTTCGCACAAGCCTCCACAGCCCACGTTGCACGTTGAC
AAGCTGGGGAAGCAGTgtgtgggtgggtgattgtatgagtgtgtctg
>NODE_98_length_905_cov_8.478453
ATATTTTAGTATTTCAGCACAATACTGAAATAATAGAAATGTTACACTGAATAAAGAGTG
CTTCTATAAATAACTCTCAGAAAAGTTTAACAAATGAAGACAGTTTTGGATGAGCCCTGG
ATTAAAAGCACACGCTATGAACCTAAAACCAGCGTTCCCTGGCTGAACATTATATCTAAC
ACATGGCTGTCAGTCACTGCAGACCTGTACTGAGACGTACTCAAGGTCAAATACCTGTCG
GAAGGTCATGAACGAACAGGATAAAGAAATATGGTGGAGTCAGGGTCAGTGATGCCCATT
ACCTTTCCTTTGTCCCCTATAAATGAGTATCATTCACCTGATTATCTATTATCATGTTAT
TGGACGTAAATTTAACAAGCTGTTGAGAGCGCTGGAAAATCAATACCTTTTAAATGCTGT
TTATGTGTGATTAACGGTTAATATCCTCACAAATTATTTAATATAATAAGGTCATTTGTC
TTTCACATGAGCCCGGTACCCTGCAAAGAATAATAGAATAATAAATGAGGACACTAGTGA
AGAGGAGATTTCTGATGCTTTCCCCGGCTCCGTTTTATTACCCATATCCTCTTTACAGCT
ACAAAGCTGCACTATGGTTATTTTATGCAAGTCATAAAATTAGGCTGAGATGGAATTAGC
AGACTCGGGGCTCTTTATAGGTCAAGCCGGTAGTTTATGAGCCCACGACTCCCTGGCACT
ATTGTCAGGAGGCTAGTTAGAGGGGTCTTTAAGCATGATTTAATATGTCCATGCCTTGGA
AAATAGTTAAATAGCTAATTAAATGGAGGAGTTAATTTACATATTAATTGACCTTCCAGT
AATATTTATATTGATACCTACATGAGGATCCCTTGTCTTCATTGCCTTTCATCATAGTTA
GTCTGAGCAAATATGGTGTAACTTTTTTTGTTTAAACTCAAGTTTCGTTTTATTGTCGCC
AGAgaggcgcagtgtattcccttccatgtcaggcacacagctggctggggttttgtgtgt
tgagggctccttttgttgtcggataatgg
>NODE_99_length_493_cov_9.237323
CTACTTGGGGGTGGGGGGATGTTGCTTATTTAGTCTGGGATGATGTGCACTGTCTCTGGC
TCCAGAGGCTGCCCCTCTTCCTGTTTACCTGGGAGTCCTTTGGGGTGAGGTTGAGCTGAA
AAGCCCAGTCGGAGCCAGTCAAAGGGAGCGTGGCGCAGTCTTGACCCTGGCGCTCCACTC
ATTGTGTAGTGCAGCGGTGTAATGAGGCCCTGTGTGGATATTGATATGACAGAACAAAAG
GCCAAGGTGCAGTAAGGACAGCAATCCACACGTTTCACACCATTTGTTTTTCACACCGTA
TCCATCACATTAATGGGTCACCTTTCTGTGACAGCTCATGATTACCTGCTTACCCATGGA
GAGAAAAGGGGGTGAGAAAGAGAGGGAGAGAGAAAGCCTGGTAGGTGCAGAGACAGAGAG
ATAGGCAGGAAGATAGGGAGCGAGGGTGCTCCGGTAGTGAGGGCGAAGGGTGAGTTGGGG
TTGGAAGGGGGCTCAGGGAGCGGGGGGATGGGAACCTTGTGCCATTTTTTTATTCTTTCA
TGAAGATTGGCTCCAGCCCTGTCATCATCCCCACCGAGTGAATTTATGACAGGTCAGCTC
TCCATGTAGTCAGCTGATGGATGGAGAACATCCAAGt
>NODE_100_length_522_cov_6.214560
CGAGTGTCGCGACCTCAGAGTGCACGTCTTCAGTAGGAATGCACGACAGTTTGTCAACTG
TACATGCAATAAAGCCTCGCAGTCAAAGTGACATGAGCAACGTCGCACATTTTAAACTTT
AAATACACATTGAAAGTGCAGCAGCAGTTTCAGGTAATCAGTGATTAGTTCAGGAGTGTA
TGAAGGTGTAAATAAAGGTTCATTGTAGCCTGAACACGCTCAACGTTAGGAGTTGATTTA
TAGATAGAAAATATACTGTCACAGATTACTGTGAGTTAGAAGAAGTGTTTTAATCGGCTC
AGAACGGGTCTTCAGGGGGTGACTAAACACAACACTGTGTTTTTTTGTTGTTGTTTTTGT
TCTGATTTACCTCCATGCCCAGCCGGATGTCCTCCAGCACTCCGTCCACCACGTGGATGC
CCACGTCCTCCTGGTAGGCCACCAGGCCGGCCAGCAGGTTGGCCACGCAGTGGATGCTGT
TGTACTTGACGTTCCAGATGTTGACCATGCAGCAGATCAGGTAGCTCTTCACCTCGGGGT
CCTGCCAGGGCAGCTTCCGCATCTGCCGGAGCACCTTCTCCGTGGTGACCTTGGACAGGT
CTTTGTAGAGCAGCTTGCGGATGTATTCCTGCAGCGGAGGCCTCTTCTTCTTCACCGTCt
tctcca
>NODE_101_length_826_cov_11.767554
AGGTAGATTCATAATTTGTTTGTTTTGTGATTGTCAACTTCATGTTGATTTTGCTTAAAA
ATATGTCTTTCTTTGACAGGTTCATTCCAAAGAGTAAAGAGGCACAGACAGATTACATAC
ATAAAGGAAATGTAAGTAACAGAATATCAATGAGCATTTCTTCTGCTTTCCTTTAGCCGT
GTATGTAAAATGCTGCTCCTCTACAAAGCAGCTTTAACCCAGATTATTCTTTGGGAATTT
TTTGAGTCCTTGAGACAAAAGAGTTCTCTTGCTCCAACCTCCATCTCAGCGGAGAAGACA
GGGTGGTACAGGAACGAGAGAATCAAAAGGCTGGAAATTCACGGCTGAGAATAAATGCTC
GCTCTTCCCTGAGGTGATTTGTCTTTGCGCTCCTCTTTCTACAGATGTTAGACCCCTTTT
TTAGTAAAGACCTGAGGTTCTTTGGTAGCACTTTGATATCCTGCTCGGATTCAATATGTG
AAATAGAAGAGCCACTCCGTGACTTGGAGCACATCACAGTCTTTGAAGTCTGATCCAATT
TTTGCTGCTCACCATTTGATGTTGAAAGGATGAAATGAGGAAAATGTACAGTTTTTGCCA
GTAACTCTGCTGAGCATATGTAAGATTAAAAAAGCAAAATCCTTTGGAGGATGTACTTAG
AAATGTTAAGCAGATTAATACTTTCCTATAGCTCTTTTATTCAAAGATAAAATTAAATAT
GAGAGGAAGTCTGTATGTGCTGTTTTTTACCCTCACAATTAAGTCAGTGTGGTGCTGTTT
GCTAGGAGGTAGGGCTAGTAAAGGGGGATATGCAATTGCATTAGCATTTGATTAACATTG
CAAAGCACATTAATGGGTTTGAGTTATATGAGTGCCAAATTGTAAATTGTAAATAAATGA
ATACAACATCTACATGACTAAATTGAAAAAACGCATTACAGAGCTTGCTTTAACTTGTAT
CTATTCATCc
>NODE_102_length_541_cov_8.855823
TGAAATACCTTGTGGATGCCCAGAGGAAGGCGCTGGACAGACAGATGAGCAGATAGGTTT
CCTCTGTCCTCTTCTCTCAGGCTGCCTCCTCTCTCGGCGTGCTGTGGAGAGTGACTGCTC
ACAGCCCGCCTGGCATATCTAATTAGAGCCAGGCTGTTGCCACTATCGGGCAGAGGATCT
ACCTCTCCAATCTCTCCTGACTCAATCTTCCCCATCTCTGATTTTCTTTTATATTTATGC
TGGAATATTTAATTGTAGACAAAAGGTTACTCTGGGCTCTATTCATCGCACACAGGCAGA
ATAATCTCCTTTAAAAGGCTTGACATTTCAGGCTTTTCAAAAGGGGCTGAAAAAATTATA
TCCCCGCTTTTGTTAATCAATGAAGTAGAACTCCCCCGAACAAAAGAATTAAATTGCTTG
GTTGGGTTAATAAAACACACAGAAATAGCAGCTTCCTGTGGGCTTTTGTGCCTGCCACTG
GCTCCCCCCATATGCAACCAGCACTGTAATTCCATATGATTTGGGGGGCAAAACTCTCAT
TTCTCCACACAGTTGGCTTTTTAAATCCTATTGAATGAGCAGTCTGTGAGGCTGGCTGAT
TGGGACCTCTTGCCTGAGCCTGGCTGCCTGGCCAGCAGAACAGGCTCTCTCCATTTAAAT
ATgacttccactaaggagagacagc
>NODE_103_length_384_cov_16.132812
GGGCGTTTCTGAGCAAAAGGGAACAAAGCGACTAGTGGAGAGGCTCTTCCAGTAGTCCAC
TGCACTGAGAGAACTTTTAGTACGTTTGTGCTTTGTACCAATATATCAAAATTACAATAT
AAAAAAATCTAAAAGTCAAGAAAACTGAAAAAAATGTCTGGAGGGTTGGGGGACGCTCTT
CCCTTATTACTAGAAACAGTTACTCGCTATGCATAACCTAGTTAATAGTTAAATTTGCTA
TTGCTTTTTTCTTGTCTTGTTAAAATGAAATCTTTAGATCTTTTTCAATAAAGTTTAGTC
TTAATAGAATGTTATAAACAGTCGTTCTGGTTCAATATAACCTGTGATAAGTTTGTGTAG
TTCTAAAAAGCCACTCCGTCCACACCCTCCCTCCACTTACTACCGCTTTGTGATGAAACC
TTATGCAAAAATGTGGGTCTGAAAGCATAGTTTTCAGTTTTCAGTGAACATTTTATATAA
CATTCAGCTCTTGGAGGCTTGAGCGGATAAATTAAAAAAAAAAAAAAA
>NODE_104_length_917_cov_10.780807
GACAGTCTAGTTGTAAACTATTTTTACCAAGTTGGGCGCTGTGATTGCCTTGCCACTTGA
GCTTCTCATTGTGGAAATGTGTCTCGACAATGACAACTACATTTTAGCTCTTGTTCCCCC
TGATCTTCAAATCAAATTTACACTGACTACTTTGATATGTGCAGAGTGAGCATTTACATC
CCTGTGGACTGTGAGAAAAATAAATAAACCAAAACTATCACATCCACAAACAACTAACAA
CAAATCTGACATATTTACCATAACAGCCGTTCTGAACTTTGCTCTAAATGAAACACATCC
ATAAAATAAGTGTTTGTTCTGCACCGTCCTTTGAAGTTGGATTTGTTTTTGCTCTTTAAT
GATTTCTTTCTTCTGATGATGATGGAAGCCGTGCTGACACCTTCTTTTGCTTCATCAAGT
TCCGCTGCACAATTACATGAATTTACTTTCAATAAATTACCATCTTTGCATACATCAGTC
AAATCATCCAGCTGAGGCATTCGCAAACAATATGCATTATTAATTTCATTGTCAGTGTTT
ATTTGGTTAACTTGTAACCGACTTGGACAGCCCATTGCCTTGATGATGCATTTAAAAGCA
TCAGGGTCGGCTTTTTAAAAGGAAATCAGGGGATGACATGCTTCCACACACCACTTCGCT
CCCTGCTGAGGCCACAGAGGGAAAAAGACTGAACTCCAGTGAAAGACCAATCAAAAACTC
AAAAGATGCATCGTGAGCCGCTGTAGTCAAAACAACAGAATCAGGAAGATCATCCACATC
ACAGCGATTCTCAGTGAGCGGTTGTTAGCACTGATTGACTATATTTCAATTTAACAAGTT
TCTGCTGTCGACAATAGTTAATTGAATGAATATATTGTATTCATGAAAGGGGAAAAAAAC
AAAAACAAGAGCAAAGAAGTTGAGTTGGGAATTATCTCTCATTAAGGAGTGAAGAGTTCA
ATGATTTCAAGCGTGTCAGTCATCGCTCTAAaggagggagaggagagcgaaaggctcatc
agaaagtttctttaacttctttctgacagttaatatggaat
>NODE_105_length_145_cov_5.682759
CCGTAGTATGGGCCAACCCTAGCCGTAAGGTCCGGAATTAGGGTTAGGGTTAGGGTTAGG
GTTAGGGTTAGGGTTTCGGCCTGGGTTTGGGAAAACGGTTAGTGCTAGAGACATGAAACT
TGTGTCTACCCCCCCATTTGCTGCAGCCGCGATCGCACTGAGCCTACTCCCGAGTCTCTA
CGACGTCAGGAAGTGGGACAAACCTGTGATTTTTTGCTGTATCTCGGGACGGGAAGGTCG
TAGAGACTCGGGACTGAGACCGGCGTCTTCAGCATAGCCAAATTAGGTG
>NODE_106_length_485_cov_5.336082
TTCCTCCTCCACCAAATTTAACAGTCGGCACAATGCAGTCTGAAATGTACCGTTCTCCTG
GCAACCTCCAAACCCAGACTCGTCCATCAGATTGCCAGATGGAAAAGCGTGATTCATCAC
TCCAGAGAACGCGTCTCCACTGCTCTAGAGGCCAGTGGCGGCGTGCTTTACACCATTGCA
TCCGACGCTTTGCATTGCACTTGGTGATGTGTGGCTTGGCTGCAGCTGCTCGGCCATGGA
AACCCATTCCATGAAGCTCTCTGCGTACTGTACTTGGGCTAATCTGAAGGTCACATGAAG
TTTGTAGCTCTGTAGCAATTGACTGTGCAGAAAGTCGGCGACCTCTTTGCACTATGCGCT
TCAGCATCCGCTGACCCCTCTCCGTCACTTTACGTGGCCTACCACTTCGTGGCTGAGTTG
CTGTTGTTCCCAAACGCTTCCATTTTGTTATAATAGAGCTGACAGTTGACTGTGGAATAT
TTAGGAGCGAGGAAATTTCACGACTGGATTTGTTGCACAGGTGGCATCCTATGACAGTTC
CACGCTGGAATTCACTGAGCTCCTGAGAGCGGCCCATTCTTTCACAAATGTCTTGTTTCA
CAGTCTGCATGCCTGAGTGCTTGATTTTa
>NODE_107_length_565_cov_14.819469
CTGTCACCGCCTCCATTTGAAAATGTCACCATCACCACCACAGAAAGACAAAAATATTAA
AGTGGCCTCCGTGAAAGTGGCGGGGGCATATGCACAGAGAGGAGAGGATGCCCCCAAACT
ACTTTGGTTACACAAACTTTGTTTTCGGCCTCAATGCATCAGAGCTCTCTCCCTCCGTCT
GCCATCTGCTGCTGAAGAATCTGTTTCACTCGATGAGCCAAGCCCAGCCTTTATTGGTCC
TAATGGCACTATCAGCTGAGCCGCCAAACCCAATTACCTTTTAAAAAGGGAGGCCACCCC
AGCTAATCATGGCTGCCTAACCTGATTTGCCTGTGATGAAGAGACGGGATAAAGAGCAGT
TAATGGAGGGAGAATGATCTCACAAATACAAAAAACTCAATTCATTTCTCCGGGAGAGCA
ATCTGTCCGATTCAGCGGTAATGGAGTGGAGATTCATTAGTCCTCAGGCCTTAGTAGTAG
CACCGTCCCCTTATCAACTGAATGACAAAAGAACATTCAGTGTTCTCCGTTTATAGACTT
CATTTTGTTGGGAAGGCACACAGAAAGGTGACAGATTGGTAGCTGAGGCTAGATATCAAG
ATTGAGTTTCTGCACCTTTTCAATCCAGCATCAAATCACAATGCATcaacaattacaagg
acagcaacagctacacttgtcacttcttaaatgataaaagacttgcatt
>NODE_108_length_184_cov_11.630435
AAACCCTAACCCTAACCCTAATTCCGGAGCTTACGGTGAGGGCTGGCCCATACAGCGGGA
CCCAAAAAAGTGTCCCTACAGACCTATACCAATCAACTCAGAGCGGTCTGAAACGCGCTC
TCAAAGGCCTTCTACGGGAACTTGTCTTGGCCTCAGCACTATGACACCGGCTGCGTTTTG
CACCTCCCATTGTCAGTGAATGGGAGAAGGTTTTGGCCAATATCTCCGGAACCGGACGTG
CTAGACACCTGGAAATGCCACCTGCCCCGCCTAATTTGGCTATGCCGAAGACGCCGGTCT
CAGTCCCGAGTCTCTACGACCTTTCCGT
>NODE_109_length_522_cov_6.319923
TGGGCCAAGACGGGATTTGTTTTCAGCCTGCTCATTCAAGCCCATTCACTCCTTTTCCCC
TTGCAGAATAGGACCCTTTGATGGAGGAGATATTTAGTTCTCATGCGGCTGGTTTGGCAC
TGACTGGAGCTGGGGCTTATTTGAAAGGGATCTTCCTGCCCCCGTTGTCTCCAACCCCCC
ACCTCCTGTAGGCAAGCGGAGGGGAGTGGAGCACGACAGACAGACAGCCCCACAGCAGCC
CACCCACACTAAATTAATTCTGACAAGGAACTTAAGATAACGTCAAAGCGCTGACTAATC
GCAGGATTGGGTTTCTGTAAGTCAGGGAGCTGTGAAATGTGCCATCATATCTAATAAAAG
ACCTCCAGTTGCTCCCTTTCTCTCTCAGCAGTGGTGAAGGTTGGGGGAAGTGGGGCTGTG
GTGTCGACTGTCTAGCTGAACTGGTCTGGAAAACAATTAAATTTCACTTCGGCAGTGAAA
GTGCAAGTGTGTGTATGTGTGTGTGTCAGTTAGGGTAAAATGATTGACATGTTTGTCAAG
AGGCCTAAAGAATTCTTTCCTCCTAGTTTCCTCTGCCTCTTTTCTCATTCTCTGGCTCTT
Ttattgagttctgctgtggcgtttttgtcattaagggtttgtccattgtcgtctgtactc
aaaaag
>NODE_110_length_610_cov_12.855738
TGTTTCAGTCTCAAAGCAGTGTCATAAGTTGTGCTAAGCAGTAAGATGACACGAGAGGAA
ATTCTTTATAAACCTGCAGGCTAACATTACCTCCCTGTTACTTTAACACAAAAGGGGTTG
TTTCTACAGTATTAATAACCAAGCCTCACCTAAAAAATTAATTTGAAACTATGCATACAG
TCGTGAATAGGAGAGGGTAAAACTATTAATTAAAAGTGGAACAGGTTCTTATTTTAGTGG
AAAGTGGAAAAATTATGAGCCTTTGTTAAGGAAGGCCCAGGAGCAAAGCTTTCATTAGCC
TACATGCATGGCAAAAGCAATTCATCAACTGTAATTTTGCCTCAATGGGCAAAAAAGAGG
GATCAACCTCAGCATGCTATTTATGGAGATTTACGGAAGTCTGGGAAATGCTAATGTGAT
TAACATTTATCTACAACATGTTTCGAAATGGCCCTCATGTCCACGTTTTGCCTTTAAGAT
TAAGTTATTGCACTTGCTCGAGAAAAAAGAAAATTATGGAGTGATACAGAATCTGCTTTG
CAGTGCAAGAGCACACAATGATGATTTTTTTGGAGAATTCTCTGTCACATTAGTGGAGGA
TTTCTTCCCCCCCACCACCATTCCCTCCCCTCTCTCTAAATATCTCTCTTTATGTGTGTC
TGTCCCCAGATGAAGGCGCGGCGAGCAGAGCGGCGCTTTTGTCCTACCGGAGTGTCTCTC
TCGAAAATGTGAACTGTTCCACGGATTAgctgag
>NODE_111_length_244_cov_8.213115
CGAGTCTCTACGACCTTCCCGTCCCGAGATACAGCAAAAAATCACAGGTTTGTCCCACTT
CCTGACGTCGTAGAGACTCGGGAGTAGGCTCAGTGCGATCGCGGCGGCAGCAAATGGGGG
GGTAGACACAAGTTTCATGTCTCTCGCACTAACCGTTTTCCCAAACCCAGGCCGAAACCT
TAACCCTAACCCTAACCCTGGCTGTGTTATGCACTGCCCATTGTCAGTGAATGGGAGAAC
GTTTTGGCCAATATCTCCGGAACCAGACGTGCTAGACACCTGGAAATGCCACCTGCCCCA
CCTAATTTGGCTATCCTGAAGACGCCGGTCTAGGTCCCGAGTCTCTACGACCTTCCCGTC
CCGAGATACAGCAAAAAATCACAGGTTT
>NODE_114_length_437_cov_10.652174
TTTTTTAGGTGTGATGAGACAAAGGAACAAAGGATGCCTTAGAGGAGAGGTTGCCTACAT
GCCTGGAAACCTCTTCAAAGCACACCGCCAAATGGATCTAACGCCTCCCCCTGCCACCTC
TAGATCATGATACTTGGCTGAAGCTGTTCCGCTATCTTTATGATCCCTCCTCCATCTATG
GCGAACTATAGCCATGCAGGGGACCACACCATCTTGCAGAATGTCTCTCCTCTCGCCACG
TTCCTCAAACTGACCTCTCTGGGTTTCATCATCGGAGTCGGCGTGGTCGGAAACCTCCTG
ATCTCCATCCTGCTGGTCAAAGACAAGAGCCTGCACCGAGCGCCCTACTATTTCCTGCTG
GATCTGTGCGCCTCTGATATCCTGCGCTCCGCCATCTGCTTCCCCTTTGTCTTCACCTCG
GTCAAGAATGGATCTGCCTGGACCTACGGCACACTGACCTGCAAGGTGATCGCCTTCCTG
GGTGTGCTCTCCTGTTTCCACACGGCGTTCATGCTCTTcggcgtcagcgtcacgcgctac
ctggccatcgcacaccaccgtttctacaccaagaggctgac
>NODE_116_length_489_cov_15.783231
CGATATTTATTTTACCTATGAGCCTTACCATTGGCAAAGTTTGTCAAGGAAATAACCTAG
TCTCCACGTGTTTGTTTGTGACAGCCGAGACGTGAGTGGTGGAGACATAAATCAAGTCAG
ATTTATTTTTCCTCTCAACTTGGAACATAGTTCTCTTCCCTGTAGAATTCAGAACTGATC
ATTAACCTTTCCTTTAGTTCCTTCCCTTGCCTGGTCACATTTCCTCTCTATTTGGTTCCT
GGCCCCATATGCCACTTTCCTATTTCCTGCCTGCAGACAGCAGGGAGTAGCTCTATTATC
ACCTTCCTAGAGCTGTCTTTGAATGTGAGAGGCAATTCCATTTCACTCAGCCGTGGGGAG
GGGTAGGAGGAGGAGGGAAAAAAGCACACCATAGAGCACACAGAAATTGGTTTAGGTTTA
CTTCTTATAGTCGAATGTACGGCTACTTTTGCTGTTTGGCTCCCAGATTTTAGGATTATA
GAGACTGCCGCCAATGTGCAGGTTTTTGTGGCATAGTTTGAAATCAGAGCAAAGGTTAAG
TGCAGTGTATCATGTCTGGTTGTTGTGTGAACACTTTATCctcagctccatttagaagtc
accttttgaaatattaacaatcctaaaccagtt
>NODE_117_length_337_cov_3.688427
AACATTTTCCTTGATAAACTGCAGTATTGCTGTTTTTATGTTCTGAAACAGCTTTTCATG
CACTGAAATGGCCTCTTTTGCCACAAAATGTGTTCACTGAATGATATCACACAAAGTCAA
TTAAAACAGCTTTTGCCTTCATATTTATCATATTTAAACACATTGTAAATTAAAAACATG
GTTTTACACATTGCCTTTGAACAACGGCATTCTTGCTGTTTTCATTGTCTGAAACAGCGT
TTGGCATGCTGAAAAGGCGACTTTTGCAAAGTGTTCACTGAATTCCCTCCGATACAGTCT
CTTGAAACAGCTTTTCTCTTCATTTCTGTCATATTTTAACACTTTTTGAAGTCAAACCAT
ATTTGTAAATGTAACTCCCATTAATTTAACCAAACACAAATGTATTGCACTAAAGAGTAA
CAATATATTGGTTGCATTTAAAAATAACTTTCAGCAATTATTGGGTTAATTCTTTCAAAT
T
>NODE_119_length_622_cov_4.093247
ATTAGCAGCCTGGCCTTCCATTTTCATCAGGTCAATGCTTGGCTGAAATTCCACAATGTC
AGCGCCAAGGTCACCTCTTTATGGCTATTTTTAACCCCATCGCTCAAAAAGAGCAGGAGA
AAGGGATCCTATCACTTATTGTGGCCATCTACCAAAAATATCAAACGGCTGGAGAGGCGC
AGGAGAGAGAAGGCTCGTCCTAGAAGTGTGTGTTATGTGAGAGACCAAAATGTGGTGGTG
GTCAACCTCCAATTATGGGCGCTAGTAAGACAAGAGCTTTAATGGCTAACGTTTGCCTTC
GGGGAGGTTTATTACACACTGCTGTTTTGCAGAAGCAGCGTCAAATCTATAAAACGACCA
TTAGGAAGAGGGAAAAAATCAATCAAAATGCCATTAAAGTGGAATAAGTTGCCAATATTG
CTGATGTGGTTGCGGGTCCTTTGATTTTCCTTCAGATTATTAGGCACAGTCGAGTAGTGA
CTTTGTTAAGGGAAACCAGTGTTGTTGGGGAGTAATATGTCTCCTGGCTTCATAAAGTTT
GCTGCCTCATATTTCCCACTTTATTGATTATCCATTATCATTTGTCATGAGGTGTCCTAA
CTCAAGGGGAAAATATAACCCTCTTTCTTCACCGCCGCCTGCACTGCACAGGAGCATGGT
ATGGATCTGCGTGTGAAGGTACCAATCTCTGAGAAAAATGAGCAGAGAAATAAAGCACag
ccctgtgccttgcagctctaagaggggagtgtggggttatggggtg
>NODE_120_length_2391_cov_7.356754
CATTAGCTTAAAACCCAAAGGACTTGGCGGTGCTTTACATCCACCTAGAGGAGCCTGTTC
TAGAACCGATAACCCCCGTTAAACCTCACCCTCCCTTGTTTTTCCCGCCTATATACCGCC
GTCGTCAGCTTACCCTGTGAAGGTTTAATAGTAAGCAGAATTGGTAAAACCCAAAACGCC
AGGTCGAGGTGTAGCGAATGAGAGGGGAAGAAATGGGCTACATTTCCTAAACCAGGAAAT
ACGGACAATGTACTGAAACGTACGTTAGAAGGAGGATTTAGCAGTAAGCAGAAAATAGAG
CGTTCCGCTGAAACTGGCCCTGAAGCGCGCACACACCGCCCGTCACTCTCCCCGAGCTAA
CATGAATGTATTCTTAATAACCAACACCTGCAAAGGGGAGGCAAGTCGTAACATGGTAAG
TGTACCGGAAGGTGCACTTGGAAAAATCAGAGTGTAGCTAAGACAGAAAAGCATCTCCCT
TACACTGAGAAGTCACCCGTGCAAATCGGGTCGCCCTGACGCCCAATAGCTAGCTCACCC
CTACAAAACCAATTTTACCCCATTAATAACCCCTAATTCACTTAAACCCATAAACAAACC
ATTTTTCCTCCTTAGTACGGGCGACGGAAAAGGAACCTGAAGCAATAGAGAAAGTACCGC
AAGGGAAAGCTGAAAGAGGAGTGAAACAACCCAGTAAAGCACTGAAAAGCAGAGACACAA
CCTCGTACCTTTTGCATCATGATTTAGCTAGTACCCCCTAAGCAAAAAGAATTTTAGTTT
AGTACCCCGAAACTAGGTGAGCTACTCCAAGACAGCCTAATCAATAGGGCGCCCCCGTCT
CTGTGGCAAAAGAGTGGGAAGAGCTTTGAGTAGAGGTGACAGACCTACCGAACCTAGTAA
TAGCTGGTTGCCTGGGAACTGGATAGAAGTTCAGCCTCATAAGTTCTTCCCTCGACCTGT
CTAACTGGCCTATTCCTGAGACCAGAAGAAATTTTGAGAGTTAGTCAAAGGGGGTACAGC
CCCTTTGAAACAAGACACAACTTTTCCAGGAGGATAAAGATCATAATAATTTCAAGGCAA
AATGCTATGGTGGGCCTAAAAGCAGCCATCCCGATAGAAAGCGTTAAAGCTCAAGCATTA
ATTAACCCCTACAATACTGATAATGAATCTTAAACCCCTAAACTTACCAGGCCGTTCCAT
GCCCCCATGGAAGCGACCATGCTAATATGAGTAATAAGAGAGCCCAAACTCTCTCCCAGC
ACATGTGTAAATCGGAACGGACCCCCCACCGAACCTTAACGGTCCCAAACAAAGAGGGCA
GTGAGTAAAAAACCAAACAACAAGAAAAACACCCACTATTAACACCGTTAACCCCACACC
GGCGTGCCAACAAGGAAAGACTAAAGGAAAAAGAAGGAACTCGGCAAACACACGAACCAA
GCCTCGCCTGTTTACCAAAAACATCGCCTCTTGAAAAAACAACATAAGAGGTCCCGCCTG
CCCTGTGACCACGTGTTTAACGGCCGCGGTATTTTGACCGTGCAAAGGTAGCGCAATCAC
TTGTCTTTTAAATGGAGACCTGTATGAATGGCATGACGAGGGCTTAACTGTCTCCTTTTT
CCAGTCAATGAAATTGATCTCCCCGTGCAGAAGCGGGGATAGAACCATAAGACGAGAAGA
CCCTGTGGAGCTTTAGACACTAAGCCAGATCATGTCAAACACCCCCCACTAAAGGATTGA
ACTTACTGCAACCTGGCCTGATGTCTTTGGTTGGGGCGACCTCGGGGAAGCAAAAAACCC
CCGCGTGGAATGGAAGAACTCTACTTCCAAAACCAAGAGCCACCGCTCAAATTAACAGAA
TTTCTGACCAATTACAGATCCGGCTCAACGCCGATCAACGGACCGAGTTACCCCAGGGAT
AACAGCGCAATCCTCTTTTAGAGCCCATATCGACAAGAGGGTTTACGACCTCGATGTTGG
ATCAGGACATCCTAATGGTGCAGCCGCTATTAAGGGTTCGTTTGTTCAACGATTAAAGTC
CTACGTGATCTGAGTTCAGACCGGAGTAATCCAGGTCAGTTTCTATCTATGCTATGATCT
TTTCTAGTACGAAAGGACCGAAAAGAAAAGGCCAATACTTCAGGCACGCCTTACCCTCAC
CTAATGAAAACAACTAAAATAGGTAAAAGGGCATAACCCCCCGCTTAAGAAAATAGCATG
TTAAGGTGGCAGAGCCCGGCCATTGCAAAAGACCTAAGCCCTTTCCACAGAGGTTCAAGT
CCTCTCCTTAACTATGATTTCAGCACTTATTACCTTAATCCTCAACCCACTTATCCTAAT
TGTATTTGTTCTTCTGGCCGTCGCCCTCCTAACCCTTGTAGAGCGGAAAGTTCTAGGCTA
TATACAACTCCGAAAAGGCCCAAACGTAGTTGGACCCTACGGACTGCTTCAACCCATTGC
AGACGGGTTAAAACTTTTTATAAAAGAACCTGTACGCCCCTCAACATCCTCCCCCATCCT
CTTTCTATTTACACc
>NODE_121_length_376_cov_7.978724
ATAACTTCCTTCTAATTTGTAATCATGGTCACCGCTGCTCCAGGCATTTAATGCCAAGCT
GCTGATTGTGGATCCCTCTGAGGGGCGGGGCTTCAACTTTCACACTCTAGATTAAAAAAA
AAAGCCAGTGCTTGATTTCCAATGCTCCGCCCCCCAGCAGCATGCATGGAGGGGTGTGTG
CGTGTATGTGAGCATGTGTGATTGCTTTGTGAGACTGTGTTCTGTATTTGTGGGTATGAT
CACCAGAGTGTGCTAGAGACTGTGTCCTCCTACTTGTCTTAACTGATCCTCGTCTTATGG
TGTGAGCTTTCAGCCTAAGCAGCTCTAGCCAGGTGCTGCATCTGTCTGCAAAGGAACCGT
AATCAACGGAGGCAGCTGGAGAGAATACACACACACAGACAGACACACGCACGCGCGCAC
ACACACACACAGCCCACACCCAAAACAAACACAAACGCAACGACAACAACAACAACAGGA
AAAGAAAAGAAAAAAAAAATAAAACAAAACAAAACAggat
>NODE_122_length_583_cov_18.130360
GCAAAGCAGGACTGTGAGATGTAAAGAAGTAAAAGGAATGAGGTGATAAGTTTGGAACAC
AATGAGGAAGAGGGAAAGTAAGACAAAGAGAGGTAGTGCGTGGCAAAAGCGGTTACACAT
TGTGCAGCAGACAGACAGACAGGCTGGACAGAGGTAATGAATGCAGTTATTAAATTGTTT
CAGCAGCAAAGAGGTCTATTCTTATGCCATTATAAAGGGAACAATTTATCCCCACTGATC
GGCCCTGTCTCCTTTCTCCTCGCTCACTTTGATCTGCCAGCATATTGCCTTGATGTGTCC
TATTCAATAGCGAATCTGGGGCAATTTTAATGCTTTTGTACCTCGCCACCGCTCCACTTC
TCCCTCCCTGTTTAAAAATAGCTGTTAATTATAAGTGCAGTTTAAATGTCTCTAGTGACC
CAGAAATGCAGGTTGGAGTGAGAAGAAGGGATTGAGCATCTCCAAGTTTAAAAAGAGCGA
GACACTATTTCTCTCCCTCTTTATCATGCTTTCTTCAATCTCTCTTTTCTCCTCACACCC
CCTTACCACTTCTTTGTCTTCTCCAATCACCTCCCCTCCGATTCTACTTCTCCATTCCTT
TAGTGTTCCTCCACATTTCTTTTTCGCTATCTCTCGCTCTCTCCGTCTCCTCTGTGGTGT
TTCTTCTGCTCGGTGGGAGTGAGCAGGGCCAGAGGATAGGGGATTCAGTTCTTTCTCTCc
aacacac
>NODE_131_length_566_cov_12.526502
ATTTCCTTCAAACCACCACTGGCTTGTCAGTTTCTCCTCAGTGTTACTCTCTGTGTTGGT
GTCTGATCTTTGTGAGCATGAGCAATGTGTCCTAATGTTGTCAGTTTCATCTAAGAAAAC
ACACGATATGGGTACAATTTGCATAAATTTCCAAATGGAAGGCGTGAAAGCATGCTCGGC
AACTGTGCCTGTTTGTTTAAAGTCAGCCAAAGCTCTATAATTAGCAGTGTTTAATTATGG
AAATGGCTGCCGAGGAGAATTTCAAACACACTTCTTCCCTGGATCATTAGTCACAGGGGC
AAAAAATGAAATGCTTTCAGCAATGAAGGGTTCATATTTCAAGCTTATAGCTGCTAAAAG
GGTGTACTCAGAAAATCAATTTTATGAAAGTCCGTTCAGCACTAAAGGGAGTTCCATGCA
ACTAAGCAATTTTGAAATAATGTCGGTGGGGGCCTGATTCATGGATGGTAACAGGACTTT
GCTCTCCTTGCCTGGGACATTATCCTCTAAGCTAAGGTCAGAGGTCAACCTCTGGTTTAA
ATCAACCTCTGTTTAGCATAACTCGATTCTTAAAGGGCTGCTGGCAACTCCACACTGAAT
AGATAAGTAGTCTTCTGCAGGCAGAGAGCATGCAGTGTAGCAGATCAAAGCTTCTGAAAG
CTGTCTAAAGACTAAAGTGGAAAAGGGGAAAGTTCAGGTAAACTAtggca
>NODE_132_length_728_cov_10.388737
GCTGACTTTTCTCAGAAAGCCACAGCATCAAAGTCAGAAATCAAAATAAAGCAGAGTAAC
TTTGTGAGTAAAGGGACGAGGTTGGTCTCATTTCTTATTTAAAATCAGCTCCATAATTTG
ATCTTTGTAAAACTTAAGTTGCTGCAGGTGTTCGGCAGGAGGAATGATAGCCTTAGGGCT
TGGAGCTACCGTGAGGCCCCGCTGAGATTTCCCATCATCCCTACAGTCTGGCAGCAGCTT
TTCAAACAGCGCCCCTTCTGAAGTTGCCCTTGGTTCTACATGTGTAGCAGTAATTATGAA
TGAGGGGGACTAAGATCTGTACAAAACCATCAAACATTTTACAGCTTGCTGCTATTGTTA
TAAAGATCAATAGACACAGTATCAGTCCTGGTTTTGAAGGAGAGGTGGTGCTGTACATTT
TCCCTCGCATACTTTCTCACTTTCTTTCTTTCTTCCTTTCTTTTGGCCTCCCTCACTCAT
GTCCCCTCTCATTTCTCTTTTCTTTCTCTCTCTCCGCTCTCTCTCCCTATACAGAGCCAG
TGTTGCACATCCGTTTTAATTGCCGTTTGTAGGGTTCTGTGATGTGAGCTGCTAAAAGAC
ACCCGTCCTGTAAAAGAGCAGGAGATGGAGACAGAGAGAGGAAATGAAACATATTCACTT
CAGTGCTAGCTGGTTGTATAGCAAAGGCCAAGGCCAAACTTCAAGCGCAGTGTGTGTTTG
CAGTATATTGCATGTGTGCGTGCATAGCAGTATATGTGTAGCATGTACATGTGCAGCACA
TGCCTCACACCTTATAACGCTTGGGTGtcatgtgttcttctgggtgtatgtgtgtgtgaa
tataatgtaaaggcaaaaaaagcccatctgtg
>NODE_133_length_419_cov_10.701671
TAGCTGCTGCCCCCGCCACTCCCCCCCCTGCACCTCCTCCCCTCCCCCTTATCTACTCCC
CACTTTCTTCTGGAGATCTCTGTCACTTTAATCCACAGAGTCTGCCGCTGGTTAACAAGG
AAATCCTGTGTCAATTATCACCAACCACTTCCTGCTGGGAGAGCAGCAGGGAATCAAAGG
GGCCTGAGAGTCTTTCACACCAGAGAGGAGCAGTAGGCCTAATTAAATGGCCCTTGTGTC
CCGCTGGCTGCCGGTGGCCGGGTGACAGATAGCCCAGCTCAACGATAACCTCCTTCAGCT
GATGATTGTTTTGATAGGGGAGCTAGTAGGCACTTTGGGTGCCCTAAGGTTGGCAGATTG
CGATCCAGGAGTCCAAATTAACTCACATCCAACACGTTAAGGTTTATGGAGAAAAATGAT
GGGCAAATTCTTAGAAATGTATGTAATCATAATGTAATGTGCGTATAGCCAATGTAACAG
ACTCATGATCCAAGCTGTTAAAGCTTTATAGTACAACATGCATTTTTTCGGAAGTCAcaa
aaaaaaaaaaagtctctttacct
>NODE_134_length_791_cov_7.221239
TGGGAAGGAGCACGGCGGCGACGCATTCCCTGCTGCGATTTGTTGCGAAACTGTTGTCAC
TCGAGTCATAAGTCAGTGTTTGAGGCTAATCACAGCTAACTCCTCCAAACCTTGCCAGCC
CTCACCGCAAGCCTCATACCACCTCGTCTCATTCCCACATTCCTACAGCCGTCTTTCCTC
ACCACTCCCACATCCACCCTCCACAGCCCCATCCAAGCCCACCCTCACCTTCTCAATCCA
CTCTTGGATCATTTCAATTTGCATCCCAACTGGCCCCGGGATTCCCTAGCCCTGTTAAAA
GGCAGGCTATTTGTTGTGCTCTGCGGTTAATGCCGCGCAGAGCTTTAAATACCCATATCA
AATCTTGGAGGCTCAACAGATTCAGTTTTGCAAACCTGTATCGAACAGAGGTTCAATCCG
TCAGCTTAGAAGTGTACACTCCTTAAGTTGTGTGATAAGGTAAAACCAATCACTGGATTA
GGCTCTCTCTGTCAGTGATGGTGTATTTTCAGTGCACAGTGTTGCTTTGCTGAAACAGGA
TAAGCTGATGGAGTAACATTATGGTGCTTGAGATTTCTTTTTCAATAGGAATATACTATT
AATGGATTCCGAAGCCAGTGTGTGATGCTGCTCTTGCAGTTGTGGATAATGCATTAGCAT
TAGCTGTGAAAAGCAGTTGGTGCCGGATACCATGAGCAATCATCTCTCAAAACCACAAAT
TTGATTGTTTTTATCATGCAAATCCAGCCTACTACCCGATAAGATTGATTGAGGTCTTAT
AGGATTGCAGTGTTTATTCTCGTAGAGCTTCTCACAAACAAACCTCAGCCTTTAGATTCA
CAAGTATAATTTTGCACAGCATATGGTGAATtcataactcaagaaagggagaatctctag
agtctgctgctttttgcggttactctgccttgttc
>NODE_135_length_970_cov_5.032990
TATTTTTTCAATTTTTCTGGGACATTTTATTGTGATTGCTTATTTCTATAAAAGTGCATT
AAAATTGTATATACTTACTGGCTTGGGTCCTGATGAAAAGAATTTAGTTTCCCTTTAAGT
AATGACTTCTTGAAGCCATTTATGATATGTGATCAGTTACACTGAAGATTGTTAAATTTA
AATAAATGTAATCCTTAATTTGTTTTACTACAAATTTGTCCTTGTAACTGTATTCTCCTT
AAGCATAGCTAATGTCACAGAGAAAGCCCACATACTGATAATTGTTCTATGGAGATAGGC
CACATAAATTTGGGCACTTAAACATATTCAACATCTTATTGTTGCTACAGTGGCCTTAGT
GATTGATAGTTAGTACCGCTATATTAACATTGTCTTTTAAAACTTTAGTATTGCTATTTT
CATGCTCTGAAACAGCGTTTGATGCCTTGAAAAGGCCACTTTTTCCAAATATTTTGTCCA
CTGAATTCCCTCACACAAAGTGACTTGAAAGAGCGTTTGCCTTCATATATATCATGTCTG
AACAAGTTGTGACGTCAAAAAGTGTTTGTGAACATTGTTTTTGAAAAACTCCAGTATTAT
TGTTTTCATATTCTGAAACAGCATTTCGCATGCTGATAAGACCACTTTTTTGTGAATTCC
CTCACGCACAGTAAGCTGAAGTAGCTTTCGCTTTGATATATATCATATTTGAACACACTG
TGGAGTCAAAGTGTGTTTGTAAACATTTTCTTTGAAAAATGTTTACAAACTTCATGTGCA
ACTTCATGTGCTAAAAAGTCCTTTCTGCCACATGTGGTGCAGACTGAATTCCCTGACTCA
AATTCACGTGAACAATTTTTGACTTCATGTTTATCATATTTAAACACATTGTGAAGTCAA
ATCACGTTTGTAAACATTGTCTTTGCAAAAGTGCAGTCTTGCTGTTTTAATGCTCTGAAA
CAGCTTTTTGTGCGCTGAAAAGGCCTCTTTTTCCACATAGTGGTTCACTGAATTATATCA
CACAAAGTCTCTTGAAACAACTTTTGGCTTCATATTTATCATATTTAAACACATTGTGAA
GTCAAATCACGTTTGTAAACATTGTCTTTGCAAA
>NODE_136_length_563_cov_7.868561
CACAAATTACATCCGAATCCTGAACAATAGCGACGATCTCATTTGACCAAATGTCCCCAG
CAAACAATGTGATTATACTGTATGTTGATGCAACGTGTATGTACATGACAAAAGAGAAAG
AAATAATAAATATATCATCAGTGTCAAGAAAATCTATCTTTTTCTATTATGTTCAATTGT
GTTTTGGAATGACTTATCTTGTGACACAAAACTGCAAACAAGCTGCAATGTAAAAATTTC
AGTGTATTCTGTTTCTTGTTTTTTGAAGCCATGAAGCTACGGTGTGTTCTTGGAAAGCCC
TGCTAAGTTAAATGTGGCAGCTAATGTTGTGTGTTTGCTATTCAGACTACAGGGTCTTGT
ACTCAAAAGCGTGTAATTAAGTGCTAAGTGCAAAAGATTGTAATGTTTTATATCAAGATT
ACTATTCATGAAATGTCAGTCAAGTTTATACTTTTGTAATAAAGTGGCACTTTAAAAAAA
ATATGCTTTATCTCATAGTCTGGGTTATTAAAGCGGACAGAGAGCAGAATTTGAAGTGAC
GACGGACTTCTCTAGGAGTTGCCATGTCCTTTTTTATATTTTCTGATCTTAAAAGCTGCC
CGTAGATTCCAGGACATACATCTTAGGGGTCACTGTTTGAAAAACAGAGTATTCTCATAC
ATTATGTGACATCCGAGGCTGCATGTTTCTCCTATTGTGCTCTGCct
>NODE_137_length_486_cov_12.524692
TAGGAAATATGTAACTTTTGTAAAACCTAATCTCCCTAAAAACAATTCTACAAAATGTAC
TATGTTGTATTTCAAAGGCAAGAAATAACATAAATCTTTGTTTACCAAAAGAACACATTT
ATAGATCGAGTGGTGTCTTTTTTTCTTTCTTTTTTTTTTGATTCCTTCAACAGCACTGCG
GAATACTTAAAGAATACAACTTTCAAACAGTGTTTAGGAAAAAGGCACGGTGAGTCAGTG
ACATGCACATGTGAGAGAGAAGAGAACACTGATTTAAAATATAGAGTGAGGGTTTAATAA
TGATACAAACCCACGATATGTAACACCTCAAAGCAGCACATTGGCACAAAGTCAGAAGTA
AGACAGCACAGAAGATAAAAACCTGTCTCAAAAAAATAAAGAATCAGAATAAATATCTCA
ATAAATAAATAAACAGGTAATATCTCATTAATTACTTTGAAACTAATAAATACGTACATT
TGAAAATATGCACATTGGCAGAAATCAATAACCAAAAAAGTAAATAGTACTTAATACAGA
GTTACTTAGAAATCATAAGTTATTGATTACTCAAATCAAAAGGCACATTTATTAAGatgt
aagaatggggcctgcagttgtgatcgcatg
>NODE_138_length_647_cov_12.163833
TACATTGCTTCCTAAACGAGAGCCACTCTGTCCCTAATGTAGACAAGTCATTTTGTACAA
GCCGTTAAAGCCCACTGGGCCAGGCGAGCATGCAGTGTAGGGCCGCCTGTTTCAAAGATC
TTTTGCAATCAGTTACACAATGGACCCCCTCATTTTATGCTGCTACATCATAAAAGTGCT
CCTTTTGTTACATTTCCATCCTTAAAAGGGTCTTAATCCCCATCCTTTCAGGCCAGTCTA
TGGCAAATTCCTCAGGGACATCCCATTCGCTGCAAGGGCTGGAGTGACCCACTCAGAAAC
CAGCATGCAGGGCTTTGAGCTTTTCTTCTGCTGCCACTCTCCAGAGAACATTAAATCGTA
CTTTTCATCCCCCTCACCATAGGGGGAAGCCCCTTAATGATGACAGAGAAAGAGAAATTC
CTCCACTCGGTCCTATGACACCATTCTGCTGTCAAGCAGGCGTCTCGGCGGACAGAGAAT
CAAACATGGCTTCCTGCAGGTGGAACGCCAGTGAAGGTCACGGTACAGTCCAAAGAGGAC
AGAAGGAGAGATGAAGGGAACGAGGGAGGCAGAAGGAGAGGAAGAAAGAGAGGTAGCACT
TCAGAGGGAGACCGGCTTTCCCTTTGCAAATTAAGTCATCTACTGCAAAAGGTTAAAAAA
GCACATGCGGCTTTCTTTCAGTCATACTTCATGTGTTATCCAACCATTTGATTTCTACAT
AGCAGAACTTTAATAGTTTCAACCTGTTTtactctttgtcagcgctccacataatctaga
tgcttttaatc
>NODE_139_length_448_cov_10.203125
ATTCACCAAAGGCAGAGGCCTAATCAGGGCTGGATTCCTTTTTCTGTCTGAGGAGGGGGC
TCCGGCCCTCCACCCTCTCTTTCAGCTTTGGCCGCTTTCTCTGTCTCTCCATCTCTCCAG
CCTTCCTCTCATCCCTCCCTCCCTCCACGGCCCCTCACTTCCACTCCATCGGAGCTCTGA
AAGTGATTGAAATGACAGCCTATAGAAAGAGGCTAATCAAATTGTTTATTATCAGTCTGA
ATCAATATGTATGGATTGTTAAAACATCAAAGTCAGCCCCTGGAAAAGTAATAGTCGCCG
GCTGGCAGCAGCTGCTCAGCCAAGGCTGGGTCCCTGGGAGCCTCGCTCCATTTAAAGCGA
CTTTCACTCTTACTTAAGTCCTGATGACCCGACGAGGTCAGTTGGCTGAAGGGGATGTAC
ATGGCTGTTCTACAGCGCGGCTGCATAAAACCCCTCTAAACTTCCCTCCAGCTACTCAAA
TACACGTCTATTCTGCCCGACTGATAAACAGTCCATCTACAAAATAAATGAGCCACCATG
GTACtgagataaagaccattgctcacctactgtgctccaagcaatattttgg
>NODE_140_length_625_cov_7.620800
CTTTCACCTCTCCTCTCTTTACAGCCATGATCTTGAGAAGGAGCTTTAAATTGGAAATTA
TTACACATTAAACCCTCTGCGCGCAGGCCAGGATCGAACTGGATCAATATCTTGCCCAGC
ACAATAAATCAGATGCTTTCTCTCCCCTTCTCTCTTTCCCCTTTGCTTTTTCGAGTGGCT
ATAGGCCACTGCTCAACTGGAACATATTTAAATTTTCTTGTAACAAATTAATTCCAACAT
TTTCTCTTGATTGAATTAGGGCAAGTGCTGGTGCTGTCACAAGTGTTTGGGCTGCTCCTG
GGGAGAGACAAATTGCCAGGCCTGGACACGGGTAACAAGCAGTGGTGTTGAGTCGCTGAT
AATCTCCCCACTAATTCTCCATTACAGCAAAATGAGGCCATAAATCTTCCTGACAGCTGA
TCGATGTAAACATTGTTTCCCCCATGATTGCCAGCTCTCCCAGCGGAGCTACTGTCCGCT
CACAATCCGCTGAAATTACTCCCGCAACAGCCCTCCCTCCCTTCCTCTCCTCCCTGGAAC
TGGTGTGTGTGAGCGTCGGACTGGCCTGGCAGGGAAACCAAAGTCACTGCTGTCCTGTCG
AGGGAAGGGATGGCCATCTAATTTTAGCTCAATGCTCTCTAAACAAATGGAAAATATTAA
TCAAAATGTCTCTTGTTTAACCACTGgcacaagcaattcttagagaagaatgactgttct
gctgccgtggcgttaggcagaataaacggcagtgaaagattgagttgtc
>NODE_141_length_369_cov_8.737127
TAGAGACTCGGGACCTAGACCGGCGTCTTCAGCATAGCCAAATTAGGTGGGGCAGGTGGC
ATTTCCAGGTGTCTAGCATGTCTGGTTCCGGAGATATTGGCCAAAACGTTCTCCCATTCA
CTGACAATGGGACGTGCATAACGCGAGATAAGTTCCCGTAGGAGGCCTTTGAGAGCGCGT
TTCAGACCGCTCTGAGTTGATTGGTATAGGTTTGTAGGGACACTTTTTGGGGTCCCGTTG
TATGGGCCAGCCCTCACCGTAAGCCCTGGAATTAGTGTTAGGGTTAGGGTTTCAGCCTGG
GGTGAGGGTTTGGGCAAACGGTTAGTGCTAGAGACATGAAACTTGTGTCTATCCCCCCAT
TTGCTGCCACCGCGATCGCACTGAGCCTACTCCCGAGTCTCTACGACGTCAGGAAGTGGG
AGAAACCTGTGATTTTTTGCTGTATCTCAGGACGGGAAGGTCGTAGAGACTCGGGACCTA
GACCGGCGTCTTCAGCATAGCCAAATTAGGTGG
>NODE_142_length_483_cov_11.683229
CACACATTAATGAGCCCAGAGTTTGTCTGTTCATAATGTAAAGTTGCACGTCTGGGTCAG
TGAGATTAAATCCTTCATACTGTACTTTACATGTGACATCCTGCAGCACAGTTAGGTAGT
GAAGACATTACACATATAAGGGAATGAACATCAGACTGAGGTGTGACTTCAGTTTGAATT
TTGCCATCCCAGCTCGTAATTTTATTCACTTGGTGTGATTAAAACCAGAAAATGTGATAT
GTGTTCCATACCGAGAGCATGATATGTATTCCATACAGTGAGAGTAGTGATGAGTGTAGT
GTGTTGTGATGAGGGACACTAGGTTTGATGGTTGCAGCTTCACACAGTGCAATAATAAAT
TTGGGGCTATGGGGGTCTGACATTGTCTGCGCTCAGTATAATTAAGCGGTGCATTAGAAA
GAGGGCTGGAATAAAACATGAGTATGTAAATGCAGCCTGGAGCTGATGTTCTAGTGATTA
TTACAATGCAGATAAAGCATTTCTCACAACTGCCTGTGTCTACTGAAGCCTCCAAAAACA
TCTGGACCTTTTAATTGAAAAATGGCATGGTGTTTCGCTGTGCTGCTTTGTGCTAAGTGA
AGTCAACAATTAAGACGAAAATGTAAT
>NODE_143_length_563_cov_10.825933
TTTACAGCTTTTTTGTTCATTCCCCTACCTGTGCATCCATTAGAGCTTACACACAATTGC
TGTGAACAATTGTAAGACGTGAGCCAACAGTCCTCGACGCTTCCTCATGACAGCATCAAC
ACCCCTTTTTCCTGTGTCTCTCTGCCTCCCTCTCTCCTCAATGGCAAAGTCAAAATGGCA
AAGCCCTCCAATCACATTACTGTATACCCGGGAACATTTAAATGCTAATGTTATAAGCTC
ACATGCCTAATATGATAAGCTGACAAGCTTATTATAAGCTCTGAAGTTTTAAGAGTTTCT
TCCATTAGTTATCACAGGAGGCATTAAATTGCATCGCTGCACTGTGCCAGAAGGTATGGA
GTTAAATTCTCCTGCAGAAGAGATTATTTTGGCAGCTTTCTGACAGCACTATACAGTGGC
AGGATTGTACATAATGGTTTGTCAAGAGACAGGGAGTGGTTGCAGCTAGATGTGTATGCG
TGTGCGCACATGTGTCTTATCTTCTGGTTTGTTCGGTATATGTGGCTATATAGAGGATAG
TTTATTTGATGGAGAGCTGCACCACAGCTGCATTTCCTGTCATCCTTCCACTCCCTCAGA
CCTGATAACCTATAAAGCAACAGACAGCATTCAGATCACAGAATACAATTATACCATGTG
GATCACGGGACAAAACAAACATCACACgcgctgacacatcgtttgtt
>NODE_144_length_457_cov_15.809628
TAAAAGACTTGAGAACTCATCCCCGCTGTCTGTCGAGGTGATCTTATATAGACCTATCTG
GAGGAAGGGGAGCTTAAAGACTTGAATGTGGTAAATGTTGCAAGGTAACTTCAAGTTGTT
ATGTGCAATACTTCTTTTGAACCTTTTTCCAGATAAAGACTCTTTGCAATGTAATTCTTT
AATGCCATTTTTAATTGCAGACATTTAATTAAAGAAGATGTTAATATGTTTTTCACAGTC
ATTTTCTACTGTTATTGTAATCCTTTTCATGCTGGTGTTTGTAAAAAAGAAAAGAAATCA
AACTATTTGTACTAATATAAATAATTGAAGTTATTTTTAAAACATTAAAGGTTTTGTGCT
CATTTGCTTATTTTGTTTATTTTAAGCTACTGTGATTGATTGCATTGTAATTATTAGGTC
AACAATGTATTTAGCTGTTTATTGGTATATTTTTAATTGGAATGTATAATTGATTTTTAT
AATTTTGATCAGATTTTTGTTATATTTTTGAGGTGAAGCTTTTAATATGTTAAAGTGTCT
AGTTTTTACTAATTGCTATATTGTGCTCCACAATATATGGTTCACATTTTCTGAAGGAAA
a
>NODE_145_length_343_cov_9.405248
CGTGGTTTCCCAGGTTTCAATAAAGTGCCTTTCCCTCTTCTGCCCCCCCTACCTTTCTCC
CTGCACCGTGGTAAAGATGTGTAATTCAATGCTCAATTTAGGCCTGTCTCAGTGGAGATT
TTTTTTGCCTGCTAATTGATAGAAATTAAGCCATTAATCAAGCCACTAGCCATCATTCAA
CCCAGGGAAGATGAATACAAACTTTCATAATAACCACCTTCCCCATTTTAGCCCTCATTA
GCATTAATTTTTAATGTAATTATGCTATTCTTTTACACTGAGCTCATAAATTACTGCTCT
TTTGTTGCTGGCTGGCCTTGTAAAATCCAAAGTAATGCTTTGTAGTCTGATCTTTAAGGC
AATTACTGGCTTCTTCACTCTTTTATCTCCCTGCATTTCCAATAACCTGCTCTCTAATGA
TTTATCTCCGCTGTACCCCCCCCCTCCTctccactctccccccactcccttccccgctct
ttctctc
>NODE_146_length_471_cov_13.760085
TGCGTGTGTGTGTGTGACTGTGTTGGCTTGGCTTGTGGTTGGGAGGGCTGGGGGGGTCGA
ACTCAATCTATATGATGCAGGGCCTTGGTCCTTTGGGGATACAGCAGAGGGACAGCACCA
ATTTTTAGCCCATCAGCCGTCCAATTTTTCTCCTTTTCATACCTGCTGTAGTAAATGAGA
AACAAATTAAATTTCACCCCACTATCTCCACAGAAACCATTTAAATCCTTTATGGAAACC
AAATTGTCCCCAGACAAATCGCCCCTGGTTCTGTGGAAATACACTATGGCGCTGCAACCG
AAATAAATTTGTGTCACTCTGGATATGGCATTGTCTGTAATGCCATTCATTGGAGGATCC
TGGTGAAAGAGAGAGGGAAATAAAATAAGGGGCACTTTTGGAGGAACAAAAGGGGTGAAA
AAGACCCCAGCTCCCCATTCTCTTTTTTGCTCTCTTTTTTTTCACTCTCCCCTCCATCTC
TCTCTGTCTTTCCTTCCTTCTCCCTGGCGCCCACTTTTCCCCTGCGTGGTGTTATTAATT
TTCGGCCAGAGTTTTTGCATTCATGAGGTTGAGATTGAAATGGAAATGAGGGCTGGCTga
gtgagcagtctcagc
>NODE_150_length_557_cov_13.195691
GCTGATCCAGTGTTTAAATTTTTTGGCTCGCTGTCAGACGTTGTCCTTAACCACTGACGT
GAGTCTTGAAATTCTATTGCAGACGTCGACTGCATATTTGCATTTTAGAAGTTCGTCTGT
GTGCGGTAGAAAATCTAGAACAATTGTTGGCCTGTCACTTCAGCTTTATCTTAAAAAACT
TACAAAGGTTTTCCTCCTTGCCATACACGGCTGCTTGGGTAATGCTGCCTCCTGTGTCTG
CAGACGTATTTTTCTAAAGGTGTGTGTGGCACATCTGTGCAGCTATTGTTTATTCATGGA
GTAAACCCTTTGAAATGTGTTAAGATACTTCCCACTCATTATAAAAATCCTGCCACCCAT
GGATTAGGACTTTGATGTCACCAATCCTGCTTCAAAGGCTTCTTTCACTGCTATTAATCA
CAGTTTAGCCTCTGAAGATATAGCCAGAGAAAACATTTGGACATCTTGTGCAGAAACTTT
GAAATGTTCAGACTGTCTTGCATATGCTATGTTCATATCCTTTCCGCTGTGTGTGGGGCT
GTTGGACTGCTGTGCATGCAGCTGCACTCTTGAGTCCATGGGATTCAGCTCAGATTTAGG
CTCCTTCTGAACTGTCTTTTATACTGCTGTATGAACACTAACACATTAGTGCAATGTTCA
CTTTGTTTTCCATTTTTCTCAAATGAGGAAAAAGAACATTa
>NODE_151_length_524_cov_11.446565
TTGTTGCCCGTGGTGCAGTCCCTAACAGAGAAGAGAACAGAAACACAACAGATAAGCTCT
GGTTATTTTATTTATTTTTTTAATCACTGCTAGAGAAAGTCGTAAAAGTCAGTCTTTTGT
GTACTGATGTGAAGTTAATCTGATTTTAATTTAATTATACGAGTTAGTTGCGGAGGGCAC
AGGCATTGGGGTGTTTGTTGTAAGAATGTTCTGACATTGGCGCAGGTATGGGGCAGCTAG
CATGTTAATTAATGATGAAGATCCTGACAATATGCAGAGGCATGACAGCGTTAAGCCAGT
CGGCTGCTGCTTCCTTTGCATATTAATAGATCCTTCATTATTATTTAATATGACAGCTGC
TCCAAGGGCTACCATCAGACCTTGTCTCTGTTATTTGCTGTTTTGTGCTCCCCATGTGAC
AGTGCCATGCTATTCTCTATTTGTTGAAATGTTCCCTTTTCTGTTCTCTCACTGGTGTGG
CTCTCTACATGCGACCGTGATGTGCTGTTTGTTTTGTGCTCAGGAGGATTCTGACTTGCC
AGTGCGTCTATATGAGAAAAGTGTCTGAATCTAAAGGTGACTTTGAAAGAATATATGAGG
CTGGATTGTTTTGTTTGCATAGTAATGAATGCAGATTAGCACTGAGTGGGATTGGTCttg
ttgacgtt
>NODE_152_length_496_cov_14.979838
CAAGTGAAATAGCATCTATTTTGATAGAGTGATAATGAAAATAATAACATCCCTGACAAA
ATATTCATAACAGTAATGATGAATGCCATATTTCTCAGAAAGATACATCAGAGGCGTCTT
GGTTAAAAGAAAACAGTGGCCGGCGTCTCCCACACCCTCAAATTATCTGCTGCTTTCACA
TTTCACTGATAGCATAGATGAGAGCTGAGAAAAATGGACACACAATTATGCTCACTTGTC
GTATATTAATACTGCTTCTTGACATCTTCCATGGACCCTGAGCTGTCATCTCTTTGTCTG
CTTTAATTGAAAATTAATGGTTAGTGCGTTGCCAAGGCAACAGCGGCAGTGGTGGTGGGT
AGTGAGCCACATTCAGACAGACACCAGTGGCATTGTTTGTCCTGTCTGACCTTGGAAGTC
AGGGGAAAAAAAGAAAGAAGAAAGGCAAAGGAGGACAAAAAACACATTAAAAAGAGAATG
GAGAGGTAAGGGTTGAAATGTTGTCCATTGGAGCGAGGGAGAAAAATAAAATAAAGTTAT
TGTGGCGTGGTTTTGGCCAGGTAGACAGAAAGAAAACTGCGCTAAGGTGACTGAGggggg
gactgaagatatgatgtcaaaatgccaaatggggagaatt
>NODE_153_length_568_cov_15.211267
GGAAGCTAATGAAGTCACTGTGTGCTTTGCTTAAAACACAGATAAGTACACAATGCACAT
GCCCTGTCACTGAGCCATATAGATGTGGATTATATCTCAGTGAAAGAGCGCTTTGTATTT
TTCCTTATTGTATGTGGAACATGGCTGCAGTATTGTTCAAGCTTTAAAAGTTTGCGTGAG
AAAAGTTGTGCTCTGAAAGAGAACAAGGATAAAAAATTAAGTTCTGATTACAATTACGGG
ACGTGACACTTAGCTGATTTCAAATCAGCGAGGCCAAATTTCACAAAGCCTGTCAATGGT
GGCAGCAAGCTCGCCAGATCCCTCCCCAATCAAAAGTTTGCTCTATATAATTTTACGCAA
TCAGATTTCTCCACAGTCATCCAGTGCAATCAGGTAATCAGAGGGGAGCATTAACAAGAC
AAATGGGGTTTAAAAAGTGGGTGCACTCTGTTTGCAGGAACTTCCTATGGAGAAGCCCCC
TCCTCTCCTTGATTACTCCTATCACCCTCATACAGCGCAACATCCCCTGCTAAATAGCTT
TCTACTACAGTACAGGCAGTATGTGCAGTAGGAACAAATGTGATTGACTTTACACGTAAA
ATGTGACAGGTAAATTAACCTCTTAGGGCTATTCATGTCAAGTGACTAACTGCCCAAACT
TCACTAAATCAGCCATATTGTATACAGTCAGTAGCACCGCTGCCTTTTTcca
>NODE_154_length_340_cov_5.779412
CCCTGGTCAACCTTCACTGCTCACACAGTGGTGTTGTTTTAAAGTGCATTCTTTAGCAGC
TGAACTTGGAAAGGTATTAAAGTGGGATTAGGCTCCTCCACAATCCACTGCTTGTGTCAT
TCAGGGAGTTTGTGTTCTCCTCTCCCCGCTGCCACCTCCCCACTCCTCCTCTGTTTGATT
GTGGCTAGCCGCAGGAGTGGGACTGACTGTGCCTTTCAAAGGAGAGGGGTAGGGTTAAAT
CCCTAGTCCACTGCTCCCTGCTAATTCTCCTTGTTCCTTAGAGAAGGATTTACTTCTGCT
GCCAGCTTCTCAAAGGCCTTCTCTGCCCATCCGAAAAGTCGGCGTTGCCTTCCTGTGGAG
GTGTGGTTGCCATAGAAGGGGCGTCATGCATGGCTATTCCATCTGAACCCCGCTGAGAAT
GGGGACCGGGGACTGAAAACAGGCAGAAAGTCCGGATTAGACCCGAGGACAAAGAAGGAC
AGGa
>NODE_155_length_678_cov_6.884956
TAAGAGCGCAACTCTAGCATGTAAAGAGAGACGCATGGAAGCACTTCTCTTTCTTGGAAT
AAAGTAATTAAGGATCTCTCTCTCCCGTTTTGTTTTTTTTCTTCTTTTTGTCTTGAGCCC
AGCCTGAGCCAAAGAACGTAACTTTCTGTATGCAAGTCGATCATCGCTGCAACTTGACAT
CCTGACCTGGACATTTAATTTATTGATCTTCATTTTATTCGGATGTAAAGACCCTTTGCT
CCTTTAAATTAATCCAGGTTAATTTGGCCAGGCCCCCTATCCCACCCAGCATGAATGGGC
CCTCTGTTGGCTAGAGCTGGCCCTGGCCACCCAGTTTTATGGGAATCTGCAGTGAATTAG
AAAATCTGTCAATGCGAGAGGAGTTGCGCAGCGCGGATATGCCGTGTCACTCCACCTGTA
AAAGAACTGCTCTTTGTCCATTATCTCCCAGGCTTACCTGAGGAGAGTTAACCTTGAGGT
CAATAACATCTCCATGGTGTTTCATGACTGGCTGGGCCTGGGCCGGGGGGTCTGAGGAGA
GCCATTGTTAACATGCGGGCTGCAGACCCACACTTCCTCCTGCTTTGGCTCTCCACATCA
AATACCTCTGGGAAACAGATCTGTAAAGAGCAGTGACGGGAGCCATAAAGATGTGATCAC
TTTCACAGGAAAGAGCAGACACTGTACTAGTTTGTCTTCATTGTGGTTAATATAAACGCT
TCATTTCTTTAAATGAAGTTGCAGCATCAGGGTAGGTTCTCCCAGGACGTAAtttcttgg
gtatcctgcagaacctttacctggcatcagtttgaatttact
>NODE_156_length_474_cov_6.168777
CAGAACCCAGTCAGTTGTGGGTCCATGTCGTTGCACCATCATGTAAATGTTGCACCAGTT
TTGTAGTAGTATACAGATAAATGACTGAACAAAAATATAAAGCCAATCTTTGTTCTTAGG
TGACATGTAGGAGTTAAAGTCCTTAAGTTGTATATACATTATGTATATTTATACACTTAA
TTATTTTTTACTTTTCAGTAAAAGGTGCTCCACAAAATATGACAATATGCCATACTTGAT
GAAGTAAGTCACAGACTTATTTTAGAACGGAGGAACACTTCCACTCCCATCTGGAAGACA
AAAAATAGAGAAGAGAGAGAAAGAGAACGTTAGTGGTGCATTTTCACAGAATGATTTGTC
ATCTCATTTTCAAAAAGAAAAAAAAAAGAAGAAATAAAAGAGAGGCCGATTCTTACCTTT
GTGGAAGCACTGTGGCGATGGATGACATTGGAGTTGATACAACTCAGGTTGTTGCCCTAA
GCCAGGGGCGATCGAGGCACCTGCCCCAAACATGGGTTCCAGGACGGCCAGTTCCTCCAG
GAGGGACTGAGTGCAAGACACGGCGGGCGTGGGCGAGGCGATgggcgtggacgtggcgga
gctgggggaggcagtgag
>NODE_157_length_498_cov_5.108434
GGAGATATTGGCCAAAACGTTCTCCCATTCACTGACAATGGGACGTGCATATCGCAGCCA
GTGTGGAAGCGTTGAATCCAAGATAAGTTCCCGCAGAAGGCGCTTGAGAGCGCGTTTCAG
ACCGCTCTGAGTTGATTGATATAGGTTTGTAGTGACACTTTTTTGGGTCCCGTAGTATGG
GCCAACCCTAGCCGTAAGGTCTGGAATTAGGGTTAGGGTTAGGGTTAGGGTTAGGGTTAG
GGTTTCGGCCTGGGTTTGGGAAAACCGTTAGTGCCAGAGACATGAAACTTGTGTCTACCC
CCCCATTTGCTGCCGTCGCGATCGCACTGAGCCTACTCCCGAGTCTCTACGACATCAGGA
AGTGGGAGAAACCTGTGATTTTTTGCTGTATCTCGGGACGGGAAGGTCGTAGAGACTCGG
GACCTAGACCGGCGTCTTCAGCATAGCCAAATTAGGTGGGGCAGGTGGCATTTCCAGGTG
TCTAGCACATCTGGTTCTGGAGATATTGGCCAAAACGTTCTCCCATTCACTGACAATGGG
ACGTGCATATCGCAGCCAGTGTGGAAGCGTTGAATCCAAGATAAGTTCCCGCAGAAGGCG
CTTGAGAGCGCGTTTCAGACCGCTCtgagttgattgatatag
>NODE_158_length_500_cov_4.980000
CAAATGTCACTGGCTATCTGCTCCATGTAATTACTTTTGCAATTAAAAATCAATCTCCAG
TCACCCCGTCTAATTAGAGGGATGGGCAGATCTTCATCTAGATTGATTTTATAATACATA
TTGACTTCAAATGCCATAACATTGCCATATTCTCTCATTTTCATGCTGTGGTGCATCAAA
ACAAAATGCCAGGGATTATGGGGAGGTGCAATGAGGGGCTGTTCCAATTCTGTGTACCAG
GAAAAGGTCCCCAGTCTAGGAAAGGTTCACCTTGCTTGCTTGTCTGTAATGACAACACTC
ATCCTCTCTGCTCCCATTGGAAAGGGAGGAGGGACAATAGAAGTCCAATGATCTACATGA
CAGGCTACAGTCAGTGAAAAAAAAGAGCATAATCAGGAGCAGAAGCTTACAGTGTAGGGT
AAAAATAGACTCCTGTCCACCACAGAAACCAAACCTATTGTCATTCTGATAATGATGTAG
GGGTATATAGGAAAACACTGGCTTCTAACACAATATTGACATCTTCACGTGTTATCTGGG
GGATCTATCGTAGCTCCAGAGGTatctccggaggtgtcttctcgcaccatacatcatgac
atccaggcagtctgctatggcagatataaacaaataaaactcca
>NODE_160_length_300_cov_8.453333
GAGATACAGCAAAAAATCACAGGTTTCTCCCACTTCCTGACGTCGTAGAGACTCGGGAGT
AGGCTCAGTGCGATCGCGGCGGCAGCAAATGGGGGGGTAGACACAAGTTTCATGTCTCTA
GCATTAATCGTTTTCCCAATCCCAGGCCGAACCCATAACCCTAACCCTAACCCTTGCTGC
GTTATGCACTGCCCATTGTCAGTGAATGGGAGAACGTTTTGGCCAATATCTCCGGAACCA
GACATGCTAGACACCTGGAAATGCCACCTGCCCCACCTAATTTGGCTATGCTGAAGACGG
CGGTCTAGGTCCCGAGTCTCTACGACCTTCCCGTCCTGAGATACAGCAAAAAATCACAGG
TTTCTCCCACTTCCTGACGTCGTAGAGACTCGGGAGTAGGCTCAGTGCGATCGCGGCGGC
AGCAAATGGGGGGGTAGACACAAG
>NODE_162_length_459_cov_8.847494
AGTGGATTTCAGTAAAAGGGCCGAGAGAAAAATGTCATTTAGCATTCAAGATTTCCATTT
GGCCGCCTGAAAGAGACTTAACGCCAATTGTCCTGCTGGTCATCTCACAGGATGGAATGC
AAATGTGGAGGTCTATAGGGCCTGGTGCGGGAAAGCCATTGATTTGAGATGAATACAGTG
GCTACTCTCAGGCCCTTCACAGTTATTAGGACTAATAGAGAAACATAAAATAGTGAGAGA
GAGAAGCACAGATCGGCACAAATGCTCTAAATAGCTGGCTACTCCACAGGCCTCTCGGAG
AGTTTGGCTTGCAATTTGCATTCCTTTGTGCGACAACTTGTAATCCTCCCCTCAGCATGC
CAAGAAACACACAACAGATTTATTGTCCCAGTCAACAAATCGTTTAGGTCATCCCAAACC
TATTACTGCCTAATGCAGTGGGAGCCCCCTCCCCTGCCCCAAGCCACATGCACCGCCTCG
TCTCAACCACCGGAGACTTGCAAACACAGACCCTGCATGGCCGGGGCCCCACAGCTACAG
CGCTTTGTTGGCCCCCCGGTCTATTCAGCCTCGGTGCACTTCTGGAGCTTTATACCTTCT
CCG
>NODE_163_length_1215_cov_10.823046
TCCTCCCAGTTCAACATCCTGGTTGGTCCGCTGGTGCTGACAAACAATACGACAGTGTTG
CTGTCTTGCAATGTAACCACCATCCAAAGTCTGTGCATCCATTTGGGCTCCTCTACAGTG
ATTAAAAAGAGGATGTTAGCAGAAGCAGGTGGCTTTGAGCTAAACCAACACTCACAAGCA
GAAATCTCCATTAAAATAATGAAAGCAATAAAAGCAACAACAACAACAACAACAACAATA
ATAAAACCTTTGGAAAACATTTCATAAACCATCAGCAGCCAATTAGAGGAGCCGGCACAG
GCTGTGCTGTGCTGTGCTTTGTGTGTGTGTGTGTGTACGTGTGTGTGTTGGGTATTAGAG
CGTTACAGCGCCCAGCCCGGCTGTGCCCTGCAGGCCCGACCTTCTAATCATTATCTGTCT
GTCTTATTACGCTCCAAACCGGGCCACTCTTAAATAAAATATGCAAAGGTTTCTTAAATG
ATGACCTGAGGCTGCGCGCGCCGCCGCTGCTCTACATGCTGTTAATCTGAGAAATGCAAA
TTCCCTTCATCTCGCACTCGCCTTTATTAACTTTTTTGAATTTAAAATTCCACGAACAAT
GAGTTCTGTCAGCTTCTGAAATGATATTTTCTCTCCTCTTTTTATGTGCGCACGGAAGCG
AGTTTAGAGCATGAAATTACCAGGGGAAATATGAGCGGTTTCATCTCTCCCGCACAATTT
AATTGGCTGCTTTGCAATTATTAGTTTTTGCTGCTAAAGTTTTTTTCTACACTTTACTGT
TACTGTTTCCTTAAAGTGGCAGCTCACAACACTGCTTTATTTTTCCATGTATTTGTGTGC
AGTTCCAGCACTAACCATTAGCCAGCCGCTCTGATTGGACGGCCCTCTCCATGTGATTTG
TGCAGTGATTTGATATTCAGATTTCAGATTCAGGGATGCCCAGAGTGGTTCAGGAATTTC
TACGGCAGATGAAAATCAGGCTCACACATGGAGTCAGCCTCAGACAGACCGACACACAAA
CTGAGGGCTCGACTTTAAAATGCACAACATGTTTGACAGCATCTGTGTCTTTTCCTGAAT
TCAGCTAAAGTAAATTCTGCAGTTCTTGACCTCCAGATTTCACACACAGGAGGATGTCTA
ATTCCCAACTTTTTCATCATGCACTTCTTTTCTCCTTCTTGCTCTGTGTCCACATTTTCC
TTTTTCTCCGTAATATTATTCACCCTGCCTCCATCCGTCCGTTATTCAGCTCTCCTCCTT
CAGCCCATGTCTGTTTTTCCctctcacaggatcaaacacagctacagacgagcgtgaact
ctctgcttcacctccacagactgtcagagctgtgagttg
>NODE_168_length_258_cov_7.143411
TCTTGACACAATGTCACTTGAAACAGCTTTTGCCTTCATATTTATCATATTTGAACACAT
TGTGAGGTCAAAACATGTTTGTAAACATTGTCCTCTGAAATCAAAACATGTTTGTAAACA
TTGCCTTCAAAAGTCAAAACATGTTTGTAAACAATACTTCTGAAGTCAAAAATATGTTTA
TAAACATTGTCCTTTAAAGTCGAAACATATTTGTAAACATTGTCGTTGAAACTCTGCAGG
AGTGCTGCTCTAATGCTCTCAAGCAGCGTTTCATGCGCTGAAAAGGCCATTTTGGCCAAA
CGCTGTGTCCTCTCAGAATCTTGACACAATGTCACTTGAAACAGCTTTTGCCTTCATATT
TATCATATTTGAACACATTGTGAGGTCAAAACATGTTTGTAA
>NODE_169_length_572_cov_8.874125
ATTACTTTCCTTTTCAATCACGGGGCATTTTTTTTTTAACTTCCCCCATCCACCTCCACC
CTGAGAGAAAAAAACAAAAAACAAAAGTGATACGAGTTCTGCAACTTCCATCTGTGGCAG
CGCTCGTTGTCTTACTGCAGCTTAATTACAAAATATTGGCGCCGTTTTCTGTAAAGATTA
CTCACTGTAGGAGGCTCTACGTAATTTGGACCGGAGGGTTTGTCACAGAAAATAATACAA
TGCAACTGGGCTTTCTGTATTAGATTTCCGCTTTTAGCCTCCTTGACATTTCAAGCTGCA
TGAACTAATACATCTGTTATTTGTTGATCATTTGATTATTAACATACTTCACAAACCAAA
TCAGCTGCCCTGCTGGAGACGCAGATACAGCTCAGCAGACAGTCTGGGTTTTCTCGCCTG
CCACGCACAAACACACTCGCAAAAGATGCACAATTCAGCCCTCAGTGATAAAGGAAAGCG
GGGAAAAAACATTCATCTTCCCCTCCTTTGAGCGTATGAGCACTCTGACACCGGCATGGA
ACAAAGCCCGTCATCACATTCTAATCTCGAATTTCAGGGCTTTTATTTCACCCAAATGCC
ACCCTGCTGGCCTTGTGAATTATTGACAGACTGACACCAATGCGAAAGGACACATAAAAG
AGGCTAAAAGCTCCGGCCCTGGAAGAgattgtcctctcctattgccatcaacaggg
>NODE_170_length_578_cov_11.979239
TTCTTAGGCTTTTATTAACATCATGGACTGCACAACAACAGCTACAGAATCTATTATTCA
TTAAGTGTAACCAATATAAAATTTAAAACAGTCTGGGCTTTTTTGTGGAATTATGTAAGG
TCAGCATAATTTTCTGCCTATTACTAATATCTATATCATCTTTTCCTTAGTCAGCTCTAT
TTAAATATGCAATCATTTACAGCTTTTGACTATGTGTGTGCACACCCAATTTCCAATATT
CCTCTAGTAGACTTTTTATGCTGACATCAATGGCAAGCTATTAAAGACAGTATTTCATTA
TTGGTTCCTCTTCCCCAGTGGTTATTTACAATCCCATATATACTAAGCACTGATATTAAA
GGAGACCATTTTAATGAGGTGCTATCTGCCACGGCAATATGTCTTTCTCCGAATGAGATT
GTGTTTAAAGATTTTATCAAGAAATGGCTGTTCGGCAGGGTTATGTTTTGTCCATGAAAT
ATGCATTTCATATCTCTTTCATTTCATTAACATAATTTAATTTGTGCTTTGCATTCTGTG
CATAATACATATTTGATTTACAAAACAAATATTTCCATTAGAAAATGAATTTCATGCGCG
GAAAAGGCAGAACTGAAAGATGTATTGTAAGGAAATAAGAAAAAAAGGAATTGTATTATC
TTTGACTCAGAAAAAAAAATCCTTGGCAAGGAGAAATACACtcaatagattttttatatg
tg
>NODE_171_length_153_cov_4.509804
TGTGTTCATTGAATTATATCACACAAAGTCTCTTGAAACAACTTTTGCCTTCACATTTAT
CACATCTGACCACATTGTGAACTCAAAACATGTTTGGAAACATTGTCTTTAAAAAAACTG
CAGTATTGCTGTTTTCATGCTCTGAAAAGGCCACTTTTGCCACATAGTGGTTCACTGAAT
TATATCACACAAAGTCACTTGAAACAACTTTTGCCTTCATATTCATCATATGTGAAAACA
TTATAACATGAAAACCTGGTTGGAAACATTGTCTTTGAAAAACTGCAGTATTGCTGT
>NODE_172_length_319_cov_14.012539
ATTTATGTTACGTTCAACAGTCTGATCAAAACAAGCAATTTGGTGCTGCAATATAAGATA
AAAAAAAAAAGTGTCTCCAGCGATGATGGTGTCTCCAAAATATGTAACAAATTTGCCAGT
TGTGCATTGACTTTCTAATAGAGGGCAAGAGTGTGTGTGTTTTCTGCTGGGATGACTCTT
GGTTCTCTCTTGTCTTTAGATACCAGCCTGTTGATATCATTCAACCAACCAATCATGTAT
TGCCAGCCTCATTCGGGGATTCTGATTGGCACATTGTCACAGGCAACTCTCTTACCACCA
CCAATGAGTCCCCACGTAGAAAACCCTCACAGCATGAGCTGGAGAAACAGAGAATGCCAG
GTGACTATTTTCTTTCTTCTCTTTACCCTTGTTGTGAAGACTGACTGGGCGCCCGTGCCT
TTTTTTTTCTTGTGTCCCCCCCTTCCCTCTCCCATCCCCTTtt
>NODE_173_length_622_cov_6.371383
ATGACGAACCTGAGAGATACATGTTGAACATGAGGTTTCCTCCGCAGTCCTGTCTCATTG
TGTTCACTTGTTCAGAAAGGGTTGGATTTCATTTCGTTGGTGGCGGAGGAAAAGATTTTT
ATTAAACTTTATCTCATAACTGTGATCTGGAATAAATGCGGGTGGACAGATTGAAGTTTC
CAGGCAACTGTCACTGGCCCCCATCTCTGAGACAATATTCAGACAGCAATTTCCCCTGGT
GCATTGCTTTAATTAAAAGAGCAATTTACCTCTGTCAGCCCGCCTGGTGCCCACAATAAA
AAGAGGCCGATAGAAATTCGGCCCTTATCAATCCACCATCACAGTTTAATAAAGTTTCCG
CGTTAAGATCTGAGTTTCTATGGTGAATTGAAGTGTTTGACATGGAAACCAGTTCAGATC
CTCCTCACTTTTCCGCCTCTTTACCTCTCGGCAAACAACAAAGACCTATTTCATGTTGGA
AAAAGAATATTTACCTTGAAAAACACGCCTCAGTGCACATGAGAAAACAAGAACATTTCA
TCCCTCCCAACCTTCTCTCTGTGGGTTTAGGGTTATATGGCCTCAATCTGAGGGTAATGA
GGTCGTAACTTTAAAACCATGGCTTCTGATGCTCACTGACGTTATCATGGGCGCTCTTCT
GCTTCTCCTGGGCATCAGGAGCAGTGGACTGTGTGGAGCATATATGGACTTTATGGCTCT
GCAGGGTCTGGTTTGGACTGTAAATCCAGACTGGACATAtagtgat
>NODE_174_length_299_cov_7.919733
TTAAAAAAAACCGATAAACAACAACATGGAACAAAAAGACAACAACAGAAATTAAGATCT
GGACTAAAATGGACTCTAACGGTATTGTCACCCCTACCAAAAGGAAAAAACGGTTTAAAG
AAACGGTAAACAACAGGATGGAACAAAAAGACAACAACAAAGAGAAAACAAACCAAAACA
GGAAAACTCAAAAGGAATAAACACAGTACTAAAACCGAATTGGCTCTGGGAACACATCCC
GAGATCTGATCAATCTCGGGAGGGCCTTCCTCAGGGGAGAGTGTCTAGTGATAAATGGCC
GAAACACTCTGTGATCCTGGGGTCCACTACTGACGATGTGTTCCTGAAATTAAGGTTCCA
CAATTTTTCAATATCAAAACCCAATTGAAATTGGACTTGGAACCTGGACCTAACTTAATC
CTAACCCTAATCCTAACCCTAAC
>NODE_175_length_355_cov_6.281690
TCTCTCTCTCTCTCTCTCTCTCTCTCTCTCTCTCTCTCTCTCTTCCTCCTGTATTCTTGA
AGGCTCTTTGCAGCTGTAACTCATTTCACTTGATGACTTTACTGGGGTTACAGAGAGTGA
CGACAAATTGATTACCTGGCAGAGCAAGAATGGAGCGAAGAGAGGCGCAGGCTGACAGTC
ATGTTATAATAATATGTTTAATGATGTGTGGAGGGGGAACAAGGAGAGAGGAGTATTGAA
ATAAGAGCATGGAAGATGCAAAGGAATAGGTTTCATTTGTAAAGATGCAGTATCCCTCTT
GGTGGAAATGGTGTTTTGCAAGGTGTTGTAAAGAGGGGGGAAAAAAAAAACGCCATTCCC
AGCTCAAGCATTTATTCAGAGGACATTCCGCATCCAGGGTGCTTGTATATTCATCTGGGA
ATTGTATTATTAATAGGCATATTTGTAAATGTGAGACCACAGATGCACCAGTAAAGGCCA
Gttgtatctgatttactcc
>NODE_177_length_302_cov_16.155628
AGACCGGCGTCTTCAGCATAGCCAAATTAGGTGGGGCAGGTGGCATTTCCAGGTGTCTAG
CACGTCTGGTTCCGGAGATATTGGCCAAAACGTTCTCCCATTCAATGACAATGGGGCGTG
CATAAGGTGACCAGTTTCACAGTGCTGAGGCCAAGATAAGTGCCCGCAGAAGGTGTTTGG
GAGCGCGTTTCAGACTGCTCTGAGTTGATTGGTATAGGTTTGTAGTGACACTTTTTGGGT
CCCGTAGTATGGGCCAGCCCTAACCCTAAGGCCTGAAATTCGGGTTAGGGTTAGGGTTAG
GATTTCGGCCTGGGTTTGGGAAAACGGTTAGTGCTAGAGACATGAAACTTGTGTCTACCC
CCCCATTTGCTGCCGCCGCGATCGCACTGAGCCTACTCCCGAGTCTCTACCACGTCAGGA
AGTGGGACAAACCTGTGATTTTTTGC
>NODE_178_length_307_cov_2.579805
ATTCTTAGGAGATGGTGATTAACACATGCATTCATTTCAGGTTATGCACCTCTTTGATGC
CAGCAAAGGGGGAGAGACCAAAAGAGGAAGAGCGAAAGATGGGGTGGGAGAGAGAAGAAG
AGGAGGAGGAAAGATGAAGAGAGGGGAAGGGAGGGGAAAAGATAGAAGAAAGAAATACAA
AGAGACAGACGGAAAGCTACACAGGAATGGGAGAGGCAAATCCCTCATAACCATGTATTA
CTAATGTGTGGCAATGTGCAGGAAAGACTCTTCATTAACATTGTTGATACTGAGCACAAC
CTCATTCAGAAAACAGAAAGAGCGCTCTGCATTGGCATACATTATCAACGAGCATGACAA
AAGACTGGAATCAGAAGCAGCAACCATGTATTTTACACTAAAAATGATGTTctcttttct
cgttaactacattgtccgtcattgacatcat
>NODE_179_length_619_cov_6.360259
TCGAGCTCCAGACCTACAGATCACTAACCGGCAGCAATGAATTTCATTTGCGGAGGACAA
AAAGAGTGAGGAGGGAGAGGAGAGAGAGAGCGGGAGGGAGAGTAGAGAGAGGGAGGGAGA
GAGTGAGGGAGAGAGAGAGAGAGAAAGAGAGGGAGACGTGGGGGGATCAGCTCCCCAACA
CAGTTTATTGATTTTTTTTTTTCCTGCTCGACAGAAAGCCTGTATAACAGCTCTATTGCC
CTCATAATGATTAGTGACAAAAGTTTAATTAAGCAATTATGAAGCCAATAATAGAGTTGT
CTGGTTTGCTTAGCTTTAGACTGTTTAAGACTTATCTCCCTCTCGCACATCACAGCAGCT
GGAATGTGCTTGAAGAGATTAATGCTACGAGAACACAGATGCCCACTTTAATACAGCGCC
ATGATGCCGTTTGAATGAAGTTGAGAACACAAGCTTCTCTTTATCAAATTACAAGTCTGC
TTTTCATGAATATGGAGGAAAAAGGAAGAAAAAAAAACAGCAATGGCTTCAAGGTGTAAT
TATAAAGACATACAACAGAAAGACACACAATTCCGTTTTAGTAATCTGCCTGTATGAAAT
ATGCATGATAATGTATTACTGAATAAAGACTTACcatgttctaagaggctttggcatttt
acatttgctcagacaattggatatttctcaatattccttaatgttctattggatcctcca
cctctcccctttgttcttgcgtctttttttgcctctgaaaatt
>NODE_180_length_383_cov_8.279373
GCATCAAGCTGAGATGAAGGACTGTAAGGGTACACATTCCTGTGAGGTCTGTACACATCT
CCTGCAGTCAAGTACTCAGGAGAATCAGAAGACTGTCCACTTCACATGCATGTTGACCAG
CTCGTCATATAAGTTGACCCCCCACTTCAGCCAAATTCCGGTTCCTTAGGCATACTGTTC
CTCCTGCCGCATACAGCAAAAGCCTGGAGCAATGTTTAGCTAAACCTGCTGGCCTACGTA
GGCAGGGAGAGTCCCCAGAGGGCTGAACAATCAGACAATTTCAAGATCATGAAGCATTAA
ACCAATCCCGGCAGGGTACACTAATTAAACAGCCGAGCCCGGCACAGCCAACCAATCCCC
ACAGAGCAATTAAATCCATCCCCTCTAAAACACTGTGGAACCTGTCTGGGGAAAACTGCC
GAGAAGTGAGAGAGCGAGAAAGAGGGAGAGATGGAGTGGGGAGGGGAGGAAAATATCATA
AAATTCATCTGGAAAaaaaaaagagaagaaaaaaaaactataggggg
>NODE_181_length_714_cov_14.603642
CAGTTACTCTTTTTTATTTACCCTCAGATGTGAAATTCTATAACTTGTACAGTGGTTTTA
GAGTCATGTTTTAAAACGTAATAAGTATTTCACTTTCTTTACGGTTTAGATTTTCTTGTA
AACAGGGAACGAAGGCAATAGTGATTTTAGGGTTAGTTGAGCCCAACAGTGACATGAGGT
AGCGAATTAGCAGGACATGAAGCACCATAGGAACTCCTAACCTCTTGATAGGCGCCTCAC
AATCAAAGTCATTAGCCAGTGTAATAAAGGGCCTGAGATACAGCCATTCTTCAACAGCCT
AACTCTTTTATAACCAACAGATTAAAGTTGATTGGATTAAAATGACATTCTGCCCGTCTG
ACCTTGGCAGCAGCAGTTAAGTTCACCCAAATTAAATTTCTCCGTAATAAAGATGATTCA
TTTGTTGCCTGACGTAGTAAATATAAAACAGAAAGAAAAAGGAGAAAAGATTAAGTGACA
CACGTCAGTGCACACATGCACAAATGCACACTTGTGCACACACATATACATGCATACGAT
GACACGAATACACTCGTGTGTGCACTCACAAAGCATTGTTGGAGCTGCCAAGCAACTGGC
TGCACATGCGAAACCAGAGAGACACCCATCTAACTTAAGCTAAAACTTAAAACATGTCGT
TTAAATCCTTATGTTAAGGCCTGTAGAAATATCTTATCTCTTAAACAGACGTTGCAAGAC
TATGAAGGTTGTAACATTATTGGTTGCCGTTTTGAAATGAAAGACTTTCCTAATGGCTTC
TGAACTGGCCATGTCAACAGCTTTTCAACTGATTGTCTTCTGTGACTAactgtcacatgt
aaatactgcaagaaacag
>NODE_182_length_430_cov_12.781395
TTTTTTTTTTTTTTTTTGTAAATCAGACCCATCAGCATAAACAGGAAAGATTCTTGTGAG
CGTATTAAACCAAGGACATCCCCTCTGTTCCTGGCTAGTTGTTGGACCCTCACTTGGGCC
AAAGCCTTGCTACAGGGGCTGCTCCATTTATCTCAGGGGTTCACCGAGTGGTTGAAAAAA
CAAGACTGTGATTAGATTAAATAATTAAAAGATTTTCATTTAACAAGACAAACAGAACAC
AGGCAGTAAAGGCATAACATCTAGCACACAGCATGTATGTTTATACACTTCAATTAGTTA
AATATAGCAGTGCATTCTTTGACTATGGAGAACGTTTCCAAATCGTACTTCTAAAGCTGT
TTTTCTATTTGTCCCCCTTTTAAGAAACGAAATGGTGTAACCACAATTTTGGCAAACTTA
AAATCTTTTAAACTTGCAAATATAATGAAATAAACCATAAATATACACAAAACATACTTT
ATACGAGGCAATAATAATAATCATAATAAATAGTTTTTAAGTTAACAATAAGTTAAAACT
ACAAGCTTAAAGTCGCCCAAATAATACaagtttg
>NODE_183_length_662_cov_5.601209
CAAAGAGCTTCAGGTTTCCCACTTTCCCATTCCAGAGATGATCTAAAACCAATTACACTG
ATTGAGGCGCAAAGCCATTTAAAATGATTACAGCAAAGCATTGTTCTGCATTTAACAGGA
CAAGCAAAGAAAACCACAAAACAAACCTGGCACAGCGTACCGTGAGAAGGATGAGGCGAG
TGATGTAGAGAGAAAGGAGGTGTGTGCGGTGGTGGGGGGGCAGATGAGAAAAGTTTTGCC
CGGTGATTTATGCTTCTTTCCCGGCTGGGATATGAATCTGGGATGATGCTCCAGAGAGCA
GCACTCCAGATAATGTTAGCCCATTTAAAAAGAGCAGATTTGTGTAGTCTATCAGGGTCG
CAGAGTATTTTTTTTTCTCCTGCCTCCCTCCCTCCCTCCTCCGCCGGCCCCTCCGTAGTG
AGAAATTGGTTGTTATCATAGATCACAGATACTGCTCAAACCTCTTATGAAAGATGAATT
AATTTCACTAATGCTTTAATGCAAAGCTCTCATGAGGGAGGCAGACTGGTGATAACCCCT
GCCTCGTCCCCGCTTCCTCCGCTAGTGATTTATGCCCTCTTTTAGTAGATGAAACCGCCT
AGATTTGCCATCCATCTGCAGCTTTGAGGAATCCTATTACATGGGGATCTTGGACCGGAC
AGGACGCCACAGTCCAAAACCAGTTGCTCTGTTTTGGATCACACAGCCTTAGATATGTAG
AGTAATTGTTGGAACGAGGAAGGATACTCAAAGCgcatcattaaaagttatcaaaaagga
cacaggggccaggtatcttgtttaca
>NODE_191_length_547_cov_13.405850
ATCACACTGACTGACTGCTCTTCAGGTACTTGTCTTATCAGCCCCAGTTTCTATCATATT
GTTGAAGAAGAGTGAAGGGAATGAATATTTCAGCAGCTGAGTGAGCACGAAGCACCAGCA
GGGCTTCATACCATCTTGTTTGCACTTACTACAGCCATTAAGTTTACAAGCAGCATTTGT
ATTTATCACCAGGCCTGGATGGTTAGAAGCAATCAAAAACCAAACACAAGGAGAGAAATA
CAAGGTTCAGGTTGACATGTGAAGAAAAACTGAGGTGAAGTGCTGACATGCTGATGTCTT
AGCAGATAACACTTAAATCATTTTCCTCCAAAACTTCACTGGTAAGGGTTCAAAGAGATA
TAGCCATAATACAAATTTTTGGAGTAAGTAGTGGTGTTTGAAGTTATTTTATGGGATTTT
GCTGTAAGGCCCAGAATTGATTTGCAGAAGGGATAAAAGGAAGATACTTTATCTTCGGAG
CTTTGTCGGAAAAAGCTTAGCATCCATTGGTAGTTCCGCCAATATGCCTGCAGGGCATGG
AGGTAGGGTGAGAGGGGGGTTGCTGGCATTGACATTATATACCAGAATGAATTGTGCTGA
GTTTACACCTCCTGCTGCTTACGTTCTGCTCTTTCATAATCTTTCATgaaccatacaatg
ttttatttaatgtcctgggtcagagagaaac
>NODE_192_length_1526_cov_7.281783
GGGGTCTACGGTTCGACCTTCTTTGTAGCCACAGGCTTCCACGGCCTACATGTAATTATT
GGATCCACATTCCTAGCCGTTTGCCTACTACGACAAATCCAATATCACTTTACATCTGAA
CATCACTTCGGCTTTGAAGCCGCCGCTTGATACTGACACTTCGTAGACGTAGTATGACTC
TTCCTCTACATCTCTATCTACTGATGAGGCTCATAATCTTTCTAGTATTAAAGCTAGTAC
ATGTGACTTCCAATCACCTAGTCTTGGTTAAAATCCAAGGAAAGATAATGAATTTAATTA
CAACTGTAATTACAATTGCCATTGCACTCTCCACCATCCTGGCCATTGTCTCTTTCTGAC
TCCCCCAGATAAGCCCAGACCATGAAAAACTTTCACCCTACGAATGCGGCTTCGACCCCT
TAGGATCAGCCCGACTTCCATTCTCCATACGTTTCTTCCTAGTAGCCATTCTATTCCTTC
TTTTTGACCTAGAAATTGCCCTTCTCCTCCCCCTCCCCTGAGGCGACCAGCTATCCTCCC
CCCTACTCACATTTACCTGAGCATTCGCTGTTCTTATTCTTCTGACCCTAGGCCTGATCT
ACGAATGACTTCAAGGAGGCCTAGAATGAGCTGAATAGACAGTTAGTTTAAGAAAAACCT
TTGATTTCGGCTCAAAAACTTGTGGTTAAAGTCCACAATTGTCTAATGACCCCTACTCAC
TTTGCTTTTTCATCAGCCTTCGCCCTAGGCCTGGCAGGTCTAGCATTTCATCGAACACAC
CTCCTCTCAGCACTTCTCTGTCTAGAAGGTATGATACTCTCCCTGTTTATTGCTCTTTCC
CTATGAACACTTCAACTAGACTCCACAAACTTTTCAGCCTCCCCAATAATTCTTCTAGCT
TTCTCTGCATGTGAAGCTAGCGCCGGCCTAGCATTACTAGTCGCGACTGCCCGCACTCAT
GGCACTGATCGGCTACAGAACCTCAACCTACTACAATGCTAAAAATCCTCATCCCCACCA
TTATGCTCATTCCAGTCACATGAATTACCCCTGCCAAACAACTATGGGCCACAACCCTCG
CCTATAGCCTAATCATTGCACTAGCCAGCCTAGTTTGATTTAACATCACGGCAGAGACAG
GCTGGTCATTTATTAACCAGTACATGGCAACAGACCCACTATCAACCCCCCTCCTAGTCC
TCACCTGCTGACTCCTCCCCCTAATAATTCTCGCAAGCCAAAACCACACCTCCTCCGAAC
CCGTAAACCGTCAACGAATATACATCACACTACTGACATCCCTACAAATTTTCCTAATTC
TAGCCTTCAGCGCAACCGAAGTAATTATGTTCTATGTAATATTTGAGGCCACCCTAATCC
CCACTCTAATCATTATCACTCGATGGGGTAATCAAACTGAACGTCTTAACGCAGGCACCT
ACTTCCTATTTTATACACTAGCAGGCTCTCTCCCCCTACTTGTCGCCTTACTCCTCCTTC
AGAATAGCACAGGAACCCTATCACTTCTCACCCTCCAGTATGCCCCAGCAATAGAGTTAA
CATCTTTCGCCGACAAGTTCTGATGAGCTGGCTGCTTAATCGCATTCCTAGTAAAAATAC
CCCTTTATGGCGCCCATCTTTGACTCCCCAAAGCCCACGTTGAAGCCCCc
>NODE_193_length_444_cov_9.304054
GAGACAAATTGTCATGGTGCTCCCTGGACGATATTCGTGTTTTCCTCTCCTCCCTCCCGC
CTTTCTGTCCTCCTTTCCAGGCCTGGAAGAAGAGAGAAGACCATAGTTTTGGGAAGAGGG
ACAGGGCGAGAGCAGGGGGAGAATGGTGGGGGCAGCAGTGATCTGCAAATCATTTATTTA
CGTTTGGCATCTGCATAATGAGGCAGGGAGCCAATAGCAGCCCTGGCTGGCTGGAGACAG
GGTGGCATGCCTTCAGTTTTAATGGGCACACTGAAGAAACTTCCAATCCTTCTTGACATT
TCTCATAGCGAAATAAACGTGCTCTGGGTCAGAGTGTCTATTAGGAAGATAAGAGACGAA
CAAGTCAATTATACTTCAATGACTGCATAGCCAGGGGACCTCATTAACATGATCAGGGAG
GTCCATGCTGCAGCAGCCCTCTCCTGTGTGTAGCTCCTGATTAAGTTGTGGAAGAATGAC
ATGGCCTTTTTTTTGCCTGCTTCATGTACAAAAAAGGCAAAAAACCCCACACAAAGACGT
AACTATATTCAACTCTACATAAgacaagaacacacacacacacacaca
>NODE_195_length_764_cov_17.412304
GTCATTAGCTGAATGCAGCTATTTTAATTAGCAGCGCAATAACTACGACTTCAGTTTGGG
AGGCTTATTTAAACAGCACACTGAGCTGCTCATAATGGATTCATGCAACGTGGACGTATA
TGGAAATTCACAGATTTGCAGTGCACCGTGTTTGGTACTGTAGGTAGCTCTCTCTGACAG
ATGCAGATCCAAAACCTCAACTGCTTGTATCCTAACCAGCTGATCACAGGAATAAGGGTT
AAAGAGAAGAATGGGCAATGGGCCCCAGTGAAAAATCCTCACCCTCTGGCAGTGCCTCAT
GGAAATGCCGCAAACGCTGTACGGATTCAAACGTATCAGGGATTATTAAGAGACCTGAGA
ACAAGGTCAAAGACTTGCAGAAGAACACAGAGCAAGTTAAACTTAACTTCCACTTCATCC
CCGAGGCTCTGAAAATACTTAGGAGATAGTTGAGGCAGGCTCTGTTGAAAGCTCCCCCGC
CGGCACGCAAAGCTTTACTTTTGATGTTAATTCCTTGAAAGCTGTTTCTTTAGCTGGGGA
TTAGTGCATGAAGAGCTAGGCTTACCATGCTCTGGCTAATAAAGATGAAACATCTAACAC
AGGTACTCGTACATACACTCGCCAGGGAACAGTGCCTATAAAGTTGCCTTAATTATAGAG
AACTGACTTCGCTTCAGTAACTATAAGAATAGGACGACATTTGTAGTTTGAAAATACTGT
GGTATTAAATGTTGGAAATCCTCTGTATTCTTTGGACACAAGTCATGAGGTAAAATAATG
AGTATATAGGCACATCACTTTCTCAGCTCATGTGATCAAAGCTGCCTTCATGGTATGCCT
TCAGTCTCCCCAGCTTAAGTCTCCTTACCATGCCGCAAAAGACTGACAATTATGAAGTgt
gtccatta
>NODE_196_length_457_cov_8.908096
CCTGCTTTGTAATCTGATTACTTCACAGTGGAATTAGTATGTATATTTAATGCAGCTTCT
TTTCTTTTTTTCTTTCTTTTCTCCTCTCCGTCTTTTCTTCTTTTTAAATCTTGATGAGTG
ATGCAGGGAGGAACGGAGATGGGGTGGGGTTGCTCTACTTGCATGTCTGGCGGATATGCC
AGGGCCATGCTAATAAATGACAGCTGATTTATGCGTCTGTATTCTTTTATTTATAAAAAA
ATAGCAAGCGGGCTGATTTCTGATATTAATAATACAAGTGGATCCACTTTGATTAGGCTT
CTGTGGAGAGCTGTGCATATTCAGCATTACAATTAAAGCCTCTGATGTGAAATAGGAATG
ACACGCTAATGAAGCGAGCTAGCGAGCCTGAACCGCGACTGTCCAACAGCATTACGGCCC
ATCTTGGATGAAGAGTAATTATACGAGGAACACTGAAATGTCATTAAAAATCTTCAGTAA
GTGATTTAACCCACCATTCCTCACTAATGCTAGATATCCCCCCCCCCACAACCCCCACAT
GAtcaactcccaaggttttcctctttttttctaaaacaaaaaaatttctttgccacaaaa
c
>NODE_197_length_580_cov_10.817242
CTTTTCAACTCCTCCAGGAGTGGGCATAGCCTAATTGGTGCTACGAGGAATAAATCAAAG
CAGAAAACAGGACTTGTTCCAAACACAGCTCATAATGCACTAAAAAAAACTCTCATGTTT
CCTGCAACTGTCCAGTGAGTTTACATGCCACCTCATGTTACATTTTTCCAACACTGCCGC
AGCTGATGTATGGCTGTTAAAGAGTAACTGTGATTCGACATTACACAGCCATCCTGTGAG
GTACCTGTGCTGCTCTCTTGGTCCTTATTCTAATCTTATTTAACAGTCTCTGCCTGACAC
GCAATTCAATGCAGGCCCCCAGATTGGAGAGTTTCCAAACAATCCTGAGCTCACCCAAGC
TTGGAATTGGTTTTCCGTGGAACATCTCCCTCCTCCCTTTGGGCACTTTACCAATTTGAC
CAAATTTGTTCCATCACTGGTTCTAAGTACCAGAAGTGTTTTCTGCCCACACTTGGACTC
GTTTCTGCAATTTGCACATTCTTTGCAGAACATTAACAGCTTTGTCAGGGGCTGAGCTAC
CAGCTGCTGTGCTGTGGGGGCCCGTGTTTCAGGGGATACTCAAAGGAAAAATGTCATAAA
ACACTAACAACTCATCACTTCCTATCATAGGCACACTTAAATATGCAGGGCAAGCCGATC
CAATCGGTATATAAACACCTAATAAATGGTTTATTACCCAAGATAACACACTACAATGCA
GTTA
>NODE_198_length_536_cov_7.432836
AACGATGCAAATGAGCGTTATGAGCGTTGAAGCGGGAAAAAATACGAGGCGTTTAGCATA
AAACAAACCTGGCTAGCAGTGCTGGAATCTTGCTTTCATGAATAAACAAGGCTCTGGTCT
GACTCCACTAGGTGTTGCTCATTCGACAGTTTTAAAAACAGCTCTTGATCATTTTTGGAG
TTTAAGAACGTAATAATCTGCACTACAAGCTGTCTTCCTTTGTGTGTTTTTGAGTGTATG
TGTTACCTGCTGTCCAGGCTTGATTGGTGACAGCGTGATTCCCTGGGTGTTGATGACAGG
CAGGATCTGATTGCCGATCACCGTGGCGATGATCTGGCCTTGAGCGTTGGTCAGAAGCTG
AGGTGTAATTGGCTGTACCTGCAGTGCTGGGTTGCCACCCCCTGATTGGCTGGAGGGCCC
TGCAGAGTTGGGCATCAGTGGGATTGTTCCAATTATCTACAAAGGGGGTAGAGAGGAGAC
GAAATCAGCTGGGCGGTTTTAAAAAGGAGAAGGAGTTGGGAGGGTAAAAGCTACTGGAGG
TATCAGTCATAATGATATCTGTTGTTGTGAGCTTTTTTTGCTGCTCATTTTTGCATGTCA
TGAGGCTAATCAGGGcgtgctgctttggagttggtctgtgtgtgatttggagggaaaaac
attcagaagtgtccactgat
>NODE_201_length_385_cov_4.649351
TTTACCTTCATATTTATCACATTTGAACACATTGTGAAATCAAAACATGATTGTAAACAT
TGTTTTTGTAAAACTGCAGTATTGCTGTTTTCATGCTCTGAAACAGCTTTTGGCGTGCTG
AAAAGGCCAATTTTGCCACATAGTGTGTTCTTGAAATTCTATCACACAAAGTCACTTGAA
ACAGCATTTACCTTCATATTTATCACATTTGAACACATTGTGAAGTCAAAACATGATTGT
AAACATTGTTTTTGTAAAACTGCAGTATTGCTGTTTTCATGCTCTGAAACAGCTTTTCAT
GCGATGACAAGGCCTCTTTTGTCACATAGTGTGTTCACTGAATTATATCACACAAAGTCT
CTTGAAACAACTTTTGACTTCATAGTTATCATATTTGAACACATTGTGAAGTCAAAACAT
GTTTGTAAACATTGTCTTTGCAGAACTGCAGTATTGCTGTTTTCATGCTCTGAAACAGCT
TTTCATGCGCTTTAAAGGCCTTTTTGCCACATAGTGTGTTCACTGAATG
>NODE_202_length_651_cov_12.795699
TGGTAAAGTGGGCTGTTGTGATTGATTTGTGGATTTGCTCCCTCTTTTTTTCTCTCCATT
TAAGTGAAATAATGTATGGAAGCAATCTGGCGACAGACATTTTGGAAAATCTATTTGAAA
TCATTTCAGTTGAAGCCATGGCAGTTTGTCTTCTTAGCGGAGAGGAGCAAAGTATAATTG
TCTGCAGTCTAGTAAAACACAGTATAACTGCCATCACACTTGACTGAGCTTATAGCCAGC
TAGTCCCATGGCCTCTAGAAGATAGAGCAGTTAATGTTCCCTTTTATTTTAGAGGATATG
TCACTTGTATCGCAGATTTATACCATGATACAGCAATTTTGTCCAAACAGATGGATAATG
GTGTCACCAGCAAAAAGCCCTGTTTTTATTGAGTTTAGAGCATATTGTTTAGATAGGGGA
CTGTGTTGAACAGCTCCGCCAGCTCTTTCTCCCTTTATCTCTCTAATCTTGCCAGTATTA
GATTTGATCATTTTTGTTTGAAGGAGGAAAATGTGGCTGTAATGGTTTCCTAATAGCAAA
CACAGGGGATACAAATCCAGGGACCCTGTTCTGTAGTGCTTCCATAAGCACCACTGATTT
ATAGAGGTCTTTATGACAGAAAGGAAAATGATCTGCTGCAGGTATAAATCAGGTGAGgag
taggaaattgaacttagatatcatcttgtcagatgcttaatgctcttcctcctgtcacat
tcgataggaccaatttggagaatcctgcagaggtaaaaagaagacaattaacaatgacag
tgtggtaatagatga
>NODE_203_length_582_cov_12.097939
GACAAAAATTAAACTAGCTCCTACTTGGCACTTTATTATCTCTTCAACTGAATGATTTAT
TGTTTGTGGAGCGAAAGAACCAAAGAGAGGGGGAAGATTACATTTCCAGCCAAAGCTCAG
GCCTGATCTCGTTTTTTACTCCCTCTGTCCAGGAAAAAAGCTCCCGACAAACAATAATGT
CAGCTGTAATTGATCGGAGGTCGCTGGCTGGGCCTGCAGTAAAAGCGCACTATTTAAGCG
ACAATCGGCCCCGCGCTCTTCAGACGCTGGCTAATGAAGCTGTCTGTCTGGGCTATTTAC
CTTCTCTTAAATGGAAGGGGAGAGATGTACTGTAAGAGACAGGGCTGGAGAGGATCTGCC
TCTCGCTCCTGTGAAATAGGACCTGCACATGCCTCAGGAATGTATAATTGGTTGGCGCAG
CCAAAGCTGGGGATCCGGTGCTAATTAAATGACTTGTTTAAAGCCTATCTGTCTTTGTTT
GGGAGGCTCTGGGCTTCAGAACAATGCATTGTAAATGCTGTTGTCAAACAAACATTCCTG
GTTATCCTTTGATTTGAATTGAACAAGACAAAGGGCTGATTTGCTCATTGCTAAGCCTTT
GGTTTTCATGGTGTTGAGATATTTTTTCCTCTTCTGATCTGTCAAACTGAACAGGACCAT
TCCAGTCCAGCAGCTAAATGGACTGACTCACCGCACAATGCATATGCAGTCCGCCGCTTG
CAAAac
>NODE_204_length_557_cov_9.010772
CAAACAGAGGTGAGACATTTGTTAAAGAACCTGCTTTTTTTTTTCTTCTTCTTCCATGAA
AGCAACGTGCTGTTGTTTGGATTTCACATGATTGATGCTTGACTTAATCCAGTGCTCTTT
GCGCCTTCCCAGGAGGGTGAGGCGGTCTCTTTGTGCTTCTCTGTCCCATGTGAAGCAAAC
CAAAGCGGGAGAGTGAGGGTCATAGCTATTCGGCAGGGTACCAGATCCTTCCCACCGGCA
CATCTGCATGTGAAATCGCCATTTCACCCCTCCACACTCCCTAATTGTTGCTAAAATTAT
TTGTGAAATTGCCTTCCACCAGGAGTGTTTTCCACGGCAATTGTCACACAATTTTATATG
CACGGTGGGCCCACAGAGTTGACACACGCACCTCTTCTTTTCTGCCATATGTGCTCTTTC
TGTTCGGCTTTAATAGTAGCGCATTATTTTTTTCTCCACAATTACCTTTAAGCAATTACT
CTCGTGCGTTCTGCGGGGCAAGTCAACCTGTTGTCATCAATAGCGGGTCGATCCAAATGT
TGTAATTACCGCACAAAGCTATAGGAGCGCATTTAGATGCGCATGCTGCGCACATTTCCT
TAATTGAAAGGTTAACAAGCCAACAGCAGCTTATGGCGtaaccttcgccacgaagcacgg
ctgcctttgcgcagtttgtccattcagaaatccgcagcatc
>NODE_205_length_338_cov_2.825444
TCTCGGTCTCACAGAGCGAAGTGCGTGCCGTGTGGACCAGATCTCAGGGGCGTACGGCTG
GTGGGGGGAGCGTACCCTTTTCCTAACCTCCCTCCACTCCTGTCGCACCGAGAACTATGT
CCCGGGACTGCACCTGCTCACCTTCCAGCACCCCCGCAACGACTCCCAGCCTGACAAGGT
ACGGAGTCCAAATCTTAAATAAAAACTGTACTAGTTGTGATTGTAACAGCTTCCCTTTCC
TCCTTCCTTCCTCCAATATTGCTTTGACTCCACCACAGTTCTCCAATTTGACTATTATGA
TTGTATCATTTATTGTTCATTCCTCCTTTGTGTTCTTTGCTTTTTAATGTCTTGACTCCA
GTTCTTCTCTTTTTTACTTTCTCtgtttgttttgcatagacaaggttctttttttcaact
acgctgttgaacttgtggtgcagttttcagagaatagtgcttctgttgatgtttttcaac
tt
>NODE_206_length_567_cov_8.802469
CATTATTGATGATCCGCTCCTGACACCTCCCTCGTGTTAGCATTAGCATTTTCCCTGAGC
TGGGGCTCATGTCAAGAGAGGCTGGTCTCTCAGAGTCCATGTCAGCAGGGGGGCTATATA
TGAGCTACACAGCGAGGCCACATTATGGCTGCAGAGAGGGAGAGAGAGGGAGAGAGAGGG
AGAGACACCCAGCTCTCCTTCAGGCCCCTCTTGGTACTCGTCCACCTGATGGGAACACGG
AGACTTGGCTGTTCTCCCCCTCATCAATACAGCAGGGCTCTTTGTCAGTAATTTGCAATA
AGTGTCCGCGCCACATCTTAAGGGACCTGGAAATCATTACTGGCTGAGGCCCTACTCTGC
TACTAATTGGATGCGTTGGGCCTTATCAACTGAGGATTTTCCGAGACCTTTGACAGATAC
CAATTCGAAAATCATTGTTCAGTTGTCAATTTAAGAGACCGTTAAAAGAGCTTATTTTAA
TTTTAATTGGAACTTCCTCCTGCCTTCACAGTGAGCTGCGAGGATTAAAAATGAGCTCAG
GGCATGTGTGCACATATGTGTGTGTGTGCGCGTTCATACTCCCCTAGAAGAAGAGGGAAA
CTGTGCAGGTTAAATTGACGGGTAACAGTTCTGACCAGCGTACGAATGAAGACAGCATGC
ATGCACATTTAGTTTACAAGAATTTCACAGCTTTCCTGGGACTTCATCATc
>NODE_207_length_539_cov_14.818182
AGCATAGTTGACAGTTTATCCTTGAGCAAAAAAAAAATCTAGTGGATGGGAATAAGCTTG
GCATAATGCATGAGCGTTTGATGGTTTCTACAGTTAACTCTAAAGGAGAAGTGGGAGGCG
AGATTCTGAGCATTTCTCCCTTTTATCTCCTTCACAGGTGTCAAAATGGAAGAGAGCCTC
CCTCCTGGCACCAGCTTGAAATGCACAATCTGTAACTACACGGCAGATTCTCTTATTACA
TTCCAGCATCACATCATGTCTCACCTGTCACAGGCGGCCTTCAGATGCAATCACTGCCAT
ATCAGCTTCCAGAGCCACAGGGAACTCTTACAGCATCAGGACTTACATGGGCACGGCAGC
AAACTTCACAGGGAAGGCGACGGCACCGAGCATTCCCCCAGGGGTCCTGAGGAAAGCCTC
CAGCAGCAGCAGCAGCAGGCCCGCGCTGAGCTGGCCAACAGGAAGGATGCTCTGCTGGGA
AGTCCCAAAGGGGCCCTCAACAAGGAGACCAGCACAGACGGAGAGGCTGACAAGGCTGAG
AAGAAGCCCATGCTGTCTGTTCAGAAGGGAGAGGCCCACCCAGGCAGCAAAGCCAGTTTT
TCATACACTAGGATCAAGTCTGAGCCCTCCAGCCCCCGACTGgcctcctcccctgtgcag
cataacatgcctacatttcccat
>NODE_208_length_327_cov_1.155963
ACAGAGACGTATTTCAATTAGTGATGTAATCGATGAGCAGTCAATCATACTGTTTCAAAA
GTTAGAGCTGAATTTGGCCTGAAAAAGCCTTGATAATTGTATCTGTCAAGACATATGCAG
GGGGACATAACCAAAGAGAAAGAAAGAAATGAATTCTGGATGTGAGGATGACAGAGGAGG
GGCGTGGGTAGTAGATAGGGGTCGAGAGATGAGGTTGACTTGATAATGAAGAGGTTAAGG
ATGCCATGGAGAGAGAGGGTGGGAGGTCAGGTCAGAGAGAGGGAGAAAGAGGGGAGAGTT
AGAAAAAGAGACAGAAAAAAGGAGGTCAAAAGAGAGGTTGAAGAGGTGAGAGATATTTAG
CCATCAGGTCAAAATAGTATTGTGTTAAAGGCTCTTTGGGAgtatgcaggttatactgag
gtaaagcatgtgaccttcctgcttactatccttttcttctctcagttcaac
>NODE_210_length_145_cov_2.703448
CTGAAACGCGCTCTCAAGCGCCTTCTGCGGGAACTTATCTTGGCTTCATCGCTTCCACAC
TGGCTGCGATATGCACTGCCCATTGTCAGTGAATGGGACAACGTTTTGGCCAATATCTCC
GGAACCAGACGTGCTAGACACCTGCAAATGCCACCTGACCCACCTAATTTGGCTATGCTG
AAGACGCCAGTCTCAGTCCCGAGTCTCTACGACCTTCCCGTCCCGAGATACAGCAAAAAA
TCACAGGTTTGTCCCACTTCCTGACGTCGTAGAGACTCGGGATGAGGCT
>NODE_211_length_413_cov_8.138015
TTTTATTTTTTTCCGAGTTGCTCTTTGTTGATTGTAACTAGGGCATCTATATTGCCATGT
TTCTGCTCAGCTCACAATTAAAACATTTTTTCCCTCCCTTTCTCTCTTTCTCTCTCTCTC
TCTCTCTCTCTCTCTCTCTCTCTCGCCGCTGTCTTTCAAAGGCTGATGTGGAGTGCACAT
AATTATGCATATAAACATAGTGGCTTAATTATCTCTCACAACATCAGTGACAATGTAATT
AACAAACATTGCAAGATCAATGAGAGAAACTGCGACCTTCAAAACATTTAACTCCTCACA
TTGAGGCATCGTGCGGATTTCCTATCAGTGCAAAACCCCAGAATACTTTTCCTAGATAAT
TTAGATGTCGCATTAGAGCCCTCGTAAGCCAGTCAATGGAAAAAAACCAATGAATAAAAA
CTATGAAAGCAATGACAGAGATGCTCATAGCGATGGATCAAACAGGCTTGACCATGACTT
CCATTTGCAATTCTGGGTTCACTGTAAAAGGTTATTGTTCATTTCAAGCTATTTCAAAGC
CCCCTCTatttactgcc
>NODE_212_length_638_cov_13.300941
CTTTAAATTAGATATTGAGCTGCGTCTGTTTAGACCAACTGGACCAACTTGTAACAGGGA
ATTTTGATTAACTGCGCTTGATTTATTTGTTTTAGTAAAACAACAACAACCCTAATTGTT
AATGATTCCTCTGTTGGTGGTTGTTGGTCTGCTCTGTGTTGGATTACAGCTTGAAAAATA
TATATTTATATCCACTACCGAAGCTGGGAACTGAGAGTGCTGTAGATGTCATTGATGATA
ATGCAATAAAAAGCATTTTGGGGGTATCTCCACCTCTGCACTTAGCCTCTTGGCAGTGGT
TTGATCAAGACAGAATAAGCTTGTGACTTTTCAATTCCAGCCATAATTTGTTTCGATATT
ACATCTCCTGGATAGAGCAAGTGATGGAATTTTTCCTATCCGAGACAGAGGCAGTGGGGA
AGCTGACGATGTCCCATAATAGGTTATCACCAACCATATCTTTTGCAAAATAGAAACCCA
ACACATGTACATCTGTGGCCTAGTGTCAGAGCCTTAAATATACATCAGAAATGCATTAAA
TTTGCTGATTGCTATTCTTTTCCAACAGCGTGTCAAGCCCCAAATTTATTTTTGTTTCGT
GGCTTCCCGATTACTTTGAATTGCCAGCAGTCTCTCCAGACATTGACAGCTTTGAAGGAA
GTGACAACATTAAATTTATTTTCTGCGTGCATATGTGTGTGTGAGCGTCTACGACCGGAC
GATGTACCCGTGTTTTCTCTTAGATTGTTTGAGGTCCATTGCAGAGAGCCCAGCCCTTTC
At
>NODE_213_length_781_cov_8.108835
TATTAAAAAAAGGAGGATGACTGCTTTTGGGTTTTAGATTGACTGTCGGGTGGGTTAATT
GCTCGTCAGGGTGTGTTAGGGGGTCCACTTTACAAGGGGTTGCGCATGTAGAACACTCAC
AAGGCCAAATTTTTGATTTTGTTCACAGCAAGGGGTCCTGCGATTTATTTCGCTTCCTCA
GATAAATGATCTGCTGCGGGACCCTTTCAATTAGTTTTAAAGCGCATCTGGGACGGCAGA
GCGCAGACGCCATGCGTCTCTGAGGTGGAAGCAAAATGAGGCTTCGAGAAGCAGCTGAAA
TTTAGAAGAGGAGTGCGGGATTGGACTAAACCACATAAAGTGCAGAAAATCCCTTCTAAT
GGCGCGTAATTGGTTCTGTAATATCATTACAGGCGGATAATGGCCAGTTACAGGGCCCCG
CGCTATTAAGGGTTTCCCTGGCGTGCAGCGTTTATGTTATTAAAGGGGGAATATAATGAT
ATTTTAGTTATTAAATGCGCGTAATTAATTTATGCACCACTGAAAATAAAGTTGTTATTA
TGACCTCGGCGAGGTGCGTGGAGAAAATTGAAATCAAATAACGGTTGATAACTTCATCCC
AATATTTGGTCTAGACAACTCTGACAAGAGAGCAGGCCTGAAGTGTCTCTGGCTCCTGTC
AGCGCCTTTCCTCTCCCTCCTCTGATGATTGCTTAAATAACTACATGAAATCACTCTCTC
GTCTCCACTGCAGAGACAATTTTACAAATAAACTTTAACTAGATTTTGTAGAAAAACAAT
ATTGAGGCCTGCATGGTTTCTTCGGTTTTCCACCAGAACACATTTCAGGACCCTGGTCAG
CACcactctgcagtcacatctgagcaaaagaacatgagaaaatgatctttagaacactca
tcatcaaaatatctgacattgcgat
>NODE_214_length_589_cov_9.059422
GTCTGCAACTTGCCTTTGTCAGATTAAATGCACTCTAAAAGGAGGAGAGGGTTTTCATAG
AGCATATTGCCTTCTGTATTATAGAAAACAAAGAGAGCAGTCTGGTTGCTTGAGAGGGAT
TTAATTGTAAGTGCTGAATTCAAAGAGCAGATAAAGACACACAAACGGGCCAAACCCCAC
CTAGCTGAAAGCCCGAAACTGAGTGGGGGGAACAGGATCCGGGGCCAACTCATTTTCAGT
GTTAAGAGCCAAAGCAACACAGCTAATCCGCATTGTCAAGCGGGGGCAAGCATGCAGACA
TGGATAAGACCACATCCTGAGCATCCGTGTCCCCAAGGCACAAGCACCCAGCTCTTGCTG
GATGGGAAGTCATTTGTGAAGTCCTTTGCAACAGCCAGTCAAAGAGGTTAATTGAAAAAT
TCCTTAATGTCATTACAACAGAACTAGATTAACCCAGAGCTAATTCACTTTATTGTTCTG
AAGAGAGGGGACTCAGCGCTGAACTCCAGAGCAAACGTGAAGCCCAGAATCAGGGGTGAG
GTGTTGTTTTTAAAGGACTATGCCAGTTTAATTAAGATAGGGAACATTATTCACTGCTCT
GCATGGTTGGAAGGAGCAAAATGGTCGCGCCGTATAAATGCAGCTCTGGTGCCTCTTAAA
TCAAGGTGGCTTTTATTTAGGCGGTTGAATATGTAAACATTTCCAAAGCTCTCCGCGATC
CTGCTGTGCAgtg
>NODE_219_length_497_cov_9.144869
ATGACTGACACCTACGCGAACATCTGCACACAACGTTTGTTGTGGTTTTAGACTTAAAGG
TACAGAGGCATGTTCCAGGTTTAACAGAGTGTTAGAGGGAAGTAAGAGCATACACACAAA
AAATAACAAAAAAAACAGCCCCTCTATTCAGCCCCCACACATCTTGCTCCACTGCTCCAC
TGGAGAAAAGGAGGAATAAAATAGAGTGACCCTGCCACTAGCAGCTCTCTTTTCCCCCCA
CTGCTCTCTTCTTCCTCCCCCTTGCCGTGTGAAATCAAATTTCCATGTGGCTCCCGTATC
TGTTGCACAGCGAGGTGATTTATCAGGGATGCAAAGAGCATGCAGAAACAATCTTTATTA
CATCCATTTCCTGCTTGTCAGCCGGGATCATGTTGGCTGTTCATTAAAGGCGCGGCGCAG
GTGAGGAGAATGCATCCCGATGCCTTGATAGATTGTCTGCTCCCCTGTGGTGACAGCAGC
TGGATGGATTGAACAGCGGGGGGCGAGGAGGGAGGAAAAAAAAGCGCTGACTCCGTCGCT
CCCCTTGTCAGACACACTTTTACATGGCCGGCCAGTGTCATTTCTACCAAACAGTACCAC
ACATACGCACGCACACACACGCACACACGCACACACACGCa
>NODE_220_length_628_cov_11.128981
TCAACAATAAAAAAAAGGAAAAAATGGCAGGCAGATATAAATGAATATTCCTCACCTGTC
TGCTCATGTTGACTCCTCTTGTTTGGATTTCACAGTGGGGGAAAAAATAAAGGCGTATAT
TTACTTTTAATTGAAAGGAAATTAAAGACGCATCCACATCCGCATGTGACAAAGGAAGAT
CACAAGGCTTGGGAGTGATGATAGCTTTTGTTTAAGATGGATTTCATAAAGAAAACCCCC
CACTGATAATGATGAAAAAAAATCTTGGACATTTCTCCAAATACAATTACCTCGGCATCA
CCTGATTCAATCAAATGCATTTGCATTCTGTTTGCATGCAGTGTTCCGTGAACCGGTAAA
CAAGGCAGGCAGAATAAATCTGATGTGTTTTCATGCTTATGGTTGCTCTTCTGTTTGCTA
CATTTTATTCTGAGTATTTGAATTTTTATGAATTGATAAATAACTGCACAAACATACGCA
TAGCTGTGTGGATGGATGTTCTAAAGATGGAGGGGCATATTTTTGCGAACCAAAAAAGAA
AAACGGAGAATGTTAGTTCATGTTTTGAGACAGATGTTGTTTGGCCAGCAAGCATGGAGA
TTAATATTTGACTGTGTCTGATGTGTACTTAAGAATGTATCAAAGAAGATGCATCATTTT
GGGGCCTACCAGAGGATGTTGCAGCTGGCGCGATGACAAAAAGCATAAGGCCACACTTGG
CAACAGTCAGTCATATACTTACAGCCTGGATAGCTGGAGAgaaatgtagtga
>NODE_221_length_769_cov_10.386216
AAAACTACTCAAGTTCTCTATCACCATCAAAACAAAGACACATGATACCGTATTATCTTC
TAGGACTGTGCTTAGCAGTCTAAATCTAAACTGTCCAACATACAGCAGCTGATAGGAATA
CAAACCAAGCAATAATTGTTTTTAACAAAACACCCGTGGACTGCCTTAATCCCTACTACC
ATACTGTGTTGTGCAAACATGCTTGTTGTGGTAAGCTCTGCAAGCTGAGGTTATATTCGT
GCATCAGGTCATTCCTGTAGCGGGCTGGTCTGGGTCGGCCCACTCCCCTCTGAGAGCCCT
CTCATCAAGCCAGCCTCTCCGCTGCCGCCCTCTTCCCCACAATCCCCATAAACTCTCATA
ATTGCCACATTAAACTTGAGTTTATTATTTTTCTCCAGGTGCAGGTGTGCAGATGATATG
AGCCCCAGGTTGCATTTACATACAAATTGAAGGTTTTTATTAATCAGGCAGGCAGCAGGA
ATCAAACGGCAACACTCCATCAGGCCTTTAAATACATTTGGTGACATTTTTACCCGGCAT
TAGCATGATAGGGCAAGCGGAGTATAATGTACCAATGATTGCTTTTCCATTGAAAGCACA
AACGGTTTCATTTTTCCTGTCATCTCAAATAAGTGTTAAAGAGGGTTTGGAGGCTATTGT
GCGAGTGCCGTATGCTGGGGACTTGGGACCGCTGATGGCCATATTAAATAACCATTAGTG
CCTGAGCTTAGATCATTGTGGCATCCGCCTCCTCTGAATTTATCCTGTGATTTCAAATGA
AGGCAAGCTGTGCCAGCTTTCATAAAGTGCTCCAACCCTCTCCATTTTTCCTCAAACTAA
ATGCATTACAACGGTAATTTTGTGACTGTTAAGATAACTAGCGTTAACAAGCACTTAATT
AAAATgtacaata
>NODE_222_length_573_cov_11.038394
GAAGCATGAGCTTTTTTGAGGGAAATAATGCTCATTACTGTGGGTTGAGTGATGTAATCA
GTGGCCCTGCGTGACCATATAGTCAAGGAAAGGCATTAGAAGGGTAGAAAACAAAGAAAG
AAGGAGCAGAAGCAGAATGCCTGGAAGGAGGGCAGAGTGTTGGGAGGGCGGAGATAGAGA
AATGGGGGACGGTGGTATTTAGTATGCACGGCCAAGCTGCCCCATCTGCTTAGCGCAGCA
GTCCCTGTCGTATAACTGTCTACAGGCCGTGGGCCACATAAAGAATGTCTCAGATTTGAT
GTAATTCCGCAAAATTAATGACAGCTTTACTCGGTATGGGCCGTGAGGGAATGATTAGTG
TTTGATCGTCCATCTGATCAGTTCCCTTGGCTGGCTGCAGAGAGATGCTCCACTATATAC
CGGTATGCTGCCTATGGCAAGCACACATGCACGCACAGATACACCTATCCCAGAATAATT
CCTGGGCCCCAATGCTCTAGTTTATGTTTGGGTTCTGGTTTCTGTTTCCCTCAACAAAGA
CAACCAATATCTTGTTAAATTCTCTGTGCTGTGACACATCACATCGAAATGAACACCTAC
TGATGGAATGGATGCCGGTCCCACTAGTGATGTGATTGTGTACAGGGCATTTTTATATCA
GGCTGTGCGGTATTTCAAGGGAAAGTGGGCCAACCAGCATCCAATTTAGGGAActca
>NODE_223_length_887_cov_4.027058
AAACAAGGGAGGGTGAGGTTTAACGGGGGTTATCGGTTCTAGAACAGGCTCCTCTAGGTG
GATGTAAAGCACCGCCAAGTCCTTTGGGTTTTAAGCTAATGCTCGTAGTACCCTGGCGGA
TAGTGGGTGTAATGATCTATCAAAGTTTAGGGCTGGGCATAGTGGGGTATCTAATCCCAG
TTTGTTCCGCAGCTTTCGTGGAGTCGGGGAAAATAAAGTCACTTTCGTGGTGGGGCTTCT
TACCTTCGGAAACGTATAACAGTTCTGAGGGCGTTCGGCTTTAGTTTAATAAGTTCCTTA
ACCACTCTTTACGCCGTTGTCTGTCAACTTGAGCCTCTCGTATAACCGCGGTGGCTGGCA
CGAGTTTTACCGGCTCTTTTAGCCTTAACTAAGTCAAGTTTTCACTTATAGCTTAATGTT
TATCACTGCTGAAGTCCCTTGAGGGTGTGGCTAAGCAAGGTGTCATGGGCTGGTGTAGAC
TGTGCCTGATACCGGCTCCTTGTTTCCGGGCGGGAAACTGTGGGGCATTCTCACAGGGGT
GCGGATACTTGCATGTGTAAGTTCAGCTAAAGCTGACAGTAAAGTCAGGACCAAGCCTTT
GTGCTTACGGGACCTCTCTAGGGTCCGTCTTAACATCTTCAGTGTTATGCTTTAGTTAAG
CTACGCTAGCATGTGTAATATTATAATAATGTAAATGCAAACTTTATATAGTGCATGCTT
TAACGTCTAATAAATTGTTAATAATGTAAATATGAATGTGTATTTAGCAAAATTATAGCT
TATTAGTACTTTAGTTAATAGTATTGCGGATGCATTATTATAATAGTGTAAGTAAAACAC
TTTTGGGGCGGGCAAAAAACTTTCTAGGGTTCTTCCTGTTTCCGGGGGGTTTTCAGGAGT
ATTAAGGATCTTACGAGTTTAGGGGGGTAGGGGGGTTTACGCGAAAAAGCCGAGGGGGGT
ATATTGAGTATTTTAGGGCTTATTTTCACTACTTATGCTCTTGATATCATTTATGCAATT
ATGGTTCCAAA
>NODE_224_length_460_cov_19.963043
GTCCGTTTTTAACCATGACTGTTTTGGTGTGTTTTATTGGTGCTCATATTACTGTATTAA
TTTCTACTTCTAACTGCAGGATCAAACATCGCTGAATGATCAAGTGAACAGCTAAACAGT
GTTAACATCCAAACAAAGTTACCACCCTCACACCCATCATGCCGGGAGTCCAAAGTCAGC
CACACAAGCATCAATATTTTACAATCCCTCAAGAATCCTCTTTAAAGATGCAATCAATGC
CTCCTATTCATTATCTATGTGTATGTCTTCTAGGTATGGCCTTTGTCATTAAGCAATAAT
TCTCCCCTCCACAGTCCCACATTACTCTGCTGCTCCATACTTTTACAAATGCCTCGGGGC
TATAAATACTAATGAAATCTCTTTGCTTAATTTGATTTTGCTGGTACACTTGCAGTTATG
GCTGAACTTTCCCACGAGAGAGGCTGATTGAACACTTTCAAGTCCTTATGGAAGCAGGAA
AACATTCCAAAGAGCTGGGGAGATCATTTCCATAATTACCCCGATTGGCAGCCTAATGAC
CTTCTGTGACAATAAAAAGATCTCTTGTTAATTCCATTTCTGTCGCTGACATTCAAGAGA
TTCC
>NODE_225_length_397_cov_5.806046
AATGATACTTGTCAGGAAGAGCGCCACCTGCTGGAAACAGAAACATTTAGTCAAAAATCA
CCAAATTTCCAGAGCTAACTCGTCTCAGGGGGTTATTCCGAAGCACATGAAATTTGGCAC
GTTGATAGAAGAGGCATTGGTGAGCAAAAGTTCTTAAAATCCTCCGCAAAAGTCTGAGGG
CGTGGCCGTGACGGCGCCACAAAGTTGGACATTCGCCATGAAACAGGAAGTGCACTGTAA
ATGACCTGAACGTGGTCCGATCGGGCTCAAACTTTACACGTTGCATCACAGTCCGGCCCT
CATGACAACCATATGATAATAATACCTCTCAGGAATAGCGCCACCTGCTGGGAACAGGAA
GTAGCCGGTACATGCTCCGATCAGCCCCAAACTTTGCGTGCATTTGGATCCCATACTTTA
ACATACAGCTATGAAATTTGGTACACACATGTAACACACCAAGACGCACAAAAAAGTCTC
TTGCACACGTATCCAAAAGTCAACAGGAAGTCGGCCATTTTGAAAAAAAGAGCGGATTTT
G
>NODE_226_length_530_cov_8.552830
AACCACAACAAATCACATGTCACTTCGTATCCCATTTGTGAAAGTTAAGACAGGAAATCT
AAACCCAGTTTCACTTCAACAGAAAAGGGGGAGATCTCCCTCCGAGGAACTCGACTAGAC
TCCTCCTGTTCGTGATCACAGTGGCCAGCGAGCTCTGCTTCAGCTCTGAGGGACTCCTGC
TCTATGGTAATCATATCCTATTTGAATAATGAGGCAATACCGCCACTCCTGCTGCCCATT
CTCCCTGCATCCTTGACTGGAGTCTTTGATAGACACTAATTCTAGCTCCATCTATAAAGC
TCCTCTCATGCATTTTTAATAGAATCTATTACTTTAGGATTAAATTATAAAAGACTGTCC
TCCTTAAATTTTTAATAGTTTGCATAATTGGTATCAGGGCCTGAATGCAAACCATAAAAA
CCCAGTTTGTACAGGACTGAGCTGCAGAACGAGTCCGGCACAACCACACAACACTGTTGC
ACATAAACGACACCAGTGGCAATATGACTCTATCACATACAAGCACACATCTGCACAAGC
TCACGCACGCACATACGAGCTCGGCCATTATAGCTTTGGTTTCACTGTCATGGGGAATAA
GGTGCTGTGAGCTCTGAATGAAGGGGACAATAAGGTCAGGGAGCATGAGagttgtttttg
gctgctgagtctct
>NODE_227_length_916_cov_10.626637
TTACTGCTGACCTGATGATTGGAGGATTTGGCTTATCGTGTTAAAAAAAGCACAACTCAG
GGCTCATCTAGATCAAAGGAACTGTGAAAATACAAGATATTATATCAGACATTTCCTGAA
AAGCACTTATAACCAGCCTTATCACATACCGACAACAGTGGCTCATCTTATCCTGATTTT
GTGAAAATTCAGAGCAATGTCAAACTTGTCAACCCATGTTTCCCAAAGCTAATAGCTGTA
AGCACTGAGATCGGCCTGAAAGGGTTAAGGGCATTGTTCGCTTATCATGTGATAGGGACA
TTTTTTATGCAAGAGCGAGCCCTGATTAGAGGGTGAGTTTTAATGACAACTAATTAGCCA
ACCTCTTTAGCCTTGGCATAATGATCAAACGAGCTGTCATCGTGTACCTGATACAATGAT
CCTCTCACTCTTGATATGATATTTTATTCCTCTGCAATTATGCAGCCCCCACTGCACCAC
ATGTGTTTATTGCCTCAAGCACACATGTCAAATTAAAGAGCAGCTTATGCACCTGATATT
TAATTATTGCCTGCTGCACCACCATGCACAATGGGAAAATGTCAAAGCCAGCAATCTACA
GTACTTCAAGCAGCAATCGGTACGCTGAGATCACCGACTACTCGTGCACATACACCGACA
CAGAGATAAGAATTTGAATATTGAATATGAATGGGAACATCTTCCAGCTTGTCTATGCTC
AGTTGGCTCTTTATACATCCCTTTGTCACTGTGATGGGAATTTGGTATTGCTTGCCAAAA
GCTCAAAGCTAATGTTTGCTTACAATATGAAAAAAATAACAAAACATTTTGAGCTATATT
GTAAAAATGTATGAATCATTATCATGGGATTTAGTAATGTTGATATTTATTGTTTTCATA
CAACTGCTACCTTTTCCACTGGGTTTCAGTCTGAGTTCAGAATATTTTTTCGACAAGCAT
TAGTGGCAGGCTCATAAATCAACAAGAATATAACTTTCCATATCAGGGAAATTAAATCCT
GTAGACTTTTTTtcaaggagtcttcttaaaatgatcaaac
>NODE_230_length_763_cov_6.634338
TTTTTGTTGTTGCCACGTCTGCCTCTTTATTAGGATGTAACACATTTAGAACTCCAACAA
GCAACATTTATGGTTCTCAGGAACACTGTTTTGTTTGTGGACAGCCAGTGTTATCTGAGG
GCTATGGATTTTATCTGTGCTTCGGAGGAGGCGGACTGTTTCTCTTGCAGGAGAGCCTCA
CCCACATAACTTTGGCAGTAAACAAGTTAGTTGATTGGTTTTGCTTTATATACTGTGATT
TAATAAGGAAAACACCAACGTAAGCCAGTCCGAGCAGCGTCGGTGGTACCAGTGCCATGC
TTTCCATTGGTTCCTGTTTACATGATGCCCACAGGACACGCGGTGATTGGTGGCTCCTCA
CACGTGACCAGGCAACTTTGTACATTTGACAGGGAGTAGGAGGGTTTTGTGGAGATCAGA
AAAACGACAGCGCGATAAAAATTAGTATTGTTGCACTTCACAAATTAATGACCATGAGTT
CCTACTTGATAAACTCCAACTATATCGAGCCTTCCTTTCCTCCATGCGACGAATATCAGC
AGAGCGGATACATCCCCAACCCTGGAGATTACTACGAGCGGCCAAAAGATACGGGCTTCC
CCCATCACGACGAGCCATCCTATCCGAGGTCAAACTACACAGAATCGGGATACGATTACG
GTAACGTCCCCGCCGCCGGACTCGACGATTTCGGCGAGGGGCATCACGCACAGCCGCAGC
CGGTTCCACAAAGCCACGGTCCTCGCCTCACCGCGGCCCCAGACGGTGGCGCAGGGGCAA
ATGCCAGCAAAGACTGCAGCCTCGCCGGCGAGGTTTATCCCGGCGTAGCGAAGGGCAAGG
AGCcggtggtctatccttggatgaaaaaggtccacgttaacaccggtgagttatcgtcac
ggttaaa
>NODE_231_length_720_cov_12.569445
GGGAGGGCAAGGGGGCACGTATTCTGTGGGTGTTATACAACCAAACAGAAACCAAAACAA
CTCAGCAAAACACCACCGAAAAGTTGTCTATGGAAATTAGACAAACAAGCAGCTGCGAAA
CCATCAAGGGAAAATGCTCAAGGTTTTCCTCTTCACTTGGCGGTCATACACGTTTTGTTT
TTCCATCACCTCTTCGCCCCCTTTCTTTTTTAGCCTTAATTGCAGTTTACAGGGAAAGGG
TAATCACTTGTGAAACAGGGCGTGTTATTTTCTCGCCCAGAGTGTGAATCCTAAGCAGGC
CAATCGCCAGCTCTATCGCTCCATCTCTCCGCTGGCTGAATCCTAATGGCTGGATGGAGA
GAAGGAGCGCAGGGAGCGGGGAGAGAGAGAGAGGCTGACAGCGGGGCTTGACATGGGCAT
TAAATCATGCCCCGAGGAATCCTCCATCCACGGGCTCCTGACAGCCGCGCTGTCATCACG
GCCAGGCCACTTCCTATGCCTCTTGACAACACTGGAGCAGAATTAGTCAGAGCATCAGAT
GTAAATTGGCGCTGTTCAAGGATGATAATGAGCACCAAGATACATGTCGGTGTCACTGAC
GGGACGCCATCATGATTGGCTGTCCCTCACACCGTGCTCTATTAGGTCTAATGGTATTCA
GGCCAGGTATGGGCTGAAGGCGGGAGCAGGGGGGAGCAGCGATGGACAGGGAGAAAGTTT
TCTGTTGTGATCAGTTTGTTCCATCTGTGCGTATTGGTTTCTTTAAGACTGTGTGGCCAG
AGAAGAGGGGGACACTGACACGGGGTCCATGCAGCCCCTAGTTTCAGCTGTCCACTTGCT
GACATGTTGTCTCTATCCCACAGc
>NODE_233_length_145_cov_12.793103
CCGCCGCGATCGCACTGAGCCTGCTCCCGAGTCTCTACCACGTCGGGAAGTGGGAGTAAC
CTGTGATTTTTTGCTGTATCTCGGGACGGGAAGGTCGTAGAGACTCGGGACTGAGACCGG
CGTCTTCGGCATAGCCAAATTAGGTGGGGCAGGTGGCATTTCCAGGTGTCTAGCCCGTCT
GGTTCCGGAGATATCGGCCAAAACGTTCTCCCATTCACTGACAATGGGACGCGCATAACG
CAGCCAGTGTCATAGCGCTGAGGCCGAGATAAGTTCCCGTAGAAGGCCT
>NODE_234_length_349_cov_8.988539
CATGCAAAAAGCCCAAAGCCAGGCCTGTGCTGGGAGAGGAGGGGAAGGAGGGGGAGGAGG
GGAAGGAGGGGGAGGCCCAGTAAATCAGCCAGCCTCTTGTCAACACCTCCCACCAGCCTC
CCCCCAGGGGCTTCTGAAGCCACTGAGCTGAGAATAACAAATGGCCGTCATTGGCCAGGC
AAAAAGCTGTGATTATAATTATCACATCCCACACTGACCTTGCATAAACCTTAATCCTTC
TCCAATGGAGCATTTAAATAGGCTGCCAACAGCGACAGAGATGAGGAGCGAGGGAGGGGA
GGCACGGGGAGGGAGGGGAGGTGAAGTGGGGAAGGCAGGAGAAGGAGGCGTGCGGCGAGC
ACTGGAGAGGGAGCCGAGACAAATGTAAAGACAAGGAAGTGGAAAGAAGAGGGAGCCGGG
AGGGTGAAGCGAGTCGGCGGGAAGGGGGAGGTGGAAGGAGGAGGTGAAGCCGAGAGAGTT
AGCGGGAGTAGAa
>NODE_235_length_612_cov_9.075164
AAAACCAATGGGGCATTTCCACAGACTGCAAAGATTGCCCGTATCACGACGCCCATTTTT
CCCAGTGCTAGAATTGGTATGTCCCCTTGGAACTGTGATAACGCCATGCTCTGGGGAAGG
AAATCAGCGGCAATAAACCCTAATAGGACCAGCATGCATAGAAATGACTCCCAGAGGCCG
GGGAAGCCTGGCGTGCCGCCAGAGACGCTGCAAATGGCAAATAATAATTTCCTCTCTACC
TTATCCCCCGAACACTGCAGACCTTTAGCAGGAGAATGCATGAACAAGCTGAAATGCGGC
GCTGCTGAAGCAGAGATAATGAATCTCCCAGAACGCGTTGGAACTTTTTCCGCTATTCCG
GCTTTAGGGGGCATCTCATTACCTCCCGGGGTCATCGTCATGACAGCCCTTCACTCCCCC
GCAGCCTCAGCAGCCGTTACAGACAGTGCGTTTCAAATTGCCAATCTGGCAGACTGCCCA
CAGAATAATTCCTCAGCATCCAGTGGAAACCCAGCGAAGAAGAAAAGGAAAAGGTGTGGG
GTCTGTGCACCCTGCAGGCGGCTAATCAACTGTGGTGTCTGCAGCAGTTGTCGGAACCGC
AAAACGGGCCACCAGATCTGCAAATTTAGGAAATGCGAGGAGCTGAAGAAGAAGCCAGGC
TCATCGCTGGAGGTGAGCACCAGGGCTCTGCTTCCCCTTCTTTTATTATTATCCCCTTGC
ACTCTAAAGCATTAACCTTTtcatccagtcacgttc
>NODE_236_length_460_cov_20.295652
CTCTTCATATGTAAGCCTTGAACCTTCTCTTCTCCCCTTCCCTACCTATTTGCCTACCTA
CCTACCTACCGCTTCATTTTGTAAGCTAAACACTGATACTGATCATTTCATTTATTTTAT
TTTGTTTTGTTCTTTTGATTTGCTTTGGGGGATTTATCATTTGTTTGGGGATTAACACTC
TAACAGGGATTTTGGCACTTCTTCATCGCTTCTTGCTTCTTGGCTTTGGTTTTTTGCTCA
AACGCCAAGAGGGGCTGAAGGTCTGGTCATTTGGGCTTCTCATTAACCTGCTGCTCACTG
TTTGTCCCCTTGTCACTTGTGTTTTAGAGAAAGATGAGGCTGCAATTGAGAGCTCTGAGT
TCAATGCCACGTCAGTAGCTGATGTGGACAAGCGGGTGAAACGGCGGCTACTTATGGGTA
ACTCTTTTCTTCCTCTTTCTATGTGTTGCCATGGCGCTTGTGCTTGTATCCCAGACTCTA
CTCCTCTCCGTTCCTTCTCGTTCTCCTCTTTCTGTCTTTATTTATTTATTTATTTTTAAA
AGTAAACTTTGGTGCCCACTGTGTCAACTCCCAAAGTTGCAACTGTATCTAACGTGATGA
AAAA
>NODE_237_length_159_cov_3.842767
TTTCTCCCACTTCCTGATGTCGTAGAGACTCGGGAGTAGGCTCAGTGCGATCGCAGCGGC
AGCAAATGGGGGGGTAGACACAAGTTTCATGTCTCTGGCACTAACGGTTTTCCCAAACCC
AGGCCGAAACCCTAACCCTAACCCAAACCCTTGCTGCGTTATGCACGTCCCATTGTCAGT
GAATGGGAGAACGTTTTGGCCAATATCTCCGGAACCAGACGTGCTAGACACCTGGAAATG
CCACCTGCCCCACCTAATTTGGCTATGCTGAAGACGCCGGTCTAGGTTCCGAGTCTCTAC
GAC
>NODE_238_length_332_cov_2.433735
ACAAAATCATTTCAAACATTACAAATAAATGGCACAAGATGTGTAAATTAAGGTCAGAGT
TGTTTCAAATGTTAAAACAACACAACCCATCACATAAAGTAAGATTGTACAAAAAAATTA
ATCAATTGTAATCTAGCCATCACTTTCATTTAGCATATAATTCACCTCGCACTGTTATAC
ATTAATGACTCACATCTGTGAGAAAAAAAAAGTGCTCTCAGGTTTGAGAACAGCACAAAA
TCAAACAATCTCGTGCTCATATCTAGTCGGTGAGAGACTGACTGTAACCGTTGCTTTCAG
TCTATTATTTCCATCCATAATGTGCACAGGTGCAGCTTAATTCAATTGGAAGACGTTGCT
GTGGTTATACACAAATAATACATCTCCATGCTACCAGTAAAGCCGTTGTCATGGAGATGA
TGAGGCTTATATAAGCTCAAATGTATTTTTGTTCAAAACAAGTATTGTCTTCCCCg
>NODE_244_length_529_cov_10.017014
ACTATTCCTCTACAGACTGGTGTCTGTGATTCACAGGTCAATTCCTCTAGCATCAAACAC
TGAGCAAACAAGGTGAAAGTGAATGAGCCTTTCGAAGCAATAACAAAGTGAGAGGGAATA
CATTTACATGAGAAAACAGAGGACCACATTATTCTAACAACTACCTTTGCCAGGCCAATC
TATCTACCAAATTAGTTTATCGTGTAATACCCTTCCAGAAGCTCTTCTGGCAGAAACAAG
ATATTATTCTCTTGGAATGGCCCATAGAAAGAGGGAAAAGCCAGTCAGATTCATATTTCA
TCTCTGCCATGGAAACCTCATCAGTGTAATAACCCTCCATCTCATGGGTGTTATTCAACC
ATCTGCTACTATATTACTTATCTTTATTTTGCAACTAATTAACAGCATAATCTTCTAAAT
TCAGCAAGTTAATTATCATTATTGTGGTCTTTGCAGCATCATCAGTCCTTGTAAAGTGCC
GTCTCCGCGCCCCCCGAGAGCCGGGTGGGGGCGGGGAGCGGGCAGGTTGAGCTGGGGGTC
TGTTTTCTTGACGCAGGCTCATTAGGTGTTTGCTGATGAGCTGAGTGCGGTGGGAGGCGT
CGTGAGTAAGAGGGGGgatgcaggtcaggcaggattctgctgaacaaaaggttccatgca
gggtgaggccgac
>NODE_249_length_547_cov_10.078610
CTTCCTTTAGTTTTTGACAGCATCATAATAATCTGGGTATCTTCTTGATCATGCCCCATG
TTTTTTTTTCCCCTTCTTTTCTTCCTCATCTTCTCAGAGACGAGTTTCAAATTGCCTGCG
TCAGGACTTTGCTAATTAAAGTCATACTTTCAAAAATGCCATAATAACTGTTAATTAGCT
TGATGCTATTTTCAGCATAATTTGCTAATTAGTGGAAAACCTGTACAGCGTTTCTCTCTA
ATTACAGTATGGCTCCGCACGGCGCATCTGTGCCTTGACTCCAAATGATACCATTACAAA
GTCCCGTATTACGCATTCTCTCAAAACAGTTAATTGCCTCCACAGATAGTGAGATACTTC
AGTCAGCTGATTTTTATGGTAATAAATGGACAGGCACAGACAAAAACCACCCTGGTTCAT
ATTTATGAAATATGAAAAAGGAAAACAACCTCCTTATGAGATGCATGGAGTTAGTTTGGA
ATATAATCTGGTTGGTTCTGTGATGATTTTGTGTGCTCATGCGTTGAGTTACTGAGACTT
TTAATGAAGTTTGATTTATTCTTTGTTGTAACCTTGCGAGCGAGTAAGCCATAACATTGT
AAttaaagtaaaaaatgtggagtaatggcgtcggcctcatgtaaggtaaaggcaaagctc
tgatggattgtaccttcagaggcagttgcca
>NODE_250_length_673_cov_7.505200
CTGGATTCTGCTGATAATACTCGCAGAAGAAAATTAGTAGTATTTTTATATTCTAGTTTT
GCTTGTTATCGCAATGCTTTTTCCACTACTGCATATTATTTTATTATTATTTTTTTAAGA
CTTCCACACACTTTCTGCGGCCTGTGTATAAGTTCATGCATAAGCTGTCTGCTGCCCCGA
CCCAACATCCCCTGCTGGCTCCCTCAGAGCAGCTTGGCTCGGGCCGGTGGCTTCAACCTG
CAGGCAGCCATAGGACAGCCCAAGCGGAGCTGTCTGCCACTCCTGTGCTTCATTAGGAAA
CAAAATATAAGGTTTCCACTCCATTAGGAATGACTTTAGGAGTGAAAGCACATAAGACGC
CGACTCACCTCATCAACAATGCATTGCAATAACGGCTGAGGATGAATGAGAGTGAGCAGA
GAGGGGAGAGAGAAAACAGCATTAGCCTGTATACAATGTCTTTACAGCAGAGTGGGAAGG
AAAAAAAATCATTAATGCAATAAAATGTGGTCAGATTAATCAAATGCCTCAAACTCTTAT
GAAAATATTACAGGCAGAGAATTTTCTATTACATCTAATGGTATCTAATCTAATACTGGC
AGTTAAGGGCTTGGGCATCTATTTATTGTGAAACACAATTTAGGAAGTTTAAAGGGAGGC
AGTGAAGCATGCGCGCAACATAGCCGTCAGGAACATAGGCACAGATCTTTTCCTGCTATT
TTCTTTCCTCCAActcataaaagcttaccattaaagactgtaggttgctctgagtttggg
ggggaagactacacagagaggggaggcaatatgtaat
>NODE_251_length_363_cov_2.327824
AAACAGCTTTTGCCTTCATATTTATCATACTTGAACACATTGTGAAGTCAAAACATGTTT
ATAAACATTTTCTGTGACAATCTGCAGGAGTGCTGTTTTTATGCTCTGAAACAGCGTTTC
ATGCGCTGAAAAGGCCACTTTGGCCAAACGGTGTCTCTCCTCACTTTCTTGACACATTGT
CACTTGAAACAGCTTTTGCCTTCATATTAATCATTTTTGAACACATTGTGAAGTCAAAAC
ATGTTTGTAAACATTTTCTGTGACAATCTGCAGGAGTGCTGTTTTTATGCTCTGAAACAG
CGTTTCATGCGCTGAAAAGGCCACTTTGGCCAAACGGTGTCTTTCCTCACTTTCTTGACA
CAATGTCACTTGAAACAGCTTTTGCCTTCATATTTATCATATTTGAACACATTGTGAAGT
CAAAACATGTTTGTAAACATTTTCTGTGACAATCTGCAGGAGTGCTGTTTTTATGCTCTG
AAACAGCGTTTCATGCGCTGAAAAGGc
>NODE_252_length_405_cov_25.822222
TTCTTTTTACGACCACCATTTAACGTGCAACAATTCACCTCCAAACTTGTTTCCTGATTA
ATGATCATCAAGAAGCACTTAGTTGTGTTTCCTTCAGGTGGGAACGTGAGGTAAGACTTT
GTGGGCAACACAGTTAATCACACAAAAATCTAACAAAAATCAAAAATGAAATATTTATTA
CAGCATTTGTGACTGAACACCTTTTAAACATTACGTCACAGTCCTCATACAAGTATTTAA
TGTATTTTTGACAAAGCTTAAGGGAGACGGCATCTTATCATCTAGTGAGGAACACGTGCT
GAAAAAGGAAGGAATTCATGGACATACAATATCAATGCCACAGCAGATCTGAAACTAGCA
AAAACATTCTTTTTCAATTGAGGTAAACACATAGAATATCTAACATGAAACAATTAATAG
ACTGAACTCTGTACGAAGTTTGTTACAATATTCTCTCAGCTTTTTTTCCCCCCAAAAGCA
TTGAGTTCATAATTTAAGTTTTTTTTTTTTCCTTTTTTTTCTTTTTTTTCGTTTTAGGTT
TTTTGGTGC
>NODE_253_length_357_cov_8.392157
CAAACATGTTTATTCCAGTCATCTCTTTGGTTAGTCCATTTGCTTTTAGCCCACATCTGT
ATGGCAATCATCTCCACCAAAACACTGAGCCATTATAATCCCATCCCTCCTGCTCACACA
CACAGAGTCCCCCAGCCTTAAGGAAGGCCCGACTTACTCTGATAGGATGTACGGATCCTT
TTCTTTGAATCTGAATAAAAGTTAGACAGGCCACGCATGCAAAACTCTGTCAGGCAGGCC
CGCATGCCCACACCAGCAGCCACAGAGTCACCAAAAGGTGGAAGAAGGAGGAGGAGAAGA
GGGAGGAATTTGTGGTAAATGTAACGGAGGGGAAGGAATAAAGAGTGAGAAGTGTAGGTG
AGGATTGAGGGCAAGGAGAGATGAGAGAGACAGAGAGGTGGGAATGAGAGAGAGAGATGG
CGATGTAAGTAGGATAGGATGGTGATGGAATGGTAAAAGGAGAGAAATTAAGTAAATTAG
GTTAGGAGGGAAAGAATTGGa
>NODE_254_length_1511_cov_6.980145
GTTGAAAATGTCATAATAAAGTACATAATTAGTGTAAGTAGTGTAAGAGATGGGGAGAAT
TGAATGACTAGGATTATTCAACCTAAGTGGGCAATTGAGGAGTAGGCAAGGATTTTTCGT
AGCTGCGTTTGGTTCAGTCCACCTCAGCCGCCAACAAGAGTGGAGGCCAGCCCTAATAAA
ATTAGTATTGTTGAGTTTGAGGGTTGAATTTGAAGGAGGAGTGAGAAGGGGGCTAGTTTT
TGTCAGGTTGAAAGGATGAGTCCCGTTGTTAGGTCTAGTCCTTGTAATACTTCTGGGAGT
CATGCGTGGACCGGGGCCAGTCCGATTTTTAATGCGAGGGCTAAAGTAATCATTGTAATA
GGGAGGGGGTGAGTTATTTGTTGAATGTCCCATTGTCCTGTCAGTCAGGCATTAGTAGTG
CTTGCGAATAGTAGCATGGCGGCGGCTGCCGCTTGGGTAAGGAAATACTTGGTGGTGGCT
TCGACTGCTCGTGGGTGGTGATGTTGGGCTATGAGGGGGATGATGGCGAGGGTATTAATT
TCGAGCCCTATTCAGGCAAGCAGTCAGTGTGAGCTTGCAAAGGTTGTTATTGTTCCTAGG
CCCAGACCAAAAAGTAGAATGGTTAAGATGTAGGGGTTCATTAGTAAAAGAAGGATTTTA
ACCAACATGTTTGGGGTATGGGCCCAAAAGCTTTATTAGCTGATTTTACTAGGAAGTGGT
GTAGTGGAAGCACTAAGAGTTTTGATCTCTTCAGGTAGGGTTCGAGTCCCTTCTTTCTAA
GGAGTTGGAGGGACTTTAACCCTCATAATTCACTCTATCAAAGTGGCCCTTTTCTTCAGG
CACAGCTCCAAGGTTAAAGTTGAGGGGGGAGACCAGTGAGTGCGATGGGAAGTGATAAGT
GTCAGATTACCAGGGCTAGTGTTAATGGGAGGAAGTTTTTTCAGATGAGGTGTATCAGTT
GATCGTATCGGAATCGGGGGTAGGAGGCCCGAACTCAGAGGAAGACAACGGAGAGGAGGG
CTGCTTTAGTTATCAGGTTAATTGATGTTAGCTCAGGGAAGGCGTGGGACAGGGAGGCTC
CTAGGAAGAGTGTGGCTGAGAGTGTGTTTATAAGGAGGATGTTGGCGTATTCTGCTAGGA
AGAAGAGCGCGAAAGGGCCTCCAGCGTATTCTACATTAAAACCGGAAACAAGTTCTGACT
CTCCCTCGGTTAGATCAAATGGTGCCCGGTTGGTTTCTGCTAGTGTGGAGATGTATCATA
TTGCAGCCAGGGGTCAAGCTGGTAAGATCAGTCATGTGCTTTCTTGGGCTACGCTGAAGG
TTTGAAGGGTGAAGCCTCCGGTGAAAATAATAGCATTTAGAAGGATTAGGCCTAGGCTTA
CTTCATATGAAATGGTTTGGGCGACTGCTCGTAGAGCTCCGATTAGTGCGTATTTTGAAT
TTGATGCTCAGCCTGAGCCTAGAATTGAGTAGACCGCTAGGCTAGAAAGGGCTAGAATAA
ATAGAATGCCAAGGTTAAGGTCTGCTATTGGAAAGGGGAGAGGTATAGGGGTCCAGAGGG
TCAGGGCAAGGGTGAGGGCTAGTATAGGTGTAAATAGAAAGAGGATGGGGGAGGATGTTG
AGGGGCGTACAGGTTCTTTTATAAAAAGTTTTAAc
>NODE_255_length_145_cov_17.151724
CTCAGTCCCGAGTCTCTACGACCTTCCCGTCCTGAGATACAGCAAAAATTCACAGGTTAC
TCCCACTTGCTGATGTCGTAGAGACTCGGGAGTAGGCTCAGTGCGATCGCGGCGGCAGCA
AATGGGGGGGTAGACACAAGTTTCATGTCTCTAGCACTAACCGTTTGCCCAAACCCTCAC
CCCAGGCCGAAACCCTAACCCTAACCCTAATTCCGGAGCTTACGGTGAGGGCTGGCCCAT
ACAACGGGACCCAAAAAAGTGTCCCTACAAACCTATACCAATCAACTCA
>NODE_257_length_631_cov_12.480190
TTTATCATAATTGGCCTGCACAGAGATCATTGCATTGCCCACTAACACATACTGCTCTGG
TACTGTGAGATCCGTCCAACATAGTGGAAGCAACACAGCAGATGGTAAGCTTGAAAAGAA
GCGGTGCAAACTAAAATCCTGTAGTCTGTGCTCTAAAAAACACAATTCATATTATGCATT
GATTAGAAACATGCAGCAGACACTGGCCTGAGGCCATATAGGCCTTCTGAGTGCTCCATA
AGTCTATTTTTGTTGCTCCTCGGGTAGGTTACTATGACTTTTATATTATTTATTTCAAAG
CGCCCAGATATTGATTATTTCACAAGGAAAAATGACAAATGGCAGGAGGGAATGACACGG
TCAGCAGGTTCTATTAGAGAAATGATAGTGTTGCTCGTGGTTTGTTAAAAGGTCCAGTTT
AGATACTTTATAGGTTTACATCCATCATCGTCTAATGACCTATTTGATGAAAAACACGCG
CTCTGGTGACAACAGCCCTGTGCAGCCAACTTTGCTTTGTAATTGCTCTCATATTAAATA
TAGATTTTTGTTTTGATATCTTGTGAGAATTCCTTTCTGTGGGTCAAAATTGTGATAAAA
GACATGGATGCGATGGCAAAAGCTCAGAGGGAGAAAACTGGAAAGAGAATGGGGGGGAAA
GTAGGAGGGTAAGAGATGTTGACAGTGGAACTGTAAGTTTGTTATTCTGAGTTCTGACCA
GTAGTGGAGGAAGTATTCAGATCCTGTATCTGACTAAAAATAGCAATAGTGCGAt
>NODE_258_length_757_cov_12.042273
TTTCTAATGAACAAATCCTTAATAAATGTTGCAGATCAGTCGCTTCCCCGCGAGTTATAA
TACAATAAACAGAACATTCCATAAAAGTATCTAACTGAAAAACACTGTGTGGGAGAGAGC
AAGGAAGAGAGAGACACAGAGAAAAAAAAGAATATGAAAGACCCCAATTCTCTCAAACTC
CATAATAGTGAAATGAGCACATATAAATGTGTTAAGAGTATCTCTTTGCATCTTGTATAG
ACTGCATGTATTTAATCTGTAAAGCTTATTAAGGCCCTAGTCATTGCTATGCAAAGCAGC
ACCCAGTGCTTTTCTCTCGCTTTTCAGCCGAGTGCAGTGTTTGGCCAATAGGACTGGCCC
CCCGCCTCTCATTCTGCATTCATAACATGCAACATTTGCACAATGTATCTCTCAAAGGCC
CTGAATAGAAGGCCTTAATACTCATGTAAACAACTGCAAACCAATTACTTAATGAATCGG
GCCCACACATAATGAGGAGCCTCACAAAGGGCTATAAATGCATTTTTTGCACCAAAGCCT
CTGCTTTAAACTACAATCCCTCTGCTGTAGTCTAGGCTTAACTGGCAAATCATAATTATT
GTCTAAGACAACAGAGAGGAAGCCATTTTTGTATTTTGAGTCCAGCTCCATCCTCCTTTT
GAAGTCACTCATCAGCTCGCTGACAAAATAAAGCAAATAATTAACAAGTAGGATGGAGAG
GGGGGGAGAAGAAAATACAGGAAGACAGAGAGGACGAGGGGCAAAGAGATGGAGAAAGGG
CAAGAGAGCGAGAGAGAGTGAGACGCAGAGAGAAGAGAAAGGAGAGAAACAGGGCAAGAG
CATGCTGCAGTGTTATGCTTCTGCTTAAGTGCAGGGCTTCCAGACCACTTGTGGAAGCAA
t
>NODE_259_length_167_cov_25.874252
GGCAGCAAATGGGGGGGTAGACACAAGTTTCATGTCTCTAGCACTGACCGTTTTCCAAAC
CCTAACCCTAACCCTAACCCTAACCCTAATTCCAGGCCTTAGGGTTAGGGTTGGCCCATA
CTACGGGACCCAAAAAAGTGTCACTACAAACCTATACCAATCAACTCAGAGCGGTCTGAA
ACGCGCTCCCAAACACCTTCTGCGGGCACTTATCTTGGCTCAGCACTTTGAAACTGGTCG
CCTTATGCACGCCCCATTGTCAGTGAATGGGAGAACGTTTTGGCCAATATCTCCGGAACC
GGACGTGCTAC
>NODE_260_length_1025_cov_4.068293
TTTTTGAGGCCCTAAACGTACTCGAAAACGCATGAAATTTGGCACACACATCAGACCCGG
CGAAAAATTTGATATTTTGCTGGAAATACACACATCAGTAGAAAAATGGCTCAACAGCGC
CACCTACAAAATTTAAAAATACCCTTTTGGATCCCATAGTTTCACATACAGCTATGAAAT
TTGGTACGCACATGTAACACACCAAGACGCACAAAAAAGTCTCTTGCACACGTATCCAAA
AGTCAACAGGAAGTCGGCCATTTTGAAAAAAAGAGCGTATTTTGGCTGATTTTGGGCCAA
AATCACACATTTTCCAGAGCGAACTCGTCTCAGGGGGTTATTCCAAATCACATGAAATTT
GGCAAGTTGATAGAAGAGGCATTGGTGAGCAAAAGTTATTAAAATCCTCCGCAAAAGTCT
GAGGGCGTGGCCGTGGCGGCGCCGCAAACTTTGATGTTTCGCCATGAAACAGGAAGTGCA
CTGAAATATGACCTGAACGTGGTCCAATCGGCCTGAAACTTTACACGTTGCATCACAGTC
CGGCCCTCATCGCAACCATATGAAAAAAATACCTGTCAGGAATAGCGCCACCTGCTGGAA
ACAGAAACACTATGTCCAGAACCACAAAATTTCCAGAGCGAACTCGTCTCAGGGGGTTAT
TCCAAATCACATGAAATTTGGCAAGTTGATATAAGAGGCATTGGTGAGCAAAAGTTATTA
AAATCCTCCGCAAAAGTCTGAGGGCGTGGCCGTGACGGCGCCACAAAGTTGGACATTCGC
CATGAAACAGGAAGTGCACTGTAAATAGCCTAAACGTAGTCCGATCGGCCTCAAACTTTA
CACGTTGCATCACAGTCCGGCCCTCATCATAGCCACATGACGATAATGAATCTCGGTAAT
AGCGCCACCTGCTGGGAACAGGAAGTATCCTGTACATGCTCCGATCAGCTCCAAACTTTG
AGTGCATTTGGATCCCATACTTTAACATACAACTATGAAATTTGGTACACACATGTAACA
CACAAAGACGCACAAAAAAGTTTCTTGCACACGTATCCAAAAGTCAACAGGAAGTCGGCC
ATTTTGAAAAAAAGACCGGATTTTGGCTGATTTTGGGCCAAAATCACAAAATTTCCAGAG
CGAACTCGTCTCAGGGGGTTATTCCAAAt
>NODE_261_length_801_cov_12.420724
GTTTTGTCATAAACTGAACTGAGTGATGATCTGTCCTCACATGTTTGTTACTCACTCACT
GACCCACCACTTACTCACTTGCTTAATCTTTTAACACCAGCACCTTAGGTATGGATATTT
CAAAGAGCTTTAGGGAGGTGACCAGCTCTGCCTAGTTCAGGTCAAGCAAAGGGACTACAG
AGTTTTGTTTTTCTCTCTCTTTTTTTAAATATCTCTGCTCTCAATCTCATATACAAAGTC
CTGAAAGTCTTTTCCTTCAGTAGATGGTCCTCAGAAGCCATTTGCCCCTTCCAAAATGGC
ACCTCCCCGTGGTACATCAATGTACAAGTTCTTCTCTTTGACCTATGATTTTTCTATGAT
GAATCCTGTCTTTCTTTGCCAGTAGAGTACAGAAAAGTTCTTATTCTCTTTCTCTCTCCT
TTCTCTTTCCTGTAGTACCTTTATTTACGTACCCTGTTAAATCTAATTTGATTCTTCTTC
CAAAGCCCCCAGCCTCTATCTACTCGTACTAATGCTTCTTCTTTCTAATCTTATTTGCAT
TCATATTATCCACCCAGGTGGTACACCAATAAGAGGTAAGAGTGCTGAACTGACGTTCAC
AGAATGAAAATAATACAAATTCATTCTTGCTGTCAACCCATCCATTCACTCGAATCACCT
CCATTTTTGTCCTGTTTACCAAGACCAAATCCCATTATGTTCATATGGACCTTCCTTCTT
ATTTGTCCTGTTTCGTTGACTAAATTTGTATTCCATCTTTTTTGTCTATGCTTTATTTCC
TCCTTTGTATTCTTGTTTCAAGAGCCTGTTTAGCTCAGTTGTGATATGCTTGCCCTGGCT
CAAATAAGCATATCCAATGACAATTATTTTTTAAACTATACTTTTACGTTCATTTTTGTT
TTCTTTTTGGccatagcgaatcatgtgtccctctttttgtccaac
>NODE_262_length_624_cov_6.283654
TAATGCATTGGCCACCGCTGGCACAGTAGCTAGCTTGAGTGGCTAAAAAGAGAAAAGGCT
GGTTGTTGTCTCTTCTGCTCTGTACTGGCATTACTATTTTACAAGCAAGCAGGCTCATTA
CAGAACCATATGCTTGGTAACGATGAAAGCTGTGGGTGCATCCCTTGTATGAGCTGGGAT
GCTTAAATTATTAAATACACCACCGAGGCTTGATTCAGATGTGGCAGGCAGCCCAGTTCT
CTCTTGCACGCACACACACATACACACACGCAGAAATGAATAAAGGCATAGGGAAAAACT
TCAAACACCTTTCCTGTGCATTTAGTGTAATGAACAATGCCTTAATTGAGATTGGCTAAT
TACCCAATTTCAAGATAATTAATATGATCCTAATTAGCATATGTAAATGGGACGTTGCAT
AATTGAGAATCCCTGTTTTGAATTAGATGGCTCTAAAGTGAACCCGCACGTGAAAAGGTA
CAAAGCAGCTATTAAGAGTTTGATGCCGCATTAAAACAGGCCATCATTCAATGTGCACTG
ATGAAATGCTCAGCCTCACGCAGATGTTCAGAAACATTATGGAATGTCGTTGATTATTGT
TGATATGTTTTTGGGACACTGCTAATTAGAAGTCATTACCTACTTATCACTTTTGTGCCA
CTACTTAAGCAGGAATGAAAACAATCTTGGTTGCTGGAATTGCCATTCGTGTACAAaaac
cggcggtgtgcacattcagcattcagctcatctgtgtccttggagctt
>NODE_263_length_517_cov_12.854932
TGCCTTTTGTTAAAAAACAAATGAGTTGTCACCATTGCTTGGCTGGTGTTCCACTGTTTT
ACAAATGTTTTTTTTCTTTTTTACAAAGACTTTACTTACCCACAGGAACACACTTCAGTT
AAAAACTGTTTATTTTCACTTATGCCACTGTCCTTTTCACAAGCAAAAATGTTTTCTTTT
TTCCTAATGAATTGAATTTTGTGCATTTTGGCAACAATGCTCGTGGTGTACATGTGCATT
CTCGCCCACTATAATCTGCACTGATTTGGTATATTTTTAACGATGTAACTAAGCAACAAA
CGTAATTGTCCCTTTCAAAAGCTTTTGTTAGGCCCTCTAACACAGTCTAATACATAATTA
GGCATAATGTCTACAGCTCATTATAGTACACATGTGTGTAGTTAAATGGACCAGGAGAGT
AGCTCACTGAATTGTGTGGATTCATTGGAAATGGAATTTATTTGTTTCCTGGGTTCATAT
TACATTACAATTATCTAAGTAATTCACTGGGCATCATCAGTTTTCCTTTTGTTGTTATGT
ATTCCAGATACTTTTTTTTTTATCACTGATTGACTGCTGTATATTTTTCCTTATTCGAGC
CCGATGTTCGGTTGAGTTACCTTAAAACAAAACAcagtccagccagaataaaaaatcgtc
t
>NODE_267_length_612_cov_5.415033
ATTATGAATCTGAGTTTACCAACTAAAGATACTGTAGTGAAGCATGAACTCTACTAAATA
GGGTGAGGATGGTCATCCTGGATGTGTGATCTCACCCTTAATTTAAGTTATATTTGACCC
ACACTCTCCCCAGTGAACCAAAACCCAACTATAGCCCTCATAATTAAAAAATACACTTCA
CTTTAGCTGCCCCTCGCTCTAAAAGTTTTTAATTCCACCCAGAGGACCCCTGGCTCCGGC
TGCTGTCACTCACGCCACCACAGTGATGGAGGTGTGGTGGCGGAGGAGGCGGTGGCGCTG
GTTGCTGGGGATGTGTGATGTGTTGTGACAGCGGGAGCCAGGGCTGGCGGGCGGTCACCA
TGCGGCACCATATTGCCGGGCTCCCCGGGGATGAAGGATCAGCATGCCAGCCTTGCCAAG
AAGTGCTAATAGGCGCAACACGTCTTGCTTTCACACATTAAGGCAAGCGAAGGGTGACAG
ATCAGAGCTGTGATACTGCCGCCTGTAAGGGGGGAGAAAGGGGAAGGAAAAAAAAGGGGC
CATGGCGCCCGTTTGCCATGCAGTGCAGGCTAATGATGAAAAAAGTCTCAGAGTCGAACA
ATATGCCCACCAATCACTGAGCTGATGCCTGACACCAGTGAGATGGAGGTATGTCTGTCT
GCACCGAGCCACTGCAGCCTTCACCACTGATGCTCAACTCCATATTGTAACTGACAATAA
AGCGCCAAGTGTTGAAACGGGATCAACACTTTTCCg
>NODE_268_length_410_cov_3.904878
GTTTGAGATGAAGGGCATCGCCGTCGCCGTCTGGGACTATTAAGCCCACTTTCTGAAACA
GTAGAGCCGTGTGTATAAGGACGGCTCAAAAATAGAAGCGTCCCTCCTCCACTCTCTCTC
AGAGGGGAAGGGGTGGGTTTGGAGATGGTGGAGGGGAGGGAGGACGGAGGGTTATCAATC
TCCACGCTGCTCATTGGGCTCGATTACTGTATGTCCTGCTGATCTCTGATGTGCTGAAGT
TCACACACAGCGTTTCTTTTCCTGTCTTTTCTGTCCATGTCATCAGCTGCGATTGTCTCC
AGCGAGCAGAACCCCGTCATCATCATCGCGGTGGTGGCCGTGGCGGGGACCATCATCCTG
GTGTTCATGGTGTTCGGCTTCATCATCGGGAGAAGGTACGCTCTCGCGGGCCCCATTGAC
TCTCCGCTCCTGTGAGTCTGCGCTTGTCAATTAGCCTTTCTGTCACTCACAGGCCTCCAC
GTCTGTGGAGTTGTCACACGCGCACACACGTGCACCCATCATCTCGTGGCATGCTGTGCT
AATGGGTTGTGATg
>NODE_269_length_424_cov_5.806604
CCTGGACCTGTGTGTTTGGCTCAGAAGATGTAAACGCATTGCTGTACATAGAAAAAAAAC
ACACTGCACTGAAGAAGAAGGGTCAAATAAATAATGAACTGTCATGAATAAGGCGATCAT
TAACTTCCAAAGCTCTTACTTACAGATAAAGGGTTTGACACTGCTGTGGATGTGCTTATG
CTGTTTGAGGCCTGACGAGGTGGCAAAGGTCTTGCCACATTCAGGACACGTGTGAGCGCG
AGCCCCCACGTGCTGGGAGCGGATGTGGCGCTGAAGGTTGCTGGGATCTGTGAACACCTG
CAATTTTACATTAAAAAGCATTTAAAAACACGTGAGCGTCAGTACATTTTGTGATCCTTG
GCACTGTTAATGAAAACATGCAGGTTTCATTGCTTTATTATTTCAGAAATTACTAAATGT
CCAGTACGATTATGAATGAAGCCTAAGAAACAGAAACAGATAAAGCCTGAGTGTCCTGTG
CCCAACTTacgtgccgggtatgctgtaccttatcacagttgtcacactcaaagcgcttgc
cactgtcatgtgacatctggtgacggat
>NODE_270_length_464_cov_8.719828
GTAATTTCTCTCTAGCACTACTTAAAGAAAATAAAAATCAACTCACCTCTCAAACTAATA
GCTTCCTATTGAACTTCCTTGACGGTTATGTGGACCGGTCAGCACAGCGTCCACTTTCTC
TGCGCTCTGTTAGGCCTAACCTATGCGTGGACAATGTATTCAATCCCCTTTTTGTATGTC
TTTCTTTTAGGGTATTTTAAAGTTTACAAGGTTACATATGCCAATTGCCCCAAGCAGGGC
CTGTGAATGGTGCATAGGAAGCACGTGGTGTCATTTAAGTGGGTTTTATGGCCTGGAAGA
GCTGACAAACCTTCGATATATACACATCATATATAATCTTAACTGTCCGGAATCGCAGCT
GCTGGCTTCCCCTTATCGGAGGAAGAAAGGGCTTTGTGGCAGTGAGGATGCAGTACCTTT
CTCCGGACTGTGTAGTCGGGTTGGTGCGGAGGACAGAGAGCTGCTGCAGTAAGTTGCTTT
TAACTTTGACTACAGGCCTGCGACTTATTTCATAGCGAACGAAATATTTTGTTGCGTGTT
AGTGTGATTTTAATCGCACGGGTGTTTAAATCCATGCCACCTCCGAATGAACGCTGTTAA
TTAGGAGa
>NODE_271_length_1100_cov_3.179091
TGTGTCACTGGTCTTTTCATGTTGTGGCTCAGGGTGAAGCTACAATTAATACCTTGTTGT
GTATCGCTGGCTCTTTGCTGTTGTGCTGGACAAAGCGTGTCAGTGTGTTCAGAGCTTCTT
GTCATCTTCATGTACACATAAAGACACTCAAATGATGGTGATGACGGACATGTATAAAAG
GCCTGATAGTGCGGGAGGCCGTTGCTTACGGCCACACCACCCTCAACGCGCCCGATCTCG
TCTGATCTCGGAAGCCCAGCAGGGTCGGGCCTGGTTAGTACTTGGATGGGAGACCGCCTG
GGAATACCGGGTGCTGTAAGTCTTTTTTGACTTTCTCTTTATAACCCGCACAGGATGCTG
CTCCTCCTCCTCTGCCTGTGCACTCACATGGATGCTTCGTGTCTGTGTTTATATGTCCAC
TTTATGTCTCTTTGTCTTTCACTGTCATACATCAACATGTGCACACTGTCCATACAGTGA
AGAATCTGCACCAACTGGTGCGTCAGACTGTCAAATCCAGATAAATGCAAGCAAGCAAGC
AAGCAAGCAAGCAAGCAAGCAAGCGCGCAAGCAAGCAAGCGCGCGCTTAAAAGTGGCGGG
TGGTGAAAATGCTGTCCATAGAGCCCATTGCAGCGTGTAAAATGATGAAATGTTAGCTTG
TGTTTTTTGCCTAGGGTTGAGTATTTTGTGTTGATATATGAATAATATTTAGTGGTGTGA
TGTCTTAAAGCTGTCTCCAGTGATTGAGCAGCAGTGTCCTGTGCAGCTTGTGAAGAGAAG
CCAAAATGCTTACAGCACCTGGTATTCCCAGGCGGTCTCCCATCCAAGTACTAACCAGGC
CCGACCCTGCTTGGCTTCCGAGATCAGACGAGATCGGGCGTTCTCAGGCTGGTATGGCCG
TAAGCTATAGGCCCTGTAACAAACAAGTGTTTTATAGATGCTGTTGCAAGGTGTGTCTTC
TTCTGTTTTTACCTTGTAGATCTTCTTCTAGCTTAAAGAAAGATTTTAATTGAATGCAAA
TGTCCTTTGCAGGAGCCTGTCACTGGGACACTCTTGCACATGATGTCATATGATCCCATT
TATTGTCACTGGTGTCTTACTGTGTCACTGGTCTTTTCATGTTGTGGCTCAGGGTGAAGC
TACAATTAATACCTTGTTGTGTATCGCTGGCTCTTTGCTGTTGTGCTGGACAAAGCGTGT
CAGTGTGTTCAGAGCTTCTTGTCATCTTCATGTACACATAAAGA
>NODE_272_length_700_cov_8.078571
GACAGTAGGCCTCCAGACAGAAGCTTGGCTGGACTCTGTGAAGACTGGAGCCTTCTGTGA
GGTTGCCTGCCCCACCACATGGAGTGCTCCAACAGTGACCCTGCGCAAACTGGCAACTGC
CAACCGTCTGCTTCCGTCTGCTTGGCATATTTGGCCATTTAGTGGGCGCTTGTGAAGATC
AAATGGGTTAAGATCGCCCCTCTTAGTGAGCGGGGAAAAAAGAACATCAAAAAGGTGTAA
ATTTCACTTCCCCACTTTTGATTAAGTCAAGCATGAAAAGAAATGTAATACTCTCAAGTG
GCAAGGGTTTACACTATTGATGCTGTTACTTCTGCTTCAGGAGGCCCAATCAGCCGACAG
GGAGCTGAGTAAACTCGCCCTGAGTTTTAGGGGAGGCCAGATGGAGGGCTTTTGCTGTGC
CTGAAAAGACAGCTTAAGAGCTCGCCTCCTCAATCCCACTCAATACTGACTGTGTGAAAT
CCTGGCCCTGGCTAACCCCCCAACCCACCCGCCTTTTCCAAAGCTGGTGGCTACCACCAT
ATGGGCTTGTTTAAAAACTCCCACAGGCTGGTACAAAGCACAACAACACAGTTTTCATAT
CAAGTACTCTCTCAAAGAGGCCCCCCCTCTGACTCCTTCCCTTCCGATTCCAAAGGCTGT
CACGGGTTCTGCTCTGATTAATAGTTGGTGTTGGCCGTCTGTTTTGGCAGATCATTTTGT
GCGATGATTAATATGATTTTGCCAGCTCAATCCAGATTTCATATGTTACTAAAGGAGCTG
CTGACTGACTGGATGTTTGCCTTTTCACCTGCAAAAAAACCACCCCCAGATATTGgagag
atat
>NODE_273_length_758_cov_3.522428
CTCCGCGGCTGGGGCAGTCGCAGGCGGTCCCGGCCGCCTTCGTCCCCCTAAGAGCAGACC
TTTCGGGACGCCCGGGCGCGGCGTAGCGGTGCTCGCACCTGCCTACTCCCGCCCCGGGCG
GGTCTCGCCTCCCTCCCTCCCTCCCTCCTCTCTCTCCCTCTCGGGGGAGAAAGGGGAGCG
CCTCCCCATCCGCGGAACCCCCCTGCTTGCGCGAGCTGGGACGCGGCTGCCGGTGGACGT
CCTCGTCTCTCCGCGCTGACCGCGTCGCCCTCGTGCGCCAAAAAGCTGGGGGACCCCTCC
GCGGGCCGGGGTCACGTGCGCAGGGGAGCGACGGGTGGCGAGGCCGCCCCGGCCTCTCTA
TCCGCTCAGAGCCCGCGAGCCCCCCTCCTCGCGAGGGAGGCCGCGGCCCCGGTCCGCCGC
CGTGCGGACCGACTCCTCGACTACGACCTCAGATCAGACGAGACGACCCGCTGAATTTAA
GCATATTACTAAGCGGAGGAAAAGAAACTAACAAGGATTCCCTCAGTAGCGGCGAGCGAA
GAGGGAAGAGCCCAGCGCCGAATCCCCGTCCGACGGGCGGACGCGGGAAATGTGGCGTAC
GGAAGACCGCTTGCCCGGTGCCGATCGGGGGCCTGAGTCCTTCTGATCGAGGCTCAGCCC
GTGGACGGTGTGAGGCCGGTAACGGCCCCCGTCGCGCCGGGGTCCGGTCTTCTCGGAGTC
GGGTTGTTTGGGAATGCAGCCCAAAGCGGGTGGTAAACTCCATCTAAGGCTAAATACCGG
CACGAGACCGATAGTCGACAAGTACCTTAAGGGAAAGTTGAAAAGAACTTTGAAGAGAGA
GTTCAAGAGGGCGTGAAACCGTTAAGAGGTAAACGGGTGGGGTCCGCGCAGTCCGCCCGG
Gg
>NODE_274_length_409_cov_12.540342
TGACAAACTCTCAGTTTCAAAATGCGGCTCTTGTTGATCAAGAGTACAGACATCTTTGGC
TTGAACGTCGGGTAATGAGAGAAATTAGCACAAATGCTCTAAGTAATAGTTCCTGTTTTT
TTTTTCACTCACAAATTATTTTTCAACTTGTTTTTGTATCTATGCATAAATTAAAAAAAT
CGGCTGAAATTTATTATTCATCTGAGATGTGATTAATATGCAAAATTATGCAAATTAAGA
TGCAATTAGGCTCCAATTCTCTAGTGGAATTTTCCATTATAATTTAATACAAAGTAACAG
AGTAATTGGTGTCACGTGTAATTACGGTTACTCAAGTGCACTTTCAGGCATGCAAATGAT
TTGCTATATGTTGGTTATCCTATGCAAATGTACCATGTGGTGTTTTAACAAGTTGAGGAA
AACACAATGAGCGCGTGGTTACCCAGTGGGGTTGGAACAAGGTAAAGACACCAGGGTGTG
TTTTTTAAATGAGAGAAGCTGGAAAACTTTCAGTGCTCAGATTATCACCAGTTAAGACTT
CCAGTTACTTTCc
>NODE_275_length_1064_cov_5.339286
AACTCCAGGTATGTCTGAAGGACATAAAGGCCTGGATGACCTGTAACTTTCTTCATTTAA
ATTCAGACAAAACTGAGGTCATTGTATTTGGACCTAAACACCTCAGAAATTCACTATCTA
ACCAGATAGTTACTCTAGATGGCACTGCCTTAGCCTCTAGCTCTACTGTAAAAAACCTTG
GAGTTACTTTCGATCAGGATATGTCGTTCAACTTACATATAAAACAAATCTGTAGGACAG
CTTTCTTTCATCTACGTAATATTGTAAAAATCAGGAGCATCCTGTCTCAGAGTGACGCTG
AGAAACTAGTCCATGCATTTGTAACTTCTAGGCTGGACTATTGTAATTCCTTATTATCAG
GATGTCCCAATAACTCTCTTAAAAACCTCCAGCTGATACAAAATGCTGCAGCCAGAGTTC
TGACAGGAACCAGTAAAAGAGATCACATTTCTCCTGTATTATCTTCTCTTCATTGGCTTC
CTGTAAAATACAGGATAGATTTTAAAATCCTGCTTTTAACATATAAAAGTCTTAATAACC
AAGCTCCGTCATATCTTAAAGATCTTGTTGTACCGTATTATCCTAACAGAGTCCTTCGCT
CTCAGACTGCAGGTCTACTTGTGGCTCCCAGAGTTTCTAGAAGTAGAATGGGAGGCAGAG
CCTTCAGTTATCAGGCTCCTATGTTGTGGAATCAGCTCCCAGTTTGGGTTCGGGAGGCGG
ACACCCTCTCTACTTTTAAGATTAGGTTAAAAACTTTCCTCTTTGATAAAGCCTATAGTT
AGGGCTGCTCAGGGTCACCTGAGCTGTCCCTTAGTTATGCTGCTATAGGTTTAGACTGCC
GGGGGACTACTATGATGCACTGGGCTCTCTCCTCTACTCTCCTCCCTCTGTACATATATT
TATATATAGTTATGTATCACCATTACATATCACTAATTCTGTATTTCCCTCGAGGTCCTG
TGTCCAGTGCTTGTTCTCCCCACGGATGTCTCCGGAGCTGGAGCTACACGTCCCTGTTCC
CGGATCCGCAGCCGCTGGCCTCACCACCCGCCATCCCCACCCCAACTTCTCCTGCTGTCC
CTCACCCCCCTCATTCCCACTCCCACCCAACCGGTCGAGGCAGATGGCCGCCCTCCCTGA
GCCTGGTTCTGTCGGAGGTTTTTTTTTCCCCCTCGGGGTTTTTTGGTTCCTTCCCACTGT
CGCTGACt
>NODE_276_length_358_cov_6.097765
GTATCACTGGCTGGCTGTGTGTGTGTGTGTGTGTGTGTGTGTGTGTGTGTTTATAGCACT
TGAGCAGCAGGAAAAGCTGGAAGTTTTCAGCACACTCCTGTTAAAACCTCTGGAAAGGGA
GGGCAGTGGGAAAAGAGAAAAAAATCACAGGTATAGTAAGAAGAAAAAGTGTATCATTAC
ATTGAGAGCCAGTCAGTAGTGATGCCAGTTGGCCAAAGTTAGCAGGAAGCTGTCCTAGTA
AATGGCAGCAGCTGCTCGCAGTTCGAGAGAGCATGTCCCAGTCAGAGGAGAAAAGCGATG
GCATCTACATTAATACTACCTTAATGGCCCATCTGGCGCTCCGTAGGGTCCCTGGCTGCG
CCACCGACTCATAGGCGTTTGACAGGCAGTCTCCAGCGCACCAGACGCGCATGGCATGCC
AAATGGCTGGGAGACGCCTCCGTGGCGCACAGATCTGTCAAACTCTCTGACGCTGTAGTC
ACACAGGCAAGGGAAGTTAAGG
>NODE_280_length_547_cov_12.738574
TATTTAATTTTGAGCCAACAAAGAAATGCACAAAGCTTGCAGCACAACTAAAGTAAATAA
TAAAAACTTCTTCCCTAAACTTCCTTTCAAGTTATCCTCACCACTTTTAAACTTTTAAAG
TGCAATGATACCCAAAAATATGATTTGCCATAAAGAGCATGAATATTTGTGATGTAGCCA
GTGGTAAAAAATCCTTTTGGGGATTTCGATATCTAAAAGAGAGAGGTTTATACATTAGCG
CTGTAGTTGCAAAACACTGTTGATATTCAAATGATTATTGTGCAAAATCTGGGATAAGCT
TCTGTGTGAGAGCTCTTCTAAGTGCCTACAACTATTGCTAATTCCCCTCACCATTGTGGG
CCGAACAAAGGCCTTAATCCCATTTCACTTTTGCAGAAGGCTGGGGCTATTTTCCCTCTC
ATAAACCAACAACACTCCCCCAAGCCAGAGCTGAGAGGTTCTGAGAAAGGGGCCAGTGTG
TGTATACTTCAAGGCTTTTTTGTCCAACTTGGCTAGTGCTCTGCATAAACTTTTAAGTGG
TCCCAGTAGGCCTCAAACACCTTTTGGCAGAAAAAATAAGCTACCACAAACTGTAAAAAG
GAAACCAAACACTCTCTTAACCTGGACAATACAAAAGAAAATATATGAAGTCTTTTATTA
CTCAGACTGCGTCTgtgctgcaaagagttaa
>NODE_281_length_565_cov_8.529203
GGAAACTTCTAATAAGAGCAAGCAGGTAGGATGATATAGTGAGAGGAGCCAGAACATAGT
TGTCTGGCGCCTCATTAACATCCCCCGGTTCATTAGGAAGAGGCCTTTTTTTTTTTGTTC
TTTTCTTTCCCTGTCATCTTTTTACAATGTGCCAATGTTGTGTGGCCTTTAACGTAATTA
ATAATGGATTAATTAACCAAATTAATTCGTAGGTTAGAGACGTTGTTCTGTAGTGAGGCC
AGTCAGTTTGGATTTGGGCCCTGATGGGTGAGGCCCTTTACAAGCCGATGTTGTTCATGT
TTCTGACAGTGCCAGCCCCCTGTCTAAAAGCCCTAGCAAGTGCCATTTGTCTCCGGGTTA
ACAGAAAGACGAGATATAGGGCGGGCTGAATTATTTAAGCTCCCACAACACATGCACTTT
TGCTTTTCAAGCATGAGTTATAATTTAATTAGAAACTTCTGGTGCGTTGCTGGCTATTTA
AATATTAAAATCTTCCGCTGATCACATTGGATTAGCCATCCCTGTGAAATTCCCTGAGAT
GTCAGTTGTTGTCTTTCTGTCTCCTCTCTCTCTCTCTCTCTCGCTCTCTCTCTCCCGCTT
CTCACTCTCGCCGCTTTCTTGCATTTCCATCAGCGTTTTTCTGAACTCCCGCGCTCACCG
ATTGTTTGTCGACTCCTCCattagagacaaaggagtcgtcatggacctc
>NODE_282_length_562_cov_19.950178
TAGATATATTTTTTTCTTAAGAAAAATAATTCAACTGTATCGAAAGTTACAAGTTCACAG
TCACTTTGGTAAAACACTTGATTACTTGGAAATCAACCAGTCAATCTGTTTACCGATTGA
AAAAAAACAAAACAAAAAAACCCATGAAGTACATAAATGATATTTGCTGTTTAAATAAAA
TACATAATTTCCATGATGATGTAAAAACTGGAATGGCACATTAAGTGTCATATGAAACAT
TTACAAAACATTAATAAAATTTCCCTGATAAATCAAAGTGCATATAGACGCAGTGCACGT
AGTCCATCTGAATGTTTCTTCAACGTTAGCCAAACGTTAGCCAGCCCCACGCAGCAGGCC
AGTGAAGCCACAAAACAGTTACCCATAGTATAGAATATTATAGAAGAAGATAACAGTCAT
GAACATTATTAAATACAGTCAACACCAATGTTATATACAGTATCGCACTGCTAGGTCTGG
CTTGGTCTCATACAGTCCAACTCCAGCAGAAGGAAACCTTGGATAGCTCGCTACATAGTC
ACAACAGAAATATGTGATCACAATACAATGACAAGTCTGAAGTGTTTTTTTTTCTAGATG
CCATATGTGTCAATACCCTAGGCCCTTTGTAAACCCTTCCCAGTAGTCGGACAATGGTCC
AACATCACCTTGGTAGGTTTGATGGTTGGCGGGTGTGAGTTTGTTa
>NODE_283_length_414_cov_9.243961
TTTCTATCTAGCATCATTGTATTATAAAATGATTCATTTTCAGTAGTTAATAATTCCTTC
TTGAGTCAAAAGGTTATAAGTAGTGTTTAATAATGCAAACTAAAGATTATGGTAGTGTAA
CACGTGGATGAATTAATCTTTTTTATTTTCTTGGGCGTCAATATTACTAAGAAGTGTGAA
TCCCTGTTTGCTTCAGGGCAAGATGTGTGACAGAGGTGGCATCGAGCTCTTACAGTCCAA
GAACGAAAATGGGTGAAGATCACTGGACTGACACCAACCACACAGGATCTCTTTTAGTGG
CTGTGGGCCATACGTGGTCACATGATTAGGCACAAATAGTGGCATTGGTACGACCTATTA
GAAGGGGAATGGTGGAGATGACCTGACTATTGTCAAAGCTTCCTGAACTGAGCTAATATG
TTGGACACTCTCCCTTATCTTTGCTTTGTTGCATTAAGTACTGAGCAGCTTTGTAAAGGA
AAAAAACAGGAGTGGGATGGGAAGCTATTGGGGTGGTGGAAGGACACTGTCCAGACATGA
CAGTAGGAAGTTTGTAtt
>NODE_284_length_908_cov_9.291850
CATTTTGTATTTTGTCACTGAATCCTGAAAGAATTTTTACCTCTTTGGGGCGTTTATGAA
ACTTGTCAGAGACCACAAAAGGCACATCATCCAGAGCTGTGAAAAAAGTAAGAAAAAGCA
AAGTTGAAGTTTGACTTTATACAAACATATACTACTCCCTATTCTTGATCCCGAGTCTTT
CCACAAGACTAAATGTGGGATTATAAAACAGCAAAGCTATCAACATCCCCAGCCACCCCA
GCACCTCCCCTCCTTCCGTCTACGGAGAGAAGATGAAAGGCTTTTTTATTCTCTGCTGTA
TTTGAGCACCTCCACTCTCTCCTCCAACCCAGCCCTTTCCCAGCCCTCTTCCAGTTTAAT
TACTCTTGATTATTCCCGATTCCGTCTTGTCTGAGAGATGTTCACCTCCGAAACAAAGAC
ACACTCACACAAGGCACAGAAAAGCGGAAAGAAGAGAGACAAAACATTCACCAGATATCA
AATTTGCATGAAAATAAGCCACACTGTTCAGCCGGCAAAAAGTGGATTGAAATGAGGACT
TGCCAAGAGCGTGGTGGTATAATTAGCATTTGACCAAACAAACGAGCTTCAACAGAGCTA
TAATTAAGCAGGCCTGTAATTAAGTGTATGCCCTTTATCATAATGATCGTGGTTAAAATG
GTGTGATGGCTGCCAGTTGATTATTAATGGTGTAACCCCGTCCTGCATGCATCCTGCACT
GGAATCAAGGTGTCACGACTGTCAGGCTAGAGAGCAGCCCTTTGTTTATAAAATACATTA
GGGCCCAAATTAACACAGGGTGACAAGAGACACAAAGCCTCTCGTTTCCAGACTGAAGGG
AAAACTGCAGCTGCTCGGCTTCATTTTAAAACTCCCAAATCTGGAGGCACAAACTTGCTG
CAGTTGGCTTCGACAGGAGCCCCAAATATCAAGAGGCCAGGCTTCCAACTGGTGTTCTTT
TACCCGCAAGTCCATCAGGCCGCTGGCACAGGAAAAGGAactcataaatgtaagccgaag
cttttcatgagtcatcgtttgggagctgacac
>NODE_285_length_412_cov_6.014563
ACAAAATGTCCCTGCAAGTTGCTCAAATTACACCTCACACTGAGGCCATTAGCGCTACTG
CAGCTTCTGCTGTGTTTAAAAATGTGACTGTAGGAGCTCTACTGTTACTTTAAGGCACAC
GATTGCACGATAATCCACATGTAGGCTTCAAACTTCATGCTCACCATTATCTCAGTGTAT
ACTTCAAAAGAACCTTGTCTTTCAGGGCAGGAACTGGAAACAAAATGGAAGCAAAATGAC
AGCTTTGCGGTGGCTGCTTGATCTTGTACCGTAAGGTAATAGGCTACATACAGAAAAAGG
TAGAGAGAGGGAGAAAGCCTAGATTTGTCCTCTCCAGAGACAGAGGATTGGAAGCACTAA
CAGCTGTGATTTACATCAGGAGGAGAGTACACGACAACAACGCTTTGTTTTTCTAGTCAC
CACATGGGATGTACTGCACCAGTGAGTGGTGGGCTTACACCTGCAGTGTTACAGCAGGTT
TAAAAAGGCAGCACTCTGAAAATTGTTTGTaaggacaatttcaaaagaattacctggtta
cgtttgtagattgtaa
>NODE_286_length_299_cov_2.006689
ATTCTGCCTTTTAAAATGTAATGCAGATATCTTGAATTACAGGTTTGACTTTGAAAACTG
ACATTGCAGATATCTGTCGTCACATTATAAATTAAAGCGGGTGGCAGGAGGAAGCAGCTT
TTTAAACCTACCATGATAACAGCATAAAACGAGATGTCTGCCATGTCAGAGCAGCGTTGG
AACAAAGAAAACACAAAATGAAAAAATTACGACCACAAGTCTCTGATGAACAAAGCTATC
TTCTCTAAAAACTCCTTTCTAAAATGGCTATTTCATTGTCTAATGACCTTATCCACCCTT
CTTCATGAAGTCTTTCTACACAGACCACTGCTCTGCACTGTACCCTTTCTGTTTCAGCCA
CTGCTTTCCAGATACTGAACTCCCTCATCCTCTCCAATCTTTTCCCACATTCCTGAAATG
TTAGTATGCATGATGTATACAGA
>NODE_288_length_359_cov_13.844011
CACCCACTGAGATAAACAACAATAAAAAAAAAACCCTGTCTGCCATCAGCCTGCCCACCA
ATCCATCCCTCACCCTCAGTCACATCATATGTGACTGGTTTAATCGCAGGCCAATCACTG
CCGGGTCACAATTAATAAAAGCCACAACAGCCGCAAATAAACAAGTCCAAATTGCTGCCT
TAATCGAATGATGCAAACATCGGTGAGTTACAAAAGTTCACTGCCACCACTGACAATTTC
CTAATTGTATTCACTCATTCATGGCAATTTTATTAACATGGAGCGGATGTCTTCTGCCCT
TCCACTGTCGCAGCACCAGGGATCTAATTTCATTATTTTCCACAAGATTTGCTTGACTAC
TGCCGCCATGCTAGTGGCTCACCACGGCCAGATGTTTATGCTATTTAAATGAGGAAGCAA
AGCCTGTTGGGTAAACATAATTAAAGAAAGTTGAAGCTTTCTGTGTTTTTTTTTTTTTAC
TTCTCTTCCTTGCCCTCTCTTTG
>NODE_289_length_613_cov_8.518760
CTTCCCACCCCCTGCCACCCCTGCTGCCCATCTCCCTCTTGCTCCACAGACACGTGACGA
CTCCGCATGATTATTGGCGCAATCACTCATGTAACAGCCTGCCCAGCTTTCCGTGGGGGC
TCCAGTATTTGTCACTGTCACTTCCCCAAGTGCTCCGCCATTGTCTTGGAAATTGTATGT
GTAAGGCAAGAGATGCCTGTGACCCACTTCGACAAGGGAGCCAGCGATGTGAGGGCGCTC
ATCACACAAAAAAACAGCAGTTTGATGTGTCCTATTATGTGTCCCAGCAAGAGCCATAAA
TAATTGTGACAAGTTTTTTGTTGCGCGTGAAAGTCCTTGACTCTGCCTCCTGTTCCAGCA
CCTCCTCTCTCGTATGGAGACGCTGCCAAGCACCCCCGATGATAGATGGCACGGTGCAGC
AAATGACAACGGGATAGATTTTTAGTTTGTGCTTTGGAAGGGATCAGTAATGGTGCTTTG
CTGTACAAAGCAATAAAAGAGAAGGACAAGAGACAGAGGGGGGAGAATGAGGGAAAAACA
AAAAAAAAGAAAGATCCATCGATGGTGAAGAGGGAAGAATGATGGCCGGTGACGCATGAT
TTTTGGGCATTTTAGTGCTTAGATTTATGAAATCAGGGTTAAAATGTAGTAGTGGTGTGG
TATTTGGCCACTCACGGCAAAAACATTGATAAATGCATGAAATACATTTCGTAGTATTAT
ATTGTCCACTATAACTGCAAAGAATAGTGTTTTCttc
>NODE_290_length_504_cov_9.527778
CTCACATATGGCGATAATTCCTTTTATTTATTGGCCCTTTAATTTGAAACATATTTGCTG
TCACTTTGTTGTCTCATTGCGTTTGTAAAATTTGAATCATCCCAGAAATTAAACGAGCGC
GAGCCCTCTCTGTGTATGTAACACAAGCAGGGGGAAAAAAGATATAAGCGATATAATTGA
ACAAAACATGTAACCTGTCTAAATCTGAGCAGAAAATGAGAGAAAATGAAAATTCTATTA
GTCTCTAATGTTCCCTCTGCCCCCCTCCCATGTGCTCTTCATCTCTCCAGCAAAGTATTC
AAATGCAAGCCCTGCCTTACCTCCCCGTGTCTCTTTTTCTCTAATTATCCATGAGGTCAG
TAAGCAAAATGGGGAAGAAGCCAGGAGATCAATACAAATTATCCCTGAGCAAACCAGTGC
TGACAGTTTGAATTGCAGCATATGTTTACCCAAAATCAGGCAATTTATCTTAATATCAGG
CGAGTAATGCAGCAGGGGTGAGAGGTCACACAATCTCTCCACCTCATAATTACCCGCCTC
TAAAACAGGAAAGTGGTATTGATTGGCCGCGGGCCGGGAAGCGGGCGTGACTGGAACGTG
CCAGCGACCCCCCCACCCACCCCTATCAtacctcccccagtatccccc
>NODE_291_length_750_cov_7.149333
AAAAGAAAAGTAGACCTTTTTAGGCTCTCAAACTAAAGCATCCATTTGAGTTGAAGCAAC
CATGGAGAGACAACCTCCCATTTGATACAGCCAATAGTCCCTTAATAAATTAAATTTTTT
CACATTAGGGGTTTCTTTTTGTGATGTTTTAGTCACGTTATAACACATTCCACAATACAG
TTTTTCTGGTGTGGTTTAACTTTTAAGTAATTGTTGGGTGCTGGGCCGTGCAAAACCATA
TTAACTGGGAGGTTGAGAGCGTTTGGTGGTTCTCCAGTGGAGGGGTCCCCCTCCCCTTCC
CCCTCCTGCCTGTGGTTTGGGAAGGCTGCCTGTGTTCCCCCTGGCCGCCTGACAGAACTC
CCCTTGGTCAAACTGTACCTTGTCTTCTTATTCCACCTGCCAATAGAAACGCTTTCAGTC
AACGATCCCCCGGATGTTCTGGACAGGCAGAAATGCCTAACTGCCTTGGCTTCTCTACGC
CACGCTAAGTGGTTCCAGGTTTGGACCTTGTCTTTATTTGTCTCTAAAACAGAAGTAGTT
TTCAGTTTGGTTTTATGCTGTTTGTTCTTTTGTCTTTTATTTGGGCGTTCCATGTGTTTT
TTCTTTATTTACTCTTTCGAAGTGTACCTTCTGTAGTAATACTTGACGACTTGGATGTTT
GTTTCTTAGGAAACCTTTGTCATTACACTGTTGTAGAGTTGCTTTGCTCACTTAACAGGT
TCTATCGCAGTATCATTTTTAAAAAAAACAGTTTGCTGCTTTTTAGTCCCTGAGTTCATT
AGTTTtctcactttgctcaacagttgcctaactcaaatccgtaaaatatctgggactaat
acatcatgtgtccgggtgcaagatttctataatgtcagtgtggctgtgagtgag
>NODE_292_length_708_cov_12.519774
GTATGGAAATATTATTGCCTTCAATAAACAGGTGTGTGATATCACAAGTTTAGCATCAGT
CCAACTGAACATAATGGGAGATTTGATGACTTGGCATGGCTGGTAAAACTGTATGGCAAA
GAATGTATAATTAAAAGCAACTAATGATGCACTATATCTGACCACAAATGCGCAAAAGAT
AGAGGATAGTAAAAACAGCTTTGGTCTTTCTGTCTTCAGCCTGTTTGGCCACATAGAAGG
AAACAGATAAATCTGTGTAGCTTAAACCCCTGTGTCTCCTACAGGATTAAAAATTCATAA
GATATATTGAATCGGTGTGGAAATCCCAAAATATATGCAATTTGATCAAGCGGGGATTAA
AAGTGTCATTGTGCTTGTCAATAAGGGTTGGTGGCGACGTGGCAGTATCACATTGACTCT
TGCGTATTAATACTCAGTGTCCTATTGGGCCATCAGCTGATTGTTTGGAATGTAAATGAT
GCTGCTGATGGCTCCAGTGACTGATGGCTTAAATTCCAATTAATCAATTGCTTCATCAGT
TTCCCTAATTCAGATCAAATATCTCCTGAGTGCACACTCTTCTTTCAGTGGTATTAGAAG
AAATAAATGCTCTGGAAGTAATTTTCATCAATCTCGTGTACATGCCAATATGCCTCACAA
GCCTGGTCCAGGTTGAGGACTTAATGTCTTAAGTGTGTGTTTGTGGGTGTGTGTGTGTGT
GTGTAGAAGAGGGATTTGCATATTAGGAAGGAATGTAAGGAATTAAAATAGGGTTACATA
TTTGTGTGGACTTACTTGCTTACTTCATTCTATTTATTTAGCTTTATAGCTGCCAAACTT
AAGTAGAAGCCt
>NODE_293_length_443_cov_8.688488
CTGTCTGTATCGAGCCGCCATCACTTCACCGGGAGGTGTCACGGCGAGATCCGGGCAGAT
TTTATCTATTATGGGAGGGCGTGATTCATGGAGGCGGAGGCAGCTCAAGGAAAACCAATC
CTGTGACACTTTTCTCCCCTGCGCTGTACACAGGGCAGCAGCAGCTACAGAAGGACAAGG
CAGCGGCAGGCGGTCGCCCCTGACAACCGTGATAAAATGGCCTTCCTTAACTAAACTCGT
AAAGCACGGGGCGATAAAACTCAATCTTCTGTAAAATCCAATTAAGTCATTATCTGACTG
ATTGTATCTTTAATTGAAAACAGAAGTGACAGTAAATTTCTGTGATATATCAGGATCAAT
CGATACTGCCGTACAATCTGGTCTCAAGAGGTGATTTATAATGTCAAAGCCTTATAGGTA
ACTCCACATTCTTCTCTCTAAAACCACTGGTGGATGAAATTAAGAGTAAGTGCGTTTCAT
AAAAAAACAAGATGGTCACGTTATTGATTACAACAGATGGGGCAGAATCCAATGAATGTT
CCCACAGCGCGGCGGAAAGAAAATACAAGTAATTTTCTTTGTCTGTt
>NODE_297_length_661_cov_13.137671
TACCAGCGAGCGATCAAACTTCTCAGAAGAAGGCGCCGGAGCCTGGCAGGTGGAATACCT
CTGTTTTACTGCAAATGTGACCATGCAAATCAGTCAGCTGGTGCAGAGCTCCAAGGAGTT
CCTTGTGAAAATTGCATAGAAATTTCTGAATAACGGAAGGCATGACACCTCTTTGAAAAA
TGCAAAAGTGAACAGATGGATGTGTGCCACCAAACGCTCTCATTGCAGCAGGCTAATACT
GCGCCTTTGACTGCGATCCGCGCTTGATGTTAGCAGTTCATCTTCCTCTATTGTGCTTTT
CCTTTTGGAATGGGAGAAACATTTTCCCTGTGGATTGGAAGGTTTTCATGAGCAGGCAGA
TGGAGAAAATATTGTTGACATTAAACTGTTCCTCTTTAAGGGAATTGTTGTGACAAGGTG
GAGCTCCCATCACTCGAAATAGCAGCTGTGTGCTGTTTACAAAGGGGCCCAAAGCAATGT
TTGTTTCCATTGAAACGGTGGCAACTTTTTCTGTCTATGTAATGAAGAAGCTCCTGGCAT
TATATGTTTGCTCTCACATCTACTGTCATCATAATACAATATTTTTGTAGCGACAGCATT
AGTGTTGTTACAGTGTATTACAGCTTCTACTGGTGTTGTACTGTTTTCTTAATTATTACT
GCAGCTTTCCTGTGTGTCTTTAGGTTTTCAATCATTTGAGGAACTGTAGGAAGATTACTG
GGGTGGAGAGAGAAGCCATTTttgatcaattaattaagtgactgagaaaaaaagtgcatt
atttcccccattaatatctcaaaat
>NODE_304_length_446_cov_10.217489
TTTTGGTGTAATTGAGAGCAAGACAGTCACCAAGAGGGGAACATTCGGTGTGGCCTGGTT
TCCTGGTTTTTGGAACTGAGGCAGCCAATCAAGTGAGAAGGATTCTCTTTTAGTTTCTCC
GCTGGATTTCCACGTTGCTGCTATGTCCCAGCATCCTCACTGACATCAAGTGCAAAGTTA
TGTGTTGAAGCTTCTGTAAATACGTTCAGATGTGGAAATACAAACTCCCTCGCAAAGAAA
ATGTACATAAAGCTCACACAAGAAGTCCATCATGGCCAGGGGACGAAATGATAGTGTTTT
TATAAATATAAATATATATCGGGTTTGACAACCTTCGGACTGTTACATGCACTTTCTTGG
AAAGTTGGAAGATCTTTATGGGTCCAGTTTCTCTACACTTTAATACCTACTAACAACTAA
GATACTGTAATTCTTTACTCTAATAATCAAATACATCAGTTTTCCAAAAGAAATTGTGTG
TTTGTGTGCTTTTATTTAATCGTGTCGCAACAATTGTCCCCATTTTTGGGGGGAGGATTG
CAGAAATAAAGATGAAACATCTTTTTTTTTTTTTTTTTTTTTTTAAAATC
>NODE_305_length_540_cov_8.018518
AAGATCATGAAATTGCATGAGTAATACAATACAAATCTGCTTCTTCTTTTTTTTATTAAT
TTCTTTGCAGCAGATTACAAGATTTGCGGAGATTTGATCTGACCCTCTAGCACTGTTGTA
GGTGGCCTTGACATTAAAGGCAAAATGAGAACTTTAAATAACCATTCCCACCAGGATCAG
CTTTCTCTTTTTTTTCCACAGCAAGTGCTTTTGGAGTAGATGTAATGCTCATATAGGCTG
ACACAAGAGAGAAAAAAACAGGAATACAAGGGTCCCTCAGTTAATGTATCATCATCTGAG
TGGGTTTGGATTGGAGTTATTAGAGTATTTCACTTCATTGCATGACCTCCTGTTCCTCCT
CAGATCATGAATCCTATTCATTACCCAGTCCTTCTGGAGTGCCCGCCTTTATAATATTAC
TCAATTTATATTCTGAAGCGGGCTCCTGGGAGAGCGATCAGCGCTCCGAAACAGCGACCC
CCCTATAACCCAATCACAATATTTAAAGGGCAGCAAAGAGCTTTTTAATGCGCGTCGTAG
ATAACCATTTAAAGTGGATTGCTTTGGTTTAATATGACCTTAACAGGCTGGCAGTCACAT
GTGAAGAATGAATAAGCTAATAGGAGAGACGACAGGGAGAAAGAATGAAATCAAAAAGCA
GAATATgagagatttgtttcaatg
>NODE_306_length_697_cov_10.589670
AATCACATCCCTGTTTAGAGCAGGCGTCTGGCACGACTGGCCGGCTTCAGCTCCCCAGAC
CACCACCTCCTCCACTGCCGCCTCCTCCTCTCCTCTCATGCTCTCCATCCCTCATGCCTG
TTAAAGGCTTGTCCTGCAGGGCCTGGATGCACTTGTGTGGTACAACAACAGAGAAACCGC
CCAAAGCTCTTAACAGCTCTTCCTCTCCACTTCCTCCCTCCCTCCATCTCCACACTGCTA
CCACCACCAGCTCCTCTCTCCCTCTCCACTCTGCTCTGTCTTTCCCAGCTGCACCGGCGA
GCTGTTCCGTATGAACTGCTGCCAGCTGAAAGCCTGCTACTCCTGTGAGATTGCTATTAC
TCAGTGCAAGCAGGGCTCTGCGTAGCCAAAGGGCTGCTCTCCGAGCTGTAGATCTCCATG
TTGTGACTTGTCAACACGGGAAAAATCGTTACCAAGGCTGAGGCACTTCCATTCCACACA
GAGGGGGTTCTGATTGCGACCAGGCAGACAGGCAGGTACTGTACTGGAGGTATTAGGACG
ACTGCCGTTGCCTGATTTTGTGCTGCAGAGGATTCTCTGCTGAGAAAGAAGGCACTTTGA
AATTATTAGATAACTGACATCAAGAAAAACAATACCTTTCCACGTTTACTATTTCAGTGT
TAGGTTTTCGTTTTACATGCTATAATTTGAACTAAACTTTGGCACAGAGTACTAGCATTT
ACTTTTAAAGTTGCCAGCAGACAACACAAAagggaaacgaacaaacactttaatgttcct
ttaccatcgcgtgtgaatgccgtactccgtaaaagttttttgccactggcacagacaata
c
>NODE_307_length_528_cov_14.106061
AAGCTTTCAACATTACATAATCCACAAAATGTGACTGTTAAAGGCTATTTTTCTTGATTA
TGAAATTTGTGAACCCCCCAAGCAGCAAGCATCCTAAAAGACTGTTAATGCCTGATGACT
GCATTGCATTTCATGCGCTGAGTTGTACTGATATGCATCTACACACAAACACAGAGGCAG
TAACAGAACTCTTTGCTCCTTGGCCTTCGAGTCATCTAGCTACATCAATAAATACAGCAA
AATAGCATTAGCAATAACTTCAACTATATGACCAGGCTCTAATATGATAGAATTAGTATC
AGTGTTTTAAGGTTTGGCCATTTAGGTGAAATTCTAAGCCGGGCAGGGAGTAATTTGGAC
ACAGGGAAAATTGATTTTGACCATCAGCACTTTCTCATTTTCAAACAGCGCCTGCGGCTA
AATGGGTTAGCCTGTTAAGCACATTACACAGGTAGCTTCTCCTTTCCTCCCCAATGATTA
TGTGTCCGCCTTGAGCAATTGATATTTCTTGCAAATAAGAAAATTATCATATTCCATGAC
TGGAAAGAGAAATTAGGGCCTGCTGTTATGGAGTGGAGTCTCTGGACTGAGAGAGGGAGG
CAGAGGTACATTTTTCCTTTCTTTTTTTTGTTTTTAAGGGTGGGGTGTACGTATCAAATG
TCGAAAGCTAta
>NODE_308_length_397_cov_7.622166
TCGCTTTATTTTAAAAAAATTAATGGCGGTTTTGCATGCCACAAAGGCGTCTCTCCCGTC
TATCAGGTTGGCTGCCTTACCCAACCAGCTCCTCCTTCCTTTTCCCTCCCCCGGCTGATC
TCTCCTTCCATCCCCAGAGGGGGTGAGGGAAGTGGGGAGGATTTTCGTGCTGCCGGGGGC
GACAGGCTCTCTGTGCCATCCACTTACACAAACGGCAGGATCAGCGCTCCACACAAGAAT
AATTAGAAGATAATGGGTAGTAATGCGGCCCGATCTGTCCCGATTATCTCCTGGCACCGA
CCGGCACAGCGCCATCTGGTGCCAGATCTCGGGGCAGCGGCTGCTCTGCCACATGAAAAG
AAGGTGGGCTTAGGCTTAATCTCACACCCCATTCTGTTATTGACTGTCTGTGCGGTGCTG
TATTCAAAAGTGAGAGTGTGTGCGTTCGCATGTGTGTCAGGCTGTGTCTGCCCCTCAGAG
ATGGCGGATATTTATCACAGAGAAAaagtgagattgcatttatattacatgtataggtga
c
>NODE_309_length_378_cov_10.671958
CACACACACGCACATCCCACACGTCTACACGCATACACATTAAACAATACTCTAATTACA
ACATTTAGAACTCCCCCTTGCCTCCTGCGTCTCCCCAACCCCCAACCCACAAATCTGTGA
ATCTGGAATTGAATTTAGCCCAAGTTGAGGGCTGCGCTGGCATGAAAAGACTATTTGATT
AGAACGGCAGTTGTTTCATTTGTGGTGCAGCAGATTGCAGAGCCTCTCTATCCGGTGTGC
AATCTGTATTCATTACTCGGTGTAAAAGGATGATCCATGTCCTGACACCAGGCTCATCAT
TTCATGCAGATGCACAGCAGCTCCACAAGGCCCTTACCAAGTCACCATAAAATGCCTCCT
GCTGAAACCTCAGCAACACTCCTCTCCTTTCTGCCCTGCTTACCACTTTCTCTCCCCTCC
CTGGTTTTGCTAGCTGAGCCCGCTTCTGTCTCTGATTACTTTGTGACCAGAAATGACTGA
GACTGTGATAAATGGACGATTagttggcaagtttcgctttac
>NODE_310_length_504_cov_14.194445
AAATAAAGTGGTGTAAAAAAACACGCACACACACACACACACACACACACACACACACAC
AAAAGCATTTCCTTCCCTCTGAATTTCTCCTTGAATTATATGCCATCACTAGTGTGTGTG
ATTGCGGAATATTAAATTAAAGTGGGATAAGTCCGCACCGAGGCGGGCTGCGTCCAATCC
GCAACTCATTTCCCCTGTTGTAGCACCGCATCACTGCGCTCCTCTCTTTTCAATGACAAT
GTGCCAAATCTGGGCATTTTGAAAACACTTTCCATATGCTATTATCGGATCGCTACTGAG
CAAGAGAAAGACAGAAAAGAAGGAAAACGGAATGCTTTATACCAAAGGTACCACGAGTCT
ACATTTTTATGTGTCTTCTCTTTCACTGGCTTATTATACTTTATGCTTTTTTGGGGGAAT
TTAAAAGAGGTAAGAGGAGGTAAATTTGAAGTTTTTATAACGATTGTGTATTTATGGAGC
GTCGCTGGATGGCTTTAGGGCTGAGTGTGAAAATGTCGAGAGAGTTTATGTTGAGCATCT
GTGGGCTAAAAAAAACTTCATTTCTTTCGCTGTTGTTGTTGTTGTTGTTGTTTTTCCTCC
GTTTTCCTCGTTTACTGCTGGAGAGTAAATCGTTTTTgcccacttctc
>NODE_311_length_808_cov_4.522277
TTCTGCAGACCTTATCTCCTGTAAGTCAGTCTGTGTCAGTTATATTTCTTAAACTAATCA
ACAAGTGTTCTTATCTTGCATGTAGACCTAATTTTCTGGTCCACACAAACAGATTTTGAA
AGCTTTACTTCGCTATGGAGGAGGAAGAGATCAGAGGTAGAACTCAGATGAACTGTAGCC
CTACAGACTGTGTATCCCTGGTCCTGACAAAGAAAGGAGCTTCAGTAGTTTCGTGCAGCA
TCCAGGGATAGAGATTAGCATGGAGCCATCAGCAGCGCTGCAGTCCCTCCCTACCCTGCT
TCTGCTGTCAGACCGCCTCCTCCCTGCTTGTCAGGAGCTCCGACGAGGAGCTGTAAAAAC
CTTTTCCCCTCTCCTTAACAACTGCAAAACAACACGCACACACCCCGGCTGAGGTGCCTG
CTTTTCTGAGGCCTCTGACAGGACGTGCTGCAGGCACAAATTGTAATTCATAAAGGTTAA
GGGGGTCAATGCCTTTTATTACCAGTCTGAGTGCATCCAGCTTGATGGGGCGGGCATGCA
AATGGAATGTCTCAGAGTGTTCTATGCAAGAACTCAGACAGCGAGTGCGTGCGTGCCTCT
GAATGGGAGGAAGTAAAAGGTGGGTAAAGGGTGGTGGGGGGGTGTGAGATCGGCTGCTCT
CTCCACCTTCCACAGCCATGTAGGACCACACAGCCGCTGCCCGGTTAATTAGACAGTATG
ACATTGACCTCAGGTAGTTAACGGCCACTTTGATATGCGCTGTCTTGCAATTAATATATT
GTAAATCTTCATGTTTTATCATTCGGTTagctctgttgatgctttacacttgggcctgca
gtgtactctttcattttacattctgcattagcagaaattctgcgcaagtagtgagaaatt
aaacatctgacatatggtaattttactttgaagctcgctctttctgcacata
>NODE_312_length_613_cov_14.856443
CTCTCCTTTTTTTTTTTCTTGAGATTCCTGCTGTTCATGCACCATGAAATCTTGCTTCAT
TAAAAGTGTATTAATCTTGTCTCGTCTCATGGGAGGTACCTTAAGATGATGTTGTGTCTT
TTTCTTTAAATTGTTGGAGGAAAAAAAAAATCTTCCAGATTTGGTCCCTGTCAGTCAGAA
ATAATTGTGTGCTTAATCTTGTCCCTGATGGATGACTTGGAGTTCAGCAATGGGCCAGCT
CCAATGACAAATACAATATTAATATTCATTAACTGCTTTGACAATGCTAATTTTGATGCA
GTAGTAAAGGGCCTTCCAAAGTTAGCGGCCAAAGCATCAGAGCTGAGCAAGGTGGCAAGA
TAATTTGTGCTGCTTTACTGAGCTGAAGGCTTTTAAAGTCTTAAGCAGGGGAAAAAAAGG
CTAGGTACCACAAACAAAATAAAAGAGAAAGGGAAAAAGTTCAGACGCATTGGAAACCAG
GACTGTGGAAGTAATACGATCAAGAGACGGCTACAAAAATTTGACACCTCCAATGCTGCA
TCTTTGAGCAAATATTTTTTTTTTATTTAAACAAAAACTTACAACAAAAAAGGAGCCTAA
CATGGTAAGTCAGCACATTCTCAATTTTTTTGTTTAATCTTTTTGATCTTTTCAATTATC
GCCATTTGAAGATCAATAGTAATTTTTTTCTGCTGTGGTTAAAAGGCTCACAGCGGTGGT
ATAGTGGATGGTCGGATCACGGCTTTAAGAGTGGGCt
>NODE_313_length_686_cov_13.941691
GGTTTCCTTAATACTTGGCTCCTTTCTTTTCGTGTTTCCCAACACTCCCGCGTCTATCAG
TTAACTTTGTGTAACAGCCACGCAGAGCACATAAAATGATTGTTTGTGAGATAAGGTCTC
TCTGTGGCATCCCCTTGTCTCTGTGATTGAAAGTCGCTGGGTTAAGAACATGACTAAGAG
GTTAACAGTAATAAAAATAGCTATTAAGCATATATTCCCTTCCAACATGTCACTACAAGA
AAGGGAGAGAGAAGGAGAGAGAGAAGGAGGGAGGGATACTGGCACCTAATTACAAGGAGC
GCACTTGGCTGCTTTTATCAGTAATTGGACTATATAGCCCTTCATTATAATTTACTTTCT
CCCCCAAACTGTGATAATGCAGACAAGCAGAACTGAGTGGGCCTGTTAGTGGCCCAGAAA
CTGACACCAGTTAATGGTTAATTATAATGACTAAATTAAAGGAGTGACGGTGAGAGGGCT
CTGGATAAAGCCCAGGCACTTAATTTAACAGGATCACTATCAGAGAAAACTCATGAGAAA
TAGACGAGGTAAAGACAAAAAGAAATAATAAAAAAAGAGAAATTAGTAAAAAAGAAAACA
ACTGAGAATGTGTTTTTTGGAAGCTTTTTATTGGCTTCATTGTCAGAGCAGGGAGCTGGA
GATGTGTCCAGGGGATTAAGCGACCATTAACTGTCTGTTTCAGACTGATTGAAAACAGGG
TGAAAATATATTTTCATTTAGGCATCCACTCACCAGAATACGTCTCACTTTAAGCAATTA
ctgcttgtgaaaatgtaacacccagacagacaaaggaatgcttacatggc
>NODE_314_length_207_cov_4.748792
CGATCGCACTGGGCTGACTCCCGAGTCTCTACGACGTCAGGAAGTGGGAGTAACCTGTGA
TTTTTTGCTGTATCTCGGGACGGGAAGGTCGTAGAGACTCGGGACTGAGACCGGCGTCTT
CGGCATAGCCAAATTAGGTGGGGCAGGTGGCATTTTCAGGTGTCTAGCACGTCTGGTTCC
GGAGATATTGGCCAAAACGTTCTCCCTTTCACTGACAATGGGACGTGCATAACGCGAGAT
AAGTTCCCGTAGGAGGCCTTTGAGAGCGCGTTTCAGACCGCTCTGAGTTGATTGGTATGG
GTTTGTAGGGACACTTTTTTGGGTCCCGTTGTATGGGCCAGCCCTCACCGT
>NODE_315_length_505_cov_5.471287
TAAGTGTTTATCTTTCTGTCTCCTTTTAGCGCAGACAGTTGTGGAAATGCTCCTACCAGT
CACTGATAATACTTATAGTTTCTACATATGGGCTCCTCACAGAAGCAGCTTCGGTTTCTC
TGTGACGTCGGGTTTTCACACGGCACAGGAATGATTGAATTCCAACCTGCGCGTAAGTGT
TTTTTGATCTAGTCGGCTTGATCCTTGTGCACCAAAGCGCCACCACCGCGCGCCATACTC
ACGTGCACACAGGCGCGCACATCACATTATACGGCATCAGCCGGGCTCAAAGTGGATCAT
TATTTACTAAACAGGTTGCCTAACAAGAAAAGACGGATTCCCCTGCAGGCTTGTATAAAA
ACCCTGGAAGCATGGCGGTGGAGCAATATCCATCATAATTGATGTGTTGCAAAGCAGATT
ACACACATTAGCGCACACTGTTCTAGCTATGACAGCTCCAACTGAACATGACAAATTCCA
TAATATGCAAAAAAAAAGGAAGGTATTTTGCTCTCTCTGGGTATTAAACGACAACTAACA
AAGAAGCATTTGCATTGGCAGGAAAGAGCGAACGTGTTTGCGAATGTTAGCGTGTGTGCA
TCCATGTCTAACTACACCTCCTCCAtgctctcatctcgccttaattaca
>NODE_316_length_488_cov_14.456967
GGCGAGGACTCGGAGGCCGGCTGGCCGCCGCTGCCACCGCCGCTGCGAGGGGACGAGAAC
AGAGGGTTGTGGGGGTTGCATGACAGCAGCACTGGGGAGAGAAACACAGTTCAGGGGCCT
TTTTCCAAGAGTGGTAATCAGGCGGAGGGGGATGAAAAAGGCTGATTTTCAGGGAATTAG
CATGATAAGCGAGAACACAAAATCAATCCTCGTCCTCAGCCGAGGCCTCCTCTGATTACT
TTGAACTGTCAAAAAATGGCAGAATCAAATCGAAAGTGCTCGAGGTTAGGGGAGTGATTT
GTTCAAGAAGAGATCGCTAGAGCAATTGACACAGCTCTTGAGACAATAATTGGGTTATCA
AAGAGAAAACAGTTCAAGTACCACGGGGGTGAAAGCTTATTTGCATTGGATTTTCATACG
GAGAGACACACCTCTCCTTTGCAGCCACTGTTTTTTTTATCGCTCGCTATACTTGAGGGG
CGAGTTGACACGGGGATTGCATCATTATCATCCAGAAGTTTGTTGCCATGTGCGCGCCGC
ATGATTAGCAAGTGGCTCGTGTGTGTGTGTGTGTGTGTGTGTGTGTGTGAGActcgagtt
gaaagtgcgtctctttacagcgtgtgcaggcg
>NODE_317_length_532_cov_5.218045
TTAACTCTGTCCGCTTCCCTCTATCCTCCCTCCCCTGTTTTGATACAAATATGGCTGCAT
TTGTACAAGCGAAAAAGACAAAGCAAATTATGTAGCTGATAGATTCATCCTTTGTTTCTA
ACTTTAGTTTGGTTTTGAATTCCATCTGGATTTTTTATTTTTCTCCCCTCTATTTTCTTT
TGGTTTTGTTTATTTCTCCTCAGTCTCTGGACTAAATATGTAGCTTTGATACTAAAAGAG
GTCATTGTCTTTTTCCCATTTCGCTGCGGAGAACATTCCTTTCTCCTTTTTTTCTTTTTT
TCTTTCTTTCCTTTGTTTTGTTGATATTGCATACGTGTCACTGATTGAAATGGAAGGTAG
GTAATGCTTTGCCTACGCACGTGATCTTTATGCAGATGAGAATGTGACAAGCACCCTAGC
CTGAGTGACGTCAATGTTTCTCTCTCTCTCTCTTTCTCTCTCTCCCTCTCTCTCTCTCTT
TCTCTCTCTCTCTCTCTTTCTGTTGTTTACCAATGGTCTTTAACCAAATTAATTTGACTT
CATCAATTATGATTTGACTCTTAAAAGATTGGATTACGTAGAGCTCTGGTTTTTCTCTTT
CCTCCTTAACTTCATTCTGAAGTCCAATATCCCGCTCTATCTTCCAGGTCCATTtcattt
ttcttttctttctgtt
>NODE_318_length_488_cov_7.297131
CACCTTTCAGTTTGGCTGTCTTGATGTAACACTGAACTTTTTTTGTACTTGAAAGACTGT
AGATGTATTTTGTGTTTCATAGCAACTCATCCCAAGTCAAATAACGTGGTTCCTTTTGGA
TTGCACTCAATGAGCCTGCATTGTCTCTGCGTTTGCAAACAGCATGCCGGTTATCTTAAG
AGATTTTGCTTCTGTGAGCAGCAATTTGGGATGTTTTGCTGACAGAAGCTGCTGAACTTG
CCTAGAAAAGTGGCCATAGGAGCTCCATCACACTCAACCTCTGCACCATAGTAGTCTGCA
GGGACACGGATCAGCACTAAGACAGGTTCATGTCTGTTTCTTCTCGACCTGCCATGACAT
AGCCTGGCTGCACCCGCCACCCCACCACCTCCTTCGCTAGTCCACCCCACCTTAGAAGAT
AAATACCTGGAGGTGAAAGCTTGCCGCACATTCCTTTTCCCAAACATATTCTCTTGATGT
CAAAGTCAGCTCCAAGGCCTCAGGGCCCACAAGTAAAGTGGTAATTCTAAGGCACCCTGC
TTGGGCTTGCTGAAATATGCATTAAACCTGCGCTGGATACACTTAGATGAGAGGGGGAAA
GTCTGTCCTGAGACAGAAATGGAATATCATAT
>NODE_319_length_309_cov_1.223301
GTTGCATCCAGCTGTTTGCAGGAGACTTTCTTTTGAGCTTATAAACACCCGCAGCGTCAA
ACAGCAGCAGGATCCATATGAGCATCTTCAAAGCCAGAGAGGTGACTGTATGGCGCAGCA
GTGTACGTTCAGCGACTTCTAATTATAAATTATCCCCAACATGGAGATGGGATCGATCAG
GATCTAACGGCACTGTGGACGTCTCTTCGCCTCAGACGGGTGAGACGTCACGAGCAGAGT
CACAGTTTAGAATCTGATTCCTGAGCTCCATCACAGCTGTCAGGATATTTTTATTTCACT
TCACATGTTCGTATTGTCGTTTTTGGACAGTGTGAAAACCCTGGCGTTAGTTTAGATTCA
GTATTTTTTAATATAATCTGTTTATTATTTTGAATCGATGGATGTAATGTCTACTCTGTC
TGAATGACAGAATGCATCCTGTGTCTGAAAAGg
>NODE_320_length_157_cov_12.445860
GGTTTGTAGGGACACTTTTTTGGGTCCCGTTGTATGGGCCAGCCCTCACCGTAAGCTCCG
GAATTAGGGTTAGGGTTAGGGTTTCGGGCTGGGGTGAGGGTTTGGGCAAACGGTTAGTGC
TAGAGACATGAAACTTGTGTCTACCCCCCCATTTGCTGCCACCGCGATCGCACTGGGCTG
ACTCCCGAGTCTCTACGACGTCAGGAAGTGGGAGTAACCTGTGATTTTTTGCTGTATCTC
GGGACGGGAAGGTCGTAGAGACTCGGGACTGAGACCGGCGTCTTCGGCATAGCCAAATTA
G
>NODE_321_length_631_cov_9.156894
ATAATTATTAGTAAAATTTGTGTGCAGTTCGCTGTAGATCTCAAACAATCAATAATTGCT
TATAATTTTTTCTCAGGAAGGCTTATACTATAATCTCAAAAAACAGTGTTTCTTAAAAAA
TGTGATTCATGTTTTGTGTCAGTATGTGTAATCGCGTCTCCAGAGTGTGATTACATTGTA
TGTCAGTTTGTGTATATTTTTGCAAGTGTGTTGTGCTGTCATGTTTGTAGCATTCCATGT
GGGAGGGTCTGTTGATAAGTAAGCCATCTGTAGTGTTCTGCCGAACGACATGTTGTAAAG
CGCGATTTGAGAGTGTGGAGAGACTTGACTTGACAAATCTTGGCACATAATGAGACAGAA
GGGAGTAAAGGCAGAAGTCTGTCCAGAGATAAACAATTAGATTTGTCCCTGAGGTAAAGG
CCATGCAATGCAAGGACTCTCAGACTAACAAAATCAATATGGCTTCCAGTAAGAACACTC
AGGGGGTAGAGTGATGAAGAGGTTATCATTCATTTCTCAGATTAGGACACACATACACAA
TGAGGAACAGTCTCGCTTTAAAAATCAATATGATCACTAGCATGAAAGACGCTTGTCAGT
GATGTATGTATTTGAAAGTATGCATGTGCTATTCAACTCTCTGTCAAATGTGATTGGTGT
AATGAGACGTGGTAACATAGATCAACAGGGATACTGAACCAAGCTAGTCAAGCCAGTTtt
cttcagcagccaattgtgagaggatcttagaggagacagcatttgggaatgatat
>NODE_322_length_299_cov_1.451505
TCACGGATGAGAAATGGTTTCAATCTGCGTTTCATGTCGAGCAGCAGGAATATTAACTTC
ACAGAGTGACGTGACATCTAACAGAGTACTGCTTAATCAGCACACTGACACCACACTAGT
GGGGAACTACTGAGCTCTACCTTCAAGCTGTATCATCTCCCCGAGCTTTCTGTTGCTTCT
GTTTGTTCTTCTGTGTAACCGTAATCTAAAAGGCTTTTCCTTCCAACTCCGATTCCATTT
CCATGCTGTCTATTAAATTAAGCCAGTTGCGCCATCACAAGGCCCCATTGTCTCCATAAA
TCCCACTTTCATTTCTACTTTGGGCTTCTATCTAGTTCCCCACCTGCGTGTTCTACCCGT
TTCCGTTATCGTGTCGTCTTCTCGGCCTCTCTTCCTCATTTTCCTATTctctctatcttt
gtcagttttaccccgttctcccc
>NODE_323_length_602_cov_11.553156
ATTTTAATCTCAGACAAAGGCAGTTTAGTATGACACACCAGAGACAAGATGAGCTATTGC
TTTAGCAGTTTGAGGCATAAATGACATTGACTTCTGGGAGATGGAACTCTTTAACATGCT
CTGCACCAACTGAGTCACATCTGCCGTTGACAAACAGCTAAGGAGTAACCTGAGTCTATG
TTCTCTTTACTGGCAATTTTTACATTTTATCATTGAAGTCAATGAGCCAATCTGCAATTT
ACGCCGTGGAGAGCGGGATGAGTGTATTCAGAACCCGGTCACACACCCAATCTCCTACTA
AAGAGCAGCGATAATGTAATAATGCCTCACTGATGTGCCAGGCAGTAATGGTGCTGAACA
TCTCCCATTCATCCAACACTACCTGATCATTGCTTTAACGGAATAATACATTACGGCTGG
AAATAGCTGTAAACCTCCAACTTTATCTTGGGAATGTGCACTCCTTTTTACCTCAGGAAA
CGTTCCTGTCCCTCGGTAATAAAAGGCAGAGCTATCAGGATGAAATGAAAAAGAGATTGA
AACCCTTCTGTCTCTGTCAGGCAATGCACAGATATACAGAGTATGGCCTTCTTCCTATTT
TGTAGCCTAAAGGCTGTTAGTATTATTATGAAAATAGGTATTATGATCTTATGTTTTCTC
CAAGAGAAAAATGAAATATTGggcatggctgcttttttcccttatgactgtaaagtaggt
ttgattgaccgttatttctctgtgtt
>NODE_324_length_368_cov_1.377717
AGCTTTCATGATCTTTCCTGATTAATATTCCTTTCCCTGGAGCTTTCAACCACGTGTCAG
ATAGGTGAACCCAGAGATAGGAATATTAATCAGGAAAGATCATGTAAGCTTCAACTGAAA
AAAAATGCAGCTTTTATATTGAATTATTTCACTGCCTTCAGATATGTTAATTAGGCGCCA
TCAGAACATCAGGTCTCCCCTTTCGCTTTGTTTTCGTCTCACCAGTCTACCTGACAGGAA
TCTCTACCTGACTAGTCAACCTGAGGGCAAAAGCGTCCCAGAAACTTGACATTCAGGTAA
CTGTGAACTACAGGAACAAATAAGATCCCGCCCATCCTGTTACTGGAAATTCCTTCTTTA
TGATTGGCTGTTGGATCTCGCCCCCCGCACGCTATTGGCTCAAATTTCTGCCCGTCATCG
CTGTCACCCGAGAACACGcacagcaaagatggcggccttcagtgtggctcgaagcagctg
cggactgatgaacggcttgagggtctctttca
>NODE_325_length_528_cov_14.871212
AGAGAGTAATAATGAAGTTTGCGAACTAGAGCCGTGTTGTGACAGATAAACAGCAAGTCG
GCGTCATCATCTCCTAATTTCATTCCTTCATTTGGACAAACATAAGTAATATATAGCATT
AATTACCCTATTTAGCAGATAGGAACCTCATTGGCTTTTTAAATGCTGCATTAAATACAT
AACTCATCTCTTCCCTCTGCAATTAACATCAGAACATCACACTCATTTCCATTTTAATGA
CTTCCCAACAATACGCCACCTTTGATGATAAGGCAACATAATGTCAACTTCATTCTGAGC
TGGCAGTGAATGTGTAATGAACTTAACGTGATCATTAGTGCTGTTAATTATCTTTCTAAT
ATGAGGACACAGATATGATTATGGAAACTGCATTCGCTGATGAAATAAATCTCTGGGAGG
ATTGCACTGAAGCTTGACTGAGGACACAGCCTGCCTATCTGTCTCTATATTCTCATTCAT
TACCTACAGTAGGCTTTAAAACTCTCTTTTTTTTTTGTTCAATAAAAGTAGATATCTGAG
AACCAGAAACTATGCTCAACGCTCTGCAGAAATGCATTACTATGGATCCAGTGATTGAAA
AGAGACTCCCCATAAGCTCATGACTtgcccaataaaggtcataagttgatgatccagaca
ttaattaaagac
>NODE_326_length_391_cov_3.846547
GGAGGCTTGGTTGGAGGCTTGGTTGGAGGCTTGGTTGGAGGCTTGGTTGGGGGGTTCAGG
GGTTGGTCCATTGATCTGGATTTGACAGTCTGAGGCAGCACTTGGTGCAGATTCTTCACC
GTGTGGATAGTGTGCACATGTTGATGTATGACTGTGAAAAACAAAGAGACATAAAGTGGA
CATATAAAGACAGACACAAAGCAACCACGATGAGTGCACAGATAGAGGAGCAGCAGCATC
CTGTGTGGGTTATAAAGAGAAAGTCAAAGAAGACTTACAGCACCTGGTATTCCCAGGCGG
TCTCCCACCCAAGTACTAACCAGGCCCGACCCTGCTGGGCTTCCGAGATCAGACGAGATC
GGGCACGTTTAGGGTGGTGTGGCCGTAAGCGAGGGCCTCCACCACCATCAGGTCTTTTAT
CCGTCATCACCATCATTTGAGTGTCTTTTTGTGTGTCTATGTCCAGCTCGACGGCAAAGA
GCCAGTGATACACAACAAGGTACTAATTGTAGCTTCACCCTGAGCCACAACATGA
>NODE_327_length_458_cov_11.310043
GGTAGAAGGTGGTGTTTCAGGGCATTATATCAAAATAGGAAGGCTGTCGGCCATTTCAAT
AGTTGTTGTCCTCAGTCTATTGCTTTTGGTGTTTTGGGAGAATTCCAACAAGGACAGGCT
AAGAAGTCTTTATCTCTTTTTTTTTAAAAAGACTCAAGCTTGCTTTTTGTAGACCTGTAC
CATATTGTGCTGCTGAGGTGCTGGGGGAAGGCTCAGGACTGGCAGTCTGAGCTCACTGTC
ACCGGCCGCCCTTCTTGTGTTTCTGCTCTAAACCCCCATTGTTCTCTCGGCTTCTCTCCC
CTTGGTGTGTGTCGTCTCTGGAATCTGATTTGTAGTGGGTGAGGTAACGTACGTGGAACA
CTTAATGGACGCAGAAGGCAAATCGAGGGTAAGTGCAAATACATACAAATAAAACATATG
AATAAGCCTAGACAAACCTGTGTTTGTCAGCTGTGGTCTCTTTATTTACATTGTCGGGAA
TTGTTCAGATTCAGAAACCTGGTGGAGTGTGTGAGATGGTGACATGCCGGAGGCGTGTTT
TACTTGGTGTCGTCTGTGGCACTGACTTGAGGCCATCCTGaagggttgatgctcttaaaa
ca
>NODE_333_length_629_cov_5.017488
GTTGCATTCCAAGAGGTTGATAAATCAATCCATCAAAAAATTCTTTGCGGTGAAACTCAA
TCAAGAAAGGTCATGTCGGCGGGAAAAGAACAGATTAAATTAGCATTGAATTAGACATGG
AAAGTGAGCTCTGTCAAAACCATCACTGTGCTCAGCACAATTAGAATATGTTAATTATGC
ATTTCATTAAGGGGCCTCAGCGCTCTTTGAATGTGAGATGAAATGTCACTGGTGTAGGCA
GCCGAAAAATGGAAGATTGCCAGGCACAACTTTCTTTGTGCAATGTGTGACACCTTCATT
AACATCAGGGATTGCTAGTCTGATTAGACTTTTTGTATTAGTTTAAGCCTTTAGGCTTTC
AAATGCTATGCCTTTTTTCTCCATTTTGATGTGGCAGCTCAGACCCTTCTCCATTTCCAA
GCAGATATTGTCTATGGTTCAATTCTTTGTTTAAATTCTCTGACATAATGCCATGACATT
GGACGTAACATCTCATTGTCTTTGTGTAGATGACGGCATTTACCATGTCTTTGTTTCACA
TAATCTCGGGTCACTTTCAGCAATGTGAGACTTGAAGAGCCAAATTCCCACAGTGTGTGT
TCAGAACGAGGATATTCAGGGTAGCATTCGAATTAAAGCACACATGATGATGACATTAAC
TACGGACAGTTACAGTGGCGCTACATATAAAGACAAAATGCAGTTTCAACCTTATACCGT
CAgtactgccattgtgaccctcgatagatagacagacagatagacagagagat
>NODE_334_length_434_cov_7.080645
TGAAAAGATGATTACAACTTGTGGAGTGACGCAATCCGAGGCCATAAGACTGAAGAGCCA
ATTCCCTCTTCCAGGGCTGGACGTATCCGGACCCCCAGTCAGAGCGGGAGGACCTGGTGT
ATTACGAGCACAAGCCCCTCACCAAATCGACGCCGGCGTCAGCCAACGCGGGAGACAAGG
ACTCCAAGGAGCATCCAGAGGAGCGGGGGGAGAAGGGCGGGGTGATGCGTCACCCGGACA
ACCCGCTGGACATTGCAGTGACACGTCTGGCCGATCTGGAGCGCAACATCGAGAGAAGGT
ACCTGAGGAGCCCCTTAGGTACCACCATTCAGATCAGGCTGGATAATGTGGGTACGGTCA
CTGTCCCTGCCCCCGCCCCATCCACTAGTGCTGACAGGGAAGGGTAGGTCATTTCTCCAA
CCAAAGCTCCCCACTCTCCCACTAAGACCCTTTTTCTCTCTCTGTGTGTGCTTTATGTTT
CCCATATTACTCAAACAGTGGGGGTCTTTGCTGCTTTCACAGCAGACTATTGTGgtggct
tgttgcatttttttattttttctccttcttcttttttt
>NODE_335_length_321_cov_3.149533
GTTAGGATTACATTGTGTACATAGAAGTCATTCCTGCTCAAAGCAACAAATGCATGTCAA
CTGAGGTCACACACCATCAACAATGGCATTGATGGAGTGGAATAATTCCCCCAAAAAATG
GATGCTGACCTCAGTTGTCCTCATTTTGGCCACCGCCATTGGTAGCTCTTTCTCCGGCCT
CTGCTGGCATTAAAGCGCTCATGATAAGAGTTTTATTGTAGCAACTGTGTCCCAATTTGA
CCAGAAACAAGAGAGAAGAAAGAGAGCGGGAGGCAGATAAAAAGAGAGAGCTTGAGAGGA
GTGGAGAAAGAGAGAAAGAGGGAGAGAGAGAAAGAGAGAGAGAGAGAGAGAGAGAGAGGG
AGAGAAGCTTTTAAAAGGATTTTGTCGGTTATTGACTGGTTGCACTCTTCAGCTAATAGC
CATTTAAAGATTATGGGCCTGCTGGTGGAAATCAAGGCCTCCATT
>NODE_336_length_699_cov_8.596566
GACAGCTAATGGTTGCTGCACGCATCAGAGGAACAATGAACAGGCACTATAGCACCTCTT
ATGCAGACCCTCAAAGTGTATAATAGCTGAAGAGGAGAATACAGCAGAGGGACAGAAACA
TGTAATCAGAGAGGCTCGGAGTCTTTTTAGCCAGTGGAGCTGTCATTTGTTTTCCTTTGG
TCGAATCCAAACAGCCCACTCGGCTCGCCGCAGCCTTGTTAGGGTTTGCATGGCACAGTG
TACCGGTGGTAATCTCCATGTGTAATATCAGCTAGGTTTCCCCCACAACAGGCCATATCT
ATCTAGTTTCCTCTGTCACAGAAATAGGTTTATCTACACCCTCTTTTCACACTCCCTCTC
GGACCCCCCCACCCCTTCCTGTGTTTGCGAAGGAAGGGGGGATATTATGCTAAGCCCCCA
GCGTTAGTTTTTATGTTGCCATAGCAGCCTTGCTCCCACAGGGTTGTGACCTCAGATGAT
TACAGTACAAAGCCTATTGGGTCTTGAAAACCTCTTTGAAGATGAAAAGTCTTTGATGGT
TTGTATTTATGCAAATCTCTCAGATATGATTTATCCAACTGAGATTGAATGGAGAGATGA
TTAAAATTGCCCCTATTTTTGAAATCCTTCAATGGAGGCCCACTCTTTCAGTTTCGAGAA
CAAGAGTGGTGAGTGTGGGCGCGGGGGTTATTTTGCTCTTCATTTAGAAAAATAGTAGCG
CCGTACCTGAGGTTATTTATAACCGTCTTTTTTCCTGGTGTGTCAAAGAGGGGAGAAAAA
GGAGAGGAAGGGAGGGGGGACATGGAGGTAGACACTTCTActtggagcttttgcactctc
ttc
>NODE_337_length_646_cov_14.535604
CTGAATTTCCAGGCGTGTCTGAGAGCCTCTTCCCGGCGACAGGACTGTGCAGACCTCTCT
CCATCAATATCATCTCTTTTCTTATCCTCTCCATCATTAAGCCGTGCAAAAGAGGGGGTT
GGAAAAAAACCAAAACACACCACCACCACCACCTCCACCAGCAGCAGCAGCAGCACCACC
AGCAGCACGCTTGTCCAGGGGGCTGGAGCACCAATGAGTTGTGTCGGAGCTAAATCCGCA
TGCAACTCAGCAACTGTGTCTAAATAACTGTCTCTAAAGCTTTTTATAAGCAAGGCGCAA
AAAATGAAAGGAATCTGAACGCAATCGACGAGCGACCGCTCAAAATGAGCCGTGCATCCT
CCCCGGCAGCAGCAGAAATGTCATTCATCAAAAAAAGTGGTCGCTGTTCGTTGTTAAAAT
GCTCGGCTGACGTTGCTCCAATGATCATTTATTGTAACAGGTTTATAAGCAAATAAATAG
GAGAGGGCTGTCACTTGATGATGGAGGCGGCCTTCGGTCAGACGAATAATATCCAAGTGG
AGAGGAAGAGAGGAGTGAGGAGCGAGGTGCTTGTCCCTGGGTTGATCTCTGAGTCTGTTT
TAGATTGCTCTTGGGTTTGGCCTCTTGGGTGAAATTGACAGTCTGATTAATAAAATGAGC
GGAGCAACATTTCCCTCTTCATTTAGGAATATTATTATGCTTTGATTCTCTATTGTTTGC
CTCCTCTCTCTCCGCCCTCCCCCTCTGTAATCGTTGTTCTTTTATTTAtccctcttattt
cttttttccc
>NODE_338_length_145_cov_3.282759
CTCAGTCCCGAGTCTCTACGACCTTCCCGTCCTGAGATACAGCAAAAATTCACAGGTTAC
TCCCACTTGCTGATGTCGTAGAGACTCGGGAGTAGGCTCAGTGCGATCGCGGCGGCAGCA
AATGGGGGGGTAGACACAAGTTTCTTGTCTCTAGCACTAACCGTTTGCCCAAACCCTCAC
CCCAGGCCGAAACCCTAACCCTAACCCTAATTCCGGAGCTTACGGTGAGGGCTGGCCCAT
ACAACGGGACCCAAAAAAGTGTCCCTACAAACCTATACCAATCAACTCa
>NODE_339_length_165_cov_11.975758
CTAACCCTAACCCTAATTCCGGAGCTTACGGTGAGGGCTGGCCCATACAACGGGACCCAA
AAAAGTGTCCCTACAAACCTATACCAATCAACTCAGAGCGGTCTGAAACGCGCTCTCAAA
GGCCTCCTACGGGAACTTATCTCGGCCTCAGCACTATGTTACCGGTTGCGTTATGCACGT
CCCATTGTCAGTGAATGGGAGAACGTTTTGGCCAATATCTCCGGAACCAGACGTGCTAGA
CACCTGGAAATTCCACCTGCCCCACCTAATTTGGCTATGCCGAAGACGCCGGTCTCAGTC
CCGAGTCTC
>NODE_340_length_627_cov_9.822967
CAAGAGTTTTGCCTCGTATTGCACAACGTTACTGTACTTCACACTCTATTAGACAGGGGA
ACACTGGGCCAAAAACAACCGATGTGTTTTGCTTTCTTTTAAGCTGTGAGCAATTTCTGA
GCCAAAATTGACATCACAGCAACTTTTACTCCTCTATCTTCTTTTATCAGGTTTAAGTGC
AGGTTACTGAGGTCATTTATTTACAGATGTGTTTTTCTTCCAAGTCATTAAGCCAGACTT
CCTCACCTTGTTGTATTTTGGGTGAAAATTTAAATGTCTCGCTGCTCGCGTGTGCTCTGT
TGAATATGTGCTGAGGCTGGCATTCTTTAAGTTGACTTGTGCCTAGGTTTGTGCTCTTTA
ATGAACCTTGTGTGTTCAGAGGCCTGAAGGTGATCGTATAGTACACTACTATGTAATAGC
ATGGGATGGCTCATTATAGCAAGGCATAACAATTCACACATTAATTTTCCAGCATCCAGT
TTTTAATTAATCCAGTAGGCAGTCTTAAACACAGGGTACACAAATTGCCTTCGGCCTCAT
AATTAATTCTAATGGAAGAAATTAAAAATTGGTGGGGTGTGTTTGGATTGTTCGGCTGTG
TTACTGTGGCTTTGAGCTCGCTGGAGCGACGCTGTCACCGACAAGGATCTCTCCCTGCCC
TGACCAATCCAGCAATCTCCTTTCCCTGCCACGCGAGCAGGGAGTGTTACTCACTCACCC
ACACGAAGTCTGCAAGAATGGAAATGCTTTGCATGTCTGTGTCTACTAAAG
>NODE_341_length_480_cov_9.135417
CAATGACGGCTCTTTGAGTTTCATCCGTCTCCCCATCACTGCCTTCATCCCTCCTTCCAC
CCACTTTCCTAAAGGCACAAACTCTGCCAGTTGTCACCTTAGAGTATTGCAGGCCTGCTG
AAGCACTCCACTCCTCGGGAGGAGAATGTCAGCCCAGGCTCGGGGCAGTTTTGACAAACA
GAGTATATATTGATACATGATAAAGTATGCTAGAAATCACCCGACTGCTGAGGGCTACTA
TAGTTTTAATATCATCATTTGAATTAACAAGCATTCTGTGGAGAAATAATGAGCTTTCAT
TATTCAGAACATCATCCTTACCCCGGCGGAGACTCGCAGGGCTATTAGTGCTTGAGAACT
TAATGAAAAGAAGATAAAGAAGGTTTGAGATAAAAGTTTGAATGGCCACACTCGGTAACC
AGAGTTAAAATTTAATGCGGCCCCAGTGGATGACGGATGAGCTTCTTATCTGGGGCCTGG
GGAATGGGTAGACAGGGGATCCGCTTTGGAAGGTGCCATTCTGGGGGAGGTGAAGAATGT
GCACCCCTCCCGCCTTTTCTGACAGGCCCAGTGTGCTGTGCCAACCCGGGTGGACCCCCC
ACCCCACTTGCTCAGTGATTCATg
>NODE_342_length_490_cov_9.906122
GAGGGAAAAAAAGGAGGCTTAATGATGAGGAAAAGCACTGTTTTGTTTGCACTACATGGT
GTGAATTATTTGGGCATGAGAGGGTGACCAACAAGAAGTAGCCATTAGACCTCTGAGAAT
AAGCAGCGACGCATACAGCCAGCACTCCGCCTCCCACCCGCCCCAACCACCTACACCACC
CCTCGACAAATGCTCAGCGGTCATGAACTACATTGATCTGGGGTATAATTCTCTATGAAA
TTGATGGATGAGGGCAGCCATTGACAGAAAGGGTAAAGACCACTTTGAGATGTCCCCTGT
GAATAAGTATGATGGAAAATAGATTGTTGAAGAAGATTTATGTTTGTTCTCCGCTGCCAC
AAGAGAGGGCCACCCCCCACCCTCTGTACCCAGCCTGGCTCGGACCAATCAAACATGTCA
TTGTGGTCAGATTAAACTCACTGCCTCTATTCAGCTGCCAACTCGGTGACAATTAGCTCA
TTCTCAAGATGCAAAAAAAGACAGAAGCAGCATTCTTTTTCACAAAGGCATGCCATCTCT
CTCTTGTACTTATGACAGGTGATGCTGTGGGACATCACACTGAAGTTAAACTTCCTGGGA
TTGATCTCCCTAGAGcaaaaaaaacacaagacaa
>NODE_343_length_294_cov_18.517006
AAAGTCTATGCCTCTCCTCTCCTATCTTCCACCCCCTAGCTTAGCCCACATAATGAGCAG
GAAAAAGCTTTATATTTTGTTCACTGGGTATTCACAGATAATTTGAAGCCATTGTTTCTG
CCACAGATGGTTCTTTTTAATACAATAACGGTGCTCTTTGTGAATAGCGAGCCCACAATA
AAAATCTAAAGCGTCCTCCTGAATAACCATTTTGTTCTCTCTTGTATAGGCCGAACAAAA
GCGCCAGTGAGGTAATGGCCTGCCTTATTGAAAGCCTCAGAATGGGGATTTGATAAAGAT
TTTTTTCGCTCCTTTTTCTTTTTGCAAAGTACACGGCAATGTCAAAGAGAAACTGACACG
GGATGAAAAGGGAAAAAAAGGCTCGAAAAAGTGCTTGCCGGTGCAGTTTGCAAAGAATAT
TATTATTATTATTATTAT
>NODE_344_length_292_cov_1.030822
TAGATATCAATCATAATTTGGACTTCTTGTAGGATTCTGGCTCTTTTTATTTTCTACGAA
ATGTATTTTAATTTGTCATAAGAAGACACAATAATGCTTAAATTGTTCTACAGCCTTAAT
TTAAAAATACAGTCTGTCCATCCATGAAGTGCTTTGGCTGTGTTGACTGAAAAGCAGACA
ACCCTTCCTTTAATCCATTCTGTTGCTTTGCCCATGATATGTCTCTGCCTTTAGAGAAAA
TGATTTCTTACTGACTGAAAATTAGACCAGTATGAGAGAGTTGGGATGTTAAATAATATc
tgtttcccctcacagccctttaggggttaaatatcactgttggcattctggggaactatt
aaagtttgtaggcttaaacaaacccgttggagcactgggatccagaagttaagaagctct
aaagtcatgaggtaat
>NODE_345_length_539_cov_8.040816
GCCTTTTTGTTGTTTTGTGTACTTTGGCTTTGTGCACAATCCCAGTCCAATGCTAGTGAT
CTAGCTTTGCATGGCATCGTGTGTTAGCTTAGACGTGTGTTTGTAAAGAGGGATGTTCTC
TTTTTTCCAGCAAAGATGTCACGGAAATTAAGCTTGCCTACTGAGCTAAAGCCAGACTTG
GGTAAGCCTTGACTTCGTGTATCCAAACAATTTGTATGAAATGCAGTATACTTTCGCCAC
TCCGACTGGACTCCACCACATCCCATAAGTCCAGTTTTATCTGGTTATTAGCCTCAAAAT
TGGCAAGCTGTGCAGATGTTCTCCTAAGTTTGCATGAGTCAAAAGTAGCACTGATCTGAT
CTGAATTGAAATTATTTTGAGCTAAATCAAATTGTTGCAATTAAACTCCCATTTTCTGAC
CACGTTGGGGGTTTCACTAGAGGTCAGTGGTGCTGAGCTAAACTTTGCACAACCCATTTC
ACTATGAAGCTTTCTGTAACTTTTGCAGCTTTCCTTTTCTCTTCTATGTTCTTCATGTCT
TTCTTTTCTCTGTCTGATTGGTTCCTGAAAATAGAAAGATCAGAAAGAAAACTGCATTTT
CTTCTTCAAGGCTGTATGGCTTTCCTCTACAGCACAAGGAGCAATGAATGAAATGTTTGT
TTGATTTCAAAGGGTCAaattac
>NODE_346_length_616_cov_12.381494
CTGAAAGAAAGCTGTTTTGATTCTGTTTTCTTCTGCCCACAACAAATCTGGGCATACAGT
TGAATACGCAAGACTCTGTGAAGGGAGCCATTCAAATTCGATTATGATTTCATATTTCAC
AAAGACAGTACACCACGAGGATGATTTTTAATTAGAACCAGAATCAGTAAAAAGAATGGG
GCATGGAGACAATAAAATGAGGAATGCATTCATCCATGGGATGATTCTTATTTAAGATCT
GTGCCAATGTGCTAACAGCATTAATGAAGTTATAAAGAATTATGAGGGGAAATCAAATTT
GCCTCGCCACTTGAGCGCCACTAAAATGCCAAACAATAAACTACCAGATTGCAAATTAGA
TCAGTAAAAATATCAAACACATTGCGGTGCAGGAAAATCCATAATTGCATTTAGTGCCTG
GCCTCTCCTGGGGGAAGAGACACTAAAGATCATCAGCAGGCTACATGGGAGCCGCTATTG
ACAGAGCGGTAAAAATCGACAGGCTAACTAAATAAACACTCCAGGCTCCATTAAATATTC
AACGGCTGAGATTTGACAGTCTAGCGTGCCTGCCTCTCCCCATCGCCTCCATTGGCTTCT
CTCTGCAGCACATCTTCCTCCCTGTCTCCCCTCCTCCTGCACACCCCCCCCTCCTCCTCC
CCTCCTCTCTTCCCCCTCCTCTCCACTGTGACTCCTGACAGCAAtaaatgatgcggtgcc
tgagggcgctgctccagtgggagacctgggaggatagagc
>NODE_348_length_445_cov_5.400000
CCAGGTGTGTAGCACGTCCGGTTCCAGAGATATTGGCCAAAATGTTCTCCCATTCACTGA
CAATGGGGCGTGCATAAGGCGACCAGTTTCACAGTGCTGAGTGCCCGCAGAAGGTGTTTG
GGAGCGCGTTTCAGACCGCTCTGACTTGATTGGCGTAGGTTTGTAGTGACACTTTTTTGG
GTCCCGTGGTATGGGCCAACCCTAATCCTAAGGCCTGAAATTAGGGTTAGGCTTAGGGTT
AGGATGTCGGCCTGGGGTCGGAAAACGGTCAGTGCTAGAGACATGAAACTTGTGTCTACC
CCCCCATTTGCTGCCGCCGCGATCGCACGGAGCCCACTCCCGAGTCTCTGCGACGTCAGG
AAGTGGGAGTAACCTGTGATTTTTTGCTCTATCTCGGGAAGGGAAGGTCGTAGAGACTCG
GGACCGAGACTGGCGTCTTCAGCGCAGCCAAATTAGGTGGGGCAGGTGGCATTTCCAGGT
GTGTAGCACGTCCGGTTCCAGAGATATTGGCCAAAATGTTCTCCCATTCACTGACAATGG
GGCGTGCATAAGGCGACCAGTTTCACAGTGCTGAGTGCCCGCAGAAGGt
>NODE_349_length_665_cov_9.990977
TTAATAGACAGCAATTAATTGAGATTTGTGCCTAGTTTCAGTCAGCACAGCTATTAAGGA
TTTTAGCTTCGCTCACCTTACTTGGTAGATACATTATATGAAACTAGGTGTCAAACTTTT
CATAGTCTTACTTTTTCCCTTGAGAAATTTTTATCACAACTATCCGTTTGCCCTTAGATG
TATTCGCATCTGCTCAATTTTGGAGAGCACATCAGCACTTATTATGTATTCTCGTTAAGT
GGAATGAGAGTGGTGCATCATCTACAAGAGCGTTACTTATCCGTCTGTATTTGCCTTAAT
ATTCGGTGTATTTCTGGTGTCCTGTTGTGTCAGATCAGCTTTAAGATAAGCAGTGTGCCA
TTTCAAAATTATCATTCAGGGAAGAGGTAGCTTGTAGTGTAAAATCAATAGCTGCTTAAA
ATTCATTGCCAGGCAATCCATTTGCCCTTTATGTTGCTAACCTTTCACTTAAATATGCAC
CATATTAAGATTTCATTATATACAATGAATGTCACAACAGTTTGCCCACTATTTCTCTTG
TTTGCATGGGTTAACTGCAAATCATTGCACTTGTAATGTCTGAAAAATGACTTTCATTAA
CATTATGCAGGAAAAAATGAAAAAATATATGAGCCTGAGTAGCCTAATAGGTATTAAAAG
GCAACACAGGATGTGTATGATGTTTTAGTTACAAAGGCCCTTCAACAGACTGGGTGGGCT
GCATGTGTCTGACCCCAGTTATGAAAACACAGCATAACACAAACATGCAGTCTGTATACC
GGTGCTGTacattacaccaccacatactt
>NODE_350_length_535_cov_13.469159
CACACTGAACAGACTGATATATCTCAGAAAGATTTAAAGCCTAATCTGAAATGTTTCTCG
CTCCTTGGGGGAACTAAAGGTGAAGTCAGTTATCTGCCATTATTTGGTTTAAAACATTCC
CAGCAGTATCCAACATCTCTGCCTATTTGATTCACTTTGAGCATGTCTCTCTCCTGGATG
CATTCATCCTCCCTAAACTCCTGAGTTGGAGTGGTTCGCCTCAGGCAGAGGAAGCAATAA
TGTGAACCCTGGAGAGCTATTCAGAGTGAAGAGGAGAGTGGAGAGGAGCCTCCTCCACTG
TTCTCCTCCAGCGGGCCGTTTGGGAGGCTAAACGGCGCCGATATCCCTTATTAAACCATC
TGGCTGATGCTAATTAGATTATCAGAGATAAAGAGAAGGAGTTTTCTTTGTACATTTTAA
TGAGATAATGTGTCAGGCAATTGCGAGGAGAAGCGTTATTTTCCGAGTGCAGAGACTTTT
CAGGTGAAAGTGTACAAGAACGAACAGATGCAGAGGAATGATTAATAGTGCTTATCTGGA
ACCATCTTGCCTACATAAGGGGAAATACAGATTAGGAGAGTAAAAGTATATGTCTTTTTG
CGACTTCCTTATTATATTAACATTTAAAAAGTGCATCCCCTGACTTCCAGGAAAATTTGG
TCAATTAGAAAACTCTAat
>NODE_351_length_316_cov_1.541139
TTAACAATTTTACCAGCATACAACCATATTTTTTCTTCTGCAAGGGCACTATCAAAGGCA
AATCAGCAAACTTCTTGAGTATTCAGTTTGTTCACTTCACCAGATTCTTCTTAGTTGTTC
TATAACAATCACACAAAAGGAACAGAAGGCCAAGAAAACTGTGAGTCACTGATTAGAAGT
TTCTTCTTCAAAAAACTGGAAGAAGTCTCGAAAAGAACTTGCTCAGCATCTGGCAGCTTC
ATCTGGAGGCCAAATTGATCCTTCTACAGTCCGGAGAGGTTTGATTAGAAATGGCCTCTG
TGTAACAGTAACAGCCAAGACGACACTTTCATAGAAGGGGAACAGAGCTAAAAGGCTGAA
ATATGCAGACGCTCACAAAGACTGGAGTGAAGATCGGGTCCAATCATCGACAACATGGGA
CAAGAAGAGTCagagaggtacaagaaagagagtgtgtgaa
>NODE_352_length_359_cov_11.164346
GAGGGGGGGGGAGAGTGTAGAGTCTTTGTTAGTAAATCCATTAATATATAAATGATGAAA
CCTTTACCTGCTCCCAGTTGCTTTGGCTTTCATGTTGTTGTTGTGTTGTTGTTTGGATCG
TAATCAGGTATTAATGCCATTCTGTCTGAACTCAAAGATGGCAGGCTGCCTGGTAATTCA
TATGCTTGTTCTCTGATGGCATCTGTCGAAGTGTGCTCTCTGCATATTGGTACATACCCT
ATGGGAAATTTCAATCCAGCCCCAGACTGAGTGGGATGTAAGCAATTTCTTAACTGGGAC
ACTTGCGTGAAAACAGAAAGAACAGAGAGGGAGAGAGAGAGAGAGAGAGAGGGAGAGCAG
ATAGAGGGGGAGAGAGGAAGAGACAGAGAGGGAGGGAGAGAATAAGTTTGAGGCCAATCC
TACTGTGACGAGCGGTGACAGAGTGAAGAGGCCTCAGTATACCGCCTGGCTTTATtaatt
tgggacatatggttcacacaaac
>NODE_353_length_149_cov_14.557047
CTAACCCTAACCCTAACCCTAACCCTAATTCCGGACCTTACGGCTAGGGTTGGCCCATAC
TACGGGACCCAAAAAAGTGTCACTACAAACCTATACCAATCAACTCAGAGCGGTCTGAAA
CGCGCTCTCAAGCGCCTTCTGCGGTAACTTATCTTGGCATCAGCGCTTCCACACTGGCTG
CGATATGCACTGCCCATTGTCAGTGAATGGGAGAACGTTTTGGCCAATATCTCCGGAACC
AGACGTGCTAGACACCTGGAAATGCCACCTGCCCCACATAATTTGGCTATGCC
>NODE_362_length_481_cov_4.604990
GGATAAATTTGAGGGCAAACGCTGTTTCAAATTATTTCGTGTGAGGTAACTCAGTCCGCA
CACCATTTGGAAAAAGAGACCGTTTTCGCGCATGAAAAGCTGATTCAGGGCATGAAAACA
AAAAAACTGACGTTTGTCAGAGACACTGTTTTCAAACATGTTTTGACGTCACAATGTGTT
CAATACGATGAATATGACAGTAAAAACGATTTCAGGTGACTTTTTGTGAGAGAATTCAGA
AAAAATTGGACTTTTCAGCAAGCGATAAGCTGAGCATGAAAAGAGCAATACTGCAGTTTT
GCAAAGACAATGTTGACAATCATGTTTTGACTTCACAATGTGTTCAAATATGATAAATAT
GAAGTCAAAAGTTCTTTTAAGTGACTTTGTGTGATATAATTCCAAGAACACACTATGTGG
CAAAAGAGGCCTCTTCAGCGAACGAAAAGCTGTTTCAGAGCTTGAAAACAGCAATACACA
GTTTTGCAACGAAAATGTTTACAATCATGTTTTGACTTCACAATGTGTTCAAATGTGATA
AATATGAAGGCAAATGCTGTTTCACGTGAACATCTGTCAGAAAATTCTGTGGACGCACCA
TTTGGTAAAATTGGCATTTTCAGAA
>NODE_363_length_766_cov_4.989556
TGCCGTTCTTAGTTGGTGGAGCGATTTGTCTGGTTAATTCCGATAACGAACGAGACTCCG
GCATGCTAACTAGTTACGCGGCCCCGTGCGGTCGGCGTCCAACTTCTTAGAGGGACAAGT
GGCGTTCAGCCACACGAGATTGAGCAATAACAGGTCTGTGATGCCCTTAGATGTCCGGGG
CTGCACGCGCGCCACACTGAGTGGATCAGCGTGTGTCTACCCTTCGCCGAGAGGCGTGGG
TAACCCGCTGAACCCCACTCGTGATAGGGATTGGGGATTGCAATTATTTCCCATGAACGA
GGAATTCCCAGTAAGCGCGGGTCATAAGCTCGCGTTGATTAAGTCCCTGCCCTTTGTACA
CACCGCCCGTCGCTACTACCGATTGGATGGTTTAGTGAGGTCCTCGGATCGGCCCCGCCG
GGGTCGGTCACGGCCCTGGCGGAGCGCCGAGAAGACGATCAAACTTGACTATCTAGAGGA
AGTAAAAGTCGTAACAAGGTTTCCGTAGGTGAACCTGCGGAAGGATCATTACCGGTTTTG
CCCAGGAGAGCGGCGGGGCACCTCCCCCCACCGTTTCCTCCCCCTCGGGCCCAAACTGAA
CCAGCCGAGGGGCCTTCCCGCGACCGGACGCGCCTCCCTCCCCGGAGGCCGCGGCCCGGC
ACGTGCGGATCGTCCCCGAGGGCTAGCGCCTCCGGGCTTCCGGACGGCGCGACACGCACT
ACCCCCTCCTAGTCTGGGCCAGGCTCTTTGGCGGAACGCCGGACGCCACCGGTGGCGTTC
CCCCGCTCCGCGCCCGTCTGCCTCTCTCACGCCTGTCGAGGCCGCCGTCCCGTCGCTCCC
GAAGGTGCCGCGGGAGCCCGGGCGGTCGACCCCGACGTCGGGGGAGGCTCGGGCCGGGTC
GGGGCGACCC
>NODE_365_length_626_cov_12.338658
TTAAGTCACCTTTAGGGGTATCCGTCTTTCTCCTCCACAGAGTTACAGGTAGATAGCTGA
AGTAACTCTGGGTGCAGAGCTGCAGGATAGAGAGGAATTTGAATTATGACAAATGGCATA
ATATGATTTGCACACAAAGCAGTGGTTTGGGGCTGATGTTTTTTTACAACTGTGAGCCAC
AGAGAGACAGTGAATGGCGGTGACGGCAGTTATGTGCCACCACAATAAAGCTGCTTTCCA
TCGCTTTGGGCACACTTTACTGCTGCTCTTGATATCAGTATTAAAAGTGATTTGCAGCTC
CGTATGTGGCAAGGAATCAAAACTTAATTTAGGCAGATAAAGATGCCATTTGGGAGGGAG
ATAAAGTGCTGCATCATGGGAGATGTGTTCCCCAGCTTGCTCTCAGCTCCTCACCCTTAC
AGCGCCCTCAGATTTACTAGCTCTTTTTTCCTGCTCCATAAAACAGCAAATCTGCTCGCC
AGGCGACACAGGCAAATGTTAATGGATTCATTTGTCAAGAACCTTCCACTTATTTACAGT
CCTCTTCCATTACCGTCGCTCCTCCTGCAAGAGAAAATCCAGTGGCCAAAGTCAAAATAT
CGATTTGCCTGTCCATCAGCCTGTGAGTCATCCTGTAAAACATGCCGAGCCAAAGACACT
GCTGCCACCAGGAGTGTGTTTCAACATGACAGTTACACAATCAGGGTACAAGCTTTCTTT
TTTTTTTAAACCaaagttatgtaacggactacaagtcagacacgagatta
>NODE_366_length_499_cov_14.807615
ATCACCATACAGGCTTGATCACAAATATTTAAAACCTTTGCAACAGTTACAACAAAACAA
AAAACAAAATAATACTCAAATAATTTACATGAAAATCTATAAAACAGCAAATTGTTCACA
AATTATATTTTTTTTTCCAAGTTTTCATTTTTTTTTCTTTGCTTATTTGTGTTTTGCACA
GTAACACAACACTCTCACAACAAGATCATGGTCTTATTACAAAACTCCCAACAAAATGTA
AATATTTCTAGTTTTCTGTTGATACTTTCATATTTTGGTTTTTAAAACCAGAAACTTGTC
ATTGTATATCCTTTCCACTGCCTATAGAGGCGCATAAAAGGTTACTCACACACACAAATA
CTTCACAGCACTTTCTAAGAAAAATATACACTTACAAAATATGTTACAAATTGGCACACA
AAAAATATACAAGATTTTGTAGTGTCAAGAGTTCATTAAGATTCCTTCTGGTAACAACTC
TAGACAGTATATATAAAGCTCGGTAATCTTTTAATGAAAAGAGCAAAAGTAATTCCAACC
AGTGTCAAAGAATCATGAAGTGAATACATCAAACATAACATTATAATATACATTCATAAA
GAGGGTTAGGTACCTAATCTATTTTGCATTTCTTTTTTTGTTA
>NODE_367_length_317_cov_5.372240
TACAAGTGCATTTGCACACATGTGCCTGTCTTCTGCTTATGCTTTCATATCCCCTCCCAG
GAGTGTGTGTGCGTGTTTGTGTGTGTGTGAGTGTGAATATCTTTGACTGCACTCTTCGCG
CTCATCTCTGGAGTGCAACTCTCACAGGGCCAATGCTGCTCTCTCTCCTCCTCGCTCGCC
CGGCCCTCTCTCCCTCTCCAGGTGCTCACCTCTGTTGATTGCCTGTGGCCTCTTGTACTG
TGAATGTTAAGTCCTGCCATTTTGCCCAGATGCATAAATAATAACAGTAATTACTGGCCC
AGCAATCAAAGTGTCGCCCCAGCGCGCTGGGCCTGTCTAGGGGAACAAATCGATAGGCAT
CTTAAAAGCCACATTGATTGTAGGGAGGGGGAAAAACACCAAGGGGGATGGGAAGATAGA
TAGAGACAGCCAGAGAGAGAAAGAGAGGGGGAGGAAAGGAG
>NODE_368_length_300_cov_1.146667
TTTCCAACCGGGTTTTCATGTTTTAATGTGTTCACATATGATAAATATGAAGGCAAAAGT
TGTTTCAAGTGACTTTGTGTGATATAATTCAGTGAACCACTATGTGGCAAAAGAGGCCTT
TTCAGAGCATGAAAAGCTGTTTCAGAGTATGAAAACAGCAATCCTGCAGTGTTTCAAAGA
CAATGTTTCCAAACATGTTTTGAGTTCACAATGTGGTCAAATGTGATAAATATGAAGGCA
AATGTTGTTTCAAGTGACCATCTGTCAGGAAATTCTGTGGACACACCATTTGGTAAAATT
CACCTTTTCAGCATGCCAAACGCTGTTTCAGAGTATGAAACCAGCAATACTGCAGTTTTT
TAAAGACAATGTTTCCAACCAGGTTTTCATGTTATAATGTGTTCACatatgataaatatg
aagtcaaaagttgtgtcaagtgac
>NODE_372_length_793_cov_8.129887
TAAGAATGCAGACTGAACACAGGCACTTGAGATTTTCTATTTCAATACAGCTGTGCGGAA
CCTTGGGCTTCAGCCTTTGATGGCTTAGTGCAGCCTAGAATGAGGAGCAGAACTATTGTA
GACGAAACAAATGCAAGCTGAGCCTTACAGAGTTGGCCCAGTTTGAGAGAGAGAAGTTGT
CCTACTTCTCTCAATACTTTTCACTACAGTCTACTTCAGCTTTGTGTAGCTGGGATAGTA
CAAATCAACCCTTATGCGTCGCTCCACTCATTACTTTTGATCTTTGTTTTTTTTTTTTTA
AAGACAAGAGAGAAAACAACAGTAACAACTTTGTCCTCCTCTTCTTTCTTTTTCTCTCTC
CCTCTCTCTCTTTCTTTCTTTGTCTGTGTTTGCAGGGCCTGTTCATCTTTCTGATATATG
GGGTGTACAACACAGAGGTAAGTCTGCATTGTGTCTCAAGGCTGTCGGAGTGAATGAGAG
AAATGACAAGTTTCTGATGGGCTCCTTGCTTAAAAGCTGTGTGGGTGGGGTGTGACAGTA
CGAGTGTGTATGTGTGTGAATGTGTGTCTGTGGAGGGGGTGAGGGATGGGAAGGAGGGGA
GGGGACATCGTTTCCACGCGAGCATCCCACTGCCCTTCATGCTTGGACTAACTTATATGC
ATCCGAGTCCGACCATTTAACACTGACACGCTGCGGTTCTCAACCACTCATTCCTCACCC
ACATTGGCTAATATTTCACTGCCTCTTTAAGTTTTTAAACTCACGGCCCTCCATTTAGCA
TCCTGACAAAGCTGCTGGCCAGGGCTTTGCAGGCCCTAGGCAGTAACCACAGCAGGACAA
AAAAAGAAAAACAATATGCAACCAACAATATGCAATGAAGGAGTAAGggaatatcatact
gagatgctgcattattaccatttagatacagtagagc
>NODE_373_length_168_cov_6.041667
AAAGCAAATGCTGTTTCAAGTGAACATCTGTCAGGAAATTCTGTGGACACACCATTTGGT
AAAATTGACCTTTTCAGCATGCCAAACGCTGTTTCAGAGCATGAAAACAGCAATACTGCA
GTTTTTCAAAGACAATGTTTCCAAACATGTTTTGACTTCACAATGTGTTCAAATGTGATA
AATATGAAGGCAAATGTTGTTTCAAGTGACTTTGTGTGATATAATTCAGTGAACAACTAT
GTGGCAAAAGAGGCCTTTTCAGGGCATGAAAAGCTGTTTCAGAGCATGAAAACAGCAAAA
CTGCAGTTTTTC
>NODE_374_length_516_cov_12.118217
TTAACAGCATCAGAATTTCAGTACTGCACACTGATCCTGAAACTTGACATATTCAGTGTG
TCAACCAGTGGAGGAGAGGATATACGGAAAGGAAACAAATTAAGATGACTAAAATGCAGC
CATGCATTGTCTAGTTTTACCTGACAGTAAGAAAAAAAAAAGAGGAGGAGGACAGGTGTT
TTCTAAGTGTGTTGCTTTTTAATTACAGAAATAATGGACGATTCCCATTTCAACTCATCA
TACTTTTGGTCTCCCGTCCCCACTGTACAAGGACAGGTAGAGACAACCTTATTGTTGGAA
TTGTCTTGAAATACACATGGTATAGTGGTATGTGCTATGGCAAAAGATACCCAAAAGCGA
TTCTCACTTTGACTGTTTGTCGAAATATTTTAAAGAATACATAATACCAGACAGTGATTT
GACCCTGAAAATGTTGTTAATAACACCACCAAATAATGTTCTCTTAGTTGGTGAAGTTGA
CTTGACCTCATATAGAAGTGATTTGAGTATGATTTGATGGGTTCATATGATCACTCCTGT
CCCTCTCCTCTCTCATCTTTTCAAACCTCTTTGTTCCTTTTTTTCATTTACTTTTTGCAT
CTCACCATGCCTTCGTTCTCTGTTCTCTCCCATTGTCTTCTGCTTTTCCTTTCGCCTCTc
>NODE_375_length_372_cov_3.282258
TATTCCTGAGAGGTATTATTTTCATATGGTTGTGATGAGGGCCGGACTGTGATGCAACGT
GTAAAGTTTGAGGCCAATCGAACCACGTTCAGGTCATTTACACTGCACTTCCTGTTTCAT
GGCGAATGTCCAACTTTGTGACGCCGTCACGGCCACGCCCTCAGACTTTTGCGGAGGATT
TTAAGAACTTTTGCTGTCCAATGCCTCTTCTATCAACGTGCCAAATTTCATGTGATTTGG
AATAACCCCCTGGGACGAGTTAGCTCTGGAAATTTTGTGACTCTGTCTGAAGATGTTCCT
CTTTCCACTAGGTGGCGCTCTTCTTGAGAGGTATTATTTTCATATAGTTGTGATCAGGGC
CGGACTGTGATGCAACGTGTAAAGTTTCAGGCCGATCGGACCACGTTCGGGTCATTTTTC
AGTGCACTTCCTGTTTCGTGGCGAAACGTCAAACTTTGCGACGCCGCCACGGCCACGCCC
TCAGACTTTTGCGGAGGATTTTAAGAACTTTTGCTC
>NODE_376_length_743_cov_8.710632
TATAAAAAGGGACATTTTTCCTCAACTGTGAAAAGATGATATCTATATGATTATATAGAT
GACTGTATGTATGAATCAATGTATAGTGTCCAAATATTAACAAAAATATTTATACATTTT
GTAAGAAAAAAAGAAATGAGGAATCTCAACAAAAAGTGTCCTGGAGTTACGGTCAAGAGC
GGAGTATTTACTCAAAGAACTGCAAAGGACACTGCCATTGTTTCGAAGATAAATATCCGA
AAAATATAAAGAAACAAGAAAATGTCCCTTCACATTATCACTATACATAATATCATTATA
TGTGTAAATGTATCCAATTTAGATGTGTTTTACATCAAAAAATTGACATATTTTTATTGA
TTTTACTGCAATTTCTGTGCATTTGAGCCAAATTGTTATGTGTACAAAAGCTATATTGTG
TATTTTATTAAATTAATATATAGTTGTGTTGCAATATACATGGGCTTATATTGTATTTGG
CAAAAGTTGCCTTAGTAGCTGTCGAACTCTGTGAGTTTGCTTTAGTTTGGGTTTTTTTGT
TGGTGTTTTTTTTCATCTCTATTCTGCATCTTTGCAGGCTGGCTTCAGTGCTTTTGAGAT
GTCGCCTCTTTTTACCCTGAGATCCAGCTGGATCAAATACAATAACTGTTGAAAGCTTAA
TGAGCCAGCTGATCTAGAATACAATTCAAACCAACGACAAAAAGCAACAACCACAAGATA
ACAGTTTGAATATTTTTACTGAGCAGATTTTTACAGGGCAGCTATTTTCTTTAACAATAA
CTAGTATGCGTAGTTTgtgttcattatgtttttactttctttccaaaaaagaaacctgcc
atatggaaagtggagtggtttccttggtgatcataaaactgccttac
>NODE_377_length_882_cov_5.060091
CCCGTGTTTTCGCCTCCATACAGTGACGAGTATGGAGGTTGATTGCAAAGCCCACACAAC
TCAGAGTGGGACCTGATTAACCTTACAGTGACTCCAGAAGCATGTGACCACCACTGCTTC
CACTCCTCTCCAACCCATAGCCCAGGAAAGAGATGTTGAACTTAACCTCTGCAACAGTGA
TGAATTAACAATAGAACAATTCAATGCCCCAGTAATTACAAAACACTTTGGACACGGCAA
CATTTTTCAACTCTGCCACACAGGTTTGTCGGTATTGGTGGCTTTCACCTGGAATGTTGG
GGCTCTTTGCTCTTCCTAACTTTGTTTTCTCTGACGCAGATTAGATCTGCCACCCCATTA
CAGATTCATTTTCCTAATTTTTCATGTCTGCGCCGCTCCCCATCTGCACAGGGCTGATAA
TTGTGGGGACCAGCCCTGGTGATTAACATCAGCAGAATTAATTACGCCCGCCATTAAGGC
TCCAGGTTGCACACAATGATCAAGAGAAATTAACTTTCTCCCAGGCCCCTAAATCATCTC
ACCTTCAAGTGGAGTGATGGCAAAGAGACAGGCCCGGAGTCCTGGACCCCGCTCAGCACC
TTCTTAACCAAACATGAGGTGCGCATCCTGCCTCCCACCGAGGAGATTATAGCGGCGGCT
GATGGGTATCAATTACGCCACCTTATGTGGTGGGATGAGCGAGAGGTGTCCAGGGTCTGG
TGACTAATGGACCTGGGTTGGAGCCACCCTGCAGCTGGAGACCAGGGAGCTGACTGTTTC
TCTGGCCAGGGAGTACCCGCCAGATGCTGAGAGCCTCAGTTCACCGGCCTGACACACAGG
TATATATCTGCACAGCACATTTGACGATGCACTCTGGAGTAAGGGtggccatgtgatgtt
gggttagctagaaactgacgaggaaaaagactttgtcaccttagttatgcagtcacaggg
aaagatcagtttcaggatttataccaagaaaagacccaattagaagacaacagaatatat
acatat
>NODE_378_length_303_cov_1.861386
GGGAACATTTTTTGTGGAAATGTGATCCTGACTATACAACCTCTACAAAAACTGATTCCA
GCCTTAAAAGTAGTCAAAGACAACTAACTCAGATTTAAGCCTGTGAAGCTGCCGATTATA
ATGGAACTGTAAAAACAATCGACTTAAAGATGCCTAAACTTCTGTCATTTGTCTCTAAAG
TCTAAAAGTCTCTAAGCTGAAAATAATTTGAATTCAGCTCATTTTAGGATTCCTCAAACA
CATAAAAAGCCGATGACATTAGACGTGAACTCTTCAAAGATTTAACATCATCAACATATT
GATTATTTTTATTCGATTTCTAAATTACGAATTTTAAAGAGAAAAGGGGAAGGAAAGGGA
TGGTGGTAAATTGAGGGAAAGGTGGAATAGAGAGGGATGAGAATAAGAAAGGAAAGGTTA
GACGGAGAGTTGAGGGTGGTGGGTGAa
>NODE_379_length_605_cov_8.457851
TTAACACTTACAGAACACTCATACTGGATTGAAAGGGGGCCATGGAAAGTGTCACTAAAG
GTTACCATAATGCCTACATAGTGTCTGCGCCTCAGAGCCATTCAAAGTTCATCTGCTTTT
CTCCAGGGAGAAATTTGTAGTCATACAGTACGAAAAAAGACAGTGATAAAAAGACGATAC
TGCCTCGGCTCATTAAAATGTATGTGGCATCTTACTCTTTAGTGAAAGCCTTTTCTTGTC
TGTGTATGTGTGTGAACCCAAAAAGAAGCAAATCAATGTAAGAGAATCTGATTGATATTC
ACTTCAGAGGGTGGAAGTGGGAGAGCCTGGGCTCACCATGGCACTCTGTGGGCTTTTGTT
CCTGGCAGGTTGGACAGGCCTTCACTGTGAGGATGACATTAATGAGTGCCTTCCACAGCC
CTGCAACCAGGGGATATGCATTCAGAATGATCCAGGCTACGGCTACACCTGTTTCTGTCG
TCCTGGATTTGTGGTGAGGCTCCCCACCTTATTTCCCTTATCCACCTGTTTTTTGTCTTT
TCTAGCTAACCTTTATCCTCTTGCACCCTTGATGCTTCTGTGGCACTAATTAGCTGAATT
GTTAAGATGTCTGATCACCTTTTTCATTGTTGCTTATGGTCTAATCTAAGTCTCTTTATT
GTAGCAGGAAAATGGGAggcttctaggatgtgacattttccgtatttgttccgaccttat
aagaacaacttccgccccaaaagttaacc
>NODE_380_length_505_cov_6.019802
CTCCTCTGCTCTGATTTCAGCATGCTAATTTAGTCGGTGCTCCTCAGCATGATTCCCTCG
CTCTCTCTCCCATTCTTGCTGCGATTCTGCTCCCTCCCCTCTGGGACCTGAAGATTAATA
TTCCTGGGCCCAACAAGATAATTACTGATACTAATTAGACATGATTATGTGAATTTGATA
CACTTATTACTCTAGATAATGAGTAGGACATATTATCCTAACAAGCACCCGTGCCGCTTA
GTTTACTTTACACACGAGCCACACACTATATTTTCTGTTATTGTCACCTCAATCAGAAAC
TGATATTCTCTTGTAATTATTGAATAAAAGGCCTTGACGTGTGATACCTGTAAGATGAGA
GAGCATTGTCGAGGAAATCAGGGAAATGTGTTGTTTTCCACAACAGAACCTTTGTCCTCT
CAACCTTTTAGTGTCAGAACAACATCTATTTGAAAGCAAATTATTTTTACGCTATAGTTG
CAAATATACTGTGAATTACTGAATACTTTCATTCATAACTGTCCCTTTTTTTCTTCAAGT
CAAATATTTTCTGATGAGTTTAATGTTACCGTAGCCAGTGTTTTTCCAAAGCTTTTACTT
TTTTATTTTTGGAACAAATTTGTAACACATTATtgtattacattaaaat
>NODE_381_length_320_cov_9.818750
TATTATCAAATATGAAATGAAATGCAGCATCCCAGAGTAGGACTGAAGACTCTAATCAGA
GAGCCGGGTGATCGGAATAAGGAACACGAGCGGAGGCAAAGACGTGACGTCACCTCAGCA
TGGATAATATTCTGCTTCTTTATTCACGTTATTCCCTTTCCTCCAGAGGACTTTTGCCGT
TAAAAAGTTAGGCAACACAAAAATAGACTCGTGGATTGTGATGCCCATTATGACAATATA
ATGTGTTGTTGATCCTGTCTGCACATATAGGGGGGACAGCGCACTTAATTAGGGCCTTGA
CAAGCCTACTCTCCTAAAGTGATGAGATTAATCATAATTGGTGTCACTGTGAATTAGAGC
CCGCTTGGATGACCGCCCCACTGGCAGGTCGGACCGCGGTGGAGACCCTTGGACACTGCT
GCTAGCCGCAGCTTAGCCCTCTCTCTCTCTCTCTCTCTCTCTct
>NODE_382_length_509_cov_6.805501
AACAGTGTCCTGTAGCCCATTAATAACTAGAACACACTCTAACTCCCAGATGTCCAGTAA
CCTTTCTGTGGGCTCAGTGATTAACACACCATGTCCATTAGACATCCAAACAAGGCCAGC
TGTAAATTAACAGATCATGGTGCCTCCCCCCGCCTCGCCTCTCCACAGATGGTTGGTGGG
GCTCCGCTGGGCAGGGAAACTGATTGGTCCAATTCTTCCTCACAGGGAGACATCCATGAG
GATTTCTGCACTGTGTGCAGACGCAGTGGCCAGTTGCTCATGTGCGACACGTGTTCTCGT
GTTTATCACCTGGACTGCCTGGATCCACCCCTGAAAACCATTCCTAAAGGCATGTGGATC
TGTCCAAAATGTCAAGATCAGGTAACCGCAGCAGCCGAGACTGATCCTGAGTCAGGGGGA
AGGGGGTACCGCAGTCCAGAGAGGAGCCTCTCAGGGCCTGTAGCTGTACTGTAGGACTGT
TCAATCCTTTGTAAGCATATACATGATGCAGTATTGTTTTTTTGTGCTTCTGTCTCATTC
ATTGTGTCAGTAAAGATTGGCATCTCACATCCATCCACTCCATTGCTTGTCCCTTCTCGG
ccccaccacagggtggcggctcaatttgtcttcctcaagtctttttcttcccc
>NODE_383_length_629_cov_6.341813
CAGTATTTCTGCAACACACTAAAATAATCAATAAAAAAGAAGAAGATTTTTCATCACTGC
TACGGATACTGTTCTCAGATATTCAGATAATTGAAACACATCACATGCTAGCTCACCTTA
GCAATGACAGAAGTAGGGTTTTTTTCACTTTGGTTGTTTCATTCTTTTTTTTTTAGGGTG
GAATAATTAAAATGGCTGTTTTATCTGAGCTTTTAGTCATAGTGTGGCTGCACTCACTGT
TGCATCTGTGTGCTGTGCCGAGATAGAGCGTCTGTGGAGGGCCAGGGAGCAGACTCCAGA
GATCCATCCATCTCAATCTGAGGCTACAGCTGACACCTTACAAAGAGGTACAATTAATAA
GGGCATTATCCAGCAGTAGGCAACAATAGAGTCCTAACGCAGAGACACCAACCTCAGGAG
GCCCGGAGAGGAGAGAAAGGGAGCGTGTGTGTTTATGGGTGGGGGAAGGGCTGGCCAAAG
TGCTTCAGATTGGGATGCATTACAACCAATGTCTTCAGAATGTGAATTACAATCTATTAC
AACTGAGCCTGCTGATAGGTGGCGCAGGCTACTTTGTGTGATTATTTTTTACAGCTCTGC
ATTGAAAATGTTACATTTACAAAATACAGTCTCGTTAAAAAATCTGTGATATTGTTGAAT
TACACAGAGATGCTTTTAGATTTGTGGACGTGAACAAAACAACAAGTTTTTAAAAAGTGC
AAAAAAAAaacaaaccttcaaacaaacaaaaatcaagattcattgctgcttat
>NODE_384_length_487_cov_7.455852
CAGCAAATGGGGGGGTAGACACAAGTTTCATGTCTCTAGCACTAACCGTTTTCCCAAACC
CTCACCCCAGGCCGAAACCCTAACCCTAACCCTAATTCCGGAGCTTACGGTTAGGGTTGG
CCCATACTACGGGACCCAAAAAAGTGTCACTACAAACCTATACCAATCAACTCAGAGCGG
TCTGAAACGCGCTCTCAAACGCCTTCTGCGGGAACTTATCTTGGCCTCAGCACTATGACA
CTGGCTGCATTATGCACGTCCCATTGTCAGTGAATGGGAGGACGTTTTGGCAAATATCTC
CGGAACCAAATGTGCTAGACACCTGGAAATGCCACCTGCCCCACCTAATTTGGCTATGCT
GAAGACGCCGGTCTCAGTCCCGAGTCTCTACGACCTTCCCGTCCTGAGATACAGCAAAAA
ATCACAGGTTACTCCCACTTCCTGACATCGTAGAGACTCGGGAGTAGGCTCAGTGCGATC
GCGGCATCAGCAAATGGGGGGGTAGACACAAGTTTCATGTCTCTAGCACTAACCGTTTTC
CCAAACCCTCACCCCAGGCCGAAACCCTAACCCTAACCCTAATTCCGGAGCTTACGGTTA
GGGTTGGCCCATACTACGGGACCCAAAAAAg
>NODE_386_length_555_cov_7.909910
CTCTCCAACACATTTTGACGAGAAATCTATAGAGGTCGGCTTTCCTTGTCAGTGCTGATC
AAACTGCACTCTGATGCTGCCCCATCTTTATCTCCATCTCTAGCCAGTGGCATCTGTTCC
AACCTGCCAGACAAGAGAAAGATAGAGAGAGGGAGGGATAGAGAGAACTTAATTTCTAGC
AAATTAATTTCCCATCCACGCCTCCAGAGCTTACTAGCTCGTTCGCTAGCTGCTGCGGCC
GCTGCTGCGTGTGTCTGCTGAGTCGGAGCCTCATGCATAATGCATCAGGTTTAATTGCAA
ACCCAGAAACTAATGACTTTGGACTGGTTAACAGCAGGGGAGCCATACATCTCGAGCAAA
CTGAATGAAAAATCAGCTCAGAGGAGAGAAAAAAAGGAGCCTAGCCCCTAATTGATGAAT
AATTGAAGCGGCGAGCTACAGGGCATAATTGTGACATTTTGTTTCAATCAATTTCCAAGT
GGTGTGGGCGAAAGTGCACTTAAAGGGAAAAGGCAGTGACAATGAATGAGAAAGAAAGAG
AGAGATAGAGCGAGCGGATGGTGGTGGAAATGGACGTTGTGTCTTCAGTCATCGCAGTGA
CATTTTCTGGGGCAAAAGACTGGACTCGACAGAATGACTTTTCTCTCTATCTCGCTCTCA
CTTTGTAGGTTTTCTGTCAAACTCCTGTAATGCcattgt
>NODE_387_length_301_cov_5.441861
TGGGGGAAAAAAACCGCCTCAAAACGTTTGGAAACGCGCTTTTACGCGCAGCTTTTAACC
GGCCACCAATTTTTATCTGAGTGTAAAGATGTAGTGGTTAGTTGTGTTATTATAGAGCCG
ACATACAACCACGAACGGGAAGGAAGAGGAAATTTTGTACAAGAAGGAAAGAGTGGGGAG
CTCGCATCACCGCCTCGCCTCTCTCACTCCGCAGACTCTGGTGTGGGTGGCCGCCTGTCA
GCTCCACCGGCGGCGTCAAAAACAAAGCAGACACTTACCTTTATCGTACAGTCCATCGCA
GCAGCCTCGCACTCTTTGTCATTTAGTCGCTTTGGGAATCTAACTGCTAATTTAGCCTCT
AACCTCACTTCAATTCATGCACGGCTGCATTGGCTCTATGGCGCaaaccattgcagtttt
tttttgcgcacagaccataaccgga
>NODE_388_length_741_cov_6.572200
TAACATTTTCAATTACAACTTTGTGGTGAAACTGTTTTCTCAGCAGCAATAAACACGCCG
TAAACGCCTCCATCACCGTCCGCTAATGAATGCACAGGCTTCGGTTCCCATTCAGTGATT
CTGTCAGGGGGAAATAATAAGAAAGGAAGAGGTGAGAAGGATCAGAAGTTTGGTTCTGAC
CGATAGGAACAGCAGAAAGAGCAGGTATCCTTCAGCTGAAAGACGGTGACACGAGTTAAA
GAAAAGCACTGATCATCTTTGAGGGACATGGCATTCTCTAATTCATAACGGTGGCATGCC
ATCATAATAATAAGGAATAGGATCTGTCATGGTGTCTAGCTGGTGCTTTTATTAGACCGA
TGGGAGGTCTCCGTGCCTCTCCTTTCTGTGTTGTAGTAATGAAAGTTACAGCACGTTCTC
GCCCAGCCAAAGGTTGGCCCTGCCTAATGAAAACAGATGAAGCAGAGATAAAGTGTTTGC
CGACATTAAGGGACTCATTTATCACCGTTAGCCCCCGAGCTATAGAACACCTTGGTCTGG
AGCTCTCCTTTAACAGGCCCTGCCTCACAGCACCCCGGTGGCACACTGCAGCCTTCCAGC
CACATGCACGCCTCCATCTTTACCCTTCTTTCTCTTTCATTCGCCGCATATTTCACACCG
GCGGTTTTTCGCTGTTTACATCTGTACATACGCGCCGTCTCGTTCGCACGGCTTATTGAA
GTTGGAGTGAGGTTTTAGTGCCAAAAAAAAGAGAGAGTTTTAGTGGAACCTTTATCAAAT
CTAAAGGATTTGGCAGTCCTTGCGGGACCTCCATCAACGCGCCCTCGATGTTGACCCATG
TGGGTTCAACAGCCATCCGAAGCTGAATCTCTTCTGTTgaggggc
>NODE_390_length_608_cov_7.253290
CTGCGAGCCTCGCTGTATAATTAACCTCAAATGGCAAAAAATGATGTTGATAAATTACAC
AAGCAGAAGGGGAAAAAACAAGCCTATCACTCGCATGAAAGCCGAGAGAAATGTGTGGGT
ATATTCTCAACTCCAAAGTCAGGCAGGCGAATGGAGAGAGAGAAAGAGAGGGAGAGGGAA
AAAAAATAATGAGGGCATAATTTTAGAGAACTAATTATTTCTATTTGTCTTTTGTCACAC
TTCTCTAATTCTGCGATATTAACACAGTCTGTGTTTATTAATTGCTTTTACAGTGTTTTG
AATCGGGTCCAAGAGGGAACGTGGCTCTTTTCACAGGCAGGCAAGCTACTGGGACTGTAC
CTCGCCAGTACTGCCTGGCAACGGTGCACATGCGAATATCTTCCCCCAGTATCTCCTCCG
GTTCCCTGCCGCTTCCCCACTCGATGTGTTCGGCAAGTTTACACGACCCTGTGCACAGAG
ATAAAGTTCTTTGTTGCAAGATTAAACATCAAAACAGTTAAAGTGAAATTAAAATTAAAT
GAATGAATGTCACTGAAGCAAAAAAGACTGTAATTAATGGATCCCTTAATTGTCTTCATA
AAATATTTGCATGGGCATAATTTGCATAATTTACATGTATTAATTAATCTTTcaaaggaa
ttttatgctgagagaagccaaaaattccctttgttttatttagcatctaatgaaatattt
attctctttaatgaacttttcatcttgatttg
>NODE_391_length_606_cov_11.617162
TTGGCTAGGATGGCACGATGGCACTTTATTGCTGCAGCGCATCTCTGACAAATCCTGTAG
TGTTTATTCACCGCGACACTAACTCATCCATGATAAAAGTCATTTTTTTACTACTAACCA
ATTTCTAACCAACTAATGTACTAACATCCTAATTCTTCATCGTTGCTTTGGGTTTTTGTT
TTCTGTCCATCCTTATTAACAACCTTTTTTGTTCACTATTCTTTTGATTTCCTTTCTTCC
CCTTTTTCTGGAAAGCAATCAGGCATTGGACACGCTATGGTAAACAAACTACATTGTCTG
GTAGATATCATTCTTATTGTCTTTTTTTTGGGTTTGCCGTGTGTCCCCTCCCTCTCTCTT
CTTTTATTCGTTCTCTTTGAGTTCCATCCTAGACACTCTTATCAAAAAATGAGGAGATGG
GTTTGTATTACCAGGCAATTCTTTCTTCGCTTCTTCTCAATTTCCTCCCTGACCTGCCAA
CAACCTCCTTCTTTACCCCACAATACCCCATCCTGTTTTTTTTCACTTTGGCTTTTACTT
TTTTCTCTTTGTTTTCTCCACATTACTGCAGATTTCCAACAAGTAAAATAATTGACTTCT
TTGCCTTTGTCAGGGCAACTTACTTTTTATTTTATTTTTTTCACACAAAAAGTCCCCATT
TTTTGTGAGGACTGTCGTCCAGAACTGACAGAAGCTTAccacaatcccaaagatggtgac
ctcgacaccgagccctaaacaagaaaaaat
>NODE_392_length_677_cov_14.763663
AGATTACAGCAGATTTTTGGCAGGTAACCGTGGAGTCACCCGGAGCCACCAAGCCTTTAA
ATCTATTTTTGTGCAACAACATCACAAAGAGCTCTTAAAATACCAGTAATATGCAAACAC
ATAAAGTGTAATGTTAGGAGAAAAAGTTTCAAAGGTGTGTAAAAATGTAATGACACTAAA
TAATGACATTAAAGTACGGACAGCACCTCACAGTGTATGTTTAGACAAAAATAGTTGCTA
AAACCCATCCACTCTCGCTGGCTGTTGCTTGTGGGTCCCAAATAAAACCTATTAAACATA
ATTATTCCAGGCTGATGGTGGCGTATAGTGGTCACAGGCCAGTGAAATCTGTGAGTCATA
GGATATGCTGTTACTTTTCCCTGGTAATGGGAAACATGACTCCTCTCTCTCGTTTGCTGT
TGTGATTGAAGGCACTGACCTGTCATACATTTATAATAGGGGAGCAGGTGTGGCAGTGAT
GGACCTTAATTTCCTTTAATAAACCTTTTATGTGCCACACTCTTAATGCCACGCCGGGCC
CTCAGAGGTCCTGCTCATAATAGGTTCATTACTTTTGATTACTACAGCCTATTGAGACAA
ACAACTCCCAAACACTATAGATTACATTCTGTAAAAATGAATGTACCTCATTAGTTTGTA
ACACTTTTCCACAAAGACATGCTTCAACATTTTGTATAAATTTGTTGTTCTGAAGGCAAA
ATGTTGCTCTTACATCGAGCAACCTGAGATTATAACATGGGCATTAATCAAAGTTCAAAT
GATGTTATCAGTGCACTGAAATATCACCACTGACTCATAAt
>NODE_393_length_344_cov_10.302325
TTGATGCAATATTACATGTAGGTAGGAGTAATCACCATCACAGGACTGTCCTGGAAAAAA
AAGAGAGAGAGAGAAATCTCATTTTATAAGAGGGGTGCCCTCTCTCCCTGCCGGTCTCTC
TCCCTGTGTATGGTATTCTTGCATGCTCTCTTACTCCTGGATTACAATCTCTTCATCCAT
TATTAATGAAGTTAAACTACTAGTGGCATGCTGAATGTGCTGCATGGGAGATTTGTAGCT
AATCCAGCGCAAAACAGCCCCAGTCACATAATGAAGGGAAAAAAAGAACAAATGTCAACA
GTTTCACACTGGGACTGGATTAGACACCCCCACCTCACCCTCCTCATTCACGCACGGCCT
CGCTCCCCCCTTCCTTTCTCTCCTCCACAGCGCACACACACGCACACACACacacacaca
cacacacacacacacacacaggccgggacacgcacagcaaacctcagatccagcatgaag
aggtatac
>NODE_394_length_545_cov_12.071560
GGACAGACGGTGAAAGTCAAAGACGGCAAACCAAAGGGGCGGCCAGTGTCGTACTCGATC
TCTCATTTTATCCCGCTCGCTCCCTCTCTCTCCATCTTGTGGCCATATGAATTAGTGTGG
TGAGAGGAGAGAATGAAGAAGGTGGGAGGGGAGGATGGGGAGTGACGGGAAACAGACGGG
TATAATATTCTCATCACTCTTCACTCTGCAGTCGTTGGTGAGGAGCGTGGCCCAGGGCAC
TCAGCGGCCCAGCCAGCCGCCTCGCAGACCCTGCAAATATTCCTAAACCTCAATTTTTCA
TATTTCCCTGTATGCATAAGGAGATGAAAAATCATCCGATCATTTGTATTGTCTGACTGA
GGTTATACACAAATATTAGTTTATCTACCGCACCTAAGATTGCCTCCCTAAGCAAGACGG
ATTGGTCTTTTGGAGAGGGCAATATTCCCCGGGAACATATTCAGTCCATCTTTTATGTGC
TGCAATTCACAGAGCAGCAGGTATGAGTTCCATCTCCAGACAGGCTCGATAAAGCTAAAC
ACCCAATAGAGACACTGCTTATTACACACAATACGCTTTAATTGCCAGACAATTTTCGGC
TGGGTAAAATTTATAGTTTTCAAAACtgatctcatgcaaagaggcttcatacctaatatt
catattctccgcacatttactcaacactt
>NODE_395_length_399_cov_19.769424
TGTTTGTTTGTTTGTCTGTTTGTCTGTTTCAGGAGGAAAAAGAAACTCAAAGCCTTGAAA
TTCTTCTCTCACAATTATTCTTAAACATTCAAGTCATCCTATTAATACTTTGTACAGCAG
AAAGGTCCTTCAGATTTCACACGTGTATATATAAATATAATATATAGAAATATGCATATA
CATATGTTCAACTTGTATATGTGTATACATATTTTGGAACTGTATCAAAGCCAATTTAAT
GTGCTCTCAAAATATGGCCCATGATTCCTAGTGGGATGCACATCAATTCACATAGTACAA
CCAGTAGATTAGGTTGAAAAATCCAAAGGTGATAGGGAAAATGACCCGGGACCACTTGTC
AATGGTGCTAACATCTGACAGGTTTGGGATTTTCAACTTGAGCTTGGAGGAGCGTCGTCG
TAGCCGACAGTTGGCCCGGCTCCGCATGGCACTGCGATCCAGCGAGTGGTGGCTGAAGCC
ATCTCGGGGCGCCATGGGCTTCCTGAATTGGACCCCGGAGCTGTCAAAGGACATGACCGA
ATt
>NODE_396_length_575_cov_10.137391
ATTACATTTAAATGATGACACAACTAATTAAAACTACCTGAACAAGGCGGAAGACTATAA
AAAAAAAGAAATCTATTGAAATATATAACAATCCTACAACAGCATGCAGTTTCACCACAC
TATCTTTCAGTATACTATTTCTTACCCAGCACTCATTACATGATAAGTTGCTACAAGGAG
GCACCGTGACAAAGAGCCCATACACTGGATTGAGGCTGAAATGAAGCCGGATGGAGTTGG
GGTGGAGGTGTGTACAAAGGGGGTGAGTGGGCTCTGAATACAGCTGGAGAGGTGAGAGGG
ACCTACTTGCAGCGTGGTTTGTTAAGAGCTGTTAATGTGCACATCCCCTCATTCTGACAG
AAGTAATCGCAGGGGTTGGCCAGCTCATCACAACGTTGGTTCTTGAACCCTGACGTGCAG
CTGCAAAACATTGTGTTGGGAGTGATAAAAGGGCCCAGAGAATGTTGAACTTTTGGCTGC
TTGATGAATGGAGACTGACACACTAAACCCTTTCAGCAGCTTCAGTTATAAGATGGAGCA
AGTCAGTGTTGTGTCTGCATCAAGCAAATTAGCAAAATAACTCATATGAACACAGATCAA
CTACACTGCTCACCAAGTGAGGGGGCACATCTGCAAGGGAAGAATCTGTTACAGTGGTGT
CACGTCTAAGATGTGTATTTTCTTGAGAAataataaaaaagcaatcgtattgcagtcaa
>NODE_397_length_597_cov_8.778894
AAGGCAGTCTCTTGAGAGATCAGTCCGTGATGGTGGACTATGATCAGAGATAGAGTATTC
AGAGTCCATATCGCTGCATGCCGAGCAGGTAGGCCCCGCTCTGGCTCTCTCGCTCAACGC
AATCCTCCACCCACCAACCGCTACTGTCCACACCGACACCACCAGCAGCAGCACCCAGGA
TGGACGGAAGGAGGAAAGGAGGGACCCGGGGAGGAAGAGAGGACAGAAAGGAGGGATGAA
ACTGGCCTCTTCCATTCGGAGAAGGGGTGTGTGTGGAGGCAGAGGAGAAGAGGTGGAGAT
AAGTGGACAGGAGGGAGGCTAAGAGGAGGGAATAGATGGGGAGGAAGAGGCCCCTGTGCT
ATCCGGAGCTGTCTGTTTCTGTCTGTATGTCTGTTCTCACACAGTCGAAATCAATTTGCC
ATCAGGACTGTCACTGTGGAACAAAGAGAGAAGGAAGCTTGCCAGGTCGGACACACTCAG
AGAGAAATGGAGAAAGACAAGACAGGCACAAGGAGGCAGGATAGAGTTTAGGAGAAGCGC
AGGTGGGGTCTGGAAATCTACTTTGCCCCACCTACAGCTACAACTCCAAACACACCTGCC
ATTATCAGGAAGATTGGACTTCCAATTCCCTCATCAACATTTGCATGCAGATATGTATGC
TGTTTAGAAATTGTTGCACAAATTGAGAAGCATTTTATCCAATGTTTGTCCTTTCAAACA
ACAAAACCAAGACGTTActgt
>NODE_398_length_758_cov_9.102902
TCTTTTTTCGTGTTTTTGGTTTCGCCATTTACATAACTGTGGTTAATCACACTGACAACA
CATAGTTTTTGTTTGCAAACTCAGGACTGTCCATCCAGGTGACTTGGGAACATGTCTCAG
TTCTCATTTCAAGAGGAGTTCATCCACCTTTGTTGTTTTTAAATGGCTGCCACTTTTCCA
CTCCACTGTTTTGCCGGAGAGCTCGTTCATTTGGGCAGCTCCTCTAGAGAATCAGTGAGA
GGGTCCATTGGTGCAGCCGCGCCGATGTCGGGCTGTTTCAAACGCTTTATTGTGTTTTTC
AAGGCTTGCCTCTTGTTGCAGAACCAGACGCGCACCACCTCCCTGTCATAGTTCAGTTTC
TCGGCTATTTCCGTCATTTCCTGTCCGGAGGGGTGTGTGTTCTTCTCAAAGTGGCTGTTG
AGGATCTCGAGCGCCTGCGGGGTGAAAGAGGTCCTCCGCTTGCGTTTTTTCGAAGGCTCG
CTGCCGATAAACTCAGTCAGGTTCTGCATGCCGGATCGGTGGCGGGCTTCAGCCTCGGCC
ATCCAGCGCTCCAGAACGGGCTTAATCTTCTGGGCGCTTTTAGGGGTGATGTCCAACTTC
TCAAACCTGGCAGGATATAAAAGGCCAGGGTTCAGTTTGCCTGTCAGACTGCTACCTATA
GTGTTCTCTTGGGCTTCCTGTGGTAGGAAAAAGTGGCTTCTCAGGATGGTGTGTCTGGGG
AGAATTGAGAAAAAAGAATCTTACTTAGGTGCCCTGCCAGAACAAGGGATAAGCTGCCTG
CCTTTTAGTCTCCTCAACCAGAATGCCACAGGGACTGAGACTAACATCCAGGTGCACATC
TGGGACAAACGCCTCTGTATTCTGCACCTGGAAACAcctcagctgcagcagctggaggtg
at
>NODE_406_length_571_cov_10.723292
CAAGGGTGTGAGCCTAAAGTTGCCTCTCCAGCCTGAGAAATTATATTCTGATGCAAAGCT
TCCAGTAAATTATTGGAAGTAATCATGAACCTTATTTAATGCTGATTTCATTTTTATTGG
ATGCAGACACTATGTGTATAATATATGTCTGTGTTTATGTCTGTCTGGGGGTATGAGACT
GAGTGCATGTGTGTTATGTGACCGTGTGTATGTACATGTACTATGTGTCTGGATGTCTGC
ATATCTGCATGTGTGTGCGTGCATGTTAGTCGTAGGCTCAGAGGCATAGCGTGGGTCTGC
ATGAGGGAGTGTGGTGGCAGAGCACTCCTCTGATAGGCCAGATCCAGGGTGCACTGAAGC
CTTTCGCATATATATGGAATTTTTGAATATCTAAACCATTATTTAGCATCCAAATCAGTT
CTGCTTGTCTGACTGATGGACAATTTCAGTGTGACCCCGGTCTTTTTGCATGTGACCTAT
ACTGTCGGGATTCTTGCATATTGTTTGGATGTTCACGTTGACTCCTCTCCCGTTTTTCTC
TTTGATCCTTTTAGCATGCTCTTTGTGTCGGAATTCATGAAATATTCATAGCTGGACTGT
GGCTTTTCCATATCTTTATGTACAATTATTGGCAGCCGTCCTGTTATGTCGAGCCATCTT
AATAGTAGGTATTGGGCTCggttaagtgtgacttcagatttttctgacagtttag
>NODE_407_length_342_cov_1.570175
TTTAAAAGACAATGTTTACAAACATCATTTGAGTTCATAATGTGGTCAAATGTGATAAAT
ATGAAGGCAAATGCTGTATCAAGTGAACATCTGTCAGGAAATTCTGTGGACACACCATTT
GGTAAAATTGGCCTTGTCAGCATGCCAAACGTTGTTTCAGAGAATGATCACAGCAATACT
GCAGTTTTTCAAAGACAATGTTTCCAACCATGTTTTCATGTTATAATGTGTTCACATATG
ATAAATGTGAAGGCAAAAGTTGTTTCAAGTGACTTTGTGTGATATATTTCGGTGAACCAC
GATGTGGCAAAAGAGGCCTTTAAAGCACATGAAAACCTGTTTCAGAGCATGAAAACAACA
ATACTGCAGTTTTGCAAAAACAATGTTTACAATCATGTTTTGACTTCACAATGTGTTTAA
ATATGATAAATATGAAGCCAAAAGTTGTTTCAAGAGACTTTGTGTGATATAATTCAGTGA
ACACAc
>NODE_409_length_152_cov_2.993421
CAAACATGTTTTGACTTTTGAAGGCAATGTTTACAAACATGTTTTGACTTAGGACGCAAT
GTTTACAAACATGTTTTGACTTAGGACGCAATGTTTACAAACATGTTTTGACTTTTGAAG
GCAATGTTTACAAACATGTTTTGACTTAGGGCGCAATGTTTACAAACATGTTTTGATTTC
AGAGGACAATGTTTACAAACATGTTTTGACTTCACAGTGTGTTGAAATATGATAAATATG
AAGGCAAAAGCTGTTTCAAGTGACATTGTGTCAAGAAAGTGAGTAGAGACACCGTT
>NODE_410_length_714_cov_14.712885
AAGGGTTAATTCAAAATGCACAGTGTTAATTAATACATCTGCAAAATAAGCCAACAAGGA
AATAAAGCTCCTCTGATTGATAGATGATTTCTACATGTATGGCACATATTTATAATTTCA
TATGAACGTGCATCCAATTATAAAATCCCTAATATATTTCTCCCATTTTTGTGTGATCAG
GATGTTTACATAAACCTTCAACTCCAATCTTCCCCCCAACTCACAGTAGATCTTATTTCT
TAAGAAGACAGCATTTTTCTTCTTCATTATACAGGCACACCTTGCGTGATAAATAGTAAT
ATTTACTGTTCTCATGCAAATCTTGACTAAACATTGTTCATTTTCCTTGTTCCAGTAATG
AATCAAACGGACACCCTGTACCAGGGAATACATCTCTTTTATCCTCGCTTATGAATAAGG
TAAGATCCATCCATCAAACGCCTTTCATCCCAAGACAAATTAGCGGGACACAGAGGGGCC
TGTTTGTTTTTTAATGTTTCACCGCTAATAAGATGAGTTTGTATCATTTAAATTTTCCAG
CCATTTTTCATACAGTGTAATTTTCACTGCACCTCTCACAAATTAATATAATGACGCAGT
AGCCGGGTGCCATGCCAGATATATAGAGATGTTTGGTTTTTGATGAGCTGTTTTGAACTC
GCCGTCCATTTTTTCTCCTCCTTTATACTTTTTTTTTCTCCCCCTCGCCTCTCTCTACAT
TTATTTATAGAGTTTATAAATTATTTGATTAAAAAGTCAGAGGAGAAAAAACAGGACGGC
GCTGCCCTCATTTTTTAACAAGTCTAAATGTTAGCgtatggaaatttaactgtgtatatt
ttttgtgaagattaaaat
>NODE_411_length_535_cov_10.185047
CATCCACTCCAAGGAAAAACCATTCAAATGTCAAGAATGTGGGAAAGGATTCTGTCAGTC
TCGAACTCTAGCCGTCCATAAAACCTTACACATGCAGGTAAGCTCAGAATATTACCACGA
CCTTAGCTGTGTGATGCGTTATGATCAGAATTCACCTGTTATGCCCTGTCTACTGCATGC
ATGGGGATATTTAAAGGCCTCGCAAAACCACTGCGTTTGGCCTATTACCAATTTTATTAT
TATTTTTTTAAATGAGTGAGAGATACTCACAACAGTGACTTAAGAATTACTACTATTACG
CAGCAGTTTATTTAGATGATTGAAAGATATACCTGATAGACGTTCTATACAATTAAAGGG
AATAATCCTTTGCTTGCTTTAAATCTAAACAGGAGTCTCCCCACAAATGCCCCACATGCG
GAAGAACCTTTAATCAAAGAAGTAACCTGAAAACTCACCTTCTCACCCATACAGACATCA
AGCCCTACAGCTGTGGCCGCTGCGGAAAGGTGTTTCGGCGCAACTGTGACTTGCGACGGC
ACAGTTTGACGCACAGCCCACATCAGGACTACTAGCCTGGACAGACTAACAAAATAACAA
TGGACAAAACGCAGAAAGACAAATCAGCGACTTCCTTTTTTTTTGTTTGTTTTTTCTTTT
TTCTTTTTTTTTTTTTTTT
>NODE_412_length_608_cov_13.391447
CTGAAGATCAAAACTGACAGACACATTTGCTGTGCATGATGACTAGACTACACAGCATTG
TGTGTTGAAGGAATTAGACAGAACTACAATATAGGAATAAAACCACATTCATGTTTTCAA
ATTAGTTTTATGCTTAGATAAATTGCCTGTAATTCATTTACCCACTTTTGCCCAATCCCA
ATAATTAAACGTCTGGAGCCATAAAATCATACTGCATCATGCACTGCTGAAGTAACAATT
CATAAGATGTGGTGCTGAGTTTCTGGATGTGTGTGTGGGGGTTGGGGGCACAGACTCCCA
CCCATCTTCCCTTCACCCCACCTTTTCATTTTCAATTATGTGTTGGAATATGAATCTTTA
ATAGGGTGATAATTGTGCTAGCATATTTGCTGTCACCCACCATTAGCCCAGATTAATTAG
CCCATTTAGTTTAGCTTAAGAAAGTGTCTGGCTGAGGAATGGGGGCACTGATGGAAGGCG
GATAGAGAGAGAGTAGAATCAGCACAATCTGTTCTATATCATAGTGCCATCTTTTTTCTG
CTTTCTCTCTGTCTCTTTGTGTTGTTCGCTTCTCTTCCTTTTCCCTCTTTGCTACTTCAA
CTCTCTTTTTCTCATCTAACTTAGTTTGTTAGTCTGTTTCATCAGTCTGCACTCATCTGC
TGCTCCTGTTCTCAGCAATATTTTTTGTCGCTCTGTGGCTTTTCAAGTGGTCGGTGGGGA
GACTGATGGGAGATTCGTGTTGTGCAGTTGAg
>NODE_413_length_340_cov_11.694118
TACATACACACACGTGTGTATGTATGTATGTATGTGCGTGTGTGTGTGGTTGTGTGTGTG
TGTATATGTGTGTGTATACATCCCTCCCACCCTGCTACGATACAGTAACTGCTGACCCCG
GACACAGTGCCATTATGGCAGACGAGGCAGGGCTCCCCTGGCAGCGGCTGGGGCGGCTGG
TTGCTAGGTGGAGAGACATTACCGCGGGCCTCTGCAATAATTTATCCTAAGAGCGCGGCG
AGCCGTCATGTAGCCCCTGACAGAGAGCTGCAGTACTTTATCAGCCTGCCTGTAAATCAG
CCATGTGTGGGTGCAGACGGCAACATTGTTTGATCTCTTTCAGACACTCTAATAATCTGC
TCCCCTCTGATTGATACCTTCACACAACAAAGCACATTACACCAGCAAACCACAGCAGCC
ATCGGTGTGTGTGTGCACATGTGAGTGTGTACGTGCATGTGCTAACGTCTGCCTGTATGA
AAAg
>NODE_414_length_455_cov_10.000000
CTCTTTCTCCCCGGGCTCCCTCTCCTTCTCCATTAGTCACTGCTGCACGCACACACACAC
ACACAAACACACACACACACACACACACACAAACATGCAGATGCCCGGCAATACCACATG
CCCCCTCAGTGTGTATATGTGTGTGCGCAGGGCTGGGTGTTGAGCGCATCGACTGAGTAT
CGATCCCACCACTCACCTCCCTGCAGTCAGCTCTTGTCCTACATAGCATGCCCTGTCTGA
TTTCTCCCTTAATGGCTTTTATCCAGCTCCAATCTTTATTTAAACTGAAAAGTAGGAATT
AGCACCCACTTCTATCCTGGTCTCTCTTACCTTTTCTTTTCACTGTCATCTCGGAGTGGG
TATCGGCGAGTATCGGTCCATTGACCCTCACTCCTTTCCTCCCCTGGCTATGATTGACTT
CCCACTCAGAAAAATGCGCGATACACCACTGCGTTACTCGCATTCCTCCTCAGTGTTCCT
TATATGCGTCCTATACAGATAAGATGCCGCGTGTCGCTGCAGCAGCAAATAGTGTTTATT
TCTATTATTGATAAAGCTGCCCGGCGCTGTGTCgattcattgattacgagtttggtcta
>NODE_419_length_339_cov_8.610620
CACCCACCGCCCTCCTCTTCTTCCTCCTCCTCCTCCTCCCTCCCTCCCTCCCTCCCTCCC
TCCCCTTGCCTCCCCTGCTGCCAGTTTTTAACTACACTCCACTCTGGCCTCTGCTCTACT
TGTTACAGCCCCAACACGAGTGCAAACAATCAAAGTCTTTGGGAACGCTAAAATATGCAT
GGCTATCCGTGACAGACAGATAAAGCAGGGCAATTAGCCACGTAATCCTAGAGCATCGTA
CGGAATAGTCCGCCTCAGCTGTCCTCCCTCCCCTCCTTCCCTTTACTCTCTTGGTCTCCA
TTAGTTAAATGTACTCTGTGTGTCGGCTCCCCATCAAATCAAGTAACACTTCCCCTAATT
GGCTTATAAATAATACAGCAGGGCCTGCATTATAATTTCATCAGTGGTAAACATTGCGGG
GGCAGTTGGTAAAGAACCTATCCCTCATTAATTTCTTAATTTGGGTAGATGGAACGAAGG
Gga
>NODE_420_length_550_cov_3.954545
AAATATTAAAAGCCCCTGCATTAGATGTGCAATGACTATGTGCAAACTAGCACTGAGTAA
GAGGTGCTGGGAGGGCCCCTGTTGTGAGGGGTAGAGAGAGTGGGAACAGAGTGAGGCAGG
CAGGAAGGAAGCAGCTTTTGTTGGATTTACCTGTGATCACATCCTTGCAGTGCGCTCCAC
AGACCCTCTTCTTCTCCGTCTGAGGGTCTGCCCTCTTCAGTAGGTGCACCACTTCAGTGT
AATTGGCTATGGCAGCCCCATACCTGGCAGCAGTGAGGGCGATGGCGAGGTTCAGTCGAG
CATCGTTGTGTTGTCCTGCAGCGGGGGGACAGGACCAGAGCAGGGGGATGTGAGTCACCC
CGAGCCTGTGACTGGTGGTATGGAAGTGTGTCGGAACCGATATGTCACATCTGTCCCTGT
CACTTTGCATCAGCGCGATGGCTGCTCTGGCCACACAAGGAGCACACTTAAAGCCACAGT
GGCCCTTTGGCCTGAGTGTGAGCTCCCCCGACCGCCCCTCCCTTCATCTCTCCTGCACTG
GGAAGGGTAGCTGCTCCTCAGGAAAAGGCATGGAATGTGGGCACAAGGAGTAGACGCATC
AAAGCCGTAAATATACCAAGAGTGCATAGGTAGGAACTGATGAACCGGTTGTTTGACAGT
GAGCGCTGTTCTTTTTTTTTTTTCCTCTTGTGTa
>NODE_421_length_1566_cov_5.139847
CTTATCCCGAAGTTAAGGAACTGACTTGCCGACTTCCCTTACCCGCCTTGATCTAACATG
CCAGAGGCTGTTCACCTTGGAGACCTGCTGCGGATATGGGTACGGCCTGGCGCGAGATTT
ACACCATCTCCCCCGGATTTTCAAGGGCCAGCGAGAGCTCACCGGACGCCGCCGGAACCG
CGACGCTTTCCAGGGCACGGGCCCCTCTCTCGGGGCGAACCCATTCCAGGGCGCCCTGCC
CTTCACAAAGAAAAGAGAACTCTCCCCGGGGCTCCCGCCAGCTTCTCCGGGTTCGCTTGC
GTTACCGCACTGGACGCCTCGCGGCGCCTATCTCCGCCACTCCAGGTTCGGGGATCTGAA
CCCGACTCCCTTTCGATCGGCCGGGGGCGACGTAGGCCATCGCCCCGCGCTTCCGAACGG
CGTTCGCCCATCCCTTAGGACCGACTGACCCATGTTCAACTGCTGTTCACATGGAACCCT
TCTCCACTTCGGCCTTCAAAGTTCTCGTTTGAATATTTGCTACTACCACCAAGATCTGCA
CCCGCGGCGGCTCCACCCGGGCTCGCGCCCTAGGCTTCCGTGCGCACCGCGGCGGCCCTC
CTACTCGTCGCGGCCTAGCCCTCGCGGCTCCTGTTGCCGGCGACGGCCGGGTATGGGCCC
GACGCTCCAGCGCCATCCATTTTCAGGGCTAGTTGATTCGGCAGGTGAGTTGTTACACAC
TCCTTAGCGGATTCCAACTTCCATGGCCACCGTCCTGCTGTCTATATCAACCAACACCTT
TTCTGGGGTCTGATGAGCGTCGGCATCGGGCGCCTTAACCCGGCGTTCGGTTCATCCCGC
AGCGCCAGTTCTGCTTACCAAAAGTGGCCCACTAGGCGGCTCGCATTCCACGCCCGGCTC
CAAGCCAGCGAGCCGGGCTTCTTACCCATTTAAAGTTTGAGAATAGGTTGAGATCGTTTC
GGCCCCAAGACCTCTAATCATTCGCTTTACCAGATAAAACTGCGAGACTCTGAGCGCCAG
CTATCCTGAGGGAAACTTCGGAGGGAACCAGCTACTAGATGGTTCGATTAGTCTTTCGCC
CCTATACCCAGGTCGGACGACCGATTTGCACGTCAGGACCGCTACGGGCCTCCACCAGAG
TTTCCTCTGGCTTCGCCCTGCCCAGGCATAGTTCACCATCTTTCGGGTCCTATCGCGCGC
GCTCAAGCTCCACCTCCCCGACGCGGCGGGCGAGACGGGCCGGTGGTGCGCCCGGGTGCC
CACGGGGGGCCCAGGATCCCACCTCAGCCGGCGTGCGCCGGCCCTCACTTTCATTGCGCC
TCGGGGTTTGCTCCACCCTCTGACTCGCGCGCGCGTTAGACTCCTTGGTCCGTGTTTCAA
GACGGGTCGGGTGGGTAGCCGACATCGCCGCTGACCCCTTGCGCGCCAGCGTGGGCCGAT
CCCCGCCCTGGGCGGCGCGACGCGGTTGGGGCGCACTGAGGACAGTCCGCCCCGGTCGAC
AGTCGCGCCGGGGGCGAGGGGGCCCCGTCCCTTCCCGCCCGTGAGGACGGGAGAGAGGGC
GCAGAGAGTACTCGGTCCACGGCCCCGGGAAGCGGCGAGTTCCGGGCGAGGGGGTCGCTG
TAAAGCTCACGATGAACTCTAATACACCGATCAGCCACAACATTAAAACCAGTGACACTT
GAAGTAATAAACACtggtcatctcattaac
>NODE_422_length_452_cov_10.017699
GTAGTGGGGGGGGGGGATAGAGACAGAAAGACAGAGAGCAGGTCGGTGCTTAAAGCTAAC
AGGTAACCTTTCTGTGCACCTAGGACAAAGGCAGGGGGAAAAAGAAAATGTCAAATTAAG
AGAGGCCAGGCAGAGAGACGTGGCTGCCATATTTGTGTGAAAGCCCAGTGCTGTTGGCAG
CAGAGATGGCTGCTTTCTGATTCATCTGGGGCCGTATGGCAAAGCTTTGTCAGTCTGTGC
GAGGTATAAATAATTCAGGGTGAGAGATGGCAATTACAGGGCCCTGCACAACCAAAATGA
ATATTTTATAAGGACTAAAACTGCCCTGGAATGAATCACACACATGGAGTCACACACACA
TACACACACAAGTGTAAGTGAATGTGCGCACACGCACACATGCGCCCAAACACACACACA
AAGGTAGCACATATGAACCCTTGGCATTGCTGTTGTATTGTTGACAATATAACTATTATA
TTATATAAACTGCTTTTGTGGGTTAATAATTTGTAATGTTCTCGTCGCTACGTGTGATTT
TTCACAATATTTAGTTAAGGGGTGTAGCATAGCTTCTGTTTTCTTGCCgtgtaacg
>NODE_424_length_586_cov_5.254266
AATTGTCCAACAGCCACTGGAGCTAAAAGGGGTACCAAATGCTTATTAACTAAAGAGAGT
CACAGACTGGTCCTTGCAAAGACCTTATGCCAACTGTCAGTAAACTTGATCCTACTGCAT
TACAACTCTGCAAAAGCTTCTATAGCAGCCAGTAAATTTAAAGCATTTCTAACAATTAAA
ACCAGCAACAAAAACAGCAAGCACCGAACCCAAATGTACAGAGATTTGAGAGAGGCAGAA
GAGCAAGAGAGTGAGCTTAGCAAAAGTTAAGGTTAGCCGAGGGCAAGCATTCGTAAAAGC
AACTTACATGGCTGTTGAGCAGCGAGCTTCTCTGACTGGATAAACCCTCAGATTTTTGGA
GCGTCTCAATCGCCATTTCAATCTGATAAACCACGAAGCACAGGACAAAAAAATGTAAGA
GGGGGAAATAAAAACAAAAGCAAGAAAAATAAAAATGAACACATTACTGGCCACAAGCAA
AAATAAATAGAGTCGAGAAAAGATCCAAAGGCAAGCACCACTAAACCCAAGCAGAGCAGG
ACTACCTGTCATTTCAGGACAATCTTTGCCACATATTCTAAATGCTAAAGAACATTGACC
GTGGATAGCGCTCTGTCACACAAGCCTTCAGGATTCCTCTAACAAAGATccacttggaac
aactatcttgtactgtgaaaaagccccacttcattacaaaaacaactgattaaagcagag
tgccaagaag
>NODE_425_length_383_cov_6.002611
AAGAGAAAAAGCACCAATCAGCTTTTACAGTCATTCGTCTTTATCAAGCGCAAGGGAGCT
CAAACAAAAACCTACTCAGGTTGTAAATGGTCGAAATGTCAATTAGAAAAAAAAAATCAT
CATTAGGTTTATTACTCAAATTAACAGTTGCTCTCAACCATTTAAATCATTGTTGGTGTT
CGCCGTTAAAAGGGAGCAGTTTTTTTTTTCTTTCAGTCTTAGTAGTCAGACACATCTCCC
TTTGGACTCTGACGGAGTGATTTTGGAGGTATTATATTCATGAGGGGTTCCAGTAATTGG
ATTAAATTGGTTCCAGAATGTAGCAATTTATATTATAATATCCCATTACTTCTAATACTG
TTCTTAATTAATTAGCCTGATTTTTTTTGGTCCGTGTTCCTGATAAGTTAAGTTGGCTCA
GGAGGAGGTCCGTCCCATGGTGACGTCTCGCCGAGCTACATCAGTCACACACACCTGGAC
ACAGCACACAAGGTGAGGGAAAATCTCACTGAGAAAATGACCTTCAt
>NODE_427_length_521_cov_12.211132
TATTTAAAAGACATTAGAGAGCAGTCCTCCTGTCACATTCCTGTGATAAAGTACAGGGAT
CTAGCCTTCCAGCATACAGTACCATGTCTCTATGAAGGCGATCCTCCAGTGTCATTTCTC
CTGTGCTTAATCTCCATGTGGAGATGAAAGATCGAGGACGGCCAGCAGTGTCTATGTGCT
AAGCTGGGCTCTGGGTCGTCCTACACCCGACACTGGTTCTCCCCAGTGGCCCGGGAGATG
TCAAGGGGTGAGGGCAGAAGAGAATGGATAGCTGCCGGCCCCGGAGCCCCTCATTCACTC
TCTAACTTGCTCACATTAAAGAGAGCTCTAATCACTGCAGGGACTTGGCCAATGATGTGG
TTATCAAACGGCATATTTCAAAAAGGCATCTTAAAAGGCCCGAGGGCGAAGAGGCAATAA
GAGCACATTTGTATGTGGATGAAAGGGAAAAGTGTAGACAGACCTTGCATCAGAATACAG
CGGGGGGAGATCATTAGCATCTCCAGCAAAATATGCACTACCAGAGAGGGAGAGCAAGGT
ACAGTCAGAGAGGGGGAGAGAGAGACAGAGAGGTGATAGTGGGATGGGGTTGCCGGGCTG
GGGGAGAGAGAATGGTTCTCTTCGCCATTCGTTCTTTTTTGTTTTACATAGTTCCCAAAA
AGAAt
>NODE_428_length_626_cov_19.603834
CAACACACACATATACACAAATAAAACGCTGATAATGGGCCGGTACTTTATTTACATGCT
GCAAAAATGTGAGATGCCATTGCCACTGAATGCTGCTGCTGCTGCTGTTTTGCTGCTGTG
TCATGGTTGTTAACAGAAGACAGGACACATGGCTTTATTTGTATGCCTAAATCCCTACAT
GCTTTAATTACTGGACTACCAAGCATTAAGTGGAAAATTCATCATTCAACATCTACTGAC
CTAGCGCACAAATAATCAGAGAGAGAATGAACAGATTCATTAAATTATCAGAATATGATT
AAATCACTGAGCAAATAGAAAATGTATGATATAGTAAGAAAAAAGCTGTAAAATATTATA
GTTTACAATAATTATTCACATTCAAAGGCTTTACATCTCAATACATACACAACATGGCCC
CTGAACATGACTTCAATCCAAATATGATTCATATATTAGAATTTAAATAACACAGAATGA
ACTATAGGCTAAACAATAGCCATCAAATAACCTTATACAAGAATAAAAATACAAAAACTG
TATCCTAATATCATTGCATTACTTGCTTCAGATTTTAATAATACATCATCTGTACATCAC
AGTTCTAGTCAGTTACAAGCCAGGTAGAGTATTCCATACACAATGTAACCGACTGCCATC
GACTTGATTCAAACAATTTTTCTAACTAGAGCAGAACACTTCTCTAGTGTTGCCTCGACT
TTATAGACAGATACAGCAATTTCATCGGTtatttggatcagatagatatc
>NODE_429_length_298_cov_4.587248
TACAAGCACATTAACTTTAATGACATCCCATCATTAATCCGTAGGGTTTAACATGGAGTT
GTTCCACCCTTTGCAGCTAGAACAGCCTCAACTCTTCTGGGAAGGCTTTCCACAAGGTTT
AGGAGTGTGTTGATGGGAATCTTTGACCATTCTTCCAGAAGAACATCTGTGAGGTCAGAC
ACTGATGTTGGACCAGAAGGCCTGGCTCTCAGTCTCCACTCTGATTCATCCCAAAGGTGT
TCTATCAGGTTGAGGTCAGGACTCTGTGCAGGCCAGTCAAGTTCCTCCACACCAAACTGG
ATCATCCATGTCTTCATTGACCTTGCTTTGTGCACTGGTGTGCAGTCATGTTGGAACAGG
AAGGGGCCATCCCCAAACTGTTCCCACAAAGTTGGGAGCATGAAGTTGTCCAGTATGTCT
TGGTATGCTGAAGCATTAAGAg
>NODE_430_length_335_cov_10.125373
GTTGTTTCAAGTGACTTTGTGTGATATAATTCAGTGAACCACTATGTGGCAAAAGAGGCC
TTTTCAGGGCATGAAAAGCTGTTTCAGAGCATGAAAACAGCAATACTGCAGTTTTTTAAA
GACAGTGTTTCCAAACATGTTTTGACGTCACAATGTGTTCAAATATGATAAATGTGATGG
CAAAAGTTGTTTCAAGAGACTTTGTGTGATATAATTCAATGAACACACTATGTGGCAAAA
TTGGCCTTTTCAGCGCACCAAACGCTGTTTCAGAGCATGATGACAGCAATACTGCAGTTT
TTTAAAGACAATGTTTCCAACCATGTTTTCATGTCATAATGTGTTCACATATGATACATA
TGAAGTCAAAAGTTGTGTCAAGTGACTATGTGTGATATAATTGAATGAACACACTATGTG
GCAAAAGAGGCCTCTTCAGCGCATGAAAAGCTGTTTCAGAGCATGAAAACAGCAATACT
>NODE_432_length_501_cov_8.918163
TAAACACACACAGTAGTCGCACAGTTCCGGCGATCAGCAGGAACACAGCTGGAGCAGAAG
CACATGCTCTATCATTTTTTGCTCACAAATGATGTAAAAATGGCCCATTATGGCGAGGAA
CAAAGAGGATGGGCCCCATGTTCGAGCCAACCCCTCACTGATGCCCTGGTGACTCGGCCA
GCCACTCTCCCAAGGCCTACTCCTTGATTAAATGCATAATCCACTACTCCCCATCCCCAA
TGATTTAGTGTGCCTTTAAATCAGCTTGCGCACACATAAAAACCTCAAATAAAAATCACC
AAGAAAAACCATTGCACTCTAACTGTTCTATTAAAATGATACCCAGCCCAGCCTTTCTTC
TCTGCAATAGCGTTTATTCCACATGAATGCGTATCTTCATTTTTTTTCATAGGTATGCAT
ATAAAATATTTAAAGTTTAAAATGTCACCGTTGAAACATCAAATGCAGGAGTCTCTCATT
AATCAGCATGGATTGAGGTTCTCTTTTAAGGTTATAACCCTTTGAAAGAGCAAAAATTAC
ATTTTTGACCTTGAAGATGAGACAAACTCATAAACGTAAAATAATTTGCAGTTTAAAGGG
GAAAGAGATATCGGTTACCTcagccagcagtgctctgggttgtca
>NODE_433_length_664_cov_8.597892
ATCAGACTCCATGGGAAGAAAAATGAAATATTATTAAGTATGATTATTCTAAGCAAGGCT
CTGAGAAAACGTCTGTGTTATAATCCAGGGATTTGAATAATCAGGTTGAAGATAATGGGC
TGGGCTGGCCTGGGCGTAAATAGAGAGCATCCACTCATCCTCCCAGTGCTGAACTTAATG
AACTTTTAATTGATGCGGTTTTGCAAGTCCTTTTGTCATGCAACAGAAACAAGCCTCTCT
GCTGATGGGCCTGTTTTCCCGACTGGCTTCAGATTGGTTTACAGCAGGCCCTAAGTACCA
TGTAGTTAGTTTCATGTGTCATATAAAATCTGCCCAGGCACAACGACGCCTGCAACTAAA
ACCTTAAGTGCATCCACAGGAATCACTCACCGGCTTTGCACTTCCGTCTTAAGGAAGGAG
GAGAAATTCAATCACTGCCGGCTTGACACACCGAAGATGAGGCACGTGTTCCTGCTTTTA
GTTGTTTCGAAGAACACTCTGGCAAGGCAAGCTGGGATTTCTGTATGTCTGAATAACATC
CCTGATATGACCAGATCCTGAGTCACTCAATATGTCAGGCCGTGTTTTTCCCAGCCCACG
AATTGTGATGCATAGATAGAGATATACCCCTGTGAGCCAGGTCATCTTTATTCAATGATT
TGCTTATTTAAATCAAATGTGCCTGATCTGTATCTGACACAAATTCCCAATACAGTGCTG
CATCAGCTTTGTAAGGGGGAGCATCCTTGCAAAGCGCTTGGCCCACTTTACTTCCCAACA
TCAGTAACCACAGCtcagggactgtaac
>NODE_434_length_332_cov_4.680723
TGAACAAGTTGTGACGTCAAAAAGTGTTTGTGAACATTGTTTTTGAAAAACTCCAGTATT
ACTGTTTTCATATTCTGAAACAGCATTTGGCATGCTGATAAGACCACTTTTGTGTGAATT
CCCTCACGCAGAGTAAGCTGAAGTAGCTTTTGCTTTGATATATATCATATTTGAACACAC
TGTGAAGTCAAAGTGTGTTTGTAAACATTTTCTTTGAAAAATGTTTACAAACTTCATGTG
CAACTTCATGTGCTAAAAAGTCCTTTCTGCCACATGTTGAGTGAGGGAATTGGCGAATTC
CCTGACTCAAATTCACATTCAATTTGTCATATTTAAACACATTGTGAAGTCCAAAAATGT
TTGGAAACATTGTCTTTGACAGACACCAGTTTTGCCGTTTTCATGCTCTGAAACAGCTTT
CATGCACTGACAAGGCCTCTTTTGCCACATAGTGTATTCACTGAATTATATCACAg
>NODE_435_length_754_cov_8.645888
GTGGGGTTTGGGGTGGGGGTGTCACAGATGTCCAGCCCTTTGAAAGAAAATTAAACAAGT
ACCTCATTAGCCAACGCTTCAGTGCTCCCTGGAGGTGGCCACTGAGCCAGGCTTTTTAAT
GAGCTGGGAACTTAAACGCTGCCAAAGTTTACCCCGGCCTTGCCTTTCTCTGTTAGGCCA
CTGGGAAGAGCCATGCCCTCCCCCTTTGCCCCTGGTCTCCTCCACCCCCATCTCACCCCG
GCCCTCCTCTTCCATTGAGGGCTGCTCATGCAGAGGAGAGAGAGGCACCACGCTGATTCC
CTGCCTTTCAGCTCCGGAGAGGGGGATAATGCTGTTTTTGTACCACGCATCCAGAGGAAT
TATGTGCGCTAATTTGATTAGGGGAAGATTTGATTAACTGGAAAATGAGGGCTTTGCTTA
GACTTTCACACGCTTAATTTATCCCTTGCAAAGCAGACGCAACATTGTGTCATGAAACTC
AGAAGGCATATGAGAAGCCCATTCACCAGCTAGATGGCCCTTTCAGACTCAACAATATCT
AGGACTGCCACGGTTCAAATTGGGATAATCAGTTTAGAGCTTTTTGCCTGGCCTCAGAAT
ACAAATTGCATTTGGCATTAACAGTGAAAAGGTTCAAAGGATAATGAGATTAATGTAGCA
GGGAATTGAGCTAAGGCAGAAAATTTCCACAAGAAAATGCAAAACTAGTGGCATTGTTGC
ACAAGGTGGATGTGAAGAATTTTTTCCTCCTCTATGATTTATGTTTGTGTGATTCCTACT
GTGGTTGCTGCTAGGAGATTATGATAatgctttggcagcaaatgtcaatcaaagatgcag
tgtgtcaaacacagtgtaaaaaatattagaaattgtagcagcattttacacatatgca
>NODE_436_length_464_cov_11.728448
TTCAAACAGATTCGGCTGAATAGGCCTGCTGGAGCAGCGCACTGCTCCCTGGACCAGATG
TGTGGGGCTGTTTTTTTATTAAAGGAGAAGCTGATAGTTGCAGGTGCAAGGCTGACATGA
GGGCCAGCTTTGCAGGCCTTCATAAAGGGGATATCCATTGCCTGTGTTTAATCAGAGCCA
GTGGGATGGGATGGGATTCATTGCTCTTTGATGGAGAGCACTGTTATGAAGATGGACAGT
CACTTTGCTCTCTAAGTGAAACCATCGTTTAGCCTCAATTCCCAGAGAAAAGGGCCATTT
GTTATCCACAGGGGAGTGCAGCAGGGGTGGTTATGCTAGGTGGAGGCTGCATGCATTTTC
CACACAATTACCGTGCATAGGCATACATTTATGGTCAGAGAAAACTGACTATGCTAAAGC
CAAAGTGACATACAATATAGACTCTGAATATCCTTCCCTCTAATACCAACAGAGCAGGAG
TAAAGCCGACACACACAAACACGCTCACACACACCTGTGCATGATCTGTATGTGTGCCTG
TGCATACATCATCACTCActtgtgttcgcctgctggtgatgtattttcacacacagtcat
agtaaaac
>NODE_437_length_334_cov_4.110778
AACAGAAAAAAAAAAAATCTTTTTTTTGGGAAACTTAATGTGCCAGTGTCTATACTCATT
ACTCTTCATACCTCAAAATAAGAAAAGGAAAATCTAGTGCCATTTCATTTGTCATTCTTT
TTGAAAGAAGTTTATCTATTTGTACTTATCCATCGGAGACATGCATTCGCATGTGGTCAT
TGAAGAGCTCCATTTGGTCGAACTTGGCAGGGCAGACGGAGCACACGTAGGTGGTCCCTT
CTTGGCAACTCGCTTCTGCAGCTACACCCACTCCTGTTCCAACCCCAGCCCCTACTCCAG
CACCTCCACTTACTGGCATGGCGAGGGCCACCACTCCAGCTCCAGGCTCAGGGACAGCCA
TAGGCATGGGAATGGAGACGGGGCCCGGGGTACCTGCACTGACCGGCAGCCCTGTGATGG
CGCTGGCTGTGCTGTGCAGGGCCATGTGCctctccagcagggtcttgtgtgagaactt
>NODE_438_length_596_cov_6.488255
TGACATCATTTACACGAATACGTTGTTTAAAATCCAAGAACGTCCCGTTGTATATTTGAT
TTGGCCTCGGGCACTTCAGCTGACCAATACATCACATGTCCCGGGCTACGACTATTTAAT
GTAGAATCTCCAAAACTCACAAATGCAGTGTGACCAAATGTTCCAGAGATGTACCAGTAT
ACTAAACAGGCTATATATCTCGCTCTGCTCTCCAAACAGAAATAGATTTCACTGAATTGT
TTGATAAATTTGGTCTAGGTTTTCCAGCCATCCTTATTGGAGCTTCTACTGTTTTTCTGG
CTGTTGGTGGCCTAAGCCCTAATCACCCTCTGTTCCCTCAGAGGCCATAAATTACTCCGA
TGAGATGGTGCTTTGTGTTCCTACTGCTGGGGAGCGGGGCGAATTCACAGCGCCATATTT
TGACAACCCGTACTTTAAATCATTGTTTTATGACAGATGGGAAAACTTCTGCACTTTCAC
CGGCCTGATTTATGTTCATTTGGGTCTGGAGGACACTATAATTTGCAAGTAATGTGAAAA
CAGATGGATAGAGAGATACCAAAGGGTAAGACTGACCTATACATTCTCAGTGCAGCTTGC
AAATGGCATCCATATGCCGCGAGAACTCTTCCAGTTACATCTCCATTACCCTTTGTGTGT
GTTCGTGTGTGTGCCTGCGCGTGTGCGTCTGTGCATATGTTTGTATGTTTGGCTGATGCA
TGTTTGTTCTGTTGAGAAAA
>NODE_439_length_700_cov_14.388572
TGGGCGACAATTGAAACTGTAATATAACAGCAAGTGCAGGACGAGTGCATTTAGTAACTA
TGAAAGCACAGGTGTGACAGGAGTATGTGGTGCAATTAAAAAATGAAGACAAGTAAATCA
TGTTAGTAGCCTGATTATTTTAAGATGTTAAAAGCTGAATTTGTGCTGTGTATGATGCTG
CATTCACAAATGGGAGGCCACCAGAAACTAATATTTAATAATTAAACAGCATCATAGTGT
AGTTCTCGCTCCATCGCCCAAGCCTTTGTTTGATCTTAAGGGTAAAATAAAACTACAACT
ACACACTTTTTTGCCCATGATGTCGTGAAAATGCATGTTGACAGCCTGGTCCACTGATTG
TTCGGCCTCGAAAGTAATAAATCCAAAACCTAGCCAACGACCAAGAGTGAATCAAGGTAG
CAGGGGGGTTGTGACAACACAAGATGAAGAACAGTATTGGGCTTCAGCAGAGTGAGGATC
CGTCAAGACTGAGCAAGAGGCTCCTGGGGTTCGGATGATGTCGCAGACTTGCAGAACAAC
ACAAATCCAAGACTAACGCCTGGGGGATTGAAGGAAACTTTCCTCTTTAGTATGCAGAGA
AATATTTGGGTGAAGATAACAATAATGGACTCGTTAACTGTTAAACATGAAGGATGACAG
GTGTAGCGCTTGATTTAATGTGAAATGTCACATAGAAAGTCAGTTAAGTCCATTTTCCAT
GCTCTGACAAGACTGAACATGTAGCTGATCGATGCCAATTGAACCAATATTACATTTTGT
TACTTCATGCTGTTTCATCCAAACCCCACCTTGATCTGTCCCttggtataatgctgtgga
gcac
>NODE_440_length_299_cov_1.682274
GGACAAAACACTCAAAAACTGTTTGAGGTTGTACTTACAACTTGAAACCTTAAGTAGATA
TCATTTGAAATAGTTTTTTCTCTTACTGGTGCAACCTTTAGGACAGTAGGTTTGTATACA
TTTAAGAATACAAACAGCAATGGGACAAATCACCGTGTCTTTCTTCTGCCCATGAACACT
GCAGGGATGTCCCATCTGAAACTGCCAATGGCTCCATCTGCTTGTCTTGGACTACCTTTC
CTTGTAGCCTTGAGTCACTTCTCCAGGCAACGAAACCAGCTCCCCAATCTCTCCTGCCTG
TGCCTCAACATCGCTAGCCTGCATTCAAATCTCTGCTGTGGTTCTTACCAGGAGTTTCCA
TGACTAACACAAGAGAAATTACATAAAACTAACGTTGTGTAAttttaaaacagaaatcga
gcctataaaaaattactcaaaac
>NODE_441_length_599_cov_9.559265
CAAAGCATAGATAGATAGATAGATAGATAGATAGATAGATAGATACTCTTGTACTCTTGT
ACAACCTGCAAGATATCTTGAGGCTCTGGTCAAATAGGAGGCAGTGTGCAGAGGTGCCTC
ACTAATGTCTTGCCTCTGCCGGGCCAACATGACCACTGCAGGTCTTCAGGTGATTAACAT
GTTGGCAGGGGTTTCTACATGAAAAGACCCCTGTTTCTTTGTCTTCTGGTGTGTAAATAT
TGTGCTAGCGGAATATGAAAGTAGTGCAACTATAAGGTACAAAAACATAGGGAAAAAAGA
TCAAGAGTGGGTCTCACATCAAGGAGGACCCTGAGGATGTCTTTGTTGTCAACTTCAGAA
GGGGGAAGAGAGGAGCAGAGGAGGAAACTGGCAGAAGGGGGAAAGATGCCAGAGAGAGCT
CAAAGGATTCGGTCTGGGCAAGGTGATCGGTATTCCTCGGCAGTCTGCCTTCTGGCTCAG
ATCAGTGGGAGTAAGCTGGCAGCCAAGCCAGAGGGCATAACAGCACAAACACACCTTCAG
CACTACACTGCTAGAGGCTCGACTTCACAATCTGGAGGGGCGGGAGTCGGAGGGAGAGAC
AGAGGGAAGAGCAGGAGAAAATAAATACACTGTAATTATCTTCAAATCATCAACCACTGA
CAGCCATTGTAAATATGTGCATGGGTGTGCGGGTGTACACATTCCAGTAAAAGTCAgaac
gcatcacctgccgttgtgtcggg
>NODE_442_length_191_cov_14.727749
GTTGTTTCAAGTGACTTTGTGTGATATAATTCAGTGAACCACTATGTGGCAAAAGAGGCC
TTTTCAGGGCATGAAAAGCTGTTTCAGAGCATGAAAACAGCAATACTGCAGTTTTTCAAA
GACAATGTTTCCAACCATGTTTTCATGTTATAAAGTGTTCACATATGATAAATATGAAGT
CAAAAGTTGTGTCAAGTGACTTTGTGTGATATAATTCAATGAACACACTATGTGGCAAAA
TTGGCCTTTTCAGGGCATGAAAAGCTGTTTCAGAGCATGAAAACAGCAATACTGCAGTTT
TTTAAAGACAGTGTTTCCAAACATGTTTTGACGTC
>NODE_444_length_247_cov_9.113360
ACTTTGTGTGATATAATTCAATGAACACACTATGTGGCAAAATTGGCCTTTTCAGGGCAT
GAAAAGCTGTTTCAGAGCATGAAAACAGCAATACTGCAGTTTTTTAAAGACAGTGTTTCC
AAACATGTTTTGACGTCACAATGTATTCAAATATGATAAATGTGAAGGCAAAAGTTGTTT
CAAGAGACTTTGTGTGATATAATTCAATGAACACACTATGTGGCAAAATTGGCCTTTTCA
GCACGCCAAAAGCTGTTTCAGAGCATGAAAACAGCAATACTGCAGTTTTTCAAAGACAAT
GTTTCCAACCAGGTTTTCATGTTATAATGTTTTCACATATGATAAATATGAAGGCAAAAG
TTGTTTCAAGAGACTTTGTGTGATATAATTC
>NODE_453_length_325_cov_2.135385
TGCTTCCCCTACGGGAATTAAAGACATTCATTTGAAGATTAGAATTTTTAGTTCGATTTC
AAAATCAAAAACGTACCATTGTAAGTGAGCAGGTAGGTAACTAACTTGGGATTCTGGTTT
CTGAAAAGTCTGAAAGATTTCAAAACCGTGTTGTACAAACAAAACAGTCACCTCTGTTGC
AAATATAGAACTTCTCTCTCTCATCTGTACAGCGTTCCCTCTTTAGGAGGATGAGGAGCA
GGTGTAGCAGGGGTTCACCAAGAGAAAAGGCGGACTTGTTTTTGGCTCAGCAGAGAGCAC
ATTCCTCTTGGTAGAAAAGGAGAACTCAAATGTCTCGTCCATCGTACTGTTTGTCTCTGT
TGGTGTGCACTTCTCAGCTGAGAGGTTCAAAACAGTCAAAAACACAGTCACACGACAGAG
CCATGCCATATTCAAATAATAGAATATTAATGATGAGGatcataggaat
>NODE_454_length_299_cov_1.050167
CTAGATTCAGAGAGTACAATAGACTGTGAGACTAAAAAGAACAAGTTGAACCAACTCCAG
AAGAGTAAGTATAGACATCAGGTGAAACATAATCAGGCTTAGCAGAATAAAATGACTGAA
TAAATGGTTGAAAGCTTGAGGTGCATTGACTGTCATTTGTGAAACTGAATTTCATTTAAA
TCTATTGAGAGAGCAAATGCTACGAGGCAAATAGAGGTATCACAATATGTCCTGGATGCA
AACCTACTTTGAATCCCTGTTTAACATTGAACAATGACATTATAAGAAATATGTTAGCAT
tcagtcttttctatcatgtctaataaccaaatacagaacctcgatcttgtcattatctct
aattttaggtattcctgttacgtcacagaaaattttgaaacttttggagaaacactcata
gaggatggaacaactggaacaag
>NODE_458_length_1086_cov_5.838858
CAACCTGCGCCCTCACTCAAAACGACATCAAGAAAATTGTCGCATTCTCAACATCCAGCC
AGCTAGGGCTAATAGTAGTAACCATCGGCCTAAACCAACCTCAGCTGGCCTTCTTACATA
TCTGCACCCACGCTTTCTTTAAAGCCATACTATTCCTATGCTCGGGCTCCATTATCCACA
GCCTTAATGACGAACAAGACATCCGAAAGATAGGAGGTATACATCGCCTCACCCCCTTCA
CATCCTCGTGTCTAACTATCGGCAGTCTAGCCCTCACAGGCACACCCTTCCTAGCTGGCT
TCTTCTCCAAAGATGCAATTATTGAAGCATTAAACACATCCTACCTCAACGCCTGAGCCC
TAATCCTTACCCTTCTAGCCACTTCCTTCACCGCCATCTACAGCCTCCGAGTAGTATTCT
TCGTATCCATGGGCCACCCCCGATTTAACCCACTATCCCCCATCAACGAAAACAACCCCA
CTGTAATTAACCCCATTAAACGTCTTGCCTGAGGAAGCATCATCGCCGGCCTTTTAATCA
CCTCTAATATCATCCCCCTAAAAACACCTGTAATGTCTATGCCCCCCATCCTAAAACTAG
CCGCCCTCGCCGTGACAATTATTGGAGTCTTAACTGCCCTCGAACTAGCCTCACTAACCA
GCAAACAATTCAAAACTGCCCCCAACCTACCAATGCACCACTTCTCTAATATGCTAGGCT
TCTTCCCAGCAATCATCCACCGCCTCCCCCCTAAACTAAACCTCATCCTTGGACAAACCA
TTGCAGCCCAAATAGTTGACCAAACCTGATTAGAGAAAACAGGCCCTAAGGCAATTACCT
CTATAAATATTCCCCTAGTGACAACCACAAATAATATCCAACAGGGGATAATTAAAACAT
ACTTGTCCTTATTCTTCTTCACCCTCGCCCTAGCAATACTCCTCCTGCTAGTCTAGACAG
CACGAAGTGCCCCACGACTCAACCCCCGAGTTAATTCCAAAACTACAAATAGAGTTAGGA
GCAAGACCCACGCTCCTATTACTAACATCCCTCCCCCCATAGAATATATAAGAGCAACAC
CTGCAATGTCTCCCCGGAATATTGAGAACTCTCCAAACTCATCAGCCGAGACCCAAGAAC
CCTCATATCAACCTCCCCAGAACAAACCTGAAGTTAACACAACCCCTAAGACATAGACTA
ACATAACCCCTAAAACAGGTCAACTCCCCc
>NODE_459_length_522_cov_6.898468
CTAACTTTTTAATTGTTCTGATATGCAATCGCTGAATGACAATAAAAAAATAGGAGCAGG
GCCACTTTAAAAGCTTTATCTCTCCTGCTTTGTGCCCAAAGTGTCATGTCCATAACAGCA
CCACCTGATCTACAGAGTAAAATAACCGCTAAGGCTTATTGTTTGGACAATATTGGAGCC
CACCCCACCCCGCCCCGCTTCCCCCCGCTGCTTCCCTCTCCTCTCCCTTGATTCATTTCA
CCCACTGTCCTCGGCTGCTGGAAAATGGCGTTAATTTTTTTATTACCTGTTTGACTCTCC
AGCCTTATTACTGTAGCCCCTTAATGTTCTCTGTAACCGTGGAAACCAGATGAATAAATG
TCCGCCAAAGAAAATGAGATGATTAAACAGGTCACCCTTGCAAAACAAATTCGCTTGGTC
GAGCGCAATTTGTGTACCAAGCGGCTGTCTTAACAGTTTGCTAACAAGGGGATTGTTTGC
CAGACTAACTGACAGAGAAAGGGAGGGCAGGTTGAGGGGGGGAAATGAAGATATCTGGGG
AAAAGGATATGATTGAAGAGATAATATTTTAGATCACCGCGCTGTTTTGTCTCTTTATTT
TTCATAACAACAAGCAAAAAGGTTTCaacttggccctttctttattgcctgttctttaaa
tattag
>NODE_460_length_359_cov_1.640669
AGATCACAGTTCTAAATAGCAAACTTATTTGCCTATATTTGGTTTACATTTTGGTAAGTC
TGTACCATGGAAAGTTAACTTCCTGTGGTCCCTGTTCCCTCTAACTATGCATGTGCAGGC
AACCATCACCTACCCTTTAAAATAAAAAACAGCTGTAACAGACCAATTTACAAAAATAAA
GTGAGAATTTACGTGTCTAATGTAATCTGCAACCTTGAGTTTTTACACAAGTAAGTATCC
TTCATTAAACAATGAAATGTGAAAAAATACACATAATATTATGTAAACTTAAGGCTAAAG
CTGCATTTCAATTATGGAAAAATACTGTATTTTTATGAGATGGATATTTTTGGTTTCTTT
TTATTTTACTGTatttttctgttgccagagtattgcagttttttcttactttgttttata
gtgtaagtcaaatttcaaatccaaaatggtctggatcttagaactctgaggcaacatgta
gttagctagttagaggaagctcc
>NODE_470_length_677_cov_2.680945
TTTACACTTTTTTCTCACCCTATAGTTCCATTTTGAGTTGGTGTGTAGAAGCTTTTGACT
GGTACTGGCGATTTAAACTTCATCAGTACACATTCTATAGTGTAGTATGGCAATATACAC
ATGTCTAATGATTTTTAGTAAAAAGAAGCTATCAAAATTGATATAGAAAAGTAAAGGTGC
ATTGATGAGGTCAGCCTTTGGAATGTTACTTTGTGCACCTGTCTTTGTCTCAGTGTAGAG
CCAGTGTTCAGTACAGAGCTGGAGTTGTGGGTGATGGCAGGTTGATGTCAGGGTCCCACA
CTCAACACCCATCCTCACAGCAACACAGGTTATATATAGGTTACAGCTCGGTCCTGGCGA
GAGGTGGGTAAGATCGATAAATCTGAACGAGATGCGCGCATTTGTACCCTCCCCTTTTAC
ACACACACACACACACACCCACACCCACACACACAGTCAGTCACCCACCCTTCCCCCTGT
CTTCACCTGTCTGTAGAGGTAAACACATGCATTTAAATCAGTTGTGGGGTGCCGTGGTAA
CAAAGACAAATGATGTTGTATGTAATATTTTTCTATTAACATAAAGTAATATAAAGTGAA
GGGCAGTGGTGTATGGAGGGAGTTAGGGGCTAATGTCCCGTATCAGATGTGGACAATGTC
AGGGCTGCATACTGAGCAGTCTGTGTCCTTCTCCCCTGCTGTGTGTGTGTGTGTGTCCTG
CTCCTTCACAGGGCGAGAAGGCAGTGACACACCGAGCTGCCAACGCTTGTATTATTCCCA
CTGCCTTATTAAcccttctgccctcacccccctctcctcac
>NODE_471_length_609_cov_9.699508
GAGACAGGTGTCTTTTCTGTTGATCTTGAAAGGATCCCACTGAAGAAAGAGGTCTCGGAA
ATAACCTTGGGCTATTATACTGACTAGTCTGAGAAATAGGATTTCGCCTCATTAAAAATA
AATCAGGCCATTTTACGCCGAACAAGAGCAAGCCAAATTGCGCTAAGGAAAGGACAATTA
GCACAGAATCAATCCCTTTCTTCCTGTTTCTTTTTTCTCTCTCTCATTTTGTTGTTTCTT
TATTTTAGCACAGTAATGGATGCTAGGAGAGGAACACACAAACCATGAGATTCTTGGAAG
AAGAAGGCAGACAAACCCCCATCTCGCTCATAGCTATGTCTGGATTGCCTTCTGCGCTGA
GATAGGAGTCAACATGTTTAGCGACATCAAAAGAAAACCTGATACCTTAAGTATAAGAAG
ATTAACACTTGCAGTGATCTTGAGCTTAGGCTTCTCCAGGACTTTCAACAGACTGTGCCA
GAAGGGACAATTACCGATGAATTGGCACCAACATCTCGTAGTTATTTAACAAAATCTGGC
ACAGTGTATAAGCTCTCGTCCTTAAGACTTCCTTTCAAGTCTGGCCCCGGTATCAGAAGG
CTAACAGATTGGGGAATGTGACGAGAGCCGACAGCAGGGGAATCTGCAGGAACACTAAAA
GAGGGAGGAGGGAAAAAGAAAGCAAGTAAGCAAGAAAGAAAGAAAAAacaaaggagacaa
aggagcaaacaaagaaacaatcatatcactcag
>NODE_472_length_320_cov_1.406250
TATTACATTTTAATTAATGACTGCGCAAGTGACTGCAAACTAATATGAACCATGAACTAG
CAAATATAAAAGCATGCAATCACAGTCATGACGTGAACATGTCCAAATAGAAAAAAGGTT
CATTTTAATCAAATCAAAAGAGAACTTTCAATCAAGAATACATCTCCATCAGTAAATACA
AATACTTGACAGATGACGGTGCACCATGCTGTTACACGTTTTCTATCATCTTCTCTGGTG
AATGTTTCGGTCTTGAAGCCCTCCATTTCCTCCCCTTTGTAGGTAATTTCTTTGAAAGAT
GTACTGGTCCATATGCAAACAATAGAAAGATCTGTTTCCAGGGATCTTCTGTTGTGTAAA
TGGGCAATGCAGTCAATGTCGGCTGAGTCACGGAAGAATGTAGTAGCAATCTATTTTCAT
GGTCAGGAAttttatgcagagaatatccacaaagaaagaaaaaa
>NODE_473_length_358_cov_9.270949
AAAGAAAAGTTGTCATTTCCCAACTCCTCATTAATATTCCGAGGTTAAGAGCTTTTCAGC
GAAACGTAATTAATTGAGCCCGAGCCTGACAGTAAACAAGCAATTTCAAATTAAAGCGAA
ATGACAGCGGCGTCATTTGTTAAAAACGTGCGGGGCCCCCCGATTTTGGCGACAGATAAA
TGAGGGAAAATGTTAAGGAGGGAGAAAGTGATGAAGATATTAATCTTCACCTGTCTGTGT
CAGCGTGCCACTCATTGCCGCAATGTTGCTTTCCATCCTCTGCAGATGCTTCTTGTCCTC
TCGGCTTCTCATAATGAGGGGAAGGATGTATTTCTGCAATTAAAAGCATGGCACAATATT
ACACTTCTCTCTGGTGGAAAGGGGGCAGAAAGATGAGGAAAAGACGGACCCATCCAGACT
TGGCAGTGTCGGGTCAAAGGCATTGTTTTATTGGACTCGTGCCTCACTGTCTAAACTGCA
TGAttagacagtgaggcacgag
>NODE_476_length_592_cov_18.483109
TCTGTGCAAAGTTATAAAGCCGCAGCCATGGAGGAGCTTGAGCGCCAGCTAGTGGTAGTG
GAGTTTCACTGCCAAGACAGTCCTCACCAAACACATTAATCATGACCAGGGGAGTGTAAA
ATTCAATCGGCTCCTTCCATCCATTTCATGTGAAGCAGACTGAAGGCCGGCCTTGTAGTG
CCTGAGAAAGGAAGGATGAAAAAAGGGGGAAAAAAGAAAAAGGAGCTCCCTACACTTCAT
CAGAACCCCTACTTCATAACAAATGGAGTGTCTCTCTGGCGGAGGAGTGCCATCAGAAAC
ACGCGTTCTCTCTATCCATTTAATTCCGGCAGTGGAGGAAGGGTCAGGGAGGGAGCAGTG
GGTGCGTGTTCTGCTCTCCGCTCGCCGCTTCCCCAGTCACACAGTAAACTACCTTTTAGG
AATTGTTTCTCAATAAGAAATGATCAGTCCATTTATCTGCACCAGGCGGGCCTGTCTCCT
CACCCAGACCTCCAATATTTTTCGTTTGACCTGATCAGGGCTATAAACTAGACCGAGACA
CTTTCAATTTGTCACCCGAGGAGGCCTCTGCAAGTCCCAAGCTACTGATTGCATCCTCCC
TCCCAAATGTAAAAATTCCTCCCATGCTTGAAACCTCTTAGATTTTTTTCAATCATGCAT
ACAAATGCTGTGAAATAATGCCTCATTCATGCTATTAATAATATTCTGAGAGATAATCCC
ATTTAAACATTAGGTC
>NODE_477_length_786_cov_12.913486
TAAAAGTTGACAGCTGCAACAGTTTTCAGAAATAGTTAGTTGATAACCATCCACAGGGTA
ATGAAACTTCCACCTTTGATGAGAAGTTGAAAAGAGAGTGTTTCACTGTTGGCTTGGCAG
AACATTAGACATGGCTGCAGGCAGGCAGGGGCCGGCGAGGGATCGTGCTGTTTTAATAGG
GCTCATCCAGAGGTGACGAGAGCACTGCATGCACTGAACTGGAGGTGTGAGCTGGGGCTG
CCAGTACATATCTTTTGTCTTTCATTATCTTTATTTCCTTATTATTTTAAATGGCCGGTG
TGTGTGTGTGTTTTTTTTCTTCACTAGAAGCTTTTTTGATATCCATTTAGATTGGGGCTT
CATTAAAAAACCTCAGACAATGGAGTGACTTCTAATTAAGAAGCGCCGCATCTGGCCCCT
GGCACCCTATCCCGTTGTTCCATCTATTTTGCTGGGGAGAATTCATTTGTTTCTTAATTA
AGAAAAACACCAATAGCGTGAAAAATCTGCTTATGGTACCTGAATCCTAATTAGTTAAAT
AGTGAGGGGAAGGGGAAAACACATTCCAGTAGCCCTAGAAATGAACTCAGAGCTGATAAA
AATGAACTAACTAGCCTTGCATAAATCGAAGCTGGGGAGAAAGTGTACCATCATTATGGC
TAAGACAATATGCAAACTATCTTCAAAGAAATCAAATTGCCGGAATGTTTTCATTTGCAT
GTATTAACCATTAACATAATGAGGAGAAGTGACATTGGACCCGGATTGTGTGTCTGTTCG
GATTGATAACTCTGCTGCATCTGCAAATAGTCTCCTCTGCAAAATTATGCTAGCAGTCAA
ATCAGTGTTGAACTGTGGAGGGAGAGGGAGAGTGGTAGAGAGAGGGAGAGGAAGACAGAG
AGAGGGGGcagagacagagggagagcgggg
>NODE_478_length_516_cov_12.077519
AAAAAAAAAAAAAAAAAAGGGAAACTAAGTCAGAATGGGAGCAGGCACAACACAAACACA
GACCAGTGGGACAAAGGAGAAAGAGAAAAACTGTTCAGTTACCTTTCCCAACATTCTTTT
TGGTAGCTGACGAAGGAGAGGGAATCATAGGTAATTTCAACTCAGCACGATTTGACTCAG
TCAGAAGGTAGTGGGACTTATAGGCATATGAACTTAATATGGTGTCAGTAAGGTCTTGCA
CTAACAGCCCTACACAAGACACACAGGAAGAGACGGGGGTGAGCCGCAGTCAAACTCGAA
ATTAGCCAAAATTCACAAAAGAGAAAGAACAAACACATACGCACAGTCTTACGCACCCAC
GCACACATAGTTGTAACACAAAAACAAAAAGTAAAACAAATTCGTCCCAACACACAGAGG
CCAAACAGTGCACTCAACTTATTGTTACATATTAGATCTAAACTGGCTAAAAGTCGCAGA
AAAGGGTGACAATCCTGTGTTTTCTCTCTCATCAGCATTCAGGACAGGCGTGATTGATTA
AGTGGAGTGCAGTGTAGCAGCCTGAATCATTCATAGTATTAGTATTGTGATGGAAAACAA
ACATTACATTTCACAGCACCGCTATTCATGAAcgacaatgccaaacatggaacatgtaat
>NODE_479_length_750_cov_9.708000
TATACTGTGCATTACACCACACAGTGAGCTAATATTCCACTCAATGTACAGAAAAACACT
CTCAACACTCCCAGTGTAATCATCTTGTAAGTACAAGCTGATAACACGGACCACAGAGAT
CAGTCTCTGTTGGATAACCTACACGCTCAAATAAGAAGTGGTAGAGCGCCAGCAGATAAA
CCATGAATCCGTTTCCTCCCTCTCTTCCGGACTATAGTCCCCTGTAGCCGGTGACTTCCC
TGTCTCCCCGAACTCTCTGCAGCACCGACTGGTGGTGCAGAAGCACTGCTGATTAGCATG
CAGTAATGATGGTGAGCTGGGCTCCATTGTTCTAACACCTCCCCTCTCCTCCGCACCAAT
CTGTCACCATTCAGTGGGCTAGAGCTGCCTCAAATGCTTCTCTCCACAAATGAGATGGAT
AATTAGTTGCCCCTCACGAATGCTGCACTCTTCTCACCCCTGATTGCTTTCACCTTCTTG
CTCCTGGCAATTTTGACACCTTGTAATCAGCCTGCTACTTCTCCGTCTCAATCCATATCC
CTCTCCTTTTTTTTTGCCTCTCATATTTTTTTTTATAGCTCTTAAATCTTGTTCAAATCT
ACCAGCTCTAGTAGCAAATGTCCCAAGGACAAAGATGGATCTTATACTCCACTGAAAAGG
ATGGCAATAAGTACGCCTTAGAGCTAAAGTGGGATTTTACCCGAACTGTTCACATTACTG
TATACACAAGTAAATATAGTGCACGGAAATACACACAAAAAATCTAGCTGTCAGTACGAG
TTTCCTCTTCCAAATAACAATGAATGACAACATAATTATGAGCAAGCAGCTGTTCATGAT
CCCAGAGAGAAAAGCATGCAGGCTGCACAATGTTCGACTGTtcacagattaacc
>NODE_480_length_400_cov_9.392500
ATCCTGAGCGGAGAAATGCCACACAGTCTTTTTTTTTCACACAAGCTTTGTCAACATCAG
CCTCATCAGACACGGGTCTCGATACTGAGTTTCTCAAGTAGCCACAGAGTCCAACCCTTC
TCCAAGCAATGCGTTGCCAAGACCAAACAGCAAGCACGACTATTTAACTGGTAATCATCC
CCCCTTTCTCCTATTGCTGTGTGTTTTCCATTGCTACTTACCATTTTCCCCCTACGCTGT
CCTGGAGATAGAAGTGTCTTAATATCCACTCACTCCAACAGATGCTGGTAGGTAATGTGT
CTTGTTTGAAGTCATCATATGAGAACTTCTGCTGTGCTCAGTAGATCGCCCACCACTTCG
CTGACTTATGAATCTAATAACCCTTTGCAATATCGGCGTGCTTAAACTCTCTTAGGCAAC
ACCTTGGTGGCTCTACAGTAAAAGACAAATATCAACAAGCCGGGCTTGTCAGGGAAAGCT
TGTACAGATATACGTAACACCCTCGCCCGGACAACGCCATTAGGGGTCTTACGTGATTGA
AATa
>NODE_482_length_366_cov_12.579235
CACTCAGTCCCTGCAGTCTTATTGACCTTGGTTCCTTCTCATTTGCATCCACCATTTTTC
ATTCTTCGGAATATGGCGTTGGGGGACTTTTCCATCATTAAGTGAATTTACAGCGATTTC
CTTATGTGTTTTCTCCAAGGGATTGGGTTATGAGATGCACATTAAATATCCATTAATACC
TCATTATCCCACTGATAAGATTACCATGATAATGAGGCAGAAATTCTAATTGTTTCACTT
CTTGTTGTGCCACTCATTTAATCATCCACCTGAAAGACAAGTACTGTGCGCCCCTACCTT
GAAGACTGTAAACACGGACAGCGGGATAGAGCTCTCCCACTGCCAATGAGAGCCCTGCCC
CCGCCAACAGCAGCACACACTGTTGCCTGGGTGCTGGCATGCGTGTGTACTCATGGCGTG
TGTGGGCCATGAAGTGGAAGCATTACATACCAGGGGGTGCATCTACCACAGGTTGACTTT
TTGGTCATGAGCCTTGGACGCTCAcgccca
>NODE_483_length_326_cov_6.720859
AGACTTCGCTGACCTAAATCTCCTAATTTTTTTTAGAGAACCGACTGGAGCGCACGGTTT
AGTTTCTGAATTGTTTTGTTTGTCTCTCCATCTTTTCAGTGTCTACACAGGCTGCGACAT
TGACCGCCTAACTCCATCACCGGGTGACTCTCCGCGTTCACAGATCGTGCCGGGTGCGAG
ATATGCCATGCCTAGCTCTTTCCTGCAGGACCAATTTGTCAGCACTTATGCCAAATCTCG
CTTTCACCCTGGCGTGGGGACTGGTCCTGGCACGGAGCGCAGCGTCCCACTCGGCAACAG
CTTGCTATCCCCGCAGCAAACCGAGGAGCCCACTGTTGCCACCCCCCCGCAGCGATGGTT
TGTCACCCCTGCCAACAACCGACTGGACTTTGCTGCCTCGGCATACGTcgccgctgattt
cgccggtaacgcggccaccttgctgtcctacgcagcggccggagttaagg
>NODE_484_length_483_cov_10.772257
CGCCCAGTATCCAAACATTTCCTTTAAAAGTAACTGGCACATTGGGGCCCATAAATTAGA
ACTGAATGCTGCTCAAGATGTCTGGCTTCCAATAAGACCGTACCCAGAGCAATAAACTTT
GACATTGCTGCTTGAAAAATGCCTGCCCTTTTTCATTGTCAAGTGTTACAAATTGATGAA
ATGAGTTCATCGATGTTCCCTGGTCATTATCTCTCCAGTGGCACTTTGTTTTACAGACAG
TGGGAAAAGGGACAGTGCAGATTAGAGGCCCAGGCACAGTTTATCAAACAAAATCTAATA
TCATCCATAAGAGAGGAATCTGGAAATCAATACTTCATTACTAAATTGTTAGTGGGGATG
AAGAGTAATTGTGTGAGTTCAGAGATGTGTCTCGGCGGCCGGGGCATAGGAAGTTCAATG
TCACCCGGGAAGTGATAAGTAAAGGCACTGATGGGAAGAAACATTTCTGTAATGGGGGGT
GCTGTAGCAGGGCAGTGGCCTGAGCACAGAACAGACAATAGACACTGGTTTGCCATTGAT
TGGCTCAGCTATAAAGATGGAATGGTTTAAAGAGCCAGAGAGGGAAAGAGGGGGAGACAG
AATGAGAGAGGAAAAAAAAGGCTTAGa
>NODE_485_length_444_cov_5.894144
TGGCCTTTAGCTGTCCCCCTACCATTGTGTCATGACTGAGACACTGTACTCCCTTTTACC
ACCAAAGTCACCCAGCCAGTCAACCTGTGTTGCCATTTGGTCTGTGTCACTCTGAGCAGC
CATTTGTCCTCTCCTGTCCCGCTCTCCTCCCACAGATTGAAGTAGTCAACACCTTCAAGA
GTGGCACCTCCTTTCAGGGGGCGGGGGCTCTGAGACGCCAATCATCCACCACCAGCCAGA
CCCAGGATGTAACCAATGTTTCTAGTCCTAGTCACGTGTCCTTGTCCAATGCCCTTTCCT
CTCCTACAAGCACTACTGCTGCTACTGCTCCTCCCACTACTGGCCGTGAGTCAGAACTCT
GTCAGTCTGCTTCTCTGCTCTCTTTGCTTCAGGGGTGCCATCCTGTCATGAACAAAAAGT
TATTTTTCTCCAATTATTATTATTATTATTTTAAAACAATCCACCATGGCAGTCTCCGTT
TTGAGGTTGGCATCTCTAAAGATTTTCTCTCTTGCTATCTGCCTTTTTtttcattttctc
tctttcttctgtctttttgctgttcatactggatttcaaattcatctt
>NODE_487_length_516_cov_8.387597
TAAACATTTCGGCACATCAACTTTTAAGTACTGCAGTGTGCACTGGGTAGATGATAAAAA
AGTTCTGTGTCACTGGTCCATGCCGGTATGCTCCCCAGTCCCTGTAATGATTTCTATTCA
TAAACATGCAGTGTGCTATCCTCCACCTGGCAGCTGCCTCTGTGCATATGAGATTACCAT
TATGCATCTTCCAATCCCAAGGATAAACATCTCTTCACTTTTGAAGTTTGCAAGCATGAG
GCATATTTTAGTGCCATATGACTTAAGCATCCCTTCAGGTATCACTTGCAATCTTTTCTC
ATTCTATATACATTGTTCAACTTTAATGGGTATCTAATTTGTGTTATCAGCTTACAGGGC
AGTAAGTAATAATTTGCATGGCTGCCCTAAGCAAATATGCTTCCATAAGCATCCCCATAG
TATAGACACTAGAATGGATTAACCTCCATATTGGCTATGCCCTGACGGTCAATGCTTTTT
TAGAAATAAGTAGAACAGATAGTTTAGTTTGGTGGCAATTGTTGTGAAAAAAAATGGATT
TACTACAAACCTTTTTACATTCAGATGCTACTTTGGATAAAAGTCTGGCACGCATAGCAA
TGGTGAAATGAAATCTGTGCATCTATATTTCCAGCATTGTCGACGGTGGTTAAggcttct
>NODE_488_length_499_cov_7.170341
CATAGTTATGGAGGGGAATGCCAACAATTACTGTGATGTTGAGAAGAGTCAGCACAGCTG
CTTCATCTTCAGGAACTAATCTTGTGTTTCTCACCCACAAAAGATCTCCTACAGTACAAA
ACAGCAATTTAACTGAGAACATGCAGCTCCTGTATTGTAAAGATGATGGTTATTGACATA
CGCTTATGTTAATTGTCCTTCTTTTTCCTCTTCCACAGCTTTTCTGAAACACTGGGGTTG
TTGGTGTGGCCAAATTTTCCCTGGATTTGACTGGTAAATTCAGAAGACTGAAGCCCAGGC
TCACAGTCTACCTTTCACGGAGGCCCAGCCGTGAGAGGACTGAGGAAGGCACGTGGCGGA
TCATGACGGCCGACAAAGAGAAGGAACGGGAGAAAGAGCGGGACAGGGACAGAGACAGGG
ACCGGGACAAAAGAGAGGCCGGTAAGTCCCGTCGGCAGGACGGGGACCGGGGAGATCGTG
AAAGTGAGAGCTCCAGGCCCCGACGCAGCTGCACGCTGGAGGGCGGAGCCAAGAACTATG
CAGAGAGCGAGCACAGCGAGGACGAGGACAACGACAATGGCAGCACTGGTGGAGGCAGCG
GCACGGCCGAGGAGGCCGGCAAGAAGGGCAAAAAGAagatgcc
>NODE_490_length_424_cov_7.837264
TTTTTTCTTTTTTCTTTTAGGCTGAGCACATCACCAGCACAGTGGGAATGCATTATTCAA
ATAGATCTTTGTTACTCCTCCAAGATGATTGTGGCACAATCAGCCATGAAATAAGTTTGC
TGTTTTAAAAGTGTTATTCTCCCTCCAGGTCTCTCAGGTGTAGCTTTGTATTCAGGTCGG
CTTGCCTGCGCCAAAAATCAATCTCAATCAAAGGTGGCGAGGAGTTTATCATAAATTATC
ATGAAAAGGGTTCCCACTCAGTAGATGCTTAATTACAATCTCATTTGAATAAGTTTGCAT
ATTAATGAGTTTGGAATGAAAATGGTTTGTGGGGTTTGTGATGGGGGGCTGCAGGGTAAC
CCACGGCGATAATGACGGTCCTTTAAAATGTATGCGATATTATTGCTGGTGGAGAGCCGC
ACACTTGTCTCTCACACACATGTACGCACATACGCGTGCACATATGCAAGGGCCCATACA
AACACACAGGCATATGCTCAAACACACTCGCGAAGAGACACACATCCACACACACACAca
ggctatacacacattagtgcaagcacac
>NODE_491_length_556_cov_11.021583
TAATGTTTCATAAACGTCATTTGGAAGTAATTCAGTAAGCACCCTCATGAAAAAGAGATG
AAATACAGATTGCCATTGGGTATATTAACACCTGTCACATCAGACCAATATCATATTGCA
TTGCTGTAGTTACCCAGCTTTCTATTATTTTCTCGACTCCCAAAACGTCACCTTGGCCTC
TCAATCTACCGATGTAATTACCTCATCAAATAAAGTATCAACAAAGCTCCTAAAATAGGA
TTTGTGGAAGTGGGGGGAAACAAAACAAAATAAAAAAAGGAGAAACATATCATCACGCCC
AACATACTGTATGTGAGATGTGTGACGCTTAGAAGTCAGGGGAGCAAAGCCTTGAGGGCA
TACAATCAATATTACATTTTCCATTGCCACCTTCATAGCTATTGTAAATGGCTTGTGTCA
AAAATAATAACAGGTTGTATCAGGAACCTTGGGTTTGCAATTTCGCTCCTAGTGCTTGGA
GGCCCCGTCTGCACTCCCTCCCTTACCCCAGCACCACTGGGTGTTAATGACGCCGTGGTG
GCAGACACTTCTCACACCACAACTGACTTTTTTTCCCTCTCTGCCCATTCTTTATCTCTT
TACTCCTGACAGTTCCGAGAACTGCAGGGAAAATGTGTATGTGTAAGAAAACGCTTACTA
CTAGAGATGATTAGccctttgtgcatgtttcggcgctcag
>NODE_492_length_184_cov_3.771739
GATAAATATGAAGGCAAAAGCTGTTTCAAGTGACATTGTGTCAAGATTCTGAGAGGACAC
ACCATTTGGCCAAAGTGGCCTTTTCAGCGCATGAAACGCTGTTTAAGAGCATAAAAACAG
CACTCCTGCAGATTGTCACAGAAAGTGTTTACAAACATGTTTTGACCTCACAATGTGTTC
AAATATGATAAATATGAAGGCAAAAGCTGTTTCAAGTGACATTGTGTCAAGATTCTGAGA
GGACACACCATTTGGCCAAAGTGGCCTTTTCAGCGCATGAAACGCTGTTTAAGAGCATAA
AAACAGCACTCCTGCAGATTgtcacaga
>NODE_495_length_329_cov_5.145896
GTCATCCAACAGCAGGACGAAGGTGAAAAGAAAGGAGAAAAGGCGAGTAATGCAGGGCCA
GAAGAAACTAAAAAGAGAGGAAAGGCAGAAAGAAAAAGGTTGAATATCGCGGTAAAAAGC
AGGGTGAAAGAGGAGTGAGAGGAGGAGGAAAGAGGTGTAAAGTGGCGGAGAAGTTGACCA
GAGAGAGACACTAGTTCCAACAGCAGACATCCTCGGTGTTGTTTGTTTTGTGTGAAAGTG
AATGATAAAAGAGGCATGAAATCAGCAGAGAAAGGCAAGACAACAGCAAGGGTCCACAGC
CCTCCATCACGGCTCATACAGCTCCACAGTGGCGGCTCGCACAATAGGCCCCAACTACTG
ACTACCTCCACCTCCTCCCCCACCTCCACAGCTGTGTGTGTGTGTGTGTGTGTGTGACCG
GTAAATAATTAACTTATTCTGCTCTGCTGACCAGGACTTATGAGACCAGTCAt
>NODE_496_length_330_cov_1.245455
GACTTATCTGGATTCGTTCCCCCAGACCCTCACTGCGGTGCATTCTGGGTAACTCCCTCA
CCCAACACACCAATTACCCCTGGATGGATTTTTTTTGAGTGAAGCAGGATAATTGTGTAA
TTATCTGGGTGAAATGGGAAGTCTAATGTGTTAAAGTGGGATTTTTTAAGCCTGTGTGGG
GTGGGTAAAATGGAGACAGTAGATTCAGGGCTGTGGCAATGGTGAAGCTGCAGTCCCCAC
TGCTATCGAAACAGATACATAACTAGATATGACCAGAACGATATGAAGTGAGATGACTGA
CCTGGAAAACCTAAGACTAGGACTAAGAGTTCCTGCTGCAGCAAATGCACAGGGCCTCTG
GTTGctcacctgagagaacagatggaactttgaagtgtcagtgaaatatggatatataat
tgacagtgtgttttatactgagattgaaatcacaactttttaacacaattattt
>NODE_497_length_567_cov_11.031746
ATAACTCATTGCTCAACCAAACATATCTACATTCTCTCAGCAAAAACGCTGGAGTTCATG
GCAAAAGAGTGTGACAACTCCTTTTATATAAGTGTGAATTACACAGCGTCATCACCACAA
TGTACAGCCGACAGTATGTGTTAATAATATGTGATGATAACCTATAAAATGGTGACAGAA
AATGGGGTTCATTCAGAGGCACAGAGACTGGCAAACAGATAAAAAAGGAAATGTGTGGCA
TTAATTCCAGGCCTCTATTTATCCCATTTCCTATACTCTCTTTATGTATCTAATATTTCT
AATTTACCACCGTCCAGGAAAAGTGACACAAGAAGCCATAAATTCCCTTCTAATTCCAAA
TAATTCCGATTACATGGACGAGTAGTTTTCAATCAGAAAGATAATCTGGATGATAGATGG
TGGGATAATTGGCTGTCTCTGCCACGTAAATATTGTGTCGTTCTATTAATCTTGCCGAAT
GAAGTGTCAAGCTGTCACTCATTCGTCAAACTGAATTAGGAAATATAACGAATAAATAAA
TGCATGCGGGTGGCAGTGGAAATGTGTGTTTCCGCGTGTGTTTCTTGTGTGTATGTGTTT
GTGTGCGAGATATGAGATGGTGAGAggagagcagagcgttgcaggggtcctgggtcgagg
aaggagacgggtacaggagaggagagagagaggaacgtggtggccgacgtg
>NODE_502_length_375_cov_2.794667
AGCAAGACATACACTCCTGAGAAGAGAGCCACAAAACACACTCTGAAGCCTCAAGCTTTT
GGCGTCTGCCTCACTCCTTTAAAGAGACTGTTAAATATGAGTCAGCTGTTGTGCTTAGGA
CTCCAACAACAGCTTTAATTCCTCTGCCTCCCCCTCCTTTGCTTAAAAGGGGGCTTTGTG
CCTGTAGGGCCCCCATCAGTTACCTGCTGACAGGCCGAGCATGACTGATGAGCTGCCTGA
GGCGCCCCAGTATACTTTGTCAGCTGCTCATAATTTATACATCTTATCTCCGTCAGAACA
AAAGACAGAACGTGGCTTTATGGAAATGAAAACAGAGACTTGTTTAGACTCCAGCATGTG
GAGTGAAGTGGAGTGATCCTACTGATAGTTGTTTCTCTTTGCAAGCAAGAGTAGCTGCCT
CATCTGGCTTTGAGCACTCCACACCCATTCTGTCTACCCACACCTTGACTGTGTGTGTGT
ATGTGTGTCTTTGTGGTGACCCTCAGAGGCCATGTGAGg
>NODE_504_length_538_cov_6.241636
GCCGTTACTTGATAATGTATCTGTTCACCCGTTAATGAGCAAAAAAATCTTAACAAGAAA
GTCCGAATCGATGTGATTCAATTTTAGCCAGCCGTATTGGTGTAAAATTCTGCCGGAGGT
TTTTTTCCCCCCATGCCAGAGACAGTGATGCTCTATTCAAAGTCAAAAAGTGCTCTGGCA
AGGACAACAGTTTTATCCCTGTCTTCATAACAAAACACAAATTCTACATAAATTCCCTCT
CTAAGGGCTCTTTAACCCTTTTCCCCTTCCCCATGATCAATTAGGTTTGGTTTTATTATT
TATTTATTGTATATTTAAAGGCAACTAACACTGGGAAGTGTAATAAAATGTACAGTGGGG
GGATTAGGAGCAGCTCTTTAATCTCACGCTTCTGATAATACTGCATGGGCTGATTGATTA
GTTTTTCAGGAAGCTTATGTCAGAAAAACCTAATCCGTCTTTGGATTGTGCCAGCCTTGT
AAGGTTTTCCGCGCTGCCACTTTATCATGGCGGCGAATTACAGAGCTGCTGGGCTGTGAT
AAGGTCCCCGTCTCTTTTACAGACCCCACCGCCCAACCCCCGGCACCCCCCCTTTCCCTC
TGGACAATAAAAAAAAAATTGTGTTTATATTCTTCACATCCCTGCTCTGCCTGGTCTTCA
CATCAacctctcccaggatttg
>NODE_505_length_746_cov_9.130027
CTGCATGTAGCTAAATTCTGGGCTCAATGACTTTAACCCACTGCCACTCCTCTAAACCCA
TCACAGTCTTGCTAGTATTGGAGCTTGGCAATGATTTTCAGAATGTCATATTAGGGGGGG
ATGCCTGCTGTCCCCACAGCAGTGGTAGTGTTAGTCAGTTGATATTGCATATTTGGTTGT
TGATGCAGATTGCGCTGCAACAGATAAAGTCAATTCCAGGAAGCAACCTTTTTCACCAAA
GTCAAGCATAGCTGTAAGACTTCTCTGCTATCTGAAAAATAGGTTTGAATTGCATGCAAT
TTGTGGCAGGCAGAGCACTCCAATGGAGGGAGGCTATTAGTGAAATGCCTTGCCACTGTC
TCTTTAAATGCCAATAAATTCCCATCATTACAGAATCTGGCAGTTTTCCTCCCTGTCTGC
AGCCTGGGTCTTTATCTCGCTCTGCCTCAGTCTCTGAGCATGTAGATCTGGCCCAGTTAG
ATTGTCATACTTAACAAACATTAATGATTAATTTCCTCCACTGAGTCAAATGGGGCTAAA
GGGATGACTCGATTCATCTTATCGCACCACAAATTAGCATTTCCCCATATTCTCCAGCAT
CAACTGTGCATTAAAATTCCACATTTACCATTCTGGGCACTGGCAGCTGTGGTGAAAGAG
CCAAGGAGATCTTCCTCCTATGTTGCCGGAGATTCTGATTACTTCTGTGTTATACAAAGA
ATAATTAATTCTGCCACTTTCTGCTTGTTACTGTACATGTCTGACTGATCTGAGTGAAAT
TACTCACTGAGGGGTTATTTAAAAGGTCAAGGTGGGTTTTTTTTTATTTGCTGTGTtaag
tcctggtcatgcagtactttgctttcactctttacttccactgtgataaa
>NODE_506_length_483_cov_11.532091
AGCAGAGAATGGGCTTAGGCTTCTATAAACAAATCAACACATCTATCACCCTGGGCCTCC
TGTAAGGGCCATTGGGTCACTGGTGTGTTTGCACCGATCCCATCACTCACTCAGAGTCGA
CAGCGCGGCCATTCCCAACCAACCACAGTCTGCTTTTCCAATCCAGTCAACAAAGCCCAG
GCCCTGGCACTGTCTGTTTAGCTAGAGGGGAAAACTGTCAGGAAAAGTAAGACGAATGAG
CTGCCCTGATTGACTATTTCCTTAGATACTGAATCAATGGGCTTATTATCACCAGCAATT
ACAGTACTAATACAAACAGATGCTTGGGGAAAGACATCTGCTTAGAGAGATGAGACAACT
AGATTTCCAGTCAATAGAGTGAAGAAAGCTCTTCTCTCACTGACCCTCAACAGAGGCATT
TGTATTCATGTGAGACCCAGAGGCAAATCTACAACAGTGCAAATGAAACACGCACGGATA
CTAAAGCACATAGATATTTATTGCCACTTGAAGAGCAATTAATTTGTAATAATGCCTGTA
TCATGAGAAATAACAGGGCCATTTCCCATCTCCATTCATTTACCAATAAACAGTTCAAGT
CTGAAAGGAATCAGATgtattgctcaa
>NODE_507_length_689_cov_7.815675
GTATGGGTGTACTTGTTGTGTTCTGCATATAAATTAGCCCGCATTCTATATTAATTGCAG
TATGTGATGTTATGTCATGCCTTTCCATTGATAGCTGCATAAAAAGTTATGAAGTAACCG
CAATGCATTGCCCATATGAAGGAAACAAACAAACTGAGAGAGTATTTTGTCTACTTGACT
AAATCTGGACGCTTGTCTCTTTGTGTTTGCATATACATACATACATATGCAGGATGTGCA
CCCATTTGCTACTTATGTGGTTCACATGTCATGACAGAGGAAGGACACTATCCTCTGGTA
TGTTTTGTTGTGCCCTCTGCCTTAATTTGCCTGTTGTAAGTGTGAAGGGGAGCCAGGGAG
ATGACATCATGCAGCAGGCAGTGTTTGAAGTGCCAGTCCTGAAGGAACCACTTATAGCAA
TTAGGATATCCTTGAACAAGCGTTTGCGAAACATTGGCTGGTTTTTGGCATTTGCCTCCC
GTTCCTGCCTACTAACTAGCGAGGTTTGATCTCCCATAATTATCTACCCACCGGCTCCTC
ACTCCTGACAGCTCTCTCCCTGGAGAGGGCTGAATGCCGGGGCTACTCACTGATTGCATC
AAAGTGTCAGAAATTGCAACATCAAAAATAATAACTGATATTCCGGCAGCAGGCTGCTCT
TTGAATATTTCCTTTAAAACGCTCTCTAATTTGTGTCTCGCATGGTGCCAATGTGTGTGT
GACTGTGAGGGCTTAAAGCAAATAAAAGCAGGGGAAGTGCATTCATTATTGAACCCCTAT
TTACATATGGCAGACTATTCTGTCTGAACTGGTATGAAATAGATATGCGCTTa
>NODE_508_length_322_cov_1.872671
CCCAGGGATGACTCGCTCTCCTAATACTTAAAATTTCTTGTGTGTTCTTGTTAAGGATGT
GACTCGCTCTCCTAACGCCAGGGAATGCCTTGTATCTTTTGAGTAGTATGATGTTGACTG
AAGGAACTGTGGAAGTGAATTGTGTGTAAAAGAAAGTGTGTACAAAAGCATTTAGGAAGG
GAATTTTATAGAGTGAACATGGGAAGTTATTTTAGTAGAGAGTTTGCGAATGGTTTGACT
GGTCCTGTTAAGTACATGATTGAGAATCATGGTGTAGAGAACATTAAATTTGTTGAAGAA
TGGGTGAGACTGACTTTGGGAGATGGTCCACTAAGAGGATGGACCTTAGATAAACCAAGT
AGAACCAGGAAAATGAAAAATCTAGCACAATTAGCTCCATTAATTACAGTAGAAAGGGAT
TTTGTTTacaaaccttggagccggagagagctcaaaggtttgtaaa
>NODE_509_length_566_cov_7.685513
ATTACATTCAGAAATGGCATTTCTGCCACATAATACACCCCTATTGTTTCAGAATTATCT
GGCTTGGGGAGTAAAATCTACAATATTTGACGATGCTCCCGAGCTAAATCGCCTCTTGAA
ATTGAAATATGCTGCCGAAATACAAAATAAAAAGCCAGCCTTTGCTGCTGATATACTGGA
AGCTCCTTGGCTTTCTGCAGAATGCTATTATTATGCATATCCAGGTAGAAAGTTAATTAA
CCCAAAGCTTAAGCTAATTATGGTAGCAGAATGCTATCAACCAAACGCTTTCAGTCTGAC
AGCTGTCCAGAATTTCATTTGCTAATCATTTGTCTTTTGCCGGAGCATATGGTACATTTC
CCCGCTATCACAGCAACAACAAACAGATGAAAATCATTAACTAAAAACAATGTGCAATGT
GAAAAATCAGACACAGATTTATAAGGCTTTGTGTCAGAGAAAAAAGGGGGATTTATGGCC
TGGGAAATATAATGATAATTTTTGGTTTTAGCCACTTAGGATTTTAGGCAGATCACGTGA
CCCAAGTGTGCAGGGAATTCAGATTCACAAATATATTGTTTATATCTATATGCAAATGAG
ACAGAATGTTTATCCGTGTAAAATtaattacaattttctataggagcatatgcaaagagc
ttgttcttagcaatttttagcttctagcatattttgtgcctgttttttca
>NODE_510_length_718_cov_7.669917
AGGATTATATTTTGTTGGTAGTCTGTTTTTACTGCCATCTTCTGTCTGTCCTCTCTTCCA
TCCTTTAATCTCATTAGTTCTCTACTCCAACCCTGTATCCTTCTATCCATCTTACTAATA
TGCTTCCTTCTTCCCGCTTTCCCTGTTCCAGCGAATGTCAAACACAAACAACTATGTTTT
TTGATTCCTCAGTCCCATCCTTACCCTTCATTTTTATCTCACTACCTTTCAAACATCTCT
CATCACATCTCCTTTTCCTTCTCTCCACCTATCTTCCTGTCTCCTCTTCCCCCTCTTGCC
TCTCCACCTCAGCATCAATAGAGGGCCCATCTGTTCCCATACATCATGCACTTCATTTCA
GTTTATTAGCTGGGATAAATCATAAATATTTCATTATACATCACGGGCGGCTGTCGCCTG
CACACCGACAATTTATCACCGCTGCCCTCTCTGCCGGCTTGCCATGGCGGCTATAAGCTT
TCCAGTCTATTAAACAAGATTGATACAGTGTGTAAATTTAGATATTGGGAATTTCTTCAC
AGACCACTGCTCCGCACTGATAGGCCAGGGTAACAGGGGAGGAGAGAGAAGATGGAGGGA
GAGGCGGAGAGAACAGAAGGGGGAGTCGAGGCGCTTGGCTGGGTGTTAACACCACTATCA
GGGTAGTTACAGTTTCCCCTCTTCGCCTCCTCTTTTGGATGAGGGGTAAAAGGGGGGGAA
AAAGTGCAGGGATAATTTGGTTACAGCTATATAGTTCTCTCATCTTATGCAAATAGATAT
GGAGAAAAGAGCAGTTTACATGCATGTTGATAAGCTGTcagtgcgtcctgtgtgtgtatg
cacgagccgaaacagataaaaa
>NODE_511_length_463_cov_2.524838
TACCAGCTAATGTAGAAGGGAGCCAGACAGTGAGCCCATATGCAAGTCTAGGTCTCTCCA
ATGCTTTGATGCAGAACTCCCGCCTACGCAGTGCCTCCTACTCATCTCCTCTACAACGCA
ATGCCAACCTCTATACAACTGTCCTCTCACCCCCTGAAGTAGCAGCACCTCCTGCTCCCT
CTGTACTTTCTTCCCCGCGGTTCTCTTCTTCTATGCTTACCTCTCAACTGCGTAATGCTT
CGTTTGCTTCACCTTTTCAGCAACATCTCTCCCCTCCATCTTCTGCCACACCTGCTCCTC
CTCCCACCACACCTCAACAAGGAGGTATTAGAGGTAGCTCCTCATTTCTCTCTGGTGGAC
TACGGACTGCCCAGATCCAGGGATCTATGTTCAAGCTTCCAGGTGGCACTTTGGCAATGT
CCCGGGGCCCAGCTGAGCCTCCGGCAACCACTGATGGTGTTAGTggtggtgggaggctgt
caccttctgtgctctccaatgccctacagaacccgagtctacgtcaggccacctatcgac
tacctgatggctcactggtcaccagaactgaacctgctgagcagatctcaggttcttcac
ccttctc
>NODE_512_length_498_cov_10.602409
AGAGGAAGTCCACGACGAACCAGCTCTTCAGGTAATTCATCTTGATGACCTTGGGATCGA
GGATGATCTCGGAGCTCTCCTCGTTGACGATCCCCGTTCTGAAGTTCATGACCAGGTCAA
CCAAGAAGATGGTGTCCGAAGCCACGTTGAAGACCAGCCAGGTGGTGGTGGTCTGCTCTG
AGAAGAAGGTTATTCCCACAGGAATGATGATTAGATTCCCCATCATCATGATGAGCATTA
TCAAGTCCCAGTAGAACCTGCAGATTGACACACACAAATCAGGAAGGCAAGAAGAAAAAC
ATGCGAGTTAATGATAAAGAAAACAGTCAAGGAAAAGGGTACACTGTATTAGATCCTACC
ACTACTACTTTATCCATACTGAGTGTGTTAACACAAATACAGTGAACAGCTGAGGATGAC
AGGAAAGCTACTCATTTTGCATCTATTCCAGCATGAAAAGTATTTGAGAACGTGCAGTTT
GACCTGATTATCACTACACAGAGGATCACCAAACTTACTGCAAGTCATCCTGAGGGCAAA
GAGGAATGTCTGAAACTATTTacatgacacccaatagttgtcacaccatttcactaacaa
gcacaaatgtcaacttcatggtgacaaaggaggaaaagtaag
>NODE_515_length_601_cov_9.339435
GTACTTTCTGCTGATTTCACGTGGATGGCAGTTCACCTTTGTGTGATTTCACCCCCAAAA
AATCTTCCTTGCTTTTCAGTGGTTTGAATTAAACTTGTCGTCATGTTGCTTCAGTCGGTT
TCTGTGCCAGAGAACCTTGAGACATCCTTTATGTACAAAGATCTAAGACTGCTTATGTGC
CAAGACAGTCCGACAGCACACACACACGTAGGTACAAACAGTACTATTCTCTTTTTTCTC
CGTATCACACTCATCCACCCACTGATCCACACACAGAGACAGAGCAAGCAGTATTGATTT
TGCTGTCTCCAGGCTGTTGAGAGTGTGTATACTTGTGTGAGTGTGTGTGTATAAAAGGGA
TTAAGGCCTCGCTCAGCTAAGATACCATCAGCCATCAACCCTGCTAGTCCGCTTCGGGCT
TTCCCGGCTGCCGCATTGTCTATTCTGCTCCGCTATGTGAAAAATGTTGAATATCAACAA
TGGCTTTCAGTGGTGTATTGTTGAGTTTTTGTATGAACTAATCTTGCCTCAGTGAAAGAG
ACCTAGGGCTTGGACAAAACGTCTAGAGCCACAGCATTCCTAGCTGGCTCTCCCCTTGAA
CACTGAGCAGAAGGCTGGGGCTAAGGGAGGCAGAGTAGAGGGAAAGGCAGGCTGGAGGAG
AGGCAGGGAGAGGGAAGAGCTGAGGCCGGGGTAGGAGCTCCAAGGCTGTGGGTTAAGAGG
ATGACAAGCCAGGGGGAGatttggg
>NODE_516_length_159_cov_2.327044
CAGTATTGCTGTTTTCATGCTCTGAAACAGCTTTTCATGCCCTGAAAAGGCCTCTTTTGC
CACATAGTGGTTCACTGAATTATATCACACAAAGTCTCTTGAAACAACTTTTGCCTTCAC
ATTTATCATATTTGAACACATTGTTACGTCAAAACATGGTTGGAAACATTGTCTTTAAAA
AACTGCAGTATTGCTGTTTTCATGCTCTGAAACAGCTTTTCATGCGCTGAAGAGGCCTCT
TTTGCCACATAGTGTGTTCATTCAATTATATCACACATAGTCACTTGACACAACTTTTGA
CTT
>NODE_517_length_547_cov_8.292504
TAATATATTTTATATTTTCTTTATTTCGGTGCTAATAGAAAACCCAAATTAAATGTCCAC
CAGCGAGATAGAAATGCAAAGATCGATGATCCTGCCCCTACTGTCCAATCACCCCTATTT
AATTGACTGTATTTTCAGGGTAATTGAACTGCTTGTTGTAAATTGAGGATTTTATAGAAA
CGACATGAAAACTACATTTACTGACATTCATCGCATCTTTGACATTGATTATCTGATCAG
CGCCGTGTCATGCTAACCTCCAATTCTTCATTACACACTGTTTATGAGCTGTTACAGAAC
AACTTGCTTGTTCCAGAGTGATTGATTGCCTTATTAACGCGTGTTCTTGTAAGTGTGACC
GGACTGATTACGATGCATATGTTTAGAATAATGTTTCATTTAGCTGACTGCGAGTAATGC
AGGGTGACAGCTGCTGCGGGAGGACAAAAAACCTAAACTACAGGGAGCAAGCGGGGCCAA
AACGCATTTAAGGTGGAACTAGGAGACAGCGCAGAGCCCCTTGTATGGTCAAATGCAGCC
GCTCAGCGCCCAGATGAGGAAGCTGGCAGCTCCTCAGTGCGCCAGAACACGACATTATTC
CAACTACATGTAGTTATTGTGCTGCTGTAAATCGTTTAAAGGCTGGATTCCACATTTGCG
GTGCAACTGAcgcaccagctgttatccaaaa
>NODE_526_length_443_cov_10.227991
ACTCAAAGAAACACATGCTGCACTCCTACAAGCCTCCTTTCTAAGCAGCTCCGTGCAATA
CAGTGAATGAGCAAGGGGGTCGCGCACACCAGGCTTGCTGACAAGCCTTTTTTATGACAT
TCATCAAAGCCATCTGCCATTTTCTGCTCAATTAATTTGTTATGGGAAGTGGGATCAATT
AAGTGCGCACCGTAATGGCTTTATATCCTTGTTTCCCTTTTATAGCCCAATATTTTCTGT
GCTCCACTCTGGCATGAAAAGGCGAAATCGATATCCCCAGCTATTTTCCCCTCCTGTGGA
CTAATTTGTTTTTGCCACTCTCTTCCTGGCATGATAAACCGGCTGTAATGAGGGGTTAGG
GCGAGGGGACAGACTAAACATAAACCCACACTCAAGCCAACAAGCGAAGTGGGGTCGCTT
TTTTGCCAATGTGCTCGCTGAATCCAAGAGAACCTGATCTTAATCGAACGCAATCTCATT
TGGATGTCGGAGCAACGCTGTTACCCACACTTAACTAAACGCGGAGGAGTATCAAGAGGG
ATTGACCTTCGCCCTGTTATCATctgacacattggtcacccgcagag
>NODE_529_length_1851_cov_6.350081
AATGTTAGGGAACTTTATTTGATGCTTTGAAATGGTTATTAGGCAAGCTCTTCTATTACC
AAAACTTGAGTTAGTATGGTCATGAATTTAATGTTTATGTCTTATTTATATATGAATATT
ACGAGTAACATATACTAAATGCTTTGGTAACGGTTTCTAGGTGATACTTAATTTAATGTC
CTTAAACAACTAATATTGAAATGGTTAATATATATTCATGGTGATATTACATATATGTAC
AGTGAAGGGTCGTGTGGCGTAGTCCGGCAAAGAATAGTTTAGTTTAGAATCCTAGCTTTG
GGAGTTAGGGGTGGGGGTTAAAATCCCCCTTCTTTGAAGCAGTAGGAAGGATTTTAACCT
TCGGCGTCCGGTTTACAAGACCGGCGCTCTGGCGCTGAGCTACTATTGCATTGTCATTCA
AGGACTTTATTTTCGAGTCATCCTACTGTGGGGGTTAGAACAAGGAAGAGGAAGAAGTAG
AGGAATGATGCGATTTGGCCAATGATAATAAAAGGGTGTTCAACTGGTATGCCTCCGATT
CAGGTAAGGATTATAACGTCTGCAATTAGGAGTCAGAATAGGAATTGCGTGAAGGGGCGG
AATGTCAGGCTTCGTTGTTTGGATGTGTGAAGAATAGGTACTACTATAAGTACGAGGATA
GAGGCTAGGAGGGCTAAGACTCCGCCTAGTTTGTTGGGGATTGAACGTAGGATGGCGTAG
GCAAACAGGAAGTATCATTCTGGTTTGATGTGAGGGGGTGTAACTATGGGGTTGGCTGGG
GTGAAATTGTCTGGGTCTCCTAAAAGGTTGGGGGAGAATAAGGCCAGGGAGATAAGGGCA
ATAAGGAGTGCTGCAAAGCCTAGAAGATCTTTGTAGGAGAAGTAGGGGTGGAAAGAAATT
TTGTCTGCATCTGAGTTGAGGCCGGTTGGGTTGTTTGAGCCGGTTTCGTGTAGGAAAATT
AAGTGAACGAGGGTTATTGCTGCGATTACAAATGGGAATAGGAAGTGGAAGGCGAAGAAT
CGGGTAAGGGTAGCGTTGTCTACTGAGAAGCCCCCTCAGATTCACTGGACTAAGGAGTTT
CCGATGTAGGGGACGGCTGATAGGAGGTTGGTAATGACGGTGGCCCCTCAAAATGATATT
TGGCCTCATGGGAGGACGTATCCTACGAAAGCAGTCATTATCACCAAGAGGAGAAGAATG
ACTCCAATGTTTCATGTTTCTTTGTAGAGGTATGAGCCGTAGTAAAGGCCTCGTCCAATA
TGAAGATAAATGCAGATGAAGAAGAAGGATGCACCATTGGCATGTATATTTCGGATTAGT
CAACCGTAGTTTACATCACGGCAGATGTGGGCGACGGATGAGAAGGCTGTGGCAATATCT
GATGTGTAGTGTATGGCAAGGAAGAGGCCTGTGAGGAGTTGGGCAGCTAGACAGAGTCCC
AGGAGAGAGCCAAAGTTTCATCAGACGGAAATGTTAGCAGGGGCTGGAAGGTCTACTAGT
GCATCGTTTGCAATTTTAAGTAGGGGGTGGGTTTTTCGGAGATTGGCCATTAGGGTTCTT
GTAGTTGAATAACAACGGTGGTTTTTCAAGTCACTGGTCCTGGTTAGAGTCCTGGCAGGA
ATTTATGGCTTACGTTATGTTTATATTTTTGTTTGGGTTAATTTTAGGGCTGGCCGCTGT
TGCTTCAAACCCGTCCCCTTATTTCGCCGCGTTAGGTTTAGTCATGGTTGCTGGCATAGG
GTGTGGTGTTTTAGTGGGGCATGGTGGTTCCTTCTTATCTTTGGTTTTATTTTTGATTTA
TTTAGGTGGGATGTTAGTTGTGTTTGCGTATTCTGCAGCACTTGCTGCGGAGCCTTATCC
GGAGGGGTGGGGGAGTTGACCTGTTTTAGGGGTTATGTTAGTCTATGTCTTAGGGGTTGT
GTTAACTTCAGGTTTGTTCTGGGGAGGTTGATATGAGGGTTCTTGGGTCTCGGCTGATGA
GTTTGGAGAGTTCTc
>NODE_530_length_416_cov_11.968750
TGTTGTTGGCATATGCATGATGTAACACATACGGTTTTTGGGTTTTTTTTGAGATGCCAC
ACTCAGATATCTAAGACTCCTTTACTGTTTTCAATCTTCACTTGAACACAAATGACACCT
CACAAGTGTGTGTGTATGCGTACTTGCATGCGAGTCACTTTGTTTCTTGCTCTGTAACTC
TGTAACCTCTTGCGTTTCCTCTCCTTCCAACAGAAATTGCTCTAGCTCTCACTTATGTCA
GGGTTCAAATCTCTCCCTGCCCTCTGCTCAAAGCCTGCACATCAAGTCCGAACCTGTTTC
TCCTCCTAGAGATCGCACCAGCAGCACACCGGGGGGCTACGGTGGTGGGGTACCACCTCC
CCAGAACCCCTCGTCCCGCCAGGACTCGGGACGCTCCCCTGTTGATAGCCTGAGCAGTTG
TAGCAGCTCCCATGAGGGCAGCGACCGTGATGAGCACAGGAATGAGTTCCACTCACCTCT
GGGACTGGCCCGGCCCGCCCTGGACGAGCGCGAGAGCCCCTccatcaaacgggtgcgcct
gtcagaaggatgggcgacat
>NODE_531_length_770_cov_6.593506
TTTACTTCATCAATAATAAGTAGTGCAGATAATTCAAGCAGTCTGAGAGGGAAAATGCCT
GTCATCTTTCAGCGTCCAGAAATATTGTCACAGCGTCACTTAGTCTCAGAGTCACGGGCC
AAAAAAGTTTGTCAACCGCTGCTACACAAACCATTCTAATTATATAAGGTACATGGAGTT
CCTGTTCTTGATGATTCCTAACACTGTAACTCAGACAATTAACCATGTAGAACACCAGTG
TTTATTGTGTGCTGTAAATATTCAGTCCACTGTTGTACTAATGCAGACATAAGGGTGCTT
CACTATTGCTCCAACTGCAGGAGGCAAAAAGTCACCTCAGGTCGATGGCACTCAGCCTGT
AAACAGGGCTTCCCGTAAAATCAATGATCTTCAGTAGGAGCTATCAGTCTGTGGAACAGA
AATAGCCATGGCTGTGTTGCGTCTAAGACAGGGACGTACAGTGCTGTGTGTTTGCTTGAG
TGTGTGCGAGTAGAGGAGGCTGATCACTGGCATGTCTGGGAGTATTTCTCAAAGATAGCA
GAACTGAACCATGCAGCTTTGTCATGCATGCTGCTAGTTGATGCAAAGAGAAGACTACAG
CTTACAAGTGTCATAAATATACTTTTTTATGTGTGCTTTATGCATCAAACTAGTGCTAAA
GTGAATATATATAACTCTGAGCTAAAATAATCCTTGCTGATTACAATATGAGAAAACATA
AATACCCAGGAGGCAAGTTACTGATTGTTTTAGTTCCACAGCACTCAATTTTAGTAAGCA
TTTTGCACTAGCAATACTGGCCAGAGAAGACAAAATTGATTTGTTTGTAGTATCAATTGC
CTCCTTTGTTAatagccctgaaatagaaccttgaaaatgattttaccctttatgcaacac
catcaacttgtgtt
>NODE_532_length_368_cov_5.948370
TTACATTTAAGAAGTTATTTGTTAGAATGTAGCGTTAAATCCATACAAAGACTAGAATAA
CAGGATTAATATCTGAATTGAGTGCTGGATGGCTGCATGCCTACAGCTTTTTTAGAAGGG
TTTAACAGGGAGGCAGGGCTGTGAAAAAAGGGGTTTGAGTAAAACCTTGGATGAATAATA
GACTGCTTCCCAAGCAGCAGCACTCTTGGTGGTAGGAGGTTAATATTCTCACATGTCATT
AGGTCTGCTGGCTCGACTGATGGCTCATTGAATCAGGCAGCAAATGATTTCCTCATGCTG
CAGAGGACAGAGCACTTCAAAGGGAAGGGGCTGAGGTCAGGACAGCACTCCGCTTTGATT
AATGACCAGGGCTCAGCAGAGGTTGCCTGTAGGTAAGAATGTGACGGTGAATTGGATGTG
AAGGGGACCGACTTTTAAGCTAGATTTGACCCACCTCCAGAAAAACTTGCAGATACCATC
ACACAGGTTGGGTTGATGGGTTGTGACTGAAA
>NODE_533_length_252_cov_8.932540
CGCACTGAGCCTACTCCCGAGTCTCTACGACGTCAGGAAGTGGGACAAACCTGTGATTTT
TTGCTGTATCTCGGGACGGGAAGGTCGTAGAGACTCGGGACCGAGACCGGCGTCTTCAGC
ATAGCCAAATTAGGTGGGGCAGGTAGCATTTCCAGGTGTCTAGCACGTCTGGTTCCGGAG
ATATTGGCCAAAACGTTCTCCCATTCACTGACAATGGGACGTGCATATCGCAGCCAGTGT
GGAAGCGCTGATGCCAAGATAAGTTCCCGCAGAAGGCGCTTGAGAGCGCGTTTCAGACCG
CTCTGAGTTGATTGGTATAGGTTTGTAGTGACACTTTTTTGGGTCCCGTAGTATGGGCCA
ACCCTAGCCGTAAGGTCCGGAATTAGGGTTAGGGTT
>NODE_534_length_559_cov_8.207514
TTTCATCTATGTCCCAACAGATCGACAAAAAACTAAAATATAACTTCTGCTCTACACCAC
TGCTATATGATATTGTGAAATAAAATATTGACTTCATAAACACAACAGTAGTAAAAATAA
ACCTGTACCAGACTGTGTTATGCCTTGCTGCAAGCATCTACGCTTTAAAAAAGTAAGGTT
GAGTGTGCAAGAAATGTGAAATTCACAGAGAAAAAAAAAGTATTCCCAGCATGTTGCAGA
ATACCAATATCCTTAAGCAGGCGGGGTTTTTGATGTATAGACTCCTGCCAGTGAATTGTA
CAGATGAGACACTTAAGGCAAGACAATAGTGTTATAGATTGTGGCAAGAGTTAAATCAAT
AGACCTTCTGAGGAGTAACAAGACACCCAGTAGCAAGTGCTACTGCTTCACACACATAGG
AGGGGCTGGGAAACAAATGAGGACTGGCAGACAGGGGCTAAGACCTCAGTGTCACTGACT
AGCCATTAGATGTTAGTGTGTATGCAGCTGTGTGTCTGCGTGTGTGCATCCTTGGTCTAC
TCTGAACATGTGTTATGGATGTGTGTAAGTGTATGTGTGAATGTGTTTGTAAGGCATAAG
CAAGAGCAGCTACCTGTGTTTTGGTTGTACTTTTATCTCTGCTTCTTGGCCCTGTAATCT
CCCACTGGGCATCAAAGCAGAGCCCCATCACTAGCTCTACCac
>NODE_535_length_824_cov_7.682039
GACACGTCTTTCTTATGTGGTGATGGACTGCAAGTGTATTTTGATTTAGAACTTTTATTC
CAGGTTTCTTTTAATCAACGGATCATAACAAGACTTTGTCCTATATACTTTGACTTTTAA
GCATTTTTATATTATTTCATACAATTTATTTAAGAAAAGAAACAGCATAATACAGTAACT
GATAGCATGAATGTTGCTATCTGTGGGTGTACGTTCTTGGTGGCCTTGCCTGTGTGCTGC
ATTTCTGCCTGTTTACCCGTTAGAGGGGTTAGTTCCCTGATCCGTGAGAACTCTGTAAGT
GTCTGCCTGGTTGATTAACTCCACATCGCAGCACAACGTCTTACCCCTCACTGCATAAAT
GGGCTTTAATTGAGGGAGCTGGCTCCTTAGCAGGGAACCTCTTTCACTCTGTGTCGATTA
AAACGTCATTTTACAGCCAAAAAAGAAACACGTTCCCAATCACTGCCCTTGAATTATTGT
TCTGTAGCTCGAGGCTTGTATTTTAAAGTCACTGAATAATTGCAATCAGATTATTCTAAT
CAAGTGCTGGAACAGTAATTACAGGTTGCAGTCATTTAAGCTGCCCTGGAAGTCCCATAC
ACACTGCTGGTGCGCATATTAAAAGTTTATGTCGCAGGAGATAAATTTAATGAAGAGGAT
TGTAATCTTTCAGCTACTTTTAGATAGGTTTCACTCGTGTTTGAGGACCTCAGTCTCAGC
ATTCGGAATAGCTACGCCAGAGCCATTTATGGTAGATATTTTTCGTACCCTGCGCCATTC
TCCTCCGGCCCCCTCAGTCCTCTCAGTCAACCAAGCCCAGGCAATGGTACCAAACAGTTC
TCCCAATAGGACTAGACGCGTTTCCTCCTACTCATCtacccccactgataacctcatctg
tgcccaggtctggatttcatgtaaaagcaaacgttaggtgacttagtgctgtgccaagct
gtcagaga
>NODE_536_length_381_cov_10.496063
CTCCCTCTCCTTCTCCTTCCATCATCCCCCCCTTTTGACGTTATGTCCAAAAGGCTGTTA
TTATCTGGTATTAATAGATGCAGCCCCCAGGAAGACAAAATCAGCTATTGATAATTGCAA
GGAGTATACGGCAGCTACTGTATCGATCGGCGTGTCCTCCACTCCCCCTGGTACCGAGAG
ATAAGGAGACACACTCTTTAGAGCAATATAATTTCTTTTGACCTATCTGCTTGCTACAGA
CTTATGATGAATAGCCACAGTGGCTGAAGTCCTTTATCACCAAAGTTACCCCCTTGATAT
AATATTGATTCTTTATAACTAGCTCGCCACACAAAAATCAAACTGTCCACTTGGCCATCA
TCATCATCAATATCATCACAAAGGCGGGAGGAATGAAGATCCCTTGCGCCTCTAAAGGCG
AGACTGCACAATCTCCTCTGTAGGCCTAATCTTTATTTTGCTGATGATGAAAGGAAAGGG
GAAACGAGGCGAGGTGCCATTTAAGACGAGGTGCCATTtaatccg
>NODE_537_length_222_cov_4.409910
AGATATTGGCCAAAACGTTCTCCCATTCACTGACAATGGGCAGTGCATAACGCAGCCAGG
GTTAGGGTTAGGGTTTCGGCCTGGGTTTGGGAAAACGGTTAGTGCTAGAGACATGAAACT
TGTGTCTACCCCCCCATTTGCTGCTGCCGCGATCGCACTGAGCCTACTCCCGAGTCTCTA
CGACGTCAGGAAGTGGGACAAACCTGTGATTTTTTGCTGTAACTCGGGACGGGAAGGTCG
TAGAGACTCGGGACTGAGACCGGCGTCTTCAGCATAGCCAAATTAGGTGGGGCAGGTGGC
ATTTCCAGGTGTCTAGCACGTCTGGTTCCGGAGATATTGGCCAAAACGTTCTCCCATTCA
CTGACA
>NODE_541_length_512_cov_3.929688
TTTCCACAGCCAACTCGTCTCAGGGGTTTTTTCCAAATCACATGAAATTTGGTAAGTTGA
TAGAAGAGGCATTGGTGAGCAAAAGTTCTTAAAATCCTCTGCAAAAGTCTGAGGGCGTGG
CCGTGACGGCGCCACAAAGTTGGACATTTGCCATGAAACAGGCAGTGAGTGTAAATAGCC
TGAACGTGGTCCGATTGGCCTGAAACTTTACACGTTGCATCACAGTCCGGTCCTCATCAC
AACCACATGATAATGATACCTCTCAGGAATAGCGCCACCAGCTGGAAACAGGAAGTAGCA
TGTAATTGCTCCGATCGGCCTCAAACTTTACACGTTGCATCACAGTCTGGTCCTCATTGC
AACCACATGATGATAATACCTCTCAGGAATAGCGCCACCAGCTGGAAACAGGAAGTAGCA
TGTACATGCTCCGATCGGCTCCAAACTTTGCGTGCACATCATACACGGCAAAATAATTGA
TATTTGAAGGTAAATACACACATCAGTGACTAAATGGCTCAATAGCGCCACCTGTCACAT
ATGGAAAAATGGGCCCTGGCGTCAATTTTCACCTGCACCTCCAAAATTCAATGCACATAT
GCGGCGTGCCTAGATACACCTCACAACCACATATAAGTATGCCAAAAATACAAGTg
>NODE_542_length_145_cov_1.586207
CCCTAATTCCGGAGCTTACGGTGAGGGCTGGCCCATACAACGGGACCCAAAAAAGTGTCC
CTACAAACCTATACCAATCAACTCAGAGCGGTCTGAAACGCGCTCTCAAAGGCCTCCTAC
GGGAACTTATCTCGCGTTATGCACATCCCATTGTCAGTGAATGGGAGAACGTTTTGGCCA
ATATCTCCGGAACCAGACGTGCTAGACACCTGAAAATGCCACCCGCCCCACCTAATTTGG
CTATGCCGAAGACGCCGGTCTCAGTCCCGAGTCTCTACGACCTTCCCGt
>NODE_543_length_154_cov_8.292208
ATACCAATCAACTCAGAGCGGTCTGAAACGCGCTCTCAAAGGCCTCCTACGGGAACTTAT
CTCGCGTTATGCACGTCCCATTGTCAGTGAATGGGAGAACGTTTTGGCCAATATCTCCGG
AACCAGACGTGCTAGACACCTGAAAATGCCACCCGCCCCACCTAATTTGGCTATGCCGAA
GACGCCGGTCTCAGTCCCGAGTCTCTACGACCTTCCCGTCCCGAGATACAGCAAAAAATC
ACAGGTTACTCCCACTTCCTGACGTCGTAGAGACTCGGGAGTCAGCCCAGTGCGATCg
>NODE_545_length_523_cov_5.409178
ATGTTAGTAAAACTTTGCTTTTCTACATTTTTTCCTGAGGAACAGCTTAGAGAAATACCA
CAGCTTTTACTGTGTAAGAGAAAACAGCTGAGCTATTTCAGATATATCCCTGACACAGAT
ATAAGTAAAAAAACAAAAAAAGACAACAACAAGAAAATGTCAATAACCCTGTTCCTTCAT
TTCACTGTAAATCACCTGCCAATAAAAGACTCCAACCACCTTGTTTGATCTACCATGCAC
TAAACAGTAATTTTATGGCCTTCTTTGCTTCTCTCACTGAACTTTTCGGTTCAACTCCTC
ACCACCCACTAGCCCTTACCCAGGGTGCCTGTGCAGAGGCAGTTGTGAGTCCGGGGAGGT
GGCTTAGTTTGGTGGCTGTCCAGAATCTGTTGCACTAGCTGCTCCACTGAGAAGCCAGAG
CTGCTGTTCCCATTGCTGCAAGTCCACTTGATGCCATGAACTGCCGGGAGAGAGGAGGAG
ACAGAGATGTCAGCCAGCCCAACAGACCACCAGCCACGCCAACCCCCCCGCCCCACCCAC
TGCCCTCTCTGTCTGCCTGCcagcatgccttatgctgctcactgaacaactctctacaaa
agtgctaaaacagagaaattaagatttctgtttttccctgaagggaaacaaacaatccat
ggatccc
>NODE_546_length_2103_cov_8.501189
TGGCTGAACGCCACTTGTCCCTCTAAGAAGTTGGACGCCGACCGCACGGGGCCGCGTAAC
TAGTTAGCATGCCGGAGTCTCGTTCGTTATCGGAATTAACCAGACAAATCGCTCCACCAA
CTAAGAACGGCCATGCACCACCACCCACAGAATCGAGAAAGAGCTATCAATCTGTCAATC
CTTTCCGTGTCCGGGCCGGGTGAGGTTTCCCGTGTTGAGTCAAATTAAGCCGCAGGCTCC
ACTCCTGGTGGTGCCCTTCCGTCAATTCCTTTAAGTTTCAGCTTTGCAACCATACTCCCC
CCGGAACCCAAAGACTTTGGTTTCCCGGACGCTGCCCGGCGGGTCATGGGAATAACGCCG
CCGGATCGCTAGTTGGCATCGTTTATGGTCGGAACTACGACGGTATCTGATCGTCTTCGA
ACCTCCGACTTTCGTTCTTGATTAATGAAAACATTCTTGGCAAATGCTTTCGCTTTCGTC
CGTCTTGCGCCGGTCCAAGAATTTCACCTCTAGCGGCACAATACGAATGCCCCCGGCCGT
CCCTCTTAATCATGGCCCCAGTTCAGAGAGAAAACCCACAAAATAGAACCGGAGTCCTAT
TCCATTATTCCTAGCTGCGGTATTCAGGCGACCGGGCCTGCTTTGAACACTCTAATTTTT
TCAAAGTAAACGCTTCGGACCCCGCGGGACACTCAGCTAAGAGCATCGAGGGGGCGCCGA
GAGGCAGGGGCTGGGACAGACGGTAGCTCGCCTCGCGGCGGACCGTCAGCTCGATCCCGA
GATCCAACTACGAGCTTTTTAACTGCAGCAACTTTAAGATACGCTATTGGAGCTGGAATT
ACCGCGGCTGCTGGCACCAGACTTGCCCTCCAATTGATCCTCGTTAAAGGATTTAAAGTG
TACTCATTCCAATTACAGGGCCTCGAAAGAGTCCTGTATTGTTATTTTTCGTCACTACCT
CCCCGAGTCGGGAGTGGGTAATTTGCGCGCCTGCTGCCTTCCTTGGATGTGGTAGCCGTT
TCTCAGGCTCCCTCTCCGGAATCGAACCCTGATTCCCCGTTACCCGTGGTCACCATGGTA
GGCACAGAAAGTACCATCGAAAGTTGATAGGGCAGACATTCGAATGAGACGTCGCCGCCA
CGGGGGGCCAGCGATCGGCTCGAGGTTATCTAGAGTCACCAAAGCGGCCGGGGCGCCCCG
AGGGGCCACCCCGCATGGGTTTTGGGTCTGATAAATGCACGCATCCCCGGAGGTCAGCGC
TCGTTTGCATGTATTAGCTCTAGAATTGCCACAGTTATCCAAGTAACGGTAGAGCGATCA
AAGGAACCATAACTGATTTAATGAGCCATTCGCAGTTTCACTGTACCGGCCGTGTGTACT
TAGACTTGCATGGCTTAATCTTTGAGACAAGCATATGCTACTGGCAGGATCAACCAGGTA
GCCCAGAAGCGTGCGTGCGGCAGCGGGAGGGAGAGAAGGGAGGAGAGCCAGCCAGGAAAG
GCAGGCAAACCCCCGAAACCCCCCCCCGACCCGACGTGCCGCGACGCGAGCGTGGACTGC
GCGGCACCCGGTCGGGACCGGGTGCGAAGCGTGGCAGAGAATGACGGGCGTGGGGCCCTG
TGCTTTTTGGCTGGAGAAATGGACGTGTTGTCCGGAGAGACATCCGGCGCCTGAGCGGGA
CGCGGTCCCCGCCACCTCCTCAGGGGGGGCGGTCGGGGCCGACGAACCCGGCGACGGGCT
CCGTGGTCGGGCAAACTGGGGCAGACGGGGCGTCTCGGTCTCGCCTCTGAGGAAGAAGGG
CCGACGACCGGAGGAGCCTCCCCGCTCCGGTACTCTGAGTCGGGCCACAGAAGAAATTGC
GGGCCTGCCAGGTGTGGAGGAACCAGCCGCTTGGAGCGCCCGGCGCTGGGGCCGGGGCCG
GCGGGGGCCCTCCGACGGCATGCCACGAATGCCAGTCGGTCGGTGGGTCGGTCAGCGGGC
GCGAGATCCAAAGCCGTGTGAGCTCGGAACCGTTCCCTGTAATCCTGCTGGAAAAGTCCT
GGCGTGACCGCGGCGTGAGTTCCAGAAGATGGGAGAGAGAGAGGGAGAAAGGCTGAAGGC
TACAGAGAGAGAGAGAGAGAGAGAGAGAGAGAGAGACAGACAGAGAGAGAGAGAGAGAAA
GAGAGAGAGAAGCCTAGCCTCCTGACGGTCAAAAAACTCAGAGAGAAATGGTGCATTTGT
GCCCCTGGTACCCGTgaagggaaaatc
>NODE_549_length_595_cov_8.779832
TGGTATGGATCTTTGTGTTACTCATGCTGTACATACAGTATAACGGAAATAATGGGAGAC
AGTAAATGAATGATACAATGCAACATTAAACATGTCCAGAATAACGCACTTTAAATGACA
GCTAAGAAAAAAAATCTATGAATTTATCATTAAAAGTTAATTGAGAGGGGAGCTTAAAAA
GGTCAAACAAGTCGCTCCATTCGAGGAGGGCATAAGGGGGTTAGCTTTTAACTTAGCATT
TTTATTGACTCTGGCAAAACAAAATGAGCGGGCTCTGTAGGATTGTGCACTCTGCATTGG
CCATTCAGGCCTTCAGAGCCCCATTGTAGTACTTTGAAGAGAATGAAAGGAAACCCCACT
GGTGGAAATGCAGTGGAACAGCCCCACAACAGGCCACAACTGTTCCCTTATGCATGAAAG
GCAGGGACATAAAAGACAAGATGGACTTCTGAGGTAGGGCCAAAAACAAAGGCAACAAAA
GTGCTGATCACGAGGGGATGACACGACTCGTCTCGGCAGAAGGAGCAGGGAGAAAAGGGG
CAGGGGACAATAGCACTCCCAGCCAAATGACATGTTGGAGAATTGAAAAATCCACACAAG
AAGTGTCTTCTCAATTCACTAAACCCACAAGAGCTGGGTGACTGTCGGCTGGACCTTGGT
CAAACTAAGAGGGGGTGGGCTAAAACAGCCCACAGCTTTTCTCTCTCTAACTTTCTTTCC
CAAATCTTTCCCCGTTttg
>NODE_550_length_656_cov_10.422256
TGGTTTGTACAGTTCAATTTACATGCTGGTTTAACTTTGGCACTCACCTTGCTGCTCCTC
AAAAGCTGCCCACAACAGGTGGATGGCCGGCTTCTTGGGCAGGTGGATGGTGCAAGCCTT
CTTGTAGACATGTCTCACACCATCAGTGCTGTAGCCCTCTAGATATTTTGCATACTTCAG
AGTGAAAAAGAGAAAGCAAGTTGGAAGAGATGCAGGAGAGGACAGAGACAAAGAACAGAG
GAGAAAGAGAAAGGCAAAAGAGACAACACATTTTAAACTAAAATTTCCAGTTGGCAGAAA
CAGTGAATTTCTTCATTGACAAGATCGTTTTTAGAAATTTTCTGTGTAAACCCATCAGCA
CCTTCATGGAACCAATTAGATAAGTTTCTGTAAGGTAGTGGGAGACGAAGAAGATGCAAC
GTAGTAGTTGGCAAATGCTGCAGTCAAATCTTGTGTGGCAAGCTGGCCATCCCCTAATAC
AACAGATACAGTCACATATCAACGTTACACGCAAAGAGAGTGCAGGACGATTTACTGTGT
CGATGTGATATCATCGTTGATGGGGGAAGTGCAGGGAGGTAGCAGGAGTGAGAGAGAGGA
TTAAGGTGGCGTTACCTTGATCCAAAACTCCTCGTAGAGTGCACAGGCGATGAGGCAACG
TTCAAAGAGAACAACCACGCGCTCCGGAGTCCCGTTTTCAATTTCAAAGTCCAGGTACTC
CTTCCAGTTGCTGAGCTGCGACTTCTCTAAGGCTTTGACATGGAAGTATGGTcgctttat
ctgtaaaaaatacataaata
>NODE_551_length_575_cov_6.713044
AAAGATGAACATTTTCTCTCAAGTAACATAACTGGGCTTTTGTCCCCTCACTAAAAGTAC
ACTGACGGCAACACAATGAAACAGAAAAGAGGCATCGGGAGAGAAAGAGACATCTTAAGT
GGAGCAATGGCCCAAACAATTAAGAGCAAGGTACATGGAAAAAAAATTGAAAGCTCCTCT
TTTTCCCCCCTCACTTTGCATTGTCGATTTGAAATCCCTCTCTTTCTCTTCTTGGAGGGC
TGCCTGTAATGGAGCTAATCTGCCGTCGTTTGTCCGAGCCACAGGAGTTTTGTCAATAAC
AATCAGCGTTTGGAAAGTGTAATTAAGGCCGAGGCTTTTCATTAGGAAGAAGGGAGGGGG
CCGTCTCCAGGGACGGGCATGCCAATTAGAAACTCAGGCACGCGTCGCCGGGTAATTTCA
GGGAAAGGAGGGGAAAAAAACCCAGGACTTCTTTAGATTGGAGAGGGACCCTGCTGCTCT
TTCAGAGGAGAGGAGGAGAGGCTTAATGGCATAATAATCAGACAGGGGTCCCAGGCAGAG
AAGGCAGGAGGACGGAGGGACTTTTTGGGGGAGGTGAAAGCCTTCCGAAATGATAAAAGA
AACACATGCAGGATTGCTAGAGGAAAATGGAGGCAGTAAATAGCGGGATGTAGAGCCCTT
GAAAGAATGAGAGGGTGCCGTTGATGAGAACTGATtaattaaaggaataacgaggcagt
>NODE_552_length_290_cov_1.693103
CACTATTAAATGCAATGCAATCCAGCACACCACAACTGCCACACATGCAGAAACATACAG
GGCCCAATTTACTGCAGACAGAATGAGTACTACCACTTTGATTCTTCAACTAAATGATGT
CGATAATATTGGTATATATTTACTTAAATAGGAATGTGGAACTTCAGCCTTTTATGGAGT
ATTTTTACAGTATGGGATTGCTACTTTTAATTGAATAAACAATCTGACTTCTTGTACCAC
CACTGATGGGTTAAATAAAGCATAAAAACATGCAGAATCCGTTACCGCAGCATGGGTAAC
TACAGAACAAGGTCACAGTGGTTTCAGTCCCACACTGACACACGAATAACAAAGTGGACC
TACTCTCCATCTCAGAATCAGAATCAGATTTATTGTCATTACACAGTGACTTCTCTCCTG
ATATACAAACAACa
>NODE_553_length_562_cov_12.620996
GAATATAAATTGAAAGCCTCAAGCCCTCTCCCTGAAGCTAAACTGTAAATAATAACTCTA
AACTTTTTTCTAATCTTTGGTAATTGAAGCAAATGGGTTTTGCGGAGAGAGATTTGTCGC
AGGGAAACGTACATACATTTTTTTTATTTACGAGGAGGCGAGGGCTGAGCAGTGTAATGA
GTGAAAATGCATGCTTAATTTAAATGGCGAGTGTGTCTGTTAGGGAATGCATTAGAGTCT
GCAGAAGAAGCGTAAGACATATTAATTGACAGACAGGAACCGCTGTCTCCGAGGTTGATA
CAAGTAATTTATTACTTCAGAAACGAATGCCACCGCCAGAATGTGCTTCATTAATTTCAA
ATTTAGTTTTAATTTCAAGCTGTTGCCCCTTGAGAAGAATAAGGTGGCAAGTTCTGTTTG
AAGAGACATTTTTCCCCTCTCCCTCACTTCATCTTTCTCTTTCCATCCTCCATCTCTCTC
TCTCTGGCTGTCTCTGATTTTCTGCAGTACAGAACAAAGACCTGGGGGTGGAGAGGGAAA
GGGAGGGTGTGGTGACTTGATTCCAATTTGAAAATTTGTCAGTGTAAAAGTGGGAAGTTA
GAACAGAATTACTGTTTATGATAGTAAATACTTTGTGAATTTCATTGGatgattgctctg
tctccgctggagaaaaaacaaataacagtacttttagtttcgatca
>NODE_554_length_398_cov_14.183417
TCGGAGTCTTTTACAGTGTTATACTCCAAACCATTCCAGTACCACCCGGTGCATGCTGTT
GTACTCCTGATGCACTCAATGCATGGAGAATAATAATCTGTCTCAAGTCTGTGTTGACCT
GTGTCTTTGGAGACAAAAACAAGAAAGCAACAGGTGTAGTATTACCAGTGAGGAACACCA
AAACATTTTGTCATGGATTTAGTGCTGCAGTGTACTCAGAACGTTCTCTGTTTTTCAACT
GAAGGTTATGAAAAGCCTTGGAGCCTTAACAGCATGTCTGGCATGAGCGGGGATGCCTCT
GGAGTGTCCTCAGTGTCCGCCCTGCCCTGCAGCCCACCCTGTCTAATGCAGCACTCACAT
TCTCCCATCCCATCCATTATGTAGCATGGTTGAGTAGCAGACACAATGCCATTGGAAGGC
CAGTCCACACTCCTCCTTCTTATCTTTCCTGTCAGATTTTGCTTTGACACTTGCCTTCGC
TCCTGCATTTTTTTTTCTTCATTTTTATTTCTTTACTTTTCTGGAAAACTGTATCTTatc
tg
>NODE_555_length_153_cov_9.745098
TGCCTTCATATTTATCATATTTGAACACATTGTGAGGTCAAAACATGTTTGTAAACATTT
TCTGTGACAATCTGCAGGAGTGCTGTTTTTATGCTCTTAAACAGCGTTTCAGGCGCTGAA
ATGGCCGTTTTGGCCAAACGGTGTCTCTACTCACTTTCTTGAAACAATGTCACTTGAAAC
AGCTTTTGCCTTCATATTTATCATATTTGAACACATTGTGAGGTCAAAACATGTTTGTAA
ACATTTTCTGTGACAATCTGCAGGAGTGCTGTTTTTATGCTCTTAAACAGCGTTTCA
>NODE_557_length_470_cov_14.587234
AGAGCAAAAAAGAACGATACCATGGAAGGAAAAGGAGCAAGGAAGACGAGAAAAAGTATA
TGAAAAAAAGAGGAGGGAAATGGTGTAAAAATAAGAAAGGGGGGGAAATTTTTCAATTAT
AAAACCAAGCTAATTTGGTATGACCAGCGACTGTCATGCATGGTGACGGAGCTCCATTAT
GCAGTCATTTGAGCTCTTTCAAATTAGTTATGTTAATGTCCTGCGTGTGAATGTAACACT
TGGATGGGACAAGATTTCAGCAATTAATTTCTACAGTCAGCGGAGAGACAAGCAAATTTA
TTTTCCCCCTCTCAGGGAATTGGTGGTGGAGGGAGTGAGGAGGGGAGAGAGCATTCTGGA
GCAGGGAACAAGCTAAACACAAGACCTAAATAAAGCCTGAACAATGGGAGCCAATGCCTC
CTCATTCATTCAATTGACAATGTTTTGCAGCTTAAACCTGTTTTATTAATTATGTTTGAC
ATTTCCTTAATTAGTTTCATTTACACCAAATCAATCCCTGCTGCTGTACAGCGTCATTTA
TCATTTTAAAAAAtttgcatagccagtgctgactttttctacttaattatacattaaaag
tgtcagccgcgctt
>NODE_562_length_326_cov_1.782209
GTTTCAAAGTTCATTTCCATCACTGAGTGGAATGTGTCTTTTTCATGGACATGTTCGTTT
CATCCCACTAGGGGTCTCTCTTTCTCTTCTTGTAACTTTCTTGACTGGAGCAAACTGGAT
GCTACCTCACATCATCTACAGGAGCTGTGGTTGCCATGGAAATAATTAGCTGTGAGATCT
GCACATCCTTTCCCCCACTCTAATTAGCTTTCTCAATTGCTTAATGATACATAGACCTGT
GAAAGCCTTTCTTTCTTCCCCTCAACAAAAGCATTGATTTTCCCTCTCTTCCCCTCTCAT
TTCTACTGTTAACCCATTAGTGCCTCTTTCATGGGAACTTGAGCTGGGACTATTACACAT
GAAAGCACTACAGCTGCCTCAGGTTCTTCACTGTTCATgttaaaatccaaaaaggcctct
atactagtgtgtcaacattatagccaatctactgcggggaccaaagtaac
>NODE_563_length_644_cov_13.454969
AAGATCTCTGTTTGAGCACAGAGATGGTCTTGATGAAACACTACACTAAGAACTTAGCAG
GAAATGATGTCTTTTCGGACTGTTGCCTCTTTGCAAATTTAAACAAAAAGCAGATTCATT
CCAGAAATTGCGAAATAAACACAATACTGACACAAGGATACCACAGAAATTGTAATCTTG
TAATTCAATGTATTCACATTACAACATCCACATGGTTCAGTTTGTGACAACGTCTAATGA
TCTTCAAATATATTCACTGTATGATACATAATACCAATATAGGCACTTCCAGTAAGTCTG
GCAATATTGAAGCTACAGTATAGTGTCTAAATTACAAAATGGTAAAAATAAATAATGTAT
ATCTAAAAGAGTTTTTGTAGTTTTAAAATTTCTTTACTGTACAGCATATATGTATATTGT
ACAAAATGGAGCATCGACCTGCAAGGAAATCAATTATTTTACGTTCACAAATACTGTGTA
TTTGGACATATTCTTCCTTAGTACATGTGGTAAGTGCAAGGTACTAGTGAGAAGAAAGCA
ATTCATTATTTAATCATGTGTCAACTATATAAAAATACTCATCTCATTTTGTTTACATAA
TTGTAAAGCTTGTTTGGTTCCCATGGTTACAATTATTGTACACGTGTGAATAAGCATGAC
AGTCAAATAAAACAAATTAAGACATAAAAAATACAAAACCGATATACTGTATCAGCTCGA
ATGCAAGTACCGACTTGCAACAGATGTAGCTGTGGGGCAAAATTCACACACTGTCCACTC
TAGAAAAc
>NODE_564_length_479_cov_6.943633
CACTGTGCAAATGGACTCGGCGAGCCCAAAACAGCGGCACATTTAAGAAGCATAGTGGGA
AAAATTCCACCAATCTGTTTTGCATTCGCAGCACCAACACTTAGACCAAAGGTTTTCACA
GCTTTTGTTGGTTTTGTATTTTTTTCTCTCTCCTTTGGAAGCAGAAGTCCTTTGATTCTC
AAGTCTCTCTGTAAAAACATTAAAAAAGATAATCCATTGGATCTAATTGACACAAAGCCC
TCCTTCCCCCCTCCTCCCTTGCCTCTATCCTCCGCCTATGGCCCTCATTTCTTCTGAGAA
AGGCCAAGTGTTTTTGTCCTGTAAATACCACGGAGCAGAGACAAAAAAGACGTCTTTAAA
ATGCAGTCTACAATCCATTACACATATTCCCCCTGCATATCCATTCAGTAATTATTCATT
AGAAAACATTTAACGTCACAGTGAATTTCACACTAGGCAGTCGAAACACAATAGAGGAGA
TTTGGCCTATTTTGGGGTGAGGAGTTGGGGAGGGGTTAGCTGTACAGAGGAAGGGTGAAG
GCGAAGGAGGGGGGAGGAGGGGAGCAGTATTTGTCTGATCTGAGAACCTCTGAAACGGGG
CCGTCTTGAGACAACGGGGACAg
>NODE_565_length_643_cov_17.135303
TAACAGCATTTCTTGAAACGATAAAACATAACTTGTAAGAAAATGCACAGGTCCGTGAGA
AATCTAATGCAAAGTAATACTTGTATAGGCATCATTATAATAGTTAATGGTAGTGAGACT
ACCACGGTCTAAGCAGGGGCTTATGCATAGAATGCTATCTGTTAATCAGAATGGTCTAGG
AAAGGACAAATTGTTTAATAATTTAAGGAATACGGAGAGATAAGAAAAGGCTCATATAAG
GTAGAGACAGTGTTAAATCTTGGAAAAGGTGGCATGAAGGGTTACGTAGTTTAGAACTGA
AGTGTGCGGGATGGGGACACTTGTCATTGAGAAGAAAAGTAACAACAACAAACATCATGC
AATTAACATTCGTCACAAGTGACAGCGCAGCTTTTAAAGGCTAAATTGAAAAACCATTGA
ACTGTTAAATTAAAAGTGACAACACAACAGTCAGGTAGGACAGCACACGGGACAGAAGGA
GAGATCGAAGGAGAGAGAAAAGCAACAGTAAGAGAGACATAAATATGAAATGATTGTTAG
CTTTAAACCTTATCATCTGGATTCGAATCCTCAACTATAAAACAGCAACTCTTAACACAT
TTATAGAAATACTGGAAAAATATTAGCACTAATTAACCTTTGTATCCAAGTGCATTGAAA
AGAATACTACCGTTACCTCTGTGTCCATTAAAAAAACATAAGAAGAGGAAGAGAAGAGAA
TGACAACAGGGGGACATCAGGGTAGGTGAAATACTATAACAACATGGGGGATATTGTTAT
ATTATTc
>NODE_566_length_530_cov_7.783019
TACATGAGGCAGCAGATAGTTTGGTGTCCCTAAAACATCTCGCAGGGAGAAAACTGCCAG
TGTGGGTTAAAAGCGCCGTCCTCGGGGAGCTGTGTTTGCGCTCAAGAACAATTTATTGCC
GATGGACATATGGCCAATATTTTGCCACACGTCATAGCAAGGGGAAAACAAACACAATGC
AATGTTAGCGAGTCAGCAAGAGCAGAGCCACTTGGCCAGCTATGCAAACGCTCTTGGACA
ATATGAGAAGAGGAGCACTTGCTTTCTGGGTATATAAACCACATCAGGCTTATCTCTGCA
CGCACTCCTGACTCCCATTTGGAGATATTTCATTAACTCTGCGCGCTGTCTTAACGCTGG
CAACACATTCAGCCCCCCTCCAAGTCTAGGTAAGCGCACTGGATGCTCCAGGCACTTTGC
ATACAGCATTTTATTCATTCGTTTGTTTATTTGTTGGTTTTTTTACAGCTTACATTGTGT
ATTTTCTGCCTGTTTTGTGCGCATGGACGCGCATCTGAGTCCTTCAGTGTAGAATAACCC
TATTTTGACTCCTTTTTTAATTCAGTTTTGAAAGAAAGTGTACTTATTCAGATTGCAGGC
CTGTGTGGGTTTCACCTAGTGATCGTTCCACTCTCACATGGCCAGTCTGCGCTGGCTTGA
ACACTGTTAtgatg
>NODE_567_length_370_cov_6.627027
GATCTTTGGGTGGATTCAGAGGGGTGGGGCCCTCTTTTTCTTTCTGCGGTGGTTTTCAGC
CGCCAAGCTCACCCGCTTTTGGCCGGTCAATTGTGACACTGTGTGTGTCAGTGAGCAGGG
GGTCTCCTGGTAGTTGTGCGTGTGTGTGATAGTGTGTGTCCGCTTCACACATTGACTGTG
AAGCTGCAGCAGTATAACAGCGGCTGCTGCTCCGGGGTCCCGGCGGTATTGGCCTAGCCC
GCAGTCTCTCTTGGCTAACTCATGTTTCATTCTTTGGCAATTTGCCCTAATGAAGTCCCG
CAGGAGCCCCTCAGACCTCTGTTCTCTTTCCATATTTAATCATGTTATTTTAATCTGGGG
GATGAGCTAACGCCTCTTTCTCCTGCTGTGTCTGTGTGTGTGTGTGCGTGTGTGTGTGTG
TGTTTGTGTGTGTGCGCACGCGGCAGGTCATTACTATAGCTGGGTTTTCATGAGATGGGA
TGTCAAGAGGGGGATGCTTGCTTTAAGACAATGg
>NODE_568_length_514_cov_8.601168
CCTCCGTCTTCTCTTCACAGGGCTTGTGGAGAGGCTCCTCATCAATCCATTAACCACCTA
TGCTACTTAACTCCTTTTTGGTCCCATGGATCTGTATTTTAGTTGATTCCAGGTGTCCCA
AGTTTACAGGCATCTATTTTTTTTCCTCCAGAACAATAAACTCTGAGGGGCTCAAGGAAA
GGGGTCCACGCATGGAAGAGGGGGGCCGAGAGAGAGAGAGGGGCTCCGTTTATTAGACAG
CAAATAGCCGGCCAGTGGGTTTATGATGTGGAAGGTCATTGTTGGTTAATAAGTGGCCAC
ATGAGTGCAGGCAGGTGCTGTGTTAACACCTCCTCTTAACTCGCCTTTCCAGCAGAGGCC
ATTCATCAGCCCAGTGTTAATGAAGGCCATATAATTAATAGGTGGATAGCAGAGAAAGCC
CCCTGAGTTAATCAATGCAGGCCTGTTTGAAGAGCAGGGCTAAGATGAGACACCAGGGTT
TCTAAAAGTGCAGGTTCTTGGCTGTGAGAGTGGAAGCTTTTTAAGAGACATGCAGGTCAC
TGAGACAAAGAACAAGAGCTCTGATGGCCTTCAGTTTCAAGGTTTGTTAAGACTTGTGAC
GTCACTGCAACTGCATGTTCATCCGAAATAGGCTCACAGAAATAACacgtcacttaag
>NODE_569_length_444_cov_7.644144
CATTATTACACTGAAAGCTAGGAGGGTTATCGGCATAACAGGCTCACCCACAATCCCTGG
ATTCACAAAGGGAATGATTGTGGCTGGAATGTGGTGTGTTCCCAGGAAGACTAGAGAGGG
CCATCACAAAAGGAAAACCCACACGGTGGGCACTTTTTCTTCTGCCATGTACAGGAAGCG
AAATGAGAACTATCAAGTTTGACACTATTCACAGCGCCTTCACGGGGCCCTACAATACCT
GGCTGGGCAGACAGAATGCCGGGCTTAAGAAAGGGGGGAAAACGGCTGGCAAAGTCTCCG
TCACGTGAAAGCGTGTCGATATTTCTGACACCTCCAGGCTACGTGCCAAATAAAGAGCAT
AGGGGCTTGTCGCTGTGGGGCCGCTGGGCCCACCAGAATGCTGAAAGCTGGTACCCCTAA
TACTCCAACAGAGACCTGGGATGGAAGATTTCTGTGTAAACAAGAAAGAAATCTTACTGC
GCTTAAGTTTGGAAAAACTGCAGGAAATAACGAGCAATCAAAAAAAAAGAAGAAAAGCAT
TAAGAATACGGTCTCCTTAGGCGGgaaataaggtgtcaaaaacctcag
>NODE_571_length_512_cov_13.003906
TATCCATGTCGGCATGTGAGTGACCACCTCTTCAGGAACAGTCCGGACTCCTTCAGGCCC
TTGGACGGTGAGGGGATACGAGGGGAGAGCTGAAACACAAGTGTCACCTGACCATACTGT
CTTTTCTCTTTAGGTTATGTGATATGTAGCTGGCACAGTGCAAGAGTACAAAAACAGTTT
TGTTTTGCAGTGACTGGCTTTCTGTAAAGTCTGAGTCTCGTGGTGAGTACAGCATTTGTC
AGCCTTCCCCCCCACCATTGTTCCTGCATGCCTGCAGTGAGAGTGAGGGTGGGGGGCGTG
AGGAAGTCTTGACTTTTTTTTGAGGGGGGAGTTATTTTGATTGTCTTTACCTATCAGGTG
TAAATTTCCAGGCACTCAGTTCATTTTGGGCCTGCTCCAGTTTGTCTTTAGTCTGTTCCA
GTTCAGCCTTCATTTTGAGGAAAAACAAGTTGATGGCCGGATCCACCATGGATGACCGCA
GTTGGGCCGCGCTCGGCTGCTGGACTTGCTTGAGGTACTGGATCTGGGTCTGCAGGATAC
AACAAACACGTGTGAGTGATGGGTTATGATGAAGAAGTGTTCTGTGATTGATTAAAGTAC
CAAAACTAATCCTTAAATTCGACTCGAGTTGCCAGTTTCACAAAAAAATCTATAAA
>NODE_572_length_374_cov_9.970589
GAAAGACTATAATGAATACAACTGCTTTCAAAAGTACCTCATGTTTGTAAATGACAGGGT
GCTTTGCTGTGAATTTTTATGGCTATAATTGTCTGAAAGCTGCATTTACAAGTAAATACA
ATGCCACCACAGTGCTAATAATATTTAGCCGGTTCAGACTGCTTCCCTGTGAAGCATATT
AATGCAACTTTGATCACCGTGTGCTTTTCCAGTAGCAATTCTTTGGTGTTTAAAGGGGTG
GAGTTAGCAGATTGTGACAAAGTGCGGGAGGGAGTGGAGGTGCATGGGTACAGCCGATTC
CCATCCCGCTTCTGGGCAATGATCTTACCTTGAATGTGGACATGGCTGGGTCCCTGCTAT
ACCTGTCTATGGTGTGGAACTTGGACGAGTGGTTGAGCTCATGGTACAGCTCAGAATGTC
TTTTGCGAGTGTGCATCACTTTCTGGAAGGGAAGAAAGGAAGGGACAGCAAAAATGAAGC
AAATAGAAACAAACTTAAAAAAAAAAGCAAAAGGGAGG
>NODE_573_length_327_cov_1.519878
GGTGATTGTGATCAAATCAAAAGAGCTGCTTTGCTGCAAGATGAACTTTCCGACATGTCT
TGGCAGTATTAGATTTTAATCTAATCAGAAACTAGCACTTTCACATTTTAAAGGAAATAA
ATGTTATATAAAGCAGCATTTGTCCTTGTTAGCTTTAGACTGTTCCTTCTCCTCCCCTTT
GTCGTATTTTGATACATGTGCTGTGTCTTTAGAGATATAAACAGAAAGTGAAATAAGGAA
ATGGCCATGGAGACCTGTGTTTAGCTGTGGGCTACAACTTGAGCTCCATTTTTTAGCATG
TATTTGTTTACATAACAGCAAACAGGCACTGTTAAAGCATGGTCAATGAGTTAatagtag
tgccctgtgggtctacagacagctataatatgcaaattctcagacaagttgtattctata
ttttctaaggaggtttgagtaggtttatttagaatgggagaaagtatgtca
>NODE_575_length_473_cov_7.556026
CCCACCCCCTGTACGGTCATGGCGTGTGCAAGTGGCCCGGCTGTGAGAACATCTGCGAGG
ACTTTGGACAGTTTTTGAAGTAAGAGCACGCCCCGTGACAGAGATGTAACACCGCAGCTG
ATATCCGCTCACCTCTCCCTGTTAACACCATGTGGTAAAGTCTATTTTATTGTGAAACGC
ACAGGAGCTATCCCCCTCTCCGTACAGCGCCTCCTCTCTCAGTGGGTACAGGGGCTTAAC
AAAGAAAACATCACTGCCTTTCAAATAGCACATTTTGACCTTCCAGACAGCTAGTTGACA
GGGTTCTGCTCTAGCAATGCAGGATTCAAACCAACTCTGATCCATAACAAATTTCCTTCC
TGGCGTGGAGGGGCCTGATAGGTTTGTGAAAAAAGCGTCAAAAGCTAATGGCAACTCGCA
CGGCCGCACACTTACCTCCACAACAAAGGCCCCCATTCACTGTTGTCATGGTGCAGGCGC
CAGAGCGAATGAACTCTTCATGCTCCATCAACAATTTAGTTAATTAGCTCATTTGTAATT
GGCCGGCTTTGTTGCCTGGATGTTAGTGGGGGGACATCAAAGGAAGAAGGTGTTTGCAGC
ACTGCCGATTACAGGTT
>NODE_576_length_610_cov_3.644262
TCACAATGACTGTTTGGCCATCCAGGTTTAGCCTGCCTTTTTGGCATCCACAGATGCCTT
TTAGTGGAGAGTAAAGATGGCCGTCATCACTATGCTGCTCACAGCTCCACAGCTAAAATT
AGAGCAGGCAGGCAGGCGGGCAGCTCAGAGGAAGAGTAAGACACCCAAGAGACCTCAGTC
GTCATCCTCTCTTCTTCTTCTTCTTCACTGGCACAAAACTTTACATTACCAATTCTACTT
GTCTCTCGATCAAGGAGTCCTGGTATTGGTACCAACAGAACCCATGCATGGTGGTACTGT
TAGACTTGCAGTGGTGGTGGGGTAGGGAGCCTTTTAAGCAGAGGTAAAACAAGCAGCCGA
CAGCTCTCATGGAAACAGGCCCATGTTTCCAGCCGACACAGACGACTGCCAGAGGAGGAC
CACTGGAGCTGTAATGGTACACTGGGCTAATCCTCAGTTATCACTTCTCTTTGCTAGTGG
CTTTAGATTACAGGCCTCACCGCCCAAGGAAGACCAAAAAATGTTAGAATAGAGGGAAAA
CAGTGCAGTGAGATGTACAACTGGCATGGTGGTGTTGTAAATTCCAAATGTTTCTTCTTG
CTCGACTGAGATAGTTCAGAGAAATCATGGTGTTTGATTGCATTAATGACAGACTGATGC
ATTGCCTTCCTTCATCAGTGACCACAACGGCCTGTCTGGTCAGGTCATATTGAACCATTA
TCTGTGAACTGCTGATACTGCTTCTATTTCTGCt
>NODE_577_length_608_cov_6.355263
CTAATTTGGCTATGCCGAAGACGCCGGTCTCAGTCCCGAGTCTCTACGACCTTCCCGTCC
CGAGATACAGCAAAAAATCACAGGTTACTCCCACTTCCTGACGTCGTAGAGACTCGGGAG
TCAGCCCAGTGCGATCGCGGTGGCGGCAAATGGGGGGGTAGACACAAGTTTCACGTCTCT
AGCACTAACCGTTTGCCCAAACCCTCACCCCAGCCCGAAACCCTAACCCTAACCCTAATT
CCGGAGCTTACGGTGAGGGCTGGCCCATACAACGGGAGCCAAAAAAGTGTCCCTACAAAC
CCATACCAATCAACTCAGAGCGGTCTGAAACGCGCTCTCAAAGGCCTCCTACGGGAACTT
ATCTCGCGTTATGCACGTCCCATTGTCAGTGAATGGGAGAACGTTTTGGCCAATATCTCC
GGAACCAGGCGTGCTAGACACCTGAAAATGCCACCTGCCCCACCTAATTTGGCTATGCCG
AAGACGCCGGTCTCAGTCCCGAGTCTCTACGACCTTCCCGTCCCGAGATACAGCAAAAAA
TCACAGGTTACTCCCACTTCCTGACGTCGTAGAGACTCGGGAGTCAGCCCAGTGCGATCG
CGGTGGCAGCAAATGGGGGGGTAGACACAAGTTTCACGTCTCTAGCACTAACCGTTTGCC
CAAACCCTCACCCCAGCCCGAAACCCTAACCCTAACCCTAATTCCGGAGCTTACGGTGAG
GGCTGGCCCATACAACGGGAGCCAAAAAAGTg
>NODE_578_length_351_cov_2.794872
ATTCACCCTAAATAATAAATCAAGAATTTGGTCAAACAACACTTGCACTGGCTTTATTGC
TAGAATGGTTTACTGCTTCTAATGCATTACTGCCACGCTGAAATACATTCAGATTGTTCA
GTTTCTCAGTATTTTTTTTTTAAAATTCAATATAGCACACAAGACAGAGAAAGCTAAACT
TAAGAGCACTGCCCACATACCTTCAGTGCCATTGGGTGTCATGGAATTGTTACTGATGTG
CGAGTTGTCAAGGTTGGGACCATTAGGAGATTCACTGCTTCCACTTACTCGGCTGTGAGG
ACTGGCTAAATCCTGCATTTCCATAGACCTGACGGGACACACACACACACATGCACACAC
CAAATCAAATTACACATATCGCTCTGGTTTCAGGGAAGGCACAGACCTCTCATACTCAGC
GCTGTGTACACAATATGCATATTCCGGTCGTGACAGTAGTAAAATAATGAAGACACTACA
ACGTAAGAAAAAGTa
>NODE_579_length_547_cov_8.945155
TGAACCTAAAAAACCCTAAATAAAACATCAGTATTAAGTTTGGTCCATCACCAGAAGCTG
CATTAGGTCTCTCCTCAGTTTGCTCCTTAATTCCATCAGAGTAATCCCACGTTATTGCCC
TCTAACAGTACCCTAAACGGAGAATAAAAAGTTTGCTCCCCTCTAGCAGTGTATTACCAG
GAAACAACAGGCCCTCTCCTCATTAAGTTATAGATATAAATGCTCCAAAGCATGAAATTA
CCCCCGAGCCTCCCTCTCCAAATAACCTGGTTTGCAAACAAATGATCCGAGCACAAGCAG
TAAAAGGCAGATTATTAAAATAATAGGAGGGATTTAAATTTGCATCCACAGAACAATTCA
GCAAAGGACTGTGCAATTACTCCTCCCCTCCTCCTCCCCTTTTCATTCCACCTTTCTACT
GGCAAGCCCAGAGTCCCTCGCACTTATGTGTCCATCTGTTCTTTCTAAGAACCAGATATT
GGTATCTTTAAGTGTGTCAGTGTTAATGTGGCCAAATAGAGGAGTATGTGCACTTCCCTG
GTAGTGTTGGGTTTTATTGTTTAAGTTAATGAATACCACAATTAATTTACATACTCACAG
TGTcttatcctactcggcccttgccctaagagtgcatttctctcttccgatgataaatat
ctaactttatcctgagacaataacagtccct
>NODE_580_length_649_cov_6.830509
TGTTAATAGAAACCAAAGCACTCGCCACAGTACGCTCCTTCACATACCCCACACAAAAAT
AAATGTGTATTTAGTAATTGGATTTTGAATATGGCGCCTACGCCACAATCATCAGGTATG
CCTCCACGGTAATGGCTCTGTCAAACTAATTAACTTCTACAGTTTGAGTGAAGCTAACGA
GATGCGAACAGGCATCAGAGGAAGGCCAGGCTCTACAGGTGATAACCCTATTTGGCAGTG
ACATTTTTTAGTGTAAAGTCACAGTGGCGGTGATGAGATCAAAGGCAGAGAGTCCCCCAT
TGGGTCCAATTAGAACTATAGCATTGTACAGGGAAGGGGTGGCAGGGGGGAGAGAGGGGA
GTGGGTGGTTGGGGGAGAGGAGAGAAAAAAATGTTGAGTTATGATATTCATAATCTATGC
AGAGAGGCCTTTCCAGTACAGGTCTTCTCCCCATAGCTGTGATCTTTTCAATTTACATCA
AGGGAAGATGGTCGGGGATGAAAGCAGGGCATCCAAGGCGCACAGCCCACAGAGGGCAGA
CATGGGGCCTCATTAAGGCCCAGCCCAGCCAGCCCCAAACAGGGTTTGAAGTGCGTCACA
TAAAGAGCATGGGGTCAAAGGTCAGACATAGAACAGATCTCCATTTAACTCTCCAGCTGG
AGATGGTAATTAGCAGGTGCAATGATGATCCCTGCCTGACTGTAAGGGATGATACCACTA
TAGGTGACACCAGGCATCTGTGTGAATGCGTGTGGGCACCATTGAACGTCTTCGCACACA
TGGTGCCTCGaca
>NODE_581_length_702_cov_9.068377
TGTCTGAACACAGAAGATTGAAGGTGATGCTATCTATAAATGACTGAAAAAGGGGGAAAA
AACAGGCTATATTTTTCTCATCTCTCATACCACACACAACCTCCTCCTTTCTTCTTCCCC
CACACCATCGTGGCAGGAATCCTTTGTCAGAGGTGTTCATCTGGAACAACTTTGCCACAC
TTGTTTTCATGTTCTTTTAGATTACAGGGCAGCTGGCCCCAGCTTTGAAGCTCCCCTCTC
CCTTTGTCTCTGTGCAATGCACTCTGGTAATTAACTTTGTCCTTCTTTTATTTGTTCCAG
TCACTCGCAGTCCACTCTTCTGAGCATCTTCTCCCTGGAGTACCAGGTTAGAAGTTTTCT
TCCTTTGTGAGCCCTGACAGGTGCCTAATTGAATGATGAATGTCCCTTTATTTCTTTGTA
ATTGAACTGCCAGCTTTCTGATTGGTTTGGAGGATGCCCCCCCACCATACCTCCCGTTTA
TTTCACACACCCCCACCTCCACCCCTTCCTCCTCGTCACGTTCACGTTGAGGGCCTTTGC
CTGCCTGAGCCTCAGTGGATGTCTGCCAAGCCTTCCCATCCATCTGTCTAATAACATCTA
GCCCCTGCTTATTTGGTGGACCTGTAATAAATTATGCTAAACCATTATTATTCTGACAAT
AATAATTTCCCCGTGTAGTGCGGCTGCGTGTGCTAAATGTTTGCTGACTCGCACTGTCAC
TGCTGCTTTCCACGGCTGACAGCGGATGATGATAAATGGCCACTGCCGCCAGTGGCAGAA
GGCAGCACAGGCAGAAAATGGAGTCAtttatcatcccactgacaggtgtcagtcacactg
cctgtc
>NODE_582_length_387_cov_2.222222
GCAAATCTTCTCGCCGTTACGCGTCACCTGGCCCATGATGAAGAGCATCGGCGTAGCGAG
CGCGAAGGACGTGATCCACATGGCGCTGATGAGCTTTTTGGTGCGGCTGCGGGACATGAT
GCTCTTGGCCTTGAACGGGTGGCAGATGGCCATGTAGCGCTCCACGCTCAGGCTGGCGAT
GTTGAGAGCCGTGGCGTAAGAGCAGCTGTCCCGGAGGAAGTAGTAGCCCCTGCACACGGC
GTCCCCGAACACCCACGGGTGGTGGAACCAGATGAAGTTGTAGAGCTCGATGGGCATGGA
GAGGACGAGGATGAGCAGATCGGACACTGCCAGGCTGGCCAAGTGGTAGTGCACGGTGCT
CTGGAGGTTCTGCAGGGTCTTTTTGGTCAgcagggcgtacagggtgatggagtttcccag
agagcccacagcgaacagagccacgtagatgacagtgactatcaccttggagtaaacgtc
cgtgttcacttccaagtcttcctcctccgctttggaagcggtggtgctgtt
>NODE_583_length_442_cov_3.404977
CAGCGTTTCATGCGCTGAAAAGGCCATTTTGGCCAAACGGTGTCTCTACTCACTTTCTTG
ATACAATGTCACTTGAAACAGCTTTTGCCTTCATATTTATCATATTTGAACACATTGTGA
GGTCAAAACATGTTTGTAAACATTGTCCTCTGAAATCAAAACATGTTTGTAAACATTACC
TTCAAAAGTCAAAACATGTTTGTAAACATTGCGTCTTAAGTCAAAACATGTTTGTAAACA
TTGCCTTCAAAAGTCAAAACATCTTTGTAAACATTGCTTCTGAAGTCAAAATATGTTTAT
AAACATTGTCCTTTAAAGTCAAAACATGTTTGTAAACATTGTCGTTGAAACTATGCAGGA
GTTCTCCTCTAATGCTCTCAAACAGCGTTTCATGCGCTGAAAAGGCCGTTTTGGCCAAAC
GGTGTGTCCTCTCAGAATCTTAACAAAATGTCACTTGAAACAGCTTTTGCCTTCATATTT
ATCATATTTGAACACATTGTGAGGTCAAAACATGTTTGTAAACATTTTCTGTGACAATCT
GCAGGAGTGCTGTTTTTATGCTCTTAAACAGCGTTTCAGGCGCTGa
>NODE_584_length_145_cov_5.482759
TAAACATTGCCTTCAAAAGTCAAAACATGTTTGTAAACATTGCTTCTCAAGTCAAAATAT
GTTTATAAACATTGTCCTTTAAAGTCAAAACATATTTGTAAACATTGTCGTTGAAACTCT
GCAGGAGTGCTGCTCTAATGCTCTGAAACAGCGTTTCATGCGCTGAAAAGGCCATTTTGG
CCAAACGGTGTCTCTACTCACTTTCTTGACACAATGTCACTTGAAACAGCTTTTGCCTTC
ATATTTATCATATTTGAACACATTGTGAGGCCAAAACATGTTTGTAAAC
>NODE_585_length_560_cov_8.119643
GAGGACCTGTGGACCAGATTAGCACCTCGGGGGGTTTGGTGCTGAGCCCAGCTGTGCTGT
CTCTGAGGCAGCCTGCAACACAGCATCTATTCTGTCTAAGCCTCTGAAGGACCTCTGGAG
ACTGTTGTGACAAACCCTTTGAAAGGACTTAGCAAACAGCTCCTCACCTTGAGGACTCCT
CACTTCATCTATTTGTGTGAACGCTCAGCTGAAATGATGACAAGGTGCAGGGGTGCACAA
GGTGAGCTATTGTTTTGGTGTGTAGGAAGTGTTGTGTTGTGTCGTATGCATGCATCAGGC
AGTCACTTAAAGAAGTGCTTGCCGTTCCTGTGAATTAACGAGCAGTTGGGAAGAACAGGC
CAAGGCGGTGCCATCTGTAAATGTCACAGGCACTGCTTGCTCATTTTACACATCATTAAA
GCCAATATTCCTAACCTGTATCAGAGCAATCAGGAGCAGGCCATTACTGCGACAGGGGCC
CCGGGGGAACCACGACCAAACTCAGAAAGAAAAGAGCAGTGAGGAAGAGAAAGATAGAGC
ACACTCTTTATCTCTCTGACACACACACACACACACACTTCTGCACACTTCTACGTGCAC
ACGCACAAACAAACAAGCAGCACACCTTCTAAGAATAAACAAACACATGAAATCAGCACC
AATACCACTACCCTAATAGCTAGTGCATTTAACAGCAGAGCACA
>NODE_586_length_310_cov_11.445161
CTACAAACCTATACCATTCAACTCAGAGCGGTCTGAAACGCGCTCTCAAGCGCCTTCTGC
GGGAACTTATCTTGGCTTCAGCGCTTCCACACTGGCTGCGATATGCACGTCCCATTGTCA
GTGAATGGGAGAACGTTTTGGCCAGTATCTCCGGAACCATACGTGCTAGACACCTGGAAA
TGCCACCTGCCCCACCTAATTTGGCTATGCTGAAGATGCCGGTCTCAGTCCCGAGTCTCT
ACCACCTTCCCGTCCCGAGATACAGCAAAAAATAACAGGTTTCTCCCACTTCCTGACGTC
GTAGAGACTCGGGAGTAGGCTCAGTGCGATCGTGGTGGCAGCAAATGGGGGGGTAGACAC
AAGTTTCATGTCTCTAGCACTAACCGTTTTCCCAAACCCAGGCCGAGACCCTAACCCTAA
CCCTAACCCTGGCTGCTTTATGCACGTCCCATTG
>NODE_587_length_298_cov_1.050336
ATTATGTCATTATGTATGGAGCACAAATGCACGTTAGAGCGGTTCACAAGGGCAGCAAAC
AGAACAGAAGTTATAAAATCATCAGATTTTATAAAGGAAGACATGTTTGCCTCTGATGCC
ACGTGGACATTGTGCAGCTCCAGCTTCTTTGAGGATGTTAACACCACTCATCTTTGTCAC
TAGCCCCACTGTCACTTCTAAACTATCCTTTTTTATTACAATACATATACTGTCAAACAT
AAACTAAGCTATCCCTCTCTTGTATTATTCATTGTCCTCCATTCCATTTCCAACAGCGCT
ttttatctcgtcagttatttggtttgaaagtgggctgtacagaagttaataatccctggt
acatttaatctcgacagttgcgaaactgaggttttataaatcattgtgtctgtttgacgc
catcagtgttggcataagtgat
>NODE_588_length_886_cov_9.533860
CGCCGCCTCATAATTACCTTGACATTTACCCTGCATTCAATCAAGTTTTTAACAGCAGAT
TTATTGCGATGACTTTTTTGTATTGCAGAAGGCAGCAGTAATTATGCAGGTTATTAAGAG
TCTTCATGTTAATGCAGTTTTACATCTATAATATTCGCCGCACTCTGTTTTCCTGTATGG
AAGGAGCGCAGTGTCAGCTGCCCTAAGACAGAGTGACACAGGAAAGGACAGAAATACTAT
TAGATGAAGTATCAGATGACTTGGGGTATGAGGAGTGGAACGGGGTAGCACTGCCTATCC
CTCCTTTATTGCTCAGGTTATTATCACAACTGCTGGGGAATTGTCGAGACGGGGAGATAG
GAGTGGCAACGATCCATCCGGGACTCGTTCATCACCACGCGCCGCAGCCCCCCGAATAGA
AATTACATCTGCATCTGAATTAGTAACATTATTCGCCAATTTGGCTCAGAGTGAACATTG
TTCCATTGAAGGTGGAATTAAATTAGAAAATGAGTGAGTCTTTAATTTTCAGATTATAAA
TCAGGGAATATAATTCACCTCCTTGTACCTTAAGGGCAATCACATTATCCTAAGCGACAT
TTTATCCTCAGCCCCGCCAAGTGATCTCATCATGATACACAGACACACACCAATCATGCT
TCCTGGGGAAGTAAGAAATACATCTTCTCCTCCAGAATTAGACGTAAAATATGAGTGTCT
CCTCCTGCATGAGAGCTTATTTTACATGAAATTTGATGGCCCTTCTGAACTCACAAACAC
TATAGAGAATTACTTGGTTGAGTGATATTACGTTGCTTTTTACCCCTGTCAATGCATAGT
TTTGTTGGTTGAACGTCAGGTCAACATACAGAATATCAAAGTCCTACAGCTGTAGATTAT
AAGGCACATGGGGAGTTTTACAAATGGAAAACACCTAAGGATATGCAAAGGTCTAATGCT
ATGGGTTTGAAACCACTCAGAAACAGTGCTCTTTTTGTAGCATTCTTTCTTAACATAGCg
caaccctttg
>NODE_592_length_549_cov_11.098361
GAGATCTCTCTTTCATTGTTTGCTGACGACTTGATACTGCAAAGTTCTATCTATTTTTTT
TTTTGCCTCCTTCTTTTTCTTCTGCCGTAGCAAATTTGTTTTCAGGCTCCATAAAATAGC
CTTTTCTTATTTCAAGCAGCAGTGTATGCAGTGGAAAATCTTTCACATAATATATCCTTA
AAAGCACATTACTGTGTCCCATACACCGTTAAGAGTTAAGAACACAGTTAATATTTACAG
TTGAAAAAAATGGGAGAAAAGGAAAGGATTTTGCCAGGGAATAAAACACCCCCACCCACG
TATACACACTCACTCTCAGTGCAGCAGTTGAACAATTGCTATTCACAATCCTATCCTTAA
TGCCTAAGACCAACATAAAAGAGGGGAGTTTAAGAATATAGGGATAAGCCCTTTCAGCTT
TTCTAAGTCTTAAGGCTGGTTTATGCTCCATGAATACTGAGCATCGGCAGCCAGTGCTGT
TGCCACTCTAAATAGATATTACAATGATTTGGGAACAATGCATTCGACTGATTCCCTCAG
ACACAAAAATACATATATGTGTATATATAGTGAATAGGAGGCAAACATTAGCGCTCCCTG
ACAATACAAGCATTTTTGATGTAGAAGGGTAGAGCAAGATTAATGTCTGAGCGAGAGAAA
AGGCGAGATACCACTTTGGGTGTTTGCTGggaa
>NODE_594_length_502_cov_6.416335
AACCTCCCTGGCAATGATTTCATTCACTCAGTTTCTCTCGCTCACTCTCATCTCAGAGAG
AGATTTATTTCACAGTATGTAGTGGATTAGGCCCCCCTCGTCTGCCCCTGGACAAAAGCA
TTGTTTTAGCACTAGCCTGTTCGCTGTAACTGGAGGAAGCTACCACTACTAAGCGTCCAC
AATACGGCCATTGTGGACACAGGGCTAGGAGGACCCTGCCTCGGAGGCCGTCTAGACTTT
GAGCCCGGGCCGATTGGAGAAACAGGGGGAGAAAATCCCATCAGGCAGTGGAGTGAAAGT
TAACTAAGGTAACCTGCTGTGAACCTGATGAAGATGTCAAGCCAACATATGGCAAAAAAT
GTCTATTGTCAGAACAAGGAGCTTTCTTCCCTCTGAGGGAGGGGATGGTAGAGGAGGAGG
AGATGAGGGGTGGCTAAAGAAAACTAGGGGGGTTGCACAACCTAAAGGAAGGAATAACTG
CAGTGGTCATCGTTTTACTTCTGGATCAGTAGTCTTATTCTGGCCGGGAGGAGGCCCAAC
CCCTCTACTCACAATTAAAGGAGTAAGCAGATTAACTGGCATCTTTCAAAGGCCAGCAGA
AAGAAAAACTCACTCACAGACGTTTAATACATTTTTCCCCCTttgc
>NODE_595_length_710_cov_6.370422
TTGAACCGGGGCGCCACGCAGCTTAGCAAAGGAACCGGGCAGAGGGTCTGATAGATATTT
TATCGCCCAAGTTAACGGTTAATGAATTCCCAAAGTGAAATCTGTCACTTCAAAAATAAA
GAGGAAGGCAAATTAAAGGGAGATAGAGAGAGACAGGGGAAGAAAGGAGCTGGAGAGGGT
GACACAGTTTTAAAATGCCCTATCTTTTGGCCATCCCCGTTTTTCAATGGAATAAAGAAA
ACTCAGCTCCTTTCTTCTCCTCTTTTCTTCCTCCACTTCTTTTTTCTCCCTCTCATCCTC
CTATCTCTCACACCGCTTTTCTCTGAAAAAATTCTCATGAATGATTTATATGTGTCTTGT
TATCAGCAACGATTTCTATAGACCCCAACGCATTCACCAAGACATTTGTGGCGTAATTGT
TAATTTTAATGCCATAATGGCTTCAGATGGGAGCTCTGATTAGACATTTATTACACAATT
AAATGAAACATACTCAAGAATCACAAAAGCCTTCCGTAATTATTTCAGGCCATTAATAAA
ATGGGCATTAAATTATATTGGACACAAAAGAGAAGTGAAATAGATTTCCATTAGAGCAAT
AGAGGCAGAGAGGGGTAATAGATCCTGCCTGAATTCACTCTGAAATTAATTGTTGCCCAG
CCTATTTCCACACACAGTGGAATAAATGAATGAGAAAAGAGAGGAAGAGAAGAACGAGTT
GGTGGCCGAGAGAGTGAGGGGAGGGGGTTACATTAAGAGCCTCTGATAAAAACCTTTTGT
TTGACATACTACAATGGACCCTCAATTCAAGAGAGAGAGAGGGAGAGTCGGACCAATTTC
AATCTTACTCTGCc
>NODE_596_length_293_cov_1.498294
TGGCAATCTTGGGAAACTCACTCTTTCAAGAAAACGGAAATGTAAAAACAAATTAAGGAT
TTTGGTGGAATGGATTTTTAGATTACATCCCCAGAGCACATTCTCTACTTTAGTTGAGAT
GCAGATTTTTGAGACAATGCAAAGTTAAAAAAGAAAAACAACACCAAAATCAAGATTCAT
AAAACACAATTTGGCTCCAACAATGAACACACAAACGCGAAATAAATACGATACCTTTTA
CCACTGCTGTATATTTATACATAAATAATATAAAATATAATGCAAATACAATCATTACAA
CTCATTGTTTCTTTTATAATATTGTTTCATGTTCAATGTAATGCCAAATGTCCACTGATT
CCAATTTATTTAGATCTGAATATCTCttctcacgtgaatttaaacaggatccatcagctt
cctatgtacataaatta
>NODE_599_length_145_cov_7.089655
CATTCACTGACAATGGGACGTGCATATCGCAGCCAGTGTGGAAGCGCTGAAGCCAAGATA
AGTTCCCGCAGAAGGCGCTTGAGAGCGCGTTTCAGACCGCTCTGAGTTGATTGGTATAGG
TTTGTAGTGACACTTTTTTGGGTCTCGTAGTATGGGCCAACCCTAGCCGTAAGGTCCGGA
ATTAGGGTTAGGGTTAGGGTTAGGGTTAGGGTTAGGGTTTCGGCCTGGGTTTGGGAAAAC
GGTTAGTGCTAGAGACATGAAACTTGTGTCTACCCCCCCATTTGCTGCC
>NODE_600_length_1106_cov_6.636528
ATTTTTTGCTACACTGAAATCAGATTTTTGGAGAGAAATAATGCTGCTAAACGCGTCCCA
CGGGTTGTTGCAGGTGCATTGGGTAAAATTATCCCACTGGAAGGTTTCTGTTTACTGTGG
TGTTATTGTTTAGTGTAAATCTTAAAGGATGTAAAATTTAGCATAAGTAAAACAGAGCAG
CAATGGATTCTAAAGTAGTTCCTTTGTGTTTTAGTTGTAATTGGATATGCTTAAAGCTTA
TTGCTGTCAATATGCAAATTGCAGTGTTCTAGCGCCAGACTGCTGGTGAACCGGTTGGGT
TCAGCTAAGTCAAACTGTTCCACCATAATCATTTTGATGTTAATGATCTCTGCAGAACTG
CAGCGTCACCCCTGTGATTTAATCAAACCTAATTTGGGTCAGTCCATTTTGGCTGCAGCT
GAGCACCTCAACATCATCATTACGCTCCTTCAACCCAACCTCTGCGCTCACCTCGCCTCG
CCTCCTCGGACTCACCGACGAGCCTGCCAGGCCACAAACAGCTGCTCGTCATCTGTCTTG
TCACAACCTGTCCTGCTTTCGGACATAGGCTTGCACATTTTTCGAGTTTTGGTTCTGAAT
TTCACCATGATCCGAATCAGAAATGAGACTTTGTGTTTAAGATTTCACTTCCAAGCTCTC
CCTGCCTGTGGGACCTGCTCCTTGGGCTTTTCATCAGCTGCCATTTTCGACGGCATGCAG
TAATTTCATGGCTCATTGCAAGCGCTGAAAACCTTTGAAACTGCAAATGTTAACTTTGCC
TGGCCTGGAGCCATTTAGGAAGCGATTAATTTAGCAAACAGAAGTGAGCCACTTTCTCCT
CCTAGCCTGCGCATAATTTTTTGGGGCTTCTATCTGTATTTGAGTAAGAGTGAGCAATGT
AATGACGGTTCCTGTAATTGTGGTAGTGTGAAAATGGTTCCTACCTCAGCCCCCACTATC
TCACTCATCTCTCCTGGCTGAGCCTCGACAGCCTCGTACAGTGAGAGCACACGCAGATTG
AGAAGAGGTGGAATCACTTACAACATGCTTGACCTTATTTCTTGTTGCGAGTTGTTAAAG
CGTGTTAACAGAACATGTTTGTTTGCAATTTCAGCACCTTGCCGAGTGATGCCGCGCACA
TATTTGCAAGCCACTGACTGAACACGCATTTTCTGATCATGACTTCTCCATATCTTTGAT
GTGATACGGAAGCAACAATTCAATTTAGGAAAAAGAAGTGGAGACAgtat
>NODE_608_length_296_cov_7.023649
GTTGTTTCAAGTGACTTTGTGTGATATAATTCAGTGAACCACTATGTGGCAAAAGAGGCC
TTTTCAGGGCATGAAAAGCTGTTTCAGAGCATGAAAACAGCAATACTGCAGTTTTTTAAA
GACAATGTTTCCAACCATGTTTTCATGTTATAATGTGTTCACATATGATACATATGAAGT
CAAAAGTTGTGTCAAGTGACTATGTGTGATATAATTGAATGAACACACTATGTGGCAAAA
GAGGCCTCTTCAGCGCATGAAAAGCAAATGCTGTTTCAAGTGAACATCTGTCAGGAAATT
CTGTGGACACACCATTTGGTAAAATTGACCTTTTCAGCATGCCAAACGCTGTTTCAGAGC
ANNNNNNNNNNCATGTTATAATGTGTTCACATATGATACATATGAAGTCAAAAGTTGTGT
CAAGTGACTATGTGTGATAt
>NODE_614_length_841_cov_8.014269
CTTAGTTGCTGTTGCATTAAAAATTCACACCACGTCGTTGCATGTAAATGTTAACTGTGA
GCTGTTGTCTGGGATGCTTCTCTTACACCTTCCTTTTTGGTTAAAATGGATGAGATGGAT
TCTGTGGGAAAGGCAGGGAGACAAAAGCGTGAAAGATGTGTGTATCCATTCACAGCTCCA
GAGGACCTTCATTACAGAGCAAGCAGGTCCTGTCAACGTCTTTTCATTACATGGTCCCAT
ATATCCACCCCTGGTGTCCAAACGGTCCGCTCTGTCGCCTGTCAAGAAAAGGCACTCTCG
GGGAAAGTCCTCCTATCTCCTCGATCCCCCTCACCACGCCTGATTCCAGACTGTGAGGCG
GGAGAGGCCAGGCAGAAAGGGAGGAATCGTGTTTGCCATCAACAGCTCAAGAGAGTAGCA
TGGCAGCAAGATTGATGACACCCTCCCTGAAAGTAACAAAAGAACTCCTGTGCACGAGGG
CCCGCTTATGGGGCTTGATAGAGTTGTCATCCTCTTAATAAACAGCTCTGATATGTCAGC
AGCAGTGGCAGCAGGGACTACACCATGCTCACCCACCAAGCCATGGGCAGGACCACCTAC
TGGCATCACAGCACACGCAACCGTGGGTGATCTCCCCAGATGGAGGCCCCTGTAGGCGTT
AGCGGGGTGATTACTGGAGAAGAATAAATAAATGACAAAAACATCCCTGTTTCTTGATTT
CATTGCTGTGAAAGAGAGGCTGGTAAATTATGCAATGATATCCGTGAGAAGCATTAGAAT
TCATCCTGGTTTAAGTGGGTTGGTAAGCTAATCTGTGCATTTTATCATTTAAACCTTATG
TGACATGAGCGGGCAACAGTTCATTGAGAAGCTGCTCCTGTAAtatttacagcggctctg
tgtaacactgaatcagcttcatgtttgacaagaacgaattgaacataaaccagcacatta
caacaatttccaagtgactgatttg
>NODE_615_length_457_cov_7.774617
TTTCTGTTTCCTGACACTACCTTTCCTCTCGCTCTCTCTCCTCCGAGCCCCAGCAGTTGA
TATTGCAACTGGATAGGCCATGTTTCCATGTAGGGGCTCTTTTTTGGCCTGCTCTGATGA
TAGAAAACACAAGTGGGGAAGGGGAAACGGAGCGCTGGGCGCACAGATCCACAGAGAGGC
CCCGGCCCCAGCCCCGGCCCAGACAACGCTGCAGGGGATTAGAGCACACCCTGGCAGCAG
AATGGTTTCACTTAAGAATTTCAGTAATCACTTTTAGGAGTGTAATATATAGCTGACCTT
CGGCAGCGCCACACGACCCCCCGCTCCCCCAGCCATTTGATCAAAGGAAGCGGCAGTGGC
TGTGCAAACAGGCGCTATCAGTGGACTCCAATGGATTTACTGCCTGCTTCTTCTCTCTTG
TCTCCCCTGAGTCGTGTGCTGATACATACTGAAACCCAGTTTCATCTTACAGAACCTATT
TTTCTCCCAGTACTAATTTACGGGCCAGATCATGACTTGAGGGAACTTAAAGGAGGCGGA
GGAGGACGAGGgaatggagagaaggagggagggggaggctcaggaggcctcagggaaggg
g
>NODE_616_length_489_cov_7.361963
CCTCCAGTGCAGGCCCAGCTCCCTCCCCAGACCTTACAACCTCCTGTCTCCATTGTGGGC
TTGACTGTGAAGGAAGACTCTTTCTATCTGCCTCCTGCCTACACAGCCCATCCGGCCTCC
ACACAGTCCCAGCCTCCGGTTCAGCAGCAGCAAGTCCAGCCGCAGCCTCAGCCCGGATTA
ATGCAGGAGGTAGAGTTTTCTAGTTCTTTCTATGGCTCAAGTGAGCCAGCACCTGGTGGG
CCATGCCTTATGGCCAGCGACAGTGGTGGTGGTGTTAACCATGACGATGTGGCCATTGGC
AGCTACAACACCTCATACACATCTTCATTTGTGTTCACCTACCCAGAGGGAGCCTGCGGG
GTCAGTGCCAACCAGCGGAACAGCAGTAGCGAGCAGTCATCTGATTCCCTGAACTCGCCT
TCGCTGCTGGCGCTTTGACTGACCGACAGACACACGCATTCACATATTAAGACACACACA
CAGTATGCTCGCTGGAAGTAGAGCCTCAGACACGTACATGCACAGAACCAATCAGTCTCA
CAGACTGAGATGAAAACCAACAATCGTCTGTACCTGATTGGGTTAAAGTTTACACATTCT
GAAATGCATTCCAATTAAgagccatacaaatag
>NODE_617_length_379_cov_6.142480
TTTTCTAACAAAATCTTTCTGCATTTGCTTCTTTCCTCCTCCTCTTCCTCTTCCTCCTTC
TTCTTCTTCTTCATCATCTTCTGGGACTTCATTCTTCTTCAACCTTCTCTCACCTCTGAC
CTCCGACCTCTTGACCTCACACACCTGCTCAGATGGTCTTCCCTAAGATCAATCATGGCT
TTCTTTCCGCTGACCAGCAGCTCATAAAGCGACGGCTCATTAAGGTAGTGGGTTGTGTCC
TCTCTCTCTGTTTCTCGTCCATCTGTCTGTCTGTCTGTCCGTCCACCGTGCCAAGTCTCA
GCCAATCACTTCTCTCTGGCCAGTTTGCATGCAAGCCTTTAGACAGACCTGTCACAAGCA
CTCTTACACTCTCTGTTATTGTTAAAGAGTAATATGGAAATTTCTTTTTTAGTTGTTGTT
AAAAAAAAGCAAGGTTTTATTAAGGTGAAATGAATTACTGTCCTGGCACTCCTTAAAGAA
ctttccctacaatttagattgctgaatattttcttagaatttc
>NODE_618_length_318_cov_2.572327
GTAGGCTTTTTAAGAAGTGGCTTTACTATAGCAACTTTAAAAGCCTGCGGTATGTAACCT
GTTAGTAAGGACAGGTTGATGATATTTAACACTGTACTGTTAATTAATGGAAAAATTTCC
TTGAATAATCTAGTGGGGATAGGGTCCAACATACATGTTGCTGGTTTAGAAGAATTAACT
ATTGACGTGAGCTCTGAAAGATTTACAGCAGAGAAGCCGTCCAAGTATAAATCTGGTTCT
ATGGACGCTTCCAGAGCCACTGTACCTGAAGACATGGTCCGGATTTTATGTCTAATATTT
AAGACTTTATTTGTGAAGAAGGTCATGAAATCTTCACTACTGAGAGCTAAAGGAACAGAA
GGCTCCACAGAGGTGTGACTCTTTGTCAGCCTGGCTACAGTGCTGAACAGAAACCTAGGA
TTGTTCTTGTTTTTCTCAATTAAGGATGAATATTAAGCATTt
>NODE_619_length_615_cov_15.318699
GAAGCACCTTTATTTTGTCTCATAACCATTTCGCATTTGCAGGCATTTTTAAGAGGAACC
TAATAAAATCATCATTTAATTGGTCAGATAACTTGTCACGTAACAATGCTGTTACATGCA
CATATTCTCAGGCAGCCTCATAAATGCCCGCAAAGGTAACTGAATAAACTTCAGCACTAA
ACAGCATCATTTCCAAGTGGAGAGACAGTTCCAAACAGAGTTCCACTTTCAGAAGCCACC
CATTACTTGTAGAATGACTTCTTTGTGTAGCTACCTGGGCTCCGGGTTTATTTTTACCCT
CCCTATGTCCCTCCTCATTCTTTAGCAGCTTCAGGAGATGGCGTTAGTTTGGCTTCATCT
CTGACAAAAGATAAATGAGCTCTGGGTCTGTGGTGATCCACTATGGCTGCCAGGGGGTTC
CAAAATAGCAAACTATTTTTCATATGGAGCGAAGTGATATGGAGTGCGATGCAGCAGGCG
CTAACATTTACCATATCATAGTATGCGGGAATACATTTCATTCTTACTTTTTTCTTTCTT
TTACTTTCAACTTTCTCTTCCTTTCGGAAGGGTGAGGGCTGTGGCAATTAAAATTGATCA
AGTATATGTGGAAAACCAGTTGGTTATTTACAGAGTTTGTGGTTTCAAAAAAGGAAACTA
ATCAGAACAAAAATATTAAGTTGttacccaggtagacattattgagccttgtttatgtat
tttacagtatgtattctaattgcaaaaagtctttctatc
>NODE_620_length_678_cov_7.525074
TTAATACATCCCATTGATCAGAGCAGGACCCCTGACAGTCATCATCCCTGAGAACCATCT
GGCCGACGCCTGACGCTCCCTCACCCAAACAGAAGCTGACACCCTATTAATCTGCTACCG
CCATGCATACATACGTGTGCGTGCGTGTGTTTCTGTGTGTGTGAATAAAGGAATCGGTGT
GGGCATGCAGAAGAGACTGTGTAAAAGGTTATGTTTAGCGTATGCGGTAACATTTTTGCC
ATGTCTATGTTTCTGCGTACTTGTTTGCATGTGTGTGTTTGTGTGTAAATGTGCTCCAAA
TCCAGATCGGGCACACATACGAACGTGTACACGCACCACTCTGCCATCCGCCAACAACAG
CCGGCGCTGAAGGGAGCTGAAGGGTGCTTGGAAATTAAGGTTATTACACAAATTGAGCCA
TATGGTCTAAATATTTCAGAGCTGAAATTTACTAGGCAATAAAAATGGCCCCTACCTCGG
TAATGGTGTAAATTACAGCTTAACCACCAGCGCTAATGATGTCCTTCTGTACGCCCCGTA
ACCAACCGTACATGAAGGACACATTGTTTAAAAAATACCCCAGGAAAAGCGAAAGAGAGC
GAGAGAGGGAGAAAGAGGAAAGGGAATAAGGGATGTGGATGGAGGGATGAACAGAGGTAA
GGAGGAACTGAAAGAGGTGAAGAAAGTGGAGAGTGAGGAAACAACAGTGAGGAAGAAAGA
GAGAAGGAGAGAGAGAAAAAGAGAGTGATTAATATAGGGAGTGAAGAAACAGAGAGAGAG
AGAGAGCTAGCAGCATGTTTACAATCTGTTAGTTTaccatta
>NODE_626_length_255_cov_5.925490
AAAAAATCACAGGTTTGTCCCACTTCCTGACGTCGTAGAGACTCGGGAGTAGGCTCAGTG
CGATCGCGGCGGCAGCAAATGGGGGGGTAGACACAAGTTTCATGTCTCTAGCACTAACCG
TTTTCCCAAACCCAGGCCGACACCCTAACCCTATCCCGAACCCTGGCTGCGTTATGCACT
GCCCATTGTCAGTGAATGGGAGAACGTTTTGGCCAATATCTCCGGAACCAGACATGCTAG
ACACCTGGAAGTGCCACCTGCCCCACCTAATTTGGCTATGCTGAAGACGCCGGTCTCGGT
CCCGAGTCTCTACGACCTTCCCGTCCCGAGATACAGCAAAAAATCACAGGTTTGTCCCAC
TTCCTGACGTCGTAGAGACTCGGGAGTAGGCTCAGTGCG
>NODE_627_length_347_cov_11.942363
TGGGAGTAGCTCTGTAGATGTGTTTAATATGATGCTGTACCTTCTTGAATATTTCAGATG
TTTCTTTGCTGCTGAAAAAATGTTGATTATTAACCTGCCAGTGAAAAAGGGAAGTGGCCA
TCTTTGTACAACACACTGCTGTTTTGCTGTAACCGCGCAATGTTTTATGATCTTGAGTAT
TTTATAGAAAAGTAGAAGTATGTATCAATAATATGAAAGCAATAGCTAAATCATAATGAA
GAATAACATGATCAGTGAATATTGTGGAAAATCTTTAGATTCACTCTGGGTGGATTTTGT
ACTGTATTTATTACTAATGATGATGCAAAAAGTTGCATAGCTTAACCCAAACTGTTCTGT
CTCTTTTTTATTTATTGTCTTGTATATGATCTTTTTGTATGTGTTTTTCAAATAAACTGC
CTAAAATGCTGAGAACTAATTTGATTTGCTGTCTTATTTGTGTTCTTGTTACTTAAAAAA
AAAAAAAAAAC
>NODE_628_length_316_cov_8.088608
GAAGTTATTTTCTGATCCAGGTGAGATCTGAGTAAATGATGGGGGTCGGCGCCCCCAAAC
TCCTCACCTGCTCTGGAAGTAGTTTGCTAGTTCGGATGCCTCATGGTTCAGACTCCTCAG
GTGTACAATTAAATTGCCAGAGTTGGTGAACATGGCGCCGCACGTTTTGCACTCATAAAT
CCGCGGCTTGCGGATTATGTGTCGGGAGACCCTCATGTGGTGCTTATATTCACCGAAGGA
CGTGAATGTGGCGCTACAAATCTGGCACCGGAAACAGCGTTTACCTTCGTGCTTCAGCCG
ATGCATCTTTAGGGAGTAGGCCCGTGTGAACTTTTTCCCACAGCGGTCACACTGGAAAGG
TTTAATGCCTGGAGGAAGAAGACAAAACCATTGCTTGCTGATTTGAACATTAGCATCAGA
CAAGTGTTAGTAACCGTGTGTGGGTGAGGTAAGGTGGAGa
>NODE_629_length_151_cov_4.549669
CGTGGTATGGGCCAACCCTAACCCTAAGGCCTGAAATTAGGGTGAGGCTTAGGGTTAGGA
TGTCGGCCTGGGGTCGGAAAACGGTCAGTGCTAGAGACATGAAACTTGTGTCTACCCCCC
CATTTGCTGCCGCCGCGATCGCACAGAGCCTACTCCCGAGTCTCTGCGACGTCAGGAAGT
GGGAGTAACCTGTGATTTTTTGCTCTATCTCGGGAAGGGAAGGTCGTAGAGACTCGGGAC
CGAGACTGGCGTCTTCAGCGTAGCCAAATTAGGTGGGGCAGGTGGCATTTCCAGG
>NODE_631_length_1032_cov_8.626938
AGGAGGGGAGGCTCACATGGTGCACTATGGGTCAAGAATAGGCTAACTTTGTTGAAAATG
CACTTTGACTAACCGTCTCCTCCTCTCTCCCCCCCTCCTTGTTTTTGTCTCTCTCTCTCT
CTCTTCCCCCTCCAGTTCCACCAGGTTAGAAGAGTGATGACCATCCTGTTCCTTACTATG
GTTATTTCATACTTCAGTTGCATGAGAGCTGCGCCCCTGAGAGATGCCCCGGGCATGCGG
GGCCATCGGACGGAAGGCTACTTGGGCGCTGCTGCGACGGCCGCACGAGGCCACGGGACT
CCACAGAGTGGCGGCGGGCCAGGCCAGCGTGGGGAGCTGCCCTCACTCACAGACACATTT
GAGCAGGTGATAGAGGAGCTGCTGGAGGTGGAGGGCGAGGCGGCACAACTGGGACGGGGG
GCTGATAAGAGCCAGGGAGGTGGGGGCCCGTCTTCTGTGGTCGCCTCAGAGAGCAAGGAT
GTCGACCTGTACGACTCGCGGGTGATGATCAGCAACCAAGTGCCTTTGGAGCCGCCGTTG
CTCTTTCTTCTGGAGGAATACAAAAACTATCTGGATGCTGCTAATATGTCCATGAGGGTG
CGGCGACACTCCGATCCCTCGCGGCGCGGAGAGCTCAGTGTGTGTGACAGTATTAGCCAG
TGGGTGACAGCTGTGGATAAAAAGACGGCAATAGACATGTCTGGGCAGACAGTTACCGTC
ATGGAAAAGGTCCCTGTCCCCAATGGCCAACTGAAGCAATACTTTTATGAGACCAAATGC
AACCCCATGGGGTACACAAAGGAGGGCTGCAGAGGAATAGACAAGCGGCATTATAATTCC
CAATGCAGGACAACCCAGTCCTACGTGCGAGCACTTACCATGGATAGCAAAAAGAAGATT
GGCTGGCGGTTTATAAGGATAGACACTTCATGTGTATGCACATTGACCATTAAAAGAGGG
AGATAGTGTATAAAATGTATAGATTTTATTGAAGAGTTTAAAAAAGAGAATAAAGAGAAA
ATATCTATTTGTATATATACATAACAGGGTAAATTATTCCGTCAAATGAAAATTTTATGG
ACTGCATGTAAAAAAAGATGAAGTTTATACAGTAAAAgtgatactacagtctatttattg
aacatattcatgaccttgtaaacaattaaaaaaaat
>NODE_632_length_484_cov_13.692149
TGCGTCTCTTCACCCACCTTCCCTCCACCACTCCCCTCCATCTATGCATTCGTGTTGTAT
TATGAAAAAAGCAAACACGATTATTTTTGATTTCCCGTTTGCCTGAGCAGTACATTTGGC
CCACCCCTCTCTCCCCCGACCCTCTTGATTGAGGGCTAATGAAAAAGCTGTCCTGAGCGT
CGCTCCCTCCCTGTATCCATTAAGAATAATTAGACGGGAACAATTTTGATGCCTGTAACC
TCGGCGAGTGTGGCTAATGGTGTTATAAATTGCTCCTTGTCCTGGGCCCTGCAAGCATTG
GCGCGCGGCGGTGGGGGCGAGACGCTTAATTCAAAAGCACTCTGTCAACAGCACTGATTT
GTGTGGTTAATGAGAGCGTTTAAAACAACAGGCGCAGCTCATGCATCCTAATGCTGATGG
CAGGAGCAGGTTCGATAAAGAGGCTTGTCCACCATAATTAGCTGCGACAAACGCCCAGGA
TTAAGAGACAGGGGGCCGAACATAGTGTGCCCTCTTAAAATGAGCCCCGTTTGCTCTCAC
TCTTGCTCTGCCTCTCTGTGACTGACTCTCTCCTTATATCCTCCTTAACAGCAGGACTAA
CTGCTTTTTtctgtcatgagtctctttt
>NODE_634_length_448_cov_3.875000
TGCTGCTGCGGTTCAGGGGAACGATAGGTGCTCTTTTTCCACTTCAATAAGGGGATGAAG
CTCAATTAGCATTTCACAAGTCCCATTTTCCTCCTCTATTGCAACCTTCCCCGCGGAGCC
CATGCTTTCTCTGGGGGATTGTCCTGTTTTGGGCCCTTGTTGCCGTTGGCAGGGTGACAG
TATTCGAGTGTGCAAACTTGTGCTATTGTCCGCGGGCCAGAGGGAGCCATGGAGACCCCA
TAATATGACACAGGAAAATGTTTGCTGATGGCAATTCTATGGGCTTTGTCCGACTCTTTC
TCCTTCATGACGACTCGATTTAAGTCTCTAAATGTTTGACTACAAATGCAGGAGTGCTAT
CCAGCTCCTTTCCCTTTGTCCCGCGAGGTTTGAATGAGTAATTCAGCCTTTGTGTCGCTC
GATTGAGGGGGCAAACAGAAAGACAAGATTCTTGAGCGTTCAAGCCCCTTTCCATGGTTA
TGCACTCTTTAGATCCCCCCCCACCCCAGCTCACCAAATCCTACAGCTGACATCACTCTT
GGGGATGCTATGACGGCTATCTGTGTttgaaaattcaactttgatgtggagt
>NODE_635_length_483_cov_6.610766
TTTTCAGCATTGCAGCCTTCATTAAGGGTGCGGATGGAGAGGGGGGGTTGGGGGGGGGTG
AGAGGGATGAGTGGGTACTGGGAGGAGGAGAGGATGGGAGAGGAAGGGAGAGAGAGAGAG
AGAGAGAGAGGGAGAGAGAGGGAGACAGGGGCTGAGTCTGTCCTATAACTCCTGGGTCTA
AGACACATGCAGCTAGAAGATTGGCTCGGGCCTCTCCTAGGGGTCGACAATGTGTCATTT
CCACCCGGCTAGATTGCCCTCTGCCTATCTGATATTAATGTGCAAATCAATATTTCAGGG
ATTAAATTTCCCTTCTTCATTTTTTATGGTTTCTACCTCAATAAGTCTCCCGTCTAATAG
AGGAGGCTGGATGATTTAGAAGCCTTTGCTGCAGAAAGAGAGAGAAAGAAATAGAGAGGA
GCTTTGCAACAAGGCTATCGCTGCATTTTAATGTTCTTCTTCGTGGATCCCCCATAGGCC
CTTAGTAAGGAGGGCTATATCGCTGCTTTACAGTGTAAAGACAGCCAATTTGGCTAAAAA
GGCAGAAAGGGAAAATATGAGTCCGGTTGAATACTTAAGACGCTGTGGTaatccgagtag
taggtattagtgaaggggagcttcccc
>NODE_639_length_582_cov_6.161512
TTGCGTATCTTTGTGCATGTATATGTGTGTGTTCCTAAGTGATGCCATCCTCTCGTGCCC
ACCCACCCCCCAAATCCCCCACCCCACCTCCCACAACCCACCCATGCAAATTAGAACTTC
ACACACGTCGCTGCAAGCTGCCGGGTGCTCTGTGATTTCACACGACCAATTAAGGCCCTC
TTGGCAGTTGTGTGAACAGTTTCATTAGAGGAGATAATATTGCAAAGTGAAATGATAAGC
AATCATTATGATTAATGCCCAGACATTACATTGCTCGTTAATGAGGTGTAAATGATCTCA
TTATTTTTTGAAAGAGTACAGATTAGATTAAAGTGGAGTGGACAGCGCTCCTTGGTGTTC
AGACAAGTTAGTGTTAATTAGGCCCAATCTCCAGGAGCAAATGAGCCGCAACCCTTTGGT
AAACAATTAGGCTTCTATAGCCCCGGGCTAGATGGACAAGGATAGGCAAGCGAATGGATA
GATCACCGGAGAGATGGATGTTGAGGGAGTGTTAAAATCTGAATCGGATTCATTGTTATG
TATCCGTGCAAAATGAGACAAATTATGTTTTTTCCGATGCTCAACAACAGAGCAAATATT
TGATGTTGACATTTGGCTTTTATTAAATAAAGCGTTGTTCACCCTGATAGGATGCTGTTC
TCTTTTTGAGCAATGCTACATAACATCCACAAAAACATAGAAACTGATGCTAAAAGAAtt
ttcttt
>NODE_640_length_349_cov_2.498567
AAAGAACATGAAGTGAAAGATGATGAGTTCAAGAGACAAACACAAGAACTGGAAAGTATC
AAGAAAAAAGTGCTGCTGGACAGAGATGAACTGGAAGTTCAGAAGAATCATCTCAAAAAG
AAGGAAGAAGACATTGAAGCTGTCATGAAGACCTTGAGAGAAGAAAAAGAACAGGTCAGT
CAGATAAAGGCTGATATGGAGACAGAGAGAAAGGTAATGCTGAATGAATTAGACGGAATG
GAAAGAGACAGATCTGAGCTGAAACTGAAAGAAGATCAAGTGAAGAAAGGACTGGAATCA
ATGGAGACTCTGAGGGACAAACTTCAGTGGCTTCATGAAAGGATGAGCAAGGACATAAAA
CACAAAATGGACAGATTACATCAAAACAGTGAAGCTGCACTACACTTACACACTGTCTTG
GAACAGAAGCTTGCAGCACTTGATGGTCAGAAAAACTCCATGGATTGTTACACTGAGATG
GTACAAAGACAAc
>NODE_641_length_371_cov_2.433962
AGCCACACGCCAGGTTCTTCTATGACAGACTGCAGCAGCAGCACAGCTCAGGACCTCAGT
CTGAGCTATAGCTCCCACCGCTGCTGCCCTCCTTCCTTCTCAGGCCAGGACCCCTGCAGG
GACCCCAGCATGGTGGTGCAGGAGCTGCTCTCCTCCCTCTCTGAGGACTCCTGCCTTGCT
CAAAAGGGCCTGGCAGTAGACCCTGTCAACCTTAAGCTTCCCAGTCCTACGGGCTCAGAA
AATGCAAGCCCTGAGCTGGACAACAGAATAAACATCTTCAATCGCAGGAACCAGGAGGAG
AGGCGAGGCCGGGGAAGAGGTTGTGTGCTGTTGCAGACCAAACCGCTGATCCACCTGCAG
GGCAGCAGCACTGAGCCCTCTCTGGAGGAGAAGTACCGGCTACTAGGACCAGCTGACTCA
CCTCTGGGCCACATGCCTGATACATAAGCTACATTTACACAGAAACagaagcttttactc
tctttttactgccatcttgtttggcgtatatctgt
>NODE_642_length_417_cov_5.609113
CACACACACACACACACACAGACACACACACTGCTCTTGACTGGCAGGGAACAGAGAGAA
GGGAGAGAGGAGGAGATCTAGGGGAAGGAAAAGGGGTGGTGGATAGGGATGAAAACATGG
GGAAGAGAGGGAGGGAAAGAGAGGGAGGGGCGGGATAAGGGAATTCCCTTAGCAGTTGTT
ATTGATTCCGGTGTTTACGGGCGAATAGTTTAGTGCCGTTTACAAAACAGAACAGATGCA
GCCAGTGAGCAAAAAGGTAAACAATTGCTGTGTGGCGGGCTGCCAAATCCCCAGTCTGAT
GTATTAAACTCACGGTGAAGAGCATTTCCCCTTTGGCTGCACTTATTGCCACTTCATTTC
CTCTTCGCTCACATACACACTCTCTCCTTCTTGCCATCTCTCCCCTTCTCTGTGTCTCTC
TCTTTCTCTCTTGTTCCCTCGTTTGTCTGAAGTGAAAAAAAAGGACAAACCATGTTAgca
gcaggactaacagttgatagtgtatacaatgtacagcgatcagccacagcattaaaacca
gtgacagttgaggctgatcat
>NODE_645_length_543_cov_9.930018
GGGGTGGAAGGGGAGCATGAAAAAAAATGAAGAAATGAATAGATGAATGAATGAACAAAG
AAGCGTGGTTTTCAGGGAGAAAAAGTTGTTTTCTAAAAACACAAAACGATCTACATTACA
GCCTTTTATTCCCTTTCGTCAACAGAGGAGCAGGCAGTGTAGCAGGGAGGAGAGAGTAGA
GGAGGAGATGAGGAGGAGAAAGAAGAAGAAGGAAAAAAAAGAAAAAGAAAAACATCCTTC
TCACTGATCTGAAATCAGAAAGCTTTCAGTCATTCTTTATGTGCTCCCCGCGGCCACTCT
GAGCCAGTGAGCATGTACATTAGGCTGGGGCATTTTGATGAAATAAAAGCCCAGGCCAGC
TTATGGCTAAACAGAATGGGAGCACTCACTCAGCCTGTCTCTGATTGACCATTAAAGCCA
TTGATGAATGGGCCTGTCAGGGGAGAGACAATTAAATCAAACATGAAACAAAGCCGTTGT
GACGGCCCGGTCTGACAGAGCAAACCCATTCCTCCCCTCCATTACATAGCACACGGCTCC
TTTTACAACCCCTAACCCACTCCTCCCGCCTCCTCTACCCTACTGTATGTGTGCCACTGT
GTGTGTGTGTGTGTGTGTTCGGAGTGAACAAGTGAGCATGTGCACATGGGAGTGTGAtgt
tctctgctggaagtgtctgtttgtgtg
>NODE_646_length_690_cov_5.479710
TTCTCTCTATTAAGCATGTAACAGTCATTATCATATAGTTTGCAGCTTGAATGGTTTTAG
CCGCATGCATGAGTAAATTAAAACAATTCAGTGCAATTGCACACAATTTCGCACGCCGAT
TCTTAGGCCCAGTGTGGTTAACTTTCATGGTGGGATGTAAAAATATGCAATCTCATCCTT
TATCGGACATAAACAGTTGCAGCCAACCAGCAGGGGGCCTTTGTTCTTTGCAGTAGCCAC
CTATTTTTGTAGAAAATCAACCATCCACATTACGACCTAACCTAGCCCTTTGTGTGGGGG
ATAGAGGTTGAACGGTGGTGAGCAGGGCGGCTGGAGGAGGGAGGGCTGGGAGCGAATTCT
TGTCCAAACATTCTGCACGCGGATTTGTATTCATTGCACCCCTGCTGCTATTGATATCAT
TACGCAGGGTGCTCATGCTGTGAGGAAGGGGGCTGGGACTGGCAACGGGGAGGTCATGGA
GCCGCAGGCCCTAACGAGAAGTGACACTGGCTCCAGGTCGGCCAAGCATCCACCGGATTT
CAATGGGAGCCGCACTTTCCCAGTCAGCGCATTAGATCAAAGATCATTACCTGCTAATCA
AAACACATGAACATAAGGGCTTCCCTTCTTCCACTCTTCTTTTGCTTCTCTTTAGCTGAG
CTGAGGCTTAGGAGGAGATGCACCGGGAGATGAAGGAGGAGACGGCACCAGCTACTGAAC
TGGATAGACCTCCATTGCCCCATGAACATTGGAAGACACCAACTCCTTTACTTTCTGGAC
TCATTCCAGAAATCTTCCTGCAGCCTTCACCAGCTATTAACCAACTTTACAAGa
>NODE_647_length_294_cov_3.639456
TGGCTCTTTATCTTGCCAGCGCTAGCAGCATGCTAAAGGTCATGTCCTTGGCATAGCTGA
ATACACTGAGGCTCAGTGGTGCCTACTCACAGCAGCAATAGGTATTTATTTACGAGTTTA
TCTCCGTTAGTGTTCTTCGACCCTGAGCCAGAAGAAGGGCTTCCTCTGAGTTTAGTGCAG
CTTGTCATCACCTCGGAGGATAGTAATGATGAGTTATCTTTGGGTAGAGTAGCTGGCCCC
TGGCACCTAACCCCCGTGCTGCAGCTCCACCCCTCAGTTCCTGTCTTGCAGAAGAGGACA
GTTATTTCTGGGTACCAAGGTTAGGCTGAATCTGGGGTGAGATTCAGCAGAGGTATGTCC
TGGCAGAAAGTCCAGGACACAGGAAGATAGTATTGGCTCTTTAGCAGCCAGAATGTTTCA
CGGTGGCAGTAAAGCAAT
>NODE_648_length_519_cov_6.994220
CCAGTGTCAAAACAGTAATCATGGATGTTATTGTTTTGAGGGAGTTTCTGGAAAATTTAA
TGTTTCTTATTAAAGCTAAATCAGCAGCGAGGTAAATAAACATTTGCTTAACTTTTGTTC
ATTACACTCTCCTTCTGCCACTTAGGATTTAATCGCGGTTACTGGCAGGTAGAGCATGTG
AGTCCATGCCTGGTTAGGTGCAAGTGCTGCTGCCTCTCCTCCTCTCTCCTCCTTCTCTCT
CTCTCTCTCTTCATATTATATAAAGAGTGGCAGCAGGCAGAGTGACAGACTGCCCCAAGA
GATGACACCTGTCACTGAGGGGAGTGCTGCTAATCTACAAGCCTCATTTTGTTTGAACTC
TTTGTCACCTTGCCGTCAAATCCTCATCTTCTCAGTCACTGCCAGCTTCCCTCCCCTCTG
CTTCTCTGCTCGCTCTGCTTTGCCCAGTCTCTCCACAATATATACAGTGCCTCCACAGCA
CACGCTCCACCACACAAACCAGTGTTCTCTGGTAAAACATGTTCCTGCTTTTATTGAATG
AGCATTGTGCACGTCTGTATTCCTGTGTGTCATTTTGGGTTATTTATAAATGAACACATA
GTGAGTACTTTTTGCCAAactccaaaaaaaagtaaaatcttggcagttcagtgtcttact
cag
>NODE_657_length_401_cov_8.541147
GATCTAGCCCAACCAGAAAAAACAGATGTCCAGTCTCTCCCCATAGTGCGAGATCCTGCT
CCCACCGGGCATGCACAAAGTCACCCAGTCAACCACGCATTAAAGAGAGGCAGCTGCCAG
AGCATTAGTGTCCAAACCCTAAGTAGAGAGGCAGACATAAACAAGCATGACAGTTGGTTT
TTGGGATGCGAGGAACACTGATTGACAGTGCTCTGTCGGCCGGATTAGAGACGTTCATTT
CGTCCTGAACTCAATTATATTTTACAAAGGCTGACATCCCCAGTTAATTGCAGCCTTTCC
ACATGAGGGAATTATTTGCACTTCTCAATTCCCTGGCCATGTGTACTCTGTTCCGCATGT
ACAGGCTTCATCTAATATGTGGAAATATTGCAAATTAGATCAGAAAAAAAAGGAAAAGGA
AAAAGGAATCTGGGAAAAGAAAAAAAAAAAACTTAGGGAAGTGTCGAGGGGCAAAAAGCA
GTGAAATACTGGTACGACTTCAAGAGAGAAGCGTCTGGGTGAGTAGTCTGCCTCGGTCTC
TCaag
>NODE_658_length_429_cov_14.170163
CCCCCCCTTCCCAATCAATTTCATCTGCTGCCAATGGACTGATACAAATACAATTTCTAT
TTACGCAACAGGATCAGACACAAAGCAAATAAAAGCTGCAAGATATGGAGTCCAAAACAA
CATCTGCTAGTCAGACTATGCAGATTAATTGGAAGTCTTTGTGTTGTGATTTCAGTTGAG
TGCAGTTTGACTAACATCTTAACCTACTTAGTGCAATTAGTGCTTCATTAGAGAGGCTAA
CTAACTATTGCTTCTCTCCATAATGATGTGCAAGAGTGTAGACATAAAAGTACATAATCA
ATGGTTTCCAATTACTCCACAAGTGCAACCACTATTTCAAATAAACTGGATAATAATATA
GAGCCATTACAAAGTCTAAGGTAGCAGAACCATTTAATTGCAGTGCAGTTCTTCTCAGCT
CCAAGATTTTTTCACACTAATGAAGTGTCATACAAAAAAGGCTGTATTGATTTTTTTCAC
CACACAGCCTCCACCACAAATATGTAATTATCCTTTTTATATCTGGCAGGGGATTAAAGT
AATCTAtagtatctagcctttgcgcttccctga
>NODE_660_length_774_cov_9.804910
AATACCGTAAAAAGAGCCTGCTCATTTACCCAGTGACAGCTTTGAAAAGCAGGCTGCTGT
GATAATCCTATGAGAAGCAGGTGGTCTTCTTTAATGTTGGTGTTCAACAAAATTGCCCTA
ACTCTTTTTCAGTCTTTATAATCTCTAAATGAGAGAATTGATCACCTGATGGCAAGAAAA
TGGTTTCGCTGGTTCTTATTCAAAGTGGACCTGAGGAGTGAATCACGGTATACTGGCAGG
AAATGAAAAAGAGCCATGTTGTCTTTTCTTTACTTTCTATCTCCTATCTTTTTCTTTTTC
CCTCTCAGACCGGGCTGTCAGCAGTGAGGAAGAGGAGGAGGAGGAAGCAGGATTTTTTTC
TTCTTCCCCCACCACTTCCGAATTACCTGCTGGGTCCGAGCTCTTTTATGCTCTTGTTGT
GACAGGTAGATTTATAAGGCTTGAAATTTGTACAAATCAGTTGTCATTCAGCGGCAGCTG
TCAATGTGTCAAGCTGTCAGGGCCTGCTGTGAGGGAGATGCCTTAGGGGGCTGAGCGAGG
GGGCAACCGCCCAGAAAAGAAAATGAGTTCAAACAGACCTGAGAAGCTCCTCTATTCCAT
AGGCCTCCCTGCCCCTGTGGAGACGCCATCGATTTCTCTTGATGTTGAGCAACAGCGCGC
CCAAAAATGACATGGCACACTGCGCTCAACCCAGTCAGGCTGCGACACACCAATGTGTGC
TGCACCAATCCCCTCAATCTGCAGACGCCTCTCATTCTCTGCTAAATGGCTGGAAATCTG
TAATCTCTCCAAGGAGGGAGAACACCAGAGTTGTGTTTAGAGATCGTTGGCAATGGCTGT
CGTGTTTTCATGTGCCGCTTAAGTAGCTGAAATGGAAATCTCTCAGAGGAGAATGAcaag
cgtgtttaaagattgttg
>NODE_661_length_695_cov_11.820144
TTTATTCATTTATTTGTTTAGCTGTACGTATTTTGCTAAAAGCTGTTTTTCATATCTGAA
TTAATATCTGCGTACTGAATTAATATCTGTTGGTTAATAAAGAAAACAACATATGTTTGG
TGCACAGTGCTGCATCCAACAGATTTGGCTACAGTATACATGACTGGGTGACTCCATGGT
TGTATATATGAAATAGCTCCAGCTTTACGCTCCTCTCCATTCCACGGCCTCCGGTGTATA
AATTTAGTTGATGGTTTTCGTTTCTCTTTCTTAATTCATTGCAGTCGGATTCCTCTTTGA
TGCAGTTCTGTTGTCCCCCAAACAATTGAAGTGGAGACAATGGAGGCATAATGATAGATC
CGTGTACCCACCATCTGTAAGAGCAGCTGCTCCCTTGCATCTGTACAATATGCTGGAGCG
GGGAGCCTCAGTAATCTGCATAATAAGGAGAGGGCTTATCTCAGTCTAGTTAATAATCAC
AAGCAATCGATGCACTTCATTCCCTCACTCTTGACTGATGAAAAAAAACAGCAAAGTTTT
GGTATGTTTGCCGTATCCTCAAGATAGACAGGGGTCACGGAGTAATGCCAAGCTGTTGAT
TTTGCCTGCAGCTACAGATTTAGTCTGCACTCAATTTCATCTTTTCATGAATACCATAAT
TACAGCAGGACGTTCTGAGTTATCATACCGCTTCTCCCCTTCTCGCTCCCTTATAGAGTT
TATAGCCTCTGTAGCAATGCTGGACCTCACATCAGATTCGGGCGTATGACTTTAAGTCTG
TGATAAACACATAGcttgtgctgtgttgataagagtcacaccttataagcaatactctc
>NODE_662_length_801_cov_6.514357
AGTCAAAATAAAAAAAAATCATGTCATAGGAGTTTCTGCGTGGTAACTTATCAAAAAAGA
GAAACAGAGAGACAGACCGCGTCACAAAGTGAGACAAGCGCCGCGTGTGAGCTAAGGAGT
CAGATGGCACAAGAAAGAGGACGTCCGTAAAGTGAGCATTCTCTTTTTCAACTAAATACA
TCTTCAAAAGGAAAAGCCCCACAATGTCTTGCTGAAGCCACCTGCACACAGAGGGCAGGC
TGCCACTGTTTCAATGGGCGCTGCATGCACACCCCAGCGGGCTTCCAGATAGCGGCTAAA
GAGCTTATTTCCCAAATCTCTTTATCCTTTCTAGAACTGTGAGACGTTGACAGAAAGTCA
GTTAACTCTAGCCAGTGGCAGCTGCATGGGTTTTGCATAATTAATTATTTATACGGAGCC
AGACATAGTAATTACCATCCAGATGAATATGATATTCTAATCAGGCAGGCTTTAATTTTA
ATTGCCCTCCAGCATCTAACTGTCAGTGCTGGCCTGGCTTGATAAAGTGGAGAGTCTCTA
AACACCATTAGACATCTGCTCTGAGAGCATTGCCTCCACTACCCACCAGCCCCACCATCC
GCCATAAAAATCAATACAGGACCTGGGTGTGTGCGTGTGATCTTGCTCATTTTTCTATGG
AAAGCCATTTTTCGTCAATGACAAAACCAGAGCAGGGCTTCAAGCTATGGAGTCCCCCCC
GCCTCCAATGATTGATGAGGCCTCTAGGATTTTGTGTTTCCTTTTCTTTCTTTTCTTTTT
TATTAACTATTTGGAGTCTCATCTCAATATATTGTATGGGgggagcttatcgtgcttctt
ttttcatctcttctaaatcgactgttttctgacaggtgcactggaaagatggaagaaagg
atttataacatttcaggccaatcatcttggtagcattctgactta
>NODE_663_length_653_cov_15.468606
AACCCTTGAACATCTGAGCTGAATACTTTTCCAAGATTAAAACACGTCTTCTGGTAGTTG
TGTCTCCTTTAAAAGCTGCACAACTTGACTGCTTCCTCCCCACTGAAAATGTTCCGGCGG
CTCATAGAAAATTGTGTTGAACCTGTTTGACTTTGCGAAATAATTGAGTTAAAACACTCG
ATAAAACATTAATTAGCTTAGCAGTCTGGAGCAGATAACATAGATAAAACCCTATGTAAT
TCATATTGATTAGAATATGCACATTGAGCGTAACCTCTTAAGACAAGTTTTCCTTATTAA
ATGGACACAAAGCCGAGGTCATTATTCGTACAAAGAAAGATCGCTTTAGATTTTATCTTT
TCACATAAAAAGGTTTGATTGGATTTCTTTCTGAGGAAGCTGCACAATCTATTTTATTCA
GGTTTGATTGTATTACCTCTTAATTAGTTTGTATATTGAGTAGAACAGGCCTTATTGATT
TGAGGTGCATTCATTTGCATTGCAAAAATCCCCTTTAATCCAATATAATCTCATCCTTAC
TCAAACAGAGCAGACTGCATCTCTGAGTTGCTCTTTACTTGCTTGTTTTCCAGCTACTGC
TTTTGGCTTGTCTTCGGTTTAATATAACCTCCTGGTAGAAATTAGAGATTGCATTCTCTA
TGCAAAATAATTTCCCTAAATTTGGCTGTTTATTTAAAGGTAGTTACACTCAATTTCTGT
GTATTTCATGTGGAGAGTGGTATGTTGTGCGCTGTAATTTATACGTCGAGTGTAATAACA
AGCtgtagtattttcat
>NODE_669_length_343_cov_5.119534
CATCATAAAGCCCGAGTTGTGTTGTTGATGTGTCATCCCGTGAAACCGCACTAACTCTGA
TCTGAACGAGTCTTCCCAACACTTGGCCAGAGTTCTCCTCCGGGATGCTCCTGCGTCACC
GGCACCGGCGTCCATCTCCAGCCAAACGTTCATTTCCTTAAACGGGGGGAGCCTCTCCGG
TCGATACCTTTAATTGCTCCCGGGTTCTATCGATACCGACCGGTTTTACTGCTCCATCAC
GAGCCACTGGGAACGGGTTGCCCGGGAAACGGCCGCATGGCAACAGGATCAGAGCCTGGG
GGTTGTCTGCTTCTAGCTCTGCTCCCATTTTGCATCGCGTCTCCTCACTAGATGGTGTGC
GAGCCACTGGAGAGTACACTTCCCCGCGCACGCAGCTCCGCATCCAGCCCAGCGAAAACC
GGGGGAACCGGACGGAGGCGCGTTTCTTCTTCACGGGGCTCCGAGGCGGAAAAAAGTGCG
GACACAA
>NODE_670_length_451_cov_7.039911
TGTGTGTGTCCATGTCTCTGTGTGTATTTGTGTGTCCAACTCCTTTGTGACCGCTTTCTT
GAACCCGAACCCTCCCTGCACAGAGGGAAATGGCGGACTGTGGCAACGACAGGGCAGTTT
TACAGTGCACCGGGCTGAATGTTAAACTTATATTTAATGTATGACATTTCACACAAATCA
TCCGGCCACAGACATGACCCTGGGGTATTCCGCAGATTGCTTTTTCAGTGCCTCAGCAAC
TGTGGAATTATTCGTCCCAGAGAGAGAGAGGGAGAGAGAGAGGGAGAAGGGGGGAAAAAA
AAGCCTTTGAGTTTGGCGAAATGATCGCCCTCTCACTGCTCTGGCCATCCCAGACTGGAA
GCTCTCTCTCTCTCTCTCTCTCTCCCTCTCTCTTTTCTCTGTGATATCATGATCGCAGGG
CCGTGCCAAATTGAAAACATCTTGGCAGTCTGGAGGCTGTATGAAATAACCATATATTAT
GTGTAGTATAACACCCGATTGGATAGCAAAACAATTATGCTGTTTTGCAGTCTCAAAAGA
TTCCTTGTGCCCCTCTCAACCCTCCAcgcccttcatttctatgtaaaaaatcttc
>NODE_671_length_635_cov_11.040945
GCCCAGGTGATGAACTTCTGAATGTGGTCCAGCTGGCCACATATCTCTATTGCCCCTTGC
AGCTGGTCCTCCAGACGCTGCTGGAAACCCTCGGAAATCTTCTGCAAAGGAATTATAAAA
AATATGTTTAATTACTGGCGCACAGTGGCTGAACTGTGGGCTAATCAACAATGCTCTTCC
TTGACAGATGGAGTCCCTAAGATGTTGGTTTAAGCAACTTTGACAGATTATCATTGGCTC
TCGTTTGCTTGCTTTCAGGGCTGATTACATCATGGCAGTTACAGATTCTTTGCATGTACA
TTCACGGCTGGCTGAACGATAAGAAGGAAAGAAAGAATGAGAAAGTAATTACCTCCAGTT
GCTCTATTAATAGGTTGGCTCGTTTGTTAAGCTCGTTCATCATAATCATCTTTGCCATTT
TAATCTGGTTCTCTGCCTTCCTGTGTGCAATCTTTACTCCATGAAGTCTACAAAGACAGA
AGGGGGGGAAAATGTCTCTCCCAAATGCAGAAGAAAGCAGCATTTCAGACAGTAATTTAT
TCATCAGCTTGCTATATTTCTCACTGTTAAATTATTGACTGGCGTTACTCAGAACTGGGA
CTGTGATTGTGACTGAGTCGAAACCAACCTGTCCTCTATCTGTTTGGCATTGTTCTCCAC
GGCAGACCTCCTCTCCTCCACCTGCATCATCAGGCTCTCAAACAGCCACTGCTGATCCTG
CAGGGCCTTCCCGATCTGCATCACCCTAAACACACgagagatcacagtatcaaccagac
>NODE_672_length_328_cov_3.326220
GCTAAGGCAATGCCATCTAGAGTAACTATCTGGTTAGATAGTGAATTTCTGAGGTGTTTA
GGTCCAAATACAATGACCTCAGTTTTGTCTGAATTTAAATGAAGAAAGTTACAGGTCATC
CAGGCCTTTATGTCCTTCAGACATGCCTGGAGTTTGACTAACCGATTGATTTCATTTGGC
TTCATAGATAAATATAACTGGGTATCATCTGCATAACAATGGAAATTTATGCAGTGCTTC
CTAATAATATTTCCTAAGGGAAGCATGTACAACGTAAACAGTATTGGTCCTAACACAGAG
CCCTGTGGAACTCCATAACTAACTTTGGAACGGCTGGAAGAATCATCATTAACATGAACA
AACTGGAATCTGTCTGATAAATATGATTTAAACCAATTTAGTGCAATTCCTTTAAGTCCA
ATAGCATGTTCTAGTCTCTGTAATAAGATGCTGTGATCAACGGTATCAAATg
>NODE_673_length_292_cov_3.256849
AGAAAAGAAAAAAACAAGGGGATACTTGGAAGGAGAACAGACAAAAAAAAGAAGTAAGGA
GCAGATAACAGAGGAGGAGAGGCGAGGCAAATAGAGGAAGATGGTGGTAAAAGCTAATTC
CACCCAAATAATGGTGTGAAGCAATGCCCTCGAGACAATGGAGGCAGAAGAGATAGAGGA
GAGGAACACAGCGGATTGAAAATGTGGCTGTTTGTCCGGTAGAGGTCAGAAATCATTAGT
GTCAGTGCAGTCTACTGAGGCCTCAACTTACTCTACCCCTTCCTCTCTCCCATTGCATTT
CTTCCTCTATTTCTGCTTTCCGTGCTTACAATAAAGAATGACAAGACAATAAGTAGGTCA
GTAAAAACCTGACTTTGACAATTAATTCTCCTGAATTGGTAAtaataatctctattgatc
cactgacagacggtgc
>NODE_675_length_636_cov_13.861635
GCCGTGTCCAGCTCCTCTGGGAGGGGTCAGGTAATGCTGTCGGAAGCACAAAGCACAAAA
CATGACAGAGGCTGAGACTAAAAACAAATCGCTGCGTCTAACAGTCGATGATCGCTGTGT
TGTTAGCCACATGCCTATGTGATCATGTGAAATCTCCTCAACACTGTGCCTCTTGCTGTA
ATGCTAATGGCTCTGAAAAGAGAGTTAATCACTGTTGCACAGTTAGCCACATGCTTGCCT
CTTGCAGCATGGTCGGTGTGTTCCAGGGGTTAGCAAAACACTGGTGTAACACATGATCGC
TCTTTATGAGGCTGGGGCCTGCAAGAGAGAGAGGGGGCCCACAGACGATGCTAAAAAGAC
GGTAATGACAGCCATTCACCGCAATCCAATTATGCAAAAGGGAGTCTAAACAATTCCATC
ATCCCCTAAATTAGATTGTCCTAACGAGATAAAGGCACCAATTAATCCTGAATTAATTTC
TACAGCTCATTTTCCCCAGAAAACACTCTAATATGCAAATGCCAGTGAGAGGCAGAGAGG
CATCCTTCTGCAGGGGTTTGCACCACCTCTGCGTGTTGGCTTCTCTTTCTGAGTGAACTT
ATGAACCTGGACACATTTTACGAAGATAAAAAGACAGAATATAACAATGTCACAGCTCAG
GTGTAGCACTGAAGAGAAGCTGTTTAATAGAAAAGGCAAATGTCTCCCTTATAACTCATT
ATAGTGCTGCCATTAGTGTAATGGAAAGCATATTGAAGCCAAAGCGAAGTCAATATTGGc
>NODE_679_length_145_cov_5.551724
TTATAAACATTGTCCTTTAAAGTCAAAACATATTTGTAAACATTGTCGTTGAAACTCTGC
AGGAGTGCTGCTCTAATGCTCTCAAACAGCGTTTCATGCGCTGAAAAGGCCATTTTGGCC
AAACGGTGTCTCTACTCACTTTCTCGACACAATGTCACTTGAAACAGCTTTTGCCTTCAT
ATTTATCATATTTGAACACATTGTGAGGCCAAAACATGTTTGTAAACATTTTCTGTGACA
ATCTGCAGGAGTGCTGTTTTTATGCTCTTAAACAGCGTTTCATGCGCTG
>NODE_680_length_220_cov_1.545455
GTCAAAACATGTTTGTAAACACTTTCTGTGACAATCTGCAGGAGTGCTGTTTTTATGCTC
TTAAACAGCGTTTCATGCGCTGAAAAGGCCACTTTGGCCAAACGGTGTCTCTACTCACTT
TCTTGACACAATGTCACTTGAAACTGCTTTTGCCTTCATATTTATCATATTTCAACACAC
TGTGAAGTCCAAACATGTTTGTAAACATTGTCCTCCGAAATCAAAACATGTTTGTAAACA
TTGCGTCCTAAGTCAAAACATGTTTGTAAACATTGCGTCCTAAGTCAAAACATGTTTGTA
AACATTGCCTTCAAAAGTCAAAACATGTTTGTAAACATTGCGTCCTAAGTCAAAACATGT
TTGT
>NODE_681_length_374_cov_2.553476
GACGCACCATTTGGTAAAATTGGCATTTTCAGAATGCCAAACACTGTTTCAGAGCATGAA
AACAGCATTACTGCAGTTTTGCAAACACAATGTTTACAAACACGTTTTGACATCACAATG
TGTTCAAATATGATAAATATGAAATCAAAATTTGTTTCATGTGACTTTCTGTGATATAAT
TCCATGAATACACTTTGTGGCAAAAGAGGCCTCTTCAGCACATGAAAAGCTGTTTCAGAG
GAGGAATCAGTAATACTGCCGGCTTTCAAAGACAATGTGTCCAAACATATTTTGACGTCA
CAATGTGTTCACGTATGATAAATGTGAGAGCAAAAGTTGTCTCAAGTGACTTTGTGTGAT
AGAATTCCAAGAATACACTATGTGGCAAAATAGGCCTTTTCAGCATGCCAAAAGCTGTTT
CAGAGCATGAAAACAGCAAGACTGGTGTTTTTAAAAGACAATGTTTACAAACATGATTTG
AGTTCACAATGTGGTCAAATGTGATAAATATGAAGGCA
>NODE_682_length_296_cov_3.429054
TATCCCCACTAGATTATTCAAGGAAATTTTTCCATTAATTAACAGTACAGTGTTAAATAT
CATCAACCTGTCCTTACTAACAGGTTACGTACCGCAGGCTTTTAAAGTTGCTATAGTAAA
GCCACTTCTTAAAAAGCCTACTCTAGACCCAGGTGTTCTAGCCAACTATAGACCTATATC
CAACCTTCCTTTTATCTCTAAAATACTGGAAAAGGTTGTTGCAAACCAATTATGTGACTA
TCTACATAGAAATGGTTTGTCTGAAGAGTTTCAGTCAGGATTTAGAATCCATCATAGTAC
AGAGACAGCACTGGTGAAAGTCACTAACGATCTTCTTATAGCTTCAGACAGTGGACTAGT
GTCTATACTTGTTCTACTGGATCTCAGTGCTGCATTTGATACCGTTGATCACAGCATCTT
ATTACAGAGACTAGAACATG
>NODE_684_length_145_cov_10.737931
TGCGATATGCACGTCCCATTGTCAGTGAATGGGAGAACGTTTTGGCCAATATCTCCGGAA
CCAGACGTGCTAGACACCTGGAAATGCCACCTGCCCCACCTAATTTGGCTATGCTGAAGA
CGCCGGTCTCAGTCCCGAGTCTCTTCGACCTTCCCGTCCCGAGATACAGCAAAAAATCAC
AGGTTTGTCCCACTTCCTGACGTGGTAGAGACTCGGGAGTAGGCTCAGTGCGATCGCGGC
GGCAGCAAATGGGGGGGTAGACACAAGTTTCATGTCTCTAGCACTAACC
>NODE_685_length_580_cov_10.225863
AAAAAAAAAAAAAAAAAAAAGTAGCGCAAATGCGAGGAGAATAATTACATATATCATGAA
GCCGTCCCTTTTATTTCGGATGTCACTTCTGATGTCACTGGCCGGCTTTGGCGCTAATTT
GAATTCAGACCTTTATCAGTCGCCGGCAGCAGATTTTGAGTGACAGCGCCACCAAACGCC
TCTCGCCAGCCGTCCTATTGATTTCTCTAAATCCCCAACAATAGCATTTGCATGCTTGTT
TCTGTTATAATACAGATATGCCGTTTCGGAAATTAAAGAGCGGCAGGCAGACCAGAGGTA
ACTAATTGTGTGCCTGTGTAATGAGTGCAGTTTCAATTTGATATAACCCACAGCTTTTCC
CCTCGCAGGCCCGCGCTAAGTACTTTCAAGTCTTTGTGGGGAAATAATTGATTTTTTGTG
CTTTGGGCACAGGGAAAACTATTATGATCTTTTTGAATAATGGCAGCAGGAGAAAAGGCA
CGTTGAACGATTTAAATTGGTATTAGAGGAGAGGAAGGAAGGGAAGGAGGGTTTGGTGAC
GGGCGGAGGACTGATAGCGTAGCGGAGTCCTGGATTTTGACTGACAGTCTGCAAATGTCT
ACCAGTATGTTGATTACTCATTCTCTTAAGGTGGAAGTGGGGCAATGCGAGGTGTCGTGG
CAGTAAGTAAAGCCACATTGAgcctgactggttggattgctggcttgaggagggcggtca
gggt
>NODE_690_length_623_cov_10.759230
TAGGAATCTGTGCCCAGGACACAAAGAGCACACGGAAGGGGGATTATCTGCACACAGCAT
CTTGTGAATGAACCTAGATGGAAAGTTGAGGTGAAATAATGATAAAGTCAATCCCCCAAG
ATGGTTCTGTAAACATATTTTATTCCTCAGGTCTTCTTCACTTTAGTAGTGATTTCAAAT
CCCAAGATGCCACCCAAGGCACACCACTTTGCCTTAACTATGCAGCGAACAGTTGGAGAG
CAAATAGCGTGGGGCTGTATATAAAAAATAAACCCAGTATGATAAAACTTGTCAAATGTG
TTTCCATCACTCTCATCTTTTCTCCCCTTTTCTAATAGCTCGAAAGTGAAAAAAGCTTTA
AGCAAAATGTTACATTTCATCATTTTTCCATTCTTTAATTTTCACCACAAAGCCTGACAT
GTTTTAAGAGGTGCAACCTAATATTGCCTGAACTCCAGGACCTACCACAAAGATCTCTGG
GTAAATGGGAGGGAAGGAAGTGCACAGACAGGAGGACGGGCGTGGATGGAAAAGTGCGCA
GTAACTTGGCTGCAGCACACCCTTAAGTAACAACACATGGCAGTGGAGGAATTCCACATT
CACGGACACTCTACATGAGCAAGGATGGGAAAGACTGTCCAGGTTGCTTTGCACCAAGCG
GCCAACCAGTTCCGAATGTGAAGCTGATAAGGCTCTGCCATACCTAATTCCTTTCCATGT
TCTCATCCTGGGTAGGCATCACAATGGGCATGATTCATGGGGGTAAt
>NODE_691_length_728_cov_5.957417
CTGGTCATGGTGAGATTAGTTCAGCTTCACCACAGTAGAGAGATATGTGAAGCTGGTGGT
GATGCCACAGTGAATACTGCCACAGTACTGTCTCTTTGGACAACTGAATGGTGCCATATA
GCACAATAACACCATTCTGGTATATAAGTGCAATCAGCTCTTCAAGACCAGAGTTGCTGA
ATCACAGTTTGTAGTCACAGCAGGGGATGAACTGAGGGGCGATGTGGGGCTAAACAGTAT
ATTAACTGTGTGTTGTTCTCATTGCCACTGCAGCCGCCAATCTGTGATGGCTATTGGCCA
GAGCTGGCTGGCAGATGATGATGGTTATGATACATCTACACCCTACTACCACAGCTCAGT
ATATGGTTGGTATAATGGGTTTGTATGATGGGTAAGATTTCTTTCCACCCTCCATCTCCT
ACATAGGGAAGAGGAGCTACGTTCAATGGGTAAAGCGTGTTCTTCAAGGCCCTAAAAAGC
TTTTAGTGAAATTACCGCTACTTGGATCTTAGGCTTTGACCATTGAACGCACCCCTGACC
ACTAGTCTGTGAAATGTTGCCCAGTGATTCTGGCCTTTATGTTAAAGCCACCTCGGTTTA
TGTGGAGCTCATGTTTGCTACAGCAAAGACTTAACTGTGTGGGAGTCATGAGGGCAGCGA
ACACAGCAGAAATCCAGATAATCTGTGAAACATCCGTCAGTCCCATCAGCTGCAGTTTAT
TAACAGTGTGCACATTGACTGAATTGATTCTAGCTTTTCTTATTGTGCACAAGTAACTTT
CAggaatgtgttaaacagttttccaggaaggcagtcatctgaagcattaaaaaatggtca
aaggacgtacttacgtttaacacaagaaggaa
>NODE_695_length_709_cov_11.337094
TTCATTTCGTAACCCGTTAACTGGCATTCATATTAAATAAACATATGGCTGAAACACCTT
TAGATAATTGTAAGGAAACCCCTTTTACTTGTGTAGCCAACGTATTATGTGTCTAGATAC
CCAAAGTTACCCCCTTTCCCCTGTGTTAATAAACAACACAAGCTAAGAGTCCTCAACTGT
CATTGTGAATCTGCCCCCCCAGTGCTACATCCTGTCTTTCATTTCTTCCTGCCCCGTCCC
TTCCCCTGCAACAAAGGTTGTCTGCTAGTCGACAACTTGTGTTGCACGGATAAAGAGCAC
GGATAAAGTTTCCACCTTCAAACGTTTTGTAGGAACTAAAAATGTCCTCCTAGCTCAGTG
TTATAGCAGGTGTTACACAAACATGCTAGAAAAGACTTTTACTAGATCATATTTGAAAGA
TAAAGAGTATCTTATCGAGAGATAAAAACGAAACCTGGGGGATATAAGGCGAGCTTCTCT
AACTTTGTTATAATTAATTGTATACCTGTGTATGTAAATATAATGCATTCCTATTTTGCA
GTCAAGAACAAAATACTATTTGTAATATAGAATAAACTTTATTATGAAACCATGCATTTC
ATGATTGTTTTTACTCTTTGTGTCCTTTTTGAGGCTAATTGCCCTGTACTGACCTATATT
TGAACTGTGCCATTTCTGACGATCAAAGTTGTAAGTGAAAGAAGATACTGCAATCTCTTG
CAAGATGCACATTTGATGATTAATATTTAAAGATCCAGTCAACCTCCAAGGCCCCTTTTC
ACAAGCCAGCTGTTGGTGGAGCTTTCCTGACAGTTCAAGGAAGTCAccaaaatccaatta
gagacttggtgaa
>NODE_698_length_173_cov_7.069364
GATATAATTCAATGAACACACTATGTGGCAAAAGAGGCCTCTTCAGCGCATGAAAAGCTG
TTTTCAGAGTATGAAAACAGCAATCCTGCAGTGTTTCAAAGACAATGTTTCCAAACATGT
TTTGAGTTCACAATGTGGTCAAATGTGATAAATATGAATCAAATGTTGTTTCCAGTGACT
TTGTGTGATATAATTCAGTGAACCACTATGTGGCAAAAGAGGCCTTTTCAGGGCATGAAA
AGCTGTTTCAGAGCATGAAAACAGCAATACTGCAGTTTTTCAAAGACAATGTTTCCAACC
AGGTTTTCATGTTATAA
>NODE_699_length_388_cov_1.793814
GGAAGCATAGTGCTAAACTTAAGCCCACGGTTCACCATCCAACCCCCCTTCACGTTTCTA
ACCGCTTTTCTCCGCTCAGCAACGCACCTGCTGAGAAACCGACTCTGGTGATCGGCAGCT
CCATAGTCAGAAACGTGAAGTTAGAGACACCGGCGACCATAGTCAAATGCATACCTGGGG
CTAGAGCGGGCGACGTGGAATCCTATTTAAAACTGCTGGCTAAGGATAATCGTAAATACA
GTAAGATTGTTATACACGTCGGCGGTAATGACACCCGGTTACGCCAATCGGAGGTCACTA
AAATTAATGTTGAATCGGTGTGTACATTTGCTAAAACACTGTCGGACACCGTAGTTTTCT
CTGGACCCCTGCCCAATTTGATCAATGATGACATGTTTAGCCGCATGTCATCATTCAATC
GCTGGCTGTCGAGGTGGTGTCCAGAAAACAATGTGGACTTAATTGATAATTGGAGAAGCT
TTTGGGGAAAACCTGGTCTCATTAGGAGAGACGGCATccatcctacgttgga
>NODE_700_length_658_cov_12.548633
TAACAAGCTGCAGCTAAGCAGAGTGTTTAGTCTTAAATCCTAGGTTTTGGGTGGCTGCAG
ATGCCACAGGTCTAATAGACTATATGGGAAGTAGCTCCTCCTAAAACAACCCATAACAAA
CATATCCCCTTCCCCAAACAAACATGTCCCTGTCTCCACATTATCACCTTAGCCCGAACA
AAACACCTCTTTTTGTTCTCCTCTGGATCCTTGAGCGCAGGTACCTCCGCTTGTTTGTTA
ACACCAGCACCAAAGAGAGGGAGAGGGAGAGGGAAAAAAATCAATGTAATACTGCAGAAC
TATCAGATCATATGAAATTATGGATTCTTGGTCTGAGCATTCAGCCCTTGTCTGCCGAGC
TGCGCAAATCAATTCAAACAGACACAAAGAGCAAACACACGGCGTAACATCACAATAGGA
AATTGAAGCGAGCGGAGCCTCCCTTTTAAAATATGCGGCTACATATTTGTTTTGTGGATT
ACCATTCTGAAATGAAGTTTGAACAGTTACTTAAAATAATATGCAAAATATAATTCCTTC
TTCTTCTATTTTTATTATTATTCCTCTCCTCCATACCCCCATTCTCTTGTTTGTTGGAGG
AGAGGGGAGCGATGGCGGCCACAATGTAAACAGACACACAGAGCTGCTATGATGCTGATT
ATGTTTCCAAAACATATTTTGGGGCCTTATTCCCCTTGCAGGGAGTTGAGTATTTATCTT
TTCTTTgtttccatattgtactgctgcttctaaaacatttatgatggtatctgaggtgca
gtaaaggggtgaggggtgattt
>NODE_701_length_588_cov_6.943878
GAGTAAGACTGTTGACCCACTTTGGCGTCCACTTTGCTGGGCAGGAGCAAGCAGGGGCTT
CGGGCACCCCCCTTGGACTCCACCGCCTGCAAAAGCACCTCTAATTGTTTCTCTTTGATC
TTTTTCAGTATCGAGTGGGTCAACGCCTTCAATTCAGCCTCGGACCCTGCGTTGGACTTG
GCCACCTTTGTCGCTTTGCCCATGCAGCAGCCCCCGGAGCCATGCGTCCCTCTATCCGCC
TCCCCGTCGCCCTCCACGGGCGCACGGCTCCTCCAGAGTCGCCGGACGAGCCCCGATCGT
TTGGTCCTAAACATGCGGGACGAAAAGAGGGTTTCCCGGCTAAAAAACGAGCATGGTGTC
CGCAAATCATGAAGATTCCGGGATCCGAGTCCAGGCAATGACAAGCAGCCTGAGAAAATA
CGGTGGAAAAACTGGGAGCTGGATAAGCAGAGGAAATCTGTAGCATACGCCAGTCTCTGT
TGCCTTCTCCTGCAGACTAGATGGCCGAAATGAGCAGTCAGGGGTTCACGGGACAGTTAG
CTTCTCCTCCGGGGATCCACAACCATCACCTCCGGGCTGTTAAGACTACAGCACACCTCT
ACAGGGACAGGGGGAGCCTGCTCCAAGCCGGCTGCATgtagccagaacgtgtcgggtgat
gtgcaacctacggagcagagagctgacccctttaccaagctgctccgtggcgatctcaca
gcacataaacac
>NODE_702_length_887_cov_5.100338
GCAGAACTGCAGTATTGCTGTTTTCATGCTCTGAAACAGCTTTTCATGCGCTTTAAAGGC
CTTTTTGCCACATAGTGTGTTCACTGAATGATATCACACAAAGTCACTTGAAACAGCATT
TGCCTTCATATTTATCACATTTGAACACATTGTGAAGTCAAAACATGATTGTAAACATTG
TTTTTACAAAACTGCAGTATTGCTGTTTTCATGCTCTGAAACAGCTTTTCATGCCCTGAA
AAGGCCTCTTTTGACACATAGTGGTTCACTGAATTATATCACACAAAGTCATTTTACCAA
ATGGTGTGTCCAGAGAATTTCCTGACAGATGTTCACTTGAAACAGCATTTGCCTTCATAT
TTATCACATTTGAACACATTGTGAACTCAAATGATGTTTGTAAACATTGTCTTTTAAAAA
CACCAGTCTTGCTGTTTTCATGCTCTGAAACAGCGTTTGGCGTGCTGAGAAGGCCAATTT
TGCCACATAGTGTATTCTTGGAATAATATCACACAAAGTCACTTGAAACAACTTTTGCCT
TCATATTTATCATATGTGAACACATTATAACATGAAAACCTGGTTGGAAACATTGTCTTT
GCAAAAGTGCAGTATTGCTGTTTTCATGCTCTGAAACAGCTTTTCATGCGCTGAAAAGGC
CTCTTTTGCCACATAGTGGTTCACTGAATTATATCAGACAAAGTCTCTTGAAACAACTTT
TGACTTCATATTTATCATATTTGAACACATTGTGAAGTCAAAACATGATTGTAAACATTG
TTTTTGCAACACTGCAGTATTGCTGTTTTCATGCTCTGAAACAGCTTTTCATTCCCTGAA
AAGGCCTCTTTTGCCACATAGTGGTTCACCGAAATATATCACACAAAGTCACTTGAAACA
ACTTTTGCCTTCACATTTATCATATGTGAACACATTATAACATGAAAACATGGTTGGAAA
CATTGTCTTTGAAAAACTGCAGTATTGCTGTTTTCATGCTCTGAAACAGCTTTTCATGCC
CTGAAAAGGCC
>NODE_703_length_461_cov_8.932755
ATCCTGGTGTTTTTCTGCAGGTTTGCAGTGAGAGCATTAGCAGTTAAAGCCCCTGTGCCA
CGATTAACAATCAAACACGCTGTGAGCCTCCATGTTATCCTCCGTCGCTCCAGCAGGAGA
GAAAATCTCTTTTTTGTCACAAAATCCTTAATTCTTTCTTCTCTGAAGAAAGAGGGTAAT
ACCAAGAATGTTTCCAATCTGCTTTGAGAAATATTTGAAGAAAAAAAAAACTCCCAATAA
AACACGTGTGAACGACGGGGTAATTGTGGACAAATGCAGCATTGAAATTCATTTTCAACT
CTTTACACACCATTTCAATCTTATTTTCTGCCTGTTAACCACATCTTGTTGGTGAGGGTG
GGCAAGACTGGCCAGTATTGATGGGTAATTGTGTATAATTCACTCCGTACACACGATTTG
CATCAATACAAATCATTTTTCATTCTGTGCTACTTAAAGCTCAACCCTTACCATAGAGCC
GCATTTGAACGCTCATTAATGGAGGTGTCCAAAGAGGTTAACATCTGAAATCCAGCGCTT
TTCAGAGAGGGAGGCAAACAAACCTGCACTTACAGTGCCACGCATTAAGATGGCAAAGAG
GATAa
>NODE_705_length_328_cov_4.268293
TCCTCCATCCCTCCGTCCTCCCTGTCCCTCTCCGGCGCCTCCTCCACCTCCAACCCGCTG
CTCCACTCCCAGTCTCTAGCCGGTAGCTCCCACCTCCTGCCCAGCGCCATGCAGCAGCAC
ATGGACCTACAGAGCGACGCCCTCAAGTCGCTGGACCCCCACTACAACTTCAACCACCCG
TTCTCCATCACCAACCTCATGTCCAACGAGCAGAAGATGGACCTCAAGTCCTACCAGGAC
CAGGTCATGGCCTACAACAGCTACACCAGCGGCTCCCCTATGGGGGCCAAGCAGATCTAC
GACAGCCCGGGTCCGGCCGCGATGGACTCCGGCGCTTACTACCAAACTCTGTACAGCCGC
TCGGTGCTGAACGCCTCCTAACGTGGACGCCCGTCCGCAGAGGTGAGCTTCAAGATGGAG
ACTTCCTAAAATGGACACCCGACCTCTCtcgctatcttcctctttccttccc
>NODE_706_length_706_cov_9.413598
CCAAAGACAGAGGAGGGAACAACCTCCTCGGCTCCACACATCCATCCTCTCGCTGCAATC
CGCTGCATCTCCCCACTTTTTAAAGTGAAAACAGCCATCACTGAATATTTACCCGTAACC
TTACTTGTAGATGAGCCAGTGTTATTTGAATGGCAGTATGAAAACAGCACACTTCCCTAA
ATGTCAATGTGTGCGAGTGAGCACGGCTGCAGACCCTTATGTGATGCCCAGTTGGACCAC
AGGGGGCACTGATGTGATATGTGAGAGAGAAACAGACAAGAGTGGAGAGAGAGTGTGAGA
GACAGACGAAAAGAGAGTGGGGGGGGGAAAGGGAGAGAGACAGAGAGGGAGGGAGAGGAA
GAGAGATGCAATGAGGCAAGGCTACAGGGATGAACGCAAAGCGTCTCTCTCCCTTCATTT
TTTCAATATCCCCTCCTCATGAAATTTCATTTGGATTGTAAATGTTCAGTAATTTACCAT
CATAAATGTGTAATGGGCCCCTGAATCCAATGACATTGTGCTGGCTAATCAACTCATTTG
AAAATGAATATAGATCTATTAAAGGGAACTCAGCATTTCCCCTTTGTTGAGACTGGCATG
CTGTCAAACATGGGAACACTTCCTAAAAGGGGGCTTCTGGAGCGAGGGATCCTCATCGAG
CATTGGGGGAAAATAATCTACTCATCAGATGTTTTGATCTTAAATAGAGATGATGACTTG
AGATTAAGTGCTTGAGCTAAATTCTGATTTGTTTTGTCATTAGAAAACTGACGTGTAATC
GACGTGAGAGAAATGGGGCTCATTTAAAACCTCATTCAAAAAACCAAAGTGGGGAcaaga
acttaatgac
>NODE_707_length_457_cov_21.424507
GTTGCATCTGTGGGTTTCAGAGCAATAAGTATAGTCAAGGCACCGTCTTTTGCTGCCCCT
ACTCCTCTCTGAGGTTCTGTTGTCTCAGCTAAATGCAACCTGCCATGGTGTTGATGGTGA
ACCCATGTGGTGTGCTGTCCACCAGAGAAACCTGGGGCATCTTGGGATAGCAGGAGAAAG
ATTGGTAGAAAACCCATTTCTGAAGTGGATTTGTGCCCTTGTAATCCTGATTAATTTTGA
CCCGTTGTGCTCATTTTAAACAGAGCATTACAGTAAGCGTGAACACAGCAAGCTCCGGGG
CGAAACCAGGAGCTTAGCGGCTTTGGGAGGCTTAGCTGCAGATGGCATTTTAAGCCGGAC
TTAATAAATTGTTTCCATTAAACTTACCGGCCCACACATACTGGATTAGACCAGTGGAAC
AAAGGAAGAGGAGAGCGTGCAGACGAAGAAGAGGGGAAAAAAAGCACACAGAACTGCCAT
CATGCACATCTGAGTCTGTTAACATCTCTCTGAGGCCAAATGAAAGGTGAAGATGAGGTT
ACTGTGGTGTTAAGGGAGAGAGAGAAGCTTTTGGACATGAATGCAAAATACACTCACTTT
a
>NODE_708_length_563_cov_8.252220
GGCAGGAGCCCGGCAGCCCGTGCGGGTGGTGCGGCGAGTGCACGGCGTAGGGGAATAAAG
GTGGGTTGTTCTCGTTCCCTTTGTCGTTGGCCTCCCTTAAAATCAAGGAATCCACGAGAA
AAGACCTCGGCATGGTTGCAAACTTGTTGCTCGGCGCGGTTCAAGTCGAAGCCGGTGCGT
ACTGCGGCTGTGTTCAGTGTGTGTGCTCTCCTCGGGACGGTGGACAGCGAAGTGGTGCTG
AAGGCGCACAGCCGCTCCTTAAATAGGCGCCGTGGACTCGGTTCGGCCATGTGACGGTTA
CGCTGTAAGCGGCCAAGAGCTCTCAATAGGGTTTTGTGCCTTTCTCTCGGCATTCCCACT
GCACGCTTCCCCATTATTTCACTTGTTAACTAAATGAACTGCATAATGTAGTCTATTCTT
GTCAGCCCCACCCACGCCGCAAGAGGCGGCACTGCCCATTCTCCCTTTTATCATCACTCT
CATTTTATCATAGAGAAGAGCTTAAATTTGCGAGAGAAAACGTTTCTGTCACATTTGGAA
AGGCTAGTGCGTATTCAAGTTCTGTCTTAGACACGAAGCAGCCTTTGACTTAAACTGTAT
CCAGGACGATGCCATTTATTCCGTCTAAAGAGCAGCAGGTAAATTACACAACCATTCCCC
TTCGTTTGTTTTCCCATCACAGGCCCAtgatgcctccagtcggtgac
>NODE_712_length_510_cov_10.411765
GGCCCTTTAATCATACTAGATATACAAACAGCTGCTATGCAGGCTGGAAAGCAGCTAAAC
ATACTTGACTGGTCAAAAAGCCAGTAAATTACATTGACAGAATGACACATGTAATTAAAA
GAATCCATGCCGCTTTTACCTTTTGCGCTTCACACCTACAGTGGCACAACGACGAGAGCC
GGCAACTCCCACCCCGCTAATTACCATTATCAGTGAAATGGTAGGGTTTGACTCATTAGT
TCCATGTGCATTTAATTAGAGGCAGGCTGAAATTGGATTTAACTTATTACTTTTTCATGG
ATCACTTTCTTGTCATCACTTCAAATTGGATTGCAGCCCCAGGTAACTAATTATGCCAGC
CGCAGGATCAGGAGTGGAGAAATAGGTAATTAGGAACAACACTGTCGGACCCTCGCTGAT
AGTCCACCAGCACCAAGGTGGGGGGAGGGGAAATTGATGCTCGTTTGTGGCGTTGCACAC
GAGTCTGGCTGGTTAACTACACCTCATTGCAAGGGATCCTAGGTATGCATCCACCTCCTA
CAGGGGATTATGTGGCACTCAGCTGGGCAGTAGATGTTGTGTCAACATGGTGTCTGTGCT
ATCAGTGTAATGCCCAGATTATGCTtgtttcccatccgggattttgtgagagat
>NODE_714_length_466_cov_1.611588
ATCCAATTGGAGCTTTAAGAGCTGAACTTGCTGGGTCTCAGTATCCTGTTTCTGCATTAA
GTGCTTTTCTTGTGCGCGCTTCATATGATGTAGAAAATGTTTTTCCCAGGTTGCATTGCT
ACAGCCTGGAATGTCTGGATTGAGTTCTAATGCTTCTTTTACAGAAGCATCAACTCCCTT
AAGAACAGTATTCCTAAATAGGGTCGTCTGCAGCTGAGTGGTGTGAGGATGAGAGCCAGT
TGCTCTCATCCATTCCTCCTTACAGCGTGACAGGAATGCAAGGGGAGCTTCTGTTTGTGA
ATATGTGAATGACAATGAGTGAAATGCACCAGCAGGGACAGGGAATTTGGTGCGCATAAC
CTGGCCAATGTTTGTAGCATGTTTTGTGAAACGGTCAGAATCAGGTACAGTCAAAATGTC
TGCAGCTCTCTCCACCTGTTCCATATCCCAAGTCGCCAGCTGTCTGCCTAACAACGCCCT
AAAGTCTCCCACTGCCAGCGTGTAACCTTGCGTAAGTTGGTTGAATTTACCCATCCACTG
ACCTCCCCCGTCCTCGGGGGGAGGCATTTTCTCTGCAATGCTTTCCATATCCGTGAATGA
GAAAGGCTGa
>NODE_715_length_416_cov_3.548077
TATACAGAAAAGCAAGACTATCACGAAGAGACACAAAGCGACCAAAAAGATGCAAAATCA
CCACCGTTAGATGAATCTTATTTAAATGTGTCTAACTGAGAAACGTGTCAGGGTTTGTGT
TCCTCTTTAAACTCCATAAGAGCAGATGGGAGCCGCAGACGAGTGAAAAATAAGAGAAAA
ATAATAAGTGGATTTGGCCGCCCACCATTTTGCAGAGGGACTTGGCGTCCTCGGAGAACT
TGTCGGAATATTCCTCCTCCACCTCCCTCACCAGCCGCTCCACTTCCTCCCTCTTGATCT
TCTTCTTCCTCTGCTGGAAAGGCGACTGGCCCTCGATCATCTCGTACAGCAGGCAGCCCA
GCGCCCACCAGTCGGGGCTGAAGGTGTACCGCTCGTTCTTCACCACCTCCGGAGCTGCAG
GAGAAGCAGCGTTTGGGTTTAAAAACACAAATCCTAAAACATCTGCAGTGAAATGAGTGA
TGTGTttaactccagtgctgctaacaccctgtaatatacgacatgattaagttaaaaaaa
caaaacaaacaaacctcaca
>NODE_717_length_304_cov_3.812500
AGGGTAGGTGAGGAGAGGGTGAGGAGGTGGCGGTGGTGGGCCGGGGACGGGGGGGGGAGG
TTTGTGCTCCGAGCCTCACGGTAAGACAGAATTGGGCATTGTCGCCAAGCAGAGTAGAGC
AGAGCTAGCCCCCATTCTGTTGATCTGAGCAGGATCCCGGAGAAAACAAAACTGCATTGT
TCCCCGCAGATGGAAGCCAGTGTCTCCTGGGTAACAGCATTAATCTCCCCTTTTCTCCTG
CTTCCTCTCTTGTCGGGGCCATAATCGGTGGGCTCCTTTCAGCAGCCGAGCCAGCCTCAA
AGCCCAGGCTCCTAACTAGCCTCCTAATTAGCTGCAATTACAATGAAGACAACATGATGA
GATAATAGAAATTTGCAAAATAATGACATACCACGGGAAAATATTCCTCCTCCCCAAGCA
CCATTTTTTTCCCTCCGGGAGCGGCACA
>NODE_718_length_893_cov_6.098544
AAAAGCCCCCTCATGAATATTAAAAAGGCCCTTGGCAGCCGGCAGCTCTGCCACAAGTTT
GCAAACCAGCGTAATGTGTCTGTTTGCGCTGAGAAAAGGGCTCAGTCCGGATATCAATTA
AATCAAGCGTTGTCAGTCTGATGGCCCTCTCAATGGAGGGACAGCCCATTCCCCTCTACA
CATCAACTCAGCTTTGTGTCAACCATCCATCTCTCATCCTCCCCTCCGCTTCCTCCTCTC
TCCCGGTTGCCATCTTTATCAGCCTTGACGCACTCTCTCTCTCTCTCTCTCTCTGTCTCT
CTCTCTCATCTCTTTTGCTCTCTCCCTCTCTGTCTCTCAAGCAGCCGGTAACTGAATGCA
CAAATTACTCTCCCCTCCACCTTTAACTCCCACTAAATCTTTCCCCTTTTCCACTTTGCT
GAGCCGGGATATTTTATTCCTCCATCAAATATGCATCCCATTAATTAAGTTAAATTACTC
CTGACTGCCAAATATCCCCTGCCCCGATGGGTGTCAACACAGAAATGCATGACTGTGAAC
CTGCAATGACACGGCCCCAACACTTAAACATGAGTTACAGCCTTTTCCAGCTCCATCCAT
GGGCAGATTACCAGACACTTTGGGCTGCTGAAATTAAGCGCCGTTCGCTCCTTCCCCTCC
ACCCAGCTTTTTAATAAGTGCACAATGGATGACACTCGCACTTCTGACAATGAGAGGACT
GATATTTTAATTACACCCCTTTTTTCATCAGCCTTCCTCTTCATCTTTTAATTGCTGTTG
TTAATCACTCATTAACTCCCCTCTCTTTATTTTTTTTCCCTCCTACAATATACCTATGAC
ATGATTAGCTCTATAGAATGGTTTGTTCAGCAACATTTTTAAAATAACTCAACTACTTTA
TAGGATAAAGTTTGCATTTCTTTTGTCCTGGTTTAGGGTGGAGGgtgtaaactcgtttta
ctcatgctctctgtcaaacagagccgagtcccatttgttagttgctgttaatcttcataa
gttaaattaaaagtgtg
>NODE_721_length_446_cov_1.538117
GTTCCTCTAGAGGAAGCGACACCGAGTCTTTTCGGGAAAACACTCCTCTCCTTGCGCCGT
AAATTTACTCTTCTGCTCCGTTTCTCGGCTGATTTCTTTCCCAGCATCCACGAGGAGAGG
AGAGGAGAGGAGAGGAGAGGAGAGGAGAGAGCGCCGCATCGACCGTCTGGGCCAGTTCAC
CGGCGACGAGAGCAGAAGACAGCAGGAGATGAAAGGAAGAGAAAAAGATTGGTGCTCCTG
GTTTTGCAGTTTTCCAAAGGGCCCAGCTGTTCTCAAGTGGAAGCATGCCGAGGCCTGATC
TGACAGCGCTCTGAAATGGTTACAAGCTTGATTCATTACCCCCAAATCATCAATCACAGA
CCTTAAATGCTTTCCCCTTTAGCCCCAACATCTGCTACCACACCGGCAAAACAGTCGACA
AATAATGGCCGTGATTGCCTCAATTTCATCACTAGTTTTGCTTGCGGAGGGAGAGGATCT
GATGGCGCTCTGTAGGAGAATTATGCTGCGAACAAGTTGCGGATTGAATGTGAAAGGGCT
TGTGGTTGAGCTTCGAAGGAAATGTGTGTTTGAGAAGGAGCTGGAGAGGa
>NODE_724_length_562_cov_3.909253
CCGGTACACCGTCTTCTTCCATCTCCATGGTTATTTGTGTTAATGAAGGCGTAGCAGTCC
ATCCAGACAGGGTAGTTTTTATCACAGTTCTGTTCATTCGTGTGATTCTGTACGTTCAGG
ATGAACTGTAAATCCTCTCTCTCTCTGTCGTTGCTGGTCTCCCTCCAGGTGAAGATGCGT
CTCTGCCGCTCAGCAGCGGCGGCAGTTATCAGATTCTGGTCAACAACGTCTTCTACTTCA
CCCAGCGGGTCGTGGACAAGCTGTGGCAGGGAATGTTCAACAAGGACTCCAAGCTGGTGG
TGGACTTCATCGTGCAGCTCATCGGGCAGGTACAAAATGACCCGTTCTCTCCACCTATGA
TATTACACTCTATTCTTGGTCTGACAGTCGCACCATCGACATGTTGAAGGGCTGCATGTA
ATAGAATGAATTAAACATTCCCTGTTACTCTCAAAGGCAGCGAACAGTTCCTCTTCATGT
ACTCGTTGTTGTTGTCGCTGAAGGCAGAAGAATTTATAATAGATCAGATATTAGAATAGA
CTCTTCGAGGATGTTCGGCTCAGCACCAGACTCGAATTGTAGTCCGCAGACTTATCGCAC
TCAGCAAAATGTAAGTTCTGAACGGCTTACATTGTGGGACTGGAAACATTTTCCAGAAGC
AGCCCAAAGCAGACTCGGTGTGCTACACGCAGGAGGCAGATTTTCA
>NODE_731_length_298_cov_1.046980
CTCATATTTAAGATACACATAGCTCTTCATGTGTAATAATCTCATAACATTTTTTGACTG
CAATAACTAAACTGTGGGTACATCATCCTCCATGCCAAACCTGTATATATGTAAATTCAT
CATGTCATATGTGTACATATCCATATCTAAACTTCACTATGTTATAATGTACAAATCCGT
AACAGGTGATTTTCCAGGTAAATTAAAATGTAAATGTGATGTAAATGTAAAACATCCATT
CTGACCCATAGCAGCTGGTGGCGGCGATGCAGGAATTTAATAGCTTTCAAAGAAGAAGAa
gacagaggagcaggaggagcagaagaagaagaagaagaagaagagtagtagtttcagaag
atggatgaaaccgtgtttaatgcaaattttctctaatatgcttcttaaacgcaacagacc
ttcagtgcttttacataatttg
>NODE_732_length_372_cov_7.876344
GAAGAGTTTATGAGGAGTTCATGATTGGCCTGGAATAGACGCCTTGGTAGTAAGTTGTGT
CAGGTATGGATGAAGAATCCAGGCCCGCTTTCCCCGCCATGGAGCCCATGGAAAGAGCTC
CGGCCATCGGGGAGCCATAGCCAGAGTAATGCATCACTTGCTCGTAAGTCTTTAGGTCCA
TTTTGTGATGCTGCTGCTCCGAGGACATGAGGTTGTTGATGGAGAAGGGGTGGTTGAAGG
AGTAGTGGTGCTCCGGCTTCAGGTGCGCTTCGTGCGCAAGGACCGAGTGATGCTGAGACA
TAAGGTGCTGCCCCTGCGTCACTGGGGAGGCGGCGGTGTGCTCCGGGCTCAGGGCCTGAC
TCGTCTTCATGTCCGACAGGGACCTTTTGTGCTCGCTGGAGGAGGAGTTGGAGTGCGGGG
ACTCGTTGCCGTTGCAGCTCTCAGAGCTGCTGTTGGAGGAGCCGCCGTCTCCTGActtgc
ggccggtatccttcgtggtcatcttcttgtcacact
>NODE_733_length_419_cov_2.236277
ATCGCGATCGTCATTGTTGCGTAACCTTTATGTCAACGCCGAATGCTTTGACGCTGTTAA
ATCTCCTCTGAGAGCTCTGAGCTGCTTCCACTTTGTGCATCCTAACGTCTGGTTTTGTCT
TCCCCAGACCAAACCGGTGGCGTTTGCTGTGCGCACGAATGTCGGCTACAACCCCGGCCC
CAGCGACGATGTTCCTGTGCAGGGCATGGCCATCTCCTTCGAAGCCAAAGACTTCTTGCA
CATTAAAGAGGTTTGAACTCCACAGATTCTCTATTAACCTCTCGTCCTCACAAAATCACA
GCTAGAGTTTCAGTGCATTAATTTCCCTCAGAGCGGCTCAGGGAAGAGGATGCCAGCAGC
TTCAGGCTTGGCTCCGTCAAACAACTGGCAGTGGTGGTGGGTAGGAAGCCAGTGAGGGAT
CACGCTTTGCTGCAACTCACAGTGCTGCATCCTTCTGCCCAAAGCCGTGCCAGGCCACGA
GTGGGAGTTTGAAGCAACAAAAGCTGCAGTGCAGTGAGAATTAGGTGATCCAAATTGTGC
AAAAAGGAGAAAAACTAAATAAa
>NODE_734_length_516_cov_3.569767
CTTTCACCGCATTCACCGTGTCTCTTAAAAAAAATGAAGTTTCTCTCAAAAAGCGAGGCG
CACGGAGTGATTCCCATACACGAGTCGTCGGGTGAGAAACCTCGATGGTCGTAGCATTCT
GGTGAGATCTATGTGGTCTTCCCCTGGGCCGCGCGTCACGGCCAACTCTGAGATTCAATA
GAAGAGGAGAAAAAGACCTCTCTCCATTTGGAGGCAGAGAAGGAGGAGGGGTGAAAGGAG
GAAAAAAAAGACTGGAGATCCCGCCTCTGGGGCTGTCAGATCGCAGGACTTTCTCGCATC
TGATTGGTTCCAGAAGGGCAAAAATTACTCAGCAAACACGACTATTATTAGCTGCTTAGC
AACAGCTCACTAAAGTAGAGAGACCACCCAGGCAGACAGACCTCATGTGTGCATCTCCGA
CTTCAGGGGAGGCTCGCTGAGAGCCGAACCCCTCGGTGCGTTTGGGTTTCCACGCCGCGT
TCCGTCGCCCGAAAGAAGCGTTTCCCGGAGAGGAGCTGCAGTCTGCGGCATGGAAGCCGG
TCTGCGCCTCGGAAGGTGGCCGAGGAATGCCAGAAGTGAAGTTTTTAACTTTAATTTTTT
TTTCTACCACCACCACGATGGTGGTAGTTGagcctcaaattacagtggttgaaggggagg
>NODE_737_length_639_cov_11.965571
CAAGGGTTCCCCACTGTACATATGTAGGTATGTCAAGTTTGTGCGCATGTATAGGATGTA
TGAGGATATGTAACTAAGCCCTCTCTCTTCTGGGGGGGTTGTTTTACCTGTTGTGGATCT
GAGAGTTGAAGTGACAGTGGAGGATGTCATTGAAGGCAAGCAGTCGTCATCTTGGGAATA
ACCAGCCTGAATTGCACGGAGGTAACTGTGGCTTCGAGTGCGGAACGAACCAGGCAGGTC
CAAGGCCTCCATGGCCTGGGATTCTACTTCACTAAAAACGGACTCGCAAACTGACTCAAA
CTGGCCATTGATCTCAGTCTCACTCACCTGAGAGACAAAAACAGGAATAGCAGTCCTTAA
TTTTTCCTCTTCCTTTCTCTTTCTCACTTTGATTCTTCCCCTTTGCACAGCAAATATGAA
GGAGTGTTAGCATAAGGGAATGCCAGTGTCATTTTCGACCTTAAACTGAATAAATGTCAG
ATCAAATGAAAAAAATGCAGATGACAACAAAAAAACAATCAGAAATATAGATATGCAGTT
TGTGTTATAAAGCATTCAATTAACCACAACCCCAAAACAAAGATAGACTGTATGCTGGAC
ATTACTAGATGGGAAACAGGAAGAACACACAGCATTCGTAATTCTTTATCTTGTAATTCT
AGCAGGTGTCTTAGAAATAGGCTAAACTGCTCAAGCAGACACAAGCTGAATtcgtctctt
gactgtaagatgatgttaaaaactcagtcagtatgaaaagaaattttctatctgcttctt
ttc
>NODE_738_length_481_cov_3.286902
ATAATATATGCAACCATGTTGTGGCTGCTTATTTTCACATCCGTCGCTGTTCTTAAATCC
AGTCAGTGGAAAGTTATAAGAGATCAGGTTGGCACAAAGTCAAGAAGAGTCAGGCGAAAG
TCTGATGTTTACAAGCGCTATCTATCAAGATAAGCTCTGCTCAAGCTATGCTAAGAGGCA
CCAAAAAGTAATTAATGTTTGGATATCATAGGTGTGATAATGACTAAAATGGGAAGCATA
TGTAGGCTGATAAAACAAGTGGACAATGCCCTGAGTTATGAGGCCACCAAAGAAGGATGG
CTAAGATACTCAGGAAGACTGAGGTGACACGCATGTCCACACACATTCAATGAGGGAGAC
AAAGAGTGACAGAACAAGGGGAAGGGAGGGGATGATGAGACACATTAATGAATTAATGAT
ATGAGGGATTCAGGACATATGATATCATACAGCAGTATAACACTTCCAGGCAGCAAATGA
TGTAAGAAATGTTTGTAACTGATATCCATGCTCTGCTTGGCCTCATAAATTCCATTCAGG
CTCATGAACTCCACCATTCATAGCATGACCTCTGGACTGCCAAGAAATAGGCAGACGGGA
TATGACTTGTGAAATACATGAgtca
>NODE_742_length_297_cov_1.632997
ATGACTTGTTGATTTTGGCATATTGTTGTTGTGTCATGGGGCTTAAAGTGTGAACTTCTT
ACTCTCAGATACATCACAGCATCTCTTCTGCTGCCATGTTTAAAGGGTCAGTTCACCTAA
ACTAGCATTAGATTAAAGTACTACTAGAACATCATTATAATAAATCTGACAACATATTAT
TTAACATCTTATTTATCTATCTGAACACTCATCACACTTTAAAAGTGTTTTATTTGTATT
TGTGCAAGGCTTTCGGTATAGTATGAGAATGCTTTCATACGAGTATGTGAGAGGAAATTC
TTCATATGACCACATTTTACTAGTTTCTATGAGAGCTCTTAAATTGTGCACGTCAGCATA
TAATTTCTCTGTTAtttatgtaagcatttcagtggtgcatgtaaaagtacaagtggattt
tttttgcaactgggaaaaaac
>NODE_743_length_248_cov_2.790323
GCTCTGAGTTGATTGGTATAGGTTTGTAGGGACACTTTTTTGGCTCCCGTTGTATGGGAC
GTAAGCTCCGGAATTAGGGTTAGGGTTAGGGTTAGGGTTAGGGTTTGGGCCTGGGGTGAG
GGTTTGGGCAAACGGTCAGTGCTACAGGCATGAAACTTGTGTCTACCCCCCCATTTGCTG
CCGCCGCGATCGCACTGAGCCTGCTCCCGAGTCTCTACCACGTCGGGAAGTGGGAGTAAC
CTGTGATATTTTGCTGTATCTCGGGACGGGAAGGTCGTAGAGACTCGGGACTGAGACCGG
CGTCTTCGGCATAGCCAAATTAGGCGGGGCAGGTGGCATTTCCAGGTGTCTAGCCCGTCT
GGATCCGGAGATATGGGCCAAAACGTTCTCCC
>NODE_753_length_542_cov_6.512915
AAGACAAAAAGCTAATCATTAATAAATGATTACTACAAACCTAGTTGGTGTAGTTTTAGC
TGAATCATTAAGACTAGACTAACATTTTCATGTGAAATGTGTATTTTTAACTTTGGTATA
TATTTTTTTATTCAACATTAACAAAAGTCCTTGATGTTTCAATTTGAAAGAGTCCAGTTG
CGGGCTGAGGCTGAGAGTCCATTGAGGCTAAAGATGACTGGCTAAGATGACTGCCTGTCC
CGTTTGGCCTTGGCTTTCACCTTACAATGTGTGTGTGCCCTTGCCCCCCCCTTGATCCTT
GGCTGACCTAACCGGAAGCCATGATGACAGCAGCCTTTTGCCAATAGACCAGGGGTGATG
GTGAGGATTGCCATTGGTTTTTATGTTGACAGCAAACATAAGTGGATCGGCTCTAGTAAA
GAACTTACAATCTAAAGAAATGCTGTAAGTGCAAAACTGGAAAAGAAAATTTCAGACTGA
CACCCGGTAAAGTAACATTATCAATTGCCAAAAGATTGGTGTATTCTTTACACCCCTCTT
GACCGCAACCTATGTGGATGCCTCCTTTCTGTTTGTGTTGCAGGGTTCAGAGGTCTTGAA
AGAACATCACTGTCCATTTGTTTATGCAGCTAAAGCATCACAGTGTGATGTactggagta
agacaggctttgtagtgccggaaaca
>NODE_756_length_402_cov_13.047264
TAATGTCTACAGTTTAATAAACATGACTTCTAACCACATTTAATGTAGAATACAGGGCTG
GAATGACCATATGTATAATTACCTCACTAAAAACAAAAGCATTTACAAGAAAAAGAAAAA
AGAAACAAAACAACAAAAATAGTGGAAAAAAAAATCAAGGAGGACGTGTTCGCCGGGTAA
TCTGCCATCTATGTGAAACACTTTCAAACCAAGGAAATTTAAGATCTTCATCAAGGCGTC
TGCATCCAAACATTTAACAAAGGATTTTGTTTCGACAATGTAGCATTTACTTTATGTCCA
CTTCACATTACTGGCCCTGTGCAGAAGAAATACATAGAAGATACATTGCATGTTAACAGC
GGAAACAGTGGACTCAGCTTCCCAAAATAAAAATCTAAAAGCCTGTGTAGGGAGGAAGTA
GTTTTTTTTGGTTAAGTTTGAGCGGCTGCTGCGGTCACGGGAACCCTGTGGAAACCTGAG
GAGGGAAGCGGGGTTACGGTACAAATCGACTGAGTGTAAGTGAATGTGGAGGGCGGATTC
TTATCg
>NODE_757_length_145_cov_23.875862
AGAGCGGTCTGAAACGCGCTCCCAAACACCTTCTGCGGGCACTTATCTTGGCTCAGCACT
TTGAAACTGGTCGCCTTATGCACGCCCCATTGTCAGTGAATGGGAGAACGTTTTGGCCAA
TATCTCCGGAACCGGACGTGCTACGCACCTGGAAATGCCACCTGCCCCACCTAATTTGGC
TACGCTGAAGACGCCAGTCTCGGTCCCGAGTCTCTACGACCTTCCCTTCCCGAGATAGAG
CAAAAAATCACAGGTTACTCCCACTTCCTGACGTCGCAGAGACTCGGGA
>NODE_760_length_295_cov_2.742373
CGTTTCTGAGAGCAGTCGTTTAGATTCAGGAAGGTTAAATGAGCTGCAGAAACAGGTTGA
AGTTCAGGTCCAGAGCTTCTGGAAGCTGCAGAGTCACTGAAGTCTGAAACACCAAAACAC
ACAGAGGGTAAAGTAAAGGCGAGGACTTACTGGACGGAGCAGCAGACGGAGGCAGCGAGG
AGGCAGGAGGCCCCCAACCCTTCATGTTGTAAGCCGACACTCGGACGTAGTAAAGTCGAC
CCTGAAAGACGACAACACTTTTAGACACACTGCTGTTGTGTTGTTGTTGTTCACTGTAAG
GAAAGCTGCACTGAGACGTTCCACACATAAAACCTTCATGTTGGTTCCGTCTTTCAGGTT
TAACAGAAACACTACGACTGAAACAAGATCCCACCGCGGATCCTCTTTACTTCATTTTTG
TATTTGCATCTTGTGTCTt
>NODE_762_length_367_cov_10.351499
CATCGATTAATTATTTGTTTCAGCTCTTGGCTCATTTTCAGTAAAAATCTCTAGAAAAGA
ATATTTTACACCATGTCAAGAGTTTATTTGACAGTATTTCAGAATATCTTTCAGTAAACA
AGTTTTTTGTTTTTTAGCAAAATGTAATATATCAGTACTGTCGCATTTCATAAAAATAGT
TGTTCACGTCTTTGAAACTACAGTATCAATGATACAGTAAACCATATTTGTAGGAATACA
GCTGTACAAGGTGAATAGTACACAATTAACACTACACAGTTATACTTGATCTCAATGGGG
GATTCATGAACGTGCCATCCTTCACAGGTTCCAATAAGCAGTTTTTTTGTTCCTGTATAC
AAAATCGGTCACAGCAGGCAGGGGGACGGCCTGGATGGAGACAGAGGGCTGGGTGACAAA
TTCTTTCACCTTTTTCTGAACTTTGAACATTTGCACATACAGTAAACACATTTCTACAGC
Ctgatggcatgttgtcatgctcctcgctaac
>NODE_763_length_219_cov_16.739725
TCCAGGTGTCTAGCACGTCTGGTTCCGGAGATATTGGCCAAAACGTTCTCCCATTCACTG
ACAATGGGCAGTGCATAACGCAGCCAGGGTTTGGGTTAGGGTTAGGGTTTCGGCCTGGGT
TTGGGAAAACGGTTAGTGCTAGAGGCATGAAACTTGTGTCTACCCCCCCATTTGCTGCCA
CCGCGATCACAATGAGCCAACTCCCGAGTCTCTACGACATCAGGAAGTGGGACAAACCTG
TGATTTTTTGCTGTATCTCGGGACGGGAAGGTCGTAGAGACTCGGGACCTAGACCGGCGT
CTTCGGCATAGCCAAATTATGTGGGGCAGGTGGCATTTCCAGGTGTCTAGCACGTCTGGT
TCC
>NODE_764_length_692_cov_10.274567
CTTTAGAGTGGCCAAATGCACATTTACTGAGCCAAAGGTGTTTAAAAAAAAAGGGTGGCA
TTCAAAATGGAAAAGTTCACAGCACCATCACAGTGACAGCAGAAAAATATATTCAACATG
TCAGTATAATTCAGGGTGTCAGTAAAACCTGATGCTCTAAACAGGAGCAAACCTCCCCTT
TTAAATAATTGATATTTTCTGATTAAATGTGGCAGTTTGGAGATAATGAATTCTTTATAG
TGTGCCTTGAGCAACTCAACAGCTTTGCCCTGCATGACAGCTTTATGGGGCGTCTTTTTG
CCCAAATTTTGAAAGTTTAACCTATGTAGATCAATGTGCTTCCTTAAAAGAGTTTAATAA
ATTAAAGTGCAGAGGGCTTTTTTTCCTCAGCGAGCAGAAAAAGCTGATGAGACAGGTTTA
GTTTAATCTCAGGCAATAGAAGTCATTAACCATTCTCCCAGGAATTAAAATATAGCTTGC
CCTTTTCTTCTCTCACTTATCATTAGCATCACTTTAATCTCCCCGCGTTTCACACTGCTA
TTTTAATCATTACTTACTGCCTTTTGACAACTGAAGAACATGGCTTCTCCCCGCTCAGGC
AATATCCTGATTTTAGCTGACAAAATGTAGGACATCATTTAAAAATATCTAAATTTCCTC
TTCCTTTTTTATTCTTCTAACTTCCACTCTTTAGACCCCTGAATGTCTGTCTATTTATAT
CAAAGACAGCACAAAAGACGAGAGGAGATTGAGTGGACGACATTCAAAATGTAATTTGAG
TTGGCTGCAAGGGTAACAAAATGTataatacggtttatttgtgcctgtcatgttat
>NODE_765_length_430_cov_7.955814
GAATACAATAATATGGCTGTTTAACATAGGCTGGCTATTCTCAGGCAACCGGCTAGTCTG
GAGAAACTTACCCAGAGACGCGGTCCTCATCCTGGAGAGCGTCCGGTCCACACTGAGGCA
GACTGAGCAACAGAGATGGTCTGTACCGGTCAAGTAACACTTACAGCCTGCAAAGAGAGA
GTCAGACGAAGCCTCGCCGTCAGTGCGATTATATGTTATGTGCAATATACTGTCAACTCC
CCAAAACCATAAAACTTACTTTAATGGCTACCACGTGACCGTTTATGGCCAGTGAGCCTA
TCTGGCCGCTCTTCGGATGATTTTTACGATCTAATTCATAGACAAAACCCCCATTCATTT
AGCACCCAAATGTCAGAGAGCCAGAATCGGCCCTAATAAAGTTTACAGCTTGAAAAGTCG
AGCCAATTCCCCGGGAATAGCTCAGGAGCCCCGTGCGCAAAGGGGACGCCCGGCCCCTGA
CGCCTGTTTAGTGGCCAAGGACCCCCACAAAGCCCCCAGCGCCTCAGCAAGGTGAGTAAA
AAAAAACAAAACTAAAAGCTTTCATTCGAGGGga
>NODE_768_length_520_cov_2.942308
ATTAGTTGTATGGGCATAAACCTTCACACAAAGAGCTACATGTTTAATTACAGATAATTA
CTGTCATTTATATTTATATTCTATTTGTATATAATATAGGATAACAGAATAAATACTGTA
TGAAAGACAGGAAATTTGTGGGTCGCTGACCTTTGTGGTTGAGTCGGAGATGATATATAG
GTCATTGTGAGTGACTGTGAATGCATTATCGATATGTGGGATGAAAAGAAACACAGTAAA
ATAGTTAACACAATACACACAGGAAGAGTTTTTAATGCATTTCTGAAGAAACTTGGTTCT
CTCAAAGTGGGTTTTTCAAAAAAGCACATGTGCAGGAAATAACAGAGGAAACTTCTTACT
TAAGCATAAAAAACAACTCCGGGAAAAGAGGCATGTGAAACTGGGCTTTAAAAAGTCCCT
CAACGGCTGAACTGTTTTCTTGGTTTTCTAACCGCACTCTAGTTCAAAACAGAAAAATAG
CTTTAATGTGAAATATATTCGTGGGTGCCGGACAGAGAGGGACACAGGGAGTCAGGGGAC
CACAGAGACATGAGGTTATTATAAAGATATATATGTCAGAAAGAGATGTAAAACAACCAA
AATGACACGGAAAAAAGAGACAAAATGACCGCAAAGACACAACATGGCAACAAAAacatg
caaa
>NODE_769_length_359_cov_7.064067
AGGACAAATGGTAATAGGACATCTTACAGCAAAGATCATTTTAATGGTCCCAAATATTCT
GAACAACTAAGTGTACACTCATGTAAAAGAAAAAAAAATGAGAAGATATGACAAAATTCA
TCACATCTAGAATTCCACTCAATCTTTAATCAAGACGGGATTACAAATTCTCCAAAAAAT
CTGCAGTTTCAAAGGGCAAAAAGGGTAAAACTAGCTCACCTACTGAGGTCTTTAAAAACC
TGTTCAAGTGTGACTGAAAACGTCCTGAACATTTAAAGGCAGGTCTTTTTTGTTGTCATT
TACAAAAAACAGGAGAAAGATTTAGAGACAAATAGAGAACAAAAAGAAAACAATGAAGAA
ACTGCTGGCTTTTTTCTCTTCAGAGAAACAACGTCCGCTGAGGAACAACGACACTGATGA
CATCATCAAATGACAACAAGGACAGCTCTTTGCCACGTGCTGCCTCCCATCTGGTCCTAT
ATACTAActtaaaaggggacaaa
>NODE_770_length_150_cov_3.933333
AGAGCATAAAAACAGCACTCCTGCAGATTGTCACAGAAAATGTTTACAAACATGTTTTGA
CCTCACAATGTGTTCAAATATGATAAATATGAAGGCAAAAGCTGTTTCAAGTGACATTTT
GTCAAGATTCTGAGAGGACACACCATTTGTCCAAAACGGCCATTTCAGCGCCTGAAACGC
TGTTTAAGAGCATAAAAACAGCACTCCTGCAGATTGTCACAGAAAATGTTTACAAACATG
TTTTGACCTCACAATGTGTTCAAATATGATAAATATGAAGGCAAAAGCTgtttc
>NODE_775_length_358_cov_1.374302
AACTCCTCAAAGGGGGAAGCCTTTGAAGTCAAAACTCAAGTAATCAATACAAATACGGCT
GTACATTTCATCAATTCATCTCTACACTTATGCTGATTTAGCTTCTGCCAACAGCTGTGT
ATATTTTGGGTGGAAAAGAGAGAGAGACAGTGAAGCAGAGAGACACAGAAGAGAGGGGAG
GGAGGGTGGCGGATTTATCGATCAAGGGTGACCACATCTTAGCCACAGAGCCCCTCTCTC
GTGATTAATCTTAGGGCTTAGAGTTGGCCAATGACACATGACAGGCCTCCTCCTCAAACT
CCTCCATTTCTCTTCATTACTGGCCGTATTTTTGGACACCACAGTGGAGAGTAATCATTT
ACCTTTATTGTGTTTATAAAGCTGCGGCATGGATGACCCTTCCTatattgaatggaggac
atcaaaagatcactggacattgattaggaggatattaaagtcattcaaatgctatattta
tatgtcaaacaacagcagagtg
>NODE_776_length_500_cov_4.582000
AACACACACACAGAGACACACACAGACACACACACACAGGTGGAGCCTCAGGGACCCGGA
CGACAGAACGGACGTCTCGACAAGAGTGTTTTCCCGCACCCTCGGGACACCAAAAGTCTG
GTGGTGGTGGGGGTGTGGAGGGCTGTTTTATTTTTATTTTGAGTGTTTAATGTATTAAAA
GGGGCCGGGGTAATGAATTATAATCTTTAATGCAGAAACCGATCGATACCACCCAGAGAA
TAAATCAGCTTTTACTGAGAGCGTCAAAGCCCCTTAATACACTAGGGGAGAGAAAGGGAG
TGCATGGGGAGGAGGAGGAGGGAGGGAGGAAGGAAGGGAGGAGGGGAGCAGCAGGGACAA
ACTGCGAGCAGGAAGGATCCCGAATGAAGCAGAGAGAGAGAGAGGTGAGGATGATGAAAT
AAAGGAGAAGGGGAAGTAAGAGGTAAAAAAAGAAGGGATGGAGGGATGGATGCAGTCAGA
CGGGGGGAAGTTATAGATGAACAGACTCACCTTTGGGGTAACCTCATTGAGTAAAAGCCT
CGGTGagagcactgagattctgacagttttgtgaggaggcgaggttgcagggtcagcctg
tgtgtgtgctcacacactccacttacttgttatttctccaccta
>NODE_781_length_385_cov_13.524675
TAAAACACTGTAATTTAAATACCAGGATGCCTTTTAATAAAAAGGACTAAAGTGAGATTT
AAAATGAACAAGGTGATTAAGAGCGACTGTGCTGGACATTTATAGAGCAGGACTGCACAT
AATGAATAAAGATTCATGCTTTAGTCCCAAATTTAAATTTTTGCACAAAATGTGTCTGAT
GTAGGCAGCTTTTAATCACCTTACTGACAGGAGTAACTGCTTTCATTTAACCTTGACTGA
AGATCATGAATTCTAAAGCATTTAATTGGATACATCATTTAACAGAATGAACAGAGCAAA
TTTTCGCCAATTCAAAGGCTCAGATTGACAGACAGTGGCAGTAAGACCCACCACAATTAA
AGCTGATCTGTATTCACTGGCCCTGTCACCCATCGCCATTAGTGATGTGACTGTTTGATC
ATCTCTGCAGAGAAACTTTGCTGAACTTCACCTTGTTTTGAAAGGACTCGACGTTGAATG
AAAGACGAAGGTTTGAGGAGGGAACGGGGGCTCTGGaggatagcgaacc
>NODE_782_length_641_cov_19.558502
TATCTATGCCTTCAGCTTTGGAAAGAAATCCATCTGGTTTGACTAAAATAATCAAAAATA
AATTCCTTAGTCATATCTCTGATTTGCTGCCATGAGTGAACAATATCTTTACCTTCTCTC
AGTTCTCAAACTTTTTAAATGTCCTGGAGGAGTTCTTGTTTGAGTCCCAAACCTACTGAG
ATCTCTAATGAAGGCTTTACCTTCCAGGCAAGCATATTTCTCCAAATGACAGTAATTTAC
ATATGATGTATTTAGAGAAGAAGAGGGCAGGCTAATTCTATTTGGAGATTTTCCTTTGTT
TTAGGAGTCATTAGCAGCTAGCTCAAATCTAATTTTTACAATTTCATCAGGCCATCTTGG
AAAGCCTCTGTGAGCTCATCAGAGAGGAGCATTTATTGCTAAGTGTTCTCTATTGCATTA
GCACACAATAAAGCGGCCAGGGACTGCTACAGACGTTTATGTGGAATCCAGTTAACACTC
TGCCAATTCGTTTTTTATTGGGACACAATCAATTTTTATTCATTTTAAAGCCAGAATGCT
TTCTTTCATTGTGTGCCTACCCCAGCTTATTATGCCCTAAACTAATTACTCAGTTGTTTT
CACAAAATGCTAATGTTTATGTTAAAGATTTCCTCTTTGAAATGCAGGCCTGACGTGCTT
ATACATACACTTCCCCCTATGCTTTAAACACAATAATAATGACATTCATTTCATTTCTAT
GAGCCTGGCAGTGACAGCTGTCTGAGTAAtaacactgattttaaagaactacagttaaag
tcatc
>NODE_783_length_477_cov_10.522013
CCGCTGTTGTTGCTGTTGTTGTTGTTGTTGTTGTTGTTTTTGAAAAAAACAAACATTTTT
CTTCTTCTTCTTCTTCTTCTTCTTCTTCTTCTTGATCTTCTTCTTATGTTACAAGGGAGG
GGCTGGAACCCAGGCGCAGACACAGACTGAGGCAGAGTTCTCAAACAATGATGATTTAAT
AAAAGGAAAACCGACTCAAATCAAAAGCCAACACTAAACCAAGCAAAACAACAAAAATAT
TCCACAACTCAAAAACCCGACACTGAACAGAAAACCAACAAACTCTCAAGAAATACTAAA
CTAAACAAACAAACAGGTCTACTCACAATATAACGAGAAACAGAATCAGACATAAGACAT
ATTTATTTATTATTCCATTACTATTTATTTTTTTAATAACACAGGAGATATTAGCATCAT
TACCTCCAATTCAACTCAACGTAGTGGTCACCCAACCTACTCCTTGTGTGAGTATATAAC
AAGGAGAAGGTAAGAATCCTTGGGCCTGGTGTGCACACTTTAGTCTACAAAATACAAACA
ATTTTATCTTCAGACTTCCCTGAAAATTACCACCAAATGCCAGCAAAGCCCTCTTTCTCT
CTCTCTCTCTCTctcgctccc
>NODE_788_length_315_cov_2.149206
TTTCCTTCATTTAAATTGTCGATAAAATCATTTTCTGCGTATTAGCAGTGTTCTTATGAT
AAAATAAAAAGTGTAGTTTCCAACTGTTGTGTTGGGTGTGTGAGCTCGACTTAAAGTAAG
TGCGTGTTTTCTGTGCTTCAACAGAGAATATATGTGCGCTTGTTTCATCTTTTATCATCC
TTTCCCACCTCCTCCCACTCACCAAGGCTAAGTGTCAGTCCTTTCAGAGTTCTTGTTGTT
GAAAGGCCTTGTTGCCATTGGCTATGGCCACACAGGGGGGTCACTCCCGGGACCAGAGTC
TGCATGAATCATCCCCGTCCTTGAATCAGGACCAGTCAGCCGTCGCCGCTCAGGCTCCTG
TAAATTAACAACCTTTCCCTCCCAAACCGATCCTCGTTCTGTAACCATGGTGATGCCGGT
CAAGTGACGACCTGCACCCACAGACTAGTGGAGGAATTt
>NODE_793_length_433_cov_8.413395
TTTATCTTAAAACTTTAAAGAACAGCTGCATTTCATCAAACGGGAGCTTGGCCTTAAAAC
AGCGCTCTTACCACTCCTTTACCACTCACAAATCTAAGAGAAGACAGCATATCTTTGATG
CCAGACAACCCAAACGGCAAACATAATACTGTCTGCAAAGTGTGAATATTTGTATCTTTT
TTTTCCCTTCCTCTACTCTTTTTTTCCTGCCATGCCCTGCTGTCTGCCTGTGTTGTTTTG
AAGCGGTGAATAGATTTAAAAGATGCAGGATGACAAGACAAAGAGCTGGGGAATAGCCCC
TGGGCACTTGTGCTTTAAGTCATGCCATTTCCTTGCATGGCAGGCAGCCCTAAATAAGTT
ACTTATAAGCATTTATTGATGCACAAGTGTGGCATCTGTTCCTAGGCTGCGGTTCTGGAT
GTAATTAGCTCAGAACCTTACGCACTTCAATCAAGCGACACATTTAGAGATACAATCCCC
CCCCCCAACACATACACACACACACACACACACACCCTCCCCTtcaacgttgcttcctca
ttcccgttttcaatctctctcgcttgggtgttttact
>NODE_794_length_396_cov_1.489899
TGACTCGTGCTCTGAGAAAGCTTTCAGAAAAAAGACGCTGAGGCTCCTTCGTCTGTGTGA
TGTGGTATTGAAAGCCGTCTGTCTTTTTCGTTTCACTTGAAGGTTAAACCCGAGGAAGCT
GCCGTTGCACCTCAGAAGCAAATTGGTAGGTTTCCATCAATAAACACCTCATCATACATG
AAGCATTCCCTGCAAAGTGAAAATGTTCCCAATAAAGGAGAAGAGGAGATAATGTGACTG
ATCTGAGGCTGTTTTTTTAGGTTACTATCAATCCCAGTTCAGTGATGAGAAAGACCGACC
TGCAGCACACGTGATAGGTAACATTTTTTGATTCATTTTCGTATTTGCTCTGAGATTTTC
TACTCCACCCATTCGGTAACATCATGTCTTTCCTCCAACAGGACGGATTGGAAAAGCACA
TGTCTCTAAGACTCTGCGATGGgagccgaagacaggtcaggcgttcacctcgggaggagt
cgcttaccggattgcagacggcgctctgcaggtgaacgaaacgggactctaccacattta
>NODE_796_length_630_cov_6.800000
TGATAAAATGGTATTGGCTTCAAAGTATTTGCATACCTAAACCCAATTTCATTAGATCGT
TGATTACCAAACACATCACTCTATTTGCCTTTTAATGTTGAGTCAATAAATTCATCCCCC
TTTTTAGAGTATACAGTGACTTAACATGCGATACACTGACAATCTGTATTTTCCCATTAC
TTTGACAATGTGTTGGTTTGTACAGTCAGTTTTTTTGTAATGTCAGTAACATTTTCAAAA
TTACACAAAAGCAACCAATTGTTTGGTTGTCATGGAATATTGGTATGTGTGGCAATGTGT
TTGTTCTTTGCCAGCCTTGCTGACCTGGTCAAACACCCATTCCTCATCACCATTTTGACA
CTTCAAATCCATTTTTAGATGTAACCTCGGGTATGGTGAAAGACCCAGCGGACGTCTTGG
ACAGGCAAAAATGCCTTGACGCTCTGGCTGCTCTGCGCCACGCTAAGTGGTTCCAGGTTC
GAAACATCATTTTACTTTCTTATTGTAGCCTTATGAGATGCATTATTTATTTGTTTATTC
ATTCATTTGTGTTTTTACACATTTAGTTTTCTTTTTTTTTAAATCAAGAGGAAAACTATT
ACTATTCGAAGCAAAGCAAAAAAATATTCAAGGATGCCATGTGTTAAAAGACGGATCTGG
TTAATGTCAATCATATGTATTGATTGTAAATCTAAGTTCATCTGAATGTCTTACATGACA
AAATACTAGCAATAAACTGGCATCCTTGTATTCTCTATTCAGTTTTctaagtac
>NODE_804_length_292_cov_1.267123
CTTATTTTAAAAAAACAACAACTCTGATATGCTCTGCATGTCTGTTCTTTAAACCTAGGC
TGTATGAAAGTTGGCAAAGCATCCAGGGCACAGTGGCACACAGCATGGCATGCAGATGTA
TTTGGTCTTTCAAGTGCATGCAGCATCAAGGCATCTGTTTTCGTTCAGGTACCATGTGCA
CATCTTCCACAACTCCCTCATCAAGATGACCTCCCTCTGCATCCTGGCCCTTATCATTCT
GACTATCTGCACCCTGAGACACTGCCTTTCCTTCATCATCCTCAACTCCTATATCTCCAT
TGTTCTCTGGCAGCCACTCATCATCACTGTTGTCActataatcatcatcaatgaaatcgg
agggaatttcctggactattctttaggctcagctatcctttgctgcagtgaccactattt
gccagagggttaaata
>NODE_805_length_291_cov_1.302405
CCCCCCCCTCAATTAGCTTCCAGTTTTTAGCCATTTATCTACTTTTAGTCAAGAGTTTCA
ACTATTTATCTACCTTTAGCCAAAAGCTGAATCTGTTTTTCCAATTCTAGTTAACAGTTT
CATCTATTTAACCACTTTTAGCTCACATTTTTAACCATTTATCCACTATAGTTAAACATT
TGGTATGGTTTATCCACTTTGAGCACTAGTAGAGAGCAGTTATAATTGGTATCTAATTCT
TGTGAAATACTGGGTAAATTTCACACTTGTGCCTTAACGGTTAGCTATATAAAACCAGTT
GAGAAGTTTAGAGGTAATTAGTCTCATTAGTAGTAGATCTGAATGCGAAACACACCTAAA
CTCTCTTTCTTAAAGAGTTGTGAACAAAGCATATATGAAATCACTGATTAATAATGCATG
TCAGCTGTAATGTGg
>NODE_806_length_625_cov_5.724800
GAGTCATGTGAGTCTGCAGCTAATCTATAGGAGAGCTGACCCCTAAGTAAATATTTTTGA
GTATCCCTAGTAGGATTAAACTTGTCCTTTACTCTCACTGCTCTGATAAAAAAATCCACT
GGCCCTAAATGAATAAGTGTGTTTGTGTCCGGGTATGTAAGCGTGCTGTTTCTGTGCAGG
AGGTGCATCTGTAGCATTCGTACAAACTCTTGTGTGTGCATGTAGGCACAGATAGCGTGA
ACTGGGTGTGTGTTATGTGTTTAGGTTTGGGGATTTTAGTACAGCAGAGGGAGGGGAAAA
AGAATTGTAAGAAGAACATCCCCGGTCTCACAGCGACTTCAAAAGCTCTCCTTCCCCAGG
ATATTAAGCGACTGTGATGAAAAATTTAGCAAGCGTTAAATAAGCTGCTTTGAAGTGATC
TGTTTTGGCTCAGCAGTCTCCAAATTTCCGTAGCCCCTCTGCAATAGCCATCTTTACTAT
AGAGGGGGAATAAAGGAACAGTGTGTTAAGTGCAGCAGTTGTGGGAGACCTGGCTGGCTG
GCAGAGGACATGCCAACAGTAATTGGTGCAGCCAAAGACATGAAGGCACGACTGCTGCAA
CTGTCCCCTTTTGTCGTTCTCTGGATCTTTTTCTCCCTGTTTCACCTCTCCCTCCCTGCA
GGGTCTTTTTGCTGAGCCCTGTGAGTCGCAGGCAGACAGATGTTCCTCATATGTTCCCTC
TGAAAAGAGATTTTTTTTTCTTGACTTGCGCGTGGgtgtaacacaaatg
>NODE_807_length_634_cov_8.148265
AGTTTCCAGACGAAAGATAAGCTGCTAAAACTTCCTGACTCCAACAATCCTGATTTGAGC
TCACTAGTGATGTAAGGAGCATCTCAGTTCACTTTATACAACATCGCTGCAAAGGTGAAC
AAGGTAGTGATTTCTTCAATCCATTTCTTTTACTGTATATGTACTTCACAAACCCCCTCC
ATCTTCCCTGGATCTCTCTCTTTCTCTCTCTCTCTCCCTCTCTCCCTCTCTCCCCTTTCG
TCTTTCGTCTCTGGGAGTATGGGTGCATGTCAAGTGATTGTTGAATTGAAATATTGATGT
GGAGTATCAAAGCGTGGCGTAGCACTCCTGTGTTTCCAGAACTAACCACGAAGCGCTTTG
ATCAGATACTCCTGTGATCTGACTTCTGAAGTTGTTAAGAGTGCTGGAAAACAAAATGCA
AACAAACTTCAAGTGCTCTTGGTATTGATAAAAGTTTTCTTTGACAAGTGGAGATGCGTG
CTGTCTGCCTGTGTCTGCCCAAGACTGGAGATTTTGGGGTTTTCGTACATGCTAATGGAC
ATGAGATGAGGGAATTATTATAGTTTTCTGCTTCTCTCACACCTCGCAACGTAAACTGTG
CTACAGGGGAGGGAATCACTACAGAATCATGCTGTGATATCGAGGTACTCAAATAGCGAT
GCAAAAATATTGTAATTCGCTGATTTATGTTTTCATTAGAATTTGTTAGGATTTAGAACT
TTATTTCATTGGGAAactaaaatcagcgaattacaatatttttgcatcgctatttgag
>NODE_813_length_495_cov_8.036364
AGACATTGAATCATGGCTCCCATATTTTATCCATAAGTTAACCCCATATGGGTGCCATTG
TACTATCAAAGGATAAAAAAGAACAAAGGATTTATATAGTCTTTCTGATCAAAGTCTCGC
TATATGGAAGTAGTATATTTTGTGTTTTTCGCACACACACAAACAGACATAAGCACGCGC
AAACACACACATGCAGTGACAGCCACGGCCAATCGATTTGCCACGCTCTCTCTCTCTCCA
CAATGCTGACGATGCTCGAGTGGACGGGCTCCTGGTTGCTTGGTTCACAGAAAAGGGTCC
CTCAAATGAATGTATTTTTACCTCTTGCAGGACAATGTCGGATAGGGAAGTAAATAATTA
AAGGAAAGGGACCCTTTTTGACTGCATCAACCCTGCCACTGCTGGTAAGCTCTACTATCC
ATTGTGACTCCATTTTTGCCCGTCCTGCTAAGGATGACCTTTTTTTATTTTTTATTTTCT
TTTTTTTAAATTTTTGTTTTGTTTTACACACATGTGCCCTCCCTGCATGGAAACCCTTCA
CATTAAAGGCACCGAGTGTTTGCATATTTTTCTCCTCATTTGATTTAAGTGCTGACCTGG
TATGAGAggagcaggccttgtgtatgtcgtatctgactc
>NODE_814_length_308_cov_4.990260
CACACACCCACACAAGCAGCAGCGTGATACTAATAGAGTTGTGATGTGGCGCTCCCGGCT
GGGTTGGAGCATTGGTCAGCTCTGCCCTTGCCTGGGAGGCAGTTCCCAATGCATCGCTGC
TGACATGCAAATCCTATGGCAATTGCTGCGCTCCAGTCCTTCTTTCTGTGTACTCTCTCG
CTCTCTCTCTACCCCTTTCTCTCCTGTGGATGTAACCGTCCACCCAGTGTACAGAGGAAG
AGCAGCTCGAGCAGCAGCAGCAACAGCAGCAGCAGCAGCAGGGAGAAATGCAAGGAGCCC
AGAGGAGCTCCAATGGCGCCACAATCTCACCTCCTATCTCCTTCTCCTTCTATCATCTCC
CATACCCCTACTCCCAACCCATTCCTATTTCTGTCTctatgcccgtctccctctctccat
gccgggccacagagcacaaggacaaagcagag
>NODE_815_length_598_cov_12.590301
TGGTTGCTGAGACGTATCACTCCTAATGCCTGCGTGTAATAGATCTTTACTGACTGCTTT
GCACGGACTCCACTGATTGATTGTATTGATTCATCCAGTTTACCATTGATACAACAAGAA
GTTTCACTGACCCGTATCAAACCAAGCCAGAGCTACTGTGACCCCTATTACAGGCCATTT
TTGTTGTGGGGACAAAAATATTCAGTTTGTGGTGAACTTCACTTTTTTTAACCAGATAAC
GGACAAATTCAATGTGATTTATGAGCCTTATCGTATTAGAATGTTAATATTATTCCCATC
ATATTTTGCCCAACAGCTCTTGTGTGTTTTAAATGTATTTCAACATACTGTGCAGTTTCT
GTTACTGATATTGCTTGCATGGGGAGTTTGCTTAGCTATCACAGGCTGGGAGAATGCTTC
TTTTCCTCGATTTTCTCTACTTTTCTCTTTGCCTCCTGAAGGACTGAAGAAAGTACGTAA
TCCGGATCGAATGTACAGATCAGCAGTGTGTTATGCTGGCCATGGTCCACCTAAGAGTAT
CAGTGATGACACAGAGACGAACAGTAAGAGTCAGTTATTAATACTGCATTGCTGCTCCAA
GAGGCCACTAGCTGGCCACTCTATTATTCATTCATCAATTCATTTATTTACTTCTTGATT
TCATCCGTCCCCATGCCCCCCTCCTTCTTTTATTCTCCTCCAACACAACACCTCCTCCGG
CTGCTCTGTTGATTGAAGTGTC
>NODE_816_length_556_cov_7.055756
CTATGCATGGGAAGGTAGGTTCATCACAACCTAACCGTAGCGAGATTGACTGTCGTTCCA
AGGGACCAATCAGAAGAGCGGAGCTAAGATCTTTTCCTTGGCGACATCCAATAGAGACTC
CGGAAATTACTACTGGGGCGGGGCTATATCGCCGTTTCTGCTGGTTGTTCGCTCCAGTCT
GTATAGTTTGTACGAGCAGCAATTGTGATGCAGTCATAAGACGGCCAGGACGAATTTGGG
GCGTATGGGAGTCACATGAAAGGAATGATGCAATGCTTGGCAACCAATTTCTAGCTGGGG
ATAACACCAGCAGAATCAGAACATGTTTTATTAAACAGTGTTGGCTCTAACAAAAATCTA
AAAATATACATATATGCATGGATATCTAATGTCGAAGAATTGTTTGTTTCCGGAACACAA
AAGCTGAATCGATTTTCTTACGACTTGTTTTTATCGTGGTTAAAAAAAATTTTTTAAAAA
AAATCCAGCCAATCCATTTAGCGCTTACTTGCTCGTGTCGTGGTTATCAATTGTGTTGCC
AACCGctgcttttcacctgtctattgattacaggtgtttgcctaaagttcttgtcggtga
cactggcgacgcgagcgcctgcttttaccccctcaggacagcccggcgggggggattgaa
ataacccgccctccgtcgaaactttaagcgtgtttgtgga
>NODE_817_length_357_cov_2.697479
AGTCAGAAAGTTGTTAGAGATGAACTTCTGCATTGTTTATTTTTACATATTTTAATGTGA
CTAATAGCAATAATAAAAATGCTGATTAACGTCAGCTTTATCCTTTAGAAATTCACGCCT
TTCTGCATTGTTTTCCACTTTCTGCACAGTGTAATCTCTTTGTGCATTTCTTTCTTTTCT
CCACAGTGGCTTCCTCCTGCATGACCCGCCTGTCCCGCTCCCGCACCACCTCCCTGTCCT
CCTCCTACTCCATGGATGGGTCCCGCTCTCGCTCCCGCACCCTGTCGCAGGGCTCCCAGG
GCGGACAGATGCCGCCCAGCCCCTCCCAAACCATGGAGGTGTCCTGCTGAAGCAAAAAAA
CGAAATAACATAGAACGAAAAGAGAGAGAGAGTGAGTGAGAGTGGGAAAAGAGAGGAAGC
AAAAAAAATACAAGGAAGGGAAAGATGAAGCATGACAATAATGCAGGAAGACGACGAATG
Ggttacttatttgtcactaaa
>NODE_818_length_603_cov_7.805970
TGCATGGTCATTGCAAGCATTATCGTTGAAATGTGTTACTAGGACAGAGGTATTAACAAG
CATGGCCATCAACAGTCATACATGAAAATGGTTTCAAATAGCAAGGAAACTTAAATGGAC
AAACACAGTTTTAAAGCTTTAAAAAAGGGGGATATCTCTCTCTCTCATTAAATCATAAGT
CACCAGTACATACGATCCTTTGGCCAACCTCTTCATTCACTAACACTGAAGGATGGAACG
GATGGAGCCAAAAAGCGTGCAGTTGGGGGGAATTTATGAAAACCTCGTTCCCTACCCCCT
AAATTTTTACACTTTCGATCCCATATACGTTGTAACCTTCCTTATAAGTTGCAAAATTCT
GTGAATTCTGCGAGGAAGTTGGGTTAATATTCTGTGCATTCTTTGCCACCTTCATTCGTT
TCGCCTCGGCTCGGGACTTGTAACAGAACTCAATCAAGGCCACCAGCATGGCCAAACCGA
GTCCTCCGACCAGAATGTAGAAGACCCCAGCCACGTTGCTCAGGCTGAGGGCGCTCGTCT
TCTCCTGCGAAATGCACACGAGACGGGGGTCAGCGGCGGGGCAAAGGCGAAAGGTCAAAA
GATTGTAAAAAAATAAATAAATAAATAGCTAGATAGATAAATAATTAAATAAACAAATAA
TTGAATAAATAAATAAATGTACacgaataaaacaaaatcgcatccacaacgagaactaca
aaataaaatgcacaaaaatgcaccact
>NODE_820_length_312_cov_1.493590
TGCTGTGCTTCTGAGAAACGCTTTATAGCAAAGTGCTAGCCTGGGCATGAGCCGTACTTC
GGGAAATTTATACTACTTACATTAACTGTACTGTCACTGCTAGCCTTGCCATTCATCACA
GCTATGGCACTAGCCTCCTTTAGCCTACTGCATTTGTTCATAATGGGATGTGAGCTCTGT
GCTAACACAGGCTGGACATGGTGGATTTGGTGTGTGTTACAACTGTGGTCCATAATCCCC
TCACTGATACTTAATTGAAAGCAGTGATGTATTAAAGGAGTATTAAAGGAACAAACCAAA
CAGCATACTGATTAGAATATGCAATCTCAATTTGTTAGGTACGGGAGATATAGTGGCACA
AATGTGAGTGTTGGAATTTAAttcatccattagttaaatcaaattgaactcatcactgtt
tggtttgatctgcttgtttttgtttgttaatattca
>NODE_826_length_334_cov_3.610778
ATTTTTGTGCTGTGTAACAAAATGCACCGTTCCAAAACTGTAACAGTTTGTTTTCAAAAA
TTGTTGTTTTTAGAAATGAACAGATTGGGGCTTTTTTGTTATTTGTGTGCTGCACTGGGA
ACAGTGGCACAGTGTCTGTGTATAGAGGCATCGTAAGAGTTGAAAGAGGACCACATTTAG
GCTGTAGCGCTCAGAGTTCCCAAAGCTTGTGGGTGTTTTAATGAGTCATTTTAACTTCAT
TTAAAGCCAGCTGAGCAGAAAATAGATCAGTGAATGAGCCCTGGGCCAGTATGGATCTGC
AACCGATTTACATCTCTGTGAGAGCCAACCCACATCCAAACAGCTGTGTGTGAGAGAGTG
TGTGTGAGTGTGTGTGTGCGCATATCTGTCCTATGTGTCTGTCTGTGCAGGTGTGAGGTG
AGTGCAGAACAAGGAGGGAACGTTtctgcaagcagtctgcatacttgtctctttcatg
>NODE_827_length_259_cov_7.953668
CCAGGTGTGTAGCACGTCCGGTTCCAGAGATATTGGCCAAAATGTTCTCCCATTCACTGA
CAATGGGGCGTGCATAAGGCGACCAGTTTCACAGTGCTGAGTGCCCGCAGAAGGTGTTTG
GGAGCGCGTTTCAGACCGCTCTGAGTTGATTGGCGTAGGTTTGTAGTGACACTTTTTTGG
GTCCCGTGGTATGGGCCAACCCTAATCCTAAGGCCTGAAATTAGGGTTAGGCTTAGGGTT
AGGATGTCGGCCTGGGGTCGGAAAACGGTCAGTGCTAGAGACATGAAACTTGTGTCTACC
CCCCCATTTGCTGCCGCCGCGATCGCACGGAGCCCACTCCCGAGTCTCTGCGACGTCAGG
AAGTGGGAGTAACCTGTGATTTTTTGCTCTATCTCGGGAAGGG
>NODE_828_length_293_cov_1.194539
CCTTTATCATTTGTCAGTTTTAGATACGACACTGTTCCATAACCATTCTCACTGGCATCT
GAAAAGTGGTTGAGTTGAGCTTGAATTATTTTCCCAAATCCAGTCGGCTTAATGCATCTG
GTCATCTGGAAGCTGGATACTTGAGGCAGCTGATTCATCCAAACAGACCAGTCCTGCTGA
ATATGTTGGGGAATTTCCTCATCCCAGGAAATCTTTTCCTTGCACAGTTTTTGAAAAATA
ATCTTGGCGGGCAGCACAACAGGAGCAAGAAATCCAAGAGGATCATATATAGAACTTACA
ACAGAGAGAacttttcttcttgttgctggctcttccttcatgacgaccctgaatttgaat
acatcagtgttctcgcaccaaagcacaccaagtgccctttctacgggaagagcatctttg
caagatccaaatccttg
>NODE_829_length_295_cov_1.013559
CAGTGAATGTGTCTCAGTGATTGTGGTAGAAAGACTCCTGGTTCTGGAAGGTCCAGTCTC
TGGTGGATCAGAACTCCTGGATAGAACTACACCATGAAGACTAAAGAACACTCCAAGAAC
CTCTGTGGAAAGGTTGTTGAAGAGCATCAGTCAGGATGATACAAGAACATTTAGTTCCTG
AACATCTCTTGGAGTCCAGTTAGATCCATCATTAAGACATGGAAGGAACATGGAACATGA
GTAGATCTGACTAGAGCAGGTTGAGAGAGACTAGTGATGGAGGCCACTAAGACACCTATg
actgctctgaaggagttccaagcttcagcagctgagatggagagactgttcatacaacaa
ctgttgtctgttcttcagtcagttctctgaagtcacctggaagaaggttctttggtctga
ggagaccaacatggagctt
>NODE_830_length_633_cov_11.624013
GTCTTTTCATTGTAAAAATCCATCTGTTTATCTATGCATACATCTATGCATGTGTCTACG
TGGTTGTGTGTCTGTCTGGTTGAGGTGTGAAGCTGCATCACCAGCACCAAAGTGAACTGC
AGATAACCTCATGACGTGGCACAGACATAGTATTCATGCCTATATAAAATTCACGGCGGC
CGCATGTATCTGGTGGTGGTCTGAGCCGCTGATAAGGCTTTGCACACTATCTGCCTTCAG
TCTAGATGAAGGATGAGCTTCTCAGCCATAGACGTTGTCCATCCTGCTGATGCTCCCTCG
TCTCATCGTAAACTCTTGTGCACCCTCTGGTGCTTGCTAGTCTCCCAAACTTCTTTGTGT
AGCCTGCTTTGCAGATTGTCTTCCTTGTCTGTGTGGTTGCTCATTATTCAGAGACAGACG
GATCTCAGGTCATCTGCAGCTGCAGCAAAGAAGAAGCAGGAAAGATGGCGATCATCCATT
AGACCGACCGGGCGCACGCATGAAATACGAGGACAACTTTTGGGAGGATCGCTTGAGGAG
AAGATTGTACCAGTGAGTTTTTTTCCCCTCCTGCTTCTCGCACTATATTTCCAGTTTCGT
CAAGGTTTTCGGCTGGGCTTTCAAGGTCTGCGAGAACGTCGCTATGGTAGATCATGGGAT
ATAATGTGGAGAGCGCCTCGTGAATGACCTGGAAAGAGCGGATCTCCCCCCACCGTTTCT
CCTTTTAGTCCAGTTTGGTCCAGACGACTCGGTTGGAGAGAAAGTCGGGTTTTTTTt
>NODE_833_length_310_cov_5.267742
GTGTAAAGCACGCCACCACTGGCCTCTAGAGCAGTGGAGACGCATTCTCTGGAGTGATGA
ATCACGCTTTTCCATCTGGCAATCTGATGGACGAGTCTGGGTTTGGAGGTTGCCAGGAGA
ACGGTACATTTCAGACTGCATTGTGCCGACTGTTAAATTTGGTGGAGGAGGAATTATGGT
GTGGGGTTGTTTTTCAGGAGCTGGGCTTGGCCCCTTAGTTCCAGTGAAAGGAACTTTGAA
TGCTTCAGGATACCAAAACATTTTGGACAATTCCATGCTCCCAACCTTGTGGGAACAGTT
TGGAGCGGGCCCCTTCCTCTTTCAACATGACTGTGCACCAGTGCACAAAGCAAGGTCCAT
AAAGACATGGATGACAGAGTCTGGTGTGGATGAACTTGACTGGCCTGCACAGAGTCCTGA
CCTGAACCCGATAGAACACCTTTGGGATGAATTA
>NODE_834_length_157_cov_6.955414
TGTGTCAAGTGACTATGTGTGATATAATTGAATGAACACACTATGTGGCAAAAGAGGCCT
CTTCAGCGCATGAAAAGCTGTTTCAGAGCATGAAAACAGCAATACTGCAGTTTTTTAAAG
ACAATGTTTCCAAACATGTTTTGACTTCACAATGTGTTCAAATGTGATAAATATGAAGGC
AAATGTTGTTTCAAGTGACTTTGTGTGATATAATTCAGTGAACCACTATGTGGCAAAAGA
GGCCTTTTCAGGGCATGAAAAGCTGTTTTCAGAGTATGAAAACAGCAGTCCTGCAGTGTT
T
>NODE_835_length_309_cov_1.443366
TGGCATTCAAAAACACAGGGCATGGGTTTCTTCCCAGTACAGTTGCTGGTGAATTACACC
AGTCTATGGTGAGATCCTGAGCCCCAGAGCTCTGTGTGTGCAGTTTGAGTGAAGGCTTAG
TGGCTCGTATATGTATAGTGTGGATGAATATCTGTCTGAGGGCGGCTAGAGGATTGGCTC
CTGGCCAAGAAGGATCGATCCGTTCTCCTCCCCAGAGGGGCATTTGAACCTCTAAACACT
GCTGTGGACTGATCCCCTTTCACTACACCCACTCCCAAAGCAAAACACATGGGCTTATCT
GCCATTTCCATCATATACCAACACTTCTGGGGTGCCTGATGGATTTCACAGTACAGCTAC
TTGCAGCTACTGAGTGACTTTTAGGGACTTTTTGCTTTTTGATAGAGAGGTGACACAAAT
CAGAGctcatgtagctgtactgtgaaatccatc
>NODE_838_length_359_cov_8.356546
TGTGTGTGTGTGTGTGTGTGTGTGTGTGCGCGTGTGTGTGTATTTGTTGCACAAACATTT
GGTTTGAGCCATTGAACACACAGCTCTCAGCTGCCTCAAGCAGCGCAAGTTTAGCAACTG
TTTTCCTTTTTAATTGTTGTGGAAATTAAATAAGAGTGTTTGTGACATGAATGTTGTAGG
TAATGAGAGCCGGAGAGCAGCTGGGAGGCTACGGGCCTGCGTGTGCATCATTAGGAGCTC
AGAGGCTCCCAGGCTCCACGCTAGCGTAAGCCGCTAATGAAAAGAATGTAGTCACAGATC
TCATTTTTCAGGCAATTCTTGTGTAAACTGGAGATTTTCCAGTGTATGCACAGTGGAACA
GGGGCCCCACATAAATCACACAGGCTGGCTGCCTCCAGTGAAAGAAAGAGGGGGTTTCGA
GCACATGCTAACCACGCAGACATATGCTGCAGGAAACTGGAAATCTGCAATGGCACAGCT
AGAGGGAGAGCCactcacagcac
>NODE_839_length_341_cov_2.181818
ATTACCATACTAGCATCTTACAAGTGACTGACTATGTGAGGTGTAAATATTCTCTGGTTC
ACATTGTCCTCACCTTCAGCTGTTTCTGGACACGCTCGTTCTTCTCTGCCTCGGTCAGGC
GATCCTCCTCATTGCGGTGGTCATTGATACCTTCAGTCTGTAGGTCGGCACTGTGTGTAC
TGGTGTTCTCCTCACTGTCACTGTTGTCATCCAGATGGTCATACATGGGAGGAGGTGGAG
GTGGTGGTGGCACAGTCATCACCATATGCAGCTCCTCCTTGGTCTTAATCAGATCGTCCT
GGGCTTCCCGGGCCTGACGACAAAAGAGAAGGTCTGTCAGTTTACTTGTTTGCCTCCAAA
CTGAGATAGAAATTACGATTTGTTACATAGCTCTAAATTTCCTACCGATCCTACCCACTT
TTATTTCCCTTTTGTTACGTTTAATTTGTTTAAGGATTTAAAATTatgatcacccagaat
tcttc
>NODE_842_length_523_cov_7.739962
CTGACGCCCTCGAATGCATCAAGTGCATTAAAGCCCATTTCAGGCCGCACTGCTTGAGAG
GTCAAGGCATATGGGAATCTGACAGATATCATGAACATGGCTATAACTCCTATCTTTTAC
ACTTAAATTCTGGAGCCATAATGCATTGGACTTTGAGAGTTACCCCAAGGCTCACTAGCC
GTGTGAGTCATTGACATACCAGTGACTCTGACTGCACAGTCAATTACCCATCTACCTTTC
ATGGGACAGGAGTAGAAGACAGGGAATGAGTTCATCCATGCATTCAACCTACAGCAAGCC
ATGCCTCTATCGGAGGTGAAACCCATATGCAGAATGGAGAGACAAGAGGATATTGGGTTA
TTTTTTTTCCTATGTGGAGAATAAAGGTTAATAACAGTCCTTTCCTGTGTCATATTTGAC
ATGACCAGTCATCGCAGTAATTACAATCATTACACTCCAAAGGATGTCTAGTTATCCCTC
TTAAACACAGGCCGCACAAAAGAAATCAATTATTCAATCAGAGCTCTCCCATTCATCCCT
GCCTGAGTTCACTTAATTTTGGGCCTGGGTGAATCTGCCGCAAATAAACCCCACGACCGG
AGAAGAAAAGACGAACAGGCCCCTAATTTGTACCCTTTCAGGCGGTCAATCACTTTTCAA
AGGAATg
>NODE_843_length_784_cov_5.428571
GCACAGAGTGAAGCAGTCCCATGTTACCGGCTGACACTGTGTTTATCACACAGCAAGCTG
CAGAAGTTAAAGCCAAAATGACTGTATTCACACATTACACAACTACCGAGCACACTGTCA
CAACTGCCCATACTTTTCTGCCAAAGAAATGTAAACAAAAACTTTATCTGCACTGGATAA
AATGTGCCTGTGCACACCGCTGAAGTGCAACAGTAAAACAGTGACATTTCATATAAAACT
CTGTGTAACGTCTTTAAAATGGGCCTTTACAGATACCCACACATACAAACTGCTGGTCTA
ACCCCCTGTGATGCAGAGTGTCCAGTCTTTTTTTTTTTTAGAAAGAGAGAGAGAAATGTG
TTTTGAAAGTAGAGTGGCAAGTGGCGTCCACTGTGTGTTCTTTTAGACGGATCAATAGCT
CAGTGTGTGAGAGAGTGTCTTAAGAGCTGTTGTCTTGTGCTTTCAGCTGTGGCAGACCTG
TTAGTGCTACAGAGGGGAGCTGCGCGCCCCTGCCTCTGTACCAGCAGTGGCCTGAGGGGG
GCTTTTAGTCCAAACACAAATGTCAACCACACATAGACTATTAGTGTTTAGTGCAGTTAT
TAAATGGACTTTATTTGTCCTTTAGGAGGCTAAAAGGCGCACTTAAAGGGGACCTGCGTG
ACAGCAGGGCAATTTGCGAGTTTGGTAACTTAGGCTCGCTCATTGCAGACACATGAGTAC
AGATAAGTGTAAAAGGAGGAAAGGCTGTAATGCACTGAGCAGGGAACAGTGTGTGTGTGT
GTGTGTCTgtggtttgtgtgtacacatgcttatgtgtgtgcgtgagtctgtggcagtgtg
tgtccctgagtgtgtctggatgaaacacacagagtgagtgtatgctaaaaggcacttagg
ccataacatatctcactggggtctggta
>NODE_847_length_512_cov_9.779297
CAACTCTCCTTATCCATGAACAATCTCATAACCATCGACACAGATCTTATCAAAAGTTAT
TAATGTTGAAGTTGGACTTCCTCACTCCCGTGTTCCCATTTAGTCTGGACCAATCCTGCT
CCGTGGTGCATGGTGTCATGGTAACCGTGGGAAACGCTTGGTCTCTGTTTAATAAACGTG
GTCGGACCAGAGTGAGGGTCCCATATTGACCACTCAAGAAGAGATTAAACGCTGGTGACA
TTTCCGAGGTGGAATTTGCAATTTCCACAAATATGAGGGCGTCCTCGAGCCCGGCATGAC
AGCACATAAAATCAATACAAATAACCTGAATCCCTAATACCTTGATCCCTGTTAGTGGAG
GGATGCATTACAACTAAGACACTGGGAAGTGGGAGACACAGCTCTCTGTAACCCCCCCTC
CACCTCCACCAGCACCACCAGCAGGCTCACTGCTGATTCCTATCGACTGTCTCCAGGCCA
AACACAGACGCAATAACAATTAGGTGGGATACTGGCCCAATTCTCTCCCTCTCACACAAA
CACACATGTGTCAGAAACACACACACTCACACAACACTACATACATCTAAAACAAATGGA
CAAATATCATAAATAGCATGTCGGTTTTTCATATTTTTTTGTTTTCTGTGGgcaag
>NODE_848_length_617_cov_7.486224
CACATGCCTGGAGAACAAACCAACTTCTCTTCTTCCACTTTGTCTCAACGCTTTGCTGCT
TCGATAAATAATGTTGAATTTTCTGATATTGTAATTAGACAAAAAGACAGACAGACGTAT
ATAAAACGTGCAGCTTCATTTGCTATTCTTTCCCAACGCTCTCCTGCTGCAGTGGCAGAT
CCACCACAAGGGGGCGCAGTTGCCCAGACTATGCTCCTTGTGCAGGTTGTCCTATAGCTT
GCGCCGGATAATTATTTTAGCTTTAAGTGCACCTTATTTGGTCCCAACATGTTTTAAAAT
CTTACATCCGACTGCTACTGTAGCGCATATATCCGCAGATTATTGGCAACGAGTGTCGCA
GGATGATGTGTTTGCTGCAGATGCCATTTGAAAATATAGGCAGTGTAAGCACTGTAGAAT
CTAATTATTTCTTTGCAAAACCTAATTAGGCATTAAAAAAGGTTAACGCCAGCGCCTGAA
ACGTTTTTGTTTAATAATCCCATTACTGACGGCTCATCATGTATAAAATGGTGCAGGAGG
ACACTAAGTTTCCACTTGTTAAAGGGAATCTCTGAGAAATAGTCGCAGGTTTTTTGACAC
TATGTGCGACTTGGAACTTAGGGCTTGTAATTAAAGCTGCGGAGACTCGGCGCAGCGCAC
AGAGTAAGTAAGGCGCCGTGGCTTGCATGCGTTTTCTCTGTTTAAATTATGATTGTGCCT
GCCTGCtgtagagtgttgccactgttttctgctctttcttt
>NODE_849_length_420_cov_3.516667
ATCACAATGAGCGACGACACAGAACACGGAACACGGAACATTGCCGAATAAGTGTCGGAT
AAAGAGTGAAGTCATTTTGTCCTCATTCTCAAACAAAAGAACGGGGGACAGCTGGTGTGG
CATGTTGTCCAAAACAACCTCTGGTAAGCAATGAGTTCTATATCACAGTAGGTTGTGTGA
TGTCACTGGTGATGATGTCACAGTTGACAATGTTGACATCATCCCAGACTTGCCATTGAA
GGAGAGACAGACACAGAGGAAAATCTCATCATTTAAGGGAATACACTGAAAATACAGCGT
GCCTGCATAAGTTGTTCTGTTCAAACGTGACTTATCTTGTGAAGTTGGTTGCAGAGTAAC
AGCTTGCTGACTGTGATTTTCGGAACCAGACCCAGGTCCTCCATCCAGTATTTTCATCGC
CACCAATTTGACATCACAATGGGCGACGACACGGAACACGGAACACGGAACACGGAACAC
GCCACCACTGTGACATCACAATGAGCGACGGCATGGAACACAGAACGCGTCACCACTGTG
ACATCACAATGAGCAAAGACACAg
>NODE_851_length_145_cov_2.972414
TAATTCAGTGAACCACTATGTGGCAAAAGAGGCCTTTTCAGGGCATGAAAAGCTGTTTCA
GAGCATGAAAACAGCAATACTGCAGTTTTTTAAAGACAATGTTTCCAAACATGTTTTGAC
GTCACAATGTGTTCAAATATGATATATATGAAGGCAAATGTTGTTTCAAGTGACTTTGTG
TGATATAATTCAGTGAACCACTATGTGGCAAAAGAGGCCTTTTCAGGGCATGAAAAGCTG
TTTCAGAGCATGAAAACAGCAATACTGCAGTTTTTTAAAGACAATGTTT
>NODE_862_length_165_cov_13.115151
AACCCTAACCCTAACCCTAACCCTAACCCTAACCCTAATTCCAGACCTTAGGGTTAGGGT
TGGCCCATACTACGGGACCCAAAAAAATGTCACTACAGACCTATACCAATCAACTCAGAG
CGGTCTGAAACGCGCTCTCAACCGCCTTCTACGGGAACTTATCTTGGCCTCAGCACTATG
ACACTGGCTGCGTCATGCACGTCCCATTGTCAGTGAATGGGAGAAGGTTTTGGCCAATAT
CTCCGGAACCAGACGTGCTAGACACCTGGAAATGCCACCTGCCCCACCTAATTTGGCTAT
GCCGAAGAC
>NODE_863_length_300_cov_7.943333
AGACCGGCGTCTTCAGCATAGCCAAATTAGGTGGGGCAGGTGGCATTTCCAGGTGTCTAG
CACGTCTGGTTCCGGAGATATTGGCCAAAACGTTCTCCCATTCACTGACAATGGGACGTG
CATATCGCAGCCAGTGTGGAAGCGTTGAATCCAAGATAAGTTCCCGCAGAAGGCGTTTGA
GAGCGCGTTTCAGACCGCTCTGAGTTGATTGGTATAGGTTTGTAGTGACACTTTTTTGGG
TCCCGTAGTATGGGACAACCCTAGCCGTAAGGTCTGGAATTAGGGTTAGGGTTAGGGTTA
GGGTTAGGGTTAGGGTTTCGGCCTGGGTTTGGGAAAACCGTTAGTGCCAGAGACATGAAA
CTTGTGTCTACCCCCCCATTTGCTGCCGCTGCGATCGCACTGAGCCTACTCCCGAGTCTC
TACGACATCAGGAAGTgggagaaa
>NODE_864_length_350_cov_1.194286
GCACGCTCCTGTTCAGAATTCAGATTAAAGAAAACTGATGCCAGTTTTGCAAAAAAAGAT
GCCAATTATGTCGTGTTTAGTGGAGAAACCAGAAGAAGGGAAGGGAGGGGGACAGTAAAC
GCAGACGTAGTCGTGGATTAAATGCGGTTAAGTTAGAGATTAAAAACAAACAAACAAAAA
CACACAAAAAAAACTGTTAAAATCAAAAAATGGCCGACTAATCAGTTCTGGATTTTAAAG
AGTTTAACATTAAGAAAGCTGCGCTGAACCTCCAAAAACAGCCGATTACAGGTTTATCTT
ACAAAGTAATTCAACTCTACTGCTGGAGGGTTAAACACTCAGTACGATTATTGGACCGCA
GCGGCTTCTTCGGCCGCTAGGTGGCGCCGTCGGCACAAACTTGCCGCTGGTCGTCTTGGC
AGAacgtctgactgtaataaattacaccagtaaacagtctcaccaggtccctctgctgct
ggtgtctcctctga
>NODE_871_length_332_cov_1.268072
GTTCTGAATGGGTTTTCCAGGTATAAGCAGGTTTGCCAGGTAATTAGAGGTGCAATTGAG
ATGTGACCTTGCTCTGGTATCTAACTTAGCATGTTAACCTTATACTGTTCAGGTGAAAGA
AGGCAGTTGTATCCTGGTCAAAGATAACTTCAAGGTTCCTCACATTAGTGCTGGAGGCTA
GGGAATGCACTCCAGAGTAACTACATGAATAGATTGGGAACTAAAGGGTTCAGTTCAATG
CAATAACTTCAGTTTTTCTAAATTTAGAAGAAAACTACAGGTCATTCAAGTCTCTGTGTC
TTTAAGACATACTGTTTTAGTGCCTTGATGTGCTCTAAATCCTTAATCCTTAAGAGCAGC
CTAGTAAGGATTTGCCAAAAAGACATGCTGAATGTTTAGATATGTtgagatgttcgatat
taaatcaagtccgtgaagtctccttaaaaatgtaatttgtaaattatgaaatggag
>NODE_872_length_298_cov_1.587248
TAAATTAAATCAGGTTACACTTCTCGCCAACCAGTATATGCAAGCCTTGCAGAACTGTGT
GAATCAGTGTTGTTAAAATGAAGATTAACCTACACATTTACAAATAATCGTATCTACCAG
GCAGAGAAAAAAAGTCCAGTGTTGCTCAAATGGTGAAGTTTCAGTTGAAGCTGACTCAGC
TTCATTTAATTACAGTAAAACTGTAAATGATTCATTGCGGAACAACTCTGCATGCAACTT
GTTAAAATGAGCCATCCCTGTTTTAATACTTTGTCTCTCAACAGTACTGTGAGTAAACCT
GCACATGTTTCTGTCTGCAGATTCCTCAGTCACTCTGGAAGCTCCAGCagcaaaccaagg
ctcccacctcagactgctcgcaggtacatactgtagcaccaaagttcaaacacatttgta
gttgagtagaagtagaagatat
>NODE_873_length_427_cov_6.309134
AGAAGACTGAGACGACCCGCACCCCCCCACACATTGTCCAAAAACTCAACTTTGTCCAGC
TAAAGGACATTACCAGCTCCTTTCTGTGCCAAATCTTACCCCTCGCCACTATCATATCAC
TGTACACAGAGAAAAGGGCTCACTTTTTATTTACACTGTCTTTATTGCCAGAATATTGCT
TTTAATTGCTGTCCTGGATTTCCTGCTGCGGTATAGGACGAGTCTGAGACGATTACTCAA
AGTAATGGAGCATAATGATGTCTCGGAACGGCCCCTGAAGCTCAGGTCAGGGGTTGGACA
ATGTGAACATTCAGCTACTTAGCTTCCTTTGCAACTTTGTGACAAAATCTGTTTGCCCAA
CACCAATTAAGATGCCTCTCCATGCGCTCTGGTCAATGGGTTTGACGGAGGGGGTCGTCC
AACGAGTTGACATGTCCCTGAGCACGAACAAGCTGGCCTGTGTCCTCGCCTCAATAATTG
GTGTCCCTTGCAACGTGCCGCTTCCCAGGGCTGTCCTTTGTGTCCCCATGGCAGTCCTAA
ATGAGGGGAGTCAGGGCTTTAATGGGACTCc
>NODE_874_length_303_cov_1.033003
GGTCATTCTTTTATATAGTGTAAACTTTTCTTTTTTTGTGTCATTCAATCAAACTACAGT
GCTGTGAAAAAGTATTTTTATCCTGATATCTCCTATTTTTGCATATTTCTCACAGTCAAA
TGTTTAAGATCATCAAATTAATATTTTTATTTAAACCTAATAACTGGTTGGGCCACCCTT
GGCAGCAAGAACTGCAGTTAAACGTTTGTAATAGCTTGTGATGAGTCTTTTAGATCTCCA
TGGTGGAAATTTGACCCACTCTTCGCTGCAGATTAGTTTTAATTCATCACATTAGAAGGt
tttcgagcattaactgaccttttaaggtcttgcttctctaaattgcattcaagcccggac
tttgagtgacttgacttgatcgctgtcttgtgttaaaattagtttgatgatcttaaacat
ttacgtgtgactaatgagcactgtatc
>NODE_875_length_406_cov_3.692118
GAGACGACATGCTGGCTTTCAAATCCCCATGTCCAACAAGAGTCAGCCATTAATTTGTAA
CTATACCCCAACACACCACGGCGACTGCGGCATTGCTATATGTACTGCTATATGTAAATT
GTCAAAGGCATTGTGAATGCCTGTGTGTTTGCCCCACAACAAGCAACTTGTAAAATCAGC
AATGAAACTGTCACCAACACTGTACTGGCTCGAGGAAGCTGACAACCAGCAGGGACTGAA
TATTCCTGGAAGTGTGCAGGGAGGGAGAAGGGGAGCAGTTCAGGGACCGAGTGCAGGGCT
AATGGGCTCACACATGGACACTATATTGAATAATGACCATATAAACCAACAAAAGTAATA
GACGGTAAAAGAAGAATTTTATATAGGCATGTTCTAATTCCATTATTTGTTCACTTGAAA
TCTGAAATAAAGCTAAATATGTAGAGTTATCCAGCCAAATTATGGTATTTCTGCTATGCA
TTCAAATTTAGTGCTGCTGAAGTGACAGACTATGCATAAGCAAAAGAAAatatcccttcc
ccttcagatt
>NODE_877_length_471_cov_7.144374
TCATGTAGAAAAGGTAAAAGTAGTTCTGTCCACCTCTCATTCTTGCCAAAAAAGTTCAGC
CACTGAGCCACGGCATTAACTTGTATTCTAACAAGATTAAAATATATTCGTCCTGGGGAT
TAGCATAGTTAGGTGTCCTTTTGCCTCTTTTTTTTCCTGCACTGGTGCGGTGACAGTGGG
CTTTGATCTGTGTTGCGAGGCAAGAGTCCTGGCTTGGACCTAGCCATTCGAGTGCCAAGT
GTGAAATTGGCCTGATGTCATCCCCATTCTTCACCTTTTACATCTTTCACCACTTTAATT
ATGTTTCCGCCACAAAGCCCAGGCACCTCTGAGCAGATTCCACTCTGGCTGGAGGAAGCA
TTTAGAAACTGTGGGTAAATGACACAGTAGGGGAGGGGGAGGATGGTAGGAGAGGTCATA
GCAGGATGGGGCCCTTTTGTGTGTGGAGGTAGACATTGATACTTTCCTGATGTATCCTGC
ACTCACTTCCATTTTTACAGCATGAGAACCCTCTGGAATAGTCGGGAAAATAACTTTTAT
TCCCGCCATTTTTTTTCTTTATTATTTTTTTCTTCTTTCCTATTCCAGATAGACTTTATT
TTTCTCAttgctgtc
>NODE_878_length_290_cov_1.082759
AGAATGAATTCATCCATACTAATAAAAACATCTATTAGAGGGATTCTGTCAGAAGCATCA
GGTGTTACTCTGCATGTACTGACCAAGAAGTGGGTGTTTCCTGTTACTGTCCCTTTGGTA
TGTTTGGATCGTCGTCCTCTTGGGCAGGACAGCTAGAAGAAAAAAAGATTACAGTGATCA
AGCAAAGACTGAAAAACAATGAGAAGGCTCTTCAGAGACTTTGGATCACATCACATAATG
TGCAGATGAAAACTGTCACTGTGTCAATCTGTTATTAAGACAGTGGTGTTGCTTGAAGGT
ttccttatttaggacagggtgtggttgtggaggtatatttctgaaggtaatgaacagtta
aaacagcttcccaagtaagacactttttagtgtaaaagtacaacttgatgttcgtgtttg
cttaggccatcatg
>NODE_879_length_510_cov_6.045098
AAAGAAAGCGTGGGTGCAGATATGTAAGAAGGCCAGCTGAGGTTGGTTTAGGCCGATGGT
TACTACTATTAGCCCTAGCTGGCTGGATGTTGAGAATGCGACAATTTTCTTGATGTCGTT
TTGAGTGAGGGCGCAGGTTGCGGTAAACAGGGTGGTGAGTGCGCCTAAGCATAGGCAGGT
GGTTAAGGCTGCAGGATTATTTTCTATTATCGGGCTAAGTCGGATGAGAAGGAAGATGCC
TGCTACAACTATTGTGCTGGAGTGCAGTAGGGCAGAGACCGGTGTAGGGCCCTCCATGGC
GGAGGGGAGTCATGGGTGAAGTCCGAATTGGGCTGATTTACCGGTTGCGGCGACGATCAG
GCCCAGGAGGGGAAAGGTAAGGTCTATGTTTTTGGATGCGGCAAATATTTGTTGTATTTC
TCAGGAGTTTAGGTTAGTTGCGATTCATGCTATTGTGAAAATTAGTCCGATGTCTCCAAC
TCGGTTGTAGAGTACTGCTTGTAGAGCTGCTGTGTTAGCATCTGCCCGGCCGTATCATCA
ACCGATGAGGAGGAATGATATGATTCCTACGCCTTCTCATCCGATGAAAAGTTGAAACAT
GTTATTGGCTGTTACTAGGATAATCATtgcgatgaggaacactagaagatattt
>NODE_888_length_212_cov_3.283019
TATGATAAATATGAAGGCAAAAGTTGTTTCAAGTGACTTTGTGTGATATAATTCAGTGAA
CCACTATGTGGCAAAAGAGGCCTTTTCAGGGCATGAAAAGCTGTTTCAGAGCATGAAAAC
AGCAAGACTGGTGTTTTTAAAAAACAAAGTTTACAAACATGTTTTGAGTTCACAATGTGT
TCAAATGTGACAAATATGAAGGCAAATGCTGTTTCAAGTGAACATCTGTCAGGAAATTCT
GTGGACACACCATTTGGTAAAATTGACCTTTTCAGCATGCCAAACGCTGTTTCAGAGTAT
GAAAACAGCAATACTGCAGTTTTTCAAAGACAGTGTTTCCAAACATGTTTAAACGT
>NODE_889_length_153_cov_4.411765
AAAACTGCAGTATTGCTGTCATCATGCTCTGAAACAGCGTTTGGTGCGCTGAAAAGGCCA
ATTTTGCCACATAGTGTGTTCATTGAATTATATCACACAAAGTCTCTTGAAACAACTTTT
GCCTTCACATTTATCATATTTGAATACATTGTGACGTTTAAACATGTTTGGAAACACTGT
CTTTGAAAAACTGCAGTATTGCTGTTTTCATACTCTGAAACAGCGTTTGGCATGCTGAAA
AGGTCAATTTTACCAAATGGTGTGTCCACAGAATTTCCTGACAGATGTTCACTTGAa
>NODE_890_length_486_cov_5.397120
AGGACATACTTTACAAATGCTATATGTAGCTATCAGGGCACCAGTAAAATAGGTCAATAG
ATTGTGTGTGTGTCTAATCTTTGATCAGATGGTGTTCTCATCCAGGGCTATTAATGTGCT
GATCCACTAATTGGGAGAGCTTGCCCTCTTAATGCAATGGCCTTCTAAATGTGTCCGTCC
CAGTAATTTAATAATGGCCATTTCATGCTACTCTGACTTTTCAAACAGCTTGCTCGGGGC
AGCTACAGGGACTGGTTATTGATTGAAACTCCTAGGCTGCCTGGGCTAGGCTCTGGGTGA
GAGAGACTGATCAGCCTGCTTCCCAGAGTCCAGATGCAACCACAGTCCAACCCCCTTCCA
CCCCAACACACACACACTCACACACACACATACACATCTCCGCATGCTGCTCGTAAACAC
ACAAACATGGAACATTGACTCACCAAAGACAAGTGCATACTCACACATAAATTTGTAGAT
TCCGCTGAGATCCCTGGCACCAGGCTTGATCAGTGGAGCACAGATGAGAGTGTTAAATGG
AAAAGAAAATGTCACAGGACTCTGAAAATGAAGACTTGGGACCGCTTCAACAGCTCTCTT
ATTCTGCTACCTTCATGTGCaggtctatgt
>NODE_891_length_374_cov_1.243315
TCATCACTTACATTCCCTTCATCATCCAACACCTGGATCTGTCCTGAGTCGCAGAGTTTG
ACCACAGCGCCGATCGGCACCTCAAACTCCCGACCAGTCTTCAAGTCCAACCAGACATAG
TCGCCCTGAGAAGAAAACCAGGATCAGGACTGAGACCATAATAATAGTTTAGTCAAATCA
TTTAGCATCATGAGTCAAAAGAATTGTCAGAATCTGCAGGATCTCAGGAGTAATCAGAAG
CAGAAGGAACCATCGGTAGATTGCAGCATCTTCATTAATGTGATTTTACACTTTTTCAGA
GTTTACATTTGCTGGATGATCAGACTTGTGATTAAAATCTAATTTCTTTGTTTAGATGAT
TGAATCATAACCATTGTCACTCTGCACCTCCACCAGAGTTAATGCAGTCTGGAAATGTAA
ACTTTTtaaagtcagactgtcgttaactaaagacttcttaacatctaactctacagcagg
ctgacttttactacatttattgtagcagggatactgag
>NODE_892_length_332_cov_3.198795
TGACGCAAAATAGTCATATGTGGTCAGATCAGCTGATGCGCACAACATAATGGGCTATTC
TCACCTGTGTGTATATATATTAAAAAAAGAGACAGAAACATAAATATGTGGCGTGCTTTT
ATTCGTGTAAACAAGTTAATATAAAGCAAAGTGTGTTTTCATGAATTATTTCCCTAAAAT
GTCAATGACTATTGTTTGCTGGTTTAGGAGTTTTGCTCCGCCCCCTGTGTTTGTCGTAAA
CCTGGCTCCTGGCTCCAATAAACCCGGGCTAAGAGCGCCCTGGGCTCGCCTCCTTCTCCA
AGGCGATCAATAGGATCTCAGGCGCACTACAAGCACTCTCTTACGTAGACATCCACCAAG
GAGAGAGCCGATACAACAACACGGTTGATCTGCTCAAACACAAAAATCTACCTGCTTTCT
GAATCATGTCGTTGAGCCCAAAGCACACAACGCCTTTTTCAGTGACAGATATTTTg
>NODE_893_length_330_cov_2.893939
GAGATGTATTGGGTAGGTGATCAAAGGACTACTATTTACAGCCACTCTCAGCCTGCAGAC
TTGACGACCCACAGTAAGCACACTATACTGTACAGGGAACCTCTTCCATCATGCTTTTAC
TGCCCATCACTGTGGCTGTTAGACAGGGGAGATGGCAAAGCTTTTAGCAGACTGAGATAC
CGTCCTCGTGCTGGACGGCGTGTATGGGCAATGCCATCAGAAAAGTGAATGACTGGGAAA
GATAAGGGGAAATGGAGGCTGGGGAGAGAAAAGAGAGGAGAGAGAGGGAGGTGGTGGAGG
GATAGGTTGATGTCTGCCTGCTGGCTGTCAAAAGAAAATGCTTCGGTTTAATGGAAACTG
ATATCATGCAGGTCATTCAAGTTCTTCTGGATAGGCAGGGAGAGTCTGTGAGTAAACTAA
AGCATGGTGAAGTGCAAAGGAGGAGAAGAGGAGTtcttacctggagcagccagt
>NODE_894_length_548_cov_5.051095
TACTACATAACTAAGCTGAGGCAGAAGCCAGCGGGTTCATCCGTAGTCTGCGTCGAAAAG
GACGAGTGTGCTAGGTAGGTAAACAACGGGATGAGAATGGCTTCCATTTGACAGGTGTTC
CAGGGCGAGCAGTTGCTAGCAGCAGAGCGATATTTGTGTCTTGTGGTGACATTAACAGCT
ACAGTAGGCTAACACAAACCTGGTGGAGGGCGGTGAGACCGTCTACATTGGCGTAGTTGA
TGTCAGCGCCCCGGTCAAGCATTCGGAGCACCTCCTCGGTATCGCCGCTTGAGCAGGCGG
CCAGAAACACGGCGCCATCATCGAACTTCACCTTCGTCTTCTTCTTTTTCAGAATAGGAG
GCTCCAGGTCCGTTTCCGAGCCCAGCCATCGCTTTAACTGCTCATTCCTCTTCTGCTTGG
CGTCCGCCATCTTCATCCCCCTCCTGTCTCGGGCTTCTTATCTTTCTCCGAGAGAGGATA
TACTTTATAGTGGCACTATCCCACAGCGCACTGGGGCGTGGGAAGGGAGGGCTGGGGAGG
AGGGGGGGCCGAGAGCGAGAGAGAGGGCGTCTGGATTGTTTTCCATAACCTCGCGAGAAC
TGGAGCCCAGGAGCTGCAGTATAACGTCATCATGAGCAGATTATGAGGGGAGAGtgagca
gggtaatcccttatagactgtgtacaccaaat
>NODE_899_length_298_cov_3.812081
GTTCTCTTGTTCCCCAGATCTTCTTCTGACCTTTCCACCTTCCTCTCCCCCTCCCACACT
AACACACACACACAACACTCTACTGAATCCATGTTTTTCCCTTCTAGCTGGACAGCTCTC
AGTCCCTGCTCTGTCTCTCTGCCATCCTCCACTGTCCCGCATTCCTCTCTCTCTCACTCT
CCCTCTCTTTCTTACTCTCTCTCTCTGGCTCAGACCCCGAGGCAGCTTGTTAGTGGGGAA
CTAAATATTGATTTGGCGGGCCTGTCGATGCCGGGAGAATGAGCTAGTGTCCACCAGAGA
CCTCGGCACCGGCAGCCTGCTATCGACGTTTTCCGTGGGCAGAACAGGGGTGGTGGAGGG
GGGGGCTGGAGCTGGTGTGCAGAGTGGAGGAGGAGAAGAGCGGAGTATGACAAGGCTGAG
ACTCGCCCCCAGGTCCCTGTGg
>NODE_901_length_504_cov_6.037698
GAGAGAGAGAGGGAGAGAGAGAGCGAGGGAGGGAGAGAGAGAAAGAGAGAGAGAGAGATT
TGTGCCCACAATGGCGACTGTAGGTATGCTAAATACCTCTGGTTCCTTATCCGGGAACTA
CCTCTTACTCTGCTATTGGGCCACTGGGTCACGTGGTAAAAGTAACTTTACAGGGCTGCT
CGCAAGTAGGAGGGCTTTATGGAGCAGAAAAACGACAAAGCTAGAAAAATTATTTTCCAC
TCCAGAAATTAATGATCATGAGCTCGTATTTGATGGAGTCTAACTACATTGATCCGAAAT
TTCCTCCATGCGAGGAATATTCGCAAAATAACTACATCCCTGAGCATAGTCCAGAATATT
ACAGCCGCGCAAGGGACTCTGGCTACCAGCATCACCACCAGGAGTTATATCCTCCGCGGG
CGAGCTACCAAGAGCGCCAGTATAACTGTGCAAGCATCCCCGAACCTGACACGCCACGGG
GACATGGAATACCCCATTCTGCGCACCTACTGACAGGGaaagggcagcctgcttcatgtg
aaaccccacagttgtccatgtcccccgccaccccaccggccgcaacgtccgcctgcaacc
aagctaccccggagcatccaaacagcacagcctcctccaaacagcccg
>NODE_905_length_292_cov_1.061644
ACATGTACAATTGTGAAACTTCCCCCAGATGTTACCAGTTCTGGAAAAAAAATAGGTAGT
TACTCTGCATGCAATATATTGTTTACTTTCTACATTTTCAATTAGTTTCTATACTTGTTT
CCTATCTGCTTTGTGTAAACACAGCCTGCAGTTCAGCCGAAAAGTCACTTAATTTAAATT
TTTTATCTTTGCTGAATTTTTAAATAACACCCGTAGTATAAAGTAGTTTTAATAAAATAT
CACAGTTTTTAGCTCAGATTTGGTTACTTTCATGTTGAAGCTGTGCATCAAATATGATAC
ACTCTGACAAACGGTATAATTTCGGTGGTTTAACACAGGTCTCACAGGGGCTTGGATCAA
AATAGTCATGTGATAgtcctttattttattgattttttgttaggaacttccacgtttggg
tggacagctggatgac
>NODE_909_length_355_cov_1.529577
GGGCAGCAGCTAAAGGCCAGAGCTAATAAGTATCTCAGTAACAGACATGGACACTGACAG
CATAACAGCAGAGAGCAGACACACTGACCTTTCCTCATTATGGCTGGATTGGAGAGGAAA
GACACAACGAACGGAGACAAAGAAAGAGAGTGACAGAGAAAGGCAGATCTATTGACATCT
GTAGGACTGCAGAGGAGGAATTAGGAAGAGAGGGATGAGGAGAAAGGAGAAAGAGAGAAA
CTAAAAGAGAGAGGCTGATACTGCCGGAGGACAAAGACGAAGTGGTCCAAATGAAAGATG
AGAGCAAAGTGCATCGAAATCGGTGAGGAAAAAACAATTCACTATTTCTACTACATGATT
CATACATTACTTGTTTGATCAACAAAGCAATAGTTTCTGTAATGCATGCCTGTCAGTCCT
GATCCGCTAAGTCTACTTGTTTTGTCTCTCTAACTGCCTGTAATGACACCAAAGCGCTCT
CCCCACTCtgtaaggtaat
>NODE_910_length_323_cov_12.281734
TGTTTTCACAGATTTTAAAAATGAATCTCCGAGCAAAATGTGTTTCTCTTCCAGTAAACT
TGCTGCATATGTGGATAGATCGCGATCTGGCTTTTGAGTTGGACATTTTTTGCAGTGCAC
GGAGAGGATTTTACTATGTGCGCAGCCAGACCCCGCCTGCTCACTGCGCGTCACTGGCGA
GTAGTGTGGACGCGGAGTCACTCCCCTGCCTACTTTTAATAGCTTTGTCATGTGATGGAA
AGCAGTTGTAAGACAGGTGCCCTCGGTTCATTCTCGGCGAGGGGCAGCAGTTGCCTGTGT
GAGAGCGAGTGGGAAGCGTGTGTGGATTTCTTTTTTACTTGATTTCTTTCTTTTTTTTTC
TTTTTTTTTTCCTTTTATTTTTTTGGTAAATTTTTCGGACCGTCATTCAGTTGGCTGGAT
GGCGTGGGACAGGTGTAACCAGGACTCGGTGTGGAGAGAATTAGAGg
>NODE_911_length_291_cov_1.927835
ATTACAAAATCAGGCTGTTCTCATTAAAAAGAGTATACTAACATCAACGGAAGGAAAGAG
CATAAATAATGTCTTCTTGGAAACTGCGCTCGAGTGGAAGTGAGTGTGCTTTTTCTCATG
TTGACTGACCTTAGAGAAGGTGTGTGTTTGTGATAATGTGTGGGGATGATAAATGAAGGA
ATCAAGAATTAGTTAGAGCCCTCACTGTGTTCATTACTAGTCAGTGATGTTTTGTCAATA
GCAGGACTCACATCGTCTTGTAAGCTTTGGGCGGTGCATTTAGTTGCACTGCTGGGAATT
GTCCGTAACCCTGTTTTACATTGAAAATAGCCCAGAGGAAAAGGGGTAAGAGGAGAGAGA
GGAGGGGGTGCAAAGAGTAACCACTGATTAATTATGCACATCCTTGATTGTGACATGCTA
TCTGCTGCTATTAAt
>NODE_912_length_313_cov_1.696486
AGTTAATTGATGCAGCTGTAGGGAGTGAATAATCAGGCAGGTTGCAGGCAGGCAGGGAAG
ACAGAGAAGGAGGGACACACACACGCAGAGAGAGGGAGAGTGACAACAGAGCAAGAGACA
AACAGCAAACACACAGAAAGAGAAAGGGATGGATTAAAGAAAGAGGGAGGCAGAAAGAGG
ACCAGGGAGGGAGGAAGGAAAAGAGGGGAAACCAGACAGGTATATTCAGGGATCGTGACA
CTCAGACCACTGCCGTGCAGCACAGAGCGCCACAGGTGGTCTACCAGTGGCCATCAAAAT
GTACAAATTCTCCCCCTGAAACTTTGGGCACTGAACCATGAACAATAAAATTATTATTAT
TTGCAATATTACTTTCTCAATTATATGTGCAATATCAGtctcagtagcatgaacattttt
taaaattttatttgcaaataaaaaatcatatgcaata
>NODE_913_length_323_cov_1.126935
AAATTAACTGAACTTGACACCAAAATTAAATCAATGAAAACTGGAGAAAAGCTTCCTTCC
ATCGCTCCTTCATTTCTCTTCTTCTCTTTTCATGGTCCATCTCATCTTACCGCCTCCTCA
CCCGGCTATATTTCAGCTTTTTTCTTCTTTCTTTTTGCTGCTTTTCCACTTTCTCACCAT
CCCTCCTTAGGGTTCTTCCTCTTATGCTGGTTTTCTTTATTGATTTGTATCATATTATCA
TCCTTTTTTTCCCTCTGGTAGTCATTCGTTGCACTTATGGCTGATTAATTGTTCCAATAT
TGAGAAAGTGTGGCTTTCACTTTTCTGTTACCCagtctaaccgtgtaaccctctgaatcc
caaacagtttctgttgcattttcactcactgtaggctcattttttacagcaatgcatagt
cttacaactctatggaaacagcacagccgtggctggaagtagagaga
>NODE_914_length_573_cov_6.542758
GATGGGCCTAACTGTATCAGAGCGTCTGTATCTGTGTGGGGCGAAGTCTTGAGGGCTGGA
TAATGTAATATCCCCTTCCCTCCTCCCCCTCCCCCTGCACGTTACCCCACGGTGTGTGTG
CCCAAGGCAGTGGGCGCCCTGGCTCCTGTGACTAGTGGGTTTGCTCCCTTCAGCAGCACC
ACTCATCTCCCTCTTTAATGTCATTTAGCTGCAGGGTGGCCAGCGCCTCACTCGCCCATT
AATCCCATTCCAAATGCCATAACATTTCCCAAAAAGCCCCTGCTTCTTAAAGCCGATAAT
TAGAATGTCTATTTAAAGTTCACCGCTCTCCCTTGCCGTTATCAATTAAAAGCCGTTTAA
AGGAGATCGGTGGCAATAGTCAACAAATTAAATCTCTTCCTCGCTCTTTGACGTTAAGTC
TAGAATGCATAATAGGGGTCAAAAAAGGCCCCCTGAATAGAGAGCAAAATTTTAAATTTC
CAAACTGTTCTGCTGAGGAGAGGAGCTGCTGTAAGTCACTGCTGCTGACTGCAGAAACAG
TATTTAGTGAGATTTTTGGAATGGCTGTAGCATTATCTGATATCATTTGATAAAAGGAAA
AATCGGATCCAGAAAAGAGGCCAAGTGAGGTTATGATTAGCATTATCAAAGCTTGGGCAA
AAGGACAGGGAGTCCAACTAACCAACAATGCAGCAAATACcctggacagcattgctt
>NODE_916_length_148_cov_11.270270
GCTTTTCATGCCCTGAAAAGGCCTCTTTTGCCACATAGTGGTTCACTGAATTATATCACA
CAAAGTCACTTGAAACAACATTTGCCTTCATATTTATCACATTTGACCACATTGTGAACT
CAAAACATGTTTGGAAACATTGTCGTTGAAACACTGCAGGACTGCTGTTTTCATACTCTG
AAAACAGCTTTTCATGCCCTGAAAAGGCCTCTTTTGCCACATAGTGGTTCACTGAATTAT
ATCACACAAAGTCACTTGAAACAACATTTGCCTTCATATTTATCACATTTGA
>NODE_917_length_291_cov_1.041237
GTTTCATGTCCAGAAATGGCAAAAACTCACTGATTTCCTAAAGTATCCTTTACTTTTTAA
TTCCACAAGCTGAAGCACAAGCACAGAGCCCGAAGAACAGAGAATGTGTAACAACAGCTG
ACCAAGAAGGACAGCCTGAGACATATTCATTTGTGTTCATTTCATGCCAAACACTGTTTA
ACGAAATTGCAGAATTGTAATCTAGTTTTCAGATGAAGGATCCATCACAGCTTGCAGTAC
TACTACTTTGGAGGTGTAAGGGAAGCCTTCACCTTCTAACTTATCAAGCACAAAATTTCT
attccattttggatgtatgactgaataatatagatgatttagagcttctctccaactggt
attgtccttcaaaatcacactatgtcagtttaaccagacataagggcagtgcatctttaa
tggcttgatatgagt
>NODE_918_length_534_cov_2.556180
TCAGAGGAGACACCAGCAGCAGAGGGACCTGGTGAGACTGTTTACTGGTGTAATTTATTA
CAGTCAGACGTTCTGCCAAGACGACCAGCGGCAAGTTTGTGCCGACGGCGCCACCTAGCG
GCCGAAGAAGCCGCTGCGGTCCAACAATCGTACTGTGTGTTTAGCCCTCCAGCAGTAGAG
TTGAATTACATTGTAAGATAAACCTGTAATCGTTGTAAACCAGCTGGACGTTTGAGGAGG
TTCAGAGCAGCTTTCTTAACTCTTTAAAATCCAGATCTGATTAGTCGGCCATTTTTGATT
TTAACAGTTTTTTTGTGTATGTTTTTGTTTGTTTGTTTTGAATCTCTAACTTAACCGCAT
TTAATCCACGACTACGTCTGCGTTTATTGTCCCCCTCCCTTCCCTTCTTCTGGTTTCTCC
ACTAAACACGACATAATTGGCATCTTTTTTTTGCAAAACTTGCATCAGTTTTCTTTACTC
TGAATTCTGAACAGCAGCGTTCTAAGCTGTAGTGACTGCTGTGAGTCAGCTCTGAAAATT
ACGCAATTAAAAATCTTCAGTCTTCAACTCAGACTGACTTTAAAGGGCCGACTTTCATAC
ATACAGTCAGAATGCTTCAGACTCTACAGACGTCTtaatctgggacggctgctacagatc
cacaaaacgtgtggttaa
>NODE_919_length_335_cov_1.367164
GATGAAAAATTAAACCAAGGTAAAATACAAATGAAAATAAATGGACAAAGTGTGTAAGGA
AGGCAGAACAGTTGGTTCACTGCTGCAATATAATTTACAAGGAAGACTATAAAGGTTCTG
TAGAAATGGAGCAGTGATATTGTTTCCATAGAATGTATATTGAAAAAAGACTGAATCTAT
GGGTATGAAAAGTGAAGCCAATGTCGAGTACTTTAATCCTGCATTCTTTCTATCAGACAG
CTGAAGGCGACTCCTCTGGTTGCAAAAAGAAGTCTTATTTCATTGAACTCTAATAGAACA
TGACTCTACTTCTCACTTGATTTGTTTCCTCAGTAAAAAAAAATAAAAAATCCTAatgca
tttatgaactcattcactacttttaagattttttgaatacagcatgatgcacattttgta
cattatggtccaatttagagtaaaatagatgataaaacatggtatgttttagggtgggg
>NODE_926_length_322_cov_3.720497
TATCAAAAAGTGAACAGGAAGTCGGCCATTTTGAAAAAAAAAATGGATTTTGGCTGATTT
TGGGCCAAAATCACAAAATTTTCTGAGTGAACTCGTCTCAGGGTTTTTTTCCAAATCACA
TGAAATTTGACAAGTTGATAGAAGAGGCATTGGTGAGCAAAAGTTATTAAAATCCTGCGC
AAAAGTCTGAGGGCGTGGCCGTGACGGCGCCACAAAGTTGGACATTCGCCATGAAACAGG
AAGTGAGTGTAAATAGCCTGAACGTGGTCCGATTGCTCTGAAACTTTACACGTTGCATCA
CAGTCCGGTCCTCATCACAACCATATGATAATAATGTCTCTCAGGAATAGCGCCACCTGC
TGGAAACAGGAAGTAGCATGTACTTGCTCCGATCGGCCTGAAACTTTACACGTTGCATCA
CAGTCTGGCCCTGATGGCAGCCATATGACAATAATGAATTTCGGTa
>NODE_927_length_370_cov_1.454054
ATCTCCCTTCATTCTCCCCTCATCTCTCCCTCACCATACCCTTCCTTTCTCACTATGTCT
TTATCAACTCCAATCTTCATTTTAAAGCACCATATCTAATCAAAATAGAAGAGTTCTCTG
CGCTTGCCAAGTTCTTCTAAATTCTTCTCCAGACTTTCTAGCAAGTTACATCCAGATGTG
AGGGAGTCTTTTTCTTTCATTCTGTCTTTGTTTTTATCTGTTTTTTTGCCCCTCCCAAAG
TCATTCTTTGATGTATAAAGTAAACTGAGATACATGTTTCATTTATTCCCTTTGTTCCTC
GCACAATGGTTTTACTACTAAATATTGTAGGGCGATGAAGGACAGACATGGGAGTTTTGA
TGATAGCACTGGTGTTATCTGAGCGCTACCTGCAGTTTTAGGTTGATAAATAGAAAGTAA
TGAAATCATTTGGacaaatcataattatcacttccttctttgccagttttaaagaatgta
aacccttctgttagcgtggctgtaaaggtgaaac
>NODE_933_length_292_cov_1.065068
GATATAGTATGCAAAGCAACATTTTTTACACAAAGTGTAACACAAAGAAGTACTCTTTTT
TAAAACTATTTATACCATTATGGCTTTTCTAAGCTGCACAGAAGACATTTCTGAGTTCTC
ACTCCTTCTAGAGAGAGTTGTGCTGCTTCCACTGAGGTGCTGGACTTTATATTGCAGTGA
AAAAATGTGACAGGAGCAAAAACAACAACAACAACAACAACAAAACAAAAACCAAAACAA
AAGTGCTTGGAGTTGAGAGGATTAAGGCTCTGAATAACCTCAGTGGCTTTAAACTAGGtg
accagagcctgaacttcagtcctgttaattctggaaatggatctttccagtaaacaaaca
ttataaaagacgtttagccgcattctcttcaaatcactcgtgggatcaatccagctcctt
atgatgttttcttagc
>NODE_935_length_215_cov_4.874419
GGAAATTCTGTGGACACACCATTTGGTAAAATTGACCTTTTCAGCATGCCAAACGCTGTT
TCAGAGCATGATGACAGCAATACTGCAGTTTTTCAAAGACAATGTTTCCAACCATGTTTT
CATGTTATAATGTGTTCACATATGTTACATATGAAGTCAAAAGTTGTGTCAAGTGACTAT
GTGTGATATAATTCAATGAACACACTATGTGACAAAAGAGGCCTTGTCAGCGCACGAAAC
GCTGTTTCAGAGCATGAAAACTGCAAAACTGCAGTTTTTCAAAGACAGTGTTTCCAAACA
TGTTTTGACGTCACAATGTGTTCAAATATGATAAATGTGAAGGCAAAAGTTGTTTCAAG
>NODE_936_length_311_cov_1.575563
GGACGCTTTAATATGTGGACACAGTCACTGGTTGGATTTATTAATCCAGCTGGTGTTTTT
TTGATGAGAGCCCCTCTCCTCCTCCCTCATTGCCCTCTTGTCTCCTTCGCTTCCCCTCCC
TTCCCCTTTTGTCCTTTAAGGTGACTTCAGCATCAGACCTGTTTCATGGCGGGTCTTAAA
CAAAAGGGGGAGAAGAATGGCTGGCAGGTTTATTTCACTTGACTTTATCTCACATTTGTG
AGTTTTTACACCGCACATTTTAGGTTGGCACCACAGGGCAAGAACTTTGCCCCACTTTCC
TCAGTATGTATGCAAACATGAACTGATGTTCGATGTTTGGCAGCCTTGCCAGCCAGTCAG
TCCACCActagaatggcttcagccagaatgggacaaagtataacagacagatactgtgga
gattatagggagacagacagaagacctctccaacc
>NODE_937_length_301_cov_1.182724
GAAGAAAATGTTTTTGGAATGAAGAGGGTTTCAATTTTTATCTCTGTGCACTGCTCCTTT
CATGTGAAATATTTCTGAAGCCGAGCTGACATTGCTGACAACTCTTACAAGACCACCGAG
TCCTAAGAAGACAGACATTGAGATGCTGCTTAGCTGTGCCATTTTTGCTTTTACAAAATC
AAACTATCGCTGACAGTATAATTCAAATGTCCATTTCCTTTTGGCAGAGAGGCAGTGTTG
GAAAGAAGATGGAGAATAAGAGGAAGTTTGATTAAAGAAAAGAGGTGGTTAGGTACACTA
AAAAAGTGAAGGAAGAGATGCAAAACAAGCTTGAAGAGGAAGACGAAATATGAATGACAG
AACGGGAAACAGATGACATTAAAAAGGTGTGTTGAGAATAAAAatcagaaagcgaggaga
gaaaatgagaaaaggggataagtgg
>NODE_938_length_423_cov_3.605201
CCCTCATCACAACATATGAAAATCATACCTGTCAGGAATAGCGCCACCTGCTGGAAACAG
AAACATTTTGCACAAAATCACAAAATTTCCAGAGCGAACTCGTCTCAGGGAGTTATTCCA
AATCACATGAAATTTGACAAGTTGATAGAAGAGGCATTGGTGAGCAAAAGTTCTTAAAAT
CCTCCGCAAAAGTCTGAGGGCGTGGCCGTGACGGCGCCACAAAGTTGGACATTCGCCATG
AAACATGAAGTGCACTGGAAATGGCCTGAACGTGGTCCGATCGGCCTGAAACTTTACACG
TTGCATCACAGTCCGGCCCTCATCACAGCCATATGAAAATCATACCTGTCAGGAATAGCG
CCACCGACTGGAAAGAGGAAGTATCCTGAACATGCTCCGATCGGCCCCAAACTTTGCATG
CATTTGGATCCCATACTTTCACATAAAGCTAACAAATTCGCTGCACTTATGTAACATGCC
GAGACGCACAAAAAAGTCTCTTGCACACATATCCAAAAGTCAACAGGAAGTCGGCCATTT
TGAAAAAAAGAGCGGAATTGAGCTGAT
>NODE_939_length_294_cov_1.255102
ATTAAACCAAGTGGATTTTGATTGATAACCTAATATTGGCCTAATGCAAAACATCAATCA
TGGCAAGTATATTAATTATTTAATATTGTGGCGTAATTCAGAAATCGATGCTGCCTCTGC
GTTGAAGGCACAGAGTACGGAGGAAGGGAGGGAGGGAGGGAAGAGAGAGAGAGATAAGGA
GAAAAGGAAAGCTCAGTCCCTGAAGACCTCAGCAGATTATATGATGTTTTGAAAAGAGAG
ATGAGGATGTAAAATGGTGTGTGTGTGTATGTGTGTCAGCTGTGTGTGTCTAATGGATAG
AGCGATCCCTTCGGCCCTGGTGCGGACAGCGCTGGACAGCTTGCCCTTGATGAAGCCAGG
ACAACAGATGAAAGAGGGGGAGATTAAATGCAAGTGAAGAGCTTTAATAAAGGTTGAATC
GCGAAAATAAaagacagg
>NODE_941_length_305_cov_8.609836
GCTATGCTGAAGACGCCGGTCAAGGTCCCGAGTCTCTACGACCTTCCCGTCCCGAGATAC
AGCAAAAAATCACAGGTTTCTCCCACTTCCTGACGTCGTAGAGACTCGGGAGTAGGCTCA
GTGCGATCGCGGCGGCAGCAAATGTGGGGGTAGACACAAGTTTCATGTCTCTAGCACGAA
CCGCTTTCCCAAACCCAGGCCGAAACCCTAACCCTAACCCAAACCCTTGCTGCATTATGC
ACTGCCCATTGTCAGTGAATGGGAGAACGTTTTGGCCAATATCTCCGGAACCAGACGTGC
TAGAAACCTGGAAATGCCACCTGCCCCACCTAATTTGGCTATGCTGAAGACGCCGGTCAA
GGTCCCGAGTCTCTACGACCTTCCCGTCCCGAGATACAGCAAAAAATCACAGGTTTCTCC
CACTTCCTGACGTCGTAGAGACTCGGGAG
>NODE_942_length_442_cov_6.269231
TTAGAGTAATGCTGTAATGTAGTTTTAGTGTACTTGTGGCATTTAGACTTTTGGTAATGC
GTCGTCGTGTATTTTAAATCTATTACATGGCAAACAAAGAACTGAAGTTCTACTTGCAGT
AATTGTATTGCACTATCTGTTAAATAATCTCAGTCATTTTCTTCTAATCATTTGGCCCTA
GTGTTTGATATTGAAGTGTGTATGCCAAGTTAAGATTTCTAACCCTGATTGTCGTTTGTT
TCAGTACACGATGGGACGTGTGATCAGGGGACAGAGAAAAGGTGCGGGCTCCGTGTTCAA
AGCCCACGTCAAGCACAGAAAAGGTGCCGCTAAACTCCGTCACATTGACTTCGCTGAACG
CCATGGTTACATCAAGGGGATTGTGAAGGTAACTTGTCGACCCTGACGCATCTCAGTCTT
GCCATTTGGTGTAAGTGGAGCATTAACGTTGTTTTCCCTGCGCCGGTCTGTCCTCTCAGG
ATATCATCCATGACCCCGGCCGTGGTGCCCCCCTGGCCAAAGTGGCCTTCCGTGACCCAT
ACCGGTTCAAGAAGAGGACAGAGCTCTTCATTGCTGCTGAGGGCAt
>NODE_945_length_450_cov_3.848889
GTTTTAGCAATTTTTTTTGTATTTGACTAATGTTTTTTCATGATTTTAAAATCTCATTTC
TTTGCAATTAGCCATTTCAACTGTTAAGTACAGTTTTATGCTTTTCTATTTTATAGTAAT
CACTCAGTTTGCTGTCATTATGTTGCTATGCATAAATGTTGCAGGTGCACTACTATTTTG
CTCTCTACCCGGTGGCTCATCCTGTCGGACTGGTTCACACAGCACATTCATTATGTTGAG
GAGAGGCGACCTGACACTGTGGAGGTTAGAGGAGTTTGGGCCTGCTCACCACAGTGCTTC
AGAGACAGAAGGGGGGGATGGAGAGAGTGGGAAAGACAGAAAGAAGAGAGCTGCCTGCGC
TATTATCGATGTGCCTCTTCAGCGAAAAATGCAGTCCCAGTTGCACAAGCACCATGCCAG
CACAGAATGACAGAGGGTACTGTACACCGAATCACTGTGTAGTAGGGAGGGAGCGAGAGA
GTAGTAGAGATAGAGAGAGAGAAAAGATGTAAAGTGTGACAGTGGTGAAACAGAGAGAGA
GAGAGAGAGAGAGAGAGAGAGAGAGAGAGAGAGAGAGAGAGAGAGAGAGAGAGa
>NODE_946_length_336_cov_1.303571
TGTCGGTTCTTTTCGACTACTGAATCCACCGTTTCTACCCTTTTCTGTCCGATTGTTCTC
TCCATTATCTCTGCCTCCCTCTCTACTTTTCACGTCTTTCCTGTGTCACTCTCTCAGTCA
TGCAGCCCTCTCTTCCCGTACCGCTTTCTACGTGTTCATTTCCTTTATTTCATGATGCCT
CCGTTCGCCACTCGTTCTGTTTCTTTCTCCTTCATTCTCTGGTGTTGCGTGACCTTGGCC
GCCTCCATTCATCCTCCCACTGAGGGCAGTTTTTCTTACTGACCAACAGAGCAGCGTCTA
TTGGAGAGCTGAAAGTGTGACTTGGGCTCGAGATGGTGTTTGACAAACACTTGACCCTTT
TAGCATGACCTGCGGTGCATCATTTGAAATTATTATCTGCTGGCCGCTATTCAATGAAAA
TGTAGGTTTTATTTTTTTTTTTGTTCTGtgaccgcgacggttttgaatgtgtcctctggt
>NODE_947_length_291_cov_3.017182
TGTTTGAGCAGAGTCCCTAATAACATCCAGAACACGAGGGATCAGCACAGCAGGATGAAA
GAATGGAGTCCGAATAGGGCCCAATATTTCCCCCTGGTCCAGAATTAGAGCAGTGTAAGG
TAATAGGCCTTACATCTGTTCAACTCTCAAATCAACATTACAACCATAGCTGAAGAGAAT
AACATATCCCTGGCCATAGGATGGCCTGGGATTAATAGAGTTTACTCTGTCCTCAGTTGG
AAAATAGAAGCCATGTGGAAGGAGGAAAGAGAGAGGCCTGGGCAGGGAGGGCTGGCTACA
GGGAGAAGGCTGAAATTACAGACAGGATTTGGCCAGGCAGCATAGGTACAGGGCTGTTTA
ACAGACCCACGTAGGGAACCAGGAGATGGTGGTGCCCACCTGAGGTTTTGGTCTtgcggc
cagcttggccgctac
>NODE_949_length_193_cov_8.181347
CCCTAACCCTAACCCTAACCCTAACCCTAATTCCAGACCTTACGGCTAGGGTTGGCCCAT
ACTACGGGACCCAAAAAAGTGTCACTACAAACCTATACCAATCAACTCAGAGCGGTCTGA
AACGCGCTCTCAAGCGCCTTCTGCAGGAACTTATCTTGGCATCAGCGCTTCCACACTGGC
TGCGATATGCACATCCCATTGTCAGTGAATGGGAGAACGTTTTGGCCAATATCTCCGGAA
CCAGACGTGCTAGACACCTGGAAATGCCACCTGCCCCACCTAATTTGGCTATGCTGAAGA
CGCCGGTCTCAGTCCCGAGTCTCTACGACCTTCCCGT
>NODE_950_length_319_cov_1.536050
GTCATGCAACTAACTTTTCTGTAAAGTCGAGAGACCGAAAAAAATAGACAAAAATCATTA
AGATGCCAAAGGTGCTTTTTAGAAACTAAACGATAACCAGTGACGATGGTGTTCCACAGA
CAACTGAACTGTGCCGCTGATTAACAAGGAGAGAGGAGATGCTGTGCAGCTCAGCGGGGC
AGAGAGGCCGAAGGGGGATGATGAAAGGGATCCGTGTTGAACATTCTGACCGACTTTGTT
TGAATAAGACACACAACAGAAACGCTATTAAACAGTCGGAGGACGCTTTCACGGGAATCC
GACTCAACACAAGTGCCCTGCCCCGTttaaatgactcgtgcacacacaggaaggaagaag
gaaaaaagagagacgtagaaaaaacagtggacggatgagagtgttgtatcttttcagaag
actctccacggagctgcagacttaatgagtctttggacggtta
>NODE_951_length_307_cov_1.775244
ATTATGACAGAACAGATCCACCTTAAATCTGCAGTGTACCAATGACAGGGTTTTATACAT
CATAAACTTAAGTAACCATTCCTGTCAGTATGTAAGGTGGGACTTTCTATATCATTCTTC
TTATTCTGGAACTGATTTGCAGTTGCAGCATGAATGGCTGATTTCCTCCTGTAGAGGTTT
TTACAGTATTTGCAGGGTTGTAGGTAAGCTGGTGTGCTCGAGCTGCAGCGAGCAGCTAGC
TGGGTAGATAGAGGCTTGGATCTGCTTCACAGATCTGCACATTCTAGAGAAAACAACCAT
GCAGAGTTACATCTAAGCTGCTTTCAGGCAGGATAGGGTTATTTTCATTATTCTTCTTAT
ATAAAGTCAACTtattttctgggaaagatgactttttagaggttaaataaactttaataa
tcctcatagaaagctgaaaagcattaatgac
>NODE_952_length_480_cov_8.272917
AATAAAAAGGGTTGCTGCAATCGCATGATGTGAAAATGCTGTCGCTTTGCACGTTATCAG
TGAATATATTAGTCTAAATCATCCTACATGTTTGCTACCACAGTGTCAACACTCCAGCTG
TCCAGTAAAAAATGAAGTTAACAGATAAAATGTCTCCTTCAGTCCTGTATCCAGGTTCTG
[truncated: 269,953 more chars]
