# Supplementary material for: Multilocus molecular systematics of the circumtropical reef-fish genus Abudefduf (Pomacentridae): history, geography and ecology of speciation
Source: PeerJ. 2018 Aug 14;6:e5357. doi: 10.7717/peerj.5357 (PMC6097498; doi:10.7717/peerj.5357)
Supplement: Data S1 [file peerj-06-5357-s013.zip › Data Supplement/assemblies/Abudefduf-troschelii-STRI-X-1371.contigs.fasta]

>NODE_1_length_521_cov_17.710173
TCCCCCTTAATATTCACCCCAACCCATTCCATCCCTAAAATCCCAAACCTGTCTCGTTTT
AAAAACTCTTCATATGTAAGCCTTGAACCTTCTCTTCTCCCCTTCCCTACCTATTTGCCT
ACCTACCTACCTACCGCTTCATTTTGTAAGCTAAACACTGATACTGATCATTTCATTTAT
TTTATTTTGTTTTGTTCTTTTGATTTGCTTTGGGGGATTTATCATTTGTTTGGGGATTAA
CACTCTAACAGGGATTTTGGCACTTCTTCATCGCTTCTTGCTTCTTGGCTTTGGTTTTTT
GCTCAAACGCCAAGAGGGGCTGAAGGTCTGGTCATTTGGGCTTCTCATTAACCTGCTGCT
CACTGTTTGTCCCCTTGTCACTTGTGTTTTAGAGAAAGATGAGGCTGCAATTGAGAGCTC
TGAGTTCAATGCCACGTCAGTAGCTGATGTGGACAAGCGGGTGAAACGGCGGCTACTTAT
GGGTAACTCTTTTCTTCCTCTTTCTATGTGTTGCCATGGCGCTTGTGCTTGTATCCCAGA
CTCTACTCCTCTCCGTTCCTTCTCGTTCTCCTCTTTCTGTCTTTATTTATTTATTTATTT
TTAAAAGTAAACTTTGGTGCCCACTGTGTCAACTCCCAAAGTTGCAACTGTATCTAACgt
gatga
>NODE_2_length_534_cov_14.142323
TGTGAAGAGGCCCTGTGCAACAGCCTTTCAGTGGAGAATGTGGCCGACACCCTCATCCTG
GCTGACTTGCACAGTGCCGAGCAGCTCAAAGCACAAGCCATAGATTTTATCAACAGGCAA
GTATCGCAAAAAGCAAAAAAAAAACTCCAGTGATAAATTCCTGCTGCCATTTCTGTTTAC
CAGCCCTGAATGCTTACCTTTTTATCTCCTTGCCATAGGTGCAGTGTCCTGAGACAGCTG
GGCTGTAAAGATGGAAAGAACTGGAATAGCAAGTATGTAATTAGCTGATATATGTGACAC
AAGATTAATAACACACTCTTATCTCTTCCCCCAACCAGATGCATTAGAATTCATTGTTTT
AGCCCGGGCAGACAGAGTGCTATTTGCCTTTTCAGTTTGAAGCTCCATATCTTTGTATCC
AAGTTATTAATAGACTCATACCTGGATAAACCCTGGAAATGGAATATTTGTAGAATTTTA
AAAAGAAGGGAGGTGGTCGCTATTGGAAGTTTTTCTTTCCGCTGATGTAGTGCCGTGTTA
TAGGACACCTTGAAACCTTGAACTTATTTATATCTGTTGTATTCACAGTGTGAAGGCTTT
CCAATCCTGCACTCATTTTTATGTTTATGCATGTGTACAGAAATCTCTAATGACCCTTTT
CAAGTTTTactgtgcaac
>NODE_3_length_503_cov_14.117296
AAAAAAAAAATAGAAGGGGGGGTATGAACAGTGAAGTCAAGCCTTAAATCTGGCTGCATA
CCATGTGACTTGACATGGAGCAACCAAATGAAAGAGAAAGTGAGAGAGAAAAAAGAGAGA
GAGGAGGGAGAGAGAGCAGTACCCCCATAAAACCATCACTGCTTTCAGTTCAAATAGGTC
CTATCATCTCCATGACAACAGTCGTAATGGTAACATGGAAATATATTAATGTAAAACCAT
GGCAACGTTCTCCAATTGAATTAAGCAGCACCTGTGCACATTACAGAAGAAGATAAAAGA
CAAAAGGAGCCAGCTCCTGCTTGCCAAGCAGCTGTGGCTTTCAGACCTTAAAAACCCATC
TACATTTCCTGAACACATTTGTTTTCCAATGTTTCTCTGTGGCAAATTACCATAGCGTTG
AGCAGTTTTTGAGGGGTTTTCTGTCCTATTTGTGCAAACAGATGAGAAACTGGATAATTA
TGTTCTTTTCTCTCTTTTTTTCTCCTCCCTCCCGTCGACTGTAAGCCTAGCAGTGACGGA
TTAAGAGTATGTGTGTTTTACCATTAAATCGCATAATGGCGGGACAATCATTCTGATAGG
TAAAAGGGCACGGTGTTTGTGCACAAAGAGACACGCCAGACATGTCg
>NODE_4_length_587_cov_10.732538
GGAGAGGACAAGCTCTTCCAGGGCCGGAGCTTTTAGCCTCTTTTATGTGTCCTTTCGCAT
TGGTGTCAGTCTGTCAATAATTCACAAGGCCAGCAGGGTGGCATTTGGGTGAAATAAAAG
CCCTGAAATTCGAGATTAGAATGTGATGACGGGCTTTGTTCCATGCCGGTGTCAGAGTGC
TCATACGCTCAAAGGAGGGGAAGATGAATGTTTTTTCCCCGCTTTCCTTTATCACTGAGG
GCTGAATTGTGCATCTTTTGCGAGTGTGTTTGTGCGTGGCAGGCGAGAAAACCCAGACTG
TCTGCTGAGCTGTATCTGCGTCTCCAGCAGGGCAGCTGATTTGGTTTGTGAAGTATGTTA
ATAATCAAATGATCAACAAATAACAGATGTATTAGTTCATGCAGCTTGAAATGTCAAGGA
GGCTAAAAGCGGAAATCTAATACAGAAAGCCCAGTTGCATTGTATTATTTTCTGTGACAA
ACCCTCCGGTCCAAATTACGTAGAGCCTCCTACAGTGAGTAATCTTTACAGAAAACGGCG
CCAATATTTTGTAATTAAGCTGCAGTAAGACAACGAGCGCTGCCACAGATGGAAGTTGCA
GAACTCGTATCACTTTTGTTTTTTGTTTTTTTCTCTCAGTGTGGAGGTGGATGGGGGAAG
TTAAAAAAAAATGCCCCGTGATTGAAAAGGAAAGTAATAAatgaatacttgacttattga
attactcactc
>NODE_5_length_865_cov_8.639306
TTTCAAGTACAATAAAAAGACAACAGCGGCTTCTGTATTACAAGAGATGCAAAAATTTGA
GATAATTTCAGAGTAAATCCATGCGTAAAAAGTTGACAACAAACTTCGACAAGCCCTCCG
GAGAATGAAAACTGTTTCTCTGAATGACTGACTGCCTATCCAAATGAGAAGTTGTGCAGA
AAAAGAAATAAAGGAGTAATTTGAGGGGAGATTATATAAATATTACAGACAGAAAAGAGA
GTAATAATGAAGTTTGCGAACTAGAGCCGTGTTGTGACAGATAAACAGCAAGTCGGCGTC
ATCATCTCCTAATTTCATTCCTTCATTTGGACAAACATAAGTAATATATAGCATTAATTA
CCCTATTTAGCAGATAGGAACCTCATTGGCTTTTTAAATGCTGCATTAAATACATAACTC
ATCTCTTCCCTCTGCAATTAACATCAGAACATCACACTCATTTCCATTTTAATGACTTCC
CAACAATACGCCACCTTTGATGATAAGGCAACATAATGTCAACTTCATTCTGAGCTGGCA
GTGAATGTGTAATGAACTTAACGTGATCATTAGTGCTGTTAATTATCTTTCTAATATGAG
GACACAGATATGATTATGGAAACTGCATTCGCTGATGAAATAAATCTCTGGGAGGATTGC
ACTGAAGCTTGACTGAGGACACAGCCTGCCTATCTGTCTCTATATTCTCATTCATTACCT
ACAGTAGGCTTTAAAACTCTCTTTTTTTTTGTTCAATAAAAGTAGATATCTGAGAACCAG
AAACTATGCTCAACGCTCCGAAGAAATGCATTACTATGGATCCAGTGATTGAAAAGAGAC
TCCCCATAAGCTCATGACTTGCCCAATAAAGGTCATAAGTTGATGATCCAGACATTAATT
AAAGACTCACTTGTTTCTTCATGAGGATGGAGGGAAACATGAGCAGACtgactgaccaca
gctgatgatttgaatagcatttttttgaacactcgctgcatgctgcaac
>NODE_6_length_693_cov_11.867244
GTTCAACATCACACACAAGCCTACAGCCTTGGCCACAACACTGTACTTCCAAATAACGTT
ACAATATTAAGATCTACGTTTTTTACCCAGTCAGTAACACAATACAGGCAGGTGTAGTGA
ATCTAAGGAGTTTCTTTCCAACATCCAAAGGTCAGAAAATCCACAGTGAGATAGGATTCC
CCACTACTAAGATATTGGAGGTAACATTTCCAGTAAAGCAGTTCTACAAAATGAGTTTTA
TTTAACAACCATCTAACAGCCTTGTGACAACCTCTTGCAGACTAAGACCCATTAGATCAT
AAGGAGCAAATCCAGCAACCAAAAGGGACATTGTCAGCTACTGCAATCCACAGGATTGAC
TACGAAGGAAGCTGAAGTCCTGTTTTAAGAGCATCAACCCTTCAGGATGGCCTCAAGTCA
GTGCCACAGACGACACCAAGTAAAACACGCCTCCGGCATGTCACCATCTCACACACTCCA
CCAGGTTTCTGAATCTGAACAATTCCCGACAATGTAAATAAAGAAACCACAGCTGACAAA
CACAGGTTTGTCTAGGCTTATTCATATGTTTTATTTGTATGTATTTGCACTTACCCTCGA
TTTGCCTTCTGCGTCCATTAAGTGTTCCACGTACGTTACCTCACCCACTACAAATCAGAT
TCCAGAGACGACACACACCAAGGGGAGAGAAGCCGAGAGAACAATGGGGGTTTAGAGCAG
AAACACAAGAAGGGCGGCCGGTGACAGTGAGCTCAGACTGCCAGTCCTGAGCCTTCCCCC
AGCACCTCAGCAGCACAATATGGTACAGGTCTACAAAAAGCAAGCTTGAGTCTTTTT
>NODE_10_length_163_cov_7.920245
ACCTATACCAATCAACTCAGAGCGGTCTGAAACGCGCTCCCAAACACCTTCTGCGGGCAC
TTATCTTGGCTCAGCACTTTGAAACTGGTCGCCTTATGCACGCCCCATTGTCAGTGAATG
GGAGAACGTTTTGGCCAATATCTCCGGAACCGGACGTGCTACGCACCTGGAAATGCCACC
TGCCCCACCTAATTTGGCTACGCTGAAGACGCCAGTCTCGGTCCCGAGTCTCTACGACCT
TCCCTTCCCGAGATAGAGCAAAAAATCACAGGTTACTCCCACTTCCTGACGTCGCAGAGA
CTCGGGA
>NODE_11_length_339_cov_3.383481
TAAGATGAATATATAGAGAGCAAGAAAGGATTGCATAGTGCAAGGGAGAACTATCCAGAG
ACATCATGCAATATGTTAATCACGCTACAAGAGGGAGGGCAAGGGGGCACGTATTCTGTG
GGTGTTATACAACCAAACAGAAACCAAAACAACTCAGCAAAACACCACCGAAAAGTTGTC
TATGGAAATTAGACAAACAAGCAGCTGCGAAACCATCAAGGGAAAATGCTCAAGGTTTTC
CTCTTCACTTGGCGGTCATACACGTTTTGTTTTTCCATCACCTCTTCGCCCCCTTTCTTT
TTTAGCCTTAATTGCAGTTTACAGGGAAAGGGTAATCACTTGTGAAACAGGGCGTGTTAT
TTTCTCGCCCAGAGTGTGAATCCTAAGCAGGCCAATCGCCAGCTCTATCGCTCCATCTCT
CCGCTGGCTGAATCCTAATGGCTGGATGGAGAGAAGGAGCGCAGGGAGCGGGGAGAGAGA
GAG
>NODE_12_length_623_cov_10.881220
GAATATCTATGTTTTCGACGCCTATTTTCCTGTTTTACATTGGTTTTCAGTACAGGAATG
TGATATATCACTGCTACCCCTGTTGAGAATTTCACCAGGTTTGTTCAGCCTGTATGAAAG
CCCGACCATTACATTTGCTATCCAATATCTTACAATGTGAATGTTAAGAGTCTCTCCAAC
ACATTTTGACGAGAAATCTATAGAGGTCGGCTTTCCTTATCAGTGCTGATCAAACTGCAC
TCTGATGCTGCCCCATCTTTATCTCCATCTCTAGCCAGTGGCATCTGTTCCAACCTGCCA
GACAAGAGAAAGATAGAGAGAGGGAGGGATAGAGAGAACTTAATTTCTAGCAAATTAATT
TCCCATCCACGCCTCCAGAGCTTACTAGCTCGTTCGCTAGCTGCTGCGGCCGCTGCTGCG
TGTGTCTGCTGAGTCGGAGCCTCATGCATAATGCATCAGGTTTAATTGCAAACCCAGAAA
CTAATGACTTTGGACTGGTTAACAGCAGGGGAGCCATACATCTCGAGCAAACTGAATGAA
AAATCAGCTCAGAGGAGAGAAAAAAAGGAGCCTAGCCCCTAATTGATGAATAATTGAAGC
GGCGAGCTACAGGGCATAATTGTGACATTTTGTTTCAATCAATTTCCAAGTGGTGTGGGC
GAAAGTGCACTTAAAGGGAAAAGGCAGTGACAATGAATGAGAAAGAAAGAGAGAGATAGA
GCGAGCGGATGGTGGTGGAAATGGACGTTGTGTCTTCAGTCAtcgca
>NODE_13_length_646_cov_18.269350
TGGAAAAAAACCAAAACACACCACCACCACCACCACCAGCACCACCACCACCACCTCCAC
CAGCAGCAGCAGCAGCACCACCAGCAGCACGCTTGTCCAGGGGGCTGGAGCACCAATGAG
TTGTGTCGGAGCTAAATCCGCATGCAACTCAGCAACTGTGTCTAAATAACTGTCTCTAAA
GCTTTTTATAAGCAAGGCGCAAAAAATGAAAGGAATCTGAACGCAATCGACGAGCGACCG
CTCAAAATGAGCCGTGCATCCTCCCCGGCAGCAGCAGAAATGTCATTCATCAAAAAAAGT
GGTCGCTGTTCGTTGTTAAAATGCTCGGCTGACGTTGCTCCAATGATCATTTATTGTAAC
AGGTTTATAAGCAAATAAATAGGAGAGGGCTGTCACTTGATGATGGAGGCGGCCTTCGGT
CAGACGAATAATATCCAAGTGGAGAGGAAGAGAGGAGTGAGGAGCGAGGTGCTTGTCCCT
GGGTTGATCTCTGAGTCTGTTTTAGATTGCTCTTGGGTTTGGCCTCTTGGGTGAAATTGA
CAGTCTGATTAATAAAATGAGCGGAGCAACATTTCCCTCTTCATTTAGGAATATTATTAT
GCTTTGATTCTCTATTGTTTGCCTCCTCTCTCTCCGCCCTCCCCCTCTGTAATCGTTGTT
CTTTTATTTATCCCTCTTATTTCTTTTTTTCCCCCCTCCCTTTTTTTtgccatttctgcg
gcttaatcactatgtgaagtgcaatgagattaaggtgcaacactgtgacaagagattaac
agtattattt
>NODE_14_length_614_cov_4.863192
ATATACACACACATAATTACAAAAACATAGACAGATAGGCAAACACACAAAGAAACCCAG
AAGCAGTCACCCAGCCATACACACCACACACCTAACCACTGATAATCCCCCAGACACAGG
AACACACACACTCACACACACACACATACTGAGCATCATTATGTTTATCACTGTGAACCA
GCCCACCGACACCCATCACTCTAATTCCATTTGTCTGTTTAGATTCGTTTTGCTTTAATC
CTCCCTTGTTTGTGCACATCTGCAAGCACTGCAATAGTACAGACCCAGCAAGACCGGGAA
CGAGAGGCAGAGAGACACATACAGGAAGAGACAGAGAGTGAAAGAGAGTGAAAGAGAGAG
AGGGAGAGCGCTCACAGGGAGCACTCTCCCTCCTGACATCCTGGTCCCTGTAGCTCCAGC
AGAAGGGGCAGACAGGCGTATCTCCTTGCCCAGGGAGAAGCTCCCTGTCCCAGCCACAGA
GCCGTCGCCAGGCCCGCAGGCCCCTGTAATCACTGCAAACAGTCAAACATCCAGTCACAC
AGGCTCTTACACCAACACAACATTACAGGCTTTTTACACAGTATTACACCACATCTTATT
ATCCCATTCAAGTCCCTCTATTAGCTCAATTGGATGGTGGGATTTTCATTTGTAAATTGG
GGGATTTTAGATTAGCTTGTCTGTCAGCGATGAAATGCCCCCTGAGACTGTGAATTATGT
GACCAATCACATATGAATCAATGCTTACGCATGGTGTa
>NODE_15_length_804_cov_16.226368
CATATTTTTGTGATGCATTAACAATGGCTGCTGCGAGTGTGTGCTCCACAGCATTATACC
AAGGGACAGATCAAGGTGGGGTTTGGATGAAACAGCATGAAGTAACAAAATGTAATATTG
GTTCAATTGGCATCGATCAGCTACATGTTCAGTCTTGTCAGAGCATGGAAAATGGACTTA
ACTGACTTTCTATGTGACATTTCACATTAAATCAAGCGCTACACCTGTCATCCTTCATGT
TTAACAGTTAACGAGTCCATTATTGTTATCTTCACCCAAATATTTCTCTGCATACTAAAG
AGGAAAGTTTCCTTCAATCCCCCAGGCGTTAGTCTTGGATTTGTGTTGTTCTGCAAGTCT
GCGACATCATCCGAACCCCAGGAGCCTCTTGCTCAGTCTTGACGGATCCTCACTCTGCTG
AAGCCCAATACTGTTCTTCATCTTGTGTTGTCACAACCCCCCTGCTACCTTGATTCACTC
TTGGTCGTTGGCTAGGTTTTGGATTTATTACTTTCGAGGCCGAACAATCAGTGGACCAGG
CTGTCAACATGCATTTTCACGACATCATGGGCAAAAAAGTGTGTAGTTGTAGTTTTATTT
TACCCTTAAGATCAAACAAAGGCTTGGGCGATGGAGCGAGAACTACACTATGATGCTGTT
TAATTATTAAATATTAGTTTCTGGTGGCCTCCCATTTGTGAATGCAGCATCATACACAGC
ACAAATTCAGCTTTTAACATCTTAAAATAATCAGGCTACTAACATGATTTACTTGTCTTC
ATTTTTTAATTGCACCACATACTCCTGTCACACCTGTGCTTTCATAGTTACTAAATGCAC
TCATCCTGCACTTGCTGTTATATTACagtttcaattgtcgcccaaggctttgtttaaact
gaccactcctttaggatgtctgaagtgcattagattgtactcagtaaa
>NODE_16_length_369_cov_7.398374
ACACACACTAGAGTAATCCTTTGTATACAAGTGCATTTGCACACATGTGCCTGTCTTCTG
CTTCTGCTTTCATATCCCCTCCCAGGAGTGTGTGTGCGTGTTTGTGTGTGTGTGAGTGTG
AATATCTTTGACTGCACTCTTCGCGCTCATCTCTGGAGTGCAACTCTCACAGGGCCAATG
CTGCTCTCTCTCCTCCTCGCTCGCCCGGCCCTCTCTCCCTCTCCAGGTGCTCACCTCTGT
TGATTGCCTGTGGCCTCTTGTACTGTGAATGTTAAGTCCTGCCATTTTGCCCAGATGCAT
AAATAATAACAGTAATTACTGGCCCAGCAATCAAAGTGTCGCCCCAGCGCGCTGGGCCTG
TCTAGGGGAACAAATCGATAGGCATCTTAAAAGCCACATTGATTGTAGGGAGGGGGAAAA
ACACCAAGGGGGATGGGAAGATAGATAGAGACAGCCAGAGAGAGAAAGAGAGGGGGAGGA
AAGGAGGAGAGGTGTGATAAGAGAGGGATGTTt
>NODE_17_length_605_cov_7.188430
ACTTTAAATACACATTAAAAGTGCAGCAGCAGTTTCAGGTAATCAGTGATTAGTTCAGGA
GTGTATGAAGGTGTAAATAAAGGTTCATTGTAGCCTGAACACGCTCAACGTTAGGAGTTG
ATTTATAGATAGAAAATATACTGTCACAGATTACTGTGAGTTAGAAGAAGTGTTTTAATC
GGCTCAGAACGGGTCTTCAGGGGGTGACTAAACACAACACTGTGTTTTTTTGTTGTTGTT
TTTGTTCTGATTTACCTCCATGCCCAGCCGGATGTCCTCCAGCACTCCGTCCACCACGTG
GATGCCCACGTCCTCCTGGTAGGCCACCAGGCCGGCCAGCAGGTTGGCCACGCAGTGGAT
GCTGTTGTACTTGACGTTCCAGATGTTGACCATGCAGCAGATCAGGTAGCTCTTCACCTC
GGGGTCCTGCCAGGGCAGCTTCCGCATCTGCCGGAGCACCTTCTCCGTGGTGACCTTGGA
CAGGTCTTTGTAGAGCAGCTTGCGGATGTATTCCTGCAGCGGAGGCCTCTTCTTCTTCAC
CGTCTTCTCCATGGGCGGAGGGTTGCAGTAGTAGTAGGCGTTCTCCACCATCGTCACGTA
GCGGGCGTCCAGATGCTGAGCCTGGTTTTTACGCATCATTTGTtcctggaggacagacag
cattcaacaaagcacgagttaacatgcagcagagcttcattcagtgggattactgacgta
cagctaaacaggtttgcagaatctggatc
>NODE_18_length_646_cov_11.185759
GAAACTTAAGCAACCAATGACCAGAGTCAGATACGACATACACAAGGCCTGCTCCTCTCA
TACCAGGTCAGCACTTAAATCAAATGAGGAGAAAAATATGCAAACACTCGGTGCCTTTAA
TGTGAAGGGTTTCCATGCAGGGAGGGCACATGTGTGTAAAACAAAACAAAAATTAAAAAA
AAAATAAAAGAAAAAATAAAAAAGGTCATCCTTAGCAGGACGGGCAAAAATGGAGTCACA
ATGGATAGTAGAGCTTACCAGCAGTGGCAGGGTTGATGCAGTCAAAAAGGGTCCCTTTCC
TTTAATTATTTACTTCCCTATCCGACATTGTCCTGCAAGAGGTAAAAATACATTCATTTG
AGGGACCCTTTTCTGTGAACCAAGCAACCAGGAGCCCGTCCACTCGAGCATCGTCAGCAT
TGTGGAGAGAGAGAGAGCGTGGCAAATCGATTGGCCGTGGCTGTCACTGCATGTGTGTGT
TTGCGCGTGCTTATGTCTGTTTGTGTGTGTGCGAAAAACACAAAATATACTACTTCCATA
TAGCGAGACTTTGATCAAAAAGACTATATAAATCCTTTGTTCTTTTTTATCCTTTGATAG
TACAATGGCACCCATATGGGGTTAACTTATGGATAAAATATGGGAGCCATGATTCAATGT
CTGCAGCGCTGCATCCCTCTCTGTCAAATACACGTGTAGATGCTTGGCCGGGAGGGACCG
GAGTGTTTCTGTACAGCCAGAAATGCGCCGTAgtcagtgatcggtatttaggaaaacggt
cgcattttct
>NODE_19_length_525_cov_8.525714
CTTACAAATGAAAAATGAAGTTTGTTTTTCTAAGTTTCCTCAGACGCATCGTTTCTACAC
GACAGGATATTTGTGTCATAAGTCAGAATCCAACAATCATGTTGGTGTATCAGTCCTGAT
ATATTAATGCCATCAAACTGTGGCTTTATAGGCTCAGTTTAGACTGTTGGATTTACCTGA
AATTTGATAGGCTTTTAATCATACTGAAGTTATTCTTGTGGTTTGGTCCCTTACTGTTCT
AACGTTCCATTAGGCCTTCAGCGTGCTGATAGGAGAGTTTCAGACAAGCGAGGTTGCGTG
CTGGATGAAGAGTTAAAACAGGAAGGGTCATAAAAAAATGATTCAAGGGCTTAAGAGGGG
AGGGAAGGAGGGTATTTTGTACGAGCCATGCGATGGAATCGTGTGTTTACCCCCTGACAT
AGATGTCAGACATCTTCTCTCCTGTCATGAAAGCATCGTCCTCTAGAATTACGTCATCAG
TGTTCCAAATAACAACACGAAGCTCAAAGCTAGACACCAGCAGAGCATTGACCAGAGAGG
AGAGAAAGGACGACAGACAGACAGGAGACACACCACAAACAGAGAGACGCGACACAAACA
CGCACACAGAAAAAATGGAAACAAAACAAAACAAAAAAAATAATGGTTAACTGCAAAAAA
AAAAAGTCC
>NODE_23_length_695_cov_15.631655
CAGTTTTCTAGAGTGGACAGTGTGTGAATTTTGCCCCACAGCTACATCTGTTGCAAGTCG
GTACTTGCATTCGAGCTGATACAGTATATCGGTTTTGTATTTTTTATGTCTTAATTTGTT
TTATTTGACTGTCATGCTTATTCACACGTGTACAATAATTGTAACCATGGGAACCAAACA
AGCTTTACAATTATGTAAACAAAATGAGATGAGTATTTTTATATAGTTGACACATGATTA
AATAATGAATTGCTTTCTTCTCACTAGTACCTTGCACTTACCACATGTACTAAGGAAGAA
TATGTCCAAATACACAGTATTTGTGAACGTAAAATAATTGATTTCCTTGCAGGTCGATGC
TCCATTTTGTACAATATACATATATGCTGTACAGTAAAGAAATTTTAAAACTACAAAAAC
TCTTTTAGATATACATTATTTATTTTTACCATTTTGTAATTTAGACACTATACTGTAGCT
TCAATATTGCCAGACTTACTGGAAGTGCCTATATTGGTATTATGTATCATACAGTGAATA
TATTTGAAGATCATTAGACGTTGTCACAAACTGAACCATGTGGATGTTGTAATGTGAATA
CATTGAATTACAAGATTACAATTTCTGTGGTATCCTTGTGTCAGTATTGTGTTTATTTCG
CAATTTCTGGAATGAATCTGCTTTTTGTTTAAATTTGCAAAGAGGCAACAGTCCGAAAAG
ACATCATTTCCTGCTAAGTTCTTAGTGTAGTGTTTCATCAAGACCATCTCTGTGCTCAAA
CAGAGATCTTGATCCTAGTCGGAGTTTAATCCACGTGTTTGCCTTCACAGTCCTGCTtt
>NODE_24_length_731_cov_6.842681
GTATTCTTCTTTTTGTATCATTATTATTATTATTATTTTCCATGCAGCAACTGTGACATG
TATCATATGCTGGTATATTCTCTGGCAGTCCTAAAGTCGGCTAAAATTCACAGGTTGTTT
TCGTTTGTCCCAATCTTGCAAGTATCCCAACTCCCCTTTAAGGGTGTGGGTCTAGGTGAT
TTAAGCCAATGATATGACTCGGTGTTCTGCAGGAAAAAACGGTGGCATGTGAGGCAGTGG
GTCTTTAAAGGGCTGCTCTGCCCCTGCTCGCAAGCCCAATCTCGTAGGACTTGTTAGCGT
ATCACGTGCCAGATTCTTAATGAAGTGGACACACAGGGGCCTCGTGTGCGCATGCGCGTG
GTGTAAAATGTAGTTGGAAATGAGGTGTCCGTCTTGGAGTAGTCGACTTTTAAAAAGCAT
CGGCAGCCCGTGATATGACGACTTCGCTGGTTCTGCATCCACGCTGGGCGGACACCTTGA
TGTACGTTTATGAAAAAAGCCCGAATGAAAACAACCAGAATAAAAGCCAAACAATGGAGG
GACTGAGCGGTAATTGCCCTGCGACCCACTGCAGGGACCTGATGTCGCACCCCGCGCTGG
GACGACATTCTGGCACCATAGCGACCCACCAGGGCTCCGTGTACTCGGATATTTCCTCTC
CAGACACCGGCCGGCAGTGTCCCGCTCCTCAGACTTCATCCAGCGCATCTTTGAGTTACG
GTTATCCCTTTGGAAACCCATATTACGGCTGTAGATTATCTCATTCGCACAACGTGAACT
TGCAGCAGAAGCCCTGCTCGTACCATCCCGCAGAGAAATATGCCGAGCCCAGCACAGCGC
TGCCCACGGAAgaactgtctaccagggcgaaagag
>NODE_25_length_356_cov_3.556180
AAGACATGAACCCTATGAAATCTCTGCTAAACTTGCTTGTCCTGCAAGAAGGAGAAGAAA
ACAAACAGGTGGCGTTATCAGTGACACATATCAGACGGCAAAAAACACACAAGAGCGTCT
CAGTCAATCAGCAATCATGTCTGTCCTGAGCATAAACACACCTATTATACACGCCAAGCG
GTGTCAGTGTAAACAATGCAGAACAATACACTCTGCATTTCTAGCTGCAGTGGCTCCTCT
GATTGGCTCGATCGATCGTCGGAGGCATTTGATGCTATAGGAGGAGAGGCGAGGCATATT
GATTGGAGGATAATCAGAGTCAAGCTGGCTTGGTCCTCTTCAATAATTCAAAGGAAGAAT
TTGGGTGAGATTCCCTCAGATCGGAGGTGTGATGTACATTTCATAGCCTGAGAGTCGGGG
AGCTGCACGGTAacggggaggggaggcggcgcgtgtgagtgtgtgtctgtgtgtgtgtgt
gtgtgtgtgtgtctgtgtgt
>NODE_26_length_663_cov_17.274509
CAGGGGAGTGTAAAATTCAATCGGCTCCTTCCATCCATTTCATGTGAAGCAGACTGAAGG
CCGGCCTTGTAGTGCCTGAGAAAGGAAGGATGAAAAAAGGGGGAAAAAAGAAAAAGGAGC
TCCCTACACTTCATCAGAACCCCTACTTCATAACAAATGGAGTGTCTCTCTGGCGGAGGA
GTGCCATCAGAAACACGCGTTCTCTCTATCCATTTAATTCCGGCAGTGGAGGAAGGGTCA
GGGAGGGAGCAGTGGGTGCGTGTTCTGCTCTCCGCTCGCCGCTTCCCCAGTCACACAGTA
AACTACCTTTTAGGAATTGTTTCTCAATAAGAAATGATCAGTCCATTTATCTGCACCAGG
CGGGCCTGTCTCCTCACCCAGACCTCCAATATTTTTCGTTTGACCTGATCAGGGCTATAA
ACTAGACCGAGACACTTTCAATTTGTCACCCGAGGAGGCCTCTGCAAGTCCCAAGCTACT
GATTGCATCCTCCCTCCCAAATGTAAAAATTCCTCCCATGCTTGAAACCTCTTAGATTTT
TTTCAATCATGCATACAAATGCTGTGAAATAATGCCTCATTCATGCTATTAATAATATTC
TGAGAGATAATCCCATTTAAACATTAGGTCATAAACATAATGTCTATTTCTGTTAACGTA
TATAGTCAGATAAAATTAACGATTATTGTTTAGTAATGTATGATGTACACACAAGCTATA
AGTTTATATCTTATCAACTATAATTGCGTCCCTGCATGCTGTTTTTTTTCAAATATGCTT
ATTGTTGTCACTTTGCCAGTTAACTCc
>NODE_27_length_507_cov_13.913215
CGATTCGCAGGGCACGGGCCGTTTTATAAACCTCCGAGTCAAAGCCTTTCTCCACTATTA
AAAAGATATAATCCACTGGAATGGAGGAGAGGAAGTCCACGACGAACCAGCTCTTCAGGT
AATTCATCTTGATGACCTTGGGATCGAGGATGATCTCGGAGCTCTCCTCGTTGACGATCC
CCGTTCTGAAGTTCATGACCAGGTCAACCAAGAAGATGGTGTCCGAAGCCACGTTGAAGA
CCAGCCAGGTGGTGGTGGTCTGCTCTGAGAAGAAGGTTATTCCCACAGGAATGATGATTA
GATTCCCCATCATCATGATGAGCATTATCAAGTCCCAGTAGAACCTGCAGATTGACACAC
ACAAATCAGGAAGGCAAGAAGAAAAACATGCGAGTTAATGATAAAGAAAACAGTCAAGGA
AAAGGGTACACTGTATTAGATCCTACCTCTACTACTTTATCCATACTGAGTGTGTTAACA
CAAATACAGTGAACAGCTGAGGATGATAGGAAAGCTACTCATTTTGCATCTATTCCAGCA
TGAAAAGTATTTGAGAACgtgcagtttgacctgattatcactacacagaggatcaccaaa
cttactgcaagtcatcctgagggcaaagaggaatgtctgaaactatttaca
>NODE_28_length_291_cov_2.030928
GGTTTGTTACAATGGCTGTGAGAAAGGTTGAAGAAGAGCTTGTCACTGTTAAGAATGACA
GCAACAGAGGGTGTACTTCTAGAGCTGTCATCAGAAGTGCTTTCCGATAGTTGAGAAAAC
CTTCCATTCTCAGATTACAGGGCTGACAAGCTGACATTTTGTACCTTTTGTACAGATTAA
CTATCATGTCTCCTCCTCTTTGTTTGTTCATTTGCGATACATTAGCAATAGGCTAGCTCC
AAATATCAATAGTTTTACTATATGCATGCATACTCTCCAAACAGATTCCCAGTTTATTTC
ACCAGAGCCTCTACTTGTTGTATTAAATGAGTGAGGGTAAAGCCAACTGAAGTTAAATAG
CATGCATTAGAAGAAACTCAGAGCAGACAGTGGAGAAATGCAAATCAAAAAGCGACTTAA
ATGAActgaatcagt
>NODE_29_length_423_cov_11.867612
TACACTGTAACAACACTAATGCTGTCGCTACAAAAATATTGTATTATGATGACAGTAGAT
GTGAGAGCAAACATATAATGCCAGGAGCTTCTTCATTACATAGACAGAAAAAGTTGCCAC
CGTTTCAATGGAAACAAACATTGCGTTGGGCCCCTTTGTAAACAGCACACAGCTGCTATT
TCGAGTGATGGGAGCTCCACCTTGTCACAACAATTCCCTTAAAGAGGAACAGTTTAATGT
CAACAATATTTTCTCCATCTGCCTGCTCATGAAAACCTTCCAATCCACAGGGAAAATGTT
TCTCCCATTCCAAAAGGAAAAGCACAATAGAGGAAGATGAACTGCTAACATCAAGCGCGG
ATCGCAGTCAAAGGCGCAGTATTAGCCTGCTGCAATGAGAGCGTTTGGTGGCACACATCC
ATCTGTTCACTTTTGCATTTTTCAAAGAGGTGTCATGCCTTCCGTTATTCAGAAATTTCT
ATGCAATTTTCACAAGGAACTCCTTGGAGCTCTGCACCAGCTGACTGATTTGCATGGTCA
CATTTGCAGTAAAACAGAGGTattcca
>NODE_30_length_440_cov_24.497726
ACTCATAGAGAAATGGGAAATTTATCTTCCTTGTTCATATGTAGCAATAGAGAATGAGTA
GGAAAAATAATAATGCAAAACATTTCCACTTAAAAGGTGCAGTACAAGAGAGAGCATGCA
TGATGAAATTAAGTTTAGTTAACAAAATAAAGTAAAGAAACATAACTATTGTATTACCAG
TTTGTGCCATAAATTTAGCAGACTCAGCTTGCTCCTGCAGGGCCTTTGTGTCATGAACTG
ATCTTGGCCGCTGACTTTTTACTGTATGCTCTCCGATCATTCCATATTCTATGGGACAAA
ATAGAGGTTCATATGAAAGCTAGGCTTAAACATGATCTTCTGAGAACAAAAGCTTATTAC
ATACTGTTTTCAGGATGTTTGAAGCAACTGCAGTACATGGCTAGAAACAAAGACCACACA
AGTTTGTATTTAATTTGTCCTTTTTTTTTTCTCTATGGCATAGAACAATGCAACGAATTT
ATAAGGGTGAGTTGGAAGTATTAATTGAGCTTGAAAGCACAGCGTAGACACATAGCAAAC
ATGCAGATAAACTCACATTGTTGTGTTTGTTTTTGTTCTTTTAa
>NODE_31_length_303_cov_11.330033
ATATAAGCGATATAATTGAACAAAACATGTAACCTGTCTAAATCTGAGCAGAAAATGAGA
GAAAATGAAAATTCTATTAGTCTCTAATGTTCCCTCTGCCCCCCTCCCATGTGCTCTTCA
TCTCTCCAGCAAAGTATTCAAATGCAAGCCCTGCCTTACCTCCCCGTGTCTCTTTTTCTC
TAATTATCCATGAGGTCAGTAAGCAAAATGGGGAAGAAGCCAGGAGATCAATACAAATTA
TCCCTGAGCAAACCAGTGCTGACAGTTTGAATTGCAGCATATGTTTACCCAAAATCAGGC
AATTTATCTTAATATCAGGCGAGTAATGCAGCAGGGGTGAGAGGTCACACAATCTCTCCA
CCTCATAATTACCCGCCTCTAAAACAGGAAAGTGGTATTGATTGGCCGCGGGCCGGGAAG
CGGGCGTGACTGGAACGTGCCAGCGAC
>NODE_32_length_510_cov_4.847059
ACTCTACTGTGACCCACCGCCACCAGACCCTGCACCGCACTGCTGATTCCTATCTGGTCC
TCAACCCTCCCACCGCACCCACCAACCAGCTCTCTGCCTCTTCATTCAATCTTTCATTTC
TAGCTGCCAGACTGATAGCCCTGACCACAGAGAGACAAACAACAGAGAAGGGGCTTTTGT
GTGTGTTACTGCCGACTAGAAGACAAACAGTCAAAGAGCGCGAGCTCTACAGTATCAAGC
AGCAAGAAGAGGGAGGAGGGAAACTGCATAAACTGAAAGAGAGGGAACAGATAACAGGGA
GATGCTCTCTGGCCCCTCCTCTAGCCTTCTTTCAGGGCACCTCTTGGCCTCCTCTCCCTC
CTCTGCCTCACCCTCCCTCCATCCCCCTACCCCACCCACCCCCCGGCCCTCTGGTGTGTT
GCTCACTCCATTGTGTCAGCCTTCAGAAGTGCTCAGTTTGAGTGGCAGGCCGTCACAGAT
CAGTTCCCTGCTAAAGCGGCCCGGCAGGCCAGGGTGACGGGCCAGGAAGGGATCTAAGTG
GGGTTTATCAGCGCTTCTTAACGCCTCTCCAGCTCCCTGACACAAAAGAGAGGGGGTATT
AAACATCTAAAGCAAACCAAAAAGCGTGAAAGCTCCTTATAGGGCCGCGGGATt
>NODE_33_length_812_cov_6.977832
AAACCCCCGCCCGGCGACGCACGAGGCGCCGCGGACGAGGGCCCCGCGAGACGGGCCGCG
CACCGCGCCTCCGGCGGCGGAGAGAGGAGGGCGACGGGGCGACTGCTCCCCCAGCCGCGG
CTCGAGCCCAGCCCCGCTTCGCACCCCAGCCCGACCGACCCAGCCCTTAGAGCCAATCCT
TATCCCGAAGTTACGGATCTGACTTGCCGACTTCCCTTACCCGCCTTGATCTAACATGCC
AGAGGCTGTTCACCTTGGAGACCTGCTGCGGATATGGGTACGGCCTGGCGCGAGATTTAC
ACCATCTCCCCCGGATTTTCAAGGGCCAGCGAGAGCTCACCGGACGCCGCCGGAACCGCG
ACGCTTTCCAGGGCACGGGCCCCTCTCTCGGGGCGAACCCATTCCAGGGCGCCCTGCCCT
TCACAAAGAAAAGAGAACTCTCCCCGGGGCTCCCGCCAGCTTCTCCGGGTTCGCTTGCGT
TACCGCACTGGACGCCTCGCGGCGCCTATCTCCGCCACTCCAGGTTCGGGGATCTGAACC
CGACTCCCTTTCGATCGGCCGGGGGCGACGTAGGCCATCGCCCCGCGCTTCCGAACGGCG
TTCGCCCATCCCTTAGGACCGACTGACCCATGTTCAACTGCTGTTCACATGGAACCCTTC
TCCACTTCGGCCTTCAAAGTTCTCGTTTGAATATTTGCTACTACCACCAAGATCTGCACC
CGCGGCGGCTCCACCCGGGCTCGCGCCCTAGGCTTCCGTGCGCACCGCGGCGGCCCTCCT
ACTCGTCGCGGCCTAGCCCTCGCGGCTCCTGTTGCCGGCGACGGCCGGGTATGGGCCCGA
CGCTCCAGCGCCATCCATTTTCAGGGCTAGTTGATTCGGCAGGTGAGTTGTTACACACTC
CTTAGCGGATTCCAACTTCCATGGCCACCGTCCTGCTGTCTATATCAACCAACACC
>NODE_34_length_610_cov_9.895082
AATGAATACAACTGCTTTCAAAAGTACCTCATGTTTGTAAATGACAGGGTGCTTTGCTGT
GAATTTTTATGGCTATAATTGTCTGAAAGCTGCATTTACAAGTAAATACAATGCCACCAC
AGTGCTAATAATATTTAGCCGGTTCAGACTGCTTCCCTGTGAAGCATATTAATGCAACTT
TGATCACCGTGTGCTTTTCCAGTAGCAATTCTTTGGTGTTTAAAGGGGTGGAGTTAGGAG
ATTGTGACAAAGTGCGGGAGGGAGTGGAGGTGCATGGGTACAGCCGATTCCCATCCCGCT
TCTGGGCAATGATCTTACCTTGAATGTGGACATGGCTGGGTCCCTGCTATACCTGTCTAT
GGTGTGGAACTTGGACGAGTGGTTGAGCTCATGGTACAGCTCAGAATGTCTTTTGCGAGT
GTGCATCACTTTCTGGAAGGGAAGAAAGGAAGGGACAGCAAAAATGAAGCAAATAGAAAC
AAACTTAAAAAAAAGCAAAAGGGATGGAAGGGGGGGGAAGCAAGGTAAGGGCAGGCAGGG
GAATGGGTAGAAGGCTTGAGGGACTGCAGTGATGCCAGCCATGAAAAGGGGTTAGAGAGA
GACGCCGACAGATCGATCGATTGCTGGCTCATGCTCATCCATCATCCACTTCCTCAGTCT
TTAAGAATTTGGCAACTGGGAGTGCTACGGAGTAGTCCTTTAAATGAAAATTTGGTGAAA
ATGACAGACACCattgttgactggtggtcctgtt
>NODE_35_length_487_cov_15.051334
TGCAACATTAAACATGTCCAGAATAACGCACTTTAAATGACAGCTAAGAAAAAAAATCTA
TGAATTTATCATTAAAAGTTAATTGAGAGGGGAGCTTAAAAAGGTCAAACAAGTCGCTCC
ATTCGAGGAGGGCATAAGGGGGTTAGCTTTTAACTTAGCATTTTTATTGACTCTGGCAAA
ACAAAATGAGCGGGCTCTGTAGGATTGTGCACTCTGCATTGGCCATTCAGGCCTTCAGAG
CCCCATTGTAGTACTTTGAAGAGAATGAAAGGAAACCCCACTGGTGGAAATGCAGTGGAA
CAGCCCCACAACAGGCCACAACTGTTCCCTTATGCATGAAAGGCAGGGACATAAAAGACA
AGATGGACTTCTGAGGTAGGGCCAAAAACAAAGGCAACAAAAGTGCTGATCACGAGGGGA
TGACACGACTCGTCTCGGCAGAAGGAGCAGGGAGAAAAGGGGCAGGGGACAATAGCACTC
CCAGCCAAATGACATGTTGGAGAATTGAAAAATCCACACAAGAAGTGTCTTCTCAATTCA
CTAAACCCACAAGAGCTGGGTGACTGTCGGCTGGACCTTGGTCAAACTAAGAGGGGGTGG
GCTAAAACAGCCCACAGCTTTTCTCTCTCTa
>NODE_40_length_349_cov_7.312321
CACACACACACACACACACACACACTCGAGCTATGCTATTAATACTAGGGAAAAGGAGAA
ATCAAATATTAATCCTTCAACGTCCACCTGAAATTGAAAAAAAAAATGTGCGGACTTACC
ATTTTGTTATTGATTTCATGAAAATGAATTTCACAGACTTTCTCTACGATGTCTTCACTC
TCAAAAGTTATGAAACCAAATCCTATGCAGAGAGAAACAGAAGGGAGGGGAGGGAGAAAA
AGAGGGAGAATATAAGTTAGTGGTGAGCCTTAACAAAACTTCAGTAACTAAAAGAAAATG
CACCACAAGATGGAATATTATCGTGAGGCAGATCCAGGAACTATGCGACTACATCTGTGG
AGATTGGCTTGGGCATGGAAAAGAACAAGTGAACAAGACAGACATTGTCCTCTTTAAATC
AGGAATATGATGAAATCtgccacattattaagggcactcaaggacctcttctacaaagag
aagatggaaaaac
>NODE_49_length_407_cov_18.987715
TATTTTTCGTCACTACCTCCCCGAGTCGGGAGTGGGTAATTTGCGCGCCTGCTGCCTTCC
TTGGATGTGGTAGCCGTTTCTCAGGCTCCCTCTCCGGAATCGAACCCTGATTCCCCGTTA
CCCGTGGTCACCATGGTAGGCACAGAAAGTACCATCGAAAGTTGATAGGGCAGACATTCG
AATGAGACGTCGCCGCCACGGGGGGCCAGCGATCGGCTCGAGGTTATCTAGAGTCACCAA
AGCGGCCGGGGCGCCCCGAGGGGCCACCCCGCATGGGTTTTGGGTCTGATAAATGCACGC
ATCCCCGGAGGTCAGCGCTCGTTTGCATGTATTAGCTCTAGAATTGCCACAGTTATCCAA
GTAACGGTAGAGCGATCAAAGGAACCATAACTGATTTAATGAGCCATTCGCAGTTTCACT
GTACCGGCCGTGTGTACTTAGACTTGCATGGCTTAATCTTTGAGACAAGCATATGCTACT
GGCAGGATCAACCAGGTAGCCCAGAAGCGTGCGTGCGGCAGCGGGAGGGAGAGAAGGGAG
GAGAGCCAGCC
>NODE_50_length_341_cov_2.633431
TAAATGCTGCCTTGGGGCTAAACTGTTTATTTTGATATAGTCCCTCAGACTTGGGGGGAG
TAAAGTACCATGCCAGGAAATATGAATGAAAACTGGCCCACTGAGTATAAAAAAGCAGTT
TTAAAAAAGCTTTCCATGGTTTTTTAATGTAAGCAATGCCTTTGATAGGCTGCAGACTTA
TTTTCACGAATGAATGTGTCAAGTATAAAGGTGCCTTATAAATCACTCTCCCCTTCCTTC
CCCTCTTCTCTTTTCTTAGCCTTTCTGAGAGGTTTGGAAGAACAGCATGATTGCTTACAG
CTCTGGCCCTCTTCGTAAGTAACTTTGCCTAAATCAACAGTTTTCCTGCTGTTTTAGTGC
ATAAGAAATTTTGAAGATTATAATGGGACTGTAAAACGGAAACCTGCTATATAACGTGAT
TGACGGCCGAGCCataagcagacataagcgcagactgtgatgctgtaatggtgtgtgttt
aggat
>NODE_51_length_145_cov_13.634482
TGACATGGCTTAAATAACTATCTTCCTGCCAGTGATTGGCATTCACACAAGAAGGGGTGA
GTGGGACTGGGGAGCAGATGGTGACATTCCACATGACCAAACTGATCAATCAGCATGCTG
GGACGCAGGTGCAGCACAGGCGGGCAGCACCACACCATCTATTTCACCATCTACGGGGCA
CAAACACATGGGCACCAATCGTGGCACCCTGAGGGTCTGCATGCTCCTCCGTCCCGCTGC
GCCAAGGTTGATGACATCAGAGTTTCCCATCCGCTCTTCCACAAGACGc
>NODE_52_length_563_cov_8.218472
GCTTTCCCTGGCATTAGAATTCATTTTAGATGGGTCAATTGTTCCATAATAAAGGGATAG
AAGGTGTACTTCATGCAAGAGATTTATGTTTGCCATTTGTTCATATTCATGTGCTACTGA
ATACCCCTCAATTCAAATGGTGATGGCAGCTCATATCAGTCGAGCTCCAGACCTACAGAT
CACTAACCGGCAGCAATGAATTTCATTTGCGGAGGACAAAAAGAGTGAGGAGGGAGAGGA
GAGAGAGAGCGGGAGGGAGAGTAGAGAGAGGGAGGGAGAGAGTGAGGGAGAGAGAGAGAG
AGAGAAAGAGAGGGAGACGTGGGGGGATCAGCTCCCCAACACAGTTTATTGATTTTTTTT
TTTCCTGCTCGACAGAAAGCCTGTATAACAGCTCTATTGCCCTCATAATGATTAGTGACA
AAAGTTTAATTAAGCAATTATGAAGCCAATAATAGAGTTGTCTGGTTTGCTTAGCTTTAG
ACTGTTTAAGACTTATCTCCCTCTCGCACATCACAGCAGCTGGAATGTGCTTGAAGAGAT
TAATGCTACGAGAACACAGATGCCCACTTTAATACAGCGCCATGATGCCGTTTGAATGAA
GTTGAGAACACAAGCTTCTCTTTATCAAATTACAAGTCTGCTTTTCATGAATATGGAGGA
AAAAGGAAGAAAAAAAAACAGCAATGGCTTCAAGGTGTAATTATAAA
>NODE_53_length_674_cov_11.571217
TTCCCTCTGCATTCAAATGCACACACAAAACACACACACACACAGCAGTAATAATATGTG
GATTTTTGTGTCTATTTAATCTTGATGGGATGTTTCATCTGCAGGCTGCTATCACAGCTG
GCTGCCTTATTGTCTGGGTGAGACTGATGGGCTTGTGTGTGAGTGGTTCGTGTGTGTGCT
TTCCCATTTTCTTCAGTTTGTCTTCCCCTATTAGTCTGCATGCACATTTCTACAACTGTT
TGTTTGCTTATACAAGAGGAGACACATTTCTCTCTTATAAATCTAACCATTATATACGCA
CAATGCAATATGTACATATGTGTGTACATATTGTGAGTGTGTGCTGTCCATCAAGCCACA
CACATAGCCGTACCAAACCATTGGCTTGGTTGCTGATGATGACATATGAGTTCCTGGCCT
TGGTAATGGCTGTTAAATCTCATAATTACACGCTTCTTTATTGCAATGCATAATGACCCC
ACAGCACTATTGGACAATTAATTAAGATTTTCAGCCCAGGCTTTTTCAGGCCCAGATGAG
GAGGTGGAATGAGGTCTAATGTTCTTGTCTTCGAGCTAGGACATTAAAGCATGGTGCTGT
AGGAAAGAAGGTTGTCTCTCTGTGTGCATTCATTTTCATCTTTGTCTTTCTTTCTGTCTG
TTTATGTCTCTTTCTCTCACTCTCTCTGTTCTCTCTGTTCTCTTTGCTCCAATTGTTTAG
CCTTTCCTCTCGATGCTTGTCCTCGATGATGATATTGGAGACCATATCTCTAATCTGTGA
ATGGTAAATTAATCCCtgtggagtttttgtgggcctct
>NODE_54_length_752_cov_10.509309
TGTAGCTGACCCGCTCTTTGCAGATAGAGCGTTGCCTCCTCTGTTTCAGGATAAAAATGT
CTGGAAAAAATAAAAGAAGCTTAAACAACAAAGCCACTAATGACATTTAAATCTCATTTG
AATCGGTTCAGTGTCAACACCTACAGCTTTCGAGGTATGCATCAAGGACCGGTCTAAGTA
GGCACCGTGCAGCATGATTAAATCTAAATAAGCTGACTCTTACACAGTTTGTTTGTTTAT
TGAGGCGAGTCAGGGGGTGTTCTGAGCCTCAGAACTGCATTTAAAGCTGATCTGGCTCCT
TCAGACAGCGCTGCATCCGACTTCCTGTTGTCGACTCGCAGTTGCCACAGAAAAATTGCT
GCTGCAGCCTTAGACAACCTACAGCACTTTGTATGCCGAAAGAAAAGAGTTAATTAGAAA
TACAAATTCTCCCAGATTGTTATTAATGGGAACTGTAGAGTAAGCAACACATATTTTGTG
CCCATAAGTAATTCTCAGGTATCTTTGATCTGTGGCCCACAGCGGATGCTGCTGCGTGCC
GCTGTCTGGCTTCTGGGATTCTGCCAGCGCCAGACATCTGGCTACTTTGTTATCATTGGC
TGATCTGCTCCCGGGAGGCCACTCTTGTGACACCAGGCAGAGAGTGTCCTGGCAAGGAAA
ATTATCAGCACATTTTGAGTGGATTAGAGTTCCAAAGTGGTCTTCAAATCTCTACAGGGG
TCTAGTGAGCCATGCTCTACTGGGGGTTCCTCAGGGCTCTGTTTTGACACCACTGTTGAT
TTGAAAGGCAGCGAGGGTACGACTCCCACTGTTGCATCACAGGTTTCAGGCAGCGTCTTA
GGAAGTGGAAAAAAAGGCCCCAATTATGATCTGTCAGATGTAGAAGGgggaaaatg
>NODE_55_length_218_cov_16.133028
AGTTCCCGTAGAAGGCCTTTGAGAGCGCGTTTCAGACCGCTCTGAGTTGATTGGTATAGG
TTTGTAGGGACACTTTTTTGGCTCCCGTTGTATGGGACGTAAGCTCCGGAATTAGGGTTA
GGGTTAGGGTTAGGGTTAGGGTTTGGGCCTGGGGTGAGGGTTTGGGCAAACGGTCAGTGC
TAGAGGCATGAAACTTGTGTCTACCCCCCCATTTGCTGCCGCCGCGATCGCACTGAGCCT
GCTCCCGAGTCTCTACCACGTCGGGAAGTGGGAGTAACCTGTGATTTTTTGCTGTATCTC
GGGACGGGAAGGTCGTAGAGACTCGGGACTGAGACCGGCGTCTTCGGCATAGCCAAATTA
GG
>NODE_56_length_553_cov_12.560578
AGTTCTATCTATTTTTTTTTTTGCCTCCTTCTTTTTCTTCCGCCGTAGCAAATTTGTTTT
CAGGCTCCATAAAATAGCCTTTTCTTATTTCAAGCAGCAGTGTATGCAGTGGAAAATCTT
TCACATAATATATCCTTAAAAGCACATTACTGTGTCCCATACACCGTTAAGAGTTAAGAA
CACAGTTAATATTTACAGTTGAAAAAAATGGGAGAAAAGGAAAGGATTTTGCCAGGGAAT
AAAACACCCCCACCCACGTATACACACTCACTCTCAGTGCAGCAGTTGAACAATTGCTAT
TCACAATCCTATCCTTAATGCCTAAGACCAACATAAAAGAGGGGAGTTTAAGAATATAGG
GATAAGCCCTTTCAGCTTTTCTAAGTCTTAAGGCTGGTTTATGCTCCATGAATACTGAGC
ATCGGCAGCCAGTGCTGTTGCCACTCTAAATAGATATTACAATGATTTGGGAACAATGCA
TTCGACTGATTCCCTCAGACACAAAAATACATATATGTGTATATATAGTGAATAGGAGGC
AAACATTAGCGCTCCCTGACAATACAAGCATTTTTGATGTAGAAGGGTAGAGCAAGATTA
ATGTCTGAGCGAGAGAAAAGGCGAGATACCACTTTGGGTGTTTGCTGGGAAAGCTGCAGC
GGGAAGATGCTTTGAGAGTCTAAATCCCCCCCCGAGt
>NODE_57_length_518_cov_7.882239
ACCTGCTTTCTGTTTCAGTCTCTCCCAGCCACGGTGCTCCCCCAGCCCACCCCATAACCC
CACACTCCCCTCTTAGAGCTGCAAGGCACAGGGCTGTGCTTTATTTCTCTGCTCATTTTT
CTCAGAGATTGGTACCTTCACACGCAGATCCATACCATGCTCCTGTGCAGTGCAGGCGGC
GGTGAAGAAAGAGGGTTATATTTTCCCCTTGAGTTAGGACACCTCATGACAAATGATAAT
GGATAATCAATAAAGTGGGAAATATGAGGCAGCAAACTTTATGAAGCCAGGAGACATATT
ACTCCCCAACAACACTGGTTTCCCTTAACAAAGTCACTACTCGACTGTGCCTAATAATCT
GAAGGAAAATCAAAGGACCCGCAACCACATCAGCAATATTGGCAACTTATTCCACTTTAA
TGGCATTTTGATTGATTTTTTCCCTCTTCCTAATGGTCGTTTTATAGATTTGACGCTGCT
TCTGCAAAACAGCAGTGTGTAATAAACCTCCCCGAAGGCAAACGTTAGCCATTAAAGCTC
TTGTCTTACTAGCGCTCATAATTGGAGGTTGACCACCACCACATTTTGGTCTCTCACATA
ACACACACTTCTAGGACGAGCCCTCTCTCTCCTGCGCCTCTCCAGCCGTTTGATAttttt
gg
>NODE_60_length_607_cov_12.876442
CTATTCTATCAACTGAGGAGAGGTTTTAGTTTGTGCTATAAGAAACACCTATTTATGTGT
CTCATGAGTGATTCACAACAGATCTGAAAACCAAACTAGGACTTCAGTGCACATTGTTAC
ACTAATAAGGCACCTTTTTTGGTGTTTACACGTGAAAGAAATTGACAAATGTATTCCACA
TAAAAGCAAAGTTATGTGATGTGAACACTAGACCTAACATGCCTATGTATTACGCTCCTG
GCGGGCAGCTGCAGTAGAGGCAAGCATGTACAGGCAATGTCAGCACTCATTCCCTGTTGC
GACACGGTACCTGCTCATACTTCTCCAGCTCAGTGTGGTAGATACTGCGAATCTGGCTCA
ACTTGCTTTTGTAGTCGGAGTGCTCAAGTGAGCTGTCAGGTGACATCCCTCCCGAGCTGG
TGGCAGCAGACACAGCAGCAGCAGCCCCGCCGCCCTTCTCCGGCCCCGCGACCCCCTCCG
CCAGTAGCATGTTGTCCAGTCGCACCAGCTGAGGATCCTGAGGCTCCTCCTCCTGCGTGT
TCCTCATTGATAGGCCTGGCAATACAATAAACAACTGTGTTGTGGATGAAATGTCTACAG
CAGACCCTCAACCTCCCATCTAGTTGAATTCTAGTTTCCTGTTTACTTTTGTTCAAATTA
GCCGTACTATTTCAAACCTTTAGCTAATACAAACCGCAAAAAATATTTCCTAAAGATgga
attattacactttctttagcgactgttttgt
>NODE_69_length_175_cov_34.731430
CTCGGGACTGAGACCGGCGTCTTCAGCATAGCCAAATTAGGTGGGGCAGGTGGCATTTCC
AGGTGTCTAGCACGTCTGGTTCCGGAGATATTGGCCAAAACGTTCTCCCATTCACTGACA
ATGGGATGTGCATATCGCAGCCAGTGTGGAAGCGCTGATGCCAAGATAAGTTCCTGCAGA
AGGCGCTTGAGAGCGCGTTTCAGACCGCTCTGAGTTGATTGGTATAGGTTTGTAGTGACA
CTTTTTTGGGTCCCGTAGTATGGGCCAACCCTAGCCGTAAGGTCTGGAATTAGGGTTAGG
GTTAGGGTTAGGGTTAGGG
>NODE_74_length_623_cov_9.794542
AGTTTTGTCTGTAAACATGTAGGAGCAACAGAGTCGGGGCCCCTGATGGATACAGAACTA
CTTGGGGGTGGGGGGATGTTGCTTATTTAGTCTGGGATGATGTGCACTGTCTCTGGCTCC
AGAGGCTGCCCCTCTTCCTGTTTACCTGGGAGTCCTTTGGGGTGAGGTTGAGCTGAAAAG
CCCAGTCGGAGCCAGTCAAAGGGAGCGTGGCGCAGTCTTGACCCTGGCGCTCCACTCATT
GTGTAGTGCAGCGGTGTAATGAGGCCCTGTGTGGATATTGATATGACAGAACAAAAGGCC
AAGGTGCAGTAAGGACAGCAATCCACACGTTTCACACCATTTGTTTTTCACACCGTATCC
ATCACATTAATGGGTCACCTTTCTGTGACAGCTCATGATTACCTGCTTACCCATGGAGAG
AAAAGGGGGTGAGAAAGAGAGGGAGAGAGAAAGCCTGGTAGGTGCAGAGACAGAGAGATA
GGCAGGAAGATAGGGAGCGAGGGTGCTCCGGTAGTGAGGGCGAAGGGTGAGTTGGGGTTG
GAAGGGGGCTCAGGGAGCGGGGGGATGGGAACCTTGTGCCATTTTTTTATTCTTTCATGA
AGATTGGCTCCAGCCCTGTCATCATCCCCACCGAGTGAATTTATGACAGGTCAGCTCTCC
ATGTAGTCAGCTGATGGATGGAGAACATCCAAGTTTATTTGGGGCATAGTGGAAATGGCC
GAACAATTCCCTAAAGCACTCATAGATTTTTTTTTATTTTTTTtgct
>NODE_75_length_771_cov_8.544747
ATCATATATTCGAGTGCAAAAACGTTGATTTTCTCATGTCGTCCCATGTCCGGTGAAAAT
TTGCACCACTTTTTTCTCACATTTTAAAAGGAAATGGGACAAAGGCGTGAAAACCTTGCA
TCTTTGTGAAACACCTTTTTGATCTCCATGAGTGGCCTACGAAATAGTAATAATTAATTA
ATAATGCATACAGAAAAGCTTTTGAAAGTTTGGGCAGCATTTGGTCCCCATGTTTCAGAA
GAACAGTGCATACTGAGATCCCTTTTTCCTTTCATCTCTTTCCCAGTAAAGGCAAGAGAG
GGGCTTATCCCTTCTGTTTCCTCACGACTTCCTCTCTCAAATTCCTGGCCTATTACACAG
CTCTCACATACCAGAAACAAGATGCCTTTTTATACTGTCAACCTTTTCATCTGAAATGTA
AATTAATTCTTACTCAGTGTGCCTTGACGAAGATCAAAGTGGGCACATTAACCTTCCCGG
CCCCACCCCCCCTCCTTGGAGCCTCTCACTGGAGGACAAGGGAGGGTGCCAAAAGGGGCA
GGAGAGAGGAGGGCAGGGGGAGGAGATTTGGCATTGTTTCCTCTGGCTCTCCTAAGGGCT
GCCCTCATCTGGCACATGGAGCATCTCAGTCGCCTGCACACCTTGTGTAAATGTCCTCCA
TTAAACCCTTGTAAATTCAGCTGCAGCATGGGTAAACATGGTTTCGGTGTGAGGAAAGCC
TCTCTGTCGTCGCTGTCTTTCTTTTTAGAGAAGTGTGTTTGTGTGTGGCCGCCGGGGTTC
ACGGGGGGAGaacctgaacctgacataagtgggcctcagccccccggcagagcactccag
cacattcacattgtgtgttctctgcagcttatagcctttgaggtgggctgcatttgcatt
ctgaaaataaacaga
>NODE_93_length_231_cov_3.489177
AATGTGTTCAAATATGATAAATATGAAGGCAAAAGCTGTTTCAAGTGACATTGTGTCAAG
AAAGTGAGTAGAGACACCGTTTGGCCAAAATGGCCTTTTCAGCGCATGAAACGCTGTTTC
AGAGCATTAGAGCAGCACTCCTGCGGAGTTTCAACGACAATGTTTACAAATATGTTTTGA
CTTTAAAGGACAATGTTTATAAACATATTTTGACTTGAGAAGTAATGTTTACAAACATGT
TTTGACTTTTGAAGGCAATGTTTACAAACATGTTTTGACTTAGGACGCAATGTTTACAAA
CATGTTTTGACTTTTGAAGGCAATGTTTACAAACATGTTTTGACTTAGGACGCAATGTTT
ACAAACATGTTTTGa
>NODE_94_length_549_cov_10.136612
GTTAGCTGAAAAGTGTCTTTTTTACTTTTGCGTAAGTTTAAAATGTAAATTGCTGCAGCG
GATTCTGCTTTTTAAATTGTGGATTTAATGATTTATTTTATTTTATTCACTCCACCTTTC
ACTCCAAACCGCCTTTGCAGGAGATTTTAGACTCAAACACACGTTTGTTTTTTTTATTTT
CTACTTATGTACAGATATTTTGGCCCCCTTCACTGTCCACTCCAGGTTTTCTTGCTCTCC
AAGTTGACCTGTCAAGCAGATTACCACAGAAAGAGATTAATGGCAGAGGCGGGTTGCAAT
AATAATCGTTTTGTTTGATGTGACAACTTTGATAGGCGTTGATTTACTTACAAACTGATA
GGCTTTTAATTGAGCGCCTCCATCCCGATTGAGATGAAAGGGAAAACCACATTGAAAAGC
TGCCCGATTGCCCCGGAGCCTCAATACTGATTAGCCATCTCAGTGGTGAATAGTTCAAGG
CATTTTAAACTTCTTTTCTCAACGGCCTGACAGACCATTTCTCTTCCTTTCTTTCCCCTC
CAAGTCCGCTTATTCTCCCTACCTCTACGAGAAAATAAATCATTTTCATTGTATGTAAAT
AAAATCGAGCTGACATCAATATATAATGTCTGGATTTTTTTTTTCTCTCTTTTTTTTTTT
TCTTTTTTTTTCCCCGTCTTTGTTTTTTTTGTt
>NODE_95_length_833_cov_8.829532
TTCTAGGAGTGAAACGTGAGACAGTCAAACAATAAATCACATCCCTGTTTAGAGCAGGCG
TCTGGCACGACTGGCCGGCTTCAGCTCCCCAGACCACCACCTCCTCCACTGCCGCCTCCT
CCTCTCCTCTCATGCTCTCCATCCCTCATGCCTGTTAAAGGCTTGTCCTGCAGGGCCTGG
ATGCACTTGTGTGGTACAACAACAGAGAAACCGCCCAAAGCTCTTAACAGCTCTTCCTCT
CCACTTCCTCCCTCCCTCCATCTCCACACTGCTACCACCACCAGCTCCTCTCTCCCTCTC
CACTCTGCTCTGTCTTTCCCAGCTGCACCGGCGAGCTGTTCCGTATGAACTGCTGCCAGC
TGAAAGCCTGCTACTCCTGTGAGATTGCTATTACTCAGTGCAAGCAGGGCTCTGCGTAGC
CAAAGGGCTGCTCTCCGAGCTGTAGATCTCCATGTTGTGACTTGTCAACACGGGAAAAAT
CGTTACCAAGGCTGAGGCACTTCCATTCCACACAGAGGGGGTTCTGATTGCGACCAGGCA
GACAGGCAGGTACTGTACTGGAGGTATTAGGACGACTGCCGTTGCCTGATTTTGTGCTGC
AGAGGATTCTCTGCTGAGAAAGAAGGCACTTTGAAATTATTAGATAACTGACATCAAGAA
AAACAATACCTTTCCACGTTTACTATTTCAGTGTTAGGTTTTCGTTTTACATGCTATAAT
TTGAACTAAACTTTGGCACAGAGTACTAGCATTTACTTTTAAAGTTGCCAGCAGACAACA
CAAAAGGGAAACGAACAAACACTTTAATGTTCCTTTACCATCGCGTGTGAATGCCGTACT
CCGTAAAAGTTTTTTGCCACTGGCACAGACAATACCTCAGGtagaaataaatgtattcct
tcattattcattaagcaacctttagacttctcggagcgacacaactagccttttacatat
aaacactttatcggctc
>NODE_96_length_588_cov_19.234694
TCAGGAGTCACAGTGGAGAGGAGGGGGAAGAGAGGAGGGGAGGAGGAGGGGGGGGTGTGC
AGGAGGAGGGGAGACAGGGAGGAAGATGTGCTGCAGAGAGAAGCCAATGGAGGCGATGGG
GAGAGGCAGGCACGCTAGACTGTCAAATCTCAGCCGTTGAATATTTAATGGAGCCTGGAG
TGTTTATTTAGTTAGCCTGTCGATTTTTACCGCTCTGTCAATAGCGGCTCCCATGTAGCC
TGCTGATGATCTTTAGTGTCTCTTCCCCCAGGAGAGGCCAGGCACTAAATGCAATTATGG
ATTTTCCTGCACCGCAATGTGTTTGATATTTTTACTGATCTAATTTGCAATCTGGTAGTT
TATTGTTTGGCATTTTAGTGGCGCTCAAGTGGCGAGGCAAATTTGATTTCCCCTCATAAT
TCTTTATAACTTCATTAATGCTGTTAGCACATTGGCACAGATCTTAAATAAGAATCATCC
CATGGATGAATGCATTCCTCATTTTATTGTCTCCATGCCCCATTCTTTTTACTGATTCTG
GTTCTAATTAAAAATCATCCTCGTGGTGTACTGTCTTTGTGAAATATGAAATCATAATCG
AATTTGAATGGCTCCCTTCACAGAGTCTTGCGTATTCAACTGTATGCCCAGATTTGTTGT
GGGCAGAAGAAAACAGAATCAAAACAGCTTTCTTTCAGTGGCATTCAGCATCTTCAGAGA
CAAATGAGGgta
>NODE_97_length_445_cov_2.608989
ATGCACATTCTTTATCTTCTGTCTGTTGTAGTCACATCTTGTTATTCAGCTAAACTCTCA
GTTGCTCAAATTAGGAGTGCAAACTATTCATCATTCCAGCAGGTCGTCATGTGTTCCGGA
AAGGTTTGAATAATAGCGTTGAAAGAAACAGCAGTGACATTGTGGGTAGGCCAAAGAGCA
TTTGTCCACATCAAGTATGATGTATTGCTTGATTGAATACCACATGAAGTCAAGTGCATA
GCTACGCTTTACTTACCAAGTACTTGGATGGAGCCGGCTTGAATGCTGACATTGAAGGTG
TTGTTGGGATTGGAGACAGCGTCCACTAAGGCTTGTGCAACATTATCAGCAGTTGGAAGT
TGTGCAGGTGCCACAGAATCATTGAACTGAAGCCTCACCTCTGCTGCAGTGTTGTTTGTG
CTACCGTTGCTTGGAGCTGGGCTGCATCCCAAGGAAACACATTTCTAGGTTAACACTCAT
ACCTCATGAATATGCATAATGGTTTCCATCTTGTCATTGTTGTTTGCTAAACATTTTAAT
ATCAATGACCACCACAACGCAAGTGAGTGGGACTCTCCAATGGCAAAAt
>NODE_98_length_410_cov_8.278049
CCGCACGTCACAAGAGGTGATTTATGCTCAATAATGGGGAAAATGTTTCTTCAATCACAC
AGGTGTTTCACACCACGCATCAGCGCACAATGTTATCTCCAGCCCAACCAGAAAAAACAG
ATGTCCAGTCTCTCCCCATAGTGCGAGATCCTGCTCCCACCGGGCATGCACAAAGTCACC
CAGTCAACCACGCATTAAAGAGAGGCAGCTGCCAGAGCATTAGTGTCCAAACCCTAAGTA
GAGAGGCAGACATAAACAAGCATGACAGTTGGTTTTTGGGATGCGAGGAACACTGATTGA
CAGTGCTCTGTCGGCCGGATTAGAGACGTTCATTTCGTCCTGAACTCAATTATATTTTAC
AAAGGCTGACATCCCCAGTTAATTGCAGCCTTTCCACATGAGGGAATTATTTGCACTTCT
CAATTCCCTGGCCATGTGTACTCTGTTCCGCATGTACAGGCTTCATCTAATATGTGGAAA
TATTGCAAATTAGATCAGAAAAAAAAGGAAAAGGAAAAAAGAATCTGGGAAAAGAAAAAA
AAAACTTAGGGAAG
>NODE_99_length_503_cov_14.359841
CCCTCTGTCTCTGCCCCCTCTCTCTGTCTTCCTCTCCCTCTCTCTACCACTCTCCCTCTC
CCTCCACAGTTCAACACTGATTTGACTGCTAGCATAATTTTGCAGAGGAGACTATTTGCA
GATGCAGCAGAGTTATCAATCCGAACAGACACACAATCCGGGTCCAATGTCACTTCTCCT
CATTATGTTAATGGTTAATACATGCAAATGAAAACATTCCGGCAATTTGATTTCTTTGAA
GATAGTTTGCATATTGTCTTAGCCATAATGATGGTACACTTTCTCCCCAGCTTCGATTTA
TGCAAGGCTAGTTAGTTCATTTTTATCAGCTCTGAGTTCATTTCTAGGGCTACTGGAATG
TGTTTTCCCCTTCCCCTCACTATTTAACTAATTAGGATTCAGGTACCATAAGCAGATTTT
TCACGCTATTGGTGTTTTTCTTAATTAAGAAACAAATGAATTCTCCCCAGCAAAATAGAT
GGAACAACGGGATAGGGTGCCAGGGGCCAGATGCGGCGCTTCTTAATTAGAAGTCACTCC
ATTGTCTGAGGTTTTTTAATGAAGCCCCAATCTAAATGGATATCAAAAAAGCTTCTAGTG
AAGAAAAAAAACACACACACACACCGGCCATTTAAAATAATAAGGAA
>NODE_100_length_357_cov_12.134454
TGACAGAGAGCAAACAAAGACTGGATGGGTAGGTCATAAATAATAATAATAATAATAATA
ATAATAATAATAATAATAATAATAATAATAATAATAATAATAATAATAATAATAATAACA
AAATGCAGGCTAGATTGTCTCAGTACCTTCTCACTATGGCTATGCTCCTCGTTTAGCGTA
GTGCTACTGCACGTATCAACTCCCGAGTCTTTAACCTGCGGTTCACACCATGCCAAGTCC
TCTTCAAATGAGTGTCCCCCAAAGCGCACCATTTTCTTTTGCCTCTCAGATAAGGTGTGT
GTCGGCTCGGACATAAATGCCTGCTCAATAGTTTTTCTTTTTCCCCTTTGACTGTCCCCT
ACAGGTGTGGGATAAAAACAGAAAGAAAAACAGAAAAAACAACATGCAAAGGTGTAAATA
AAACAAAGGAAACATGAAATGACAAAAGACTCTGGGAGAACGGGGATGGGGGGGAGGAGA
GAGACAGAGAGAGGGGGGGGG
>NODE_101_length_547_cov_14.826325
TGATGAGCTGACAGGCCCTCATGTTGAACACCTAGCCGGGCTCTCTGCTTGGCGCTGGGA
CAAAGTGCAGAAAAGGTGAAGCCAAGACGGAGGAAAATGGAGACGCACAAGCCGAGCAGG
TCAGGGGAATAAAAACGAAACGGAAAAAGGAAACTAAACAGCATGCAGTCCTAATTTGTC
ATGCTCATGTGCGGCATGTCTGTGCGGGTTTGTGTGTCTCCAGAGTCCAGGCTGTGTAGA
TCACCATTCCGCCTTATCTAATTTCATTAATGTGATCCCCTGTCCATCCCCTGACGGCTT
AATAGCCATTATTTGTGGGTCCCTTCAAATAAAGGCTCAGCAGTAAATTGCAGTCTGTGG
AAATCGAGATATAAACGCCACCCTGCATTACTGTATAATATCTTTCCCTTTAATTAACTG
AAAGCCATGCTGACATTTATTGGATTGCAAGTTACTTGTTAATGGCAATAAATTGCGAAA
CAAAAAAAAGAATCATTGCTTATTTTACATCAATAATTTGTGGACCTTTTGCTAATGATT
ATTCATTACTCGCCTATGGGGACTGTCGTGTTTGGTGAGCTAAAGTGAATGAAGAATGTA
AAGATTTAAGTGGGCAGCATCTACTTAGTGTTATGGCTTCGGTGCCGTGCATTAAATGCC
TCGCTCTGTTGCTGTCCCTTTATCCTGTCTt
>NODE_102_length_662_cov_8.472810
CAAAGTTACCCCCTTTCCCCTGTGTTAATAAACAACACAAGCTAAGAGTCCTCAACTGTC
ATTGTGAATCTGCCCCCCCAGTGCTACATCCTGTCTTTCATTTCTTCCTGCCCCGTCCCT
TCCCCTGCAACAAAGGTTGTCTGCTAGTCGACAACTTGTGTTGCACGGATAAAGAGCACG
GATAAAGTTTCCACCTTCAAACGTTTTGTAGGAACTAAAAATGTCCTCCTAGCTCAGTGT
TATAGCAGGTGTTACACAAACATGCTAGAAAAGACTTTTACTAGATCATATTTGAAAGAT
AAAGAGTATCTTATCGAGAGATAAAAACGAAACCTGGGGGATATAAGGCGAGCTTCTCTA
ACTTTGTTATAATTAATTGTATACCTGTGTATGTAAATATAATGCATTCCTATTTTGCAG
TCAAGAACAAAATACTATTTGTAATATAGAATAAACTTTATTATGAAACCAAGCATTTCA
TGATTGTTTTTACTCTTTGTGTCCTTTTTGAGGCTAATTGCCCTGTACTGACCTATATTT
GAACTGTGCCATTTCTGACGATCAAAGTTGTAAGTGAAAGAAGATACTGCAATCTCTTGC
AAGATGCACATTTGATGATTAATATTTAAAGATCCAGTCAACCTCCAAGGCCCCTTTTCA
CAAGCCAGCTGTTGGTGGAGCTTTCCTGACAGTTCAAGGAAGTCACCAAAATCCAATTAG
ACacttggtgaacagaaatatggaagttgttaggtgcagcaaaaccaacagaagaggcat
ggagaagtgtcagtcaagccagcttt
>NODE_103_length_876_cov_5.037671
ACTCTAATATTTACGAACAGTATGGGTGTACTTGTTGTGTTCTGCATATAAATTAGCCCG
CATTCTATATTAATTGTAGTATGTGATGTTATGTCATGCCTTTCCATTGATAGCTGCATA
AAAAGTTATGAAGTAACCACAATGCATTGCCCATATGAAGGAAACAAACAAACTGAGAGA
GTATTTTGTCTACTTGACTAAATCTGGACGCTTGTCTCTTTGTGTTTGCATATACATACA
TACATATGCAGGATGTGCACCCATTTGCTACTTATGTGGTTCACATGTCATGACAGAGGA
AGGACACTATCCTCTGGTATGTTTTGTTGTGCCCTCTGCCTTAATTTGCCTGTTGTAAGT
GTGAAGGGGAGCCAGGGAGATGACATCATGCAGCAGGCAGTGTTTGAAGTGCCAGTCCTG
AAGGAACCACTTATAGCAATTAGGATATCCTTGAACAAGCGTTTGCGAAACATTGGCTGG
TTTTTGGCATTTGCCTCCCGTTCCTGCCTACTAACTAGCGAGGTTTGATCTCCCATAATT
ATCTACCCACCGGCTCCTCACTCCTGACAGCTCTCTCCCTGGAGAGGGCTGAATGCCGGG
GCTACTCACTGATTGCATCAAAGTGTCAGAAATTGCAACATCAAAAATAATAACTGATAT
TCCGGCAGCAGGCTGCTCTTTGAATATTTCCTTTAAAACGCTCTCTAATTTGTGTCTCGC
ATGGTGCCAATGTGTGTGTGACTGTGAGGGCTTAAAGCAAATAAAAGCAGGGGAAGTGCA
TTCATTATTGAACCCCTATTTACATATGGCAGACTATTCTGTCTGAACTGGTATGAAATA
GATATGCGTTTATTCTGGTGCTGCTTTTACCCCATCCTGCACTTCTTTCAGGACTTGCTC
AGCATCTGTCCCTTTTACTTCCTTCCTCCTGACTTTGGAATATTTTTTTGCAGTGCCCGA
CAATACACATCTGGTATGAACATCTTAAACTTCCTCTCAGCAGAaataacaaaaagtgac
>NODE_104_length_632_cov_15.825950
AAGGGAAGCAGAACTCTGGAGCTCTGGGGATCAGAAAGGGGGGCCAGCAGCCTGGGGCCC
AGGGATGGCCTGCGAGGCCCTGGGGAGGCCTGAAAGGCAGACAGGCAGGCCACACGGACT
GCAGCACTAACGGCAGGATTACTGGCATAGTGACACCGACACAGCCTCCCTAAAAGGATC
ACAGCGGCGTAATAAACTTTATTAAATAATAAAACTTATTATAACTGTTAACCCGATTTA
GTTCATTCTTCGCGGCTTACACACACACACAAAAAAGAGGGGTGGATATAATAAGCCTTA
TACCGTACATAAGGCAAAGCCTACAAAAGCCATCGCCTTACCATTGACTTTAATTGGATT
TGAAAAACGGGTTGCAAATTATAGCATTCTCTACTTGCAACTTAGTAAAATAAGTGTATA
GAAAAGAAGGGGAAAAACCTGTGGACTGAAAGTAAATTAATCTGCTTTCTGCCCATGCTT
AATTAAACTTCCTTAATGCTTATAAGAGTTAATGAGTGAATTGATTAAACAATACAGCTA
ATACTTACCCCCAGCTCACAAGCAGTGGTGATCAGCTCTCCTGTGGAAGAGAATAGGGGA
GGAAATTAATGTAAACCCAATAATTATTATTAAGAGACAAGTCTGCTCCCAAAGTTTTCC
CAAATCAAATACTTGCACTGGGGTTTTGCATTAATTTGCTAGGATcaaaacctgcaaatc
ttcccagtgtgacatttcctaagcggcacgctcattctcttcatcttttgcttctc
>NODE_105_length_592_cov_10.016891
GAAAGTCACAGTGGCGCGTTTCTTATCCAACGACCAGTCGCTGTTTGTCCGAGTCAAAAT
GTCCAAAGTGCTTTAACAAAGTGAAGACAGACCACAGCAAAAAGTTTACCATTCTATTTT
TAACTCCCATATAGCAATTTCCTGGTTTTGTGGCGGCAGTGATCTGTCATGTGGCTGGGA
GGTTGTGCTGTTTGCACTGATATCAATTAAAAGTGGATTAACGGGTACATAATGACCTTT
AGCAGTAAATTGTGTGTAATGTTGCAAGGCAGGATACAGTATATTCCCCAGATGTCACAC
CAGGCCCCTGACGTATGATGGAGCAGATGTCTTAGCCAGTCCAAATGGCCCTCTAAGACA
CAAACACACACACAGACACGCGCGCACACACACACACTCATATACACACAGGCTCAGGCT
GACACGCATGCATAAACATGTGTTCACACACATTCCAAATGGTGACACACACGTACATAA
ACACAAGGAGATGCAGAAATGCGCATGTCGTCTGTCTCACTTGCTCCAAATATTTAAATG
CTTAATTTTAATGGAAAACTGTCATGAACTGATCACCCTCGGAGGGCATTTTTATTTATT
TTCAGTTTGCCTTACTCTGTAAACATCAAAGGACAGTGTCAAACGTACAGTCgtctgtgc
ttttcattctcattttagatatggagatagtacattaatctttattttccccacatgaac
attaacaacctcttat
>NODE_106_length_467_cov_13.907923
AATAAATAGAGATTATTTGGGTGAAACTGTATCTAAGGAGTGACGATGACAGACAGCAGT
CACAAACCCAGTCAACATACATACATGGAACATCTGCACACATGGAGTGAAAATGCATTC
TGGCACAAAGAGTCCCTGACTGTGCAATCTGCATCACAGTATTTCACCGATAATGAATAG
TGTGGAAAAAGGCAGCGGTGCTACTGACTGTATACAATATGGCTGATTTAGTGAAGTTTG
GGCAGTTAGTCACTTGACATGAATAGCCCTAAGAGGTTAATTTACCTGTCACATTTTACG
TGTAAAGTCAATCACATTTGTTCCTACTGCACATACTGCCTGTACTGTAGTAGAAAGCTA
TTTAGCAGGGGATGTTGCGCTGTATGAGGGTGATAGGAGTAATCAAGGAGAGGAGGGGGC
TTCTCCATAGGAAGTTCCTGCAAACAGAGTGCACCCACTTTTTAAACCCCATTTGTCTTG
TTAATGCTCCCCTCTGATTACCTGATTGCACTGGATGACTGTGGAGAAATCTGATTGCGT
AAAATTATATAGAGCAAACTTTTGATTGGGGAGGGATCTGGCGAGCTTGCTGCCACCATT
GACAGGCTTTG
>NODE_107_length_603_cov_13.379767
TCCCCAGCCGCCCCCTATTTCCCCCCCTTCCCAATCAATTTCATCTGCTGCCAATGGACT
GATACAAATACAATTTCTATTTACGCAACAGGATCAGACACAAAGCAAATAAAAGCTGCA
AGATATGGAGTCCAAAACAACATCTGCTAGTCAGACTATGCAGATTAATTGGAAGTCTTT
GTGTTGTGATTTCAGTTGAGTGCAGTTTGACTAACATCTTAACCTACTTAGTGCAATTAG
TGCTTCATTAGAGAGGCTAACTAACTATTGCTTCTCTCCATAATGATGTGCAAGAGTGTA
GACATAAAAGTACATAATCAATGGTTTCCAATTACTCCACAAGTGCAACCACTATTTCAA
ATAAACTGGATAATAATATAGAGCCATTACAAAGTCTAAGGTAGCAGAACCATTTAATTG
CAGTGCAGTTCTTCTCAGCTCCAAGATTTTTTCACACTAATGAAGTGTCATACAAAAAAG
GCTGTATTGATTTTTTTCACCACACAGCCTCCACCACAAATATGTAATTATCCTTTTTAT
ATCTGGCAGGGGATTAAAGTAATCTATAGTATCTAGCCTTTGCGCTTCCCTGACAGGGGT
GTGTGTGTGGGCTTTTACCCTTTTCAAAATATGCAGCTTTTTGATGAATGAACTTTAGAC
AAAATGATGTTCTGTTCTATATTGTTttgtctaaaaacctgtattctgaagacatcatgc
agcatgtacagctgcctgagctttcag
>NODE_108_length_514_cov_11.130350
AAAAGGGTTGCTGCAATCGCATGATGTGAAAATGCTGTCGCTTTGCACGTTATCAGTGAA
TATATTAGTCTAAATCATCCTACATGTTTGCTACCACAGTGTCAACACTCCAGCTGTCCA
GTAAAAAATGAAGTTAACAGATAAAATGTCTCCTTCAGTCCTGTATCCAGGTTCTGCCAC
ACAGGCCGTCTGGTAAATGAGTTGTGGTTAGGGGTTCCCTAGTGATTGGTTCGGATTAAA
AGTGAATTTTCTGTCTCCACTTCTGAATTCAAGTGGATAAATGAGTGGGTGAGTGAGGGA
CAGAGAGACAGATTGGACGGGAAAGAGTAGGTACAGACCTCTTCCTCCTCAATTCGAGCA
GGTTCAATCAGCAGATTATTGACTTGATCAAATGACACCCCCTGTTAGGACAGGAACCAG
CGAGAGGCATGCGGATTAGTCAGGCCAAAATAAAAATATGCACACACACATACACACATA
CAGACAAAAGAAAAAAACAAAACAAATCACTTTCCTCATACTTTCCATAAACTTCACCCA
ACACACTCAACACTCCACTATCTGCTTGCAGGTTGTGGGACTTTAAAGTCCACTGGGATG
GTTCACCTTGAAGCAGAAGTGATTCCACACTCACTCCCcagccaccgacaagcaaata
>NODE_109_length_509_cov_14.772102
TGACTTTTCTCAGAAAGCCACAGCATCAAAGTCAGAAATCAAAATAAAGCAGAGTAACTT
TGTGAGTAAAGGGACGAGGTTGGTCTCATTTCTTATTTAAAATCAGCTCCATAATTTGAT
CTTTGTAAAACTTAAGTTGCTGCAGGTGTTCGGCAGGAGGAATGATAGCCTTAGGGCTTG
GAGCTACCGTGAGGCCCCGCTGAGATTTCCCATCATCCCTACAGTCTGGCAGCAGCTTTT
CAAACAGCGCCCCTTCTGAAGTTGCCCTTGGTTCTACATGTGTAGCAGTAATTATGAATG
AGGGGGACTAAGATCTGTACAAAACCATCAAACATTTTACAGCTTGCTGCTATTGTTATA
AAGATCAATAGACACAGTATCAGTCCTGGTTTTGAAGGAGAGGTGGTGCTGTACATTTTC
CCTCGCATACTTTCTCACTTTCTTTCTTTCTTCCTTTCTTTTGGCCTCCCTCGCTCATGT
CCCCTCTCATTTCTCTTTTCTTTCTCTCTCTCCGCTCTCTCTCCCTATACAGAGCCAGTG
TTGCACATCCGTTTTAATTGCcgtttgtatggttctgtgatgtgagctgctaaaagacac
ccgtcctgtaaaagagcaggagatggagacagagagaggaaatgaaacatatt
>NODE_110_length_821_cov_16.090134
ATTCATTTATTTCATTTTAAAGGCTCAAAAGGCGTAAACACTTAATAGATTACAGCAGAT
TTTTGGCAGGTAACCGTGGAGTCACCCGGAGCCACCAAGCCTTTAAATCTATTTTTGTGC
AACAACATCACAAAGAGCTCTTAAAATACCAGTAATATGCAAACACATAAAGTGTAATGT
TAGGAGAAAAAGTTTCAAAGGTGTGTAAAAATGTAATGACACTAAATAATGACATTAAAG
TACGGACAGCACCTCACAGTGTATGTTTAGACAAAAATAGTTGCTAAAACCCATCCACTC
TCGCTGGCTGTTGCTTGTGGGTCCCAAATAAAACCTATTAAACATAATTATTCCAGGCTG
ATGGTGGCGTATAGTGGTCACAGGCCAGTGAAATCTGTGAGTCATAGGATATGCTGTTAC
TTTTCCCTGGTAATGGGAAACATGACTCCTCTCTCTCGTTTGCTGTTGTGATTGAAGGCA
CTGACCTGTCATACATTTATAATAGGGGAGCAGGTGTGGCAGTGATGGACCTTAATTTCC
TTTAATAAACCTTTTATGTGCCACACTCTTAATGCCACGCCGGGCCCTCAGAGGTCCTGC
TCATAATAGGTTCATTACTTTTGATTACTACAGCCTATTGAGACAAACAACTCCCAAACA
CTATAGATTACATTCTGTAAAAATGAATGTACCTCATTAGTTTGTAACACTTTTCCACAA
AGACATGCTTCAACATTTTGTATAAATTTGTTGTTCTGAAGGCAAAATGTTGCTCTTACA
TCGAGCAACCTGAGATTATAACATGGGCATTAATCAAAGTTCAAATGATGTTATCAGTGC
ACTGAAATATCACCACTGACTCATAATATTAGCAGGGCCTTTTTTTCCTTTCTTTATGTG
ACATTTCAGACGTGTCCCTCTTATGTAAATATTTAAACAACAGCATTTTATcatgtatgt
ttttg
>NODE_117_length_475_cov_5.505263
GGTATGGTGCCAACTTCCTGGACCGCTGGCGCTGCTCTTTAAGGGCCCTGGCCCAGCCCC
AACACCCAAATGCCAGCCGTAGCCTTTAGGCGAGGGGTAGGTTTTGTAAGGCTTTGCCTT
GTCACTTCCCACCAAGGAAAACACAAAGCAATGACACAAAGCAATTTCTTGGCCATCGCT
TGTCATAAAGCTAATTGATAAAGGAGGGTACGGTTGGAGTCTGTGGATGGCAGACTAGTA
CATGTGGCAGAGGGCGTACATCTTGATTGGCAGTGGCCATGTGGGAGAAAGAGTATGTAT
GTGTGTTGTGTGTGAGCACATTTCCATGTGTGTATGTGTATGCGTCTGGGTCTGTGTGCG
GGATAATCCTGGAGAATCTCTCTCTTTGAAGGGGAACAGATGTAGATTTACATATGTGGA
GGGTCCCCAGTCTGTGATGAGATTAGCTGGTTGGGATCTTTCTTCACAGCGACTAGAAGG
TGCATATTTAATAAATGCCTGGAGCTAGGCTGGGGCGTGCAGGGCTTGGCCCTCAGAGAG
CCACAGGACAAAGGCAAACGAGGCCCATGGCAGGCTGGCCCATATGGGAACAGGGTTGCT
TACAGATTGCAGTGGCCTt
>NODE_118_length_499_cov_10.490982
TAATTTTCAAAAAAAATGTGCATGTCTCGTATGCACTCCATAACCAATATCAATAAGCCT
TTCATGTAGAGCTAACAAAGAGGCATCACATCTCCTGGCACGGACACGGTTGGTGTTGTT
GAGATGTAATTGAAGCTGCAAGGGTCACATTTTCGGAATAGAAATTACAGTCTTGTCTTT
GACTTGTGTGGCGTGAACCAGAGATGCATCCCACAGCCCTTGTGTCCTTCACAAGCCTTT
ATTATTTATAACGCTCACTCTTTGAGCAATGACCAGTACTAATGCATAACCTTCTGTCCT
TCTGGCTGATTCGCTTCCTTTGAAACCAAAGATTGAGGCAGGAGAAGTGGGTGTATGGTG
GATGAGGCAGGGGTGTGGGCGGGCGAAGGGGGAGAGCTAGTATAGGGCAGTGGAGATCCA
GGCTATCGAGAAGTTATTATGTTTTTTCCCTTTATATCTGAGGATGTGGAATAACACTGT
GATGCTTCTTTTCTCCAGAATAGAGTTATGGGCTTCAAAGCAATACTATTTCCTGACGTC
CCTCCTTCCACTATTTGTCTGCTCCTACGGAATAATGTGCTGGGAGTGGTGTGGTGGGGT
GGGGTGTCTTTTAGCTACATGATTATTTGCTTGTTTCcacctg
>NODE_119_length_430_cov_8.130233
TTGAGGCTCAACTACCACCATCGTGGTGGTGGTAGAAAAAAAAATTAAAGTTAAAAACTT
CACTTCTGGCATTCCTCGGCCACCTTCCGAGGCGCAGACCGGCTTCCATGCCGCAGACTG
CAGCTCCTCTCCGGGAAACGCTTCTTTCGGGCGACGGAACGCGGCGTGGAAACCCAAACG
CACCGAGGGGTTCGGCTCTCAGCGAGCCTCCCCTGAAGTCGGAGATGCACACATGAGGTC
TGTCTGCCTGGGTGGTCTCTCTACTTTAGTGAGCTGTTGCTAAGCAGCTAATAATAGTCG
TGTTTGCTGAGTAATTTTTGCCCTTCTGGAACCAATCAGATGCGAGAAAGTCCTGCGATC
TGACAGCCCCAGAGGCGGGATCTCCAGTCTTTTTTTTCCTCCTTTCACCCCTCCTCCTTC
TCTGCCTCCAAATGGAGAGAGGTCTTTTTCTCCTCTTCTATTGAATCTCAGAGTTGGCCG
TGACGCGCGGCCCAGGGGAAGACCACATAGATCTCACCAGAAtgctacgaccatcgaggt
ttctcacccgacgactcgtgtatgggaatcactc
>NODE_120_length_719_cov_14.123783
GCTGAAGAGGAAAATACAGCAGAGGGACAGAAACATGTAATCAGAGAGTCTCGGAGTCTT
TTTAGCCAGTGGAGCTGTCATTTGTTTTCCTTTGGTCGAATCCAAACAGCCCACTCGGCT
CGCCGCAGCCTTGTTAGGGTTTGCATGGCACAGTGTACCGGTGGTAATCTCCATGTGTAA
TATCAGCTAGGTTTCCCCCACAACAGGCCATATCTATCTAGTTTCCTCTGTCACAGAAAT
AGGTTTATCTACACCCTCTTTTCACACTCCCTCTCGGACCCCCCCACCCCTTCCTGTGTT
TGCGAAGGAAGGGGGGATATTATGCTAAGCCCCCAGCGTTAGTTTTTATGTTGCCATAGC
AGCCTTGCTCCCACAGGGTTGTGACCTCAGATGATTACAGTACAAAGCCTATTGGGTCTT
GAAAACCTCTTTGAAGATGAAAAGTCTTTGATGGTTTGTATTTATGCAAATCTCTCAGAT
ATGATTTATCCAACTGAGATTGAATGGAGAGATGATTAAAATTGCCCCTATTTTTGAAAT
CCTTCAATGGAGGCCCACTCTTTCAGTTTCGAGAACAAGAGTGGTGAGTGTGGGCGCGGG
GGTTATTTTGCTCTTCATTTAGAAAAATAGTAGCGCCGTACCTGAGGTTATTTATAACCG
TCTTTTTTCCTGGTGTGTCAAAGAGGGGAGAAAAAGGAGAGGAAGGGAGGGGGGACATGG
AGGTAGACACTTCTactcggagcttttgcactcgcttctctcgctctctctctctctctt
ttttttgtctggctttgaaaggaaatatctgacggagggggcttttgtgtgtttccagat
gatagatttaggaatttgggcta
>NODE_121_length_644_cov_8.481366
CATTTATGTCCCCCCAAAACTTATTCAAACGAATCCTTTATTTTTATCTATAAGCTTCCA
TTGCATGAAGGGATTCCTTCTGAGGTCTTATCATTCACACGTGTCTCAATTTAGCGATTT
AGTTTCCCAATGAAATAAAGTTCTAAATCCGAACAAATTCTAATGAAAACATAAATCAGC
GAATTACAATATTTTTGCATCGCTATTTGAGTACCTCGATATCACAGCATGATTCTGTAG
TGATTCCCTCCCCTGTAGCACAGTTTACGTTGCGAGGTGTGAGAGAAGCAGAAAACTATA
ATAATTCCCTCATCTCATGTCCATTAGCATGTACGAAAACCCCAAAATCTCCAGTCTTGG
GCAGACACAGGCAGACAGCACGCATCTCCACTTGTCAAAGAAAACTTTTATCAATACCAA
GAGCACTTGAAGTTTGTTTGCATTTTGTTTTCCAGCACTCTTAACAACTTCAGAAGTCAG
ATCACAGGAGTATCTGATCAAAGCGCTTCGTGGTTAGTTCTGGAAACACAGGAGTGCTAC
GCCACGCTTTGATACTCCACATCAATATTTCAATTCAACAATCACTTGACATGCACCCAT
ACTCCCAGAGACGAAAGACGAAAGGGGAGAGAGGGAGAGAGGGAGAGAGAGAGAGAGAAA
GAGAGAGATCCAGGGAAGATGGAGGGGGTTTGTGAAGTACATATACAGTAAAAGAAATGG
ATTGAAGAAATCACTACCTTGTTCACCTTTGCAGCGATGTTGTATAAATTGAACTGAGAT
GCTCctta
>NODE_122_length_301_cov_1.425249
TAACACCAACAATGTCACAACATTATTCAAAGTAGGACCGGCAGCACCAGAAAAAACAAA
CTGCAAAGTAACTGAAACACACAACTAGTATTGTAATATTCTAAAGTTTGATTGTAAAGT
TTTAGTTTCAGCTGATTCTTGGACTTACAAATGTTACATCAAACTTTCTGATTCTTTCAC
AATAAACAACAATGCAGAAGAGAGAACTGGAATCTTTAAATATATAAAGAAAGGTATGAA
AAATGCCATATTTAATTATGATATATTTTAAGCGGAAGGGCAACTCTGCATCAGTATTCC
ATTCACCACTTTCTCTCCTTGCCTCGTCCCTCCTTCCCTTCATCTGGCTTTCCTTGCCAT
GCTCCCgcctacagcttttgccatttatcacctgcatccaacactgcttcattcttactg
tgtaccttctcctcccctacaacat
>NODE_123_length_866_cov_13.984988
GCTCTCCTGTAAGTCGGCCCTTATTTTTCCGTAAAATTACTAAACTCCTCCGTTAAAAAT
AAATATGTGAGCAGAAGTCCGGGGCTCGATGAAGAAGACAACACACTGCTAGCTGTGTTT
CATGGCTCTACGGTGCAGAGCAGGCCATATATCTCCAGCGTATTATCAGGATGACTCCTG
CTGGCCACCCTGTCACAGGAGAGTGCTTGATATAAACAAGAGATTGCTGCGACACCCAGT
AATCAATATTAGGATGGTTTCAGTACCAAACATCATTTGTCTCTGCGACCATTCCTTTGA
CCAAACGAAGCATTAATTCAAATCATAAATCTGAGCTGATTTAAATCCGAGGAGAGTGAG
GGAGGGAGAGAGGCCCCTGTCTGACTGCCTGCCCCTAATGATTTATTTTCTACATTTCTG
CGAGCGAGAGATTTGTCCATACTCACTGACAGGTCACCTTCAAACGCCAGTGGCAGACTG
TTCATCACCATGCAGACGAGCATCTCATCGCTGCAAGTAAATATTAAAGGAAAAGAATCC
AATTGATTGTGGATGGGGCCGAGAGGCGTCACTGCCATATATTTCACTCAGAGAGCTAAT
GCTGTGGCCCATGCACCCACACCTAGAACTGCTCCCCCTTGCCAGAATTATGATTCTACC
GGGAGCCTGTGTGGCTGGCTGTGGGCTCAAGGTTACAATTTAAATTGTAAAAAGATAAAA
CAGTTTCTTATTAGCTCCATTGCCACAGCCTTGCTGTTGGTACTCACATTTATCTTTATT
TCTGTGACCTCGCAGGCTCGTATTCTCTTTTTTACACACTCCATTCTCTCGGAGTGATGA
CCTCACACTTTATGCATTTTGCATTGTTAAATctgcttagaaacacatcctgttttcatc
ttgcacaccataagcgccgcggtgtcaagtattactgcagaaatgtattcaggagtcaag
tcatttattacagtaagtgaatcaaaacctcaatttagcaaccaaagctg
>NODE_124_length_558_cov_6.985663
AGACGACAATGGACAAACCCTTAATGACAAAAACGCCACAGCAGAACTCAACAAAAGAGC
CAGAGAATGAGAAAAGAGGCAGAGGAAACTAGGAGGAAAGAATTCTTTAGGCCTCTTGAC
AAACATGTCAATCATTTTACCCTAACTGACACACACACATACACACACTTGCACTTTCAC
TGCCGAAGTGAAATTTAATTGTTTTCCAGACCAGTTCAGCTAGACAGTCGACACCACAGC
CCCACTTCCCCCAACCTTCACCACTGCTGAGAGAGAAAGGGAGCAACTGGAGGTCTTTTA
TTAGATATGATGGCACATTTCACAGCTCCCTGACTTACAGAAACCCAATCCTGCGATTAG
TCAGCGCTTTGACGTTATCTTAAGTTCCTTGTCAGAATTAATTTAGTGTGGGTGGGCTGC
TGTGGGGCTGTCTGTCTGTCGTGCTCCACTCCCCTCCGCTTGCCTACAGGAGGTGGGGGG
TTGGAGACAACGGGGGCAGGAAGATCCCTTTCAAATAAGCCCCAGCTCCAGTCAGTGCCA
AACCAGCCGCATGAGAACTAAATATCTCCTCCATCAAAGGGTCCTATTCTGCAAGGGGAA
AAGGAGTGAATGGGCTTGAATGAGCAGGCTGAAAACAAATCCCGTCTTGGCCCAGCctgt
cgcccacttagtgccctcagccttcatccccccacagccgcc
>NODE_125_length_643_cov_11.559875
AGCTTATATATGACACGAATTGCAATGAATGCAAGTCTTTTATCATTTAAGAAGTGACAA
GTGTAGCTGTTGCTGTCCTTGTAATTGTTGATGCATTGTGATTTGATGCTGGATTGAAAA
GGTGCAGAAACTCAATCTTGATATCTAGCCTCAGCTACCAATCTGTCACCTTTCTGTGTG
CCTTCCCAACAAAATGAAGTCTATAAACGGAGAACACTGAATGTTCTTTTGTCATTCAGT
TGATAAGGGGACGGTGCTACTACTAAGGCCTGAGGACTAATGAATCTCCACTCCATTACC
GCTGAATCGGACAGATTGCTCTCCCGGAGAAATGAATTGAGTTTTTTGTATTTGTGAGAT
CATTCTCCCTCCATTAACTGCTCTTTATCCCGTCTCTTCATCACAGGCAAATCAGGTTAG
GCAGCCATGATTAGCTGGGGTGGCCTCCCTTTTTAAAAGGTAATTGGGTTTGGCGGCTCA
GCTGATAGTGCCATTAGGACCAATAAAGGCTGGGCTTGGCTCATCGAGTGAAACAGATTC
TTCAGCAGCAGATGGCAGACGGAGGGAGAGAGCTCTGATGCATTGAGGCCGAAAACAAAG
TTTGTGTAACCAAAGTAGTTTGGGGGCATCCTCTCCTCTCTGTGCATATGCCCCCGCCAC
TTTCACGGAGGCCACTTTAATATTTTTGTCTTTCTGTGGTGGTGATGGTGACATTTTCAA
ATGGAGGCGGTGACAGCGTTTAATAAGCTTAACGTTGATTACAAAATGATTTGGCCATTA
GAATGGG
>NODE_126_length_830_cov_11.214458
AATTGAGATTTGTACCTAGTTTCAGTCAGCACAGCTATTAAGGTTTTTAGCTTCGCTCAC
CTTACTTGGTAGATACATTATATGAAACTAGGTGTCAAACTTTTCATAGTCTTACTTTTT
CCCTTGAGAAATTTTTATCACAACTATCCGTTTGCCCTTAGATGTATTCGCATCTGCTCA
ATTTTGGAGAGCACATCAGCACTTATTATGTATTCTCGTTAAGTGGAATGAGAGTGGTGC
ATCATCTACAAGAGCGTTACTTATCCGTCTGTATTTGCCTTAATATTCGGTGTATTTCTG
GTGTCCTGTTGTGTCAGATCAGCTTTAAGATAAGCAGTGTGCCATTTCAAAATTATCATT
CAGGGAAGAGGTAGCTTGTAGTGTAAAATCAATAGCTGCTTAAAATTCATTGCCAGGCAA
TCCATTTGCCCTTTATGTTGCTAACCTTTCACTTAAATATGCACCATATTAAGATTTCAT
TATATACAATGAATGTCACAACAGTTTGCCCACTATTTCTCTTGTTTGCATGGGTTAACT
GCAAATCATTGCACTTGTAATGTCTGAAAAATGACTTTCATTAACATTATGCAGGAAAAA
ATGAAAAAATATATGAGCCTGAGTAGCCTAATAGGTATTAAAAGGCAACACAGGATGTGT
ATGATGTTTTAGTTACAAAGGCCCTTCAACAGACTGGGTGGGCTGCATGTGTCTGACCCC
AGTTATGAAAACACAGCATAACACAAACATGCAGTCTGTATACCGGTGCTGTACATTACA
CCACCACATACTTTGTTGATACAATTCAGCACAGATGTAAAAATCATGCCTGCATGTAAA
ACCATGTATGGCAACttgtctcaaaaggaaacagctttctaagaaaactgtttactcgtg
agaaaatgtataatttcttcaggcatagatgagctaaatagaggcagctgaaaatgatcc
ttgcaggggaaaag
>NODE_130_length_507_cov_13.591716
AGCCTGTAAATGTCAAAGCGCACGGAAACACACAAGTGGAGCCCTTCGAGCTCTCCTGAC
AAACACCGGACGTTTCCTTGAGTGTTATTACTTCGTGCGTGTTACATACACATTAAAAAA
ATAATAATAATTAAGTTTCACAACACACACATATACACAAATAAAACGCTGATAATGGGC
CGGTACTTTATTTACATGCTGCAAAAATGTGAGATGCCATTGCCACTGAATGCTGCTGCT
GCTGCTGTTTTGCTGCTGTGTCATGGTTGTTAACAGAAGACAGGACACATGGCTTTATTT
GTATGCCTAAATCCCTACATGCTTTAATTACTGGACTACCAAGCATTAAGTGGAAAATTC
ATCATTCAACATCTACTGACCTAGCGCACAAATAATCAGAGAGAGAATGAACAGATTCAT
TAAATTATCAGAATATGATTAAATCACTGAGCAAATAGAAAATGTATGATATAGTAAGAA
AAAAGCTGTAAAATATTATAGTTTACAATAATTATTCACATTCAAAGGCTTTACATCTCA
ATACATACACAACATGGCCCCTGAACATGACTTCAATCCAAATATGATTCATATATTAGA
ATTTAAATAACACAGAATGAACTATAGGCTAAACAATAGCCATCAAATAAC
>NODE_131_length_145_cov_42.048275
ATAATTATTCACATTCAAAGGCTTTACATCTCAATACATACACAACATGGCCCCTGAACA
TGACTTCAATCCAAATATGATTCATATATTAGAATTTAAATAACACAGAATGAACTATAG
GCTAAACAATAGCCATCAAATAACCTTATACAAGAATAAAAATACAAAAACTGTATCCTA
ATATCATTGCATTACTTGCTTCAGATTTTAATAATACATCATCTGTACATCACAGTTCTA
GTCAGTTACAAGCCAGGTAGAGTATTCCATACACAATGTAACCGACTGC
>NODE_132_length_332_cov_5.298193
CAATAGAAATTAAAGCGATTGATTTAACTTGTGCTCTTGTTTTAGCAATATGTATTATCA
TAATGCTTTTAATTTTTTGACATAGTACCTTAAGGTCCTTTCCAAAGGTCCTCTTCCTTC
AGCTGAGTCTGTGTGTGCAGTGTGTGACTGGAGTATAGGTGAATAGGACCCTCCGGCCCT
GGGGCCCAGGGCTGGATGTGGTTGGATGTCAGTTAAAGGATATCTATCTGATCCAAATAA
CCGATGAAATTGCTGTATCTGTCTATAAAGTCGAGGCAACACTAGAGAAGTGTTCTGCTC
TAGTTAGAAAAATTGTTTGAATCAAGTCGATGGCAGTCGGTTACATTGTGTATGGAATAC
TCTACCTGGCTTGTAACTGACTAGAACTGTGATGTACAGATGATGTATTATTAAAATCTG
AAGCAAGTAATGCAATGATATTAGGATACAGTTTTTGTATTTTTATTCTTGTATAA
>NODE_133_length_783_cov_11.916986
AATTATTTACCAGACCAGGATGATTCATTAATAAAGTATAATTTTACCACAGCTATTGTA
CAATCATTAACAATGACCAATGGCACACACGTGCACATCGGCGAAACTTAATCAGTGACT
CCCCTCCCTAAACAATCAAATGTTTCCCTGATGAACTTCACTTCTGTGTTCATTAACCAA
TAACCATGTCTTAGAAATCTATCACACAGCATAAGTTTGCTCTGCCATAAGTCGTCAAGG
CAGTGAAAGCAAATGAACTGTCACTTCTCAGCATATGTGTGTCTTCACTAGACAACAGTA
AGAATTTTTCTAATGTCAAGAGCAGAGCTTCTTTTTTCTTTCTGCGTCTCTTCACCCACC
TTCCCTCCACCACTCCCCTCCATCTATGCATTCGTGTTGTATTATGAAAAAAGCAAACAC
GATTATTTTTGATTTCCCGTTTGCCTGAGCAGTACATTTGGCCCACCCCTCTCTCCCCCG
ACCCTCTTGATTGAGGGCTAATGAAAAAGCTGTCCTGAGCGTCGCTCCCTCCCTGTATCC
ATTAAGAATAATTAGACGGGAACAATTTTGATGCCTGTAACCTCGGCGAGTGTGGCTAAT
GGTGTTATAAATTGCTCCTTGTCCTGGGCCCTGCAAGCATTGGCGCGCGGCGGTGGGGGC
GAGACGCTTAATTCAAAAGCACTCTGTCAACAGCACTGATTTGTGTGGTTAATGAGAGCG
TTTAAAACAACAGGCGCAGCTCATGCATCCTAATGCTGATGGCAGGAGCAGGTTCGATAA
AGAGGCTTGTCCACCATAATTAGCTGCGACAAACGCCCAGGATTAAGAGACAGGGGGCCG
AACATAGTGTGCCCTCTTAAAATGAGCCCCGTTTGCTCTCACTCTTGCTCTGCCTCTCTG
TGACTGACTCTCTCCTTATATCCtcct
>NODE_135_length_484_cov_7.006198
AAACAGCGTTTGGCATGCTGAAAAGGTCAATTTTACCAAATGGTGTGTCCACAGAATTTC
CTGACAGATGTTCACTTGAAACAGCATTTGCCTTCATATTTATCACATTTGAACACATTG
TGAACTCAAAACATGTTTGTAAACTTTGTTTTTTAAAAACACCAGTCTTGCTGTTTTCAT
GCTCTGAAACAGCGTTTGGCATGCTGAAAAGGCCAATTTTGCCACATAGTGTGTTCATTC
AATTATATCACACATAGTCACTTGACACAACTTTTGACTTCATATGTATCATATGTGAAC
ACATTATAACATGAAAACCTGGTTGGAAACATTGTCGTTGAAAAACTGCAGTATTGCTGT
TTTCATGCTCTGAAACAGCTTTTCATGCCCTGAAAAGGCCTCTTTTGCCACATAGTGGTT
CACTGAATTATATCACACAAAGTCACTGGAAACAGCATTTGCCTTCAAATTTATCACGTC
TGACCACATTGTGAAGTCAAAACATGTTTGGAAACATTGTCTTTAAAAAACTGCAGTATT
GCTGTTTTCATGCTCTGAAACAGCTTTTCATGCCCTGAAAAGGCCTCTTTTGCCACATAG
TGGTTCACTGAATTATATCACACAAAGT
>NODE_136_length_145_cov_5.813793
GTAAGGTCCGGAATTAGGGTTAGGGTTAGGGTTAGGGTTAGGGTTAGGGTTTCGGCCTGG
GTTTGGGAAAACGGTTAGTGCTAGAGACATGAAACTTGTGTCTACCCCCCCATTTGCTGC
CGCCGCGATCGCACTGAGCCTACTACCGAGTCTCTACCACGTCAGGAAGTGGGACAAACC
TGTGATTTTTTGCTGTATCTCGGGACGGGAAGGTCGTAGAGACTCGGGACCTAGACCGGC
GTCTTCAGCATAGCCAAATTAGGTGGGGCAGGTGGCATTTCCAGGTGTC
>NODE_137_length_372_cov_1.688172
TAGACAGAACTAAAGCTTACTAGACTGACTGGAGTAGTTCAACAGTCCAGCATCGAGTCA
CGAATGCGAGGGGATTAAATAGCCAGAGAGTGCCAGTAGATTGATTGCCCGCCCGCTGCT
GCTGATTGCCGAAGTGGTAACACCTGCCCACATTCCTCACCACCGCGTCACGCCCACCTA
GAAAAAAGGAAAACAGGAGGGGAAGGGAGGGAGAAGGCTGCCAATACCTGGCACCGGAGG
TAGAGGGCATGACACCCGGCACAGAAGTGTGAAACTCAAGCTTTGTGTGAATGTAGTTAG
GTTAGCATTAACAACCATTAGCAACCGTTAGATGGTTAATTTAAAACATATACACAGTTT
AAGATCCACTTCAGTGTAAAAGTGCCACACACACCTGATGATAAAAATACAAATACAAAA
CTGAAGTGTTTCTACATTTGCAATGCGGGTCTCCGCAATTCAAATGCAACACTTGtacgc
caccctcatacctggtgtcgccttttgaaattatta
>NODE_139_length_417_cov_12.796163
AGCGTTCCCTGATCCTGATAGCCGCAGAAAAATTGGATGGAAGTACATGTTTTTGCGATT
CAGCTGTACAGTAATGCCTTGATATAAGCACAATGCACTGTACATGACATCTTGTGAAAC
ACTTTAATAAGAACAAGCGTTCAGAAAAAGACAAAGAGACATCCTACTCAGTCCTGGCTG
CCTCCATCTCTGCCTGTTTATGATGAAGGGCTCTTTTTGGTGTGAGAGTGAAAGAGACAG
GCTGGGCTGGCTGTCATGTCATAAAGGATGCAGTCAGAGAGAGCAGACATGATTTCATGG
CTAATGATTCCTGCACTAATATCAGTGTGGGCTGCAGAGGGGATAACCAAGTTGAGCTGT
CTTAGCTCAAATGATTCAATTAGGCCAGCTGTCCCTATTTGTCATGGCTCAACTGGCTTC
TAGATTACCTTTCCAGAGTGCATACGTGCCTCTGCATTGAACTTACCAGCTCAACAGTTT
CACGGAAAAAAAAAAAGAAAGAAAGAAAAGCAAGACAAATAGAGAGAGAAAGAAAGGAGC
AGTGGAGGGGAAGAAATGAAa
>NODE_140_length_579_cov_12.027634
CACTGACAGCTTATCAACATGCATGTAAACTGCTCTTTTCTCCATATCTATTTGCATAAG
ATGAGAGAACTATATAGCTGTAACCAAATTATCCCTGCACTTTTTTCCCCCCTTTTACCC
CTCATCCAAAAGAGGAGGCGAAGAGGGGAAACTGTAACTACCCTGATAGTGGTGTTAACA
CCCAGCCAAGCGCCTCGACTCCCCCTTCTGTTCTCTCCCCCTCTCCCTCCATCTTCTCTC
TCCTCCCCTGTTACCCTGGCCTATCAGTGCGGAGCAGTGGTCTGTGAAGAAATTCCCAAT
ATCTAAATTTACACACTGTATCAATCTTGTTTAATAGACTGGAAAGCTTATAGCCGCCAT
GGCAAGCCGGCAGAGAGGGCAGCGGTGATAAATTGTCGGTGTGCAGGCGACAGCCGCCCG
TGATGTATAATGAAATATTTATGATTTATCCCAGCTAATAAACTGAAATGAAGTGCATGA
TGTATGGGAACAGATGGGCCCTCTATTGATGCTGAGGTGGAGAGGCAAGAGGGGGAAGAG
GAGACAGGAAGATAGGTGGAGAGAAGGAAAAGGAGATGTGATGAGAGATGTTTGAAAGGT
AGTGAGATAAAAATGAAGGGTAAGGATGGGACTGAGGAATCAAAAAACATAGTTGTTTGT
GTTTGACATTCGCTGGAACAGGGAAAGCGGGAAGAAGGAAGCATATTAGTaagatggata
gaa
>NODE_141_length_305_cov_8.078689
AGTCGAAGCCGGTGCGTACTGCGGCTGTGTTCAGTGTGTGTGCTCTCCTCGGGACGGTGG
ACAGCGAAGTGGTGCTGAAGGCGCACAGCCGCTCCTTAAATAGGCGCCGTGGACTCGGTT
CGGCCATGTGACGGTTACGCTGTAAGCGGCCAAGAGCTCTCAATAGGGTTTTGTGCCTTT
CTCTCGGCATTCCCACTGCACGCTTCCCCATTATTTCACTTGTTAACTAAATGAACTGCA
TAATGTAGTCTATTCTTGTCAGCCCCACCCACGCCGCAAGAGGCGGCACTGCCCATTCTC
CCTTTTATCATCACTCTCATTTTATCATAGAGAAGAGCTTAAATTTGCGAGAGAAAACGT
TTCTGTCACATTTGGAAAGGCTAGTGCGTATTCAAGTTCTGTCTTAGACACGAAGCAGCC
TTTGACTTAAACTGTATCCaggacgagca
>NODE_142_length_652_cov_12.193252
TCAGATGTGACTGCAGAGTGGTGCTGACCAGGGTCCTGAATTGTGTTCTGGTGGAAAACC
GAAGAAACCATGCAGGCCTCAATATTGTTTTTCTACAAAATCTAGTTAAAGTTTATTTGT
AAAATTGTCTCTGCAGTGGAGACGAGAGAGTGATTTCATGTAGTTATTTAAGCAATCATC
AGAGGAGGGAGAGGAAAGGCGCTGACAGGAGCCAGAGACACTTCAGGCCTGCTCTCTTGT
CAGAGTTGTCTAGACCAAATATTGGGATGAAGTTATCAACCGTTATTTGATTTCAATTTT
CTCCACGCACCTCGCCGAGGTCATAATAACAACTTTATTTTCAGTGGTGCATAAATTAAT
TACGCGCATTTAATAACTAAAATATCATTATATTCCCCCTTTAATAACATAAACGCTGCA
CGCCAGGGAAACCCTTAATAGCGCGGGGCCCTGTAACTGGCCATTATCCGCCTGTAATGA
TATTACAGAACCAATTACGCGCCATTAGAAGGGATTTTCTGCACTTTATGTGGTTTAGTC
CAATCCCGCACTCCTCTTCTAAATTTCAGCTGCTTCTCGAAGCCTCATTTTGCTTCCACC
TCAGAGACGCATGGCGTCTGCGCTCTGCCGTCCCAGATGCGCTTTAAAACTAATTGAAAG
GGTCCCGCAGCAGATCATTTATCTGAGGAAGCGAAATAAATCGCAGGACCCCTTGCTGTG
AACAAAATCAAAAATTTGGCCTTGTGAGTGTTCTACATGCGCAACCCCTTGTAAAGTGGA
CCCCCTAACACAccct
>NODE_143_length_394_cov_11.593908
TGTGCGTGTGTGTGTATTTGTTGCACAAACATTTGGTTTGAGCCATTGAACACACAGCTC
TCAGCTGCCTCAAGCAGCGCAAGTTTAGCAACTGTTTTCCTTTTTAATTGTTGTGGAAAT
TAAATAAGAGTGTTTGTGACATGAATGTTGTAGGTAATGAGAGCCGGAGAGCAGCTGGGA
GGCTACGGGCCTGCGTGTGCATCATTAGGAGCTCAGAGGCTCCCAGGCTCCACGCTAGCG
TAAGCCGCTAATGAAAAGAATGTAGTCACAGATCTCATTTTTCAGGCAATTCTTGTGTAA
ACTGGAGATTTTCCAGTGTATGCACAGTGGAACAGGGGCCCCACATAAATCACACAGGCT
GGCTGCCTCCAGTGAAAGAAAGAGGGGGTTTCGAGCACATGCTAACCACGCAGACATATG
CTGCAGGAAACTGGAAATCTGCAATGGCACAGCTAGAGGGAGAGCCACTCACAGCACCTA
CACCTGTCTGCCCCCCCCTACCCACCCACCCACCtctccacatctcttctagctctct
>NODE_144_length_869_cov_10.310702
GACAGCCTGTCAGAGGGGGGAGAGGGGTTGGTGTGTGAGGTGTGTGAGGTCCGTGAGGGC
TGCCAGCGATGCTGCAGCCTGACCCCCATCACTCTTCTTCTTATCTCTCCTCCTCGCCCC
TCTCATTACTCCTCAGACACTGGCACCAGGCCCTAGTGACTATACATAGACCTGCACATG
AAGGTAGCAGAATAAGAGAGCTGTTGAAGCGGTCCCAAGTCTTCATTTTCAGAGTCCTGT
GACATTTTCTTTTCCATTTAACACTCTCATCTGTGCTCCACTGATCAAGCCTGGTGCCAG
GGATCTCAGCGGAATCTACAAATTTATGTGTGAGTATGCACTTGTCTTTGGTGAGTCAAT
GTTCCATGTTTGTGTGTTTACGAGCAGCATGCGGAGATGTGTATGTGTGTGTGTGAGTGT
GTGTGTGTTGGGGTGGAAGGGGGTTGGACTGTGGTTGCATCTGGACTCTGGGAAGCAGGC
TGATCAGTCTCTCTCACCCAGAGCCTAGCCCAGGCAGCCTAGGAGTTTCAATCAATAACC
AGTCCCTGTAGCTGCCCCGAGCAAGCTGTTTGAAAAGTCAGAGTAGCATGAAATGGCCAT
TATTAAATTACTGGGACGGACACATTTAGAAGGCCATTGCATTAAGAGAGCAAGCTCTCC
CAATTAGTGGATCAGCACATTAATAGCCCTGGATGAGAACACCATCTGATCAAAGATTAG
ACACACACACAATCTATTGACCTATTTTACTGGTGCCCTGATAGCTACATATAGCATTTG
TAAAGTATGTCCTCTAACTAGAATGAATGGTGGAAATCTATTTTCTGTCTTTATGCATGA
TTCATATTTGGAACTACCAAAGCCCCTTTATCTTACTGCAATTGTTCTATGAACATTTTG
CTGATTCAAACCTCATCCATTTTCAAGTAGTAAAGCTGTATTACACACAAAGAGGGATTG
TTGTGAGATCAACGTTTCCCCTCTGTTTACTATTACTCTgagtatgttcttca
>NODE_145_length_474_cov_2.647679
TTTTAAATATTGCTTTTGTTTTGCATTAATGAATTTGTCCTTATGTAACTTATCAATTAT
GTTATGAATTAACGGTATCGTTCTTAAATAGATTGGCTCCTCTAATTTTCTATAATAAGT
TTGATCATTCAATTGCCTATAGGCCTCCTTTATATATTGCTCTCTACTTTGAATTACAAC
TGAGCTGCCCTTATCCGCTGGCTTAATAATAATGTGTTTATTCTGTCTCAGTTCTTCTAA
GGCCTCTATTTCTTGTTGTGTTATGTTGGATTGTTCCTTGTAATTTTTAAATAAATCTTT
ACAAATGAATTTGTCTCTTTCAATCAATGTAATAATTTCAAGCGGCATTTTCTCAATTTG
TGGTGACCAAGTCGAAGTGGGCATAAAAGGCGGTGGACTTCTTGTCGATACATTTTTAAA
GTGCGTGGCTATTTTAATTTTTCTATGGTAATTTTGTAGGTCCAATATGAATTGTCTTTT
TCTATTTCTTTCCAAATTGAATGTTGGGACAAATGTGAGCCCTTTATTTAGAAGGTCTAA
TTGTGCTTGAGATGGCTGAAAGTTTTCTGCCAAAATCCAAACATTTTGGTAAACACGCGG
TCCTAGTCCCTGCgagtc
>NODE_146_length_1011_cov_6.969337
CTCGTCTCTCCGCGCTGACCGCGTCGCCCTCGTGCGCCAAAAAGCTGGGGGACCCCTCCG
CGGGCCGGGGTCACGTGCGCAGGGGAGCGACGGGTGGCGAGGCCGCCCCGGCCTCTCTAT
CCGCTCAGAGCCCGCGAGCCCCCCCCCCTCCTCGCGAGGGAGGCCGCGGCCCCGGTCCGC
CGCCGTGCGGACCGACTCCTCGACTACGACCTCAGATCAGACGAGACGACCCGCTGAATT
TAAGCATATTACTAAGCGGAGGAAAAGAAACTAACAAGGATTCCCTCAGTAGCGGCGAGC
GAAGAGGGAAGAGCCCAGCGCCGAATCCCCGTCCGACGGGCGGACGCGGGAAATGTGGCG
TACGGAAGACCGCTTGCCCGGTGCCGATCGGGGGCCTGAGTCCTTCTGATCGAGGCTCAG
CCCGTGGACGGTGTGAGGCCGGTAACGGCCCCCGTCGCGCCGGGGTCCGGTCTTCTCGGA
GTCGGGTTGTTTGGGAATGCAGCCCAAAGCGGGTGGTAAACTCCATCTAAGGCTAAATAC
CGGCACGAGACCGATAGTCGACAAGTACCTTAAGGGAAAGTTGAAAAGAACTTTGAAGAG
AGAGTTCAAGAGGGCGTGAAACCGTTAAGAGGTAAACGGGTGGGGTCCGCGCAGTCCGCC
CGGGGGATTCAACTCGGCGGGCCAGGGGCGGCCGCTCGGTGCGGGAGGATCCCCTCGTGG
GACCTCTCCCCGGCGCCGGCCGTCCCCCGCCGGGCGCATTTCCTCCGCGGCGGTGCGCCG
CGACCGGCTCTGGGTCGGCCAGGAAGGGTCCGGGGGCGAAGGTGGCTCGCGGCCTCGGCC
GTGAGCTTTACAGCGACCCCCTCGCCCGGAACTCGCCGCTTCCCGGGGCCGTGGACCGAG
TACTCTCTGCGCCCTCTCTCCCGTCCTCACGGGCGGGAAGGGACGGGGCCCCCTCGCCCC
CGGCGCGACTGTCGACCGGGGCGGACTGTCCTCAGTGCGCCCCAACCGCGTCGCGCCGCC
CAGGGCGGGGATCGGCCCACGCTGGCGCGCAAGGGGTCAGCGGCGATGTCGGCTACCCAC
CCGACCCGTCTTGAAACACGGACCAAGGAGTCTAACGCGCGCGCGAGTCAGAGGGTGGAG
CAAACCCCGAGGCGc
>NODE_147_length_602_cov_14.400332
AAATCTTCTGCAAAGGAATTATAAAAAATACGTTTAATTACTGGCGCACAGTGGCTGAAC
TGTGGGCTAATCAACAATGCTCTTCCTTGACAGATGGAGTCCCTAAGATGTTGGTTTAAG
CAACTTTGACAGATTATCATTGGCTCTCGTTTGCTTGCTTTCAGGGCTGATTACATCATG
GCAGTTACAGATTCTTTGCATGTACATTCACGGCTGGCTGAACGATAAGAAGGAAAGAAA
GAATGAGAAAGTAATTACCTCCAGTTGCTCTATTAATAGGTTGGCTCGTTTGTTAAGCTC
GTTCATCATAATCATCTTTGCCATTTTAATCTGGTTCTCTGCCTTCCTGTGTGCAATCTT
TACTCCATGAAGTCTACAAAGACAGAAGGGGGGGAAAATGTCTCTCCCAAATGCAGAAGA
AAGCAGCATTTCAGACAGTAATTTATTCATCAGCTTGCTATATTTCTCACTGTTAAATTA
TTGACTGGCGTTACTCAGAACTGGGACTGTGATTGTGACTGAGTCGAAACCAACCTGTCC
TCTATCTGTTTGGCATTGTTCTCCACGGCAGACCTCCTCTCCTCCACCTGCATCATCAGG
CTCTCAAACAGCCACTGCTGATCCTGCAGGGCCTTCCCGATCTGCATCACCCTAAACACA
CGAGAGATCACAGTATCAACCAGACAGAAAGTTCACTAATTTATTCTTTGGGCATGAGGA
ACaccagattaaaatttgtttcccct
>NODE_148_length_559_cov_8.948122
CTTAATAAATCGGGAGGCAGTGCACCGCAGTGAATTTGTAACTTGTTCTGATTTAGCATA
TATTATAGCATATTTCTTGTAAAGTTGGTTAATAGCTGGTGAAGGCTGCAGGAAGATTTC
TGGAATGAGTCCAGAAAGTAAAGGAGTTGGTGTCTTCTAATGTTCATGGGGCAATGGAGG
TCTATCCAGTTCAGTAGCTGGTGCCGTCTCCTCCTTCATCTCCCGGTGCATCTCCTCCTA
AGCCTCAGCTCAGCTAAAGAGAAGCAAAAGAAGAGTGGAAGAAGGGAAGCCCTTATGTTC
ATGTGTTTTGATTAGCAGGTAATGATCTTTGATCTAATGCGCTGACTGGGAAAGTGCGGC
TCCCATTGAAATCCGGTGGATGCTTGGCCGACCTGGAGCCAGTGTCACTTCTCGTTAGGG
CCTGCGGCTCCATGACCTCCCCGTTGCCAGTCCCAGCCCCCTTCCTCACAGCATGAGCAC
CCTGCGTAATGATATCAATAGCAGCAGGGGTGCAATGAATACAAATCCGCGTGCAGAATG
TTTGGACAAGAATTCGCTCCCAGCCCTCCCTCCTCCAGCCGCCCTGCTCACCACCGTTCA
ACCTCTATCCCCCACACAAAGGGCTAGGTTAGGTCGTAATGTGGATGGTTGATTTTCTAC
AAAAATAGGTGGCTACTGCAAAGAACAAAGGCCCctgctggtt
>NODE_149_length_487_cov_1.897331
CGGACGTGCTAGACACCTGGAAATGCCACCTGCCCCGCCTAATTTGGCTATGCCGAAGAC
GCCGGTCTCAGTCCCGAGTCTCTACGACCTTTCCGTCCCGAGATACAGCAAAAAATCACA
GGTTACTCCCACTTCCTGACGTCGGAGAGACTCGGGAGTAGGCTCAGTGCGATCGCGGCG
GCAGCAAATGGGGGGGTAGACGCAAGTTTCATGTCTCTAGCACTAACCGTTTGCCCAAAC
CCTCACCCCAGGCCGAAACCCTaaccctaaccctaattccggagcttacggtgagggctg
gcccatacagcgggacccaaaaaagtgtccctacagacctataccaatcaactcagagcg
gtctgaaacgcgctctcaaaggccttctacgggaacttgtcttggcctcagcactatgac
accggctgcgttttgcacctcccattgtcagtgaatgggagaaggttttggccAATATCT
CCGGAACCGGACGTGCTAGACACCTGGAAATGCCACCTGCCCCGCCTAATTTGGCTATGC
CGAAGACGCCGGTCTCAGTCCCGAGTCTCTACGACCTTTCCGTCCCGAGATACAGCAAAA
AATCACAGGTTACTCCCACTTCCTGACGTCg
>NODE_150_length_854_cov_8.181499
AACTGTCAGAGCTCCCGCAATGAAGGTTAAGGGTTGCCATTTTTTCTCGTATAGGGCTCG
GTGTCGAGGTCACCATCTTTGGGATTGTGGTAAGCTTCTGTCAGTTCTGGACGACAGTCC
TCACAAAAAATGGGGACTTTTTGTGTGAAAAAAATAAAATAAAAAGTAAGTTGCCCTGAC
AAAGGCAAAGAAGTCAATTATTTTACTTGTTGGAAATCTGCAGTAATGTGGAGAAAACAA
AGAGAAAAAAGTAAAAGCCAAAGTGAAAAAAAACAGGATGGGGTATTGTGGGGTAAAGAA
GGAGGTTGTTGGCAGGTCAGGGAGGAAATTGAGAAGAAGCGAAGAAAGAATTGCCTGGTA
ATACAAACCCATCTCCTCATTTTTTGATAAGAGTGTCTAGGATGGAACTCAAAGAGAACG
AATAAAAGAAGAGAGAGGGAGGGGACACACGGCAAACCCAAAAAAAAGACAATAAGAATG
ATATCTACCAGACAATGTAGTTTGTTTACCATAGCGTGTCCAATGCCTGATTGCTTTCCA
GAAAAAGGGGAAGAAAGGAAATCAAAAGAATAGTGAACAAAAAAGGTTGTTAATAAGGAT
GGACAGAAAACAAAAACCCAAAGCAACGATGAAGAATTAGGATGTTAGTACATTAGTTGG
TTAGAAATTGGTTAGTAGTAAAAAAATGACTTTTATCATGGATGAGTTAGTGTCGCGGTG
AATAAACACTACAGGATTTGTCAGAGATGCGCTGCAGCAATAAAGTGCCATCGTGCCATC
CTAGCCAAATTTTCCACATCAGAGTCCCGCAAGAAGAAAACAAAACAAAGAGAAGTACTT
TAAGATGTTGGACTGTCTGATAAAAATTTGTGTAGGATGGCTTCAGTTCCAACAAAACCT
GCAGTGTTTTTTACACCTCTATTCTATCAAAGTGTTCCTTTCAAAGAGGAAAGAAAATGA
TAGTGAAAGAAGGACAGATCTGTAGAAAGAAGGAAaga
>NODE_151_length_644_cov_9.277950
CTTTAATTTGGTTATAGTTTATTAATGTCAGAGACACTCCGCCATTAATCATATTATAAC
GCCCCTGAGTGCGCGTGTGCTTGCACTAATGTGTGTATAGCCTGTGTGTGTGTGTGGATG
TGTGTCTCTTCGCGAGTGTGTTTGAGCATATGCCTGTGTGTTTGTATGGGCCCTTGCATA
TGTGCACGCGTATGTGCGTACATGTGTGTGAGAGACAAGTGTGCGGCTCTCCACCAGCAA
TAATATCGCATACATTTTAAAGGACCGTCATTATCGCCGTGGGTTACCCTGCAGCCCCCC
ATCACAAACCCCACAAACCATTTTCATTCCAAACTCATTAATATGCAAACTTATTCAAAT
GAGATTGTAATTAAGCATCTACTGAGTGGGAACCCTTTTCATGATAATTTATGATAAACT
CCTCGCCACCTTTGATTGAGATTGATTTTTGGCGCAGGCAAGCCGACCTGAATACAAAGC
TACACCTGAGAGACCTGGAGGGAGAATAACACTTTTAAAACAGCAAACTTATTTCATGGC
TGATTGTGCCACAATCATCTTGGAGGAGTAACAAAGATCTATTTGAATAATGCATTCCCA
CTGTGCTGGTGATGTGCTCAGCCTAAAAGAAAAAAGAAAAAAAAACTGGGCATATCTGTT
CTTGGCATCAAGGTGACAAAGTGATGTGTGTGAATGTGTGtctgtgtttataatggaagg
taaaccaagcataactcagtttacccagtgttttattggaaggattacaaccttagctga
ctaaaagt
>NODE_152_length_469_cov_14.545842
AAACTGTCAGAAAAATCTGAAGTCACACTTAACCGAGCCCAATACCTACTATTAAGATGG
CTCGACATAACAGGACGGCTGCCAATAATTGTACATAAAGATATGGAAAAGCCACAGTCC
AGCTATGAATATTTCATGAATTCCGACACAAAGAGCATGCTAAAAGGATCAAAGAGAAAA
ACGGGAGAGGAGTCAACGTGAACATCCAAACAATATGCAAGAATCCCGACAGTATAGGTC
ACATGCAAAAAGACCGGGGTCACACTGAAATTGTCCATCAGTCAGACAAGCAGAACTGAT
TTGGATGCTAAATAATGGTTTAGATATTCAAAAATTCCATATATATGCGAAAGGCTTCAG
TGCACCCTGGATCTGGCCTATCAGAGGAGTGCTCTGCCACCACACTCCCTCATGCAGACC
CACGCTATGCCTCTGAGCCTACGACTAACATGCACGCACACACATGCAGATATGCAGACA
TCCAGACACATAGTACATGTACATACACACGGTCACATAACACACATGCACTCAGTCTCA
TACCCCCAGACAGACATAAACACAGACATATATTATACACATAGTGTCTGCATCCAATAA
AAATGAAATcagc
>NODE_153_length_449_cov_4.198218
TCTTCCGATCTCACCGTCATTACCAACCTCCTATCAGCCGTCCCCTACATCGGAAACTCC
TTAGTCCAGTGAATCTGAGGAGGCTTCTCAGTAGACAACGCTACCCTTACCCGATTCTTC
GCCTTCCACTTCCTATTCCCATTTGTAATCGCAGCAATAACCCTCGTTCACTTAATTTTC
CTACACGAAACCGGCTCAAACAACCCAACCGGCCTCAACTCAGATGCAGACAAAATTTCT
TTCCACCCCTACTTCTCCTACAAAGATCTTCTAGGCTTTGCAGCACTCCTTATTGCCCTT
ATCTCCCTGGCCTTATTCTCCCCCAACCTTTTAGGAGACCCAGACAATTTCACCCCAGCC
AACCCCATAGTTACACCCCCTCACATCAAACCAGAATGATACTTCCTGTTTGCCTACGCC
ATCCTACGCTCAATCCCCAACAAACTAGGCGGAGTCTTAGCCCTCCTAGCCTCTATCCTC
GTACTTATAGTAGTACCTATTCTTCACACATCCAAACAACGAAGCCTGACATTTCGCCCC
TTCACGCAATTCCTATTCTGACTCCTAATTGCAGACGTTATAATCCTTACCTG
>NODE_154_length_565_cov_15.711504
GTGTTTCTGCTGCTGCCGCTGTTGTTGCTGTTGTTGTTGTTGTTGTTGTTGTTGTTTTTG
AAAAAAACAAACATTTTTCTTCTTCTTCTTCTTCTTCTTCTTCTTGATCTTCTTCTTATG
TTACAAGGGAGGGGCTGGAACCCAGGCGCAGACACAGACTGAGGCAGAGTTCTCAAACAA
TGATGATTTAATAAAAGGAAAACCGACTCAAATCAAAAGCCAACACTAAACCAAGCAAAA
CAACAAAAATATTCCACAACTCAAAAACCCGACACTGAACAGAAAACCAACAAACTCTCA
AGAAATACTAAACTAAACAAACAAACAGGTCTACTCACAATATAACGAGAAACAGAATCA
GACATAAGACATATTTATTTATTATTCCATTACTATTTATTTTTTTAATAACACAGGAGA
TATTAGCATCATTACCTCCAATTCAACTCAACGTAGTGGTCACCCAACCTACTCCTTGTG
TGAGTATATAACAAGGAGAAGGTAAGAATCCTTGGGCCTGGTGTGCACACTTTAGTCTAC
AAAATACAAACAATTTTATCTTCAGACTTCCCTGAAAATTACCACCAAATGCCAGCAAAG
CCCTCTTTCTCTCTCTCTCTCTCTCTCTCGCTCCCTCCCTCCCTCCCCGCTCCCTCCATC
TCTCTCACCCCCTCTGCCCCCCACCCCCGACAAACatatcccccctctc
>NODE_155_length_555_cov_3.778378
CATTAAGAATCATATGACACTCACGGTGATGCTGTTGTCATATTATTAGGGCCATTTTGC
AAATTTAAAACATGCTTATTCGCACTTCTACTCAAGTGACATTCATAGTACAGGACTTGT
GCGATTTCGTGTTATTATATCGCACTATTGCTATTTTTAGTCAGATACAGGATCTAAATA
CTTCCTCCACTACTGCTCAGAACTCAGAATAACAAACTTACAGTTCCACTGTCAACATCT
CTTACCCTCCTACTTTCCCCCCCATTCTCTTTCCAGTTTTCTCCCTCCGAGCTTTTGCCA
TCGCATCCATGTCTTTTATCACAATTTTGACCCACAGAAAGGAATTCTCACAAGATATCA
AAACAAAAATCTATATTTAATATGAGAGCAATTACAAAGCAAAGTTGGCTGCACAGGGCT
GTTGTCACCAGAGCGCGTGTTTTTCATCAAATAGGTCATTAGACGATGATGGATGTAAAC
CTATAAAGTATCTAAACTGGACCTTTTAACAAACCACGAGCAACACTATCATTTCTCTAA
TAGAACCTGCTGACAGTGTCATTCCCTCCTGCCATTTGTCATTTTTCCTTGTGAAATAAT
CAATATCTGGGCGCTTTGAAATAAATAATATAAAAGTCATAGTAACCTACCCGAGGAGca
acaaaaatagacttatggagcactcagaaggcctatatg
>NODE_156_length_486_cov_5.623457
ATGGACACAGAGGGAAAGTTTGGTTCTGTTTCTCGCTCTTCCTTATCTGCCTCTTACAAC
AGAAAAAACAAGCAAATCCCATGCACTTGGGGGGGAAAAACGACACGCAACAATAGCATC
CACCAATAGCGCTGTCAAACAACGCCATCTCTCTCGGATGTTAAAAGCTTTAAGAGCTGA
GGCCTCTGTGACATCCATAGCCTCTGGATGTCAAAGATGGTTGAAGACTTGAGAGCAGGC
CTCTGTTTTAAAAATACTGTGTGTGGGTGTGTGAGTGCGCACGTCTCGGAGCAGCAAAAG
TGACATTTGAGGGGCACTTTACAGAAGCCAGCGGTTGCTAGGGATCTTCTGTATCACCTA
AAGAGCCTTTGTCAGTCATTGGAAAGCTGTCACCTTTCGGGGGGCCGATACGGTAGGGGG
AGCCGGCTGACAGGTAGGAATTAATGAGAGGTGTATGACAGCAGACCTCGGTGCTCTTGT
GTATGGGTGTGTGTGTGTTTGAGAGTGTGTCCACATGCGTGTGAGTGAGGTCCTTTGTCT
CAAGAGGATGAACCACCTTCTTTGTCATCCTGATGGGGGAAGAAGAGGAAGAATAATGTT
AGAGACAGACACAGAAagaagatttttttc
>NODE_157_length_476_cov_17.577730
CACACAGACACACTCATACAATCACCCACCCACACACTGCTTCCCCAGCTTGTCAACGTG
CAACGTGGGCTGTGGAGGCTTGTGCGAACAGATGGGAGGAACCAGCATAAAATAAAGTTA
AACTAGAACAGAATGACTATGCAAGTGGCGTGGCCGCCCTTTGTTTGCTAGGAAGGTGAT
CCTCAGCAGCTGGGGATGATGGAACGCATGATTAAAATTACCAGAGGGAATGATTAATAT
CTCCTTAAAGCACACACTTCCAGCATATCAATCATCTCATTACACTGGAAAAGTTAATTG
TGTGAGGGGAGGGTTGGGGCCCCTGAACCATGAAAAAGTAGCCCACCCCTCGACATGTTT
ACTTACACAACAGAACAGACCCAATAACTCCATGTGTTCTGTACTGTGTTTTGAGAGTTT
TAACTGTTTCCACTGAAACAGGCCCCTCTCAGCAGGGGACTTAACAGTAACTGGAATTTT
TTTACGAACTGGCAAAACTTTGTTTGCTGAGGAACAGTCAAAAGGTGTAGGCTGAGTGGT
TATAAAGCATAAGTATGATGCTAAACAATACTACATGCACATTTCAACAGgaatgcaaaa
atttgcattaaatatgtacg
>NODE_158_length_456_cov_4.486842
TAGAGAGGAGAGGAGAAATTATAAATAAATAAATAAACAAAAAACAAAACAAGATGGACT
TGAAAGGGGATAGAAAAAGTCTGTTTCAGTGAAGGGGGGATGACTGCGGTGGTCCCAGCG
GTCCCCACAGGGACCTGGGGGCGAGTCTCAGCCTTGTCATACTCCGCTCTTCTCCTCCTC
CACTCTGCACACCAGCTCCAGCCCCCCCTCCACCACCCCTGTTCTGCCCACGGAAAACGT
CGATAGCAGGCTGCCGGTGCCGAGGTCTCTGGTGGACACTAGCTCATTCTCCCGGCATCG
ACAGGCCCGCCAAATCAATATTTAGTTCCCCACTAACAAGCTGCCTCGGGGTCTGAGCCA
GAGAGAGAGAGTAAGAAAGAGAGGGAGAGTGAGAGAGAGAGGAATGCGGGACAGTGGAGG
ATGGCAGAGAGACAGAGCAGGGACTGAGAGCTGTCCAGCTAGAAGGGAAAAACATGGATT
CAGTAGAGTGTTGTGTGTGTGTGTTAGTGTGGGAGGGGGAGAGGAAGGTGGAAAGGTCAG
AAGAAGATCTGGGGAACAagagaacagtgtctggtgtgtgtcgtggtgcggaggcgacgc
>NODE_159_length_375_cov_2.386667
TTGAGCAGATTGCAACCCTCCGTGGACCAAGAAACAGTACATATGAGAAGATTCGCCTTA
ATCATGAGACACATACACTTATCTCTTCTGCAGAGTGCTAGGAAAGCAAAGGAAGCGAAG
GAGCAAGGTTGGGAGAAAGAGAGTTAGGGAAAGTGAGAGATAGAGAAGGAGATGGGTGGG
AAGAGAATGTGAGAATGTAAGGCAGGACAAGAATGCAGATTGTTGGAGCGAGGAAGGGAA
AAGATGGCGTGAAAATAGAGAGAAGTGGAGGCGCAGGCTGAAGAGAGATGGCAGAGGAAG
GAGAGAGCCGCTCTTCTCTCTGCGATTTTGAATATGAGCAATCTGAGCATCTGATTAATC
AGGTCGAGTCACGGTGCCACAGGGGGCATCTGCTCTGTTTTGCCCTGTTCACACTGTTGC
ACTCGCCAGCGGGATGAAAGATCCACTCACATTTATTCTAAAGCCCAATTCAACGCACAC
ACATATTAAATGCATGCACATTTCAAAACTGACAAAAAg
>NODE_160_length_695_cov_8.506474
AACCTCTGCTCACTAAATCAGCATGAAATGTAATGCCATTTGCCGTGTGCAGTGCGAGAC
TTGATAGGCAAAGGGGGAAAAATGTATTAAACGTCTGTGAGTGAGTTTTTCTTTCTGCTG
GCCTTTGAAAGATGCCAGTTAATCTGCTTACTCCTTTAATTGTGAGTAGAGGGGTTGGGC
CTCCTCCCGGCCAGAATAAGACTACTGATCCAGAAGTAAAACGATGACCACTGCAGTTAT
TCCTTCCTTTAGGTTGTGCAACCCCCCTAGTTTTCTTTAGCCACCCCTCATCTCCTCCTC
CTCTACCATCCCCTCCCTCAGAGGGAAGAAAGCTCCTTGTTCTGACAATAGACATTTTTT
GCCATATGTTGGCTTGACATCTTCATCAGGTTCACAGCAGGTTACCTTAGTTAACTTTCA
CTCCACTGCCTGATGGGATTTTCTCCCCCTGTTTCTCCAATCGGCCCGGGCTCAAAGTCT
AGACGGCCTCCGAGGCAGGGTCCTCCTAGCCCTGTGTCCACAATGGCCGTATTGTGGACG
CTTAGTAGTGGTAGCTTCCTCCAGTTACAGCGAACAGGCTAGTGCTAAAACAATGCTTTT
GTCCAGGGGCAGACGAGGGGGGCCTAATCCACTACATACTGTGAAATAAATCTCTCTCTG
AGATGAGAGTGAGCGAGAGAAACTGAGTGAATGAAATCATTGCCAGGGAGGTTAGAGTGC
AGCAGTTTAACCCCTGGCCAAGAAAGAGGGAGGAGAGGAGGCAAAGGGAGTGGGAGAAAG
GAGGAacaaggagaggcaggcgctacatcccttcatctctggagcacggatggaggaga
>NODE_161_length_566_cov_9.116608
ATTTACATCTTCCACTCTGTCTCCTGTTGGCATGCCGGCCCAGAGGCCTGGTCCTCAAAC
CACTAATCAGGTAATGTTGGGGAGGTTGAATGGCGTGCCTCCCCCTGGTCAACCTTCACT
GCTCACACAGTGGTGTTGTTTTAAAGAGCATTCTTTAGCAGCTGAACTTGGAAAGGTATT
AAAGTGGGATTAGGCTCCTCCACAATCCACTGCTTGTGTCATTCAGGGAGTTTGTGTTCT
CCTCTCCCCGCTGCCACCTCCCCACTCCTCCTCTGTTTGATTGTGGCTAGCCGCAGGAGT
GGGACTGACTGTGCCTTTCAAAGGAGAGGGGTAGGGTTAAATCCCTAGTCCACTGCTCCC
TGCTAATTCTCCTTGTTCCTTAGAGAAGGATTTACTTCTGCTGCCAGCTTCTCAAAGGCC
TTCTCTGCCCATCCGAAAAGTCGGCGTTGCCTTCCTGTGGAGGTGTGGTTGCCATAGAAG
GGGCGTCATGCATGGCTATTCCATCTGAACCCCGCTGAGAATGGGGACCGGGGACTGAAA
ACAGGCAGAAAGTCCGGATTAGACCCGAGGACAAAGAAGGACAGGAAGATTCCAGAAGGG
ACGAATAGGAATTACAGCAGCAAAAATAATGCAAAGTGACAGAGAGGGGAAATAGAAAAA
TAATGGCTTACAAGATTAGACTCGGCGAGGAGAAAGAAGAAAGGAAAGAg
>NODE_162_length_145_cov_17.268965
ATTATTTTTGATGTTGCAATTTCTGACACTTTGATGCAATCAGTGAGTAGCCCCGGCATT
CAGCCCTCTCCAGGGAGAGAGCTGTCAGGAGTGAGGAGCCGGTGGGTAGATAATTATGGG
AGATCAAACCTCGCTAGTTAGTAGGCAGGAACGGGAGGCAAATGCCAAAAACCAGCCAAT
GTTTCGCAAACGCTTGTTCAAGGATATCCTAATTGCTATAAGTGGTTCCTTCAGGACTGG
CACTTCAAACACTGCCTGCTGCATGATGTCATCTCCCTGGCTCCCCTTC
>NODE_163_length_591_cov_6.120135
CATTCTTGCTTTTCCTTCCAATTCTTTCCCTCCTAACCTAATTTACTTAATTTCTCTCCT
TTTACCATTCCATCACCATCCTATCCTACTTACATCGCCATCTCTCTCTCTCATTCCCAC
CTCTCTGTCTCTCTCATCTCTCCTTGCCCTCAATCCTCACCTACACTTCTCACTCTTTAT
TCCTTCCCCTCCGTTACATTTACCACAAATTCCTCCCTCTTCTCCTCCTCCTTCTTCCAC
CTTTTGGTGACTCTGTGGCTGCTGGTGTGGGCATGCGGGCCTGCCTGACAGAGTTTTGCA
TGCGTGGCCTGTCTAACTTTTATTCAGATTCAAAGAAAAGGATCCGTACATCCTATCAGA
GTAAGTCGGGCCTTCCTTAAGGCTGGGGGACTCTGTGTGTGTGAGCAGGAGGGATGGGAT
TATAATGGCTCAGTGTTTTGGTGGAGATGATTGCCATACAGATGTGGGCTAAAAGCAAAT
GGACTAACCAAAGAGATGACTGGAATAAACATGTTTGTTTCTGGTCTTATGGGATATAAC
CTATATGCCATATACAGAGCTTCCCCTATTCCAGTCATGTCCAGCAGTATGTCCTTTGCA
GAAGGAGGGCCACTCCTTTGAGTCTGTTAAGCAAGGGCAGTTATAAATGTTATATGATCC
ATATGATGTATATTTTAACTATAGCATAGTTagcagggtgaataaagccttgttcatgca
ctgggctgagtgaaa
>NODE_168_length_709_cov_16.640339
ATATTTGAAAACGGAGTCGTGCCGTGAACGCCTGCGTGTCCCTTTTAAAACAAACCCAGC
GCCTGTCAATCACGGCGCATTCCAACCAATCCCAAAGCTCCCTTTTTAAAAGCAGGTTTG
CCTGCTGTGCTTTTATATTGCACCATGGCCTGTTTCGAAGCATTTTTACTACCACGGTTA
TTGCCACAAATCAAGAGGGCAAAGTGAACGGCATGGGACTCACACCAACTTTAACGAAAT
TGAGTCTGGTTCCTACTTCTGCGAAGTTCACGGCCAAGAATTTCACATGCAGATGATATA
CAACAAGGAAAATGGGGAAACAGAATTTCTAGGTGTATCCTGGGTGCTGAATTGGTTTGA
TTTTGCAAACTCATAGCCAAACTCACAACAAAACATGACAAGCCTTTCGAGGTTTAGTGG
CTGCCCTCTCTCTTGCGTCAACCCCGGGGAGAGCAATACTGAACCCAGCGTGGTGCTGCC
ACCTTTGGCAGGAGAGCACATGGGACACCCCACTGGCAGTTCCTTAAAACTCTGCCCCTC
GCACAATTTGCGAGACTACCCTGAGACGAGGTCCAGTGCATATGTTGACCATTCGGTTCC
CAATTTTTCAGACTCTGGATACCCCAGTCACCGTTTAGAGCACAGCCCTAGGGGCATTAT
CATTGGAGCCAATCTTTCTGGAGCCGGCATGCCACCCGTCACTGATCAACTGGCATCAAG
AGCTAACCAACATGGCGGGATTGGAAGGTATCGTGACTTCCCTGGCTGCAGAGACAACAG
AAGCCATACTTTTTTCACAAGTTATCAGGAGCAGGCCCACGCCTCCGCCGACGCATCCCG
AGAGCTCGGCAGC
>NODE_169_length_181_cov_14.546962
GACGGGAAGGTCGTAGAGACTCGGGACCGAGACCGGCGTCTTCAGCATAGCCAAATTAGG
TGGGGCAGGTGGCATTTCCAGGTGTCTAGCATGTCTGGTTCCGGAGATATTGGCCAAAAC
GTTCTCCCATTCACTGACAATGGGCAGTGCATAACGCAGCCAGGGTTCGGGTTAGGGTTA
GGGTGTCGGCCTGGGTTTGGGAAAACGGTTAGTGCTAGAGACATGAAACTTGTGTCTACC
CCCCCATTTGCTGCCGCCGCGATCGCACTGAGCCTACTCCCGAGTCTCTACGACGTCAGG
AAGTGGGACAAACCTGTGATTTTTT
>NODE_170_length_585_cov_13.083760
TACTTATCTTTAGGTTTTATAATGAAATTACATAGTTTTGCTAACCCGTGTATTTTTATA
GGTCATTTCCCACTAAACATCATCAAAAAAAGAAAGAGGAAACCCTCCAGCTTCACACTA
TTGGGTTTCATTCATTTCATTTGATTTGACATATCATGCTTCTGTGCCTTGGCAATAAGG
ACACAACATTGCAGCATATTGGCAAGCTCATTTGCTTTTCATAGTGAGCGTCGTGTCCAA
AAAAAAGTGCCCCCTGGGATAAACACGTGTACGGGGACTGCGGGCTCGCCGCCCCAGCAG
CAGGTGGCCCATTGCTGCCTAATGAACACCGCAATCTGTTACTATCGCAGCGGTGCTTTT
CACCAGACAATTAGGCGACTAAGCATGTCATTATTCCAGGCCAACAAGAAGAGCCTCTTC
TCTAATTTCATCTTTTCATTCCTGTTTACTCACCCACACTCCCCTCATTAACGAGAGATT
TTCCAGTCCATGCTAATTGGTTTCAATAACATTCATTTTAGTTGAAAGGAAACGATTCTG
TTAATTGAGGAGCGCAGAGAGAGGAGAGAGGGAGCGAGGAGGGGAAAAAAAAGAGAGGCT
TCTTTTCATTTTCAAGTGCGTCCATGAGATGACGCTTTTGAAAAAGCGCTCTACAGGTTC
AGAGCTAATGAAATTAAGTGATGCCGGCCGTGGCAAAAAGGAAAGCCTAAATTAAAAGCA
ATTTATTTT
>NODE_176_length_1873_cov_14.929524
GAACGCTCCCTCTATACCTTCGGTTCTAACTTAGGGGAAGATCCTCCCTCCATTCCCCTG
GGCTAGGGCTACGGTCAGGGTTAGGGCCCACCAGGCCAGGCCTGGCCTGGGCAGACCCTG
CTCTCCGGTTGAGCCCGTTCCCCCCACACTTAAGCACCCCCTCCCCTCCAACCGGCTCCA
GCCAGCGAAAGAGCACTCGCAGTGAAACAAAAATAGCCATCCAGCCTGGCCTCTCGTGCC
CCTGGTACCCCCTGTCGCCCGCGCCCCTGGTAACCCTGTGCTGTGCTGTGCTGTGCTGTG
CTGTGCTGTGCTGTGCTGTGCTGTGCTGTGCTGTGCTGTGCTGTGCTGTGCACTCGATGC
TGAGCCGGCCCATCGGAGCGGCGTGGGACTCTCGGGCAGGAGAGCGTGGGTTTAAGGGCT
ACGGAAGAGAGGTGGAGAGAGAGAGAGAGCGAGAAGGAGCCCGTCAAGAGCCCTCCCGCA
GGCAGAGAGGCAGAGAGGCAGAGAGGCAGAGAGGCAGGCGCCCCTGGTACCCCAGGGCCC
TGGACGGCCGTGTCGGCTGGAGGGGGCCCGCGCGCCCTCGGCCAGACACAAAAGCTTGGA
TCGAGGGATGACTTTCAATAGATCGCAGCGAGGGAGCTGCTCTGCTACGTACGACACCCT
GACCCAGAATCAGGTCGTCTGCAAGTGATTTAGCACCAGGTTCTCCACAAACATGCGATG
CGAGGCAGGAGAGGGGCGACCATCGTCCGGCCGCGCCCCAGCCCTGTCACGAACGGCTCT
CCGCACCGGCCGAGGCCGGCTATCCGGGACCAACCGAAGATCCACGGCGCTACGGTATCG
TCACGTCTAGGCGGGATTCTGACTTAGAGGCGTTCAGTCATAATCCCACAGATGGTAGCT
TCGCACCATTGGCTCCTCAGCCAAGCACATACACCAAATGTCTGAACCTGCGGTTCCTCT
CGTACTGAGCAGGATTACTATTGCAACAACACATCATCAGTAGGGTAAAACTAACCTGTC
TCACGACGGTCTAAACCCAGCTCACGTTCCCTATTAGTGGGTGAACAATCCAACGCTTGG
TGAATTCTGCTTCACAATGATAGGAAGAGCCGACATCGAAGGATCAAAAAGCGACGTCGC
TATGAACGCTTGGCCGCCACAAGCCAGTTATCCCTGTGGTAACTTTTCTGACACCTCCTG
CTTAAAACCCAAAAAGTCAGAAGGATCGTGAGGCCCCGCTTTCACGGTCTGTATTCATAC
TGAAAATCAAGATCAAGCGAGCTTTTGCCCTTCTGCTCCACGGGAGGTTTCTGTCCTCCC
TGAGCTCGCCTTAGGACACCTGCGTTACCGTTTGACAGGTGTACCGCCCCAGTCAAACTC
CCCACCTGCCACTGTCCCCGGAGCGGGTCACGCCCGGCGGGTGCCGGACGCTTGACGCCA
GAAGCGAGAGCCCGCTCGGGGCTCGCCTCCCCGCCTCACCGGGTAAGTGAAAAAACGATA
AGAGTAGTGGTATTTCACCGGCGGCCGAGGCCTCCCACTTATTCTACACCTCTCATGTCT
CTTCACAGTGCCAGACTAGAGTCAAGCTCAACAGGGTCTTCTTTCCCCGCTGATTCTGCC
AAGCCCGTTCCCTTGGCTGTGGTTTCGCTAGATAGTAGGTAGGGACAGTGGGAATCTCGT
TCATCCATTCATGCGCGTCACTAATTAGATGACGAGGCATTTGGCTACCTTAAGAGAGTC
ATAGTTACTCCCGCCGTTTACCCGCGCTTCATTGAATTTCTTCACTTTGACATTCAGAGC
ACTGGGCAGAAATCACATCGCGTCAACACCCCCCGTGGGCCTTCGCGATGCTTTGTTTTA
ATTAAACAGTCGGATTCCCCTGGTCCGCACCAGTTCTAAGTCAGCTGCTAGGCGCCAGCC
GAGGCAACCCGCCGGGGGGCCCGCGCGAACGGGACCCCAGCGGGCGCCGCAGCTGGGGAG
ATCCGCGAGAAGGGCCCGGCGCGCGTCCAGAGTCGCc
>NODE_177_length_580_cov_11.522414
TGCCACCCCTGCTGCCCATCTCCCTCTTGCTCCACAGACACGTGACGACTCCGCATGATT
ATTGGCGCAATCACTCATGTAACAGCCTGCCCAGCTTTCCGTGGGGGCTCCAGTATTTGT
CACTGTCACTTCCCCAAGTGCTCCGCCATTGTCTTGGAAATTGTATGTGTAAGGCAAGAG
ATGCCTGTGACCCACTTCGACAAGGGAGCCAGCGATGTGAGGGCGCTCATCACACAAAAA
AACAGCAGTTTGATGTGTCCTATTATGTGTCCCAGCAAGAGCCATAAATAATTGTGACAA
GTTTTTTGTTGCGCGTGAAAGTCCTTGACTCTGCCTCCTGTTCCAGCACCTCCTCTCTCG
TATGGAGACGCTGCCAAGCACCCCCGATGATAGATGGCACGGTGCAGCAAATGACAACGG
GATAGATTTTTAGTTTGTGCTTTGGAAGGGATCAGTAATGGTGCTTTGCTGTACAAAGCA
ATAAAAGAGAAGGACAAGAGACAGAGGGGGGAGAATGAGGGAAAAACAAAAAAAAAGAAA
GATCCATCGATGGTGAAGAGGGAAGAATGATGGCCGGTGACGCATGATTTTTGGGCATTT
TAGTGCTTAGATTTATGAAATCAGGGTTAAAATGTAGTAGTGGTGTGGTATTTGGCCACT
CACGGCAAAAACATTGATAAATGCATGAAATACATTTCGTAGTATTatattgtccactat
aact
>NODE_178_length_553_cov_17.609404
GATAAATACTCAACTCCCTGCAAGGGGAATAAGGCCCCAAAATATGTTTTGGAAACATAA
TCAGCATCATAGCAGCTCTGTGTGTCTGTTTACATTGTGGCCGCCATCGCTCCCCTCTCC
TCCAACAAACAAGAGAATGGGGGTATGGAGGAGAGGAATAATAATAAAAATAGAAGAAGA
AGGAATTATATTTTGCATATTATTTTAAGTAACTGTTCAAACTTCATTTCAGAATGGTAA
TCCACAAAACAAATATGTAGCCGCATATTTTAAAAGGGAGGCTCCGCTCGCTTCAATTTC
CTATTGTGATGTTACGCCGTGTGTTTGCTCTTTGTGTCTGTTTGAATTGATTTGCGCAGC
TCGGCAGACAAGGGCTGAATGCTCAGACCAAGAATCCATAATTTCATATGATCTGATAGT
TCTGCAGTATTACATTGATTTTTTTCCCTCTCCCTCTCCCTCTCTTTGGTGCTGGTGTTA
ACAAACAAGCGGAGGTACCTGCGCTCAAGGATCCAGAGGAGAACAAAAAGAGGTGTTTTG
TTCGGGCTAAGGTGATAATGTGGAGACAGGGACATGTTTGTTTGGGGAAGGGGATATGTT
TGTTATGGGTTGTTTTAGGAGGAGCTACTTCCCATATAGTCTATTAGGCCTGTGGCATCT
GCAGccacccaaaacctaggatttaagactaaacact
>NODE_179_length_733_cov_13.275579
AGAACAGCGATTTCTTAAAGTGCCTATAGATAATGTAGAACCTTCTAAGATCAAACAGTA
GGTCCTTATTTGACCTGTATGGTGCATTTTTGAGCTTATGCATGTATCCGATGCACTTGG
CGTAGTGTCAGTAATTTTGTTGATGGTACTTTGCTCATCTCTATCAGCTTACACTTTATC
GCTCAACTTATCATCAAATATACACCCATACACTCACATGCATCTGTGCAAGCACGCCGC
ACACACACATGCACGCACACACGCATGCACACATATACTTTCCTCCGTCTGGTGGGGAGT
CTGGACTGCTCCGACTGACTGCGCCTCACTGCCCTTGTGCAGTGGTGTGCCAGTTGTGCC
TTCCCCCATCGCTGTGAATGCCACCATCTGGTGTGCCACGTGGACATCATAATCTCCCCT
TAATTACATTAGCAGTGCAATCAGTTACTGCATTACAAGGCCGGGCGAAGAGCTTTTAAA
TCTTGGAGGAAATCATAAATAATTGCACTAAGTACCCAGCGCCAGATGTGCGTGCCAACT
TGGCTGGCATGAGATAAATAGTAACCTCAACAACGGTGTTCAGTATCCAGTCTGCAAACA
TTTTTTGGGCAGTATGATCCCCACGTCCTTTGCTCTCATCCCTGTCCTCGTCCTTTCCCT
TTGGATTCTCTCACTTTGTGTGTTAAAGCACACTGAGAGGTTGGGCGCCTCAGACTGTAT
ACTGTCTCACCTGTTGCTGTAGTATTTCCCCGCTGCAGTGTGACTGATGGCATCCAGGAA
ACTGTTTGTAACAAGGTGTTTCACCGCGTCACCATtcagtccattactacagccttcaat
cattcttgagtcgtgtaattagatgtttctcaggtat
>NODE_180_length_593_cov_14.649241
CAGGCACAGTGTTGCCTGTTGAATCACATCATCAGCATCAACAATAAAAAAAAGGAAAAA
ATGGCAGGCAGATATAAATGAATATTCCTCACCTGTCTGCTCATGTTGACTCCTCTTGTT
TGGATTTCACAGTGGGGGAAAAAATAAAGGCGTATATTTACTTTTAATTGAAAGGAAATT
AAAGACGCATCCACATCCGCATGTGACAAAGGAAGATCACAAGGCTTGGGAGTGATGATA
GCTTTTGTTTAAGATGGATTTCATAAAGAAAACCCCCCACTGATAATGATGAAAAAAAAT
CTTGGACATTTCTCCAAATACAATTACCTCGGCATCACCTGATTCAATCAAATGCATTTG
CATTCTGTTTGCATGCAGTGTTCCGTGAACCGGTAAACAAGGCAGGCAGAATAAATCTGA
TGTGTTTTCATGCTTATGGTTGCTCTTCTGTTTGCTACATTTTATTCTGAGTATTTGAAT
TTTTATGAATTGATAAATAACTGCACAAACATACGCATAGCTGTGTGGATGGATGTTCTA
AAGATGGAGGGGCATATTTTTGCGAACCAAAAAAGAAAAACGGAGAATGTTAGTTCATGT
TTTGAGACAGATGTTGTTTGGCCAGCAAGCAAGGAGATTAATATTTGACTGTGTCTGATG
TGTACTTAAGAATGTATCAAAGAagatgcatcattttggggcctaccagaggatgttgca
gctggcgcgatgacaaa
>NODE_184_length_418_cov_7.071770
CCCTTCGCATCCTTTACCTTATAGACGAAATCAACGACCCCCACCTGACAATTAAAGCCA
TAGGACACCAGTGGTACTGAAGCTACGAATATACAGACTATGAAGACCTAGGATTTGACT
CCTACATGATTCCCACACAAGACCTGACAAGCGGACAATTCCGGCTTCTAGATGCAGACC
ATCGAATAGTAGTTCCAGTTGAATCCCCGATCCGCATACTAATCTCCGCCGAAGACGTCC
TACACTCATGAGCAGTACCTTCCCTTGGTGTAAAAATAGACGCAGTCCCCGGCCGACTAA
ACCAAGCAGCCTTTATTGCATCTCGACCTGGAGTGTTCTACGGACAATGCTCTGAGATCT
GCGGGGCCAACCATAGCTTCATGCCCATCGTTGTAGAAGCCGTTCCCCTAGAACAATTCG
AAACCTGATCCTCCCTAATACTTGAAGACGCTTCGCTAAGAAGCTAAATAGGGTCTAGCG
TTAGCCTTTTAAGCTAAAGATTGGTGGCCCCCACCCACCCCTAGCGAGTATGCCACAACT
CAATCCcgcaccctggtttgcc
>NODE_185_length_1537_cov_12.659076
TGTGCCTACCATGGTGACCACGGGTAACGGGGAATCAGGGTTCGATTCCGGAGAGGGAGC
CTGAGAAACGGCTACCACATCCAAGGAAGGCAGCAGGCGCGCAAATTACCCACTCCCGAC
TCGGGGAGGTAGTGACGAAAAATAACAATACAGGACTCTTTCGAGGCCCTGTAATTGGAA
TGAGTACACTTTAAATCCTTTAACGAGGATCAATTGGAGGGCAAGTCTGGTGCCAGCAGC
CGCGGTAATTCCAGCTCCAATAGCGTATCTTAAAGTTGCTGCAGTTAAAAAGCTCGTAGT
TGGATCTCGGGATCGAGCTGACGGTCCGCCGCGAGGCGAGCTACCGTCTGTCCCAGCCCC
TGCCTCTCGGCGCCCCCTCGATGCTCTTAGCTGAGTGTCCCGCGGGGTCCGAAGCGTTTA
CTTTGAAAAAATTAGAGTGTTCAAAGCAGGCCCGGTCGCCTGAATACCGCAGCTAGGAAT
AATGGAATAGGACTCCGGTTCTATTTTGTGGGTTTTCTCTCTGAACTGGGGCCATGATTA
AGAGGGACGGCCGGGGGCATTCGTATTGTGCCGCTAGAGGTGAAATTCTTGGACCGGCGC
AAGACGGACGAAAGCGAAAGCATTTGCCAAGAATGTTTTCATTAATCAAGAACGAAAGTC
GGAGGTTCGAAGACGATCAGATACCGTCGTAGTTCCGACCATAAACGATGCCAACTAGCG
ATCCGGCGGCGTTATTCCCATGACCCGCCGGGCAGCGTCCGGGAAACCAAAGTCTTTGGG
TTCCGGGGGGAGTATGGTTGCAAAGCTGAAACTTAAAGGAATTGACGGAAGGGCACCACC
AGGAGTGGAGCCTGCGGCTTAATTTGACTCAACACGGGAAACCTCACCCGGCCCGGACAC
GGAAAGGATTGACAGATTGATAGCTCTTTCTCGATTCTGTGGGTGGTGGTGCATGGCCGT
TCTTAGTTGGTGGAGCGATTTGTCTGGTTAATTCCGATAACGAACGAGACTCCGGCATGC
TAACTAGTTACGCGGCCCCGTGCGGTCGGCGTCCAACTTCTTAGAGGGACAAGTGGCGTT
CAGCCACACGAGATTGAGCAATAACAGGTCTGTGATGCCCTTAGATGTCCGGGGCTGCAC
GCGCGCCACACTGAGTGGATCAGCGTGTGTCTACCCTTCGCCGAGAGGCGTGGGTAACCC
GCTGAACCCCACTCGTGATAGGGATTGGGGATTGCAATTATTTCCCATGAACGAGGAATT
CCCAGTAAGCGCGGGTCATAAGCTCGCGTTGATTAAGTCCCTGCCCTTTGTACACACCGC
CCGTCGCTACTACCGATTGGATGGTTTAGTGAGGTCCTCGGATCGGCCCCGCCGGGGTCG
GTCACGGCCCTGGCGGAGCGCCGAGAAGACGATCAAACTTGACTATCTAGAGGAAGTAAA
AGTCGTAACAAGGTTTCCGTAGGTGAACCTGCGGAAGGATCATTACCGGTTTTGCCCAGG
AGAGCGGCGGGGCACCTCCCCCCACCGTTTCCTCCCCCTCGGGCCCAAACTGAACCAGCC
GAGGGGCCTTCCCGCGACCGGACGCGCCTCCCTCCCCGGAGGCCGCGGCCCGGCACGTGC
GGATCGTCCCCGAGGGCTAGCGCCTCCGGGCTTCCGGACGGCGCGACACGCACTACCCCc
g
>NODE_186_length_627_cov_9.947369
GTGCTGTGCAGATATATACCTGTGTGTCAGGCCGGTGAACTGAGGCTCTCAGCATCTGGC
GGGTACTCCCTGGCCAGAGAAACAGTCAGCTCCCTGGTCTCCAGCTGCAGGGTGGCTCCA
ACCCAGGTCCATTAGTCACCAGACCCTGGACACCTCTCGCTCATCCCACCACATAAGGTG
GCGTAATTGATACCCATCAGCCGCCGCTATAATCTCCTCGGTGGGAGGCAGGATGCGCAC
CTCATGTTTGGTTAAGAAGGTGCTGAGCGGGGTCCAGGACTCCGGGCCTGTCTCTTTGCC
ATCACTCCACTTGAAGGTGAGATGATTTAGGGGCCTGGGAGAAAGTTAATTTCTCTTGAT
CATTGTGTGCAACCTGGAGCCTTAATGGCGGGCGTAATTAATTCTGCTGATGTTAATCAC
CAGGGCTGGTCCCCACAATTATCAGCCCTGTGCAGATGGGGAGCGGCGCAGACATGAAAA
ATTAGGAAAATGAATCTGTAATGGGGTGGCAGATCTAATCTGCGTCAGAGAAAACAAAGT
TAGGAAGAGCAAAGAGCCCCAACATTCCAGGTGAAAGCCACCAATACCGACAAACCTGTG
TGGCAGAGTTGAAAAATGTTGCCGTGTCCAAAGTGTTTTGTAATTACTGGGGCATTGAAT
TGTTCTATTGTTAATTCATCACTGTTGCAGAGGTTAAGTTCAACATCTCTTTcctgtgct
atgggttggagaggagtggaagcagtggtggtcacatgcttctggagtcac
>NODE_189_length_522_cov_11.965517
GGCATGGAAACAATTTTCAAGGGCTTAGAACGTGACTGGATGAAAAGGTTAATGCTTTAG
AGTGCAAGGGGATAATAATAAAAGAAGGGGAAGCAGAGCCCTGGTGCTCACCTCCAGCGA
TGAGCCTGGCTTCTTCTTCAGCTCCTCGCATTTCCTAAATTTGCAGATCTGGTGGCCCGT
TTTGCGGTTCCGACAACTGCTGCAGACACCACAGTTGATTAGCCGCCTGCAGGGTGCACA
GACCCCACACCTTTTCCTTTTCTTCTTCGCTGGGTTTCCACTGGATGCTGAGGAATTATT
CTGTGGGCAGTCTGCCAGATTGGCAATTTGAAACGCACTGTCTGTAACGGCTGCTGAGGC
TGCGGGGGAGTGAAGGGCTGTCATGACGATGACCCCGGGAGGTAATGAGATGCCCCCTAA
AGCCGGAATAGCGGAAAAAGTTCCAACGCGTTCTGGGAGATTCATTATCTCTGCTTCAGC
AGCGCCGCATTTCAGCTTGTTCATGCATTCTCCTGCTAAAGGTCTGCAGTGTTCGGGGGA
TAAGGTAGAGAGGAAATTATTATTTGCCATTTGCAGCGTCTCTGGCGGCACGCCAGGCTT
CCCCGGCCTCTGGGAGTCATTTCTATGCATGCTGGTCCTATTAGGGTTTATTgtcgctga
tttcct
>NODE_190_length_442_cov_9.626697
CAAAAAAAAAGGAAAAAAAAAAAGAAAAGAAAGAAAAAAGGGGATGGGAGAGGGAAGGGG
GGGACACAAGAAAAAAAAAGGCACGGGCGCCCAGTCAGTCTTCACAACAAGGGTAAAGAG
AAGAAAGAAAATAGTCACCTGGCATTCTCTGTTTCTCCAGCTCATGCTGTGAGGGTTTTC
TACGTGGGGACTCATTGGTGGTGGTAAGAGAGTTGCCTGTGACAATGTGCCAATCAGAAT
CCCCGAATGAGGCTGGCAATACATGATTGGTTGGTTGAATGATATCAACAGGCTGGTATC
TAAAGACAAGAGAGAACCAAGAGTCATCCCAGCAGAAAACACACACACTCTTGCCCTCTA
TTAGAAAGTCAATGCACAACTGGCAAATTTGTTACATATTTTGGAGACACCATCATCGCT
GGAGACACTTTTTTTTTTAATCTTATATTGCAGCACCAAATTGCTTGTTTTGATCAGACT
GTTGAACGTAACATAAATTGTTGCAAATCACATATCGTTGGCAAGAGAATACATAACTCC
GTTGAGGGTGCAGCACACTTGGGACTGAGTGCACCATTTTTCAAAg
>NODE_191_length_504_cov_14.454365
TGTTAATAATAATAATAATAATAATAATAATAATAATAATAATAATCTTTGCAAACTGCA
CCGGCAAGCACTTTTTCGAGCCTTTTTTTCCCTTTTCATCCCGTGTCAGTTTCTCTTTGA
CATTGCCGTGTACTTTGCAAAAAGAAAAAGGAGCGAAAAAAATCTTTATCAAATCCCCAT
TCTGAGGCTTTCAATAAGGCAGGCCATTACCTCACTGGCGCTTTTGTTCGGCCTATACAA
GAGAGAACAAAATGGTTATTCAGGAGGACGCTTTAGATTTTTATTGTGGGCTCGCTATTC
ACAAAGAGCACCGTTATTGTATTAAAAAGAACCATCTGTGGCAGAAACAATGGCTTCAAA
TTATCTGTGAATACCCAGTGAACAAAATATAAAGCTTTTTCCTGCTCATTATGTGGGCTA
AGCTAGGGGGTGGAAGATAGGAGAGGAGAGGCATAGACTTTGCTATAACTGACTTTTGTT
GTTCTTGCTTGCATTCTTCTCCTTTTTAAATCGGCCCCCTTTTCACATTGTGTGTCGCCA
TAAACGGCTTTTCTTGTTGCAGGGCTAGCGGAGAGAAGACAGCGGAGCTCCAGACAGACA
GCGGGGCTGCGCGGGGGCTGCACGCCGACCACAACgcaccggctgccg
>NODE_193_length_562_cov_15.471530
ACCTGCACATTGGCGGCAGTCTCTATAATCCTAAAATCTGGGAGCCAAACAGCAAAAGTA
GCCGTACATTCGACTATAAGAAGTAAACCTAAACCAATTTCTGTGTGCTCTATGGTGTGC
TTTTTTCCCTCCTCCTCCTACCCCTCCCCACGGCTGAGTGAAATGGAATTGCCTCTCACA
TTCAAAGACAGCTCTAGGAAGGTGATAATAGAGCTACTCCCTGCTGTCTGCAGGCAGGAA
ATAGGAAAGTGGCATATGGGGCCAGGAACCAAATAGAGAGGAAATGTGACCAGGCAAGGG
AAGGAACTAAAGGAAAGGTTAATGATCAGTTCTGAATTCTACAGGGAAGAGAACTATGTT
CCAAGTTGAGAGGAAAAATAAATCTGACTTGATTTATGTCTCCACCACTCACGTCTCGGC
TGTCACAAACAAACACGTGGAGACTAGGTTATTTCCTTGACAAACTTTGCCAATGGTAAG
GCTCATAGGTAAAATAAATATCGTGATCAATTTGTTTTGCTGTTTGAATTTTTAATCCAT
ACAGCTGCAGGACCGAGAGGACGATGCATGCTGCAAAAAAAAAAGGTGTAGAGCAAAGAA
TACAGTGCCATTGTTTCACATTCATTAAAAAGATGAGAAATacagacagtaccgtatact
caaggaagaatccatcttcacagcctcaccagtatactccaacaag
>NODE_194_length_606_cov_6.688119
TGTGTGTGTATCAAAATCCACATCCAAGTCCTCCTTCTCTTCCTCAGTTCCAATAAAGAT
GAAGGTCATTTTCTCAGTGAGATTTTCCCTCACCTTGTGTGCTGTGTCCAGGTGTGTGTG
ACTGATGTAGCTCGGCGAGACGTCACCATGGGACGGACCTCCTCCTGAGCCAACTTAACT
TATCAGGAACACGGACCAAAAAAAATCAGGCTAATTAATTAAGAACAGTATTAGAAGTAA
TGGGATATTATAATATAAATTGCTACATTCTGGAACCAATTTAATCCAATTACTGGAACC
CCTCATGAATATAATACCTCCAAAATCACTCCGTCAGAGTCCAAAGGGAGATGTGTCTGA
CTACTAAGACTGAAAGAAAAAAAAACTGCTCCCTTTTAACGGCGAACACCAACAATGATT
TAAATGGTTGAGAGCAACTGTTAATTTGAGTAATAAACCTAATGATGATTTTTTTTTTTC
TAATTGACATTTCGACCATTTACAACCTGAGTAGGTTTTTGTTTGAGCTCCCTTGCGCTT
GATAAAGACGAATGACTGTAAAAGCTGATTGGTGCTTTTTCTCTTAATGGCCCTTACCCA
ATTTAAAAAATGTCTTAAAAGAGACAAAAGACTACACTTCTGCACTAGTTAAAGTGGAGT
GCGTTTTGGAGGAGTGGATAAATTGACATTAAGAAtcacagcaactttaaaggcgcagaa
atcatttcacgagggataaattcacattag
>NODE_195_length_418_cov_2.832536
CAAGTTCTGATGAGCTGGCTGCTTAATCGCATTCCTAGTAAAAATACCCCTTTATGGCGC
CCATCTTTGACTCCCCAAAGCCCACGTTGAAGCCCCCATTGCAGGCTCTATAATTCTTGC
TGCCGTCCTTCTAAAACTGGGGGGCTACGGAATAATACGGATAATAATTATACTAGAACC
ACTAACAAAAGAACTCAGCTACCCCTTTATCATTTTTGCCCTGTGGGGGGTGATCATGAC
AGGCTCCATTTGTCTACGACAAACCGACCTTAAATCCCTCATTGCTTATTCATCAGTAAG
CCACATAGGCCTGGTCGCAGCAGGAATTCTAATTCAAACACCCTGAGGGTTCACAGGAGC
CCTAATCCTTATAATTGCCCATGGATTAACATCTTCAGCACTCTTCTGTTTAGCCAACAC
TAACTACGAGCGAACCCATAGCCGAACTATAGTCCTAGCCCGAGGCTTAcaaatagttct
ccccctgataacctgctgatggttcattgccagccttgctaacctagctctcccccctct
cccaaacctaatgggggagcta
>NODE_196_length_1101_cov_5.365123
ACCAACCCTGCAACCAAGCCTCCAACCAACCAGCCAACCAGCCAACCAGCCAACAAACCA
GCCGAGCAACCAAGCAACCAAGCAACCGGTTAAAAGTGCTGGGTGGTGAAAATGCTTTCC
ATAGAACCCATTGCAGTGTGTAAAATGATCAAATGTTAACTTGTGTTTTTAGCCTTATGT
TGAGTATTTTGTGTTGATATATGAATAATATGTTGTGGCGTCATGTTTTAAGGCTGTCTC
CAGTGATTGAGCCGCACCGTCCTGTGCAAGTTGTGAAGAGAAGCCAAAAGGCTTACAGCA
CCTGGTATTCCCAGGCGGTCTCCCATCCAAGTACTAACCAGGCCCGACCATGCTTGGCTT
CCGAGATCAGACGAGATCGGGCGCTCTCAGGCTGGTATGGCCGTAAGCCGTAGGCTCTGT
AACAAACAAGTGTTTTATACATGCTGTTGCAAGGCGTGTGTTCTTCTGTTTTTACCTTGT
ACATCTTCTTCAAATTTAAACAAACATTTTAATTGAATGAAAATGTCCTTTGCAGGAGCC
TGTCACTGGGACACTCTTGCACATGATGTGATATGATCCCATTTATTGTCACTCGTGTCT
TACTGTGTCACTCGTGTTTTCATGTTGTGGCTCAGGGTGAAGCTACAATTAGTACCTTGT
TGTGTATCACTGGCTCTTTGCCGTCGAGCTGGACATAGACACACAAAAAGACACTCAAAT
GATGGTGATGACGGATAAAAGACCTGATGGTGGTGGAGGCCCTCGCTTACGGCCACACCA
CCCTAAACGTGCCCGATCTCGTCTGATCTCGGAAGCCCAGCAGGGTCGGGCCTGGTTAGT
ACTTGGGTGGGAGACCGCCTGGGAATACCAGGTGCTGTAAGTCTTCTTTGACTTTCTCTT
TATAACCCACACAGGATGCTGCTGCTCCTCTATCTGTGCACTCATCGTGGTTGCTTTGTG
TCTGTCTTTATATGTCCACTTTATGTCTCTTTGTTTTTCACAGTCATACATCAACATGTG
CACACTATCCACACGGTGAAGAATCTGCACCAAGTGCTGCCTCAGACTGTCAAATCCAGA
TCAATGGACCAACCCCTGAACCCCCCAACCAAGCCTCCAACCAAGCCTCCAACCAAGCCT
CCAACCAAGCCTCCAACCAAGCCTCCAACCAAGCCTCCAACCAAGCCTCCAAGCAAGCCT
CCAAGCAACCAGCCAACCAAACAACCAACCAACCAACCctgcaac
>NODE_197_length_762_cov_9.645669
ACAGAAAGAGGAAAGAGGGTGAAAATTCAACTGCACCTTCCTCAGCTAATGCAGAAGGGA
TTTAGCTAGAAATCGTGGGTGTAAATCAACTTAGTTGCTGTTGCATTAAAAATTCACACC
ACGTCGTTGCATGTAAATGTTAACTGTGAGCTGTTGTCTGGGATGCTTCTCTTACACCTT
CCTTTTTGGTTAAAATGGATGAGATGGATTCTGTGGGAAAGGCAGGGAGACAAAAGCGTG
AAAGATGTGTGTATCCATTCACAGCTCCAGAGGACCTTCATTACAGAGCAAGCAGGTCCT
GTCAACGTCTTTTCATTACATGGTCCCATATATCCACCCCTGGTGTCCAAACGGTCCGCT
CTGTCGCCTGTCAAGAAAAGGCACTCTCGGGGAAAGTCCTCCTATCTCCTCGATCCCCCT
CACCACGCCTGATTCCAGACTGTGAGGCGGGAGAGGCCAGGCAGAAAGGGAGGAATCGTG
TTTGCCATCAACAGCTCAAGAGAGTAGCATGGCAGCAAGATTGATGACACCCTCCCTGAA
AGTAACAAAAGAACTCCTGTGCACGAGGGCCCGCTTATGGGGCTTGATAGAGTTGTCATC
CTCTTAATAAACAGCTCTGATATGTCAGCAGCAGTGGCAGCAGGGACTACACCATGCTCA
CCCACCAAGCCATGGGCAGGACCACCTACTGGCATCACAGCACACGCAACCGTGGGTGAT
CTCCCCAGATGGAGGCCCCTGTAGGCGTTAGCGGGGTGATTACTGGAGAAGAATAAATAA
ATGACAAAAACATCCCTGTTTCTTGATTTCATCGCTGTGAAAGAGAGGCTGGTAAATTAT
GCAATGATATCCGTGAGAAGCATTAGAATTCATCCTGGTTTAAGTgggttggtaagctaa
tctgtg
>NODE_204_length_1015_cov_7.993104
TTCATTGTGATGTTACAGGATTGTTTGGAAAAAGAGATAAAGCACAGTTGCTGGTGCAGA
ATGATTTTTTTTTTCTTCTTGTAGGAGCTTTCAAAGGGTTGCGCTATGTTAAGAAAGAAT
GCTACAAAAAGAGCACTGTTTCTGAGTGGTTTCAAACCCATAGCATTAGACCTTTGCATA
TCCTTAGGTGTTTTCCATTTGTAAAACTCCCCATGTGCCTTATAATCTACAGCTGTAGGA
CTTTGATATTCTGTATGTTGACCTGACGTTCAACCAACAAAACTATGCATTGACAGGGGT
AAAAAGCAACGTAATATCACTCAACCAAGTAATTCTCTATAGTGTTTGTGAGTTCAGAAG
GGCCATCAAATTTCATGTAAAATAAGCTCTCATGCAGGAGGAGACACTCATATTTTACGT
CTAATTCTGGAGGAGAAGATGTATTTCTTACTTCCCCAGGAAGCATGATTGGTGTGTGTC
TGTGTATCATGATGAGATCACTTGGCGGGGCTGAGGATAAAATGTCGCTTAGGATAATGT
GATTGCCCTTAAGGTACAAGGAGGTGAATTATATTCCCTGATTTATAATCTGAAAATTAA
AGACTCACTCATTTTCTAATTTAATTCCACCTTCAATGGAACAATGTTCACTCTGAGCCA
AATTGGCGAATAATGTTACTAATTCAGATGCAGATGTAATTTCTATTCGGGGGGCTGCGG
CGCGTGGTGATGAACGAGTCCCGGATGGATCGTTGCCACTCCTATCTCCCCGTCTCGACA
ATTCCCCAGCAGTTGTGATAATAACCTGAGCAATAAAGGAGGGATAGGCAGTGCTACCCC
GTTCCACTCCTCATACCCCAAGTCATCTGATACTTCATCTAATAGTATTTCTGTCCTTTC
CTGTGTCACTCTGTCTTAGGGCAGCTGACACTGCGCTCCTTCCATACAGGAAAACAGAGT
GCGGCGAATATTATAGATGTAAAACTGCATTAACATGAAGACTCTTAATAACCTGCATAA
TTACTGCTGCCTTCTGCAATACAAAAAAGTCATCGCAATAAATCTGCTGTTAAAAACTTG
ATTGAATGCAGGGTAAATGTCAAGGTAATTATGAGGCGGCGAGGGTTAAAAGCAACGTTA
AATCCTCCCACAGAGTGGt
>NODE_205_length_481_cov_4.041580
GTAACACACACACAGAGACACACACAGACAGACACACACACACACAGGTGGAGCCTCAGG
GACCCGGACGACAGAACGGACGTCTCGACAAGAGTGTTTTCCCGCACCCTCGGGACACCA
AAAGTCTGGTGGTGGTGGGGGTGTGGAGGGCTGTTTTATTTTTATTTTGAGTGTTTAATG
TATTAAAAGGGGCCGGGGTAATGAATTATAATCTTTAATGCAGAAACCGATCGATACCAC
CCAGAGAATAAATCAGCTTTTACTGAGAGCGTCAAAGCCCCTTAATACACTAGGGGAGAG
AAAGGGAGTGCATGGGGAGGAGGAGGAGGGAGGGAGGAAGGAAGGGAGGAGGGGAGCAGC
AGGGACAGACTGCGAGCAGGAAGGATCCCGAATGAAGCAGAGAGAGAGAGAGGTGAGGAT
GATGAAATAAAGGAGAAGGGGAAGTAAGAGGTAAAAAAAGAAGGGATGGAGGGATGGATG
TAGTCAGACGGGGGGAAGTTATAGATGAACAGACTCACCTTTGGGGTAACCTCATTGAGT
AAAAGcctcggtgaaagcactgagattctgacagttttgtgaggaggcgaggttgcaggg
tcagcctgtgtgtgtgctcacacac
>NODE_206_length_153_cov_2.797386
TTTAAGAGCATAAAAACAGCACTCCTGCAGATTGTCACAGAAAATGTTTACAAACATGTT
TTGACCTCACAATGTGTTCAAATATGATAAATATGAAGGCAAAAGCTGTTTCAAGTGACA
TTGTTTCAAGAAAGTGAGTAGAGAAACCATTTTGCCAAAATGGCCTTTTCAGCGCATGAA
ACGCTGTTTAAGAGCATAAAAACAGCACTCCTGCAGATTGTCACAGAAAATGTTTACAAA
CATGTTTTGACCTCACAATGTGTTCAAATATGATAAATATGAAGGCAAAAGCTGTTT
>NODE_213_length_437_cov_11.322655
TTTAGATTTGCGCTAAATACAAAAAGCTAATCATTAATAAATGATTACTACAAACCTAGT
TGGTGTAGTTTTAGCTGAATCATTAAGACTAGACTAACATTTTCATGTGAAATGTGTATT
TTTAACTTTGGTATATATTTTTTTATTCAACATTAACAAAAGTCCTTGATGTTTCAATTT
GAAAGAGTCCAGTTGCGGGCTGAGGCTGAGAGTCCATTGAGGCTAAAGATGACTGGCTAA
GATGACTGCCTGTCCCGTTTGGCCTTGGCTTTCACCTTACAATGTGTGTGTGCCCTTGCC
CCCCCCTTGATCCTTGGCTGACCTAACCGGAAGCCATGATGACAGCAGCCTTTTGCCAAT
AGACCAGGGGTGATGGTGAGGATTGCCATTGGTTTTTATGTTGACAGCAAACATAAGTGG
ATCGGCTCTAGTAAAGAACTTACAATCTAAAGAAATGCTGTAAGTGCAAAACTGGAAAAG
AAAATTTCAGACTGACACCCGGTAAAGTAACATTATCAATTGCCAAAAGATTGGTGTATT
CTTTACACccctcttgaccgcaacctatgtggatgcctcct
>NODE_216_length_354_cov_5.799435
GATTATTCTGCTCACACAATGGCAGGGTGTTTAATGATTCCTCTCCACCTTGGCAGCGGC
ATGTGCCGACTTCAGGCGCTAGCGGCGGGTGACACAGGTCTGGCCAAGTGTTAGAGCAAG
ATCATACGTCCGGGCCCCATTTTAATTTCTAATACATTAATCTTTTCCTCACAGATCCTC
CATGAATATTCCAGGGCTCCTTGTTTGTCGGGAAGGCTGTCTCGCTTTCATCTATTCAGG
TGGTTTCATTCACTGTGAAAGCCAGCTAAATGGACCCGATCAGTCAATGACAACCGGGAT
ACAATAGAGCCCGGTAACACGTCCCTTTTCTCCTTTCAGCCTTCTGATAGACAACCCTGA
CACCTGCTCCCCGGGGAGACCCTCCGCCAAGTCAGTGCACTGTTCCTTGAGAGACTTCCC
TTACTTTATCAGCCCATAAAGGATtgtcacaggtgactatatctgctgaggtatggagct
gctccctctgacctgccc
>NODE_217_length_685_cov_10.922627
CTTTAATTCAGTTTAATTCTAATCAAAAGTTTGTTGTTTAATTATCCAGATTCTTTTTTT
TTTACCTTGTCACCATTTGGCCCCTACTGTGCATTACCTCAAACTTCAGTACAAATGCAG
AGAAAAACTCAGAAATTCTTGCTCAGCAACAGTCCATTTGAGCACAGTTCAGTCAGGTTG
CTCTCAGTAAACAAGGCATTTTCTAACTCGGCACCCAAGTCCATTATAAAGTCAGGGTGT
CGTCAAGGAAGGAGGGGCGAGCCGAAATGAGGGAGAGACACAAACGGAGCACCCAGATGC
AGATTAGGCTGCAGAAGATGAGGGTGTAAAAGGGATTTAATGGTAGGATGGATTAGAGAA
ATCCTTGTAACAATGTTAAATAATTATGGTTCCAGCCGAGATCAAAGCGCCATTGATTGA
ACCCCTCAAGCCTTCAGCACACAGAGTCTTGGAAAGCAAAGATTGGTAAACTAGTGCTCA
GACCACTCCGGCTGCTCCAGTTAAATTGGATTGGAAATATTAGGATATAGATGAATCCTT
CAGGAGGCTTTCGCAAAGCTTTTGTCACCGGAAATGTAGCTTGGGAACGGTATGAAAGGT
TTGATAGTGTACTGTCTCGACAGAATCATAAGACGAGGGTGTCGCAGCTGTCTCCACTGA
TACCTAAGCGTTTTAAGTAGACTTATAGACACACTTGACTGTTATATCAGCAAACTGAAA
ACTTTCAGTGCAGGCTTTCATTCAAGGTTTTATTTTTTTCCCCCTCCTTCGTCTTGTAAT
CAAGAAATTTGGACGTGCATCATGGCAATTCTCCCgcagaaaaggaagg
>NODE_218_length_416_cov_9.497596
CTACCTCTCACGGTTGCCCCATTTCACCCCTCCTCCCTTCCTCTTTACCCATCCCCTCCC
TATTTTTTCCTTCCTCTCCCCCCCACCTCCCACTATCTCACCCTCTCTCGCTCTATCACT
TTCTCACTAGATTACCCCATCTCTCCCTCTCTCTCCCAGCCTCACCTACTCGATATTCCA
GCCTTGTTCTCCTGCAGTCTCCAGCACAACTTTCTGACCCACTTCCTCTCTCCTCCCTGG
CCCCCTGATCAAAGCCTGCAGGACGGCATCGCCTTGGGCAGAGGAGAGGGAGCGCGAGAT
GGGGGGATGAAGGGATCCGAGCTGGGAGAAGAGAGGAAGAGACAGATAGAGAAAGGATAG
AGCGGCACGGGAGAGAGGGAACAGAGAGATCACAAGGACAGGAAGAGGAGCCAGGTGCCC
TCTCAGCCCAAGGACAAAAGCTCTTCCTGGCTGATCACACACACACACACACACACACAC
ACACcctgagtcctgtcagcgccgtcatttctggtcgtgtatgttatgtgtgatgacggc
gctgacattattgtgttgtg
>NODE_219_length_595_cov_19.278992
TGTAACTTTTGTAAAACCTAATCTCCCTAAAAACAATTCTACAAAATGTACTATGTTGTA
TTTCAAAGGCAAGAAATAACATAAATCTTTGTTTACCAAAAGAACACATTTATAGATCGA
GTGGTGGGTTGTTGTTTTTTTTGATTCCTTCAACAGCACTGCGGAATACTTAAAGAATAC
AACTTTCAAACAGTGTTTAGGAAAAAGGCACGGTGAGTCAGTGACATGCACATGTGAGAG
AGAAGAGAACACTGATTTAAAATATAGAGTGAGGGTTTAATAATGATACAAACCCACGAT
ATGTAACACCTCAAAGCAGCACATTGGCACAAAGTCAGAAGTAAGACAGCACAGAAGATA
AAAACCTGTCTCAAAAAAATAAAGAATCAGAATAAATATCTCAATAAATAAATAAACAGG
TAATATCTCATTAATTACTTTGAAACTAATAAATACGTACATTTGAAAATATGCACATTG
GCAGAAATCAATAACCAAAAAAGTAAATAGTACTTAATACAGAGTTACTTAGAAATCATA
AGTTATTGATTACTCAAATCAAAAGGCACATTTATTAAGATGTAAGAATGGGGCCTGCAG
TTGTGATCGCATGACTGTCAGTACTGTACTCTAACACCATTTCTGAACCAGAAGTAGCAA
ACTGTGTGCAATGGCTTTACTAGTTCTGTATGTCTGCACCATCAAGTGAACTTGTGTGTC
TTGTATGtgcgtgtgcagg
>NODE_222_length_566_cov_7.743816
TGAGTTCACACACATACTCAGGAGTTGTTTTTGAGTAGCTGGTGTGTGCGGGTTGTATGT
ATTTCATTTTCTTTTTTGTCTCTTACAGCGCGGAGTTAAGACTGAATCAGCTGTTCACAC
AGCCTCTCACATACACACAGACACGATGCTCAGACGTGCACAAAAGCTCAATTTGCAAGG
TAGCAAACACACTTTTTTTGCACACAAAAACACTCACACACCTAAAGAGGGGGCTGTGCC
TCCGGGGGCCACGTCAGTTACCTGCTGACACACAGGCTAGTGATTGATGAGACGCCGGGG
GCGCTGGAGTAGACTTTGTCAGCTGCTCATAATTTATACATCTTATCTCCATCAGAAGAA
AAGACAGAGTGCCGCGTTGTGTATATGGAGATGAAAACACTGGGCTTGTTTAGGCAGCGG
TGACAGGGTAGCTGCTAGCTGTTAGCCGCGGCGCAGAGTGAAAACTCAGATTGCGATCTG
TTAGCTTTCTCACCAGGTCCCTCTGTGGCCAGAGCCTTCACTCTCTACCTGTGATGAATC
CTCTGACTGTCAGTCATTTCCACTCACTTTCATTGCCTCTCTCGCGCTGTCTCTCATGTT
TCCCCTCTCTCTTTGTGTCTCCCTTTTCTTCTCTCTGTCTCACTCTCTTGTGTCTCTATT
TCTCTTCTGTGACCCTTTCCTTTTTTTTGTGTCTCTCTTCTCTGTCTATC
>NODE_223_length_767_cov_8.031291
TTGGAAAGAGCCGTGCTAGAAGATGCAGAGAGTGAGAGCGAGAGAGTGCAGATGACATTT
AACTCATGGCTGATCTGCCTGGAACCAGGAACAGAGAGGGGGGAAATACATTTCCATTTA
ATCTGACTGAACACCGTTATCAGTGACTGCAGGTACAAAGGGAGGCTGTAAACCTGCTAA
GTAGTTTTTGCTGTTTGCCCTGGTGAGTGTTGTGCTCACAGGTTGACATCAGTGGCAGCA
GGTGTCTGTGGACACCTGGTTCATGTCTCCTGTTTCCATCAGGTGACTCCTCCTGCCTCA
GGCTCCTTTAGAGACTCAGCAGCCAAAAACAACTCTCATGCTCCCTGACCTTATTGTCCC
CTTCATTCAGAGCTCACAGCACCTTATTCCCCATGACAGTGAAACCAAAGCTATAATGGC
CGAGCTCGTATGTGCGTGCGTGAGCTTGTGCAGATGTGTGCTTGTATGTGATAGAGTCAT
ATTGCCACTGGTGTCGTTTATGTGCAACAGTGTTGTGTGGTTGTGCCGGACTCGTTCTGC
AGCTCAGTCCTGTACAAACTGGGTTTTTATGGTTTGCATTCAGGCCCTGATACCAATTAT
GCAAACTATTAAAAATTTAAGGAGGACAGTCTTTTATAATTTAATCCTAAAGTAATAGAT
TCTATTAAAAATGCATGAGAGGAGCTTTATAGATGGAGCTAGAATTAGTGTCTATCAAAG
ACTCCAGTCAAGGATGCAGGGAGAATGGGCAGCAGGAGTGGCGGTATTGCCTCATTATTC
AAATAGGATATGATTACCATAGAGCAGGAGTCCCTCAGAGCTGAAGCAGAGCTCGCTGGC
CACTGTGATCACGAACAGGAGGAGTCTAGTCGAGTTCCTCGGAGGGAGATCTCCCCCTTT
TCTGTTGAAGt
>NODE_225_length_756_cov_8.544973
GCTGTCAGCCGTGGAAAGCAGCAGTGACAGTGCGAGTCAGCAAACATTTAGCACACGCAG
CCGCACTACACGGGGAAATTATTATTGTCAGAATAATAATGGTTTAGCATAATTTATTAC
AGGTCCACCAAATAAGCAGGGGCTAGATGTTATTAGACAGATGGATGGGAAGGCTTGGCA
GACATCCACTGAGGCTCAGGCAGGCAAAGGCCCTCAACGTGAACGTGACGAGGAGGAAGG
GGTGGAGGTGGGGGTGTGTGAAATAAACGGGAGGTATGGTGGGGGGGCATCCTCCAAACC
AATCAGAAAGCTGGCAGTTCAATTACAAAGAAATAAAGGGACATTCATCATTCAATTAGG
CACCTGTCAGGGCTCACAAAGGAAGAAAACTTCTAACCTGGTACTCCAGGGAGAAGATGC
TCAGAAGAGTGGACTGCGAGTGACTGGAACAAATAAAAGAAGGACAAAGTTAATTACCAG
AGTGCATTGCACAGAGACAAAGGGAGAGGGGAGCTTCAAAGCTGGGGCCAGCTGCCCTGT
AATCTAAAAGAACATGAAAACAAGTGTGGCAAAGTTGTTCCAGATGAACACCTCTGACAA
AGGATTCCTGCCACGATGGTGTGGGGGAAGAAGAAAGGAGGAGGTTGTGTGTGGTATGAG
AGATGAGAAAAATATAGCCTGTTTTTTCCCCCTTTTTCAGTCATTTATAGATAGCATCAC
CTTCAATCTTCTGTGTTCAGACAAACTGCTGAAACCTAAACTGTTCCTAATTGAAGTTGT
TGCTGTTGTAGAACTACACAAAAAGAAGAACATTTATTCAAAACATGACAAAATTGCaga
taaattgaagacattcatgtgtgtcaagtgtaacttcagcggaaaatgtaccactcactg
>NODE_226_length_145_cov_8.503448
ACTGCAGTATTGCTGTTTTCATGCTCTGAAACAGCTTTTCATGCCCTGAAAAGGCCAATT
TTGCCACATAGTGTGTTCATTGAATTATATCACACAAAGTCACTTGACACAACTTTTGAC
TTCATATTTATCATATGTGAACACTTTATAACATGAAAACATGGTTGGAAACATTGTCTT
TGAAAAACTGCAGTATTGCTGTTTTCATGCTCTGAAACAGCTTTTCATGCCCTGAAAAGG
CCTCTTTTGCCACATAGTGGTTCACTGAATTATATCACACAAAGTCACT
>NODE_227_length_592_cov_15.701014
AGTCACGATATAATCTCACGTGAAAATTCTGTAGAACATAACAAGCTCAATTCTCAAGAA
GTGTATTTTTGCAAAAACATCAGATCTTTCTATTAAAGGCAAGTTAAAGCATGTTATTAT
TGTTATTATTATAATGTACTGAGGAGACTTACATAGGTAGGGTCTTAGTGACTTACACAT
GAAGGGCTTGACACTGCTGTGGATGTGCTTATGCTGCTTGAGGCCCGAAGACGTTGCGAA
CGTCTTGCCACAGTCAGAGCAGGCATGGGCACGAGCCCCAACGTGCTGAGAGCGAATGTG
CCTCTGTAGGTTACTGGGGTCTGTGAACACCTGCTGGGGGAAGGAACCACACAGACACAG
GGGAGTTACTATCTGCCTCTAAAAAATGTAAAAAAAATACAAGCTGACATTTGCTCAAAC
ACAAAAATGCTCATTTGTTAAATAGACCCCTTCAAAAGTCATCACTTTACCTTTGAGCAG
TTTTCACACTCGTAGTGCTTGCCACTGTCGTGTGACATCTGATGTCGGATTAGGTTTGAT
TTCCAGTTGAAGGCCTTGGGACACTGGTCACACTTGTATTCCCGCTCCTCAGAGTGAGAC
AGAGTGTGGGCCTCCAGGCTACAGGAAACACAGAAAATAAAGCAACAATTAGAATTGGTC
ACTTCATGATAAGATTTGTTTTTTTCTTATGGCTGATAGTCACCACCATTTTTTTGTTTC
TTGTAAAAAgtcagat
>NODE_228_length_432_cov_8.106482
CAGGATGCACCTGAAACACAAAAATCACATTTTAAAAAATACATTCTGAATTATTTTTGT
GCCACTAAAATATTTGTTCCCCAAAAAAATCTGAGGCTTTGACAAAATATTTTTTGCAAT
TTTGATTAATTAATCTTCTTTTTTTTCTCTCTCCAAACTTGAGCCCTGACAATAAATGTT
CCCCTGCGTTCTAAGCAGCAGCACTCTGAGCTTAAGTTCCCCCCTAATCGTTCCCTGAAT
AGCAGCTCCTCTCCACCTCTCCGTAGGTCTGGGTGGCAGCATATCTCAACTCGATTCACT
GTGACAATATTGTTTGGCTATCATTCGCTGCTTTAGGATGAATGGCATCGATCCTCTTTT
AACAACATTTGTTTCCTATTGTGTTCGGGGGGCGCAGCAGAGGAGGGCAGACGTGTGAAA
GTGGCTGTTTGATTCTCTTTTTCATCCCCATGACCTCAGCTTTTGTGTCCCGTCACCCTG
GGAATGTCACGCCTCACTACTCTACTTTAAGATGTTTCAGAAAGTGCCCTTTGTTTTCAC
TCCTTTTTTTTTTTTTTTTTTTTTTTTTTTTTTTTT
>NODE_236_length_609_cov_17.057470
ATTGGTCCTATCGAATGTGACAGGAGGAAGAGCATTAAGCATCTGACAAGATGATATCTA
AGTTCAATTTCCTACTCCTCACCTGATTTATACCTGCAGCAGATCATTTTCCTTTCTGTC
ATAAAGACCTCTATAAATCAGTGGTGCTTATGGAAGCACTACAGAACAGGGTCCCTGGAT
TTGTATCCCCTGTGTTTGCTATTAGGAAACCATTACAGCCACATTTTCCTCCTTCAAACA
AAAATGATCAAATCTAATACTGGCAAGATTAGAGAGATAAAGGGAGAAAGAGCTGGCGGA
GCTGTTCAACACAGTCCCCTATCTAAACAATATGCTCTAAACTCAATAAAAACAGGGCTT
TTTGCTGGTGACACCATTATCCATCTGTTTGGACAAAATTGCTGTATCATGGTATAAATC
TGCGATACAAGTGACATATCCTCTAAAATAAAAGGGAACATTAACTGCTCTATCTTCTAG
AGGCCATGGGACTAGCTGGCTATAAGCTCAGTCAAGTGTGATGGCAGTTATACTGTGTTT
TACTAGACTGCAGACAATTATACTTTGCTCCTCTCCGCTAAGAAGACAAACTGCCATGGC
TTCAACTGAAATGATTTCAAATAGATTTTCCAAAATGTCTGTCGCCAGATTGCTTCCATA
CATTATTTCACTTAAATGGAGAGAAAAAAAGAGGGAGCAAATCCACAAATCAATCACAAC
AGCCCACTTTACCAGATGGAAAGACGGGAGCTt
>NODE_237_length_818_cov_14.391198
GATTCACCTTGAGGACACAACGGGCTTTCCAAAACAATAAGTGGCATGAGGAACAGATGT
GAAAATTCATAGAGACTTGATAGATGCACTTCTGCTACAGAATGCAGTCCATTAAAGACA
CAATGTGAGTGGGTACTGTAAAAAGGATAAATGGTAAGGCTCTTTAAGTACTCAGGGATG
ACCCTCAAAACATGTGTGTGAAAGTAATGTTAATTATAAAGTAGTATAATACTTGAAAAT
GAGGGTTTTCCGCTTGCTAGTTATGTGCATTGGCACTTAAAGCCAATACAGTTCAACAAA
GCTATGGATGGCGTTTCAGGGATGCTGAAGGCCATTTTTGCTCTGTCCCATCCTTACCAG
CTGTATTTGTTCTCTTCAATAAATTCAAAGTAGCCCCTTCCATGTTCCTCCCGGCGTCTC
TTAACACCCTTCTTATTCTTCTGATCAGCATTCGTGTCTTTGTCCGCATCCCCTTTGAAA
ATAGAACAAAGATATAGAATGAGGTGCTCCTTTTTGTGAGAGAGAGAGGTCGGACTGGCA
GTGGGGTTCTGGCCCACAAAGCCCGTTCATTAGTTACATTGTGTCGACCATGATCATCAA
AATTAAGGCTACTAAGAGGCAACACCTCATAATTAATAAATGATTAATATAAAAACAATA
CAATCATACTCCACAAATTGTAACAGCTCTTAAAAGACCAGGTAGTAATTACAATAGCAG
CTGGCCAAAATGAACATTGTGAACAGTGTTTGCTGGGGCTGGAAAGAACAAGTCTCTGCA
AAGTAAAGGGTAATTAACCCTGCAATAAAGGGCCTCAAATATATATGTTTTCAGTGAGGT
TCAGATACAAGTCTATTATATTAAGGAGGGCAAGTCTACTGTTGTCATGCAGGGAAACAG
GAGACCTACTCAgacctggattaacccccctccccagtatgttgttacacttacctagat
ga
>NODE_238_length_359_cov_4.359332
CGCCACGTACGCACACATTTATTTGTGCACGGCACTAAGTGGATACATTAGACAAGAAGG
TTGAATTGACAAGCCTATAACTTTAGAGCCAATAAACGCTAAGAGGCACCACAGTGAAAG
GAGACCAGATCCAAGCTGCTCTGTCGACAACCTGGCCAAAACGCTGGAGCTGCTGGTAGG
GCCCAGCAAATAAAGGGTGAAGCTTTTAGGCAATGAGCAGCAGGTGATCTCAGCTTTTCT
GCAAGTCCTAATGCTCCTAAAAGCCTCTCTCCCTGGTTCTGTAATTGGGCATCAGTAGTT
AATGTAGTATTGACTGCATTACATGCTCCTGTGCATCCTTTCCCACTAATGCCATTTGCA
TCACCTTGTACATTTACCATATTGCTTAGCCAATAACTGTTAAAAGCAATCTGAATCATG
AATCATATAGCGAACTTTTAGCTAGACAGACATCCAAAGGAGACAATTTACAGTTGAGTT
aatttgagtacattagcagcaca
>NODE_239_length_569_cov_10.579965
AAATCCAAGAACGTCCCGTTGTATATTTGATTTGGCCTCGGGCACTTCAGCTGACCAATA
CATCACATGTCCCGGGCTACGACTATTTAATGTAGAATCTCCAAAACTCACAAATGCAGT
GTGACCAAATGTTCCAGAGATGTACCAGTATACTAAACAGGCTATATATCTCGCTCTGCT
CTCCAAACAGAAATAGATTTCACTGAATTGTTTGATAAATTTGGTCTAGGTTTTCCAGCC
ATCCTTATTGGAGCTTCTACTGTTTTTCTGGCTGTTGGTGGCCTAAGCCCTAATCACCCT
CTGTTCCCTCAGAGGCCATAAATTACTCCGATGAGATGGTGCTTTGTGTTCCTACTGCTG
GGGAGCGGGGCGAATTCACAGCGCCATATTTTGACAACCCGTACTTTAAATCATTGTTTT
ATGACAGATGGGAAAACTTCTGCACTTTCACCGGCCTGATTTATGTTCATTTGGGTCTGG
AGGACACTATAATTTGCAAGTAATGTGAAAACAGATGGATAGAGAGATACCAAAGGGTAA
GACTGACCTATACATTCTCAGTGCAGCTTGCAAATGGCATCCATATGCCGCGAGAACTCT
TCCAGTTACATCTCCATTACCCTTTGTGTGTGTTCGTGTGTGTGCCTGCGCGTGTGCGTC
TGTGCATATGTTTGTATGTTTGGCTGATGCATGTTTGTTCTGTTGAGAAAAAA
>NODE_240_length_723_cov_9.858921
CAGCCGGACTACAGCGCGGCCTGGGCGGAGTACTACCGGCAGCAGGCCGCGTACTACGGC
ACCGCCAACCCTCAGTCGATGGGTGCAGCACCACAAGCCCCTCAGGTACACCCCCGATAA
GAATCCGCCCTCCACATTCACTTACACTCAGTCGATTTGTACCGTAACCCCGCTTCCCTC
CTCAGGTTTCCACAGGGTTCCCGTGACCGCAGCAGCCGCTCAAACTTAACCAAAAAAAAC
TACTTCCTCCCTACACAGGCTTTTAGATTTTTATTTTGGGAAGCTGAGTCCACTGTTTCC
GCTGTTAACATGCAATGTATCTTCTATGTATTTCTTCTGCACAGGGCCAGTAATGTGAAG
TGGACATAAAGTAAATGCTACATTGTCGAAACAAAATCCTTTGTTAAATGTTTGGATGCA
GACGCCTTGATGAAGATCTTAAATTTCCTTGGTTTGAAAGTGTTTCACATAGATGGCAGA
TTACCCGGCGAACACGTCCTCCTTGATTTTTTTTTTCCACTATTTTTGTTGTTTTGTTTC
TTTTTTCTTTTTCTTGTAAATGCTTTTGTTTTTAGTGAGGTAATTATACATATGGTCATT
CCAGCCCTGTATTCTACATTAAATGTGGTTAGAAGTCATGTTTATTAAACTGTAGACATT
ACCATGTAAATCATCTCAGTTTTAAAAAAAGAAAAAAAGAAAAATGCTCTTGCCTGTTGT
GTTTTTGCAATAAAACAAACTGAAACCTCCTGTGTTGGTAAGTTGGGGTTGGTTTTAAAA
GCGACAAAGGGGTTGAGATGAACTTCTGTATGTTTTGTTGTTGTTGTTTGCGGGAGGGGA
AACGGTTGAACTGCAGgccatgtgtgg
>NODE_241_length_512_cov_7.402344
TTGGAAAACGTAGGGTCCATCACGGGGCTTCCCAATGCATCCACGCTCATTACTTCCTAA
TTTTAGAATAACTTGACAGCAGGCAAAATAATAATGATGATGACAAATATATTTTAATCG
CAATGAAAAATAAAGAAAAAAAAAACTTTATAAAGTTAAGTCTATCTGCAGACTACATGG
AATCCCATTCGGTTGAGAGGCAGCAGCAGGACGCTTTGATACTGAATAGAGATTCATGGT
AGGCGCTGCAGCCCGTGGAGCTAAACAATCACCCTGCGCTCTAATTGGTCAGAGCTCTGT
GATTGACGTCACCAGTGACAGTTTCCAACGTGAAGAAAAATGTCTTAGTGACAGCGAGCA
GCCAGCACGCATGCGCAGTGCCTCGGGCAACGCTTGAGAAAAATAGTTGTTATGCAAAGG
TTGTTGTACAATAAAAGTCCTAAAAACTTGATCCAGATATACAGTCGCCTTTCTTTTGTC
GCAGCGAACAAAGACTGCGCGGCTATGAAATAGCAATTTCCCCACTCTGATTACGCGATT
ACAAAACAGACTGCCTCGCCAGAGTATGCATATTGTCACTATTAAAGTTGTAAGGATCAT
AAATAATGCAGTGACATCTtcattttgcactgaaacgcacgaggggcaactttacg
>NODE_242_length_744_cov_12.938172
TGCCCATACAACAGTAAACACAAGATGTTGCAGTGGTGAGGACCACATATGGAGAAAAAA
AAAAGCAGAGTTCTATGTTAAACGAGCTAGACATAAAGAGCAGGGTGCGAACAGGTGTGG
GCTTGAGCTGGTCAGCAGACATTATGAGAGCAGAGAGACAGGAGAGCTTGAGAGACTAGT
GAGTCACGGGGGCATCTCTACAGAGAAAAGCTTGGTATCCTCCAACAGAGGAAACAGGCT
TAGTGGTTGGAGGATAGATCTTTTTTTTCCCTTGCCACAGTTAATTTTCAAATCTCCAAC
ATCCTATGGCTGTCTGTTTTTCTTCTTCTTCTTTCTGTTTTTTCTGCTTTCATTCTTTTC
TTTTAAAATGAAACTGGAGCTGGGGCGGTGATAGTGATAGATGGCTCAGCGCTCTAACAC
TTTATCCAATCCGGCGCAGATTTCATCCAATAAAGAATCACTTGTGCACTCTCAAACTAA
ATGGAAGTCAGGCAGCGGAGAGAAAGGGGCTGCCGTGTGTTTCTGAGCTGCGAAAATCAA
ATTTTCTTAAAGCTGCCGCAGCAGTGGCTGGCGGAAAAGGCAGCAACAGCCATGACTGGC
CAGGGCCACAACGTCTGCACACACAATTTAATCCATCACAGAGCGCCTGACACCATATCA
ATCAACCTTTCATCAGTATGCCCCCCACCCCCCCAAAAAAAGAAAAAAAAACAATATTTC
TATTCAATCACCTCTGACTGAACCAGGCCTGCAACCCAATGACCAATGGGGAGGACCACA
AAACTCCAGCTGGTTCAGAAATCTTTTCGCATGAACACAAGCATAAAGTAGAACACATGC
ACTCTGTGTgaagcctcaaagtgctgattgcttaaaatgttaatatca
>NODE_243_length_327_cov_5.042813
ATGCTTTGCGACTTTATTCTCTTCAGATAGCAATGCAGCCAAAAGTTCCACATCCCTGCT
CTCAGGGGCATGGAGTGGTCCGTGGGTGGAATATTAGCGCAGAGTTGTATTTTATGTGAA
TTATGAGAGTAAATTCAAACTGATGCCAGGTAAAGGTTCTGCAGGATACCCAAGAAATTA
CGTCCTGGGAGAACCTACCCTGATGCTGCAACTTCATTTAAAGAAATGAAGCGTTTATAT
TAACCACAATGAAGACAAACTAGTACAGTGTCTGCTCTTTCCTGTGAAAGTGATCACATC
TTTATGGCTCCCGTCACTGCTCTTTACAGATCTGTTTCCCAGAGGTATTTGATGTGGAGA
GCCAAAGCAGGAGGAAGTGTGGGTCTGCAGCCCGCATGTTAACAATGGCTCTCCTCAGAC
CCCCCGGCCCAGGCCCAGCCAGTCATGAAACACCATGGAGATGTTATTGAC
>NODE_244_length_351_cov_13.524217
CTGACATGAGTGTGTTTATAAGAGCGCAACTCTAGCATGTAAAGAGAGACGCATGGAAGC
ACTTCTCTTTCTTGGAATAAAGTAATTAAGGATCTCTCTCTCCCGTTTTGTTTTTTTTCT
TCTTTTTGTCTTGAGCCCAGCCTGAGCCAAAGAACGTAACTTTCTGTATGCAAGTCGATC
ATCGCTGCAACTTGACATCCTGACCTGGACATTTAATTTATTGATCTTCATTTTATTCGG
ATGTAAAGACCCTTTGCTCCTTTAAATTAATCCAGGTTAATTTGGCCAGGCCCCCTATCC
CACCCAGCATGAATGGGCCCTCTGTTGGCTAGAGCTGGCCCTGGCCACCCAGTTTTATGG
GAATCTGCAGTGAATTAGAAAATCTGTCAATGCGAGAGGAGTTGCGCAGCGCGGATATGC
CGTGTCACTCCACCTGTAAAAGAACTGCTCTTTGTCCATTATCTCCCAGGCTTACCTGAG
GAGAGTTAACCTTGA
>NODE_245_length_444_cov_16.049549
TGGACTCAAAATACAAAAATGGCTTCCTCTCTGTTGTCTTAGACAATAATTATGATTTGC
CAGTTAAGCCTAGACTACAGCAGAGGGATTGTAGTTTAAAGCAGAGGCTTTGGTGCAAAA
AATGCATTTATAGCCCTTTGTGAGGCTCCTCATTATGTGTGGGCCCGATTCATTAAGTAA
TTGGTTTGCAGTTGTTTACATGAGTATTAAGGCCTTCTATTCAGGGCCTTTGAGAGATAC
ATTGTGCAAATGTTGCATGTTATGAATGCAGAATGAGAGGCGGGGGGCCAGTCCTATTGG
CCAAACACTGCACTCGGCTGAAAAGCGAGAGAAAAGCACTGGGTGCTGCTTTGCATAGCA
ATGACTAGGGCCTTAATAAGCTTTACAGATTAAATACATGCAGTCTATACAAGATGCAAA
GAGATACTCTTAACACATTTATATGTGCTCATTTCACTATTATGGAGTTTGAGAGAATTG
GGGTCTTTCATATTCTTTTTTTTCTCTGTGTCTCTCTCTTCCTTGCTCTCTCCCACACAG
TGTTTTTCAGTTAGATACTTTTATGGAATGTTCTgtttattgtattat
>NODE_246_length_452_cov_2.581858
AACAATGACTTTCATGGTTTAAAATAGAGCGTATAAAGACTCACAGCTGAAAGTGCCTCT
GGGCTTTTAGGGGAGTTAGTTTAGGTAGAGGCACTTGCTCTTTGAAAGAAGCTTTTCCCT
CAGAGGACTCACACAAAGTTGAAGTGACCCAGTTTCCCCACTTAAGGCCCTGTCTGTGTA
TGGTACTGAAATAACTGTGCGTCTGTGTCTTGTGCATTCTCCAGGGACTGACATGGCGGT
GTTCTGTCTGCTGTGTGCAAAGCGCTTCCAGACCCAGAAGGCCCTGCAGCAGCACATGGA
GGTCCATGCAGGCATGCACAGCTACATCTGTAGCCACTGTGAGCGCCCCTTTCCGAGCCA
CACTACCCTCAAAAGACACTTGCGCTCACACACGGGTAAGAGACAGACCGTTTAAACCAT
CGCCGTTATCTACGGTGTCACCTCCTGTCTTGAAACACGCACATGTCGGTGTCAAACGCA
TGCATATGTTGGAAAAGAGACAAAGGCagctgtacttatttttgtatatgggttaatttc
cttaggttattggctttaaggttttagtcaatttgcatgcatcctctcccaccctc
>NODE_247_length_613_cov_16.884176
TAACATGCTGTCATAAAATTGATAAAAATTAAAGTGGTTTCCTTTTAAAAAATGCAGTCA
TTTGTATTTTTTATGCCCACAGTACCAGTTACCTTTTTTCTTTAATATGGCCCATCATAA
TAGAAAAGGATCCTATCACTGACCATTCAGTATCTTTAGAATATCTTAAGAGATAGAGCT
GACGTCAGTAGTCATGAGCTGTCACTGTGTGCTTCAAAGTTCGCCTCTTTTACTCAGTTT
TATGCGCATATCTGAGCCCTCAAGCCCTCGATCAGCACATCACCTGAGAGAGATACAAGG
AAGGAGAGAGAGAGAGTTAGTGAGAATATGGCCCTGGCTCCTGATCCATAACAGTCATTG
CCTGTTACATACATTTCAGAATTCATTCAGGCTATGAAGATAATCGAGGTAGTCGACAGT
TTCCCCTGCAGCCCAATGGATTTATGATAGCACTGTCAAGAAAATGAGGCAAAATGACAC
AGTAGCTGACTTTAGCTGCAAATAATGTGATAGGCCGTACAGTGGTGCAGCAGCAGCTGC
TGTCATTGCAGGTAATAGCCTATAAAGAAGCCTGATAGCAATACCTGTCATTTCTTAATG
GCTGACTTCACTGAAGAGCTTTTGTGGCCTTTAACATGAAGATAATAGAAGATACAACAA
ATTTTACAGCTTTTGCGTTGCATCCATAATTTATCTCCAGAGGCCCCCACGCAGCAGTAG
CACAACAAGGACAACATGCTCCTAGAGGTGTACTgga
>NODE_248_length_658_cov_12.224924
TGAGCTTTTGGCAAGCAATACCAAATTCCCATCACAGTGACAAAGGGATGTATAAAGAGC
CAACTGAGCATAGACAAGCTGGAAGATGTTCCCATTCATATTCAATATTCAAATTCTTAT
CTCTGTGTCGGTGTATGTGCACGAGTAGTCGGTGATCTCAGCGTACCGATTGCTGCTTGA
AGTACTGTAGATTGCTGGCTTTGACATTTTCCCATTGTGCATGGTGGTGCAGCAGGCAAT
AATTAAATATCAGGTGCATAAGCTGCTCTTTAATTTGACATGTGTGCTTGAGGCAATAAA
CACATGTGGTGCAGTGGGGGCTGCATAATTGCAGAGGAATAAAATATCATATCAAGAGTG
AGAGGATCATTGTATCAGGTACACGATGACAGCTCGTTTGATCATTATGCCAAGGCTAAA
GAGGTTGGCTAATTAGTTGTCATTAAAACTCACCCTCTAATCAGGGCTCGCTCTTGCATA
AAAAATGTCCCTATCACATGATAAGCGAACAATGCCCTTAACCCTTTCAGGCCGATCTCA
GTGCTTACAGCTATTAGCTTTGGGAAACATGGGTTGACAAGTTTGACATTGCTCTGAATT
TTCACAAAATCAGGATAAGATGAGCCACTGTTGTCGGTATGTGATAAGGCTGGTTATAAG
TGCTTTTCAGGAAATGTCTGATATAATATCTTGTATTTTCACAGTTCCTTTGATCTAGAT
GAGCCCTGAGTTGTGCTTTTTTTAACACGATAAGCCAAATCCTCCAATCATCAGGTCAGC
AGTAacatgcagctttgtgcac
>NODE_249_length_411_cov_16.778589
AAACAACCAAAAAAAAAAAAAAGAAAAAAGAAAAAAGAAAAAACAAACAAAAAAAAAGGA
AGTCGCTGATTTGTCTTTCTGCGTTTTGTCCATTGTTATTTTGTTAGTCTGTCCAGGCTA
GTAGTCCTGATGTGGGCTGTGCGTCAAACTGTGCCGTCGCAAGTCACAGTTGCGCCGAAA
CACCTTTCCGCAGCGGCCACAGCTGTAGGGCTTGATGTCTGTATGGGTGAGAAGGTGAGT
TTTCAGGTTACTTCTTTGATTAAAGGTTCTTCCGCATGTGGGGCATTTGTGGGGAGACTC
CTGTTTAGATTTAAAGCAAGCAAAGGATTATTCCCTTTAATTGTATAGAACGTCTATCAG
GTATATCTTTCAATCATCTAAATAAACTGCTGCGTAATAGTAGTAATTCTTAAGTCACTG
TTGTGAGTATCTCTCACTCATTTAAAAAAATAATAATAAAATTGGTAATAGGCCAAACGC
AGTGGTTTTGCGAGGCCTTTAAATATCCCCATGCATGCAGTAGACAGGGCATAACaggtg
aattctgatcataac
>NODE_250_length_372_cov_2.341398
AGACAGAGACAGTTGAATCAATTTAGCGTTATATGTGTGGGTATAAACAAATCATAATGA
AATGAGCACGGGGAAGACAATACTTGTTTTGAACAAAAATACATTTGAGCTTATATAAGC
CTCATCATCTCCATGACAACGGCTTTACTGGTAGCATGGAGATGTATTATTTGTGTATAA
CCACAGCAACGTCTTCCAATTGAATTAAGCTGCACCTGTGCACATTATGGATGGAAATAA
TAGACTGAAAGCAACGGTTACAGTCAGTCTCTCACCGACTAGATATGAGCACGAGATTGT
TTGATTTTGTGCTGTTCTCAAACCTGAGAGCACTTTTTTTTTCTCACAGATGTGAGTCAT
TAATGTATAACAGTGCGAGGTGAATTATATGCTAAATGAAAGTgatggctagattacaat
tgattaatttttttgtacaatcttactttatgtgatgggttgtgttgttttaacatttga
aacaactctgaccttaatttacacatcttgtgccat
>NODE_251_length_677_cov_10.540621
CTCTAATCTTGGCAAAAAAAAAAAAAGGCAAATTCTTAACTTATAAATGCACCGAGCTTT
GCAGTGATGATCAAAAGGCCAAAATAGCGTGTGATTGGAAAGAAACCTAATTGCCTTTCA
AACCTCTGTGGCACGTTCTATTTATTAATCTGAAAATGGTTCCAAATCTTGGGGATAATG
AAAATCTCTTTTATAAATATGTATGCAGTGAAGTCACAACATAATAGGGGCCTGGTGAAA
AACAGGAGGCAGCAAGGCGGCTGAAGGATGAGGCGCAGGCCCTGCAGAAAAGAATGTTCC
CCCAGCAGAAATTGGTTTAATTAATAGGACATTTTACATAATGATTACAGTGTAATTGCA
CCGACTAGCAGAGTGTCATTAAATATATCCTTGCTCCTTTACAACACCCTCCAGCTAAAA
ATAATGAGTTACATTGGAAATCACTATGCAACAGGTTCATAAATAACATTTAAGCCCATA
CAAGGCAAGTACTTATAAATAATAAATATTTGCCTTTTGTAATTGAAGAAAAAATGACTG
CCTCTTTTTTTCCGCCACTGCACGCTGCTTTGTCCTGTTGTAGCCGTGCAAAGGAGATTT
TTCCCATTTTTCCCCTCTTGTAAGTGCTGAATAATTTATTTGCTGGCTAATAGTCAACAC
TGTCAACACCCGGTGGTTAAAATATACCTGTGTCCAGATAAATGCAGCAGCAGGCTACAA
AGCGATTATTCCCTGCTCCCAGATATTTTGTTGGatgcagtccctgtatacactgcagta
aatcaccaacttccaattacctacctccataaaacaaggct
>NODE_252_length_905_cov_2.969061
TAGCTTAATGTTTATCACTGCTGAAGTCCCTTGAGGGTGTGGCTAAGCAAGGTGTCATGG
GCTGGTGTAGACTGTGCCTGATACCGGCTCCTTGTTTCCGGGCGGGAAACTGTGGGGCAT
TCTCACAGGGGTGCGGATACTTGCATGTGTAAGTTCAGCTAAAGCTGACAGTAAAGTCAG
GACCAAGCCTTTGTGCTTACGGGACCTCTCTAGGGTCCGTCTTAACATCTTCAGTGTTAT
GCTTTAGTTAAGCTACGCTAGCATGTGTAATATTATAATAATGTAAATGCAAACTTTATA
TAGTGCATGCTTTAACGTCTAATAAATTGTTAATAATGTAAATATGAATGTGTATTTAGC
AAAATTATAGCTTATTAGTACTTTAGTTAATAGTATTGCGGATGCATTATTATAATAGTG
TAAGTAAAACACTTTTGGGGCGGGCAAAAAACTTTCTAGGGTTCTTCCTGTTTCCGGGGG
GTTTTCAGGAGTATTAAGGATCTTACGAGTTTAGGGGGGTAGGGGGGTTTACGCGAAAAA
GCCGAGGGGGGTATATTGAGTATTTTAGGGCTTATTTTCACTACTTATGCTCTTGATATC
ATTTATGCAATTATAATTCCAAAGTCTTTAAATATCTAATTATAATGTACTGATTCCAGG
GGTTATGTTCTACCTTGTTATGTTAGTTTTTTATACACTGTGAAATGCCAGTTGAAAGGC
TAAAAAAGAAGAAAGAACCAGTGACCCTCTGGAAAGAGTGCTCGGCATGGTGGGTAACGA
GCTTGATGTTGTGCGCCATTAACTTATGCAAGCGTCAAGGAAAGAATGGGGAATAATATC
AATTTATGGCCCTGAAATAGGAACCAAATGCCAGGAATAATTCACTAAGTGTGACCCCCA
CAATAATTGTCCCTGACCATCAATAACAGTATGTATTAAGAAATCAACTGATGGTAGGTT
CTTACTGCATTAAGGTTTTGAGTTCCATGTAATGTTGAATGTTAGGGAACTTTATCTGAT
GCTTTGAAATGGTTATTAGGCAAGCTCTt
>NODE_253_length_420_cov_11.678572
CAGAAAGACACACACACATATGCACACACGTACACGCACACACAGACACACACACACACG
CATGGACACTTTTCATACAGGCAGACGTTAGCACATGCACGTACACACTCACATGTGCAC
ACACACACCGATGGCTGCTGTGGTTTGCTGGTGTAATGTGCTTTGTTGTGTGAAGGTATC
AATCAGAGGGGAGCAGATTATTAGAGTGTCTGAAAGAGATCAAACAATGTTGCCGTCTGC
ACCCACACATGGCTGATTTACAGGCAGGCTGATAAAGTACTGCAGCTCTCTGTCAGGGGC
TACATGACGGCTCGCCGCGCTCTTAGGATAAATTATTGCAGAGGCCCGCGGTAATGTCTC
TCCACCTAGCAACCAGCCGCCCCAGCCGCTGCCAGGGGAGCCCTGCCTCGTCTGCCATAA
TGGCACTGTGTCCGGGGTCAGCAGTTACTGTATCGTAGCAGGGTGGGAGGGATGTATACA
CACACATATACACACACACACACCCACACACACACGCACATACATACATACACACGTGTG
TGTATGTATGTATGTATATATATa
>NODE_257_length_392_cov_3.721939
ACGCTGGTTATTTTTTATTGCAAACTTCCCTCATAGTTTCAGTTTAATGATTTTCAAATA
AACACCCAAATCAGCATCCCAGTGCGTTTAGCAAACCCGTGTGTTTTTTTTTGTTTTGTT
TTATTTTGTTTTATTTTTCCCAGAGAGAGCGAAAAAAAAGGGGGAGAAAGAGAGACAAAG
TTGTGCGGTGTTGGTAGAATGAAAGAGGAGTCTGGTGGCAGGAGTGTAGAGGAGGCAGCA
TATGGCTGTAGAAAGAGCACAGCTGGAGGTAGCATCTCCATCTGAGGATGATGTCAGAGC
AGCTGACAGGCTGCCATCCACCCCACCTCCTCCTCCTCCTCCATCCCTCCACCGCCTCCA
CCCCTCCCCAGTCCTTTATTGTGAGTCTCAGCGGCAGCCTGGGAGAGTTAGTGCTGTGTA
TGTGTGTGTGTTTGTGGCTGCCGATCAGCGCCAGTTAGGAGGAGGAGGAGGAGGTGGAGG
AAGAGGAGGAGGGAGGTGGTATCTCGTTCCCCCTCCAACATCTCCTCCACTTTGCa
>NODE_258_length_145_cov_2.331034
CGATCGCACTGGGCTGACTCCCGAGTCTCTACGACGTCAGGAAGTGGGAGTAACCTGTGA
TTTTTTGCTGTATCTCGGGACGGGAAGGTCGTAGAGACTCGGGACTGAGACCGGCGTCTT
CGGCATAGCCAAATTAGGTGGGGCGGGTGGCATTTTCAGGTGTCTAGCACGTCTGGTTCC
GGAGATATTGGCCAAAACGTTCTCCCTTTCACTGACAATGGGACGTGCATAACGCGAGAT
AAGTTCCCGTAGGAGGCCTTTGAGAGCGCGTTTCAGACCGCTCTGAGTT
>NODE_259_length_509_cov_10.159136
CACACACACACACACACACTCTTACACACAGGTACCATTATTTTGCATAGACACACAAAT
AAACACACAGGTTTGTTAACTCTTGCGCACACTCACAACAAACACACACACACACACGCA
CGCCTTGACTCACACAAACACACATTCAGTCCCACCCCCAGACTTGCGATGTGTTACTGT
GATGATGCAGAGTGTGGTGGAAGGTGAAGAATAAGACAACGGAAGACAGGTGATGCTAAA
ATGAACATTTATAATGACTGCTGTTGCTGTCGCAAAATAAGAATCCTTAAAAAAAGACCT
CATATATATTAGCACTAGATTGCCCACTTCACTGGTAATCCACAAGTCAAGAAACACAAC
TCACTAGGTTTTTTTTCTCTTTACAAACACAATGCTACAATTACATTAAATATTCAATAA
TCTTTAAGTCAGTTAATGAATGTTGTTAAAAGCAACCACTAAGATACTAAAAAATAAAAA
CAAAAACAATAATAATATTAATTCACCTTTTTCCAgtcgttccctttttcttgttgcgtt
gttatttattaatagtataataataatagtctgagaaataaatagctcatgtggtgttct
cagggcaatggggcaggcagcataaatcaagagtggagctcagagcaatgcag
>NODE_260_length_148_cov_10.722973
TCAAATGTGATAAATATGAAGGCAAATGTTGTTTCAAGTGACTTTGTGTGATATAATTCA
GTGAACCACTATGTGGCAAAAGAGGCCTTTTCAGGGCATGAAAAGCTGTTTTCAGAGTAT
GAAAACAGCAGTCCTGCAGTGTTTCAACGACAATGTTTCCAAACATGTTTTGAGTTCACA
ATGTGGTCAAATGTGATAAATATGAAGGCAAATGTTGTTTCAAGTGACTTTGTGTGATAT
AATTCAGTGAACCACTATGTGGCAAAAGAGGCCTTTTCAGGGCATGAAAAGC
>NODE_266_length_284_cov_2.954225
CACGTCTGGTTCCGGAGATATTGGCCAAAACGTTCTCCCATTCACTGACAATGGGCAGTG
CATAACGCAGCAAGGGTTTGGGTTAGGGTTAGGGTTTCGGCCTGGGTTTGGGAAAACCGT
TAGTGCCAGAGACATGAAACTTGTTTCTACCCCCCCATTTGCTTCCGCCGCGATCGCACT
GAGCCTACTCCCGAGTCTCTACGACATCAGGAAGTGGGAGAAACCTGTGATTTTTTGCTG
TATCTCGGGACGGGAAGGTCGTAGAGACTCGGGACCTAGACCGACGTCTTCAGCATAGCC
AAATTAGGTGGGGCAGGTGGCATTTCCAGGTGTCTAGCACATCTGGTTCCGGAGATATTG
GCCAAAACGTTCTCCCATTCACTGACAATGGGACGTGCATATCGCAGCCAGTGTGGAagc
gttgaatc
>NODE_267_length_1440_cov_4.463194
AAATCCGCTCTTTTTTTCAAAATGGCCGACTTCCTGTTGACTTTTGGATACGTGTGCAAG
AGACTTTTTTGTGCGTCTTGGTGTGTTACATGTGTGTACCAAATTTCATAGCTGTATGTG
AAACTATGGGATCCAAAAGGGTATTTCTAAATTTTGTAGGTGGCGCTGTTGAGCCAATTT
TCCACTGATGTGTGTATTTCCAGCAAAATATCAAATTTTTCGCCGGGTCTGATGTGTGTG
CCAAATTTCATGCGTTTTCGAGTACGTTTAGGGCCTCAAAAATGCGTTTACTTTGTGTGT
AGAAGAAAGTATAATTAAAGCTGCAAGCAGCATTGGTCGGGTCCTCGCTTCTCGCTGGAC
CGCGACCGAGACCGTCAGTCATCCTATGTTGGTCACCGGGGCGGGAGTCTGATGAAATCT
GCCAATTTTCAGTCCAATACGATTATGTTAGCCAAAACTTCGTCTTTCCAGCAGGTGGCG
CTATGGCCAAGGATTGTTATCGTCATGCGGCAAGGATCAGGGCCATACTCTGATGCAACA
TGTAAAATTTCATGCCTATCGGAGCAAGTACATGCTACTTCCTGTTTCCAGCAGGTGGCG
CTACTCCTGACAGGTATCATTTTCATGTGGTTGCGATCAGGACCGGACTGTGATGCAGCG
TGTAAAGTTTCAGGCCAATTGGACCACGCTCAGGCTATTTACACTCACTGTCTGTTTCAT
GGCGAATGTCCAACTTTGTGGCGCCGCCACAGCCACGCCCTCAGACTTTTGCGGAGGATT
TTAACAACTTTTGCTCACCAATGCCTCTTCTATCAACTTGTCAAATTTCATGTGATTTGG
AATAACCCCCTGAGACGAGTTCGCTCTGGAAATTGTGTGATTTTGGCCCAAAATCAGCTC
AATTCCGCTCTTTTTTTCAAAATGGCCGACTTCCTGTTGACTTTTGGATATGTGTGCAAG
AGACTTTTTTGTGCGTCTCGGCATGTTACATAAGTGCAGCGAATTTGTTAGCTTTATGTG
AAAGTATGGGATCCAAATGCATGCAAAGTTTGGGGCCGATCGGAGCATGTTCAGGATACT
TCCTCTTTCCAGTCGGTGGCGCTATTCCTGACAGGTATGATTTTCATATGGCTGTGATGA
GGGCCGGACTGTGATGCAACGTGTAAAGTTTCAGGCCGATCGGACCACGTTCAGGCCATT
TCCAGTGCACTTCATGTTTCATGGCGAATGTCCAACTTTGTGGCGCCGTCACGGCCACGC
CCTCAGACTTTTGCGGAGGATTTTAATAACTTTTGCTCACCAATGCCTCTTCTATCAACT
TGTCAAATTTCATGTGATTTGGAATAACTCCCTGAGACGAGTTCGCTCTGGAAATTTTGT
GATTTTGTGCAAAATGTTTCTGTTTCCAGCAGGTGGCGCTATTCCTGACAGGTATGATTT
TCATATGTTGTGATGAGGGCCGGACTGTGATGCAACGTGTAAAGTTTCAGGCCGATCGGA
CCACGTTCAGGCCATTTCCAGTGCACTTCATGTTTCATGGCGAATGTCcaactttgtggc
gccgtcacggccacgccctcagac
>NODE_268_length_383_cov_7.584857
GCCGTCGCTGCCGAGGAAGAGGACTTTGCTGCGCGTGACACCTACGCGGAGGTCAAAGGT
CGCCGGGATCCCCTCGTTCTTATGTCGCTTTATTAAAAAAAAATTAATGGCGGTTTTGCA
TGCCACAAAGGCGTCTCTCCCGTCTATCAGGTTGGCTGCCTTACCCAACCAGCTCCTCCT
TCCTTTTCCCTCCCCCGGCTGATCTCTCCTTCCATCCCCAGAGGGGGTGAGGGAAGTGGG
GAGGATTTTCGTGCTGCCGGGGGCGACAGGCTCTCTGTGCCATCCACTTACACAAACGGC
AGGATCAGCGCTCCACACAAGAATAATTAGAAGATAATGGGTAGTAATGCGGCCCGATCT
GTCCCGATTATCTCCTGGCACCGACCGGCACAGCGCCATCTGGTGCCAGATCTCGGGGCA
GCGGCTGCTCTGCCACATGAAAAGAAGGTGGGCTTAGGCTTAATCTCACACCCCATTCTG
TTATTGACTGTCTGTGCGGTGCTGTATTCAAAAGTGAGAGTGTGTGc
>NODE_269_length_554_cov_8.283394
GCTTGTCGTTAGATAGGTGCACCATAAATAGTCCATTTGGCCGAGAGCCAGAGGGAGAAG
CTAAGGCAGAGTTACTAGCAGTAGGATAGGGCCTTTATTGTGTTATGACAGACAGAGGGG
ACGATCAGACAGGATAGAGATATGAGCTTTCCTTTCCAGATTAATTAAAGAAAGGATCAA
TTAACAGTGATGAAAACCATGGCAGCATACTGACTAGCTGATAGGCCAATCAAGCCTTGA
AATGCAGAGTAGTTGGCATGTTTTATCTCTCCAAACTTAATTGCAATTTTCCAGAGGGAA
TGACGTGATCAAAATGGAGGGGTGAAATTAGCTCCACGTGAATAAAGTATTTATTTGATG
CATTTGTTCTGTGATTTCAGGACTAAGTACGCATTGTATTCATATAGGGGACATTTTTCG
TCATGCACACAGAAGTTTCTCTTTCCACAATTTATTCTCCCCCTGCTCACCTTTATTATG
GTAATTGTGAACGCTGTTCCACTCCTCAACATTAGCTTTTGCTGAGTAGCAAAATGCCTT
GGCTGAGGACTATTTGCCCCACACTGCCCAATCATGCCAGATGCATGTGGTTATACAATA
TGGAGCGTTCATGAATTAATTTGCATATTAGGACATGAATTTCATACCCCCTCACTGCTG
CGGCTGCTTTACGGCAGATTCGAGGCAATAATGACCTt
>NODE_270_length_522_cov_4.515326
TGTCAGGTCTTGTGTGGGAATTATGTAGGAGTCAAATCCTAGGTCTTCATAGTCTGTATA
TTCGTAGCTTCAGTACCACTGGTGTCCTATGGCTTTAATTGTCAGGTGGGGGTCGTTGAT
TTCGTCTATAAGGTAAAGGATGCGAAGGGATGGGAGTGCGATGAGGGTAAGGATGAGGGC
AGGGAGAATTGTTCAAATAATTTCAATTTCTTGCGAATCTAGGATAAATTTGTTAGTTAG
CTTAGTGGTTACTATAGCAACAATGATGTAAAGAACCAGGGTGCTGATGAGAAATACAAT
TATTAAGGCGTGGTCATGGAAATGAAGAAGTTCTTCTATTACAGGGGAAGCTGCGTCTTG
AAATCCTAGTTGGGAGGGATGGGCCATTAATGCAAGACACGCGGGGGTTTAACCCACAAT
TCTGCCTTGACAAGGCAGTGTTATTAGCGGTTTAACTAGTGTCTTATGAAGAAAGTGACA
GAGCGGTTATGTGACTGGCTTGAAACCAATTTATGGGGGTTCGACTCCTCCCTTTCTCGT
AGGAAATTAGGCAGGAATGGCTGTATGAGTCTTGTGCTCTTGCCAAGTTTGTTGAATTTG
AACGAATGCAGGTTCTTCAAAGGTGTGGTAGGGAGGAGGGCAGCCATGAAGTCATTCAAC
ATTTGt
>NODE_272_length_497_cov_14.014085
GGGAAGAAATCCTCCACTAATGTGACAGAGAATTCTCCAAAAAAATCATCATTGTGTGCT
CTTGCACTGCAAAGCAGATTCTGTATCACTCCATAATTTTCTTTTTTCTCGAGCAAGTGC
AATAACTTAATCTTAAAGGCAAAACGTGGACATGAGGGCCATTTCGAAACATGTTGTAGA
TAAATGTTAATCACATTAGCATTTCCCAGACTTCCGTAAATCTCCATAAATAGCATGCTG
AGGTTGATCCCTCTTTTTTGCCCATTGAGGCAAAATTACAGTTGATGAATTGCTTTTGCC
ATGCATGTAGGCTAATGAAAGCTTTGCTCCTGGGCCTTCCTTAACAAAGGCTCATAATTT
TTCCACTTTCCACTAAAATAAGAACCTGTTCCACTTTTAATTAATAGTTTTACCCTCTCC
TATTCACGACTGTATGCATAGTTTCAAATTAATTTTTTAGGTGAGGCTTGGTTATTAATA
CTGTAGAAACAACCCCTTTTGTGTTAAAGTAACAGGGAGGTAATGTTAGCCTGCAGGTTT
ATAAAGAATTTCCTCTCGTGTCATCTTACTGCTTAGCACAACTTATGACACTGCTTTGAG
ACtgaaacatttcgtgacaggtggctacttcccttgaagtc
>NODE_273_length_1104_cov_3.984601
AGGCGGGACCTCTTATGTTGTTTTTTCAAGAGGCGATGTTTTTGGTAAACAGGCGAGGCT
TGGTTCGTGTGTTTGCCGAGTTCCTTCTTTTTCCTTTAGTCTTTCCTTGTTGGCACGCCG
GTGTGGGGTTAACGGTGTTAATAGTGGGTGTTTTTCTTGTTGTTTGGTTTTTTACTCACT
GCCCTCTTTGTTTGGGACCGTTAAGGTTCGGTGGGGGGTCCGTTCCGATTTACACATGTG
CTGGGAGAGAGTTTGGGCTCTCTTATTACTCATATTAGCATGGTCGCTTCCATGGGGGCA
TGGAACGGCCTGGTAAGTTTAGGGGTTTAAGATTCATTATCAGTATTGTAGGGGTTAATT
AATGCTTGAGCTTTAACGCTTTCTATCGGGATGGCTGCTTTTAGGCCCACCATAGCATTT
TGCCTTGAAATTATTATGATCTTTATCCTCCTGGAAAAGTTGTGTCTTGTTTCAAAGGGG
CTGTACCTCCTTTGACTAACTCTCAAAATTTCTTCTGGTCTCAGGAATAGGCCAGTTAGA
CAGGTCGAGGGAAGAACTTATGAGGCTGAACTTCTATCCAGTTCCCAGGCAACCAGCTAT
TACTAGGTTCGGTAGGTCTGTCACCTCTACTCAAAGCTCTTCCCACTCTTTTGCCACAGA
GACGGGGGCGCCCTATTGATTAGGCTGTCTTGGAGTAGCTCACCTAGTTTCGGGGTACTA
AACTAAAATTCTTTTTGCTTAAGGGGTACTGGCTAAATCATGATGCAAAAGGTACGAGGT
TGTGTCTCTGCTTTTCAGTGCTTTACTGGGTTGTTTCACTCCTCTTTCAGCTTTCCCTTG
CGGTACTTTCTCTATTGCTTCAGGTTCCTTTTCCGTCGCCCGTACTAAGGAGGAAAAATG
GTTTGTTTATGGGTTTAAGTGAATTAGGGGTTATTAATGGGGTAAAATTGGTTTTGTGGG
GGTGAGCTAGCTATTGGGCGTCAGGGCGACCCGATTTGCACGGGTGACTTCTCAGTGTAA
GGGAGATGCTTTTCTGTCTTAGCTACACTCTGATTTTTCCAAGTGCACCTTCCGGTACAC
TTACCATGTTACGACTTGCCTCCCCTTTGCAGGTGTTGGTTATTAAGAATACATTCATGT
TAGCTCGGGGAGAGTGACGGGCGGTGTGTGCGCGCTTCAGGGCCAGTTTCAGCGGAACGC
TCTATTTTCTGCTTACTGCTAAATCCTCCTTCTAATGTACGTTTCAGt
>NODE_274_length_758_cov_13.531662
CTTAAGTAAAAAATGCTATTAATAAATACAACAACCTTCCCATACACAGTTAAAAACTAT
TGAAATCTTGCCATTAAGTAACATCATTAACAGACAAATATTTAAATATTTATTTTCCTT
CCGAAAATGTGAACCATATATTGTGGAGCACAATATAGCAATTAGTAAAAACTAGACACT
TTAACATATTAAAAGCTTCACCTCAAAAATATAACAAAAATCTGATCAAAATTATAAAAA
TCAATTATACATTCCAATTAAAAATATACCAATAAACAGCTAAATACATTGTTGACCTAA
TAATTACAATGCAATCAATCACAGTAGCTTAAAATAAACAAAATAAGCAAATGAGCACAA
AACCTTTAATGTTTTAAAAATAACTTCAATTATTTATATTAGTACAAATAGTTTGATTTC
TTTTCTTTTTTACAAACACCAGCATGAAAAGGATTACAATAACAGTAGAAAATGACTGTG
AAAAACATATTAACATCTTCTTTAATTAAATGTCTGCAATTAAAAATGGCATTAAAGAAT
TACATTGCAAAGAGTCTTTATCTGGAAAAAGGTTCAAAAGAAGTATTGCACATAACAACT
TGAAGTTACCTTGCAACATTTACCACATTCAAGTCTTTAAGCTCCCCTTCCTCCAGATAG
GTCTATATAAGATCACCTCGACAGACAGCGGGGATGAGTTCTCAAGTCTTTTAAACAGTG
TTCTATAAGGATGCTCAAAGTCCTGCACTGCCAAATCAATTTAAAGTTTTTCTTTTCTTT
TTTTAAATCGCTCTGTCATGTGCATCCTGCAGAGGTCTGCGAATGGGGAAGCGAGGAGAT
CAACACATGGGGGAGGGTAGAGGGGAGGAGGGTggggtgagagtgggtttggggtgtcct
ta
>NODE_275_length_378_cov_16.425926
AGTCTTAACTGGTGATAATCTGAGCACTGAAAGTTTTCCAGCTTCTCTCATTTAAAAAAA
CACACCCTGGTGTCTTTACCTTGTTCCAACCCCACTGGGTAACCACGCGCTCATTGTGTT
TTCCTCAACTTGTTAAAACACCACATGGTACATTTGCATAGGATAACCAACATATAGCAA
ATCATTTGCATGCCTGAAAGTGCACTTGAGTAACCGTAATTACACGTGACACCAATTACT
CTGTTACTTTGTATTAAATTATAATGGAAAATTCCACTAGAGAATTGGAGCCTAATTGCA
TCTTAATTTGCATAATTTTGCATATTAATCACATCTCAGATGAATAATAAATTTCAGCCG
ATTTTTTTAATTTATGCATAGATACAAAAACAAGTTGAAAAATAATTTGTGAGTGAAAAA
AAAAAACAGGAACTATTACTTAGAGCATTTGTGCTAATTTCTCTCATTACCCGACGTTCA
AGCCAAAGATGTCTGTACTCTTGATCAACaagagccgcattt
>NODE_276_length_467_cov_2.456103
ACAGTGCTGTTATGTGGAGTGCCTCGGCGCTGCACGTTGACGATGCCGAGGCCATTTCAG
GCGGGAGCTGATGAACTGCAGATGAACAATTTCGCACTTCCCTCAGACCTGAGCTTACAT
ACAAACTCCTCCTCATTAGTTTTTGTCACTTGCTTGGGTGCCAGGCACAGGAATAAATCA
GACCACTATCAGCTGCTGCCTTGATAAGCTGCCTTATCTCATTAGGTTCCACATCAAAGT
TAATCAGAGATGGGAATAGTAATTGGCCGACTAGACAATGCCACAGATCATGGGGCTTTT
GTAGTGTATGTCATCTCCAAAACATCAGCAGACTGGGGCTGGAAGATAGGGTGCATCTGC
TGGAGAGAGGAGGAAAGAGGAGTGTGTGTTGAGGGGGGGTGGTGTTGGTGGGAGTGAGAG
CTGGGAGTGAGTGTGCATGATGAGGAGCAGGGGGTGAGAGAGCCTGAGAGAGAGAGAGCG
GGAGAGAGAGAGAGAGAGAGAGAGGGGATGAGAGGGGAAAGGAGTAATGGCAGAGGCATA
ACAAGCAAGCTGCTCAGAATTAATGAGCTTACTCAATAAGAAAAGAATAACCAATCAGTG
TGTGTTGGGCa
>NODE_277_length_614_cov_12.151465
TTCCTGGTGTCACCGCTGTTACATTTGTGTTACACCCACGCGCAAGTCAAGAAAAAAAAA
TCTCTTTTCAGAGGGAACATATGAGGAACATCTGTCTGCCTGCGACTCACAGGGCTCAGC
AAAAAGACCCTGCAGGGAGGGAGAGGTGAAACAGGGAGAAAAAGATCCAGAGAACGACAA
AAGGGGACAGTTGCAGCAGTCGTGCCTTCATGTCTTTGGCTGCACCAATTACTGTTGGCA
TGTCCTCTGCCAGCCAGCCAGGTCTCCCACAACTGCTGCACTTAACACACTGTTCCTTTA
TTCCCCCTCTATAGTAAAGATGGCTATTGCAGAGGGGCTACGGAAATTTGGAGACTGCTG
AGCCAAAACAGATCACTTCAAAGCAGCTTATTTAACGCTTGCTAAATTTTTCATCACAGT
CGCTTAATATCCTGGGGAAGGAGAGCTTTTGAAGTCGCTGTGAGACCGGGGATGTTCTTC
TTACAATTCTTTTTCCCCTCCCTCTGCTGTACTAAAATCCCCAAACCTAAACACATAACA
CACACCCAGTTCACGCTATCTGTGCCTACATGCACACACAAGAGTTTGTACGAATGCTAC
AGATGCACCTCCTGCACAGAAACAGCACGCTTACATACCCGGACACAAACACACTTATTC
ATTTAGGGCCAGTGGATTTTTTATCAGAGCAGTGAGAGTAAAGGACAAGTTTAATCCTAC
TAGGGATACTCAAAAATATTTACTTAGGggtcagctct
>NODE_278_length_601_cov_8.151414
AGCTAAAGCAGGTTCCTATGCCTATTTCTGACTCAGTCTGAATCTTTCTGCTAAAACCCA
ACTAGTTTGAAGGTACTGATGAGAAGCAAGTGAATTGGATTGGATGGAAAGCACGATAGT
GCAGCTGATTGTTCAAAGACTATTGGCATGGCTGTAGTTGGAAGTATGGAAGGATTCTGC
AGAGAAAAGAGTGAAAGTGAGGTCAGCTCCCTCCGATCAGTGCCTTTAAACCCAATCATC
CCCTTTTCCCTCTTTCTTTTAACTATAATGCCTAAATCCAATTTCGAAGTGACATTTTCT
ATGGTTACTGGTGCCTTTTCTTTATTTTTTTCTCTCTTTTCTCTCTCCTCTGGCTGTGTT
GTGTTTTATTTCCTCTGGGCTTTCTCCTGTCACGCTGTCTGATTCTTTGCAGATGGATGT
AGTGAGTGCGTTCCAGAGTGGAACTTCCTTTCAGGGGGCTCTAAGGCGGCAGGCCTCCAA
CTCCAGCCAACAACAGCACGATGTAACCAATGTTTCTAGCCCTACACATGTAGCCTTTTC
TACTACTACCACTACTGCCACTGCCGCCAACACCGCTTCTGCCACTGTGGGGTGTGAGTG
CGTGTTCTCCTCTAGTGCATGAGACTTTTTTTTATTTCTTCTTCTCTTCTAACATCTTCC
TCCTCCACTCTTCTTCTCACCTAACGTTGACACTTTGACTCTCTCATGCTTCTCCTAATG
TTCCCCcctgtattcttcaaaaaaa
>NODE_279_length_517_cov_5.373308
TATTTTACATAGAAATGAATCCTGATTCCACATTGATATATATAATTATTTAATTAGAGG
CGAGTTCGGCCGCAGTGATAGATCTCCCAGCTACTCATGACTGGTCTCATAAGTCCTGGT
CAGCAGAGCAGAATAAGTTAATTATTTACCGGTCACACACACACACACACACAGCTGTGG
AGGTGGGGGAGGAGGTGGAGGTAGTCAGTAGTTGGGGCCTATTGTGCGAGCCGCCACTGT
GGAGCTGTATGAGCCGTGATGGAGGGCTGTGGACCCTTGCTGTTGTCTTGCCTTTCTCTG
CTGATTTCATGCCTCTTTTATCATTCACTTTCACACAAAACAAACAACACCGAGGATGTC
TGCTGTTGGAACTAGTGTCTCTCTCTGGTCAACTTCTCCGCCACTTTACACCTCTTTCCT
CCTCCTCTCACTCCTCTTTCACTCTGCTTTTTACCGCGATATTCAACCTTTTTCTTTCTG
CCTTTCCTCTCTTTTTAGTTTCTTCTGGCCCTGCATTACTCGCCTTTTCTCCTTTCTTTT
CACCTTCTTCCTGCTGTTGGATgactttccagtaaatcgccgcacttgttcccagtcaac
atcctgttgcaacatcctgtaaggcatcaacagtctgctgtgtcgccgactgctcggcta
a
>NODE_280_length_671_cov_11.840536
ACACACAAAACCCCAGCCAGCTGTGTGCCTGACATGGAAGGGAATACACTGCGCCTCTCT
GGCGACAATAAAATGAAACTTGAGTTTAAACAAAAAAAGTTACACCATATTTGCTCAGAC
TAACTATGATGAAAGGCAATGAAGACAAGGGATCCTCATGTAGGTATCAATATAAATATT
ACTGGAAGGTCAATTAATATGTAAATTAACTCCTCCATTTAATTAGCTATTTAACTATTT
TCCAAGGCATGGACATATTAAATCATGCTTAAAGACCCCTCTAACTAGCCTCCTGACAAT
AGTGCCAGGGAGTCGTGGGCTCATAAACTACCGGCTTGACCTATAAAGAGCCCCGAGTCT
GCTAATTCCATCTCAGCCTAATTTTATGACTTGCATAAAATAACCATAGTGCAGCTTTGT
AGCTGTAAAGAGGATATGGGTAATAAAACGGAGCCGGGGAAAGCATCAGAAATCTCCTCT
TCACTAGTGTCCTCATTTATTATTCTATTATTCTTTGCAGGGTACCGGGCTCATGTGAAA
GACAAATGACCTTATTATATTAAATAATTTGTGAGGATATTAACCGTTAATCACACATAA
ACAGCATTTAAAAGGTATTGATTTTCCAGCGCTCTCAACAGCTTGTTAAATTTACGTCCA
ATAACATGATAATAGATAATCAGGTGAATGATACTCATTTGTAGGGGACAAAGGAAAGGT
AATGGGCATCACTGACCCTGACTCCACCATATTTCTTTATCCTGTTCGTTCATGACCTTC
CGACAGGTATTTGACCTTGAGTACGTctcagtaca
>NODE_281_length_613_cov_10.993475
GAGAGAGAGAGGCTGACAGCGGGGCTTGACATGGGCATTAAATCATGCCCCGAGGAATCC
TCCATCCACGGGCTCCTGACAGCCGCGCTGTCATCACGGCCAGGCCACTTCCTATGCCTC
TTGACAACACTGGAGCAGAATTAGTCAGAGCATCAGATGTAAATTGGCGCTGTTCAAGGA
TGATAATGAGCACCAAGATACATGTCGGTGTCACTGACGGGACGCCATCATGATTGGCTG
TCCCTCACACCGTGCTCTATTAGGTCTAATGGTATTCAGGCCAGGTATGGGCTGAAGGCG
GGAGCAGGGGGGAGCAGCGATGGACAGGGAGAAAGTTTTCTGTTGTGATCAGTTTGTTCC
ATCTGTGCGTATTGGTTTCTTTAAGACTGTGTGGCCAGAGAAGAGGGGGACACTGACACG
GGGTCCATGCAGCCCCTAGTTTCAGCTGTCCACTTGCTGACATGTTGTCTCTATCCCACA
GCCCCAAAGTTTGAAACATAAAGCAACAGTTACTACCTCATTTTTTCACGCATCACGCTG
CCATACGCCACAAACAGCCTGAACAAGAGCGTTATTAGTCTGAACTCACAGCCACTTCCA
TAATTTCTCCAGCCCATTCACTCAAAACTCCTACTAGCTTTTCCTCTCGGCGCAGTATGT
ATGCATGCGGTGTGTACAGCTCGCTAACATAATGCagtaatagttgccagtgtgccattt
tccctgcccatgctgaggatgagccagccagagcctg
>NODE_282_length_355_cov_4.335211
TATTAACATCCAGCATCAGCATACTACAAACCAAAGATTTTCCTGTAGGACACGTGTTTG
TTTTTTTTTGTCTTTAATTGATAGCATCCTGCAGTATTCTGAAGAGACCCCTGCAAAATG
GCCACTGTTTAGCAGTAACCCAGATGTAATTAACACTGACTGTGTTGTTTACACTATGAA
TCAAGTGCAGACTGCCTCCATACCGCCTGCATCCTCCCTCTCTCTCTCCCCTTTTTCTCT
CTCCAGCTCTGTGGCCACCAGAGCCCACCAGATGGTAGCGAAATACAAAGTAGTTCTAGC
CCTCTAACAACCCTCCGCTCCTTCTTCACCGCTCTGCAGAGTGCAGCCCGAACTTGTCTT
TGTCAGACATGAAGTCGAGTTCTTAAGTGAGTCACAATTTAATCACAACCCCAGCCTTGG
CTTGTTTTCAATGGCTTCGAATACCCAAAGCTTTGTTATTCAGGAGATTTTTGGGAAagt
gttgctgatgaactgaggg
>NODE_283_length_552_cov_2.380435
AGGCAAAAGTTGTTTCAAGTGACTTTGTGTGATACCATTCATTGAATACACTGTGGCAAA
AGAGGCCTTGTCAGTGCATGAAAGCTGTTTCAGAGCATGAAAACTGCAATACTGCAGTTT
TTCAAAGACAATGTTTCCAACCAACTTTTCATGTTATAATCTGTTCACATATGATAAATA
TGAAGGCAAAAGTTTTTCAAGTGACTTTGTGTGATATAATTCAGTGAACCGTGATGCGGC
AGAAGAGGCCTTTTCAGGGCATGAAAAGCTGTTTCAGAGCTTGAAAACAGCAATACACAG
TTTTGCAAAGACAATGTTTACAATCATGTTTTGACGTCACAATGTGTTCAAATGTGATAA
ATATGAAGGCAAATGCTGTTTCATGTGAACATATGTCAGGAAATTCTGTGGACGCACCAT
TTGGTAAAATTGGCATTTTCAGAATGCCAAACGCTGTTTCAGAGCATGAAAACAGCATTA
CTGCAGTTTTGCAAACACAATGTTTACAAACATGTTTTGACGTCACAATGTGTTCACCTA
TGATAAATGTGAAGGCAAAAGTTGTTTCAAGTGACTTTGTGTGATACCATTCATTGAATA
CACTGTGGCAAAAGAGGCCTTGTCAGTGCATGAAAGCTGTTTCAGAGCATGAAAACTGCA
ATACTGCAGTTTTTCAAAGACAATGTTTCCAACCAA
>NODE_284_length_800_cov_8.755000
TGGGCTGCCTCCATTCATAACATGGAAGAGAGGGTTTGCATTTTGGAGCTAGCATACAAC
AAGGAAGGGTAATGTAATGATTTATAGATGCAATTTTAACCCCTTACAATGCATGCAATC
CCAAATGAGTTGAACATTAGAAAAAAATATGTCTGTAAAGAGCTACAATAATCAGGGGGG
AAAAAAGCACTGAAAATGTGTGGTCCTTTATTACACTGGATTGTAAGAAATTCTAAGAAA
ATATTCAGCAATCTAAATTGTAGGGAAAGTTCTTTAAGGAGTGCCAGGACAGTAATTCAT
TTCACCTTAATAAAACCTTGCTTTTTTTTAACAACAACTAAAAAAGAAATTTCCATATTA
CTCTTTAACAATAACAGAGAGTGTAAGAGTGCTTGTGACAGGTCTGTCTAAAGGCTTGCA
TGCAAACTGGCCAGAGAGAAGTGATTGGCTGAGACTTGGCACGGTGGACGGACAGACAGA
CAGACAGACAGATGGACGAGAAACAGAGAGAGAGGACACAACCCACTACCTTAATGAGCC
GTCGCTTTATGAGCTGCTGGTCAGCGGAAAGAAAGCCATGATTGATCTTAGGGAAGACCA
TCTGAGCAGGTGTGTGAGGTCAAGAGGTCGGAGGTCAGAGGTGAGAGAAGGTTGAAGAAG
AATGAAGTCCCAGAAGATGATGAAGAAGAAGAAGAAGGAGGAAGAGGAAGAGGAGGAGGA
AAGAAGCAAATGCAGAAAGATTTTGTTAGAAAAGACCTGTGTTCATGAACCCGGCTGCAG
CACCTTCACAGATGAGAAACCCACACTTTTCCAGCTCTTTTTCGGAAGTTATTTCTTCAG
AGCCCATAATTACCACCTCCGGGGTTGCCATCGAGCCACAATCCCCCTGGAAAAATGGGA
ATTTCTgctcctctgtgaaagtgctgtcatcatcatcatcgtgc
>NODE_285_length_695_cov_14.512230
AAAGGCGTGAAAACTAGGCAGCAACATCCTTCGGTTCAAAGGGTTAACACAGGGTTTGAT
TGCAAGCGTGTTTACCGCCAGCCTGCCACAGCCATGTAAGCATTCCTTTGTCTGTCTGGG
TGTTACATTTTCACAAGCAGTAATTGCTTAAAGTGAGACGTATTCTGGTGAGTGGATGCC
TAAATGAAAATATATTTTCACCCTGTTTTCAATCAGTCTGAAACAGACAGTTAATGGTCG
CTTAATCCCCTGGACACATCTCCAGCTCCCTGCTCTGACAATGAAGCCAATAAAAAGCTT
CCAAAAAACACATTCTCAGTTGTTTTCTTTTTTACTAATTTCTCTTTTTTTATTATTTCT
TTTTGTCTTTACCTCGTCTATTTCTCATGAGTTTTCTCTGATAGTGATCCTGTTAAATTA
AGTGCCTGGGCTTTATCCAGAGCCCTCTCACCGTCACTCCTTTAATTTAGTCATTATAAT
TAACCATTAACTGGTGTCAGTTTCTGGGCCACTAACAGGCCCACTCAGTTCTGCTTGTCT
GCATTATCACAGTTTGGGGGAGAAAGTAAATTATAATGAAGGGCTATATAGTCCAATTAC
TGATAAAAGCAGCCAAGTGCGCTCCTTGTAATTAGGTGCCAGTATCCCTCCCTCCTTCTC
TCTCTCCTTCTCTCTCCCTTTCTTGTAGTGACATGTTGGAAGGGAATATATGCTTAATAG
CTATTTTTATTACTGTTAACCTCTTAGTCATGTTCTTAACCCAGCGACTTTCAATCACAG
AGACAAGGGGATGCCACAGAGAGACCTTATCTCACAAACAATCATTTTATGTGCTCTgc
>NODE_286_length_640_cov_11.193750
ATGGCTGTTGAACCCACATGGGTCAACATCGAGGGCGCGTTGATGGAGGTCCCGCAAGGA
CTGCCAAATCCTTTAGATTTGATAAAGGTTCCACTAAAACTCTCTCTTTTTTTTGGCACT
AAAACCTCACTCCAACTTCAATAAGCCGTGCGAACGAGACGGCGCGTATGTACAGATGTA
AACAGCGAAAAACCGCCGGTGTGAAATATGCGGCGAATGAAAGAGAAAGAAGGGTAAAGA
TGGAGGCGTGCATGTGGCTGGAAGGCTGCAGTGTGCCACCGGGGTGCTGTGAGGCAGGGC
CTGTTAAAGGAGAGCTCCAGACCAAGGTGTTCTATAGCTCGGGGGCTAACGGTGATAAAT
GAGTCCCTTAATGTCGGCAAACACTTTATCTCTGCTTCATCTGTTTTCATTAGGCAGGGC
CAACCTTTGGCTGGGCGAGAACGTGCTGTAACTTTCATTACTACAACACAGAAAGGAGAG
GCACGGAGACCTCCCATCGGTCTAATAAAAGCACCAGCTAGACACCATGACAGATCCTAT
TCCTTATTATTATGATGGCATGCCACCGTTATGAATTAGAGAATGCCATGTCCCTCAAAG
ATGATCAGTGCTTTTCTTTAACTCGTGTCACCGTCTTTCAGCTGAAGGATACCTGCTCTT
TCTGCTGTTCCTATCGGTCAGAACCAAACTTCTGATCCTTCTCACCTCTTCCTTTCTTAT
TATTTCCCCCTGACAGAATCACTGAATGGGAACCGAAGCCTGTGCATTCATtagcggacg
gtga
>NODE_287_length_962_cov_4.032225
TTACACAAGGCATACTCTGTGCACTTTATATTCTTATAACTGAGCATCGGTTAAAACATG
GCGATTTCTATGTCACCACTGTATTAGCTCCAAAGTAGTTACCGGCAACAAGCTTAATAC
ACAATTTCTCCTAATAAAAAATCTTCAAATTCACTTGACAATTCTATGGAAACACAGCTA
TGGACATCTGATGTCCCTAAAGCTGCAAATCAAACCAGCTACTGTGAGCATAGCAGCAAA
GACACGAAGAAGGGAATGAAGAAGGAGATTGTGTATAAAGATTTAAAGAAGTGCAGGAGA
AAAACAAAAGCGGTTTACCAATAGCAGCAGCCTCTGTAAACAGAAAACAACACGTTTTTT
TAATATTTAATAGGAGTTTAATGTAAAAGTTGCAACCCTGCAGCTGAAATTTGATCTTTA
CTGCAAAAAAGTGCCGTAAAACAATCAATAATTCCCCATTAGTATCTGCCCTCGCTATTG
ACGAAACAGAGACAAACCTTTGGAGCAGACGAAGCACCAGCTGACGTTGACGTGACTGTG
GTGGCTGTAGCCCTTCTTGGCGTGGAAGTGGTTGGTGCAGATGATGGCGGTGTTGGTGAT
CATCTCGCTTCCCGCAGCCACGCACTGGTCGCCGACGTGATACGCCACCGGGCAGCGCAG
GCAACGCATCAACCTCCCTGCAGCACAGAGCGAATTGGAAGGAGACAAGATTACACAAAC
AAAACTGACAGACGAAGCTGCAAGTTCAGTGTTTGGGCAACAAAATGGCAGAAAATGGTG
AAAAATGTCGATCAGTGTGTCCTGAAGCCCCAGATGACGTGCTCAAATGTCCATAACCCA
AAGACTTTCAATTTACTGTCACAGAGGAGTAAAGAAACCACAAAGTATTTACATTTAAGA
CGCAGGAATCAGAGAATTTTGACTTTTTTCACTCTAAAAAATGACTTAAATCCATCATTC
AAACATGGAAATGGCTATTAATTTATTAGCTGACAATCAATTGACCATTTTTTTGCAGCT
GTACTGgtgaaataaaaaaactcagcgacccagaatactgaaaccatcaattaataccta
ctgctacttactatcataagtaaact
>NODE_288_length_719_cov_19.941586
CAAAGCAGGACTGTGAGATGTAAAGAAGTAAAAGGAATGAGGTGATAAGTTTGGAACACA
ATGAGGAAGAGGGAAAGTAAGACAAAGAGAGGTAGTGCGTGGCAAAAGCGGTTACACATT
GTGCAGCAGACAGACAGACAGGCTGGACAGAGGTAATGAATGCAGTTATTAAATTGTTTC
AGCAGCAAAGAGGTCTATTCTTATGCCATTATAAAGGGAACAATTTATCCCCACTGATCG
GCCCTGTCTCCTTTCTCCTCGCTCACTTTGATCTGCCAGCATATTGCCTTGATGTGTCCT
ATTCAATAGCGAATCTGGGGCAATTTTAATGCTTTTGTACCTCGCCACCGCTCCACTTCT
CCCTCCCTGTTTAAAAATAGCTGTTAATTATAAGTGCAGTTTAAATGTCTCTAGTGACCC
AGAAATGCAGGTTGGAGTGAGAAGAAGGGATTGAGCATCTCCAAGTTTAAAAAGAGCGAG
ACACTATTTCTCTCCCTCTTTATCATGCTTTCTTCAATCTCTCTTTTCTCCTCACACCCC
CTTACCACTTCTTTGTCTTCTCCAATCACCTCCCCTCCGATTCTACTTCTCCATTCCTTT
AGTGTTCCTCCACATTTCTTTTTCGCTATCTCTCGCTCTCTCCGTCTCCTCTGTGGTGTT
TCTTCTGCTCGGTGGGAGTGAGCAGGGCCAGAGGATAGGGGATTCAGTTCTTTCTCTCCA
ACACACCAGAGAACTGCAGTGAGACATCGGAGACCATGGTTGTGAAACCGCTTCAGTCTG
CAGATTGTATGTGCGTCACGCCGAGTCTTTGTATCTCTCTCACCAACTTCctcctcttat
gcagccgcaggagtgggatgttg
>NODE_290_length_557_cov_12.520646
TTTGTGCTACATCTGATTAATTACAAAACAAGCTGTACATCTTTACTGGAAAACAATGCA
AATTTTGAAGGAACCTTTTGCACCCCTGCATAATAGGACAGATATTTCAACCCATCAAAC
AAGACATATGTTGCAAAACCAAACCAAATCTAATGCCTTCATTCTCATTGCAGGTACACA
TACAACAAAATTTAAAAGCTTGGGTGTGCGTTAACTTTGGGGATGGCAGAAGCAGGATAC
TCACCAACAGGCTTTTGTGTTTCAAGGCTCTTTCCTTTGTATGTATCAAACAGGTTGAGA
GACGCATACTTGGTTTTGCCTTCCTTCCCCTTTGCAGTTTGCCCAGAGCGCTCTGACATT
GCGCTGTCCGCTCATTGAGTATGGTGAGCCCTGAGACTGTGGGAGAAAGGAGAGAGAGAT
TTGACACCAGCTATACACAGAAAGTGAAAGTGTTGACTGCACAAGCATTCAAAACAACTA
AAACAGAAACAGTTTCACAAATGAAAATAAACACAGGATTTGACTCATCTCTTGGCTGAG
GTTAATATAATCAAGCACTCCTGGCGTAACTTACAATAAAACAATTTAGGATATTACAAA
ACAGGCAGTGTTCAGAAATATATTTAAGACATGCTGAAAAACCTATAAAACATAGTAAAA
TACCTGCGTTGAGGAAACACACTGataaaagcaaatttttg
>NODE_291_length_524_cov_18.190840
TACTAGTAGTCCTCTGCTCAGAGTTTAACCCAGTCCAGTCCTTAATGATCTATCTGTCTG
CCACCCGCACAATGGCCCACACCGCTGTTCGCTTTCATTTACAGAGTGCCAGTCTCTGAA
CTCCCCTCATCAGCCCTTTGTTCCTGGCTGTTTCATGTTTTTTGGGGAGTTGAATGGCGT
AGCTGTGTATGGGATACTTTTGAGCGAGTGGTTTAGAGAGACAGCTAGAGCAGGAATTTT
CCAGTGCAATACATTATGAAGATTTCACTTTCTGCCTTTGATTCTGCACTGACAGTTATC
CTTCAGCCCTCCTTTAAAGTCCCACTTTCAATCCCTAATGGCTGTCATGTCGCTGCGCTC
TCTGGACTCTTACTCAAAGTGTCATTGGCATAATGGTCGGCAGCCGTTGGCCTCTTTTGA
TCATCCATGCTGTGTGCGAGAGCAACTGGAGCTGAAACACTGAGGTGTATGAGGTGTCTG
TGTGTGCGCGCACTGCTTGCGCCTCTGCTCGGCTGCCACTCCCAGGCAGAGCTCCACGAC
CGGAAATCTAAAATTCACTTTCAAATAGTTTTCCTCCTGTTCTTGGTGCCTAATAGCCAG
GCAGTGGAAAGTGTGTGTGAGTGTGAGTGTGAGTGTGAGTGTGTGTGTGTGTGTGTGTGT
gtgtgtgt
>NODE_292_length_592_cov_19.212837
CGTGCGTGCATGTCAGCAATGGACTCACTTTTTTGATAGAGTGATAATGAAAATAATAAC
ATCCCTGACAAAATATTCATAACAGTAATGATGAATGCCATATTTCTCAGAAAGATACAT
CAGAGGCGTCTTGGTTAAAAGAAAACAGTGGCCGGCGTCTCCCACACCCTCAAATTATCT
GCTGCTTTCACATTTCACTGATAGCATAGATGAGAGCTGAGAAAAATGGACACACAATTA
TGCTCACTTGTCGTATATTAATACTGCTTCTTGACATCTTCCATGGACCCTGAGCTGTCA
TCTCTTTGTCTGCTTTAATTGAAAATTAATGGTTAGTGCGTTGCCAAGGCAACAGCGGCA
GTGGTGGTGGGTAGTGAGCCACATTCAGACAGACACCAGTGGCATTGTTTGTCCTGTCTG
ACCTTGGAAGTCAGGGGAAAAAAAGAAAGAAGAAAGGCAAAGGAGGACAAAAAACACATT
AAAAAGAGAATGGAGAGGTAAGGGTTGAAATGTTGTCCATTGGAGCGAGGGAGAAAAATA
AAATAAAGTTATTGTGGCGTGGTTTTGGCCAGGTAGACAGAAAGAAAACTGCGCTAAGGT
GACTGAGGAGGGGACTGAAGATATGATGTCAAAATGCCAAATGGGGAGAATTATGTTTGA
GTACGAAAGCAGAAAAAGGCCTGGTGATTCTTCTCTGGAGCGACAggattacctttgtgc
tgatggagtcagaggg
>NODE_293_length_497_cov_10.458753
GCAAAATATATTCAATTAATAATAATACAAACTTCCTACTGTCATGTCTGGACAGTGTCC
TTCCACCACCCCAATAGCTTCCCATCCCACTCCTGTTTTTTTCCTTTACAAAGCTGCTCA
GTACTTAATGCAACAAAGCAAAGATAAGGGAGAGTGTCCAACATATTAGCTCAGTTCAGG
AAGCTTTGACAATAGTCAGGTCATCTCCACCATTCCCCTTCTAATAGGTCGTACCAATGC
CACTATTTGTGCCTAATCATGTGACCACGTATGGCCCACAGCCACTAAAAGAGATCCTGT
GTGGTTGGTGTCAGTCCAGTGATCTTCACCCATTTTCGTTCTTGGACTGTAAGAGCTCGA
TGCCACCTCTGTCACACATCTTGCCCTGAAGCAAACAGGGATTCACACTTCTTAGTAATA
TTGACGCCCAAGAAAATAAAAAAGATTAATTCATCCACGTGTTACACTACCATAATCTTT
AGTTTGCATTATTAAACACTACTTATAACCTTTTGACTCAAGAAGGAATTATTAACTACT
GAAAATGAATCATTTTATAATACAATGATGCTAGATAGAAATATCTATTTTTACAGTCAT
TCTAATAGTATATCAATATCTGTGGTGttgtgtagcatgca
>NODE_295_length_324_cov_5.867284
CAGGTGGTGTCTGGCACTATTCAATTACCATCAGAGCTGTATTGAATTTTCCCACCTTTC
AAAATAAAGAGACAAATTTCTCTCAGTTCCCCTCTGGATCCCACAGGAGGAATCACATTA
TTTTTCTAGACAGCCCAGAAGCCTGTACCCTTTACCTGCCCCCTTTTCAAAGAGTCCCCC
ATAGAACTCTGAGCACTGTGGAATTTTAGTACTTAAGTTATGCATTTTTAAATGCCAAGT
AAATCTCCAAAAAGGTGTATTATTTTTTTCTACTGCATTTTTCTACATGTAAAAAAAATA
TGTGTGGTGTGTATATGTACTATAATCTGTATTATGTTATTCTGTGTATTGTTGTATTAT
CCAAACATTATAAATGGTAATGGTTAAAAAATGTGAATGTTGTTACTGTAAAAGATGACT
GTTTTTCCCCTCCTCAAAGTGAATGGTTTCTAACCTTGTGGACCTGTT
>NODE_296_length_145_cov_17.324139
ATCTGTATTATGTTATTCTGTGTATTGTTGTATTATCCAAACATTATAAATGGTAATGGT
TAAAAAATGTGAATGTTGTTACTGTAAAAGATGACTGTTTTTCCCCTCCTCAAAGTGAAT
GGTTTCTAACCTTGTGGACCTGTTACAATCTAGGTGCAATGGCTACTAAAGTGAGACGGC
ATGACACGCGGGTCCATCCTTACCAAAGGATTGTGACCGCTGACAGAGGTCAGTTTAGTC
TTTGAGCTACACTTTGCTATTGACTGATGCATTTCAATGATTATTATGC
>NODE_297_length_388_cov_9.283505
GGGGGGGGGATCTAAAGAGTGCATAACCATGGAAAGGGGCTTGAACGCTCAAGAATCTTG
TCTTTCTGTTTGCCCCCTCAATCGAGCGACACAAAGGCTGAATTACTCATTCAAACCTCG
CGGGACAAAGGGAAAGGAGCTGGATAGCACTCCTGCATTTGTAGTCAAACATTTAGAGAC
TTAAATCGAGTCGTCATGAAGGAGAAAGAGTCGGACAAAGCCCATAGAATTGCCATCAGC
AAACATTTTCCTGTGTCATATTATGGGGTCTCCATGGCTCCCTCTGGCCCGCGGACAATA
GCACAAGTTTGCACACTCGAATACTGTCACCCTGCCAACGGCAACAAGGGCCCAAAACAG
GACAATCCCCCAGAGAAAGCATGGGCTCCGCGGGGAAGGTTGCAATAGAGGAGGAAAATG
GGACTTGTGAAATGCTAATTGAGCTTCatccccttattgaagtggaaaaagagcacctat
cgttcccctgaacagcagcagaggaatgagatgtgagcaagctgtttgtctg
>NODE_298_length_311_cov_1.170418
AAAAGAAGAAGCTGCTGCTAACCTTCATTTTTCTCAAGTTATGAACTTTATTTTAAGATG
CACAGTTTTTCAAAAGCTACTTATTTATTTTCTCTTATTTTCAAATGCAGCCCTTCTTTG
ACTTGATGAGAGAAGAACATTATACAGACCTACAGTCTGATATATCTCTACACTTAAATG
TTAAGTGACAAGAAATATTGTCAAAATGTTTTTGAATCATACTGATTGTTTTATGTTAAG
ATGCAGACACTGATACAACTACTGGACTACATCAACATATATCACACTAACTCAAGTTAG
ACACCATGATGTTCTGGCCCTCTGCTTTAATacattttctctgactggacctctttgagt
tttcgttgaatacctctgttctatgtgttttcagacacagcaacaatgcagctctgtggc
ataagatgtgacaaaaacatagacggacctggggg
>NODE_299_length_826_cov_10.417676
TTTATCATCGGAAGAGAGAAATGCACTCTTAGGGCAAGGGCCGAGTAGGATAAGACACTG
TGAGTATGTAAATTAATTGTGGTATTCATTAACTTAAACAATAAAACCCAACACTACCAG
GGAAGTGCACATACTCCTCTATTTGGCCACATTAACACTGACACACTTAAAGATACCAAT
ATCTGGTTCTTAGAAAGAACAGATGGACACATAAGTGCGAGGGACTCTGGGCTTGCCAGT
AGAAAGGTGGAATGAAAAGGGGAGGAGGAGGGGAGGAGTAATTGCACAGTCCTTTGCTGA
ATTGTTCTGTGGATGCAAATTTAAATCCCTCCTATTATTTTAATAATCTGCCTTTTACTG
CTTGTGCTCGGATCATTTGTTTGCAAACCAGGTTATTTGGAGAGGGAGGCTCGGGGGTAA
TTTCATGCTTTGGAGCATTTATATCTATAACTTAATGAGGAGAGGGCCTGTTGTTTCCTG
GTAATACACTGCTAGAGGGGAGCAAACTTTTTATTCTCCGTTTAGGGTACTGTTAGAGGG
CAATAACGTGGGATTACTCTGATGGAATTAAGGAGCAAACTGAGGAGAGACCTAATGCAG
CTTCTGGTGATGGACCAAACTTAATACTGATGTTTTATTTAGGGTTTTTTAGGTTCATGG
GATGTACCATAGGAGATGGGCTATCCCATTTGCCCATCACAATAAGCTTACACAGATTTC
TTCAGATTTAAGCATCCTGCTGCCCCGCATGCAGCCTGCTAAGTGCCCTCAGTTTGTCTT
TACCCTTATGTATGTTCTCTTTTCTTTCCCAGTGTTCTAAACTTCTGAAAATGTTCATGC
AACATGTTGTCCGCACAGCGCTTTATAAAATTGAGACGTGTCTCCTGCTCATTGTCACTC
AGTTCGTGCCAGGGCACAAAGTCAGCCTCGCGGTCCAGCCTGAACTCAATTTAACACAAC
CGTAatacgt
>NODE_300_length_648_cov_10.708333
GTTTTCTCATTATGATCAGAGCAGATGAACTACAAAAACCAGTCAATGTCATTCATGCAG
TGTCCACACAGCGGACTTCTGCTGGCTGCTGGCCATTCCTCAAACTGTATCAGTGACATA
AATAGTGGAGAACAATCTCTCACAAAATCCCGGATGGGAAACAAGCATAATCTGGGCATT
ACACTGATAGCACAGACACCATGTTGACACAACATCTACTGCCCAGCTGAGTGCCACATA
ATCCCCTGTAGGAGGTGGATGCATACCTAGGATCCCTTGCAATGAGGTGTAGTTAACCAG
CCAGACTCGTGTGCAACGCCACAAACGAGCATCAATTTCCCCTCCCCCCACCTTGGTGCT
GGTGGACTATCAGCGAGGGTCCGACAGTGTTGTTCCTAATTACCTATTTCTCCACTCCTG
ATCCTGCGGCTGGCATAATTAGTTACCTGGGGCTGCAATCCAATTTGAAGTGATGACAAG
AAAGTGATCCATGAAAAAGTAATAAGTTAAATCCAATTTCAGCCTGCCTCTAATTAAATG
CACATGGAACTAATGAGTCAAACCCTACCATTTCACTGATAATGGTAATTAGCGGGGTGG
GAGTTGCCGGCTCTCGTCGTTGTGCCACTGTAGGTGTGAAGCGCAAAAGGTAAAAGCGGC
ATGGATTCTTTTAATTACATGTGTCATTCTGTCAATGTAATTTACTGGCTTTTTGACCAG
TCAAGTATGTTTAGCTGCTTTCCAGCCTGCATAGCAGCTGTTTGTATATCTAGTATGATT
AAAGGGCCTCTa
>NODE_303_length_297_cov_15.511785
TTTTTTCTACTTTTAATGTTTTTTTGTTGTTTGTTTGTTTTTGTGGTGGCTGCTATTTTT
TGTTATTGTGTGTTTACTGTATGAATCACTATATGAGCTCCTAAACTAATTAAATTCCTC
TGTGCATCGGTAATGGGAAGCTAAGAGATATAATTGTTGTCATTTTCATGCCATCCTTTT
AATTACTTTCTGGTTCCATTTCATTCCATTTGAATTGACAGCCTGATCAACTTTTAATTG
CCAGTTTTTGCAAACAGCTTATCAGCCTGTTCCAAGCCTGCATGCAGAGTACTAAATGAC
CTGGTCAAACACACTCACAAACACACAAACACGCAGCAAATCCCAGAGCAAATGGATACA
CGTGCACACTGAGCACACACATGCATACCAACCCTCCGCACCAGATGCATGGTGGAGTTT
GACAGAGTGAGATGCGGATGC
>NODE_304_length_688_cov_14.460755
TGACTTTATTGTCAAACTAATTTATTTATTAATGTATTTTTTACAGATAAAGAGACCATA
CTTCCATGTCAAAGCCTTAGAGAAGTCGCAGCTCAACAACTGGAAGGAGTACCTGGACTT
TGAAATTGAAAACGGGACTCCGGAGCGCGTGGTTGTTCTCTTTGAACGTTGCCTCATCGC
CTGTGCACTCTACGAGGAGTTTTGGATCAAGGTAACGCCACCTTAATCCTCTCTCTCACT
CCTGCTACCTCCCTGCACTTCCCCCATCAACGATGATATCACATCGACACAGTAAATCGT
CCTGCACTCTCTTTGCGTGTAACGTTGATATGTGACTGTATCTGTTGTATTAGGGGATGG
CCAGCTTGCCACACAAGATTTGACTGCAGCATTTGCCAACTACTACGTTGCATCTTCTTC
GTCTCCCACTACCTTACAGAAACTTATCTAATTGGTTCCATGAAGGTGCTGATGGGTTTA
CACAGAAAATTTCTAAAAACGATCTTGTCAATGAAGAAATTCACTGTTTCTGCCAACTGG
AAATTTTAGTTTAAAATGTGTTGTCTCTTTTGCCTTTCTCTTTCTCCTCTGTTCTTTGTC
TCTGTCCTCTCCTGCATCTCTTCCAACTTGCTTTCTCTTTTTCACTCTGAAGTATGCAAA
ATATCTAGAGGGCTACAGCACTGATGGTGTGAGACATGTCTACAAGAAGGCTTGCACCAT
CCACCTGCCCAAGAAGCCGGCCATCCACCTGTTGTGGGCAGCTTTTGAGGAGCAGCAAGG
TGAGTGCCAAAGTTAAACCAGCATGTAAATTGAACTgtacaaaccaaaaggg
>NODE_307_length_402_cov_17.472637
AATATAAGCACTTAAAGTTGAGTCATTTTAGGGATATAGATATTTTCCATTTTCAACTCT
GACAAAAATGCAGTGAAATAGAGGGGCCATTTTTTTCTTTTTCGATTTCTGTCTCGTAAA
TCCTTTTCAAACGCAATTCCCATTCTTCTTTTGAGGTCTTTTAAGTCATTATAAATGTTT
TCTCTCTCCCTCTCTTTCTGTCTGTCTGTCTCTCTCCCCTCTCCCTAGCTTTAGTCTTCT
TGAATAAAATAAGTGCAGATTTGCTGGAAATCAGTGGCTTTTGTGTGTGGCTGCAGGAGC
ATGGTGAAATGTTTGGACACTAATACCCATTCATTTCGGTAGCGCCATAAATAAAAGCTG
CCAGCTATGCGGCTGCCGTGAAGTGGTATTCTTTGGTGCCCAGCGGGATGTCCTGTTCAC
ATTAGCGCAGCAGGGAAAACTGGCCGGAACAGCCAGACAACTAAATCAAGACATTGTCAA
CTTCTGACAAAATTGCTATGGGGGGAGAACCAGTTTTAAGAGGGGTTGTGCATGTCTGGT
TGTATg
>NODE_308_length_307_cov_2.983713
CAGGACCTGCTGCTGAGAAGCATCCCCACATCATGATGCTGCCACCACCATGCTTTACAC
CATGATGTGTCCATGAAACATAGCTTCTACTCTGATGGACATAAAGCTCCATGTTGGTCT
CCTCAGACCAAAGAACCTTCTTCCAGGTGCCTTCAGAGTCTCCACATGTCTTCTGGTGAA
CTCTAGTCCAGATTTAATAGGAGCTTTTTCCAACAGTGTCTTTCTCTTTGTCTCCCATAA
AGCTTTGACTGCTGAAGAACAGACAACAGTTGTTGTATGAACAGTCTCTCCATCTCAGCT
GCTGAAGCTTGGAGCTCCTTCAGAGGAGTCATAGGAGTCTTGGTGGCCTCCCTCACTCAT
CTCCTTCTTGGAGCTCCTTCAGAGGAGTCATAGGAGTCTTGGTGGCCTCCATCACTCGTC
TCTTTCTTGTTCAGTCTCTCAGTCTTTGAGg
>NODE_309_length_537_cov_8.970205
TCTCTCTATCTCTTTCTCTCTCTCTCTCTCTCTCTCTCTCTCTCTCTCTCTCTCTCTCTG
ACATTCACTCAGTCCCTGCAGTCTTATTGACCTTGGTTCCTTCTCATTTGCATCCACCAT
TTTTCATTCTTCGGAATATGGCGTTGGGGGACTTTTCCATCATTAAGTGAATTTACAGCG
ATTTCCTTATGTGTTTTCTCCAAGGGATTGGGTTATGAGATGCACATTAAATATCCATTA
ATACCTCATTATCCCACTGATAAGATTACCATGATAATGAGGCAGAAATTCTAATTGTTT
CACTTCTTGTTGTGCCACTCATTTAATCATCCACCTGAAAGACAAGTACTGTGCGCCCCT
ACCTTGAAGACTGTAAACACGGACAGCGGGATAGAGCTCTCCCACTGCCAATGAGAGCCC
TGCCCCCGCCAACAGCAGCACACACTGTTGCCTGGGTGCTGGCATGCGTGTGTACTCATG
GCGTGTGTGGGCCATGAAGTGGAAGCATTACGTACCAGGGGGTGCATCTACCACAGGTTG
ACTTTTTGGTCATGAGCCTTGGACGCTCACTCCCACTCACACCTGCTAGCTCTTTTCCCC
CTCCTCGGCATTCTTCCGCCTTGTTAAGCCACGGCTTCCCAAATGGAgatggagggacac
tgtgctgaggactttgtggga
>NODE_312_length_461_cov_7.919740
TAGCTAACAAAAAAACTATAATACATACTAAAAACTACATGATCCAATTTTGCATGCCAA
CTGCATTCCTCGGTTGTAGCTACACAGCCGAAATAACTGTGAAAAATGTCCCCTTGGTCT
GACTTTTATTCCTCACCTTATTCCCAATGTCATTCATTTGCCACTGAAGGTAACAAGCCT
TTTCCACTCGGTGCTCTGTAACGGCAGACCTTTAATAGCCATTTCCCGGTGTGGCGAGGG
GAGAGAGGGGGAACATGTTTATTTGTGTGTCTGCACATGCTTCTCCAGCGATTCTCTCTG
CTCCACTCACCCAGCTGCTGGCTGGAGGAGTGATTCATGGGCCTGACAGATGCCTGGTGC
AGCTGGATCTGTCCTTGATCATCCCAAAAGCCTGGACAGCACTGTCATTCACCATTGCCC
AAATTATCTCTGTATTGACTGCAGAACCCTCTGTGACAGCGCCGTAATGGCTAATTACCC
AGGATGCTTTGGGTACTTTTAAACCCCAGAGTGTTCTCTTGCTGTCTTGCCATGCGGCTG
CTGCTGCTACCGTGTCGTGTCGTTCTGAGGGCCACTGTTTTCTCTGGCCCCACCTGAGCT
CCACA
>NODE_313_length_575_cov_11.027826
TCCTCCCCTCCGCTTCCTCCTCTCTCCCGGTTGCCATCTTTATCAGCCTTGACGCACTCT
CTCTCTCTCTCTCTCTGTCTCTCTCTCTCATCTCTTTTGCTCTCTCCCTCTCTGTCTCTC
AAGCAGCCGGTAACTGAATGCACAAATTACTCTCCCCTCCACCTTTAACTCCCACTAAAT
CTTTCCCCTTTTCCACTTTGCTGAGCCGGGATATTTTATTCCTCCATCAAATATGCATCC
CATTAATTAAGTTAAATTACTCCTGACTGCCAAATATCCCCTGCCCCGATGGGTGTCAAC
ACAGAAATGCATGACTGTGAACCTGCAATGACACGGCCCCAACACTTAAACATGAGTTAC
AGCCTTTTCCAGCTCCATCCATGGGCAGATTACCAGACACTTTGGGCTGCTGAAATTAAG
CGCCGTTCGCTCCTTCCCCTCCACCCAGCTTTTTAATAAGTGCACAATGGATGACACTCG
CACTTCTGACAATGAGAGGACTGATATTTTAATTACACCCCTTTTTTCATCAGCCTTCCT
CTTCATCTTTTAATTGCTGTTGTTAATCACTCATTAACTCCCCTCTCTTTATTTTTTTTC
CCTCCTACAATATACCTATGACATGATTAGCTCTATAGAATGGTTTGTTCAGCAACATTT
TTAAAATAACtcaactactttataggataaagtttgcatttcttttgtcctggtttagg
>NODE_314_length_723_cov_7.645920
AAAGCCCCAGTTACAGTGTTCATTTGATGCTGCTCAGTCAACACAAGTCTCACACTGGCT
CAGGCAGAGCAGAGAGAATCAGCATGAGGGTGGATTGATTTTTGGCTGGGTGCGGACAGT
GAGCAAGAGACAGTAGGCCTCCAGACAGAAGCTTGGCTGGACTCTGTGAAGACTGGAGCC
TTCTGTGAGGTTGCCTGCCCCACCACATGGAGTGCTCCAACAGTGACCCTGCGCAAACTG
GCAACTGCCAACCGTCTGCTTCCGTCTGCTTGGCATATTTGGCCATTTAGTGGGCGCTTG
TGAAGATCAAATGGGTTAAGATCGCCCCTCTTAGTGAGCGGGGAAAAAAGAACATCAAAA
AGGTGTAAATTTCACTTCCCCACTTTTGATTAAGTCAAGCATGAAAAGAAATGTAATACT
CTCAAGTGGCAAGGGTTTACACTATTGATGCTGTTACTTCTGCTTCAGGAGGCCCAATCA
GCCGACAGGGAGCTGAGTAAACTCGCCCTGAGTTTTAGGGGAGGCCAGATGGAGGGCTTT
TGCTGTGCCTGAAAAGACAGCTTAAGAGCTCGCCTCCTCAATCCCACTCAATACTGACTG
TGTGAAATCCTGGCCCTGGCTAACCCCCCAACCCACCCGCCTTTTCCAAAGCTGGTGGCT
ACCACCATATGGGCTTGTTTAAAAACTCCCACAGGCTGGTACAAAGCACAACAACACAGT
TTTCATATCAAGTACTCTCTCAAAGAGGCCCCCCCTCTGACTCCTTCCCTTCCGATTCCA
AAGGCTGTCACGGGTTCTGCTCtaattaatagttggtgttggccgtctgttttggcagat
cattttgtgcgatgattaatatgattt
>NODE_315_length_639_cov_11.054773
GATGCCGCAGAACAACTGCGATGACGGTATTAGAGTTTTCTAATTGACCAAATTTTCCTG
GAAGTCAGGGGATGCACTTTTTAAATGTTAATATAATAAGGAAGTCGCAAAAAGACATAT
ACTTTTACTCTCCTAATCTGTATTTCCCCTTATGTAGGCAAGATGGTTCCAGATAAGCAC
TATTAATCATTCCTCTGCATCTGTTCGTTCTTGTACACTTTCACCTGAAAAGTCTCTGCA
CTCGGAAAATAACGCTTCTCCTCGCAATTGCCTGACACATTATCTCATTAAAATGTACAA
AGAAAACTCCTTCTCTTTATCTCTGATAATCTAATTAGCATCAGCCAGATGGTTTAATAA
GGGATATCGGCGCCGTTTAGCCTCCCAAACGGCCCGCTGGAGGAGAACAGTGGAGGAGGC
TCCTCTCCACTCTCCTCTTCACTCTGAATAGCTCTCCAGGGTTCACATTATTGCTTCCTC
TGCCTGAGGCGAACCACTCCAACTCAGGAGTTTAGGGAGGATGAATGCATCCAGGAGAGA
GACATGCTCAAAGTGAATCAAATAGGCAGAGATGTTGGATACTGCTGGGAATGTTTTAAA
CCAAATAATGGCAGATAACTGACTTCACCTTTAGTTCCCCCAAGGAGCGAGAAACATTTC
AGATTAGGCTTTAAATCTTTCTGAGATATAtcagtctgttcagtgtgtgtttaattgttg
cctaggtaacattgtaccacttctaagatggtctagcttaggtgatgtgaattttacatc
cgg
>NODE_319_length_184_cov_8.967391
GTTTCAGAGCATGAAAACAGCAAGACTGGTGTTTTTAAAAAAACAATGTTTACAAACATG
TTTTGAGTTCACAATGTGTTCAAATGTGATAAATATGAAGGCAAATGCTGTTTCAAGTGA
ACATCTGTCAGGAAATTCTGTGGAAACACCATTTGGTAAAATTGACCTTTTCAGCATGCC
AAACGCTGTTTCAGAGCATGAAAACAGCAATACTGCAGTTTTTTAAAGACAGTGTTTCCA
AACATGTTTTGACGTCACAATGTGTTCAAATATGATAAATGTGAAGGCAAAAGTTGTTTC
AAGAGACTTTGTGTGATATAATTCAATG
>NODE_322_length_565_cov_11.787611
CGGCAGGTCGTTTATTAATGGAAGAAAAGATTGATTTCCTGTCATTTCTAGCACCACAGT
TTAACTAGCGGTTGTCTCTGGCTGCCCCGCACGTTACTTCCTAAAAACATTTTGATATGT
GCATTCGCAGATAGATCTTTGATAGCTGTTTATTCAAAAGCAAACTTGAAAAGAGGATAT
AACCTCGAGTCAGAAGCCTGGACGGGCAGAGTAAGATTGAAATTGGTCCGACTCTCCCTC
TCTCTCTCTTGAATTGAGGGTCCATTGTAGTATGTCAAACAAAAGGTTTTTATCAGAGGC
TCTTAATGTAACCCCCTCCCCTCACTCTCTCGGCCACCAACTCGTTCTTCTCTTCCTCTC
TTTTCTCATTCATTTATTCCACTGTGTGTGGAAATAGGCTGGGCAACAATTAATTTCAGA
GTGAATTCAGGCAGGATCTATTACCCCTCTCTGCCTCTATTGCTCTAATGGAAATCTATT
TCACTTCTCTTTTGTGTCCAATATAATTTAATGCCCATTTTATTAATGGCCTGAAATAAT
TACGGAAGGCTTTTGTGATTCTTGAGTATGTTTCATTTAATTGTGTAATAAATGTCTAAT
CAGAGCTCCCATCTGAAGCCATTATGGCATTAAAATTAACAATTACGCCACAAATGTCTT
GGTGAATGCGTTGGGGTCTATAGAAATCGTTGCTGATAACAAGACACAT
>NODE_323_length_511_cov_4.943249
TCACACTTAATGTGCAGTAAAGCGCCACAGACAAAGCTTCTTCGTTCGGAATGCCCCCCT
CTACTGCGCCACACAGCTCTCACCACCAACCTTCTGTGGCTGTGTTTCCCCTTCACCACC
ACCGCCGCTGCCGCCACCGCCCCACTCCTCCCTTCATCTCCTCTCCCCACCAGGGGAAAA
GAGTTATAGCTGCCATAAAAGGCAGGTAATGCATTGTTAACTAATTCTGTCTGCTCAGAG
CTGATATATCCTCTGCTCTAAATCTCTGTGCTTCCAATAAAATGCAAATGCTAATGCTTG
CCCTCCATGAGCTGATATCATTTTTAACAGGCCAGAGGTAAATGCTAGAGAAGGGTGGGG
TGGGCCAGCGGTAGTTTGTGACACGGTGGGGCTTTGGGCTTTCATGGTACATTCTGTCAT
AAAGGAGACCTCGAGAACCTGCTCCACATACCGCTGACCAACAGTATGCATGCGTGTAAG
TGTGCCCAAGTGGCCGTGGGTACGCACATGAGGCTGCACATTTTTGATAAGCCTGTGTTG
TACGAGAAGTAGCAGTTACCCTGCGATGGTTTAAAACCAAGAGCGGCATCTTTGTCATTA
CGAAACCAGCACTAGAAGCttttcagtcagtactcactcaccatcaaataacaca
>NODE_328_length_561_cov_18.156862
GCAATGATAGTCAGACATATTTTGCAATCAAATCCAAGTTAATTTAATGGGATATCATTC
TGGCAAAGCAACAATGTTTTTGGTCTGGGATCTGAAAGTGCTCTTGCAGTGACACATACA
GCTATCTATGGGTTGGCATGAATCACTGAGCAAGTGGGGTGGGGGGTCCACCCGGGTTGG
CACAGCACACTGGGCCTGTCAGAAAAGGCGGGAGGGGTGCACATTCTTCACCTCCCCCAG
AATGGCACCTTCCAAAGCGGATCCCCTGTCTACCCATTCCCCAGGCCCCAGATAAGAAGC
TCATCCGTCATCCACTGGGGCCGCATTAAATTTTAACTCTGGTTACCGAGTGTGGCCATT
CAAACTTTTATCTCAAACCTTCTTTATCTTCTTTTCATTAAGTTCTCAAGCACTAATAGC
CCTGCGAGTCTCCGCCGGGGTAAGGATGATGTTCTGAATAATGAAAGCTCATTATTTCTC
CACAGAATGCTTGTTAATTCAAATGATGATATTAAAACTATAGTAGCCCTCAGCAGTCGG
GTGATTTCTAGCATACTTTATCATGTATCAATATATACTCTGTTTGTCAAAACTGCCCCG
AGCCTGGGCTGACATTCTCCTCCCGAGGAGTGGAGTGCTTCAGCAGGCCTGCAATACTCT
AAGGTGACAACTGGCAGAGTTTGTGCCTTTAGGAAAGTGGGTGGA
>NODE_329_length_682_cov_7.869502
ATAAGATAAACCTCATCTTTACAATGTGTGTCTCAGTTTCTTCTCATCAGTGTCTGTAAA
TACTTGTAAGCTCATGGTGCGTCTGCGTTCATGCATTAAGGCAAGCTCCTGGCTTCAGTC
CAAAGACTGTCAGAAGCGTGTGTGCGTGTGTGTGCGTGTGTGCGTGTGTGTGCGTGCGTG
TGTGTGGTACTGTTTGGTAGAAATGACACTGGCCGGCCATGTAAAAGTGTGTCTGACAAG
GGGAGCGACGGAGTCAGCGCTTTTTTTTCCTCCCTCCTCGCCCCCCGCTGTTCAATCCAT
CCAGCTGCTGTCACCACAGGGGAGCAGACAATCTATCAAGGCATCGGGATGCATTCTCCT
CACCTGCGCCGCGCCTTTAATGAACAGCCAACATGATCCCGGCTGACAAGCAGGAAATGG
ATGTAATAAAGATTGTTTCTGCATGCTCTTTGCATCCCTGATAAATCACCTCGCTGTGCA
ACAGATACGGGAGCCACATGGAAATTTGATTTCACACGGCAAGGGGGAGGAAGAAGAGAG
CAGTGGGGGGAAAAGAGAGCTGCTAGTGGCAGGGTCACTCTATTTTATTCCTCCTTTTCT
CCAGTGGAGCAGTGGAGCAAGATGTGTGGGGGCTGAATAGAGGGGCTGTTTTTTTTGTTA
TTTTTTGTGTGTATGCTCTTACTTCCCTCTAACACTCTGTTAAACCTGGAACATGCCTCT
GTACCTTTAAGTCTAAAACCACAACAAACGttgtgtgcagatgttcacgtaggtgtcagt
catcataattggacatagcattaatgtgtgcagtaaggggcagggc
>NODE_330_length_156_cov_5.493590
AACGCTGTTTAAGAGCATAAAAACAGCACTCCTGCAGATTGTCACAGAAAATGTTTACAA
ACATGTTTTGACCTCACAATGTGTTCAAATATGATAAATATGAAGGCAAAAGCTGTTTCA
AGTGACATTGTTTCAAGAAAGTGAATAGAGACACCCTTTGGCCAAAATGGCCTTTTCAGC
GCATGAAACGCTGTTTAAGAGCATAAAAACAGCACTCCTGCAGATTGTCACAGAAAATGT
TTACAAACATGTTTTGACCTCACAATGTGTTCAAATATGATAAATATGAAGGCAAAAGCT
>NODE_336_length_357_cov_14.103642
TTTTTTTTTTTTTTCTCCGACGAATATTTTAGTTTTCACAGATTTTAAAAATGAATCTCC
GAGCAAAATGTGTTTCTCTTCCAGTAAACTTGCTGCATATGTGGATAGATCGCGATCTGG
CTTTTGAGTTGGACATTTTTTGCAGTGCACGGAGAGGATTTTACTATGTGCGCAGCCAGA
CCCCGCCTGCTCACTGCGCGTCACTGGCGAGTAGTGTGGACGCGGAGTCACTCCCCTGCC
TACTTTTAATAGCTTTGTCATGTGATGGAAAGCAGTTGTAAGACAGGTGCCCTCGGTTCA
TTCTCGGCGAGGGGCAGCAGTTGCCTGTGTGAGAGCGAGTGGGAAGCGTGTGTGGATTTC
TTTTTTACTTGATTTCTTTCTTTTTTTTTCTTTTTTTTTTCCTTTTATTTTTTTGGTAAA
TTTTTCGGACCGTCATTCAGTTGGCTGGATGGCGTGGGACAGGTGTAACCAGGACTCGGT
GTGgagagaattagaggtgag
>NODE_337_length_570_cov_6.977193
ATAACTTCCACAGACGCTGTATAGCAACCCTCTCTCTCTCTCTCTCTCTCTCTGTCTCTC
TCTCTCTCTGTGCGTGTGTGTGTGCGTGTGCGTAGTCTATACCGGATTAAATGGCACCTC
GTCTTAAATGGCACCTCGCCTCGTTTCCCCTTTCCTTTCATCATCAGCAAAATAAAGATT
AGGCCTACAGAGGAGATTGTGCAGTCTCGCCTTTAGAGGCGCAAGGGATCTTCATTCCTC
CCGCCTTTGTGATGATATTGATGATGATGATGGCCAAGTGGACAGTTTGATTTTTGTGTG
GCGAGCTAGTTATAAAGAATCAATATTATATCAAGGGGGTAACTTTGGTGATAAAGGACT
TCAGCCACTGTGGCTATTCATCATAAGTCTGTAGCAAGCAGATAGGTCAAAAGAAATTAT
ATTGCTCTAAAGAGTGTGTCTCCTTATCTCTCGGTACCAGGGGGAGTGGAGGACACGCCG
ATCGATACAGTAGCTGCCGTATACTCCTTGCAATTATCAATAGCTGATTTTGTCTTCCTG
GGGGCTGCATCTATTAATACCAGATAATAACAGCCTTTTGGACATAACGTCAAAAGGGGG
GGATGATGGAAGGAGAAGGAGagggagaagaaagcagaaagtttgctcacaggacgacct
tgttgtcaacagatttgtctctcatatgaggtggacgcaggggaatagacaagt
>NODE_339_length_213_cov_5.169014
TCACCTTATGCACGCCCCATTGTCATTGAATGGGAGAACGTTTTGGCCAATATCTCCGGA
ACCAGACGTGCTAGACACCTGGAAATGCCACCTGCCCCACCTAATTTGGCTATGCTGAAG
ACGCCGGTCTAGGTCCCGAGTCTCGACGACCTTCCCGTCCCGAGATACAGCAAAAAATCA
CAGGTTTGTCCCACTTCCTGACGTGGTAGAGAGTCGGGAGTAGGCTCAGTGCGATCGCGG
CGGCAGCAAATGGGGGGGTAGACACAAGTTTCATGTCTCTAGCACTAACCGTTTTCCCAA
ACCCAGGCCGAAACCCTAACCCTAACCCTAACCCTAACCCTAACCCTAATTCCGGAC
>NODE_340_length_518_cov_8.851352
CCTCCTCGGCCGTGCCGCTGCCTCCACCAGTGCTGCCATTGTCGTTGTCCTCATCCTCGC
TGTGCTCGCTCTCTGCATAGTTCTTGGCTCCGCCCTCCAGCGTGCAGCTGCGTCGGGGCC
TGGAGCTCTCACTTTCACGATCTCCCCGGTCCCCGTCCTGCCGACGGGACTTACCGGCCT
CTCTTTTGTCCCGGTCCCTGTCTCTGTCCCTGTCCCGCTCTTTCTCCCGTTCCTTCTCTT
TGTCGGCCGTCATGATCCGCCACGTGCCTTCCTCAGTCCTCTCACGGCTGGGCCTCCGTG
AAAGGTAGACTGTGAGCCTGGGCTTCAGTCTTCTGAATTTACCAGTCAAATCCAGGGAAA
ATTTGGCCACACCAACAACCCCAGTGTTTCAGAAAAGCTGTGGAAGAGGAAAAAGAAGGA
CAATTAACATAAGCGTATGTCAATAACCATCATCTTTACAATACAGGAGCTGCATGTTCT
CAGTTAAATTGCTGTTTTGTACTGTAGGAGATCTTTTGTGGGTGAGAAACACAAGATTAG
TTCCTGAAGATGAAGCAGCTGTGCTGACTCTTCTCAACATCACAGTAATTGTTGGCATTC
CCCTCCATAACTATGTATACCCTAGAGAGCACTGAGCAGCTTTATCCAagaacagaatct
tc
>NODE_341_length_145_cov_7.379310
GTTAGGGTTAGGGTTAAGGTTTCGGCCTGGGTTTGGGAAAACGGTTAGTGCGAGAGACAT
GAAACTTGTGTCTACCCTCCCATTTGCTGCCACCGCGATCGCACTGAGCCTACTCCCGAG
TCTCTACGACGTCAGGAAGTGGGAGAAACCTGTGATTTTTTGCTGTATCTCGGGACGGGA
AGGTCATAGAGACTCGGGACCTAGACCGGCATCTTCAGCATAGCCAAATTAGGTGGGGCA
GGTGGCATTTCCAGGTGTCTAGCACATATGGTTCTGGAGATATTGGCCA
>NODE_342_length_802_cov_15.446384
TAATCAGCAGCTGTAATGGACACACTTCATAATTGTCAGTCTTTTGCGGCATGGTAAGGA
GACTTAAGCTGGGGAGACTGAAGGCATACCATGAAGGCAGCTTTGATCACATGAGCTGAG
AAAGTGATGTGCCTATATACTCATTATTTTACCTCATGACTTGTGTCCAAAGAATACAGA
GGATTTCCAACATTTAATACCACAGTATTTTCAAACTACAAATGTCGTCCTATTCTTATA
GTTACTGAAGCGAAGTCAGTTCTCTATAATTAAGGCAACTTTATAGGCACTGTTCCCTGG
CGAGTGTATGTACGAGTACCTGTGTTAGATGTTTCATCTTTATTAGCCAGAGCATGGTAA
GCCTAGCTCTTCATGCACTAATCCCCAGCTAAAGAAACAGCTTTCAAGGAATTAACATCA
AAAGTAAAGCTTTGCGTGCCGGCGGGGGAGCTTTCAACAGAGCCTGCCTCAACTATCTCC
TAAGTATTTTCAGAGCCTCGGGGATGAAGTGGAAGTTAAGTTTAACTTGCTCTGTGTTCT
TCTGCAAGTCTTTGACCTTGTTCTCAGGTCTCTTAATAATCCCTGATACGTTTGAATCCG
TACAGCGTTTGCGGCATTTCCATGAGGCACTGCCAGAGGGTGAGGATTTTTCACTGGGGC
CCATTGCCCATTCTTCTCTTTAACCCTTATTCCTGTGATCAGCTGGTTAGGATACAAGCA
GTTGAGGTTTTGGATCTGCATCTGTCAGAGAGAGCTACCTACAGTACCAAACACGGTGCA
CTGCAAATCTGTGAATTTCCATATACGTCCACGTTGCATGAATCCATTATGAGCAGCTCA
GTGTGCTGTTTAAATAAGCCTCCCAAACTGAAGTCGTAGTTATTGCGCTGCTAATTAAAA
TATCTGCATTCAGctaatgacaaatgagcgtacatgtttttacgtc
>NODE_344_length_180_cov_5.050000
TCGCAGTTTCACTGTACCGGCCGTGTGTACTTAGACTTGCATGGCTTAATCTTTGAGACA
AGCATATGCTACTGGCAGGATCAACCAGGTAGCCCAGAAGCGTGCGTGCGGCAGCGGGAG
GGAGAGAAGGGAGGAGAGCCAGCCGGGAAAGGCAGGCAAACCCCCGAAACCCACCCCCCC
ACCCGACGTGCCGCGACGCGAGCGTGGACTGCGCGGCACCCGGTCGGGACCGGGTGCGAA
GCGTGGCAGAGAATGACGGGCGTGGGGCCCTGTGCTTTTTGGCTGGAGAAATGGACGTGT
TGTCCGGAGAGACATCCGGCGCCt
>NODE_345_length_176_cov_10.420455
TACGACCTCATTACCCTCAGATTGAGGCCATATAACCCTAAACCCACAGAGAGAAGGTTG
GGAGGGATGAAATGTTCTTGTTTTCTCATGTGCACTGAGGCGTGTTTTTCAAGGTAAATA
TTCTTTTTCCAACATGAAATAGGTCTTTGTTGTTTGCCGAGAGGTAAAGAGGCGGAAAAG
TGAGGAGGATCTGAACTGGTTTCCATGTCAAACACTTCAATTCACCATAGAAACTCAGAT
CTTAACGCGGAAACTTTATTAAACTGTGATGGTGGATTGATAAGGGCCGAATTTCTATCG
GCCTCTTTTTATTGTGGGCA
>NODE_346_length_454_cov_6.416299
ACCCTAAACCCACAGAGAGAAGGTTGGGAGGGATGAAATGTTCTTGTTTTCTCATGTGCA
CTGAGGCGTGTTTTTCAAGGTAAATATTCTTTTTCCAACATGAAATAGGTTTTTGTTGTT
TGCCGAGAGGTAAAGAGGCGGAAAAGTGAGGAGGATCTGAACTGGTTTCCATGTCAAACA
CTTCAATTCACCATAGAAACTCAGATCTTAACGCGGAAACTTTATTAAACTGTGATGGTG
GATTGATAAGGGCCGAATTTCTATCGGCCTCTTTTTATTGTGGGCACCAGGCGGGCTGAC
AGAGGTAAATTGCTCTTTTAATTAAAGCAATGCACCAGGGGAAATTGCTGTCTGAATATT
GTCTCAGAGATGGGGGCCAGTGACAGTTGCCTGGAAACTTCAATCTGTCCACCCGCATTT
ATTCCAGATCACAGTTATGAGATAAAGTTTAATAAAAATCTTTTCCTCCGCCACCAACGA
AATGAAATCCAACCCTTTCTGAACAAGTGAACACAATGAGACAGGACTGCGGAGGAAACC
TCATGTTCAACATGTATCTCTCAGGTTCGTCATTTTGTCCCGTTAGGAGCCGCAGAAa
>NODE_347_length_769_cov_9.981794
GTTAGTGTGTGAACTGTCTGGTTTGAGCTGAGGGGGCGGGGAGGGCATATCCATGTCGGC
ATGTGAGTGACCACCTCTTCAGGAACAGTCCGGACTCCTTCAGGCCCTTGGACGGTGAGG
GGATACGAGGGGAGAGCTGAAACACAAGTGTCACCTGACCATACTGTCTTTTCTCTTTAG
GTTATGTGATATGTAGCTGGCACAGTGCAAGAGTACAAAAACAGTTTTGTTTTGCAGTGA
CTGGCTTTCTGTAAAGTCTGAGTCTCGTGGTGAGTACAGCATTTGTCAGCCTTCCCCCCC
ACCATTGTTCCTGCATGCCTGCAGTGAGAGTGAGGGTGGGGGGCGTGAGGAAGTCTTGAC
TTTTTTTTGAGGGGGGAGTTATTTTGATTGTCTTTACCTATCAGGTGTAAATTTCCAGGC
ACTCAGTTCATTTTGGGCCTGCTCCAGTTTGTCTTTAGTCTGTTCCAGTTCAGCCTTCAT
TTTGAGGAAAAACAAGTTGATGGCCGGATCCACCATGGATGACCGCAGTTGGGCCGCGCT
CGGCTGCTGGACTTGCTTGAGGTACTGGATCTGGGTCTGCAGGATACAACAAACACGTGT
GAGTGATGGGTTATGATGAAGAAGTGTTCTGTGATTGATTAAAGTACCAAAACTAATCCT
TAAATTCGACTCGAGTTGCCAGTTTCACAAAAAAATCTATAAATCTAAAATAATCATATC
CAAGTTGTATTATACAGTCATTTGATCTCAATTATTAATCTGAATCTCCAAATCAAAGAA
ATTTTGAGCAATTTCTGCATGTTGCCTTTTTATTTTATATAGTTAAGCAATTCTAAGCAG
TAGTTAGATTGAAATTTAGATACTTCAAGACAAAATACTTGCGTAGATAATTAGtccttg
ttattcattgtca
>NODE_348_length_538_cov_20.325279
CATGTATTCTCAGCCAGCTGGTAACTCCAGTGACTCAGCACTAGAATCATCATGAAATAT
TAAATCTGAAAATATGTGTCATTTTTACGATGCAACCACGTTTAGTCCAGTGTATGGGTA
AAACACCATAATACTCCTAACTGACTAGCAGACCACACTCACGCGTCCTAATAAAAATAA
ATAAAGCAATCAAAGCAGCTCGGGAAGTCCTCCTCTGTTTTTTTTATGTTCTTATTCATG
GGCAAAATAAGAAGCAGGCAGTTTGCTGGCAGTAGGAGGTTTAGCTGCCTGGAGCTAACG
GGAGCATCAAACCACGGCTGTGTGTTTCCATCTGTGTGTGTGTGTGTCTGGAGCTGCTGT
TGTTGCTGTTGCTGCTGCTACCGCTACCACTTGCCTCCGTCTCCTCCCTTCTCTGGCCTA
ATCAACAAAACAGCCTCAGCTGCCCCTTCGGATCCCCTGCCAGGGTCCCTATCATCCTCT
GATCAAATATTAATGTGTGATACTGAGCTTGCTCACTAATCCAAAGCCAATTAATATTAT
CTGTCAATTATTTACAGATCCTGAGGTGCGGAGGCAGATCCCTGAGGACTACATCGGCCA
GGTTCAGAATACGTAATTGACTTCCTCTTTCGCCCCCCACCTCAACCCCAGCCTCCCTTC
ATTCTTTCTTCCTCTCTCCCTC
>NODE_349_length_322_cov_2.257764
TGACTGTTGAAATGAGTAAGTGCTACTTGTTGGGGCAGTTTCAACTGACCGAATCAACTC
AACGTGAATTTTGGATTTCTTTGAATGTGAGTCCGCTCAGATCACCTCAAAGGAGCCACT
TGTGATTTTTGTATTCATAAGTGCGTCTCTTTGGGGTTGTTTTGGTTGTGACAAATTCCT
CGTTGGTTATAACTCTGCCAAGACCTTGGTTTCTGTATTTGAGAGACCACTTTAAAATGA
CATCCACTAAAAATGTCCTTTACAGTATTAACATCCAAATGTGGATCATATCATGGCTTG
GAAATGGTTATTAATACAACCTTAACAGGAGCACTGACTTTGTTTTTCAATGCAGCAAGT
GCTTCTTGTTGGGGTAGTGTTCTTGACCACTGCGtgtgaatattcctaatgaaaatattt
ctttcaaaaacccattttgaaaatgcacttcagttttattcacatt
>NODE_352_length_599_cov_15.237062
ACATTCTCTCAGCAAAAATGCTGGAGTTCATGGCAAAAGAGTGTGACAACTCCTTTTATA
TAAGTGTGAATTACACAGCGTCATCACCACAATGTACAGCCGACAGTATGTGTTAATAAT
ATGTGATGATAACCTATAAAATGGTGACAGAAAATGGGGTTCATTCAGAGGCACAGAGAC
TGGCAAACAGATAAAAAAGGAAATGTGTGGCATTAATTCCAGGCCTCTATTTATCCCATT
TCCTATACTCTCTTTATGTATCTAATATTTCTAATTTACCACCGTCCAGGAAAAGTGACA
CAAGAAGCCATAAATTCCCTTCTAATTCCAAATAATTCCGATTACATGGACGAGTAGTTT
TCAATCAGAAAGATAATCTGGATGATAGATGGTGGGATAATTGGCTGTCTCTGCCACGTA
AATATTGTGTCGTTCTATTAATCTTGCCGAATGAAGTGTCAAGCTGTCACTCATTCGTCA
AACTGAATTAGGAAATATAACGAATAAATAAATGCACGCGGGTGGCAGTGGAAATGTGTG
TTTCCGCGTGTGTTTCTTGTGTGTATGTGTTTGTGTGCGAGATATGAGATGGTGAGAAGA
GAGCAGAGCGTTGCAGGGGTCCTGGGTCGAGGAAGGAGACGGGTACAGGAGAGGAGAGAG
AGAGGAACGTGGTGGCCGACGTGTTTTAGTGAATTATTTTTTTTTAAAGTAAGTAAGTGA
AAAACAGagagagtaaaacagaa
>NODE_353_length_306_cov_1.382353
CAAGTTTAGGATTATTTCTCTCTTATATTTATCGCATGAATCACTCAATAGTTTCACTTT
GAGCAGTAAAATGAAGAACTGTTTTTGGTGTAAATGGTTGAAATTGGTGATGATTCTCAA
ACCAGGAGTTCTAAGTTAAATACGGTGATTTATTATGTTACAAAACAAAGCGAGTGGAGG
AAACTGGAGGAGAAAAGGTTCCGTGAGCTACATCAGAGAAATAAAGCGAACCAGAAGAAG
CTGAGCTGATAATCAGTCTCCATCTACTGCTGAGACCAATATGAAAAAAATAGGAATTTA
TCAGAATCACTGATAAATCGGATTGGATTAATCTGGAGTTAATTTAACAGCTGACAgcag
cttcactctgttaactccttttagtttgtgtctgagggggtaaagctggaaggtaacaag
gtaacaaaagagacagcttagaacgtgaat
>NODE_354_length_307_cov_6.540717
CACACACACACACACACACACACACACACACACACACGCGCACACACACACAAAACCCCT
TCCTTGGACTGATTACATTTTGCAAGAAGATTTAATTAAGGAATTTTTAATGAGGCTTCT
GCTGGCACTGCCAAGAACTGTTTTGATATTTGCGCTGCATAATGCATAAAATTTGTCTAA
ACATCTCGGCAGTTGATGCACGGGGAGGTTGCAGATAAGCCCAGATACAGTTTCAATTTC
CGTGTTGGGGTTGAGAAAAAAAAAGAGAAAGGAAAGAAGAGGAGGAGGAAAAAAATGGAA
AAGGAGGGCTCATAAAAAGGGCAAATGTACCACCGAGAGGGGAGGTAGAAGTGGGGGAGG
GCCCTATTTAGAGCCAGGGCTAATGAGTGCACACTAATACTAAAAGCCGGCTTTGTAAAT
ACGTTCGTATCCAATTGTCgcaaaaaaagac
>NODE_355_length_372_cov_12.153226
TCTCTTTCTCTCTCTCTCTCTCTCTCTCTCTCTCTCTCTCTCTCTCTCTCTCTCGCCGCT
GTCTTTCAAAGGCTGATGTGGAGTGCACATAATTATGCATATAAACATAGTGGCTTAATT
ATCTCTCACAACATCAGTGACAATGTAATTAACAAACATTGCAAGATCAATGAGAGAAAC
TGCGACCTTCAAAACATTTAACTCCTCACATTGAGGCATCGTGCGGATTTCCTATCAGTG
CAAAACCCCAGAATACTTTTCCTAGATAATTTAGATGTCGCATTAGAGCCCTCGTAAGCC
AGTCAATGGAAAAAAACCAATGAATAAAAACTATGAAAGCAATGACAGAGATGCTCATAG
CGATGGATCAAACAGGCTTGACCATGACTTCCATTTGCAATTCTGGGTTCACTGTAAAAG
GTTATTGTTCATTTCAAGCTATTTCAAAGCCCCCTCTATTTACTGCCTGTTAATTAACCA
ACCAAACAGCGAGGAAGTTTGaagcgcgtagagttt
>NODE_356_length_760_cov_15.726315
AGCCTAGAATTGGGGAAAAATTAGATTTTCCCCAAACAAATGTCATTGTTTTTATATTTT
GGCTCTTGCAGATGGCTACTTTCACTCAATTTTAAAAGAAAATCTGTTTTAGAAAAAGGG
ACAGAGTTTTAGACACGTTTGGAAAAATGACTGTCATTTCTTTTGAGAAATATACATATC
CTGCTGTCAGCTAGCATAGTTGACAGTTTATCCTTGAGCAAAAAAAAAATCTAGTGGATG
GGAATAAGCTTGGCATAATGCATGAGCGTTTGATGGTTTCTACAGTTAACTCTAAAGGAG
AAGTGGGAGGCGAGATTCTGAGCATTTCTCCCTTTTATCTCCTTCACAGGTGTCAAAATG
GAAGAGAGCCTCCCTCCTGGCACCAGCTTGAAATGCACAATCTGTAACTACACGGCAGAT
TCTCTTATTACATTCCAGCATCACATCATGTCTCACCTGTCACAGGCGGCCTTCAGATGC
AATCACTGCCATATCAGCTTCCAGAGCCACAGGGAACTCTTACAGCATCAGGACTTACAT
GGGCACGGCAGCAAACTTCACAGGGAAGGCGACGGCACCGAGCATTCCCCCAGGGGTCCT
GAGGAAAGCCTCCAGCAGCAGCAGCAGCAGGCCCGCGCTGAGCTGGCCAACAGGAAGGAT
GCTCTGCTGGGAAGTCCCAAAGGGGCCCTCAACAAGGAGACCAGCACAGACGGAGAGGCT
GACAAGGCTGAGAAGAAGCCCATGCTGTCTGTTCAGAAGGGAGAGGCCCACCCAGGCAGC
AAAGCCAGTTTTTCATACACTAGGATCAAGTCTGAGCCCTCCAGCCCCCGACTGGCCTCC
TCCCCTGTGCAGCATAACATGCCTACATTTCCCATgggccccttcttgtctcagtttgct
ttgt
>NODE_359_length_699_cov_6.766810
AAGGACACTACTTCAACGTGATATTATCACACAAAAAATATGAAAAAGACCAGAAGGAGA
GTTCAAAGCACAACCAAAAGTGAAAGTCCCTCAGCCAGTGAACTTTGTGACCTGGGGGCC
TTCCATGTGACCCCACCAATAAGAAATGCCTTAGGTAATTTGAATCAAGTGGAGGTGTGG
CACTTTCAAACAGATTCGGCTGAATAGGCCTGCTGGAGCAGCGCACTGCTCCCTGGACCA
GATGTGTGGGGCTGTTTTTTTTATTAAAGGAGAAGCTGATAGTTGCAGGTGCAAGGCTGA
CATGAGGGCCAGCTTTGCAGGCCTTCATAAAGGGGATATCCATTGCCTGTGTTTAATCAG
AGCCAGTGGGATGGGATGGGATTCATTGCTCTTTGATGGAGAGCACTGTTATGAAGATGG
ACAGTCACTTTGCTCTCTAAGTGAAACCATCGTTTAGCCTCAATTCCCAGAGAAAAGGGC
CATTTGTTATCCACAGGGGAGTGCAGCAGGGGTGGTTATGCTAGGTGGAGGCTGCATGCA
TTTTCCACACAATTACCGTGCATAGGCATACATTTATGGTCAGAGAAAACTGACTATGCT
AAAGCCAAAGTGACATACAATATAGACTCTGAATATCCTTCCCTCTAATACCAACAGAGC
AGGAGTAAAGCCGACACACACAAACACGCTCACACACACCTGTGCATGATCTGTATGTGT
GCCTGTGCATACATCATCACTCACTTGTGTTCGCCTGCTGGTGATGTATTTTCACACACA
GTCATAGTAAAACTCTTACATGTataaaaaggaacaacacagcaacattaatttcacata
gtg
>NODE_360_length_296_cov_21.584459
TTGATCCTACTGCATTACAACTCTGCAAAAGCTTCTATAGCAGCCAGTAAATTTAAAGCA
TTTCTAACAATTAAAACCAGCAACAAAAACAGCAAGCACCGAACCCAAATGTACAGAGAT
TTGAGAGAGGCAGAAGAGCAAGAGAGTGAGCTTAGCAAAAGTTAAGGTTAGCCGAGGGCA
AGCATTCGTAAAAGCAACTTACATGGCTGTTGAGCAGCGAGCTTCTCTGACTGGATAAAC
CCTCAGATTTTTGGAGCGTCTCAATCGCCATTTCAATCTGATAAACCACGAAGCACAGGA
CAAAAAAATGTAAGAGGGGGAAATAAAAACAAAAGCAAGAAAAATAAAAATGAACACATT
ACTGGCCACAAGCAAAAATAAATAGAGTCGAGAAAAGATCCAAAGGCAAGCACCACTAAA
CCCAAGCAGAGCAGGACTAC
>NODE_361_length_780_cov_11.352564
GCTTGATTTATTTGTTTTAGTAAAACAACAACAACCCTAATTGTTACTGATTCCTCTGTT
GGTGGTTGTTGGTCTGCTCTGTGTTGGATTACAGCTTGAAAAATATATATTTATATCCAC
TACCGAAGCTGGGAACTGAGAGTGCTGTAGATGTCATTGATGATAATGCAATAAAAAGCA
TTTTGGGGGTATCTCCACCTCTGCACTTAGCCTCTTGGCAGTGGTTTGATCAAGACAGAA
TAAGCTTGTGACTTTTCAATTCCAGCCATAATTTGTTTCGATATTACATCTCCTGGATAG
AGCAAGTGATGGAATTTTTCCTATCCGAGACAGAGGCAGTGGGGAAGCTGACGATGTCCC
ATAATAGGTTATCACCAACCATATCTTTTGCAAAATAGAAACCCAACACATGTACATCTG
TGGCCTAGTGTCAGAGCCTTAAATATACATCAGAAATGCATTAAATTTGCTGATTGCTAT
TCTTTTCCAACAGCGTGTCAAGCCCCAAATTTATTTTTGTTTCGTGGCTTCCCGATTACT
TTGAATTGCCAGCAGTCTCTCCTGACATTGACAGCTTTGAAGGAAGTGACAACATTAAAT
TTATTTTCTGCGTGCATATGTGTGTGTGAGCGTCTACGACCGGACGATGTACCCGTGTTT
TCTCTTAGATTGTTTGAGGTCCATTGCAGAGAGCCCAGCCCTTTCATATTGTATGTAATT
TACTGGAACCACATATAGCAACAGCGTGCTGCTGAAAACTGATCGGATGTCTGGAGCACC
GTTGCCTTTCACAGGATTAAAAAAAGAGCTCTATTTAGTTGCGTTTCTAAAGGAATATCC
TTGTCGAATCCAGCACAgtgcggaccaagaatcctacctctcaatcacctgctgcagtgt
gtgtgtgtctcttccaaatttaag
>NODE_362_length_764_cov_11.606021
GTAATGCTGTCGGAAGCACAAAGCACAACACATGACAGAGGCTGAGACTAAAAACACATC
GCTGCGCCTAACAGTCGATGATCGCTGTGTTGTTAGCCACATGCCTATGTGATCATGTGA
AATCTCCTCAACACTGTGCCTCTTGCTGTAATGCTAATGGCTCTGAAAAGAGAGTTAATC
ACTGTTGCACAGTTAGCCACATGCTTGCCTCTTGCAGCATGGTCGGTGTGTTCCAGGGGT
TAGCAAAACACTGGTGTAACACATGATCGCTCTTTATGAGGCTGGGGCCTGCAAGAGAGA
GAGGGGGCCCACAGACGATGCTAAAAAGACGGTAATGACAGCCATTCACCGCAATCCAAT
TATGCAAAAGGGAGTCTAAACAATTCCATCATCCCCTAAATTAGATTGTCCTAACGAGAT
AAAGGCACCAATTAATCCTGAATTAATTTCTACAGCTCATTTTCCCCAGAAAACACTCTA
ATATGCAAATGCCAGTGAGAGGCAGAGAGGCATCCTTCTGCAGGGGTTTGCACCACCTCT
GCGTGTTGGCTTCTCTTTCTGAGTGAACTTATGAACCTGGACACATTTTACGAAGATAAA
AAGACGGAATATAACAATGTCACAGCTCAGGTGTAGCACTGAAGAGAAGCTGTTTAATAG
AAAAGGCAAATGTCTCCCTTATAACTCATTATAGTGCTGCCATTAGTGTAATGGAAAGCA
TATTGAAGCCAAAGCGAAGTCAATATTGGCAGCCAGGTTTAGTTGATTAAATGTAAGGAG
CTCAAACGGTTCAAATATTTAAGGTGTGAAAGTAGTTTGTTTCTGTTTGCTTTATGGTAT
GTGATGctcatgggtactttacaaaacaattggccttgatgggcatagttatatataaaa
aaaaaaca
>NODE_363_length_291_cov_1.058419
ATCGGTTTTATTGAAGGTTCTCCTGAAATGGCGGCCAGTAGTTCTGAAAACACAATTTTA
TGCAGAGCTTTTTAAAAAGAACCACGAGGAGCTCAATCAAAAAGCCTTATTTGACTAAAA
CAAGCTCAAACCTGCACAGAGTCGCTGGGCTGGTGTTGATTCTCAGTGGGATCAGAACTA
TGAACTACACTCTTAGGTTGAACGGATGAATTTAACTACGATAACATGGAGATATCCTGT
AGAAGTTTTGGAATCTTTTTCACACATTTTAAAATCTACAACCAACTGAACAACTTAGAA
aattgagattgtcagttaatttgaacaattgacaccaaagtcatttgactctactcacag
attcagtgttctgactgatagatcaaacttttaaaaagccagtagagctgttcagttgat
ccaagcctcaactct
>NODE_364_length_599_cov_11.489148
AGGCGCTCGCGTCGCCAGTGTCACCGACAAGAACTTTAGGCAAACACCTGTAATCAATAG
ACAGGTGAAAAGCAGCGGTTGGCAACACAATTGATAACCACGTCACGAGCAAGTAAGCGC
TAAATGGATTGGCTGGATTTTTTTTAAAAATTTTTTTTTTTAACCACGATAAAAACAAGT
CGTAAGAAAATCGATTCAGCTTTTGTGTTCCGGAAACAAACAATTCTTCGACATTAGATA
TCCATGCATATATGTATATTTTTAGATTTTTGTTAGAGCCAACACTGTTTAATAAAACAT
GTTCTGATTCTGCTGGTGTTATCCCCAGCTAGAAATTGGTTGCCAAGCATTGCATCATTC
CTTTCATGTGACTCCCATACGCCCCAAATTCGTCCTGGCCGTCTTATGACTGCATCACAA
TTGCTGCTCGTACAAACTATACAGACTGGAGCGAACAACCAGCAGAAACGGCGCTATGGC
CCCGCCCCAGTAGTAATTTCAGGAGTCTCTATTGGATGTCGCCAAGGAAAAGATCTTAGC
TCCGCTCTTCTGATTGGTCCCTTGGAACGACAGTCAATCTCGCTACGGTTAGGTTGTGAT
GAACCTACCTTCCCATGCATAGTTTGGTTGGCCTCTACCCCAATATAAACACCGCCGGGA
GTTTCCGTAAAATCACATTCAGCCGTCAAGACTGAACAATGGTTAACATGAGCTATCACC
AATttttactaaaatatctacat
>NODE_365_length_388_cov_1.618557
AATGGCAGCTTTGCACTCTATCAGCTGTGCAAACATCTCCCTCAGCTTCAAAGGGTCACC
TGGACTGGTTTTCACCTTATCTGGGGACACTCACTGGCCTGAATACAGACTGAGTGAAAA
TTGTGCCACTGCTATGAATCGCATCAGCCCTGATTATCGTTTTAAACCATAAAAAACCCT
TCTCAGACCTGAGTTATTTCACTTCTCTGCTTCATCACTCTGTTAAACTGATGATCTATC
ATTTAGACAGACTTCACCTTCACATTAACGCTGCTCACAGCTTCCTTCAGTCATACCCAC
CACAGTGACAGCCGCTATGTAACAAATAACTGTAAATGGTGTAACTGCTGCTTATAAACT
GAAAAAAGGTTATTTCTATGTACCTTTCCAGTTTGTAATAGAAGTCAAAATGAAGGTACA
AGAAAAACAAACTGTTTCTTTTTATTGTCTCTGAACACAActcgaggtatgttacgtgtg
tgtgtgtctaagtgttaatgtgacaacatgcagttcagacttgtgcagtgtg
>NODE_366_length_577_cov_10.681109
ATATTAGTTAGGGCTCTATGTTTCATTAGACTGTATTAGGAAAGAGAATATTCAAATAGG
ATTTTTTTTGTGTGTGTGCGCGTGTCAAGTTGTTCTGTGATTGTCAGACAGTCCTTCTCC
CAATTATTAATTGTCAATGAGATCTTGAAACGGTGTTTAATGATAAACTTCGCATCTGCT
TATTTATCCTATCGCGCCGGCTGCAGCTTTGTCGGAATAAAGAGTACACATTGCTTGGAA
AGCAAGAGGAGATATGATTGAAATAAAGACAAAATAAGATAAATAACAATGGCAAAGACT
GCTTAAGAAACCCAGTCATTCTATACATAGAATTCAAGAGCCGTATTTATCCGAGGAAGG
CGTGCAAATCTATGTAAGTATCTCCACTGTTTGCATAATAGATTAGAAATTAGCATTTTT
GTTCATTTTCCATGTATGCACAGTGCCTGGAAGAATAACACTCCATGCATATCAGATCAG
CCTGCCTACAATTTTGCGCAGTATATTATTTGACAATCTAAAATGTGTAATTTGCATGAA
ATTGCTTAATTAAAACACAGTCACTGGGGGTATTAATTTCTTTGTCTGACAGTGGAGTGT
AGTGAGGGGAGAGCAGGGGAGATGTAAAACGCTGTCAGATAGCGCTGTCACAGAGGCAGA
AAGGAAATTCTGCCACTTTTTTTTTTCTTCCTCTACCACCCCCCCCCCACACACaccccc
g
>NODE_369_length_502_cov_7.392430
TCTTGCACACGTATCCAAAAGTCAACAGGAAGTCGGCCATTTTGAAAAAAAGAGCGGATT
TTGGCTGATTTTGGGCCAAAATCACACTTTTTCCAGAGCGAACTCGTCTCAGGGGGTTTT
TTCAAATCACATGAAATTTGGCAAGTTGATAGAAGAGGCATTGGAGAGCAAAAGTTCTTA
AAATCCTCCGCAAAAGTCTGAGGGCGTGGCCGTGACGGCGCCACAAAGTTGGACATTCGC
CATGAAACAGGAAGTTCACTGTAAATAGCCTAAACTTGGTCCGATCGGCCTGAAACTTTA
CACGTTGCATCACAGTCCGGCCCTCATCACAGCCATATGACAATAATGAATCTCGGTAAT
AGCGCCACCTGCTGGGAACAGGAAGTAGCCTGTACATGCTCCGATCAGCTCCAAACTTTG
AGTGCATTTGGATCCCATACTTTAACATACAGCTATGAAATTTGGTACACACATGTAACA
CACCAAGACGCACAAAAAAGTCTCTTGCACACGTATCCAAAAGTCAACAGGAAGTCGGCC
ATTTTGAAAAAAAGAGCGGATTTTGGCTGATTTTGGGCCAAAATCACACTTTTTCCAGAG
CGAACTCGTCTCAGGGGGTTTTTTCAAATCACATGAAATTTGGCAA
>NODE_370_length_560_cov_10.142858
GCTAGGGGGGCATCACCCTCTCTCCCACCATGCCCACCTCCACCCTGGGGAGCTGGGCAA
CGACCCCGGAGTGGCACTCACTCCATTTGGACCAGAGCACATGGCACAGACAAATGCTCT
CAAACTTAGCCCATCTCAGCACATTCAGAGCCATCCCGAAGCCCAGACCGCGGCATCTTT
CACTTCTGCTCAGACCACAGTTGGTTTCCCCGTGGCTCACCCCCACTCAGGCTACTCAAG
CAGCAGGGACTTCATCCTCAGGAGAGAACTCTCAGCCTCTGCTATGCATGCACTTGGCGA
CCAGCATAGTTCCGCCTCCTCCCCTCATCACCATGGCATGTTCATCTCCCCAACAGGTGC
TTATGGGCACACGGAAAGTGGGGCCCATTCACTTTTCACTGGACTTCACGACCAGGCGTC
CCCAGGTGCCCACCACCACCATGCCCTCAATGGGCAGATGCGCCTGGGTATACCGGGGGA
CATCTACGGCAGGCCAGAGCACTTCGGGCACAGGCCAGAGCACTATGGACCGTCTTCTCT
CCACAGCTACAACTCCATGAACCTCAATGTGAACATCGCTTCTGCTCCTCACGGAGCCGC
GGGGGCGTTTTTAAGATACATGCGGCAGCCCATAAAGCAAGAGCTAATCTGcaaatggat
tgaccaggagcagagtcagaagaagccctgctcgaaaacttaca
>NODE_371_length_810_cov_13.601234
CAAGGAGAATAAATCTGTTGTAGTTCATCAAAAGAAAAAAAAAAAGAGGACGCTCTTTGA
GTTAAAAATTTTGTCTCCTGTCATCAAAATCTGTTGTAATTTATAAATGCGATCCTCAGA
AAATGGTTAAAATCGAGTCAAAATATTTCTATATTCCTCTCCTTTTTTTTTCTTGAGATT
CCTGCTGTTCATGCACCATGAAATCTTGCTTCATTAAAAGTGTATTAATCTTGTCTCGTC
TCATGGGAGGTACCTTAAGATGATGTTGTGTCTTTTTCTTTAAATTGTTGGAGGAAAAAA
AAAATCTTCCAGATTTGGTCCCTGTCAGTCAGAAATAATTGTGTGCTTAATCTTGTCCCT
GATGGATGACTTGGAGTTCAGCAATGGGCCAGCTCCAATGACAAATACAATATTAATATT
CATTAACTGCTTTGACAATGCTAATTTTGATGCAGTAGTAAAGGGCCTTCCAAAGTTAGC
GGCCAAAGCATCAGAGCTGAGCAAGGTGGCAAGATAATTTGTGCTGCTTTACTGAGCTGA
AGGCTTTTAAAGTCTTAAGCAGGGGAAAAAAAGGCTAGGTACCACAAACAAAATAAAAGA
GAAAGGGAAAAAGTTCAGACGCATTGGAAACCAGGACTGTGGAAGTAATACGATCAAGAG
ACGGCTACAAAAATTTGACACCTCCAATGCTGCATCTTTGAGCAAATATTTTTTTTTTAT
TTAAACAAAAACTTACAACAAAAAAGGAGCCTAACATGGTAAGTCAGCACATTCTCAATT
TTTTTGTTTAATCTTTTTGATCTTTTCAATTATCGCCATTTGAAGATCAATAGTAATTTT
TTTCTGCTGTGGTTAAAAGGCTCACAGCGGTGGTATAGTGGATGGTCGGATCACGGCTTt
aagagtgggcttcctctcttcaagccaccagttggccgggttgaattttctatt
>NODE_372_length_626_cov_13.568690
ATTTTAAGCAAATACCCCAAAAAACAGAGTTATTATTAAATGTAATTATAATTGTCTTGT
GTTTTTTTGCTCTAGGGAGATCAATCCCAGGAAGTTTAACTTCAGTGTGATGTCCCACAG
CATCACCTGTCATAAGTACAAGAGAGAGATGGCATGCCTTTGTGAAAAAGAATGCTGCTT
CTGTCTTTTTTTGCATCTTGAGAATGAGCTAATTGTCACCGAGTTGGCAGCTGAATAGAG
GCAGTGAGTTTAATCTGACCACAATGACATGTTTGATTGGTCCGAGCCAGGCTGGGTACA
GAGGGTGGGGGGTGGCCCTCTCTTGTGGCAGCGGAGAACAAACATAAATCTTCTTCAACA
ATCTATTTTCCATCATACTTATTCACAGGGGACATCTCAAAGTGGTCTTTACCCTTTCTG
TCAATGGCTGCCCTCATCCATCAATTTCATAGAGAATTATACCCCAGATCAATGTAGTTC
ATGACCGCTGAGCATTTGTCGAGGGGTGGTGTAGGTGGTTGGGGCGGGTGGGAGGCGGAG
TGCTGGCTGTATGCGTCGCTGCTTATTCTCAGAGGTCTAATGGCTACTTCTTGTTGGTCA
CCCTCTCATGCCCAAATAATTCACACCATGTAGTGCAAACAAAACAGTGCTTTTCCTCAT
CATTAAGCCTCCTTTTTTTCCCTCACAACAGAGAATAAGAAGCACTGCAAAGCAACCGAG
CAAGCAGAGTGATTCACAAATAGGTGGAAATgactgactgaatgaatgga
>NODE_373_length_346_cov_14.890173
AGAAGTAAAAAAAAAAAAACACAGAAAGCTTCAACTTTCTTTAATTATGTTTACCCAACA
GGCTTTGCTTCCTCATTTAAATAGCATAAACATCTGGCCGTGGTGAGCCACTAGCATGGC
GGCAGTAGTCAAGCAAATCTTGTGGAAAATAATGAAATTAGATCCCTGGTGCTGCGACAG
TGGAAGGGCAGAAGACATCCGCTCCATGTTAATAAAATTGCCATGAATGAGTGAATACAA
TTAGGAAATTGTCAGTGGTGGCAGTGAACTTTTGTAACTCACCGATGTTTGCATCATTCG
ATTAAGGCAGCAATTTGGACTTGTTTATTTGCGGCTGTTGTGGCTTTTATTAATTGTGAC
CCGGCAGTGATTGGCCTGCGATTAAACCAGTCACATATGATGTGACTGAGGGTGAGGGAT
GGATTGGTGGGCAGGCTGATGGCAGACAGGGTTTTTTTTTATTGTTGTTTATctcagtgg
gtgcatgtct
>NODE_374_length_525_cov_4.200000
GATATGCCAGTTGCTTCCTTGTTTGTAAGCAGCTGTGGTTTAAAGGTAGAGGGGGGAGAG
GAGCAGAGGACAACATGTGATCTTTGACTTGTTCCCTTGCACTATATCCCTATCGTTATA
TATTTCCTTCACGTGGTGTCATGCGTGAATCGCCCCATGACCACGAAACCCACCTACAAC
CACAACAACATCAACTACAACCAACACCACCCTCCTCCTCCCTCCTCATCTACCTGTGCC
GCCCGACGCCATGGCTGCGGCTGCCCCTGAAACCCCCCTGTCCCCTCCGGTCGTGTTGTG
ACCTGCTGATGGCGGTTTGGGTGCGAAAACAGCGGAGCGACAGCCGGACGCGGGCACTGA
GTGTGAGGGACGACGAGGAAGGGCACCTGATCTGTCGGAGTGGGGACGTCCTGCAAGAGA
GATGTACTCACTGCCACTACTCTATCGTAACCCTTCTCCATATGAGTATTAAAGCATAGA
GCATTTACATGACATGGGAGTGCCTGATGATGATGCCTTGCTAGAATGCTCCCCGCTCTA
GCTGAAATAGCAGGGTGGAATGCAAGAATGTTGAAGATTTTTAGAGGGACTTTAGATAAA
TTCTGGTTTTCGTTTTAGGATTTTAAGCTGCGGAGCACTTTCTATGTTTCACAGGTTACT
TGACTTTCc
>NODE_375_length_485_cov_11.214433
AATAATAAAGGCGAATATGGCTGCTTAGGGTTCCACATTTCCCGATTCAATTTTAATTCA
AAAGAGGATGTTACAAATCTACTTTGCTCATTATCCTCTTTGCCATCTTAATGCGTGGCA
CTGTAAGTGCAGGTTTGTTTGCCTCCCTCTCTGAAAAGCGCTGGATTTCAGATGTTAACC
TCTTTGGACACCTCCATTAATGAGCGTTCAAATGCGGCTCTATGGTAAGGGTTGAGCTTT
AAGTAGCACAGAATGAAAAATGATTTGTATTGATGCAAATCGTGTGTACGGAGTGAATTA
TACACAATTACCCATCAATACTGGCCAGTCTTGCCCACCCTCACCAACAAGATGTGGTTA
ACAGGCAGAAAATAAGATTGAAATGGTGTGTAAAGAGTTGAAAATGAATTTCAATGCTGC
ATTTGTCCACAATTACCCCGTCGTTCACACGTGTTTTATTGGGAGTTTTTTTTTTTCTTC
AAATCTTTCTCAAAGCAGATTGGAAACATTCTTGGTATTACCCTCTTTCTTCAGAGAAGA
AAGAATTAAGGATTTTGTGACAAAAAAGAGATTTTCTCTCCTGCTGGAGCGACGGAGGAT
AACATGGAGGCTCACAGCGTGTTTGATTG
>NODE_376_length_688_cov_15.376453
AGTTGGTTTTAGCTCGATATTTTTGGAGTGTTAATTGAATCTATTTATTCCTTTCTTTGT
TTAGCTGTACGTATTTTGCTAAAAGCTGTTTTTCATATCTGAATTAATATCTGCGTACTG
AATTAATATCTGTTGGTTAATAAAGAAAACAACATATGTTTGGTGCACAGTGCTGCATCC
AACAGATTTGGCTACAGTATACATGACTGGGTGACTCCATGGTTGTATATATGAAATAGC
TCCAGCTTTACGCTCCTCTCCATTCCACGGCCTCCGGTGTATAAATTTAGTTGATGGTTT
TCGTTTCTCTTTCTTAATTCATTGCAGTCGGATTCCTCTTTGATGCAGTTCTGTTGTCCC
CCAAACAATTGAAGTGGAGACAATGGAGGCATAATGATAGATCCGTGTACCCACCATCTG
TAAGAGCAGCTGCTCCCTTGCATCTGTACAATATGCTGGAGCGGGGAGCCTCAGTAATCT
GCATAATAAGGAGAGGGCTTATCTCAGTCTAGTTAATAATCACAAGCAATCGATGCACTT
CATTCCCTCACTCTTGACTGATGAAAAAAAACAGCAAAGTTTTGGTATGTTTGCCGTATC
CTCAAGATAGACAGGGGTCACGGAGTAATGCCAAGCTGTTGATTTTGCCTGCAGCTACAG
ATTTAGTCTGCACTCAATTTCATCTTTTCATGAATACCATAATTACAGCAGGACGTTCTG
AGTTATCATACCGCTTCTCCCCTTCTCGCTCCCTTATAGAGTTTATAGCCTCTGTAGCAA
TGCTGGACCTCACATCAGATTCGGGCGTaggactttaagtctgtgataaaca
>NODE_377_length_326_cov_5.438650
AGAGTGAGGCAGGCAGGAAGGAAGCAGCTTTTGTTGGATTTACCTGTGATCACATCCTTG
CAGTGCGCTCCACAGACCCTCTTCTTCTCCGTCTGAGGGTCTGCCCTCTTCAGTAGGTGC
ACCACTTCAGTGTAATTGGCTATGGCAGCCCCATACCTGGCAGCAGTGAGGGCGATGGCG
AGGTTCAGTCGAGCATCGTTGTGTTGTCCTGCAGCGGGGGGACAGGACCAGAGCAGGGGG
ATGTGAGTCACCCCGAGCCTGTGACTGGTGGTATGGAAGTGTGTCGGAACCGATATGTCA
CATCTGTCCCTGTCACTTTGCATCAGCGCGATGGCTGCTCTGGCCACACAAGGAGCACAC
TTAAAGCCACAGTGGCCCTTTGGCCTGAGTGTGAGCTCCCCCGACCGCCCCTCCCTTCAT
CTCTCCTGCACTGGGAAGGGTAGCTGCTCCTCAGGAAAAGGCATGGAATG
>NODE_378_length_998_cov_6.040080
TGGGCCGCTCTCAGGAGCTCAGTGAATTCCAGCGTGGAACTGTCATAGGATGCCACCTGT
GCAACAAATCCAGTCGTGAAATTTCCTTGCTCCTAAATATTCCACAGTCAACTGTCAGCT
CTATTATAACAAAATGGAAGCGTTTGGGAACAACAGCAACTCAGCCACGAAGTGGTAGGC
CACGTAAAGTGACGGAGAGGGGTCAGCGGATGCTGAAGCGCATAGTGCAAAGAGGTCGCC
GACTTTCTGCACAGTCAATTGCTACAGAGCTACAAACTTCATGTGACCTTCAGATTAGCC
CAAGTACAGTACGCAGAGAGCTTCATGGAATGGGTTTCCATGGCCGAGCAGCTGCAGCCA
AGCCACACATCACCAAGTGCAATGCAAAGCGTCGGATGCAATGGTGTAAAGCACGCCGCC
ACTGGCCTCTAGAGCAGTGGAGACGCGTTCTCTGGAGTGATGAATCACGCTTTTCCATCT
GGCAATCTGATGGACGAGTCTGGGTTTGGAGGTTGCCAGGAGAACGGTACATTTCAGACT
GCATTGTGCCGACTGTTAAATTTGGTGGAGGAGGAATTATGGTGTGGGGTTGTTTTTCAG
GAGCTGGGCTTGGCCCCTTAGTTCCAGTGAAAGGAACTTTGAATGCTTCAGGATACCAAA
ACATTTTGGACAATTCCATGCTCCCAACCTTGTGGGAACAGTTTGGAGCGGGCCCCTTCC
TCTTTCAACATGACTGTGCACCAGTGCACAAAGCAAGGTCAATGAAGACATGGATGACAG
AGTCTGGTGTGGATGAACTTGACTGGCCTGCACAGAGTCCTGACCTGAACCCGATAGAAC
ACCTTTGGGATGAATTAGAGCGGAGACTGAGAGCCAGGCCTTCTCGACCAACATCAGTGT
GTGACCTCACCAATGCGCTTTTGGAAGAATGGTCAAAAATTCCTATAAACACTCTCCTCA
ACCTTGTGGACAGTCTTCCCAGAAGAGTTGAAGCTGTAATAGCTGCAAAAGGTGGACCGA
CATCATATTGAACTCTATGGGTTAGGAATGGGATGGCACTTCAGTTCATAGTATGAGTAA
AGGCAGGTGAGCGAATACTTTTGGTAATATAGTGTATATCAGGTTTATATTTTCTATCTA
CA
>NODE_379_length_740_cov_6.889189
ATAACCCCGCATTTACATTCAAACTGAGCTTTTGACAAAGCCTTAGCAACAGGCTCCTTA
ATCAGCGAGGCTTGCTGCGGAGTCCTGGCCTGCTTTCACCTCTCCTCTCTTTACAGCCAT
GATCTTGAGAAGGAGCTTTAAATTGGAAATTATTACACATTAAACCCTCTGCGCGCAGGC
CAGGATCGAACTGGATCAATATCTTGCCCAGCACAATAAATCAGATGCTTTCTCTCCCCT
TCTCTCTTTCCCCTTTGCTTTTTCGAGTGGCTATAGGCCACTGCTCAACTGGAACATATT
TAAATTTTCTTGTAACAAATTAATTCCAACATTTTCTCTTGATTGAATTAGGGCAAGTGC
TGGTGCTGTCACAAGTGTTTGGGCTGCTCCTGGGGAGAGACAAATTGCCAGGCCTGGACA
CGGGTAACAAGCAGTGGTGTTGAGTCGCTGATAATCTCCCCACTAATTCTCCATTACAGC
AAAATGAGGCCATAAATCTTCCTGACAGCTGATCGATGTAAACATTGTTTCCCCCATGAT
TGCCAGCTCTCCCAGCGGAGCTACTGTCCGCTCACAATCCGCTGAAATTACTCCCGCAAC
AGCCCTCCCTCCCTTCCTCTCCTCCCTGGAACTGGTGTGTGTGAGCGTCGGACTGGCCTG
GCAGGGAAACCAAAGTCACTGCTGTCCTGTCGAGGGAAGGGATGGCCATCTAATTTTAGC
TCAATGCTCTCTAAACAAATGGAAAATATTAATCAAAATGTCTCTTGTTTAACCACTGGC
ACAAGCAATTCTTAGAGAAGAATGACTGTTCTGCTGCCGTGGCGTTAGGCAGAATAAACG
GCAGTGAAAGATTgagttgtcaaacagtcaaagcacaaggctcg
>NODE_380_length_579_cov_5.179620
TCTCCATTCCCCGTCTTGGGGTTAAGCGTCTGCTTCCGTTCTCCACACCTGCAAGCTGAG
TGTCTCTCCCTTCTATCCATCTATCCATCCCTGTTCTTCTTTATCTCTCACTCCCTTCCC
CTCCTTTTGCCTCCCCTCCCGGAGAGTTGAGGCCATTGTCGGGCTGAGCGGTGTTGGGTT
CTGTTCTCCTGCTGCTGCCAGCTCTCCCCACGGCCCCTGCAAGACAAGGCTGTTATTGCC
CCAGGGATCGCAGGCCTCAGCAGCTCTTCCTCCAAACAAATTTGCTGTAACTTTATCTGC
AATTGGGCCCTGAATTGGGAGCAAATAGAGGCAGCTTTGTGAAGCTCGGGGAAGGGCGAG
GGCAGCGAGCTGGGGGTTGTTGGGGAGGCAGGGGAAATGATACCGGGCTCTTTTATGTCA
GGCAAAGTAGGACTCTTATCAGGAAGAGAGCCCAGACAAGGGAGCTACTTCTAGAGGAAA
CTGGAGCACCTATCACCTGCTTTGCATTTAGATAAAAATTCACCCTGCTGAAATAAAAAA
GGGAAAAAAGCAAAGACAGGTACAGAAGCAACTATTGGAGTGTGTATGTGTGTGTGTGTT
TGCACATGTCTGGCTGGCAGTTTGATACACACACAGTGCAGAGACGCCATAGCAGTCTGT
GGTACGCACCACTCCAGGTCTCTTTAAATTGCTCCTTTGACTCTTCTTCAAAGAACCTGT
CTA
>NODE_381_length_321_cov_1.538941
TATTCAAGAACACCCAATAGTGTTCTTGCGTGCAATTAAGATTGTTTCCTGCTTTTGTTA
ATTCACTTTCTCTTCTTTTCTTTTTCACGTCTTTCATCTTTTGTTTTCCCATTCCTCCCT
TGTACCTCTTAACTTGTACTGCACTTGCACTTTGTACATTCTAACTCACTGTTCTAGTTT
TCTCTCCATTATCCTTTCTCTCTCTTCTACGCTGGTTTGTTCTCCTTATTCTGTCCTTTT
GTGTCCCTTTGTCTTCAACTCTCTTGCTTCCCCTTTTAAGCCATTCTTTCCTTTCATCTT
ATCTTGCCATATTCCCCTTCTCCCATCTTATATTTTGTCTTCCATGACCCATCCAGATTT
CTCCTCCTATTTTTTCCTCTCATTTCTGTCACTCATTCATGTACTCTGCTTCTTCCTTTT
CCATTAAGTCCACTGATTTCCATACCCAGTCTTCTTTCATTCTCT
>NODE_382_length_287_cov_33.797909
GTCAGTGAATGGGAGAACGTTTTGGCCAATATCTCCGGAACCAGACGTGCTAGACACCTG
GAAATGCCACCTGCCCCACCTAATTTGGCTATGCCGAAGACGCCGGTCTCAGTCCCGAGT
CTCTACGACCTTCCCGTCCTGAGATACAGCAAAAATTCACAGGTTACTCCCACTTCCTGA
TGTCGTAGAGACTCGGGAGTAGGCTCAGTGCGATCGCGGCGGCAGCAAATGGGGGGGTAG
ACACAAGTTTCATGTCTCTAGCACTAACCGTTTGCCCAAACCCTCACCCCAGGCCGAAAC
CCTAACCCTAACCCTAATTCCGGAGCTTACGGTGAGGGCTGGCCCATACAACGGGACCCA
AAAAAGTGTCCCTACAAACCTATACCAATCAACTCAGAGCGGTCTGAAACGCGCTCTCAA
AGGCCTCCTAC
>NODE_383_length_1949_cov_4.244228
TCTTCTCACGACGAAACAAACGCATTTTTGAGGCCCTAAACGTACTCGAAAACGCATGAA
ATTTGGCACACACATCAGACCCGGCGAAAAATTTGATATTTTGCTGGAAATACATGCATC
AGTAGAAAAATGGCTCAACAGCGCCACCTACAAAATTTAAAAATACCCTTTTGGATCCCA
TAGTTTCACATACAGCTATGAAATTTGGTACGCACATGTAACACACCAAGACGCACAAAA
AAGTCTCTTGCACACGTATCCAAAAGTCAACAGGAAGTCGGCCATTTTGAAAAAAAGAGC
GTATTTTGGCTGATTTTGGGCCAAAATCACACATTTTCCAGAGCGAACTCGTCTCAGGGG
GTTATTCCAAATCACATGAAATTTGGCAAGTTGATAGAAGAGGCATTGGTGAGCAAAAGT
TATTAAAATCCTCCGCAAAAGTCTGAGGGCGTGGCCGTGGCGGCGCCGCAAACTTTGATG
TTTCGCCATGAAACAGGAAGTGCACTGAAATATGACCTGAACGTGGTCCAATCGGCCTGA
AACTTTACACGTTGCATCACAGTCCGGCCCTCATCGCAACCATATGAAAAAAATACCTGT
CAGGAATAGCGCCACCTGCTGGAAACAGAAACACTATGTCCAGAACCACAAAATTTCCAG
AGCGAACTCGTCTCAGGGGGTTATTCCAAATCACATGAAATTTGGCAAGTTGATATAAGA
GGCATTGGTGAGCAAAAGTTATTAAAATCCTCCGCAAAAGTCTGAGGGCGTGGCCGTGAC
GGCGCCACAAAGTTGGACATTCGCCATGAAACAGGAAGTGCACTGTAAATAGCCTAAACG
TAGTCCGATCGGCCTCAAACTTTACACGTTGCATCACAGTCCGGCCCTCATCATAGCCAC
ATGACGATAATGAATCTCGGTAATAGCGCCACCTGCTGGGAACAGGAAGTATCCTGTACA
TGCTCCGATCAGCTCCAAACTTTGAGTGCATTTGGATCCCATACTTTAACATACAACTAT
GAAATTTGGTACACACATGTAACACACAAAGACGCACAAAAAAGTTTCTTGCACACGTAT
CCAAAAGTCAACAGGAAGTCGGCCATTTTGAAAAAAAGACCGGATTTTGGCTAATTTTGG
GCCAAAATCACACAATTTCCAGAGCGAACTCGTCTCAGGGTTTTTTTCCAAATCACATGA
AATTTGACAAGTTGATAGAAGAGGCATTGGTGAGCAAAAGTTATTAAAATCCTCTGCAAA
AGTCTGAGGGCGTGGCCGTGGCGGCGCCACAAAGTTGGACATTCGTCATGAAACAGGAAG
TGAGTGTAAATAGCCTGAACGTGGTCCGATCGGCCTGAAACTTTACACGTTGCATCACAG
TCCGGTCCTCATCGCAGCCATATGATAATAATACCTCTCAGGAATAGCGCCACCTGCTGG
AAAATGGAAGTAGCATGTACATGCTCCGATTGGCCCCAAACTTGGCGTGCGCATCATACA
CGGCAAAATTGATATTTGAAGGTAGATACACACATCAGTGACTAAATGGATCAATAGCGC
CACCTGTCACATATGGAAAAATGGGCCCTGGCGTCACTTTTCACCTGCACCTCCAAAATT
CAACGCACACATGCGGCGTGCCTAGATACACCTCACAACCACATATAAGCATGCCAAAAA
TACAAGTGACTGTCCGCCATCTTGATTAAAAAAACGCGTTTTTTTTCACAACTTTTGGCG
AGTCAAAATAGCCTGAACATGGGCCGATTGGCCTGAAACTTTACACGTTGCATCGCAGTC
AGGCCCTGATCAAAGCCACATGACGATAATGACTCTCGGTAGTAGCGCCACCTGCTGGAA
ACAGGAAGTAGCATGTACTTGCTCTGATCGGCCTGAAACTTTAAACGTTGCATCACAGTC
CGGTCTTCATCGCAACCATATGATAATAATACCTCTCAGGAATAGCGCCACCTGCTGGAA
ACAGGAAGTAGCATgtatttgctccgatcggcctcaaactttacacattgcatcacagtc
cggccctgatggtagccatatgacgataatgactttcgctaatagcgccacct
>NODE_384_length_678_cov_3.967552
TGGGTGATGGCAGGTTGATGTCAGGGTCCCACACTCAAAACCCATCCTCACAGCAACACA
GGTTATATATAGGTTACAGCTCGGTCCTGGCGAGAGGTGGGTAAGATCGATAAATCTGAA
CGAGATGCGCGCATTTGTACCCTCCCCTATTACACACACACACACACCCACACCCACACA
CACAGTCAGTCACCCACCCTTCCCCCTGTCTTCACCTGTCTGTAGAGGTAAACACATGCA
TTTAAATCAGTTGTGGGGTGCCGTGGTAACAAAGACAAATGATGTTGTATGTAATATTTT
TCTATTAACATAAAGTAATATAAAGTGAAGGGCAGTGGTGTATGGAGGGAGTTAGGGGCT
AATGTCCCGTATCAGATGTGGACAATGTCAGGGCTGCATACTGAGCAGTCTGTGTCCTTC
TCCCCTGCTGTGTGTGTGTGTGTGTCCTGCTCCTTCACAGGGCGAGAAGGCAGTGACACA
CCGAGCTGCCAACGCTTGTATTATTCCCACTGCCTTATTAACCCTTCTGCCCTCACCCCT
CTCTCCTCACTCTCTTTTCTGCTCTCTCAGAGGAACTGAATGTATATCTAAACCGGCCTG
AGCTCCTCTTCACCCACCTCTTGGTTTACGGTCACTGCCGAAAGCACGCACCCAACGTTT
GTCAAGGAACAAGACATCAAAGTTTCTTTTCCTTTCTATCTCTttcttatgtgctgtctt
ccagaaaataaaatttagagcatatttcgtactgtaacaactggtacgaaaacatgaact
ctgctttccccttcttgttctcgtcagaattagggtagtatt
>NODE_385_length_636_cov_9.537736
TATCTAGCTATTTATTTATTTACAATATTTTGACCTTTCGCCTTTGCCCCGCCGCTGACC
CCCGTCTCGTGTGCATTTCGCAGGAGAAGACGAGCGCCCTCAGCCTGAGCAACGTGGCTG
GGGTCTTCTACATTCTGGTCGGAGGACTCGGTTTGGCCATGCTGGTGGCCTTGATTGAGT
TCTGTTACAAGTCCCGAGCCGAGGCGAAACGAATGAAGGTGGCAAAGAATGCACAGAATA
TTAACCCAACTTCCTCGCAGAATTCACAGAATTTTGCAACTTATAAGGAAGGTTACAACG
TATATGGGATCGAAAGTGTAAAAATTTAGGGGGTAGGGAACGAGGTTTTCATAAATTCCC
CCCAACTGCACGCTTTTTGGCTCCATCCGTTCCATCCTTCAGTGTTAGTGAATGAAGAGG
TTGGCCAAAGGATCGTATGTACTGGTGACTTATGATTTAATGAGAGAGAGAGATATCCCC
CTTTTTTAAAGCTTTAAAACTGTGTTTGTCCATTTAAGTTTCCTTGCTATTTGAAACCAT
TTTCATGTATGACTGTTGATGGCCATGCTTGTTAATACCTCTGTCCTAGTAACACATTTC
AACGATAATGCTTGCAATGACCATGCAGAAGCCTTCACATGATCATTCGCATCGTGCATT
GTGTTACCCATAGACGTCACACTTGGTTCTCATCGACATTCTCATGTTTTgaacatttat
acacctttaagcttatagatgtgacgtttctctgacctgtctaacgtgtcgcttccttgt
>NODE_386_length_368_cov_6.516304
CTCTCTCTCTCTCTCTCTCTCTCTCTCTCTCTCTCTCTCTCTCTCGCATCTCTTGTCTGG
GAGGAGGAGGGGGAGTCCTGCCTCTTTGCCTTCCTCAGATCAATGCCCTGGCCACTCACT
TTCTGATGTTGCACGACGGGAAATGCTTTGAATACTTGCGACATGGCTGCGCGCATTGAT
TGCCAAGATTGACAGCAGCTCTACCCATCGTCTTCTCTTGTCTTGAGTGTAAGAGAGGGA
GAGAGAGAGAGAGAGCGAGAGAGAGAGAGAGAGAAGAGATAAAGAACAGATAGACGAACA
ACAAAAGGTACTTGTAGTTTTTGTGGACAACTGAACTTCACAGAGAGTGTACGGGATCCA
CTCATATGGCCCCGTGTGAGCAGACTTAAGTTTTCGCTCAACAGATAGCTCAGTGATCAT
TCGCTAGAGAAAAGTCCAACCGACTCTAGTGTTCTTTTAcacacgggggagagaaaaaaa
agagaggacgcgcagttaccttctccacggct
>NODE_387_length_507_cov_6.751479
ATATGTAGCGCCACTGTAACTGTCCGTAGTTAATGTCATCATCATGTGTGCTTTAATTCG
AATGCTACCCTGAATATCCTCGTTCTGAACACACACTGTGGGAATTTGGCTCTTCAAGTC
TCACATTGCTGAAAGTGACCCGAGATTATGTGAAACAAAGACATGGTAAATGCCGTCATC
TACACAAAGACAATGAGATGTTACGTCCAATGTCATGGCATTATGTCGGAGAATTTAAAC
AAAGAATTGAACCATAGACAATATCTGCTTGGAAATGGAGAAGGGTCTGAGCTGCCACAT
CAAAATGGAGAAAAAAGGCATAGCATTTGAAAGCCTAAAGGCTTAAACTAATACAAAAAG
TCTAATCAGACTAGCAATCCCTGATGTTAATGAAGGTGTCACACATTGCACAAAGAAAGT
TGTGCCTGGCAATCTTCCATTTTTCGGCTGCCTACACCAGTGACATTTCATCTCACATTC
AAAGAGCGCTGAGGCCCCTTAATGAACTGCATAATTAACATATTCTAATTGTGCTGAGCA
CAGTGATGGTTTTGACAGAGCTCACTTTCCATGTCTAATTCAATGCTAATTTAATCTGTT
CTTTTCCCGCCGACATGACCTTTCTTGATTGAGTTTCACCGCAAAGAattt
>NODE_388_length_523_cov_3.040153
AAAAGCCAAACGTGCCAGCTTTTTGCACTATATAGGTGCCATGAGGCGGGAGTGTTATTT
TATTGCTTTCATTAAATCCAAAGAACACACACAGATGCACACTATGACAAGCGTGTCTGT
TTGAACTGGTGCATTCGTGAGCACTCCAGAGCAATTTTTTTTTCTTTGCTTTGTTTATTG
GAAGAACCCTTTTACCTTCTTCTTGCACCTCCTGCCTCCAGCCTCCTCTCTGTCCTTTTA
CCTCTCCGCGGGGAGAACACATTTTCCTCTTGGTTTGACACAATCGATCTCAACCCAGTT
CAAGGATGAGTCATTTTCACTCTCTCTCCTTCTGTCTGCCTCTCCCTCCATCTCTCCGTC
TCTTTGTCTCTCTGTATATACTTATATAATTATCCAATTACATCCTTCCCTCAATCAATC
CAATCACATCAAATTAAAGCAGATTCCAGTACGCCGTGCCTTCAGAGGGCACACAGTCAG
GGTTTGGCACAGAGGAAAAGGAGACGTCCACGTGGCAGATTTAAATGACGGGGTTGAAGC
TGTTAACATCATGTCGCTAATGACACCGAGTGAAGCGGCGCATGTGGCAGAAAAGCAGGA
ggaagtctcgtcaggttagaagataaactcacgctgcgtctccaactatttgtctctgtt
tttctaa
>NODE_389_length_718_cov_7.924791
TCAGCCCCAGTTTGTCATTGCTGTGCCGCCACCAGTCCATGCATAAAATTAGGCGACCAT
GCTCATTGACATGGAGTATCTCTTCTCTATTTATCCCGCTCGCCCGATAAATAAAGTGTG
TTTTTGTTGTTGCCCGTGGTGCAGTCCCTAACAGAGAAGAGAACAGAAACACAACAGATA
AGCTCTGGTTATTTTATTTATTTTTTTAATCACTGCTAGAGAAAGTCGTAAAAGTCAGTC
TTTTGTGTACTGATGTGAAGTTAATCTGATTTTAATTTAATTATACGAGTTAGTTGCGGA
GGGCACAGGCATTGGGGTGTTTGTTGTAAGAATGTTCTGACATTGGCGCAGGTATGGGGC
AGCTAGCATGTTAATTAATGATGAAGATCCTGACAATATGCAGAGGCATGACAGCGTTAA
GCCAGTCGGCTGCTGCTTCCTTTGCATATTAATAGATCCTTCATTATTATTTAATATGAC
AGCTGCTCCAAGGGCTACCATCAGACCTTGTCTCTGTTATTTGCTGTTTTGTGCTCCCCA
TGTGACAGTGCCATGCTATTCTCTATTTGTTGAAATGTTCCCTTTTCTGTTCTCTCACTG
GTGTGGCTCTCTACATGCGACCGTGATGTGCTGTTTGTTTTGTGCTCAGGAGGATTCTGA
CTTGCCAGTGCGTCTATATGAGAAAAGTGTCTGAATCTAAAGGTGACTTTGAAAGAATAT
ATGAGGCTGGATTGTTTTGTTTGCATAGTAATGAATGCAGATTAGCACTGAgtgggattg
gtcttgttgacgtttagacttctagtggcttaatagacttgttgttgggcgccagcatct
ccctggcttccctattacatcc
>NODE_390_length_557_cov_6.572711
TATATGGACTGTTTCTTTTACCTGTAGTGTTGGAACAGTTAAATTTAATATTAACAAAGC
TAACTGTATTCCAAATATACGTTTACTTATTTAATATTTCTGATTTATGTGCGCAGTGCG
TCCAGAATCTGAAAGAAGTAAAGCGAAACTTGCCAACTAATCGTCCATTTATCACAGTCT
CAGTCATTTCTGGTCACAAAGTAATCAGAGGCAGAAGCGGGCTCAGCTAGCAAAACCAGG
GAGGGGAGAGAAAGTGGTAAGCAGGGCAGAAAGGAGAGGAGTGTTGCTGAGGTTTCAGCA
GGAGGCATTTTATGGTGACTTGGTAAGGGCCTTGTGGAGCTGCTGTGCATCTGCATGAAA
TGATGAGCCTGGTGTCAGGACATGGATCATCCTTTTACACCGAGTAATGAATACAGATTG
CACACCGGATAGAGAGGCTCTGCAATCTGCTGCACCACAAATGAAACAACTGCCGTTCTA
ATCAAATAGTCTTTTCATGCCAGCGCAGCCCTCAACTTGGGCTAAATTCAATTCCAGATT
CACAGATTTGTGGGTTGGGGGTTGGGGAGACGCAGGAGGCAAGGGGGAGTTCTAAATGTT
GTAATTAGAGTATTGTTTAATGTGTATGCGTGTAGACGTGTGGGATGTGCGTGTGTGTGT
GTGCGTACGTTGGGGTggtggtggtggtggtggtggggtga
>NODE_391_length_602_cov_9.931893
AGTGAGCCATGATTGCACATTTTAGTACCACATAGACTGTGATCTAGAGCAATTGTTTTC
TATTGGGCATAATGTGTTTAGAAGCACATCTTTGAACTTCTTTCACACACACTCAAAACT
GTATGACCAGCAGATACATCAGTTTACTTTACAGTAGAAATACTTAAATTAGCAGTATAC
TTTTTAAAAAACTAATACTTACACACACACTGTCAATTATACATCCACTGAAAGGATCAT
ATGATTTAGTTCTGATTGTTCTCTTCTGTAACGTCCAGGATCTGCTGGCCTGAGATGAAC
TTGCGATTACAACCTGTTGTAGTCTAGCTGAGCTGAACGCCTCATAAGTGGAGCTTTTGC
TTTTTTATTGATCTCTTTGTTTCTCATAGCTGGAAGGGCACAATATTTTCTCCAACCTGA
ATTCCAGCGAGTACGAGCAGGTGCTGGAGATCATCCGAAAGGCCATCATCGCCACGGACC
TTGCCCTGTACTTCAACAACCACCAGCAGCTGTCGGAGCTGCTCACCTCGGGTGTGCTGG
ACTTTAACAACCACTCGCACAGGTCAGACCATGACTCACACAGGTGCACAGGTTAGGTCT
GCATTCAAACCAGTTCTCATAGCAGTGAATACAGAGAAAAGCAAACCTGGCGTGCATGAA
CAGCACATTGAGTTTCTCCACATGGATATAACGAGGCTTTGCTCCCCTCCAGGGACCGTG
TGATTGGTCTGATgatgacagcatgt
>NODE_392_length_774_cov_13.373385
GAAGTTTCACTGACCCGTATCAAACCAAGCCAGAGCTACTGTGACCCCTATTACAGGCCA
TTTTTGTTGTGGGGACAAAAATATTCAGTTTGTGGTGAACTTCACTTTTTTTAACCAGAT
AACGGACAAATTCAATGTGATTTATGAGCCTTATCGTATTAGAATGTTAATATTATTCCC
ATCATATTTTGCCCAACAGCTCTTGTGTGTTTTAAATGTATTTCAACATACTGTGCAGTT
TCTGTTACTGATATTGCTTGCATGGGGAGTTTGCTTAGCTATCACAGGCTGGGAGAATGC
TTCTTTTCCTCGATTTTCTCTACTTTTCTCTTTGCCTCCTGAAGGACTGAAGAAAGTACG
TAATCCGGATCGAATGTACAGATCAGCAGTGTGTTATGCTGGCCATGGTCCACCTAAGAG
TATCAGTGATGACACAGAGACGAACAGTAAGAGTCAGTTATTAATACTGCATTGCTGCTC
CAAGAGGCCACTAGCTGGCCACTCTATTATTCATTCATCAATTCATTTATTTACTTCTTG
ATTTCATCCGTCCCCATGCCCCCCTCCTTCTTTTATTCTCCTCCAACACAACACCTCCTC
CGGCTGCTCTGTTGATTGAAGTGTCTGCTTTACGGGATCACGCTGTCAATAGCTGAAGTG
TTGTCGTTAACTAAGAGTGATTGTTTCAGGTTGAGGCCAGGGGATCAGGACCTGAGCAGA
CCCTCAGAGAGAAAGCTTACACTTTGAGCCATCAATTATGGCCCTGTACTTGCCTTTTCT
TGGCTTTTCTTAAACCTGCATTTGATGGAGGGGGATCAACTCAAGTTAACAATATGAATT
TAAAATGTTGCAAAATTAAAGTGTGTATGACGAAAATATTTATGCACTGCtcagaaatat
taaggtcctttgatattt
>NODE_393_length_467_cov_13.126338
ATGAAGAGAAAGACAGAAAGAGTGAGTGTCAGAGAAAAATATTCAGCTTGTATGGAAACA
TACAAGGGGGAGGGTGGGGGGGGCAGAGAAAATTATTGAGGGAATGAGGTGAGGGGGAGA
GGGAGTACTGCACATATAGAGGAGAGAGGAGCACACATCAAGGAGACATGAGAGAGTCAG
GGAGGAAAGAAGAAAGGAGAGGAGAGGAGATATGATTACCAAGGAAACAGCGAGAAAAAA
AAAATTCCTGCTGGGGAGAAAGAGACAGAGCCTGTGGAGTAGACAAAGAGGAGAAAGAGC
ATGGGGGGAAGAAAGAGAGTGGGAGGACAGAGAGACACAGAGAGAGAGACAGAGAGAGGA
GAGGATAGAATGAATGCTAACAGGGAGCCCAAACCCAGTACTGAGGCTTTATCCTTCACA
GGCGGAGGAGCAACAATCGCAAACACATTTTCTCTCGCCCTGGCCCTAAGAGAGATAAAA
AAGCAATTTGTATTCTATTCCTATTCAGCGTCGCTTGGCCTGTTTCTCTGCCTGCATATT
TGTAAACACAGCTTTGTCAGAGCAGCTTAATCTTCCCAACACAAACACAGACTACAGGAA
GGAGGGGCGAG
>NODE_394_length_575_cov_14.584348
ACAACTTTATAACTTGCAGCTGCACGGGCTGACTGACAGGGGTGGAAGGGGAGCATGAAA
AAAAATGAAGAAATGAATAGATGAATGAATGAACAAAGAAGCGTGGTTTTCAGGGAGAAA
AAGTTGTTTTCTAAAAACACAAAACGATCTACATTACAGCCTTTTATTCCCTTTCGTCAA
CAGAGGAGCAGGCAGTGTAGCAGGGAGGAGAGAGTAGAGGAGGAGATGAGGAGGAGAAAG
AAGAAGAAGGAAAAAAAAGAAAAAGAAAAACATCCTTCTCACTGATCTGAAATCAGAAAG
CTTTCAGTCATTCTTTATGTGCTCCCCGCGGCCACTCTGAGCCAGTGAGCATGTACATTA
GGCTGGGGCATTTTGATGAAATAAAAGCCCAGGCCAGCTTATGGCTAAACAGAATGGGAG
CACTCACTCAGCCTGTCTCTGATTGACCATTAAAGCCATTGATGAATGGGCCTGTCAGGG
GAGAGACAATTAAATCAAACATGAAACAAAGCCGTTGTGACGGCCCGGTCTGACAGAGCA
AACCCATTCCTCCCCTCCATTACATAGCACACGGCTCCTTTTACAACCCCTAACCCACTC
CTCCCGCCTCCTCTACCCTACTGTATGTGTGCCACTGTGTGTGTGTGTGTGTGTGTGTTC
GGAGTGAACAAGTGAGCATGTGCACATGGGAGTgtgatgttctctgctggaagtgtctg
>NODE_395_length_621_cov_19.539452
TAACCACTGTAACGTTTTGAAAAAAATGAAACATTTAATAAAATGTTTGACTTGTGTATA
ATGTCCCTCATATCGTCTAGCTTGTTGGTGGTACACGACAAAATGATCTAAAAATGTTAA
CAATGTTGACTCAGGTGGGATTTTCCTATAAAGACAATTAAACACAACTGAAAAAGCCTT
TTAGTGAATACTTATATTTGCTTGACAGGGCAAGACTATGAAATGTTCCCAATTAATATT
ACATGGGATTTTTTTTCCGCCTTTCTTTTTTCTAAATATATTTCTGAATTTACCTTGATT
GTAATGTACCTCATTGGCTGTGGTTTTGTTTGTTGGCCTAACTATAAAGGATCTGCTTAT
ACCCTTGTGGGTTGGGAAGAATTAGGATTTATGAATTTATTTCCTCTGTTGTATTGTTTA
AACAGCTTTGGTTTAGTTTTGATCCCTTCCTCTTGCCTTTGAGGCTGTTCCACGGTGTCA
GCTGTTGACTGATAGTAAGAGAACTGCCTCACAGTGTGAATGAAAGAAAACTAGCGGTTG
GTAAACACTGATAAGGGATAAATAGAAAGCGGTCAGGCAGAGATAGTTCTGTGGGAGCCC
AGATTGTGTGCGGTCTGTTAAAATGAGATTCTGAGCCTGTCCTTTTTATTCTTCCTCCCC
TCCCCTCCCCTCCCCTCCCCTGTGCGGCGTTTGTCTGGAAAATCTCCAGTGACCCGGCTC
GGCAGTCCCAGGCTGCAGTATTCTCTTTTTGTATTttttttgttt
>NODE_396_length_770_cov_15.261039
CACATATAGAAGCACCTTTATTTTGTCTCATAACCATTTCGCATTTGCAGGCATTTTTAA
GAGGAACCTAATAAAATCATCATTTAATTGGTCAGATAACTTGTCACGTAACAATGCTGT
TACATGCACATATTCTCAGGCAGCCTCATAAATGCCCGCAAAGGTAACTGAATAAACTTC
AGCACTAAACAGCATCATTTCCAAGTGGAGAGACAGTTCCAAACAGAGTTCCACTTTCAG
AAGCCACCCATTACTTGTAGAATGACTTCTTTGTGTAGCTACCTGGGCTCCGGGTTTATT
TTTACCCTCCCTATGTCCCTCCTCATTCTTTAGCAGCTTCAGGAGATGGCGTTAGTTTGG
CTTCATCTCTGACAAAAGATAAATGAGCTCTGGGTCTGTGGTGATCCACTATGGCTGCCA
GGGGGTTCCAAAATAGCAAACTATTTTTCATATGGAGCGAAGTGATATGGAGTGCGATGC
AGCAGGCGCTAACATTTACCATATCATAGTATGCGGGAATACATTTCATTCTTACTTTTT
TCTTTCTTTTACTTTCAACTTTCTCTTCCTTTCGGAAGGGTGAGGGCTGTGGCAATTAAA
ATTGATCAAGTATATGTGGAAAGCCAGTTGGTTATTTACAGAGTTTGTGGTTTCAAAAAA
GGAAACTAATCAGAACAAAAATATTAAGTTGTTACCCAGGTAGACATTATTGAGCCTTGT
TTATGTATTTTACAGTATGTATTCTAATTGCAAAAAGTCTTTCTATCTTCTTGTTTCAGC
ATTCATGTGAAATTCtctttctcctacacttggaacaatgtgtagtaattagggtggatt
tgcagaacagcacagttgctttgatagaatctcgaaattggtcattaatcacctcctcac
cacgaggaagaaaa
>NODE_398_length_449_cov_1.795100
TAGTGTTTACCACTGTCAGCATGTCTGCACTGCACAGCCCTCAAATCCAATAGACTCTGA
CTCAATTAAATACTCCACCATATTGAATGGGAGTTTATCAATTGATTCGAGCTGTGGTAA
TGTGATAATCGAGGGGAACTGGATAGCATATTAGCACTAGGCCCTGACAGCATTATCGCA
TTCATTCCCTATTGGAGGTGGCTTAATCGAGCACCTCAATGAACATGTCTTTATGTAGCC
CTGGATTTAATTAAGATGGGCATTTTTCCCAAACACAAGGCAAACTGTATCACACAATGT
GCTACAGTTGATCAAAGAAACTAAGTAACAAGTGCCATGCTTAAGCCAGGATACAATTAG
TGAGGATTTCAGTTAGCACACAAAGCCATGCTAAAGGATGCAAAGTGAAATGGGCTTGAA
AATCAAATTCAATGCCTTTTTCGCTCCAATTTCACAGTTGCCAAGGAAGGCTAAGACAGC
GGGGACCCACGGTACACTTGTCACAATAACACTCCATAACACAGAAAGGAAACTTAAGCA
ACCAATGACCAGAGTCAGATACGACATACACAAGGCctgctcctctcatacca
>NODE_399_length_671_cov_11.900149
ACTCCACCCTTGACTGCCTCGTTATTCCTTTAATTAATCAGTTCTCATCAACGGCACCCT
CTCATTCTTTCAAGGGCTCTACATCCCGCTATTTACTGCCTCCATTTTCCTCTAGCAATC
CTGCATGTGTTTCTTTTATCATTTCGGAAGGCTTTCACCTCCCCCAAAAAGTCCCTCCGT
CCTCCTGCCTTCTCTGCCTGGGACCCCTGTCTGATTATTATGCCATTAAGCCTCTCCTCC
TCTCCTCTGAAAGAGCAGCAGGGTCCCTCTCCAATCTAAAGAAGTCCTGGGTTTTTTTCC
CCTCCTTTCCCTGAAATTACCCGGCGACGCGTGCCTGAGTTTCTAATTGGCATGCCCGTC
CCTGGAGACGGCCCCCTCCCTTCTTCCTAATGAAAAGCCTCGGCCTTAATTACACTTTCC
AAACGCTGATTGTTATTGACAAAACTCCTGTGGCTCGGACAAACGACGGCAGATTAGCTC
CATTACAGGCAGCCCTCCAAGAAGAGAAAGAGAGGGATTTCAAATCGACAATGCAAAGTG
AGGGGGGAAAAAGAGGAGCTTTCAATTTTTTTTCCATGTACCTTGCTCTTAATTGTTTGG
GCCATTGCTCCACTTAAGATGTCTCTTTCTCTCCCGATGCCTCTTTTCTGTTCCATTGTG
TTGCCGTCAGTGTACTTTTAGTGAGGGGACAAAAGCCCAGTTATGTTACTTGAGAGAAAA
TGTTCATCTTTTGTCAATAGACAGGATTGCTGATGGCAGCATGAGTAAACATGAGGAttt
ggcctaatgcttttgtttgcctgcaaaaaggtaca
>NODE_400_length_449_cov_12.071269
TGCAATCTGAATAAGTACACTTTCTTTCAAAACTGAATTAAAAAAGGAGTCAAAATAGGG
TTATTCTACACTGAAGGACTCAGATGCGCGTCCATGCGCACAAAACAGGCAGAAAATACA
CAATGTAAGCTGTAAAAAAACCAACAAATAAACAAACGAATGAATAAAATGCTGTATGCA
AAGTGCCTGGAGCATCCAGTGCGCTTACCTAGACTTGGAGGGGGGCTGAATGTGTTGCCA
GCGTTAAGACAGCGCGCAGAGTTAATGAAATATCTCCAAATGGGAGTCAGGAGTGCGTGC
AGAGATAAGCCTGATGTGGTTTATATACCCAGAAAGCAAGTGCTCCTCTTCTCATATTGT
CCAAGAGCGTTTGCATAGCTGGCCAAGTGGCTCTGCTCTTGCTGACTCGCTAACATTGCA
TTGTGTTTGTTTTCCCCTTGCTATGACGTGTGGCAAAATATTGGCCATATGTCCATCGGC
AATAAATTGTTCTTGAGCGCAAACACAGCTCCCCGAGGACGGCGCTTTTAACCCACACTG
GCAGTTTTCTCCCTGCGAGATGTTTTAGGGACACCAAACTATCTgttgcctca
>NODE_401_length_709_cov_12.497885
TGATTTTTTTAAAGAAACTATTGCATAAAGCACAGTCTTGTTGTACGCTAACTCCGATAG
CTATTGAAACCATAACTGCTTTGTGGTGTTTTAATTTTCGGCAGGTATTGAGTGCTTTGA
CTTCACTCTGTCTAATTGCTTCTGAAAAATCCATTTATTTCCTCAGACCAGCCGCTCTAT
AGAGAATCTGTTCAGTACAACTGATGGACAAACAGAGGAGAAGAATCATGTTGTCAGATG
AACACTTGAGTGAAAACTTTTGCAAGTTAATATATATGATATTCCATTTCTGTCTCAGGA
CAGACTTTCCCCCTCTCATCTAAGTGTATCCAGCGCAGGTTTAATGCATATTTCAGCAAG
CCCAAGCAGGGTGCCTTAGAATTACCACTTTACTTGTGGGCCCTGAGGCCTTGGAGCCGA
CTTTGACATCAAGAGAATATGTTTGGGAAAAGGAATGTGCGGCAAGCTTTCACCTCCAGG
TATTTATCTTCTAAGGTGGGGTGGACTAGCGAAGGAGGTGGTGGGGTGGCGGGTGCAGCC
AGGCTATGTCATGGCAGGTCGAGAAGAAACAGACATGAACCTGTCTTAGTGCTGATCCGT
GTCCCTGCAGACTACTATGGTGCAGAGGTTGAGTGTGATGGAGCTCCTATGGCCACTTTT
CTAGGCAAGTTCAGCAGCTTCTGTCAGCAAAACATCCCAAATTGCTGCTCACAGAAGCAA
AATCTCTTAAGATAACCGGCATGCTGTTTGCAAACGCAGAGACAATGCAGGCTCATTGAG
TGCAATCCAAAAGGAACCACGTTAtttgacttgggatgagttgctatgaaacacaaaata
catctacagtctt
>NODE_402_length_325_cov_5.424615
GAAACATTGTCTTTGAAACACTGCAGGATTGCTGTTTTCATACTCTGAAAACAGCTTTTC
ATGCGCTGAAGAGGCCTCTTTTGCCACATAGTGTGTTCATTGAATTATATCACACAAAGT
CTCTTGAAACAACTTTTGCCTTCACATTTATCATATTTGAACACATTGTGACGTCAAAAC
ATGTTTGGAAACACTGTCTTTGAAAAACTGCAGTTTTGCAGTTTTCATGCTCTGAAACAG
CGTTTCGTGCGCTGACAAGGCCTCTTTTGTCACATAGTGTGTTCATTGAATTATATCACA
CATAGTCACTTGACACAACTTTTGACTTCATATGTAACATATGTGAACACATTATAACAT
GAAAACATGGTTGGAAACATTGTCTTTGAAAAACTGCAGTATTGCTGTCATCATGCTCTG
AAACAGCGTTTGGCATGCTGAAAAGGTCAATTTTACCAAATGGTGTGTC
>NODE_416_length_776_cov_10.073454
AAGGAGCAAATGAAGAAAAAAAATCAATTAATTTACTGAATTTAAACAAGTGTATCGATG
GGATTGTTTAGTTTCACCAGTTTTCTTGAATAAACAGGTTATTTAGAGTTGAGCAATACA
TCTGATTCCTTTCAGACTTGAACTGTTTATTGGTAAATGAATGGAGATGGGAAATGGCCC
TGTTATTTCTCATGATACAGGCATTATTACAAATTAATTGCTCTTCAAGTGGCAATAAAT
ATCTATGTGCTTTAGTATCCGTGCGTGTTTCATTTGCACTGTTGTAGATTTGCCTCTGGG
TCTCACATGAATACAAATGCCTCTGTTGAGGGTCAGTGAGAGAAGAGCTTTCTTCACTCT
ATTGACTGGAAATCTAGTTGTCTCATCTCTCTAAGCAGATGTCTTTCCCCAAGCATCTGT
TTGTATTAGTACTGTAATTGCTGGTGATAATAAGCCCATTGATTCAGTATCTAAGGAAAT
AGTCAATCAGGGCAGCTCATTCGTCTTACTTTTCCTGACAGTTTTCCCCTCTAGCTAAAC
AGACAGTGCCAGGGCCTGGGCTTTGTTGACTGGATTGGAAAAGCAGACTGTGGTTGGTTG
GGAATGGCCGCGCTGTCGACTCTGAGTGAGTGATGGGATCGGTGCAAACACACCAGTGAC
CCAATGGCCCTTACAGGAGGCCCAGGGTGATAGATGTGTTGATTTGTTTATAGAAGCCTA
AGCCCATTCTCTGCTCCTTCTCTCTCTTCTCTCTCTCACTCAGTCTATCCATTTTCTGCT
TCTCTATATTTTCTGTCACTCCCTTTGCTACTATCTCCACCCCTTCAGCGCCGCTCTGAT
GTTAGTCGAAATATATAGTCAACCCATAAAAACTGTTAATATGCTTTGAGGGTTTGTTTA
GCAGGTAATTTTGAGACCTt
>NODE_417_length_609_cov_10.410509
TAATTTCATAACTTGTTGCTTCAGGAGTTTTTTGTTTTTTTTTAAGTAACAAGAACACAA
ATAAGACAGCAAATCAAATTAGTTCTCAGCATTTTAGGCAGTTTATTTGAAAAACACATA
CAAAAAGATCATATACAAGACAATAAATAAAAAAGAGACAGAACAGTTTGGGTTAAGCTA
TGCAACTTTTTGCATCATCATTAGTAATAAATACAGTACAAAATCCACCCAGAGTGAATC
TAAAGATTTTCCACAATATTCACTGATCATGTTATTCTTCATTATGATTTAGCTATTGCT
TTCATATTATTGATACATACTTCTACTTTTCTATAAAATACTCAAGATCATAAAACATTG
CGCGGTTACAGCAAAACAGCAGTGTGTTGTACAAAGATGGCCACTTCCCTTTTTCACTGG
CAGGTTAATAATCAACATTTTTTCAGCAGCAAAGAAACATCTGAAATATTCAAGAAGGTA
CAGCATCATATTAAACACATCTACAGAGCTACTCCCACATACACATAGGAAAACCTGAGA
AGGACATGCATTAAAAAGCTTGTGCTTTAAGTTCTACTGTTCATTCCGGTTCATCAGCTT
GAGTTAATACTATGGCTACTGTCCAGTTCGCTCTGGAGTTATGGGGTACACTGTGGAGGG
CATGGGGTAAGGCCAGTGAGAGCACGAAATGAAATAAtaatagtaagaccagccagcttc
attccaatccaatacatgttataataatttgca
>NODE_418_length_593_cov_11.001686
TAACGTTTTTATCGGTGGTCTTCAACCCTGGTCATGGTGAGATTAGTTCAGCTTCACCAC
AGTAGAGAGATATGTGAAGCTGGTGGTGATGCCACAGTGAATACTGCCACAGTACTGTCT
CTTTGGACAACTGAATGGTGCCATATAGCACAATAACACCATTCTGGTATATAAGTGCAA
TCAGCTCTTCAAGACCAGAGTTGCTGAATCACAGTTTGTAGTCACAGCAGGGGATGAACT
GAGGGGCGATGTGGGGCTAAACAGTATATTAACTGTGTGTTGTTCTCATTGCCACTGCAG
CCGCCAATCTGTGATGGCTATTGGCCAGAGCTGGCTGGCAGATGATGATGGTTATGATAC
ATCTACACCCTACTACCACAGCTCAGTATATGGTTGGTATAATGGGTTTGTATGATGGGT
AAGATTTCTTTCCACCCTCCATCTCCTACATAGGGAAGAGGAGCTACGTTCAATGGGTAA
AGCGTGTTCTTCAAGGCCCTAAAAAGCTTTTAGTGAAATTACCGCTACTTGGATCTTAGG
CTTTGACCATTGAACGCACCCCTGACCACTAGTCTGTGAAATGTTGCCCAGTGATTCTGG
CCTTTATGTTAAAGCCACCTCGGTTTATGTGGAGCTCATGTTTGCTACAGCAAAGACTTA
ACTGTGTGGGAGTCATGAGGGCAgcgaacacagcagaaatccagataatctgtgaaacat
ccgtcagtcccatcagc
>NODE_419_length_527_cov_7.967742
TAAGTGACGTGGCTGCTGTGTATCATTATGACTCCTGCCTGTCGACCTGCTCGCTCTCTC
TCTGCTCTGCAGCTCCGTGCTCAGAAACTGTTGAGCAGTTTTAATTATGTATATAATCAG
GTTGGGGTCAACATATTTCATGCCAAAAGAATGATGCGTATTTAATGACTCTAATACATT
ACCATCTATTTGCAATCTCATTGACGGAGTGCTTGTGAGTTTAACTACCATTAATCAGCA
TCAAGGTTTGTCTATCTGGAGAAAAATAGATTAAGGGAGGGATTTTTTTCATATGGCGCA
TTACAAGAGATCCACATTGTCCTAGTTAAGAGCTATGCAGAGCAGGCTGATAGATAATGG
TCACCTCGAGGCTGCCTAATAAAGCATGTTAAAGGACTTAGGAACACGACATTACTGAGT
GTAGTTTTTACAATACAAGATGTATTGGCTTAATATAGTTACTCACTGATGCTTACCTGA
CTAAATGCCCCTCACACACAATCAAGGCTGGCTGTAATCAGTTATGTCGAAGAGGACAAG
CATGTTTTTGAGGATGCCTTTGAAGTGTTTTGGGACTTTGCTGTAAATAGCGAGGACATC
AGTCATGCTGAGACGAGTGTGCGCCTCAACGTGGTGATGTCATCTGACTAAAATGTaaaa
aaaaaaaaaag
>NODE_424_length_318_cov_5.908805
GACTGGTGTTTTTAAAAGACAATGTTTACAAACATGATTTGAGTTCACAATGTGGTCAAA
TGTGATAAATATGAAGGCAAATGCTGTTTCAAGTGACTTTGTGTGATATCATTCAGTGAA
CACACTATGTGGCAAAAAGGCCTTTAAAGCGCATGAAAAGCTGTTTCAGAGCATGAAAAC
AGCAATACTGCAGTTCTGCAAAGACAATGTTTACAAACATGTTTTGACTTCACAATGTGT
TCAAATATGATAAATATGAAGTCAAAAGTTGTTTCAAGAGACTTTGTGTGATATAATTCA
CTGAACACACTATGTGACAAAAGAGGCCTTTTCAGCGCATGAAAAGCTGTTTCAGAGCAT
AAAAACAGCAAGACTGCAGTTTTTCAAAGACAATGTGTCCAAACATATTTTGACGTCACA
AAGTGTTCACGTATGATAAATGTGAGAGCAAAAGTTGTCTCA
>NODE_425_length_569_cov_9.704745
AAGTGCCAAACCATGGATCAGTGTAATAACCGAGAAAGGAAAGCAAGTCACACAAGTGTC
AAAGTGAGGGATATTTTAGAATTTCATACTTTTAAATATTGCTGTGAACAGGAAAGGCCA
AAAGGAGTGTCAGCTCCCAAACGATGACTCATGAAAAGCTTCGGCTTACATTTATGAGTT
CCTTTTCCTGTGCCAGCGGCCTGATGGACTTGCGGGTAAAAGAACACCAGTTGGAAGCCT
GGCCTCTTGATATTTGGGGCTCCTGTCGAAGCCAACTGCAGCAAGTTTGTGCCTCCAGAT
TTGGGAGTTTTAAAATGAAGCCGAGCAGCTGCAGTTTTCCCTTCAGTCTGGAAACGAGAG
GCTTTGTGTCTCTTGTCACCCTGTGTTAATTTGGGCCCTAATGTATTTTATAAACAAAGG
GCTGCTCTCTAGCCTGACAGTCGTGACACCTTGATTCCAGTGCAGGATGCATGCAGGACG
GGGTTACACCATTAATAATCAACTGGCAGCCATCACACCATTTTAACCACGATCATTATG
ATAAAGGGCATACACTTAATTACAGGCCTGCTTAATTATAGCTCTGTTGAAGCTCGTTTG
TTTGGTCAAATGCTAATTATACCACCACGCTCTTGGCAAGTCCTCATTTCAATCCACTTT
TTGCCGGCTGAACAGTGTGGCTTATTTTCATGCAAATTTGATATCTGGTGAAT
>NODE_426_length_319_cov_1.733542
TGACTGTTGATTGATCTACCATTATCATACAATCAACAAAAATTAATACAAACACAAAAC
AGTCATTACTAAATATGAAACTATAAACACCAAACAATAAACAGAATTACAATAAACATT
AATTCTAGATATCAACAATTTCAATTCAATTCAATTTTCTGGTGTTTGAATTTAATGCAA
ATCAAATAACACAAAACAAACAACAAACACAAAATAAACCTTAAATAGCAAATGATAAGC
ATAAATACAACCTGCACATTTCGTTGTTTACAGAGTGAAAGGTGTATTCTGACCTTCAGC
AGTGACTGTTTCTCTCCACACAGTTTGCAGCTCCACTTGTTCACCTTTTTCACCTGACAG
ACACAGCAAATGACAAAAAAAACACACTTGATCATGATCACACCAAATAAATAATCTATC
AACACTATTCACCCAACAAGAAGATGAGCACCTTTTGGTGTTa
>NODE_427_length_455_cov_5.569231
ATTTTCAAGCACTCTTGTCTTATTTGGTGTACACAGTCTATAAGGGATTACCCTGCTCAC
TCTCCCCTCATAATCTGCTCATGATGACGTTATACTGCAGCTCCTGGGCTCCAGTTCTCG
CGAGGTTATGGAAAACAATCCAGACGCCCTCTCTCTCGCTCTCGGCCCCCCCTCCTCCCC
AGCCCTCCCTTCCCACGCCCCAGTGCGCTGTGGGATAGTGCCACTATAAAGTATATCCTC
TCTCGGAGAAAGATAAGAAGCCCGAGACAGGAGGGGGATGAAGATGGCGGACGCCAAGCA
GAAGAGGAATGAGCAGTTAAAGCGATGGCTGGGCTCGGAAACGGACCTGGAGCCTCCTAT
TCTGAAAAAGAAGAAGACGAAGGTGAAGTTCGATGATGGCGCCGTGTTTCTGGCCGCCTG
CTCAAGCGGCGATACCGAGGAGGTGCTCCGAATGCTTGACCGGGGCGCTGACATCAACTA
CGCCAATGTAGACGGTCTCACCGCCCTCCACCAGGTTTGTGTTAGCCTACTGTAGCTGTT
AATGTCACCACAAGACACAAATATcgctctgctgctagcaactgctcgccctggaacac
>NODE_428_length_369_cov_12.281843
GCGCCTCATTAACATCCCCCGGTTCATTAGGAAGAGGCCTTTTTTTTTTGTTCTTTTCTT
TCCCTGTCATCTTTTTACAATGTGCCAATGTTGTGTGGCCTTTAACGTAATTAATAATGG
ATTAATTAACCAAATTAATTCGTAGGTTAGAGACGTTGTTCTGTAGTGAGGCCAGTCAGT
TTGGATTTGGGCCCTGATGGGTGAGGCCCTTTACAAGCCGATGTTGTTCATGTTTCTGAC
AGTGCCAGCCCCCTGTCTAAAAGCCCTAGCAAGTGCCATTTGTCTCCGGGTTAACAGAAA
GACGAGATATAGGGCGGGCTGAATTATTTAAGCTCCCACAACACATGCACTTTTGCTTTT
CAAGCATGAGTTATAATTTAATTAGAAACTTCTGGTGCGTTGCTGGCTATTTAAATATTA
AAATCTTCCGCTGATCACATTGGATTAGCCATCCCTGTGAAATTCCCTGAGATGTCAGTT
GTTGTCTTTCTGTCTCCTCTCTCTCTCTCTCTC
>NODE_432_length_850_cov_7.924706
CACAAAATCGTAAAAATCAAATGAGTAAAAGTTATTGGCAGAAGAGTATGAGAGATCAAA
AGCAACAGAGCAACAGGCAATGATGTAAACACAAGGAAAAGAGTGGGGTTAGCCTGTGGT
AGAAGTAGAACAGTGCTTTGTCTGCAACTGAGATGACCCATGCAGAGTGGCATGTGCCAA
TGTTTTCTAGTCTAGGATATGATGACACACCCAAGGAGAACACTTGGGAAGCTTGAGTAT
AAGCACAGTTAAGATACAGTTTTCCAGAAAAGTAAAGAAATAAAAATGAAGGAAAAAAAA
TGCAGGAGCGAAGGCAAGTGTCAAAGCAAAATCTGACAGGAAAGATAAGAAGGAGGAGTG
TGGACTGGCCTTCCAATGGCATTGTGTCTGCTACTCAACCATGCTACATAATGGATGGGA
TGGGAGAATGTGAGTGCTGCATTAGACAGGGTGGGCTGCAGGGCAGGGCGGACACTGAGG
ACACTCCAGAGGCATCCCCGCTCATGCCAGACATGCTGTTAAGGCTCCAAGGCTTTTCAT
AACCTTCAGTTGAAAAACAGAGAACGTTCTGAGTACACTGCAGCACTAAATCCATGACAA
AATGTTTTGGTGTTCCTCACTGGTAATACTACACCTGTTGCTTTCTTGTTTTTGTCTCCA
AAGACACAGGTCAACACAGACTTGAGACAGATTATTATTCTCCATGCATTGAGTGCATCA
GGAGTACAACAGCATGCACCGGGTGGTACTGGAATGGTTTGGAGTATAACACTGTAAAAG
ACTCCGAAAGGTAGGCACCTCAGGCAGGGAATGTATTTTCAGCTACAGGTAGAATGTCAC
ACTGTGTGCCATTTACTGCACACAGCTGGAGACTTACAGGACTCTCTTAGAGGAatgttt
tgaacattaatatcaaattgtttttttaaaaagggggctttaaacccttttattaaggag
tagaaatcagtaaattaaaatttggcttgaaatc
>NODE_433_length_584_cov_13.559932
CCTTACAACCTCCTGTCTCCATTGTGGGCTTGACTGTGAAGGAAGACTCTTTCTATCTGC
CTCCTGCCTACACAGCCCATCCGGCCTCCACACAGTCCCAGCCTCCGGTTCAGCAGCAGC
AAGTCCAGCCGCAGCCTCAGCCCGGATTAATGCAGGAGGTAGAGTTTTCTAGTTCTTTCT
ATGGCTCAAGTGAGCCAGCACCTGGTGGGCCATGCCTTATGGCCAGCGACAGTGGTGGTG
GTGTTAACCATGACGATGTGGCCATTGGCAGCTACAACACCTCATACACATCTTCATTTG
TGTTCACCTACCCAGAGGGAGCCTGCGGGGTCAGTGCCAACCAGCGGAACAGCAGTAGCG
AGCAGTCATCTGATTCCCTGAACTCGCCTTCGCTGCTGGCGCTTTGACTGACCGACAGAC
ACACGCATTCACATATTAAGACACACACACAGTATGCTCGCTGGAAGTAGAGCCTCAGAC
ACGTACATGCACAGAACCAATCAGTCTCACAGACTGAGATGAAAACCAACAATCGTCTGT
ACCTGATTGGGTTAAAGTTTACACATTCTGAAATGCATTCCAATTAAGAGCCATACAAAT
AGTTGCACATTAGATTGAACCTTTAACATAGAGCTTAAACATGAATAAATTCTTGTTTTG
TATTTAACCAGAATACTTGCAACCGGACACGTTAAGCCTTTAAAAGTCAAGTCCACGTTG
Ccgatctt
>NODE_435_length_679_cov_19.506628
TACAATATATTCATTCAATTAACTATTGTCGACAGCAGAAACTTGTTAAATTGAAATATA
GTCAATCAGTGCTAACAACCGCTCACTGAGAATCGCTGTGATGTGGATGATCTTCCTGAT
TCTGTTGTTTTGACTACAGCGGCTCACGATGCATCTTTTGAGTTTTTGATTGGTCTTTCA
CTGGAGTTCAGTCTTTTTCCCTCTGTGGCCTCAGCAGGGAGCGAAGTGGTGTGTGGAAGC
ATGTCATCCCCTGATTTCCTTTTAAAAAGCCGACCCTGATGCTTTTAAATGCATCATCAA
GGCAATGGGCTGTCCAAGTCGGTTACAAGTTAACCAAATAAACACTGACAATGAAATTAA
TAATGCATATTGTTTGCGAATGCCTCAGCTGGATGATTTGACTGATGTATGCAAAGATGG
TAATTTATTGAAAGTAAATTCATGTAATTGTGCAGCGGAACTTGATGAAGCAAAAGAAGG
TGTCAGCACGGCTTCCATCATCATCAGAAGAAAGAAATCATTAAAGAGCAAAAACAAATC
CAACTTCAAAGGACGGTGCAGAACAAACACTTATTTTATGGATGTGTTTCATTTAGAGCA
AAGTTCAGAACGGCTGTTATGGTAAATATGTCAGATTTGTTGTTAGTTGTTTGTGGATGT
GATAGTTTTGGTTTATTTATTTTTCTCACAGTCCACAGGGATGTAAATGCTCACTCTGCA
CATATCAAAGTAGTCAGTGTAAATTTGATTTGAAGATCAGGGGGAACAAGAGCTAAAATG
TAGTTGTCATTGTCGAGACACATTTCCACAATGAGAagctcaa
>NODE_436_length_339_cov_4.014749
ACACACACTAATACACAGCAGGCGACCGTCGGCGAATCCTTCCATCATTCCAGCGCTGTA
GCAGGCTGCGAGTCCAGCCAGCCGGGATCGCGGTCGTGGTGTGGCTGGCCAGGCGCCAGG
ACGTGTGCAGGGTCTACGCCATGGCACTGGCCCTCGCAGGCTGGCAGCATTGAGAAGCGT
AAAGGCATTCAGTAGCGTGAATGTCCCTTTGTCTCAGAGCAGCGTGCCAGGCTAGCTCTA
ATGAGGCAGCTCTTTGTGGCAGGCCTCTCAACATCAAGTGGGCTGGTGGACTCATTAACC
TGACTACTGCAAATAAAGCAGGCAGGCACAAGAGACGCCTATGATAGCACACTTAAGGCC
CTGCTGAATCCCTCCACCACCACCATCATCCCTCCACCTCCTCCCTCTCCTCTTTTCCCT
TCAGTCTCTCAGGCTTCCCAGGGCTCCTCTGGCCTATTTCAGGTGTCCCAAATAAGGGAT
GGg
>NODE_437_length_760_cov_8.897368
ACCTTTAAGTATGAGGATCAGGCAAAATTTAGAAAACACAAATCTGGGGCCAAAAAATTC
ATTTGGAAATTTTTGCAGAAAGTGCAACACCACCAGAATCTGCATCTAACAGCAAGTGTA
CTCTGTTCAGCTTCTTACCCTTCTTGCCGCAGTAGATGAACTGTCCAGTGTGGATGCCCT
CAGCAGCAATGAAGAGCTCTGTCCTCTTCTTGAACCGGTATGGGTCACGGAAGGCCACTT
TGGCCAGGGGGGCACCACGGCCGGGGTCATGGATGATATCCTGAGAGGACAGACCGGCGC
AGGGAAAACAACGTTAATGCTCCACTTACACCAAATGGCAAGACTGAGATGCGTCAGGGT
CGACAAGTTACCTTCACAATCCCCTTGATGTAACCATGGCGTTCAGCGAAGTCAATGTGA
CGGAGTTTAGCGGCACCTTTTCTGTGCTTGACGTGGGCTTTGAACACGGAGCCCGCACCT
TTTCTCTGTCCCCTGATCACACGTCCCATCGTGTACTGAAACAAACGACAATCAGGGTTA
GAAATCTTAACTTGGCATACACACTTCAATATCACACACTAGGGCCAAATGATTAGAAGA
AAATGACTGAGATTATTTAACAGATAGTTCAATACAATTACTGCAAGTAGAACTTCAGTT
CTTTGTTTGCCATGTAATAGATTTAAAATACACGACGACGCATTACCAAAAGTCTAAATG
CCACAAGTACACTAAAACTACATTACAGCATTACTTTAAATGGTCAAACCTCTAACCAGC
AGTCTTTACTAATTACATTATAAATTTGCTATTAAAAAAAAAACTTGTTTAGCAGTCACA
GTGCAAAATAACTCCTGTGTCACCATCACAgcagcttaaatacaaaaaaaacaatctgtc
attt
>NODE_438_length_162_cov_26.395061
GTGCGATCGCGGCGGCAGCAAATGGGGGGGTAGACACAAGTTTCATGTCTCTAGCACTGA
CCGTTTTCCAAACCCTAACCCTAACCCTAACCCTAACCCTAATTCCAGGCCTTAGGGTTA
GGGTTGGCCCATACTACGGGACCCAAAAAAGTGTCACTACAAACCTATACCAATCAACTC
AGAGCGGTCTGAAACGCGCTCCCAAACACCTTCTGCGGGCACTTATCTTGGCTCAGCACT
TTGAAACTGGTCGCCTTATGCACGCCCCATTGTCAGTGAATGGGAGAACGTTTTGGCCAA
TATCTC
>NODE_439_length_754_cov_9.859416
CCTAATCAGTCCTCAGAATCATAAACAACCTCACAACTTTTTTTATTATTATTATTACTA
TTCAGCCCTCTCTGCTTATGCAGTTCCCAGAAGGCATTGCCTTTTCGACTTTTCCTCTCC
GGCGGCAAAGATGCCGGGAAAACAAATAAGAGCCGAAAACAAAACAAAACAAAGTCTCCT
GAAATACCTTGTGGATGCCCAGAGGAAGGCGCTGGACAGACAGATGAGCAGATAGGTTTC
CTCTGTCCTCTTCTCTCAGGCTGCCTCCTCTCTCGGCGTGCTGTGGAGAGTGACTGCTCA
CAGCCCGCCTGGCATATCTAATTAGAGCCAGGCTGTTGCCACTATCGGGCAGAGGATCTA
CCTCTCCAATCTCTCCTGACTCAATCTTCCCCATCTCTGATTTTCTTTTATATTTATGCT
GGAATATTTAATTGTAGACAAAAGGTTACTCTGGGCTCTATTCATCGCACACAGGCAGAA
TAATCTCCTTTAAAAGGCTTGACATTTCAGGCTTTTCAAAAGGGGCTGAAAAAATTATAT
CCCCGCTTTTGTTAATCAATGAAGTAGAACTCCCCCGAACAAAAGAATTAAATTGCTTGG
TTGGGTTAATAAAACACACAGAAATAGCAGCTTCCTGTGGGCTTTTGTGCCTGCCACTGG
CTCCCCCCATATGCAACCAGCACTGTAATTCCATATGATTTGGGGGGCAAAACTCTCATT
TCTCCACACAGTTGGCTTTTTAAATCCTATTGAATGAGCAGTCTGTGAGGCTGGCTGATT
GGGACCTCTTGCCTGAGCCTGGCTGCCTGGCCAGCAGAACAGGCTCTCTCCATTTAAATA
TGACTTCCACTAAGGAGAGACAGCGAGTCCACTACTatttacaatttctatactgccc
>NODE_440_length_298_cov_1.483222
AATACACAACAGACGCTTTCATTTGAACGTTTAGACGTGTGACAGTAGCTGACACACTGC
TCTGCCATCCATGAAGAAACTGCAGGATGACTGTGAGAGGAGTGTTTGAGAGAGGCAAGA
GCAGAGACCGCAAAAGAGATGGAAATACACTTCCTCACAGTGTGTACAGAAACAAAACAA
CTTGGGCACGCTTTTCAAAGCTATAAATAAATATAAATAAATAAAGATTTTGAAGTTATC
ATGAAGAGAAAAATTTTAATCATTTCTAAGAGAAATGCTGCCAAATATACTACTTACCCC
AACACTGGAAAattagaggaacagcaagggaacttaaatcataatgaaattacaacatta
aaacatagattaaagactgtttgaattacttttactagctttttgtatatgtcttccccc
ccaaaaagcgggctgcttctca
>NODE_441_length_350_cov_15.257143
TCCCGGCTGGGATATGAATCTGGGATGATGCTCCAGAGAGCAGCACTCCAGATAATGTTA
GCCCATTTAAAAAGAGCAGATTTGTGTAGTCTATCAGGGTCGCAGAGTATTTTTTTTTCT
CCTGCCTCCCTCCCTCCCTCCTCCGCCGGCCCCTCCGTAGTGAGAAATTGGTTGTTATCA
TAGATCACAGATACTGCTCAAACCTCTTATGAAAGATGAATTAATTTCACTAATGCTTTA
ATGCAAAGCTCTCATGAGGGAGGCAGACTGGTGATAACCCCTGCCTCGTCCCCGCTTCCT
CCGCTAGTGATTTATGCCCTCTTTTAGTAGATGAAACCGCCTAGATTTGCCATCCATCTG
CAGCTTTGAGGAATCCTATTACATGGGGATCTTGGACCGGACAGGACGCCACAGTCCAAA
ACCAGTTGCTCTGTTTTGGATCACACAGCCTTAGATATGTAGAGTAATTGTTGGAACGAG
GAAGGATACTCAAa
>NODE_442_length_582_cov_21.032646
TTCAGGCAACATCAACCAAAGAAATACAAAAAAACAGGATTGGGCAGAGAGAGGAGAGAA
GAGGAAAAGCCAAATGTTAGAAAAGAAAAGAAAGAAAGAAAGAAAGAAAGAAAGAAAGAA
AGAAAGAAAGAAAGAAAGAAAGAGAGAAAGAGAGAAAGTAAGAAAGAAATGAAGAAAGAA
AGAAAGAAAGAAAGAAAGAAAGAAAGAAAGAAAGAAAGAAAGAAAGAAAGAAAAAGAGAT
CTGTGAATTTCCCCTTCCTCCCCTGAGACCTCCCTTGATGCCAAGCATTCATCATCCAGC
CTCTAATATCAGTTATTCTGTGGCTCCTCTGCTTACAGCAGAATTAATTTCTGCTTTAAT
TACTCTCATCGGCGGAATGCTGATGAAGGAGAGGGACGAGGCATTCTGGGACTCGGGCCT
CATTCCACTGCTTTAATTTGAATGAATTCCACCCGGAGACGCTGGCAAACAACTGGCAGC
CGAGCCCCGGGAGCCACTCTGGGACTGCGCAGAAGAGCTGCAGCCATGGCCCCCACCAAC
CAAGCTACCTTGTGTGTGCGTGCCTGTGTGTGTTGCCTTGCTTGTGTGTATTATGTGGAG
CATGTTGGTTGTGTGTGAGGCTGAGCGCTGTAGTGAAAAGGTAGGGAGAAGGCACATACG
AGACGGGGAAAAGAGAAACGAGATTGATAGATTAAGTGATGAGTCTCCGTGCGCTGTGTg
agcatg
>NODE_445_length_652_cov_13.340490
AGCGCCATGGAGGTCATCCATTGGTTATTTACCCAGAGCTAATGAGGCAGAAAACGGCAT
TAACTTAATTCTCCTCTCATTCCGCGTCTCCCCTTTCATTTCTCCTCCTTCCTCTCCTCC
TTTCACTATCAAGGAAACGGTACTTAAGCGACTTTGTTCTTGGCTGTGATTTGAAAGTGA
ACACTGGTGTTCTGTGAAAGGTGGCAAATACGCGAAGAGCACGTCTAGAATTTTCATAAA
AGATCTGCTCAAAGGCCTCTTGTCAGCTAAAACGACCCATTAAAGAAGTGGGGAGCAGGG
GAAATGCATTTTCCAAATTGAACGGTGGGATTTACAGTCGGTTTAACGCCGCTGACCCCT
AACACGCTAATGTTTGGTTCGTGTCATCAGCCGTCCCTCCCCATCTTTTATCACCTCCAT
TGTCGAGCTATCTATTTAATTGAAAGAAGTTAATTGAATGAAAATGATCAACTAAGCTTG
TATTAATATTGCTAATGGAACTTTCTTCTTGGCCATGTTTGGAGAACGATGTCACGCTGG
AGTTTGGGAAAGGCCCATTAAGGTTTGCACTTAACCCGATGGGCTAATTAAGGAATGCTT
ATTCATTCCCAGAGTCAGGGGGTAGGTCTGCTCCAAACCCATAGCCACGGCCCTTTTACA
GCATTTTGCACTTGCCATTATTGCGGACTCCAGTTGCCTAACGGTGATTGGCCAAGATTG
ATTGTAGCTCTATGAAAATGACGTGCTTTAGAAAAGAACATTTAGATTGAATAATCTAGC
TGCGGTATTATATGGa
>NODE_446_length_719_cov_17.151600
TGGTAGGCCTTCTTATGACATTTCACAAAGCTGGGCCTATGGATGTGGTGGGGAGTTATC
ACCTAGCTGTCAGCAGCTAGAAATATCTGAGAAGAACACTTAGGAATCTGCACTGGCTAT
GTTGAATGTTGCATCTGTGGGTTTCAGAGCAATAAGTATAGTCAAGGCACCGTCTTTTGC
TGCCCCTACTCCTCTCTGAGGTTCTGTTGTCTCAGCTAAATGCAACCTGCCATGGTGTTG
ATGGTGAACCCATGTGGTGTGCGGTCCACCAGAGAAACCTGGGGCATCTTGGGATAGCAG
GAGAAAGATTGGTAGAAAACCCATTTCTGAAGTGGATTTGTGCCCTTGTAATCCTGATTA
ATTTTGACCCGTTGTGCTCATTTTAAACAGAGCATTACAGTAAGCGTGAACACAGCAAGC
TCCGGGGCGAAACCAGGAGCTTAGCGGCTTTGGGAGGCTTAGCTGCAGATGGCATTTTAA
GCCGGACTTAATAAATTGTTTCCATTAAACTTACCGGCCCACACATACTGGATTAGACCA
GTGGAACAAAGGAAGAGGAGAGCGTGCAGACGAAGAAGAGGGGAAAAAAAGCACACAGAA
CTGCCATCATGCACATCTGAGTCTGTTAACATCTCTCTGAGGCCAAATGAAAGGTGAAGA
TGAGGTTACTGTGGTGTTAAGGGAGAGAGAGAAGCTTTTGGACATGAATGCAAAATACAC
TCACTTTAGATCTCGTGCTCGTCAGGGATGTCGGACCAATTTGCTTAAATGACATAGAAG
TAAACAAACAAAAAAGATGCATAAACCATTTAGCTTGGCAGTGGATTTAGGgcttatcct
ctgactgtttatatataaacaca
>NODE_447_length_163_cov_17.785276
CCCAGGCCGAAACCCTAACCCTAACCCTAATTCCGGAGCTTACGGTGAGGGCTGGCCCAT
ACAACGGGACCCAAAAAAGTGTCCCTACAAACCTATACCAATCAACTCAGAGCGGTCTGA
AACGCGCTCTCAAAGGCCTCCTACAGGAACTTATCTCGCGTTGTGCACGTCCCATTGTCA
GTGAATGGGAGAACGTTTTGGCCAATATCTCCGGAACCAGACGTGCTAGACACCTGGAAA
TGCCACCTGCCCCACCTAATTTGGCTATGCCGAAGACGCCGGTCTCAGTCCCGAGTCTCT
ACGACCT
>NODE_448_length_586_cov_11.255973
TGCATGAAAGACTATTTTATCATGAGCTCAACACCACAAAAGGAAACCTAAAGACATGCA
TGAGGCAAGGCAACATTAAGTTCAGGCTTCTACTTAAGTTTGGCAGCTATAAAGCTAAAT
AAATAGAATGAAGTAAGCAAGTAAGTCCACACAAATATGTAACCCTATTTTAATTCCTTA
CATTCCTTCCTAATATGCAAATCCCTCTTCTACACACACACACACACACACCCACAAACA
CACACTTAAGACATTAAGTCCTCAACCTGGACCAGGCTTGTGAGGCATATTGGCATGTAC
ACGAGATTGATGAAAATTACTTCCAGAGCATTTATTTCTTCTAATACCACTGAAAGAAGA
GTGTGCACTCAGGAGATATTTGATCTGAATTAGGGAAACTGATGAAGCAATTGATTAATT
GGAATTTAAGCCATCAGTCACTGGAGCCATCAGCAGCATCATTTACATTCCAAACAATCA
GCTGATGGCCCAATAGGACACTGAGTATTAATACGCAAGAGTCAATGTGATACTGCCACG
TCGCCACCAACCCTTATTGACAAGCACAATGACACTTTTAATCCCCGCTTGATCAAATTG
CATATATTTTGGGATTTCCACACCGATTCAATATATCTTATGAATTTTTAATCCTGTAGG
AGACACAGGGGTTTAAGCTACACAGATTTATCTGTTTCCTTCTATGTGGCCAAACAGGCT
GAAGACAGAa
>NODE_449_length_455_cov_10.547253
TTTTTTTCTCCCCTTCCTTTAGTTTTTGACAGCATCATAATAATCTGGGTATCTTCTTGA
TCATGCCCCATGTTTTTTTTTTCCCTTCTTTTCTTCCTCATCTTCTCAGAGACGAGTTTC
AAATTGCCTGCGTCAGGACTTTGCTAATTAAAGTCATACTTTCAAAAATGCCATAATAAC
TGTTAATTAGCTTGATGCTATTTTCAGCATAATTTGCTAATTAGTGGAAAACCTGTACAG
CGTTTCTCTCTAATTACAGTATGGCTCCGCACGGCGCATCTGTGCCTTGACTCCAAATGA
TACCATTACAAAGTCCCGTATTACGCATTCTCTCAAAACAGTTAATTGCCTCCACAGATA
GTGAGATACTTCAGTCAGCTGATTTTTATGGTAATAAATGGACAGGCACAGACAAAAACC
ACCCTGGTTCATATTTATGAAATATGAAAAAGGAAAACAACCTCCTTATGAGATGCATGG
AGTTAGTTTGGAATATAATCTGGTTGGTTCTGTGATGATTTTGTGTGCTCATGCGTTGAG
TTACTGAGACTTTTAATGAAGTTTGATTTATTCTTTGTTGTAACCTTGCGagcgagtaa
>NODE_450_length_471_cov_1.662420
CTCGTTGCATATAATTGAGGTCGTAGCTTCATTCTATTTTTTGTGCTCGGATTGGTGGTG
GGTCGCTACACGGAGTAAACCTTGTCTTAGAGTAATTTGCACTCAAGTAGCTGGAGAAGT
AGCTATTAAGTAGTCGCTAGTATACCCCTGTCATCGGTGGAGTTTTGATGCTTGTGTAAC
TGGAATTCTGTAAATAAATATTGTCAAACCGTCTGTCTGCCGAGTTTTGTTGTCCCACAC
GTGAGTGTCTGAACCAGTCTGTAACACACACAATGTAAGTCCTTGTCCATCATGTTTGTG
CCATAAAACAGAGAGGCTGACTGGTATTTTATCAATAACATTGCAGTCCTGTTTGGACCC
ACCTTCCCCTCCCTTCCCCTCTCCTCTCTGCCTCCAGGGAGTCAAGCCTCAGCCCCATGA
CAGAGCAACTCTTTTCTACCACTTTGCTGAGCCTGCAGGCATCTCTGCGTCTCCTACTGC
ACTGGTAGCTAACATTTACAATATGTGGAGCTGTAAGACGAGCAGACGGCTCTGTCCTcg
tccagattcatctatgagttttagaactgctttctacacacttatgattacatgcagttg
tataatgaatgctct
>NODE_454_length_728_cov_13.416209
TGTGTCCTGTTAGATTATAACACATCATTTGACTTCATCTGCAGACTCCAGCAGGAACAA
AGGTTGTCAAACACAATTTAGAATGAATAAATCATATTTGCCTGTATACCAGCGGACACT
TTTACAGTGGGCAGTCTAATTTAGTATTTTGGGCTGTTCTTGTTTCTTGTTGTCCTGTGG
CGGGCAGAAAGGCTGTGACTCAGCTGTTTGCATGCAACATTTGAGAATAATGGATGTGAA
GGCACACCAAACACGGACCTTTAAAAATGCATGAGCGCCCCCCAAAAACCTCCCTCTCCC
TCCACAGAATAGAGCTATCACTGGTGCCTGTTATCTCCCCGAACCCCCAGGTAGAAAATG
GTAATGATACCACTTAACATCGCTGCACATATGGAGGGAAAATGGAAATGCCAACAGCAC
CTCAACTATAAAGCAAATCAAATTGAAATATTAATCCGCTGATTAATATAACATTATGAG
AGCCCATTCTCTTTGTTGTTAAACAACAAAGGGTTGCAAAATAAGCAACTGCCTAAGAGG
TAAGGGGTTTAAAAGAGTCCCACAGAGGTGCTGAAGCCCCTCTCAAACATCATTACTCTG
CATAATGTATTCCCTTCCACAGTGCTGAGATTTGATATTGATGTTTACTCATTTATTTTT
TAATTAACGTTCGTTGTTAATGAATTCTTTGATGAGAGGCATTTTGTAAATCATTATCCT
TGGAAGAGGAAAAAAGGGATGCATCGCTCTTGCCCCTTATACTCGTGACAGAAGAAAAAA
TGCGAGGTGTAAGGGGAAAAAGTTGCAGCAGAGAAGTAGGGTCATTGTTTAAAGTTTGTT
TTTTGATGCGTTGATTTtttcctcccccctcg
>NODE_455_length_1336_cov_4.586826
TGTGCCTACCATGGTGACCACGGGTAACGGGGAATCAGGGTTCGATTCCGGAGAGGGAGC
CTGAGAAACGGCTACCACATCCAAGGAAGGCAGCAGGCGCGCAAATTACCCACTCCCGAC
TCGGGGAGGTAGTGACGAAAAATACCAATGCAGGACTCTTTCGAGGCTCTGCAATTGGAA
TGAGTACACTTTAAATCCTTTGACGAGGATCCATTGGAGGGCAAGTCTGGTGCCAGCAGC
CGCGGTAATTCCAGCTCCAATAGCGTATCTTAAAGTTGCTGCAGTTAAAAAGCTCGTAGT
TGGATCTCGGGATCGAGCTGACGGTCCGCCGCGAGGCGAGCCACCGTCTGTCCCAGCCCC
TGCCTCTCGGCGCCCCCCTCGATGCTCTTAGCTGAGTGTCCCGCGGGGTCCGAAGCGTTT
ACTTTGAAAAAACTAGAGTGTTCAAAGCAGGCCCCGTCGCCCGAATACCGCAGCTAGGAA
TAATGGAATAGGACTCCGGTTCTATTTTGTGGGTTTTCTCTCTGAACTGGGGCCATGATT
AAGAGGGACGGCCGGGGGCATTCGTATTGTGCCGCTAGAGGTGAAATTCTTGGACCGGCG
CAAGACGGACGAAAGCGAAAGCATTTGCCAAGAACGTTTTCATTAATCAAGAACGAAAGT
CGGAGGTTCGAAGACGATCAGATACCGTCGTAGTTCCGACCATAAACGATGCCAACTAGC
GATCCGGCGGCGTTATGCCCATGACCCGCCGGGCAGCGTCCGGGAAACCAAAGTCTTTGG
GTTCCGGGGGGAGTATGGTTGCAAAGCTGAAACTTAAAGGAATTGACGGAAGGGCACCAC
CAGGAGTGGAGCCTGCGGCTTAATTTGACTCAACGCGGGGAACCTCACCCGGCCCGGACA
CGGAAAGGATTGACAGATTGATGGCTCTTTCTCGATACCGTGGGTGGTGGTGCATGGCCG
TTCCTAGTTGGTGGAGCGATTTGTCTGGTTTATTCCGATAACGAACGAGACTCCGGCTTG
CTAAATAGTCACGCGGCCCTCCGCGCGGTCGCGTCCGACTTCTTAGAGGGACAGGTGGCG
TTCAGCCACACGAGATTGAGCAATAACAGGTCTGTGATGCCCTTAGATGTCCGGGGCCGC
ACGCGTGCCACACTGAGCGGATCAGCCTGTGTCTACCCTTCGCCGAGAGGCGCGGGTAAT
CCTCTGAACCCCACTCGTGATTGGGATTGGGGATTGCAATTTTTCCCCATGAACGAGGAA
TTCCCAGTAAGCGCCGGGTCATCAACCCGCGTTGACTAAGTCCCTGCCCTTTGTACACAC
CGCCCGTCGCTACTACCGATTGGATGGTTTAGTGAGGTCCTCGGATCGGCCCCACCGGGG
TCGGCCAGCGGCCCCGGCGGAGCGCCGAGAAGACGATCGAACTTGATTATCTAGAGGAAG
TAAAAGTCGTAACAAGGTTTCCGTAGGTGAACCTGCGGAA
>NODE_456_length_160_cov_6.412500
TGAAACAACATTTGCCTTCATATTTATCATATTTGACCACATTGTGAACTCAAAACATGT
TTGGAAACATTGTCTTTGAAACACTGCAGGATTGCTGTTTTCATACTCTGAAAACAGCTT
TTCATGCGCTGAAGAGGCCTCTTTAGCCACATAGTGTGTTCATTGAATTATATCACACAA
AGTCTCTTGAAACAACTTTTGCCTTCATATTTATCATATGTGAAAACATTATAACATGAA
AACCTGGTTGGAAACATTGTCTTTGAAAAACTGCAGTTTTGCTGTTTTCATGCTCTGAAA
CAGC
>NODE_457_length_675_cov_12.448889
AGTCACACACCCATACAGACGGGATGATCTGGCATGTACTGGCCCGATGATTAAAGTGTA
TTGCGCTCACCTGCCCAAGTCCAATCAGGGGCCTGTGCTGATTGCAGCAGCTTGCAGCAG
ACAAGGGATGGGGGACTGCAGGTGGTGGAGGGGGGGAGGAGGATGAGGGCTCTATCGCTG
GTGAAGTGACACTGTGGTGAAGCGGTGGCAGGGCGGCGGTGAAGCTGCAGGCCCGGGGAG
GATCCAGCTCAGCTTGCCTCTCCACTCCTCTCTGGCCAGACGGGGTGAATCAATCATCTC
CAAAGATGTCAGCATCTGCCCAAGCAATTTCAGATTGGAATAAATGGCAGATGGGGATGT
TGTTCCCTCTGTTTAATCAGTTCCACCAAATGTGGTTTTATCTCTTATAAAATGAAACCA
TCTGTAGCACGTAGGTGTAAGGATCAAGTGAGGGAGGACGGAGGGAGAGGGTGACAGAGG
GAGAGAGGAGAGATGTGCGTGTGTTTGGAGTGTGCACGCATATGTGCATGTGTATGCTTT
TTAATGTGTGTGTGTGCGTGTGTGTTCGGCGTATGTGTGTGTGGTGACGGAGGGCAGGGA
GAGATGGAACACTGTGAAACAGAAGCAGAATAGTGGGAGTGAAATAGGAAAAAAAAGAGA
AGCACTTATCCATTATAAAGAGGGAAAATGTAATCTTACTGCGAGCTCACACCTCCACTC
TAATCTCCTCTTTCTCCCTCAAAGGAGTACCACCCAGGGGCCATCACCATTATATCTAGA
CCCATCTATTTCCTCCTCCGCCTCGAACCAGACACCGGg
>NODE_458_length_544_cov_13.115808
CACACACAGACCAACTCCAAAGCAGCATGCCCTGATTAGCCTCATGACATGCAAAAATGA
GCAGCAAAAAAAGCTCACAACAACAGATATCATTATGACTGATACCTCCAGTAGCTTTTA
CCCTCCCAACTCCTTCTCCTTTTTAAAACCGCCCAGCTGATTTCGTCTCCTCTCTACCCC
CTTTGTAGATAATTGGAACAATCCCACTGATGCCCAACTCTGCAGGGCCCTCCAGCCAAT
CAGGGGGTGGCAACCCAGCACTGCAGGTACAGCCAATTACACCTCAGCTTCTGACCAACG
CTCAAGGCCAGATCATCGCCACGGTGATCGGCAATCAGATCCTGCCTGTCATCAACACCC
AGGGAATCACGCTGTCACCAATCAAGCCTGGACAGCAGGTAACACATACACTCAAAAACA
CACAAAGGAAGACAGCTTGTAGTGCAGATTATTACGTTCTTAAACTCCAAAAATGATCAA
GAGCTGTTTTTAAAACTGTCGAATGAGCAACACCTAGTGGAGTCAGACCAGAGCCTTGTT
TATTCATGAAAGCAAGATTCCAGCACTGCTAGCCAGGTTTGTTTTATGCTAAACGCCTCG
TATTTTTTCCCGCTTCAACGCTCATAACGCTCATTTGCATCGTTCCCTCTTGGAAAAttg
cagtatttggtacgattgttcacaatgt
>NODE_459_length_911_cov_7.209660
CTGTGGTTCCAATTCTGATTCTCTCTGTCAAGCCTTCTAGTTTGTCAATTTTTAGGGACG
CTGGACCTTTGACCAACTGGCCGCTCTCTGTCTCGGAAGGGGCAAAGTGCAGTGTACCCA
GTATAGGGGCAAAGGGGAGGGGCTCTACCTCCTGTTAACGTCAGAAAAGAAAAGTAGACC
TTTTTAGGCTCTCAAACTAAAGCATCCATTTGAGTTGAAGCAACCATGGAGAGACAACCT
CCCATTTGATACAGCCAATAGTCCCTTAATAAATTAAATTTTTTCACATTAGGGGTTTCT
TTTTGTGATGTTTTAGTCACGTTATAACACATTCCACAATACAGTTTTTCTGGTGTGGTT
TAACTTTTAAGTAATTGTTGGGTGCTGGGCCGTGCAAAACCATATTAACTGGGAGGTTGA
GAGCGTTTGGTGGTTCTCCAGTGGAGGGGTCCCCCTCCCCTTCCCCCTCCTGCCTGTGGT
TTGGGAAGGCTGCCTGTGTTCCCCCTGGCCGCCTGACAGAACTCCCCTTGGTCAAACTGT
ACCTTGTCTTCTTATTCCACCTGCCAATAGAAACGCTTTCAGTCAACGATCCCCCGGATG
TTCTGGACAGGCAGAAATGCCTAACTGCCTTGGCTTCTCTACGCCACGCTAAGTGGTTCC
AGGTTTGGACCTTGTCTTTATTTGTCTCTAAAACAGAAGTAGTTTTCAGTTTGGTTTTAT
GCTGTTTGTTCTTTTGTCTTTTATTTGGGCGTTCCATGTGTTTTTTCTTTATTTACTCTT
TCGAAGTGTACCTTCTGTAGTAATACTTGACGACTTGGATGTTTGTTTCTTAGGAAACCT
TTGTCATTACACTGTTGTAGAGTTGCTTTGCTCACTTAACAGGTTCTATCGCAGTATCAT
TTTTAAAAAAAACAGTTTGCTGCTTTTTAGTCCCTGAGTTCATTAGTTTTCTCACTTTGC
TCAACAGTTGCCTAACTCAAATCCGTAAAATATCTGGGACTAATACATCATGTGTCCAGG
TGCAATATTTCTATAATGTCAGTgttgctgtgagt
>NODE_460_length_678_cov_8.691740
TGTTTATGTTGGCTTTGCGAATCATGTTGTGTGGCATTTAATAGTTTCTAATGGTGGCCG
AACGCCTCTTCTTGTGTTTATGTTTGTATATCTTACCCACAGAAAACAAAAAAATATGAA
AAACCGACATGCTATTTATGATATTTGTCCATTTGTTTTAGATGTATGTAGTGTTGTGTG
AGTGTGTGTGTTTCTGACACATGTGTGTTTGTGTGAGAGGGAGAGAATTGGGCCAGTATC
CCACCTAATTGTTATTGCGTCTGTGTTTGGCCTGGAGACAGTCGATAGGAATCAGCAGTG
AGCCTGCTGGTGGTGCTGGTGGAGGTGGAGGGGGGGTTACAGAGAGCTGTGTCTCCCACT
TCCCAGTGTCTTAGTTGTAATGCATCCCTCCACTAACAGGGATCAAGGTATTAGGGATTC
AGGTTATTTGTATTGATTTTATGTGCTGTCATGCCGGGCTCGAGGACGCCCTCATATTTG
TGGAAATTGCAAATTCCACCTCGGAAATGTCACCAGCGTTTAATCTCTTCTTGAGTGGTC
AATATGGGACCCTCACTCTGGTCCGACCACGTTTATTAAACAGAGACCAAGCGTTTCCCA
CGGTTACCATGACACCATGCACCACGGAGCGGGATTGGTCCAGACTAAATGGGAACACGG
GAGTGAGGAAGTCCAACTTCAACATTAATAACTTTTGATAAGATCTGTGTCGATGGTTAT
GAGATTGTTCATGGATAAGGAGAGTTGACTCTGGATTAGGTTCAGCACTGGGAGGAGTTG
tgttcagaaatgacactgagaatataatgagatgtaattctg
>NODE_463_length_570_cov_9.792982
CTGTATTTAAAATTGGATTGTGTGTGCCTCAGTGTGTCGCATTGCGCGAGTGTGTCTGTG
ATGGCCTCTCCCTTCCTCTCCTCTCATAACTGATTGTTTACTGAGTGCTTTCCACCTTTT
TTTTTCCCTGAGCCTGTAAGTATAAAATTTTAATTAGGAACACTGACAGGTCTGGCGCAT
GATCCACAGCCTTGCATCCATCACAGAAAAAAGGGAGCGAGAAAGACAGAAAGAGAGAGC
GAGAGACACTTTCTTCCTCATCTCTCTCTACTTCCACGTCCGCCCCCCACCCCCTCCTCG
ATCTCCCCTCTCCTGACGCGAGCGCCGGACTTGAGCAGCAGGTGCCATATTACTGTGTAC
AGAAAAGCAATTAGGCAGCATATTGGATGAATGAGGAGTGCATTAATATTAGCAAGTGCA
TTTGTCAGTGGCGTTTGATGCGAGTCCTTTTCTTTTCTTTCTGCAACATTAAGATTGTGG
CGCTCATAAATTCACTGCTTAAACCACCATCTGCTGCGCTGTCAGCCCACACCGAGGAGA
GCGGAGAGGAGAGGGGAGCCATTTATTCCCTTCTGTCTCTCTCACTGGGGAAAGAGAGTG
AAAGACAGATAGATAAGAAGAAAATGCATTCATTCCCTCCCTTTCTTTGCCTTTCTTTCT
TTCGTTCTTTCTTCTTTTTTTTTTCgctccacagggaatgcggaatgtgtatta
>NODE_466_length_512_cov_5.980469
ACGGCAGGAAGCAGCAGAGGCTGAGGATGATCGCAGTGAGCCACTGACCGGAGACACACG
CATCCTGCACCGCGATCATTATGTCCATCACAGCGGCGCTTTCCGTCGCTTCTCCTCCGA
GTCTGGTGTTAGCAGAGAGCGGCGCGGGGAGGGGGGGTCGGCCCGGCTGACGACGCGCTT
TGTGTCCGCACTTTTTTCCGCCTCGGAGCCCCGTGAAGAAGAAACGCGCCTCCGTCCGGT
TCCCCCGGTTTTCGCTGGGCTGGATGCGGAGCTGCGTGCGCGGGGAAGTGTACTCTCCAG
TGGCTCGCACACCATCTAGTGAGGAGACGCGATGCAAAATGGGAGCAGAGCTAGAAGCAG
ACAACCCCCAGGCTCTGATCCTGTTGCCATGCGGCCGTTTCCCGGGCAACCCGTTCCCAG
TGGCTCGTGATGGAGCAGTAAAACCGGTCGGTATCGATAGAACCCGGGAGCAATTAAAGG
TATCGACCGGAGAGGCTCCCCCCGTTTAAGGAAATGAACGTTTGGCTGGAGATGGACGCC
GGTGCCGGTGACGCAGGAGCATCCCGGAGGAGAACTCTGGCCAAGTGTTGGGAAGACTCG
TTCAGATCAGAGTTAGTGCGGTTTCACGGGATGACACATCAACAAcacaactcggg
>NODE_467_length_502_cov_10.884462
CGGATGGAAGGAGGGAGGGAGGGGGGAGTGAGAGAGGATGGGTGGGTGGGTGGATGGAGG
GGGGAGAAAGAAAAGTTGTCATTTCCCAACTCCTCATTAATATTCCGAGGTTAAGAGCTT
TTCAGCGAAACGTAATTAATTGAGCCCGAGCCTGACAGTAAACAAGCAATTTCAAATTAA
AGCGAAATGACAGCGGCGTCATTTGTTAAAAACGTGCGGGGCCCCCCGATTTTGGCGACA
GATAAATGAGGGAAAATGTTAAGGAGGGAGAAAGTGATGAAGATATTAATCTTCACCTGT
CTGTGTCAGCGTGCCACTCATTGCCGCAATGTTGCTTTCCATCCTCTGCAGATGCTTCTT
GTCCTCTCGGCTTCTCATAATGAGGGGAAGGATGTATTTCTGCAATTAAAAGCATGGCAC
AATATTACACTTCTCTCTGGTGGAAAGGGGGCAGAAAGATGAGGAAAAGACGGACCCATC
CAGACTTGGCAGTGTCGGGTCAAAGGCATTGTTTTATTGGACTCGTGCCTCACTGTCTAA
ACTGCATGATTAGGTGCATGCATTTCTACAGCAAAATGTCAAAGCAACTGATAACAGGTT
GATACACACTTCTAGTGCTAAAACCATTAGTGggatagaaaattaa
>NODE_468_length_669_cov_13.550075
GACTGTGTTTTGTTTTAAGGTAACTCAACCGAACATCGGGCTCGAATAAGGAAAAATATA
CAGCAGTCAATCAGTGATAAAAAAAAAAGTATCTGGAATACATAACAACAAAAGGAAAAC
TGATGATGCCCAGTGAATTACTTAGATAATTGTAATGTAATATGAACCCAGGAAACAAAT
AAATTCCATTTCCAATGAATCCACACAATTCAGTGAGCTACTCTCCTGGTCCATTTAACT
ACACACATGTGTACTATAATGAGCTGTAGACATTATGCCTAATTATGTATTAGACTGTGT
TAGAGGGCCTAACAAAAGCTTTTGAAAGGGACAATTACGTTTGTTGCTTAGTTACATCGT
TAAAAATATACCAAATCAGTGCAGATTATAGTGGGCGAGAATGCACATGTACACCACGAG
CATTGTTGCCAAAATGCACAAAATTCAATTCATTAGGAAAAAAGAAAACATTTTTGCTTG
TGAAAAGGACAGTGGCATAAGTGAAAATAAACAGTTTTTAACTGAAGTGTGTTCCTGTGG
GTAAGTAAAGTCTTTGTAAAAAAGAAAAAAAACATTTGTAAAACAGTGGAACACCAGCCA
AGCAATGGTGACAACTCATTTGTTTTTTAACAAAAGGCAACTTCAATAACATTTTATATG
AAAGAATGGAGGAAGTTTAATTTAAATCAAACTGAGCTGGTGCACGCCTCCATTCAGTTT
TTCATTCTATGGATTCAATGGGTCTGGACtggctattgaaaaaggacagatgaggggtct
gaaatctggcctcatcaaaagagggtaaagcca
>NODE_470_length_654_cov_8.889908
CCAGATGTTATTACGCAGGAGAGTAAATCTCCCCAATGGATGTCGATGGGCTTCTATGCA
AAAAAGGTGAAAAGTGGAGAAGAAAGAGAAGGAGAAAAAAAACCTATATTGTTATAGCAG
TCCAGCACGTAGTAAGCTATACTGCTCGCTCAAGCATGACGGCTGGTAATGCAGGTTTGG
ATGTAGCTCTGTGTGTGTCTCTTTGAGGGGGGGAAGCTCCCCTTCACTAATACCTACTAC
TCGGATTACCACAGCGTCTTAAGTATTCAACCGGACTCATATTTTCCCTTTCTGCCTTTT
TAGCCAAATTGGCTGTCTTTACACTGTAAAGCAGCGATATAGCCCTCCTTACTAAGGGCC
TATGGGGGATCCACGAAGAAGAACATTAAAATGCAGCGATAGCCTTGTTGCAAAGCTCCT
CTCTATTTCTTTCTCTCTCTTTCTGCAGCAAAGGCTTCTAAATCATCCAGCCTCCTCTAT
TAGACGGGAGACTTATTGAGGTAGAAACCATAAAAAATGAAGAAGGGAAATTTAATCCCT
GAAATATTGATTTGCACATTAATATCAGATAGGCAGAGGGCAATCTAGCCGGGTGGAAAT
GACACATTGTCGACCCCTAGGAGAGGCCCGAGCCAATCTTCTAGCTGCATGTGTCTTAGA
CCCAGGAGTTATAGGACAGACTCAGCCCCTGTCTCCCTCTCTCTCCCTCTCTCTCTCTCT
CTCTCTCTCCCTTCCTCTCCCATCCTCTCCTCCTCCCAGTACCCACTCATCCCTCTCACC
CCCCcaaccccccctctc
>NODE_473_length_630_cov_17.501587
TGTATAGTAATTGAAATACTGTACAGTAACTGATAGTGAGTTCTTTGGCTCCTTTCGGTT
GAAGCTAATCAAGCAGTCACTGCAGCCTCTTCAGTAATCACACTGACTGACTGCTCTTCA
GGTACTTGTCTTATCAGCCCCAGTTTCTATCATATTGTTGAAGAAGAGTGAAGGGAATGA
ATATTTCAGCAGCTGAGTGAGCACGAAGCACCAGCAGGGCTTCATACCATCTTGTTTGCA
CTTACTACAGCCATTAAGTTTACAAGCAGCATTTGTATTTATCACCAGGCCTGGATGGTT
AGAAGCAATCAAAAACCAAACACAAGGAGAGAAATACAAGGTTCAGGTTGACATGTGAAG
AAAAACTGAGGTGAAGTGCTGACATGCTGATGTCTTAGCAGATAACACTTAAATCATTTT
CCTCCAAAACTTCACTGGTAAGGGTTCAAAGAGATATAGCCATAATACAAATTTTTGGAG
TAAGTAGTGGTGTTTGAAGTTATTTTATGGGATTTTGCTGTAAGGCCCAGAATTGATTTG
CAGAAGGGATAAAAGGAAGATACTTTATCTTCGGAGCTTTGTCGGAAAAAGCTTAGCATC
CATTGGTAGTTCCGCCAATATGCCTGCAGGGCATGGAGGTAGGGTGAGAGGGGGGTTGCT
GGCATTGACATTATATACCAGAATGAATTGTGCTGAGTTTACACCTCCTGCTGCTTACGT
TCTGCTCTTTCATAATCTTTCATGAACCATAcaatgttttatttaatgtcctgg
>NODE_474_length_607_cov_14.510709
TTAATATTCATTTTAGCCAAGTGTTGAGTAAATGTGCGGAGAATATGAATATTAGGTATG
AAGCCTCTTTGCATGAGATCAGTTTTGAAAACTATAAATTTTACCCAGCCGAAAATTGTC
TGGCAATTAAAGCGTATTGTGTGTAATAAGCAGTGTCTCTATCGGGTGTTTAGCTTTATC
GAGCCTGTCTGGAGATGGAACTCATACCTGCTGCTCTGTGAATTGCAGCACATAAAAGAT
GGACTGAATATGTTCCCGGGGAATATTGCCCTCTCCAAAAGACCAATCCGTCTTGCTTAG
GGAGGCAATCTTAGGTGCGGTAGATAAACTAATATTTGTGTATAACCTCAGTCAGACAAT
ACAAATGATCGGATGATTTTTCATCTCCTTATGCATACAGGGAAATATGAAAAATTGAGG
TTTAGGAATATTTGCAGGGTCTGCGAGGCGGCTGGCTGGGCCGCTGAGTGCCCTGGGCCA
CGCTCCTCACCAACGACTGCAGAGTGAAGAGTGATGAGAATATTATACCCGTCTATTTCC
CGTCACTCCCCATCCTCCCCTCCCACCTTCTTCATTCTCTCCTCTCACCACACTAATTCA
TATGGCCACAAGATGGAGAGAGAGGGAGCGAGCGGGATAAAATGAGAGATCGAATACGAC
ACTGGCCGCCCCTTTGGTTTGCCGTCTTTGACTTTCACCGTCTGTCCACCCGTCCATGAT
ttacagtcacgctgacataaatctcctgctt
>NODE_475_length_304_cov_1.365132
ACTAAAAACAAATAATAGTAATTAGTTTATTTACATTTTACTGTATTTAAATCGTGTACA
GATGTTACACAGATATTTGCTCTTACTGAAAATAAAAAATAAAATATGTATATTAAGGAT
TTAAAATGATTTGTTTTGTTAAATTACAGGAAAAATGAATCATTTTACGTCTTGATTTTT
TTGTTCTTTGTATTCAACAGTTTTTTAATGTTCTAGTCTTCTGCTGTTCTTTATGACACA
TTTTAAAGTTTTGTGTTTTCACAGTCTAAGGGAGTTTTTAAGGGATTCTGTGCTTAAGCC
TTAAGGGTGATCTTTAAGTAGAAATCTGCAGCTCTGCTCTTTGCATCTTCTCTGCAGCCT
CTCCAACAGCAGCTTCCCTCAGAGCCTGAGGACACAGGGGCCGCTGTGGgtctcccaggt
tccgtctatctgctgctgtctgaagaac
>NODE_476_length_616_cov_9.602273
CTTGTAAATGCTGGTAAAACATACAGTAGCCAGAAAAAAAGAGCTTTCCTGTGTGTCTCT
AATATTTAAAGAACAGGCAATAAAGAAAGGGCCAAGTTGAAACCTTTTTGCTTGTTGTTA
TGAAAAATAAAGAGACAAAACAGCGCGGTGATCTAAAATATTATCTCTTCAATCATATCC
TTTTCCCCAGATATCTTCATTTCCCCCCCTCAACCTGCCCTCCCTTTCTCTGTCAGTTAG
TCTGGCAAACAATCCCCTTGTTAGCAAACTGTTAAGACAGCCGCTTGGTACACAAATTGC
GCTCGACCAAGCGAATTTGTTTTGCAAGGGTGACCTGTTTAATCATCTCATTTTCTTTGG
CGGACATTTATTCATCTGGTTTCCACGGTTACAGAGAACATTAAGGGGCTACAGTAATAA
GGCTGGAGAGTCAAACAGGTAATAAAAAAATTAACGCCATTTTCCAGCAGCCGAGGACAG
TGGGTGAAATGAATCAAGGGAGAGGAGAGGGAAGCAGCGGGGGGAAGCGGGGCGGGGTGG
GGTGGGCTCCAATATTGTCCAAACAATAAGCCTTAGCGGTTATTTTACTCTGTAGATCAG
GTGGTGCTGTTATGGACATGACACTTTGGGCACAAAGCAGGAGAGATAAAGCTTTTAAAG
TGGCCCTGCTCCTATTTTTTTATTGTCATTCAGCGATTGCATATCAGAACAATTAAAAAG
TTAGCTTGAGATatctattaactttgcactcttttttttt
>NODE_478_length_1030_cov_13.556311
ACTTCCAAAACATGCCAAAAGTTTTGTTATAGCCCAAAGAGTGTAAAATTCTAAATTCAA
GTCATACAAAAGATAAAGAGGCAGATTCGACCCAAGGGTCAGGTTTGATGACTTTAACTG
TAGTTCTTTAAAATCAGTGTTATTACTCAGACAGCCGTCACTGCCAGGCTCATAGAAATG
AAATGAATGTCATTATTATTGTGTTTAAAGCATAGGGGGAAGTGTATGTATAAGCACGTC
AGGCCTGCATTTCAAAGAGGAAATCTTTAACATAAACATTAGCATTTTGTGAAAACAACT
GAGTAATTAGTTTAGGGCATAATAAGCTGGGGTAGGCACACAATGAAAGAAAGCATTCTG
GCTTTAAAATGAATAAAAATTGATTGTGTCCCAATAAAAAACGAATTGGCAGAGTGTTAA
CTGGATTCCACATAAACGTCTGTAGCAGTCCCTGGCCGCTTTATTGTGTGCTAATGCAAT
AGAGAACACTTAGCAATAAATGCTCCTCTCTGATGAGCTCACAGAGGCTTTCCAAGATGG
CCTGATGAAATTGTAAAAATTAGATTTGAGCTAGCTGCTAATGACTCCTAAAACAAAGGA
AAATCTCCAAATAGAATTAGCCTGCCCTCTTCTTCTCTAAATACATCATATGTAAATTAC
TGTCATTTGGAGAAATATGCTTGCCTGGAAGGTAAAGCCTTCATTAGAGATCTCAGTAGG
TTTGGGACTCAAACAAGAACTCCTCCAGGACATTTAAAAAGTTTGAGAACTGAGAGAAGG
TAAAGATATTGTTCACTCATGGCAGCAAATCAGAGATATGACTAAGGAATTTATTTTTGA
TTATTTTAGTCAAACCAGATGGATTTCTTTCCAAAGCTGAAGGCATAGATAGCTGCTATG
AGAAACAAATACTGTATGTGTAAAATTTCATTGCTATCTACCACATTTGTATTTAATTTG
AAATCTGCAAATAGCACGCTCACTACAATATCTGTAGTGCATCACTTCATTAACGCATAG
CCACAGACACCAATATAGTGTCTCAGACAAAGTTATTCAATACTGTTAATTAAATGAATC
AAAGTCTGTTCCATTATGTTGGTCACTTCAACCATTAAGTGCACTTTTGTTTTAGGCTTT
CAACAAGTTGAGTTGCTAGATTTTTCTGTATATt
>NODE_479_length_310_cov_1.593548
TACTGGAAAGATGTGCATTATATGAAGTGATGCTGATGGAGAGAAGAAAAATGAAAAGCG
AACAGAAACTTCAGATTGCTCCACACCCCTTGTTATTCAGTGAGTTAGTGTGGCCTGGGG
CTGTGCCATGGTCTTTTCGTGAGGGGAGAAAGAAAAGTGAATGACAGAAACATAACAGAG
AAACATAAAAGAAGGACAGAGTTGGCAGCAAAAGAGAAGGATGAATAGTGGGGGATGAAA
TGCAGATAAAATAATTGAAGAATGAAGTAATTTAACATTGCCCATTACTCCTCTTGCTGC
TGTTGCATTTGGATGAAAGGAACCCAGGAGTGGTTAGAGGAAAGGAGAAAGGAGAAGAAA
AGTAAGGCTGGTTTTTTCTAGTAtttttttggtgccttttgcaaaaagagttgcaactct
ttagttagccacagatcagatggcttttaatgtg
>NODE_480_length_574_cov_14.367596
CATATAAGGGAATGAACATCAGACTGAGGTGTGACTTCAGTTTGAATTTTGCCATCCCAG
CTCGTAATTTTATTCACTTGGTGTGATTAAAACCAGAAAATGTGATATGTGTTCCATACC
GAGAGCATGATATGTATTCCATACAGTGAGAGTAGTGATGAGTGTAGTGTGTTGTGATGA
GGGACACTAGGTTTGATGGTTGCAGCTTCACACAGTGCAATAATAAATTTGGGGCTATGG
GGGTCTGACATTGTCTGCGCTCAGTATAATTAAGCGGTGCATTAGAAAGAGGGCTGGAAT
AAAACATGAGTATGTAAATGCAGCCTGGAGCTGATGTTCTAGTGATTATTACAATGCAGA
TAAAGCATTTCTCACAACTGCCTGTGTCTACTGAAGCCTCCAAAAACATCTGGACCTTTT
AATTGAAAAATGGCATGGTGTTTCGCTGTGCTGCTTTGTGCTAAGTGAAGTCAACAATTA
AGACGAAAATGTAATTGATAAGAATTGCATTGCTCCATTATTTGGTGTTCTAGTCAAGAA
AATTGATTTATCAATTATTTACAGGTCACAGAGCAGAGGCCATGCATTTCTGTTTTCATT
GCATCATCATCTCGGAACATACAGCACCGAGCCGAGAGCATCTCTGGAGCTGCTCCACAT
GAAatcaatcataacatgcatattatgctcaaaactaattactttttttgtgctggta
>NODE_481_length_466_cov_15.759657
TTCGATGTGATGTGTCACAGCACAGAGAATTTAACAAGATATTGGTTGTCTTTGTTGAGG
GAAACAGAAACCAGAACCCAAACATAAACTAGAGCATTGGGGCCCAGGAATTATTCTGGG
ATAGGTGTATCTGTGCGTGCATGTGTGCTTGCCATAGGCAGCATACCGGTATATAGTGGA
GCATCTCTCTGCAGCCAGCCAAGGGAACTGATCAGATGGACGATCAAACACTAATCATTC
CCTCACGGCCCATACCGAGTAAAGCTGTCATTAATTTTGCGGAATTACATCAAATCTGAG
ACATTCTTTATGTGGCCCACGGCCTGTAGACAGTTATACGACAGGGACTGCTGCGCTAAG
CAGATGGGGCAGCTTGGCCGTGCATACTAAATACCACCGTCCCCCATTTCTCTATCTCCG
CCCTCCCAACACTCTGCCCTCCTTCCAGGCATTCTGCTTCTGCTCCTTCTTTCTTTGTTT
TCTACCCTTCTAATGCCTTTCCTTGACTATATGGTCACGCAGGGCCACTGATTACATCAC
TCACCCCACAGTAATGAGCATTATTTCCCTCAAAAAAGCTCATATTGCttacagaaaaaa
aatggcaccg
>NODE_482_length_648_cov_7.972222
GACTCAATGTATAGTGTCCAAATATTAACAAAAATATTTATACATTTTGTAAGAAAAAAA
GAAATGAGGAATCTCAACAAAAAGTGTCCTGGAGTTACGGTCAAGAGCGGAGTATTTACT
CAAAGAACTGCAAAGGACACTGCCATTGTTTCGAAGATAAATATCCGAAAAATATAAAGA
AACAAGAAAATGTCCCTTCACATTATCACTATACATAATATCATTATATGTGTAAATGTA
TCCAATTTAGATGTGTTTTACATCAAAAAATTGACATATTTTTATTGATTTTACTGCAAT
TTCTGTGCATTTGAGCCAAATTGTTATGTGTACAAAAGCTATATTGTGTATTTTATTAAA
TTAATATATAGTTGTGTTGCAATATACATGGGCTTATATTGTATTTGGCAAAAGTTGCCT
TAGTAGCTGTCGAACTCTGTGAGTTTGCTTTAGTTTGGGTTTTTTTGTTGGTGTTTTTTT
TCATCTCTATTCTGCATCTTTGCAGGCTGGCTTCAGTGCTTTTGAGATGTCGCCTCTTTT
TACCCTGAGATCCAGCTGGATCAAATACAATAACTGTTGAAAGCTTAATGAGCCAGCTGA
TCTAGAATACAATTCAAACCAACGACAAAAAGCAACAACCACAAGATAACAGTTTGAATA
TTTTTACTGAGCAGATTTTTACAGGGCAGCTATTTTCTTTAACAATAACTAGTATGCGTA
GTTTGTGTTCATTATGTTTttactttctttccaaaaaagaaacctgccatatggaaagtg
gagtggtttcct
>NODE_483_length_541_cov_8.162662
TTTTTTTTCTTCTCTTTTTTTTTTCCAGATGAATTTTATGATATTTTCCTCCCCTCCCCA
CTCCATCTCTCCCTCTTTCTCGCTCTCTCACTTCTCGGCAGTTTTCCCCAGACAGGTTCC
ACAGTGTTTTAGAGGGGATGGATTTAATTGCTCTGTGGGGATTGGTTGGCTGTGCCGGGC
TCGGCTGTTTAATTAGTGTACCCTGCCGGGATTGGTTTAATGCTTCATGATCTTGAAATT
GTCTGATTGTTCAGCCCTCTGGGGACTCTCCCTGCCTACGTAGGCCAGCAGGTTTAGCTA
AACATTGCTCCAGGCTTTTGCTGTATGCGGCAGGAGGAACAGTATGCCTAAGGAACCGGA
ATTTGGCTGAAGTGGGGGGTCAACTTATATGACGAGCTGGTCAACATGCATGTGAAGTGG
ACAGTCTTCTGATTCTCCTGAGTACTTGACTGCAGGAGATGTGTACAGACCTCACAGGAA
TGTGTACCCTTACAGTCCTTCATCTCAGCTTGATGCTGTATGGAAATGATCCAATTGACT
ATTAATGCAGTACCAATATTTATACTGCGATAGTGTTTCTGTATGATaagcaagcatatg
attttagctgcagccaagcaaaataatttgctatgcatgtggttctgtgtttaccccaca
cattttccacatttttacttagttt
>NODE_484_length_145_cov_8.427587
TTTCATGTCTCTAGCACGAACCGCTTTCCCAAACCCAGGCCGAAACCCTAACCCTAACCC
AAACCCTTGCTGCATTATGCACTGCCCATTGTCAGTGAATGGGAGAACGTTTTGGCCAAT
ATCTCCGGAACCAGACGTGCTAGAAACCTGGAAATGCCACCTGCCCCACCTAATTTGGCT
ATGCTGAAGACGCCGGTCAAGGTCCCGAGTCTCTACGACCTTCCCGTCCCGAGATACAGC
AAAAAATCACAGGTTTCTCCCACTTCCTGACGTCGTAGAGACTCGGGAG
>NODE_485_length_736_cov_7.508152
AGCCACATTTGACCAAGAGTGATTTTCATGACTTGAGTCTCATCCATTAAATCGTATCTC
TCTGTCTTGACACTCACCCACTCTCCACCCCCACACAGCTCTACTGTATCTAAATGGTAA
TAATGCAGCATCTCAGTATGATATTCCCTTACTCCTTCATTGCATATTGTTGGTTGCATA
TTGTTTTTCTTTTTTTGTCCTGCTGTGGTTACTGCCTAGGGCCTGCAAAGCCCTGGCCAG
CAGCTTTGTCAGGATGCTAAATGGAGGGCCGTGAGTTTAAAAACTTAAAGAGGCAGTGAA
ATATTAGCCAATGTGGGTGAGGAATGAGTGGTTGAGAACCGCAGCGTGTCAGTGTTAAAT
GGTCGGACTCGGATGCATATAAGTTAGTCCAAGCATGAAGGGCAGTGGGATGCTCGCGTG
GAAACGATGTCCCCTCCCCTCCTTCCCATCCCTCACCCCCTCCACAGACACACATTCACA
CACATACACACTCGTACTGTCACACCCCACCCACACAGCTTTTAAGCAAGGAGCCCATCA
GAAACTTGTCATTTCTCTCATTCACTCCGACAGCCTTGAGACACAATGCAGACTTACCTC
TGTGTTGTACACCCCATATATCAGAAAGATGAACAGGCCCTGCAAACACAGACAAAGAAA
GAAAGAGAGAGAGGGAGAGAGAAAAAGAAAGAAGAGGAGGACAAAGTTGTTACTGTTGTT
TTCTCTCTTGTCTTTAAAAAAAAAAAAAACAAAGATCAAAAGTAATGAGTGGAGCGACGC
ATAAGGGTTGATTTGTACTATCCCAGCTACACAAAGCTGAAGTAGACTGTAGTGAAAAGT
ATTGAGAGAAGTAGGACAACTTCTCTCTCTCAAACTGGGc
>NODE_490_length_301_cov_5.401993
TGTTTACAAACACGTTTTGACATCACAATGTGTTCAAATATGATAAATATGAAATCAAAA
TTTGTTTCATGTGACTTTCTGTGATATAATTCCATGAATACACTTTGTGGCAAAAGAGGC
CTCTTCAGCACATGAAAAGCTGTTTCAGAGGAGGAATCAGTAATACTGCCGGCTTTCAAA
GACAATGTGTCCAAACATATTTTGACGTCACAATGTGTTCACGTATGATAAATGTGAGAG
CAAAAGTTGTCTCAAGTGACTTTGTGTGATAGAATTCCAAGAATACACTATGTGGCAAAA
TAGGCCTTTTCAGCATGCCAAAAGCTGTTTCAGAGCATGAAAACAGCAAGACTGGTGTTT
TTAAAAGACAATGTTTACAAACATGATTTGAGTTCACAATGTGGTCAAATGTGATAAATA
TGAAGGCAAATGCTGTTTCAAGTGA
>NODE_496_length_735_cov_14.062585
CGCGGTTCAAACTGTCTCCCACTACTGCCAATCATTCTGTTTCTAGCTAGTCAAGTGTAG
CACCGAGTCAAAAAGCCTCCTATCAAAAATGGATAAAAATATCCTTCACTGTATTGACCA
ACAGGCAGAAAACTACATCACAATTTCTGAAATAAAACGGACACTTTTATACGAGCATAT
GGGCCGTTGAAAATCAGAAAACTGTGAATCCCTAGCTATGCATTACGCACCGCTGTCTGT
GAAATATGTATATTTATGAAAACAACTGGTAAAACTAGCGCAACAGTACAATGCCGACGT
CAAACAAAAGCTCGTCAGTAATGTTTTATACAAATCCACTGATATAATAATTATACTATC
CCCAGTCCTTAGTGGAGGTTGATTGTTCTTGCTGTGAGCTAACACACTTAATTGTAGTAT
GCAAATGAGAGCAATTACAAAGCTTTTAGGTGAAGAGATGACAGCTGAGGTTGGTTCTAT
TGGGGGCCTCACCCAAACAGTTGTCATGGAAACCACATAGAGTAACGCAACTGTCAAACG
GATATAATCTCATGATATGTCCAGAAATTGCCTCCTCTCTACTTTGTGCTCGCAAAACCG
ATCCATATGAAAGGGAGATTCTTTGATTACTGAACAAATTGTCAATTTGTGTTTTGCAAA
GGGAAAGAGGGCTCATTTGAGGAAAAAGAAATGTTGGAATGGATTCAATTTCCAAACCAA
CACTTCATAAAAATGTAAAATATGCTCACGCACATAGTCCGAAATGCTTTGAGCATTTTT
TTGTAGTGTCAGTAATTAGTCACGTGTGGCTAAAAGGAATTTACGACAATTATTTTTATA
GTAGTCATTCGGCACACACATCTTTTgtgctgtgaagtc
>NODE_497_length_412_cov_14.172330
GGGGGGGGATAGAGAGAGAGAGGGAGAGAGAGAGCGAGGGAGGGAGAGAGAGAAAGAGAG
AGAGAGAGAGATTTGTGCCCACAATGGCGACTGTAGGTATGCTAAATACCTCTGGTTCCT
TATCCGGGAACTACCTCTTACTCTGCTATTGGGCCACTGGGTCACGTGGTAAAAGTAACT
TTACAGGGCTGCTCGCAAGTAGGAGGGCTTTATGGAGCAGAAAAACGACAAAGCTAGAAA
AATTATTTTCCACTCCAGAAATTAATGATCATGAGCTCGTATTTGATGGAGTCTAACTAC
ATTGATCCGAAATTTCCTCCATGCGAGGAATATTCGCAAAATAACTACATCCCTGAGCAT
AGTCCAGAATATTACAGCCGCGCAAGGGACTCTGGCTACCAGCATCACCACCAGGAGTTA
TATCCTCCGCGGGCGAGCTACCAAGAGCGCCAGTATAACTGTGCAAGCATCCCCGAACCT
GACACGCCACGGGGACATGGAATACCCCATTCTGCGCACCTACTGACAGGGAAAGGGCAG
CCTGCTTCATGTGAAa
>NODE_499_length_386_cov_1.683938
ATATTTAAGTGTCAATTAAATGCCAGGTTTGACATGTCTCCTTAAACTCAGTTAGTACGA
GCTGCAGAGAGAGCTTGCTGCATCAAGTATCGTAGTACAAATGTCTGAGGCTAAAGCACC
AGACAAGATGAAGAACTCTGACTATAGCAGGGTTGTCCTAGATGTGACACCGCTGCTATA
GCTGCGGTCTAACTCCCTTCTACACACACACACTTACATATTCATATAGATAGATAGATA
AAGAGATAGATAGAGATATATGCACACATGTATTGCTTCCGGGTAAAAATGCCTCATTGC
CACCCTCTCATTTGCTCAACCCCCTTCCCTTTTTTTTCACACACTTTTTTCTCCGTGTCT
TCCTCCTCTCTTCATCGTCTCCCATCTTTCTGACGACTACAACTGTGATGATTCACCTTA
TGAATCACAAGCAGATATTTGAAGGTTTCAGCCCACATATCTTTCTCTCtccccccttcc
ctctctgtccctctctttttcactcgctctccttctccctctgtactgct
>NODE_501_length_628_cov_9.703821
AAATACACACATCAGTGACTAAATGGCTCAATAGCGCCACCTGTCACATATGGAAAAATG
GGCCTTAGCGTCGCTTTTCACCTGCACCTCCAAAATTCAACACACATATGCGGCGTGCCT
AGATACACCTCACAACCACATATAAGCATGCCAAAAATACAAGTGACTGTCCGCCATCTT
AAATAAAAAAACGCGTTTTTTTTCACAACTTTTGGCGGGTCAAAATAGCCTGAACATGGG
CCGATTGGCCTGAAACTTTACACGCTGCATCACAGTCCGGTCCTGATCGCAACCACATGA
CGATAATGACTCTCGCTAGTAGCGCCACCTGCTGGAAACAGGAAGTATCATGTACTTGGT
CCAATCGGCCTGAAACTTTAAACGTTGCATCACAGTCCAGTCCTCATCGCAACCATATGA
TAATAATACCTCTCAGGAATAGCGCCACCTGCTGGAAACAGGAAGTAGCATGTACTTGCT
CCGATCGGCCTCAAACTTTACACATTGCATCACAGTCTGGCCCTGATGGCAGCCATATGA
CAATAATGAATTTCGGTAATAGCGCCACCTGCTGGAAACAGGAAATGTGAGCTAACAAGC
TCCCATTGGCCTGAAAATTGGCACGTTTCATCAGACTCCCGCCACGATGGCGTACGTACG
ATGACTGACGGTCTCGGTCGCGGTCCAGCATAGGATGACTGACGGTCTCGGTCGCGGTCC
AGCGAGAAGCGAGGACCCGACCAATGCTGCTTGCAGCTTTAATTATTATTAT
>NODE_502_length_290_cov_1.251724
TATGCTGTAATGAAATACTTTTAAAGTTAATACATTTACATTATTTGTATACGAGTGCTG
TATATTTTTCTATATTTGATTTATATTTATTTTTTTATTTTCTCTCTTCCCCCTTCTCTC
AGCGCTTTTCCTGCATCATTGGTCCAAATGGAAGTGGGAAGTCCAATGTGATAGATTCAA
TGCTTTTTGTGTTTGGATACAGAGCTCAAAAGATCAGATCGAAAAAGCTCTCAGTGCTGA
TTCACAGCTCTGATAAACACAAAGATGTTCAAAGCTGTACTGTGGAGGTGCAttttcaaa
agattattgataaggtatatatatatatatgtttatgtatatctctgtcacacagataca
cactacactacctctaagtcaagaaatatgcggtctaaattgaaaaaggtgatcagcaat
actttacagtgaag
>NODE_503_length_433_cov_2.951501
GGTGTTGGTTGATATAGACAGCAGGACGGTGGCCATGGAAGTTGGAATCCGCTAAGGAGT
GTGTAACAACTCACCTGCCGAATCAACTAGCCCTGAAAATGGATGGCGCTGGAGCGTCGG
GCCCATACCCGGCCGTCGCCGGCAGAAGGTGTGCCGTTCGGCGGGGCTAGGCCGCGACGA
GTAGGAGGGCCGCCGCGGTGAGCACGGAAGCCTGGGGCGCGGGCCCGGGTGGAGCCGCCG
CGGGTGCAGATCTTGGTGGTAGTAGCAAATATTCAAACGAGAACTTTGAAGGCCGAAGTG
GAGAAGGGTTCCATGTGAACAGCAGTTGAACATGGGTGAGTCGGTCCTAAGGGATGGGCG
AACGCCGTTCGGAAGCGCGGGGCGATGGCCTACGTCGCCCCCGGCCGATCGAAAGGGAGT
CGGGCTAAGATCCCCGAACCCGGAGTGGCGGAGATAGGCGCCGCGAGGCGCCCAGTGCGG
TGACGCAAACGAACCCGGAGATGCTGGCGGGGGCCCCGGGGAGAGTTCTCTTTTCCCCGT
GAAGGGCAGGGCGCCCTGGAATGGGTTCGCCCCGAGa
>NODE_504_length_517_cov_13.427466
AAATGAGATTGCGTTCGATTAAGATCAGGTTCTCTTGGATTCAGCGAGCACATTGGCAAA
AAAGCGACCCCACTTCGCTTGTTGGCTTGAGTGTGGGTTTATGTTTAGTCTGTCCCCTCG
CCCTAACCCCTCATTACAGCCGGTTTATCATGCCAGGAAGAGAGTGGCAAAAACAAATTA
GTCCACAGGAGGGGAAAATAGCTGGGGATATCGATTTCGCCTTTTCATGCCAGAGTGGAG
CACAGAAAATATTGGGCTATAAAAGGGAAACAAGGATATAAAGCCATTACGGTGCGCACT
TAATTGATCCCACTTCCCATAACAAATTAATTGAGCGGAAAATGGCAGATGGCTTTGATG
AATGTCATAAAAAAGGCTTGTCAGCAAGCCTGGTGTGCGCGACCCCCTTGCTCATTCACT
GTATTGCACGGAGCTGCTTAGAAAGGAGGCTTGTAGGAGTGCAGCATGTGTTTCTTTGAG
TATTTACATCCCAGTGATCCGAATGTTAATCATGGCGACTTACTGACATCGTTGCTAATT
GTCTACTGCTTCTTGGTGGATTTTTTTTTTCTTTCCTCATTGTGTGGTTTCTTTCCCTAT
TGCATTCCTTAACTGCAGTATGTGTACAtgtgcatgcttgcttgcccatgtggcggtgtg
t
>NODE_505_length_824_cov_11.841020
TTTTTAGTGCTGAACAAGAACAGCTAAGGGGGAAAAATGCTTGGTTGTTTTAGTTGGACA
AAAAGAGGGACACATGATTCGCTATGGCCAAAAACAAAACAAAAATGAACGTAAAAGTAT
AGTTTAAAAAATAATTGTCATTGGATATGCTTATTTGAGCCAGGGCAAGCATATCACAAC
TGAGCTAAACAGGCTCTTGAAACAAGAATACAAAGGAGGAAATAAAGCATAGACAAAAAA
GATGGAATACAAATTTAGTCAACGAAACAGGACAAATAAGAAGGAAGGTCCATATGAACA
TAATGGGATTTGGTCTTGGTAAACAGGACAAAAATGGAGGTGATTCGAGTGAATGGATGG
GTTGACAGCAAGAATGAATTTGTATTATTTTCATTCTGTGAACGTCAGTTCAGCACTCTT
ACCTCTTATTGGTGTACCACCTGGGTGGATAATATGAATGCAAATAAGATTAGAAAGAAG
AAGCATTAGTACGAGTAGATAGAGGCTGGGGGCTTTGGAAGAAGAATCAAATTAGATTTA
ACAGGGTACGTAAATAAAGGTACTACAGGAAAGAGAAAGGAGAGAGAAAGAGAATAAGAA
CTTTTCTGTACTCTACTGGCAAAGAAAGACAGGATTCATCATAGAAAAATCATAGGTCAA
AGAGAAGAACTTGTACATTGATGTACCACGGGGAGGTGCCATTTTGGAAGGGGCAAATGG
CTTCTGAGGACCATCTACTGAAGGAAAAGACTTTCAGGACTTTGTATATGAGATTGAGAG
CAGAGATATTTAAAAAAAGAGAGAGAAAAACAAAACTCTGTAGTCCCTTTGCTTGACCTG
AACTAGGCAGAGCTGGTCAccgccctaaagctctttgaaatatccatacctaaggtgctg
gtgttaaaagattaagcaagtgagtaagtggtgggtcagtgagtgagtaacaaacatgtg
aggacaga
>NODE_506_length_398_cov_4.500000
AGGTAGAGCATGTGAGTCCATGCCTGGTTAGGTGCAAGTGCTGCTGCCTCTCCTCCTCTC
TCCTCCTTCTCTCTCTCTCTCTCTTCATATTATATAAAGAGTGGCAGCAGGCAGAGTGAC
AGACTGCCCCAAGAGATGACACCTGTCACTGAGGGGAGTGCTGCTAATCTACAAGCCTCA
TTTTGTTTGAACTCTTTGTCACCTTGCCGTCAAATCCTCATCTTCTCAGTCACTGCCAGC
TTCCCTCCCCTCTGCTTCTCTGCTCGCTCTGCTTTGCCCAGTCTCTCCACAATATATACA
GTGCCTCCACAGCACACGCTCCACCACACAAACCAGTGTTCTCTGGTAAAACATGTTCCT
GCTTTTATTGAATGAGCATTGTGCACGTCTGTATTCCTATGTGTCATTTTGGGTTATTTA
TAAATGAACACATAGTGAGTACTTTTTGCCAAACTCCAAAAAAAAGTAAAATCTTGGCAG
TTCAGTGTCTTACTCAGAGGTGTGTAAAATTGCTTATCTGCCCCCAGCGTATGAGAagat
ga
>NODE_507_length_411_cov_6.379562
CCTCACCTCCTCATAAGGTAGGGGGTTTCCTGCACCTGTGCACACTCTCTGGAGTGGTCG
TGCATGCAAACATAATGCACGAAAACAGAAAAAAAAAGTGAAAACATGTGCATACATGCA
CACCCACGCACATACACAACCCTGCATCTGCAGTTGTGTGTCTCATTTGCCATCAGTGGA
GCATGTTGTTATCCTCTGCTCAGCGCTCTCTCATGAAATGTAGGGCAGGGACAACAACAG
GTGCCTGTGCGGGCGACAGCCTGCAATGCCTCCTGGGCTAAATGCTTCACACTCGCTTCA
TTTCAACATGCGACAGCCTTGTAAGGATTAATTATTTCCCCTGGGGATGGAAGAATATGC
TTTTTCCCTTCCTGAGAGCAGGAGGCTATGTGCACTCACAAGCACATGAAACAGCTTACA
GTAAATGAACAGAGAAACCTGGGCTAGCGCTGTTTTTACAATAAGTCAGGAAAAAAAAAA
CTTtcacatgaaaggaatgtaaacaaaccaagcatatgattgaactgcattggagattag
ataaaagctcaggca
>NODE_508_length_427_cov_8.093677
TGTGTGTGTGTGTGTGTGTGTGTGTGAGTGTGTGAGGGTGAGTGTGTGTGTATGTTATGT
GACAGCAGACCTCGCTAAGGACTAGCAATCACTCCATTCAGCATCTGCTGCCACACAGCT
CATATTGTCATTCCCCAGTTTAAAGGAACCTTGAGCGGCTTCAAAGATCTTTTCAAAGCC
TTAATCCTAATAGGTCGCGGTTTGTTCTGTCACATCAAAAGGGGGAGAGAGGCGGTGGGG
GGAATAATGCATCGGGGCTGGCAGAGATTCTTAAGGGTGGAAGATTGGCAGAGGATTTGC
AGTACGGGGAGGACCGAAATCTGAAATATCGGACACAGAATGCCTGCTGTAATAGATATG
AAATAGGTCTTCTCAACAGCATGAAAGGCTGACATTTCCAGAAAGTTTGTCATGAGAAGG
CCCTTTTATTCCCCTTCGTCTATCTGCGTTTGTACTGCCACCATGTCCATAGTGGAAATT
CGCAAGTGTCACTCTAACGGGTTATAGAATAAGATTGGACATTTAAGATTTTTTTTCCca
cctcttccttttttttattgaatgtttagaa
>NODE_509_length_340_cov_1.297059
GAGGCAGCCGAAGATGAAGGAGAGAAAGACGACAAGGGTGAAGGAGAAGAGAGTGAAGCC
AAAGAAGAAGAGAGTGAAGCTAAAGAAGAAGAGAGTGAAGGTAAAGAAGAAGAGAGTGAA
GCCAAAGAAGAGAGTGTCGCCAAAGAAGAAGCACAAGAGGAGGAAAAAACAGAAGCAGCA
GATGACAAAGATGAGGACGCAAAAGAAGAAGATAAAGACGAGAAGGAAGAGGCTAAAAAG
AGTGAAGAGAAAGACGATAAAGCTGATGCCAAGAAAGAAGACAAAGCCGACGACAAAGAC
GTCAAAGCTGCTCCGAAAAAAGAAGACAAAGCTGATGCAAAGAAGGAGAAAGAGGAAGAA
AAAACGGCTAAACCTGAACCTGCagaagaaaagagcacaaagggtaaaaagtaagccagt
tagccttagcaaacttcggtcaagactgtccccagctcgataaccagtagaggcatcagc
gctg
>NODE_511_length_180_cov_38.366665
ACGGAAAGGCCGTAGAGACTCGGGACTGAGACCGGCGTCTTCGGCATAGCCAAATTAGGC
GGGGCAGGTGGCATTTCCAGGTGTCTAGCACGTCCGGTTCCGGAGATATTGGCCAAAACC
TTCTCCCATTCACTGACAATGGGAGGTGCAAAACGCAGCCGGTGTCATAGTGCTGAGGCC
AAGACAAGTTCCCGTAGAAGGCCTTTGAGAGCGCGTTTCAGACCGCTCTGAGTTGATTGG
TATAGGTCTGTAGGGACACTTTTTTGGGTCCCGCTGTATGGGCCAGCCCTCACCGTAAGC
TCCGGAATTAGGGTTAGGGTTAGG
>NODE_512_length_790_cov_6.077215
CAAAGAACTCATGTTTACAAGATCAACTCTGTTGTTGCTGCAGTTGGGCTTCGTGCCAGA
GGAGAGAAGCCGGCTGTCAGCTAAAAATGTACATATTGTTAGAATACACTGCTTCTCCAC
CATTATTGATTTCATCCAAAAGACACTTTATAAAGTTTCTCTCGCTCTGCAGTTTCATCA
GCGTTAGACGAGACATTATTCTAGTTACATTTATAGTAGTAGACAGATGAGCACACCTTC
GATTACATTCATATCTGTAAGCAAATATTTGACAACTCATCCAGTCTTATGTCTTCTGAT
GGCAGGGAGCTGGGGAGTTTATTGTTATAGTTTACAGCTTTTTTGTTCATTCCCCTACCT
GTGCATCCATTAGAGCTTACACACAATTGCTGTGAACAATTGTAAGACGTGAGCCAACAG
TCCTCGACGCTTCCTCGTGACAGCATCAACACCCCTTTTTCCTGTGTCTCTCTGCCTCCC
TCTCTCCTCAATGGCAAAGTCAAAATGGCAAAGCCCTCCAATCACATTACTGTATACCCG
GGAACATTTAAATGCTAATGTTATAAGCTCACATGCCTAATATGATAAGCTGACAAGCTT
ATTATAAGCTCTGAAGTTTTAAGAGTTTCTTCCATTAGTTATCACAGGAGGCATTAAATT
GCATCGCTGCACTGTGCCAGAAGGTATGGAGTTAAATTCTCCTGCAGAAGAGATTATTTT
GGCAGCTTTCTGACAGCACTATACAGTGGCAGGATTGTACATAATGGTTTGTCAAGAGAC
AGGGAGTGGTTGCAGCTAGATGTGTATGCGTGTGCGCACATGTGTCTTATCTTCTGGTTT
GTTCGGTATATGTGGCTATATAGAGGATAGTTTATTTGATGGAGAgctgcaccacagctg
catttcctgtcatccttccactccctcagacctg
>NODE_513_length_324_cov_9.570988
CCGGTACACCGTCTTCTTCCATCTCCATGGTTATTTGTGTTAATGAAGGCGTAGCAGTCC
ATCCAGACAGGGTAGTTTTTATCACAGTTCTGTTCATTCGTGTGATTCTGTACGTTCAGG
ATGAACTGTAAATCCTCTCTCTCTGTCGTTGCTGGTCTCCCTCCAGGTGAAGATGCGTCT
CTGCCGCTCAGCAGCGGCGGCAGTTATCAGATTCTGGTCAACAACGTCTTCTACTTCACC
CAGCGGGTCGTGGACAAGCTGTGGCAGGGAATGTTCAACAAGGACTCCAAGCTGGTGGTG
GACTTCATCGTGCAGCTCATCGGGCAGGTACAAAATGACCCGTTCTCTCCACCTATGATA
TTACACTCTATTCTTGGTCTGACAGTCGCACCATCGACATGTTGAAGGGCTGCATGTACG
AGAATGAATTAAACATTCCCTGTTACTCTCAAAGGCAGCGAACAGTTC
>NODE_514_length_704_cov_12.149148
AAAAGTGTTTTTAATGATTTATTTTAGCGTTAATCAGCTCAGACGCTGGAGAGACTGCAG
AGCTACACGGTGCCAAATTACGCACGACGACCAGGAGTCATATCACAACCTCCAGCTCGT
CTTTAACTTCTCCTTCACGGGCTTTCAGGGCATAAAATAGTGTGCTGTGTGAGTGAGAGC
TGCTGCTGGTGGGGCAGCACCGCTTTTTCTATCTTGATCTGAACTACTAACCAAGTCTTA
GAGAGATCAAAATTCAATCCCGTTCTGAGAAAAAAGAGAAATGACGTTATTTGAATATGT
GCCCAAAATCCTTAATGAATAACTTAGGACGAGTAGGAGGCAAATGCTGCCCCAGCTGTT
TCCTGTTGAAAATGTCTGTGTAATGTAGATAAATGTGAGGGATTTTCTCTCTAAATCCGT
CTCCTGTTCGCTAAATCTCACTTCTCCAAAACGAGCCTGCGCAATGGAACAAAGTCGGAA
TATTGAGATGTGACATTGCCCGCATCTCATCCTCTTTCTCCCCGTTTTTAATGACTTCAA
ACAAGTTCATTTTCGCCGGGCTTTGTCTTGCGGAGACCCGTGGGGATGTCTAGCGCTCTT
TCCTTTCAGTGGCATTTATGTGATGTCTTCAAGGTAACTTACCTGATTTCCTTTGACACT
ATAGATTATCACCTTGGTTCTTCACTATTTGCTCAGAGCATCCTTGTCTAGTTTAAACTG
AAACAATAAATCCGAATTTCTGCCGCTTCTTTCCATTTTGCAGCTTTTTGAATGCATGAA
AAATGTGGATTTATTCTGATTATTATTCTGATTAATATTATTATCATTATtattatttga
tcattttc
>NODE_515_length_145_cov_1.013793
CCCCCATTTGCTGCCGCCGCGATCGCACTGAGCCTACTCCCGAGTCTCTACGACGTCAGG
AAGTGGGAGAAACCTGTTATTTTTTGCTGTATCTCGGGACGGGAAGGTCGTAGAGACTCG
GGACTGAGACCGGCGTCTTCAGCAGAGCCAAATTAGGTGGGGCAGGTGGCATTTCCAGGT
GTCTAGCACGTATGGTTCCGGAGATACTGGCCAAAACGTTCTCCCATTCACTGACAATGG
gacgtgcatatcgcagccagtgtggaagcgctgaagccaagataagttc
>NODE_518_length_153_cov_7.549020
GTTTTTTAAAGACAGTGTTTCCAAACATGTTTTGACGTCACAATGTATTCAAATATGATA
AATGTGAAGGCAAAAGTTGTTTCAAGAGACTTTGTGTGATATAATTCAATGAACACACTA
TGTGGCAAAATTGGCCTTTTCAGCACGCCAAAAGCTGTTTCAGAGCATGAAAACAGCAAT
ACTGCAGTTTTTCAAAGACAATGTTTCCAACCAGGTTTTCATGTTATAATGTTTTCACAT
ATGATAAATATGAAGGCAAAAGTTGTTTCAAGAGACTTTGTGTGATATAATTCAATG
>NODE_520_length_444_cov_6.592342
TCGCATCTGATAATCTCCGTCCAGATACGGCGGCTGTCACCAAAAAACCAAGGCCACTTT
TTCATCTTCCTCTCAAACTGTCCAGAACCCATTCTGTGTGACTTCATAGGTCACCCCTCT
CTGGTGCAGTCACTGGTTTCCCCCTCCATCCTCCCTCCCTCGCCTCACCCCTCACAGCCT
CCCCCCCTCTTTAATACTTTCTCTATGGAGTAAGTCGGGGGGACAGGCGGTCACGCAGTA
GCTGGCTTCATGATTAATGGTGTTTATTCTTGACAGAAGGCTCCTTTATTTATCTGCATT
GCAGTTTCACTGATACTATCAGTCACCTGAATGAAAAATATTCAGTCATACCAATTTTGC
AGTATAATTGAGTAGAGTCACTTCCTTTCAGTTTCCTCACCCCCCCCCTTGCTCTCCTCT
CCCTCTCTATCTGGCAGCCTTATCATCGCCACAGTAATTTTCGCGCTGCGTTGTTTGATA
TGGAGAGGCTGGCTTTAGCCGTATTTGACAGAAAGCCTCTTCAATTTTCACAGGAGAAAA
AAAAAagaggaggaaaaaaaaagggaagaaagaaagttgtgcgccact
>NODE_521_length_145_cov_4.972414
TCCAGGTGTCTAGCACGTCTGGTTCCGGAGATATTGGCCAAAACGTTGTCCCATTCACTG
ACAATGGGCAGTGCATATCGCAGCCAGTGTGGAAGCGATGAAGCCAAGATAAGTTCCCGC
AGAAGGCGCTTGAGAGCGCGTTTCTGACCGCTCTGAGTTGATTGGTATAGGTTTGTAGTG
ACACTTTTTTGGGTCCCGTAGTATGGGCCAACCCTAGCCGTAAGGTCCGGAATTAGGGTT
AGGGTTAGGGTTAGGGTTAGGGTTAGGGTTTCGGCCTGGGTTTGGGAAA
>NODE_524_length_559_cov_12.320214
TATAATTTGTGACAGCACACAACTTACAGGCATGAAGACACTTTTTATTACACCAAAAGC
TAAATAAAACATAGCACCAACTTGTCAAGCTAATATATCTCTCTACGCTCAAGTCAGAAC
ATATTTATCTTAAAACTTTAAAGAACAGCTGCATTTCATCAAACGGGAGCTTGGCCTTAA
AACAGCGCTCTTACCACTCCTTTACCACTCACAAATCTAAGAGAAGACAGCATATCTTTG
ATGCCAGACAACCCAAACGGCAAACATAATACTGTCTGCAAAGTGTGAATATTTGTATCT
TTTTTTTCCCTTCCTCTACTCTTTTTTTCCTGCCATGCCCTGCTGTCTGCCTGTGTTGTT
TTGAAGCGGTGAATAGATTTAAAAGATGCAGGATGACAAGACAAAGAGCTGGGGAATAGC
CCCTGGGCACTTGTGCTTTAAGTCATGCCATTTCCTTGCATGGCAGGCAGCCCTAAATAA
GTTACTTATAAGCATTTATTGATGCACAAGTGTGGCATCTGTTCCTAGGCTGCGGTTCTG
GATGTAATTAGCTCAGAACCTTACGCACTTCAATCAAGCGACACATTTAGAGATACAATC
CCCCCCCCCCAACACATACACACACACACACACACCCTCCCCTTCAACGTTGCTTCCTCA
TTCCCGTTTTCAATCTCTCTCGCTTGGGTGTTTTactcattca
>NODE_525_length_453_cov_17.779249
GTGTGTGTGACAGTATTAGCCAGTGGGTGACAGCTGTGGATAAAAAGACGGCAATAGACA
TGTCTGGGCAGACAGTTACCGTCATGGAAAAGGTCCCTGTCCCCAATGGCCAACTGAAGC
AATACTTTTATGAGACCAAATGCAACCCCATGGGGTACACAAAGGAGGGCTGCAGAGGAA
TAGACAAGCGGCATTATAATTCCCAATGCAGGACAACCCAGTCCTACGTGCGAGCACTTA
CCATGGATAGCAAAAAGAAGATTGGCTGGCGGTTTATAAGGATAGACACTTCATGTGTAT
GCACATTGACCATTAAAAGAGGGAGATAGTGTATAAAATGTATAGATTTTATTGAAGAGT
TTAAAAAAGAGAATAAAGAGAAAATATCTATTTGTATATATACATAACAGGGTAAATTAT
TCCGTCAAATGAAAATTTTATGGACTGCATGTAAAAAAAGATGAAGTTTATACAGTAAAA
GTGATACTACAGTCTATTTATTGAACATATTCATGACCTTGTAAACAATTAAAAAAAATC
TGATCAGTCATTTGCGCCCagtttaaattactatatcacattcctccagacattgtg
>NODE_526_length_300_cov_6.320000
AAGAGGCCAAAAAAAGAGCAACTGGAGGGGATGGAGGGGAAATAAATAAGGAGCCGCGCT
CAAAATAAAATAAAGACTTTCAGATGCAAACAAGCCAAAACATATGTTCCCACAGTCGCA
CCATCACTGCATCAAATTCAGTTTTTGCTGAGTATGTTGGTGAGGAGCAGAGGAGATAAA
TGCACATAGAAAACATACACCTCTTTGAGCGGTTGTCCTTTTATTGTGAGATATGCGTGT
TCGCCTGCAACACACATTTCAAGTGTTGTTGGCATACTGCTCATCGTCCTGCGCCTGATT
TGACATGGCTTAAATAACTATCTTCCTGCCAGTGATTGGCATTCACACAAGAAGGGGTGA
GTGGGACTGGGGAGCAGATGGTGACATTCCACATGACCAAACTGATCAATCAGCATGCTG
GGACGCAGGTGCAGCACAGGCGGG
>NODE_527_length_582_cov_7.546392
TGAGTGTCTGCAGAGAGGCGTCTCCCCCTCCAAAGCTCAGGGCCTCGGCTCCAATCTGGT
CACAGAGGTGCGAGTCTATAACTGGTTCGCCAACCGTCGCAAAGAGGAAGCCTTCAGGCA
GAAGTTGGCCATGGACGCCATCACCGCACCGACCCACGGCATCAACCCGCTGCTGTCTCA
CAGCTCGCCGCATCACCCCCAGACCAGCGCTTCACCTCCCAGTAAGATGCCAGGTGGCGT
TGCTTTGCATGCAGGAAATATATGCTAACGTACGAAAGTAGCTCAAAGGTTGCATGATGT
AGTTGTGCTCGGAGTGAAACTGCTGTCAGAAGAGGGGCCAAGGCAGAGTTGATGTGATCA
GAGAGCCGAGAGAGAGAGGGGACAAGTGATCAATGAGCGTGAGTGAGTGAGCTGAGCAAA
TGCCATTGTTATTCTGATCTTTGAAAACACACTGAGAACAATCCACATTGTACCTGCAAT
CTCCACTCCAAAGTCAGCATGGAGAGGCATGACACAAAGGGCAGCAATCCTGTGACAGGC
AAGGGTCAGGCCAGGGTCAGGGAGATGGAGGTGGGAGGCGGTGGTGGTGGTGGGGGGGCA
GACCGATCCAGATCGCCTCCACGTAACGCCGTCATTTCCACATTTCCTCCTCTTCCTCCT
CCCCGTGCAGGTTGCTAATGAGAGTTGCCAAAACAAGGAGACAGCACGGAGCGATTATTG
CTCTGA
>NODE_530_length_643_cov_7.416796
TGGGGCCCCGTATGAGCAAAGTAATGAAGTCCAAATTACAGCACAGGATTGCTAAGAACA
AGCCTCTATTGTTTGCCCTCGGGGCACACTAAAGCACACTAAATGAGTGTCACAGCAAGC
AGCGGGGCACAGACCGTTACTGCACTATTTAGTCTGTCCCCGTTGTCTCAAGACGGCCCC
GTTTCAGAGGTTCTCAGATCAGACAAATACTGCTCCCCTCCTCCCCCCTCCTTCGCCTTC
ACCCTTCCTCTGTACAGCTAACCCCTCCCCAACTCCTCACCCCAAAATAGGCCAAATCTC
CTCTATTGTGTTTCGACTGCCTAGTGTGAAATTCACTGTGACGTTAAATGTTTTCTAATG
AATAATTACTGAATGGATATGCAGGGGGAATATGTGTAATGGATTGTAGACTGCATTTTA
AAGACGTCTTTTTTGTCTCTGCTCCGTGGTATTTACAGGACAAAAACACTTGGCCTTTCT
CAGAAGAAATGAGGGCCATAGGCGGAGGATAGAGGCAAGGGAGGAGGGGGGAAGGAGGGC
TTTGTGTCAATTAGATCCAATGGATTATCTTTTTTAATGTTTTTACAGAGAGACTTGAGA
ATCAAAGGACTTCTGCTTCCAAAGGAGAGAGAAAAAAATACAAAACCAACAAAAGCTGTG
AAAACCTTTGGTCTAAGTGTTGGTGCTGCGAATGCAAAACAGATTGGTGGAATTTTTCCC
ACTATGCTTCTTAAATGTGCCGCTGTTTTgggctcgccgagtccatttgcacagtgtgtt
gtgtttg
>NODE_533_length_671_cov_13.350224
TATGTTGTGTGCATGTTGTCTCTCGGTCTGTCGAGGAAGAGAGAGTTGAGAGAAAGTCAG
TCAGACAGACATTTTGTGCCGAGGCTGGTGATTCTCAGAACATTTCAGTCTTGTGTCCTG
CCAATTCCCGTCCCCACTGAAACGTATCAATTTATTGTTGGTTTTTCTTACATGTGTTTT
GAAATCTAAACAAAAACAAAGAGTATAAAATCACTCTGGGTATCGTTCACAAATAATTCT
CCAGACTCATATCTGCTCTTTGTTTTATACACTATGTAATAATCACGGATCAGAGCTCTG
GCCATACATTCATTCATCCATCCCTCTGGTCATGGCCAACACGATACTGTTCTATACTGT
GCTCTGCTTCTTCGATGCCTTGGCAGCAAATTAAGTTAAAGCCTGCGTGGAAAAAAGAAG
CCCTTAAATGTTGCCATATGCAGGATTGCATGGGAACTTCCTGAGGAACACATGTTGTTC
TGGGTCTCTCGGAGAGGTGTTGAGTCTGTGTAGTCTATAGAGTGCGACTCAGTATGGTGG
ACCACTCAACGCCGGCAACAGAAAACAACCATTTACGGTGTACCATAATATTTTGGGGAA
AATGTCACATTTAAGACCGGTCAATTCTGAACAGGTCAGCGGTTGTTGTATACGTTGTGC
CATGTTACACGGGGACAGTCAGCTCCAACTAAACGCTGAATGTCAAAGTGCTCACATGTT
TGCGCTTGATACTTTTGTGCACTATATCTCTTCCTTTTTGTTCACACAGAGTAGCTGCTT
TGCTGGCACATTCTGAATTCTCACAGTTTGCGAAa
>NODE_534_length_966_cov_9.895445
ATCTGATTATTTATCTCCTTAACAGATTGCTGTGTTACAGTCCCTGAGCTGTGGTTACTG
ATGTTGGGAAGTAAAGTGGGCCAAGCGCTTTGCAAGGATGCTCCCCCTTACAAAGCTGAT
GCAGCACTGTATTGGGAATTTGTGTCAGATACAGATCAGGCACATTTGATTTAAATAAGC
AAATCATTGAATAAAGATGACCTGGCTCACAGGGGTATATCTCTATCTATGCATCACAAT
TCGTGGGCTGGGAAAAACACGGCCTGACATATTGAGTGACTCAGGATCTGGTCATATCAG
GGATGTTATTCAGACATACAGAAATCCCAGCTTGCCTTGCCAGAGTGTTCTTCGAAACAA
CTAAAAGCAGGAACACGTGCCTCATCTTCGGTGTGTCAAGCCGGCAGTGATTGAATTTCT
CCTCCTTCCTTAAGACGGAAGTGCAAAGCCGGTGAGTGATTCCTGTGGATGCACTTAAGG
TTTTAGTTGCAGGCGTCGTTGTGCCTGGGCAGATTTTATATGACACATGAAACTAACTAC
ATGGTACTTAGGGCCTGCTGTAAACCAATCTGAAGCCAGTCGGGAAAACAGGCCCATCAG
CAGAGAGGCTTGTTTCTGTTGCATGACAAAAGGACTTGCAAAACCGCATCAATTAAAAGT
TCATTAAGTTCAGCACTGGGAGGATGAGTGGATGCTCTCTATTTACGCCCAGGCCAGCCC
AGCCCATTATCTTCAACCTGATTATTCAAATCCCTGGATTATAACACAGACGTTTTCTCA
GAGCCTTGCTTAGAATAATCATACTTAATAATATTTCATTTTTCTTCCCATGGAGTCTGA
TTAGAATTGAGTCTGCATCATCAAAAGAGAGGAATAATGCTCTTGATAGTTGTGCGATTT
AAGTGTACCAAAATTAACACAAGAAAGGATTATTGGTTGTGTGAATCTAAATTAGCATCA
TTCAGTATTTAATAGGGGATGTTTTGTGTTCACTTTGTATCAGTCATCTTTCTTTggaat
tgcatgtttgaaactctgggtaggtaatgcacttccttgaacagatgccgtggatgagaa
tcacctgcttggttttctgacagatctaag
>NODE_535_length_339_cov_1.843658
ATCGATAGGATAAGAAATGGAGTAGAAGTTATCTTGAAGGAGGAGTTTGTTCGGGAGGTA
AAAAGAGTGTCAGATATAGTGATGAGTCGATCAGTCATCAGACACCATAGGATGGTGGTG
TATATAGGATGATTCTGGTGGTGAGGAAGATGAGGAGGGCAAAGGCAGAGAAGAGGATGA
AATGGTGGAAGCTGAAAAAGGAAGAGTGTTGGGTGGAGTTGAGCCAGCCTTTGGGTGGTC
AGGAGGTGCTTCAAGATGACTGGACATCTACAGCTAATGTGATCAGGGAGACAAGCAGGA
GAGTACTTGGTGTGTCATCTGGAAGGAAAATACATAAGGAGACTTGGTGGTGAAATGAGG
CAGTGCAGGTGTGCATACAGAGAAAGAGGTTAGCTAAGAAGAAGTGGGACACTGAGGAGA
CTGAAGAGGGTAGCCAGAAGTAcagggaaatgcagcataaggtgaaagtagagagggcaa
agg
>NODE_536_length_326_cov_1.453988
CAGCACAAGTCCACAGGAAGCATCTGTGTGACGGCCGATAGTTTAAAACAAAATAAAGGG
ACAAATAAAAGTAATATGAGTCCAACCGAACGGACAGACAGAAGAAAAGCTTCTGTTGCA
AGCGTCCACCTCACACCTCTGGTCTTCAGTCAAACCTAAATGCTACAAGTGTCGGGCAGC
AGCAAGAAAATGAATTTGTAGATGAGAGGAAGAGAAAAAAAAGTTCTTATTTCTCTCCTT
CCTTTCAGCAGCTCCTTTAAGGTGATCATTCATGGCTGACAGCAGTATTACCTGCTAGCT
GCAGAAGTGAAAGGCCGCTCTGGAAACACTGAGTTTCTGCAgctgatttctgcctcgggt
gacgccgtgacctttcagcacagtggaccggaatgcagctgaagtcaggctaaagatgga
gctttgttcgctctccaatcagaagtagaatattagcttttataacgaga
>NODE_540_length_590_cov_8.791526
CTGGATGTGTGATCTCACCCTTAATTTAAGTTATATTTGACCCACACTCTCCCCAGTGAA
CCAAAACCCAACTATAGCCCTCATAATTAAAAAATACACTTCACTTTAGCTGCCCCTCGC
TCTAAAAGTTTTTAATTCCACCCAGAGGACCCCTGGCTCCGGCTGCTGTCACTCACGCCA
CCACAGTGATGGAGGTGTGGTGGCGGAGGAGGCGGTGGCGCTGGTTGCTGGGGATGTGTG
ATGTGTTGTGACAGCGGGAGCCAGGGCTGGCGGGCGGTCACCATGCGGCACCATATTGCC
GGGCTCCCCGGGGATGAAGGATCAGCATGCCAGCCTTGCCAAGAAGTGCTAATAGGCGCA
ACACGTCTTGCTTTCACACATTAAGGCAAGCGAAGGGTGACAGATCAGAGCTGTGATACT
GCCGCCTGTAAGGGGGGAGAAAGGGGAAGGAAAAAAAAGGGGCCATGGCGCCCGTTTGCC
ATGCAGTGCAGGCTAATGATGAAAAAAGTCTCAGAGTCGAACAATATGCCCACCAATCAC
TGAGCTGATGCCTGACACCAGTGAGATGGAGGTATGTCTGTCTGCACCGAGCCACTGCAG
CCTTCACCACTGATGCTCAACTCCATATTGTAACTGACAATAAAGCGCCAAGTGTTGAAA
CGGGATCAACACTTTTCCGAGAAGACATCCACGTTCTCACCCAAAGCAgccggggtcaag
tgggctgcttgggg
>NODE_541_length_330_cov_2.130303
AGCTGTTCATATTCACACAACCATTTAATACATACAGTTAGACGTTTAGTGTGCACAGAC
CTTGAGGCCATGGGAATTTTATGGAAGCTATTGAGGTATTTACACTATTGGCAGCAGTAA
AAGAAAGCTATAAATGTTTTGCACAGAACTACTGCATGATGAAGCCTTGTTTGCAGCCTA
TTCATCTTGAAGACATGAAATTCAAAAGAAGTAACCTGTTGTCGACAAAACTCTAATGTC
CAGCCCTGAACTTGTTCCAGTTGATGTGTTTGAAGTATCTTCTGTTCATATTTTCAAGAA
CATGTTTTGACAAATGAGAAACACTATCTTGAAAATGTCCTTCTGTAAAGCTGAAGCCTG
AGGGGGAGAGTTGGAGAGAGAAGAGGAAGAGGGTAGTGTTGAACAAAGCAGAAGGGATTA
GCTCCAGTTTTTAATTCCAATGGCGAGTCCAGCTGCTGCTTTTTTTCCCCTCCt
>NODE_542_length_1021_cov_7.267385
TCACCGTGATGAAATAGAGGTAGGCAGTTGTTCCTTCAGCCCCAGGGTCATTATTTAAAA
CGTGACAGAGACTCCAGTGAGTGAACGTGAGAGAGGTGAGGAAGGAGGGAGGGTGAGGAA
GAAAGAGGGAGAGGAGAGAGTGAGAACAGCGCTCGGGAAAGAAGGGAGAAGGAGGGGCGG
AGGGTGAGGGGCTCAGTTGTGCAGGTGTATTGTCCAGCGGAGGGAGAGGGTGCTGGGAGA
CAAATGAATCCAGCAGGCATTTGGTACACACCGGAGATTGCTTATCGATCCAGATCGCAG
TATTCAGGCCGGCCTGAGAGAGGGCTGAGAATTTTCTGAGGGAGTTAATAACCTGGCAGC
TCAGCTGTCTTGTCCAATTCACCAAAGGCAGAGGCCTAATCAGGGCTGGATTCCTTTTTC
TGTCTGAGGAGGGGGCTCCGGCCCTCCACCCTCTCTTTCAGCTTTGGCCGCTTTCTCTGT
CTCTCCATCTCTCCAGCCTTCCTCTCATCCCTCCCTCCCTTCACGGCCCCTCACTTCCAC
TCCATCGGAGCTCTGAAAGTGATTGAAATGACAGCCTATAGAAAGAGGCTAATCAAATTG
TTTATTATCAGTCTGAATCAATATGTATGGATTGTTAAAACATCAAAGTCAGCCCCTGGA
AAAGTAATAGTCGCCGGCTGGCAGCAGCTGCTCAGCCAAGGCTGGGTCCCTGGGAGCCTC
GCTCCATTTAAAGCGACTTTCACTCTTACTTAAGTCCTGATGACCCGACGAGGTCAGTTG
GCTGAAGGGGATGTACATGGCTGTTCTACAGCGCGGCTGCATAAAACCCCTCTAAACTTC
CCTCCAGCTACTCAAATACACGTCTATTCTGCCCGACTGATAAACAGTCCATCAACAAAA
TAAATGAGCCACCATGGTACTGAGATAAAGACCATTGCTCACCTACTGTGCTCCAAGCAA
TATTTTGGACCACTGGTCACTGGTTCCCTCAAATTCAATATTTTGCACCCATCCTCTCCT
TTGAATCCAACTCTTCTTTCTTCAGGACACCAGTCTGGATTGCAAATGAGGTCAGGCtga
tgaatgagtcagctgaagggatcaaattggtttgagatggacattgtaggtggtttcagt
gcttgagacaagctgacatagaaga
>NODE_543_length_419_cov_7.806683
GCTTTGTGGAACCGGCTGCGGCTGTGCGTGATGCCCCTCGCCGAAATCGTCGAGTCCGGC
GGCGGGGACGTTACCGTAATCGTATCCCGATTCTGTGTAGTTTGACCTCGGATAGGATGG
CTCGTCGTGATGGGGGAAGCCCGTATCTTTTGGCCGCTCGTAGTAATCTCCAGGGTTGGG
GATGTATCCGCTCTGCTGATATTCGTCGCATGGAGGAAAGGAAGGCTCGATATAGTTGGA
GTTTATCAAGTAGGAACTCATGGTCATTAATTTGTGAAGTGCAACAATACTAATTTTTAT
CGCGCTGTCGTTTTTCTGATCTCCACAAAACCCTCCTACTCCCTGTCAAATGTACAAAGT
TGCCTGGTCACGTGTGAGGAGCCACCAATCACCGCGTGTCCTGTGGGCATCATGTAAACA
GGAACCAATGGAAAGCATGGCACTGGTACCACCGACGCTGCTCGGACTGGCTTACGTTGG
TGTTTTCCTTATTAAATCACAGTATATAAAGCAAAACCAATCAACTAACTTGTTTACTGC
CAAAGTTATGTGggtgaggctct
>NODE_545_length_697_cov_6.252511
AGCACCTCAACATCATCATTACGCTCCTTCAACCCAACCTCTGCGCTCACCTCGCCTCGC
CTCCTCGGACTCACCGACGAGCCTGCCAGGCCACAAACAGCTGCTCGTCATCTGTCTTGT
CACAACCTGTCCTGCTTTCGGACACAGGCTTGCACATTTTTCGAGTTTTGGTTCTGAATT
TCACCATGATCCGAATCAGAAATGAGACTTTGTGTTTAAGATTTCACTTCCAAGCTCTCC
CTGCCTGTGGGACCTGCTCCTTGGGCTTTTCATCAGCTGCCATTTTCGACGGCATGCAGT
AATTTCATGGCTCATTGCAAGCGCTGAAAACCTTTGAAACTGCAAATGTTAACTTTGCCT
GGCCTGGAGCCATTTAGGAAGCGATTAATTTAGCAAACAGAAGTGAGCCACTTTCTCCTC
CTAGCCTGCGCATAATTTTTTGGGGCTTCTATCTGTATTTGAGTAAGAGTGAGCAATGTA
ATGACGGTTCCTGTAATTGTGGTAGTGTGAAAATGGTTCCTACCTCAGCCCCCACTATCT
CACTCATCTCTCCTGGCTGAGCCTCGACAGCCTCGTACAGTGAGAGCACACGCAGATTGA
GAAGAGGTGGAATCACTTACAACATGCTTGACCTTATTTCTTGTTGCGAGTTGTTAAAGC
GTGTTAACAGAACATGTTTGTTTGCAATTTCAGCACCTTGCCGAGTGATGCCGCGCACAT
ATTTGCAAGCCACTGACTGAACAcgcattttctgatcatgacttctccatatctttgatg
tgatacggaagcaacaattcaatttaggaaaaagaagtggagacagtattagaagtgtga
a
>NODE_546_length_575_cov_15.984348
AGTGAATCACGGTATACTGGCAGGAAATGAAAAAGAGCCATGTTGTCTTTTCTTTACTTT
CTATCTCCTATCTTTTTCTTTTTCCCTCTCAGACCGGGCTGTCAGCAGTGAGGAAGAGGA
GGAGGAGGAAGCAGGATTTTTTTCTTCTTCCCCCACCACTTCCGAATTACCTGCTGGGTC
CGAGCTCTTTTATGCTCTTGTTGTGACAGGTAGATTTATAAGGCTTGAAATTTGTACAAA
TCAGTTGTCATTCAGCGGCAGCTGTCAATGTGTCAAGCTGTCAGGGCCTGCTGTGAGGGA
GATGCCTTAGGGGGCTGAGCGAGGGGGCAACCGCCCAGAAAAGAAAATGAGTTCAAACAG
ACCTGAGAAGCTCCTCTATTCCATAGGCCTCCCTGCCCCTGTGGAGACGCCATCGATTTC
TCTTGATGTTGAGCAACAGCGCGCCCAAAAATGACATGGCACACTGCGCTCAACCCAGTC
AGGCTGCGACACACCAATGTGTGCTGCACCAATCCCCTCAATCTGCAGACGCCTCTCATT
CTCTGCTAAATGGCTGGAAATCTGTAATCTCTCCAAGGAGGGAGAACACCAGAGTTGTGT
TTAGAGATCGTTGGCAATGGCTGTCGTGTTTTCATGTGCCGCTTAAGTAGCTGAAATGGA
AATCTCTCAGAGGAGAATGACAAGCGTGTttaaagattgttgtcgattgttgtcttgtt
>NODE_547_length_794_cov_6.609572
TCTATATGAACATGCGAGCATGCAGACTGGTATACTGTGTCTGTCTGACCTACAGTGTTA
TCTAATGAAGCTTGCATCATTGATTTCATAAAGCTCTGGCAGGATGCTGTGGAGGTATAA
AGAGCTTGTCATAAAGTATCTATAGACTCCTGGACATAAAGAGCATTAGGGGAGAGCAGC
CCATACATGGCTGGCTTTTATTGGGTTACTATAGTAATGTAAATGGATTAAAACCAGCGC
TTAGCTCTTGTGACTCCCAATGAGTGAGCTAAATGATTCACTCCTGGGTTTAGGCCCTCC
TATAATTGAATACAGCATACGCTGTGTATTGGAGGCAAACTGTGATCAGTGTCATTTATG
ACTAGAGTGTCTGACTTTGCTCTGGACATATTGCTTAGACAGAAGGATGGAGCAGCAAAG
GAAGAAGGGATAATTAGACGAGTGCAGATGGGTAAAAAACTAAAACAGTCACAACCTGCT
GTGTTCTCCATGTGCCTGTTGTGTGTTTTCTTGCGGGTTGCCAGGCTCTGCGTACTGTAT
GCATTTTGTTGTTTCCTCCCGTCCAGGTCGCCAGCCATGGGGAACCTCATTAAGGTCCTT
GGCAAGGATTTAGAGAACTGTCCACATTTTTTCCTGGACTTTGAAAGTAAGTGAGCGCCA
GGGTGTGTGCACGTGTCTGTGTGCTTGAATTGTGAGTGCATGTGTGTGGAGCCGAGGTGT
GCAGTGGGAGGTCGGCGCATGGGGTCAGGGGAGGCGTGTTTGGAGGCGAGCTGCTGAGCT
GTTGATGGTGTGATGGAGTGTTGTTGAGGGTGTGGTTTGTCATTATCAGGAACTCTTTAG
TCCCACTCTCAGCCCGATCATGTTCTACATACGGATGTACGTTCCAAAGACAAATGCAGT
GAtgcaaagaagcatcagtacgaatcacaaacaaatca
>NODE_548_length_540_cov_11.251852
AAACAAGTACCTCATTAGCCAACGCTTCAGTGCTCCCTGGAGGTGGCCACTGAGCCAGGC
TTTTTAATGAGCTGGGAACTTAAACGCTGCCAAAGTTTACCCCGGCCTTGCCTTTCTCTG
TTAGGCCACTGGGAAGAGCCATGCCCTCCCCCTTTGCCCCTGGTCTCCTCCACCCCCATC
TCACCCCGGCCCTCCTCTTCCATTGAGGGCTGCTCATGCAGAGGAGAGAGAGGCACCACG
CTGATTCCCTGCCTTTCAGCTCCGGAGAGGGGGATAATGCTGTTTTTGTACCACGCATCC
AGAGGAATTATGTGCGCTAATTTGATTAGGGGAAGATTTGATTAACTGGAAAATGAGGGC
TTTGCTTAGACTTTCACACGCTTAATTTATCCCTTGCAAAGCAGACGCAACATTGTGTCA
TGAAACTCAGAAGGCATATGAGAAGCCCATTCACCAGCTAGATGGCCCTTTCAGACTCAA
CAATATCTAGGACTGCCACGGTTCAAATTGGGATAATCAGTTTAGAGCTTTTTGCCTGGC
CTCAGAATACAAATTGCATTTGGCATTAACAGTGAAAAGGTTCAAAGGATAATGAGATTA
ATGTAGCAGGGAATTGAGCTAAGGCAGAAAATTTCCACAAGAAAATGCAAAACTAGTGGC
ATTGTTGCACAAGGTGGATGTGAa
>NODE_549_length_465_cov_1.129032
AGTCATGACTCTGCTGACTGAGATGTTTTTTCTTGGTTTAGTTTTATGACAGGAAGAAAC
AGAAGTTCAAGCCTTGACAGAGAGGTACGTTTGTTTCTCTCTTCTGTGTTCACTGTTGAC
AACACTCGGTTTATTGAAGAAACTGAATTATGTTTTTAATTTTTTAAATATTTAATTTTA
AAAGGAAAATCCACAGATGAGATCCACTGGTGATGCTGTGAACAAAGAGAGCAGCACCAG
GTAAGACAGCAGTGTGTTGTTGACTGAAGTGTTCATGAGGTCAACGAGGTTTCTGCTTTA
AATGAATGTTTTTCTCTCCTCAGACTAAAACCACCTGCAGGACAACAGCTAGAACTCAGT
GTCCTGAAGAGTAGATGTGCTCCAGAGTCCAGTTTTAATCCATCTGGATGCTGACACATC
GTCTTTGCAGTGGACTGAAAGTGAGGGCGTCCCGATTCCTCACAGTCTGGATCTTCACAA
GGACCTCACTGAACAGAAAATAAAGTctctgtggaatacaatagatgaaagataaattca
aggacacactgacttcactgatcttctgctcacagttggagcaacttcagaatgaaactg
gactttaaa
>NODE_550_length_877_cov_6.831243
GTCGGTCAGAAAACGTCGTCTCATTTAAATTCTCACCTTGAGCTCTCTAGTGACTGGTAA
TGGTCCGAGAGGAGCTGACGCTTTAAAAAAAGACGCACATCATCAAGGTGTATTCTCACT
GTGCGCTGCCGTTTGGAGAGCCCGAACAATTAAGGCGACATTGCAAAGAGGAAAAAGAAA
GAGCAGAAAACAGTGGCAACACGCTACAGCAGGCAGGCACAATCATAATTTAAACAGAGA
AAACGCATGCAAGCCACGGCGCCTTACTTACTCTGTGCGCTGCGCCGAGTCTCCGCAGCT
TTAATTACAAGCCCTAATTTCCAAGTCGCACATAGTGTCAAAAAACCTGCGACTATTTCT
CAGAGATTCCCTTTAACAAGTGGAAACTTAGTGTCCTCCTGCACCATTTTATACATGATG
AGCCGTCAGTAATGGGATTATTAAACAAAAACGTTTCAGGCGCTGGCGTTAACCTTTTTT
AATGCCTAATTAGGTTTTGCAAAGAAATAATTAGATTCTACAGTGCTTACACTGCCTATA
TTTTCAAATGGCATCTGCAGCAAACACATCATCCTGCGACACTCGTTGCCAATAATCTGC
GGATATATGCGCTACAGTAGCAGTCGGATGTAAGATTTTAAAACATGTTGGGACCAAATA
AGGTGGACTTAAAGCTAAAATAATTATCCGGCGCAAGCTATAGGACAACCTGCACAAGGA
GCATAGTCTGGGCAACTGCGCCCCCTTGTGGTGGATCTGCCACTGCAGCAGGAGAGCGTT
GGGAAAGAATAGCAAATGAAGCTGCACGTTTTATATACGTCTGTCTGTCTTTTTGTCTAA
TTACAATATCAGAAAATTCAACATTATTTATCGAAGCAGCAAAGCGTTGAGACAAAGTGG
AAGAAGAGAAGTTGGTTTGTTCTCCAGGCATGTGGGCGTTgacctttgcgcaggcgcagt
ttgttccttaaactggggctatatgtgtgatgcgcaggatgggtgaggctttgcagcaac
g
>NODE_551_length_392_cov_10.530612
CGGAGACTGCCATGGTGGATTGTTTTAAAATAATAATAATAATAATTGGAGAAAAATAAC
TTTTTGTTCATGACAGGATGGCACCCCTGAAGCAAAGAGAGCAGAGAAGCAGACTGACAG
AGTTCTGACTCACGGCCAGTAGTGGGAGGAGCAGTAGCAGCAGTAGTGCTTGTAGGAGAG
GAAAGGGCATTGGACAAGGACACGTGACTAGGACTAGAAACATTGGTTACATCCTGGGTC
TGGCTGGTGGTGGATGATTGGCGTCTCAGAGCCCCCGCCCCCTGAAAGGAGGTGCCACTC
TTGAAGGTGTTGACTACTTCAATCTGTGGGAGGAGAGCGGGACAGGAGAGGACAAATGGC
TGCTCAGAGTGACACAGACCAAATGGCAACACAGGTTGACTGGCTGGGTGACTTTGGTGG
TAAAAGGGAGTACAGTGTCTCAGTCATGACACAATGGTAGGGGGACAGCTAAAGGCCAGG
GTGTAGTATCCCGACAACAACATGATGAATCTGACCTAAAGAGTTGTTtcacccaa
>NODE_552_length_488_cov_16.745901
TCTAACTGCAGGATCAAACATCGCTGAATGATCAAGTGAACAGCTAAACAGTGTTAACAC
CCAAACAAAGTTACCACCCTCACACCCATCATGCCGGGAGTCCAAAGTCAGCCACACAAG
CATCAATATTTTACAATCCCTCAAGAATCCTCTTTAAAGATGCAATCAATGCCTCCTATT
CATTATCTATGTGTATGTCTTCTAGGTATGGCCTTTGTCATTAAGCAATAATTCTCCCCT
CCACAGTCCCACATTACTCTGCTGCTCCATACTTTTACAAATGCCTCGGGGCTATAAATA
CTAATGAAATCTCTTTGCTTAATTTGATTTTGCTGGTACACTTGCAGTTATGGCTGAACT
TTCCCACGAGAGAGGCTGATTGAACACTTTCAAGTCCTTATGGAAGCAGGAAAACATTCC
AAAGAGCTGGGGAGATCATTTCCATAATTACCCCGATTGGCAGCCTAATGACCTTCTGTG
ACAATAAAAAGATCTCTTGTTAATTCCATTTCTGTCGCTGACATTCAAGAGATTCCTATC
TTACATGTTTGAGGGTTCACAAGATAACAAGTGTACTTTTTTTCCCTCCCGTTTCCAGCG
AGCAAAAGAGCAGCCCCATTCAGCTctgtccc
>NODE_555_length_849_cov_4.583039
GAGACAGCACTGGTGAAAGTCACTAACGATCTTCTTATAGCTTCAGACAGTGGACTAGTG
TCTATACTTGTTCTACTGGATCTCAGTGCTGCATTTGATACCGTTGATCACAGCATCTTA
TTACAGAGACTAGAACATGCTATTGGACTTAAAGGAATTGCACTAAATTGGTTTAAATCA
TATTTATCAGACAGATTCCAGTTTGTTCATGTTAATGATGATTCTTCCAGCCGTTCCAAA
GTTAGTTATGGAGTTCCACAGGGCTCTGTGTTAGGACCAATACTGTTTACGTTGTACATG
CTTCCCTTAGGAAATATTATTAGGAAGCACTGCATAAATTTCCATTGTTATGCAGATGAT
ACCCAGTTATATTTATCTATGAAGCCAAATGAAATCAATCGGTTAGTCAAACTCCAGGTA
TGTCTGAAGGACATAAAGGCCTGGATGACCTGTAACTTTCTTCATTTAAATTCAGACAAA
ACTGAGGTCATTGTATTTGGACCTAAACACCTCAGAAATTCACTATCTAACCAGATAGTT
ACTCTAGATGGCATTGCCTTAGCCTCTAGCTCTACTGTAAAAAACCTTGGAGTTACTTTC
GATCAGGATATGTCGTTCAACTTACATATAAAACAAATCTGTAGGACAGCTTTCTTTCAT
CTACGTAATATTGTAAAAATCAGGAGCATCCTGTCTCAGAGTGACGCTGAGAAACTAGTC
CATGCATTTGTAACTTCTAGGCTGGACTATTGTAATTCCTTATTATCAGGATGTCCCAAT
AACTCTCTTAAAAACCTCCAGCTAATACAAAATGCTGCAGCCAGAGTTTTGACAGGAACC
AGTAAAAGAGATCACATTTCTCCTGTATTATCTTCTCTTCATTGGCTTCCTGTAAAATAC
AGGATAGATTTTAAAATCCTGCTTTTAACATATAAAAGTCTTAATAACCAAGCTCCGTCA
TATCTTAAAGATCTTGTTGTACCGTATTATCCT
>NODE_556_length_765_cov_10.841830
CTACATTGCTTCCTAAACGAGAGCCACTCTGTCCCTAATGTAGACAAGTCATTTTGTACA
AGCCGTTAAAGCCCACTGGGCCAGGCGAGCATGCAGTGTAGGGCCGCCTGTTTCAAAGAT
CTTTTGCAATCAGTTACACAATGGACCCCCTCATTTTATGCTGCTACATCATAAAAGTGC
TCCTTTTGTTACATTTCCATCCTTAAAAGGGTCTTAATCCCCATCCTTTCAGGCCAGTCT
ATGGCAAATTCCTCAGGGACATCCCATTCGCTGCAAGGGCTGGAGTGACCCACTCAGAAA
CCAGCATGCAGGGCTTTGAGCTTTTCTTCTGCTGCCACTCTCCAGAGAACATTAAATCGT
ACTTTTCATCCCCCTCACCATAGGGGGAAGCCCCTTAATGATGACAGAGAAAGAGAAATT
CCTCCACTCGGTCCTATGACACCATTCTGCTGTCAAGCAGGCGTCTCGGCGGACAGAGAA
TCAAACATGGCTTCCTGCAGGTGGAACGCCAGTGAAGGTCACGGTACAGTCCAAAGAGGA
CAGAAGGAGAGATGAAGGGAACGAGGGAGGCAGAAGGAGAGGAAGAAAGAGAGGTAGCAC
TTCAGAGGGAGACCGGCTTTCCCTTTGCAAATTAAGTCATCTACTGCAAAAGGTTAAAAA
AGCACATGCGGCTTTCTTTCAGTCATACTTCATGTGTTATCCAACCATTTGATTTCTACA
TAGCAGAACTTTAATAGTTTCAACCTGTTTTACTCTTTGTCAGCGCTCCACATAATCTAG
ATGCTTTTAATCGACTATCATAATAGATACTATTATGCCCCGACAACCTACCTGTGactg
ttttggtgcctgtttaaaatctttttcgttttgtttcactgcacctagctgtttaagttt
gtctgtggc
>NODE_557_length_366_cov_2.437159
TTGAATTTTGGAGGTGCAGGTGAAAAGCGACGCTAAGGCCCATTTTTCCATATGTGACAG
GTGGCGCTATTGAGCCATTTAGTCACTGATGTGTGTATTTACCTTCAAATATCAATTATT
TTGCCGTGTATGATGTGCACGCAAGGTTTGGAGCCGATCGGAGCATGTACATGTACTTCC
TGTTTCCAGCAGGTGGCGCTATTCCTGAGAGGTATTATTATCATATGGGTACGATGAGGA
CTGGACTGTGATGCAACGTGTAAAGTTTCAGGCCGATCAGACCACGTTCAGGCTATTTAC
ACTCACTTCCTGTTTCATGACGAATGTCCAACTTTGCAACGCCGTCACGGCCACGCCCTC
AGACTTTTGCGGAGGATTTTAAGAACTTTTGCTCACCAATGCCTCTTCTATCAACTTGTC
AAATTTCATGTGATTTGGAATAACCCCCTGAGACGAGTTCGCTCTGGAAATTTTGTGATT
TTGGCCCAAAATCAGCCAAAATCCGGTCTt
>NODE_559_length_365_cov_4.446575
TTTTCATGCTCTGAAACAGCTTTTCATGCGCTTTAAAGGCCTTTTTGCCACATAGTGTGT
TCACTGAATGATATCACACAAAGTCTCTTGAAACAGCCTTTGCCTTCAAATTTATCATAT
GTGAACACATTATAACATGAAAACCTGGTTGGAAACATTGTCTTTGCAAAAGTGCAGTAT
TGCTGTTTTCATGCTCTGAAACAGCTTTTCATGCGCTGACAAGGCCTCTTTTGTCACATA
GTGTGTTCACTGAATGATATCACACAAAGTCACTTGAAACAGCATTTGCCTTCATATTTA
TCACATTTGAACACATTGTGAAGTCAAAACATGATTGTAAACATTGTTTTTACAAAACTG
CAGTATTGCTGTTTTCATGCTCTGAAACAGCTTTTCATGCCCTGAAAAGGCCTCTTTTGA
CACATAGTGGTTCACTGAATTATATCACACAAAGTCATTTTACCAAATGGTGTGTCCAGA
GAATTTCCTGACAGATGTTCACTTGAAAC
>NODE_560_length_404_cov_2.282178
CAACTACTGACGAACAGCTGCGCCGAGCACTTCACCGACGGAGAAAGAGAAGGAATGAGG
GGAGAGAGAGAAAGAGAGAGCACCCTGGTTACAAAAATGGAAAGTCCACATTTTAGCGCA
GTATGGAAATATGGTCCTCATTTCATGATTCAATTCCCGCTCCCTCCCTTTTTCCCTCCC
TCTCTAACTACCCCTTTTCCCTACCATACTCTCTTGCTCTCTTTTGCAGCTGCAGCCCGG
GTTATAAAAGCCTGTTAAAACACAGGAAGACCAGTAAAATGGATTGAAAAATAGCAGGAG
GGAGGTCTTGGGCAGAGCCAGGGAATGGAGCAACTATGAAGAGTGAAACGTTGATAGAGA
AAGACGAAAACAGAAAAGTGGTCAAAAGTTTAACGGTGAAAACCCCCCAAAAAGTCAGTC
GGATCTTATTGAACTTTAAggttcttctgctcactctccgagacttaagaacatttttgc
actttgccaaaacaccatcagcctccatccctcattttaatctccaactcatcttctcct
catccctt
>NODE_561_length_321_cov_1.514019
GACCCCTGTGATAACCCTGTCCCCTGTATGACGAGTAGGGAGGAGGCTGAGGAACCCATG
CTGAAGTGGGGTAGGAATCTGCACCCCATTGTACTGGTGGTGAACTGAATTGCTGCTGCT
GAGGTGGAGCTGACTGTGTTTGTGCAGGAGGTGTTTGTGGTGGTACGTGCTGTACCATCT
GCCTCCCTGCTTTGGTGGTCTTTTTAACCTCCGTAGATTCTTTTCGTGCTTTATCCAATT
GGAGCTTTAAGAGCTGAACTTGCTGGGTCTCAGTATCTTGTTTCTGCATTAAGTGCTTTT
CTTGTGCGCGCTTCATATGATGTAGAAAATGTTTTTCCCAGGTTGCATTGCTACAGCCTG
GAATGTCTGGATTGAGTTCTAATgcttcttttacagaagcatcaactcccttaagaacag
tattcctaaatagggtcgtctgcagctgagtggtgtgaggatgag
>NODE_564_length_625_cov_6.267200
GACACCACTGTAACCGATTCTTCCCTTGCAGATGTGCCCCCTCACTTGGTGAGCAGTGTA
GTTGATCTGTGTTCATATGAGTTATTTTGCTAATTTGCTTGATGCAGACACAACACTGAC
TTGCTCCATCTTATAACTGAAGCTGCTGAAAGGGTTTAGTGTGTCAGTCTCCATTCATCA
AGCAGCCAAAAGTTCAACATTCTCTGGGCCCTTTTATCACTCCCAACACAATGTTTTGCA
GCTGCACGTCAGGGTTCAAGAACCAACGTTGTGATGAGCTGGCCAACCCCTGCGATTACT
TCTGTCAGAATGAGGGGATGTGCACATTAACAGCTCTTAACAAACCACGCTGCAAGTAGG
TCCCTCTCACCTCTCCAGCTGTATTCAGAGCCCACTCACCCCCTTTGTACACACCTCCAC
CCCAACTCCATCCGGCTTCATTTCAGCCTCAATCCAGTGTATGGGCTCTTTGTCACGGTG
CCTCCTTGTAGCAACTTATCATGTAATGAGTGCTGGGTAAGAAATAGTATACTGAAAGAT
AGTGTGGTGAAACTGCATGCTGTTGTAGGATTGTTATATATTTCAATAGATTTCTTTTTT
TTTATAGTCTTCCGCCTTGTTCAGGTAGTTTTAATTAGTTGTGTTACTGTTGTATAtcat
ttaaatgtaattattcgcttgttcatagtgctgcccttccagctttgtgtttcttttatt
agcgcattcatatttgtactttgcatttggacactcagtttagcatatt
>NODE_565_length_531_cov_12.248588
CCAAACTGGACTAAAAGGAGAAACGGTGGGGGGAGATCCGCTCTTTCCAGGTCATTCACG
AGGCGCTCTCCACATTATATCCCATGATCTACCATAGCGACGTTCTCGCAGACCTTGAAA
GCCCAGCCGAAAACCTTGACGAAACTGGAAATATAGTGCGAGAAGCAGGAGGGGAAAAAA
ACTCACTGGTACAATCTTCTCCTCAAGCGATCCTCCCAAAAGTTGTCCTCGTATTTCATG
CGTGCGCCCGGTCGGTCTAATGGATGATCGCCATCTTTCCTGCTTCTTCTTTGCTGCAGC
TGCAGATGACCTGAGATCCGTCTGTCTCTGAATAATGAGCAACCACACAGACAAGGAAGA
CAATCTGCAAAGCAGGCTACACAAAGAAGTTTGGGAGACTAGCAAGCACCAGAGGGTGCA
CAAGAGTTTACGATGAGACGAGGGAGCATCAGCAGGATGGACAACGTCTATGGCTGAGAA
GCTCATCCTTCATCTAGACTGAAGGCAGATAGTGTGCAAAGCCTTATCAGCGGCTCAGAC
CACCACCAGATACATGCGGCCGCCGTGAATTTTATATAGGCATGAATACTATGTCTGTGC
CACGTCATGAGGTTATCTGCAGTTCACTTTGGTGCTGGTGATGCAGCTTCACACCTCAAC
CAGACAGACACAcaa
>NODE_566_length_674_cov_20.535608
TGATTGTCAACTTCATGTTGATTTTGCTTAAAAATATGTCTTTCTTTGACAGGTTCATTC
CAAAGAGTAAAGAGGCACAGACAGATTACATACATAAAGGAAATGTAAGTAACAGAATAT
CAATGAGCATTTCTTCTGCTTTCCTTTAGCCGTGTATGTAAAATGCTGCTCCTCTACAAA
GCAGCTTTAACCCAGATTATTCTTTGGGAATTTTTTGAGTCCTTGAGACAAAAGAGTTCT
CTTGCTCCAACCTCCATCTCAGCGGAGAAGACAGGGTGGTACAGGAACGAGAGAATCAAA
AGGCTGGAAATTCACGGCTGAGAATAAATGCTCGCTCTTCCCTGAGGTGATTTGTCTTTG
CGCTCCTCTTTCTACAGATGTTAGACCCCTTTTTTAGTAAAGACCTGAGGTTCTTTGGTA
GCACTTTGATATCCTGCTCGGATTCAATATGTGAAATAGAAGAGCCACTCCGTGACTTGG
AGCACATCACAGTCTTTGAAGTCTGATCCAATTTTTGCTGCTCACCATTTGATGTTGAAA
GGATGAAATGAGGAAAATGTACAGTTTTTGCCAGTAACTCTGCTGAGCATATGTAAGATT
AAAAAAGCAAAATCCTTTGGAGGATGTACTTAGAAATGTTAAGCAGATTAATACTTTCCT
ATAGCTCTTTTATTCAAAGATAAAATTAAATATGAGAGGAAGTCTGTATGTGCTGTTTTT
TACCCTCACAATTAAGTCAGTGTGGTGCTGTTTGCTAGGAGGTAGGGCTAGTAAAGGGGG
ATATGCAATTGCATTAGCATTTGATTAACATTGCAAAg
>NODE_567_length_618_cov_16.364079
CGTGTTTGTTTGTTTGTTTGTTTGTTTGTTTGTCTGTTTGTCTGTTTCAGGAGGAAAAAG
AAACTCAAAGCCTTGAAATTCTTCTCTCACAATTATTCTTAAACATTCAAGTCATCCTAT
TAATACTTTGTACAGCAGAAAGGTCCTTCAGATTTCACACGTGTATATATAAATATAATA
TATAGAAATATGCATATACATATGTTCAACTTGTATATGTGTATACATATTTTGGAACTG
TATCAAAGCCAATTTAATGTGCTCTCAAAATATGGCCCATGATTCCTAGTGGGATGCACA
TCAATTCACATAGTACAACCAGTAGATTAGGTTGAAAAATCCAAAGGTGATAGGGAAAAT
GACCCGGGACCACTTGTCAATGGTGCTAACATCTGACAGGTTTGGGATTTTCAACTTGAG
CTTGGAGGAGCGTCGTCGTAGCCGACAGTTGGCCCGGCTCCGCATGGCACTGCGATCCAG
CGAGTGGTGGCTGAAGCCATCTCGGGGCGCCATGGGCTTCCTGAATTGGACCCCGGAGCT
GTCAAAGGACATGACCGAATTCCGAGAGTCACTGACGCTGCTCCCCACGTCAGAAGGCAT
CACTTCGTTGTTCATCTCCAGCGTGGTGAGGAGGATGTTTCCGTAAGCATCCACCTGCGA
GGAGAGCGAAGCGACaccgagagtcagcaagggctgaaatgctgagcagcagccccaaat
ccccttaaaatagatacttaagttaacccccctcccatcctc
>NODE_570_length_666_cov_10.009009
GCTACGGATACTGTTCTCAGATATTCAGATAATTGAAACACATCACATGCTAGCTCACCT
TAGCAATGACAGAAGTAGGGTTTTTTTCACTTTGGTTGTTTCATTCTTTTCTTTTTAGGG
TGGAATAATTAAAATGGCTGTTTTATCTGAGCTTTTAGTCATAGTGTGGCTGCACTCACT
GTTGCATCTGTGTGCTGTGCCGAGATAGAGCGTCTGTGGAGGGCCAGGGAGCAGACTCCA
GAGATCCATCCATCTCAATCTGAGGCTACAGCTGACACCTTACAAAGAGGTACAATTAAT
AAGGGCATTATCCAGCAGTAGGCAACAATAGAGTCCTAACGCAGAGACACCAACCTCAGG
AGGCCCGGAGAGGAGAGAAAGGGAGCGTGTGTGTTTATGGGTGGGGGAAGGGCTGGCCAA
AGTGCTTCAGATTGGGATGCATTACAACCAATGTCTTCAGAATGTGAATTACAATCTATT
ACAACTGAGCCTGCTGATAGGTGGCGCAGGCTACTTTGTGTGATTATTTTTTACAGCTCT
GCATTGAAAATGTTACATTTACAAAATACAGTCTCGTTAAAAAATCTGTGATATTGTTGA
ATTACACAGAGATGCTTTTAGATTTGTGGACGTGAACAAAACAACAAGTTTTTAAAAAGT
GCAAAAAAAAACAACCTTCAAACAAACAAAAATCAAGATTCATTGCTGCTTATTTGATTT
TAACGACAGCTTATGGAAACATTACAAGAAGAAAAATccgagatatcaaatacagcatat
ctgataatggagctctcatgaaagtgtcct
>NODE_571_length_346_cov_7.563584
AAAAGAAAGAAACTTCTAAATGAAACCTCTCTCTCCAAATCCCAAATGAGAGGAAATTAC
TCATCAAGTGATTATGAAACTGTTGGCATTATAGAAATCAGAGTGAAAGAATAGAGTCAG
GAGGGAAAAGAGGGAGGGGGTTGGCAATTTGTTCTCAATGGACAGCGGATGAAGAGGTGG
CAAGTTAAAGTCTCCAATCTGAAGGGTCTCCTTGTAAAGCTAATTCCAGTTAATGGCCAA
GAAACAAGCCTGCACTAACCCCACTGTATCTGACATCCAGGCTCCAGGTAATCAGGCTGA
CATTAATGCAGGCTCCAAAAGAGACACCTCGTCATCAGGAATTTTCCTCATTGGCACCGA
AAATGCCAGGCTGCACACCTCTGACTGCGTGGCCCCCACATCTATTAACCTTATTGATTT
GGAGCCCTGCTGAGCCCCTCCAGAGCTCCCGCCCCCCTGCTGCTGGACTGAAGTGGATCA
ATCCTACGCC
>NODE_572_length_591_cov_5.578680
AGCATCAATCCTAATCCTTAAAGATGGCTAAAAATAAAGACGGCGGTGGCGGCGGTGGGG
AGGGAGCCGTCGGCGGAGGCTCAGGAGGGCAGCAGCCCCGTCACCCAGCCCGCCCGGCTC
TGCTCAGCCCGGCCCAGCCGGCCGGCTCAAGCAGGGGTCTGAGGGAGAGACACACAGAGG
GACAGGGGAGGGAGAGGGTGAGGGAGAGGCTGGGACGGCCGGGGAGGGAGGCTTACCCAC
ATCTGATCCAGCTGACGGGGGCCATATGGCAGCTGCTAGCCAGATAAAGAGATTAAGACT
AGGAGGGAGTGCGATTACAGCTGTCTAGCCAATTCAGGCAGCTCAAATCTGCAACTTCTA
AATTAGTCTCCTCTACTCCAGCCGACAGGAGGGGGAAAAGTGGGTAGAGCAGACCGCACA
TGCTTTCAAGCAATTTTACAGCCGGTTAGAATTAACTGAAATTTAAAAAAGGCATTAAAT
AATAAGGATCAAATGTGATCATTCTGACATTTATTTGCTCTTTTATTAACTGAAATATGC
GTTGTTTTCTTTTCTTAAATTACAAAATTGTACGTTTTTTTTTACAATTACTCAAAAAGC
ACAATGATTTAAAAAACACTAGTTTCTCTCTTCCATTAACAAGTGTCCCAAAcaaactgc
cagacaacacgaacaggaaacagaagcagagttttaaattcagctcgctcgactacaaaa
ctaaaaacacagcag
>NODE_573_length_628_cov_7.292994
AGGGCTAATCATCTCTAGTAGTAAGCGTTTTCTTACACATACACATTTTCCCTGCAGTTC
TCGGAACTGTCAGGAGTAAAGAGATAAAGAATGGGCAGAGAGGGAAAAAAAGTCAGTTGT
GGTGTGAGAAGTGTCTGCCACCACGGCGTCATTAACACCCAGTGGTGCTGGGGTAAGGGA
GGGAGTGCAGACGGGGCCTCCAAGCACTAGGAGCGAAATTGCAAACCCAAGGTTCCTGAT
ACAACCTGTTATTATTTTTGACACAAGCCATTTACAATAGCTATGAAGGTGGCAATGGAA
AATGTAATATTGATTGTATGCCCTCAAGGCTTTGCTCCCCTGACTTCTAAGCGTCACACA
TCTCACATACAGTATGTTGGGCGTGATGATATGTTTCTCCTTTTTTTATTTTGTTTTGTT
TCCCCCCACTTCCACAAATCCTATTTTAGGAGCTTTGTTGATACTTTATTTGATGAGGTA
ATTACATCGGTAGATTGAGAGGCCAAGGTGACGTTTTGGGAGTCGAGAAAATAATAGAAA
GCTGGGTAACTACAGCAATGCAATATGATATTGGTCTGATGTGACAGGTGTTAATATACC
CAATGGCAATCTGTATTTCATCTCTTTTTCATGAGGGTGCTTACTGAATTACTTCCAAAT
GACGTTTATGAAACATTAAGCGACTGTGGGGTAGCGGTGGCTCATTCCAGCATTATAAAG
ATACACTTGAACATACAGTACAAAGACATGCTGGGGGGAAAAAAAACACAGa
>NODE_574_length_425_cov_14.103529
TGACATCCGGTGGCCACGGGAACAAGTACACACACGCAAACACTAGTAGGCCTTGCTGAT
TAACATCTACTCCCACACTCTCCCACGATCTCAATAATAACTGTAGGAAGAGCAGAGTAC
CTTAACAGTGAGGACTGATAAGGAGGAAGAAAAGGGGGAGAAAATATAAAAGGTATATGG
TTTAAATGAAAGAGAGATCAGAGGAGCAGAGTGGGAGAGAGGAGCATTTTTTGCCATTTC
ACCCAGTTTAATAGGAGGACAGTTAATGGGCCTTTTTTATCGGGCACAGGCATCAATCAA
GAGGTGTCAGGCGGCCGCTGAATCTGGGCTGTGGTCCTCTTCACAGATGACTGATTAGCA
AGCCAAAATCACCAGATCCATCTTCCGACGGTCACTTTTATTACAGTCATTTTTAAAGTG
ACAGCAACCTGCCTTGTCTCACAACACTGGCCACCGCATATATATTCTCCCCCTCTCTCT
TTCTCCCTCTCTACATCCGTCTTCCTCTCTCCTTCTGTCGCTGAGTATTTGGTCAGTCAC
TCTCCTGTTGTTCCTTCAAACCTGCGCCc
>NODE_575_length_386_cov_1.717617
CAACTCTTTCAGCAGTTTATTATTCTGTGTTCTTAGTAGTCACAGGTTCCATTTGTTGCT
TTTCACTTCATCTCTGCTGTTGTTGCATAATTACAATAGTAAAAGTTCATGTTGTTGTGC
TTTATAGCAAATAAGCAGCATTAAAACAACACATTCAAGGCAAGAGCTTCATTAATACCT
TTATTGCACATTTAAAAACGACATTATTTAACAATTAAGAACTGTAAAGATGTGTAAATG
TATGTAATATATGATGAAATAAATGATGTGTTGAACAGCTTACAGTGTAGTGTGAATATT
TAACAGTCTCTAGACAGTGTGTATTATGAAGAGAGGAGCTGAATCTGTGGAGCAGCATTA
TTGTTATAACTGGAAGGATGAGGAGGACATCAGGGCTGCTCTTCCTCACATGGATGAAGA
AGGAGAGAAGGTTCTTCACCTCAGACAGCACAGCTGAATGTTCTTGTTCGCTGTAGCTCT
GTCCACATCAGACTAGATGTTCTCAGTGATCCAGACCAGAGCTGGaaggt
>NODE_576_length_765_cov_7.573856
AAGCGGCCCAGCCGTTCGATGTCCCCGGTCTCCTCCAGCGTCTCGCAGACGCTTGCCACC
TGCTCCGGGGAGAAGTTGAGGGTCGGTAGCTGAAACATGGACAAGTCTTCTGGAGACCTG
GTGGTGGGAGCGCTGTTCGCCAGGAGCAGAGGGCGATCAGCGAAGTTTGGCAGGAAGAAA
TGGGAGGGATAAAGCTCTAAAGGGGATCTGAAAACCATGGAAATGACCTGAGAGAGAAAG
AAAATTATCGAGAAAAAGGAAAAACCGAAAAATACGGCAAGTAAAAAAGATTGAATGATT
CAATGGCTATCGCCTAATGACACCAGCCTCATAATATCTCCCCCCTAAATCCGCCGTTGA
GTGTAGCATTGAAACATTTTGTTTCCCTTTTCTATTGGTCTTCTTGGTGTCGTTGTAGCG
TTGTCATGGCAGCCCTGCCAATCACTGTCAAGCGTGCCAATCATTAGCCAGTACGTAGCG
CGAGGCTTTCACCACTTGTGCAGCACGCACGGGGGGTTATCAGAGTCTCCGATCTCCACA
GCAACCCTCCCACCGCACCGCGCGCATCAGGCACAAGCCAATGCTCGCCTATCTGCTGAA
TGGAATGAGCAATTAGAGGGTGGAATATTATTGCGATCTTAACGAGGCTCGTTAAAGCTA
AAGAAGATATGTAGACTGGAGATGCTTAGCAGAGACGGGAAGGGAGGGAGGGAGGCAGAG
GGAGCTTTAAATGGGTGACAAATGGACAACCAATGACTGCAACTCGGGAATACACGTTTT
GAATAGAAGCGAGTCAATTTGCACATTATTTTCGCATAGTTTTTCCTGTAGTAGCTACTT
TTTTATCTTTCCATCAGCCCATTCATTTTTTCTCTCTCTCTCTCTTGTTCGAGGCGTTTC
AGTGTTCTa
>NODE_577_length_830_cov_6.793976
GTTATTGCAAATGTACATTTGAAAAAAACAAACAAACGACTCAGTAGAGATTTTGCCAGC
TTTTTCTGCCTTTGTGAAGCTGACTAGTACACTCCTGCACTGTACATTGTTTGTGTTTTA
TGGAGATTCATTTCAAACTGCATGCTTTCAACATGTTTATTTGTGTTTGTGTTTGAATAA
GACAGCAACAAAAGTAATTTGGAGCTTTGGAGTTTATGTCGCTACAAGTTTTAGGGAAAT
AAAAATGCTCTAAGTGATGGAGTGTAAATGTGATGGTGTGCTGGGAACAACAATATAAAA
CAGACAAAGAAAATTACTTGTATTTTCTTTCTGCCGCGCTGTGGGAACATTCATTGGATT
CTGCCCCATCTGTTGTAATCAATAACGTGACCATCTTGTTTTTTTATGAAACGCACTTAC
TCTTAATTTCATCCACCAGTGGTTTTAGAGAGAAGAATGTGGAGTTACCTATAAGGCTTT
GACATTATAAATCACCTCTTGAGACCAGATTGTACGGCAGTATCGATTGATCCTGATATA
TCACAGAAATTTACTGTCACTTCTGTTTTCAATTAAAGATACAATCAGTCAGATAATGAC
TTAATTGGATTTTACAGAAGATTGAGTTTTATCGCCCCGTGCTTTACGAGTTTAGTTAAG
GAAGGCCATTTTATCACGGTTGTCAGGGGCGACCGCCTGCCGCTGCCTTGTCCTTCTGTA
GCTGCTGCTGCCCTGTGTACAGCGCAGGGGAGAAAAGTGTCACAGGATTGGTTTTCCTTG
AGCTGCCTCCGCCTCCATGAATCACGCCCTCCCATAATAGATAAAATCTGCCCGGATCTC
GCCGTGACACCTCCCGGTGAAGTGATGGTGGCTCGATACAGACAGTGGGCGTGGAGGAGG
ACGCCGCGAGCTCAGGGATGGAGGAGGAAAACTCGGGACATTTtcagatgatcaataagt
gaactgagcgcgct
>NODE_578_length_411_cov_18.304136
CACACACACACACACACACACACACACACACACACAAAAGCATTTCCTTCCCTCTGAATT
TCTCCTTGAATTATATGCCATCACTAGTGTGTGTGATTGCGGAATATTAAATTAAAGTGG
GATAAGTCCGCACCGAGGCGGGCTGCGTCCAATCCGCAACTCATTTCCCCTGTTGTAGCA
CCGCATCACTGCGCTCCTCTCTTTTCAATGACAATGTGCCAAATCTGGGCATTTTGAAAA
CACTTTCCATATGCTATTATCGGATCGCTACTGAGCAAGAGAAAGACAGAAAAGAAGGAA
AACGGAATGCTTTATACCAAAGGTACCACGAGTCTACATTTTTATGTGTCTTCTCTTTCA
CTGGCTTATTATACTTTATGCTTTTTTGGGGGAATTTAAAAGAGGTAAGAGGAGGTAAAT
TTGAAGTTTTTATAACGATTGTGTATTTATGGAGCGTCGCTGGATGGCTTTAGGGCTGAG
TGTGAAAATGTCGAGAGAGTTTATGTTGAGCATCTGTGGGCTAAAAAAaacttcatttct
ttcgctgttgttgtt
>NODE_579_length_312_cov_1.003205
AGCTTATTTTGGCCTTTAGGTGACAGATAGTTGATAGCACTGTGAGCTCCACTGGATTAT
GAAAATATCCAAAACCGGAAGTATAGAAACGTACAGTCAGTTTAAAATGTGAAAAAAAAT
ATTTACGGAACACTAATGACTCTAAATGTTCTAAAAATGTTCTAAAATTGATCAGAAAGA
GGCTATCATTAGAGCTGTTAATGAGCTGATACCGACCAAAATATAGCAAAATGCAAGAAC
TTAAAGTTGGCATCACATTCTCTGTTAGATCTTTAGTCCTTTATTATTTTCTACATGTTT
TGTCAGCTAGAAATCATTTTGCTGATTTAAGACAGCATGTCAGTAAGAGTTGCACATAAT
CACGTCTCTGCGTTAACTACAAATCCAGTACTACATACATTCTGCACATTTTGTTAACTG
CAAAACAACATATACATTTCTTCAGCTAGAGCTGCA
>NODE_580_length_598_cov_4.285953
CCCTGGGACGAGTTAGCTCTGGAAATTTTGTGACTCTGTCTGAAGATGTTCCTCTTTCCA
CTAGGTGGCGCTCTTCTTGAGAGGTATTATTTTCATATAGTTGTGATCAGGGCCGGACTG
TGATGCAACGTGTAAAGTTTCAGGCCGATCGGACCACGTTGGGGTCATTTTTCAGTGCAC
TTCCTGTTTCGTGGCGAAACGTCAAACTTTGCGACGCCGCCACGGCCACGCCCTCAGACT
TTTGCGGAGGATTTTAAGAACTTTTGCTCACCAATGCCTCTTCTATCAACGTGCCAAATT
TCATGTCATTCTGAATAACACCCTGAGACGAGTTCGCTCTGGAAAATGTGTGATTTTGGG
CCAAAATCCGCCCTTTTTTTCAAAATGGCCGACTTCCTGTCGAGTTTAGGGTATGTGTCC
GATCGACTTTTTTTTGCGTCTCGGTGTGTTACATGTGTGTACCGACTTTCGTAGGTCTAG
GAGAAACGAGACGCGATCCCCTTAAACCAAAGCAATTTTCAACGTTTGAGGTGGCGCTGT
TGAGCCATTTTTCCACTGATGCGTGTATTTCCAGCAAAATATCAAATTTTTCGCCGGGTC
TGATGTGTGTGCCAAATTTCATGCGTTTTCGAGTACGTTTAGGTCCCCAAAAATGCGTTT
ATTTCGGCGGGAAAAGAAAGAATAATAATCCGAGCAGTTCCAATAGGGTCTTCGCACCGT
TGGTGCTCGGACCCTAATTAAa
>NODE_581_length_320_cov_1.759375
CGCGTGGGTGGAGGTGAGGGAGTGTGAGCAGCAGGGAGGGAGAAGGATAGAGTGGGAGGA
GAGTTGAGGTTGGGTAGGATTATACACTGGTGAGGTAATTGGTTGAGGAGCAAAGGTGTC
CCACACCTGCTATCTTTTACTTTTTAAAGAACAGCGTTGAGCCAGAAGAAAGACACAGGG
GCAAGAAGCAGATGGGAGCTGGGAGGGAATGGGAGGTGGCAGGATGGGAGAAATGATAGC
AGCTGGGAGATTGACATATTTTCACGAGGTCGTGGATTAAAAATTCACCCCAACTTATCA
CATGCCAGGAAACCAATTTAACTCGGAAACATAATTTCCTTCTGGGTGCTCTGGTGCCAG
GTCCGGACGTGGAGCCAAGCACTATCACACTTTTAttacatttggcacatttttggacaa
ggggctcctataagagggttcagcagcctgtgacaggatgagag
>NODE_582_length_313_cov_5.939297
GTGCATATTTCTGTTTCCTGACACTACCTTTCCTCTCGCTCTCTCTCCTCCGAGCCCCAG
CAGCTGATATTGCAACTGGATAGGCCATGTTTCCATGTAGGGGCTCTTTTTTGGCCTGCT
CTGATGATAGAAAACACAAGTGGGGAAGGGGAAACGGAGCGCTGGGCGCACAGATCCACA
GAGAGGCCCCGGCCCCAGCCCCGGCCCAGACAACGCTGCAGGGGATTAGAGCACACCCTG
GCAGCAGAATGGTTTCACTTAAGAATTTCAGTAATCACTTTTAGGAGTGTAATATATAGC
TGACCTTCGGCAGCGCCACACGACCCCCCGCTCCCCCAGCCATTTGATCAAAGGAAGCGG
CAGTGGCTGTGCAAACAGGCGCTATCAGTGGACTCCAATGGATTTACTGCCTGCTTCTTC
TCTCTTGTCTCCCCTGAGTCGTGTGCTGATAcatact
>NODE_583_length_415_cov_13.987952
TTTGCACGTGGTTTAGCATTCTCACAGCGCCAGAGCTGTAAGGAATTAATATTCATCGCT
GGCAATTTATGGATTCATTTATCACCCACATCTTATTTGTTCCTTTAATCGACCCTGGGG
GTCTGACTATGGCCTTGGCTGGCCACCAGTGCTGGAGCTTTATTCCTCTTCACACAGGCC
TAGTGTTAACGCCGCTGGCCAAGTTCACAGATTTGACTGACTGTGGACTTAATGCTGCTT
GCCTTGTTTTCAGCACTTGTCCCTCCAGATTTGCCACCCTGGCTGCACAATTTCCTCCAA
TTCTAATTATTCATCAGCTCGTTATGCCTGTGCCTGGGCGCCTCCCCTAATTAGAGGTGA
CGCGGGTTTGGTCCCAGGCTAGCCCCAAGTGAGGGAACCAGTTCAGAACCAGTCCACGGC
GTGTGCTCATGGAGGACTGGGTAACTGCCAGCCTCTCCAAGTGCATGGGGGGGGGAAGGA
AGGGCCTGTCTTGACAGTGTGATGTGACGTGCCTTCACACAGTTCCTCTCCCTCACACAA
CACACACATTAATCAttct
>NODE_584_length_300_cov_3.610000
TATGGGCCAACCCTAGCCGTAAGGTCCGGAATTAGGGTTAGGGTTAGGGTTAGGGTTAGG
GTTAGGGTTAGGGTTTCGGCCTGGGTTTGGGAAAACGGTTAGTGCTAGAGACATGAAACT
TGTGTCTACCCCCCCATTTGCTGCTGCCGCGATCGCACTGAGCCTACTCCCGAGTCTCTA
CGACATCAGGAAGTGGGAGAAACCTGTTATTTTTTGCTGTATCTCGGGACGGGAAGGTCG
TAGAGACTCGGGACTGAGACCGGCGTCTTCAGCATAGCCAAATTAGGTGGGGCAGGTGGA
ATTTCCAGGTGTCTAGCACGTCTGGTTCCGGAGATATTGGCCAAAACGTTCTCCCATTCA
CTGACAATGGGACGTGCATAAAGCAGCCAGGGTTAGGGTTAGGGTTAGGGTCTCGGCCTG
GGTTTGGGAAAACGGTTAGTGCTA
>NODE_585_length_458_cov_14.486899
TAGAGTCATGTTTTAAAACGTAATAAGTATTTCACTTTCTTTACGGTTTAGATTTTCTTG
TAAACAGGGAACGAAGGCAATAGTGATTTTAGGGTTAGTTGAGCCCAATAGTGACATGAG
GTAGCGAATTAGCAGGACATGAAGCACCATAGGAACTCCTAACCTCTTGATAGGCGCCTC
ACAATCAAAGTCATTAGCCAGTGTAATAAAGGGCCTGAGATACAGCCATTCTTCAACAGC
CTAACTCTTTTATAACCAACAGATTAAAGTTGATTGGATTAAAATGACATTCTGCCCGTC
TGACCTTGGCAGCAGCAGTTAAGTTCACCCAAATTAAATTTCTCCGTAATAAAGATGATT
CATTTGTTGCCTGACGTAGTAAATATAAAACAGAAAGAAAAAGGAGAAAAGATTAAGTGA
CACACGTCAGTGCACACATGCACAAATGCACACTTGTGCACACATATACATGCATACGAT
GACACGAATACACTCGTGTGTGCACTCACAAAGCATTGTTGGAGCTGCCAAGCAACTGGC
TGCACATGCGAAACCAGAGAGACACCCATCTAACTTAAGCTAAAACTTAAAACATGTCGT
Tt
>NODE_586_length_485_cov_2.323711
CCCTTCTTCTCTCCCCTGTGTCCCCTTTGTTCCATCAGTCGTTGGCAGTGGTAGCCTTTC
TTTTTATTCTGTGTCCCGAAGACTGAGGCAGAGAAAAGAACTGTTCTCTCGCTTTTATTG
ACAAACAGGATAATAATCGAACGGGGGGGGTGGGGGGCTAATATGTGACTGTTAGACATT
ACAGGATGTTGATGTTGTGTCCCTCCGCCTCTCCTCCAGCCTCCAAACCAAATGTGGTTT
GACGTGTTTTTGTCTCATTGTCAAAAGAGACAAGAATCCCTCACACAGGATTTTTAGGTC
TCAGAGGTATACTGTAGGTCTGACAGTCAAAAAGGAACTGCATAGCCCCAAAGTCGAAAC
TGTCACCAGAATAAACGGGAAATAAATAAAAAAAGGACTATTTTATTATACTTCTGTATC
TATATTGACTTTTTGAAAGATTTTCTTCCTCTTTGGTGAGTTGCAGCACATTTTGTTTGC
TGAAGTGTCCCTTCAATGAAAGAAAAAGACAAAAAAACAACAAAAAAACAACAACAACAA
CAACAACAACAACACACAGACATACACATTTTGAACAATTACCATGaaggaattattgat
cgtatgctttccagcatagctgttctttt
>NODE_587_length_299_cov_1.387960
TTCTTCTAATGTGATAACTCTAAATGTGATGTTACTGAGACATGGCTGTCTTTAAAAACT
TCTATTGCCCTGAGTTTGCCTTCTCGGGTTGAACATCCTCGCTGCCTGCATTCAGACTTC
TGCGGACGCCATGACACGAATCCTGAACGACAAAGTTTAAAGACATGACTCCTTACTGAA
TAGTGTTGATGTAGGTCTCCACATCTCTCATGTCGCCATCGCTCCAGTTGTTCTTGAAAC
CCATGACCAGAGTGTTGGGCTTCAGACGACCCAAACCAACAGCCTGAAGGGAGAAAAAGC
TCATTTAGTCGTACAGACGCCAGATTAGTGCAAGAACCCTGTTGGAATCTAAGAAAGTAT
CCTTTGTACGAAagaaacgcgtttttcaggtacgagaaaacacgtcaaacacatccgaac
cggccaaacatttgacattcagg
>NODE_588_length_145_cov_8.896552
ACTTTTCCAGGGGCTGACTTTGATGTTTTAACAATCCATACATATTGATTCAGACTGATA
ATAAACAATTTGATTAGCCTCTTTCTATAGGCTGTCATTTCAATCACTTTCAGAGCTCCG
ATGGAGTGGAAGTGAGGGGCCGTGGAGGGAGGGAGGGATGAGAGGAAGGCTGGAGAGATG
GAGAGACAGAGAAAGCGGCCAAAGCTGAAAGAGAGGGTGGAGGGCCGGAGCCCCCTCCTC
AGACAGAAAAAGGAATCCAGCCCTGATTAGGCCTCTGCCTTTGGTGAAT
>NODE_589_length_338_cov_1.659763
TTGTAAACATTGTTTTTGAAAAACTGCAGTATTGCTGTTTTCATGCTCTGAAACAGCTTT
TCATGCGCTGAAAAAGCCTCTTGCCACATAGTGTATTCATGGAATTATATCACACAAAGT
CACTTGAAACAACTTTTGGATTCATATCTATCATATTTCAACACATTGTGAAGTCAAAAC
ATGTTTGTAAACATGTCTTTGACAAACACCAGTTTTGCTGTTTTTTATGCTCTGAAACAG
CTTTTCATGCACTGAAAAGGCCTCTATTGCCCCATCGTTTGTTCACTGAATTATGTCACA
CAAAGTCAATTGAAACAACTTTTGACCTCCTATTGAAACAGTGTCTGCCTTCATATTTAT
CACATTTGATCACACTGTGACATCAAGACATGTTTGGAAACATTCCATTTGAAACACTGC
AGGATTGCTGTTTTCATGCTCTGAAACAACGTTTGGCATGCTGAAAAGGCTGGTTTTACC
Aa
>NODE_590_length_301_cov_1.036545
CCTCAAATGGGTTAATAAGAGAACATTAATAAAATAAACAGGACATAATACGGAATTAAA
TAAATAAATAAATGAATAAATAAATAATAAAACACTGAAACTAAGTAAGGACGACATCAC
ATCAGGCCTAGACAGCTAAAAGGAAGAGAGCATTAATGAGAATAAAAATAAATAAAGAAC
ACTAGAACTAGTTACAGCTAAAAGTAAACTACAAATAAGTCTGTAAAGGTGCATAATAAG
AGTAAAGTAAAAGAAATCAGTCAAATAAATCAATAAAACACTAAAACTAATTAAAAGCAA
gtctgtaaaagtgggttttaagaagtgatttaaaagaagctactgactctgcaagcctta
tctccttgggcaggtcgttccaaagtcgaggagccctggtggagaaagctcggtcaccct
tagatttaagcttcgactttggaac
>NODE_591_length_583_cov_8.739280
TCAGAGAAGTTTCTCTGTCTGATCATATCTGAAGCTCATGTAACAGAGAAGCTGAGACAC
CACATGGACTCAGAACCCAGTCAGTTGTGGGTCCATGTCGTTGCACCATCATGTAAATGT
TGCACCAGTTTTGTAGTAGTATACAGATAAATGACTGAACAAAAATATAAAGCCAATCTT
TGTTCTTAGGTGACATGTAGGAGTTAAAGTCCTTAAGTTGTATATACATTATGTATATTT
ATACACTTAATTATTTTTTACTTTTCAGTAAAAGGTGCTCCACAAAATATGACAATATGC
CATACTTGATGAAGTAAGTCACAGACTTATTTTAGAACGGAGGAACACTTCCACTCCCAT
CTGGAAGACAAAAAATAGAGAAGAGAGAGAAAGAGAACGTTAGTGGTGCATTTTCACAGA
ATGATTTGTCATCTCATTTTCAAAAAGAAAAAAAAGAAGAGATAAAAGAGAGGCCGATTC
TTACCTTTGTGGAAGCACTGTGGCGATGGATGACATTGGAGTTGATACAACTCAGGTTGT
TGCCCTAAGCCAGGGGCGATCGAGGCACCTGCCCCAAACATGGGTTCCAGGACGGCCAGT
TCCTCCAGGAGGGACTGAGTGCAAGACacggcgggcgtgggcgaggcgatgggcgtggac
gtggcggagctgggggaggcagtgaggatgaggggaggggaagctgggatggaggagcag
gaggaca
>NODE_594_length_366_cov_4.049181
TGTTCACATATGATAAATATGAGGGCAAATGTTGTTTCAAGTGACTTTGTGTGATATAAT
TCAGTGAACCACTATGTGACAAAAGAGGCCTTGTCAGCGCACGAAAAGCTGTTTCAGAAC
ATGAAAACTGCAAAACTGCAGTTTTTCAAAGACAGTGTTTCCAAACATGTTTTGACGTCA
CAATGTGTTCAAATATAATAATTATGAAGGCAAAAGTTGTTTCAAGAGACTTTGTGTGAT
ATAATTCAATGAACACACTGTGTGGCAAAAGAGGCCTTTTCAGGGCATGAAAAGCTGTTT
CAGAGCATGAAAACAGCAATACTGCAGTTTTTTAAAGACAGTGTTTCCAAACATGTTTTG
ACGTCACAATGTGTTCAAATGTGATAAATGTGAAGGCAAAAGTTGTTTCAAGAGACTTTG
TGTGATATAATTCAATGAACACACTATGTGGCAAAATTGGCCTTTTCAGCGCGCCAAACG
CTGTTTCAGAGCATGATGACAGCAATACTG
>NODE_595_length_563_cov_8.840142
AAGGGGTCAGCTCTCTGCTCCGTAGGTTGCACATCACCCGACACGTTCTGGCTACATGCA
GCCGGCTTGGAGCAGGCTCCCCCTGTCCCTGTAGAGGTGTGCTGTAGTCTTAACAGCCCG
GAGGTGATGGTTGTGGATCCCCGGTGGAGAAGCTAACTGTCCCGTGAACCCCGGACTGCT
CATTTCGGCCATCTAGTCTGCAGGAGAAGGCAACAGAGACTGGCGTATGCTACAGATTTC
CTCTGCTTATCCAGCTCCCAGTTTTTCCACCGTATTTTCTCAGGCTGCTTGTCATTGCCT
GGACTCGGATCCCGGAATCTTCATGATTTGCGGACACCATGCTCGTTTTTTAGCCGGGAA
ACCCTCTTTTCGTCCCGCATGTTTAGGACCAAACGATCGGGGCTCGTCCGGCGACTCTGG
AGGAGCCGTGCGCCCGTGGAGGGCGACGGGGAGGCGGATAGAGGGACGCATGGCTCCGGG
GGCTGCTGCATGGGCAAAGCGACAAAGGTGGCCAAGTCCAACGCAGGGTCCGAGGCTGAA
TTGAAGGCGTTGACCCACTCGATACTGAAAAAGATCAAAGAGAAACAATTAGAGGTGCTT
TTGCAGGCGGTGGAGTCCAAGGGGGGTGCCCGAAGCCCCTGCTTGCTCCTGCCCAGCAAA
GTGGACgccaaagtgggtcaacagtcttactctctccccatgctgct
>NODE_596_length_383_cov_1.532637
TGCATCTATGACCCAGTGAAAAGCTTGCTGTTGTCTTGATATGCATCTTAGATGTACATC
ACTGCCTTCAGCTTCACTTCTCTGTAATGTATGATTTAATGCATACACTTCCTCTTTGGA
GTACTGAGTTTAGGCTGGAAGAAAATGCCTGATTCACATTCATAACTTATCTTTTGAATT
CATGGATAATCAATGCCTACTGAGGGATGAAATGAGCTACTGCAGATCCAGCAAGTCAAG
CTGGAATCCAAATCTTTGCACAAAATAGAAAGTGGAAGTCTGGTTATAAAGCCAGCAATA
TGAAAAACTGATGTGGCTAGCTACTTTTCAAGCTGTAGAAAACCCTGGTGTAAAAGTATA
TGAGGGAGGACTTCTTGCACTTTGGATAAGTTAAAATCCATAATCAATTCTGTGGCCTTG
CAGCTTTGCATCTTTATCAGTGTCtgtgctgctgaatctttaatttgactgcatagtgat
ttagcaaggaagacttaaagggattgatttaattaaaacaaatgaaa
>NODE_597_length_570_cov_16.043859
AAAGACAGTTATCTGTTGTTTGGGGGCATCTAAAGGATTACTCTCCATGAAGCTTTCAAC
ATTACATAATCCACAAAATGTGACTGTTAAAGGCTATTTTTCTTGATTATGAAATTTGTG
AACCCCCCAAGCAGCAAGCATCCTAAAAGACTGTTAATGCCTGATGACTGCATTGCATTT
CATGCGCTGAGTTGTACTGATATGCATCTACACACAAACACAGAGGCAGTAACAGAACTC
TTTGCTCCTTGGCCTTCGAGTCATCTAGCTACATCAATAAATACAGCAAAATAGCATTAG
CAATAACTTCAACTATATGACCAGGCTCTAATATGATAGAATTAGTATCAGTGTTTTAAG
GTTTGGCCATTTAGGTGAAATTCTAAGCCGGGCAGGGAGTAATTTGGACACAGGGAAAAT
TGATTTTGACCATCAGCACTTTCTCATTTTCAAACAGCGCCTGCGGCTAAATGGGTTAGC
CTGTTAAGCACATTACACAGGTAGCTTCTCCTTTCCTCCCCAATGATTATGTGTCCGCCT
TGAGCAATTGATATTTCTTGCAAATAAGAAAATTATCATATTCCATGACTGGAAAGAGAA
ATTAGGGCCTGCTGTTATGGAGTGGAGTCTCTGGACTGAGAGAGGGAGGCAGAGGTACAT
TTTTCCTTTCTTTTTTTTGTTTTTAAGGGTGGGGTGTACGTATCAAATGTCGAa
>NODE_598_length_376_cov_1.507979
TCTTAAAATGCAAAGAATATATGAGTCACATCTCAACAGTCTGGGTAGCATCTTTAATGA
AGCATGAACGGGTTCTCATTAAAGTCTAAATCTAAAGAGCTGAATGCACATGTTTAATGC
ATGCTGGTCAAAAATGTTTTAATAAACAGCTCATTACTAATTGTCATACATGTTTCAGCT
GACTGGGTTAAGATGGAATTTATTTTTATGTTAATTCCAAGATGGGATCTCTTTAAGTTT
TTCTCATTCAGTAATGGGCACTTCAATATAAAAATATAACGAAACAATGAACGAGAAAAC
GTGTCAATAGAGCGAAAAGGGGACTGAGTTTATAGACTGAAAGAGGTATTCCTGCAGTCC
CAAAGCATAAAGAGGAAGTACCTTTTTTTTCTCCCTTTTTTGGTTTTGTTTAAATAGGCA
TTGGTGGGTGATGCATTTCACAAGTTCATCTTATGTTAGTGAGCATTATGGGGTTACCCA
TGTGAAAATtctcagcttgctcacaaaagtaaaagaatca
>NODE_599_length_145_cov_2.448276
ACAGCACTCCTGCAGATTGTCACAGAAAGTGTTTACAAACATGTTTTGACCTCACAATGT
GTTCAAATATGATAAATATGAAGGCAAAAGCTGTTTCAAGTGACATTGTGTCAAGAAAGT
GAGTAGACACACCGTTTGGCCAAACTGGCCTTTTCAGCGCATGAAACGCTGTTTAAGAGC
ATAAAAACAGCACTCCTGCAGATTGTCACAGAAAATGTTTACAAACATGTTTtgacctca
caatgtgttcaaatatgataaatatgaaggcaaaagctgtttcaagtga
>NODE_603_length_316_cov_1.449367
ACCAAAATATCGGCACCCTCCTCGAAAGAAACTGTGACAAGAACAAGACACAGAATACAT
CTGATCAAAAGCTCTCTGCAGCGGATCTGCAACAGGGTAGAAAGACAGCAAAGGGCAACA
CAGCTAAAGATGTGCTATACATTCGTTTAACTAAAGTAGATGGAATGTGAAAGAAATGCT
TTCCAAACTACAGGAAATATTAGAAAGACCAAACCACAAACTGAAGAGCATATTAACAAA
GAATAACAGACTTACTGGAACATTTGTAGTCGGGACATCTCTTCTCTAGATGAGAAACAA
CAAGGAATAGGTAAGTCACTTTACTGGGAATTCAACTGACGGACAGTGTGATAGTAACAA
TGTGGAGCTGCGCTGTACCTTGGCAGATTTTCCCTGTAAGGTTCTGAaggaaattgtcct
ccagcagctcagcaaagttgtccaggacgaaggagaagcc
>NODE_604_length_427_cov_16.648712
ACACACACACACACACGAGCCACTTGCTAATCATGCGGCGCGCACATGGCAACAAACTTC
TGGATGATAATGATGCAATCCCCGTGTCAACTCGCCCCTCAAGTATAGCGAGCGATAAAA
AAAACAGTGGCTGCAAAGGAGAGGTGTGTCTCTCCGTATGAAAATCCAATGCAAATAAGC
TTTCACCCCCGTGGTACTTGAACTGTTTTCTCTTTGATAACCCAATTATTGTCTCAAGAG
CTGTGTCAATTGCTCTAGCGATCTCTTCTTGAACAAATCACTCCCCTAACCTCGAGCACT
TTCGATTTGATTCTGCCATTTTTTGACAGTTCAAAGTAATCAGAGGAGGCCTCGGCTGAG
GACGAGGATTGATTTTGTGTTCTCGCTTATCATGCTAATTCCCTGAAAATCAGCCTTTTT
CATCCCCCTCCGCCTGATTACCACTCTTGGAAAAAGGCCCCTGAACTGTGTTTCTCTCCC
CAGTGCTGCTGTCATGCAACCCCCACAACCCTCTGTTCTCGTCCCCTCGCAGCGGCGGTG
GCagcggcggccagccggcctccgagtcctc
>NODE_610_length_291_cov_1.343643
TATAGTTTTACTGAACTGAACAACGTCAAACAAACTCACAAATGAAAACACAATCAGAAA
GAAAAAAACGTGGAAATCATGATTTGGTGTTTGGTGCCAAGCTTTTGTCAGAAACACTGA
CAACTGCAGTGTGGTAAATAGAGGCAAATGTCAAAAGCAACACCATGGAATAGGAATTTG
CTGTGACCTGTGGAGGAGGATACAAACCTCTCTCAGCTTAAGCCTCTCTGGAGAAAGTAG
AAGATTTAAGGTGTGGTTTAAGAACTTTGGAAGTTGTCAGTTCCTGTCACTATAAATTGA
CACCAGCTTTAAGGGTTTGTCAGACAGCAAGAAGAAAATCTCTCAAAGCTGTGCAGTCCT
TTACAaggcagcaagaatatttgctgctatctcatgaaacctttgcatgttgaggcaaaa
tcttgatctgctgat
>NODE_611_length_292_cov_1.174658
ATAAGGCTAAAGACACTAGCAACCAAAGAGAAGCGCTGAGGTGGTTCCAACAAAAGAGAG
ACATGAGTGATCAGTTTGAGCAATGAGAAAAGTCCTGGACAATGAAAAATCAGATACGAT
AGAAACATAGGTAATGACAGACAATAAAGCTATGCAAATGCCACTCACTGCCACGGCTCC
TCCATTTACAAATGAACCTTCACCACACCTAACTGAGATGAAACCTGCCAATTCAAATGC
TGCACAACAGTTTGCAGTAGGTGGAGCTGAGACTGGGAAAATCCAATCTGAAGATGATGA
GGTCAACTTTCAAGGGAAATTCATATTGATGGTATGAGAGCATGTGGAAAAAGAAAAAGA
AGACGAAAGAAGATGATGCATAGCAACAAGAAAGAATAAGATGAAGataaaaaagatgca
aagtaacgaaggatca
>NODE_612_length_564_cov_10.521276
AGAGGTGAGACATTTGTTAAAGAACCTGCTTTTTTTTTTTTTCTTCTTCCATGAAAGCAA
CGTGCTGTTGTTTGGATTTCACATGATTGATGCTTGACTTAATCCAGTGCTCTTTGCGCC
TTCCCAGGAGGGTGAGGCGGTCTCTTTGTGCTTCTCTGTCCCATGTGAAGCAAACCAAAG
CGGGAGAGTGAGGGTCATAGCTATTCGGCAGGGTACCAGATCCTTCCCACCGGCACATCT
GCATGTGAAATCGCCATTTCACCCCTCCACACTCCCTAATTGTTGCTAAAATTATTTGTG
AAATTGCCTTCCACCAGGAGTGTTTTCCACGGCAATTGTCACACAATTTTATATGCACGG
TGGGCCCACAGAGTTGACACACGCACCTCTTCTTTTCTGCCATATGTGCTCTTTCTGTTC
GGCTTTAATAGTAGCGCATTATTTTTTTCTCCACAATTACCTTTAAGCAATTACTCTCGT
GCGTTCTGCGGGGCAAGTCAACCTGTTGTCATCAATAGCGGGTCGATCCAAATGTTGTAA
TTACCGCACAAAGCTATAGGAGCGCATTTAGATGCGCATGCTGCGCACATTTCCTtaatt
gaaaggttaacaagccaacagcatcttatggcgtaaccttcgccacgaagcacggctgcc
tttgcgcagtttgtccattcagaaatccgcagcatcactcacttatta
>NODE_613_length_465_cov_15.436559
TAATGAGGTGTAATGGTGAGAATCCAGCATGCTGACATATGGTTCTCAGATGACTCCTTT
AATGATATTCATTTGTGTCGTTGTTATTCAGTGAGTTGTTTACCTCGTGTTAGGTCAACG
TGTCACTGGCTTGTGATTATGTCACATCATCTGTCTCAATTATCAAATATGAAATGAAAT
GCAGCATCCCAGAGTAGGACTGAAGACTCTAATCAGAGAGCCGGGTGATCGGAATAAGGA
ACACGAGCGGAGGCAAAGACGTGACGTCACCTCAGCATGGATAATATTCTGCTTCTTTAT
TCACGTTATTCCCTTTCCTCCAGAGGACTTTTGCCGTTAAAAAGTTAGGCAACACAAAAA
TAGACTCGTGGATTGTGATGCCCATTATGACAATATAATGTGTTGTTGATCCTGTCTGCA
CATATAGGGGGGACAGCGCACTTAATTAGGGCCTTGACAAGCCTACTCTCCTAAAGTGAT
GAGATTAATCATAATTGGTGTCACTGTGAATTAGAGCCCGCTTGGATGACCGCCCCACTG
GCAGGTCGGACCGCGGTGGAGACCCTTGGACACTGCTGCTAGCCGCAGCTTAGCCCTCTC
TCTCTCTCt
>NODE_614_length_396_cov_3.739899
CACCGCATATTTACAGAGGAGCCCTTCCCCTATACCGGGCATGCAGGGGGAGATACCAGC
TAATGTAGAAGGGAGCCAGACAGTGAGCCCATATGCAAGTCTAGGTCTCTCCAATGCTTT
GATGCAGAACTCCCGCCTACGCAGTGCCTCCTACTCATCTCCTCTACAACGCAATGCCAA
CCTCTATACAACTGTCCTCTCACCCCCTGAAGTAGCAGCACCTCCTGCTCCCTCTGTACT
TTCTTCCCCGCGGTTCTCTTCTTCTATGCTTACCTCTCAACTGCGTAATGCTTCGTTTGC
TTCACCTTTTCAGCAACATCTCTCCCCTCCATCTTCTGCCACACCTGCTCCTCCTCCCAC
CACACCTCAACAAGGAGGTATTAGAGGTAGCTCCTCATTTCTCTCTGGTGGACTACGGAC
TGCCCAGATCCAGGGATCTATGTTCAAGCTTCCAGGTGGCACTTTGGCAATGTCCCGGGG
CCCAGCTGAGCCTCCGGCAACCACTGATGGTGTTAGTGGTGGTGGGAGGCTGTCACCTTc
>NODE_617_length_637_cov_8.106750
ATTCTTCAATTCATTTTTCACATCATTGTTTTCCCCTTTTTAGCGTGTCACAGAGGTCTT
GCGTTGTGGGTGTTGTGACGGCAGGGGTGAGATAGGAGGGCAGACAGGCGCAAAGTGGAA
GGATGCTGGGCTTCTCCAAGGGGATGTTTGGCTTTGTAATTTCACCCTTGAAATTCGTGA
TTACAAACGGGACAACTTTTTTAATTTTCTCTTTTGTCTGGATTCAGCTGGCTGACAGTC
TGCCCCAGCAGCCAGGCCTTTTAATCAATCACCTAGATAATCAAATGTCACTGGCTATCT
GCTCCATGTAATTACTTTTGCAATTAAAAATCAATCTCCAGTCACCCCGTCTAATTAGAG
GGATGGGCAGATCTTCATCTAGATTGATTTTATAATACATATTGACTTCAAATGCCATAA
CATTGCCATATTCTCTCATTTTCATGCTGTGGTGCATCAAAACAAAATGCCAGGGATTAT
GGGGAGGTGCAATGAGGGGCTGTTCCAATTCTGTGTACCAGGAAAAGGTCCCCAGTCTAG
GAAAGGTTCACCTTGCTTGCTTGTCTGTAATGACAACACTCATCCTCTCTGCTCCCATTG
GAAAGGGAGGAGGGACAATAGAAGTCCAATGATCTACATGACAGGCTACAGTCAGTGAAA
AAAAAGAGCATAATCAGGAGCAGAAGCTTACAGTGTAGGGTAAAAATAGACTCCTGTCCA
CCACAGAAACCAAACCTATTGTCATTCTGATaatgatgtaggggtatataggaaaacact
g
>NODE_618_length_645_cov_16.475969
CCATGTTGTTATAGTATTCCACCTACCCTGATGTCCCCCTGTTGTCATTCTCTTCTCTTC
CTCTTCTTATGTTTTTTTAATGGACACAGAGGTAACGGTAGTATTCTTTTCAATGCACTT
GGATACAAAGGTTAATTAGTGCTAATATTTTTCCAGTATTTCTATAAATGTGTTAAGAGT
TGCTGTTTTATAGTTGAGGATTCGAATCCAGATGATAAGGTTTAAAGCTAACAATCATTT
CATATTTATGTCTCTCTTACTGTTGCTTTTCTCTCTCCTTCGATCTCTCCTTCTGTCCCG
TGTGCTGTCCTACCTGACTGTTGTGTTGTCACTTTTAATTTAACAGTTCAATGGTTTTTC
AATTTAGCCTTTAAAAGCTGCGCTGTCACTTGTGACGAATGTTAATTGCATGATGTTTGT
TGTTGTTACTTTTCTTCTCAATGACAAGTGTCCCCATCCCGCACACTTCAGTTCTAAACT
ACGTAACCCTTCATGCCACCTTTTCCAAGATTTAACACTGTCTCTACCTTATATGAGCCT
TTTCTTATCTCTCCGTATTCCTTAAATTATTAAACAATTTGTCCTTTCCTAGACCATTCT
GATTAACAGATAGCATTCTATGCATAAGCCCCTGCTTAGACCGTGGTAGTCTCACTACCA
TTAACTATTATAATGATGCCTATACAAGTATTACTTTGCATTAGATTTCTCACGGACCTG
TGCATTTTCTTACAAGTTATGTTTTATCGTTTCaagaaatgctgttaacctggcagtttt
aaaactgaa
>NODE_619_length_145_cov_11.986207
GGCAGCAAATGGGGGGGTAGACACAAGTTTCATGTCTCTAGCACTAACCGTTTTCCCAAA
CCCAGGCCGAAACCCTAACCCTAACCCTAACCCTAACCCTAACCCTAATTCCGGACCTTA
CGGCTAGGGTTGGCCCATACTACGAGACCCAAAAAAGTGTCACTACAAACCTATACCAAT
CAACTCAGAGCGGTCTGAAACGCGCTCTCAAGCGCCTTCTGCGGGAACTTATCTTGGCTT
CAGCGCTTCCACACTGGCTGCGATATGCACGTCCCATTGTCAGTGAATG
>NODE_621_length_726_cov_11.166667
ATGATACCGTATTATCTTCTAGGACTGTGCTTAGCAGTCTAAATCTAAACTGTCCAACAT
GCAGCAGCTGATAGGAATACAAACCAAGCAATAATTGTTTTTAACAAAACACCCGTGGAC
TGCCTTAATCCCTACTACCATACTGTGTTGTGCAAACATGCTTGTTGTGGTAAGCTCTGC
AAGCTGAGGTTATATTCGTGCATCAGGTCATTCCTGTAGCGGGCTGGTCTGGGTCGGCCC
ACTCCCCTCTGAGAGCCCTCTCATCAAGCCAGCCTCTCCGCTGCCGCCCTCTTCCCCACA
ATCCCCATAAACTCTCATAATTGCCACATTAAACTTGAGTTTATTATTTTTCTCCAGGTG
CAGGTGTGCAGATGATATGAGCCCCAGGTTGCATTTACATACAAATTGAAGGTTTTTATT
AATCAGGCAGGCAGCAGGAATCAAACGGCAACACTCCATCAGGCCTTTAAATACATTTGG
TGACATTTTTACCCGGCATTAGCATGATAGGGCAAGCGGAGTATAATGTACCAATGATTG
CTTTTCCATTGAAAGCACAAACGGTTTCATTTTTCCTGTCATCTCAAATAAGTGTTAAAG
AGGGTTTGGAGGCTATTGTGCGAGTGCCGTATGCTGGGGACTTGGGACCGCTGATGGCCA
TATTAAATAACCATTAGTGCCTGAGCTTAGATCATTGTGGCATCCGCCTCCTCTGAATTT
ATCCTGTGATTTCAAATGAAGGCAAGCTGTGCCAGCTTTCATAAAGTGCTCCAACCCTCT
CCATTTTTCCTCAAACTAAATGCATTACAACGGTAATTTTGTGACTGTTAAGATAACTAG
CGTtaacaagcacttaattaaaatgtacaa
>NODE_623_length_601_cov_9.309484
GTGCGAGTGTGTTAATATAGTTAAGCTGGTGAAAGCCAGCGTTCATGCATGTGTTTGTGT
GCATCTCCCCCCCACCACCACCACCACCAATGTATCTGGGCCTGCTGTAAAGAGATGGGG
AGAATGTGGGCGGATGGGGGATTGGAGGCGGAGGCTGGCAGCAGGGCAGTTGGCCGCTGG
TGCAGAGAGAGAAAGAGCGGGGAAGGGAGTGGGGGGAGAGTGGAGAGGAGGGGGGGTACA
GCGGAGATAAATCATTAGAGAGCAGGTTATTGGAAATGCAGGGAGATAAAAGAGTGAAGA
AGCCAGTAATTGCCTTAAAGATCAGACTACAAAGCATTACTTTGGATTTTACAAGGCCAG
CCAGCAACAAAAGAGCAGTAATTTATGAGCTCAGTGTAAAAGAATAGCATAATTACATTA
AAAATTAATGCTAATGAGGGCTAAAATGGGGAAGGTGGTTATTATGAAAGTTTGTATTCA
TCTTCCCTGGGTTGAATGATGGCTAGTGGCTTGATTAATGGCTTAATTTCTATCAATTAG
CAGGCAAAAAAAATCTCCACTGAGACAGGCCTAAATTGAGCATTGAATTACACATCTTTA
CCACGGTGCAGGGAGAAAGGTAGGGGGGGCAGAAGAGGGAAAGGCACTTTATTGAAACCT
GGGAAACCACGAGATGTTTCTCTGtgggagcgtgtacgtgcacatgcgaaagcctggcat
gggacgcgaaacttaaataaatgtt
>NODE_624_length_369_cov_3.116531
ACTACAACAAAATTGCAGCAATTTGAGTTTCTTCTGTGCAAGACTTTTATTTTTTTTTGC
TTTAGATCATATAAACATGGTCTAATAATGAATTCAGACACTTCCAAGGTATTAACCAGC
TTAGCTCAGAATGTTTTTTTCATATAAAAGGAGATGCTTTAGAAGAGCTCAGGGATGAAT
GTGTAATGAGCTCGAAATAACCTAAAGCCCTTTTTTCTCTCTTTTTCTCTTCTCTATGTC
CTCCCTCCCTCCCTCCTCCCCTCCCTGTCCTTTTTTTTCTCCTCTTTTGGGAAACATGCC
TTTCCCAGCTGCACAGCCCCCACAGCGCGAGGCCAGGCCAGGAGCACAGCTGGCCAGACT
TGGTGGAGCCAGTCGACAGGCGCATGGAGCGCAGCCCGCCCAGGGCCCGCTTCCTCCGCA
AACATGCCCAGGTGTGGGGCCTCCGAGCTGGGCTTCTGATCTCCACCAAACAGCAGTGTG
Tgtgtgtgtgtgtgtgtgtgtgtgtgtgtgtgt
>NODE_625_length_301_cov_1.013289
CATAGTGAGGGTCGGTGTTGGCCGGACCTGACGGGAAACAACACGAATCAACAAAGAATC
AACACAGTTACTCACCGTTACATTTACAGACTCTGGAAGTATCGACACGTTTTCAGCCTT
CTCGTGGACAAAAGCTTCTATCCACCTGTTCAGACCATGTCTAGCATGACAGTGCTGAGA
TTCCAGTGACTCCTAGAGCTCTGAATTGTCTATGATGGAATCATTGAAACATAAATCTTT
GTCACAACAAACAATCATGCATTTTGGTTCTTTCACAGATCTATTAAAGGTCTTTTGGAA
atatgacacaatctggtggatcataaatatacaaacacaaacctgaattattggttttgg
tgatgtagaaagttgtgttcaacaaatgctcttagttccatggcctcttaacttcatgag
tgattaggatcgactatagtctaaa
>NODE_626_length_497_cov_10.575453
GTTTTTTTTGTATGCGTATTAGTGCGCTGTCCTCGTATTGTTTTTCGGATCCCAATCTAA
ATGTAAATGTTTGCTATTTTGACATCTACTAACTTTGTCTCCTCCTAATCGCCATCGCTT
CTCTTTTTCCTCCCCCCCATGAGGGAACGACTTCTTCGGTTTTGACGCATGAAAACGGCT
TTACGTGGCACAGAAGAAGTGAATGAAAGATGATGCATGCCACTTAAAATGCCTGAGGGA
GCAAGTGTAATCTAAATTGGATATAGAGGCTATTATTACACAACATTATGCGTTGTGGTG
GACTAATTGCGCGGCTGGATGAGTTAAACAGTCAGTTAATGTCGAGTGGCGGACAGGTTT
CTGGAGCGCACAAGGTCAGCTGCGCTGCTCCCAAGCCTTTAGTGGTGTACAGAAAAATGC
TTGAAGTATTCATGGGATTTTTAACCATTCTAAATCTGTGTCCTAAACCGATTAGTTGAC
ACCAATTTTTCTTTGATGTATTAGCTGAGGGCTTTTGCCACTTGGAAGCCAATTGAAATT
CAAAACAGTTTTCGCTCCAAATGCTTTGGGGAGATCTGCTGCAAATAATGGATGTAATTT
ATTTTTGACCTTGCTTTTTTTTTTTTTTTTCGAACGGGTGG
>NODE_627_length_190_cov_8.310526
CCCTTCCCGAGATAGAGCAAAAAATCACAGGTTACTCCCACTTCCTGACGTCGCAGAGAC
TCGGGAGTAGGCTCTGTGCGATCGCGGCGGCAGCAAATGGGGGGGTAGACACAAGTTTCA
TGTCTCTAGCACTGACCGTTTTCCGACCCCAGGCCGACATCCTAACCCTAAGCCTCACCC
TAATTTCAGGCCTTAGGGTTAGGGTTGGCCCATACCACGGGACCCAAAAAAGTGTCACTA
CAAACCTACACCAATCAACTCAGAGCGGTCTGAAACGCGCTCCCAAACACCTTCTGCGGG
CACTCAGCACTGTGAAACTGGTCGCCTTATGCAC
>NODE_631_length_212_cov_10.018867
TCTCTACGACCTTCCCGTCCCGAGATACAGCAAAAAATCACAGGTTTCTCCCACTTCCTG
ACGTCGTAGAGACTCGGGAGTAGGCTCAGTGCGATCGCGGCGGCAGCAAATGGGGGGGTA
GACACAAGTTTCATGTCTCTAGCATTAATCGTTTTCCCAAACCAGGGCCGAACCCATAAC
CCTAACCCTAACCCTTGCTGCGTTATGCACTGCCCATTGTCAGTGAATGGGAGAACGTTT
TGGCCAATATCTCCGGAACCAGACGTGCTAGACACCTGGAAATGCCACCTGCCCCACCTA
ATTTGGCTATGCTGAAGACGGCGGTCTAGGTCCCGAGTCTCTACGACCTTCCCGTC
>NODE_632_length_1010_cov_5.548515
GTCGTAGAGACTCGGGACCTAGACCGGCGTCTTCAGCATAGCCAAATTAGGTGGGGCAGG
TGGCATTTCCAGGTGTCTAGCATGTCTGGTTCCGGAGATATTGGCCAAAACGTTCTCCCA
TTCACTGACAATGGGCAGTGCATAACGCAGCAAGGGTTAGGGTTAGGGTTATGGGTTCGG
CCTGGGTTTGGGAAAACGGTTAGTTCTAGAGACATGAAACTTGTGTCTACCCCCCCATTT
GCTGCCGCCACGATCGCACTGAGCCTACTCCCGAGTCTCTACGACATCAGGAAGTGGGAG
AAACCTGTGATTTTTTGCTGTATCTCGGGACGGGAAGGTCGTAGAGACTCTGGACTGAGA
CCGGCATCTTCAGCATAGCCAAATTAGGTGGGGCAGGTGGCATTTCCAGGTGTCTAGTAC
GTCTGGTTGCGGAGATACTGGCCAAAATGTTCTCCCATTCACTGACAATGGGACGTGCAT
AACGCAGCCAGTATCATAGTGCTGAGGCCGAGATAAGTTCCTGTAGGAGGCCTTTGAGAG
CGCGTTTCAGACCGCTCTGAGTTGATTGGTATAGGTTTGTAGTGACATTTTTTTGGGTCC
CGAAGTATGGGCCAACCCTAGCCGTAAGGTCCGGAATTAGGGTTAGGGTTAGGGTTAGGG
TTAGGGTTAGGGTTTTGGCCTGGGTTTGGGCAAACGGTTAGTGCTAGAGACATGAAACTT
GTTTCTACCCCCCCATTTGCTGCCGCCGCGATCGCACTGAGCCTACTCCCGAGTCTCTAC
GACGTCAGGAAGTGGGAGAAACCTGTGATTTTTTGCTGTATCTCGGGACGGGAAGGTTGT
AGAGACTCGGGACTGAGACCGGCATCTTTGGCACAGCCAAATTAGGTGGGGCAGGTGGCA
TTTCCAGGTGTCTAGCATGTCTGGTTCCGGAGATATTGGCCAAAACGTTCTCCCATTCAC
TGACAATGGGCAGTGCATAATGCAGCAAGGGTTAGGGTTAGGGTTATGGGTTCGGCCTGG
GTTTGGGAAAACGGTTAGTGCTAGAGACATGAAACTTGTGTCTACCCCCCCATTTGCTGC
CGCCGCGATCGCACTGAGCCTACTCCCGAGTCTCTACGACGTCAGGAAGTGGGAGAAACC
TGTGATTTTTTGCT
>NODE_634_length_308_cov_1.389610
GGGGAAACAGGGAGGTTTTTTGTATCCCACTTTGCTCAACTCCAGAAACTTCTTAAATGA
AAATCTTGATGAGTCTTTACACATGATTCCATTATATATTCACATTAAAATGAAAACACT
GGCATCTTAGTTGGAAATGCAAAAAAGTCTGTCAGAAAAAGGCCAAACCTTCAAGCCATG
GTTTCAAAAGTGAGAGGCATGAAACATGAAAATATAAAAGGTTTGAAAATTGTGGAAGAT
AAGGGCTGCCATAATTGTTACAAGTTCACATGAATTTAAATGTCATTATCTGTTTGTTTG
CGTGGGATCTTGGTCAAAATTACAATGGAAAAAAAACAGTAAACATGTTTTAAGCTGCAT
ATTTGCTGCAAAAATTAAAAAGAAAACTCTTTTGACAAATCattttcagtctaatacaaa
gacagttaaatgaaatatgaatagataactta
>NODE_635_length_625_cov_10.974400
GCACATTGCGCGCAGACCCAATGTAATATTTCCTTACCCCTCTCACTGTACCGGCATATC
CTGAGCGGAGAACTGCCACACAGTCTTTTTTTTTCACACAAGCTTTGTCAACATCAGCCT
CATCAGACACGGGTCTCGATACTGAGTTTCTCAAGTAGCCACAGAGTCCAACCCTTCTCC
AAGCAATGCGTTGCCAAGACCAAACAGCAAGCACGACTATTTAACTGGTAATCATCCCCC
CTTTCTCCTATTGCTGTGTGTTTTCCATTGCTACTTACCATTTTCCCCCTACGCTGTCCT
GGAGATAGAAGTGTCTTAATATCCACTCACTCCAACAGATGCTGGTAGGTAATGTGTCTT
GTTTGAAGTCATCATATGAGAACTTCTGCTGTGCTCAGTAGATCGCCCACCACTTCGCTG
ACTTATGAATCTAATAACCCTTTGCAATATCGGCGTGCTTAAACTCTCTTAGGCAACACC
TTGGTGGCTCTACAGTAAAAGACAAATATCAACAAGCCGGGCTTGTCAGGGAAAGCTTGT
ACAGATATACGTAACACCCTCGCCCGGACAACGCCATTAGGGGTCTTACGTGATTGAAAT
AAGCGACGGCGGCACAAGTTTATGGGGGGATACTAGTTCCTGACTGATCGCTCGTTCACC
GCCTCAGATCTTTAAAATCCGCATCGAGGAACAATGACAGAAGCATAAAACTTCTGGGAC
ACATCCATATTCACGTGTTTGTGTTATCCACCGTtaactccctctttgg
>NODE_636_length_706_cov_10.168555
ATGCAAATGTACCGGACGATTGATCGGAGTGACCACAGAGGAAGACTTTACGCAATGCAA
GCTGAAACTGGTGACAAGACAAGGGTAAATTCAGAAGGTGGTGCTCGCTCTAAGCCTTTT
TTTTCCTCTCTCATTCTGTCTCCCCCTCTTTCCCTCTCTGGCTCTTTAAACCATTCCATC
TTTATAGCTGAGCCAATCAATGGCAAACCAGTGTCTATTGTCTGTTCTGTGCTCAGGCCA
CTGCCCTGCTACAGCACCCCCCATTACAGAAATGTTTCTTCCCATCAGTGCCTTTACTTA
TCACTTCCCGGGTGACATTGAACTTCCTATGCCCCGGCCGCCGAGACACATCTCTGAACT
CACACAATTACTCTTCATCCCCACTAACAATTTAGTAATGAAGTATTGATTTCCAGATTC
CTCTCTTATGGATGATATTAGATTTTGTTTGATAAACTGTGCCTGGGCCTCTAATCTGCA
CTGTCCCTTTTCCCACTGTCTGTAAAACAAAGTGCCACTGGAGAGATAATGACCAGGGAA
CATCGATGAACTCATTTCATCAATTTGTAACACTTGACAATGAAAAAGGGCAGGCATTTT
TCAAGCAGCAATGTCAAAGTTTATTGCTCTGGGTACGGTCTTATTGGAAGCCAGACATCT
TGAGCAGCATTCAGTTCTAATTTATGGGCCCCAATGTGCCAGTTACTTTTAAAGGAAATG
TTTGGATACTGGGAGGATATTAGTGTTGCACCTGGGTTGTCTGATTCTCAGGGCCACCGG
GGATTCATGTGTCATGTTAGAAAATACAAAAACAGCAGAagagaggctgagactcaagct
atttgcaatg
>NODE_637_length_302_cov_1.543046
GAAGTCCATCCTGAGTCTGTTTGGTGAAGACGCCTTCAAACACTCGATGGTCATCATGAC
TCAGAACAACAACAAACAGAATCAGTCAGTGGAGAAACTCCTCCAAGACTGCAGACAAAG
ACAGCACAGTTTTGATAAAAAGGATCCTTCAAGTCCTGATGTTCAAGAGTTAATGCAGAA
AATGGAAACTATAGTGAGTGACCACAGGGGAGGATATCTGACACTGACTGCAGAAGCTGA
TCAGACAGTGATGAACCTGGTCCTGTGTGGTAGAAGAGGAGCTGGGAAGACTTCAGCAGT
CAACGCTATTCTGGGACCAAGAAAGTTTGGTCCACCTGCCGACTCATCACAGTGTGTTAA
AACCCAGGGAGAGGTGtgtggacgtcgggtctccctggtggagctgcctgccctgtatgg
aagacctcaggaggcagtgatggagg
>NODE_641_length_449_cov_6.641426
TATATGTGGTTGTGAGGTGTATCTAGGCACGCCGCATATGTGTGTTGAATTTTGGAGGTG
CAGGTGAAAAGCGACGCTAAGGCCCATTTTTCCATATGTGACAGGTGGCGCTATTGAGCC
ATTTAGTCACTGATGTGTGTATTTGCCTTCAAATATCAATTATTTTGCCGTGTATGATGT
GCACGCAAGGTTTGGAGCCGATCGGAGCATGTACATGCTACTTCCTGTTTCCAGCAGGTG
GCGCTATTCCTGAGAGGTATTATCATCATATGGTTGTAATGAGGACCAGACTGTGATGCG
ACGTGTAAAGTTTCAGAGCAATCGGACCACGTTCAGGCTATTTACACTCACTTGCTGTTT
CATGGCGAATGTCCAACTTTGCGGCGCCGTCACGGCCACGCCCTCAGACTTTTGCGGAGG
ATTTTAATAACTTTTGCTCACCAATGCCTCTTCTATCAACTTACCAAATTTCATGTGATT
TGGAATAACCCCCTGAGACGAGTTAGCTCTGGAaattttgtgactttggcccaaaatcag
ccaaaatccggtctgtttttcaaaatggccgacttcctgttgacttttggata
>NODE_642_length_441_cov_10.349206
AGGGGTTCACCGAGTGGTTGAAAAAACAAGACTGTGATTAGATTAAATAATTAAAAGATT
TTCATTTAACAAGACAAACAGAACACAGGCAGTAAAGGCATAACATCTAGCACACAGCAT
GTATGTTTATACACTTCAATTAGTTAAATATAGCAGTGCATTCTTTGACTATGGAGAACG
TTTCCAAATCGTACTTCTAAAGCTGTTTTTCTATTTGTCCCCCTTTTAAGAAACGAAATG
GTGTAACCACAATTTTGGCAAACTTAAAATCTTTTAAACTTGCAAATATAATGAAATAAA
CCATAAATATACACAAAACATACTTTATACGAGGCAATAATAATAATCATAATAAATAGT
TTTTAAGTTAACAATAAGTTAAAACTACAAGCTTAAAGTCGCCCAAATAATACAAGTTTG
TTGGCGCTATTTTGAATTTTTTCTGTTTAAATTATTTTATGTTGCAACAAAAGCTACCAC
AGACTTTACAAACACAATTGAACACAGTTTGATTGAAATAAAAAAATCTAACTAAGTCTA
AAATCTGcatacactgtaaaaactgcaactaattaaataatggaa
>NODE_647_length_960_cov_10.371875
CGTGGGAGCCAAAATTTGGGCGACAGTCTGGTCTGGACGGCCAGAATCTAAAACTCTTTG
AAATAGCACACCGTATGTTTTTACATAATTCTCAGATATTAATCTCTTTTTTCGTGTTTT
TGGTTTCGCCATTTACATAACTGTGGTTAATCACACTGACAACACATAGTTTTTGTTTGC
AAACTCAGGACTGTCCATCCAGGTGACTTGGGAACATGTCTCAGTTCTCATTTCAAGAGG
AGTTCATCCACCTTTGTTGTTTTTAAATGGCTGCCACTTTTCCACTCCACTGTTTTGCCG
GAGAGCTCGTTCATTTGGGCAGCTCCTCTAGAGAATCAGTGAGAGGGTCCATTGGTGCAG
CCGCGCCGATGTCGGGCTGTTTCAAACGCTTTATTGTGTTTTTCAAGGCTTGCCTCTTGT
TGCAGAACCAGACGCGCACCACCTCCCTGTCATAGTTCAGTTTCTCGGCTATTTCCGTCA
TTTCCTGTCCGGAGGGGTGTGTGTTCTTCTCAAAGTGGCTGTTGAGGATCTCGAGCGCCT
GCGGGGTGAAAGAGGTCCTCCGCTTGCGTTTTTTCGAAGGCTCGCTGCCGATAAACTCAG
TCAGGTTCTGCATGCCGGATCGGTGGCGGGCTTCAGCCTCGGCCATCCAGCGCTCCAGAA
CGGGCTTAATCTTCTGGGCGCTTTTAGGGGTGATGTCCAACTTCTCAAACCTGGCAGGAT
ATAAAAGGCCAGGGTTCAGTTTGCCTGTCAGACTGCTACCTATAGTGTTCTCTTGGGCTT
CCTGTGGTAGGAAAAAGTGGCTTCTCAGGATGGTGTGTCTGGGGAGAATTGAGAAAAAAG
AATCTTACTTAGGTGCCCTGCCAGAACAAGGGATAAGCTGCCTGCCTTTTAGTCTCCTCA
ACCAGAATGCCACAGGGACTGAGACTAACATCCAGGTGCACATCTGGGACAAACGCCTCT
GTATTCTGCACCTGGAAACACCTCAGCTGCAGCAGCTGGAGGTGATGGTTGCCAGCAGTG
TGTTAATTTTCTGGGCGAGGTTGTGGTTCTCTGTCCCaaattggcaatagtggaacaagg
agatgttgccaatggctagaagtc
>NODE_648_length_766_cov_5.127937
AAGATCAGTTACTCACATAATCTCGGATGATCGTTTATTTAGCTGATAAAAGCCTAAAGA
CAATCCAGTAATTTACGACAACTGTTTCCAGCAGAGGAAAAAGAGCAGGCAGTTGAAAAG
TGCTCGCTGTTCCCTGTATTTCATTTTAATGTCATTCTCTCTCTGTGTTCCTCTCACATA
TTAACCTTCACCATCCAGCCTGTTGCTGACTTGCCTACTGGGAATATCAACACAAACTCC
CTACTTGTGTGTCAAGGGTGGGTGAGTCGCTCATGTCTCAAAAGTGGTGTGTGGGGGTTT
GCACACATGTTGCCAGTCCAATTTTACTGTCATTCTCTGCTTCCTGAAACTCTATGATAG
GGAGCAGCCTGGCTACCATGGGCCTGCGAGGGTTAATCTAGCACTGAGCCAGATCACCTC
AGGGGAACCTGCCTGGAAAATGGGTTAATAAAGGTCATCCCCCAAAATAAACACTTTACA
GAATGTTTCTCCATTCATCCCTCCTTAAAATCAACTCGCAATAAAACGGGTCTGGGTGCA
ATTACTGCCGCTGCATTGGGGCATGAAATCAACCTGTCCCGTGTTCTGGCTGAGGTCTGC
TATGATCTCCACTTTTTCAGCCTATGCTGCTCCCCCTGTAGACCCTTTCCAGGAGCAGTT
GCACCCAGTTTCTCTCAGCTCCAGCATGCCAAACCTACTTAAAACAACTTTATTGATCTG
TCCAGAGGTGCAAAGCTAGACTGAAAACTAAATAAATAGAACCATTTTATGTCTACTGAG
CTTTTCTAAAAGTGCAAGTGCAGAAAGTGTATTATAGAAGAATAGAAAAGTATGTAATTC
TTCCAAAAGTAATTCTGTAAAATCTGCTGTTGCTGAAGAAAAATAAATGGCCAAGGAGAC
TGCGACAAAt
>NODE_651_length_322_cov_1.835404
AAGCTGTTGAATAAAACAATGAATTAAAGGATTAAAAATCAGATAAAGATTATAGTTATT
ATTGTAGCAAGAACCTGTTAAACTTGATGCATTTTGCCCCATGATGGGAAGAAGGGAAAC
CTGTAAAAACAGTCCAGGTAGAGACGTAATTCACGTGGTAACCACTTACAGAGTCCAAAA
GAGTAAAAACCAGAAAGTAAGTCAAACATCGGAGCCATTAGCTTCAGACTGTTAGTTAAA
GCTTGGTTAGCACTAAACTGATTGAAGGAAAATACTTCAATGTGAAAACAACAGTTTCAA
GACAGCCACAAGAAATGGAGTATGTAATGGAATGTGTCTATTGGGAGAAGGAACAATTGG
AGGGTAATATCCCATCTATACCATGGTTACTTGCTGACCAGGCCATATGTAGTCAAATTA
AAAGCATTGTTTGTTCATTTACTCTATAATGAGCAGAGGTTTGATt
>NODE_652_length_337_cov_1.522255
AGCACCACACCATCTATTTCACCATCTACGGGGCACAAACACATGGGCACCAATCGTGGC
ACCCTGAGGGTCTGCATGCTCCTCCGTCCCGCTGCGCCAAGGTTGATGACATCAGAGTTT
CCCATCCGCTCTTCCACAAGACGCCAAGAAAAAGGAGGGAAAAAAAGCCCTGTATAAAAT
CTGCAATAACAGCCCGGCCTGGGAAAAGGTTGTGTAAGTGACGTCAAAGCCAGGGACTCC
CATGTTTCACCCTGATACTGAACTGATAAGGAAGAAAGAGGACGAAAGCACCTTCACATT
TCAGCCTGACCGGAGTTATTTTGGCTTCTGATAACAGTATTTaagaggcaaaatgactaa
aattacttccttaccgcgggcacattcctgattttttcccccctcctcttacagtgttac
aggaaacacggaaacacaaagacacctttgatgattttcagcgttttccttcattggcct
t
>NODE_655_length_428_cov_2.656542
AGAGTCAGAACTTGTTTCTGGTTTTAATGTAGAATACGCTGGAGGCCCTTTCGCGCTCTT
CTTCCTAGCAGAATACGCCAACATCCTCCTTATAAACACACTCTCAGCCACACTCTTCCT
AGGAGCCTCCCTGTCCCACGCCTTCCCTGAGCTAACATCAATTAACCTGATAACTAAAGC
AGCCCTCCTCTCCGTTGTCTTCCTCTGAGTTCGGGCCTCCTACCCCCGATTCCGATACGA
TCAACTCATACACCTCATCTGAAAAAACTTCCTCCCATTAACACTAGCCCTGGTGATCTG
ACACTTATCACTTCCCATCGCACTCACTGGTCTCCCCCCTCAACTTTAACCTTGGAGCTG
TGCCTGAAGAAAAGGGCCACTTTGATAGAGTGAATTATGAGGGTTAAAGTCCCTCCAACT
CCTTAGAAAGAAGGGACTCGAACCCTACCTGAAGAGATCAAAACTCTTAGTGCTTCCACT
ACACCACTTCCTAGTAAAATCAGCTAATAAAGCTTTTGGGCCCATACCCCAAACATGTTG
GTTAAAATCCTTCTTTTACTAATGAACCCTTa
>NODE_657_length_681_cov_4.412629
TATAATAATAAAATAAAAAAATAAAATAATAATAAAAAAAACTTAAAGTATTCATCAATT
TTTTAAAAAAATTTTTTAACTCAGACTTTTAATTTAAATTTAAAACTAGTAATTACAAAA
ATAATTTAACCCGTGGCGCTCACTAAACTCCAGTTTCTTAACTCAGTCAAGAGGATCAGT
GGAAAAACAGAGGAAACAAAAATCAGGATTTTGACTAAAATGGTCTTTAACGGGATTTTC
ACCCCTACAAAAAAGACAAAAACGTTCTAAAAAACCGATAAACAACAACATGATACAAAA
AGACAACAACAGAAATTGAGATCTGGACCAAAATGGACTGTAACGGTATTGTCACCCCTA
CCAAAAGGAAAAAACGGTTTAAAGAAACGGTAAAGAACAGGATGAAACAAAAAGAAGAAA
ACAACCAAAAGAGGATAAACCAAAACAGGAAAATCAAAAGGAATAAACACAGAACTGAAA
CACAATTGGCTATGGGAACACATCCCGAGATTTGATCAACCTCGGGAGGGCCTTCCTCAG
GGGAGAGTGTATAGTGATAAATGGCCGAAACACTCTGTGATCCTGGGGTCCACTACTGAT
GATGTGTTCCTGAAATTGAGGTTCCACAATTTTTCAACCCCTAAACCCAAATCTAAATTG
GACCTGGAACCTGGACCTAACCTAATCCTAATACTAATCTTAACTCTAACCCTAACCCTA
ACCTAATCCTAACCCTAACCTTAACCTTAACCTTAGCCCTAATCCTAACCCTAACCTTAA
CCCTAACCCTAACCTAACCCTAACCCTAGCCCTAATCCTAACCTt
>NODE_661_length_635_cov_7.220472
GAGCATGTAAAGTGTGTATGGCTAGCCATGCAGTTAGGACAAAAGAGATGCCAAGTGCAC
CGAATCCCACGTATTTATTTCTACCCACACATCCCACATCAGTGACTGATGCAGAAGTGT
ATAGCATAGGGATTTTACATCTGTGTGCAAGTGCTGATTTTTGTCCTTTTCTACCTGTGC
TCAGAGGAATGTGTGTATGCAGCCATAAGACTGTCTTTACTGAACATGTGTATATGCAAG
TGTGTGCTGCATGTTTGTGTGTTCACTGTGCTTTTATCGTGTGTGTGCTTGTGTGTGTGT
GTGTGTGTGTGTGCGTGTGTGCGTGTGTGTACGCGCCATGCCTGTCGGGATGTGGCAGCC
CTCTCAGCCATGTCAGGGACAGCTTCGTCGAGGGTGGCAGCCGGGGAAAATGATGATGAT
GAAATTAAAATTCTGCGCCTGGCAGAAGGGGCTGCCGCGATTTCACTGGCGGCTGTGCGC
ATCGATCTGTTCCAGCATTTGACTTTCAACCATGACAAAACTGTGGGCAAATTAATTGTT
CTCCAGGATATTAGGCATCAGAGTCCATTAATCCTCTCTGGAGCGCCACGCCGCATGAAT
ACTAATCGTCTTTCCAGGCAGCCGTCTCATCCCTCGCTCCCTTCTCTCTTTCTCCTCTCT
TTTTTTCTTCCTTATCCCTCTTCTTTTCTGACTCTTCTTTTGCTCTTTACAAATATCCTC
TGCTCTGTTGTTTCTTTACTTACTCTCTCTCCTTCTCTCTCTCTCTCTCTCTCTCTCTc
>NODE_662_length_305_cov_1.481967
GTGCAGTGCTGTTTTTAATAACTCCCACTGAAGAAATACTTAAACCACTGTGTGAGCCTA
ACACATACTGTTCATGCAAAATGTAGTAGTGCAATCACTTTTTGTATACCAACAATGTAA
ACAGTCACCGCCGACTCAGAAGGCTAATGAGTCATGGACAAAAGACTCACATTGAGGTGT
GAATGGTTTGGGGTTTCCCAAGAACAACAAGGAATGACTCAAGATGTTAATGTCGGTGAA
ACTTTCTGAACAGAAAATCGTAAGACTCCAATCCTCTATTTAGAGGGTAGCTGTTCCAGT
TCAACACCATCTGTCTGCGTTACCCAGAATGTGAACGTGTCAAACAGAAGACTGTCTTGT
CCTGAGTTTATCAGATTAAAACTTGCATCGCCtgaacagggacttgaaccctggaccctc
agattaaaagtctgatgctctaccgactg
>NODE_666_length_466_cov_9.019313
CCACAGGCTGCACTTGTCAACAGAAAGTTCACCCCTCCCTCTCTTCTTCTGCCCTCTTTA
TCACCAGATAACTTATGTAAAGTAGCAGATGAAACCCATTCCCATTCACGTCGGCCTGAT
TGTCAGAATAAGCTTGCATTCCTTTGAAAAGTGATTGACCGCCTGAAAGGGTACAAATTA
GGGGCCTGTTCGTCTTTTCTTCTCCGGTCGTGGGGTTTATTTGCGGCAGATTCACCCAGG
CCCAAAATTAAGTGAACTCAGGCAGGGATGAATGGGAGAGCTCTGATTGAATAATTGATT
TCTTTTGTGCGGCCTGTGTTTAAGAGGGATAACTAGACATCCTTTGGAGTGTAATGATTG
TAATTACTGCGATGACTGGTCATGTCAAATATGACACAGGAAAGGACTGTTATTAACCTT
TATTCTCCACATAGGAAAAAAAATAACCCAATATCCTCTTGTCTCTCCATTCTGCATATG
GGTTTCACCTCCGATAGAGGCATGGCTTGCTGTAGGTTGAATGCATGGATGAACTCATTC
CCTGTCTTCTACTCCTGTCCCATGAAAGGTAGATGGGTAATTGACTGTGCAGTCAGAGTC
ACTGGTATGT
>NODE_668_length_530_cov_11.966038
CCACACAGTGAGCTAATATTCCACTCAATGTACAGAAAAACACTCTCAACACTCCCAGTG
TAATCATCTTGTAAGTACAAGCTGATAACACGGACCACAGAGATCAGTCTCTGTTGGATA
ACCTACACGCTCAAATAAGAAGTGGTAGAGCGCCAGCAGATAAACCATGAATCCGTTTCC
TCCCTCTCTTCCGGACTATAGTCCCCTGTAGCCGGTGACTTCCCTGTCTCCCCGAACTCT
CTGCAGCACCGACTGGTGGTGCAGAAGCACTGCTGATTAGCATGCAGTAATGATGGTGAG
CTGGGCTCCATTGTTCTAACACCTCCCCTCTCCTCCGCACCAATCTGTCACCATTCAGTG
GGCTAGAGCTGCCTCAAATGCTTCTCTCCACAAATGAGATGGATAATTAGTTGCCCCTCA
CGAATGCTGCACTCTTCTCACCCCTGATTGCTTTCACCTTCTTGCTCCTGGCAATTTTGA
CACCTTGTAATCAGCCTGCTACTTCTCCGTCTCAATCCATATCCCTCTCCTTTTTTTTTG
CCTCTCATATTTTTTTTTATAGCTCTTAAATCTTGTTCAAATCTACCAGCTCTAGTAGCA
AATGTCCCAAGGACAAAGATGGATCTTATACTCCACTGAAAAGGATGGCAATAAGTACGC
CTTAGAGCTAAAGT
>NODE_669_length_316_cov_9.126582
TTCCCTCTTCCAGGGCTGGACGTATCCGGACCCCCAGTCAGAGCGGGAGGACCTGGTGTA
TTACGAGCACAAGCCCCTCACCAAATCGACGCCGGCGTCAGCCAACGCGGGAGACAAGGA
CTCCAAGGAGCATCCAGAGGAGCGGGGGGAGAAGGGCGGGGTGATGCGTCACCCGGACAA
CCCGCTGGACATTGCAGTGACACGTCTGGCCGATCTGGAGCGCAACATCGAGAGAAGGTA
CCTGAGGAGCCCCTTAGGTACCACCATTCAGATCAGGCTGGATAATGTGGGTACGGTCAC
TGTCCCTGCCCCCGCCCCATCCACTAGTGCTGACAGGGAAGGGTAGGTCATTTCTCCAAC
CAAAGCTCCCCACTCTCCCACTAAGACCCTTTTTCTCTCTCTGTGTGTGCTTTATGTTTC
CCATATTACTCAAACAGTGGGGGTCTTTGCTGCTTTCACA
>NODE_670_length_369_cov_15.766937
TGCCAAGGATTTTTTTTCTGAGTCAAAGATAATACAATTCCTTTTTTTCTTATTTCCTTA
CAATACATCTTTCAGTTCTGCCTTTTCCGCGCATGAAATTCATTTTCTAATGGAAATATT
TGTTTTGTAAATCAAATATGTATTATGCACAGAATGCAAAGCACAAATTAAATTATGTTA
ATGAAATGAAAGAGATATGAAATGCATATTTCATGGACAAAACATAACCCTGCCGAACAG
CCATTTCTTGATAAAATCTTTAAACACAATCTCATTCGGAGAAAGACATATTGCCGTGGC
AGATAGCACCTCATTAAAATGGTCTCCTTTAATATCAGTGCTTAGTATATATGGGATTGT
AAATAACCCCTGGGGAAGAGGAACCAATAATGAAATACTGTCTTTAATAGCTTGCCATTG
ATGTCAGCATAAAAAGTCTACTAGAGGAATATTGGAAATTGGGTGTGCACACACATAGTC
AAAAGCTGTAAATGATTGCATATTTAAATAGAG
>NODE_671_length_529_cov_16.141777
CTACGAAGATGATTGGCCTGAAATGTTATAAATCCTTTCTTCCATCTTTCCAGTGCACCT
GTCAGAAAACAGTCGATTTAGAAGAGATGAAAAAAGAAGCACGATAAGCTCCCCCCATAC
AATATATTGAGATGAGACTCCAAATAGTTAATAAAAAAGAAAAGAAAGAAAAGGAAACAC
AAAATCCTAGAGGCCTCATCAATCATTGGAGGCGGGGGGGACTCCATAGCTTGAAGCCCT
GCTCTGGTTTTGTCATTGACGAAAAATGGCTTTCCATAGAAAAATGAGCAAGATCACACG
CACACACCCAGGTCCTGTATTGATTTTTATGGCGGATGGTGGGGCTGGTGGGTAGTGGAG
GCAATGCTCTCAGAGCAGATGTCTAATGGTGTTTAGAGACTCTCCACTTTATCAAGCCAG
GCCAGCACTGACAGTTAGATGCTGGAGGGCAATTAAAATTAAAGCCTGCCTGATTAGAAT
ATCATATTCATCTGGATGGTAATTACTATGTCTGGCTCCGTATAAATAATTAATTATGCA
AAACCCATGCAGCTGCCACTGGCTAGAGTTAACTGACTTTCTGTCAACGTCTCACAGTTC
TAGAAAGGATAAAGAGATTTGGGAAATAAGCTCTTTAGCCGCTATCTGGAAGCCCGCTGG
GGTGTGCATGCAG
>NODE_672_length_290_cov_1.962069
AAACAAATGGAAAAATCCAAACTACTATAACCTTGCCAATTACACTGTATAGCTTGCAGA
GGAAGGACCAGTGAAAAGGGTAAACATGGTGGGCATCAGACCATGTGGTAATCTGCCTGT
GCAAATGCCCAGAGAGGAAACGGAATCCCTTAATGAGCTGACAGTGATCGGGAACACAGA
GACTGAGAAAGAGAGGTCAGATGAAGGACCTGAAGAAGGGGTGATAATAGAAGAGGTTTC
CTTTAGTTTAAACCCATGTCCTAATGTAGAGAATTCCCCTCTTAAGGAATGCGAACAGGT
ATCAGTGAGTCTTGACTGTGAAGTAGGTCTGAACTGACGAAATCGAGATTACACTGGTTG
ATCAGGAAGAACCAGAACCTGTAGAGCCCAGATAGTAGTCTGGTGTGCAGATTCCAGCAG
TTTGTCAGGGACAa
>NODE_673_length_730_cov_6.853425
GTGTGTACCAAATTTCATAGCTGTATGTTAAAGTATGGGATCCAAATGCACGCAAAGTTT
GGGGCTGATCGGAGCATGTACCGGCTACTTCCTGTTCCCAGCAGGTGGCGCTATTCCTGA
GAGGTATTATTATCATATGGTTGTCATGAGGGCCGGACTGTGATGCAACGTGTAAAGTTT
GAGCCCGATCGGACCACGTTCAGGTCATTTACAGTGCACTTCCTGTTTCATGGCGAATGT
CCAACTTTGTGGCGCCGTCACGGCCACGCCCTCAGACTTTTGCGGAGGATTTTAAGAACT
TTTGCTCACCAATGCCTCTTCTATCAACGTGCCAAATTTCATGTGCTTCGGAATAACCCC
CTGAGACGAGTTAGCTCTGGAAATTTGGTGATTTTTGACTAAATGTTTCTGTTTCCAGCA
GGTGGCGCTCTTCCTGACAAGTATCATTATCATATGGTTGTGATGAGGGCCGGACTGTGA
TGCAACGTGTAAAGTTTCAGGCCGATCGGACCACGTTCAAGTTATTTTTCAGTGCACTTC
CTGTTTCATGGCGAAACATCAAAGTTTGCGGCGCCGCCACGGCCACGCCCTCAGACTTTT
GCGGAGGATTTTAACAACTTTTGCTCACCAATGCCTCTTCTATCAACGTGCCAAATTTCA
TGTCATTTGGAATAACCCCCTGGGACGAGATAGCTCTGGAAAATGTGTGATTTTGGCCCA
AAATCAGCTCAAATCCGCTCTTTTTTTCAAAATGGCCGACTTCCTGTTGACTTTTGGATA
CGTGTGCAAGAGACTTTTTTGTGCGTCTTGGTGTGTTACATGTGTGTACCAAATTTCATA
GCTGTATGTGAAACtatgggatccaaaagggtat
>NODE_675_length_496_cov_7.925403
CAAACTGCACCTACATCTCTGGCACTTCAGCAGGCCTGTCTGCCTGCCACTGGCAGGGTG
AAAGGCTGTCGAGTGGTGACGGAGAGCAAGAGGTAGAGAGACATACACAAAGAGAGAGAG
GTAGAGGTAGGCTGGGGGTGAGGGTGGGGGGCTGTTGAAGTTGAAGCCTGTTCTTTTGTG
GCGCCCTGCCTTCTGATCATTTACATCAAGTTGACATTCGGAGAGTTTACTCTGGGGTCT
GTAATTGTATTCTTTCGCCAGTTCTGCATTGCCAACCGTGAAAATGGAATCTTATCAACC
CTGACCAATTTTTAATGTACAAAATGAATTGGCAGGGGTTCAAAAAAAGGGGGAGCTACA
ATTCAAATCAGGTGAATGATACAGGGCAATTTTTTTTACAGTGAATGATTGAGCTGCCCA
CCACCCCCCTTGCAACCTCCCACCATCTTATCACCCCCTGCTTTCAACTATCATATTATG
CTGGATTTATTTTTCTTTCAAAGGAAGGGCAGACTTGGGAGGGGGCAACTCCAGCTGAAA
AATACATGTGTGTATGGGTTTCTGCGTGTGTATTCATGCATGCTTGTATGTATGCggata
tacgtagtggtgctgataccgcatgtgtgcatgtttttct
>NODE_677_length_631_cov_14.166403
TTCTTTCCGTTCTGCAACATGGAATGGATTAACACAAGTTGATGGTGTTGCATAAAGGGT
AAAATCATTTTCAAGGTTCTATTTCAGGTCTATTAACAAAGGAGGCAATTGATACTACAA
ACAAATCAATTTTGTCTTCTCTGGCCAGTATTGCTAGTGCAAAATGCTTACTAAAATTGA
GTGCTGTGGAACTAAAACAATCAGTAACTTGCCTCCTGGGTATTTATGTTTTCTCATATT
GTAATCAGCAAGGATTATTTTAGCTCAGAGTTATATATATTCACTTTAGCACTAGTTTGA
TGCATAAAGCACACATAAAAAAGTATATTTATGACACTTGTAAGCTGTAGTCTTCTCTTT
GCATCAACTAGCAGCATGCATGACAAAGCTGCATGGTTCAGTTCTGCTATCTTTGAGAAA
TACTCCCAGACATGCCAGTGATCAGCCTCCTCTACTCGCACACACTCAAGCAAACACACA
GCACTGTACGTCCCTGTCTTAGACGCAACACAGCCATGGCTATTTCTGTTCCACAGACTG
ATAGCTCCTACTGAAGATCATTGATTTTACGGGAAGCCCTGTTTACAGGCTGAGTGCCAT
CGACCTGAGGTGACTTTTTGCCTCCTGCAGTTGGAGCAATAGTGAAGCACCCTTATGTCT
GCATTAGTACAACAGTGGACTGAATATTTACAGCACACAATAAACACTGGTGTTCTACAT
GGTTAATTGTCTGAGTTACAGTGTTAGGAATCATCAAGAACAGGAACTCCATGTA
>NODE_678_length_687_cov_12.663755
AAGCTATTTTGCATACTCCTGTCTGCTCTAAATGTTTTTCCGTTTTTTATTTTTCAATTT
TCTGTATCAGTATTTTGAGACAACACTGTCCTGCAGGGTGTATTCACCCCAACAGACTAA
TCTAATACTACATCCCTCCAGCTCAGGAGATGGCTTGATGATTTTCTCATCAACAGTAAC
GTCTTGGTTTTGTTGTTTGAAAGGACAAACATTGGATAAAATGCTTCTCAATTTGTGCAA
CAATTTCTAAACAGCATACATATCTGCATGCAAATGTTGATGAGGGAATTGGAAGTCCAA
TCTTCCTGATAATGGCAGGTGTGTTTGGAGTTGTAGCTGTAGGTGGGGCAAAGTAGATTT
CCAGACCCCACCTGCGCTTCTCCTAAACTCTATCCTGCCTCCTTGTGCCTGTCTTGTCTT
TCTCCATTTCTCTCTGAGTGTGTCCGACCTGGCAAGCTTCCTTCTCTCTTTGTTCCACAG
TGACAGTCCTGATGGCAAATTGATTTCGACTGTGTGAGAACAGACATACAGACAGAAACA
GACAGCTCCGGATAGCACAGGGGCCTCTTCCTCCCCATCTATTCCCTCCTCTTAGCCTCC
CTCCTGTCCACTTATCTCCACCTCTTCTCCTCTGCCTCCACACACACCCCTTCTCCGAAT
GGAAGAGGCCAGTTTCATCCCTCCTTTCTGTCCTCTCTTCCTCCCCGGGTCCCTCCTTTC
CTCCTTCCGTCCATCCTGGGTGCTGCTGCTGGTGGTGTCGGTGTGGACAGTAGCGGTTGG
TGGGTGGAGGATTGCGTTGAGCGAGAGAGCCAGAGCGGGGCCTACCTGCTc
>NODE_679_length_723_cov_10.070539
CTTGCTAGTATTGGAGCTTGGCAATGATTTTCAGAATGTCATATTAGGGGGGGATGCCTG
CTGTCCCCACAGCAGTGGTAGTGTTAGTCAGTTGATATTGCATATTTGGTTGTTGATGCA
GATTGCGCTGCAACAGATAAAGTCAATTCCAGGAAGCAACCTTTTTCACCAAAGTCAAGC
ATAGCTGTAAGACTTCTCTGCTATCTGAAAAATAGGTTTGAATTGCATGCAATTTGTGGC
AGGCAGAGCACTCCAATGGAGGGAGGCTATTAGTGAAATGCCTTGCCACTGTCTCTTTAA
ATGCCAATAAATTCCCATCATTACAGAATCTGGCAGTTTTCCTCCCTGTCTGCAGCCTGG
GTCTTTATCTCGCTCTGCCTCAGTCTCTGAGCATGTAGATCTGGCCCAGTTAGATTGTCA
TACTTAACAAACATTAATGATTAATTTCCTCCACTGAGTCAAATGGGGCTAAAGGGATGA
CTCGATTCATCTTATCGCACCACAAATTAGCATTTCCCCATATTCTCCAGCATCAACTGT
GCATTAAAATTCCACATTTACCATTCTGGGCACTGGCAGCTGTGGTGAAAGAGCCAAGGA
GATCTTCCTCCTATGTTGCTGGAGATTCTGATTACTTCTGTGTTATACAAAGAATAATTA
ATTCTGCCACTTTCTGCTTGTTACTGTACATGTCTGACTGATCTGAGTGAAATTACTCAC
TGAGGGGTTATTTAAAAGGTCAAGGTGGGTTTTTTTTTATTTGCTGTGTTAAGTCCTGGT
CATGCAGTACTTTGCTTTCACTCTTTACTTCCACTGTGATAAAATGTTCATGCACgcatt
ataattcctgtattttgaggggatcgg
>NODE_680_length_325_cov_2.643077
ATTTTTAAGAGGGACCACATAGGAGAGCAATACGGAGAGCTGGGTAAAAGATTACAGTAC
AGTACTGTATTTGGTGTCTTGTTTTCTTGTTTTTGTTGTTACTCAAGTAGTGAGCTGTTT
GTTTACCTTGTTTACACCCTGGGACACTCCCAACTGTCACACTACTGATGTCACATCCTC
ACTCACAGACAGAAATGTCAGTCATTAAGGTTCACGCAACACATTCGTCTTATCTCCCCT
CAAACAAACACACAGAATTTTCCATCCACTTGTTCAGTTTCTTTCTTTTTCAAAAATCAC
CAAATGTGACCTATTTATTTGAAAGCATCCCAACATCACCGCCCCTCGTCACTATTACTG
CAAGCCACAGACCGGTTGGAAATGAAAGTAGAACATATTTATTCAAAGATGGTTTTATtt
taatttagggactcacaaaaatttgaatcagatactgtgaatgtttttc
>NODE_681_length_247_cov_4.473684
TCACTTGAAACAGCTTTTGCCTTCATATTTATCATATTTGAACACATTGTGAGGTCAAAA
CATGTTTGTAAACATTGTCCTCTGAAATCAAAACATGTTTGTAAACATTGCCTTCAAAAG
TCAAAACATGTTTGTAAACAATACTTCTGAAGTCAAAAATATGTTTATAAACATTGTCCT
TTAAAGTCGAAACATATTTGTAAACATTGTCGTTGAAACTCTGCAGGAGTGCTGCTCTAA
TGCTCTCAAGCAGCGTTTCATGCGCTGAAAAGGCCATTTTGGCCAAACGCTGTGTCCTCT
CAGAATCTTGACACAATGTCACTTGAAACAGCTTTTGCCTTCATATTTATCATATTTGAA
CACATTGTGAGGTCAAAACATGTTTGTAAAC
>NODE_683_length_666_cov_13.621622
GAATTGACGGGGATAAGAAACACAGAGAAATAACGGTCAATCAAACCTACTTTACAGTCA
TAAGGGAAAAAAGCAGCCATGTCCAATATTTCATTTTTCTCTTGGAGAAAACATAAGATC
ATAATACCTATTTTCATAATAATACTAACAGCCTTTAGGCTACAAAATAGGAAGAAGGCC
ATACTCTGTATATCTGTGCATTGCCTGACAGAGACAGAAGGGTTTCAATCTCTTTTTCAT
TTCATCCTGATAGCTCTGCCTTTTATTACCGAGGGACAGGAACGTTTCCTGAGGTAAAAA
GGAGTGCACATTCCCAAGATAAAGTTGGAGGTTTACAGCTATTTCCAGCCGTAATGTATT
ATTCCGTTAAAGCAATGATCAGGTAGTGTTGGATGAATGGGAGATGTTCAGCACCATTAC
TGCCTGGCACATCAGTGAGGCATTATTACATTATCGCTGCTCTTTAGTAGGAGATTGGGT
GTGTGACCGGGTTCTGAATACACTCATCCCGCTCTCCACGGCGTAAATTGCAGATTGGCT
CATTGACTTCAATGATAAAATGTAAAAATTGCCAGTAAAGAGAACATAGACTCAGGTTAC
TCCTTAGCTGTTTGTCAACGGCAGATGTGACTCAGTTGGTGCAGAGCATGTTAAAGAGTT
CCATCTCCCAGAAGTCAATGTCATTTATGCCTCAAACTGCTAAAGCAATAGCTCATCTTG
TCTCTGGTGTGTCATACTACACTGCCTTTGTCTGAGATTAAAATTTGCTCTGGTGGTGAG
CTAAAATCCTAAAATGTTACTTATAGCATa
>NODE_684_length_669_cov_4.508221
ACATCAAATATTTGCTCTGTTGTTGAGCATCGGAAAAAACATAATTTGTCTCATTTTGCA
CGGATACATAACAATGAATCCGATTCAGATTTTAACACTCCCTCAACATCCATCTCTCCG
GTGATCTATCCATTCGCTTGCCTATCCTTGTCCATCTAGCCCGGGGCTATAGAAGCCTAA
TTGTTTACCAAAGGGTTGCGGCTCATTTGCTCCTGGAGATTGGGCCTAATTAACACTAAC
TTGTCTGAACACCAAGGAGCGCTGTCCACTCCACTTTAATCTAATCTGTACTCTTTCAAA
AAATAATGAGATCATTTACACCTCATTAACGAGCAATGTAATGTCTGGGCATTAATCATA
ATGATTGCTTATCATTTCACTTTGCAATATTATCTCCTCTAATGAAACTGTTCACACAAC
TGCCAAGAGGGCCTTAATTGGTCGTGTGAAATCACAGAGCACCCGGCAGCTTGCAGCGAC
GTGTGTGAAGTTCTAATTTGCATGGGTGGGTTGTGGGAGGTGGGGTGGGGGATTTGGGGG
GTGGGTGGGCACGAGAGGATGGCATCACTTAGGAACACACACATATACATGCACAAAGAT
ACGCAAGGTAAGGTGTACAGATATGCGGTGGGATGAACTGAGAAGTCGTGTTGGACAGAC
AACAGTGTAGTTATGATTTCCAAACTGTCCAACAAGGGTTTCCTCAAACTTCAAATAAAA
CCTCCAGACTTTGACTTTTTCTTCaagtctttttttcaatgtctgaaactaaatgtaggc
ctcctgatgtctgctgttccgctctttggcata
>NODE_685_length_489_cov_9.049080
ATAACTTACACACAGCTTCACAGAACCAATACACCACGGTGTGATATTAGCTAGCAGGCT
AAGCTAATATTTTGCCGACTATGAATCTCACCGTAGCGTTGCTCAGAAAAAAACTATAAC
AAGGATGTCGTGCTCTGGTCAAATTCTGCTGTTCAAGTTGTTAGTACTGCATTTCTTGCC
AAGCTTTTGAAAAGGCTACAAAGCATAAAAGTCCTCTGAGAGGATGGTGGCTCTGCTAAG
GTCTCTGGCATTCATCCAAAATAAACGGACATATGGCGGTGAGGACGCGCTCTGCTGGTG
AGAGCTGACGAGGACCGGGAGAGTTGCCAGATTAACCCTATAAGTGCTGAACAGGGGAAA
TTTGAAAGAATTAACCCAATAATTGCTGAAAGTTATTTTTAAATGCAACCAATATATTGT
TACTCTTTAGTGCAATACATTTGTGTTTGGTTAAATTAATGGGAGTTACATTTACAAATA
TGGTTTGACTTCAAAAAGTGTTAAAATATGACAAAAATGAAGAGAAAAGCTGTTTCAAGT
GACTGTATCGGAGGGAATTCAGTAAACACTTTGCAAAAGTCGCCTTTTCAGCATGCCAAA
CGCTCTTTCAGACAATGAAAACAGCAAGAATGC
>NODE_686_length_367_cov_2.468665
GAAAAAAATATCATGACATCAAGAATGGTGGAGGATTTAGAGCATGGGAATGCTAAATGT
GTCAGTAACCGTCTTTGACTAGCAAACAGTCGCTTGTACATTTGTGTTTAACAAGATTCA
GATTTCAAATCGAGGATCTCGTTGAGCTTGAACATGGATGCAACGAACGAGAGCTCAGTC
TTACTTGGTTGTTGTTCAGTGCTGCTGGTAATTCAGACATCTTATCCTTTGTCACGCTTG
GCATCTTACACATACTTTTGGGCTTTTACAACATATTGAATGAGCTTTCTGTAGCTTAAA
TACACATACACACTAATGTTTAGCTAAACACATTTTGCCCTCCTGCCCCTTCCTCTGTCT
CTTTCTCTCTCTTCCTCGTTTTCCCTCTCTCCCTCCAGCAGATAAAGCCAATCTTGGGGC
TGGCTCCTGCCACAAAACGTTCTGTAATAGTCTAATTGTGGCTAATGGTTTGTGCAGCTA
ATTAAAGTGTATGAATTACAATAATCAGTCA
>NODE_688_length_422_cov_9.597157
ACAGAGCAGTGTGCGCCCAAAGCATAGATAGATAGATAGATAGATAGATAGATAGATAGA
TAGATAGATAGATAGATAGATAGATACTCTTGTACTCTTGTACAACCTGCAAGATATCTT
GAGGCTCTGGTCAAATAGGAGGCAGTGTGCAGAGGTGCCTCACTAATGTCTTGCCTCTGC
CGGGCCAACATGACCACTGCAGGTCTTCAGGTGATTAACATGTTGGCAGGGGTTTCTACA
TGAAAAGACCCCTGTTTCTTTGTCTTCTGGTGTGTAAATATTGTGCTAGCGGAATATGAA
AGTAGTGCAACTATAAGGTACAAAAACATAGGGAAAAAAGATCAAGAGTGGGTCTCACAT
CAAGGAGGACCCTGAGGATGTCTTTGTTGTCAACTTCAGAAGGGGGAAGAGAGGAGCAGA
GGAGGAAACTGGCAGAAGGGGGAAAGATGCCAGAGAGAGCTCAAAGGATTCGGTCTGGGC
AAGGTGATCGGTATTCCTCGGCAGTCTGCCTTCTGGCTCAGATCAGTGGGAGTAAGCTGG
CAGCCAAGCCAGAGggcataacagca
>NODE_694_length_423_cov_4.565012
AACGTTACCCCCGGGTCCCCCCAGGCCGTTGGCTCTGCTCACGTTCGCCGCCGCTGCAAC
AGTCGCGGAGGAGCCAATCCCCAACTCCGAGCCACAATGTCCGGTTCCTGCCACCCCGCT
TCCCGCCCCCACCCCGCCGGGACCCCCCGACCCGGGCGATCCCGACAGTTTCTGCTTCTT
CACCCCGCAGCACCCGGCCGCCATCTTGGAACAATCTGCACCGACACACCGCTTCCGACC
CATAACCGTCACCGCGGGAAGGGTGGGGGGGAACGCCGACCAGACGTAGAAATCCCACTG
CGTTGATACGTACGACGGACAATACTCCACTTTCACTCTTTTATTTTTTGTCGGACGACG
AAATAACCGATGTGGTGAGAAGACTGCAATGTCACCCTAGCGTTGCCTTTAAAAATGCGT
GACTTCGCTACGCAAAATCCATAGCTGGATAAGCGCTTTTCCTTGAGTAGTCAGCCAGTC
CAGCTTTGGACCGCGGTGTTCCAGTGGATCACCTATAACGTCAGCCAAATATGCACCCCT
TCTCCCTAACACGACACCATCCGAGGc
>NODE_695_length_450_cov_4.780000
AGCGATCAAATGTAAAAACCCACAAAACACACCTCTGAAGGCAATCCCATCAAGCGGCAT
TCACTCTGAGATGTATGGCCCAATGTTAAGCAAATGGGCAGAGAAATGGTGACCCACTGA
ATCCATTATTTCTCATTCTATTTCCATTGTCTCAGAGCCTGCCGTATGTGCCCAAAGTGT
CTTTAAAGACATGTTAAGAGAAAAGAGCTCTCTGCCTTGGAATGAGCTAACTTAATTATC
ATAGCAACTGGCAGTACTCTTTAACATGTCAATGGTCCTTGGCCTGCATGCATAATTTTG
CTGTGTTATTGTGGTGGCCTCTGCGTTTCAAAAACCCAAACCACAGGCACGGGGGCCTAT
TGTCATGGGCGCATCCATCTGGATCAAGGCCATTAGAGGATATTTGCACTTCCTCTGTGG
CTCCTGGCTCTTTTTGACATGCGGCAGAAGGAGAAGGCATCACCCACCAGTGCAGGGCCA
ATTGAGGTGTAGATTGACCAGAGGGACAGTAAAGAAGGGCAGTCAGCAGGGCAGCACTCC
TGTCAAATCCagtgatggacacccatgtggcagctgctagttggcctgtggttt
>NODE_697_length_659_cov_4.259484
TGACATATGTTTTCATGAGCCAAGACAAGCAACCCTGCCATGGTGGCCGCTCTCCAAAAC
TAATGATGTCAAGTGATTCCCTCTAACAAAATCCCTTTTAAAACAGAATGAAAGCGGCAG
AGAGGGAGGGAAATGCGGGGGCTTTGGGGGTCCGGCGAGGGGATAGAGTTATAGAGGAGG
GACAGGTTGTAGCAGAAGAAGAAGACTGAGACGACCCGCACCCCCCCACACATTGTCCAA
AAACTCAACTTTGTCCAGCTAAAGGACATTACCAGCTCCTTTCTGTGCCAAATCTTACCC
CTCGCCACTATCATATCACTGTACACAGAGAAAAGGGCTCACTTTTTATTTACACTGTCT
TTATTGCCAGAATATTGCTTTTAATTGCTGTCCTGGATTTCCTGCTGCGGTATAGGACGA
GTCTGAGACGATTACTCAAAGTAATGGAGCATAATGATGTCTCGGAACGGCCCCTGAAGC
TCAGGTCAGGGGTTGGACAATGTGAACATTCAGCTACTTAGCTTCCTTTGCAACTTTGTG
ACAAAATCTGTTTGCCCAACACCAATTAAGATGCCTCTCCATGCGCTCTGGTCAATGGGT
TTGACGGAGGGGGTCGTCCAACGAGTTGACATGTCCCTGAGCACGAACAAGCTGGCCTGT
GTCCTCGCCTCAATAATTGGTGTCCCTTGCAACGTGCCGCTTCCCAGGGCTGTCCTTTGT
GTCCCCATGGCAGTCCTAAATGAGGGGAGTCAGGGCTTTAATGGGACTCCTGTTAGTTTT
AAACAAACACAGGgcgaccccct
>NODE_699_length_563_cov_10.406750
TTTTACTTTTAATTTTTCCCAAAGTATTCCAGATGAGACACCGAGTAGTTTACACAAATC
TGGAACAGGTACAGTTGTTTACGGTGACACACATTTTTTTTTCGTTACACGGCAAGAAAA
CAGAAGCTATGCTACACCCCTTAACTAAATATTGTGAAAAATCACACGTAGCGACGAGAA
CATTACAAATTATTAACCCACAAAAGCAGTTTATATAATATAATAGTTATATTGTCAACA
ATACAACAGCAATGCCAAGGGTTCATATGTGCTACCTTTGTGTGTGTGTTTGGGCGCATG
TGTGCGTGTGCGCACATTCACTTACACTTGTGTGTGTATGTGTGTGTGACTCCATGTGTG
TGATTCATTCCAGGGCAGTTTTAGTCCTTATAAAATATTCATTTTGGTTGTGCAGGGCCC
TGTAATTGCCATCTCTCACCCTGAATTATTTATACCTCGCACAGACTGACAAAGCTTTGC
CATACGGCCCCAGATGAATCAGAAAGCAGCCATCTCTGCTGCCAACAGCACTGGGCTTTC
ACACAAATATGGCAGCCACGTCTCTCTGCCTGGCCTCTCTTAATTTGACATTTTCTTTTT
CCCCCTGCCTTTGTCCTAGGTGCACAGAAAGGTTACCTGTTAGCTTTAAGCACCGACCTG
CTCTCTGTCTTTCTGTCTCTATCCCCCCCCCCCACTACCTACatgac
>NODE_700_length_145_cov_2.455172
CTACGACGTCAGGAAGTGGGACAAACCTGTGATTTTTTGCTGTATCTCGGGACGGGAAGG
TCGTAGAGACTCGGGACTGAGACCGGCGTCTTCAGCATAGCCAAATTAGGTGGGGCAGGT
GGCATTTCCAGGTGTCTAGCACGTGTGGTTCCGGAGATATTGGCCAAAACGTTCTCCCAT
TCACTGACAATGGGCAGTGCATAACGCAGCCAGGGTTTGGGTTAGGGTTAGGGTTTCGGC
CTGGGTTTGGGAAAACGGTTAGTgctagagacatgaaacttgtgtctac
>NODE_706_length_508_cov_12.840551
ATGACCCACATAGAGCGATATGCGAAGTTCACCATCTATTAGAATAACATGACAGGCACA
AATAAACCGTATTATACATTTTGTTACCCTTGCAGCCAACTCAAATTACATTTTGAATGT
CGTCCACTCAATCTCCTCTCGTCTTTTGTGCTGTCTTTGATATAAATAGACAGACATTCA
GGGGTCTAAAGAGTGGAAGTTAGAAGAATAAAAAAGGAAGAGGAAATTTAGATATTTTTA
AATGATGTCCTACATTTTGTCAGCTAAAATCAGGATATTGCCTGAGCGGGGAGAAGCCAT
GTTCTTCAGTTGTCAAAAGGCAGTAAGTAATGATTAAAATAGCAGTGTGAAACGCGGGGA
GATTAAAGTGATGCTAATGATAAGTGAGAGAAGAAAAGGGCAAGCTATATTTTAATTCCT
GGGAGAATGGTTAATGACTTCTATTGCCTGAGATTAAACTAAACCTGTCTCATCAGCTTT
TTCTGCTCGCTGAGGAAAAAAAGCCCTCTGCACTTTAATTTATTAAACTCTTTTAAGGAA
GCACATTGATCTACATAGGTTAAACTTTCAAAATTTGGGCAAAAAGACGCCCCATAAAGC
TGTCATGCAGGGCAAAGCTGTTGAGTTGCTCAAGGCACACTATAAAGAATTc
>NODE_708_length_400_cov_16.510000
ATCTCATTTCTTTGCAATTAGCCATTTCAACTGTTAAGTACAGTTTTATGCTTTTCTATT
TTATAGTAATCACTCAGTTTGCTGTCATTATGTTGCTATGCATAAATGTTGCAGGTGCAC
TACTATTTTGCTCTCTACCCGGTGGCTCATCCTGTCGGACTGGTTCACACAGCACATTCA
TTATGTTGAGGAGAGGCGACCTGACACTGTGGAGGTTAGAGGAGTTTGGGCCTGCTCACC
ACAGTGCTTCAGAGACAGAAGGGGGGGATGGAGAGAGTGGGAAAGACAGAAAGAAGAGAG
CTGCCTGCGCTATTATCGATGTGCCTCTTCAGCGAAAAATGCAGTCCCAGTTGCACAAGC
ACCATGCCAGCACAGAATGACAGAGGGTACTGTACACCGAATCACTGTGTAGTAGGGAGG
GAGCGAGAGAGTAGTAGAGATAGAGAGAGAGAAAAGATGTAAAGTGTGACAGTGGTGAAA
CAGAGAGAGAGAGAGAGAGAGAGAGAGAGAGAGAGAGAGAGAGAGAGAGAGAGAGAGAGA
GAGA
>NODE_709_length_580_cov_10.808620
CTACTCGGCTCTCCCGCTGGCGACCGGGAGCACCCCTTGCCCGCGCCCGCCCTGATGATT
AATGCCACCCCCGTCCAGCCACAAACCTTTCTGCCTCAGATAATGCCAGGCAGCAAGCGC
GGCTGACACTTTTAATGTATAATTAAGTAGAAAAAGTCAGCACTGGCTATGCAAATTTTT
TAAAATGATAAATGACGCTGTACAGCAGCAGGGATTGATTTGGTGTAAATGAAACTAATT
AAGGAAATGTCAAACATAATTAATAAAACAGGTTTAAGCTGCAAAACATTGTCAATTGAA
TGAATGAGGAGGCATTGGCTCCCATTGTTCAGGCTTTATTTAGGTCTTGTGTTTAGCTTG
TTCCCTGCTCCAGAATGCTCTCTCCCCTCCTCACTCCCTCCACCACCAATTCCCTGAGAG
GGGGAAAATAAATTTGCTTGTCTCTCCGCTGACTGTAGAAATTAATTGCTGAAATCTTGT
CCCATCCAAGTGTTACATTCACACGCAGGACATTAACATAACTAATTTGAAAGAGCTCAA
ATGACTGCATAATGGAGCTCCGTCACCATGCATGACAGTCGCTGGTCATACCAAATTAGC
TTGGTTTTATAATTGAAAAATTTCCCCCCCTTTCTTATTTTTACACCATTTCCCTCCTCT
TTTTTTCATATACTTTTTCTCGTCTTCCTTGCTCCTTTTCCTTCCATGGTATCGTTCTTT
TTTG
>NODE_713_length_834_cov_6.351319
GTCACTTTAGCTCGCTGGAGTGCTCATCAAAAGATGATAATGTGTCTGTTCATTTCATTC
TAATGTCTCCATTCTGCTTTTTTTATGATTTAAGCCGCATTTTTTGGAAGTGGCTGCGTT
TACAAGCTGTAATACAAGTCTCTTAAAGGCCTAATAAATATGGAACTGAATGAGATTCCT
TTTTCTCTCTGTTCATCTTTCTGCTTTGATCATACCATCCCATGACATATCCATCGTCAG
CTTTTCAACTCCTCCAGGAGTGGGCATAGCCTAATTGGTGCTACGAGGAATAAATCAAAG
CAGAAAACAGGACTTGTTCCAAACACAGCTCATAATGCACTAAAAAAAACTCTCATGTTT
CCTGCAACTGTCCAGTGAGTTTACATGCCACCTCATGTTACATTTTTCCAACACTGCCGC
AGCTGATGTATGGCTGTTAAAGAGTAACTGTGATTCGACATTACACAGCCATCCTGTGAG
GTACCTGTGCTGCTCTCTTGGTCCTTATTCTAATCTTATTTAACAGTCTCTGCCTGACAC
GCAATTCAATGCAGGCCCCCAGATTGGAGAGTTTCCAAACAATCCTGAGCTCACCCAAGC
TTGGAATTGGTTTTCCGTGGAACATCTCCCTCCTCCCTTTGGGCACTTTACCAATTTGAC
CAAATTTGTTCCATCACTGGTTCTAAGTACCAGAAGTGTTTTCTGCCCACACTTGGACTC
GTTTCTGCAATTTGCACATTCTTTGCAGAACATTAACAGCTTTGTCAGGGGCTGAGCTAC
CAGCTGCTGTGCTGTGGGGGCCCGTGTTTCAGGGGATACTCAAAGGAAAAATGTCATAAA
ACACTAACAACTCATCACTTCCTATCATAGGCACACTTAAATATGCAGGGCAAGCCGATC
CAATCGGTATATAAACACCTAATAAATGGTTTATTACCCAAGATAACACACTACAATGCA
GTTAtaagcagaaataac
>NODE_714_length_523_cov_11.439771
ATCTTGAAAGGATCCCACTGAAGAAAGAGGTCTCGGAAATAACCTTGGGCTATTATACTG
ACTAGTCTGAGAAATAGGATTTCGCCTCATTAAAAATAAATCAGGCCATTTTACGCCGAA
CAAGAGCAAGCCAAATTGCGCTAAGGAAAGGACAATTAGCACAGAATCAATCCCTTTCTT
CCTGTTTCTTTTTTCTCTCTCTCATTTTGTTGTTTCTTTATTTTAGCACAGTAATGGATG
CTAGGAGAGGAACACACAAACCATGAGATTCTTGGAAGAAGAAGGCAGACAAACCCCCAT
CTCGCTCATAGCTATGTCTGGATTGCCTTCTGCGCTGAGATAGGAGTCAACATGTTTAGC
GACATCAAAAGAAAACCTGATACCTTAAGTATAAGAAGATTAACACTTGCAGTGATCTTG
AGCTTAGGCTTCTCCAGGACTTTCAACAGACTGTGCCAGAAGGGACAATTACCGATGAAT
TGGCACCAACATCTCGTAGTTATTTAACAAAATCTGGCACAGTGTATAAGCTCTCGTCCT
TAAGACTTCCTTTCAAGTCTGGCCCCGGTATCAGAAGGCTAACAGATTGGGGAATGTGAC
GAGAGCCGACAGCAGGGGAATCTGCAGGAACACTAAAAGAGGGAGGAGGGAATAAGAAAG
CAAGTAA
>NODE_715_length_391_cov_13.398977
TGCATTTCCTCTTTTTTTTTCTGCCCCCCCCTTTTTTTTTTGTTTTCACCAGTTTCAGTC
CCTTATGTTTGGTAATCGGCATTGCTAAGTCAGAAGACATCAGCTTGACTCTATAAATTA
CCACCTGATCCTTTCTTCCTGGATAATTAGGTACCCATTAGTTCTAATCAAGTAGTTACT
TAATTATTGCAGTAATTAGTCTAATGGTCTAGCAAATTGAAGCTTTATCACTTTCGGATA
CTTAATGTTCTTGGCAGAGTACATCACAAGTGTCAAGGCTTGGGCTTCAGCAATCAGGCA
GCAGAAAACAAAGTTTATACCATGTCATAAATAATATTGGTCTGTTCGTGGTCTGATGTG
AAAATAACACAAGTTTATGTTAGATTGTGGCAAATAAAAAGCTGTGTAATAAAAAAAATA
ATAGTTTGAGAAATAAATTTTAATTTGATTGCAGCTTGACAAAACATCACTAATAGCCCA
GAGAGGAGGGGGCGGATTATATTTGGTGTCAGGTTATTgtgatacactcatatta
>NODE_716_length_653_cov_5.292496
CACCCGTGCGATTAAAGTCACACTAACACGCAACAAAATATTTCGTTCGCTATGAAATAA
GTCGCAGGCCTGTAGTCAAAGTTAAAAGCAACTTACTGCAGCAGCTCTCAGTCCTCCGCA
CCAACCCGACTACACAGTCCGGAGAAAGGTACTGCATCCTCACTGCCACAAAGCCCTTTC
TTCCTCCGATAAGGGGAAGCCAGCAGCTGCGATTCCGGACAGTTAAGATTATATATGATG
TGTATATATCGAAGGTTTGTCAGCTCTTCCAGGCCATAAAACCCACTTAAATGACACCAC
GTGCTTCCTATGCACCATTCACAGGCCCTGCTTGGGGCAATTGGCATATGTAACCTTGTA
AACTTTAAAATACCCTAAAAGAAAGACATACAAAAAGGGGATTGAATACATTGTCCACGC
ATAGGTTAGGCCTAACAGAGCGCAGAGAAAGTGGACGCTGTGCTGACCGGTCCACATAAC
CGTCAAGGAAGTTCAATAGGAAGCTATTAGTTTGAGAGGTGAGTTGATTTTTATTTTCTT
TAAGTAGTGCTAGAGAGAAATTACCTCCTAACCTTGGGGCTACACCGGCGTCACACTGCT
ACTTGTGCTAAAGCTGCAGTTGGACACAGATGCCCGGCAAACTGGCATGGTTTTATGTCC
TTTCTACTGGCAGATAGTGTTGTTTTAACTGCTGCGTAATGATGCCAGGATTAAAGAGCA
ACGCGATATCAtaaagtggccatatggccccagcggccatgacgcgtgagtctgcggcca
caggaaacccaaagttt
>NODE_717_length_369_cov_6.235772
CAATCTAGGTGCAATGGCTACTAAAGTGAGACGGCATGACACGCGGGTCCATCCTTACCA
AAGGATTGTGACCGCTGACAGAGGTCAGTTTAGTCTTTGAGCTACACTTTGCTATTGACT
GATGCATTTCAATGATTATTATGCCTAATATGCCTCAATGCCTTAGTTGGGAATTTGTAC
ATTGTCTGTATTGTATTTTTTTTGTTTTGTTTTCTTTTTTCCCCCCTACCACCTTTCCTA
CCCCATACATCCACACACCAGCTAAATGGTTGATTGTGGTATGCACATTTTGTTTACATT
TAGTACTTAACATATACCGTATATGTAGACTGTGTATATGTCAAAGCTCAGGCAAACGTG
ATCTTAAGAGGTTTTTGGTTTATGCAGCTGTGAAGCCAGGACAGGTAGTTCTTTGCAGGC
AGTGTTGAAGGTGTTTAATGACATTCCTCTGATGTGAGATTAGAGCCTAAAATGGGGCAG
GCTTGTTCCCATACATGATTTATCTCctcggct
>NODE_718_length_325_cov_13.261539
CCTTAGGGTTAGGGTTGGCCCATACCACGGGACCCAAAAAAGTGTCACTACAAACCTACA
CCAATCAACTCAGAGCGGTCTGAAACGCGCTCCCAAACACCTTCTGCGGGCACTCAGCAC
TGTGAAACTGGTCGCCTTATGCACGCCCCATTGTCAGTGAATGGGAGAACGTTTTGGCCA
ATATCTCCGGAACCGGACGTGCTACACACCTGGAAATGCCACCTGCCCCACCTAATTTGG
CTACGCTGAAGACGCCAGTCTCGGTCCCGAGTCTCTACGACCTTCCCTTCCCGAGATAGA
GCAAAAAATCACAGGTTACTCCCATTTCCTGACGTCGCAGAGACTCGGGAGTAGGCTCCG
TGCGATCGCGGCGGCAGCAAATGGGGGGGTAGACACAAGTTTCATGTCTCTAGCACTGAC
CGTTTTCCAAACCCTAACCCTAACCCTAACCCTAACCCTAATTCCAGGC
>NODE_719_length_311_cov_1.498392
CACTTCTTTACTTGAATACACAGTAAACACATCTGATTACACAACACAGCCATTGAAACA
GAGCTCACACACCGGCCACCGCTGCGCCTTGGTTACTGAGCTCACATCAAAGCTGTGTGG
CTCCAGTGTGCTTCCTAATGCATTGCTTTGTTGCCTTCTCACAATAACAGGGTCCAGATG
AGAGAGAAAGAGCTCATCTCACAGAGAGTACTCTCTCCATCCTCAGCACTTAGTGCTTTA
TATTTCCACTAAAATCACCTGGTCTATCTAATGGTTCCACACACACATACTCTGTTTTTC
CATCTGTCTTCCTGCAACAGTTTTTCCAAGTAGAGGGAGAAGAGAGTGTATCATCTGTCA
GTGTTCCCATACATGCAAAGAATAATCAATTAATGACACATTTTGCAAATTTGCAAAACA
Gttacgccataatatattattctcataaatgaact
>NODE_720_length_775_cov_6.825807
TTAACTCTTTGCAGCCCAGACGCAGTCTGAGTAATAAAAGACTTCATATATTTTCTTTTG
TATTGTCCAGGTTAAGAGAGTGTTTGGTTTCCTTTTTACAGTTTGTGGTAGCTTATTTTT
TCTGCCAAAAGGTGTTTGAGGCCTACTGGGACCACTTAAAAGTTTATGCAGAGCACTAGC
CAAGTTGGACAAAAAAGCCTTGAAGTATACACACACTGGCCCCTTTCTCAGAACCTCTCA
GCTCTGGCTTGGGGGAGTGTTGTTGGTTTATGAGAGGGAAAATAGCCCCAGCCTTCTGCA
AAAGTGAAATGGGATTAAGGCCTTTGTTCGGCCCACAATGGTGAGGGGAATTAGCAATAG
TTGTAGGCACTTAGAAGAGCTCTCACACAGAAGCTTATCCCAGATTTTGCACAATAATCA
TTTGAATATCAACAGTGTTTTGCAACTACAGCGCTAATGTATAAACCTCTCTCTTTTAGA
TATCGAAATCCCCAAAAGGATTTTTTACCACTGGCTACATCACAAACATTCATGCTCTTT
ATGGCAAATCATATTTTTGGGTATCATTGCACTTTAAAAGTTTAAAAGTGGTGAGGATAA
CTTGAAAAGAAGTTTAGGGAAGAAGTTTTTATTATTTACTTTAGTTGTGCTGCAAGCTTT
GTGCATTTCTTTGTTGGCTCAAAATTAAATAAACTCTTATTTGTAGTTAAAGCTCAGCGT
CTTCTATTCAAGGTACAACACTAAAATAAATGTCTATTTAGGCATCTGTCTGATTTTCCA
TTTCCCAGTAATTCTGTATTTCTATGAATTTATAGCAGTATTTTTAACGCTAACTCCCgg
cgttgctgtctaatatttgcatttcactgaaaaaacaacttaaaggacgttattacgtaa
ataatggaagaaacttttt
>NODE_721_length_784_cov_7.632653
AGTATGTCAGCTGCATTTTTAAAGTTTAAAGTTTAATATTACTGATGTTATTAATTTTAT
TGATAATTCTGGTTAACTTTTGGGGCGGAAGTTGTTCTTATAAGGTCGGAACAAATACGG
AAAATGTCACATCTTAGAAGCCTCCCATTTTCCTGCTACGATAAAGAGACTTAGATTAGA
CCATAAGCAACAATGAAAAAGGTGATCAGACATCTTAACAATTCAGCTAATTAGTGCCAC
AGGAGCATCAAGGGTGCAAGAGGATAAAGGTTAGCTAGAAAAGACAAAAAACAGGTGGAT
AAGGGAAATAAGGTGGGGAGCCTCACCACAAATCCAGGACGACAGAAACAGGTGTAGCCG
TAGCCTGGATCATTCTGAATGCATATCCCCTGGTTGCAGGGCTGTGGAAGGCACTCATTA
ATGTCATCCTCACAGTGAAGGCCTGTCCAACCTGCCAGGAACAAAAGCCCACAGAGTGCC
ATGGTGAGCCCAGGCTCTCCCACTTCCACCCTCTGAAGTGAATATCAATCAGATTCTCTT
ACATTGATTTGCTTCTTTTTGGGTTCACACACATACACAGACAAGAAAAGGCTTTCACTA
AAGAGTAAGATGCCACATACATTTTAATGAGCCGAAGCAGTATCGTCTTTTTATCACTGT
CTTTTTTCGTACTGTATGACTACAAATTTCTCCCTGGAGAAAAGCAGATGAACTTTGAAT
GGCTCTGAGGCGCAGACACTATGTAGGCATTATGGTAACCTTTAGTGACACTTTCCATga
ccccctttcaatccagtatgagtgttctgtaagtgttaagatggtttacatatggtaaac
tgcactctaccacatctggagcaggaaaagaaggatatcttctcgctcacttcagaaatt
gtcttgacatctcggctgtgttttagca
>NODE_723_length_392_cov_4.596939
TAGTATGGGACAACCCTAGCCGTAAGGTCTGGAATTAGGGTTAGGGTTAGGGTTAGGGTT
AGGGTTAGGGTTTCGGCCTGGGTTTGGGAAAACCGTTAGTGCCAGAGACATGAAACTTGT
GTCTACCCCCCCATTTGCTGCCGCTGCGATCGCACTGAGCCTACTCCCGAGTCTCTACGA
CATCAGGAAGTGGGAGAAACCTGTGATTTTTTGCTGTATCTCGGGACGGGAAGGTCGTAG
AGACTCGGAACCTAGACCGGCGTCTTCAGCATAGCCAAATTAGGTGGGGCAGGTGGCATT
TCCAGGTGTCTAGCACGTCTGGTTCCGGAGATATTGGCCAAAACGTTCTCCCATTCACTG
ACAATGGGACGTGCATAACGCAGCAAGGGTTTGGGTTAGGGTTAGGGTTTCGGCCTGGGT
TTGGGAAAACCGTTAGTGCCAGAGACATGAAACTTGTGTCTACCCCCCCATTTGCTGCCG
CTGCGATCGCACTGAGCCTACTCCCGAGTCTCTACGACATCAGGAAGTGGGAGAAA
>NODE_725_length_437_cov_1.974828
TGACGTTGTCCCTCAAAGCCAAACAAAGAACATAAAAAAGATACAAACTACTGCAAGAAA
AGAAACCAAACAGAAGAGGAGGGAGAAAAATAATGAGGGAGCAGGAACAAGCAGCTTCGA
TACCCAGACACAAAGCCGGTGCAGCTGAGCAAACACGGCAGTGGGAGTAGTCCTCTTGTC
AGGGATGTTGTGGCAGAGATTTTGGGTTTGCCGGGCAGGGAGTGGGAGCAGGAACCCAGG
GTTCACACAGGAATCCTGCAGGGCCATCACTTCCAGCAGGCTGGGCCGTGAGAGTCTGAT
GCCCTCTCCTACACACTCCTGTTAGCTTGACTCCACAGTTGTCCCTCAGTATACTCATTA
TGCTTCTGACTTCCAAGCTGCTCAAGGCTCCACTTCAGTCTCCGCAATTTTGTCTTATCT
GCTCTGTGAATTACGAGTTTAGATGCTTTTAGTGTTTGTGTCTGCAGGCACATAgatgcc
tgtttgcgcccgtttgtacatgagccagtgatgtttgcggaccttgagaagtccctcctc
attggcagatgcactgatagctgctgatagcctgcgatgac
>NODE_731_length_450_cov_7.080000
AGTTAAGGAGGAAAGAGAAAAACCAGAGCTCTACGTAATCCAATCTTTTAAGAGTCAAAT
CATAATTGATGAAGTCAAATTAATTTGGTTAAAGACCATTGGTAAACAACAGAAAGAGAG
AGAGAGAGAGAAAGAGAGAGAGAGGGAGAGAGAGAAAGAGAGAGAGAGAGAAACATTGAC
GTCACTCAGGCTAGGGTGCTTGTCACATTCTCATCTGCATAAAGATCACGTGCGTAGGCA
AAGCATTACCTACCTTCCATTTCAATCAGTGACACGTATGCAATATCAACAAAACAAAGG
AAAGAAAGAAAAAAAGAAAAAAAGGAGAAAGGAATGTTCTCCGCAGCGAAATGGGAAAAA
GACAATGACCTCTTTTAGTATCAAAGCTACATATTTAGTCCAGAGACTGAGGAGAAATAA
ACAAAACCAAAAGAAAATAGAGGGGAGAAAAATAAAAAATCCAGATGGAATTCAAAACCA
AACTAAAGTTAGAAACAAAGGATGAATCTATCAGCTACATAATTTGCTTTGTCTTTTTCG
CTTGTACAAATGCAGCCATATTTGTATCAAAACAGGGGAGGGAGGATAGAgaga
>NODE_732_length_316_cov_13.582278
AGAATAAACGAAACGCGTCTCTTTTTAGGACCAAGCGGCCCTCTCGACCTCCATGCTGGC
TCTGGCAAGGTACCAAGTAGCACAAGTGCCGACTAGCCAATGGGGTTCAGGGGGAGGTCC
CTGAGCTCTGACCAGTCAAACACACTCTCCTTCCTTATATGGCAGCTCATCTCCATGGTA
ACGTGTGCTAAGTTGCAGCAGTCGTGTCAAAGTTCACTATATAGAGAGCTCAGTGAGCTG
ATCAGAGAGAAAGCATTCTGCCAGCCCGGCTCCTACCAATCGCAAATCACTTCCTAACCT
CCGCCTTTTTAACATATTTGATCACTTTGATTCCCGACTCCTTTTTCCTATTATTTTTCA
GTGCACGGAGGAGGTTTGCAGGTTGTGATCTTTGTTTTTTTTTTAGTTGTTTTGTTTTAG
CGCTTTCGCTTTTTTTTTCCTCCTTCTTCTTCTTCTTCTC
>NODE_733_length_694_cov_4.007205
CTACCCCATGACGCCTCCCATCCTCCCAACTAACCCTGCCCCTGGCTATTTCAACTTCCG
CAACAATCTGCCTCCTTCCACTTGCCCCAGCCGCAATAGCACTAACGACCCCCTAGAGGC
TTAGGATAGCATTAAGACCAAGGGCCTTCAAAGCCCTAAGCGGGAGTGAAAATCTCCCAG
CCCCTGATAAGACTTGCGGGACACTAACCCACATCTTCTGCATGCAAAACAGACACTTTA
ATTAAGCTAAAGCCTTACTAGACAGGCAGGCCTCGATCCTACAAACTCTTAGTTAACAGC
TAAGCGCCCAAACCAGCGAGCATCCGTCTACCTTTCCCCCGCCCGCCTAAAAAAGGGCGG
GGGAAAGCCCCGGTAGGCGACTAGCCTACTTCTTCAGATTTGCAATCTGATATGTAAAAC
ACCTCAGGGCTGGCAGGAAGAGGACTTGAACCTCTGTCTATGGGGCTACAAGCCACCGCT
TAAAAACTCAGCCATCCTACCTGTGGCAATCACGCGTTGATTTTTCTCGACCAATCACAA
AGACATCGGCACCCTCTATCTAGTATTTGGTGCTTGAGCTGGAATAGTAGGAACAGCCCT
GAGCCTCCTTATTCGAGCAGAACTTAGCCAACCAGGCGCTCTCCTCGGAGACGACCAGAT
CTACAACGTAATTGTTACGGCACATGCCTTTGTAATAATTTTCTTTATAGTAATACCAAT
TATGATCGGAGGGTTTGGGAACTGACTAATCCCGCTAATGATCGGCGCCCCCGATATGGC
ATTCCCCCGAATAAACAATATGAGCTTCTGACTTCTTCCCCCGTCGTTCTTACTTCTt
>NODE_734_length_581_cov_1.886403
TGACTTACTAGAACGAGACAAACAGGATATGAAAACTGAGAAGGACAAGTTGGAAATCAC
AAAGGCTCAACTACAAGAGAAGGAAGAACATGCAGACAGTTTGTTTGATGAAATCAACAG
AGAGAAAACCAAAATGAAAGACTTGAACCTCCAGCTCCAAACAGAACAGAAGAGGCTTGA
GGAAATGATGAATATGATGACCTTGAAACAAAAAGAACATGAAGTGAAAGATGATGAGTT
CAAGAGACAAACACAAGAACTGGAAAGTATCAAGAAAAAAGTGCTGCTGGACAGAGATGA
ACTGGAAGTTCAGAAGAATCATCTCAAAAAGAAGGAAGAAGACATTGAAGCTGTCATGAA
GACCTTGAGAGAAGAAAAAGAACAGGTCAGTCAGATAAAGGCTGATATGGAGACAGAGAG
AAAGGTAATGCTGAATGAATTAGACGGAATGGAAAGAGACAGATCTGAGCTGAAACTGAA
AGAAGATCAAGTGAAGAAAGGACTGGAATCAATGGAGACTCTGAGGGACAAACTTCAGTG
GCTTCATGAAAGGATGAGCAAGGACATAAAACACAAAATGGACAGATTACATCAAAACAG
TGAAGCTGCACTACACTTACACACTGTCTTGGAACAGAAGCTTGCAGCACTTGATGGTCA
GAAAAACTCCATGGATTGTTACACTGAGATGGTACAAAGACAACAGGTCGATGTGATGAG
TTTAc
>NODE_735_length_179_cov_9.139665
AGGCGCCGGATGTCTCTCCGGACAACACGTCCATTTCTCCAGCCAAAAAGCACAGGGCCC
CACGCCCGTCATTCTCTGCCACGCTTCGCACCCGGTCCCGACCGGGTGCCGCGCAGTCCA
CGCTCGCGTCGCGGCACGTCGGGTCGGGGGGGGGTTTCGGGGGTTTGCCTGCCTTTCCTG
GCTGGCTCTCCTCCCTTCTCTCCCTCCCGCTGCCGCACGCACGCTTCTGGGCTACCTGGT
TGATCCTGCCAGTAGCATATGCTTGTCTCAAAGATTAAGCCATGCAAGTCTAAGTACACA
CGGCCGGTACAGTGAAACTGCGA
>NODE_741_length_303_cov_16.155115
AAACCTGTGATTTTTTGCTGTATCTCGGGACGGGAAGGTCATAGAGACTCGGGACCTAGA
CCGGCATCTTCAGCATAGCCAAATTAGGTGGGGCAGGTGGCATTTCCAGGTGTCTAGCAC
ATATGGTTCTGGAGATATTGGCCAAAACGTTCTCCCATTCACTGTCAATGGGCAGTGCAT
AACACAGCCAGGGTTAGGGTTAGGGTTTCGGCCTGGGTTTTGGAAAACAGTTAGTGCGAG
AGACATGAAACTTGTGTCTACCCCCTCATTTGCTGCCGCCGCGATCGCACTGAGCCTACT
CCCGAGTCTCTACGACGTCAGGAAGTGGGAGAAACCTGTGATTTTTTGCCGTATCTCAGG
ACAGGAAGGTCGTAGAGACTCGGGACTGAGACCGGCGTCTTCAGCATAGCCAAATTAGGT
GGGACAGGTGGCATTTCCAGGTGTCTA
>NODE_748_length_392_cov_5.308673
AGAGGAGAGAAAAAAACTTGTCATCCGGTTATGGTCTGTGCGCAAAAAAAAACTGCAATG
GTTTGCGCCATAGAGCCAATGCAGCCGTGCATGAATTGAAGTGAGGTTAGAGGCTAAATT
AGCAGTTAGATTCCCAAAGCGACTAAATGACAAAGAGTGCGAGGCTGCTGCGATGGACTG
TACGATAAAGGTAAGTGTCTGCTTTGTTTTTGACGCCGCCGGTGGAGCTGACAGGCGGCC
ACCCACACCAGAGTCTGCGGAGTGAGAGAGGCGAGGCGGTGATGCGAGCTCCCCACTCTT
TCCTTCTTGTACAAAATTTCCTCTTCCTTCCCGTTCGTGGTTGTATGTCGGCTCTATAAT
AACACAACTAACCACTACATCTTTACACTCAGATAAAAATTGGTGGCCGGTTAAAAGCTG
CGCGTAAAAGCGCGTTTCCAAACGTTTTGAGGCGGTTTTTTTTTCTCCCTCTCCGTCTAA
TTTGCTGCGTTTCATCGTCCCGCACAATCCACGGAGCCGCCAACAAAAATAAGGCA
>NODE_750_length_193_cov_8.005181
GAAACATTGTCTTTAAAAAACTGCAGTATTGCTGTCATCATGCTCTGAAACAGCGTTTGG
TGCGCTGAAAAGGCCAATTTTGCCACATAGTGTGTTCATTGAATTATATCACACAAAGTC
TCTTGAAACAACTTTTGCCATCACATTTATCATATTTGAACACATTGTGACGTCAAAACA
TGTTTGGAAACACTGTCTTTAAAAAACTGCAGTATTGCTGTTTTCATGCTCTGAAACAGC
TTTTCATGCCCTGAAAAGGCCTCTTTTGCCACATAGTGGTTCACTGAATTATATCACACA
AAGTCACTTGAAACAACATTTGCCTTCATATTTATCA
>NODE_751_length_539_cov_7.074212
CTTGCAGTCAAAAATCACATTCATCTTGCTGCAGAATCAAAAACTAACACAAAGGTATTT
TTCATCCTAACCTTACTGATAAAACTAACCAATAGAGATGGATTTAGGGGGAGAAAAGAG
TAGTTAATGAATGATGAATTAGAGACGAGGGAAAACATCATAAATTCTGACAAGGCGCTG
TTGTCTGCTGGATGATGAACAGCACTGTTGGATGGAATCTGCCTCTCTGTGTATCTCTCA
GACGCTGGCTGCCACTTTATCTCTTCCATCCTGCTAGATTACACCTCCAGGGTTCAGGTG
GGAATCAATCATTGCTATTATTACCTGAAGTCACCAGATGCATCTATCACCACTAAGGTT
ACCATAACCTCAATATTAACAGAGGAAAAGCCCCTCTAATAAACAGCAGAAAGGATGGGC
TGGCTGGTGGGATTTCATCTTCCTTTCACTTTTAATAAGGCACTCAGAGGAATAAAGATT
ACAGGCCATATTTAGCATGCAGAACAAATCAGGCTCTTCCAGGCTCTTCCTCTCCTCCGC
TTCTCATTCTGGTTAGTCATTAAGACTGAGGAGGAGGAGGGGGGGGGGTTCTAGTGTGTA
GAGGCGTTCCCTGGTTCAGCAGTCATGCTGCCGCTCTCTGTGTTCTCCTACTGCCTGCAG
CTGCTGTTAATAAgacttttcta
>NODE_752_length_556_cov_17.737410
CCTGATTGTGGTACTCTTTCCATTGTCTTTGACACAAAAAAGTTTGTTTATATATGCATG
TATATATGTATATACATATATGTATGTATATATATATAAACACATTTTTATAGCTACAGC
ACCTTTTCCCATGGGGCAACAGTGTCAATACCTCGCACATGGTACATGGCCGTGCCAAAG
AAAAAAAGAAATAAAAACAATATATTGGTCAGGATATTTATCTTTTTTTCCCTAAAATTG
GCATTTGACATGATGATATTCTATTGCCGTCTGGGGGAGGGAAGGGACAAAGGTTCTTCT
TTTGAGTTTATATTCAAGTTTTCTCCTTTTTTCGTGTATAATTTCTTCTTTTCCTGTTTA
AAAAGAGTTCACACTTTTGTGATTTGCGTGTGCTGCTCTTCATCAAAAGGTTCATTTTCC
GGATCAGAGTCAGTGGTGTCAGAGTATCGATAATGGTCTGGCTCATTGTCGCTAACGTCC
GGGGTGACGGATGTTGAAGTGCTAGCCTCAGAATTCGAAGGCTCCTCCACGGTTTTCGTA
AAATACAACTTCACCTGGAAATGAAGACAACGAGCTTCAGTGTGTGTCATGAGGTAATCA
GAAACACAATCATCATTGCTCATTTGGATTATCTTCTTAGTTAAAAACTAACAGTAAAGC
AGTAAAGTTTTTTAACAACAGTATTTCCAATATAATAATA
>NODE_753_length_523_cov_8.917782
AAAAGGTAAAAGTAGTTCTGTCCACCTCTCATTCTTGCCAAAAAAGTTCAGCCACTGAGC
CACGGCATTAACTTGTATTCTAACAAGATTAAAATATATTCGTCCTGGGGATTAGCATAG
TTAGGTGTCCTTTTGCCTCTTTTTGTTCCTGCACTGGTGCGGTGACAGTGGGCTTTGATC
TGTGTTGCGAGGCAAGAGTCCTGGCTTGGACCTAGCCATTCGAGTGCCAAGTGTGAAATT
GGCCTGATGTCATCCCCATTCTTCACCTTTTACATCTTTCACCACTTTAATTATGTTTCC
GCCACAAAGCCCAGGCACCTCTGAGCAGATTCCACTCTGGCTGGAGGAAGCATTTAGAAA
CTGTGGGTAAATGACACAGTAGGGGAGGGGGAGGATGGTAGGAGAGGTCATAGCAGGATG
GGGCCCTTTTGTGTGTGGAGGTAGACATTGATACTTTCCTGATGTATCCTGCACTCACTT
CCATTTTTACAGCATGAGAACCCTCTGGAATAGTCGGGAAAATAACTTTTATTCCCGCCA
TTTTTTTTCTTTATTATTTTTTTCTTCTTTCCTATTCCAGATAGACTTGATTTTTCTCAT
TGCTGTCTATCCAGTTTACTGGTGATTTGCACATATTTTGACAGCAACGCAGCACTTAAG
AGGCTTt
>NODE_755_length_665_cov_8.833083
TAAAAGTACAACCAAAACACAGGTAGCTGCTCTTGCTTATGCCTTACAAACACATTCACA
CATACACTTACACACATCCATAACACATGTTCAGAGTAGACCAAGGATGCACACACGCAG
ACACACAGCTGCATACACACTAACATCTAATGGCTAGTCAGTGACACTGAGGTCTTAGCC
CCTGTCTGCCAGTCCTCATTTGTTTCCCAGCCCCTCCTATGTGTGTGAAGCAGTAGCACT
TGCTACTGGGTGTCTTGTTACTCCTCAGAAGGTCTATTGATTTAACTCTTGCCACAATCT
ATAACACTATTGTCTTGCCTTAAGTGTCTCATCTGTACAATTCACTGGCAGGAGTCTATA
CATCAAAAACCCCGCCTGCTTAAGGATATTGGTATTCTGCAACATGCTGGGAATACTTTT
TTTTTCTCTGTGAATTTCACATTTCTTGCACACTCAACCTTACTTTTTTAAAGCGTAGAT
GCTTGCAGCAAGGCATAACACAGTCTGGTACAGGTTTATTTTTACTACTGTTGTGTTTAT
GAAGTCAATATTTTATTTCACAATATCATATAGCAGTGGTGTAGAGCAGAAGTTATATTT
TAGTTTTTTGTCGATCTGTTGGGACATAGATGAAATATTCAGCCTCATAGTGGCATCCTG
GAAAAAAATTACATTCTCAGGTTAGAATAAACACAGAggcctacagttgggaaaatccaa
atgttacagctatgtttgctgaaaggcttcgatttaggcctcaaaaggccttttaggtgt
actgcttgtttaaatctcatatactcttt
>NODE_756_length_570_cov_3.552632
CTGATGGTAGGTTCTTACTGCATTAAGGTTTTGAGTTCCATGTAATGTTGAATGTTAGGG
AACTTTATCTGATGCTTTGAAATGGTTATTAGGCAAGCTCTTCTATTACCAAAACTTGAG
TTAGTATAGTCGTGAATTTAATGTTTATGTCTTATTTGTATGCGAATATTACGAGTAACA
TATATTGAATGCTCTGGAAACAGTTTCTAGGTGTTATTTAACCTAATGTTCTTAAACAAC
TAATATTGAAATGGTTAATATATATTCATGGTGATATTACATATATGTACAGTGAAGGGT
CGTGTGGCGTAGTCCGGCAAAGAATAGTTTAGTTTAGAATCCTAGCTTTGGGAGTTAGGG
GTGGGGGTTAAAATCCCCCTTCTTTGAAGCAGTAGGAAGGATTTTAACCTTCGGCGTCCG
GTTTACAAGACCGGCGCTCTGGCGCTGAGCTACTATTGCATTGTCATTCAAGGACTTTAT
TTTCGAGTCATCCTACTGTGGGGGTTAAAACAAGGAAGAGGAAGAAGTAGAGGAATGATG
CGATTTGGCCAATGATAATAAAAGGGTGTTCAACTGGTATGCCTCCGATTCAGGTAAGGA
TTATAACGTCTGCAATTAGGAGTCAGAATAGGAATTGCGTGAAGGGGCGAAATGTCAGGC
TTCGTTGTTTGGATGTGTGAAGAATAGGTACTACTATAAGTACGAGGATAGAGG
>NODE_757_length_645_cov_1.965891
CAGTCTCATTCCAGCCATTGCTAAATTGTCTAGAAGACCTCAAGTCATGGACATTAATTT
TCTTTGTCTCAATGAAAACAAGACAGATTGTTGTCTTTAGACGTTCAGACCAACTACATG
GATGTATTGGTGCTCTCGGTCCCTGTGAGAATATTCTGCAAACTGCATGAGTTTTAATAT
TATGAAATATAATCCCATTCTGACTAATCGAAACATTATTGCTATATGATAGATGATTTA
CTATATTAATCGATGTATTGTGTGTAAAATGTTAAGGGCTTGGAAGAGTACTAGATGAGG
GAGAATATCTGAGGAGCAGACTATATGAGAAGAAGTAATTTGGTGGGAACTGGGAGTATT
TACCGAACAGAGTGTTCTGACCATGAGTGTATGCAACATGTTATGGGAGAAGATGGAGCC
AAAACAGTGAAAGCAATTAGGTAAACAGTCTCACCTTGGAAGATTATATTGCTGGGCAAG
GGAGAGAATAGTCAGTCAGACTTCGTGAACTGACACATGCTGTTGTGGTCAGGGAGAGAA
GATTGGCCCAGAGCTCTGTATGCTTCGTTCATTGCTAATAATAAATACTGATATTTGTAG
TTGAGTGTCCTCCATTATCTTCATAAACGAACACGCAGGAACCAGGACTCACACATAGTG
GATTTAAGGGGTAGAATGAGTGCCTGAGTTCTAACAACGGCTGCATatgattgcaagtca
gggagaccaggtcgccatggcaaccatgtccgagccgctgccgctactcgcaaacagtga
ctggatgga
>NODE_758_length_389_cov_15.228792
GGCGTTTCTGAGCAAAAGGGAACAAAGCGACTAGTGGAGAGGCTCTTCCAGTAGTCCACT
GCACTGAGAGAACTTTTAGTACGTTTGTGCTTTGTACCAATATATCAAAATTACAATATA
AAAAAATCTAAAAGTCAAGAAAACTGAAAAAAATGTCTGGAGGGTTGGGGGACGCTCTTC
CCTTATTACTAGAAACAGTTACTCGCTATGCATAACCTAGTTAATAGTTAAATTTGCTAT
TGCTTTTTTCTTGTCTTGTTAAAATGAAATCTTTAGATCTTTTTCAATAAAGTTTAGTCT
TAATAGAATGTTATAAACAGTCGTTCTGGTTCAATATAACCTGTGATAAGTTTGTGTAGT
TCTAAAAAGCCACTCCGTCCACACCCTCCCTCCACTTACTACCGCTTTGTGATGAAACCT
TATGCAAAAATGTGGGTCTGAAAGCATAGTTTTCAGTTTTCAGTGAACATTTTATATAAC
ATTCAGCTCTTGGAGGCTTGAGCGGATAAATTAAAAAAAAAAAAAAAAAAAAA
>NODE_759_length_145_cov_5.000000
TATGTGGCAAAAGAGGCCTTTTCAGGGCATGAAAAGCTGTTTCAGAGCATGAAAACAGCA
ATACTGCAGTTTTTTAAAGACAATGTTTCCAAACATGTTTTGAGTTCACAATGTGGTCAG
ATGTGATAAATATGAAGGCAAATGGTGTTTCAAGTGAACATCTGTCAGGAAATTCTGTGG
ACACACCATTTGGTAAAATTGACCTTTTCAGCATGCCAAACGCTGTTTCAGAGCATGATG
ACAGCAATACTGCAGTTTTTCAAAGACAATGTTTCCAACCATGTTTTCA
>NODE_761_length_676_cov_18.628698
AGACGTCGACTGCATATTTGCATTTTAGAAGTTCGTCTGTGTGCGGTAGAAAATCTAGAA
CAATTGTTGGCCTGTCACTTCAGCTTTATCTTAAAAAACTTACAAAGGTTTTCCTCCTTG
CCATACACGGCTGCTTGGGTAATGCTGCCTCCTGTGTCTGCAGACGTATTTTTCTAAAGG
TGTGTGTGGCACATCTGTGCAGCTATTGTTTATTCATGGAGTAAACCCTTTGAAATGTGT
TAAGATACTTCCCACTCATTATAAAAATCCTGCCACCCATGGATTAGGACTTTGATGTCA
CCAATCCTGCTTCAAAGGCTTCTTTCACTGCTATTAATCACAGTTTAGCCTCTGAAGATA
TAGCCAGAGAAAACATTTGGACATCTTGTGCAGAAACTTTGAAATGTTCAGACTGTCTTG
CATATGCTATGTTCATATCCTTTCCGCTGTGTGTGGGGCTGTTGGACTGCTGTGCACGCA
GCTGCACTCTTGAGTCCATGGGATTCAGCTCAGATTTAGGCTCCTTCTGAACTGTCTTTT
ATACTGCTGTATGAACACTAACACATTAGTGCAATGTTCACTTTGTTTTCCATTTTTCTC
AAATGAGGAAAAAGAACATTACCCACAGAGTGTTTACTGCAACTTAGTGTTTAATAGTTT
ACTCTCAATAATCATTTGCTTTCTGTATTACATAAGGCAGTTCAAACCTTCTCTAAACCT
TAAATAAGTCATGATATGAGAACGTCTAAACGTCTGCTGGCTCTGCTTTTGCATTCAACA
GGAAATCTTGCGACATCCAGGGCTCGGGTCACGGCTGCtt
>NODE_762_length_152_cov_4.381579
TGTCTTTAAAAAACTGCAGTATTGCTGTTTTCATGCTCTGAAACAGCTTTTCATGCCCTG
AAAAGGCCTCTTTTGCCACATAGTGGTTCACTGAATTATATCACACAAAGTCACTTGAAA
CAACTTTTGCCTTCATATTTATCACATGTGACCACATTGTGAACTCAAAACATGTTTGGA
AACATTGTCTTTAAAAAACTGCAGTATTGCTGTTTTCATGCTCTGAAACAGCTTTTCATG
CGCTGAAGAGGCCTCTTTTGCCACATAGTGTGTTCATTCAATTATATCACACATAG
>NODE_763_length_442_cov_6.242082
AGCAGAAGAATACCTCAGTAATTTTTAACCATCTTTCTCGCTATCTTCCATCTCTTGTAC
ATTATTTTCTGTTCCTTGTTACTTCCTTGTTCTTGATGCATGCTCCTTTGGCATGAAGGA
CCTGAATGGCAGTTTTGATATGTCTTACCAGACCTCTCTTTCAGGGCTTGTGCAACTAGA
GGTCACCTCTTTTGTTTTGTCCTTCACAGCATGCCTCTGTGATATACAGAGTTGTCTCTG
ACTCCTTATGCCGCGTCTTCTTCTGTGTAACGCATTTTGGCTCCTATAGCCAATAAAACA
ATCCCCTGCCACTTGTTCCACAGCCTTTTTGTTGTTTTGTGTACTTTGGCTTTGTGCACA
ATCCCAGTCCAATGCTAGTGATCTAGCTTTGCATGGCATCGTGTGTTAGCTTAGACGTGT
GTTTGTAAAGAGGGATGTTCTCTTTTTCCAGCAAAGATGTCACGGAAATTAAGCTTGCCT
ACTGAGCTAAAGCCAGACTTGGGTAAGCCTTGACTTCGTGTATCCAAACAATTTGTATGA
AATGCAGTATACTTTCGCCACTCCGACTGGACTCCACCACATCCCa
>NODE_769_length_415_cov_1.380723
GGTCCTCCAGAGAGAGCCTCCTCTCCCTGCTGCTCTGGCTGCTGCAAAAATGTGCAAATA
AAGGCTGTTTATTTCATTTCTATGCTAAATTTACAGAAAAACTAAACACAAGAGCAAATA
TCACAGTTCAATGTTTGAAGGGGATTTAGTTGATATTTTATCAAACTTCACAATCCTCAT
CTGCTTCTCAGTGTAGATTTAATGAATGGCCCCAATCATTCAGATTGGCTTTTACATTGA
TTACCCATTATCAGAATATATGCAGTAAAATGTGCATTTGTTCATTCACACTAATTCAAC
TGCCTCTGAGCTGTTCGTATAAGAACTCAATCAATAGCTTTTGTTATAACAGATGGTTCA
AATTAATCATAAAGACCTGTCCCCTCCCATCACACACACATACCTCACTGTGTTCTGAGG
GACGAGCTGTGGAGGCGAGCTGGTcatcccaaacgtcatctcagtgtagtcgtttttcac
ctcgtcagcgaggccctgagagcgtttctcactatctacacggtacacgccatcctcctc
tgagcaggggcacatggat
>NODE_770_length_639_cov_12.651017
TGCAAATCTGGATTCTTACTGATAGATGTTTATAGCCATCCTCTGGACGAATGTCAAAAC
TATCGCACATGTCATGATGAGGTTTTTTTCCCGTTGATGGTAACATCTGAAGATGGAAAA
AGAATGTCCGTTTGCTGCAGGGGGTCTAAGTTCTTCTTTCCATCTTCACAAGTCAACAAA
ACGTCACATTTTTAGAAGTCATTTTAAGTTCTAATCTCTGCAGATTCTTCCCAGAAATTT
CCCAACGGCCAAAGTGACTCTTCATCCAGCAAGGAGTCAGTAGCAAGTAGTTATTTTGGT
TCTGGAAGGGAAATGACTTTTCTTCTGCGTTTACTGTTCAGGGATCAGTTCCAGGCACTC
ACAGCTCACAAATGCACAGTAGCCGTCTCATTTAAAAAGCACACAGGTTTTATTGCATAT
CAATTTCATGTATAAATTCTTCATAGCATTGGAAAGATTACATTTGGTATACATTGCTAT
TCTACAGAATTAACATCAGAGTCATATCTTTTCAATGAAATTTCTCTAAAGTACATCTGC
AATAATCACAAGCATCAAAAGAACTGCAATTTCAGAATTGTTCAATATTATTCTACAATC
CTTTTATTGTTTTTCATTACGTCTTCTCCCAAACGTCTTTTCTATGTCTTTCAGAACCAC
CTGCCCGAACATCGTAAGGCAGTCAGAACTTGAAGTCAAACCTACTAAACCTAGCCACAT
GTACAATAAGTGCATCTACGGATTTATtattttttttacttttttttttcctcatttttt
gat
>NODE_771_length_686_cov_6.835277
AACAAACATCTTAAGCGGATGCGGTTTTTGCTTAATTGGGAGCTTTGCAGCTCAGATTCC
GACTTATTTGATGTTGATGATGAAGTCCCAGGAAAGCTGTGAAATTCTTGTAAACTAAAT
GTGCATGCATGCTGTCTTCATTCGTACGCTGGTCAGAACTGTTACCCGTCAATTTAACCT
GCACAGTTTCCCTCTTCTTCTAGGGGAGTATGAACGCGCACACACACACATATGTGCACA
CATGCCCTGAGCTCATTTTTAATCCTCGCAGCTCACTGTGAAGGCAGGAGGAAGTTCCAA
TTAAAATTAAAATAAGCTCTTTTAACGGTCTCTTAAATTGACAACTGAACAATGATTTTC
GAATTGGTATCTGTCAAAGGTCTCGGAAAATCCTCAGTTGATAAGGCCCAACGCATCCAA
TTAGTAGCAGAGTAGGGCCTCAGCCAGTAATGATTTCCAGGTCCCTTAAGATGTGGCGCG
GACACTTATTGCAAATTACTGACAAAGAGCCCTGCTGTATTGATGAGGGGGAGAACAGCC
AAGTCTCCGTGTTCCCATCAGGTGGACGAGTACCAAGAGGGGTCTGAAGGAGAGCTGGGT
GTCTCTCCCTCTCTCTCCCTCTCTCTCCCTCTCTGCAGCCATAATGTGGCCTCGCTGTGT
AGCTCATATATAGCCCCCCTGCTGACATGGACTCTGAGAGACCAGCCTCTCTTGACATGA
GCCCCAGCTCAGGGAAAATGCTAATGCTAACACGAGGGAGGTGTCAGGAGCGGATCATCA
ATAATGTCTGCAAGTTTACTGCCCTCTTCTAATTATAGCTCCTATCTCTc
>NODE_772_length_437_cov_6.899313
GAAAAGAGAAATGCGAGCAGTAGCTTCATTCATCGCCTGTCCTGTTTCATTCACACGCTT
GTGATTCTCTATCATGCCCCTCTCAGCAGCCGTCAAGAGGCCAGCAAGCATTGAAACAAA
TCTCTCATATTCTGCTTTTTGATTTCATTCTTTCTCCCTGTCGTCTCTCCTATTAGCTTA
TTCATTCTTCACATGTGACTGCCAGCCTGTTAAGGTCATATTAAACCAAAGCAATCCACT
TTAAATGGTTATCTACGACGCGCATTAAAAAGCTCTTTGCTGCCCTTTAAATATTGTGAT
TGGGTTATAGGGGGGTCGCTGTTTCGGAGCGCTGATCGCTCTCCCAGGAGCCCGCTTCAG
AATATAAATTGAGTAATATTATAAAGGCGGGCACTCCAGAAGGACTGGGTAATGAATAGG
ATTCATGATCTGAGGAGGAACAGGAGGTCATGCAATGAAGTGAAATACTCTAATAACTCC
AATCCAAACCCACTCAGATGATGATACATTAACTGAGGGACCCTTGTATTCCTGTTTTTT
TCTCTCTTGTGTCAGCCTATATGAGCATTACATCTACTCCA
>NODE_773_length_372_cov_8.196237
TGCACAAAGCCCAGTGCTGATAATAATGTTTTAATTCCCTTGAGAGGCAGTAGGTCTTCT
CTGGTGCTGCCAGTGGTGTTAATGGGGCAGGAATGCAGGACGAGTGCTTTCCCACGCTGT
TGGTTTTCTTCTGCCGGGTGCGTTTGAGATGAGGCTCTGGGCTGCCTCGGCTCTGCTAAT
GCAGCCAGAGTGCAGACAAATGGAAAGTGACACTTGTGTGTGTAGAATGGTATTTGTGGT
GACGCTTTGACTACAGATAATAAAGTGTTCGCCCTGAGGTGATTTTGCCCGGCAAGCACC
CCAGATGAAACTCACTTACTCAGAGAGGGAGGCAGAAGAGACAGAGAGGGAGACAGAAAA
GACAGAGAGGAAGACAGAAGAGATGGAGAGGGGGGATGGAGAGACGGAGAGGGGGTGAGG
AAACGGAGAGAGAGCGAAGCAAGAGAAGAGTACAAATAAATATAGACAGGAGGTAAAGAG
GATGAATAAGAGAGACAGCAGAGAGAAGATCCAGAg
>NODE_774_length_609_cov_12.817734
AATCCCAAGATGCCACCCAAGGCACACCACTTTGCCTTAACTATGCAGCGAACAGTTGGA
GAGCAAGTAGCGTGGGGCTGTATATAAAAAATAAACCCAGTATGATAAAACTTGTCAAAT
GTGTTTCCATCACTCTCATCTTTTCTCCCCTTTTCTAATAGCTCGAAAGTGAAAAAAGCT
TTAAGCAAAATGTTACATTTCATCATTTTTCCATTCTTTAATTTTCACCACAAAGCCTGA
CATGTTTTAAGAGGTGCAACCTAATATTGCCTGAACTCCAGGACCTACCACAAAGATCTC
TGGGTAAATGGGAGGGAAGGAAGTGCACAGACAGGAGGACGGGCGTGGATGGAAAAGTGC
GCAGTAACTTGGCTGCAGCACACCCTTAAGTAACAACACATGGCAGTGGAGGAATTCCAC
ATTCACGGACACTCTACATGAGCAAGGATGGGAAAGACTGTCCAGGTTGCTTTGCACCAA
GCGGCCAACCAGTTCCGAATGTGAAGCTGATAAGGCTCTGCCATACCTAATTCCTTTCCA
TGTTCTCATCCTGGGTAGGCATCACAATGGGCATGATTCATGGGGGTAATTCCGCTAGCT
ACTGACTTGGCTCCTGTCTGCATTTGGGAAGAATGTGACCTCACAATATGCCTCTTTCAG
ACCCATCCCTGTCTGACTTCGACCAGCCTCTCCGTGAAGCCCTCTTCTGTTAGAGGCTGT
AGAGTGAAGAcaagggaatgcagcagaaaggca
>NODE_775_length_658_cov_5.957447
ACTCTCCTACCGGCCCACACTGAGAGATGGGAGGACAGGGTTTGCCAAGTCAGGCACAAA
CCCTGCTTTGGGTCATAAACACCTCCGCCTGTCTCCCCTCCTCTTTTCTCCTCCACAGAG
GTGCGTTGGGTTTGCACTCTGTTAATCTTTCACTACAGGCCCGCTCGCTTTTTACACTGG
CCCACTGGAGAACAGAGGAGGAGAATGAAAGAGGGGTAGTAAAGGACAAGAGTGGATAAA
AGAGCAGGAAGAAAAAGCCATAGAGAGGGCCAGATGGGCACCTTCACAGTCCATTTATCA
AACCCAATGTGGCCCTCCCCTCCCCTCCCTGCTGCTCTCATGTCCTAAACCCCCATGTAA
TTCTGTAATGATTTTCATTATCATATAATGACCTTACAAAGCCTACAGCAGTTTGCATGG
TCAGTACAAAACTCGCAGCTGTTCGCTTCCATGTTTGCTCGCCGGCTGTGACAAAGCTTT
TTTTGTTTTCTGTTTTTTTTTCTTTTGGCCAGAGCAGTGACCTCTAGGCTTTAGAAGGTC
AGCATAAGGTCACATCAAAGTGTACATACTGTCAGCATACAGACTGAAGACAGCATCCAG
CCCGTGTTACATTTCTCCCACACAGAACTAGAGAAGACTGGTAGATTTTCTGTGTATGTA
CTTCCAGTGTGAATCCTTCCTCACCTGTGATTGCACAGATGTGAAATGTGATCTATGAAT
TTTTAAAACCTAAAACCTCCCTGGTGCCACTGGGATGTGCCATTTCCTATACTAATAGGC
CTGTTCCCTGGAGGTTGTGTcg
>NODE_784_length_662_cov_4.974320
CCAGGAGGGGAAAGGTAAGGTCTATGTTTTTGGATGTGGCAAATATTTGTTGTATTTCTC
AGGAGTTTAGGTTAGTTGCGACTCATGCTATTGTGAAAATTAGTCCGATGTCTCCAACTC
GGTTGTAGAGTACTGCTTGTAGAGCTGCTGTGTTAGCATCTGCCCGGCCGTATCATCAAC
CGATAAGGAGGAATGATATGATTCCTACGCCTTCTCATCCGATGAAAAGTTGAAACATGT
TATTGGCTGTTACTAGGATAATCATTGCGATGAGGAACACTAGAAGATATTTAAAGAAGC
GGTTTATGAAGGGGTCTGCGTGTATGTATCAGGAGGCAAATTCAAGAATAGACCATGTGA
CGTAGAGGGCAATAGGGGTGAAGATGATGGAGTAAAAGTCGAATTTAAGGCTGATATTGA
CATCAAAGGTGTGGGTGTTTATTCAGGTTCAGCTAGTGATAATTGTCTCTGCGCCTTCGT
CGAGGAATAGGAACAGGGGGAGAAGGCTAATAAAGAAGGCTAGTTTGACTGCTGTTTTAA
CTTTGGTGATGGCTCAGTCGTCTTTTTGAGGGGTGGGTGTGAGGGTGGTTAGAACTGGGT
AGAGTAGAAGGAGAAAAATCATGATTAGGCTTGAAGTTATTATAATAGGAGTATAGTGCA
TAGCTGCTACTTGGATTTGCACCAAGAGTTTTTGGTTCCTAAGACCAACGGATGAGCTGT
TATCCTTTAGAAGCTTTATGGGCGAGTGAGCCCTGGAGTCTAACCAAGGTGACGAAAATT
AGCAGTCTTCGGTGCTATCGAGCCTc
>NODE_785_length_492_cov_12.416667
ATTACTACCTATGTATTATTTATTTTGCTCCAGAGAGACAAATTGTCATGGTGCTCCCTG
GACGATATTCGTGTTTTCCTCTCCTCCCTCCCGTCTTTCTGTCCTCCTTTCCAGGCCTGG
AAGAAGAGAGAAGACCATAGTTTTGGGAAGAGGGACAGGGCGAGAGCAGGGGGAGAATGG
TGGGGGCAGCAGTGATCTGCAAATCATTTATTTACGTTTGGCATCTGCATAATGAGGCAG
GGAGCCAATAGCAGCCCTGGCTGGCTGGAGACAGGGTGGCATGCCTTCAGTTTTAATGGG
CACACTGAAGAAACTTCCAATCCTTCTTGACATTTCTCATAGCGAAATAAACGTGCTCTG
GGTCAGAGTGTCTATTAGGAAGATAAGAGACGAACAAGTCAATTATACTTCAATGACTGC
ATAGCCAGGGGACCTCATTAACATGATCAGGGAGGTCCATGCTGCAGCAGCCCTCTCCTG
TGTGTAGCCCCTGATTAAGTTGTGGAAGAATGACATGGCCTTTTTTTTGCCTGCTTCATG
TACAAAAAAGGCAAAAAACCCCACACAAAGACGTAACTATATTCAACTCTACATAAGACA
AGAacaaacacacacacacacacacacacacacaca
>NODE_787_length_145_cov_4.303448
CTGAAACGCGCTCTCAACCGCCTTCTACGGGAACTTATCTTGGCCTCAGCACTATGACAC
TGGCCGCGTCATGCACGTCCCATTGTCAGTGAATGGGAGAACGTTTTGGCCAATATCTCC
GGAACCAGACGTGCTAGACACCTGCAAATGCCACCTGCCCCACCTAATGTGGCCATGCCG
AAGACGCCGGTCTCAGTCCCGAGTCTCTACGACCTTCCCGTCCCGAGATACAGCAAAAAA
TCGCAGGTTACTCCCACTTCCTGACGTCGTAGAGACTCGGGAGTAGGCT
>NODE_793_length_834_cov_8.061152
ATAAATTAAGTCACCTTTAGGGGTATCCGTCTTTCTCATCCACAGAGTTACAGGTAGATA
GCTGAAGTAACTCTGGGTGCAGAGCTGCAGGATAGAGAGGACTTTGAATTATGACAAATG
GCATAATATGATTTGCACACAAAGCAGTGGTTTGGGGCTGATGTTTTTTTACAACTGTGA
GCCACAGAGAGACAGTGAATGGCGGTGACGGCAGTTATGTGCCACCACAATAAAGCTGCT
TTCCATCGCTTTGGGCACACTTTACTGCTGCTCTTGATATCAGTATTAAAAGTGATTTGC
AGCTCCGTATGTGGCAAGGAATCAAAACTTAATTTAGGCAGATAAAGATGCCATTTGGGA
GGGAGATAAAGTGCTGCATCATGGGAGATGTGTTCCCCAGCTTGCTCTCAGCTCCTCACC
CTTACAGCGCCCTCAGATTTACTAGCTCTTTTTTCCTGCTCCATAAAACAGCAAATCTGC
TCGCCAGGCGACACAGGCAAATGTTAATGGATTCATTTGTCAAGAACCTTCCACTTATTT
ACAGTCCTCTTCCATTACCGTCGCTCCTCCTGCAAGAGAAAATCCAGTGGCCAAAGTCAA
AATATCGATTTGCCTGTCCATCAGCCTGTGAGTCATCCTGTAAAACATGCCAAGCCAAAG
ACACTGCTGCCACCAGGAGTGTGTTTCAACATGACAGTTACACAATCAGGGTACAAGCTT
TCTTTTTTTTTAAACCAAAGTTATGTAACGGACTACAAGTCAGACACGAGATTAATCACA
TTTGCAATGGTTTTACATTTTAAAAAATCACACACGCCATTTAATGCTAATCTCTAGTGA
TGTGATGAAATGCATATTACTGATCAACAGCGCCGAAACCTTTATTtattaatctatttg
tcttgtttgtttatgtgttgtcttatttactcctatcaatcctacctatctaatcatttg
ctggccttctaaacactg
>NODE_794_length_623_cov_5.556983
ACCCGACGTGCCGCGACGCGAGCGTGGACTGCGCGGCACCCGGTCGGGACCGGGTGCGAA
GCGTGGCAGAGAATGACGGGCGTGGGGCCCTGTGCTTTTTGGCTGGAGAAATGGACGTGT
TGTCCGGAGAGACATCCGGCGCCTGAGCGGGACGCGGTCCCCGCCACCTCCTCAGGGGGG
GCGGTCGGGGCCGACGAACCCGGCGACGGGCTCCGTGGTCGGGCAAACTGGGGCAGACGG
GGCGTCTCGGTCTCGCCTCTGAGGAAGAAGGGCCGACGACCGGAGGAGCCTCCCCGCTCC
GGTACTCTGAGTCGGGCCACAGAAGAAATTGCGGGCCTGCCAGGTGTGGAGGAACCAGCC
GCTTGGAGCGCCCGGCGCTGGGGCCGGGGCCGGCGGGGGCCCTCCGACGGCATGCCACGA
ATGCCAGTCGGTCGGTGGGTCGGTCAGCGGGCGCGAGATCCAAAGCCGCGTGAGCTCGGA
ACCGTTCCCTGTAATCCTGCTGGAAAAGTCCTGGCGTGACCGCGGCGTGAGTTCCAGAAG
ATGGGAGAGAGAGAGGGAGAAAGGCTGAAGGCTACAGAGAGAGAGAGAGAGAGAGAGAGA
GAGAGAGAGAGACAGAGAGAGAGAGAGAGAAAGAGAGAGAGAAGCCTAGCCTCCTGACGG
TCAAAAAACTCAGAGAGAAATGGTGCATTTGTGCCCCTGGTACCCGTGAAGGGAAAATCT
CCCTTCGTGCCCTTGGTACTTGTTGCATGGCTCTGACTGTGTGTGTg
>NODE_796_length_313_cov_8.380192
TCTACGACGTCAGGAAGTGGGAGTAACCTGTGATTTTTTGCTGTATCTCGGGACGGGAAG
GTCGTAGAGACTCGGGACTGAGACCGGCGTCTTCGGCATAGCCAAATTAGGTGGGGCAGG
TGGCATTTTCAGGTGTCTAGCACGCCTGGTTCCGGAGATATTGGCCAAAACGTTCTCCCA
TTCACTGACAATGGGACGTGCATAACGCGAGATAAGTTCCCGTAGGAGGCCTTTGAGAGC
GCGTTTCAGACCGCTCTGAGTTGATTGGTATGGGTTTGTAGGGACACTTTTTTGGGTCCC
GTTGTATGGGCCGGCCCTCACCGTAAGCTCCGGAATTAGGGTTAGGGTTAGGGTTTCGGG
CTGGGGTGAGGGTTTGGGCAAACGGTTAGTGCTAGAGACGTGAAACTTGTGTCTACCCCC
CCATTTGCTGCCACCGCGATCGCACTGGGCTGACTCC
>NODE_799_length_338_cov_1.834319
TGGTTTACAACAAACCCTGTTCAACATTTTAGTCGTGTTTTGTGATCAGTTTGTTGGTGG
CTTTGTGTGTGTGTTTGCTGCATCGACTGTACACACCAAATCACAGCTGGGACGCCAGCC
CTGTCGTGCAGTTATAAATAATTGGCCCTTTGTCCCATTTTTACCTCGTTTGTTTCTCTT
TTCTCCACCTCTCTCGTGGCTCTTCCCATCATCAAGCCCCCTCTTGCTGTCTCCATTTTT
CTTTCTACCTCCCACCTTCCCTCTCTCCCCACATCTACCTCTACACTTCCAGTACTTTCT
ATTATTTACCCTGCTTTTTCTTTGTTCTCCCTCTTGCTCGTTGTGTCTTTGCCTCATTTC
TCAGACTCTCCCACTTTGCTTTTGTTCTTTGGTTTGGCACACTACCGCTTCCCACCTTTT
TCTCTCTGTCTCTTTCCCTACATAGgcaggtcatagtggagacctcctgtcccacttaaa
ct
>NODE_807_length_306_cov_1.722222
ATTTTTTAACTTTTTAGTCAAATCCTTAATTTGCTTCTCTTTTTCTTTTTTCTTGTGAGC
TGACCACATTATGAGTTTGCCTCTGATAACAGCTTTTGCATCATCCCACAGTGTACCAGG
GGACATGTCTCCATTAGTACTGTGACTCATGTAGTCTTTTAGTTTTTACATTTAGGGTCA
TTGAGTAGGCTAGTGCTAAGTCTCCGTAGAGTCTCCTTGGGCTTATTGTCCAAATGTAAA
GTTAAATATACCCCCGCCTGGTCAGAAATGTCACCCACTCCTATGTCGCAGTTTATAATC
TGATGCCTGTCTAAATTGCCTGTCATAAAGAAATAATTCTTGAATACACAGAAAGAGAAT
GGGGAAAAAAaaggtaaagcgcttatcagatgggtgcaggtttctccatgcctctatcac
acctatttctttaagcattttgttttaagt
>NODE_808_length_297_cov_22.686869
GGGAGGGCTGGGGGGGTCGAACTCAATCTATATGATGCAGGGCCTTGGTCCTTTGGGGAT
ACAGCAGAGGGACAGCACCAATTTTTAGCCCATCAGCCGTCCAATTTTTCTCCTTTTCAT
ACCTGCTGTAGTAAATGAGAAACAAATTAAATTTCACCCCACTATCTCCACAGAAACCAT
TTAAATCCTTTATGGAAACCAAATTGTCCCCAGACAAATCGCCCCTGGTTCTGTGGAAAT
ACACTATGGCGCTGCAACCGAAATAAATTTGTGTCACTCTGGATATGGCATTGTCTGTAA
TGCCATTCATTGGAGGATCCTGGTGAAAGAGAGAGGGAAATAAAATAAGGGGCACTTTTG
GAGGAACAAAAGGGGTGAAAAAGACCCCAGCTCCCCATTCTCTTTTTTGCTCTTTTTTTT
TTTCACTCTCCCCTCCATCTC
>NODE_809_length_681_cov_11.042584
AGCAGTAACATGTGCCATGTTTCTCAGCCCCAGTGGTCAAAGATTTCATTGTGATAATAC
TTAAGACAATAAATATTTTTTTCAAATGCAAGAAAAGTTCAAAGGCAGATTTATTTTTTT
CTTTCATTTTCTTATTTTATCAATTATATTTTTTACACCACAACAATTTAAACATCCAAT
AAAACCTCGAAAATATGTTTTCTTAGATCACCAATTGAATTTTTCTTAAAACAAACATTT
TAATTAGCTAACATGAGCACAGCCACAAGTAAATCTAAAGTGATTATTCCTGCCCTCAGA
GAAAGGCTGTCTCCCTGTGCTCTGTCAAAAGGTCAATTATGGCCCCAAACCGGCATGCAG
TGACAGTGACCTGGAAGCGCTACTGATGACCCCACATCCAGGGGCCCAAAAGAGTTGATC
ATCTAACATGCAGGCTGCCTGGAGCCATGGAAATCTGACATTTGTCCTTATTCAAATGAA
CACAAACAATATGCATTTCATGCCTCTACCTAACCTGTGCCAAATCTAAGGCATAGGGAC
CAGCAGTCTTAATGCATTGTCTTCCAGTCCAAGTTTATGCCCTTCCTTGTGAATCCAGCC
GCACGGCAATCACACATAGAGCCTGCAGTAAGAGCAGGCAGCAAAAAGGCACCATCTTCA
CTGGCAACACCGGTCATTACAGTTGCAGTCTACAGTGCCGGGGTCACAAATTGAAATGAG
GTCATacaggaaagcaaaatgttaagggcaagaacaatgcaagtcgtgtgtactgcaaaa
tgtgtcatgacagtcttttagacgttctttatttgattcagatta
>NODE_810_length_406_cov_7.610837
ACACACACACACACACGCAGAGGGAAAGAAATGTTTCACAGAGTGTCTCACCCTGCAGAG
AAAATAAGAAATAACCATAACTCCTTCCACTGCCAACCTGCCCTGCATGACCCCTGTTTT
AAGTGGGTAGCAGGTAATTGCTGAGGCGGTGTTACCCATCAGCCTACAAGTCCATGTGTG
CCTTATGTGTCATCTCTATTTATTATATTCTGCACGCTCCCTGGGCCTTGGTAATCAATT
TCACAAGGATACAGGGCTGATATCAGCTGCCGTGCACATTATGAGGCGAGCCCTCCTCTT
ATCAAGTGCAGAATTGCCGGCTAGAGGTCATGAACAGATAAACAGGGATGTAACACAACT
CCCCCACTCACCTGCCCCCCAGTGAACACAAAGGTGGGAAGGTGATGTTGTGAGGGGGGT
ACAAAGAACAAAACACCCAGCAAGGAAAAGGTTGTGACCCTTGTAAGGTGCCTCTTGTTA
CGCCCGACCTTCAGAATTTCATCATCAGTGCTTCTGTCTGCTTAATAATTCGGAAGCTCC
CGTCTCATCT
>NODE_811_length_341_cov_17.325514
CTTTGCCCCCACACCTCCCCCCCCCCTCCACAACCACCCCTCTTTCCTCACCCCATGGTG
CTGCTCTCACTAGGAGAGGGGAAGTTCATTACCTCAGCTAAATCAGAATTAGTCCCTTCA
TTTTGACGGGGCGAACTTCATTAGAAAGGCCCTTCCTTAATCCAGCAGGGAGAACTGATG
AATCTACATGGGGGCAGTAATTTGCTTCACACAGCAAATTCAGCCACTTCCTCCACACTG
TCTCCCCCTTTCCTTTTCGCTGTCTTTCTGGCTTTATGTACTTATGGTTACATTTTTATT
AGATCTACAACAAAAAACCTGAGAAAGGAAAACACCTGCATATAATTAACTAATGGCAGC
AGAGATGGTGTAAAGAATGAGTTATGCTGTTTGGAATGTCCCGTCTCCCCAACAGACTTC
AGGCTCTCTGGAGCAGCCATAGCTGACTTGGCTGACACTCAAACACAggctgagtgagca
cggcc
>NODE_812_length_524_cov_11.005725
GATTATCTCTTATCTATCTTTTTTTTTTTTTGCTTCAGGTTTCCATTTTAACGCCGTCTT
TGTGAAAATTCTCCACCTCCTAGTTTACATCTCCTTTCCCCTTCTCTGCTCCCCAAATCT
ACAGGCAATGGGACGCTCTTGTACATTAAATAAGAACTGTCACCCTGGGCAACTTGCAGC
AATGAAGCATTTATTCTGCCTCACATTTCCTGGCACTTAGAATTATTTCCTTCATGCCTG
ATAACCAAATTACAATATGGCAGGTCTCCCCGGAGCCACAGGATTGTTAGTGCCAGCTCA
CAACATACTTTCAACTGATGTGGCATTTCATGTACAGCTGCCAATCAAAGCCAGCAGAAG
GCTGAGATGTAAATGAGGGCGGGCCCGATGGTGTTCAATTACTGCTCTGAGCTCTGCATA
ATCCCCCTTCCCACTGACTGACTGACTGACAGCTCCACATTCCTCCTCATCCCCAGCTTT
CTCCCCTAATTTCACTACCTAGGTTTCGCCTCATACTGGGATTTGGAATCAGACATTGGA
GGGAATTTCTGTCACTTTCATTTCCATTTAGAACAGTGCATAAAAAGTGTATTATCTGAC
ATGTGAAGggctataacagtaaagggatgtgcattcggaaagcaaactactgcgaacaac
aaattccc
>NODE_816_length_339_cov_3.365782
GCCTCTTTTGCCACATAGTGGTTCACTGAATTATATCACACAAAGTCACTTGAAACAACA
TTTGCCTTCATATTTATCACATTTGACCACATTGTGAACTCAAAACATGTTTGGAAACAT
TGTCTTTGAAACACTGCAGGATTGCTGTTTTCATACTCTGAAACAGCTTTTCATGCGCTG
AAGAGGCCTCTTTTGCCACATAGTGTGTTCATTGAATTATATCACACAAAGTCTCTTGAA
ACAACTTTTGACTTCATATTTATCATATGTGAACACATTATAACATGAAAACCTGGTTGG
AAACATTGTCTTTAAAAAACTGCAGTATTGCTGTTTTCATGCTCTGAAACAGCTTTTCAT
GCCCTGAAAAGGCCTCTTTTGCCACATAGTGGTTCACTGAATTATATCAAACAAAGTCAC
TTGAAACAACTTTTGCCTTCATATTTATCATATGTGAACACATTATAACATGAAAACCTG
GTT
>NODE_817_length_300_cov_1.030000
AGAGAGCGTCTCACTCTAGTTCCAGTCTGCATGAGAATCAGTGAGGAGGAGGTCACCCTC
TGTGTCCAGAGTCACATGATTCAGCTGAGGGAATGAAGGGGGTGAGTGAAACATAGAGAT
GAATATATGGAAAGAAAACAATGTTCTCTACAGACACGAGGCCGCCCCAACGGAGCGATA
CAGTGCAGCACAACACTCTCTGAGACAAGGACTTCTTTACAGCAGGCTGATTATGTTCAA
CCACCAGCGATGAGTCTCGACTCCTATCGTCATGGCCCATAGAAAACACAATCATATGGC
ACAAAGACAATAAGAGACACATTTGCTCATCTCTGCCAAGCCCgtctttcactcggccct
ggtggagtccaaagttcctctgactctcctttaagccacacggaagacagaccggtttat
tacatatcgctgtggacacaaatg
>NODE_819_length_739_cov_6.285521
CTTTTTAACGCTTTGGCACAATGGAACGAGCGTCAGTGGGCTTATCTGTTGTTCAGTAAA
TAACACCGCAGCTGTCGGCGGCCCTCAAACGCATCATCCACGTTGCCGATGCCACGTTGG
GATTAGCTGTGTTGAATGACGCCTTGTCACCGAGCAAAAGGGGGAAGCCGTGCCAAGCAG
CCAAACAGTTTACAGGACCCTCCGCCCCAAGTGGAACAAATAGAATGTAATTAAGGCGAG
ATGAGAGCATGGAGGAGGTGTAGTTAGACATGGATGCACACACGCTAACATTCGCAAACA
CGTTCGCTCTTTCCTGCCAATGCAAATGCTTCTTTGTTAGTTGTCGTTTAATACCCAGAG
AGAGCAAAATACCTTCCTTTTTTTTTTGCATATTATGGAATTTGTCATGTTCAGTTGGAG
CTGTCATAGCTAGAACAGTGTGCGCTAATGTGTGTAATCTGCTTTGCAACACATCAATTA
TGATGGATATTGCTCCACCGCCATGCTTCCAGGGTTTTTATACAAGCCTGCAGGGGAATC
CGTCTTTTCTTGTTAGGCAACCTGTTTAGTAAATAATGATCCACTTTGAGCCCGGCTGAT
GCCGTATAATGTGATGTGCGCGCCTGTGTGCACGCGAGTATGGCGCGCGGTGTTGGCGCT
TTGGTGCACAAGGATCAAGCCGACTAGATCAAAAAACACTTACGCGCAGGTTGGAATTCA
ATCATTCCTGTGCCGTGTGAAAACCCGACGTCACAGAGAAACCGAAGCTGCTTCTGTGAG
GAGCCCATATGTAGAAACTATAAGTATTATCAGTGACTGGTAGGAGCATTTCCACAACTG
TCTGCGCTAAAAGGAGACAGAAAGATAAACActtagatccgtg
>NODE_820_length_593_cov_6.856661
GGCATCTTCCTCGCGGCCTCTGCTCAGCCTCCATCTTCCTCATCTTTCCCACACCTTTCC
ACCCCGCCCTCCCACCTTCACACTTTCTCCCCCCCAAATCTCCCCCTGGCTTGTCATCCT
CTTAACCCACAGCCTTGGAGCTCCTACCCCGGCCTCAGCTCTTCCCTCTCCCTGCCTCTC
CTCCAGCCTGCCTTTCCCTCTACTCTGCCTCCCTTAGCCCCAGCCTTCTGCTCAGTGTTC
AAGGGGAGAGCCAGCTAGGAATGCTGTGGCTCTAGACGTTTTGTCCAAGCCCTAGGTCTC
TTTCACTGAGGCAAGATTAGTTCATACAAAAACTCAACAATACACCACTGAAAGCCATTG
TTGATATTCAACATTTTTCACATAGCGGAGCAGAATAGACAATGCGGCAGCCGGGAAAGC
CCGAAGCGGACTAGCAGGGTTGATGGCTGATGGTATCTTAGCTGAGCGAGGCCTTAATCC
CTTTTATACACACACACTCACACAAGTATACACACTCTCAACAGCCTGGAGACAGCAAAA
TCAATACTGCTTGCTCTGTCTCTGTGTGTGGATCAGTGGGTGGATGAGTGTGATACGGAG
AAAAAAGAGAATAGTACTGTTTGTACCTACGTGTGTGTGTGCTGTCGGACTGTCTTGGCA
CATAAGCAGTCTTAGATCTTTGTACATAAAGGATGTCTCAAGGTTCTCTGGCACCGAAAC
Cgactgaagcaacatga
>NODE_832_length_715_cov_6.924476
TCATCCTAGTTTACAGCTTGGCAACACCACAAGTGACCAATCAGAAGCTTGGCTAATGAT
GCATGAGTCATGCAAAGTACCACACAAGCAAATTCATCTGAGCATTTGGGAGAGTGCAGT
GGCAAAAACAAACACACGCACACCGTAGCTTCCAAAGAAAATAACTGGAGTCATTCAGCC
TGGCATCCCTGAAGCTCAAGGGTTCCCCACTGTACATATGTAGGTATGTCAAGTTTGTGC
GCATGTATAGGATGTATGAGGATATGTAACTAAGCCCTCTCTCTTCTGGGGGGGTTGTTT
TACCTGTTGTGGATCTGAGAGTTGAAGTGACAGTGGAGGATGTCATTGAAGGCAAGCAGT
CGTCATCTTGGGAATAACCAGCCTGAATTGCACGGAGGTAACTGTGGCTTCGAGTGCGGA
ACGAACCAGGCAGGTCCAAGGCCTCCATGGCCTGGGATTCTACTTCACTAAAAACGGACT
CGCAAACTGACTCAAACTGGCCATTGATCTCAGTCTCACTCACCTGAGAGACAAAAACAG
GAATAGCAGTCCTTAATTTTTCCTCTTCCTTTCTCTTTCTCACTTTGATTCTTCCCCTTT
GCACAGCAAATATGAAGGAGTGTTAGCATAAGGGAATGCCAGTGTCATTTTCGACCTTAA
ACTGAATAAATGTCAGATCAAATGAAAAAAATGCAGATGACAACAAAAAAACAATCAGAA
ATATAGATATGCAGTTTGTGTTATAAAGCATTCAATTAACCACAACCCCCAAAACAAAGA
TAGACTGTATGCTGGACATTACTAGATGGGAAACaggaagaacacacagcattcgtaatt
ctttatcttgtaattctag
>NODE_841_length_503_cov_9.640159
TCCAGGGTATTTGCTGCATTGTTGGTTAGTTGGACTCCCTGTCCTTTCGCCCAAGCTTTG
ATAATGCTAATCATAACCTCACTTGGCCTCTTTTCTGGATCCGATTTTTCCTTTTATCAA
ATGATATCAGATAATGCTACAGCCATTCCAAAAATCTCACTAAATACTGTTTCTGCAGTC
AGCAGCAGTGACTTACAGCAGCTCCTCTCCTCAGCAGAACAGTTTGGAAATTTAAAATTT
TGCTCTCTATTCAGGGGGCCTTTTTTGACCCCTATTATGCATTCTAGACTTAACGTCAAA
GAGCGAGGAAGAGATTTAATTTGTTGACTATTGCCACCGATCTCCTTTAAACGGCTTTTA
ATTGATAACGGCAAGGGAGAGCGGTGAACTTTAAATAGACATTCTAATTATCGGCTTTAA
GAAGCAGGGGCTTTTTGGGAAATGTTATGGCATTTGGAATGGGATTAATGGGCGAGTGAG
GCGCTGGCCACCCTGCAGCTAAATGACATTAAAGAGGGAGATGAGTGGTGCTGCTGAAGG
GAGCAAACCCACTAGTCACAGGAGCCAGGGCGCCCACTGCCTTGGGCACACACACCGTGG
GGTAACGTGCAGGGGGAGGGGGAGAAGGGAAGGGGATATTACATTAt
>NODE_847_length_145_cov_29.855173
AGATCTGTTTCCCAGAGGTATTTGATGTGGAGAGCCAAAGCAGGAGGAAGTGTGGGTCTG
CAGCCCGCATGTTAACAATGGCTCTCCTCAGACCCCCCGGCCCAGGCCCAGCCAGTCATG
AAACACCATGGAGATGTTATTGACCTCAAGGTTAACTCTCCTCAGGTAAGCCTGGGAGAT
AATGGACAAAGAGCAGTTCTTTTACAGGTGGAGTGACACGGCATATCCGCGCTGCGCAAC
TCCTCTCGCATTGACAGATTTTCTAATTCACTGCAGATTCCCATAAAAC
>NODE_848_length_145_cov_3.979310
ATCACAGGTTACTCCCACTTCCTGACGTCGGAGAGACTCGGGAGTAGGCTCAGTGCGATC
GCGGCGGCAGCAAATGGGGGGGTAGACGCAAGTTTCATGTCTCTAGCACTAACCGTTTGC
CCAAACCCTCACCCCAGGCCGAAAGCCTAACCCTAACCCTAATTCCGGAGCTTACGGTGA
GGGCTGGCCCATACAGCGGGACCCAAAAAAGTGTCCCTACAGACCTATACCAATCAACTC
AGAGCGGTCTGAAACGCGCTCTCAAAGGCCTTCTACGGGAACTTGTCTT
>NODE_852_length_812_cov_10.875616
AGCCAATGTGTGAGGTTGTGGCTATGATTAAGACATCATTGTTGTGGTACAAAGTAACTG
GCATTTCACAGGGTCAAGGTTAGTTTCCCTGCCATAGTTTACCTGAACTTTCCCCTTTTC
CACTTTAGTCTTTAGACAGCTTTCAGAAGCTTTGATCTGCTACACTGCATGCTCTCTGCC
TGCAGAAGACTACTTATCTATTCAGTGTGGAGTTGCCAGCAGCCCTTTAAGAATCGAGTT
ATGCTAAACAGAGGTTGATTTAAACCAGAGGTTGACCTCTGACCTTAGCTTAGAGGATAA
TGTCCCAGGCAAGGAGAGCAAAGTCCTGTTACCATCCATGAATCAGGCCCCCACCGACAT
TATTTCAAAATTGCTTAGTTGCATGGAACTCCCTTTAGTGCTGAACGGACTTTCATAAAA
TTGATTTTCTGAGTACACCCTTTTAGCAGCTATAAGCTTGAAATATGAACCCTTCATTGC
TGAAAGCATTTCATTTTTTGCCCCTGTGACTAATGATCCAGGGAAGAAGTGTGTTTGAAA
TTCTCCTCGGCAGCCATTTCCATAATTAAACACTGCTAATTATAGAGCTTTGGCTGACTT
TAAACAAACAGGCACAGTTGCCGAGCATGCTTTCACGCCTTCCATTTGGAAATTTATGCA
AATTGTACCCATATCGTGTGTTTTCTTAGATGAAACTGACAACATTAGGACACATTGCTC
ATGCTCACAAAGATCAGACACCAACACAGAGAGTAACACTGAGGAGAAACTGACAAGCCA
GTGGTGGTTTGAAGGAAATACCCTGCACTGGTATGATGTTCTGCACAATGAGGATCAAAG
CAGTCACGGCAGAAGTATCagatgattgagaatgttcacatacatgtgtgtatgtgtgtt
tgtgcataaatgaatatgcattcattcattactatgagtgccctacgctagaaaaa
>NODE_853_length_145_cov_3.062069
GGCCTCAAACTTTACACGTTGCATCACAGTCCGGCCCTCATCACAACCATATGAAAATAA
TACCTCTCAGGAATAGCGCCACCTACTGACAGAGGAAGATTTTGGGCCAAAATCACAATT
TCCACAGCCAACTCGTCTCAGGGGGTTTTTCCAAATCACATGAAATTTGGTAAGTTGATA
GAAGAGGCATTGGTGAGCAAAAGTTCTTAAAATCCTCTGCAAAAGTCTGAGGGCGTGGCC
GTGACGGCGCCACAAAGTTGGACATTTGCCATGAAACAGGCAGTGAGTG
>NODE_855_length_522_cov_4.291188
CAAAAGTTCTTAAAATCCTCTGCAAAAGTCTGAGGGCGTGGCCGTGACGGCGCCACAAAG
TTGGACATTTGCCATGAAACAGGCAGTGAGTGTAAATAGCCTGAACGTGGTCCGATTGGC
CTGAAACTTTACACGTTGCATCACAGTCCGGTCCTCATCACAACCACATGATAATGATAC
CTCTCAGGAATAGCGCCACCAGCTGGAAACAGGAAGTAGCATGTAATTGCTCCGATCGGC
CTCAAACTTTACACGTTGCATCACAGTCTGGTCCTCATTGCAACCACATGATGATAATAC
CTCTCAGGAATAGCGCCACCAGCTGGAAACAGGAAGTAGCATGTACATGCTCCGATCGGC
TCCAAACTTTGCGTGCACATCatacacggcaAAATAATTGATATTTGAAGGTAAATACAC
ACANNNNNNNNNNGCAACCACATGATGATAATACCTCTCAGGAATAGCGCCACCAGCTGG
AAACAGGAAGTAGCATGTACATGCTCCGATCGGCTCCAAACTTTGCGTGCACATCATACA
CGGCAAAATAATTGATATTTGAAGGTAAATACACACATCAGTGACTAAATGGCTCAATAG
CGCCACCTGTCACATATGGAAAAATGGGCCTTAGCGTCGCTTTTCACCTGCACCTCCAAA
ATTCAA
>NODE_856_length_565_cov_7.610620
TTAATTTCACCAAACACAAATGTATTGCACTAAAGAGTAACAATATATTGGTTGCCTTTA
AAAATAACTTTCAGCAATTATTGGGTTAATTCTTTCAATTTTCCCCTGTTCAGCACTTAT
AGGGTTAATCTGGCAACTCTCCCGGTCCTCATCAGCTCTCACCAGCAGAGCGCGTCCTCA
CCGCCATATGTCCGTTTATTTTGGATGAATGCCAGAGACCTTAGCAGAGCCACCATCCTC
TCAGAGGACTTTTATGCCTTGTAGCCTTTTCAAAAGCTTAGCAAGAAATGCAGTACTAAC
AACTTGAACAGCAGAATTTGACCAGAGCAGGACATCCTTGTTATAGTTTTTTTCTGAGCA
ACGCTAAGGTGAGATTCATAGTCGGCAAAATATTAGCTTAGCCTGCTAGCTAATATCACA
CCGCGGTGTATTGGTTCTGTGAAGCTGTGTGTGAGTTATGCAGACTGTTATGTCTGATAA
GAAAATTTCAAAGAAACAATTAGAGACAGATTGTGTGGATGTAGTAATGCATCTGATGTT
AAGTTCATGGTAAATGCTGTAGAGATGTGTGTGTAACTGAGGACATGAAATACAAGCTAA
GGTTACAGGGCTAGCTTAGCTATACATCTTAAAGTATTGAATTCGTATGTCATTTGAATT
TATTATTTCATGAACAGAGAAAGAAAGTATTATGCTGTACAGTAAGAAA
>NODE_857_length_361_cov_16.371191
AGATCCTCAGCAAACAGGGAAAAAAAAAAAGAAAAAAAGGGGGGGGATAAAACGGGATGG
GGGGAAGGAAGGAAAGAAAGAAAAAAAAATGCATGAAACATGAAACTCTGCAAATTTGAC
TTATAACAAGCAAAATTACACCCTGCTGTCATTTAAATTATGGCTGCCCTCTATAAAGGT
GTCTTTTAGGTGCATTAATTGAATTCGGCACTATTTCCCAATAATAATCTGTAAAGTTCA
GCCGTCCATCCTTCATGAGATCCCTGCCGCGTACCAGAGGAGTATCTATTTCAGTGGCTT
AATTTATTTTCATGATTCGCCGATAATGACGGCCATGCAGGCTGTACATCAGAATTAACC
TTCATTTCACTGAGGTATATTACGATGACAGTCCCCGACACATTTCACCTACACAAAGGG
CATTCTCTCCCCTCTCTCTCCTCTCTCTCTCTCCCCCTTCTCTTCCTCTCACTTTCTCCC
CCCTGCTTCCTCTGTCGCtgcccct
>NODE_858_length_290_cov_1.727586
CTCTTGGAATTCTCAAAACTAGTTTCATGAGGTCGTGACTTGCAATAGATTTCAGTGAAC
TGTTGGCTTGTGGAGTTTCCTGCGTTCTTGATATGTTTGAGAATGTCAGTGTTTTGTAGA
GGTGCTGTTGGTATACAGCAAATCAGCCTAAAATGGCTAAATCACCAGTTAATGGTACCT
TAGATTAGAGCCCACAAGAATGCTTCTCAGAGTACTGAGTACAAGACGTATCTTAACATC
AAAAGTTTGGAGGAGACTGTGTTAATAAGGCCATCATAGTTGAAGTGCTGAAAAGAAACC
ACTACTGAGGGAGACCACGAAGTAGAGAATTGCTTGTGCCAAGAATTACAACGCATCGAC
GTTAGACCAGAGAGAATCTTAACTTTGGTCTGATGAAATTTGAGATTTTTTGTTCCaact
gctgtgtctttatg
>NODE_859_length_314_cov_12.859873
ACTGGATGGAGGACCTGGGTCTGGTTCCGAAAATCACAGTCAGCAAGCTGTTACTCTGCA
ACCAACTTCACAAGATAAGTCACGTTTGAACAGAACAACTTATGCAGGCACGCTGTATTT
TCAGTGTATTCCCTTAAATGATGAGATTTTCCTCTGTGTCTGTCTCTCCTTCAATGGCAA
GTCTGGGATGATGTCAACATTGTCAACTGTGACATCATCACCAGTGACATCACACAACCT
ACTGTGATATAGAACTCATTGCTTACCAGAGGTTGTTTTGGACAACATGCCACACCAGCT
GTCCCCCGTTCTTTTGTTTGAGAATGAGGACAAAATGACTTCACTCTTTATCCGACACTT
ATTCGGCAATGTTCCGTGTTCCGTGTTCTGTGTCGTCGCTCATTGTGATGTCACAATGGT
GACGTGTTCCGTGTTCCGTGTTCCCTGTTCCGTGTCGT
>NODE_860_length_274_cov_4.149635
AGTGCGATCGCGGCGGCAGCAAATGGGGGGGTAGACGCAAGTTTCATGTCTCTAGCACTA
ACCGTTTGCCCAAACCCTCACCCCAGGCCGAAACCCTAACCCTAACCCTAATTCCGGAGC
TTACGGTGAGGGCTGGCCCATACAACGGGACCCAAAAAAGTGTCCCTACAGACCTATACC
AATCAACTCAGAGCGGTCTGAAACGCGCTCTCAAAGGCCTTCTACGGGAACTTGTCTTGG
CCTCAGCACTATGACACCGGCTGCGTTTTGCACGTCCCATTGTCAGTGAATGGGAGAAGG
TTTTGGCCAATATCTCCGGAACCGGACGTGCTAGACACCTGGAAATGCCACCTGCCCCGC
CTAATTTGGCTATGCCGAAGACGCCGGTCTCAGTCCCGAGTCTCTACggcctttccgt
>NODE_861_length_584_cov_13.465754
TGGCTGAGCTGCAGGAAAACGTGCTCTGGATTTTTCTGAGCTGACTGAACTGTGGTTCAC
GTGATAAACTGGTTAACGTGTTAGCGAGGAGCATGACAACATGCCATTAGGCTGTAGAAA
TGTGTTTACTGTATGTGCAAATGTTCAAAGTTCAGAAAAAGGTGAAAGAATTTGTCACCC
AGCCCTCTGTCTCCATCCAGGCCGTCCCCCTGCCTGCTGTGACCGATTTTGTATACAGGA
ACAAAAAAACTGCTTATTGGAACCTGTGAAGGATGGCACGTTCATGAATCCCCCATTGAG
ATCAAGTATAACTGTGTAGTGTTAATTGTGTACTATTCACCTTGTACAGCTGTATTCCTA
CAAATATGGTTTACTGTATCATTGATACTGTAGTTTCAAAGACGTGAACAACTATTTTTA
TGAAATGCGACAGTACTGATATATTACATTTTGCTAAAAAACAAAAAACTTGTTTACTGA
AAGATATTCTGAAATACTGTCAAATAAACTCTTGACATGGTGTAAAATATTCTTTTCTAG
AGATTTTTACTGAAAATGAGCCAAGAGCTGAAACAAATAATTAATCGATGAATTTCGATA
ATTGTTTTTTTACCCAAAATGAAAAATGGTAAATATTCTTTAGTTTCAGCTTCTCGGATG
TGTGCTTTCATGTGTTTTGTCATTCTAAATTGTGTATTTTGGGGATTTTAATTTtaatta
attggtta
>NODE_862_length_145_cov_2.517241
CGTTTGGCCAAAATGGCCTTTTCAGCGCATGAAACGCTGCTTGAGAGCATTAGAGCAGCA
CTCCTGCAGAGTTTCAACGACAATGTTTACAAATATGTTTCGACTTTAAAGGACAATGTT
TATAAACATATTTTTGACTTCAGAGGTATTGTTTACAAACATGTTTTGACTTTTGAAGGC
AATGTTTACAAACATGTTTTGATTTCAGAGGACAATGTTTACAAACATGTTTTGACCTCA
CAATGTGTTCAAATATGATAAATATGAAGGCAAAAGCTGTTTCAAGTGA
>NODE_865_length_589_cov_11.191851
AATGTGCACACCGCCGGTTTTTGTACACGAATGGCAATTCCAGCAACCAAGATTGTTTTC
ATTCCTGCTTAAGTAGTGGCACAAAAGTGATAAGTAGGTAATGACTTCTAATTAGCAGTG
TCCCAAAAACATATCAACAATAATCAACGACATTCCATAATGTTTCTGAACATCTGCGTG
AGGCTGAGCATTTCATCAGTGCACATTGAATGATGGCCTGTTTTAATGCGGCATCAAACT
CTTAATAGCTGCTTTGTACCTTTTCACGTGCGGGTTCACTTTAGAGCCATCTAATTCAAA
ACAGGGATTCTCAATTATGCAACGTCCCATTTACATATGCTAATTAGGATCATATTAATT
ATCTTGAAATTGGGTAATTAGCCAATCTCAATTAAGGCATTGTTCATTACACTAAATGCA
CAGGAAAGGTGTTTGAAGTTTTTCCCTATGCCTTTATTCATTTCTGCGTGTGTGTATGTG
TGTGTGCGTGCAAGAGAGAACTGGGCTGCCTGCCACATCTGAATCAAGCCTCGGTGGTGT
ATTTAATAATTTAAGCATCCCAGCTCATACAAGGGATGCACCCACAGCTTTCATCGTTAC
CAAGCATATGGTTCTGTAATGAGCCTGCTTGCTTGTAAAATAGTAATGCCAGTACAGAGC
AGAAGAGACAACAACCAGCCTTTTCTCTTTTTAGCCACTCAAGCTAGCTACTGTGCCAGC
GGTGGCCaatgca
>NODE_866_length_557_cov_9.084380
CAGAATTTCTGCTAATGCAGAATGTAAAATGAAAGAGTACACCGCAGGCCCAAGTGTAAA
GCATCAACAGAGCTAACCGAATGATAAAACATGAAGATTTACAATATATTAATTGCAAGA
CAGCGCATATCAAAGTGGCCGTTAACTACCTGAGGTCAATGTCATACTGTCTAATTAACC
GGGCAGCGGCTGTGTGGTCCTACATGGCTGTGGAAGGTGGAGAGAGCAGCCGATCTCACA
CCCCCCCACCACCCTTTACCCACCTTTTACTTCCTCCCATTCAGAGGCACGCACGCACTC
GCTGTCTGAGTTCTTGCATAGAACACTCTGAGACATTCCATTTGCATGCCCGCCCCATCA
AGCTGGATGCACTCAGACTGGTAATAAAAGGCATTGACCCCCTTAACCTTTATGAATTAC
AATTTGTGCCTGCAGCACGTCCTGTCAGAGGCCTCAGAAAAGCAGGCACCTCAGCCGGGG
TGTGTGCGTGTTGTTTTGCAGTTGTTAAGGAGAGGGGAAAAGGTTTTTACAGCTCCTCGT
CGGAGCTCCTGACAAGCAGGGAGGAGGCGGTCTGACAGCAGAAGCAGGGTAGGGAGGGAC
TGCAGCGCTGCTGATGGCTCCATGCTAATCTCTATCCCTGGATGCTGCACGAAACTACTG
AAGCTCCTTTCTTTGTCAGGACCAGGGATACACAGTCTGTa
>NODE_868_length_539_cov_5.881262
TCCCTCTCTCTCTCTCTCTCTCTCTCTCTCCCTCCCATCCACACACACACACCACTACAG
TATATCAGCGAGTGACTAGCGGAGAGCCAGAGGGGAGTGCAGAAATGAATGTGAAGATCC
TGACGCTGGTGATTGTGCTCTTGGTGTCTCTGCTGTGTTCTGCCAGTGCTGGTGAGTACA
AGAGCGGCCAGGCTTGTCGCTGGTCGTCTCCCTCTGCTTTCTATTTCTCTCTCTGTTTGC
CTTGGGCTTGTGCAGGCAGCTGTAGTTGATCAGTTACCCAGCATGGTTAGCCTTGTGTGG
GCTCTAAAAGGCAGGAATATCAGCACCTGGTTGTATACAGTACTGCACTGCAGTGGTTAT
ACTGTCTGCTATTGTACTGCCACAGCTTTTATGGTAAACTTGACTGTAGCTCAGATTGAT
CCTTTTCCCTCCCTGCCTCACCTTGATGTAAGACCTGGAGATGAAATGTGAAGAGGTTTT
TATTGCTGGACCTTCATGTGTTGAGCTATTCCTGAATGATAGATATGCTGGATGTATGGG
TGACTGTTGTGGCTGTTATGAAATGTAAGATATGCATGGCACATGTTCTGtaaggtggag
tgaacctgattaatttatgtcttgaggtattccatctgacccaagtgctatattattatt
acacgactgtgattgtgcagcag
>NODE_869_length_631_cov_7.339144
AAATAGATGCCCAAGCCCTTAACTGCCAGTATTAGATTAGATACCATTAGATGTAATAGA
AAATTCTCTGCCTGTAATATTTTCATAAGAGTTTGAGGCATTTGATTAATCTGACCACAT
TTTATTGCATTAATGATTTTTTTTCCTTCCCACTCTGCTGTAAAGACATTGTATACAGGC
TAATGCTGTTTTCTCTCTCCCCTCTCTGCTCACTCTCATTCATCCTCAGCCGTTATTGCA
ATGCATTGTTGATGAGGTGAGTCGGCGTCTTATGTGCTTTCACTCCTAAAGTCATTCCTA
ATGGAGTGGAAACCTTATATTTTGTTTCCTAATGAAGCACAGGAGTGGCAGACAGCTCCG
CTTGGGCTGTCCTATGGCTGCCTGCAGGTTGAAGCCACCGGCCCGAGCCAAGCTGCTCTG
AGGGAGCCAGCAGGGGATGTTGGGTCGGGGCAGCAGACAGCTTATGCATGAACTTATACA
CAGGCCGCAGAAAGTGTGTGGAAGTCTTAAAAAAATAATAATAAAATAATATGCAGTAGT
GGAAAAAGCATTGCGATAACAAGCAAAACTAGAATATAAAAATACTACTAATTTTCTTCT
GCGAGTATTATCAGCAGAATCCAGATAATATCCTTTATGCAGCACAGTTGACTGACAGGG
ACCAAATTTGAACTGAATTATATACATTGTAAAATGTATTCTAATTTAATtaattagttt
gtgttcctagacaatgatttcacactgctgtttaccaacatacagagtttaaacc
>NODE_872_length_360_cov_1.625000
ATATGAATCATATCTGGTCTCTAGCAAGCAACTGGTTCCAGATAAAGAGTAAAAGAGCCT
CCAAGAAAAATCTAGTTTTTTACCTTGTTTACATGTTCATATGCTGTTTTATACACACTG
ATCAGCCACAGCATTAAAATCAGTTGAAGTAAATAACACTGATCATCTCATTAAAATGTT
TAGCTGGGAATCCTACGCTCCTGGCATTCATGTGGATGTTACTCTGACATCTAAACATTA
CTACACACCAAACAGACTCCCCAACAAAGCAACAGCTCTCCCTGACAGCAATAGCAGTCT
CCTCCTACGGGACAATACACTTCATCACAACAACTCTTTAGGAATGGCTTGAGGAACATG
ACCAAGAGCCGGGTGATGACTTAGCTTCCAAACTCCCAACATCCCAATCCAACTCAGCAC
CTGTGGGATGCACTAAACAAGCCCCATCTACAGAGGCcccactccagaacccacaacacc
caaaggatctgctgctaacatctt
>NODE_873_length_325_cov_1.870769
CTCCTTTACTGGACAGTATAAAGGACAGTTCTTTTATAAAGAAATAAAAGGAGTGAGAGG
TGAGGAAGACATGGGCGACGGTCTCTGGCTGGGAATCGAACTGAGATGATAGTGACGTTT
TAGATGAAAAACTGATGGAATAGGAGGATGCACAGGAAAAATAGTGGACAGTGGTGGCGG
GTGGGAGGATGGAATGAGATCAGTCCTCCTCATAAGTCTTGTTCTTAGTTGTTAGTGAAT
AAAAATCAGTTTTGGAGTCAAATCCTGAACACACTCTAATTGTGTATCTCTTAAAGTACC
CTTTAAAGTACATCCCAGAAGTATCATGTCATGTGACGTGATATAAAGCAGACAGTTTTT
GAGTATgtggaacaagtgtttcttatgtgtgtgcagctgctcccaaatgtcttacataac
acatccagacttatttatatatatgtaagatatactgtacataccgggt
>NODE_874_length_450_cov_16.853333
AAAATTCCAACCGGTCATTTCTCCCAAATCTGCTTTCAGCGTTCAGAACATAATGAAACA
CAAATGAACCAATAGCAGACAAACTCTTGAGAAGCACTTTTAATCACGATGGAGATAAAT
GGTCCAACAAAGCGCGGTTCGGAAAACAAATACAGCAACACTGTCTCTGATCATCATTTG
ATAGTGTGCTGACACGCAAACTCTATTAAGCTGTCTTCAAATATGCAAAAATGATATGAT
TTTACAATGATTACATATTCACTTCCCCAGCTGGCTGGCTCCAAGCGTCTCCATTTGTCA
TCGACTATTGTGTCCAATTATATGATTAGCTTTGAACACTCCAGCACTTCGAGAGCTCTC
GTGTGTTCTGCCGCGCAGAGTGATTCACAAACAAAGTCATTACAACATGTATTCACACAT
ATCAAATAACAAAACAGATGGCCACTGCGCCTGCCGCCTGATTTGTTTTCCACACGAGTG
GTGGAAAAAAAAGTATTTTGTGTGAGCTGTGTTTAATGCTGACTGTTTTTATTCCCAAAG
AAGAGCAGCTGGCTGTCGCGCTGTTAGATCAGCTCCTATGAAAGACAATCTTGt
>NODE_876_length_285_cov_7.392982
GTTCCGGAGATATTGGCCAAAACGTTCTCCCATTCACTGACAATGGGACGTGCATAACGC
GAGATAAGTTCCCGTAGGAGGCCTTTGAGAGCGCGTTTCAGACCGCTCTGAGTTGATTGG
TATAGGTTTGTAGGGACACTTTTTGGGGTCCCGTTGTATGGGCCAGCCCTCACCGTAAGC
CCTGGAATTAGTGTTAGGGTTAGGGTTTCAGCCTGGGGTGAGGGTTTGGGCAAACGGTTA
GTGCTAGAGACATGAAACTTGTGTCTATCCCCCCATTTGCTGCCACCGCGATCGCACTGA
GCCTACTCCCGAGTCTCTACGACGTCAGGAAGTGGGAGAAACCTGTGATTTTTTGCTGTA
TCTCAGGACGGGAAGGTCGTAGAGACTCGGGACCTAGACCGGCGTCTTCAGCATAGCCAA
ATTAGGTGG
>NODE_877_length_669_cov_9.156951
ACTGGAATGGTCCTGTTCAGTTTGACAGATCAGAAGAGGAAAAAATATCTCAACACCATG
AAAACCAAAGGCTTAGCAATGAGCAAATCAGCCCTTTGTCTTGTTCAATTCAAATCAAAG
GATAACCAGGAATGTTTGTTTGACAACAGCATTTACAATGCATTGTTCTGAAGCCCAGAG
CCTCCCAAACAAAGACAGATAGGCTTTAAACAAGTCATTTAATTAGCACCGGATCCCCAG
CTTTGGCTGCGCCAACCAATTATACATTCCTGAGGCATGTGCAGGTCCTATTTCACAGGA
GCGAGAGGCAGATCCTCTCCAGCCCTGTCTCTTACAGTACATCTCTCCCCTTCCATTTAA
GAGAAGGTAAATAGCCCAGACAGACAGCTTCATTAGCCAGCGTCTGAAGAGCGCGGGGCC
GATTGTCGCTTAAATAGTGCGCTTTTACTGCAGGCCCAGCCAGCGACCTCCGATCAATTA
CAGCTGACATTATTGTTTGTCGGGAGCTTTTTTCCTGGACAGAGGGAGTAAAAAACGAGA
TCAGGCCTGAGCTTTGGCTGGAAATGTAATCTTCCCCCTCTCTTTGGTTCTTTCGCTCCA
CAAACAATAAATCATTCAGTTGAAGAGATAATAAAGTGCCAAGTAGGAGCTAGTTTAATT
TTTGTCAGGGGAAATCTGTCCACAACAGAGTTAAGGGTAAGGGGCTGGCTGCTTTCTTCA
TACCATTTTCAATGACAATGGCTTAGTTCCTTTTTTTCTTATTTCCCTCTGTAGGGTTAG
ATGGGCAGAGAGGCTgaagttgtgtttcgatga
>NODE_880_length_160_cov_8.568750
GCTATGCTGAAGACGCCGGTCAAGGTCCCGAGTCTCTACGACCTTCCCGTCCCGAGATAC
AGCAAAAAATCACAGGTTTCTCCCACTTCCTGACGTCGTAGAGACTCGGGAGTAGGCTCA
GTGCGATCGCGGCGGCAGCAAATGTGGGGGTAGACACAAGTTTCATGTCTCTAGCACGAA
CCGCTTTCCCAAACCCAGGCCGAAACCCTAACCCTAACCCAAACCCTTGCTGCATTATGC
ACTGCCCATTGTCAGTGAATGGGAGAACGTTTTGGCCAATATCTCCGGAACCAGACGTGC
TAGA
>NODE_881_length_448_cov_1.037946
GTTTTCAGTGGATGATGCCGTCAAAGCAAAGATTGTTGGGCCTGACATCTGTCAAATGCT
GCGTTCAGCAGAGAAAGCGGTCACCGGATACAGAGATCCATACGATGGCACAATAATCTC
TTTGTTCCAAGCAATGCAAAAAGACCTCATCCTGAAGGATCATGGAATTCGGCTCCTGGA
GGCACAAATTGCGACCGGCGGGATCATTGACCCAGTAAACAGCCACCGCATTCCTGTCCA
TGTGGCCTATAAGAGGGGGTACTTTAATGAAGAAATGAATCAGATCCTGGATGACCCAAG
TGACGACACCAAAGGATTCTTTGATCCCAACACCCTTGAAAACCTGACATACTTGCAGCT
CATGGAGCGATGTGTGACAGACCCCAGTACAGGCCTGTGCCTCCTGCCTCTAAAAAACAA
GGGCAGCAAAATCAACATAGATGATAatatgagggaagcattcaaaacaacaacagtgac
tgtcaagtatggcaggttcaagggcaagcacacaacactgtgggatcttatcaattcaga
gtatctgtcagaggacaaacggcaggagtttttcagactctttaagtcaagg
>NODE_882_length_500_cov_12.976000
GATCAGGGCAACTCGGGGCACTGCCGGGGGATAGGACAGAGCTATCATGTCGCCCATCCT
TCTGACAGGCGCACCCGTTTGATGGAGGGGCTCTCGCGCTCGTCCAGGGCGGGCCGGGCC
AGTCCCAGAGGTGAGTGGAACTCATTCCTGTGCTCATCACGGTCGCTGCCCTCATGGGAG
CTGCTACAACTGCTCAGGCTATCAACAGGGGAGCGTCCCGAGTCCTGGCGGGACGAGGGG
TTCTGGGGAGGTGGTACCCCACCACCGTAGCCCCCCGGTGTGCTGCTGGTGCGATCTCTA
GGAGGAGAAACAGGTTCGGACTTGATGTGCAGGCTTTGAGCAGAGGGCAGGGAGAGATTT
GAACCCTGACATAAGTGAGAGCTAGAGCAATTTCTGTTGGAAGGAGAGGAAACGCAAGAG
GTTACAGAGTTACAGAGCAAGAAACAAAGTGACTCGCATGCAAGTACGCATACACACACA
CTTGTGAGGTGTCATTTGTGTTCAAGTGAAGATTGAAAACAGTAAAGGAGTCTTAGATAT
CTGAGTGTGGCATCTCAAAAAAAAACCAAAAACCGTATGTGTTACATCATGCATATGCCA
ACAACACCTCAAAGTAAGTTCAGTGCGCTCACCCTAGCtggccg
>NODE_891_length_597_cov_11.244556
AACACATGAATGCACAAACAAATCAAAAAATTAGCTGTGGAATGGCACACTAAATGGGAG
GATTTTTAATGGAGGAATTGTCATTTTGTTAGGTCGCCTCTGTTCCCAGGTACAACTGTG
AAGGACAAATGCATTTAGGAGACAGAGAGAGAGAGAGAGTTGCCTCTACAGCGCAAAATG
TAAGGTGAAAAAGAAGCTAGGACGCAAAGGGTTAAGAAGCACAAACAATAACATTTCAGT
AGCAGATGTCCTTGAGGCAAAACCAAGGACGAGGCAATTGCTAATCTTGTATTCCCAGCA
TGATCAAATCACCAGGCAACAGATATAAATAAAAGGACAGGAAATGAGGAATTCACATTC
AACGGTGTCAGCAGCGAAATGAAGATTCATGGTGAAGAGCCCCGGTGAAGGCGGCAAAAA
TTAACTGCAAATAAAAGGGACAGACGGCCTCCAAAGTCCAGCGTATAAAGTAGGTTTGGT
GGGAGAAAAACACACACGCGCTAGATAGGGTCTAGTAGATGGTGGCTGGGGCTGAGGCGA
ATGGGCTGCACTTTGTCATGGAGACAGGTGCTTTTATTTGACACCTAACAGGCTGCGCCC
TGACTGGATATTCTAAAAATATGAGTCTGCGCATGATCATCAGACTGTCTCGTTTTCCAT
TCATTTCACACCGTCATTTGTTACCACAAACACACACAGAAACCCCCTTTGACtttgtct
gttggtctggaatgctaaaat
>NODE_892_length_669_cov_9.034380
TGAGCTGTCACAATCAGCAGCCCCCCCATTAAACTGTACTGCGCCGCAGACCCATACGTT
TCTTTTTCTCCCCCCCTTTTCCCTTTCTGCCTCTCGTCTTCTACCACCAATCTCCTCCCT
TCTTCTTCTTTTTTAACCCCCAGAAAGGCATTGTTTGAGTCAGGGCTTGATCAAAAAACT
GTTGCCCGCCAACCACGGGGCTTTCTGTAAATTCAATAAGGCCACCTTAAAGATTTTCCT
AATTAATGGATGACATCTTTGGCTGGAGGAGAGGCGAGGCATTCTGCTCCAGCTCGCTCT
TTGTTCGCCTCCTAATTAACTTTCCTAGGTCACTCAGGTCCCCGCAACCTGAGAGTGAAG
AGCCCCCATTGAGGAGGGAGTTGTAAACTTACTTTTTTTGCCTCGGCACTTAAAAGGGGA
AAGCAACTATAGGGAACAGAAAATATCCTATTTAAGTCCTTTGTGAGTGAACTGCTTGCA
CATGTTCCAATAAAGGAAGTCTTCTAAATAAGCTGCCATGTTGCTCTCCGCTCCCCCTCT
TTCTCCCTTATCCCACCTCTTTCACTCCCAGCTCCACAGAAAGGTTATGAATGATAGCTC
TGGGTTGAGGGGGGTAAAGGGCCAAAGGACAGCATCTGGGCATTGTAGAATTGTGAGCAT
CTGAAACTTTGAGGGAATTTGAGGATGGGAAAGCACTGAGCTGCTGGGTGGTGGGGTGGA
TGATTGGGAAAGGGGTGGATGATTAAGAAAATGTGGTGAATATGAGGAAAAAAAATAAgt
gcctctttgccctcattattgtttgggtgtttc
>NODE_893_length_294_cov_1.037415
TGACATGTAATTGTTATACAGATTGTTCACAACCTGTTTAACATCATTAATTTATTTGTA
TAGATTGTATTTTACAAGAAAAAAATTTCAATGTTGTATAGTCATCTTTTGTTATCGACT
AAAGTCACTGTACAATGACTAGGACATGCAGATTGAGAACCTATTCAGCATAAACAATGG
ATTGTATGTTACTTAAATGTAATGGGCTTAAATGTGTCAGCTACTGAAATGTGTTTGATA
CTGAACTAGCTTTAATAAAAGCTTAATGTTGAAAAGCCATCGCTTGTCCGAGacatttct
atgctggcaatattcacgggttttcattgtgatgtttttaaatcattatcttgttaaaag
ataatgataatgattctatatgatcacattgtctgatatccattttacagtaataaacag
tgaatgaagattacaata
>NODE_894_length_334_cov_4.062874
GGGGATCGCGTCTCGTTTCTCCTAGACCTACGAAAGTCGGTACACACATGTAACACACCG
AGACGCAAAAAAAAGTCGATCGGACGCATACCCTAAACTCGACAGGAAGTCGGCCATTTT
GAAAAAAAGGGCAGATTTTGGCCCAAAATCACACATTTTCCAGAGCGAACTCGTCTCAGG
GTGTTATTCAGAATGACATGAAATTTGGCAAGTTGATAGAAGAGGCATTGGTGATCAAAA
GTTATTAAAATCCTCCGCAAAAGTCTGAGGGCGTGGCCGTGGCGGCGCCGCAAACTTTGA
TGTTTCGCCATGAAACAGGAAGTGCACTGAAAAATGACCTTAACGTGGTCCGATCGGACT
GAAACTTTACATGTTGCATCACCGTCCTGCCCTGATCGCAACCATATGAAAATAATTTCT
CGAAGGAATAGCGCCACctagtggaaagaggaatattttcagacagagtcacaaaatt
>NODE_895_length_347_cov_11.259366
ATGACATTTTAACTTTTGAGGTGGGTGAGGGGGAGAGGGGGGGGAGAGTGTAGAGTCTTT
GTTAGTAAATCCATTAATATATAAATGATGAAACCTTTACCTGCTCCCAGTTGCTTTGGC
TTTCATGTTGTTGTTGTGTTGTTGTTTGGATCGTAATCAGGTATTAATGCCATTCTGTCT
GAACTCAAAGATGGCAGGCTGCCTGGTAATTCATATGCTTGTTCTCTGATGGCATCTGTC
GAAGTGTGCTCTCTGCATATTGGTACATACCCTATGGGAAATTTCAATCCAGCCCCAGAC
TGAGTGGGATGTAAGCAATTTCTTAACTGGGACACTTGCGTGAAAACAGAAAGAACAGAG
AGGGAGAGAGAGAGAGAGAGAGAGGGAGAGCAGATAGAGGGGGAGAGAGGAAGAGACAGA
GAGGGAGGGAGAGAATAAGTTTGAGGCCAATCCTACTGTGACGAGCGGTGACAGAGTGAA
GAGGCCTCAGT
>NODE_896_length_145_cov_4.862069
CCTACAAACCTATACCAATCAACTCAGAGCGGTCTGAAACGCGCTCTCAAAGGCCTTCTA
CGGGAACTAATCTCGGCCTCAGCGCTATGACACTGGCTGCGTTATGCGCGTCCCATTGTC
AGTGAATGGGAGAACGTTTTGGCCGATATCTCCGGATCCAGACGGGCTAGACACCTGGAA
ATGCCACCTGCCCCGCCTAATTTGGCTATGCCGAAGACGCCGGTCTCAGTCCCGAGTCTC
TACGACCTTCCCGTCCCGAGATACAGCAAAAAATCACAGGTTACTCCCa
>NODE_897_length_504_cov_3.126984
AGCAAATGGGGGGGTAGACACAAGTTTCATGTTTCTAGCACGAACCGTTTTCCGAACCCT
AACCCCAGGCCGAAACCCTAACCCTAACCCTAACCCTAACCCTAACCCTAATTCCGGACC
TTACGGTTAGGGTTGGCCCATACTCCGGGACCCAAAAAAGTGTCACTACAAACCTATACC
AATCGACTCAGAGCGGCCTGAAATGCGCTCCCAAACGCCTTCTACGGGCACTTATCTTGG
ACTCAGCACTTTGACTCTGGCTGCATTATGCACGTCCCATTGTCAGTGAATGGGAGAATG
TTTTGGCCAATATCTCCGGAACTAGACGTGCTGGACAGCTGGAAATGGCACCTGCCCCAC
CTAATTTGGCTATGCCGAAGACGCTGGTCTCAGTCCCGAGTCTCTACGACCTTCCCGTCC
TGAGATACAGCAAAAAATCACAGGTTACTCCCACTTCCTGACGTCGTAGAGACTCGGGAG
CAGGCTCAGTGCGATCGCGGCGGCAGCAAATGGGGGGGTAGACACAAGTTTCATGTTTCT
AGCACGAACCGTTTTCCGAACCCTAACCCCAGGCCGAAACCCTAACCCTAACCCTAACCC
TAACCCTAACCCTAATTCCGGACCTTACGGTTAGGGTTGGCCCATACT
>NODE_898_length_603_cov_6.686567
TACACTCATTTACACTCAATCGGACTAGTGGAATGTTATTGTGAGTCAAATTTGTCCATT
GACTTAACCCGGCTGCTTAAAATAGCAGTTGCAGTTGAATTACTGGAGCTTTTCAGTTTG
ATCAGCTCTACTCTGCTCTGAACCATCTGTGATATAATAGATGAGGAATGAGTAAGAATG
ACAGCATTGTCTTGAATGAAAAAATTAGGAATTATAATTATTAGTAAAATTTGTGTGCAG
TTCGCTGTAGATCTCAAACAATCAATAATTGCTTATAATTTTTTCTCAGGAAGGCTTATA
CTATAATCTCAAAAAACAGTGTTTCTTAAAAAATGTGATTCATGTTTTGTGTCAGTATGT
GTAATCGCGTCTCCAGAGTGTGATTACATTGTATGTCAGTTTGTGTATATTTTTGCAAGT
GTGTTGTGCTGTCATGTTTGTAGCATTCCATGTGGGAGGGTCTGTTGATAAGTAAGCCAT
CTGTAGTGTTCTGCCGAACGACATGTTGTAAAGCGCGATTTGAGAGTGTGGAGAGACTTG
ACTTGACAAATCTTGGCACATAATGAGACAGAAGGGAGTAAAGGCAGAAGTCTGTCCAGA
GAGAAACAATTAGATTTGTCCCTGAGGTAAAGGCCATGCAATGCAAGGACTCTCAGACTA
ACAAAATCAATATGGCTTCCAGTAAGAACACTCAGGGGGTAGAGTGATGAAGAGGTTATC
ATTCATTTCTCAGATTAGGACACACAT
>NODE_903_length_303_cov_1.033003
CTTTGGTGATCATGCTAACATATTTAGCAGGGAAAGTTTAACTGTTGCCATCTTAGTTTC
ATGGATAAGCATCAGGGGTTGAACAATTATTGGATTTTTTTAATTATCACTAATCTTATT
TCTTTTTCACAGGTTTCCAATAAAATTAGTAGATTTAAAAATGTGCTACTTCTAAGTTTT
GACACAAAGATTTTCATTTTTGCTGTAAATGTATAACAGTTATAATAACAAATATCGGTT
ATCTGCCTTCTAGATGATCAATATTCAGTATCAGCCCCTGAAACAAATTTATTGGCCAAc
tctgagttaacaggcaacattcgcttaagtcttgtgacggcgctacacaaagtttaggga
aaaggattgatcctgacaggatcaaaaaaggttgaagcaaacttcaaaaccacccacaac
acagtatatctgctttagtatgacagt
>NODE_904_length_251_cov_3.912351
ACTGCAGTTTTTCAAAGACAATGTTTCCAACCAGGTTTTCATGTTATAATGTGTTCACAT
ATGATACATATGAAGTCAAAAGTTGTGTCAAGTGACTATGTGTGATATAATTGAATGAAC
ACACTATGTGGCAAATTTGGCCTTTTCAGCACGCCAAACGCTGTTTCAGAGCATGAAAAC
AGCAAGACTGGTGTTTTTAAAAAACAAAGTTTACAAACATGTTTTGAGTTCACAATGTGT
TCAAATGTGACAAATATGAAGGCAAATGCTGTTTCAAGTGAACATCTGTCAGGAAATTCT
GTGGACACACCATTTGGTAAAATTGACCTTTTCAGCATGCCAAACGCTGTTTCAGAGCAT
GATGACAGCAATACTGCAGTTTTTCAAAGACAATG
>NODE_906_length_145_cov_2.951724
TCACATATGATAAATATGAAGGCAAAAGTTGTTTCAAGAGACTTTGTGTGATATAATTCA
ATGAACACACTATGTGGCAAAAGAGGCCTCTTCAGCGCATGAAAAGCTGTTTTCAGAGTA
TGAAAACAGCAATCCTGCAGTGTTACAAAGACAATGTTTCCAAACATGTTTCGAGTTCAC
AATGTGGTCAAATATGATAAATATGAAGGCAAATGTTGTTTCAAGTGACTTTGTGTGATA
TAATTCAGTGAACCACTATGTGGCAAAAGAGGCCTTTTCAGGGCATGAA
>NODE_907_length_292_cov_2.520548
ATGTTTGACATTAACACAAAAATTCACAATAAATCCAGATGTTAGTATGAACACGGTGCT
TAGTAATGCTTCCTGAGGTTCCCGCGACATTTTTAATGACATTTATACAAATATCCAACT
TACGTAATATGGTTGGGAAAATGAAGCTGCATTCAAATTTAAAGAAATGACAAACAAATG
TTGTTCAGGCGCTAACAATCAGTGGAGCCAGGCTGTCTTCCTCGAAGTCAGCTCATTTAC
CCTCTTTGACAGTAAAACAGCAGGATGTGATTTGCATTACAGTTACCACACATAAACACC
ATTTTAGTCGCTGTCCTGGACAATCTTGGTCAATTTTTaacaatcacagtgtgactaaaa
caaaagtccacccagataaactgttaaaagtcgtatttagtgagcggacagcaggtttaa
atgaacaaaagttcat
>NODE_908_length_308_cov_1.980520
CATTCTTACGCTCAGTTTTAAACAGACTAAACAAATCAGACCTAATGAATAGATCACCGA
GCCTGTGATGTGCTGTAAAGCGGATTTAAGGAAACTGTCGTCACCTGTTTCTAATCTTCA
TGTACAGACATGAGAGTGAGATCCATCTTCTTGTGTGACTCTCAAATCAGGATACTTTAA
AAAAGCTGAACTAATAGTTAAAAAAGTGAGATTTTCAGACATTAGCTCAGTTTAACGCCC
TAAAACAGGACCACAGCTGATCTTTCTACTTTTCCTCGGCTGTAACACCCATAAGGCAGG
ATTCTTTGTCTTCAATGAGAAAAATAATCATCCTGGAACGAGTGAATCCGGCTTTTATTT
TTATTTTTTCATTTTTTTTATTGCTCTTTTTGCAGTGTAGTGCCATCTAGTTGTTTTCAG
GCAGTGTCCTCCTGCAggcaccgacaccttgc
>NODE_909_length_305_cov_1.026230
AACTTGCATCTGGGCTGCCTTGTGCCTCCCTGGCACACGGCAAGCTGACACGAAGGGTGG
GTCACACTTGGTATTTATTTCATCTGTGCTCATGCAGAGACAGCGCACTTGGGGAGATGT
TTGCTGCAGACTTGACTGAAAGGAGCTTAAGTGCTGTAAGATGTGAGCAGTGGCTGTTAA
TGAGATTAGGCCAGCATTCAGGCCAGCGCAGAATGTGATTCAGAAAGCAACTGTGATACG
GGTCTTAACGGTACATTTCTTCATCCTGAGCAGCTAGGTACAGTTTGGAGGGTGACTTGT
ttgtacaccatatgaaccaaataaatatagtccttttaatctcacacagcctaattacag
tctttgcagctgtggaacagacattcaggaataaaaattatagcagagttttggcagtct
gatggttgctgcctgtttgctaaactgct
>NODE_910_length_490_cov_3.777551
GTTGACGCTTCTTTGGCATACTGAAAAAAAAAAGAATTTTAAACTGTCACATGTTGGTGA
ATTAACGCAAATGATGTCGCTAAAAAATGCATTTAAAATCAAAAGTGAACTGATTTCTTA
TTCGAAAGCGGGAGCATAAATAGATAAAATTTGAAGCGGAGCTAAAAGGTTCTAAAGAGA
GCGCGGGTGGATTCCTAGGGGGGCCATGCTATCTCTCAGATATGGTAATGGCATAATTGT
CATATTAAAACAACACAACGTGCGTTTAGGAGTCAGCAGGTGTCACAGTTAGTGAAAGCC
CACACCAGCCCTCCTACTATACACTGTATTAATTAGTCCAACACTGTTTCAACTTCCTCC
CCCACCCATGCACTCACCATGGGAATCAGCCATAGTGATGCTCAATGGATACATCACCCC
TTCTCTGCCACTTTCTGCTTCTCCCTCTCTCTCCCCTTTATTTCAGCCATTTCCATATTC
CTCCTCCCAAAGACTGTATGGTAATGGGAGAGGTGTAATTGAGAGGCGCTTCGTTAGAGG
AGATTTAAATGTGTTTCTTTGTGTGTGTGTGTTAAGagttgggagggggtgtatttggat
cattgctgctatttggatcttattctgccaagga
>NODE_911_length_669_cov_8.798206
AAAAACAGGCACAAAATATGCTAGAAGCTAAAAATTGCTAAGAACAAGCTCTTTGCATAT
GCTCCTATAGAAAATTGTAATTAATTTTACACGGATAAACATTCTGTCTCATTTGCATAT
AGATATAAACAATATATTTGTGCATCTGAATTCCCTGCACACTTGGGTCACGTGATCTGC
CTAAAATCCTAAGTGGCTAAAACCAAAAATTATCATTATATTTCCCAGGCCATAAATCCC
CCTTTTTTCTCTGACACAAAGCCTTATAAATCTGTGTCTGATTTTTCACATTGCACATTG
TTTTTAGTTAATGATTTTCATCTGTTTGTTGTTGCTGTGATAGCGGGGAAATGTACCATA
TGCTCCGGCAAAAGACAAATGATTAGCAAATGAAATTCTGGACAGCTGTCAGACTGAAAG
CGTTTGGTTGATAGCATTCTGCTACCATAATTAGCTTAAGCTTTGGGTTAATTAACTTTC
TACCTGGATATGCATAATAATAGCATTCTGCAGAAAGCCAAGGAGCTTCCAGTATATCAG
CAGCAAAGGCTGGCTTTTTATTTTGTATTTCGGCAGCATATTTCAATTTCAAGAGGCGAT
TTAGCTCGGGAGCATCGTCAAATATTGTAGATTTTACTCCCCAAGCCAGATAATTCTGAA
ACAATAGGGGTGTATTATGTGGCAGAAATGCCATTTCTGAATGTAATTAAAGCGGATGAA
AGCAATCACCAATTTTTAAACGCTTTTGTctagcatgaggcctacttgtaaaaaaaatac
ccatcaagaggagaaaagaggcaagagaacccc
>NODE_914_length_341_cov_11.797654
GTTACATTGGCTATACGCACATTACATTATGATTACATACATTTCTAAGAATTTGCCCAT
CATTTTTCTCCATAAACCTTAACGTGTTGGATGTGAGTTAATTTGGACTCCTGGATCGCA
ATCTGCCAACCTTAGGGCACCCAAAGTGCCTACTAGCTCCCCTATCAAAACAATCATCAG
CTGAAGGAGGTTATCGTTGAGCTGGGCTATCTGTCACCCGGCCACCGGCAGCCAGCGGGA
CACAAGGGCCATTTAATTAGGCCTACTGCTCCTCTCTGGTGTGAAAGACTCTCAGGCCCC
TTTGATTCCCTGCTGCTCTCCCAGCAGGAAGTGGTTGGTGATAATTGACACAGGATTTCC
TTGTTAACCAGCGGCAGACTCTGTGGATTAAAGTGACAGAGATCTCCAGAAGAAAGTGGG
GAGTAGATAAGGGGGAGGGGAGGAGGTGCAGGGGGGGGAGTGGCGGGGGCAGCAGCTATT
TACCG
>NODE_915_length_301_cov_4.328904
CTTTGGTAAAACACTTGATTACTTGGAAATCAACCAGTCAATCTGTTTACCGATTGAAAA
AAAACAAAACAAAAAAACCCATGAAGTACATAAATGATATTTGCTGTTTAAATAAAATAC
ATAATTTCCATGATGATGTAAAAACTGGAATGGCACATTAAGTGTCATATGAAACATTTA
CAAAACATTAATAAAATTTCCCTGATAAATCAAAGTGCATATAGACGCAGTGCACGTAGT
CCATCTGAATGTTTCTTCAACGTTAGCCAAACGTTAGCCAGCCCCACGCAGCAGGCCAGT
AAAGCCACAAAACAGTTACCCATAGTATAGAATATTATAGAAGAAGATAACAGTCATGAA
CATTATTAAATACAGTCAACACCAATGTTATATACAGTATCGCACTGCTAGGTCTGGCTT
GGTCTCATACAGTCCAACTCCAGca
>NODE_916_length_550_cov_13.734546
TGGGACTACTAGTTCTCAAAACCATGTTTACATAACCAGGAGCCTGTGCTAAGCGCTGTT
TTCTGCTCTACCTGTAACATCACAATGTGGTAAAGTGATGCAGGTCAGCTTATTCGAAGA
GAAATAATTTACTTGTAATTTGACAAGTTGTTTCCGCAAGTAGTGCAGATTAGGTTAGAT
AAAATGACAATATTTTTACAAATGAGCTAAGCGAGGCATAGGAATAAGCACCTATGAGTG
CAGAGACAACACTTTGTCATCATGCTTCTCATTGTGACATCTGAAAAGACCCACAGGTGC
TGTAGAAAGTGACTGTGTTGTCATATTTCATTTAGGCATCCTTCTGCAAAGCTGTAATTG
CCTAATTAGCTTGTTAATTAGGAGATTAGCATTTACTGATAGAGTGGCTTGCTCTGTTGT
GATGAGAGTAATACAGATTAAGTGAGAAGTTATGGGTGCATGAGTTCACAATTTTGCCGT
CCACAAAGGGGTCACAAATCATTAAAAGATTTGTGAAATTGCTGCGAGTGTTGCATCTGA
AGATGACGCTTGTCTCTTCCTTCCTTCCTTGTATCAGAATTGGTGCTGAGGACGGTGAAA
GAATGTAGAAAGCAGCTTGTCACATGGCAGCGAGATCCCTCCTGGTCTGAGTGTCGCCTG
TATCATCCCCTGTTGCTCGGGGAGATtggaggaa
>NODE_917_length_803_cov_9.753425
AGGTGGTACTGATGGTACTGAGGTTTTTTTTTTTTATCATAGATGTCAAACTTTATAAGG
TTGTGTGTCAGTGTTGTTGCAAAAACATCCACGATGCACAAGACATGATATGCATGTTTC
TTTATTTCATAAAGAGAAATGGTGTCTAGACAAAAAAGTCATTTATATAACACTAGCAAT
TGAAATGAATGAAAATGGGGTTTGCACAATACCGTATTTACAATGGTTATTAAGTCATTT
AATTAATTAGGGTCATGTAGCATTTAAAAATTAGGTAAGAACTCTTAGTAGAGAATAAGC
AAATAACAGCTATTTCAAATTGACAATATTAACACAAAACAGTCATCTAGAAAAATGAGA
GAAAATAAAACAACAACTTGAACTACAAGCTTAAGAGCTATTACATTAAAAATGATGCAC
CAAAATCTACTAATACAATAATCCATATAATCTGTGTAAAAAGCATGTAGAAAAAACACC
TGATGCAGTTTGCTGATACAGTCATTGACCAGTTATGAGAGGTATGAAGGATTTCACAGG
TAGATAAGTGTGAGAAAGTCCGCACTGGTGACTCAGGGATGGGGGCCCAGGCCCCTGCAT
ACACTCACTTCACTTGAATGTGAACTATGGCCTCTGCAAGTTCTAAGGCAAATATCGGAG
GTGCACTTGTATCCATGTAATGCTGACCCATCCCAAACGTTGGATTAAAGACAAGGTGAG
GAAACTCATTCTTTGTTTCTTACACAACACCAAAAACCAGTCCAATTGAACCGAGCGATT
TTTTTACATGGCAAAAATTGATCAAACATGACATGACACCTATTTGTAAACATATTCCAT
TTTTTATGTTTTACTCAATGATCTCAGCCTGCGCATTCAACCAGGATACCAGATTTCCTT
TTTCTTTCAGTAAAGTTGAGCAATCTGTGAGAAAAGGCATGTTTTTt
>NODE_921_length_145_cov_3.634483
CCCGAGTCTCTGCGACGTCAGGAAGTGGGAGTAACCTGTGATTTTTTGCTCTATCTCGGG
AAGGGAAGGTCGTAGAGACTCGGGACCGAGACTGGCGTCTTCAGCGTAGCCAAATTAGGT
GGGGCAGGTGGCATTTCCAGGTGTCTAGCACGTCCGGTTCCAGAGATATTGGCCAAAACG
TTCTCCCATTCACTGACAATGGGGCGTGCATAAGGCGACCAGTTTCAAAGTGCTGAGCCA
AGATAAGTGCCCGCAGAAGGTGTTTGGGAGCGCGTTTCAGACCGCTCTG
>NODE_923_length_391_cov_3.033248
CACAAGACAGTGAACAGAGTTAAACACGAAAGTGTGCACCGACATGTGACCAGCACCAAA
TGCAACGGAGAGAAGGCAAGCAGGCATGCAAAGAAACAATGGAGTTATCCTATTAGAGAC
AAATCCACACAGAGGCACAGATTTACAGCGAAACACAAACACAATATTGGCACTGACCTT
GAAGCTCCAGTAGTTTGGTTGTTGCTAGAGGGGGGAGAAAGAAAAACAAAGAGCAAAGGA
GACAGAAGAGGGGCAGGGAGGGTAAAAAGGGGAGAGAAAAGGATCGAGGGTGAGACTTTT
TCCCAAGTGTCAAGCAGCAAAATACCACAGTACAAAAGATTAGGCAACGAAACGGCTGGT
TAGAACCAGAACTGACACAGAAAATGCTTAATCACCCAGTTCGCCAAGTAACAGTGTGAC
TAATGAAGTTTTAGAGGTGTTCTTATGCAGTGAGAAACACCACATTGCTTAAAAAACAAA
ACCAAACAAAAAACACCATGAAGTCTCGTAAAGGTTAAGCAAACTAACCACTAag
>NODE_926_length_615_cov_10.326829
TCAGTACTGCACACTGATCCTGAAACTTGACATATTCAGTGTGTCAACCAGTGGAGGAGA
GGATATACGGAAAGGAAACAAATTAAGATGACTAAAATGCAGCCATGCATTGTCTAGTTT
TACCTGACAGTAAGAAAAAAAAAAGAGGAGGAGGACAGGTGTTTTCTAAGTGTGTTGCTT
TTTAATTACAGAAATAATGGACGATTCCCATTTCAACTCATCATACTTTTGGTCTCCCGT
CCCCACTGTACAAGGACAGGTAGAGACAACCTTATTGTTGGAATTGTCTTGAAATACACA
TGGTATAGTGGTATGTGCTATGGCAAAAGATACCCAAAAGCGATTCTCACTTTGACTGTT
TGTCGAAATATTTTAAAGAATACATAATACCAGACAGTGATTTGACCCTGAAAATGTTGT
TAATAACACCACCAAATAATGTTCTCTTAGTTGGTGAAGTTGACTTGACCTCATATAGAA
GTGATTTGAGTATGATTTGATGGGTTCATATGATCACTCCTGTCCCTCTCCTCTCTCATC
TTTTCAAACCTCTTTGTTCCTTTTTTTCATTTACTTTTTGCATCTCACCATGCCTTCGTT
CTCTGTTCTCTCCCATTGTCTTCTTCTTTTCCTTTCGCCTCTCCCTACACTAATCTAACC
CATCATCAACATATACACACCGTTCTTCCCATACTGTTTTGACACCTTCTTTCTGCCCCC
TCGTCCTCTTTATTCTTTCAACCCttatgtttcatggca
>NODE_927_length_342_cov_1.599415
TGATGAAACACTTTGACGTCCCTCTGATACATCAGAAGGAGCTCAACTATGTTCCCTCCA
AGCAAGTCTCCACTCGAGTAAGGTTCAGTTCATTTAACTTCCAAAGAAAGAAACACAGCA
TCAGTGTCTTTTTGAGTTATTCTCCAATTACCTCATTTGCATTTTCCTTCAGTCACTTTA
CAGAAAAAAAAATCCATTTGCAATTATAATTTGAATAATTTCCTTTTTGCCATTAAAAAT
ATGAATTAATTAAATAAAACAAAGGATTTAATGGTTACTGTGTTGAATAACGAAAAATTT
ACTGTTACAAGGAATTTGGAGCTTAAATACAGACATCAGCTGAAACAAAATTAATGATGA
ATGTTCACCATATCATCAACATAACAGCTTTCAAacatacagaaagagattttttgtggt
tctttctcttgcatttgaggagtggttgtttagtctctcttatgaacagggctgtgcact
ccctga
>NODE_928_length_419_cov_6.384248
TCACACTGAGGCCATTAGCGCTACTGCAGCTTCTGCTGTGTTTAAAAATGTGACTGTAGG
AGCTCTACTGTTACTTTAAGGCACACGATTGCACGATAATCCACATGTAGGCTTCAAACT
TCATGCTCACCATTATCTCAGTGTATACTTCAAAAGAACCTTGTCTTTCAGGGCAGGAAC
TGGAAACAAAATGGAAGCAAAATGACAGCTTTGCGGTGGCTGCTTGATCTTGTACCGTAA
GGTAATAGGCTACATACAGAAAAAGGTAGAGAGAGGGAGAAAGCCTAGATTTGTCCTCTC
CAGAGACAGAGGATTGGAAGCACTAACAGCTGTGATTTACATCAGGAGGAGAGTACACGA
CAACAACGCTTTGTTTTTCTAGTCACCACATGGGATGTACTGCACCAGTGAGTGGTGGGC
TTACACCTGCAGTGTTACAGCAGGTTTAAAAAGGCAGCACTCTGAAAATTGTTTGTAAGG
ACAATTTCAAAAGAATTACCTGGTTACGTTTGTAGATTGTAATCAAATGGCTTTGATTCT
CCCAAAGGAAGTCAAAGTGTtac
>NODE_930_length_426_cov_1.603286
TTGTCTTCAGCTGAGCTCATCTGAAAGTAGATTGGCTTAAAAAATGTCGACTTTATGTTC
ATACGTGTGCATCTTTAAGAAAACATACATGTTTAAAAAATAGCAGTGGACAGAAGACAT
GTCTGGACCATGCCAGTAAGGTCAGAGTCAACATCATGTGAGTACAAATACACTGTAAGG
AGAAGTTCTATTGAAAAAAGCTGCTGCAAAAATATGTTAAAATATTAGAATATGTCACAC
TCATCAACAAACATCTGTAAAATAATTAGATTTTCAGATTTAATTATTTAAATCCAGTAA
AACGGTGTAATTAAAGATCACACTTTGTAAAGATTAAAAAAAACCTCTAATTGGACGTTT
TTTAACAGTCAATGTGTAAACTTCCTGCAGTTTTACTAATTACTGTCTGTAGTTAAACAA
ACAGCAGAAATATGAGAAAttatagtgaaaagaatgtttactgttcaaaatccttaatat
aaatttttttctttcgaataacagaaaaaatctgtaaaataatgatttttctgttgatta
aaagagagtaaaattataaaatttactggt
>NODE_931_length_421_cov_8.703088
AGTCACCAAGAGGGGAACATTCGGCGTGGCCTGGTTTCCTGGTTTTTGGAACTGAGGCAG
CCAATCAAGTGAGAAGGATTCTCTTTTAGTTTCTCCGCTGGATTTCCACGTTGCTGCTAT
GTCCCAGCATCCTCACTGACATCAAGTGCAAAGTTATGTGTTGAAGCTTCTGTAAATACG
TTCAGATGTGGAAATACAAACTCCCTCGCAAAGAAAATGTACATAAAGCTCACACAAGAA
GTCCATCATGGCCAGGGGACGAAATGATAGTGTTTTTATAAATATAAATATATATCGGGT
TTGACAACCTTCGGACTGTTACATGCACTTTCTTGGAAAGTTGGAAGATCTTTATGGGTC
CAGTTTCTCTACACTTTAATACCTACTAACAACTAAGATACTGTAATTCTTTACTCTAAT
AATCAAATACATCAGTTTTCCAAAAGAAATTGTGTGTTTGTGTGCTTTTATTTAATCGTG
TCGCAACAATTGTCCCTATTTTTGGGGGAGGATTGCAGAAATAAAGATGAAACATCTTTT
TTTTTTTTTTTTTTTTTTTTTTTTA
>NODE_933_length_301_cov_1.139535
AAGAGGAAACAAACTGTAGTCGTGACAAACTGAGCGTCAGTTTTGAACTTCACGGCACCT
CGTCGCTGAAGTTCCTGAAAGCAGCCACTCTCTCCTCCACACTGTCCTGACTGAGAGGAA
GAAGCTTCAAATGCTCCATCACCTGACACACAAACAGGAACAGCATTAGTCATCAGAAAG
CTATAATCATTTCCTTTAATGTCTGCACTTTCTGTTTTAATGGCTTCATTCCGAGAGGCT
ACTGCACTGACTTGGGAGCCAGTTCTGCCCATCACCCCTCTTCCTTATATAATCAGAGCT
GCACTCACATCGTAGGCTCTGTCGACGTGACCGGCATGGTACTCATCGAAGAACGTCATC
AGGTCTAACAGCAGGTAGAAAgtactatcaacggacttgtcccctgcgattccttgagaa
cgatacctgcagcgtgaagagaaaa
>NODE_934_length_529_cov_6.756144
CCACACTTTTTTTCCCCCCCTCTTTCTTACAAGTCAAATCCTGGGAGAGGTTGATGTGAA
GACCAGGCAGAGCAGGGATGTGAAGAATATAAACACAATTTTTTTTTTATTGTCCAGAGG
GAAAGGGGGGGTGCCGGGGGTTGGGCGGTGGGGTCTGTAAAAGAGACGGGGACCTTATCA
CAGCCCAGCAGCTCTGTAATTCGCCGCCATGATAAAGTGGCAGCGCGGAAAACCTTACAA
GGCTGGCACAATCCAAAGACGGATTAGGTTTTTCTGACATAAGCTTCCTGAAAAACTAAT
CAATCAGCCCATGCAGTATTATCAGAAGCGTGAGATTAAAGAGCTGCTCCTAATCCCCCC
ACTGTACATTTTATTACACTTCCCAGTGTTAGTTGCCTTTAAATATACAATAAATAAATA
ATAAAACCAAACCTAATTGAGCATGGGGAAGGGGAAAAGGGTTAAAGAGCCCTTAGAGAG
GGAATTTATGTAGAATTTGTGTTTTGTTATGAAGACAGGGATAAAACTGTTGTCCTTGCC
AGAGCACTTTTTGACTTTGAATAGAGCATCACTGTCTCTGGCATGGGGGGGAAAAAAACC
TCCGGCAGAATTTTACACCAATATGGCTGGCTAAAATTGAATCACATCGATTCGGACTTT
CTTGTTAAGATTt
>NODE_939_length_570_cov_14.403509
GGGGTAAGATTGTGATTTGTCTTGATGCATCTTTTCTCTGTATGATTTCCATTGTATTAT
TCTTAAACTAGAGGGATTTGAATATAAATTGAAAGCCTCAAGCCCTCTCCCTGAAGCTAA
ACTGTAAATAATAACTCTAAACTTTTTTCTAATCTTTGGTAATTGAAGCAAATGGGTTTT
GCGGAGAGAGATTTGTCGCAGGGAAACGTACATACATTTTTTTTATTTACGAGGAGGCGA
GGGCTGAGCAGTGTAATGAGTGAAAATGCATGCTTAATTTAAATGGCGAGTGTGTCTGTT
AGGGAATGCATTAGAGTCTGCAGAAGAAGCGTAAGACATATTAATTGACAGACAGGAACC
GCTGTCTCCGAGGTTGATACAAGTAATTTATTACTTCAGAAACGAATGCCACCGCCAGAA
TGTGCTTCATTAATTTCAAATTTAGTTTTAATTTCAAGCTGTTGCCCCTTGAGAAGAATA
AGGTGGCAAGTTCTGTTTGAAGAGACATTTTTCCCCTCTCCCTCACTTCATCTTTCTCTT
TCCATCCTCCATCTCTCTCTCTCTGGCTGTCTCTGATTTTCTGCAGTACAGAACAAAGAC
CTGGGGGTGGAGAGGGAAAGGGAGGGTGTGGTGACTTGATTCCAATTTGAAAATTTGTCA
GTGTAAAAGTGGGAAGTTAGAACAGAATTACTGTTTatgatagtaaatactttg
>NODE_940_length_460_cov_2.665217
CTCGGCAATGTAACAGCATGTTCTAGTAAAGCAACCTATGGGCTGAGTGACCATTCAATC
ACAGGTGGTGGGTGTAAGACAATGTGACAGCCTGATATAGGTCACTGGGGTTGTCCAATA
TAACAGCTGCGCCCCTCCTGTGCCCACGCTAAGTTCTCTTCAGCACCCTCCTCTTTGGGT
GGTTGAGAGCTGAAAGGAGCTCAGACAAATAGCTGGATACGCTCGCGGATGGTCTGCCGA
CAGATTGGGCAGGTCTTGAGTGCAGCGCTGCAGTCGATGCAGGAGGCATGTCCACACTGG
AAGACCAGCTTGATGTGGTTGTCGATGCAGATGGGGCAGGTGATTCGCTCCTCCATCTGG
CGGTAGCGAGACTGCAGCTGCTCCAGCAGGTTGTGCTGTTCCGAGTTCTCAGTGCCAGGG
CTGCAGTCCACCTCTGTTTGGTCTGTTAAGAGAGGTCAACAGTATAACTCAGTTTTAGTC
AAGTTAGTTTCATGCAAGCTGTGCGGTCTTGTGCAACATGAGAATGAACAGCTGTTTCAC
tgtactgataagatatgaaggttgtacactatagcagctgaatatgaatatagcatgagt
caag
>NODE_942_length_339_cov_6.938053
TATCCTACGAAAGCAGTCATTATCACCAAGAGGAGAAGAATGACTCCAATGTTTCATGTT
TCTTTGTAGAGGTATGAGCCGTAGTAAAGGCCTCGTCCAATATGAAGATAAATGCAGATG
AAGAAGAAGGATGCACCATTGGCATGTATATTTCGGATTAGTCAACCGTAGTTTACATCA
CGGCAGATGTGGGCGACGGATGAGAAGGCTGTGGCAATATCTGATGTGTAGTGTATGGCA
AGGAAGAGGCCTGTGAGGAGTTGGGCAGCTAGACAGAGTCCCAGGAGAGAGCCAAAGTTT
CATCAGACGGAAATGTTAGCAGGGGCTGGGAGGTCTACTAGTGCATCGTTTGCAATTTTA
AGTAGGGGGTGGGTTTTTCGGAGATTGGCCATTAGGGTTCTTGTAGTTGAATAACAACGG
TGGTTTTTCAAGTCACTGGTCCTGGTTAGAGTCCTGGCAGGAATTTATGGCTTACGTTAt
gtt
>NODE_943_length_352_cov_1.650568
CAGCGCTGGACAAAGAAACAAATTCATCTAAATTATGTTTGTTGCCAGAGGACAGGGAAA
GAGTTGATATGCTTTGGGGGGAAAAGGCAGATTTTTTCCATCTAATAAGATGCTTTAAAC
TTAAAAAACTGCACGAATCAATAATTTAATATTATCAGTGTCTGGAATGTAGAAGCGGTT
GATTAAAGTGACAAACACAGGCAGCAAATCATCACGTTGCGAAAACTGGAATCAGCTAAT
ACTTGGCATTTATGCTTCACAAATGGTTTATATGATTAATGGATTCTCTTTCTTTGGAAT
CAGTACTCGGTTAATTGACCAGTTGTTTCAGTGATAGACTGCATGTTGTGTTACCTGAAT
TTGTATTGGTATCTTTCATGTTCACACTTATTGtactggctgaaggcagcccagcaagga
aatgaaatcgcttcatcaactcatgaatcacttcagtaatacgtcttagtggttccttag
attgatcatgtgttta
>NODE_944_length_455_cov_3.215385
TATAGTTAGGGCTGCTCAGGGTCACCTGAGCTGTCCCTTAGTTATGCTGCTATAGGTTTA
GACTGCCGGGGGACTACTATGATGCACTGGGCTCTCTCCTCTACTCTCCTCCCTCTGTAC
ATATATTTATATATAGTTATATATCACCATTACATATCACTAATTCTGTATTTCCCTCGA
GGTCCTGTGTCCAGTGCTTGTTCTCCCCACGGATGTCTCCGGAGCTGGAGCTACACGTCC
CTGTTCCCGGATCCGCAGCCGCTGGCCTCACCACCCGCCATCCCCACCCCAACTTCTCCT
GCTGTCCCTCACCCCCCTCATTCCCACTCCCACCCAACCGGTCGAGGCAGATGGCCGCCC
TCCCTGAGCCTGGTTCTGTCGGAGGTTTTTTTTTCCCCCTCGGGGTTTTTTGGTTCCTTC
CCACTGTCGCTGACTGCTTGCTTATAGGGAATCCAAAGGAAATTGGATTGTTGGGTGGAC
TGTTGTTGAACTGTTTCTGTAATTTATCTGTTCTGTTATAACTTTCTGTTCCAATATAAC
TTGTAAGGCCTGGACCTTACCATGAAAAGCGCTATGAGATAACTTATGTTGTAAATTTG
>NODE_945_length_291_cov_1.065292
ATTTGTCTTAATAGGTCTACACTCTGTATTGATGTAACTCTGTATAAAGCAGAATTCCTC
TAAAGAGGAACAAAAAATGATTTAAAAAAACAGCATTTTATCTCAAACCTTGCATATGGT
ATATGTGGAAGACTTCCACTGGAAGTTATAGTTATTACAAGAACTGAAAGTTCCCACACT
GCTTTCTTTTATTTCAGGTACATTTCACTGAGGGCTGAAGAGTGTTTTTTAAGCCTTTGT
TTTTATGCAAAATGATTTTGGCTGCTTTTTGGTAAAACTGAGATCACAGTGTGTTGTCTc
ttgtgtcttctgccaggggggaagcagacggcctggtggtcatggacctgttcctccttc
ctggcctcccatgatgccttttggaccaccagtgagtggaaataaatcttcacgctaatg
attacaaatgcaaaa
>NODE_953_length_373_cov_3.394102
AGAAGTGGCTACTAAACAACAAAAATGAATCTCATTTCTATGGCTAACACTGATCTGTGT
GTTTTTAAAGTACGATGGTGTTTTTTCCACAGTACTTTTCCCCAGACCTGTAGGGTTGCA
CTTTTCTAACTGTGTTCTCTGTTATCCCATTGGTGCAAGCAGTCACTATAAACTACCACC
ACACCACGGGCAGTCGCGCTCCTTCGCTGGATGATGATGAGGAAGAGGAAGATAGGCTCC
ATGCTATGATCTCAATGATCTGCTCGCGGAACCTCACAGACCCTAATGTCATGAAAGGTT
TTTATCACTTTAACACACCCACCCAATCCCACCGCCCCTCCACCCCCCACCCCTGAGACC
TCACCCTGgcttcagacgttgttcctcgcctcccaccccatcgtgtcctctcaggccctc
ccccctccaccttcctgaccccacctaccccagcttcgccttcttatgtgtgttctgccc
taggccgagcccaacagtgtagagtaggttagggttg
>NODE_957_length_434_cov_5.036866
TGGATTTTTACTCAAGGCTTAACTTTTTTAATAACGATTTTTTCCCCCCCTCCTCTCTTT
CTCTCTTCTTTCTTTTTTCTTTTTCTTTTGCCCCATCTCTTTCTCCCGGCAGCCCTGAGC
GCTCATCCTGCTCCAGGAGGAATAGGCGGAATCTGATTACAGACCTATTTTACAGCAGAC
GCCGGGGCGCAATAAAGGGAGAGAGAGCACGGAAACGGGACTCGGCCCATCAATTAGATC
TCTATTAGCAGCCAATGCGGACCTCACCTCAGGAAACGCCGGGGCCCTGAAATTAAACAA
TTCTTCAAGCCCGACAAGCCAGTCACTTCTGCTGTATCTTTGAGGAAGGAGGGAGGGAGG
CAGGGGCTGCTGTCCTTACCGTGGATGCACTCCTACTATAAATAAAAACAAATCATTTAA
AATGCACTATATGGAAACAGGAACATAAAACAGAGCCATAAAGACCCAAACCTTAGGTAA
GGTCACCACTCAGAACCAAATACTGACGATAAATCCTTAGTTGAATAATACATTAATGCA
ATTTgggatttttctaaaacaataagaataagaaacag
>NODE_963_length_251_cov_2.948207
TGGCATGCTGAAAAGGTCAATTTTACCAAATGGTGTGTCCACAGAATTTCCTGACAGATG
TTCACTTGAAACAGCATTTGCCTTCATATTTATCACATTTGAACACATTGTGAACTCAAA
ACATGTTTGTAAACATTGTTTTTTAAAAACACCAGTCTTGCTGTTTTCATGCTCTGAAAC
AGCTTTTGGCGTGCTGAAAAGGCCAAATTTGCCACATAGTGTGTTCATTCAATTATATCA
CACATAGTCATTTGACACAACTTTTGACTTCATATGTATCATATGTGAACACATTATAAC
ATGAAAACCTGGTTGGAAACATTGTCTTTGAAAAACTGCAGTATTGCTGTTTTCATGCTC
TGAAACAGCTTTTCATGCCCTGAAAAGGCCTCTtt
>NODE_964_length_417_cov_13.470024
GAAGACTGGGGAAAAAAAAAAAAAAACAGACATATACAGACACACCAACCTGTGAGAGGA
CATCAGTAATGGGCTCACATTTTCCTAATCTCCTTTGATGGATTCAGGCCATGATTTTCA
TTTAGTCCAAAAGAGATAACCAAACTGTCAGCTGTGCTGCTGCTTTGCTTTAATCTCCGC
CTGCAGCCAATAATCACCCTGCAACCCGCAACCCTTTGTCAATTGTTAATCTTGTATTGA
AGACATTTAGATGCCAGGATGGTATTCTGCATCCTAGGATAATCCAGGGGGCCACTGAGG
[truncated: 525,347 more chars]
