# Supplementary material for: Multilocus molecular systematics of the circumtropical reef-fish genus Abudefduf (Pomacentridae): history, geography and ecology of speciation
Source: PeerJ. 2018 Aug 14;6:e5357. doi: 10.7717/peerj.5357 (PMC6097498; doi:10.7717/peerj.5357)
Supplement: Data S1 [file peerj-06-5357-s013.zip › Data Supplement/assemblies/Abudefduf-vaigiensis-STRI-X-1443.contigs.fasta]

>NODE_3_length_446_cov_21.784754
TATTACCATCCAGATGAATATGATATTCTAATCAGGCAGGCTTTAATTTTAATTGCCCTC
CAGCATCTAACTGTCAGTGCTGGCCTGGCTTGATAAAGTGGAGAGTCTCTAAACACCATT
AGACATCTGCTCTGAGAGCATTGCCTCCACTACCCACCAGCCCCACCATCCGCCATAAAA
ATCAATACAGGACCTGGGTGTGTGCGTGTGATCTTGCTCATTTTTCTATGGAAAGCCATT
TTTCGTCAATGACAAAACCAGAGCAGGGCTTCAAGCTATGGAGTCCCCCCCGCCTCCAAT
GATTGATGAGGCCTCTAGGATTTTGTGTTTCCTTTTCTTTCTTTTCTTTTTTATTAACTA
TTTGGAGTCTCATCTCAATATATTGTATGGGGGGGAGCTTATCGTGCTTCTTTTTTCATC
TCTTCTAAATCGACTGTTTTCTGACAGGTGCACTGGAAAGATGGAAGAAAGGATTTATAA
CATTTCAGGCCAATCATCTTGGTAGCATTCTGACTTAGAGTAATATTTATTGAAGTTAAA
GTTCATTTTTCCTGTGAttaaacaaaacccacaaatctatttatggtaaa
>NODE_4_length_455_cov_7.092308
GTTCCTTTGTGTTTTAGTTGTAATTGGATATGCTTAAAGCTTATTGCTGTCAATATGCAA
ATTGCAGTGTTCTAGCGCCAGACTGCTGGTGAACCGGTTGGGTTCAGCTAAGTCAAACTG
TTCCACCATAATCATTTTGATGTTAATGATCTCTGCAGAACTGCAGCGTCACCCCTGTGA
TTTAATCAAACCTAATTTGGGTCAGTCCATTTTGGCTGCAGCTGAGCACCTCAACATCAT
CATTACGCTCCTTCAACCCAACCTCTGCGCTCACCTCGCCTCGCCTCCTCGGACTCACCG
ACGAGCCTGCCAGGCCACAAACAGCTGCTCGTCATCTGTCTTGTCACAACCTGTCCTGCT
TTCGGACATAGGCTTGCACATTTTTCGAGTTTTGGTTCTGAATTTCACCATGATCCGAAT
CAGAAATGAGACTTTGTGTTTAAGATTTCACTTCCAAGCTCTCCCTGCCTGTGGGACCTG
CTCCTTGGGCTTTTCATCAGCTGCCATTTTCGACGGCATGCAGTAATTTCATGGCTCATT
GCAAGCGCTGAAAACCTTTGAAACTGCAAATGTTAACTTTGCCTGGCCTGGAGCCATTT
>NODE_5_length_662_cov_8.430513
GGCCCACGTATGGTACATTGGTGTGATAATTTGTCCAGATGTAGCAGACCTTAAATCACA
TCTTAGGCGTGGATGAGCACAAAAGGTCCTTCATGAATGAGGGAGGATGTGTCAAAACAA
AGGCTCTGCCAAATCACTGAAAACTATCCGCTCATTATTTGGCATTGTTTGCAAAAAATA
CGAGTCTAGACTTCTATGATACTCGCATGCATTATTACACTGAAAGCTAGGAGGGTTATC
GGCATAACAGGCTCACCCACAATCCCTGGATTCACAAAGGGAATGATTGTGGCTGGAATG
TGGTGTGTTCCCAGGAAGACTAGAGAGGGCCATCACAAAAGGAAAACCCACACGGTGGGC
ACTTTTTCTTCTGCCATGTACAGGAAGCGAAATGAGAACTATCAAGTTTGACACTATTCA
CAGCGCCTTCACGGGGCCCTACAATACCTGGCTGGGCAGACAGAATGCCGGGCTTAAGAA
AGGGGGGAAAACGGCTGGCAAAGTCTCCGTCACGTGAAAGCGTGTCGATATTTCTGACAC
CTCCAGGCTACGTGCCAAATAAAGAGCATAGGGGCTTGTCGCTGTGGGGCCGCTGGGCCC
ACCAGAATGCTGAAAGCTGGTACCCCTAATACTCCAACAGAGACCTGGGATGGAAGATTT
CTGTGTAAACAAGAAAGAAATCTTACTGCGCTTAAGTTTGGAAAAACTGCAGGAAATAAC
GAGCAATCAAAAAAAGAAAGAAAAGCATTAAGAATACGTtctccttaggcgggagttaag
gtgtcaaaaacctcagagtcaaatat
>NODE_6_length_653_cov_6.071976
ATTGGGTTGGCAATGCAGAGAAATGGAGCAAAGCGTTTGTGCTGGGTTTATCCTGTCAGG
ATGTCACCGACTGGAGGCATCATGGGCCTGTGATGGGAAAACAAACGAAGGGGAACGGTT
GTGTAATTTACCTGCTGCTCTTTAAACGGACTAAATGTGGAGCAGCAGTATTTCTGCTGC
TCGTCCTGGATACAGTTTAAGTCAAAGGCTACTTCGTGTCTAAGACAGAACTTGAATACG
CACTAGCCTTTCCAAATGTGACAGAAACGTTTTCTCTCGCAAATTTAAGCTCTTCTCTAT
GATAAAATGAGAGTGATGATAAAAGGGAGAATGGGCAGTGCCGCCTCTTGCGGCGTGGGT
GGGGCTGACAAGAATAGACTACATTATGCAGTTCATTTAGTTAACAAGTGAAATAATGGG
GAAGCGTGCAGTGGGAATGCCGAGAGAAAGGCACAAAACCCTATTGAGAGCTCTTGGCCG
CTTACAGCGTAACCGTCACATGGCCGAACCGAGTCCACGGCGCCTATTTAAGGAGCGGCT
GTGCGCCTTCAGCACCACTTCGCTGTCCACCGTCCCGAGGAGAGCACACACACTGAACAC
AGCCGCAGTACGCACCGGCTTCGACTTAAACCGCGCCGAGCAACAAGTTTGCAACCATGC
CGAGGTCTTTTCTCGTGGATTCCTTGATTTTAAGGGAGGCCAACGACAAAGGGAACGAGA
ACAACCCACCTTTATTCCCCTACGCCGTGCACTCGCCGCACCACCCGCacgggctgccgg
gctcctgccactccagg
>NODE_7_length_676_cov_13.461538
TATAAACAAATCAACACATCTATCACCCTGGGCCTCCTGTAAGGGCCATTGGGTCACTGG
TGTGTTTGCACCGATCCCATCACTCACTCAGAGTCGACAGCGCGGCCATTCCCAACCAAC
CACAGTCTGCTTTTCCAATCCAGTCAACAAAGCCCAGGCCCTGGCACTGTCTGTTTAGCT
AGAGGGGAAAACTGTCAGGAAAAGTAAGACGAATGAGCTGCCCTGATTGACTATTTCCTT
AGATACTGAATCAATGGGCTTATTATCACCAGCAATTACAGTACTAATACAAACAGATGC
TTGGGGAAAGACATCTGCTTAGAGAGATGAGACAACTAGATTTCCAGTCAATAGAGTGAA
GAAAGCTCTTCTCTCACTGACCCTCAACAGAGGCATTTGTATTCATGTGAGACCCAGAGG
CAAATCTACAACAGTGCAAATGAAACACGCACGGATACTAAAGCACATAGATATTTATTG
CCACTTGAAGAGCAATTAATTTGTAATAATGCCTGTATCATGAGAAATAACAGGGCCGTT
TCCCATCTCCATTCATTTACCAATAAACAGTTCAAGTCTGAAAGGAATCAGATGTATTGC
TCAACTCTAAATAACCTGTTTATTCAAGAAAACTGGTGAAACTAAACAATCCCATCGATA
CACTTGTTTAAATTCAGTAAATTAATTGATTTTTTTTCTTCATTTGCTCCTTTGCTTTTC
ACTTTTACGAAAtgtatttgttacctccctcacccttttattggcttcactttctcagat
gacctctttgtttcaacatatttgaccaggagaccaaaac
>NODE_8_length_713_cov_11.150070
CTGTTCAGTTTGACAGATCAGAAGAGGAAAAAATATCTCAACACCATGAAAACCAAAGGC
TTAGCAATGAGCAAATCAGCCCTTTGTCTTGTTCAATTCAAATCAAAGGATAACCAGGAA
TGTTTGTTTGACAACAGCATTTACAATGCATTGTTCTGAAGCCCAGAGCCTCCCAAACAA
AGACAGATAGGCTTTAAACAAGTCATTTAATTAGCACCGGATCCCCAGCTTTGGCTGCGC
CAACCAATTATACATTCCTGAGGCATGTGCAGGTCCTATTTCACAGGAGCGAGAGGCAGA
TCCTCTCCAGCCCTGTCTCTTACAGTACATCTCTCCCCTTCCATTTAAGAGAAGGTAAAT
AGCCCAGACAGACAGCTTCATTAGCCAGCGTCTGAAGAGCGCGGGGCCGATTGTCGCTTA
AATAGTGCGCTTTTACTGCAGGCCCAGCCAGCGACCTCCGATCAATTACAGCTGACATTA
TTGTTTGTCGGGAGCTTTTTTCCTGGACAGAGGGAGTAAAAAACGAGATCAGGCCTGAGC
TTTGGCTGGAAATGTAATCTTCCCCCTCTCTTTGGTTCTTTCGCTCCACAAACAATAAAT
CATTCAGTTGAAGAGATAATAAAGTGCCAAGTAGGAGCTAGTTTAATTTTTGTCAGGGGA
AATCTGTCCACAACAGAGTTAAGGGTAAGGGGCTGGCTGCTTTCTTCATACCATTTTCAA
TGACAATGGCTTAGTTCCTTTTTTTCTTATTTCCCTCTGTAGGGTTAGATGGGCAGAGAG
GCTGAAGTTGTGTTTCGATGAAGATTAACTGCAGCACAAATCACTgcaagttatcatttt
tttgtcatcaaaataaa
>NODE_9_length_537_cov_8.716946
GTTATTCTGTGATTCTTCCCGGTTGCCATAATAAGTGCAACAGTGAATGAATCAAATGGC
AATGAAAGTTATATAAAGTATTCATATTACATTCAAATTCCCTTGTTAGAGCAAACAATG
TTTTCACATTTCTAAGCCGGCAATTTGGCTGGAAAGAAAGACTATAATGAATACAACTGC
TTTCAAAAGTACCTCATGTTTGTAAATGACAGGGTGCTTTGCTGTGAATTTTTATGGCTA
TAATTGTCTGAAAGCTGCATTTACAAGTAAATACAATGCCACCACAGTGCTAATAATATT
TAGCCGGTTCAGACTGCTTCCCTGTGAAGCATATTAATGCAACTTTGATCACCGTGTGCT
TTTCCAGTAGCAATTCTTTGGTGTTTAAAGGGGTGGAGTTAGCAGATTGTGACAAAGTGC
GGGAGGGAGTGGAGGTGCATGGGTACAGCGGATTCCCATCCCGCTTCTGGGCAATGATCT
TACCTTGAATGTGGACATGGCTGGGTCCCTGCTATACCTGTCTATGGTGTGGAACTTGGA
CGAGTGGTTGAGCTCATGGTACAGCTCAGAATGTCTTTTGCGAGTGTGCATCACTTTCTG
GAAGGGAAGAAAGGAAGGGACAGCAAAAATGAAGCAAATAGAAACAAACTTAAAAAAAAA
AGCAAAAGGGATGGAAGGGGG
>NODE_10_length_673_cov_12.245171
ATTTCTACCAGGAGGTTATATTAAACCGAAGACAAGCCAAAAGCAGTAGCTGGAAAACAA
GCAAGTAAAGAGCAACTCAGAGATGCAGTCTGCTCTGTTTGAGTAAGGATGAGATTATAT
TGGATTAAAGGGGATTTTTGCAATGCAAATGAATGCACCTCAAATCAATAAGGCCTGTTC
TACTCAATATACAAACTAATTAAGAGGTAATACAATCAAACCTGAATAAAATAGATTGTG
CAGCTTCCTCAGAAAGAAATCCAATCAAACCTTTTTATGTGAAAAGATAAAATCTAAAGC
GATCTTTCTTTGTACGAATAATGACCTCGGCTTTGTGTCCATTTAATAAGGAAAACTTGT
CTTAAGAGGTTACGCTCAATGTGCATATTCTAATCAATATGAATTACATAGGGTTTTATC
TATGTTATCTGCTCCAGACTGCTAAGCTAATTAATGTTTTATCGAGTGTTTTAACTCAAT
TATTTCGCAAAGTCAAAGAGGTTCAACACAATTTTCTATGAGCCGCCGGAACATTTTCAG
TGGGGAGGAAGCAGTCAAGTTGTGCAGCTTTTAAAGGAGACACAACTACCAGAAGACGTG
TTTTAATCTTGGAAAAGTATTCAGCTCAGATGTTCAAGGGTTGGTGCAGCTATCTGTGAG
GCACATTATTTTCTGTGTTTGTGGAGCTCCATGCCTCTCTCATACACTCTTActtacatt
ttgtgctggatttgctgggtatctttgctaaagtttggacgggtccccccctcctcttgc
gcttcattccagctgattgctcattttctaatgttaa
>NODE_14_length_402_cov_7.529851
AGAAGGAGAAACGGAGAAGGTGGAGGGGGGGGGGGCGCAGGTTTGAAGGAACAACAGGAG
AGTGACTGACCAAATACTCAGCGACAGAAGGAGAGAGGAAGACGGATGTAGAGAGAGAGA
AAGAGAGAGGGGGAGAATATATATGCGGTGGCCAGTGTTGTGAGACAAGGCAGGTTGCTG
TCACTTTAAAAATGACTGTAATAAAAGTGACCGTCGGAAGATGGATCTGGTGATTTTGGC
TTGCTAATCAGTCATCTGTGAAGAGGACCACAGCCCAGATTCAGCGGCCGCCTGACACCT
CTTGATTGATGCCTGTGCCCGATAAAAAAGGCCCATTAACTGTCCTCCTATTAAACTGGG
TGAAATGGCAAAAAATGCTCCTCTCTCCCACTCTGCTCCTCTGATCTCTCTTTCATTTAA
ACCATATACCTTTTATATTTTCTCCCCCTTTTCTTCCTCCTTATCAGTCCTCACTGTTAA
GGTACTCTGCTCTTCCTACAGTTATTATTGAGATCGTGGGAGAGTGTGGGAGTAGATGTT
AATCAg
>NODE_15_length_428_cov_13.261683
ATGTTTTTTTTACTACTGTGAGCCACAGAGAGACAGTGAATGGCGGTGACGGCAGTTATG
TGCCACCACAATAAAGCTGCTTTCCATCGCTTTGGGCACACTTTACTGCTGCTCTTGATA
TCAGTATTAAAAGTGATTTGCAGCTCCGTATGTGGCAAGGAATCAAAACTTAATTTAGGC
AGATAAAGATGCCATTTGGGAGGGAGATAAAGTGCTGCATCATGGGAGATGTGTTCCCCA
GCTTGCTCTCAGCTCCTCACCCTTACAGCGCCCTCAGATTTACTAGCTCTTTTTTCCTGC
TCCATAAAACAGCAAATCTGCTCGCCAGGCGACACAGGCAAATGTTAATGGATTCATTTG
TCAAGAACCTTCCACTTATTTACAGTCCTCTTCCATTACCGTCGCTCCTCCTGCAAGAGA
AAATCCAGTGGCCAAAGTCAAAATATCGATTTGCCTGTCCATCAGCCTGTGAGTCATCCT
GTAAAACATGCCGAGCCAAAGACACTGCTGCCACCAGGAGTGTGTTTCAACATGACAGTT
ACACAATCAGGGTACAAGCTTTTTTTTTTTTT
>NODE_16_length_337_cov_13.379822
AAAGTAACTGGAAGTCTTAACTGGTGATAATCTGAGCACTGAAAGTTTTCCAGCTTCTCT
CATTTAAAAAACACACCCTGGTGTCTTTACCTTGTTCCAACCCCACTGGGTAACCACGCG
CTCATTGTGTTTTCCTCAACTTGTTAAAACACCACATGGTACATTTGCATAGGATAACCA
ACATATAGCAAATCATTTGCATGCCTGAAAGTGCACTTGAGTAACCGTAATTACACGTGA
CACCAATTACTCTGTTACTTTGTATTAAATTATAATGGAAAATTCCACTAGAGAATTGGA
GCCTAATTGCATCTTAATTTGCATAATTTTGCATATTAATCACATCTCAGATGAATAATA
AATTTCAGCCGATTTTTTTAATTTATGCATAGATACAAAAACAAGTTGAAAAATAATTTG
TGAGTGAAAAAAAAACAGGAACTATTACTTAGAGCATTTGTGCTAATTTCTCTCATTACC
c
>NODE_17_length_819_cov_12.663004
AAAGTGCAGCCAGACAAGCAGGAGATTTATGTCAGCGTGACTGTCAATCATGGACGGGTG
GACAGACGGTGAAAGTCAAAGACGGCAAACCAAAGGGGCGGCCAGTGTCGTACTCGATCT
CTCATTTTATCCCGCTCGCTCCCTCTCTCTCCATCTTGTGGCCATATGAATTAGTGTGGT
GAGAGGAGAGAATGAAGAAGGTGGGAGGGGAGGATGGGGAGTGACGGGAAACAGACGGGT
ATAATATTCTCATCACTCTTCACTCTGCAGTCGTTGGTGAGGAGCGTGGCCCAGGGCACT
CAGCGGCCCAGCCAGCCGCCTCGCAGACCCTGCAAATATTCCTAAACCTCAATTTTTCAT
ATTTCCCTGTATGCATAAGGAGATGAAAAATCATCCGATCATTTGTATTGTCTGACTGAG
GTTATACACAAATATTAGTTTATCTACCGCACCTAAGATTGCCTCCCTAAGCAAGACGGA
TTGGTCTTTTGGAGAGGGCAATATTCCCCGGGAACATATTCAGTCCATCTTTTATGTGCT
GCAATTCACAGAGCAGCAGGTATGAGTTCCATCTCCAGACAGGCTCGATAAAGCTAAACA
CCCGATAGAGACACTGCTTATTACACACAATACGCTTTAATTGCCAGACAATTTTCGGCT
GGGTAAAATTTATAGTTTTCAAAACTGATCTCATGCAAAGAGGCTTCATACCTAATATTC
ATATTCTCCGCACATTTACTCAACACTTGGCTAAAATGAATATTAAAGCAAAACAAGCAA
AGGAATCAATTTGATGTGAGAGGAGGGGGAAAAGACAGAGAGAAAAAAAACTCTTTAAAT
CACAATCTCAATTGATTTCCGTTACCTCTTCTGTGAACTACCAAGTGTCTGGTCCTCTTC
TCCAAGTGAGTGAGAAAGAGAGAAAGTGAGAAAAATGAGGGGAGGAGGGGGTGTGAAGAG
GAg
>NODE_18_length_572_cov_10.515735
ATTTTTTTCCAGTATACCACTATGAGGCTGAATATTTCATCTACGTCCCAACAGATCGAC
AAAAAACTAAAATATAACTTCTGCTCTACACCACTGCTATATGATATTGTGAAATAAAAT
ATTGACTTCATAAACACAACAGTAGTAAAAATAAACCTGTACCAGACTGTGTTATGCCTT
GCTGCAAGCATCTACGCTTTAAAAAAGTAAGGTTGAGTGTGCAAGAAATGTGAAATTCAC
AGAGAAAAAAAAAGTATTCCCAGCATGTTGCAGAATACCAATATCCTTAAGCAGGCGGGG
TTTTTGATGTATAGACTCCTGCCAGTGAATTGTACAGATGAGACACTTAAGGCAAGACAA
TAGTGTTATAGATTGTGGCAAGAGTTAAATCAATAGACCTTCTGAGGAGTAACAAGACAC
CCAGTAGCAAGTGCTACTGCTTCACACACATAGGAGGGGCTGGGAAACAAATGAGGACTG
GCAGACAGGGGCTAAGACCTCAGTGTCACTGACTAGCCATTAGATGTTAGTGTGTATGCA
GCTGTGTGTCTGCGTGTGTGCATCCTTGGTCTACTCTGAACATGTGTTATGGATGTGTGT
AAGTGTATGTGTGAATGTGTTTGTAAGGCATAAGCAAGAGCAGCTACCTGTGTTTTGGTT
GTACTTTTATCTCTGCTTCTTGGCCCTGTAAtctcccactgggcatcaaagcagag
>NODE_19_length_516_cov_31.496124
TTTATCTGCATGTTTGCTATGTGTCTACGCTGTGCTTTCAAGCTCAATTAATACTTCCAA
CTCACCCTTATAAATTCGTTGCATTGTTCTATGCCATAGAGAAAAAAAAAAGGACAAATT
AAATACAAACTTGTGTGGTCTTTGTTTCTAGCCATGTACTGCAGTTGCTTCAAACATCCT
GAAAACAGTATGTAATAAGCTTTTGTTCTCAGAAGATCATGTTTAAGCCTAGCTTTCATA
TGAACCTCTATTTTGTCCCATAGAATATGGAATGATCGGAGAGCATACAGTAAAAAGTCA
GCGGCCAAGATCAGTTCATGACACAAAGGCCCTGCAGGAGCAAGCTGAGTCTGCTAAATT
TATGGCACAAACTGGTAATACAATAGTTATGTTTCTTTACTTTATTTTGTTAACTAAACT
TAATTTCATCATGCATGCTCTCTCTTGTACTGCACCTTTTAAGTGGAAATGTTTTGCATT
ATTATTTTTCCTACTCATTCTCTATTGCTACATATGAACAAGGAAGATAAATTTCCCATT
TCTCTATGAGTATTTACTTTGAATATAGAACATAATTGGGTTTTGTGGGTCTGTTTGTTT
TATTGTCACATAGTGAGTTGGCAAGTGGATTACTCATACAGTATattcatagaacattaa
>NODE_21_length_516_cov_12.302325
GTTACTTCTTGTGGACGTTTATCATAATTGGCCTGCACAGAGATCATTGCATTGCCCACT
AACACATACTGCTCTGGTACTGTGAGATCCGTCCAACATAGTGGAAGCAACACAGCAGAT
GGTAAGCTTGAAAAGAAGCGGTGCAAACTAAAATCCTGTAGTCTGTGCTCTAAAAAACAC
AATTCATATTATGCATTGATTAGAAACATGCAGCAGACACTGGCCTGAGGCCATATAGGC
CTTCTGAGTGCTCCATAAGTCTATTTTTGTTGCTCCTCGGGTAGGTTACTATGACTTTTA
TATTATTTATTTCAAAGCGCCCAGATATTGATTATTTCACAAGGAAAAATGACAAATGGC
AGGAGGGAATGACACGGTCAGCAGGTTCTATTAGAGAAATGATAGTGTTGCTCGTGGTTT
GTTAAAAGGTCCAGTTTAGATACTTTATAGGTTTACATCCATCATCGTCTAATGACCTAT
TTGATGAAAAACACGCGCTCTGGTGACAACAGCCCTGTGCAGCCAACTTTGCTTTGTAAT
TGCTCTCATATTAAATATAGATTTTTGTTTTGATATCTTGTGAGAATTCCTTTCTGTGGG
TCAAAATTGTGATAAAAGACATGGATGCGATGGCAAAAGCTCGGAGGGAGAAAACTGGAa
>NODE_22_length_394_cov_9.383248
GTCACATAATGTATGAGAATACTCTGTTTTTCAAACAGTGACCCCTAAGATGTATGTCCT
GGAATCTACGGGCAGCTTTTAAGATCAGAAAATATAAAAAAGGACATGGCAACTCCTAGA
GAAGTCCGTCGTCACTTCAAATTCTGCTCTCTGTCCGCTTTAATAACCCAGACTATGAGA
TAAAGCATATTTTTTTTAAAGTGCCACTTTATTACAAAAGTATAAACTTGACTGACATTT
CATGAATAGTAATCTTGATATAAAACATTACAATCTTTTGCACTTAGCACTTAATTACAC
GCTTTTGAGTACAAGACCCTGTAGTCTGAATAGCAAACACACAACATTAGCTGCCACATT
TAACTTAGCAGGGCTTTCCAAGAACACACCGTAGCTTCATGGCTTCAAAAAACAAGAAAC
AGAATACACTGAAATTTTTACATTGCAGCTTGTTTGCAGTTTTGTGTCACAAGATAAGTC
ATTCCAAAACACAATTGAACATAATAGAAAaagatagattttcttgacactgatgata
>NODE_23_length_357_cov_29.963585
CTGTTTTTTTTTCTCCCCTTCCTTTAGTTTTTGACAGCATCATAATAATCTGGGTATCTT
CTTGATCATGCCCCATGTTTTTTTTTTCCCTTCTTTTCTTCCTCATCTTCTCAGAGACGA
GTTTCAAATTGCCTGCGTCAGGACTTTGCTAATTAAAGTCATACTTTCAAAAATGCCATA
ATAACTGTTAATTAGCTTGATGCTATTTTCAGCATAATTTGCTAATTAGTGGAAAACCTG
TACAGCGTTTCTCTCTAATTACAGTATGGCTCCGCACGGCGCATCTGTGCCTTGACTCCA
AATGATACCATTACAAAGTCCCGTATTACGCATTCTCTCAAAACAGTTAATTGCCTCCAC
AGATAGTGAGATACTTCAGTCAGCTGATTTTTATGGTAATAAATGGACAGGCACAGACAA
AAACCACCCTGGTTCATATTTATGAAATATGAAAAAGGAAAACAACCTCCTTATGAGATG
CATGGAGTTAGAGATCGGAAG
>NODE_24_length_502_cov_9.894423
GTAACTGTTGCTTTATGTTTCAAACTTTGGGGCTGTGAGATAGAGACAACATGTCAGCAA
GTGGACAGCTGAAACTAGGGGCTGCATGGACCCCGTGTCAGTGTCCCCCTCTTCTCTGGC
CACACAGTCTTAAAGAAACCAATACGCACAGATGGAACAAACTGATCACAACAGAAAACT
TTCTCCCTGTCCATCGCTGCTCCCCCCTGCTCCCGCCTTCAGCCCATACCTGGCCTGAAT
ACCATTAGACCTAATAGAGCACGGTGTGAGGGACAGCCAATCATGATGGCGTCCCGTCAG
TGACACCGACATGTATCTTGGTGCTCATTATCATCCTTGAACAGCGCCAATTTACATCTG
ATGCTCTGACTAATTCTGCTCCAGTGTTGTCAAGAGGCATAGGAAGTGGCCTGGCCGTGA
TGACAGCGCGGCTGTCAGGAGCCCGTGGATGGAGGATTCCTCGGGGCATGATTTAATGCC
CATGTCAAGCCCCGCTGTCAGCCTCTCTCTCTCCCCGCTCCCTGCGCTCCTTCTCTCCAT
CCAGCCATTAGGATTCAGCCAGCGGAGAGATGGAGCGATAGAGCTGGCGATTGGCCTGCT
TAGGATTCACACTCTGGGCGAGAAAATAACACGCCCTGTTTCACAA
>NODE_25_length_317_cov_20.047319
GTCTCATTGCGTTTGTAAAATTTGAATCATCCCAGAAATTAAACGAGCGCGAGCCCTCTC
TGTGTATGTAACACAAGCAGGGGGAAAAAAGATATAAGCGATATAATTGAACAAAACATG
TAACCTGTCTAAATCTGAGCAGAAAATGAGAGAAAATGAAAATTCTATTAGTCTCTAATG
TTCCCTCTGCCCCCCTCCCATGTGCTCTTCATCTCTCCAGCAAAGTATTCAAATGCAAGC
CCTGCCTTACCTCCCCGTGTCTCTTTTTCTCTAATTATCCATGAGGTCAGTAAGCAAAAT
GGGGAAGAAGCCAGGAGATCAATACAAATTATCCCTGAGCAAACCAGTGCTGACAGTTTG
AATTGCAGCATATGTTTACCCAAAATCAGGCAATTTATCTTAATATCAGGCGAGTAATGC
AGCAGGGGTGAGAGGTCACACAATCTCTCCACCTCATAATA
>NODE_26_length_520_cov_11.544230
CTTAGCAAACAGCTCCTCACCTTGAGGACTCCTCACTTCATCTATTTGTGTGAACGCTCA
GCTGAAATGATGACAAGGTGCAGGGGTGCACAAGGTGAGCTATTGTTTTGGTGTGTAGGA
AGTGTTGTGTTGTGTCGTATGCATGCATCAGGCAGTCACTTAAAGAAGTGCTTGCCGTTC
CTGTGAATTAACGAGCAGTTGGGAAGAACAGGCCAAGGCGGTGCCATCTGTAAATGTCAC
AGGCACTGCTTGCTCATTTTACACATCATTAAAGCCAATATTCCTAACCTGTATCAGAGC
AATCAGGAGCAGGCCATTACTGCGACAGGGGCCCCGGGGGAACCACGACCAAACTCAGAA
AGAAAAGAGCAGTGAGGAAGAGAAAGATAGAGCACACTCTTTATCTCTCTGACACACACA
CACACACACACTTCTGCACACTTCTACGTGCACACGCACAAACAAACAAGCAGCACACCT
TCTAAGAATAAACAAACACATGAAATCAGCACCAATACCACTACCCTAATAGCTAGTGCA
TTTAACAGCAGAGCACAATGAAAACAGGGCCAATTATACATGTATCTGTGGGCAGTGTGT
ATAGAGCCCAAATGAGAATCTTGTTATTCctttccctccatactgtggcgctcagaaagc
taag
>NODE_27_length_391_cov_19.624041
TGTGATTGAAAGTCGCTGGGTTAAGAACATGACTAAGAGGTTAACAGTAATAAAAATAGC
TATTAAGCATATATTCCCTTCCAACATGTCACTACAAGAAAGGGAGAGAGAAGGAGAGAG
AGAAGGAGGGAGGGATACTGGCACCTAATTACAAGGAGCGCACTTGGCTGCTTTTATCAG
TAATTGGACTATATAGCCCTTCATTATAATTTACTTTCTCCCCCAAACTGTGATAATGCA
GACAAGCAGAACTGAGTGGGCCTGTTAGTGGCCCAGAAACTGACACCAGTTAATGGTTAA
TTATAATGACTAAATTAAAGGAGTGACGGTGAGAGGGCTCTGGATAAAGCCCAGGCACTT
AATTTAACAGGATCACTATCAGAGAAAACTCATGAGAAATAGACGAGGTAAAGACAAAAA
GAAATAATAAAAAAAGAGAAATTAGTAAAAAAGAAAACAACTGAGAATGTGTTTTTTGGA
AGCTTTTTATTGGCTTCATTGTCAGAGCAgggagctggagatgtgtccaggggat
>NODE_28_length_477_cov_10.429770
TTGTGTTTTCTTCTTCTTTTTTTTTGTTCACAACAGATTTTTCACTACGAGTGAATACAA
ATGCGCGTCTGGAAGTTAAACAGCGCTTAGAAATTCAGAGAAGTTTCTCTGTCTGATCAT
ATCTGAAGCTCATGTAACAGAGAAGCTGAGACACCACATGGACTCAGAACCCAGTCAGTT
GTGGGTCCATGTCGTTGCACCATCATGTAAATGTTGCACCAGTTTTGTAGTAGTATACAG
ATAAATGACTGAACAAAAATATAAAGCCAATCTTTGTTCTTAGGTGACATGTAGGAGTTA
AAGTCCTTAAGTTGTATATACATTATGTATATTTATACACTTAATTATTTTTTACTTTTC
AGTAAAAGGTGCTCCACAAAATATGACAATATGCCATACTTGATGAAGTAAGTCACAGAC
TTATTTTAGAACGGAGGAACACTTCCACTCCCATCTGGAAGACAAAAAATAGAGAAGAGA
GAGAAAGAGAACGTTAGTGGTGCATTTTCACAGAATGATTTGTCATCTCATTTTCAAAAA
GAAAAAAAAAAGAAGAGATAAAAGTGAGGCCGATTCTTACCTTTGTGGAAGcactgtggc
gatggatgacattggagttga
>NODE_29_length_386_cov_11.417098
AAAAAAAGAAAGAACGAAAGAAAGAAAGGCAAAGAAAGGGAGGGAATGAATGCATTTTCT
TCTTATCTATCTGTCTTTCACTCTCTTTCCCCAGTGAGAGAGACAGAAGGGAATAAATGG
CTCCCCTCTCCTCTCCGCTCTCCTCGGTGTGGGCTGACAGCGCAGCAGATGGTGGTTTAA
GCAGTGAATTTATGAGCGCCACAATCTTAATGTTGCAGAAAGAAAAGAAAAGGACTCGCA
TCAAACGCCACTGACAAATGCACTTGCTAATATTAATGCACTCCTCATTCATCCAATATG
CTGCCTAATTGCTTTTCTGTACACAGTAATATGGCACCTGCTGCTCAAGTCCGGCGCTCG
CGTCAGGAGAGGGGAGATCGAGGAGGGGGTGGGGGGCGGACGTGGAAGTAGAGAGAGATG
AGGAAGAAAGTGTCTCTCGCTCTCTCTTTCTGTCTTTCTCGCTCCCTTTTTTCTGTGATG
GATGCAAGGCTGTGGATCATGCGCCAGACCTGTCAGTGTTCCTAATAGAT
>NODE_30_length_644_cov_14.770186
GTCACTTCTCCTCATTATGTTAATGGTTAATACATGCAAATGAAAACATTCCGGCAATTT
GATTTCTTTGAAGATAGTTTGCATATTGTCTTAGCCATAATGATGGTACACTTTCTCCCC
AGCTTCGATTTATGCAAGGCTAGTTAGTTCATTTTTATCAGCTCTGAGTTCATTTCTAGG
GCTACTGGAATGTGTTTTCCCCTTCCCCTCACTATTTAACTAATTAGGATTCAGGTACCA
TAAGCAGATTTTTCACGCTATTGGTGTTTTTCTTAATTAAGAAACAAATGAATTCTCCCC
AGCAAAATAGATGGAACAACGGGATAGGGTGCCAGGGGCCAGATGCGGCGCTTCTTAATT
AGAAGTCACTCCATTGTCTGAGGTTTTTTAATGAAGCCCCAATCTAAATGGATATCAAAA
AAGCTTCTAGTGAAGAAAAAAAACACACACACACACCGGCCATTTAAAATAATAAGGAAA
TAAAGATAATGAAAGACAAAAGATATGTACTGGCAGCCCCAGCTCACACCTCCAGTTCAG
TGCATGCAGTGCTCTCGTCACCTCTGGATGAGCCCTATTAAAACAGCACGATCCCTCGCC
GGCCCCTGCCTGCCTGCAGCCATGTCTAATGTTCTGCCAAGCCAACAGTGAAACACTCTC
TTTTCAACTTCTCATCAAAGGTGGAAGTTTCATTACCCTGTGGATGGTTATCAACTAACT
ATTTCTGAAAACTGTTGCAGCTGTCAACTTTTATGCTCGAGCCTTCCTGGCTTGAAAtaa
cagtggcg
>NODE_33_length_471_cov_9.021232
ACTGCTATGAGAACTGGTTTGAATCCAGACCTGACCTGTGCACCTGTGTGAGTCATGGTC
TGACCTGTGCGAGTGGTTGTTAAAGTCCAGCACACCCGAGGTGAGCAGCTCCGACAGCTG
CTGGTGGTTGTTGAAGTACAGGGCGAGGTCCGTGGCGATGATGGCCTTTCGGATGATCTC
CAGCACCTGCTCGTACTCGCTGGAATTCAGGTTGGAGAAAATATTGTGCCCTTCCAGCTA
TGAGAAACAAAGAGATCAATAAAAAAGCAAAAGCTCCACTTATGAGGCGTTCAGCTCAGC
TAGACTACAACAGGTTGTAATCGCAAGTTCATCTCAGGCCAGCAGATCCTGGACGTTACA
GAAGAGAACAATCAGAACTAAATCATATGATCCTTTCAGTGGACGTATAATTGACAGTGT
GTGTGTAAGTATTAGTTTTTTAAAAAGTATACTGCTAATTTAAGTATTTCTACTGTAAAG
TAAACTGATGTATCTGCTGGTTAtacagttttgagtgtgtgtgaaagaagttcaaagatg
tgcttctaaacacattatgcccaatagaaaacaattgctctagatcacagtctatgtggt
actaaaatgtgcaat
>NODE_34_length_505_cov_16.148516
AGAAAATGCAAAATATATTCAATTAATAATAATACAAACTTCCTACTGTCATGTCTGGAC
AGTGTCCTTCCACCACCCCAATAGCTTCCCATCCCACTCCTGTTTTTTTCCTTTACAAAG
CTGCTCAGTACTTAATGCAACAAAGCAAAGATAAGGGAGAGTGTCCAACATATTAGCTCA
GTTCAGGAAGCTTTGACAATAGTCAGGTCATCTCCACCATTCCCCTTCTAATAGGTCGTA
CCAATGCCACTATTTGTGCCTAATCATGTGACCACGTATGGCCCACAGCCACTAAAAGAG
ATCCTGTGTGGTTGGTGTCAGTCCAGTGATCTTCACCCATTTTCGTTCTTGGACTGTAAG
AGCTCGATGCCACCTCTGTCACACATCTTGCCCTGAAGCAAACAGGGATTCACACTTCTT
AGTAATATTGACGCCCAAGAAAATAAAAAAGATTAATTCATCCACGTGTTACACTACCAT
AATCTTTAGTTTGCATTATTAAATACTACTTATAACCTTTTGACTCAAGAAGGAATTATT
AACTACTGAAAATGAATCATTTTATAATACAATGATGCTAGATAGAAATATCTATTTTAC
AGTCATTCTAATAGTATATCAATATCTGTGGTGTTGTGTAGCATGCAAt
>NODE_35_length_481_cov_9.523909
ACAAAAACAAGAAAGCAACAGGTGTAGTATTACCAGTGAGGAACACCAAAACATTTTGTC
ATGGATTTAGTGCTGCAGTGTACTCAGAACGTTCTCTGTTTTTCAACTGAAGGTTATGAA
AAGCCTTGGAGCCTTAACAGCATGTCTGGCATGAGCGGGGATGCCTCTGGAGTGTCCTCA
GTGTCCGCCCTGCCCTGCAGCCCACCCTGTCTAATGCAGCACTCACATTCTCCCATCCCA
TCCATTATGTAGCATGGTTGAGTAGCAGACACAATGCCATTGGAAGGCCAGTCCACACTC
CTCCTTCTTATCTTTCCTGTCAGATTTTGCTTTGACACTTGCCTTCGCTCCTGCATTTTT
TTTTCTTCATTTTTATTTCTTTACTTTTCTGGAAAACTGTATCTTAACTGTGCTTATACT
CAAGCTTCCCAAGTGTTCTCCTTGGGTGTGTCATCATATCCTAGACTAGAAAACATTGGC
ACATGCCACTCTGCATGGGTCATCTCAGTTGCAGACAAAGCACTGTTCTACTTCTACCAC
AGGCTAACCCCACTCTTTTccttgtgtttacatcattgcctgttgctctgttgcttttga
tctctcatactcttctgccaataac
>NODE_36_length_342_cov_14.830409
TCGTAGAGACTCGGGAGTAGGCTCAATGCGATCGCGGTGGCAGCAAATGGGGGGGTAGAC
ACAAGTTTCATGTCTCTAGCACTAACCGTTTGCCCAAACCCTCACCCCAGCCCGAAACCC
TAACCCTAACCCTAATTCCGGAGCTTACGGTGAGGGCTGGCCCATACAACGGGACCCAAA
AAAGTGTCCCTACAAACCTATACCAATCAACTCAGAGCGGTCTGAAACGCGCTCTCAAAG
GCCTCCTACGGGAACTTATCTGGCGTTATGCACGTCCCATTGTCAGTGAATGGGAGAACG
TTTTGGCCAATATCTCCGGAACCAGACGTGCTAGACACCTGAAAATGCCACCTGCCCCAC
CTAATTTGGCTATGCCGAAGACGCCGGTCTCAGTCCCGAGTCTCTACGACCTTCCCGTCC
CGAGATACAGCAAAAAATCACAGGTTACTCCCACTTCCTGACGTCGTAGAGACTCGGGAG
TAGGCT
>NODE_37_length_556_cov_12.084533
CCTTTTCAATCACGGGGCATTTTTTTTTTAACTTCCCCCATCCACCTCCACACTGAGAGA
AAAAAACAAAAAACAAAAGTGATACGAGTTCTGCAACTTCCATCTGTGGCAGCGCTCGTT
GTCTTACTGCAGCTTAATTACAAACTATTGGCGCCGTTTTCTGTAAAGATTACTCACTGT
AGGAGGCTCTACGTAATTTGGACCGGAGGGTTTGTCACAGAAAATAATACAATGCAACTG
GGCTTTCTGTATTAGATTTCCGCTTTTAGCCTCCTTGACATTTCAAGCTGCATGAACTAA
TACATCTGTTATTTGTTGATCATTTGATTATTAACATACTTCACAAACCAAATCAGCTGC
CCTGCTGGAGACGCAGATACAGCTCAGCAGACAGTCTGGGTTTTCTCGCCTGCCACGCAC
AAACACACTCGCAAAAGATGCACAATTCAGCCCTCAGTGATAAAGGAAAGCGGGGAAAAA
ACATTCATCTTCCCCTCCTTTGAGCGTATGAGCACTCTGACACCGGCATGGAACAAAGCC
CGTCATCACATTCTAATCTCGAATTTCAGGGCTTTTATTTCACCCAAATGCCACCCTGCT
GGCCTtgtgaattattgacagactgacaccaatgcgaaaggacacataaaagaggctaaa
agctccggccctggaagagcttgtcctctcctattgccat
>NODE_38_length_536_cov_14.065298
TTCTTGATACATCTGTTTGTAAATCTTTTCTCTATGCTATAAGTAACATTTTAGGATTTT
AGCTCACCACCAGAGCAAATTTTAATCTCAGACAAAGGCAGTGTAGTATGACACACCAGA
GACAAGATGAGCTATTGCTTTAGCAGTTTGAGGCATAAATGACATTGACTTCTGGGAGAT
GGAACTCTTTAACATGCTCTGCACCAACTGAGTCACATCTGCCGTTGACAAACAGCTAAG
GAGTAACCTGAGTCTATGTTCTCTTTACTGGCAATTTTTACATTTTATCATTGAAGTCAA
TGAGCCAATCTGCAATTTACGCCGTGGAGAGCGGGATGAGTGTATTCAGAACCCGGTCAC
ACACCCAATCTCCTACTAAAGAGCAGCGATAATGTAATAATGCCTCACTGATGTGCCAGG
CAGTAATGGTGCTGAACATCTCCCATTCATCCAACACTACCTGATCATTGCTTTAACGGA
ATAATACATTACGGCTGGAAATAGCTGTAAACCTCCAACTTTATCTTGGGAATGTGCACT
CCTTTTTACCTCAGGAAACGTTCCTGTCCCTCGGTAATAAAAGGCAGAGCTATCAGGATG
AAATGAAAAAGAGATTGAAACCCTTCTGTCTCTGTCAGGCAATGCACAGATATACAGAGT
ATGGCCTTCTTCCTATTTTG
>NODE_42_length_370_cov_12.635135
ATTGTAATCAGCAAGGATTATTTTAGCTCAGAGTTATATATATTCACTTTAGCACTAGTT
TGATGCATAAAGCACACATAAAAAAGTATATTTATGACACTTGTAAGCTGTAGTCTTCTC
TTTGCATCAACTAGCAGCATGCATGACAAAGCTGCATGGTTCAGTTCTGCTATCTTTGAG
AAATACTCCCAGACATGCCAGTGATCAGCCTCCTCTACTCGCACACACTCAAGCAAACAC
ACAGCACTGTACGTCCCTGTCTTAGACGCAACACAGCCATGGCTATTTCTGTTCCACAGA
CTGATAGCTCCTACTGAAGATCATTGATTTTACGGGAAGCCCTGTTTACAGGCTGAGTGC
CATCGACCTGAGGTGACTTTTTGCCTCCTGCAGTTGGAGCAATAGTGAAGCACCCTTATG
TCTGCATTAGTACAACAGTGGACTGAATATTTACAGCACACAATAAACACTGGTGTTCTA
CATGGTTAATTGTCTGAGTTACAGTGTTAGGAAt
>NODE_43_length_643_cov_10.847589
TAAACCCCTGGAGGAGCGAGATAAAACCTTCCTTTTCTGCGGGAGAATTGCCATGATGCA
CGTCCAAATTTCTTGATTACAAGACGAAGGAGGGGGAAAAAAATAAAACCTTGAATGAAA
GCCTGCACTGAAAGTTTTCAGTTTGCTGATATAACAGTCAAGTGTGTCTATAAGTCTACT
TAAAACGCTTAGGTATCAGTGGAGACAGCTGCGACACCCTCGTCTTATGATTCTGTCGAG
ACAGTACACTATCAAACCTTTCATACCGTTCCCAAGCTACATTTCCGGTGACAAAAGCTT
TGCGAAAGCCTCCTGAAGGATTCATCTATATCCTAATATTTCCAATCCAATTTAACTGGA
GCAGCCGGAGTGGTCTGAGCACTAGTTTACCAATCTTTGCTTTCCAAGACTCTGTGTGCT
GAAGGCTTGAGGGGTTCAATCAATGGCGCTTTGATCTCGGCTGGAACCATAATTATTTAA
CATTGTTACAAGGATTTCTCTAATCCATCCTACCATTAAATCCCTTTTACACCCTCATCT
TCTGCAGCCTAATCTGCATCTGGGTGCTCCGTTTGTGTCTCTCCCTCATTTCGGCTCGCC
CCTCCTTCCTTGACGACACCCTGACTTTATAATGGACTTGGGTGCCGAGTTAGAAAATGC
CTTGTTTACTGAGAGCAACCTGACTGAACTGTGCTCAAATGGACTGTTGCTGAGCAAGAA
TTTCTGAGTTTTTCTCTGCATTTGTACTGAAGTTTGAGGTAATGCACAGTAGTTGCCAAA
TGGTGAc
>NODE_44_length_501_cov_10.391217
ACAGTTAATATTTACAGTTGAAAAAAATGGGAGAAAAGGAAAGGATTTTGCCAGGGAATA
AAACACCCCCACCCACGTATACACACTCACTCTCAGTGCAGCAGTTGAACAATTGCTATT
CACAATCCTATCCTTAATGCCTAAGACCAACATAAAAGAGGGGAGTTTAAGAATATAGGG
ATAAGCCCTTTCAGCTTTTCTAAGTCTTAAGGCTGGTTTATGCTCCATGAATACTGAGCA
TCGGCAGCCAGTGCTGTTGCCACTCTAAATAGATATTACAATGATTTGGGAACAATGCAT
TCGACTGATTCCCTCAGACACAAAAATACATATATGTGTATATATAGTGAATAGGAGGCA
AACATTAGCGCTCCCTGACAATACAAGCATTTTTGATGTAGAAGGGTAGAGCAAGATTAA
TGTCTGAGCGAGAGAAAAGGCGAGATACCACTTTGGGTGTTTGCTGGGAAAGCTGCAGCG
GGAAGATGCTTTGAGAGTCTAAATCCCCCCCCGAGTACAATGCAGGGCTGCTGATACAAC
CAACAGAcacggggtcacctcccctcagggagacaatggaagcacaacaacaaactggag
tgaggaagcaccggggactgtggtggcacaaggcgtcgagaggaa
>NODE_45_length_182_cov_4.543956
CACCTAATTTGGCTATGCTGAAGACGCCGGTCTAGGTCCCGAGTCTCTACGACCTTCCCT
TCCCGAGATAGAGCAAAAAATCACAGGTTTCTCCCACTTCCTGACGTCGTAGAGACTCGG
GAGTAGGCTCAGTGCGATCGCGGCGGCAGCAAATGGGGGGGTAGACACAAGTTTCATGTC
TCTAGCACTAACCGTTTTCCCAAACCCAGGCCGACATCCTAACCCTGAGCCTAACCCTAA
TTTCAGGCCTTAGGGTTAGGGTTGGCCCATACCACGGGACCCAAAAAAGTGTCACTACAA
ACCTACACCAATCAACTCAGAGCGGt
>NODE_46_length_583_cov_3.000000
TGCAGCGACGACTGGCTCATCATCTCTCAGCACAGTGCACTGCTCTGTGTGAAGGTGATT
GCGATGCGATGCTCTAATTTGGGTGGCTATCACACTTAATGTGCAGTAAAGCGCCACAGA
CAAAGCTTCTTCGTTCGGAATGCCCCCCTCTACTGCGCCACACAGCTCTCACCACCAACC
TTCTGTGGCTGTGTTTCCCCTTCACCACCACCACCGCCGCCGCCACCCCCCCACTCCTCC
CTTCATCTCCTCTCCCCACCAGGGGAAAAGAGTTATAGCTGCCATAAAAGGCAGGTAATG
CATTGTTAACTAATTCTGTCTGCTCAGAGCTGATATATCCTCTGCTCTAAATCTCTGTGC
TTCCAATAAAATGCAAATGCTAATGCTTGCCCTCCATGAGCTGATATCATTTTTAACAGG
CCAGAGGTAAATGCTAGAGAAGGGTGGGGTGGGCCAGCGGTAGTTTGTGACACGGTGGGG
CTTTGGGCTTTCATGGTACATTCTGTCATAAAGGAGACCTCGAGAACCTGCTCCACATAC
CGCTGACCAACAGTATGCATGCGTGTAAGTGTGCCCAAGTGGCCGTGGGTACGCACATGA
GGCTGCACATTTTTGATAAGCCCGTGTTGTACGAGAAGTAGCAGTTACCCTGCGATGGTT
TAAAACTAagagcggcatctttgtcattacgaaaccagcactagaagcttttcagtcagt
actcact
>NODE_47_length_404_cov_3.675743
TACATGACTTTGCATGAAAATCTGCCTCCTGCGTGCAGCACACCGAGTCTGCTTTGGGCT
GCTTCTGGAAAATGTGTCCCGTCCCACAATGTAAGCCGTTCAGAACTTACATTTTGCTGA
GTGCGATAAGTCTGCGGACTACAATTCGAGTCTGGCACTGAGCCGAACATCCTCGAAGAG
TCTATTCTAATATCTGATCTATTATAAATTCTTCTGCCTTCAGCGACAACAACAGCGAGT
ACATGAAGAGGAACTGTTCGCTGCCTTTGAGAGTAACAGGGAATGTTTAATTCATTCTAG
TACATGCAGCCCTTCGACATGTCGATGGTGCGGGTTCGTGTGTCAGACCAAGAATAGAGT
GTAATATCATAGGTGGAGAGAATGGGTCATTTTGTACCTGTCCAATGAGCTGCACGATGA
AGTCCACCACCAGCTTGGAGTCCTTGTTGAACATTCCCTGCCACAGCTTGTCCACGACCC
GCTGGGTGAAGTAGAAGACGTTGTTGACCAGAATCTGATAACTGCCGCCGCTGCTGAGCG
GCAGAGAC
>NODE_48_length_405_cov_36.037037
ATGACTTTTGAAGGGGTCTATTTAACAAATGAGCATTTTTGTGTTTGAGCAAATGTCAGC
TTGTATTTTATTTACATTTTTTAGAGGCAGATAGTAACTCCCCTGTGTCTGTGTGGTTCC
TTCCCCCAGCAGGTGTTCACAGACCCCAGTAACCTACAGAGGCACATTCGCTCTCAGCAC
GTTGGGGCTCGTGCCCATGCCTGCTCTGACTGTGGCAAGACGTTCGCAACGTCTTCGGGC
CTCAAGCAGCATAAGCACATCCACAGCAGTGTCAAGCCCTTCATGTGTAAGTCACTAAGA
CCCTACCTATGTAAGTCTCCTCAGTACATTATAATAATAACAATAATAACATGCTTTAAC
TTGCCTTTAATAGAAAGATCTGATGTTTTTGCAAAAATACACTTCTTGAGAATTGAGCTT
GTTATGTTCTACAGAATTTTCACGTGAGATTATATCGTGACTGTGTGGCAATACAATTTC
TTTTAAGACAAGAGTCATGCAGTTTTTTTCTGCATCAGCAGTCTCACACACTGCTGATAT
GGTAATAAc
>NODE_52_length_446_cov_11.896861
ATCGGCTATCAAACAATCTTGGTCTGCCGAGGATGATTATACAGCAGGGGCAGCGACAGA
GGAAGCAGGGGGGAGAAAGTGAGAGGAAGAGAAGGGGGAGAGAGAGAGAGGAGAGAGAGG
GGAGAGAATGCCCTTTGTGTAGGTGAAATGTGTCGGGGACTGTCATCGTAATATACCTCA
GTGAAATGAAGGTTAATTCTGATGTACAGCCTGCATGGCCGTCATTATCGGCGAATCATG
AAAATAAATTAAGCCACTGAAATAGATACTCCTCTGGTACGCGGCAGGGATCTCATGAAG
GATGGACGGCTGAACTTTACAGATTATTATTGGGAAATAGTGCCGAATTCAATTAATGCA
CCTAAAAGACACCTTTATAGAGGGCAGCCATAATTTAAATGACAGCAGGGTGTAATTTTG
CTTGTTATAAGTCAAATTTGCAGAGTTTCATGTTTCATGCATTTTTTTTTCTTTCCTTCC
TTCCCCCCCATCCCGTTTTATCCCCCCCCCTTTTTTTCTTTTTTTTCCCTGTTTGCTGAG
GATCTTGTCAGTGCAAGAAAATTCCTGAAAAGACTAAAATACGATATAAt
>NODE_53_length_567_cov_13.604939
ATTAGTGAACTTTCTGTCTGGTTGATACTGTGATCTCTCGTGTGTTTAGGGTGATGTAGA
TCGGGAAGGCCCTGCAGGATCAGCAGTGGCTGTTTGAGAGCCTGATGATGCAGGTGGAGG
AGAGGAGGTCTGCCGTGGAGAACAATGCCAAACAGATAGAGGACAGGTTGGTTTCGACTC
AGTCAGAATCACAGTCCCAGTTCTGAGTAACGCCAGTCAATAATTTAACAGTGAGAAATA
TAGCAAGCTGATGAATAAATTACTGTCTGAAATGCTGCTTTCTTCTGCATTTGGGAGAGA
CATTTTCCCCCCCTTCTGTCTTTGTAGACTTCATGGAGTAAAGATTGCACACAGGAAGGC
AGAGAACCAGATTAAAATGGCAAAGATGATTATGATGAACGAGCTTAACAAACGAGCCAA
CCTATTAATAGAGCAACTGGAGGTAATTACTTTCTCATTCTTTCTTTCCTTCTTATCGTT
CAGCCAGCCGTGAATGTACATGCAAAGAATCTGTAACTGCCATGATGTAATCAGCCCTGA
AAGCAAGCAAACGAGAGCCAATGATAATCTGTCAAAGTTGCTTAAACCAACATCTTAGGG
ACTCCATCTGTCAAGGAACAGCATTGTTGATTAGCCCACAGTTCAGCCACTGTGCGCCAG
TAATTAAACGCATTTTTTATAATTCCTTTGCAGAAGATTTCCGAGGGTTTc
>NODE_54_length_486_cov_5.681070
ATATACTCACACAAGGAGTAGGTTGGGTGACCACTACGTTGAGTTGAATTGGAGGTAATG
ATGCTAATATCTCCTGTGTTATTAAAAAAAATAAATAGTAATGGCATAATAAATAAATAA
ATAAATAAATAAATAAATAAATAAATAATAAAAATACCAATTAAAAAGGCAAAACAAATA
GTTAATATCAGTCAAACAGGCACAAGCTAGATTGGGTTAGGGGAATACCCAACAGAGTTA
GGTTTTGGGTTAGGGATGGGTTTAGGGCTAGTGTTAGTTTTTGGGTTAGGGTTAGCTAAC
TTTAACCTTTTAATGCTTAACCCCTTACACCCAAACCCTGGCCTGTGCCTTCCCTCCCTG
GCCCTGTTACCATGACTCTAACTTGTAGAGAAATTTTGCCATCGAGCACCTGGTACCCAT
GCTTGTCATATAGATTTCAAATGTTCTCTGTGCCCCTGGTACCTACGCTTCTTTCTTGGA
GGGAAATTCTCTCACTTTGTGCCCCTCGGTGCCTGTGGTTCTGAAATGGAGGGAAATTCT
CCCTTTGTGCTGATGGTACCGGTGATTCTCACTTAGCGATCAAATGTTCTCTGTGCCCCT
GTCACACCCACAGCCTCGGGCTCCAGTTAg
>NODE_60_length_354_cov_17.918079
ATTATGATTATTATTATTGCCTCGTATAAAGTATGTTTTGTGTATATTTATGGTTTATTT
CATTATATTTGCAAGTTTAAAAGATTTTAAGTTTGCCAAAATTGTGGTTACACCATTTCG
TTTCTTAAAAGGGGGACAAATAGAAAAACAGCTTTAGAAGTACGATTTGGAAACGTTCTC
CATAGTCAAAGAATGCACTGCTATATTTAACTAATTGAAGTGTATAAACATACATGCTGT
GTGCTAGATGTTATGCCTTTACTGCCTGTGTTCTGTTTGTCTTGTTAAATGAAAATCTTT
TAATTATTTAATCTAATCACAGTCTTGTTTTTTCAACCACTCGGTGAACCCCTGAGATAA
ATGGAGCAGCCCCTGTAGCAAGGCTTTGGCCCAAGTGAGGGTCCAACAACTAGCCAGGAA
CAGAGGGGATGTCCTTGGTTTAATACGCTCACAAGAATCTTTCCTGTTTATGCTGATGGG
TCTGATTTACAAAAAAAa
>NODE_61_length_621_cov_14.640902
ATTTGCAATCCAGACTGGTGTCCTGAAGAAAGAAGAGTTGGATTCAAAGGAGAGGATGGG
TGCAAAACATTGAATTTGAGGGAACCAGTGACCAGTGGTCCAAAATATTGCTTGGAGCAC
AGTAGGTGAGCGATGGTCTTTATCTCAGTACCATGGTGGCTCATTTATTTTGTTGATGGA
CTGTTTATCAGTCGGGCAGAATAGACGTGTATTTGAGTAGCTGGAGGGAAGTTTAGAGGG
GTTTTATGCAGCCGCGCTGTAGAACAGCCATGTACATCCCCTTCAGCCAACTGACCTCGT
CGGGTCATCAGGACTTAAGTAAGAGTGAAAGTCGCTTTAAATGGAGCGAGGCTCCCAGGG
ACCCAGCCTTGGCTGAGCAGCTGCTGCCAGCCGGCGACTATTACTTTTCCAGGGGCTGAC
TTTGATGTTTTAACAATCCATACATATTGATTCAGACTGATAATAAACAATTTGATTAGC
CTCTTTCTATAGGCTGTCATTTCAATCACTTTCAGAGCTCCGATGGAGTGGAAGTGAGGG
GCCGTGGAGGGAGGGAGGGATGAGAGGAAGGCTGGAGAGATGGAGAGACAGAGAAAGCGG
CCAAAGCTGAAAGAGAGGGTGGAGGGCCGGAGCCCCCTCCTCAGACAGAAAAAGGAATCC
AGCCCTGATTAGGCCTCTGCCTTTGGTGAATTGGACAAGACAGCTGAGCTGCCAGGTTAT
TAACTCCCTCAGAAAATTCTCAGCCCTCTCTCAGGCCGGCCTGAa
>NODE_70_length_552_cov_17.605072
ATTACCACGACCTTAGCTGTGTGATGCGTTATGATCAGAATTCACCTGTTATGCCCTGTC
TACTGCATGCATGGGGATATTTAAAGGCCTCGCAAAACCACTGCGTTTGGCCTATTACCA
ATTTTATTATTATTTTTTTTAATGAGTGAGAGATACTCACGACAGTGACTTAAGAATTAC
TACTATTACGCAGCAGTTTATTTAGATGATTGAAAGATATACCTGATAGACGTTCTATAC
AATTAAAGGGAATAATCCTTTGCTTGCTTTAAATCTAAACAGGAGTCTCCCCACAAATGC
CCCACATGCGGAAGAACCTTTAATCAAAGAAGTAACCTGAAAACTCACCTTCTCACCCAT
ACAGACATCAAGCCCTACAGCTGTGGCCGCTGCGGAAAGGTGTTTCGGCGCAACTGTGAC
TTGCGACGGCACAGTTTGACGCACAGCCCACATCAGGACTACTAGCCTGGACAGACTAAC
AAAATAACAATGGACAAAACGCAGAAAGACAAATCAGCGACTTCCTTTTTTTGTTTGTTT
TTTCTTTTTCTTTTTTCTTTTTTTTGGTTGTTTTGTTCAAAGACATTCTCCAAATCAGga
cgcgtttactgcagcacatttttacagtggaattttggttgcaccgcaaagtggaacagc
agcgagcggagccatgtccagttttcaccccacctg
>NODE_71_length_660_cov_15.409091
AGAGGCACAGACAGATTACATACATAAAGGAAATGTAAGTAACAGAATATCAATGAGCAT
TTCGTCTGCTTTCCTTTAGCCGTGTATGTAAAATGCTGCTCCTCTACAAAGCAGCTTTAA
CCCAGATTATTCTTTGGGAATTTTTTGAGTCCTTGAGACAAAAGAGTTCTCTTGCTCCAA
CCTCCATCTCAGCGGAGAAGACAGGGTGGTACAGGAACGAGAGAATCAAAAGGCTGGAAA
TTCACGGCTGAGAATAAATGCTCGCTCTTCCCTGAGGTGATTTGTCTTTGCGCTCCTCTT
TCTACAGATGTTAGACCCCTTTTTTAGTAAAGACCTGAGGTTCTTTGGTAGCACTTTGAT
ATCCTGCTCGGATTCAATATGTGAAATAGAAGAGCCACTCCGTGACTTGGAGCACATCAC
AGTCTTTGAAGTCTGATCCAATTTTTGCTGCTCACCATTTGATGTTGAAAGGATGAAATG
AGGAAAATGTACAGTTTTTGCCAGTAACTCTGCTGAGCATATGTAAGATTAAAAAAGCAA
AATCCTTTGGAGGATGTACTTAGAAATGTTAAGCAGATTAATACTTTCCTATAGCTCTTT
TATTCAAAGATAAAATTAAATATGAGAGGAAGTCTGTATGTGCTGTTTTTTACCCTCACA
ATTAAGTCAGTGTGGTGCTGTTTGCTAGGAGGTAGGGCTAGTAAAGGGGGATATGCAATT
GCATTAGCATTTGATTAACATTGCAAAGCACAttaatgggtttgagttatatgagtgcca
aattgtaaattgtaaataaatgaa
>NODE_79_length_662_cov_5.342900
ATGTGTTAGATGGATGTTAAGCTGTTGAAAAAAATGCCAAAACCCAATTAGGCTTCTCTC
CTTAAAGCATGAACCAGCTTTTCAGTGTAACTCTCGAGGCTGATAGCAGGTGTTGCTAAA
TCTTCTTGGCACTCTGCTTTAATCAGTTGTTTTTGTAATGAAGTGGGGCTTTTTCACAGT
ACACGATAGTTGTTCCAAGTGGATCTTTGTTAGAGGAATCCTGAAGGCTTGTGTGACAGA
GCGCTATCCACGGTCAATGTTCTTTAGCATTTAGAATATGTGGCAAAGATTGTCCTGAAA
TGACAGGTAGTCCTGCTCTGCTTGGGTTTAGTGGTGCTTGCCTTTGGATCTTTTCTTGAC
TCTATTTATTTTTGCTTGTGGCCAGTAATGTGTTCATTTTTATTTTTCTTGCTTTTGTTT
TTATTTCCCCCTCTTACATTTTTTTGTCCTGTGCTTCGTGGTTTATCAGATTGAAATGGC
GATTGAGACGCTCCAAAAATCTGAGGGTTTATCCAGTCAGAGAAGCTCGCTGCTCAACAG
CCATGTAAGTTGCTTTTACGAATGCTTGCCCTCGGCTAACCTTAACTTTTGCTAAGCTCA
CTCTCTTGCTCTTCTGCCTCTCTCAAATCTCTGTACATTTGGGTTCGGTGCTTGCTGTTT
TTGTTGCTGGTTTTAATTGTTAGAAATGCTTTAAATTTACTGGCTGCTATAGAAGCTTTT
GCAGAGTTGTAATGCAGCAGGATCAAGTTTACTGACAGTTGGCATAAGGTCTTTGCAAGG
ACCAGTCTGTGACTCTCTTTAGTTAa
>NODE_80_length_554_cov_26.637184
CACACATAAACTCCCTGAGACGCACACACACTCACATATAAAAAATCTATTGAGTGTATT
TCTCCTTGCCAAGGTTTTTTTTTTCTGAGTCAAAGATAATACAATTCCTTTTTTTCTTAT
TTCCTTACAATACATCTTTCAGTTCTGCCTTTTCCGCGCATGAAATTCATTTTCTAATGG
AAATATTTGTTTTGTAAATCAAATATGTATTATGCACAGAATGCAAAGCACAAATTAAAT
TATGTTAATGAAATGAAAGAGATATGAAATGCATATTTCATGGACAAAACATAACCCTGC
CGAACAGCCATTTCTTGATAAAATCTTTAAACACAATCTCATTCGGAGAAAGACATATTG
CCGTGGCAGATAGCACCTCATTAAAATGGTCTCCTTTAATATCAGTGCTTAGTATATATG
GGATTGTAAATAACCACTGGGGAAGAGGAACCAATAATGAAATACTGTCTTTAATAGCTT
GCCATTGATGTCAGCATAAAAAGTCTACTAGAGGAATATTGGAAATTGGGTGTGCACACA
CATAGTCAAAAGCTGTAAATGATTGCATATTTAAATAGAGCTGACTAAGGAAAAGATGAT
ATAGATATTAGTAATAGGCAGAAAATTATGCTGACCTTACATAATTCCACAAAAAAGCCC
agactgttttaaattttatattggttacacttaatgaa
>NODE_81_length_523_cov_6.604207
CATGCAGTTTCACCACACTATCTTTCAGTATACTATTTCTTACCACACTTAGCACTCATT
ACATGATAAGTTGCTACAAGGAGGCACCGTGACAAAGAGCCCATACACTGGATTGAGGCT
GAAATGAAGCCGGATGGAGTTGGGGTGGAGGTGTGTACAAAGGGGGTGAGTGGGCTCTGA
ATACAGCTGGAGAGGTGAGAGGGACCTACTTGCAGCGTGGTTTGTTAAGAGCTGTTAATG
TGCACATCCCCTCATTCTGACAGAAGTAATCGCAGGGGTTGGCCAGCTCATCACAACGTT
GGTTCTTGAACCCTGACGTGCAGCTGCAAAACATTGTGTTGGGAGTGATAAAAGGGCCCA
GAGAATGTTGAACTGTTGGCTGCTTGATGAATGGAGACTGACACACTAAACCCTTTCAGC
AGCTTCAGTTATAAGATGGAGCAAGTCAGTGTTGTGTCTGCATCAAGCAAATTAGCAAAA
TAACTCATATGAACACAGATCAACTACACTGCTCACCAAGTGAGGGGGCACATCTGCAAG
GGAAGAATCTGTTACAGTGGTGTCACGTCTAAGATGTGTATTTTCTTGAGAAATAATAAA
AAAGCAATCTTATTGCAGTCAATAGTTTTACAAACAAAACACCACAAAAATAGCATTTAT
TAGTAAc
>NODE_82_length_468_cov_18.382479
AGGAAAAATGTACCTCTGCCTCCCTCTCTCAGTCCAGAGACTCCACTCCATAACAGCAGG
CCCTAATTTCTCTTTCCAGTCATGGAATATGATAATTTTCTTATTTGCAAGAAATATCAA
TTGCTCAAGGCGGACACATAATCATTGGGGAGGAAAGGAGAAGCTACCTGTGTAATGTGC
TTAACAGGCTAACCCATTTAGCCGCAGGCGCTGTTTGAAAATGAGAAAGTGCTGATGGTC
AAAATCAATTTTCCCTGTGTCCAAATTACTCCCTGCCCGGCTTAGAATTTCACCTAAATG
GCCAAACCTTAAAACACTGATACTAATTCTATCATATTAGAGCCTGGTCATATAGTTGAA
GTTATTGCTAATGCTATTTTGCTGTATTTATTGATGTAGCTAGATGACTCGAAGGCCAAG
GAGCAAAGAGTTCTGTTACTGCCTCTGTGTTTGTGTGTAGATGCATATCAGTACAACTCA
GCGCATGAAATGCACTGCAGCCATCAGGCATTAACAGTCTTTTAGGATGCTTGCTGCTTG
GGGGGTTCACAAATTTCATAATCAAGAAAAAtagcctttaacagtcacattttgtggatt
atgtaatgttga
>NODE_83_length_695_cov_15.437410
ATTACCGTTGTAATGCATTTAGTTTGAGGAAAAATGGAGAGGGTTGGAGCACTTTATGAA
AGCTGGCACAGCTTGCCTTCATTTGAAATCACAGGATAAATTCAGAGGAGGCGGATGCCA
CAATGATCTAAGCTCAGGCACTAATGGTTATTTAATATGGCCATCAGCGGTCCCAAGTCC
CCAGCATACGGCACTCGCACAATAGCCTCCAAACCCTCTTTAACACTTATTTGAGATGAC
AGGAAAAATGAAACCGTTTGTGCTTTCAATGGAAAAGCAATCATTGGTACATTATACTCC
GCTTGCCCTATCATGCTAATGCCGGGTAAAAATGTCACCAAATGTATTTAAAGGCCTGAT
GGAGTGTTGCCGTTTGATTCCTGCTGCCTGCCTGATTAATAAAAACCTTCAATTTGTATG
TAAATGCAACCTGGGGCTCATATCATCTGCACACCTGCACCTGGAGAAAAATAATAAACT
CAAGTTTAATGTGGCAATTATGAGAGTTTATGGGGATTGTGGGGAAGAGGGCGGCAGAGG
AGAGGCTGGCTTGATGAGAGGGCTCTCAGAGGGGAGTGGGCCGACCCAGACCAGCCCGCT
ACAGGAATGACCTGATGCACGAATATAACCTCAGCTTGCAGAGCTTACCACAACAAGCAT
GTTTGCACAACACAGTATGGTAGTAGGGATTAAGGCAGTCCACGGGTGTTTTGTTAAAAA
CAATTATTGCTTGGTTTGTATTCCTATCAGCTGCTGTATGTTGGACAGTTTAGATTTAAA
CTGCTAAGCACAGTCCTAGAAGATAATACGGTATCATGTGTCTTTGTTTTGATGGTGAt
>NODE_85_length_149_cov_3.107383
TTTGCCTTCATATTTATCATATGTGAACACATTATAACATGAAAACCTGGTTGGAAACAT
TGTCTTTAAAAAACTGCAGTATTGCTGTTTTCATGCTCTGAAACAGCTTTTCATGCCCTG
AAAAGGCCTCTTTTGCCACGTAGTGGTTCACTGAATTATATCACACAAAGTCACTTGAAA
CAACATTTGCCTTcatatttatcacttctgaccacattgtgaactcaaaacctggttgga
aacattgtctttaaaaaactgcagtattgctgttttcatgctctgaaacagct
>NODE_86_length_474_cov_8.664557
TTTACCCTGCTTCTGATGTAAAGGCCACTTACTGTCGTGTCCAATGCCTAACCCTTAATT
TGCTGCTCCAGCCTTTGAAGTGTGTGCATATTTCTGTTTCCTGACACTACCTTTCCTCTC
GCTCTCTCTCCTCCGAGCCCCAGCAGTTGATATTGCAACTGGATAGGCCATGTTTCCATG
TAGGGGCTCTTTTTTGGCCTGCTCTGATGATAGAAAACACAAGTGGGGAAGGGGAAACGG
AGCGCTGGGCGCACAGATCCACAGAGAGGCCCCGGCCCCAGCCCCGGCCCAGACAACGCT
GCAGGGGATTAGAGCACACCCTGGCAGCAGAATGGTTTCACTTAAGAATTTCAGTAATCA
CTTTTAGGAGTGTAATATATAGCTGACCTTCGGCAGCGCCACACGACCCCCCGCTCCCCC
AGCCATTTGATCAAAGGAAGCGGCAGTGGCTGTGCAAACAGGCGCTATCAGTGGACTCCA
ATGGATTTACTGCCTGCTTCTTCTCTCTTGTCTCCCCTGAGTCGTGTGCTGATACATACT
GAAACCCAGTTTCATCTTACAGAACCTATTTTTCTCCCAGTACTAATTTACGGGCCAGAT
CATGACTTGAGGGAACTt
>NODE_87_length_431_cov_14.461717
GTTTTATCTCTTTGATGGACTTATTAACAAAAGAAAACATCCATAGATGTACGGAGGGGT
AAGATTGTGATTTGTCTTGATGCATCTTTTCTCTGTATGATTTCCATTGTATTATTCTTA
AACTAGAGGGATTTGAATATAAATTGAAAGCCTCAAGCCCTCTCCCTGAAGCTAAACTGT
AAATAATAACTCTAAACTTTTTTCTAATCTTTGGTAATTGAAGCAAATGGGTTTTGCGGA
GAGAGATTTGTCGCAGGGAAACGTACATACATTTTTTTATTTACGAGGAGGCGAGGGCTG
AGCAGTGTAATGAGTGAAAATGCATGCTTAATTTAAATGGCGAGTGTGTCTGTTAGGGAA
TGCATTAGAGTCTGCAGAAGAAGCGTAAGACATATTAATTGACAGACAGGAACCGCTGTC
TCCGAGGTTGATACAAGTAATTTATTACTTCAGAAACGAATGCCACCGCCAGAATGTGCT
TCATTAATTTCAAATTTAGTTTTAATTTCAAGCTGTTGCCCCTTGAGAAGAATAAGGTGG
CAacagctaaaaattaaaactaaatttgaaattaa
>NODE_88_length_779_cov_7.862644
CTCAGCTAATGCAGAAGGGATTTAGCTAGAAATCGTGGGTGTAAATCAACTTAGTTGCTG
TTGCATTAAAAATTCACACCACGTCGTTGCATGTAAATGTTAACTGTGAGCTGTTGTCTG
GGATGCTTCTCTTACACCTTCCTTTTTGGTTAAAATGGATGAGATGGATTCTGTGGGAAA
GGCAGGGAGACAAAAGCGTGAAAGATGTGTGTATCCATTCACAGCTCCAGAGGACCTTCA
TTACAGAGCAAGCAGGTCCTGTCAACGTCTTTTCATTACATGGTCCCATATATCCACCCC
TGGTGTCCAAACGGTCCGCTCTGTCGCCTGTCAAGAAAAGGCACTCTCGGGGAAAGTCCT
CCTATCTCCTCGATCCCCCTCACCACGCCTGATTCCAGACTGTGAGGCGGGAGAGGCCAG
GCAGAAAGGGAGGAATCGTGTTTGCCATCAACAGCTCAAGAGAGTAGCATGGCAGCAAGA
TTGATGACACCCTCCCTGAAAGTAACAAAAGAACTCCTGTGCACGAGGGCCCGCTTATGG
GGCTTGATAGAGTTGTCATCCTCTTAATAAACAGCTCTGATATGTCAGCAGCAGTGGCAG
CAGGGACTACACCATGCTCACCCACCAAGCCATGGGCAGGACCACCTACTGGCATCACAG
CACACGCAACCGTGGGTGATCTCCCCAGATGGAGGCCCCTGTAGGCGTTAGCGGGGTGAT
TACTGGAGAAGAATAAATAAATGACAAAAACATCCCTGTTTCTTGATTTCATTGCTGTGA
AAGAGAGGCTGGTAAATTATGCAATGATATCCGTGAGAAGCATTAGAATTCATCCTGGTT
TAAGTGGGTTGGTAAgctaatctgtgcattttatcatttaaaccttatgtgacatgagcg
ggcaacagttcattgagaagctg
>NODE_89_length_610_cov_12.724590
CTTATTAAACGCTGTCACCGCCTCCATTTGAAAATGTCACCATCACCACCACAGAAAGAC
AAAAATATTAAAGTGGCCTCCGTGAAAGTGGCGGGGGCACATGCACAGAGAGGAGAGGAT
GCCCCCAAACTACTTTGGTTACACAAACTTTGTTTTCAGCCTCAATGCATCAGAGCTCTC
TCCCTCCGTCTGCCATCTGCTGCTGAAGAATCTGTTTCACTCGATGAGCCAAGCCCAGCC
TTTATTGGTCCTAATGGCACTATCAGCTGAGCCGCCAAACCCAATTACCTTTTAAAAAGG
GAGGCCACCCCAGCTAATCATGGCTGCCTAACCTGATTTGCCTGTGATGAAGAGACGGGA
TAAAGAGCAGTTAATGGAGGGAGAATGATCTCACAAATACAAAAAACTCAATTCATTTCT
CCGGGAGAGCAATCTGTCCGATTCAGCGGTAATGGAGTGGAGATTCATTAGTCCTCAGGC
CTTAGTAGTAGCACCGTCCCCTTATCAACTGAATGACAAAAGAACATTCAGTGTTCTCCG
TTTATAGACTTCATTTTGTTGGGAAGGCACACAGAAAGGTGACAGATTGGTAGCTGAGGC
TAGATATCAAGATTGAGTTTCTGCACCTTTTCAATCCAGCATCAAATCACAATGCATCAA
CAATTACAAGGACAGCAACAGCTACACTTGTCACTTCTTAAATGATAAGAGACTTGCATT
CATTGCAATTCGTGTCATATATAAgctgtaaaac
>NODE_90_length_540_cov_1.740741
CATTCATTCCATCCCTCCTTCCATCTTCCATCTTCCATCTTTTGCTCCTCACTTCCTTCC
TTTCTCTTTTTCATTACTTCCCTTCTCATTTCTTCCATCCTTCTCTCACAGTCTCTCATT
TTTAATAGCTTTCTTCGTTCCCGTCTTCCTTTCCTGCCTCCTTTCCTTCCTTCTTTCTAT
CTTTCCCTTCCTTTCCTTTCTTCTGTTTCTCCTACTTTAAATTCTTCCTTTGTCCCCTTG
CTCATTTATTCCTTCCTTCCTTCCTTCCTTCTTTCCTTTCTCACATCATTCCACCCTTGC
TTTTGTCCTTGCCTCCTTGTTGCCTTGTTTCCTTCCCTCTCCTCTTCTTCCCTTCTTCGT
TCCATCCTTCCTTCTTGCCCTTTTGCCCTCCCTCCTTTATTAAAAATGAAGACTGTCCTC
CAGACGTTCATTAAACGTTGAGTTTATTAGAGGAAAACTGTTTACAGAAAGACAACGTGG
TTCTAACGATACTTTGAGTCAGTGAGTTACTAGTCAGAGACAAAGTCAgaacttcaggag
aacaatgtgttacatgacggcacgatttgatccggttaaactgaacatttctgtcctctt
ctgatgttactttctgttttcatgtcagtgtttgtgtgttaattttctcttgattcaatt
catttttagtcaatcgctgcagag
>NODE_91_length_383_cov_16.054831
CTCCATCTCTAGCCAGTGGCATCTGTTCCAACCTGCCAGACAAGAGAAAGATAGAGAGAG
GGAGGGATAGAGAGAACTTAATTTCTAGCAAATTAATTTCCCATCCACGCCTCCAGAGCT
TACTAGCTCGTTCGCTAGCTGCTGCGGCCGCTGCTGCGTGTGTCTGCTGAGTCGGAGCCT
CATGCATAATGCATCAGGTTTAATTGCAAACCCAGAAACTAATGACTTTGGACTGGTTAA
CAGCAGGGGAGCCATACATCTCGAGCAAACTGAATGAAAAATCAGCTCAGAGGAGAGAAA
AAAAGGAGCCTAGCCCCTAATTGATGAATAATTGAAGCGGCGAGCTACAGGGCATAATTG
TGACATTTTGTTTCAATCAATTTCCAAGTGGTGTGGGCGAAAGTGCACTTAAAGGGAAAA
GGCAGTGACAATGAATGAGAAAGAAAGAGAGAGATAGAGCGAGCGGATGGTGGTGGAAAT
GGACGTTGTGTCTTCAGTCATCGCAGTGACATTTTCTGGGGCaaaag
>NODE_92_length_663_cov_15.259427
TTGCTGCGACACCCAGTAATCAATATTAGGATGGTTTCAGTACCAAACATCATTTGTCTC
TGCGACCATTCCTTTGACCAAACGAAGCATTAATTCAAATCATAAATCTGAGCTGATTTA
AATCCGAGGAGAGTGAGGGAGGGAGAGAGGCCCCTGTCTGACTGCCTGCCCCTAATGATT
TATTTTCTACATTTCTGCGAGCGAGAGATTTGTCCATACTCACTGACAGGTCACCTTCAA
ACGCCAGTGGCAGACTGTTCATCACCATGCAGACGAGCATCTCATCGCTGCAAGTAAATA
TTAAAGGAAAAGAATCCAATTGATTGTGGATGGGGCCGAGAGGCGTCACTGCCATATATT
TCACTCAGAGAGCTAATGCTGTGGCCCATGCACCCACACCTAGAACTGCTCCCCCTTGCC
AGAATTATGATTCTACCGGGAGCCTGTGTGGCTGGCTGTGGGCTCAAGGTTACAATTTAA
ATTGTAAAAAGATAAAACAGTTTCTTATTAGCTCCATTGCCACAGCCTTGCTGTTGGTAC
TCACATTTATCTTTATTTCTGTGACCTCGCAGGCTCGTATTCTCTTTTTTACACACTCCA
TTCTCTCGGAGTGATGACCTCACACTTTATGCATTTTGCATTGTTAAATCTGCTTAGAAA
CACATCCTGTTTTCATCTTGCACACCATAAGCGCCGCGGTGTCAAGTATTACTGCAGAAA
TGTATTCAGGAGTCAAGTCATTTATTACAGTAAGTGAATCAAAAcctcaatttagcaacc
aaagctgcggggattacatttggttta
>NODE_93_length_646_cov_13.086687
CTGACTTACCATGTTAGGCTCCTTTTTTGTTGTAAGTTTTTGTTTAAATAAAAAAAAATA
TTTGCTCAAAGATGCAGCATTGGAGGTGTCAAATTTTTGTAGCCGTCTCTTGATCGTATT
ACTTCCACAGTCCTGGTTTCCAATGCGTCTGAACTTTTTCCCTTTCTCTTTTATTTTGTT
TGTGGTACCTAGCCTTTTTTTCCCCTGCTTAAGACTTTAAAAGCCTTCAGCTCAGTAAAG
CAGCACAAATTATCTTGCCACCTTGCTCAGCTCTGATGCTTTGGCCGCTAACTTTGGAAG
GCCCTTTACTACTGCATCAAAATTAGCATTGTCAAAGCAGTTAATGAATATTAATATTGT
ATTTGTCATTGGAGCTGGCCCATTGCTGAACTCCAAGTCATCCATCAGGGACAAGATTAA
GCACACAATTATTTCTGACTGACAGGGACCAAATCTGGAAGATTTTTTTTTTCCTCCAAC
AATTTAAAGAAAAAGACACAACATCATCTTAAGGTACCTCCCATGAGACAAGACAAGATT
AATACACTTTTAATGAAGCAAGATTTCATGGTGCATGAACAGCAGGAATCTCAAGAAAAA
AAAAGGAGAGGAATATAGAAATATTTTGACTCGATTTTAACCATTTTCTGAGGATCGCAT
TTATAAATTACAACAGATTTTGATGACAGGAGACAAATTTTTAACTCAAAGAGCGTCCTC
TTTTCTTTTTCTTTTGATGAACTACAACAGATTTATTCTCCTTGATTTTTTTAATAAGAT
CTGGAtttgg
>NODE_95_length_495_cov_7.731313
TTTACTCTCCAGCAGTAAACGAGGAAAACGGAGGAAAAACAACAACAACAACAACAGCGA
AAGAAATGAAGTTTTTTTAGCCCACAGATGCTCAACATAAACTCTCTCGACATTTTCACA
CTCAGCCCTAAAGCCATCCAGCGACGCTCCATAAATACACAATCGTTATAAAAACTTCAA
ATTTACCTCCTCTTACCTCTTTTAAATTCCCCCAAAAAAGCATAAAGTATAATAAGCCAG
TGAAAGAGAAGACACATAAAAACGTAGACTCGTGGTACCTTTGGTATAAAGCATTCCGTT
TTCCTTCTTTTCTGTCTTTCTCTTGCTCAGTAGCGATCCGATAATAGCATATGGAAAGTG
TTTTCAAAATGCCCAGATTTGGCACATTGTCATTGAAAAGAGAGGAGCGCAGTGATGCGG
TGCTACAACAGGGGAAATGAGTTGCGGATTGGACGCAGCCCGCCTCGGTGCGGACTTATC
CCACTTTAATTTAATATTCCGCAATCACACACACTAGTGATGGCATATAATTCAAGGAGA
AATTCAGAGGGAAGGAAATGCTTTTGTGTGTGTGCGTGTGTGTGTGTGTGTGTGTGCGTG
TTTTTTTACACCACTTTATTTGATTAAGGAGAGAGGCAg
>NODE_96_length_590_cov_12.054237
TTTATCTATGCACACCTCTATGCATGTGTCTACGTGGTTGTGTGTCTGTCTGGTTGAGGT
GTGAAGCTGCATCACCAGCACCAAAGTGAACTGCAGATAACCTCATGACGTGGCACAGAC
ATAGTATTCATGCCTATATAAAATTCACGGCGGCCGCATGTATCTGGTGGTGGTCTGAGC
CGCTGATAAGGCTTTGCACACTATCTGCCTTCAGTCTAGATGAAGGATGAGCTTCTCAGC
CATAGACGTTGTCCATCCTGCTGATGCTCCCTCGTCTCATCGTAAACTCTTGTGCACCCT
CTGGTGCTTGCTAGTCTCCCAAACTTCTTTGTGTAGCCTGCTTTGCAGATTGTCTTCCTT
GTCTGTGTGGTTGCTCATTATTCAGAGACAGACGGATCTCAGGTCATCTGCAGCTGCAGC
AAAGAAGAAGCAGGAAAGATGGCGATCATCCATTAGACCGACCGGGCGCACGCATGAAAT
ACGAGGACAACTTTTGGGAGGATCGCTTGAGGAGAAGATTGTACCAGTGAGTTTTTTTCC
CCTCCTGCTTCTCGCACTATATTTCCAGTTTCGTCAAGGTTTTCGGCTGGGCTTTCAAGG
TCTGCGAGAACGTCGCTATGGTAGATCATGGGATATAATGTGGAGAGCGCCTCGTGAATG
ACCTGGAAAGAGCGGATCTCCCCCCACCGTTTCTCCTTTTAGTCCAGTTTGGTCCAGACG
ACTCGGTtggagag
>NODE_97_length_625_cov_5.120000
ATTACACATCTCGTGGTTTCCCAGGTTTCAATAAAGTGCCTTTCCCTCTTCTGCCCCCCC
TACCTCTCTCCCTGCACCGTGGTAAAGATGTGTAATTCAATGCTCAATTTAGGCCTGTCT
CAGTGGAGATTTTTTTTGCCTGCTAATTGATAGAAATTAAGCCATTAATCAAGCCACTAG
CCATCATTCAACCCAGGGAAGATGAATACAAACTTTCATAATAACCACCTTCCCCATTTT
AGCCCTCATTAGCATTAATTTTTAATGTAATTATGCTATTCTTTTACACTGAGCTCATAA
ATTACTGCTCTTTTGTTGCTGGCTGGCCTTGTAAAATCCAAAGTAATGCTTTGTAGTCTG
ATCTTTAAGGCAATTACTGGCTTCTTCACTCTTTTATCTCCCTGCATTTCCAATAACCTG
CTCTCTAATGATTTATCTCCGCTGTACCCCCCCTCCTCCTCTCCACTCTCCCCCCACTCC
CTTCCCCGCTCTTTCTCTCTCTGCACCAGCGGCCAACTGCCCTGCTGCCAGCCTCCGCCT
CCAATCCCCCATCCGCCCACATTCTCCCCATCTCTTTACAGCAGGCCCAGATACATTGGT
GGTGGTGGTGGTGGGGGGGAGATGCACACAAACACATGCATGAACGCTGGCTTTCACCAG
CTTAACTATATTAACACACTCGCACGTGTACGAGTGTGTTCAGTGTATGTGTGCGTGGTA
ACTTTGTTTACTATCTCCTTTAGTCAttttctagttcacccttcattag
>NODE_99_length_739_cov_11.870094
GTAATGAAATTACATAGTTTTGCTAACCCGTGTATTTTTATAGGTCATTTCCCACTAAAC
ATCATCAAAAAAAGAAAGAGGAAACCCTCCAGCTTCACACTATTGGGTTTCATTCATTTC
ATTTGATTTGACATATCATGCTTCTGTGCCTTGGCAATAAGGACACAACATTGCAGCATA
TTGGCAAGCTCATTTGCTTTTCATAGTGAGCGTCGTGTCCAAAAAAAAGTGCCCCCTGGG
ATAAACACGTGTACGGGGACTGCGGGCTCGCCGCCCCAGCAGCAGGTGGCCCATTGCTGC
CTAATGAACACCGCAATCTGTTACTATCGCAGCGGTGCTTTTCACCAGACAATTAGGCGA
CTAAGCATGTCATTATTCCAGGCCAACAAGAAGAGCCTCTTCTCTAATTTCATCTTTTCA
TTCCTGTTTACTCACCCACACTCCCCTCATTAACGAGAGATTTTCCAGTCCATGCTAATT
GGTTTCAATAACATTCATTTTAGTTGAAAGGAAACGATTCTGTTAATTGAGGAGCGCAGA
GAGAGGAGAGAGGGAGCGAGGAGGGGAAAAAAAAGAGAGGCTTCTTTTCATTTTCAAGTG
CGTCCATGAGATGACGCTTTTGAAAAAGCGCTCTACAGGTTCAGAGCTAATGAAATTAAG
TGATGCCGGCCGTGGCAAAAAGGAAAGCCTAAATTAAAAGCAATTTATTTTCATTGAGGC
ATGTGGCACTGTTCGGGCACAATTAATGGGCTGAGCATAGACACAGAGATACGGAGAGAG
AGAACAAAAAAAAAAGAGACAAAGATACAAAGAAATGACTGGTGGCACAGATGAGTCAAG
AGAGAGCAAAGTCTAGACCTGGACAGATTAACTGTAATgattt
>NODE_102_length_167_cov_10.419162
GAGACCGGCGTCTTCAGCATAGCCAAATTATGTGGGGCAGGTGGCATTTCCAGGTGTCTA
GCACGTCTGGTTCCGGAGATATTGGCCAAAACGTTCTCCCATTCACTGACAATGGGACGT
GCATAACGCAGCCAGTGTGCAAGCGCTGATGCCAAGATAAGTTCCCACAGAAGGCGCTTG
AGAGCGCGTTTCAGACCGCTCTGAGTTGATTGGTATAGGTTTGTAGTGACACTTTTTTGG
GTCCCGTAGTATGGGCCAACCCTAGCCGTAAGGTCCGGAATTAGGGTTAGGGTTAGGGTT
AGGGTTAGGGT
>NODE_103_length_452_cov_13.672566
TAAACACAGACACACATTCACACACATCACTTTGTCACCTTGATGCCAAGAACAGATATG
CCCAGTTTTTTTTTCTTTTTTCTTTTAGGCTGAGCACATCACCAGCACAGTGGGAATGCA
TTATTCAAATAGATCTTTGTTACTCCTCCAAGATGATTGTGGCACAATCAGCCATGAAAT
AAGTTTGCTGTTTTAAAAGTGTTATTCTCCCTCCAGGTCTCTCAGGTGTAGCTTTGTATT
CAGGTCGGCTTGCCTGCGCCAAAAATCAATCTCAATCAAAGGTGGCGAGGAGTTTATCAT
AAATTATCATGAAAAGGGTTCCCACTCAGTAGATGCTTAATTACAATCTCATTTGAATAA
GTTTGCATATTAATGAGTTTGGAATGAAAATGGTTTGTGGGGTTTGTGATGGGGGGCTGC
AGGGTAACCCACGGCGATAATGACGGTCCTTTAAAATGTATGCGATATTATTGCTGGTGG
AGAGCCGCACACTTGTCTCTCACACACATGTACGCACATACGCGTGCACATATGCAAGGG
CCCATACAAACACACAGGCATATGCTCAAACACACTCGCGAAGAGACACACATCCa
>NODE_104_length_504_cov_16.097221
CTCACTCCTCTTCTCTAATTATAGGTCAAGCACTCTTTTTGTAAATTATAAAACCTTTGT
TCTTATCAAGAAAACAGAGCAAAAAAGAACGATACCATGGAAGGAAAAGGAGCAAGGAAG
ACGAGAAAAAGTATATGAAAAAAAGAGGAGGGAAATGGTGTAAAAATAAGAAAGGGGGGG
AAATTTTTCAATTATAAAACCAAGCTAATTTGGTATGACCAGCGACTGTCATGCATGGTG
ACGGAGCTCCATTATGCAGTCATTTGAGCTCTTTCAAATTAGTTATGTTAATGTCCTGCG
TGTGAATGTAACACTTGGATGGGACAAGATTTCAGCAATTAATTTCTACAGTCAGCGGAG
AGACAAGCAAATTTATTTTCCCCCTCTCAGGGAATTGGTGGTGGAGGGAGTGAGGAGGGG
AGAGAGCATTCTGGAGCAGGGAACAAGCTAAACACAAGACCTAAATAAAGCCTGAACAAT
GGGAGCCAATGCCTCCTCATTCATTCAATTGACAATGTTTTGCAGCTTAAACCTGTTTTA
TTAATTATGTTTGACATTTCCTTAATTAGTTTCATTTACACCAAATCAATCCCTGCTGCT
GTACAGCGTCATTTATCATTTTAAAAAatttgcatagccagtgctgac
>NODE_105_length_323_cov_11.498452
GTTTCTCCGCTGGATTTCCACGTTGCTGCTATGTCCCAGCATCCTCACTGACATCAAGTG
CAAAGTTATGTGTTGAAGCTTCTGTAAATACGTTCAGATGTGGAAATACAAACTCCCTCG
CAAAGAAAATGTACATAAAGCTCACACAAGAAGTCCATCATGGCCAGGGGACGAAATGAT
AGTGTTTTTATAAATATAAATATATATCGGGTTTGACAACCTTCGGACTGTTACATGCAC
TTTCTTGGAAAGTTGGAAGATCTTTATGGGTCCAGTTTCTCTACACTTTAATACCTACTA
ACAACTAAGATACTGTAATTCTTTACTCTAATAATCAAATACATCAGTTTTCCAAAAGAA
ATTGTGTGTTTGTGTGCTTTTATTTAATCGTGTCGCAACAATTGTCCCTATTTTTTGGGG
GGAGGATTGCAGAAATAAAGATGAAACATCTTTTTTTTTTTTTTTTT
>NODE_106_length_367_cov_8.525886
TGTCACCAGACCCTGGACACCTCTCGCTCATCCCACCACATAAGGTGGCGTAATTGATAC
CCATCAGCCGCCGCTATAATCTCCTCGGTGGGAGGCAGGATGCGCACCTCATGTTTGGTT
AAGAAGGTGCTGAGCGGGGTCCAGGACTCGGGGCCTGTCTCTTTGCCATCACTCCACTTG
AAGGTGAGATGATTTAGGGGCCTGGGAGAAAGTTAATTTCTCTTGATCATTGTGTGCAAC
CTGGAGCCTTAATGGCGGGCGTAATTAATTCTGCTGATGTTAATCACCAGGGCTGGTCCC
CACAATTATCAGCCCTGTGCAGATGGGGAGCGGCGCAGACATGAAAAATTAGGAAAATGA
ATCTGTAATGGGGTGGCAGATCTAATCTGCGTCAGAGAAAACAAAGTTAGGAAGAGCAAA
GAGCCCCAACATTCCAGGTGAAAGCCACCAATACCGACAAACCTGTGTGGCAGAGTTGAA
AAATGTTGCCGTGTCCAAAgtgttttgtaat
>NODE_107_length_554_cov_4.016245
CTCACCTTCGAGGTGCCTATGAATATGTGGGAAGTTAAGCCCCTGCTCCATTTTGCTGAA
ACATTTCCTCCAAGTGTCTTCTAGCCCACAGCCCCATACGCATAGAAAAACATGCACACA
TGCGGTATCAGCACCACTACGTATATCCGCATACATACAAGCATGCATGAATACACACGC
AGAAACCCATACACACATGTATTTTTCAGCTGGAGTTGCCCCCTCCCAAGTCTGCCCTTC
CTTTGAAAGAAAAATAAATCCAGCATAATATGATAGTTGAAAGCAGGGGGTGATAAGATG
GTGGGAGGTTGCAAGGGGGGTGGTGGGCAGCTCAATCATTCACTGTAAAAAAAATTGCCC
TGTATCATTCACCTGATTTGAATTGTAGCTCCCCCTTTTTTTGAACCCCTGCCAATTCAT
TTTGTACATTAAAAATTGGTCAGGGTTGATAAGATTCCATTTTCACGGTTGGCAATGCAG
AACTGGCGAAAGAATACAATTACAGACCCCAGAGTAAACTCTCCGAATGTCAACTTGATG
TAAATGATCAGAAGGCAGGGCGCCACAAAAGAACAGGCTTCAACTTCAACAGCCCCCCAC
CCTCACCCCCAGCCTACCTCTACCTCTCTCTCTTTGTGTATGTCTCTCTACCTCTTGCTC
TCCGTCACCACTCGACAGCCTTTCACCCCGCCAGTGGC
>NODE_111_length_518_cov_2.202703
CTCTCAAAGTTTCTAGAAAGAGTGGAATTCCCTCCTGACGCAAAATAGTCATATGTGGTC
AGATCAGCTGATGCGCACAACATAATGGGCTATTCTCACCTGTGTGTATATATATTAAAA
AAAGAGACAGAAACATAAATATGTGGCGTGCTTTTATTCGTGTAAACAAGTTAATATAAA
GCAAAGTGTGTTTTCATGAATTATTTCCCTAAAATGTCAATGACTATTGTTTGCTGGTTT
AGGAGTTTTGCTCCGCCCCCTGTGTTTGTCGTAAACCTGGCTCCTGGCTCCAATAAACCC
GGGCTAAGAGCGCCCTGGGCTCGCCTCCTTCTCCAAGGCGATCAATAGGATCTCAGGCGC
ACTACAAGCACTCTCTTACGTAGACATCCACCAAGGAGAGAGCCGATACAACAACACGGT
TGATCTGCTCAAACACAAAAATCTACCTGCTTTCTGAATCATGTCGTTGAGCCCAAAGCA
CACAACGCCTTTTTCAGTGACAGATATTTTGAGTCCAATCGAGGAGACCTACAAGAAGTT
TAGTGGCATGGACGGCGCAGGGAACCTAACctctccactgggagcctaccgacagcctca
ggtgtctcagaccggcatgcaacagcactccatgggccataacgccaccgtggccaccac
tt
>NODE_112_length_296_cov_1.841216
AAAACTATTGTTATTTTTCCCCCTCAGGTTGTAAGTATAAGAGGACCTGATTGGAAAATG
TTTTAAAGCTTTTGACAGAAACAGGCTGGTTGTATCTCCTTTTACAGTGTTTGTATCTCA
CAACAAGAAAGTTAAGAAGAAATGTGCATCCAAAAATGTTTAGCTGTTTCTTTAAGTTTT
TTATTTCAAGTAAGATTGGTCAGTCTAGCTGCAGTGAAATTGGGACATGACAAGGCATTC
TTAATCAATTTTCTTCAAAAGTTCAACCCACTGGAACAATCTGATGCTTTCAACTCACCC
ATCCTTTTTTTTTCTTCCTCTTATCTTTCTTCCTTCCTTCTTCCCTTTTAAATGTGTTGA
AATAGAGTAGTGATGACTCCACTGGGTgtaggtatatgtctaatgactgtccctacattg
tgacttattgccttgattaa
>NODE_113_length_640_cov_9.810938
GAAACTATTGCATAAAGCACAGTCTTGTTGTACGCTAACTCCGATAGCTATTGAAACCAT
AACTGCTTTGTGGTGTTTTAATTTTCGGCAGGTATTGAGTGCTTTGACTTCACTCTGTCT
AATTGCTTCTGAAAAATCCATTTATTTCCTCAGACCAGCCGCTCTATAGAGAATCTGTTC
AGTACAACTGATGGACAAACAGAGGAGAAGAATCATGTTGTCAGATGAAAACTTGAGTGA
AAACTTTTGCAAGTTAATATATATGATATTCCATTTCTGTCTCAGGACAGACTTTCCCCC
TCTCATCTAAGTGTATCCAGCGCAGGTTTAATGCATATTTCAGCAAGCCCAAGCAGGGTG
CCTTAGAATTACCACTTTACTTGTGGGCCCTGAGGCCTTGGAGCCGACTTTGACATCAAG
AGAATATGTTTGGGAAAAGGAATGTGCGGCAAGCTTTCACCTCCAGGTATTTATCTTCTA
AGGTGGGGTGGACTAGCGAAGGAGGTGGTGGGGTGGCGGGTGCAGCCAGGCTATGTCATG
GCAGGTCGAGAAGAAACAGACATGAACCTGTCTTAGTGCTGATCCGTGTCCCTGCAGACT
ACTATGGTGCAGATGTTGAGTGTGATGGAGCTCCTATGGCCACTTTTCTAGGCAAGTTCA
GCAGCTTCTGTCAGCAAAACATTCCAAATTGCTGCTCACAGAAGCAAAATCTCTTAAGAT
AACCGGCATGCTGTTTGCAAACGCAGAGACAATGCAGGCTCATTGAGTGCAATCCAAAAG
GAAc
>NODE_114_length_628_cov_11.519108
CTTTATATGTAGCGCCACTGTAACTGTCCGTAGTTAATGTCATCATCATGTGTGCTTTAA
TTCGAATGCTACCCTGAATATCCTCGTTCTGAACACACACTGTGGGAATTTGGCTCTTCA
AGTCTCACATTGCTGAAAGTGACCCGAGATTATGTGAAACAAAGACATGGTAAATGCCGT
CATCTACACAAAGACAATGAGATGTTACGTCCAATGTCATGGCATTATGTCGGAGAATTT
AAACAAAGAATTGAACCATAGACAATATCTGCTTGGAAATGGAGAAGGGTCTGAGCTGCC
ACATCAAAATGGAGAAAAAAGGCATAGCATTTGAAAGCCTAAAGGCTTAAACTAATACAA
AAAGTCTAATCAGACTAGCAATCCCTGATGTTAATGAAGGTGTCACACATTGCACAAAGA
AAGTTGTGCCTGGCAATCTTCCATTTTTCGGCTGCCTACACCAGTGACATTTCATCTCAC
ATTCAAAGAGCGCTGAGGCCCCTTAATGAAATGCATAATTAACATATTCTAATTGTGCTG
AGCACAGTGATGGTTTTGACAGAGCTCACTTTCCATGTCTAATTCAATGCTAATTTAATC
TGTTCTTTTCCCGCCGACATGACCTTTCTTGATTGAGTTTCACCGCAAAGAATTTTTTGA
TGGATTGATTTATCAACCTCTTGGAATGCAACAAAAGTGCCAGTTTTAGACAGACGAGGG
AGCGAAATGACAAAGACGATGGCAGACGAAATCAGGTGActgtggaggaaaa
>NODE_115_length_605_cov_12.261157
ATTTCATCCAAAAGACACTTTATAAAGTTTCTCTCGCCCTGCAGTTTCATCAGCGTTAGA
CGAGACATTATTCTAGTTACATTTATAGTAGTAGACAGATGAACACACCTTCGATTACAT
TCATATCTGTAAGCAAATATTTGACAACTCATCCAGTCTTATGTCTTCTGATGGCAGGGA
GCTGGGGAGTTTATTGTTATAGTTTACAGCTTTTTTGTTCATTCCCCTACCTGTGCATCC
ATTAGAGCTTACACACAATTGCTGTGAACAATTGTAAGACGTGAGCCAACAGTCCTCGAC
GCTTCCTTGTGACAGCATCAACACCCCTTTTTCCTGTGTCTCTCTGCCTCCCTCTCTCCT
CAATGGCAAAGTCAAAATGGCAAAGCCCTCCAATCACATTACTGTATACCCGGGAACATT
TAAATGCTAATGTTATAAGCTCACATGCCTAATATGATAAGCTGACAAGCTTATTATAAG
CTCTGAAGTTTTAAGAGTTTCTTCCATTAGTTATCACAGGAGGCATTAAATTGCATCGCT
GCACTGTGCCAGAAGGTATGGAGTTAAATTCTCCTGCAGAAGAGATTATTTTGGCAGCTT
TCTGACAGCACTATACAGTGGCAGGATTGTACATAATGGTTTGTCAAGAGACAGGGAGTG
GTTGCAGCTAGATGTGTATGCGTGTGCGCACATGTGTCTTATCTTCTGGTTTGTTCGGTA
TATGTGGCTATATAGAGGATAGTTTAAGA
>NODE_116_length_422_cov_12.869668
TCCCAACAATCCCTCTTTGTGTGTAATACAGCTTTACTACTTGAAAATGGATGAGGTTTG
AATCAGCAAAATGTTCATAGAACAATTGCAGTAAGATAAAGGGGCTTTGGTAGTTCCAAA
TATGAATCATGCATAAAGACAGAAAATAGATTTCCACCATTCATTCTAGTTAGAGGACAT
ACTTTACAAATGCTATATGTAGCTATCAGGGCACCAGTAAAATAGGTCAATAGATTGTGT
GTGTGTCTAATCTTTGATCAGATGGTGTTCTCATCCAGGGCTATTAATGTGCTGATCCAC
TAATTGGGAGAGCTTGCTCTCTTAATGCAATGGCCTTCTAAATGTGTCCGTCCCAGTAAT
TTAATAATGGCCATTTCATGCTACTCTGACTTTTCAAACAGCTTGCTCGGGGCAGCTACA
GGGACTGGTTATTGATTGAAACTCCTAGGCTGCCTGGGCTAGGCTCTGGGTGAGAGAGAC
TGATCAGCCTGCTTCCCAGAGTCCAGATGCAACCACAGTCCAACCCCCTTCCACCCCAAC
ACACACACACACACAAACACACATAc
>NODE_117_length_415_cov_18.725302
CTAACTTTGTCTCCTCCTAATCGCCATCGCTTCTCTTTTTTCCTCCCCCCCATGAGGGAA
CGACTTCTTCGGTTTTGACGCATGAAAACGGCTTTACGTGGCACAGAAGAAGTGAATGAA
AGATGATGCATGCCACTTAAAATGCCTGAGGGAGCAAGTGTAATCTAAATTGGATATAGA
GGCTATTATTACACAACATTATGCCTTGTGGTGGACTAATTGCGCGGCTGGATGAGTTAA
ACAGTCAGTTAATGTCGAGTGGCGGACAGGTTTCTGGAGCGCACAAGGTCAGCTGCGCTG
CTCCCAAGCCTTTAGTGGTGTACAGAAAAATGCTTGAAGTATTCATGGGATTTTTAACCA
TTCTAAATCTGTGTCCTAAACCGATTAGTTGACACCAATTTTTCTTTGATGTATTAGCTG
AGGGCTTTTGCCACTTGGAAGCCAATTGAAATTCAAAACAGTTTTCGCTCCAAATGCTTT
GGGGAGATCTGCTGCAAATAATGGATGTAATTTATTTTTGACCTTGCTTTTTTTTTTTTT
CGAACGGGTGGGTTATTAA
>NODE_118_length_589_cov_12.736842
GGCCGAAGGAGAATGGCGCAGGGTACGAAAAATATCTACCATAAATGGCTCTGGCGTAGC
TATTCCGAATGCTGAGACTGAGGTCCTCAAACACGAGTGAAACCTATCTAAAAGTAGCTG
AAAGATTACAATCCTCTTCATTAAATTTATCTCCTGCGACATAAACTTTTAATATGCGCA
CCAGCAGTGTGTATGGGACTTCCAGGGCAGCTTAAATGACTGCAACCTGTAATTACTGTT
CCAGCACTTGATTAGAATAATCTGATTGCAATTATTCAGTGACTTTAAAATACAAGCCTC
GAGCTACAGAACAATAATTCAAGGGCAGTGATTGGGAACGTGTTTCTTTTTTGGCTGTAA
AATGACGTTTTAATCGACACAGAGTGAAAGAGGTTCCCTGCTAAGGAGCCAGCTCCCTCA
ATTAAAGCCCATTTATGCAGTGAGGGGTAAGACGTTGTGCTGCGATGTGGAGTTAATCAA
CCAGGCAGACACTTACAGAGTTCTCACGGATCAGGGAACTAACCCCTCTAACGGGTAAAC
AGGCAGAAATGCAGCACACAGGCAAGGCCACCAAGAACGTACACCCACAGATAGCAACAT
TCATGCTATCAGTTACTGTATTATGTTGTTTCTTTTCTGAAATAAATTGTGTGAAATAAC
ATAAAAATGCTTAAAAGTCAAAGTATataggacaaagtcttgttatgatccgttgattaa
aagaaacctggaa
>NODE_119_length_625_cov_16.270399
GTAATTGATATACTGTATAGTAATTGAAACACTGTACAGTAATTGATAGTGAGTTCTTTG
GCTCCTTTTGGTTGAAGCTAATCAAGCAGTCACTGCAGCCTCTTCAGTAATCACACTGAC
TGACTGCTCTTCAGGTACTTGTCTTATCAGCCCCAGTTTCTATCATATTGTTGAAGAAGA
GTGAAGGGAATGAATATTTCAGCAGCTGAGTGAGCACGAAGCACCAGCAGGGCTTCATAC
CATCTTGTTTGCACTTACTACAGCCATTAAGTTTACAAGCAGCATTTGTATTTATCACCA
GGCCTGGATGGTTAGAAGCAATCAAAAACCAAACACAAGGAGAGAAATACAAGGTTCAGG
TTGACATGTGAAGAAAAACTGAGGTGAAGTGCTGACATGCTGATGTCTTAGCAGATAACA
CTTAAATCATTTTCCTCCAAAACTTCACTGGTAAGGGTTCAAAGAGATATAGCCATAATA
CAAATTTTTGGAGTAAGTAGTGGTGTTTGAAGTTATTTTATGGGATTTTGCTGTAAGGCC
CAGAATTGATTTGCAGAAGGGATAAAAGGAAGATACTTTATCTTCGGAGCTTTGTCGGAA
AAAGCTTAGCATCCATTGGTAGTTCCGCCAATATGCCTGCAGGGCATGGAGGTAGGGTGA
GAGGGGGGTTGCTGGCATTGACATTATATACCAGAATGAATTGTGCTGAGtttacacctc
ctgctgcttacgttctgctctttcataatctttcatgaaccatacaatg
>NODE_120_length_562_cov_18.313168
TTGACTGTCATGCTTATTCACACGTGTACAATAATTGTAACCATGGGAACCAAACAAGCT
TTACAATTATGTAAACAAAATGAGATGAGTATTTTTATATAGTTGACACATGATTAAATA
ATGAATTGCTTTCTTCTCACTAGTACCTTGCACTTACCACATGTACTAAGGAAGAATATG
TCCAAATACACAGTATTTGTGAACGTAAAATAATTGATTTCCTTGCAGGTCGATGCTCCA
TTTTGTACAATATACATATATGCTGTACAGTAAAGAAATTTTAAAACTACAAAAACTCTT
TTAGATATACATTATTTATTTTTACCATTTTGTAATTTAGACACTATACTGTAGCTTCAA
TATTGCCAGACTTACTGGAAGTGCCTATATTGGTATTATGTATCATACAGTGAATATATT
TGAAGATCATTAGACGTTGTCACAAACTGAACCATGTGGATGTTGTAATGTGAATACATT
GAATTACAAGATTACAATTTCTGTGGTATCCTTGTGTCAGTATTGTGTTTATTTCGCAAT
TTCTGGAATGAATCTGCTTTTTGTCAGTCCGAAAAGACATCATTTCCTGCTAAGTTCTCA
GTGTAGTGTTTCATCAAGACCATCTCTGTGCTCAAACAGAGATTTTGATCCCAGTCGGAG
TTTAATCCACGTGTTTGCCTTTACAGTCCTGTTTTAATTTAGTAAa
>NODE_121_length_454_cov_3.383260
ATAACTTTCAGCAATTATTGGGTTAATTCTTTCAAATTTCCCCTGTTCAGCACTTATAGG
GTTAATCTGGAAACTCTCCCGGTCCTCGTCAGCTCTCACCAGCAGAGCACGACCTCACCG
CCATATGTCCCTTTATTTTGGATGAATGCCAGTGACCTTAGCAGAGCCACCATCCTCTCA
GAGGACTTTTATGCTTTGTAGCCTTTTCAAAAGCTTGGCAAGAAATGCAGTACTAACAAC
TTGAACAGCAGAATTTGACCAGAGCATGACATCCTTGTTATAGTTTTTTTCTGAGCAACG
CTAAGGTGAGATTCATAGTCGGCAAAATATTAGCTTAGCCTGCTAGCTAATATCACACCG
TGGTGTATTGGTTCTGTGAAGCGGTGTGTAAGTTAGGCAGACTGTTATGTCTGATAAGAA
AATTTCAAAGAAACAATTAGAGACAGACTGTGTGGATGTAGTAATGCATCTGGTGTTAAG
TTCATGGTAAATGCTGTAGAGATGTGTGTGTGTAATTGAGGACATGAAATACAAGCTAAG
GTTACAGGGCTAGCTTAGCTATACATCTTAAAGTATTGAATTCGTATGTCATTTGAAT
>NODE_122_length_321_cov_10.872274
ATTGTTTACCAAAGGGTTGCGGCTCATTTGCTCCTGGAGATTGGGCCTAATTAACACTAA
CTTGTCTGAACACCAAGGAGCGCTGTCCACTCCACTTTAATCTAATCTGTACTCTTTCAA
AAAATAATGAGATCATTTACACCTCATTAACGAGCAATGTAATGTCTGGGCATTAATCAT
AATGATTGCTTATCATTTCACTTTGCAATATTATCTCCTCTAATGAAACTGTTCACACAA
CTGCCAAGAGGGCCTTAATTGGTCGTGTGAAATCACAGAGCACCCGGCAGCTTGCAGCGA
CGTGTGTGAAGTTCTAATTTGCATGGGTGGGTTGTGGGAGGCGGGGTGGGGGATTTGGGG
GGTGGGTGGGCACGAGAGGATGGCATCACTTAGGAACACACACATATACATGCACAAAGA
TACGCAAGGTAAGGTGTACAGATAAGCGGTGGGATGAACTGAGAA
>NODE_123_length_586_cov_7.177474
ATCACTATATGTCCAGTCTGGATTTACAGTCCAAACCAGACCCTGCAGAGCCATAAAGTC
CATATATGCTCCACACAGTCCACTGCTCCTGATGCCCAGGAGAAGCAGAAGAGCGCCCAT
GATAACGTCAGTGAGCATCAGAAGCCATGGTTTTAAAGTTACGACCTCATTACCCTCAGA
TTGAGGCCATATAACCCTAAACCCACAGAGAGAAGGTTGGGAGGGATGAAATGTTCTTGT
TTTCTCATGTGCACTGAGGCGTGTTTTTCAAGGTAAATATTCTTTTTCCAACATGAAATA
GGTCTTTGTTGTTTGCCGAGAGGTAAAGAGGCGGAAAAGTGAGGAGGATCTGAACTGGTT
TCCATGTCAAACACTTCAATTCACCATAGAAACTCAGATCTTAACGCGGAAACTTTATTA
AACTGTGATGGTGGATTGATAAGGGCCGAATTTCTATCGGCCTCTTTTTATTGTGGGCAC
CAGGCGGGCTGACAGAGGTAAATTGCTCTTTTAATTAAAGCAATGCACCAGGGGAAATTG
CTGTCTGAATATTGTCTCAGAGATGGGGGCCAGTGACAGTTGCCTGGAAACTTCAATCTG
TCCACCCGCATTTATTCCAGATCACAGTTATGAGATAAAGTTTAATAAAAATCTTTTCCT
CCGCCACCAACGAAATGAAATCCAACCCTTTCTGAACAAGTGAacacaatgagacaggac
tgcggaggaa
>NODE_124_length_298_cov_47.382549
AAGTGGACCTGAGTGCAGTCGGAGCAGCAGGACTGTTAGAACAATTGCAGCTGTCTCCCA
GGGCTGTGGCCATTAGTCAATAAATTAGAAAGTAATTAGTTTCTGCTTCTGTGGCTCTAT
TTGAAGCGCTTCACACAGGTGTAATGAAAATTTATTGGAGCTGTTGATCCGGAGGAGCAA
AGAAAAGTAGAGGATTTGTAGCGTGTGATTGTAATGTAGGATTTCCATCTGCCTTTCTCC
TTTTTTTGCTTACAGTGTGACAGGTAAGGTTGGCCATGATGACCGGTATAGTGAGGCTTT
GCTTCAGTATTTCGAGGTTTGACAAAAGGCCAATCGAATAGCAGCTATAAATATTTTAGT
GTGTCTCTTGTAGTGAGAAAACTTCCTGTTTTTAACATTTTGAATTGATGATTTCAAATG
AGTTAAGACTTTTGGTGAGAGa
>NODE_125_length_386_cov_5.075130
GTTACCCGGCCCGTGTCTGATGGGAAGGTTCAGGGGATGGCAGGAAGGTGGCCTTCCCCA
TATGCAAGTCATTTCATCGCATAAAGATCTTTGAAAGGCCCCCCCTCTCAAAAGTCCTTC
AAAAATACCGTTTCCTAAAAACCTGCTGGCACTGTCTTGGCTCACCCGGGTGTTTGTGTG
CTGACCGGCCGAAAGGCAGTGAAAGGCCAGCGCGCGAGCCTTCTCTCCCTCTCTCTCCCC
CTCTCTCTCTTTCTCTAGCCTCTAAAGGTCTAGCCTCTTCACGGTATATCCTTGGTACCC
CTGGTACCCTTGACTCTGACACCCCTGGTACCCCAGGGCCTCGCACCCTTGGCCCTAACG
CCCCTGGTACCCCTGACTTTCACGCCCCCCTGTCACCCTTGCCCCCTGCGGCCCTGGTAC
TCCTGGTTTtcacgcccccggtacccctgtttttgtcatgcccctggtattcctggtttt
cacgcccccggtgcccctgtttttgtcatgcccctggtactcctggtttt
>NODE_130_length_462_cov_19.599567
GAGGACTTGGAGGCCGGCTGGCCGCCGCTGCCACCGCCGCTGCGAGGGGACGAGAACAGA
GGGTTGTGGGGGTTGCATGACAGCAGCACTGGGGAGAGAAACACAGTTCAGGGGCCTTTT
TCCAAGAGTGGTAATCAGGCGGAGGGGGATGAAAAAGGCTGATTTTCAGGGAATTAGCAT
GATAAGCGAGAACACAAAATCAATCCTCGTCCTCAGCCGAGGCCTCCTCTGATTACTTTG
AACTGTCAAAAAATGGCAGAATCAAATCGAAAGTGCTCGAGGTTAGGGGAGTGATTTGTT
CAAGAAGAGATCGCTAGAGCAATTGACACAGCTCTTGAGACAATAATTGGGTTATCAAAG
AGAAAACAGTTCAAGTACCACGGGGGTGAAAGCTTATTTGCATTGGATTTTCATACGGAG
AGACACACCTCTCCTTTGCAGCCACTGTTTTTTTTATCGCTCGCTATACTTGAGGGGCGA
GTTGACACGGGGATTGCATCATTATCATCCAGAAGTTTGTTGCCATGTGCGCGCCGCATG
ATTAGCAAGTGGCTCGTGTGTGTGTGTGTGTGTGTGtgtgtgtgtgtgtgagactcgagt
tgaaag
>NODE_131_length_568_cov_8.639085
CTAATCTAAAATCCCCCAATTTACAAATGAAAATCCCACCATCCAATTGAGCTAATAGAG
GGACTTGAATGGGATAATAAGATGTGGTGTAATACTGTGTAAAAAGCCTGTAATGTTGTG
TTGGTGTAAGAGCCTGTGTGACTGGATGTTTGACTGTTTGCAGTGATTACAGGGGCCTGC
GGGCCTGGCGACGGCTCTGTGGCTGGGACAGGGAGCTTCTCCCTGGGCAAGGAGATACGC
CTGTCTGCCCCTTCTGCTGGAGCTACAGGGACCAGGATGTCAGGAGGGAGAGTGCTCCCT
GTGAGCGCTCTCCCTCTCTCTCTTTCACTCTCTTTCACTCTCTGTCTCTTCCTGTATGTG
TCTCTCTGCCTCTCGTTCCCGGTCTTGCTGGGTCTGTACTATTGCAGTGCTTGCAGATGT
GCACAAACAAGGGAGGATTAAAGCAAAACGAATCTAAACAGACAAATGGAATTAGAGTGA
TGGGTGTCGGTGGGCTGGTTCACAGTGATAAACATAATGATGCTCAGTATGTGTGTGTGT
GAGTGTGTGTGTTCCTGTGTCTGGGGGATTATCAGTGGTTAGGTGTGTGGTGTGTATGGC
TGGGTGACTGCTTCTGGGTTTCTTTGTGTGTTTGCCTATCTGTCTATGTTTTTGTAATTA
TGTGTGTGTATATTTACTCTGTCTCTAGTTGTGTGTTTGATAAATGAgttat
>NODE_132_length_623_cov_11.356340
ATTTGAAACATCTTTTTTCTGTTATCTTATAATTTGCACATTCTAGCGTGTGGATGCATT
TGTGAGGATTTGCGTGGCTGAGACACTGACTTTGGGTTACTTAGGGGTGAGTGAGGCAGC
AAGTGAGGGGGACCAGCTTTACATGTGTGTACAAAAATTTCACCATGTATGTCCATCTCT
CTCTCTCTCACGCGCGCACATGCACACACACATATATACCACACATAAAACACACACACA
AACACACGCTGGGGCAGGTTAGCCCTCCTCTACACCAGCACCTGCTCCGCTGAAGGTGAA
AGAAGTGCTCACTTGAGCTCATTGAAAAGTAGATGTGACAGTAAATTTTTCAGGCCCTTG
TGAGATGGGAGATCTTGTTATAGCAGTCAGGATGGGGGTCAGGGCAGTGGCTGCTTGATG
ATTGAGGAAAAGAGAAGTAAATTCATTCTGCTTCGGGCACTTTGTCAAGTGCCAGTAGCT
TACCGTTGAGAGCCACTCACCCATCACCGTGTTACGGCCCCAGAGGTCACATCCACCACC
ATAAATCTGCCTCGCCTCCTCGCCTGCTAAACCTATTGCCTTACCCCGACTGAGCACGAG
CAGGGAGAGAGGCTGCAGCTGCTGCTGCTGCTGCTGCTGCTGCTGCTCCGGTTCATAGTC
ACTCAAATGAAAAAAAGACAGAGGGGAGAATATAGATTCTTCTTTTTGATGCtgctgatg
gtgtaagagcaggacattcggtgtgctgttacacaggggagatgtgt
>NODE_133_length_502_cov_29.011951
TTTTATTTTGTTTTGTTCTTTTGATTTGCTTTGGGGGATTTATCATTTGTTTGGGGATTA
ACACTCTAACAGGGATTTTGGCACTTCTTCATCGCTTCTTGCTTCTTGGCTTTGGTTTTT
TGCTCAAACGCCAAGAGGGGCTGAAGGTCTGGTCATTTGGGCTTCTCATTAACCTGCTGC
TCACTGTTTGTCCCCTTGTCACTTGTGTTTTAGAGAAAGATGAGGCTGCAATTGAGAGCT
CTGAGTTCAATGCCACGTCAGTAGCTGATGTGGACAAGCGGGTGAAACGGCGGCTACTTA
TGGGTAACTCTTTTCTTCCTCTTTCTATGTGTTGCCATGGCGCTTGTGCTTGTATCCCAG
ACTCTACTCCTCTCCGTTCCTTCTCGTTCTCCTCTTTCTGTCTTTATTTATTTATTTATT
TTTAAAAGTAAACTTTGGTGCCCACTGTGTCAACTCCCAAAGTTGCAACTGTATCTAACG
TGATGAAAAATGACTAAAAAAAGGTCACAGTTTCTTTAAAACCTTTCCACCTAActccac
ctaccaaatttctggatggctctaaggttttctcagtgactaacatttactttcccagtt
acacctcactcaaagtgtttgtgttccattaccctctcttgtgatt
>NODE_134_length_319_cov_7.984326
ATCACTCAGTTTGCTGTCATTATGTTGCTATGCATAAATGTTGCAGGTGCACTACTATTT
TGCTCTCTACCCGGTGGCTCATCCTGTCGGACTGGTTCACACAGCACATTCATTATGTTG
AGGAGAGGCGACCTGACACTGTGGAGGTTAGAGGAGTTTGGGCCTGCTCACCACAGTGCT
TCAGAGACAGAAGGGGGGGATGGAGAGAGTGGGAAAGACAGAAAGAAGAGAGCTGCCTGC
GCTATTATCGATGTGCCTCTTCAGCGAAAAATGCAGTCCCAGTTGCACAAGCACCATGCC
AGCACAGAATGACAGAGGGTACTGTACACCGAATCACTGTGTAGTAGGGAGGGAGCGAGA
GAGTAGTAGAGATAGAGAGAGAGAAAAGATGTAAAGTGTGACAGTGGTGAAACAGAGAGA
GAGAGAGAGAGAGAGAGAGAGAGAGAGAGAGAGAGAGAGAGAC
>NODE_135_length_436_cov_15.926605
GTCACCATCTTTGGGATTGTGGTAAGCTTCTGTCAGTTCTGGACGACAGTCCTCACAAAA
AATGGGGACTTTTTGTGTGAAAAAAATAAAATAAAAAGTAAGTTGCCCTGACAAAGGCAA
AGAAGTCAATTATTTTACTTGTTGGAAATCTGCAGTAATGTGGAGAAAACAAAGAGAAAA
AAGTAAAAGCCAAAGTGAAAAAAAACAGGATGGGGTATTGTGGGGTAAAGAAGGAGGTTG
TTGGCAGGTCAGGGAGGAAATTGAGAAGAAGCGAAGAAAGAATTGCCTGGTAATACAAAC
CCATCTCCTCATTTTTTGATAAGAGTGTCTAGGATGGAACTCAAAGAGAACGAATAAAAG
AAGAGAGAGGGAGGGGACACACGGCAAACCCAAAAAAAAGACAATAAGAATGATATCTAC
CAGACAATGTAGTTTGTTTACCATAGCGTGTCCAATGCCTGATTGCTTTCCAGAAAAAGG
GGAAGAAAGGAAATCAAAAGAATAGTGAACAAAAAAGGTTGTTAATAAGGATGGACAGAA
AACAAAAACCCAAAGCAACGATGAAGAATTAGGATGTTAg
>NODE_136_length_772_cov_5.699482
CTAAGCTTTTTAGTCAGGGCCCCGCTGTACGGAGGAGGAAGAGGTGGCGAGAGTGACGAA
AAGGGAGGGACGAAAGTGGAGGCAGGGTAGGTGAGGAGAGGGTGAGGAGGTTGCGGTGGT
GGGCCGGGGACGGGGAGGGGGAGGTTTGTGCTCCGAGCCTCACGGTAAGACAGAATTGGG
CATTGTCGCCAAGCAGAGTAGAGCAGAGCTAGCCCCCATTCTGTTGATCTGAGCAGGATC
CCGGAGAAAACAAAACTGCATTGTTCCCCGCAGATGGAAGCCAGTGTCTCCTGGGTAACA
GCATTAATCTCCCCTTTTCTCCTGCTTCCTCTCTTGTCGGGGCCATAATCGGTGGGCTCC
TTTCAGCAGCCGAGCCAGCCTCAAAGCCCAGGCTCCTAACTAGCCTCCTAATTAGCTGCA
ATTACAATGAAGACAACATGATGAGATAATAGAAATTTGCAAAATAATGACATACCACGG
GAAAATATTCCTCCTCCCCAAGCACCATTTTTTTCCCTCCGGGAGCGGCACAATGGAGAG
CCGGGGCCCTTTTCTGAAAGCGGGGAGCTCAGAAAAAATGGTGGCGCATTATGTGGCATA
GAACCCTATTGTCTGCCTTCTGGTTGCTTCAATCAACAGGCCATTGTCTGGCTGCTTAAA
TCAAAATGACTCAAATACGGGCTCCGTAATGATGCCCTCTCAGCAGCGCATACTGAACAC
AGAGACAGATTGAGGGAGAGAGGAGAGGAAGAGGAGGAAGAAACGGGAGAGCAGAGGAGG
AGGAGGAGGAAGGAGAAAGGAGGAGAGGGGCTAATCGTGTGACGCAGGACTGAAATAATT
AGGTAAGAAAAAAGGGCCAGAGAAAGTCGCCGAAGATCAGAAGGAAAGGGGAACCGGTGA
CGGACGGGTACAGCTg
>NODE_137_length_423_cov_10.713948
CACCATCGATGGATCTTTCTTTTTTTTTGTTTTTCCCTCATTCTCCCCCCTCTGTCTCTT
GTCCTTCTCTTTTATTGCTTTGTACAGCAAAGCACCATTACTGATCCCTTCCAAAGCACA
AACTAAAAATCTATCCCGTTGTCATTTGCTGCACCGTGCCATCTATCATCGGGGGTGCTT
GGCAGCGTCTCCATACGAGAGAGGAGGTGCTGGAACAGGAGGCAGAGTCAAGGACTTTCA
CGCGCAACAAAAAACTTGTCACAATTATTTATGGCTCTTGCTGGGACACATAATAGGACA
CATCAAACTGCTGTTTTTTTGTGTGATGAGCGCCCTCACATCGCTGGCTCCCTTGTCGAA
GTGGGTCACAGGCATCTCTTGCCTTACACATACAATTTCCAAGACAATGGCGGAGCACTT
GGGGAAGTGACAGTGACAAATACTGGAGCCCCCACGGAAAGCTGGGCAGGCTGTTACATG
AGTGATTGCGCCAATAATCATGCGGAGTCGTCACGTGTCTGTGGAGCAAGAGGGagatgg
gcagcaggggtggcagggggtgggaag
>NODE_138_length_474_cov_6.411392
ATTTAATGAATATATATTTTATCTTCCCGTGCCAGTTATCGGAATGTCCTCCCCGTTCCG
AGAAATGGCCGTCCTGGGACTCTTTTGAACGGGCCTTTTTTCCTTCGACTGGCACCTGTA
CGCCAATCACACTCACTGCAACCGGCCCGCAATCTTCCCTTGTTTTTTCCTCTTCGCTCT
CTGTCTTCAATATGGTTCATGGATTAATAATTCATGGCCAGTTATTAGGGCCAGTTCAAT
AGGAGATCTGCTGATGGAGGGTCGGCGCTCGGCGAGCGTGCCCGGAGGGATGCTGCGTGT
TGTTGTGTCAGCCCCCATCTGCCAGAATGCAATAAGGCAAACAATGGAGGCCTTGATTTC
CACCAGCAGGCCCATAATCTTTAAATGGCTATTAGCTGAAGAGTGCAACCAGTCAATAAC
CGACAAAATCCTTTTAAAAGCTTCTCTCCCTCTCTCTCTCTCTCTCTCTCTTTCTCTCTC
TCTCTCTTTCTCTCTTTCTCCACTCCTCTCAAGCTCTCTCTTTTTATCTGCCTCCCGCTC
TCTTTCTTCTCTCTTGTTTCTGGTCAAATTGGGACACAGTTGCTACAATAAAACTCTTAT
CATGAGCGCTTTAATACC
>NODE_139_length_346_cov_11.109827
AGAGGCAGTGGGGAAGCTGACGATGTCCCATAATAGGTTATCACCAACCATATCTTTTGC
AAAATAGAAACCCAACACATGTACATCTGTGGCCTAGTGTCAGAGCCTTAAATATACATC
AGAAATGCATTAAATTTGCTGATTACTATTCTTTTCCAACAGCGTGTCAAGCCCCAAATT
TATTTTTGTTTCGTGGCTTCCCGATTACTTTGAATTGCCAGCAGTCTCTCCTGACATTGA
CAGCTTTGAAGGAAGTGACAACATTAAATTTATTTTCTGCGTGCATATGTGTGTGTGAGC
GTCTACGACCGGACGATGTACCCGTGTTTTCTCTTAGATTGTTTGAGGTCCATTGCAGAG
AGCCCAGCCCTTTCATATTGTATGTAATTTACTGGAACCACATATAGCaccagcgtgctg
ctgaaaactgatcggatgtctggagcaccgttgcctttcacaggattaaaaaaagagctc
tatttagttg
>NODE_140_length_393_cov_14.631043
TATTACCTCACTAAAAACAAAAGCATTTACAAGAAAAAGAAAAAAGAAACAAAACAACAA
AAATAGTGGAAAAAAAAAAATCAAGGAGGACGTGTTCGCCGGGTAATCTGCCATCTATGT
GAAACACTTTCAAACCAAGGAAATTTAAGATCTTCATCAAGGCGTCTGCATCCAAACATT
TAACAAAGGATTTTGTTTCGACAATGTAGCATTTACTTTATGTCCACTTCACATTACTGG
CCCTGTGCAGAAGAAATACATAGAAGATACATTGCATGTTAACAGCGGAAACAGTGGACT
CAGCTTCCCAAAATAAAAATCTAAAAGCCTGTGTAGGGAGGAAGTAGTTTTTTTTGGTTA
AGTTTGAGCGGCTGCTGCGGTCACGGGAACCCTGTGGAAACCTGAGGAGGGAAGCGGGGT
TACGGTACAAATCGACTGAGTGTAAGTGAATGTGGAGGGCGGATTCTTATCgggggtgta
cctgaggggcttgtggtgctgcacccatcgactgagggttggcggtgccgtagtacg
>NODE_141_length_390_cov_17.794872
AAAACGAAAAAAAAGAAAAAAAAGGAAAAAAAAAAAACTTAAATTATGAACTCAATGCTT
TTGGGGGGAAAAAAAGCTGAGAGAATATTGTAACAAACTTCGTACAGAGTTCAGTCTATT
AATTGTTTCATGTTAGATATTCTATGTGTTTACCTCAATTGAAAAAGAATGTTTTTGCTA
GTTTCAGATCTGCTGTGGCATTGATATTGTATGTCCATGAATTCCTTCCTTTTTCAGCAC
GTGTTCCTCACTAGATGATAAGATGCCGTCTCCCTTAAGCTTTGTCAAAAATACATTAAA
TACTTGTATGAGGACTGTGACGTAATGTTTAAAAGGTGTTCAGTCACAAATGCTGTAATA
AATATTTCATTTTTGATTTTTGTTAGATTTTTGTGTGATTAACTGTGTTGCCCACAAAGT
CTTACCTCACGTTCCCACCTGAAGGAAACACAACTAAGTGCTTCTTGATGATCATTAATC
AGGAAACAAGTTTGGAGGTGAATTGTTGCACGTTAAATGGTGGTCGTAAAAAAA
>NODE_142_length_498_cov_3.214859
GACGCTCCAGCGCCATCCATTTTCAGGGCTAGTTGATTCGGCAGGTGAGTTGTTACACAC
TCCTTAGCGGATTCCAACTTCCATGGCCACCGTCCTGCTGTCTATATCAACCAACACCTT
TTCTGGGGTCTGATGAGCGTCGGCATCGGGCGCCTTAACCCGGCGTTCGGTTCATCCCGC
AGCGCCAGTTCTGCTTACCAAAAGTGGCCCACTAGGCGGCTCGCATTCCACGCCCGGCTC
CAAGCCAGCGAGCCGGGCTTCTTACCCATTTAAAGTTTGAGAATAGGTTGAGATCGTTTC
GGCCCCAAGACCTCTAATCATTCGCTTTACCAGATAAAACTGCGAGACTCTGAGCGCCAG
CTATCCTGAGGGAAACTTCGGAGGGAACCAGCTACTAGATGGTTCGATTAGTCTTTCGCC
CCTATACCCAGGTCGGACGACCGATTTGCACGTCAGGACCGCTACGGGCCTCCACCAGAG
TTTCCTCTGGCTTCGCCCTGCCCAGGCATAGTTCACCATCTTTCGGGTCCTATCGCGCGC
GCTCAAGCTCCACCTCCCCGGCGGTGCGGGCGAGACAGGCCGGTGGTGCGCCCGGGAGTT
CCCGCCCGGGATCCCACCTCAGTCGGcgtggcgccggccctc
>NODE_143_length_364_cov_10.708791
CACACACACACACACACCCACCCCCCCTTCTCTCTCTCTACCCCTCAGCGTCTCTGAGGC
TGCTTTGCAATTCATAGAATTGGTAATTTGCTATTGGGACAAAACGTGAAGGGAAAAATA
ATCAGATCAACCGGGAGAGGTAGTGAGGAAGGAGCCAGGAGGAAGAAACACAAGGTTTCT
CTCTCCAAGTTGCTGCTTAGTAAAATGCTTCGAGAGGTAAATGATATAGAATAGAGCCTA
TTTTATTTTCCTGAATCGGTTAGATCTAAATTTCCAGGGACACCTTGGCACTGTGGATAC
AGAGTCATAGAAGAAATTACACACTTCTATGGTGTATAATGGATGATAATGATCAGATCT
GGCAATCAACCCTGATAACGGCCGGAGTGGCCTATTAGTTTCAGGATTTTCAAAATAAGA
TGAataaatggcgcgtaatatgtcacccctgtcacctgcgctctgtgtacgtggaggggg
gggagagcgcatcttggcctatcataac
>NODE_144_length_305_cov_16.898361
AGACGCACAAGCCGAGCAGGTCAGGGGAATAAAAACGAAACGGAAAAAGGAAACTAAACA
GCATGCAGTCCTAATTTGTCATGCTCATGTGCGGCATGTCTGTGCGGGTTTGTGTGTCTC
CAGAGTCCAGGCTGTGTAGATCACCATTCCGCCTTATCTAATTTCATTAATGTGATCCCC
TGTCCATCCCCTGACGGCTTAATAGCCATTATTTGTGGGTCCCTTCAAATAAAGGCTCAG
CAGTAAATTGCAGTCTGTGGAAATCGAGATATAAACGCCACCCTGCATTACTGTATAATA
TCTTTCCCTTTAATTAACTGAAAGCCATGCTGACATTTATTGGATTGCAAGTTACTTGTT
AATGGCAATAAATTGCGAAACAAAAAAAAGAATCATTGCTTATTTTACATCAATAATTTG
TGGACCTTTTGCTAATGATTATTCATTAC
>NODE_145_length_466_cov_14.652361
ATTACCAGTTACCTTTTTTCTTTAATATGGCCCATCATAATAGAAAAGGATCCTATCACT
GACCATTCAGTATCTTTAGAATATCTTAAGAGATAGAGCTGACGTCAGTAGTCATGAGCT
GTCACTGTGTGCTTCAAAGTTCGCCTCTTTTACTCAGTTTTATGCGCATATCTGAGCCCT
CAAGCCCTCGATCAGCACATCACCTGAGAGAGATACAAGGAAGGAGAGAGAGAGAGTTAG
TGAGAATATGGCCCTGGCTCCTGATCCATAACAGTCATTGCCTGTTACATACATTTCAGA
ATTCATTCAGGCTATGAAGATAATCGAGGTAGTCGACAGTTTCCCCTGCAGCCCAATGGA
TTTATGATAGCACTGTCAAGAAAATGAGGCAAAATGACACAGTAGCTGACTTTAGCTGCA
AATAATGTGATAGGCCGTACAGTGGTGCAGCAGCAGCTGCTGTCATTGCAGGTAATAGCC
TATAAAGAAGCCTGATAGCAATACCTGTCATTTCTTAATGGCTGACTTCACTGAAGAGCT
TTTGTGGCCTTTAACATGAAGATAATAGAAGATACAACAAATTTTACAGCTTTTGCGTTG
CATCCATAAt
>NODE_146_length_362_cov_1.582873
ATTCCTGCGCTTTAAAAAATGACAAAAACTTTAATCTATCCCAGCGTGCTGTGAGCTTGT
TCATTATAAATACTCCAGCGATTCCTGATGTCAGATTAACATTCATTGCACAGAGTTGAA
ACCTGCTTCTGAGCCCACAGTCGAGGTGATATTAAACTACACATCAACCCTAAAACTAAA
ATTCTATTGCACTTTTGACAGGTCAACAAGACCCTCTGACATGAGTGAAAGCAGAGCAAC
AGAACCACCATCAGAAGGTGCTTTCATCAAAACCCCACCGCCTGCAGCCGATCTGCTGAC
TATAATCTGAAATAGCAGACAAAAATGATTCAGCATGCATATCCAAATTAAACTGATCAG
AGTGCCCGTAGTTTAGAGCCTGAAACGTGCACCTCACCCTGTTAAAAGATAATCAGTTCT
TTGGTTCCCCTTTCTAACTTTAATAACTGCAGGGGCCGAGTGCACTGaatgcagctgcta
acccactgattcaattcaaaagtgat
>NODE_147_length_379_cov_13.928760
CTCACAAAGGACTTAAATAGGATATTTTCTGTTCCCTATAGTTGCTTTCCCCTTTTAAGT
GCCGAGGCAAAAAAAGTAAGTTTACAACTCCCTCCTCAATGGGGGCTCTTCACTCTCAGG
TTGCGGGGACCTGAGTGACCTAGGAAAGTTAATTAGGAGGCGAACAAAGAGCGAGCTGGA
GCAGAATGCCTCGCCTCTCCTCCAGCCAAAGATGTCATCCATTAATTAGGAAAATCTTTA
AGGTGGCCTTATTGAATTTACAGAAAGCCCCGTGGTTGGCGGGCAACAGTTTTTTGATCA
AGCCCTGACTCAAACAATGCCTTTCTGGGGGTTAAAAAAGAAGAAGAAGGGAGGAGATTG
GTGGTAGAAGACGAGAGGCAGAAAGGGAAAAGGGGGGGAGAAAAAGAAACGTATGGGTCT
GCGGCGCAGTACAGTTTAATGGGGGGGCTGCTGATTGTGACAGCTCAGATTCACATGGGT
ATGGGGGGCATAGTTTGGGAATGATGTCATGCAAAGGCAACCT
>NODE_148_length_372_cov_9.411290
ATTTGCAACAATTTATGTTACGTTCAACAGTTTGATCAAAACAAGCAATTTGGTGCTGCA
ATATAAGATTAAAAAAAAAAGTGTCTCCAGCGATGATGGTGTCTCCAAAATATGTAACAA
ATTTGCCAGTTGTGCATTGACTTTCTAATAGAGGGCAAGAGTGTGTGTGTTTTCTGCTGG
GATGACTCTTGGTTCTCTCTTGTCTTTAGATACCAGCCTGTTGATATCATTCAACCAACC
AATCATGTATTGCCAGCCTCATTCGGGGATTCTGATTGGCACATTGTCACAGGCAACTCT
CTTACCACCACCAATGAGTCCCCACGTAGAAAACCCTCACAGCATGAGCTGGAGAAACAG
AGAATGCCAGGTGACTATTTTCTTTCTTCTCTTTACCCTTGTTGTGAAGACTGACTGGGC
GCCCGTGCCTTTTTTTTTCTTGTGTCCCCCCCTTCCCTCTCCCATCCCCTTTTTTCTTTC
TTTTCTTTTTTTTTCTTTTTTTTTGTTTTTGGTTtt
>NODE_149_length_644_cov_15.847826
CTTTCACTCAATTTTAAAAGAAAATCTGTTTTAGAAAAAGGGACAGAGTTTTAGACACGT
TTGGAAAAATGACTGTCATTTCTTTTGAGAAATATACATATCCTGCTGTCAGCTAGCATA
GTTGACAGTTTATCCTTGAGCAAAAAAAAAATCTAGTGGATGGGAATAAGCTTGGCATAA
TGCATGAGCGTTTGATGGTTTCTACAGTTAACTCTAAAGGAGAAGTGGGAGGCGAGATTC
TGAGCATTTCTCCCTTTTATCTCCTTCACAGGTGTCAAAATGGAAGAGAGCCTCCCTCCT
GGCACCAGCTTGAAATGCACAATCTGTAACTACACGGCAGATTCTCTTATTACATTCCAG
CATCACATCATGTCTCACCTGTCACAGGCGGCCTTCAGATGCAATCACTGCCATATCAGC
TTCCAGAGCCACAGGGAACTCTTACAGCATCAGGACTTACATGGGCACGGCAGCAAACTT
CACAGGGAAGGCGACGGCACCGAGCATTCCCCCAGGGGTCCTGAGGAAAGCCTCCAGCAG
CAGCAGCAGCAGGCCCGCGCTGAGCTGGCCAACAGGAAGGATGCTCTGCTGGGAAGTCCC
AAAGGGGCCCTCAACAAGGAGACCAGCACAGACGGAGAGGCTGACAAGGCTGAGAAGAAG
CCCATGCTGTCTGTTCAGAAGGGAGAGGCCCACCCAGGCAGCAAAGCCAGTTTTTCATAC
ACTAGGATCAAGTCTGAGCCCTCCAGCCCCCGACTGGCCTCCTCCCCTGTGCAGCATAAC
ATGCCTac
>NODE_150_length_609_cov_16.297209
ATTACTGCCAATTAGGCTAGGCGGGTAGGCAGATTTGAGAAACCGGGGGGATGTTCAGGC
ATGGGTGGGCATGGAAACAATTTTCAAGGGCTTAGAACGTGACTGGATGAAAAGGTTAAT
GCTTTAGAGTGCAAGGGGATAATAATAAAAGAAGGGGAAGCAGAGCCCTGGTGCTCACCT
CCAGCGATGAGCCTGGCTTCTTCTTCAGCTCCTCGCATTTCCTAAATTTGCAGATCTGGT
GGCCCGTTTTGCGGTTCCGACAACTGCTGCAGACACCACAGTTGATTAGCCGCCTGCAGG
GTGCACAGACCCCACACCTTTTCCTTTTCTTCTTCGCTGGGTTTCCACTGGATGCTGAGG
AATTATTCTGTGGGCAGTCTGCCAGATTGGCAATTTGAAACGCACTGTCTGTAACGGCTG
CTGAGGCTGCGGGGGAGTGAAGGGCTGTCATGACGATGACCCCGGGAGGTAATGAGATGC
CCCCTAAAGCCGGAATAGCGGAAAAAGTTCCAACGCGTTCTGGGAGATTCATTATCTCTG
CTTCAGCAGCGCCGCATTTCAGCTTGTTCATGCATTCTCCTGCTAAAGGTCTGCAGTGTT
CGGGGGATAAGGTAGAGAGGAAATTATTATTTGCCATTTGCAGCGTCTCTGGCGGCACGC
CAGGCTTCCCCGGCCTCTGGGAGTCATTTCTATGCATGCTGGTCCTATTAGGGTTTATTG
CCGCTGATTTccttccccagagcatggcgttat
>NODE_151_length_656_cov_11.109756
GTCACCTCCCCCGCTGCCGCACTCTCCCTTGTCGTACCACCATTTGTTTTTCAATTTGTC
CAAGAGGCCTTGCTCATTCAGTTTTAAAACTGCCAGGTTAACAGCATTTCTTGAAACGAT
AAAACATAACTTGTAAGAAAATGCACAGGTCCGTGAGAAATCTAATGCAAAGTAATACTT
GTATAGGCATCATTATAATAGGTAATGGTAGTGAGACTACCACGGTCTAAGCAGGGGCTT
ATGCATAGAATGCTATCTGTTAATCAGAATGGTCTAGGAAAGGACAAATTGTTTAATAAT
TTAAGGAATACGGAGAGATAAGAAAAGGCTCATATAAGGTAGAGACAGTGTTAAATCTTG
GAAAAGGTGGCATGAAGGGTTACGTAGTTTAGAACTGAAGTGTGCGGGATGGGGACACTT
GTCATTGAGAAGAAAAGTAACAACAACAAACATCATGCAATTAACATTCGTCACAAGTGA
CAGCGCAGCTTTTAAAGGCTAAATTGAAAAACCATTGAACTGTTAAATTAAAAGTGACAA
CACAACAGTCAGGTAGGACAGCACACGGGACAGAAGGAGAGATCGAAGGAGAGAGAAAAG
CAACAGTAAGAGAGACATAAATATGAAGTGATTGTTAGCTTTAAACCTTATCATCTGGAT
TCGAATCCTCAACTATAAAACAGCAACTCTTAACACATTTATAGAAATACTGGAAAAATA
TTAGCACTAATTAACCTTTGTATCCAAGTGCATTGAAAAGAATACTACCGTTACCTCTGT
GTCCATTAAAAAAACATAAg
>NODE_152_length_511_cov_18.639921
TTTTACTTTTAATTGAAAGGAAATTAAAGACGCATCCACATCCGCATGTGACAAAGGAAG
ATCACAAGGCTTGGGAGTGATGATAGCTTTTGTTTAAGATGGATTTCATAAAGAAAACCC
CCCACTGATAATGATGAAAAAAAATCTTGGACATTTCTCCAAATACAATTACCTCGGCAT
CACCTGATTCAATCAAATGCATTTGCATTCTGTTTGCATGCAGTGTTCCGTGAACCGGTA
AACAAGGCAGGCAGAATAAATCTGATGTGTTTTCATGCTTATGGTTGCTCTTCTGTTTGC
TACATTTTATTCTGAGTATTTGAATTTTTATGAATTGATAAATAACTGCACAAACATACG
CATAGCTGTGTGGATGGATGTTCTAAAGATGGAGGGGCATATTTTTGCGAACCAAAAAAG
AAAAACGGAGAATGTTAGTTCATGTTTTGAGACAGATGTTGTTTGGCCAGCAAGCATGGA
GATTAATATTTGACTGTGTCTGATGTGTACTTAAGAATGTATCAAAGAAGATGCATCATT
TTGGGGCCTACCAGAGGATGTTGCAGCTGGCGCGATGACAAAAAGCATAAGGCCACACTT
GGCAACAGTCAGTCATATACTTACAGCCTGGATAGCTGGAGAGAAATGTAGTGAt
>NODE_153_length_782_cov_3.464194
CTTACAGACTACTGAACGTAGGAGAGGTAGTTGCATCTCCCCAGACACAAGCACTGAGGA
GATAGAGCAGATCAAAGAAATTCCACATTCTCTTCTATTGTATGTGTCAGATGAGTATTT
CAGAGTACTTCCAGGGCTTATATCTCAACCGCAGTGAAAGGTAGGAGGCTGATTCTGTCG
AAGCGTGTTCTTTTCTGCTATAGAGATGTCACCACGGAGCAATAAAGACCTCAACACAGA
ATATTGATTCAATGTGCCTTTAGTCAGAATTGGATGATCAGAATGTATGCATACAGGTAT
CCCACTTAATCTAGCTAGATGTGTACATCAGCTCGTCACAAGAAAGAGACAAAGACAATT
CCTCAACTTAGATCTATACATAGTTCACGTATGCAAATGTGCTTCTATCTAATTGGTTAA
GGTTGGGAGGGTTCGTGGTTTAGACTTTGAACCTTCCAGCTTCATCAGCAGTTCTTCATA
GATGGAAGCCATCGTCTTCCTGTGGAAAGTACAATGTGTGTGTGTGTGTCAGTTCTACCT
GCCTCGCCTTACTCTACACGAGGGGCCTCTTCATGAGTGTGATGTTAAACTTTTAACCTT
TCTACGTGTGTCCTGTTCTGGTACATAGGTTGGTGGTTTCAGGTGTCTCGGGCCTTTCAT
GTCTACCAATATAGCAGGCGTAAACATTTTCCCTATAGAAGCATGCAAGTTTCACATCCT
GCCTCAAGGCCAACAGATAAAGTGAGCCCACGGTTAACACACTAAGGTGTGATCTCAGCT
CGTCGTTAAGGTCAATGTTCGGCCAACATCATTTGACACCCTCTGCACTTTGTCTTCCAC
TGTTCATACATCCATAGTAAGCATTAGTAGTTTAATACGAGTAAATATAAGCATGATTCT
GACAAGCTAGTAATAataatagtaat
>NODE_154_length_682_cov_2.577713
TAGCAATCTGAATGCACTTCCACACAACAACCCTAATAACTCTAGGCTTAGTACTTCTTC
TCCTCACAATATACCAATGATGACGAGACATTGTCCGAGAAGGCACATATCAAGGCCATC
ACACACCCCCTGTACAAAAAGGCCTCCGCTACGGAATAATTCTTTTTATTACCTCCGAAG
TATTTTTCTTTTTAGGATTCTTCTGAGCCTTCTACCACTCAAGTCTTGCCCCAACCCCTG
AATTAGGAGGCTGCTGACCCCCTACAGGCATCACCACCCTGGACCCCTTCGAAGTACCCC
TACTTAACACAGCAGTCCTACTTGCCTCTGGAGTTACAGTAACCTGGGCCCACCACAGCA
TCATAGAAGGTCACCGAAAACAGGCCATTCAATCCCTCACCTTAACCATCTTACTTGGCT
TCTATTTCACCTTCCTTCAAGCCATAGAATACTATGAAGCCCCCTTCACAATTGCAGATG
GGGTCTACGGTTCCACCTTCTTTGTAGCCACAGGCTTCCACGGCCTACATGTAATTATTG
GATCCACATTCCTTGCCGTCTGCCTACTACGACAAATCCAATACCACTTTACATCTGAAC
ATCACTTCGGCTTTGAAGCCGCCGCTTGATACTGACACTTCGTAGACGTAGTATGACTCT
TCCTCTACATCTCTATCTACTGATGAGGCTCATAATCTTTCTAGTATTAAAGCTAGTACA
TGTGACTTCCAATCACCTAGTCTTGGTTAAAATCCAAGGAAAGATAATGAATTTAATTAC
AACTGTAATTACAATTGCCATTGCACTCTCAACCATCCTGGCCATt
>NODE_155_length_339_cov_7.837758
GTTACCATGTTAATGAGGTGTAATGGTGAGAATCCAGCATGCTGACATATGGTTCTCAGA
TGACTCCTTTAATGATATTCATTTGTGTCGTTGTTATTCAGTGAGTTGTTTACCTCGTGT
TAGGTCAACGTGTCACTGGCTTGTGATTATGTCACATCATCTGTCTCAATTATCAAATAT
GAAATGAAATGCAGCATCCCAGAGTAGGACTGAAGACTCTAATCAGAGAGCCGGGTGATC
GGAATAAGGAACACGAGCGGAGGCAAAGACGTGACGTCACCTCAGCATGGATAATATTCT
GCTTCTTTATTCACGTTATTCCCTTTCCTCCAGAGGACTTTTGCCGTTAAAAAGTTAGGC
AACACAAAAATAGACTCGTGGATTGTGATGCCCATTATGACAATATAATGTGTTGTTGAT
CCTGTCTGCACATATAGGGGGGACAGCGCACTTAATTAGGGCCTTGACAAGCCTACTCTC
CTA
>NODE_156_length_641_cov_7.577223
CTTACTTTAAAAAAAAATAATTCACTAAAACACGTCGGCCACCACGTTCCTCTCTCTCTC
CTCTTCTGTACCCGTCTCCTTCCTCGACCCAGGACCCCTGCAACGCTCTGCTCTCCTCTC
ACCATCTCATATCTCGCACACAAACACATACACACAAGAAACACACGCGGAAACACACAT
TTCCACTGCCACCCGCGTGCATTTATTTATTCGTTATATTTCCTAATTCAGTTTGACGAA
TGAGTGACAGCTTGACACTTCATTCGGCAAGATTAATAGAACGACACAATATTTACGTGG
CAGAGACAGCCAATTATCCCACCATCTATCATCCAGATTATCTTTCTGATTGAAAACTAC
TCGTCCATGTAATCGGAATTATTTGGAATTAGAAGGGAATTTATGGCTTCTTGTGTCACT
TTTCCTGGACGGTGGTAAATTAGAAATATTAGATACATAAAGAGAGTATAGGAAATGGGA
TAAATAGAGGCCTGGAATTAATGCCACACATTTCCTTTTTTATCTGTTTGCTAGTCTCTG
TGCCTCTGAATGAACCCCATTTTCCGTCACCATTTTATAGGTTATCATCACATATTATTA
ACACATACTGTCGGCTGTACATTGTGGTGATGACGCTGTGTAATTCACACTTATATAAAA
GGAGTTGTCACACTCTTTTGCCATGAACTCCAGCATTTTTGCTGAGAGAATGTAGATATG
tttggttgagcaatgagttattttaatcagaaagcagaattaaatgtgttcaactttgaa
gacag
>NODE_157_length_508_cov_17.714567
ATTTTAACCACCGGGTGTTGACAGTGTTGACTATTAGCCAGCAAATAAATTATTCAGCAC
TTACAAGAGGGGAAAAATGGGAAAAATCTCCTTTGCACGGCTACAACAGGACAAAGCAGC
GTGCAGTGGCGGAAAAAAAGAGGCAGTCATTTTTTCTTCAATTACAAAAGGCAAATATTT
ATTATTTATAAGTACTTGCCTTGTATGGGCTTAAATGTTATTTATGAACCTGTTGCATAG
TGATTTCCAATGTAACTCATTATTTTTAGCTGGAGGGTGTTGTAAAGGAGCAAGGATATA
TTTAATGACACTCTGCTAGTCGGTGCAATTACACTGTAATCATTATGTAAAATGTCCTAT
TAATTAAACCAATTTCTGCTGGGGGAACATTCTTTTCTGCAGGGCCTGCGCCTCATCCTT
CAGCCGCCTTGCTGCCTCCTGTTTTTCACCAGGCCCCTATTATGTTGTGACTTCACTGCA
TACATATTTATAAAAGAGATTTTCATTATCCCCAAGATTTGGAACCATTTTCAGATTAAT
AAATAGAACGTGCCACAGAGGTTTGAAAGGCAATTAGGTTTCTTTCCAATCACACGCTAT
TTTGGCCTTTTGATCATCACTGCAAAGCTCGGTGCATTTATAAGTtgagaat
>NODE_158_length_765_cov_8.525490
GTTACCACTTGCAAAGCCACCTCTGAGAGGGCTGATGAGTGGCCACAGCAAATCCACCGT
CTACTCAAATAACAATGGAAGTGATTGGAGCTAACAACCCGAATCACTAGGCGCGAGGAT
TTGAAACATATGTCATGTTGTTGCGCATCAGTGATAAAAACTAATAACAGTATTCCCTGA
CTGCACTGTATGAGTGAGAGTCAGACACAAAGCCTTAGCAGAGCGCAGCTCCCCTGCCGC
CCCCATCCCGCAATGTCAGATATATCAGCAATGCTAATGCCCAGGCAGCATCCTGCAACG
CTCGCCCTGAACCACTGAAAAGACAACCATTTAGGCTTTAAAAGACACACATAAACAAAA
AAGGAAGGAGGAGATGAAAAGAGAGGAAAAATGAAAGAAAATGCAAGAGGGAGAGAGGAA
GAAAGAATGAAGGGAGGCTGGGGTTGAGGTGGGGGGCGAAAGAGGAAGTCAATTACGTAT
TCTGAACCTGGCCGATGTAGTCCTCAGGGATCTGCCTCCGCACCTCAGGATCTGTAAATA
ATTGACAGATAATATTAATTGGCTTTGGATTAGTGAGCAAGCTCAGTATCACACATTAAT
ATTTGATCAGAGGATGATAGGGACCCTGGCAGGGGATCCGAAGGGGCAGCTGAGGCTGTT
TTGTTGATTAGGCCAGAGAAGGGAGGAGACGGAGGCAAGTGGTAGCGGTAGCAGCAGCAA
CAGCAACAACAGCAGCTCCAGACACACACACACACAGATGGAAAGACACAGCCGTGGTTT
GATGCTCCCGTTAGCTCCAGGCAGCTAAACCTCCTACTGCCAGCAAACTGCCTGCTTCTT
ATTTTGCCCATGAATAAGAACATAAAAAAAACAGAGGAGGActtcccgagctgctttgat
tgctttatt
>NODE_159_length_520_cov_12.548077
TATTACCAAGGAAACAGCGAGAAAAAAAAAATTCCTGCTGGGGAGAAAGAGACAGAGCCT
GTGGAGTAGACAAAGAGGAGAAAGAGCATGGGGGGAAGAAAGAGAGTGGGAGGACAGAGA
GACACAGAGAGAGAGACAGAGAGAGGAGAGGATAGAATGAATGCTAACAGGGAGCCCAAA
CCCAGTACTGAGGCTTTATCCTTCACAGGCGGAGGAGCAACAATCGCAAACACATTTTCT
CTCGCCCTGGCCCTAAGAGAGATAAAAAAGCAATTTGTATTCTATTCCTATTCAGCGTCG
CTTGGCCTGTTTCTCTGCCTGCATATTTGTAAACACAGCTTTGTCAGAGCAGCTTAATCT
TCCCAACACAAACACAGACTACAGGAAGGAGGGGCGAGAAAGGGCGAGCAAGGAAGAACA
GTGATGAGGGGGGATAGGGTAAAGGACGAGTAAGAGAGGGAGGAGCAGGGTGAAAAGGGT
AAGAGGGCGAGCATGGGAAGGGAGGTCTGAGGAGCAACGGAGGGTCAGATGAGAAGTCGG
TCAGGGCATCAAGGATCAGAACTCGTTTCCGTCTCTGCTGCCACAGGATGTCTCTGTGTC
AAACTCCGAAAGACCCACTGTGTGACATAAAAACACACACACACACACacacacacatac
acag
>NODE_162_length_521_cov_2.932822
GGGTATGAGGGGTAGAAGGACGAAAGCGGCGGTAGCAATCAGTTGAATTAATAGGTGACC
GGCTGTAAGGTTAGCTGTTAGCCGTACTCCTAGGGCTAGTGGCCGGATAAATAGGCTAAT
GGTTTCGATAATAATAAGAATCGGGATGAGAAGAGTTGGAGTTCCTTCTGGCAGTAGATG
TGCTAGGGCGTGGTTTGGTTGGTTTCGTATTCCAATAATAACGGTTGCTAATCAGAGAGG
GACTGCAAAGGCTATGTTAAGTGACAGTTGGGTGGTAGGGGTAAAGGTGTAAGGGAGGAG
GCCTAGTATGTTAAGGGTAATAAGGAAAAGTATAAGTGATGCGAGCAGAGCAGCTCATTT
GTGGCCTCCTAAGCTTAGGGGTTGAAAGATCTGTTGGGTAAAGCGGTTAATAAACCAGCC
TTGAAGGTTTAATACGCGGTTGTTTAGTCATCGAGATGTGGGTTTAGGGAAGAGGACTCA
GGGGAGGACTAAGGCTAGGGCTATCAGGGGGATTCCTAGATATGTGGGGCTCATAAATTG
ATCAAAGAAGCTTAGTGTCATGGTCAGTTTCAGGATTCTGTTTTGGGTTTTTCTGTGCTT
TGAGGGGTAGGTTCATTAGGGAAGGTATGTGCTAAGACTTTGGGAGGAAtaacggtcagg
aagac
>NODE_165_length_150_cov_12.340000
ACCCTAACCCTAACCCTAACCCTAACCCTAATTCCGGACCTTACGGCTAGGGTTGGCCCA
TACTACGGGACCCAAAAAAGTGTCACTACAAACCTATACCAATCAACTCAGAGCGGTCTG
AAACGCGCTCTCAAGCGCCTTCTGCGGGAACTTATCTTGGCATCAGCGCTTCCACACTGG
CTGCGATATGCACGTCCCATTGTCAGTGAATGGGAGAACGTTTTGGCCAATATCTCCGGA
ACCAGACGTGCTAGACACCTGGAAATGCCACCTGCCCCACCTAATTTGGCTATG
>NODE_166_length_570_cov_14.908772
TTCCGATCTATAACCCCTCAGTGAGTAATTTCACTCAGATCAGTCAGACATGTACAGTAA
CAAGCAGAAAGTGGCAGAATTAATTATTCTTTGTATAACACAGAAGTAATCAGAATCTCC
AGCAACATAGGAGGAAGATCTCCTTGGCTCTTTCACCACAGCTGCCAGTGCCCAGAATGG
TAAATGTGGAATTTTAATGCACAGTTGATGCTGGAGAATATGGGGAAATGCTAATTTGTG
GTGCGATAAGATGAATCGAGTCATCCCTTTAGCCCCATTTGACTCAGTGGAGGAAATTAA
TCATTAATGTTTGTTAAGTATGACAATCTAACTGGGCCAGATCTACATGCTCAGAGACTG
AGGCAGAGCGAGATAAAGACCCAGGCTGCAGACAGGGAGGAAAACTGCCAGATTCTGTAA
TGATGGGAATTTATTGGCATTTAAAGAGACAGTGGCAAGGCATTTCACTAATAGCCTCCC
TCCATTGGAGTGCTCTGCCTGCCACAAATTGCATGCAATTCAAACCTATTTTTCAGATAG
CAGAGAAGTCTTACAGCTATGCTTGACTTTGGTGAAAAAGGTTGCTTCCTGGAATTGACT
TTATCTGTTGCAGCGCAATCTGCATCAACAACCAAATATGCAATATCAACTGACTAACAC
TACCACTGCTGTGGGGACAGCAGGCATCCCCCCCTAATATGACATTCTGAAAAt
>NODE_167_length_503_cov_19.268389
ATTTTGTCTCATAACCATTTCGCATTTGCAGGCATTTTTAAAAGGAACCTAATAAAATCA
TCATTTAATTGGTCAGATAACTTGTCACGTAACAATGCTGTTACATGCACATATTCTCAG
GCAGCCTCATGAATGCCCGCAAAGGTAACTGAATAAACTTCAGCACTAAACAGCATCATT
TCCAAGTGGAGAGACAGTTCCAAACAGAGTTCCACTTTCAGAAGCCACCCATTACTTGTA
GAATGACTTCTTTGTGTAGCTACCTGGGCTCCGGGTTTATTTTTACCCTCCCTATGTCCC
TCCTCATTCTTTAGCAGCTTCAGGAGATGGCGTTAGTTTGGCTTCATCTCTGACAAAAGA
TAAATGAGCTCTGGGTCTGTGGTGATCCACTATGGCTGCCAGGGGGTTCCAAAATAGCAA
ACTATTTTTCATATGGAGCGAAGTGATATGGAGTGCGATGCAGCAGGCGCTAACATTTAC
CATATCATAGTATGCGGGAATACATTTCATTCTTACTTTTTTCTTTCTTTTACTTTCAAC
TTTCTCTTCCTTTAGGAAGGGTGAGGGCTGTGGCAATTAAAATTGATCAAGTATATGTGG
AAAGCCAGTTGGTTATTTACAGAGTTTGTGGTTTCaaaaaaggaaac
>NODE_168_length_724_cov_6.645028
ATTACAATGTTTTTCTGAAGCAGGGGCAGTATAGAAATTGTAAATAGTAGTGGACTCGCT
GTCTCTCCTTAGTGGAAGTCATATTTAAATGGAGAGAGCCTGTTCTGCTGGCCAGGCAGC
CAGGCTCAGGCAAGAGGTCCCAATCAGCCAGCCTCACAGACTGCTCATTCAATAGGATTT
AAAAAGCCAACTGTGTGGAGAAATGAGAGTTTTGCCCCCCAAATCATATGGAATTACAGT
GCTGGTTGCATATGGGGGGAGCCAGTGGCAGGCACAAAAGCCCACAGGAAGCTGCTATTT
CTGTGTGTTTTATTAACCCAACCAAGCAATTTAATTCTTTTGTTCGGGGGAGTTCTACTT
CATTGATTAACAAAAGCGGGGATATAATTTTTTCAGCCCCTTTTGAAAAGCCTGAAATGT
CAAGCCTTTTAAAGGAGATTATTCTGCCTGTGTGCGATGAATAGAGCCCAGAGTAACCTT
TTGTCTACAATTAAATATTCCAGCATAAATATAAAAGAAAATCAGAGATGGGGAAGATTG
AGTCAGGAGAGATTGGAGAGGTAGATCCTCTGCCCGATAGTGGCAACAGCCTGGCTCTAA
TTAGATATGCCAGGCGGGCTGTGAGCAGTCACTCTCCACAGCACGCCGAGAGAGGAGGCA
GCCTGAGAGAAGAGGACAGAGGAAACCTATCTGCTCATCTGTCTGTCCAGCGCCTTCCTC
TGGGCATCCACAAGGTATTTCAGGAGACTTTGTTTTGTTTTGTTTTCGGCTCTTATTTGT
TTTCCCGGCATCTTTGCCGCCGGAGAGGAAAAGTCGAAAAGGCAATGCCTTCTGGGAACT
GCATAAGCAGAGAGGGCTGAATAGTAAt
>NODE_169_length_699_cov_6.974249
GTCACTTTGTATCCCATTTGTGAAAGTTAAGACAGGAAATCTAAACCCAGTTTCACTTCA
ACAGAAAAGGGGGAGATCTCCCTCCGAGGAACTCGACTAGACTCCTCCTGTTCGTGATCA
CAGTGGCCAGCGAGCTCTGCTTCAGCTCTGAGGGACTCCTGCTCTATGGTAATCATATCC
TATTTGAATAATGAGGCAATACCGCCACTCCTGCTGCCCATTCTCCCTGCATCCTTGACT
GGAGTCTTTGATAGACACTAATTCTAGCTCCATCTATAAAGCTCCTCTCATGCATTTTTA
ATAGAATCTATTACTTTAGGATTAAATTATAAAAGACTGTCCTCCTTAAATTTTTAATAG
TTTGCATAATTGGTATCAGGGCCTGAATGCAAACCATAAAAACCCAGTTTGTATAGGACT
GAGCTGCAGAACGAGTCCGGCACAACCACACAACACTGTTGCACATAAACGACACCAGTG
GCAATATGACTCTATCACATACAAGCACACATCTGCACAAGCTCACACACGCACATACGA
GCTCGGCCATTATAGCTTTGGTTTCACTGTCATGGGGAATAAGGTGCTGTGAGCTCTGAA
TGAAGGGGACAATAAGGTCAGGGAGCATGAGAGTTGTTTTTGGCTGCTGAGTCTCTAAAG
GAGCCTGAGGCAGGAGGAGTCACCTGATGGAAACAGGAGACATGAACCAGGTGTCCACAG
ACACCTGCTGCCACTGATGTCAACCTGTGAGCACAACACTCACCAGGGCAAACAGCAAAA
ACTACTTAGCAGGTTTACAGCCTCCCTTTGTCCCTGCAGTCACTGATAAcggtgttcagt
cag
>NODE_170_length_462_cov_13.577922
TTAACCATTGTTCAGTCTTGACGGCTGAATGTGATTTTACGGAAACTCCCGGCGGTGTTT
ATATTGGGGTAGAGGCCAACCAAACTATGCATGGGAAGGTAGGTTCATCACAACCTAACC
GTAGCGAGATTGACTGTCGTTCCAAGGGACCAATCAGAAGAGCGGAGCTAAGATCTTTTC
CTTGGCGACATCCAATAGAGACTCCGGAAATTACTACTGGGGCGGGGCTATAGCGCCGTT
TCTGCTGGTTGTTCGCTCCAGTCTGTATAGTTTGTACGAGCAGCAATTGTGATGCAGTCA
TAAGACGGCCAGGACGAATTTGGGGCGTATGGGAGTCACATGAAAGGAATGATGCAATGC
TTGGCAACCAATTTCTAGCTGGGGATAACACCAGCAGAATCAGAACATGTTTTATTAAAC
AGTGTTGGCTCTAACAAAAATCTAAAAATATACATATATGCATGGATATCTAATGTCGAA
GAATTGTTTGTTTCCGGAACACAAAAGCTGAATCGATTTTCTTACGACTTGTTTTTATCG
TGGTTTAAAAAAAAAAAAAAAATCCAGccaatccatttagcgcttacttgctcgtgacgt
ggttat
>NODE_171_length_564_cov_8.248227
CAAAGCCCAATGGTCCCTGTCCAGACCTGGTGTCTGTATATGAGATTAAGAGGCTGTGTT
GATTCTATCTTCCTAATCCCCCGTAGCTTTCCATAGAGAGAGGACCACAAAAACTCCACA
GGGATTAATTTACCATTCACAGATTAGAGATATGGTCTCCAATATCATCATCGAGGACAA
GCATCGAGAGGAAAGGCTAAACAATTGGAGCAAAGAGAACAGAGAGAACAGAGAGAGTGA
GAGAAAGAGACATAAACAGACAGAAAGAAAGACAAAGATGAAAATGAATGCACACAGAGA
GACAACCTTCTTTCCTACAGCACCATGCTTTAATGTCCTAGCTCGAAGACAAGAACATTA
GACCTCATTCCACCTCCTCATCTGGGCCTGAAAAAGCCTGGGCTGAAAATCTTAATTAAT
TGTCCAATAGTGCTGTGGGGTCATTATGCATTGCAATAAAGAAGCGTGTAATTATGAGAT
TTAACAGCCATTACCAAGGCCAGGAACTCATATGTCATCATCAGCAACCAAGCCAATGGT
TTGGTACGGCTATGTGTGTGGCTTGATGGACAGCACACACTCACAATATGTACACACATA
TGTACATATTGCATTGTGCGTATATAGTGGTTAGATTTATAAGAGAAAAATGTGTCTCCT
CTTGTATAAGCAAACAAACAGTTGTAGAAATGTGCATGCAGACTAATA
>NODE_172_length_568_cov_15.035212
ATATCCTCCCAGTATCCAAACATTTCCTTTAAAAGTAACTGGCACATTGGGGCCCATAAA
TTAGAACTGAATGCTGCTCAAGATGTCTGGCTTCCAATAAGACCGTACCCAGAGCAATAA
ACTTTGACATTGCTGCTTGAAAAATGCCTGCCCTTTTTCATTGTCAAGTGTTACAAATTG
ATGAAATGAGTTCATCGATGTTCCCTGGTCATTATCTCTCCAGTGGCACTTTGTTTTACA
GACAGTGGGAAAAGGGACAGTGCAGATTAGAGGCCCAGGCACAGTTTATCAAACAAAATC
TAATATCATCCATAAGAGAGGAATCTGGAAATCAATACTTCATTACTAAATTGTTAGTGG
GGATGAAGAGTAATTGTGTGAGTTCAGAGATGTGTCTCGGCGGCCGGGGCATAGGAAGTT
CAATGTCACCCGGGAAGTGATAAGTAAAGGCACTGATGGGAAGAAACATTTCTGTAATGG
GGGGTGCTGTAGCAGGGCAGTGGCCTGAGCACAGAACAGACAATAGACACTGGTTTGCCA
TTGATTGGCTCAGCTATAAAGATGGAATGGTTTAAAGAGCCAGAGAGGGAAAGAGGGGGA
GACAGAATGAGAGAGGAAAAAAAAGGCTTAGAGCGAGCACCACCTTCTGAAtttaccctt
gtcttgtcaccagtttcagcttgcattgcgtaaagtcttcctctgtggtcac
>NODE_173_length_702_cov_10.071225
TGAATGAATGCATATTCATTTATGCACAAACACACATACACACATGTATGTGAACATTCT
CAATCATCTGATACTTCTGCCGTGACTGCTTTGATCCTCATTGTGCAGAACATCATACCA
GTGCAGGGTATTTCCTTCAAACCACCACTGGCTTGTCAGTTTCTCCTCAGTGTTACTCTC
TGTGTTGGTGTCTGATCTTTGTGAGCATGAGCAATGTGTCCTAATGTTGTCAGTTTCATC
TAAGAAAACACACGATATGGGTACAATTTGCATAAATTTCCAAATGGAAGGCGTGAAAGC
ATGCTCGGCAACTGTGCCTGTTTGTTTAAAGTCAGCCAAAGCTCTATAATTAGCAGTGTT
TAATTATGGAAATGGCTGCCGAGGAGAATTTCAAACACACTTCTTCCCTGGATCATTAGT
CACAGGGGCAAAAAATGAAATGCTTTCAGCAATGAAGGGTTCATATTTCAAGCTTATAGC
TGCTAAAAGGGTGTACTCAGAAAATCAATTTTATGAAAGTCCGTTCAGCACTAAAGGGAG
TTCCATGCAACTAAGCAATTTTGAAATAATGTCGGTGGGGGCCTGATTCATGGATGGTAA
CAGGACTTTGCTCTCCTTGCCTGGGACATTATCCTCTAAGCTAAGGTCAGAGGTCAACCT
CTGGTTTAAATCAACCTCTGTTTAGCATAACTCGATTCTTAAAGGGCTGCTGGCAACTCC
ACACTGAATAGATAAGTAGTCTTCTGCAGGCAGAGAGCATGCAGTGTAGCAGATCAAAGC
TTCTGAAAGCTGTCTAAAGACTAAAGTGGAAAAGGGGAAAgttcaggtaaactatggcag
ggaaac
>NODE_174_length_740_cov_15.510811
ATTTCCCTGATATGGAAAGTTATATTCTTGTTGATTTATGAGCCTGCCACTAATGCTTGT
TGAAAAAATATTCTGAACTCAGACTGAAACTCAGTGGAAAAGGTAGCAGTTGTATGAAAA
CAATAAATATCAACATTACTAAATCCCATGATAATGATTCATACATTTTTACAATATAGC
TCAAAATGTTTTGTTATTTTTTTCATATTGTAAGCAAACATTAGCTTTGAGCTTTTGGCA
AGCAATACCAAATTCCCATCACAGTGACAAAGGGATGTATAAAGAGCCAACTGAGCATAG
ACAAGCTGGAAGATGTTCCCATTCATATTCAATATTCAAATTCTTATCTCTGTGTCGGTG
TATGTGCACGAGTAGTCGGTGATCTCAGCGTACCGATTGCTGCTTGAAGTACTGTAGATT
GCTGGCTTTGACATTTTCCCATTGTGCATGGTGGTGCAGCAGGCAATAATTAAATATCAG
GTGCATAAGCTGCTCTTTAATTTGACATGTGTGCTTGAGGCAATAAACACATGTGGTGCA
GTGGGGGCTGCATAATTGCAGAGGAATAAAATATCATATCAAGAGTGAGAGGATCATTGT
ATCAGGTACACGATGACAGCTCGTTTGATCATTATGCCAAGGCTAAAGAGGTTGGCTAAT
TAGTTGTCATTAAAACTCACCCTCTAATCAGGGCTCGCTCTTGCATAAAAAATGTCCCTA
TCACATGATAAGCGAACAATGCCCTTAACCCTTTCAGGCCGATCTCAGTGCTTACAGCTA
TTAGCTTTGGGAAACATGGGTTGACAAGTTTGACATTGCTCTGAATTTTCACAAAATCAG
GATAAGATGAGCCACTGTTGTCGGTATGTGAtaaggctggttat
>NODE_175_length_485_cov_9.626804
TATAGCAACCCTCTCTCTCTCTCTCTCTCTCTCTCTCTCTCTCTCTCTCTGTGCGTGTGT
GTGCGTGTGCGTAGTCTATACCGGATTAAATGGCACCTCGTCTTAAATGGCACCTCGCCT
CGTTTCCCCTTTCCTTTCATCATCAGCAAAATAAAGATTAGGCCTACAGAGGAGATTGTG
CAGTCTCGCCTTTAGAGGCGCAAGGGATCTTCATTCCTCCCGCCTTTGTGATGATATTGA
TGATGATGATGGCCAAGTGGACAGTTTGATTTTTGTGTGGCGAGCTAGTTATAAAGAATC
AATATTATATCAAGGGGGTAACTTTGGTGATAAAGGACTTCAGCCACTGTGGCTATTCAT
CATAAGTCTGTAGCAAGCAGATAGGTCAAAAGAAATTATATTGCTCTAAAGAGTGTGTCT
CCTTATCTCTCGGTACCAGGGGGAGTGGAGGACACGCCGATCGATACAGTAGCTGCCGTA
TACTCCTTGCAATTATCAATAGCTGATTTTGTCTTCCTGGGGGCTGCATCTATTAATACC
AGATAATAACAGCCTTTTGGACATAACTTCAAAAGGGGGGGATGATGGAAGGAGAAGGAG
AGGGAGAAGAAAgcagaaagtttgctcac
>NODE_176_length_993_cov_7.320242
GTTGTTTTTGAAAAAACCAAACATTTGTTTTTTCTTCTTCTTCTTCTTCTTCTTCTTCTT
CTTCTTCTTCTTGATGATCTTCTTCTCATGTTACGAGGGAGGGGCTGGAACCCAGGCGCA
GACACAGACTGAGGCAGAGTTCTCAAACAATGATGATTTAATAAAAGGAAAACCGACTCA
AATCAAAAGCCAATACTAAACCAAGCAAAACAACAAAAATATTCCACAACTAAAAAACAC
GATACTGAACAGAAAACCAACAAACTCTCAAGAAGTACTAAACTAAAGAAACAAACAAAC
AGGTCTACTCACAATATAACGAGAAACAGAATCAGACATAAGTGGGAAGTGCAGGCAACG
GACGAGGCTGGAGCTGGTGGCATGGTAAGGTAGGCTGGGGAACGAGTCCAGGTGGCAGAG
GGTCAAAACGGATGGGGAAATCAGGCGGCAGACAGGTCAGGAGATGGCAAGAGAGTCCGT
GTGAGAGTCTATGGTCTGGCGGAGAGTGGGTGAATCAACTGAGCTTAAATACCGGGAGGC
TGATTTTTGCAGGTGAGTAAATTGACGCAGCTGTAGAGGATGAATAATCAGGCAGGTTGC
AGGCATGCAGGCAGGCAGGGAAAGACACAGAAGGCGGGACACACAGAGAGAAAACAGAGC
GAGGGACACAGACAGCAAAAGACACACAGAAAGAGAAAGGGATGGATGAGAGAAAGAGGG
AGGCAGAAAGAGGACCAGGGAGGGAGGGAGGAAGGAAGGAAAAAAGGGGAAACCAGACAC
GTACATACGGGGATCGTGACACCTCATTGTTATCAGAATCATTGGTACTATTTGGAATTT
CCTTACAAGTAACAACCACCACTATTAAGGGCATGAAGGGAGAATTTCTTTGGGAGACAC
TTGAAAACGCGAAATCTTAAAATCTTAAAGAACTTTGGCTGCTTTTACATTGTAAAAACA
ATCTCAAAGTGCTTCAACTGGAGATAAAACTGGAAGTTTCTTCAGTTTTTTCAAGTTTTT
CAACCGTCAGAAGGCTCTCTCTGTTTCTCTGTCTCTCTCTCTCTGTCTGCCTGTCTCTCT
CTCTCTGTCTGCCTCTCTCTCTCTCTCTCTCTCTCTCTCTCTCTCTCTCTCTCTCTC
>NODE_177_length_358_cov_22.178770
GCGAGGCCCTGGGGAGGCCTGAAAGGCAGACAGGCAGGCCACACGGACTGCAGCACTAAC
GGCAGGATTACTGGCATAGTGACACCGACACAGCCTCCCTAAAAGGATCACAGCGGCGTA
ATAAACTTTATTAAATAATAAAACTTATTATAACTGTTAACCCGATTTAGTTCATTCTTC
GCGGCTTACACACACACACAAAAAAGAGGGGTGGATATAATAAGCCTTATACCGTACATA
AGGCAAAGCCTACAAAAGCCATCGCCTTACCATTGACTTTAATTGGATTTGAAAAACGGG
TTGCAAATTATAGCATTCTCTACTTGCAACTTAGTAAAATAAGTGTATAGAAAAGAAGGG
GAAAAACCTGTGGACTGAAAGTAAATTAATCTGCTTTCTGCCCATGCTTAATTAAACTTC
CTTAATGCTTATAAGAGTTAATGAGTGAATTGATTAAACAATACAGCTAATACTTACCCC
CAGCTCACAAGCAGTGGTGATa
>NODE_181_length_331_cov_1.045317
ATTATCCTACAATGCAGAGCTTTTTGTATATTTTATCACATGATCAACTCTTTTGCTTTT
ACTGCAAAATAATACAATATGATAATAAACTTTATTTGAATAGCATTTGTATAGTGCTTA
ACAGAAGTAAAAAATATTTTTTAAAAAACAAAACTGAATATGAGTAAAACCAAACATAAA
TAATAAAACAAGGTCATGGAACAAAGGGGAAATATAAAAGGAATAATAACATACAGCCAT
ATATCAAACATTCATAAGGCTTTAAAGTAAAATAATGTTTAGGAAGAAACTTAAAAGACA
CTAAAGATGATGCTGCTCATCTGATGTCAATCAGATAGTTTCACAGCTTGgacgcagtaa
caggaaaggggaggaaaaaccagcagtgcctcattactgacctgaaggagcaccccagga
taaaaagggctaaaatatccttaatgtaatttagagtacagatgttaatgatcaa
>NODE_182_length_391_cov_6.053709
ATTAGTCAGTTTCCAAACCCTCCGATCATAATTGGTATTACTATAAAGAAAATTATTACA
AAGGCATGTGCCGTAACAATTACGTTGTAAATTTGGTCGTCTCCGAGGAGAGCGCCTGGT
TGGCTAAGTTCTGCTCGAATTAGGAGGCTCAGGGCTGTTCCTACTATTCCAGCTCAAGCA
CCAAATACTAGATAGAGGGTGCCGATGTCTTTGTGATTGGTCGAGAAAAATCAACGCGTG
ATTGCCACAGGTAGGATGGCTGAGTTTTTAAGCGGTGGCTTGTAGCCCCATAGACAGAGG
TTCAAGTCCTCTTCCTGCCAGCCCTGAGGTGTTTTACATATCAGATTGCAAATCTGAAGA
AGTAGGCTAGCCGCCTACCGGGGCTTTCCCCCGCCTTTTTTAGGCGGGCGGGGGAAAGGT
AGACGGATGCTCGCTGGTTTGGGCGCTTAGCTGTTAACTAAGAGTTTGTAGGATCGAGGC
CTGCCTGTCTAGTAAGGCTTTAGCTTAATTAAAGTGTCTGTTTTgcatgcagaag
>NODE_183_length_584_cov_15.154110
CTTTTCTTTTTTTTCACTTTCCTTTCATTGTTAGCACAAATTGGCCTTCTCAGCATCGGC
TTAGCAACATGGGAACCCAAACAAGCTTGTATAATGCATTGGCCACCGCTGGCACAGTAG
CTAGCTTGAGTGGCTAAAAAGAGAAAAGGCTGGTTGTTGTCTCTTCTGCTCTGTACTGGC
ATTACTATTTTACAAGCAAGCAGGCTCATTACAGAACCATATGCTTGGTAACGATGAAAG
CTGTGGGTGCATCCCTTGTATGAGCTGGGATGCTTAAATTATTAAATACACCACCGAGGC
TTGATTCAGATGTGGCAGGCAGCCCAGTTCTCTCTTGCACGCACACACACATACACACAC
GCAGAAATGAATAAAGGCATAGGGAAAAACTTCAAACACCTTTCCTGTGCATTTAGTGTA
ATGAACAATGCCTTAATTGAGATTGGCTAATTACCCAATTTCAAGATAATTAATATGATC
CTAATTAGCATATGTAAATGGGACGTTGCATAATTGAGAATCCCTGTTTTGAATTAGATG
GCTCTAAAGTGAACCCGCACGTGAAAAGGTACAAAGCAGCTATTAAGAGTTTGATGCCGC
ATTAAAACAGGCCATCATTCAATGTGCACTGATGAAATGCTCAGCCTCACGCAGATGTTC
AGAAACATTATGGAATGTCGTTGATTATTGTTGATATGTTTTTGGGACACTGCTAATTAG
AAGTCATa
>NODE_190_length_356_cov_8.070225
TTCACCCTAAATAATAAATCAAGAATTTGGTCAAACAACACTTGCACTGGCTTTACTGCT
AGAATGGTTTACTGCTTCTAATGCATTACTGCCACGCTGAAATACATTCAGATTGTTCAG
TTTCTCAGTAATTTTTTTTTTAAATTCAATATAGCACACAAGACAGAGAAAGCTAAACTT
AAGAGCACTGCCCACATACCTTCAGTGCCATTGGGTGTCATGGAATTGTTACTGATGTGC
GAGTTGTCAAGGTTGGGACCATTAGGAGATTCACTGCTTCCACTTACTCGGCTGTGAGGA
CTGGCTAAATCCTGCATTTCCATAGACCTGACGGGACACACACACACATGCACACACCAA
ATCAAATTACACATATCGCTCTGGTTTCAGGGAAGGCACAGAGCTCTCATACTCAGCGCT
GTGTACACAATATGCATATTCCGGTCGTGACAGTAGTAAAATAATGAAGACACTACAACG
TAAGAAAAAGTAAAGTATAa
>NODE_191_length_416_cov_12.884615
TTTTCCATTTTCAACTCTGACAAAAATGCAGTGAAATAGAGGGGCCATTTTTTTCTTTTT
CGATTTCTGTCTCGTAAATCCTTTTCAAACGCAATTCCCATTCTTCTTTTGAGGTCTTTT
AAGTCATTATAAATGTTTTCTCTCTCCCTCTCTTTCTGTCTGTCTGTCTCTCTCCCCTCT
CCCTAGCTTTAGTCTTCTTGAATAAAATAAGTGCAGATTTGCTGGAAATCAGTGGCTTTT
GTGTGTGGCTGCAGGAGCATGGTGAAATGTTTGGACACTAATACCCATTCATTTCGGTAG
CGCCATAAATAAAAGCTGCCAGCTATGCGGCTGCCGTGAAGTGGTATTCTTTGGTGCCCA
GCGGGATGTCCTGTTCACATTAGCGCAGCAGGGAAAACTGGCCGGAACAGCCAGACAACT
AAATCAAGACATTGTCAACTTCTGACAAAATTGCTATGGGGGGAGAACCAGTTTTAAGAG
GGGTTGTGCATGTCTGGTTGTATGcatgttgcagtttgtgtgtgtgtgtgtgtgtgtgtt
tggaagacacagagagaaac
>NODE_192_length_831_cov_11.732852
TTTGCTTTTGGTCGGGATGTCCCCAAGGTTTCCATGGAGAGAAGCCGAAGTTATTCTCGG
GCTTAGCCGTCCGCCGTGCTGAGAGTTTTCCAGGGCCTCCAGCACTGAATTTCCAGGCGT
GTCTGAGAGCCTCTTCCCGGCGACAGGACTGTGCAGACCTCTCTCCATCAATATCATCTC
TTTTCTTATCCTCTCCATCATTAAGCCGTGCAAAAGAGGGGGTTGGAAAAAAACCAAAAC
ACACCACCACCACCACCAGCACCACCACCACCACCACCTCCACCAGCAGCAGCAGCAGCA
CCACCAGCAGCACGCTTGTCCAGGGGGCTGGAGCACCAATGAGTTGTGTCGGAGCTAAAT
CCGCATGCAACTCAGCAACTGTGTCTAAATAACTGTCTCTAAAGCTTTTTATAAGCAAGG
CGCAAAAAATGAAAGGAATCTGAACGCAATCGACGAGCGACCGCTCAAAACGAGCCGTGC
ATCCTCCCCGGCAGCAGCAGAAATGTCATTCATCAAAAAAAGTGGTCGCTGTTCGTTGTT
AAAATGCTCGGCTGACGTTGCTCCAATGATCATTTATTGTAACAGGTTTATAAGCAAATA
AATAGGAGAGGGCTGTCACTTGATGATGGAGGCGGCCTTCGGTCAGACGAATAATATCCA
AGTGGAGAGGAAGAGAGGAGTGAGGAGCGAGGTGCTTGTCCCTGGGTTGATCTCTGAGTC
TGTTTTAGATTGCTCTTGGGTTTGGCCTCTTGGGTGAAATTGACAGTCTGATTAATAAAA
TGAGCGGAGCAACATTTCCCTCTTCATTTAGGAATATTATTATGCTTTGATTCTCTATTG
TTTGCCTCCTCTCTCTCCGCCCTCCCCCTCTGTAATCGTTGTTCTTTTATTTATCCCTCT
TATTTCTTTTTTCCCCCCCTCCCTTTTTTTTTTGCCATTTCTGCGGCTTAATCActatgt
gaagtgcaatgagat
>NODE_193_length_337_cov_31.278933
TATTACTTTTCTTCTGTGTTTACTGTTCAGGGATCAGTTTCAGGCACTCACAGCTCACAA
ATGCACAGTAGCCGTCTCATTTAAAAAGCACACAGGTTTTATTGCATATCAATTTCATGT
ATAAATTCTTCATAGCATTGGAAAGATTACATTTGGTATACATTGCTATTCTACAGAATT
AACATCAGAGTCATATCTTTTCAATGAAATTTCTCTAAAGTACATCTGCAATAATCACAA
GCATCAAAAGAACTGCAATTTCAGAATTGTTCAATATTATTCTACAATCCTTTTATTGTT
TTTCATTACGTCTTCTCCCAAACGTCTTTTCTATGTCTTTCAGAACCACCTGCCCGAACA
TCGTAAGGCAGTCAGAACTTGAAGTCAAACCTACTAAACCTAGCCACATGTACAATAAGT
GCATCTACGGATTTATTATTTTTTTtacttttttttttcctcattttttgatttgataca
c
>NODE_194_length_413_cov_15.970944
TGTCGGCCATTTCAATAGTTGTTGTCCTCAGTCTATTGCTTTTGGTGTTTTGGGAGAATT
CCAACAAGGACAGGCTAAGAAGTCTTTATCTCTTTTTTTTTAAAAAGACTCAAGCTTGCT
TTTTGTAGACCTGTACCATATTGTGCTGCTGAGGTGCTGGGGGAAGGCTCAGGACTGGCA
GTCTGAGCTCACTGTCACCGGCCGCCCTTCTTGTGTTTCTGCTCTAAACCCCCATTGTTC
TCTCGGCTTCTCTCCCCTTGGTGTGTGTCGTCTCTGGAATCTGATTTGTAGTGGGTGAGG
TAACGTACGTGGAACACTTAATGGACGCAGAAGGCAAATCGAGGGTAAGTGCAAATACAT
ACAAATAAAACATATGAATAAGCCTAGACAAACCTGTGTTTGTCAGCTGTGGTTTCTTTA
TTTACATTGTCGGGAATTGTTCAGATTCAGAAACCTGGTGGAGTGTGTGAGATGGTGACA
tgccggaggcgtgttttacttggtgtcgtctgtggcactgacttgaggccatcctgaagg
gttgatgctcttaaaac
>NODE_195_length_699_cov_10.404864
CTTTCCTCACACCGAAACCATGTTTACCCATGCTGCAGCTGAATTTACAAGGGTTTAATG
GAGGACATTTACACAAGGTGTGCAGGCGACTGAGATGCTCCATGTGCCAGATGAGGGCAG
CCCTTAGGAGAGCCAGAGGAAACAATGCCAAATCTCCTCCCCCTGCCCTCCTCTCTCCTG
CCCCTTTTGGCACCCTCCCTTGTCCTCCAGTGAGAGGCTCCAAGGAGGGGGGGTGGGGCC
GGGAAGGTTAATGTGCCCACTTTGATCTTCGTCAAGGCACACTGAGTAAGAATTAATTTA
CATTTCAGATGAAAAGGTTGACAGTATAAAAAGGCATCTTGTTTCTGGTATGTGAGAGCT
GTGTAATAGGCCAGGAATTTGAGAGAGGAAGTCGTGAGGAAACAGAAGGGATAAGCCCCT
CTCTTGCCTTTACTGGGAAAGAGATGAAAGGAAAAAGGGATCTCAGTATGCACTGTTCTT
CTGAAACATGGGGACCAAATGCTGCCCAAACTTTCAAAAGCTTTTCTGTATGCATTATTA
ATTAATTATTACTATTTCGTAGGCCACTCATGGAGATCAAAAAGGTGTTTCACAAAGATG
CAAGGTTTTCACACCTTTGTCCCATTTCCTTTTAAAATGTGAGAAAAAAGTGGTGCAAAT
TTTCACCGGACATGGGACGACATGAGAAAATCAACGTTTTTGCACTCGAATATATGaaga
agttcataagaatatttctttaccggactgtatgcagacagcggcctcttctcgttcctt
ttttatgtgcttgaggttctgccgagcaacataacctctccaggctaaaaaacgagaaag
aaa
>NODE_196_length_637_cov_6.243328
ATTTCACTGGATTTTGGTTGAATACAAGAAGACATTTGCAGATGTCAACTCGAGCTTGTG
ACGGGCGTTCTTCACCATTTCCTGACATTTTATAGACCGAACTCGTAATCAATGAATCGA
CACAGCGCCGGGCAGCTTTATCAATAATAGAAATAAACACTATTTGCTGCTGCAGCGACA
CGCGGCATCTTATCTGTATAGGACGCATATAAGGAACACTGAGGAGGAATGCAAGTAACG
CAGTGGTGTATCGCGCATTTTTCTGAGTGGGAAGTCAATCATAGCCAGGGGAGGAAGGGA
GTGAGGGTCAATGGACCGATACTCGCCGATACCCACTCCGAGATGACAGTGAAAAGAAAA
GGTAAGAGAGACCAGGATAGAAGTGGGTGCTAATTCCTACTTTTCAGTTTAAATAAAGAT
TGGAGCTGGATAAAAGCCATTAAGGGAGAAATCAGACAGGGCATGCTATGTAGGACAAGA
GCTGACTGCAGGGAGGTGAGTGGTGGGATCGATACTCAGTCGATGCGCTCAACACCCAGC
CCTGCGCACACACATATACACACTGAGGGGGCATGTGGTATTGCCGGGCATCTGCATGTT
TGTGTGTGTGTGTGTGTGTGTGTGTGTTTGTGTGTGTGTGTGCGTGCAGCAGTGACTAAT
GGAGAAGGAGAGGGAGCCCGGGGAGAAAGAGTGCATGCAATATACAATTAACTCTCTTTT
GAGCGGGGGAATATTAAACACGGGGCCCGCTTGTGCAGACTGTAATTTGCGGTGAtaaaa
g
>NODE_197_length_659_cov_22.183611
CTCCATGTGTGAGCCTGATTTTCATCTGCCGTAGAAATTCCTGAACCACTCTGGGCATCC
CTGAATCTGAAATCTGAATATCAAATCACTGCACAAATCACATGGAGAGGGCCGTCCAAT
CAGAGCGGCTGGCTAATGGTTAGTGCTGGAACTGCACACAAATACATGGAAAAATAAAGC
AGTGTTGTGAGCTGCCACTTTAAGGAAACAGTAACAGTAAAGTGTAGAAAAAAACTTTAG
CAGCAAAAACTAATAATTGCAAAGCAGCCAATTAAATTGTGCGGGAGAGATGAAACCGCT
CATATTTCCCCTGGTAATTTCATGCTCTAAACTCGCTTCCGTGCGCACATAAAAAGAGGA
GAGAAAATATCATTTCAGAAGCTGACAGAACTCATTGTTCGTGGAATTTTAAATTCAAAA
AAGTTAATAAAGGCGAGTGCGAGATGAAGGGAATTTGCATTTCTCAGATTAACAGCATGT
AGAGCAGCGGCGGCGCGCGCAGCCTCAGGTCATCATTTAAGAAACCTTTGCATATTTTAT
TTAAGAGTGGCCCGGTTTGGAGCGTAATAAGACAGACAGATAATGATTAGAAGGTCGGGC
CTGCAGGGCACAGCCGGGCTGGGCGCTGTAACGCTCTAATACCCAACACACACACGTACA
CACACACACACAAAGCACAGCACAGCACAGCCTGTGCCGGCTCCTCTAATTGGCTGCTGA
TGGTTTATGAAATGTTTTCCAAAGGTTTTATTATTGTTGTTGTTGTTGTTGTTGTTGCTT
TTATTGCTTTCATTATTTTAATg
>NODE_198_length_489_cov_21.811861
ATAACCGATGAAATTGCTGTATCTGTCTATAAAGTCGAGGCAACACTAGAGAAGTGTTCT
GCTCTAGTTAGAAAAATTGTTTGAATCAAGTCGATGGCAGTCGGTTACATTGTGTATGGA
ATACTCTACCTGGCTTGTAACTGACTAGAACTGTGATGTACAGATGATGTATTATTAAAA
TCTGAAGCAAGTAATGCAATGATATTAGGATACAGTTTTTGTATTTTTATTCTTGTATAA
GGTTATTTGATGGCTATTGTTTAGCCTATAGTTCATTCTGTGTTATTTAAATTCTAATAT
ATGAATCATATTTGGATTGAAGTCATGTTCAGGGGCCATGTTGTGTATGTATTGAGATGT
AAAGCCTTTGAATGTGAATAATTATTGTAAACTATAATATTTTACAGCTTTTTTCTTACT
ATATCATACATTTTCTATTTGCTCAGTGATTTAATCATATTCTGATAATTTAATGAATCT
GTTCATTCTCTCTCTGATTATTTGTGCGCTAGGTCAGTAGATGTTGAATGATGAATTTTC
CACTTAATGCTTGGTAGTCCAGTAATTAAAGCATGTAGGGATTTAGGCATACAAATAAAG
CCATGTGTCCTGTCTTCTGTTAACAACCATGAc
>NODE_202_length_811_cov_11.610357
ATCAGGTTTGTAACAGTGCATGTGCACGCGCGAGTGTGCCTGAGAGAATGAGAGTGTGCT
GAGGGGGTGGGGTGTGAGCCGATGTCATAGGGCCCTGTCTCAGTCCTTGGTTAATAGCCA
TTGGTCATAGGCTGTCTCCCCTTTATTTCTTTTGCTCTCCTGCTCTATCCTCCCAGGTCT
CCCACTGGAGCAGCGCCCTCAGGCACCGCATCATTTATTGCTGTCAGGAGTCACAGTGGA
GAGGAGGGGGAAGAGAGGAGGGGAGGAGGAGGGGGAGGTGTGCAGGAGGAGGGGAGACAG
GGAGGAAGATGTGCTGCAGAGAGAAGCCAATGGAGGCGATGGGGAGAGGCAGGCACGCTA
GACTGTCAAATCTCAGCCGTTGAATATTTAATGGAGCCTGGAGTGTTTATTTAGTTAGCC
TGTCGATTTTTACCGCTCTGTCAATAGCGGCTCCCATGTAGCCTGCTGATGATCTTTAGT
GTCTCTTCCCCCAGGAGAGGCCAGGCACTAAATGCAATTATGGATTTTCCTGCACCGCAA
TGTGTTTGATATTTTTACTGATCTAATTTGCAATCTGGTAGTTTATTGTTTGGCATTTTA
GTGGCGCTCAAGTGGCGAGGCAAATTTGATTTCCCCTCATAATTCTTTATAACTTCATTA
ATGCTGTTAGCACATTGGCACAGATCTTAAATAAGAATCATCCCATGGATGAATGCATTC
CTCATTTTATTGTCTCCATGCCCCATTCTTTTTACTGATTCTGGTTCTAATTAAAAATCA
TCCTCGTGGTGTACTGTCTTTGTGAAATATAAAATCATAATCGAATTTGAATGGCTCCCT
TCACAGAGTCTTGCGTATTCAACTGTATGCCCAGATTTGTTGTGggcagaagaaaacaga
atcaaaacagctttctttcagtggcattcagcatcttcagagacaaatgagggta
>NODE_203_length_499_cov_11.503006
TTTTCTTTTGTCCTGTCACGTCCATTTCCAGGACAGTTGCTGCTGTTAAACCAGAGGTGC
ATTGCAGGGAGGTTTGGTCCCAGAGGTAGGTTGGTGTATGTGTGTGTGTGTGTGTGTGTG
GTTCGCTATCCTCCAGAGCCCCCGTTCCCTCCTCAAACCTTCGTCTTTCATTCAACGTCG
AGTCCTTTCAAAACAAGGTGAAGTTCAGCAAAGTTTCTCTGCAGAGATGATCAAACAGTC
ACATCACTAATGGCGATGGGTGACAGGGCCAGTGAATACAGATCAGCTTTAATTGTGGTG
GGTCTTACTGCCACTGTCTGTCAATCTGAGCCTTTGAATTGGCGAAAATTTGCTCTGTTC
ATTCTGTTAAATGATGTATCCAATTAAATGCTTTAGAATTCATGATCTTCAGTCAAGGTT
AAATGAAAGCAGTTACTCCTGTCAGTAAGGTGATTAAAAGCTGCCTACATCAGACACATT
TTGTGCAAAAATTTAAATTTGGGACTAAAGCATGAATCTTTATTCATTATGTGCAGTCCT
GCTCTATAAATGTCCAGCACAGTCGCTCTTAATCACCTTGTTCATTTTAAATCTCACTTT
AGTCCTTTTTATTAAAAGGCATCCTGGTATttaaattacagtg
>NODE_204_length_557_cov_10.922801
GTTCTTTATCTCTTAACGATGTAATTTTAGGGTCTTTCTAGGAGTGAAACGTGAGACAGT
CAAACAATAAATCACATCCCTGTTTAGAGCAGGCGTCTGGCACGACTGGCCGGCTTCAGC
TCCCCAGACCACCACCTCCTCCACTGCCGCCTCCTCCTCTCCTCTCATGCTCTCCATCCC
TCATGCCTGTTAAAGGCTTGTCCTGCAGGGCCTGGATGCACTTGTGTGGTACAACAACAG
AGAAACCGCCCAAAGCTCTTAACAGCTCTTCCTCTCCACTTCCTCCCTCCCTCCATCTCC
ACACTGCTACCACCACCAGCTCCTCTCTCCCTCTCCACTCTGCTCTGTCTTTCCCAGCTG
CACCGGCGAGCTGTTCCGTATGAACTGCTGCCAGCTGAAAGCCTGCTACTCCTGTGAGAT
TGCTATTACTCAGTGCAAGCAGGGCTCTGCGTAGCCAAAGGGCTGCTCTCCGAGCTGTAG
ATCTCCATGTTGTGACTTGTCAACACGGGAAAAATCGTTACCAAGGCTGAGGCACTTCCA
TTCCACACAGAGGGGGTTCTGATTGCGACCAGGCAGACAGGCAGGTACTGTACTGGAGGT
ATTAGGACGACTGCCGTTGCCTGATTTTGTGCTGCAGAGGATTCTCTGCTGAGAAAGAAG
GCACTTTGAAATTAATAGATAACTGACATCAAGAAAAAcaa
>NODE_205_length_456_cov_16.157894
AAAGGCATATGCTTTAGTAGACACAGACATGCAAAGCATTTCCATTCTTGCAGACTTCGT
GTGGGTGAGTGAGTAACACTCCCTGCTCGCGTGGCAGGGAAAGGAGATTGCTGGATTGGT
CAGGGCAGGGAGAGATCCTTGTCGGTGACAGCGTCGCTCCAGCGAGCTCAAAGCCACAGT
AACACAGCCGAACAATCCAAACACACCCCACCAATTTTTAATTTCTTCCATTAGAATTAA
TTATGAGGCCGAAGGCAATTTGTGTACCCTGTGTTTAAGACTGCCTACTGGATTAATTAA
AAACTGGATGCTGGAAAATTAATGTGTGAATTGTTATGCCTTGCTATAATGAGCCATCCC
ATGCTATTACATAGTAGTGTACTATACGATCACCTTCAGGCCTCTGAACACACAAGGTTC
ATTAAAGAGCACAAACCTAGGCACAAGTCAACTTAAAGAATGCCAGCCTCAGCACATATT
CAACAGAGCACAGGCGAGCAGCGAGACATTTAAATTTTCATCCAAAATACAACAAGGTGA
GGAAGTCTGGCTTAATGACTTGGAAGAAAAACACATCTGTAAATAAATGACCTCAGTAAc
>NODE_206_length_354_cov_7.155367
CACCCAGCTCTTGTGGGTTTAGTGAATTGAGAAGACACTTCTTGTGTGGATTTTTCAATT
CTCCAACATGTCATTTGGCTGGGAGTGCTATTGTCCCCTGCCCCTTTTCTCCCTGCTCCT
TCTGCCGAGACGAGTCGTGTCATCCCCTCGTGATCAGCACTTTTGTTGCCTTTGTTTTTG
GCCCTACCTCAGAAGTCCATCTTGTCTTTTATGTCCCTGCCTTTCATGCATAAGGGAACA
GTTGTGGCCTGTTGTGGGGCTGTTCCACTGCATTTCCACCAGTGGGGTTTCCTTTCATTC
TCTTCAAAGTACTACAATGGGGCTCTGAAGGCCTGAATGGCCAATGCAGAGTGCACAATC
CTACAGAGCCCGCTCATTTTGTTTTGCCAGAGTCAATAAAAATGCTAAGTTAAAAGCTAA
CCCCCTTATGCCCTCCTCGAATGGAGCGACTTGTTTGACCTTTTTAAGCTCCCCTCTcta
ttaacttttaatgataaa
>NODE_207_length_1153_cov_5.547268
CTGACTTAGAACTGGTGCGGACCAGGGGAATCCGATTGTTTAATTAAAACAAAGCATCGC
GAAGGCCCACGGGGGGTGTTGACGCGATGTGATTTCTGCCCAGTGCTCTGAATGTCAAAG
TGAAGAAATTCAATGAAGCGCGGGTAAACGGCGGGAGTAACTATGACTCTCTTAAGGTAG
CCAAATGCCTCGTCATCTAATTAGTGACGCGCATGAATGGATGAACGAGATTCCCACTGT
CCCTACCTACTATCTAGCGAAACCACAGCCAAGGGAACGGGCTTGGCAGAATCAGCGGGG
AAAGAAGACCCTGTTGAGCTTGACTCTAGTCTGGCACTGTGAAGAGACATGAGAGGTGTA
GAATAAGTGGGAGGCCTCGGCCGCCGGTGAAATACCACTACTCTTATCGTTTTTTCACTT
ACCCGGTGAGGCGGGGAGGCGAGCCCCGAGCGGGCTCTCGCTTCTGGCGTCAAGCGTCCG
GCACCCGCCGGGCGTGACCCGCTCCGGGGACAGTGGCAGGTGGGGAGTTTGACTGGGGCG
GTACACCTGTCAAACGGTAACGCAGGTGTCCTAAGGCGAGCTCAGGGAGGACAGAAACCT
CCCGTGGAGCAGAAGGGCAAAAGCTCGCTTGATCTTGATTTTCAGTATGAATACAGACCG
TGAAAGCGGGGCCTCACGATCCTTCTGACTTTTTGGGTTTTAAGCAGGAGGTGTCAGAAA
AGTTACCACAGGGATAACTGGCTTGTGGCGGCCAAGCGTTCATAGCGACGTCGCTTTTTG
ATCCTTCGATGTCGGCTCTTCCTATCATTGTGAAGCAGAATTCACCAAGCGTTGGATTGT
TCACCCACTAATAGGGAACGTGAGCTGGGTTTAGACCGTCGTGAGACAGGTTAGTTTTAC
CCTACTGATGATGTGTTGTTGCAATAGTAATCCTGCTCAGTACGAGAGGAACCGCAGGTT
CAGACATTTGGTGTATGTGCTTGGCTGAGGAGCCAATGGTGCGAAGCTACCATCTGTGGG
ATTATGACTGAACGCCTCTAAGTCAGAATCCCGCCTAGACGTGACGATACCGTAGCGCCG
TGGATCTTCGGTTGGTCCCGGATAGCCGGCCTCGGCCGGTGCGGAGAGCCGTTCGTGACA
GGGCTGGGGCGCGGCCGGACGATGGTCGCCCCTCTCCTGCCTCGCATCGCATGTTTGTGG
AGAACCTGGTGCTAAATCACTTGCAGACGACCTGATTCTGGGTCAGGGTGTCGTACGTAG
CAGAGCAGCTCCCTCGCTGCGATCTATTGAAAGTCAT
>NODE_208_length_428_cov_17.221962
ATGACTGTTTTTTTCTGACTTGTAGGTAAAGAGACTTTTTTTTGTGACTTCCGAAAAAAT
GCATGTTGTACTATAAAGCTTTAACAGCTTGGATCATGAGTCTGTTACATTGGCTGTACG
CACATTACATTATGATTACATACATTTCTAAGAATTTGCCCATCATTTTTCTCCATAAAC
CTTAACGTGTTGGATGTGAGTTAATTTGGACTCCTGGATCGCAATCTGCCAACCTTAGGG
CACCCAAAGTGCCTACTAGCTCCCCTATCAAAACAATCATCAGCTGAAGGAGGTTATCGT
TGAGCTGGGCTATCTGTCACCCGGCCACCGGCAGCCAGCGGGACACAAGGGCCATTTAAT
TAGGCCTACTGCTCCTCTCTGGTGTGAAAGACTCTCAGGCCCCTTTGATTCCCTGCTGCT
CTCCCAGCAGGAAGTGGTTGGTGATAATTGACACAGGATTTCCTTGTTAACCAGCGGCAG
ACTCTGTGGATTAAAGTGACAGAGATCTCCAGAAGAAAGTGGGGAGTAGATAAGGGGGAG
GGGAGGAGGTGCAGGGGGGGGAGTGGCGGGGg
>NODE_209_length_519_cov_18.231215
CTAATGATGCACTATATCTGACCACAAATGCGCAAAAGATAGAGGATAGTAAAAACAGCT
TTGGTCTTTCTGTCTTCAGCCTGTTTGGCCACATAGAAGGAAACAGATAAATCTGTGTAG
CTTAAACCCCTGTGTCTCCTACAGGATTAAAAATTCATAAGATATATTGAATCGGTGTGG
AAATCCCAAAATATATGCAATTTGATCAAGCGGGGATTAAAAGTGTCATTGTGCTTGTCA
ATAAGGGTTGGTGGCGACGTGGCAGTATCACATTGACTCTTGCGTATTAATACTCAGTGT
CCTATTGGGCCATCAGCTGATTGTTTGGAATGTAAATGATGCTGCTGATGGCTCCAGTGA
CTGATGGCTTAAATTCCAATTAATCAATTGCTTCATCAGTTTCCCTAATTCAGATCAAAT
ATCTCCTGAGTGCACACTCTTCTTTCAGTGGTATTAGAAGAAATAAATGCTCTGGAAGTA
ATTTTCATCAATCTCGTGTACATGCCAATATGCCTCACAAGCCTGGTCCAGGTTGAGGAC
TTAATGTCTTAAGTGTGTGTTTGTGGGTGTGTGTGTGTGTGTGTAGAAGAGGGATTTGCA
TATTAGGAAGGAATGTAAGGAATTAAAATAGGGTTACATATTTGTGTGGACTTACTTGCT
TAC
>NODE_218_length_716_cov_5.061452
GTGACCTCAAGTGGTCCTTCGTAAAGCCTCTTAAGTGCTGCGTTGCTGTCAAAATATGTG
CAAATCACCAGTAAACTGGGTAGACAGCAATGAGAAAAATCAAGTCTATCTGGAATAGGA
AAGAAGAAAAAAATAATAAAGAAAAAAAAATGGCGGGAATAAAAGTTATTTTCCCGACTA
TTCCAGAGGGTTCTCATGCTGTAAAAATGGAAGTGAGTGCAGGATACATCAGGAAAGTAT
CAATGTCTACCTCCACACACAAAAGGGCCCCATCCTGCTATGACCTCTCCTACCATCCTC
CCCCTCCCCTACTGTGTCATTTACCCACAGTTTCTAAATGCTTCCTCCAGCCAGAGTGGA
ATCTGCTCAGAGGTGCCTGGGCTTTGTGGCGGAAACATAATTAAAGTGGTGAAAGATGTA
AAAGGTGAAGAATGGGGATGACATCAGGCCAATTTCACACTTGGCACTCGAATGGCTAGG
TCCAAGCCAGGACTCTTGCCTCGCAACACAGATCAAAGCCCACTGTCACCGCACCAGTGC
AGGAAAAAAAAGAGGCAAAAGGACACCTAACTATGCTAATCCCCAGGACGAATATATTTT
AATCTTGTTAGAATACAAGTTAATGCCGTGGCTCAGTGGCTGAACTTTTTTGGCAAGAAT
GAGAGGTGGACAGAACTACTTTTACCTTTTCTACATGAGGTGCCTCTGTCTGGCACCGGA
TAAACAGTCAGAGTCTGAACAAACTTTCTTTTGGTCAAACTCGgtgtgtattattaagcc
acatactgtacaggcagcagatagcagacacaagccagtgaaaggcaaagcaacagtttt
cattaagaaaagcgatggag
>NODE_219_length_347_cov_11.031700
ATTCTACATAAATTCCCTCTCTAAGGGCTCTTTAACCCTTTTCCCCTTCCCCATGCTCAA
TTAGGTTTGGTTTTATTATTTATTTATTGTATATTTAAAGGCAACTAACACTGGGAAGTG
TAATAAAATGTACAGTGGGGGGATTAGGAGCAGCTCTTTAATCTCACGCTTCTGATAATA
CTGCATGGGCTGATTGATTAGTTTTTCAGGAAGCTTATGTCAGAAAAACCTAATCCGTCT
TTGGATTGTGCCAGCCTTGTAAGGTTTTCCGCGCTGCCACTTTATCATGGCGGCGAATTA
CAGAGCTGCTGGGCTGTGATAAGGTCCCCGTCTCTTTTACAGACCCCACCGCCCAACCCC
CGGCACCCCCCCTTTCCCTCTGGACAATAAAAAAAAAATTGTGTTTATATTCTTCACATC
CCTGCTCTGCCTGGTCTTCACATCagcctctcccaggatttgacttgtaagaaagagggg
gggggaaaaag
>NODE_220_length_446_cov_13.289238
CAATGGAATAAAGAAAACTCAGCTCCTTTCTTCTCCTCTTTTCTTCCTCCACTTCTTTTT
TCTCCCTCTCATCCTCCTATCTCTCACACCGCTTTTCTCTGAAAAAATTCTCATGAATGA
TTTATATGTGTCTTGTTATCAGCAACGATTTCTATAGACCCCAACGCATTCACCAAGACA
TTTGTGGCGTAATTGTTAATTTTAATGCCATAATGGCTTCAGATGGGAGCTCTGATTAGA
CATTTATTACACAATTAAATGAAACATACTCAAGAATCACAAAAGCCTTCCGTAATTATT
TCAGGCCATTAATAAAATGGGCATTAAATTATATTGGACACAAAAGAGAAGTGAAATAGA
TTTCCATTAGAGCAATAGAGGCAGAGAGGGGTAATAGATCCTGCCTGAATTCACTCTGAA
ATTAATTGTTGCCCAGCCTATTTCCTCACACAGTGGAATAAATGAATGAGAAAAGAGAGG
AAGAGAAGAACGAGTTGGTGGCCGAGAGAGTGAGGGGAGGGGGTTACATTAAGAGCCTCT
GATAAAAACCTTTTGTTTGACATACTACAATGGACCCTCAATTCAAGAGA
>NODE_223_length_328_cov_1.987805
CAGAGCATGATGACAGCAATACTGCAGTGTTTCAAAGACAATGTTTCCAAACATGTTTTG
AGTTCACAATGTGGTCAAATGTGATAAATATGAAGGCAAATGTTGTTTCAAGTGACTTTG
TGTGATATAATTCAGTCAACCACTGTGTGGAAAAATAGGCCTTTTCAGGGCATGAAAAGC
TGTTTCAGAGCATGAAAACAACAATACTGCAGTTTTTTAAAGACAATGTTTCCAACCAGG
TTTTCATGTTATAATGTGTTCATATATGATAAATATGAAAGCAAAAGTTGTTTCAAGTGA
CTTTGTGTGATATAATTCAGTGAACCACTGTGTGGCAAAAGAGGCCTTTTCAGGGCATGA
AAAGCTGTTTCAGAGCATGAAAACAGCAAGACTGGTGTTTTTCAAAAACAAtgtttccaa
ccatgttctcatgttataatgtgttcacatatgataaatgtgaaggcaaaaa
>NODE_224_length_709_cov_8.172073
GTCACTCGAGTCATAAGTCAGTGTTTGAGGCTAATCACAGCTAACTCCTCCAAACCTTGC
CAGCCCTCACCGCAAGCCTCATACCACCTCGTCTCATTCCCACATTCCTACAGCCGTCTT
TCCTCACCACTCCCACATCCACCCTCCACAGCCCCATCCAAGCCCACCCTCACCTTCTCA
ATCCACTCTTGGATCATTTCAATTTGCATCCCAACTGGCCCCGGGATTCCCTAGCCCTGT
TAAAAGGCAGGCTATTTGTTGTGCTCTGCGGTTAATGCCGCGCAGAGCTTTAAATACCCA
TATCAAATCTTGGAGGCTCAACAGATTCAGTTTTGCAAACCTGTATCGAACAGAGGTTCA
ATCCGTCAGCTTAGAAGTGTACACTCCTTAAGTTGTGTGATAAGGTAAAACCAATCACTG
GATTAGGCTCTCTCTGTCAGTGATGGTGTATTTTCAGTGCACAGTGTTGCTTTGCTGAAA
CAGGATAAGCTGATGGAGTAACATTATGGTGCTTGAGATTTCTTTTTCAATAGGAATATA
CTATTAATGGATTCCGAAGCCAGTGTGTGATGCTGCTCTTGCAGTTGTGGATAATGCATT
AGCATTAGCTGTGAAAAGCAGTTGGTGCCGGATACCATGAGCAATCATCTCTCAAAACCA
CAAATTTGATTGTTTTTATCATGCAAATCCAGCCTACTACCCGATAAGATTGATTGAGGT
CTTAtaggattgcagtgtttattctcgtagagcttctcacaaacaaacctcagcctttag
attcacaagtataattttgcacagcatatggtgaattcataactcaagaaagagagaatc
tctagagtctgct
>NODE_227_length_694_cov_6.652738
GTCACCATCACAACCTCCGTGCAAATAAAGCCTGTCTGCATGGCCAGATAGAGGTAAGTG
AGAAAATATGTTTATTTGTAATCTGGGTGAACCAGCCCTTTAATGCATCCAGGCACCGAC
ACAGATCACCCTCCCACTCAGCCGCCACACAGTCACACACCCATACAGACGGGATGATCT
GGCATGTACTGGCCCGATGATTAAAGTGTATTGCGCTCACCTGCCCAAGTCCAATCAGGG
GTCTGTGCTGATTGCAGCAGCTTGCAGCAGACAAGGGATGGGGGACTGCAGGTGGTGGAG
GGGGGGAGGAGGATGAGGGCTCTATCGCTGGTGAAGTGACACTGTGGTGAAGCGGTGGCA
GGGCGGCGGTGAAGCTGCAGGCCCGGGGAGGATCCAGCTCAGCTTGCCTCTCCACTCCTC
TCTGGCCAGACGGGGTGAATCAATCATCTCCAAAGATGTCAGCATCTGCCCAAGCAATTT
CAGATTGGAATAAATGGCAGATGGGGATGTTGTTCCCTCTGTTTAATCAGTTCCACCAAA
TGTGGTTTTATCTCTTATAAAATGAAACCATCTGTAGCACGTAGGTGTAAGGATCAAGTG
AGGGAGGACGGAGGGAGAGGGTGACAGAGGGAGAGAGGAGAGATGTGCGTGTGTTTGGAG
TGTGCACGCATATGTGCATGTGTATGCTTTTTAATGTGTGTGTGTGCGTGTGTGTTCGGC
GTATGTGTGTGTGGTGACGGAGGGCAGGGAGAGATGGAACACTGTGAAACAGAAGCAGAA
TAGTGGGAGTGAAATAGGAAAAAAAAGAGAAGCACTTATCCATTATaaagagggaaaa
>NODE_228_length_565_cov_4.582301
GTCACTACCTCCCCGAGTCGGGAGTGGGTAATTTGCGCGCCTGCTGCCTTCCTTGGATGT
GGTAGCCGTTTCTCAGGCTCCCTCTCCGGAATCGAACCCTGATTCCCCGTTACCCGTGGT
CACCATGGTAGGCACAGAAAGTACCATCGAAAGTTGATAGGGCAGACATTCGAATGAGAC
GTCGCCGCCACGGGGGGCCAGCGATCGGCTCGAGGTTATCTAGAGTCACCAAAGCGGCCG
GGGCGCCCCGAGGGGCCACCCCGCATGGGTTTTGGGTCTGATAAATGCACGCATCCCCGG
AGGTCAGCGCTCGTTTGCATGTATTAGCTCTAGAATTGCCACAGTTATCCAAGTAACGGT
AGAGCGATCAAAGGAACCATAACTGATTTAATGAGCCATTCGCAGTTTCACTGTACCGGC
CGTGTGTACTTAGACTTGCATGGCTTAATCTTTGAGACAAGCATATGCTACTGGCAGGAT
CAACCAGGTAGCCCAGAAGCGTGCGTGCGGCAGCGGGAGGGAGAGAAGGGAGGAGAGCCG
GCCAGGAAAGGCAGGCCACCCCCGAAACCCCCCCACCCGACGTGCCGCGACGCGAGCGTG
GACTGCGCGGCACCCGGTCGGGACCGGGTGCGAAGCGTGGCAGAGAATGACGGGCGTGGG
GCCCTGTGCTTTTTGgctggagaaatgaccgtgttgtccggagagacat
>NODE_229_length_323_cov_25.975233
TTTATCATGTTATTGGACGTAAATTTAACAAGCTGTTGAGAGCGCTGGAAAATCAATACC
TTTTAAATGCTGTTTATGTGTGATTAACGGTTAATATCCTCACAAATTATTTAATATAAT
AAGGTCATTTGTCTTTCACATGAGCCCGGTACCCTGCAAAGAATAATAGAATAATAAATG
AGGACACTAGTGAAGAGGAGATTTCTGATGCTTTCCCCGGCTCCGTTTTATTACCCATAT
CCTCTTTACAGCTACAAAGCTGCACTATGGTTATTTTATGCAAGTCATAAAATTAGGCTG
AGATGGAATTAGCAGACTCGGGGCTCTTTATAGGTCAAGCCGGTAGTTTATGAGCCCACG
ACTCCCTGGCACTATTGTCAGGAGGCTAGTTAGAGGGGTCTTTAAGCATGATTTAATATG
TCCATGCCTTGGAAAATAGTTAAATAGCTAATTAAATGGAGGAGTTA
>NODE_230_length_663_cov_5.938160
CACACGCTCGGCGAGGCACATTAAGTCGGCCTCACCCTGCATGGAACCTTTTGTTCAGCA
GAATCCTGCCTGACCTGCATCCCCCCTCTTACTCACGACGCCTCCCACCGCACTCAGCTC
ATCAGCAAACACCTAATGAGCCTGCGTCAAGAAAACAGACCCCCAGCTCAACCTGCCCGC
TCCCCGCCCCCACCCGGCTCTCGGGGGGCGCGGAGACGGCACTTTACAAGGACTGATGAT
GCTGCAAAGACCACAATAATGATAATTAACTTGCTGAATTTAGAAGATTATGCTGTTAAT
TAGTTGCAAAATAAAGATAAGTAATATAGTAGCAGATGGTTGAATAACACCCATGAGATG
GAGGGTTATTACACTGATGAGGTTTCCATGGCAGAGATGAAATATGAATCTGACTGGCTT
TTCCCTCTTTCTATGGGCCATTCCAAGAGAATAATATCTTGTTTCTGCCAGAAGAGCTTC
TGGAAGGGTATTACACGATAAACTAATTTGGTAGATAGATTGGCCTGGCAAAGGTAGTTG
TTAGAATAATGTGGTCCTCTGTTTTCTCATGTAAATGTATTCCCTCTCACTTTGTTATTG
CTTCGAAAGGCTCATTCACTTTCACCTTGTTTGCTCAGTGTTTGATGCTAGAGGAATTGA
CCTGTGAATCACAGACACCAGTCTGTAGAGGAATAGTTTCTGTGAATGGGATGTGTTTGT
GTTCGATTGGTGGAAGTGTTCGAAAAGCTTTTTTTGATAGTTTACTTCCCATTACCTGCT
GTGGccgtacctttccagattacaaac
>NODE_231_length_298_cov_1.627517
GTAAGTTCTTGTGGTAAGTAAGGATGATGTGACATGTATGAGCATGGTTATAGGCATAAA
CATTTATTTTACATTGCTATGTACATGGCATTATTTAAAGAACATAAAATACTCCAACGA
TCAAAAGAAAAAAACCCAATAGCTTCTCTATAAGCAAGCGTGACACTTATCTAACTTTAT
AAAACAAAGCATTCCCTAAAACGTCAGGTTTTATCTTTACAAGGGTGAATTTCACCTTTT
TTCTGAGAACACCAGATGTTGAAGATACTTTTGTCTCAACAGTAAAATGGTGGAGATAAA
CTGAGCAAATAAGGCTAAACGTCGTCGTCACAGAAGAGCCGGACTAGCACCTTGTCTTTA
AGTGCTTCGTTCTCCCTATAAACATACATTGGCGTGTCGCTAACAGACGGGCTCGTTTCC
CCGACAGCTTgctcttcattgc
>NODE_232_length_296_cov_2.189189
GTATCTTCTCTTCTTACAAACTTGCTTATTACAATAGAACAGGACACCAGTGTAGAACTG
TGTCAGTGTCTTACTCAGCAAAATTGTGATTAACATTGGGATTCACAGGCAGCATTACAC
AAATTGCTCTGCAGATTTTCCCCGACACTGACAGACGTGCTCCTCCCATCTCCTCATCCT
TTCTGCTCCTTGTTTGCATCTACAGCGACCGCATGAAAAACAGGCTGTCAGGTTTGACCT
ACAGACAGCTTCTCCTCTATCCCGTTAGTGCTGTGTGGGTGTGTTCAGAGGTGTGCACCG
CAAGATTAACTTTAGTTCATATTGAAGAGTCAGCCGCATGAACCCTGAGCCGTCACAATT
TGTTCCTGAGGCAGCAGCTCCCGTGGAGCATCGTGATACTTTAACAGATGAGATGCAGTT
GCTGACCCCCGATGTGAAAG
>NODE_233_length_341_cov_6.149560
TCATATGAAGTAAGCCTGGGCCTAATCCTTCTAAATGCTATTATTTTCACCGGAGGCTTC
ACCCTTCAAACCTTCAGCGTAGCCCAAGAAAGCACATGACTGATCTTACCAGCTTGACCC
CTGGCTGCAATATGATACATCTCCACGCTAGCAGAAACCAATCGAGCACCATTTGATTTA
ACCGAAGGAGAATCAGAGCTTGTTTCCGGATTTAATGTAGAATACGCTGGAGGCCCTTTC
GCGCTCTTCTTTCTAGCAGAATACGCCAACATCCTCCTTATAAACACACTCTCAGCCACA
CTCTTCCTAGGGTCCTCCCTATCTCACACCTTCCCTGAATTAACATCAATTAACTTGATA
ACTAAAGCAGCCCTCCTCTCCGTTGTCTTCCTCTGAGTTCGAGCCTCTTACCCCCGATTC
CGATACGATCAACTAATACACCTCATCTGAAAAAACTTCCTCCCATTGACACTAGCCCTG
GTAAT
>NODE_234_length_315_cov_21.587301
CTGACTAGTCTGAGAAATAGGATTTCGCCTCATTAAAAATAAATCAGGCCATTTTACACC
GAACAAGAGCAAGCCAAATTGCGCTAAGGAAAGGACAATTAGCACAGAATCAATCCCTTT
CTTCCTGTTTCTTTTTTCTCTCTCTCATTTTGTTGTTTCTTTATTTTAGCACAGTAATGG
ATGCTAGGAGAGGAACACACAAACCATGAGATTCTTGGAAGAAGAAGGCAGACAAACCCC
CATCTCGCTCATAGCTATGTCTGGATTGCCTTCTGCGCTGAGATAGGAGTCAACATGTTT
AGCGACATCAAAAGAAAACCTGATACCTTAAGTATAAGAAGATTAACACTTGCAGTGATC
TTGAGCTTAGGCTTCTCCAGGACTTTCAACAGACTGTGCCAGAAGGGACAATTACCGATG
AATTGGCACCAACATCTCGTAGTTATAGATCGGAAGAGC
>NODE_235_length_458_cov_6.624454
ATAAGTAAAAAAACAAAAAAAGACAACAACAAGAAAATGTCAATAACCCTGTTCCTTCAT
TTCACTGTAAATCACCTGCCAATAAAAGACTCCAACCACCTTGTTTGATCTACCATGCAC
TAAACAATAATTTTATGGCCTTCTTTGCTTCTCTCACTGAACTTTTCGGTTCAACTCCTC
ACCACCCACTAGCCCTTACCCAGGGTGCCTGTGCAGAGGCAGTTGTGAGTCCGGGGAGGT
GGCTTAGTTTGGTGGCTGTCCAGAATCTGTTGCACTAGCTGCTCCACTGAGAAGCCAGAG
CTGCTGTTCCCATTGCTGCAAGTCCACTTGATGCCATGAACTGCCGGGAGAGAGGAGGAG
ACAGAGATGTCAGCCAGCCCAACAGACCACCAGCCACGCCAACCCCCCGCCCCACCCACT
GCCCTCTCTGTCTGCCTGCCAGCATGCCTTATCCTGCTCACTGAACAACTCTATACAAAA
GTGCTAAAACAGAGAAATTAAGATTTCTGTTTTTCCCTGAAGGGAAACAAACAATCCACG
GATCCCATGAGTAAAATGCTAATATGGTTTAATTAgtacaatttaagtggcattatcgtt
ag
>NODE_236_length_672_cov_13.096726
GATATGACCAGCTTCCCACTGCAAAAATTCTTACTGCCTCCAGTCCACTTTTCCAATTTC
TGTTTTTCCACAGAAAATAGCCCCCAAATCTGACAATAACAGCAAAATATGTTCTGAATA
TGTTTATCAGTATTCATGCTTATTTGACAGGTTTTAGACGTTTTTTTATTCTGGCTGGAC
TGTGTTTTGTTTTAAGGTAACTCAACCGAACATCGGGCTCGAATAAGGAAAAATATACAG
CAGTCAATCAGTGATAAAAAAAAAGTATCTGGAATACATAACAACAAAAGGAAAACTGAT
GATGCCCAGTGAATTACTTAGATAATTGTAATGTAATATGAACCCAGGAAACAAATAAAT
TCCATTTCCAATGAATCCACACAATTCAGTGAGCTACTCTCCTGGTCCATTTAACTACAC
ACATGTGTACTATAATGAGCTGTAGACATTATGCCTAATTATGTATTAGACTGTGTTAGA
GGGCCTAACAAAAGCTTTTGAAAGGGACAATTACGTTTGTTGCTTAGTTACATCGTTAAA
AATATACCAAATCAGTGCAGATTATAGTGGGCGAGAATGCACATGTACACCACGAGCATT
GTTGCCAAAATGCACAAAATTCAATTCATTAGGAAAAAAGAAAACATTTTTGCTTGTGAA
AAGGACAGTGGCATAAGTGAAAATAAACAGTTTTTAACTGAAGTGTGTTCCTGTGGGTAA
GTAAAGTCTTTGTAAAAAAGAAAAAAAACATTTGTAAAACAGTGGAACACCAGCCAAGCA
ATGGTGACAACTCATTTGTTTTTTAACAAAAGGCAa
>NODE_237_length_423_cov_8.111111
CTTGGTCTTGTCTTTCCACCTCTGCCTGTATTTGCTTGTCGGTGGCTGGGGAGTGAGTGT
GGAATCACTTCTGCTTCAAGGTGAACCATCCCAGTGGACTTTAAAGTCCCACAACCTGCA
AGCAGATAGTGGAGTGTTGAGTGTGTTGGGTGAAGTTTATGGAAAGTATGAGGAAAGTGA
TTTGTTTTGTTTTTTTTCTTTTGTCTGTATGTGTGTATGTGTGTGTGCATATTTTTATTT
TGGCCTGACTAATCCGCATGCCTCTCGCTGGTTCCTGTCCTAACAGGGGGTGTCATTTGA
TCAAGTCAATAATCTGCTGATTGAACCTGCTCGAATTGAGGAGGAAGAGGTCTGTACCTA
CTCTTTCCCGTCCAATCTGTCTCTCTGTCCCTCACTCACCCACTCATTTATCCACTTGAA
TTCAGAAGTGGAGACAGAAAATTCACTTTTAATCCGAACCAATCACTAGGGAACCCCTAA
CCACAACTCATTTACCAGACGGCCTGTGTGGCAGAACCTGGATACAGGACTGAAGGAGAC
ATTTTATCTGGTAActtcattttttac
>NODE_248_length_422_cov_9.026067
GGAGGAGGAGGGGGAGGGGATGGAAAGAAAGAAAGAAAGAAAGGAAAGAAAAAAACCGAC
ACAAAACGAAACAACAAGGAAAGTTTTTCTGCGACTTTCTCGAATGTCGCTCCAGATTTT
GCCCTTCATCGTTCTTTCACAATGTCGCGCCCTCTCCGCTGCTATTTCTGACTGCCAGTG
TGTGGATCTGGCTCGCTGAGATTTCATGCCAGTGTAAAAATTGGCTGAGGGTTTGGTTCA
AATCAAATTGGACATAAGCACCCACAACACCATCTGTTAGGGAAAGGCAGTGGAGTGAAG
GGCAGAACTCTGTATTCAGATAAATGGATTTTCAATTTATTAAATTGTTGACTGACACCC
TTGTAAATTTTCTCTTTATGTGCCGCGGCCTATTCTTAGAACCGCCGCGTTTAATGGAAA
CATGTTGCTATACGTCCCTACAAGCCCTAATATTAGAACCAGAGCTCCCGCTGCATCTGT
TGTTTGGATTTTTTAGGGTTTTTTTGCACCAAACAGGGAATTTGTTGATTTTTTAATTTT
TTTGTTTCTTTTTTAAACTTTAAAAt
>NODE_249_length_364_cov_8.145604
TCTCACCCTGCCTTGGCCTCCAGGGCAATGACTTTGTGCTGTTGATTAGGCCTAGCATTA
TTCACAACCAAATTACTGCTTTGTCCACCCTCCCACAAAGTCCTCAGCACAGTGTCCCTC
CATCTCCATTTGGGAAGCCGTGGCTTAACAAGGCGGAAGAATGCCGAGGAGGGGGAAAAG
AGCTAGCAGGTGTGAGTGGGAGTGAGCGTCCAAGGCTCATGACCAAAAAGTCAACCTGTG
GTAGATGCACCCCCTGGTACGTAATGCTTCCACTTCATGGCCCACACACGCCATGAGTAC
ACACGCATGCCAGCACCCAGGCAACAGTGTGTGCTGCTGTTGGCGGGGGCAGGGCTCTCA
TTGGCAGTGGGAGAGCTCTATCCCGCTGTCCGTGTTTACAGTCTTCAAGGTAGGGGCGCA
CAGTACTTGTCTTTCAGGTGGATGATTAAATGAGTGGCACAACAAGAAGTGAAACAATTA
GAATTTCTGCCTCATTATCATGGTAATA
>NODE_250_length_413_cov_2.966102
GGTTGTTTTTCAGGTGCTGGGCTTGGCCCCTTAGTTCCAGTGAAAGGAACTTTGAATGCT
TCAGGATACCAAAACATTTTGGACAATTCCATGCTCCCAACCTTGTGGGAACAGTTTGGA
GCGGGCCCCTTCCTCTTTCAACATGACTGTGCACCAGTGCACAAAGCAAGGTCCATAAAG
ACATGGATGACAGAGTCTGGTGTGGATGAACTTGACTGGCCTGCACAGAGTCCTGACCTG
AACCCGATAGAACACCTTTGGGATGAATTAGAGCGGAGACTGAGAGCCAGGCCTTCTCGA
CCAACATCAGTGTGTGACCTCACCAATGCGCTTTTGGAAGAATGGTCAAAAATTCCTATA
AACACTCTCCTCAACCTTGTGGACAGTCTTCCCAGAAGAGTTGAAGCTGTAATAGCTGCA
AAAGGTGGACCGACATCATATTGAACTCTATGGGTTAGGAATGGGATGGCACTTCAGTTC
ATAGTATGAGTAAAGGCAGGTGAGCGAATACTTTTGGTAAtatagtgaaggtgtcatgct
ttccacaaaatgtacac
>NODE_251_length_399_cov_20.511278
CATTTCAAATTATTAACCCACAAAAGCAGTTTATATAATATAATAGTTATATTGTCAACA
ATACAACAGCAATGCCAAGGGTTCATATGTGCTACCTTTGTGTGTGTGTTTGGGCGCATG
TGTGCGTGTGCGCACATTCACTTACACTTGTGTGTGTATGTGTGTGTGACTCCATGTGTG
TGATTCATTCCAGGGCAGTTTTAGTCCTTATAAAATATTCATTTTGGTTGTGCAGGGCCC
TGTAATTGCCATCTCTCACCCTGAATTATTTATACCTCGCACAGACTGACAAAGCTTTGC
CATACGGCCCCAGATGAATCAGAAAGCAGCCATCTCTGCTGCCAACAGCACTGGGCTTTC
ACACAAATATGGCAGCCACGTCTCTCTGCCTGGCCTCTCTTAATTTGACATTTTCTTTTT
CCCCCTGCCTTTGTCCTAGGTGCACAGAAAGGTTACCTGTTAGCTTTAAGCACCGACCTG
CTCTCTGTCTTTCTGTCTCTATCCCCCCCCCACTACCTACATGACAGTCCACAGTGGGTg
ttt
>NODE_260_length_799_cov_9.534418
GTAATATGCCGACGCACACAGAGAAACATGTAGAAGAAAGGCGTTCAGGCAACATCAACC
AAAGAAATACAAAAAAACAGGATTGGGCAGAGAGAGGAGAGAAGAGGAAAAGCCAAATGT
TAGAAAAGAAAAGAAAGAAAGAAAGAAAGAAAGAAAGAAAGAAAGAAAGAAAGAAAGCAA
GAAAGAAAGAAAGAAAGAAAGAAAGAAAGAGAGAAAGAAAGAAAGAAAGAAAGAAAGAAA
AAGAGATCTGTGAATTTCCCCTTCCTCCCCTGAGACCTCCCTTGATGCCAAGCATTCATC
ATCCAGCCTCTAATATCAGTTATTCTGTGGCTCCTCTGCTTACAGCAGAATTAATTTCTG
CTTTAATTACTCTCATCGGCGGAATGCTGATGAAGGAGAGGGACGAGGCATTCTGGGACT
CGGGCCTCATTCCACTGCTTTAATTTGAATGAATTCCACCCGGAGACGCTGGCAAACAAC
TGGCAGCCGAGCCCCGGGAGCCACTCTGGGACTGCGCAGAAGAGCTGCAGCCATGGCCCC
CACCAACCAAGCTACCTTGTGTGTGCGTGCCTGTGTGTGTTGCCTTGCTTGTGTGTATTA
TGTGGAGCATGTTGGTTGTGTGTGAGGCTGAGCGCTGTAGTGAAAAGGTAGGGAGAAGGC
ACATACGAGACGGGGAAAAGAGAAACGAGATTGATAGATTAAGTGATGAGTCTCCGTGCG
CTGTGTGAGCATGTTTGCAGTGTTTGTGTGTGAAGTTGCATGTGTCTTGCGTCCACATAA
ATGCACTCAAGGATACGGGATGAGAAAGTCGAACTTGTATAGAAAACAAACTGTAAATGA
TTTCATACAGAGGGAGACAGTGAGAACAGGTCCGTATGGAGGCAAACATAAGAAATATGA
ACAACATCACTGACTGcagccctctgtgtaacacaagtgttag
>NODE_261_length_371_cov_9.320755
CTGTTTTCCTTTTTAATTGTTGTGGAAATTAAATAAGAGTGTTTGTGACATGAATGTTGT
AGGTAATGAGAGCCGGAGAGCAGCTGGGAGGCTACGGGCCTGCGTGTGCATCATTAGGAG
CTCAGAGGCTCCCAGGCTCCACGCTAGCGTAAGCCGCTAATGAAAAGAATGTAGTCACAG
ATCTCATTTTTCAGGCAATTCTTGTGTAAACTGGAGATTTTCCAGTGTATGCACAGTGGA
ACAGGGGCCCCACATAAATCACACAGGCTGGCTGCCTCCAGTGAAAGAAAGAGGGGGTTT
CGAGCACATGCTAACCACGCAGACATATGCTGCAGGAAACTGGAAATCTGCAATGGCACA
GCTAGAGGGAGAGCCACTCACAGCACCTACACCTGTCTGccccctccctacccacccacc
cacctctccacatctcttctagctctctatccatctccactgtgctgtccaacagcccaa
cccccatcctccccccacacacaccccctcataac
>NODE_262_length_407_cov_8.459459
GTCACTAATATGACAATTAACTCTGTCCGCTTCCCTCTATCCTCCCTCCCCTGTTTTGAT
ACAAATATGGCTGCATTTGTACAAGCGAAAAAGATAAAGCAAATAATGTAGCTGATAGAT
TCATCCTTTGTTTCTAACTTTAGTTTGGTTTTGAATTCCATCTGGATTTTTTATTTTTCT
CCCCTCTATTTTCTTTTGGTTTTGTTTATTTCTCCTCAGTCTCTGGACTAAATATGTAGC
TTTGATACTAAAAGAGGTCATTGTCTTTTTCCCATTTCGCTGCGGAGAACATTCCTTTCT
CCTTTTTTTCTTTTTTTCTTTCTTTCCTTTGTTTTGTTGATATTGCATACGTGTCACTGA
TTGAAATGGAAGGTAGGTAATGCTTTGCCTACGCACGTGATCTTTATGCAGATGAGAATG
TGACAAGCACCCTAGCCTGAGTGACGTCAATGTTTCTCTCTCTCTCTCTCTCTCTCTCTC
TTCCTCTCTCTCTCTCTCTCTTTCTCTCTCTCTCTCTCTTTCTGTTGTTTACCAATGGTC
TTTAACCAAAT
>NODE_263_length_698_cov_14.330946
ATAAATAAAATAAAGTATTCAAACCAGATGAAAGACTGTTCATAACTGGGTTAGTAATGT
CTCTGGCACCGTCTGCTCGGTCATTTCCTCCAATCTCCCCGAGCAACAGGGGATGATACA
GGCGACACTCAGACCAGGAGGGATCTCGCTGCCATGTGACGGGCTGCCTTCTACATTCTT
TCACCGTCCTCAGCACCAATTCTGATACAAGGAAGGAAGGAAGAGACAAGCGTGATCTTC
AGATGCAACACTCGCAGCAATTTCACAAATCTTTTAATGATTTGTGACCCCTTTGTGGAC
GGCAAAATTGTGAACTCATGCACCCATAACTTCTCACTTAATCTGTATTACTCTCATCAC
AACAGAGCAAGCCACTCTATCAGTAAATGCTAATCTCCTAATTAACAAGCTAATTAGGCA
ATTACAGCTTTGCAGAAGGATGCCTAAATGAAATATGACAACACAGTCACTTTCTACAGC
ACCTGTGGGTCTTTTCAGATGTCACAATGAGAAGCATGATGACAAAGTGTTGTCTCTGCA
CTCATAGGTGCTTATTCCTATGCCTCGCTTAGCTCATTTGTAAAAATATTGTCATTTTAT
CTAACCTAATCTGCACTGCTTGCGGAAACAACTTGTCAAATTACAAGTAAATTATTTCTC
TTCGAATAAGCTGACCTGCATCACTTTACCACAGTGTGATTTTACAGGTAGAGCAGAAAA
cagcgcttagcacaggctcctggttatgtaaacatggttttgagaactagtagttccacc
atgtcttactgtaagtagctgtcacacacggaaatgaattatgttgacatatggctgaaa
ac
>NODE_264_length_554_cov_6.904332
AGTGTTAGAGGGAAGTAAGAGCATACACACAAAAAATAACAAAAAAAACAGCCCCTCTAT
TCAGCCCCCACACATCTTGCTCCACTGCTCCACTGGAGAAAAGGAGGAATAAAATAGAGT
GACCCTGCCACTAGCAGCTCTCTTTTCCCCCCACTGCTCTCTTCTTCCTCCCCCTTGCCG
TGTGAAATCAAATTTCCATGTGGCTCCCGTATCTGTTGCACAGCGAGGTGATTTATCAGG
GATGCAAAGAGCATGCAGAAACAATCTTTATTACATCCATTTCCTGCTTGTCAGCCGGGA
TCATGTTGGCTGTTCATTAAAGGCGCGGCGCAGGTGAGGAGAATGCATCCCGATGCCTTG
ATAGATTGTCTGCTCCCCTGTGGTGACAGCAGCTGGATGGATTGAACAGCGGGGGGCGAG
GAGGGAGGAAAAAAAAGCGCTGACTCCGTCGCTCCCCTTGTCAGACACACTTTTACATGG
CCGGCCAGTGTCATTTCTACCAAACAGTACCACACACACGCACACACGCACACACACGCA
CACACACGCACACACACGCACACACACGCACACAGGCTTCTGACAGTCTTTGGACTTAAG
CCAGGAGCTCGCCTTAATGCATGAACGCAGACGCACCATGAGCTTACAAGTATTTACAGA
CAATGATGAgaagaaactgagacacacattgtaaagat
>NODE_265_length_307_cov_1.485342
CTTATGACAGTTTGTGTATTTGAAGGGGAAAGTGCATTCTTGATCTTATTAATAATCTAA
GCACTTTAATCACAAGAACAGTTTTCAGGAAAATTTTGCTGCCTGTTGCTGATAGCATTA
GCCACCAAAGTTGCCCCTGAAATACTCTGTTATCTCACCAGCGTGTAGCTTACATGATAA
AATGGGGAGGTACAACTCGTGAGACTCTTATCTCCCCCTAATTGGTTAATTTGATCTTCA
AAGCGTCAGCAGTCGCCCACTTCAGACGCTCGAGGGGCAAACTGCTAATTGCTATCTAAA
CATCCTTGAAAAGGGACAAAGACGTACTGGAATATTTTTTTTTCTCTCATTCTCACTCTA
TTTCCACTtcagatcagttcattttatccaccccagtgcattctttaatcaccaaccgaa
taagatgagagtgcaacgttgccatggagac
>NODE_266_length_586_cov_6.926621
TCTAACTAGTTACGCGGCCCCGTGCGGTCGGCGTCCAACTTCTTAGAGGGACAAGTGGCG
TTCAGCCACACGAGATTGAGCAATAACAGGTCTGTGATGCCCTTAGATGTCCGGGGCTGC
ACGCGCGCCACACTGAGTGGATCAGCGTGTGTCTACCCTTCGCCGAGAGGCGTGGGTAAC
CCGCTGAACCCCACTCGTGATAGGGATTGGGGATTGCAATTATTTCCCATGAACGAGGAA
TTCCCAGTAAGCGCGGGTCATAAGCTCGCGTTGATTAAGTCCCTGCCCTTTGTACACACC
GCCCGTCGCTACTACCGATTGGATGGTTTAGTGAGGTCCTCGGATCGGCCCCGCCGGGGT
CGGTCACGGCCCTGGCGGAGCGCCGAGAAGACGATCAAACTTGACTATCTAGAGGAAGTA
AAAGTCGTAACAAGGTTTCCGTAGGTGAACCTGCGGAAGGATCATTACCGGTTTTGCCCA
GGAGAGCGGCGGGGCACCTCCCCCCACCGTTTCCCCCCTCGGGCCCAAACTGAACCAGCC
GAGGGGCCTTCCCGCGACCGGACGCGCCTCCCCGGAGGCCGCGGCCCGGCACGTGCGGAT
CGTCCCCGAGGGCTAGCGCCTCCGGGCTTCCGGACGGCGCGACACGCACAACCCCCTCCT
AGTCTGGGCCAGGCTCTTTGGCGGAACGCCGGACGCCACCGCGTCCCCcgctccgtgccc
gtccgcctct
>NODE_267_length_311_cov_10.594855
CTTATGATTTCTAAGTAACTCTGTATTAAGTACTATTTACTTTTTTGGTTATTGATTTCT
GCCAATGTGCATATTTTCAAATGTACGTATTTATTAGTTTCAAAGTAATTAATGAGATAT
TACCTGTTTATTTATTTATTGAGATATTTATTCTGATTCTTTATTTTTTTGAGACAGGTT
TTTATCTTCTGTGCTGTCTTACTTCTGACTTTGTGCCAATGTGCTGCTTTGAGGTGTTAC
ATATCGTGGGTTTGTATCATTATTAAACCCTCACTCTATATTTTAAATCGGTGTTCTCTT
CTCTCTCACATGTGCATGTCACTGACTCACCGTGCCTTTTTCCTAAACACTGTTTGAAAG
TTGTATTCTTTAAGTATTCCGCAGTGCTGTTGAAGGAATCAAAAAAAAAAGAAAAAAAAA
GACACCACTCGATCTAtaaatgtgttcttttggta
>NODE_268_length_563_cov_10.570160
CTCACTTGTTCACTCCGAACACACACACACACACACAGTGGCACACATACAGTAGGGTAG
AGGAGGCGGGAGGAGTGGGTTAGGGGTTGTAAAAGGAGCCGTGTGCTATGTAATGGAGGG
GAGGAATGGGTTTGCTCTGTCAGACCGGGCCGTCACAACGGCTTTGTTTCATGTTTGATT
TAATTGTCTCTCCCCTGACAGGCCCATTCATCAATGGCTTTAATGGTCAATCAGAGACAG
GCTGAGTGAGTGCTCCCATTCTGTTTAGCCATAAGCTGGCCTGGGCTTTTATTTCATCAA
AATGCCCCAGCCTAATGTACATGCTCACTGGCTCAGAGTGGCCGCGGGGAGCACATAAAG
AATGACTGAAAGCTTTCTGATTTCAGATCAGTGAGAAGGATGTTTTTCTTTTTCTTTTTT
TTCCTTCTTCTTCTTTCTCCTCCTCATCTCCTCCTCTACTCTCTCCTCCCTGCTACACTG
CCTGCTCCTCTGTTGACGAAAGGGAATAAAAGGCTGTAATGTAGATCGTTTTGTGTTTTT
AGAAAACAACTTTTTCTCCCTGAAAACCACGCTTCTTTGTTCATTCATTCATCTATTCAT
TTCTTCATTTTTTTTCATGCTCCCCTTCCACCCCTGTCAGTCAGCCCGTGCAGCTGCAAG
TTATAAAGTTGTCAACTGTTCAGTGGCACACAAAGGGTGAtgatgaa
>NODE_269_length_672_cov_10.123512
ATCACACTGACAACACATAGTTTTTGTTTGCAAACTCAGGACTGTCCATCCAGGTGACTT
GGGAACATGTCTCAGTTCTCATTTCAAGAGGAGTTCATCCACCTTTGTTGTTTTTAAATG
GCTGCCACTTTTCCACTCCACTGTTTTGCCGGAGAGCTCGTTCATTTGGGCAGCTCCTCT
AGAGAATCAGTGAGAGGGTCCATTGGTGCAGCCGCGCCGATGTCGGGCTGTTTCAAACGC
TTTATTGTGTTTTTCAAGGCTTGCCTCTTGTTGCAGAACCAGACGCGCACCACCTCCCTG
TCATAGTTCAGTTTCTCGGCTATTTCCGTCATTTCCTGTCCGGAGGGGTGTGTGTTCTTC
TCAAAGTGGCTGTTGAGGATCTCGAGCGCCTGCGGGGTGAAAGAGGTCCTCCGCTTGCGT
TTTTTCGAAGGCTCGCTGCCGATAAACTCAGTCAGGTTCTGCATGCCGGATCGGTGGCGG
GCTTCAGCCTCGGCCATCCAGCGCTCCAGAACGGGCTTAATCTTCTGGGCGCTTTTAGGG
GTGATGTCCAACTTCTCAAACCTGGCAGGATATAAAAGGCCAGGGTTCAGTTTGCCTGTC
AGACTGCTACCTATAGTGTTCTCTTGGGCTTCCTGTGGTAGGAAAAAGTGGCTTCTCAGG
ATGGTGTGTCTGGGGAGAATTGAGAAAAAAGAATCTTACTTAGGTGCCCTGCCAGAACAA
GGGATAAGCTGCCTGCCTTTTAGTCTCCTCAACCAGAATGCCACAGGGACTGAGActaac
atccaggtgcacatctgggacaaacgcctctgtatt
>NODE_270_length_398_cov_2.484925
TGATAAGAGGAGAGGCAGCAGAAAACGGGGATGGATTTAGGATTTCTCCATTACACGTAC
ATGTATGTGTGTGTGCGCGTGTGTGTGTGCGTATGTTGTGTGGTTTGTACGTGTGCGAGC
AACTACGCTCACAGGAAGTTGAACGATCTATGAAGGGAGGGTTAGATGAGACTAACCCCA
AGGGCAGACATCTCTCAGGGCTGCAGGGAGCCGGGGGTTAAAGGTGATGGGAGAGAGGAG
GCAGGAGGTGGAGGAAAGCAACAGGAGTATTAATGAGGATGATGCATTCGTCCTAAATGG
AAGCGGAAAATGACAGGAAGAGACAAACAGGAAAAGCGAAAGAAACAAAAAAGAGGAATT
ATTTGTCATAACATTAACGGACTATGTGAAAAGCAGCAGATCATGCCTAGACGCAACGGG
GAGTGGAAACTTGGGGAGGGGGTTGTGCTGTGACTCCTAAATCAGGCTGATGCTTTTCCC
AAATGCTCCGCTGTTATttcgccacagctggggctccctcgctggaaacagatggaggta
at
>NODE_271_length_587_cov_13.819421
CTGCTGTATTTGAGCACCTCCACTCTCTCCTCCAACCCAGCCCTTTCCCAGCCCTCTTCC
AGTTTAATTACTCTTGATTATTCCCGATTCCGTCTTGTCTGAGAGATGTTCACCTCCGAA
ACAAAGACACACTCACACAAGGCACAGAAAAGCGGAAAGAAGAGAGACAAAACATTCACC
AGATATCAAATTTGCATGAAAATAAGCCACACTGTTCAGCCGGCAAAAAGTGGATTGAAA
TGAGGACTTGCCAAGAGCGTGGTGGTATAATTAGCATTTGACCAAACAAACGAGCTTCAA
CAGAGCTATAATTAAGCAGGCCTGTAATTAAGTGTATGCCCTTTATCATAATGATCGTGG
TTAAAATGGTGTGATGGCTGCCAGTTGATTATTAATGGTGTAACCCCGTCCTGCATGCAT
CCTGCACTGGAATCAAGGTGTCACGACTGTCAGGCTAGAGAGCAGCCCTTTGTTTATAAA
ATACATTAGGGCCCAAATTAACACAGGGTGACAAGAGACACAAAGCCTCTCGTTTCCAGA
CTGAAGGGAAAACTGCAGCTGCTCGGCTTCATTTTAAAACTCCCAAATCTGGAGGCACAA
ACTTGCTGCAGTTGGCTTCGACAGGAGCCCCAAATATCAAGAGGCCAGGCTTCCAACTGG
Tgttcttttacccgcaagtccatcaggccgctggcacaggaaaaggaactcataaatgta
agccgaagctt
>NODE_272_length_425_cov_7.320000
TAAACTGGTTAACGTGTTAGCGAGGAGCATGACAACATGCCATTAGGCTGTAGAAATGTG
TTTACTGTATGTGCAAATGTTCAAAGTTCAGAAAAAGGTGAAAGAATTTGTCACCCAGCC
CTCTGTCTCCATCCAGGCCGTCCCCCTGCCTGCTGTGACCGATTTTGTATACAGGAACAA
AAAAACTGCTTATTGGAACCTGTGAAGGATGGCACGTTCATGAATCCCCCATTGAGATCA
AGTATAACTGTGTAGTGTTAATTGTGTACTATTCACCTTGTACAGCTGTATTCCTACAAA
TATGGTTTACTGTATCATTGATACTGTAGTTTCAAAGACGTGAACAACTATTTTTATGAA
ATGCGACAGTACTGATATATTACATTTTGCTAAAAAACAAAAAACTTGTTTACTGAAAGA
TATTCTGAAATACTGTCAAATAAACTCTTGACATGGTGTAAAATATTCTTTTCTAGAGAT
TTTTACTGAAGATGAGCCAAGAGCTGAAACAGATAATTAATCGATGAATTTTGATAATTG
TTTTTTTACCCAAAATGAAAAATGGTAAA
>NODE_277_length_403_cov_14.287841
TTCAGGCTGCTACACTGCACTCCACTTAATCAATCACGCCTGTCCTGAATGCTGATGAGA
GAGAAAACACAGGATTGTCACCCTTTTCTGCGACTTTTAGCCAGTTTAGATCTAATATGT
AACAATAAGTTGAGTGCACTGTTTGGCCTCTGTGTGTTGGGACGAATTTGTTTTACTTTT
TGTTTTTGTGTTACAACTATGTGTGCGTGGGTGCGTAAGACTGTGCGTGTGTGTTTGTTC
TTTCTCTTTTGTGAATTTTGGCTAATTTCGAGTTTGACTGCGGCTCACCCCCGTCTCTTC
CTGTGTGTCTTGTGTAGGGCTGTTAGTGCAAGACCTTACTGACACCATATTAAGTTCATA
TGCCTATAAGTCCCACTACCTTCTGACTGAGTCAAATCGTGCTGAGTTGAAATTACCTAT
GATTCCCTCTCCTTCGTCAGCTACCAAAAAGAATGTTGGGAAAGGTAACTGAACAGTTTT
TCTCTTTCTCCTTTGTCCCACTGGTCTGTGTTTGTGTTGTGCCTGCTCCCATTCTGACTT
AGTTTCc
>NODE_278_length_811_cov_16.844637
ATTACGGGGCCATAAAGTGCCCTCTGACTCCATCAGCACAAAGGTAATCCTGTCGCTCCA
GAGAAGAATCACCAGGCCTTTTTCTGCTTTCGTACTCAAACATAATTCTCCCCATTTGGC
ATTTTGACATCATATCTTCAGTCCCCTCCTCAGTCACCTTAGCACAGTTTTCTTTCTGTC
TACCTGGCCAAAACCACGCCACAATAACTTTATTTTATTTTTCTCCCTCGCTCCAATGGA
CAACATTTCAACCCTTACCTCTCCATTCTCTTTTTAATGTGTTTTTTGTCCTCCTTTGCC
TTTCTTCTTTCTTTTTTTCCCCTGACTTCCAAGGTCAGACAGGACAAACAATGCCACTGG
TGTCTGTCTGAATGTGGCTCACTACCCACCACCACTGCCGCTGTTGCCTTGGCAACGCAC
TAACCATTAATTTTCAATTAAAGCAGACAAAGAGATGACAGCTCAGGGTCCATGGAAGAT
GTCAAGAAGCAGTATTAATATACGACAAGTGAGCATAATTGTGTGTCCATTTTTCTCAGC
TCTCATCTATGCTATCAGTGAAATGTGAAAGCAGCAGATAATTTGAGGGTGTGGGAGACG
CCGGCCACTGTTTTCTTTTAACCAAGACGCCTCTGATGTATCTTTCTGAGAAATATGGCA
TTCATCATTACTGTTATGAATATTTTGTCAGGGATGTTATTATTTTCATTATCACTCTAT
CAAAAAAGATGCTATTTCACTTGTGAGTCCATTGCTGACATGCACGCACGCACACACACG
CACACACACATACAGAGACACACATACACCTGTAAGGTGTATGCGGTGCAAGGACACACT
GCTGACTGTATTCCGTAGGTTGTTATTTGATTTCCATTAACCGAccattacgacgagacc
tccaactcatgcaaatgtgtgaactgctctctgtgcctttgtctggttctgtaga
>NODE_279_length_443_cov_15.828443
GTAATGTCCAGCATACAGTCTATCTTTGTTTTGGGGGTTGTGGTTAATTGAATGCTTTAT
AACACAAACTGCATATCTATATTTCTGATTGTTTTTTTGTTGTCATCTGCATTTTTTTCA
TTTGATCTGACATTTATTCAGTTTAAGGTCGAAAATGACACTGGCATTCCCTTATGCTAA
CACTCCTTCATATTTGCTGTGCAAAGGGGAAGAATCAAAGTGAGAAAGAGAAAGGAAGAG
GAAAAATTAAGGACTGCTATTCCTGTTTTTGTCTCTCAGGTGAGTGAGACTGAGATCAAT
GGCCAGTTTGAGTCAGTTTGCGAGTCCGTTTTTAGTGAAGTAGAATCCCAGGCCATGGAG
GCCTTGGACCTGCCTGGTTCGTTCCGCACTCGAAGCCACAGTTACCTCCGTGCAATTCAG
GCTGGTTATTCCCAAGATGACGACTGCTTGCCTTCAATGACATCCTCCACTGTCACTTCA
ACTCTCAGATCCACAACAGGTAAAACAACCCCCCCAGAAGAGAGAGGGCTTAGTTACATA
TCCTCatacagcctatacatgcgcacaaacttgacatacctacatat
>NODE_280_length_332_cov_18.286144
GTTGGATTTACCTGAAATTTGATAGGCTTTTAATCATACTGAAGTTATTCTTGTGGTTTG
GTCCCTTACTGTTCTAACGTTCCATTAGGCCTTCAGCGTGCTGATAGGAGAGTTTCAGAC
AAGCGAGGTTGCGTGCTGGATGAAGAGTTAAAACAGGAAGGGTCATAAAAAAATGATTCA
AGGGCTTAAGAGGGAAGGGAAGGAGGGTATTTTGTACGAGCCATGCGATGGAATCGTGTG
TTTACCCCCTGACATAGATGTCAGACATCTTCTCTCCTGTCATGAAAGCATCGTCCTCTA
GAATTACGTCATCAGTGTTCCAAATAACAACACGAAGCTCAAAGCTAGACACCAGCAGAG
CATTGACCAGAGAGGAGAGAAAGGACGACAGACAGACAGGAGACACACCACAAACAGAGA
GACGCGACACAAACACGCACACAGAAAAAATGGAAACAAAACAAAACAAAAAAAAA
>NODE_281_length_380_cov_11.526316
TTTATCCTATCGCGCCGGCTGCAGCTTTGTCGGAATAAAGAGTACACATTGCTTGGAAAG
CAAGAGGAGATATGATTGAAATAAAGACAAAATAAGATAAATAACAATGGCAAAGACTGC
TTAAGAAACCCAGTCATTCTATACATAGAATTCAAGAGCCGTATTTATCCGAGGAAGGCG
TGCAAATCTATGTAAGTATCTCCACTGTTTGCATAATAGATTAGAAATTAGCATTTTTGT
TCATTTTCCATGTATGCACAGTGCCTGGAAGAATAACACTCCATGCATATCAGATCAGCC
TGCCTACAATTTTGCGCAGTATATTATTTGACAATCTAAAATGTGTAATTTGCATGAAAT
TGCTTAATTAAAACACAGTCACTGGGGGTATTAATTTCTTTGTCTGACAGTGGAGTGTAG
TGAGGGGAGAGCAGGGGAGATGTAAAACGCTGTCAGATAGCGCTGTCACAGAGGCAGAAA
GGAAATTCTGCCACTTTTTTTTTTCTTCCTCTACCCCCCCCCCC
>NODE_282_length_603_cov_13.928690
CTTTTTTTTAAGTCAATTAATTAATTGATCAAAAATGGCTTCTCCCTCCACCCCAGTAAT
CTTCCTACAGTTCCTCAAATGATTGAAAACCTAAAGACACACAGGAAAGCTGCAGTAATA
ATTAAGAAAACAGTACAACACCAGTAGAAGCTGTAATACACTGTAACAACACTAATGCTG
TCGCTACAAAAATATTGTATTATGATGACAGTAGATGTGAGAGCAAACATATAATGCCAG
GAGCTTCTTCATTACATAGACAGAAAAAGTTGCCACCGTTTCAATGGAAACAAACATTGC
TTTGGGCCCCTTTGTAAACAGCACACAGCTGCTATTTCGAGTGATGGGAGCTCCACCTTG
TCACAACAATTCCCTTAAAGAGGAACAGTTTAATGTCAACAATATTTTCTCCATCTGCCT
GCTCATGAAAACCTTCCAATCCACAGGGAAAATGTTTCTCCCATTCCAAAAGGAAAAGCA
CAATAGAGGAAGATGAACTGCTAACATCAAGCGCGGATCGCAGTCAAAGGCGCAGTATTA
GCCTGCTGCAATGAGAGCGTTTGGTGGCACACATCCATCTGTTCACTTTTGCATTTTTCA
AAGAGGTGTCATGCCTTCCGTTATTCAGAAATTTCTATGCAATTTTCACAAGGAACTCCT
TGGAGCTCTGCACCAGCTGACTGATTTGCATGgtcacatttgcagtaaaacagaggtatt
ccacctgccaggctccggcgccttctt
>NODE_283_length_839_cov_6.662694
TTTTCTCATGTAAGACAAATGAAAGGCAAGAGAGGGATGGGAGTGCTGTGCCAAATCTGA
TTATTTATCTCCTTAACAGATTGCTGTGTTACAGTCCCTGAGCTGTGGTTACTGATGTTG
GGAAGTAAAGTGGGCCAAGCGCTTTGCAAGGATGCTCCCCCTTACAAAGCTGATGCAGCA
CTGTATTGGGAATTTGTGTCAGATACAGATCAGGCACATTTGATTTAAATAAGCAAATCA
TTGAATAAAGATGACCTGGCTCACAGGGGTATATCTCTATCTATGCATCACAATTCGTGG
GCTGGGAAAAACACGGCCTGACATATTGAGTGACTCAGGATCTGGTCATATCAGGGATGT
TATTCAGACATACAGAAATCCCAGCTTGCCTTGCCAGAGTGTTCTTCGAAACAACTAAAA
GCAGGAACACGTGCCTCATCTTCGGTGTGTCAAGCCGGCAGTGATTGAATTTCTCCTCCT
TCCTTAAGACGGAAGTGCAAAGCCGGTGAGTGATTCCTGTGGATGCACTTAAGGTTTTAG
TTGCAGGCGTCGTTGTGCCTGGGCAGATTTTATATGACACATGAAACTAACTACATGGTA
CTTAGGGCCTGCTGTAAACCAATCTGAAGCCAGTCGGGAAAACAGGCCCATCAGCAGAGA
GGCTTGTTTCTGTTGCATGACAAAAGGACTTGCAAAACCGCATCAATTAAAAGTTCATTA
AGTTCAGCACTGGGAGGATGAGTGGATGCTCTCTATTTACGCCCAGGCCAGCCCAGCCCA
TTATCTTCAACCTGATTATTCAAATCCCTGGATTATAACACAGACGTTTTCTCAGAGCCT
TGCTTAGAATAATcatacttaataatatttcatttttcttcccatggagtctgattagaa
ttgagtctgcatcatcaaaagagaggaataatgctctttatagttgtgcgatttaagtgt
accaaaattaacacaagaaagga
>NODE_284_length_444_cov_26.572073
TCTTCCGATCTCTAACCAAGTCTTAGAGAGATCAAAATTCAATCCCGTTCTGAGAAAAAA
GAGAAATGACGTTATTTGAATATGTGCCCAAAATCCTTAATGAATAACTTAGGACGAGTA
GGAGGCAAATGCTGCCCCAGCTGTTTCCTGTTGAAAATGTCTGTGTAATGTAGATAAATG
TGAGGGATTTTCTCTCTAAATCCGTCTCCTGTTCGCTAAATCTCACTTCTCCAAAACGAG
CCTGCGCAATGGAACAAAGTCGGAATATTGAGATGTGACATTGCCCGCATCTCATCCTCT
TTCTCCCCGTTTTTAATGACTTCAAACAAGTTCATTTTCGCCGGGCTTTGTCTTGCGGAG
ACCCGTGGGGATGTCTAGCGCTCTTTCCTTTCAGTGGCATTTATGTGATGTCTTCAAGGT
AACTTACCTGATTTCCTTTGACACTATAGATTATCACCTTGGTTCTTCACTGTTTGCTCA
GAGCATCCTTGTCTAGTTTAAACTGAAAcaataaatccgaatttctgccgcttctttcca
ttttgcagctttttgaatgcatgaaaaatgtggatttattctgattat
>NODE_285_length_806_cov_4.024814
ATAACCAACACCTGCAAAGGGGAGGCAAGTCGTAACATGGTAAGTGTACCGGAAGGTGCA
CTTGGAAAAATCAGAGTGTAGCTAAGACAGAAAAGCATCTCCCTTACACTGAGAAGTCAC
CCGTGCAAATCGGGTCGCCCTGACGCCCAATAGCTAGCTCACCCCTACAAAACCAATATT
ACCCTATTAATAACCCCTAATACACTTAGACTCATAAACAAACCATTTTTCCTCCTTAGT
ACGGGCGACGGAAAAGGAACCTGAAGCAATAGAGAAAGTACCGCAAGGGAAAGCTGAAAG
AGGAATGAAACAACCCAGTAAAGCACTAAAAAGCAGAGACACAACCTCGTACCTTTTGCA
TCATGATTTAGCCAGCACCCCTTAAGCAAAGAGAATTTTAGTTTAATACCCCGAAACTAG
GTGAGCTACTCCAAGACAGCCTAATCAATAGGGCGCCCCCGTCTCTGTGGCAAAAGAGTG
GGAAGAGCTTTGAGTAGAGGTGACAGACCTACCGAACCTAGTAATAGCTGGTTGCCTGAG
AATTGGATAGAAGTTCAGCCTCATAAGTTCTTCCCTCGCCCTGTCCAACCGGCCTATTCC
TGAGACCAGAAGAAATTTTGAGAGTTAGTCAAAGGGGGTACAGCCCCTTTGAAACAAGAC
ACAACTTTTCCAGGAGGATAAAGATCATAATAATTTTAAGGCAAAATGCTATGGTGGGCC
TAAAAGCAGCCATCCTAATAGAAAGCGTTAAAGCTCAAGCATTAATTAACCCCTACAATA
CTGATAATAGATCTAAAACCCCTAAACTTACCAGGCCGCTCCATGCCCCCATGGAAGCGA
CCATGCTAATATGAGTAATAAGAGAGCCCAAACTCTCTCCCAGCACATGTGTAAATCGGA
ACGGACCCCCCACCGAACCTTAACGGTCCCAAACAAAGAGGGCAATGAGc
>NODE_286_length_520_cov_5.751923
TACACCAGGTAGACTCGGTCAATACTAATTACTCTCAATGCAAACATCAGGTCGGGGTGA
AATGGTCAGAGCAATAATCGCTCCGTGCTGTCTCCTTGTTTTGGCAACTCTCATTAGCAA
CCTGCACGGGGAGGAGGAAGAGGAGGAAATGTGGAAATGACGGCGTTACGTGGAGGCGAT
CTGGATCGGTCTGCCTCCCCCCCCCACCACCGCCTCCCACCTCCATCTCCCTGACCCTGG
CCTGACCCTTGCCTGTCACAGGATTGCTGCCCTTTGTGTCATGCCTCTCCATGCTGACTT
TGGAGTGGAGATTGCAGGTACAATGTGGATTGTTCTCAGTGTGTTTTCAAAGATCAGAAT
AACAATGGCATTTGCTCAGCTCACTCACTCACGCTCATTGATCACTTGTCCCCTCTCTCT
CTCGGCTCTCTGATCACATCAACTCTGCCTTGGCCCCTCTTCTGACAGCAGTTTCACTCC
GAGCACAACTACATCATGCAACCTTTGAGCTACTTTCGTACGTTAGCATATATTTCCTGC
ATGCAATGCAACGCCACCTGGCATCTTACTGGGAGGTGAAGCGCTGGTCTGGGGGTGATG
CGGCGAGCTGTGAGACAGCAGCGGGTTGATGCCGTGggtcggtgcggtgatggcgtccat
ggcc
>NODE_287_length_145_cov_1.944828
AAGTGACTTTGTGTGATATAATTCAGTCAACCACTATGTGGCAAAAGAGGCCTTTTCAGG
GCATGAAAAGCTGTTTCAGAGCATGAAAACAGCAATACTGCAGTTTTTTAAAGACAATGT
TTCCAACCAGGTTTTCATGTTATACTGTGTTCACATATGATAAATATGAAGGCAAAAGTT
GTTTCAAGTGACTTTGTGTGATATAATTCAGTCAACCACTGTGTGGCAAAAGAGGCCTTT
TCAGtgcatgaaaagctgtttcagagcatgaaaacagcaatactgcagt
>NODE_288_length_603_cov_7.066335
AAAGCAGAGTAACTTTGTGAGTAAAGGGACGAGGTTGGTCTCATTTCTTATTTAAAATCA
GCTCCATAATTTGATCTTTGTAAAACTTAAGTTGCTGCAGGTGTTCGGCAGGAGGAATGA
TAGCCTTAGGGCTTGGAGCTACCGAGAGGCCCCGCTGAGATTTCCCATCATCCTTACAGT
CTGGCAGCAGCTTTTCAAACAGCGCCCCTTCTGAAGTTGCCCTTGGTTCTACATGTGTAG
CAGTAATTATGAATGAGGGGGACTAAGATCTGTACAAAACCATCAAACATTTTACAGCTT
GCTGCTATTGTTATAAAGATCAATAGACACAGTATCAGTCCTGGTTTTGAAGGAGAGGTG
GTGCTGTACATTTTCCCTCGCATACTTTCTCACTTTCTTTCTTTCTTCCTTTCTTTTGGC
CTCCCTCGCTCATGTCCCCTCTCATTTCTCTTTTCTTTCTCTCTCTCCGCTCTCTCTCCC
TATACAGAGCCAGTGTTGCACATCCGTTTTAATTGCCGTTTGTAGGGTTCTGTGATGTGA
GCTGCTAAAAGACACCCGTCCTGTAAAAGAGCAGGAGATGGAGACAGAGAGAGGAAATGA
AACATATTCACTTCAGTGCTGGCTGGTTGTATAGCAAAGGCCAAGGCCAAActtcaagcg
cagtgtgtgtttgcagtatattgcatgtgtgtgtgcatagcagtatatgtgtagcatgta
catgtgcagcacatgcctcacacctta
>NODE_297_length_473_cov_22.490486
CTCTCCGCTAGCCCTGCAACAAGAAAAGCCGTTTATGGCGACACACAATGTGAAAAGGGG
GCCGATTTAAAAAGGAGAAGAATGCAAGCAAGAACAACAAAAGTCAGTTATAGCAAAGTC
TATGCCTCTCCTCTCCTATCTTCCACCCCCTAGCTTAGCCCACATAATGAGCAGGAAAAA
GCTTTATATTTTGTTCACTGGGTATTCACAGATAATTTGAAGCCATTGTTTCTGCCACAG
ATGGTTCTTTTTAATACAATAACGGTGCTCTTTGTGAATAGCGAGCCCACAATAAAAATC
TAAAGCGTCCTCCTGAATAACCATTTTGTTCTCTCTTGTATAGGCCGAACAAAAGCGCCA
GTGAGGTAATGGCCTGCCTTATTGAAAGCCTCAGAATGGGGATTTGATAAAGATTTTTTT
CGCTCCTTTTTCTTTTTGCAAAGTACACGGCAATGTCAAAGAGAAACTGACACGGGATGA
AAAGGAAAAAAAGGCTCGAAAAAGTGCTTGCCGGTGCAGTTTGCAAAGATTATTATTATT
ATTATTATTATTATTATTATTATTATTATTATTATTATTAACATTTACGTTTCCTAACTT
TGTGCCAAAGTCAGAGa
>NODE_298_length_486_cov_22.679012
CTTTGTAATCTGATTACTTCACAGTGGAATTAGTATGTATATTTAATGCAGCTTCTTTTC
TTTTTTTCTTTCTTTTCTCCTCTCCGTCTTTTCTTCTTTTTAAATCTTGATGAGTGATGC
AGGGAGGAACGGAGATGGGGTGGGGTTGCTCTACTTGCATGTCTGGCGGATATGCCAGGG
CCATGCTAATAAATGACAGCTGATTTATGCGTCTGTATTCTTTTATTTATAAAAAAATAG
CAAGCGGGCTGATTTCTGATATTAATAATACAAGTGGATCCACTTTGATTAGGCTTCTGT
GGAGAGCTGTGCATATTCAGCATTACAATTAAAGCCTCTGATGTGAAATAGGAATGACAC
GCTAATGAAGCGAGCTAGCGAGCCTGAACCGCGACTGTCCAACAGCATTACGGCCCATCT
TGGATGAAGAGTAATTATACGAGGAACACTGAAATGTCATTAAAAATCTTCAGTAAGTGA
TTTAACCCACCATTCCTCACTAATGCTAGATATTTCTCCCCCCCACAACCCCCACATGAT
CAACTCCCAAGGTTTTCCTCTTTTTTTTTAAACAAAAAAATTtctttgccacaaaaccaa
acttacttctacctcagaagttccacaaac
>NODE_299_length_375_cov_4.618667
GCTCTTTTTTGTTTTCCACTGAAATTAGAAGATCCACTTATGAATGTCCCCTTTTTGTGC
CTTTGTATCTTCCCCCAGTCCCACAAAACAGCGCAGGGCAAAGGGTTAAGCATGTAATTC
ATCAAAATAAAATTAATAACGAGAGAGTCTTCCTCTTGGAAAGTGTTGGGAAAAAAAATG
TTTGCTGCCAACTTGCCTGTGGTGACAGTAAACATTCCAGAGCCGGGCTGGAGTTTGGAC
TTGCCATTATCTGCCACAGCTGTGACAACGCCTGTTGGCTGCAGGTTTGTGGCTGGCCAC
ACTGTGTTTACCTGGAAATGAATCTGAAAAGCGGCTGGACTGGGAAGGCACACAACCCAG
CTAAATAAAAACTGAGAGTGGTCATTGCAACGACATGCAGTGGGAGGGAGTCCAAAGTTA
TTGCACTGGCCCCAGTGGGTCAGGGCGCAAACACAGGCGTAAACGCACTAAGGATATCCT
CAAATACGCACCTTTTGATATTGAGaggaatgtggtgag
>NODE_300_length_488_cov_8.639344
CTCACTCCCCCTCCTCCCATCCTCCCGCCTCCCTTCTTCTTCTTCTACAGAAGTAAATTA
TCAAAACTGTGTTTGAAAGTGAATGAAGGGTGACTCGCTCTCTCTCTCCCTTTCTCTCGC
TCTCTCTCCCCTTCCCGCTTTGACATCTCAGTTTTTTTTTTCCTTACTTGCCACCGTTTC
TGGGCTAGGTGATAACTGCCGGTAATAGGATTAACATTGATTTCTTTTTGCAAGAACAGA
GATGTGCCAGTTCCAGCTATTTATTGAACTGCCAGCTTTGAACTATGAAAACTGACTGCA
GGAAAAGACCTAATGCAGCATTTTAAAGAAAAGAAAAGCCTCTGTGCAATTCTTTCTCTC
TCTTTTTTTTTTTGTTATTTCTTCCTCCTCTGTCTTCTTCTTCTTTTTGTTGTTGCAGGA
TAAAAGAGAAAATCGGGTGCCTCTGTTCTAAGCTCTGGTAATGACTTTATTTATGTACTT
TGTTGTTGCTTTTTTATATAAAAAACTCCCCAGTCAATATAGTTACGATTTGATCAATAA
ATTGCAAGAGTGTTTGACTTCTCTTTCACCTTGAAAtaaagatccatacatgcaatttct
ttgttacggtagtgcaccatgaataaagtatt
>NODE_301_length_812_cov_6.916256
CAGTAAATTGGAAGGTTTTTATAGTTTAGGGAATATCTCCGCCTATCTGTTGACCTTTAT
GTTGCCTCTAATGTTCTTTTTGAGGATCACTGTATCTCTCCAGTCACTCCAGCACGCTCC
GAGTCTCTCCTCTGATTTCACAAGGATCCTCCTCAAAACACAAAGTCACATTTATCTCAG
TAATTGGCCTCAGTGTTTAAGTGGATAATGTGGTTATCGCTGCATTCTTTGTTTCATTTC
TTCCCCTCCACTGCTCCTTTCTTTCTCTCTCTATTTGTCTTGCTTTTCTTTCTTTCTTTT
TTTTTCCGTGAAACTGTTGAGCTGGTAAGTTCAATGCAGAGGCACGTATGCACTCTGGAA
AGGTAATCTAGAAGCCAGTTGAGCCATGACAAATAGGGACAGCTGGCCTAATTGAATCAT
TTGAGCTAAGACAGCTCAACTTGGTTATCCCCTCTGCAGCCCACACTGATATTAGTGCAG
GAATCATTAGCCATGAAATCATGTCTGCTCTCTCTGACTGCATCCTTTATGACATGACAG
CCAGCCCAGCCTGTCTCTTTCACTCTCACACCAAAAAGAGCCCTTCATCATAAACAGGCA
GAGATGGAGGCAGCCAGGACTGAGTAGGATGTCTCTTTGTCTTTTTCTGAACGCTTGTTC
TTATTAAAGTGTTTCACAAGATGTCATGTACAGTGCATTGTGCTTATATCAAGGCATTAC
TGTACAGCTGAATCGCAAAAACATCTACTTCCATCCAATTTTTCTGCGGCTATCAGTATC
AGGGAACGCTGTATGAAAAAAATATATATTCAAGAATGTACCAGACATGTTGCTTTTGAA
GAGATTTTTCTGTCCTCTGTCAGTGAAACATTTTGAGTCGCCTACTGTCACACTTCGTAG
CCCTTAATGAGACACAAttactttcattcctggagaccatttgcaaataatgcaat
>NODE_302_length_396_cov_10.570707
GTTAATTGCTCGTCAGGGTGTGTTAGGGGGTCCACTTTACAAGGGGTTGCGCATGTAGAA
CACTCACAAGGCCAAATTTTTGATTTTGTTCACAGCAAGGGGTCCTGCGATTTATTTCGC
TTCCTCAGATAAATGATCTGCTGCGGGACCCTTTCAATTAGTTTTAAAGCGCATCTGGGA
CGGCAGAGCGCAGACGCCATGCGTCTCTGAGGTGGAAGCAAAATGAGGCTTCGAGAAGCA
GCTGAAATTTAGAAGAGGAGTGCGGGATTGGACTAAACCACATAAAGTGCAGAAAATCCC
TTCTAATGGCGCGTAATTGGTTCTGTAATATCATTACAGGCGGATAATGGCCAGTTACAG
GGCCCCGCGCTATTAAGGGTTTCCCTGGCGTGCAGCGTTTATGTTATTAAAGGGGGAATA
TAATGATATTTTAGTTATTAAATGCGCGTAATTAATTTATGCACCACTGAAAATAAAGTT
GTTATTATGACCTCGGCGAGGTGCGTGGAGAAAATTGAAATCAAATAACGGTTGATAACa
>NODE_303_length_413_cov_8.876513
TACCCTACACTGTAAGCTTCTGCTCCTGATTATGCTCTTTTTTTTCACTGACTGTAGCCT
GTCATGTAGATCATTGGACTTCTATTGTCCCTCCTCCCTTTCCAATGGGAGCAGAGAGGA
TGAGTGTTGTCATTACAGACAAGCAAGCAAGGTGAACCTTTCCTAGACTGGGGACCTTTT
CCTGGTACACAGAATTGGAACAGCCCCTCATTGCACCTCCCCATAATCCCTGGCATTTTG
TTTTGATGCACCACAGCATGAAAATGAGAGAATATGGCAATGTTATGGCATTTGAAGTCA
ATATGTATTATAAAATCAATCTAGATGAAGATCTGCCCATCCCTCTAATTAGACGGGGTG
ACTGGAGATTGATTTTTAATTGCAAAAGTAATTACATGGAGCAGATAGCCAGTGACATTT
GATTATCTAGGTGATTGATTAAAAGGCCTGGCTGCTGGGGCAGACTGTCAGCCAGCTGAA
TCCAGACAAAAGAGAAAATTAAAAAAGTTGTCCCGTTTGTAATCACGAATTTCAAGGGTG
AAATTACAAAGCCAAAc
>NODE_304_length_338_cov_15.863905
ATCAATACAGCAGGGCTCTTTGTCAGTAATTTGCAATAAGTGTCCGCGCCACATCTTAAG
GGACCTGGAAATCATTACTGGCTGAGGCCCTACTCTGCTACTAATTGGATGCGTTGGGCC
TTATCAACTGAGGATTTTCCGAGACCTTTGACAGATACCAATTCGAAAATCATTGTTCAG
TTGTCAATTTAAGAGACCGTTAAAAGAGCTTATTTTAATTTTAATTGGAACTTCCTCCTG
CCTTCACAGTGAGCTGCGAGGATTAAAAATGAGCTCAGGGCATGTGTGCACATATGTGTG
TGTGTGCGCGTTCGTACTCCCCTAGAAGAAGAGGGAAACTGTGCAGGTTAAATTGACGGG
TAACAGTTCTGACCAGCGTACGAATGAAGACAGCATGCATGCACATTTAGTTTACAAGAA
TTTCACAGCTTTCCTGGGACTTCATCAtcaacatcaaataagtcggaatctgagctgcaa
ag
>NODE_305_length_320_cov_8.703125
GTCACCTGTGACAATCCTTTATGGGCTGATAAAGTAAGGGAAGTATCTCAAGGAACAGTG
CACTGACTTGGCGGAGGGTCTCCCCAGGGAGCAGGTGTCAGGGTTGTCTATCAGAAGGCT
GAAAGGAGAAAAGGGACGTGTTACCGGGCTCTATTGTATCCCGGTTGTCATTGACTGATC
GGGTCCATTTAGCTGGCTTTCACAGTGAATGAAACCACCTGAATAGATGAAAGCGAGACA
GCCTTCCCGACAAACAAGGAGCCCTGGAATATTCATGGAGGATCTGTGAGGAAAAGATTA
ATGTATTAGAAATTAAAATGGGGCCCGGACGTATGATCTTGCTCTAACACTTGGCCAGAC
CTGTGTCACCCGCCGCTAGCGCCTGAAGTCGGCACATGCCGCTGCCAAGGTGGAGAGGAA
TCATTAAACACCCTGCCATTGTGTGAGCAGAATAATCAAACTTC
>NODE_306_length_549_cov_9.096539
AACATGCTGCTAGCTCTCTCTCTCTCTCTGTTTCTTCACTCCCTATATTAATCACTCTCT
TTTTCTCTCTCTCTTTCTCTCTTTCTTCCTCACTGTTGTTTCCTCACTCTCCACTTTCTT
CACCTCTTTCAGTTCCTCCTTACCTCTGTTCATCCCTCCATCCACATCCCTTATTCCCTT
TCCTCTTTCTCCCTCTCTCACTCTCTTTCGCTTTTCCTGGGGTATTTTTTAAACAATGTG
TCCTTCATGTACGGTTGGTTACGGGGCGTACAGAAGGACATCATTAGCGCTGGTGGTTAA
GCTGTAATTTACACCATTACCGAGGTAGGGGCCATTTTTATTGCCTAGTAAATTTCAGCT
CTGAAATATTTAGACCATATGGCTCAATTTGTGTAATAACCTTAATTTCCAAGCACCCTT
CAGCTCCCTTCAGCGCCGGCTGTTGTTGGCGGATGGCAGAGTGGTGCGTGTACACGTTCG
TATGTGTGCCCGATCTGGATTTGGAGCACATTTACACACAAACACACACATGCAAACAAG
TACGCAGAAACATAGACATGGCAAAAATGTTACCGCATACGCTAAACATAACCTTTTACA
CAGTCTCTTCTGCATGCCCACACCGATTCCTTTATTCACACACACAGAAACACACGCACG
CACACGTATGTATGCATGGCGGTAGCAGATTAa
>NODE_307_length_308_cov_5.139610
TATAACTATCTTCCTGCCAGTGATTGGCATTCACACAAGAAGGGGTGAGTGGGACTGGGG
AGCAGATGGTGACATTCCACATGACCAAACTGATCAATCAGCATGCTGGGACGCAGGTGC
AGCACAGGCGGGCAGCACCACACCATCTATTTCACCATCTACGGGGCACAAACACATGGG
CACCAATCGTGGCACCCTGAGGGTCTGCATGCTCCTCCGTCCCGCTGCGCCAAGGTTGAT
GACATCAGAGTTTCCCATCCGCTCTTCCACAAGACGCCAAGAAAAAGGAGGGAAAAAAAG
CCCTGTATAAAATCTGCAATAACAGCCCGGCCTGGGAAAAGGTTGTGTAAGTGACGTCAA
AGCCAGGGACTCCCATGTTTCACCCTGATACTGAACTGATAAGGAAGAAAGAGAACGAAA
GCACCTTCACATTTCAGCCTGACCGGAGTTAt
>NODE_308_length_479_cov_16.972860
CTCACGGCTGGGCACAGTTGGGGAGCAGCTCCTTATTCATTCATGAGAGAAGCACCGGAT
AAATAAAAAGGTTCATTACTGTGCTAAAGTGTTACTAATGACATGTACCTGCCACTGAGC
ACCTCCGAAAATCTAATGTGACACACTAGAATGGAAAATCTATTCTGCTGCACCAAGGCC
TCCAATGGTGCTAGCACATACTCTATGGAAATTTCTCTCCGCTTGCCCTCCAATTGTGTC
TCTCTAAAACCAATATTTACAATCCCATAGCCATTATGTCCTACTACGCCCTCTGCGCCT
GCTGTTGCGACCTCCATATTAGCTGAAAATTGGACTTTGCAAACTTAGCAGGGGAGAAGA
AGACTCTTCTCGTAGATGAGAGGGGGCAGCACCAGGGGGACTCAGCGTGAGGTGTGGGGT
GCTTCTCGACTCCCCGCTGCATGCCCCCAACCCGAAAGCGACAACACCCAGCAAATGCTA
AACAAAAATACAGACAATCTCACACTGCTGCATTCCATCATTCGGTCTCTTCACGAGCAT
ACTAATGAAATGCTAATAAAACATTAACGGACGTCAGACTTTACATTaaggctgcgctga
aaattttctacttgagatgtgag
>NODE_309_length_466_cov_8.034335
GAGGAGGAGGTGGGGGGGGAGACGGATGGAAGGAGGGAGGGAGGGGGGAGTGAGAGAGGA
TGGGTGGGTGGGTGGATGGAGGGGGGAGAAAGAAAAGTTGTCATTTCCCAACTCCTCATT
AATATTCCGAGGTTAAGAGCTTTTCAGCGAAACGTAATTAATTGAGCCCGAGCCTGACAG
TAAACAAGCAATTTCAAATTAAAGCGAAATGACAGCGGCGTCATTTGTTAAAAACGTGCG
GGGCCCCCCGATTTTGGCGACAGATAAATGAGGGAAAATGTTAAGGAGGGAGAAAGTGAT
GAAGATATTAATCTTCACCTGTCTGTGTCAGCGTGCCACTCATTGCCGCAATGTTGCTTT
CCATCCTCTGCAGATGCTTCTTGTCCTCTCGGCTTCTCATAATGAGGGGAAGGATGTATT
TCTGCAATTAAAAGCATGGCACAATATTACACTTCTCTCTGGTGGAAAGGGGGCAGAAAG
ATGAGGAAAAGACGGACCCATCCAGACTTGGCAGTGTCGGGTCAAAGGCATTGTTTTATT
GGacttgtgcctcactgtctaaactgcatgattaggtgcatgcatttctacagcaaaatg
tcaaagcaac
>NODE_310_length_573_cov_11.347295
GTACTGATGCTTCTTTGCATCATTTCATTTGTCTTTGGAACGTACATCCGTATGTAGAAC
ATGATCGGGCTGAGAGTGGGACTAAAGAGTTCCTGATAATGACAAACCACACCCTCAACA
ACACTCCATCACACCATCAACAGCTCAGCAGCTCGCCTCCAAACACGCCTCCCCTGACCC
CATGCGCCGACCTCCCACTGCACACCTCGGCTCCACACACATGCACTCACAATTCAAGCA
CACAGACACGTGCACACACCCTGGCGCTCACTTACTTTCAAAGTCCAGGAAAAAATGTGG
ACAGTTCTCTAAATCCTTGCCAAGGACCTTAATGAGGTTCCCCATGGCTGGCGACCTGGA
CGGGAGGAAACAACAAAATGCATACAGTACGCAGAGCCTGGCAACCCGCAAGAAAACACA
CAACAGGCACATGGAGAACACAGCAGGTTGTGACTGTTTTAGTTTTTTACCCATCTGCAC
TCGTCTAATTATCCCTTCTTCCTTTGCTGCTCCATCCTTCTGTCTAAGCAATATGTCCAG
AGCAAAGTCAGACACTCTAGTCATAAATGACACTGATCACAGTTTGCCTCCAATACACAG
CGTATGCTGTATTCAATTATAGGAGGGCCTAAACCCAGGAGTGAATCATTTAGCTCACTC
ATTGGGAGTCACAAGAGCTAAGCGCTGGTTTTAATCCATTTACATTACTATAGTAAc
>NODE_311_length_562_cov_15.329182
TTCCTTTTAGCCACACGTGACTAATTACTGACACTACAAAAAAATGCTCAAAGCATTTCG
GACTATGTGCGTGAGCATATTTTACATTTTTATGAAGTGTTGGTTTGGAAATTGAATCCA
TTCCAACATTTCTTTTTCCTCAAATGAGCCCTCTTTCCCTTTGCAAAACACAAATTGACA
ATTTGTTCAGTAATCAAAGAATCTCCCTTTCATATGGATCGGTTTTGCGAGCACAAAGTA
GAGAGGAGGCAATTTCTGGACATATCATGAGATTATATCCGTTTGACAGTTGCGTTACTC
TATGTGGTTTCCATGACAACTGTTTGGGTGAGGCCCCCAATAGAACCAACCTCAGCTGTC
ATCTCTTCACCTAAAAGCTTTGTAATTGCTCTCATTTGCATACTACAATTAAGTGTGTTA
GCTCACAGCAAGAACAATCAACCTCCACTAAGGACTGGGGATAGTATAATTATTATATCA
GTGGATTTGTATAAAACATTACTGACGAGCTTTTGTTTGACGTCGGCATTGTACTGTTGC
GCTAGTTTTACCAGTTGTTTTCATAAATATACATATTTCACAGACAGCGGTGCGTAATGC
ATAGCTAGGGATTCACAGTTTTCTGATTTTCAACGGCCCATATGCTCGTATAAAAGTGTC
CGTTTTATTTCAGAAATTGTGATGTAGTTTTCTGCCTGTTGGTCAa
>NODE_312_length_564_cov_28.792553
AAGCAGGACTGTGAGATGTAAAGAAGTAAAAGGAATGAGGTGATAAGTTTGGAACACAAT
GAGGAAGAGGGAAAGTAAGACAAAGAGAGGTAGTGCGTGGCAAAAGCGGTTACACATTGT
GCAGCAGACAGACAGACAGGCTGGACAGAGGTAATGAATGCAGTTATTAAATTGTTTCAG
CAGCAAAGAGGTCTATTCTTATGCCATTATAAAGGGAACAATTTATCCCCACTGATCGGC
CCTGTCTCCTTTCTCCTCGCTCACTTTGATCTGCCAGCATATTGCCTTGATGTGTCCTAT
TCAATAGCGAATCTGGGGCAATTTTAATGCTTTTGTACCTCGCCACCGCTCCACTTCTCC
CTCCCTGTTTAAAAATAGCTGTTAATTATAAGTGCAGTTTAAATGTCTCTAGTGACCCAG
AAATGCAGGTTGGAGTGAGAAGAAGGGATTGAGCATCTCCAAGTTTAAAAAGAGCGAGAC
ACTATTTCTCTCCCTCTTTATCATGCTTTCTTCAATCTCTCTTTTCTCTTCACACCCCCT
TACCACTTCTTTGTCTTCTCCAATCACCTCCCCTCCGATTCTACTTCTCCATTCCTTTAG
TGTTCCTCCACATTTCTTTTTTGCTATCTCTCGCTCTCTCCGTCTCCTCTGTGGTGTTTC
TTCTGCTCGGTGGGAGTGAgcagggccagaggataggggattcagttc
>NODE_313_length_885_cov_6.734463
GTTAGCATGCCGGACTCTCGTTCGTTATCGGAATTAACCAGACAAATCGCTCCACCAACT
AAGAACGGCCATGCACCACCACCCACAGAATCGAGAAAGAGCTATCAATCTGTCAATCCT
TTCCGTGTCCGGGCCGGGTGAGGTTTCCCGTGTTGAGTCAAATTAAGCCGCAGGCTCCAC
TCCTGGTGGTGCCCTTCCGTCAATTCCTTTAAGTTTCAGCTTTGCAACCATACTCCCCCC
GGAACCCAAAGACTTTGGTTTCCCGGACGCTGCCCGGCGGGTCATGGGAATAACGCCGCC
GGATCGCTAGTTGGCATCGTTTATGGTCGGAACTACGACGGTATCTGATCGTCTTCGAAC
CTCCGACTTTCGTTCTTGATTAATGAAAACATTCTTGGCAAATGCTTTCGCTTTCGTCCG
TCTTGCGCCGGTCCAAGAATTTCACCTCTAGCGGCACAATACGAATGCCCCCGGCCGTCC
CTCTTAATCATGGCCCCAGTTCAGAGAGAAAACCCACAAAATAGAACCGGAGTCCTATTC
CATTATTCCTAGCTGCGGTATTCAGGCGACCGGGCCTGCTTTGAACACTCTAATTTTTTC
AAAGTAAACGCTTCGGACCCCGCGGGACACTCAGCTAAGAGCATCGAGGGGGCGCCGAGA
GGCAGGGGCTGGGACAGACGGTAGCTCGCCTCGCGGCGGACCGTCAGCTCGATCCCGAGA
TCCAACTACGAGCTTTTTAACTGCAGCAACTTTAAGATACGCTATTGGAGCTGGAATTAC
CGCGGCTGCTGGCACCAGACTTGCCCTCCAATTGATCCTCGTTAAAGGATTTAAAGTGTA
CTCATTCCAATTACAGGGCCTCGAAAGAGTCCTGTATTGTTATTTTTCGTCACTACCTCC
CCGAGTCGGGAGTGGGTAATTTGCGCGCCTGCTGCCTTCCTTGGATGTGGTAGCCGTTTC
TCAGGCTCCCTCTCCGGAATCGAACCCTGATTCCCCGTTACCCGTGGTCACCATGGTAGG
CACAGAAAg
>NODE_314_length_145_cov_2.386207
GAACACATTGTGAGGTCAAAACATGTTTGTAAACATTTTCTGTGACAATCTGCAGGAGTG
CTGTTTTTATGCTCTTAAACAGCGTTTCATGCGCTGAAAAGGCCATTTTGGCCAAACGGT
GTCTCGACTCACTTTCTTGACACAGTGTCATTTGAAACAGCTTTTGCCTTCATATTTATC
ATATTTGAACACATTGTGAGGTCAAAACATGTTTGTAAACATTTTCTGTGACAATCTGCA
GGAGTGCTGTTTTTATGCTCTTAAACAGCGTTTCATGCGCTGAAAAGGC
>NODE_318_length_719_cov_10.835883
AAGACCAGACACACATAGCTACACTAAGTCATTTTTATTGTAATCCGGGTTAGAGGGCAA
CTGGATTTTCAGAAGGACAAGAGGCCACTTATTAGAGCACATGCTGTAGTTCACCAGTAA
AAAATATTGCATTTCAAGTTCATGCCCATATTATGTGGTTGTTCCAGTAAGAAGCCTTAA
CCACCGTCGACAATGCTGGAAATATAGATGCACAGATTTCATTTCACCATTGCTATGCGT
GCCAGACTTTTATCCAAAGTAGCATCTGAATGTAAAAAGGTTTGTAGTAAATCCATTTTT
TTTTTCATAACAATTGCCACCAAACTAAACTATCTGTTCTACTTATTTCTAAAAAAGCAT
TGACCGTCAGGGCATAGCCAATATGGAGGTTAATCCATTCTAGTGTCTATACTATGGGGA
TGCTTATGGAAGCATATTTGCTTAGGGCAGCCATGCAAATTATTACTTACTGCCCTGTAA
GCTGATAACACAAATTAGATACCCATTAAAGTTGAACAATGTATATAGAATGAGAAAAGA
TTGCAAGTGATACCTGAAGGGATGCTTAAGTCATATGGCACTAAAATATGCCTCATGCTT
GCAAACTTCAAAAGTGAAGAGATGTTTATCCTTGGGATTGGAAGATGCATAATGGTAATC
TCATATGCACAGAGGCAGCTGCCAGGTGGAGGATAGCACACTGCATGTTTATGAATAGAA
ATCATTACAGGGACTGGGGAGCATACCGGCATGGACCAGTGACACAGAACTTTTTTATCA
TCTACCCAGTGCACACTGCAGTACTTAAAAGTTGATGTGCCGAAATGTTTAGTACAGTAA
GGCGTTAGTTTAGCTGTGGTCAt
>NODE_319_length_619_cov_8.147012
CTTAGCAGGCTGCATGCGGGGCAGCAGGATGCTTAAATCTGAAGAAATCTGTGTAAGCTT
ATTGTGATGGGCAAATGGGATAGCCCATCTCCTATGGTACATCCCATGAACCTAAAAAAC
CCTAAATAAAACATCAGTATTAAGTTTGGTCCATCACCAGAAGCTGCATTAGGTCTCTCC
TCAGTTTGCTCCTTAATTCCATCAGAGTAATCCCACGTTATTGCCCTCTAACAGTACCCT
AAACGGAGAATAAAAAGTTTGCTCCCCTCTAGCAGTGTATTACCAGGAAACAACAGGCCC
TCTCCTCATTAAGTTATAGATATAAATGCTCCAAAGCATGAAATTACCCCCGAGCCTCCC
TCTCCAAATAACCTGGTTTGCAAACAAATGATCCGAGCACAAGCAGTAAAAGGCAGATTA
TTAAAATAATAGGAGGGATTTAAATTTGCATCCACAGAACAATTCAGCAAAGGACTGTGC
AATTACTCCTCCCCTCCTCCTCCCCTTTTCATTCCACCTTTCTACTGGCAAGCCCAGAGT
CCCTCGCACTTATGTGTCCATCTGTTCTTTCTAAGAACCAGATATTGGTATCTTTAAGTG
TGTCAGTGTTAATGTGGCCAAATAGAGGAGTATGTGCACTTCCCTGGTAGTGTTGGGTTT
TATTGTTTAAGTTAATGAATACCACAATTAATTTACATACTCACAGTGTCTTATCCTACT
CGGCCCtcgccctaagagtgcatttctctcttccgatgataaa
>NODE_321_length_208_cov_17.783653
GTGGCATAGTGCTGAGGCCAAGATAAGTTCCCGTAGAAGGCCTTTGAGAGCGCGTTTCAG
ACCGCTCTGAGTTGATTGGTATAGGTTTGTAGGGACACTTTTTTGGGTCCCGTTGTATGG
GCCAGCCCCTCACCGTAAGCTCCGGAATTAGGGTTAGGGTTAGGGTTAGGGTTAGGGTTT
CGGCCTGGGGTGAGGGTTTGGGCAAACGGTTAGTGCTAGAGACATGAAACTTGTGTCTAC
CCCCCCATTTGCTGCCGCCGCGATCGCACTGAGCCCACTCCCGAGTCTCTACGACGTCAG
GAAGTGGGAGAAACCTGTGATTTTTTGCTCTATCTCGGGACGGGACGGTCGT
>NODE_322_length_942_cov_6.447983
TTGACACACTGCATCTTTGATTGACATTTGCTGCCAAAGCATTATCATAATCTCCTAGCA
GCAACCACAGTAGGAATCTCACAAACATAAATCATAGAGGAGGAAAAAATTCTTCACATC
CACCTTGTGCAACAATGCCACTAGTTTTGCATTTTCTTGTGGAAATTTTCTGCCTTAGCT
CAATTCCCTGCTACATTAATCTCATTATCCTTTGAACCTTTTCACTGTTAATGCCAAATG
CAATTTGTATTCTGAGGCCAGGCAAAAAGCTCTAAACTGATTATCCCAATTTGAACCGTG
GCAGTCCTAGATATTGTTGAGTCTGAAAGGGCCATCTAGCTGGTGAATGGGCTTCTCATA
TGCCTTCTGAGTTTCATGACACAATGTTGCGTCTGCTTTGCAAGGGATAAATTAAGCGTG
TGAAAGTCTAAGCAAAGCCCTCATTTTCCAGTTAATCAAATCTTCCCCTAATCAAATTAG
CGCACATAATTCCTCTGGATGCGTGGTACAAAAACAGCATTATCCCCCTCTCCGGAGCTG
AAAGGCAGGGAATCAGCGTGGTGCCTCTCTCTCCTCTGCATGAGCAGCCCTCAATGGAAG
AGGAGGGCCGGGGTGAGATGGGGGTGGAGGAGACCAGGGGCAAAGGGGGAGGGCATGGCT
CTTCCCAGTGGCCTAACAGAGAAAGGCAAGGCCGGGGTAAACTTTGGCAGCGTTTAAGTT
CCCAGCTCATTAAAAAGCCTGGCTCAGTGGCCACCTCCAGGGAGCACTGAAGCGTTGGCT
AATGAGGTACTTGTTTAATTTTCTTTCAAAGGGCTGGACATCTGTGACACCCCCACCCCA
AACCCCACACTCCCTCCCAGTTCTCCCCTCAGCCTTAAACCCCCATGCCTCATCTTTTTT
CTTCAAACCCCACACAAAGCCCATCTATCAATAGGCCGCAGGGTTCTCTCTGggttgatg
aagtgtctctcattgaataaggcagataatacatttggaggagtgcagaacaatcgccat
taactctgatctctccctctgaacagtcaaagcacatcatggaaattcaatagtggtcaa
gctaaa
>NODE_323_length_600_cov_12.730000
GTTTCGGCTCGTGCATACACACACAGGACGCACTGACAACTTATCAACATGCATGTAAAC
TGCTCTTTTCTCCATATCTATTTGCATAAGATGAGAGAACTATATAGCTGTAACCAAATT
ATTCCTGCACTTTTTTCCCCCCCTTTTACCCCTCATCCAAAAGAGGAGGCGAAGAGGGGA
AACTGTAACTACCCTGATAGTGGTGTTAACACCCAGCCAAGCGCCTCGACTCCCCCTTCT
GTTCTCTCCCCCTCTCCCTCCATCTTCTCTCTCCTCCCCTGTTACCCTGGCCTATCAGTG
CGGAGCAGTGGTCTGTGAAGAAATTCCCAATATCTAAATTTACACACTGTATCAATCTTG
TTTAATAGACTGGAAAGCTTATAGCCGCCATGGCAAGCCGGCAGAGAGGGCAGCGGTGAT
AAATTGTCGGTGTGCAGGCGACAGCCGCCCGTGATGTATAATGAAATATTTATGATTTAT
CCCAGCTAATAAACTGAAATGAAGTGCATGATGTATGGGAACAGATGGGCCCTCTATTGA
TGCTGAGGTGGAGAGGCAAGAGGGGGAAGAGGAGACAGGAAGATAGGTGGAGAGAAGGAA
AAGGAGATGTGATGAGAGATGTTTGAAAGGTAGTGAGATAAAAATGAAGGGTAAGGATGG
GACTGAGGAATCAAAAAACATAGTTGTTTGTGTTTGatatttgctggaacagggaaagcg
ggaagaaggaagcatattagtaag
>NODE_325_length_460_cov_3.293478
CTTTCTTCTCTGTGATTTTTACACTTTGCAAAGTCGTACGTTTGACACCGCTGCTCTACA
GTATCACAGAGGCATCTTTCATCTGTCACGGCCAATCAGATCTGATCAGGTTTGCGTCTG
AGAGACGTCTGCAGAGCTACGACTTCAAATTCAGTTGACTCTGCATCGCCGACGCTCATC
GAGCGCGCCCAGTTCACTTATTGATCATCTGAAAATGTCCCGAGTTTTCCTCCTCCACCC
CTGAGCTCGCGGCGTCCTCCTCCACGCCCACTGTCTGTATCGAGCCGCCATCACTTCACC
GGGAGGTGTCACGGCGAGATCCGGGCAGATTTTATCTATTATGGGAGGGCGTGATTCATG
GAGGCGGAGGCAGCTCAAGGAAAACCAATCCTGTGACACTTTTCTCCCCTGCGCTGTACA
CAGGGCAGCAGCAGCTACAGAAGGACAAGGCAGCGGCAGGCGGTCGCCCCTGACAACCGT
GATAAAATGGCCTTCCTTAACTAAACTCGTAAAGCACGGGGCGATAAAACTCAATCTTCT
GTAAAATCCAATTAAGTCATTATCTGACTGATTGTATCTTTAATTGAAAACAGAAGTGAC
AGTa
>NODE_326_length_559_cov_4.187835
CTTGCAACGTTCCGCCTCTTTTCTGTGACTCCTCTGGCACCACACCTTGCAATCAGGCCA
CTGAAAAGTAGAACGCCAACGTCGCTGCTAGTGGTGTGAACACAGAATTACTGTCGAGCT
CCTGAGACAACGTCATCAGAGGCACAATGGTCAGTAGGCAGCGGGCTCTTGGGCCCCTGT
GGGGGTTACAGGCTCCCGAGTGAGAGCTCTGTGGACTCCCAGCTGTTCTATGCAACATGC
TGAACAGTAGGGGGTCGCCCTGTGTTTGTTTAAAACTAACAGGAGTCCCATTAAAGCCCT
GACTCCCCTCATTTAGGACTGCCATGGGGACACAAAGGACAGCCCTGGGAAGCGGCACGT
TGCAAGGGACACCAATTATTGAGGCGAGGACACAGGCCAGCTTGTTCGTGCTCAGGGACA
TGTCAACTCGTTGGACGACCCCCTCCGTCAAACCCATTGACCAGAGCGCATGGAGAGGCA
TCTTAATTGGTGTTGGGCAAACAGATTTTGTCACAAAGTTGCAAAGGAAGCTAAGTAGCT
GAATGTTCACATTGTCCAACCCCTGACCTGAGCTTCAGGGGCCGTTCCGAGACATCATTA
TGCTCCATTACTTTGAGTAATCGTCTCAGACTCGTCCTATACCGCAGCAGGAAATCCAGG
ACAGCAATTAAAAGCAATATTCTGGCAATAAAGACAGTgtaaa
>NODE_327_length_382_cov_6.400524
CTTGCCTCCCCTTTGCAGGTGTTGGTTATTAAGAATATATCTATGTTAGCTCGGGGAGAG
TGACGGGCGGTGTGTGCGCGCTTCAGGGCCAGTTTCAGCGGAACGCTCTATTTTCTGCTT
ACTGCTAAATCCTCCTTCTAATGTACGTTTCAGTACATTGTCCGTATTTCCTGGTTTAGG
AAATGTAGCCCATTTCTTCCCCTCTCATTCGCTACACCTCGACCTGGCGTTTTGGGTTTT
ACCAATTCTGCTTACTATTAAACCTTCACAGGGTAAGCTGACGACGGCGGTATATAGGCG
GAAAAAACAAGGGAGGGTGAGGTTTAACGGGGGTTATCGGTTCTAGAACAGGCTCCTCTA
GGTGGATGTAAAGCACCGCCAAGTCCTTTGGGTTTTAAGCTAATGCTCGTAGTACCCTGG
CGGATAGTGGGTGTAATGATCTATCAAAGTTTAGGGCTGGGCATAGTGGGGTATCTAATC
CCAGTTTGTTACGCAGCTTTCGTGGAGTCGGGGAAAATAAAGTCAc
>NODE_328_length_294_cov_7.023809
ATAACCATAACTCCTTCCACTGCCAACCTGCCCTGCATGACCCCTGTTTTAAGTGGGTAG
CAGGTAATTGCTGAGGCGGTGTTACCCATCAGCCTACAAGTCCATGTGTGCCTTATGTGT
CATCTCTATTTATTATATTCTGCACGCTCCCTGGGCCTTGGTAATCAATTTCACAAGGAT
ACAGGGCTGATATCAGCTGCCGTGCACATTATGAGGCGAGCCCTCCTCTTATCAAGTGCA
GAATTGCCGGCTAGAGGTCATGAACAGATAAACAGGGATGTAACACAACTCCCCCACTCA
CCTGCCCCCCAGTGAACACAAAGGTGGGAAGGTGATGTTGTGAGGGGGGTACAAAGAACA
AAACACCCAGCAAGGAAAAGGTTGTGACCCTTGTAAGGTGCCTCTTGTTACGCCCGACCT
TCAGAATTTCATCATCAg
>NODE_329_length_744_cov_5.056452
ACTGTCGATCACCAAGACACTCGGCAACACCGGCTGTCACCTATACATGTAATATAAATG
CAATCTCACTTTTTCTCTGTGATAAATATCCGCCATCTCTGAGGGGCAGACACAGCCTGA
CACACATGCGAACGCACACACTCTCACTTTTGAATACAGCACCGCACAGACAGTCAATAA
CAGAATGGGGTGTGAGATTAAGCCTAAGCCCACCTTCTTTTCATGTGGCAGAGCAGCCGC
TGCCCCGAGATCTGGCACCAGATGGCGCTGTGCCGGTCGGTGCCAGGAGATAATCGGGAC
AGATCGGGCCGCATTACTACCCATTATCTTCTAATTATTCTTGTGTGGAGCGCTGATCCT
GCCGTTTGTGTAAGTGGATGGCACAGAGAGCCTGTCGCCCCCGGCAGCACGAAAATCCTC
CCCACTTCCCTCACCCCCTCTGGGGATGGAAGGAGAGATCAGCCGGGGGAGGGAAAAGGA
AGGAGGAGCTGGTTGGGTAAGGCAGCCAACCTGATAGACGGGAGAGACGCCTTTGTGGCA
TGCAAAACCGCCATTAATTTTTTTTAAATAAAGCGACATAAGAACGAGGAGATCCCGGCG
ACCTTTGACCTCCACGTCGGTGTCACGCGCAGCAAAGTCCTCTTCCTCTGCAGCGACGGC
AGCATCTTCCTCCTCTGATGACTCTATAAAAGCAGCATAAGGATACAGTTCAAGTCTCCC
AGGCTCCATTTGTACCGTGCCTGTGTGGAAAcaggccccaaaccccaccaccccccacca
ccccaaaggatagcgcaaactgcgcagaggcatatggcttaccatgtgctgggtcccacg
tgctcactcttaagcgcgattctacccagaacatcttcgcttaattat
>NODE_330_length_145_cov_2.310345
TCAAGTGACTTTGTGTGATATAATTCAGTGAACCACTGTGTGGCAAAAGAGGCCTTTTCA
GGGCATGAAAAGCTGTTTCAGAGCATGAAAACAGCAATACTGCAGTTTTTTAAAGACAAT
GTTTCCAACCAGGTTTTCATGTTAAAATGTGTTCACATATGATAAATATGAAGGCAAAAG
TTGTTTCAAGTGACTTTGTGTGATATAATTCAGTGAACCACTGTGTGGCAAAAGAGGCCT
TTTCAGGGCATGAAAAGCTGTTTCAGAGCATGAAAACAGCAATACTGCa
>NODE_331_length_385_cov_2.405195
GAATGCCTAGGTTGAGGTCTGCCATTGGAAAGGGGAGAGGTATGGGGGTTCAGAGAGTCA
GGGCAAGGGTGAGGGCTAGTATAGGTGTAAATAGAAAGAGGATGGGGGAGGATGTTGAGG
GGCGTACAGGTTCTTTTATAAAAAGTTTCAATCCGTCTGCAATGGGTTGAAGCAGTCCGT
AGGGTCCAACTACATTTGGGCCTTTTCGGAGTTGTATGTAGCCTAGAACTTTTCGCTCTA
CTAGGGTTAGGAGAGCGACGGCTAGAAGAACAAATACAATGAGGATAAGGGGGTTGAGGA
TTAGGGTAATAAGTGCTGAAATCATAGTTAAGGAGAGGACTTGAACCTCTGTGGAAAGGG
CTTAGGTCTTTTGCAATGGCCGGGCTCTGCCACCTTAACATGCTATTTTCTTGAGCAGGG
GGTTATGCCCTTTTACCTATTTTAGTTGTTTTCATTAGGTGAGGGTAAGGCGTGCTTGAA
GTATTGGCCTTTTCTTTTCGGTCCTTTCGTACTAGAAAAGATCATAGCa
>NODE_332_length_364_cov_1.813187
CTAACATCTTGGTGCCAGATACCACAGCACACCTTCAGGGGTCTAGTGGAGTCCATGCCT
GGATGGGATGTGATATAGGGCTACGTACAGCACGTTGGCTCCAAAATCCCAAAATTAAAC
TGAAATGTGCTGTGATGACAAGCTTGACTGTGCTATCATAAGTAGTCACATTAGAGGGAA
GCAAAGCGCACAGAGAAAATGAAGAGGCATCTGATGTGAAGAGACAGAGAAAGAGAGAGA
GAGGGAGAGAGAGCAGTTCATGACAGCAGTATCCACCCACATCCGCACTCTCGGAAGACT
GGATGTGGGTGGGGAATGGTGGGTGCAGGCAGAATGTCGGACCTCGCTTTTTTGCCGCTG
TGTGTGAAAAGATGCGGTGTTGTCCCTTGTGGAGTCCCTTATTGGGGGTCTGCTGTGGGT
GACCTCAGTGGGTGCCTGTTCGTTCTGTTAATGGAGacatgatgaagcatgaagtgagct
cagcattgcagcacatacatacaaatac
>NODE_333_length_152_cov_10.611842
TTTGGCCAAAATGGCCTTTTCAGCGCATGAAACGCTGTTTAAGAGCATAAAAACAGCACT
CCTGCAGATTGTCACAGAAAATGTTTACAAACATGTTTTGACCTCACAATGTGTTCAAAT
ATGATAAATATGGAGGCAAAAGCTGTTTCAAATGACATTGTGTCAAGAAAGTGAGTCGAG
ACACCGTTTGGCCAAAGTGGCCTTTTCAGCGCATGAAACGCTGTTTAAGAGCATAAAAAC
AGCACTCCTGCAGATTGTCACAGAAAATGTTTACAAACATGTTTTGACCTCACAAT
>NODE_337_length_671_cov_17.736214
CTTTCATTCATTTATTTCATTTTAAAGGCTCAAAAGGCGTAAACACTTAATAGATTACAG
CAGATTTTTGGCAGGTAACCGCGGAGTCACCCGGAGCCACCAAGCCTTTAAATCTATTTT
TGTGCAACAACATCACAAAGAGCTCTTAAAATACCAGTAATATGCAAACACATAAAGTGT
AATGTTAGGAGAAAAAGTTTCAAAGGTGTGTAAAAATGTAATGACACTAAATAATGACAT
TAAAGTACGGACAGCACCTCACAGTGTATGTTTAGACAAAAATAGTTGCTAAAACCCATC
CACTCTCGCTGGCTGTTGCTTGTGGGTCCCAAATAAAACCTATTAAACATAATTATTCCA
GGCTGATGGTGGCGTATAGTGGTCACAGGCCAGTGAAATCTGTGAGTCATAGGATATGCT
GTTACTTTTCCCTGGTAATGGGAAACATGACTCCTCTCTCTCGTTTGCTGTTGTGATTGA
AGGCACTGACCTGTCATACATTTATAATAGGGGAGCAGGTGTGGCAGTGATGGACCTTAA
TTTCCTTTAATAAACCTTTTATGTGCCACACTCTTAATGCCACGCCGGGCCCTCAGAGGT
CCTGCTCATAATAGGTTCATTACTTTTGATTACTACAGCCTATTGAGACAAACAACTCCC
AAACACTATAGATTACATTCTGTAAAAATGAATGTACCTCATTAGTTTGTAACACTTTTC
CACAAAGACATGCTTCAACATTTTGTATAAATTTGTTGTTCTGAAGGCAAAATGTTGCTC
TTACATCGAGCAACCTGAGATTAtaacatgggcat
>NODE_338_length_290_cov_1.258621
TGACCATGTCCAGTGCCATATGTGACCTGAGAGCCTCTCTTATCTCCCAGCTTTTCATTT
CTTCATCCTCTCGCCCCCTCCCTGGCTTCTCCCATTATTCCTCTCTTTCAGGGTGAATGA
AGTGACATTTGCCTTCAACAACCCCCCTCTGACAGTAACATCTGTCATTTTTCCTTGCCA
CTTCTCTTCCCATCTTTAATCCCCTTTTTCTGCTCTTCTGTGCCTTCATTCTCAATACTC
TTTCTCATTGAGAGGCTGGATTTCATTTTACTGGAAATGTGTTTTTGTAATTACACTTTg
ctttctttacaaaaaaagagatagaaatggttcgtctagcttaacaggggatggggttgc
atgtagcaagtctggctttgtcaggcagagtgaagaagaaacaccaaccaacttgttaat
ctctatgtgctaat
>NODE_341_length_535_cov_7.379439
CAGATGGATGATGATAGCTGTGTGATGTATTCCATGTTTTAAAAAAGCTTAGATCTACCA
GTCGTATACTGACCTGCTATTATGACAGATTAGCATTGGAGTGCTGCGTAGCTGCTACCA
TTAGCTACAATGCCAAGAGAGAAAAGCTCTGACACTCACCTATAGCTGCCTCCGTCTTCT
CTTCACAGGGCTTGTGGAGAGGCTCCTCATCAATCCATTAACCACCTATGCTACTTAACT
CCTTTTTGGTCCCATGGATCTGTATTTTAGTTGATTCCAGGTGTCCCAAGTTTACAGGCA
TCTATTTTTTTTCCTCCAGAACAATAAACTCTGAGGGGCTCAAGGAAAGGGGTCCACGCA
TGGAAGAGGGGGGCTGAGAGAGAGAGAGGGGCTCCGTTTATTAGACAGCAAATAGCCGGC
CAGTGGGTTTATGATGTGGAAGGTCATTGTTGGTTAATAAGTGGCCACATGAGTGCAGGC
AGGTGCTGTGTTAACACCTCCTCTTAACTCGCCTTTCCAGCAGAGGCCATTCATCAGCCC
AGTGTTAATGAAGGCCATATAATTAATAGGTGGATAGCAGAGAAAGCCCCCTGAGTTAAT
CAATGCAGGCCTGTTTGAAGAGCAGGGCTAAGATGAGACACCAGGGTTTCTAAAAGTGCA
GGTTCTTGGCTGTGAGAGa
>NODE_342_length_418_cov_7.184210
ATTACCATACAAACCATGTATGTAAGGGGAGTAAATCAGATACAACTGGCCTTTACTGGT
GCATCTGTGGTCTCACATTTACAAATATGCCTATTAATAATACAATTCCCAGATGAATAT
ACAAGCACCCTGGATGCGGAATGTCCTCTGAATAAATGCTTGAGCTGGGAATGGCGTTTT
TTTTTTCCCCCCTCTTTACAACACCTTGCAAAACACCATTTCCACCAAGAGGGATACTGC
ATCTTTACAAATGAAACCTATTCCTTTGCATCTTCCATGCTCTTATTTCAATACTCCTCT
CTCCTTGTTCCCCCTCCACACATCATTAAACATATTATTATAACATGACTGTCAGCCTGC
GCCTCTCTTCGCTCCATTCTTGCTCTGCCAGGTAATCAATTTGTCGTCACTCTCTGTAAC
CCCAGTAAAGTCATCAAGTGAAATGAGTTACAGCTGCAAAGAGCCTTCAAGAATACAGGA
GGAAGAGAGAGAGAGAGAGAGAGAGAGAGAGAGAGAGAGAGAGAGAGGAAAAAAAAGAAC
GCGAGAAAAATGACAACACAGC
>NODE_344_length_816_cov_9.530637
ATAACTAATCATTAATTATGTAATACACTGTAGCTGTAGCTTATAGAAGGGAAGTGAAGC
AAACTTAACTTTGGGCAATGATAGTCAGACATATTTTGCAATCAAATCCAAGTTAATTTA
ATGGGATATCATTCTGGCAAAGCAACAATGTTTTTGGTCTGGGATCTGAAAGTGCTCTTG
CAGTGACACATACAGCTATCTATGGGTTGGCATGAATCACTGAGCAAGTGGGGTGGGGGG
TCCACCCGGGTTGGCACAGCACACTGGGCCTGTCAGAAAAGGCGGGAGGGGTGCACATTC
TTCACCTCCCCCAGAATGGCACCTTCCAAAGCGGATCCCCTGTCTACCCATTCCCCAGGC
CCCAGATAAGAAGCTCATCCGTCATCCACTGGGGCCGCATTAAATTTTAACTCTGGTTAC
CGAGTGTGGCCATTCAAACTTTTATCTCAAACCTTCTTTATCTTCTTTTCATTAAGTTCT
CAAGCACTAATAGCCCTGCGAGTCTCCGCCGGGGTAAGGATGATGTTCTGAATAATGAAA
GCTCATTATTTCTCCACAGAATGCTTGTTAATTCAAATGATGATATTAAAACTATAGTAG
CCCTCAGCAGTCGGGTGATTTCTAGCATACTTTATCATGTATCAATATATACTCTGTTTG
TCAAAACTGCCCCGAGCCTGGGCTGACATTCTCCTCCCGAGGAGTGGAGTGCTTCAGCAG
GCCTGCAATACTCTAAGGTGACAACTGGCAGAGTTTGTGCCTTTAGGAAAGTGGGTGGAA
GGAGGGATGAAGGCAGTGATGGGGAGACGGATGAAACTCAAAGAGCCGTCATTGTGCTCC
CATGTCTATTCGACATTTTTCCATCATGCACACACGAATACCCAGCTCCCCCCTCGTCGC
ACACACACCCATGCACGAATACACTCACATCTGTcgtcctcatctgtcttgcctgatatg
>NODE_345_length_595_cov_11.779832
TTTGTTCTCTTATTCTTTTTGGGAACTATGTAAAACAAAAAAGAACGAATGGCGAAGAGA
ACCATTCTCTCTCCCCCAGCCCGGCAACCCCATCCCACTATCACCTCTCTGTCTCTCTCT
CCCCCTCTCTGACTGTACCTTGCTCTCCCTCTCTGGTAGTGCATATTTTGCTGGAGATGC
TAATGATCTCCCCCCGCTGTATTCTGATGCAAGGTCTGTCTACACTTTTCCCTTTCATCC
ACATACAAATGTGCTCTTATTGCCTCTTCGCCCTCGGGCCTTTTAAGATGCCTTTTTGAA
ATATGCCGTTTGATAACCACATCATTGGCCAAGTCCCTGCAGTGATTAGAGCTCTCTTTA
ATGTGAGCAAGTTAGAGAGTGAATGAGGGGCTCCGGGGCCGGCAGCTATCCATTCTCTTC
TGCCCTCACCCCTTGACATCTCCCGGGCCACTGGGGAGAACCAGTGTCGGGTGTAGGACG
ACCCAGAGCCCAGCTTAGCACATAGACACTGCTGGCCGTCCTCGATCTTTCATCTCCACA
TGGAGATTAAGCACAGGAGAAATGACACTGGAGGATCGCCTTCATAGAGACATGGTACTG
TATGCTGGAAGGCTAGATCCCTGTACTTTATCACAGGAATGTGACAGGAGGACTGCTCTC
TAATGTCTTTTAAATATGCTCCATTGATCTCATGTTCAGAGCCTCACTCTGCCTCGCTGG
GATGGCTTTTTTAtcttgc
>NODE_346_length_302_cov_14.264900
GTGTGCTCTTCCGATCTATTATGTTTACCCAACAGGCTTTGCTTCCTCATTTAAATAGCA
TAAACATCTGGCCGTGGTGAGCCACTAGCATGGCGGCAGTAGTCAAGCAAATCTTGTGGA
AAATAATGAAATTAGATCCCTGGTGCTGCGACAGTGGAAGGGCAGAAGACATCCGCTCCA
TGTTAATAAAATTGCCATGAATGAGTGAATACAATTAGGAAATTGTCAGTGGTGGCAGTG
AACTTTTGTAACTCACCGATGTTTGCATCATTCGATTAAGGCAGCAATTTGGACTTGTTT
ATTTGCGGCTGTTGTGGCTTTTATTAATTGTGACCCGGCAGTGATTGGCCTGCGATTAAA
CCAGTCACATATGATGTGACTGAGGGTGAGGGATGGATTGGTGGGCAGGCTGATGGCAGA
CAGGGGTTTTTTTTTTTGTTGTTTAT
>NODE_347_length_624_cov_16.923077
CTGACTTTTTAATCAAATAATTTATAAACTCTATAAATAAATGTAGAGAGAGGCGAGGGG
GAGAAAAAAAAAGTATAAAGGAGGAGAAAAAATGGACGGCGAGTTCAAAACAGCTCATCA
AAAACCAAACATCTCTATATATCTGGCATGGCACCCGGCTACTGCGTCATTATATTAATT
TGTGAGAGGTGCAGTGAAAATTACACTGTATGAAAAATGGCTGGAAAATTTAAATGATAC
AAACTCATCTTATTAGCGGTGAAACATTAAAAAACAAACAGGCCCCTCTGTGTCCCGCTA
ATTTGTCTTGGGATGAAAGGCGTTTGATGGATGGATCTTACCTTATTCATAAGCGAGGAT
AAAAGAGATGTATTCCCTGGTACAGGGTGTCCGTTTGATTCATTACTGGAACAAGGAAAA
TGAACAATGTTTAGTCAAGATTTGCATGAGAACAGTAAATATTACTATTTATCACGCAAG
GTGTGCCTGTATAATGAAGAAGAAAAATGCTGTCTTCTTAAGAAATAAGATCTACTGTGA
GTTGGGGGGAAGATTGGAGTTGAAGGTTTATGTAAACATCCTGATCACACAAAAATGGAG
AAATATATTAGGGATTTTATAATTGGATGCACGTTCATATGAAATTATAAATATGTGCCA
TACATGTAGAAATCATCTATCAATCAGAGGAGCTTTATTTCCTCGTTGGCTTATTTTGCA
GATGTATTAATTAACACTGTGCATTTTGAATTAACCCTTTGTTCACca
>NODE_348_length_378_cov_16.629629
GTGACTGCTAAACAAGTTTTTTTTTAATAGCAAATTTATAATGGAAATGGTAAAGACTGC
TGGTTAGAGGTTTGACCATTTAGAGTAATGCTGTAATGTAGTTTTAGTGTACTTGTGACA
TTTAGACTTTTGGTAATGCGTCGTCGTGTATTTTAAATCTATTACATGGCAAACAAAGAA
CTGAAGTTCTACTTGCAGTGATTGTATTGCACTATCTGTTAAAAAATCTCAGTCATTTTC
TTCTAATCATTTGGCCCTAGTGTGTGATATTGAAGTGTGTATGCCAAGTTAAGATTTCTA
ACCCTGATTGTCGTTTGTTTCAGTACACGATGGGACGTGTGATCAGGGGACAGAGAAAAG
GTGCGGGCTCCGTGTTCAAAGCCCACGTCAAGCACAGAAAAGGTGCCGCTAAACTCCGTC
ACATTGACTTCGCTGAACGCCATGGTTACATCAAGGGGATTGTGAAGGTAACTTGTCGAC
CCTGACGCATCTTAGTCTTGCCATTTGGTGTAAGTGGAGCAt
>NODE_349_length_677_cov_12.564254
AGACTCACTCCTTCGTGCATTATTCCTTTCATCCCCACTCAACCACAAAGTGATTTTACT
TTGCCACTCACAAAGACAGCAAAAGATTTCTAATGAACAAATCCTTAATAAATGTTGCAG
ATCAGTCGCTTCCCCGCGAGTTATAATACAATAAACAGAACATTCCATAAAAGTATCTAA
CTGAAAAACACTGTGTGGGAGAGAGCAAGGAAGAGAGAGACACAGAGAAAAAAAAGAATA
TGAAAGACCCCAATTCTCTCAAACTCCATAATAGTGAAATGAGCACATATAAATGTGTTA
AGAGTATCTCTTTGCATCTTGTATAGACTGCATGTATTTAATCTGTAAAGCTTATTAAGG
CCCTAGTCATTGCTATGCAAAGCAGCACCCAGTGCTTTTCTCTCGCTTTTCAGCCGAGTG
CAGTGTTTGGCCAATAGGACTGGCCCCCCGCCTCTCATTCTGCATTCATAACATGCAACA
TTTGCACAATGTATCTCTCAAAGGCCCTGAATAGAAGGCCTTAATACTCATGTAAACAAC
TGCAAACCAATTACTTAATGAATCGGGCCCACACATAATGAGGAGCCTCACAAAGGGCTA
TAAATGCATTTTTTGCACCAAAGCCTCTGCTTTAAACTACAATCCCTCTGCTGTAGTCTA
GGCTTAACTGGCAAATCATAATTATTGTCTAAGACAACAGAGAGGAAGCCATTTTTGTAT
TTTGAGTCCAGCTCCATCCTCCTTTTGAAGTCACTCATCAGCTCGCTGACAAAATAAAGC
AAATAATTAACAAGTAGGATGGAGAGGGGGGGAGAAGAata
>NODE_350_length_659_cov_20.188164
ATGACTTTACCTGTAGTTCTTTAAAATCAGTGTTATTACTCAGACAGCTGTCACTGCCAG
GCTCATAGAAATGAAATGAATGTCATTATTATTGTGTTTAAAGCATAGGGGGAAGTGTAT
GTATAAGCACGTCAGGCCTGCATTTCAAAGAGGAAATCTTTAACATAAACATTAGCATTT
TGTGAAAACAACTGAGTAATTAGTTTAGGGTATAATAAGCTGGGGTAGGCACACAATGAA
AGAAAGCATTCTGGCTTTAAAATGAATAAAAATTGATTGTGTCCCAATAAAAAACGAATT
GGCAGAGTGTTAACTGGATTCCACATAAACGTCTGTAGCAGTCCCTGGCCGCTTTATTGT
GTGCTAATGCAATAGAGAACACTTAGCAATAAATGCTCCTCTCTGATGAGCTCACAGAGG
CTTTCCAAGATGGCCTGATGAAATTGTAAAAATTAGATTTGAGCTAGCTGCTAATGACTC
CTAAAACAAAGGAAAATCTCCAAATAGAATTAGCCTGCCCTCTTCTTCTCTAAATACATC
ATATGTAAATTACTGTCATTTGGAGAAATATGCTTGCCTGGAAGGTAAAGCCTTCATTAG
AGATCTCAGTAGGTTTGGGACTCAAACAAGAACTCCTCCAGGACATTTAAAAAGTTTGAG
AACTGAGAGAAGGTAAAGATATTGTTCACTCATGGCAGCAAATCAGAGATATGACTAAGG
AATTTATTTTTGATTATTTTAGTCAAACCAGATGGATTTCTTTCCAAAgctgaaggcata
gatagctgctatgagaaacaaat
>NODE_351_length_520_cov_14.790384
TTTTCCTTCAGAAAATGTGAACCATATATTGTGGAGCACAATATAGCAATTAGTACAAAC
TAGACACTTTAACATATTAAAAGCTTCACCTCAAAAATATAACAAAAATCTGATCAAAAT
TATAAAAATCAATTATACATTCCAATTAAAAATATACCAATAAACAGCTAAATACATTGT
TGACCTAATAATTACAATGCAATCAATCACAGTAGCTTAAAATAAACAAAATAAGCAAAT
GAGCACAAAACCTTTAATGTTTTAAAAATAACTTCAATTATTTATATTAGTACAAATAGT
TTGATTTCTTTTCTTTTTTACAAACACCAGCATGAAAAGGATTACAATAACAGTAGAAAA
TGACTGTGAAAAACATATTAACATCTTCTTTAATTAAATGTCTGCAATTAAAAATGGCAT
TAAAGAATTACATTGCAAAGAGTCTTTATCTGGAAAAAGGTTCAAAAGAAGTATTGCACA
TAACAACTTGAAGTTACCTTGCAACATTTACCACATTCAAGTCTTTAAGCTCCCCTTCCT
CCAGATAGGTCTATAGAAGATCACCTCGACAGACAGCGgggatgagttctcaagtctttt
aaacagtgttctataaggatgctcaaagtcctgcactgccaaatcaatttaaagtttttc
tttt
>NODE_352_length_391_cov_7.173913
ATATGCAATAAGATGTCAGACGCAAGTGACTCAACTGCTGCATCTGTCTATCTTTGAAAG
CCCGTGGCCTAATGAACAGTCTGAGCGCACAGAGAAAGTGTTTTAAGTAATGCTCAACAC
ATGGTGGTTGAATATGTTTGCTCAAAGCAGTGTCCGGTTCGACTCGTCTGTTTCCCACCA
TGGGGAACTTGACGTGTGGAAATGGAGGCTCCATGCATGGTTGCCATGCATTGGCCCTTA
CGTTTCGCACATGTAGGTAAACAATCCCGCCTTGTCTACTGAGAGGCCTGCGTTTATACA
TGGGTGCAAAACATGTGTTGCAGCCAAAGTCGCATCAAAGGTCACTAAGCTATGCTTTGA
ACACTTCAAAGCTGGGGGATGAGACTGTAGCTTTTAAGTTTTATGGCAGGTGTAAGCAGG
GGTTGCTGACCAGCCCAGGGTGGTCTGCTCCCTGGTCTGCAAGGGGCTGCTGGTGGTTAG
CATGGTAGAGGTGGTGGTGGTGAGTTGGGGGCAGGGAGATACCCTACTGACCAGG
>NODE_353_length_350_cov_13.322857
ATAATAAAGGCGAATATGGCTGCTTAGGGTTCCACATTTCCCGATTCAATTTTAATTCAA
AAGAGGATGTTACAAATCTACTTTGCTCATTATCCTCTTTGCCATCTTAATGCGTGGCAC
TGTAAGTGCAGGTTTGTTTGCCTCCCTCTCTGAAAAGCGCTGGATTTCAGATGTTAACCT
CTTTGGACACCTCCATTAATGAGCGTTCAAATGCGGCTCTATGGTAAGGGTTGAGCTTTA
AGTAGCACAGAATGAAAAATGATTTGTATTGATGCAAATCGTGTGTACGGAGTGAATTAT
ACACAATTACCCATCAATACTGGCCAGTCTTGCCCACCCTCACCAACAAGATGTGGTTAA
CAGGCAGAAAATAAGATTGAAATGGTGTGTAAAGAGTTGAAAATGAATTTCAATGCTGCA
TTTGTCCACAATTACCCCGTCGTTCACACGTGTTTTATTGGGAGTTTTTTTTTTTCTTCA
AATATTTCTCAAAG
>NODE_354_length_656_cov_11.224086
CATACATGCATAAAATATAAAGCCCTCCACTGGCAGCACACACAAGCATCTCTCCAACAC
AGCAGCCTATAGCCTACATCACATCCACAGCACATTGCGCGCAGACACAATGTAATATTT
CCTTACCCCTCTCACTGTACCGGCATATCCTGAGCGGAGAAATGCCACACAGTCTTTTTT
TTTCACACAAGCTTTGTCAACATCAGCCTCATCAGACACGGGTCTCGATACTGAGTTTCT
CAAGTAGCCACAGAGTCCAACCCTTCTCCAAGCAATGCGTTGCCAAGACCAAACAGCAAG
CACGACTATTTAACTGGTAATCATCCCCCCTTTCTCCTATTGCTGTGTGTTTTCCATTGC
TACTTACCATTTTCCCCCTACGCTGTCCTGGAGATAGAAGTGTCTTAATATCCACTCACT
CCAACAGATGCTGGTAGGTAATGTGTCTTGTTTGAAGTCATCATATGAGAACTTCTGCTG
TGCTCAGTAGATCGCCCACCACTTCGCTGACTTATGAATCTAATAACCCTTTGCAATATC
GGCGTGCTTAAACTCTCTTAGGCAACACCTTGGTGGCTCTACAGTAAAAGACAAATATCA
ACAAGCCGGGCTTGTCAGGGAAAGCTTGTACAGATATACGTAACACCCTCGCCCGGACAA
CGCCATTAGGGGTCTTACGTGATTGAAATAAGCGACGGCGGCACAAGTTTATGGGGGGAT
ACTAGTTCCTGACTGATCGCTCGTTCACCGCCTCAGATCTTTAAAATCCGCATCGAGGAA
CAATGACAgaagcataaaac
>NODE_355_length_291_cov_2.666667
TATTGTAAGTGAAAGTGACGTACAGAGACACAATGCCAGGTTTTATAAGCAACCAATTAA
TTTCTCCGGAAAAATAAATATCCTCACTGGATTAAGAACTGAGAAAGCGCACTCATGGCT
TTTGTTTCCCGTAGGTGAGTGAAACTGAAATAAATGGCCAGTTTGAGTCTGTGTGCGAGT
CGGTGTTCAGTGAGGTGGAATCTCAGGCCATGGAGGCTCTGGACCTGCCTGGCTGCTTCA
GAACCCGGAGCCACAGCTACCTGCGAGCCATCCAGGCCGGCTACTCGCAAGATGATGACT
GCATCACACCCATGGCCTCCACTGTCACTTCCACCATCAGGTCCACCACAGGTAAGAACA
ATTAGACAAAAATGGCCATTTGCTCaatacaatatgtgacatcctggatgttggtatttt
tgtttgcttaattac
>NODE_358_length_277_cov_3.339350
CGACCTTCCTGTCCCGAGATACAGCAAAAAATAGCAGGTTTCTCCCACTTCCTGACATCG
TAGAGACTCGGGAGTAGGCTCAGTGCGATCGCAGCGGCAGCAAATGGGGGGGTAGACACA
AGTTTCATGTCTCTAGCACTAACCCTTTTCCCAAACCCAGGCCGAGACCCTAACCCTAAC
CCCAACCCATGCTGCGTTATGCACTGCCCATTGTCAGTGAATGGGAGAACGTTTTGGCCA
ATATCTCCGGAACCAGACGTGCTAGACACCTGGAAACGCCACCTGCCCCACCTAATTTGA
CTATGCTGAAGACGCCGGTCTCAGTCCCGAGTCTCTACGACCTTCCTGTCCCGAGATACA
GCAAAAAATAGCAGGTTTCTCCCACTTCCTGACATCGTAGAGACTCGGGAGTAGGCTCAG
T
>NODE_359_length_281_cov_4.405694
GCAGTATTGCTGTTTTCATGCTCTGAAACAGCTTTTCATGCCCTGAAAAGGCCTCTTTTG
CCACATAGTGGTTGACTGAATTATATCACACAAAGTCACTTGAAACAACATTTGCCTTCA
TATTTATCACATTTGACCACATTGCGAACTCAAAACATGTTTGGAAACATTGTCTTTAAA
AAACTGCAGTATTGCTGTCATCATGCTCTGAAACAGCGTTTGGCATGCTGAAAAGGTCAA
TTTTACCAAATGGTGTGTCCACAGAATTTCCTGACAGATGTTCACTTGAAACAACATTTG
TCTTCATATTTATCACTTCTGACCACATTGTGAACTCAAAACCTGGTTGGAAACATTGTC
TTTAAAAAACTGCAGTATTGCTGTTTTCATGCTCTGAAACAGCTTTTCATGCCCTGAAAA
GGCCt
>NODE_360_length_453_cov_21.185431
ATTCATAGAGACTTGATAGATGCACTTCTGCTACAGAATGCAGTCCATTAAAGACACAAT
GTGAGTGGGTACTGTAAAAAGGATAAATGGTAAGGCTCTTTAAGTACTCAGGGATGACCC
TCAAAACATGTGTGTGAAAGTAATGTTAATTATAAAGTAGTATAATACTTGAAAATGAGG
GTTTTCCGCTTGCTAGTTATGTGCATTGGCACTTAAAGCCAATACAGTTCAACAAAGCTA
TGGATGGCGTTTCAGGGATGCTGAAGGCCATTTTTGCTCTGTCCCATCCTTACCAGCTGT
ATTTGTTCTCTTCAATAAATTCAAAGTAGCCCCTTCCATGTTCCTCCCGGCGTCTCTTAA
CACCCTTCTTATTCTTCTGATCAGCATTCGTGTCTTTGTCCGCATCCCCTTTGAAAATAG
AACAAAGATATAGAATGAGGTGCTCCTTTTTGTGAGAGAGAGGTCGGACTGGCAGTGGGG
TTCTGGCCCACAAAGCCCGTTCATTAGTTACATTGTGTCGACCATGATCATCAAAATTAA
GGCTACTAAGAGGCAACACCTCATAATTAATAAATGATTAATATAAAAACAATACAA
>NODE_361_length_745_cov_9.629530
ATCACTCTACGTAACTCATGTTTAATTTATCCAGGAGCAATATTGTCAAGAGCCCTACCA
TTCCAAAGAACTAGACGCTGATAAAAGCTGGAATAAGACTTAGGGAAGCCCAAAAATAAC
ACAGGCTTCGAGTAAAATGTCGCAAAATGTAGTGAGCACACTGGAGAGGGAAAGCATTAG
AGACATATTGGATATGTTTAGCACAGCTTCACAGTAGAGTAATATAACTGGTTTAGGATT
GTTAATATTTCAAAAGGTGACTTCTAAATGGAGCTGAGGATAAAGTGTTCACACAACAAC
CAGACATGATACACTGCACTTAACCTTTGCTCTGATTTCAAACTATGCCACAAAAACCTG
CACATTGGCGGCAGTCTCTATAATCCTAAAATCTGGGAGCCAAACAGCAAAAGTAGCCGT
ACATTCGACTATAAGAAGTAAACCTAAACCAATTTCTGTGTGCTCTATGGTGTGCTTTTT
TCCCTCCTCCTCCTACCCCTCCCCACGGCTGAGTGAAATGGAATTGCCTCTCACATTCAA
AGACAGCTCTAGGAAGGTGATAATAGAGCTACTCCCTGCTGTCTGCAGGCAGGAAATAGG
AAAGTGGCATATGGGGCCAGGAACCAAATAGAGAGGAAATGTGACCAGGCAAGGGAAGGA
ACTAAAGGAAAGGTTAATGATCAGTTCTGAATTCTACAGGGAAGAGAACTATGTTCCAAG
TTGAGAGGAAAAATAAATCTGACTTGATTTATGTCTCCACCACTCACATCTCGGCTGTCA
CAAACAAACACGTGGAGACTAGGTTATTTCCTTGACAAACTTTGCCAATGAAATAACCTa
gtctccacgtgtttgtttgtgacagccgagatgtgagtggtggagacat
>NODE_368_length_658_cov_7.813070
AACACATTACTGAAAGTTACTCCTGCACAATAAGAAAAGCTAGAATTAATTCAGTCAATG
TGCACACTGTTAATAAACTGCAGCTGATGGGACTGACGGATGTTTCACAGATTATCTGGA
TTTCTGCTGTGTTCGCTGCCCTCGTGACTCCCACACAGTTAAGTCTTTGCTGTAGCAAAC
ATGAGCTCCACATAAACCGAGGTGGCTTTAACATAAAGGCCAGAATCACTGGGCAACATT
TCACAGACTAGTGGTCAGGGGTGCGTTCAATGGTCAAAGCCTAAGATCCAAGTAGCGGTA
ATTTCACTAAAAGCTTTTTAGGGCCTTGAAGAACACGCTTTACCCATTGAACGTAGCTCC
TCTTCCCTATGTAGGAGATGGAGGGTGGAAAGAAATCTTACCCATCATACAAACCCATTA
TACCAACCATATACTGAGCTGTGGTAGTAGGGTGTAGATGTATCATAACCATCATCATCT
GCCAGCCAGCTCTGGCCAATAGCCATCACAGATTGGCGGCTGCAGTGGCAATGAGAACAA
CACACAGTTAATATACTGTTTAGCCCCACATCGCCCCTCAGTTCATCCCCTGCTGTGACT
ACAAACTGTGATTCAGCAACTCTGGTCTTGAAGAGCTGATTGCACTTATATACCAGAATG
GTGTTATTGTGCTAGATGGCACCATTCAGTTGTCCAAAGAGACAGTACTGTGGCAGTATT
CACTGTGGCATCACCACCAGCTTCACATATCTCTCTACTGTGGTGAAGCTGAACTAATCT
CAccatgaccagggttgaagac
>NODE_369_length_505_cov_1.958416
GTCTACCCCCCCATTTGCTGCCGCCGCGATCGCGCCGAGCCTACTCCCGAGTCTCTACGA
CGTCAGGAAGTGGGAGTAACCTGTGATTTTTTGCTGTATCTCGGGACGGGAAGGTCGTAG
AGACTCGGGACTGAGACCGGCGTCTTCGGCATAGCCGAATTAGGTGGGGCAGGTGGCATT
TCCAGGTGTCTAGCACGTCTGGTTCCGGAGATATTGGCCAAAACGTTCTCCCATTCACTG
ACAATGGGGCGTGCATGACGCAGCCAGTGTCATAGTGCTGAGGCCGAGATAAGTTCCCGT
AGAAGGCGGTTGAGAGCGCGTTTCAGACCGCTCTGAGTTGattggtataggtctgtagtg
acatttttttgggtcccgtagtatgggccaaccctaaccctaaggtctggaattagggtt
agggttagggttagggttagggttagggtttcggcctggggtgagggtttgggaaaacgc
TTAGTGCTAGAGACATGAAACTTGCGTCTACCCCCCCATTTGCTGCCGCCGCGATCGCGC
CGAGCCTACTCCCGAGTCTCTACGACGTCAGGAAGTGGGAGTAACCTGTGATTTTTTGCT
GTATCTCGGGACGGGAAGGTCGTAGAGACTCGGGACTGAGACCGGCGTc
>NODE_370_length_353_cov_12.861190
GCCTGGGGTGAGGGTTTGGGAAAACGCTTAGTGCTAGAGACATGAAACTTGTGTCTACCC
CCCCATTTGCTGCCGCCGCGATCGCGCCGAGCCTACTCCCGAGTCTCTACGACGTCAGGA
AGTGGGAGTAACCTGTGATTTTTTTGCTGTATCTCGGGACGGGAAGGTCGTAGAGACTCG
GGACTGAGACCGGCGTCTTCGGCATAGCCGAATTAGGTGGGGCAGGTGGCATTTCCAGGT
GTCTAGCACGTCTGGTTCCGGAGATATTGGCCAAAACGTTCTCCCATTCACTGACAATGG
GGCGTGCATGACGCAGCCAGTGTCATAGTGCTGAGGCCGAGATAAGTTCCCGTAGAAGGC
GGTTGAGAGCGCGTTTCAGACCGCTCTGAGTTGATTGGTATAGGTCTGTAGTGACATTTT
TTTGGGTCCCGTAGTATGGGCCAACCCTAACCCTAAGGTCTGGAATTAGGGTTAGGGTTA
GGGTTAGGGTTAGGGTT
>NODE_371_length_568_cov_5.401409
CACCTCCTGATGAGGAAAAGAGGCAGAGTAAATGTTAAGACCCAAACAGATTATGTCTGA
GACCCCAGTGGTACATACAGCAACAAACAATATGAGAAGCAGCACTGCACAGCAGGATCG
CGGAGAGCTTTGGAAATGTTTACATATTCAACCGCCTAAATAAAAGCCACCTTGATTTAA
GAGGCACCAGAGCTGCATTTATACGGCGCGACCATTTTGCTCCTTCCAACCATGCAGAGC
AGTGAATAATGTTCCCTATCTTAATTAAACTGGCATAGTCCTTTAAAAACAACACCTCAC
CCCTGATTCTGGGCTTCACGTTTGCTCTGGAGTTCAGCGCTGAGTCCCCTCTCTTCAGAA
CAATAAAGTGAATTAGCTCTGGGTTAATCTAGTTCTGTTGTAATGACATTAAGGAATTTT
TCAATTAACCTCTTTGACTGGCTGTTGCAAAGGACTTCACAAATGACTTCCCATCCAGCA
AGAGCTGGGTGCTTGTGCCTTGGGGACACGGATGCTCAGGATGTGGTCTTATCCATGTCT
GCATGCTTGCCCCCGCTTGACAATGCGGATTAGCTGTGTTGCTTTGGCTCTTAACACTGA
AAATGAGTTGGCCCCGGATCCTGTTCCCCCCACTCAGTTTCGGGCTTTCAGCTAGGTGGG
GTTTGGCCCGTTTGTGTgtctttatctgctctttgaattcagcacttacaat
>NODE_372_length_386_cov_12.212435
TTATTATTATACTATTAATAAATAACAACGCAACAAGAAAAAGGGAACGACTGGAAAAAG
GTGAATTAATATTATTATTGTTTTTGTTTTTATTTTTTAGTATCTTAGTGGTTGCTTTTA
ACAACATTCATTAACTGACTTAAAGATTATTGAATATTTAATGTAATTGTAGCATTGTGT
TTGTAAAGAGAAAAAAAACCTAGTGAGTTGTGTTTCTTGACTTGTGGATTACCAGTGAAG
TGGGCAATCTAGTGCTAATATATATGAGGTCTTTTTTTAAGGATTCTTATTTTGCGACAG
CAACAGCAGTCATTATAAATGTTCATTTTAGCATCACCTGTCTTCCGTTGTCTTATTCTT
CACCTTCCACCACACTCTGCATCATCACAGTAACACATCGCAAGTCTGGGGGTGGGACTG
AATGTGTGTTTGTGTGAGTCAAGGCGCGTGTGCGTGTGTGTGTGTGTGTTTGTCGTGAGT
GTGCGCAAGAGTTAACAAACCTGTGTGTTTATTTGTGTGTCTATGCAAAA
>NODE_373_length_379_cov_22.773087
TTCTATAGGTGGGCATCTGTGGTGAAAATAAATTGAATTTCAGTATGCATCTGTTTTAGT
TATACACTTTCTTTAAGTTCTGGAATAATTTTCAAAAAAAATGTGCATGTCTCGTATGCA
CTCCATAACCAATATCAATAAGCCTTTCATGTAGAGCTAACAAAGAGGCATCACATCTCC
TGGCACGGACACGGTTGGTGTTGTTGAGATGTAATTGAAGCTGCAAGGGTCACATTTTCG
GAATAGAAATTACAGTCTTGTCTTTGACTTGTGTGGCGTGAACCAGAGATGCATCCCACA
GCCCTTGTGTCCTTCACAAGCCTTTATTATTTATAACGCTCACTCTTTGAGCAATGACCA
GTACTAATGCATAACCTTCTGTCCTTCTGGCTGATTCGCTTCCTTTGAAACCAAAGATTG
AGGCAGGAGAAGTGGGTGTATGGTGGATGAGGCAGGGGTGTGGGCGGGCGAAGGGGGAGA
GCTAGTATAGGGCAGTGGAGATCCAGGCTATCGAGAAGTTATA
>NODE_374_length_394_cov_2.802031
AGAGAATGCGGGACACACAGAGAGAAAACAGAGCGAGGGACACAGACAGCAAAAGACACA
CAGAAAGAGAAAGGGATGGATGAGAGAAAGAGGGAGGCAGAAAGAGGACCAGGGAGGGAG
GAAGGAAGGAAGGAAAAAAGGGGAAACCAGACTCGTACATACGGGGATCGTGACACCTCA
TTGTTATTAGAATCATTGGTACTATTGGAATTTCCTTACAAGTAACAACCACCACTATTA
AGGGCATGAAGGGAGAATTTCTTTGGGAGACATTTGAAAACGTGAAATCTTAAAATCTTA
AAGAACTTTGGCTGCTTTTACATTGTAAAAACAATCTCAAAGTGCTTCAACTGGAGATAA
AACTGGAAATTTCTTCAGTTTTTTCAAGTTTTTCAACCGTCAGAAGGCTCTCTCTGTTTC
TCTGTCTCTCTCTGTCTGTCTGCCTGTCTCTCTCTCTCTCTCTCTCTCTCTCTCTCTCTC
TCTCTCTCGCTCCTTGTCATTGCAGACACCTGTTGCCGCAGGTGGGCGACGGGGAcag
>NODE_376_length_320_cov_21.781250
TAATAATAATAATAATAAAAGGAGGAGAAATAAAACAAAACAAAACCAAAAAAAAAGGCA
TGGCGCTGCAACATCTGGTCTTCACTGCAGGTAAGTGGTTAATTTGCATAATGTATACAG
GTTTTTAGGATTTTTTCCCTATTTTTTATTTTTTACTAAACAGCATTTCCTTTTTTTTAT
ATAAACCAGAAAAAACTAAACTCTACAGAGAAAGTCCCCTACCCGCAGTCTTTCGCTGCC
GATAGAGTTTGACATCAAGCTGTACAGCGCAGTCGAAAACATACTTACATCTGAGCTCAT
TTACAGGTACAGCCATAATCAAGGCACAAAGATCTACAAGTAGATTTGTTTTTCTTTCAA
TTAAGTTGTACAAAATAATATTACATTTTACAGTCTGTACAGGATAATTCAACCTTGCAC
AGTGTACAAGTTAACAAAAAAACAAAACCAAAAAAAAAAAGAAC
>NODE_378_length_651_cov_5.314900
GATAACGAGCCTTGTGCTTTGACTGTTTGACAACTCAATCTTTCACTGCCGTTTATTCTG
CCTAACGCCACGGCAGCAGAACAGTCATTCTTCTCTAAGAATTGCTTGTGCCAGTGGTTA
AACAAGAGACATTTTGATTAATATTTTCCATTTGTTTAGAGAGCATTGAGCTAAAATTAG
ATGGCCATCCCTTCCCTCGACAGGACAGCAGTGACTTTGGTTTCCCTGCCAGGCCAGTCC
GACGCTCACACACACCAGTTCCAGGGAGGAGAGGAAGGGAGGGAGGGCTGTTGCGGGAGT
AATTTCAGCGGATTGTGAGCGGACAGTAGCTCCGCTGGGAGAGCTGGCAATCATGGGGGA
AACAATGTTTACATCGATCAGCTGTCAGGAAGATTTATGGCCTCATTTTGCTGTAATGGA
GAATTAGTGGGGAGATTATCAGCGACTCAACACCACTGCTTGTTACCCGTGTCCAGGCCT
GGCAATTTGTCTCTCCCCAGGAGCAGCCCAAACACTTGTGACAGCACCAGCACTTGCCCT
AATTCAATCAAGAGAAAATGTTGGAATTAATTTGTTACAAGAAAATTTAAATATGTTCCA
GTTGAGCAGTGGCCTATAGCCACTCGAAAAAGCAAAGGGGAAAGAGAGAAGGGGAGAGAA
AGCATCTGATTTATTGTGCTGGGCAAGATATTGATCCAGTTCGATCCTGGCCTGCGCGCA
GAGGGTTTAATGTGTAATAATTTCCAATTTAAAGCTCCTTCTCaagatcatggctgtaaa
gagaggagaagtgaa
>NODE_379_length_550_cov_12.958181
TTTCTCTCTAGCACTACTTAAAGAAAATAAAACTCAACTCACCTCTCAAACTAATAGCTT
CCTATTGAACTTCCTTGACGGTTATGTGGACCGGTCAGCACAGCGTCCACTTTCTCTGCG
CTCTGTTAGGCCTAACCTATGCGTGGACAATGTATTCAATCCCCTTTTTGTATGTCTTTC
TTTTAGGGTATTTTAAAGTTTACAAGGTTACATATGCCAATTGCCCCAAGCAGGGCCTGT
GAATGGTGCATAGGAAGCACGTGGTGTCATTTAAGTGGGTTTTATGGCCTGGAAGAGCTG
ACAAACCTTCGATATATACACATCATATATAATCTTAACTGTCCGGAATCGCAGCTGCTG
GCTTCCCCTTATCGGAGGAAGAAAGGGCTTTGTGGCAGTGAGGATGCAGTACCTTTCTCC
GGACTGTGTAGTCGGGTTGGTGCGGAGGACAGAGAGCTGCTGCAGTAAGTTGCTTTTAAC
TTTGACTACAGGCCTGCGACTTATTTCATAGCGAACGGAATATTTTGTTGCGTGTTAGTG
TGACTTTAATCGCACGGGTGTTTAAATCCATGCCACCTCCGAATGAACGCTGTTAATTAG
GAGTGAATATTCATAGATGTTTTtaaagcaatctgggggaaaaaaaatgcttctttaaaa
aaaaacaaaaaaaacaaagatatttagtgttgca
>NODE_380_length_681_cov_8.399412
ATAACCATGTCTTAGAAATCTATCACACAGCATAAGTTTGCTCTGCCATAAGTCGTCAAG
GCAGTGAAAGCAAATGAACTGTCACTTCTCAGCATATGTGTGTCTTCACTAGACAACAGT
AAGAATTTTTCTAATGTCAAGAGCAGAGCTTCTTTTTTCTTTCTGCGTCTCTTCACCCAC
CTTCCCTCCACCACTCCCCTCCATCTATGCATTCGTGTTGTATTATGAAAAAAGCAAACA
CGATTATTTTTGATTTCCCGTTTGCCTGAGCAGTACATTTGGCCCACCCCTCTCTCCCCC
GACCCTCTTGATTGAGGGCTAATGAAAAAGCTGTCCTGAGCGTCGCTCCCTCCCTGTATC
CATTAAGAATAATTAGACGGGAACAATTTTGATGCCTGTAACCTCGGCGAGTGTGGCTAA
TGGTGTTATAAATTGCTCCTTGTCCTGGGCCCTGCAAGCATTGGCGCGCGGCGGTGGGGG
CGAGACGCTTAATTCAAAAGCACTCTGTCAACAGCACTGATTTGTGTGGTTAATGAGAGC
GTTTAAAACAACAGGCGCAGCTCATGCATCCTAATGCTGATGGCAGGAGCAGGTTCGATA
AAGAGGCTTGTCCACCATAATTAGCTGCGACAAACGCCCAGGATTAAGAGACAGGGGGCC
GAACATAGTGTGCCCTCTTAAAATGAGCCCCGTTTGCTCTCACTCTTGCTCTGCCTCTCT
gtgactgactctctccttatatcctccttaacagcagaactaactgcttttttctgtcat
gagtctcttttggtctgacaacttgactgccatcttttcttttat
>NODE_381_length_444_cov_22.506756
GACGGTTATAAATAACCTCAGGTACGGCGCTACTATTTTTCTAAATGAAGAGCAAAATAA
CCCCCGCGCCCACACTCACCACTCTTGTTCTCGAAACTGAAAGAGTGGGCCTCCATTGAA
GGATTTCAAAAATAGGGGCAATTTTAATCATCTCTCCATTCAATCTCAGTTGGATAAATC
ATATCTGAGAGATTTGCATAAATACAAACCATCAAAGACTTTTCATCTTCAAAGAGGTTT
TCAAGACCCAATAGGCTTTGTACTGTAATCATCTGAGGTCACAACCCTGTGGGAGCAAGG
CTGCTATGGCAACATAAAAACTAACGCTGGGGGCTTAGCATAATATCCCCCCTTCCTTCG
CAAACACAGGAAGGGGTGGGGGGGTCCGAGAGGGAGTGTGAAAAGAGGGTGTAGATAAAC
CTATTTCTGTGACAGAGGAAACTAGATAGATATGGCCTGTTGTGGGGGAAACCTAGCTGA
TATTACACATGGAGATTACCACCGGTACACTGTGCCATGCAAACCCTAACAAGGCTGCGG
CGAGCCGAGTGGGCTGTTTGGATTCGACCAAAGGAagacaaatgacag
>NODE_382_length_599_cov_7.308848
ATGACTTTTTATTGATTATCTCTTATCTATCTTTTTTTTTTTTTGCTTCAGGTTTCCATT
TTAACGCCGTCTTTGTGAAAATTCTCCACCTCCTAGTTTACATCTCCTTTCCCCTTCTCT
GCTCCCCAAATCTACAGGCAACGGGACGCTCTTGTACATTAAATAAGAACTGTCACCCTG
GGCAACTTGCAGCAATGAAGCATTTATTCTGCCTCACATTTCCTGGCACTTAGAATTATT
TCCTTCATGCCTGATAACCAAATTACAATATGGCAGGTCTCCCCGGAGCCACAGGATTGT
TAGTGCCAGCTCACAACATACTTTCAACTGATGTGGCATTTCATGTACAGCTGCCAATCA
AAGCCAGCAGAAGGCTGAGATGTAAATGAGGGCGGGCCCGATGGTGTTCAATTACTGCTC
TGAGCTCTGCATAATCCCCCTTCCCACTGACTGACTGACTGACAGCTCCACATTCCTCCT
CATCCCCAGCTTTCTCCCCTAATTTCACTACCTAGGTTTCGCCTCATACTGGGATTTGGA
ATCAGACATTGGAGGGAATTTCTGTCACTTTCATTTCCATTTAGAACAGTGCATAAAAAG
TGTATTATCTGACATGTGAAGGGCTATAACAGTAAAGGGATGTGCATTCAGAAAGCAAAc
tactgcgaacaacaaattccctacaatttgtgacccagagctcgttgccaaactgagtct
cctatatgttatgtcagtgtctt
>NODE_383_length_298_cov_1.718121
ATTATAACTCCACTTAATATAAATAAGGTCACATAGAGATATTCAATCTGAGGATTGTCT
ATGATGGGTGCCAGCACAAGGAATATTGCTGCAAGGATGACCAGTATAGGGAGGATAATG
GGAACCTGTGGAGAGAGAAAGAGACAGGTATCACCACAAACTGATTCTCCTGCAGTGTTA
AAAACAAATAGAAGTAGAAGTGTGTGTGAAAAGTGTGTGACACTGACCGTGTAGGATCTG
GGAAGATCTTTCTTCTTGATTTTGAGATAGAGGAGTCCAGACAGGGTGATGCCATAGAAA
AACCAGGCAGTGAAACTGACAACAGCAATGAGCAGGAATGTAAGACAaacacagacagtt
gtatgtaatgaataacaagaactaaagaagaaacgcagagccagccttcacctgaagtag
ttgacgatactctgaaagtctc
>NODE_384_length_338_cov_3.440828
TAATTTAAATCTAAATGCTTTCCCTGGCATTAGAATTCATTTTAGATGGGTCAATTGTTC
CATAATAAAGGGATAGAAGGTGTACTTCATGCAAGAGATTTATGTTTGCCATTTGTTCAT
ATTCATGTGCTACTGAATACCCCTCAATTCAAATGGTGATGGCAGCTCATATCAGTCGAG
CTCCAGACCTACAGATCACTAACCGGCAGCAATGAATTTCATTTGCGGAGGACAAAAAGA
GTGAGGAGGGAGAGGAGAGAGAGAGCGGGAGGGAGAGTAGAGAGAGGGAGGGAGAGAGTG
AGGGAGAGAGAGAGAGAGAAAGAGAGGGAGACGTGGGGGGATCAGCTCCCCAACACAGTT
TATTGATTTTTTTTTTCCTGCTCGACAGAAAGCCTGTATAACAGCTCTATTGCCCTCATA
ATGATTAGTGACAAAAGTTTAATTAAGCAATTATGAAGCCAATAATAGAGTTGTCTGGTT
Tg
>NODE_385_length_393_cov_5.778626
TTCTCTTTTTTCTCCATATCACACTCATCCACCCACTGATCCACACACAGAGACAGAGCA
AGCAGTATTGATTTTGCTGTCTCCAGGCTGTTGAGAGTGTGTATACTTGTGTGAGTGTGT
GTGTATAAAAGGGATTAAGGCCTCGCTCAGCTAAGATACCATCAGCCATCAACCCTGCTA
GTCCGCTTCGGGCTTTCCCGGCTGCCGCATTGTCTATTCTGCTCCGCTATGTGAAAAATG
TTGAATATCAACAATGGCTTTCAGTGGTGTATTGTTGAGTTTTTGTATGAACTAATCTTG
CCTCAGTGAAAGAGACCTAGGGCTTGGACAAAACGTCTAGAGCCACAGCATTCCTAGCTG
GCTCTCCCCTTGAACACTGAGCAGAAGGCTGGGGCTAAGGGAGGCAGAGTAGAGGGAAAG
GCAGGCTGGAGGAGAGGCAGGGAGAGGGAAGAGCTGAGGCCGGGGTAGGAGCTCCAAGGC
TGTGGGTTAAGAGGATGACAAGCCAGGGGGAGATTTGGGGGGGAGAAAGTGTGAAGg
>NODE_386_length_689_cov_6.445573
ATTTCATGGATTTTTTCTATTTTTAGTGCCTATAGTTAATTTTTCTGTAGTTTTTTATGT
GTCTGTTGCCTCACAGTTACCCATCTAACAAATCCACCGCTCATGTACTGTGAGTTTTTA
AATGTTACTCCGGCACCTGGCTGACAGACGGCATCAGCCGCTCATGTTTGCTGATGAGGT
CACGTGAGAGCCGGCGGTCATGCCTGCCAATCTGCCAGCATCTCCTGTGTTTTCTCCTTT
CCCTGCACTGTATGGGCTTTTCCCCTCACCTCCCTTACACCCACCCACCCCTTTTGGCGC
GCCATAATATTTCTTCCCCCTCTTTTCAGTGCACAATAAATGACTGCTGTTATGGACCGC
TGGTAGACTGCATCAAACAGTATCCTATCCCATAAAATTTTAAGCCTGAAATTGACGAGG
AGCTATTGAAGGGGATGAGATGTGTCTGGCTTCACCTGACATAAAAGTTCTGCTTCACAG
AGGAAGTGTTTCATCCTGCCTGCCATCCCACTATCACCGATACAGGGGGCTGTAAGGCGA
TGGAGGGAAGAGGAGGAGGAGAAGATAGGCTGATCTAAATGCATCTCCATGTGCATGCAG
TGGATCAGACCCAATGTTCTATGATGCAGGAAAAAAATGATCATTTAAAAGCTATGTGGG
GGGAAAAAAAGCAAATATTCTTCTATACAGATTTTAAAATCACTTTTTTTTCGGGTTTCA
GTGAGTTTTGGTCACATCAGTCGAACTATATATTTTGATTTTATTTATTCACAAttcaca
tgtgcgcctcttggtattactatattaatgtttcccccttgcccaaatacaaa
>NODE_387_length_613_cov_6.213703
ATTCTATCACCAAACTGTCGCCGTTTTTGAGTTATCCTCCCCCAAAAAGCACGCGTTCCT
CACAAACTTGCACTCTGAACGTGTGAAATCTCAGCACAGCCTGTGTGGGCCCGCAGTGGA
AACCTCAGGTCCGTTTACTGTCCCGACACCAAACTGTCTGCTCCCCAGCCATGGTTTGTG
TCCCTCCCAACCTCCCAAGCTGCTCGGAGAAGGTATAAAGCTCCAGAAGTGCACCGAGGC
TGAATAGACCGGGGGGCCAACAAAGCGCTGGAGCTGTGGGGCCCCGGCCATGCAGGGTCT
GTGTTTGCAAGTCTCCGGTGGTTGAGACGAGGCGGTGCATGTGGCTTGGGGCAGGGGAGG
GGGCTCCCACTGCATTAGGCAGTAATAGGTTTGGGATGACCTAAACGATTTGTTGACTGG
GACAATAAATCTGTTGTGTGTTTCTTGGCATGCTGAGGGGAGGATTACAAGTTGTCGCAC
AAAGGAATGCAAATTGCAAGCCAAACTCTCCGAGAGGCCTGTGGAGTAGCCAGCTATTTA
GAGCATTTGTGCCGATCTGTGCTTCTCTCTCTCACTATTTTATGTTTCTCTATTAGTCCT
AATAACTGTGAAGGGCCTGAGAGTAGCCACTGTATTCATCTCAAATCAATGGCTTTCCCG
CACCAGGCCCTATAGACCTCCACATTTGCATTCCATCCTGTGAGATGACCAGCAGGACAA
TTGGCGTTAAGTCTCTTTCAGGcggccaaatggaaat
>NODE_388_length_320_cov_1.850000
GTTACTCGTCCATCTCAGCGTTTCTGGGAAACGCATCGCAAACAAACTACGCAGCAGCCA
ACACATTCCTGGACATGTTCTGTCAGTACAGGCGCAAGCTTGGGCTGCCTGGACAGTCTA
TCAACTGGGGAGCTCTGAACGTCGGTCTGCTCTTTAACAAAGACGATCTCCAGCAGTTTC
TGGAGGCAAAGGGGATGATGGTGTTAGATGTGGCAGACATTCATAAAAGCTTGGAGCAAT
GTCTTGTGCTCAACCGACCCCAGCAAGCTGTTTGCAGGTTTCACTTTAGAAACATTCGGT
ACAACGTCCTCTCTCAGAATGCATCCTTGACCATCCGTCTGTACGCACTAGTTGAGGAGG
CCTTGAAAAAATCTAAAGATGCAGAttttcaaactaaacaaaccaactctgtctcaccaa
aaaaatacgtttcttccctgatttgtgacaccattggcatagat
>NODE_389_length_595_cov_12.144538
CTTGGTAGATACATTATATGAAACTAGGTGTCAAACTTTTCATAGTCTTACTTTTTCCCT
TGAGAAATTTTTATCACAACTATCCGTTTGCCCTTAGATGTATTCGCATCTGCTCAATTT
TGGAGAGCACATCAGCACTTATTATGTATTCTCGTTAAGTGGAATGAGAGTGGTGCATCA
TCTACAAGAGCGTTACTTATCCGTCTGTATTTGCCTTAATATTCGGTGTATTTCTGGTGT
CCTGTTGTGTCAGATCAGCTTTAAGATAAGCAGTGTGCCATTTCAAAATTATCATTCAGG
GAAGAGGTAGCTTGTAGTGTAAAATCAATAGCTGCTTAAAATTCATTGCCAGGCAATCCA
TTTGCCCTTTATGTTGCTAACCTTTCACTTAAATATGCACCATATTAAGATTTCATTATA
TACAATGAATGTCACAACAGTTTGCCCACTATTTCTCTTGTTTGCATGGGTTAACTGCAA
ATCATTGCACTTGTAATGTCTGAAAAATGACTTTCATTAACATTATGCAGGAAAAAATGA
AAAAATATATGAGCCTGAGTAGCCTAATAGGTATTAAAAGGCAACACAGGATGTGTATGA
TGTTTTAGTTACAAAGGCCCTTCAACAGACTGGGTGGGCTGCATGTGTCTGACCCCAGTT
ATGAAAACACAGCATAACACAAACATGCAGGCTGTATACCGGTGCTGTACATTACACCAC
CACATACTTTGTTGATACa
>NODE_390_length_502_cov_11.573705
CACACCTCCTCCCACTGATGTATGTATCTGATGAGTCGGGAGAGTCTTAACAGACGCAGA
AGACTGAGGATCTTGGTGAAGCGGACGATTCGCAGGGCACGGGCTGTTTTATAAACCTCC
GAGTCAAAGCCTTTCTCCACTATTAAAAAGATATAATCCACTGGAATGGAGGAGAGGAAG
TCCACGACGAACCAGCTCTTCAGGTAATTCATCTTGATGACCTTGGGATCGAGGATGATC
TCGGAGCTCTCCTCGTTGACGATCCCCGTTCTGAAGTTCATGACCAGGTCAACCAAGAAG
ATGGTGTCCGAAGCCACGTTGAAGACCAGCCAGGTGGTGGTGGTCTGCTCTGAGAAGAAG
GTTATTCCCACAGGAATGATGATTAGATTCCCCATCATCATGATGAGCATTATCAAGTCC
CAGTAGAACCTGCAGATTGACACACACAAATCAGGAAGGCAAGAAGAAAAACATGCGAGT
TAATGATAAAGAAAACAGTCAAGAAAAAGGGTACACTGTATTAGATCCTACCTCTACTAC
TTTATCCATACTGAGTGTGTTAACACAAATACAGTGAACAGCTGAGGATGACAGGAAAGC
TACTCATTTTGCATCTATTCCGGCATGAAAAGTATTTGAGAACGTG
>NODE_391_length_621_cov_17.217392
ATTACACGACTCAAGAATGATTGAAGGCTGTAGTAATGGACTGAATGGTGACGCGGTGAA
ACACCTTGTTACAAACAGTTTCCCGGATGCCATCAGTCACACTGCAGCGGGGAAATACTA
CAGCAACAGGTGAGACAGTATACAGTCTGAGGCGCCCAACCTCTCAGTGTGCTTTAACAC
ACAAAGTGAGAGAATCCAAAGGGAAAGGACGAGGACAGGGATGAGAGCAAAGGACGTGGG
GATCATACTGCCCAAAAAATGTTTGCAGACTGGATACTGAACACCGTTGTTGAGGTTACT
ATTTATCTCATGCCAGCCAAGTTGGCACGCACATCTGGCGCTGGGTACTTAGTGCAATTA
TTTATGATTTCCTCCAAGATTTAAAAGCTCTTCGCCCGGCCTTGTAATGCAGTAACTGAT
TGCACTGCTAATGTAATTAAGGGGAGATTATGATGTCCACGTGGCACACCAGATGGTGGC
ATTCACAGCGATGGGGGAAGGCACAACTGGCACACCACTGCACAAGGGCAGTGAGGCGCA
GTCAGTCGGAGCAGTCCAGACTCCCCACCAGACGGAGGAAAGTATATGTGTGCATGCGTG
TGTGCGTGCATGTGTGTGTGCGGCGTGCTTGCACAGATGCATGTGAGTGTATGGGTGTAT
ATTTGATGATAAGTTGAGCGATAAAGTGTAAGCTGATAGAGATGAGCAAAATACCATCAA
CAAAAttactgacactacgccaagtgcatcggatacatgcataag
>NODE_393_length_312_cov_3.304487
ATGAAGACAAGTAAATCATGTTAGTAGCCTGATTATTTTAAGATGTTAAAAGCTGAATTT
GTGCTGTGTATGATGCTGCATTCACAAATGGGAGGCCACCAGAACCTAATATTTAATAAT
TAAACAGCATCATAGTGTAGTTCTTGCTCCATCGCCCAAGCCTTTGTTTGATCTTAAGGG
TAAAATAAAACTACAACTACACACTTTTTTGCCCATGATGTCGTGAAAATGCATGTTGAC
AGCCTGGTCCACTGATTGTTCGGCCTCGAAAGTAATAAATCCAAAACCTAGCCAACGACC
AAGAGTGAATCCAGGTAGCAGGGGGGTTGTGACAACACAAGATGAAGAACAGTATTGGGC
TTCAGCAGAGTGAGGATCCGTCAAGACTGAGCAAGAGGCTCCTGGGGTTCGGATGATGTC
GCAGACTTGCAGAACAACACAAATCCAAGACTAACG
>NODE_394_length_145_cov_4.606896
CAATCAACTCAGAGCGGTGTGAAACGCGCTCCCAAACACCTTCTGCGGGAACTTATCTTG
CATTCAGCGCTTCCACACCGGCTGCGATATGCACGCCCCATTGTCAGTGAATGGGAGAAC
GTTTTGGCCAATATCTCCGGAACCGGACGTGCTAGACACCTGGAAATGCCACCTGCCCCA
CCTAATTTGGCTATGCTGAAGACGCCGGTCTAGGTCCCGAGTCTCTACGACCTTCCCTTC
CCGAGATAGAGCAAAAAATCACAGGTTTCTCCCACTTCCTGACGTCGTA
>NODE_397_length_498_cov_4.654618
CGCCGCGATCGCACTGAGCCAACTCCCGAGTCTCTACGACGTCAGGAAGTGGGAGAAACC
TGTGATTTTTTGCTGTATCTCGGGACGGGAAGGTCGTAGAGACTCGGGACTGAGACCGGC
GTCTTCAGCATAGCCAAATTAGGTTGGGCAGGTGGCATTTCCAGGTGTCTAGCACGTCTG
GTTCCAGAGATATTGGCCAAAACGTTCTCCCATTCACTGACAATGGGACGTGCATATCGC
AGCCAGTGTGGACGCGCTGAAGCCAACATAAGTTCCCGCAGAAGGCGCTTGAGAGCGCGT
TTCAGACCGCTCTGAGTTGATTGGTATAGGTTTGTAGTGACACTTTTTTGGGTCTCGTAG
TATGGGCCAACCCTAGCCGTAAGGTCCGGAATTAGGGTTAGGGTTAGGGTTAGGGTTAGG
GTTAGGGTTTCGGCCTGGGTTTGGGAAAACGGTTAGTGCTAGAGACATGAAACTTGTGTC
TACCCCCCCATTTGCTGCCGCCGCGATCGCACTGAGCCAACTCCCGAGTCTCTACGACGT
CAGGAAGTGGGAGAAACCTGTGATTTTTTGCTGTATCTCGGGACGGGAAGGTCGTAGAGA
CTCGGGACTGAGACCGGCGTCTTCAGCATAGCCAAATTaggt
>NODE_398_length_537_cov_12.003724
TTTTCCTTCAGCTTTTTTTTTTTTCTCAACAGAACAAACATGCATCAGCCAAACATACAA
ACATATGCACAGACGCACACGCGCAGGCACACACACGAACACACACAAAGGGTAATGGAG
ATGTAACTGGAAGAGTTCTCGCGGCATATGGATGCCATTTGCAAGCTGCACTGAGAATGT
ATAGGTCAGTCTTACCCTTTGGTATCTCTCTATCCATCTGTTTTCACATTACTTGCAAAT
TATAGTGTCCTCCAGACCCAAATGAACATAAATCAGGCCGGTGAAAGTGCAGAAGTTTTC
CCATCTGTCATAAAACAATGATTTAAAGTACGGGTTGTCAAAATATGGCGCTGTGAATTC
GCCCCGCTCCCCAGCAGTAGGAACACAAAGCACCATCTCATCGGAGTAATTTATGGCCTC
TGAGGGAACAGAGGGTGATTAGGGCTTAGGCCACCAACAGCCAGAAAAACAGTAGAAGCT
CCAATAAGGATGGCTGGAAAACCTAGACCAAATTTATCAAACAATTCAGTGAAATCTATT
TCTGTTTGGAGAGCAGAGCGAGATATATAGCCTGTTTAGTATACTGGTACATCTCTGGAA
CATTTGGTCACACTGCATTTGTGAGTTTTGGAGATTCTACATTAAATAGTCGTAGCCCGG
GACATGTGATGTATtggtcag
>NODE_399_length_691_cov_8.325615
TTATCATTTTTAAATGCATTATTAAAATGTTGTTATTTCTGCTTATAACTGCATTGTAGT
GTGTTATCTTGGGTAATAAACCATTTATTAGGTGTTTATATACCGATTGGATCGGCTTGC
CCTGCATATTTAAGTGTGCCTATGATAGGAAGTGATGAGTTGTTAGTGTTTTATGACATT
TTTCCTTTGAGTATCCCCTGAAACACGGGCCCCCACAGCACAGCAGCTGGTAGCTCAGCC
CCTGACAAAGCTGTTAATGTTCTGCAAAGAATGTGCAAATTGCAGAAACGAGTCCAAGTG
TGGGCAGAAAACACTTCTGGTACTTAGAACCAGTGATGGAACAAATTTGGTCAAATTGGT
AAAGTGCCCAAAGGGAGGAGGGAGATGTTCCACGGAAAACCAATTCCAAGCTTGGGTGAG
CTCAGGATTGTTTGGAAACTCTCCAATCTGGGGGCCTGCATTGAATTGCGTGTCAGGCAG
AGACTGTTAAATAAGATTAGAATAAGGACCAAGAGAGCAGCACAGGTACCTCACAGGATG
GCTGTGTAATGTCGAATCACAGTTACTCTTTAACAGCCATACATCAGCTGCGGCAGCGTT
GGAAAAATGTAACATGAGGTGGCATGTAAACTCACTGGACAGTTGCAGGAAACATGAGAG
TTTTTTTTAGTGCATTATGAGCTGTGTTTGGAACAAGTCCTGTTTTCTGCTTTGATTTAT
TCCTCGTAGCACCAATTAGGCTATGCCCACTCCTGGAGGAGTTGAAAAGCTGACGATGGA
TATGTCATGGGATGGTATGATCAAAGAGGAAAgatgaacagagagaaaaaggaat
>NODE_400_length_603_cov_7.288557
GTTTTGTTCAATGGAAATGGACAAAAATGAAAAAATGAAATTCCACTTCACACCCTTATG
TGAATGAGAAAGGACACTACTTCAACGTGATATTATCACACAAAAAATATGAAAAAGACC
AGAAGGAGAGTTCAAAGCACAACCAAAAGTGAAAGTCCCTCAGCCAGTGAACTTTGTGAC
CTGGGGGCCTTCCATGTGACCCCACCAATAAGAAATGCCTTAGGTAATTTGAATCAAGTG
GAGGTGTGGCACTTTCAAACAGATTCGGCTGAATAGGCCTGCTGGAGCAGCGCACTGCTC
CCTGGACCAGATGTGTGGGGCTGTTTTTTTATTAAAGGAGAAGCTGATAGTTGCAGGTGC
AAGGCTGACATGAGGGCCAGCTTTGCAGGCCTTCATAAAGGGGATATCCATTGCCTGTGT
TTAATCAGAGCCAGTGGGATGGGATGGGATTCATTGCTCTTTGATGGAGAGCACTGTTAT
GAAGATGGACAGTCACTTTGCTCTCTAAGTGAAACCATCGTTTAGCCTCAATTCCCAGAG
AAAAGGGCCATTTGTTATCCACAGGGGAGTGCAGCAGGGGTGGTTATGCTAGGTGGAGGC
TGCATGCATTTTCCACACAATTACCGTGCATAGGCATACATTTATGGTCAGAGAAAACTG
ACTATGCTAAAGCCAAAGTGACATACAATATAGACTCTGAATATCCTTCCCTCTAATACC
AACAGAGCAGGAGTAAAGCCGACACAc
>NODE_401_length_386_cov_1.139896
GTTATTACTGTAAGTAAATTATTATATTTTCAGTTCAGTCTGCTGTGTTTTTTTGTTCCA
GGTTTGAACCTCTGACTGACACCTTGTGTTGGGAAAGTTGGTGCATGGTGCACTGACGTC
AGCATAAAATCCCTGTTTTGAATTGTTTGTGGAAAATGGATTTCCCAGTTCACTGCCTCT
TTATGCAACAGTGATGCCCATGTGGATGGATTTTCCTGGACATTCTAAAAGATGCTGCTG
TCATACAATGTTGTGTGTATATTTTGTGAATATCTGTCATTAGGCTAAATGGCTTATTCC
AAAGAAAACTAACGTTATATAACTTCATCTGGGTCACACAATGGTCATCTTGAAGCTATG
GAGTCAGCTCTGTGATGTTTGTGGCCAATTAAACAATGTCCTGTGCTTGCTGACACAAGG
TCTTATGATGGCGTGTTAACTACCTTATGTGTATAATACTTATATAGCACTTTTTAAGAT
GCTTTACAAAGgaggtaggaacacaaaaaaatataatcggttgttatgag
>NODE_402_length_550_cov_15.458181
CACCTTCAACACTGCCTGCAAAGAACTACCTGTCCTGGCTTCACAGCTGCATAAACCAAA
AACCTCTTAAGATCACGTTTGCCTGAGCTTTGACATATACACAGTCTACGTATACGGTAT
ATGTTAAGTACTAAATGTAAACAAAATGTGCATACCACAATCAACCATTTAGCTGGTGTG
TGGATGTATGGGGTAGGAAAGGTGGTAGGGGGGAAAAAAGAAAACAAAACAAAAAAAATA
CAATACAGACAATGTACAAATTCCCAACTAAGGCATTGAGGCATATTAGGCATAATAATC
ATTGAAATGCATCAGTCAATAGCAAAGTGTAGCTCAAAGACTAAACTGACCTCTGTCAGC
GGTCACAATCCTTTGGTAAGGATGGACCCGCGTGTCATGCCGTCTCACTTTAGTAGCCAT
TGCACCTAGATTGTAACAGGTCCACAAGGTTAGAAACCATTCACTTTGAGGAGGGGAAAA
ACAGTCATCTTTTACAGTAACAACATTCACATTTTTTAACCATTACCATTTATAATGCTT
GGATAATACAACAATACACAGAATAACATAATACAGATTATAGTACATATACACACCACA
CATATTTTTTTTACATGTAGAAAAATGCAGTAGAAAAAAATAATACACCTTTTTGGAGAT
TTACTTGGCATTTAAAAATGCATAActtaagtac
>NODE_403_length_417_cov_15.844125
ATAAACATAAATGAGATTGTAATGACAAAGCAAATAAGGGGGGAATTTGATTTGTGTGTT
GCACAGTAAAACTTGAAAAGGGTCATTAGAGATTTCTGTACACATGCATAAACATAAAAA
TGAGTGCAGGATTGGAAAGCCTTCACACTGTGAATACAACAGATATAAATAAGTTCAAGG
TTTCAAGGTGTCCTATAACACGGCACTACATCAGCGGAAAGAAAAACTTCCAATAGCGAC
CACCTCCCTTCTTTTTAAAATTCTACAAATATTCCATTTCCAGGGTTTATCCAGGTATGA
GTCTATTAATAACTTGGATACAAAGATATGGAGCTTCAAACTGAAAAGGCAAATAGCACT
CTGTCTGCCCGGGCTAAAACAATGAATTCTAATGCATCTGGTTGGGGGAAGAGATAAGAG
TGTGTTATTAATCTTGTGTCACATATATCAGCTAATTACATACTTGCTATTCCAGTTCTT
TCCATCTTTACAGCCCAGCTGTCTCAGGACACTGCACCTATGGCAAGGAGATAAAAAGGT
AAGCATTCAGGGCTGGTAAAA
>NODE_404_length_350_cov_3.125714
GTCTCTAGCACTAGCCGTTTTCCCAAACCCAGGCCAAGGCCGAACCCATAACCCTAACCC
TAACCCTATCTGCGTTATGCACTGCCCATTGTCAGTGAATGGGAGAACGTTTTGGCAAAT
ATCTCCGGAACCAGATGTGCTAGACACCTGGAAATGCTACCTGCCCCACCTAATTTGGCT
ATGCTGAAGACGCCGTTCTTGGTCCCGAGTCTCTACGACCTTCCTGTCCCGAGATACTGC
AAAAAATCACAGGTTTCTCCCACTTCCTGACGTCGTAGAGACTCGGGAGTAGGCTCAGTG
TAATCGCGACGGCAGCAAATGGGGGGGTAGACACAAGTTTCATGTCTCTGGCACTAACCG
TTTTCACAAACTCAGGCCGAACCCATAACCCTAACCCTAACCCTATCTGCGTTATGCACT
GCCCATTGTCAGTGAATGGGAGAACGTTTTGGCAAATATCTCCGGAACCAGATGTGCTAG
AAACCTGGAAATGc
>NODE_405_length_479_cov_9.672234
TTTTGTTGGAGGCTGAAATTCTAAAAAACTGGACAGGTAAACCTTAAACTGTCTATTAAA
CGGAATGGTTTCTCCTTTTTTATTGATTTGGGTGAAACAACTCTTTAGGTCAGATTCATC
ATGTTGTTGTCGGGATACTACACCCTGGCCTTTAGCTGTCCCCCTACCATTGTGTCATGA
CTGAGACACTGTACTCCCTTTTACCACCAAAGTCACCCAGCCAGTCAACCTGTGTTGCCA
TTTGGTCTGTGTCACTCTGAGCAGCCATTTGTCCTCTCCTGTCCCGCTCTCCTCCCACAG
ATTGAAGTAGTCAACACCTTCAAGAGTGGCACCTCCTTTCAGGGGGCGGGGGCTCTGAGA
CGCCAATCATCCACCACCAGCCAGACCCAGGATGTAACCAATGTTTCTAGTCCTAGTCAC
GTGTCCTTGTCCAATGCCCTTTCCTCTCCTACAAGCACTACTGCTGCTACTGCTCCTCCC
ACTACTGGCCGTGAGTCAGAACTCTGTCAGTCTGCTTCTCTGCTCTCTTTGCTTCAGGGG
TGCCATCCTGTCATGAACAAAAAAGTTATTTTTCTCCAATTATTATTATTATTATTTAAT
TATTATTATTTTATTTAACAATc
>NODE_408_length_622_cov_14.713826
AGTCTAAAATGAAATAGGAACAGGCAGGAACATTACCTGCATATGCGGTCAAATTAATAT
GTTAAACTGTGGAGTGGAAGCTAATGAAGTCACTGTGTGCTTTGCTTAAAACACAGATAA
GTACACACTGCACATGCTCTGTCAGTGAGCCATATAGATGTGGATTATATCTCAGTGAAA
GATCGCTTTGTATTTTTCCTTATTGTATGTGGAACATGGCTGCAGTATTGTTCAAGCTTT
AAAAGTTTGCGTGAGAAAAGTTGTGCTCTGAAAGAGAACAAGGATAAAAAATTAAGTTCT
GATTACAATTACGGGACGTGACACTTAGCTGATTTCAAATCAGCGAGGCCAAATTTCACA
AAGCCTGTCAATGGTGGCAGCAAGCTCGCCAGATCCCTCCCCAATCAAAAGTTTGCTCTA
TATAATTTTACGCAATCAGATTTCTCCACAGTCATCCAGTGCAATCAGGTAATCAGAGGG
GAGCATTAACAAGACAAATGGGGTTTAAAAAGTGGGTGCACTCTGTTTGCAGGAACTTCC
TATGGAGAAGCCCCCTCCTCTCCTTGATTACTCCTATCACCCTCATACAGCGCAACATCC
CCTGCTAAATAGCTTTCTACTACAGTACAGGCAGTATGTGCAGTAGGAACAAATGTGATT
GACTTTACACGTAAAATGTGACAGGTAAATTAACCTCTTAGGGCTATTCATGTCAAGTGA
CTAACTGCCCAAACTTCACTAAATCAGCCATATTGTATACAGTCAg
>NODE_409_length_375_cov_1.874667
ATAATAAATAAAACACTAAAACTAATTGACGCCGACATCACACCAGGCCGAGGCAGCTAA
AAAAGGGAGAGAACATATAAAATACACAGGACATAAGAATAAAATAAGTAGCTCAAAAAC
ATTAAAACTAGTTAAAGCTAAAACAAAACTACAAGTAAAAGCAAGTCTGTAAATGTAAAG
GTGCATAATAAGGGTGAAATAAAATAAATCAATAAAACACTGAAACTAATTAAAAGCCAA
AAGTAGACTTCAATTAAAAGCAAGTCTAGAAAAGTGGGTTTTAAGAAGCGATTTAAAACT
TTAGACTTAAACCCTGTGTACAAGCACACCTAGGAAAATGAGTGCCATTTTGAAAAGAGA
GATTTGATTGTGATTATTTCTCTTATTTTAAAAACACACGCACACAGCACTGTACATGTA
ACTGGCACAGCTTCAGAGGAGGTAAGACTCTGCTTACGCAGTGTTGTATATATGGACGTA
AAAATAGTTTTACAACCGCTTCAGGGTGGACGGCgtaaa
>NODE_410_length_443_cov_6.112867
TTAATACATGTAAATTATGCAAATTATGCCCATGCAAATATTTTATGAAGACAATTAAGG
GTTCCATTAATTACAGTCTTTTTTGCTTCAGTGACATTCATTCATTTAATTTTAATTTCA
CTTTAACTGTTTTGATGTTTAATCTTGCAACAAAGAACTTTATCTCTGTGCACAGGGTCG
TGTAAACTTGCCGAACACATCGAGTGGGGAAGCGGCAGGGAACCGGAGGAGATACTGGGG
GAAGATATTCGCATGTGCACCGTTGCCAGGCAGTACTGGCGAGGTACAGTCCCAGTAGCT
TGCCTGCCTGTGAAAAGAGCCACGTTCCCTCTTGGACCCGATTCAAAACACTGTAAAAGC
AATTAATAAACACAGACTGTGTTAATATCGCAGAATTAGAGAAGTGTGACAAAAGACAAA
TAGAAATAATTAGTTCTCTAAAATTATGCCCTCATTATTTTTTTTCCCTCTCCCTCTCTT
TCTCTCTATCCATTCGCCTGCCTGACTTTGGAGTTGAGAATATACCCACACATTTCTCTC
GGCTTTCATGCGAGTGATAGGCTTGTTTTTTCCCCTTCTGCTTGTGt
>NODE_411_length_396_cov_7.060606
TTTGTTTTCAGCCTGCTCATTCAAGCCCATTCACTCCTTTTCCCCTTGCAGAATAGGACC
CTTTGATGGAGGAGATATTTAGTTCTCATGCGGCTGGTTTGGCACTGACTGGAGCTGGGG
CTTATTTGAAAGGGATCTTCCTGCCCCCGTTGTCTCCAACCCCCCACCTCCTGTAGGCAA
GCGGAGGGGAGTGGAGCACGACAGACAGACAGCCCCACAGCAGCCCACCCACACTAAATT
AATTCTGACAAGGAACTTAAGATAACGTCAAAGCGCTGACTAATCGCAGGATTGGGTTTC
TGTAAGTCAGGGAGCTGTGAAATGTGCCATCATATCTAATAAAAGACCTCCAGTTGCTCC
CTTTCTCTCTCAGCAGTGGTGAAGGTTGGGGGAAGTGGGGCTGTGGTGTCGACTGTCTAG
CTGAACTGGTCTGGAAAACAATTAAATTTCACTTCGGCAGTGAAAGTGCAAGTGTGTGTA
TGTGTGTGTGTCAGTTAGGGTAAAATGATTGACATGTTTGTCAAGAGGCCTAAAGAATTC
>NODE_417_length_530_cov_3.981132
ATTACTACTATTATTAACATGAAACCTCCTGCTATTTCTCAATACCAGACTCCTCTTTTC
GTATGAGCCGTACTCATCACGGCCGTGCTTCTTCTTCTGTCCCTTCCTGTCCTAGCCGCT
GGAATTACAATACTTCTAACGGACCGAAACTTAAATACCACATTCTTCGATCCAGCTGGA
GGAGGAGATCCTATTCTCTACCAACATTTATTCTGATTCTTCGGTCACCCAGAAGTTTAC
ATTCTTATTCTTCCAGGATTCGGAATAATCTCCCACATTGTTGCCTACTACGCCGGTAAA
AAAGAACCCTTCGGTTACATGGGCATGGTCTGAGCAATGATGGCTATCGGTCTTCTAGGA
TTCATCGTATGAGCCCACCACATGTTCACGGTAGGAATGGATGTAGACACTCGTGCCTAC
TTTACATCTGCCACCATAATTATTGCCATTCCTACCGGAGTAAAAGTTTTCAGCTGACTA
GCAACCCTGCACGGAGGGGCCATCAAATGAGACACCCCTCTATTATGAGCTCTCGGATTT
ATTTTCCTCTTTACAGTTGGGGGCCTAACAGGAATCGTCCTTGCCAATTCCTCACTAGAC
ATTGTTCTCCATGACACCTACTACGTAGTAGCCCACTTCCAATACGTCCTCTCAATAGGA
GCTGTCTTCGCAAt
>NODE_418_length_686_cov_12.822158
TAAAGGATTGGTGAGCCAATGAAACGTGGGACTACAAACATCCAAAAATTTGCTTTTATC
AGTGTGTTTCCTCTACGCAGGTATTTTACTATGTTTTATAGGATTTAGTTTCAGCATGTC
TTAAATATGTTTCTGTACCCTGCCTGTTTTGTAATATCCTAAATTGTTTTATTGTAAGTT
ACGCTAGGAGTGCTTGATTATATTAACCTCAGCCAAGAGATGAGTCAAATCCTGTGTTTA
TTTTCATTTGTGAAACTGTTTCTGTTTTAGTTGTTTTGAATGCTTGTGCAGTCAACACTT
TCACTTTCTGTGTATAGCTGGTGTCAAATCTCTCTCTCCTTTCTCCCACAGTCTCAGGGC
TCACCATACTCAATGAGCGGACAGCGCAATGTCAGAGCGCTCTGGGCAAACTGCAAAGGG
GAAGGAAGGCAAAACCAAGTATGCGTCTCTCAACCTGTTTGATACATACAAAGGAAAGAG
CCTTGAAACACAAAAGCCTGTTGGTGAGTATCCTGCTTCTGCCATCCCCAAAGTTAACTC
GCACACAAGCTTTTAAATTTTGTTGTATGTGTACCTGCAATGAGAATGAAGGCATTAGAT
TTGGTTTGGTTTTGCAACATATGTCTTGTTTGATGGGTTGAAATATCTGTCCTATTATGC
TGGGGTGCAAAAGGTTCCTTCAAAATTTGCCTTGTTTTCCAGTAAAGATGTACAGCTTGT
TTTGTAAttaatcagatgtagcacaaagaaagagacatgcctaaccacagttggatttgg
ttttgtgatttaaaattgctgtattgtatcctgccaccagttgctgcaac
>NODE_419_length_460_cov_10.671740
GTTTGTGGACAGCCAGTGTTATCTGAGGGCTATGGATTTTATCTGTGCTTCGGAGGAGGC
GGACTGTTTCTCTTGCAGGAGAGCCTCACCCACATAACTTTGGCAGTAAACAAGTTAGTT
GATTGGTTTTGCTTTATATACTGTGATTTAATAAGGAAAACACCAACGTAAGCCAGTCCG
AGCAGCGTCGGTGGTACCAGTGCCATGCTTTCCATTGGTTCCTGTTTACATGATGCCCAC
AGGACACGCGGTGATTGGTGGCTCCTCACACGTGACCAGGCAACTTTGTACATTTGACAG
GGAGTAGGAGGGTTTTGTGGAGATCAGAAAAACGACAGCGCGATAAAAATTAGTATTGTT
GCACTTCACAAATTAATGACCATGAGTTCCTACTTGATAAACTCCAACTATATCGAGCCT
TCCTTTCCTCCATGCGACGAATATCAGCAGAGCGGATACATCCCCAACCCTGGAGATTAC
TACGAGCGGCCAAAAGATACGGGCTTCCCCCATCACGACGAGCCATCCTATCCGAGGTCA
AACTACACAGAATCGGGATACGATTACGGTAACGTCCCCGCCGCCGGACTCGACGATTTC
GGCg
>NODE_420_length_659_cov_13.239758
CTCAGCACTGACATTAACATGGCAGTAGGAGTTAACTGGCAAAGTGACAACAATAAGCAT
ATTTGAAAAAAACAACATGCAGGGACGCAATTATAGTTGATAAGATATAAACTTATAGCT
TGTGTGTACATCATACATTACTAAACAATAATCGTTAATTTTATCTGACTATATACGTTA
ACAGAAATAGACATTATGTTTATGACCTAATGTTTAAATGGGATTATCTCTCAGAATATT
ATTAATAGCATGAATGAGGCATTATTTCACAGCATTTGTATGCATGATTGAAAAAAATCT
AAGAGGTTTCAAGCATGGGAGGAATTTTTACATTTGGGAGGGAGGATGCAATCAGTAGCT
TGGGACTTGCAGAGGCCTCCTCGGGTGACAAATTGAAAGTGTCTCGGTCTAGTTTATAGC
CCTGATCAGGTCAAACGAAAAATATTGGAGGTCTGGGTGAGGAGACAGGCCCGCCTGGTG
CAGATAAATGGACTGATCATTTCTTATTGAGAAACAATTCCTAAAAGGTAGTTTACTGTG
TGACTGGGGAAGCGGCGAGCGGAGAGCAGAACACGCACCCACTGCTCCCTCCCTGACCCT
TCCTCCACTGCCGGAATTAAATGGATAGAGAGAACGCGTGTTTCTGATGGCACTCCTCTG
CCAGAGAGACACTCCATTTGTTATGAAGTAGGGGTTCTGATGAAGTGTAGGGAGCTCCTT
TTTCTTTTTTCCCCCTTTTTTCATCCTTCCTTTCTCAGGCACTACAAGGCCGGCCTTCAG
TCTGCTTCACATGAAATGGATGg
>NODE_421_length_505_cov_4.233664
CCCAGGCCGAAACCCTAACCCTAACCCTATCCCTGGCTGCGTTATGCACGTCCCATTGTC
AGTGAATGGGAGAACGTTTTGGCCAATATCTCCGGAACCAGACGTGCTAGACACCTGGAA
ATGCCACCTGCCCCACCTAATTTGGCTATGCTGAAGACGCCCGTCTCAGTCCCGAGTCTC
TACGACCTTCCCGTCCCGAGATACAGCAAAAAATCACAGGTTTCTCCCACTTCCTGACGT
CGTAGAGACTCGGGTGTAGGCTCAGTGCGATCGCGGCGGCAGCAAATGGGGGGGTAGACA
CAAGTTTCATGCCTCTAGCACTAACCGTTTTCCCAAACCCAGGCCGAAACCCTAACCCTA
ACCCTATCCCTGGCTGCGTTATGCACGTCCCATTGTCAGTGAATGGGAGAACGTTTTGGC
CAATATCTCCGGAACCAGACGTGCTAGACACCTGGAAATGCCACCTGCCCCACCTAATTT
GGCTATGCTGAAGATGCCCGTCTCAGTCCCGAGTCTCTACGACCTTCCCGTCCCGAGATA
CAGCAAAAAATCACAGGTTTCTCCCACTTCCTGACGTCGTAGAGACTCGGGAGTAGGCTC
AGTGCGATCGCGGCGGCAGCAAATGGGGGGGTAGACACAAGTTTCATGT
>NODE_422_length_751_cov_16.868176
ATGACTTGGACAAGGCCAACAAAGACAAAGCTAACCGCTACTTCTCGCCAAACTTCAAGG
TAAGCAGTGAAAGAAGCAGTTGGGATTAAGATCCAAGTGAGATATTATTATATTGGAAAT
ACTGTTGTTAAAAAACTTTACTGCTTTACTGTTGGTTTTTAACTAAGAAGGTAATCCAAA
TGAGCAATGATGATTGTGTTTCTGATTACCTCATGACACACACTGAAGCTCGTTGTCTTC
ATTTCCAGGTGAAGTTGTATTTTACGAAAACCGTGGAGGAGCCTTCGAATTCTGAGGCTA
GCACTTCAACATCCGTCACCCCGGACGTTAGCGACAATGAGCCAGACCATTATCGATACT
CTGACACCACTGACTCTGATCCGGAAAATGAACCTTTTGATGAAGAGCAGCACACGCAAA
TCACAAAAGTGTGAACTCTTTTTAAACAGGAAAAGAAGAAATTATACACGAAAAAAGGAG
AAAACTTGAATATAAACTCAAAAGAAGAACCTTTGTCCCTTCCCTCCCCCAGACGGCAAT
AGAATATCATCATGTCAAATGCCAATTTTAGGGAAAAAAAGATAAATATCCTGACCAATA
TATTGTTTTTATTTCTTTTTTTCTTTGGCACGGCCATGTACCATGTGCGAGGTATTGACA
CTGTTGCCCCATGGGAAAAGGTGCTGTAGCTATAAAAATGTGTTTATATATATATACATA
CATATATGTATATACATATATACATGCATATataaacaaacttttttgtgtcaaagacaa
tggaaagagtaccacaatcaggagacgggagttgaagtgtgggagaagttagaatgatat
actaggactatgctgctccttctcctgtctaaaccaaggccagtgctgcagtcac
>NODE_423_length_651_cov_12.557604
TTGAGAGACTAGTGAGTCACGGGGGCATCTCTACAGAGAAAAGCTTGGTATCCTCCAACA
GAGGAAACAGGCTTAGTGGTTGGAGGATAGATCTTTTTTTTCCCTTGCCACAGTTAATTT
TCAAATCTCCAACATCCTATGGCTGTCTGTTTTTCTTCTTCTTCTTTCTGTTTTTTCTGC
TTTCATTCTTTTCTTTTAAAATGAAACTGGAGCTGGGGCGGTGATAGTGATAGATGGCTC
AGCGCTCTAACACTTTATCCAATCCGGCGCAGATTTCATCCAATAAAGAATCACTTGTGC
ACTCTCAAACTAAATGGAAGTCAGGCAGCGGAGAGAAAGGGGCTGCCGTGTGTTTCTGAG
CTGCGAAAATCAAATTTTCTTAAAGCTGCCGCAGCAGTGGCTGGCGGAAAAGGCAGCAAC
AGCCATGACTGGCCAGGGCCACAACGTCTGCACACACAATTTAATCCATCACAGAGCGCC
TGACACCATATCAATCAACCTTTCATCAGTATGCCCCCCACCCCCCCAAAAAAAGAAAAA
AAAACAATATTTCTATTCAATCACCTCTGACTGAACCAGGCCTGCAACCCAATGACCAAT
GGGGAGGACCACAAAACTCCAGCTGGTTCAGAAATCTTTTCGCATGAACACAAGCATAAA
GTAGAACACATGCACTCTGTGTGAAGCCTCAAAGTGCTGATTGCTTAAAATGTTAATATC
ATTaccccagagagcttacttttattagacaatgacgcaccatcaaatcgtctgtccttc
tttaacttttactgt
>NODE_430_length_538_cov_16.602230
TTCCTACTCCTCACCTGATTTATACCTGCAGCAGATCATTTTCCTTTCTGTCATAAAGAC
CTCTATAAATCAGTGGTGCTTATGGAAGCACTACAGAACAGGGTCCCTGGATTTGTATCC
CCTGTGTTTGCTATTAGGAAACCATTACAGCCACATTTTCCTCCTTCAAACAAAAATGAT
CAAATCTAATACTGGCAAGATTAGAGAGATAAAGGGAGAAAGAGCTGGCGGAGCTGTTCA
ACACAGTCCCCTATCTAAACAATATGCTCTAAACTCAATAAAAACAGGGCTTTTTGCTGG
TGACACCATTATCCATCTGTTTGGACAAAATTGCTGTATCATGGTATAAATCTGCGATAC
AAGTGACATATCCTCTAAAATAAAAGGGAACATTAACTGCTCTATCTTCTAGAGGCCATG
GGACTAGCTGGCTATAAGCTCAGTCAAGTGTGATGGCAGTTATACTGTGTTTTACTAGAC
TGCAGACAATTATACTTTGCTCCTCTCCGCTAAGAAGACAAACTGCCATGGCTTCAACTG
AAATGATTTCAAATAGATTTTCCAAAATGTCTGTCGCCAGATTGCTTCCATACATTATTT
CACTTAAATGGAGAGAAAAAAAGAGGGAGCAAATCCACAAATCAATCACAACAGCCCACT
TTACCAGATGGAAAGACGGGAg
>NODE_431_length_674_cov_5.786350
TTTATGTTGGCTTTGTGAATCATGTTGTGTGGCATTTAATAGTTTCTAATGGTGGCCGAA
CGCCTCTTCTTGTGTTTATGTTTGTATATCTTACCCACAGAAAACAAAAAAATATGAAAA
ACCGACATGCTATTTATGATATTTGTCCATTTGTTTTAGATGTATGTAGTGTTGTGTGAG
TGTGTGTGTTTCTGACACATGTGTGTGTTTGTGTGAGAGGGAGAGAATTGGGCCAGTATC
CCACCTAATTGTTATTGCGTCTGTGTTTGGCCTGGAGACAGTCGATAGGAATCAGCAGTG
AGCCTGCTGGTGGTGCTGGTGGAGGTGGAGGGGGGGTTACAGAGAGCTGTGTCTCCCACT
TCCCAGTGTCTTAGTTGTAATGCATCCCTCCACTAACAGGGATCAAGGTATTAGGGATTC
AGGTTATTTGTATTGATTTTATGTGCTGTCATGCCGGGCTCGAGGACGCCCTCATATTTG
TGGAAATTGCAAATTCCACCTCGGAAATGTCACCAGCGTTTAATCTCTTCTTGAGTGGTC
AATATGGGACCCTCACTCTGGTCCGACCACGTTTATTAAACAGAGACCAAGCGTTTCCCA
CGGTTACCATGACACCATGCACCACGGAGCGGGATTGGTCCAGACTAAATGGGAACACGG
GAGTGAGGAAGTCCAACTTCAACATTAATAACTTTTGATAAGATCTGTGTCGATGGTTAT
GAGATTGTTCATGGATAAGGAGAGTTGActctggattaggttcagcactgggaggagttg
tgttcagaaatgacactgagaatataatgagatgtaat
>NODE_432_length_728_cov_11.465659
AACTAATTTATTTATTTATGTATTTTTTTAAAGATAAAGAGACCATACTTCCATGTCAAA
GCCTTAGAGAAGTCGCAGCTCAACAACTGGAAGGAGTACCTGGACTTTGAAATTGAAAAC
GGGACTCCGGAGCGCGTGGTTGTTCTCTTTGAACGTTGCCTCATCGCCTGTGCACTCTAC
GAGGAGTTTTGGATCAAGGTAACGCCACCTTAATCCTCTCTCTCACTCCTGCTACCTCCC
TGCACTTCCCCCATCAACGATGATATCACATCGACACAGTAAATCGTCCTGCACTCTCTT
TGCGTGTAACGTTGATATGTGACTGTATCTGTTGTATTAGGGGATGGCCAGCTTGCCACA
CAAGATTTGACTGCAGCATTTGCCAACTACTACGTTGCATCTTCTTCGTCTCCCACTACC
TTACAGAAACTTATCTAATTGGTTCCATGAAGGTGCTGATGGGTTTACACAGAAAATTTC
TAAAAACGATCTTGTCAATGAAGAAATTCACTGTTTCTGCCAACTGGAAATTTTAGTTTA
AAATGTGTTGTCTCTTTTGCCTTTCTCTTTCTCCTCTGTTCTTTGTCTCTGTCCTCTCCT
GCATCTCTTCCAACTTGCTTTCTCTTTTTCACTCTGAAGTATGCAAAATATCTAGAGGGC
TACAGCACTGATGGTGTGAGACATGTCTACAAGAAGGCTTGCACCATCCACCTGCCCAAG
AAGCCGGCCATCCACCTGTTGTGGGCAGCTTTTGAGGAGCAGCAAGGTgggtgccaaagt
taaaccagcatgtaaactgaacactacaaaccaaaaggggaggaacttaaaagaagattg
cgtataatttcattggagtctggccaggttaa
>NODE_433_length_498_cov_4.530120
GTTTCTTGTATCAGTACAATTTTTTTTTTAGCTTTCTGCAACTTATTACAGTCACTACTG
TAGAGAAATGTATAATTTGGAAAATAAGCCGGAACAATGTCCTGATTTCAAGAGTTTATG
CGAATTCACATGGACATTTACAGCCCATGAAAAACACTCGCCAGATCGTTATTTCACAGT
TAATTACAAATCTAATTAGAATATTCAAATTAAAGCTTTCCCTTTCTTTTCTTCTCTGTG
TGAGAGCAGGGAACCAGGGAAAGAGTGAGAGAGAGAGAGAGAGAGAGAGAGAGAGAGAGA
GAGTGAGGGAGAGAGAGAGAGGGAGAGACTCTCAGTGAGTGGCAATGTGATAACCTGTAA
TCGGCAGTGCTGCAAACACCTTCTTCCTTTGATGTCCCCCCACTAACATCCAGGCAACAA
AGCCGGCCAATTACAAATGAGCTAATTAACTAAATTGTTGATGGAGCATGAAGAGTTCAT
TCGCTCTGGCGCCTGCACCATGACAACAGTGAATGGGGGCCTTTGTTGTGGAGGTAAGTG
TGCGGCCGTGCGAGTTGCCATTAGCTTTTGACGCTTTTTTCACAAACCTATCAGGCCCCT
CCACGCCAGGAAGGAAATTTGTTATGGATCAGAGTTGGTTTg
>NODE_435_length_421_cov_10.662708
ATTAGTTTTGGATACGAGCAGCAGTTGCTGGCTTTGCCTTTGGGGTTTGCAAGGGTTGCA
CCAGCAGAATTGTATTCTTTGGTAACATAGTGTGAAAAGTTTGGTCTCCCACAAAAAAGT
TCCTTGCGATCCTTCTTTACATGCACGATCTTTGATTTCTGACGATGTAAGATCAAATTG
AGCTGCAAGTGTGCTCCCTCTCTGCCTTTCATGCTGCTTCAATATCACGGCGTGAAAAAA
CAAAGAAGGCAAAGACTGAGGGAAATCTGAAGCGTTCTGCCACTCAACATCCCCCAATCC
CAAACAACAGCGTCTCACTGCCACTACAAATACATTAGAAATCAATTATTTATGGAACAG
AGTCAGGGCCTCTTTAATCTTTTCCTTTTATCCAATTAAATTGTCTAACCATTCTAAGCC
TCTATAGCTCACAGGGAATGTGCTTTTTTTTAAAAAAAAAAAAAAAGAAAAGAAAAGAAG
AAAAGATTTTTCTCTTCAGTCCTTCTtttgactttcgatgtaacagagaagagacacttc
tgaggcttgaagaatgaaaggaaag
>NODE_436_length_583_cov_14.231561
TTAACCAGTATTTCTGCAACACACTAAAATAATCAATAAAAAAGAAGAAGATTTTTCATC
ACTGCTACGGATACTGTGCTCAGATATTCAGATAATTGAAACACATCACATGCTAGCTCA
CCTTAGCAATGACAGAAGTAGGGTTTTTTTCACTTTGGTTGTTTCATTCTTTTTTTTTTA
GGGTGGAATAATTAAAATGGCTGTTTTATCTGAGCTTTTAGTCATAGTGTGGCTGCACTC
ACTGTTGCATCTGTGTGCTGTGCCGAGATAGAGCGTCTGTGGAGGGCCAGGGAGCAGACT
CCAGAGATCCATCCATCTCAATCTGAGGCTACAGCTGACACCTTACAAAGAGGTACAATT
AATAAGGGCATTATCCAGCAGTAGGCAACAATAGAGTCCTAACGCAGAGACACCAACCTC
AGGAGGCCCGGAGAGGAGAGAAAGGGAGCGTGTGTGTTTATGGGTGGGGGAAGGGCTGGC
CAAAGTGCTTCAGATTGGGATGCATTACAACCAATGTCTTCAGAATGTGAATTACAATCT
ATTACAACCCAGCCTGCTGATAGGTGATGTGGGCTACTTTGTGTGATTATTTTTTACAGC
TCTGCATTGAAAATGTTACATTTACAAAATACAGTCTCGTTAAAAAATCTGTGATATTGT
TAAATTAgacaaagatgcttttagatttgtggatgtgaacaaaacaacaagttttaaaaa
agtgtaa
>NODE_437_length_428_cov_5.948598
GAAAGTCAGCCTCTTGGTGTAGAAACGGTGGTGTGCGATGGCCAGGTAGCGTGTGACGCT
GACGCAGAAGAGCATGAACGCCGTGTGGAAACAGGAGAGCACACCCAGGAAGGCGATCAC
CTTGCAGGTCAGTGTGCCGTAGGTCCAGGCAGATCCATTCTTGACCGAGGTGAAGACAAA
GGGGAAGCAGATGGCGGAGCGCAGGATATCAGAGGCGCACAGATCCAGCAGGAAATAGTA
GGGCGCTCGGTGCAGGCTCTTGTCTTTGACCAGCAGGATGGAGATCAGGAGGTTTCCGAC
CACGCCGACTCCGATGATGAAACCCAGAGAGGTCAGTTTGAGGAACGTGGCGAGAGGAGA
GACATTCTGCAAGATGGTGTGGTCCCCTGCATGGCTATAGTTCGCCATAGATGGAGGAGG
GATCATAAAGATAGCGGAACAGCTTCAGCCAAGTATCATGATCTAGAGGTGGCAGGGGGA
GGCGTTAGATCCATTTGGCGGTGTGCTTTGAAGAGGTTTCCAGGCATGTAGGCAACCTCT
CCTCTAAGGCATCCTTTGTTCCTTTGTCTCAt
>NODE_438_length_374_cov_5.946524
AGATGTTGGAGGGGGAACGAGATACCACCTCCCTCCTCCTCTTCCTCCACCTCCTCCTCC
TCCTCCTAACTGGCGCTGATCGGCAGCCACAAACACACACACATACACAGCACTAACTCT
CCCAGGCTGCCGCTGAGACTCACAATAAAGGACTGGGGAGGGGTGGAGGCGGTGGAGGGA
TGGAGGAGGAGGAGGAGGTGGGGTGGATGGCAGCCTGTCAGCTGCTCTGACATCATCCTC
AGATGGAGATGCTACCTCCAGCTGTGCTCTTTCTACAGCCATATGCTGCCTCCTCTACAC
TCCTGCCACCAGACTCCTCTTTCATTCTACCAACACCGCACAACTTTGTCTCTCTTTCTC
CCCCTTTTTTTTCGCTCTCTCTGGGAAAAATAAAACAAAATAAAACAAACAAAAAAATAA
AACCACGGGTTTGCTAAACGCACTGGGATGCTGATTTGGGTGTTCATTTGAAAATCATTA
AACTGAAACTGTGAGGGAAGTTTGCAATAAAAAATAAc
>NODE_440_length_691_cov_13.296672
GGTGTTAAACAAAATTGCACTAACTCTTTTTCAGTCTTTATAATCTCTAAATGAGAGAAT
TGATCACCTGATGGCAAGAAAATGGTTTCGCTGGTTCTTATTCAAAGTGGACCTGAGGAG
TGAATCACGGTATACTGGCAGGAAATGAAAAAGAGCCATGTTGTCTTTTCTTTACTTTCT
ATCTCCTATCTTTTTCTTTTTCCCTCTCAGACCGGGCTGTCAGCAGTGAGGAAGAGGAGG
AGGAGGAAGCAGGCTTTTTTTCTTCTTCCCCCACCACTTCCGAATTACCTGCTGGGTCCG
AGCTCTTTTATGCTCTTGTTGTGACAGGTAGATTTATAAGGCTTGAAATTTGTACAAATC
AGTTGTCATTCAGCGGCAGCTGTCAATGTGTCAAGCTGTCAGGGCCTGCTGTGAGGGAGA
TGCCTTAGGGGGCTGAGCGAGGGGGCAACCGCCCAGAAAAGAAAATGAGTTCAAACAGAC
CTGAGAAGCTCCTCTATTCCATAGGCCTCCCTGCCCCTGTGGAGACGCCATCGATTTCTC
TTGATGTTGAGCAACAGCGCGCCCAAAAATGACATGGCACACTGCGCTCAACCCAGTCAG
GCTGCGACACACCAATGTGTGCTGCACCAATCCCCTCAATCTGCAGACGCCTCTCATTCT
CTGCTAAATGGCTGGAAATCTGTAATCTCTCCAAGGAGGGAGAACACCAGAGTTGTGTTT
AGAGATCGTTGGCAATGGCTGTCGTGTTTTCATGTGCCGCTTAAGTAGCTGAAATGGAAA
TCTCTCAGAGGAGAATGACAAgcgtgtttaaagattgttgtcgattgttgtcttg
>NODE_441_length_541_cov_19.940851
TAAATGTTTTAGAAGCAGCAGTACAATATGGAAACAAAGAAAAGATAAATACTCAACTCC
CTGCAAGGGGAATAAGGCCCCAAAATATGTTTTGGAAACATAATCAGCATCATAGCAGCT
CTGTGTGTCTGTTTACATTGTGGCCGCCATCGCTCCCCTCTCCTCCAACAAACAAGAGAA
TGGGGGTATGGAGGAGAGGAATAATAATAAAAATAGAAGAAGAAGGAATTATATTTTGCA
TATTATTTTAAGTAACTGTTCAAACTTCATTTCAGAATGGTAATCCACAAAACAAATATG
TAGCCGCATATTTTAAAAGGGAGGCTCCGCTCGCTTCAATTTCCTATTGTGATGTTACGC
CGTGTGTTTGCTCTTTGTGTCTGTTTGAATTGATTTGCGCAGCTCGGCAGACAAGGGCTG
AATGCTCAGACCAAGAATCCATAATTTCATATGATCTGATAGTTCTGCAGTATTACATTG
ATTTTTTTCCCTCTCCCTCTCCCTCTCTTTGGTGCTGGTGTTAACAAACAAGCGGAGGTA
CCTGCGCTCAAGGATCCAGAGAAGAACAAAAAGAGGTGTTTTGTTCGGGCTAAGGTGATA
ATGTGGAGACAGGGACATGTTTGTTTGGGGAAGGGGATATGTTTGTTATGGGTTGTTTTA
GGAGGAGCTACTTCCCATATAGTCt
>NODE_442_length_332_cov_1.271084
TTTAGTAATTAGATAAATGTTAGGTTTCCTTTAGAAATCACGAGAACACATATCACTGCA
TGGAAGCAGAAAACCTGAAAACCCCCAGTAATTATCAGTCTGACTTGCCTAAAAAAACAA
CAACGAAAAACCCCTAAGATCACAATGACACTTCAGAAGGTTTAAATAATCAATGAAGTT
ACGACTGCTGTGCCACATGAGTAAAGTGTGCACAGCCTCTCTGTGGATGCTGCAACCGTG
TGGTGGCTGCAGCTGTTTAATAACCTCAAAGAAAATGAGCTTACATTGTAGATGTGTTTG
GACAGTGTGAAACTGTGTCTGGAAGAAGATTTTGAGGTTTTGTGAGAATTGTCAgcactg
tttggtagctgggtaccaaaaaggctatttgtcttcctaaacggctgccggcacttattt
tcagtagggttgttcagagagcttttgtaatgtttaaatgctatttcattacttta
>NODE_443_length_292_cov_1.835616
TCTCATCTCCATGAACTGCTCTTGGCAGATATCATCCATCATATCCTACACACACAAAGA
ATAAAAAGAGAAAAGAGAGGGTAAGAAACAAGAGCACATGAAATGGTGAAAGTGACAGTA
CATACATGAAAGAAAGAAAAGGCAGAAAGAAAGGAGGCAGTGTGGAAAAAAGGAGTGATG
AATAAAAGAGTAAAACAATTACTGAGCTGCTCAAAACATGGCATCTCCCCCTAATGGCTC
ACAGAGCGAGTAAAAGAAAAAGTCTCAGTGCCAGTGACTCAGAGTGTTAAAGAGAAGGGG
GGGGTTGTGGATGTGGGAGGTTGGAAAGCATCCATCCACACTCTCTGCCTTCCTGTGTCT
CTCCATCATGCACAAAATGTAAATCACTCctctccgcacttcttgacaagtctggtgtga
ctgcatgagcggttac
>NODE_444_length_367_cov_1.702997
TTAAGGTCCTTCGATCTACTTTATTATTCTGTTATCTTGAGGAAAATTATTCTTAATTAC
ATAAGTGCAAAGTGGAAAGAAATCTTATGACGAGTTTTAATATTTTTTCTTGTAATGTAC
AGGGCCTTAACAGTCTCAACAAAAGAGCAGTTTTCTTAGATTTGTTAGCAAGAAATCAAG
TGGATATAGCCATGCTTCAGGAAACTCATCTCTTAAGGGAGGATGTAAATAATTTAGAGA
ATGGTCGCTACAGGGTGTCTGCTTTCTCCTCTGCTTTAAATAAAACAAAAGGGGTAATAA
CGTTAACATGTAACAAACTCCCAATTTCCATTATTGGTGAAGGAGTAGATGAAGAGGGTA
GAGTTGCCTCTGTTAAATGTATATGTCATGGGCGGAAAGTGGCCTTTGTTAACATATATG
CACCAAATAATTAGGACGTTTTCTTTGAGCGGCTAAATAACGTTCTGGCTGGTTTATCTG
AATTTGAACAGATAACtggatcaaatatgaa
>NODE_446_length_467_cov_9.267666
ATTTTCAAACACAGATAGCCGTCATAGCATCCCCAAGAGTGATGTCAGCTGTAGGATTTG
GTGAGCTGGGGTGGGGGGGGATCTAAAGAGTGCATAACCATGGAAAGGGGCTTGAACGCT
CAAGAATCTTGTCTTTCTGTTTGCCCCCTCAATCGAGCGACACAAAGGCTGAATTACTCA
TTCAAACCTCGCGGGACAAAGGGAAAGGAGCTGGATAGCACTCCTGCATTTGTAGTCAAA
CATTTAGAGACTTAAATCGAGTCGTCATGAAGGAGAAAGAGTCGGACAAAGCCCATAGAA
TTGCCATCAGCAAACATTTTCCTGTGTCATATTATGGGGTCTCCATGGCTCCCTCTGGCC
CGCGGACAATAGCACAAGTTTGCACACTCGAATACTGTCACCCTGCCAACGGCAACAAGG
GCCCAAAACAGGACAATCCCCCAGAGAAAGCATGGGCTCCGCGGGGAAGGTTGCAATAGA
GGAGGAAAATGGGACTTGTGAAATGCTAATTGAGCTTCATCCCCTTATTGAAGTGGAAAA
AGAGCACCTATCGTTCCCCTGAACCGCAGCAGCAGAGGAATGAGATGTGAGGAAGCTGTT
TGTCTGGTGAg
>NODE_451_length_341_cov_23.598240
TATGACTTCCCAACAATACGCCACCTTTGATGATAAGGCAACATAATGTCAACTTCATTC
TGAGCTGGCAGTGAATGTGTAATGAACTTAACGTGATCATTAGTGCTGTTAATTATCTTT
CTAATATGAGGACACAGATATGATTATGGAAACTGCATTCGCTGATGAAATAAATCTCTG
GGAGGATTGCACTGAAGCTTGACTGAGGACACAGCCTGCCTATCTGTCTCTATATTCTCA
TTCATTACCTACAGTAGGCTTTAAAACTCTCTTTTTTTTGTTCAATAAAAGTAGATATCT
GAGAACCAGAAACTATGCTCAACGCTCTGCAGAAATGCATTACTATGGATCCAGTGATTG
AAAAGAGACTCCCCATAAGCTCATGACTTGCCCAATAAAGGTCATAAGTTGATGATCCAG
ACATTAATTAAAGACTCACTTGTTTCTTCATGAGGATGGAGGGAAACATGAgcagactgg
ctgac
>NODE_452_length_874_cov_8.654462
ATTACCTTTGGACCCAGATAAAAGCAGCTGTGTACATTCAGAAACTGTGACATACCACTT
TTTGGCAATGACACCCCACACATAAAGGAAATAAACTCTTTTTTAAAAAAGTCAAACAAT
TGACAATGTAGTTGCAATAAAGGCACTTAATTGTCAATGCAGCGTGGTTTACGTCGACAA
GCTGACATGCTAAACCAAAAAGGTGTGTTTTTCTCCTTCAGGTGAAGCTAAAGCTTTCCG
CTGCTCGTTACGTTTCAGTCGCACACCTGTTAAAAGGTGAGCTAACGCCGGAGAGCTGAT
GTAGCGTTAGCTAGCATGAAGCACGGCTGCAGAGAGCACACCATGTTGATTTAAATGTCA
AACACTCTTCTTCTACAGGTACACACTACGCCACAAACACTCTGGCTACACAAGAAACCG
TACAACGAAGGAAGGGGTCAGAAAGGTCCGTACCTTTTTCTCATGTAGATCCACAATTTG
CCACACCAAGAGAATTATTTCCCTCTCATCCGAACCCAGTTTACCCCCATTTGCACCAGC
TGTTGCCCCAAAGAACACCACCAGAGTATCACTGTGCGAAGCCATCAGGGACCACAAGGG
TAAAAACTACAATTAAAGCAAAGATTAAAATAAAAATAACACGAGGGTTCACCTTTTTCC
AAGTGATAAGAAGAGCGAACAAAAGGGCTGGAAACTCAATTGAGATAAACGGAGAGAGAA
AAAAGGGGGAGAGATTATTTTCAGAGGAGCCACGGAAGAGTTTGCGGTCAGAGACTCTAC
CTGTTGCTGTACTTGAGTGTGTTCTATCCAGAGATACTGGTTTAACTGGTAAAGAAGGGT
GGAAATCCGTGTGTCTTTCACACGAACTCCATAAcaagccccggagttttttttcctgct
ctcctttctctttttttttcccgagttacctgtgtggctcggcctctgcgagagaggagt
cagagcggcggcgtctattggctggtttgtaaaggtgagggcgggactatgaggtgag
>NODE_453_length_468_cov_9.694445
GTGTGCGTAAAGTTGCCCCTCGTGCGTTTCAGTGCAAAATGAAGATGTCACTGCATTATT
TATGATCCTTACAACTTTAATAGTGACAATATGCATACTCTGGCGAGGCAGTCTGTTTTG
TAATCGCGTAATCAGAGTGGGGAAATTGCTATTTCATAGCCGCGCAGTCTTTGTTCGCTG
CGACAAAAGAAAGGCGACTGTATATCTGGATCAAGTTTTTAGGACTTTTATTGTACAACA
ACCTTTGCATAACAACTATTTTTCTCAAGCGTTGCCCGAGGCACTGCGCATGCGTGCTGG
CTGCTCGCTGTCACTAAGACATTTTTCTTCACGTTGGAAACTGTCACTGGTGACGTCAAT
CACAGAGCTCTGACCAATTAGAGCGCAGGGTGATTGTTTAGCTCCACGGGCTGCAGCGCC
TACCATGAATCTCTATTCAGTATCAAAGCGTCCTGCTGCTGCCTCTCAACCGAATGGGAT
TCCATGTAGTCTGCAGATAGACTTAACTTTATAAAGTTTTTTTTTCTTTATTTTTCATTG
CGATTAAAATATATTTGTCATCATCATTATTATTTTGCCTGCTGTCAAGTTATTCTAAAA
TTAGGAAGTAAt
>NODE_454_length_595_cov_4.127731
ATCGGGACTTCCTCTGATCTCCTCACATGTGAAATGCCCCGCCAGCCTCCAGAAAAAAGA
CAAAAACACAAAAAAGACGGAGCCTGTTGTCCACTTGATATGACAATATGCTTTTAAAAA
TCCGACAGTGAGAGGAAACCGCCAGATAGAGAGGAGAGGAGAAATTATAAATAAATAAAT
AAACAAAAAACAAAACAAGATGGACTTGAAAGGGGATAGAAAAAGTCTGTTTCAGTGAAG
GGGGGATGACTGCGGTGGTCCCAGCGGTCCCCACAGGGACCTGGGGGCGAGTCTCAGCCT
TGTCATACTCCGCTCTTCTCCTCCTCCACTCTGCACACCAGCTCCAGCCCCCCCTCCACC
ACCCCTGTTCTGCCCACGGAAAACGTCGATAGCAGGCTGCCGGTGCCGAGGTCTCTGGTG
GACACTAGCTCATTCTCCCGGCATCGACAGGCCCGCCAAATCAATATTTAGTTCCCCACT
AACAAGCTGCCTCGGGGTCTGAGCCAGAGAGAGAGAGTAAGAAAGAGAGGGAGAGTGAGA
GAGAGAGGAATGCGGGACAGTGGAGGATGGCAGAGAGACAGAGCAGGGACTGAGAGCTGT
CCAGCTAGAAGGGAAAAACATGGATTCAGTAGAGTGTTGTGTGTGTGTGTTAGTGTGGGA
GGGGGAGAGGAAGGTGGAAAGGTCAGAAGAAGATCTGGGGAACAAGAGAACAGTGTCTGG
TGTGTGTCGTGGTGCGGAg
>NODE_455_length_447_cov_17.060402
TTTTTCCTCTTCCAAGGATAATGATTTACAAAATGCCTCTCATCAAAGAATTCATTAACA
ACGAACGTTAATTAAAAAATAAATGAGTAAACATCAATATCAAATCTCAGCACTGTGGAA
GGGAATACATTATGCAGAGTAATGATGTTTGAGAGGGGCTTCAGCACCTCTGTGGGACTC
TTTTAAACCCCTTACCTCTTAGGCAGTTGCTTATTTTGCAACCCTTTGTTGTTTAACAAC
AAAGAGAATGGGCTCTCATAATGTTATATTAATCAGCGGATTAATATTTCAATTTGATTT
GCTTTATAGTTGAGGTGCTGTTGGCATTTCCATTTTCCCTCCATATGTGCAGCGATGTTA
AGTGGTATCATTACCATTTTCTACCTGGGGGTTCGGGGAGATAACAGGCACCAGTGATAG
CTCTATTCTGTGGAGGGAGAGGGAGGTTTTTGGGGGGCGCTCATGCATTTTTAAAGGTCC
GTGTTTGGTGTGCCTTCACATCCATTATTCTCAAATGTTGCATGCAAACAGCTGAGTCAC
AGCCTTTCTGCCCGCCACAGGACAACAAGAAACAAGAACAGCCCAAAagac
>NODE_456_length_402_cov_10.492537
TGGCAGGTGTATGTAAATTGTTTGTTGGCAATGGAGAAATTTAAATTACAGTTCAATCAG
AGGAGGAGGAAGAGAGAGTGAGAGGTGGTGGTGGTGGTGGTGGAGGGGGGGAAGGAGGAG
GAAGGAGAAGAAGAAGAAGAAGAAGAAGAAGAGTGGCGAGCGCCCTGTGATTTCCCGTCT
CCACGCTTAGTTGATATTTCACTGGGTGAGGATTGAGCGCTACGGGTGCATTTCACACCC
TGAATGAGAAAGGCAATCTCGCTCAGCCGACTAGAACAATAATTAGAATGGAGATTAAAT
AAAAATAATTAGAAAAAGTTCATCTAGTTTTGATGTATTAATTATTCCGCCCCTGCTTTA
TTCCAAGTCTAATTATCTGCTTCAGTGAAAATGCCAAGATTTTCTGTGAGTCATAAAAAA
TTACATTCATGTAATTATGTCAGCAATTTGGGGGGAAGTCAGCTAAGCAGAGCGTCGGTT
CGCCTCCCCCCTCCGCCTCCCCCTCAACCCCCCCCAGTTTAAAGTAAGTAACTTCTAACT
ACTTac
>NODE_457_length_459_cov_6.063181
GTTGGTTAATAGCTGGTGAAGGCTGCAGGAAGATTTCTGGAATGAGTCCAGAAAGTAAAG
GAGTTGGTGTCTTCCGATGTTCATGGGGCAATGGAGGTCTATTCAGTTCAGTAGCTGGTG
CCGTCTCCTCCTTCATCTCCCGGTGCATCTCCTCTTAAGCCTCAGCTCAGCTAAAGAGAA
GCAAAAGAAGAGTGGAAGAAGGGAAGCCCTTATGTTCATGTGTTTTGATTAGCAGGTAAT
GATCTTTGATCTAATGCGCTGACTGGGAAAGTGCGGCTCCCATTGAAATCCGGTGGATGC
TTGGCCGACCTGGAGCCAGTGTCACTTCTCGTTAGGGCCTGCGGCTCCATGACCTCCCCG
TTGCCAGTCCCAGCCCCCTTCCTCACAGCATGAGCACCCTGCGTAATGATATCAATAGCA
GCAGGGGTGCAATGAATACAAATCCGCGTGCAGAATGTTTGGACAAGAATTCGCTCCCAA
CCCTCCCTCCTCCAGCCGCCCTGCTCACCACCGTTCAACCTCTATCCCCCACACAAAGGG
CTAGGTTAGGCCGTAATGTGGATGGTTGATTTTCTACAAAAATAGGTGGCTACTGCAAAG
AAc
>NODE_458_length_515_cov_3.178641
TTTAGCCTGTACACGCTCAGAGGAGGTTGACTCGGTGAGAGGCCATGTCCGAAATGTCAC
AGACCCACACCACTTCCTACTGTACGTCCTTCACCGAATGACCTAAATCAATTGTCAGCC
CACGCGACGGGGTGAGTGCCCCCTACTGGAGCTTGACCTTAACAATCCTGTCTCTTGTTC
AAAAAGGCCTGATAACAGAAAAAATAAAAAAAAGATTAAATTAGACCGCTCGCAAACACA
GCCAGCCTGTGAATAATGAATAGGGGATGAACACTGCTCTAAACAATAGAGGCCCCAGTG
GCCGTGCTGCAGCTGTTCGGATGGCTCCCAGCATGCACTTCACTCCTGGGCAGTCCGTGC
CTTTATACCTTCTAATACAGTAGCACACAGAGGCCACACCTGCTGTCCCTGTGGCTGCCC
CGGGCCCTCCAACACCAACGCCACACAGCCAATAAAAGAAATATGAGCAGGATGTAGCGG
GAGGGCAAACACACACATCCACGTACACACAGCGCTCCCACTCTCTCTGTGAAGAATGAG
GATATACGAGCACACAAAATCCAACTCTATTTGTCTCTACTACCCCCCTCCCTCCATCTC
CATCCTTTCCCTCCGCACTCTCTCTACATCTCCCCACGGCAGAACTGACTAAAAGTAAt
>NODE_459_length_529_cov_20.655954
GTTATCACGTCTCATTACACCAATCACATTTGACAGAGAGTTGAATAGCACATGCATACT
TTCAAATACATACATCACTGACAAGCGTCTTTCATGCTAGTGATCATATTGATTTTTAAA
GCGAGACTGTTCCTCATTGTGTATGTGTGTCCTAATCTGAGAAATGAATGATAACCTCTT
CATCACTCTACCCCCTGAGTGTTCTTACTGGAAGCCATATTGATTTTGTTAGTCTGAGAG
TCCTTGCATTGCATGGCCTTTACCTCAGGGACAAATCTAATTGTTTATCTCTGGACAGAC
TTCTGCCTTTACTCCCTTCTGTCTCATTATGTGCCAAGATTTGTCAAGTCAAGTCTCTCC
ACACTCTCAAATCGCGCTTTACAACATGTCGTTCGGCAGAACACTACAGATGGCTTACTT
ATCAACAGACCCTCCCACATGGAATGCTACAAACATGACAGCACAACACACTTGCAAAAA
TATACACAAACTGACATACAATGTAATCACACTCTGGAGACGCGATTACACATACTGACA
CAAAACATGAATCACATTTTTTAAGAAACACTGTTTTTTGAGATTATAGTGTAAGCCTTC
CTGAGAAAAAattataagcaattattgattgtttgagatctacagcgaactgcacacaaa
ttttactaataat
>NODE_460_length_300_cov_3.323333
CTGACCAAAATGGCGTTTAATGGTAAATCCACCACTACTAAAAAGAGGTAAAAACGTTTT
TAAAGAAAACCGGTAAACAACAAGATGGAACAAAAAGACAACAACAGAAATGAAGATCTG
GACTAAAATGGACTTTAATGGTAGTGTCACCCCTACCAAAAGGAAAAAACGTCTTAAAGA
AACGGTAAAAAACAGGATGAAACAAAAAGAAGAAAACAACCAAAAGAAGATAAACCAAAA
CAGTAGAACCAAAAGGAATAAACACAGAACTTAAACAGAATTGGCTATGGGAACACATCC
CGAGATCTGATCAACCTCGGGAGGGCCTTCCTCAGGGGAGAGTGTATAGTGATAAATGGC
CGAAACACTCTGTGATCCTGGGGTCCACTACTGATGATGTGTTCCTGAAATTAAGGTTCC
ACAATTTTAGGAACACATCATCAg
>NODE_469_length_582_cov_7.589347
ACTTTAGCTCTAAGGCGTACTTATTGCCATCCTTTTCAGTGGAGTATAAGATCCATCTTT
GTCCTTGGGACATTTGCTACTAGAGCTGGTAGATTTGAACAAGATTTAAGAGCTATAAAA
AAAAATATGAGAGGCAAAAAAAAAGGAGAGGGATATGGATTGAGACGGAGAAGTAGCAGG
CTGATTACAAGGTGTCAAAATTGCCAGGAGCAAGAAGGTGAAAGCAATCAGGGGTGAGAA
GAGTGCAGCATTCGTGAGGGGCAACTAATTATCCATCTCATTTGTGGAGAGAAGCATTTG
AGGCAGCTCTAGCCCACTGAATGGTGACAGATTGGTGCGGAGGAGAGGGGAGGTGTTAGA
ACAATGGAGCCCAGCTCACCATCATTACTGCATGCTAATCAGCAGTGCTTCTGCACCACC
AGTCGGTGCTGCAGAGAGTTCGGGGAGACAGGGAAGTCACCGGCTACAGGGGACTATAGT
CCGGAAGAGAGGGAGGAAACGGATTCATGGTTTATCTGCTGGCGCTCTACCACTTCTTAT
TTGAGCGTGTAGGTTATCCAACAGAGACTGATCTCTGTGGTCCGTGTTATCAGCTTGTAC
TTACAAGATGATTACACTGGGAGTGTTGAGAGTGTTTTTCTGTACATTGAGTGGAATATT
AGCTCACTGTGTGGTGTAATGCACAGTAttcatgtggggaacatcattaaaagtttggat
aataaa
>NODE_470_length_382_cov_24.018324
TATTACCATCTCCAGCTGGAGAGTTAAATGGAGATCTGTTCTATGTCTGACCTTTGACCC
CATGCTCTTTATGTGACGCACTTCAAACCCTGTTTGGGGCTGGCTGGGCTGGGCCTTAAT
GAGGCCCCATGTCTGCCCTCTGTGGGCTGTGCGCCTTGGATGCCCTGCTTTCATCCCCGA
CCATCTTCCCTTGATGTAAATTGAAAAGATCACAGCTATGGGGAGAAGACCTGTACTGGA
AAGGCCTCTCTGCATAGATTATGAATATCATAACTCAACATTTTTTTCTCTCCTCTCCCC
CAACCACCCACTCCCCTCTCTCCCCCCTGCCACCCCTTCCCTGTACAATGCTATAGTTCT
AATTGGACCCAATGGGGGACTCTCTGCCTTTGATCTCATCACCGCCACTGTGACTTTACA
CTAAAAAATGTCACTGCCAAATAGGGTTATCACCTGTAGAGCCTGGCCTTCCTCTGATGC
CTGTTCGCATCTCGTTAGCTTCACTCAAACTGTAGAAGTTAattag
>NODE_471_length_424_cov_5.205189
CTTAATTTCTCTCCTTTTACCATTCCATCACCATCCTATCCTACTTACATCGCCATCTCT
CTCTCTCATTCCCACCTCTCTGTCTCTCTCATCTCTCCTTGCCCTCAATCCTCACCTACA
CTTCTCACTCTTTATTCCTTCCCCTCCGTTACATTTACCACAAATTCCTCCCTCTTCTCC
TCCTCCTTCTTCCACCTTTTGGTGACTCTGTGGCTGCTGGTGTGGGCATGCGGGCCTGCC
TGACAGAGTTTTGCATGCGTGGCCTGTCTAACTTTTATTCAGATTCAAAGAAAAGGATCC
GTACATCCTATCAGAGTAAGTCGGGCCTTCCTTAAGGCTGGGGGACTCTGTGTGTGTGAG
CAGGAGGGATGGGATTATAATGGCTCAGTGTTTTGGTGGAGATGATTGCCATACAGATGT
GGGCTAAAAGCAAAGGGACTAACCAAAGAGATGACTGGAATAAACATGTTTGTTTCTGGT
CTTATGGGATATAACCTagatgccatatacagagcttcccctattccagtcatgtccagc
agtatgtcctttgcaaaaggagggccac
>NODE_472_length_443_cov_11.638826
ATTGTTTTTCTTTTTTTGTCCTGCTGTGGTTACTGCCTAGGGCCTGCAAAGCCCTGGCCA
GCAGCTTTGTCAGGATGCTAAATGGAGGGCCGTGAGTTTAAAAACTTAAAGAGGCAGTGA
AATATTAGCCAATGTGGGTGAGGAATGAGTGGTTGAGAACCGCAGCGTGTCAGTGTTAAA
TGGTCGGACTCGGATGCATATAAGTTAGTCCAAGCATGAAGGGCAGTGGGATGCTCGCGT
GGAAACGATGTCCCCTCCCCTCCTTCCCATCCCTCACCCCCTCCACAGACACACATTCAC
ACACATACACACTTGTACTGTCACACCCCACCCACACAGCTTTTAAGCAAGGAGCCCATC
AGAAACTTGTCATTTCTCTCATTCACTCCGACAGCCTTGAGACACAATGCAGACTTACCT
CTGTGTTGTACACCCCATATATCAGAAAGATGAACAGGCCCTGCAAACACAGACAAAGAA
AGAAAGAGAGAGAGGGAGAGAGAAAAAGAAAGAAGAGGAGGACAAAGTTGTTACTGTTGT
TTTCTCTCTTGTCTTTAAAAAAAAAAAAAAAAAACAAAGATCAAAAG
>NODE_478_length_423_cov_13.172577
TTGACTTCGCTTTGGCTTCAATATGCTTTCCATTACACTAATGGCAGCACTATAATGAGT
TATAAGGGAGACATTTGCCTTTTCTATTAAACAGCTTCTCTTCAGTGCTACACCTGAGCT
GTGACATTGTTATATTCCGTCTTTTTATCTTCGTAAAATGTGTCCAGGTTCATAAGTTCA
CTCAGAAAGAGAAGCCAACACGCAGAGGTGGTGCAAACCCCTGCAGAAGGATGCCTCTCT
GCCTCTCACTGGCATTTGCATATTAGAGTGTTTTCTGGGGAAAATGAGCTGTAGAAATTA
ATTCAGGATTAATTGGTGCCTTTATCTCGTTAGGACAATCTAATTTAGGGGATGATGGAA
TTGTTTAGACTCCCTTTTGCATAATTGGATTGCGGTGAATGGCTGTCATTACCGTCTTTT
TAGCATCGTCTGTGGGCCCCCTCTCTCTCTTGCAGGCCCCAGCCTCATAAAGAGCGATCA
TGTGTTACACCAGTGTTTTGCTAACCCCTGGAACACACCGACCATGCTGCAAGAGGCAAG
CATGTGGCTAACTGTGCAACAGTGATA
>NODE_480_length_804_cov_11.169154
GTTTGAACTGCCTTATGTAATACAGAAAGCAAATGATTATTGATAGTAAACTATTAAACA
CTAAGTTGCAGTAAACACTCTGTGGGTAATGTTCTTTTTCCTTATTTGAGAAAAATGGAA
AACAAAGTGAACATTGCACTAATGTGTTAGTGTTCATACAGCAGTATAAAAGACAGTTCA
GAAGGAGCCTAAATCTGAGCTGAATCCCATGGACTCAAGAGTGCAGCTGCGTGCACAGCA
GTCCAACAGCCCCACACACAGCGGAAAGGATATGAACATAGCATATGCAAGACAGTCTGA
ACATTTCAAAGTTTCTGCACAAGATGTCCAAATGTTTTCTCTGGCTATATCTTCAGAGGC
TAAACTGTGATTAATAGCAGTGAAAGAAGCCTTTGAAGCAGGATTGGTGACATCAAAGTC
CTAATCCATGGGTGGCAGGATTTTTATAATGAGTGGGAAGTATCTTAACACATTTCAAAG
GGTTTACTCCATGAATAAACAATAGCTGCACAGATGTGCCACACACACCTTTAGAAAAAT
ACGTCTGCAGACACAGGAGGCAGCATTACCCAAGCAGCCGTGTATGGCAAGGAGGAAAAC
CTTTGTAAGTTTTTTAAGATAAAGCTGAAGTGACAGGCCAACAATTGTTCTAGATTTTCT
ACCGCACACAGACGAACTTCTAAAATGCAAATATGCAGTCGACGTCTGCAATAGAATTTC
AAGACTCACGTCAGTGGTTAAGGACAACGTCTGACAGCGAGCCAAAAATTTAAACACTGG
ATCAGCGGTTGTCTTTCTCAGAGGACTTTGTGCTATCAAATGTGTATTAGTGGCTTcgat
caaacactggagagatcaaaatcaatttatgatggattaattaacagccagaccacttct
aactttagacaaagaatgtcctatttgtgccaaaggtttctcagtgag
>NODE_482_length_578_cov_2.344291
CTAGAAGTTACAAATGCATGGACTAGTTTCTCAGCGTCACTCTGAGACAGGATGCTCCTG
ATTTTTACAATATTACGTAGATGAAAGAAAGCTGTCCTACAGATTTGTTTTATATGTAAG
TTGAACGACATATCCTGATCAAAAATAACTCCAAGGTTTTTTACAGTAGAGCTAGAGGCT
AAGGCAATGCCATCTAGAGCAACTATCTGGTTAGATAGTGAATTTCTGAGGTGTTTAGGT
CCAAATACAATGACCTCAGTTTTGTCTGAATTTAAATGAAGAAAGTTACAGGTCATCCAG
GCCTTTATGTCCTTCAGACATGCCTGGAGTTTGACTAACCGATTGATTTCATTTGGCTTC
ATAGATAAATATAACTGGGTATCATCTGCATAACAATGGAAATTTATGCAGTGCTTCCTA
ATAATATTGCCTAAGGGAAGCATGTACAATGTAAACAGTATTGGTCCTAACACAGAGCCC
TGTGGAACTCCATAACTAACTTTGGAACGGCTGGAAGAATCATCATTAACATGAACAAAC
TGGAATCTGTCTGATAAATATGATTTAAACCAATTTAGTGCAATTCCTTTAAGTCCAATA
ACATGTTCCAGTCTCTGTAATAAGATGCTGTGATCAACGGTATCAAATGCAGCACTGAGA
TCCAGTAGAACAAGTATAGACACTAGTCCACTGTCTGAAGCTATAAGAAGATCGTTAGTG
AC
>NODE_483_length_468_cov_25.416666
ATCAAACCTACCAAGGTGATGTTGGACCATTGTCCGACTACTGGGAAGGGTTTACAAAGG
GCCTAGGGTATTGACACATATGGCATCTAGAAAAAAAAAACACTTCAGACTTGTCATTGT
ATTGTGATCACATATTTCTGTTGTGACTATGTAGCGAGCTATCCAAGGTTTCCTTCTGCT
GGAGTTGGACTGTATGAGACCAAGCCAGACCTAGCAGTGCGATACTGTATATAACATTGG
TGTTGACTGTATTTAATAATGTTCATGACTGTTATCTTCTTCTATAATATTCTATACTAT
GGGTAACTGTTTTGTGGCTTCACTGGCCTGCTGCGTGGGGCTGGCTAACGTTTGGCTAAC
GTTGAAGAAACATTCAGATGGACTACGTGCACTGCGTCTATATGCACTTTGATTTATCAG
GGAAATTTTATTAATGTTTTGTAAATGTTTCATATGACACTTAATGTGCCATTCCAGTTT
TTACATCATCATGGAAATTATGTATTTTATTTAAACAGCAAATATCATTTATGTACTTCA
TGGGTTTTTTTGTTTTGTTTCTTTTCAATCGGTAAACAGATTGACTGGTTGATTTCCAAG
TAAtcaagtgtt
>NODE_484_length_326_cov_19.251534
TTTACAGCAAAGTCCCAAAACACTTCAAAGGCATCCTCAAAAACATGCTTGTCCTCTTCG
ACATAACTGATTACAGCCAGCCTTGATTGTGTGTGAGGGGCATTTAGTCAGGTAAGCATC
AGTGAGTAACTATATTAAGCCAATACATCTTGTATTGTAAAAACTACACTCAGTAATGTC
GTGTTCCTAAGTCCTTTAACATGCTTTATTAGGCAGCCTCGAGGTGACCATTATCTATCA
GCCTGCTCTGCATAGCTCTTAACTAGGACAATGTGGATCTCTTGTAATGCGCCATATGAA
AAAAATCCCTCCCTTAATCTATTTTTCTCCAGATAGACAAACCTTGATGCTGATTAATGG
TAGTTAAACTCACAAGCACTCCGTCAATGAGATTGCAAATAGATGGTAATGTATTAGAGT
CATTAAATACGCATCATTCTTTTGGCATGAAATATGTTGACCCCAACCTG
>NODE_486_length_416_cov_8.961538
GTCTGTAATCACAACGACCATCATTTCCGACGCACTGTGTGTCTGTCCCCTCAGCCAGAC
TGTGTGGAGGTCTTGTTTAGTTTCTAATCACAAAATGCCCACCAGTTTGCGACCGGCGTT
CGTCCGCCCTCTCCTTCCCCTGCCTGTGTTTGCAGGTTTGCATCTGAATCAGGGGGCCGG
TGGGGGCCCGAGCGCTCTCGGCCACGTGGACCAGATTGATGTCATTGTCTCGGCACACTG
ACCTTTGCTGTAATACCCACGGCAGACATCACAAACTCTCACATCAATTTAGCCCAATTG
GATGTGGCATGTCTTGGCTAACTCAATTTGTGGAGAAATGCACCTGTCTCTGCCTTCCCT
CCCTATAGATTTACTCAAGGGGAGGGGGGAGGAGGCGGAGGTATTGCAGGGAAGAGAAAG
GGAGAGCGAGGGGAGGGTTTCGGAGTGGAGTTGGCTGCTGATCTGCTACCCTCCTCCCTC
CTCCTCCCTCCTCCTCCTCCTCCTCCTCTTCACCCCCCCAAAAACACTCACCCACATGCA
TATAAACAccgtacaccaac
>NODE_487_length_521_cov_8.368522
TAAGTCCCCTGCTGAGAGGGGCCTGTTTCAGTGGAAACAGTTAAAACTCTCAAAACACAG
TACAGAACACATGGAGTTATTGGGTCTGTTCTGTTGTGTAAGTAAACATGTCGAGGGGTG
GGCTACTTTTTCATGGTTCAGGGGCCCCAACCCTCCCCTCACACAATTAACTTTTCCAGT
GTAATGAGATGATTGATATGCTGGAAGTGTGTGCTTTAAGGAGATATTAATCATTCCCTC
TGGTAATTTTAATCATGCGTTCCATCATCCCCAGCTGCTGAGGATCACCTTCCTAGCAAA
CAAAGGGCGGCCACGCCACTTGCATAGTCATTCTGTTCTAGTTTAACTTTATTTTATGCT
GGTTCCTCCCATCTGTTCGCACAAGCCTCCACAGCCCACGTTGCACGTTGACAAGCTGGG
GAAGCAGTGTGTGGGTGGGTGATTGTATGAGTGTGTCTGTGTGCATGTATGTGTGTAAAC
TTTAGAAACACAGGCATCTTTGAAATGGTAAATCTAATCCTCCAGGTCCGTGACTAGTTG
GTACACCGCCACCAGCCACCTCCACTAACACGTACAATAATGCATACAAACAGCGGGCAT
GCAAACACACACACAgtctcttgcagacacaatcaacgtgacacacttactgaaacacac
agaaa
>NODE_488_length_475_cov_7.886316
TCTCTCTCGGATGTTAAAAGCTTTAAGAGCTGAGGCCTCTGTGACATCCATAGCCTCTGG
ATGTCAAAGATGGTTGAAGACTTGAGAGCAGGCCTCTGTTTTAAAAATACTGTGTGTGGG
TGTGTGAGTGCGCACGTCTCGGAGCAGCAAAAGTGACATTTGAGGGGCACTTTACAGAAG
CCAGCGGTTGCTAGGGATCTTCTGTATCACCTAAAGAGCCTTTGTCAGTCATTGGAAAGC
TGTCACCTTTCGGGGGGCCGATACGGTAGGGGGAGCCGGCTGACAGGTAGGAATTAATGA
GAGGTGTATGACAGCAGACCTCGGTGCTCTTGTGTATGGGTGTGTGTGTGTGTTTGAGAG
TGTGTCCACATGCGTGTGAGTGAGGTCCTTTGTCTCAAGAGGATGAACCACCTTCTTTGT
CATCCTGATGGGGGAAGAAGAGGAAGAATAATGTTAGAGACAGACACAGAAAGAAGATTT
TTTTCAGTATTCTGAGACAGATAAACCTTTCTGATTTTTGGTCACTTTCTCATTTGACTG
CATGATTTGTTGGTATAATGAAAGCACCAGTCAacagcgcaatcccatttcaaatatacc
gatgtgtgattttcataat
>NODE_489_length_335_cov_2.725373
AGAGTACTTCCAGGGCTTATATCTCAACCACAGTGAAAGGTAGGAGGCTGATTCAAGGAC
CATGTTAAAGCTTACAAACTTCTGCATTTAGGAGAGGTAGTTGCATCTCTCTAGGCACAA
GCATTGAGGAGATAGAGCAGATCAAATATATTTCAAAATGTCTCTTCAAGCGTCAACATA
TAATTTGGAAGAAGATTCAAGGACTTATATGTCAACAAGAGTCAGAGGTAAGAGGCTGAT
TCAAGGACCACGTTAAAGCTTACAGACTGCTGCACGCAGGAGAGGTAGTTGCATCTCCCC
AGACACAAGCACTGAGGAGAAAGAGCAGATCAAAGAAATTCCACATTCTCTTCTATTGTA
TGTGTCAGATGAGTATTTCGGATTTAATTCCAGGGCTTATATCTCAACAagagtcagagg
taggaggctgattcaaggaccacgttaaagcttacagactgctgcacgcaggagaggtt
>NODE_490_length_465_cov_10.303226
CTTCTGTTCCAGCAATACTGAGTTCGAATCAGTATGAAAAAAAAAATAGAAGGGGGGTGG
GGGGGTATGAACAGTGAAGTCAAGCCTTAAATCTGGCTGCATACCATGTGACTTGACATG
GAGCAACCAAATGAAAGAGAAAGTGAGAGAGAAAAAAGAGAGAGAGGAGGGAGAGAGAGC
AGTACCCCCATAAAACCATCACTGCTTTCAGTTCAAATAGGTCCTATCATCTCCATGACA
ACAGTCGTAATGGTAACATGGAAATATATTAATGTAAAACCATGGCAACGTTCTCCAATT
GAATTAAGCAGCACCTGTGCACATTACAGAAGAAGATAAAAGACAAAAGGAGCCAGCTCC
TGCTTGCCAAGCAGCTGTGGCTTTCAGACCTTAAAAACCCATCTACATTTCCTGAACACA
TTTGTTTTCCAATGTTTCTCTGTGGCAAATTACCATAGCGTTGAGCAGTTTTTGAGGGGT
TTTCTGTCCTATTTGTGCAAACAGATGAGAAACTGGATAAttatgttcttttctctcttt
ttttctcctccctcccgtcgactgtaagcctagcagtgacggattaagagtatgtgtgtt
ttaccatta
>NODE_491_length_345_cov_8.197102
TTTATCACAGTCTCAGTCATTTCTGGTCACAAAGTAATCAGAGGCAGAAGCGGGCTCAGC
TAGCAAAACCAGGGAGGGGAGAGAAAGTGGTAAGCAGGGCAGAAAGGAGAGGAGTGTTGC
TGAGGTTTCAGCAGGAGGCATTTTATGGTGACTTGGTAAGGGCCTTGTGGAGCTGCTGTG
CATCTGCATGAAATGATGAGCCTGGTGTCAGGACATGGATCATCCTTTTACACCGAGTAA
TGAATACAGATTGCACACCGGATAGAGAGGCTCTGCAATCTGCTGCACCACAAATGAAAC
AACTGCCGTTCTAATCAAATAGTCTTTTCATGCCAGCGCAGCCCTCAACTTGGGCTAAAT
TCAATTCCAGATTCACAGATTTGTGGGTTGGGGGTTGGGGAGACGCAGGAGGCAAGGGGG
AGTTCTAAATGTTGTAATTAGAGTATTGTTTAATGTGTATGCGTGTAGACGTGTGGGATG
TGCGTGTGt
>NODE_492_length_414_cov_3.526570
TCGGGAGTGGGTGGGGTCTAAGGCGATGATGTGGGATGGGATTGGGCCTCGTTGGGTTAT
TAGGAATATGTAAAGTGAGTAACCGGCGGTGATGAGTGTTCCGGCCCCTGTTAATGCGAG
GGTCCATCAGGATCAGTTGAATAAAGAGGTGATAATTATTAGTTCTCCTATTAGGTTTGG
GAGAGGGGGGAGAGCTAGATTAGCGAGGCTGGCAATGAACCATCAGCAGGTTATTAGGGG
GAGAACTATTTGTAAGCCTCGGGCTAGGACTATAGTTCGGCTATGGGTTCGTTCATAGTT
AGTGTTGGCTAAACAGAAGAGTGCTGAAGATGTTAGTCCGTGGGCAATTATAAGGATTAG
GGCTCCTGTGAATCCTCAGGGTGTTTGAATTAGAATTCCTGCTGCGACCAGGCCTATGTG
GCTCACTGATGAATAGGCAATGAGGGATTTAAGGTCGGTTTGTCGTAGACAAATGGAGCC
TGTTATGATTACCCCCCATAGGGCAAAAATGATAAATGGGTAGCTGAGTTCTTttgttag
tggttctagtatgattat
>NODE_493_length_419_cov_12.329355
GTTACTGTTTAAGTTGGTTTAAGGTTACAGCTCTCTCCAGGCTGCAGGCAGGCTGTGTGT
GTGTGTGCGTGTGTGTGTGTGTGTGTGTGTGTGACTGTGTTGGCTTGGCTTGTGGTTGGG
AGGGCTGGGGGGGTCGAACTCAATCTATATGATGCAGGGCCTTGGTCCTTTGGGGATACA
GCAGAGGGACAGCACCAATTTTTAGCCCATCAGCCGTCCAATTTTTCTCCTTTTCATACC
TGCTGTAGTAAATGAGAAACAAATTAAATTTCACCCCACTATCTCCACAGAAACCATTTA
AATCCTTTATGGAAACCAAATTGTCCCCAGACAAATCGCCCCTGGTTCTGTGGAAATACA
CTATGGCGCTGCAACCGAAATAAATTTGTGTCACTCTGGATATGGCATTGTCTGTAATGC
CATTCATTGGAGGATCCTGGTGAAAGAGAGAGGGAAATAAAATAAGGGGCACTTTTGGAG
GAACAAAAGGGGTGAAAAAGACCCCAGCTTCCCATTCTCTTTTTTGCTCTTTTTTTTTTC
ACTCTCCCCTCCATCTCTCTCTG
>NODE_494_length_840_cov_13.815476
ATCAGCAGCTGTAATGGACACACTTCATAATTGTCAGTCTTTTGCGGCATGGTAAGGAGA
CTTAAGCTGGGGAGACTGAAGGCATACCATGAAGGCAGCTTTGATCACATGAGCTGAGAA
AGTGATGTGCCTATATACTCATTATTTTACCTCATGACTTGTGTCCAAAGAATACAGAGG
ATTTCCAACATTTAATACCACAGTATTTTCAAACTACAAATGTCGTCCTATTCTTATAGT
TACTGAAGCGAAGTCAGTTCTCTATAATTAAGGCAACTTTATAGGCACTGTTCCCTGGCG
AGTGTATGTACGAGTACCTGTGTTAGATGTTTCATCTTTATTAGCCAGAGCATGGTAAGC
CTAGCTCTTCATGCACTAATCCCCAGCTAAAGAAACAGCTTTCAAGGAATTAACATCAAA
AGTAAAGCTTTGCGTGCCGGCGGGGGAGCTTTCAACAGAGCCTGCCTCAACTATCTCCTA
AGTATTTTCAGAGCCTCGGGGATGAAGTGGAAGTTAAGTTTAACTTGCTCTGTGTTCTTC
TGCAAGTCTTTGACCTTGTTCTCAGGTCTCTTAATAATCCCTGATACGTTTGAATCCGTA
CAGCGTTTGCGGCATTTCCATGAGGCACTGCCAGAGGGTGAGGATTTTTCACTGGGGCCC
ATTGCCCATTCTTCTCTTTAACCCTTATTCCTGTGATCAGCTGGTTAGGATACAAGCAGT
TGAGGTTTTGGATCTGCATCTGTCAGAGAGAGCTACCTACAGTACCAAACACGGTGCACT
GCAAATCTGTGAATTTCCATATACGTCCACGTTGCATGAATCCATTATGAGCAGCTCAGT
GTGCTGTTTAAATAAGCCTCCCAAACTGAAGTCGTAGTTAttgcgctgctaattaaaata
tctgcattcagctaatgacaaatgagcgtacatgtttttatgtctttattttcttattag
tgttgccaaacctacatagaagaa
>NODE_495_length_420_cov_2.435714
GAACGTTTTGGCCAATATCTCCGGAACCAGACCTGCTAAACACCTGGAAATGCCACCTGC
CCCACCTAATTTGGCTATGCTGAAGACGCCGGGTTCAGTCCCGAGTCTGTATGACCTTCC
CGTCCCGAGATACAGCAAAAAATCGCAGGTTTGTCCCACTTCCTGACGTCGTAGAGACTC
GGGAGTTGGCTCAGTGCGATCGCGGCAGAAGCAAATGGGGGGGTAGACACAAGTTTCATG
TCTCTAGCACTAACCGTTTTCCCAAACCCAGACCGAAATGCTAACCCTAACCCTGGCTGC
GTTATGCACTGCCCATTGTCAGTGAATGGGAGAACGTTTTGGCCAATATCTCCGGAACCA
GACCTGCTAAACACCTGGAAATGCCACCTGCCCCACCTAATTTGGCTATGCTGAAGACGC
CGGGTTAAGTCCCGAGTCTCTACGACCTTCCCGTCCCGAGATACAGCAAAAAATCACAGG
TTTCTCCCACTTCCTGACGTCGTAGAGACTCGGGAGTAGGCTCAGtgcgatcgcggtggc
agcaaatgggggggtagacacaag
>NODE_496_length_623_cov_13.277689
GTATATGTTGATGATGGGTTAGATTAGTGTAGGGAGAGGCGAAAGGAAAAGAAGAAGACA
ATGGGAGAGAACAGAGAACGAAGGCATGGTGAGATGCAAAAAGTAAATGAAAAAAAGGAA
CAAAGAGGTTTGAAAAGATGAGAGAGGAGAGGGACAGGAGTGATCATATGAACCCATCAA
ATCATACTCAAATCACTTCTATATGAGGTCAAGTCAACTTCACCAACTAAGAGAACATCA
TTTGGTGGTGTTATTAACAACATTTTCAGGGTCAAATCACTGTCTGGTATTATGTATTCT
TTAAAATATTTCGACAAACAGTCAAAGTGAGAATCGCTTTTGGGTATCTTTTGCCATAGC
ACATACCACTATACCATGTGTATTTCAAGACAATTCCAACAATAAGGTTGTCTCTACCTG
TCCTTGTACAGTGGGGACGGGAGACCAAAAGTATGATGAGTTGAAATGGGAATCGTCCAT
TATTTCTGTAATTAAAAAGCAACACACTTAGAAAACACCTGTCCTCCTCCTCTTTTTTTT
TCTTACTGTCAGGTAAAACTAGACAATGCATGGCTGCATTTTAGTCATCTTAATTTGTTT
CCTTTCCGTATATCCTCTCCTCCACTGGTTGACACACCGAATATGTCAAGTTTCAGGATC
AGTGTGCAGTACTGAAATTCTGATGCTGTTAAATTTTGTTCTACAAAATTCAGCTACTTT
TACCTGATTCCAAGAGTGTGGAATGGGCGTGGTTTTAGGAAACTAAt
>NODE_498_length_538_cov_4.408922
CTCACCCAGACGCTTCTCTCTTGAAGTCGTACCAGTATTTCACTGCTTTTTGCCCCTCGA
CACTTCCCTAAGTTTTTTTTTTCTTTTCCCAGATTCTTTTTTCCTTTTCCTTTTTTTTCT
GATCTAATTTGCAATATTTCCACATATTAGATGAAGCCTGTACATGCGGAACAGAGTACA
CATGGCCAGGGAATTGAGAAGTGCAAATAATTCCCTCATGTGGAAAGGCTGCAATTAACT
GGGGATGTCAGCCTTTGTAAAATATAATTGAGTTCAGGACGAAATGAACGTCTCTAATCC
GGCCGACAGAGCACTGTCAATCAGTGTTCCTCGCATCCCAAAAACCAACTGTCATGCTTG
TTTATGTCTGCCTCTCTACTTAGGGTTTGGACACTAATGCTCTGGCAGCTGCCTCTCTTT
AATGCGTGGTTGACTGGGTGACTTTGTGCATGCCCGGTGGGAGCAGGATCTCGCACTATG
GGGAGAGACTGGACATCTGTTTTTTCTGGTTGGGCTGGAGATAACATTGTGCGCTGAGGC
GTGGTGTGAAACACCTGTGTGATTGAAGAAatattttccccattattgagcataaatcac
ctcttgtgacgtgcggaatgatatcagcggggaatatatctattagcataacaggacttc
acctcaattctaagggtcaaat
>NODE_501_length_709_cov_3.511989
CTTTTTTCCTGTCATTTCCTGCATTTTTCAGGGAAGTAATCTAGCCAAATAAAGATAGGA
AACATGACGGGGATGTACTGCACATTCAAATCCAGAAAAATTAGAAAACGCATTTACAAA
GAACTGTATTGTGTTTTTCTTATCTTCTCTTGTCCTTTGAGCAATGTCAAGGTGAAGACA
GATTGCCAGAGATGGGTGATTTACAGATATTGTTTTTTTCCTGTTCCCCACACATCCTTC
GTTTTCTTGCTTTGAATTCAGCCTCAGTTGTCTGTCTTACCTCTTTCCATCCTTCTATCC
CTTGACAACATGAGCTGCCACTCTGTGTTACTGTCACATGAGCGAGTGCCAGCCCCCACA
TCACAGCAGCCTTTGATTGGCCAGGCCTTTCCAGGTCGGTGAGCTGCTGCCTGATAATAA
CCTTGTTTGATTGCTGGAGCAGAGATGTAATTGATTGATCTGCTCACCCTGTCTGGGGCT
CGGCTTCTGAAGTAGCCTTGTGTGTGTGGGTGTGTGTATTGAAGTGGGGGGTCGGTTGAT
TGTTGAGCGGAGCTCCAGATAAGCATACATGTACACACATACCTCGACTCACGATGCAGA
TCACACACACAGACATTTACTGACACACTTTTGTTATTGTGGAATATAGTGTGCAGCTGC
TACCAGAGGTGTACAAATGAGGGAGAATGTGGAGGGAGTTTGTTTTTTAAACTCTTCCCG
GCACATCTGCCCTGTGTACCTCTCTAAACAAACCTTAccaaccaatcaacaagccattaa
acctcattaaaattctccaactccctctgaagggattgtttgtgatttcctaattggtgg
ttacataagttag
>NODE_502_length_420_cov_10.447619
ATGACCACCAGAAAGACACACACACATATATACACACACACGCACACACACACACACACA
CACGCATGGACACTTTTCATACAGGCAGACGTTAGCACATGCACGTACACACTCACATGT
GCACACACACACCGATGGCTGCTGTGGTTTGCTGGTGTAATGTGCTTTGTTGTGTGAAGG
TATCAATCAGAGGGGAGCAGATTATTAGAGTGTCTGAAAGAGATCAAACAATGTTGCCGT
CTGCACCCACACATGGCTGATTTACAGGCAGGCTGATAAAGTACTGCAGCTCTCTGTCAG
GGGCTACATGACGGCTCGCCGCGCTCTTAGGATAAATTATTGCAGAGGCCCGCGGTAATG
TCTCTCCACCTAGCAACCAGCCGCCCCAGCCGCTGCCAGGGGAGCCCTGCCTCGTCTGCC
ATAATGGCACTGTGTCCGGGGTCAGCAGTTACTGTATCGTAGCAGGGTGGGAGGGATGTA
TACACACACATATACACACACACACACCCACACACACACGCACATACATACATACAcacg
tgtgtgtatgtatgtatgtatata
>NODE_503_length_437_cov_15.455378
TATGTCCCCTTGGTCTGACTTTTATTCCTCACCTTATTCCCAATGTCATTCATTTGCCAC
TGAAGGTAACAAGCCTTTTCCACTCGGTGCTCTGTAACGGCAGACCTTTAATAGCCATTT
CCCGGTGTGGCGAGGGGAGAGAGGGGGAACATGTTTATTTGTGTGTCTGCACATGCTTCT
CCAGCGATTCTCTCTGCTCCACTCACCCAGCTGCTGGCTGGAGGAGTGATTCATGGGCCT
GACAGATGCCTGGTGCAGCTGGATCTGTCCTTGATCATCCCAAAAGCCTGGACAGCACTG
TCATTCACCATTGCCCAAATTATCTCTGTATTGACTGCAGAACCCTCTGTGACAGCGCCG
TAATGGCTAATTACCCAGGATGCTTTGGGTACTTTTAAACCCCAGAGTGTTCTCTTGCTG
TCTTGCCATGCGGCTGCTGCTGCTACCGTGTCGTGTCGTTCTGAGGGCCACTGTTTTCTC
TGGCCCCACCTGAGCTCCACAGTCTGAGCATCCCGGAGCAAAACGTCAAGAGGAACAAAG
GCATAATGTTCTCTTTTCCCTGAATTATACAGCAAAGTAAc
>NODE_504_length_489_cov_11.206544
TGTTGTGTGGCCTTAACGTAATTAATAATGGATTAATTAACCAAATTAATTCGTAGGTTA
GAGACGTTGTTCTGTAGTGAGGCCAGTCAGTTTGGATTTGGGCCCTGATGGGTGAGGCCC
TTTACAAGCCGATGTTGTTCATGTTTCTGACAGTGCCAGCCCCCTGTCTAAAAGCCCTAG
CAAGTGCCATTTGTCTCCGGGTTAACAGAAAGACGAGATATAGGGCGGGCTGAATTATTT
AAGCTCCCACAACACATGCACTTTTGCTTTTCAAGCATGAGTTATAATTTAATTAGAAAC
TTCTGGTGCGTTGCTGGCTATTTAAATATTAAAATCTTCCGCTGATCACATTGGATTAGC
CATCCCTGTGAAATTCCCTGAGATGTCAGTTGTTGTCTTTCTGTCTCCTCTCTCTCTCGC
TCTCTCTCTCCCGCTTCTCACTCTCGCCGCTTTCTTGCATTTCCATCAGCGTTTTTCTGA
ACTCCCGCGCTCACCGATTGTTTGTCGACTCCTCCATTAGAGACAAAGGAGTCGTCATGG
ACCTCTGGGAGCCTTAATGGGTGCCAGTGTGCACGAGTGTGTGAACACAGAGCTGACCTG
ATATGAATAAAGAGAAAGAGGTTGTCTCATAAt
>NODE_505_length_531_cov_10.271187
AAATAGGAGCAGGGCCACTTTAAAAGCTTTATCTCTCCTGCTTTGTGCCCAAAGTGTCAT
GTCCATAACAGCACCACCTGATCTACAGAGTAAAATAACCGCTAAGGCTTATTGTTTGGA
CAATATTGGAGCCCACCCCACCCCGCCCCGCTTCCCCCCGCTGCTTCCCTCTCCTCTCCC
TTGATTCATTTCACCCACTGTCCTCGGCTGCTGGAAAATGGCGTTAATTTTTTTATTACC
TGTTTGACTCTCCAGCCTTATTACTGTAGCCCCTTAATGTTCTCTGTAACCGTGGAAACC
AGATGAATAAATGTCCGCCAAAGAAAATGAGATGATTAAACAGGTCACCCTTGCAAAACA
AATTCGCTTGGTCGAGCGCAATTTGTGTACCAAGCGGCTGTCTTAACAGTTTGCTAACAA
GGGGATTGTTTGCCAGACTAACTGACAGAGAAAGGGAGGGCAGGTTGAGGGGGGGAAATG
AAGATATCTGGGGAAAAGGATATGATTGAAGAGATAATATTTTAGATCACTGCGCTGTTT
TGTCTCTTTATTTTTCATAACAACATGCAAAAAGGTTTCAACTTGGCCCTTTCTTTATTG
CCCCTTCTTTAAATATTAGAGACACACAGGAAAGCTCTTTTTTTCTGGCTACTGTATGTT
TTACCAGCATTTACa
>NODE_506_length_242_cov_3.818182
AGAAGGCGCTTGAGAGCGCGTTTCAGACCGCTCTGAGTTGATTGGTATAGGTTTGTAGTG
ACATTTTTTTGGGTCCCGTAGTATGGGCCAACCCTAACCGTAAGGTCTGGAATTAGGGTT
AGGGTTAGGGTTAGGGTTAGGGTTAGGGTTTCGGCCTGGGGTGAGGGTTCGGGAAAACGG
TTAGTGCTAGAGACATGAAACTTGTGTCTACCCCCCCATTTGCTGCCGCCGCGATCGCAC
TGAGCCTACTCCCGAGTCTCTACGACGTCAGGAAGTGGGAGTAACCTGTGATTTTTTGCT
GTATCTCGGGACGGGAAGGTCGTAGAGACTCGGGACTGAGACCGGCGTCTTCGGCATAGC
CAAATTAGGTGGGGCAGGTGGCATTT
>NODE_507_length_194_cov_5.896907
CGCCGCGATCGCACTGAGCCAACTCCCGAGTCTCTACGACGTCAGGAAGTGGGAGAAACC
TGTGATTTTTTGCTGTATCTCGGGACGGGAAGGTCGTAGAGACTCGGGACTGAGACCGGC
GTCTTCAGCATAGCCAAATTAGGTGGGACAGGTGGCATTTCCAGGTGTCTAGCACGTCTG
GTTCCGGAGATATTGGTCAAAACGTTCTCCCATTCACTGACAATGGGCAGTGCATAACCC
AGCCAGGGTTTGGGTTAGGGTTAGGGTTTCGGCCTGGGTTTGGGAAAACGGTTAGTGCTA
GAGACATGAAACTTGTGTCTACCCCCCCATTTGCTGCC
>NODE_508_length_423_cov_2.780142
ATTTCATGCTCTGAAACAACGTTTGGCATGCTGAAACGGCTAGTGGATAGTTGTCGACTG
AATTCCCACACAAAAGGTAATTTGAAACGGCGTTTACCTTCATATTTATCATATTTCAAC
AGATTGTGAAGTCAAAACATGTTGGTAAACATTTTCTTAGATAAACTGCAGTATTGCTGT
TTTTATGCTCTGAAACAGCTTTTCATGCACTGAAAAGGCCTCTTTTGCCACAAAATGTGT
TCACTGAATGATATCACACAAAGTCAATTAAAACAACTTTTGGCTTCATATTTTTCATAT
TTAAACACATTGTGAATTAAAAAAATGCTTGTACACATTGTCTTTGAACAACGGCATTCT
TGCTGTTTTCATTGTCTGAAACAGCGTTTGGCATGCTGAAAAGGCGACTTTTGCAAAGTG
TTTACTGAATTCCCTCCGATACAGTCACTTGAAACAGCTTTTCTCTTCAGTTTGTCATAT
TTTAACACTTTTTGAAGTCAAACCATATTTGTAAATGTAACTCCCATTAATTTAACCAAA
CACAAATGTATTGCACTAAagagtaac
>NODE_509_length_351_cov_8.831909
TTTTCTTTTCTTTTCCTGTTGTTGTTGTTGTCGTTGCGTTTGTGTTTGTTTCGGGTGTGG
GCTGTGTGTGTGTGTGTGTGCGCGTGCGTGTGTCTGTCTGTGTGTGTGTATTCTCTCCAG
CTGCCTCCGTTGATTACGGTTCCTTTGCAGACAGATGCAGCACCTGGCTAGAGCTGCTTA
GGCTGAAAGCTCACACCATAAGACGAGGATCAGTTAAGACAAGTAGGAGGACACAGTCTC
TAGCACACTCTGGTGATCATACCCACAAATACAGAACACAGTCTCACAAAGCAATCACAC
ATGCTCACATACACGCACACACCCCTCCATGCATGCCGCTGGGGGGCGGAGCATTGGAAA
TCAAGCACTGGCTTTTTTTTTTAATCTAGAGTGTGAAAGTTGAAGCCCCGCCCCTCAGAG
GGATCCACAATCAGCAGCTTGGCATTAAATGCCTGGAGCAGCGGTGACCATGATTACAAA
TTAGAAGGAAGttat
>NODE_510_length_412_cov_13.504854
ATTATACCGAAGTAAACAGCCTACAGGGGCACCTGTACTCCAGAAGGTACTTCTCCGCAG
TCCCTCCATATATACCCCCTGGCTACTGCAGAAGTACCTTCTGGAGTACAGGTGCCCCTG
TAGGCTGTTTACTTCGGTATAATAGGACTTTTTGAAAATTCCAACCGGTCATTTCTCCCA
AATCTGCTTTCAGCGTTCAGAACATAATGAAACACAAATGAACCAATAGCAGACAAACTC
TTGAGAAGCACTTTTAATCACGATGGAGATAAATGGTCCAACAAAGCGCGGTTCGGAAAA
CAAATACAGCAACACTGTCTCTGATCATCATTTGATAGTGTGCTGACACGCAAACTCTAT
TAAGCTGTCTTCAAATATGCAAAAATGATATGATTTTACAATGATTACATATTCACTTCC
CCAGCTGGCTGGCTCCAAGCGTCTCCATTTGTCATCGACTATTGTGTCCAATTATATGAT
TAGCTTTGAACACTCCAGCACTTCGAGAGCTCTCGTGTGTTCTGCCGCGCAGAGTGATTC
ACAAACAAAGTCATAG
>NODE_511_length_555_cov_8.481081
CAGCACTCCACAACTGACAAATTAGTGTAATGGACTAATAGGGACGGATAGAGGGAGCGA
ATACAATAATATGGCTGTTTAACATAGGCTGGCTATTCTCAGGCAACCGGCTAGTCTGGA
GAAACTTACCCAGAGACGCGGTCCTCATCCTGGAGAGCGTCCGGTCCACACTGAGGCAGA
CTGAGCAACAGAGATGGTCTGTACCGGTCAAGTAACACTTACAGCCTGCAAAGAGAGAGT
CAGACGAAGCCTCGCCGTCAGTGCGATTATATGTTATGTGCAATATACTGTCAACTCCCC
AAAACCATAAAACTTACTTTAATGGCTACCACGTGACCGTTTATGGCCAGTGAGCCTATC
TGGCCGCTCTTCGGATGATTTTTACGATCTAATTCATAGACAAAACCCCCATTCATTTAG
CACCCAAATGTCAGAGAGCCAGAATCGGCCCTAATAAAGTTTACAGCTTGAAAAGTCGAG
CCAATTCCCCGGGAATAGCTCAGGAGCCCCGTGCGCAAAGGGGACGCCCGGCCCCTGACG
CCTGTTTAGTGGCCAAGGACCCCCACAAAGCCCCCAGCGCCTCAGCAAGGTGAGTAAAAA
AAAACAAACTAAAAGCTTTCATTCGAGgggacctgttgaattcaaagaggtttaactgga
gggaacttttccaaatttgtcacaactcactcaagtgat
>NODE_512_length_597_cov_5.731993
AATCTACAGCCGTAATATGGGTTTCCAAAGGGATAACCGTAACTCAAAGATGCGCTGGAT
GAAGTCTGAGGAGCGGGACACTGCCGGCCGGTGTCTGGAGAGGAAATATCCGAGTACACG
GAGCCCTGGTGGGTCGCTATGGTGCCAGAATGTCGTCCCAGCGCGGGGTGCGACATCAGG
TCCCTGCAGTGGGTCGCAGGGCAATTACCGCTCAGTCCCTCCATTGTTTGGCTTTTATTC
TGGTTGTTTTCATTCGGGCTTTTTTCATAAACGTACATCAAGGTGTCCGCCCAGCGTGGA
TGCAGAACCAGCGAAGTCGTCATATCACGGGCTGCCGATGCTTTTTAAAAGTCGACTACT
CCAAGACGGACACCTCATTTCCAACTACATTTTACACCACGCGCATGCGCACACGAGGCC
CCTGTGTGTCCACTTCATTAAGAATCTGGCACGTGATACGCTAACAAGTCCTACGAGATT
GGGCTTGCGAGCAGGGGCAGAGCAGCCCTTTAAAGACCCACTGCCTCACATGCCACCGTT
TTTTCCTGCAGAACACCGAGTCATATCATTGGCTTAAATCACCTAGACCCACACCCTTAA
AGGGGAGTTGGGATACTTGCAAGATTGGGACAAACGAAAACAACCTGTGAATTTTAGCCG
ACTTTAAGACTGCCAGAGAGTATACCAGCATATGATACATGTCACAGTTGGTGCATGAAT
AATaataataataatagtaat
>NODE_513_length_351_cov_12.794871
TATAACCATTCCCACCAGGATCAGCTTTCTCTTTTTTTTCCACAGCAAGTGCTTTTGGAG
TAGATGTAATGCTCATATAGGCTGACACAAGAGAGAAAAAAACAGGAATACAAGGGTCCC
TCAGTTAATGTATCATCATCTGAGTGGGTTTGGATTGGAGTTATTAGAGTATTTCACTTC
ATTGCATGACCTCCTGTTCCTCCTCAGATCATGAATCCTATTCATTACCCAGTCCTTCTG
GAGTGCCCGCCTTTATAATATTACTCAATTTATATTCTGAAGCGGGCTCCTGGGAGAGCG
ATCAGCGCTCCGAAACAGCGACCCCCCTATAACCCAATCACAATATTTAAAGGGCAGCAA
AGAGCTTTTTAATGCGCGTCGTAGATAACCATTTAAAGTGGATTGCTTTGGTTTAATATG
ACCTTAACAGGCTGGCAGTCACATGTGAAGAATGAATAAGCTAATAGGAGAGACGACAGG
GAGAAAGAATGAAAt
>NODE_520_length_330_cov_8.030303
GAGAGAGAGCGAGAGAGAGAGAGAGAGAGGGAGAGAGAGGGAGACAGGGGCTGAGTCTGT
CCTATAACTCCTGGGTCTAAGACACATGCAGCTAGAAGATTGGCTCGGGCCTCTCCTAGG
GGTCGACAATGTGTCATTTCCACCCGGCTAGATTGCCCTCTGCCTATCTGATATTAATGT
GCAAATCAATATTTCAGGGATTAAATTTCCCTTCTTCATTTTTTATGGTTTCTACCTCAA
TAAGTCTCCCGTCTAATAGAGGAGGCTGGATGATTTAGAAGCCTTTGCTGCAGAAAGAGA
GAGAAAGAAATAGAGAGGAGCTTTGCAACAAGGCTATCGCTGCATTTTAATGTTCTTCTT
CGTGGATCCCCCATAGGCCCTTAGTAAGGAGGGCTATATCGCTGCTTTACAGTGTAAAGA
CAGCCAATTTGGCTAAaaaggcagaaagggaaaatatgagtccggttgaatact
>NODE_521_length_516_cov_13.928294
CTATATAATATAAAAAGGCAACATGCAGAAATTGCTCAAAATTTCTTTGATTTGGAGATT
CAGATTAATAATTGAGACCAAATGACTGTATAATACAACTTGGATATGATTATTTTAGAT
TTTATGGATTTTTTGGTGAAACTGGCAACTCGAGTCAAATTTAAGGATTAGTTTTGGTAC
TTTAATCAATCACAGAACACTTCTTCATCATAACCCATCACTCACACGTGTTTGTTGTAT
CCTGCAGACCCAGATCCAGTACCTCAAGCAAGTCCAGCAGCCGAGCGCGGCCCAACTGCG
GTCATCCATGGTGGATCCGGCCATCAACTTGTTTTTCCTCAAAATGAAGGCTGAACTGGA
ACAGACTAAAGACAAACTGGAGCAGGCCCAAAATGAACTGAGTGCCTGGAAATTTACACC
TGATAGGTAAAGACAATCAAAATAACTCCCCCCTCAAAAAAAAGTCAAGACTTCCTCACG
CCCCCCACCCTCACTCTCACTGCAGGCATGCAGGAACAATGGTGGGGGGGAAGGCTGACA
AATGCTGTACTCACCACGAGACTCAGACTTTACAGAAAGCCAGTCACTGCAAAACAAAAC
TGTTTTTGTACTCTTGCACTGTGCCAGCTACATATCACATAAcctaaagagaaaagacag
>NODE_522_length_361_cov_16.443213
TTTTTTAACCAGATAACGGACAAATTCAATGTGATTTATGAGCCTTATCGTATTAGAATG
TTAATATTATTCCCATCATATTTTGCCCAACAGCTCTTGTGTGTTTTAAATGTATTTCAA
CATACTGTGCAGTTTCTGTTACTGATATTGCTTGCATGGGGAGTTTGCTTAGCTATCACA
GGCTGGGAGAATGCTTCTTTTCCTCGATTTTCTCTACTTTTCTCTTTGCCTCCTGAAGGA
CTGAAGAAAGTACGTAATCCGGATCGAATGTACAGATCAGCAGTGTGTTATGCTGGCCAT
GGTCCACCTAAGAGTATCAGTGATGACACAGAGACGAACAGTAAGAGTCAGTTATTAATA
CTGCATTGCTGCTCCAAGAGGCCACTAGCTGGCCACTCTATTATTCATTCATCAATTCAT
TTATTTACTTCTTGATTTCATCCGTCCCCATGCCCCCCTCCTTCTTTTATTCTCCTCCAA
CACAACACCTCCTCCGGCTGctctg
>NODE_523_length_413_cov_14.414043
TTTTGGATAACAGCTGGTGCGTCAGTTGCACCGCAAATGTGGAATCCAGCCTTTAAACGA
TTTACAGCAGCAAAATAACTCCATGTAGTTGGAATAATGTCGTGTTCTGGCGCACTGAGG
AGCTGCCAGCTTCCTCATCTGGGTGCTGAGCGGCTGCATTTGACCATACAAGGGGCTCTG
CGCTGTCTCCTAGTTCCACCTTAAATGCGTTTTGGCCCCGCTTGCTCCCTGTAGTTTAGG
TTTTTTGTCCTCCCGCAGCAGCTGTCACCCTGCATTACTCGCAGTCAGCTAAATGAAACA
TTATTCTAAACATATGCATCGTAATCAGTCCGGTCACACTTACAAGAACACGCGTTAATA
AGGCAATCAATCACTCTGGAACAAGCAAGTTGTTCTGTAACAGCTCATAAACAGTGTGTA
ATGAAGAATTGGAGGTTAGCATGACACGGCGCTGATCAGATAATCAATGTCAAAGATGCG
ATGAATGTCAGTAAATGTAGTTTTCATGTCGTTTCTATAAAATCCTCAATTTACAACAAG
CAGTTCAATTACCCTGa
>NODE_524_length_318_cov_5.943396
GTTTGCATTTGAGGAGGGTGTGGAGGAAAGAGATAGACAAGCCAGTCATTCTCCTCCTGC
CCCCTCCCTCTCCCCATCCATGTCAAGAACCAATCACGTGTGAAAACTTGCCTTAACTTC
CCTTGCCTGTGTGACTACAGCGTCAGAGAGTTTGACAGATCTGTGCGCCACGGAGGCGTC
TCCCAGCCATTTGGCATGCCATGCGCGTCTGGTGCGCTGGAGACTGCCTGTCAAACGCCT
ATGAGTCGGTGGCGCAGCCAGGGACCCTACGGAGCGCCAGATGGGCCATTAAGGTAGTAT
TAATGTAGATGCCATCGCTTTTCTCCTCTGACTGGGACATGCTCTCTCGAACTGCGAGCA
GCTGCTGCCATTTACTAGGACAGCTTCCTGCTAACTTTGGCCAACTGGCATCACTACTGA
CTGGCTCTCAATGTAATGATACACTTtttcttcttactatac
>NODE_525_length_708_cov_14.666667
ATTACCTTGACATTTACCCTGCATTCAATCAAGTTTTTAACAGCAGATTTATTGCGATGA
CTTTTTTGTATTGCAGAAGGCAGCAGTAATTATGCAGGTTATTAAGAGTCTTCATGTTAA
TGCAGTTTTACATCTATAATATTCGCCGCACTCTGTTTTCCTGTATGGAAGGAGCGCAGT
GTCAGCTGCCCTAAGACAGAGTGACACAGGAAAGGACAGAAATACTATTAGATGAAGTAT
CAGATGACTTGGGGTATGAGGAGTGGAACGGGGTAGCACTGCCTATCCCTCCTTTATTGC
TCAGGTTATTATCACAACTGCTGGGGAATTGTCGAGACGGGGAGATAGGAGTGGCAACGA
TCCATCCGGGACTCGTTCATCACCACGCGCCGCAGCCCCCCGAATAGAAATTACATCTGC
ATCTGAATTAGTAACATTATTCGCCAATTTGGCTCAGAGTGAACATTGTTCCATTGAAGG
TGGAATTAAATTAGAAAATGAGTGAGTCTTTAATTTTCAGATTATAAATCAGGGAATATA
ATTCACCTCCTTGTACCTTAAGGGCAATCACATTATCCTAAGCGACATTTTATCCTCAGC
CCCGCCAAGTGATCTCATCATGATACACAGACACACACCAATCATGCTTCCTGGGGAAGT
AAGAAATACATCTTCTCCTCCAGAATTAGACGTAAAATATGAGTGTCTCCTCCTGCATGA
GAGCTTATTTTACATGAAATTTGATGGCCCTTCTGAACTCACAAACACTATAGAGAATTA
CTTGGTTGAGTGATAttacgttgctttttacccctgtcaatgcatagttttgttggttga
acgtcaggtcaa
>NODE_526_length_380_cov_8.639474
CTGTGAGGTTGCCTGCCCCACCACATGGAGTGCTCCAACAGTGAACCTGCGCAAACTGGC
AACTGCCAACCGTCTGCTTCCGTCTGCTTGGCATATTTGGCCATTTAGTGGGCGCTTGTG
AAGATCAAATGGGTTAAGATCGCCCCTCTTAGTGAGCGGGGAAAAAAGAACATCAAAAAG
GTGTAAATTTCACTTCCCCACTTTTGATTAAGTCAAGCATGAAAAGAAATGTAATACTCT
CAAGTGGCAAGGGTTTACACTATTGATGCTGTTACTTCTGCTTCAGGAGGCCCAATCAGC
CGACAGGGAGCTGAGTAAACTCGCCCTGAGTTTTAGGGGAGGCCAGATGGAGGGCTTTTG
CTGTGCCTGAAAAGACAGCTTAAGAGCTCGCCTCCTCAATCCCACTCAATACTGACTGTG
TGAAATCCTGGCCCTGGCTAACCCCCCAACCCACCCGCCTTTTCCAAAGCTGGTGGCTAC
CACCATATGGGCTTGTTTAAAAActcccacaggctggtacaaag
>NODE_527_length_915_cov_14.742077
TAAACTTCATCTTTTTTTACATGCAGTCCATAAAATTTTCATTTGACGGAATAATTTACC
CTGTTATGTATATATACAAATAGATATTTTCTCTTTATTCTCTTTTTTAAACTCTTCAAT
AAAATCTATACATTTTATACACTATCTCCCTCTTTTAATGGTCAATGTGCATACACATGA
AGTGTCTATCCTTATAAACCGCCAGCCAATCTTCTTTTTGCTATCCATGGTAAGTGCTCG
CACGTAGGACTGGGTTGTCCTGCATTGGGAATTATAATGCCGCTTGTCTATTCCTCTGCA
GCCCTCCTTTGTGTACCCCATGGGGTTGCATTTGGTCTCATAAAAGTATTGCTTCAGTTG
GCCATTGGGGACAGGGACCTTTTCCATGACGGTAACTGTCTGCCCAGACATGTCTATTGC
CGTCTTTTTATCCACAGCTGTCACCCACTGGCTAATACTGTCACACACACTGAGCTCTCC
GCGCCGCGAGGGATCGGAGTGTCGCCGCACCCTCATGGACATATTAGCAGCATCCAGATA
GTTTTTGTATTCCTCCAGAAGAAAGAGCAACGGCGGCTCCAAAGGCACTTGGTTGCTGAT
CATCACCCGCGAGTCGTACAGGTCGACATCCTTGCTCTCTGAGGCGACCACAGAAGACGG
GCCCCCACCTCCCTGGCTCTTATCAGCCCCCCGTCCCAGTTGTGCCGCCTCGCCCTCCAC
CTCCAGCAGCTCCTCTATCACCTGCTCAAATGTGTCTGTGAGTGAGGGCAGCTCCCCACG
CTGGCCTGGCCCGCCGCCACTCTGTGGAGTCCCGTGGCCTCGTGCGGCCGTCGCAGCAGC
GCCCAAGTAGCCTTCCGTCCGATGGCCCCGCATGCCCGGGGCATCTCTCAGGGGCGCAGC
TCTCATGCAACTGAAGTATGAAATAACCATAGTAAGGAACAGGATGGTCATCACTCTTCT
AACCTGGTGGAACTGGAGGGGGAAAAGAGAGAGACAAAAACAAGGAGGGGGGGAGAGAGG
AGGAGACGGTTAGTCAaagtgcattttcaactaagttag
>NODE_528_length_333_cov_7.960961
CTCCCTGGAGTACCAGGTTAGAAGTTTTCTTCCTTTGTGAGCCCTGACAGGTGCCTAATT
GAATGATGAATGTCCCTTTATTTCTTTGTAATTGAACTGCCAGCTTTCTGATTGGTTTGG
AGGATGCCCCCCCACCATACCTCCCGTTTATTTCACACACCCCCACCTCCACCCCTTCCT
CCTCGTCACGTTCACGTTGAGGGCCTTTGCCTGCCTGAGCCTCAGTGGATGTCTGCCAAG
CCTTCCCATCCATCTGTCTAATAACATCTAGCCCCTGCTTATTTGGTGGACCTGTAATAA
ATTATGCTAAACCATTATTATTCTGACAATAATAATTTCCCCGTGTAGTGCGGCTGCGTG
TGCTAAATGTTTGCTGACTCGCACTGTCACTGCTGCTTTCCACGGCTGACAGCGGATGAT
GATAAatggccactgccgccagtggcagaaggcagcacaggcagaaaatggagtcat
>NODE_529_length_452_cov_3.227876
GTTTCATTGGAACTTCTGTCCTGGGCTTCAGGTAAAATTTTGCCATTGGAGAGTCCCACT
CACTTGCGTTGTGGTGGTCATTGATATTAAAATGTTTAGCAAACAACAATGACAAGATGG
AAACCATTATGCATATTCATGAGGTATGAGTGTTAACCTAGAAATGTGTTTCCTTGGGAT
GCAGCCCAGCTCCAAGCAACGGTAGCACAAACAACACTGCAGCAGAGGTGAGGCTTCAGT
TCAATGATTCTGTGGCACCTGCACAACTTCCAACTGCTGATAATGTTGCACAAGCCTTAG
TGGACGCTGTCTCCAATCCCAACAACACCTTCAATGTCAGCATTCAAGCCGGCTCCATCC
AAGTACTTGGTAAGTAAAGCGTAGCTATGCACTTGACTTCATGTGGTATTCAATCAAGCA
ATACGTCATACTTGATGTGGAAAAATGCTCTTTGGCCTACCCACAATGTCACTGCTGTTT
CTTTCCACGCTATTATTCACACCTTTCTTGATCCTATGACAAACTGCTGGAATGATGAAT
AGTTTGCACTCCTAATTTGAGCAATAGAGAGTTTAGCTGAACAACAAGATGTGACa
>NODE_533_length_532_cov_10.603383
TTAACCTTTCAATTAAGGAAATGTGCGCAGCATGCGCATCTAAATGCGCTCCTATAGCTT
TGTGCGGTAATTACAACATTTGGATCGACCCGCTATTGATGACAACAGGTTGACTTGCCC
CGCAGAACGCACGAGAGTAATTGCTTAAAGGTAATTGTGGAGAAAAAAATAATGCGCTAC
TATTAAAGCCGAACAGAAAGAGCACATATGGCAGAAAAGAAGAGGTGCGTGTGTCAACTC
TGTGGGCCCACCGTGCATATAAAATTGTGTGACAATTGCCGTGGAAAACACTCCTGGTGG
AAGGCAATTTCACAAATAATTTTAGCAACAATTAGGGAGTGTGGAGGGGTGAAATGGCGA
TTTCACATGCAGATGTGCCGGTGGGAAGGATCTGGTACCCTGCCGAATAGCTATGACCCT
CACTCTCCCGCTTTGGTTTGCTTCACATGGGACAGAGAAGCACAAAGAGACCGCCTCACC
CTCCTGGGAAGGCGCAAAGAGCACTGGATTAAGTCAAGCATCAATCATGTGAAATCCAAA
CAACAGCACGTTGCTTTCATGGAAGAAGAAAAAAAAAAGCAGGTTCTTTAACAAATGTCT
CACCTCTGTTTGGGTCTTTCTTTGCAGCTACAACAGGTATGTTTTGGAAAATCACACAGA
TACACGAAAAGCTAat
>NODE_534_length_484_cov_8.483471
GTGTATTTGACAGAGAGGGATGCAGCGCTGCAGACATTGAATCATGGCTCCCATATTTTA
TCCATAAGTTAACCCCATATGGGTGCCATTGTACTATCAAAGGATAAAAAAGAACAAAGG
ATTTATATAGTCTTTTTGATCAAAGTCTCGCTATATGGAAGTAGTATATTTTGTGTTTTT
CGCACACACACAAACAGACATAAGCACGCGCAAACACACACATGCAGTGACAGCCACGGC
CAATCGATTTGCCACGCTCTCTCTCTCTCCACAATGCTGACGATGCTCGAGTGGACGGGC
TCCTGGTTGCTTGGTTCACAGAAAAGGGTCCCTCAAATGAATGTATTTTTACCTCTTGCA
GGACAATGTCGGATAGGGAAGTAAATAATTAAAGGAAAGGGACCCTTTTTGACTGCATCA
ACCCTGCCACTGCTGGTAAGCTCTACTATCCATTGTGACTCCATTTTTGCCCGTCCTGCT
AAGGATGACCTTTTTTATTTTTTCTTTTCTTTTTTTTTTAAATTTTTGTTTTGTTTTACA
CACATGTGCCCTCCCTGCATGGAAACCCTTCACATTAAAGGCACCGAGTGTTTGCATATT
TTTTTCCTCATTTGATTTAAGTGCTGAc
>NODE_535_length_297_cov_3.417508
TCCCGCCAGCTTCTCCGGGTTCGCTTGCGTTACCGCACTGGACGCCTCGCGGCGCCTATC
TCCGCCACTCCAGGTTCGGGGATCTGAACCCGACTCCCTTTCGATCGGCCGGGGGCGACG
TAGGCCATCGCCCCGCGCTTCCGAACGGCGTTCGCCCATCCCTTAGGACCGACTGACCCA
TGTTCAACTGCTGTTCACATGGAACCCTTCTCCACTTCGGCCTTCAAAGTTCTCGTTTGA
ATATTTGCTACTACCACCAAGATCTGCACCCGCGGCGGCTCCACCCGGGCTCGCGCCCTA
GGCTTCCGTGCGCACCGCGGCGGCCCTCCTACTCGTCGCGGCCTAGCCCTCGCGGCTCCT
GTTGCCGGCGACGGCCGGGTATGGGCCCGACGCTCCAGCGCCATCCATTTTCAGGGCTAG
TTGATTCGGCAGGTGAGttgt
>NODE_536_length_484_cov_6.663223
ATGATGAGGAAAAGCACTGTTTTGTTTGCACTACATGGTGTGAATTATTTGGGCATGAGA
GGGTGACCAACAAGAAGTAGCCATTAGACCTCTGAGAACAAGCAGCGACGCATACAGCCA
GCACTCCGCCTCCCACCCGCCCCAACCACCTACACCACCCCTCGACAAATGCTCAGCGGT
CATGAACTACATTGATCTGGGGTATAATTCTCTATGAAATTGATGGATGAGGGCAGCCAT
TGACAGAAAGGGTAAAGACCACTTTGAGATGTCCCCTGTGAATAAGTATGATGGAAAATA
GATTGTTGAAGAAGATTTATGTTTGTTCTCCGCTGCCACAAGAGAGGGCCACCCCCCACC
CTCTGTACCCAGCCTGGCTCGGACCAATCAAACATGTCATTGTGGTCAGATTAAACTCAC
TGCCTCTATTCAGCTGCCAACTCGGTGACAATTAGCTCATTCTCAAGATGCAAAAAAAGA
CAGAAGCAGCATTCTTTTTCACAAAGGCATGCCATCTCTCTCTTGTACTTATGACAGGTG
ATGCTGTGGGACATCACATTGAAGTTAAACTTCCTGGGATTGATCTCCCTAGAGCAAAAA
AACACAAGACAATTATAAttatatttaa
>NODE_538_length_145_cov_5.151724
CCCACTCCCGAGTCTCTACGACGTCAGGAAGTGGGAGAAACCTGTGATTTTTTGCTCTAT
CTCGGGACGGGACGGTCGTAGAGACTCGCGACTGAGACCGGCGTCTTCGGCATAGCCAAA
TTAGGTGGGGCAGGTGGCATTTCCGGGTGTCTAGCACGTCTGGTTCCGGAGATATTGGCC
AAAACGTTCTCCCATTCACTGACAATGGGACGTGCATAACGCAGCCAGTGGCATAGTGCT
GAGGCCAAGATAAGTTCCCGTAGAAGGCCTTTGAGAGCGCGTTTCAGAC
>NODE_547_length_637_cov_3.653061
AAGGCCGGCAAGAGCCAGGAGCTGGGTTCAGGGAAAGGAGGCCACAGCGAGCACCTGGTG
GAGGACCGGAGCCCCACGGGGGGATCAGAGGGAGCCGACTCCGCCCACTCAGACAACTCC
CACCCGGGCTCCTCGGACGACCAGCCTCACCCCAGGAACACCCTGGTTCCTTTAGACTGC
CCTCCGCTGTCCTCCTCACACCTCCACAGCCCGCCCGTCTCCCTTCCTCCATCCTCCTCC
TCCTCCTCCATCCCTCCGTCCTCCCTGTCCCTCTCCGGCGCCTCCTCCACCTCCAACCCA
CTGCTCCACTCCCAGTCTCTAGCCGGTAGCTCCCACCTCCTGCCCAGCGCCATGCAGCAG
CACATGGACCTACAGAGCGACGCCCTCAAGTCGCTGGACCCCCACTACAACTTCAACCAC
CCGTTCTCCATCACCAACCTCATGTCCAACGAGCAGAAGATGGACCTCAAGTCCTACCAG
GACCAGGTCATGGCCTACAACAGCTACACCAGCGGCTCCCCTATGGGGGCCAAGCAGATC
TACGACAGCCCGGGTCCGGCCGCGATGGACTCCGGCGCTTACTACCAAACTCTGTACAGC
CGCTCGGTGCTGAACGCCTCCTAACGTGGACGCCCGTCCGCAGAGGTGAGCTTCAAGATG
GAGACTTCCTAAAATGGACACCCGACCTCTCTCGCTATCTTCCTCtttccttccctctct
ggctcgcgtccagcaggcctcgaaagacactcgcatctaaaatggctgctgcgtttgagg
g
>NODE_548_length_527_cov_7.206831
CTTAACTCCGGCCGCTGCGTAGGACAGCAAGGTGGCCGCGTTACAGGCGAAATCAGCGGC
GTCGTATGCCGAGGCAGCAAAGTCCAGTCGGTTGTTGGCAGGGGTGACAAACCATCGCTG
CGGGGGGGTGGCAACAGTGGGCTCCTCGGTTTGCTGCGGGGATAGCAAGCTGTTGCCGAG
TGGGACGCTGCGCTCCGTGCCAGGACCAGTCCCCACGCCAGGGTGAAAGCGAGATTTGGC
ATAAGTGCTGACAAATTGGTCCTGCAGGAAAGAGCTAGGCATGGCATATCTCGCACCCGG
CACGATCTGTGAACGCGGAGAGTCACCCGGTGATGGAGTTAGGCGGTCAATGTCGCAGCC
TGTGTAGACACTGAAAAGATGGAGAGACAAACAAAACAATTCAGAAACTAAACCGTGCGC
TCCAGTCGGTTCTCTAAAAAAAAATTAGGAGATTTAGGTCAGCGAAGTCTACATCTCACC
CAATTACAAGTTTAGTTTGGACATGTCAGAAGTTTAAGACACGTTAGGTTTAGTGAAGGT
GGAATAGCTGCAGGGTTTGGGGGAAAAAATGCGCATCAAATGTAACGTTGGTGACAGCTC
CAAATAGGCCTTCTGCCTTTTACAAAGAGACAAGACAGAAGGTGCATGGCCCAAAACGTA
GAATTAGTTAg
>NODE_549_length_459_cov_7.858388
GTCACTTCCCACCAAGGAAAACACAAAGCAATGACACAAAGCAATTTCTTGGCCATCGCT
TGTCATAAAGCTAATTGATAAAGGAGGGTACGGTTGGAGTCTGTGGATGGCAGACTAGTA
CATGTGGCAGAGGGCGTACATCTTGATTGGCAGTGGCCATGTGGGAGAAAGAGTATGTAT
GTGTGTTGTGTGTGAGCACATTTCCATGTGTGTATGTGTATGCGTCTGGGTCTGTGTGCG
GGATAATCCTGGAGAATCTCTCTCTTTGAAGGGGAACAGATGTAGATTTACATATGTGGA
GGGTCCCCAGTCTGTGATGAGATTAGCTGGTTGGGATCTTTCTTCACAGCGACTGGAAGG
TGCATATTTAATAAATGCCTGGAGCTAGGCTGGGGCGTGCAGGGCTTGGCCCTCAGAGAG
CCACAGGACAAAGGCAAACGAGGCCCATGGCAGGCTGGCCCATATGGGAACAGGGTTGCT
TACAGATTGCAGTGGCCTTTCATTGGGTGTGAGACAAGGCTTTAAGGGTTTATATACAGA
GAGAGGGGAGCACTTGGTGGGCCACTTCTGCACCCTCTCCACAACGAGAGGTAAtaaagg
gat
>NODE_550_length_343_cov_1.195335
TTAATCTCTATGCTTCTATGTGCTTGATATCCAAAGGCATTTATATGTGTGTAATAACAG
TCTTCTAATGCTCATTAAAACAATACATCTTCTGTTCTATTATTTTTATCCTCATTATTA
TTTTATTCCAGTGTTTGTTCTGCTGTGTTTCTTTATGAAAACATTTAAAAATGATAGTGT
CTGTGTGATGGGCAACTTCATCCTTTTTCCTTCCATTACTATGCATAGCGTGTGAGCGAG
AGTTTATGTGTGAGTGGGGAGGTTGTGCATTTTGTTGTCAAGTGCATGATGTGTGCCTAA
TGCATACCTTATTTGATCCACAGCCTGTAAGTATGGCCTTACAGTTTATCCGAAGCACTA
ACCAGTTAGCAGATGCTGCTACAttgattggtttgtgttttttaaaaacatgtttgcatg
ttttattccctaaaaatataaaaactgaggcccaattagtggtgaaaggaaaaatagcag
aggaaag
>NODE_551_length_317_cov_7.473186
GTGCTCAGGGCCTTAAAGGGTTAAAATCTGTGCTACTTGGAGTGTGTCCCCCAGAAAAGG
AATGAGGTCCCCGGGAATGTTTTACAGATAAAATAAAAAGAATCAGGAGAATGAGGGAAA
GAAGAGAAGTTGAATATATATTTCATGTGATAAGAGAAAGATGAAGCGCGAGAAAAAAGA
TTCCATTACAGCTGCGACAGTTACAAAACTGCTGCTGTGTAGAGTAGCCTCTGTTGAAAA
GATTGATGCAATAAGGACTGACCTTGGCTTGGAGCAGGAGTCGGTGATGTATGTATGAGC
ATCTCCCTGCTAAATGGACCCAGATTTGTAGCACTAATATACATGGAAGCCCAGTACCAA
ACTCGCCACGGCTATAAATCAACAGCCACTTTGGGTGTCATTTCTGGTTTATATTCTACT
ATTGTTCTGTGCTTTTAATTCGTGTCACTGCCATCTGTTCA
>NODE_552_length_441_cov_8.770975
TTAATAATTAGAAATGTGGCACAGAGGACCTGAAAACCTTTTATGAATTATAGAATTGGG
ACGGACCTTTTGTTTACATTTAAGAAGTTATTTGTTAGAATGTAGCGTTAAATCCATACA
AAGACTAGAATAACTGGATTAATATCTGAATTGAGTGCTGGATGGCTGCATGCCTACAGC
TTTTTTAGAAGGGTTTAACAGGGAGGCAGGGCTGTGAAAAAAGGGGTTTGAGTAAAACCT
TGGATGAATAATAGACTGCTTCCCAAGCAGCAGCACTCTTGGTGGTAGGAGGTTAATATT
CTCACATGTCATTAGGTCTGCTGGCTCGACTGATGGCTCATTGAATCAGGCAGCAAATGA
TTTCCTCATGCTGCAGAGGACAGAGCACTTCAAAGGGAAGGGGCTGAGGTCAGGACAGCA
CTCCGCTTTGATTAATGACCGGGGCTCAGCAGAGGTTGCCTGTAGGTAAGAATGTGACGG
TGAATTGGATGTGAAGGGGACCGACTTTTAAGCTAGATTTGACCCACCTCCAGAAAAACT
TGCAGATACCATCACACAGGTTGGGTTGATGGGTTGTGACTGAAA
>NODE_553_length_326_cov_9.171779
ATTTTATTTATTTTTTTAATCACTGCTAGAGAAAGTCGTAAAAGTCAGTCTTTTGTGTAC
TGATGTGAAGTTAATCTGATTTTAATTTAATTATACGAGTTAGTTGCGGAGGGCACAGGC
ATTGGGGTGTTTGTTGTAAGAATGTTCTGACATTGGCGCAGGTATGGGGCAGCTAGCATG
TTAATTAATGATGAAGATCCTGACAATATGCAGAGGCATGACAGCGTTAAGCCAGTCGGC
TGCTGCTTCCTTTGCATATTAATAGATCCTTCATTATTATTTAATATGACAGCTGCTCCA
AGGGCTACCATCAGACCTTGTCTCTTTTATTTGCTGTTTTGTGCTCCCCATGTGACAGTG
CCATGCTATTCTCTATTTGTTGAAATGTTCCCTTTTCTGTTCTCTCACTGGTGTGGCTCT
CTACATGCGACCGTGATGTGCTGTTTGTTTTGTGCTCAGGAGGATTCTGA
>NODE_554_length_296_cov_8.486486
ATCGCTAAGTGAGAACCACCGGTACCATCAGCACAAAGGAAGAATTTCCCTCCATTTCAG
AACCACAGGCACCGAGGGGCACAAAGTGAGAGAATTTCCCTCCAAGAAAGAAGCGTAGGT
ACCAGGGGCACAGAGAACATTTGAAATCTATATGACAAGCATGGGTACCAGGTGCTTGAT
GGCAAAATTTCTCTACAAGTTAGAGTCATGGTAACAGGGGCAGGGAGGGAAGGCACAGGC
CAGGGTTTGGGTGTAAGGGGTTAAGCATTAAAAGGTTAAAGTTAGCTAACCCTAACCCGA
AACCTAACACTAGCCCTAAACCCATCCCTAACCCAATCTAGCTTGTGCCTGTTTGACTGA
TATTAACTATTTGTTTTGCCTTTTTAATTGGTATTTTATTTATTTATTTATTTATTTATT
TATTTATTTATTTATTTATT
>NODE_555_length_365_cov_8.717808
TCTACCTTTCACTCCAAACTGCCTTTGCAGGAGATTTTGGACTCAAACACGCGTTTAGTT
TTTTTATTTTCTACTTATGTACAGATATTTTGGCCCCCTTCACTGTCCACTCCAGGTTTT
CTTGCTCTCCAAGTTGACCTGTCAAGCAGATTACCACAGAAAGAGATTAATGGCAGAGGC
GGGTTGCAATAATAATCGTTTTGTTTGATGTGACAACTTTGATAGGCGTTGATTTACTTA
CAAACTGATAGGCTTTTAATTGAGCGCCTCCATCCCGATTGAGATGAAAGGGAAAACCAC
ATTGAAAAGCTGCCCGATTGCCCCGGAGCCTCAATACTGATTAGCCATCTCAGTGGTGAA
TAGTTCAAGGCATTTTAAACTTCTTTTCTCAACGGCCTGACAGACCATTTCTCTTCCTTT
CTTTCCCCTCCAAGTCCGCTTATTCTCCCTACCTCTACGAGAAAATAAATCATTTTCATT
GTATGTAAATAAAATCGAGCTGACATCAa
>NODE_556_length_524_cov_12.593512
TTTTTCATATCTGAATTAATATCTGCGTACTGAATTAATATCTGTTGGTTAATAAAGAAA
ACAACATATGTTTGGTGCACAGTGCTGCATCCAACAGATTTGGCTACAGTATACATGACT
GGGTGACTCCATGGTTGTATATATGAAATAGCTCCAGCTTTACGCTCCTCTCCATTCCAC
GGCCTCCGGTGTATAAATTTAGTTGATGGTTTTCGTTTCTCTTTCTTAATTCATTGCAGT
CGGATTCCTCTTTGATGCAGTTCTGTTGTCCCCCAAACAATTGAAGTGGAGACAATGGAG
GCATAATGATAGATCCGTGTACCCACCATCTGTAAGAGCAGCTGCTCCCTTGCATCTGTA
CAATATGCTGGAGCGGGGAGCCTCAGTAATCTGCATAATAAGGAGAGGGCTTATCTCAGT
CTAGTTAATAATCACAAGCAATCGATGCACTTCATTCCCTCACTCTTGACTGATGAAAAA
AAACAGCAAAGTTTTGGTATGTTTGCCGTATCCTCAAGATAGACAGGGGTCACGGAGTAA
TGCCAAGCTGTTGATTTTGCCTGCAGCTACAGATTTAGTCTGCACTCAATTTCATCTTTT
CATGAATACCATAATTACAGCAGGACGTTCTGAGTTAtcataccgcttctccccttctcg
ctccctta
>NODE_557_length_145_cov_1.282759
GTCTTTAAAAAACTGCAGTATTGCTGTTTTCATGCTCTGAAACAGCTTTTCATGCCCTGA
AAAGGCCTCTTTTGCCACATAGTGGTTGACTGAATTATATCACACAAAGTCACTTGAAAC
AACTTTTGCCTTCATATTTATCATCTGTGAACACATTATAACATGAAAACCTGGTTGGAA
ACATTGTCTTTAAAAAACTGCAGTATTGCTGTTTTCATGCTCTGAAACAGCTTTTCATGC
CCTGAAAAGGCCTCTTTTGCCACATAGTGGTTGACTGAATTATATCAca
>NODE_558_length_672_cov_14.113095
ATGACTAGACTACACAGCAGTGTGTGTTGAAGGAATTAGACAGAACTACAATATAGGAAT
AAAACCACATTCATGTTTTCAAATTAGTTTTATGCTTAGATAAATTGCCTGTAATTCATT
TACCCACTTTTGCCCAATCCCAATAATTAAACGTCTGGAGCCATAAAATCATACTGCATC
ATGCACTGCTGAAGTAACAATTCATAAGATGTGGTGCTGAGTTTCTGGATGTGTGTGTGG
GGGTTGGGGGCACAGACTCCCACCCATCTTCCCTTCACCCCACCTTTTCATTTTCAATTA
TGTGTTGGAATATGAATCTTTAATAGGGTGATAATTGTGCTAGCATATTTGCTGTCACCC
ACCATTAGCCCAGATTAATTAGCCCATTTAGTTTAGCTTAAGAAAGTGTCTGGCTGAGGA
ATGGGGGCACTGATGGAAGGCGGATAGAGAGAGAGTAGAATCAGCACAATCTGTTCTATA
TCATAGTGCCATCTTTTTTCTGCTTTCTCTCTGTCTCTTTGTGTTGTTCGCTTCTCTTCC
TTTTCCCTCTTTGCTACTTCAACTCTCTTTTTCTCATCTAACTTAGTTTGTTAGTCTGTT
TCATCAGTCTGCACTCATCTGCTGCTCCTGTTCTCAGCAATATTTTTTGTCGCTCTGTGG
CTTTTCAAGTGGTCGGTGGGGAGACTGATGGGAGATTCGTGTTGTGCAGTTGAGACTTTC
TCAGAACTATTAATTCTGTAATTACCAGCATTACACCAGCCAGTGGTGTAActattcaac
taaactttaaaattacgtttttggagatcatgaaat
>NODE_568_length_336_cov_7.913691
ATTCCCATATCCTGAGCTGTCCAACTGTTTCTGATGCCAAAGGTCAATGGCTGCCTACTC
TCCTACCGGCCCACACTGAGAGATGGGAGGACAGGGTTTGCCAAGTCAGGCACAAACCCT
GCTTTGGGTCATAAACACCTCCGCCTGTCTCCCCTCCTCTTTTCTCCTCCACAGAGGTGA
GTTGGGTTTGCACTCTGTTAATCTTTCACTACAGGCCCGCTCGCTTTTTACACTGGCCCA
CTGGAGAACAGAGGAGGAGAATGAAAGAGGGGTAGTAAAGGACAAGAGTGGATAAAAGAG
CAGGAAGAAAAAGCCATAGAGAGGGCCAGATGGGCACCTTCACAGTCCATTTATCAAACC
CAATGTGGCCCTCCCCTCCCCTCCCTGCTGCTCTCATGTCCTAAACCCCCATGTAATTCT
GTAATGATTTTCATTATCATATAATGACCTTACAAAGCCTACAGCAGTTTGCATGGTCAG
>NODE_569_length_422_cov_10.338862
ATTACTGTGCATGGAGGATTCCACGCAGTGTGAATGAGTAAAACACCCAAGCGAGAGAGA
TTGAAAACGGGAATGAGGAAGCAACGTTGAAGGGGAGGGTGTGTGTGTGTGTATGTGTTG
GGGGGGGGGATTGTATCTCTAAATGTGTCGCTTGATTGAAGTGCGTAAGGTTCTGAGCTA
ATTACATCCAGAACCGCAGCCTAGGAACAGATGCCACACTTGTGCATCAATAAATGCTTA
TAAGTAACTTATTTAGGGCTGCCTGCCATGCAAGGAAATGGCATGACTTAAAGCACAAGT
GCCCAGGGGCTATTCCCCAGCTCTTTGTCTTGTCATCCTGCATCTTTTAAATCTATTCAC
CGCTTCAAAACAACACAGGCAGACAGCAGGGCATGGCAGGAAAAAAAGAGTAGAGGAAGG
GAAAAAAAAGATACAAATATTCACACTTTGCAGACAGTATTATGTTTGCCGTTTGGGTTG
TCTGGCATCAAAGATATGCTGTCTTCTCTTAGATTTGTGAGTGGTAAAGGAGTGGTAAga
gcgctgttttaaggccaagctcccgt
>NODE_570_length_591_cov_9.008460
ATGACATCATTACCTCAAGTTAATTATGTGTCTTGCGAGGTGACACGTTTGATTAAACAC
ATGAATGCACAAACAAATCAAAAAATTAGCTGTGGAATGGCACACTAAATGGGAGGATTT
TTAATGGAGGAATTGTCATTTTGTTAGGTCGCCTCTGTTCCCAGGTACAACTGTGAAGGA
CAAATGCATTTAGGAGACACAGAGAGAGAGAGAGTTGCCTCTACAGCGCAAAATGTAAGG
TGAAAAAGAAGCTAGGACGCAAAGGGTTAAGAAGCACAAACAATAACATTTCAGTAGCAG
ATGTCCTTGAGGCAAAACCAAGGACGAGGCAATTGCTAATCTTGTATTCCCAGCATGATC
AAATCACCAGGCAACAGATATAAATAAAAGGACAGGAAATGAGGAATTCACATTCAACGG
TGTCAGCAGCGAAATGAAGATTCATGGTGAAGAGCCCCGGTGAAGGCGGCAAAAATTAAC
TGCAAATAAAAGGGACAGACGGCCTCCAAAGTCCAGCGTATAAAGTAGGTTTGGTGGGAG
AAAAACACACACGCGCTAGATAGGGTCTAGTAGATGGTGGCTGGGGCTGAGGCGAATGGG
CTGCACTTTGTCATGGAGACAGGTGCTTTTATTTGACACCTAACAGGCTGCGCCCTGACT
GGATATTCTAAAAATATGAGTCTGCGCATGAtcatcagactgtctcgttttccattcatt
tcacaccgtcatttg
>NODE_571_length_307_cov_3.351792
CTCTCACTGCTCTGATAAAAAAATCCACTGGCCCTAAATGAATAAGTGTGTTTGTGTCCG
GGTATGTAAGCGTGCTGTTTCTGTGCAGGAGGTGCATCTGTAGCATTCGTACAAACTCTT
GTGTGTGCATGTAGGCACCGATAGCGTGAACTGGGTGTGTGTTATGTGTTTAGGTTTGGG
GATTTTAGTACAGCAGAGGGAGGGGAAAAAGAATTGTAAGAAGAACATCCCCGGTCTCAC
AGCGACTTCAAAAGCTCTCCTTCCCCAGGATATTAAGCGACTGTGATGAAAAATTTAGCA
AGCGTTCAATAAGCTGCTTTGAAGTGATCTGTTTTGGCTCAGCAGTCTCCAAATTTCCGT
AGCCCCTCTGCAATAGCCATCTTTACTATAGAGGGGGAATAAAGGAACAGtgtgttaagt
gcagcagttgtgggagacctggctggctggc
>NODE_572_length_497_cov_11.722334
CTTCAGTTTGAATTTTGCCATCCCAGCTCGTAATTTTATTCACTTGGTGTGATTAAAACC
AGAAAATGTGATATGTGTTCCATACCGAGAGCATGATATGTATTCCATACAGTGAGAGTA
GTGATGAGTGTAGTGTGTTGTGATGAGGGACACTAGGTTTGATGGTTGCAGCTTCACACA
GTGCAATAATAAATTTGGGGCTATGGGGGTCTGACATTGTCTGCGCTCAGTATAATTAAG
CGGTGCATTAGAAAGAGGGCTGGAATAAAACATGAGTATGTAAATGCAGCCTGGAGCTGA
TGTTCTAGTGATTATTACAATGCAGATAAAGCATTTCTCACAACTGCCTGTGTCTACTGA
AGCCTCCAAAAACATCTGGACCTTTTAATTGAAAAATGGCATGGTGTTTCGCTGTGCTGC
TTTGTGCTAAGTGAAGTCAACAATTAAGACGAAAATGTAATTGATAAGAATTGCATTGCT
CCATTATTTGGTGTTCTAGTCAAGAAAATTGATTTATCAATTATTTACAGGTCACAGAGC
AGAGGCCATGCATTTCTGTTTTCATTGCATCATCATCTCGGAACATACAGCACCGAGCCG
AGAGCATCTCTGGAGCTGCTCCACATGAAATCAATCATAAc
>NODE_575_length_296_cov_2.358108
CTAACTACTGGACGATGTGGTTTCGATGCAGATAAAACTCAGATATATTACAGCATAAGA
TATGGATATCTCTGAAGATACAAAGACATACACCAATCAGGCATAACATCATGACCACAT
GTCTAATATCGTGTTGGTCCCCCTTTTGCTGCCAAAACAGCCCTGACCCGTCCAGGCATG
GACTCCACTAGACCCCTGAAGGTGTGCTGTGGTATCTGGCACCAACATGTTAGCAGCAGA
TCCTTTGGGTGTTGTGGCTTCTGGAGTGGGGCCTCTGTAGATGGGGCTTGTTTAGTGCAT
CCCACAGTTGGATTGGGATGTTGGGAGTGTGGAAGCTAAGTCATCACCCTGGGCTCTTGG
TCATGTTCCTCAAGCCATTCCTGAACAgttgttgtgaggattgtcctgtaggaggagact
gctgttgctgtcagggtgag
>NODE_576_length_308_cov_1.792208
TTCTCTTCTTCTTGTTTTTCTTCTGGTAGTTTATCTTCTTGTACATGTTCCTCTTCTTCC
TGTAGTTTCTCTTCCTGTAGTTTCTCTTCTTCACTTTCTTCTTCTTCTTTATCTGGTAGA
TCTTCTGGTAGTTCTTCTTCTCCTTGTATATGTTCTTTTTCCTGTAGTTACTCTTCTTGT
CATTTGTCTTCTTCTTCTTTAAGTTGCTTCTTATTTTTGTATTTGTTGTAGTTCTTTCTG
TAGTTTTTCTTCTTCTTCCTGTCATTCTTGGGTTCCCTTCTTGTTGTTTCCCTGTAGCTC
TTCTTCTTGTATTCTTTCTTGTTCTTTATATTCCTATTATATTATTCTCCTTGTTGTTCT
TGTTCTTCCTCCTCTTCTTCCTGCTGTAGTACAACCTGATCAGAGCTCGTTGTCAATTCA
TACTCATAATTTTTTTAATACTCTTAAATAAa
>NODE_577_length_600_cov_4.228333
GAAGCAACAGCGGCCAACCCTAAAATTAATCCAAACAAAAATATAAACATAACGTAAGCC
ATAAATTCCTGCCAGGACTCTAACCAGGACCAGTGACTTGAAAAACCACCGTTGTTATTC
AACTACAAGAACCCTAATGGCCAATCTCCGAAAAACCCACCCCCTACTTAAAATTGCAAA
CGATGCACTAGTAGACCTTCCAGCCCCCGCTAACATTTCTGTCTGATGAAACTTTGGCTC
TCTTCTGGGACTCTGTCTAGCTGCCCAACTTCTCACAGGCCTCTTCCTCGCCATGCACTA
TACATCAGATATCGCCACAGCCTTCTCATCCGTCGCCCACATCTGCCGTGATGTAAACTA
CGGTTGACTAATCCGAAACATACATGCTAACGGTGCATCCTTCTTCTTCATCTGCATTTA
TCTTCATATTGGACGAGGCCTTTACTACGGCTCATACCTTTATAAAGAAACATGAAACAT
TGGAGTCATTCTCCTCCTCCTAGTAATGATAACTGCTTTCGTAGGGTACGTCCTCCCATG
AGGCCAAATATCATTTTGAGGGGCCACCGTCATCACGAACCTTCTATCAGCCGTCCCCTA
CATCGGAAACTCCCTAGTCCAATGAATCTGAGGAGGCTTCTCAGTAGACAATGCCACCCT
TACCCGATTCTTCGCCTTCCACTTCCTATTCCCATTTGTAATCGCAGCAATAACCCTTGT
TCACCTAATTTTTCTACACGAAAc
>NODE_578_length_534_cov_13.878277
GTTGTTTTAGTTGGACAAAAAGAGGGACACATGATTCGCTATGGCCAAAAAGAAAACAAA
AATGAACGTAAAAGTATAGTTTAAAAAATAATTGTCATTGGATATGCTTATTTGAGCCAG
GGCAAGCATATCACAACTGAGCTAAACAGGCTCTTGAAACAAGAATACAAAGGAGGAAAT
AAAGCATAGACAAAAAAGATGGAATACAAATTTAGTCAACGAAACAGGACAAATAAGAAG
GAAGGTCCATATGAACATAATGGGATTTGGTCTTGGTAAACAGGACAAAAATGGAGGTGA
TTCGAGTGAATGGATGGGTTGACAGCAAGAATGAATTTGTATTATTTTCATTCTGTGAAC
GTCAGTTCAGCACTCTTACCTCTTATTGGTGTACCACCTGGGTGGATAATATGAATGCAA
ATAAGATTAGAAAGAAGAAGCATTAGTACGAGTAGATAGAGGCTGGGGGCTTTGGAAGAA
GAATCAAATTAGATTTAACAGGGTACGTAAATAAAGGTACTACAGGAAAGAGAAAGGAGA
GAGAAAGAGAATAAGAACTTTTCTGTACTCTACTGGCAAAGAAAGACAGGATTCATCATA
GAAAAATCATAGGTCAAAGAGAAGAACTTGTACATTGATGTACCACGGGGAGGTGCCATT
TTGGAAGGGGCAAATGGC
>NODE_579_length_318_cov_4.707547
GGAAGGTCGTAGAGACTCGGGACCTAGACCGGCGTCTTCAGCATAGCCAAATTAGGTGGG
GCAGGTGGCATTTCCAGGTGTCTAGCACGTCTGGTTCCGGAGATATTGGCCAAAACGTTC
TCCCATTCACTGACAATGGGACGTACATATCGCAGCCAGTGTGGAAGCGCTGAATCCAAG
AAAAGTTCCCGCAGAAGGCGCTTGAGAGCGCGTTTCAGACCGCTCTGAGTTGATTGGTAT
AGGTTTGAAGTGACACTTTTTTGGGTCCCGTAGTATGGGCCAACCCTAGCCGTAAGGTCC
GGAATTAGGGTTAGGGTTAGGGTTAGGGTTAGGGTTAAGGTTTCGGCCTGGGTTTGGGAA
AACGGTTAGTGCTAGAGACATGAAACTTGTGTCTACCCCCCCATTTGCTGCGGCCGCGAT
CGCACTGAGCCTACTCCCGAGTCTCTACGACGTCAGGAAGTg
>NODE_580_length_253_cov_3.778656
GTTCCGGAGATATTGGCCAAAACGTTCTCCCATTCACTGACAATGGGACGTGCATATCGC
AGCCAGTGTGGAAGCGCTGAAGCCAAGATAAGTTCCCGCAGAAGGCGCTTGAGAGCGCGT
TTCAGACCGCTCTGAGTTGAATGGTATAGGTTTGTAGTGACACTTTTTTGGGTCCTGTAG
TATGGGCCAACCCTAGCCGTAAGGTCTGGAATTAGGGTTAGGGTTAGGGTTAGGGTTAGG
GTTTCGGCCTGGTTTTGGGAAAACGGTTAGTGCTAGAGACATGAAACTTGTGTCTACCCC
CCCATTTGCTGCCGCTGCGATCGCACTGAGCCTACTCCCGAGTCTCTACGATGTCAGGAA
GTGGGAGAAACCTGCTATTTTTTGCTGTATCTCGGGA
>NODE_581_length_152_cov_10.223684
TCCCGAGATACAGCAAAAAATAGCAGGTTTCTCCCACTTCCTGACATCGTAGAGACTCGG
GAGTAGGCTCAGTGCGATCGCAGCGGCAGCAAATGGGGGGGTAGACACAAGTTTCATGTC
TCTAGCACTAACCGTTTTCCCAAACCCAGGCCGAGACCCTAACCCTAACCCTAACCCATG
CTGCGTTATGCACTGCCCATTGTCAGTGAATGGGAGAACGTTTTGGCCAATATCTCCGGA
ACCAGACGTGCTAGACACCTGGAAATGCCACCTGCCCCACCTAATTTGACTATGCT
>NODE_587_length_536_cov_11.888060
TTCAGGTATTAGAATCTAAACTGAAGTTATTTTCTGATCCAGGTGAGATCTGAGTAAATG
ATGGGGGTCGGCGCCCCCAAACTCCTCACCTGCTCTGGAAGTAGTTTGCTAGTTCGGATG
CCTCATGGTTCAGACTCCTCAGGTGTACAATTAAATTGCCAGAGTTGGTGAACATGGCGC
CGCACGTTTTGCACTCATAAATCCGCGGCTTGCGGATTATGTGTCGGGAGACCCTCATGT
GGTGCTTATATTCACCGAAGGACGTGAATGTGGCGCTACAAATCTGGCACCGGAAACAGC
GTTTACCTTCGTGCTTCAGCCGATGCATCTTTAGGGAGTAGGCCCGTGTGAACTTTTTCC
CACAGCGGTCACACTGGAAAGGTTTAATGCCTGGAGGAAGAAGACAAAACCATTGCTTGC
TGATTTGAACATTAGCATCAGACAAGTGTTAGTAACCGTGTGTGGGTGAGGTAAGGTGGA
GGGTTAATGTAATCACAAAGTCTGCCAACTACTTTCTTTATCAATGTATTCCAGCATGCC
TATAACGagaatgtcttactactcatccccaaggtctctacaaggtacagcaatgcacaa
caaccaactatcatttcaccttatatttacatttccttcagcaactgcattcagtagact
tttaaagaattaaaggtcat
>NODE_590_length_549_cov_9.431694
GAGGAAGCGGTGCAGAGGCATTTTTTGCAGTATTTGGTGTGACTAGAAAAAAACAAGCAG
ACACTTTTTTTCAAGTTGAAATGGTTAAAAAGTATAAACTTAGTCAAATTTAAAGACGGA
GCTGTGGAGCAAAGCTGGAACCATGAGCGTAAAAAGTCACATCGAGATCCTCTAATGTGT
TTTTTTTCTTCCGGCGAATATTTTAGTTTTCACAGATTTTAAAAATGAATCTACGAGCAA
AATGTGTTTCTCTTCCAGTAAACTTGCTGCATATGTGGATAGATCGCGATCTGGCTTTTG
AGTTGGACATTTTTTGCAGTGCACGGAGAGGATTTTACTATGTGCGCAGCCAGACCCCGC
CTGCTCACTGCGCGTCACTGGCGAGTAGTGTGGACGCGGAGTCACTCCCCTGCCTACTTT
TAATAGCTTTGTCATGTGATGGAAAGCAGTTGTAAGACAGGTGCCCTCGGTTCATTCTCG
GCGAGGGGCAGCAGTTGCCTGTGTGAGAGCGAGTGGGAAGCGTGTGTGGATTTCTTTTTT
ACTTGATTTCTTTCTTTTTTTTTCTTTTTTTTTTCCTTTTATTTTTTTGGTAAATTTTTC
GGACCGTCATTCAGTTGGCTGGATGGCGTGGGACAGGTGTAACCAGGACTCGGTGTGGAG
AGAATTAGAGGTGAGCGCATCTTAAAAAaaaaa
>NODE_591_length_344_cov_1.543605
ATTTATTTGGGGATTGATTTGGTCGCAGATACATTTACAAAACCATTTTCAAGGTGGACT
TTCCAAGAAAAGCTGGACATTGTGAGGAAAGGCCGGCCAACCTCGAAACTAGCAAGAATG
TCCCAGCCGGGAAAAGGGCTTGTTTGTCACTTTCAGCTCAGTAAGTAAAGTGAATTAAAA
CTTATGCCAGAAATAAGGACCCGGCTTTCAGCATTAGCCTCTATGGCAACAGAAAAGGAC
TTACTGTTGGTACTGAAACACAGTGGTTGCCTACACAACAGAGTGATTGAACTCTTTGTG
AGGAAAGAAAGGAGGATGGACTTTGTGTTCAAATAATCATGTACTAGAGAGTAAATGAAT
TATAGTTTTGTTTATATATCAAGTTTGTCATTTTATTGGGTCGATATTGATGCTCCCGCT
AGATGTGATCTATATGGTGCAGCAGCGCATCTGTGGGTCCAGTGAAAtgagtcttgttga
attgtttt
>NODE_592_length_372_cov_9.897849
AGAAAAATTGCTGCTGCAGCCTTAGACAACCTACAGCACTTTGTATGCCGAAAGAAAAGA
GTTAATTAGAAATACAAATTCTCCCAGATTGTTATTAATGGGAACTGTAGAGTAAGCAAC
ACATATTTTGTGCCCATAAGTAATTCTCAGGTATCTTTGATCTGTGGCCCACAGCGGATG
CTGCTGCGTGCCGCTGTCTGGCTTCTGGGATTCTGCCAGCGCCAGACATCTGGCTACTTT
GTTATCATTGGCTGATCTGCTCCCGGGAGGCCACTCTTGTGACACCAGGCAGAGAGTGTC
CTGGCAAGGAAAATTATCAGCACATTTTGAGTGGATTAGAGTTCCAAAGTGGTCTTCAAA
TCTCTACAGGGGTCTAGTGAGCCATGCTCTACTGGGGGTTCCTCAGGGCTctgctttgac
accactgttgatttgaaaggcagcgagggtacgactcccactgttgcatcacaggtttca
ggcagcgtcttaggaagtggaaaaaaaggccccaat
>NODE_593_length_450_cov_14.060000
CATTCCATCAGTAGGTGTTCATTTCGATGTGATGTGTCACAGCACAGAGAATTTAACAAG
ATATTGGTTGTCTTTGTTGAGGGAAACAGAAACCAGAACCCAAACATAAACTAGAGCATT
GGGGCCCAGGAATTATTCTGGGATAGGTGTATCTGTGCGTGCATGTGTGCTTGCCATAGG
CAGCATACCGGTATATAGTGGAGCATCTCTCTGCAGCCAGCCAAGGGAACTGATCAGATG
GACGATCAAACACTAATCATTCCCTCACGGCCCATACCGAGTAAAGCTGTCATTAATTTT
GCGGAATTACATCAAATCTGAGACATTCTTTATGTGGCCCACGGCCTGTAGACAGTTATA
CGACAGGGACTGCTGCGCTAAGCAGATGGGGCAGCTTGGCCGTGCATACTAAATACCACC
GTCCCCCATTTCTCTATCTCCGCCCTCCCAACACTCTGCCCTCCTTCCAGGCATTCTGCT
TCTGCTCCTTCTTTCTTTGTTTTCTACCCTTCTAATGCCTTTCCTTGACTATATGGTCAC
GCAGGGCCACTGATTACATCACTCACCCCACAGTAAtgagcattatttccctca
>NODE_594_length_519_cov_10.470135
TTAACATTTTGCTTTCCTGTATGACCTCATTTCAATTTGTGACCCCGGCACTGTAGACTG
CAACTGTAATGACCGGTGTTGCCAGTGAAGATGGTGCCTTTTTGCTGCCTGCTCTTACTG
CAGGCTCTGTGTGTGATTGCCGTGTGGCTGGATTCACAAGGAAGGGCATAAACTTGGACT
GGAAGACAATGCATTAAGACTGCTGGTCCCTATGCCTTAGATTTGGCACAGGTTAGGTAG
AGGCATGAAATGCATATTGTTTGTGTTCATTTGAATAAGGACAAATGTCAGATTTCCATG
GCTCCAGGCAGCCTGCATGTTAGATGATCAACTCTTTTGGGCCCCTGGATGTGGGGTCAT
CAGTAGCGCTTCCAGGTCACTGTCACTGCATGCCGGTTTGGGGCCATAATTGACCTTTTG
ACAGAGCACAGGGAGACAGCCTTTCTCTGAGGGCAGGAATAATCACTTTAGATTTACTTG
TGGCTGTGCTCATGTTAGCTAATTAAAATGTTTGTTTTAAGAAAAATTCAATTGGTGATC
TAAGAAAACATATTTTTGAGGTTTTATTGGATGTTTAAATTGTTGTGGTGTAAAAAATAT
AATTGATAAAATAAGAAAATGAAAGAAAAAAATAAACTTGCCTTTGAACTTTTCTTGCAT
TTt
>NODE_596_length_467_cov_7.466809
TTTATTTATTTATTTATCTAGCTATTTATTTATTTATCTACAATCTTTTGACCTTTCGCC
TTTGCCCCGCCGCTGACCCCCGTCTCGTGTGCATTTCGCAGGAGAAGACGAGCGCCCTCA
GCCTGAGCAACGTGGCTGGGGTCTTCTACATTCTGGTCGGAGGACTCGGTTTGGCCATGC
TGGTGGCCTTGATTGAGTTCTGTTACAAGTCCCGAGCCGAGGCGAAACGAATGAAGGTGG
CAAAGAATGCACAGAATATTAACCCAACTTCCTCGCAGAATTCACAGAATTTTGCAACTT
ATAAGGAAGGTTACAACGTATATGGGATCGAAAGTGTAAAAATTTAGGGGGTAGGGAACG
AGGTTTTCATAAATTCCCCCCAACTGCACGCTTTTTGGCTCCATCCGTTCCATCCTTCAG
TGTTAGTGAATGAAGAGGTTGGCCAAAGGATCGTATGTACTGGTGACTTATGATTTAATG
AGAGAGAGAGATATCCCCCTTTTTTAAAGCTTTAAAACTGTGTTTGTCCATTTAAGTTTC
CTTGCTATTTGAAACCATTttcatgtatgactgttgatggccatgcttgttaatacctct
gtcctagtaac
>NODE_597_length_539_cov_11.962894
CTTCTACATTGCTTCCTAAACGAGAGCCACTCTGTCCCTAATGTAGACAAGTCATTTTGT
ACAAGCCGTTAAAGCCCACTGGGCCAGGCGAGCATGCAGTGTAGGGCCGCCTGTTTCAAA
GATCTTTTGCAATCAGTTACACAATGGACCCCCTCATTTTATGCTGCTACATCATAAAAG
TGCTCCTTTTGTTACATTTCCATCCTTAAAAGGGTCTTAATCCCCATCCTTTCAGGCCAG
TCTATGGCAAATTCCTCAGGGACATCCCATTCGCTGCAAGGGCTGGAGTGACCCACTCAG
AAACCAGCATGCAGGGCTTTGAGCTTTTCTTCTGCTGCCACTCTCCAGAGAACATTAAAT
CGTACTTTTCATCCCCCTCACCATAGGGGGAAGCCCCTTAATGATGACAGAGAAAGAGAA
ATTCCTCCACTCGGTCCTATGACACCATTCTGCTGTCAAGCAGGCGTCTCGGCGGACAGA
GAATCAAACATGGCTTCCTGCAGGTGGAACGCCAGTGAAGGTCACGGTACAGTCCAAAGA
GGACAGAAGGAGAGATGAAGGGAACGAGGGAGGCAGAAGGAGAGGAAGAAAGAGAGGTAG
CACTTCAGAGGGAGACCGGCTTTCCCTTTGCAAATTAAGTCATCTACTGCAAAAGGTTaa
aaaagcacatgcagctttctttc
>NODE_598_length_303_cov_1.805281
CTTACATAAAAAGCAAGTGAAAACAGCTGTAGGGATAATTAGCTTGATTCTCCATTACAT
GCCATGAGGGCCAATAACTAAAAAATGGAGTTTTGTTTGGGTTAGAGCTGCAGCCCCAAC
CAGGAGGAAGTTGTAAAAGTCAGGCAGAGAAAAGAAAGAGAGAGGGGGGAGAAAAAAAAG
GAGAATTTGAGGGGAGAAGGAGTGAGCTCTTGAAGCAATTGTTGCAGAGGAGATATTCGC
TCTTGTCCTGGGACGGCTTGATATAGACCATATTTCTAAAGGGTTTCAAAAAGCTATGTT
TTCATAATGATGGAATGGGCATGTGCATGCAGCTCTGGATTCTTTTTCCCCGCTTTTGGT
TCACTGGATTGTGCGACTTAAGATCAATGATTTGGAACAAGACCAGTTTTTATGTTCACA
TTTGCTTTAATGTTttaccttaatcac
>NODE_601_length_306_cov_6.026144
GCTTTTAAATGCATCATCAAGGCAATGGGCTGTCCAAGTCGGTTACAAGTTAACCAAATA
AACACTGACAATGAAATTAATAATGCATATTGTTTGCGAATGCCTCAGCTGGATGATTTG
ACTGATGTATGCAAAGATGGTAATTTATTGAAAGTAAATTCATGTAATTGTGCAGCGGAA
CTTGATGAAGCAAAAGAAGGTGTCAGCACGGCTTCCATCATCATCAGAAGAAAGAAATCA
TTAAAGAGCAAAAACAAATCCAACTTCAAAGGACGGTGCAGAACAAACACTTATTTTATG
GATGTGTTTCATTTAGAGCAAAGTTCAGAACGGCTGTTATGGTAAATATGTCAGATTTGT
TGTTAGTTGTTTGTGGATGTGATAGTTTTGggttatttactttactcacagtccacaggg
atgtaaatgctcactctgctcatatcaaag
>NODE_603_length_407_cov_4.095823
CCACGGGACCCAAAAAAGTGTCACTACAAACCTACACCAATCAACTCAGAGCGGTCTGAA
ACGCGCTCCCAAACACCTTCTGCGGGCACTCAGCACTGTGAAACTGGTCGCCTTATGCAC
GCCCCATTGTCAGTGAATGGGAGATCATTTTGGCCAATATCTCCGGAACCGGACGTGCTA
CACACCTGGAAATGCCACCTGCCCCACCTAATTTGGCTACGCTGAAGACGCCAGTCTCGG
TCCCGAGTCTCTACGACCTTCCCGTCCCGAGATAGAGCAAAAAATCACAGGTTTCTCCCA
CTTCCTGACGTCGCAGAGACTCGGGAGTAGGCTCCGTGCGATCGCGGCGGCAGCAAATGG
GGGGGTAGACACAAGTTTCATGTCTCTAGCACTGACCGTTTTCCGACCCCAGGCCGACAT
CCTAACCCTGAGCCTAACCCTAATTTCAGGCCTTAGGGTTAGGGTTGGCCCATACCACGG
GACCCAAAAAAGTGTCACTACAAACCTACACCAATCAACTCAGAGCGGTCTGAAACGCGC
TCCCAAACACC
>NODE_604_length_530_cov_2.583019
ATGCGCCCACCCATGCGATGCTAGCCTATTAGCTGGAGAGGGGGAGAGAGAGAGAGAAAG
AGAGAGAGAGAGAAAGAGAAAGAGAGAGAGGGAGAGAGAGGTTTCAGCCCTGGATTCGAG
AGGAGGCTAATTTACGAGTCTTGTTTTGCCTTTCAGGAAAAGGGGGAGATCAGAGGGGGA
GGGTGGCTGGTGAAGGAGAATGCAGCAATCACATTTTTAAGCATGCACAAGCGGGCCGTT
CCCGGTTCCTAGGCTGGTGTGTGTCCCCCCCCATCCGACGCCAGCAGCCGTATGGGGAAA
GCAGCGGCAGACACAGATGGCATGGACACTTCCACAAGGTCTGCCGCTCTGCCCTGCCCG
CTCTGCCGCCGGAGCCCGTTCGCCGCCGTCTCTCTCTTCCAGCTCGCTCCGCCGCCCAGC
AGCACTGCAGCACAGCACAGGCTGACGGCATGAGGCTTGATCCAGTGCATTTCTCCATGC
TGGTCATCGGGGTCTCCTTCGCCTGTTACGCCCCGAGTCTCAACTCCCTCCAGGACCAGG
CGTACCGATCCGCCGTGGTCATCGAGGGCGAGGTGCGCTCCTCCCCGGAGAACGTCTCCT
CCCGGGAGCCCTACAGTGTGAatgtcaaagtgctggatgtgtggcccgtcaacagcggcg
gcctcgagagggag
>NODE_605_length_541_cov_4.768946
CACCATCCACACCTCCACCCTCTCTCGGGGCACAACAGCTTCCCGTACACAAGAGCAGCG
ACGTCCTTGAGTAAAGAAAGTGAAGTGGAGGAGAGGGGAAAAAAGTGGGCGAGTGGAGCT
GTGGATGGGGGGAGAGAGGAGAAGACAGAGGGGTGAGTGTACAAAGAGGAAGACAGCGGA
GATAAGGGAGGGATGAAGAGAGGAGGAGGAGAAGGAGGCAGAGGGCGGAGGCATGCAAAA
GCCCAAAGCCAGGCCTGTGCTGGGAGAGGAGGGGAAGGAGGGGGAGGAGGGGAAGGAGGG
GGAGGCCCAGTAAATCAGCCAGCCTCTTGTCAACACCTCCCACCAGCCTCCCCCCAGGGG
CTTCTGAAGCCACTGAGCTGAGAATAACAAATGGCCGTCATTGGCCAGGCAAAAAGCTGT
GATTATAATTATCACATCCCACACTGACCTTGCATAAACCTTAATCCTTCTCCAATGGAG
CATTTAAATAGGCTGCCAACAGCGACAGAGATGAGGAGCGAGGGAGGGGAGGCACGGGGA
GGGAGGGGAGGTGAAGTGGGGAAGGCAGGAGAAGGAGGCGTGCGGCGAGCACTGGAGAGG
GAGCCGAGACAAATGTAAAGACAAGGAAGTGGAAAGAAGAGGGAGCCGGGAGGGTGAAGC
GAGTCAGCGGGAAGGGGGAGGTGGa
>NODE_606_length_444_cov_9.207208
ATTTGTTTTTCACATCGCAGCGTCAGGTAGATGTTCAAAAAAAAATAAAAGGAAAATCAA
AACTGCTCCCTCATTGGGTTTGGGACTCATTTTGATTCGCCGATGGTGGCCAGCTAATCA
TTTGATCCTGTTAGAAGAAGTGAAGTGTTTGTGTGTTTGTGTGTGATTCTGCCAGGAGAG
TTAACAACCGCTGTAAATAGGCCGGGGCTCGGTTTCTTGATTTGTGCGCAGCCGCTGCTG
TGTGTGTGTATATTTGTGAGTGTGTGAGTCCTCTCACTGGCTGTTTTTTCCCTATAAAAG
CAATTTGCCCCATGCTCGGGCTAGGCAATGAGCAGATGCTACCATTGTAAATGATGATGC
GAGGGGCCATAATAAAGAGTTGATAAACACAGAATTACTGCTGGGCTGTGGGCATGCAGA
GAGAGGGGGGGGAGAGAGGGGGGGTGAGGAGGGACAGAAAGTGAGAGGAGAGGAGGGGTG
TCACACACAATGAGGCAGAGTGAAAATGTAAACCAGAGATATAAGTCTCTCAGCCTGTTT
TATGTTTGATAAGtagaaagcagaagaaatgggcgaacgggtgattat
>NODE_608_length_304_cov_9.378289
ATCTGTTTCTGTTTCTTAGGCTTCATTCATAATCGTACTGGACATTTAGTAATTTCTGAA
ATAATAAAGCAATGAAACCTGCATGTTTTCATTAACAGTGCCAAGGATCACAAAATGTAC
TGACGCTCACGTGTTTTTAAATGCTTTTTAATGTAAAATTGCAGGTGTTCACAGATCCCA
GCAACCTTCAGCGCCACATCCGCTCCCAGCACGTGGGGGCTCGCGCTCACACGTGTCCTG
AATGTGGCAAGACCTTTGCCACCTCGTCAGGCCTCAAACAGCATAAGCACATCCACAGCA
GTGTCAAACCCTTTATCTGTAAGTAAGAGCTTTGGAAGTTAATGATCGCCTTATTCATGA
CAGTTCATTATTTATTTGACCCTTCTGCTTCAGTGCAGTGTGTTTTTTTTCTATGTACAG
CAATGTGTTTACGTCTTCTGAGCCAAAc
>NODE_617_length_557_cov_9.143626
TTAATTAATTAAAAAAAATATACCAGGGAAAAGTCAAAGGAAAGAGAGGGGCTCTTTGTT
AATAGTGTTTTTCTCTTACATGAGACAAACCGAGGCGCATGTTGGAGATGTTTTTTGTCT
GTTCTACCGAGATTGCAAATATCTTTTTTGCACAGAACTCACTCTGCTTTTTTGCACAGT
TTCAAGTCGCTTATTAGAACTTAACCCCTGATTACACGCACCAAGGCGATTTAAATCTGA
TTATCAAATTAGGAGACTTTGAGACAAATCCTCTTAGATCTGATACTGTTGACTGGAGAG
GGAAAATGGATCTCCACACCCGTCACGTAGGTAACGATGCTGTCCTGAAAGGGAGTTTTA
AACCGTATTTGACAACAAATGCAGCTGCCCCGCTATTTCAGAAGATATTAAAGGAAAATG
AATGCAAATCTGTGTGCAGGAGCCATCTGGACGTGGAGAGAGGGAGTCAGCTGCTCCACA
CACTGAGGCGCGGAGCCTGAATCCGTCTCAGCTCATTCTGTGGGATCATCTGCGTGGTGG
GCTTTACACCGTGGAAAATGCGCTCTTCATCATTAGGTGAAATGTTACCATCAAAATAAA
AAAGAAAACGCTGATCCCCGTTTGTTTTAGTGCTTGCATGCATGAAAACTTTGCACGGGA
GTGGAAttagaaggagcttagtcacattttctcctcaaaaa
>NODE_624_length_145_cov_3.413793
CAATCAACTCAGAGCGGTGTGAAACGCGCTCCCAAACACCTTCTGCGGGAACTTATCTTG
CATTCAGCGCTTCCACACCGGCTGCGATATGCACGCCCCATTGTCAGTGAATGGGAGAAC
GTTTTGGCCAATATCTCCGGAACCAGACGTGCTAGACACCTGGAAATGCCACCTGCCCCA
CCTAATTTGGCTATGCTGAAGACGCCGGTCTAGGTCCCGAGTCTCTACGACCTTCCCTTC
CCGAGATAGAGCAAAAAATCACAGGTTTCTCCCACTTCCTGACGTCGTA
>NODE_625_length_487_cov_5.802875
AAACAACAACAACAACAACAACAACAACAACAACAACAACAGCAACAGCAACAGCAACAA
CAACAACAGCAGCAGCAGCAGCAGCAGCAGCAGCAGCGGAAGCAACCCCCGCCCCGCCAA
AAGAAAAATAGAAAGAAAAAAAAAACACTTTGCATTGTGAAAATAATCTGAATGTGCTTC
AGCTGGAGATAAAACCATGAGGACAAGTAAAATCACAACATTGAGATTTTAAAGATCAAA
ATGTCTCCTTGAACATTTCTCCCTTCGTGCCCATGGTACCCGTGGCTCTGACTTAGAGGG
GAAACTCTCCCTCCATTTGCCTGGTGTGCCTGGTTCCAACTTGGGGGGAGAAATTCTACT
TCCATTCCCCTGGTACCCGTAGGTCTAACGTGGGGGACAAATTCGCAGTTCGGAGGGGGG
AACGCTCCCTCTATACCTTCGGTTGTAACTTAGGGGAAGATCCTCCCTCCATTCCCCTGG
GCTAGGGCTACGGTCAGGGTTAGGGCCCACCAGGCCAGGCCTGGCCTGGGCAGACCCTGC
TCTCCGGTTGAGCCCGCTCCCCCACACTTAAGCACCCCCTCCCCTCCAACTGGCTACAGC
CAGCGAAAGAGCACTCGCAGTGAAACAAAAa
>NODE_626_length_369_cov_2.495935
CTGGCAAGGCTGCCAAACATCGAACATCAGTTCATGTTTGCATACATACTGAGGAAAGTG
GGGCAAAGTTCTTGCCCTGTGGTGCCAACCTAAAATGTGCGGTGTAAAAACTCACAAATG
TGAGATAAAGTCAAGTGAAATAAACCTGCCAGCCTTTCTTCTCCCCCTTCTGTTTAAGAC
CCGCCATGAAACAGGTCTGATGCTGAAGTCACCTTAAAGGACAAAAGGGGAAGGGAGGGG
AAGCGAAGGAGACAAGAGGGCAATGAGGGAGGAGGAGAGGGGCTCTCATCAAAAAAACAC
CAGCTGGATTAATAAATCCAACCAGTGACTGTGTCCACATATTAAAGCGTCCGGCAGATT
AAAACAGAACCGTCTCAAGTTGTGAAACATATGTCAGCAAGGCTGTGCAAACACTGTCAG
AATAATAACTGAGGAGATGAGTGCTGCTGTTGGCCCCAAACCGCCGCTCAGCGACAGGCA
GGACCAGCACTCCGACTGCTGCTTCCTAGAAAt
>NODE_627_length_455_cov_11.841758
AGGTATTAGAGTTTTCTAATTGACCAAATTTTCCTGGAAGTCAGGGGATGCACTTTTTAA
ATGTTAATATAATAAGGAAGTCGCAAAAAGACATATACTTTTACTCTCCTAATCTGTATT
TCCCCTTATGTAGGCAAGATGGTTCCAGATAAGCACTATTAATCATTCCTCTGCATCTGT
TCGTTCTTGTACACTTTCACCTGAAAAGTCTCTGCACTCGGAAAATAACGCTTCTCCTCG
CAATTGCCTGACACATTATCTCATTAAAATGTACAAAGAAAACTCCTTCTCTTTATCTCT
GATAATCTAATTAGCATCAGCCAGATGGTTTAATAAGGGATATCGGCGCCGTTTAGCCTC
CCAAACGGCCCGCTGGAGGAGAACAGTGGAGGAGGCTCCTCTCCACTCTCCTCTTCACTC
TGAATAGCTCTCCAGGGTTCACATTATTGCTTCCTCTGCCTGAGGCGAACCACTCCAACT
CAGGAGTTTAGGGAGGATGAATGCATCCAGGAGAGAGACATGCTCAAAGTGAATCAAATA
GGCAGAGATGTTGGATACTGCTGGGAATGTTTTAAACCAAATAATGGCAGATAACTGAc
>NODE_628_length_617_cov_11.009725
AGGGCAGACGACGCATGAGTCAGCGCCAGTAGGATTTATAGCCAATTGATTAAATTAGCA
TTTGTTCTGCTACTGGGGCAGCAGCCTGTCAGTATAAACATACACTGAAACACACCGCCA
CATGGGCAAGCAAGCATGCACATGGACACATACTGCAGTTAAGGAATGCAAAGGGAAAGA
AAGCACACAATGAGGAAAGAAAAAAAAATCCACCAAGAAGCAGTAGACAATTAGCAACGA
TGTCAGTAAGTCGCCATGATTAACATTCGGATCACTGGGATGTAAATACTCAAAGAAACA
CATGCTGCACTCCTACAAGCCTCCTTTCTAAGCAGCTCCGTGCAATACAGTGAATGAGCA
AGGGGGTCGCGCACACCAGGCTTGCTGACAAGCCTTTTTTATGACATTCATCAAAGCCAT
CTGCCATTTTCCGCTCAATTAATTTGTTATGGGAAGTGGGATCAATTAAGTGCGCACCGT
AATGGCTTTATATCCTTGTTTCCCTTTTATAGCCCAATATTTTCTGTGCTCCACTCTGGC
ATGAAAAGGCGAAATCGATATCCCCAGCTATTTTCCCCTCCTGTGGACTAATTTGTTTTT
GCCACTCTCTTCCTGGCATGATAAACCGGCTGTAATGAGGGGTTAGGGCGAGGGGACAGA
CTAAACATAAACCCACACTCAAGCCAACAAGCGAAGTGGGGTCGCTTTTTTGCCAATGTG
CTCGGTGAATCCAAGAGAAcctgatcttaatcgaacgcaat
>NODE_629_length_323_cov_2.486068
GTTATGCTAATAGATATGGGACATAGCAGAATGATTAATGTGTGTGTTGTGTGAGGGAGA
GGAACTGTGTGAAGGCACGTCACATCACACTGTCAAGACAGGCCCTTCCTTCCCCCCCCC
ATGCACTTGGAGAGGCTGGCAGTTACCCAGTCCTCCATGAGCACACGCCGTGGACTGGTT
CTGAACTGGTTCCCTCACTTGGGGCTAGCCTGGGACCAAACCCGCGTCACCTCTAATTAG
GGGAGGCGCCCAGGCACAGGCATAACGAGCTGATGAATAATTAGAATTGGAGGAAATTGT
GCAGCCAGGGTGGCAAATCTGGCGGGACAAGTGCTGAAAACAAGGCAAGCAGCATTAAGT
CCACAGTCAGTCAAATCTGTGAACTTGGCCAGCGGCGTTAACACTAGGCCTGTGTGAAGA
GGAATAAAGCTCCAGCACTGGTGGCCAGCCAAGGCCATAGTCAGACC
>NODE_630_length_557_cov_13.998204
GTTCACATTTTCGAGAGAGACACTCCGGTAGGACAAAAGCGCCGCTCTGCTCGCCGCGCC
TTCATCTGGGGACAGACACACATAAAGAGAGATATTTAGAGAGAGGGGAGGGAATGGTGG
TGGGGGGGAAGAAATCCTCCACTAATGTGACAGAGAATTCTCCAAAAAAATCATCATTGT
GTGCTCTTGCACTGCAAAGCAGATTCTGTATCACTCCATAATTTTCTTTTTTCTCGAGCA
AGTGCAATAACTTAATCTTAAAGGCAAAACGTGGACATGAGGGCCATTTCGAAACATGTT
GTAGATAAATGTTAATCACATTAGCATTTCCCAGACTTCCGTAAATCTCCATAAATAGCA
TGCTGAGGTTGATCCCTCTTTTTTGCCCATTGAGGCAAAATTACAGTTGATGAATTGCTT
TTGCCATGCATGTAGGCTAATGAAAGCTTTGCTCCTGGGCCTTCCTTAACAAAGGCTCAT
AATTTTTCCACTTTCCACTAAAATAAGAACCTGTTCCACTTTTAATTAATAGTTTTACCC
TCTCCTATTCACGACTGTATGCATAGTTTCAAATTAATTTTTTAGGTGAGGCTTGGTTAT
TAATACTGTAGAAACAACCCCTTTTGTGTTAAAGTAACAGGGAGGTAATGTTagcctgca
ggtttataaagaatttcctctcgtgtcatcttactgcttag
>NODE_631_length_757_cov_9.919418
ATGTTTAATTTTTGGTGTGTACAGTCTTTGGGATTATATTACAGAGCACGTACAACAAGA
ACTCCGCTTTAGTAGAGAAATTGAATGTTTTGAAAGAAACTAATCACACGCTAAATAACA
ACACCAGAGTTACACTTGCATTTATGGCCTCAAGGTGCTTTGTAAATTAATTCCTGTGCC
ATTTATCTACAGAAATTCAATCTGCTATTGGGTGCACTTTGCTGTTCAGACTCTGTGGAG
ATAATCACTGAGAGAACCTGACTCATCATGAAATATTCAGCAGACTGAGTTAACGCCTTC
AACTCAAAGCTTTGGCAGCGTTCCTCCTCGCTATTCATCACTGTGTGACAGAGCTCCTGA
TGAACGCACCGATGTGAATGTAGCCATCCTTGTAGAGTCTGTTGATGATGAGGGTAAGGA
TGAGGCCAATGTTGCGTGAGTTGTAATAAGTTAAATAGATGATCCATCCACAGGACAGAA
TGGTGGCTGAAAGAGGAAAAACACAACATGGCCTCAGTCAGTAAAATTAATTCTCATGTT
AATTGAAGCTCAGTTTTAATTGAAAATCCTAGAATCACTGTCAAATTGAAATAGCAAGGT
TGTCAATAGAAACATTTATACGTAGCAATAAATATCATAAACAAGGCTTTCTTGTTTTCT
CACGGTTAGTCACGTTTGTTTGTCTCAGCAGTGTCTGTCAGTCCAACAGTAAATTAGGTC
TATATATTCAAATATAATCACTAATGGTGATTTTACTAGTTAAGACTTTAATTATAAATG
GGAATTACTGTATTATTTATTAAGTCAacaaactgattggttttttaagcacagtgttcc
agatgctattttacctgacatgacaaagatgcatcagcacatagaaaggacttcagcagt
a
>NODE_632_length_467_cov_5.693790
ATTCAAATGACATACGAATTCAATACTTTAAGATGTATAGCTAAGCTAGCCCTGTAACCT
TAGCTTGTATTTCATGTCCTCAATTACACACACACATCTCTACAGCATTTACCATGAACT
TAACACCAGATGCATTACTACATCAACACAGTCTGTCTCTAATTGTTTCTTTGAAATTTT
CTTATCAGACATAACAGTCTGCATAACTTACACACAGCTTCACAGAACCAATACACCACG
GTGTGATATTAGCTAGCAGGCTAAGCTAATATTTTGCCGACTATGAATCTCACCTTAGCG
TTGCTCAGAAAAAAACTATAACAAGGATGTCGTGCTCTGGTCAAATTCTGCTGTTCAAGT
TGTTAGTACTGCATTTCTTGCCAAGCTTTTGAAAAGGCTACAAAGCATAAAAGTCCTCTG
AGAGGATGGTGGCTCTGCTAAGGTCTCTGGCATTCATCCAAAATAAACGGGCATATGGCG
GTGAGGACGCGCTCTGCTGGTGAGAGCTGACGAGGACCGGGAGAGTTGCCAGATTAACCC
TATAAGTGCTGAACAGGGGAAATTTGAAAGAATTAACCCTATAATTGCTGAAAGTTATTT
TTAAATGCAAc
>NODE_637_length_586_cov_5.138225
GGAGGTTGAATGGCGTGCCTCCCCCTGGTCAACCTTCACTGCTCACACAGTGGTGTTGTT
TTAAAGAGCATTCTTTAGCAGCTGAACTTGGAAAGGTATTAAAGTGGGATTAGGCTCCTC
CACAATCCACTGCTTGTGTCATTCAGGGAGTTTGTGTTCTCCTCTCCCCGCTGCCACCTC
CCCACTCCTCCTCTGTTTGATTGTGGCTAGCCGCAGGAGTGGGACTGACTGTGCCTTTCA
AAGGAGAGGGGTAGGGTTAAATCCCTAGTCCACTGCTCCCTGCTAATTCTCCTTGTTCCT
TAGAGAAGGATTTACTTCTGCTGCCAGCTTCTCAAAGGCCTTCTCTGCCCATCCGAAAAG
TCGGCGTTGCCTTCCTGTGGAGGTGTGGTTGCCATAGAAGGGGCGTCATGCATGGCTATT
CCATCTGAACCCCGCTGAGAATGGGGACCGGGGACTGAAAACAGGCAGAAAGTCCGGATT
AGACCCGAGGACAAAGAAGGACAGGAAGATTCCAGAAGGGACGAATAGGAATTACAGCAG
CAAAAATAATGCAAAGTGACAGAGAGGGGAAATAGAAAAATAATGGCTTACAAGATTAGA
CTCGGCGAGGAGAAAGAAGAAAGGAAAGAGGGCTGAATGAGAATGTTTTCATCTAGATGA
GAAGATTTGAGAGAGCGGTCGTAGGTGAATGCGGAGTCCTGGACGTATCAAAACCGTGCT
AACAAGTCAt
>NODE_638_length_321_cov_4.797508
CATGTCTCAAAAGTGGTGTGTGGGGGTTTGCACACATGTTGCCAGTCCAATTTTACTGTC
ATTCTCTGCTTCCTGAAACTCTATGATAGGGAGCAGCCTGGCTACCATGGGCCTGCGAGG
GTTAATCTAGCACTGAGCCAGATCACCTCAGGGGAACCTGCCTGGAAAATGGGTTAATAA
AGGTCATCCCCCAAAATAAACACTTTACAGAATGTTTCTCCATTCATCCCTCCTTAAAAT
CAACTCGCAATAAAACGGGTCTGGGTGCAATTACTGCCGCTGCATTGGGGCATGAAATCA
ACCTGTCCCGTGTTCTGGCTGAGGTCTGCTATGATCTCCACTTTTTCAGCCTATGCTGCT
CCCCCTGTAGACCCTTTCCAGGAGCAGTTGCACCCAGTTTCTCTCAGCTCCAGCATGCCA
AACCTACTTAAAACAACTTTATTGATCTGTCCAGAGGTGCAAAGa
>NODE_643_length_431_cov_11.661253
ATAATGAATTCTTTATAGTGTGCCTTGAGCAACTCAACAGCTTTGCCCTGCATGACAGCT
TTATGGGGCGTCTTTTTGCCCAAATTTTGAAAGTTTAACCTATGTAGATCAATGTGCTTC
CTTAAAAGAGTTTAATAAATTAAAGTGCAGAGGGCTTTTTTTCCTCAGCGAGCAGAAAAA
GCTGATGAGACAGGTTTAGTTTAATCTCAGGCAATAGAAGTCATTAACCATTCTCCCAGG
AATTAAAATATAGCTTGCCCTTTTCTTCTCTCACTTATCATTAGCATCACTTTAATCTCC
CCGCGTTTCACACTGCTATTTTAATCATTACTTACTGCCTTTTGACAACTGAAGAACATG
GCTTCTCCCCGCTCAGGCAATATCCTGATTTTAGCTGACAAAATGTAGGACATCATTTAA
AAATATCTAAATTTCCTCTTCCTTTTTTATTCTTCTAACTTCCACTCTTTAGACCCCTGA
ATGTCTGTCTATTTATATCAAAGACAGCACAAAAGACGAGAGGAGATTGAGTGGACGACA
TTCAAAATGTAATTTGAGTTGGCTGCAAGGGTAAc
>NODE_644_length_622_cov_6.819936
ATAACACTGCTCAACACATCTATTTTCATTTTATTAGTAGACAAATCAGCAATAGCAAAA
TGTCCACATTAATGCTAAATACATTAAATTGCAGTAAACTGCTTTTCTCCTTAAGGAATT
AGATGTATAATGTTAATAGAAATGAGATTTAAGATTTTTGGTCTCATAAAGCTGTATGCT
ACTTCAGCAGGTGCTTATGGATGAAGTGATGGATTACCTCACTCGTTGCTATCTCCATCG
TACTCCCAGCTCTCCCTCCTCTCCCTGCTTTGTGCCCTCTCCCCCTCTTCTTCCTGCTGC
TGCTGTTCTATAGGGAAATGAATGGGCCTCCTGTTTGCTGCATCCGCATCTCACTCTGTC
AAACTCCACCATGCATCTGGTGCGGAGGGTTGGTATGCATGTGTGTGCTCAGTGTGCACG
TGTATCCATTTGCTCTGGGATTTGCTGCGTGTTTGTGTGTTTGTGAGTGTGTTTGACCAG
GTCATTTAGTACTCTGCATGCAGGCTTGGAACAGGCTGATAAGCTGTTTGCAAAAACTGG
CAATTAAAAGTTGATCAGGCTGTCAATTCAAATGGAATGAAATGGAACCAGAAAGTAATT
AAAAGGATGGCATGAAAATGACAACAATTATATCTCTTAGCTTCCCATTACCGATGCACA
GAGGAATTTAATTAGTTTAGGAGCTCATATAGTGATTCATACAGTAAACACACAATAACA
AAAAATAGCAGCCACCACAAAAACAAACAAACAACAAAAAAAACAT
>NODE_645_length_263_cov_13.711026
AACCCTAACCCTAACCCTAACCCTAACCCTAATTCCAGACCTTACGGTTAGGGTTGGCCC
ATACTACGGGACCCAAAAAAATGTCACTACAAACCTATACCAATCAACTCAGAGCGGTCT
GAAACGCGCTCTCAAGCGCCTTCTACGGGAACTTATCTTGGCCTCAGCACTATGACACTG
GCTGCGTCATGCGCGTCCCATTGTCAGTGAATGGGAGAACGTTTTGGCCAATATCTCCGG
AACCAGACGTGCTAGACACCTGGAAATGCCACCTGCCCCACCTAATTTGGCTATGCCGAA
GACGCCGGTCTCAGTCCCGAGTCTCTACGACCTTCCCGTCCCGAGATACAGCAAAAAATC
ACAGGTTACTCCCACTTCCTGACGTCGTAGAGACTCGGGAGTAGGCT
>NODE_646_length_146_cov_3.383562
CCACCTAATTTGGCTATGCTGAAGACGCCGGTCTAGGTCCCGAGTCTCTACGACCTTCCC
GTCCCGAGATACAGCAAAAAATCACAGGTTTCTCCCACTTCCTGACGTCGTAGAGACTCG
GGAGTAGGCTCAGTGCGATCGCGGCCGCAGCAAATGGGGGGGTAGACACAAGTTTCATGT
CTCTAGCACTAACCGTTTTCCCAAACCCAGGCCGAAACCCTAACCCTAACCCTAACCCTA
ACCCTAAccctaattccggaccttacggctagggttggcccatactacgg
>NODE_647_length_625_cov_2.500800
CTAGGTCCCGAGTCTCTACGACCTTCCCGTCCCGAGATACAGCAAAAAATCACAGGTTTC
TCCCACTTCCTGACGTCGTAGAGACTCGGGAGTAGGCTCAGTGCGATCGCGGTGGCAGCA
AATGGGGGGGTAGACACAAGTTTCCTGTCTCTAGCACTAACCGTTTTCCCAAACCCAGGC
CGAAACCCTAACCCTAACCCAAACCCTGGCTGCATTATGCACTGCCCACTGTCAGTGAAT
GGGAGAACGTTTTGGCCAATATCTCCGGAACCAGATGTGCTAGACACTTGGAAATGACAC
CTGCCCTACCTAATTTGGCTATGCTGAAGACGCCGGTCTAGGTCCCGAGTCTCTACGACC
TTCCCGTCCCGAGATACAGCAAAAAATCACAGGTTTCTCCCACTTCCTGACGTCGTagag
actcgggagtaggctcagtgcgatcgcggtggcagcaaatgggggggtagacacaagttt
catgtctctagcactaaccgttttcccaaacccaggccgaaaccctaaccctaacccaaa
ccctggctgcattatgcactgcccactgtcagtgAATGGGAGAACGTTTTGGCCAATATC
TCCGGAACCAGATGTGCTAGACACTTGGAAATGCCACCTGCCCCACCTAATTTGGCTATG
CTGAAGACGCCGGTCTAGGTCCCGAGTCTCTACGACCTTCCCGTCCCGAGATACAGCAAA
AAATCACAGGTTTCTCCCACTTCCTGACGTCGTAGAGACTCGGGAGTAG
>NODE_648_length_396_cov_1.275253
CCTTACTTGCAGTTCAGCGGGAGCAGTGGGGGATTCCAGCCTCGTCATTCACACAGCTGC
TGAATGTCCTACAGTCATGCACAGACTCGCTGCTACACTGTGAGCTTGTTTCTGTTGTGT
TTGTTGTTGTCTGCTGTTAATGATCGTTTGTGGCTCTGTTGCAGTCTCTTTCTGCGCTCC
TCTCCGGGATTCCGCCTCAGGTTCGTCTGTTTTCAGCACTAAGCTTACGGACAGCGGCTG
GTGCGCTCTTATACATCCGCCCTCCCGGACCACGTGATTCATGCGTCAGTGATCCCCATT
GACGTCACCAGACTCGATTTCATTCATAAGAAATTTCTGCACCCCACCACCCACCTCCTC
CCTTCCTCCTCCCCTCTTTAATCGAACCAATTAGCTGCAGTCCTCCAGCTACTGAATGGA
CAGACGCCGGTGAATGAATTTACAGTTGAGGGTGCTATCTCTCATCTAATGTTTCTGGGG
CCCACAGTTCTGgagatagtgccttcctcaagaaaacagtgtgtttcatcaagaagtcat
>NODE_651_length_549_cov_10.071038
TTCTGGTTAACTTTTGGGGCGGAAGTTGTTCTTATAAGGTCGGAACAAATACGGAAAATG
TCACATCTTAGAAGCCTCCCATTTTCCTGCTACGATAAAGAGACTTAGATTAGACCATAA
GCAACAATGAAAAAGGTGATCAGACATCTTAACAATTCAGCTAATTAGTGCCACAGAAGC
ATCAAGGGTGCAAGAGGATAAAGGTTAGCTAGAAAAGACAAAAAACAGGTGGATAAGGGA
AATAAGGTGGGGAGCCTCACCACAAATCCAGGACGACAGAAACAGGTGTAGCCGTAGCCT
GGATCATTCTGAATGCATATCCCCTGGTTGCAGGGCTGTGGAAGGCACTCATTAATGTCA
TCCTCACAGTGAAGGCCTGTCCAACCTGCCAGGAACAAAAGCCCACAGAGTGCCATGGTG
AGCCCAGGCTCTCCCACTTCCACCCTCTGAAGTGAATATCAATCAGATTCTCTTACATTG
ATTTGCTTCTTTTTGGGTTCACACACATACACAGACAAGAAAAGGCTTTCACTAAAGAGT
AAGATGCCACATACATTTTAATGAGCTGAGGCAGTATCGTCTTTTTATCACTGTCTTTTT
TCGTACTGTATGACTACAAATTTCTCCCTGGAGAAAAGCAGATGAACTTTGAATGGCTCT
GAGGCGCAGACACTATGTAGGCATTATGGTAAc
>NODE_652_length_738_cov_9.067751
CTTGTTAACTATATCTGTTGCATGCAAGAAATGGCATTCCATATCATCCCTACATTTTGC
TTAAGCCTGACAGCTTTGAGGATGGGAGGGGGGTTAACTTAAGTATCTATTTTAAGGGGA
TTTGGGGCTGCTGCTCAGCATTTCAGCCCTTGCTGACTCTCGGTGTCGCTTCGCTCTCCT
CGCAGGTGGATGCTTACGGAAACATCCTCCTCACCACGCTGGAGATGAACAACGAAGTGA
TGCCTTCTGACGTGGGGAGCAGCGTCAGTGACTCTCGGAATTCAGTCATGTCCTTTGACA
GCTCCGGGGTCCAATTCAGGAAGCCCATGGCGCCCCGAGATGGCTTCAGCCACCACTCGC
TGGATCGCAGTGCCATGCGGAGCCGGGCCAACTGTCGGCTACGACGACGCTCCTCCAAGC
TCAAGTTGAAAATCCCAAACCTGTCAGATGTTAGCACCATTGACAAGTGGTCCCGGGTCA
TTTTCCCTATCACCTTTGGATTTTTCAACCTAATCTACTGGTTGTACTATGTGAATTGAT
GTGCATCCCACTAGGAATCATGGGCCATATTTTGAGAGCACATTAAATTGGCTTTGATAC
AGTTCCAAAATATGTATACACATATACAAGTTGAACATATGTATATGCATATTTCTATAT
ATTATATTTATATATACACGTGTGAAATCTGAAGGACCTTTCTGCTGTACAAAGTATTAA
TAGGATGACTTGAATGTTTAAGAATAATTGTGAGAGAAGAATTTCAAGGCTTTGAGTTTC
TTTTTCCTCCTGAAACAGACAAACAAACAAACAAACAAACAAACAAACAAACAAACACGa
gatcccaccaggggtttttggaactaaagactgcatgatatt
>NODE_653_length_427_cov_4.147541
ATTTGGTGTACACAGTCTATAAGGGATTACCCTGCTCACTCTCCCCTCATAATCTGCTCA
TGATGACGTTATACTGCAGCTCCTGGGCTCCAGTTCTCGCGAGGTTATGGAAAACAATCC
AGACGCCCTCTCTCTCGCTCTCGGCCCCCCCTCCTCCCCAGCCCTCCCTTCCCACGCCCC
AGTGCGCTGTGGGATAGTGCCACTATAAAGTATATCCTCTCTCGGAGAAAGATAAGAAGC
CCGAGACAGGAGGGGGATGAAGATGGCGGACGCCAAGCAGAAGAGGAATGAGCAGTTAAA
GCGATGGCTGGGCTCGGAAACGGACCTGGAGCCTCCTATTCTGAAAAAGAAGAAGACGAA
GGTGAAGTTCGATGATGGCGCCGTGTTTCTGGCCGCCTGCTCAAGCGGCGATACCGAGGA
GGTGCTCCGAATGCTTGACCGGGGCGCTGACATCAACTACGCCAATGTAGACGGTCTCAC
CGCCCTCCACCAGGTTTGTGTTAGCCTACTGTAGCTGTTAATGTCACCACAAGACACAAA
tatcgctctgctgctagcaactgctcgccct
>NODE_654_length_551_cov_9.856625
CCAAATACTGCAATTTTCCAAGAGGGAACGATGCAAATGAGCGTTATGAGCGTTGAAGCG
GGAAAAAATACGAGGCGTTTAGCATAAAACAAACCTGGCTAGCAGTGCTGGAATCTTGCT
TTCATGAATAAACAAGGCTCTGGTCTGACTCCACTAGGTGTTGCTCATTCGACAGTTTTT
AAAACAGCTCTTGATCATTTTTGGAGTTTAAGAACGTAATAATCTGCACTACAAGCTGTC
TTCCTTTGTGTGTTTTTGAGTGTATGTGTTACCTGCTGTCCAGGCTTGATTGGTGACAGC
GTGATTCCCTGGGTGTTGATGACAGGCAGGATCTGATTGCCGATCACCGTGGCGATGATC
TGGCCTTGAGCGTTGGTCAGAAGCTGAGGTGTAATTGGCTGTACCTGCAGTGCTGGGTTG
CCACCCCCTGATTGGCTGGAGGGCCCTGCAGAGTTGGGCATCAGTGGGATTGTTCCAATT
ATCTACAAAGGGGGTAGAGAGGAGACGAAATCAGCTGGGCGGTTTTAAAAAGGAGAAGGA
GTTGGGAGGGTAAAAGCTACTGGAGGTATCAGTCGTAATGATATCTGTTGTTGTGAGCTT
TTTTTGCTGCTCATTTTTGCATGTCATGAGGCTAATCAGGGCATGCTGCTTTGGAGTTGG
TCTGTGTGTGATTTGGAGGGAAaaacattcagaag
>NODE_658_length_502_cov_3.856574
ATCATGCATAACCACATTTCCTCTGTGCTAAATTGCTAATTAATTTGATTCATTTGCTGT
TGTACTCTCTCTGTTTAAATGCCATTGCCAAAGCCTCAATTTATCGAGCTTGCAAGCATT
TTACTGAGCAACCATGTGCAGAGCATTGTGACTCATTGCGGCCCCATGCTCGTCTACCTA
TTTGCAAGCATTTAAAGTACAATGCTCTGTGTTATAAGGCTAACTGCTGTCACACTAACT
GTGCATGGTGCATCTAATTTAGCATGTAGACTTCTCGGGCTTTTTTTTGGTTTCTGTTTT
GTTTTTGTGCTCATGTCTTTCTCTTTTTGACTCTGCAGGACTCATCTCTCCTGGAGTGTC
TGTCCCTGTCCAAGTCCCAGGGAGCGAGCCTGACATGTCTCAGTACTGGTCAAGACTACA
GTAGAGAGAAGAGCTACTTCACCTTGTAACCACCCACTCCACCATCGCCCTCCGGCAGTG
CTCCTCACACATACACGGCACAGGAGAGTAGAGATGGCGAGAGAGGGTTGAGAAGAGGCA
ACAGACAGGAGAGAAGGAAGGAAGGAAGGAACGAACGAAAGAGagagactctgggagagc
cttgggacgtctgggctttgtttttccagtgggacagtgtgctgtt
>NODE_661_length_307_cov_2.159609
ATAAGGTAAGTGTTGATTTCAGTGGCAACGATAGGCGAAGTAAAAAGGGAGGGAAACTTC
AGAACAATGAAAGACTTCTTTGGAGTTTTTTTCTTTCTTTCTTTTCTCCCTCACCTCCTC
CTCCTCCTCTGGAAAAGGAGAAAGGTGTCAAGTTTGTGACAAGTGAATTGTTTTTTTCTC
CACCCCACCACCACCACCATCCCTCGCTGTGAAGGCGTTGACGATGGAAAGTTTGTGGAG
TTGCGTTCCTTGCAGATAGTTTGACCTACTTAGGTTAGTGCTGCACACCTTGCACAGTGA
CTCCAGCTTTTTTGCAGCATTTTTGAAGATGATCCCTGAAAGattaggaaatatacaagg
gatgaactaacattcagtaaactacagaattagatatttcattggaaaatctgttttgca
cttaacatcttattcatgattatcctgtgat
>NODE_663_length_481_cov_9.717256
CCAAAAAGTCCCTCCGTCCTCCTGCCTTCTCTGCCTGGGACCCCTGTCTGATTATTATGC
CATTAAGCCTCTCCTCCTCTCCTCTGAAAGAGCAGCAGGGTCCCTCTCCAATCTAAAGAA
GTCCTGGGTTTTTTTCCCCTCCTTTCCCTGAAATTACCCGGCGACGCGTGCCTGAGTTTC
TAATTGGCATGCCCGTCCCTGGAGACGGCCCCCTCCCTTCTTCCTAATGAAAAGCCTCGG
CCTTAATTACACTTTCCAAACGCTGATTGTTATTGACAAAACTCCTGTGGCTCGGACAAA
CGACGGCAGATTAGCTCCATTACAGGCAGCCCTCCAAGAAGAGAAAGAGAGGGATTTCAA
ATCGACAATGCAAAGTGAGGGGGGAAAAAGAGGAGCTTTCAATTTTTTTTCCATGTACCT
TGCTCTTAATTGTTTGGGCCATTGCTCCACTTAAGATGTCTCTTTCTCTCCCGATGCCTC
TTTTCTGTTCCATTGTGTTGCCGTCAGTGTACTTTTAGTGAGGGGACAAAAGCCCAGTTA
TGTTACTTGAGAGAAAACGTTCATCTTTTGTCAATAGACAGGATTGCTGATGGCAGCATG
Agtaaacatgaggatttggcctaat
>NODE_664_length_666_cov_8.303304
TTTACAATATATTAATTGCAAGACAGCGCATATCAAAGTGGCCGTTAACTACCTGAGGTC
AATGTCATACTGTCTAATTAACCGGGCAGCGGCTGTGTGGTCCTACATGGCTGTGGAAGG
TGGAGAGAGCAGCCGATCTCACACCCCCCCACCACCCTTTACCCACCTTTTACTTCCTCC
CATTCAGAGGCACGCACGCACTCGCTGTCTGAGTTCTTGCATAGAACACTCTGAGACATT
CCATTTGCATGCCCGCCCCATCAAGCTGGATGCACTCAGACTGGTAATAAAAGGCATTGA
CCCCCTTAACCTTTATGAATTACAATTTGTGCCTGCAGCACGTCCTGTCAGAGGCCTCAG
AAAAGCAGGCACCTCAGCCGGGGTGTGTGCGTGTTGTTTTGCAGTTGTTAAGGAGAGGGG
AAAAGGTTTTTACAGCTCCTCGTCGGAGCTCCTGACAAGCAGGGAGGAGGCGGTCTGACA
GCAGAAGCAGGGTAGGGAGGGACTGCAGCGCTGCTGATGGCTCCATGCTAATCTCTATCC
CTGGATGCTGCACGAAACTACTGAAGCTCCTTTCTTTGTCAGGACCAGGGATACACAGTC
TGTAGGGCTACAGTTCATCTGAGTTCTACCTCTGATCTCTTCCTCCTCCATAGCGAAGTA
AAGCTTTCGAAATCTGTTTGTGTGGACCAGAAAATTAGGTCTACGTGCAAGATAAGAACA
CTTGTTGATTAGTTTAGGAAAtataactgacacagactgacttacaggagataaggtctg
cagaacatatatatatttaccaatagttag
>NODE_668_length_177_cov_2.819209
AGCTGTTTCAGAGCATGAAAACAGCAATACTGCAGTGTTTCAAAGACAATGTTTCCAAAC
ATGTTTTGAGTTCACAATGTGGTCAAATGTGATAAATATGAAGGCAAATGTTGTTTCAAG
TGACTTTGTGTGATATAATTCAGTGAACCACTGTGTGGCAAAAGAGGCCTTTTCAGTGCA
TGAAAAGCTGTTTCAGAGCATGAAAACAGCAATACTGCAGTTTTTTAAAGACAATGTTTC
CAACCAGGTTTTCATGTTATAATGTGTTCACATATGATAAATATGAAGGCAAAAGTTGTT
TCAAGTGACTTTGTGTGATAT
>NODE_669_length_677_cov_11.050221
GTTCTTTTCATCTGCTGTAAGGTCATTATTGCCTCGAATCTGCCGTAAAGCAGCCGCAGC
AGTGAGGGGGTATGAAATTCATGTCCTAATATGCAAATTAATTCATGAACGCTCCATATT
GTATAACCACATGCATCTGGCATGATTGGGCAGTGTGGGGCAAATAGTCCTCAGCCAAGG
CATTTTGCTACTCAGCAAAAGCTAATGTTGAGGAGTGGAACAGCGTTCACAATTACCATA
ATAAAGGTGAGCAGGGGGAGAATAAATTGTGGAAAGAGAAACTTCTGTGTGCATGACGAA
AAATGTCCCCTATATGAATACAATGCGTACTTAGTCCTGAAATCACAGAACAAATGCATC
AAATAAATACTTTATTCACGTGGAGCTAATTTCACCCCTCCATTTTGATCACGTCATTCC
CTCTGGAAAATTGCAATTAAGTTTGGAGAGATAAAACATGCCAACTACTCTGCATTTCAA
GGCTTGATTGGCCTATCAGCTAGTCAGTATGCTGCCATGGTTTTCATCACTGTTAATTGA
TCCTTTCTTTAATTAATCTGGAAAGGAAAGCCCATATCTCTATCCTGTCTGATCGTCCCC
TCTGTCTGTCATAACACAATAAAGGCCCTATCCTACTGCTAGTAACTCTGCCTTAGCTTC
TCCCTCTGGCTCTCGGCCAAATGGACTATTTATGGTGCACCTATCTAACGACAAGCCTGC
TGTATGGAGTTCAATGGCTGGGTTCATTAACAGTGCTTTACCCGGCTACTTCTAATTTGC
ATGCTGTGACACCTTGCTTTTAATATGGATGCGAAGGTTAg
>NODE_673_length_358_cov_5.824022
CTTACTAGTAGTCCTCTGCTCAGAGTTTAACCCAGTCCAGTCCTTAATGATCTATCTGTC
TGCCACCCGCACAATGGCCCACACCGCTGTTCGCTTTCATTTACAGAGTGCCAGTCTCTG
AACTCCCCTCATCAGCCCTTTGTTCCTGGCTGTTTCATGTTTTTTGGGGAGTTGAATGGC
GTAGCTGTGTATGGGATACTTTTGAGCGAGTGGTTTAGAGAGACAGCTAGAGCAGGAATT
TTCCAGTGCAATACATTATGAAGATTTCACTTTCTGCCTTTGATTCTGCACTGACAGTTA
TCCTTCAGCCCTCCTTTAAAGTCCCACTTTCAATCCCTAATGGCTGTCATGTCGCTGCGC
TCTCTGGACTCTTACTCAAAGTGTCATTGGCATAATGGTCGGCAGCCGTTGGCCTCTTTT
GATCATCCATGCTGTGTGCGAGAGCAACTGGAGCTGAAACACTGAGGTGTATGAGGTGTC
TGTGTGTGCGCGCACTGCTTGc
>NODE_676_length_313_cov_1.319489
TAAACCATTGATCAAAATATCAAACTATTTGTGTATCAACCATAAAGTCTTGTATAACTT
AGCTAAAATGTTAATTTGACATATCTGACCGTGATGCAAAAGCCCAAAGGCAGTTAGCAA
ACATTAGCATAAGGGGAGATAAACAGCTAGAATGGTCCTGTCCAAAGTTTAAAAATGCAC
CTCTAACACTAACACCTCTTATTCTCACATTGTCTCGCTGTTCTAAACCCTCTGATCCCC
AAAGCCAATCGGCAGGCATGTTAATTTAGAACATAATATGTAAAACTATATAAAAATGGA
GAATTTTCAACTTTTAAACAGAACATGAGCTACTTATGTGAACGAATGGATCAGTAAGGA
AAAttaccggaatctggccttaaattgcaatatttcattaaaatccctttattctgcatt
tctgattttgaaaatttgaaaaaactaatttaaaaaa
>NODE_677_length_338_cov_2.408284
ATGATCAACAGCACCCTTCAACCAACACAAACTTGTCCTTTAATATGGAGCCTGCAAACC
GTAACACTGATGGACCAAACCACACTAAACAACAGCAACAAGCTCAGGAGCCTATGAGCC
CTATCCATGGCTTAACTGGCTGGGGAGGCCAGTCACCCACTGAATCATCCCAGCTCAATG
GAGACACAACAGGCAGCTCTGTATGGGGTAGTGGTGAAACCAAGGCAGCTGAATCCCCTA
AGGACTCAGGCTGGGACTCAACTCCCTCTGGAGGTCTTTCTGCCTGGGGCCGCCAAGGCA
GTGGTGGAGGGAGTAGTGGAAGCGGTGGCTGGGGTGACTGGGGAAAATCCTCTGGTGGTG
GAGATGCATCTAAAGGCTGGGACTCAGTAGATGCTGGTAGTTCTGGCTCTGGCCAGGAGC
AGCAACTTAGCTCATGGGGCCAGCAACCTGGAACAGCCCCAGCAAGTGAGGATAGTGGGG
At
>NODE_678_length_645_cov_11.368992
GTAACTTTAAGCACTGCCACCTCATGATATAGTTATTTCCTATTAAACACACACAGTAGT
CGCACAGTTCCGGCGATCAGCAGGAACACAGCTGGAGCAGAAGCACATGCTCTATCATTT
TTTGCTCACAAACGATGTAAAAATGGCCCATTATGGCGAGGAACAAAGAGGATGGGCCCC
ATGTTCGAGCCAACCCCTCACTGATGCCCTGGTGACTCGGCCAGCCACTCTCCCAAGGCC
TACTCCTTGATTAAATGCATAATCCACTACTCCCCATCCCCAATGATTTAGTGTGCCTTT
AAATCAGCTTGCGCACACATAAAAACCTCAAATAAAAATCACCAAGAAAAACCATTGCAC
TCTAACTGTTCTATTAAAATGATACCCAGCCCAGCCTTTCTTCTCTGCAATAGCGTTTAT
TCCACATGAATGCGTATCTTCATTTTTTTTCATAGGTATGCATATAAAATATTTAAAGTT
TAAAATGTCACCGTTGAAACATCAAATGCAGGAGTCTCTCATTAATCAGCATGGATTGAG
GTTCTCTTTTAAGGTTATAACCCTTTGAAAGAGCAAAAATTACATTTTTGACCTTGAAGA
TGAGACAAACTCATAAACGTAAAATAATTTGCAGTTTAAAGGGGAAAGAGATATCGGTTA
CCTCAGCCAGCAGTGCTCTGGGTTGTCAGGGGGAGACCAAACAAGTCTCATTTTCATATT
TACATCCAAGCTGTTGAGAttaatttgaaatcacatcaagaaaaaaaaagaaacaaaact
cagagaaaa
>NODE_679_length_602_cov_12.169436
GTTCCTTTTCTTTCCTTCAACGTTAAAGTGATAAAAGGAAAGAGGCCATGGGGTTGGGTG
GTGAGTGACTCGTGATATCGAGTGAGAGGAGGAAGGAGAGGGAGCTGACTTGGGGGGCAT
CGTAATGCTGCATTGCCGGGGGATCAGGGCAACTCGGGGCACTGCCGGGGGATAGGACAG
AGCTATCATGTCGCCCATCCTTCTGACAGGCGCACCCGTTTGATGGAGGGGCTCTCGCGC
TCGTCCAGGGCGGGCCGGGCCAGTCCCAGAGGTGAGTGGAACTCATTCCTGTGCTCATCG
CGGTCGCTGCCCTCATGGGAGCTGCTACAACTGCTCAGGCTATCAACAGGGGAGCGTCCC
GAGTCCTGGCGGGACGAGGGGTTCTGGGGAGGTGGTACCCCACCACCGTAGCCCCCCGGT
GTGCTGCTGGTGCGATCTCTAGGAGGAGAAACAGGTTCGGACTTGATGTGCAGGCTTTGA
GCAGAGGGCAGGGAGAGATTTGAACCCTGACATAAGTGAGAGCTAGAGCAATTTCTGTTG
GAAGGAGAGGAAACGCAAGAGGTTACAGAGTTACAGAGCAAGAAACAAAGTGACTCGCAT
GCAAGTACGCATACACACACACTTGTGAGGTGTCATTTGTGTTCAAGTGAAGATTGAAAA
CAGTAAAGGAGTCTTAGATATCTGAGTGTGGCATCTCAAAAAAACCCAAAAACCGTATGT
GTTACATCATGCATATGCCAACAACa
>NODE_681_length_475_cov_7.534737
ATTAGCAGCCTGGCCTTCCATTTTCATCAGGTCAATGCTTGGCTGAAATTCCACAATGTC
AGCGCCAAGGTCACCTCTTTATGGCTATTTTTAACCCCATCGCTCAAAAAGAGCAGGAGA
AAGGGATCCTATCACTTATTGTGGCCATCTACCAAAAATATCAAACGGCTGGAGAGGCGC
AGGAGAGAGAAGGCTCGTCCTAGAAGTGTGTGTTATGTGAGAGACCAAAATGTGGTGGTG
GTCAACCTCCAATTATGAGCGCTAGTAAGACAAGAGCTTTAATGGCTAACGTTTGCCTTC
GGGGAGGTTTATTACACACTGCTGTTTTGCAGAAGCAGCGTCAAATCTATAAAACGACCA
TTAGGAAGAGGGAAAAAATCAATCAAAATGCCATTAAAGTGGAATAAGTTGCCAATATTG
CTGATGTGGTTGCGGGTCCTTTGATTTTCCTTCAGATTATTAGGCACAGTCGAGTAGTGA
CTTTGTTAAGGGAAACCAGTGTTGTTGGGGAGTAATATGTCTCCTGGCTTCATAAAGTTT
GCTGCCTCATATTTCCCACTTTATTGATTATCCATTATCATTTGTCATGAGGTGTCCTAA
CTCAAGGGGAAAAtataac
>NODE_684_length_515_cov_5.221359
AATAGCATGCTCTCATATTCTCAGACTCCAGTGTCAAAACAGTAATCATGGATGTTATTG
TTTTGATGGAGGTTCTGGAAAATTTAATGTTTCTTATTAAAGCTAAATCAGCAGCGAGGT
AAATAAACATTTGCTTAACTTTTGTTCATTACACTCTCCTTCTGCCACTTAGGATTTAAT
CGCGGTTACTGGCAGGTAGAGTATGTGAGTCCATGCCTGGTTAGGTGCAAGTGCTGCTGC
CTCTCCTCCTCTCTCCTCCTTCTCTCTCTCTCTCTCTTCATATTATATAAAGAGTGGCAG
CAGGCAGAGTGACAGACTGCCCCAAGAGATGACACCTGTCACTGAGGGGAGTGCTGCTAA
TCTACAAGCCTCATTTTGTTTGAACTCTTTGTCACCTTGCCGTCAAATCCTCATCTTCTC
AGTCACTGCCAGCTTCCCTCCCCTCTGCTTCTCTGCTCGCTCTGCTTTGCCCAGTCTCTC
CACAATATATACAGTGCCTCCACAGCACACGCTCCACCACACAAACCAGTGTTCTCTGGT
AAAACATGTTCCTGCTTTTATTGAATGAGCATTGTGCACGTCTGTATTCCTGTGTGTCAT
TTTGGGTTATTTATAAATGAACACATAGTGAGTACTTTTTGCCAAACTCCAAAAAAAAg
>NODE_685_length_362_cov_1.740332
CTCAGGAGGTGGAGTGGGTCATCAATTGGTGGTTCGATCCCCAGCTCCTGCTGACTACAC
ATCAAAGTGTCCTTGAGCAAAAACGCTGCATCTTAAATTGCTCCATCTTGCCACTATCAG
CGTGAGTGTGTGAATAGAAGGTATTGTGAAGTGTTTTGTCCCGCATAGGTAGAAAAGTGT
TATATAAGTGCTGTCCATTTACCGCTGCAGGAAAGGAGTGACCAGAGGGAAATACGTGAG
CGAGCCAAAGCTGAATGAATCTGATTTGTTCTAGAACAAGAATACTTTCAGATCAGGAAT
GCAATCAGAGTTCAGGTGGGCAAGGTTCATTCAGGCAGCAAAATAACATGATAAGCACAG
AGCTGACAGAACAAAAGAAGTCTGAACAATGTTCTTAAAGCAAACACGGTAGTTTCAGTC
TAAAGCCAGGACATTATGATGAAGCTCATCTTGATCTTGGCGTCACTGTCAATGCAGTGA
GAAAATCTTTTGTCTGTGTTTGAAAt
>NODE_686_length_356_cov_1.120787
CTGACCTTGCTTTGTATGTCACAAAATGTCAAACTATTACTTTAAGTAAAGGTGAAAACA
ATCTATTGCCTATAATCTATAACAGCCTCCTCGCTTCACTTCCATGCCATATTTTCCACA
ATGAGAGCGCAGAAAGAGCAGGGGTGTCGGCTGCATGAGTGTGTGTGATGCTGTAGTCTG
ATCAATGTGACAGTGAGAGTGAGTCTCCTCGAAGAACCCTGGCCTTATTGCTCTTCTCTT
ACACACTGCCCCTTCACACACATGACATACTCTGTCCCTCACTGTCACACACACAACACT
GTACAATGGTTACAGTTTCCTTCCCTTCTATCCCCATCTGTCATCTTCTTTCCCTCTTCG
TCCTTCTTGtctcttgttcccttcaacgctccttctttccttcttctctcattcttttat
ctttgtacacttcaaccacagctgcatctcgaaggccaaccaactgtagttatcgcgttg
tctctgctccacttcctcag
>NODE_687_length_636_cov_6.650943
CAACGGGAGCCAAAAAAGTGTCCCTACAGACCTATACCAATCAACTCAGAGCGGTCTGAA
ACGCGCTCTCAAAGGCCTTCTACGGGAACTTATCTCGGCCTCAGCACTATGACACTGGCT
GCGTTATGCACGTCCCATTGTCAGTGAATGGGAGAAGGTTTTTGGCCAATATCTCCGGAA
GCAGACGTGCTAGACACCTGGAAATGCCACCTGCCCCACCTAATTTGGCTATGCCGAAGA
CGCCGGTCTCAGTCCCGCGTCTCTACGACCTTCCCGTCCCGAGATACAGCAAAAAATCAC
AGGTTACTCCCACTTCCTGCCGTCGTAGAGACTCGGGAGTAGGCTCAGTGCGATCGCGGC
GGCAGCAAATGGGGGGGTAGACACAAGTTTCATGCCTCTAGCACTAACCGTTTGCCCAAA
CCCTCACCCCAGGCCCAAAGCCCTAACCCTAACCCTAACCCTAACCCTAGTTCCGGAGCT
TACGTCCCATACAACGGGAGCCAAAAAAGTGTCCCTACAGACCTATACCAATCAACTCAG
AGCGGTCTGAAACGCGCTCTCAAAGGCCTTCTACGGGAACTTATCTCGGCCTCAGCACTA
TGACACTGGCTGCGTTATGCACGTCCCATTGTCAGCGAATGGGAGAAGGTTTTTGGCCAA
TATCTCCGGAAGCAGACGTGCTAGACACCTGGAAATGCCACCTGCCCCACCTAATTTGGC
TATGCCGAAGACGCCGGTCTCAGTCCCGCGTCTCTACGACCTTCCCGTCCCGAGATACAg
>NODE_698_length_145_cov_3.324138
CCATTGTCAGTGAATGGGAGAACGTTTTGGCCAATATCTCCGGAACCAGACGTGCTAGAC
ACCTGGAAATGCCACCTGCCCCACATAATTTGGCTATGCTGAAGACGCCGGTCTCGATCC
CGAGTCTCTACGACCTTCCCGTCCTGAGATACAGCAAAAAATCACAGGTTTCTCCCACTT
CCTGATGTCGTAGAGACTCGGGAGTTGGCTCAGTGCGATCGCGGCGGCAGCAAATGGGGG
GGTAGACACAAGTTTCATGTCTCTAGCACTAACCGTTTTCCCAAACCCa
>NODE_702_length_353_cov_13.521247
TATAACTAGAACACACTCTAACTCCCAGATGTCCAGTAACCTTTCTGTGGGCTCAGTGAT
TAACACACCATGTCCATTAGACATCCAAACAAGGCCAGCTGTAAATTAACAGATCATGGT
GCCTCCCCCCGCCTCGCCTCTCCACAGATGGTTGGTGGGGCTCCGCTGGGCAGGGAAACT
GATTGGTCCAATTCTTCCTCACAGGGAGACATCCATGAGGATTTCTGCACTGTGTGCAGA
CGCAGTGGCCAGTTGCTCATGTGCGACACGTGTTCTCGTGTTTATCACCTGGACTGCCTG
GATCCACCCCTGAAAACCATTCCTAAAGGCATGTGGATCTGTCCAAAATGTCAAGATCAG
GTAACCGCAGCAGCCGAGACTGATCCTGAGTCAGGGGGAAGGGGGTACCGCAGTCCAGAG
AGGAGCCTCTCAGGGCCTGTAGCTGTACTGTAGGACTGTTCAATCCTTTGTAAGCATATA
CATGAtgcagtattgtt
>NODE_703_length_597_cov_6.770519
TTGTGACAAAGGTGTTGTAGCCCCAAGCAGCCCACTTGACCCCGGCTGCTTTGGGTGAGA
ACGTGGATGTCTTCTCGGAAAAGTGTTGATCCCGTTTCAACACTTGGCGCTTTATTGTCA
GTTACAATATGGAGTTGAGCATCAGTGGTGAAGGCTGCAGTGGCTCGGTGCAGACAGACA
TACCTCCATCTCACTGGTGTCAGGCATCAGCTCAGTGATTGGTGGGCATATTGTTCGACT
CTGAGACTTTTTTCATCATTAGCCTGCACTGCATGGCAAACGGGCGCCATGGCCCCTTTT
TTTTCCTTCCCCTTTCTCCCCCCTTACAGGCGGCAGTATCACAGCTCTGATCTGTCACCC
TTCGCTTGCCTTAATGTGTGAAAGCAAGACGTGTTGCGCCTATTAGCACTTCTTGGCAAG
GCTGGCATGCTGATCCTTCATCCCCGGGGAGCCCGGCAATATGGTGCCGCATGGTGACCG
CCCGCCAGCCCTGGCTCCCGCTGTCACAACACATCACACATCCCCAGCAACCAGCGCCAC
CGCCTCCTCCGCCACCACACCTCCATCACTGTGGTGGCGTGAGTGACAGCAGCCAGAGCC
AGGGGTCCTCTGGGTGGAATTAAAAACTTTTAGAGCAAGGGGCAGCTAAAGTGAAGTGTA
TTTTTTAATTATGAGGGCTATAGTTGGGTTTTGGTTCACTGgggagagtgtgggtcaaat
ataacttaaattaagggtgag
>NODE_704_length_399_cov_8.137845
ACATTTTTTAAATTGGGTAAGGGCCATTAAGAGAAAAAGCACCAATCAGCTTTTACAGTC
ATTCGTCTTTATCAAGCGCAAGGGAGCTCAAACAAAAACCTACTCAGGTTGTAAATGGTC
GAAATGTCAATTAGAAAAAAAAAATCATCATTAGGTTTATTACTCAAATTAACAGTTGCT
CTCAACCATTTAAATCATTGTTGGTGTTCGCCGTTAAAAGGGAGCAGTTTTTTTTTTCTT
TCAGTCTTAGTAGTCAGACACATCTCCCTTTGGACTCTGACGGAGTGATTTTGGAGGTAT
TATATTCATGAGGGGTTCCAGTAATTGGATTAAATTGGTTCCAGAATGTAGCAATTTATA
TTATAATATCCCATTACTTCTAATACTGTTCTTAATTAATTAGCCTGATTTTTTTTGGTC
CGTGTTCCTGATAAGTTAAGTTGGCTCAGGAGGAGGTCCGTCCCATGGTGACGTCTCGCC
GAGCTACATCAGTCACACACACCTGGACACAGCACACAAGGTGAGGGAAAATCTCACTGA
GAA
>NODE_707_length_359_cov_8.618384
AACAGCATAATTGTTTTGCTATCCAATCGGGTGTTATACTACACATAATATATGGTTATT
TCATACAGCCTCCAGACTGCCAAGATGTTTTCAATTTGGCACGGCCCTGCGATCATGATA
TCACAGAGAAAAGAGAGAGGGAGAGAGAGAGAGAGAGAGAGAGAGAGCTTCCAGTCTGGG
ATGGCCAGAGCAGTGAGAGGGCGATCATTTCGCCAAACTCAAAGGCTTTTTTTTCCCCCC
TTCTCCCTCTCTCTCTCCCTCTCTCTCTCTGGGACGAATAATTCCACAGTTGCTGAGGCA
CTGAAAAAGCAATCTGCGGAATACCCCAGGGTCATGTCTGTGGCCGGATGATTTGTGTGA
AATGTCATACATTAAATATAAGTTTAACATTCAGCCCGGTGCACTGTAAAACTGCCCTGT
CGTTGCCACAGTCCGCCATTTCCCTCTGTGCAGGGAGGGTTCGGGTTCAAGAAAGCGGTC
ACAAAGGAGTTGGACACACAAAt
>NODE_713_length_383_cov_2.362924
TCAAATGTGATAAATATGAAGGCAAATGCTGTTTCAAGTGAACATCTGTCAGGAAATTCT
GTGGACACACCATTTGGTAAAATTGACCTTTTCAGCATGCCAAACGCTGTTTCAGAGCAT
GATGACAGCAATACTGCAGTTTTTCAAAGACAATGTTTCCAACCATGTTTTCATGTTATA
ATGTGTTCACATATGATAAATATGAAGTCAAAAGTTGTGTCAAGAGACTTTGTGTGATAT
AATTCAGGGAACCACTGTGTGGCAAAAGAGGCCTTTTCAGGGCATGAAAAGCTGTTTCAG
AGCATGAAAACAGCAATACTGCAGTTTTTTAAAGACAATGTTTCCAACGAGGTTTTGAGT
TCACAATGTGGTCAAATGTGACACATATGAACAAACTGTGTGGCAAAAGAGGCCTTTTCA
GGGTATGAAAAGCTGTTTCAGAGCATGAAAACAGCAATACTGCAGTTTTATTAAAGACAA
TGTTTCCAACCAGGTTTTGTGTTCACAATGTGGTCAAATGTGATAAt
>NODE_714_length_362_cov_1.751381
ATTATGATATATTTTAAGCGGAAGGGCAACTCTGCATCAGTATTCCATTCACCACTTTCT
CTCCTTGCCTCGTCCCTCCTTCCCTTCATCTGGCTTTCCTTGCCATGCTCCCGCCTACAG
CTTTTGCCATTTATCACCTGCATCCAACACTGCTTCATTCTTACTGTGTACCTTCTCCTC
CCCTACAACATATTATTCCCCACAGCAGCCATCCATCCAGCCAGTTTGATCCCTCCCACT
CTTACACTTTTTCATCCCTCTTTATCTCAGCCTCATCTCTCCCTCTCTCTTTCCCTGACT
CTCTGCAGCACCACACCCTGCTGTCCTTAGTTCTGTGTTACATATTCGTCCCGTTTATCA
ATTGTCCTCCCTTAAATCAAAACATCCATTCCTTCACCTGTCCCCCTTTGCAACAGTTTA
TTTACTCATCCATATCTCTACCAAAAATTGTCAGTCTGCTTCGGAAGTTAtatccatcct
cctcacgttctctattgttccctcat
>NODE_720_length_605_cov_9.426446
CTGACCTCTAGTGAAACCCCCAACGTGGTCAGAAAATGGGAGTTTAATTGCAACAATTTG
ATTTAGCTCAAAATAATTTCAATTCAGATCAGATCAGTGCTACTTTTGACTCATGCAAAC
TTAGGAGAACATCTGCACAGCTTGCCAATTTTGAGGCTAATAACCAGATAAAACTGGACT
TATGGGATGTGGTGGAGTCCAGTCGGAGTGGCGAAAGTATACTGCATTTCATACAAATTG
TTTGGATACACGAAGTCAAGGCTTACCCAAGTCTGGCTTTAGCTCAGTAGGCAAGCTTAA
TTTCCGTGACATCTTTGCTGGAAAAAAGAGAACATCCCTCTTTACAAACACACGTCTAAG
CTAACACACGATGCCATGCAAAGCTAGATCACTAGCATTGGACTGGGATTGTGCACAAAG
CCAAAGTACACAAAACAACAAAAAGGCTGTGGAACAAGTGGCAGGGGATTGTTTTATTGG
CTATAGGAGCCAAAATGCGTTACACAGAAGAAGACGCGGCATAAGGAGTCAGAGACAACT
CTGTATATCACAGAGGCATGCTGTGAAGGACAAAACAAAAGAGGTGACCTCTAGTTGCAC
AAGCCCTGAAAGAGAGGTCTGGTAAGACATATCAAAACTGCCATTCAGGTCCTTCATGCC
AAAGGAGCATGCATCAAGAACAAGGAAGTAAcaaggaacagaaaataatgtacaagagat
ggaagatagcgagaaagatggttaaaaat
>NODE_721_length_580_cov_6.843103
GTATCTCTACAAGTGAATGGGAGTGTCCCCTTTGCTTAAAACAAGCAAAAAATAAAAAAT
AAAAAAATCTATGAGTGCTTTAGGGAATTGTTCGGCCATTTCCACTATGCCCCAAATAAA
CTTGGATGTTCTCCATCCATCAGCTGACTACATGGAGAGCTGACCTGTCATAAATTCACT
CGGTGGGGATGATGACAGGGCTGGAGCCAATCTTCATGAAAGAATAAAAAAATGGCACAA
GGTTCCCATCCCCCCGCTCCCTGAGCCCCCTTCCAACCCCAACTCACCCTTCGCCCTCAC
TACCGGAGCACCCTCGCTCCCTATCTTCCTGCCTATCTCTCTGTCTCTGCACCTACCAGG
CTTTCTCTCTCCCTCTCTTTCTCACCCCCTTTTCTCTCCATGGGTAAGCAGGTAATCATG
AGCTGTCACAGAAAGGTGACCCATTAATGTGATGGATACGGTGTGAAAAACAAATGGTGT
GAAACGTGTGGATTGCTGTCCTTACTGCACCTTGGCCTTTTGTTCTGTCATATCAATATC
CACACAGGGCCTCATTACACCGCTGCACTACACAATGAGTGGAGCGCCAGGGTCAAGACT
GCGCCACGCTCCCTTTGACTGGCTCCGACTGGGCTTTTCAGCTCAACCTCACCCCAAAGG
ACTCCCAGGTAAACAGGAAGAGGGGCAGCCTCTGGAGCCAGAGACAGTGCACATCATCCC
AGAc
>NODE_722_length_350_cov_18.394285
TATTACTACAAACCTAGTTGGTGTAGTTTTAGCTGAATCATTAAGACTAGACTAACATTT
TCATGTGAAATGTGTATTTTTAACTTTGGTATATATTTTTTTATTCAACATTAACAAAAG
TCCTTGATGTTTCAATTTGAAAGAGTCCAGTTGCGGGCTGAGGCTGAGAGTCCATTGAGG
CTAAAGATGACTGGCTAAGATGACTGCCTGTCCCGTTTGGCCTTGGCTTTCACCTTACAA
TGTGTGTGTGCCCTTGCCCCCCCCTTGATCCTTGGCTGACCTAACCGGAAGCCATGATGA
CAGCAGCCTTTTGCCAATAGACCAGGGGTGATGGTGAGGATTGCCATTGGTTTTTATGTT
GACAGCAAACATAAGTGGATCGGCTCTAGTAAAGAACTTACAATCTAAAGAAATGCTGTA
AGTGCAAAACTGGAAAAGAAAATTTCAGACTGACACCCGGTAAAGTAACATTATCAATTG
CCAAAAgattggtg
>NODE_723_length_320_cov_1.340625
ATTAGCTAAACCCGACTAGCTAGCTGCTGGGCAGCTAACCCGGTTTAACGACAGGTAACT
AGCAGCAGGCTAACTGCGCCCACCGAGGCTAACAGGCTGAAGTGACAGTTGACTCGCCTC
GACGGGTTCCAGTCAGCGGGCTTCAAACCGCAGGCTGAAATTAACCGGCAGCTAGCTAAT
TAATGCTAACGACGCGCTAAGGCAGCGGCCGCGGAACGGAGGGGCTCCACCGGGTGTGAG
CCGGGTAAGCCAGCGGCTCCGTGACAGAGGAATCAGAAGCAGTTAATGAAGATAAGCCGA
CTTACATTCCCGTCTTCGTTCCAGTCCATCTTGTTGTGAGACACGGAGTgaaagttcagg
caagaagcagcgaccggctggagcagcgcgactttcaaaataaaggtctagcagtagtta
ttcacacagcgcttttcagacagcagctgtggagccaaagtcat
>NODE_724_length_304_cov_2.516447
AACGCAAACACTAAAAATAAAAAGAGACACCAAACACGTCGAACAAAGTCTGTAGATCTG
CACCCTCTGAGGTAAAAGGTTCATCCTAATCAGGCAGCACTGCACCCACAAACCTCTCTC
CCTCTCTCCCCCCTCTCTTCTCCCCTCCCCTGCACATGCGCTTGATTGATGGCCTTATTA
ACTGGAGTTCTTGTAAGTGTGACCGAGCTGATTAAAATGCATATGTTTGGAATAATACAC
CGTTTAAGCCTCCCGGGTCGGGGCGAAACCACAAGGCAGATTTATGTAAACTATCAGCCG
GTGTCTTTAAGCCTGATAGGGACACAGGTCATGCAGGAAAATGGCTCAGGTTGGTGCGTA
ATAAAACCGCGCCGTAAAAATCAAGATGAACGGATCGGTCTGACTGAATATTCAAAAcct
gcagtcgctcacttttttttttaaacac
>NODE_727_length_333_cov_9.729730
ATTACATCTGAATACATTTATCATTCTGAACCATTATACGCAAGAATTCATTGAAATGGA
CAAAACAAACCAATCACAAAGTCAAATATTTCCAAGACTGATTTCTTAAAATAGGTTTTC
GACTAGCCAGTCCCCTGAGGGACATCAACTAGACATCATGACACAAACAGACACTGGGAT
TTATATCAACACAGATCTGCTTCGGCACTAAAGGTAAAGGTAACACTAACTTTTCGGTCT
TTGTCTCCGAACTCAATGCCCAGTGAGTCCATGGCTCGAAGAATGGCTGCCAAGCTCTGG
ATGGTGTTGCTGTAGACCACAGGCTTATACTGCTTCACATCATCCCCAGAAAAGCCATCT
TCATGGATAATCCTGCATGCGTACAGAGACATTATCAGAGAAACACAAGCCTGGACTAAA
CAGAAAAAGTCGCACACGTCCATATGGTCCTAAATAACTGTCTTTTCACAATAAAAG
>NODE_728_length_473_cov_12.126850
GTTTCTTTTTGTGATGTTTTAGTCACGTTATAACACATTCCACAATACAGTTTTTCTGGT
GTGGTTTAACTTTTAAGTAATTGTTGGGTGCTGGGCCGTGCAAAACCATATTAACTGGGA
GGTTGAGAGCGTTTGGTGGTTCTCCAGTGGAGGGGTCCCCCTCCCCTTCCCCCTCCTGCC
TGTGGTTTGGGAAGGCTGCCTGTGTTCCCCCTGGCCGCCTGACAGAACTCCCCTTGGTCA
AACTGTACCTTGTCTTCTTATTCCACCTGCCAATAGAAACGCTTTCAGTCAACGATCCCC
CGGATGTTCTGGACAGGCAGAAATGCCTAACTGCCTTGGCTTCTCTACGCCACGCTAAGT
GGTTCCAGGTTTGGACCTTGTCTTTATTTGTCTCTAAAACAGAAGTAGTTTTCAGTTTGG
TTTTATGCTGTTTGTTCTTTTGTCTTTTATTTGGGCGTTCCATGTGTTTTTTCTTTATTT
ACTCTTTCGAAGTGTACCTTCTGTAGTAATACTTGACGACGTGGATGTTTGTTTCTTAGG
AAACCTTTGTCATTACACTGTTGTAGAGTTGCTTTGCTCACTTAAcaggttctatcgcag
tatcattttaaaaaaaa
>NODE_730_length_669_cov_9.031390
TATAAGCATCAGGGACATGTCTATTGGCCAACTTGACCCTTGTTAGAAAACAAAACAAAT
ACAAAAAGAGAATACTGCAGCCTGGGACTGCCGAGCCGGGTCACTGGAGATTTTCCAGAC
AAACGCCGCACAGGGGAGGGGAGGAGAGGGGAGGGGAGGAAGAATAAAAAGGACAGGCTC
AGAATCTCATTTTAACAGACCGCACACAATCTGGGCTCCCACAGAACTATCTCTGCCTGA
CCGCTTTCTATTTATCCCTTATCAGTGTTTACCAACCGCTAGTTTTCTTTCATTCACACT
GTGAGGCAGTTCTCTTACTATCAGTCAACAGCTGACACCGTGGAACAGCCTCAAAGGCAA
GAGGAAGGGATCAAAACTAAACCAAAGCTGTTTAAACAATACAACAGAGGAAATAAATTC
ATAAATCCTAATTCTTCCCAACCCACAAGGGTATAAGCAGATCCTTTATAGTTAGGCCAA
CAAACAAAACCACAGCCAATGAGGTACATTACAATCAAGGTAAATTCAGAAATATATTTA
GAAAAAAGAAAGGCGGAAAAAAAATCCCATGTAATATTAATTGGGAACATTTCATAGTCT
TGCCCTGTCAAGCAAATATAAGTATTCACTAAAAGGCTTTTTCAGTTGTGTTTAATTGTC
TTTATAGGAAAATCCCACCTGAgtcaacattgtttacatttttagatcattttgtcgtgt
accaccaacgagctagacgatatgagggacattatacacaagtcaaacattttattaaat
gtttcatttttttcaaaatgttaaagtggataa
>NODE_731_length_498_cov_7.981928
CGCTAATGTTTGGTTCGTGTCATCAGCCGTCCCTCCCCATCTTTTATCACCTCCATTGTC
GAGCTATCTATTTAATTGAAAGAAGTTAATTGAATGAAAATGATCAACTAAGCTTGTATT
AATATTGCTAATGGAACTTTCTTCTTGGCCATGTTTGGAGAACGATGTCACGCTGGAGTT
TGGGAAAGGCCCATTAAGGTTTGCACTTAACCCGATGGGCTAATTAAGGAATGCTTATTC
ATTCCCAGAGTCAGGGGGTAGGTCTGCTCCAAACCCATAGCCACGGGCCTTTTACAGCAT
TTTGCACTTGCCATTATTGCGGACTCCAGTTGCCTAACGGTGATTGGCCAAGATTGATTG
TAGCTCTATGAAAATGACGTGCTTTAGAAAAGAACATTTCGATTGAATAATCTAGCTGCG
GTATTATATGGAAATTGACTGGCTGTAACGGCTATGGTGGACATATCACATCTTCATGCA
ATGACATGCGTGAGATTATTCAGTAGCTGTCTGGAACCTGCCATAGCAACAGGGGAGCCT
ATtatgaacagttgaaagctgctaaaatgtttccctaggaagcctgttactctaaagatg
tttgtccgaacctctcacttttgactgacattctgatcagac
>NODE_732_length_550_cov_9.594545
TATTTGCTTTAAGCCCTCACAGTCACACACACATTGGCACCATGCGAGACACAAATTAGA
GAGCGTTTTAAAGGAAATATTCAAAGAGCAGCCTGCTGCCGGAATATCAGTTATTATTTT
TGATGTTGCAATTTCTGACACTTTGATGCAATCAGTGAGTAGCCCCGGCATTCAGCCCTC
TCCAGGGAGAGAGCTGTCAGGAGTGAGGAGCCGGTGGGTAGATAATTATGGGAGATCAAA
CCTCGCTAGTTAGTAGGCAGGAACGGGAGGCAAATGCCAAAAACCAGCCAATGTTTCGCA
AACGCTTGTTCAAGGATATCCTAATTGCTATAAGTGGTTCCTTCAGGACTGGCACTTCAA
ACACTGCCTGCTGCATGATGTCATCTCCCTGGCTCCCCTTCACACTTACAACAGGCAAAT
TAAGGCAGAGGGCACAACAAAACATACCAGAGGATAGTGTCCTTCCTCTGTCATGACATG
TGAACCACATAAGTAGCAAATGGGTGCACATCCTGCATATGTATGTATGTATATGCAAAC
ACAAAGAGACAAGCGTCCAGATTTAGTCAAGTAGACAAAATACTTTCTCAGTTTGTTTGT
TTCCTTCATATGGGCAATGCATTGTGGTTACTTCATAAgtttttatgcagctatcaatgg
aaaggcatgacataacatcacatactgcaattaa
>NODE_733_length_552_cov_9.269928
CCCTTTCCCCTGTGTTAATAAACAACACAAGCTAAGAGTCCTCAACTGTCATTGTGAATC
TGCCCCCCCAGTGCTACATCCTGTCTTTCATTTCTTCCTGCCCCGTCCCTTCCCCTGCAA
CAAAGGTTGTCTGCTAGTCGCCAACTTGTGTTGCACGGATAAAGAGCACGGATAAAGTTT
CCACCTTCAAACGTTTTGTAGGAACTAAAAATGTCCTCCTAGCTCAGTGTTATAGCAGGT
GTTACACAAACATGCTAGAAAAGACTTTTACTAGATCATATTTGAAAGATAAAGAGTATC
TTATCGAGAGATAAAAACGAAACCTGGGGGATATAAGGCGAGCTTCTCTAACTTTGTTAT
AATTAATTGTATACCTGTGTATGTAAATATAATGCATTCCTATTTTGCAGTCAAGAACAA
AATACTATTTGTAATATAGAATAAACTTTATTATGAAACCAAGCATTTCATGATTGTTTT
TACTCTTTGTGTCCTTTTTGAGGCTAATTGCCCTGTACTGACCTATATTTGAACTGTGCC
ATTTCTGACGATCAAAGTTGTAAGTGAAAGAAGATACTGCAATCTCTTGCAAGATGCACA
TTTGATGATTAATATTTAAAGATCCAGTCAACCTCCAAGGCCCCTTTTCACAAGCCAGCT
GTTGGTGGAGCTTTCCTGACAGTTCAAGGAAGTCAc
>NODE_734_length_290_cov_1.444828
GTGGGAAGCTGATGCAACGGTCAAGGGGTCAGAAAACAAGATAATAAAACAGATGGAGAG
AAGAAGCTGGCCAAAAAGAAGACAGTAAGGACAAGAAGGAAAAGAACAAAAATGATGTTG
CTGTCTCTCATTAGAAGCATATTAGAGGTGGACAGCAGTGGCAGCAGGACTACATCACTC
AGACCGTCCCCCACAGCTCCTTGGCATGCAGCCAAAGATTAGCCATGATTCCAGATTAAC
ACTCTAAATCCTTCTCTCTACAAACTGGTGCTGTTCATCCCAGTCTGTCCACTCTTGGAC
AACTATGTTGAGGATATTAGTTTTGGGTATTAGCTGCACACCACGTTCGCTttcatgtca
tgcccagtgtcctctgtgcagtgcctgtaatcttgatgtttaaatggtcaccatgtggtc
tcgccgttgatgat
>NODE_735_length_423_cov_8.569740
GAGCAGTGTGCGCCCAAAGCATAGATAGATAGATAGATAGATAGATAGATAGATAGATAG
ATAGATAGATAGATAGATAGATACTCTTGTACTCTTGTACAACCTGCAAGATATCTTGAG
GCTCTGGTCAAATAGGAGGCAGTGTGCAGAGGTGCCTCACTAATGTCTTGCCTCTGCCGG
GCCAACATGACCACTGCAGGTCTTCAGGTGATTAACATGTTGGCAGGGGTTTCTACATGA
AAAGACCCCTGTTTCTTTGTCTTCTGGTGTGTAAATATTGTGCTAGCGGAATATGAAAGT
AGTGCAACTATAAGGTACAAAAACATAGGGAAAAAAGATCAAGAGTGGGTCTCACATCAA
GGAGGACCCTGAGGATGTCTTTGTTGTCAACTTCAGAAGGGGGAAGAGAGGAGCAGAGGA
GGAAACTGGCAGAAGGGGGAAAGATGCCAGAGAGAGCTCAAAGGATTCGGTCTGGGCAAG
GTGATCGGTATTCCTCGGCAGTCTGCCTTCTGGCTCAGATCAGTGGGAGTAAGCTGGCAG
CCAAGCCAGAGGGCATAacagcacaaa
>NODE_736_length_404_cov_2.000000
CCAAAGACAGAGGAGGGAACAACCTCCTCGGCTCCACACATCCATCCTCTCGCCGCAATC
CGCCGCATCTCCCCACTTTTTAAAGTGAAAACAGCCATCACTGAATATTTACCCGTAACC
TTACTTGTAGATGAGCCAGTGTTATTTGAATGGCAGTATGAAAACAGCACACTTCCCTAA
ATGTCAATGTGTGCGAGTGAGCACGGCTGCAGACCCTTATGTGATGCCCAGTTGGACCAC
AGGGGGCACTGATGTGATATGTGAGAGAGAAACAGACAAGAGTGGAGAGAGAGTGTGAGA
GACAGACGAAAAGAGAGTGGGGGGGGGAAAGGGAGAGAGACAGAGAGGGAGGGAGAGGAA
GAGAGATGCAATGAGGCAAGGCTACAGGGATGAACGCAAAGCGTCTCTCTCCCTTCATTT
TTTCAATATCCCCTCCTCATGAAATTTCATTTGGATTGTAAATGTTCAGTAATTTACCAT
CATAAATGTGTAATGGGCCCCTGAATCCAATGACATTGTGCTGGCTAAtcaactcatttg
aaaatgaa
>NODE_738_length_876_cov_6.190639
GTTTGACAAAATGACACAACCATGTACATGCATGAAAGACAAGCAGTAGCAAAGGCAGTC
TCTTGAGAGATCAGTCCGTGATGGTGGACTATGATCAGAGATAGAGTATTCAGAGTCCAT
ATCGCTGCATGCCGAGCAGGTAGGCCCCGCTCTGGCTCTCTCGCTCAACGCAATCCTCCA
CCCACCAACCGCTACTGTCCACACCGACACCACCAGCAGCAGCACCCAGGATGGACGGAA
GGAGGAAAGGAGGGACCCGGGGAGGAAGAGAGGACAGAAAGGAGGGATGAAACTGGCCTC
TTCCATTTGGAGAAGGGGTGTGTGTGGAGGCAGAGGAGAAGAGGTGGAGATAAGTGGACA
GGAGGGAGGCTAAGAGGAGGGAATAGATGGGGAGGAAGAGGCCCCTGTGCTATCCGGAGC
TGTCTGTTTCTGTCTGTATGTCTGTTCTCACACAGTCGAAATCAATTTGCCATCAGGACT
GTCACTGTGGAACAAAGAGAGAAGGAAGCTTGCCAGGTCGGACACACTCAGAGAGAAATG
GAGAAAGACAAGACAGGCACAAGGAGGCAGGATAGAGTTTAGGAGAAGCGCAGGTGGGGT
CTGGAAATCTACTTTGCCCCACCTACAGCTACAACTCCAAACACACCTGCCATTATCAGG
AAGATTGGACTTCCAATTCCCTCATCAACATTTGCATGCAGATATGTATGCTGTTTAGAA
ATTGTTGCACAAATTGAGAAGCATTTTATCCAATGTTTGTCCTTTCAAACAACAAAACCA
AGACGTTACTGTTGATGAGAAAATCATCAAGCCATCTCCTGAGCTGGAGGGATGTAGTAT
TAGATTAGTCTGTTGGGGTGAATACACCCTGCAGGACAGTGTTGTCTCAAAATACTGATA
CAGAAAATTGAAAAATAAAAAACGGAAAAACATTTAGAGCAGACAGGAGTATGCAAAATA
GCTTGACACCGGTGCCCAAAGCCCCAGGCTGACAAGCAGTGATGACTGAGATGAGGTCAg
>NODE_742_length_538_cov_3.942379
TTAGGGAGAAGGGGTGCATATTTGGCTGACGTTATAGGTGATCCACTGGAACACCGCGGT
CCAAAGCTGGACTGGCTGACTACTCAAGGAAAAGCGCTTATCCAGCTATGGATTTTGCGT
AGCGAAGTCACGCATTTTTAAAGGCAACGCTAGGGTGACATTGCAGTCTTCTCACCACAT
CGGTTATTTCGTCGTCCGACAAAAAATAAAAGAGTGAAAGTGGAGTATTGTCCGTCGTAC
GTATCAACGCAGTGGGATTTCTACGTCTGGTCGGCGTTCCCCCCCACCCTTCCCGCGGTG
ACGGTTATGGGTCGGAAGCGGTGTGTCGGTGCAGATTGTTCCAAGATGGCGGCCGGGTGC
TGCGGGGTGAAGAAGCAGAAACTGTCGGGATCGCCCGGGTCGGGGGGTCCCGGCGGGGTG
GGGGCGGGAAGCGGGGTGGCAGGAACCGGACATTGTGGCTCGGAGTTGGGGATTGGCTCC
TCCGCGACTGTTGCAGCGGCGGCGAACGTGAGCAGAGCCAACGGCCTGGGGGGACCCGGG
GGTAACGTTAGCGGCAGCAGTAGTAGTAGTGGTAGCAGCGGCACAAACGCTCTGTCCCCA
GCCCCGGCCGGTTACACTACATCCGGCCTCTCTCCGAATCTCAGCCCGGGACCTGGTTCG
GGAAGTGGAGGCAGAAAgatgg
>NODE_743_length_306_cov_1.637255
ATGACTTCCAATCATAGAACATTAGTGACATCAGTTACTTCACGGCGAACACCAAAAGTG
CCATATGGCGATCTTTTGGCCCTAATGTAACATTTAACAGCTATGATCACACTCCCACAT
CACATCTGGCTACTCGTTTTCATTTACACACTTGACATCGACTGCTGTGACATTTCAGGA
GCATCAGATCTAAACCAGTGTCCGCTTGCTGATTGTTCTCACAGGTTACGTCGAGCTTTG
CTGTTGTACTCTTCCTACACTGTTGCTTTCCGCTAGGTTTGAGTGGATGTGAGCGATTTA
GGACGTTGAAGTTGCTCCTACAGATCACGCCGACACTCACACAGTTGCCGTTTTCACCTT
TTCAAGCGCACTCTGCACAGACGGAAAGCGACTTCTGTGCGATTTTCCGCGAGGCGTTCC
CAGATGCCCGAAACagacgagtgctgaaat
>NODE_744_length_310_cov_1.732258
GTTCCACCAAACTGAACTTTCTCTCTTTCAGCACATTCAGCTCTCTGAAAGTGAATGGAA
ACATGAAGTGGATGTCCTGGTTGGTTTTGTCTTCAGCCCAGTCCAGAGTGAACTTCTGCG
TTAAGACTGTTTTCCCGATGCCAGCCACTCCCTTTGTCATCACTGTTCTGATTGGTTGGT
CTCTTCCAGATGAGTCTTTAAAGATGTCTTCTGGTCTGATGCTTGTTTCTGCTCTGTTTG
CTTTCCTGGATGCTGCTTCAATCTGTCTGACCTCATGTTCATCATTGACCTCTGCAGTCC
CTCCCTCTGTGATGTACAGCTCTGTGTAGATGTCATTCAGAAGAGTTGAGTTTCCTGCTT
TAGCGATGCCCTCAAACACACACTGGAACTTCTTCTTCAGGTCACATTTGAGTTTACGTT
CACAAACTGGAGCAAAAAGATCTGAATGAACAAt
>NODE_745_length_542_cov_6.512915
TTCATAAAGGCCAGCTACCATTTGTCAATTTGAATATCAAAAGGGGCTAGCATGGGGCCC
CTTGACTGTTAAAGGCACACTCCCATAGCTTCCACGAAGCAGGTGTGTGATGATCAATTA
TTAAGGATCCCACTCTGGTTACTCTTAGTGGGAGGTGGAATTAGGGATCTGGGGGTTTGT
GATGGTGGGAGAACATCTTTCTGTGTTGGACCTGGATGGGGGAGAGACAGTGGAGAAGGG
AGAGGGAATACTATTTACATAAAATTAACAGTTCAAAAGAATGAGTTCACACACCAATCA
AACTTGTTAATTGACTGTCAATGGTGTGTCCCTGAATATACAACACAACTACATTATTCA
TCTTAGGCCTTGACAGCGAAGACAGTCCAATTTGCATGGGCGTTCTAAACGTGATCAACA
ACCACAAAGCCACATGCATTTTTAATAGGCCAGAGATGGGATTCTTTAATATTCATAAGG
GTCAAACAATTGCATATGACATTAAACTTTCTATAACAAGGTAAGTATTTTTCAAATGCT
AGCCTTAGCAGTCTAAATGGCCCACAGAGAAAAGGGAGAATGTGCTGTCTTCCAGTAGCG
AATCAATGCTACATGCTTATGTTGGTTTATGTCTGTTCATTTGATTCTTAATAATATTTG
ATATTTGCTGCCATAATAATTAtaat
>NODE_746_length_491_cov_3.914460
CTGACTCCTCCCCCTAATAATTCTCGCAAGCCAAAACCACACCTCCTCCGAGCCCGTAAA
CCGTAAACGAATATACATTACGCTACTAACATCCCTACAAATTTTTTTAATTTTAGCCTT
TAGCGCAACCGAAGTAATTATGTTTTATGTCATGTTTGAAGCCACCCTGATCCCCACTCT
AATCATCATCACTCGATGAGGAAATCAAACTGAACGTCTTAACGCAGGCACCTACTTCCT
ATTTTATACACTAGCAGGCTCTCTCCCTCTACTTGTCGCCCTACTCCTCCTTCAGAACAG
CACAGGAACCCTATCACTTCTCACCCTCCAATATGCCCCGGCAATGGAATTAACATCTTT
CGCCGACAAATTCTGATGAGCTGGCTGCTTAATCGCATTCCTAGTCAAAATGCCCCTTTA
TGGCGCCCATCTTTGACTCCCCAAAGCCCACGTTGAAGCCCCCATTGCAGGCTCAATAAT
TCTTGCCGCCGTCCTTCTAAAACTAGGAGGCTACGGGATAATACGAATAATAATCATACT
AGAACCACTAACAAAAGAACTCAGCTACCCATTTATCATTTTTGCCCTATGGGGGGTAAT
CATAACAGGCTCCATTTGTCTACGACAAACCGACc
>NODE_747_length_298_cov_1.107383
ATAACCTCCACCGCTGTCATAGCCTTGCTACATATTCGACACATGTCGGCGTGTCTCTCA
CTGCCCTGTAAATCAAAGGGCCCGGTTAGTAAGGACCCTGGTAACAGAGTTGCATAAATC
ACACCCAACTGTTATTTCTCCATTTCAGCCCAATAAAGCAAGGCACTCCACAATGGCATG
AATGGAGGACAGGTAACATCACAGTCACCGGAGTAGGCTACTGATCCATTGTCCTGTGCA
TAGACAGAGGTTAACTGTCATACAGGGTTCTGGGATGCACTGTGTGTGAATTAATCCAGA
TGGATAAGGACCAACTGCTAGACTACAGAGTTTAaggagttcactaccttggtggagctg
caatttgcatggtgagatcttcttcctgcacttcttcaaggtctggaatcactgggatat
ctaaaaaaaaaacaaaaacaaa
>NODE_755_length_304_cov_4.315790
ATCCCCAACTTCAGCTGCTTTGCATCGTCTGGGAGAATCAAAGCCATTTGATTACAATCT
ACAAACGTAACCAGGTAATTCTTTTGAAATTGTCCTTACAAACAATTTTCAGAGTGCTGC
CTTTTTAAACCTGCTGTAACACTGCAGGTGTAAGCCCACCACTCACTGGTGCAGTACATC
CCATGTGGTGACTAGAAAAACAAAGCGTTGTTGTCGTGTACTCTCCTCCTGATGTAAATC
ACAGCTGTTAGTGCTTCCAATCCTCTGTCTCTGGAGAGGACAAATCTAGGCTTTCTCCCT
CTCTCTACCTTTTTCTGTATGTAGCCTATTACCTTACGGTACAAGATCAAGCAGCCACTG
CAAAGCTGTCATTTTGCTTCCATTTTGTTTCCAGTTCCTGCCCTGAAAGACAAGGTTCTT
TTGAAGTATACACTGAGATAATGGTGAG
>NODE_759_length_462_cov_6.735931
CTTCTGACTCTGCTCCTGGTCAATCCATTTGCAGATTAGCTCTTGCTTTATGGGCTGCCG
CATGTATCTTAAAAACGCCCCCGCGGCTCCGTGAGGAGCAGAAGCGATGTTCACATTGAG
GTTCATGGAGTTGTAGCTGTGGAGAGAAGACGGTCCATAGTGCTCTGGCCTGTGCCCGAA
GTGCTCTGGCCTGCCGTAGATGTCCCCCGGTATACCCAGGCGCATCTGCCCATTGAGGGC
ATGGTGGTGGTGGGCACCTGGGGACGCCTGGTCGTGAAGTCCAGTGAAAAGTGAATGGGC
CCCACTTTCCGTGTGCCCATAAGCACCTGTTGGGGAGATGAACATGCCATGGTGATGAGG
GGAGGAGGCGGAACTATGCTGGTCGCCAAGTGCATGCATAGCAGAGGCTGAGAGTTCTCT
CCTGAGGATGAAGTCCCTGCTGCTTGAGTAGCCTGAGTGGGGGTGAGCCACGGGGAAACC
AACTGTGGTCTGAGCAGAAGTGAAAGATGCCGCGGTCTGGGCTTCGGGATGGCTCTGAAT
GTGCTGAGATGGGCTAAGTTTGAGAGCATTTGTCTGTGCCATGTGCTCTGGTCCAAATGG
AGTGAg
>NODE_762_length_398_cov_2.092965
GTAAGGAAAAAGAAAAAGGGGGGCAAGGGGCTGTTTCTCCTGGGTCCTGCTATGTTTCCC
ATTATGTAAGCCCTGGTCACCGGCAGCATGCCAGCAGGCAAAATAAAAGAGTCTCTCTGG
CTTGGCACGGCTCGTATTTTCCTATCCTCGGCGCGGGGTCAGGGAGGGGTCAGGCAGCTG
GATGGGGCGCTGGGGGGATTGTGGGGTCTGGGCTGGCCTCCAAAACCCAAAAGGCCCAGG
GTTCAAGTACCAGCTGAAAGCAATCAGGGGGAAATCTGGGAGTGCCACAGCTGCTCGCAG
CAGCGTTGTTCTGTGGCTCAACTCTCTCTCCCTCTTTCTGACTCTCTCTTGTCCCACTTC
TCCCTTCTCCGTTTGCCTGTTTCCCCCCCACTCCTCTCACTTTTCTTGACACACACAAAA
AACTGCATACTTTAAACATGAGAAGTATATGTCTGCTGGTATGTGTGTGCGCACATGTGT
GTGTGTGTGTGTGTGGCCGCATGCACCAGTGTTGTGTGTGTTTACGTGTGTGTGTTTACG
Ac
>NODE_765_length_406_cov_14.650247
ATTGTATTCTAGATCAGCTGGCTCATTAAGCTTTCAACAGTTATTGTATTTGATCCAGCT
GGATCTCAGGGTAAAAAGAGGCGACATCTCAAAAGCACTGAAGCCAGCCTGCAAAGATGC
AGAATAGAGATGAAAAAAAACACCAACAAAAAAACCCAAACTAAAGCAAACTCACAGAGT
TCGACAGCTACTAAGGCAACTTTTGCCAAATACAATATAAGCCCATGTATATTGCAACAC
AACTATATATTAATTTAATAAAATACACAATATAGCTTTTGTACACATAACAATTTGGCT
CAAATGCACAGAAATTGCAGTAAAATCAATAAAAATATGTCAATTTTTTGATGTAAAACA
CATCTAAATTGGATACATTTACACATATAATGATATTATGTATAGTGATAATGTGAAGGG
ACATTTTCTTGTTTCTTTATATTTTTCGGATATTTATCTTCGAAACAATGGCAGTGTCCT
TTGCAGTTCTTTGAGTAAATACTCCGCTCTTGACCGTaactccaggacactttttgttga
gattcctcat
>NODE_767_length_378_cov_1.283069
AAACACTCGGAAGAGAAAGAAAGATCTGTTGCGACATGACACACCATTAGCTTCATGTAG
TGCAACAGCAAGACCTACACTTCACTCAATCACTGTACAGTTTGAATCACTGCTTTTTTG
TAAAAACAAAAACACACACACACCTTCTCCGGGTGACTGCTGGTTCTAATAAAGAGCCAA
TGAAATGTGAACTGAAATATGAGCAAAAGAAGAACGAGCACGGATGAAGAAAACAAAGAG
AAACGAACGAGACAAAGAAAAGGGCGACGGCATGCTTCTTAAACTGAAACGAAGAAAGTG
AAGGGGGGAGAACCGAAAAGAAAACTGTGCAAAAGAAAAAGGAGGACAAAAAAAGAGAAT
AAAAACGTGGCGGATGCACCAAAAAAGGGTCGATATACATTTTACCTTAAGTtttacttc
agaaaataaaagtaaaagtacattacagtgcgtttttcccccattcattcccccgtaaac
gacatgttcttgcatgttttagaagcagggccaaaatcagtg
>NODE_768_length_296_cov_1.766892
GAGGCTTTAAAAATGCTTTGAAAGAATTGCTCAAGTTACCAAGTTTTACACAGAGGGCCT
GTTTTCAATAATTCATAACTCAGAAAGTATTTGAAGTAGAGCTGTGGGAGTTTGCAAGAT
TCCATTGTTCTTGGTAGAAGTTTTTGCCTGATTTGTTTCAGTAAACTCCATGACCTCAAC
TGGGAGGCTCTGGGTGAATTGGCATGGAGTGACCTGAAGTTGACAGATCTGAAGATGGAG
TTGTTCTATATCTGCTTGACAGGTGGGTAACATTACTTTTGCTATATTTCACAGAGCCAA
GACATGCTTCTTTGTGATGTTAGctgtagcaatgtgagaactgtcagagcgaatgtgttt
gctgtggtcacatgcatctaaaaaggcgtcagttgtgactaaacattttatttggttgca
ctgctatgcctgatagttag
>NODE_769_length_145_cov_2.317241
GCAGTTTTTTAAAGACAATGTTTCCAACCAGGTTTTCATGTTATAATGTGTTCACATATG
ATAAATATGAAGGCAAAAGTTGTTTCAAGTGACTTTGTGTGATATAATTCAGTGAACCAC
TATGTGGCAAAAGAGGCCTTTTCAAGGCATGAAAAGCTGTTTCAGAGCATGAAAACAGCA
ATACTGCAGTTTTTTAAAGACAATGTTTCCAACCAGGTTTTGAGTTCACAATGTGGTCAA
ATGTGATAAATATGAAGGCAAATGCTGTTTCAAGTGAACATCTGTCAGG
>NODE_770_length_348_cov_6.456897
TGTAACTTTATCTGCAATTGGGCCCTGAATTGGGAGCAAATAGAGGCAGCTTTGTGAAGC
TCGGGGAAGGGCGAGGGCAGCGAGCTGGGGGTTGTTGGGGAGGCAGGGGAAATGATACCG
GGCTCTTTTATGTCAGGCAAAGTAGGACTCTTATCAGGAAGAGAGCCCAGACAAGGGAGC
TACTTCTAGAGGAAACTGGAGCACCTATCACCTGCTTTGCATTTAGATAAAAATTCACCC
TGCTGAAATAAAAAAGGGAAAAAAGCAAAGACAGGTACAGAAGCAACTATTGGAGTGTGT
ATGTGTGTGTGTGTTTGCACATGTCTGGCTGGCAGTTTGATACACACACAGTGCAGAGAC
GCCATAGCAGTCTGTGGTACGCACCACTCCAGGTCTCTTTAAATTGCTCCTTTGACTCTT
CTTCAAAGAACCTGTCTAACTTTTAAAAGTTTTAAAGTCGGGAGTTCGTCTTTGCCCACA
GCAAGGGACAGa
>NODE_771_length_767_cov_4.353324
GTAGAGACTCGGGACCTAGACCGGCGTCTTCAGCATAGCCAAATTAGGTGGGGCAGGTGG
CATTTCCAGGTGTGTAGCACGTCCGGTTCCGGAGATATTGGCCAAAACGTTCTCCCATTC
ACTGACAATGGGGCGTGCATATCGCAGCCAGTGTGGAAGCGCTGAATCCAAGATAAGTTC
CCGCAGAAGGCGCTTGAGAGCGTGTTTCAGACCGCTCTGAGTTGATTGGTATAGGTTTGT
AGTGACATTTTTTTAGGTCTCGTAGTATGGGCCAGCCCTAGCCGTAAGGTCCGGAATTAG
GGTTAGGGTTAGGGTTAGGGTTAGGGTTAGGGTTTCGGCCTGGGTTTGGGAAAACGGTAA
GTGCTAGAGACATGAAACTTGTTTCTACCCCCCCATTTGCTGCCGCCGCGATCGCACTGA
GCCTACTCCCGAGTCTCTACGACGTCAGGAAGTGGGAGAAACCTGTGATTTTGTGCTGTA
TCTCGGGACGGGAAGGTCGTAGAGACTCGGGACCTAGACCGGTGTCTTCAGCATAGCCAA
ATTAGGTGGGGCAGGTGGCATTTCCAGGTGTGTAGCACGTCCGGTTCCGGAGATATTGGC
CAAAACGTTCTCCCATTCACTGACAATGGGGCNNNNNNNNNNCGTCTTCAGCATAGCCAA
ATTAGGTGGGGCAGGTGGCATTTCCAGGTGTGTAGCACGTCTGGTTCCGGAGATATTGGC
CAAAACGTTCTCCCATTCACTGACAATGGGGCGTGCATAAGGCAACGAGTTTCACAGTGC
TGAGTGCCCGCAGAAGGTGTTTGGGAGCGCGTTTCAGACCGCTCTGAGTTGATTGGTGTA
GGTTTGTAGTGACACTTTTTTGGGTCCCGTGGTATGGGCCAACCCTAACCCTAAGGCCTG
AAATTAGGGTT
>NODE_774_length_477_cov_4.610063
ATTTCCTTGGCCTAGCTGGCATGCCACGACGATATTCTGACTACCCAGACGCCTACACCC
TATGAAATACAGTCTCATCTATTGGATCCCTTGTATCTCTAGTAGCAGTTATTATGTTCC
TCTTCATTATCTGAGAAGCCTTCGCAGCTAAACGTGAAGTTCTATGAGTTGAACTAACCT
CAACAAATGTTGAATGACTACATGGCTGCCCTCCTCCCTACCACACCTTTGAAGAACCTG
CATTTGTTCAAATTCAACAAACTTGGCAAGAGCACAAAACTCACACAGCCATTCCTGCCT
AATTTTCTAACGAGAAAGGGAGGAGTCGAACCCCCATAAATTGGTTTCAAGCCAGTCACA
TAACCGCTCTGTCACTTTCTTCATAAGACACTAGTTAAACCGCTAATAACACTGCCTTGT
CAAGGCAGAATTGTGGGTTAAACCCCCGCGTGTCTTGCATTAATGGCCCATCCCTCCCAA
CTAGGATTTCAAGACGCAGCTTCCCCTGTAATAGAAGAACTTCTTCATTTCCATGACCAC
GCCTTAATAATTGTATTTCTCATCAGCACCCTAGTTCTTTACATCATTGTTGCTATAGTA
ACCACTAAACTAACTAACAAa
>NODE_775_length_428_cov_6.857477
ATTGTTTCTCTTTGATCTTTTTCAGTATCGAGTGGGTCAACGCCTTCAATTCAGCCTCGG
ACCCTGCGTTGGACTTGGCCACCTTTGTCGCTTTGCCCATGCAGCAGCCCCCGGAGCCAT
GCGTCCCTCTATCCGCCTCCCCGTCGCCCTCCACGGGCGCACGGCTCCTCCAGAGTCGCC
GGACGAGCCCCGATCGTTTGGTCCTAAACATGCGGGACGAAAAGAGGGTTTCCCGGCTAA
AAAACGAGCATGGTGTCCGCAAATCATGAAGATTCCGGGATCCGAGTCCAGGCAATGACA
AGCAGCCTGAGAAAATACGGTGGAAAAACTGGGAGCTGGATAAGCAGAGGAAATCTGTAG
CATACGCCAGTCTCTGTTGCCTTCTCCTGCAGACTAGATGGCCGAAATGAGCAGTCAGGG
GTTCACGGGACAGTTAGCTTCTCCTCCGGGGATCCACAACCATCACCTCCGGGCTGTTAA
GACTACAGCACACCTCTACAGGGACAGGGGGAGCCTGCTCCAAGCCGGCTGCATGTAGCC
AGAACgtgtcgggtgatgtgcaacctacggag
>NODE_777_length_528_cov_2.924242
TGTAGGGCTACATCCATTTCTGTGGTTGGGCTAAGTATGATGGTAGTGCTGCGGAGGATG
GACACCTGGTGGAGGGGTGAGGAGGTGGAAGGACAGTGGAGGATGGATGGAAGTTGAAAA
ACATCAACAGAAGCACTATTCTCTGAAAACTGCACCACAAGTTCAACAGCGTAGTTGAAA
AAAAGAACCTTGTCTATGCAAAACAAACAGAGAAAGTAAAAAAGAGAAGAACTGGAGTCA
AGACATTAAAAAGCAAAGAACACAAAGGAGGAATGAACAATAAATGATACAATCATAATA
GTCAAATTGGAGAACTGTGGTGGAGTCAAAGCAATATTGGAGGAAGGAAGGAGGAAAGGG
AAGCTGTTACAATCACAACTAGTACAGTTTTTATTTAAGATTTGGACTCCGTACCTTGTC
AGGCTGGGAGTCGTTGCGGGGGTGCTGGAAGGTGAGCAGGTGCAGTCCCGGGACATAGTT
CTCGGTGCGACAGGAGTGGAGGGAGGTTAGGAAAAGGGTACGCTCCCCCCACCAGCCGTA
CGCCCCTGAGATCTGGTCCACACGGCACGCACTTCGCTCTGTGAGACCGAGAGGGAGAGG
TCAGCACACAAAGAACATATCTGACCTCTTAAAAACTCATAATACAGCAGTTTCCTATAg
cgcactactgta
>NODE_779_length_284_cov_3.457747
CGTAGAGACTCGGGACCTAGACCGGGGTCTTCAGCATACTCAAATTATGTGGGGCAGGTG
GAATTTTCAGGTGTCTAGCACATCTGGTTCCGGAGATATTGGCCAAAACATTCTCCCATT
CACTGACAATGGGCAGTGCATAACGCAGCCAGGGTTTGGGTTAGGGTTAGGGTTTCGGCC
TGGGTTTGGGAAAACGGTTAGTGCTAGAGACATGAAACTTGTGTCTACCCCCCCATTTGC
TGCCACCGTGATCGCACTGAGCCTACTCCCGAGTCTGTACGATATCAGGAAGTGGGAGAA
ACCTGTGATTTTTTGCTGTATCTCGGGACGGGAAGGTCGTAGAGACTCGGGACTGAGACC
GGCGTCTTCAGCATAGCCAAATTAGGTGGGGCAGGTGGCATTTCCAGGTGTCTAGCACGT
CTGGTTCC
>NODE_781_length_363_cov_6.220386
TGTTTAAGCTCTATGTTAAAGGTTCAATCTAATGTGCAACTATTTGTATGGCTCTTAATT
GGAATGCATTTCAGAATGTGTAAACTTTAACCCAATCAGGTACAGACGATTGTTGGTTTT
CATCTCAGTCTGTGAGACCGATTGGTTCTGTGCATGTACGTGTCTGTGGCTCTACTTCCA
GCGAGCATACTGTGTGTGTGTCTTAATATGTGAATGCGTGTGTCTGTCGGTCAGTCAAAG
CGCCAGCAGCGAAGGCGAGTTCAGGGAATCAGATGACTGCTCGCTACTGCTGTTCCGCTG
GTTGGCACTGACCCCGCAGGCTCCCTCTGGGTAGGTGAACACAAATGAAGATGTGTATGA
GGCGTTGTAGCTGCCAATGGCCACATCGTCATGGTTAACACCACCACCACTGTCGCTGGC
CATAAGGCATGGCCCACCAGGTGCTGGCTCACTTGAGCCATAGAAAGAACTAGAAAACTC
TACCTCCTGCATTAATCCGGGCTGAGg
>NODE_786_length_293_cov_1.788396
ATATGCATTGTAAGCCATGTTTAATGTATTTTATCACTAATAACAAATTATGATTGAAGA
AAACAGTGCACAATAGTGCATTGGATGTTTTCATATAATTCTGTGAAAACATCCAATGCA
CTATTGTGCACTGTATTTTATCACTAATAACAAATTATGATTGAAGAAAACAGTGCACAA
TAGTGCATTGGATGTTTTCACAGAATTATATGAAAAATTTAACCCTTTTATATGTCACGC
TCGCAGCCTTGGGCTCTCGTTAGTGGTAGTGCTCTCCCCTACAGGGAGTGTGAGGCTGCA
GCAACAGGTGGCTGCAATGACAATCAGCGGGACTGGTGCACAAGCAGGTGGGAGTAATCA
CATCAAACCACTCCTGCAGCCATAAAGAGGGATGCCACGCACAACTCAACACTGGACCGT
GAATGAACTACAGTCAg
>NODE_791_length_392_cov_1.548469
CTGACCCTCTCGTCATGCACACGGAGGCGTAACCGCACACGCAGCCACGCACATGTGGAG
GCTGTCGAGTACACCCAGGACATGACGAGAGGGTCAGCAAAGCAATAAAGATTGTAGAGC
GCTGTCCGAGGTGCTAAATTCACTCAATAATGGGAGCGCTGCCTCTGTGTTAACCTCCCA
TTACTAGCACTATCTGGGTGGAAGGCAGAGAGGAAGGGAGGGAGGGAGGGGAGAGACGGA
AAAGAGGGGAGACCAGAGAGGAGGCCTGCTTGAGGTGATTGAGAGATGTAGAGGCCCTAG
GAAGGTAAGTGGTTCTTTAGTATGTATGCACCGCTCCTCGCTTCCTTCTCCCTACTTTTC
CTCGATGCCCCATGCCTCCCAGGGATTGCTAGATAGGTAGATGGATGGATGAAGGGAAGG
AGGGGATGAAGGGGGAGGAGGAGGAAGAGGAGGGGAAATGAGGGAAGTgtgaggcattag
gacacaaacagatctgcagctggagtgaaacactgctacaggaggacaactgaaac
>NODE_792_length_764_cov_5.282722
ATTGTGTTGAAAAAACAGGCACAAAATATGCTAGAAGCTAAAAATTGCTAAGAACAAGCT
CTTTGCATATGCTCCTATAGAAAATTGTAATTAATTTTACACGGATAAACATTCTGTCTC
ATTTGCATATAGATATAAACAATATATTTGTGCATCTGAATTCCCTGCACACTTGGGTCA
CGTGATCTGCCTAAAATCCTAAGTGGCTAAAACCAAAAATTATCATTATATTTCCCAGGC
CATAAATCCCCCTTTTTTCTCTGACACAAAGCCTTATAAATCTGTGTCTGATTTTTCACA
TTGCACATTGTTTTTAGTTAATGATTTTCATCTGTTTGTTGTTGCTGTGATAGCGGGGAA
ATGTACCATATGCTCCGGCAAAAGACAAATGATTAGCAAATGAAATTCTGGACAGCTGTC
AGACTGAAAGCGTTTGGTTGATAGCATTCTGCTACCATAATTAGCTTAAGCTTTGGGTTA
ATTAACTTTCTACCTGGATATGCATAATAATAGCATTCTGCAGAAAGCCAAGGAGCTTCC
AGTATATCAGCAGCAAAGGCTGGCTTTTTATTTTGTATTTCGGCAGCATATTTCAATTTC
AAGAGGCGATTTAGCTCGGGAGCATCGTCAAATATTGTAGATTTTACTCCCCAAGCCAGA
TAATTCTGAAACAATAGGGGTGTATTATGTGGCAGAAATGCCATTTCTGAATGTAATTAA
AGCGGATGAAAGCAATCACCAATTTTTAAACGCTTTTGTCTAGCATGAGGCCTACTTGTA
AAAAAAATACCCATCAAGAGGAGAAAAGAGGCAAGAGAACCCCCAAGTCCTTATATAAGA
GGCCTTTGAGACTGAAGTGAAGTACAACAGTAAttagtcttttgtatgaatttgccggcc
atggtcat
>NODE_793_length_302_cov_7.410596
GTTAGCATACGCACAGTTTTTTTTTTATTTTTTTTGTATGATATCCCAACATCTGTGGCA
TTAGCCATGGCTCTCTTTATGTAAAATAGAGACAGGGAAATGAATACGCAATCTACCACT
GTGTTTTCATCATTAGTGCGCTCCAACTCACGGCTCTGCTGCCTTCCAAGCTGCCTGAGT
GGGGAGCGAGAGGAACATTTGTGTGCCCTCGCTTGCCAAATTAATTCTTGTCTTGACATC
TTAATTCTCAGTTCTTGTGTGTGGTCAAATCAGCCTACTATAGAAAAGCAATCAAGCAAT
TATTCCCAAATTATATTTGCCCAACACACACTGATTGGTTATTCTTTTCTTATTGAGTAA
GCTCATTAATTCTGAGCAGCTTGCTTGTTATGCCTCTGCCATTACTCCTTTCCCCTCTCA
TCCCCTCTCTCTCTCTCTCTCTCTCC
>NODE_794_length_350_cov_4.554286
TAAACTAACCAGTAAAGCAACCACATCTGTCAGATAAATGTGGTGGAGTAGATGGAGAAA
GGGGCACTAAACTTTTGGTCCAAGAAAGAATAATAATAATTAAAGCTGCAAGCAGCGTTG
GTCGGGTCCCTGTGTCCTGATGGCGCTGCAGCTGAGACTGTATGTCGTCATATGGCTATC
ATCAGGCCCTGACTCTGTTCCAACGTGTACAGTTGGAGGCAGATTCCAGCATGTATAGGC
TAGTTAGACAGAACTTCCTGATTCCTAGACTTAAAACGGTGAATTACTTTTATACAGCTG
GCATCAAATTTAAATATTTATAAATAAAAAAGTAGCTTAAAATGGAAATATTCAAGTGTC
TCATTTGAGGGAAACCAAATgattgaggcagattaaacttaaatcagtggcattcatttt
acttttttatttaaattaacttgcaagcaattcttttaagttgctccaacaattctcttt
tttcagcgtacttt
>NODE_795_length_482_cov_4.775934
CTACCCCCCCATTTGATGCCACCGCGATCGCACTGAGCCTACTCCCGATTCTCTACGACG
TCAGGAAGTGGGAGAAACCTGTGATTTTTTGCTGTATCTCGGGACGGGAAGGTCGTAGAG
ACTCGGGACCTAGACCGGCGTCTTCGGCATAGCCAAATTAGGTGGGGCAGGTGGCATTTC
CAGGTGTCTAGCACGTCTGGTTCCGGAGATATTGGCCAAAACGTTCTCCCATTCACTGAC
AATGGGCAGTGCATAACGCAGCAAGGGGTAGGGTTAGGGTTATGGGTTCGGCCTGGGTTT
GGGAAAACGGTTAGTGCTAGAGACATGAAACTTGTGTCTACCCCCCCATTTGATGCCACC
GCGATCGCACTGAGCCTACTCCCGATTCTCTACGACGTCAGGAAGTGGGAGAAACCTGTG
ATTTTTTGCTGTATCTCGGGACGGGAAGGTCGTAGAGACTCGGGACCTAGACCGGCGTCT
TTGGCATAGCCAAATTAGGTGGGGCAGGTGGCATTTCCAGGTGTCTAGCACGTCTGGTTC
CGGAGATATTGGCCAAAACGTTCTCCCATTCACTGACAATGGGCAGTGCATAACGCAGCA
AGGGGTAGGGTTAGGGTTATGGGTTc
>NODE_796_length_317_cov_1.908517
ATAATCTGCTTTCAGGTACAGTTACACCGTTTGATATCATCTCTCTAGCTGCTTGGAAGG
TATTGCATGCAATACAGTGTGTCGCGTGCTGCCTGGGCTGGCAGTGTAATCACTCAAATC
TTATCCCTGTCATCCTTCTTTGCATGACTCAAGCTGCCTATGCTCCTCTGATCTCCCTCT
TCTCTGGGACCTGTTCAGACCTGTCCCTCCGACTTCAAGCCCCCTGAATGCTGAACTAGC
AGAGACTGTCAAACAACTGGCTAAGCCATGATAGCCTGTGCAGTTTACACAGATTAAATA
TGTCTTTTAAAGCTTTATTTTGAAATCTAGAAAGGGAAGGAAGGCTTCTCAGTGTGGCTT
TTGTGTTCAAATAATCTCAACTTGCTGGGTGGGACGGAAGCTCTGTGTGTACCAGGTGTC
GTGGTGCAGAAAGGTGGTTTTGGAGTTATGGAAACCCTCTt
>NODE_797_length_381_cov_9.204724
ATTAGTTAGTTAGTGTCTGACAAACGGCATCGCGGTCGCCGCATTACAAATGTATCGATT
GTGTCATTACAGCTGCCCAACAAACACAAAACAAACACCGCATGAAAAGGAGCTCGGTGT
TATTCCGTGAGCTGTCCTGCACAAATGTCGCACCAGCTAGCTTGTACACTCACACTGTGT
GTGCGTGTGTGTGTGTGTGCGTGTGTGTGTGCGTGTGTGTTTGTGTGTGCGCGCGTGCAG
GTTTTACAGTCAGGCTCAATACACGCATGCCAGCGCACACACTCACACAAAGCAACACAA
ATCCATACTAGCCACAGGCTCCTCTCCAATCTATTTTCTGCTCAGCTGGTTTTAAATGAA
GTTATTATGACTCATTAAAATGCCCACAAGCTTGTGGAAGTCGGCCAATTACGATTTAAA
TTTAGCCTCCTGCTCTCACAACCTTATCTCCCCCCTGTACAACCAACCTCTCATCTCTGC
CTCTGCTTTTTTTTTCTTCCTTTTTTTTTTTTTTTTTTTTTTGGG
>NODE_799_length_442_cov_4.640272
GTTTCTCTTTTCTCCAAACCTCTGCTCACTAAATCAGCATGAAATGTAATGCCATTTGCC
GTGTGCAGTGCGAGACTTGATAGGCAAAGGGGGAAAAAATGTATTAAACGTCTGTGAGTG
AGTTTTTCTTTCTGCTGGCCTTTGAAAGATGCCAGTTAATCTGCTTACTCCTTTAATTGT
GAGTAGAGGGGTTGGGCCTCCTCCCGGCCAGAATAAGACTACTGATCCAGAAGTAAAACG
ATGACCACTGCAGTTATTCCTTCCTTTAGGTTGTGCAACCCCCCTAGTTTTCTTTAGCCA
CCCCTCATCTCCTCCTCCTCTACCATCCCCTCCCTCAGAGGGAAGAAAGCTCCTTGTTCT
GACAATAGACATTTTTTGCCATATGTTGGCTTGACATCTTCATCAGGTTCACAGCAGGTT
ACCTTAGTTAACTTTCACTCCACTGCCTGATGGGATTTTCTCCCCCTGTTTCTCCAATCG
GCCCGGGCTCAAAGTCTAGACGGCCTCCGAGGCAGGGTCCTCCTAGCCCTGTGTCCACAA
TGGCCGTATTGTGGACGCTTAGTAGTGGTAGCTTCCTCCAGTTACA
>NODE_801_length_449_cov_10.011136
TTGACTCGCTTCTATTCAAAACGTGTATTCCCGAGTTGCAGTCATTGGTTGTCCATTTGT
CACCCATTTAAAGCTCCCTCTGCCTCCCTCCCTCCCTTCCCGTCTCTGCTAAGCATCTCC
AGTCTACATATCTTCTTTAGCTTTAACGAGCCTCGTTAAGATCGCAATAATATTCCACCC
TCTAATTGCTCATTCCATTCAGCAGATAGGCGAGCATTGGCTTGTGCCTGATGCGCGCGG
TGCGGTGGGAGGGTTGCTGTGGAGATCGGAGACTCTGATAACCCCCCGTGCGTGCTGCAC
AAGTGGTGAAAGCCTCGCGCTACGTACTGGCTAATGATTGGCACGCTTGACAGTGATTGG
CAGGGCTGCCATGACAACGCTACAACGACACCAAGAAGACCAATAGAAAAGGGAAACAAA
ATGTTTCAATGCTACACTCAACGGCGGATTTAGGGGGGAGATATTATGAGGCTGGTGTCA
TTAGGCGATAGCCATTGAATCATTCAATCTTTTTTACTTGCCGTATTTTTCGGTTTTTCC
TTTTTCTCGATAATTTTCTTTCTCTCTCAGGTCATTTCCATGGTTTtcagatc
>NODE_803_length_390_cov_4.984615
CTGACTTATTGTAAAAACAGCGCTAGCCCAGGTTTCTCTGTTCATTTACTGTAAGCTGTT
TCATGTGCTTGTGAGTGCACATAGCCTCCTGCTCTCAGGAAGGGAAAAAGCATATTCTTC
CATCCCCAGGGGAAATAATTAATCCTTACAAGGCTGTCGCATGTTGAAATGAAGCGAGTG
TGAAGCATTTAGCCCAGGAGGCATTGCAGGCTGTCGCCCGCACAGGCACCTGTTGTTGTC
CCTGCCCTACATTTCATGAGAGAGCGCTGAGCAGAGGATAACAACATGCTCCACTGATGG
CAAATGAGACACACAACTGCAGATGCAGGGTTGTGTATGTGCGTGGGTGTGTATGTATGC
ACATGTTTTCACTTTTTTTTTCTGTTTTCGTGCATTATGTTTGCATGCACGACCACTCCA
GAGAGTGTGCACAGGTGCAGGAAACCCCCTACCTTATGAGGAGGTGAGGGCTCGCACAAA
AGAGTCGGTGCTGGCTGCCTCAGAGGgtgtttatcagccagaaccatctgtatg
>NODE_804_length_346_cov_3.942197
AGGGGCGGGATAAGGGAATTCCCTTAGCAGTTGTTATTGATTCCGGTGTTTACGGGCGAA
TAGTTTAGTGCCGTTTACAAAACAGAACAGATGCAGCCAGTGAGCAAAAAGGTAAACAAT
TGCTGTGTGGCGGGCTGCCAAATCCCCAGTCTGATGTATTAAACTCACGGTGAAGAGCAT
TTCCCCTTTGGCTGCACTTATTGCCACTTCATTTCCTCTTCGCTCACATACACACTCTCT
CCTTCTTGCCATCTCTCCCCTTCTCTGTGTCTCTCTCTTTCTCTCTCGTTCCCTCGTTTG
TCTGAAGTGAAAAAAAAGGACAAGGGTGTAGGGCGCTTTTTGCCGTCTGGCTATTTTCTG
TCCTTCTCTGACCCAGGAGGCCCAGTTCTACCTAACAGAGCCATTAGTAGGGGGAATTGC
ATGTGTCTGACATGGCCGAAAACCAATTATTAGACACTTTCTACCAAATGATGCCCAAGT
CTTTGGGGAa
>NODE_806_length_583_cov_11.053173
AAGTCACAGTGGCGCGTTTCTTATCCAACGACCAGTCGCTGTTTGTCCGAGTCAAAATGT
CCAAAGTGCTTTAACAAAGTGAAGACAGACCACAGCAAAAAGTTTACCATTCTATTTTTA
ACTCCCATATAGCAATTTCCTGGTTTTGTGGCGGCAGTGATCTGTCATGTGGCTGGGAGG
TTGTGCTGTTTGCACTGATATCAATTAAAAGTGGATTAACGGGTACATAATGACCTTTAG
CAGTAAATTGTGTGTAATGTTGCAAGGCAGGATACAGTATATTCCCCAGATGTCACACCA
GGCCCCTGACGTATGATGGAGCAGATGTCTTAGCCAGTCCAAATGGCCCTCTAAGACACA
AACACACACACAGACACGCGCGCACACACACACACTCATATACACACAGGCTCAGGCTGA
CACGCATGCATAAACATGTGTTCACACACATTCCAAATGGTGACACACACGTACATAAAC
ACAAGGAGATGCAGAAATGCGCATGTCGTCTGTCTCACTTGCTCCAAATATTTAAATGCT
TAATTTTAATGGAAAACTGTCATGAACTGATCACCCTCGGAGGGCATTTTTATTTATTTT
CAGTTTGCCTTACTCTGTAAACATCAAAGGACAGTGTCAAACGTACAGTCGTCTGTGCTT
TTCATTCTCATTTTAGATATGgtgatagtacattaatctttattttccccacatgaacat
taacaac
>NODE_807_length_308_cov_8.561688
ATTTCACTGTCTTGGACAGCACCATGTGGGAAAGACTCTTAATTGCTTAATAACAAATAT
ACATATACTTCTTAGTACTCTACAGGGCACAGTGTGTACATTTCTATGTAAGGGTTAGAT
GATGCTATCCAAAAAAATAATTTTTCAATATGCGAGAGAGGAAAAGGGGGTGAGACAGAA
GCAGACAGAGAAAAAGAAGAAACCCAGCCAGCTTTTGACACCAGGAGGCAAAGGGTTAAA
CAAGACCCCATCGTATTTTCATGCATCTTCTGCTTTTGACAGATGAAAAATGTCAACTGT
CCTGTTTGTATTTGGGAGTTTTTGCACTATTCATCTGCTTCATTAGTGCCTGCTGCTCCT
AGCCCCTGACAGCTGCCGGCCCCCTGCTCTCAGCATACACACACACACACACACACACAC
ACACATGCACGCACGCGCACAAAGATgcatac
>NODE_810_length_291_cov_3.460481
AGTAATGAAGTCCAAATTACAGCACAGGATTGCTAAGAACAAGCCTCTATTGTTTGCCCT
CGGGGCACACTAAAGCACACTAAATGAGTGTCACAGCAAGCAGCGGGGCACAGACCGTTA
CTGCACTATTTAGTCTGTCCCCGTTGTCTCAAGACGGCCCCGTTTCAGAGGTTCTCAGAT
CAGACAAATACTGCTCCCCTCCTCCCCCCTCCTTCGCCTTCACCCTTCCTCTGTACAGCT
AACCCCTCCCCAACTCCTCACCCCAAAATAGGCCAAATCTCCTCTATTGTGTTTCGACTG
CCTAGTGTGAAATTCACTGTGACGTTAAATGTTTTCTAATGAATAATTACTGAATGGATA
TGCAGGGGGAATATGTGTAATGGATTGTAGACTGCATTTTAAAGACGTCTTTTTTGTCTC
TGCTCCGTGGTATTa
>NODE_816_length_339_cov_1.557522
ATGACTAGAACCCAGAGTCACAGAGAGTGTTACAAAGTTACAAGCTGGCACAACACAAGA
GGCAACAGACTACTGAAACTGACCATAGTATTAGTAACACATGGCAGACTGAAAGATTTG
GTGAAGAGTGAAGTTGAGGAATGAGGTTTAAATTTTTCAATGTTTGATAATTCAGGGAGT
AGCAGTTATGATAGAGGATTGGCAGCCAAACATTAAGAATGAACTGACAAAATATGACAG
TTTTTATTCTTAAGCTAGTTTCAATTTAAATGTTTTTTCACTTCTTTCACAATATACTCT
GCCCGTGTATTTGAATCTTCCTGCTGTATCCACTTGAAATTCTTGTTTCATCATCATCAG
AATTAGAAAGTTTTATTGTCGTTCTACAAAACAGTACAACAAGATTTGTGTAAGAAAACA
CTGTacatacttagacacactttttcacacccacatttaacaaaccgtacacccaataat
aaa
>NODE_817_length_312_cov_1.875000
TGTGGAGTGCTCAAAGCCAGATGAGGCAGCTACTCTTGCTTGCAAAGCGAAACAACTATC
AGTAGGATCACTCCACTTCACTCCACATGCTGGAGTCTAAACAAGTCTCTGTTTTCATTT
CCATAAAGCCACGTTCTGTCTTTTGTTCTGACGGAGATAAGATGTATAAATTATGAGCAG
CTGACAAAGTATACTGGGGCGCCTCAGGCAGCTCATCAGTCATGCTCGGCCTGTCAGCAG
GTAACTGATGGGGGCCCTACAGGCACAAAGCCCCCTTTTAAGCAAAGGAGGGGGAGGCAG
AGGAATTAAAGCTGTTGTTGGAGTCCTAAGCACAACAGCTGACTCATATTTAACAGTCTC
TTTAAAGGAGTGAGGCAGACGCCAAAAGCTTGAGGCTTCAGAGTGTGTTTTGTGGCTCTC
TTCTCAGGAGTGTATGTCTTGCTGTTGTGCACTGTC
>NODE_818_length_312_cov_2.285256
ATCACATTTGACCACATTGTGAACTCAAAACATGTTTGGAAACATTGTCTTTGAAACACT
GCAGTATTGCTGTCATCATGCTCTGAAACAGCGTTTGGCATGCTGAAAAGGTCAATTTTA
CCAAATGGTGTGTCCACAGAATTTGCTCACAGATGTTCACTTGAAACAGCATTTGCCTTC
ATATTTATCACATCTGACCACATTGTGAACTCAAAACATGTTTGGAAACATTGTCTTTAA
AAAACTGCAGGATTGCTGTTTTCATGCTCTGAAACAGCTTTTCATGCCCTGAAAAGGCCT
CTTTTGCCACACAGTGGTTGACTGAATTATATCACACAAAGTCACTTGAAACAACATTTG
CCTTCATATTTATCACATTTGACCACATTGTGAACTCAAAACATGTTTGGAAACATTGtc
tttaaagaactgcagtattgctgttttcatgctctg
>NODE_819_length_326_cov_4.993865
ATAATGATATAGTCAATCCCCCAAGATGGTTCTGTAAACATATTTTATTCCTCAGGTCTT
CTTCACTTTAGTTGTGATTTCAAATCCCAAGATGCCACCCAAGGCACACCACTTTGCCTT
AACTGTGCAGCGAACAGTTGGAGAGCAAATAGCGTGGGGCTGTATATAAAAAATAAACCC
AGTATGATAAAACTTGTCAAATGTGTTTCCATCACTCTCATCTTTTCTCCCCTTTTCTAA
TAGCTCGAAAGTGAAAAAAGCTTTAAGCAAAATGTTACATTTCATCATTTTTCCATTCTT
TAATTTTCACCACAAAGCCTGACATATTTTAAGAGGTGCAACCTAATATTGCCTGAACTC
CAGGACCTACCACAAAGATCTCTGGGTAAATGGGAGGGAAGGAAGTGCACAGACAGGAGG
ACGGGCGTGGATGGAAAagtgcgcagtaacttggctgcagcacaccctta
>NODE_822_length_350_cov_1.191429
ATTACAGATTTGTAAACTCTGGGTGGTCTTTATATCAAACTAAAGCTGAGCTCGACATTT
GTGAGAACATCAGGACACCAGTCAAACTCTATGCAACAAAATAAATAGCCTTTTTTTTGT
TGCTTTTGGTTATTAACAGGATCCAAGGTTGGGTTTTTCTCATGAATTTTACTTTAATGT
CAGCAGCCAAAGTAGCTGAAGATTTTTCATTTAATATCTTGTTTTGAATATCTTCCTCGA
CTCCCCTCTCTTCCTTTCAAACAACTACTTTATGTAATAGCATGGTATGAGCACAGTTCA
AGATGGACTCCCCTCAGAGTTTGCATTCCAGCTTCCACTATCAGGCAGGGGTGTGTTGGT
TCAGGGGACAGAGCAGAGGGGAGGGGAAGGGAGGGAAAGTGGAGAGTTGCTTGATGGTGC
ACGCTTATTAGCCTGAAAtatccatgcagcagctgcactatttcctcggcaacacctgtc
gccatggcgctgag
>NODE_823_length_405_cov_2.572839
CTTCCTCAGGCAAGACGTTTAATAGGGTTAATTACAGTGGGGTTGTTTTCATTAATAGGG
GATAGTGGGTTAAATCGGGGGTGGCCTATGGATACGAAGAAAACTACTCGGAGGCTGTAG
ATGGCGGTGAAGGAAGTGGCTAGAAGGGTGAGGATTAGGGCTCAGGCGTTGAGGTAGGAT
GTGTTTAATGCTTCAATAATTGCATCTTTGGAGAAGAAGCCAGCTAGGAAGGGTGTGCCT
GTGAGGGCTAGGCTGCCAATAGTCAAACACGAAGATGTGAAGGGGGTGAGGTGATGTATA
CCTCCTATTTTTCGGATGTCTTGCTCGTCATTAAGGCTATGGATGATGGAGCCCGAGCAT
AAAAATAGTATGGCCTTAAAGAAAGCGTGGGTGCAGATATGCAAGAAGGCCAGCTGAGGT
TGGTTTAGTCCGATGGTTACTATTATTAGTCCTAGTTGGCTGGATGTTGAGAATGCGACA
ATTTTTTTGATGTCGTTTTGAGTgtgggcgcaggtcgcggtgaatagggtggtgagtgcg
cctagacat
>NODE_825_length_384_cov_1.380208
ATTCTAAAGTATACCCTTAAGAAAAAGCTACATTCCCAATAAAAGACAGTAAAGAGCTTA
AGCACTGCCTTTAAAAAATCTGAAAACCTCCACATGTCCCAAACTTCCTTCTGAAATCAA
AATTTAATAAGACTGAGTGACAAATTCTCAGCAACGAGAGGGACACCTATTGCGTAACTC
GCGCAGATGTGCGATGTTGTGTGCAACCGTCACTGTAATATGTAGGCTTTCATACTAAAA
CAGCACACCTCTGTCAAAACATGATTTCCTCCTCTCATCACGCTCTCCAGATAGCTTATA
TAAAAGCCCACTGTTTTTCATTTCAGACACTTTGTCAGTGTTGAAGAATTGATTTGTGTG
TGCCTCCAGCTCCCACTGAGTGCATGACAGTTCAAAAGGCTATCTAAAATACATGCTGTC
AAGAGGCCTGTGTTCTAAGTGCTTATATAATTCATTGCATGGTAAAACTTAAGTTACCGA
GAGTCAGCAACATGGCTAATAAGGTTTGTTTATAGAgtaagaagttac
>NODE_826_length_293_cov_1.477816
TAAACCAAAGTAAAACAAAGCTGTGGTCCTATAATAACAAGACAAAGATAACAAAACAGT
TTCTTTTCCCTGAATAGTGTTATAGCTAGCAAGTTGTCAAACTGTCCTGCGTTACATAGT
CGTTGTGTGATCTGAGTAGCTTCCGCTTCAACCACATTGCTGAGAGAGTTCATTACATGC
TGACTTGGAGGCAACTTGCAACAAATCATCTGTTGTTAAAGTTGTGTTATCACTTTGTTA
AATGAAAACATTGTTTCGGCAGATTATCAGAGAAGATTCCATTCTCTTATTAAACCCGTC
ATTTCCTGACCTATTTTTGTCACTACCTTCCCATCTGCCACCAATTTACTCTGCCTTCTG
TTCCATGTGACTGGCTCTCAAGTGATGTAAgctgatcggctagataacttttcaggaaac
tcattgacagaagaaaa
>NODE_827_length_449_cov_2.828508
GTTGTATTTCTCATGAGTTTAGGTTAGTTGCGATTCATGCTATGGTAAAAATTAGTCCGA
TGTCTCCAACTCGGTTGTAGAGCACTGCTTGTAGGGCTGCTGTGTTAGCATCTGCCCGGC
CGTACCATCAACCGATGAGGAGGAATGACATAATTCCTACGCCCTCTCATCCGATGAAAA
GTTGAAATATATTATTAGCTGTCACTAGAATAATTATTGCGATGAGGAATACTAGAAGAT
ATTTAAAGAAGCGGTTCATGAAGGGGTCCGCGTGTATGTATCAGGAGGCAAATTCAAGGA
TAGATCATGTAACGTAAAGGGCAATGGGGGTGAAGATGATGGAGTAAAAGTCGAATTTTA
GGCTAATATTGACGTCAAAGGTGTGGGTGTTTATTCAGGTTCAGCTGGTGATAATTGTTT
CTGCGCCTTCGTCGAGGAATAGGAACAGGGGGAGAAGGCTAATGAAGAAGGCTAGTTTGA
CTGCTGTTTTAACTTTGGTGATGGCTCAGTCGTCTTTTTGAGGGGTGGGCGTGAGGGTGG
TTAAAACTGGGTAAAGTAGAAGGAGAAAAATCATGATTAGGCTTGAAGTTATa
>NODE_829_length_303_cov_1.924092
GTCCATTATGGTGATGGTAATAAATCAATTCAAAAATGTCTGCAACTCCAACAAATCTCA
TGCTACAACAATGCTGCAAGTATCAGGACTACAGGGAAGCCTCTTCACTGAATGTACCAG
TTTGACAAACTTTGAAAAAAAGACATTTGGTCATTAGACACCAAGTAACCCTGTAAAGTA
AACTCAAACTGTAAAGGATTTGTCAAGGGATATTTTTATATATTTAGAAACTTGTTTTGT
TTGTGGGAGAGTAGAGTTCATCTTTCAGAAGTGGATGAAGCTTTTCCTCCAACCTCACTG
ACCAGCAAGACAAATGTCCTGAGCTTTAGTTGATGTAAACTTGGTCATATTTCTGCAGTT
AAATTACATGACAACTAAGTCAGTTCTTTGTTGGTGTCCTTGCTCATGACAAACCGAAAC
CAGGAAATATTGATATATTTTGGTAAg
>NODE_830_length_293_cov_1.880546
AAATAATCAATACTCATCTAAATGTAAATGAGAAAGTAGCCCCCTTTGATAGGAGGGTTT
TTATCAACCAACCAATTTTCTACAGGCACTCACTGGGCCTCAACCAAATCACCATCATTC
AGCTCCCATGTAATGGATAAGAAAGGGGAAGGGAGGAGGTGGAGGGGTGGGTGGGAGTGG
GGCTACGGGGGAGAAGAGAGGAAGGGTCATCTGAGATCAGCCACGTTCAGATGGCTGCAT
CAATAGCACAGTTTTATTGTAATTTCCTGATTATTGCATGACAAGTAATGCCACGTGCAC
TAACCAGAATGTAAAAAACAAATGTTCAATGCTAATTTCCAAAAAACTACAAACAGCTTC
TTTGTTGAAGGAACTTATACACATCTGCAGTATTTTggaaattagcattgaacatttgtt
ttttacattctggttag
>NODE_832_length_500_cov_4.994000
CTGACTACATCTGCTCCATGGGACCAAGCAAACCTAGTTCATTCATTTTTCAGCAAAAAC
CAGGTTACAGTGCAGAGCCAAAAACTGATTAAAGCTCAAGGTAAGAAGGAGACAGAATAA
GGAAAGTGGAAATCACCCCCCATCCCTTATTTGGGACACCTGAAATAGGCCAGAGGAGCC
CTGGGAAGCCTGAGAGACTGAAGGGAAAAGAGGAGAGGGAGGAGGTGGAGGGATGATGGT
GGTGGTGGAGGGATTCAGCAGGGCCTTAAGTGTGCTATCATAGGCGTCTCTTGTGCCTGC
CTGCTTTATTTGCAGTAGTCAGGTTAATGAGTCCACCAGCCCACTTGATGTTGAGAGGCC
TGCCACAAAGAGCTGCCTCATTAGAGCTAGCCTGGCACGCTGCTCTGAGACAAAGGGACA
TTCACGCTACTGAATGCCTTTACGCTTCTCAATGCTGCCAGCCTGCGAGGGCCAGTGCCA
TGGCGTAGACCCTGCACACGTCCTGGCGCCTGGCCAGCCACACCACGACCCCGATCCCGG
CTGGCTGGACTCGCAGGCTGCTACAGCGCTGGAATGATGGAAGGATTCGCCGACGGTTGC
CTGCTGTGTATTAGTGTGtgtgttttggagagagcatatgtaaa
>NODE_833_length_296_cov_3.743243
ATTAGGTTTCGCAAACTGTGAGAATTCAGAATGTGCCAGCAAAGCAGCTATTCTGTGTGA
ACAAAAAGGAAGAGATATAGTGCACAAAAGTATCAAGCGCAAACATGTGAGCACTTTGAC
ATTCAGCGTTTAGTTGGAGCTGACTGTCCCCGTGTAACATGGCACAACGTATACAACAAC
CGCTGACCTGTTCAGAATTGACCGGTCTTAAATGTGACATTTTCCCCAAAATATTATGGT
ACACCGTAAATGGTTGTTTTCTGTTGCCGGCGTTGAGTGGTCCACCATACTGAGTTGCAC
TCTATAGACTACACAGACTCAACACCTCTCCGAGAGACCCAGAACAACATGTGTTCCTCA
GGAAGTTCCCATGCAATCCTGCATATGGCAACATTTAAGGGCTTCTTTTTTCCACGCAGG
CTTTAACTTAATTTGCTGCC
>NODE_837_length_306_cov_1.882353
GTTATGAAAAACAACAAGAATGGAATTAGAAATGGAAAGAATAAAGGACGGAATGCAGCG
ATGAAAGCTGGACGACAAAGGCGAAATAAACGAAAGCAAAGAATGAAGAAAGGAATAAAA
GGCAAGAAGTAAAGATGTAAAACTAGAGGAACACTTTAAGTTCTCTTATCAGGAGAGGTC
TTTGAGTCGGCTGCCTTGTTCGATGACCGCCTTCGCAAACTGCTTGAAGACTCGGTCCAT
GTAGGTGCTCTGTCGCGGCCACAGGCCCTCCAGGAAACCAATATGGCCACCATGGCAGGT
GATGAGCAGCGCCAGGTTAGGATTCTGCTTCACCGCCTCCACTGGAATGGCTGACAACAA
AACAgtagtgccagtaagcctacctcataaaagcattttcactcatatattcattccagt
acaactctctgttggtgaggtcaaattgta
>NODE_838_length_212_cov_1.655660
ACTGCAGTATTGCTGTTTTCATGCTCTGAAACAGCTTTTCATGCCCTGAAAAGGCCTCTT
TTGCCACATAGTGGTTCACTGAATTATATCACACAAAGTCACTTGAAACAACTTTTGCCT
TCATATTTATCATATGTGAACACAGTATAACATGAAAACCTGGTTGGAAACATTGTCTTT
AAAAAACTGCAGTATTGCTGTTTTCATGCTCCGAAACAGCTTTTCATGCCCTGAAAAGGC
CTCTTTTGCCACATAGTGGTTGACTGAATTATATCACACAAAGTCACTTGAAACAACATT
TGCCTTCATATTTATCACATTTGACCACATTGTGAACTCAAAACATGTTTGGAAAc
>NODE_839_length_400_cov_3.985000
CTGACTATAGATATAGTACAGTGATATCATGTGGTTTTGAGTGCCAAAATATTTCCTTTC
AGATGGAAGAGCAACAATTTCTACCAGCATTGATACTAATTTTAAGTCAAGCAGCATTCC
CAAATAGTCTGATCTGCACAAGGGTATTGCATTCGTGAAGGATGGGCCTAACTGTATCAG
AGCGTCTGTATCTGTGTGGGGCGAAGTCTTGAGGGCTGGATAATGTAATATCCCCTTCCC
TCCTCCCCCTCCCCCTGCACGTTACCCCACGGTGTGTGTGCCCAAGGCAGTGGGCGCCCT
GGCTCCTGTGACTAGTGGGTTTGCTCCCTTCAGCAGCACCACTCATCTCCCTCTTTAATG
TCATTTAGCTGCAGGGTGGCCAGCGCCTCACTCGCCCATTAATCCCATTCCAAATGCCAT
AACATTTCCCAAAAAGCCCCTGCTTCTTAAAGCCGATAATTAGAATGTCTATTTAAAGTT
CACCGCTCTCCCTTGCCGTTATCAATTAAAAGCCGTTTAAAGGAGATCGGTGGCAATAGT
CAAA
>NODE_841_length_292_cov_1.589041
AGATGGAGAAGAAGCTGGAGGGAAAGACATGGACGGACAAAGAGAAAAAACAGGGGAAGC
GAGAAAAGGCCAAAGAAGATGCAGCAAAGAAAAACTTTGAACATGAAGAACTGTTAGAGA
ACACAGAGAAACTGCTGGAAACAACAGAGGAAATGATCGTTAGAATGACAGAGAGGAAAG
GAAAACTAGAGACAATCAAGGAACAACTACTGAAAGTCCTTCAGAATACAGAGCAGGAGA
TAGAAGAGCTTCAGAGGGAACTGGAAGAGTCAGAAAGAAAAGAGGACAAAGATAATCCAC
CCCATAAACAAAGTACTGAACACCTACAAGAGAGAACTCAGGTAGAAGAAGAGAACAATC
CTTGATGATTTATTTTTCTATCTTTAGTTTaaatcacgattttaaacagtaaaacagttt
gttcagttcagatcac
>NODE_844_length_145_cov_2.779310
TACGACCTTCCCGTCCCGAGATACAGCAAAAAATCACAGGTTTCTCCCACTTCCTGACGC
CGTAGAGACTCGGGAGTAGGCTCAGTGCGATCGCGGCGGCAGCAAACGGGGGGGTAGACA
CAAGTTTCATGTCTCTAGCACTAAGCGTTTTCCCAAAGCCAGGCCGAAACCCTAACCCTA
ACCCAAACCCTGGCTGCGTTATGCACTGCCCATTGTCAGTGAATGGGAGAACGTTTTGGC
CAATATCTCCGGAACCAGACGTGCTAGACACCTGGAAATGCCACCTGCc
>NODE_845_length_297_cov_1.542088
AAGGTGAGAAGCAGGAGGGAAGGGAGGGAAAGAGAAAAAAAGATATGGTTCTATCATCTT
TCAGAAAAAGCTGTGGGATTGAGAGGGTAAAAAAAAGAACTCATCCATAGTTTAGTGCGA
AACGAGAGCCCGTCTGGCCCGGTGCTTCTCGAGAATAGGGGGTTATAGAGGGCACAAGCT
GGATGACTAATTGGGGAGGATATGAAATGAGGCTTGACTCAATCTACACCCTTGAATCAA
CTCTGCCCTACAGTATGCATCAAATGGGCTCCCTAAGTGGTGCTTTTCCATTGATTATAC
CCTTTCAATGTTACGCTCCAACTCCTTGTTGGAAAAATTTGACAGAGGAAAAAAaagaag
agggaactgaagggggcagttgaaataccggtcaatacttagcaggggcaaagtagaaaa
aataggaaagcagaaagtgag
>NODE_846_length_296_cov_1.050676
ATGACTGAAGTCTTTGGCCTGCAGCTTGGCCCACACCTCCACCTGAGTCTGCAGGAATAC
AAGACCAAACATGGTAAGCTGCATTGGTTATGTAGGACTGATTTAAAGAATCTCATAGCT
GAAACATATCCCCATGTAGTGCATCTATTTGTGTCCTCTCTTCTGGATGAGATTGTCTTT
ATTCAATTTAAAACAAAACTTTATTTTTCCCCTGGAGGCAATTTAAAGCATGTAGAGCAG
CTGGGTCAAATTAAATGAAAATAATAAATTAATAAAATCATTTATGGGTAAGACATCCTA
ttcttcatctgtgtcttttcttcccagagctgccaggcttatcagaaccagagctgaatg
agacctgtcagctcctggacaacttcttggacaacctaaatttccctttgctcagcacca
ttcgcattggtcaaggtaat
>NODE_847_length_145_cov_1.482759
TATCACATTTGACCACATTGTGAACTCAAAACCTGGTTGGAAACATTGTCTTTAAAAAAC
TGCAGTATTGCTGTTTTCATGCTCTGAAACAGCTTTTCATGCCCTGAAAAGGCCTCTTTT
GCCACATAGTGGTTCACTGAATTACATCACACAAAGTCACTTGAAACAACatttgccttc
atatttatcacatttgaccacattgtgaactcaaaacctggttggaaacattgtctttaa
aaaactgcagtattgctgttttcatgctctgaaacagcttttcatgccc
>NODE_850_length_315_cov_1.447619
GTCTTTTCATGATCTTTTCTGTACCTGTAGGTACATGTTCCAGGGAATCCTCACGAGACT
CTCTGCAGACTTTAACCTTTAAAAAGCACTTCATCCTCACACACACCATCACTATCTGCT
TCACCAGTGCAACACAAGAATGTTGCTTGTTATTTCTCGGCCTTCATGCACCACTGTAAC
TACATATATGGTCTTTGCATGAAAAAAGAGGTGAGGAGAGAAGTGTGTCCAGCAGCAGTG
AAGCTGGGCCAGCGCTAAAACAAATCAGATGGTTGATTTTTTAAAAAAATATTTTATTAG
CTATTATAATTTCATTGGATTTATTTCCTGAGTTTAAACACAGGTTGCTGTGACTGAGTA
GTTCAGTCACTGGAGTAGACTGTCAGCAAAataatgctaatgctgcacatgcatgttcgc
agattggtgcaagagtacgtctgcagcagagatggtcag
>NODE_851_length_325_cov_2.018461
TTTTTATCAGCCCTGCACTGCTTCACATTCAGTTAACACACTTAATGCTGGGACCTGCCG
AGTACAATCAGCCTTGTTGGTTCAGGTACCAGGATGTTTGGTTGTAAGTTCTCCCCGGTT
TGTGTGGACACATAAAAGGGGTCAATCAAGGACCTGGAGGGAGGGCTCTTGGCCTGAGGG
GATGGGAGGCTATGAAGGTGTCAGACAGGGAGACGCTCTCAGGCAGCCTGCTGGGCACGA
TGCCCTGCTTCCCCCGTTGCCGGCCCCTTGGCACTTAGACTGGCAGCAGCATGCTGTGAC
TCCATCCCAGCAACAGCGTCACAGATTTGGGCCGGCTGCCACGGGGTCCCCAGCCAATCA
GGGCACACACAGCGCAAGATCACTCCAGGGGTAGCCAATAGTACGCCCTGATGTGCTTAG
TGTCATGCCTCCCAGATGTGAATTcctataaacccacaatgtacacaaa
>NODE_852_length_300_cov_1.333333
AGTCAGTCTTGCCACTGTAGTTTGATTCTCCCCTTTGATACAACTAATAGGCGCATAGTG
GCAGCAGGAGACATGTATCAGATGAACTGTTGAAACTCCCTGTATAAAAATAACTAAATC
TTTTATAATACAAATAACAATACAATTAATAATGCTGTTAAAGGTTTGATGAAGCTTAGG
CACACAAACAACTTGGTTAGATTAAGCAAAAAATTACACACTGCTCAAAAAATTTAAGGG
AACACTTTATTCTTGTCATTTTGTTCTCAATAAATTGCACGGTGTATATCAATGATTGGA
AAGTGTAAAccaacatttttgacctactgagggggtattcacaatcctttacacttccta
actggacagattgatatcccagaagtttagctgaactgatgttatgctatgatgatttag
tgttcccttaattttggagctgaa
>NODE_853_length_292_cov_1.044520
GTCCTTAATTTGATATCAATATATTATTGGTTGTAAACAAAGTTTTTGTGTTGACATTCT
GCTCTGGTCATACCTGAGAACAAATTAGCTCTGGCTAGACAGTATTTCCCTTCCCTCTTT
AGTGTAAAACACCAATAGAGGTTAGAGGTTCCTACTTAAGAGGCTAACGGCAAACTATGT
TTAGGTCCTTAGGGATAAAGATGGTCTTTCAGTCTTGTGAATGAGACACCTGAGAGGACC
TTATCTCATCACCAATTTCACTAAACTTGCAAATGACTAAATGACTGCTGTGGCCTTAAT
tgtcatgtggaactttagatctaataattaatgctgatcaaaagtagctatatattacag
aataaattcaattcactaaatgatgtttagcttttacacagatctcaataaaaacaaaca
cgtcttattccaaaac
>NODE_854_length_291_cov_2.986254
ATGAGTATCCTCACTAAAAAATGAACTCTAAAGGTATTTTCACCACTACCAAAAAAGGAA
AAAACATTCTAAAGAAACGAAAAACCACAGAATGGAACAAAAAGACAACAACAAAAAGAA
AACAAACCAAAACAGGAAAACTCAAAAGGAACAAACACAGTACTAAAACCGAATTGGCTA
TGGGAACACATCCCGAGATTTGATCAACCTCGGGAGGGCCTTCCTCAGGGGAGAGTGTCT
AGTGATAAATGGCCGAAACACTCTGTGATCCTGGGGTCCACTACTGATGATGTGTTCCTG
AAATTAAGGTTCCACAATTCTTAAAACTCCAAACCCAAATTGAAATTGGACCTGGAACCT
AGACTTAACCTTAACCCTAACCCTAATCCTAACCCTAACCTTAACCCTAACCTTAACCTT
AGCCCTAACCCTAAc
>NODE_855_length_305_cov_1.252459
CTACTACACACTGCAAAAGGTGAATGGTCCATAATAAGTATGAGTATAATATTTTCAAGC
TGGGTACCAAACTGCATGACATAAATTGGTTCTAATGCCTTAATTTTATGAGGCTAATTA
TTTTAGCCAAAAAAATGTTTCTATGAAACCTAAAAAATACTCAAAAAGTGCATATTGCAA
ATCTACACATTAAATCTGTACCTTCAGCTGTCATTTGTTTAAGAAAATAAATCTTTATTT
GATTATTTGCGGACTATTATTTAAGGGGCTTTAATGTTTTGTCTGTTTTACTATCGTCCA
TATACTATTTACAGTTCTACAATCAACACAAAACAATAGTTTACAATATGATACACTTAA
ATTCACAAATGAATACAATTAAGAGTTTGAATTTAAATCGTTAAATGTAATAGCAATTTT
CACGCTAGTTCTTTCAGTTACTGCCTAAc
>NODE_856_length_309_cov_1.741100
GTTTCCTAATCAACCACTGTTAGAGAATTACTGTTGGTTGATCTAAAAATAATGCTGCTC
GGTAAATAGATTCAGTGTCTGCCAGATGGTAGAATCCTCCAGTCTGTGCAGGGAGTGAAG
GAATAAGATTTAAAAGTCCTATAATTAGTAAGGAATACATGAGAAACAGGAAAAAGTGCA
AGAGACAAAGAGCGAAAGATCTCAGCTGCTCGAGGCAGTGTGTGTCTGTGTGTCTAAGTG
TGATAGAACTAGATGAAGAACCGGCGTCTACAGGGACTTGTTCCAGTTCAGCATTTTCCA
TTTAACAGTGTGACATTTTACCGCGAGTGAACAAACTGCTCCTCTGTGAGCAGCCTCAGT
CATCCTCATCATTCACTCCTTTTTATTATCTCTGTCAGCCTTTTATTGAGATCCCCACCT
CGGCAAGGGCTTCCACATTTCTAcgtcggagac
>NODE_858_length_354_cov_3.824859
TTGACTGTGACCAGGCACCCAGATTCCAGCTATTAGCCTTTGTTATTGGTAAAAGCAACA
TACATGTCAACGACTACACCCCCGAACGGCGTCAAGTCATAGCATACGTGTTACTGCGAT
AACTTCAGGTGTTTCTTCTTATTACCGTATGATAATGAAATGTCAGTGGTGTCCAGCCTT
TCATCCAGAGCATAATAATAGCCCGTGTGATGGGGCAGAGAGGAAGCATGGAGGCGAGAG
TGACAGCAGTTTCTTGGATAACAAGCTGTTCTCATTCCACCTAATGAGACTGAAGATCAA
CCTGTCATTCTTAATATAACACCAGCAAATGGATACAGTCACACACACTTCAGTTTCACA
CATGTTCGGCATTAAAGCACAATGGGGCAACCATATGAAGTACATATCATGGAACTGTTG
TTGTTGTTGTGTCATTCCCTTTAAAACAGAGCCCGCGGATGAAGGTGTTATACTGTAAAA
TTGACATTTTCTAGTAAt
>NODE_862_length_390_cov_1.382051
ATTATATCGACTGCAGTAAACCTATACAAATTATTTGGATGGTTTATCCAGCTGGAAAGT
TTTAGGCATTTTAAAGTTAATCCACCGTACCATATATTATGTCCATGTAGAAACAACTGG
CTGCCTGGAAAACAAGAAAACTTACAGCATCCTTTGAAAAATGGTGAAAAATTAGTTTAC
CTGTATGAGAGATCCACTTTCAAAGGAAAGCTAATCAGGAAGCAAATGTTGACAGGATGA
TGGCTGAAGGTCACCGGGTCCAGAGGAAGCGCTCTCGCAGCCTTGCTGGCAGTCTGAGTC
GCTCAGCTGACTGGACAGAGGAGCTTGAGAGGAGGCTAAGGAGCAGAGAGGAGGACGGAG
GGAGCTCTGGAGGTTCAGGAGAATATCTGGTGGGGTACAGAGGAGGAGGCAGCCAGCCCA
TCTGTGCTACCAGAAGATCCTCCTGTGGACAGGTCTCTACCTGTGGCTTTCAGGATGTCT
TCACAGGTGAgtagaggacggctgtaagtgaagcagtgtttggatatcattttc
>NODE_863_length_306_cov_1.490196
GTTATCACCAAACTTTCCAAAAGGAAGAAAGCCCAAAAGTCCCAAAGTACTTATTTCCAC
AAAAGTGGTGCAAAGCAGGAAAAGAAGAGAAATCACCCACATCCAATATGGCTACAAAAA
AACTTATGCAACTTAAGAGATGATCTGGTTTCTAGATTATTTCAAATATTCCAGAAATTC
TGACATTGCTGAGGGAAGCTGGTCAAAGCTCTGAACATGGGTGTTTGCCTGCAGCTCTCT
GGTATCATCCCTCTCCCACCCAGAGCCTGAAAAGTCAAACCTCCTCAGACAGAAACCATG
TGCAACTTTAGAGAAGGAGGGAGGGAGAAATGGAGCAAGGAGGGATGAAAAGAAGGAAGA
GCGGTAAGAGAGAGAGAGAAAGAGAGAGATATGGGAGGGGAACAAAGAAAGTTGAAAATG
AGGGAGGGACTGGAAAGGGAcagcatgtaa
>NODE_871_length_296_cov_1.003378
CTTACTAGGTTCACTCTCAAGAAAGAACCAACAGAAAAAGTTGAGATGATGCTATTATAT
AAGATGTATTAGGTGTGCTATTTGAAAGGTCAGAATGTTCTTTAATCATGTACAGCAAAG
AGACATTCAAGATGGGGAAAAATAAAAAGCTGGCAGTTGAATCTTTTAGCTTTTCAGGGA
TATCATCTGGGAATTCTTATTGCAAATAGAAAATGTGGCAAAAAGCTGAACCTCACATTA
ATTTTTGATTCCTAAAATCAGGTCGTCTCACTTATGGGACTGACAGCAGCAGTCTGGTTT
CTGCATCCATCTACCTGTGCTGCTGATCCAGACTTTTTCACGTCTGTCTCTTGCTGACAC
GCGTTTGAGGCTACTTTATACTTCTAATTCATTACTATTTAGTGAGACTTTTTCCTCCAA
TACATTCATCTGGCAGTGAT
>NODE_872_length_300_cov_1.013333
ATGATTATAGAAAGGGATTACCAGCTGAATTGCCACAGGCATATACAATGTCTGTCATAA
GTAGTAAAAGGCACACCCACATCCATTCAGTAAAATGTGATCTTTTGCTTTAAGCTAGAA
GTGAGTGAATCTATTCTCAACATTTCCCATTCAAGAAGGTTAACAGTTATTTCTTCTTGT
TTGACTTTTGCTGTGAATATTTAGCATTGTTAGTGTCAGTAGGATCTCTTCTGTAGAGTC
TAAAGCCATGAAATATTACGACTATTTCTAAAAGTGTGCATTTTCTTCCTCTGAATCTCt
ataccttcctctctgcattggcactgttccttttccctgcatgtctttgcctctttcctc
tacttttgtcacaactcgtccatccctttcgatcttagtgtctctctagcattcaagcca
ctcagacgacacagaagtggagaa
>NODE_873_length_145_cov_1.400000
ACGATGTCAGGAAGTGGGAGAAACCTGCTATTTTTTGCTGTATCTCGGGACAGGAAGGTC
GTAGAGACTCGGGACTGAGACCGGCGTCTTCAGCATAGTCAAATTAGGTGGGGCAGGTGG
CATTTCCAGGTGTCTAGCACGTCTAGTTCCGGAGATATTGGCCAAAACGTTCTCCCATTC
ACTGACAATGGGACGTGCATATCGCAGCCAGTGTGGAAGCGCTGAAGCCAAGATAAGTTC
CCGCAGAAGGCGCTTGAGAgcgcgtttcagaccgctctgagttgaatgg
>NODE_878_length_296_cov_1.020270
TTGTCACAGTAACATGATGGCGCCGCAGCTTAATCTATTGTAATAAGCGTGAATATAAAT
TAAAGAATATAGTTTTTGTCTTTGTTATAATTAATACTATGCTCTGATAAGAATACAAGC
AGTAAAATTAGAATGTATGGCTAAATCTGTCTTGGGTAAATGCAGTAAAATCTCTGACAG
TATAACAAAATGGTTTTATTTGATAGTCAATAAGCTGGCCATTCCATCCATGTGACATCC
TGATAGACAGTGGTGGGAGTTTTTCTTTGCTAAAAATAATAAACTGTTCGGTTTGGTTCA
aattccgacccagaaaaatatgaaggcagcttcgatagcaacctgaacttcagtgaactg
ttttggtggataatcaggcctggaaacattaacataaatttatgcccttagtagaaagaa
aaaagagaaaagaaagtgac
>NODE_879_length_407_cov_1.348894
AAAAGCAGATCCGTGTCAGAGAATAAACATCATCAAACAGACAGTTTCAACTGAGCAGGA
AGATGACGTCAATCCTCAAATAATCATTAAAAAAAAGTCTTCAAAAGTGGAATAATTTTT
TAATCGTTAAAACATTTGAACCTCTGAATTAAAATCATGAATTCAGTCATACATGCAGAG
AAGAGGAAGCAGAACTGAGAGAGTTTTATCTGCTAAGAAACAATAAAGATGAACAGATGA
GACGTCGGAGCAGAAAAGTCCAAATAATCTAAAATAAAAACAGTCAAATTTACAGAGAAA
CGTGCTCATGTTAATAAAAAAGGCAACACCGATGAAGGAGTTGCTTTGGTTTGTGATTAA
CGGCATTTCCTCCACCTTGAACATGTAAGTATCACAGTAGCCTGATGTTAAAACACACAG
TCTGAAGTTTTCTTTAACACAAGCTTCATTCTAACCATCATACTTTGATACAGTCACCTC
CTGATAAACGCCAACATCCCagccagccatcacagccaccagcctcagggtcgtcctaca
tcaataatgac
>NODE_883_length_299_cov_1.254181
CTTCTTTTACTCATTTTCTTGTCTTTTCTCATCCTCTCCTCTACCTTTCTCCATCCTCGT
CCTCTATCTGTTCTTCTACGTAGCCAGTGTTAGCTCACTACTTATCCAGCTGGCTAGCTG
TAGCTAACGCTAGCTGTGTTTCCATAATGTGTTTTTATTGTGCGTTCTGAAGTGTCGTTT
TAGTCGGTGTTCACGGAAATGGACAAATATGAGAAAATCTTTTTGCAAAAAGTTTGACAT
CGTACAAGTCCTGACGGGTTACATCCGTTTTTCTTCTATAGATGGCCCAAGTTTCGTTTC
TTTCTTCTTCTGCTCCTTCTTTCTCCTCTGCTTATTCTTTTTCGCCTTCTtattcttgtc
cttattttttgtcttctccttttccttcttcgccttaatcatcttctccttcttcgtctt
cttcttcttcttctccttaatca
>NODE_884_length_201_cov_2.542289
ACTTTGTGTGATATAATTCAGTCAACCACTATGTGGCAAAAGAGGCCTTTTCAGGGCATG
AAAAGCTGTTTCAGAGCATGAAAACAGCAATACTGCAGTTTTTTAAAGACAATGTTTCCA
ACCAGGTTTTGAGTTCACAATGTGATCAGAAGTGATAAATATGAAGACAAATGTTGTTTC
AAGTGACTTTGTGTGATATATTTCAGTGAACCACTATGTGGCAAAAGAGGCCTTTTCAGG
GCATGAAAAGCTGTTTCAGAGCATGAAAACAGCAATACTGCAGTTTTTTAAAGACAATGT
TTCCAACCAGGTTTTGAGTTCACAATGTGGTCAAATGTGATAAAT
>NODE_885_length_422_cov_4.362559
TATTTCGGGGGGATATTGCAGGTGTTGCTCTTATATATTCTATGGGGGGAGGGATGTTGG
TAATAGGAGCATGAGTCTTGCTCTTAACTCTATTTGTAGTTTTGGAGCTAACTCGGGGGC
TGAGTCGTGGGGCACTTCGCGCTGTTTAGACTAGCAGGAGGAGTATTGCCAGGGCGAGGG
TAAAGAAGAATAAGGATAAGTATGTTTTAATTATCCCCTGTTGGATGTTATTTGTGGTTG
TCACTAGAGGAATGTTCATAGAGGTGATTGCTTTAGGGCCTGTTTTCTCTAATCAGGTCT
GGTCGACCATTTGGGCTGCAATGGTTTGCCCGAGGATGAGGTTTAGTTTAGGGGGGAGGC
GGTGGATGATTGCTGGGAAGAACCCTAGTATGTTAGAGAAGTGGTGTATCGGTAAGTTAG
GGGTAGTTTTAAATTGTTTGCTGGTTAGTGACGCTAGTTCTAGGGCAGTCAGGACTCCAA
TAATTGTCACGGCGAGGGCGGCTAGTTTTAGGATAGGGGGCATAGACATTACAGGTGTTT
TTAGGGGGATAATGTTAGAGGTAATa
>NODE_888_length_428_cov_2.385514
CTCCTGACTGATTCTGATTGGCTACAGCTGATGACTCCTCTGATCCAGTCTAAGTAGGAC
CCATTAGATCCACTCACACATTCACTTCTGTTTGTCAGTATAAAGTTCATGGTCCAGTTG
TGTTACTGCCACCATCAGGAAGAACACACAAACTATCACCTGCTGCTGAGAGACCATTGG
TCAGGATGGTCAAGAGTCAACCAAGAACCAGCAGAAAGCAGGTCTGCAATGAACTAGAAG
CTGCTGGAACACAGCTGTCAGTGTCCACAGTGTTCTACATCAACATGAGCTGAGAGGATC
CATGAAGAAGGAAGTTCTTCCTCTAGAAGCAGAACCTTAAAGCTCCACTGAAGTTTGCTG
CTGATCACATGGACAAAGAAAAGGCCTTCTGGAGGAAAGTTCTGTGGTCAGATGGAACAG
AAACTAATCAGAGATCTGTTTGGAGGAGAGAAGGTGAGGCCTTCAACCCCAAGAACACCA
GACCTACCATCAAGCATGGAGGTGGCAGTATCATGCTCTGTGGAACTGGAGCTTTACACA
AAGTAGATGGAACAATGAAGAAGGAGGATTAc
>NODE_889_length_305_cov_2.350820
ATGACTTATGTGGTGACTAGAGACAGACAAGAGATGGCATTTTTAATTAATCTGTTGTAC
CAAGAATCTGAGAAATAACTTAACAACAACAAATATTACAGATAAATGAGAAAGTGCTGA
ATGTCAGGTTGATAGTCAGTTGATCCCTAGGAGGACAACAATGGAGGTCATTGGCAGACA
GGAACTTATGTTAGAGTTTAGCCACACAGGTAATAGTGTACATTGGATCTTATAGTTGGT
TTTTATCTTTTCATGGTAATATAATATTTGGTATATTATATATTATCAACCCCTATTCCT
TAAAATAACATTTTAAACTCACAACCTTCAATTCTTTAACCCCTACTAAATCACAGACAA
TTtatctcaaggacagtcagggagattttctgactggaaaccctaatttaattggaatca
ctgtgtcatttgccataggaaggagtaat
>NODE_890_length_326_cov_1.518405
ATGAGTTTCATTGATGAGTTGTGTGGCTTGAAAACAAGAAAATCTCATAAAAAAAAAGGA
GCAGAAAAGAAAAGAAAAAACACTGTATTGAGAGCTGAAATCAAAAAGTAGGTCTCCTGA
TAACGCTCCCGCTACGTTGGGTCTCATGTTTAGAATAGCCTTGCTGGGCTTTAATTATTA
CCACATAAGTAATCTCAGACGCAACGATTGATTATTTGATTTTTTACATCAAGTTGGAAC
GTACAGGGACCCCAATTTCCCCAACGTTTGAACACTATTCTCTTTTCAAAATCAAGTTTT
CATTTAAAAGCCATTAACAGGTTCCGAAACTCACAAATGAATGTTTAAGGcgcagtagta
tgtaattatcttgatatgaattattaatttcatcacactgtgacaggataaatgcagttg
tttcggctgaggactttgatagtgacagtgaatgttattgtagtggaaat
>NODE_893_length_415_cov_3.016867
TTTACCTCGATTTTAACCTTGTTCATACAACTTTAGTAAAAAAAAAAGGTAAAGATGTAG
TTAATTTAACATTTTAATTTTACAGTATATATGAATATTAACGTGTGCCTGGAGAGTGGG
TGGTTTGGAATGTATCAGACAACTTGCTTGGATTACACTACTTTCGCTACAACTACTGCA
AGTGTTTGGCAAGAAGAGCCCGAATAGTTCATGCAAGGAATCAAAAAGCTGTGAGTAGAA
AGGAGCGAGGATCCGTCCCCTGTTGCTCTGAGAGGTGGTTGGAGGGAATCACATACATGG
AAGCTTTGGTGGTGGGCAGGGAGTAATGTCTGGACACAGGCCAAGGGAGGCAAGTGGCAT
CTTGAAAAGAAGTGATTTTTGTTTCTTTGAAGGGAATTGGAGGAAGCAGGAGTGGGCTCT
GATATCTGCTGCAGAAGTATGTAAGATATTCCACTTGACCAATCTTTCTGAGCCCTTGCT
AGCAAGTTGCATCATCTTCAGTGGAGAATCAAAGAGAAACTTTGCGTTCTCTATAAGACA
GTGATGCAGTAGCACATta
>NODE_895_length_295_cov_1.538983
CTGTTTTCCATAAAGGTTTTCTTCTTGTCCTCCCCTTGGCCTCTTTTCTCTAAGGGTTCT
TTCTTTGTTCTTTTCAGTCCTCCGCTGTTCTTTTCTCGCTCTCTCTTCTGTCCTTGTTCT
TTTTTTGGTTCTCCTCTTGTTCTGTTCAGTTCTCTACTGTTCTCTTCTTGTTCTGTTCTC
TTTGCTCTACTTGTTCTCCTGTCTTCTGTCCTTTCTCTTTCTGGTTCTCATCTTGTTCTC
CTCACTTCTCTGCTGTTTGCTTCTGGTTCTCTTTGCCGTAAAGGTTCTCTATCTCCGTTT
TAAATAGGTTCTCTTCTTCTTCTCCTTTCTAAATAGGTTCTCTTCCTGTTCTCCTTTCTA
AATAGGTTCTCTTCTTGTTCTCTCCCTGGTCTCTTCTTTCTAAGGGCTTTTCATTTCTCT
GCAGTTCTCTTCATGTTCt
>NODE_908_length_337_cov_3.356083
TTCGGCCTGGGTTTGGGAAAACGGTTAGTGCTAGAGACATGAAACTTGTGTCTACCCCCC
CATTTGCTGCTGCCGCGATCGCACTGAGCCTACTCCCGAGTCTCTACGACGTCAGGAAGT
GGGAGAAACCTGTGATTTTTTGCTGTATCTCGGGACGGGACGGTCGTAGAGACTCGGGAC
CTTGACCGGCGTCTTCAGCATAGCCAAATTAGGTGGGACAGGTGGCATTTCCAGGTGTCT
AGCACGTCTGGTTCCGGAGATATTGGTCAAAACGTTCTCCCATTCACTGACAATGGGCAG
TGCATAACCCAGCCAGGGTTTGGGTTAGGGTTAGGGTTTCGGCCTGGGTTTGGGAAAACG
GTTAGTGCTAGAGACATGAAACTTGTGTCTACCCCCCCATTTGCTGCTGCCGCGATCGCA
CTGAGCCTACTCCCGAGTCTCTACGACGTCAGGAAGTGGGAGAAACCTGTGATTTTTTGC
t
>NODE_910_length_290_cov_1.068966
CTTACTAAAATACTCTGCTTTTCCTCATGTGCTCCGGTGCTCCAGCTGAGTCTGAGGCCC
TGCTCAACTTCCATTCTGTCCTGAGGCTGAAACTGCTTTGCAACATTCAAAGTTCCAGTC
TTGTCATTCAAATCCCAGAAAGGCTTAAATGTCTTTTCCCTTCTCCAGCCTCCACCTGTT
TCTCTCCATCTGTCCAAGGGTTTGATTTCAATATATGGACTGACAGATGTCTGTGTATGC
TTCTCATATAATTTCTTTATGATGCGGAAAGACAGAACTACAACATGCCTGTCAACAGAt
gagagaattacactttgcaaaacaggatgtacaattaggaacttttccactggcggtttc
agcaaatgtgtacgcttatagtgtgttggcatgattaactttaacccatttgtttcattt
taatgtgaccaaaa
>NODE_912_length_359_cov_8.590529
TTCCGTGAAATTGCTAAAGCTTTACCGGGGCTGCATGTGAATATAGCTTATGGGTTGATT
TGAGTGAGTAGGAATGATTCCTCTCCTTTTTTTTTTTTTTAGAATAAACGAAACGCGTCT
CTTTTTAGGACCAAGCGGCCCTCTCGACCTCCATGCTGGCTCTGGCAAGGTACCAAGTAG
CACAAGTGCCGACTAGCCAATGGGGTTCAGGGGGAGGTCCCTGAGCTCTGACCAGTCAAA
CACACTCTCCTTCCTTATATGGCAGCTCATCTCCATGGTAACGTGTGCTAAGTTGCAGCA
GTCGTGTCAAAGTTCACTATATAGAGAGCTCAGTGAGCTGATCAGAGAGAAAGCATTCTG
CCAGCCCGGCTCCTACCAATCGCAAATCACTTCCTAACCTCCGCCTTTTTAACATATTTG
ATCACTTTGATTCCCGACTCCTTTTTCCTATTATTTTTCAGTGCACGGAGGAGGTTTGCA
GGTTGTGATCTTTGTTTTTTTTT
>NODE_913_length_308_cov_1.516234
CCAAAGAAAGTGTGGCCTCAACCATGAAACAGACAACAAATGGATTATTGGAGGACGTCA
GTTCTGAACCTCTAACCCTTTCAGCAGAAACCAGAAAATAACATCATCTAACAGATATCA
AAACATTTTCATATTTAGTCTGTGTATTAGTAGAAGTATTGGGTTTGTCAGGGAATTTAA
TCAGGCCACAAATGTAAAGTAATATTGAGTGAAAGAGTTGTAAACATGTTGCATAAATCC
CTCTCTCACAGCAGTGTTTACATTCATATGGTTACACATCTTCTTTCCTGGGAGATAATC
AGTGCAGAGCAGCTGTCTGCTGTCTGGCCACTGGGGAAGAGCAGTACAGTGCAGATTAAA
GACAACACTGAgttctcctctaacttcagactggcctcacaggtcagacattcagcactg
tccatcacagttacagttttgttaattgtgac
>NODE_914_length_296_cov_1.540541
ATCTCCAGTTCCTTACCTCCCTCTCTACCTCCCTCTCTCCTTCTACTAAATCCCTTTCTT
CTGCCTCCCTGCTCTCCTCCTCCTGCCTCCTCCTCTGTCTAGCAGCAGCAGCAATTCAGT
TTTAATTGCTTTCTGAGTCACCCGAGTCCTCCGAGGGACGACGGAGCATGTGAGGAAGAG
GAAGATGGAGGGAGAGATGTATATTTAAACATTTAAAGACTCAAACACGGACACTTTAAC
TCTCCTTCTTCTTCTTCAGCCCTCCATGGGTCTGAAAGTTTCTAACTCAAAAACTAATCC
TCTCTTATCCTTGAAAGTCCAGAAACCGTCCTCAGAAAACTATTCAGGGCTCCAGTTtta
catccatctctctcgaaaaaagctaaatactacctcgctgtcttcaaagcaaaaagctat
ttgcatcacagtaaagtaac
>NODE_915_length_318_cov_2.364780
AAAAGTTCAAGTTTTTTTTTTTGCTTTTCATGAAATACGTCTCCGGCGTGTCTCGCATCC
GCGACCTCGCCGACTAGTGTGCGTTGCTCTTCTCTCCTTTGTGTTAATTTCACTCAAATC
GAGTTTAATCCGATCGATCCCTCGGCTGGTCGCGCTCCCGAGTCCTCCCCTCCAGACACT
CGCTCACCTTCCTCGGCCAGGGGGGGCGCGCTCCCGAGGACCTCTCATACAGATAAACAG
GCGGCGTGCGCGGTCACTGACCCCGCCGTGCCCGTGTGACGCTCTCTGAGAGTTCTCATT
TGGGGATGGGAAAAAAAGCACACACACACACACAGACACACACACACACACACGGACACa
caagggcgtcagttggagtgtggtgaactgttttaaactgcctgtgaggattagagcttt
acgtgtattttttttgagttacgtttcatgtgaaaatgtgtg
>NODE_916_length_305_cov_1.022951
CAGCTATGACTGTTTGCTAGAGCTGAAGAAGGGAGCAAACTTAATGATGGATTATGAAGT
AGGCTACAGCTGTTGCCACATATTGGGTGACACCAAAAAAATTAAAATAAATATTTTAAA
TTAAAAACAAAATCAAAAAAAGAATTAACAGTGTTTATGTAATTACTGTTTTTGCCAGTA
ACAGGAGACAAAAGTTCCACACTGCAGGCTAAAGATACCCATTTATAACAAGATCCCAAT
CCAACTGAGCACCTATGGGATGTCACTGAACAAGCCCCATCTACAAAGGCCCCACTCCAG
aacctacagcacccaaaggatctgctgctaacatgttggtgccagataccacagcacacc
ttcaggggtctagtggagtccatgcctggatgggtcaaggctgttttggcagcaaaaggt
ggaccaacagaatattaggcaggtggtca
>NODE_917_length_299_cov_1.023411
GTTTTTGCCACCTTAGATCCAGTATAACTCTGTAACTGTATGTTCAAATGCTATAAAAAA
CAACTGATATGTGAACTAATGTTTTTGTTTTTTAATTTTACTCAATATTATTTCTAATTT
AAAAATAATTAAGTAGTAAATTGTTCTTAAAAATTACATTTAAAAACTATACTTTTTCAC
AATGTATCTACAACTTTCTTTCTTTCTTTCAAGCCCTATTTCATACCGACATAAGCTGAC
ATCTTACTTTGTATTGGGACTTCTTGTGTTTTGCAGGTTTGCTATTAAAATGACAGCATC
tcagcagagagcccattaatccacatgcgtccattacatgctaacaaaatgaatcattca
tcgcctgcagctgacagtcactttaaatcacttcagactgtatttgcttcagattttaat
ttaaaaaacacttttttttaggt
>NODE_918_length_298_cov_1.046980
TTGTCTTTTTCACAAGAATTTAAAAGCTCAATTTAAAAGAAATTAATTTTTCTGCCAAAC
TTTATCTTATCCCCTAACATAAAACAGTTGTTTTAAAACGAGTAATTCAAAAGGTCAAAA
AATATCAATCAAGTTCTTCAGCAGATAAGAAAGCATCCAGAGAACATTGTATATGCTCTC
ATGCAACATGAAGCCATCTAACTGCTTGCACTGGTGTAGCAGATAAGCCAATGCTGGATG
CAGTAATGTGAGGCACATCAAAACACACATATAAAGATACCTCGTGGGTTCCTAACGGTA
acctcatacaatattaaagataaaacattaacactaatcgcagtagtacttgtttcagag
atgttgcagaatgtatgctccctctgggttctttttattttgtatctatcatttattaac
ttcctctactagcagtggtgaa
>NODE_919_length_370_cov_1.689189
TGAGCATGCTCCCTAGTGAGGAGCTGAGGGTCAAAAAGTCATGACAGGTCAAAGTCTTCA
GGGGGCTTCATTTGGCCAGATGCCTGCTTGTCCTCCCAGACCAAGCATCTTCCAGAGAGG
TGGAGACGGCGCACTCTGCAGTTGGCCTGATCTGGAACGCTTCACCCAAAGCCTGGGACT
CACCTGGCCTCTCTGATCCAGCTCTACTTAGCTTGGCTTGACTTAGAATCCCATCAGGGT
CCCGTGTCTCTGGACCCAGAGGATGAGGGAGGCAGAAGGATGAGGGAAGGGAGGCGGAGA
GAGGAGGGTGGGCTTTGTGGGAGAGGGGGAGGTGGATGGAGGAGCAGTGCTGGGACGTGG
GAGGAGGTGGGAGCAGTTGCACCACTTGTCTACGCATGGACCTCTCCTCCTCCAGCTGCC
TACGCAACCGCTTATTCTCCCCGCTGAGGGCGTTTAACTATAGAGAGAAAGGAAGAGAAA
TTGAGAGAGACATATGCACagaggaagacatgta
>NODE_920_length_377_cov_2.042440
ACTTCAATAGTTTTCACACAGAACAAACGAGAAGACCGAGCCACTGACACCCTCGTATGC
AGAGGAGCTTCTAAAAATCCAAATGCTTTGAAGCAGCCACATGAATCATCCAGATTCAGT
GGACTGTACTGTTGGTCCTGCCGGCTGTCTGAAGATGAACTGAAGCTGTCAGACCTGGTT
TTTCTTCAATCGGAGTCATTCAGTGTGAATCACGGTGAAGCGCAGCCTACAGGTGGAACA
GAAACCCTGAAGATTGAAGCTTCTGTGATTGTCTTGACACTAAAAGCAGATTGATCAGCA
TGCAGAAACACAGGAGGACGCTGGATTGCATTGTCAGAGTCTAACATATCTGACACATTG
GGTGGATGGAAGCCGAGAACAATCGATCAGCTGCTGCGGCTGGCAGATCTCAGACTTCTG
CCATAAGCACAGAAAATAAAGATTCTGGTGCAGAGTCAGAACGActtagttctgcgttag
aggaaggagtttggctggtggagaacgctgacttcagtctg
>NODE_921_length_390_cov_3.574359
TTTACTTTTTGTTGGTTAAAAAATGCATGCCTGTGCCAGTTGTTGGTCAACTACTAATGT
GTTTGTGTAATGTCTTTCTGTCTATCTTTGTTTCTCCCTATCTTTATTTTCTTCTCCACA
TTAGAGTGCGCCTGTCGCTATGCAGGTGGGTGAGGGTCAGCAGGTGCAGATTGTCCAGGC
TGCTGCAGCCCAGGGTCAAGCTCAGACAGCTCAAGCCCAAGGCCAGACCATGCAGGTCAT
GCAGCAGATCATCACAAATACAGGAGAGATCCAGCAAATCCCGGTAAGGTATTCCAGTAA
GCTGGTAAGGGCAAGGAGTGGACATAGGGGAGGGAGAAGGTGGAGCTGGTGAAGCAGCAA
AGTAAGGAGAAGCAGAAGAAAGATTGTCAATCTCATCTGTGTTTGCTTCATGACATGGTG
GCGTTTGCCGTTGTCGTGCTGGACAAACATGATGTGAATTTTTTATCGTTTACTGTTTAA
TGGGAGGCAAGACACAACACCTCAGTTTTAGAAAGTTAatccatcagaggaaag
>NODE_922_length_293_cov_1.010239
GTTACAGGTCATCCAGGCTTTTATGGCCTTCAGACATGCCTGGAGTTTGACTAACTGATT
GGTATCAGCTGCTTCATAGATAAATATAACTGTGTATCATCTGCATAACAATGGAAATGT
ATGCAGTGCCTCCTAATAATATTGCCTAAGGGGAGCATGTACAAAGTAAATAATATTAGT
CCTAACAGAGAACCCTGTGGAACTCCATAACTAACTCTAGCATGGCTGGAAGAATCATCA
TTAACATGAACATACTGGAATTTGTCTGATAAATATGATTTAAACAATTTTAGTGCAGTT
cctttaatcccaataacatgttaaagtctctgtaataagatactgtgatcaactgtatca
aatgcagcactgagatccagtagaacaagtatggacactagttcactgtctgaagctata
agaagatcgttagtgac
>NODE_923_length_339_cov_1.637168
ATGACATCAGAATGTTTTTGCAAGAATTAATTGGTATTTTTTGTTTTCCGAGATAAATAC
ACACAAAACCTGTATTGCTATTGGACTAAAGTTATATCTTCTGATTACGCCATGTGCTTC
TGGTCCTGTCAGTCTAACAAGGAAGAAATCTGAGCTAAACAATGACTAACAACAAACAAC
AACTAACAAGAGGAGATCTAGTGGGGTAACAATGGTTTACCGGGCAAGACCTACCTCCAA
CTAGAAATGTGACTGCTAAGTCTGGGTGATGGGAGGCATCATCTGTTTTATGGTCACAGG
AGACTAATAATTATCAGGAAGAAGTACTGGAAGCACACACTTCTCATACTTACATACATA
TGATGATgactaagcaacatcacaccaacatccaagtataaaattaattcaaacgaacac
aagagttgcattgttgattgttactttgacagattgagacagagatacatgagtgacaaa
gac
>NODE_924_length_504_cov_4.234127
CGTTTGGGAGCGCATTTCAGGCCGCTCTGAGTTGATTGGTATAGGTTTGTAGTGACACTT
TTTTGGGTCCCGTAGTATGGGCCAACCCTAACCCTAAGGTCCGGAATTAGGGTTAGGGTT
AGGGTTAGGGTTAGGGTTAGGGTTTCGGCCTGGGGTTAGGGTTCGGAAAACGGTTAGTGC
TAGAAACATGAAACTTGTGTCTACCCCCCCATTTGCTGCCGCCGCGATCGCACTGAGCCT
GCTCCCGAGTCTCTACGACGTCAGGAAGTGGGAGTAACCTGTGATTTTTTGCTGTATCTC
AGGACGGGAAGGTCGTAGAGACTCGGGACTGAGACCAGCGCCTTCGGCATAGCCAAATTA
GGTGGGGCAGGTGCCATTTCCAGCTGCCCAGCACGTCTAGTTCCGGAGATATTGGCCAAA
ACGTTCTCCCATTCACTGACAATGGGACGTGCATAATGCAGCCAGAGTCAAAGTGCTGAG
TCCAAGATAAGTGCCCGTAGAAGGCGTTTGGGAGCGCATTTCAGGCCGCTCTGAGTTGAT
TGGTATAGGTTTGTAGTGACACTTTTTTGGGTCCCGTAGTATGGGCCAACCCTAACCCTA
AGGTCCGGAATTAGGGTTAGGGTTAGGGTTAGGGTTAGGGTTAGGGTT
>NODE_926_length_325_cov_1.590769
GTTAAGTTTGTTTAATATTGTTGAAAAAGTCAAAATTTGGGGAGAATGTGTGTGCCTAAT
TTGCATATTTTACCCAGAATCCCTTCCTTACACACAGAGAGCAGGAAGTATCGGGTTTCA
GACTGTCGTAAATTTAAATGTCCAGCAGGAGGCTCTCTTTCTTTGCTGAGCAGCAGGTGG
CTCAGCAGGCTAGGTCTGTGTCATCTCCTCCTGTGAGGTAATGTAGGTCAAAGGTCAAGC
CTGAGTTACAGGCAGACCAAGGGCTTCATCCACATAAATTTTAACCCATTTATCATTTAC
CTTTGTCATTACATTAGtgccaaaacggcatggcctcgctctgctatttttgaagttact
ctcctttgagcacacacattttttcttaggcctgtagctgtctttaagatataatacaga
ctttttcaacattattttagaaattatcaatttaaatattacagttaat
>NODE_927_length_314_cov_2.382166
CTTCCTCCTGTTCCTCCTCTCGCTTGCTTTGCTCCATCTTCTTCTTCTCTCACATGCCCT
ATTTCTTCTTACCGTCTCTGTCTTTCACTCCTTTCCTCTTCACTCACGTCTCTCCTCCGT
CTCTCTTCTTTCATCTATCTGGTTTCTCCTCCATTTCCTCTCTCCATATTCTCCCACTCC
TGTCTGTCTTTCGTTCTCTCTTTCTCCGTCTGCCATCTCACTATGCTAGGTCAGAGATAG
TAACAAGGATGCTGCTGGATTTTTGTCCTTTCTGCGGAAGTGCACCAAGTACGAGGACAC
GCAGCACGTTCTGTGTAACCTTAACATAACCATGCCACCTTGTGTCAAGGTAAGGACAGT
CTTGCAGACACACTCGCACATGCACACATACATAAAGTTCTTGTGCTTGAATTTCTCTGG
AAATCAcatctgaagaaacggaggtctcactatgtgac
>NODE_932_length_364_cov_1.406593
TATTTGTCGACTTCTCAAGGAGGCAGACTATTATATTGGCAAAATAAAATGGCTGAAATG
ATCAGTAATCAGCAGCATGTTGTGGCTGAAATCACTCGTTCTTCAGATCTGTAGGAAGAT
TTTTGATTTTGTTGATCGCAGTGTGAAAATGCAGTTCTACCTTTGTGTTAGTATGTGTTC
AGTCCTGCCCAGGGTTCAGGGGTTAGAGGTAGTTTATGAACCAAGCTTCACTCAGCTCTC
CCTCCCCTCCTTCCCCTTCTTCGTCCATCCTCTTCCTCATTTTCCTCCTCTTTCTGATGT
CATCTCCTCCCCCCTTTGCTTGCTCCCTTAATCTCTCCCTCTTATACCCTTCCTACTACA
ACAATTTGTACTCTCCCACCTCTCCCTTCTACTTTCTTTCCCCCTCCTGTCTTCACCTCC
TCTCCCAGGGGCCATGTGGCACACTTAGGGGATGATGAGGATGAGGATGATGATGGTGCA
GATGATGATGAAACTCAcactcagtaag
>NODE_934_length_297_cov_5.178451
CTTCCATCCCAACATTTCGTGATCCGGAGGTCTCCGCCGCTTTCACCGCATTCACCGTGT
CTCTTAAAAAAAATGAAGTTTCTCTCAAAAAGCGAGGCGCACGGAGTGATTCCCATACAC
GAGTCGTCGGGTGAGAAACCTCGATGGTCGTAGCATTCTGGTGAGATCTATGTGGTCTTC
CCCTGGGCCGCGCGTCACGGCCAACTCTGAGATTCAATAGAAGAGGAGAAAAAGACCTCT
CTCCATTTGGAGGCAGAGAAGGAGGAGGGGTGAAAGGAGGAAAAAAAAGACTGGAGATCC
CGCCTCTGGGGCTGTCAGATCGCAGGACTTTCTCGCATCTGATTGGTTCCAGAAGGGCAA
AAATTACTCAGCAAACACGACTATTATTAGCTGCTTAGCAACAGCTCACTAAAGTAGAGA
GACCACCCAGGCAGACAGAcc
>NODE_935_length_292_cov_1.023973
CTAATTAATTTAAAGATATTTGCATGAAAACAGTTGGCTGTACAATAAATAAGATAAGCT
TTGGCAGATATGTCAGAACATGAGCACAATAACCCCCCAAAGCATTCAGCATGAATACAA
ACCACGAGCAGCGAGTGTCAAAAATGCTTTTATCGGTTTATTTAACCTGCTTAAAAACAT
ATCTGGTTTACGTTTAAAGTGCTCGGAGAGAAAAAGAAAAATGATGCTCACTTCATAAAG
CGAAAGGAAACTTAACACTGCAGAAAGATGGAGACTTTAGGAAAGACAGAGAAGAGAAAG
aaggatcaaaagagaatgactaaacagtacgatcatgttttgctggtgaatccaaaaaat
gtataagcggtaagtgagacaagatgctgcaaatgtgaaactacaatgttgaggaaaaat
gtcataacataataac
>NODE_936_length_294_cov_1.040816
ATCTGTAACCGGGTATGTTGTGTTTGTCAGCAGCCTACAGTTCTACAGTTTTTTTTAGCA
GATGCTTTTATCCAAAGCGATGTACATCTGAGAGTAGATACAACACAAGCAAGGATCTAG
TCAGGAGGAAAACAAGAACCTGGATAAGTGTTCCAAAAACAAATTATATGTCTGAAAGTC
CCTTGTTGCTTTATTTTCACACTTTCAGAGCAGCAGGTTTTGGGGATTTGAGGGCTGCAG
ACAAACACTCTGTATTTTCACAGTTTCTCTGACTGATTGTTGATGTTAGTGGTAGATGAa
gtactgagttaattttatgctcaaaagttgggagtgaaagaggttttgtcggcacaatgt
gctgacatctaaaaatctacaggcagtttaatgtaataccagagaaaatcttattttatg
actaaattctctgaaact
>NODE_937_length_308_cov_1.019480
ATAACTAGGGTTGTTCACAAAAACACAAAAATGACAACACTGGACAACAAAACGCAAAAA
TATCACTTTCAATTTCGACACGGCACAAGTCTGAACTGCAAACAACGACATTAACGGTTA
ATCAAGTTGTGTGAAAAGATTTAGGGAAGATTTTTTCCACATTTCAGCACCAATAATGAT
CAAAAACATCAATAAGACAGTTTGTTGGCGACATCACAAATCACCTTTCTCCTTCACTTA
GCTCTACAGTTTCTGGATGTCCACACAATGAAGCTTTAAAGCGGGAAAGAGAGTCTGTAA
caggtcagactaatgagactaataatgaatgtaaagcaggttttaaataacaggagctga
aggttcggttgttgcttaggaccgtttcctctgagtttattcaaaacctgcagcaggatc
caggtaggatgagcatctccaaagagagttaa
>NODE_938_length_471_cov_2.171974
ATTGTCGTAGCTGTAAAACTTTTTAACTGTTGCAGAGTGAGAAATGGATTTTTTCGTACC
AGTTAAGGGTTACTACTAAAACTATAAAGCCTCATATTTTAAATCTAACTACTTCTGCAA
GTATGTCATGTAAAAAGGTGATCTGCAAGTGTTCAAAGATATTAAAAACCACCAGCAAGA
GTCCTCCCAGCAGCGCACACAACCATGCTTTGGAGCTCCAGAGTAATAGGTTCCCCCTAC
CTTATCGTCCGCACTGAAATGCAGTACTTCCACATTAGATTCCACATGCCCCTGACATCG
TTGGGCAGGAAACTTGAGATTTGGATTGCTTAAGTTCTCTTAATGAGAGACTCAAATGTT
TTTACTCAACTCAGAGCTGAAGACAGTGTGCATGAGAGACAAGCAGCACTCTTTCTACCA
GCATCCACCCATGCCACTCCCTCTCTCTCTCCTCACTTGACCACAAAACATGTACTAGTC
TTTGCTTGCTCCTGAGGAAAAATGACTAATTCTTCCTcctggaggttgggttacttcagt
cactgctcccgtctgagttccccttttttcttcttttgctcggcctttgtaaaagcacac
acagcaagctgtttt
>NODE_939_length_291_cov_1.161512
CACATTTTTTACTGCCCGATGTTAGAGCAGGACATGCAATGATTCACTATATTGGAAACT
AGTTTGTGTATTTTGTGTGTGTGTGTGCGCGTGTGCGTGTGTGTTGCTGGGGTGTGGATC
GGCTGAAAAGGGAGAGAAAATGAATATGGTTGTAAAATTGTCAAGCCATTAGACAGTTCT
ACAGAGGTTTGATTCAATAGATCTTCGAGTCATGTCAGTCATAACAGCAATGAGGCACAT
GAGTCGTGCACGGCTGGTTTTAATTAAAGCGAAAATCAAGAGTGATAGATTAATCTCATT
TACAAATGGCAACACTAGTGTATTCACAGCGTTTAATCTCTGTTTCAAATGGAACACACA
CACACACATCTTTATATATAAACTATTTCCCATCTCTATAGGTCAAGTTCTGGTTGTCAT
ATATCAAGGAGTCAg
>NODE_940_length_347_cov_1.541787
GTGACCATTATTCTGAACTCTACCTTCATCTGAAACATTGGCCTTAGAAGGCAGCAGGGA
CGAGGAAAGGAAAGAAATACGTCAGCACTGAGTTACAACATTTTAAAATCAGCAACAAAA
GAGCAGTTCAGTTCGACACACTTAAAAACTTGCAACCCCAACTCCTTCCATTACAAAGCT
CTGACCTGACCAGAGGAGAACATGGAGAGGAGTCTCCTCAAGCAGCTGATCCTGAGGTTC
ACCTCCTCTAACAGCACAAGGCCTCAGGACAGCAACAACACAATCTGGACCAACCAGATG
ACAGCAAAAGAAAAAGAAAATGACATTAACTCTTGAACATGTACCACAAAACCTGTGTCT
GGATAATCTATAGTCAAACCTCATGAATCAAGTTCCTGTTGCTGTTCTCTCTCTCATTGG
AGACACTGGTGGTTCCTACCACTACAGGTTTGTGAtaaactacgaggaaatggtccccaa
catctggaaac
>NODE_942_length_332_cov_5.144578
ATATTTTTTGCGGTTTGTATTAGCTAAAGGTTTGAAATAGCACGGTTAATTTGAACAAAA
GTAAACAGGAAACTAGAATTCATCCTTTATGCAGGCTCCAGTTTAAATGGATGGGAGGTT
GAGGGTCTGCTGTAGACATTTCATCCACAACACAGTTGTTTATTGTATTGCCAGGCCTAT
CAATGAGGAACACACAGGAGGAGGAGCCTCAGGATCCTCAGCTGGTGCGACTGGACAACA
TGCTACTGGCGGAGGGGGTCGCGGGGCCGGAGAAGGGCGGCGGGGCTGCTGCTGCTGTGT
CTGCTGCCACCAGCTCGGGAGGGATGTCACCTGACAGCTCACTTGAGCACTCCGACTACA
AAAGCAAGTTGAGCCAGATTCGCAGTATCTACCACACTGAGCTGGAGAAGTATGAGCAGG
TACCGTGTCGCAACAGGGAATGAGTGCTGACATTGCCTGTACATGCTTGCCTCTAc
>NODE_943_length_291_cov_1.020619
AGCGAACATGAAGTCCTGTATCTCAGTTTTTTGTCTCTTTTCATTTGTATGGGTAAGCCA
AGGCCTGTTTCTTTACTGGACTCTATCAGAGCCAAACAATCCAGCAGGATCAGAATGTTG
TCGGCTGCAGTTTTAAAATTCTCAGCCTGCAGCTGAGGATAAAACTGAGCTAAGAACCGG
CAGCATGATGGACTTCGCTCACTGTGCAGGTGTCAGTGACATAAACATTATCGAGCAGAC
CCACCTCAGAGTGTTTCTGAAGCCTCAAACATCACCTCTTTGTCCCTCAAGCTGTGCGCc
atccgtcctgactttggcgctttcacaatctccttctaggacttctatctactgtatttc
tgtttttgctccatgatatggcacactgcctttgatcctgctctctcctgagtccctggg
atccctcatccttta
>NODE_944_length_290_cov_1.082759
ATCGCTACCCTCTTCAAACCTGGTGTGATGCGTAGTAATGCATGGCGCCCAGGTGATAAA
TGTGTAATGTGCGAAGTAAGTGTGTATCATAATTCACAGTATTACAACTCCTAACATACT
GGTTTCTGACTGAGCCAAAGCCCTACAGTATGTAACAATGCATCTACTAAAGAATTCCCA
CTTTTCTTACTGCTGTATAAAACAAGGAACATACTTTCTAAGAAATAAAGTACAGTAAGT
AGTAAGGGAAGTACATTGAATAGGATCTGTAATGCTGAGTCACAAAACTTGGATGAAATA
agcttttcttacggtgattcatctgtatcaaaggttttcaacctatctgctgtagcactg
cagtgtgccctgaggcaaggtcaaatgtctgagtgggtttgattcatattctctgatcag
tgggggtgaataat
>NODE_951_length_421_cov_3.114014
CTCACACAAGACCCTGCTGGAGAGGCACATGGCCCTGCACAGCACAGCCAGCGCCATCAC
AGGGCTGCCGGTCAGTGCAGGTACCCCGGGCCCCGTCTCCATTCCCATGCCTATGGCTGT
CCCTGAGCCTGGAGCTGGAGTGGTGGCCCTCGCCATGCCAGTAAGTGGAGGTGCTGGAGT
AGGGGCTGGGGTTGGAACAGGAGTGGGTGTAGCTGCAGAAGCGAGTTGCCAAGAAGGGAC
CACCTACGTGTGCTCCGTCTGCCCTGCCAAGTTCGACCAAATGGAGCTCTTCAATGACCA
CATGCGAATGCATGTCTCCGATGGATAAGTACAAATAGATAAACTTCTTTCAAAAAGAAT
GACAAATGAAATGGCACTAGATTTTCCTTTTCTTATTTTGAGGTATGAAGAGTAATGAGT
ATAGACACTGGCACATTAAGTTTCCCAAAAAAAAGATTTTTTTTTTTCTGTTGTTCTAAA
AGAAAAAAAAGATGGTGGCCTTAAGGCTTAGTAGTTTGATATTGATCTACTGGATGGATC
CTAActacatgcctctaaatgtatg
>NODE_952_length_310_cov_6.003226
TTTACCTTTCAGTTTGGATGATATTGAATACATTAGCCGATTGAACCTCATAAGAAACAC
AGGCGAGTGACAAGGCCCAATCGTCTTTGCGACTACCATGGTAACTGAGATTACAGGCTA
ACAAAGAGCAGACAGGGGGAAAAAATATTTAAAACCCGAATAGTGATACATAAATTAATT
AAAGGACAAAAAAACAAGTGGAGAATTAAAGTTGGAACATCTGTCAGCGACTTAGCTTCC
CAACGTAATACCAGTGTTAGAACATTTATACCCTTGAAGTTAATGATCCCCTCTTTAATT
GACAGTCAAGGAAAACTGGCTGCGGCAGCATCCTGCCGAGACACCGATAAGAGCCCCCCT
TCCCCCCGCCCAAAAATAAAATAAAAAAAAAAAACAGTTTAAAGAACCTTGGCACTAATC
CCTATTGTCATCCCAGCGCAGCAGAAGgacttac
>NODE_953_length_145_cov_1.737931
AATGGGGGGGTAGACACAAGTTTCATGTCTCTAGCACTAACCGTTTTCCCAAACCCAGGC
CGAAACCCTAACCCTAACCCAAACCCTGGCTGCATTATGCACTGCCCACTGTCAGTGAAT
GGGAGAACGTTTTGGCCAATATCTTCGGAACCAGATGTGCTAGACACTTGGAAATGACAC
CTGCCCTATCTAATTTGGCTATGCTGAAGACGCCGGTCTAGGTCCCGAGTCTCTACGACC
TTCCCGTCCCGAGATACAGCAAAAAATCACAGGTTTCTCCCACTTCCTg
>NODE_957_length_146_cov_3.657534
TCATGCTCTGAAACAGCGTTTGGCATGCTGAAAAGGTCAATTTTACCAAATGGTGTGTCC
ACAGAATTTCCTGACAGATGTTCACTTGAAACAGCATTTGCCTTCATATTTATCACATTT
GACCACATTGTGAAGTCAAAACCTTGTTGGAAACATTGTCTTTGAAACACTGCAGTATTG
CTGTTTTCATGCTCTGAAACAGCTTTTCATGCCCTGAAAAGGCCTCTTTTGCCACACAGT
GGTTCACTGAATTATATCACACAAAGTCACTTGAAACAACTTTTGCCTTC
>NODE_959_length_384_cov_1.463542
TTCTGTCAAAGATATCACCAAAAATACAAAAAAACTGTTTTCCTGCATCAATCAGCATTA
AAAAGTCTTTGTTTAAAAAAAATCCAATTTTTTACTCTGAAAATGCAAACATGATGATTG
ATGAATCTGTGTTTGCAGAACTCTGTGGCAAACACTTGAAATGTAAATTAAATAAGCTTG
CACTGAAGTTAATATATGCTTTCACATTTTTAAAAACTTGATTGTGACATTAATCGGATT
GAATTAATAGCTTTACATCAGTTCCATTTAATCGTAATGGTACAAAAGCAAGCAGTAAAA
TTGGTACTCATAGTATTTGAGAACAAAAAAAAAATATTGTCAGTTTCTGTATCTCTGTTA
ATTTGTCTGAAATGCATCTTTTAGTTTTCAGATTATCTCTGTTCTTTTCCTTTTTCTCCC
ATTTTGCTTTGTCGTTGGTTCCTTTAGTGAACTGTTGTGTCACACTTCTTGATTTATTTT
TGTTCACCAACCAAATTTCACATTCAaacttactgcagcgcgagtgag
>NODE_960_length_359_cov_3.821727
TTTACAATTTTTAAGCAGTCAGAGCGCAGACTACATAAGGTTTACATTTACATTATTATA
ATATTACACATGCTAGCGTAGCTTAACTAAAGCATAACACTGAAGATGTTAAGACGGACC
CTAGAGAGGTCCCGTAAGCACAAAGGCTTGGTCCTGACTTTACTGTCAGCTCTAGCTAAA
CTTACACATGCAAGTATCCGCACCCCTGTGAGAATGCCCCACAGTTTCCCGCCCGGAAAC
AAGGAGCCGGTATCAGGCACAGTCTACACCAGCCCATGACACCTTGCTTAGCCACACCCT
CAAGGGACTTCAGCAGTGATAAACATTAAGCTATAAGTGAAAACTTGACTTAGTTAAAGC
TAAAAGAGCCGGTAAAACTCGTGCCAGCCACCGCGGTTATACGAGAGGCTCAAGTTGACA
GACAACGGCGTAAAGAGTGGTTAAGGAACTTAttaaactaaagccgaacgccctcagaac
tgttatacgtttccgaaggtaag
>NODE_962_length_330_cov_1.615152
CCCCCTTCCTCAATCTCCTAAATGCTCTGAATCTGTGTCTACTTTAGTTTCTGCCTCAGT
GGAGTCTTCTCCAGCAAAGCCTTCAGTTCCCTCGTCCACTTCCTTTAAAAATCCTGCAAC
TGCAAACGCAGTCTCCACGCTGCCCTCTAAGCCTCCCAGTGCAACAGTCATTCCTTCTTT
AACACTCAAACTTCCCTCCCCTTCGTCACCTGATCCTATTACAACATCATCTTCCACGAC
TCCCCAAAAGTCCTCTCTCACCGTATCCACTGCTCCGACCCATAAGCCCACCTTCACTCC
CTCCCAGCCTCTTCCTCCCAAATCCTCCTCCCTCCAAAAGCCCACCCTGTCCTCTGAGCC
TGCATCTGCTCCCCCTCCTCCCACCTGGACCGTCTCTCAGCCTCCCTCCCTGCCCAGAAT
CTTCCAGGGAGGCTCAGCAAAAGGTATCGAGAGGCTGGCAGGCAGACAGGCCTg
>NODE_963_length_163_cov_2.024540
CAAAAGTTGTTTCAAGTGACTTTGTGTGATATAATTCAGTCAACCACTATGTGGCAAAAG
AGGCCTTTTCAGGGCATGAAAAGCTGTTTCAGAGCATGAAAACAGCAATACTGCAGTTTT
TTAAAGACAATGTTTCCAACCAGGCTTTGAGTTCACAATGTGATCAAATGTGATAAATAT
GAAGGCAAATGCTGTTTCAAGTGAACATCTGTCAGGAAATTCTGTGGACACACCATTTGG
TAAAATTGACCTTTTCAGCATGCCAAACGCTGTTTCAGAGCATGATGACAGCAATACTGC
AGTGTTT
>NODE_964_length_413_cov_2.266344
GGCCCTCAAAAATGCGATTCATTTGGCGGGAGAAAGTATAATAAAAATTAAAGCTGCAAG
CAGCATTGGTCGGGTCCTCGCTTCTCGCTGGACCGCGACCGAGACCGTCACTCGTCGTAC
GTACGCCATCGGGGCGGGAGTCTGATGAAACGTGCCAATTTTCAGGCCAACGGGAGCTTG
TAAGCTCACATTACCCGTTTCCAGCAGGTGGCGCTACTACCGAGAGTCATTATCGTCATG
TGGCTTTGATCAGGGCCGGACTGTGATGCATCTTGTAAAGTTTGAGGCCGATCGGAGCAC
GCTCAGGCTATTTACACTCAGTGCCTGTTTCATGGCGAATGTCCAACTTTGTGGCACCGC
CACGGCCACGCCCTCAGACTTTTGCGGAGGATTTTAACAACTTTTGCTCACCAATGCCTC
TTCTATCAACTTGTCAAATTTCATATGATTTGGAATAACCCCCTGAGACGAGTTCGCTCT
GGAAATTGTGTGATTTTGGCCCCAAATCAGCTCAATTCCGCTCTTTTTTTCaaaatggct
gacttcctgttgacttt
>NODE_965_length_378_cov_3.068783
TAGAGGAATGATGCGACTTGGCCGATGATAATAAAAGGGTGTTCGACTGGCATGCCCCCG
ATTCAGGTGAGGATCATAACGTCTGCAATTAGGAGTCAGAATAGGAATTGTGTGAAGGGG
CGGAATGTCAGGCTTCGTTGTTTTGATGTATGCAGAATAGGTACTACTATAAGTACGAGA
ATAGAGGCCAGGAGGGCTAAGACTCCGCCTAGTTTGTTGGGGATTGAACGTAGGATGGCG
TAGGCAAACAAGAAGTATCATTCTGGTTTGATGTGAGGGGGTGTGACTATAGGGTTGGCG
GGGGTGAAGTTGTCTGGGTCTCCTAAAAGGTTAGGGGAGAATAAGGCTAATGAGATGAGA
GCGATTAGGAGTGCTGCAAAGCCTAGAAGGTCTTTGTAGGAGAAGTACGGGTGGAAAGAA
ATTTTGTCCGCATCTGAGTTGAGGCCGGTTGGGTTATTTGAGCCAGTTTCGTGTAGAAAA
ATTAGGTGAACAAGGGTTATTGCTGCGATTACAAATGGGAAa
>NODE_967_length_635_cov_4.925984
GGTCAGTTTCGGGATTCTGTTTTGGGTTTTTCTGTGCTTTGAGGGGTAGGTTCATTAGGG
AAGGTATGTGCTAAGACTTTGGGAGGAATAACGGTCAGGAAGACTAACCACGAAAACACT
AGGATGGCAAACCAGGGTGCGGGATTGAGTTGTGGCATACTCGCTAGGGGTGGGTGGGGG
CCACCAATCTTTAGCTTAAAAGGCTAACGCTAGACCCTATTTAGCTTCTTAGCGAAGCGT
CTTCAAGTATTAGGGAGGATCAGGTTTCGAATTGTTCTAGAGGAACGGCTTCTACAACGA
TAGGTATAAAGCTATGGTTGGCTCCGCAGATTTCAGAGCATTGTCCGTAGAACACTCCAG
GTCGAGATGCAATAAAGGCTGCTTGGTTTAGTCGGCCGGGGACTGCGTCTATTTTTACAC
CAAGAGAAGGTACTGCTCATGAGTGTAGAACGTCTTCGGCGGAGATTAGTATACGGATCG
GGGATTCAACTGGAACTACTATTCGATGATCTGCATCTAGAAGTCGGAATTGTCCGCTTG
TCAGGTCTTGTGTAGGAATTATATACGAGTCAAATCCTAGGTCTTCATAGTCTGTATATT
CATAGCTTCAGTATCACTGGTGTCCTATGGCTTTAATTGTTAGGTGGGGGTCGTTGATTT
CGTCTATAAGGTAAAGGATGCGAAGGGATGGGAGTGCGATGAGGGTGAGGATAAGGGCAG
GGAGAATTGTTCAAATAATTTCAATTTCTTGCGAATCTAGAATAAATTTGTTAGTTAGa
>NODE_971_length_298_cov_1.033557
GTTGGAATTTGCTTATCTGTATTTTGTTAGACATACCATAATTTGCATAGATCTCTATCA
CGAGTGTGCATCTCATTGAGGGATGTTTATTTTGCCCCTTGCATGTCTTTAAAGTGCTCT
GTGCAGCTTTCTAAGGCCAATGAATCATTTCCACATTAAAGACATGGTACAGTAGATGCA
TTCGAAGTTAAACAGAATGACAAACACAAAGTTAAGCACATGAGAAAACAGTCTAAATAA
CTTTAAAAGCAAATTCCTGATAAATGAATATTGCTGATTTACAAACATTGATTGTTAGTG
attagctagcgtttacttagatgtaataaaaacaacacaacataataacatacaacaatt
ttgcattccaaaaaaggtgtaagctgaagccacagtttacacctttttggaattgtgcct
ccatcgaacatcacagacagat
>NODE_974_length_315_cov_1.492064
AAAATGATTCCTTTCAAGGCTGATGAAAGGTGATCTCCATCAATTGTACACATTAAATCC
TAGCAAATGGGAGTTTACATCAGCTTGTGAAAGCAGCTGTAGTTTGTCTGTGGTTCTGCA
GGTTTCATTCAAAGGAGGAGAAAATGACCTAAGTTGTGGCAGAAAAGAATAACGCTGGAA
AGTGTTAAAAGTCATTCTGAATGACCGCTTGAAGGTGGAGTGAAAGGCAGCAATCATAGA
GATGTAATATCGTTTAAACATGGAGATACTGCTGCATATAGTCTGATTCCTGGAAGACAT
TTATAGCGTTACACTTGGTTGTTTATATAAAAATGTACAAAAACTGAAAAAGGCACAGCT
GGCCAATGACTGTGAAGTGGGTGTGAATGTTGGATTGTTGGTTTTGCAAAgttacagaaa
tagttggaacttaaagactgtatgaaggcagaaatatgg
>NODE_975_length_157_cov_3.898089
AGCTTTTGCCTCCATATTTATCATATTTGAACACATTGTGAGGTCAAAACATGTTTGTAA
ACATTTTCTGTGACAATCTGCAGGAGTGCTGTTTTTATGCTCTTAAACAGCGTTTCATGC
GCTGAAAAGGCCATTTTGGCCAAATGGGGTCTCTACCCACTTTCTTGACACAATGTCATT
TGAAACAGCTTTTGCCTTCATATTTATCATATTTGAACACATTGTGAGGTCAAAACATGT
TTGTAAACATTTTCTGTGACAATCTGCAGGAGTGCTGTTTTTATGCTCTTAAACAGCGTT
T
>NODE_981_length_393_cov_2.325700
ATCTTCATATATATTCCAGAAATCTGCCCTAAAGCCCGCTTCCCTTCACGCAAACTGTAA
TCCTGCATCACTGCCTCAATAGTGACCACGATGACGATGGAGGCTACTGAATGGCTGTTT
TCTTTCTTCAGCCTGTCGTTTTCCAGGGCGGGAAAATGGCAGAGGAAAGAAAAGGGGGAG
ATGCACACTGGGACAGGGGGGACTGGGGTAGTGGGAGGAGGCTATGGGGTCCTGAATTGA
CTGGGAGAGGTTGTGGGTGGTGGTACGTGAGGGGCGGCACTGATCAGAGCAGCAAACACT
TAAGGGTGATGGTGGAAGGTTGCAGCTCTGAAAAACACTTCTAAATACACCATTTGAGAG
TATCATTAGTTTAAGTGAGACAGGAGGCAAAAAATGCCTCCTTTGCAAGTCTAACTCATT
TAAGATTAATTACATCAGCTTTCCAGATTCTGAAGAAATACAAAAAAACCTTTGTCCCAC
tcgtattgttcccgttgattctttaaaaagaagtctttgtagggaggcgctggtaag
>NODE_982_length_389_cov_4.557841
TAAAGTAATTAAGGATCTCTCTCTCCCGTTTTGTTTTTTTTCTTCTTTTTGTCTTGAGAC
AAGCCTGAGCCAAAGAACGTAACTTTCTGTATGCAAGTCGATCATCGCCGCAACTTGACA
TCCTGACCTGGACATTTAATTTATTGATCTTCATTTTATTCGGATGTAAAGACCCTTTGC
TCCTTTAAATTAATCCAGGTTAATTTGGCCAGGCCCCCTATCCCACCCAGCATGAATGGG
CCCTCTGTTGGCTAGAGCTGGCCCTGGCCACCCAGTTTTATGGGAATCTGCAGTGAATTA
GAAAATCTGTCAATGCGAGAGGAGTTGCGCAGCGCGGATATGCCGTGTCACTCCACCTGT
AAAAGAACTGCTCTTTGTCCATTATCTCCCAGGCTTACCTGAGGAGAGTTAACCTTGAGG
TCAATTGATTTATAACGCAAGACAAGAGAAAACAAGTGCATTGTTGTGAAAGAGagtgtg
gcacaatgaccattttatatcgattatcttgttttaaccgttggaaaacagaa
>NODE_983_length_304_cov_1.677632
CTTACAGCTTGCTGCTTCTTTTGCACTTCTGGTACGATGCTGAACTGCATTTCATTGTCT
TAGTGCTTGAACAACATCAATAAACTTGATTCTAATCTAATGCAGGGCTTTTACATCATT
AAGTATCACCAGATTTACGAATAACTCATAAGTGATGCTAACCCCTCGTCATTTGATCTC
CCTTTCCCCTTGTCTTGGCACCAATATTCTTTTCCCTTTCTTCTTGTCCCCTGCTTCGTC
TCCCATCACACTCTTTTTCTTCATGAGCACTGAGCCTCTTCTGCTCCCTGTAGAGCTCCT
GTCCCAGATATGAACCACCTTATAATGCTTATTTCAACACTACTGGTGGTCTGTGTGTGT
CTGACAGAATGCGTGTGTGTTTGTGTTTTACCTTTGTAATCACTCCAGatacaatcacgg
gggcctttggtggactaaaaaagagaaa
>NODE_984_length_304_cov_1.598684
TTTATGTCAGGGTATAAAGTATGTGATGATTCCTGAGGGGATGAGGGATTTCCAGTGGCT
CGAGAGTCTTTTTAAAGGAGACAAGATCCCTTACGAAGGCCTATTACACAACAAGGAGTG
AGTGTCAACTTAATACTCACACAAAAACATGTATACTTTCAGTAGTGCAACTTGACAGGA
TTGTGTATACAGTCATATCTGAAGCCTGTAGAAAGTCACAAATTTTACTCAACCAAAATC
ATTCGTTAAAAACAGCAAAACTACAGCATCACATCTGATTTTTATTATTTTAAAAACAAT
TTTACGGCATTCTTCGCTGCAGATTTTTTTATTTCCCTGTAGAGTCTATTGTGCTTCTTT
GTGTCCTCTGCTGACATGCTGTCTGGCATAGAGTTTGAAATGTGCCACAACAGTATTGAT
AAAGTTTTTGAAGTTTGtaattaaatag
>NODE_985_length_403_cov_1.761787
GTTTAATTACGGCGCAACTTCAGAACAATCGGGAGGATCTCTGCTCGGCTTGGCAGCGGT
TTTTTTCCTCCTCCGTCACCTCTGGACCGACTCCAGGTCCTAAAGACTGAAGCTACATTT
ATGTCCCCAATCAGAGATGACAAGCAGATGGAGCGCTGCTGATCTATCGGATCCGCGGCG
CTCTCACCGCTGTCAGAGCCACTCCAGTTAGCCATGATGGAGAGGAAGCATGGGCCCGTC
GCAGGAGCTGCAGCCCGACGGCAGCCTGATGGAAGTGCGACGTGTATGAGCGACTCGGGC
AGTTCAGGACAGAACATTACCGCTGCCGGTATCGACAGAGCGCGATTTATGGAGCGACCG
GAACCCGAGCGAACTGTAGTCAAAGACTGGAGGAGAGGCGAGGAGTAAGGAGGCCGTGAA
CGCCTCACGGAGAGGATGTCCACTCAGCAGTGAAATGTGAACAAAGACTTTAAAACACAG
AAGAGGAAGACAAACAGGTTGTGTGACACATTTAAACTAAATGTGTTATTTAAATAAAAT
AAataaa
>NODE_986_length_345_cov_1.324638
ATTTCTCTCACTTTAAGAGGTTCAACCAAACTCAAAAAGTGTAAGATCTAGGTTCCTCAG
TCCGTACCAGCTACTACAGTCTAATTTTGAAAAATCTGACACTATGATTTTGTAGGGCCT
GACTTCCCCATGTATAGTTGTGCAATATGAGATGATGTGAGTCCTAAAGTCAATATCATA
TATAATGCTGCTGGCTGTTGTGACGTAGTTCATATGAGGTACCATCAGAAAGTTCTGTGA
CTGTGTTTATAAAAAGCAAAAATCATACGTATTTAAATTTTTGCCATCATTCCCTTTGAA
GTAGTCGTCTTGTGCGGTGACACACTTGGAACAGTCCCTGGAAGTCGTGTTCTTTGAAGC
ACATCGAGCACCAACTGCATTGCAAACCGAATCCCCCTCACTGCGTCAAAACAGCCATCC
TTTAACTTGAGTTTCATTTTGGGGAAAAGGAAGAAGTcacagggagcactatcttgggag
cacagtaag
>NODE_987_length_301_cov_1.498339
ATGACTGACCTCAGTCACATCACAAAGGGTATGAAACCGATCAAACAATGCTAACCGAGT
GCTGAGAAACAAGTAAAGTTCATGGAGAAAAAAGTGCAAACATGCAGTCCTTCATCTCTC
TTTGATCTATCGTCTATCGTTCCCCTCTATCAATCCATCCCATTATTCTATCTGTCATCT
CTCTACTATAATCTCCCATTCAGCCATCCCTGGTGCATTGTAATCTGCTGTAATCTGATG
GATTAACCTCAGCGCTTTGGCTCATCAGCCGATGGTTCTAGTTCAATGCTATGGCTTTAA
CTGTGGCTGCTCATTTTTGCTCCTTGCCTGTGTCTATAAATAAAACGAAATGAAGACAGA
GAGAGGAGGTACGAGCAGCATTATcaaaattaaaaaacaaataaaatgactgaaatagat
cagaaaatgaagcaaccgaactgaa
>NODE_990_length_355_cov_1.169014
CTGCTTGTTGGAGAAATGAAAGGGTAAGAAACAATCTTTTATGGTATATTAGTGAAAGAA
AAAAGATGATTAAAGTTCCAAAAACAGTGTCTCTAGTTAAGGATGGGATGGTGTGTTTCT
GTTAGAAAAGAGATCAAGAAAAAGTGATGAATCCTTTCACTGTAACATGAACAGCAGCAG
CACACGATCAGCAGCTATCAGGACAGCTCGTCTGACACACTTCACATGAATGAGAAAACG
ATTACCATAGATAGAAGAATGGGAGGAGACGAGGGAGGGAGGGAGGGGAGTTGCTCTCTT
AGTAACAGTTCAAGGAATTGATTGTGGCCTCTGAGAAGTGTGACTCATCCTGTGGCGTAT
CAGGAAACCCTTCAGATGTTGGTCAtaacctgtacgccttaagcaaatgtgaccacattt
tatgcaaaaccgtcacactcctcttcaccccactctctctctctttctctctctttcgtt
ctcctttttaaaaaaaaat
>NODE_993_length_205_cov_2.595122
ACATCCTAACCCTGAGCCTAACCCTAATTTCAGGCCTTAGGGTTAGGGTTGGCCCATACC
ACGGGACCCAAAAAAGTGTCACTACAAACCTACACCAATCAACTCAGAGCGGTCTGAAAC
GCGCTCCCAAACACCTTCTGCGGGAACTCAGCACTGTGAAACTGGTCGCCTTATGCACGC
CCCATTGTCAGTGAATGGGAGATCATTTTGGCCAATATCTCCGGAACCGGACGTGCTACA
CACCTGGAAATGCCACCTGCCCCACCTAATTTGGCTATGCTGAAGACGCCGGTCTAGGTC
CCGAGTCTCTACGACCTTCCCTTCCCGAGATAGAGCAAAAAATCACAGG
>NODE_994_length_412_cov_2.082524
ATGACTTCAAGGTGGCCTAGAATGAGCTGAATAGACAGTTAGTTTAAAAAAAACCTTTGA
TTTCGGCTCAAAAACTTGTGGTTAAAGTCCACAATTGTCTAATGACCCCCACTCACTTTG
CTTTTTCATCAGCCTTCGCCCTAGGCCTGGCAGGTCTAGCATTTCATCGAACGCACCTCC
TCTCAGCACTTCTCTGTCTAGAAGGAATGATACTCTCCCTATTCATTGCTCTTTCCCTAT
GGACGCTCCAACTAGACTCCACAAACTTCTCAGCCTCCCCAATAATTCTACTAGCCTTCT
CTGCATGCGAAGCTAGCGCCGGCCTAGCATTACTAGTCGCTACTGCCCGCACTCATGGCA
CTGATCGACTACAGAACCTCAACCTTCTACAATGCTAAAAATCCTCATCCCAACCATTAT
GCTTATCCCAGTCACATGAATCACCCCCGCTAAACAACTATGGGCTACAACCCTAGCCTA
TAGCCTAATCATTGCACTGGCCAGCCTAATCTGGTTCAACATCACGGCAGAGACAGGCTG
ATCCTTtattaaccag
>NODE_995_length_303_cov_1.693069
GTCATGTCAATATGGGTCTATCAGTCATTCTGTCCATTAGTTTGGGCTTTGAAATTTTGT
ATACACATTAATGCTCCCCTTGACTACTGAATTTTCTCTCAAGTGCCATTGTGTGTTGGA
TCTGTTTTCCTTAAGAATTAATTTGAATACTGATTGGAAGGTTGGTGGTTCAATCCTGGC
ACCTGCCACTGTTGGTCCTTGAGCAACCTATCTCTCCTAGCTATAGTGTGGCTGATCCTG
CGCTCTCACTCCAGATTCCTGACAAGCTGGGATATACAAAGGGCTGCATTTTGTAGTACT
CAATGACAATAAAGTTGAAACTAATCAAATCTAATACTTCAATGCAGAAAGCCAGAGAAT
GAAATGACTCCTCAAAtaaggatgatagcgagagggacaacttcacatgaacatgatcat
tggcctccaaaacttaggaaaagtcag
>NODE_996_length_382_cov_1.528796
TTCACTCTTCCCTTTCTTCTTCTTCTCCTCTTGTTTCCTTGGCCTTCAGTCCTTCACCTG
AATTTCTCTGTACTACTTTACTGCCATATGTACTATCCTCTCCTACATTTTGTCTTCCTT
TGTCTGTCCTCTATGTCTCTTTTCTTCTCTTATCTTTCACTCTCCTTTGCATGTATCCTT
CTCTGTTTTATTGCTACATTTCAATCTGTCTTTCTGTTCCTCTTTTGTTTTTCCCTCCTT
TTCACTTCTGCTCTTCCTTTCCTTGGTCTCATATCTTCTCCTGTCCTCTCTGCCTTTCAT
AACATTTGCCAGTCTATTTTCTTCTCTAGTTTTTCCTGTTCATTCCTTTCCTCCTGCTTT
TCTATTTCTCCTTGCCACTAGTTTCTGTCATCACCCCCTTGATTTTTTGTCCTTTTCttt
cttttattgtcttgtttcctccttctacctctcacttcttccaattttttctcttcatct
cttcttttcctaattttatcatccctcttcatccactcttcctctt
>NODE_997_length_303_cov_1.287129
GTTATGTTTGATATTGTTTTAATCTCCTATTCGGCGGTGTTTCAGATCTATGTTCATTAC
TGATATCTAACATTTGGGTTTGTATGTTTAAGAAATGAACTAAAAGTAAGTTCTAAAGGT
GTTTGGCCTCTGACCTCTCCTGGACAGTGAAGCTCAAGACCACCCCTTGGGTGGAACACA
TACACGATTGGTTAGATGCTGATTTGAATTTGAGTCCAAAACTTTCTGTAGAAAAAAAGC
CACTGGAATGCCACGGGGGCTTTTTAGACTTGGGCTTTTTGAAAATCTAACATGGACTGA
AACTATGGCTAAAAACTATGGCTAAAACTCATGCTTAGACTTGGGCTTAGAATATGCGAT
GTGGGTTTTTTGGATATAAAATTTTAATAAagcaacagcgcgaatattttctttataact
atgagcttcaactcttagtgtttttac
>NODE_1000_length_469_cov_1.667377
GTCACTTGCCTGTTGCTCATTCTTGCACCTTGATCCATCCTTGAGAGTTTTTCCTTTTGT
GAATAAATTTGGATTCACTGCGACCTTATAATCCTCTCTCTTCCCTATTTGTCCCTCTAT
TTCAATCCCCAGTTGGGTGGGTTACCAGTTCCCTGGCTACCGTGGCAGCCAGTTCCTGCT
GGAGAAGGGCGAGTTCAGGCATTTCAATGAGTTTGGCGCCCGCTGCCCCCAGATGCAGTC
CATCAGGCGCATCCGTGACATGCAGTGGCACCCACATGGCTGCTACACCATGAGCTCCAA
GTGAAACCCGGTGAGGGCGAGGAAGAGAGGGACTGGAGGAGAGGCGGAGGCCGAAGGTGG
GCAAAGAGACGGAGGAGGGAAGGCGAAGAAGGAGAGGAAGAGGGTTTAATATCCCCTCCT
CTGTCCCCAAACCTCTTTGTGGCTTGAGCGCATGCTGGAGGAAGTACAGAAGGTTATTTA
TAGACCAGTGACCAATGAGAAGTTATGCAAAGTTTGAGGAGGATAATAACCTCCGAGACC
ACACCTGATAACAAATGCTCTCTCCATTTTTGTtcttcctctctctctctcttatcgtct
ccattcgtcagct
>NODE_1002_length_293_cov_1.040956
ATTTTGAATCTACTTATTGCTGTAACACTGAAGCAAATTGGCCCAGGTCAGTCCACAAGT
TTTTGATCTTCAGGGAGTCTAGTCCGTGTGTCCACATGTTTAAGCAGGGTATGGAAGCGA
TACCTTACCTTTTGTGCTCTTTGAACTGCAATTGTGATCCTGATCCTTTTCATCTTTGAT
ATACTTGCTTGATATACATTGCTCAAAAAATTTAAGGGAACACTTCATTCTTATGTCATT
TTTTTCTCAGTAAGTTACACAGTGTATATTAATGATTAGAAGATGGAAAATAGAATTATT
aacagacagaagggaggattcacaatcacttatgtttcctaactggacagatcaatatcc
cagaaatttggttgaatttatgttatactgtgagaattaagtgttcccttagtttttgag
cagtaaatattagtcac
>NODE_1003_length_372_cov_1.397849
ATTGTACTTGTTTTTTTTCCCTTGAGATGAGACTGTTATCTGCCCATGAAGATGCATGAA
GTGTGGCTGGGGTCTCCAATGAACCTCATTGACATAAAACCGCTACAAACACTAGGAGGC
AAATATCGGAACTCAGGATTTTCCTTATGTCAGGCTCAAGCACATAGGGCACATATGAGG
CAGTAAATAACTGAGGCACAGTTTCATTACTGGGTTAGAAATATAGATGGGGGGCTGTGG
ATGCTGAGGATACACTGCAGTCGGTCACTGTCTGAAAGAACATGGTTGACTGTGGAACAG
ATTTGAGTAAAGGTCTTGACTATTGCATATATTACACTGGTTCGTCCAAAGGTCTCTTCC
CATGTCACAAGTTTATGCCAGAGGGGCCAGATTGGTTCAAGAAGATGGACCAATGATCCT
GGACCTTTGGAGACCTACATGCTGCTTTGGaccagtcacaatgtttgagacagtaaaggt
tacacgctccattacagagcaacaccatggcaatag
>NODE_1004_length_293_cov_1.638225
TTGACACTATAAACTCACTGGGATAATGTTAACTGAGGTAACAAATCAAGAAGAAGTAGG
TTCAGTTTCTCGAAGACCTCTGTATAATTAGACTTCTTTTTGCCACCAGAGGAGTCATCC
TTCCCGAGTGCGGGGCCAGAGTAAGATAGCCATGTTTGTCCCCTGCTAACGGAAGACCTG
AAAAACTGGGACAGAAAAAATGTATAGCCAATCTATTGACACGAGAGGCTGAGTAAGTGC
CTTAGTTTTTTATAAAGTTGTGACAAGGGACGTATTAAAAGGATAAGGGACCACTCACAC
TGCTTATATACATGACTCACATTTTTATGCCACACCACgattccaactggtatgaaactt
tgaaatgatccagaacactctcatctcggcatggacaaatatacatgattgtcagcttac
agcaaaaagctgttaat
>NODE_1005_length_194_cov_3.917526
AGCACTAACCGTTTTCCCAAACCCAGGCCGAAACCCTAACCCTAACCCAAACCCTGGCTG
CATTATGCACTGCCCACTGTCAGTGAATGGGAGAACGTTTTGGCCAATATCTCCGGAACC
AGATGTGCTAGACACTTGGAAATGCCACCTGCCCTACCTAATTTGGCTATGCTGAAGACG
CCGGTCTAGGTCCTGAGTCTCTACGACCTTCCCGTCCCGAGATACAGCAAAAAATCACAG
GTTTCTCCCACTTCCTGACGTCGTAGAGACTCGGGAGTAGGCTCAGTGCGATCGCGGTGG
CAGCAAATGGGGGGGTAGACACAAGTTTCATGTCTCTA
>NODE_1006_length_322_cov_1.217391
ATGTGAGACCATGGCTTTCATTGTGTCCTGACTAAAAGACCTGGGATGAAATCCATTTTT
AGAAGAAGTATCCTTATGTTTGTGAAGTCTGGTTTTGTCGTTATGTGTATTATACTATAT
AAAAACTAGAGTCATTGCTAGGATGTCTGTGCTGTCTCACTAGGCACTTAATCTTGTACA
AAAAAGGCTACAAACATATCCAAACACAGTAACGCTACACAGGCAACTTGACTATGAACA
ACTGTTCAGTTAGATTGTTTTTTATCGACATGTGAATTCAAGTAATAAAATAGAAGTTTT
TATATTCCTGACCATCCTGATTTGCacatcagtgatgtaaaactggccacatataaatgt
ttaattcttgagctggattctctgttttgaagtgcaatgcacactttcactacacaaaga
ttagcatattctgtaatctaatgtcatttaaaaattgagaataaat
>NODE_1012_length_386_cov_1.090674
ATTTAACCTCTTGTTGGCACCCTTCTCTTCTTCTCTAATGACTGATTCCCTAAATTTGGG
CTGCAATGTGGGAAAGGCTGAATGACAGAGGGTGAGTAAGGCCACTACTTTCCCTGGAAA
CTTTGAATCCCTCCAAGCTCTGCCAATGTCGGTCGTCCTGTTTCCAAGCTAAGTGAATGA
AGTGAGGTAATAGCAAGGACTCACACTTAACTCACATCTCTCTGTGCTCTGTGTGGAAGG
TTTCCCACCTGGTAAAATTCACATTTTGGCAAAATCAGAGCTGTGCATTAAAAAGGTCGG
AGTGAATTAAGAGGAATGATTTAATATTTAGGTATTTGCATCAGTCATCCTGCTGCTGCT
CAGGTCACGATGTAAACGACacacaagtacagctgcttaaacattgcatcatcgcaatac
gttcctaatgttaatcacccagatcagaagattcttgttgctcccatgaatttctcagtc
aaaagcgtctctcgttatgacgctcctcctacagtagcgcttcaaaccct
>NODE_1013_length_300_cov_1.023333
TTATGTTTTGTAAAAAAGTTGTTATATTGACACTTATCAGATTATTATTATTATATTGGG
TATTGTATTGTGTTTTTCAGTGATTGGATGGCCATTAGGTTGATACTGTGAATATTGATC
CTTTTTGTACGCACAGGTTGAGTTGTTTGTTAGTTGTTTTTTTTTTTGGTGTTATTGGAT
GCTGACAGCATAAGGGGGAATTTGAGGAGAAAACACGTTTCAACAAACACACATTCAAAC
TGAGTTATGGCTGCATCACCATTTGGATTGGCTTCTAATAACATTTGATGTGTGAGTTGT
ttagctagtttacagtgcagttgttttgaaagtgtcacaaaagttaatagatttgttaac
accttggattgtttgctatatgctgcatgggtgattggaggttgtttgtgtgattgcatt
gaccgtttattgtttcagtactat
>NODE_1014_length_372_cov_2.489247
ATTACCACAAGCTGAAGAAAGCCTGGTTAACTCGGCACTCTGAGGAGGACAGAAACACAA
CAGTTACTACATGCTCCACCAGTGCTAAAACAGAGAAACTACCAAGCACCACTACCAGCA
CAAGTAACACCACAGCCATGTCAGAAATGATCAAACCCTGTACAGTCAACCTCAGCGCCT
CAACATCCAGTGAGGTGGAGATGAGCAAAGACAGTGCAAGCAAAGGTGAGAGAGAGAGAC
AGCTGGAGGAGAAGCTGTTAGGGGCAGCAGGAGGAGGTGGGGAGGAGAGGAAAACAGCTC
CTTTATCAAGGCGGGGAGGTAAACGCTCATACGAGTCTGGTTCAGAGAGTGCAGGTGATG
ACTCTGACACCAGTGAGAGCAAGATGGAGGGCCGAGCCAAGCGTCAGCCTAAACCAACCT
ACAAAAAGAAACAGAATGACATGGCCAAAAAGAAAGGAGACAATGAAAAAGACGAAGATG
ACATGAAGCccaatggtatcttcagatcagcccgag
>NODE_1015_length_311_cov_1.221865
GTCACTACAGACCTCCCATGATCACAGCCTTATTTACAGTCATCTCCCACAGCCCTTGAT
TGATGGCAGCCATCTCATTAACGCCCCAGCAGTCCAAGGCCTTCTAACATGTCCAATAGA
CACGTCCTCCCTCACTCAGGCTGTTGCACTGCAATTAGAAGTCCCCAGGAAACCAACTGT
ACTCTGGAGAAAGAGCAGTGGGCCATACTATAGCTACTACTTTGTAGCTTTGATATTGTT
TCACAAAGCAGGGGGAAATGTAAAGTAGCAAGTGGGGAATGGGGCATGAGAGAGAGGTTA
GAAATAAGGTGTTGGTATGATGTGAATGATTTATTAGTGTAGCTGGACACTTAATAATTA
CTTAACACACACACGCATAGATCACCTTTACAGTATTTCTGtcaggcgacggcgcaagaa
tggaaatgatatgtgattgatgccaggaagcatag
>NODE_1016_length_321_cov_3.647975
AAAAACTGCAGTATTGCTGTTTTCATGCTCTGAAACAGCTTTTCATGCCCTGAAAAGGCC
TCTTTTGCCACATAGTGGTTGACTGAATTATATCACACAAAGTCACTTGAAACAACATTT
GCCTTCATATTTATCACATTTGACAACATTGTGAATTCAAAACATGTTTGGAAACATTGT
CTTTGAAACACTGCAGGATTGCTGTTTTCATACTCTGAAAACAGCTTTTCATGCGCTGAA
GAGGCCTCTTTTGCCACATAGTGTGTTCATTGAATTATATCACACAAAGTCTCTTGAAAC
AACTTTTGCCTTCACATTTAACATATTTGAATACATTGTGAACTCAAAACATGTTTGGAA
ACACTGTCTTTGAAAAACTGCAGTTTTGCTGTTTTCATGCTCTGAAACAGCGTTTCGTGC
GCTGACAAGGCCTCTTTTGTCACATATTGGTTCTCTGAATTATAT
>NODE_1018_length_364_cov_1.434066
CTTTTTCTCCACATTGATCGGAGCATTGTCGCTTTCTTACGTGTGTGTCATTTGTCACAT
TTGCTATTTTTGTATAGTTTATCTGTTTCAGCCAATTTGTCATTTCACAGCATAACGTCA
ATAGCGTTGGCAGTGCAGATGGATGGGGGTAGTGCATTCCAGAGGTAGGGTGTTTTGGGG
ACAGAGAGGAGGCCGGCGGAGGAGGAGGAGCTCTGCAAATGAAATGGGTGCAGAGGCATG
AAGGGATTTGTATGTCAGCAGCAGGACATTAAAGTCAGGGAGAGAGGGGAAGTCCTGGAG
TGAGAGACTGATGAGCTGGTGTGAGATGAGCAGCAGAATGCTCAATAAACTACAGTCAAG
GGAGCTGTCATTGTTCAGTGAtagcagtggtatgatgccaaattttactcaaggcttatt
ttcaatgattcaatgtgcaatgttcaatactaaccaaagaaaattgcagctaactgtggc
tgcaaacgaatacgcttgctgtggtgag
>NODE_1020_length_433_cov_4.076212
TCAAGCCAATATTACACACAGAATTAAAGTCATTGTCTTCCATTGTCTTAAAGCAAGCAT
CCCCCTCTTGACATCCCATCTCATGAAAACCCAGCTATAGTAATGACCTGCCGCGTGCGC
ACACACACAAACACACACACACACACGCACACACACACAGACACAGCAGGAGAAAGAGGC
GTTAGCTCATCCCCCAGATTAAAATAACATGATTAAATATGGAAAGAGAACAGAGGTCTG
AGGGGCTCCTGCGGGACTTCATTAGGGCAAATTGCCAAAGAATGAAACATGAGTTAGCCA
AGAGAGACTGCGGGCTAGGCCAATACCGCCGGGACCCCGGAGCAGCAGCCGCTGTTATAC
TGCTGCAGCTTCACAGTCAATGTGTGAAGCGGACACACACTATCACACACACGCACAACT
ACCAGGAGACCCCCTGCTCACTGACACACACAGTGTCACAATTGACCGGCCAAAAGCGGG
TGAGCTTGGCGGCTGAAAACCACCGCAGAAAGAAAAAGAGGGCCCCACCCCTCTGAATCC
ACCCAAAGAtcaagcctggacatcagaaaaagctcac
>NODE_1021_length_294_cov_1.520408
ATTGTCTTCGAAAAACTATTGACTGGATGCCAAAAGGCCGCAGTTCCATGTTTTACACAA
GTCTAACAGTCGGTGTCCTTTTTGCTCTATTTTGGTCTCCACCAGTTCCAGAAAAAATAT
CTTTAGCCGTCACATTTTTGCCTAAAGTTGCATAAAAACTGACAAAATAATGACGATTTA
TGTTAGAAAAACTATTGGCTGCATGCCGAAAGGTCAAAGTTTGGTACTTTATACGAATCT
AACAATCTCTGTGCTTTCAGCTCTGTTTCGGTCTCAACCAATTCGAGGTGCAATGATCTT
tagctgtcatatttttgccaaaatttgcatcaaaacttaccaaataatgtcaatttctct
tacaaaaactgccagctggatgcatattcttgtcgtgtttgctagcaatatgctttggag
ataattctgggatgaaag
>NODE_1022_length_331_cov_1.353474
GTTTGGTCCATGTGTGAGGGGGAGGATGGGAGGATCCACTAACTGCCACACCCCCGTGTC
TCCCTGCTCCTCACAGGAACAGAAGCCCAGGTAAGGAATCTGAGGACCAAGCAGAGGAAT
TCATAGTTTGTTTGTGGAGAAGAATGTCAAGGAAATAAGAGATGCTCTGTGAACTGGAGA
GGTTTGGACAGTACGACTGACAATTTGGTTGTTCAGGTGTACAAAAGCTTCTAAAATGTA
GAACATGGTCTGTTGGTAAATATAGTAACAAATACAGTAATACAGTAGTGATGATAAAAC
ATGCATATGCCCTTGTATGTAAACCAGCCAATACAGAACTCTATTAAAATTGTTCTTTTA
ACTTTTTACTTTTAAGTTTTATATTTTTGATATGATTTAACTTAATTAACTTTATTTTGT
ACGGTGTCTTTGAGCTTTCTGAaagacaccgtacataatgaaataataataataa
>NODE_1023_length_299_cov_2.491639
ATCACTTCAAAGAGTCTGCTTTTGTCTCGTGCAGCATCTAATCTTCCCCTTTGAAGACGA
ACGTCATTGTCTTTCCTGTCGCTGACAGCCCTGATAGGAATATTCATGTTGGTAGGGGAG
GAGTGGTGTGGTGGTGGTGGGTGTGTGTGTCACTAGATTGGCTTCTTAAACAGCCGAGGA
GCCATTTTGTGCAGAAGGAGTCCCGGACATGTCAGGGCTGTTGACAGTCTGCGCTCGGGA
TTAGTGGGCCAGCGGCGAGGCAATCCCTAATCCCTCACTGTATCGTAATCTATTTACCCG
CCGTGCTAAAGGGATTTCCATATGAAACTATACACACCGAGATGCTGAAAGAGTTCAAAA
TCACAACTCATCATTTGGCTTTTTACTCACTTTTCCTGCTCGTTTGTTTTTTCTTTTGAA
TTCTACCAACACATGGTAGTAAg
>NODE_1024_length_345_cov_2.797101
TTGACTTTCTCTTTATAACCCGCACAGGATGCTGCTCCTCCTCCTCTGCCTGTGCACTCA
CATGGATGCTTCGTGTCTGTGTTTATATGTCCACTTTATGTCTGTTTGTCTTTCACTGTC
ATACATCAACATGTGCACACTGTCCATACAGTGAAGAATCTGCACCAACTGGTGCCTCAG
ACTGTCAAATCCAGATAAATGCAAGCAAGCAAGCAAGCAAGCAAGCAAGCAAGCAAGCGC
ATAAAAGTGGCGGGTGGTGAAAATGCTGTCCATAGAGCCCATTGCAGCGTGTAAAATGCT
GAAATGTTAGCTTGTGTTTTTTGCCTAGGGTTGAGTATTTTGTGTTGATATCTGAATAAT
ATTTAGTGGTGTGATGTCTTAAAGCTGTCTCCAGTGATTGAGCAGCAGTGTCCTGTGCAG
CTTGTGAAGAGAAGCCAAAATGCTTACAGCACCTGGTATTCCCAGGCGGTCTCCCATCCA
Agtactaac
>NODE_1025_length_359_cov_1.434540
ATACTGTCCATAGTGTCCATCATGTCATCCAGCAGTCATGTGATCCAACTGTGTGGTATA
CGATGACCATCATTCATGAAACAATAAATGCAGAAAAGCGCAGAGCATCAACATTTATTA
AATAATGTCAAAATGATGCGTGGAATAGGCACAGAGAAAGCATTGTACAGATTAGCTTGT
GTCCATTAATCGAAGCTGGCTTATACAATAGGAGTCTCACACACCGAGATGCTTGAATTT
ACAGAATTGGATGACTACATATGTACAAAATATTCAGAACACCTCCCTCATGTTGAATTG
CATCAGACTTTCCCTCCACTTCACTAAACCTTCCTCTCCCTATAATGACGAACTACACAG
ATGACAGAGTGGAACGCGCTTTTAATGGCAACGTTATTTCATGGAAACAGCTGGATAGCA
TGAGATAGAAATGTACCCCAAATGTTTTCTCTTCATGGCATTTTGTAGAttgggctgtgg
ttaagtggaacagtgttgctgac
>NODE_1026_length_437_cov_1.862700
ATTACCTTTCCTTAAAAATGTTGTTTCTACTGAACAATAGATGCATATGAGCATACAGTA
TGCTTTAGGAAATACACAGACACATTCCAAATTTCCCCACTATCCTCTGGATATATGCTC
CTGATATCCAGACATGACTCATGGAGAGTGCTGAGACTCTGTGTGGGAAACTATTAAAAT
TCCAGAGGGTTTCTGATTTAAACTGAAACCTGTCCTGAATTTCTCTTCTTCAGAGGATGG
GAAACATATCAGCAGGAGCACACAACTTTGACTAATCAGCTGCGATCTGCAGGGTCCTAT
AAAGCAGCGGAACACTGTAGGTGTGCAGTGACCAAAGTGTAACAACAGACTGCAGGTTGA
TTGCTGGTGGGGCCTCTATCGATAAAAATCACTCAAATACCCTTAATAGATCCTTATTTT
ACACACTGATGCAAACCAAGTATAGTAGTCTAAATTAAGATGGTAGTGATCTATTTAATT
TCTTTATTTATTTGAAAGCTTAAGTATTTGAAGGAGTGTttacctccagagttccttgaa
aacctgttttcaagaaagacctggccaagaaggcacatcat
>NODE_1027_length_322_cov_4.136646
GAATTGAATATTTTATTCTTAATTCATGGGTATATATTTATGAAGGCATACTATATATTT
TTAAAGTGAAATGTTTGGTGATTTTAGGTTTAATGTTTTAATTAATTAATATTGAAATGG
TGAATATATATTCATGGTGATATTACATATATGTACGATGGGAGCCGTGTGGCGTAGCTC
GGCAAAGAATAGTTTAACTTAGAATCCTAGCTTTGGGAGTTAGGGGCGGGGGTTAGAATC
CCCCTTCTTTGAAGCAGTAGGAAGGATTTTAACCTTCGACATCCGGTTTACAAGACCGGC
GCTCTGGCGCTGAGCTACTATTGCATTGTCATTCAAGGACTTTATTTTCGAGTCATCCTA
CTGTGGGGGTTAAAACAAGGAAGAGGAAGAAGTAGAGGAATGATGCGACTTGGCCGATGA
TAATAAAAGGGTGTTCGACTGGCATGCCCCCGATTCAGGTGAggat
>NODE_1029_length_290_cov_1.041379
ATTACCTTTCTGGTGAAAGCCCTTCCCGCAGAATTCACAGACAAAAGGTTTGTACCCGGC
GTGGATCCGTACGTGAGTGTTGAGCGTCGAGCTCCTGTTGAACGCCTTCCCACACTGGTT
ACATTTATGAGGCTTTTCCTTTACAGGGTTAATAATAATAATAATAATAATAATAATAAT
AATAATAATAATAATAATAATAATAATAATAACGAATTAAAGATTTGGTTTTAAAATTCA
GACAATGTTAAAAGAAACATGATGTTTGCCGCGAACCTGTGTGTGGATAATCTTGTGTCt
gcacagcgtgctggcctgtcggaatcctttcccgcacactttacacacgaagggccgtgc
cccggtgtgcaccggcatgtgtctggtcagattgtaatgcgcgttgaaaacctgcggaga
atacaaacgcacag
>NODE_1030_length_292_cov_1.599315
TTTATGCAATGACATTTATACTAACTCTGAACAAAGATTTTTTCAACAAGAATCACCGTG
GAAATTATACAGCATGACATGTGATGAAGGGGAGAAACAGCACTTACAGTGTGGACATCA
GACCAACGGACTATGTATTTGAGTGTAAATAACCTTAGAAATGATTAGAAACAATGAGAA
ATGCGGAGAAGAAGGATGAAGTAAGCTCAGAGAAAAGGCTAAAGAAGGCCACTGTGTTGG
TCAGATCACCACAGTGGGGTATGCTGACTGCACAGTTGTGAGTAAAATCAGGAAAACAGG
CGACAAGCAGAAGGAACCATtcaaccttattcacagagcatttgaaacaggatcaacgat
tatgggaacagacggagagtgatatggcagaaaccattcataagctcaaagaataagacg
gctaggattaaattta
>NODE_1031_length_309_cov_2.294498
CTAACTCTGTTCTCCATAATCTGTGCACCTTGGTTCTGAACTGTTAACCCGTAGCTAACC
AACTCCAGTCAGTGTCAGTCTTTGTTTAGTTAATAAATGAGATTTTTTTGGTTTCAGTTG
CTCTGTGATTTGTTTTTGCACCTGGGTTTCTGATCAGCTGTGATAAAAACTAGTCAAATG
AAAAAAGTAACTACATTACAAGCACATCAACAAGTTTTAAAGTCTCTGGCAATCCTGTGT
TATGTCCTCCCACTGTGATCAGCACACCTCAGGAATATTCACCTTAACGTGGTGCTACAT
CGTAATCTGTAATCTGCAGCTACACTCCCCTCCCCTCCCTTCCCCTCAAATATAGTAAGG
GTGGTAGTAACAACCAGAGAGAGCTGCTAAATAGAGGCATCACTGACAATCAGGTCAACA
TCACTTCTCCAACACATAAGTTAAAATAAGAAg
>NODE_1032_length_299_cov_1.020067
CTTAGGAAATGAATTATGTTTGTAAATATAAAATGTGTTGTTTGAGAAATACACTATGTT
TTACAGCTGAGAAACGGTATGCAAAATGAAGCAGAATGAAATGGTTAATTTTGCATCGCT
GTCAGAAGTGGAATGTATAGACAACCAAACAAAAAGGTTGGCCACTTAACTGTCTGAAAG
ATTTATAAATGGAATATGGATTCAAGTATTCAAGTCATTAAACTGGTGTTAAAATTGCAA
GATGAAGACCCCAGTTGTATGAGTAATAAATTGTAAGATAAGTTACAGGCACTCTACAGA
ggttttactatgcccattatctttattttaaaatataaaacttgaatacataatgcagga
ggtataaaaatgtgtgtatgctacgtatgcctctttattaaagcagatctctggtggagt
atgtacatttgatgatgctagtg
>NODE_1034_length_313_cov_1.488818
CTCACTTCAATAGCCTCCGCAGGGCAATTAGATGTATATATTCCCAACTATCTAAAGTCA
GATGGATATGCGTGAGTGAAATTCCTTCATGAAGTGCAAATATACGTTTGCACTTAAAAT
AATAAACAATGAAATGCCAATGGACTGCATGAAGCTCGTTGTCCTCTTTGTGCCGCACGT
CTCCTCTTGTGTGACACACAGAGCCTCTTTTGTTCTGCCACTCACTGCTTATGTTACTGT
AGAGCTCTAATGGACACAAATCGATAGCATACTTTCCATTTCAACACATTGAGTTGATGT
TCAGACACACAGTTGGAATTGATCCGGTTCTGTCAACACAAAGTTTCATGGTCTGTATGT
CTTCTTCCCTTTGCGCAGTGTTTCgataaaaaagatttcttcgcagccatgttcacaatc
tcaaatccctttgtagctcgatgttgacatctctata
>NODE_1036_length_326_cov_1.500000
TTCACTGTGTAAAAACGGTGAACACTGTGTTCCACGGAACTCGATGTACTACTGAGTCTG
AGGCTCGCATGGAAGGGGAGGGGAGGGGAGGCTGAGGAAGGAGAGAAAGGAGGAAGGATG
GGAGGAAGGAGGACATGATAAGATGTGAAAGGAGGGGAGGGAAGAAACTCTTCATGTCAC
AGAACTGAGAGGAAAGAAGAGAAAGAGGAAGAGAGAGGGAGAGAGAGAGAGAAGGAGAGA
GAGCTGGTGGGTGGCATTGTGGGGGGAGGATGGAGCTGACAGGGTAGCGTGACATTTTCC
TGTGAGGACAAATTGTTCCAAAAAATCAACAAAGAGGCAAAAGAGAGGCAGGGTgacact
gcagcagcaaactgcagaagtgcctcctgaaacgtacagcacttttatttcccctcctct
gtgattggcttgctttgcagctgctctggtgaactaaaccgaaccctaat
>NODE_1037_length_291_cov_1.034364
TTCCCATCTTCTGTTAATTTTTGTTTTTCACGCATGGTTTTGTGAAGATCCATCAAAGGC
ACAAACATTGGTTTATCTGCCGCCTTCGGTTCCTGCAAAAAAGACCAAAATTCTGGTTTC
AAAACAGCAAGAAACTAAAACTAATGCATGTTAATATTCTCCACTGCACACAGAGAATAA
TGACAGGTTCTGACACCATGACCAGCACTGCGTTAAAGCATTGATCCTTTTGGATTTCTG
ACATCCCAATGTTAACCCTCAACAAAAAACATCACTCTCACTTACAGTAATTTGTAAAGt
gctaatcagagaggataactcagccttacatacctttagctggttattcctgttcaagga
ataacctgcatcctggcatgtattgcgccgaatgcaagaaatcatcttggacactgtttc
cgtcttaaaacaaac
>NODE_1038_length_318_cov_1.522013
GATACGGCCCCTTCACACACTTCCCCCCAATTTCCGTCTCTTTCACACACTGCAGGACCC
CCACCTATCTGCCTACCCCCTGAGCCACCCTAGATATGCACACAAACATATGCATACACC
CACACACTGCATACACTCACACATACACTCAGGGGGCAGATGAGAAAAGTTTTGCCCGGT
GATTTATGCTTCTTTCCCGGCTGGGATATGAATCTGGGATGATGCTCCAGAGAGCAGCAC
TCCAGATAATGTTAGCCCATTTAAAAAGAGCAGATTTGTGTAGTCTATCAGGGTCGCAGA
GTATTTTTTTTTCTCCTGCCTCCCTCCCTCCTCCGCCGGCCCCTCCGTAGTGAGAAATTG
GTTGTTATCATAGATCACAGATACTGCTCAAACCTCTTATGAAAGATGAATTAATTTCAC
TAATGCTTTAATGCAAAGCTCTCATGAGGGAGGCAGACTGGT
>NODE_1040_length_348_cov_1.376437
AATGGCATTTCTCCTTTCTCTTTTCTCCTGTTCAACCTTTCATGGCCACCCTCACTCCCT
CTCACAGGCTTCCTGTCCATCACTCTTACGCTCCATCCTTGTCATGCTTCTTAACCTACC
TCTGTCTTTTCTCTCTTTCTCTTTTTCCCCTTTTTCCGTCTGTCTCCGTCCTTCTCTCCA
TCTCTGGTCCAGGCAAGAAGACGTTGTGACTCTGAAATTAACTCCCGACCCTGTGACGTA
CTCATCTCTCAGAGGTGAGGACAAAGACAGTGGGTTATTCTCTCAGGAGTCAGCACAGCG
CCGCTTTGAAACAGCCCTCTAATGAATCTCTAATGAAGTGTGAATGAGTGAATCCCTGGA
TGGTACCTTTGTGAATTAAAGCAGGGCAAAAACACAAAGCATTTTCCACACCTGTCAGAA
GACAAGAACTattaccaacctcttgatgacatctcttaccttcaaatgtgtttttacttc
agtctgcttttg
>NODE_1042_length_382_cov_1.458115
CTATTATTATTTCATTTCGTGCTCTCACTGGCCTTACCCCATGCCCTCCACAGTGTACCC
CATAACTCCAGAGCGAACTGGACAGTAGCCATAGTATTAACTCAAGCTGATGAACCGGAA
TGAACAGTAGAACTTAAAGCACAAGCTTTTTAATGCATGTCCTTCTCAGGTTTTCCTATG
TGTATGTGGGAGTAGCTCTGTAGATGTGTTTAATATGATGCTGTACCTTCTTGAATATTT
CAGATGTTTCTTTGCTGCTGAAAAAATGTTGATTATTAACCTGCCAGTGAAAAAGGGAAG
TGGCCATCTTTGTACAACACACTGCTGTTTTGCTGTAACCGCGCAATGTTTTATGATCTT
GAGTATTTTATAGAAAAGTAGAAGTATGTATCAATAatatgaaagcaatatctaaatcat
aatgaagaataacatgatcagtgaatattgtggaaaatctttagattcactctgggtgga
ttttgtactgtatttattactaatgatgatgcaaaaagttgcatag
>NODE_1046_length_426_cov_1.779343
TGTTAAACTTGGAAAAGACAACATAATCTGACCAAATGTTCACTTCATACTCATCCGGGC
GTAAAATGATGGTCAGGATGGTCCAGTCTTGCTTCTGACTGTAAAACAATGTCTTTGTGA
TCTGGTTAAAAGAGACATTCATCTCTGGACAGATATTTTCTGAAGGAAGAAAATCAGAAA
GAGATGTGGTGATGGGGACATGGCACCAGATAGGAGAAACTGGAAGAGCACAATAAACAG
TTGCAGAAAAAGGTTATGGAACAAAAGGACAGACAAAAGAAGAAAGAGAAAAAAAAACGC
AAAGCAAGATTAAAAAAATATGAATGAACAGACATGAAGAGCATGAAGAGGGTGTACATC
TGTGTTTAAGTGTGTGCGTGTGCATGCGTCACATCCCATTCGTACCAAGCCTTCAATCAA
GATGTGATTTACAAGTCTTGGTTTCTGTTACCGCATTTTACTGCCTACAGGCCTGTGAGC
AGGGGCTTTTATTTGGCAGAGGCTTAAACTCTGAGAGTAAcaagttgggtatttttttat
ttggcagcggtttccaactgcaatggtttt
>NODE_1048_length_145_cov_2.731035
TGTTTCAGAGCATGAAAACAGCAATACTGCAGTTTTTTAAAGACAATGTTTCCAACCAGG
TTTTGAGTTCACAATGTGGTCAAATGTGATAAATATGAAGGCAAATGCTGTTTCAAGTGA
ACATCTGTCAGGAAATTCTGTGGAAACACCATTTGGTAAAATTGACCTTTTCAGCATGCC
AAACGCTGTTTCAGAGCATGATGACAGCAATACTGCAGTGTTTCAAAGACAATGTTTcca
accaggttttgagttcacaatgtggtcaaatgtgataaatatgaaggca
>NODE_1049_length_342_cov_1.143275
ATGTCTTCACCTTACTTTGTGAAGAGATGACATGCTGTATGTTGTGAATTGGTGCTTTAA
AAATAAATTGATTTGAATTATAATAAAATTGACAGTAATATGAGTTATTCATCAAAAACC
CAAAGTTCTGAAGCAAAGGCAAAACTCTTCTAAGAGACATCAGGGTTGTACCAGAGTCAT
TTAGTTTTCATCTGCTTCCCTATGAGATCCCATGAGGTGGTGCTCTACTCCCTGACTGCT
CCCTCTGACACAGTAATCTTCAAAACATCCTGTAATGTGTCATTATTTTCAAATCTTGTC
ATGTGTGCATGTCTGACATTACAGAGAAAAACACTTATGAGGATCTTCCTTATGTGTGTT
GCGTAACCCAATTGCAAAATCTCTTATAATTTATAAAACTCCTGCAGtctggaatgagct
catgttttaactgccagtttggaaaatttggaatgcactgacctgatttgtgaagtggag
agtaat
>NODE_1050_length_335_cov_1.859702
CTCATGAAAAAGAGCTTGCATCTAATGGATGGTCTTTTAATTAACCACAGCAGGAGTCAT
CAGTCCTGCTGACATGACCTGAAAGAAACTTTTTCACAACTTTCTAGTAACAGAAAGGAA
TGAAGTAATGAAAAAAAAATTAAGACGAGAACTATGTAATGAAAGGAGAAAGTGAAAGAG
AGGGAGAGTGACAGGGACTGAAAGGAAAAAAGGAGGAAAGAAAACTAAACAGAAAGAAAG
AAGGCTGGTGAAAGAAGTGAGAAATGTGGAAAAGAAAATAGGGAGGACACACAGTTCAAG
GAATGGAGTAAAAACAAAATAAAGAGGCTAGCCAGTGAGGATAAAGGGAGAGAAACGAAG
ATGAACTCTTTCCATTACACACTGCATGAGCTTTGTAGTAGCGGCAACCTGAGGCCGAAA
TTTTGCAAATATTTTCCATACAACTTTTAGCTGTTCAAATGTGTTAGTCAggaaaatat
>NODE_1051_length_297_cov_1.168350
CTCACCAATCAGGGACGGAGATGAAATCATTCGAGACGTAACTACATCCTCTCTTTATTG
TTAATGTGATACAGTGTAGTTGAAATAAAACAGCAGGAGCATTAACATAAAAGCATTAAT
TAATTCTTACAGTCTCCAGAAGCAAAAGGCAACCAACTTAATAAGAATATAGTTGCTTTC
TCTTCATACTTGTATCTAATTATTGTTTGGATTTCTTTATGTTTGGATTCATTGAACTTT
ATATGCATTTATGAACGTATTTATACTCTATGCGAACAGTGCTGTTCTGAAGTTTGTCTG
Ccttattgtatttgaagctttaacttaaatatgcagctttgtatttatatgtcaaggata
cattgaatatacatcaaatgcagcagccattctatttaatttagttgttaattgttaaaa
tattgacaataagtatggatt
>NODE_1052_length_293_cov_1.054608
[truncated: 65,137 more chars]
