# Supplementary material for: Multilocus molecular systematics of the circumtropical reef-fish genus Abudefduf (Pomacentridae): history, geography and ecology of speciation
Source: PeerJ. 2018 Aug 14;6:e5357. doi: 10.7717/peerj.5357 (PMC6097498; doi:10.7717/peerj.5357)
Supplement: Data S1 [file peerj-06-5357-s013.zip › Data Supplement/assemblies/Abudefduf-vaigiensis-STRI-X-1486.contigs.fasta]

>NODE_20_length_258_cov_1.170543
AAGACTAGTATAAAATTAAATTAAAATAGTATTGCCTATCATACATCTTAAATATAAGGC
CTGATTACACTATAAACTGTGAAGTTTCACAAAAGACCCATCTATGACCACATAAATGTA
ATTATGTGTATTTGAACATCGTGACTGCTTGATTCAGATAAAAACAGCTGTATACTTTTA
GAAAACTGTACGAAACAGCTTTAACATGAAGCACAGTCACTTTTTGGCACAACACAGGCA
AACAGTGTAGCCAGCCCAGACCAGATGAGGTTGCACTAATCTGTGATTCTAGTAGGCAGa
tgaaaaatgcacagataaatattgatgatttttttttttaattttatactagtctt
>NODE_21_length_212_cov_1.179245
GAACATCTGCATCGGTTGCGTTTGGTTGCTGATCTTCAGCTGGAGCGGCGTCGCAGTTTT
ATACAGCCCCGATTTACCCATCATTCCATTTTCCTGCTTCTTGTTCTTGTCCTGGTTCAT
CTCCTCGCTCTGCAACGTTGCCGTTCTACGCGTTCTGATTCGTCCAGGTCCGGGGGAAGC
GGGCAGTGACAAGGAGCGAGTTAACGAATCCAAGCAGAGGGCTTTCTACACCGTGGCGAT
GATCCTGGCAGTTctgtggttgtggtttgtgggtctcagtgtttgcgttgctctggacga
gtccgggttg
>NODE_22_length_202_cov_1.648515
AGTGCATCCCACAGTTGGATTGGGATGTTGGGAGTTTGGAAGCTACCCATTTCTAAACAG
TTGCATTCATAAGCTGAGCGTCTGCAATCATAGATTTAAAATGACCTACCGTCGTGTTGA
GTTTCCATGTTTGTTGTAAAACGATCCTGGTGTTGGAATCCCCTAGAAATAGTTTGGGAG
TGGAATCCAGGGAATCGCGTTCCCCAAAATTAGGCACTATTGTGAGACGCTGAAGGAATC
GGGATTAAACAGAGGGCTGGAGTTCCTCCCTCAGGAACGTCTGAGCATCACACACTTCAt
>NODE_23_length_216_cov_1.449074
AAAAATATTACTCTCTGCTCATTGATTTTTATCAAAAATCAATACTTGTAAGGTTTTTTA
AAAAATCTGTTATATATACATATATAGAAAGCCCGCCGTAAAATAAAATGACTTTAATGT
AACTCTAACACAGTGGTTCCCAAAGTGCAGGGCGCGCCCCCTAGGGGGGGCGCAGTGCCA
TTGCAGGGGGGGCGCGGGAAGCGGTATGGATGAATGAAAAAACAAAACCAAACAATGCCT
GACTAAGCATAATGGACAAGTTTTTGACGGGGCTCCCTAAACGTAAGGCAGAAGATGAAG
catcgcaaaatatg
>NODE_26_length_223_cov_1.470852
CGAAAAAGTTTTCCAGTCAATCTTTTTGCGGTAACGTAATCCAGTACTCGGCATCACCCT
CACCTTTCTCTCTTAGTCTGCCCCATTATCTATTATTTAGAGCCGAGTTTATGGCTGCTT
TGATACACTCAACACTTACTGCGTCTGCACAACCACAGCGTGTTCCTCCATGTAACCTCC
TGATCTTTTTTGTTTAAGTAGATACTGAATCTCTTGAAACAGTTTACTATTAAATATATA
GAGACTTTTAATCAAGCTATTCGGTGGTGTTTGTATATTAAATATGAATTTGATATAAAT
actaaacctttgctttatgct
>NODE_27_length_254_cov_3.066929
AAACTAAAATATAACTTCTGCTCTACACCACTGCTATATGATATTGTGAAATAAAATATT
GACTTCATAAACACAACAGGAGTAAAAATAAACCTGTACCAGGCTGTGTTATGCCTAGCT
GCAAGCATCTACGCTTTAAAAAAGTAAGGTTGAGTGTGCAAGAAATGTGAAATTCACAGA
GAAAAAAAAAGTATTCCCAGCATGTTGCAGAATACCAATATCCTTAAGCAGGCGGGGTTT
TTGATGTATAGACTCCTGCCAGTGAATTGTACAGATGAGACACTTAAGGCAAGACAATAG
TGTTATAGATTGTGGCAAGAGTTAAATCAATAGACCTTCTGAGGAGTAACAA
>NODE_28_length_303_cov_5.221122
CTGCCATGGAGAGCCCAGCATATGAGTCCTGCTGTGCTGTTAGTGGCTAGAACGGTCACC
CTTGGTGGCAGCGCCCAGGGAGGGAGGGGTGCCTGGCTGTGGGCGGGCAGATTTCGGAGA
CCGGGTGGGGGGAGCGGAGACCTGAGCCCGACCGCCTGCGTGCCTGTGTGCGGGCTTGGC
CAGTGTGGCTGTTTGCGCATGTGCCAGTTGCCTGCGTGCCTCGTCCACGCACATGCCAGT
TGCCTGCATGCCTCGTCCACGGGCCTGCCAGTTTCCCTGCATGCATGTGTACGTGCCTGC
CAGTTTCCTGCGGGCCTGCCAGTTTCCCTGCATGCATGTGTGCATGCCTGCCAGTTTCCC
TGCGTGTCTGTGAGTCCGATGTCCCGCCAGCCCACCTCATC
>NODE_36_length_231_cov_6.471861
ATCAAAGCATAATAATATTCCTAAATGAAGAGGGAAATGTTGCTCCGCTCATTTTATTAA
TCAGACTGTCAATTTCACCCAAGAGGCCAAACCCAAGAGCAATCTAAAACAGACTCAGAG
ATCAACCCAGGGACAAGCACCTCGCTCCTCACTCCTCTCTTCCTCTCCACTTGGATATTA
TTCGTCTGACCGAAGGCCGCCTCCATCATCAAGTGACAGCCCTCTCCTATTTATTTGCTT
ATAAACCTGTTACAATAAATGATCATTGGAGCAACGTCAGCCGAGCATTTTAACAACGAA
CAGCGACCACTTTTTTTTTTTTTTTTTTT
>NODE_37_length_251_cov_2.115538
ATAAAACTGCCAGACCCCGAGCGCCAGCTATCCTGAGGGAAACTTCGGAGGGAACCAGCT
ACTAGACGGTTCGATTAGTCTTTCGCCCCTATACCCAGGTCGGACGACCGATTTGCACGT
CAGGACCGCTGCGGGCCTCCACCAGAGTTTCCTCTGGCTTCGCCCTGCCCAGGCATAGTT
CACCATCTTTCGGGTCCTATCGCGCGCGCTCAAGCTCCACCTCCCCCCCGCGCGCGCCCC
GGGTCGGGGCGGGCGGGGGGCCGAGACGGGCCGGTGGTGCGCCCGGGGCACGGGGACGGG
GCCCCGGGATCCCACCTcagccggcggcgcgcgccggccctcactttcg
>NODE_38_length_310_cov_2.612903
GCTTCCAAACTCCCAACATCCCAATCCAACTGTGGGATGCACTAAACAAGCCCCATCTAC
AGAGGCCCCACTCCAGAAGCCACAACACCCAAAGGATCTGCTGCTAACATCTTGGTGCCA
GATACCACAGCACACCTTCAGGGGTCTAGTGGAGTCCATGGTTAGATGGCTTAGGGCTGT
TTTTGTCACCAAAAGGAGGACCAACACAATGTTAGGCAGGTGGTCGTAATGTTATGCCTG
ATCGGTTTACAGTGAACCCTGAACAGCATCCTCAGCAGCGTTTTGCTCTAATTTGCTGTT
TAGCCACCGAAATTGTTTTGCATTTCAAACCGAAACAAATctgagacggagtgaaagttg
tgatagatcatcacacttgcttcactgtttcttcacttctgcgttgtc
>NODE_39_length_301_cov_1.166113
AGGAAATTAGACAGAATCCGCCCATCATTTTCCTCCTTTTTCAGGTCCTGTAGATAAAGT
CCTAATCTTTAAAACTCCACATTGGTGGAGGACTACGATCTCCGAGTGTCTCTCTTGTTA
GTTTAAAAAGTAAGGGTGTTGGCCACTTTCATGTTTAAGTTTTAAGTATTCTGCAGTTCA
CTTGTGCCCAAAACGTAAAAGGAAATGTGTAAACGTAAAAGGAAACGCATGCGGATCATG
GATCAACTATGGCCCGTTAAACTACAAGTTTTCATAAAATATATGTTGGTTTGTGTGTTT
aatcggctgtttctgaaaaaacatgttgtgagagacagatggtaaggcttttctacagat
ttaaatatattgaagctaacactgcacagaaagcataat
>NODE_40_length_297_cov_5.299663
CTTTTGCCATCGCATCCATGTCTTTTATCACAATTTTTGACCCACAGAAAGGAATTCTCA
CAAGATATCAAAACAAAAATCTATATTTAATATGAGAGCAATTACAAAGCAAAGTTGGCT
GCACAGGGCTGTTGTCACCAGAGCGCGTGTTTTTCATCAAATAGGTCATTAGACGATGAT
GGATGTAAACCTATAAAGTATCTAAACTGGACCTTTTAACAAACCACGAGCAACACTATC
ATTTCTCTAATAGAACCTGCTGACCGTGTCATTCCCTCCTGCCATTTGTCATTTTTCCTT
GTGAAATAATCAATATCTGGGCGCTTTGAAATAAATAATATAAAAGTCATAGTAACCTAC
CCGAGGAGCAACAAAAATAGACTTATGGGGCATTc
>NODE_41_length_294_cov_3.846939
GAGAATGAGAGGCGCCTGCAGATTGAGGGGATTGGTGCAGCACACGTTGGTGTGTCGCAG
CCTGACTGGGTTGAGCGCAGTGTGCCATGTCATTTTTGGGCGCGCTGTTGCTCAACATCA
AGAGAAATCGATGGCGTCTCCACAGGGGCAGGGAGGCCTATGGAATAGAGGAGCTTCTCA
GGTCTGTTTGAACTCATTTTCTTTTCTGGGCGGTTGCCCCCTCGCTCAGCCCCCTAAGGC
ATCTCCCTCACAGCAGGCCCTGACAGCTTGACACATTGACAGCTGCCGCTGAATGACAAC
TGATTTGTACAAATTTCAAGCCTTATAAATCTACCTGTCACAACAAGAGCATAAAAGAGC
TCGGACCCAGCAGGTAATTCGGAAGTGGTGGg
>NODE_44_length_210_cov_9.857142
ACTCCGATCCCTCGCGGCGCGGAGAGCTCAGTGTGTGTGACAGTATTAGCCAGTGGGTGA
CAGCTGTGGATAAAAAGACGGCAATAGACATGTCTGGGCAGACAGTTACCGTCATGGAAA
AGGTCCCTGTCCCCAATGGCCAACTGAAGCAATACTTTTATGAGACCAAATGCAACCCCA
TGGGGTACACAAAGGAGGGCTGCAGAGGAATAGACAAGCGGCATTATAATTCCCAATGCA
GGACAACCCAGTCCTACGTGCGAGCACTTACCATGGATAGCAAAAAGAAGATTGGCTGGC
GGTTTATA
>NODE_46_length_252_cov_1.059524
CATTTGACCACATTGTGAACTCAAAACCTCGTTGGAAACATTGTCTTTAAAAAACTGCAG
TATTGCTGTTTTCATGCTCTGAAACAGCTTTTCATGCCCTGAAAAGGCCTCTTTTGCCAC
ATAGTGGTTGACTGAATTATATCACACAAAGTCACTTGAAACAACATTTGTCTTCATATT
TATCACATTTGACCACATTGTGAACTCAAAACATGTTTGGAAACATTGTCTTTGAAACAC
TGCAGTATTGCTGTCATCATGCTCTGAAACAGCGTTTGGCATGCTGAAAAGgtcaatttt
accaaatggtgtgtccacagaatttcctgacagatgttcacttgaaacag
>NODE_47_length_278_cov_2.669065
GTTTTTAAATGATATCACATGATGCTGCGGCCATTCCAAAAATCTCACTAAGCACTGCAT
CTGCAGCCAGTAGCAGTGACTTACAGCAGCTCCTCTCCTCAGCAGAACAGTTTGGAAATT
TAAAATTTTTCTCTCTATTCAGGGCGCCTTTTTTGACCCTTATTATGCATTCTAGACTTA
ACGTCAAAGAGCGAGGAAGAGATTTAATTTGTTGACTATTGCCACCGATCTCCTTTAAAC
GGCTTTTAATTGATAACGGCAAGGGAGAGCGGTGAACTTTAAATAGACATTCTAATTATC
GGCTTTAAGAAGCAGGGGCTTTTTGGGAAATGTTATGGCATTTGGAATGGGATTAATGGG
CGAGTGAGGCGCCCTg
>NODE_48_length_216_cov_1.675926
GTTCAGATGAGTTCAGATAACTTATCTTCGCTTTGCATTGATGCATGTAATATACCTTGT
TAAAGAGATGAAGTGCAGGACTACTTCACACTGTAACACCAGTGTTGCTGAGAGAACACA
ACTTTCCGCATTAGAAAACTGCATTGTTCCAATATCATATTAAAATTTAATTAGGGGGCC
TCCAGTGTTTTGGGCTAAGCATTTGAACTACACTCATGACTGTGTGAAAGCAGTTGGTTA
TCCACCCCTCGGGATCACCCTCAGCAGTTGGGAATGGCCTAAAATAGACCGTGGCTCATg
tcctttgagaactg
>NODE_49_length_202_cov_1.688119
GTGTGCGCAGGCATCGACCAGTATGACATGAATCACGGCTGGTGGTGTGACATCTCATTA
AAGAGACAGTCTCCCCGCGTTCACTGGCAGAACACTGAAGTTTCACAACCTGACAGCCTC
AGGCATCGTGTGAGGGAACACGTACCTGCAGAGAATGATTTTATTCAGTGATTAAAGACA
ATTATACTTCAGGATCTGTGCAGTTTTGTGTGTGTGTGTGTGTGGGTTCAGAGTAAGGTC
AGGTGACATAACAGATGATCTCAAACAAACCTCTGCTGCCATGACAACAACAAAATatgc
>NODE_50_length_281_cov_1.056939
TTAGTAATACATTTTTTGTTCTCAGTCTCCACTCTAATTCCTCCCAAAGCTCTTGTATTG
AGTTGAGGTCAGGACTCTGTGCAGGCCAGTCAAGTTCCTCCACTCCAAACTGGCTCATCC
ATGTCTATATGGACTTGCTTTGTGCACTGCGAGCATTGATGTTGGAACATGAAGTGACCA
TCCCCAAACTGTTCCCACAAAGTTGGCAGCATGAAATTATCCAAAATCTCTTGGTATGCT
GAAGCATTCACAGTTCCTTTCACTGGAACCAAGGGACCAAGCCCAACCCctgaaaaacaa
ccccacaccgtcatcccccctccaccaaactttacacttggcacattgcaatcaggcaag
tactgttctcttggcaacc
>NODE_51_length_203_cov_1.704433
TACATAACTGAATCTATAATGAGGAGAACCACCCTATAAGCTTAAGCTGAACACAGCTTT
GATGTAAGCTCAAGCACATGTGGTATTACACTTGTTGCTTTGTTTTTCCTTCTAAATATA
GACGTATTTATAGACCTTCATCAATGTTTCAACAGCATTTGATGCCAGACCAATCAAATT
CAAACACATAGCCCTTCAAAATTCCATGTGCTGGTTATGGTTTTATTCTTCCAATTCCTC
ATAGTATACAAATATGTCTTTAGGCGATGGAGTATTTGCCAGGCGGTGACCTgatgtctt
t
>NODE_52_length_221_cov_1.085973
TTCTTCTTTTCTTTGCCTTTTTCCAGCCACACTCTCAAATTCTCTTTATCTCTAGTAGGA
GCTGTTATTCTTTGACTGTTTTTTCTCCGCGACTTTTCTTTCTCCTTTTCTGTCTAGATT
TGGCCGTTTTGTGTCGTTCTGTGCAACGTTTCGATCTTTTCACGCGCCTTCGGGACAGCT
TTGTGACATGAAACTATGATCCATCCCATAATACTACTGCCCAAAGCTGGTTACGGAAGA
ACAGAAAGCAGACTGTGACacctggatggaggtgaaactgatctggctgcagctttgtgt
gtgttcttcatcctacgtg
>NODE_54_length_240_cov_6.633333
CCGCTCTTTAATTTGAATTCAGACCTTTATCAGTCGCCGGCAGCAGATTTTGAGTGACAG
CGCCACCAAACGCCTCTCGCCAGCCGTCCTATTGATTTCTCTAAATCCCCAACAATAGCA
TTTGCATGCTTGTTTCTGTTATAATACAGATATGCCGTTTCGGAAATTAAAGAGCGGCAG
GCAGACCAGAGGTAACTAATTGTGTGCCTGTGTAATGAGTGCAGTTTCAATTTGATATAA
CCCACAGCTTTTCCCCTCGCAGGCCCGCGCTAAGTACTTTCAAGTCTTTGTGGGGAAATA
ATTGATTTTTTGTGCTTTGGGCACAGGGAAAACTATTa
>NODE_55_length_235_cov_10.800000
ATCAAATCCCCCTAGCTTAGCCCACATAATGAGCAGGAAAAAGCTTTATATTTTGTTCAC
TGGGTATTCACAGATAATTTGAAGCCATTGTTTCTGCCACAGATGGTTCTTTTTAATACA
ATAACGGTGCTCTTTGTGAATAGCGAGCCCACAATAAAAATCTAAAGCGTCCTCCTGAAT
AACCATTTTGTTCTCTCTTGTATAGGCCGAACAAAAGCGCCAGTGAGGTAATGGCCTGCC
TTATTGAAAGCCTCAGAATGGGGATTTGATAAAGATTTTTTTCGCTCCTTTTTCTTTTTG
CAAAGTACACGGCAATGTCAAAGAGAAACTGAC
>NODE_56_length_99_cov_8.161616
ATGTTTGTGGAGAACCTGGTGCTAAATCACTTGCAGACGACCTGATTCTGGGTCAGGGTG
TCGTACGTAGCAGAGCAGCTCCCTCGCTGCGATCTATTGAAAGTCATCCCTCGATCCAAG
CTTTTGTGTCCGGCCGAGGGCGCGCGGGCCCCTCTCCAGCCGACACCGCCGGCCGGGACC
CCGGGGTACCAGGGGCG
>NODE_57_length_275_cov_1.396364
ATTGTATAAGGTTGTAAAGAAAATGTCCAGAGGACCGGGTGGTGGATGAATGCTCATGTG
AGGCGTTTAGGGAGCATCGGTAAATTGTAGTGTCCATCAGTAATGGGATGTTCAAGAAAG
TTGGACTTTTGTGCACAATTTTATTTATATTTTGCTTCTAAATTCATTATTTTCTTCTTC
TTTTTTCAATAAATTAAATGCTTTTTTAAAAAAGAATGTATGTTAAGAAAATATTTGAAG
GTGAGCAGCAGACATTAAACTTCCAGTATGTAAATAAAGCTTCTGTTAAATTGGCTGAGg
tttcattagcagtttgtccaacaaaagcaaaataattcagttcatcctcgtgttcagctg
ttaaagcagaaag
>NODE_84_length_232_cov_1.504310
AAACCTCAGGAAAAGTAACAGTACGGCCACATCCAGGGGCAGCTATCACTGCAAAGTCTG
AATTTCGGTATCAAAACAACACTAGTGATAGTCTGTGTACGGTTTGATTTTTATTCACAA
AATAGCAATATGTCAAAAGTGTACTCAGATTACTTCTTTCAAGTAATCTGTTATCTACTT
ATTTTTTCAAATACACCCACTACAGTTAAAATGCACCATTTAATCTCTGATACAGTTGCG
TCGTTTGTGTTCTCTCGTGCTCCTTGGTGACCTGGTTCATTCGTTGCATGTTGAAACCAT
taagcaatacaagcctgttgttattgtgtt
>NODE_85_length_516_cov_3.635659
CCTACAAACGGCAATTAAAACGGATGTGCAACACTGGCTCAGTATGGGGAGAGAGAGAAA
GAAAAGAGAAATGAGAGGGGACATGAGCGAGGGAGGCCGAAAGAAAGGAAGAAAGAAAGA
AAGAGAGAAAGAAAGAAAGAGAGAAAGAAAGAGAGAAAGAAAGAAAGAGAGAAAGTATGC
GAGGGAAAATGTACAGCACCACCTCTCCTTCAAAACCAGGACTGATACTGTGTCTATTGA
TCTTTATAACAATAGCAGCAAGCTGTAAAATGTTTGATGGTTTTGTACAGATCTTAGTCC
CCCTCATTCATAATTACTGCTACACATGTAGAACCAAGGGCAACTTCAGAAGGGGCGCTG
TTTGAAAAGCTGCTGCCAGACTGTAGGGATGATGGGAAATCTCAGCGGGGCCTCACGGTA
GCTCCAAGCCCTAAGGCTATCATTCCTCCTGCCGAACACCTGCAGCAACTTAAGTTTTAC
AAAGATCAAATTATGGAGCTGATTTTAAATAAGAAATGAGACCAACCTCGTCCCTTTACT
CACAAAGTTACTCTGCTTTATTTTGATTTTTGACTTTGATGCTGTGGGTTTCTGAGAAAA
GTCAGCAGCAGCTt
>NODE_86_length_271_cov_1.239852
TGCAGACTTGCATAGTTTCTCGGCAGGAGGAGGTGAAGTGCAGACGCTCATTAGACTGTT
ATGAAATCTGGGAGAATGATGGATTCACATTTTTCTAAGCAGTATAACAAGTCAGACTCT
GAGAGCAGCCTGAGTCATCACAGAGAAGCTGAACTCTGCCTTAATAACAGCTGTGGTCAT
AAACAGAATAAATCTTTAATCTCGCCTTCTCAACTTTTGCAATTTGTCATTGTGCAAATG
TCTTTCTCCTCTCCTCCTGATTTGGTTTTTCTGTTAAATGCTGCATtgctgtttttttca
tgagggtttgttgttcacctttcactttgtataatgtgccactttttattgtttcactgc
ggtcgcttc
>NODE_87_length_302_cov_2.397351
ATATTATATAGGCTGACACAAGAGAGAAAAAAACAGGAATACAAGGGTCTCTCAGTTAAT
GTATCATCATCTGAGTGGGTTTGGATTGGAGTTATTAGAGTATTTCACTTCATTGCATGA
CCTCCTGTTCCTCCTCAGATCATGAATCCTATTCATTACCCAGTCCTTCTGGAGTGCCCG
CCTTTATAATATTACTCAATTTATATTCTGAAGCGGGCTCCTGGGAGAGCGATCAGCGCT
CCGAAACAGCGACCCCCCTATAACCCAATCACAATATTTAAAGGGCAGCAAAGAGCTTTT
TAATGCGCGTCGTAGATAACCATTTAAAGTGGATTGCTTTGGTTTAATATGACCTTAACA
GGCTGGCAGTCACATGTGAAGGATGAATAagctaataact
>NODE_88_length_348_cov_3.103448
CACACACACACAAATAGCAGCACAATGACTTCAACTGTACAAGCCCGCACCTTTACTTCT
CCGTATAAAGACGTTATTCCACAGAAATGAAGAGATAAGGAAGAAAGGTTATTTTGCACT
CCACTGACAGCACATCAGCACACACCCCCACTTATACAGTACATACGGTTTTGCACGTAC
AATGGCATTTTCTCCCCAACAACTGCTCTTGTTTAGTATGCGCTTCCTTTGGTCTTGAGG
AGGAATGATCCTCACTCTAATGAACTAGGGCCTGCCACTTGAATGTAAAACAGGATTTAA
CCCGTCTTCAATGTCAGAGCCCCTCCCTGGGGCTGCTTCAGACAACACACACATTCGCAA
ATTCATGGAGATGCACACGCACGCAGACACACAAGCAAAACCGCCAATGTACACACACGC
GCGCACGCGCGTGCGATCGACGCACA
>NODE_93_length_269_cov_1.130112
GTTTTCAGATACAAATATTAACCATCAACATAACTTCATGTAACTTTTCACTACAGCATG
CCAAGACGTGCAGGTGTTCAAACCTCAGCGATAACGTGGCCTTGAATGAATAATAAGCTT
TGGTCTTTGATGATGGGTTTGAACATGCTCTCTTAAAACTGCCTTTAGAACACGCTCAGC
CAACTCACATAGAACTAATTAGTTTTTAGTACTGTTAAATGTTTTCATATAGAGCCAATT
TACAAAGTCATCTCAgagttgcgtaacacaatacagtcacaacctcagaatattatactt
ttgagagaagctcaactattgaatctgagcaggcacttggcaacaatacaaattcttgat
gatgaac
>NODE_94_length_202_cov_11.089108
CTCATCCTGATGCTCACAAAGAATGACTTGGACAAGGCCAACAAAGACAAAGCTCACCGT
TACTTCTCACCAAACTTTAAGGTGAAGTTGTATTTTACGAAAAGCGTGGAGGAGACTTTG
AATTCTGAGGCTGGCACTTCAACATCCATCACCCTGGACGCTAGCGACAATGAGCCAGAC
CATTATTAATACTCTGACACCGCTGACTCTGATCCGGAAAATGAACCTTTTGATGAAGAG
CAGCACACGCAAATCACAAAAGTGTGAACTCTTTTTAAACAGGAAAAGAAGAAATTATAC
>NODE_96_length_229_cov_2.855895
AAAATGAACCTTTTGATGAAGAGCAGCACACGCAAATCACAAAAGTGTGAACTCTTTTTA
AACAGGAAAAGAAGAAATTATACACGAAAAAGAAGAAAACTTGAATATAAACTCAAAAGA
AGAACCTTTGTCCCTTCCCTCCCCCAGACGGCAATAGAATATCATGTCAAATGCCAGTTT
TAGGGGAAAAAAAAGATAAATATCCCGACCAATATATTGTTTTTATGTCTTTCTTCTTTT
TCGTgtataatttcttcttttcctgtttaaaaagagttcacacttttgtgatttgcgtgt
gctgctcttcatcaaaaggttcatttt
>NODE_101_length_347_cov_3.265130
GAGGAGGAGGAGGAGGAGGAGGGTAGTGGATCAGCAGCCAACTCCGCTCCGAAACCCTCC
CCTCACTCTCCCTTTCTCTTCCCTGCAATACCTCCGCCTCCTCCCCCCTCCCCTTGAGTA
AATCTATAGGGAGGGAAGGCAGAGACAGGTGCATTTCTCCACAAATTGAGTTAGCCAAGA
CATGCCACATCCAATTGGGCTAAATTGATGTGAGAGTTTGTGATGTCTGCCGTGGGTATT
ACAGCAAAGGTCAGTGTGCCGAGACAATGACATCAATCTGGTCCACGTGGCCGAGAGCGC
TCGGGCCCCCACCGGCCCCCTGATTCAGATGCAAACCTGCAAACACAGGCAGGGGAAGGA
GAGGGCGGACAAACGCCGGTCGCAAACTGGTGGGCATTTTGTGATTAGATACTACAACGA
GACCTCCACACAGTCTGGCTGAGGg
>NODE_102_length_203_cov_1.650246
CGTACTGGATGGTGATGGAGGAGGTGAGGATGGACTCAATGATGGAGATGTAGAAGTGCA
CCATTATCTTCACCGGCAGGCTGAACTTCCTCAGCTGCCGCAGGAAGTACATCCTCTGTT
GTGCTTTTTTGATGAGAGCGCCGATGTTCAGCTCCCTCTTGAGGTCCTGGGTATTGTCCG
TTTCCATGATTGTATCTTTATTATAGCTTTAATGCCATTTTTTGAGAGGTGAAATGACCT
TTATTGTAGCTTTAATGCCATTTTGTTAGAGGTGAAATTACCTTTACTGTAGCTTTAATG
c
>NODE_103_length_205_cov_1.795122
GTATTTTGTGTCTTTTTGTGGTGATTTTGCATGTTGCTTGGGGGGTTATTTTACATATTT
GAATATCATTTTGTGTCAGTTTTAATGTGCAGAGTAGTTGGATAGACCCATAAAACTTTC
TCTCAAATATTCTCTGCTGGTGTCGTGAGAAACAAGAAGTGTGACGAATAATGTGTTAAA
TGTTGTGAAAGAATGTATTTGAACTCAAACTGTGACATTTTTCTAAACTTAACCAAACAG
CGAGTGAAACAAGACTTAAGTCACAAAATAAAATGAAAGTAAGCGGAATGTGATTTACgt
ttc
>NODE_104_length_205_cov_1.878049
CTCTGTTGACAGTCTCAAAAACAAAAGTTTAGATTTTTGGGGTATCTTATGTAACAAACA
AATGGAACCAATTCTGCCAATTTACAAGGTGAGGCTTTTTATATCAATATTTTTCTTCAG
AATTGGTTTCACGTTCAAACGTATATAGCTAAATTATTCCAATATTACAACTTGCCATTT
TGCAATGTAGAGTACAATCTCCTTGCAGTCATCAACCAGGTGAACTGGTGTGCTTGAGCT
CCAAGTAGAGCTAGGCATTGTAGATACATCTACCCATTTTAAAGCAGGAAGGTATTATGG
gaa
>NODE_105_length_361_cov_2.900277
CCTGCGCGCGCATGCATTCAAGCGTGTGTGTGTGTGTATATATATATACAAACACACACA
CATATATATATATATATATGTGTGTGTATGTGTGTGTGTGTTTATCCCTCCCACCCTGCT
ACGATACAGTAACTGCTGACCCCGGACACAGTGCCATTATGGCAGACGAGGCAGGGCTCC
CCTGGCAGCGGCTGGGGCGGCTGGTTGCTAGGTGGAGAGACATTACCGCGGGCCTCTGCA
ATAATTTATCCTAAGAGCGCGGCGAGCCGTCATGTAGCCCCTGACAGAGAGCTGCAGTAC
TTTATCAGCCTGCCTGTAAATCAGCCATGTGTGGGTGCAGACGGCAACATTGTTTGATCT
CTTTCAGACACTCTAATAATCTGCTCCCCTCTGATTGATACCTTCACACAACAAAGCACA
TTACACCAGCAAACCACAGCAGCCATTGGTGTGTGTGTg
>NODE_106_length_307_cov_1.136808
TCCCTCAAGAGTGCACTGACACCAAAAATAGGAACAAAAAAATGTGGGGACCGGGTAAAA
TGACGTCAGCCTCAGGATCTGAAATCAAAATTGGTCTTCACAAAGATTTGTACAAACTAT
GTGCCACCAGAATACAACATGCACTGATATTCCCCTTCTCAACCTTGTCTGTGTGCAGGT
GTACGAGGCGTATGGTCAGACAGAGTGCACAGCTGGCTGCACCTTCACCACACCTGGAGA
CTGGACCCCAGGTGAGTGTTTATGCAACAGGCCTAGAAAAACTCAGACTGGTCCTAATCT
cggcttgaatcactgcactttacttaatcacagttcaaaggtctaaaagtgatgaaatct
taatcttagggatgaacaactgtcacgcttgaagattgtttagtt
>NODE_108_length_252_cov_4.182539
AAGCCCGGTCGGGGTTATCCTCATTGGGGCGGTCACTTTTAGCAGTGGCGGTCGCGGAGG
CAGCAGCCGAGGAGGTGGAGAGGGCAGAGCGCAGGGGCCCGATGTGGCCCACTTGGTGGG
GCGCAGCAGGCGGGAGGCCCCGCGGGTAACGGGGGAAGTAGTCCGAGATCTGCTTGATGG
GCTGGATGGGGCCAGGGCACACGTCAATGGCCATGTGCTCCTGGATGCTGATGGTGGGTT
TCTCGCCTTTGCGTTGTGTCATGCATGCGGTCCAGCCCGGAGCCTACTCCCCAAACCAAA
AAAAACTGAGAAAAGAAAAGAAAAAAAAAAAAAGAGAAAGGAATATAAAC
>NODE_109_length_412_cov_2.575243
GAAGAAGGAAAAAAAAAAAGAAAAAGAAAAACATCCTTCTCACTGATCTGAAATCAGAAA
GCTTTCAGTCATTCTTTATGTGCTCCCCGCGGCCACTCTGAGCCAGTGAGCATGTACATT
AGGCTGGGGCATTTTGATGAAATAAAAGCCCAGGCCAGCTTATGGCTAAACAGAATGGGA
GCACTCACTCAGCCTGTCTCTGATTGACCATTAAAGCCATTGATGAATGGGCCTGTCAGG
GGAGAGACAATTAAATCAAACATGAAACAAAGCCGTTGTGACGGCCCGGTCTGACAGAGC
AAACCCATTCCTCCCCTCCATTACATAGCACACGGCTCCTTTTACAACCCCTAACCCACT
CCTCCCGCCTCCTCTACCCCACTGTATGTGTGCCACTGTGTGTGTGTGCGCGTTCAAAGT
GAACAAGTGAGCATGTGCACATGGGAGTGTGATGTTCTCTGCTGGAAGTGTCTGTTTGtg
tgtgtgatgtctcactgtgaaaccactttg
>NODE_110_length_292_cov_1.455480
AATATCTCCCCCCTAAATCCGCCGTTGAGTGTAGCATTGAAACATTTTGTTTCCCTTTTC
TATTGGTCTTCTTGGTGTCGTTGTAGCGTTGTCATGGCAGCCCTGCCAATCACTGTCAAG
CGTGCCAATCATTAGCCAGTACGTAGCGCGAGGCTTTCACCACTTGTGCAGCACGCACGG
GGGGTTATCAGAGTCTCCGATCTCCACAGCAACCCTCCCACCGCACCGCGCGCATCAGGC
ACAAGCCAATGCTCGCCTATCTGCTGAATGGAATGAGCAATTAGAGGGTGGAATATTATT
GCGATCTTAACGAGGCTCGTTAAAGCTAAAGAAGATATGTAGACTGGAGATGCTTAGCAG
AGACGGGAAGGGAGGGAGGGAGGCAGATAG
>NODE_111_length_308_cov_1.204545
TGGACTTTAACCAAAGCAGGAAACTGTTCAGTTAACATAAAGCCAAACTCTCTCATGTTT
TTGATGCATCTTAATAAATCTCAGGTTCACCGAGTCATAAAAACCATGAAAAAGCAACGA
GAAAAAGACGGAACCAAAGACAAACACAAAATGACAAAAGAGAAACAAAATGAACTCAAA
AAGATGAAAAACAACAAGAAAAAGACACAAAAAACACAAAAAAACGACGCAAATCAACCA
CAAAAAGACAAAAACACTATAGAAATACACAAAATGAACACAAAAAGACAAAACGCagca
aaaataagagacaaaatgacaagaaaacactacaaaaatacaaaacaaccactaaaacca
aaactgaaaaagagacacacaatgacgaaaataaagacacacaagt
>NODE_112_length_250_cov_1.400000
ATTATCGAAAGGGAAAAGGGGGAAGCGTGGCGGTAATTCTCTGAAAATATCTGAGGGCAA
CCATACAGTATTTTATTCCTCATATTTGGAGTGGGGATCACACAGCGCTGTGATCTAAAG
GGGAACGTGTGCAATAGATCAGCGTAGACACAACAAAGACATTTGATGGGGTGCAAAACA
GAGAGCAGGATTCAGTTGAATGTGGGTAGCATGTAGAATTTGATCATATTTTCTGATAGA
ATAACACTGTTTACACCCTTGGCCTCCGTGCTTGCAAAATAAAATCAGCAAAACAGCCCt
gtttgtacaactacagtgtattcttgaaataactttactcgcattaat
>NODE_113_length_206_cov_1.859223
TTGACTGCTATTTTGCTCATGATGTGGCATCTAGCATATAAAAGCCAAGATATGCATAAT
GTCAACAAGGTGAAAATCCTGGGAAATTTGGTCATTAGATATGTATTTAAACAATAAGTC
TTTTGTATTCACCATTCAAAGTCACGTTTAGTGTGTTAACAAAACAAGACAATCAAACAA
AGATACAAAGGATGGAACTGATTTTGACAATTGTAGGGAAAATGTATACTTAAATGTGTA
TGCTCAACAATATTAGATATTTTCAGGTACATGAGGTTGTGAATGGCTGGCAAAAAGAAg
tgtc
>NODE_114_length_224_cov_1.459821
ATTCCAGGCACACAGACAATTATAAAAGCAACACATTAACCATTATATGTCCAAAAGTCA
GCTATTTGGTGTTGTTTACTGTCACGCAACCCCCTAGTCATCAGCTCATTACACTGCACT
TAATCGTTATGCTCAAAACAGTCGTCTCCAAGCACAAATGCAAAATGCTGGTTAAATGCT
TGCAATACACAATACTTGTACTTGGAATACCTGAAGCCATCCAACTGTCTTCAACTGCCT
CACATCCTTAACTGAGCAAACAGAAACTAGTTCTGTTTCAGTATAATCAAGCAGTTCTGC
agtccaaaccatcgggcctttg
>NODE_115_length_215_cov_4.502326
GGGGGTGGGTTAGGAGTGGGAGGATGAGCTCACAGCCCGATCCGGCGGGGGAGGCGCTGG
CCCGATCCGGTCATCCTCCCTGGCTCTTCCTCCCATCCATCTCTTCTCTGTTCTATCCAC
CTCTTAAACAGGAACCTAAAAAAATAATAATAATAACCTTCAAATACGCATCGTTTTAAC
TCAAATAATAACTTCCTAAAATAATTTCATTTAATCAACTGCAACTATTTTAACAATGAC
AGGCCTCTAAAACAAGCAGGAGAATAAAAGGACAGCAGGAGTGTTCACCGGCGAGACATT
AGAAATTAATTAa
>NODE_116_length_202_cov_5.410891
CTGTGTTTGCAAGTCTCCGGTGGCTGAGACGAGGCGGTGCATGTGGCTTGGGTGGGGGGC
TGGGGGGGCTCCCACTGCATTAGGCAGTAATAGGTTTGGGATGACCTAAACGATTTGTTG
ACTGGGACAATAAATCTGTTGTGTGTTTCTTGGCATGCTGAGGGGAGGATTACAAGTTGT
CGCACAAAGGAATGCAAATTGCAAGCCAAACTCTCCGAGAGGCCTGTGGAGTAGCCAGCT
ATTTAGAGCATTTGTGCCGATCTGTGCTTCTCTCTCtaactattttatgtttctctatta
>NODE_117_length_338_cov_2.624260
TTTGCTGTCTTTCTTGTGTGTGTGTGTGTGTGTGTTTTTTTCCATAGGTTCTTCTAGTTG
AGTCATGGCATTGTAGCTTTAATGTAGCCCCGTGGGCTGGGGTATTGTCAGAGGTGACTG
TATCTTTATTGTAACTTTAAGGTCTTGCTGTCAGCGGTGAAATGACCTTTATTGCAGCTT
TAATGCCGTCCTGTGAACGGCCATTCTGTCAATCAAAGGTGAGTATGCCCTTGTTGCAGC
TTTAGTGCCATTTTATCAGAGGTAAAAGTACCTTTATCTCCACTTTAACATAGTCCAGTG
AACTGGTGTTTTTTCAGAGGTGAATCCACCTTTATTGTTTTTAATGCCGTCCTGTGAGCT
GGCATTTTATTAGCGGTAAGTCTCTCTCTTTGTGTGATATGATCCTCTTCTTAGATTTCt
tgatgtccgtttttac
>NODE_118_length_211_cov_2.009479
ATCCACAATCAGTGTTCTTTAGCATTTAGAATATTTGGTAAAGATTGTCCTGAAATGACA
GGTAGTCCTGCTCTGCTTGGGTTTAGTGGTGCTTGCCTTTGGATCTTTTCTAGACTCTCT
TTATTTATTTTTGCTTGTGGCCAGTAATGTGTTTATTTTTGTTTTTCTTGCTTTTGTTTT
TATTTCCCCCTCTTACATTTTTTTTGTCCTGTGCTTCGTGGTTTATCAGATTGAAATGGC
GATTGAGACGCTCCAAAAATCTGAGGGTTTATCCAGTCAGAGAAGCTCGCTGCTCAACAG
CCATGTaag
>NODE_119_length_1330_cov_6.114286
GAGTACACTTTAAATCCTTTAACGAGGATCAATTGGAGGGCAAGTCTGGTGCCAGCAGCC
GCGGTAATTCCAGCTCCAATAGCGTATCTTAAAGTTGCTGCAGTTAAAAAGCTCGTAGTT
GGATCTCGGGATCGAGCTGACGGTCCGCCGCGAGGCGAGCTACCGTCTGTCCCAGCCCCT
GCCTCTCGGCGCCCCCTCGATGCTCTTAGCTGAGTGTCCCGCGGGGTCCGAAGCGTTTAC
TTTGAAAAAATTAGAGTGTTCAAAGCAGGCCCGGTCGCCTGAATACCGCAGCTAGGAATA
ATGGAATAGGACTCCGGTTCTATTTTGTGGGTTTTCTCTCTGAACTGGGGCCATGATTAA
GAGGGACGGCCGGGGGCATTCGTATTGTGCCGCTAGAGGTGAAATTCTTGGACCGGCGCA
AGACGGACGAAAGCGAAAGCATTTGCCAAGAATGTTTTCATTAATCAAGAACGAAAGTCG
GAGGTTCGAAGACGATCAGATACCGTCGTAGTTCCGACCATAAACGATGCCAACTAGCGA
TCCGGCGGCGTTATTCCCATGACCCGCCGGGCAGCGTCCGGGAAACCAAAGTCTTTGGGT
TCCGGGGGGAGTATGGTTGCAAAGCTGAAACTTAAAGGAATTGACGGAAGGGCACCACCA
GGAGTGGAGCCTGCGGCTTAATTTGACTCAACACGGGAAACCTCACCCGGCCCGGACACG
GAAAGGATTGACAGATTGATAGCTCTTTCTCGATTCTGTGGGTGGTGGTGCATGGCCGTT
CTTAGTTGGTGGAGCGATTTGTCTGGTTAATTCCGATAACGAACGAGACTCCGGCATGCT
AACTAGTTACGCGGCCCCGTGCGGTCGGCGTCCAACTTCTTAGAGGGACAAGTGGCGTTC
AGCCACACGAGATTGAGCAATAACAGGTCTGTGATGCCCTTAGATGTCCGGGGCTGCACG
CGCGCCACACTGAGTGGATCAGCGTGTGTCTACCCTTCGCCGAGAGGCGTGGGTAACCCG
CTGAACCCCACTCGTGATAGGGATTGGGGATTGCAATTATTTCCCATGAACGAGGAATTC
CCAGTAAGCGCGGGTCATAAGCTCGCGTTGATTAAGTCCCTGCCCTTTGTACACACCGCC
CGTCGCTACTACCGATTGGATGGTTTAGTGAGGTCCTCGGATCGGCCCCGCCGGGGTCGG
TCACGGCCCTGGCGGAGCGCCGAGAAGACGATCAAACTTGACTATCTAGAGGAAGTAAAA
GTCGTAACAAGGTTTCCGTAGGTGAACCTGCGGAAGGATCATTACCGGTTCCGTCGCCCG
GCAGCAGGAAAGGAACGGCAGCCGCCGCCCCCCCCCTCCTCGCTTCGGGTCCGACGAGAC
GCACCCAAAGCCGATGGGGCTCGTCCCCAGAGGGCTagcgccccagcc
>NODE_120_length_199_cov_1.281407
AAGAGACAACGCACAAACAGTTACTCATCCTCTGAAGGACAAACAGAAAGAATAGAAGAC
CAACCAAAACAGAGAAGATATTTATAATAACCAACTGCTTGTTTACTGCACAAAGTCGGG
AAAAAAACCCTCCAAACATTTAGTCCATCTCAAGTCCAATGTGTAAGAATTATCTCAGTC
CTACCTGGCACTGTGAAGTCCTGAGTATATATGATCTCATCCTCTCCATCGTAGAGCTCG
TCATCGTCCTCCTCTGTGTAGCCGTGCAGATCCTCCAGGTAGGGCACCACCGTCATa
>NODE_121_length_326_cov_1.095092
ATGTTGAGGCATTCAAGTAAAGTTACTTTTTGTGTTCTGATTTAATGAATGATTTGAGCA
GTGGCAGTGCTGGGAGGCACAGATGTTGGGTTTGCTGAAGCCTGCGCTAATGCCCATTCA
GGGGTCTGTGTGGTCATGTGTCAGACTGCAGCAGGATCAAAGCAGCAGTAACACCATTGT
GGGGATCACAGCATAGAGGAGCAGGATGGTAAGTACTTCCACAGGCCCTGAGGTCTACAC
TGGGCCATGGCAGGGGAAGGTGAAGTGAGGAAAGACAGAATTTTAACTATAATAATATGT
ctttggtgacaaagcctgcaggaaaagttattttcaaacagaattttagtgttcttcatc
tataaattaaaaattaacggaacaaaataaaaggagacattgaatcatttgtctgcctca
acat
>NODE_122_length_210_cov_1.209524
CTCTCCTCCACCTCCTGTAGATTTTCCCTCTATCTGCTTCATCGACCTATCTCTCTTCCT
GTATCTCTTCTATCTTTGCCCATCAAACCAGGACTCATTAGAAAAAGCTTCCCCTGCGAG
TGTGTGCATGTGAGTATCGGTGCAAATGTGGCCAATGGAGCACAGTGGGACTTCATTAGT
GCTTCAAACATGTTTATGCCACCGTCTTGTTGCTCCGGACAACCTTGAACATTACAGTTG
GTTAAAAATAGACTCTGAGTGTAGATAATGCAGACTATCAAAGCACTTCAATTCAAGCCA
aatgacga
>NODE_123_length_246_cov_5.853659
GGATCATCATTAGCCTGCACTGCATGGCAAACGGGCGCCGTGGCCCCCTTTTTTTTTCTT
CCCCTTTCTCCCCCCTTACAGGCGGCAGTATCACAGCTCTGATCTGTCACCCTTCGCTTG
CCTTAATGTGTGAAAGCAAGACGTGTTGCGCCTATTAGCACTTCTTGGCAAGGCTGGCAT
GCTGATCCCTCATCCCCGGGGAGCCCGGCAATATGGTGCCGCATGGTGACCGCCCGCCAG
CCCTGGCTCCCGCTGTCACAACACATCACACATCCCCAGCAACCAGAGCCGCCGCCTCCT
CCgccaccacacctccatcactgcggaggcgtgactgacagcag
>NODE_124_length_302_cov_2.301325
TGAGAGGGCTCTCCTCTGCCGCCCTCTTCCCCACAATCCCCATAAACTCTCATAATTGCC
ACATTAAACTTGAGTTTATTATTTTTCTCCAGGTGCAGGTGTGCAGATGATATGAGCCCC
AGGTTGCATTTACATACAAATTGAAGGTTTTTATTAATCAGGCAGGCAGCAGGAATCAAA
CGGCAACACTCCATCAGGCCTTTAAATACATTTGGTGACATTTTTACCCGGCATTAGCAT
GATAGGGCAAGCGGAGTATAATGTACCAATGATTGCTTTTCCATTGAAAGCACAAACGGT
TTCATTTTTCCTGTCATCTCAAATAAGTGTTAAAGAGGGTTTGGAGGCTATTGTGCGAGT
GCCGTATGCTGGGGACTTGGGACCGCTGATGGCCTGATTA
>NODE_125_length_157_cov_2.343949
ACAGTCAAACTGCCATCTGTCAACTACAATGTTCACAATCATGTTTTGGCTTCACAATGT
CTTCAAATATGATCAAGATGACGGCACAAGCTGTTTCAGTCAAAGAAATTCACTTTACAT
GTCCCATGTCAAAAACCTTGTTTTCAGCCAGCCAAAGGCATTTTGGGAGCAGGATAACAG
TCAGACTGCCATCTTTCAACTACAATGTTCACAATCACGTTTTGGCTTCACAATGTCTTC
Aaatatgatcaagat
>NODE_126_length_283_cov_2.915194
GCCTGCGGGGTGAAAGAGGTCCTCCGCTTGCGTTTTTTCGAAGGCTCGCTGCCGATAAAC
TCAGTCAGGTTCTGCATGCCGGATCGGTGGCGGGCTTCAGCCTCGGCCATCCAGCGCTCC
AGAACGGGCTTAATCTTCTGGGCGCTTTTAGGGGTGATGTCCAACTTCTCAAACCTGGCA
GGATATAAAAGGCCAGGGTTCAGTTTGCCTGTCAGACTGCTACCTATAGTGTTCTCTTGG
GCTTCCTGTGGTAGGAAAAAGTGGCTTCTCAGGATGGTGTGTCTGGGGAGAATTGAGAAA
AAAGAATCTTACTTAGGTGCCCTGCCAGAACAAGGGATAAGCTGCCTGCCTTTTAGTCTC
CTCAACCAGAATGCCAGGTTt
>NODE_127_length_286_cov_1.027972
AAGACTAATCCGTTCCAGAAAACTTTGGTAGGTTTCTTTATACCGCATTTAGAAACGGCG
AGGCAAAAGGGAATTTTTACAAAGATCTAGGCTAATTTGTTTTCTGTGTCAACATACTGG
GCAGTGCCATTACTCCGGCTCCAAGTACAACATGTTTGAAGTCTGAAGGTGGAGTAGAGG
TTGGCGTGGGCCCAGCAGGTGGGCAAGAAGACTGCTGAGAGCAGCAGAGTGGGAGAGAAG
GGAAGACGCGAGCCAGCAGGCCAGACGGATGAAAATGTCTGGGTCGGGGGGCTGCAAACa
gccagcgaacacatgtaggctgcacaagacgagggtatgcctgacgtctctgctcgctgt
ggtactgcttcctataaatggatc
>NODE_129_length_255_cov_2.584314
TCCGGATCAGAGTCAGTGGTGTCAGAGTATCGATAATGGTCTGGCTCATTGTCGCTAACG
TCCGGGGTGACGGATGTTGAAGTGCTAGCCTCAGAATTCGAAGGCTCCTCCACGGTTTTC
GTAAAATACAACTTCACCTGGAAATTAAGACAACTAGCTTCAGTGTGTGTCATGAGATAA
TCAGCAACACAATCATCATTGCTATATTTGGATTAACGTCTTTGGTAAAAACTAACAGTA
AAGCAGTAAAGTTTTTAACAACAGTtattccaatataataacatcccatttgcctcttaa
tcccaaccgcttctttcactgcttaccttgaagtttggcgagaagtagcggtt
>NODE_130_length_208_cov_3.173077
CTTATTCTGACCTTCTAAAACCTAGAGGTCACTGCTCTGACCGAAAGAAAAAAAAAACAA
AAAACGAAAAAAGCTTTGTCACAGCCGGCGAGCAAACATGGAAGCGAACAGCTGCGAGTT
TTGTACTGACCATGCAAACTGCTGTAGGCTTTGTAAGGTCATTATATGATAATGAAAATC
ATTACAGAATTACATGGGGGTTTAGGACATGAGAGCAGCAGGGAGGGGAGGGGAGGGCCA
CATTGGGTTTGATAAATGGACTGTGAAGGTGCCCATCTGGCCCTCTCTATGGCTTTTTTC
GTTTTt
>NODE_133_length_229_cov_4.008734
TTTACATTTCAGAAGAACAGTGCATACTGAGATCCCTTTTTCCTTTCATCTCTTTCCCAG
TAAAGGCAAGAGAGGGGCTTATCCCTTCTGTTTCCTCACGACTTCCTCTCTCAAATTCCT
GGCCTATTACACAGCTCTCACATACCAGAAACAAGATGCCTTTTTATACTGTCAACCTTT
TCATCTGAAATGTAAATTAATTCTTACTCAGTGTGCCTTGACGAAGATCAAAGTGGGCAC
ATTAACCTTCCCGGCCCCACCCCCCCTCCTTGGAGCCTCTCACTGGAGGACAAGGGAGGG
TGCCAAAAGGGGCAGGAGAGAGGAAGT
>NODE_134_length_243_cov_1.213992
TCCATGCATGAATACGTTTTTTTTTTAACGCTCGCCATGGTAACATGCACAAGCGTTACC
ATGCAACGGATACAAGGGATGAACATGAGTCACTCATTACATCCTCTTATATACATGATG
AGTCACGTTGCCAAGGTGTGTAGGCTTGTTTATGAGACGTCGGAAACGATCTGTTTGCGG
AGGAGGTGTCTCGGAGTGTGCGCTTTGCGGACACCAAAGCGTGCATGCATGCGTGTGTGC
GTGCGCGAGGGCGCGCGTTTCGTATTTACCAATTCCCCTGCCTTATTAATACGGGCTGGT
TATAATTAGCCATCCTCTATCTAAAGCAGGTCAGTCCAAGg
>NODE_135_length_253_cov_2.679842
AGGGCCTCAGAGGACACGATGGGGTGGGAGGCGAGGAACAACGTCTGAAGCCAGGGTGAG
GTCTCAGGGGTGGGGGGTGGAGGGGCAGTGGGATTGGGTGGGTGTGTTAAGGTGATAAAA
ACCTTTCATGACATTAGGGTCTGTGAGGTTCCGCGAGCAGATCATTGAGATCATAGCATG
GAGCCTATCTTCCTCTTCCTCGTCATCGTCCAGCGATGGAGCGCGGCTGCCCGTGGTGTG
GTGGTAGTTTATAGTGACTGCTTGCACCAATGGGATAACAGAGAACACAGTTAGAAAAGT
GCAACCCTACAGGTctggggaaaagtactgtagaaaaaataccatcgtact
>NODE_136_length_366_cov_5.846994
AGAGGGAGAGAAATAGTGTCTCGCTCTTTTTAAACTTGGAGATGCTCAATCCCTTCTTCT
CACTCCAACCTGCATTTCTGGGTCACTAGAGACATTTAAACTGCACTTATAATTAACAGC
TATTTTTAAACAGGGAGGGAGAAGTGGAGCGGTGGCGAGGTACAAAAGCATTAAAATTGC
CCCAGATTCGCTATTGAATAGGACACATCAAGGCAATATGCTGGCAGATCAAAGTGAGCG
AGGAGAAAGGAGACAGGGCCGATCAGTGGGGATAAATTGTTCCCTTTATAATGGCATAAG
AATAGACCTCTTTGCTGCTGAAACAATTTAATAACTGCATTCATTACCTCTGTCCAGCCT
GTCTGTCTGTCTGCTGCACAATGTGTAACCGCTTTTGCCACGCACTACCTCTCTTtgtct
cactttccctctctctctctctctctctctttctccctctcttg
>NODE_141_length_215_cov_1.148837
AAATATTCAGAGGGCCGGTGCCGTGGGGCCGTGTGGGGAGCAGCTATACTCTCATACAGA
CTTTAGACAGTTTGCTGAAAGTGGGCCAGTTTCTGTGAACCGCCTGTTATTCTGCCCACC
TGCAGGGCTCGGGGAATGGAAGTCACAGCAGTCAAATAAACAGACACCACAGCTTTCAGA
TCTCAGAGGGTTCTGAGCAGCACCTCCTGCCTGCTTGTGATGTGACGACCCCTTGCTCCA
CAAGCTCTGGGAGCCATGACAAACACATGATTCACAGACCACACAAAACTGATAATACtg
acagtgtctaatc
>NODE_142_length_224_cov_1.638393
ATATGACCAAAGAAGACAAAAAGCATTAAAAAGAACCCAAAATAAGACCAAATTAGGTGA
ACAACGACCTAGAAGAGACTAAATATGACCACAAAGACGCAAATTTTGACCAAAAAATAG
GCAAAATATGACCATAAAGAGCCAAAACCGATCAAATCTGACAACAAGCAACAAAAAGTA
GCCGGTCCTCAATCTAGACTATTTCAGTTTCTGTCAAATAAGTGAGAAATGAACCAACAG
CGAGCAAACATCTTCACTCTGGTTAACCTTCAGTATGTTTAGCTAAAATCTGTCCAAGCC
ttcatgcaacatccaataacct
>NODE_143_length_203_cov_1.832512
ACTGCAGATCAGAAACTGCAGGTCCGGACCCAGAGATACCTGCAGAGAGGACAAAACACA
AACTACGGGAGAGAGAAGACACAAAGTTAATGACATGCAGTGGTGGCATATAAAGTAACA
TAACCTGAAAGTAAAAGGGAGGAGAGTAGAGGAAAGGTGCTCGGTGCATCTTCAGAGGTC
ATCAAGCAGTTTGAAACAATGGAGGAGCATGGAATGTTCGGTGTCAAACAATGGATGATC
ATGGAATGTTCAGCGTCCACCAGTGAGGGATAGCAGAATGTTCAGTGTCAAACAATGGAG
g
>NODE_144_length_718_cov_3.934540
CGGGTCCGACGAGACGCACCCAAAGCCGATGGGGCTCGTCCCCAGAGGGCTAGCGCCCCA
GCCCCGCACCGCGGGCGGCGCGACGCGCACGACCCCCTCCTTAGTCTGGGGGGCCAGGCC
TTCCGGCGGGTTTCGTTTTCCGGCGAAACCCGCCGGGACCTCTCTGGCCCGCCGCTCGGA
ACGTCAAAAGAAAGCGCGGACGCGTCGGGCCCCGGCGCCCGGCCTCCGCGCGCCTCCGGG
TACCCAACTCTCCTCCCTCCTCCGGAGGGAGCGCGGGGGGTTCAAAGTCTCCTCCGAGCC
TCGGGCCCGGCGGAGCGCCCGGCGGTTTCGCAAAGAAAAAAAACCATTCTCGTCGCCGAA
CTCGTGGCCGAAGGCGCGGCGCGGGGGGCGCGGGGGCGGCTCGCCGCCTCCTCCGCTCTC
TCGCCCGCGACGACCAAAGCGAAACACAAAAAGCCTTGACAACTCTTAGCGGTGGATCAC
TCGGCTCGTGCGTCGATGAAGAACGCAGCTAGCTGCGAGAACTAATGTGAATTGCAGGAC
ACATTGATCATCGACACTTCGAACGCACCTTGCGGCCCCGGGTTCCTCCCGGGGCCACGC
CTGTCTGAGGGTCGCTTTGCCATCAATCGGAGACCCCCGCGTCTCCGCGGCTGGGGCAGT
CGCAGGCGCTCCGGCGCCTTCGTCCCCCCAAGAGCAGACCTTTTCGGGACGCACGGCGGG
CGGGCGGGCGCGGCGCGGCGCGGCGGTGCTCCTCGCACCCGTCGCTCCCGCGTCGAACCC
TCCGCCGGGCGGGTCTCGTCCGCCCTCCCTCCCCCC
>NODE_145_length_308_cov_9.000000
TCCCCCCCCTCCCTCTGCCGCGCGCACGCTTCTGGGCTACCTGGTTGATCCTGCCAGTAG
CATATGCTTGTCTCAAAGATTAAGCCATGCAAGTCTAAGTACACACGGCCGGTACAGTGA
AACTGCGAATGGCTCATTAAATCAGTTATGGTTCCTTTGATCGCTCTACCGTTACTTGGA
TAACTGTGGCAATTCTAGAGCTAATACATGCAAACGAGCGCTGACCTCCGGGGATGCGTG
CATTTATCAGACCCAAAACCCATGCGGGGTGGCCCCTCGGGGCGCCCCGGCCGCTTTGGT
GACTCTAGATAACCTCGAGCCGATCGCTGGCCCCCCGTGGCGGCGACGTCTCATTCGAAT
GTCTGCCCTATCAACTTTCGATGGTACTTTCTGTGCCTACCATGGT
>NODE_146_length_208_cov_1.096154
CGTCGCCATTCACACAACAGAGAAAAGACGGGTTTAACTCAAAGTACAATTACATTTTGG
TAATGAGAGCATTTTGACTCAGAAAACTAAAGCCGAGCTAAATATCTGGCTTCGCTGTAG
TTGCATACTGTCGTTAAAGCAGTTGGTGAACTAAATATCTGGAAGAGCTTTTGTCTGAGG
CAATACAAGTAAAAATGTGTTCCAAATATGAAAACTTAATTTTATGTATGCATTTACTTC
TTCGCTACAAATTGCTGTAAAATCCAAAGTCCCGGAGGTGACGCTCAGACTGCTCCTGCa
tatctt
>NODE_147_length_222_cov_1.229730
TTTAAAGAGCTCCACTACGCGCCTCTACGGGAGAAAAACAAGCTGACTGGTGAGAAGAAA
TAGTGAAGAAAGTTGGTTTAAATGTGAAGCCACGGCCGCAGTTCAGCACCACGGACAGAG
CAGGTGCATCAGCCGCTGTCAGAAAGTGCCAAAATCACATGAAAGGAGAACATCTCAACA
AGGCAGGTGAAACAGAAGGCGGAAAAAAGTGAATAAAGTGAATAAGTGCACTTACCATTT
TTTTTGCAGAGCTCTgttggcaggctggaaacagctgtaaaaagacgaggaggactggaa
gcggactggttgcagctgtg
>NODE_148_length_388_cov_3.662371
GCTTACATTTAAAGTGCGCATGCAGTATTCATTTCATCTAGTAAGAAAATGACCAAAACA
ATATATGGTTCGAGTTGAGTCATCCATTAAAATGCATGAAACATGAAACTCTGCAAATTT
GACTTATAACAAGCAAAATTACACCCTGCTGTCATTTAAATTATGGCTGCCCTCTATAAA
GGTGTCTTTTAGGTGCATTAATTGAATTCGGCACTATTTCCCAATAATAATCTGTAAAGT
TCAGCCGTCCATCCTTCATGAGATCCCTGCCGCGTACCAGAGGAGTATCTATTTCAGTGG
CTTAATTTATTTTCATGATTCGCCGATAATGACGGCCATGCAGGCTGTACATCAGAATTA
ACCTTCATTTCACTGAGGTATATTACGATGACAGTCCCCGACACATTTCACCTACACAAA
GGGCATTCTCTCCCCTCTCTCTCCCCCTTCTCTTCCTCTcactttctcccccctgcctcc
tctgtc
>NODE_149_length_208_cov_1.096154
CAACGCAACAACTGTTTGTGGTGTGCGGTAGGATCTGAGCGTGTGAAGCTCTACCTCTGT
GCATGCATACAACCTCTAACACAAACACACAACCCTCTCGTTGTGCTCTGCGGCTCATCG
ACACACACTTCATGCTGCTCCGCGTCTGAGCGTCGCAGCAACACAACAACAGTTGGACGC
CTCCAGGGACGTGTCCGTCGCTCTGAGGAGACGCTGAAGCCTCAAAGCTTCCTTTCTTCT
GCTGCAGCCGAGCGGCTCCACCAATCACCACCGCCACTTCGTTAAGACTACAACTACACa
acgtta
>NODE_150_length_200_cov_1.670000
TGGGCGTTGGTTTCCTGGCATTCGTGGTGTTGAATGACGGGATCGTAGTCGGCGACAGAA
CGAGCCACGAGGCCTGCCTCAACTTCCCACAACTCTTCTATTTCTTCGCCTTCTCCCTTT
TCTTTTCCCTCCCCGTCTCGCTGTGCTACCACCGAGTCCTCCGCTTCCTCCAGTCTCTGA
AAAAGCAACCTTTGTTCTTCCTCTTCGTCACCGCCGTCTCTCTACTCCTTGTTTGGAAGT
TCACCTTCGTGCACAAGTACCTCCTGGCGGATAACCGCCATTTCCCCTTCTACGTGTg
>NODE_151_length_350_cov_4.037143
GCTTTGTGTCCGCACTTTTTTCCGCCTCGGAGCCCCGTGAAGAAGAAACGCGCCTCCGTC
CGGTTCCCCCGGTTTTCGCTGGGCTGGATGCGGAGCTGCGTGCGCGGGGAAGTGTACTCT
CCAGTGGCTCGCACACCATCTAGTGAGGAGACGCGATGCAAAATGGGAGCAGAGCTAGAA
GCAGACAACCCCCAGGCTCTGATCCTGTTGCCATGCGGCCGTTTCCCGGGCAACCCGTTC
CCAGTGGCTCGTGATGGAGCAGTGAAACCGGTAGGTATCGATAGAACCCGGGAGCAATTA
AAGGTATCGACCGGAGAACCTCCCCCAATTTAGGGAAATGAACATTTGGCTGGAGATGGA
CGCCGGGTGACGgtgacgcaggagcatcccggaggagaactctggcaaactgtggcgaag
actcgtttaaatcacagttagggcagtt
>NODE_152_length_232_cov_1.211207
GTGATTTCCTTCCAGCATCAAGGACAACTGTAAGCAATGCAGGAAGGATTATATGCATTA
CATGCAACAGAATGGCTTCAGAGAGGCTGAAGAGGAGCAGCGTCCCTTATTTAATGGGGT
GAGCAAGATGGACAAAGGTGTTTATGGCGTTAACTGATTCAGGTTGAAGCAGAAAATGAG
GACTATGAATCGTGCTCGTCCTCGTTGCTGAGTAACCTGTGGAGTCGTGGTTTCATCACG
ATGGAgcaggatgtttgaacaactgcacgggaataggaccagcgtccctgcaaggttgca
tgaaccagaaacagaagacgagccttcagt
>NODE_153_length_248_cov_1.096774
AAACAAGATCAGGTCCAACTAGCGATGAGGCTTTCCAGGGAAGAGCATGTTTTTACACTC
GGTTGTGCGTCTACAAAGAGAGATACGAATCCACACAAACGTCTGCTGAATGATGGTGCA
CGTTTTCAGGAGTCAGGGTATCGTTTAGCAGCGTTGGTATTACAGGGAGGACACGGTTTC
CCCCAAGAACCACCGCGTAGCATCAGCCACAGGAAGACTGTAGGAGAATGGAACACACTG
TTTGTGTTTTAACTTCTGTCTGTGTGGTTCTTGTTCCTCCTCCAGGCCCACAAGGCGCTC
ctggccacccagagcgactacttccgggtcatgttcacggcagaca
>NODE_154_length_244_cov_8.036885
AATAGATCGCAGCGAGGGAGCTGCTCTGCTACGTACGACACCCTGACCCAGAATCAGGTC
GTCTGCAAGTGATTTAGCACCAGGTTCTCCACAAACATGCGATGCGAGGCAGGAGAGGGG
CGACCATCGTCCGGCCGCGCCCCAGCCCTGTCACGAGCGGCTCTCCGCACCGGCCGAGGC
CGGCTATCCGGGACCAACCGAAGATCCGCGGCGCTACGGTATCGTCACGTCTAGGCGGGA
TTCTGACTTAGAGGCGTTCAGTCATAATCCCACAGATGGTAGCTTCGCACCATTGGCTCC
TCAGCCAAGCACATACACCAAATGTCTGAACCTGCGGTTCCT
>NODE_155_length_226_cov_1.451327
AACTTAAGTCTTGTGACGATGAAGAAGTAGGAAAAGAAGAACATGAGGAGAAAGTGACGG
AGGAAGGAGAGGTGGAAGAATTTAAAGGAAATGAGGAGCTTAAGATTCACGAGGAAAAGA
AAGAGAACGACGGAGAAGAGGAAGAAAGATGTGAACATGACAGAGAGACAGAGGACGAAA
AGGAGGAAGAAATGAAAGGAAAAGAAGAATGTGAGGAGAAAGGTAAGAAGACAGAAGAAG
AAAACGATGATCTCACGTTTCATGAAGATAAAGACGAATGTGAAAAGAAAGAAGAGGAAG
aaataaaggaacaagacttaagtt
>NODE_156_length_240_cov_4.441667
AAAGTCATCCCTCGATCCAAGCTTTTGTGTCCGGCCGAGGGCGCGCGGGCCCCTCTCCAG
CCGACACCGCCGGCCGGGACCCCGGGGTACCAGGGGCGCGGGAGGGGAGGCCGGACGGCC
GCGTTTCTCCGCTCGCTCCGCCGGCGGCTCCGTCCTCGGTCGGTCGGTGGGGCGGGGACG
GGGACGGGGTGCTTAAGTGCGGGAGGAACGGGCTCTCCCGGAGAGCCAGGTCAGCCCTAG
GGTCCCTATCCTCCGCGAGCCTATTTCACAGGGGAACGGAGGTAGGATTTCGAGCTCAGT
TAGAATTTCTACCTAACCTCCGTTCCCCCTGGTACTCC
>NODE_157_length_281_cov_1.110320
TTCATATTGACAAAACGTCTCACAGTAGGAGCGCCGATCTCGACTCCCCACGTCACGTCA
GAACAACGCAGATCAACAGTCGTACTCTGAGGCGAAGTTTGCGAATATGGATACAGGTGA
GATATCCGGCACGACATTCATAAGTATACAGTATATATAGAGGTGAAGAGGAGGCAGAGA
CAGAAGAGAGAGAGAGAGAGAGAGAGAAACAGAGCGAGGAGAGAGGGAAGGGCAGAGAGA
GATGTCAGTCTTGAGTGGGCAGGAGAAACCGGTGCTCAGCGAGCGAGGAGAAGGTGGGGA
ggaggggagtgtgatgccttcactgaggaagcgctttcaggatggcgttcacctcctctg
ccacggctgtcaatatgaa
>NODE_158_length_201_cov_1.482587
GCAAAGAGAAACAGAGAGGCAGAGAGGAAAAAAATCAATAGCCATCGACATGCAACACTG
CATCAAGACTGTTACTGCCCAGAGAGAGAAAAGGCAGCGATGGAGAGGCTATTGTGCACG
AGTGGAGGGCACAGAAAGCAAAGGGAAACAGAGGGCCGACGTGAGACGAGGGTTGTAATT
GAGAGAAAAGATCTATTTGATATAAGCAGGGAGGAAAGAAAAGAGAGTGGCAGATGAAAA
GGAGGATTCCATATAAAGAAGGAAGGGGCAATTAGAGGGAGGCAGGAGGAAAAACGGGg
>NODE_159_length_297_cov_5.252525
AGCCAGACTCGTGTGCAACGCCACAAACGAGCATCAATTTCCCCTCCCCCCACCTTGGTG
CTGGTGGACTATCAGCGAGGGTCCGACAGTGTTGTTCCTAATTACCTATTTCTCCACTCC
TGATCCTGCGGCTGGCATAATTAGTTACCTGGGGCTGCAATCCAATTTGAAGTGATGACA
AGAAAGTGATCCATGAAAAAGTAATAAGTTAAATCCAATTTCAGCCTGCCTCTAATTAAA
TGCACATGGAACTAATGAGTCAAACCCTACCATTTCACTGATAATGGTAATTAGCGGGGT
GGGAGTTGCCGGCTCTCGTCGTTGTGCCACTGTAGGTGTGAAGCGCAAAAGGTAAAAGCG
GCATGGATTCTTTTAATTACATGTGTCATTCTGAg
>NODE_160_length_228_cov_1.535088
AGATACAAAAGAAACAATGCTGCTGAGTAAAGTTTGTATTTCTGGCAGAGTGTTTTCTAA
CTTCACCAACCTCTGATAGATTAACAGGCTGAGAGAAGATTTTGGCAATGTCCTTCTCTT
GCAGTTGGTCCAGGGTGGATCGCAGAAGCACTAACGCAGGGGTCAGCTTCAGCTCCAGAG
CAGCCTGCTGAATTTTCATCTGTGGGTGATGACGTAAAGAAACAGCAGAGAGCAGAAGAA
GAACAAGGTCACTCCAGAGGGTTCGAATGAATGACAAATGGTGACATGCAGAGATTAATG
ttctaaacattgtttcatttgtatct
>NODE_161_length_274_cov_1.145985
ATTACTGTCTGTGTAAGACTCTTTCTAATTATACATAATGTCCAACAAGGCAGTGCTTTA
CAGTCTTTCCCAGTCACCCACCCACTTACACACACATTCACACACCAGTGGCGACAGCTG
CCATGCAAGGTGCCTGCCATTGTGAGGAACTTGGGATTCAGTGTCTAGCCCAAGGACAGA
GTGCAGAGGTGCTGGGGATCAAACTGCCAATCTTGGGATCACTGGAGAACCCACTCTACC
ACCTGAGGAACAGCCGCCTGTGGTGGAGAAAGAGAGAGGACAGGCATACACTACAGGAGc
ttaaaactaattcacctctgtttcacccttgctaacaatcaaaggacaaatctggtctgg
gacaaacatgag
>NODE_162_length_231_cov_1.186147
CCCACTATTCAAGTGCTTCACTCTTACCATGGCAACAATTGTCGCTGAAGATGTTGCAGA
TGTGTCTTTCACATGCACTTTATCAAAATTCTTTGTGTGTTGCCAAATGTTTGCTTTGAT
TGAGCTCTCATTGTCTGGACTGTTTGCATATCGTGCTGCCGTGCAAGTGTTAATTGTACA
TTATTTTGCGTTTCCTCCTTAATGGATAAGTGGGACCAGGCTAAAGCACTGAAAGGCAAA
TATTGCTCAAGATTGTTTGTGGTTGAGaggcaccacataacagggcgagagaaagcaaag
aacgcagaaggaagcacttgaatagtggg
>NODE_163_length_248_cov_3.625000
CCATTTAGTGAAGGTTGCATTCTCAAACAACCCGACTCCGAGAAGGCCGGACCCCGGCGC
GACGGGAGCCGCTACCGGCCTCACACCGTCCGCGGGCTGAGCCTCGATCAGAAGGACTCA
GGCCCCCGATCGGCGCCGGGCAGGCGGCCTTCCGTACGCCACATTTCCCGCGTCCGCCCG
TCGGACGGGGATTCGGCGCTGGGCTCTTCCCTCTTCGCTCGCCGCTACTGAGGGAATCCT
TGTTAGTTTCTTTTCCTCCGCTTAGTAATATGCTTAAATTCAGCGGGTCGTCTCGTCTGA
TCCGAGGTCGCGGTCGAAGTCGCATCGGGCCGGGGCCGGGGCCGGg
>NODE_164_length_372_cov_3.161290
AACTCAAAGATGCGCTGGATGAAGTCTGAGGAGCGGGACACTGCCGGCCGGTGTCTGGAG
AGGAAATATCCGAGTACACGGAGCCCTGGTGGGTCGCTATGGTGCCAGAATGTCGTCCCA
GCGCGGGGTGCGACATCAGGTCCCTGCAGTGGGTCGCAGGGCAATTACCGCTCAGTCCCT
CCATTGTTTGGCTTTTATTCTGGTTGTTTTCATTCGGGCTTTTTTCATAAACGTACATCA
AGGTGTCCGCCCAGCGTGGATGCAGAACCAGCGAAGTCGTCATATCACGGGCTGCCGATG
CTTTTTAAAAGTCGACTACTCCAAGACGGACACCTCATTTCCAACTACATTTTACACCAC
GCGCATGCGCACACGAGGCCCCTGTGTGTCCACTTCATTAAGAATCTGGCACGTGATACG
CTAACAAGTCCTACGAGATTGGGCTTGCGAGCAGGGGCAGagcagccctt
>NODE_165_length_106_cov_4.943396
GGCTGGCTGAAAACAAGGTTTTTGACATGGGACATGTAAAGTGAATTTCTTTGACAGGAA
CGGACTTGAAACAGCTTGTGCCGTCATCTTGACCATATTTGAAGAAATTGTGAAGCCAAA
ACATGATTGTGAACATTGTAGTTGAAAGATGGCAGTTTGACTGTTATCCTGCTCCGAAAA
TGCGTTCGGCTGGCTGAAAACAAG
>NODE_167_length_264_cov_1.056818
CCTGGGCAAAGAGCTGCCTCCCCTCCCTGAGGTGTCGAACAATTTGCCAGAACCTCCTTG
AGGCTGACCGAAAGTCCTTCTCCATGGCCTCCCCGAACTCCTCCCACACCCGAGTTTTAG
CTTCTGCGACTGCCACAGCTGCGGCCCTTTTGGCCAACCAGTACCTGTCAGCTGCGTCAG
GAGACACCCGAGCCAACAAGGCACGGAAAGCCTCCTTCTTCAGCCTGACGGCTTCCCTCA
CCGCTGGTGTCCACCAGCAGGATTTttgggttgccgccgcgacaggcacaagtgaccttc
tggccacagctcttaacagctgcttctgcaatggaggctttgaacatggcccactccgtt
tc
>NODE_168_length_257_cov_2.326848
AGTTATGTTAATGTCCTGCGTGTGAATGTAACACTTGGATGGGACAAGATTTCAGCAATT
AATTTCTACAGTCAGCGGAGAGACAAGCAAATTTATTTTCCCCCTCTCAGGGAATTGGTG
GTGGAGGGAGTGAGGAGGGGAGAGAGCATTCTGGAGCAGGGAACAAGCTAAACACAAGAC
CTAAATAAAGCCTGAACAATGGGAGCCAATGCCTCCTCATTCATTCAATTGACAATGTTT
TGCAGCTTaaacctgttttattaattatgtttgacatttccttaattagtttcatttaca
gcaaatcaatccctgctgctgtacagcgtcatttatcattttaaaaaatttgcat
>NODE_169_length_259_cov_3.096525
GGCCACTTCGCCGCGTCACCCAGCGATTCTCTCCCACGCGATCGTACGGCCGGACTGCAC
GAGGAGCGCGCTGGCTACCGCGCAAAGGAGGAGCGCAAGATTCCCTCAAAACCAGCTCAT
TACAGGAAAATTAGTGAGAATTCGATTCAAATTAAACCCGAAAACGTGTCAGTTTTGACA
GCATTTTATTGACAAAACCACGAGTGGAATCAGTAGGAACAACCTGTAAAACTGGGAGAA
CAGACACAGCTCAGGATGACAGAAAGAAGAAAACCTACCTTGGTGAGTAACAAAATCATC
ACTTCACCTTTAGCTTTAACTCTAGCCTTAACTTTAACTctagcttcagcatagcaa
>NODE_172_length_384_cov_2.666667
GTCATCTTTTTGCAATGTGCCAATGTTGTGTGGCCTTTAAGGTAATTAATAATGGATTAA
TTAACCAAATTAATTCGTAGGTTAGAGTCGTTGTTCTGTAGTGAGGCCAGTCAGTTTGGA
TTTGGGCCCTGATGGGTGAGGCCCTTTACAAGCCGATGTTGTTCATGTTTCTGACAGTGC
CAGCCCCCTGTCTAAAAGCCCTAGCAAGTGCCATTTGTCTCCGGGTTAACAGAAAGACGA
GATATAGGGCGGGCTGAATTATTTAAGCTCCCACAACACATGCACTTTTGCTTTTCAAGC
ATGAGTTATAATTTAATTAGAAACTTCTGGTGCGTTGCTGGCTATTTAAATATTAAAATC
TTCCGCTGATCACATTGGATTAGCCATCCCTGTGAAATTCCCTGAGATGTCAGTTGTTGT
CTTTCTGTCTCCTCTCTCTCTCCCTCTCCCTCTACCTCTCCCTCCCGCTTCTCATCCTCC
Cc
>NODE_173_length_540_cov_4.914815
CTCTCTCTCTCTAGCCTTCAGCCTTAACTTTTCTGCCTCTCGCCTCTCACTCTGGAGATT
CGATGCGCGCACGCCGCGGCCGCGCCCGGTCCTTTCCAGCAGGATTACAGGGAAGGGTGT
CGAGCTCCAGCAGCTCGGCGCCTCCCGCCCGCAAGCCGACCGACCGGCAACCGTGGCATG
CCTTCGGAGGGCCCCCGCCGGCCCCGGCCCCAGCGCCGGGCGCTCCAGGCGGCCGGTTCC
TCCCGACCCGGCAGGCCCGCTTTTCCTCTGCGGCCCGACCCAGAGTACCGGAGCGGGGAG
CCCCCTCCGGTCGTCGGGCCCCGTCCCCTCGGAGGCGAGACCGAGACGCCCCGTCTGCCC
CAGTTCGCCCGACAGCGGAGCCCGTCGCCGGGTTCGTCCGCGCCCCCGCCCCACCCGCGG
GGGCCGCGTCCCGCTCAGGCGACGGCTGTCTCTCCGGACGACACGGCCATTTCTCCAGCC
AAAAGCGCCGGGCCCCCGCGCCCGCCCTTTTCTTCTTCTCCCGCCACGCTTCGCGCCCGG
TTCCGACCGGGCGCCGCGCAGTCCACGCTCGCGTCGGTCTGGGGTAGGGGAACGGAACGG
AACGGAGCGGAACGGAGGGGGCGTGCGTACGTACGTAc
>NODE_174_length_211_cov_1.540284
CAGACACATCTGCAGAGAAAGAGAGACTCCATTCTATCCCATCATCTCTGCCTTTAAATG
AACCCCATAGCTCTTCTCTTCCTCACTCTCTTTTCTTCTGTTTTATATTTTGTCCAAAAT
TTGTCCCCTCTCTTTGTGGTCTTCTCACATCTATCTTTTTAAACATTTCTTTCCTTTTTC
TCTTTTAACCATCCCTCTATTGTGTTCTATCTTTCAACATGGCCCCAGCAGGCCCTCAGG
TTATCTCATATACCGTGGGCAGTTTTCCGCTTCATGTTCACAATGGGCCATTTGGGTTTG
caatgtcag
>NODE_175_length_241_cov_1.485477
CCTTAATCACTTGGCACTGCATCAATATCCAGTTTTATGTAATAAATATTACATAAAAAA
TGTTGTGGTCAAAATAAAAGTTATTGAAAAGACCACTACCCCAGGTGATCATGATTTAGT
TATTCTGACAGAGCTTAGAGGTAGCTCATATGGGAAAGTTTAGTATAAAACAGGTGGATC
ATATGAACAAAACTACAAGGTATCCATATATATAAAGTACAAAGCAGGATCTATGAACCT
ATATATGGTATTTCCTATTCCAATAAAAGTCTCAAAACTTTAACAAATAAATCCAAACGG
acagatatcataaaatgctatgagcaaggtcattccagt
>NODE_180_length_162_cov_1.709877
CAAGTCCGTTCCTGTCAAAGAAATTCACTTTACATGTCCCATGTCAAAAACCTTGTTTTC
AGCCAGCCAAACGCATTTTCGGAGCAGGATAACAGTCATACTGCCATCTTTCAACTACAA
TGTTCACAATCATGTTTTGGCTTCACAATGTCTTCAAATATAATCAAGATGACGGCACAA
GCTGTTTCAAGTCCGTTCCTGTCAAAGAAATTCACTTTACATGTCCCATGTCAAAAACCT
TGTTTTCAGCCAGCCaaacg
>NODE_181_length_212_cov_4.452830
TATTAGTGTCTGTCTCTCTCCCCTCTCCCTAGCTTTAGTCTTCTTGAATAAAATAAGTGC
AGATTTGCTGGAAATCAGTGGCTTTTGTGTGTGGCTGCAGGAGCATGGTGAAATGTTTGG
ACACTAATACCCATTCATTTCGGTAGCGCCATAAATAAAAGCTGCCAGCTATGCGGCTGC
CGTGAAGTGGTATTCTTTGGTGCCCAGCGGGATGTCCTGTTCACATTAGCGCAGCAGGGA
AAACTGGCCGGAACAGCCAGACAACTAAATCAAGACATTGTCAACTTCTGACAAAATTGT
GTCTAGGGAg
>NODE_182_length_226_cov_1.185841
ATGCAAAATACAATGCAGATAACACCATGGAGAGCAGGCAGAAGTACAACAGAAAAATCA
AAACAATAACAAAGGCATGGAACAACACAGGCAAACAATATAGAAAACACAAATGCTTAA
AATACTGGACAAACAGGAAACACAGGGAAGATAACCGAGAAACATAGCTGTGACGATGAC
AAGGTGGCGGATGACGAACTGACAAGGGACATGAGGGATAGGGTGAAGTATATACATTGG
GGCAGGAAAGACAATCACACACAGgtggaacaaattaggacgtggcatgtaattacacag
gtgggaaagcagacacagacttgg
>NODE_195_length_279_cov_1.075269
TTTTTCTCGCTAGTCAACAAAACAGTGTTTTCATTATGTCCCCTGTAGTTCCTCATATAA
AACACCCTCTGGAAAAGAGGTGCAGTCCACTTGAAAAACAAGGGAAACCGTGTCCAAAAA
CCTTCTGTATCTCCGGTATTTGCTGTCAGTTAACAATGGCTGGAGCCAAATGGATCCAAA
ACGCTTTTTTTGTTGTTGTTGCCATAATCACGACCTCTACATGTGTTCCTAAGATCTACC
AGACTGAGCCTAGGCATGTCTGACCCTGACTGATCCTCCTAAAGCTGAGGCTTAGTCAGC
tcatcattaccagatgacgctggagatgctggtttctctgggcagcagaggcagcatggc
gttgttggcatgtgcct
>NODE_196_length_296_cov_6.554054
AATCAGGCGGCAGGCGCAGTGGCCATCTGTTTTGTTATTTGATATGTGTGAATACATGTT
GTAATGACTTTGTTTGTGAATCACTCTGCGCGGCAGAACACACGAGAGCTCTCGAAGTGC
TGGAGTGTTCAAAGCTAATCATATAATTGGACACAATAGTCGATGACAAATGGAGACGCT
TGGAGCCAGCCAGCTGGGGAAGTGAATATGTAATCATTGTAAAATCATATCATTTTTGCA
TATTTGAAGACAGCTTAATAGAGTTTGCGTGTCAGCACACTATCAAATGATGATCAGAGA
CAGTGTTGCCGTATTTGTTTTCCGAAGCGCGCTTTGTTGGACTATTTATCTCTATCGTGA
TTAAAAGTGTTTCTCAAGAGTTTGTCTCCATTTg
>NODE_198_length_201_cov_1.611940
AGCACTTAAAAATGGGCTACTGTATGTGAATGTACTCTGACTTGGGTTCTTCAATCTCTT
AATTTCTGCATTTTCTTTCTCACTGCCTCCAGCGGCATTGGTGTGCTCTGTTGGTCATTT
CAGCTTCAAACTCCTTCTCTTTGTGCATTGCCTTTCTCTCCTGCTCTGTCCCTGTGCTAC
AGCTCTGACCACTGCTGTGCGATTTGTATGACATCAGTGATTCTGCTCACCTTTTCTTCC
TCTACTTTGACTGTCTGCGATTTATCTCTTTGGCTCATGTCTCGTGCGTTCATGCTTTc
>NODE_200_length_235_cov_1.042553
TGACCAGAAGTGGTCTTCATGGAAGAGTTGCAGCCAAAAAGCCATACCTCCAACATAGAA
ACACAGCCAAGCAACTCAACTATGCAGGAAATGGTGTGCATAAAAATGGCAGCAGGTGCT
CTGGACTGATGAGTCAAAATTTGAAATATTTGGCTGTACCAGAAGGCAGTTTGTTTGCCA
AAGGGCTGGAGAGCAGTACAATAATGAGTGTCTGCAGGCAACAGTGAAGCATGGTGGATT
TTCTTTGCAAGTTTGGGGCTGCGTTTCAGTAAATGGAGTTGGAGATTAATGGTGTCCTCa
atgctgagaaatacagacagatatttatccatc
>NODE_205_length_487_cov_14.408625
AGAGGTGCCTGGGTGTGGGCGGAGATATCTAAGGGGCCTGGTGGGGGGGCCGGAGACCCG
ACCTCGTGATCCAACTGCACCCGGGTGCCGCTGGGGTTGGGCTGGAGAGCTGGGTTCGGA
AGAAAATGCCTTAATTCAAGAGGCACCGCTGCATGGTCAGTCAGAACAATTTGCTCGAGT
ACGTTGCGTTCTCCTCACCTTTGCGTTGTCCGTGCTTCTCAGTTCTCTTTACCCCAGGAA
ACAGCACAGCAACCTGTGGCAAACATCTGCGAAAATCAAACTGGAACAGCCAGACCATGT
GCCTCAAGCAACCTGTGGGAAGCAATGAGGTCCGCTTCCAATCTCTGTGGGTCAGGTTGT
GTGATGTCAGTGATGATGTCACAGCTCCCATTGTTGACATCATTGTGGAACTGCCATGGA
GAGGCCAGCATACGAGTCCAGCTCTGCTGTGAGTGGGTAGAACAGTTGGCCTTGATGGCA
GCGCCCCTGCAGGGAGGGAGAGACGTCTGGGTGCGGGCGGGCGGATTTGGGGTGGCGGGT
GGGGGGAGCGGAGACCCGAACCGTGCCGCCCGCGTGCCTGCCTGT
>NODE_207_length_206_cov_1.703884
CCAGCACCGCGAAGAAGAGGAACGACGTCTTCAGAGCGTTCGCCAGCGTCACACCGAGGA
CGTCGTGACGTTTTGTTCTTGTGCTAAATGCATTGAGAGGAATACAGAAAATCATTGTGT
CTGGAATCGATTGATCGTCCTGGAACCATGGCGCTGGTTCTTTAGCTTGGTGCATCTGCG
AAGGAAGCACCAACAGATCCAGAAACAGCCAAAGGAAGCCGCCCGCCGCTGGAACACAAC
GAACCCTTCCTCTGAGCCGCATTGACTCTTTTGGCGGCAACAGTTACACGACGTTTCCGA
tcat
>NODE_208_length_238_cov_1.071429
GTAAGCACGGATGAAAACGCAGCCACTGTGTCTCAGCAGTGCAGCCGAGACGAAGGGAAA
GAAAAAAACAAAAAGAATAATAGCAATCATTGTCTAACAGGCGAAGCAGGGCCTGAATGT
TAAGTGGGCAGCTGGGACGAGGGCTGCGGAAACCAGGGGAAGCTCGGCGTCGTCCCCGGG
CTGCGGCTGGAGCTCCACTTGATGATGTATTAAGCAATAAATAAAAGGGGAAATCCCTAA
TAGGCCTGTGGTAAAGAGAGGAGGAACACAGCGACGCTCCGGCTAATGATGAAGACGTAg
tggaggcaaatccgcaggggaggcgaggcagaagat
>NODE_209_length_302_cov_4.470199
CATTCTTTTTGTTCTTTCTCTTTTGTGAATTTTGGGTAATTTCGAGTTTGACTGCGGCTC
ACCCCCGTCTCTTCCTGTGTGTCTTGTGTAGGGCTGTTAGTGCAAGACCTTACTGACACC
ATATTAAGTTCATATGCCTATAAGTCCCACTACCTTCTGACTGAGTCAAATCGTGCTGAG
TTGAAATTACCTATGATTCCCTCTCCTTCGTCAGCTACCAAAAAGAATGTTGGGAAAGGT
AACTGAACAGTTTTTCTCTTTCTCCTTTGTCCCACTGGTCTGTGTTTGTGTTGTGCCTGC
TCCCATTCTGATTTAGTTTCCCCCTTTTTTTTGCCTGGAGGAAACTCAGACAACCTGAAC
ACACCCCTTCATCTACAGCTCtctgatctcctaaatgacc
>NODE_216_length_285_cov_2.133333
TAAAAAGGATAATTACATATTTGTGGTGGAGGCTGTGTGGTGAAAAAATCAATACAGCCT
TTTTTGTATGACACTTCATTAGTGTGAAAAAATCTTGGAGCTGAGGAGAACTGCACTGCA
ATTAAATGGTTCTGCTACCTTAGACTTTGTAATGGCTCTATATTATTATCCAGTTTATTT
GAAATAGTGGTTGCACTTGTGGAGTAATTTGAAACCATTGATTATGTACTTTTATGTCTA
CACTCTTGCACATCATTATGGAGAGAAGCAATAGTTAGTTAGCCTCTCTAATGAAGCACT
AATTGCACTAAGTAGGTTAAGATGTTAGTCAAACTGCACTCAACTGAAATCACAACACAA
AGACTTCCAATTACTCCACAAGT
>NODE_217_length_215_cov_3.790698
GAAACGACATGAAACATTATTCTAAACATATGCATCGTAATCAGTCCGGTCACACTTACA
AGAACACGCGTTAATAAGGCAATCAATCACTCTGGAACAAGCAAGTTGTTCTGTAACAGC
TCATAAACAGTGTGTAATGAAGAATTGGAGGTTAGCATGACACGGCGCTGATCAGATAAT
CAATGTCAAAGATGCGATGAATGTCAGTAAATGTAGTTTTCATGTCGTTTCTataaaatc
ctcaatttacaacaagcagttcaattaccctgaaaatacagtcaattaaatagaggtgat
tggacagtagggg
>NODE_218_length_263_cov_3.916350
CCGAGCTATATCGGTCCGGTATTGCCGCGCCACCCCGCCACCCTCCAGCCCCCCATCCTT
TCGGACGACAGCCCCCGCTTGCTGTTCGCTTCCGTCTGATGCCCAAATTAACCTTCTGGG
CGAAGTGAAGGAGGCCCAAAGCAGCCTAATCAGAGGCTGATTATGGCGGCGGCGGCTGGC
TAAAGGGTCAGGGTAATTGTGCCATCAGAGGCCTGATTGTTTTCAATCAGACGGGCGGCC
GAGTGACAGCTGGGGGATTGGGGCCCTGATGGAGCCGCGGTGGGCCTAATCAGAGAAGAG
AAGGGGAGGAAGAGGGTAAGATAACACCAGTGATGCTTTGCAGAGGGAATAAAAATGCAG
a
>NODE_219_length_219_cov_2.470320
CTTGCTGAGGCGCTGGGGGCTTTGTGGGGGTCCTTGGCCACTAAACAGGCTTCAGGGGCC
GGGCGTCCCCTTTGCGCACGGGGCTCCTGAGCTATTCCTGGGGAATTGGCTCGACTTTTC
AAGCTGTAAACTTTATTAGGGCCGATTCTGGCTCTCTGACATTTGGGTGCTAAATGAATG
GGGGTTTTGTCTATGAATTAGATCGTAAAAATCATCCGAAGAGCGGCCAGATAGGCTCAC
TGGCCATAAACGGTCACGTGGTAGCCATTAAAGTAAGTTTTATGGTTTTGgggagttgac
agtatattgcacataac
>NODE_220_length_368_cov_1.260870
TTGAATATGTGCCCAAAATCCTTAATGAATAACTTAGGACGAGTAGGAGGCAAATGCTGC
CCCAGCTGTTTCCTGTTGAAAATGTCTGTGTAATGTAGCTAAATGTGAGGGATTTTCTCT
CTAAATCCGTCTCCTGTTCGCTAAATCTCACTTCTCCAAAACGAGCCTGCGCAATGGAAC
AAAGTCGGAATATTGAGATGTGACATTGCCCGCATCTCATCCTCTTTCTCCCCGTTTTTA
ATGACTTCAAACAAGTTCATTTTCGCCGGGCTTTGTCTTGCGGAGACCCGTGGGGATGtc
tagcgctctttcctttcagtggcatttatgtgatgtcttcaaggtaacttacctgatttc
ctttgacactatagattatcaccttggttcttcactatttacacagacattttcaacagg
aaacagctggggcagcatttgcctcctactcgtcctaagttattca
>NODE_221_length_210_cov_1.752381
ATCGTACACATTTGTAATTAACTGTTGTTGATATCAAGGAGTGAGGTGTGACTATGCAGT
GATTTTAACACATTTTTAGTAAATCTTGAGGACAGCATTTGGCCTTTGAATTGTGAACTG
TGAAAGCAGCACTGGACAAATTCAATGTTGCGAATCGCAAAAACATGACTTACTATAAGC
AGCAGAAAAATAGTGATGTATAACAGTACAATAAGCAAGTAAAAAGACAAATGAAAAAGT
GTAGACTATATATAAAATCAATTGCCATGTCCCTTATGCCAAGAAAATACTAAGTATATc
tattaaag
>NODE_222_length_294_cov_1.074830
AAATAGAAATAAAATGATATTCAAAGCGTATCATTTGCCCCTTTGCTGGTCCCTAACACC
ATCAAAACCAAGGAACTGATTACAGACTATAGGAAGAATAAAATAGAGTCAGCCCCTGAA
TGTCTGTTAACACTGTCTCAATAAGGCCAGGAGCATTTTAAAAGACCCATTTACCTATTC
TGTGATACCCAAAGCGCGTCATTTGCTGACCTGCTGCTTATGAATAAACACTGCAATTTA
TCAATGAATTCCTCACATTAAAGATACAGAAGATATTTGATCCCTGGCTGTGCACAGAGA
agcctctaatcttcccgctaacttactgcagcagagcaactcagacaagtgtgtgaccaa
agattactttgaatatcattttatttctattt
>NODE_223_length_329_cov_11.191489
ATGAAAAAAAAAAAAACAAAAAACAAAAAAAATCAAGGAGGACGTGTTCGCCGGGTAATC
TGCCATCTATGTGAAACACTTTCAAACCAAGGAAATTTAAGATCTTCATCAAGGCGTCTG
CATCCAAACATTTAACAAAGGATTTTGTTTCGACAATGTAGCATTTACTTTATGTCCACT
TCACATTACTGGCCCTGTGCAGAAGAAATACATAGAAGATACATTGCATGTTAACAGCGG
AAACAGTGGACTCAGCTTCCCAAAATAAACATCTAAAAACCTGTGTAGGGAGGAAGTAGT
GTTTTTGGTTAAGTTTGAGCGGCTGCGGCGGTCACCGGAACCCTGTGGAAACCTGAGGGG
GGAAGCGGGGTTACGGTACAAATCGACTGAGGGTAAGTGAATGTGGAGGGCAGAGTCTTA
TCGGGGg
>NODE_224_length_201_cov_1.781095
TTATTGTGAGCAGAAACAAAGAGACAAACAGACGGAAGTTCACTGACAGCATCTTGAAGA
TGAAGACAATCTGTCTGTTTGTTGGATCAAATTCCACTGTGAAAGTTTGTGTCTCTTCTG
TACTTGAGTCCCAGTGTAGCTCCTCCCTTCATCCTTTCCTCCTTCCTCTCACAGCTCTGA
CTAACAGTGTGTTTGTCTCTGCTGCTGGTCTCATTCATTCACTGACTGAAGATCATTGGA
GGAGAGTAACATGTACAACTGTGTGTCGTCTGCATACGAGTGTTTCCTGACAACAACAc
>NODE_225_length_200_cov_1.920000
GAATTAGAATGAAAACTATTCTTTCAACTGTAACAGAGGTTCCAGTTCAAATTGGCATTT
TAAGCAACACCTTTGTCAGTGTTCACTTTGAATATGTGAGGTTTACAGATTCAGCAAAAA
CAGTGGAGATGAATAGAAATATATTTTTGTGCTTTTATGTTAACATCTAAAGTGCCCTTT
GTTCGATGACCTTTGAAAACACACACACACACCACAAAGTTTAACCTGTAATATATATAG
GTAATATAAAATAATACATAGGTAATGTATAGTAATCTGCAATAATGTATAGCTAATa
>NODE_231_length_207_cov_3.483092
CTTTGAACTGTCAAAAAATGGCAGAATCAAATCGAAAGTGCTCGAGGTTAGGGGAGTGAT
TTGTTCAAGAAGAGATCGCTAGAGCAATTGACACAGCTATTGAGACAATACTTGGGTTAT
CAAAGAGAAAACAGTTCAAGTACCACGGGGGTGAAAGCTTATTTGCATTGGATTTTCATA
CGGAGAGACACACCTCTCCTTTGCAGCCACTGTTTTTTTTATCGCCCGCTATACTTGAGG
GGCGAGTTGACACGGGGATTGCATCATTATCATCCAGAAGTTTGCTGCCATGTGCGCGCC
GCATg
>NODE_232_length_284_cov_1.070423
GACACTAGTATTGCCAAATGTCTGAATAGTATCACACTTTGAAAAATATAATTGGAATAC
ACACATCAGAGGAGTTGTATATTCTCACTACACCTGCAAGTTAAAATGATCATTAGTGCT
CAAGTGTGGGGCAAGCACATTCATTAAAAAACAACAACTTTGTTTTCGTAATGAGACAGT
AACCCCATATACAGAGAGGATGATGCAATTTTTGAGGTCGCATTTATAAATTCAAACAAT
TGACAAGGTATACTGACCCCTTTGCCATCTATGGTACATAAATAGAGCACTTTTGGGTCA
ccatgcgcttccctgcaacactgtatgctgccatggggaagatgtcaaacaactcactcg
gctcaataagcggagaacggag
>NODE_233_length_208_cov_1.110577
CCTCTGTCCACTGTCACATGTCTTCACACCCTGTAAGTTTGTCTCCCCAGAAGTCTCCTG
TGCTACCTGCAGAGGCCCGGCAGGTAGCAGCGCCCACTTTGGCTCCCCGGCCCCCTGCCA
AGGCTCGTGCCAAGGCAGTGGGCCCGGTTCCAAAGTGGGTGAGGAACGTGCGGGCCATCT
TGAAGGAGAGGCAGAGGCAGCGTGGTGGCCTGCAAGGTAAGAGAGGTGCTGGACCCCCTG
CAGACCAACCTCCGGGTAAGAGGGTTCGCAAACCTTAGCTTTCCTTTTATTTCATTCAAA
ttttat
>NODE_234_length_225_cov_5.066667
AGCAGTCGTGGCCTCCTCCGGATCGATTCCAGCTGCAGCCGGTGAACACTCCTGCTGTCC
TTTTATTCTCCTGCTTGTTTTAGAAGCCTGTTATTGTTAAAATAGTCGCAGTTGATTAAT
GAAATTATTTTAGAAAGTTGTTATTTGAGTTAAAACGATGCGTATTCTAATTTTTTGAGA
AACGCCCTATAGCTGTGTAGATCAGCGAGAGAAGAAAGAAGAGAAGGATGGGAGGAAGAG
CCAGGGAGGATGACCGGATCGGGCCAGCGCCTCCCCCGCCGGATCGGGCTGTGAGCTCAT
CCTCCCACTCCTAACCCACCCCC
>NODE_235_length_199_cov_1.753769
AGCTGCTCGGACAGATCAGATGCTGCTGCAGCTCCAGCTTGGAAGCGAGTCTGCGGGACT
GAGATCGGGTCAACTTTTTATAGCCCCCTCCCCCTCTGCTTATTCCTAAATGGGGAGACG
GAGGTGGAGAGCACCCATAACTTTTATGTAAACATATGGAATAGCATGCCAGTGGCAGTG
ATTTGGCTGAATCTGGCCACATGGTTCAAAACTATGAAACCTGCAGACCGAAAATCTGTG
CATTCCAATGGCCTATAACGACACCCTCTATAATAAACCAGACTGAGTAACATTTCt
>NODE_236_length_221_cov_1.235294
CGCTTCCTAAATGGCTCCAGGCCATGCAAAGTTAACATTTGCAGTTTCAAAGGTTTTCAG
CGCTTGCAATGAGCCATGAAATTACTGCATGCCGTCGAAAATGGCAGCTGATGAAAAGCC
CAAGGAGCAGGTCCCACAGGCAGAGAGAGCTTGGAAGTGAAATCTTAAACACAAAGTCTC
ATTTCTGATTCGGATCATGGTGAAATTCAGAACCAAAACTCGAAAAATTTGTGAGCCCTT
AAACTGCACCGTTACTGCATAATCCTGTTCTCTTAGGCTATGGTCTGCATATACACAATG
caaatgctgcaaaaaaacc
>NODE_237_length_518_cov_4.260618
GGGGCCCCCTCGCCCCCGGCGCGACTGTCGACCGGGGCGGACTGTCCTCAGTGCGCCCCA
ACCGCGTCGCGCCGCCCAGGGCGGGGACCGGCCCACGCCGGCGCGCAAGGGGTCGGCGGC
GATGTCGGCTACCCACCCGACCCGTCTTGAAACACGGACCAAGGAGTCTAACGCGCGCGC
GAGTCAGAGGGTGGAGCAAACCCCGAGGCGCAATGAAAGTGAGGGCCGGCGCACGCCGGC
TGAGGTGGGATCCCGGGCCCCCCGCGGGCTCCCGGGCGCACCACCGGCCCGTCTCGCCCG
CCGCGTCGGGGAGGTGGAGCATGAGCGCGCGCGATAGGACCCGAAAGATGGTGAACTATG
CCTGGGCAGGGCGAAGCCAGAGGAAACTCTGGTGGAGGCCCGTAGCGGTCCTGACGTGCA
AATCGGTCGTCCGACCTGGGTATAGGGGCGAAAGACTAATCGAACCATCTAGTAGCTGGT
TCCCTCCGAAGTTTCCCTCAGGATAGCTGGCGCTCAGAGTCTCGCAGTTTTATCTGGTAA
AGCGAATGATTAGAGGTCTTGGGGCCGAAACGATCTCAACCTATTCTCAAACTTTAAATG
GGTAAGAAGCCCGGCT
>NODE_238_length_278_cov_1.086331
GTAATCAGTCTGTGTGTATAAAAGGTCAGTGAGTTTCTGGGCTCCTGACAGACCCTTGCA
TCTTTCAACCAGTGCTGCACTGACGTTTCTGGTTTCTGAGTCATGTGGAAAGCTGAAGAA
TTGTCATTGAAAAGGATCTGTGGGAAAAGGTAAGTGAACTGTATAAAACAAGAAAGGGAT
ATAAAAAGATATCCAAGGAACTGAGAATGCCAATCAGCAGTGTTCAAACGCCATTTAAGA
AGTGGAAAATGAGGGATTCCATTGAAGAAAAACAATAGTCAGGTAGACCAACCAAACTTT
cagcaacaactgccaggaaacttgttcaggatgcaaagaaaaacccacaaataacttcag
ctgaaatacaggattc
>NODE_239_length_252_cov_1.091270
ACCAAGCTCTCGCTGCAGTCCTGGTACACGCACCCCAAAACCTCCAGGAGCCTCCAGGAG
CCTCCAGCACTCTCCAGGAGCCTCCAGGAGCCTCCAGGAGCCTTCAGCACTCTCCAGGAG
CCTCCAGGACTCTCCACGACTCTCAAAGAGCCTCCCAGTCCTTTCCAGGAGCCTCCAGAC
CCCTGAAGAACTCTGAAGGAGCTGATGTTCCACTTTGTTAATTAAAGTTATTGAAGCAGG
AAATGAAGTGACAAAGTTTATCTGCAGCGGTGGTGGAGAGCAGGAAAGAGAAAAGCAATC
acaacttaaaagggctggtgtggagaggggctatttactagagaatgaga
>NODE_240_length_324_cov_5.484568
TATTGATCTTCATTTTATTCGGATGTAAAGACCCTTTGCTCCTTTAAATTAATCCAGGTT
AATTTGGCCAGGCCCCCTATCCCACCCAGCATGAATGGGCCCTCTGTTGGCTCGAGCTGG
CCCTGGCCACCCAGTTTTATGGGAATCTGCAGTGAATTAGAAAATCTGTCAATGCGAGAG
GAGTTGCGCAGCGCGGATATGCCGTGTCACTCCACCTGTAAAAGAACTGCTCTTTGTCCA
TTATCTCCCAGGCTTACCTGAGGAGAGTTAACCTTGAGGTCAATAACATCTCCATGGTGT
TTCATGACTGGCTGGGCCTGGGCCGGGGGGTCTGAGGAGAGCCATTGTTAACATGCGGGC
TGCAGACCCACACTTCCTCCTGCTTTGGCTCTCCACATCAAATACCTCTGGGAAACAGAT
CT
>NODE_241_length_378_cov_3.653439
AGGGCCCCGCGAGGCGGGCCGCGCGCCGCGCCTCCGGCGGCGGAGAGAGGAGGGCGACGG
GGCGACTGCTCCCCCAGCCGCGGCTCGAGCCCAGCCCCGCTTCGCACCCCAGCCCGACCG
ACCCAGCCCTTAGAGCCAATCCTTATCCCGAAGTTACGGATCTGACTTGCCGACTTCCCT
TACCCGCCTTGATCTAACATGCCAGAGGCTGTTCACCTTGGAGACCTGCTGCGGATATGG
GTACGGCCTGGCGCGAGATTTACACCATCTCCCCCGGATTTTCAAGGGCCAGCGAGAGCT
CACCGGACGCCGCCGGAACCGCGACGCTTTCCAGGGCACGGGCCCCTCTCTCGGGGCGAA
CCCATTCCAGGGCGCCCTGCCCTTCACAAAGAAAAGAGAACTCTCCCCGGGGCTCCCGCC
AGCTTCTCCGGTTTCGCTTGCGTTACCGCACTGGACGCCTCGCGGCGCCTATCTCc
>NODE_242_length_328_cov_6.149390
CTCCACCTCATCCTCCATCCCTCCGTCCTCCTTGTCCCTCTCCGGCGCCTCCTCCTCCAC
CTCCAACCCACTGCTCCACTCCCAGTCTCTAGCCGGTAGCTCCCACCTCCTGCCCAGCGC
CATGCAGCAGCACATGGACCTACAGAGCGACGCCCTCAAGTCGCTGGACCCCCACTACAA
CTTCAACCACCCGTTCTCCATCACCAACCTCATGTCCAACGAGCAGAAGATGGACCTCAA
GTCCTACCAGGACCAGGTCATGGCCTACAACAGCTACACCAGCGGCTCCCCAATGGGGGC
CAAGCAGATCTACGACAGCCCGGGTCCGGCCGCGATGGACTCCGGCGCTTATTACCAAAC
TCTGTACAGCCGCTCGGTGCTCAACGCCTCCTAatatggatgctgatgcccgtctgcaga
ggtgag
>NODE_243_length_232_cov_1.064655
ATACGGTACAGCAGAGGCTAATGCTCCATTCTGAAGTTGACAGTGGGAGAGATCAGGCGT
ACAGTGCTCCAGACAGGATGGGTCATGTGTTGATGGAACACCTGGGAAGCGATTCAGAGC
GAGAAATAACCAAATATGACTACAAGGAGGACTTTCATGAAGATCCACCCAGAGGGTGTC
AGTCAACAGAAGCTTTAGTGTAATGCAGTGTAGAGGCCAGGCTCGAACATTACCTCATCA
ACCACCGGATAGATGCCTCCAAATAATGCATGTGTGTCACGTTCACCCACAGCTTCAGCA
acagcacatgttaacctggctgtaccgtat
>NODE_244_length_224_cov_1.566964
TATATTAACATAACTAGTAATAATAAAGTAAATCACTGAAATGCAAATTAAATCCTTCAG
TAATAGTCCAAAAGGAGTTGGTAATTTTTTAGAATACTTTCAGAGTTCTTTAAATATGTA
CAATCTGATGCATATTGTTTGAGCTTTATATTTTGAGTCTGCTCAAATAAACATAGCTTT
AGGCTCTATACACAAAAGGGTGTGTCTCTAAACCCAGCGCAAGCCTCCTGGATCTGATAA
CAACACGGGTCCCTCCTTTTTGGTTTTGGTTTTTGGCTGCAAGCACTGTGAGGAATTTAT
tattactagttatgttaatata
>NODE_245_length_232_cov_1.056034
CATCAACAGGCCACAACCAACCAGAACGTGAAAAAGCGTCCTGCGTGTAGCGAACTGCGA
TGGGCATACTGTAACCATAAGGCCACGTATTTTGCAAGCTATTTAACTGGCGGCGATTGC
GTACCCGACGACCAAAATTAGGGTCAACGCTACCTGTAGGAAGTGTCCGCATAAAGTGCA
CCGCATGGAAATGAAGACGGCCATTAGCTGTACCATACTCAGGCACACAAAAATACTGAT
AGCAGTCGGCGTGTGAATCATTAGCCTTGCGACCCTCGGCAGCAAGAACCATACGACCaa
tatcacgaaaatagtcacgcaaagcattgg
>NODE_246_length_269_cov_5.301115
AATTTAAATCGTTATTCCGAGAGCTGTCCTGCATAAATGTCGCACCAGTTAGTTTGTGCA
CTCACACCGTGTGTGTGTGTGTGTGTGTGTTTGCGTGTGTGTGTGCAGGTTTTACAGTCA
GGCTCAATACACGCATGCCCGCGCACACACTCACACAAAGCAACACAAATCCATACTAGC
CACAGGCTCCTCTCCAATCTATTTTCTGCTCAGCTGGTTTTAAATGAAGTTATTATGACT
CATTAAAATGCCCACAAGCTTGTGGAAGTCGGCCAATTACGATTTAAATTTAGCCTCCTG
CTCTCACAACCTTATCTCCCCCCTGTACAACCAACCTCTCATCTCTGCCTCTGCTTTTTT
TTTTTTT
>NODE_247_length_207_cov_1.164251
TACATAATGAAGACCACTTTTCAGAAGCAATATCATCAGATAATCCAAACGAACAATCTC
CTGTAATGAGAGAGAATTAAAAATAAGGCAAAAGAAATCTATGACAGCAGATAAAAATGA
CCAGAGTATTACACAATCGTCCACGGGAGTTGCTCTGTGGTTAAATCGCAGTGTTTGGCA
TCTCACAACATCACGAGCAAAACAAAATGCATGAATGGCTCAGGGTCTAAATATGGCATC
CGTGTAAGAGAATGGAGGTGGACGGTTGGTGTTGCCGAGTATAACTGAATGGTCctcatt
atgta
>NODE_248_length_256_cov_1.148438
CTAACGACTGTTAGCTTAAATGTTATTTAGCAATAAAACCATCTGTAAATGCGACTCTCA
GGGACCGTAATATGTCAGACTTTAGCGCTGTTGAGTGTAAATTAAATGATAAATTTAATG
GTGAATCTGCTACCAAGGTATATTAATAATGTATGAGTTAATATTGTTCTTAATTTATGT
GTTGATGAACAGAAGATGAGGCCCAGGGAGCTGCCGCCTCTTCCACAGGTCAGTAAACTC
ACGTTTCATCTTTGCATGGACTTCAAGCGAACATGTTTATTTGCGGTTTTTTTAGCATCT
taagtccatctcaggtgaaaacatggtgtttttctgacattctgggctgtttcc
>NODE_249_length_245_cov_1.004082
CTAAATTCTCCCAAATGTCTCCCAAACCGTTTAGTCGCCGTCTCTGACCAAATTTCAGGC
GGTTTTGTCAACAAACTGTTAAAGCTGACGGACTGGGTCGTTTTCAACTTTCCGACACTT
CTTGAACCAATCACGTGCGACGTACGGTTAAGTCAGGAGTATTACATTGATAATTCAGTA
AAAACACAACATTCTACATGCTTTGTGTACAAATTTGCCAAATATAAACCAACTGGACTT
GTGAGATTTTGTTAAAAACAAAACGGAGAGTAAAATTCTGTGAATATTCGGCCGAACTGC
AGGCAGTGTTTGGATAGTATGGAAGCAAACGAGAGGGACTGAA
>NODE_252_length_201_cov_1.059701
TGCAGCAGTATGGGAAAATTGGGGGGAGGAGGTGGAGGAGAGGGGATGAAAACAGAAAGA
TGCAGAGAAAATGGCATACGAGGAGGGAAGAAGAGAGACAGGTTGCAGATGGGAGGGCCA
AAAGACCAGCTAAAATGACTAAATGGCAAGCAGCATTAATGAAGGAGGAGTGGTGGGTGG
AACCAATCACTGATCAGCACCGTTACAAGCCGTTGCAATTAACTGGTTTAAAAAAAACAA
AGATGTGTTTTTGCCTCCGGCCCACGTTTGCCTCCAAACATTTTTGCCATACtgctgca
>NODE_255_length_219_cov_1.534247
TGCCTGTCTCACACATTGTTACCTCCTCTTTTTCTCTCTTTTTCCTCCCAGAGCCTATTT
CTCACACTCATTCCTGTCTTCCTCTAACCGCGTGATAGGATTAAGGCCCCATCTGTATGT
CTGTCTTTGATTTTTTTCTTATTTTTTGTCACTTTTGGTGGCTTTGCTCTCATTTTCTTG
TCATAATTTTCTTCATTTGCCTATTTCTCTGCCTCTCTCTGCCTATCTGTCTCTCTCTGT
CTCTCTTTTTGTCTTTCCCCAGAGGTGAgcggaagtggtgataggcagtagtactatcag
tatgcagagtcatggtg
>NODE_256_length_200_cov_1.830000
ATTTTTGCATCATGCTGGATACCAAATACAATGTTTTGTCACATAATATGAACACATCCA
GGACACATTTCTTCCTATAACATGATATTAGAAAGTCAAGACAAGGCTTGGCAACACCGC
ATAACCAGTATTACATTTATTTGCACAATGCCTCATGTATTTCACACAAAATACCGGCTC
TAGATGACAGTGCCGAGGTTTTGCTACTTTTAGGAAGGGACATTCTAAGAGTCCATAAAG
TGCGCAGTCAAATCAATGGCCCTCACAATGCACCATTTGCACAGAGACTTGATCTAGg
>NODE_257_length_225_cov_1.062222
ATTATCACAGCAAACAAGGTGTTTCACATTTTACTTACACAACTGTAGTTAATGCTAAGC
TTTCGTATTTATACAACATAACATTTTGGATAGTAATGTATATGATTGGGAATTGTATCC
CTGAATAGTTAATATTTACTCAAATGTTAATCTAAAGCACTAAAAATAACATCTCCATAG
TTGTACTTATTCAGTATCAGATCTGGCTGTGCAACTCAAGCAgagtctgcaattttgttt
gtcatttattttaaaaatatatttcacatgcttttcaataagctacttttctgtgtgtct
gttgaacaaaaatgaaacaaact
>NODE_259_length_257_cov_2.319066
TGGGGGGCGTGAGGAAGTCTTGACTTTTTTTTGAGGGGGGAGTTATTTTGATTGTCTTTA
CCTATCAGGTGTAAATTTCCAGGCACTCAGTTCATTTTGGGCCTGCTCCAGTTTGTCTTT
AGTCTGTTCCAGTTCAGCCTTCATTTTGAGGAAAAACAAGTTGATGGCCGGATCCACCAT
GGATGACCGCAGTTGGGCCGCACTCGGCTGCTGGACTTGCTTGAGGTACTGGATCTGGGT
CTGCAGGATACAACAAACATGTGTCAGTGATGGGTAAATGTGAAGAAGTGTTCTGTGATC
CGTGGGGAAATGTGGATTCTTGCTGATCTTACCTCTGAGAGGGTCAAGTTGGTTa
>NODE_260_length_211_cov_1.815166
CTGAATCTACTAAAAGGAAAAATAAAAAGTATGTGAAATTATGAGATTTACACTTTATTT
AAGGGTTCAATGTTTTAGAAACTTTATTTAATTTTTTTAGGAGATTTTACTGATGAAGAT
CAGATTATCTCAGTAAACCAACTCCTAATATTTGTGTGTGTGTGTGTGTGTGTGTGTGTG
TGTGTGAGGCAGAGAGACTGGTGGTGGGATCTACCCCTCTTCTTTCCTACAGCTGCAGCT
CAGCGGATTAGCCGTCATCCACAAGGCAACATTACACAAGTAGCCTTTGAACAAAAGTCA
tggatacta
>NODE_261_length_209_cov_1.765550
TTCCAGAATGATGTCAACAATGGGAGCTGTGACATCATCACTGACATCACAGAACCTGTC
CCACAGAGTTTGGAAGCAGACCTCATTGTTTCCCACAGGTTGTCTAAGGCACATGGTCTG
GCTGTTCCAGTTTGATTTTCACCGACGTTTTCCAGAGGGTGCTGTGTTGTTTCCTGGGGT
GAAGAGAACTGAGATGCACGGACAGCGCAAAGGTGAGGAGAACGCAACGTACTTGAGCAA
ATAGTTTTGATTGACCGTGCAGAGGTGCCTCCTGAAATAGGCCATTGTACTCCTAACCCA
GCTCTCc
>NODE_262_length_348_cov_3.494253
CCTCTGGTCATTACAGTATTTAACAGTAGGAGGTGCTACCAGGCACTGCGGCTAATCTGC
TATACTAGAAATATTGTATTATATTAGGTAGAAAAATGGAATGGGGGAGGGAAGGGGGGG
ACACAAGAAAAAAAAAGGCACGGGCGCCCAGTCAGTCTTCACAACAAGGGTAAAGAGAAG
AAAGAAAATAGTCACCTGGCATTCTCTGTTTCTCCAGCTCATGCTGTGAGGGTTTTCTAC
GTGGGGACTCATTGGTGGTGGTAAGAGAGTTGCCTGTGACAATGTGCCAATCAGAATCCC
CGAATGAGGCTGGCAATACATGATTGGTTGGTTGAATGATATCAACAGGCTGGTATCTAA
AGACAAGAGAGAACCAAGAGTCATCCCAGCAGAAAACACACACACTCTTGCCCTCTATTA
GAAAGTCAATGCACAACTGGCATATt
>NODE_263_length_252_cov_2.190476
GATCCCAAAATACATAAAACTGACACAACAGTTGTTAAAAGACACAACCACGACATAAAA
ACAGCAAAAATGACAGGAAACGAGTCGAAAGGACACACACAAACACACAACTCTACACAA
ACGTTGTAAGAAGACACAAAAAGATGTAAAAATGACATAAGACACAAAACTGACACAAAA
GTTGAAAAATGACACGAAAATAGACAAAAAATACACAAATAATCAGAGAAATGACACAAA
AGACCCAAAACTGACACAAACGTTGCAAAAATACACAAAAATGACACAAAAAAAGAGCAA
AAACGGCACAAAACTGACACTAAAGTTGAGACAACAGACTACAGAGGAGg
>NODE_264_length_199_cov_1.834171
ATTATGCATGTTGTTGTTTGATTTCTCTGTTTGTTCTGTTTTATAGTCCTGCTTGAGCGC
AGATCTGTAGTCATAAGCCAGCCACAGAGGTCTTGTTGTACCCCTGCCTCCCTATTCTCT
GTTGCTGATCTTGGCTGGTGATGGTCTCTGAAGCATCTTATTTATACTTAATGTGCTATA
CAGATATAAATCTAAAACTTCCCTAGTTTTTTATTTTTTTTATTTTAACATATTAGAGTC
AGGTGAAACAACTTTTGTTTTTTAGTAATACTTCGCTTCCACAAAGTAAACCGGCAg
>NODE_265_length_303_cov_3.072607
TTTATTGTATTGACAGGCCTATCAATGAGGAACGCGCAGGAGGAGGAGCCTCAGGATCCT
CAGCTGGTGCGACTGGACAACATGCTACTGGCGGAGGGGGTCGAGGGGCCGGAGAAGGGC
GGCGGGGCTGCTGCTGCCGTGTCTGCTGCCACCAGTTCGGGAGGGATGTCACCTGACAGC
TCACTCGAGCACTCCGACTACAAAAGCAAGTTGAGCCAGATTCGCAGTATCTACCACACT
GAGCTGGAGAAGTATGAGCAGGTACCGTGTCGCAACAGGGAATGAGTGCTGACATTGCCT
GTACATGCTTGCCTCTACTGCGGCTGCCCGCCAGGAGCGTAATACATAGGCATGTTAGGT
CTAGTGTTTACATCACATAACTTTGCTTTTACGGGGAATAc
>NODE_266_length_246_cov_6.967480
TTATTTAATTCACTTTTTTTTAGAGGCAGGTAGTAACTCCCCTGTGTCTGTGTGGTTCCT
TCCCCCAGCAGGTGTTCACAGACCCCAGTAACCTACAGAGGCACATTCGCTCTCAGCACG
TTGGGGCTCGTGCCCATGCCTGCTCTGACTGTGGCAAGACGTTCGCAACGTCTTCGGGCC
TCAAGCAGCATAAGCACATCCACAGCAGTGTCAAGCCCTTCATGTGTAAGTCACTAAGAC
CCTACCTATGTAAGTCTCCTCAGTACATTATAATAATAACAATAATAACATGCTTTGACT
TGCCTTTAATAGAAAAACTCTGATGTTTTTGCAAAAATACACTt
>NODE_273_length_453_cov_1.229581
CTCTGACAGGCTATCAGAGAGGGTGATGAATTGTTTTTCCATCTGAGAACCAGGGAAGAA
GAGGGAGGGATATTTTCTTTCTTCTTCTCGGCAGTGTGCTGCAACTCTGAATTGGTTGCA
GCATGCAGCGAGTGTTGAAAAAAATGATATTCAAATCATCAGCTATGGTCAGCCAGTCTG
TTCATTTTTCCATCCATCCTCATGAAGAAACAAGTGAGTCTTTAATTAATATCTGGATCA
TCAACTTGATGACCTTTATTGGTCAAGTCATGAGCTTATGGGGAGTCTCTTTTCAATCAC
TGGATCCATAGTAATGCGTTTCTGCACAGTGCTGAGCATAGTTTCTGGATCTCAGATATC
TACTTTTATTGAACCAGAAAAAGAGCATTTTAAAGCCTACTGTAGGTAATGAATGAGaat
atagagacagataggcggactgtgtcctcagtcaagcttcagtgcaatcctcccagagat
ttatttcatcagcgaatgcagtttccataatcatatctgtgtcctcatattagaaagata
attaacagcac
>NODE_275_length_273_cov_3.010989
AAAACTCGAGTCACATCCGCAATCCCTCGGCCCTATAAGGAGCTTTCACGCTTTTTGGTT
TGCTTTAGATGTTTAATACCCCCTCTCTTTTGTGTCAGGGAGCTGGAGAGGCGTTAAGAA
GCGCTGATAAACCCCACTTAGATCCCTTCCTGGCCCGTCACCCTGGCCTGCCGGGCCGCT
TTAGCAGGGAACTGATCTGTGACGGCCTGCCACTCAAACTGAGCACTTCTGAAGGCTGAC
ACAATGGAGTGAGCAACACACCAGAGGGCCCGGGGGTGGGTGGGGAAGGGGGATGGAGGG
AGGGTGAGGCAGAGGAGGGAGAGGAGGCCAAGAGGTGCCCTGAAAGAAGGCTAGAGGAGG
GGCCAGGAAGg
>NODE_276_length_218_cov_1.770642
CATATATGCCTCAGAATTGTTGTTGAGTACAAATATCAGGCAGCAGAAAAGGGAAATATT
CAAATAAAGCACAAGTAACTCAAAATTATAGTACAGCAGTTGAGTAAATGTACTTTTTGA
TTTTCTGTACTAATGTACTCTGTTTTAAATGCTCTGTGTATTATAAACTGTTCTTACGAA
GAACTAGCAGAGTTTCTGTGTACTTTAATTGCTTTAACTTGTTTTTTAAGTTTTAATCAA
ACTCTAATTAAATAGTCGATGATTAAATAACTGTGTTTTGTTCTTCAGCCAATGACAGCA
aggtgaggcatatatg
>NODE_277_length_592_cov_5.153716
TCCACGGCCCCGGGAAGCGGCGAGTTCCGGGCGAGGGGGTCGCTGTAAAGCTCGCGGCCG
AGGCCGCGAGCCACCTTCGCCCCCGGACCCTTCCTGGCCGACCCGGAGCCGGTCGCGGCG
CACCGCCGCGGAGGAAATGCGCCCGGCGGGGGACGGCCGGCGCCGGGGAGAGGTCCCGCG
AGGGGATCCTCCCGCACCGAGCGGCCGCCCCTGGCCCGCCGAGTTGAATCCCCCGGGCGG
ACTGCGCGGACCCCACCCGTTTACCTCTTAACGGTTTCACGCCCTCTTGAACTCTCTCTT
CAAAGTTCTTTTCAACTTTCCCTTAAGGTACTTGTCGACTATCGGTCTCGTGCCGGTATT
TAGCCTTAGATGGAGTTTACCACCCGCTTTGGGCTGCATTCCCAAACAACCCGACTCCGA
GAAGACCGGACCCCGGCGCGACGGGGGCCGTTACCGGCCTCACACCGTCCACGGGCTGAG
CCTCGATCAGAAGGACTCAGGCCCCCGATCGGCACCGGGCAAGCGGTCTTCCGTACGCCA
CATTTCCCGCGTCCGCCCGTCGGACGGGGATTCGGCGCTGGGCTCTTCCCTCTTCGCTCG
CCGCTACTGAGGGAATCCTGGTTAGTTTCTTTTCCTCCGCTTAGTAATATGCTTAAATTC
AGCGGGTCGTCTCGTCTGATCTGAGGTCGT
>NODE_278_length_226_cov_1.632743
CCTAATATATATAACAGCATGTGTAGTAATTCATCATAGATGCATCACAAGGCAATAATA
TTTAATCTATCATTTTATCTGTAGATTTCACTGTTGTAAACTATTTCCCTTATTATACAT
AAGATAGGATAATATGTGTCAGATATTGTTTAGAAAAAATACAATAACATGATAATAAAT
GTAATACTTCATAGAAAAGTACGAGGTGTAGGTATAACACATTAAGTATGCTAAAATAAG
AATGGAAAAGAAGAGTAAGAGTTGATACTGGCAATGACACCACAGTAGTAAAGAAATATT
acacatgctgttatatatattagg
>NODE_281_length_328_cov_5.484756
CTACCTCTCTTTCTTTCTCTCCTTCTGCCTCCCTCGTTCCCTTCATCTCTCCTTCTGTCC
TCTTTGGACTGTACCGTGACCTTCACTGGCGTTCCACCTGCAGGAAGCCATGTTTGATTC
TCTGTCCGCCGAGACGCCTGCTTGACAGCAGAATGGTGTCATAGGACCGAGTGGAGGAAT
TTCTCTTTCTCTGTCATCATTAAGGGGCTTCCCCCTATGGTGAGGGGGATGAAAAGTACG
ATTTAATGTTCTCTGGAGAGTGGCAGCAGAAGAAAAGCTCAAAGCCCTGCATGCTGGTTT
CTGAGTGGGTCACTCCAGCCCTTGCAGCGAATGGGATGTCCCTGAGGAATTTGCCATAGA
CTGGCCTGAAAGGATGGGGATTAAGACCCTTTTAAGGATGGAAATGTAACAAAATGAGCA
CTTTTA
>NODE_282_length_273_cov_1.278388
TGAACTGCTTAAGATTTGCAGACTGAACCCGTGAGTAGCTACAACAAAGACTGAAATAAT
GGTCACATGCATTAAAGGTTGGAAAATACAATGTATGGTTTACCTTTTTTTTAGCTAAAG
ATTGCTTAAAAACAACTGAAAGAGGAAAAATAACTACTGAGCTGTTTACGATTTATAGAC
AAAGCGAAGACTGAAATGGTAGAATAGCATATTAATGGGTTTTTTACATTTTTAGCTCAA
AAACAACTGAAAAAGGAAAAATAACTACTGAGCTGCGTACAGTTTACAGACATAAAACCt
gcaactggctgcaacaaagactgaaacgatcaggtcacatgtggcaaaggctgggaatct
taagcagttca
>NODE_283_length_210_cov_1.085714
GGTCCCACGGCCACCGTGCAGTTCCCGCCCAGCGTCAGGTTGCCGCCCTTCGTAAACGCC
TCGATGGCCCGGCGCTGGTTCAGGATGATCACCAGGTCCGACACCTGGAAGGAACCGACC
AATCAGATGTGATTTATGCAGGTATGCGGTGTGTTCAAGGACAGTCTGATCTCCAGCAAA
GAGCTGCATTCAACCAGCACAACTCAAGACGAAGAGGAAGATGCAAAGGAACCACAAAGA
TGCACAAAACAACCACAAATACAGTAACTAACTACACAGAGacacaacatgactacaaaa
agacaaaa
>NODE_284_length_233_cov_3.579399
AGAGGAGAAGAAGAAAGATGGCAGTATGGCTGTGTTGGCAGGATGGGGGTGGGTGCCTAT
CGGCGGCTGCTCCTTCCTGAAACGTGGCCACCCGAGCCTGCCTGGGCCCTGGATGCACAT
GTGGAACAGTTTACTGTAATGGAACTCTAAATTAGTGGTGGTTTGAAGCTGCCTGCAGCA
GTAGGGTGTAATTAACTGGCTCTGTTGAAAGAGAAAGAGCCAGAAAGAGAGGCAGGGAGG
GAGCCAGAGCCCTGGAAAAAGGCATGGGGTGAGAGGTGCGTGTGTGTGTGTGTCTGTGTG
TGCGCCTGCATGTCTGCGTTCGTGTTCAAAg
>NODE_285_length_341_cov_1.193548
CCTACTGTTACCAATATTAGGTTCTAAACTGCAAATACACTGCAACACATTTTACACACC
TGCTGCCATTTTACAGTTTTATCCTCCTTTTTAGTTAGTATTTTAGAAGGCTAAATTTGA
CGTTCTGTCAATTATTGATGATGATGATACTAACATGATACTAAAAAAGGCAGCAAAATG
TAGAAAAGTCCTTGAATGCATTATATGCATTTTTTCACCATCTCATACCTTCTGTAAAAC
AGACAGATTTATTTAGAGAGGCTGCTTTTCTGGGTGTCAAGGTAAAATAAATGTATATCA
TTTAAGAGTAACAGGTACCCTTACCCTTCCATTTTTGTCATGTACATGAGGCAATTACAG
TATGATGTTCAGCTTTGGCCACCTGGCAGAAGCCCTCAGACTCACTGTCTCCTCCTTGTG
CTCTTTGATCGCAGTCTTa
>NODE_286_length_211_cov_4.502370
TCACACATACTTTCCACTGCCTGGCTATTAGGCACCAAGAACAGGAGGAAAACTATTTGA
AAGTGAATTTTAGATTTCCGGTCGTGGAGCTCTGCCTGGGAGTGGCAGCCGAGCAGAGGC
GCAAGCAGTGCACGCACACACAGACACCTCATACACCTCAGTGTTTCAGCTCCAGTTGCT
CTCGCACACAGCATGGATGATCAAAAGAGGCCAACGGCTGCCGACCATTATGCCAATGAC
ACTTTGAGTAAGAGTCCAGAGAGCGCAGCGACATGACAgccattagggattgaaagtggg
actttagag
>NODE_288_length_211_cov_1.099526
AAAATATCAAAGAAAATATGCTTGGTGGTTTGAAAATGAATGGCAGGGTCAAAATATAGC
GTACTGCTTGAGATATAGTTGAGCAGGCTGCTTTCACACAAAGAAAATAGCATTTTTATC
TTTATATTATAGCAAGTGTCAGACTCATATACAAAATAACTGCATAGATAGCTGAACTGG
GTGGAAAGTTAGGCTCTTCAAGCAGACATTGCATTAGTCTGTGCTGCCATTCAAGCCCTT
TCAAACTCCTGTGTGACACATATACAGTACATCACTCTCCTGTCGCTCTTCAACACAatg
gataatgta
>NODE_289_length_240_cov_1.345833
ATAAAAGAAATATGATGGGAGCAGTTGAGAGGAAGGACGTGTAGTGTGAGAAAAGAAAAA
TGAACAAAAAAGGGTGCATTCAGAAAGAGAGAAGAAAAATAAAACAGACAAAGCAATCAA
GAGATAAAAAGGGAATAAATATATTTAATCAAGAAGAAGAAATAAGTAGGACAAGAAGAA
GAGATAAGGGGAAAAAGGAAGAAAGCAGGTTAGTAAAACTGTCAAAAACTTAAATGTAAC
TCATTTAACAAATGTCATATACTCAACCAACATGGGCAGACTGATCTCACTCTGAATTCT
ggccaaagatttgggaagatatattacactttacatct
>NODE_290_length_427_cov_2.423887
GAAAGAAATGAGGAAAAAGGAAGAAGAGAGAAAAATAGAAGAATTACAATTACAGGAAGA
GAAGAAAAGAAGACAGATAGAAGAGAAGGAGAGAGGAAGACGGATGCAGAGAGGGAGAAA
GAGAAAGGGGGAGAGAGGGGGAGAATATATATGCGGTGGCCAGTGTTGTGAGACAAGGCA
GGTTGCTGTCACTTTAAAAATGACTGTAATAAAAGTGACCGTCGGAAGATGGATCTGGTG
ATTTTGGCTTGCTAATCAGTCATCTGTGAAGAGGACCACAGCCCAGATTCAGCGGCCGCC
TGACACCTCTTGATTGATGCCTGTGCCCGATAAAAAAGGCCCATTAACTGTCCTCCTATT
AAACTGGGTGAAATGGCAAAAAATGCTCCTCTCTCCCACTCTGCTCCTCTGATCTCTCTT
TCATTTAAACCATATATCCCTTTTATATTTTCTCCCCCTTTTTTTCCTCCTTATCAGTCC
TCACTGTTAAGGTAGTCTGCTCTTCCTACAGTTATTATtgagatt
>NODE_291_length_364_cov_2.609890
ATATCTAGCCTCAGCTACCAATCTGTCACCTTTCTGTGTGCCTTCCCAACAAAATGAAGT
CTATAAACGGAGAACACTGAATGTTCTTTTGTCATTCAGTTGATAAGGGGACGGTGCTAC
TACTAAGGCCTGAGGACTAATGAATCTCCACTCCATTACCGCTGAATCGGACAGATTGCT
CTCCCGGAGAAATGAATTGAGTTTTTTGTATTTGTGAGATCATTCTCCCTCCATTAACTG
CTCTTTATCCCGTCTCTTCATCACAGGCAAATCAGGTTAGGCAGCCATGATTAGCTGGGG
TGGCCTCCCTTTTTAAAAGGTAATTGGGTTTGGCGGCTCAGCTGATAGTGCCATTAGGAC
CAATAAAGGCTGGGCTTGGCTCATCGAGTGAAACAGATTCTTCAGCAGCAGATGGCAGAC
GGAGGGAGAGGGCTCTGATGCATTGAGGCCGAAAACAAAGTt
>NODE_292_length_318_cov_1.204403
TCCACCCACAGGGTTTTAAGCATGTTACTTATTTCAATTAAAGACAAAACCAAATTTATG
CTGTCCTTTTTTGCCTTTCAGCGCATTTTGCGCTATTAGATTTCAATTCAAGTCAGACTT
TATTAAGGTCACAGCTCATGGGCAGTTCCTTTAATTTCAAATTTGTGTTGTGTTCAGTTT
CAATTTAGCTGAGCACAGAGAACCTGGAGGCTACTCTATTCATTTTTAGCAGTGATTAAT
GGTGATAGATAGTCTACACTGGAAATGAATGAACAAAGATGATTTCATTATCTTTTTATT
ctgcaattattaattttaagcgaagcttagggtcaggactgcatcatttgcttgatatgt
ctttgcttaaactttttcaaaacacactactggcgatgaaaattttcactcgtaaa
>NODE_293_length_259_cov_7.332047
CACAGGTACCATTGTTTTGCATAGACACACAAATTAAACACGCAGGTTTGTTAACTCCCG
CACACGCTCACGACAAACACACACCTCGACTCACGCGAACACACATTCAGTCCCACCCCC
AGACTTGCGATGTGTTACTGTGATGATGCAGAGTGTGGTGGAAGGTGAAGAATAAGACAA
CGGAAGACAGGTGATGCTAAAATGAACATTTATAATGACTGCTGTTGCTGTCGCAAAATA
AGAATCCTTAAAAAAAGACCTCATATATATTAGCACTAGATTGCCCACTTCACTGGTAAT
CCACAAGTCAAGAAACACAACTCACTAGGTTTTTTTCTCTTTACAAACacaatgcta
>NODE_294_length_228_cov_3.846491
TCTTGCATTCCACCCTGCTATTTCAGCTAGAGCGGAGAGCATTCTAGCAAGGCATCACCA
TCAGGCACTCCCATGTCATGTAAATGCTCTATGCTTTAATACTCATATGGAGAAGGGTTA
CGATAGAGTAGTGGCAGTGAGTACATCTCTCTTGCAGGACGTCCCCACTCCGACAGATCA
GGTGCCCTTCCTCGTCGTCCCTCACACTCAGTGCCCGCGTCCGGCTGTCGCTCCGCTGTT
TTCGCACCCAAACCGCCATCAGCAGGTCACAACACGACCGTAGGGTACAGAGGGGTTTCA
GGGGCAGCCGCAGCCATGGCGTCGGg
>NODE_295_length_201_cov_1.830846
AAACTTGTGTACACGACAGTATGCTTGTATGTTCTCTATTTTATTGGCTATCACACAGTC
ATCAGGTTTATCTGGTGATCTTCAATCAGTCAATGTTTGGGAGCGACTGAAGCAGAGCAA
CAAAACTGAGTTCTGGCTAAACAGTAAATAGAGTGAATCATTATTTAAATGGAAATTGAC
CTGTGTTTAAACCTCCTTTTTTCACTGTGGTTCATTTTCCTGCAGCTCTATGGAAACAGA
ACAACCATGAAGAAGGAGCGAGAACTCAGAACGGTCTTCTGTCAGTAGGACGCAAGTTt
>NODE_296_length_205_cov_1.897561
GTTTATTCCACCAAAATAGTACTTTCTGGCCAAGTACTTTTAGTTTTAAGGGTTTATTCC
ACCCTAATTGTACTTTACATCAATCGAGTAATTTAGTCAAGTATTTATGGTTTTAAGGGT
TCATCACATTGAAAATGATTCTCATATTCATGCAATTACTCAGGCAGCATGTGGAAGCAG
GTGCAAATGAAACTCCTGTAGCTTCAGATAACATTCAAACATCAGGACAGGGCGTAAATG
TGATGTTAGTGACAGGTTGGTGGATTTTTAACCTGGGACTTTCACCACAACAGATGGTTT
ttg
>NODE_297_length_405_cov_1.713580
CGGAGCCGGGCAAACTGTCGGCTACGACGACGCTCCTCCAAGCTCAAGTTGAAAATCCCA
AACCTGTCAGATGTTAGCACCATTGACAAGTGGTCCCGGGTCATTTTCCCTATCACCTTT
GGATTTTTCAACCTAATCTACTGGTTGTACTATGTGAATTGATGTGCATCCCACTAGGAA
TCATGGGCCATATTTTGAGAGCACATTAAATTGGCTTTGATACAGTTCCAAAATATGTAT
ACACATATACAAGTTGAACATATGTATATGCATATTTCTATATATTATATTTATATATAC
ACGTGTGAAATCTGAAGGACCTTTCTGCTGTACAAAGTATTAATAGGATGACTTGAATGT
TTAAGAATAATTGTGAGAGAAGAATTTCAAGGCTTTGAGTTTCTTTTTCCTCCTGAAACA
GACAAACAAACAAACAAACAAACAAAcgcgagatcccaccaggggtttttggaactaaag
actgcatgatatttttgctataa
>NODE_298_length_220_cov_1.445455
TGAATTGCCATCTCAGATACCTCTCATCAGCATTACTGCCACCTTGGCACTGCCTCTCTC
CCTCTCTCTCTCCCCCTTTCTCTCCTCTACCTGCCACCCCTCTGTCTGCCTGATTTATAA
AGTTGTTATGGCAATTCACTCTAATGTTATTTCCTGCCACATAAATACATATATCTCAGG
CAGGTATTATAAGGCCTGTAATGGAGGCGCATcagggctgctgtgggaatcctttttagg
atatttggcaggatgttattggttgcgctgagagagaaacttacattagcattaatccaa
atatcctaaaaaggattc
>NODE_299_length_307_cov_2.136808
AGTTTTCGGTGACTCCTTCCTTTCTTACATTTTTTGCTGTTAGTGTGTATCAATAATTGT
TTCTCATTTTTAATTTCCTTTTTTTTGTTCTCACCAGTTTCAGTCCCTTATGTTTGGTAA
TCGGCATTGCTAAGTCAGAAGACATCAGCTTGACTCTATAAATTACCACCTGATCCTTTC
TTCCTGGATAATTAGGTACCCATTAGTTCTAATCAAGTAGTTACTTAATTATTGCAGTAA
TTAGTCTAATGGTCTAGCAAATTGAAGCTTTATCACTTTCGGATACTTAATGTTCTTGGC
AGAGTACATCACAAGTGTCAAGGCTTGGGCTTCAGCAATCAGGCAGCAGAAAACAAAGTT
TATACCATGTCATAAATAATATTGTTCTGTTCGTGGTTTGATGTg
>NODE_300_length_257_cov_1.326848
CACAAAATGCAGGCGACGAGCCCAAACAATAGAGGCTCATATTTTAAATGACAGCGCCTG
AAACTTTTGCCCACACAGAAACAAACACTAACTTCTTGCTGAGGTGTCGAGCGACGTCAG
ACTTCCGGAAGCCGTCCAGGCTGTAGAGGCGTTTGGCGAGGCGTTTGGCGGCCTGCAGGT
CGGGCTTCGTGCCGTTGGCGAGCGCCTCATCGCTGCCGCCGAGGGCCAGTCGCTCCGCCA
CGTCGGCCTGCGGGTACAGCAGCTCGGGCGGCCGGTTCACCGGACGCTCCCTGACAACAc
acaacacattatttcaggactttcagatccgttttagctgaagtacaaaagattt
>NODE_301_length_254_cov_1.791339
ACAAGGCTTGGGAGTGATGATAGCTTTTGTTTAAGATGGATTTCATAAAGAAAACCCCCC
ACTGATAATGATGAAAAAAAAATCTTGGACATTTCTCCAAATACAATTACCTCGGCATCA
CCTGATTCAATCAAATGCATTTGCATTCTGTTTGCATGCAGTGTTCCGTGAACCGGTAAA
CAAGGCAGGCAGAATAAATCTGATGTGTTTTCATGCTTATGGTTGCTCTTCTGTTTGCTA
CATTTTATTCTGAGTATTTGAATTTTTATGAATTGATAAATAACTGCACAAACATACGCA
TAGCTGTGTGGATGGATGTTCTAAAGATGGAGGGGCATATTTTTGCAAACCa
>NODE_302_length_239_cov_1.393305
TAACCCAAAGCAGGGTTTGTGCCTGACTTGGCAAACCCTGTCCTCCCATCTCTCAGTGTG
GGCCGGTAGGAGAGTAGGCAGCCATTGACCTTTGGCATCGGAAACAGTTGGACAGCTCAG
GATGTGTGAATCACCGTAGTTTTGAGGCACTGGGGTGGTAATACATTACAAGGTTTGAAA
TTGTCCTTTTCATTTGTGCCACAGACCTTGTTCCCCACAGAGTAGTTTAGGGAAAAAAAC
AAAGCTGGCAAGTAAAACAAGTTTGTTAATAATAAAAGTTAAAACTTTGTCAAATTAGCA
acatttttggtttataccaagtggcaggggggagaac
>NODE_303_length_225_cov_3.697778
AGTGATGAGGGGGTCTGCGCGAGAAGCATTGGGCGTCAAGGAAGAGAAGGGGTGAGAGAG
GGATGGAGGGGAAGGAGCGAGTTAGGGAGGGAGGGAGGGAGGCAGTTATTAAAAGCGATT
GCATTGCCTCCCGGATGTCTCAGGAGAGCAGAATCAGTGGAGATGTTAAACCTTGCTTGA
CACCCCAGTTGGATAATTGTGGGTGTGGGAGCTAATCAGCGGAAGATGTCTCCTCAATTT
AAATCTTGTCAGTTAGTGAAGATTAGGCCCTCCTGTCCCGGCCACCATTAGCTTTGTTGC
ATGTCAATGCGCCGGTGAGGGTg
>NODE_304_length_204_cov_1.343137
GAGAGGTTCTTCGTAATGAAGTGAACTAACTCTTAAGAGCCAAGAAGCAGAGGTATGAAA
AGATTAACAAGGCGAAAGATGAGGAACTGGATCAGCTGAAGAAACAGCTCAGCCTGAAAG
ACCAGGAGATCCTCAAACTCCAGAGTAAGGAGGAGTGGAAGGAGGCACAGCTGTGAGAGA
AAGATCAACTGCATGAAGAGAAAAGTAAAGAACTGCAGGAAGAAAACAGTCAAGAGCTGC
AGGAACAAAAAAGTCAAGAAATGCAGGAAGAAAACAATCAAGAACTGCAGGAAGAACCTC
tc
>NODE_305_length_227_cov_2.524229
CCAGCCATAATTTGTTTCGATATTACATCTCCTTGATAGAGCAAGTGATGGAATTTTTCC
TATCCGAGACTGAGGCAGTGGGGAAGCTGACGATGTCCCATAATAGGTTATCACCAACCA
TATCTTTTGCAAAATAGAAACCCAACACATGTACATCTGTGGCCTAGTGTCAGAGCCTTA
AATATACATCAGAAATGCATTAAATTTGCTGATTGCTATTCTTTTCCAACAGCGTGTCAA
GCCCCAAATTTATTTTTGTTTCGTTGCTTCCCGATTACTTTGAATTGCCAGCAGTCTCTC
CTGACATTGACGGCTTTGAAGGAAg
>NODE_306_length_208_cov_1.899038
CAGTTTGCTGCTTGCAGAACTCTAGGACCTGCAGTTGTTGTTAACAGTCTCAAATCAACC
AGGACTGAAATTTTAAGGATAAAAACTTGACAATAAATATTTAAAATTTGTGGTATAAAT
TACAAAAGTGTATTTGTGCAAATGCCTGTGTGTGAGTGAGCCAGTGAGTGTGGGTGGGTG
AGTGGACAGGCAGGTGAAGTGTGTATACCAACACGCACATGGGGGGAAGAGACTCCAAGA
AGCAGGCTGCAGGCCAGAGCAGGGGGAGGCTGAGGCAGAGGAGTCACAGTCAAATGCACA
AATACa
>NODE_307_length_252_cov_1.428571
ATATAACACATCAACATTGTTCCTCCGACTACACGAACAGACAAATCACTGTAACGAAAT
AGCGCACAGATGCCTGAGATTACAGCGCGACAGTCTTTACTTCAATCTGGCAGATGATCA
AGGCAACAGGAGTAAAGAAATTGCAAACTAGTGTAAAGAAAATGAAGGCATATGTGTCTT
TAAACCTCTGCCACACAGCACCAGAAATCCTCTGCCAGCAACTAGGACAAATATTTCTCT
GCTTAGAGATGAATTTTAGTTAACACAACACATTTCACACAAGACACAGTAGAGAAACAa
gatcagtaaataatctctcactctttatctttctcttggtctttacctca
>NODE_308_length_99_cov_1.010101
TTGTAGTTGAAAGATGGCAGTTTGACTGTTATCCTGCTCCGAAAATGCGTTTGGCTGGCT
GAAAACAAGGTTTTTGACATGGGACATGTAAAGTGAATATCTTTGACAGGAACGGACTTG
AAACAGCTTGTGCCATCGTCTTGATCATATTTAAACACACTCAGAAGTCAAAACATGATT
GTGAACATTGTAGTTGA
>NODE_309_length_244_cov_2.536885
CTCTCTCTTTCTCTCTCTCTCTCTCTCTCTCTCTCTCCCTCTCTTACACTCAAGACAAGA
GAAGACGATGGGTAGAGCTGCTGTCAATCTTGGCAATCAATGCGCGCAGCCATGTCGCAA
GTATTCAAAGCATTTCCCGTCGTGCAACATCAGAAAGTGAGTGGCCAGGGCATTGATCTG
AGGAAGGCAAAGAGGCAGGACTCCCCCTCCTCCTCCCAGACAAGAGATGCGAGAGAGAGA
GAGAGAGAGAGAGAGAGGGAGAGAGAGAGAGAGAGAGAGAGAGAGGGCGAGAGAAAAAAA
AAGGAGAGGACGCACAATTACCTTCTCCACGGCTCACATCAt
>NODE_310_length_216_cov_1.731481
GTTACAGGTAGTTTGTTCTTCCTATTGCCAAAATTCCTGGATTTATCCTGGAAAGCTGTT
GATTTAGAGCTTTCCTCATTTTGACAGTATTTGGTCTGCTTTGCCAGTCACGACTATTGA
AGAGTTTAAAAAGTTTCCATCCTGTTCAGGAGTCTCTTCTAGATGGTGAAAGCTCCCCAA
CTAATGGCCACCCCAGACTGAAGAGAAGGCCATCTGGATCTCCCTCTCTTTCATCGTCTG
TCTTCTTCCACTCCTGTTCGTACCGTCTCTGATCCTTCCTTATCCTGCTTTTTTTCCTGA
ctgtcgtttttatt
>NODE_312_length_317_cov_1.214511
CTAACTAATTAAATAGTACTGTGGGTGGGACATTGTTTGATCCCTGTTACAGATTATTGT
TGGTGTCACTGTTTTTAACAAATTGAACTAATTCTTCTCACCTTAGTGGAGGTATATGAT
CACTGTTTCATGAAACTTTGTGGAGAAGTGGAACATTGGCACAAGATAAAACCATTATGT
TTTGATGCAGATCCAGAGCACTTTCATTTCGTAAGACAGGGCATTGACCTTGATGAAGGA
TGTGTTCTCCAAGTACCCTTTTAGTTTACAAGGATGTAATCAGTGTAAAGTTGGATTTTA
tatacttgcgcacccaaaagtttggttttctgccatgaggacacactgatcaccacagca
gtgtttcatcagctcagaattctttagaggtcaatgcactacattgcaactttaa
>NODE_313_length_224_cov_1.910714
TGTCTGCTACCTTAACTGCAGTGTGAACACAGTTCTGACTGTCAGGCTTAAAGGATGAGT
CTCTATTTTTGCTGTCATTAATGAATCTAATGTTCAGACACAAACACACAATGTGTTGCT
ACTACACATTGGTGTGTACCAAAGACTTAAATCTTTAAAACATCACACAGAGGTTTAGAT
AAAGATATTTTATAAGGGCTTGCTGCAGTTTTTCAAACAAGCAAACAGGAGGAGACAGTT
CAATCAGGAACTGTTGTCAGCTGCGGACTGGTTTTAGACTGGAGTATAGAATGATTTGGA
ACTATTTCAAGTTTTTGGGGGg
>NODE_315_length_307_cov_2.791531
CATTTGCCCTGAATTATATCAACAAAGTATGTGGTGTAATGTGCAGCACCGGTATACAGA
CTGCATGTTTGTGTTATGCTGTGTTTTCATAACTGGGGTCAGACACATGCAGCCCACCCA
GTCTGTTGAAGGGCCTTTGTAACTAAAACATCACACACATCCTGTGTTGCCTTTTAATAC
CTATTAGGCTACTTGGGCTCATATATTTTTTCATTTTTTCCTGCATAATGTTAATGAAAG
TCATTTTTCAGACATTACAAGTGCAATGATTTGCAGTTAACCCATGCAAACAAGAGAAAT
AGTGGGCAAACTGTTGTGACATTCATTGTATATAATGAAATCTTAATATGGTGCATATTT
AAGTGAAAGGTTAGCAACATAAAGGGCAAATGGATTGCCTGGCAA
>NODE_316_length_214_cov_2.149533
GTAGTGATTAAAATTTTGATGAAGAAAATTAGGGTGATGACAGCGAGGATGATGGGCACA
GTTAACGTTTTCATTTGATGCTGATTATATTAATGATGATGTAATGATGATGGTCATGAT
GGCAATGGCGATTTGGAAGATGAGAACAGAGTAAAAGTGTGTTGTCTCACAAGGGCAATT
AGTGTTTGTTACTAATAAGGACAGTAAACAGTAAAAAAAAACAAAACAATTAAAGTCATA
TAGTAATTATGATATATATTTTATATAAAATTAATTACACGTAAAATATTAAAATTTAAG
tctatagttttt
>NODE_317_length_212_cov_3.268868
AATGTACCATTCGGGTGTAATGTATGTGACTTTTAGGTTCTGTGGATCCAGTGCAGGTAT
TTTTCTGAAGTTAGGGTTGAGTCCTTTGGCCTGGATTATATAAAAGTCCAGTCTCCTCTG
GAGATTTTATTATTTTGCTTGGGGCTCCAGGAGCCTTAGGGTTAGGGTTAGGAGAAGAAT
TAGGGTTAGGCTTAAAATTAGGTTTTAAGGTTAAATTTAAGATTAAGGTTAGGGTTAGGA
TTAAGGTTAGGGTTAGGTTTAGAATTAGGATTAAGGTTAGGGTTAGGGTTAGAATAATGG
TTAGGGTTAG
>NODE_318_length_259_cov_1.208494
TGATGACTTAGCGTCCAAACTCTCAAGGTTCCAGTCCAACTGAGCACCTGTGGGATACAC
TAAACAAGCCCCATCTACAGAGGCCCCACTCCAAAACCCACAACACCCAAAGGATCTGCT
GCTAACATCTTGGTTCCAGATACCACAGCACACCTTCAGGGGTCTGGTGGAGTCCATGCC
TGGACTGGTCAGGGCTGTTTTGGCAGCAAAAGGGGGACCAACACAATATTAGGCAGATAG
TTTTAATGTTGTGGGTGCAGTATTAAACAGTAAACTTCATATTCTACTGTAGAGGCTGTA
ataagtatgcagtcattaactgtttaagttaaaacattgtcactgtaaaaacatagt
>NODE_319_length_217_cov_1.622120
CTTTCCTTCACCTGTTTAATTTGGAAGACATGGAAGGTGAGGTGGATACGCATAGAGGCA
GGGAGTTTCAACCAGACAGCACTGGGGTTAATGATCCTCTCAATTTCAAAGGGACCCACA
AAGTGAGGTGTGAGTTTACAGGATTCAACTCAGAGAGGGAGGTCCTTGGCTTTAAGCCAA
ACTTTCTGGCCCGGTTTGTACGAAGTTGCCTGGGCACGATGGCAATTAACTTGCTGTTCC
ATTCTGAAGTCTGCCGAAGTGCAGTCCGGGTTTTCCTCCAAGTCTTCTCACATGTCCAGA
cgaacatctggacgt
>NODE_322_length_202_cov_1.237624
CCAAAACCAAGTATTACTTGAATGATTAAGTCGATTAATGACCCGAAGGTGAAACTTAGC
TGACAGCGGTTTGGGGGAAAGGAGACCGGGAGAGTGCCGGCGGAGGTCTATGTAGCGTGA
CCGGCAATGATCCGAGGTGAATATCTTCAGAGGGCTGGAGAGTCCAGGGTAGAAGCAGGG
GAACATGGAACCAACAGGAGGATGGGAGGAATCCAGGTAGAGCCAGGACCACTGACAGTA
AGTGGCGATACATCTGAGCAGAGTAACATAgattagtattcaagtaatacttggttttgg
>NODE_327_length_225_cov_1.640000
GAGAGCCAAGGCTGAGAGAAGAATGAAGAGGGGATACTACAGAGAAAAAGAGGGTAGACA
ACTTAATGGAGAAGATGAAAGGATGGAAGGTAGTAAGTGAAAAAAACAGCTATAAATACT
CATGAAAGGGAAGAAAGTGGGGAATATTGAAAAACATTTTCTAACGGAAAGCCAGAAGAG
TTATCAAAAACAAAAGCAGGAAACAAGGGGAGGAAATTTAAAAATTAGGGGAAAGAATAA
AAGGTGGACAAGAGGAGAGGGAGAGTGGCAAGAGAAACAAAAAAGGAAAGTGACAATAGa
taaatgcagtatgaagagtctga
>NODE_328_length_259_cov_1.316602
CAGCACCACGGTATGTGAGAGTCAAAAAATACTGTGTGGGTTTATTCTGAATTTGTGAAT
ATTTGGTGCCCAGTTATCTAGTGCTGAAGGCCTACGCCATGTTACTGTTATATGTCCTTT
TTCAATTCCAACCAGGGATCTTTATTGCATGTCACCTCTCCCTCTCTTCTGGGTTTCTAC
AGTCACCTTTCAAATAAAGGCAAAAATGTAAAATACATACAAAGCTAAATTGGTGTGTTT
TACAGGAATTGTGTTCGTGATCCGCTATTTATTGACAAATTTACTACAGGAATATGGAAa
tattaggtgtttcagcagttaaacatttgttttgtcagagcatcacagattaagaag
>NODE_329_length_297_cov_4.760943
CTTGCGCACCAAAGCGCCACCGCCGCACGCCATACTCTGCGCACGCACGCACGCACGCAC
GCACGCACACAGGCGCGCACATCGCATTATACGGCATCAGCCGGGCTCAAAGTGGATCAT
TATTTACTAAACAGGTTGCCTAACAAGAAAAGACGGATTCCCCTGCAGGCTTGTATAAAA
ACCCTGGAAGCATGGCGGTGGAGCAATATCCATCATAATTGATGTGTTGCAAAGCAGATT
ACACACATTAGCGCACACTGTTCTAGCTATGACAGCTCCAACTGAACATGACAAATTCCA
TAATATGCAAAAAAAAAAAGAGGTATTTTGCTCTCTCTGGGTATTAAAAGGCAACTAACA
AAGAAGCATTTGCATTGGCAGgaaagagtgaacgt
>NODE_330_length_199_cov_1.829146
CTCTGATTCTCAGGGGGAGAACTCCAACAGAGCAGCGCTCAACCGGGGGCTTGTGAGTAT
CCCCACACACGCCCAGGGCCTCTGACCATGAGCAACTCCGGAAAAGGAGAGAGTCCAACC
CCTCTCCAGGAGTTTAGTTCCGGAACCCTTGCTGTGCGTGCAGGTGAGCCTAACTATATC
TAGCCGGTAATGCTCCACCTCTTGCACCAGCTCAGGTTCCTTCCTTGCCAGTGAGGTGAT
GTTCCACGTTCCCAGAACCAGTCTACACCACCAGGGGGTGGTGCACCCGGGTGCCTg
>NODE_331_length_199_cov_3.165829
TAACCAGAGCCCCAGTTGCGGCCTAATTTTGACCCTAAGCCCAGGCCCAATTTGTTTCCT
TAACCCCAGCCCAAACCTCACCTGAACCCAAACCCTAAACCAAGGATGTTCAGTTCAGGC
CTAACCCTAAACTAAGAGGTTCAGTTCAGGCCTATCCCGGATTCCCACCTTAGCCCTAAC
CCTAAGATTTACCCTTCGCCCCATTAGGAAGCCCAAATAGAGATAGCCCTAAGAAGAGGC
ACAAAGACAGCCCAAATATAAATAGCCCTAAGAAGAGGCACGAAGACAGCTCATGGG
>NODE_336_length_236_cov_1.368644
ACAGTCAGACCTTTTGACTGGGCTGGCACTGAGAAGCATGGGATCTACAGCAGTCAACCA
TCTTCTGGTTGCGGATAGCTGATTGAGGGTGGGTGTTGCAAGTCTTCTTTCAGACCTGGC
AAGCCCAACAGAGGTTGATCTGAAACTGACACTTTCTCCTCCTGAGTCAGAAAAAGGGGA
GTTTGATAACCCAAGGAACAGAGGACCAGAAGAGAAACAGAATTTATGGGACCTGGGCAC
TTCAGGAGGTCAGATTCAGAGCACagacactgcagacagcggcttcaggatcctggctgg
tctgtgattttgtcaattcaaaaggtctgactgt
>NODE_337_length_381_cov_4.354331
CCTTTTTAATGTTGCTGTCACTTCCTCCCTCCCTCCATCTCCACACTGCTACCACCACCA
GCTCCTCTCTCCCTCTCCACTCTGCTCTGTCTTTCCCAGCTGCACCGGCGAGCTGTTCCG
TATGAACTGCTGCCAGCTGAAAGCCTGCTACTCCTGTGAGATTGCTATTACTCAGTGCAA
GCAGGGCTCTGCGTAGCCAAAGGGCTGCTCTCCGAGCTGTAGATCTCCATGTTGTGACTT
GTCAACACGGGAAAAATCGTTACCAAGGCTGAGGCACTTCCATTCCACACAGAGGGGGTT
CTGATTGCGACCAGGCATACAGGCAGGTACTGTACTGGAGGTATTAGGACAACTACTGTT
GCCGGATTTTGTGCTGCAGAGGATTCTCTGCTGAGAGAAGGCACTTTGAAATTATTAGAT
AACTGGCATCAAGAAAAAAAAACCTTCCACATTTAACATTTCAGTGTGTTACATGCTAt
>NODE_338_length_311_cov_3.832798
CATCTGTATGCATGATTGAAAAAAATCTAAGAGGTTTCAAGCATGGGAGGAATTTTTACA
TTTGGGAGGGAGGATGCAATCAGTAGCTTGGGACTTGCAGAGGCCTCCTCGGGTGACAAA
TTGAAAGTGTCTCGGTCTAGTTTATAGCCCTGATCAGGTCAAACGAAAAATATTGGAGGT
CTGGGTGAGGAGACAGGCCCGCCTGGTGCAGATAAATGGACTGATCATTTCTTATTGAGA
AACAATTCCTAAAAGGTAGTTTACTGTGTGACTGGGGAAGCGGCGAGCGGAGAGCAGAAC
ACGCACCCACTGCTCCCTCCCTGACCCTTCCTCCACTGCCGGAATTAAATGGATAGAGAG
AACGCGTGTTTCTGATGGCACTCCTCCGCCAGAGAGACACTCCATTTGt
>NODE_340_length_327_cov_1.513762
AGATGACGGCACAAGCTGTTTCAAGTCCGTTCCTGTCAAAAAATTCACTTTACATGTCCC
ATGTCAAAAACCTTGTTTTCAGCCAGCCAAAGGCATTTTTGGAGCAGGATAACAGTAAAA
CTACCATCTTTCAACTACAATCTTCACAATCATGTTTTGGCTTCACAATGTGTTCACGTC
TGTTAAAGATGGCGGCACAAGCTGTTTCAAGTCCATTCATGTCAACGAAATTCACTTTCC
ACGTCCCATGTCAAAAATGCCGTTTACAGCAAGTCAAATGCATTTTCGGAGCATGATAAC
AGTAACACTACCATCTTTCAACTACAATCTTCACAATCATGTTTTGGCTTCACAATGTGT
TCACGTCTGTTAAAGATGGTGGCACAAGCTGTTTCAAGTCCGTTcctgtcaacgaaattc
atttt
>NODE_341_length_203_cov_4.950739
CTCTATCCCGCTGTCCGTGTTTACAGTCTTCAAGGTAGGGGCGCACAGTACTTGTCTTTC
AGGTGGATGATTAAATGAGTGGCACAACAAGAAGTGAAACAATTAGAATTTCTGCCTCAT
TATCATGGTAATCTTATCAGTGGGATAATGAGGTATTAATGGATATTTAATGTGCATCTC
ATAACCCAATCCCTTGGAGAAAACACATAAGGAAATCGCTGTAAATTCACTTAATGATGG
AAAAGTCCCCCAACGCCATATTCCGAAGAATGAAAAATGGTGGATGCAAATGAGAAGGAA
c
>NODE_342_length_402_cov_3.995025
TGGCTTCTGTTGTCTCTGCAGCCAGGGAAGTCACGATACCTTCCAATCCCGCCATGTTGG
TTAGCTCTTGATGCCAGTTGATCAGTGACGGGTGGCATGCCGGCTCCAGAAAGATTGGCT
CCAATGATAATGCCCCTAGGGCTGTGCTCTAAACGGTGACTGGGGTATCCAGAGTCTGAA
AAATTGGGAACCGAATGGTCAACATATGCACTGGACCTCGTCTCAGGGTAGTCTCGCAAA
TTGTGCGAGGGGCAGAGTTTTAAGGAACTGCCAGTGGGGTGTCCCATGTGCTCTCCTGCC
AAAGGTGGCAGCACCACGCTGGGTTCAGTATTGCTCTCCCCGGGGTTGACGCAAGAGAGA
GGGCAGCCACTAAACCTCGAAAGGCTTGTCATGTTTTGTTGTGAGTTTGGCTATGAGTTT
GCAAAATCAAACCAATTCAGCACTCAGGATACACCTAGAAATCCTGTTCCCCCATTTTCC
TTGTTGTATATCATCTGCAT
>NODE_343_length_199_cov_1.311558
GTAACAATTTCTCTGCCCAGAAAGGAGTGGAGGAGTGCAGGGAGAGAGGATGGAGAATCT
TCTATGAGCCTATAGAGGTCTGCGCTAGAGGCTTTGCAGGACGCTCACTTTGCAAAGTCC
TCACTCGTTTAGGCAACTACAGTGACCAAGAAGAGGGCCATTCAATCTGCAACTGAACCT
GCAGAGAAGGCCACAAGGTGGATTTGGATTAAGAGGGCTGATTCGTGGACTGTTACTGGG
atgccactcgggacttgatcaaccccggatggttcgcctgggcggagaaattgttac
>NODE_344_length_430_cov_1.969767
CTTACATACATAAAGGAAATGTGAGTAACAGAACATCAATGAGCATTTTCTTCTGCTTTC
CTTTAGCCCTGTATGTAAAATGCTGCTCCTCTACAAAGCAGCTTTAACCCAGATTATTCT
TTGGGAATTTTTTGAGTCCTTGAGACAAAAGAGTTCTCTTGCTCCAACCTCCATCTCAGC
GGAGAAGACAGGGTGGTACAGGAACGAGAGAATCAAAAGGCTGGAAATTCACGGCTGAGA
ATAAATGCTCGCTCTTCCCTGAGGTGATTTGTCTTTGCGCTCCTCTTTCTACAGATGTTA
GACCCCTTTTTTAGTAAAGACCTGAGGTTCTTTGGTAGCACTTTGATATCCTGCTCGGAT
TCAATATGTGAAATAGAAGAGCCACTCCGTGACTTGGAGCACATCACAGTCTTTGAAGTC
TGATCCAATTTTTGCTGCTCACCATTTGATGTTGAAAGGATGAAATGAGGAAAATGTACA
GTTTTTGCCAGTAACTCTGCTGAGCATATGTAAGATTAAAAAAGCAAa
>NODE_345_length_303_cov_2.201320
CATGGCCATCAACAGTCATACATGAAAATGGTTTCAAATAGCAAGGAAACTTAAATGGAC
GAACACAGTTTTAAAGCTTTAAAAAAGGGGGCTATCTCTTTCTCTCATTAAATCATAAGT
CACCAGTACATACGATCCTTTGGCCAACCTCTTCATTCACTAACACTGAAGGATGGAACG
GATGGAGCCAAAAAGCGTGCAGTTGGGGGGAATTTATGAAAACCTCGTTCCCTACCCCCT
AAATTTTTACACTTTCGATCCCATATACGTTGTAACCTTCCTTATAAGTTGCAAAATTCT
GTGAATTCTGCGAGGAAGTTGGGTTAATATTCTGTGCATTCTTTGCCACCTTCATTCGTT
TCGCCtcggctcgggacttgtaacagaactcaatcaaggcc
>NODE_346_length_345_cov_3.660870
GACACACCAGGAAAAAAGACGGTTATAAATAACCTCAGGTACGGTGCTACTATTTTTCTA
AATGAAGAGCAAAATAACCCCCGCGCCCACACTCGCCACTCTTGTTCTCGAAACTGAAAG
AGTGGGCCTCCATTGAAGGATTTCAAAAATAGGGGCAATTTTAATCATCTCTCCATTCAA
TCTCAGTTGGATAAATCATATCTGAGAGATTTGCATAAATACAAACCATCAAAGACTTTT
CATCTTCAAAGAGGTTTTCAAGACCCAATAGGCTTTGTACTGTAATCATCTGAGGTCACA
ACCCTGTGGGAGCAAGGCTGCTATGGCAACATAAAAACTAACGCTGGGGGCTTAGCATAA
TATCCCCCCCTCCTTCGCAAACACAGGAAGGGGTGGGGGGGTCCGAGAGGGAGTGTGAAA
AGAGGGTGTAGATAAACCTATTt
>NODE_347_length_323_cov_1.405573
TAGAAAATTAGATTAACTGAAAAGTTACACCACTGACTGGTGTTATGCCGGTAATTACAG
AATTAATAGTTCTGATAAAGTTTCAACTGCACAACACGAATCTCCCATCAGTCTCCCCAC
CGACCACTTGAAAAGCCACAGAGCGACAAAAAATATTGCTGAGAACAGGAGCAGCAGATG
AGTGCAGAATGATGAAACAGACTAACAGACTAAGTTAGATGAGAAAAAGAGAGTTGAAGT
AGCAAAGAGGGAAAAGGAAGAGAAGGGAACAACACAAAGAGACAGAGAGAAAGCAGAAAA
AAGATGGCACTATGATACAGAACAGATTGTGCTGATTCTACTCTCTCTCTATCCGCCTTC
CATCAGTGCCCCCATTCCTCAGCCAGACACTTTCTTAAGCTAAACTAACTTAGTCTGTTA
g
>NODE_348_length_326_cov_1.067485
CAAGGACAAGTCTGCACACTGCATTGTGTTTTCCTCTACAATTTTAATGTCGTCCTTTTT
TCTCATAATGATGTTTACTTTGACGAGGTTAACTGATCCATCAGCTGATAAACTCCCCCA
AAGCATCACATTCACACTACCTTTTACAAAGGCTGCTCAAGTTTTTGTGTGTCTGTTTTG
GAGAAGTGGACTCTTCCCATCCATGGAGACCGGCTTTTCTTCCTCCTTTGGTGTCTAATT
GATATGTTGGTACCAGAATTGCTCAGATTAATCAAGATTAGCCTGGTAGTGATTTTAGGA
ttttcttggcctctgccatccttgccagttcagggattacttttggtttcctactaggac
ctttgaaatctttcacagtgtggaactccttctatgttttgattcttctttgcaatgtga
ccac
>NODE_351_length_225_cov_3.097778
GAAAACCTCGTGTAAGCAATAGCGCTTGACTGAGGGAAATATTTGAGGACAGTTTGACAA
GAAAATCCCAGAGTTGCGTAGTTTTTGGACTCATCCGTCACTTTGAGTCATTGTTTAATA
GTGTTATCAGACTGCATTAGATGACAAAGCTCAATTTTCCCAGGGCTAATGAACAGAAAT
GACACGCCGTCTCTGAATTGGGACCTAAACGCCTCACCTGCCCGCGGGATAACGTTCAGC
TTTATCGACTGGATCTTGCACAGTATGTTTTAGATTTGGCTTTTGATCACGCTCTGGTTT
TTAAAAGGAAAACTTGGTGCTCa
>NODE_352_length_245_cov_1.200000
AGAGGTCATCCTCCACACCGTCAGCACACAGTTCTACTGGACACGTTCTGTGACGGTTCT
CCTCAGGGTGGACTCAGCGTTCACAGCACAATAAAGACATGATGAGCTCTGGTCCTCTTC
CACGCGTCCCTACTCGTGTCAGACCAGCGTTGACTGAAGTGAGTTCCTCAGCAGACTGAT
CTCAGATCAGGACTTCAGGGAGACTAAGGTGTTGCAGGAGCTCTGGGGGCAGAGCAGCAC
TTTACAGCAGGCTTTCAACCAGTTCCCAAACATGGATGAAGACCAGTGCTGGACTCGGCt
gtaggggcctgctcagtggacgtggctgctgtgcctcagagct
>NODE_353_length_263_cov_3.866920
CCTATTTTGTAAAATGTTGTACTGTTGCATTCTAAGTTACGCTAGAAGTGCTCAATTATA
TTAACCTCAGCCAAGAGATGAGTCAAATTCTGTGTTTACTATATTTTGATTTGTGAAACT
GTTTCTGTTTTAGTTGTTTTGAATGCGTGCGCTGTCAACACTTTCACTTTCTGTGTATAG
CTGGTGTCAAATCTCGCTCTCCTTTCTCCCCCAGTCTCAGGGCTCACCATACTCAATGAG
CGGACAGCGCAATGTCAGAGCGCTCTGGGCAAACTGCAAAGGGGAAGGAAGGCAAAACCA
AGTATGCGTCTCTCAACCTGTTTGATACATACAAAGGAAAGAGCCTTGAAACAGAAACAG
a
>NODE_354_length_325_cov_1.009231
TCTCTCGTTCCATTTCATCATTTCACCTCCCTCTTTTATCATGGTGCTTTGCAAAAACCT
TTGTTTTTCTCCTTCTTTTTCAGTCCTCCTCTCTCTCTCTCTCTCTCTCTCTCTCTCTCT
CTCTATCTTTTTCTCTATTCCTTCTCTCTTCTGTCCCTCACTCCAGTGTGAGACTTAGCA
CCACACAGGCTCTCTTTATGCGGTCTGTTTGTTCTGCAGGGCCAAGCTGCAGCACCATCC
CTGCCATGCTCACTGCTGAGGAAAGTCTGATGAGGACTTTTGCGGCTGcagaggcatggc
agaaattagatttttaaattcttttgtccgtgaatgttggacacgtacacacatggacac
gcacattgttgcaattaaacttctgtcacagttttttatcaatatatggaggtatgcgtg
tat
>NODE_355_length_338_cov_2.600592
AACATACACGACCAGAAATGACGGCGCTGACAGGACTCAGTGTGTGTGTGTGTGTGTGTG
ATCAGCCAGGAAGAGCTTTTGTCCTTGGGCTGAGAGGGCACCTGGCTCCTCTTCCTGTCC
TTGTGATCTCTCTGTTCCCTCTCTCCCGTGCCGCTCTATCCTTTCTCTATCTGTCTCTTC
CTCTCTTCTCCCAGCTCGGATCCCTTCATCCCCCCATCTCGCGCTCCCTCTCCTCTGCCC
AAGGCGATGCCGTCCTGCAGGCTTTGATCAGGGGGCCAGGGAGGAGAGAGGAAGTGGGTC
AGAAAGTTGTGCTGGAGACTGCAGGAGAACAAGGCTGGAATATCGAGTAGGTGAGGCTGG
GAGAGAGAGGGAGAGATGGGGTAATCTAGTGAGAAAGTGATAGAGCGAGCGAGAGAGGGT
GAGATAGTGGGAGGTG
>NODE_358_length_227_cov_4.929515
AAAAAAAAAAAGAAAAAAAAAGAAAGAAATCAAGTAAAAAAGAAATCCACACACGCTTCC
CACTCGCTCTCACACAGGCAACTGCTGCCCCTCGCCGAGAATGAACCGAGGGCACCTGTC
TTACAACTGCTTTCCATCACATGACAAAGCTATTAAAAGTAGGCAGGGGAGTGACTCCGC
GTCCACACTACTCGCCAGTGACGCGCAGTGAGCAGGCGGGGTCTGGCTGCGCACATAGTA
AAATCCTCTCCGTGCACTGCAAAAAATGTCCAACTCAAAAACCAGATCGCGATCTAGCCA
CATATGCAtcacgtttactgagaga
>NODE_359_length_235_cov_1.404255
GTTTTTAAATGTCTTAATGGCCTCGCCCCTTCTTATTTATCTGAACTGCTTTTACCATAT
TGACCCTCACGGATCCTGAGGTCCTCTGGCAGTGCCCTTTTATCTATACAAGAAGCGAGA
ACCAAAACCCACTGTGAGGCGGCATTAAGCTACTACGGCCCCCGCCTGTGGAACAGCCTG
CCAGAGAGCCTCAGGACAGGTTAAAGACGCATGTTTAAAGCCAAGCTTTTATTTGACCTT
TTAATTTTCCTTTATGGTCTTATAATTATTTGTAATTTTTATTATGtattttacatattt
ttataagttacatcaggtgttttaccccatttc
>NODE_360_length_268_cov_1.317164
TACAATACAAAGTCATGCACCTTTATGAGAACGGCACAACTATGGCTAGAAGTAAAGAGA
ACGCAAAAATCCAAAAAACAAAACTGGAATCAACATCTATAACATATTATGATCAATATT
TTTTTGTTCTTTTACCTGTCAGTTTCTCTTACCGTCTCCTCTATGCTCTTTCTAAACACG
GCCTGCAGTTCCCCTGAAAAGTCCCTGAATTTTTGTCATGGGTATGTTGCAAATTATATA
TTAATGAACCATTCAGATAATTCTTTCTGTTATTTGCTCTGATAAATGATGCATTTATGG
catatttttttttagctaacatacctttcaaatctgcaggcaggtttcatggctcaaagg
gttaaa
>NODE_361_length_257_cov_1.284047
CACACACACACACACACACACACAGACATGCAGTATCACGAGTCCAGATGGGAGTGGAGT
GGATCAATAGAAAGACAGTGGGTCTGGTTGATATCTCTGCTGAATGAGTATCTCTCCCTC
TCTCTGTTCTCTCTCTGTCTTTTTTCTCTTTGCTCCCTTTTCCTATTTTTCTCGCTTTGT
TTTCAGCTGCTTCACTGTATTCTCTCCTAACCCTTTTTTCTTCCTCCCGTCTGTTTTTTC
TTTCACTCTCTCTTGTCTGCATGCAAACACACACACCGCCACACACACGcacatactaac
acagacagtaatgaacacttgaaaatccaaagcacgatcttcctatggcctagtt
>NODE_362_length_316_cov_1.085443
GTAAAAACAGGCAAATCTAGAGCTTAAGTGTTAAAGGGGAATGCACAAACAGCAAAGTCG
AGTGCTGTTTTGCATAGATCAGCAGTACTAGTAACGCTTTTATATAACTGGGGAGTCAAC
TCATTTAATGTTAATATAAACATATTGCTTAATATATCATATTAGCCAGCTCAGTAACTT
ACAAACATTCAGGTGGAACCTCCTGAGCGATATGAAGTCATCACTCATGAGAAATATAGA
AGAATGCTTTCATGCTGGAAAGTTTGGCAAGACTCAGGATAGGGGGACCTCATACAGTAA
aacaatgtaggaaaacctgtgatggagaaggagcagacatgacttctaaaaatggtgttt
ctatagaactaaactgagttctcaattacactttgggtcaattttaacccaaag
>NODE_363_length_349_cov_1.054441
AACAACCACAAAGAGATGCAAGATTATTAAAATGAGACACAAAAATAACCAAAATAGGAC
AAGATATGTGAAATTAACTAAATAAAACACACTATTTCAAAACAACCAAAATGTGACATA
AGGTAACCTCAATGTCACACAAAATGATAGCAGAAAAACATGACTACAATGACAGGCAAA
ATGAGACAAAATTATCAAAAGGAGAGAAAAAACAACCTTAAAGACAAGCAGAATTGACAA
TATGAGTCATGAAAAGATGTAAAACGACCAAAATGGGGCAAAAAACAAGCACAAAGTGGT
atgaaaggaacaaaaagagatgactgaatgaagctgaacccacactgtacatgtgaatat
agatatatataaagcttcggttacactcgtgttgcctggtctcctctctgacggaatgtt
gatccatgtcgctctagtctcgttttg
>NODE_364_length_209_cov_7.473684
CTCCCCGACTCCCCCCTCTGTTCTCCCCCCCTCTCCCTCCATCTTCTCTCTCCTCCCCTG
TTACCCTGGCCTATCAGTGCGGAGCAGTGGTCTGTGAAGAAATTCCCAATATCTAAATTT
ACACACTGTATCAATCTTGTTTAATAGACTGGAAAGCTTATAGCCGCCATGGCAAGCCGG
CAGAGAGGGCAGCGGTGATAAATTGTCGGTGTGCAGGCGACAGCCGCCCGTGATGTATAA
TGAAATATTTATGATTTATCCCAGCTAATAAACTGAAATGAAGTGCATGATGTATGGGAA
TTTCTTC
>NODE_365_length_260_cov_6.842308
CAGCAGCCCCACTTCCCCCAACCTTCACCACTGCTGAGAGAGAAAGGGAGCAACTGGAGG
TCTTTTATTAGATATGATGGCACATTTCACAGCTCCCTGACTTACAGAAACCCAATCCTG
CGATTAGTCAGCGCTTTGACGTTATCTTAAGTTCCTTGTCAGAATTAATTTAGTGTGGGT
GGGCTGCTGTGGGGCTGTCTGTCTGTCGTGCTCCACTCCCCTCCGCTCGCCTACAGGAGG
TGGGGGGGTTGGAGACAACGGGGGCAGGAAGATCCTTTTCAAATAAGCCCCAGCTCCAGT
CAGTGCCAAACCAGCCGCATGAGAACTAAATATCTCCTCCATCAAAGGGTCCTATTCt
>NODE_366_length_212_cov_1.679245
CAAAGAGTCAAAATGATTCTGTTGATCAACAAACCAACGCAACGTCTGATGTTCACGAGT
TAACTTTCAGTACATCTTTATTATTACTGCTGTCAGGTTCAGCGATCATCGTGGGTTTGA
AGGCTACCAACAGTGTTATCCACGTGTCAATCGGCGCTGTATGAATAAAGCTGAGTTGAA
ATGCGGCGCTGATGTGATGTTGCCATGGTTACAGGTGCTGTGCTGCTGGACCTGAAGCAG
AGGACTCTGCCGGGTATCGCTCAGCAGGTGGTGGAGCAGATGGTGATCTCCGATCAGATc
aaagctgcag
>NODE_367_length_342_cov_1.728070
TACGTCAAACAAAAGGTTTTTATCAGAGGCTCTTAATGTAACCCCCTCCCTTCACTCTCT
CGGCCACCAACTCGTTCTTCTCTTCCTCTCTTTTCTCATTCATTTATTCCACTGTGTGTG
GAAATAGGCTGGGCAACAATTAATTTCAGAGTGAATTCAGGCAGGATCTATTACCCCCTC
TCTGCCTCTATTGCTCTAATGGAAATCTATTTCACTTCTCTTTTGTGTCCAATATAATTT
AATGCCCATTTTATTAATGGCCTGAAATAATTACGGAAGGCTTTTGTGATTCTTGAGTAT
GTTTCATTTAATTGTGtaataaatgtctaatcagagctcccatctgaagccattatggca
ttaaaattaacaattacgccacaaatgtcttggtgaatgcgttggggtctatagaaatcg
ttgcagataacaagacacat
>NODE_368_length_225_cov_1.697778
CAATCTATCTTTTTTTAAGCTAAATAGCCTCAATAACTTCGCCAAACATGATTATCAGGG
CTGCAACTAAACAATTATGTCAATTAATCAGTTGATTATTTTCTCAATAAATTGATTAAT
TGCTTGATCTATAAAATAAAATAAAATTTAAATATTCAAATTTAAGGAGCTGAAATCATA
GAATTTAGACATTATTTAAAAAATTACTACTTAATTACTTAGTTACAAAACAGTTCCAGA
GTAATTTAATAGTTCACAATTAACTGGTGTCTTGTTGTAGCTTTAGTGGGTTTGTGGTAT
ttagcttaaaaaaagatagattg
>NODE_369_length_212_cov_1.929245
GATGAAGTCACAGGCCTCGTCCAGCCTGGCGCCCACCAGCTCCCCCGAGATCCCCCACAA
AACTTTACGGTGCGACGAGGAGCAGGGGAGTAACAACCTGAGCTTGGCGGGCGGCGCACG
GAGCTACCCGGTCATCCCGGTGCCCAGCAAGAGCTTTGGCATGCTGCAGAAACTCCCCCC
ACCTCTGTTCCCTCACCACCCCTACGGCTTCCCCAGTTACGGCCTGTGTCAGAAAAAGAG
CGACGGGGTGCCCGATGCGAGCAAAACCAACGTGTCGGGTGTGTTTTGGCCGGGCGCTAA
GGACACCCTc
>NODE_370_length_371_cov_1.743935
ATTATCTGTTTAATTAAAATTTAAATTCAATGTTTTTGCTACTTTACCTTTTTAACATTG
TAGTGCCTTCATTATTTTGCTACTGTCACAACCAGAATATGCATATTGTGTACGCAGCGC
AGAGTATGAGAGCTCTGTGCCTTCCCTGAAACCAGAGCGATATGTGTAATTTGATTTGGT
GTGTGAGCGTGTGTGTGTCTCGTCAGGTCTATGGAAATGCAGGATTTAGCCAGTCCTCAC
AGCCGAGTAAGTGGAAGCAGTGAATCTCCTAATGGTCCCAACCTTGACAACTCGCACATC
AGTAACAATTCCATGACACCCAATGGCACTGAAGGTATGTGAGCAGTGCTCTTAAGTTTA
GCTTTCTTTGTCTTGTGTGCTCTTTTGAATTAAAAAAAATACTGAGAAACTGAACGATCT
GAATGTATTTCAGTGTAGCAATAGCGCATTACAAGCAGTAAACCATTCt
>NODE_371_length_244_cov_1.508197
TCAAGGTTAAAATAAAAAAATACTATTTTTTGGGGTGATTTTACAAGTTATTATCTTTAA
TTTAACAAAACAGAAAAAGTCATTAAAAAAAACAAGTAATTGTTGAAAAATTAAATACGA
TTTTTTTACATTGTGTTTTCATTTATAACAAACATTACATTTTCTGCTTGCTCGATCAAA
GAACCTGGTCCAGGTTAAGAGTCAGTGCAAACAATCCCAGAGTCGCCATCGATCTGAGCC
TCCCTGAACTGTGGACCGTTAAACAAACCAGTCCACTGACACAGTGTAACAAAGACCAGt
gtaactaaagttctttactttgagtatttccatagtgtgctg
>NODE_372_length_714_cov_7.184874
ACTGAAAATCAAGATCAAGCGAGCTTTTGCCCTTATGCTCCACGGGAGGTTTCTGTCCTC
CCTGAGCTCGCCTTAGGACACCTGCGTTACCGTTTGACAGGTGTACCGCCCCAGTCAAAC
TCCCCACCTGCCACTGTCCCCGGAGCGGGTCACGCCCGGCGGGTGCCGGGCGCTTGACGC
CAGAAGCGAGAGCCCGCTCGGGGCTCGCCTCCCCGCCTCACCGGGTAAGTGAAAAAACGA
TAAGAGTAGTGGTATTTCACCGGCGGCCGAGGCCTCCCACTTATTCTACACCTCTCATGT
CTCTTCACAGTGCCAGACTAGAGTCAAGCTCAACAGGGTCTTCTTTCCCCGCTGATTCTG
CCAAGCCCGTTCCCTTGGCTGTGGTTTCGCTAGATAGTAGGTAGGGACAGTGGGAATCTC
GTTCATCCATTCATGCGCGTCACTAATTAGATGACGAGGCATTTGGCTACCTTAAGAGAG
TCATAGTTACTCCCGCCGTTTACCCGCGCTTCATTGAATTTCTTCACTTTGACATTCAGA
GCACTGGGCAGAAATCACATCGCGTCAACACCCCCCGTGGGCCTTCGCGATGCTTTGTTT
TAATTAAACAGTCGGATTCCCCTGGTCCGCACCAGTTCTAAGTCAGCTGCTAGGCGCCAG
CCGAGGCAACCCGCCGGGGGGCCCGCGCGAACGGGACCCCAGCGGGCGCCGCAGCTGGGG
AGATCCGCGAGAAGGGCCCGGCGCGCGTCCAGAGTCGCCGCCGCCGACCGCCGTACCCGG
TCCCCTCCGCCGGCCCGCCTTCCGCGCGGCgt
>NODE_375_length_266_cov_3.770677
TTTCCTTCCTGGCGTGGAGGGGCCTGATAGGTTTGTGAAAAAAGCGTCAAAAGCTAATGG
CAACTCGCACGGCCGCACACTTACCTCCACAACAAAGGCCCCCATTCACTGTTGTCATGG
TGCAGGCGCCAGAGCGAATGAACTCTTCATGCTCCATCAACAATTTAGTTAATTAGCTCA
TTTGTAATTGGCCGGCTTTGTTGCCTGGATGTTAGTGGGGGGACATCAAAGGAAGAAGGT
GTTTGCAGCACTGCCGATTACAGGTTATCACATTGCCACTCACTGAGAGTCTCTCTCTCT
CTCTCTCTCTCTCTCTCTCTCTCTCTCTCTCTCTCTCTACCTCCCCATTCTCCCTCATTC
CTCC
>NODE_376_length_348_cov_2.701149
GGTCTGTTGATCTATGTTATCACGTCTCATTACACCAATCGCATTTGACAGAGAGTTGAA
TAGCAGATGCATACTTTCAAATATATACATCACTGACAAGCATCTTTCATACTAGTGATC
ATATTGATTTTTAAAGCGAGACTGTTCCTCATTGTGTATGTGTGTCCTAATCTGAGAAAT
GAATGATAACCTCTTCATCACTCTACCCCCTGAGTGTTCTTACTGGAAGCCATATTGATT
TTGTTAGTCTGAGAGTCCTTGCATTGCATGGCCTTTACCTCAGGGACAAATCTAATTGTT
TATCTCTGGACAGACTTCTGCCTTTACTCCCTTCTGTCTCATTATGTGCCAAGATTTGTC
AAGTCAAGTCTCTCCACACTCTCAAATCGCGCTTTACAACATGTCGTTcggcagaacact
acagatggcttacttatcaacagacc
>NODE_377_length_240_cov_1.295833
CTATCAATTCATGACCTAAGGTTCAAGCACAAATGGGTTATGCAGCATCACAATGACCCA
AAGCACACCAGCAAGTCCACCTCTGAATGGCTCAAGAAGAACAAAATTATGTAGGCATGC
CATCCTCTGATGGCATAGCCTGGTTGTGGGGGTGTGGAATGTCACATTACTGGTGGGAAA
GGAGCCTGAGCTTGTGCAGGAGGGGAAGTGGTACTAACTGGACATAGTTGGGCTTACCTT
CACACATTGCTAGGGTTCTACAGTTAAACTCCTGGAGAGTGGATGGACTCTCTCCTTTTC
cggagttgcccagggtgagaggtgccgctcaggtgtgg
>NODE_378_length_229_cov_1.257642
ATACGGGTGGCAAGAAAAGATGGACCTGCTGAAGAGACAAAACAAGCTGCAGAAGGAAAA
CAAAGCGATGCAGGGGGAAAAAAGAAGAGCTGTAGGAGCTGCTGAAAAGAAAAAGACTTG
ATGCTTCAGACTTGTTAAGAGGATGAAGCAGACAGAGGAGGAGACGCTGACAAAACACAA
AGAGCCTGACAAAGACAAAGAGCAGAAGAAGCAGAGGAAGAAGGGTTTCTGGAGCTGGCA
GCAAAGGAAGGTTGGAAGCTGATACACAACCTCACCATTGTTCCCTCCACTCTCATCCTG
caccatccatctaaagtccacccgtat
>NODE_379_length_228_cov_2.719298
AAAGATGCCTCATGGTTCAGACTCCTCAGGTGTACAATTAAATTGCCAGAGTTGGTGAAC
ATGGCGCCGCACGTTTTGCACTCATAAATCCGCGGCTTGCGGATTATGTGTCGGGAGACC
CTCATGTGGTGCTTATATTCACCGAAGGACGTGAATGTGGCGCTACAAATCTGGCACCGG
AAACAGCGTTTACCTTCGTGCTTCAGCCGATGCATCTTTAGGGAGTaggcccgtgtgaac
tttttcccacagcggtcacactggaaaggtttaatgcctggaggaagaagacaaaaccat
tgcttgctgatatgaacattagcatc
>NODE_380_length_241_cov_1.269710
TTGAGAGATTGAGTCTCACAGGACTTAAATTCTCACATCGTTCTCACATTGTTCTCTTTA
CAAAAAAAAATATGCTGATCACGCAACTGCAGTTCAAAAGGGAAGATCAGCTGTTTCAAA
GCATGAGCATACCAATCATGACAATGTACTGCTTTGagatataatattgggtaagatgtt
gaagctgtatgtgtgtgaataaatcaacaaaaaaagggggggtcattatgatttatcact
catatttttccttaatttttcattattgttttgccataaaaaatgtattttgcctctgct
tggccttaacctactgtttattatgggttcttcttcttt
>NODE_381_length_319_cov_2.297806
AAGAACTGCAAGAAGAACTAAAACTAATTGACCTTCACAAAGATGGAAAAGGATACAGGA
AGGTCATTGACCAACTTTATATAAGTGGAAAAACTGCTGCAGCACTAATCAGGAGGTATA
GATAGAACCATAGAACCACTAATCAGAGCTCCTAGAACCACTCCACGGACAGGGAACTAC
TTTCACTATCTAGCTGTGAACAACAGACGGCAGCTGCTTCAGACTTGGTACAGGGGTTAC
CAATGGAGACCAGAGTTAGTGTGAAGCTCAGACAGTGTGGAGGACACTTCAGAACATCAA
CCTCTATGGACGGAGGACAAGAACAGAACCTGGCTGCTGCTCAGAACTGAACCTCCAGAT
GAAACTAAAGAACATGAAGAGAAGCCTGATGgatgttggagaacattctctggtcag
>NODE_383_length_127_cov_1.346457
AAATGCGTTTGGCTGGCTGAAAACAAGGTTTTTGACATGGGACATGTAAAGTGAATTTCT
TTGACAGGAACGGACTTGAAACAGCTTGTGCCGTCATCATGAACATATTTGAAGACATTG
TGAAGCAAAAACATGATTGTGAACATTGTAGTTGAAAGATGGCAGTTTGACTGTTATCCT
GCTCCGAAAATGCGTTTGGCTGGCTGAAAACAAGGTTTTTGACAt
>NODE_384_length_271_cov_1.357934
GAGCCTTCCACTAGAGAGAGACAGAGGGAGAGAAAAGGAGAGAGAAAGCATGAGGGAGGG
AGAGAGAGAGAGAGAAAGGAAGAAAGAATTTTTGATCAAGCACACAGTGATACTGTTTAT
ACATAACCCTTCACTTTTAATGAAGAGACATGGAATAGATCTCTAATAAATTCCTCCACT
TTTTATAGGCCTAAAAAATAGAGTAAAAATAAAGATAGCCAGGATTAGCACCAGAAATAT
TGGCATATATTCTGAATCTTGCACACAGTTAAAAGTTTGTGAATTGTTTCATATTCGCCT
aactgagagtgtactatcttaatattgtgttaacaaaagaacagaaaggctgtcctcagc
cttgtctta
>NODE_388_length_200_cov_2.000000
AAGGAGTGTGGGAAAGCAAAAGAAAAGGACAAAAAGAAGCAAACATACTGAAACACTGCA
TGCAAACAAACACGTGTGTTAGGACGTTTTAGTGTTTACACATGAAAATCTGGTCGGATT
TAGAACACAATGATTGATTGTCTCAAAGCCTCACAAGTGTCTTGCACACTGAGTCTCTGT
CTTTAATTAAAACTGTTGAACCATTCCCAAAAAAGTGCAGACTCTCTCTTTCCTCCTTTG
TTAAGAGAGAGTGGATACGGAAAAAGGAAAACACAGACTGCGTAAAGTCCTTAATTCt
>NODE_389_length_223_cov_3.291480
CTTGATCAAAAAAAGTAAGTTTACAACTCCCTCCTCAATGGGGGCTCTTCACTCTCAGGT
TGCGGGGACCTGAGTGACCTAGGAAAGTTAATTAGGAGGCGAACAAAGAGCGAGCTGGAG
CAGAATGCCTCGCCTCTCCTCCAGCCAAAGATGTCATCCATTAATTAGGAAAATCTTTAA
GGTGGCCTTATTGAATTTACAGAAAGCCCCGTGGTTGGCGGGCAACAGTTTTTTGATCAA
GCCCTGACTCAAACCATGCctttctgggggttaaaaaagaagaagaagggaggagattgg
tggtagaagacgagagggaga
>NODE_390_length_240_cov_5.237500
ATAGGCCGCGGCACATAAAGGGAAAATTTACAAGGGTGTCAGTCAACAATTTAATAAATT
GAAAATCCATTTATCTGAATACAGAGTTCTGCCCTTCACTCCACTGCCTTTCCCTAACAG
ATGGTGTTGTGGGTGCTTATGTCCAATTTGATTTGAACCAAACCCTCAGCCAATTTTTAC
ACTGGCATGAAATCTCAGCGAGCCAGATCCACACACTGGCAGTCAGAAATAGCAGCGGAG
AGGGCGCGACATTGTGAAAGAACGATGAAGGGCAAAATCTGGAGCGACATTCGAGAAAGT
CGCAGAAAAACTTTCCTTGTTGTTTCGTTTTGTGTCAg
>NODE_391_length_217_cov_2.221198
CACCAGCTTGGAGTCCTTGTTGAACATTCCCTGCCACAGCTTGTCCACGACCCGCTGGGT
GAAGTAGAAGACGTTGTTGACCAGGATCTGATAACTGCCTCCACTGCTGAGCGGCAGAGA
CGCATCTTCACCTGCGAGGGAGACCAGCAGCAGGAGAGAGGATTTACAGTTGATCCTGAA
TGACCAGAGTCATACGAACGAACAGAACTGAGATAAAGCTGCCCTGTGTGGATGGAACAC
TACGTCTTCATTAACAAAAATAACCTTGGAGATCGAAGAAAATGGACGAACCGAagtgga
ataagtgccttattt
>NODE_392_length_307_cov_1.231270
ATCACAATCTACTGTTTGCAGAAGACTTCATGAACAAAAGTACAGAGGCTGATGCAAACC
ACTCATTAGCACCAGAAGATACAAACCACTCATTAGCAAGAAGAATAGGAAGGTCAGGCT
GGAATTTGCCAAAACAGCACAGAGATGAGCCTCAAAAATTGTGGGACAAAATTTTATGGA
CTGATGAGACAAAGATGAACCTTTACCAAAGTGATGGAAAGGCTCAAGTTTGGAGAAAGA
AAGGATATGGAGGATACAGCTGTTATAGTAACTTGGCGAGCCATGTTTGAGCTAATGATc
atatgcctagtcacgtgcttgctaatcaaatgtgctgaaatattgtctatgactgtcatc
acttctcaggcgcaacgaaaggttcttgtctcacatctctggacc
>NODE_393_length_210_cov_1.838095
AAATGTGATCACTTGCTCAACGTCCAGCGTCTGATCTGTTCCTTGTGATTTAATTAGTTG
TATCCTGTCAAGTTTATTTTTACCACTGTGAGAGAAGGGAGCAGTGCTTGATGTGAAACA
GTTCACTCATGAAATACCGCATGCTTCTGCTGAAGGGATTGATTATAAAGTTGACTTACA
CACACGCACAAAATAACCACAGTGAGGGCTCTAACTAATTCTTGATTCCTTCATTTATCA
TCCCCACACATTATCACAAACACACACCTTCACTAAGGTCAGTTAACATTAGAAAAAGCA
ccctgact
>NODE_394_length_509_cov_2.090373
AATTAACAAACATTGACTGGCTTATGAGGGCTCTAATGCGACATCTAAATTATCTAGGAA
AAGTATTCTGGGGTTTTGCACTGATAGGAAATCCGCACGATGCCTCAATGTGAGGAGTTA
AATGTTTTGAAGGTCGCAGTTTCTCTCATTGATCTTGCAATGTTTGTTAATTACATTGTC
ACTGATGTTGTGAGAGATAATTAAGCCACTATGTTTATATGCATAATTATGTGCACTCCA
CATCAGCCTTTGAAAGACAGCGGCGAGAGAGAGAAAGAGAGAGAGAGTGAGAGAGAGAGA
AAGAGAGAAAGGGAGGGAAAAAATGTTTTAATTGTGAGCTGAGCAGAAACATGGCAATAT
AGATGCCCTAGTTACAATCAACAAAGAGCAACTCGGAAAAAAATAAAAACTCTAAAGACA
AGATTTGCAACTGATGCAGTGTGCtctcccctcagtcttcaaacacaggctttgttgtgt
gatttaaagtagtaaggcaaccggcggagggaaaggtgtaggcccgctgctgctgcacag
cagtaatacatatttacagacaggcttttttttgtgtgtgtgtggccgtgaaataaacaa
aatgact
>NODE_396_length_230_cov_1.686957
ATTACTTTCTGTTTGAAGCACACAGGAGAACATCCTCAAGCTGCGATAATGAAAAAAATA
AAATAAATCTTTGCTGCCTGGAACGTGAAAGCTGTTGCTCTTAACACCGAATTGAGTTCA
CAAAGTTAACAGCATTTCTGACAGGAGGGAGGGATGAGGGCACGTGTAATTGAGCTTGAT
ATGGAGTGATTTATAAAAAGAAAAAAAGAAAATCAATCAAAGTGTAAGAGTGGGCTGAGA
GAATACGTGCCCTTTTCATACATGTTATATTTTCAGAGCACTTCTTTTTGCCAGACGGAa
cggagtccagtgtctaaatgtcactcat
>NODE_397_length_285_cov_1.126316
CGGAAACAACCCCATATTGGTTTTTTGAAAAGGCCTTTTTGTGCGGCTTTGTCAGCTCTG
GCTGAGGTGAAAGGGAGCGTTCTTTCTGAGTTGTGTGGCACTGCCTGGAAGAGGCACATT
CTCTGCTTGCTAATCAAGCAGACCTCTCATTCTCTCTCACACACACACACGCAAACATGC
ACACGTTACACAACTAAATGGGAAATGACAGTCTTGTACTCAATTCAACATAGAGGTTAC
AAGTCTTGTTTTATTTCTCTATTTGTTGCAAATTTCTTTGAAAGGGTAAAGCATAAAact
caaactgactttcacaaaagtggattatgatattaactatttaaatttttaaaaaataca
gatatattactcagttgtttccg
>NODE_398_length_265_cov_1.396226
TTTTATCCCCGGAGAGGATGGAGGAAGTGTGCAGGAGGCTGCACAGCCTGGAGGAACAAC
TAAAGAGACTACAGGTGAACACAGAGTTAGATGGATACGAACATGGAGAAAAAACTATGA
GCAGTGAGCCAGTAGTATGAAAGGGTCAGATGAAGATGTGAGACATAACAAAAGATGGGA
GCTGACTGGAAAGAGGCACAGTTTGGCATCAAGGATTTCAGCGAGGATAACTTAAGTAAG
GAGGGAGTGGTGGACAAATGGGGCCAAATGGCACAAAAGAGAAACTAGAGAatagaaaac
catttaaccactgctgttattgcttcgctcaaaattgccttgtgaaattggacttctgta
aaa
>NODE_399_length_306_cov_1.310457
GTGCAGTTTCTTCTGGTCTTTGAACCAGTCCATCATCTCTTTCATGAACTTCAATGTGAC
CTTCCCGTCTTCAAGTTTGGGGCCGACGTAGTCATCCTCAATCGCTGCAATACAAGATCA
TCTTGATTTCAGTGAAGAATCAAATGGCTGACACCAACACATTTTGTTATCTTTAGCTAC
TTGATTATAGCACATTATGATTACAGACACAATAGATAGATCAATAGATCGATAGATAGA
TAGATAGATGGATGGATGTCTCTGGTTGTTTTAAAACTTATAAACTTTTATTTGATTATT
tggtttgatggtaaaacggtctgttctcctgtaaagtgccttaaagttctactgatgtgc
agaactgatgagctgctgtgtgaaaccgtcttaatgtgacgaga
>NODE_401_length_99_cov_1.000000
GTCAAAAACCTTGTTTTCAGCCAGCCAAACGCATTTTCGGAGCAGGATAACAGTCAAACT
GCCATCTTTCAACTACAATGTTCACAGTCATGTATTGAATTCCGAGTGTGTTTAAATATG
ATCAAGATGACGGCACAAGCTGTTTCAAGTCCGTTCCTGTCAAAGAAATTCACTTTACAT
GTCCCATGTCAAAAACC
>NODE_402_length_228_cov_1.447368
GATGTTTATCATATACGGCTCACACTCGGTGCACTTGTAGATCAGCGGAGCAATAGTTCT
GGGTGATGGATGAGGTGATAGCTGCCACCGCCTGAGCCTTGGCATCATGTGAATAATTAA
AGGCTGCCACCGGAGAAACAATTATACGCAGCCATTGAAGGATGAGGGAAGGGACGAGGC
GTGACACCCGGTGGATAGCAGAAGGTTGGGGAGGGCACAATGTCCTGCCGCCAAATTGAT
TTTTGGTAGCGGCGATATCATGGGTGGTGTCGAAGGCGTCCAACAAGTTGCAGTGACCTA
agtgcagcagatggatgataaacatc
>NODE_403_length_290_cov_1.944828
TTTTTTCTCCTGTGAAAATTGAAGAGGCTTTATGTCAAATACGGCTAAAGCCAGCCTCTC
CATATCAAACAACGCAGCGCGAAAATTACTGTGGCGATGATAAGGCTGCCAGATAGAGAG
GGAGAGGAGAGCAAGGGGAGGGGTGGGGGGACTGAAAGGAAGTGACTCTACTCAATTATA
CTGCAAAATTGGTATGACTGAATATTTTTCATTCAGGTGACTGATAGTATCAGTGAAACT
GCAATGCAGATAAATAAAGGAGCCTTCTGTCAAGAATAAACACCATTAATCATGAAGCCA
GCTACTGCGTGACCGCCTGTCCCCCCGACTTACTCCATAGAGAAAGTATTAAAGAGGGGG
GAGGCTGTGAGGGGTGAGGCGAGGGAGg
>NODE_404_length_203_cov_1.773399
TAAATGACTAAAAAGAGACGTGAAACCGCAAATTAAATGCAAAATAACCAAAAACTGATG
AAAAACAAACAAAAAAGGACAAAACAACCACTAAAATAAAGAAGGTTCCAGGCAGAGGTT
GCCATGAGAGGTTGCCTGATTCTGGTGTGTTCAGAAAGAGGTCGCCCAACATTTAACAAC
CCATCTCCTCCACCACCATCATAATAATTTGTTAAAAAACCTTATTAACAAAAAGTAATT
TTGATTTATATTGTGAAAATGCAACTAAAAAGGCAACTCTGTGTTTCTAAAGAAATAACA
t
>NODE_405_length_325_cov_1.246154
AATCAGACAAAAAAGTAGCAAAAATAAATATATACAAGAATACAGATCTGAGGGGGATAA
TAAACCCACCAATGTTAGGAACAACATAACTAGCAATCAATACGCTAAAGAAGGGCTGGT
TAAAAGGAAGATACTTGAAGAAATAATGTTAGTAATTAAAATAAAATAGTTAGTTTACAT
ACTGTTTAAGTCCCTTTATATACTATAGTGGAGTTGAGCAGCTGAAGAGAACAGATGACG
GGAATTCAGAGAGCTAAAATAAGGCTAATCTAAGGTTAATCTAATGTTTGCACCTTTTCt
aaaaatctatcttccaaaatcttaagggatagtcgcttttattcaacacagctgaatggg
tttcagttcactataaagtaacgtgacttttatttgaaagaacaagcaggaacatgctaa
taa
>NODE_406_length_325_cov_1.243077
ACCTGAGCGGCAGGCTGTGTTATTATCTTCATTCGACATTGGATATGACCCCGCGATCCT
GCGGAGGATTAAGCGGTGCATAGATAATGGATGGATGGATGAATGGATATTTAAACATAT
GGATATTTAATCTCAACTTTAACAATACTAGAAGATAGAACTAAACAATTAAGACTGAAG
AAAAGACTGGTGAGGGATACATTAGGACACCCACATATTTATTCCCACTTCAAATGGCAA
AAATCACACACAGTTGTATCACATCAGGTGCAAATGATTAGAACATTGTTACATTGTTAt
gttttgaaggtggcttgccctctttaaaccgttagtttggtgtgctcctgactgttgaag
tgagagtgaacaccatggtgagaagaaaagagcagtctgaggccatcaaaaagacgattg
tag
>NODE_407_length_330_cov_1.093939
AGTTTGTTTTAACTGTGTTTTTTCTTTGTTTCCTATAAAGCTTTGACTGCTGAAAGACAG
ACAACAGTTGTTGTATGAACAGTCTCTCTAATCTCAGCTGTTAAAGCTTGAAACTCCTTC
AGGAGTCATGCGCTTCTTGGTGGCCATCCTCACTATCACAATTGCTCAGTTTCTGAGGAC
GTCCTGCTCTAGTCAGTATTACACATGCTTCATATTCCTTCCATTTCTTAATGATGGATT
TAACCGGACTTTAAGACATACTCAGTGACTTGGAACTTTTCCTGTATCATCCTGACCGAT
gctgttaaaccaccttttcacagagcttcatggtgtagttatatccaggagtactggctc
aatagtgactggaccttccagatatcctacagttgttatactacaatctgagacacattc
actgaact
>NODE_408_length_215_cov_4.572093
TTCCCTCTCCAATCTAAAGAAGTCCTGGGTTTTTTTCCCCTCCTTTCCCTGAAATTACCC
GGCGACGCGTGCCTGAGTTTCTAATTGGCATGCCCGTCCCTGGAGACGGCCCCCTCCCTT
CTTCCTAATGAAAAGCCTCGGCCTTAATTACACTTTCCAAACGCTGATTGTTATTGACAA
AACTCCTGTGGCTCGGACAAACGACGGCAGATTAGCTCCATTACAGGCAGCCCTCCAAGA
AGAGAAAGAGAGGGATTTCAAATCGACAATGCAAAGTGAGGGGGGAAAAAGAGGAGCTTT
CAATTAGAAACTc
>NODE_409_length_231_cov_1.142857
ACTGAGTGATGCTGTACTGTTTTTGAGCAAGTTGATACACCATGCCATGTAACTATTTTT
TAAAAGAATACTTTTACTGAGGTACTCTTATTTGCCATGTTATTCTTCTTCTTCTTCTTC
TTCTTCTTCTTATTATTATTATTATTATATATGTTTGCTGTGTTATATACAGTGTAATTA
TAGGATTTTCTGGTATTAATACCTTTCTCTGCTAGGTTTCCTATGGTTATGAGGTCAGCA
ATCTAGTAAGTTGTTTCTATTGAAATACCTCATCCTATTCTCTATATATACAATAAATAT
atactttatttgaaatgaccaacaataca
>NODE_410_length_228_cov_1.017544
GTAGATGGATGGAGGGATCGGGGTCTCTGTGGCCCCTCTAGGTGCTTGGTGGGGGGGAGA
GAAAACAAAAATAGGGATGGTGAGATAGATGGATGGAGGGAGGATGGAGGATGGAGGAGG
TAGAGGAGAATGGAGGGAGGATGGAGGGAGGATGGAGGAGGATGGAGGTAGAGGAGTATA
GAGGATGGAGGGAGGATAGAGGAGGATGGAGGAGGATGGAGATGGAGATTTTACAGTCCA
ACACAGTTCCTGATTCTGACAGCCGATCAGCTGTAGTACCaggttgttccaccaggtgga
gcctctgactgtttactactgtagag
>NODE_411_length_238_cov_1.600840
TCCTTTTCTCTATGAGATATTGCTCCTCGACTCAGCACAGGCCCCACGCCTGGTTCTCAT
TAACCCCTCGATGCTGCAAAGGTGCACTGTAGAGTCTCAGCCAGTATAGGATTACAACAA
AGCTCCTTTTTTTTCCCCCCTCCTCTGTTGTTTTTGTTTGTTCTCCCTGTATGGATTAAG
TTCTTTTAGTCACATCTGTGTTTGTTTTAATAAAAGTCACCTTTAGAAGCAAAAGGGCCA
CCTCTTCTTTAAGCTGCAATCTGTGATCGCAAGACCGCGTCCCTCCATCGAAAGGCAGAa
ttggctttgttgacgtagagattattgaggtttagg
>NODE_412_length_287_cov_2.557491
AGAATGTGTTTTTGTGTACATTTGAAGTGTAGCATTACAAAATGATTATTTTGTGTGAGT
GTGTGTGTATAAAAGGGATTAAGGCCTCGCTCAGCTAAGATACCATCAGCCATCAACCCT
GCTAGTCCGCTTCGGGCTTTCCCGGCTGCCGCATTGTCTATTCTGCTCCGCTATGTGAAA
AATGTTGAATATCAACAATGGCTTTCAGTGGTGTATTGTTGAGTTTTTGTATGAACTAAT
CTTGCCTCAGTGAAAGAGACCTAGGGCTTGGACAAAACGTCTAGAGCCACAGCATTCCTA
GCTGGCTCTCCCCTTGAACACTGAGCAGAAGGCTGGGGCTAAGGGAGGCAGAGTAGAGGG
aaaggcaggctggaggagaggcagg
>NODE_413_length_242_cov_1.438017
CCTGGGAAGCCTGAGAGACTGAAGGGAAAAGAGGAGCGGGAGGAGGTGGAGGGATGATGG
TGGTGGTGGAGGGATTCAGCAGGGCCTTAAGTGTGCTATCATAGGCGTCTCTTGTGCCTG
CCTGCTTTCTTTGCAGTAGTCAGGTTAATGAGTCCACCAGCCCACTTGATGTTGAGAGGC
CTGCCACAAAGAGCTGCCTCATTAGAGCTAGCCTGGCACGCTGCTCTGAGACAAAGGGAC
ATTCACGCTACTGAATGCCTTTACGCTCCTCAATGCTGCCAGCCTGCGAGGGCCAGTGCC
ATGGTGTAGACCCTGCACACGTCCTGGCGCCTGGCGAGCc
>NODE_416_length_209_cov_1.205742
GCTAAAAATATGGAGGGATTACTGAACGGGAGGCCTCATCAAAGCCTTTGTTTAAAATGA
AATAGAAAGTCAGTCACAAAACTACAGAAAAACAACTATTAAAAGACAAGAAATGAGCAC
AAACCCACGGCAACAGTAAAGATTCACAGAAACACCAAAAGGAGGCTCATAACAAGCAGA
AAAAGACTTAAAATAACAGTAGAGACATGAAACAACAGCAAGTAGATAGAAAATGACCAC
AAAGAAGCATTAAACAACCACAGAAAGGACCACATACAGGTGGAAAATGATCAAAAGGAG
agacaga
>NODE_419_length_225_cov_1.560000
CTCCAGCAGCAGCAGCAGCAGCAGCAGCAGCAGCCTCTCCAGCCCCCAGGTTATGGCGAC
CCGGCAGAGCAGAGCAGATATCACCTCCCGTTCCCCTGGATGAAAACCACCAAATCCCAC
TCGCACACCTGGAAGGGCCAGTGGGCAGGTAAACCCTCAAACACCTCAGTGAATGGGTGT
AGGAGCAAAAATCTGATCACAAACTGAATCTGAATGCACGAGTTGTCTAAGCAGTGCTTG
ATTTCAATTCAGAAATGGACTTCAAATTATAGTCAATGGACACTTTTGTTTACAATCTCa
gtcagctgcagggaattaatctt
>NODE_420_length_228_cov_1.250000
TATCATTTCTTGCACACTTTCTTCAGATTGTTTCCAACACTTGTCCCGCTCACTGGAGAC
AAAGGACAGCGTGTTCCCTCTTTTGAAGGGAGCACAAAGACAAGTCTGACTTATGATTAT
TTCTTCATTTTGAGCAAATGCCAGAGAGCACAGAGGAGTTAAAGGCAACTAGCAGCACCC
CGAGGTTCTGGCTGAATACAGAGGAGGGGGGGCAATAAAGCCAGTAGGTCCAGCCtgggc
ggtcacgggaggccagccatggggcaaaaaatcatcatgacagaattaggcttggctgcg
cggtttaatgtgtgcaagaaatgata
>NODE_421_length_208_cov_1.855769
GGTGCTACACTGCTTTGGTTCAGGCGGAACTGCGTACCGGGTCCGCGGAGGGCGCCGCGT
TGGACGGTACCGCGGACCGCCTTTCTGTCACGACCGGTCCGGACCGGGACACCGGCTACG
GTAAAAACTCAGCGGGGACGGAGGAGCCGGTCGGTCGTGGCCCGCGGGACTCGTCCCCGC
CCTGCCGATCCCCGAAGAGGTGGCTGGTGACCGAGGCCGTGAAGCAGGAGCAGCCCGGTG
GGGAGGACCCATCCGAACACGGACGCACACCGCCGCCGCTCGGCTCCATcgaggacctga
gtcccg
>NODE_422_length_477_cov_4.354298
ATGGTTAGGGTTAGAATTAGAGTTAAGGTTAGGGTTAGGTTTAGAATTAAGGTTAGGGTT
AGGTTTAGAATTAAGGTTAGGTTTAGGTGTAAGGTTAGGGTTAGGATAAGGGTTAGGTTT
AGGTTCCACGTCCAATTGAGGTTGAGAGTTCAACATTGAGTTTAGAAGTAATGTTTGGAA
TTTTGGAACCCTAATTTCAGGACACATCGTCAGTAGTGGACCCCAGGATCATCGAGTGTT
TCGGCCATTTATCACTAGACACTCTCACCTGAGGAAGGCCCTCCCGAGGTTGATCAGATC
TCGGGGTGCGTCCCATGTCCAATTGAGTTTTTCCTTTATTAGATCTGATTTGCTGTTTTT
CTTGTTTTTGGTTGTGCGTTTTTTCCATAGGTTCTTTTAGTGAAGTCATGGTATTGTAGT
TTTAATGTAGCCCCGTGGTCTGGGGTATTGTCCGTTTCCATGATTGTATCTTTATTGTAG
CTTTAATGCCATTTTTTGAGAGGTGAAATGACCTTTATTGTAGCTTTAATGCCATTTTGT
TAGAGGTGAAATTACCTTTACTGTAGCTTTAATGC
>NODE_423_length_210_cov_1.523810
TGTAGGAAAAGGCCATACACAGACAGAGGGACTGGTTTTGTGTTTTATAGACCTCATTAA
GTCTGGTCTCTTTAGCAGAGCCAAGTCAGCAGTTTGGTCCAGTATGAATTCATATCAGCA
GAAATGAACAGATCAATAAAGACTTAATAGACCCTGAAGAGAGGGAATCAGGAAGATGGA
GGGAGGAATGGTGAGAGGAAGGAGACTTAGCCGGAGAACAGAGAAAGGAAGCCATACAGA
AACAAGCCCAATTCTGAACAAACAGCTGGAGCAAGAAAGCAGATCCTTTGTAAATATTCA
aaaaaagg
>NODE_424_length_198_cov_1.777778
GTTCTGGATAAATAGAACGGAGGTTTAAAGACCACTGAGGGGGCACAGGATGATGTAACC
TGTGGGCATGTGGGTGTGCTGCCGCTTATGTATGTCTCGTGTACTTTATGTCAAGTTGTG
CTTCGGCGCATTGGTGTGACCCGTGTGTGTGTGCGTGTGTGTGGATACTAAGTTGGATTT
AATTAGGTCTTGTGTCTTCTATGACGCAAAAAGAAATTAAAATGATAAAAATAAAACATA
GATTTAATACTAAGCACCTTTCATACATGTAGTTTGTGGGAAAATGAAATGATACc
>NODE_425_length_415_cov_2.289157
TTACAGGAGGCCCAGGGTGATAGATGTGTTGATTTGTTTATCGAAGCCTAAGCCCATCAC
TCACTCAGAGTCGACAGCGCGGCCATACCCGACCAACCACAGTCTGCTTTTCCAATCCAG
TCAACAAAGCCCAGGCCCTGGCACTGTCTGTTTAGCTAGAGGGGAAAACTGTCAGGAAAA
GTAAGACGAATGAGCTGCCCTGATTGACTATTTCCTTAGATACTGAATCAATGGGCTTAT
TATCACCAGCAATTACAGTACTAATACAAACAGATGCTTGGGGAAAGACATCTGCTTAGA
GAGATGAGACAACTAGATTTCCAGTCAATAGAGTGAAGAAAGCTCTTCTCTCACTGACCC
TCAACAGAGGTATTTGTATTCATGTGAGACCCAGAGGCAAATCTACAACACTGCACATGA
AACACACACTAATACTAaagcacacagatatttattgccatttccactccacagcttctg
ctaaaagatttacttttatttgtcaccttgcta
>NODE_426_length_216_cov_1.347222
TAATGGATACATTCATAGGGAGCACAGACAGAGGGAGAGAGGGATTGAGGGGGAGAGGGA
GAGAATAACAGAGAGTGAAAAAGAGAGGGGTTGTAATGGGCCCAGGCCAATGCAGGCCAG
TGGCCCTGTTCATGCGGCCAAGCCAGATAGCAGCGTATCAGATAACACATAATCACCAGG
GTCAGGGACTAATGAATGCGGTCATGGCCCACCAGAGCAGGCTTTTGCCCGCACTAAAGA
CACTTGTAAACAATTCGGCTGGGTGAAACATGGCAATAATATGTTGATTCAGCAGGTAAT
gaggttctccctga
>NODE_427_length_322_cov_1.959627
AGAACGTAACAGAAAGAGAAACAGAGCGAGGAGGAGGAGGAGGGGGGTAAGGAAATTAGA
TGGAGGAGGTCAGGGACTGTTCCACAGAGTTGTTTCCCAGCTAACAGGAAGCCGAGAGGA
GACGACCGGTCAGAGCGGCGCTGCTTTCTCCTCTCTAGTGTGGTTTGAACTCTGTCTGTC
TCCAGGCTTTGGACAACGTCCCTGTCCTCTTGTACATCTTGGCGCTGAAGACGCTGCTGC
TGTGTTTGGCCTTCGCGGGGGTGAAGATCTACCAGAGCAAGAAAGCGGAGGAGGCCCTGA
AGAAGGAGCAGGCAGAGAAGAGGAGGCTGGCCCAGCGGACACAGCAGCTCATCGACAACC
TGAAAGAGGACTGAGCAGAGGAGGGGGCTCGCCGAACGCAGGTACTCCTTCAGGCTTGGt
>NODE_428_length_291_cov_1.443299
AGTGGGATTTATCTGGTAAAGAGTGAGGAAACCGCTCAACGCATTGGATCGCACGCTTGC
CATCACGCCACAGTTCATTAGGTTTGAATGTTCATCCTCGGAGGATTCGGGACGTTACAG
TTAAACTTTGCTTTGACAGCCCGACCGTGGAGACGAATTCACAGTGCACAGCCGTGTGAA
TGCTGAAGAAAACAAACAAACTTGTCCAAAAAGTTACTCAAAATTGAATGAAATAAAGTG
CGAAATGACAATAAACTGTCCAAAATGCACCGATACCTGTTCAGAATAACAAAAATGTGT
ccaaatgtgaccaaaacttaccgcccacagtgagtgaaatgtgacaggagggaaaacaag
cagtaaatacgaatagcattaaagagcaa
>NODE_431_length_255_cov_1.082353
CCAGCCTTTATCGCCAGCTGGTGTTCTCTTGACTCAAGCTTGCGCTCTTCAGTTGCCTAC
AGTCTTTCCCAGCAGTGTGTTCACTCCTCCTCGCCTACAGCCAGAATCCCTCCACCTCTC
CTGCTGCCTGCTGATCTCCTGCTGCTTAGTCCCAGTTATTCATTGCCTTGAAAGTGACTC
TGTCCCTGCAGTCAAGTCCAGTTTTTGAAAAGCCAGTTTCCAGTTAAAATGACCAAACTG
GAAAATCAAAGAGTACAACTTCAAACTTGCTAAAAATGCATTAAAAAGGTGGCTACGGGt
atcatgtcataaataattgctgttaatgttatataatgcacagtgtatattgg
>NODE_432_length_308_cov_4.704545
AGTCGTCGGACGAGGCGGGGCGGGGGCAGGTCGGGTCATGGAGATCATTTTACCAAACCT
AACCCAGCCAGTGCCTCGGAAGGGGCGGGCTCTTCTGAGTCCACCACGCACGATGACTAC
CGGAATATCAATCTTTGGTTCTGATTTAGAAATCATTTCACCCCTTTTTCTCCCTCTCCG
TCCCCCTTTTCCCCAGTGGAGACGGGATAGGAGCGTGGGGAGGAGCCCACAGCCCGGACA
GGCGGGGGAGAGTTTGACCCCCCCAAGGGTGGCTCTCCCTCCCTCTCTCTCTCTCTACCA
CCCAGTGATGACCTTTAACCAGTGTGTTTCTCACAAAAATACAATATGTACAGGTTGGGG
AAAAAAAACAAAAAAACCCAGTAACTTTCTAAAATAATTGAATAAt
>NODE_433_length_264_cov_1.318182
AAATCCAGTTTTGGTTTTGTCTCCCAATTCGTGTGATGCTGAAATGCTGAACAGTGTTTC
AGACATCGGGTTTATAGGCCGATCTCGTCGTCGAACTCGTCTTCGAACGTGTATCCTCGT
CCTGCGTCTTCGTCGTCCTCTGAGTCTGAGTCTGAGTGGCAGCTGTTCACCCTCCTCCTG
TCCAGTGGAGTCACTCCTTCATATTCTGAGCCCTGAGAAGAAGCGGGACTCGGCGGCGTG
TCCACTTTGTACCCGGTGAACTCGGGTTCGGCTCGGTTCCCTGGACTCGTCGGGGTTTCA
cacgtcagctgatcctcgtcctggaagtcgaagctctgaccttcctcctcctcggacgcc
tg
>NODE_438_length_216_cov_1.282407
TGGGTGAATTTCAAAGGGAGCTGAACTCTGTTGTCTTGAAGGACATGCGTTCTAATAAGG
ACAACATCTCCGTCACAGTGTTGGCTGTGGACATCACCCGCAAAGAGAGTGAGTACGAGC
TTTGTGTGAGTGCTAATGAGATTTTGTTAAATTGATATACAGTAAGTGGTTCAAGGAGTT
CACAGACACTCACAAATGTGTTTTTTGACCATACTGTTGTAACTGAGAAGGCTGGTCTAA
GTATTAGAATATCAATTTATATATAAACATATATATTTGTGAGAGTGGTATCAATATTCT
tatcttattattgt
>NODE_439_length_202_cov_1.787129
CAGCAACAGCAGTCTCCTCCTACAGGACAATGCACTTCATCACAACAGCTCTTCAGGAAT
GACTTGAGGAACATGGCCAAGAGCCCAGGGTGATGACTTAGCTTCCAGACTCCCAACATC
CCAATCCAACTATGGGATGCACCAAAAACAAGCCCCATCTACAGAGGCCCCACTCCAGAC
ACCACAACACCCAAAGGATCTGCTGCTAACATCTTGGTGCCAGATACCACAGCACACCTT
CAGGGGTCTAGTGGAGTCCATGCCAGGACGGGTCAGGGCTGCTTTGGCAGCAAAAGGTGg
>NODE_440_length_199_cov_1.597990
CCCACAGGTGTTACCAATACTTGAAAAAGTCCTCTAAATGCTAAACACGTATATGTTTAA
TTTGTTTCCATGTCTGTCTGCTCTCTGCTCTGTAAACACAGCCTTCAGTTCAGTCGAAAA
GTCCTAAATTTTTTGTTCCGCGATTAACAGTCTCGTGGCAAAAGCTCAGGGAGTCTTTGG
CTGTGTTTACAGAGCAGATAGCAGACAGGTAGGGAAAGTAAAAATGTAAATAGCAATGTA
AGTATCTATAGAGTGTAGAGTCAGCATTTTCTTTCAAGTACTGACAACACCTGTGGg
>NODE_442_length_299_cov_1.130435
CTCCCTTCCCTGAGCTTCTCTCCTCCTCTTTCTCACAATCTGACTTTTGTTTCCCCTTTT
GTCAACTCCAATTAATGTGCTTTTTCCTTCCTTCTCTTCATTTCCACTTTCTCTGCAGCC
CTTTTAAGAGTGTTTTTCTTACTTTCAACTCTCGTATCTTGTTTCTTTCTTCTCTTTTCT
GCACTTGTCAATCTGTATCTTTCTCCTTCCACTTTGTTTTCTTAGATTTTGCATTGCTTC
GCTCTCTCATCTCTGATTTCTTCTTACAGTATTCTGTCATTTGCTTCCAAATCTCCCTAT
ccttcttgctcttctaatcttctctaactcctctttcatcttcaccttctttctccatct
tttctctctttccaaagctgcaaatgtttctgaagcc
>NODE_445_length_161_cov_1.049689
GGAACATGTGGCACACGTGGAACACTGTGGAACACGTGGAACACTGTGGAACACTGTGGA
ACATGTGGAACACTGTGGAACATGTGGCACACGTGGAACACTGTGGAACACGTGGAACAC
TGTGGAACACGTGGAACACGTGGAACACTGTGGAACACTGTGGAACATGTGGCACACGTG
GAACACTGTGGAACACGTGGAACACTGTGGAACACTGTGGAACATGTGGAACACTGTGGA
ACATGTGGCACACGTGGAA
>NODE_446_length_335_cov_1.194030
TAAAGTACTCCGCAAATAAACACAATCAGTCCAGCTGTCAAGCTTGCATCTATGACAAGA
GGGGAAAATTCACTTTGCTTTCTTTCTGACTACACTGTATGACACATTACTGATGGCATT
TAATTTACTAAATCACAAATTTAAGACTAGGTCGGATTTACTAAAAACTAAGGGAAGGTT
TATGATTAACTAGCTGACAACATGAGCTTTACATGAAGCCGTTTACATTGAGATGTATCA
TCTTCAAAACAGAGGTGACAGTTTGCAAAATGTAAAGTCTCGTGTACTCCTTTTGTCTCT
ttattccaggttttcaacgcttcctgcaaacataacctaaatctgtctgctttctttctc
tccctcctctcttattatctcggcgcttcatctattcccctcagtcacctctgcttttct
ccctcattctctc
>NODE_447_length_262_cov_2.950382
CTCCATCGCCTTTCTGCTTCGCACACACACACACACACACACACACACACTTATGCACGC
ACATGCAAACACACGCACATCTCTCCTCTCTCCCTCTGTCACCCTCTCCCTCCGTCCTCC
CTCACTTGATCCTTACACCTACGTGCTACAGATGGTTTCATTTTATAAGAGATAAAACCA
CATTTGGTGGAACTGATTAAACAGAGGGAACAACATCCCCATCTGCCATTTATTCCAATC
TGAAATTGCTTGGGCAGATGCTGACATCTTTGGAGATGATTGATTCACCCCGTCTGGCCA
GAGAGGAGTGGAGAGGCAAGCTGAGCTGGATACTCCCCGGGCCTGCAGCTTCACCGCCGc
>NODE_448_length_210_cov_1.580952
CCGGTCACGTGGTCTCGTCCTCCTGAACACATGTGAGCAGCATGTGAGCGACCGGGACGA
AGGCTCGGCCCTCCCCAAAGTCGAATATTGCTCATTTTTCCTCCACGAGAGGCCTCGGAG
GAGGATCCAGGCGTAATCCTTAATCCCCCTTTTGATCGCCACTCAGGCTTCACCGACAGT
AGTCAGATAAAAACTTCATTAGTGCTCGAGAGGTCGAAGAGACTCCAATCTGGCTGCATG
CACAAACCCTCTGCTGCGTTACCATGGCAACCCGCTGCATCACCGCAGACACGGAGGTGA
accggagc
>NODE_449_length_227_cov_1.651982
GGATTGGAATTGAAGAGGAGAACAAACAAAACACGCAAAACTGTCACACCCAAGCAGAAT
GGCCTAAACTGCATAATGACCACGTAAAGGGGACACAGATTCCTGACCTGCATCTGCAGC
GTTTCCTTGACTGTGACCACACTGCTGTGCTTAAGGGTGGCTCGCTGCTACAGTTGTTAT
ATCTGTAAAGCATCCTGTGATTGCAACACAAAACTGACCTTGAGGCTGCAATTGAGAAAG
CTTGCATTGCCAACACCAAGAGGAAGGATTAAAGGGAAGGAAACGGACAGAAAATTAAAG
acaaagaggagaggaacaggagcga
>NODE_450_length_332_cov_1.090361
TCTCTGGACAGAGAGGGAAGAGGGTCTGGAAGTCCCAGGATGCCACCCACCCCCATACTG
GCATCCACATGGCAGCAGCTCTCCAAACCCTTTCTGTTTCCATGGTAACTATCGCAGCCA
CGGAGATAGGAGGATGTGGGAGGATGAGGTAGGTGGGAGGAAGATGGAGTGGGGAGGTTA
AAGAAAGACATTTACTGGATTGCGATATGTTAACAACTTGCAGCCTGTCAAGCCAAACCA
TAATGAGAACCTTCTCAATGCTGTATTGCCATGTACAACTATGTGTGTGTTTGTGTCCTt
atgttcaccccccatgacaatatactcacaattagaaaaatatgagaaaacatcattaca
atatgaactgctcttttcttgtgttcaatggatgatgctgggtattaggagcaggaaaat
aacacatttt
>NODE_451_length_216_cov_1.870370
TAAATAAGACAATAGCTAAATCTTAAATCATAGTGGAGAAAAAGGATTTGGAAAAATGCT
AAAATGAAGATCACCTACCTCACCTGTGGAATTCACGTGTATTGCTGTGGTTAAGCGACC
ATTAAATGAAATGTATATACGTAAAGAGTACTTCATTAGGCTACCTCATCTAAATGTAGT
TCAAGATATCTGCCTGTTCTTCTCACATCTTGATAACTGTACATCTGACGCAGTTCAAAG
TTGTCTGGTGTGCTGCTGCTTATCTGAGGAAGTGCAGTGTAGAGTTTGAAGATCAGATTt
agtggtcttattta
>NODE_452_length_316_cov_1.610759
TTTCCTTTACAGGTTTTTACGGTAAGTATAATTTTCTTCTTTTGCAGGGAAGTATACATT
TGATATTTTATTAACCCTTTGATTTCTGGTAAGTATGAATTTACTTTTTAACCCATATGT
TTTTGAACCCTTAATTTCCAGGTAAGTATAATTTTACTTTTTTTAACCCTTATGAATTTT
TTCAACTATGACTTAGGCTATAATCAGGCACACTATTTGGGCTCAGATTAGGGTTAGGCA
CTCAACTGGGGCTCTGGTTAGGGTTAGGCCTGGTTAGGGGTAGGGTTAGGCACTCAATTG
GGGCTGGTTAGGGTTAGGGCCTGATTAGGCTTAAGGTTAGGCCTCCATTGGGGCTCTGGT
TAGGGTTAGGGGAAATGTTAGGGTCAGGGCCAGATTAGAATTTgggttaaaaag
>NODE_453_length_210_cov_1.014286
CCATATTCCTTCTTCTTTTTCTCCTTTTTTTTTTTTTTGTATTGAACTTCAGGTGTTTTC
TGTGTAATTCTGTGTTTCAGCATGCAGCCCCGGTTTTCGAGGTTGCATGAATCCTCCCTG
CCGCCGCGTTGAATCAAATTCCGCCTGGAAAAACCCAGTGGGAGGAGGTTTGAGTTGCTA
AACTGTCGGCAACGGCGTGTTTTACTGTACCATAATGTCAAAGATATATTTAAGATGTTC
GAgatgagtaacagctgtgacaaacgactataatatgcctttaatgtatttttttcttgg
taataaac
>NODE_454_length_245_cov_3.551020
CCCTCCTCTTCCATTGAGGGCTGCTCATGCAGAGGAGAGAGAGGCACCACGCTGATTCCC
TGCCTTTCAGCTCCGGAGAGGGGGATAATGCTGTTTTTGTACCACGCATCCAGAGGAATT
ATGTGCGCTAATTTGATTAGGGGAAGATTTGATTAACTGGAAAATGAGGGCTTTGCTTAG
ACTTTCACACGCTTAATTTATCCCTTGCAAAGCAGACGCAACATTGTGTCATGAAACTCA
GAAGGCATATGAGAAGCCCATTCACCAGCTAGATGGCCCTTTCAGACTCAACAATATCTA
GGACTGCCACGGTTCAAATTGGGATAATCAGTTTAGAGCTTTT
>NODE_455_length_222_cov_1.635135
CTGGCACTAACGGGGAGAGGGGGGAGCGGTGGATGGGTTGGCGGGCGGAGCAGGTGCGGC
TGGTGGGAACGTTGGTGCTGACCGGCGGGAGGAGACGGACAGGTGGAGCGGGGAGGCAGC
TATGGTTCCAGGCATCCGGTGTGGAAGCTTCAGGCAGACGGGAATGTGCAACGGAGGTGG
CAGAGGATCCAAACCGGAAGCAGAGAGCAGAGGTGAGTGTCAGAGCAGGAGAAACGGAGC
TGGCCATAAACGAGTACGTCAATACTGACTAGAAACTGCTTACTGTCCGGCAAAGAGTTg
tggactgaaggcggctttta
>NODE_456_length_339_cov_5.684366
CCCTCCCATCCGACGCCAGCAGCCGTATGGGGAAAGCAGCGGCAGACACAGATGGCATGG
ACACTTCCACAAGGTCTGCCGCTCTGCCCTGCCCGCTCTGCCGCCGGAGCCCGTTCGCCG
CCGTCTCTCTCTTCCAGCTCGCTCCGCCGCCCAGCAGCACTGCAGCACAGCACAGGCTGA
CGGCATGAGGCTTGATCCAGTGCATTTCTCCATGCTGGTCATCGGGGTCTCCTTCGCCTG
TTACGCCCCGAGTCTCAACTCCCTCCAGGACCAGGCGTACCGATCCGCCGTGGTCATCGA
GGGCGAGGTGCGCTCCTCCCCGGAGAACGTCTCCTCCCGGGAGCCCTACAGTGTGAATGT
CAAAGTGCTGGATGTGTGGCCCGTCAACAGCGGCGGCCTCGAGAGGGAGCAGCTCGTGAC
CGTCGGGGACTTCGGCt
>NODE_457_length_99_cov_1.060606
AGATGACGGCACAAGCTGTTTCAAGTCCGTTCCTGTCAAAGAAATTCACTTTCCATGTCC
CATGTCAAAAACCTTGTTTTCAGCCAGCCAAACGCATTGTCCGAGCGATATAACAGTCAA
ACTGCCATCTTTCAACTACAGTGTTCACAATCATGTtttggcttcacaatgtcttcaaat
gtgatacagatgacggc
>NODE_459_length_198_cov_1.510101
GAGGATGGGGGTTGCGGACAGGTACTCAAGACAAGTTAGTGACAAGGATGTGTGTCGGTT
GCATTGCTCCTGTGCTGAGTCAAACACAGAAGCCAGTGTGGCTTCTCAGAATGGGTCAGG
ACAGCAGCGAAAAAGCGCCGTGAGTGGGATTACGGAGATGCTTTCAAATGCTCACCAACC
CTTATAGTAAAGGATGTGTGCCAAGAGAGAGAAACAGACAGTGGTTCTTATATTTCATGA
GGAATGAGGAGTGCTTTTAATTTTCTACTACTCAGGAGCTACTTAGTTTCACATAt
>NODE_460_length_238_cov_1.663866
CTTTTTTGAAGATATACTATAATGTATTTTTGACCACTTATTATACTATGACGTTTTTTC
AACAACATAGTATATTATGACTTTTTTTAAGGTATACTACACTATAATGTATTTTTGATG
ACATACTATATTTTTTCCAAGATATAATATACTATGAACTATTTTTGACAACATACATAC
TATAACTCTTTTCCAACATATACTATATGACATTTTTTTGATGACATACTATATTATGAC
TTTTTCTAAGACATACAATACTATGACTTATTTTAAAGATATACTATACTATGATGTATT
ttcgacgacatactatactatgattttttatgatca
>NODE_461_length_208_cov_1.019231
AGTGCACAGCGGTCAGACGGGTCTTAAACGTGGAGAACATTCCTCAGCGTTGAACACTCA
GGTTTAGATAACCCTTTAAAGTCCCGTCTACGCAGTAACGTTGCATCGGCTTACTGCCTT
AGTGCACCGGGTTGTGGCTGGAGGATGAGGTCCACGAACAGGTTTGCAGAAACGTGACGC
TGATTAAATAACAGTGAACGAAATGAACCGATACCTCGGGGGGAAGGGGAGACGGCGCGG
AGCccatggtttaccttcagctgcagcatgtttgcttcccagcttcacaccagcagatgg
aaataa
>NODE_462_length_266_cov_1.139098
GAACTTTGTCTCCTCAACTCACATGTGTTATTCTTTATTCAGATTGGAGTGGTGCAGGTT
GTCAGAGATCAGCTGTGGTTCTCTGGTCTCAGCTCTGAAGTCCAACCCCTCCCATCTGGA
ACATCTGGACCTGAGCTACAACAACCTGCAGGATTCAGGAGTGAAACATCTGTGTGGTTT
CCTGGAGAGTCCAGACTGCAGCCTGAAGACTCTGAGGTCAGTTCACTGTCTGTTACTGTT
GTAGATGTGATGTGTTTAATGACGACTGAAGCTGATTGATGTTCAGCAGAACTTCCATCc
atgaagctgtagatctgctctggttcatagtttcaggtttctttagtgtgttgtgacaaa
gttc
>NODE_463_length_258_cov_1.197674
CACATATCGACTTATCAGCCGTACCACTTGGACAAAGGTGTGTGTGTGTGTGTGTTTGTG
TGTGTGTGTGTGCGTGCGTGCGTGCGTGCGTGCGTGCGTGCGTGCGTGCGTGCGTGCGTG
TGTATCTGGAACTATGATGGACTGTTTTTTGACCTCCCATCTGCCTCAGGTCTTGCCTGT
CTCTTTGTATTCTTCCATACAGCCGACCATGCTTCCATTCACCCGTTGGTGTCAGATCAT
AAAAAAATAATCTCATCTCGGTTTTTTTCTCCTCCCCTGTCTCTAGTGTTTGCCATGCTA
ttcctttgagatgcagctgtccaattgactttgagtttcaggtgtttgttatccag
>NODE_464_length_288_cov_1.767361
CTCACAAAGAAGAGTACAGTAATTGCATGGGGGGAAAAAACAAGTGCAAGAGAGAGAAGA
GAGAGAGAGCAGCAGGAGGGATGAATGGAGAAACATTCTGTAAAGTGTTTATTTTGGGGG
ATGACCTTTATTAACCCATTTTCCAGGCAGGTTCCCCTGAGGTGATCTGGCTCAGTGCTA
GATTAACCCTCGCAGGCCCATGGTAGCCAGGCTGCTCCCTATCATAGAGTTTCAGGAAGC
AGAGAATGACAGTAAAATTGGACTGGCAACATGTGTGCAAACCCCCACACACCACTTTTG
AGACATGAGCTACTCACCCACCCTTGACGCACAAGTAGGGAGTTTGTGTTGATATTCCCA
GTAGGCAAGTCAGCAACAGGCTAGAt
>NODE_465_length_260_cov_1.288462
AGAGAACGGTGTTTTCCATTCAGGACGCTCGGTGACGGATCTGTGGTGTGATGCTTTAAC
AGGTGGCTGTTGATACCTGGAGGCAGCAGTGATAGTCTGACAGTCAGATGCTGCTCTGTC
GTGCCTTCAGAGGTGGACTGTAAGCTGTTAACGGCCCTCCGTCGAGGCGAAGGCAGATGG
GAGCTGGGGTTTGCTGCTCACTCGGAGGTGTTTGAGTAAATGAGTGAACCTGGGATTTAT
TTGTACCAATCTGGCTGACGGCTGTCGATGCTCGGCAGCGAGCGGCGAGGGAGCGTGGga
gcctcagaggcccgatacaggatattaactgtggattcacgtcattagtttcactgag
>NODE_466_length_308_cov_1.311688
CAGCAAAGAGCAGAAGAAAAACATACTTTATAAAAAATGGCAGAACACCTCTTTAGAAAT
TTGTGGAACACTGGCATCCTTCTCACCGAGGAGTACTGAGTCTGTCTTGAGAAATATAGG
TGGACATAGAAAGTATTGAGAAAACAATCTCAGTAATGAAAGTTGCACAGATTTTTGTTG
CATTGAATTTTTACTGGGTGGCCTGTACTTATATTAGAGTAAATCTAAGCTGTTCATCTT
ACATCAGAGTAAATGCTATACTGTTCAGCTTAGAGATAATCTATATACTGATGCAAATGa
gaatcatttgacatttacataatattgcatagtgatctactactcacttatgctgtgtac
tgtatatataggacaggtactttctgcagctttactcagaggagag
>NODE_467_length_369_cov_3.143631
CTCCGACAGCTGCTGGTGGTTGTTGAAGTACAGGGCGAGGTCCGTGGCGATGATGGCCTT
TCGGATGATCTCCAGCACCTGCTCGTACTCGCTGGAATTCAGGTTGGAGAAAATATTGTG
CCCTTCCAGCTATGAGAAACAAAGAGATCAATAAAAAAGCAAAAGCTCCACTTATGAGGC
GTTCAGCTCAGCTAGACTACAACAGGTTGTAATCGCAAGTTCATCTCAGGCCAGCAGATC
CTGGACGTTACAGAAGAGCACAATCAGAACGAAATCAAATGATCCTTTAAATGGACATAC
AATTGACAGTGTGTGTGTAAGTATTAGTTTTCTAAAAAGGTTATTGTTAATttaagtatt
tctactgtaaactaaaatatctgcttccatctggccatccgtagttctcctgcttgatca
caatttactacccgtactacagtgtaaggtttgctgactcgcgaatg
>NODE_468_length_333_cov_1.012012
ATAACTGTTTCTTTAAAGTCCACTTCCTAACAGATCCTGCAGAGGATGGTAAAAAGGACC
ATTGGATATAAAACAAAATTAGCAAATTTCTGTCATTTTGACCACAACTATACAATGCAA
ATGGTGTTATGTTGTTCTTCAACAAATCAAGAACTGCAAAGTTAATAAGGGGCATGCTTA
AAACTGATTTTAACATTTTCTTAAGCATGAAGTATATTATTCAACTTCTGTTGAAACAAG
ATCACTGTTCACCCTTAAGTATAATATAGAAACCTGTTCCGGAGATGACTCATCCTGAGc
atttaatatctaattacttgagggacaaaaaaattatcaccctgttagatctcaaatgag
cttataacatactgttaatctgcagcgacagtgtcaaactcacttaacgataaacatgct
gttcttttgcc
>NODE_469_length_257_cov_2.112840
TTTTACGTGTAAAGTCAATCACATTTGTTCCTACTGCACATACTGCCTGTACTGTAGTAG
AAAGCTATTTAGCGGGGGATGTTGCGCTGTATGAGGGTGATAGGAGTAATCAAGGAGAGG
AGGGGGCTTCTCCATAGGAAGTTCCTGCAAACAGAGTGCACCCACTTTTTAAACCCCATT
TGTCTTGTTAATGCTCCCCTCTGATTACCTGATTGCACTGGATGACTGTGGAGAAATCTG
ATTGCGTAAAATTATATAGAGCAAACTTTTGATTGGGGAGGGATCTGGCGAGCTTGCTGC
CACAATTGACAGGCTTTGTGAAATTTGGCCTCGCTGatttgaaatcagctaagtg
>NODE_470_length_354_cov_3.110169
TGTCAATGAGATCTTGAAATGTTGTTTAATGATAAACTTCGTATCTGCTTATTTACGCTA
TCGCGCCGGCTGCAGCTTTGTCGGGATAGAGAGTACACATTGCTTGGAAAGCAAGAGGAG
ATATGATTGAAATAAAGACAAAATAAGATAAATAACAATGGCAAAGACCGCTTAAGAAGC
CCAGTCGTTCTATACATAGAATTCAAGAGCCGTATTTATCCGAGAAAGGCGTGCAAATCT
ATGTAAGTATCTCCACTGTTTGCATAATAGATTAGAAATTAGCATTTTTGTTCATTTTCC
ATGTATGCACAGTGCCTGGAAGAATAACACTCCATGCATATCAGATCAGCCTGCCTACAA
TTTTGCGCAGTATATTATTTGACAATCTAAAATGTGTAATTTGCATGAAATTGCTTAATT
AAAACACAGTCACTGGGGGTATTAATTTCTTt
>NODE_471_length_282_cov_2.241135
AAGCAAGGTGAACCTTTCCTAGACTGGGGACCTTTTCCTGGTACACAGAATTTGAACACC
CCCTCATTGCACCTCCCCATAATCCCTGGCATTTTGTCTGGATTCAGCTGGCTGAAAGTC
TGCCCCAGCAGCCAGGCCTTTTAATCAATCACCTAGATAATCAAATGTCACTGGCTATCT
GCTCCATGTAATTACTTTTGCAATTAAAAATCAATCTCCAGTCACCCCGTCTAATTAGAG
GGATGGGCAGATCTTCATCTAGATTGATTTTATAATACATATTGACTTCAAATGCCATAA
CATTGCCATATTCTCTCATTTTCATGCTGTGGTGCATCAAAACAAAATGCCAGGGATTAT
GGGGAGGTGCAATGAGGGGg
>NODE_472_length_212_cov_1.816038
CCCACCACCAGGTGGTGATCAGTTGACAGCTCTGCTCCTCCCTTCACCCGAGTGTCCGAG
ACATACGGCCGCAGGTCTGATGACACGACTACAAAGTCGATCATCGACCTTTGGCCTAGG
GTGCTCTGGTACCAGGTACACTTATGAGCATCCTTATGCTCGAACATGGTGTTCGTTATG
GACAATCTGTGACTGGCACAGAAGTCCAATAACAAAGCACCACTCGGGTTCAGATCGGGC
AGGCCGTTCCTCCCAATCACGCCCCTCCAAGTTTCACCGTCATTGCCCACGTGAGCGTTG
AAGTCCCCTa
>NODE_473_length_384_cov_2.317708
GACAGAAAGACTTTCACCATTCATTCTAGTTAGAGGACATACTTTACAAATGCTATATGT
AGCTATCAGTGCACCAGTAAAATAGGTCAATAGATTGTGTGTGTGTCTAATCTTTGATCA
GATGGTGTTCTCATCCAGGGCTATTAATGTGCTGATCCACTAATTGGGAGAGCTTGCTCT
CTTAATGCAATGGCCTTCTAAATGTGTCCGTCCCAGTAATTTAATAATGGCCATTTCATG
CTACTCTGACTTTTCAAACAGCTTGCTCGGGGCAGCTACAGGGACTGGTTATTGATTGAA
ACTCCTAGGCTGCCTGGGCTAGGCTCTGGGTGAGAGAGACTGATCAGTCTGCTTCCCAGA
GTCCAGATGCAACCACAGTCCAACCCCCTCCCACCCCAACACAAACACACACACACACAC
ACACACACACACACGCGCGCACATAAGGAGaggtgcgcacacacacatctccttatgctg
ct
>NODE_474_length_202_cov_5.554455
TGTTTTCCTCAAGATTAAAAAAATGAAAACCAAATGTGTAAAAACACAAATAAATGCATA
AACAAATAAATAATTCATCTCATAAGGCTACAATAAGAAAGTAAAATGATGTTCCGAACC
TGGAACCACTTAGCGTGGCGCAGAGCAGCCAGAGCGTCAAGGCATTTTTGCCTGTCCAAG
ACGTCCGCTGGGTCTTTCACCATACCCGAGGTTACATCTAAAAATGGATTTGAAGTGTCA
AAATGGTGATGAGGAATGGGTGTTTGACCAGGTCAGCAAGGCTGGCAAAGAACAAACACa
>NODE_475_length_242_cov_1.355372
AAACAAATGAAAGAAGATGTCAGAAGACAGGAGAAGAGAATGAGGAAGATAGAGTATGAA
ATGACAACGATCTTGTTCCGTGATCATTCAGGGGAAATGCTTGTTTTATAGGTTGGCTAT
TGCTTTGGTTTATAAATACATCGCGTGTGTCTTGGTATCATCAGCTGTTTTGAAGCTGTT
CAAGCTGTTTTGAAGGTTATCACACTGGTCAAACTACCATGAAAGAATGTTTTATACCTT
ATGACCAGGAAGTTTCTACCTGCCATGCTGGTTGTTGTTTACATACCTCTCTCTGCTAAC
ccagcaactctgtcttcagcccctcttctttcatttgttt
>NODE_477_length_215_cov_1.604651
AGTAAACTCGTATTTTCAAAATAAAGGGCTATAACCTAACTAGTGGATCATTTAATGAAA
AGTCTGTTGTTGCCAGTTTGTCTACAGCAACTTCAGTATATTTAATGAAGCTATGCAAAG
TTTTACCTTCATACTATGAATGTTTTCAGTGTTACAGGCCCTTAGAGTAGACAGAGGTGG
GGTGAAATGTGTCTATCTTCTGTACTTACTCAAAAATTACTCAAAGTTTCTCCATAACTA
CTTAAACCCTGTCCTGAACGAGTTAAAACTTAAAACTTAGCCAAAATGACAAAACCTCTT
cagactgagtcaa
>NODE_478_length_260_cov_1.003846
AGCTCTAAACAACAACAACAACAACAACAGCATAATAAGCCAGACGTTTCCTCAGCAGGT
TTCCGTCTATGTGCTCATACTGATGTTCAGGAGGTCAGTCTCGTGTCCTCTATCGATGAC
CTTACGGCTCCTCCGGCGAGGTCGAGGCCTCTCCGCTGGTTTTCTAAAAGCCAAAGTAAA
GCCGAGTTTGTTTCGGGCGTCTCGTCGCTGCTCTCAGCCTCATGGAGCTGTCAGTGTTTC
CATCCGTCTGCTGTCAGagctcagacgtcttcacagcagatctgatttcatgttaaagat
ctttgaaagaagacagccgaagcgaatcaaactgagctgctgcttctagaacatgaaa
>NODE_479_length_323_cov_3.736842
GTGGCATATGAGCCTCACCATTGGCAAAGTTTGTCAAGGAAATACACTAGTCTCCATGTG
TTTGTTTGTGACAGCCGAGACGTGAGTGGTGGAGACATAAATCAAGTCAGATTTATTTTT
CCTCTCAACTTGGAACATAGTTCTCTTCCCTGTAGAATTCAGAACTGATCATTAACCTTT
CCTTTAGTTCCTTCCCTTGCCTGGTCACATTTCCTCTCTATTTGGTTCCTGGCCCCATAT
GCCACTTTCCTATTTCCTGCCTGCAGACAGCAGGGAGTAGCTCTATTATCACCTTCCTAG
AGCTGTCTTTGAATGTGAGAGGCAATTCCATTTCACTCAGCCATGGGGAGGGGTTGGAGG
AGGAGGAGGGAAAAAAAGCACACCATAGAGCACACAGAAATTGGTGTAGGTTTACTTCTT
a
>NODE_480_length_333_cov_1.075075
ATTTGGGGAACTGCTATTTTTCTGACAGATGTTGCCAATTTATTTTCTTTTTTTTGTCAT
GTCTCATATTTACTAGAAAGCCTTTGAGATCCTGATCTCACTTTGTTACAAAAAATGATT
CAGGTGGTTATCATTCAACTCTTAACAATACAGTCATTCTGTGCTGCCTGGGTTAATGAG
ATTTTATATCATCTTAACTTTGAAAAAGTGTGTGATATTAATGTCACTGAGTAATGTTAT
TTTGTAACAAGTATTTTATTACATTAAATGATAATAGTCCAAAGGTACAAGGTGCAATTC
ataatcagtttttaagtttgtatttgaccgaatttggacaatagagtaatctaaatatta
atatggttggggtttctcctctttaacccactccccatctctacttgaggaaaggtgctc
catgtgaatta
>NODE_481_length_209_cov_1.373206
CTGTACCCTTCATCTGGCCATAACAGCTCTTTAGACACCGAGAATGACTACTGTCTCCAG
AGGATCAGCTAATGGCAAATGCAGGACATGACAGATACACACTATAGTCAAAGCCAAAAA
TAAAGGTTGCCTCTTGAAAGACAAGGGGAGGAGGTAGAATTAAAAGCACGAGAGAGGACC
GGATATTGTTAGCAAGGGAAAAGAGAGTAAAAAGAGAGGACACATGGTGGGTGGAGGGCA
AAGAAACAGCAAAAATAAGGAAGATAGTGGGAGGGGAAGAatgaaaagacagtaatgaag
ggtacag
>NODE_482_length_225_cov_1.453333
ATGGCACGGTAATAATGGCTGTTGTGTCCGTCCGACCGGTGTTTGCATCTTGGCTTTTCT
CCACTAATAACAGTAATAGAGCTGGCTGGATGAGCCTGGATAATCCCCTCTCTCTTCTTT
CACTCTTTCCCGATGGCAACGAAAAAGGAAAAGTGAAAATCTATTGAGTGCTCAGCTTTA
GTGTCAGTCCAGTTACTCCTCAAGTGGTAAGTTGGCATGAGACGGCACAACTAAAAAATT
AGAAAAACTAAAGTGTCTTGTCCATCAGCCAAAAGCAGCctcattcactgtcttatactt
tgcttctctcctgtctaaccctg
>NODE_483_length_228_cov_2.767544
CATCAAGTGACTGATAATGGAGGATTGTCTTTAAAAAAAAAACGTAGCATTTCTGTTTGA
CAAAGTCAGAATTAGCGAGATTAAGTTCTATTGTTTTTGTTGGCAACGGCAGCAAAAGCA
AAGCCTATTGTTTGCAGAAACATAACAAGACATTCATGGTTTCAGTCCCGCATTCTGCAT
AAATTTTTAATGGCTTCAATAACTTTGGTGCAGAGAGCGAACACTCTGTTTAGATGAAAG
TGTAGAGGATCAGGAATGGAACCCTGGTGGACGCCACAGGCTCACATGTGTGATAAGTAA
CGGGCCCTGCCTTGAAGGAATGATCt
>NODE_484_length_293_cov_3.406143
CACCCCACACCTCACGCTGAGTCCCCCCTGGTGCTGCCCCCTCTCATCTACGAGAAGAGT
CTTCTTCTCCCCTGCTAAGTTTGCAAAGTCCAATTTTCAGCTAATATGGAGGTCGCAACA
GCAGGCGCAGAGGGCGTAGTAGGACATAATGGCTATGGGATTGTAAATATTGGTTTTAGA
GAGACACAATTGGAGGGCAAGCGGAGAGAAATTTCCATAGAGTATGTGCTAGCACCATTG
GAGGCCTTGGTGCAGCAGAATAGATTTTCCATTCTAGTGTGTCACATTAGATTTTCGGAG
GTGCTCAGTGGCAGGTACATGTCATTAGTAACACTTTAGCACAGTAATGAACCTTTTTAT
TTATccggtgcttctctcaggaatgaataag
>NODE_486_length_268_cov_1.231343
TCCAGTTTGAAGTGAAAACACCCCTGATTAGTCCTTCAAAGTGTCACAAAAAAGCAAAAC
TTATTGTATGATATTTGTTTTTTGCAAAATTGTACACTTTTCTTTCCCCTTTCACGCCTT
TTTGTTGTCTGTCTACTGTGTGTGCAAAACTTGTTGTGGCTGCTGACAAAATCCGTCGAC
GGGCGAGTCACATGGAAGGCATGGCAAAACTTTAATATTATGTCACACAGACACACACCA
GTGACTTTCATTCAAATCCATCCAAACAGCTGATCACGGAGCAGACGTGGCCGCCGGGAt
taaagcagctgacagtaacacgtctgcatgtgtgtgttaataaaactggaggttattaag
ggaccg
>NODE_487_length_207_cov_1.444444
GTGCTAAAGGGACAGCGAGGAACAGAGAGAGAGAGAGAGAGAGAGAGAGAGAGAGAGAGA
AGTTCCAGTTCATTTCTCTGAGGTGGATTGGAATGGAAATGATGTGTTGCCACAATCGAG
GGAGACACATTGAGATGAGGGAGTATTAGTGCTGTGATGAAGTGCATTGTCCTCTAGGAG
GAGACTGCTGTTGCTGTCAGGGAGAGCTGTTGCTATGAGGGAGAGGGGTCTGTTTGGTCT
GCAGTAATGTTTAGGTGGTATGTGTCAGAGTAACATCCACATGAGTGCCAGGAGCGTAGg
actcc
>NODE_488_length_206_cov_2.048544
GGAAATGGCGGACTGTGGCAACGACAGTGCAGTTTTACAGTGCACCGGGCTGAATGTTAA
ACTTATATTTAATGTATGACATTTCACACAAATCATCCGGCCACAGACATGACCCTGGGG
TATTCCGCAGATTGCTTTTTCAGTGCCTCAGCAACTGTGGAATTATTCGTCCCAGAGAGA
GGGAGAGAGAGAGCGAGAGAGAAGGGGGGAAAAAAGCCTTTGAGTTTGGCGAAATGATCG
CCCTCTCACTGCTCTGGCCATCCCAGACTGGAAGCTCTCTCTCTCTCCCTCTCTCTTTTC
TCTg
>NODE_490_length_271_cov_1.457565
GCACCAACCTGAAGTCCTGCAGCTCTATGGAAACAGAACAACATGAAGGAGAGGGAACGC
CACGTTCTATAGATATTTATTTGTTTACTTTTTCATAATCTTTCATTTTCAGCCACTGTT
TGCTTTCAGGAGTTTTCAGCCACTGTATTCTGCTGTTTCAGTCGCAGGACAGTTTTATAT
TCAGTTCCTGTTTTTGGTCGTTGTCGCTGATTTCAGTCATTTTCAGTCACTGTTGTTCGT
CACTTTCAAACGCCCTTTTCTTCATTTTCAGTGGTTTTTCGTTGCCGTTTTAGTCTGTAG
ttgttttcagtcactgtctacgttcatcgtctgtcagtgttggttttgctatcagtcgtc
ttcagtcac
>NODE_491_length_233_cov_1.296137
GCGTGGTGCCGTGATAGGTTGCCACCTGTGCAATAAGTCAATTTGTGAAAGTTCCAATGA
AAGGAACTCTTAATGCTTCAGCATACCAAGACATTCTGGACAACGTCATGCTCCCAACTT
TGTGGGAACAGTTTGGGGATGGCCCCTTCCTGTTCCAACATGACTGAGCACCAGTGCACA
AAGCAAGGTCAATGAAGACATGGATGATCCAGTCTGGTGTGGAGGAACTGGACTGGCCTG
CACAGAGTCCTGACCTCAACCTGATAGAACACCTTTGGGATGAATCAGAGTGGAGACTGA
GAGCCAGGCCTTCTGGTCCAACATCAGTACC
>NODE_492_length_276_cov_2.188406
CTCTGTCACGCACGCACACGCACACGCGCACACACACGCGTAAAGGCAACATTTAACTTC
TCGGGTACCAGGGGCACGAAGGGAGAACATACTTCCAGAAGTACCAGGGGCACAAAGGGA
GATTGTACTTCCAGAAGTACCAGGAGCATGAAGGGAGAACGTATTTTCTAGAGTACCAGG
GGCACGAAGGGAGATTGTACTTCCAGAAGTACCAGGGGCACGAAGGGAGTATTTCTCTCT
GAGTCTTAAAGGCTGGCCTTTAAGGCCTCTCTCTCTCTCTCTCTCTCTCCCTCTCTCTCC
CTCCCTCCCTCTCTcgcgtgtgcgcacgcgcacgcgcacgcacgcacgcacacacacaca
cacacacacacaca
>NODE_493_length_270_cov_2.962963
GAGAAGAACGTGTTCATCAAAGAATCATGGACTTGCCGTATAGAAGTCCTCTTGTCAACA
TGCATGTGCATACACACACACACACACACACACACAACAGTGTGGCTACAAGGTCACTCC
AAGTATTGATAAATCACCCAGCTGTGATTCCCTCCTGACAGCTCAAACTAACATCAAGCT
GGATGGGGGAGAACAAAAGACCATCAAGCGGCCCTTTTCCTGACACTTTTATTCAATCAC
GGCCAGATTGCTTACGACAGCACCAGCAGCTGTTTCGTCTTCATCTTTCCCCATTTGATA
AAGCGTGTCAAGTCATATTTCTGTAAGTACTTCACCTCACCCCATACTGTGCAGATCCAC
AGCGATTc
>NODE_494_length_310_cov_1.241935
TGAGTGTAAAAAATGTCAGGTTTTGCTTTTGTAGGCGGCTACGTACCAGAAAACAACCCA
GGCAGCCTATCTGTTCTACTGTTTCCAGCGTTCACGCTACGCTAAAGCAACTATTTGTCT
TACAGGCAGGAGAGCGGGATTGATCTTCTCATGTAGCTCTTGGCAAGAAAGCGAATAAAT
GTATTTCCCGAAACATCAAAGTATTTCTTTAAGGTAATAAGTTAATCCTTATTCCCATTG
TAGACCATTTCTAGCACCAGTTATAGAACAAATTGGCTTTTCTTCGAGGGTGTACATCCA
aacatgggataacggctcggagacgtcgtccctgctgatcccatttatccgaatcagcgg
gaaatacttctatatatgtaacttcaatacacaaagaagagtttttag
>NODE_496_length_218_cov_2.110092
TTCACCTTCCATGTCAGCAACACGCCGCACCGCCGCAATCCTTCAGCAGCCAATTGTTAG
TCTCATTGTTTTTGAGCACACAGTCTGGCTGTACCGGTTTGATTTCCAGTGACACGTGCC
AGAGGTTGCTGTCTTGTTTCCTGGGGTAAAGAGATGTGACAAACACAGACAGAGCAAAGC
TGAAGACAAGGCCAAGTACTTGAGCAAACCCTGTGATTGGACCTCAACcggtgcctctta
aatgaaggcattttcgtccggaccacgccctccggtccaaccccggcacccgggtccagt
tggatcacgaggtggg
>NODE_497_length_317_cov_4.678234
AACCTGAACACTGGAACCCCAACACTAGAAACCCAACACTTCTCACTCTTTATTCCTACC
CCACCATCCTATTTACCACTCATTCCTTCCCTCTTCTCCTCCTCCTCCTTCCACCTTTTG
GTAACTCTGTGGCTGCTGGTGTGGGCATGCGGGCCTGCCTGACAGAGTTTTGCATGCGTG
GCCTGTCTAACTTTTATTCAGATTCAAAGAAAAGGATCCGTACATCCTATCAGAGTAAGT
CGGGCCTTCCGCAAGGCTGGGGGACTCTGTGTGTGTGGGCAGGAGGGATGGGATTATAAT
GGCTCCGTGTTTTTGGTGGAGATGATTGCCATATAGATGTGGGCTAAAAGCAAAGGGACT
AACTAAAGAGATGACTGAAATAAATATGGTTGTTTCTGGTCCTATGggatataac
>NODE_498_length_278_cov_1.050360
GGATGAGGTTACAGGGAGTAGAGATAAAGAAGGTGGAGGATTTTAAGTACTTAGGGTCAA
CAGTCCAGAGTAATGGAGAGTGTGGAAAAAGGGGAGGGGAAATAAAAGAGGGAGGGAGGA
GAGATACACAGCACTCCAACAGGGAAGCAAAACACTGCAATCTGTTCTGGCAGAACAGAC
TGAAACGATTACAGCGAGGAGAATATTCAGTTTTGGGATTTTTTTTTTTCTTTCCCTCCT
CCTCCTCTCCGCCTCATCTGTCATGAAGTGCATGAATGCTCTGACCAGAGTGAGAAGGAG
atgaaacgcaacaggccctgccaaaacacgctgtgatgtttgtagcatcttgaatcactc
ttggttttttgaatta
>NODE_499_length_245_cov_1.326531
TAGAGCAATTGATTGGTATTGTAAGATTTCCAGGAGCCAAATGTAAGGTTCTTAAAGAAG
CTTTTATGGATGGATATCAGGAGCCTGTTTTGGCTGCTCAACAAACATTGAACAGTAATC
TGATACACTAGATTCATGAATTTCCATGTCTCTTTTGTTTGAACACAATTCTTTCTTTTA
GCAAATGAAAATTCCTCCTAATGCTTATTCTACCTGTGTGTTGTGGAAAAAGTGTCAACA
TGTCAGATTTGTTTGTAAAAACCCTAAGCTTTTAATCTGATGACAATGAGTCCTATCCTC
tttctttgtatctattgtctaaatatcttaatcaattgctcta
>NODE_500_length_206_cov_1.864078
ATCACAACTATCATCTTTAATCCATGGTAATCACATCTGGCCTTAATCACCAATTCATAA
TGGAATTTATAATGGAATGATTTCAATTATCTACCACCACCGGCACCTCGGAGTTCTGAA
ATTAAATTAGGACAATGCATCTGTATGTCTTCGTCTCAGATCTCAATATGTTTAAGGAGT
CGGATGATCTTCTTCCTCTTTTGTTGTTTGTGGAACTTCTGAGGTAGAAGTTTGGTTTTG
TGGCAAAGAAGAATTTTTTATTTTTTTTTAAAAGAGGAAAACCTTGGGAGTTGATCGTTg
tgat
>NODE_506_length_204_cov_1.848039
ATGTCAAAATAGATGCATTATTTATCATGGAAAAAAGTATTCATCTGTATCCACTGCATT
TGGCGGTAATAGCCTCCCTAAGGCCAGGTGGGGTTAAGACCTGATACCCCCATCCCTCAG
CAGACTTTTTCTGGCTGCAGGAGAACATTTGATCATGTATCTGAGACCAGGAAGACTCTG
AATGAGGAGGATGCATTATTTAAACCATCCTGAAACAAAGTGCTTCCTCTTTCCTTCTCC
CGACTCCACTGAATTCTTTTCTCCAGCTGTGTTGTGTCTGTTGTAAATCACTATTTTGAc
at
>NODE_507_length_213_cov_1.553991
CACACTCAAAGCTAATATCTGTAAAGCCAGTTTGATTTCTGCTACACCCAGTTCTGCTGC
TGATTTTCCCTTGAATAACATTCATGTTTATGTGTCATGAAAGATAACAGCCATTCATTT
TCTTGGAAGACCTCTCCCGCCCTTATGACTGGTACTTTCCACCTTTCTCTTGCACAGAAA
AGATTAGGGGAACGTGATGCTGATATTGGCTGTTCTACTTGGAAATAATAGGGATGTGCA
AGTGTGACGTTTGGGGTTTACCTTCGGTTATTTCCTGCACATAATAATTTCAGATATTAg
atttgagtgtg
>NODE_508_length_99_cov_1.060606
AATTTCTTTGACAGGAACGGACTTGAAACAGCTTGTGCCGTCATCTTGATCATATTTGAA
GACATTGTGAAGCCAAAACATGATTGTGAACATTGTAGCTGAAAGATGGCAGTTTGACTG
TTATCCTGCTCCGAAAATGCGTTTGGCTGGCTGAAAACAAGGTTTTTGACATGGGACAAG
GAAAGTGAATTTCTTTg
>NODE_509_length_246_cov_1.500000
CCAGGCCGGGGGTGGAGCTCGCCGGAGAGCGTCTGGTGGCCGAGCCTTGGGGCCCCGTGG
GGCTCGGTTGGGCACAGCCCGAAAAAGTAACACGGGGCCAACGCCCAGTGGGGCAGGAAG
TCGGGGTCGGGTGCAATGCGCACCAGGCAGTAGGCAGGAGCGGGCGCCCAGGCGCACCGC
CCCCTGGTGGCGTAGACTGGTTCTGGGGACGTGGAACGTCACCTCACTGGCGGGGAAGGA
ACCTGAGCTGGTGCGGGAGGTGGAGCGTTACCGGCTAGATATAGTTGGGCTCAcctccac
gcacagcaagggttctggaaccaaactcctggagaggggttgga
>NODE_510_length_216_cov_1.875000
CTAGTACATATAACACAAAATATTGTCACCATTTTGGATAAAAGTATTGAAACAATGGGA
ACACAATGTCTAGTTATTTCTGCAGATTCCCAAGTGTCCTTATACCTTACAGCCATGGCA
ATTATTTTTCTTTCTAAGGAAACCCCCACTGGGCTGATGAAATTATTGTGCAATATCGGC
TGAACCCTCACAAAGTGAAAGCTGTGGTCTAAAGCAGCTGTGCAGCAGCAGCAGCACAGC
TGGGTGAACATGTTGATGCTCTTTGTCAGTAGAGTTTTTTGCACTTTATGCTCACATATG
tttgtgttaccgta
>NODE_511_length_230_cov_1.586957
CACCTGAGCAACTGATTCAACATTTCTCTGCATTTTTGCTAAACAGACTGCTGAATCATC
CTGATGACACAAAAAAAGAGAGGAGAAGAGCAGTTTTTAATCGTGTCATATTGTCGGAGT
GTGTCTCTCTCCAGGGAGGAAAGAAGGGGTTTTACTGAACATGCTACCTGTCTTCACACA
GGTTAATTCCAGAAGAAAAGCGAGCGGATCTCTGTCTCAAGAGCAGCTCATTTACCGCAA
ATGTGTAATGTTTATGAACATCTGTTACAGGAGCATGAGTGCAATAAAAATGAAAAGGAA
ggacaaaaaaaaatcagctgctcaggtg
>NODE_512_length_293_cov_1.211604
GTCACTCGTAGTGTGAACAGTTCAATATGCTGCTGCAGAAACTTTCCTTCACAGTAATGT
GACCGGCGTGGCATCATTTGTTGTTAAGAGCCACAAGCTCTTCGCCTCTCTGCTTGCCGT
GCCGCTCTTGGATTTATTTCTGTCTGTTGGAATCATCTGAAAGCCGTCGCTGGTAACGAT
GAAGTCAAGAGTAATTTCCTGTATCCATGTCTCTGTAATACACAAAACAGTATACTGACG
GAAGGCCCCTCTATTCCTCACCGCAGGCGTTAGCTCATCCATCTTATTGTCCAGCGATCT
cacactgtctatcatgatagaagggaaaacgcagctaatatctcatccttattgtatatt
agttcctcatctgcattcactgcatgtgttc
>NODE_513_length_234_cov_1.495726
TGAAACCTCGCTGCCTGCCTCTCGTCACATCACCGCCGGGCACTTAGTGAACCGGTTAGA
GGCCTTGAGGCTGTATGTTTATCCAATCATGTTCCCTGCCATGACCGCAGAGCTGGGCTT
CCTCGCAGTGTCCAGTTAGATTTTTCCGTGGGCTGGTGAAAGCTCGGCGGTTTGGGGTTC
GGGAGTGTCGTGGAGCTGAGATGTGCCGCTGAGGGCGGATCCATCTCTGAAGGTTTACGA
TGGGAACCCTGTCATTATGGGCATCTGGGCAGATAGTTACTGCTCTGGTGCTGCATTAAa
catgacgctgttcccatgttaaacctggtaac
>NODE_514_length_264_cov_2.143939
TGATGAAAGTTTTTACCCACTGGCCTTTGTTTCTCCAGTCTCTTTGAGACCACGCTTAAT
GATGCAGCACGTACAGTATGAGATGTTAAGGGCAGCTCATTGGACAGGATATGTATGGTT
ACTGTATCATGGTGTGCTTCAGACTGTCCTCTGCATTGCCCTTCCTGAAGGATTCATGCA
TCTGGGCTCGAGCTTTTTTACTCCTGCGGCAGTATGTCGAGAGAGGGAGAGAGTAAAAAT
GATGTCTGGAGGACGCCGACTGACATTAATAATTAATCATCTTGTGCTGCTCTCCTCCAC
CTTCTGCCTCCTCTTACTGTCCTGAACCTGCCGGCTGCTCCGATAAGATCTGTCCAGAGT
Gg
>NODE_515_length_234_cov_1.337607
ACACTCAAACCCCTCCACCACGGTAAGGTGGCGATTCATCGGAGGGGTCTTTTCAACTGT
GAATATTGGAATTATAATAAATTATTTGCCACCTAGCTTTTCAAAGATAAAAGATTTCGT
TGTAGCTTAGAGGATGAAATGTTTGGTGGGCTTTTCATGCAAATGTCCATAAATAAATAT
CACCCTATTTCGACTTTTCAGTCCATTATCTCCGGCATCTCATTTCCGGGAGAGTGGTTG
CATTTGTGCAAAAAATCGCCAGAAAGTTAAAATGGAAGAAAAATATCAGCTTTATTTTTt
ctttttctctgtgccgttttaattgtgatcca
>NODE_516_length_207_cov_1.859903
CACAAAATGACAAACCTAAGTTGCCAAACTACATCAAACACAAGAAACATGACAAAAAAA
TGAAACGCAAAACAACAAAGGAAAAGAGGTGGAATTCAAAATGGCCACAGGAGACGCCAA
ACGAGCCCCAAGAGACAAATGAGAGGAACAAAACGACAAAAGAAACACTGGTAAACAGGC
ATGTAAGCAGGAGGTAGGGAGAACAAACTGGCAATAAAATTGTGACAAGACAAGACTAAA
TGTAAACACAGAAGCTGATTGGAATACAACACCCAGGTGAACACACAATCACACAAGTGG
gaaac
>NODE_517_length_202_cov_2.000000
TCACAGTGACGGAATTAGTGTTAGATTTGCCACTAAAAACTTAAACTAACATGTGTGTCC
AAACTAAAAACCAAGAAACAATGAATGCAATGGACAGCCCAATAATTATATGAACTGTAA
ATGTATGAATGGATTGTTGGTCAGACAGAACAACATAGTACAAGACGGCAGCTTAGGATT
TGGTAAACTGTGTGGGTAGCTCTCACTGTTTTCTGATATTTTATAGACGGATTACATAGA
CAGATTCATCAATAATGACAGCAACTGTTAACTGCAGCTCCAAATTCTTGCTATAACCTg
>NODE_518_length_221_cov_4.624434
AAAAACAAACAGGCCCCTCTGTGTCCCGCTAATTTGTCTTGGGATGAAAGGCGTTTGATG
GATGGATCTTACCTTATTCATAAGCGAGGATAAAAGAGATGTATTCCCTGGTACAGGGTG
TCCGTTTGATTCATTACTGGAACAAGGAAAATGAACAATGTTTAGTCAAGATTTGCATGA
GAACAGTAAATATTACTATTTATCACGCAAGGTGTGCCTGTATAATGAAGAAGAAAAATG
CTGTCTTCTTAAGAAATAAGATCTACTGTGAGTTGGGTGTTTTTGCGATGTCAGGCCAGA
AGAGAAAGAAAGGCAGCAg
>NODE_520_length_323_cov_3.715170
GTTTCTCTGAAGAGAAAAAAGCCAGCAGTTTCTTCATTGTTTTCTTTTTGTTCTCTATTT
GTCTTTAAATCTTTCTCCTGTTTTTTGTAAATGACAACAAAAAAGACCTGCCTTTAAATG
TTCAGGACGTTTTCAGTCACACTTGAACAGGTTTTTAAAGACCTCAGTAGGTGAGCTAGT
TTTACCCTTTTTGCCCTTTGAAACTGCAGATTTTTTGGAGAATTTGTAATCCCGTCTTGA
TTAAAGATTGAGTGGAATTCTAGATGTGATGAATTTTGTCATATCTTCTCATTTTTTTTC
TTTTACATGAGTGTACACTTAGTTGTTCAGAATATTTGGGACCATTAAAATGATCTTTGC
TGTAAGATGTCCTATTACCATATTGATTAAATTAAGTCTAGATTGACCATATTAAGTAAA
g
>NODE_521_length_231_cov_1.666667
CTTTAAGTACAGAGTCCTTCAGAAACACTCTGATGATACCGTTTTTTTAACGTATATCAA
GAATGGGCAGGAAGGTGTGTACAGGAACCTGATGAAGGCCTTTACTGTCTGGACTGGTAA
GAACTGCCTTCTGCTGAATATCTTGACTGCAGCTATGAAATGTCTAATCATGAAATCAAA
GAGAGGTTTAACACTGATATGTAATATATAAATAGTATCAAAGGGTTTTGAAGATAAACT
GATAAACCAAGAGGGAGACTTTCATTCACAGGTTTCAATCTTATCCTTGCAATGATTTTG
gtaagaaagtgtagtataatggtgtggct
>NODE_522_length_339_cov_3.926254
ATATTTGCCCAATAAAATGATGAATGAAGGTTATTTATGTGTGTTTGTGTGTGTGTGTGT
GTGTGTGTGTGTGCTTCAATTCCAGATCGTGACACATACGAACGTGTACACGCACCACTC
TGCCATCCGCCAACAACAGCCGGCGCTGAAGGGAGCTGAAGGGTGCTTGGAAATTAAGGT
TATTACACAAATTGAGCCATATGGTCTAAATATTTCAGAGCTGAAATTTACTAGGCAATA
AAAATGGCCCCTACCTCGGTAATGGTGTAAATTACAGCTTAACCACCAGCGCTAATGATG
TCCTTCTGTACGCCCCGTAACCAACCGTACATGAAGGACACATTGTTTAAAAAATACCCC
AGGAAAAGCGAAAGAGAGAGAGAGAGGGTGAGAGAGGAAGAGGGAATAAGGGATGCGGAT
GGAGGGATGAACAGAGa
>NODE_523_length_276_cov_1.471014
TTACCTCTTCTCCCTTTGTCCTAAGTTCTCTTTGCTATTTTTTCACCCATTTTTCCTTAC
TTCCCCATGACTTTGTCCTCTTCCTTCTTTTCCTTCTCATATCTTTTCTTTACTTCATTC
TAGCCTTGCTTTCTTTCTCCTCCTCCTCTTGTATTTTTTCCTTCTCTCCATCTTTTGTTC
CATCCTCTCGTGTTTCCTTCCCATCTCCCCTCTTCCTCCTATCCTTTCTGGTCTCCTTCA
GTCCTTCCTCTCATTCTCTTTATTGTAAAGATAGGGCCACTTAGCCATGAAGGACATAGT
tatgagccgcattagtaactcataactgaatgctttttggcttggatgcaaactgcttct
aaaaaggtagcagt
>NODE_524_length_200_cov_1.875000
GATACCACAGAGTGACTGAATCACAAATTTGGCCTCAACTTGATGCATTTTTCTGCCTTG
TCTGCTGCTTGACACCTAAAATGTAACGTTAGAGAAGGTTGCATCATGTGAAGACTGGTT
GTGGGTAGGTATTAAGTAACATTTGTTAAGCAAAGCTTTCATCCTTGGATTTTCATGGTC
AATCAGTGTCAGGTATGATTTTCAATCACATTTTCAATACAATTAATTGTGCAGCACATT
GTATTAGTTTGCCATTTGGTCACCATAGTCATGTCTAGTCATGTCGGTTTTATTTTTa
>NODE_525_length_273_cov_1.084249
ATCATTTTTTTACTCCCAGAAATCAACTCTTCTTTTTGGCCCTGTATGCAAATATCAAAA
ATGTAATCCTATATCATACATACGGCTGGTCAGTAAAATTCACAAACCTCAATACTCAGT
ACTTTCTTTTGGTAAAAACAAAATATAATAGTTGTGTCAATGTGAAAATCACCCACACAT
TTGTTGTTTATTGTTCCCACGTGGTACAAATTTTAGCCGGGAATGtggcacttctgtaaa
gctgaattttaaacctttgtttactttttttgtttttgatattgttggttttaaaggtag
ttggacaacacttgacattcgaagacgctgagttgagccttagagaatgatgatgggagt
aaaaaaatgat
>NODE_526_length_560_cov_1.907143
ATCTTTGCCAAACAGATAGAGGACAGGTTGGTTTCGACTCACACAGAGACAGAATCACAG
TCCCAGTTCTGAGTAACGCCAGTCAATAATTTAACATTGTGAAATATAGCAAGCTCATGA
ATAAATTACTGTCTGAAAAGCTGCTTTCTTCTGCATTTGGGAGAGACATTTTCCCCCTCC
TTCTGTCTTTGTAGACTTCATGGAGTAAAGATTGCACACAGGAAGGCAGAGAACCAGATT
AAAATGGCAAAGATGATTATGATGAACGAGCTTAACAAACGAGCCAACCTATTAATAGAG
CAACTGGAGGTAATTACTTTCTCATTCTTTCTTTCCTTCTTATCGTTCAGCCAGCCGTGA
ATGTACATGCAAAGAATCTGTAACTGCCATGATGTAATCAGCCCTGAAAGCAAGCAAACG
AGAGCCAATGATAATCTGTCATAGTTGCTTAAACCAACATCTTAGGGACTACATCTGTCA
AGGAAAAGCATTGTTGATCAGCCCACAGTTCAGCCACTGTGCGGCAGTAATTAAACGTAT
TTTTAAAAATTCCTTtgcagaagatttccgagggtttccagcagcgtctggaggaccagc
tgcaaggggcaatagagatatgtggccagctggaccacattcagaagttcatcataat
>NODE_527_length_240_cov_1.512500
GCTAGTGTGACTCTTCCTATTGGTCTTCAGTTCCTTCTTACCACCATGGCAGGGGTCATG
AATCTGCTCGGGGCCCTGCAGAGGCATGTGATTGGTGATCTGCGCAGGAGGGACGGTTGT
GAGTTCCGTCTGCTTTGTTCCGAGGCATGCAAGGAGTTAAGTTATGGCATCAAACCGGGT
CAGTGGTTGTAGTGCCATGGACACATGAACACACACAGGAAGGAGGAAAAGCGACACAAA
AGTAGAAAATGGTGCAGTAGTATACATTTAAGCACTCATTTCTGTCACTATAAGAGGAAa
tggatgttaaatctcttcaacacattgttcagatagtt
>NODE_528_length_368_cov_1.540761
CAGATTATTTACCTTATGTACAGTAATGTATGTCCGCAACGCGCTGCTCTTACACTTTTA
CTCGAGTTTTCAGTTAACTCTGTTCTGTTTTAACGTATACTTCACTGACATGTCTGATTT
GGGGCCTGCAAGTATGTTTTAGGCTCAAACGGCGAGTAAGTGTTTGCACAAAGATCCCGA
AGGTGGCGCTAAACGACCTTAACGTCATCCTCTGACACGCGCTGGATCAATCCCTGAGAG
CTGAGTGAATCCGTGCCAAACAGGACTGTACCTTCTTTGCCGTTCTTCTGGAGGCCGTTG
GAGACATCCTGGCAGTGCACAGGGAAAGACTCTCCTCCCACCTCCTTGTAGATGTTGAAC
TCCTCCTCCAGAGTGCTGACGACTACCGACAGGTCTTTCTCTCTCACCTACACAACGCAA
GCGTTAATGGCAAGATGTCTCAGAGCACTGTGAGATACACAGACTc
>NODE_529_length_245_cov_1.620408
AAAGGGTTGGTTATTAGATTAATGTGCTCAAGGATGAAATCTGGTTATACATAAGGACAA
GGTTCAGCATTATAAAACCTTTTGACCCTCAAAAACCAGTTGACAGATATTACTTTTCTG
TTCTTGTTTGTCTCTAACTAGAAGTAATTACAGTTCATTTTAATATATAGTTTTAGTTAG
TTGAATATTTAGAAATGATATATGAGCTCCATTACTATCCTGTCTGCTCATTAACAACTT
TTCCTGTGTGTTCTAACCCTCCTTTTTCGTATGTCTTCATTTCTTATTCCCTTCTTTCTa
actggttcttatgctcgtcttctcactaccttgctcaactctt
>NODE_530_length_272_cov_1.330882
ACTTCCGTAATCTCACTTTCAGTCTTTTTTTTATGACATGTAGGACAGTTTTAGCCTTTT
TTGCTAGATGCTTGGCAGTGTTAACGGTTTGGTAGCAGGTAAAAAACTGTAAAAACATCA
CTGAAAACAATAAGTGAGCTTATTGCAAATCGTATAAGTTCAACAAGCTGGCTATAAGGT
GTTAGTGTTTTAATCAGCTTTTGTTTTAGGATTATGTCGCTCTTCAAAAGCATAAAGAAC
AATGAAATGATTTTGAATTCACTTGCAGCTTTAAAAACTCATCTTCTTCTCCCAGCACct
ccacactgaactctgtgggatcatcttggaaagctaatgacaccttccattagaactgac
tggtcagtgg
>NODE_531_length_218_cov_1.091743
GCTGTCTTGGATCAGCTGCTTCGCACCATTCATGTTTGTTCACCTTCCTGCTCTACTGTT
TTTAGGCAGGAATCGACGGTACAAGCATACATTCGAATAAACTGTTTTGCTTTTTTTTTT
GGTTCTGTTAATGATTGAGGTAACTATCTTGCTAAATGACAGCTTGTAAGCCACCCCTGG
GAGCCCGTTCCCGTCTTCAGTACAGCTCTACTAAAAAAATGACGCACAAGCCTTTTGAAA
AACTTGccagatgaaataaacagctcaggacaatgaaacagaaagcagctgtggcaacta
ctgggaccaagacagc
>NODE_532_length_243_cov_3.246914
AGCTAAAGAGAAGCAAAAGAAGAGGGGAAGAAGGGAAGCCCTTATGTTCATGTGTTTTGA
TTAGCAGGTAATGATCTTTGATCTAATGCGCTGACTGGGAAAGTGCGGCTCCCATTGAAA
TCCGGTGGATGCTTGGCCGACCTGGAGCCAGTGTCACTTCTCGTTAGGGCCTGCGGCTCC
ATGACCTCCCCGTTGCCAGTCCCAGCCCCCTTCCTCACAGCATGAGCACCCTGCGTAATG
ATATCAATAGCAGCAGGGGTGCAATGAATACAAATCCGCGTGCAGAATGTTTGGACAAGA
ATTCGCTCCCGGCCCTCCCTCCTCCagctgccccacacccc
>NODE_533_length_232_cov_1.043103
CACGACTTCCCAACTACCGCCCCATGAATCAATCAAAAATCATAGAACAACCAAAAATTA
TGACCCAAAACACAACTTATGTGGAAGCCTCTACTTTGGGAAGGAGTTGTTAAAATAAAA
GCAAAAAATAACTTGATTCATACATTCATAAACTCAAGAGTCACAACAGCTACTAGTGCT
GAACCTTCTGAGCCACACTCCCCAACTGAACTGAGAGTCAGAACCTCTTTGTGTAGTCTC
CCAGCCAGGCTGACGACCAACAGCCCACAGCGGAGCTCTACTTCACAGGTGCAGCAGATc
tacctgacgagcagggtgagctgtgatccg
>NODE_534_length_245_cov_1.232653
AGAGAAAAGAGCGAGAAAAAGGATGATAGTGAGAAAGAGAAATGAAGAAGCAGAAACAGC
AGAATAGTACAGCAAGAAAAAAAGGCAGAAAGATGGAAAGGCTTTAGACGAGAGTGGAGG
AGAAAGATGAAAGTGCAGGATGGCTGAGAGTGAGAAATGAGACGAGAAGGGGACGATGAG
TAGACCAGGATCTGAGAACAGAGATGCAGTAGATTGACAGAGGCAGTGAAAAAGAGGTGA
TTGACGGGAGAAGAGACAGGTAGCGAGGGAGAGAGGATGAGAAAAAGAAAGTGTGAGAGa
cacttaaagacagagcaggggattttaagttcttacaaatcca
>NODE_535_length_260_cov_2.415385
AACAAAGAGAGAAGGAAGCTTGCCAGGTCGGACACACTCAGAGAGAAATGGAGAAAGACA
AGACAGGCACAAGGAGGCAGGATAGAGTTTAGGAGAAGCGCAGGTGGGGTCAGGAAATCT
ACTTTGCCCCACCTACAGCTACAACTCCAAACACACCTGCCGTTATCAGGAAGATTGGAC
TTCCAATTCCCTCATCAACACTTGTATGCAGATACGTATGCCGTTTAGAAATTGTTGCAC
AAATTGAGAAGCTTTATCCAATGTTTGCCCTTTCAAACAACAAAACCAAGACGTTACTGT
TGATGAGAAAATCATCAAGCCATCTCCTGAGCTGGAGGGATGTAATATTAGATTAGTc
>NODE_537_length_103_cov_1.000000
ATGACGGCACAAGCTGTTTCAAGTCCGTTCCTGTCAACGAAATTCACTTTACATGTCCCA
TGTCAAAAACCTTGTTTTCAGCCAGCCAAACGCATTTTAGGAGAGGATAACAGTCAAACT
GCCATCTTTCAACTACAATGTTCACAATCATGTTTTGACTTCCGAGTGTGTTTAAATATG
ATCAAGATGACGGCACAAGCT
>NODE_538_length_245_cov_1.591837
TGGTTCAGAGTTCTAGAAAATGTATAAACATGTTTTAATGCTTGGTCCTGCTTCTAGTAC
TGCACCATAGAAAATTGATTTAGCTAGTCTAGTTTATCACTGAGAATATTCAATCAGTAA
AACTATTTTCACTCTGATTTGGCCAAAAACTGATGTGATGTCCACGTGTCCTTCATTAGG
AAACATTTTCAGACCTAAATGCACTTTCTGAGGTTTGTGTTTAAATGAATGAAGGATAAA
TATCAAATGTGCCGTTCTCATGTTAGAAATAAGCAGTAGCATTGAGAGTCCCTAGTGGTA
ttaaaaataactatattaacttacatgattaacagttttctgc
>NODE_539_length_273_cov_1.010989
ATCGCAATTTTCTAGATAACAACATTACATCTTTTGATTGCTTCTTCCGTTTAACCAACA
GTCGAAAACTTTAGTAATCCTGTAAACTGTACTAGAATGGAAATAGAAAGCAGCCTAAAA
TAGTGAAAAAATCCACTGGGTAAAAATACTCACAGCATTCACAAATGTTGCGCCTACATC
TCCTATTAAAGCTTTCGTTGTCTTCATTGGGATCTGCAGAACATAAACATAAACAGACAG
AGAGGTGAAGTGACTTGCGTCCCAACATGCAAACGAGCTGAGAAGTCAACAACAATATAT
gtaatcactgtgtttgatggataccagacactgagaacagagagtgcaggcgttatgaca
cggctagccga
>NODE_540_length_329_cov_3.440729
CTGTGACCTGAGGCCTCAGCAAGGTGGTAGTCCCATGAGGAGATGTGGGATGTGGGCCAA
ATGAGGGCAGGGGGAGGGAACATGAGACGGCTGATGGGCGAGTGTTTGTAGATGTGTGTG
TGTACGTGAGCATGTGTGATTGCTTTGTGAGGCTGTGTTCTGTATTTGTGGGTATGATCA
CCAGAGTGTGCTAGAGACTGTGTCCTCCTACTTGTCTTAACTGATCCTCGTCTTATGGTG
TGAGCTTTCAGCCTAAGCAGCTCTAGCCAGGTGCTGCATCTGTCTGCAAAGGAACCGTAA
TCAACGGAGGCAGCTGGAGAGAATACACACACACAGACAGACACACGCCCGCGCGCACAC
ACACACACACACACAGCCCACACCCGAAACAAACACAAACGCAACGACACATACTCACAC
ACAGAAA
>NODE_543_length_99_cov_1.212121
GTAGTTGAAAGATGGCAGTTTGACTGTTATCCTGCTCCGAAAATGCGTTTGGCTGGCTGA
AAACAAGGTTTTTGACATGGGACATGTAAAGTGAATTTATTTGACAGGAACGGACTTGAA
ACAGCTTGTGCCGTCATCTTGATCATATTTGAAGACATTGTGAAGCCAAAACATGATTGT
GAACATTGTAGTTGAAA
>NODE_545_length_198_cov_4.691919
AAAAAAAAAAAAAGAGTCGCTGATTTGTCTTTCTGCGTTTTGTCCATTGTTATTTTGTTA
GTCTGTCCAGGCTAGTAGTCCTGATGTGGGCTGTGCGTCAAACTGTGCCGTCGCAAGTCA
CAGTTGCGCCGAAACACCTTTCCGCAGCGGCCACAGCTGTAGGGCTTGATGTCTGTATGG
GTGAGAAGGTGAGTTTTCAGGTTACTTCTTTGATTAAAGGTTCTTCCGCATGTGGGGCAT
TTGTGGGGAGACTCCTGTttagatttaaagcaagcaaaggattattccctttaatt
>NODE_546_length_198_cov_1.323232
CATAGCTCCAGAGCCACCCAGATAACTAAACTGCTCAGTGCTGTTGCAGTTCCTGAATGT
GTGCATAAACCTCTTTCATGTGCGAGTGTGAGTGAAATAAAGAGTGTGTTAGCCGTTCCC
AAGTGTTGATTGAAGCTGCTGATGACAGAACGGTGGCACTGGATTCTTTTCTGTCATGCT
CCCCAGGCCCCTGACCCACCTAATTGGTTTTCGGTGTTTAAAAGACCAAACCATCAAAGA
CGCATCTGTCATTTTGACTGCTTTCACTTTCAGATTCAGCTCTTTCCATTATTTAt
>NODE_547_length_210_cov_1.014286
ATAAACAGAAAGAAACATGTCTTGAAGCTCAAAACAAAGACTAAAATGGTGGAGAGTCCT
GAACAGTGGTCAGTTCTCTTTCTGCAAGACTCTTGCTCATATTTTGTTCCTCATTCTTCA
CCTCCCACTCCCACTCTTTCTTTCGCCGCTTGtctctccatctctcttgcccactgacat
gtacacgtttgctaaatatagcagcaaacctgccaacttctcacatttactatcacacac
atgaaaaaaacccaaatgaatcacagcagacaaagggaacggcggctgatatgatgcagg
agcaatcg
>NODE_548_length_230_cov_1.578261
GAGGTAAACTGTACATTTTAATCTACTACTTTTATCCATGGTACCTATAGTTACTAGATA
CAATGCAGATTTTGCTTTTAAATTCCACAGTCAACTTATATGATAAAATTAGTTTTTTAC
TGATTAAAGCTAAAGCATCTAGTGGTATCAAACTATTCAATTTGTAAAGAAAATCATCAA
ATTCATATCTCCTCGATGGATCAATTTTATTACCCTTTTAATTGAAAAATTATACAATTA
ACTGACGTAATTAATCCATAATCAATTAGAACGCAGATTCATTTTCTGTTAGTTGACTTg
atgatttaaaaactaattgtaaaggctt
>NODE_549_length_421_cov_4.776722
GTAGAGGCCAACCAAACTATGCATGGGAAGGTAGGTTCAGCACAACCTAGCCTGGGCGAT
AATGACTGACGTTCCAGGGGACCAATCAGGAGAGTGGAGCTAAGATCTTTTCCTTGGCGA
CATCCAATAGAGAGTCCGGATATTACTACTGGGGCGGGGCCGTAGCGTCGTTTCAGCTGG
TTGTTCGCTCCAGCCTGTATAGTTTGTACGAGCAGCAATTGTGATGCAGTCATAAGACGG
CCAGGACGAATTTGGGGCGTATGGGAGTCACATGAAAGGAATGATGCAATGCTTGGCAAC
CAATTTCTAGCTGGGGATAACACCAGCAGAATCAGAACATGTTTTATTAAACAGTGTTGG
CTCTAACAAAAATCTAAAAATATACATATATGCATGGATTTCTAATGTCGAAGAATTGTT
TGTTTCCGGAACACAAAAGCTGAATCGATTTTCTTACGAATTGTTTTTTTTGTCGTGGTT
TTTTAAAAAATAAAAAAAAATTAAATTTTTTTTTAAATc
>NODE_552_length_202_cov_1.128713
CTTACAATACAATTTTACAACTTTACAACCATACAACTTTATTCATATAGTTGTATGAAT
AAAACAAATACCGGTGAACACTGAAGTGTGTTATGGGGATAAAGTAAAGAGTATTAAGAT
AAGTAAAATCAATGGCTCCGTCTGAGAACATGTCCTGTATCGGCTGTGGTATAGCTTCCA
CCTCCTGTTCCAGGAAGGTACAGGGAAGGTGCAAAAAGTCACACAACTAAAAACTGTAAG
AGGGAAAGGAGAAAAATCAAGAAGAGAGGGAGGGAAGAAGCTTTCCAGTCCTTTGAATGa
>NODE_553_length_240_cov_3.212500
CAACAGCTCTTGTGTGTTTTAAATGTGTTTCAACATTCTGTGTAGTTTCTGTTACTGATA
TTGCTTGCATGGGGAGTTTGCTTAGCTATCACAGGCTGGGAGAATGCTTCTTTTCCTCGA
TTTTCTCTACTTTTCTCTTTGCCTCCTGAAGGACTGAAGAAAGTACGTAATCCGGATCGA
ATGTACAGATCAGCAGTGTGTTATGCTGGCCATGGTCCACCTAAGAGTATCAGTGATGAC
ACAGAGACGAACAGTAAGAGTCAGTTATTATTACtgcattgctgctccaagaggccacta
gctggccactctattattcattcatcaattcatttatt
>NODE_554_length_285_cov_1.063158
TTATGCTAGTTTTTAAAGTCCCTCTCTGGACTTTGATTAAAACTCTAAAAACTCATCTCC
GTGTAATTAAAAAATAAATTAATTAAAAATTCCTTCTCGACATAAAATGGCTTGGAGGTG
ACTCTACAGCATTGCTTCCTTTAGAATGAACAGATCAGTGAAGTCTTTACATCTGTTTCC
ACCCACCCCTCTGTCATTTGTTGCATCTCAAGCAAACCAGCTCACCTTCAGCTCAATCTA
AACATTGTAAAACtactttgtgcttaccagtggcaagtcatgatattgaccagccatata
tgtttgaaccacaaaattgattccaaagaagaatagtcatagagaaagcttcatcctaca
tgctcacaagattggtttcatta
>NODE_555_length_204_cov_1.754902
CTCTGTCAACGCAGTGCCCAGTGGCATGCAGAATTACCAAGTCATCCACCACATTAAATA
TTTACCCTATCTTTAACTGATGAAAGGATATACTAGCTTTTAATACTTCCATTAACTGAA
GCAGAGCTTGAACGAACATTAAACTTTGCCACGCATCGGTTCACAGGGCAATTTCTCCTC
TGCACAAATTAAACTGCTGGCGTCTCTGCAGTGCGAACTGCTCTCCAGTGGTAGTATTAG
GGGCTGTATCACATTTTTTTGGGAGTGAAAATAAGTTTTTTCAAAAAATTGGCAGTCATG
gg
>NODE_556_length_312_cov_2.887820
TTTCACCGACGTTTTCCAGAGGGTGCTGTGTTGTTTCCTGGGGTGAAGAGAACTGAGACG
CACGGACAGCGCAAAGGTGAGGAGAATGCAACGTACTTTAGCAAATAGTTTTGATTGACC
GTGCAGAGGTGCCTCCTGAAATAGGCCATTGTACTCCTAACCCAGCTCTCCAGCCAAGCC
CCGGCACCCGGGCCCAGTCGAGAAGCAGTGTCAGTCCTCCGTACCCCCTGCCCGCCACCC
AAAATCCGCACGCCCACAGCCAGGCACCCCTCCCTCCCTGGGCGCTGCCACTAACAGCAA
AGCAGGACTCAAATGCTGGGCTCTCCATGGCAGGTCAGGATAATGCAAACCCTGTGAGCT
ATCACATCATCCGTGACAACATAGAATCTGTCCCACAGAGTCTGGAAGCa
>NODE_557_length_219_cov_1.095890
ATAATGCAGAGAACACAGGAGGAGTGAAGACGATGAGATAAAGATTACGAGCCAGTTGCA
AATCTTTGTTTGTCTACACTTGTTTGGATTTCCTGTTCTTGCACCTGAATAATCGTATGT
GGAAACCGACCTCTATAACCTGATTAATGAAGCAACTCAGATTGAGATAGAAGATCTGGA
AATGTTTGAACAGAGTGTTAGGTGATAAGTCTGTATAAACAGTTAAATATAGTACATATA
TATTCAGACTTATGAGATAAGGACCCTGCAGttctgctaaatttattatacttcaacaaa
tcctgatttatgtttat
>NODE_558_length_287_cov_1.202091
GGGATGGCCATGTGGAGACCAGCGTGGGGGCCTGAGAACAAGACTGGAATGTCAATGTAC
CAATCCACAAGCAACTGTAAACTGCACTTCTGTGCCTCAAATGAACTCCAGAGGCATTCT
AAATAAATATATAGGTTTATGCAACTATCTCTTGTTTTCCTATTTAGAACATATACCTTA
CGTCTCAAGGGAACAAGCCTTTGAAGAATATAACTGTACTGAGGATTCCCATTGGTCTAC
GCAAAGTTCCCACAAACTCCCGCTGGCCGTGGCTCACTGTGTGTGTGTTTGTGTGTGTGC
gtgtgtgtgtgtgcgtgtgtgcgttcgtgcatgtgtgtgtgtgagattaatcatgctggt
gtaaagaaacccagacatttccaag
>NODE_561_length_108_cov_1.268519
GATAACAGTCAAACTGCCATCTTTCAACTACAATGTTCACAATCATGTTTTGACTTCCGA
GTGTGTTAAAATATGATCAAGATGACGGCACAAGCTGTTGCAAGTCCTTTCCTGTCAAAG
AAATTCACTTTACATGTCCCATGTCAAAAACCTTGTTTTCAGCCAGCCAAACGCATTTTC
GGAGCAGGATAACAGTCAAACTGCCA
>NODE_562_length_232_cov_1.525862
TCCACCATCTGGATTTTGTCCTCAACTGTGCGGTCCCTGTCCGCCCGCGACGCCAGATCA
TCTACCCGCTGGAGGAGCTTGGCATGAACGCCCCGTCCAGGCGGCTCACAGAGGACCAGG
TGGGCACAGCAGCAGCTGGTTGACAGGAAGCAGCCTGCCAGGGAATGTAGATGAGCTGAA
GGCTGCTGAGGGAGCACAGCAGGGTGTGCGTGTGACCACTAGACGGTGCTGTTTCAAAAG
GGAACAGCTTGTAGTGACACTGTGTCCGCACAAAGGTATGGAGGGGAAAACGCCACTACT
gagggatgatacaaagcacagtatggtgga
>NODE_563_length_262_cov_1.416031
AAGGAGTGTTTGTAACACCGCGAACACAGAAAACAGTGGAGACGTGGAGCAGGGCAAGAT
CCGAGTTCAAATCCATGAAATATTTAAGTTATTATCAGCGGACAGAAGATAGATCAGCAA
CATTTTTAGGAACTGATTCACTCATTAACACTTTAAAAGGCATGTCATCTTTGGAGACTC
GCCAAAACGACAACAGAAAGTATCACTGGATTTTCCACTTTCAGGCCGTCCTTGAATGCA
TCATGTGTTGAGAAACTTAACTTCCTAGGTCTTTTGGGACAATCGGGTCTTGACTTTCAA
acggagatctcacctgttgggaaacttaaccaaatcttagcttcaacatcaaaatcattg
>NODE_564_length_291_cov_2.261168
GGGTCTCCTGGTAGTTGTGCGTGTGTGTGATAGTGTGTGTCCGCTTCACACATTGACTGT
GAAGCTGCAGCAGTATAATAGCGGCTGCTGCTCCGGGGTCCCGGCGGTATTGGCCTAGCC
CGCAGTCTCTCTTGGCTAACTCATGTTTCATTCTTTGGCAATTTGCCCTAATGAAGTCCC
GCAGGAGCCCCTCAGACCTCTGTTCTCTTTCCATATTTAATCATGTTATTTTAATCTGGG
GGATGAGCTAACGCCTCTTTCTCCTGCTGTGTGTGTGCGTGTGTGTGTCTGTGTTTGTAT
GTGTCTGTGTGTGTGTGTGTGCGCGcgcgcgtacgcggcaggtcattactatagctgggt
tttcatgagatgggatgtcaagaggggga
>NODE_565_length_233_cov_1.549356
CGGGGAGAAAAAAAAAAGCTTAAGAGACTTAGGTATATAATGAGACACAGAATGATTAAT
TTATTCGGCTCAGCTGCCAGCAGGGAGGTGCCAAACAAATGAGTGAAGAAAAGCACAGAA
AGGGTAGACTATGGCCAGGAAGCGGTCCACGCTGATGCAGGTGAGGAAGAGCATGCTGCC
GTAGATGTTGGTGATGAAGGCTGTTCCTGACACCTTACACAGTCCATCTCCAAAGGGCCA
GTGGCGGTTCACATTGTAGAACACCTTGAAGGGTAGCGTGAAAACAAACACTAAATCGGA
aacgctaagttagtcataaacatcgtggtct
>NODE_566_length_217_cov_1.465438
ACCACCATCTCCTTTGTCTTCTTGGCATTCATTTGAAGGACGTTCTTCTCACACATAAGA
AGTCTTCCACATGGGTGTAACTCTTTCCAGACTCAGGCTTAGATTAGATACAGAGCTGGT
CTGCACAATCCCTGAGGAGTCTGGAGCTGATGCCATAAGGACCCATGGCTTTCCTGGCTC
TGATTTTCCTAGGCTACATTCTCACTTGATCCTCTGTTAGTGTGAAGAGAGGAAGAAAAG
ATGGGTGGagagagaggagccacggaaatagtggtgggggtgtgggagatgggtgagagc
cccagagatggtggt
>NODE_567_length_208_cov_5.855769
ATGTTTACCACTGATGAAATTATAATGCAGGCCCTGCTGTATTATTTATAAGCCAATTAG
GGGAAGTGTTACTTGATTTGATGGGGAGCCGACACACAGAGTACATTTAACTAATGGAGA
CCAAGAGAGTAAAGGGAAGGAGGGGAGGGAGGACAGCTGAGGCGGACTATTCCGTACGAT
GCTCTAGGATTACGTGGCTAATTGCCCTGCTTTATCTGTCTGTCACGGATAGCCATGCAT
ATTTTAGCGTTCCCAAAGACTTTGATTGTTTGCACTCGTGTTGGGGCTGTAACAAGTAGA
GCAGAG
>NODE_568_length_199_cov_1.959799
GATTCATCAGTACAAGTGACTCCTTTCACATACCATGTAGTCAATTGTCTCAGGTAAAGA
ATGTCTCGGTTAGTCATCCCTGATGTGCTCTACAGCTCAGATTTAATTATGCTTGTTTAA
TATTTAACTGCTTTTAACACTGCACCTCAACACAAAGTCTTTCTTTGTGGAGGGTTTGTA
GATGTAAACAGCTCAGGGCTGCTTGGCATGGCACCAGCACAGCAGAGCACTGTGTGATGC
TTCAAGAGGCAGGTTCACTCTGTCTGGGTGTGTACCTCCTTCCTCTGCTGTTTCCTt
>NODE_569_length_267_cov_1.505618
CCAGGATTCCCCAAAACATACGTTTGAAGTGTTTTTTTTTTCTTGCAGAGCTGCTTCTTT
GTGTTTGAGAGGACAATAAAAATGCATTTGCATTTATTTCCATCTCACAGTGTGTGTAAG
CTATTCTACTCACACCAACAAAGATCTGTCCTCTATCTTTGGAATTCGTGTCCCACTTTG
TCATAACTGTGTCACCAGTGTTGTTTCACTGATTACAGCAGCATTTTTCTGTTGTACTGC
AAGTATATTTTCTGTTTATATGCATATTTAGCTTGCAGACACAGTAATCTGAGCTGATAC
actgtcttagtgtattttttgttggcttttgtgttatcacatattttttgacttgttcca
ggaat
>NODE_570_length_263_cov_1.406844
GTAATCAAGAGGAAGATTTCCATTTGCTGTCCAGGTGTGCTGCAGAAACTGTTTGTTAGG
TGGAGATGCCATGAAGAATGTTGACATTGAGGGGTTGAGAACCTTGTGGACTGGGATGAA
TACTGTCTGTTAAAAAATTATGCCCGCTCCCACAACAAATTAAAATTATCAATAAAAGTA
AAGTTTCGTGAGGAGCATGGTGACTGCAGTCTGGTGTGGAGACTGAGCATCCTACTAAAG
CATCCGATACCTTGACAGAAGGAGGGGAAGGACCATGCGATAAAAACAGATTTCTTGCAg
tccttgaatagtttaaaaaggctgttaaaatcctgttttaaaatttctgactgttgatta
c
>NODE_571_length_207_cov_1.550725
TACACAAAGTACACAAACACAAAGGAGACACAAATGAAAATGGAGACATAAAATGTCACA
AACAAGATTCAACAGAAAAATGAGACACAAAACAACAGAAAGGAGAAACAAAACGGTTAC
AAAGAGACAAGAAACAACATAAAAGAGACACATAAGGACAAATGAGACACAAAACGAGAC
AAACGAGACACAAGTGCAACACAACATTACAAAAATGAGACGCAAAACGGCAGAAAGAAG
ACACAAACTGACACAAGGAAACATGAACAAAATGTCACAAACAAGGCAAGCTTGCTTTGc
tagat
>NODE_572_length_269_cov_1.475836
AATTTAACACTTTCATCTATTAAATGAAAGGAAAACATTTTTTGGTTATTCATAGTTATA
GATTTTATTTTACATTAGTGTGTAAATTCACAGTATTTTTCTAATTTTTTGTCAATAATC
AGGGGAAAATTCCATTAAATTACTCATTTTCTAACGATGCACATCAATCTATTTACATTC
TCTCTTTACTTCAGCTTCTTTTCTAAATTCACCCCTTCCCAGATGTCATTCCTGATAGAT
TACTTCCTTCCTTCTTTGGCTAATTTTTCATTCACACCTTCATTTCCTTTCTCATTTCCt
aatacaagttggtcttcccttccttacttcctccatttctagttcttttctccacttaat
tcatttt
>NODE_573_length_345_cov_1.142029
CCACTGACAATAATATTATAGTTCATCTGTCAGTATTTTCCTTAATAAACCGGTTTGTCA
GCTTATCTATAAAATTAGTTGGCAAGTTGGTTCTGCCAACAGGTCAACACCCAAGTATGG
CCAGTGAAGAATGAACAAAAATGCACAACTCTGCACATTTCAGAAGCTGGAACCAATACA
TGGCTTTAAAAATAACTAAACTGATTTATAAAAAACAACAACTTATACTTAAAATCCAAT
ATCAAGATAAAGTTCAGTGGATTGACATGGATGTCTATATGTGATTTGATTTTCAAAGTA
aagtcaaaagcaattgtctaagcttattacacacaaaaaagataatctttgtgtctttat
ttaacaaagcctgtaaatgtttgcagtgctggtgctgccaaaggaggttcagctagttat
aagaaattcccagaagttcactt
>NODE_574_length_286_cov_1.360140
TCGTCATACAAAAACCTCCTCAGTCAGACTGCAGAGACTCTGAGCTGTTACAGCAGGAAC
CCACTGCAGCTGCTGAAGAGGAAGAAACTGTGACACAGACCACTGAACACAGAGCTGACA
GCAACCTCACCAAGCACCAAACACCTACGGACAATTTAGAATCACCAATTAACCTCAGCA
TGTTTTTGGACTGTGGGAGGAAGCCGGAGAACCCGGTGAGAACCCATGCTGCATGAACCA
GGGATCTTCGAGCTGTGATTCAACAGTGCTAACCACTGCGTCACCCTGCAGCCCATAATG
atagttattgttaattattttgagataaatgccattatttgaaattcctcctccagcccc
tctgtttttacaaatagtaattca
>NODE_575_length_205_cov_1.302439
AATTTATGTGTTTTACTGCATGTTTAGAAGAACAAAACTGGAACAAAACATGTTTAAGTC
GATGACGAACAGAGAAAAGCAGCAAATCCTCAAACGTTGAATCAGTGTTTCCTACAGCCC
GAGATGACATCCAAAAATGTCTTGTTTTGTCCACAACAAGGCAAAAAAAAAAGACATTTA
TTCTGCTGATTATTATTCTCCTGCGATGTAATTCTGTTATTGTGCCTGGGTTTCTCCCCG
TGACACTGTTGAGTAGTAAATATTTAGCATCACgggacattttaagcaataatatctgac
ttt
>NODE_576_length_237_cov_1.556962
CGTATGTCATTGGCTTTATTGGGGTTTGTCTGTAGCATATTACATGGTGAGGTCTTACTG
TGAGAAGAACCCTCAGGCGTTTAAATAAAACGTAGTTGAATATACTTTATTTCAAATCAT
ACAACTTTAAAAAACGTTGTGCCAGAACAGTTCGATGTCTCTACATGTACCGCACTCACC
ATCACCCTCCATGTCTCTTCTAATGTTAAGTGCAGCTTTTCCAATAAACAAATGCTTCTA
TTTTGCGTCAACCAACAATGTGAAATTCTATCTGGGCTTTAGGAGGAACACCTCCTGAAg
ttgaggctgtttattctgaggcttaagactgtatt
>NODE_577_length_209_cov_1.392344
ATAATGTTCTTCAGTAGGGCAACAGAGCCCCAAGAGCAGCATCCTCTCTCTCTTCATGAG
TTATTTGAGCTGCCCTGCTATCTCCTTTGTTCTCTATAAAGTTGCCTTTTGGGATTGCCA
GGACCAAACACATATATTTTTAGTATTTTCTACACAGTCTGGTGTGAAACAACACGAGGG
ATTGGTGAGACTCCAAGAAGCAGAGAGTACACAGTCTGGGAAGGGAGGGGAAAGCAAGGG
GAGGAAGAGAGAGCAAATGAGCAGCAAGGAGGAGTGATGGGGATGAGAGTGCAGGGGAGA
acattat
>NODE_578_length_248_cov_1.326613
GATTGTACGCTGTAGAAGGTGTGTGAATTGTAGTGCAGCTACATTTTACATGTACGAGAA
CAACAAGTGTTATCTATGTTTTTACAAATTCATCTTGAAGTAGCCATTTAAAGAAAGGCT
ATTTAACTTTTTTGCCAAAAGAATGTCTTCATTGTACTTGTTTGAACTTTCGAGCACTCT
TGATTTTTTCGTCTTCTGAGAGATTGTTTACTTGAGCAGACGATAAAAATGCATCACTAA
TGTCTTAATGCATCAGTCTCCGTTTTGATTTAGTAAGACGAGGAGGAGGCCAGACATGGC
accttacaaaactccccttgggtgaaatcatcagcatgcagaccga
>NODE_579_length_228_cov_1.276316
ATCACTAAAGCAGCGATAAACGCGGACAGATTAATTAGCCTGTCAGGGTAAGAAAAGTAT
TCCACAACATGAGGCTGTGAATAAATGCAAAAATCAATAACGGTAGAAATGAAATAACAA
ATGACAAAATAAAGGTACAAACTGATAAACGGGGGGCTGTGCATGCTGATAAAAATCAGA
GACCATTTGAATTCTCATTATTCCTTCAAAGACTTTTTCAAATTGCCCGTGCTGACTCAA
TTAGGGaacaacatgttgcaggacccctgcgtcagactgtctcgtttactgataaccctg
ctggcctgcgtgcttgctttagtgat
>NODE_580_length_198_cov_1.914141
CACTAATGCTTTAATGCAAAGCTCTCATGAGGGAGGCAGACTGGTGATAACCCCTGCCTC
GTCCCCGCTTCCTCCGCTAGTGATTTATGCCCTCTTTTAGTAGATGAAACCGCCTAGATT
TGCCATCCATCTGCAGCTTTGAGGAATCCTATTACATGGGGATCTTGGACCGGACAGGAC
GCCACAGTCCAAAACCAGTTGCTCAGTTTTGGATCACACAGCCTCAGATATGCAGAGTAA
TTGTTAGAACGAGGAACGATGCTCAAAGCGCATCATTAAAAGTTATCAAAAAGGAc
>NODE_581_length_304_cov_1.134868
CTCCACCACTTGCTCTGTCCACCACCGGATCTTCAGCCAGGAACCCTCACTAACGTCTTC
CTCCATCCCGTCCGCCACTTCGTCAACTCCAGTCAGCCTCCTGCCAGTCTGCCTCTACCG
TGCCACTCCGCCAGCCTTCCCCACCATTGTTTCCCGTTCTTCGCTCAGGTTTTTTTTAAT
ATATATATATAAATTTCCAGTTGTTAGTTTGTTCATTGTAATAGTCTGTTCTCCGAGTCT
CCGTACAGCCCCTGTTTAGTTAGCATGATCTAGTGAGTTGTGACCATTCTGTTAGCTTAG
cgtaagtattctgattcctagtgtaagtattgattaaccatagcgttaacttgctattcc
aatccagtggctttgtgtatttcaggttagtattatttctct
>NODE_582_length_201_cov_1.243781
AAATTAAAGTTTGACCTTCGCTGCAACATTAAATGTACATTTGTTCCCTGTGAAGTTCGT
CTCCCTGTGTCAGCTCATGAAAAATGTTTATGAAAGATATTAGTGATTGCTTGTTGACTG
TGCTGTATTTATGTATATTTGACATTTGAATCAAATCTAACATTTAATACTAACTATCAG
AATAATAGCATGTAATATATATCTATCAATATAGAGCACACAAAGGTGAATTTTCATTAG
CAGGCCAGTAGCATTAAAATGATCATCAAATTAAAGCACATTCTGAATTGATGCTTGag
>NODE_584_length_205_cov_1.819512
CTGGTTTCTGGTTTGAACATGCGTGCCTGAATATTACAACTTACCACTGCATAGCGTAGA
GTAGAGTCACGCTGTTCGAGCAGAGTCATAGGTGAGCTGGTGTGTTCGAGCTCGGGGCTT
CAGATCTGCACATAGCAGAGGAAGAAATGGTGTCATTTTAAGGCAGGATGGGATTATTTT
CTTGGAAAAATGTAAATATGTCACTTTGATATACAGTGAAGAGTTTTCTGCTGTTAAATT
TTGACTGATAAGTGATTTTAAAAGCTACAGTTTGTAATGAGCCACTGCTTGTGTGTTGAG
att
>NODE_587_length_301_cov_1.132890
ATGGTTGTGTTGTTTCCACAGAGGCACACAGCAAAACACATCTAGAAGCTACATGGTTTT
CAGAGAATTAGTATCATATTTAGTGTACTTGGTCAGAGGAAGGAGAAAACCTTTAGGAGA
TATTGACTTTAGTTTTCCATAGAAAAATGAAGCTTCATGGTTTGTGTGAGCCTACCTGCC
AACTGACCAGACCCAAATGTCTTGACTGCTCTGAGTCGAGGGCTGTATTTCAGAACTGAC
ACAACAGAGCAGGCAGGAAGAGACAAGTGCAGCATGACCATTCTCCCAAAAGAGCATCTT
tgtccacaaaaatctatttctcaaaggccagctacggcctggggctcactacacagacct
gagaagtgaaaatctagtttctgttgttaccttacaggc
>NODE_588_length_229_cov_1.602620
GTCCTTGATGTGCTGATGTATACAACCGACAATTAGAAACGTAATTGGATGTGATCATGA
AGTACAAGAAAAAAAATGACTAAAGCATTCATTTTGGAGGGCTGTGTCACCTCATTGACT
CTGAAACTAAATCCTAAACTCTGATGGGAGGAAAATATGCTCTTAAAGCAGGGGAGAAAA
AGAGAGAGGTGAGACACAGCCGTGGAGGGAGAGAACAGTGAGGATGAGGCAGAGGAGGAC
CAAAGCGAGGAGAAAGATGTTAGTGAAGAGGATGAGGAGGAAGATGAGATGGAAAAAGAG
gatatccctaaaaagaaaaagttttga
>NODE_589_length_211_cov_1.488152
ATGATGATTATTAAAGAGTATTTCCAGGACAACACTAAGCTTTATGCTACAGAACAATGT
CTCTGAGATGACCCTTACCCAGAGTGGAGGAGGTGGAGGAGGTGGTGGTGGGTCTGTAGC
TGGTATGGGGAGTTGTGACGAGAGGAGAGGAAGAGGAGAGGAGTAAAAGGAGAGGATTGT
TGAAGAGAGACAGTGTGACCTTGTGTTAGATTGATGTACACGCGGGCTCAATGCTGTGGG
GATCACCACTTTGTCACTGTGCTGGCTTATCCATTATCCGGACTCTCTCCCTCACTCTGC
ctcagtatg
>NODE_592_length_227_cov_1.599119
CCTGTTTATATCCAGCTCCCTGTCTGCTCCCTCGTTACTAACCGCGCTTCTTTGTATTCC
AGTCGGTTCCTCGCTTCCACCTCCAGACCACCTCTGACGCCTCATCTGCTACAGCCTCCC
GGATTCCCTCTCCCTGCCTCCGGTAGCCGATCCTGTCCGTGTCTCAGTCTCCTATGTTGT
TAATTTATCTACTGTGTCTCAACCTAATGGTGATCTGTCTCTATTAGTTTTGCCTCAGGC
TGACCAGCCTGAATACAGGCTCTTGACCCTTGCTTTGTCACATTTCTTTTCACCTGTTAA
aaagctttcctctggcttagtttag
>NODE_593_length_285_cov_1.238596
AAAATCACACATCACTACTACCTCATTACAACAAACCCCAGGCTACACGCTGACAACAGT
GTGTTATGTCCTAATGGATCCTGGCCAGATCTAAACATGAACGCTGGTCGGACGTCATTA
ACCGCCACACAAGTCTTTGTCATGGCGCCCGTTGCTAGCTAAGAACTCCCACAATGCTCT
CTGCTGCCAACACAAACTGTCTGTAGTGTGAGTGATGCCTCCTCTGGTGTCTACAGTGTT
AAACAGTCAGAGGCTCCACCTGTTGGAACAACCAGGTACTACAGCTGATCTACGCTACAG
gaagtgtgtattatttaggagaatggtgttgggtgtcagcagaggctataaatgtcatcg
gcaaaccatttctgttctgtaat
>NODE_594_length_322_cov_6.223602
TGGGGGCCATGGCTGCAGCTCTTCTGCGCAGTCCCAGAGTGGCTCCCGGGGCTCGGCTGC
CAGTTGTTTGCCAGCGTCTCCGGGTGGAATTCATTCAAATTAAAGCAGTGGAATGAGGCC
CGAGTCCCAGAATGCCTCGTCCCTCTCCTTCATCAGCATTCCGCCGATGAGAGTAATTAA
AGCAGAAATTAATTCTGCTGTAAGCAGAGGAGCCACAGAATAACTGATATTAGAGGCTGG
ATGATGAATGCTTGGCATCAAGGGAGGTCTCAGGGGAGGAAGGGGAAATTCACAGATCTC
TTTTTCTTTCTTTCTTTCTTTCTTTCTTTCTTTTTTTCTTTCTTTCTTTCTTCGCCTTTC
TCCCCTCTCTCTCTCGCTCGTACCCTCTTTCAGCCGAGCTCAAAGAAAGGAGATTTTATc
>NODE_596_length_238_cov_1.621849
AAATTACACAACAGTGTGTGAAATGTGTGAATATTTTTGTCTGTTGTGTACAAGACGGTA
AAAAGAACACATCGAGCACTTTGGCTGGTGTGGGTGTAAGAATTGACTTATCTCGGTGGT
GAGAAGCATACATTAACATTGCCTGTGTGGGGAGCCACTTATGAATGATGATTGCTCACT
ATATGTAATGTGAGACTAGAGAAGATATGCTAGCACCCTGATACATATGCATACATGCAT
CTGTTTTTCCTGGTTGTTGTTATTGTAATGCAGAGTCTGTCTCATTTGGTCTTGACAAAT
agcctccataactttttgaaaatactgtgattactg
>NODE_597_length_238_cov_1.474790
TGTACACAAAGTGATATAGGGTGTGCAAAATTAAAATACTGACAGTTTTAAGTCTCACTT
TGCAAATGGCAAGTTATTTTTTTAGGATGTCTAACATTCAGATTTTGATTCTTTGTGAGC
ACATCCTTCACTTAATTGTACAGTTTAATCATTTTGTAATTTTTGTACAATACATCCCCA
AAACAAGATTACAAGTAGTGAGCAGTAGCAGGACAATCGGGACACAAATTTAGCCATTAC
AATGAAAATAACAATGTCTGCCTGTCTTGAACTTTTCAAATCTTGTTGGATAACCTGTAA
agtgcagagctgtcaggaaattaaatgctgctgttg
>NODE_598_length_244_cov_1.520492
ATACCTGCAGGTTTGAGGGTGGGGGAGGGAAATGATCTGCTGCCTCATAAGCCACTGATG
ATGCAGATGCTACAGATGAAGTAGCGGCAGTCTTTACAGTGGAGGAAGTGTCATAGCTTG
TGAAAGCTGACATTTTGGAGGACTGGTTCACAGGTGCCCACTGAAACTGGTTGAAATCCA
CATCAACCTATGGTTCATATGTAGTTTTAGTTATACAGGGTAACAATAAATTGGAGTTGT
AGTTAGAATCAGGAAATAATTATTCATTTTGAAAAGCACAGAAAAGCACAGCTTTGAAGT
tgagagtaatttaagaaatgaagtatcaactttaaacctcaa
>NODE_599_length_217_cov_1.437788
GAGGAGAGAGGAAGGAAGGAGGGAGCATCAAAGGGGGGGATGTGAAGTGAGAAATGAAAG
CCCAAAGAAATGTAGAGAATAAAACAGAAGGCAGGAAAGAGAAAAGAAGATGAGGGAAGA
AGTGAGTGTAAGGACTGAAGCTGAAAAAGCAGAGGAAAGATGCACATTTTTATCAAAAAA
CAGTGCACCTTGAGTACAGAACAAGAGGCGAATGAAATGAATAGCCACCACATGATGTAG
CATTTAAAGACTACTCCTCTGTATCATTTCATATCTCTCTTCCTCCCACCGCGCCCCCTT
caatcctctctcctc
>NODE_603_length_204_cov_1.916667
GGCTGTACGATGACTTGTATGCTAGGTTGGACAGTAAGGAGAGAAAGACTGATTTTTACA
GGTTGGTGAGGCAGAGACATACAGATGGGAACAACGTGCAGTAGGTTAGGGTGATTAAGG
ATAAAGATGGAAATGTATTGACAAGTGCCAGAAGTGTAACAGGAAGATGGAAAGAGTACT
TTGAAGAGTGAATGGAGTGGTTATTGAATTGCAGCAGTGATTGAATGTGAAACGCGAGCC
TTGTTGCCATGTTAAGCTATGCACTAACTGGACTGACTGCAAGTGACAGATCCACCTGTt
gt
>NODE_604_length_203_cov_1.995074
ATCTTTAAGTGGCTGGAAAGTGGCTGCTAATGTAATTTGTATGGAGAAGTGCCCTCATGT
TACACATAAATCTTTGAAAATTTGCTAAATTCCTTTACTGTCAGCTCTACGTGTTCACCA
GTCAGTGCACTAGGTCCTTAAACTCTAGGTTTATATATGGTACTACTTTCTACAACCACA
CAGACGTTATGAGCTTGAACTAATGTAGATGGTAATGTTAATATGCCATATACTGATAAT
TTTTGGATCAATTATAAGTTATTGTTTAGTACAACTTTTGTATTGCTCAGCTGTGAAAAT
a
>NODE_605_length_260_cov_1.353846
AAGAGAAAAAGAATTTCACTGAGCGTATGTGATCTTCTCCTTCAAGCAATAACTTTGAGA
ACATCCACACATCATAAAATCTGAAAGTGCTACACAGACAAGTTCCCCATCTGTGCCCTA
TCACACATTTTAAGACTTACTTGTTTTGCTCTTTTTTTTTCTTACTCTTTTCCTCTGTTG
CTCATGCATGCGGCCTCATTTTCCACATTTATTCCTACACCTCTGACGCTTTCCTTTTCC
TATCTCTAAGGTCTCCACTTTCGTCCTCTACCTGGGTTACCAAAGATGGCGGCAGCAGCG
ctcctccaaaacagcgactcactctggcatcttcacctaccacgtggctgccatggag
>NODE_606_length_252_cov_1.464286
TAAATATATCCTGTGCCTTTATGAGGGTCTGTAGTTACTCAAAAGAGACTGTATGCAGAA
AGGGTTGTAGGTTATTAATGAAAATTCGCCATGTTTTTGTGTTTTTTGTTTAAAGACACA
ATGACCTGCAACAGTAAACCGATAAAACCCAACGGTAAACTGGAGGTGCCCGTCGACTCA
GCGAGCAGCCCACCACGCACCACCCTGCTTGGAACTATATTCTCTCCAGTCTTCAACTTT
TTCTCACCAGCAACTAAAACTGGTAAGaaaacaagcactaaggtccttggatatgtacca
tctgacacacagataatttaggattgattgagtcatatttgatgcatcat
>NODE_607_length_255_cov_1.003922
TTCGTTGACATGAATGGACTTAAAACAGCTTGTGCCACCATTTTTATCATATTTCAACAC
ATTGTGAAGCCAAAACATGATTGTGAATATTGTAGTTGAAAGATGGTAGTTTTACTGTTA
TCTTGATGTGATAGTGCATTTGCCTGGCTGAAAACAACGTTTTTGACATGGGACATGTAA
AGTCAATTTCGTTGACACGAACGGACTTGAAACAGTTTGTGCCGTCATTTTTATCATATT
TCAACACattgtgaagccaaaacatgagtgtgaagattgtagttgaaagatggcagtttt
gctgttatcttgctctgaaaacgcatttgcctgactgtaaacagcatttttga
>NODE_608_length_225_cov_1.057778
AGAGGCAGAGAGAGAGAGGGAGACAGCAAGAGAGGGAGACAGCAAGAGAGGGAGACAGCA
AGAGAGGGAGACAGGACACCACAGGAGAGACAGACAAACTTAGACAAACTCACAACACCC
AACTTCACTTTAACTTACATGCTGTATTTACACACCCTGCAGTTCAACCCGGTCCCTGAA
CTTGAGCCCCTTGACTGTGGATTAGAGCTGCAGCGTTACAGTCTTTCAGAGTTTCAGTTT
ATTGTGAAAGCAGAGTCGAGTCCACagaatctacaacactgtaaacaaacgcatttcatg
caagatcagtttcaacaactaat
>NODE_609_length_233_cov_1.111588
CCCAGACATCCAAGTATGCATATAGGAATACATGTGCGTCTTAGTGGTCTGCTCTGTGTG
TGTACTGTTTGCTGTCTGTGGGTATATGCATACGTGTGTGTGTGTGTGTGTGTGCGCGGC
TGCAGCAGCTGTGGCAGCAGGCCAGAGTTCGTCCTCCTCCCAGCACTAATAATGGTCAGT
GTGAGGCTGTCTATTAGAGCTGCTGTGTTTCCAGACTCTGCTGAGAGGATGTGAAGCTGA
ACATAGGGCATGTGTGTTTCCAGTTGTGTTACTGAGGGAAAAGCTGCAGGAGCGGACTGC
ggtgttttcacatatttcagtttgttgtgtg
>NODE_610_length_246_cov_1.284553
CTGCATAATTCCACCTCGCTCTGTATCTCTTACAGCTGTACTGAAGTTGTTGACTTACTC
CTCATGCGCTCTCTGCTTTCTCCTCTACGCGAATCAACAGACATGGTACCAGTGAGAGTC
TGACTGACTTTATCACATGGTACACAGCTTGTTAATAACTTCCTCTGACAATTCCTCCTC
ATCTTTGCTGATGACCAGAGGGACAGCCGTGATTGTCATGTTTGTAGGTTATTCCAGTAA
GAACTCATTTTAAAGCAATCAAATTGTTTGCAACGGAATACGACTTGGACGAATGCAGAT
ctgaggagagaataaagacatttttattctcagaataaactaat
>NODE_611_length_338_cov_2.127219
CTATAATCTCCTCGGTGGGAGGCAGGATGCGCACCTCATGTTTGGTTAAGAAGGTGCTGA
GCGGGGTCCAGGACTCCGGGCCTGTCTCTTTGCCATCACTCCACTTGAAGGTGAGATGAT
TTAGGGGCCTGGGAGAAAGTTAATTTCTCTTGATCATTGTGTGCAACCTGGAGCCTTAAT
GGCGGGCGTAATTAATTCTGCTGATGTTAATCACCAGGGCTGGTCCCCACAATTATCAGC
CCGGTGCAGATGGGGAGCGGCGCAGACATGAAAAATTAGGAAAATGAATCTGTAATGGGG
TGGCAGATCTAATCTGCGTCAGAGATGAATTAACAATAGAACAATTCAATACCCCAGTAA
TTACAAAACACTTTGGACACGGCAACATTTTTCAACTCTGCCACACAGGTTTGTCGGTAT
TGGTGGCTTTCACCTg
>NODE_612_length_203_cov_1.995074
TGTATATCTTTAGTTTTGGGTTCTAGTAGTTTAAGTTTGGAAATGTCAGAGGTCCTCAAT
CTTAAAAATTAAATGCAGGCTGATTGAAAGTAAGCTGGTTCAAAGTTACTGAGAATTCAT
GATCTGTTGATGGAACTATCTATTCTTAAACAAGATACGATATATAATAGGAAAAAAGAT
CTAATATGTAGAATAGTAAAACCAGAAGACATGGTGTAAATGGGAAGGTGTGTATGTTGT
CTGCAACAGTTCTACAGTAGGTGTGACATGTCAAACTAATGTCCACATTCATGTTAGTAC
c
>NODE_613_length_242_cov_2.148760
AGGACAAGAAAATATATTGTGGGTAAGTGTGTGACGTAAGTATAATGCAAAAATGGTGTA
ATAATGCAAAGAGGGAGATAAGATGACGCTGGAAATTCCATGCTCCTCCATTGTTTGACG
CTGAACATTCCCCGCTCATTCATTGTTTGACGTTGAACATTCTGCGCTCCGTCATAGGTT
GATGCTGAACATTCCACGCTAATCCTTTGTTTGAAACTCAACATTCCATGCTCCTCCATT
GTTGGAAACTCAAAATTTGGCATTTCTCcattgattgatgctaaacacttggcgctcctt
cattgcttgatgttgaacattctgccatcccttactggtg
>NODE_614_length_422_cov_1.521327
CCCCCACTCCTCCCTTCATCTCCTCTCCCCACCAGGGGAAAAGAGTTATAGCTGCCATAA
AAGGCAGGTAATGCATTGTTAACTAATTCTGTCTGCTCAGAGCTGATATATCCTCTGCTC
TAAATCTCTGTGCTTCCAATAAAATGCAAATGCTAATGCTTGCCCTCCATGAGCTGATAT
CATTTTTAACAGGCCAGAGGTAAATGCTAAAGAAGGGTGGGGTGGGCTAGCGGTAGTTTG
TGACACGGTGGGGCTTTGGGCTTTCATGGTACATTCTGCCATAAAGGAGTCCTCGAGAAC
CTGCTCCACATACCACTGACCAACAGTATGCATGCGTGTAAGTGTGCACACGTGGCTGCA
GGTATGCACATGAGGCTGCACCAGTATATTTTTGATAAAGcggagttgtatgagaagtag
cagttacccgctgatggtttacaactaagaccggcatctttgtcattacgaaaccagcac
tagaagcttttcagtcagtactcactcaccatcaaataac
>NODE_617_length_286_cov_1.279720
TACTTGAGTCTAGGTCTGCAGGACGATCAGCTGAGTTCATCATAGAGGCAGCAGAGAGTT
ACTGTCATGATCCTGAACAGCAGATTTCTGTTTCTGGGTTCTAAATAAAATAGTTCTATA
AAGATTAAACATGAAGCTGATTTTATCTGTGTGCTTTAAAAGCAGTTTATATTTTTCTGA
GCAACAGAAATAAACTGAAGTAAACCAATTACAGTTTCAGGTTTAATACAGGTTCAAACA
TGATTACCTTCCAGATCTGAGGCTGAGCAGAAAGGAGGGATTGAAGAGACGGTAGAATCA
atgaagtgtgagtcaacagggacacctggaggatcaacagcaaactacaacaacagtgat
ggtctgcagcgtcattccactcac
>NODE_618_length_257_cov_1.571984
TTCCTAAGCCTCGCAGATTTGGTGCTTAAACTTAACCAAACAGTGAGTGAATCCTGAAAG
TAAACAACAGGTGAAAACAAACCTTAATTCTAAGAATAATCAACACACACTGCATACAAA
CCTCACTCTCCTAGATGAAAGTCTTGGTGTGGACATACAGTGGAGGAAATAATTATTTGA
TCCCTTGCTGATTTTGTAAGTTTGTTCACTGACAAAGAAATGAATGGCCTATGATTTTAA
TGGTAGGTTTATTTTAACAGTGAGAGATAGAATATCAAAAAGAAAATCCAGAAAATCACa
ttttataaaagatagaaactgattagcgtttcattgtgtgaaataagtatttgat
>NODE_619_length_273_cov_1.164835
AGTCCTCCAGTCACCTGTGACATAAGGTCTGGAGTTACACTGCTGAGGTACAGAGAGTAC
ACCCATACATCTCAAAGTCATGAATAATGGCTGAAGCCGTGAAGTCAGGATGATGCATTT
TATTAACTCCTGCTGTGGTTTAGTCATCCAGTGAAACCTCTGGAGGGCTCCACATGTACT
TTGTGTAACTGTGCTTTGGTTTTAAGTTAAAGTTATGTGACAAATCACATTGACAGCTGC
GGAAACTTCCAGTGTGTATTGTATTTTTTTTTAAATTAAAATGTTTGTTTGCTTATTTTt
gtagtttcagtttgaattactaaacattttagatatcttcactggaaaaaacacaactga
tgccaaaaggg
>NODE_620_length_223_cov_1.053812
GGTCAGAAATGAGGACGAGGAGGAGAAGAGGAGTCGGGAACAACATCAGAGGAGGCGATA
ATGGAGGAGGAAGATGGTTTTGGACGAGGAGAAAAGGAAAGACAGATGAGAAGGAGAGAG
GGGAGATAAAAGAGAGGAGGGATGAGGGCTGAGTGTTGAAGTGCCAGGCAGGAGGCCTGG
AGGAAGACCAGGGAGGAGGTTCATGGATGTAGTGGAAGAGGACATGAAGCTAGctggtga
gagaggatgaagaggatagggttagatggaggcagatgattggctgtggagacccctgat
tggtgaagaagaagaagtttc
>NODE_621_length_222_cov_1.774775
TAAGGCAAGTGATAAAGTTGAAATTGGCGACAAGAAAATCTAACTAAACTAAGACAAAAA
ACATAATCATTTTAAAATCAATTTGCACAATTGATCTGCCAAATTTCTCATCATTGTTCT
CTTCTAGTTTAATATATTGATACACTCTGGCTTGAAATGCCTCTTTCCAGAAGCTATATT
TCCAGGTTCTGCATTGCTCTTTGATTTTTATTTACGGTGTATGCGGTTGCGTACGGCATG
CATATGAAACTACACATGAAGACATATGGACTGACAGGTTACTGATTCATTGGACAGTTT
ttgaggctgtcatctggcat
>NODE_622_length_221_cov_1.574661
CTTACATTAGAAGACAAATAAACTTGTTCAGAACGCTTTACTGTTTAACATTATAAACAT
GTCTTCATCAGCATCATCAACATCAGCTGTTGTTAAGCTGCTTAACTGAGAAATAAACTA
TGTTTAAAAGTGAAACATTTTCTTTTGGTATACCATCATTGCCTGTCTGTGCAGGAAGAT
CTTTCCTTTCAGGAGGCTGAGCAGGTCTACTTCTGTGGTCCAGCCTGCCATCAAAGGTCA
GGGTAAAGGATGTACTCTTTAAAATTTACACAATGGCCTAAAATCTTTTTTAAACTATAt
aataataaaagtagttatc
>NODE_623_length_335_cov_1.038806
CCGCAAATTGATCTCTACCAAATTAAATCAAAGGAGGGCAAGCAGGTACGATAATTAGGT
TCTTGGGGTTAAGCATACTGGAGAGTAGCCATGTTTACTGTTGTGTACAGCTATATGGCT
GATATCTATGTTGATAATTGGGAGTTTAAAAAAACAGATTGAGCTGGTAATTCTGCATAA
GAGTATAAAATTGTAGAAAAGATATATATATATGAGTAGTATGGTATAGCAGAATAGAGT
AGAGTAGAGTAGAGTAGAGTAGAGTATTTTATAGTATCGCATAGCATAGTGTAGTATAGT
atggcattgtatagtatagcacagtatagaagagtatagcataacatagcataggatagt
atattatagtaaagcatagcttagtatagaatagcatagcttaatatagatagaatagtt
ttggataacatgg
>NODE_624_length_265_cov_1.113208
CAAGACAATAATATTGTACTGTCTTCTTCTTACAAATGAATTGCTCCATTTTCCTCAAAG
CATTTACAGTGTCTGTCTGAGCAGCCGCATAAACAAAAGACCAGCCCACCTCTTAACCTT
GAGATCACTCAGAAAGTGAGACAGAGATCCAACCTGACGGAAACAATAGATTCATGAACT
TTTCAAACACCAATGAATTATGTATAATGAACGCATTGAAGGAAATCCAGCAGTTGTGGT
CAGGAAAACGGCTGATATGTACTTACTGAAGGTGCAGAGTAAAGCTGCTATCAAGGTGAa
gttccccatcacgtgtacaatgcgactctaccatttgagtgtttgcagctgaactgagct
tca
>NODE_625_length_232_cov_1.155172
GTTGTAGGTTTTCTTATGTTTTTTTCCTTAAGTACCATTCAAGAATCCATAAGTGAAGAC
AATGCAGATCCACTGTCAGTAAAACGCATTACACAGAGTTCATGGGTGCCAGGGCCAGGT
GTCATTTTATTGGCTTCAGCTGCATGTTGGATTGAGAATGTGTGTAAACGTACACATATA
CACATTTACTTTTACATAAACAACCATATGTAACACAAACAAAAGACTGACTCGTCATAC
AAAGTCAGTTCTACTCAAAAAATAAAAGGAACAATCAAGGTAAAAGAAGAGAAACTGTGa
tcagggggaataaggaactgcttgcctttt
>NODE_626_length_198_cov_1.853535
TTCACCGTCATTGCCCACGTGAGCGTTGAAGTCCCTTAGGAGAACTATGGAGTCCCCAGA
CGGCACCCCTTCCAGGACACCGCCCAGAGACTCCAAGAAGGCCGAGTACTCCGAGCTGCT
GTTCGGTGCATAAGCACAAACAACAGTCAGAGTTTTCCCCTCCGCGACACGCAGCCGCAG
AGAGGCGACCCTCTCGTTCTCCGGGGAGAACTCCAACAGTGCAGCGCTCAGCCGGGGGCT
TGTGAGTATCCCCACACCCGCCCGGCGCCTCTCACCGTGtgcaactccagaaaagg
>NODE_627_length_274_cov_1.248175
AAACATTACTCTACTCTTGCCCATGTAGCCCTCTTTCTCCTCTCCGGATCTTCCCAAAAG
GGAACAGTAGCTGCAGAGGCATTGAAACGCTGTTCTTCTCCTCGCTCACACAGTCTGACT
TTAAAGCTGCTCTGCCGCCTCAGGCGCTGAGTCACCTGGTTATTCAGCAGAATAATATCT
GGCGGAGTCTCAGAAGCTGCTGATGTATTCATCTCTTGAAGGATTTTTTTCGGAGGTAAT
TACATCTTTCGGTGTCAACAGTTTGCAGTGTTTGTGCATTTGCAGGACCGAGCGTTTGGa
tctgcaggggaggaggtggtggtggaggagcttctggagggagaggaggtgtctgtgagt
agagtaatgttt
>NODE_628_length_252_cov_1.099206
AGAAAAAGAAATGAGTCTCTGGGTTTCCAGGAAAAAAACATTAGTCCTTCATTCCCAATA
GTTTTGTGGTTGTCCCCGTTAAACCAATTTAATTATTTTTGCTTTGCTACACTGAGTGCA
GAAAGTCAGTGGGCCTTAAAGTTTGGGTATAAACATGCTGCGGAAACATTTGACTTCAGT
GTAGAATAGGAAGACGCAGACTGTCATATACATATTATCTAGGACATTTGGGGTATCAGT
AAAATAACCAAGGAGGGAAAAtccactaattattttttaaattaccatacacctacaaaa
tgttcagaaataatattttttactgggcaagaagactcatttctttttct
>NODE_630_length_207_cov_1.381642
AAAAAAAGATTTCGAGGCATGTGTGCTATTTCCCAAATATTTGTGGTCTAAAAAAAATCA
GTTGTAAGATTTCTGTGTACAAAAAAGCTGACTCTGAACATGAACCTGCCAGTGGGTTTT
GAAATGCATGCCGTTACTTGTTAAATGTTTAAAATTGTACCATTTACCATTGCAAGAAAG
TGTAAAAACAGAAAGAACTGGTGGATACACAAAATCCCGACGGCCCTTGAACTAACCGTG
TCTGACATCCGGTTCCCTCTGGAAAAACAACcacatataagcttacaattgggatacttt
atcat
>NODE_631_length_213_cov_1.760563
TAATCCCTTCTGCAGGTATGTGTTTTATTTCAAGCTATGAATTTGGTTTCCGTTCAGTCT
CTCCACCTCGACGCACTGTGTTAATGTGGCCACCAGGTGGCATTTTCTTCTTCTTCTTTG
TTTACTCTCATTGTTCTGAGGGAATGTGTTGTTGAAAAGTGACTTGTTGAAATGTCTGAC
AGTATTGTTTTGCATTGCTGAGGGAGAGGCAGAGTGCATGAGAAAAGGTGAGCAGAAGAC
GATTCATGTGTATGAATCTCTTCTGCAGGAGAAAACAAATGCTGGAGAACATTTGACtga
gttgtcctctt
>NODE_632_length_199_cov_1.296482
CTGGGATCATCGAGGAAGGCATGTATATCCCAACAGCATGTATAACAGAGCTACCTTTGC
TTCTCAGATCATATGTCTGTTGAATTAAACTGCAATACCAACACAGAGCACATGACCGCT
GAGCTCATACCGATCGGTTAAAAAAATGCCTTGATTGGCCCTGATCCTGGTCATTGTGAT
TGGATCCAGGCATCACTCCTAAAAAGAAGCAAAAAAAAGAAAAAAGAAAGCAAATGGTGT
CCATCGTGGTTTAATTGGCCCACTTTTGTTCTCACGTATCGTCACTCTCagtgtgac
>NODE_633_length_99_cov_3.000000
TCCGGCCCCCCCACCAGGCCCCTTAGATATCTCCGCCCACACCCAGGCACCTCTCCATTT
CCGGACGACGCTTCCGATCGGACTCAGAAACACGCAGGTAACTGGCGGGCGCGGACAAAG
GCACGCAGGCAAGTGGCAGGCGCGTGGACAGGCACGCGGGCAGCCGGCAGGCACGCGGAC
AGGCACGCAGGCAAATt
>NODE_634_length_251_cov_1.306773
CGTCTTCAACTTCACGGCCTTCGTCTTCATCACCATCCTCCTCCTCCTCTCTCTCTGCAT
CCTCGTCCTCTACCTGGGTCTCCAGCGATGGCGGCGGCAGCGGACGAGTCGTCGCAGGGC
AAAGCTCGGGGTCACGGCTCCAGACGGAAGGAGTACGGCAAGAACACGATGGGGGACCTG
CCCCGGGACCCCGGCGAGACCATAGACCAGCTGGGCAAGACCATGCAGAGCCTCAAGGGT
CGGCTGGAGAACTTGGAGGTAAGATGGCACAAAGACGCAGCTGCTGCGTAAACGTTGCCC
aacacaaatccttctcctttatctcccccccaaatcagtcttcatcaac
>NODE_635_length_289_cov_3.197232
GCTGGGTGTTGAGCGCATCGACTGAGTATCGATCCCACCACTCACCTCCCTGCAGTCAGC
TCTTGTCCTACATAGCATGCCCTGTCTGATTTCTCCCTTAATGGCTTTTATCCAGCTCCA
ATCTTTATTTAAACTGAAAAGTAGGAATTAGCACCCACTTCTATCCTGGTCTCTCTTACC
TTTTCTTTTCACTGTCATCCCGTAGTGGGTATCGGCGAGTATCGGTCCATTGACCCTCAC
TCCCTTCCTCCCCTGGCTATGATTGACTTCCCACTCAGAAAAATGCGCGATACACCACTG
CGTTACTTGCATTCCTCCTCAGTGTTTCTCATATGCGTCTTGTACAGATaagatgccgcg
tgtcactgcagcagcaaatggtgttta
>NODE_636_length_201_cov_2.631841
AATATTTAGTTCCCACACTAACACACACACAACACTCTACTGAATCCATGTTTTTCCCTT
CTAGCTGGACAGCTCTCAGTCCCTGCTCTGTCTCTCTGCCATCCTCCACTGTCCCGCATT
CCTCTCTCTCTCACTCTCCCTCTCTTTCTTACTCTCTCTCTCTGGCTCAGACCCCGAGGC
AGCTTGTTAGTGGGGAACTAAATATTGATTTGGCGGGCCTGTCGATGCCGGGAGAATGAG
CTAATGTCCACCAGAGACCTCGGCACCGGCAGCCTGCTATCGACGTTTTCCGTGGgcag
>NODE_637_length_242_cov_1.380165
ACAACTGTCAATCATGCAAAACATCTACAAGAATATTTCTGCTGAAAGATGCAATTTTAG
CAGCAATGGTCTAGTTACTTTTCCTGTCTATTGATATTTTTGTTCATTTTCCTTGTTTAA
ATTTATCACCTTTACATGACACAGTTTCAAAGAGGATCAAAGAAATCCAAATATGGCTTG
ACTAGAAGAGACTCAACAGTTCACATATGAATCTTGAACCTAGGACACAAGACAAAGTAA
TCACATCCAGAACCGCAGCCTAGGAACAGATGCCACACTTGTGCATCAATAAATGCTTAT
aagtaacttatttagggctgcctgccatgcaaggaaatgg
>NODE_638_length_234_cov_1.012820
ATTTGGATGTCGCGCGGCAGCCACACCTTTGTAATCTGCTGCTGGCCTCCGCAGCATACA
AACACACACACCCACAGACAGGAGAGAATATTGGTCCTCCGTAATTACTCTTACCTGTGG
GCATCAGTCTCTAAATGAGACAATTACCGTCATCCCCTCACAGTAAATGTCAGGTCCTGA
CCCACCTCCCACATCAAAATCTCACACCTTTAACCCAGCGGACCTACACTGTAGCAGAGA
ACAGCAAATGAAACACTCACAGTCAAGAGTGTGACACTTTTAATGTGATACAGCAGCAGA
aagatgtggacatgtttgagccacgggctttc
>NODE_639_length_515_cov_5.079612
AGAACTGGCGCTGCGGGATGAACCGAACGCCGGGTTAAGGCGCCCGATGCCGACGCTCAT
CAGACCCCAGAAAAGGTGTTGGTTGATATAGACAGCAGGACGGTGGCCATGGAAGTTGGA
ATCCGCTAAGGAGTGTGTAACAACTCACCTGCCGAATCAACTAGCCCTGAAAATGGATGG
CGCTGGAGCGTCGGGCCCATACCCGGCCGTCGCCGGCAACAGGAGCCGCGAGGGCTAGGC
CGCGACGAGTAGGAGGGCCGCCGCGGTGCGCACGGAAGCCTAGGGCGCGAGCCCGGGTGG
AGCCGCCGCGGGTGCAGATCTTGGTGGTAGTAGCAAATATTCAAACGAGAACTTTGAAGG
CCGAAGTGGAGAAGGGTTCCATGTGAACAGCAGTTGAACATGGGTCAGTCGGTCCTAAGG
GATGGGCGAACGCCGTTCGGAAGCGCGGGGCGATGGCCTACGTCGCCCCCGGCCGATCGA
AAGGGAGTCGGGTTCAGATCCCCGAACCTGGAGTGGCGGAGATAGGCGCCGCGAGGCGTC
CAGTGCGGTAACGCAAGCGAACCCGGAGAAGCTGGCGGGAGCCCCGGGGAGAGTTCTCTT
TTCTTTGTGaagg
>NODE_643_length_103_cov_1.009709
TCAAACTGCCATCTTTCAACTACAATGTTCACAATCATGTTTTGGCTTCACAATGTCTTC
AAATATGATCAAGATGACGGCACAAGCTGTTTCAAGTCAGTTACTGTCAAAGAAATTCAC
TTTCCTTGTCCCATGTCAAAAACCTTGTTTTCAGCCAGCCAAACGCATTTTCGGAGCAGG
ATAACAGTCAAACTGCCATCT
>NODE_644_length_227_cov_1.506608
AGACCCGCGGGGGACTCGCTGGAGAGCGTCTGGTGGCCAAGCTTTCGAGCCCCATGGGGC
TCGGTGGGGCACAGCCCGAAAAAGTTACACGGGGTCATCGCCCAGTGGGCCCACCACCCA
TAGGGCAGGAAGTTGGGGTTGGGTGCTATAAACACTAGGCAGTAGGCAGGAGCGGGCGTC
CGGGCGCATCGCCCCCCTGGTGGCGTAGACTGGTTCTAGGGAAGTGGAACGTCACCTGAC
TGGCAGGAAAGGAACCTGAGCTGGTGCGGGAGGTGGAGCGCTACTGGCTAGATATAGTAa
ggctcacctccacgctcagcaaggg
>NODE_645_length_241_cov_1.443983
CCTCTTACTATAAACATTAATAGAGTTTTAGGTTGACCTGTTCGGTGGTTTCTGTCCTAG
GAAATCTGATGGGAGGCATTGGTTAAAGATCCAAGAGAGGAGTTGTAGTGAAAAGGAATA
GCACTCGCAGACTCATCCTTCTGCATTACATATCAGTCACTTTCTAATGAGGGACGACAA
GCGGCCGACTCCGAGATTAACAGCATTTGCGGAGGGCCCAGTTGGTGTCCTGTCCCACAC
TGGGCCGGCAGCAGAAACTCTCTGCTGTGGTGTGTGTGTTCGTGTTGGTCCGTGAGAAGG
actggatatgaaaaaagaggcattgtttatagtaagagg
>NODE_646_length_233_cov_1.360515
AGCCAGGCACCCCTCCCTCCCTGGGCGCTGCCACCAAGGGTGACCGTTCTAGCCACTAAC
AGCACAGCAGGACTCATATGCTGGGCTCTCCATGGCAGTTCCAGAATGATGTCAACAATG
GGAGCTGTGACATCACCACTGACATCACAGAACCTGTCCCATAGAGTTTGGAAGCAGACC
TCATTGCTTCCCACAGGTGGTTTGAGGCAACATGCCAGACCAGCGCGCACGCGTGGCTTG
TCTGACAGTTTTTGAGCACACGGTGTGGCTGTTTCAGCTTGATTTTCAGAGATGTTTGCC
AGAGGTTTCTGTCTGGATTCCTGGGGTGAGG
>NODE_652_length_485_cov_1.301031
TAAAGGATTACTCTCCATGAAGCTTTCAACATTACATAATCCACAAAATGTGACTGTTAA
AGGCTATTTTTCTTGATTATGAAATTTGTGAACCCCCCAAGCAGCAAGCATCCTAAAAGA
CTGTTAATGCCTGATGGCTGCATTGCATTTCATGCGCTGAGTTGTACTGATATGCATCTA
CACACAAACACAGAGGCAGTAACAGAACTCTTTGCTCCTTGGCCTTCGAGTCATTTAGCT
ACATCAATAAATACAGCAAAATAGCATTAGCAATAACTTCAACTATATGACCAGGCTCTA
ATATGATAGAATTAGTATCAGTGTTTTAAGGTTTGGCCATTTAGGTGAACTTCTAAGCCG
GGCCGGGAGTAATTTGGACACAGGGAAAATTGATTTTGACCATCAGCACTTTCTCATTTT
CAAACAGCGCCTGCGGCTAAATGGGTTAGCCTGTTAAGCACATTACACAGGTAGATTCTC
CTTTCCTCCCCAATGATTATGTGTCCGCCTTGAGCAATTGATATTTCTTGcaaataataa
aattatcatattccatgactggaaagagaaattagggcctgct
>NODE_653_length_235_cov_4.004255
CTCATTACAGCCAGTTTATCATGCCAGGAAGAGAGTGGCAAAAACAAATTAGTCCATAGG
AGGGGAAAATAGCTGGGGATATCGATTTCGCCTTTTCATGCCAGAGTGGAGCACAGAAAA
TATTGGGCTATAAAAGGGAAACAAGGATATAAAGCCATTACGGTGCGCACTTAATTGATC
CCACTTCCCATAACAAATTAATTGAGCAGAAAATGGCAGATGGCTTTGATGAATGTCATA
AAAAAGGCTTGTCAGCAAGCCTGGTGTGTGTGACCCCCTTGCTCATTCACTGTATCGCAT
GGAGCTGCTtagaagagagataaaataaaccaa
>NODE_654_length_256_cov_1.234375
TAAACAAACCTAATACAGTAAACTTCTATGAAATCCAAGTTTTTGGTGCATCAGTATCTG
CAATGTCATCTGTAAACTGGAAAACAGCTGTTAGGTTGTTGTTTGAGATAAAAGCACATC
CTGAAATGTGAAACCTGTAATTTCCCCATCTAATCCTAACAACATCTAAAGATTTGATGA
CACCAAGTGGTAAAGTCCTAAACTTTATTCCATCAGTAAGGACATAGTTCTAGTGATGTG
AATGAGCAGAGCAGCTGTGAATGTTTTACTAAATAACAGCTAAGACTGCCGGTAGGCTGc
agtcaggcacctgtgattgtatgtgggtggtcaggataaagggagggcggttga
>NODE_655_length_99_cov_1.888889
GAATTTCGTTGACAGGAACGGACTTGAAACAGCTTGTGCCGTCATCTTGATCATATTTGA
AGACATTGTGAAGCCAAAACATGATTGTGAACATTGTAATTGAAAGATGGCAGTTTGACT
GTTATCCTGCTCCGAAAATGCGTTTGGCTGGCTGAAAACAACATTTTTGACATGGGACAT
GTAAAGTGaatttcttt
>NODE_656_length_198_cov_1.106061
GCCACGGCTCATTGATGCACATGGGGGGCGAAGGCTGGCCCCTGTGGTCCAATCCAAAGG
ACGAGCTATTGTTGTTCAGATTACTGAAGAAGTGATGCTGGCTCTGATAGAAAGGTGTCA
GAATATAGAGTGCTTCACAGTTTTTCTATGGGGCTGCATAGTCGCAGACCAGTCGGGGTG
CCCATGCTGATCCTTGTGTTATGCCTTTTTCTTGTTGTTGTTGTTGTTTTTGTAGACTGG
GTTACCCCTCATAATATTCACTTATGGTACCACCTCTGGTTTACACCATTAACCTt
>NODE_657_length_277_cov_1.256318
TTTAAAAATGTATTACATTTCACATTTTGGCTTCTTCGTGCTCAGTCATTGCACAATCAA
CAACATGTATGCTCTTGTGATTATTTCCATTTCTTAAGTAGCAACAATGCTTTTACTGTC
AACTTAATTTTAAAGGGTATTGCACTGTATTTAAACAGGAACTGCACATTGTAAATGATA
GATGATATGTACAACATGGATTTACAAATGTAAAAGTTAGTGTCATGCAATCTGCAACTG
TCTAACAAGAGATATGAGAGTTTTTACAACCACACACCTGTTGCTGGTCACACAACAAGT
gagcttgaggaaatgaaaaataaaataaaaatgacttacaaattgctactgtattgtaat
taatacatttttaaa
>NODE_658_length_210_cov_3.042857
GGCAGGTGTAGCAGGAAAAAATGCTGTAAACTAAGAATTCTTTCAAAAATAGAAGTGTTA
AATCTCGAAAAGGTGGCATGAGGGGTTACGTAGTTTAGAACTGAAGTGTGCGGGATGGGG
ACACTTGTCATTGAGAAGAAAAGTAACAACAACAAACATCATGCAATTAACATTCGTCAC
AAGTGACAGCGCAGCTTTTAAAGGCTAAATTGAAAAACCATTGAACTGTTAAATTAAAAG
TGACAACACAACAGTCAGGTAGGACAGCACACGGGACAGAAGGAGAGATCGAAGAAGAGA
TTTAACAC
>NODE_659_length_200_cov_1.850000
CCTATGTTACTATCGAATTGTTTACACGTCGAAGATTTATGTTGGAATTTGTGTCATCTA
AATTTGGACACCAGGATTTTAATTTTTATTGGAAATATATATTGATTCAAAGTACTGGTT
AGCAGTCTTGGGCCCTGAAAGGGTTAACCCCCACTATTGTAAAATGTCACAAATCATAAT
TCTAACCATACAGACCACATAAGTCCCATGGTTCCCATGCACGTAGCCTTTAACTGCTGC
TACTGGAACTAAAGCAGTGTATCTAATCTGTGTACTGTGACTGAGATAGTAACATAGg
>NODE_660_length_205_cov_1.439024
ATGATGCTGCTGGCTGTGGCCGTGGTGGCTGTGGTGGTGATGCGGGCCCCTGTAGCCCTC
GAAAGCGCCTTGCTGCTGCAGCTGCTGCTGGACGTGCGGATGCGGAGGGTGGCCATGAGC
TGTGGCACCAATCAGGGCCTCCACCGCGTCCTCCGGGGTCAAGCTTAGCGTCTGCGGGTC
TAACTGCTGGTGGTACCCGCTGTTCGGCATCCAGTACAGCTCCTCTAGGTGGTTTTTCTG
CTCTGTGGGGCTGAAGCTGGGTGAGGAGGGCACCGAGCTGCAGGGTGTACTGATGGGGGT
gga
>NODE_661_length_354_cov_2.697740
AAAAGAAATCTCAAGCACCATAATGTTACTCCATCAGCTTATCCTGTTTCAGCAAAGCAA
CACTGTGCACTGAAAATACACCATCACTGACAGAGAGAGCCTAATCCAGTGATTGGTTTT
ACCTTATCACACAACTTAAGGAGTGTACACTTCTAAGCTGACGGATTGAACCTCTGTTCG
ATACAGGTTTGCAAAACTGAATCTGTTGAGCCTCCAAGATTTGATATGGGTATTTAAAGC
TCTGCGCGGCATTAACCGCAGAGCACAACAAATAGCCTGCCTTTTAACAGGGCTAGGGAA
TCCCGGGGCCAGTTGGGATGCAAATTGAAATGATCCAAGAGTGGATTGAGAAGGTGAGGG
TGGGCTTGGATGGGGCTGTGGAGGGTGGATGTGGGAGTGGTGAGGAAAGACGGCTGTAGG
AATGTGGGAATGAGACGAGGTGGtatgataag
>NODE_662_length_208_cov_1.360577
GTCTCCATGTTTAATAACTTCACACGATGTGTGCGAACCAGACGTGCGATCGCATCAAGC
AGTCGGCCAGCGGCACCAAGCGGCGGGTCTTCATCATCGAGACCATGGGGGGCTACTGTG
GCTACCTGGCCACGGTGGGCGGTCTGGCCGCCGGCGCCGACACCGTCTACATCTACGAGG
AGGCGTTTGACATCCGCGACCTCCAGGTGAGAGAGACATGTCCGGTTTAGGGATCGACCG
ATATGAGTTTTCCAGGTTTACCGATGCCAATTATTGGTtagcaagaaaggccgttaaccg
atatat
>NODE_663_length_229_cov_1.733624
AACCAGCCGCCTGAATGTCATTTACGTAAAGCTGTTTGAAGTTACCAGATAATAAAAATA
CAAAAACACGACAAGGTGACAAATTGTAAAGGTTAAATTACTAGTTGTTTGTTTTTTACA
GCAGACACATTGGCAACGAGCAGGGAATTTGCGAGTACACAAAAACGCCGACAAGCAAAC
AGTGTCACAGCAGTAGATTTGAAGTGTGACAGACAGTTCAGACAGATTTGTAGAAGAAGA
GTTGGGAGAGAGCCGAAGAGTGGAGGCAGCCGATGGAGGCAGAGATAAGTAAGGAAGATG
gatcccttcgccccgcacagagataac
>NODE_664_length_204_cov_1.049020
GACATTGTTCTTAAAGAGCAGTTTATTGGAATGCAATTATAATACAATGAAAGAGTGGCT
GCCACAATGAATATTTGATTTTTCGCTGAGCCTTGACATTCAGAGCAGTTTCTCTGCTGG
TAATTATTGCTGTGAAGAAAAGATTCTCCTGTCTATAGGGCATCAAGGTCAACACACAGC
AGCTCACACGTCCACTACTAGTGTGGAATAGTAGTTTGATGTGGCAAAAAACTGCATTAG
CCTGAAAGTGGACTTTTGTTAAAAACTGAATATTGTCCAGTCATGTAACACCTCCCTGAt
at
>NODE_665_length_301_cov_1.106312
AGGCAATCCATCAGCCTTCACTTCAGCCTCGGCCAATCGTAGGGCTCCATTAGTCACCGT
CTGAGGCTGCCCAAGCCAATGGCGTGTCTTTATGATGGAGGGAAGCAAGGGCTGGCTGCC
AGGGATGCGGGGGTTTTAGAGGACGAGGGGTGGAATGGGCCGTGACAGCTTTATTCATCT
GACGCTTAAACGGCCTCTGAGGAGAGGCAGAGAAATGTCAACGTGGAGAGGACGATTACG
AGAGATATCGATCCCCTTTTCTTCCCCGAAAAGAAAACACTCCTCCTCCTCCTCCTCGAC
agtctccgaggtctgctcctgtaaatgctgtgagataggtgcagaaaagagggagcaagg
aagggaggggatggagggaggatgctctgtacctctcat
>NODE_666_length_99_cov_1.000000
AAATATGATCAAGATGACGGCACAAGCTGTTTCAAGTCCGTTCCTGTCAAAGAAATTCAC
TTTACATGTCCCATGTCAAAAATGTTGTTTTCAGCCAGACAAACGCATTTTCGGAGCAGG
ATAACAGTCAAACTGCCATCTTTCAACTACAATGTTCACAATCATGTTTTGGCTTCACAA
TGTCTTCAAATATGATA
>NODE_667_length_214_cov_1.565421
ATATTGGTCTTCCCTCACCTTTTGGATAAACTTGGAGATTGGAAACCGCTTCCTCTGGAC
GCTTTTGACGCACAGCAACAAGGAGCTACTGAGAACTCCCCTGGAGTGGAGGATTTATTT
GTGTTTTAGAGATTTTTTTTTGCCCCCCTGCACCTTTTGTTTACCCCGGTGTAAATACTT
CGGAATAAGAAGCTGCGTTGTTGGCTGGTGACGCGGCTGCCCTGGAGAAACGAGAAGGAT
GGCAGCCTGGTTCACCTTTACCATCGCATTCAGCACCACGTTGATATCACAGGTATGAGG
gaggaccaatat
>NODE_668_length_375_cov_1.066667
AAAATTTTGAATAGTCATGATCCTTCAATTAAATTGAAATATGAAGTTAATGAGCAGTCC
ATTGACTTTTTGGATACAACTGTTTACAAAGGCCCCACATTCCACCAGAGCAGAAAATTG
GATATAAAGGTACATTTTAAACCTACAGATACGCACGCTCTACTGTTCAAGTCAAGCCTT
CACCCAAGACACACCTTTGAAGGGGTAGTCAAATCACAACTCTTAAGATTTAAAAGAATT
TGCACTAGGGAAGTTGATTTTAATGAGGCTAAGGATATTTTATTTAAAGAGCTGCGTAAT
AGGGGATATTCTAGGCCATTTCTTAGGCATTGTTTGGCAACTTTTGAAATCACTAGGAGG
AGGGAGGAGAGGAaattcattcctttaataacttcattttctaggattagccaatttttg
aataagaagttaaaatataattttgaacacataattgggaatactaatatgct
>NODE_669_length_161_cov_9.571428
ATGCTGGGCTCTCCATGGCAGGTCAGGATAATGCAAACCCTGTGAGCTATCACATCATCC
GTGACAACATAGAATCTGTCCCACAGAGTCTGGAAGCAGACCTCATTGCTTCCCACAGGT
GGTTTGAGGCAACATGCCAGACCAGCGCGCACGCGTGGCTCGTCTGACAGTTTTTGAGCA
CACGGTGTGGCTGTTTCAGCTTGATTTTCAGAGATGTTTGCCAGAGGTTTCTGTCTGGAT
TCCTGGGGTGAGGAGATGA
>NODE_670_length_223_cov_1.085202
AGGGCAAATTACCATTACATATTTTTCAATGGATTGGAGCACTGCTCTTTTCTAAATTAA
GAAAACCTGCCTCTTATCTCACTGAAAGCCACTCTGTATCACCTTGCGCATCATTACACT
AGTGACTTCCTGCCCACTGACTTTCATATAAGAGTATAAATTGCTTTCTAATAAATAAAA
AAAGATCAGATAGAAACATGATTGTGGTGTGCTCCAGAGGGAGTTAAGGAGATATTAATC
ATTCCCTCTGGTAATTTTAATCATGCGTTCCATCATCCCCAGCTGCTGAGGATCACCTTC
ctagcaaacaaagggcggcca
>NODE_671_length_101_cov_1.544554
TTTCAGCCAGCCAAACGCATTTTCGGAGCAGGATAACAGTCAAACTGCCATCTGTCAACT
ACAATGTTCACAATCATGTTTTGGCTTCACAATGTCTTGAGATAGGATCAAGATGACGGC
ACAAGCTGTTTCAAGTCCGTTCCTGTCAAAGAAATTCActttacatgtcccatgtcaaaa
accttgttttcagccagcc
>NODE_675_length_258_cov_1.139535
GATCGGTTGGCTGAAAAGAAAAGACAGTGAAACCAGGAGGCGAATGGGAACGAGACGTTG
ATGAGAAACACATTAAAGATGTCACAGACAGACGAACTGACAGAAGATACTCGTCCCTCT
GAAAACAGCTGAGCATGCCGGGTCGCTGTACAGAACCGGAACCTTCTGGGGGTGAGATGG
AACGTGTACCATACTGACGTGTCCACTTCATTACGATGAATGATATCGTGTCAGTTTCCA
GACATTctcaacttttctgctcccagagtctgaaaggagaatctgtgggaaaaggcgaga
ctagtgacgagacaagacgagggcgtgaaacctttgtgttgttctgccaaccgatc
>NODE_676_length_270_cov_4.092593
GTTAAAGGGTTATCTACATTAAGACTATCCACAACGTAAGATCATTAGATTGTCCATTTT
TCACCCACTGTTTTTGAGTGTATATGTTACCTGCTGTCCAGGCTTGATTGGTGACAGCGT
GATTCCCTGGGTGTTGATGACAGGCAGGATCTGATTGCCGATCACCGTGGCGATGATCTG
GCCTTGAGCGTTGGTCAGAAGCTGAGGTGTAATTGGCTGTACCTGCAGTGCTGGGTTGCC
ACCCCCTGATTGGCTGGAGGGCCCTGCAGAGTTGGGCATCAGTGGGATTGTTCCAATTAT
CTACAAAGGGGGTAGAGAGGAAACGAAATAAGCTGGGCGGTTTTAAAAAGGAGAAGGAGC
TGGGAGGa
>NODE_677_length_308_cov_1.272727
TAGATACTTGATTTATACATTTATTATATCTCTTGATTGTGTTCGCGGTTGTGTTTTGTT
AATCCTATAGTGTCACTCAAACCCTATAGTGACTATCACTGTAATCATAATGCTGTGCTA
TCTGGGCTACTATTTATACTTTACTGGGAAGGTCTGCCATCAATCATGCTCTCTAGAGTC
ACCACTGCCGGGAAGTGCTTTTATGCTTACCTTGGTGAGCAGCAGCCTAGAAAAATGACA
GTTTGGTATCTTATGGTAATGCATTTCCATTACCAAACAGTGGTATAACTTGGTGAACGT
acacacaatattatcatatcaaagagggatgttcaaagtaaaatggatcagtgatgaatg
atacgttaagctctccatctttcacgcatgcgacgcaaacccccct
>NODE_678_length_204_cov_1.544118
CTTGAGCGGCTTCAAAGATCTTTTCAAAGCCTTAATCCTAATAGGTCGCGGTTTGTTCTG
TCACATCAAAAGGGGGAGAGAGGCGCTGGGGGGAATAATGCATCGGGGCTGGCAGAGATT
CTTAAGGGTGGAAGATTGGCAGAGGATTTGCAGTACGGGGAGGACCGAAATCTGAATGAC
AAGAGACACATACTCACCAAAGATACCAACAACAATGTGGCGTTTTGGGATGTCCTAAAG
GTAAACACTAATCACTGGAGTCATAGTAGTCGAGATAGTTATGACTGTGTTAGAagtgtg
gt
>NODE_679_length_202_cov_1.405941
TCTCATTCAACATTAAAAAGACAAAAACAAACAAACTCCACAATGTCATGTGAAATTAAG
TCCAGAAAATGTATTGAAAGTGAAGTTATTTTAAGTGTGGAAGATTGCTGTATTTCGTGA
GGTGATATTTTCCAGGATTTAATCACTTTTTGAACTAATTTTTCCTTTTTATTTACAGTC
TGTTTACACAGAAACGGTAGGGAACATTATGAAGCTACACTGTGAGTAGAAACAAGCTTC
CGGTCCAAAACCTTTAGGAAAATAAAATGTTAATTTTATATTTTTTAATGTTGAATGAGa
>NODE_680_length_266_cov_1.199248
AATAGTTCCTGTTTACAAGCTCAGCAGTCAGAGTGTGTTTTCCCAGAGGAAGACACACAA
AGACACATGTGCACAAACCTTTGTTAGTTCTGGAGCCTACAATATTGTTTTGTAATGTAT
GTCTCCGTATGTGTCCAGAGAGAGTTCGTGTGGATTGTTTCTGGGCTGCTCGTGTATATA
TATGCATGACTTTCTCTCTCTGGTGCTCTTAGCTCCATCTATCTCCGTTATCTTCCACCT
TCAGTCACATCCTCCTCATACATGTGCATTGATTTGTTGCTCATCCTTCCCTGCCTTCTc
tcctcctaaacactcctctccggccttttccagtcctgccctcccactcctcaagacccc
acca
>NODE_681_length_202_cov_1.405941
CTTGTCTGTAAATACCTGTGCTGTTTTTGATTGATTTGTTCTCGTCCTCCTGTTGTTTGT
ATCTTTGCATTTTTAACCTTTGAGCAACCTCTGTATGATACAGTAGTGGCTTTTTGTTTG
CTGAATGGTCCAGTGCTACACACCAGCTAAAATCCAGGGTCAATGTAATTAAATGTTGGT
TTGTTAGAAACAGCGATATGTTGATTAAGGACGCTGTCACAGATTGGTTAGGAAAAGGAC
CCAACTGAGACACAGCAGGCAAACAAAAGTACCAAAATAActtgtgacataaactttaac
>NODE_682_length_232_cov_3.017241
AAGGTAACCTGCAGTTATTCCTTCCTTTAGGTTGTGCAACCCCCCTAGTTTTCTTTAGCC
ACCCCTCATCTCCTCCTCCTCTACCATCCCCTCCCTCAGAGGGAAGAAAGCTCCTTGTTC
TGACAATAGACATTTTTTGCCATATGTTGGCTTGACATCTTCATCAGGTTCACAGCAGGT
TACCTTAGTTAACTTTCACTCCACTGCCTGATGGGATTTTCTCCCCCTGTTTCCCAATCG
GCCCGGGCTAAAGAAAACTAGGGGGGTTGCACAACCTAAAGGAAGGAATAACTGCAGTGG
TCATCGTTTTACTTCTGGATCAGTAGTCTt
>NODE_684_length_211_cov_1.635071
ATGTGAGAATACAAATAAATGTGTTTGCAATAAATTGAAAACTTTCAGGTTATCACAGAA
TCATTCAGTCTGTAAGCGGTATTCCATTGTATGCAATTTTTGTATTTTAGTGTCATTACA
CCTTGATTTTTTTTTATCACTCATTTATGTGAACACAACTGTTTTTCTTTTTTGCTTATT
ACAGGGATGGCTGGATTCTTTGCCATTGTTGGCTACAGACTGGTGAAAATGAAAAGCAGA
GGAGACACTAAAATGTCGGTGCACCTGATCCACATGCGTGTAGCTGCACAGGGGTTTGTA
ttctcacat
>NODE_685_length_212_cov_1.386792
GAAAACTAAATGAACATTTTGAAGAGCCAGTCCCGCTGTTTGCTGTTAGAGTCAGGCCGG
AGCTACTGAAATGTTCGTTTTTATTATATTAGATGTTTTTTATTCTCCTTGGTGCATATG
GAGCTAAAACAGGGACAGTATAGGCTGTTATTGAAAGAAGAAGAAATCGTTGGAAAGAAA
ATGTAATTGTAAGCAGACATGAAGAAATAAACCTGAAAATTGTTTCAATGACAAATCATT
TCGTCACAGTTGACAACCTATACTGTCCCCGTTTTGGCTCCATGGGTGCACAAGCTGCAG
atgatctgat
>NODE_686_length_251_cov_1.262948
GAGGGAGGGAGGACTGGGTGTGGAGGAGAGAGGAAGAAAGAGGAGAAGAAGAAGAATGAG
CGACAAAAGAAGAAGAAAGAGAATGAGATAAGAGAGTGGCACAGACAAAGCCGCGATAGA
GAGACAGAAAAGGAGATAAAGAGATGGAAGGGAAGACAAAGAGGAAGAGTTGGGGGTAGC
AGCTTCTATTCTGAGGGTTTCTCTGCTGCTCTGCCTTTGAGGCCTCGCTGGTGTCACATT
AAGATCATCCATTTGAGAATCTGAGACGAGCCTTTGATGTTCTTTGTGCATACACAAACa
gcagagcccggcgctcctctgacaattgccaactctacagaaatatctt
>NODE_687_length_214_cov_1.406542
TGCCGCCACTGGCATGGCATCAGTCAGAGCCGTCAGAATTACTGCTGGGACTGTAACACA
CTTGAATGAACGAGACAGATTACCCTCCATGAGAGGAGAGGGGGAAGGAGAAGAAGAGAA
AAAGGAGGAGAAGAGGAAGCAATGGCAGCCAACTGTGGCAACTGAGAGAGAAGAAAGGCG
AGAGGGCGATGAGGGAACGACAGAGAAAGATACTGAAGGAGAAAGAAACAAGAACATTAC
ACAGATGTCAAATGAGGCCAGACTGCAAGGCTTCATTATCAGCctctctctccagcagca
ccctaagatcct
>NODE_688_length_213_cov_1.727700
GAATAGAAATGACACAGCAACTGAAAATGAAAGTTAACAGCAACTGAGAAGCATTTGCTC
GGTTGAATTTTAACTCAAAACATGATCTTTTTCTAAATCTAACCAAGTAGTTTTGGTGCC
TAACTACTTAGATTCATACTGTAAACAAAACTAAACAGCGATTCAAAAGAGCAACTGAAG
GCGAAACAGTGACTAAAAACACACAGCAGAATCAGTACAAAAAAGAGTAGCCCCATAAAG
AGACTTCAACTCCAGTTTCCTGAGAGAAAATCACAAGTTTGTGTTGTGGAAAACTGTAGc
tattacacatt
>NODE_689_length_198_cov_1.484848
CTGCTGCTTTGTTTTGGGGCAAGCATTGCGTCGCTACACACTTGCTTCACCTGCCTCTCC
GCTGTTCTACGCAACCCTACCACGATGCTTGGTCTACTTCTCCGCTGTTGCAAAGCTGTT
GTATCCCGCAGCGTTACCTCTTTGGTTGCAGCTCAGCCTCGCCACTGTCACTGTCATGCG
CCAATCAGGACATTGGGTTTTAGCTATGCTGGGACTGTATGATAATGCCCACTGCTAACA
GTTTTAGCTGCGATTGCTTAATTGTGCACACAGCGGGGTacactctgtacttgagg
>NODE_690_length_265_cov_1.279245
ACATGAAATTCACATTTTTCAGGTTTTACAAACAGTCTATTCTCAAGCAGCCGCTGCAAC
ACCAGGCGAACCTGCTGCTGGTGCTCAGCGAGCGAGCGGGAGAAAATCAAAATATCATCA
AGGTAAATAAATACAAAGTGATTGATCATGTCTCTAAACAAATCGTTCATTAAGGACTGG
AATACTGCAGGGGCGTTAGTCAACCCAAACGGCATCACCAGATACTCAAAATGCCCCAAC
GGGGTGTTAAACGCTGTCTTCCACTCATCGCCCTCCCGAATGCGGATGAGGTGGTAAGCg
ttccgaaggtcgagcttcgaaaagactcgagcatggcacagcggttcaaaagaagggtct
att
>NODE_691_length_243_cov_2.148148
ATAATTATCACCTCCCTGCCGCCCCTCCCTTCCCGTCCATCCCCTCCCTCGCCCCTCATC
TCTGTCGCTGTTGGCAGCCTATTTAAATGCTCCATTGGAGAAGGATTAAGGTTTATGCAA
GGTCAGTGTGGGATGTGATAATTATAATCACAGCTTTTTGCCTGGCCAATGACGGCCATT
TGTTATTCTCAGCTCAGTGGCTTCAGAAGCCCCTGGGGGGAAGCTGGTGGGAGGTGTTGA
CAAGAGGCTGGCTGATTTACTGGGCCTCCCCCTCCTTCCCCTCCTTCCCCTCCTCTCCTA
ACACAGGCCTGGCTTTTGGCTTTGCATGCCTCCGCCCTCTG
>NODE_694_length_349_cov_2.830945
CAAACCCTGTTTGGGGCTGGCTGGGCTGGGCCTTAATGAGGCCCCATGTCTGCCCTCTGT
GGGCTATGCGCCTTGGATGCCCTGCTTTCATCCCCGACCATCTTCCCTTGATGTAAATTG
AAAAGATCACAGCTATGGGGAGAAGACCTGTACTGGAAAGGCCTCTCTGCATAGATTATG
AATATCATAACTCAACATTTTTTTCCCTCCTCTCCCCCAACCACCCACTCCCCTCTCTCC
CCCCTGCCACCACTTCCCTGTACAATGCTAAAAGGCTGACAGGCTTCTAAATGTTCCTCT
TGTTTCATGCCTTCCTCTCTCAGCCAagaagtacgatgccttccttgcctcagagtctct
gattaagcagatccctcgtatcctgggtcctggactgaacaaggccggcaaattcccctc
cctgctcacgcacaacgagaaccttaa
>NODE_695_length_215_cov_1.511628
GTGTGTCTGTGTGTGTGTGTCTGTGCATGAGTCTCAGTTGGACAATGAAAAGTAGCCAGT
TTTTGTTCTGAGTGCTTCTTACCTCTTTCCTCACAGCAGGCAGTTTTAAATGACTGATGA
GAAACTGTTTCTGAATAATAAAATTTGCTGCCCTCCATTGTGCCTGCTCGGTCGTGGTAC
AACACAAAGTGTGTCATGCTGTCACAGTGTCATTTTCTGTAACGGCTCTTTTATAGATTT
GGAGAGAAAAAGTTTCAGGTGAGTGACAAATCGGTTGATGGCGACATGAAGAGCGAAAGA
ggctgcgtctctt
>NODE_696_length_329_cov_2.775076
TCTAGGGGAGCATGAACGCACACACACACATAGGTACACACATGCCCTGAGCTCATTTTT
AATCCTCGCAGCTCACTGTGAAGGCAGGAGGAAGTTCCAATTAAAATTAAAATAAGCTCT
TTTAACGGTCTCTTAAATTGACAACTGAACAATGATTTTCGAATTGGTATCTGTCAAAGG
TCTCGGAAAATCCTCAGTTGATAAGGCCCAACGCATCCAATTAGTAGCGGAGTAGGGCCT
CAGCCAGTAATGATTTCCAGGTCCCTTAAGATGTGGCGCGGACACTTATTGCAAATTACT
GACAAAGAGCCCTGCTGTATTGATGAGGGGGAGAACAGCCAAGTCTCCGTGTTCCCATCA
GGTGGACGAGtaccaagaggggtctgaaggagagccgggtgtctctctctctctccctct
ctctccc
>NODE_697_length_231_cov_2.632035
ATCACTTTCATCTCACCTTTTCCTTTAGTGCCCAACCCCCAAGTACACTCCCCCTGCTTT
GGTCTTGGCCTTCCACGCTTGGAGGAACAGCGTGAGGCGGCATGGCCTCCATGCGGCTGA
CTGATTATTGTAATTCATACACTTTAATTAGCTGCACAAACCATTAGCCACAATTAGACT
ATTACAGAACGTTTTGTGGCAGGAGCCAGCCCCAAGATTGGCTTTATCTGCTGGAGGGAG
AGAGGGAAAACGAGGAAGAGAGAGAAAGAGACAGAGGAAGGGGGCAGGAGGGCAAAATGT
GTTTAGCTAAACATTAGTGTGTATGAATt
>NODE_698_length_215_cov_2.293023
TCCCTTTCGATCGGCCGGGGGGCGACGTAGGCCATCGCCCCGCGCTTCCGAACGGCGTTC
GCCCATCCCTTAGGACCGACTCACCCATGTTCAACTGCTGTTCACATGGAACCCTTCTCC
ACTTCGGCCTTCAAAGTTCTCGTTTGAATATTTGCTACTGCCACCAAGATCTGCACCCGC
GGCGGCTCCACCCGGGCCCGCGCCCCGGGCTTCCGTGCGCACCGCGGCGGCCCTCCTACT
CGTCGCGGCGTAAAACCCCGCCGACCCCTACGGCGAGGGCTTCCCCGGTTTGCCGGCGAC
GGCCGGGTATGGg
>NODE_699_length_258_cov_1.189922
AATACGCTGGAGCGTTCAAAGGCCCACAGACAGATGACAGCTTATTTCACACTACAACCT
GGGACAGTCAAAGTTTAAGGTGTATAATTATGGCATAGTAGTATGTCCTAGTTGTATGTA
TATGGCATGAAGCAGTAAGTACTTCGTGAGGGCAGCTGCAGTACATACTCACAGTAAAAA
GAAAAAGAACGTAAGAATGCAGCCTCTGTCTTGGTGTTATATGTAAATTTGTACGTCCTT
GCCCTAGATTGGTGTCTGCACTTGGCTCATTCTGACTTCTAGTCCTCCCACTTGTTTGAT
tggaccacaaacctccaattcagttgcgactttaatcgctgcgtggtgttagatac
>NODE_700_length_341_cov_2.480938
TGACCGGCTGTAAAATTACTTGAAAGCATGTGCGATCTACTCTACCCACTTTTCCCCCTC
CTGTCGGCTGGAGTAGAGGAGACTAATTTAGAAGTTGCAGATTTGAGCTGCCTGAATTGG
CTAGACAGCTGTAATCGCACTCCCTCCTAGTCTTAATCTCTTTATCTGGCTAGCAGCTGC
CATATGGCCCCCGTCAGCTGGATCAGATGTGGGTAAGCCTCCCTCCCCGGCCGTCCCAGC
CTCTCCCTCACCCTCTCCCTCCCCTGTCCCTCTGTGTGTCTCTCCCTCAGACCCCTGCTT
GAGCCGGCCGGCCGGGCCGGGCCGAGCAGAGCCGGGCGGGCTGGGTGACGGGGCTGCTGC
CCTCCTGAGCCTCCGCCGACGGCTCCCTCCCCACCGCCGCCACCGCCGTctttattttta
gccatctttaaggattagg
>NODE_701_length_257_cov_1.350195
GATATGTCAGAGCATCAGGGTTTGGTGTGTAGTTGACTGTTGATGTGATAAAAATAGCTG
CTGTTTGTTCACTGTATTTCTGGTTTTCACTGACCTGTTAATTGGTTTAACTTTGCATCG
CTTTTTAGCATCAACAACAGTGTTGTGTTTGTATACGCCTTGCAAAAAGCTTTCCATTCC
TTCTAATCTATATGAAAAGTTGGTGTGTCGGCCCAGTTCAGTTTTAACACTCATTATGCA
TTTTAAAGGCTGATGTCAGACAGAATCCAGCTTCTGGTTGCTGTAGCGGCAGCCTTAGTT
tttaatggttataactctgacaactgcagcagcagtttgtgtgctatgacatatc
>NODE_702_length_216_cov_1.046296
TCCTCGCAGTTACCGGACACACCGAACAGTATGGTGCCGAGCCCCGTGGACACGTGAGGA
GGCCCCGGGGTCAGCTGGAGGCCCCCGGGAGCTCTCAGCCACACAGGAATGCGCAAAAAC
CCATACGCGCAGCGACACTCAATCAAGGGGGAAAAAAAGAAAAGAGAAACGAACCAGGGA
CCATGCAGGGTGGATTATGCTGGAGGATACACTCGGACTGGAGGATCTGACTGTACATCC
ACGCGTTTTATCTCACTGTCCTGCTCAGTGACACTTcggcagggacacggtggacccttt
gggcttccagcttt
>NODE_703_length_464_cov_1.366379
GGAGAGTGTGAACGTGTGAGGGTGTGTGCGATTATTTGTGTGTGTGCCCGGTGAGTGTGC
ACATATGCGTGTTTGCATTTGAGTAGGGTGTGGAGGAAAGAGATAGACAAGCCAGTCATT
CTCCTCCTGCCCCCTCCCTCTCCCCATCCATGTCAAGAACCAATCACGTGTGAAAACTTG
CCTTAACTTCCCTTGCCTGTGTGACTACAGCGTCAGAGAGTTTGACAGATCTGTGCGCCA
CGGAGGCGTCTCCCAGCCATTTGGCATGCCATGCGCGTCTGGTGCGCTGGAGACTGCCTG
TCAAACGCCTATGAGTCGGTGGCGCAGCCAGGGACCCTACGGAGCGCCAGATGGGCCATT
AAGGTAGTATTAATGTAGATGCCATCGCTTTTCTCCTCTGACTGGGACATGCTCTCTCGA
ACTGCGAGCAGCTGCTGCCATTTACTAGGACAGCTTCCTGCTAACTTTGGCCAACTGGCA
TCACTACTGACTGGCTCTCAATGTAATGATACACTTTTTCTTCTTACTATACCTGTGATT
TTTTCTCTTTTCCCACTGCCCT
>NODE_708_length_255_cov_1.360784
TGGCATGAGCTGTAAAAACCAGCCTGACTAAAAGTCTCTGTAAACTTGATATTCAATTTT
TAAGCATCTCTTTGTCATTTTAAATATTGATACTAAATAAGCAAGAAAAAACAGATAGGT
TTTTTTCTTGGAAAACATTCTTATTATTTAATTTATGGTGTCAGTAACAAGCAAACCAGC
TCAATACATTCCAAGCCAAACAGTCCAACATCAGAAATACTGAAGGGTTGTGTTCATGCG
GGATTATGTAGAAAGGAAGAGAAAGAAGATGTTTGATCAAATAGGTCTCTAGGGCCTTTt
aagagcttattcaatagcaaatccaaacaatgccacatccttgaacattttat
>NODE_709_length_498_cov_1.753012
GAACAGTTCACATTTTCGAGAGAGACACTCCGGTAGGACAAAAGCGCCGCTCTGCTCGCC
GCGCCTTCATCTGGGGACAGACACACATAAAGAGAGATATTTAGAGAGAGGGGAGGGAAT
GGTGTTGGGGGGGAAGAAATCCTCCACTAATGTGACAGAGAATTCTCCAAAAAAATCATC
ATTGTGTGCTCTTGCACTGCAAAGCAGATTCTGTATCACTCCATAATTTTCTTTTTTCTC
CAGCAAGTGCAATAACTTAATCTTAAAGGCAAAACATGGACATGAGGGCCATTTCGAAAC
ATGTTGTAGATAAATGTTAATCACATTAGCATTTCCCAGACTTCCGTAAATCTCCATAAA
TAGCATGCTGAGGTTGATCCCTCTTTTTTGCCCATTGAGGCAAAATTACAGTTGATGAAT
TGCTTTTGCCATGCATGTAGGCTAATGAAAGCTTTGCTCCTGGGCCTTCCTTAACAAAGG
CTCATAATTTTTCCACTTTCCACTAAAATAAGAACCTGTTCCACGGATTAGCTGAGCAGA
GATTTatttaatgcatcctcatagagtattgttgaaatctattttgggatatgggg
>NODE_710_length_238_cov_2.012605
AGAGTGGGTAAAGACTCTGTTAAAACACAGTGTCTGAGTTGTAAAATCTTTATTCTATTT
CTAAAAAGATGGAAAATCAATCTAGAATTAATTTTGATTTCCTCGGGCCATCTTGACAGA
CTGTCAAGATTTAACTGCTGCTAAATATAATGCACTTTAGAGCAACGCTGCATTTTTGAC
TGATCATATTTGTATCTTTATTTATTTATTAGTCACTCTTTAAGGCAATTATTCATTGTT
GAATGTGGTGTATGTATGATGTTTTTAAAAATGTTTTTATGTACCAAGGGAATTGCATTC
ctaattatgttttgtgtgtgtgtgtgtgtgtgtgtg
>NODE_711_length_241_cov_2.726141
AACCCCTGTTTCTTTGTCTTCTGGTGTGTAAATATTGTGCTAGCGGAATATGAAAGTAGT
GCAACTATAAGGTACAAAAACATAGGGAAAAAAGATCAAGAGTGGGTCTCACATCAAGGA
GGACCCTGAGGATGTCTTTGTTGTCAACTTCAGAAGGGGGAAGAGAGGAGCAGAGGAGGA
AACTGGCAGAAGGGGGAAAGATGCCAGAGAGAGCTCAAAGGATTCGGTCTGGGCAAGGTG
ATCGGTATTCCTCGGCAGTCTGCCTTCTGGCTCAGATCAGTGGGAGTAAGCTGGCAGCCA
AGCCAGAGGGCATAACAGCACAAACAcaccttcagcact
>NODE_712_length_330_cov_1.051515
AAAAATAAAAAACAAATAGTAGCACAAAACGTGATATATTGGACATTGTTTTATTAGCAG
TCATGTTCATGTAGGTGCTAGGGTAGGTGAGCAGATACAGACAGTTGTGGAGCCATTCTT
TCCCTGATGTAGATCCCAGGGGTTTCAAGCGTGCCAGGAGCATCATGAAGAGAACTGGGT
GCTCCTCATGTTCGTTGAATTTCCTCCTCCATCTCCATAGTATCATTGGTCCTGAGGCAC
AGATTGTGCAAGAAGGCACACCAACCTACAACAACTGGGGCAAGTGTTGGGCTGACGTCc
agcgccttgaatagtgtggccctccattttgccttcatcatgccaaaggcacattcaacc
actgaacatgcctttgaattatggatgttgtagcgctcctgtaccctcccctgtaggggc
agtttgta
>NODE_713_length_259_cov_1.007722
AAAGTCCGCCACAAGGTGTTAAAGCAACCTGGATTCCTGCAAAAGAGTCAAAGTATTTGA
TTTAAAGCTAAATGTAAAGCAAATTTATAGCGATAACTTACTGCAATACTGTTTGTTGGG
GGAAACAAACACAACTCTTGAGTCACGAGTCAAGTGTTTCAGCAGTTCAATGGGAGAAAT
CTTTGCATCTTTTTTTGATTTATATTTGTAGTCCTTCTTAAAAAACTGATGGATCTCATA
TAATGATATTAAATGTAACAGGATCTGCTGACTAGTTCTGGTGTAGGACCTTCAGTATGA
gtgagtaagttaacgacgtctgttttttatatgtgtcactaactgaaaaatcatgta
>NODE_714_length_224_cov_1.531250
CCAAGACAGAAATGCACAAAACACTGTAAAAAGGAAGCAAATATAGAGGAAAAGGGAATT
CAGGGTGATTGGAAACAGAACTTACTGTTTACTGTCATACTGTTTTCAGTTTATCAAATC
TTTGTTTGTTGTTATCCATGTATGTGTTTCATTATGTTTTTTGGAAGCAACAATGATGCA
GAATAAATGAGATTGTACAAATAAATGTCATTCTTGAGAATACTGTAACATCAGACAAAC
TGCAGGAGCAGTTTTTTTGAGTTTGACCACGACCTTGAGATTTTGGCCTCATGTATTTTG
tttgtgctcttttctgtcttgg
>NODE_715_length_241_cov_1.132780
TGGAAAGATAAAGTGGGTTGACTTCACAAGAGGAGCCAAAGAGGTGGGTTACCTGTCTGC
TAATTAAATGTCAAACAGAGATGAAGAAATGGCACTTGGTTCAACTAATGCATTTCTACT
CCTGAACAGGGCACCCTTCTGTTTGACGGGAATGCGAAGGAAGCGTTCGAGAAGGCCAAA
GAGGCATACGGAGGGGAACTGAAAATCAAGGACAACAGCGTTACGTGGAAATTGCTTGAA
GGAGATGAGGAGAAAGAAGAACTGAAGAAGATAATtgaagctcagcaagaatcattcaac
aggtccaaaagcagaggtaaactccattttatctttcca
>NODE_716_length_267_cov_1.382023
GACAGTTTGGTCTGAGATTTGCAGTGTTGTGCAAATAGCCGCTGATGCAGAGATTAGGTG
GAGGCTACAGAGGTTCTTTCGAATCCAAACCTCCTGATTCTTTCATTTTCAAACTCTTTC
AAACTCCCTTAAGGCAGTTCATCCGATTTCACACAACTCTCCGCGCAGAACTCCCCGAGA
TATGTAAACAGACTTTGATGTAGGAAAATCGATGAAGTTCCCTTTTAAGATGTGAGACAT
TACGGATCGATATCGCAACGTCAACGAGAATGTTTTGTGAATATCTGTTAACATGTAGCT
actaagcacaactacggcccattttaatcgtatagcaggtacaacaaattatcatattac
tgcag
>NODE_717_length_256_cov_1.476562
AATGACCACAAAAAGATGGAAAGCAACCAAAATGTGACACAAAAAGACCACAAAAAGACA
AAACAGACAAACCGTGGTGCAAAGCAGCTAAAATTAAGTGCAAATAATCTTAAAAATCCA
TGAAACGAGCAAAATTTGACACAAAATACCAAAATTAAATGCAAATGAACACAAAATGTG
ACACAAGAAAACCACAGTTAACTCCAGACGAGCACAAACAGTCATGTGACACAAAATGGT
CCAAGTTGTCCATAAAAGCACCAAAATTATTTTAAAAATTGTTCAAAATTTACCAACAAa
ttgtgcaaaatatcttaaatttgtccaaatgtctcgaactcagtctgaaactct
>NODE_718_length_198_cov_1.030303
CAATCTGACTCTGACATTCGGATAAAGATATGAGAGGATGGCGAGGAAAGAAAGAGGAAA
GTAGAAAGACAGAAATAATGGAGGGGGAGTTGTGTGATGCTAGTGCGGAGTGATGGCCTA
AAAATAATATGGCTTCTGTCGTGAGACTCGGAGAACAGAGCAGATCTGAGCAGGTTACAG
ATGAACTCAATAGATCAGCGTGACATATAATTCAACTGAGTGTGTGTGTGTGTCTTTGTG
TGTGCAAGGTGGATGGCATGCGAGAAAGAACGAGTGTTGCGTTGAATTATAGTGAg
>NODE_719_length_264_cov_1.166667
TTCAATCCCCCAGGCGTTAGTCTTGGATTTGTGTTGTTCTGCAAGTCTGCGACATCATCC
GAACCCCAGGAGCCTCTTGCTCAGTCTTGACGGATCCTAACTCTGCTGAAGCCCAATACT
GTTCTTCATCTTGTGTTGTCACAACCCCCCTGCTACCTTGATTCACTCTTGGTCGTTGGC
TAGGTTTTGGATTTATTACTTTCGAGGCCGAACAATCAGTGGACCAGgctgtcaacatgc
attttcacgacatcatgggcaaaaaagtgtgtagttgtagttttattttacccttaagat
caaacaaagtcttgggcgatggagcgagaactacattatgatgctgtttaattattaaac
at
>NODE_720_length_221_cov_1.199095
TGAAATAAACAGTCAATGCCATAGTCGAGCTCGCTCGCCTTGAAGCCGCGGTGTATAGAT
GACAAGCTCAAAAACGTGGATTCAATCGGCCCAGGTTTCACACGGGACAACCCTAAAGAA
CCAAATCAACCAGTGTTTGAGCAGCTTTGGGTGAGCTGATGTGCTCGAACTGCTGCGAAT
GATGGAGTGGTGGGTGGATAGAAAGCCATTTTAAAGGGAGTGTTTTTGCGGAATAAAACT
TCTACTTATGTAATGCCGATAGAGATGAATATTTAGCGGTTTAATCGATGACCAGAGGGG
ggcttgaccgtttatttca
>NODE_721_length_339_cov_2.321534
ACTGCTAAGGCTAGCATTTGAAAAATACTTGCCTTGTTATAGAAAGTTTAATGTCATATG
CAATTGTTTGACCCTTATGAATATTAAAGGATCCCATCTCTGGCCTATTAAAAATGCATG
TGGCTTTGTGGTTGTTGATCACGTTTAGAACGCCCATGCAAATTGGGCTGTCTTCGCTGT
CAAGGCCTAAGATGAATAATGTAGTTGTGTTGTATATTCAGGGACACACCATTGACAGTC
AATTAACAAGTTTGATTGGTGTGTGAACTCATTCTTTTGAACTGTTAATTTTATGTAAAT
AGTATTCCCTCTCCCTTCTCCACTGTCTCTCCCCCATCCAGGTCCAACACAGAAAGATGT
TCTCCCACCACCACAAACCCCCAGATCCCTAATTCCACCTCCCACTAAGAGTAACCAGAg
tgggatccttaataatt
>NODE_723_length_141_cov_8.773049
GAAGGATCAAAAAGCGACGTCGCTATGAACGCTTGGCCGCCACAAGCCAGTTATCCCTGT
GGTAACTTTTCTGACACCTCCTGCTTAAAACCCAAAAAGTCAGAAGGATCGTGAGGCCCC
GCTTTCACGGTCTGTATTCATACTGAAAATCAAGATCAAGCGAGCTTTTGCCCTTATGCT
CCACGGGAGGTTTCTGTCCTCCCTGAGCTCGCCTTAGGACACCTGCGTTACCGTTTGAC
>NODE_724_length_221_cov_1.728507
ATACATTTGAATATTTTTGCTCGTATGTGTAGATCTGACAGAATTTATTTAAATGATTAT
CATTTTAATATACACACACTGCTGGCCTTGAATGATTGTTTAAAAAAGTAAACACAACAA
ATTTTTGCTGTTCAGACTCATTGCTGCTTTACTATTCTCAATCTTCTTTTCTGTGACGCT
TGAGCAAATTCCTTCACGATAAATTCTTTGTCGGGAGGCTGCCCCTAATTGCAGTAATTT
GTTTGAAGAAGTAATTATGTAGTTGTTTTTTTTAATGTATTTTTAAAGATAAAAAGATTT
tcgtctgctgtcagactta
>NODE_725_length_198_cov_1.686869
GTGCCAGTAGTGTCCCATCCTAGTCTGAAGGAGGTGCAGCAGGCTGTGCAGGAGGCATCA
GAGCAGGTGGAAGGTCGTGGGGCTGAGGAAGTGCTGAAGGAGCTGCTGGAGAGGGTGGTG
GAGGCAGCTCTGGGACAGGCGGAAGCAGGGAGTGAAGCAAAAGCAGATGCAGTGCAGGAA
GCAGTTGAGGAGGATTCACTGGGGACAGAATCAAAAGAGAGTGAAGCTGAAGCAGAAGTG
CTAGAGGAGGCAGCGGAGAATGAAGATATGGGTGTCATGGTGGAAGATACTGGCAc
>NODE_726_length_248_cov_1.048387
ATTCAGAGAAGGGGAACAAAGAGCCAGGGTGCTTGAAACACAGTATATGACAAGGCCAAC
ATCCATAACATCCAACAATGCCTGGTAGCATAGGCTGACGCGTAACCACAACAACACATG
ATACTGTGGGCATTTTTCATGCTACCCAAGAGACATTCGACCAATTACCTCATTAAGTAA
TGTGTCTCCCAACTGAACTGGTCTGCTGAGCGAGAGACAGACAGAAAGACAGAAAGGGAG
GGACAGGATAAGAGACAGTCAGGAACAGAGGAGGGGCGGTGGGCGAGAGTGAGGGAATGa
gactgtgtgttgtataatgagcatttttaaacgagacgtccagaat
>NODE_727_length_226_cov_1.154867
ATTCCTCTCTTATAAAAATCACACACATCAGACAGCAACCGTTTCCTTTAGTCATCTTTT
GAATCTGCTGCTTTGTGTATTTTCAGTTTGAAATACAAAGCCTGAAGTCAGTCTGACAGA
ATTATTTTGGTTACAGAACCTTTGGGCCCATTACGAATACTATTATGTAGATCAGCCTTG
GGGAATTTATTTCCACGTTGTGCATTTAGATTGTGACACGCTTGGCCTCTCATTTCATTT
ACCCATACAAATAAGTCTGCCAGTCCAAATGCTTTAAAGTTGTGGAGAATTTTTTTTAAA
agcatatttcagcgagagaggaat
>NODE_728_length_113_cov_1.079646
GCCAAAACATGATTGTGAACATTGTAGTTGAAAGATGGCAGTTTGACTGTTATCCTGCTC
CGAAAATGCGTTTGGCTGGCTGAAAACAAGGTTTTTCAAATGGGACATGTAAAGTGAATT
TCTTTGACAGGAACGGACTTGAAACAGCTTGTGCCGTCATCTTGATCATATTTGAAGACA
TTTTAAAATCAAAACATGATTGTGAACATTG
>NODE_729_length_138_cov_1.043478
GTGAATTTCTTTGACAGGAACGGACTTGAAACAGCTTGTGCCGTCATCTTGATCATATTT
GAAGACATTTTAAAATCAAAACATGATTGTGAACATTGCAGTTGAAAGATGGCAGTTTGA
CTGTTATCCTGCTCTGAAAGTGCGTTTGGCTGGCTGAAAACAAGGTTTTTGACATGGGAC
ATGTAAAGTGAATTTCTTTGACAGGAACGGACTTGAAACAGCTTGTGCCGTCATCT
>NODE_731_length_242_cov_1.045455
CACAGCACACCTTCAGGGGTCTAGTGGAATCCTTGACTGGAAGGGTCAGGGCTGTTTTGG
CAGCAGGAGGGGGACCAACACAGTATTAGGCAGGTGGTCATTAAGGTTATGCCTGATCGG
TGTAAGTGCTGAAGATGGTGGAGTTCATTACAAAATAAAAGAAAAGAAAAGAAACCCTTT
GTTGATCCCTCACCAGGGAAATGTACATGACAGTAGTTGGATACAGATGAGGCTTGAAAG
AAGCGGgacaagaattacaagagtattatatggctataaaataaagatatggtaataaag
gtgtcatagaatcaatataccaggtacgatggatccacag
>NODE_732_length_244_cov_1.286885
ACGCTCTTGACTACAGAAAAAAGCAACTACCTCTGAGTAGCGATCTGCATGCTGAAAATG
TTTTGCAGGGGAATTTAATTGTAATGAAAGTGCCCTTTTTCATGTGTGCAAAGTCTACCA
AAACAATTCCTATGTAGTTAGTTTCCAGGGGAACCATCGCTGTATCCTGGGCTTAACACT
GGCCAAGATGAAGATGATTGTGTTTGGCTTAAAGAAAAGTAAAGAGTTAGTAGTAGCTAG
CAATATAAAAAAAAATAATAATTTATTTGTATCTATTTTATATATATATATATTTATTTT
tttcttttttacgaaaaggagttctttgtatgtcaagagcgt
>NODE_733_length_232_cov_1.215517
CAAACTAACTGACGGAACTAATCTCGCCCTAGCAGCGTGAGCCCGCAAAGTTAAGCACAA
CACTATCACTACCTACCCACATACAAGAAGCAACTAAATGAACTGAACTAATGCTTGTCT
TAGGGAGAGAGCACATAAGAAATACCTACACACAAGCGCTAACATGCGACTATAGACATG
CAAACCTGGCTGGTAAAGCAGTAGAGAAAGGGGTAGAGGGAGGGGAAGGCTGGTGGAGTA
ATGGAGCGGCAGACAGCAGGAATGTGGCTGGTGGGGGATGGCTGTGCAGAAGGAAGTCca
ggaggcagggtcgatccgacagttagtttg
>NODE_734_length_99_cov_2.353535
CAAAACATGATTGTGAACATTGTAGTTGAAAGATGGCAGTTTGACTGTTATCCTGCTCCG
AAAATGCGTTTGGCTGGCTGAAAACAAGGTTTTTGACAAGGGACATGTAAAGTGAATTTC
TTTGACAGGAACGGACTTGAAACAGCTTGTGCCGTCATCTTGATCATATTTGAAGACATT
GTGAAGCCAAAACATGA
>NODE_735_length_225_cov_1.355556
ATAATAACCAACAAACTTAATGTTTTGCATGACCTCCTTTGGACTTGATAACAGCCTGTA
TTCTTGCTGGCATTGTTTTTATGTACTTTTCAACATTCTGTTTTGTTATTGAGTTCCAAA
TAGTTTCTAGCTGTTCCACAGACTTGCTTTAGATGAAACTTTGTGCGATCAGTCTTTGAA
TGTACTACATCCCAAATTTGTTCAGGATTCAAATCTGAACTTTGACTTGACCAGTCCATT
AGTCGACGATTCCTTTTTCTCAGTCAAATAATCTCAGCACAGCTTTGAAGTATCATTGGG
gtcattgtcttgttggttattat
>NODE_736_length_201_cov_1.641791
AACATATTGCCCTGATGTATAGGCTTCTGTGTGTTTCTGCAAGTGTGTGTGGATGTGTGT
GTGTCACAGCATGTGGCTCTGATGAGGGCCAGCTTGGCTCAGCACTGGTGAGTAATTGAG
TGAGCACATTGTGGTCTTATGCCTTTCTTCTTCCACATCTCTGCCTCCTGAATCTTCCTT
ACTTCACTCTCTCTCCTTTACATACTCTCCCTCAATCGCTCTATCCGTCTTTCACTTTCC
TTTTCCCTGTAATATCCCAATCTTCTTTGTCTCTCTCTGTCTCCCCCTCCATTGATGAa
>NODE_737_length_263_cov_1.182510
ATCACCTTAAGGTGGCACAAAACCAAAATAAAAAGTCACAAAACCAACACAAAGAGACAG
AAAACCACCACAAAGACACAAAACTACCACAAAAAGACAGAAAATCATCCCAACGAGACA
CAAACCAACATAAAGATCCACAAAACCACCACACAGACACACAGAACTAGCATAAAGGGG
CATAAATCCACAACAAAGAGACGCAGAGCCAGCACAAAGAGGCACAAAACCACAACAAGA
ACACAAAATCAGCACAAAGAGACACAAACGAACCAGCAGCCAGTACCAGTTTGTGACTct
gctgttgttgttgttattgttgaactggtgctgctggactgggagaactggtgcaggtaa
t
>NODE_738_length_252_cov_1.412698
GTGACGGATCTTTGGTCTTATGGACGTTAACAACGGGACAGCTGCAGAACAAAGAGCACA
AAGCTTCCGTCTGGAGGCGATGTGCAGCTGCATGCATCACTGCAACATAAAGTCCTGCAG
CTCCAACAGAACGGGCACGAAGGAGGAGAGGGAACTCAGAGAGTGCAGAGTCGCTGAGAA
TGAGACAAACGTTGAACCTCTTCGGTGTTTCTTATCTCACAAAAATCCTCTGAATAAGCC
CGCAAACGTTCTGCTAGGAGCACGCAGGCCTTAACAGCAACTATCGGCTTTTACCGCTGg
tagcaaacctgtagtctccgcacactattgacgtttttaactccacgctc
>NODE_739_length_202_cov_1.960396
AGGAAGAAAGAAAAATTAAACTTTGTTTTGTGGCTTCATCCAGAACTTGAACCCAAAGTC
CTCCCATCACAGGATTCTCTAAAAAAAACAGGGCATGAAGATGTGCAGAAGAAGATGACT
TGAATTACAGGATGTTGAAGGTTCAGTTCAGTATTTGCAGAATGTGAGTAAGTATATTGC
CCATAAGATGATTTATGTCTTTAGAGGGCTGACATACCATATAATTGTTCCAGTTCATTG
TCTTCCAGTAAATACATAATTGGGCTGCAACTTGTTAAAATCTTATTTGAACTTTTATTt
>NODE_740_length_224_cov_1.004464
AAGCCCAATGAATCTGCAAGACTGCAGTGTGCAAGAGCCACCTGCCTAAGATATCTTTAA
AATTACAGTATTTGCTTATGAAAAAGAAATCATTTTTAGCGTGCTTATTCAGCATTTACA
GTGCCCACATGTATCACCACTTCATAGCTATACTTTAACTGTAATGTTGCATGTACGTCC
CACATATATTTGTCATTATTAGTTCTCAAAATGTTCCTGTTCATTAGTTTTTTTCTCCTT
TCCTTTTTTCCTTAGCAGCCTTCCTCCCCTTTCTCACAGCTGCTGTCTTTCTACTTAACt
gaactgatggctcattgggctt
>NODE_741_length_237_cov_1.459916
AGATGATTGCTGTAGAGACGAAGGAGAAGGAGAAGAAGACATGTGAGAAGAACAAAAACA
CACCTGATTGTAAGGAAGACAGGTGGAGACAGGTGAGTGTACCTTGCAGGGGGGAGGGGA
GAGGGAGGCGGCTTGGGAGGAGGCCTCTGAGGTTGGGTGAGGCTGGTGAGGGGAAGGTCC
TCGATCTGCCAGAGTCTCCACCTGAGGAACCTGAAGAAGCTGAAGAACGGCAGAGATGGA
AAAGCTCAGACGGACGATTCACACACATACAACACAAAAGTGAGAACATGAGAGGAAGCT
gctcagacgagacggcggctcaacagcaatcatct
>NODE_743_length_99_cov_1.040404
CACAAGCTGTTTCAAGTCCGTTCCTGTCAAAGAAATTCACTTTACATGTCCCATGTGAAA
AACCTTGTTTTCAGCCAGCCAAACGCATTTTCGGAGCAAGATAACAGTCAAACTGCCATC
TTTCAACTACAATGTTCACAATCATGTTTtgacttccgagtgtgttaaaatatgatcaag
atgacggcacaagctgt
>NODE_744_length_279_cov_1.351254
CACACAAGGAGGCGCAGGAAGCAGGAGCGCTGCAGCATCCCTGCACGCACACACACACAC
CTATTCAGGTCTTCTTCTTCTTTTTAAAGCATCACATTTACGTGTCAGTCTGCGGCGTTT
ATAATCTCCGACACATTTACATAACATATATTACCCCGCTGTGTTGACGGCCAAGTAAGT
ACTCAAGCTCATCCCGGCCCCCTTTTCATATTTACAGCGTGACTGATTTAAGATGGACTG
ATTGTGGGGATTTAATTACGGGGGACCCAATGGCCACACAATTCTGTTTTTCTTCTCTTC
ccctcttgcgaggcgctgacacgccgcacactcggctgcacactgccgaggaatgtttta
cactccaaatgagctgt
>NODE_745_length_203_cov_1.073892
CTTGTGGTGGTTGTTGGAGCAACTGTAGTTGTTGTTGTGGCAGCTGTGGTTGTGGTTGGA
GCCACTGTGATTGTTGTCATGGCAGCTGTGGTTGTGGTTGGAGCCTCTGTTGTTGTTGTT
GTTGTTGTTGGAGCAGCTGTGCTTGTGGTTGTTGTGGGAGCAACTGAAGTTGTTGTTGTG
GCAGCTGTGGTTGTGGTTGGCAGCGTTGTGGTTGGTGCAGCAGTTGTTGTTGTCGTGGCA
GCACTAGTTGTTGTtagagcagctgtggttgttgtcataacagcgttggttgtggttgga
g
>NODE_746_length_222_cov_1.567568
TCTCCTCATCTGCCCTGTGGCCACCTCTACAGATGCTAAAGCTAGCGCAACATGGGAAAC
GCCGAGGATTAGAGCTCACATGAGTCAGGCTGCAAACACACACCACCCACACACTTCCCC
TAATCACTAATTACATCATGACTAAGTCTGGTGTATAAATCACAGTGGAGATGACACGCT
GGAGTCTAATGACAGCAGGGTGTGTGTGAGCAGGGTAATTGAGGTGTGCGTGTTTGCATC
CTTTCCCATGGGACGGTATCGATATGTGTGTGAGCCGGATTACACAATGCACCGAGTGTG
tggtgagctgatgatgaaac
>NODE_747_length_208_cov_2.927885
AAAAAAGGTCATCCTTAGCAGGACGGGCAAAAATGGAGTCACAATGGATAGTAGAGCTTA
CCAGCAGTGGCAGGGTTGATGCAGTCAAAAAGGGTCCCTTTCCTTTAATTATTTACTTCC
CTATCCGACATTGTCCTGCAAGAGGTAAAAATACATTCATTTGAGGGACCCTTTTCTGTG
AACCAAGCAACCAGGAGCCCGTCCACTCGAGCATCGTCAGCATTGTGGAGAGAGAGCGTG
GCAAATCGATTGGCCGTGGCTGTCACTGCATGTGTGTGTTTGCACGTGCTTATGTCTGTT
TGTGTg
>NODE_748_length_331_cov_2.015106
CATGTTAGCACATGTTTGTCTGAGTATAAGCTCTGGTCCAGCTTCAGCTCTTCTTTGTAT
TTTGCTTCTTTACTGACACACAAGACACAGAATAGTCTGACAACCGGTCCTGACAGTCCT
TTATTTGCCACAGTTAATTTTCAAATCTCCAACATCCTATGGCTGTCTGTTTTTCTTCTT
CTTCTTTCTGTTTTTTCTGCTTTCATTCTTTTCTTTTAAAATGAAACTGGAGCTGGGGCG
GTGATAGTGATAGATGGCTCAGCGCTCTAACACTTTATCCAATCCGGCGCAGATTTCATC
CAATAAAGAATCACTTGTGCACTCTCAAACCAAATGGAAGTCAGGCAGCGGAGAGAAAGG
GGCTGCCGTGTGTTTCTGAGCTGCGAAAATCAAATTTTCTTAAAGCTGCCGCAGCAGTGG
CTGGCGGAA
>NODE_749_length_203_cov_1.118227
AAATGGATATGGTGACATCATATCTACACAGGATACTCCCCCCCACCTCAGCCTAATGGG
AATGCTGGAGTGATGGAATGGAGGGGAAATGTGAGCCAGCACATTTTAAATGTGCTGGGA
AAGAAATTCCACCGCAACGCTTTGTGTGAAAGATGGGAATGGGAAGTACGGCTATTGCAC
CAGTCTGCTTGGTAGCTGTTGGCTCAAGGTAAATGTGTAAAAAAGAACATAAATGCGAAG
ACAACCAATtgcactaaatgaacatttggacacccacaagtgctgtaatggaactgcttg
g
>NODE_750_length_276_cov_1.311594
AAATCACAGTTATCAGCTTCCTGCATGCAAGTGTTTCACAACAACAATCCCAACTGCCAT
TATTTTGAAGGAACACCGAAGCCACATCCTTCGCTAGGGTCTTACAATGGCATCTGTGAT
TGGTTTAAAGAAAATTAAGCAAGCCGAACTGTTTTTCCAAGTAGCACAAAAATAATAAGG
TGCAGTCAGACTATTCTCTTCTACAGGGTGGTCTGGAGACATAAGACTAGTTACAAAAGA
ACATGGAAGTGGATAAAAGCCAGACTAAGGTATTACAGGTTACACCTTTTCCGTGATTCA
acgagattcactgttgacttctagttttggtccaaacattcatctttctgtctttagttt
ttttaaagactgat
>NODE_751_length_132_cov_3.734848
TTTACATGTCCCATGTCAAAAACCTTGTTTTCAGCCAGCCAAACGCATTTTCGGAGCAGG
ATAACAGTCAAACTGCCATCTTTCAACTACAATGTTCATAATCATGTTTTGGCTTCACAA
TGTCTTCAAATATGATCAAGATGATGGCACAAGCTGTTTCAAGTCCGTTCCTGTCAAAGA
AATTCACTTTACATGTCCCATGTCAAAAACCTTGTTTTCAGCCAGCCAAA
>NODE_754_length_220_cov_1.545455
AAATTTGTAGCGTCAGAGCAGCAAAAAGTGAAAAACGTAGCGTCATGAGTGGAAAAATAA
AAATACAACAGGAAATGCACTGATCAGCCCCAACATTAAAACCAGTGACAGTTGGAGTAA
ACAACACTGATCATCTCATTAAAATACAATGTTTTGCTGGGAATCCTACGCTCCTGGCAT
TCATGTGGGTGTTAACACTCTGACACATACCACTTAAACATGACTGCACCTGTGGGATGC
ACTGAACAAGCCCCATCTACAGAGGCCCCACCCCAGAATCCACAACGACCAAAGGATCTG
ctgctaacacgttggtgc
>NODE_755_length_112_cov_1.080357
ATGACGGCACAAGCTGTTTCAAGTCCGTTCCTGTCAAAGAAATTCACTTTACATGTCCCA
TGTCAAAAACCTTGTTTTCAGCCAGCCAAACGCATTTTTGGAGCAGgataagagtcaaac
tgccatctttcaactacaatgttcacaatcatgttttggcttcacaatgtcttcaaatgt
gatacagatgacggcacaagctgtttcaag
>NODE_756_length_241_cov_1.634855
CTCTCGATCAGCAAAATTTCACACTACAGTCAAAAATATTCATCAACAAAACCCAAATTA
ACATTCACATTGCTTGTTTTATACAACAAATCCAAATATGTTGAGTTTTCCATTATAGAC
AGCAGGGGAAACCGTGAATTTGTGGCATTTTTACTTGCACACGCACGCACGCACGCACAC
GCGCACACACACACAAACACACACACAAACCCTCAAACGATTAATTACCTATTAACTCTG
TTGCCAATTAATTTTACTTAAGTCAAGGGTAATGACAAATAGAATATGTCTAAAATagta
acacaaaaaaaatcagatcttttaagtctttattgtgaa
>NODE_757_length_253_cov_1.466403
TCTCTTTGTGACGGTGGCTTAGTTCCCCAGCGTAGCAGCGCGTCGCACGGTTAGTTCAGG
AAACGCTGAACACTTGACGGCTCTTTTTGTTCTGAATATAATAGTTTATCAGTCGGAGGG
ACCAAACCCGGACTTCACCTGCAATACTGCAACGTTTTGCCGCTGTGCACTTGACTTCCT
CCCGCTTCTGCTGTAGGATTCTGACTTTGCTTTATTGGTGTTTTTATTAAATCCGCTGAT
TAATATTATGCGTTTTTCTTCTGTGTCTTAGCTCTTTGACGTCTACACCAACAAGGCCAc
gttgctgaaagactccatggacttcgtggtgtcggtgaaccccaccggcgt
>NODE_758_length_270_cov_1.377778
AGTAAGAACCTGAAGATTTTTTTGGGGGCATTTTTACTTTGATGAAGAGTTGGTGAAGAA
ATGTTGGTAAAAGAGTTGAGAAATTTTAGCAGAAACTGCTGACGGTATTTGTTAACATGT
TGTTTGTGCCGTAAACACCTGAGGCCCAAATAATAACCAGATTTCTGTGATGTCCACTTA
AACCAATTATATGAATTTAACTTGTAGAACTGGGAACAGCAAAGTTTATATATTTCAGCT
GGAAAAACCTGATTTATTTGTGTTTTAAAAGTATTTTTTCAAGTATTTCAGGTTTTTTGG
ctttattacagacagaagtgagatgaaatgaggaagaaagatgcaacaaatgttttcagg
ttcttact
>NODE_759_length_271_cov_1.402214
AAGATGCCACGTCTGTGCATTTTAGTGCATTGAAATTAATAACGTGGATGAGCAGCGGCA
GCGAGGTGCAAGCGAGGCAGCTGAACAAAGGCCGACGCGGTTTTCTCGAAAACCATTTTC
TACACCTCTCTCTTCACATGTCGCTTGTACTCTACTGATGTGAGAATCTGAGAGCAACGC
AAGATGTGTGTGATAAAAATGTGCTGGTGTCTGTGGACACTGAACGCCTTTTCCACATAT
TGATCATAGGAGAGAATCTGAAACTTTCTCTTACTTCCTAAATCTAAGACTACAGGAGAa
gtgctaacctctgggactggaaaataaagcaaatatgcgagtgaccaaaactgcagttcc
tccaatgtc
>NODE_760_length_308_cov_1.165584
CACCCACTTAACCTGGATAGAGTACGCTCACAACTCCCTCACCAGTGCAGCCACAGGTAT
GTCACCATTTGACCCTGACCCTGGACCCCGGACCCTGGACCCGCTCCTAGCACAAACCCC
TCATTCACTCCCTGGTGTTCGCACTGTGTTCAATAAAACACTTTTGTCAATCGTCCGGTT
GCATTTGGATCCATTTCCTGTTTTGCTGAACAGCAAACCCTAACATTACTCTTACAAAGA
ACAAGTGCCTTAATTTTTTTTCTCTTACTTTCCACAGAAGAAAACTGAAAATATAAACTg
tatatttacagttaaagtatggtcctacagctgtaatgttctcgaattattaggtgtttg
attggtttaaatatttaatgaatgtataaatcttaaatcttgcatt
>NODE_761_length_208_cov_1.591346
GTTTGCTCCGGGGCTCCATGACTGTCCGCAGTGTGCAGTGCAGATATAACATCTGTGCCG
AGCTACAGGATCACTTGGCAATAGAAAAAGCTTGGAGCCAAAAAGGAATGCAAAGAGAGA
AAGGAAGGAAAAAAAGCAATTGTCAAGCCACAACTGACATGTTGGGAAACACTATCAAAT
GCCATTGATTTGGACTCTTTTCTGCTTGCACAGCCACTTTCTATTTGGACAGAGTGAGAC
AGAGGCTAAGAGGGAGAGAGGTGGGTAGTTTTTCAAAATATATTTGTAGGGTGTGATAAa
tgagac
>NODE_762_length_407_cov_1.361179
TGTGGGGTTGTTGTTCAGTAGTTGGGCTGGCCCCTTAGTTCCTTTCACTGGATTCTTTCA
CCCATTCTTTCACAAATGTTTGTCACATCAACCACCTAGGCATGCAGGCTGCTTCGACAA
ACCTTTGTGAAAGAATGGGTGAAAGAATCCATTGAAAGGAACTCTTAATGCTTCAGCATA
CCAAGACATTCTGGACAACTTCATGCTCCCAACTTTGTGGGAACAGTTTGGGGATGGCCC
CTTCCTGTTCCAACATGACTGAGCACCAGTGCACAAAGCAAGGTCAGTGAAGACATGGAT
GAGCCAGTTTGGTGTGGGGGAACTTGACTGGCCTGCAAAGAGTCCTGACCTCAACCTGAT
AGAACACCTTTGGGATGAATCAAAGTGGACTGAGAGCCAGGCCTTCTAGTCCAACATCAG
TGCCTGACCCCACGAATGGTCTTCTGGAAGAATGGTcaaagattcccataaacacactcc
taaaccttcccagacgatttaagag
>NODE_764_length_203_cov_1.546798
ATGTGTGTTAATGGACATAAGTGGCTGTAATGTGTGTGTCTGTCTAGTGTGATTATGTGG
TGGGGAAATATTTTGTAAGAGGTTAGAGGGTCATGTGGACAGGTAGTGGGACAAGAGTCC
AGCAATAGTTTGGAGACCTCCTCCTCAGTCTGAGAGGGGAACAAGGAGAGTGTGGCTCTA
TTAGCTGGTGGGTGCACAATGCGTTAGTCAGGCTCAGAGAACTGTTTACTGATTGCAAAG
ACTTTGTCCATGAAGAATGAGATGAGCATGTTTGCACTGAGTAGAGTGgagtatgagggt
g
>NODE_765_length_329_cov_3.148936
ATAACACTTTTAAAACAGCAAACTTATTTCATGGCTGATTGTGCCACAATCATCTTGGAG
GAGTTTATCATAAATTATCATGAAAAGGGTTCCCACTCAGTAGATGCTTAATTACAATCT
CATTTGAATAAGTTTGCATATTAATGAGTTTGGAATGAAAATGGTTTGTGGGGTTTGTGA
TGGGGGGCTGCAGGGTAACCCACGGCGATAATGACGGTCCTTTAAAATGTATGCGATATT
ATTGCTGGTGGAGAGCCGCACACTTGTCTCTCACACACATGTACGCACATACGCGTGCAC
ATATGCAAGGGCCCATACAAACACACAGGCATATGCTCAAACACACTCGTGAAGAGACAC
ACATCCACACACACACAGGCTATACACacattagtgcaagcacacgcacactcaggggcg
ttataat
>NODE_766_length_307_cov_1.006515
GACACAAAGTTTACCTGAAGACGCACAAGAAAGAAAAGAAAAAGGTGCAACATGTACATG
CTCTTATGTTTTAGATGTGTAGACATCAAACTTATCAAAAGTAGTGAAGATTTTGTCGTG
GCAACTTTATTATCGTTAAATAAAATTCAGGAGTCTAAGTTGTCTTTCTCGTTTCTTTAT
TGCGAAGCCTCGGAACAAATGGGTACAGGTCAGGCAGAGCGTGAAGATCTGCAGGAGTGC
ACAGTCACATGCAGGGAGAGTGTTACTTTTATATAAGTGCGGGGGAGAGGCTTcttgcca
tgcagagccagttgtggggcagatcaggaccttgaccttatctgaaatggggtgaagaag
gggttgcggttaacactatagcatggtgcgtctctactttgtgtc
>NODE_767_length_250_cov_2.460000
TTTTTTGTTTGTTTTTTTTTTGGGGGGGGTGAAGTTTGATTATTCTGCTCACACAATGGC
AGGGTGTTTAATGATTCCTCTCCACCTTGGCAGCGGCATGTGCCGACTTCAGGCGCTAGC
GGCGGGTGACACAGGTCTGGCCAAGTGTTAGAGCAAGATCATACGTCCGGGCCCCATTTT
AATTTCTAATACATTAATCTTTTCCTCACAGATCCTCCATGAATATTCCAGGGCTCCTTG
TTTGTCGGGAAGGCTGTCTCGCTTTCATCTATTCAGGTGGTTTCATTCACTGTGAAAGCC
AGCTAAATGGACCCGATCAGTCAATGACAACCGGGATACAATAGAGCc
>NODE_768_length_198_cov_1.828283
TAATCCCCAGCTAAAGAAACAGCTTTCAAGGAATTAACATCAAAAGTAAAGCTTTGCGTG
CCGGCGGGGGAGCTTTCAACAGAGCCTGCCTCAACTATCTCCTAAGTATTTTCAGAGCCT
CGGGGATGAAGTGGAAGTTAAGTTTAACTTGCTCTGTGTTCTTCTGCAAGTCTTTGACCT
TGTTCTCAGGTCTCTTAATAATCCCTGATACGTTTGAATCCGTACAGCGTTTGCGGCATT
TCCATGAGGCACTGCCAGAGGCTGAGGATTTTTCACTGGGGCCCAttgcctataaa
>NODE_769_length_229_cov_1.231441
TCTTTGTCTGTTCTGCTTTGCTTTCTTCAAGTTTTGCATCTTTGGCTGTACCTATCAATG
TTGTAGGTTCCTCTGCATTTCCACGCCCTACTTGAATTAAATATTTTGCTTGTCTAACAT
CCTCAGCTTTAATGCGGTCTGTATTGACCTCTTGTTCTGCTTTGGTTTCTTTCTTGTTGC
TCTGCTCTGTTTTTGTTTGTTCTCCTTTTCTACGCTCTGCTTCAGCCTGTTCTGCATTAA
CCTTTTCTGCTCCGATTGGTTCTGCCTCCCTCTGCtctctttcaacttgttttgctctta
ccttttcatgctcaacttggtgttcat
>NODE_770_length_214_cov_1.420561
AAGGCATCCCAGCTGTCCAACAGCGGCACACCGTCTCGCAGTTTTCTTTATACTGCAGTG
TCCTGCCTTGGCTCCCACCTCGGGGTCAGAAAGATTTTAATAGAAGTGATTTTTTTTAAT
GGGAGAGGAAGCTGAGACGGAGGCAGCTACATAGCAACATTTACAGTTAAGTGGCTGTGT
TCGGTTTGAATTTTAATGTAGCTACATGTGAACACGTGCATTAAATATTCAAGGCGAGGG
AAACATCTGGGACTGCTGACTGGATGCTTCAGATACAATGGGACAGGCAGCATCCTTCTg
tttgaagatacg
>NODE_771_length_336_cov_2.806548
CCCTTTCCGAGAGGGCGACGCGGTCAGCGCGGAGAGACGAGGACGTCCACCGGCAGCCGC
GCGCGGGGGGGGGAAGGAGGGAGGGAGGGAGCAGCAGGCACGAGCGCCGCTGCTCCCCGC
CCACCCGGCCACCGGGCGTCCGGACGGAAGGGGTCTGCTCTTAGGGGGACGAAGGCAGGA
ATCGCCTGCGACTTCCCCAGCCGCGGAGACGTCTCCGATTGATGGCAGAGCGACACCTCG
GACAGGCGTGGCCCCGGGATCAACCCGGGGCCGCAAGGTGCGTTCGAAGTGTCGATGATC
AATGTGTCCTGCAATTCACATTAGTTCTCGCAGCTAGCTGCGTTCTTCATCGACGCGCGA
GCCGAGTGATCCACCGCTAAGAGTTGTCAGTGCTTTGGTGTTTTCGTACTGCacgcgaga
gaaggcggcggcgt
>NODE_772_length_242_cov_2.206612
TCCATTAACCACCTATGCTACTTAACTCCTTTTTGGTCCCATGGATCTGTATTTTAGTTG
ATTCCAGGTGTCCCAAGTTTACAGGCATCTATTTTTTTTTTCCTCCAGAACAATAAACTC
TGAGGGGCTCAAGTAAAGGGGTCCACGCATGGAAGAGGGGGGCCGAGAGAGAGAGAGGGG
CTCCGTTTATTAGACAGCAAATAGCCGGCCAGTGGGTTTATGATGTGGAAGGTCATTGTT
GGTTAATAAGTGGCCACATGAGTGCAGGCAGGTGCTGTGTTAACACCTCCTCTTAACTCG
CCTTTCCAGCAGAGGCCATTCATCAGCCCAGTGTTAATGa
>NODE_773_length_217_cov_1.571429
GTGAAGGCAGGGGACACCCTGGACAGGTCGTCAGTCTATCGCAGGGCTACACATAGAGAC
AGACAACCAAGCACACTCACATTCACACCTACAGACAGTTTAGGACTGTGGGAGGAAGCT
GGAGAACCCGGTGAGAACCCACGTTGCAAAGGGAGAACATGAAAACTGCACACAAAAAGA
GCCCAGGATGGGACATGAACCGGGGATCTTCTAGCTGTGAGGCGACGATGCTAACCACCA
AGCCACCGTGCAGCCTAGCACAAAGgtagaggtttaaaagaatctgctccaagataaata
atttactctgaatct
>NODE_774_length_267_cov_3.775281
ATCAGTGCTGTAGCCCTCTAGATATTTTGCATACTTCAGAGTGAAAAAGAGAAAGCAAGT
TGGAAGAGATGCAGGAGAGGACAGAGACAAAGAACAGAGGAGAAAGAGAAAGGCAAAAGA
GACAACACATTTTAAACTAAAATTTTCAGTTGACAGAAACAGTGAATTTCTTCATTGACA
AGATCGTTTTTAGAAATTTTCTGTGTAAACCCATCAGCACCTTCATGGAACCAATTAGAT
AAGTTTCTGTAAGGTAGTGGGAGACGAAGAAGATGCAACGTAGTAGTTGGCAAATGCTGC
AGTCAAATCTTGTGTGGCAAGCTGGCCATCCCCTAATACAACAGATACAGTCACATATCA
ACGTt
>NODE_776_length_212_cov_1.287736
GTCAAATTTAATATCTTTGAGTGTCTCCACAGGGTCCTGATCTGTAAACAGACCATCAAA
GCTAATGGTAACCACACTAGCTGTAAAATGTGCTAACACCAAGAATTTCCCTATTGTTGT
GTTGACATTGCCACCAAAAGCAAAAGCAATTCGCTGGATCTTCAGATGCTGGGAGGACAT
GAAGACAGTTGTATTCACTCTCGCGGCCAGCAACCCACAGGCTAGGAGGCTTTCTCTTTG
AGAGGGGGATAGAGGGATGGCTCGAGTACATGAAAACATAtgagacataatctaagatat
taaatttgac
>NODE_777_length_252_cov_1.123016
ATTACAAGATAAGAAGTTGTTCACCAAATGTGAACGACTACCTATGACTGAACTGATATT
AATGTCTGATTGTGGCTTCCTCACAGAAATGCTACTCCTCCTGGCAAAAGTCACAAATAC
ACAGCAAACATACCCTCCCCTTTTCTTCCACTTGCTTACACTCTTGATGCTGTGTGTGTG
TGTGTGTGCGCATGCACGCGTGAATGCAACATATACACTGACGGTGTGCAATGAAAACTT
CCTTTGTTGGTGTGTTTACAAGTGTGTTGTTTAACTTTCTGGGACAAGCTGCTTGGCATc
agtagccaccactccttggcaatgcaaagtctagtcactccttgtgcaag
>NODE_778_length_209_cov_1.622010
ATATTGTAATAAAATATGCTAATGAATGACCAACTAATCGATAAAGGCCCTTTTCTCTTC
TCTCCTCTCCTCTCCTCTGCTTTGTAATTCAGGGACACTCAAACTCAAACATCAGCAGCT
GCTAAACTACCGTAGTGGCCATTTATCTTTAAGTGGTGACAGTCTTTACAGAGTGCTCGA
CCTTCTGGTCCCCTTGGTGGGAAGCACCACTCTGAGAAGTTAACCAACATGTGAGGTGGA
TGCAGAAAGGGATGAAAGAGAAGGGagaagaaatgttatcaaattagactgaaagaaact
tctacag
>NODE_779_length_221_cov_1.556561
CGCTGAGCACTTAAAAGAGGAAAAAGTAAATAGGAGTTTAATGAGAGAGCAAAAAAGATA
GAGTAGATGGCAGAGAGTTTACAGAGGGGTAAAATTAGAGAGAGGCAGATGGCTCTGATT
CAGGAGAGAGACAGAAAGTGCAAGGAGGGAGTGAACAGCTATTTCACAGAACAGACAATA
AGACTCCGAGACTGAAGGGGTCTGTGTGGAGAGGAGATGTGGAGGGGGAGGATGAAGTCA
GTGGGGAAGAGCAGAAGGGAGGACGGCAGAGGAGGAGGGAAGGGAAATACAGGAATGAAg
taaaacatgattaaaatac
>NODE_780_length_247_cov_1.380567
AATGCACCACTAAATGGATCGGAAACGTGGGTTTTAAATTAAAGGAGGGTCTTTGTGGAA
TCATGGTTTGATTACAAAGAATAATGAGAGTGGCTTCCAACTTATGATGTGAATCATGGA
TCACTAATCAAAAGGTTTTCCGACTGCGTAGCAAAAAGTCCTGCCAACTACACTAAAGTA
AGCAATTTATCATCTCTAAAATAAAGACTAATTATGCCCACTTTCGTTTGCTGTTTCGTG
AATCTCGGTGTGGTGTGGCTCATCTGCATGCACGTGCCACGATAAATATAAACTTTATTc
atgcacgtgtatgtatgtattcatgtcggtgtgattacgtgtgtg
>NODE_782_length_196_cov_1.489796
AGATGGCAGTTTGACTGTTATCCTGCTCCGAAAATGCGTTTGGCTGGCTGAAAACAAGGT
TTTTGACATGGGACATGGAAAGTGAATTTCTTTGACATTAACGGACTTGAAACAGCTTGT
GACGTCATGTTGATCATATTTGAAGACATTGTGAAACCAAAACATGATTGTGAACATTGT
AGTTGACAGAAGGCAATTTGACTGTTATCCTGCTCCGAAAATGCGTTTGGCTGGCTGAAA
ACAAGGTTTTTGACATGGGACAAGGAAAGTGAATTTctttgacaggaacggact
>NODE_783_length_202_cov_1.584158
CATCAACCCCTCTCTCCCGCCGCTCTCTCTCCATCTCCTCCTAGTCTGTTGTTCTCTTCT
TCCTTCCTCCATTTTGACCTTTGCTTCAGTTGCCTAGAAATGGGATGTTTGAAAATCTTC
CAAAAACAATCAAACTGTGGGAATCCTCTATGCAACAACTGCCCTCTCCTTGACACCCCG
TCTTTCTCCATCACGAGCGCCCCACCACCAGTCTCTCTCTCTCTCTCTCTTTCCCTCTCT
CCCCTCCATAAGCACCCCCCTCCTTCCCATCTCaggcaatcactcaggcctgcagagatg
>NODE_784_length_221_cov_1.384615
TAGTAGATTTTACTAAATGTTGTTCTAGCAGTCTGTAATGCTGGAATGTGTATGCGTGCG
TGTGTGAGACAGAGAAAGACAGGCGTTTGGAAAAAGTGGGTGAAGGGCGGTGGAGTCACT
TTGTTACTGAAAAAACGGAATAAATCTCATCGTTATTAATGAGGCACCCGTGATTTTAGA
TTTTTAAGGCTTGTGCCCGCCGGATTCATGGCTCTTTATCAGCACCGCTGGAGAACACAC
AGGCATACAGAAAGTACACATCTGAAATAAATAGATGCATCCACTGGAGCAGCTAGAGCT
catttagtaaaatctacta
>NODE_785_length_249_cov_1.502008
GTTATGTATATATTTTAAGCTGTTATTTACTTTAAAGTAATTTTTAAAAATTCTGCAGGT
ACTCCAAATCAGTACAGCCACTTGCTCTCAACTTTATGATGCTAAATACAAACTAGCTAC
TAGTAATCCCCATTGTCACGGTGAGAATGCTATTATTTAACATTTAGCATTTAGCACAAA
GTCTTTCCTTCCTGGAAACACAAGCACAATTTAAGTGACGGCTAATTACCAAGATTAAAT
TCTTTTACACAGAACTCACAGTGGTAGAAGGTAGTTGATTAAATGTTTAAGTGTAGGAAa
gaatgaaaattacagtcaccaaaataaacttaaaatatatacataac
>NODE_786_length_216_cov_1.365741
AATCAGGCTGACTGCAGGCCGGCTGGGAAAGAGACAGAGCAACAGAGGGAGACAGAACCC
TAGACAGACAGAGACCCACAGACAGACAGGGACAGAACCGGTGAGAGACAGGAACAGAGA
AAAAAAAAGGGAAACCAGGCAGGGGCAAAACGGGGATCATAACACAATTGGGTTAAAGGG
AGGTGGCCAATTTAAATCTAAGATCTGAACATAACCTGGTCCTGACGATGTTAGCTCCAC
GGCATCAGTTACCATGgagacataaccatctaaaaagagagccaccttcgggatacttga
aactctgactttag
>NODE_787_length_221_cov_1.542986
GCGTAGCATTCTTCTGAGCTTCTTTCGACGTATCGTGTTTGAAAAAGTTCATGAGGGCGG
CAACATTTTGCCCACTGAGTTTTTAGAGCCACTTTAGAGTTTTATTCTGTTTTAAAGAGG
AGACGGTTTCCTTCTTGAGAGACGGGAACACCTTCTCTGGATGAGGCCTGACGTGCTAAA
CACTTAACTGACCGATCAGCTGTTTCGTTTGTTGTTTTCCAACAGCATTAAACATGGCCG
ACACCAGCTGACAACAAACAATGCTGACTGTGTCCCACGTTAAAAACAGTTCCTGTAGAC
ctctgtccatttgtctctg
>NODE_788_length_272_cov_4.025735
GGCATGTCACCATCTCACACACTCCACCAGATTTCTGAATCGGAACAATTCCCGACAATG
TAAATAAAGAAACCACAGCTGACAAACACAGGTTTGTCTAGGCTTATTCATATGTTTTAT
TTGTATGTATTTGCACTTACCCTCGATTTGCCTTCTGCGTCCATTAAGTGTTCCACGTAC
GTTACCTCACCCACTACAAATCAGATTCCAGAGACGACACACACCAAGGGGAGAGAAGCC
GAGAGAACAATGGGGGTTTAGAGCAGAAACACAAGAAGGGCGGCCGGTGACAGTGAGCTC
AGACTGCCAGTCCTGAGCCTTCCCCCATCACCTCAGCAGCACAATATGGTACAGGTCTAC
AAAAAGCAAG
>NODE_789_length_422_cov_1.497630
TAAATGGCACCTCGTCTTAACTGGCACCTCGCCTCGTTTCCCCTTTCCTTTCATCATCAG
CAAAATAAAGATTAGGCCTACAGAGGAGATTGTGCGGTCTCGCCTTTAGAGGCGCAAGGG
ATCTTCATTCCTCCCGCCTTTGTGATGATATTGATGATGATGATGGCCAAGTGGACAGTT
TGATTTTTGTGTGGCGAGCTAGTTATAAAGAATCAATATTATATCAAGGGGGTAACTTTG
GTGATAAAGGACTTCAGCCACTGTCGCTATTCATCATAAGTCTGTAGCAAGCAGATAGGT
CAAAAGAAATTATATTGCTCTAAAGAGTGTGTCTCCTTATCTCTCAGTACCAGGGGGAGT
GGAGGACACGCCGATCGATACAgtagctgccgtatactccttgcaattatcaatagctga
ttttgtcttcctgggggctgcatctattaataccagataataacagccttttggacataa
cttcaaaaggcgggatgatggaaggagaaggagagggaga
>NODE_790_length_227_cov_1.881057
CATCATGATACACAGACTCACTCATTTTCTAATTTAATTCCACCTTCAATGGAACAATGT
TCACTCTGAGCCAAATTGGCGAATAATGTTACTAATTCAGATGCAGATGTAATTTCTATT
CGGGGGGCTGCGGCGCGTGGTGATGAACGAGTCCCGGATGGATCGTTGCCACTCCTATCT
CCCCGTCTCGACAATTCCCCAGCAGTTGTGATAATAACCTGAGCAATAAAGGAGGGATAG
GAAGTGCTACCCCGTTCCACTCCTCATACCCCAAGTCATCTGATACTTCATCTAATAGta
tttctgtcctttcctgtgtcactct
>NODE_791_length_218_cov_1.981651
CGCTCTATTCAGGAGCTGCTTCCCCTCCAAAGATTCCACTTCAACTGAGCCAGCTGGCTG
AATTTCGCCTTTTATACTACTCTGCTCCGTACGAATTTTTCGTATTCGGTTTTTCATTTT
CAGGTTTTAAAGGTAAGTTTTTCAACTCTTTTCCCTTTTACAGGTTAAATTTGGATAAAT
GCAATTTATTTTACAAGTTACAGGTAAGTATTATTTTACAGGTTACAGGTTACAGGTAAG
TATTATTTTACAGGTTACAGGTAAGTATTAATTTCCCTTTTTACAGGTCTCCAGGTAAGT
ATTAATTTTTTCAATa
>NODE_792_length_340_cov_1.123529
CAACTTCAATTTATTTAAAGTGTACGTCTCTGCATACTTTACAAATGTACAATCTAACAT
CATACACGTACAGGCAAATCTGAACTTACTTTTACGAATGTAACCAAAACAACATAATTA
AGGTTTGGAAATTTTTAAAAAGTATATAACGACAAAAACAGGATTGAGGTTAGTAGTTAT
CAAAGTTGAATGTTTACCCAGTCAGTGAAACTTTGAGTAGTTATAGCACAAAGAAAATGG
AATGAGTTATACCTGGATTAGAAAAACCTCAACAAAGCCTACCTTGTAGAAAAAGTGTAt
tccgaagtaggagaacttgatatggaaaggttacaaactaaaaagatatatatttttttt
gttgttatatctgggggaaaaaattgaagagaaactgatgtactgtatgaattagttcct
ttaaataaattgaagttg
>NODE_793_length_288_cov_1.145833
CTTACCCAAATATCCTATATTCCGACCGGACTGAGGAGCCTGTTACCAGACTGGATGAGT
GGCCCTTGAATCTTATCCTTAGTGCCTTGTATATACAACATGTTGGAATAAGGGTCTGCA
CCGGCGTCTCTCCGCCTCCTGAGAACCCATGCTAATTCCTGCACTGTGATTTGCTGTTTT
GTGAGGGGTACTGTGTGCCCACTGCACAATCTGATTGGCTTCTTTAAGGGCCCTGTAGGT
TTGAGGGGGAGCGGGTTTCCACTAGTACCATAAGGAGAAAGTGAGAGGCAGACTTAAAGA
ccaggtaacttagatgagagcagccgcaaagaaggaaaacagagggaaaggaagaaaaga
gagaggcagaatgagatagagatata
>NODE_795_length_200_cov_1.085000
GAACAATATGCTTTGGCTCTGTGTGTGCGTGTGTGAGGGCAGACAATGTTAGCCTGTCTG
ATGGTTGAATGCATGGCTGCCTCTTCACGCTGGTTAAAAGTCAGGGAGGGAGGGCGGGAG
AGGTGAAGGGAGGGAGGAAGAGAGTGAGAAAGGGAGTGTTAGGAAATAAGGATGGGAAAT
TAAGAATGCATAAAGACAACCAAAAAAACAAAATCATGATGGGATTATTTAAAGAACAAG
GCACAGTAAGAAAGTAGAGGGTGCCCTTCGGTGTTCCAGTGGTTCAAGCATTCATTGc
>NODE_796_length_273_cov_1.223443
ATGATTAAATAAACTGCTTTATTAGGAAAGGTGCACAAAACGGTAGTGAGACCAGCGATG
TTGTACGGTTTAGAGGCGGTCACACTGAGGAAAAGACCGGAGGCAGAGCTGGAGGTAGCG
GAGAAGAACATGTTGAGGTTCTCTTTGGGAGTGACCAGGATGGATAGGATCAGGAATGAG
TAGATCAGAAGGACAGCGCATGTTAGATGTTTTGGAGATGAAGCAAGAGAGGCCAGACTG
AGATGGTTTGGACATTTACAGGGGAGGGATGGTGAATGTATTGGTAAAACGATGCTGAGG
cctaggggaagaccaaagaggaggttgatggatgtagtgaaggatgacatgaagtcagtt
tatttaatcat
>NODE_797_length_213_cov_1.107981
CTCTATTGAGAGCTCCATATACCACCAGTCAAAAGTTTGGACACACCTTCTCATTCAATG
GTTTTATTTATTTTAATGATTTTCTACTCTGTAGATTAATACTGGAGACATCAAAACTAT
AAAATAACTCATGGAATAATGTTATCAACAAAAAAGTGTTGAACAAATCAGAATATGTTT
TATATTTTAGATTCTTTAAAGTAGCCCCCTTTTGTTTGGATGACAGCTTTGCCCACTCTT
GGCATTCTTTCAACCAGCTTTCAATTGGGGAGTCAATGCTAAGTGCGGTGGTACAGGAGC
tctcaatagag
>NODE_798_length_201_cov_1.199005
GAACACAGTGCTGATAAACACCAACTCACTCTGTTTAAAGCCCAAATGTGGGATCCTCTC
TATAGGGGTTCCTTTGTCCTTCATAAAAGAGTGCAAGCTTGACACGAAAGCCTTCTCCTC
CATCTGCACCAGGCTGGGCCTTGCCTCTTCCTCACATTCAGTTGTAGAGTCATGAATCTC
AATTACAGAGGGAGAAGCCTGATGtggagagaaagcagcagaagtacatcagtgggtttt
gtatgaaaatgatgtagctccagtaaatgcgaccaaacctgtttaccagcactgtgttc
>NODE_799_length_246_cov_1.199187
ATTATTAACATGTTGCACTCGATGCACGTTTGTAGTTAACAGGAAACGGCTCAGTGTTTT
TCACCACAACTGTGGCCAATTAGAGCCACGATACTGCCAGTTTCCTCATCATGTAGCTCT
GCTGCTGCACCAAAAACATTCCAAGTTGTGAATGTTGTGTTGAACCCGTATTCTCCAAGG
ACGATCACACTGAGACCCTTGCAGCGTCGCTCTTGGCTGCCCTCTCACTGTTGGCCTTCT
CTGCCTTCTATTAATTCTTTTCCTTTAGCTCTCTTTATCTTCTCGAGTCCAATTAATCTc
tattgctgcttcactgtcttaatgtacagtgaatgttttctgtt
>NODE_800_length_272_cov_1.205882
CGCACGAGCGACTACTCTGAATCCTCATCATCACGCAGTAGCAGAGCTTCACACGGTACA
AACTCACTGCCCTCCAGTGCCCGGCTCGGTCAGTCTGACTTGCACTCATGCACGCACGCA
CACACACACACAATTGCCGTGACCCTTTCCTGGAGTTGAAACCCAATCGCTTGCCAACCA
TGCAAGACTTGCCAGCACAGCAAGGTTTTGTTTTCTTTTTTTGGGCGTGCGTGTTTAACT
CGAAGGACCTACTGTCTGCTGTAAGATGAACTAAACTGAggcaattttaccctgtgttac
tatacacagacactattaatataatttacattactggcctggcataaagaacgtccgtca
gggatttaca
>NODE_801_length_234_cov_1.978632
TCGTTCAAAATGTCACCAAAAACATCACAGTATACTCTGTCGTCCAAAATGTCACAAAAA
CGTCATAGTTTAGTATGACGTTCAGTTATTCACCAAAAACGTCATAGTTTAGTATGTCGT
TCAAAATGTCACCAAAAACGTCATAGTTTAGTATGTCGTCCAAAATGTCACAAAAACGTG
CAGCAAGACGTAATCATGAAAAACAGTGGAGGTAATAGATCTGCTCCATTAAATGTAGTT
AATTTCATCCCTAGTTTTTTCAGCATTTAGAATGTAGATCCCTTACTCAAAACAATGCTG
TCAAACTGGATTTAAAGACAAGGTAGGACCCt
>NODE_802_length_213_cov_2.558686
CAATTAGGCGACTAAGCATGTCATTATTCCAGGCCAACAAGAAGAGCCTCTTCTCTAATT
TCATCTTTTCATTCCTGTTTACTCACCCACACTCCCCTCATTAACGAGAGATTTTCCAGT
CCATGCTAATTGGTTTCAATAACATTCATTTTAGTTGAAAGGAAACGATTCTGTTAATTG
AGGAGCGCAGAGAGAGGAGAGAGGGAGCGAGGAGGGAAAAAAAAGAGAGGCTTCTTTTCA
TTTTCAAGTGCGTCCATGAGATGACGCTTTTGAAAAAGCGCTCTACAGGTTCAGAGCTAA
TGAAATTAGAG
>NODE_803_length_209_cov_1.803828
TGCCTCCCGGCCAGAGGTCTCATTATTTAGGCGAGGTGGAGGGGACTAAGACAGCATCAC
TGTTATCTGGTGGTTGATTGTCGATACCATTACAGTGACCCACGTAAGCAACTGAAATGT
CTTTTGGTATATTGCTGCATTCAGCCACTATATCAGGAAATATAAAGATGTTAACGTAGT
TTATTTTGTGTTTTTGACAGAAAAGTAGATGAAACTTTGCACCCCTAGTCCACTTTGTGC
CACCAAAAGAGGTCTGACCTATCAACCCATCCTTCAAGTACTCTTAAGCTGTGAGGTGGg
accttca
>NODE_804_length_231_cov_1.549784
GCACTGTCGCCTCACAGCTCGAAGATCCCCGGTTCCTGGCCTGGACCTGAAATCTTTCTG
TATGGAGTTTGCGTGTTCTCCCCTTGCAGTGTGGGTTCTCACCGGGTTCTCTGACTTCAT
CCCACTGTCCAAAAAACAGGCTGAGGTTAATTGGTGATTCTAAATTGTCCGTAGGTGTGA
ATGTGAGGGTGTTTGATTGTCTATCTCTATGTGTAGCCGTGCAATAGTCTGGCCACCTGT
CCAGGTGTCCCCTGCCTTCGCCCTGAGTCGGGTGGGATAGGCTCCAGCCCCCCCACGACC
ctacagaggattaaacggtgtatcgataa
>NODE_805_length_215_cov_1.716279
GGTCTGATCAGGTTTTGGGACCATTAGCAAAGATGAGCTCCAGGAACTTTCACTTGGAAT
AGCAAAACTGTGGTCAATGAGATACTGTACTGTTTGCTGCATTAAGGCGTGCTTGACAGG
GTGAACCTGGTAGGCGTGCTGCCTAATGGGTTTATGGTCGCCCACATCAACACACCACCA
CCCCAGCTGCAGGTCAGATTACCAGGCTGAAAAATGACCAGCAGCCCGATACCGATAAAT
AATGGTGGCTGCAGCTCACTGAATCACACTATCACTTCTACTGCAAGAAATCTGCTCCAT
ttcgaatcatcag
>NODE_806_length_248_cov_1.411290
TTTTGCTTCCACATTATCTTTTATGCTTCTTTCGGTTGCGGAGTAACCTTTGACATCAAT
TTCACACGGTTCATCTTGTGTGGCTTTTCAGAGCCGCCGTGCCAATACAAATGTAATACA
CGGAGTAATAACTCTGGCTAAGTATTGATCCTGCGGGATTTCTGCACTGTGTTAAGCACT
CCATCTCATCGGCTTCAATCTTTACATGACAGACAGTGTGTGTGTGTGTGTGTGTGTGTG
TGCAAGTTGCCGGTTATTTTTTAGTGTGCAACCGTGACCGCACACACATCAAAGGGGCTg
cgtttgctgtgggggcgtggaggagtggagttcagggacggaggag
>NODE_807_length_201_cov_1.776119
TGTTTTGACTTTGTCATGTTGATTTCCTGCCTTATTTGTGGTGCAGTTTTCCGCCAGTCT
CTCTTACTTGTAACAATGATATGTTTATCCTCTGCTTTTGTAGTCACACTCTTTCATCCA
GGCCTTTTTCTATCATCATAATTTCCACTTTCTTCTAGTCTCTTCAGGGTGTAGTGAACT
CATTTTTTAAACACCATTAGGCATTTTGCAATTTCTCTTTCAGTGTATTCTTCTTTCCTC
AATGCACGTGTCTCTTCTTCCTCCTTTTTTTTACTTGAAGTTTTAAGAAATATTTTTTt
>NODE_808_length_270_cov_1.251852
TTGCATTTTCTTTATATCATTGTTTGCAACATTCAAGAAGTTTGATTCCCTTGCCATGAT
ATTTATATGGTAACAGAGCTACTCTATATTTCACTAGCACAGTATCATCTAGTTCTATCT
TCTTCTGCAGCCACATTTGTCAGTATTGTTTTTTGGAATTTTTTGCCTGTTATATGCAAA
TACCGAACACACATGTTTAACATATAGTTATCCATCCATTATCTATACACTGATTAATCC
TCTGTAGGGGAGTGGGGTATATCCCAGACTCCAGCCTTGGGATAGACCCTGTGATAGACt
gacttagggtgaaggcagggtaaaccctggataggtcaccagtctatcacaaggctacac
agagacag
>NODE_809_length_200_cov_1.520000
TGAGCGGGAGAGGCAGAGAGAGCAGAGACCGGCTGATTACTCACAGGTGGTGCCGCTATA
GCGGTAGCACTTGTGACGGACAGCTGGTTGAGTTGTGCGGAGATCTGCAGCACATTCTGG
GAGAGGGAATTGAGGGAATCCATTACTCCCTTCAGGAGCTGGTCATGTTTTCCAATCAGA
ATTCCCTGGGAACTGATGGCTTCCTTCAGGGCGTCTGGACTCGCTGGATCCATATTTAAT
GGCCAGATGATTCTGTGAGGGTGGGTTGGCTCAGTGGTGAGGGAGGACCCAAAAAGCg
>NODE_810_length_294_cov_2.102041
CACTGCTGGCTGAGGTAACCGATATCTCTTTCCCCTTTAAACTGCAAATTATTTTACGTT
TATGAGTTTGTCTCATCTTCAAGGTCAAAAATGTAATTTTTGCTCTTTCAAAGGGTTATA
ACCTTAAAAGAGAACCTCAATCCATGCTGATTAATGAGAGACTCCTGCATTTGATGTTTC
AACGGTGACATTTTAAACTTTAAATATTTTATATGCATACCTATGAAAAAAAATGAAGAT
ACGCATTCATGTGGAATAAACGCTATTGCAGAGAAGAAAGGCTGGGCTGGGTATCATTTT
AATAGAACAGTTAGAGTGCAATGGTTTTTCTTGGTGATTTTTATTTGAGGTTTTTATGTG
TGCGCAAGCTGATTTAAAGTTTAAAATGTCAC
>NODE_811_length_365_cov_3.183562
ACCTTTAGACTTTTGGTAATGTGTCTTTTACTATTTTCAATTTATTAAGTGGCAAACAAA
GAACTGAAGTTTAACTTTACAGAATTGTATTGCAGTATCTGTTAAATCTCAATTAGTCAT
TTTCTTGTAATCATTTGGCCCTAGTGTGTGTGATATTGATGTGTGGTGATGTAAGATTTC
TAACCCTGACTGTCATTTGTTTCAGTACACGATGGGACGTGTGATCAGGGGACAGAGAAA
AGGTGCGGGCTCCGTGTTCAAAGCCCACGTCAAGCACAGAAAAGGTGCCGCTAAACTCCG
TCACATTGACTTCGCTGAACGCCATGGTTACATCAAGGGGATTGTGAAGGTAACTTGTCG
ACCCTGACGCACCTTAGTCGTGCCGTTTGGTGTAAGCggagtgttaacgatgttttccct
gccgccggtctgccctctcaggatatcatccatgaccccggcc
>NODE_812_length_302_cov_1.331126
CCCATCTGTCAGAGAGTGAGGGAGAAAGAGCTGTGGGAATGTGGATGGAGGGAGGGGACG
GATGAAAAGGGTTTGGAAGGCGAGAGAGTGTCCATTAAAGCAGAGGGGGAAACACAGAAA
CACAAGTTTGCCTTTCGAACACGTGAGTCTTTTATCGCTATTTCATACTCCATGTGTTTC
GAATTTTTGAAAAAATAAAGTATCCACCTTAATTTTCCCTATGGGAAAGAAAAACATTTG
CAAAAGAAAGTGCAGCTGCCTTTAAAACTGACTGATAAGTGTGCGTATGTGTGTGTGGAA
GAGAGTGTGTGTTTGTATCAGAAGTTGATTTTTCTTTGAGCTCTCACAGCCCCACATGTT
TTTGATGTTCTCTGTTTCTTTCCCCTCTCTGACAGATGGg
>NODE_813_length_206_cov_1.398058
ATTGTTTATTTATCTGTATTTATTACAGAAGACACTCTTTCCTTACAGGTCATCACTTTA
GTTCTGCCAGCAGAAAAGTCTGAATAATTCCTCCTGCAAATTGAGCTCAGCGTTTTCAGG
CCCATTTTCCTTCATTACAACCCCGCAACAAAGGCTGTGACAAGAATGGTAGCTCCCTAT
GGCGGCAGTAAATTTGTTGGGGGATGCTTAATTTGGGGTGAAATCTCTCCAAAAAACCTC
GCAGCAGCTCGTATCAGCCGTTGAGGCGGATGCTACTCGTCTCctcctcccaccgctgcc
atca
>NODE_814_length_216_cov_1.527778
AATTTTGTGTCTTATTTCGTTTCCTGTTTTTCTTCATTTGTCTTATTTTTGTCATTTTGT
AACATTGTTTTAGTTGTTTTGTGTCTTGTTGTTTCACATTTTTCTCTTTTTGTTTCTTGT
GTGGATCATTTTGTGTCTCTTTTGTCTCATTTTGGTCATTTTCTGTCTTGTTGTTCTTGT
TTTGTTTCTCCTTTTGCATTTAATTTTTTCTTTTTAGTTGTTTTCTGTATTGTTTTTCTC
ATTTTGTGTCTTGTTTTTCTCATTTTGGCTGTTTTTCACTTGCTCGTCTTGTTTTGtgtc
ttgttttcctttcg
>NODE_815_length_229_cov_1.248908
GAGCAAACACTCAGAGTACAGAAAACCCACAGACAGGGAAAATAAGTGAACACCACACAT
TAAGGCCGTACCTGGTCAAGAGGTCTTACCTGTGTGAGACGACATTGCTAACCACTGCAT
GCACATGAGCAAAGATTTTGCTGCATTGCTAAAAGTCATTACAACACGCAACAAAAAAAT
TGACTATACAATTGTGATAGCATAGACTGGTTACTTCACCATGTGCATATGTCATAATCT
GAAGGCAGTAGGGCCAATGACCTCTGACACTTGAATCAGAAAAAAACCCTATTCCTAACa
tttccttcaaattagctttaaatctag
>NODE_816_length_262_cov_1.244275
TACCCTTCTGGTCTGAATCTCTGTGCAGCAGGACAATGATGCTTAAAATCTCGCTTCACA
GCCACAAACATTGCAGAGCTATTGAGTCACCAATAACAGGAAAAAAAAGAAAATTAAGAC
CAAAATAAAATAAAGAAGATGTTTGGGTTGGTGTTGCAAAACGGGCAGCAAAACAACACT
TTTTTTGTGGATTTTAGCCAACTGTGAATCATTCCCCTTTCACCCAGATGTGTATCTCTC
CACTTAGCCCACACACGTTTGGATTTTCATCTCTCTCAAAATACACGCGCAATAACACTt
gaaataatccaatttagcactgatgatgatgatttccccgcacagaaaaggcagagtaat
>NODE_817_length_304_cov_1.075658
CAGAGAATCAACGCTGATGAGTTGAACTTGAGAAGACAACTAGCACCGTTTTTGGCCTCT
TGGTGTCTTCTAACATCACCACCTTCGACACCAAATTCACCTTACAGGCCAGCCTTACAA
ACCTCCATTGTTGTACCTCCTACATGCTAATAGAACTGGAGTCACATCCAGTAACTACTA
TTTGTCTGTGTTTTGCTGCACAACAGTTAACGTCACAGTTACATCTCTTGGATCCGACAT
TACAATGGAAACAGAAAAGCCAAAAGAGCCAATTATGGGGCTGTTCTTGGAAACTTTCAc
accacctgctcctgctttagtcatttcttgttacaactagttatgccttgtactccttat
gtgctccagacattgaccaaaaatggtcatcaagctgaaaga
>NODE_818_length_213_cov_1.826291
GTAAATAAATAAATAAATAAATAATCTGCCACATTAGAAAATGTAAAAAACAGAGAGATC
AGTATCTTATGTTAGAAAAGGTTTATTAGAACAAAATGTCCTTGTTAGACGTTACACATT
TGACTGTGTAAAAACGTATTTCTTCAGTATTAACTAAGAAAGTTATTTTAAACAGCAAAA
AAACTTGAAGTAATATAATACTAATATAATACTGCAATCCATTCATCTCCTTTTGAGGGC
TGCTTGTCTGCTGTGTGTCTCTACCTTTTAAACAGCAGGGGGCAGCATTATTTATTTATT
tatttatttac
>NODE_819_length_236_cov_2.266949
AAATGGAGCACATTATTACATAACTCTGAGGAGGGAGTGAGAGGAAAGAAAGGGTGAGAC
ACAGAGGGGAGAGAGAGGGAGGGAAAGAGGGTGTAAATGTTGGGAGAAAAAGGGAAGAAG
AGATGGGAAAAATGAGGGAAAGAGGATGGAAAAGGAAGAAAGGGAAGGACAGGAGAGACA
GACCTACAGAGAGGAAACAAGAGGTGATGGAAAGACAGGCAGGCAATTAAAGAGGAAGAG
GATGGTGGTGGAAGGAGAGAACAAGGAGGAGAGAGGATGGGTGAAGGAGGCCGTTTGAGG
GGCACAGCCATGTCTTCTAAATACTGTTGTTATt
>NODE_820_length_216_cov_1.712963
CACACTTGTTCAAAATTCAATGCTTCACTTTTGTACATGGGTGAAATGACCTGTAGGTCT
GAGGCTATAGATCACAGAACTAGTTTTTAAAAAATGAATTATTAAGTCCATAATTGTGGA
TTTTTAGTGTTTTTATTAAGGGAATATTTAATTAAAGACTAGGATTTTCAGAAATATTGC
TCTAATTCTCATTAAAAATATACCATTTTCCAAAGATAAATTAAATGTCAAGTCCTTAAA
GCCCCCACATTGATGAGAATAATATACAAGGAAGCTAAACTTTCTATCTCACACTTCCCa
taaaaatatacaag
>NODE_821_length_278_cov_1.428058
CCTCCTATGTCTCCAGTGCCTGGCCTCAGTGACCCAGCTGCTAGACTGTTAGCATTCATA
ATTGATTTAGCTGTCAGTTAACCTTCTGCTACGAATTTGCACACTTTCTTATCTGTCAGC
AGCTTCATCCTTGGTCAAAGCTTTCTCACTCTCTGTTTCTCATCCCCTCCCGTCTTCACT
TTTTTACTTGGAAAATTGTTTCTCTCCTTTCTTTCTTCCAGTTTCTTTTTTCTTTCACTC
TTTCTTTTCCTCCCTCCTCCTCCCCCATTCTTTTTATCTGCCTCTGTGATCTAACATCCt
tctcatcaatctgtttgctgttaccatttcttaccctctttctcctcaccttctcttcat
cttacacttcatttcc
>NODE_822_length_297_cov_5.289562
GCTATTAAAGACAGTATTTCATTATTGGTTCCTCTTCCCCAGTGGTTATTTACAATCCCA
TATATACTAAGCACTGATATTAAAGGAGACCATTTTAATGAGGTGCTATCTGCCACGGCA
ATATGTCTTTCTCCGAATGAGATTGTGTTTAAAGATTTTATCAAGAAATGGCTGTTCGGC
AGGGTTATGTTTTGTCCATGAAATATGCATTTCATATCTCTTTCATTTCATTAACATAAT
TTAATTTGTGCTTTGCATTCTGTGCATAATACATATTTGATTTACAAAACAAATATTTCC
ATTAGAAAATGAATTTCATGCGCGGAAAAGGCAGAACTGAAAGATGTATTGTAAGGAAAT
AAGAAAAAAAGGAATTGTATTATCTTTAAACACAa
>NODE_823_length_288_cov_1.923611
AAACAAGAAAATGTCCCTTCACATTATCACTATACATAATATCATTATATGTGTAAATGT
ATCCAATTTAGATGTGTTTTACATCAAAAAATTGACATATTTTTATTGATTTTACTGCAA
TTTCTGTGCATTTGAGCCAAATTGTTACGTGTACAAAAGCTATATTGTGTATTTTATTAA
ATTAATATATAGTTGTGTTGCAATATACATGGGCTTATATTGTATTTGGCAAAAGTTGCC
TTAGTAGCTGTCGAACTCTGTGAGTTTGCTTTAGTTTGGGTTTTTTTGTTGGTGTTTTTT
TTCATCTCTTTGTGGTTGCTTCGTGCCTCTTTGCAATGACTTTGTCTCTTTTTGGTCGTT
TTGGGTCTCTTTATAGTCATTTTGTg
>NODE_824_length_222_cov_1.067568
CCAATTATACATTCCTGAGGCATGTGCAGGTCCTATTTCACAGGAGCGAGAGGCAGATCC
TCTCCAGCCCTGTCTCTTACAGTACATCTCTCCCCTTCCATTTAAGAGAAGGTAAATAGC
CCAGACAGACAGCTTCATTAGCCAGCGTCTGAAGAGCGCGGGGCCGATTGTCGCTTAAAT
AGTGCGCTTTTACTGCAGGCCCAGTCAGCGACCTCCGATCAATTACAGCTGACATTATTG
TTTGTCGGGAGCTTTTTTCCTGGACAGAGGGAGTAAAAAACGAGATCAGGCCTGAGCttt
ggctggaaatgtataattgg
>NODE_825_length_203_cov_1.137931
GTGGTTCCTTTTAAACTGCAGCGTGAAGTCCTGCAGCTGTAAGGAAACAGAGCAACCGTG
GAGGAGGAGCGAGGACTCAGCAGCCACGCAGGAGTTAAGTCAGAAATCAGGAAAAAGAAA
GTTCAGTTTCTGAAACAATAACGAACTCAACGTCTCCAGAGCTGTGACCGAGGCTGGACA
AACACTTTGCCTCCTCACCCTGCAGATGTCCAACTACCTCCGTGGTCCAGCCTCTCCAGA
CCGTTCCTctctgatcatcaactggaggaagatgtttcagaacatcagcattttacagac
a
>NODE_826_length_226_cov_1.172566
GTCTCCAATCTGAAGGGTCTCCTTGTAAAGCTAATTCCAGTTAATGGCCAAGGAACAAGC
CTCCACTAACCCTACTGTATCTGACATCCAGGCTCCAGGTAATCAGGCTGGCATTAATGC
AGGCTCCAAAAGAGACACCTCGTCATCAGGAATTTTCCTCATTGGCACCGAAAATGCCAG
GCTGCACACCTCTGACTGCGTAGCCCCCACATCTATTAACCTTATTGATTTGGAGCCCTG
CTGAGCCCCTCCAGAGCTCCCGCCCCCCTGCTGCTGGACTGAAGTGGATCAATCCTACGC
CGGGGGccacaactcgataacaac
>NODE_827_length_286_cov_1.779720
GGGTGACAGGAGTAACTGCTTTCATTTAACCTTGACTGAAGATCATGAATTCTAAAGCAT
TTAATTGGATACATCATTTAACAGAATGAACAGAGCAAATTTTCGCCAATTCAAAGGCTC
AGATTGACAGACAGTGGCAGTAAGACCCACCACAATTAAAGCTGATCTGTATTCACTGGC
CCTGTCACCCATCGCCATTAGTGATGTGACTGTTTGATCATCTCTGCAGAGAAACTTTGC
TGAACTTCACCTTGTTTTGAAAGGACTAGACGTTGAATGAAAGACGAAGGTTTGAGGAGG
GAACGGGGGCTCTGGAGGATAGCGAACCACACACACACACACACACACACACTCACTCTC
ACACACAAAAAAAATCCACCAcca
>NODE_828_length_232_cov_1.258621
TGTCAGTCAAATGTAAAAATGTGCAACAATGGTTGAAATAAAGAAACAAAAACACTGCAA
CAAATCCACAGAAACAGACACCAAAGATGACTAAGACTCTGTTGTAGTTGACTCTGTGCT
GTTACCAGTCAATCTTTTAAGGCTTAACAATATGCAAAAAAAACAAGTCATGTTATGACT
ATGTTGACAGTTGTTGCAATAGCGGTATGAATCCTGATTTTAGCAGGAGTGGCAATTTTC
TCCTTCATTTCCCCACCCAATTTTTTTGTTGTTGGTGGTTTTCTTTAAATATAAAGATTT
ttgctttggtctgtctcaaacaagcatgtc
>NODE_829_length_299_cov_1.267559
CGTCCATCATAATGTGAGCACTGACGTTCAACGACCAGGGTCAAATTCTTCACATTGACC
TCTATGGAAAAATGAAGAAGGTAGCTTTTTAACTTGTTTTTTCTCATGAACACAGTTCAA
AGTAAGTTAAATGTCATGGCATTTTAAGATGCAAAAATACTCCTTCTGTCTTTTGCCTCA
CTTATTGTGGCACATTTTCCTTGCAACTAACAATGAATTTGTGTTACAATGATGTTTTAC
CAGCAGACTATCCTTTAAGAAAAACCTGGTTTCAGATCATATACTACAATAACACCTTAT
cctttttgtgtttaatgacaacaacacctgatctcttcattttcccatttttatctgtgc
ctcccgtcattatgaagcatagtattcattccaggct
>NODE_830_length_298_cov_1.607383
AGAAACATATCATCACGCCCAACATACTGTATGTGAGATGTGTGACGCTTAGAAGTCAGG
GGAGCAAAGCCTTGAGGGCATACAATCAATATTACATTTTCCATTGCCACCTTCATAGCT
ATTGTAAATGGCTTGTGTCAAAAATAATAACAGGTTGTATCAGGAACCTTGGGTTTGCAA
TTTCGCTCCTAGTGCTTGGAGACCCCGTCTGCTCTCCCTCCCTTACCCCAGCACCACTGG
GTGTTAATGACGCCGTGGTGGCAGACACTTctcacaccacaactgactttttttccctct
ctgcccattctttatctctttactcctgacagttcggagaactgcagggaaaatgtgtat
gtgtaagaaaacgcttactagagatgattagccctt
>NODE_831_length_272_cov_2.727941
TAAAATCTACAATATTTGACGATGCTCCCGAGCTAAATCGCCTCATGAAATTGAAATATG
CTGCCGAAATACAAAATAAAAAGCCAGCCTTTGCTGCTGATATACTGGAAGCTCCTTGGC
TTTCTGCAGAATGCTATTATTATGCATATCCAGGTAGAAAGTTAATTAACCCAAAGCTTA
AGCTAATTATGGTAGCAGAATGCTATCAACCAAACGCTTTCAGTCTGACAGCTGTCCAGA
ATTTCATTTGCTAATCATTTGTCTTTTGCCGGAGCATATGGTACATTTCCCCGCTATCAC
AGCAACAACAAACAGATGAAAATCATTAACTAAAAACAATGTgcaatgtgaaaaatcaga
cacagattta
>NODE_832_length_337_cov_1.178042
TTATGTATTTTTATTTTTCTAAACTTTTGCTTGTAAAGTACTTAAAATAACCTGTATGTG
ATAAGGTGCTATTTAAATGACAGTTTCAAACGTCACTGAAGTTTAAACTAATTTGTGCAA
AATGATTTACTTCAATTAGTGTAAACATCAACCATAACAGCTTTTATTTATTTAAAATCT
AAAATACTGACATTTTAATTTAACATTTAATGTTATTTTGTGTAAGTAGCAATATATTAT
TTACTGAATGTAGAAAGGGGCGGTCAATGGCAAGCATTTGGATACAATAAAAAATAACAA
ctgattacaggctgtcttatttatttctttatgtttatgagtgaataagatgatttaata
cacatctttgtgtctgtatagaagcaaagcttgcaaagaaagctcgctaagagaagcaga
actcactaactacta
>NODE_833_length_233_cov_1.163090
ACACTGGCAAAAGCAGCAATGATTCCGAATGGAAGAAACATTTTATTCATAGGCCTCGTC
ATATGGTGCCCTTCGGGTCGATGCGGTGTAGCTATAGTTTTTTTCCCCATCGACCAACTG
GCCGGTCAAAACAATGAGAAAAGTCAACTAAGACTCGCATTTGGTCGACTACTGGAAGGC
AGCCCTGACTGACTAATTTGTGGTTGTCATTCAACTATGTGAACAGCCTGTAAGCAGCAT
GTAGGTACGTGGTGTAAACAAGAAAAACCCAGAAAGTAACATTTAAAAGGAGATTAGGAA
agcaatggcgtgtgtgttgtgtgtagctcat
>NODE_834_length_202_cov_1.301980
AATACTAGTTGCAGATATCTAAAATGTCAATATGACAAGTAAGGATTGTTAATAAGAGTT
TAAAAAATGCCATGAAATAATTTGTACAATTTCATGCAAATGTACAATCTGTAAAGAACA
AGAGATTTGCTCATTAGAAACTCATGTTCAAAATTTACTAGAAGTTTGGCCTCGGGCTGC
TCTGTCATGGTAATAAAAATGGCTTGTCTAATGCAGTTAGGGCCTCGGCCTCCCACTTGC
AGTAACTTGCGATGTAACCACAGagccatttcaccaagtcaaaactctaattcattatag
>NODE_835_length_263_cov_1.353612
GTATTTCAAAAGGCCTCTAGTTCAGTCGAGGGGTAAAGTTGCAGACATAAGGAGGGAGGG
GGGGAGAAAATGAGAGAGGAAAGGAGCGAGGGAGAAACAGAGAGGAGGGCTGTAGCCTTT
TGAAATGAGGCACCTGTACATTTGAGGCTTGCAAGAACAGGTATGTTCCCAGGGGTTAAA
GAGGGTTAAAGAGAGTCTTTATTGAAGTGAGGAAAAAAATGTTTTTAGTTCACAATGTTT
TTGTGTTCCCTGTGGAACAGCTGGAAGAGACGATGGGCATGGTGACAGGGGTCAAAATAT
tgattttgctcttcaggtcgtgtttttatgatataataaatcaactgatcagataggggc
t
>NODE_836_length_225_cov_1.200000
CCAACGGCCAGATGATAGGCTGGCTGCCGCACCCACTGCCTTGCAGAAAGCGGTCCATAC
TTGAGAGGCGAATTGGGGTCCGCGGTCAGAGACGATATCCGAGGGGATTCCATGGATCTG
GAACATGTGGTCCATCAGGATCTTAGCAGTCTCTAGAGCTGAGGGCAACTTGAACAGAGG
GACATAGTGCACAGACTTTGAAAAGCGTTCTATAATGGTCAGAATCACAGTGTTACCTTC
CGAAGGAGGTAGACCAGTGACGAAGTCCAGGGCTATATGGGATCAGGGACGCTTCGGCAT
gggcagtggacgcagcaagccag
>NODE_837_length_211_cov_1.649289
TTTTCATTAGTTGTTTTCCACAAGGTAGCTGTGATAAAATGAGTACAATTAGAGCACCTC
TTAGGTTCTGTTGCATACTAATGCCGGCCGCCTCTCAGGATCTCTCCCAACAGCTGCTTT
GGAAACAGACTTGAGGCTGATCAGCCAGAGGTAATGCACTCACCAAGGCCATTTGTTAAT
GCTTTACAGCCATCTTGATGTTTGTAATGTCCGTGGGAGGAGAGAGGAAGTGGGTAATAA
TCATCCTCTCACCCTTTACCTGATACCTGTAATTGTTGCATACCTGAGCTATTTTTCTTC
tcaataatg
>NODE_838_length_256_cov_1.015625
CTGATGACTATTTATGAGCAATACGGACTCTCAGCTGAGGGATTATGTTTTATCTCTAAA
ACAGTAGAGCTGTATGTTACTGAAACCACTTAATGAAGCCATGCAGTTACAGTATCACAG
GCTCTATGCATCGCGTTGCTGTGGAAACCTCCAGTGAAGGAGGAGTTTCTGGTGAGTCGG
ATTTCTACCTCCTCGCCTCAACGAATACAACTCCAGTCAACTCTGTTTTGGATGTCCGTC
TCTCTGACTGTCCCTGCCCTTATTGACTCCGGCGCAGAGGAATGTTTACTGgtgttggaa
ctcaggtactcattttaccccttaaatccaatatgtgtgagtcctagttcctgc
>NODE_839_length_219_cov_1.415525
AAGTTGTTCACTGGCAATACACACACATTAATAGTTCCTATTTTCCAGCTGGTTTACAGT
GAAGTGAGCTAATTACGTCAAAGTCAGCATGGCCGGGTCCCGCGACAGGCTGACAGAACT
GGAAAGCAGATGTTTAGATCTGACTCAGAGATTATCTAAAGAGCGTATTTTTGGACGGGC
GTTCACCTCATCAGCATGTTTTTGTTTCCTTTGTTCTGTGGATCCGAAGGGCTCGATAAA
CAGACAGACGGCCGGACAGACCGACAGATAACACCCATCATAAAGACAAGCAGATGGAGT
cggacgtaaacacacag
>NODE_840_length_212_cov_2.613208
AAAGCAGATTAGTGTATTTTCAAAGGTATGATTGGTGCATTGTAAATATGTAGTATCTAT
ACAATGATCTGTACAAATGGTGCATATAGTGTGTGGAGGAATATTGACTTAGATGTTGGT
TAACAACAGCTTTCATCTTGTCCGTAAACACTGTTTACATTTATGCCAATGATACTATAA
CTGCATGGTGAGAGTGTTAAACATCTTTGCATGTGAAAAAAAGTCACCTCGCGATAGTTT
CCCATGCAGTTATGGTTTATAATTTCACTCTCACATTGATGCAGCAACAATGTTTAGCAG
ccatcagtag
>NODE_841_length_215_cov_1.018605
TATCATAGTTTTGCATTTAAAGTTGACTTTTTACGTTTGAACATGCATATCAGGTAGCAT
CCACCCAGAACACACATCTGGCTAAACTCAGGTTCAGAATCCCCGTTTCATTTTCTTGGT
ACAGTCTGTTAGAGTCAAAAAGCAGTCTTCTTAAAAGGGGCAGAAACAAAAACCTTCAAA
ATACAACGGTGGGTTTGTTGCACGTTGGCGCTACTGAAGCGGAGAGTTCCAGCTCTCATA
GTATTTGACGACACTGAGGAGAAAacgggaataatggaaaatagtggaaaacagtatctg
caaaactatgata
>NODE_842_length_228_cov_1.548246
GTTAAAATCAGCTGTTTTCCAACTTGGATTCTTATTATTGTTTGTTTGTTTTTTCAGCAC
CATGTGTTACAGAGTGTGTGGATGCTGGAAATGCACTGCTGGGTTGCAGCGTACAGAAAG
ATGCCCTGATGCTCTGAGGCTTTTATTCAAGTGTCTTCACCTTCGGGATCAGAAGCAACT
CTTCTCTACCCAGAGGCTTTCACTTCTTTATTATTGCTCTTCATCTGCCCTGTAATATTT
CAAGTCCAGTATTGTTTTATTTGGTGTGTTTTCTTTTTAAAAAATTGTTCTTGTAAATTt
gtagcttttcgggattattgctctta
>NODE_843_length_318_cov_1.757862
CTTCTGTGGGCACTTTTCTTGGCATCAGCACCCTCAAACTGGCTGCGTTCTGCACGTCCC
ATTGTCAGTGAATGGGAGAAGGTTTTGGCCAATATCTCCGGAAGCGGACGTGCTAGACAC
CTGGAAATGCCACCTGCCCCCCCTAATTTGGCCATGCCGAAGACGCCAGTCTTGGTCCCG
AGTCTCTACGACCTTCCCGTCCCGAGATACAGCAAAAAATCACAGGTTACTCCCACTTCC
TGACGTGGTAGAGGCTCGGGAGTAGGTTGGGTGCGATCGCGGTGGCAGCAAATGGGGGGG
TAGACACAAGTTTCATGTCTCTAGCACTGACCGTTTTCCAAAGCCTAACCCTAATTCCAG
CCCTTAGGGATAGGGTTGGCCCATACTACGGGACCCAAAAAAGTGTCACTACAAAc
>NODE_844_length_317_cov_1.602524
CAAACCATTCCAGTACCACCCGGTGCATGCTGTTGTACTCCTGATGCACTCAATGCATGG
AGAATAATAATCTGTCTCAAGTCTGTGTTGACCTGTTTCTTTGGAGACAAAAACAAGAAA
GCAACAGGTGTAGTATTACCAGTGAGGAACACCAAAACATTTTGTCATGGATTTAGTGCT
GCAGTGTACTCAGAACGTTCTCTGTTTTTCAACTGAAGGTTATGAAAAGCCTTGGAGCCT
TAACAGCATGTCTGGCATGAGCGGGGATGCCTCTGGAGTGTCCTCAGTGTCCGCCCTGCC
CTGCAGCCCACCCTGTCTAATGCAGCACTCACATTCTCCCATCCCATCCATTATGTAGCA
TGGTTGAGTAGCAGACACAATGCCATTGGAAGCATCATCGCAGGCCTCCTAATCa
>NODE_845_length_271_cov_1.258303
CACAACAACGCGATGTTTACTGTTAGAAACATACAAAGAATTCCAATGTACCATAACCAA
AGAAGACAATGCAGCTCCCACGAACACAAGGCTGCCAAGATATTGTTCATTGACTGAAGG
CAAGTAGCAGCTAAGTTCAAATGAAAGAAAATATTTTGAAAAGGCCTGATTAAATCCACA
TTGTAAACTATAATACTACAATAGAGATGTGAGCGATTTTTTTTTCTAAAATTTTGACAG
TATGCTACTTTTGTTGTGATACATTTCTGTTTTCTGTAGGGTTAGGGTTTTTTTTATCAt
ggattatatgtaaactaaggttatactattcttaccatcaccactgaagtgtggcggtgc
aacatttgg
>NODE_846_length_235_cov_1.263830
AGACTTTTTAAAATCATTTTATTGTTAATTATTTCGAGTTTTATGAGACTTCATGAGTGA
GTTTCGTCCTCACCGCGACCTGCACCTGCTCTCCTCGACCGTTTAAGGGGTCATAGACCT
GAGTTAAACTAAATGCATGCAAGCAAGTATCGCCGAGACGCTTCTTTAGGTAGATCATAG
CTGTAAATCACCATCTGATACTCACTGAGATATTAATTATGGATTAGGGGTCGAGAGCGC
AGAGTTTCACATTTTTTATTCCCTCTACTCTCTAAATAACTTGAAATCGCTGCAATTATC
cagctagaatccaaagtctgccggactgggctc
>NODE_847_length_224_cov_1.651786
CTAACTAACTAACTAACTAACTAACTAACTTTTAAAAATAGCTTTACAATTCCAGCATGT
ATTTTCTAAAAAGCTAAAAGTCCCCACTTTAAAACACAATACCTTGAACATCTGAACGTG
AACTAACGTTTTAAAAGGGCTTTCCAAAACTACCACTCCAAATATTTCTGTCCACAACAT
TTGCGGCGTCCGGTTGGCCGACATCTTTGTTTAGAACTGATGCTGTTGCACCGTTGTGCC
TTTCTGTCAGCTCAGTAGAGTGTCCAGGGGCTTTCACGCCAAATATCAAATATTTTCTAC
ctgtcctgactcttagctcctc
>NODE_848_length_209_cov_1.511962
TAATAGTCTAGCTGCACCTCAGTATCATTCTCCTATTAGGGGAAAGAAACAAAGAAAAGG
ATGTGGTTTCAGTGTTCCCTAAAAATAATTACATGTGGAATTGTTTTGGTGGAACATTTG
CATGCAGAGATATGAACACTGTGATTAAAATGGATAATGCACCCAAAAAAACTAGGATGA
CCCAAATCCTCTGCAAAATTTGAAATTGTTCATGTTGTAGGTAGCTAACCTGGAGCTTGT
AGCTTCTCGCAGTAAAGGGAATTTTGAAAACAGTAACACAAAGACAGCGTAAGAAGGGAA
agcaagg
>NODE_849_length_329_cov_1.045593
TGTACTAATGTAAACTCAATTATGTCGAGTATAATAGGATACAGATTGAAAGAGTCAGGG
GAGATACAGCCATTTCAGAAAACGGTCTCTGAAATCTCTTTCTTTTAGGGGAGGGCTTTT
TATATGGCTTTTTGGGTGTCAGTAAAACCGAGATGTCAGCAGAGCACTGAAGCATTTCAG
AAATCTCTCCTGCACTTCTCCTCCCTGAGTCCTTTTGCCCCTCCCTCCCTCTCTCTCTCT
CTCTCTCTATCTCCTTGCTGCTCTATAGCTGTTCCTTGTTTCCCTCAGCagcttgatcta
tctgttgtctgtcttttacaagtgttgactgaaaactacgcctcatcttgcctcccctca
actagaatcactgcctcatggttgtatgcctccgccaacctgtcaagttgcaatttacat
tagtaca
>NODE_850_length_284_cov_1.073944
TATTACAAAGGTAGAAACCATTCGGAGCCGATCTATAGGCGAACTACGCCCACTAGTGGG
CAGACAGAGTACGGGGATGGTAGAGCCACACTAACCCGGGCTTGGTATAACCAAGGCAGG
AAAGGTACAGAATTAAACACTATAACTGATACAACAAAGCACACAAAAATACAACTACGC
AACACTAACTTAGCCTAAAGCTCAGACTGAACAAGAATGTCTAAACTACAAATGCTGAAT
AGTTTACTGGCGGTAAACCAACTCAATATCTCAACAACAGAGAAAATACAAGcagaacta
caagcagtggtttaacagacctggctggcactaatgggaagaggggggagcggcggatgg
gttggtgggcggagcaggtgtg
>NODE_851_length_99_cov_1.494949
TCAGCCAGCCAAACGCATTTTCGGAGCAGGATAACAGTCAAACTGCCATCTTTCAACTAC
AATGTTCACAATCATGTTTTGACTTCCGAGTGTGTTTAGATATGATCAAGATGACGGCAC
AAGCTGTTTCAAGTCCGTTCCTGTCAAAGAAATTCACTTTACATGTCCCATGTCAAAAAC
CTTGTTTTCAGCCAGCc
>NODE_852_length_238_cov_1.537815
GCTTTTAAACAGAACTGAAAGTAGCTTGCCACAAAGTCAAAGCTTAAGACAAGAGATGGG
TTTGTATTGTGTTTGTGTGTCTATATGTGTGTGTGATATTTTGACACAAGTGCCATAAGT
CCTGTGTTACGGCCCAAGGCTGTTGTACCCCTGCTCCATCTTCTCCCTCCTCCTGCTCGG
TGATCACCTGCATGGAATACAGCTGTGTGCCCTGTCACCGCCCAGCAACAACCGCCTGGT
CCGCCTACCTCGTCCGGAGCTGAGTTGGGATTGGAGCATACGAGGTCTCAGCCTACTGCC
GCAGCCTACAAAGAGACCATCcatactggcactcgg
>NODE_853_length_226_cov_1.278761
AAAGGACCAGAGGAGAATGGTGGATGAGGATGAGGCCTCCATCAGCACAGAGAGCCCTGC
AGCACAGAATTACAACACATAGACGAGACGCACTGTGATGAAATGCTGCACAGTGTGTTC
ACATCTGACCTGAAATGTCTGTTTTCTGCCTCCAGTGTCGTACTTGCAATAAATAGAGGT
CATTCGTGGCTGATTACATTCACATTATTTGGACTCATTTCCACATTTTGAGCATGACTA
CTTTTCAGTCGGCTACAAAGCGGTGTTAGCGGAATCTAGCTCAACATCTCTAAAAGAAAA
aaatgttttacctttttttttctc
>NODE_854_length_199_cov_3.100502
CTATGGTTACTGGTGCCTTTTCTTTATTTTTTTCTCTCTTTTCTCTCTCCTCTGGCTGTG
TTGTGTTTTATTTCCTCTGGGCTTTCTCCTGTCACGCTGTCTGATTCTTTGCAGATGGAT
GTAGTGAGTGCGTTCCAGAGTGGAACTTCCTTTCAGGGGGCTCTAAGGCGGCAGGCCTCC
AACTCCAGCCAACAACAGCACGATGTAACCAATGTTTCTAGCCCTACACATGTAGCCTTT
TCTACTACTACCACTAGAGGAGAACACGCACTCACACCCCACAGTGGCAGAAGCGGT
>NODE_855_length_221_cov_1.746606
GTGCTTTTAGTTGCATGTTATTTAAAATCTAATCTTAGAGCTTAAAATTAGTTCCTTCTC
CTCTTGATATCTTTAGACTTGCTGTTAATCATATGAAAATATTTGGCCCTTTGTAAGCCA
GTTATGACATTTACTGTCAAAATACCAAACTTCGGCATATTTAGCAGTATGACTGTGATG
CTAAAAGCATCAACACTGACTCATTGCTGCCTGTACTCATGATTAATGCGTATTTATAGA
GCAGAGAACTTACAATAAAAAGAAACACAGACTATTACTGCCAGAACTCCTACAGAGTGA
ctttacagcaattcagtta
>NODE_856_length_204_cov_1.955882
GGGGATGATTTGTCAGTGATCAGCTGGATCTGATGTGCGTTTTATTGCCTGTTGGACAGA
GGACTGGCAAATTAAGGCTTTATAATGATTTATCTGCTTTGGTGAGAATCCTAATAAACT
CTTAATATTTCCCCCTTCTTGCTATCTTTCTCTCTCTATAACAAACACACACAATTGCAC
ACTTGTTCAAAGACTCAAAAAGCATTAATTTTCCAAGCTATTCTGGCACACTGACAATTG
ATTAAATATTCTGAGAATAATCAAAAAGATGACAGTCTGTCATACATCAGATGTCAAAGC
ca
>NODE_857_length_244_cov_1.069672
TACTATTTAGTAACTGAGAAATCGCCATTAGGACCAATGACAAGCGACAAATGTAATGTA
ATGCAATATAAAACACGGTTAATGTCATAAAAGGAATCTTAATAATAATCTGAAGTTAAC
AAGGGAAGTCTAGTTCAGACAGACAGAGCCATGTGGGTCAAGTCTGAGACAGGAGGAAGA
GAGTCACACAAACAGCAGGCAACTAGAAGGCCTTTCCCTCCGGTGTTCGTCCTACCTAAA
ACAAACAGCCTGTGGGAGCAGATGGCCGCACAGCCACATAAATATACAGCAGCCACATCA
aacacacatacaatctgatacacacacatgcacaaatataca
>NODE_858_length_257_cov_1.459144
TCCGTATAGATAGAAAACCCTGACAAAGACGAGCCAAAGCAGCAGAACAACTAGAGAGAA
GAATGAGGTTCTGTGTGGGGATTCTCTGCTGTCTGCTGTGGACCGTATACAGCGTCTCTC
CGTCTTCTCATCCTGCAGATGAATGTCCCAGCATGTCTGTCCGTAAGTCTTTTCTCTTCC
TCCTGAAAGTACAGCGTACCTTAGAGTGTCTTTTCATTGACTGTTTCTGAAACTCAGATT
AAACATCAAAACAACAGTCCAGTTCCAATGTTCTTCTATGAAACTGGGACCATTTTAACA
aagcaatcactttttaatatttagtctacatcagcagtgagttcagccaactgtg
>NODE_859_length_205_cov_1.951220
TACACAAAGACCTTCACCCACTTTTTTCTTCCTCACATCCTTTCAGCTGGGAGTACACTG
TGAACAAACGCTAAATTTCCATCATCAAAGCCTTGGCCTTTAAACTTTTACGACCGAAAC
TGGTGATTTGACTCGCGCTAACCTAAATCTCTAAGGTGATAACTGTGATCTCAGTAATTG
GAACATGCACTAAAATTCAGATTTAAGTTGTGGCAGCACTGCCATCAGTGATGATTGAAA
GCTCTGACTGACAGATTAATCTCCTATGAGCATTGCATTATGCACAGTACACCGTCGGCT
ctt
>NODE_860_length_286_cov_1.139860
TAAATAAAGTGGGTCTCCTTTCTGCAGTTCAATAAAAGTGATAAAAGGCTGGAAGTAACT
CTTCTTAGCTTTTATTTTATTTTTTATTATTATTATTATTATTATTATTATTTTGGAAGG
GAAAGTGAGAAACCAAGCCGGCCACCCTCTCCAAGGAGACGCTTTCAAAGAAATGCGGGC
ATCAAGCATGAAAGCACCGAAAGCATAAAAGTGCTTCCTTTTATACGAGGAAGATTGTCA
ACGAAAGAGGGCCGCGAGATCAAATGAGTTGACTGTGGAGGTAGTTTATGTTTCTGCCTC
tctctctctctccctctctctctgtttctttgtctgcctgtgttttgtgcctcgctcgcc
cgccgtctgaggatgtgtggaggt
>NODE_861_length_351_cov_1.122507
AAACTCTGCCTTCCAGTTCTGCACGAGGCTGCCTGGCGTCACCACGAGGACGCGCTTCGC
CACCGGCCTCCCACCGTAAGGTCCCTGTCTCAGCAGCGTCCAGGACAACGCAACACTCTG
GAGCGTCTTCCCCAGACCCATTTCATCAGCCAGGATGGCACCGTACCGGCCCGCAGCTCT
GAAACACATCAGAATGACCCCGATAAAGGCTCCAATTCATCTTCACACAGCTTTGGATAA
TAAATAGTTGAGCCTTAAATGTCAAATTTTGATTCCGAGTGAGATTTTGTTTGACCAATa
ggcttcgtttgactgcaaaatacaccaacaggttacaaaagaaaagaagaaactgatgaa
tttacacaatttctacatgttttatttatttttttagggtttattgaataatttggggcc
taactcgctcagcactctcacctcatgcc
>NODE_862_length_293_cov_1.163823
GGAGTCGGATCAGGGGGCATACACCTGCGAGGCCATCAATGCTAAAGGCCTGGTCTTCGG
CATCCCTGATGGAGTTTTAACTCTCACATCAAATCCAAATCCAGGTACTGACACTTACCT
TGTGTACACAGTCAGAGTGACAACAGTTTTAGCAACAAACAATAGATTCATTGCAGTTAG
AGCATGAATTAGCTAATGTCTTGTGCCTTCTCTTGTTGTCTCTAAGGCAACTGTCCTGAT
GGTCACTTCAGTGTGAATGGCCGCTGCGTGTCCTGTTTCTGCGCTGGAATCACCAAAAAT
tgcaagagcactggacgctaccgcaaccagatcagcctgcgtttcactgaagaggaagac
ttcaaaggcactcaagctatttatacatatg
>NODE_863_length_294_cov_1.166667
CACCATGTGTTGCTTTACGAAAAGCTTCATTATCACGTGTTCTGTGATTGTTGGAAAAAT
TCTGAAAGCTCTGATTAGAGATATTAATGATTAACAATTATTTGCCATTAATAATTTAAC
AGAGAGCATTGTAGGAGTTTAGCTAGGAATGGCCACCATGATAAAGACTCTTGTGATGTC
TGTATTAATGGATATCAGCCAGGGCTCACATTTTTCAAACAAGCTGCAGTCTCCTATCGC
ACATGTAGCCAAGACTGTATTAGTAGCCTATGTCATTTGTCCAATGTTAATAGTAGCTAA
atgcttacaatttgtggtattgattaattgataacgcagtagattataagttaagaaaat
tattcaaaatttgcatcccttgaactcataag
>NODE_864_length_329_cov_1.124620
TGAGAGAGAGACAGAGAGACTTCAAGTCCATCTGTCTATCCACAGTTGTTGGTTTTTATC
ATCAGGAAGTCTTGCAGCACAGCAGAAAGTGTGAATCTCTACCTCTCCTCCCTCTTTCTA
CCCCACTGCTTTTCTGCATTGTCCTTATCTTTACTTCCTCGTTCATTATCAGTTTTACTC
CCCGCACTCTATTTTTCTATCTTCCCTCCACTCTTCGGATGTGCCTCATTTCCAGACCAT
CTTGCTCTCATGATTGAATTGCTCGGTAAAATCCCTCGTCATTATGCTCTGAGTgggaaa
tactcacaggattacttcaccaagagaggtatgccacccctctgtctgtggctcgctctg
ggaaaggtggccagaagggcgacggaagaaggttcctgtaggcacactcaaaactaccag
agttgtc
>NODE_865_length_262_cov_1.156489
CTAGCGTGGTCAGCACTTTGAGCGACCATATATTATGCTTCACAAGGTGCTGAATATGGG
AATACCAGTCTAGGACACCTTCCAAGGCCACTAGGAAAAGTGGCACTCCTCCTTTGATCC
TTTACCCCCTATACCTACACCTCATAACAGAAACACAGAAAAATATACCAATTAGAAAAA
TGTGGGCTATAAAGTGACAAACAGTCTGGTTTGTGTAGGCAATTTACTGGAGAGTACATG
AGTGTGAGTGAATTAAAGAAATGTCCAACCAATATTATGAGGGAAGCGAGAAGAGAGAGA
aagacaggaactggattggcctatgcatgaaaacagaagcctgagaaagtagatgttgga
>NODE_866_length_292_cov_1.167808
CTGGCTCCAGTTGAGTTTCCACCAAACATGGTCTACTTCTCATTTCAATTCATGCATATG
AATCAAAAAAGATCCTATGTATTTATATTATTTCCTATATTTGTTGTGTTTTTGTTCATA
CATTTTCCCTATTTTCAGTTTTTAATGGTTGAAAGATAACATTAATCAGCTTTCTCTTGT
GCTTCTGCTAAAACTTTAACTGTAGGTGAACCCCCTGTTTGGGACCATCTATAACAGCAT
ATACCTGCTGGCAAAGTCCATCCACAATGCCAGGTGAGCAGGAATGCGTCTGTCAGGATC
aaacctggcctacttcacaaagaacacgactttctccggcttcaaccagaaggtcagggt
ggacactagtggggaagttaggaccaacta
>NODE_867_length_236_cov_1.322034
AGTACATTCCAACAGGTGGGACCAGATGATGAAAGGTTAGTGAGACAAAAGCAGCCGAGG
GCTTAAGACAGATACTGTGGGAGAACACGGGACAACTTGGCTGAGTGAAGAAGGGAGTGC
AGAGAGGACACCTCACTAAAGAAGCAAAGATTAGTCAACATATTGCAGTGACATGAATTA
GACCCCACGTGGAAGCTGAGCAAACAGTAATGCGAATTTGGAGTGTGCTGCTCTGCTCCC
GATTCAGCCGGTGAGTTTGGGTAATCCAGTTTGCAGGGAAAGCAAGGCGAACCggattct
gtaacaaactgcggtgccactgttggaatgtact
>NODE_868_length_242_cov_1.553719
CTGTATGTCTGTGCCTTATGTAGGGACTATCTGACTACTCACCAGCTCACTTATATTCCT
TCTTCCGATAATGCAATTAAATCAGAATCAGAATGTGAGAGTTTCATTGGGGTAAAACTA
CATTTGTGTAAGTGTACAGTGTGTAAAGGCATGTCTATGGAGATGTGCCTGTATGTGTGT
AAGTCCTTAATGGGGAGAAGGCAAAGGCCGTATATAACAATAGATTAGGAGCGAAATAGA
AAGGAGTTTTTTTTAACAAAGGAAAGACAAAGATGGCAGGGGAACAGGGTTGGCAGGTCA
agtctcatacaacagaaggagtaatatggggaggtctggg
>NODE_869_length_222_cov_1.279279
CGGTACTTGCCTCTTTGCTGATCGTCATCTTCATCTAAATTTGTGTCTGAACCTTTGAGG
GCTTCTTCGCTGGTCAATTTGTCAGATTGGCCTGGACTTATCAAATCTTCCTCATCGCTG
GATGATGATGGTTTCTGAGGTGGAAAGTGTTTTATGTCCAATCCTGCCTGGCTGCATTCA
ACCTCTGACGAATCATCAAGGACATACTCCAGCTGTAGACAAAGAGCATATTCAGGAGAA
ATCAAATTCACTGATCATGTTGAACTTCATTATTTTTAAAAAATGGAAGTTCAACATGAt
cagtgaatttgatttctcct
>NODE_871_length_106_cov_1.537736
CAGGATAACAGTCAAACTGCCATCTTTCAACTACAATGTTCACAATCATGTTTTGGCTTC
ACAATGTCTTCAAATATGATCAAGATGACTGCCACGCTGTTTCAATTCCGTTCCTGTCAA
CGAAATTCACTTTACATGTCCCATGTCAAAAACCTTGTTTTCAGCCAGCCGAACGCATTT
TCGGAGCAGGATAACAGGATAACA
>NODE_872_length_205_cov_2.551219
CAGGTAAGCATCAGTGAGTAACTATATTAAGCCAATACATCTTGTATTGTAAAAACTACA
CTCAGTAATGTCGTGTTCCTAAGTCCTTTAACATGCTTTATTAGGCAGCCTCGAGGTGAC
CATTATCTATCAGCCTGCTCTGCATAGCTCTTAACTAGGACAATGTGGATCTCTTGTAAT
GCGCCATATGAAAAAAATCCCTCCCTTAATCTATTTTTCTCCAGATAGACAAACCTTGAT
GCTGATTAATGGTAGTTAAACTCACAAGCACTCCGTCAATGAGATTGCAAATAGATGGTA
ATg
>NODE_873_length_245_cov_1.571429
CGGTGAGTAGCACTGTTGCCTCACAGCTCGAAGATCCCCAGTTTGCGTCCCGGCCTGGGC
CTGGAATCTTTCTGTGTGGAGTTTGCATGTTCTCCCCTTGCAGCGTGGGTTCTCACCGGG
TACTCCGGCTTCCTCCCACAGTCTAAAGACATGCTGAGGTTAATTGGTGATTCTAAATTG
TCTGTAGGTGTGAATGTGATTGTCTGTCTCTATGTGTTGCCCTGCGATAGACTGGTGACC
TGTTTAGGGTgtcccctgccttcgccctgagtcggctcggctccagtccccccgcgaccc
taccgaggattaagtgttgtatagatgatggatggatggatag
>NODE_874_length_499_cov_2.959920
ATGTGTTAGCATACGCACAGGGTTTTTTTTTTATTTTTTTGTATGATATCCCAACATCTG
TGGCATTAGCCATGGCTCTCTTTATGTAAAATAGAGACAGGGAAATGAATACGCAATCTA
CCACTGTGTTTTCATCATTAGTGCGCTCCAACTCACGGCTCTGCTGCCTTCCAAGCTGCC
TGAGTGGGGAGCGAGAGGAACATTTGTGTGCCCTCGCTTGCCAAATTAATTCTTGTCTTG
ACATCTTAATTCTCAGTTCTTGTGTGTGGTCAAATCAGCCTACTATAGAAAAGCAATCAA
GCAATTATTCCCAAATTATATTTGCCCAACACACACTGATTGGTTATTCTTTTCTTATTG
AGTAAGCTCATTAATTCTGAGCAGCTTGCTTGTTATGCCTCTGCCATTACTCCTTTCCCC
TCTCATCCCCTCTCTCTCTCTCTCTCTCCCTCTCGTTGTACATTTCTTCTCTGTGCACTG
TACCTTTCAGATTTTATGCACATTTCCAAAAAAGAAGAAGTTCAAGCCTGCAAGATGGTT
TAATCAGTAGAAGCTGCAACTGAACACTGTTTAAGGAAACAGAAGAGATTttaagaa
>NODE_875_length_99_cov_2.090909
CTGTTTCAAGTCCGTTCCTGTCAAAGAAATTCACTTTACATGTCCCATGTCAAAAACCTT
GTTTTCAGCCAGCCAAACGCATTTTGGGAGCAGGATAAGAGTCAAACTGCCATCTTTCAA
CTACAATGTTCACAATCATGTTTTGGCTTCACAATGTCTTCAAATATGATCAAGATGACG
GCACAAGCTGTTTCAAG
>NODE_876_length_226_cov_1.057522
GTGATGTATCTTCTTTTTATCAGTCCTCACAATAACTTTATAATTTCCTTCACGGGCCTC
AGAGTTCAAAGAGTGAGAGAGCTGCAGTATTTTACCAGCGGATGTTTTGTTGAGCCACTG
TCCAATCCGGTTGCCCTTTGTATCCTGTTAAAATAAATGGGGAAAAGAGTAAGAGCCAAT
TGTGACTTTGGTGACACAAAACAATAAATAAACAAAACAAAAATGCATGCGTATGTCCTA
TGATTGAGCATTTTGATGCACTATAAAGACACTTAATAAATCATTGtatactgtacttgt
aaaaataaaaagaagatacatcac
>NODE_877_length_203_cov_3.394089
GTGGTAAATGTTGCAAGGTAACTTCAAGTTGTTATGTGCAATACTTCTTTTGAACCTTTT
TCCAGATAAAGACTCTTTGCAATGTAATTCTTTAATGCCATTTTTAATTGCAGACATTTA
ATTAAAGAAGATGTTAATATGTTTTTCACAGTCATTTTCTACTGTTATTGTAATCCTTTT
CATGCTGGTGTTTGTAAAAAAGAAAAGAAATCAAACTATTTGTACTAATATAAATAATTG
AAGTTATTTTTAAAACATTAAAGGTTTTGTGCTCATTTGCTTATTTTGTTTATTTTAAGC
t
>NODE_880_length_267_cov_1.108614
ATTATATAACTCACCCGTTCAGGTTACATAAATGCTTAGAGTTATGCAGAATTTGACACG
TGGCAGGTTTGACAGGCAGTTGGCTGCTATTGCAGGACAGTTCAAGGCTCGGAGAGGTTT
GAGACGGAGCCGAACATCATTTACAAACGTGATTTACACAAATGAAATGGTGCAATTAAA
CGGGCCATGAATCACTCGAAGCTCCAAACCAGCAACTATTTTGGCTCCTAACGAGGATTC
CAGCGGGAGTCGAGGCGTCCTAAGCCGGCGTGATGGAGGGAGGAGGCCCGGAACAAGCAa
gcagaaacacagagggacacagagcactctttgctttttattgtctctttgctgaaaaga
ttctt
>NODE_881_length_262_cov_1.156489
CTATCATCTTGGTGCCAGATACCACAGCACGCCTTCAGGGGTCTAGTGGAGTCCATGCCT
GGACGGGTCAGGGCTGTTTTGGCAGCAAAAGGGGGACCAACACAACATTAACCAGGCGGC
CATGATGTTATGTATGATCAGAGTATATGTCAGTCGACAGCTCTCCTTGCCTGTGGAAAG
TCCCTTGGGTATATTCCAAGTCCACACAGTTTGGCGTTTAGGGTTACGTTAATTTTAAAA
AACATTTCTGAAGGACATTTTGAGGCGTCTTTCCAGAAATGTAGAATTTGTTTTTACTTC
cataaacagtgaaattaggagtctttctcatttaaacgtttagaacagttatctgggata
>NODE_882_length_367_cov_1.008174
ATTACACCCATTTCTACTCGAGCCAAAGGACAGCAGCGCAATTAGTTGCGACCCAATTAC
AGCAAACTGTAGTGAAGAAGAGAGATAAATGATGAAGCTGTAAAAAGAGATGACATGGAG
CTCAACCTGCACCACATGTCAGCACTAAATTATTACCTACTGTACCACCACGAGTGAATC
ATTATCATCTAAACCGATAGTTTAATGTCACTGTAGGGAAATAAATCATGTAATCGTTGG
TGTTCGAGTATTTTTTAAGTTAAGAACACATCCAGAAGAGCTTAAAAAACTAATTTTTAa
gttagtttagggagaatttatctactttttccagatatatttgaactcttaagtatttta
atttcctgaaaataagtgcacaaattaggtcttgggaagctgctttgttttgtgtcagaa
ctcatcacaggctcggagggatgatgtagagtaaatggttgtaat
>NODE_884_length_283_cov_1.007067
GTCAGACAGTCTGCAGTGTTTCTGTGTTTTAATGTCCAGTCTGGTCTCTGTCCAACCACT
CAGTATCTCTGTTTTGCTCTTTGTCTCTCTGTCTCTTTGTGTCTTTGTCTCTCTGCCTCT
CTGTCTCTTTGTCTATCTTTGTCTCTTTCTTTTTGCCTCTCTGTCTCTTTGTCCCTCCGT
GTATCCACCCATGAGTTAAACAGAGGTGAACAACAGGACGTATTGCAGACGTCTGTCCGC
GAAGACACGATTCATGATGTGTTCTTTGTTGTGTCTCTGCAGTCCACAGGGaagatggat
gagaatgagtttgttgcagtaacgagcaccaatgctgcaaaactgttcaacatttaccct
cgtaaaggtatcacagtgtcc
>NODE_885_length_221_cov_1.149321
ATATGTGGTGGGTGTTGTACTAGTGAGGCTCAACTAGGAAGGGCAGTTTGTGTCCACACA
CTACACACACATTCAGAGAACTGACTCAAACAATTACTTTTGTTTTGCTGTTTGTTTGGA
GTCATGCAAACCAATGTAAGAGATGTTTACTCTAGATTTTTTCTCTATTGTTCCATCCTT
GATATACCAATCGAACCTTGTGTATTTTACTCACTCTTTTCCAGGAGGGTCTGAGGACAC
TTTGCGTTGCCTATCGCCCTTTAAGCCCCGAACAGTACCAGGAGGTTTGCCATCTGCTTa
gcagcgctaagttggcact
>NODE_886_length_348_cov_1.048851
GGACATCTGTCAGAACCAGAACCTGTAGATGCAGTAGGAACCATCAGCGTTTAACGTGCT
GGGGTTCCTCGAGCTAATCATGTCGAAAAATGTGGAAAAATTAGTCAGAAAATGAGCTTA
AAGTCACATTTCATCAAAACCACTTGATTGTACGTCCCATCTGAACACTGCTGGCTCTGA
ACACAAGGCTGAACCAGAACTCTGCTCAGAAGACCAACTCAGTAGAAACAAGCAGTCCTC
AAACAGCACAAATGATCTTCTAAAGCTCCAGTTCAGAGCAGCTTCTGGATGTTTCAGCTC
ctgtcttcatgtttcaatctaacgtcctgcttctctgtggaaccagaacaccatgaagaa
gaaggagaggacgtgttctgtcagtaggactcagtcagaacgatggaaccagaagaaaga
acaatctaaaggacgttccacaacct
>NODE_887_length_243_cov_1.234568
AGTACAATGGCAGGTATGTTATTAAAATTCTTTCTGCGGAAAGGCAGACAGTTGGTGGTG
ACAGTTGGCAATTGTGTTAGGTATACCAGCGTATGCAAAATCACTGCAAAATCGGACGAG
GGCTGGGGGTCTTTCCTCCCAGGACTATTCCTGGTTAAAATTTCAGATTAAGCTCTGATG
CTAAAAGTGCTTGGTGATAAGCAGAGCAGAGACATCCACACAATGTTAAACTGCAAAGCA
ACAATGAACAGTTCTCCGAACTGACGTGACGGACCATTTGCCGTACACACTGGTGCCATC
tgccccacagcatctcttgcaacttaaactaaactaaactt
>NODE_888_length_206_cov_1.058252
GTTGTTTTAGTTTTCAGTATTGCAATTTATTTGCACCATGTTTGTAATTTGGAAATGATA
TTGGGCAATTTGTCCACTTAGATTGCTTAGTGTCCACCATGTCAGCGCAAGCGGGCCAAT
ATCAAAGAGAAAAAAAAATGAATACAGTCCAATACAGGTAAAGGAAACAGCTGAATACTC
TGTCAAGTCTCAACATACCAAATGTAATGTAATGCACCTGTCTTTCCTTACTTCATTAGG
TAACGGAGCCTCTGGAGCTGGTGGGGATGGATCTTGTGGGTAAACTCACTCAAACAGATG
gtgg
>NODE_889_length_341_cov_1.049853
AGAGAAAGAAAGAAAGAGAGAGAGATGGTGGGAGAGAGAGAGGGAGAGAGATTTTCTAAA
ACGGGGAAGGAGTCGAGAGAGGGAGGCGGGAGGGGAGAGAGAGGGAGAGAGAGCACATCA
GGCTAAGAGATCTGCAGTGGCTGTATATTTCCCAATGCCTAGTTAAGGCTGCAAGGCAGG
GGTCAAGAAACTTAATTATAGCGTAAGTGGATAGAAACTGCAGAATGATAAAGAGAAACA
TGCAGACAGATTGGAATGGCAAGGACAGGTTTAATACTATCTTCTCCTGTCTGCTTCCCT
cccacaatacaagccagacctgcattcacacaaggaaacagcccatacaccctgcctgac
aataacactaatgcatatcaaaattacatactccacaactgcaaggcgttttgcatggcc
actattactttctttctct
>NODE_890_length_241_cov_1.070539
AATTCTGAGGCTAGCACTTCAACATCCGTCACCCCGGACGTTAGCGACAATGAGCCAGAC
CATTATCGATACTCTGACACCACTGACTCTGATCCGGACAATGAACCTTTTGATAAAGAG
CAGCACACGCAAATCACAAAAGTGTGAACTCTTTTTAAACAGGAAAAGAAGAAATTATAC
ACGAAAAAAGGAGAAAACTTTAATATAAACTCAAAAGAAGAACCTTTGTcccttccctcc
cccagacggcaatagaatatcatcatgtcaaatgccaattttagggaaaaaaagataaat
atcctgaccaatatattgtttttatttctttttttcttt
>NODE_891_length_99_cov_1.000000
CGGACTTGAAACAGCTTGTGCCGTCATCTTGATCATATTTAAACACACTCAGAAGTCAAA
ACATGATTGTGAACATTGTAGTTGAAAGATGGCAGTTTAACTGTTATCCTGCTCCGAAAA
TGCGTTTGGCTGGCTGAAAACAAGGTTTTTGACATGGGACAAGGAAAGTGAATTTCTTTG
ACAGGAACGGACTTGAA
>NODE_892_length_99_cov_1.141414
TGTGCCGTCATCTGTATCATATTTGAAGACATTGTGAAGCCAAAACATGATTGTGAACAT
TGTAGTTGAAAGATGGCAGTTTGACTGTTATCCTGCTCAGAAAATGCGTTTGGCTGGCTG
AAAACAAGGTTTTTCACATGGGACATGTAAAGTGAATTTCTTTGACAGGAACGGACTTGA
AACAGCTTGTGCCGtca
>NODE_893_length_244_cov_1.450820
ATCAGGTCGGCCGTCGGGGCTTCATCTCGTCTCGTGTGAAGGTTCCGTCGGGCCAGATGC
TCCCAGTCTCTCCTCATAAACCCCCAAACAAAGACTCTGACCCAGAACCCCGTCGGCCAA
TCAGGGCTCGCTTCACCTCAGGGGTCGGAGGTCGTCACGGGTCGCCGCTCCTGATGAGGT
CACAGATTAAACACGCTGCTGCTTTCTCATGACATCACCGCGCCCCGTCACCTCGCATAA
CAGACGTTAGCAGCCGGTTTAGCGCCGTGTCGCTGGCGGTTTCAGTCGACAGAGATGAAc
gaacgtcacggagagtcctgaacggaccttcttctgggttct
>NODE_895_length_207_cov_1.140097
AACAACAGCTACAGGATGTACTGAAGTCAAAGGAAAAAGTACGAGGTTTGAAGCATGTAT
TTTACAAAACGTGACCTTTGTCGTCTTGCTTTATTTCCCCAGGTGCAGCCCAAACATGTG
AAGGAAGCTTTCCGTCTTCTGAACAAATCCATCATCAGAGTGGAGACGCCCGACATCAAC
CTGGAGcaggtggatgaactggaggaggaggaggagcagcagcaggaagaaggtactgta
acacacaaatgatatatatgcttgcatgtgtacagacatgacatgcctacactagaccag
tagtt
>NODE_896_length_253_cov_1.158103
CATATGAGGAGCAATACACCAAGCACAACAACGATAACAACAGAAAAACCTACCACAACA
ACAACAATCACAGAAGAATCCAGCACAACTACAACAACAACAACGGAAAAACCTACCACA
ACAACCTTAAACGTTGTTACAAATACAGTACAATACAGTACTACAGTAACACCAGCAACA
AATTCTGTTGTTGCATTTACAACTACAACAGCCACTACAGCGACTGAAAAACCTGCCACA
ACAACCACAGTCACAGAAAAACCCACTACCACAACAACTCCTTAATCCACAACAGTCACA
GAAAGGCCTACAACAACACAAGCAACAACCACAGCAAAATCTGCCACAACa
>NODE_897_length_246_cov_1.056911
TGAATTGATCATCTCGTTATAATCAAAGCTCTGCTGCATGCTGAAAAGTAATGCAAAGGA
TCTGTTCCCACCACTTAACCGAATGCATACTCATGGGATGACTATTCTAAACTTTTCAGG
TTGCAAACATCATTTTTTTGTAATATTGTGCATATTTAAAACTGACATTTCCGCATGAGT
TGATTTCAAACTAAATCCGAGCTGTGTTAAGTTAATAAAATTGGTTTAATAACGAGATCT
TTCTTCACCATGAGATCAGGATTTCACGTCCGGATGTTTTATTGCCTAAGTTATGGTGCa
ttatcagttacaccgatcaggcataacattatgaccacctgcct
>NODE_898_length_252_cov_1.007936
AAGCTAAGTTAATATGTCAGGAGATAAAGAACAGACGGCTGTGCACCTGTGACGTCGGTT
GCTGTGAGGGTTGAACGTGACCTTGCAGATTCCTGAACCGTTCGGACAGTCCTTACCCAC
GAGGCAGTGGGGGTGAGGCCGGTGTGGGAGGTCTTTGGTCACCAAGGAAATTGTGACTGT
GACCCTCTTTAAGTGGTCAATGGGACCCTGAATCTGAAAGAGACACCAAGACAGTTAGCA
AATGTTTCTACCTGAAGATGTAGAACTCAGACGGACCACTGTAAATCTGAGAATCAGAAa
gttcctaaaagttgcgtccaaagtgttgttccccaaactgattgaccctc
>NODE_899_length_277_cov_1.086643
TGTACAGTGATTAGAAGTGATGTGAGGTTCTGCTGAGGCAAACAGCCTGAGTGGAATAAG
ATGATTGGAAAAAGCTGGTCTGGAGTAGAGAACCTCTTACAGAAAATAAAACAAAAAGAA
AGATCGAAAAAGAACGTTACAGAGCCAATCTGCTGTCTCTGCGGAGTGAGCGACTGACAT
GAGTGAAGAGGCAGTAAAACAGTTACAGACAGCCAATTGGCAGACGCTAAAGTACACACA
GCAATTTCCTGCATATTTCATACACTGTATGATTGCATACAGCTTATTTTTATAGATTTG
tattgatctgtgcagccctgggttaggttaggctggggacggtgcggtttaatgtcttgg
gtttacatagtggac
>NODE_900_length_279_cov_1.060932
TGTTATAGTCGTATATTTGAGCACAGAGAGCAGGAGAGAAGCAAACGCTGTTACGGACTG
GTACGGGAACTCAAGTGCAAGGCAACAGATCACAACAAGGCAGAGATATAAAACAATGGT
TTTATTGTACACACAGGGGCTTAGTACAATGGATACAAAACACGAACTGAGCAAACTACG
CCCACAGGTGGCCTGACAGGTAAAACACAAACAAGACCAGAGCCTGAGTTCGGTAACACA
ACGTCAGTAACCAGGAGCTAACTAAGGTACGGCGTACCAGGACAGAAATAGCGTTAGCAA
acaggctagttatcacaagcacaagaccaacactataagtgcacaaactgacggagcaga
caggaacgactataaca
>NODE_901_length_221_cov_1.090498
CTGAGGAGAAGTGACCTTGGATGAAAAAGAGTAAACAAAAGTAGAAGCTGCAGAAAAACA
GAAACGTTTCAACAGAACTCAGCAGATTGTACTGTGACTGTCTGATTGGCTCTAGTTCCA
CTAACAGCTCATGACTGCCCTTGGAGTAGTCAAACCTGAATGGAGCTGCCCGCAATTATC
TGAAATTCAAGACACACACAGGAGTCTGCGTAGGATTAGGATTAGTGTGCAGTAAACAGA
TCACCAAGTCTGATCAGACTGTCTTCACATAGCTCACCTTCCTGAGTGCACACTTTGACa
gacatggccttctcctcag
>NODE_902_length_224_cov_1.915179
CATCACATGTCACTTTTCTCAAGATAATTACCATTGATTCTCATGCATTTTTCACACTTA
ACATGTAGGCTATTAATTAAAGAGCTGGCTCCGTTCCAGGGTTAAAAACCACAAGGACAA
GATCAACTCAGTCGATTAAAAAAACACCCACGCGCACAGACGCGCACACACACACACACA
CAAATACCGGTAAAACAGGCAACACTGATCTTATTTTGTTTGCAAAACTGAATCCAACGA
ATGAATTAAAACAAAAGTCATTTTGTCATGGCTCAGTGAAAGCAAAGGTGTTGCTGCTGC
TGTTGTCGGCGGCACTGAGGCt
>NODE_903_length_219_cov_1.109589
ATTCCCTAGCATTCCGCATTCCGGATGTTTTTTTCTGCCTCTCCCTCTTTTTTCCGTCTT
ATCTTTACTTTTGATATTTTATTTACACTTGCCAGTCCTTTACATTTTTATCTTTTCCAG
TTTTGCAGTATTTTAGTGTCTTTTGTGCTCTCTACCCCTAACCCTTTGTCACAAACGACA
CTATGTTTTTCTCCATTCTGACTTTCCAGTCTTTTATTCTTCCTTCTTCCACCTCTTTCT
CCCCTGCTTTCTTTGCTTATACATTTTCTTTCCTTTCTCTTTTTTCAGAATCTTCTTTCc
tactttctttcatttaa
>NODE_904_length_290_cov_2.206897
ACTTTCTGGTTCCATTTCATTCCATTTGAATTGACAGCCTGATCAACTTTTAATTGCCAG
TTTTTGCAAACAGCTTATCAGCCTGTTCCAAGCCTGCATGCAGAGTACTAAATGACCTGG
TCAAACACACTCGCAAACACACAAACACGCAGCAAATCCCAGAGCAAATGGATACACGTG
CACACTGAGCACACACATGCATACCAACCCTCCACACCAGACGCATGGTAGAGTTTGACA
GAGTGAGATGCGGATGCAGCAAACAGAAGACCCATTCATTTCCCTATAGAACAGCAGTAG
caggaaaaaatataattacactgtgtcttctttcatgttttgttaacacgttacctgaaa
gtgttacctgtttacaaaaaaacagtag
>NODE_905_length_203_cov_2.325123
AGCAGCAGTGTCCAAGGGTCTCCACCGCGGTCCGACCTGCCAGTGGGGCGGTCATCCAAG
CGGGCTCTAATTCACAGTGACACCAATTATGATTAATCTCATCACTTTAGGAGAGTAGGC
TTGTCAAGGCCCTAATTAAGTGCGCTGTCCCCCCTATATGTGCAGACAGGATCAACAACA
CATTATATTGTCATAATGGGCATCACAATCCACGAGTCTATTTTTGTGTTGCCTAACTTT
TTAACGGCAAAAGTCCTCTGGAGGCAGAGATATGACGTCACCTCAGCACGGATAATATTC
t
>NODE_906_length_232_cov_1.068966
GACCTTTTCTGTTGGTTCACTGTGTGAAGTCTGAGTGATTTATCTCTGTGTCTCCTCCTC
GTTGTTTCTGTTATTTTTATTTTTGGTTGCTTGGATGTGGGTGGGTCCTGTCCCACAGGT
GAGTTGGGAAATCCTTCCTCCCGGCGAGAGAGTATCTCAGACTGACTCACTGTTCTCTGA
AGCAAGGAGTCATGTGAATGAGTCAGAATGATTCTTACAGCACAGCGTAAATGTCTGACT
GACAACACGCACTAATGTAGGTTTAACATTCTGCTTTAATCAAATATTTCTTGTTTCATT
tcgctacagaaacagcatctgctgtttgga
>NODE_907_length_239_cov_1.213389
AAAATAATTTTACTGATTTTTGCCGTTATTGTTAAATTAAAGTCACAGGGAAGAAATTGT
TAATTTACATGTTGACATATTTTTTTAAAAAAAACAACAACAAAAAAAACAGGCTGAAAT
TACAAATAATGTCCACATAAAAAATCTGTATTTTTACAAATAATAATTGATTCTTTTACA
CAATTTGACTGTAAAAACTGTAAAAGATTACACAATCTTCTTTCTGTTTTTAAAACAGCG
AAAATAAAATTACTTTGCCGATATCGGCCATTTTTTGAAAGAAAAATTATGTATATTAAG
gactggaaagtagtaaatatatgttttaactgttatt
>NODE_908_length_212_cov_1.792453
GTGCAGGAAATGCTAAACTCACACCGGCTAGCGCGCACACACACACACACACACAGGTAA
CTGTAGTGGAGTAGAAAGAGCAATATATCTCTGTGAAAGGTAACAAAGTGGAAGTACAAA
GCAGCATCAAATTGAAATAACTGAGTTGCTCAGTTAAATTAGAAAGTACCTCAAAATTGC
ACTGAAGTACAGTACTTGAGTAAATGTATATAGTTACTTTCTATCAAACACTACTGAGTA
ATTTACTGTTTAGACATCACAGCCATGTTCAGCAATAAGTGTGTCAAATTTCTACAGAAa
tattgaaggg
>NODE_909_length_233_cov_1.120172
CATCCCCACTAGACTGTTCAAGGAAATCTTTCCATTAATTAACACTACAGTGTTGAATAT
CATCAACTTCTCCTTACTTACAGGCTACGTACCGCAGGCTTTTAAAGTTGCTATGATAAA
GCCACTCCTTAAAAAGCCTACTCTAGATCAGGTGTTTTAGCCAACTATAGGCCCATATCC
AACCTTCCTTTTATCTCTAAAATTCTTGAAAAAGTTTTTGCAAACCAGTTATGTGACTAT
CTACATAGAAATGGTTTGTGTGAAGAGTTTCAATCAGGGTTTAGAATCCATCATAGTACa
gagacagcactgctgaaagtcaccaatgatc
>NODE_910_length_239_cov_1.054393
CACACGCACACACACAGTGAACATACATTAAAGTCTCTACTCTCCCCTTCCCCAGGCAGA
CTTCTGGTCCATATTGACTATCCGTCTTGGTTTAGCTCCCCTCACTGTTCCTTATTAAAC
CTGTAAAGGCTGTCTTGTTCTACCTGTCTGTTCTCCTTTTCACATTCATTTCTCTCTCTC
ATTCCTTTCTCCTTCTGTTGCCTCCCTTCTGCTTTATTTCTTTAGCCTCTATCTACTTCG
CTGCGAGGCAACAGAAGTTACACAATCATCCAAATATAagtcctttaaattttactgtct
gctgggtctgatccaatttgtatactaacataatatc
>NODE_911_length_217_cov_4.470046
CTCCTTCCATTTCCCTCCCCCGGCTGATCTCTCCTTCCATCCCCAGAGGGGGTGAGGGAA
GTGGGGAGGATTTTCGTGCTGCCGGGGGCGACAGGCTCTCTGTGCCATCCACTTACACAA
ACGGCAGGATCAGCGCTCCACACAAGAATAATTAGAAGATAATGGGTAGTAATGCGGCCC
GATCTGTCCCGATTATCTCCTGGCACCGACCGGCACAGCGCCATCTGGTGCCAGATCTCG
GGGCAGCGGCTGCTCTGCCACATGAAAAGAAGGTGGGCTTAGGCTTAATCTCACACCCCA
TTCTGTtattgactg
>NODE_912_length_212_cov_1.108491
GGTGAACTTTATTGTTATATTTAACTGGATTCTGTTACCTTGCTCTCCTTTCTTTGTTGC
ATTATCTTCCTCCTCCCATTCCCCCTTTCTCCTCATTTCCCTCTCTTTCAACTCTTTCCT
ATTTTGCTCCGTCACCTTATTTTCTTTTTTTTTGTTGTTGCCATTTTCTTCCTTTATATA
TATCTTCCTTCCCTCTATCCTCTATATTTATATCTCCTCCCCTCTCATCACTTTTAAGTC
CCCTTCACTGTTTTCCTCTTATCTTCTTCCCTCTTTCAGGCTctctgctttcctgtcctc
ccctctcgta
>NODE_913_length_230_cov_1.134783
CACTAATACTACTTGTATTACATGCTGGATTGACTTCTGGAATGCTCTCCTATCTGGTCT
CCCTAAGAAGAGTATACTGCCACTTCAGCTAGATCTAACTAAGACCAGAAAGAGAGTCCA
CATTACACACGTTTTGCCAAAGTCTCTGCCTCTCTGGAACAGCCTTCCAGAAGAGAGTGT
TAAAAGGCAAACTTATGAACTAAAAGTAGTTGATTATATTTCCTCAGTTATAAAGTCCCT
GTGTAATAGATGCAACACTAAATTCATTATTTAGTTAGATTTGTTTTTATGTGGAGTGTa
gttatttagcgtgtaactctcaggtgta
>NODE_914_length_246_cov_1.069106
AGGATGCATGTACATAGTGTTGCGTTTCACCCCCCCAGATCTCACCACACAAAATAATCA
AAAGGTTGGTCATGGGTGAAACTAACAAAACTGCACACCAAATAAATTTCTCTCCACCAT
CACCCACTTCTAGACTAGCTGGCCCGCAATCAGAAACCTCTCTTCAGTTTAGTTGTTACT
ACTGTATACATTTGATTTCTCTTATTTTTCTGTGAGTAATTGAATGTTTTTTTTTTAGTG
TCTTCCTTTTGTCTTTTCTTTTCTTTAACCTTGTGTCAGCTGTCTGCAATGAAATATACC
aactactgaatggattgccatacattttgttgtccacaaataat
>NODE_916_length_200_cov_1.580000
GAGGTTGATGTGAAGACCAGGCAGAGCAGGGATGTGAAGAATATAAACACAATTTTTTTT
TTATTGTCCAGAGGGAAAGGGGGGTGCCGGGGGTTGGGCGGTGGGGTCTGTAAAAGAGAC
GGGGACCTTATCACAGCCCAGCAGCTCTGTAATTCGCCGCCATGATAAAGTGGCAGCGCG
GAAAACCTTACAAGGCTGGCACAATCCAAAGACGGATTAGGTTTTTCTGACATAAGCTTC
CTGAAAAACTAATCAATCAGCCCATGCAGTATTATCAGAAGCGTGAGATTAAAGAGCT
>NODE_917_length_212_cov_1.033019
GTGTAGGTTACCGGAGAAATCCCTACGCAAATGGAGAGCGTGGCTAAAGTGTTTAAAGGA
AGAAAAAGAGCACTTGACTACATTGAAAAATAATCTTCTGATGGGGAAGAGAAGGAAGAA
TGATACAGAGGAAGGGAGGGAGGGAGGGAGGGAGAGAGAGAGAGGGGAGGGAGGGAGGGA
GGAGGAGGAGGAGGAAGGGAGAGATAGAGCAAAAGAGTGAGGGGAATGTGGTTTATGTTT
GAAATATAAATGACATGGGTTCAAACAGATATCTAGAAGAGATCCAGATATACTCTCATT
tttgatttac
>NODE_920_length_227_cov_1.118943
TGTGTGTGTGTGTGTGTGTGTGTGTGTGTGGAGCACTGATTTAACATCTAACAACATCTA
GACTGGATCTGTGCTGCAGGTATCTTCGTTCTTTGGACCCTCTGTGTTTGTCAGTGACGA
CTGTCTGACCTCCGGCTGGTTCAGATTCTACACTTTAACTCGGACTCTTTGTGACTCTAG
CTCCAGAGTTCTTCCGTTCAGTTCATCTCATAATGATGGACCAACAGCAACACAAAACGA
CTACAAGCAGACACAAACAAGATGATGTCAGAGAGACACAAAACAACCACAAAGACacac
aaagagcttcctccgactcgccata
>NODE_923_length_226_cov_1.234513
GCATGATAGCGTCTCAGCCTGAATGGCATCTGAGCAAGAATGGCGTCTCAGCAGGTGCAG
ACCAGGTAGGGTCTGGATGAAGTGATCCAAACAGAATCAGAGTGGTGATGGCAGTTACAA
TCTGTGGTCAAGCTAGAAGCAGGCAGAGCAGGAAGGCAGAGCAGGGCAGGAATGGTCCAA
GACTGAACATAGCAGAAAAACAGGTTAGATCAATGAACTGGCAAACAGCAACTGAAAAAA
AATGATACTTTGGATAAACTTTTAAAAATTGATGTAATTTGTTACAgctaaatttattag
tttttctcaaattatatctatgat
>NODE_924_length_261_cov_1.517241
AGCATATGGAAAGCATTTCCTTCCCTCTGAATTTCTCCTTGAATTATATGCCATCACTAG
TGTGTGTGATTGCGGAATATTAAATTAAAGTGGGATAAGTCCGCACCGAGGCGGGGTGCG
TCCAATCCGCAACTCATTTCCCCTGTTGTAGCACCGCATCACTGCGCTCCTCTCTTTTCA
ATGACAATGTGCCAAATCTGGGCATTTTGAAAACACTTTCCATATGCTATTATCGGATCG
CTACTGAGCAAGAGAAAGACAGAAAAGAAGGAAAACGGAATGCTTTATACCAAAGGTacc
acgagtctacatgtttatgtgtcttctctttcactggcttattatactttatgcttttt
>NODE_925_length_357_cov_3.521008
AATACGCGGCGAATGAAAGAGAAAGAAGGGTAAAGATGGAGGCGTGCATGTGGCTGGAAG
GCTGCAGTGTGCCACCGGGGTGCTGTGAGGCAGGGCCTGTTAAAGGAGAGCTCCAGACCA
AGGTGTTCTATAGCTCGGGGGCTAACGGTGATAAATGAGTCCCTTAATGTCGGCAAACAC
TTTATCTCTGCTTCATCTGTTTTCATTAGGCAGGGCCAACCTTTGGCTGGGCGAGAACGT
GCTGTAACTTTCATTACTACAACACAGAAAGGAGAGGCACGGAGACCTCCCATCGGTCTA
ATAAAAGCACCAGCTAGACACCATGACAGATCCTATTCCTTATTATTATGATGGCATGCC
AGCGTTATGAATTAGAGAATGCCATGTCCCTCAAAGATGATCAGTGCTTTTCTTTAACTC
GTGTCACTGTCTTACAGCTGAAGGATATCTGCTCt
>NODE_926_length_322_cov_1.065217
TTGCTAGCTGTAGATTACGAATGATGAAGAGTGAGGTGCAGGATAATAGCAAAGCTCTGC
ATAGTGTAGACTTGTGGTGGAAAGAGTAAGTGGAGGAGAGAGGAAGCCAGAGAGGAAGAG
ACAGAGAGAGGGGGTTTTTATTTATTTCTTTCTAGCTTTTAAAACAGATGGTTCCTTATG
TGCAGAGCGGAAGTGTCTGTTAACTCAGTTGGCTCACTATTGGTGGCTGCCGGCCAATGA
CAACAACGGGATCGGGGAGTGTGAGCAACAGTGCAGTTTGCTTTCTTCAGATGCTCTGCg
aacagtaggatggcagcctgcagatactgttgcacggccacccaagcctggcggtgccag
cgccggcacccatcacacctcacggcagcacccactccgtcttgctgctgcaagtgtggc
>NODE_927_length_322_cov_1.052795
ATCTTTTTGCAGTTGATTGTATATATATGTTTACATCTAAATAAAGTTTTAAAAACTAAG
TTCCAGTAAAACTTTTAATACGTTTCGCAGTTTTCTATCTCTTGGATCAGTTGTTGGCTG
TCGTGATGTTGATATAGCAGCCCCAATATGTTTGGCCCTCCTCCCACGCTTCCCTGCCAG
TGATAATTTACTGTCTTGGAAAACCGCACCACCGATGTCTGCATGTGCTTGTGAATCTTC
CATTACTGGCTTTGTCATTAGTATGGCTCATCCACTGCAAATATGCCACTGACTTTAGGT
tcacatacaatattcaacatacgaatctagtttatcatgattagtagctcagacgtgact
atgaaacatgacctcatatgacagaggctcattggcttggtattacttttaaatggtatt
>NODE_928_length_237_cov_1.261603
TACAAAGCTTAATGCCGCAGTTTTATTCTTTTCAGAGTGTAAAAGCCCTTCCATGAACGT
TTAGACTGGCATCAGACACTGAAACTCTTACTAATTTTGGAGTTAGCAGAAGGGCTAATT
AAAGCAGTTTGACCCATCACACCAATTAAAAAGCAATTAAACTCTAGAAAACATTTGTCC
TTCAAAAGTCGGATTAATTCCTGACATCAGTATTAAAAAATTTAATTCAAAACATAACGG
ACCAGTCTTTATTTCATTTCATGATGGGCTACAGTTCAAAGTGACATTACTGCAGTTGAc
tggaagtgtagtatctaatacatgaaatatgacta
>NODE_930_length_99_cov_1.000000
TTTCCTGCGGGCCTGCCAGTTTCCCTGCATGCAAGTGTGCATGCCTGCCAGTTTCCCTGC
GTGTCTGTGAGTCCGATGTCCCGCCAGCCCACCTCATCACCTCACCCCAGGAATCCAGAC
AGAAACCTCTGGCAAACATCTCTGAAAATCAAGCTGAAACAGCCACACCGTGTGCTCAAA
AACTGTCAGACAAGCCA
>NODE_931_length_238_cov_1.588235
CAGCATAATTTATTTTTTCAAAGCTGCAAAAAATCTAATTTTATGTTAAAAGTGAGCAAC
AGTATCAAAAATTAATTGTTAAAAAGTAAAACTTAGGTAAATTTTTATAGCATTTAACTA
AAAAAATAATTGCAGACTGTTCCTTTGTAACTCTAAATAATTTAAAATTCCTTCAGACCT
TTCTGAGGGGGTTTCTAAGAGGGTCATAATTCATATTTGGGTTTGATATATGTGTGTCCT
TAAACCATCATTCTAGCAAGTTTTGGGAAAAAATTCTAACCCTTCAAAATAATTGGGCAA
ttaaaaacacctttcctttattcatgaagttatgat
>NODE_932_length_178_cov_1.764045
TCATCTGTATCATATTTGAAGACATTGTGAAGCCAAAACATGATTGTGAACATTGTAGTT
GAAAGATGGCAGTTTGACTGTTATCCTGTTATCCTGCTGCAAAAATGCGTTCGGCTGGCT
GAAAACAAGGTTTCTGACATGGGACATGTAAAGTGAATTTCGTTGACAGGAACGGAATTG
AAACAGCGTGGCAGTCATCTGTATCATATTTGAAGACATTGTGAAGCCAAAACATGATTG
TGAACATTGTAGTTGAAAGATGGCAGTTTGACTGTT
>NODE_933_length_128_cov_1.054688
TGAAACAGCGTGGCAGTCATCTGTATCATATTTGAAGACATTGTGAAGCCAAAACATGAT
TGTGAACATTGTAGTTGAAAGATGGCAGTTTGACTGTTGTCCTGTTATCCTGCTCCGAAA
ATGCATTCGGCTGGCTGAAAACAAGGTTTTTGACATGGGACATGTAAAGTGAATTTTTTT
GACAGGAACGGACTTGAAACAGCTTGTGCCGTCATCTTGATCATAt
>NODE_934_length_233_cov_1.094421
CTTCTACATCAATCGTTATTCCGCGATACTGACACAGTTTTCTGAGAGTTTTGGTGTTTA
CTACAGCTAACGTCGACGTTGAACGTTACTCAAACATGGCGGAGACGGATGAGCCGTAAG
TAGCTGCCGAAGAAACAAGCAAGAAACCCCGAAAGATGCTTTGAAATCTAATTAACCTAC
GAGAgcagagcatgaatcaaccttcttgtattctctctttttagggagaagaaaagaagg
cgagtagtggagctgactgagaagttagtggtcaaatgatagaaggtttgaggttgttag
ataagaggaaggttaacgattgatgtagaag
>NODE_935_length_240_cov_1.312500
GTTTTCTCCAGGATGTCTGAAACAGGGATGCCATTCTGCAGGTGTTCCCCGATCAGAGCC
TTCAGCTTCTCCACCCCTGTGCTTCATTTCCTTTCCAACATGTGAAGTTTACACCTGAAA
GAAGCAGAGGCGCGACTGTTACTACCGTGTTCATCAGTTGGGTGAGAAGCACTGGTGCAC
GTTAACTTAACGGTTCTCAGTCAGAAAGGGGAGAAACTGAAGTGTAGCTCACCTAAAGAG
TTGCTCCTTCACGGTGTCCTGAAGAGCGAGGTCAGCGTAGAGAGCCATGTCGAGGTTTGt
ttcttctggtgggaggttctggcgttgcttgcaaaggt
>NODE_936_length_273_cov_1.168498
GAAACACATTTGGCCCACTGATGTATACCTCACAAAAACAGACAAAAACAGACAAAAAAA
GGAAAGGAAAAAAATATGAAGACATTTTACGCCCTTGAAAGACACATAAGTAACCACATA
CTTTAAGTTATATCTGTCCCATAAAGCCAACAGTTTATAATTGGGTAAAAGATAAGAAAA
AAAGATTGTATGCAATAACGATGGTGACAGTATTGTTAGCAATGTCGTTAACTAGATTTT
CATTCCTATAAAGTATATTGCATTATGAATTTTAATTTTGCTCTGGTATAAATATTTCTC
catagagaatccacacagtgaacactaggtatttaccactaactgtcttatgattagaca
tgtatgtgaat
>NODE_937_length_209_cov_1.478469
CATGAACTTCCTACTCTCCCTGTGTAACGTTTCCTTGGCTTTAATTGACTCTGCTGTTGG
CAGTTCAGCCTGCAATTAGAGCTCCGCTTTATTATTACATGATGTCTGCTGGGCTTCTTG
TTACTCAGTGACTAGCTTGATTTAGTCACTGCATAGCACCTGGCCAATTAAAAATATATG
TCTGAAAATGTGTTTAAACGAAGTGAGAGGGGAGTCTGCCCTCCTCGGTGTTGGTTTTTA
TTACTCATTTGCTTGCTTTATTAAGTTCTGTTTCGAGGAGTGGAACACACTGTACATGAa
gttcatg
>NODE_938_length_304_cov_1.789474
CCCCCGGTCTGCTTCAGCTGTTGCAAATTGTAAAGTCTACAGCTTGCTGTGATGACACGG
CTTGTAAATTCGTGCCGTACGAATAAAACCGCATGGATATTGATATTGACTTGCAACGTA
GCGTGAAAAGTTTCGTTGTACCGCCCGCCCGTCGCACGCTCTCTGTTTTACACCTCTGGC
GGCGTCCCCCTGGTACCCTCTAGCCCAGAGGTGTTGCACAGGGGGCCAAACCTCAAAGCA
CACTTAAGGTTGCGGACCAAATGGGATAGGGTTAGGGCTAGGGTTAGGGTTAACCCTAGG
gttaaccagaataaataaacttaggactctatataacttaaaatacttcgtataacttaa
gtgctctccataaaaatatctgttgtcaaaattaggcaagct
>NODE_939_length_258_cov_1.232558
CAAACATATGGAGGGGGTAGTAGAGAGGGATAGGCAAGTAAAGCAAGAAAGAAAGGAAAA
ATATTAACAGAAAAAAAAGGAAATGAGATGAAAGAAAATAGGAAATATGGAATTCAATAT
TAATTTGACCAAATCTGAATAAAAGTTCTCATCTGACACCTCCAGAATGTTTTGTACAAT
AACTTTACTGTATATAATGAAACCATCCAAAATGTGACCTTCATAGTATGGATGTTTTAA
GACAGGCCTTGAAGGTGCACAGGGGTTGGTCAGAATTCCATGCTTTTTAATTCACATTAc
ttgatttttcatgacatcaccaaacaggaaacaatgttagaaaagtaaaacaatat
>NODE_940_length_215_cov_1.474419
CGAAATAATAAATGTAATAACAACTGGCATTTACAAAGTCGACTCCACGAAGCCTGAGAG
TGAAACGCGGATCCCACCGCGGTCGCTAATTGTTGAACGTGTGGATTTAATACCTCCTGA
TTATGAACTCAGAGATTGAATTACGGCGTTAACGCAGCGGAGGAAGGACTTCACATGCAG
TGAGGCACAAAACAATCAATCAGCCGTGAACAGCACGCGTGTTAAACCTTTTGTTCGTCA
GGTTTCGTGTCTGCGGGAGTGAAGCCCGACACGATAAAACGTAATTACGCGGAGAAGGAa
ctgaaatcgtgtg
>NODE_941_length_206_cov_1.407767
CCTACGCCGAGTCTAATCCACGCCACAGGCGCATTTCCACATGAGATAGAGATCCGTCGG
ACAACAGCTTCTATTGTGGCGGACTGGAAAGAATTGCTCCGGCTCTGCGGGGCTCGGGAC
TGGATTTGCTTATAGTGTGCTGCCACCAAACACGGCTGAAATGCTTCCAGTGTCAGTGAG
TAAAACAGACATCAGCCTGCAGACATGAGCAGCTTGCGCGGCGCTTCTGGACGCGTTTAC
AGTGTGAGACGTTTTATTATCGCCCTGATAATATCGACAtgatgactttatgatgaggcg
tagg
>NODE_942_length_206_cov_1.470874
CACCCCTTACCCCAAACACACATATGCTCCATCCTCTTTCCCATGTTTCCTTGTCCTTGA
GATGTCTTCATCCCCAGGCTTGGCGGTGGCGCCCCTCTGCCCCTTCATTAGGACAGAATG
CTGGTGTCAGCACTGCCGTTCTCCTCCTCCTCCCCCCTCTTCCTCCACCGCCTTCCTCCA
CCTTTGCCTTGTCTCGTTCCCAATCCCACTCTCTTCTCCATTTGCTGCATCTGGTGCTCA
TTTTCTTCCTTACTTCTTTGTCTCTCACATTGTCTCTCTTGCCTGCtctccctatatttt
ccca
>NODE_943_length_99_cov_1.878788
CTTGAAACAGCTTGTGCCGTCATCTTGATCATATTTAAACACACTCGGAAGTCAAAACAT
GATTGTGAACATTGTAGTTGAAAGATGGCAGTTTGACTCTTATCCTGCTCCGAAAATGCG
TTTGGCTGGCTGAAAACAAGGTTTTTGACATGGGACATGTAAAGTGAATTTCTTTGACAG
GAACGGACTTGAAACAG
>NODE_944_length_201_cov_1.756219
GGGACGGCGGGGAGCTGCGAGGGGAGGCCGGGGAGGAGGCGGAGGAGCGGGGAGGGGAGG
AGGAAGAGGAAGTGGAGGAGGAACGCTTGCTGACGGACAGGTCCACCGGCTCCAGCTGGG
TGTGCGTTTGGCCGCTGGGGGTGTGAGGCTGGGCGAAGGAGGGCATGTGCATCCGGTAAA
GCGGGGCGGGATGAGGGAAGATGACTCCGTACGGCTCCGGGGATTTCACCAGCGATGGGT
AAAATGACTGCGAGAAGGAACGAAGGAGGAAGGACACAGAAGAAGGAAGCAGTGAAGGg
>NODE_945_length_200_cov_1.070000
CCATTCATGTGGATGTTACTCTGACACATACCACCTAAACATTACTGCAGGCCAAAGAGA
ACCCCATATACCCCAATAGCAACTGCTCTCCCTGACACCAATAGCAGTCTCCTCCTACAG
GACAATGCACTTCATCACAACAACTCTTCAGGAATGGATTGAGGAACATGACCAAGAGCC
CAGGGTGATGACGCAGCTTCCAAACTCCCAACATCCCATTCCAACTCAGCACCTGTGGGA
TGCACTAAACAAGCCCCATCTACAGAGGCCCCACTCCAGAACCTGCAAGACCCAAAGg
>NODE_946_length_213_cov_1.230047
CCTCTAAGTCTCCTTGACACTTCTCTCACCTCTCCCTTTCCTTCTCTTCCTCCCTCACCC
CTCCTCCTCCCCCGCCTACCTCTCCATCTTTTCTTATACTGGGTCACTTCATGTCCTTAC
ATGCTTTTCTCCTTTCTCATGACCTCTTTTCCTCTCGGCTGTCTTTTCCTTTAAAAAAAA
AAGGGCCACCTTGAACTATGTTGGTTTCATTTTCTTAATGATCTAAAATATGAAATATCC
CTGcgagccggtacagtgagtgagactgtgccaaagcagtgcacatggattgattaataa
acatgtctact
>NODE_947_length_250_cov_1.380000
AGCTGTCCAAAATGTGCTATACTGTAAAAAAAACTCCTTCCTTCATCTTCGATACTGCAC
TTAACATAAATCTTTTACACATGTTTTAGACAGCAGTGTCACAAGACACAGGTAATTTCA
AGCCCTGCAGAACTGATGAGTACTGTTAAATGAATGTTAACTAAGAGGTAAATATGCTAC
TTAACTTACAAAACCATTGTAGCCATATTACTTAGTGCAAAGCTGGTAGGTGTAGTGTTT
GCACTAGTTTATGTTTATTAGTGTATTATGAATGACACTGTTGTCACTCCCAGATGTGAt
gtaaagctacagtgagaacttgttttctgggacagcttgttacatctg
>NODE_948_length_210_cov_1.166667
ACAGAGAGCCTGAATTTCACCAGTTTCCTCCAGTGATGCTTCCACCAGTCTCAGCTGCAG
TTTTTGACCATCTTTAAATGCTCCTCTAACTGATTTTCTTTACCCTCTTTGCAGAACCAA
GCCCCATCGACGGGTGAGCAGTCGACAAAGTTCTCACAGGAGCACTCCAGGGAGCAGTTC
TTTCCATAGGTGCCACTTTTACAGGGACTCTCACAGTGAACGCCCTGCAGGCAAGAACAC
AGGTTAGGTGGCATATTCAGTAAATAAATGAAACCTGAGAGGTGCTACATGAATTTCAGG
ctctctgt
>NODE_949_length_258_cov_1.236434
TTTGTTGCTTTCAGTGCACGCCACCTATTAAATGCCACTCCAATGTTCACTCGGGCCCTG
GAGTTGCTTTTAAGGCTCCAAGACAAACATTTGCGTTTCTTAGATTTGGGGGAAGAGTTG
ACTTTCTCTCGAGCTGGCCTTTTGAAGCTAGTGCAACCCTGAGTTCGATCTTGAACCTCA
GACATTTTTGAATTAACCTGCATTGCACTGTCAGTACAGAAGATGCCTAAGTTAGTGCAA
GAAACATGGTTAAACCTGACAATAACAAAAAATATTATTATTGGGTAAAGGGCAATTGTA
gggaaaaacaaaatgagaaaagtacaaaatgtatttgccaccttacagtttaattt
>NODE_950_length_206_cov_1.548544
AAGGAGGAGGACCAGAAAGGCTGGAGGATCATTATTACTACTGAGGTTTGGTTCAGAAGA
AGAAGCGACAGGAAGCCGAGGATGAAACAGAAGATAACTGAGAGAAACAGCAGATCAGAA
TGGCTGGTCCATCGTCCTGCGTCTGGACCGCTGCTTCACGGCCACAACAGAGGAAGAACA
GTCGTTCTGAGGGGTCAAGCTTCACCGTTGGCTTCAACAGAAGAAGGGAAGACGCTGGAT
GCATGTGAACCGCCACATCTTCAGCTCCAAGCTGACAGAACAATTTGGAAAAACTGTTTT
aaca
>NODE_951_length_241_cov_1.323651
GTGGACAGGATCACGATGTCAGACACATGTGTTAGATGATTGTCTGTCAAACCATGACAT
GAAACTATTTCTTAGACCACAAATGGTGGAATTGTGGACATTCAAGGTCCTGGCTCTGGC
CTTAACTGATATACCAGCATCCAGCATGCCAACAGCTCGTTATTGTCATCTGTGGCGTCT
TGTCATTTGAATGAGGCGGCATTTTAATGAGGTGTTTTACATTCACTAATCAAAGGATTG
TCTGTTTACTGGTCACACTATCTGATCACTAACCTTTAAAGCCACACCTGACCCGTATGT
ggagtaactcaatggctgagtatttgttagtagttgaac
>NODE_952_length_250_cov_1.268000
CAGGTCATCAGTCTATCGCAGGGCTACACATGGAGACAGACAACCAAGCACACTCACATT
CACACCTACGGACAATTTAGAATCACCAATTAACCTCAGCATGTTTTTGGACTGTGGGAG
GAAGCCGAAGTACCCGGTGAGAACCCATGCTGCAAGGGGAGAACATGCAAACTCCACACA
GAAAGATTCCAGGCCCAGGATGGGACACAAACCAAACGGGATGTTCAAGCTGTGAGTCAA
CAGTGCTAACCACTGCCCCACACTCATACACATCTATACGCACACACTCACATTCACTAa
ggtcccagggtttggggaggatttgtgctgtttgggaattgcttagaa
>NODE_953_length_216_cov_1.472222
TATTTATAGAGAGGATGTGATTATGGTCAGGTGCACTGATTCCAGCAGCTGTCTCCAATC
CCTGCAATCAGGCAGACTGTAGGCATGCTGAGAAAGAGGCAGAGGGAGAGAGAGCCAGAT
AGACAGAACAAAAAGGGAGGGGGAGAATTAAGGGGAGCCAGGTAGGGGCAGAAGCGGGGA
TCCTGACAGGCAGGTTGCTGCACGAAGGTTGTTGTTGTTGTTAGGATTTTGAAAATAGTA
ACATGCAGACAGTAGAAAAGAAAGACAAAGTAGAAATAAGCAATAAGCAATAAGCAATAC
ctgcagcctatatt
>NODE_954_length_121_cov_1.380165
TATCCTGCTCCGAAAATGCGTTTGGCTGGCTGAAAACAACATTTTTGACATGGGACATGT
AAAGTGAATTTCTTTGACAGGAACGGACTTGAAACAGCATCTTGATCATATCTGAAGACA
CTGTGAAGCCAAAACATGATTGTGAACATTGTAGTTGACAGATGGCAGTTTGACTGTTAT
CCTGCTCCGAAAATGCGTTTGGCTGGCTGAAAACAAGGT
>NODE_955_length_219_cov_1.452055
CTCATAATGGCTCTCTCCACACCTTTCTTCAGTCCTCTAAGTTCCAGAAAATACTGCACC
GATCCTGCCAGTCATCTCCAGGTCTGAAAAAGGCTCTGTCTTCTTTAACATTTTTCTTTC
AAACCCTATTTGTCTCCCGCAGCTCATACCTATCTCCTGCAGCTGTTGTCTCCAGGTGTC
TGCCTCTGGAGAATCAGGGTTGTCAGCAATCAGTTTCCTCAGGGTGCTCTTCAGCTCCTC
CACCTTACCCGAGTGTTCAGCCAGCTCTGACAGCAAGGCCTGGAGAAAATCAAAGTAAAg
gactgaatgacttgaca
>NODE_956_length_244_cov_1.303279
ATACTTATTCCGTTGTCTGACAACAGAAGCAGAAACATATGTAAATAAAGAACGGCAGTA
GTAAGCATCTTCTTTTCTTCACAGCTTTTATTTAACACGTCCAAGTTTTTAAAATGCACA
AAACACAATAAAAATAGATTGTCACCATATGGGATGGATATATGCGATTTACTTTAGTGA
AAAGCAAAATTCCCTTTTGCAGTGTTGGTAGTATTGTTTGCAGTAGAGGTATTTGTTGTT
TCAAGTCAGTTGTACACAAACATTATTTGGTTACAGGGTTAATAAGTTGGCGTATTTATg
tagacagtttagctttcaaatgtcagataacggaataagtat
>NODE_957_length_298_cov_1.040268
TCTTGTTTTCAGGTCCCATGCAATAGCGTGTGTGAACCAGTTTATCATTGGCCGAGCCCA
GGCTCTGATGGATAACATCGATACTTTCATTGAGGTGAGCATCTCAACATTTTGTTTTGG
TGGAAACTCACTGTTGCAACTGTCATCATTTGGCAACAAAACTCCTTTTCATAGATTTGC
TCAACCTTGAGATAAGTTTTTTGGTTTTTTTTGTTAAACAAAGTTAATGTACTTACTTGC
TTGAAAGAATCTCTTTGAAAAGCATTTCTCTTGATTGGTTGGCACATTATACATCAAGCa
tcatatacgatgccatcacaactgcaatgattcacacttgttgtaggaaatgttactatg
tccgagtgggcagattgccagagtatgaaaacaaga
>NODE_958_length_269_cov_1.353160
TGTTGGTTCGGCTTTAAGTGAGCTACAGTACTGGTACAGTAGAGCCTTGTGAGTGTAGAG
GAGGCTGCTGCCTGTTTCCTGAAGGTGTGTTTTGCAGGAGATACGCCTCATGCACTTAAA
TGAAAAGGCAAAACATATACAGTGCTGATAAATGTACAGTAGCTGCCTGGAAAGAGAGCG
AATGTGTCCCAGCTGAGTCCTATCACACGAAACAATCAAATATGTATTCTGGTATTCTAG
TCAGCCTTTTCAAAGTTCACACTTCTATCCCATGGATTCAAATCTCAATGGAAAAAGCTt
atcaaagcaattttcccagccatccagccgtccacacaaccacaccagactgacacagac
tatgtta
>NODE_959_length_296_cov_1.057432
TAAACGTGATGGTTGGACATACCCTAGGTTTGCTAGGTGACAGTTTGATGGTTCGTGTCC
ACAGGTCAGTTATTCAGTGTTTCTACTCATTGTCTATGTAAATGGCCATGCAGTGCATTC
TGGGAGACGAGGTGTAGCGTTGCTGCTCCTCTTTTAATAAAGTTCCTGCTGCTTTTTGTC
GGGTCACCGCTCGACTAAACGCTCCTGACAAACGTTTAAACCGACAGTTGATCAAATTCG
TCAGATTATTTCACCTCAGATGTTTTCAGAAACACGTTTCCATTAACTTTAACCCAAAGT
ttgaaatccggcggcagtcagagtgaatcgatcgtccaatcaggtggagccagtgttagt
gtggctgtaggaggccggagtaggagcacctgtc
>NODE_960_length_276_cov_1.036232
GGATAAGGGTCCGAGGTCCAGGGCTGGGGATCCAGTGGAGGCGGGTGAGCCGGGAAAGGC
AGCAGTGGGGAGGTAACCGGGGCTGGCGTGGTGGGTAGACGGCTGTCGAGGCGACGTGGC
AGTGGAGGTCAGGCTGGGCACACGTAGGTCAAGGCAAGGTTCGTTCACAAGGTAATTCTT
AAGCAACAGAGTCTGCCTGTTTACCACACAGAGGTAGTCAATCAACTGGCGCTGGATCAA
CGGAGTAGGCAGGCCTTTAAGCAGCGCtgattgtagatcacccgcaggtgtgtgatgaac
gggaggaacctctccagccagaaactccgcccagcctaaacacaagcttacaagaactat
taatcacaggaaac
>NODE_961_length_257_cov_1.233463
AGTGGTTCTATGGTTCCTTCTAGACCTCCTGGTTACTGCTGACACTGTGGTTCTCTGGTT
TGTAGCTGCTCACTGATTCTGTTTGAACGATGAGCAGAGGGACCGAGAACTCAGAGCTTC
ACCTTGAGATACGCTCCAGGATAAAACCTCTTCTTCCTCCAAACCACAGCAAACACGAAC
AAACAGCAGAGGAACGCCGAGGTCCTGCAGAGATGTTCCCTCCTTCCTTTACTGCTGCTT
TAAATCAATGAGAGCCGTGAAGCTTCACCTGAAGCACCCACTGACTCTGCTGCTCCGCTg
acggggctggacggttcctggaagcatgttgaggatggtagcttcagacatggtg
>NODE_962_length_206_cov_1.538835
AATATTGAACGCATAACTTATAGTGTAGAAGAACCCAACACAGCACTGTGAATGTACAAA
GGTTGTATTCAGTAAAGACAAGAAAGATCACAATTAGTGATATTAACTTAACCACTTTGT
TGTTGTCTGTACTTGTGACTTAGGTGAAGATCAGATCATATTTTACAACCAATTAATGCA
GAAAACCAGATAATTCCAGACACTGCACATATGCAAACACACACGTACAATTAGAATTCA
GTAACTTAATACACCACTTGCTTCCAGTCATGTTATGTCTCTTTAAAGTTATGCGTTCAa
tatt
>NODE_963_length_215_cov_1.241861
TAATGCAAAATAGAAGCCTGATGAAGAGCGAGACAAAATTAGATAAATTTCTCATTTTCA
GTAGAATAACAAGACCAGGTAACCCTGACAAATCTAATTCTCTGGGAAATCAGACATGTT
TACATGCACTGTTGTCGTGACCCCGGATTTCTGCCCCTTGCCTGGATTCTAATGTTTTTG
TTGCGTGCACTTTATACTGGATTTCTGCAAACACATTAGTGGAAGGAAACAGCACTCTGG
GACACACTGagtgcgtgatgtggaagtgtaattccttgagttttatatgcaaaaagagta
attgctctatctt
>NODE_964_length_241_cov_1.655602
GTAGATGTATTGCTGCTCTTGCAGCGTCATTCACACCTCCATGGCTCTGCCGCCAGCAGT
GCTGAAACTTTTTGCTAATGTACCTAATGTTTGACTTTGAAACTCCGCCTAAGCAATTTC
TGTCTAGTGCTGGCCCATCTCTCCTTATTTATCTCTTTCTCTGCTTCGCACTGCTTATAT
ATTGATTTCTTTTAAAATTATTTTTCTCTTAAAGCTTTTTTAAATTTGTTTACTGTATTG
GTGTTTTAGTGCCTCTGACTGAAAAAGAATTACAGCTGTGTTTGAGCTCTCTAAGCGCTG
CAGATACTTAGGGAGGATTCAGTAAATGCATCAGGTACa
>NODE_965_length_199_cov_1.582915
CTTCATTTACACCACTGTACGCCTATTGAGCCAAGGACAAGTGATGTGTCATTTAGCATA
TGCTGCAATGAAGTTTTTTTCCCTCATTGCAGCATGTTGCTGAAAAGTCTAAGGTATTGT
CAAACGATCTTTTAAACCTCTGAACCTGCAACTCTGGCAACAGGTTTGAAAAACATGTTA
TCTTTTTTGAATTACCTAAATTACACCCTTTACACATCTAGAAAACAGGAGGAATCAGTG
AATTTTCAACTTTCCCACTGTCCTTAAACTAATCATGCGTCAGTCGAGAAAATGAAg
>NODE_966_length_241_cov_1.331950
TTTTTCAACGCTTTAGAAAACATGAAGAAAACATCCTTAAGAGTTATTGTATTTTTCGCA
GTAAATCCTCACAACCCTTAGACATGTCAGTGACGAGGGGCCACTGCTTGGTTTACAGTA
AAGCTAAAGTTGGGAGTCCCAATCCGTTCAAATTTCTGGTTTCAGTGTCATGTTTCATTC
AGGGTTTTACTTCTCACTCATGTGCCTTTTGCTGTTGTGTTTGCTGGTAAATATTTCTTG
GAAAGTATCCTAGGTACTCTTTAATCATCTTGAAAGCAAGCTGAAACCTCTGTGGTACAg
tcatgttgtttttataatggcaaatgtaaacttcttgtc
>NODE_967_length_306_cov_2.388889
ATGAATGCTAGGAGAGGAACACACAAACCACGAGATTCTTGGAAGAAGAAGGCAGACAAA
CCCCCATCTCGCTCATAGCTATGTCTGGATTGCCTTCTGCGCTGAGATAGGAGTCAACAT
GTTTAGCGACATCAAAAGAAAACCTGATACCTTAAGTATAAGAAGATTAACACTTGCAGT
GATCTTGAGCTTAGGCTTCTCCAGGACTTTCAACAGACTGTGCCAGAAGGGACAATTACC
GATGAATTGGCACCAACATCTCGTAGTTATTTAACAAAATCTGGCACAGTGTATAAGCTC
TCGTCCTTAAGACTTCCTTTCAAGTCTGGCCCCGGTATCAGAAGGCTAACAGATTGGGGA
ATGTGACGAGAGCCGACAGCAGGGGAATCTGCAGGAACACTGAa
>NODE_968_length_215_cov_2.097674
ACGGGACATTCCAAACAGCATAACTCATACTTTACACCATCTCTGCTGCCATTAGTTAAT
TATATGCAGGTGTTTTCCTTTCTCAGGTTTTTTGTTGTAGATCTAATAAAAATGTAACCA
TAAGTACATAAAGCCAGAAAGACGGCGAAAAGGAAAGGGGAAGACAGTGTGGAGGAAGTG
GCTGAATTTGCTGTGTGAAGCAAATTACTGCCCCCATGTAGATTCATCAGTTCTCCCTGC
TGGATTAAGGAAGGGCCTTTCTAATGAAGTTCGCCCCGTCAAAATGAAGGGACTAATTCT
GATTTATGTACTT
>NODE_969_length_235_cov_1.353191
CACGGTTCATGGTTAGTATTAAGTACTATTAATCAGTATTACAATTTTCAGCTTTTCACA
ATGGGTTCTGAAAAGATTTTTTGTGGCAGCCAGAGAAATCAAGATTGTTAAGAAGCTGGA
GGATGTGGAGGTGATGGAGAAGGAGAGTGCCGCATTTGTCTGTGAAATCTCACATGATGA
AGTGGAGTGTCAGTGGTACAAAGGAAATACCAAACTCAAAATCAGTGACAACATCAAGAT
GAGACAAGAGGGTAAGGCCTCAAGAAATTAGGTGCCATTGCATTTCAACCAGTTGTATTT
ttatgtgatagtattgaacgtacatgaaccgtg
>NODE_970_length_216_cov_1.300926
AGAGGGAGCGAGAGAAGGTAAAGAAAAGCTACATGATTTATGAGGAAAAATACCAGAAAT
ACCAAAGAGAATAGAGAAGAGGATGTAAGCAATTCAGAAGACATGGAGAATGGAAGGTGA
TGAAATCAAAAAACAATGGATGATAGAAAAGGGCAAAGGTAAGTGGGGAAAAAAGTAGAC
AATGGGAAAAGATGATAAGGTAGGCTGATGAAGTAAGAAAGAAAGCTGAAAGGAACAAAG
AGGAGAAAAAAGCCAAGAATAAAAAAATGGCGAAGAACAAAAAAATGAGTGTAAAACACc
agcaaacgacaaag
>NODE_971_length_235_cov_1.348936
CTGTAAGTCCAGTCATCTGGCCAGGACTATGAGTTGTGTCACTGTCTGGGGTTCACGGTG
GATTCTGCTCCACTTGGCTGTTGTTCACTGTACTCAAATGTGATTCACTTCGGCAGCCAG
CCTATTTTTAACCCTGAAGAAGTAACAGTAACCCCAGCGGTTGCATAACTTAAACAACTT
GTTTTCCGCAAGCATTTGCTTTATACTTCCCCGTCTTGTCTTCTTTTCTCTGTCTCGCTC
ATGTTGTTGCTGTCAGTGCGCCACTTCATTCTCTGTGCTCTCCTTACCTATCCATCCCCt
acccgtcacttcatctcctttcctcatctcctc
>NODE_972_length_256_cov_1.042969
GTATATTAATTAGCATCAACTGATGCAAATTTTTAATGCTCAGTTTCGTTTATTATATAC
TCTGTGTTAATCTATACAGCAAAATTAGTTTTCTTGTAATTAGTTAGATACAAAGAAATG
AAAGGTTTTGGTTTTGGTTCATCTTGCTCTATAGACACCTACAAGGGAACTTCAAAAAGT
GCTGAACCTCACCCAGAATGTATCAAACATGGTGATGAAAACATATTTCATGTTTGACTA
CATTGTTACGGTTGAATCTGTTCTTCAATGTCTCCTTTACAGTATTGCCTATACTGACCc
agagctctccacttttagggggccttcctggtaaccttacagttcaacgatgag
>NODE_973_length_203_cov_1.556650
GAGGGCTTTGCTTGTGAGCTGGGCAGAGTTATCTGTTGGCTTTGTATTTGGACTTGCTGG
CATCACGTGGCTCTTTGCTGGGGTTGCTCCAGTCGTCCGCCTCGGGGCTGGTCTTGTAAT
GCCGCCACGCTGACTTGTTGAAGACAGGCAAGCGCTCAAAGGACTCACTGGACAAAGCCT
TTACACAGAGAAGAAAAACACAAGAGCCAAGATATTTTTATGATCATTTAATTAGAGTTA
GAAGGGCCTAAATATAACGCTAGAGCCAGGAGATAATTAGATTAGCTTAGCTTAGCATAA
a
>NODE_974_length_247_cov_1.599190
TCATGCAACTGAAGTATGAAATAACCATAGTAAGGAACAGGATGGTCATCACTCTTCTAA
CCTGGTGGAACTGGAGGGGGTAGGGAGAGGGAGAGAGAGAGAGACAAAAGACAAGGAGCA
GGGGGAGAGAGGAGGAGACGGTTAGTCAAAGTGTATTTTCAACAAAGTTAGcctattctt
gacccatagtgcaccatgtgagcctcccctcccatttacaccttccactctttgtttgcg
agccaaaaagagagccagtagctttggaataatcacaacatgtttttttattaaactgat
attggcactgtgtcatcagtgttgtcaaattgtttgcaaactgta
>NODE_975_length_216_cov_1.388889
TCAATGGCAACAGAAAACGGCAGAAATGACTCCACTGTGTATTTCAGTTGGCTGTCCAAA
TCTGCCGATAGTTCCGATATCCTGTCTGCCACGGTGTTTCTCGTCAAGCTAATATTGGCA
AAAGCTTGTCGCTTCTCAGGACACACAACTTCAGCAGCCTTCAGCATGCAGTTTTTGACG
AACTCCCCCTCACAGTACGGCTTTGATGCTAATGCTATTTGGCTAGCAATTACGTAGCTG
GCTTTCATCGCAGCATCACTGACCTCTCGGCTCCGGGTGAAAACAGATTACtgtttcctc
tgacccaccaacat
>NODE_976_length_318_cov_2.229560
CAACTGGTATATTTTAATATTATCTCCCTTTAGTGGAGTTGGTTGCCAGCTGGTGGTGGC
AGTTAGGCATAGTGTGTTTTCCTTTTCCATTCACCGGCTATAGGGTTGGAACACTGGGGC
ACCTAGTTTACAGTTTGCTGTGATTGTGATTTGCTGTGAGCTCACTAGTGGTTGATTTTA
TAGCACTCTTAAAAAGTAATTAGCCACCTCTTTCCCCTTGCTGGCTTCTGTCCACTTCCT
TATGTGATAATTGCATTGTTCTGGAAGTGGTTGTTTTTTTAGGAATAGTTTTATTGTTAA
CTACAATTAAATTAATAAATATCATTGTACATTTTTATTGGTTCCATTTATTCTATTCTT
CCTTAGCTTGTTCTCCCTCTACGGGCACTTCCAGACATCCAGCATTCAACTAATTt
>NODE_977_length_217_cov_1.456221
CTAATTTGTGTTGCATTCACACACAAACACAACCCCACACACACACAAACACACACACAG
GATTCTTTCCCAGACATCAGAGAGGCAGTTCTGAGAAAATCGGGCATTGAGTGTTTACAC
GAGCGAGGTCCAAGTTATTTTGGCAAAGCTACGGCTCGGAGTCTATTTAGCGTATAAGGC
CCCCTTTCCTAAAGAAAACAAATAACGCCGTAAAGATCTCGACATCTCGAGTTCCAGACT
GATTGTGTGAGAGGAGAGACGGTGACATTTTAAAGACGacgatgaagagttaagatgtgg
cacctagtttacaag
>NODE_978_length_99_cov_1.767677
GCCTGTCCACGCGCCTGCCACTTGCCTGCGTGCCTTTGTCCGCGCCCGCCAGTTGCCTGC
GTGTTTCTGAGTCCGATCGGAAGCGTCGTCCGGAAATGTAGAGGTGCCTGGGTGTGGGCG
GAGATATCTAAGGGGCCTGGTGGGGGGGCCGGAGACCCGACCTCGTGATCCAACTGCACC
CGGGTGCCGCTGGGGTt
>NODE_979_length_224_cov_1.410714
CACATTTACAGAGGGAGAATAAGGGTGAAATAAGAATGAATCGGTATCATTGGAAACGGA
AGGGAGATGAAGAATTGATTTGCGTTCCTCGCTAAGTTCAAATATATTCAATGCCAGTCA
CACCCATCTGAGAGAGGCGGAAAGAAGTAGGAATAAAAGGAATAAAAGTGAGCAAGACAG
CAGAAATGAATCAACCCTGATCCGGCTTAACAACCACAGAAAGGCAGAGAAATGACAAAA
CGATGGAGGGGAATTAATGACAGAGGAAGTAAAATAAGAGTAAGCAGGTCTGCGGAAAAg
tatcaaaccctatgtaaatgtg
>NODE_980_length_207_cov_1.859903
CGATTTTTCCTTTAAACTTCTCACATAGTGTCATTTCAATAAATGTTCAAATGATCCAAT
ATTTGACCAAAAATCAAATATTGGAGAATACATCCAAAACCCTCCCCAAAAAACATTTGT
GTATCCCAATGCTTTTTCTTCGTTTTTCTCACATTAATCATGTTTGGACCCCTTCAGATT
TATCTTCTATTCCTAAATGCAAAACTGGATTTAAAGTTATTCAAACCTGATACACTGATA
CTTCACTGTTAATACCAAGCTTCTTCAGCAAAGGTTGTATACGCAGTAGTAAAACCTTTG
ctgaa
>NODE_981_length_220_cov_1.645455
CACATCATCAATGATATGCACTGTGTTTGTGTCACTAGATGGCCTTACAGACAGGCCGGG
AACCTCCACCCATTTGGAGGGTGCAGAAAGCTTTGCTGCAGAAATTCAGCCCAGAGATTA
AAGATGGTCAGAGGCAGTTCTGTGCAACCAGTAATGTGAGTTTTCCAGAACACATATGTT
TAACTCAGGAATTCTACAAGCTCAGTCAATACAAACTTAATTTGAGCACAATGTTGGTGT
AGTGCCCTATGGGTTCAAAACAAATCAGTGATGTCAGACCTGATACAGTACAAACCAGGG
ccccgttttcccaaaacc
>NODE_982_length_262_cov_1.198473
AGTGCTTTGTTGCCTCACGGCAGAAGATAAAAGTGACAGTTGTTGAGGACTGATCCACTC
GGAATTTCACACATCCGTCTCCTTTGGCTCCGGCTTCATCGCCTCGGCTTCCTCCTTGTA
CTGACGTCGTCTTTTGTATCCTGATGGGAAAAAAATGTTCATTTCAGTCACAAAAGCACT
TTGAGTTTGGAAACATCCATCCATCCATTATCTATACACCACTTAATACTCTGTAGGGTC
GCGGGGGGGCTGGAGCCTATCCCAGCTGACTCAGGGcgaaggcaggggacaccctggaca
ggtcgccagtctatcgcagggctacatatacatacagacagacaaccaagcacactcaca
>NODE_983_length_254_cov_1.354331
TGCCACCCGGGAGAGCAGAAGCACATATAGCATGAAACTGAGCATCATGGGCTCTGCTCC
ACAGATGCTCATTGGCATTACCTGCTCATCTCTTTGTCCCACTGCAAAATATAGAGTCAC
CAGCCACTTTATTAGCTAGACCTTGCTAGTAAATGGTTGAACCCCCTTTTGCCTTCAGAA
CTGCCTTAATTCTTCGTGGCATACTTTCAACAAGGTGTTGGAAACATTCCTCAGGGATTT
TGGCCTATACTGGCTGTCATGTTCAAGAAACCAGTTTGAGATGAGTCGAATTTTGCAACA
tggtgcattatcctgctggaagtaaccatcagaagatggttacactctggtc
>NODE_984_length_215_cov_1.665116
GGAACTAAAAAAAAATGAAAAAGAAATGGGAGTAATGGCAGAGAAGCAAATAAAGGAGAG
GAAAAGGAGAAAAGGAAAAATAAGGGGTATGAAGCATAAGGAAAGAAAAAAGGGGGATTG
AAATGGAAGGGTGCAAAACAGAGAAAGAAAATGTGGGCACAACAGGAGACAATATGAAAA
TAAAGGCAATAAGGAAAAGGACATGGAAACAAAAAATAGGACAAGAAAGAACAAGAAAAA
GGGAAGAATGGAAAAAGATCATGAAAGGACAGAAAGGAAAGGACACAATCAAAAAGGAAa
gagaacagttgac
>NODE_985_length_234_cov_1.512820
GACGCTTCGCAGCGTTCGGAGGTTTCTGCGTCGAGGCTCGCGGAAACGATCGCAGAGGCG
TTTTTATTCACTGTCACATCTGACAACAAACCTGCTTCCCTCTGAGATCGAAGACGAGTT
CGGGACTTCACCCTGGTTTTAAAGAACCCCACTCTGAGTTGTTAGCAGGAAGAGTGACGC
TGTGACTCACATTTATCAGGTTCTGTCTGGATTTAATTACCCGCCTCACCAGTTCTGACG
TTTTGTGCAGCTTCATTTTCACTTTAATTCTCTCTTAATCTGTTTCTGTGATGTTTTAAA
acatacaaagatcagcggagctgcaagttttc
>NODE_986_length_318_cov_1.147799
AATTACTTTTGTTACTTAAAATGATTGAAAACAGACTCTTAATAAAACCCTTATTCTTCA
GCCAGGTGTTCAGATCTGCATCTTTTATACAGAGGTTTCAAAGCAGACATAATGAAGCTT
TGTCCTTTATCTTTATTATTCGTTGTGCCCAGTGTCAACTATGTTGCAATCCACTTTCAG
TTGAGCAGCAATACACCTAAACGGGCGGATGGATTTTTCCTCCAGCACATAGAAACTCCA
AAGTGTTGCTGTGTAAACATCACTGACAATGCTAAGGGTGCAATTTATTGCCTGCGCCTT
tgcctttgtttatggtgttcaggggaagagatgaagatgtgatgttagtcttttttttaa
gaagaaattttcagagtttgcattggaaatatgttttagaagtaacaaaagtaatt
>NODE_987_length_231_cov_1.670996
CTGTAATTTTATGTGTCATGGTGCACAGCGTTTTGGACTGTGAAGTCATTACGTCAGAGA
AGAATGTCAACATGGCACTTGTGCTTGAACAACAACTTGCATTTAACTTCACCCTGACAG
AAAGGGGTCAAAGGGCAACAGGTAGTAAACACTCAGCTAAATGAATTGGTCACTTTGCCT
TTCCCCAAGAATTAGCAGGCCATTAGCACCTCGTAAAAAGGCCACTTCTCTTGCTTTACA
ACGGCTTAGGCCTGCTTTCATACAAACAGTCAAGCAAAGTGATTCCACGCTATGACAGAg
tgagggaaacagggtatataaaattacag
>NODE_988_length_241_cov_1.331950
GTTGCAGAAAAAGTCAGGTTGTTTTATATGGACTAATATTTCACTTTACTCATTTTCACC
TCACAGTAGCACTGCGCAGCAGCATCATTACACCAGCGTGGTGTCTTATGGCTGGAGGTT
GATAACTGTGAATACAGGAACGCATGTCACATTACTGAATGAGTTCTCTGCCTCTTTTTC
ATGTCATTAAATACACATCTAATGGGGATGTTATGAGGCCAATGTGCCTTGAGGGCCGAA
CTGCCCTTTTCAATTTGCGCCTctgtaattacgttaacgtcagacatgaaacacagggat
agctctagtcactgaagaaccagggcacagattctccgg
>NODE_990_length_214_cov_1.112149
CTGTACTGTAAATATGCTGCTACACTTGATCCGTCTCTGCGGACTGGACATCTGGAATGT
GACACCTTCATTTGAAAGTTTAGACCTGTTGTATTCTCCTGGGCCGTGTTCATTTTTTTT
CCATACCTCTTTTTTTTTCTTCTGTCATTCTAGGTACTAATAGGCAGAATTCTTCTTTTT
TTATGTTTTACTTGATTTTTCACCTGCCCCAACCCCCTGACCagaggatgtcaggaatct
gcttgttaacatcccactgccaaaatagaggcaacactgtattcagttgtgggatgagca
ttaccgcagtca
>NODE_993_length_218_cov_1.518349
CGAGCCGACCACAACATTTCCTTTCTACCTGCAAATGATCTGCTGACCCTCATTCTGCTA
CAGCTCAGCTCCAATTCCAGTCCATTTTCTGTGGCCTGCACGTGGTTGTGTGTGCACATG
TCTGCACATATAGATGCCACACATGTTGACTTGTGTCTTTTCTGAGTCCAGGATGGTGGA
TAAGATGAGATTTGTCTCCTGGCTCGAGTTCACCAGCTGGACCTCGTCATCTCAGAAGTC
TCCATGTTGGCACAGTGATGTGAAGCCTGCAGTGGTTGTGTACTTAACTGAGCTTTTCAG
gatttctttttttacc
>NODE_994_length_267_cov_1.310861
TACATCATCAGCAGGTTGTTGAAGTTCATTTTTGTGTCCACTGACTCTGTAGTGACCAGA
TTAAACACAAGCAAAGGAAATTAGAGGAGAAAACAAAAGAGGACAAAGGCGAGAAGGGCA
CACAAGAAGGAAGACAAAAGTGTTCATGATAGCTTGTGACATAATCACACCATTTCTCTA
TGAACATACACAATGTGCTGGAAAAGAAAGCAATCATGGAACAGAGAAGACCTGTTGACG
GAAAGGATAATCTGAAAACGCACCAGTGTAAGGCCAGTAAAGGTGAAATGACATCTCAGa
caatatgtgaagcatgcagagctaggtggggttgttttgagttatttgtccctgctgatg
atgta
>NODE_995_length_206_cov_2.213592
ATATATTTCATGTGATAAGAGAAAGATGAAGCGCGAGAAAAAAGATTCCATTACAGCTGC
GACAGTTACAAAACTGCTGCTGTGTAGAGTAGCCTCTGTTGAAAAGATTGATGCAATAAG
GACTGACCTTGGCTTGGAGCAGGAGTCGGTGATGTATGTATGAGCATCTCCCTGCTAAAT
GGACCCAGATTTGTAGCACTAATATACATGGAAGCCCAGTACCAAACTCGCCACGGCTAT
AAATCAACAGCCACTTTGGGTGTCATTTCTGGTTTATATTCTACTATTGTTCTGTGCTTT
TAAt
>NODE_996_length_272_cov_1.477941
AAAATAAGTATTTTATACATATTTGCAATTATTTGAATGATAAAATGTATATATGTGAAG
GACAGAAAAATTATAATTTATTTACTGTTATTTTTGCAGATTGTTGCCTTTTTAAAAAAA
ACAACAGATTTTGTTGAATAAAAAAAAGAGGTTCTTGAGGTATGTTGACCTCAAAAACAA
AAGAAAAAAAAAGTAAAATAATTCTTTTGCAACATTAAACTGTAAATGTTACAATTTTGT
TTTAACTGTATTTAATTTTCTGGTATTTTTTTAGAACTTTTTTGTTAAATTACAGCTgtt
tacatgttggttaaataaagaaaaacaaggcaaagtgtaattaatacccacattaaaatt
ctgtattctt
>NODE_997_length_410_cov_5.429268
TGGGAGGGGAGGATGGGGAGTGACGGGAAACAGACGGGTATAATATTCTCATCACTCTTC
ACTCTGCAGTCGTTGGTGAGGAGCGTGGCCCAGGGCACTCAGCGGCCCAGCCAGCCGCCT
CGCAGACCCTGCAAATATTCCTAAACCTCAATTTTTCATATTTCCCTGTATGCATAAGGA
GATGAAAAATCATCCGATCATTTGTATTGTCTGACTGAGGTTATACACAAATATTAGTTT
ATCTACCGCACCTAAGATTGCCTCCCTAAGCAAGACGGATTGGTCTTTTGGAGAGGGCAA
TATTCCCCGGGAACATATTCAGTCCATCTTTTATGTGCTGCAATTCACAGAGCAGCAGGT
ATGAGTTCCATCTCCAGACAGGCTCGATAAAGCTAAACACCCaatagagacactgcttat
tacacacaatacgctttaattgccagacaattttcggctgggtaaaatttatagttttca
aaactgatctcatgcaaagaggcttcat
>NODE_998_length_203_cov_1.733990
AATGTATATCTACACTAGTGCCATACTGTGTGAGGCTGCCGGGCCCGAGGGCATAGTGGC
AACGATGCAGAGCAGAAAGAGGGGGGAAAAAAGAAAAGAAGTAAAAACAGTTGGAGAGGA
GAAAATGAGGTACTATATTGAGAACACAGTGCACAAACTAATTCAAGTTACCTGTTCCCA
CTATTTAATTTAAAAAAAAGATCTAATTTCCTGATTTAGATTAACCTTTTAAGCTGCAAA
CATTTATTTTTTTTAATTAGTTATGTGCTGCCTGACGTATGCACTAGTGTAGATatacat
t
>NODE_999_length_245_cov_1.575510
TCAGATGATTTCTGTTAATAGAAATAGAGAAATAGATTTATCTTTGTCAGACATATTTAT
CTGTTACAGTCATACAGTTGCGTAAATGGCCAGCAGCATTAGAGAGCTCATGGATGTTGC
ACGAGTGGCTGCTGTTTCATTCAGTGCTGAACAATTAACTAACACGACATACTGCTGCTG
AGACCAATTCACCCCAATTAATTAAATTACGAAGAATGAAATCAAGCTATAAACTCTAAT
GAGCTGCCGACGGCTCTGAGAGACTCTCTTGTTCATTATATTACACAATATGGAAAATTt
gtcttaatggtggggctacaggaggaatgagtgggggagaagt
>NODE_1000_length_276_cov_1.297101
CCTCAGCTGCCTATTTCAGGCCTGATCTGGGTTGCGGCCTAGCATGCTAAACCTGATGTA
AGATAATGGTTAACCAGAGGTATGAGCGCAGGCCTGGGAGTCCTCCCACACATGAAGGCA
TGTGGGTTCTTTATTGGCACAAAGCAATTCGTTTGATATTCAAAATTAAACAAGGCTTTA
TCATGCAGTGTGATTATGCAATAAAGTTATGTCTAGCTACTCTCAGTGATATTAGAGACA
GGAGACAGATTTATGGGTGCAGGAGAAAAACTTGATAAAACCTGAACTCTGTGAATAAAT
cacgtggtatacgtcaatcatgaattctaaagtaaaatctatctatctatctatctatct
atctatctatctat
>NODE_1001_length_202_cov_2.178218
TAAAATGTGTTTGCTATTCAGACTACAGGGTCTTGTACTCAAAAGCGTGTAATTAAGTGC
TAAGTGCAAAAGATTGTAATGTTTTATATCAAGATTACTATTCATGAAATGTCAGTCAAG
TTTATACTTTTGTAATAAAGTGGCACTTTAAAAAAAATATGCTCTATCTCATAGTCTCGG
TTATTAAAACGGACAGAGAGCagaatttgaagcgacgacggccttctctaggagttgcca
tttcctctttatatttcctgatcttaccagctgcccgtagatcccagaagacacatttta
>NODE_1002_length_245_cov_1.579592
GACCTGCTACCCTCTTTCTCCTTCTGCCGCCCCTCCAATCTACCATCCACACACCACTTT
CCAGTAACTCCTCTGCTTTCTTCTTGGCTTCTTTCTTTTTCTTTTTACTGCCTTTCTTCT
CGACCTTTTCTTCCACTTTCTTTTTCTCTTCTTTTTCCTCTACTTTTTCCTCCTTCTTTT
TCACTTCCTTGACCTCAGTTTTTTCCTCCTCCGCTTTAGCCTCCTTGTCCTCGCTTTTCA
CCTCTTCCACCTTCTCCTCTTCTACCTTGTCAGCCTTCTCcgctttgtctgccttttcct
cgctagctttctccgcctcgaacccttctccctcagagcactg
>NODE_1005_length_304_cov_2.736842
TGATGGCGTCCCGTCAGTGACACCGACATGTATCTTGGTGCTCATTATCATCCTTGAACA
GCGCCAATTTACATCTGATGCTCTGACTAATTCTGCTCAAGTGTTGTCAAGAGGCATAGG
AAGTGGCCTGGCCGTGATGACAGCGCGGCTGTCAGGAGCCCGTGGATGGAGGATTCCTCG
GGGCATGATTTAATGCCCATGTCAAGCCCCGCTGTCAGGCTCTCTCTCTCTCCCCGCTCC
CTGCGCTCCTTCTCTCCATCCAGCCATTAGGATTCAGCCAGCGGAGAGATGGAGCGATAG
AGCTGGCGATTGGCCTGCTTAGGATTCACACTCTGGGCGAGAAAATAACACGCCCTGTTT
CACAAGTGATTACCCTTTCCCTGTAAACTGCAATTAAGGCTa
>NODE_1006_length_258_cov_1.255814
AATAAACCAACTTTAAAATTGAGAGCAGGGAATTATAAAAATGATGATTACTACTGAGTG
TATTTAACTCAGACCTTCTGTGATTCGGAACTCAGTAGCATCTGAACACACAAACATGAC
TGATATGGTTTTATATTCAGTTTAACTTAAGTTTGCTAAGGCTGCCATCCAAAAAACATC
CTGAAGTCTGCTGTAAGCTCAGTGGCTTCCATAGCTTCAGTGATTGGTAGCACAGTAAAG
CATGGGCAAAGCAGAGGGGATTTCAGCAGTAGGGGCATGTTtgctggagagtttatggat
ttgtcattggaaaagaccagatctccatgttccagactctataacgcatcaatttg
>NODE_1007_length_229_cov_1.650655
AGTGCTCTTTGATGTAGATTATTGCTGATTCTTTACATTTTACAGTCACCTTGGCTGTGT
TGTTGCAGTAAAGGTGTGATGATTATAAAAACCAACCAAGTTGATTTGAATATGCTTGAA
ATTGGAAACTGATGTTTCTGTAGAGGCAGTAGTTCTTGAATACGTTTTGTTTCTGTTGTA
TGACAATAATATGATGTTGTTCATGTCAATGGATTAATAAAGTCAGACATTCTATTCATA
TTTTATATATATTTAATTTATAAATATTTCTTAATAAATATGCAAAGGATAAGATTATCt
gtcggctgtaagctttcaaagagcact
>NODE_1008_length_198_cov_2.742424
AGGCATCCTAGTAGTCGAATGGTTACAGAGCTTGCCACATAACTTAACTCTTCCAGCCAA
AGCCATTTGTTGAATGCAAAACCTCTCTCTCTCCCCTGTTCTTTCCTGTGTACCTCCTCA
CAAATGACTGGTTCTAAGCTGCCTCTTTCTCCAGGATAATAATGTAAAATTGTACAGTAT
GACTCACGCTAGTAACTTTGCGATAAATCTGAGCAGCATTCTGACACTCAGAGTAGGGAT
ATTCTGAGGTGGCCATCTCGAGCATACACATGCCAAAGGCGTAGACATCCACAGCc
>NODE_1009_length_182_cov_1.098901
CTGGCTGAAAACAAGGTTTTTCACATGGGACATGTAAAGTGAATTTCTTTGACAGGAACG
GACTTGAAACAGCTTGTGCCGTCATCTTGATCATATTTTAACACACTCGGAAGTCAAAAC
ATGATTGTAAACATtgcagttgaaagatggcagtttgactgttatcctgctccgaaaatg
cctttggctggctgaaaacaaggtttttcacatgggacatgtaaagtgaatttctttgac
aggaacggacttgaaacagcttgtgccgtcatcttgatca
>NODE_1010_length_290_cov_1.255172
CTTGTAAAAGTTCAACATCAAACTTTTTCTTAGCCCTCTATACAGCAGACACGGTATTCA
GATCAGCTAGGTGCGTTAAATCTCTGTGGTGTTCATTCATGAAAGTTGCATTGTAACGTT
TAGAGATGTAAATGGGGTTAAAGGGCCAGAGAGGAGACAGGACAAAGCTATGAGGAGGCC
GATGCATAGCAGCAAGACCTTGATTCTAACATGAAACAGACCTATCCTGATCAAAGCCGT
CTCAGTTTGGCCTCGTGCTTCTCTGGGTGATAAATTATGTGTAGACACATGGAGAGATGG
gaagagaacaagaatgaacaaagatgaataagctggtgagtaaggtgttctgtgaatgtg
gcatttcaggtcaagagttctccatatg
>NODE_1011_length_245_cov_1.636735
AACAATAGGCTAATAGTAATAGAAGAATAGTAGTCATAATAAGAACAATAATAATAGTAA
ATAGTAATAAAATAAAAAATAATCTTACAATGCAAACATGACAGTAGTAAATGCCTCCAG
TTCTTATTGCTACAGTATCTTACTTACAGTGTTGCGTTGCCACTCATTCTTGCCAGCACA
TCCCCCCTCGCAACCCCGGTCAGACAGCTTTACTCTCCCCTGCTTTATCTCCGTCTGAGC
AATCATGTGTTTTGGCTCCTACTTCTGAGGGGAGCAGCCCAGCGGTAGAGTTGTGGCCTc
ttctctgttttgaaccgtaatgtaaaacttttaatcttaatgc
>NODE_1012_length_239_cov_1.112971
GATAATGGATGTCAATTGGCTGTGACTTTAGTGTCGTTTCAAAGCTACATCTCTATGCTG
CTAAAATACTGATTTTATAACCACAATATTGTTTGACAAGCATAACTCACCATGCACAAG
CTAACAACAACAACTGTGCTATGAATTTAGCAATAATTCCATGGAAAATGATCACTCTCT
GAAAGTTAGAAGTGATAAAAAGTCCTTCTTTCACGCATTCATTCATGCCATTCATTTTCT
TCCTGaatggggtgtggacagtagcagctcagctgcatttaaagctattgatactgaaac
agcccatatagaaaagggctaaaatcaatcatggtat
>NODE_1013_length_301_cov_1.252492
GCATATGCGCTTGAGTGCAAATATGCATGTATAACTGTTCAGTAGATTTTTTTGATATAT
GTGTGTGTGCGTGTGTGTAGGTGTGTGTGTATGTGTGTGTGTGTGTGTGTCACAGCAGCC
ATGTGGAGCTGCTGTCGGTAAAAGAGGCAGCCTGTGGAATTAAAAGTGAATGAAGCGAAG
ATGAGCGAGGCCGCCTGCTCCTCATAACACAGCCACAATAATAATAATAATAATAATCAT
GGCAATAATAACCTCAGTGCTCATTTAGACATCAATACTAATCACTCTCATTTGGAGGAC
aataataataatcaggctcatttagagtgccgtttctccagagaggctttcactgccttt
ggggttggttggtgcttaacctaatgataatagtcatga
>NODE_1014_length_215_cov_1.753488
TGATTGATCCACGTGAGGTCAGGTCTGCTGTTTAACTGAACTGTTGTTTGTTTTCTTTTC
ACACAAACACAAACTTTGTGCTGCCAAAGAACGTTTTGTATTTGATTCCTGTCACCTGTC
GATCAGACTGATTGATCCGACTCACCTGAACTCCACATGTAATCAATAAACTCAGTGACA
CCAGCTGCTGCTCCCTGCGTCTGATTTCACCTTTAGCTCCGGATCTCCAGGTTCTCTGCT
GAGTTTCAGATCGATAGAACAAAGCAGAGGAACGGTCTAAAGATGATCAATGACTTGGAG
aagatcaataaat
>NODE_1015_length_245_cov_1.248980
CCTGGGGCTGCTGGGGCGGTGGTACTCCCCGTGACCTGTAAACATACTTTGATGTATAAA
CTCTTCCCCTTCAAAAGCAGATTTTTTTGCACAAAACAAGGACTTTTTTGGGATTTTCAC
CCTCGATTCTTACATAATGATTACAGGGACGCACAAGTTTCTCACCATACATAAGAGCAA
GCGAGCATTATGTGAAGATAGAGTTGAAAAAAATCCGAACCCATCCTTTACACCATGTTT
GCCTGCAACCCAATGAGACTCCCATTGACAGGCAtggctgtgcagtgtgtgtgcttagct
aaagatgtactgtgctgccactgtgttgaattaagctgatttt
>NODE_1016_length_227_cov_1.691630
TACTCAGTGACTAAACAGAACTACAATGCTAATATTTATAACAGCAGTGTCATGACTTTT
ACTAATGTGAAGAACTGTGTTTGTTAGTAAATTGTCAGGTAGAATTAAAGCTACTCACTT
AAACAATAATCCAGTAAAATTCTAATCTCAACTTCAGGTCTCTAAAAACAAAAAAATTAC
ATTTAAATGCTCCCACAAGTTTATGACCTTGTGTTTTTGAGCCATTACTTCCAAAAATGT
ACAAACCAATTAGGGAGAAAGGCAAACCAGGTAGGGGGTGTAGGGGGTAAGGTAGGACAa
gggctacttaagacctctgtgcaga
>NODE_1017_length_243_cov_1.440329
CTGTGGATTTGGTGCTTTACTTTCTAGTTTTGCACCTACATCGTGGTTTTGCTCCTCTTT
GTTGCAGTTTTTGTGTCTCTTTCTAGTAGTTTTCCGTCTTTTCATTGTAGTTCTACATTT
CTGTCATGTTTTTGCGTCCCTTCGTCGTGGTTTTTAGTCTCTTCATTTGAGTTTTGCGTC
TCTTAGTTGTAGCTCTGCGTCTCTTCGTCTTGGCTTTGTGTCCCTTCGGGGTAGCTTTGC
GTTTTCAAAGAAAGGTTTTGGGTCTCTACATTGCGATTTTGCACGTGGTTGTAGCTACTT
tgttgctttgtgatgttttttatcgttgcccttagtagtct
>NODE_1018_length_213_cov_1.014084
ATCTGCTTTCATCTAACCCTATCCTCTGCATCCTCTTCTCTCAATACACCTAACTTCATG
TCCCCTTTCACTACATCCACAAACCACCTCTTTGATCTTCCTCTAGCCCTCCTGCCATAA
GCGGTGGAGTGAACTAGAGCTGCACAATTTATCCAATAATAATCACAATCACAATGTTGT
CTTCTGACAATGAAGTGACTGGGATTATGTAGATCACTTGGTTTCAACTTGTATGAATGC
GACATTAGAATGCCTTATTTCACACTTAaaagtaattgttgcagttgcaagtagaagaat
gctgtgttttg
>NODE_1019_length_261_cov_2.375479
CTGCTATCCACCAAAACACCAAGTCAGACTTCTAGTGTGTAACCACACACACGCACACAC
ACACAGGGTAATGGAGATGTAACTGGAAGAGTTCTCGCGGCATATGGATGCCATTTGCAA
GCTGCACTGAGAATGTATAGGTCAGTCTTACCCTTTGGTATCTCTCTATCCATCTGTTTT
CACATTACTTGCAAATTATAGTGTCCTCCAGACCCAAATGAACATAAATCAGGCCGGTGA
AAGTGCAGAAGTTTTCCCATCTGTCATAAAACAATGATTTAAAGTACGGGTTGTCAAAAT
ATGGCGCTGTGAATTCGCCCCGCTCCCCAGCAGTAGGAACACAAAGCACCATCTCATAG
>NODE_1020_length_203_cov_1.167488
CTGCATACACTCACTTCACTTGAATGTGAACTATGGCCTCTGCAAGTTCTAAGGCAAATA
TCGGAGGTGCACTTGTATCCATGTAATGGTGACCCATCCCAAAAGTTGGATTAAAGACAA
GGTTAGGAAACTCATTCTTTGTTTCTTACACAACACCAAAAACCAGTGCGGACTTTCTCA
CACTTATCTACCTGTGAAATCCTTCATACCTGTCATAACTGGTCAATGACTGTAACAGCA
AACTGCATCAGGTGTTTTTTCTACATGCTTTTTACACAGATtatatggattattgtatta
g
>NODE_1021_length_292_cov_1.147260
GCTAAATGTATGTGTCTCTGCACATAAAGGAGACAGGTTGTGTGCATGCGCACTTGGTCG
TACGTCTGCAGTTGTTTTGAAGCTGTGTTTATGTTAAGCTGTGATTAACACCCTCCAGGT
GCCTTTGTTGGCAGAGCTGTGCTGCCGCTGTTTTAGACACTCACACATTTTCCCTCTGCC
TGGGTCCAGTCATCCATATTTACAGAGCCGGACGAGCCAACATGCTGAACTGCTGACCAC
CATTTATTCTAGGCCTGTCTCGTAAACGGTGCTTCTCCACAGAAAGACAGAGCGCATGCG
tgacagcaaaagagacgagtgggggaggaagaattccaccatgacaatgaatgcaagtta
gtgttggaagatggcgagtgaaggaaaatg
>NODE_1022_length_248_cov_1.153226
GTGCGTATTTTCAGAATCACAAAAACGTAGCTCCTTTCAGTTCTCTGTGCAACAGAGGCT
GGTCAGTCGGTCAAATGCTCAACCAGCTAGAAATTAATCCTGTTTTCAGTCAGTAAGTCA
GATTCCTAATACGCACCAGCACCCAGCCTGGGATCGCTGTTATTCCAATCACTGTATCAC
TGAGATTCCTAGATCATCTGATCCGCAAATTTGCAAGTGTGAGAAGACGAAAAGCTCTTG
AAGAGAATCCCTATAGCCACATGGTTTTCCTTATGACCGGCATTCCCGACACTTCTGCTT
ctgaagcgctcccacatggattattcatcatgcacggaagcaaggg
>NODE_1023_length_461_cov_1.958785
CTAATGTGCAGCAGTAATATGTGCCATGTTGTTTGGCCCCAGTGGTCAAAGATTTCATTG
TGATATACTTAAGACAATAAAGATTTTTTCATATGCAGAAAAGTTCAAAGACACGTTCAT
TTTTTTTTCATTTATTTTGTTATTTTATCCGCCTGATTTTTACACCATAACAATTTAAAC
ATAAAAAAAACTGTAAAATATATCTTCTTGGATCACAAATTAAATTTTTCTTAAAACAAA
CATTTTAATTAGCTAACATGAGCACAGCCACAAGTAAATCTAAAGTGATTATTCCTGCCC
TCAGAGAAAGGCTGTCTCCCTGTGCTCTGTCAAAAGGTCAATTATGGCCCCAAACCGGCA
TGCAGTGACAGTGACCTGGAAGCGCTACTGATGACCCCACATCCAGGGGCCCAAAAGAGT
TGATCATCTAACATGCAGGCTGCCTGGAGCCATGGAAATCTGACATTTGTCCTTATTCAA
ATGAACACAAACAATATGCATTTCATGCCTCTACCTAACCTGTGCCAAAtctaaagcata
gggaccagcagtcttaatg
>NODE_1024_length_201_cov_1.597015
GACTGAGCAGCCTGCTCCGGATTGTGAATCTAAACATTGCTATTTGGCTTGTGCTTTGGT
TATTATTTCTAACGCTGAACTTAACACCATCATCATAAGTGTAATGTTGTGGGAAATTGT
GTCTTTCTGATTCTGAAGGCACAAATCAGTGACCTTTCTCGAAGAGGGCCCAGAGAATCA
CATATCAAATCACCAAAGTGAAGCATACACGAGAAGAGGACTGGAGATGCTATGATTGAG
ATATAGATGGTGTGAATGCTAGTTATGAAAGTACCTTGTAGTCTAACTGTGTAGACTTt
>NODE_1025_length_228_cov_1.500000
TTATGTTTTTCTAATAATGTCAAGCAATCTTCCCCCAAATCGTCCTCTACCATGGCATGT
AAATTGTAAACATTGTGTTGATTTTTTTTTTTAAATTATCATTAAAAACACACACAAAAA
TAACAATAAATATCCATAACACTCACTATATATATTAAAAAACACAAAATAGTGTGAAAT
AGCCATAACACTCAATAATAATTATATGTAAAGCACAACAAAATAACAATTAAAATAAAG
ATAAATATCCAGAATAATACCTAAAAATAGgacaacacaacaatataaagacaaatccat
aacaacaactaaaaacactgaagaca
>NODE_1026_length_251_cov_1.083665
ACAGAGTCACACATGTCACGAATGTTTAATGTAGCAACCAAGTCTGAGCACCGTCGTCTT
CTTCTTCCTATGTCCTCTTGCAGGGTTTATGCAGAGGAACCCTCAGATGCCCCCTTACGG
CTCCCCCCAGTCGGCCTCTGCACTGTCGCCACGCCAGTCCTCTGGAGGGCAAATGCATCC
TGGGATGGCCCCATACCCACAGAACAACTCCATGGGGGGCTACGGGCAGCAGGGAGGACA
GTATGGCCCCCAAGGTTTGTACTTTTCTAATTCTTTCTTGTTCAGGGTTGACCGGAAGAg
gaagctttatttggtattaaaatactcttacgtttagtcttaagtttag
>NODE_1027_length_279_cov_3.967742
GCCCTGACCTACCAGGGTATGGACTCCACTAGACCCCTGAAGGTGTGCTGTGATGTCTGA
CACCAAGATGCTGGCAGCGGATCCTTTGGGTGTTGTGGGTTCTGGAGTGGGGCATCCTCC
AAACCAATCAGAAAGCTGGCAGTTCAATTACAAAGAAATAAAGGGACATTCATCATTCAA
TTAGGCACCTGTCAGGGCTCACAAAGGAAGAAAACTTCTAACCTGGTACTCCAGGGAGAA
GATGCTCAGAAGAGTGGACTGCGAGTGACTGGAACAAATAAAAGAAGGACAAAGTTAATT
ACCAGAGTGCATTGCACAGAGACAAAGGGAGAGGGGAGCTTCAAAGCTGGGGCCAGCTGC
CCTGTAATCTAAAAGAa
>NODE_1028_length_264_cov_1.382576
AAACAAAAAGTTGATGTCCAGACGAACTTAAGATACGGTCATCTATCATACATCTACTTT
TGGAAACATAACGATTTGTAAAGGCACACAGCCCTCTCTACATCACTGGTTTCCATTTCA
GTTAATTAAACAAATGTATGAGAGCAACAACCGCAGAGAAATGGTTCCTTAGAAAAGGTC
TGCCAGAAAAATAGTAGTTACTGGATGCAACTCCAGTTCTATATGTGTGTAGCACTCTAA
TGGGCTTTGCTATTGTTTGTATGTCAAGGAAACCTGGTACTTGACTTTGGAAGATTGGAt
taaccacatcacaccactgacgccattagatgcacacgttagtgaggaggtgcaacaata
tg
>NODE_1029_length_220_cov_1.409091
ACGTCCACCTGAGGCTGACTCCAAAGGGAGTCAAGGCAGAGCTGGAGGATGTTGGGGTTC
TCTTTGGGAGGAACCAGGATGGATAGGATCAGGAACGAGTACATCAGAGGGACAGCGCAC
GTCAGATGTTCTGGATATGAAGCCAGAGAGGCCAGACTGAGATGGTTGGGACATGTACAG
AGGAGGGATGGTGGACGTATCGGTAGAAGGAGTGCTGAACTGCCAGGCAGGAGGCCTAGA
GGAGGACCAAGAGGAGGTTCATGGATGTAGTGGAAGGGGACATGAAGTTAGCTGGTGGTG
gagaagaggatgcatagg
>NODE_1030_length_246_cov_1.386179
AATGGGAAACTGTCAGCACCTGTTGCCTTTACAGCAGCACCAGTTCTCATGTAGGTACAA
TGGTGCACAGGTTTGCTGTTCCAAACATCTTGGAGAAGTTGCCACAGTTTCTTCTGTCCC
GTCACGTCATCCACGGCAGACTACATGAAGCTGAGATCAGCACTCTGCGGGAGTCGAACC
ATCTGCTGCAGGACTCCTTGTTTGTCGTGTGACTGAAGATTATTGTTTCCGACTCTGCCG
TACCCCTCCCCCATCCTCTCCTTCCCTCCTGCTTCCCTCTCTGCCCAAACAGTCGCCATC
cacgcgtggcgtgaggttggatgagggtgactggagatgtgtct
>NODE_1031_length_267_cov_1.164794
GGATGCATGCGAAACGCGTTTACATTCAGTGCACTTTTGCACCCGTTGGCTAATTACACA
CAGGGTTTGTTTGGCGGTGGAGGGAGGGTGTGGGCAGTGGAGAGGCATGTCAACCTTTCT
TGTTTATGATAAAGTGACAGAAAATCATTGGGGGGTCAAGTACCCCCCTCCAACCCTCCA
CTGCCCTGAAAACTCCTGCAGCAGTACAGAAGGTGCCTGGTGTGGGAAGCCTCCCCTTTA
ATGAGACCATTAAAAGGCTCGTGTCCCCGTCAATAGATTTCTCTCATTCTTTCTCTGACA
aatttgaattaataattcagcgccaagcgcccggggatgtatattttcagcatgaaggac
agtta
>NODE_1032_length_199_cov_1.864322
CCACACAACGTTTTACCTTCATACTGTGAATGTTTGTAGAGTTACAGGCCCTTCAAGTAC
ACAGAGGAGGGACCAGATTCACAAATTACAAACGTGAGGAATTTTTAACACAAAAAGACA
CGAAATCAACACAAAAAGACGCAAAATGACCACAAAAAAAGCAAATTCACAACAAACAGA
CAGAAAATCACCACAAAAACAGGCAAAATAACCCCAAAGAGTCAAAGTCGCCATAAGAAA
GATGCTGGTGTAGTTTTATATCAATTAAAGTTCAAAGAACCTGGGAAGGAACAAAAc
>NODE_1033_length_99_cov_2.040404
GTTTTCAGCCAGCCAAACGCATTTTCGGAGCAGGATAACAGTCAAACTGCCATCTTTCAA
CTACAATGTTCACAATCATGTATTGACTTCCGAGTGTGGTTAAATATGATCAAGATGACG
GCACAAGCTGTTTCAAGTCCGTTCCTGTCAAAGAAATTCACTTTACATGTCCCATGTCAA
AAACCTTGTTTTCAGCc
>NODE_1034_length_236_cov_1.432203
GAAGCGGTGGTATGGAGGAGGGTGGAGAGGAAGGACAGCTGGGTGACAGAGGCCTGCTGG
AGGTGAAGAACATCTGGACGCTGTGGTGCTGGAGGACATGGCAGGGCAGAGCTGTCAGAC
ACCTGGGAGACAAAAACCGGACCGGTAAAACCAGGACTCTTCATGTGGTTAGGAGCTGGA
GCGGGAGCTGAGCTGGAGCCACGTTACTGGGAGCAGGAGGAGCAGGAGGAGCAGCAGGAG
GAGCAGGAGGAGCAGCAGGAGGTGGAGGGAAGGAGCTGGAGGCCGCTGGTGGAGCAGGtt
tgggagtggtgctgattgggttgggcggctggtt
>NODE_1035_length_221_cov_1.533937
CTGCCCTCCATGTAAATTGTGTAATCACTCACAATGCACGCTGATCTTCATTTCCAAAAT
GCCCTGAGATATCTGATGCAGTGCTGTGATGAAACAGACATGTTTATAGTAATGCGTACG
TTTCCAAATGACTGAATGGTTTTCTAGAAACATTTGCTGCACAGAGTTCATCCATGTTCA
CATCCGACTACATTTAGTTATTTTCATAATTCGGAAACATTACTACATCTGCCCTCAACA
CGCAAGTCAGTGTGTTCATAATTCAGTGCTGCTTTTAGATTCAGTGTCTCTGTTTTTGCa
taattttcatggagggcag
>NODE_1038_length_277_cov_1.353791
GTTGCATTTCCATTTTTGTAACATTCAGAAATGTAATATTAATAATGCAGTAAAACAGTT
ATTTGAAGTAAACCTCATTCATCACCCTTAATGCTAGAATCCGACATTGTTGGGATCTAG
AGTGAGGTTTCAAAACGTCTATTTACAAAAATGACTGAATTATGCTGTTAGCCCCTTGTG
GCTGTTCCAACTGGTTCTATGTGAAGTCAGCAAAAAGACCCCCGACACAACGTCAAACAG
AGGAAAGAAAAAAGGAGGAATTATTTCAGATCTGGCAACACTCTGGGACAACATCTAGTT
caccattgggatagaacacccacatacaagctcaggaatgttgtataggcaggacaacgc
agccaggagtgcaca
>NODE_1040_length_232_cov_1.616379
AACAATCCAAAACACACCAGCAAGTCAACTTCTGAATGGCTTAAAAAAAATAAAATGAAA
GTTTTAGAGTGGTCTTGTCAAAGCCCGGATTTAAATCCGATTGAAATGCTGTGGCATGAC
CTTAAAAAGGCCATTCATGATCAAAAAACCATCCAATGCTGCGGAATTTAAAACAATTCT
GCAAAGAAGGGTAGCCAAAATATTTCCACAGAGATGTGAAAGACTCATTGCCAGTTATAG
AAAATGCTTGATTTCAGTTGTTGCTGCTGAGGGTGGCCCAACCAGTAATTAGGTTTTGAG
gttgtaagttttccagtgtatctttgctct
>NODE_1041_length_210_cov_1.771429
GAATAGAGTCCAGGTGTGAAAAGTGAAGAAACAGGTGGGAGATGGGGATAGAGAGGACGG
TATAGAGGAGAACGCTGAAGGAGGAGCAGGGCAGGGTCAGCGGGATGCGTCCTCCAAGTT
AAAGTCATGGATCAGAGCAGACGGAATACAGATAGGAAAACCAAAGACAATATTTTGTCT
CTAGATAACAATAAACTGTCTCATATGAAATGTATCTATAATGAAACGATGATTTAAGCA
CAAATACAAAGCAGAATTTCAGTCGCAAATCTCCAGTATTGGTGAATTTTATTATTAAGt
gacttaaa
>NODE_1044_length_255_cov_1.141176
CTGCTGAAAGGCCTGGTAGTAGTGAGGTAGGGAGCTGGAAGTGCTCATAGCAGGACTGCT
GTATGTTTGAGGTAGCTGGCTGTGGTTGTGGGCTCCTGGGCCCTGTGGTACATGAGCCTG
GGGATGCTGGAAGAAGGTGAAAGGCCCTGGTGCCTGGGAGGACAGCCCAGTGGAAGAGGA
TGGGGAGGAAGTGGTGGTGGTGGCGGCAGGTGGATAGCTCATCACTAGCCCTCCCATTCC
CATGTGAGGGCTGTAAGAAGGCAAGCTGAAAGGCAAGAAGCTCAGCAGAGGCCCGAGGTC
catattagtggtgcaggacagctcagacgaggagatagcagggctttcagcag
>NODE_1045_length_261_cov_1.325670
AGGTGCTGGACCCCCTGCAGACCAACCTCCGGGTAAGAGGGTTCGCAAACCTTAGCTTTC
CTTTTATTTCATTCAAATTTTATTTCAAAAAAGTTGAGCTAAATGTGATTTGTTGGATGT
GATCCCATCAGATTTTATTGGGATGAATCTGTTGTGATTGTGTCTGATGGGATCCAGTCC
AACTTTATTTGAATTAATTTTATCTGTTTATATTTTATACATTGAAGTTTCAACACTGTG
ATTTCCTGGGCGTGATCTGGTCAGATTTTATTGGAATGAATCTCTTGTGATTAAGTCTGA
tcggatctattcccactttctttcaatggcttttatctctttctattgtatatagttat
>NODE_1046_length_204_cov_1.818627
TTTATGACAGAAGTGTGACAATGCATATTCGTGGTCTCCTGGGTAGATTTAAATTGCCAA
GAACTTGTTCAGTGTCATCTTCAAGCTTTGGCTCTTTCACAGTTGGTTTTCAGTTCATTG
ACGTTAACTAAAATATTTTTCTTACATTCTTCAACGTTTGGTCATACTGAAAGACACCAA
GGTATCAGTTGTTGATTTTTAGCTGATTTCTTAGCATTTGCTATGTTAACAGTATGCACA
GTCAATTTCACCTCCCCATCAGCTCAACCGTCTCATGCAGATGTGGTCACTTCTGTCATA
aa
>NODE_1047_length_210_cov_1.790476
ACAAAGAAAAGATCCGGCCAATCACTCAAACCAAACGACAAACATAATATTTACAAATTC
CAGTTTGTTCTCTTACACTTAAAAAATGTACAGTTTGTTTTTATGTGTTGGTTTTTGTTC
TTTTTGTCCTCGCAGCTCGCTCCAGTCCAGCGTGAGGGATGGCAGTCTGGCTCCAGAGTG
TCGTTATCCTGAGCAGACATGATACCGGACGTTACAAGGAAGGAGGAACTTAGAGCTTGG
GGAAAATACAATAAAGATATTGAAAGTTTGGAGAACTTACATTTCTTCTCCTATTGATTC
tttttgtt
>NODE_1048_length_204_cov_1.642157
ATAGTCCGGTGAACTGGTATTTCTCCAGAGGTGAATCCATCTTGGTTGTTTTTAATGCAG
TCCTGTGAGTTAGCATTTTCTTAGAGGTAATTCTACCTTTTTATCTGATTTAAGAATTAA
AACTTACAATTTGTCTGTTAATGTCACTAAAACAATACCAGAAATGTTAAAAAAGAGAGA
AACAGGAAACAAAGAAGGAATATAGCAAGATGGAAAAAAGAAACTACCAAAGTAAGAAAG
AACGCAAAAAAGAATTAGAGAAGACAGAAagcacagctgagagaaagaaagaaagaaaga
aa
>NODE_1049_length_344_cov_1.598837
CTCGTCCCCCAACCCTGTGGGTCCCACTGGATTAAATGTGGTGGTAAGACAATGGTGCTG
TATTGATCGCGTCTGGCTGAGACTCCTCTGAGGAATAAAGAAGTAGAAAACAAACACACA
CATGCACAAACACGGACTGCCATCTGTCATGGCTGTCGGCAGCCTGGCCACCATCTTCCT
CTGTAAATGAGGAATCTAACAACAAAGTGAAAAGGCTGCGGCTCATGCGAAGACAAAATG
ATAACCACTGGTTTATGTCAGCTCCCTGGGCGATGGTTCCCTGCTCGCCTCTCTCCTTCT
CCCTCAATCTATTATTTTGTGTGTTTTGCCCCATTTACAGAGGAAGATGGTGGCCAGGCT
GCCGACAGCCTTTTCACTTTGTTGTTAGATTCCTCATGTTGCCCATAATGTCACAGCCTT
CATCCCTCCCTTTGTCACTATt
>NODE_1050_length_283_cov_1.325088
CAGCTTTTTGTGGTTGTACCATCCAAGCATGGGAACAAAACTAAGTGGTATTGCAACAAG
CCAGCATACAGCGACCACCAGATAAGAATGTCTCTGTGTTACAGTCCTTTTGTACCTATA
AAGAAATAAAGCAGTTATTAATAATATTAACTGTGGGTTCTGAGCAGTGTAAAAAATGCA
AGGTACAATTTAAAATGATCTTTAAATAGGTATGAAGGAGAAGTCTTACATGAGAGGGAT
GTACACCCGGAGGAAACGGTCCACTGCAATAGCCAGAAGACACAGGATTGAAGATAGAGT
cagcaggatgaccacacagctgatgaagagacaagtgtggaatgaagtcttcactcgtcc
atccacaacaacaaaaagctg
>NODE_1051_length_99_cov_2.000000
GTCTCGCAGTTTTATCTGGTAAAGCGAATGATTAGAGGTCTTGGGGCCGAAACGATCTCA
ACCTATTCTCAAACTTTAAATGGGTAAGAAGCCCGGCTAGCTGGCTTGGAGCCGGGCGTG
GAATGCGAGCCGCCTAGTGGGCCACTTTTGGTAAGCAGAACTGGCGCTGCGGGATGAACC
GAACGCCGGGTTAAGGc
>NODE_1052_length_270_cov_1.088889
CTTGTTTGCCTCCAGCTCATTACCTTGGCCATCTCTAACTGTGTGTTCTCTACCTTTCCT
CAGAATCCACCCTGCTGTCTCGTCACCCACATCCGCATGTGCTCTCTTCACCAGTAATTC
CTCCGTCCCCCCTCGTCAGCCCTGGAAACTGCAACCCGCTTCCCCTCTCCGTATCCTCCT
GTCAGGTTTGCGTGTTAGTGTGCAGAGTCTCGTTCATAACAGTTTGTTTGGGTAGTCACG
TCGTGTATTATAGTCACAGGGAGAAGGTGTAGTCACAGGGTTAgggttagaatagttggt
gttttgtttagtttaggaattagtgtgtgagttctagtgaagcttagtttgtgtgggagg
caaacaag
>NODE_1053_length_254_cov_1.303150
AATGTTCTCTGAAGAACATTAAACAAACCGAATACATGTTTTATCCACAACGTTGTGATA
TCATGTTATCTCTCTCCGTCTCAGATCTGTCGGCGGCTGAACGGCGTTCGCTTCACCAGC
TGCAAAAGCGCCAAAGACCGCACGGCGATGTCGGTGACATTGGAGCAGTGCCTGATCCTG
CAGCACGAACACGGCATGGCGCCGCAGGTTTTCACGCAGGCCCTCGACTGCATGCGCAGG
TAGGACGCCCTGACAGCGCCTGAATGAAAACGCACAGCTGCAAATCACACCTGGGCAAAG
aacctactaaagacggagtcagaaagtcgccaatcagagcttcactgatcag
>NODE_1054_length_244_cov_1.032787
TTTTCTGTTGCCCTGTTACACCTTCTAGTAAATTATTTGCCATGTGGACATATAATTTCT
ACCAAAAACGGTGATTGATATGTTTAGTGATGTTGGACTGCTATTATTTTGAACACAACT
GTACATACCCCTGTGACATTTTTTTATTGACAATTCAAACGATTCATATGTCAAGAAATA
CTGCAATTAACCTTTGGGAAAAGGAAAACCTTTCTCAGAGAAGAGTTAAATTTCATTTAT
GCTATATATCAAGGCTAAAATAGCCTGACTTTCAAATCCTGGGATGGGCCAAGGTCTGAA
gatcttgtatcctaacactgatattgtaggaataatgattcc
>NODE_1055_length_199_cov_1.824121
CAGTAGTAGCAGTTTTCTGGAGATAAAAGTTGATTCATAACAAAGAAAGAAAGAAAGAAA
GAAAGAAGAAGGAGGGTTGGGTGTGGTAGAAAGAAAAACAGGCATTAAAGCCAAGTGCAT
GGTGGGAGTGAGACAGATGAATGCATGCATGCAGTGATGGGAAACAGGATGTATAGGATT
TAGCGAACCATGCTTAGATAGAGGAGGTAGGGAAAAAGAGTGGAGAGAATGAACAAGGGA
AGATAAGTGAAAAGATGAGAGAACAGAAAGAAGGAGAAGTTGCATGAGGTAGAGCTt
>NODE_1058_length_234_cov_1.602564
ACCAAATTTAATTTCTATACTCCATTATTATTTATTCACTGTCTTATATTTTCCATTTCA
TGTCATCTACTGTGTTGCTTGACTTGACTAAATTACTTTGCAGTTTCTATTTTCATTTGA
ACACAGTTCATTGATATCACAACAGTACATCTTCTCTACTTGTGTATACTTATTTCTGTC
TTTTGCCATGAATTAACAAGTGAATTATCCATCTAGTGATCAGTTCAGGCTGATTTTATT
GAATTTATTGAATTTTGGCAGCTTCCTTATTTGGAGACATCACTGTCTTCTGTAGAAAAA
ggctgaaggagaaagtcctgaacagacctcta
>NODE_1059_length_245_cov_1.461224
TTTATCTTAAACATGCATGTCCTTACCTGGGCTGGGTTCAAAGGTTTCTATAACCATGTC
ACCCATAGCTCTGCTGCCAATGTGCTGGTGCAGGACGGCTGCTCTCTCCAGATCGGTCTT
TCCACTCAGAGTGTGTTTGGCTAAACCCAGAGCTTTCTCTTGCAGGTCCTTCTCTGACAT
GCCTTCAACTGCACATATGACCAGACAAATAGTCAATTTTTCTTATTTTCTCAATCAGAG
TTCCAGTAATCTGTAATGGACAAAATGGAGTGTCTCCATATCAGAGCCATACATAGTGGt
gtcattaggcctcaacatccaaggcctgcgtgtttaagataaa
>NODE_1060_length_256_cov_1.277344
CAATAACTACCTCCATAACCTTGTCCACACAGTATCATCACCTTCCCTTTGCCCTAAATT
AAACCACGTTGCCCCTGTCATGCCATAACTTAGTCTCTGCTCCCTCCCCGTCCGCAGACA
CCGGCAGGCTTTCCAGTTTTTAAATTACTTTAATTCCCACTTCTCTTAAGAAATGTGTCT
CCTTGTGGGCTCTATAAATTTCCCATTTCAGAAGCAATGGAGACTATTTAATCTTTGGCT
TCACTCCAAAAACACTCCCATGTCCTTATTTATCATCGTATCTGAAGAGTTATGACGATA
ATACCACATTTGCGGTCATGACTAATACCCTTCAGAGTATCCGTGCTTCAGATc
>NODE_1061_length_288_cov_1.048611
AAGAATTGATTTCTCTAGTACACCTAAAGAACAGAGGAAAAACTACACAAACTTCAGGTA
CCTGTATTTATCCACAAACAACCAACTTCTAACTTTTGCAGGTTTTTCAAACTTTCTGCT
CCTCTAACCTTCCATCTAACCAGCAGCCACCAAACCTCCGTCCACCTTCCAGTCTCTCCA
ACACCCAGCCAACAGTCTGCAGTTCTTTGCCACCTCACTGAGCTGCTTTAGGGGCCGTCC
TCTGACAAAGTGTGTGATCTCATTGTGATCTCACGCACTCCCTAAGACGCACGCACACAC
tcatattcaagcatgtgctcccacacacaatcacatgctcaggataatattcctgattcc
cgtttcattttgtcttgagaccagct
>NODE_1062_length_203_cov_1.733990
TGGCGTTGCTATCGAGGGAGCATCCTGTCGTCTGCAGCACTGTTGATGGCGACGCTGTGT
GGTGGATGACAGCATGAACTCGCCTAAAATGAGTTGCTTTGGCCTTTCAAGGTTCACAAT
GACCTTAAACAGAAGGTGGCGCCATTTCAACCCTCCCAATGCCTAGTGACTTAGTTTACA
GCACGACTTGTTCTCAGGTGTGCAGTCTCCCTTTAAACAACAGCCACAGTCATGCTTTCT
GTGAACGAAGCCTGACTTCTCGTCTCTGCCGCAGGTTCGGACTCTGGAGTACATCAAACa
t
>NODE_1063_length_282_cov_1.489362
CACACACACATGCAGGCAGCCTATTCTGCCGATGGCTGACACAGATACTGCAATGCAGAG
AGACGAAGGCAGGGAGCTGGCAAACAAGCAAGCAGGACGGAGGAAAGCAAGGAGAGGAGA
AGAGGAGATCGGAGTGTGACCGAGAAGAGGGAGGAGAAACAGAAGAGGGTGACTTAGGAG
GTGAAAGGAGGAGAAGAAGATCTGAGAAAACATTGGGATGAAATAAAATGAAATGAAATG
AATGTAAACAAAAATAAATTGAAGGAAAATAAAAACATTAAAATAATAAAATCATCAATC
atagccaaaaaaatgacaataaattaaataaaataataaaatcatccgttataggcaata
gaatgaagtgaaataatatg
>NODE_1064_length_216_cov_1.504630
CAACATCCTCCTTTACCTCATTCTCACAATGTACTATTCCCTCTTCTACCACTCTGCTTC
TCCTCCATCAGCCCTCCTCCAGGATGATGAGATCAACCAGCAGTCTCAGTTGGTGGAGAA
ACTGAAACAACAGATGTTGGACCAGGAAGAAGTGACACAACTCCCCCTGTCCCCTTTCCT
TCCCCACTGTGTCTCACCCCCAAAGAGCTGGAGATCATGACAAAAGACATTAGTGAGAAG
TTTTTAGTAACATTGTTTTTAAAAATGACAGTATGTGTCTGTGTTTCGCCACTTGTTTAt
aatttccaaccgga
>NODE_1065_length_282_cov_1.195035
CATAATAGCCATAACTACACTTTAGAAAGTGAAGCCGTCCTCTCATCTTATTTCACTAAT
TGCATAGACTCGGTTCTTTTTTTCAACTCCTCTCCTCTTAGTACCTCCCACCAGATATTT
GAACGAAGCAAACAGTTTAGTCAGTTTTACACCTTCAGTGCTTTATTACAATGTTAAAGT
CAAGTGAAAAATTTATGAACATTAACTTTGTCCTCAGTCAGACAGATATGTCAGGGAACA
AATAGTATATTTACAGTGACCCTGTTAGATTTAGTCAAAATGATTTAtatgtaatgttta
ccactatcactttagagacatcagaaccagcggcaaatttcagaagaagatgcagagata
aaacagttttggctattatg
>NODE_1066_length_239_cov_1.338912
GGAAAGGGGGAGGAAGGGGGAGCTGCTTTTTATCAGCTCCTCCTGCTGCTCTTATTCTTT
GTTATTTAGCTCCTTTTTCAAGCTCTTTCTGCTCTTTTTCTCCTTCTTGCCCTCTTTTGC
TTTTTTATCGGCTCCTTTTTTCTTTCTTATCCTCTTTCTCCATCTCTGACTCTCTACCAT
TCAACTTCTCATTTTTCTCCTACAGGGTCCTCTTGGCCTTCTTCATATCTTCTTCCTTGG
TATCCTTTTTCTTTTCCTCTAGTGTTTTGTTAGTTTCCTCCACTTGTTTATGCTCCTCCg
atacttgcttcccttcctttatttctttatatgcctt
>NODE_1067_length_223_cov_1.331839
CATCAGGTTGTCCTCTAGGATTTCCCTAATCTTGCTGAATTCATTTTACCCTCTACCTTT
ACAAACCTTCCAGGGTCGAGAAGTATCCGCATATCATGATGCTGCCACCACCATGCTTCA
CTTTAGAAATATCAGTTGATTATCTGTAGTTTTCTGTCATGGTTGTGATGGCTGACACCA
AAGATAACACGGGGACACAGCGGAGAAGGGAAATGGAGGTTTATTTAGAGAGACGGGAGA
AGGATGAAGCCCAGAAGGTGAGGGATCCAAGTGGTCGTgcgccgggggtcgtgctggggt
ctcgtgcctgggatctcccgt
>NODE_1068_length_304_cov_1.131579
CTTCCTCCTTTTGGACTGGCTGAGCTGAATACCAGAACACAGGATATGCTTCACACTGCT
CTCAGTTTCACAGCAGCAGCGGCAGCAGCAGCAGCAGCAGCAGCAGCGGCGGCCGTGAGG
ACGACACGCTCTGCAGTCAAGATGAGTGCTGGGGATGTGGTCTGCACAGGCTGGCTCATT
AAATCCCCTCCGGAGAAAAAACTAAAGAGATTTGTGAGTAGGAGTACACATCGGACACTT
GTCTTTTGTATGTCCTCTGCCAGGAGGAGGAATGCTGGTATTTATTGTTTCTCTGTGTGT
ctttttcttgtttccctttctcaactcattttttagtcatttcttttgttttttttccta
cctttgattttctcctcatggatctggcgtcatttaaggttt
>NODE_1069_length_294_cov_1.278912
AGCGATGGTTCTGCAATTTAATATAGATTTGTTTGGTAAATGAGAGATGTCTTGGATAAC
TGCAGATGTTTTTACACCACAAATGTTAAATGAATGTGTTTCATCTATATACAATATATC
ATTTTATTGTTTTTTTTAAAAGCCTAAACATACGCATGATCTCCTGTAAAATTAAACCCA
GAAAATGTATGTAAATAGATCAAATATTATATTATTGATGAATATTACTCCCCTTATGTT
GCACATGTGTAAACATGTATCTACATGTTTGTGTTGCTCTGTGCTCAGCATTTTATATGA
aaaacatgacaatatatccgtgtttatatatagaatggtctatttttgaatttatgtcgt
tgcgcttttgttccgtgagaatgaaatgtgaa
>NODE_1070_length_245_cov_1.534694
CAATCATTGTTTCTTTAAGAAATGAGAAAGAATATTAGAGATTAAATTGAAACCTGAAGA
CTAAGTTTTTACACCATGAATAACCTGATTTTCCATGACTCCCCTGAAGACAAAAAACTG
GAGGAAAGGAGGATAGAAAGATTAGCATGCAGAAAGCAGAGTCAAACTGATGGAAGATAG
TTGGTTTTCCAAGTATGGACTAACATTTAAAGAGTCAGTGGAATATGTTGCCCTAAAATG
GCACTAACAGAAGAAGAAGTGACAGATGAGGCTTCCTCATAAACTCTGACTCATTATCAC
ttcaagttacagtatttcttatgtggatggtggaactgaacaa
>NODE_1071_length_207_cov_1.690821
ACCACACAATGGCACGCCGGCCAATTCTCTGCCCCGCTGTTAAAATGAAGCCCTATTCAG
TTTTATGTAGGCCATCTGTAAGTCTACTCAGACCTAAAAATAAAGACTGGAGTGGAGTGG
AGCATATTCATCGCTCTCGCTGCGGATGGCTCCGAGCTGAATGGGATCCACTGAAAAGGA
CGGAGCCGAGCCAGAGAAAACACAGCGCCGTGATGGACTCGAGGCCGCCGGAGCTGGCTA
AATCTATTATTCAGACACATGCAGGACTGCAGGGTAGAGCTTCATGCATTAGTTTTAAAA
aatac
>NODE_1072_length_231_cov_1.614719
CACCGGATAGTATGAAAAGAGGCAAAAATGTTGTTAAAACTTACCTCACCGACTGTATGG
AGACAACGGAGTAAAGTTGGCAGCCGACCGTTGGAGCTGAAAGTTTGGGTTCTGTTGCTA
GGCAACACTTTCGAAATGGAGACGACAGACTCCACCTAGCGGTGACACGGCACTATTTAA
TATGCTTTTGTTTGCACTTAATTGTGATTTTTCTGCATTAATATATGCTGAAAACTTCTT
TATTTATGTAAAGAGAGTACTAAATTCAGGTTCAACTCACAATTTAAAATCTAATGGAAT
aatactgtaaggctgtctgctatccggtg
>NODE_1073_length_258_cov_1.360465
AATGCTTTGGGGAGTCTTTCAGTCAGTGGATCAGGCAAGCTTGTCGAAGTAAACACCATC
ATGAGAAAAGAGAATTGAATTAAAATTCTAGAGTCAAACATCTGTCAGTCTGTAGAAGAA
CTTGGCCCCGAGAGCACTTGTATTATTGCAACTCTAAAATGAATTATACACGGTGTCTGT
TAAAGTTGAAGTAATTTGTTGTGGACTTGAGGCAGAACGTAGACGAGAATGTTATAGCGC
AGCTTTATTGTAAGAATTCTAATTGAGGAAGAGGGAGAGCAGGGAGCCAGGGGCTGGAGT
gaggtggctgccagtgcggtgatccggtgagtggtgtggtggcttcacagagcatt
>NODE_1074_length_222_cov_1.779279
GGTTTCTTTGGAGTCTTCAGTAGTCCATGCAAATCCTATTTCTGTTTCAATCTCATAAAG
TTTTGGCAGTATTTGGCAGCGAACGATAAGTGAACAGATCCTATTTCTGTTTCGTTCCTA
TATTACATTCAATCTAAAACACATAGTTCTAGGCATAACAAATATTTGACTTATTCTAGT
AGTTTGGCACTTAAATTGCCAAAAAGTGCTAGACAGTGGCAGCTGTCAACTAGTACTGAT
GTCATATTTTAAAAACCAATAATGCTCCAACAATAAACTGGTACATAATCTATTAAAGCa
tcaaatacatggtctacaag
>NODE_1075_length_256_cov_1.531250
TGTCTTTCATCCATCCTTTCCATCAAGGAAATAGATGATGCTCCATCATCTATTTCTTAA
TTTTCATTTTTCAAAACAAATAAAGCCGTCAAGTTCGTCTAACCTCACTTCGTAAATATT
TTCTTTTTTTCCTGTGTATCCTCTACCTTCACTGCCTCAGATGTGCTGCATTAAAGATCC
ACTTACGTGCTATTCGTGGTTGACGTTTTACTGGAAACCCGTAAAAGCCACAGAAGCAAT
CATGACTCTTTACCTAAACCAAGAGGGCCTCTGTTGCTCTGACTGCGTACTGAGTTGCGc
caaacagattcattcagcacgagaatgtaaacaccagaatgttgttaagatgat
>NODE_1076_length_245_cov_1.485714
AGATCGCCAGTCTATCGCAGGGCTACATATACATACAGACAGACAACCAAGCACACTCAC
ATTCACACCTACGGACAATTTAGAATCACCAATTAACCTCAGCATGTCCAAAGACATAGA
TAGACTGGCGACCTGTCCAGGGCGTCGCCGTGAGTCGGCTGGGATAGGCTCCAGCAACCC
TGTGACCCTACAGAGGATTAAGCGGTGTATAGATAATGGATGGATGGATGGTTGGATGAT
TCTGACCTGGATGAGAATGAAATAAGATTGAGTGTGTTGGGGTGTTATGGCTGTCATTAa
catcaatctgtctaacttcaatgtggatttcatgccaactctt
>NODE_1077_length_261_cov_1.252874
TATATCATCTAATGTCATGCAAACTGTAGTGTAAGGGCTCCAAGGTAACATTTAATAGCT
GAAATGTTACTATTATTTAATGTAAGTCAAAAGTAAATGTATTCACTTGACTGTAATGTC
AGTTCTTAGGGTCATGGCATCCAACAGCCTCAATGCATATACGGAGACCCTATTGAAATG
AGTTTTGCATTTTGTGGTGTAGTTTTTAAAATATAGAAACTAAGAACAGACACTGGATTG
ATAATTTGCATGGTCAGATAACCTAAGTTCAGGAATCTATTGTGACGTGATTCATCTTGa
taacagagctctgggccgagaaatgttaaaaatctcgacaagtgacattagatgatata
>NODE_1078_length_205_cov_1.770732
AGATAAATTTAAATGTTGACTTAAGTATAGGTCATACTTTTAACACTGTCACTGGTAAGT
ATACAGTGAGATATACTACCAAATTATGGGGTCAGCTTGTATAACCAACTGATCTACCAC
AGAAACTAATAAATAAAATGTTTTGCAAAGATTAAAATAGGACAATATGGAAAAATATTC
TGAAATGAAGCCAAGATGGAGGTCTGGGATGTGCTGATAGCGTAGGACTAATTCTGTGCA
TGGCTGACTGCTGCTCTGTGGGTTGGCTCGTGACAAACAGAGGTGAAACCAGGGTATGTG
ccg
>NODE_1079_length_317_cov_1.072555
ATACCTCCCCACCATTATACCATGGTATAAATAAAATAATTTAAAAAGGAGAAGTAATTG
TCACACTTGTATGGCATTGTTGTAACCTACAGTCCTATCTAATAGCAATTACTTGGACAA
GACTTGCTATGATTAGCTTTTGACCCATATTATGCTGCAGCGCTGCGAATAAAGTTAATG
CCATAAACAGTGCACAATGACCAGACTGAAATTTAATGGCGTTCACAAATAGCCTATTCT
ATCTGGAATGCATGAAATAAAAATAGGAATAAGCACACTCCTGTGGGCAGGCATATATCg
tgttcagttaaaggtagtcttgtgggagttttggcggaacaagatatgaaaatagaacta
tacaaataaaagactgccggataattcagcctaatcacacccttaaaatacacag
>NODE_1080_length_216_cov_3.509259
TGTAACGTCTTTAAAATGGGCCTTTACAGATACCCACACATACAAACTGCTGGTCTAACC
CCCTGTGATGCAGAGTGTCCAGTCTTTTTTTTTAGAAAGAGAGAGAGAAATGTGTTTTGA
AAGTAGAGTGGCAAGTGGCGTCCACTGTGTGTTCTTTTAGACGGATCAATAGCTCAGTGT
GTGAGAGAGTGTCTTAAGAGCTGTTGTCTTGTGCTTTCAGCTGTGGCAGACCTGTTAGTG
CTACAGAGGGGAGCTGCGCGCCCCTGCCTCTGTACCAGCAGTGGCCTGAGGGGGGCTTTT
AGTCCAAACACAAA
>NODE_1081_length_267_cov_1.205992
GTTTTACACACTTACATCATCACAATAATTATAACATTTAAGCAGAGCCACTGAAGACTG
TGGATGTCAATAGAAAATTTATATCGCTACACTGAGACTGCAGCAAAACCAATTACAGTA
TGATTTCTAACTGACTCAAAAACAATTTTCCAGATTGAAATGAAAAGGGTGGCTGATTGT
TTCTCCCTTGTAGACATATTTGAAATTATTGTAACACAATATGTTCATACAATATTACAC
TTCTCTCTGGTGGAAAGGGGGCAGAAAGATGAGTGGCACGACACAGACAGGTGAAGATTA
atatcttcatcactttctccctccttaacattttccctcatttatctgtcgccaaaatcg
ggggg
>NODE_1082_length_319_cov_2.003135
GTTGCAGGTGCAAGGCTGACATGAGGGCCAGCTTTGCAGGCCTTCATAAAGGGGATATCC
ATTGCCTGTGTTTAATCAGAGCCAGTGGGATGGGATGGGATTCATTGCTCTTTGATGGAG
AGCACTGTTATGAAGATGGACAGTCACTTTGCTCTCTAAGTGAAACCATCGTTTAGCCTC
AATTCCCAGAGAAAAGGGCCATTTGTTATCCACAGGGGAGTGCAGCAGGGGTGGTTATGC
TAGGTGGAGGCTGCATGCATTTTCCACACAATTACCGTGCATAGGCATACATTTATGGTC
AGAGAAAACTGACTATGCTAAAGCCAAAGTGACATACAATATAGACTCTGAATATCCTTC
CCTCTAATACCAACAGAGCAGGAGTAAAGCCGACACACTCAAACACGCACACACACc
>NODE_1083_length_206_cov_1.281553
ATTTACCTATTTGGGCCCTGAAAGTGGTCCTGCAGGGTGGTGCAGTGAGTAGCACTGTTG
TCTCACAGCTCAAAGATCCCTGGTTCGTGTCCCGGCCTGGGCCTGGAATCTTTCTGTGTG
GAGTTTGCATGTTCTCCCCTTGCAGCGTGGGTTCTCACCGGTTACCCCGGCTTCCTTCCA
CAGTCCAAAAACATGCTGAGGTTAATTGGTGATTCTAAATTGTCCATAGGTGTGAATGTG
AGTGTGCGTGGTTGTCTGTCTGTATCTATATGTAGCCCTGCGATAGACTGGCGACCTGTc
cagg
>NODE_1085_length_220_cov_1.154545
AACCAGGTGACCTTCTTCATCGTTCTCACAGCTGTTTCCCTTCTGACTCTTCCTCAATCC
AACATGGCTGCCGCTGGCCCCAGGAAGAGTCGAGTCCAGCAGACCGTCTTCAGACTGCTG
GTCAAACACACAAACAACAACATGGCAGCTTCTTTACGGACATTTTGTGTCATGTTTATG
TCACGTTGTGTCTCATTGTTCTTTTGTTGCTCATCCGTGTCTTCTTGTGTCTGATTTTTG
TCATATTTTCTTGTGTCTCGTTTCTACTAGTTTGTGTGTTGTTTTTGTCATTTCATGACt
aatttgcaccatattgtg
>NODE_1087_length_267_cov_1.168539
GACACATAAAACAAAGAGAAAATGAGATACCGCTTCAAAATCCTTGTAGGTTCAACTACA
GACAATTGTCTGTGAGGTTGAACATACCAATTGATTAAATAAAAACAAAATGACACAAAA
GATCCAAAAAATGACAGAAAAAGATGCAAAAATAAAAACAAAATGACACAAAAGATCCAA
AAAATGACACAAAAAGATGCAAATATGCAAAAACAAAAAGACACACAAAAGACGACTCTG
CAGGTGTCCAGATGGGGCTGCTGCCTCTCATCGACTTCCTCCACTGATTGGCTGGTCAGa
tcaatacctgtatccgatcggctcgtctgatgacatatggctgccgttcacattaagggt
cagag
>NODE_1088_length_200_cov_1.255000
CCCCTCCTACCAGCCCGAGAGCTATTCCAGAAACAGAAGAGGCCTGTGGCAGCACATCAC
ATGAGTTACAGGAAAGAGATGCTGCCCACAGTAAAGGGAAGAGTGAAACCGCCACACCCA
AAGAGGGTTTGCCAGTGTCGCAGCCAGAGCTGGAGAAGGAAACTCCAATGGAGGAGGGTC
ATGTCGTGCCAGAAAAGCCTTCAGAAGACCCTGAACCCTCCGTTGCTGCACCAGTACCAC
ACACACAGCCTTCTCGCCCAGACAAACCCTacagctgttcccactgtggaaaggctta
>NODE_1089_length_279_cov_1.168459
CCAGATGTCAGAGCTTAGTTCTCTGCTGGTGAGTGGTACGAAGGTGCTGTTCAGGTGGAG
TTCTGGCTTCTTCCCAAGTGTACTGCTCTGAGGCACCTGGGAAACACACAGTATCACAGA
GATTAGCATAATCTCCCCCACATTGTCACTACTAGCAAGAATCTACTAATTATAGAAAAC
AAGACCGTCTTTCTACAGTATACAGTCCTATTGCATGCCAATGTCTTATATATGACAACG
ATATTGCATATGCCAAGTATTTCCCAGTCTGTTAGAATAAATAAATATTTCAGGGTGGAT
aatgtaaagaaactattttctttctatatttatccaaacagacctcttgttccccagtga
actgctctgacatctgg
>NODE_1090_length_213_cov_1.431925
AAACACCGGGACCAGAACAACAACAAACTACAAAATAAAAGAAAACTATCCTTTCATTGT
TTTTGAGGACTTAAACCTGTGGATGCAGTGTACTAAGTAGCACTGGGCACAGCAGATGCA
GAGGCATTTGCATGTTGGTGCAATGATGCTTAAGCTATAAACATGCAACTGCTGGCATAC
ATCCACCATGGTTGTTGTTTCGGCACATGCTCATTGCAACAACTGGAGCTTGCGGAGAAA
AACGAGGGAGAGCGGCACATACAGAAAATCAACTACACCAGGAAAATTAACCGCTTGATt
gaaatgtgatc
>NODE_1091_length_299_cov_2.341137
TTTTTAAAATCCCTAAATGATGACTTTAACTATGAACCATTAACCTGACATTTGGAAAGA
GCCTTCATGTCCCCATCAGGATGAATCACTTTGGTCATCATCCTTCTTCAATTGTTGATT
TAACACCAAAAAACTTATCTCTGTATTAAAGTTACATATTTTGAAGTTGTTTCCACGAGA
ATAATCCTTACCTGCCTTAAAATGGCTTAAATGTAACTCTGCACTGTTGCTTCTTCTAGA
ATATGCAGATATGAACTCCCTGCCTCTTTGTCCATGCACACCAGCTCAAGCACATCAGCT
CACCCACAACTCTGCACAAACAATCTACTCTAAACAAACTACTCTACACAACACAATTCC
TAGTTGTAATATTGGAGTCATTTAGGGATTTTAAAAa
>NODE_1092_length_241_cov_2.053942
TCTTCTTTTTGCCCTTCTTGCCGGCCTCCTCGGCCGTGCCACTTCCTCCGCCAGTGCTGC
CATTGTCGTTGTCCTCGTCCTCGCTGTGCTCGCTCTCTGCATAGTTCTTGGCTCCGCCCT
CCAGCGTGCAGCTGCGTCGTGGCCTGGAGCTCTCACTTTCACGATCTCCCCGGTCCCCGT
CCTGCCGACGGGACTTACCGGCCTCTCTTTTGTCCCGGTCCCTGTCTCTGTCCCTGTCCC
GCTCTTTCTCCCGTTCCTTCTCTTTGTCGGCCGTCATGATCCGCCACGTGCCTTCCTCAG
TCCTCTCACGGCTGGGCCTCCGTGAAAGGTAGACTGTGa
>NODE_1093_length_324_cov_1.009259
TGCTGCGTGGCCTTGTCCTTGGCCTGCCGCTTCAGCTTGTACCGGTGGTTCTGGAACCAG
ATCTTGACCTGGTTCGTGGTGAGGTGGATGAGCCCGGCCAGGTGCTCCCTCTCGGGGGCG
GACAGGTACTTCTGCTGCTTGAAGCGCCGCTCCAGCTCGTACACCTGCGCCTGCGAGAAG
AGAACCCGCCGCTTCCTCCGCGGCGCGGCGTGAAGCGTCACCATGGACTTGCCGGTGGAG
TCCATCCCGGCCAGGCTGCCCACCATCCCGGACATGTTCATCCCGGCGGAGGGGCCCATg
aatctggaaacttcaagaaactataatcaacgtttgactaaaaaataaaactgttactgc
tgaattttacgcgcgatatttccatgaataaaacactcgaacatcattattcacattgaa
aa
>NODE_1094_length_316_cov_1.094937
GAAATAGATTGCCAAGGAGGGCAAAAGAAAAAAAACGACAGGAATTTTCTTTGATTTAAG
ACCTGGCGTTCCTCTTTGAAGAGTTGTGGCTGTGTTGTGTACAATCAACACGCTCTGTCA
CTTAGCCACCAGATAACTGATGTTCCACTCCCCTCATAACCAGAAGCTATCAGTCTGGGA
CTTCTGCTTGTATCTTTCCTGTCGTCTCTCAAGTAAATTACAGCTCAGCAGTTCCAGATA
GCTTGATGTTTTTCCCCTGTCCTCCATCTCTCGTTCTCCTCTGTCCTTCATTTCACTCTC
tcctttccaatctgcagatggtttaggttaatttaagcaacatgtgtgcatcattaaact
cggttattgtcattgaaatgttaactatgtgggttttttagctttctgttccag
>NODE_1095_length_262_cov_1.458015
AAAATGTCATTAGCAATTTTACAATTTCACGCATCGGTGCCGCTTACATGTCTCTGGAAG
GCGGCAGGGCACCGACGGAAGGTAAAAGGCCTCAAACTCTGAAAGCAAACCTGTGACTGA
GATGGAGGAAAGTGAATTCTCCCCCTCCCCCCTCCATCATCACTCAGCCTGGTGCCACTC
GCTGCCTTCGCTGGGAAGAGCCTGATTTAATTTTAAAACCCTGAACAGAAATCCAAACTA
ACACCTCCCCTGCGCTCCTCGTTCAcagcgttttggggacaataatagtggatccaaagg
tgttcagtaagtgtaacatgaagctgacatgccaatcctccctcacctacaaccagttta
>NODE_1096_length_256_cov_1.402344
ATCGCTCTTTCAATGACTGCGCCACAAACGCCAACAACAATAATGGTTTGGATTGCAATT
AAGATTTAATTAACCTAAACTAGAGCAGTGTTCCTTATACTGTTTTTTTCTTTCTTTCTT
TTTTTTTGCTAAATGTTTGAAAAGTTCATTGCTACTCTCAAGTATTAGGATTGGGTAACA
AAGATTCGCTAATTTATGCCATTGGAGCTCCAGTATTAAAAGTTCACATTTGAATAATAG
ATAAGAAATGTGCAGCAGTGAGCATCAAAGCCACCTCGCAAATATTTCAACCTTTGTCCa
gtgtggcatatttttgcatgtcgtggttttgtcaaagctgtgcacggtgataat
>NODE_1097_length_205_cov_1.434146
TAATATATTAATATTATGTTAGTACTGCAGTAATATTGATATTAGAATATTCAGATACTA
TATGTAATATATTATTATGTTAGTACTGAAGTAATATTGATATTAGAATATTCATATATT
ATATGTAATATATTAATATTATGTTAGTACTGCAGTAATATTGATATTAGAATATTCAGA
TACTATATGTAATATATTAATATTATGTTAGTACTGCAGTAATATTGATATTAGAATATT
CGTATATTATATGTAATATATTAATATTATGTTAGTACTGCAGTAATATTGATATTAGAa
tat
>NODE_1098_length_224_cov_2.446429
ACCATTCTTGCTATTCCAGGGGTCACTTTTGGCTTCCTACGACGCCCTTTGAGGTTTTCC
GAGCCCGTCCGCCTGGGAGGAGACCCCGGGGTAGACCCAGAACCCGCTGGAGAGATTATG
TATCTCGTCTGGCCTGGGAATGCCTCGGGATCCCCCAGGATGAGCTGGAAAGTGTTGCCG
GGGGGAGGGACGTCTGGAACGACCTGCTTCGCCTGCTGCCTCCGCGACCCGACCCCAGAT
AAGGGGAAGAAAATGGATGGATGGATGAAATTACAAATGCTGTGCTTTTACGCTTAAACA
CAAATAGTGTAAATGAAACCGg
>NODE_1099_length_313_cov_1.210863
ATTTAGAGTAGTGAATAGACTAAAACTGGACAATGTAAAAAGAGGGAAGGTGGGTGTATT
GAATAAATACACAACCTAACCCCACACTTTAGCCCACTTTAGGCAGAAAGATGTCTGTTG
CCCTGCACAACAACTGATCTTTTGGGTGGAGACGGTTTATAGAAAAATAGAGACAGAGAC
ATAAAGTAAGGGAGATGGACAAATGGCTCGTCTGGCATGTATAGTGTTCCTGTGGTATGT
TCCAGCCAAATCAGTCAGCTGCTGATGAGAAATCTCCTTTCCGCTCAGCCACAAAGGCAG
ctaaagttaccctgtgactaatgcactgtcccttttatttcctacacctcttccagcctc
cttcacttcctctcatctcatctattctccttctcatttaatcttcccttt
>NODE_1100_length_212_cov_1.179245
GTATTGTGTTCACATTACAAACCATTCATTCTTTGTGGTCGGAGTGTGTGTGCCACATAC
TGTCAGCCACCTATGGCTTGTGAAGGCTTATCGCATCTGCCTGTCAAAACCAAAACACGC
ATGAGTCACTTCCTCAGACGGTGGTTAAAAACACCTTCGAGCTAACAGACCTCTGCGTCT
TTTTACAAGCTCCTGCTCCAACACTTCAATGCAGCAGCTCGGCTCCTGCAGCAGGAAGCA
GCCTCCAGAAGAAGAAGAAGAAGGAGAAGAAGAAGAAGAAGAGCTTTTTAATGCGTGaga
cacatgcggc
>NODE_1101_length_226_cov_2.092920
CAGGAAGGCAAGAAGAAAAACATGCTAGTTAATGATAAAGAAAACAGTCAATCTGCAGGT
TCTACTGGGACTTGATAATGCTCATCATGATGATGGGGAATCTAATCATCATTCCTGTGG
GAATAACCTTCTTCTCAGAGCAGACCACCACCACCTGGCTGGTCTTCAACGTGGCTTCGG
ACACGATCTTCTTGGTTGACCTGGTCATGAACTTCAGGACGGGGATCGTCAACGAGGAGA
GCTCCGAGATCATCCTCGATCCCAAGGTCATCAAGATGAATTACCTGAAGAGCTGGTTCG
TCGTGGACTTTCTCTGAGAAGAAg
>NODE_1102_length_248_cov_1.274194
CATTGTGCTCCCTGGGCAGCACGATGTGTTGGAGGACTGTAGTTTGTGTACAAAATTCAC
GGCTGTCCAGAGCTCTGGGTTTTGACTGGCAGCAGGTCATGACTGTGAAACATTCTTACC
GATTTCTCCCCGCTGGTGTCTAGTCTGCTGCTGCTATTGCACACCCACAACCTGCATTAT
ATTGCTCTTAAATCAGCTGCAGCTACTAAAATGTTGAAACATCCATCACACGTTCTAGCG
TAGGTACGGCAGCAGGTTGGCATTGAACCACTCTCTGGTGAACTGCAggtggtcgccctc
agtggccagaaagaccagctttccagctcggtccatcgccgccagg
>NODE_1103_length_215_cov_1.581395
CTGCATCGTAGTTGCAGTAAAATGTGCTTTTTCTGTTTGACTGCTTGGGCCTCGGGGCTT
CTGGTTATGAGACCGGTGCTTGTTGCATGGAAGCCCTCACTGTCCTGATGCTTTGGGGCC
CTGAGAGAGTTGTTGTTCATTCACATGTTGATGCAATGGCTAGTAGAGCAGGCAATGATT
CATGTGATTCTGCGAGTGAGGGGAGTTGTTGTTGTGTGCGTTTGTGTGTGTTGTGTGTGT
GTGTCACCTGCAAAGCGCTCTGCCACTGTACCAAACCAAGGTGTCTTCTGTGGCTGAAAa
gctaggtggaagc
>NODE_1104_length_262_cov_1.236641
CTGCTTGTCTTACAGCTCTGCTCAAGGGGAAGAAAACTGGCTTGGGCGACTTCCTACACA
AGCTCGTCTCCAGTCAGCAGCTCTGCCAACAGTGAGTTTTGCAAAAAAAAATCAGATTTT
TTTTTAACAGCTTTTTTTTTTCTTTGCTTCAATCTCCCAATAAAATAAACCTTCCTGTTC
TGAAGCCTGGACGCTCAGAAAGTCCTGCGGCGCCAAAGCAAGCCGAGGAAAGAGAAGAAG
GAGGAGAAAGCGTCTCTGGTGAGGGTTTTTTATATTCTTATTTAAAGAaagaaaaaagtc
tctgctgggtgttgacaggagctgaaactcgatctgacctcctgaccgtcttctctttcc
>NODE_1105_length_249_cov_1.433735
GAAGGCACGGATCCGGAGACGGTGAAGAACCGCTTCAATCCAACGCTGCTGTGAAATGAA
CGTTTTCAAGTAATTGTTCGTCTGACGCCGTCTCTCCGAGCTCAGAAGGTCACCCCGATC
ATCGCTCTACGCACCACAGTCATGACACTATGAAGCCCGACGTCGCTTCACCATTCACCA
CTCTGCCGTGTTGTTCGTGGCCCTATTGTAATCGGTGACCATGAAAACAGACGTCACCGC
CTTCCTCGGAATATTCACGAGTGCAGCAAGTTTCATCCCATTATTAAATATATCCCTTCA
catctggcagagaaaggcctaacgtctcagacagcgtcttatcgtct
>NODE_1106_length_250_cov_1.324000
GTTTGTTTTTGTGAGAAATATGCATCTTGTCCACTGCATTCATAAGCATTCATCAATCCA
TATACAAACCCTGAGTTGATACCAAGTTGATAATCAGTTTTGTGTGATGCTTTGCCTGAC
TGCGGTTGTTAGGTTTATGAAGCTAGATAGTGTAAAGATATAATGTATATGATAAACTTA
CTTTAGTACATTATAAGCCCCAGGGCAACAGGGGAATAGAAGAGCAGAAAAAAAACTGAG
ACAGGAAGTCTCACACCATGACACACAAGAAAGAAGATCTTTTCAAAATAAAAGAAGAAc
taaattagaaagaaaccatgacatcgattctcaatgcggactacaaga
>NODE_1107_length_218_cov_1.435780
CAACTTCACCAAAACTCACTTTCATTTCATTAAGCTGTTTTTGTGTCTTTACAAATCACT
ACACAACTCATGGACGACAGCAAGCTATGATGGGCTGGGGGTCATCGCGTTGTTTGAAAT
GTCTTTTTGTTCCTTTTTTTTGATTCTATGATTGTTTGGCTAGGGAAATTGTGGAAGGAT
TATTATGGAGGGGAGACAGAAGAGACGATACTGGCACGGAATAGAGTTTTCAAAAAACAA
AATAAACATTACAAAACAATATTTCACCCCAAAAAAATAAAATAAAAAATCagacaactt
atttatggtgaagttg
>NODE_1108_length_250_cov_1.420000
AAGATGGCCAAATCTAATCAAGAGATTCCACATTTGCTGTGATGGAGACAAGGCACAGAA
GAAAGCAGACACATTTATGTGGACTATGGGAAAGCCAGGTGAGGAACTCTGCTGGCTCAC
AGAGTAAGTGCTATTGCAATGTGGATGATATCATGGCTTGGAAATGGTTATTAACACGAC
CCTAACAGGAGCACTGACTTTGTTCTTCAATGCAGCAAGTGCTTCTTGTTGGGGTAGTGT
TTTTGACCTCTACATCTGCAGATTGTGAGTCAAAGTGTGCCCTTGCTTCATGAAATTATc
attttgcagaatggagagagatttgttgcgtgaagaagaactttgtaa
>NODE_1109_length_267_cov_5.438202
CACTGAAAACTGAAAAAAATGTCTGGAGGGTTGGGGGACGCTCTTCCCTTATTACTAGAA
ACAGTTACTCGCTATGCATAACCTAGTTAATAGTTAAATTTGCTATTGCTTTTTTCTTGT
CTTGTTAAAATGAAATCTTTATATCTTTTTCAATAAAGTTTAGTCTTAATAGAATGTTAT
AAACAGTCGTTCTGGTTCAATATAACCTGTGATAAGTTTGTGTAGTTCTAAAAAGCCACT
CCGTCCACACCCTCCCTCCACTTACTACCGCTTTGTGATGAAACCTTATGCAAAAATGTG
GGTCTGAAAGCATAGTTTTCAGTTTTCAGTGAACATTTTATATAACATTCAGCTCTTGGA
GGCTt
>NODE_1110_length_327_cov_1.137615
GAAAGACCCTTCTGTCAGCCCTGACACAGCAGCTTTCAGTGCATGTGTACAAGTACATGT
GAGTGGCATTGTGTTAAAGTAGCCTATCTTGTACATTTTAGCTTCATGTTCATATACTTA
ATAATTATCTTTTAAAGTGATCATCAAAGGTCAGTGCTACTGTGTAGAAAAACAGTACAG
TACAGAGAAGCGTGATTTTTAACCCATGAGGACATGTTGTTCGATTTAATGGAAACTCAG
TACCATAATGAAAAGAATAAAAATGGTAAAATGCTTGCGAATAAGCATATAAACTAATGA
ttacatgttcttacttaaaaaatgaatgcatttgttgcttacttagcatcaattgtggat
attgtgcagtcagttttgaatgtttcatgttattgctgatgtgtgattgatagtttgggt
ctttc
>NODE_1111_length_272_cov_1.191176
CAAATCACCCAAGAGCCACCCGGGTCAGGCATCCAAACCACCTCAACTGGCTCCTTTAGG
CGCAAAGGAGCAACAACTCTACAACAAGCTCCCTCTGGAAAGAAAGCTCCTCAATTTATC
TCAAAGCCCATGCCCAGCCAACCTTGTAAGCACAATTTCGTTCTTCCAGCACCATCTAGA
GCTCATGACCATAGGTTAGGGTTAGAATGTCAACTGACCGGTAAATCAAAAGCTTTGCCT
TTGAGCTTTTTAGGGTTTCTTGGTCAACAATGCTCTCAATGTCATAGCCTCCCGAGTTCT
cacagtttctttgaaaactgcgcgcacatcttcagcagtattcacaatctaccccatcat
tattacagcc
>NODE_1112_length_99_cov_2.000000
GGCTTCACAATGTCTTCAAATGTGATACAGATGACGGCACAAGCTGTTTCAAGTCCGTTC
CTGTCAACCAAATTCACTTTACATGTCCCATGTCAAAACCCTTGTTTTCAGCCAGCCAAA
CGCATTTTCGGAGCAGGATAACAGTCAAACTGCCATCTTTCAACTACAATGTTCACAATC
ATGTTTTGATTTTAAAa
>NODE_1113_length_214_cov_3.168224
CTCAGGCAAGTGTCAAAGAGAAAAAAGGCTTCTCTTGTATAGACACTAATCCACTCAAAT
CATTATCGCCTATTGGTCAGCCGGTAAAAGCAAAAAAATACACAAGGTGCCACACAACAA
GATGCACCAGATTAACAACAACCAGGTTTTTTGAATACAGTGTAACAGTAACACCATCTG
ATAACACATATAATAATGATTTCCTTAAAAAAGCGGTAGAAAAAATGACTATGGTCTGGT
TAGAAGTTAAAAGTTGAATCCCACCTTTATTGTGATAATGGGTTAGGGCAATTTGAGCAA
CTTAAATTTCAc
>NODE_1114_length_283_cov_1.173145
TTGTAGTTGTTTCGTATCTGTTTGTGGTATTTTGTTTGTCTTTGTGAAGTAGTTCATCAT
TCCTGTGTGGTTGTCTGATGCGTACTGGCAGTAGTACTGGAAGTAGTTTGGTTTCTCCTT
CAAGTTTTTTGTGTACTAGTTGTAGTTTTACGTCTCTGCTTGTAGTATTTTTGTCTTTTT
GTACTTTATTTGTGTGCATTATCTGTAGCTCCGTGTCTTTTCCTGCTTCCTTTGCAGTAC
TTGTGGTAATGATGTGTCTGTTTGAAGTAGTTTTGGATCCCTGTGTGGTTGTGTCGTGCG
gtttgttcgtagttctgtgtgtgtattacttctagttttatgtttctttgcagttttttg
gtgttactacagtggtttcat
>NODE_1115_length_276_cov_1.148551
CCATCTGACTCACTGATCTAGCTTCATGGTCCAGAGCTCTGATGTTTATCCGGTTAGTCT
TGAGGGCTGGACTACGAAGCTAGATCAGTGAGTCAGCTGGTATGTGGAGCCCAACGTCAG
AGTCTTCAGTGTCTCTCTTTAACCTGCTGGATCTCCATGGTGACTGGTGCTGTGGAGCTA
GATCTCCATGGTAACTGATGCTGTGGAGCTAGATCGCCATGGTAACTGATGCTGTGAATG
CAAATAATTGACACTCAGAGTTCAGACGCTCCATCAACAGTGAAGTGGTCCTCAGCAGCa
tcaacagtgtgagcttcaaagtcatagcacatgtttgtgttttggttgaggcatataaat
aaacattttatgta
>NODE_1117_length_262_cov_1.438931
GAGAGGACAGGGCCGAGGAGAGAGAAGGCCAGCGGAGCGAGGATGTGAAATGGACGAAGA
AGAGACGGATAGAGTCGTGAGCAAAGAGAAAATACAAGCATTGGACATTTTTTACAAGCC
ATCTAGGATGAATAAAAGCATCTGAAAAAAGGGTCTGCAAAAGAACTATTTCTTTTAGTC
TCCCCATGCATGTGTCAAGTAAAACGTCTTCAATAGGTCTGGGGCCTAAAAGCAAATATC
AGGGTCTGCACAATGCTGAAGGTCTGTGACTGACCTTTCTTTGGTTTTAATCATTGCAAc
tcttgacagcttaataagttgaaggtgctgggttccagcctaacgtaataaggcccacac
>NODE_1118_length_254_cov_1.255906
CATTGTTCTCCACACAAAGGAGACTCATTTAGACCCAAGGCAATTACCTAGTTCTCCTGG
CGGCCTTTTTTCAGGATTCCTGCACCTCATACAGTGAGACACTGATGGGGCTTGTTTTAC
AGGGGGGTGGTAGTTGGGAGGAGGCACGGAAATCGGAGGGTGGTCGCCTTATTGATTAGA
TAATTTATGGTACGACTAAAGCAGCCAGTGCTCACAGTGATTAAACAAGGCATGAAAATT
GGTCAATTGGGCTGAAATTagtggatctctgactaatggcatcacctaggtagaatgtaa
aatgataatcttgtaatacagaaacagtttaggtgatgactggttcttttgt
>NODE_1119_length_228_cov_1.285088
GTTTTGGGGCTCAAGTGGGGTCCGCCGTCCAGCCTGGTCAGCCCGCAAGTCCGCAACACC
TGCGAGGGAAGGAAAGGAGGAGGAGATATTTTCATTGGTGAGTACTGATACATTTGAGTG
ACTACTGAGGGTTAGTGTGTGTAGGTTGGAGGTTTCAATGGGTCTTCTGGGTGGGGGGTA
AACTTGGGCTTCCACGGTGATGGTTTTCCTGGGTGCAATGGGTTTAGGAGAGGTGTAGAT
GGGTGATATCTGAGAGGTGGGGGAATAACTCTGAGTGCCCTGGTTGGCCTGCCGGGGTTC
ccaggggttcctggtggtcttcagtg
>NODE_1120_length_269_cov_1.066914
CTCATCATAAACATGTGCAAGCCGCTTCTATTTTGTTTTTATTTATGCTCTGAAATGACT
TTAAAGCATGTTTATGCCTTGCTTGCTCACTGCTTTGATCCCCTCTGACCATTTACCACT
GTGAGGCTCACATTCAAATGTGTGCTGCTTATGAGCCATGACATACATTACAAGCGTCGG
CCTTTACGGCTGTCTCTTAACCAATGTATCATGACAAGCAATTGACTCTGTGTGATCTCT
CCTGTTCCTGCTGCTGAACTGTGAAGATATGATCAGAGCTGGGGTGCAGATGTGAGACTG
ggaaatggtggcagttcactggagttgaattgtgccctggagagaaggaagtgtagtttt
tctatca
>NODE_1121_length_310_cov_1.245161
AAAGCTCAAAATGGGCCAGGGGGACTGATTAGCCTGCGGATTAGATAGGTCCTCTTACAC
AACAGCCTCCCTTACATGGACTGGGGTTTAAAGGGGTATGGAACATAGAAATGCAAGTTC
ACAGACAAGCTACAGGCCAGAAAAGAGGAAATAGGAAATTGAGGCTAAAAATTGGCATTT
CTCAGGAATGTGTAACAAGCTGGTTTTTCACCTCATACAGACAAACCCCACATATCCAAG
ACCCAGACCTAGAAGAGACCTGAGGTTGTGGCCGCATACCTCAGCTGCACCTTTCCATGa
gcgggaggcttcctctagctctgtgaggggcccaaggtcggagctttgggagcgggcatt
tgcgcagtgctcctgggcctgggcgagagcctcagccaggcaggattg
>NODE_1123_length_282_cov_1.397163
TATATAATATAAAAAAACAGTGTTCAAAATTATTAGCCCCCTTAAGAACTGACTTTTTTA
TTGAGCCAAAGCACAAACCACGGTTGTGCAATCATGTGCTTTGACTTTGTAATGCTCACA
GCTTGTATTCAATCAATCAATCAAGTTAAAACTAAGAGTTGTCCTACACTTTACACACAG
TATAAAAACCTCATTAAGGGTTTTAGCTGTCACTTGAGGAAGCATCATGCCAAAAACTAA
ATTATTCAGTTTAGACTTGAAAAAAAGAATTGTTGATGCTCATAAGCAGGAGAAGGATAT
acaaagttatcacagcatttcaaagtgtcaagaagtggagtgaggagtatcatcaacaaa
ttcaaagagagccacacagt
>NODE_1124_length_220_cov_1.554545
TTTCAAACAATAACACAAATAGGGAAGAGAACAAATCTGGAAGAAGGGAGCAAATGGAGA
TAAAAGAGGCAAATTAAATTATAGTAAAGTAAACTGCTATGTTGACTGCAATGAAAAAGG
GAAGAATGATAATGTGTGCATGAATAAAAGGCACTATAAAGAGGAGGTTTATGGACGTAG
TGGAAGAGGACGTGAAGGTAGGTGGTGTGAGAAGAGGATGCAGAGGATAGGGTTAGATGG
AAGCAGATGATTCGCTGTGGACCCCTAAAGGGAAAAAACGATAGGAAAGAAGATGATGTT
tccaattctgaatcactt
>NODE_1125_length_240_cov_1.070833
CAAATACAATTTCAGAACAAGTGAATTCAATTTCAAAATATTATATTGAGTTTGTTGTTA
GTTTGTCATCAGCAAGCTGAGCCAAATATTTCTTCTATAAAGATGAACAAGCAAAAAAGC
CTTCTGTGTTTGAAGCTAGGCCTTAAATTTCTGAGTGACAGCATCACTCCAGTGGAAACC
GGTGCGCCAGCTCTTCCCACTGCAGCAAACACAATAACAACATACACACTGCCTGTGTCT
CCTCCGGCTCGGATGTTCAATCACGCATATCTGGCATTCCACACGTGGCTGACCACAAAg
atgggtgcgcaggcatccctgttatgaaattgtatttg
>NODE_1126_length_212_cov_1.669811
CATTCATTGAGTTGCCATATAGGCTGTCCAAACACAGTGTGGGACTCCACTTAAATGAGA
TCCATAAATTCACATCTCAGCTCATTTCATTCAGTTGATATAGATCTCACATAACAGATA
AGATGCTTGTGAAACTGAGGAATAGACTAAGAAATAGACAGAAACATGACAAAGTTGTTT
TTCTGTTTGTTCTCAGAGCTATGTAACATATGTGAGAATCTGGAGGGATGTCAGTTCCTT
CGAGAAGTCCACCTTGTGGGGAATCCTCTTCAGCAGGAGGGTGGCTGGAGGTAGGGCAAc
tcaatgaatg
>NODE_1127_length_248_cov_1.250000
TGATGAGTTTTAACTGGTGACTGTATCAAATGGTAGAAATATAAACCAGGGCACCTACAC
GGGCTGCTTATATCCTCTCAGGCTGTTTTTGTTTTGAATGGATGAAGATGATGTTTTAGC
GATAATTGAAGAACCCATAAGAAGGCTGTTGTTAAATGCTGGATGGACTGTCATTCATGT
TATACTTATTCATCTTCGGTTGAGGGCGTAAAGGATGCCGAGGGGGGCTACTCTCATTCG
AACAAAGACATGGGGAAAGACGAGGAGGACGGTGGGAAAAGAAGAAGAACCTTCttttgc
accgcgtaagcgatgtatttggaagtgtggaagtttaaactcatca
>NODE_1128_length_207_cov_1.772947
ACATCTTTTTTTTAATATTCTTTTGTGGTTATAAGGCAAAAATAACTGTTAATTACTGTC
CCACATACGTCCTCTTTGTTTCTTTTTCTGAAATGAGAACTACACACTGAAGTTCTCAAC
ATTTAATCAGGTTGTTCTTATAAGAACATATCCCTCAGCTATTTGTTCTCACACGGAAAC
ACACAAACACACACGCAGTCTTTGTTCTTTTGTTTTTTTTCCCATTTAGCTATTAAGGAT
ATCTGCCGTTTGATGTAATGAAAAGCTTGTCGTGTTTCTCTTGTTGtgcgtttggtgtgt
gtgtg
>NODE_1129_length_290_cov_1.186207
GAGAGTTTATCATGTAGCACTACACTCTGCAGCTACATGATAAACTCTCTCACCAGAGCT
TTACAAAATGAGCAGCAGAAGTAAATGATGACATGTCCCTCATGTGCTGTGTAGATGCAC
ACATGTATGTTGTTCATTTCCACCCATTACTTTTTGTGTATTTCTGGTTCTAAACATTGC
ATAGTGTTTACTATCACAATGTGATGCCATGTTACTTGTGTGCTGTGGAGACTCACAGAC
ACACATATGCACCGTGTTCATATTGCTAATCTCTTATTTTGTTGTTTTGTTATTTTTTCt
aaatatttgggtcatttccaatattcgtgggacaataaattttttagatatgttattaat
attctgggtcattaacggctccttttca
>NODE_1130_length_142_cov_6.978873
GAAGGATCAAAAAGCGACGTCGCTATGAACGCTTGGCCGCCACAAGCCAGTTATCCCTGT
GGTAACTTTTCTGACACCTCCTGCTTAAAACCCAAAAAAGTCAGAAGGATCGTGAGGCCC
CGCTTTCACGGTCTGTATTCACACTGAAAATCAAGATCAAGCGAGCTTTTGCCCTTATGC
TCCACGGGAGGTTTCTGTCCTCCCTGAGCTCGCCTTAGGACACCTGCGTTACCGTTTGAC
>NODE_1131_length_214_cov_1.196262
CACAGAAAATAGTATTTTGGGTGGAATAAACCTTTACCACTACAACATACAACTCTTAGC
AACCAAGTTAAATTGCAGGGCAGGGGTATTTTGGGTGGAATTAACCTTTAAACCCAGAAC
TTGTTACTTATGAAGTACTATTTGGGTGGAAGAACCTTTATAACTGTATTCACCTGGACA
AAGAGTAGACGTTTGGGTAAGGTATAGATTGAAAACCATAACTTGTTGATAATAAAGCAC
TATTTGGGTAGAATAAACTCTCAAACCTACAGTTATGTGGAAAGAGAGTACTGTCTGGGT
ggagttttagcg
>NODE_1132_length_209_cov_1.765550
TTATTGAATGTGAGAAGGTGGTTCATAACAATTCACCTTATCAGTCAGTACAATATTCTT
ATGTTACATTTATTAAGGTACCAGTCTCAAAGGACAATATTCTGCACTCTTTCATTGTAT
GTCTTGACTGTTGTTTTGGCAGTTTTTACAGAAGCAAAAAGATCTGAGTTCTTCACCAAT
GGTGCACAGTATTTTATATACATTTTACTCATTGTAATATCTTTATTATGTATGTATATG
TTGATCTGAACAAAACAGCAGCAGCAAAATATTTCAAAAATAAACATGGCCTCGTTGCTt
ggcaaca
>NODE_1133_length_294_cov_1.241497
ATTGTATATACAGACCCCATAGAAGTAACTCAGTGCTTCTTTAGAAACTCGTGTGGGATT
TTGGCACTGTGTTTTGGATTGTTATGTTGAAATATTCCTCTTCTGCCAAGCTTCTGGAGC
CTGGGAGTCATGTTGTCAACCAATATTTTGACATATCCATGGACATTCATGGTGTCATCT
ATAAATGTACTCTCCTCAACATTTTTGTACTCCTGTAACTCCAAATCTTTGACCTCTGTG
CCTCACTGTCAGGGGTATACATTCAGGGTGGTAGATCTTCCCAAAATCATTCCAAACATg
tcggagactatctgaactgaataaacttatcttaaccataatttgaccaaagaatgtggt
cccaatattcatcagggttttttgtttgtttg
>NODE_1134_length_320_cov_1.012500
AATACAAACCTTCAGCCGTCGATGAAGAGATCCTCATACATTTGTGCATTTAGTGGATCT
CAGGTCACAGAGTGAACTTACAACTAGTACTGTTGTTGCAGTTTATTAATAGAAACTGTA
TTAAAAACAGAAGTTCTTGGTTTTAGGATCAAACACACGGAAAAGTTGATCTGTCAGAGG
ATCACCACCGTTGCTACAGTTCATCCTGATCCAACTTTATCTTGATTCAGTTTAGTCACA
TTTTCCAATTTAAAAACAACAATTTTAAAGGCGGAAGACAAAATCTGGAACCACGGGTCa
gaaaagggtctgcacaccttcaggttaaataactttaaacctgaaaaggattcaatttat
tcaaactccaccaataaaaggggccgtgtaacccgaagctgtaaaccgagccgagccg
>NODE_1135_length_236_cov_1.398305
GAGACCAAAATCATAGTGGCCCTGTTTAGATAGCTGCTGCACTGCCAGGGAATACAGTGT
GCATATCTTCTTAGCCAGAAGCTATCAGAACAAAGATAGAAGTGAAGTAACAAAGAGAGA
GACAGAAAAAGAAAAAACAAAGAAAAAAATAAAAATTCTGCATGAGCCCCAACACTGCCG
GGATAATATCCTGTGGATTGATGAGACAAAGGTGAAACTTTTTGGAAGACATGGGTCCAT
TACATCTGGTGTAATGCCAATACTGCATTTTACAAGAAGAACATCATACCAACAGTGAAa
catggtggtggtagtgtgatggtttgtggctgct
>NODE_1136_length_209_cov_1.593301
GATGCTGCCACCACCATGCCTCACCTCATGATGCTGCCACCACCATGCTTCACACCATGA
TGCTGCCACCTCCATGCTTCACATCATGATGCTGCCACCTCCATGCTTCACACAATGATG
CTGCCACCACCATGCTCGTTGGTGTGTGATTGCTGCCATGAATGAGTTTTCCTAATTGTT
AATATTCTAGTATGTATAACAATCATCACAGCATGTCATCACAAACACACAGTGAAGCAT
GGCGGTGGCAGCATCATGATATGACCCATAGTCATAAATAATGATTTAATTCATCACCTg
aaatgca
>NODE_1137_length_230_cov_1.391304
GGGTCAAATGTCTGCGCTCATTTTTTTCAGGGCCCTCACTCTCTCAGACCAATTACAAAC
TAATGCTCAATGGCATGTGGAAGAGTTAACAGACTGGCAGAATAGCAGAATCTGCAACTA
GAATGTATCCGTCATTATAATAATATTCCTATTTAAATGCATGAACAAATGCTTTGCTAT
GGGGATGTCAGATGCATTTATATAAGACTTGAGTATGTGTTTGATTGCTGTGTAGATATT
CTTTGGGGTTATAGTCAAACACTAGCTATTGTGTGCTCCTTTACAGGCAAAGCTGTTAAt
atttcaaaggaccttcatgttaaaaatg
>NODE_1138_length_281_cov_1.370107
CTTTGAGTCGGCCCTGCCAACAGCCTGCCCTTAATCTTGCAGACAGGAATTACCAAAAAG
CCAATAGAGAAGATCAGTATGGTGAAGTTAAGGAAATGCCAGGAGTGGAAGAAGCAAGGA
GAACGTTCCCTGAAGTAGAAGCACCACGCTTTTAAAAACACTGAAGACCTGCAATAAACA
TTTTAGTCCGATTTCAGATATTTTAAATTATATAAAATTAAAAACTGCTCATTGTTGTCG
CTAATATTAACATTAGTTAACTGATTGCAGGATCAGATAATCACCATTTTTAAAAGAATA
aattcatttaaaaatgtgcagtttcagctctgatgcagctacctctacagacggcacaca
aagatgccacctacaggtg
>NODE_1139_length_226_cov_1.123894
ACAATATGACAAATGCAATCTGAAATTGCAAAAAGTCAATTTTTGTTGTCTTTGTGCACT
GGAGTTTTTTTTTTTTAATCTAACAATGTTCATTCATATCAAACTACTGAGAAATGTTAA
TATTTTGCTGTTTCGCACTTAATTGAATAAATATTCTTATATTATATGCTATTTACATAG
TAACAAtgtgtgccatctcttctatcctgttaacatccctcacttaaatatcagctcgac
aaaaacatctctgcagttgcactacattagttaatgaagatagtagttgaatagtatgtt
gtagtgaggttttctttaaaattt
>NODE_1140_length_208_cov_1.721154
AGTCTATCACAGGACTACATATTCAGACAGACAACCAAGCACACTCACACTCACACCTAC
GGACAATTTAGAGTCATCAATCAACCTCAGCATGTCTTTTGACTGTGGGAGGAAGCTGGA
GAACCTGATAAGAACACACGCTACACAGGAACAACATACAAACTCCATGCAGAAAGGTTC
CTAATGTGTTGAAGTTTAATTAACATTTAAATTGTTGACTGAAAATGCATTGTTTTTATT
TCATTTTGTCCTTAATACAATAAATAATGCAAAAAAATAATCCTTCTACTACAATCCTTT
gtgttc
>NODE_1141_length_203_cov_1.211823
GTTTTCACAGTGTTTGTTCGAGTACTGCTGGTTGTACTGCATCCCCTGTCAGGTCCAGTT
AGTGAGGACCACTGCAGGAGAGCGGCCTTTTCCCTTATGCATTCCCCACAAACACAAAAA
AGTGGGTTTGTCCATCATATTGTCCGAGGATCTCAGTCACTGTTGTTGCTGCTGCTGTCG
TCGCCCACCACCATGTTGCTGTACTTCTTCTGCTCCTGCTCCTTAAACGTGTCCTTCACC
TTCGCTCTCTTCAGGCCCCCGTCCCTGCAGAGGCAGACAgatgtaatcaggacaaacaga
g
>NODE_1142_length_288_cov_1.062500
GACTTCACTACAGTGACATGTCCTCTGCAGAAACACACCACTGTCACTCACTGATTACCT
CAATAATGTTATTCAAAAGGGACGGTACAGTCCCTGCATACCCTCATCATTTGCTAGATC
CACTCAAACACCACCCACAGAATGCAAAACAACAGTTCACCATACACGCGCTTACCTAGA
CTTGAAGGGGGGCTGAATGTGTTGCCAGCGTTAAGACAGCGAGAGAGTTAATGAAATATC
TCCAAATGGGAGTCAGGAGTGCGTGCAGAGATAAGCCTGATGTGGTTTATATACCCAGAA
agcaagtgctcctcttctcatattgtccaagagcgtttgcatagctggccaagtggctct
gctcttgctgactcgctaacattgca
>NODE_1143_length_257_cov_1.529183
CTCACTACGCCTCTCACAGCTGTATGAATTAGGGGTGTCCCTCAGGCCATCCAGACAACA
GTCACGATCCAGTTCATTTTTATACTGACTCACTAGAAAGAAGGCAAGTTGTGGATAAGA
CAAGAAGAAGGATTTAAAATAGTGCACTCTAACTCTACACATAGAGATTCTTCTTCTAGT
CAAGTCAGTAGTATAAAGAGTAAAGACTTCCTCTAAAGTAAAATCTAGAAAAAAAGTAAG
TCTGTGCCACTTGGGAAAAAAATTACTTAAAATGTGGCTTTTAAGTGGAGCTGGGATTCT
tacataagctagttgtgacatccattatggtagcagctcgtctccgcctggcagg
>NODE_1144_length_285_cov_1.094737
GTAGTTTTTTCTGAGTGAGCGACTGTGAGAATGGAGCAGAGGGAGTGATATCCAGCATGA
AGGTTGACCAGTAACTGTTGCACAAATATCAACCATGTGGTAAATGGAAGATTTCTAACA
AGAGATCTGACAGGTCCAGCCTCCTCTCATAATAGAAGTGGATCTCCTACTGTGAGACGA
GGCAGAGTAGTGATGTTTGGATACAGATATGAATATATGAATGTGCAACAAAATGTAAAG
TAAGACTTTCTTGTGTATTCCTTGAAAGCATCTTTTCATATCTATTTTTTTTTTAAATTt
gttgttagccctcagtttttcaagagtcaaactggtacctggagactgtcatccaaaaat
catgctgaatcagaaaaaactac
>NODE_1145_length_265_cov_1.132075
AGGACACGTTGGCAAGTGAAGGGGCTGGGGATCAAACCACCAACCTTGAAGTCAATGGAC
AATCCGCTCTACCACCTTAGCCACAGTCGGCTGTGCATGTAAAACACCATAAAGTAGAAT
ACGAGCATAACTTTTCTGAAAGTGAACTTTTTTCACCTATACTCTGGTTAAATCAGGTAA
ACGATAACAAAAAACTAAAATGTTGCTTATGAGTAGTATGTGATTAGTCATGATTAGAAT
GAGACAAATAGTTAAAATAAGTTGTGTCTGTCTCTTCCTGATACATTTTTCAATCGTCTt
acagggaaaagttatgctcgtattctactttatggtgttttacatgcacagccgactgtg
gct
>NODE_1146_length_276_cov_1.402174
TATGTAAAGAGGTCATCTTCTTATCACATTAGATAAAGGTTTCTCTGTCACCCTCAGGCC
AACCGGTGGATCCGCTCTAAAGAGACCAAGCATGGTTTAAAGGTGATTAAGCTGACAGAC
CCAAGCTTCCTCCGTACACTAGAGAATGCCATACGCATGGGCATGCCTGTACTGCTAGAA
GAGGTAAGAATACATTACCCATGTCATGGTGAAAAAGGCCTAATCATGAGAGAGATGATT
TATGGCTAAATATAATTCTGTAGCTTGAACTATGAGACCTTTACTGAACAAGGTTTTTAG
tactctgtgtgtgctgggtgtgtgcttatacatttttgcactgtgtgtgtagttgaaaga
gacctctttacata
>NODE_1147_length_208_cov_1.879808
TGGGCTTAGCATCTTCCTCTTCTTCCTCATCTAATGAAAGCATGGAGAAATCAATGCATG
TACTGTAAAATTAAATTTATACAGAATATTGTAATATCAAATGAAGTAGTGTGCAAATAT
CAATCCTTATTTCACACCACATCCCAAAAGTGTGGAAGAATATTTTTCCTCAGTCTATTG
CACGGTAATATTGATACTGTTGAGTAAAAAAATGATCCATAAGCTGAATCACAGCTCTAA
AAATCAAGACTATAAAGTACAGTCTAGTTACATAAAGCTTAATGTGAAAAACAATTAAGC
tatgca
>NODE_1148_length_198_cov_1.090909
TCATAAGAGTGGAGTCATTAGTTGTCTTGTTTATAGCTTCTATTTTACACTTCGATTCAT
GTTCGCGAGGCCAGGACCATAGAAAAAGATATCCTAGTGACAAATATGCACACAAAAACA
CACAATGTCCCCTATTTCTTTCCCTTTTAACTTGTACACAGTGAAAACCTCATTCCTCCT
GCCTCCCCTTTCTTCCCCTCCCTTTCCTTCCCTGTGCTATCGCTCTGGGAGGTTATGAAT
ATGGATGGAGGCTGCTTTAGAGGGGAGAGGAATAGGCCAATGATCCACTCTTATGa
>NODE_1149_length_202_cov_1.519802
CTTGTGTGTGGAGAGGAGCCGGCACCCAGCTGCAGAGGTGGTTCTAGACGGCAGAGAGAT
CACTTGGAGAGAGGGAGAAAAATGAAAGACAGAGGGGGAACAGCGGGAACAGCAAGAACA
GAGTAGAGATGTTTGAGGTGTTTATGTCAGCGGGCCTTAGAGAGTATTCTTAGCTTGTTT
GTGTATAATTGAAGTTGTGGTGTGCGGTGCAGCACCACACAAAACTGTAATAATTCTCCC
TTTTATGATGTTGTTTTGACATTCCCAAAAGCTCGGTTGCTGGCCTGGCACACACACAAg
>NODE_1150_length_213_cov_1.535211
CTTCTAGACAGCCTCAGGATCTCATGGTTCTCACTTACCTGTCTGATAACTAAGTCGTTA
GTCATTGGTATTTGAGCTGGAGCCTGGTGTGATTTTTTTCCTGAGTTCTGGAGATTACTG
AAGGTCTTGGGGTTGCTATAGTAGTTACGGACTGTTTGGTGGTGAAGAGAAAGGTGCTGA
CTGTGAGGCATCTGGAGGTTGTGATGTAGGGAGATGTGTTTGTTGCAGGTTTCCTGGGGT
CTACTTTGGGGATGGCATCTTGATTTACGAGTGTTGCTAGGAATTGTGCAGGGCCCAGTG
gattgtttgct
>NODE_1151_length_235_cov_1.548936
GAGACAGACAACCAAGCACACTCACATTCACACTTATGGACAATTTAGAATCACCAATTA
ACCTCAGCATGTCTTTGGACTGTGGGAGGAAGCCGGAGTACCCGGTGAGAACCCACGCTG
CAAGGGGAGAACATGCAAACTCCACACAGAAAGATTCCAGGCCCAGGCTGGGATGCGAAC
TGGGGATCTTCGAGCTGTGACCCTGCAGCCCCATTTGTATAATGTTTTACACTAATCATA
TTTTTTTTGTTTTGTTTTATTTTTGTCCCATTTTAATGTTTGAATGCATTTTCTAATGTA
ttactgttgctcatatctaatgttttctgtctc
>NODE_1152_length_201_cov_1.014925
AAACGCATTTTCGGAGCAGGATAACAGTCAAACTGCCATCTTTCAACTACAATGTTCACA
ATCATGTTTTGGCTTCACAATGTCTTCAAATATGATCATGATGACGGCACAAACTGTTTC
GAGTCCGTTCATGTCAAAGAAATTCACTTTACATGTCCCATGTCAAAAACCTTGTTTTCA
GCCAGCCAAACGCATTCTGGGAGGAGGATGACAgtcagactgtggactttcaactacaat
gttcacaatcacgttttggcttcacaatgtcttcaaatatgatcaagatgacggcacaa
>NODE_1153_length_208_cov_1.889423
TGTAAACCAAATGCTGTGAAATCCTTTTTAATTCTACCCACTTTGAATGCTGAGTTGTGC
ATTTGAATAAGCTGTCATTATTTAATCAAAAATATACTGTAAGGCCACAGCCAGCAATTA
TTGTCATTATAAATACATCCAAACTGATCAGTGATGACGTTTAGCTACATGTCATAATTC
AACCACTGGCTGTCGAGGTGGTGTCCAGAAAACAATGTTGACTTAGACAATTGGAGAAGT
TTTTGGGGAAAACCTGGTCTCATTAGGAGAGACAGCATCCATCCTACTTTGGATGGTGCG
ggtctc
>NODE_1154_length_252_cov_1.095238
TTAAGTTTCTAAAAGGCTAAACTTGTGCGTCACATCCCCCCAGAGGCCGACGGCTCGCCG
CTCATGTGCTTTCTTTGGTTTTCAATCATTTCAGGACTGAACGTCCGTCTGAACACCATC
GCCGTTGTTCCGTAACAGGAACAAACCCAGTAAGATGATAAGGTGTTGACCAGCATGGCT
GAGCTCCATCAGACCTGCCAGTTTGAGCTGCGAGCGTTCGCATGCTGCTCAACAGAACAA
ATACTGACTCTTCAGTCAACTGATTTGGAGGAAATCAATCTGCTTATTGTCTCTAaattc
gagatcgatccatctggagccttattagcctcggtgtagatataggtagg
>NODE_1155_length_242_cov_1.425620
CTACAATTTGTATATTGTACTGTGAACAGACCAGCTTTGTGCCTTTTAAATTCAAACCAG
TCTTGCAGAAACCACGAATTGGCCTTAGAAGTCGATGGAAGGCCAAAAATACATCTTTAA
ATGGTTTCATCGAGGCTAGATTAATAATGGTTCATTATTGCTGCTAATTAATGATGACAG
TTTCACCACTTTAAAGCGTTTGGGACGACGTGTTGTCGTTTTAGATCAAAATCTCTCAAC
GTTGTCGGAAATACCAAAAACTGTACGTTTATTCAGAACGACGCTTTTGTTCCGCAAACT
aaccgaagcctgtctccccaaagtatccagaaacactcaa
>NODE_1156_length_277_cov_1.039711
AGAGCGCTGGAGGGAGGGGAGAGAATGCAGAGGCAAGTCCGTGGGAGGGGGAGAGGGAAT
GAAAGTAAGATGAGCAGAAGAGGGAGAGATTCAGAGAGAGGTTGTGTGGGTGGGCTATGG
GGTGCTGATTAGGCCCTTGGTTTGAAGTGCTCAGCGGCTTACCCTTGTGGATGTGCACAC
ACAGACACACACAGAGTCGCGCACATTGTCTCACACTGTCTTTATAACTCATTCAGTGTT
ACAAAGCCTTCAGAAGTATACTGCGAGGACAGTGCACCGAGTTTTAGGCAttctgttaga
aattctgcgctctttgaggtggaatatttcccctgtgttctgaaattcatgtctgtgatc
aattggacggatagg
>NODE_1157_length_207_cov_1.391304
GCTCTGGAAAACATGAAGAGACCACTGAAAATTTTTCGGAAATCAGCATCTCTACATGTA
TGACAGCCATTCCCTTCCAGGGCCTGTTGAATTCCAACACAAGCACACCTCATTCTACTT
AATGAGGTACTGATTAGGTGATCACCTGAACCCAATCTTATTTAACAAGGAAAAATATTG
AAAAAAAAAAACACTGCTGTGGCTATCACTATCCTCTTGCAATAGGACCAGctggatggc
aaaaacagtgctgatagcacctcaaaagtaatcataaaataactattgaccatgccaaaa
agagt
>NODE_1158_length_135_cov_1.148148
TCTATCTATCTATCTATCTATCTATCTATCTATCTATCTATCTATCTATCTATCTATCTA
TCTATCTATCTATCTATCTATCTATCTATCTATCTATCGATTGATAGATAGATAGATAGA
TAGATAGATAGATAAATAGATAGATAGATAGATAGATAGATAGATAGATAGATAGATAGA
TAGATAGATAGATAGATAGATAGATAGATAGATAGATAGATAGATAGATAGAT
>NODE_1159_length_313_cov_2.677316
CTCTTTTCATTAAAAGATTACCGAGCTTTATATATACTGTCTAGAGTTGTTACCAGAAGG
AATCTTAATGAACTCTTGACACTACAAAATCTTGTATATTTTTTGTGTGCCAATTTGTAA
CATATTTTGTAAGTGTATATTTTTCTTAGAAAGTGCTGTGAAGTATTTGTGTGTGTGAGT
AACCTTTTATGCGCCTCTATGGGCAGTGGAAAGGATATACAATGACAAGTTTCTGGTTTT
AAAAACCAAAATATGAAAGTATCAACAGAAAACTAGAAATATTTACATTTTGTTGGGAGT
TTTGTAATAAGACCATGATCTTGTTGTGAGAGTGTTGTGTTACTGTGCAAAACACAAATA
AGCAAAGAAAAAAAAATGAAGacttggaaaaaaaatatacaagattttgta
>NODE_1160_length_309_cov_1.252427
GACAAGCAGAAGCTCAGTGTTATTATTTTTTTTTATCAAAACTACCTACAATGAAACAGT
TCAGCACTAAAACCACAGGTTACTCAGCTATGGTTAAAAGGAAATCTTTGCAGTATGTTG
AGCTGAAAAGCTGAAAGACACACTCTGAAAAAATGGGCACAATGCGGAATATTTAAAGAA
ACTAACTAAACATGGCAGCAGATGGAGAAACAATGAAGGCAAATTTTATTTTACTATTTT
CAGTGTTTCCAAAAACTATTCTGTGATGTTACAATCCTGAGTCAAGGGAAGCAAAACaga
aatagagaaataacatgaaggtcggtcaatcaaaattgtgcattcattatgcatacatgc
aactgagactgtcggcaatggcatccttatacctgcctgactgctct
>NODE_1161_length_359_cov_1.983287
TGCGTGCGTGCGTGCGTGCGTGCGTGCGTGCGTGCGTGCGCGCGCGTCAGTGAATGGGCT
AGCTTTAATTCAGTCCTCAAGCTTCTAATGCATATCAGCCTACTGCTATCTTTAACAGAT
CTGTAGTAATAAGACGGAAAATGTCACATGCCTTTGTTAATGTTTCCATGAGCAGTTTTG
TCAAAAGAAGGATGTGAGCACAAACTGAAACTGAAACTAAATGGGAGCCTTTCTTTTAAG
TCTTCCCTCTCTGTTCATTAACTGAACCCCTAAAAGCATCTGTGTGAGTCATAGTTATAT
ATTTCTATGTAGCATGCTGAACTGATAGATATGCACATTTTCTTTAGCATCATGCTTACA
TAGGCTAGCGGTCATAAAATTTACAGGGATCGCGAAGCACAACTTTTCAATCAAATGTAT
TTTTTTCGTAACCAAAAATAAatatagcaaagttagt
>NODE_1162_length_220_cov_1.445455
CCAGTTCATTTTCAAGCCATTGTGGATGAATGATTTATCACAGGCAACATTCACGCCTGT
AGCTTTTAGTGTCTGTAAACAGGTCAGGGTAGACAGCAGCCTCATCTGTTAAGCTGACAC
TTAGAGGATCTGCATGTTTTAGCACTTGTTTTCTTTGTTCGTTTCATTTCTCAGCACCAG
AGGTTGTTGCTTGACTCCAGTCAGGTTTCAAGTGTTACTCTTCCTGCGCCACCTCACTTC
CCAGATTTGGAAAAATCCTGCCTGGAAAAGATTGCATTGACCATAAAGTCATTGTCCAGa
gctcagtctggcttcagt
>NODE_1163_length_219_cov_2.520548
TGGGAAGAATTAGGATTTATGAATTTATTTCCTCTGTTGTATTGTTTAAACAGCTTTGGT
TTAGTTTTGATCCCTTCCTCTTGCCTTTGAGGCTGTTCCACGGTGTCAGCTGTTGACTGA
TAGTAAGAGAACTGCCTCACAGTGTGAATGAAAGAAAACTAGCGGTTGGTAAACAATACA
ACAGAGGAAATAAATTCATAAATCCTAATTCTTCCCAACCCACAAGGGTATAAGCAGATC
CTTTATAGTTAGGCCAACAAACAAAACCACAGCCAATGAGGTACATTACAATCAAGGTAA
ATTCTGAAATATATTTA
>NODE_1164_length_250_cov_1.284000
AGAAACATTCTTTAGAATTATCAGAAAAAATGTATCATTATCTAAGGAAATACTTATACA
TTTATTTTATGCATCGCAACAGCTTGTCTTCCTTAATTGCAGATTTAAAGAAGAGTCTGA
AAAGGTTCTTCCAATGATTGTAAGAAGGGTATTTTCTCTGTATCAGTCTGAATATTAAGT
GCATTATACCAGCAAGCAATGTTATAGTGTGCAAACTGTATTATGTAATATAGGAGACAG
ACGCGACATTTGGAAACACATCTTTCATCTATTATTAGCCCATTTTCTTTAATTTATCAT
tataaaaggaacataatacaattaatttaaaaagtgactaaacagtgg
>NODE_1165_length_292_cov_1.041096
AAATGAACCCAAAAGACTAGAAACTCAATGCCACAATTATCCCAGTCTCACCAAAACCGA
GCTCTGTATCAGCGGAAACCATGTAAAGTCTATAAAGCAAGATCTTTGCCAAACAGTGAA
GCCACATGGTAGAACACTGCAAAACACACTATCCCTGTAACAAGGACTCATGCAAATCAA
AATCGATCCCTTAGTCACAGTTTACTTACGTTGCTTTTAGTGTCTAGAGCAGGCTCTTGT
GGGTTAATGCAGGCATGGGCTATTTTAATGACATGCTCCAGCTTCCTGGGCTGCTCCTCA
actttagctgccaggaacaacgtggtctgagaaatgatctacacaggaaaaagaaactca
gtcagttttcatagtcttttgggttcattt
>NODE_1166_length_201_cov_2.616915
ACAAAGTTGTGCGTGATGGTAAAAAGTACTGTTTGCACAGTATAGCAGACAGACAGACCA
AAACTGAAACATGCCAACTGTCCAAAACACTTCACAGTAGCTACACTATCAGTTCAGTTT
TTTTTTTAAATGCACTGGTTATTTTCCTAAAACTGCTCAACAATTGACTCAAACAACAAA
AGGCTGATAAACAACACAGTCATTTTTACACCTTTTTATTCAACAAATTCCAGACATCAA
CTGAGTAATGCACTTTGAATTGTTTCATATTTAATGTACATCACAATGTTGCTGCCACT
>NODE_1167_length_317_cov_1.195584
GTAAGATTTATGAAAGCGAAGGTTTTATTGATGACGAAGTTATACTGAATACATATTGGC
ACATGTGCAGGGATTGTGCTGAGGTTTAAGGACGATTTGGGTCATATTTATTCTTGGCAC
GGAGGTAAAGGGGAAGCCTTCTGGGGTTGTTTTAGTTAGAAAGTGTCCCAAGAGCCAAGC
GCTTTTAGCAGGACCAGATGTTTTAGTTTGTATGTAGAGACACAAACTTTAGGTTCAGGA
TTGTGGTTCATTGAAATTATCATATTGAAAATATACACTGTGATCACGTCAAGGTTGTTG
gcccttcagagacacctgatactactttgaaattgcttcggtgctcagcaagagggaggc
atatgtatgctaattggaaatcagaggtcggagtgcagaattttgcgtcattatg
>NODE_1170_length_99_cov_1.484848
CAGTCAAACTGCCATCTTTCAACTACAATGTTCACAGTCATGTATTGACTTCCGAGTGTG
TTTAAATATGATCAAGATGACGGCACAAGCTGTTTCAATTCCGTTCCTGTCAACGAAATT
CACTTTACATGTCCCATGTCAAAAACCTTGTTTTCAGCCAGCCAAACGCATTTTCGGAGC
AGGAtaacagtcaaact
>NODE_1171_length_307_cov_1.322476
TTAGCCAGTCAGCTATACTGGATTGAAGAATGCCTGATGGAAAATTCCAGGAAAGAAGAG
ACCCGCCACGCTCTCTGAACATCATACAGTGATGGAGGAGAGGATAAAAGGAGGGAAATC
TGTCAGTTTCTATGTTTTGCTACTGTGTTTTGCAAGAGTGATTAAAAGTAAACAGAATCC
TGGAACTGTATTTATTCTTCTTATTTCAAAAACGAAAGCTTTTCACCTAAACTTATAATG
CTGGCATTTACTGTGCTGCTCTAAACACATTTGGCATACAACAAAGCCATTTATTCTAAC
aacatttacagctttagtcctttgttttgctctttttttctactttttacagtccatttt
acctacatctatcttttacttgcgtgctttctccatcccacccct
>NODE_1172_length_217_cov_1.456221
AGATTGACTTTGTTGTTCATTTTAAACCATTACACATGGTTCTTATTAATTAAGACTGTT
CCATAACCTAAACAGCATTTATTATTATGTCCTTCTTTTGTAACCCAAACTCTGGCCTAT
CTCTAAACATAAACGATAGCCCAAGGATCCACTGCCAATGTCTCGTCACAAGAGAAAATT
AGCAATATTAGTGAAGTGATTGTAAAGTTGTAGCATATCCGCCATGAATACCACTGGTAG
GAGCATGTTCTGAATTTAGTAGCTGTACAAGCAGCAGAAATACAAAACTTTTAACTTTTT
tgttacaggtatcca
>NODE_1173_length_244_cov_1.327869
CAGTACCTGCCACACACAAATGCATTAGTAGTAACAATCAATCATTGGAAACTTTTAATA
GTTTACAAGTTACATTTTAGTCAAATAGCTTCTTTAGTTTTTTTTTTTTAATTTGAGAAA
GTAAGACTTTAAATGCACCTATAATGGAGTAGTTGATAGATTCTAACAGTGCTCTTGATG
TTGACCGCCGCTGCTGCACTCAGCCAAAGTGTTTATCGTCCAAACTGGCTCAGACTTTTC
TTCATGAGTCTGTATTTTAAACTAGTCCActcagatactcatatgttgtcattattgtgt
tgattccacctgtcaaaaatgcatcatgcactgcaggtactg
>NODE_1174_length_279_cov_1.225806
AGTTCAGGTCAGTTTCGTTGCAGAGGCTCTGGCTGAAAGGCAGAACTCAGAGGTTTGCAT
ATTTAAGCGTCCTGCTGAATGACGGTGTGACACAAACATTTATATTTATTATATATTAAT
ATCTTAAACACCCATAAATCTCCAGAGTGCTTTGATAATTCTTCTTCGATTAATCGACTC
GGTTATTTTAACGACAGCAACTTGTCGTGTTAATTTCATAACCTTTGTTGCTTGTTTTGT
GTCAGATTTTGTAAAGTTTTTGTCACATTTTTGTCAATTTCCATCTTTTTGTGGACATGT
tgtgtgatattttactaattgttttgtctttttgcagttgttttgtcatattttggtcat
tttgtatctttttgccg
>NODE_1175_length_210_cov_1.228571
CCTGTCCTGACCCTTCGGTATCCAGCCACAGCCGTCCTGCTCCTTCGCTCCCTTCGTCCT
GCACGGAACCCTCGCCCCCGACGGATTCCCCAACCTACACCCGGACCCTGGATACCTCTC
ACGCTGGCTTCGTCCTCTCCTTGTGTCTCTCAGATCCTGGACCATGGGGGCTTTCGCTCT
GCTGTGCCTGCTGGGTCTGACGTGGTCCTTCGGCCTGTTCTTCATCAGAGGCCTCCATCG
TAATGGCGTACCTCTTCACCATCTTCAACACTTTCCAAGGAATGTTTATCTTCATCTTCc
actgcctt
>NODE_1176_length_210_cov_1.890476
TTTGTGTAACTCCACAGTGTTAGCTTGTCTAATCACGGAGACTGTCCAGTCTACAGTGTG
GATCCATCGGTACAGCAGCTTCACTCCTGGATAATCGTCACTGTGGCCTCAGTTCTTAAC
TCCAAGCCGTCCCATCTGAAAGAGCTGGACCTGAGCTACGATCATCCAGGAGACTCAGGA
GTGAAGCAGCCGAATTAGAGGATCCACACTGCAGACATTTCCTTCAGATTATAGGATAAT
ATCATTGTGATCTGCATTGCCACACATTCATATGTATACTAAAAGAACTATTAGTACCAg
taataatt
>NODE_1177_length_238_cov_1.369748
TGTGAGCTCCCTAATCACTGCTTTGTGACACTGCTTAGTAGTTTTTTTCTTGCTTGAATT
ACAAAACACCGAAACTAGTCAAAGTCTGGTTTGCTATCTAATCTAATATCTCCACTACTC
CATCTCTCCTTTTGTCTTTTAGATCCACTGTCTTTGCAACATAACACTCTTCAATTTCTC
CTCCACCAACAACCTCCTCCACTCACCCCCTTTTTGTCTTTTTGTTTTTAATTCCACACG
ACCACTCCCATTAATCTTTGGCAAAATCAATAACCATTCACTGGTGtgcaggagttgagg
gagctcacaagtcatgtgggaaaaccaagccacaca
>NODE_1178_length_212_cov_1.693396
TCAACAGTTTACAGATTGCTTTACAGACAGGGCAAAAAAGAAAAGAAGGCTACTCAGGAA
GACCATTCAACAACAGAATGCCAGTCCGTCCAAACAGATGGAGAAAGACCAGAGAGGGAA
ATGTGGAGTAATAGAGCTAAACATGGTAAAAGATTTTCGAAATGAATTAATACAGCAACA
CCATATCAACTAATAAAAGAACCAAAAATGCGTATATCCAAGTAAGGAAGAAGAACAAGC
AGAATTAAAGAAAATGGAGAGTAAAACCATTAAGACAAGTTCAGAAGTAATAATAATAgt
aaactgttga
>NODE_1181_length_200_cov_1.905000
TATGTCTGAATGTAGCCGCGACGAACGTTATTGTGAAAGTGACCTATGTCTGACTGACAG
CATCACTTCGACAGACTGATGCCATGTTACATATCCCATGTCTGAAAACTAAGGGCAGAG
AGCAGGTATGATTTAAGAATGAACATTGACTGTGTCACATACATAACACAAAGCAGAAGA
AATAAGTCAATGACAGGACAACCAAAAGTGTAAGCTATAGATAAAATGTGGAAAAAAACA
TTTATACTAGATCATATGTCTTACTGGAGGAGTCCACATTACATCACATTTTATTTTc
>NODE_1182_length_293_cov_1.249147
GGTGATTTTTAATATTTAAGACAAGCTGAAAAAGTCTGCAACCAATCCTGATATTTGTTA
TTGATTAATACGACCATTAATTCTATGTTTAAACGAACCAATGAATTCGTCAGGCTACAA
GTTGGTCCACAATAGTGAAAAAAAAGCCTTAAGTAGCAAACAAACGATCAAAACCTTAAG
ATACTCTGTGTACCGTTACAAGGACTAACACATCCAGCAAGTATTCATTACTGAGAACCT
GAAACCACTGGTTTTATTTATGCTTACAAATCACTTTCACTTTTTCCTTGACTGTTCCTT
catctgtttttctgtctgaactccaataaccgatgatgtgaagactctgttggattactc
atcaaaaaataaaaataaattaaaaatcacc
>NODE_1183_length_222_cov_1.387387
AGAGAAATGACAAGAAGGAGGGTCGACAGCAAAGGGGATTGAAAAAGGGGAAGCATATGT
TAAAGGCTGGGCTTGATTAATAATTATGAGCTGTGTCAGTGACCGAGTGGCCATCCCATT
ACCCCTGCTGTCTACTGGAGGGGCAATTACGTAGGATTTACCCCCCATGCTCCCTCCCTC
CTCCCTCTTCTCCCCACAGTCCTTCAGTTTTCATGCGCCCATGTGCTGGTGTTTTGTTTC
TTGTTTCCTTTCTCCTTCGCAGGTTTAGCAGCACCTCTGGCAATAATGAGagatgaatgt
taataaaaatggtaaatatc
>NODE_1184_length_224_cov_1.758929
AACTTCTGGACACCTGAAAAAATATTGTACACATTGATTTCAGGTTTTAAAGTTTTGTAA
AATAAATATTTTAAGAAATCCAACTTATGTTTTTTCATTCTTTGTGATTTATGGCATTAT
AACTTAGTTATACTACACAGAAAATGTTTCTGAGTTCATGGTTGTTCTGTTTCCATAGTG
TTGCAGGACTTTATATTGCAGTGAAAAACTGATCAAAAACAAAACACCCTGAAACCCGCC
TTTGGTCCAGAGGGTTAAGTAGAGTTTACTTAAAACTACATTGGCCAGCTTTTTGAGGAg
caaaaaaaccaaaaaacaaaca
>NODE_1185_length_287_cov_1.257840
CATCAGCAATCCACAATTAAGCATTAAGACCATGTCCTTAATTACATTTTAAAGGGGGCA
TTTATATTTAAAGTTTGGATGTATTTCAATTAACTTTTAATGTAAATTTTAATTTGTCAC
TGCTTTGCTTTTGAAACCAACAATCCTTCTCGGCTTTGAAAATTAAGAGTAGGGTATGCC
CCCTTTAAAAGTCAAAACTGTATTTATATACATATTATCTCAGATAAATAGTGAGTTTTC
TTTCATACAGCTCCTAGTCCACCAGAAGAGGGCAAGCCTCTACCAAGACCTGCCCTGGCt
acagagaaagctggtagttacaatcatggtaaacaccatgacaagtttgtcccattacca
tctctgctctgtcgtcaagccacgt
>NODE_1186_length_234_cov_1.585470
GAGGTTGCCATGAAGAAGGAAGTTCTTCCTATAGAAGCAGAACCTTAAAGCTCCACTGAC
GTTTGCCACTGATCACATGTACAAAGAAAAGGCCTTCTGGAGGAAAGTTGGGTGGTCAGA
TGGAACTAAAATTAAGCTATTTGACCACAATGACCAGAATATGTTTAGCGGAGAGCAGGT
GAGACCTTTAACCCCAAAAAAATGAAAGACATCAACTAAAACTTGTGACTGATCAAAGAA
AAGTACTCGAGACAAACCAGTTCTATTCTTTTTCTGAGGCTGCTCAGCAGACTTGTGAGT
catgtttaggtatgcctactggaagattatca
>NODE_1187_length_211_cov_1.327014
TGGATCTTCAACAGACTCACAAAACTCTTCTTTAACAAAGGGGACTACTTACCTAACAAT
TATCTATTCTGACTGACTAACAACACGACTCACACTGACTAATTGGCAAAACAACGAGCG
GGTACTATCACTCACAACTACACACTGACTGGCAAGCAGAGAGGGAAGGCTGACGAGGAG
GGTAGGCAGGGGAAGTGGATGCACGCGACGGGCAGGTGGAAGGATCAGGGTGGTGGATGG
CAAGCCAGAGTGGTTCCAGGAGTTTCCTTTGGCGGAGGCGGAAGGCAGGGAAAGGctgat
gaagatcca
>NODE_1188_length_225_cov_1.155556
CTTTTTATTCTTCCTCCCTTTTTCTCATATATACAGTACCCCCTCCTCTCAGCCTTAACC
CATTCTCCTCTCTCATACTCCCTCTCTCCTGGGCCCTGGGCTGGTGTGTGACCTCTCTCC
GCCACCTTCCATCACCACTGCAACTTCTTCTTTCATTTTCATTCCCCATATTGCATCGAT
TTGCGCCATCTCTCATGATTTAACAACTGTTTCTAATCTGCGCTTTCTACAGAGGCCACA
GCCAGAGACCACGTGAAGGGCTCCAAGGTGAACCCCCTCCCCACCACTGCTGAGCAGTGC
ctggccgccatgagggccaggat
>NODE_1189_length_230_cov_1.617391
CAAGTGTTCTGTTGGTGTGTCAGTGGGTCAGCATGGTTTGTATTTTCTGGTTCTGGAAGC
CTAGTTTTGATATATGCTCAATGCACATCTTACATCGCTCAGCAGGTTCTTCCCCCTCAG
GTGTTACCAATAGTACAAAAAATGGGTCTACATACTATAAATATATGACACTCACATTTT
ACAACTTTCAAAAACTGCGTTACTCACATTACTCAGCACATCAACTCTAGGAATATATTT
CACTGTGCTGAGTATATCTTCTGACAACTTGTTATCAACTTGGTTCTCTGTATAATGTTT
tcaatcatgttgcatttgttttaataat
>NODE_1190_length_202_cov_1.925743
AAATGAAAATGACATGAAATGGACAGAAGACGTAATACAATAAATAAATAAATAAATAAA
TAAATAAATAAATAAATAAATAAATAAATACGAAATGAGCCAAAATAAAAATATAAAAAT
AAAATAAATGCAAACAAAGCAAAATGAGACAGAATAAAATCTAAAAATAATGAGCTACTA
ATCAAATAATGAATGAACAGTATTTCCAAGCAAAGGGTCAAAAATTTGCTGGTCACATTG
ACACAGATGTGCACATTTTAGACTTTCCTTTGTCTTATGTGAAAAAAATGATATTGGGAt
>NODE_1191_length_212_cov_1.750000
TATTGATTCTTACTCAACTTCTTCTTTTTATTTTATTGTTACTCTGCAGCAGAGTCAAAT
TTCATTACACCCCGTGGATCCATATAACAGCACAAACTCATCTTTGTGTCACTAATAAAG
TGATTACTTAGATGGAGAAAAGGTCTAAAATGCTTTTTCATGGCTTGTGGGTGATAATTC
CCTGAAATATTGGAAAAATATGAGTGACTACAGTGTCAGGGAAGAATGAGAGGGGGTTGT
GCTGTTTGAGCAAGCTTTATAGCTCACTGACCTTTTAAAGAAATAGATTGTTGTTCAGTA
agaatcaata
>NODE_1192_length_276_cov_1.036232
CGAGGGAGACACACTGAGAGGCTGGCCGCTTTTTGGGGGGAGCGCAGGGAGCCTTTCGAC
GCTGCGGACATGAACTGAACAGAAGCACACACTGGAAGAGGCAGGGACCGTTGTTGCCGT
GAATTTCACTGTTAAAGGTGGAAAGCGAGCCACCCCCTTTCTCCCTCTCTCAAACACCCT
CCTCTCTCTCCCCTGACAGTTCTGATTCAGATAGAGCTACACCCAAAGCCCCTGCCGACC
CCCTTCCTTGCGCCTGCTGCTCCACCCCTCCGCCGCTGCACCGCTCCGGCAACCGAgatg
cacacggagacccgtaacaagaaagtaagtgcacgttattggctttgccccggtggcccg
gtggacaatgcaac
>NODE_1193_length_204_cov_1.779412
CAGCACAACATCCATCCACCTATTCATGTCCACACATCAGTAACATCTGCTGACCTCAGT
CCACTCTCTCATTACAGGATCAACATCACATCTCACATGTTGGACTACAAACTCTTCATT
CATTCCATCACCTTCTTCTTCTGTCTTTATCAGCTTCGTAGCTTTGTCTCATTCAAACTT
CAAGTGTGTCTTCCAACAACAGTCACATGTCATCTGTACATTACAGAGGGATTGTGATTG
CTGCTGTCCACACTGACTGTCAAGTGCTCTCTTCCTAACACAACTCCACTGTAAGGAATC
ac
>NODE_1194_length_224_cov_1.598214
TCCACAATCACCACCTCCAATAAAGACCCAGCTCAGCCACTCATTCCCTGCCAGACCATA
GACCTTCTCACCGTGTATCCTACCAGTCCATGTTCAGTTCTCAGTCCACAATTCCCTTCT
CCGTCCCCAGCTCGTTCCTCCTGCCAATATCTCCAGCTTCAACCTTCACGCAAACCTGGA
TTTCCTAAGCCCGCCTGTTCTCTTGTGTTCTTCCCTTGTGTGTGTTATATATGTTAGTCT
TGTTCTTTGATTTTCCTGTGGTTAAGTTGGTTTCCCCACCATTGTTCAGTTTGGAATTTt
agttgtattagagtttggtttg
>NODE_1195_length_223_cov_1.282511
CTTGAATATCCAAAACATTCACACTTTTGTTCTTCCTTTGAGAATTGTTTTTATTATTTT
TTAATATGAAACTGTCAAAGCTAAAACAAAGGCCACCAGGAGAAAGGGGAGGAGAAGGAG
GAGGAGTCTAAGACATCTCCTGTACAGGTGGAAACATCAGTGAACATGTGAACCAACCAG
ACTCAAAGTGTTCTCTGCAGGTGTGCGTGTGCAGGTAACGTGCAGCAGCAGAAACGGATC
CGCGGGCAGCGATTCTCCAGCAGttaaagttttaccttttcagctgactaagaaaagtgt
caaatgttttggagattcaag
>NODE_1196_length_226_cov_1.486726
ATTCATTTTTGGACAATAAAACAAAGTAGCCAAAACAGAAGAAAATTGTGTAGGTAAGAT
TAAACAAAACCCCATGAGGGTTATAACAGTGATCTCACCTCAGTATGCATGATAAACAAA
TGCAAAAGTCCTGAATACACAAAAATAGGCAAACATCTGCAGTGCTTTTTTAGTATCAGA
GGACATCTTTGAGCGATCAAATGTGCTTGTTTTTGTTTTTGTTCACACATTTTATAAAAT
GCCTCCTGTCTCCTCTCCTGCTTTGGATTCAGCAGCACTCTGCACTCCATCCTGCGTCAg
gccggtgtagcagcacaatttcct
>NODE_1197_length_237_cov_1.219409
TGGGACGCAACACAACACTGAAGGACACAGGCCTTCTACAGCAAGGATACAGGAGCAGAG
CTGCAGGGAAGCAGCCACACTGAGACACAAAACAGCAACGACTAGACACACAACTACACA
AAAAGCGGCGCAAAGTAGACACACAATGCCGAGGAACGAGACGGCAATCAAAAAAACTGG
CAAAGCAACACAAACAAGACGCAAATGGCAACACAAAACAGCAAAAGCGAGACATGAAGT
GATGAGAAATAAATAAATAAAGAAAGAAAGAAAGAAATAAACCTGCTTTTTACGTATAAt
actgtgatctgttactttctggctcataatgtatg
>NODE_1198_length_214_cov_1.004673
AGCTTTCATCAGATTGAATGCAAATCCAGCTCGGCTCTAATTACTCTAATGTATAATTTA
AGCCCTACAATCTTGATAGTTTTAGTTTGCACCTAGCAGGGGCGTATTTTGTGTTCCCCT
TTTCTTTTTTTTTTGTCTGCCCTTTTCTTTCTGCCTACTCCCAATGTCATTGTACCTTTC
CAGAGTTTCCCTCAGGCATAGCTGTTAACTGTTGTTATCATCTCCCACCGGAAATCAAAT
TACCCCATATCCTCACCGCCTGGCATCgctgatggttattcaaaacgctttggctcttct
cacttgcctgcc
>NODE_1199_length_215_cov_1.651163
AACATTAATTAAATATGTTCATAATGCACTTTAATCATCCTCAGTTTAGTGAAATGATGT
GAGTGTATCTTTGCTTTTCATCTTGTAATTGTCTATACTATTTTCAATAACTTAATATAA
GGAGAAGATTATATATATGGCAATCAATGTACAGAAGTAGTACATGATTAGTCACACTAT
AATACTCTGCTACTGCCGTCTGCAGATTAGTGGATGGTGCTCTCAGCATGTGACTGGCTT
ACTAATACTGAAAATGTGTCACACCACATTTTGTTCCATATGTAACAAGCTACTGTATCt
gctgaaacccccc
>NODE_1200_length_231_cov_1.350649
CCTGGTACCAGAGCACCCTAGGCCAAAGGTCGATGATCGACTTTGTAGTCGTGTCATCAG
ACCTGCGGCCATATGTCTCGGACACTCGGGTGAAGAAAGGAGCAGAGCTGTCAACTGATC
ACCACCTGGTGGTGAGTTGGATCCAGTGGTGGGGAAGGCTGCCGGTCAGACCTGGCAAAC
CCAAACGTGTAGTGAGGGTGAACTGGGAACGTCTGGCAGAGGCCCCCGTCCGGGGGATCT
TCAACTCCCACCTCCGAAAGAGTTTCTATTGCCTCCCGGGGGAGGTTGGGGACATGGAAa
cggagtgggccatgttcaaaacctgtgtt
>NODE_1201_length_289_cov_1.314879
ATAGTATACCATAGTACACAAGCACCTCAGGAGAAAACAAATCAGTGCTATTCTGGAAGA
TCACCTCCAGAAAAGTGAAACCCACTAAAGTGTTGTGGATTCATTACGGAGACCTTTTTA
GTAGATTTTGTCCTCATAGCTCCTAAATACACTTATAAAGCTTAGAACTCAAAAAGAAAA
TTAACTTAAATTACATGATCAATTAGATTTTTTGAAGGAAAATTATTTCTGATTAATTGA
CTAATCAGTAAAACAACCGATAGATACATGAAAAAAAAACCAAAAAACAAAAAACAAGag
tccttagtggcagccctaacggaatctgtggagcaccgagttctcatgatgtgtactgtt
gctgctgaataccccatgtcttcaaca
>NODE_1202_length_278_cov_1.057554
AGATTGTTGTCGCGACTTTTACAGAAGTGTCACCATGGTGTTCATTCATACATGAAGCTG
ACACATTCAGATGCAGTCAGATTAATGGAAGTGAGTGCATGTCACAATGAAAGAGGCTTT
ACACTTATAGAAAGTGCTGTGGGATTTGAGCCAATTGAGATTTGAGCTTTTAAAGACTTT
TAAAGCAAATAATGTTCAAGTATAGAGTTTTGAAATAGCAAAATGAATGTTGGAAAAAAA
TAAAACTCATGACAGGTGTTCACTCTGAGCTGTGCAAAAAAAGGAATATAAACGAGGCTa
caaaacggaaatgttcaaatgcttatttgtcaaaactcgtaaaaaccttaacaactgatt
tgcaattgttaaaaga
>NODE_1203_length_229_cov_1.262009
TAAAAACGACCTGATCGGCGCCGAAGAAGGAGAGGATCCGTTCGCAGACATCTCCTCTGT
TGGTAAATCTTCCATCTTTTCATCCAGCAGCAGCAGCTCACCTCCGACCTTCGCGTGCCG
CCGACCTTTAACAATAAAAGCCTGTCTTCTGCGATGAACGTAACGGCGTCCCCGGCCTCC
GTTTGTCAGATCAAGTCGCCTCGACGCCATCAAACGCGAGGCTAAAGGTCTTTCCAATGC
GCACGACAGATCCTTAAGCTGCTCCTGGCTGCAGAAGTACATCCCCTTGAGGGAGTTTAa
ttaactttcctaattagacggttacat
>NODE_1204_length_334_cov_1.622754
ACCTTTACCTGGGGAGGAAAAATTAATTGGCTTAATCTGCATGGAGAAATACACTTACCT
TAAACCTGCAGAAAAATTCGAATACGGCCGAACAGTGGCAGAGGCGCTTTGCCCAGACAT
GTTCTGAGCCACTCACTCATTTGAGCTTGGGACAGCGAAGGAGCAGCAGCTCACGAATGG
AGCCCAGATTGTCCTGTATGTTTGCTGGTGTGCCTATGCCTGAAGAAGGCCTAGATTAAG
CCAATTAATTTTTCCTCCCCAGGTAAAGGTGAGTATTTTCTTCCCACAGGTTAAGGTAAG
TATAATTTTTAATGATGAGTGTTTCAATTTTTAATCCATGAGTGTTTTAATTTAGAGCCA
TGAGTGTTTTAATTTTCTCCTTTCACAGGTTACAGGTAAGTAAATGAATTCCAATGAGTG
TTTTAATTTATT
>NODE_1205_length_232_cov_1.306034
CATTAGCTGTGCTTGACAGTCAAGTAACAAAAACTGCAGGCAGTGTTTGCACGAAACAGA
CACGAGGGAAGTATTGAAACGAATACAAAATCTAAGACGTAAAATAGCTTTAGCATGTAG
AGCGTGGACAGTTTCAACATGAGGCCGAGGCAGCAGCGGACTAGCAGGCCTTGTGTTCAT
TGTCAGTTACTGAGACGGATACGTTATTTTGGGAGTTTGGGGAGTAACAACTATCTTAAA
ACCTTTTTTCCATGTTATGTGTTTCTGTTTGCTTTAAAATCTCAATTGTCCATCTGTACT
tgaaagcaacaaagaagttggtctctatac
>NODE_1206_length_232_cov_1.409483
ATTAAGTACATATTGAATTTAGTGAATTGTGCTGGTAGTTATACATTGAAATTTGCTTTT
TACTGTGTTTACATTGTTTGCCATGTTTATTCGCATGTGTGTGTGTGTTCGTGTTGCATA
GTTTGTTGGCTGGTGTTTGATTGATTTTGCTTGTGTTACATTTGTCTTCATGTTTTCCTC
TTATTGCAGCTCTCAGTTATATCTGTGCTTGGTTGTAAGATATATGTTCCTGTTCATATT
TGCTTCCATCTTTTTGTTGACTCTTTCATTTGTTTCCATTTGTGTCTGATATATGTTTGt
gctttgtctactttcatctgtgtgtgtgtg
>NODE_1207_length_336_cov_2.163691
GCACCCTTCTCTGGCCTTGTGGAAGAAAAAAAAAACAACCAAAAAACACCACACTCTAGC
ACAAACTGTGAGGTTGGGGCGCTGCACACACAGCGAGTTTCACTGGGCTCCCAGCGTCAC
GTCGCTCCACGTGAGCCGCAAAGGGTTTGTAAAGAGCGGACTGCAAAATGAGTGTCAAGG
CCGTTTGCGTGCTAGTTACATTTCCAAGCAAACAGGGCAACGGACAGAGCGCATGCCGGC
CAAAGTACGACTGGTCATCCCACAGACGGGCTGCAATAGCATTGGACGGAGCCTTTGGCA
ACACAGGGAGGTGAGGCCAGGCGCACTGGGCTTTGCCGGGGAGCTGCCGCTCGTCACAGC
GTCAAGCGAGGCGCACCACGAGGGTGGTGGCTGGGACCGCCAGCCTTTTGGGCTGCTGGT
CAGCGGAGAGGCAc
>NODE_1208_length_238_cov_1.453781
TGACGTCTCGTTTCTGTACATTTTTATTGTTGTTGTTGATTTTTGTTTACTTTGTGCCCT
TTCACTGTCTTTTTCTATCTTTTGTGTGTTTTTAGACTCATGTTTGTGAGTTTTTGTTTG
TTTTGTGTCTATTTTTTGGTTCTGTCTTTTTATCTATATTGTGTTGTTTCATGTGTGTTT
TGCACCTTTTACTGTATTTTGTGATATTTTTGTTGATGTTTTTTGTTCTTTTGTATTCAT
GTTGTGTGGATTTTTGTTCATTTAGTGTCTAATTTGTTGTTTCTGTGTCTTTGTGGGACT
ttttacagacgtgtgtttgcttgttgcttctatctt
>NODE_1209_length_208_cov_1.759615
AAGCTTAGCTAGATATAAGGTGAAATAAGGTAAGATAAAGTGAAATAAGAAAAGACAGAG
TAATTTAGGATAAGCTAAGTTAAGATCAGATAAGAATAAGTTAAGGTAAGCTAACATAAA
ATAAGGTTAGATGACCTTAGCCAAACTAAAGTAAGCTAAACTAATGATGAACTAAGCTGA
ACTAAGCTAAGATAAGCCAAAATAAGATTAGATAGTTTAAGCTATGGGAAGATAAGATAA
GCTACTCTAGGATAGGCTAAGATAAGACAAGGTAAGCTAGGACAAGCCAAGTGAATGAAG
ctaaac
>NODE_1210_length_267_cov_1.052434
TGGCCCCCTTCCCACCTCTCATTAACGCACACATGCACCCCCAACACACACACACACACA
CACACACAAACACACAAACAGCTCTGTTCAATAACTTAACATGCTAACAAAGAATACTAC
AAAGCTATGCCCTAGGTGCAGCTCAGTCCATCATCTGACCACTGATGATCATAATGGTGT
GTGAGTGTTAGCTTGTATGTGAATGTGACCATGCATATTTTTGGGAGGCTGCAATAAATG
TTACTTCCACTCCATCTCTCTCATTACTTGCGGTCAGTTGAAGCTCacagtcgtgtggga
catggcttcacaagaagcatgctgttgtttggactttactttctctgtgctgtatcctca
ctttg
>NODE_1211_length_283_cov_1.137809
AATAATTCCGAAAAGCACATCTTCCCCCTGTACAATATACTTGAATCTAGTTTAGATTTC
ATTTCATTCTTTTTCTCATAAATCCAGACTCTCAAAATTGCATTTCTCCTCCATTCATAA
AGTTTTTTCCTCCTTTCTGTTCTTCTTTCCCAGCACCCCCCTGCTTCATATATTCATTTC
GGAATAGCATATCATTAGCTCATGGTTGTGTTATGGCCCGCTGTTGTTCATCCCAGCCCA
GCTCCTCAGTGTGCCTGAATTGGCATGGGAAAGAGAAGGGGAgagcttaaccgccagaac
tgtgagactctgtggagatgacaagtagctccttgattaacccataggctggttgagcag
acccacactttgcctgtgttc
>NODE_1212_length_208_cov_1.942308
TCCTCATGGAACTTCATAACTCATTTAGCTCATTCATTTGGTTTCACTGTTAGCGAACAC
TTCCCTTAGCAACCATATTTCCAGCAACAGTAAGAAGCAAATAGCAGACAGACACAATTA
GCAACTAGCTGGTGAAAGCAATTTAGTAGCTAAGGAGTCACATGTATTCCCTCAGGAGTT
GGAGGAGATCAAAAAGGGAACTAAAAGAAAGCAGAATATTTGACTTCCAAAATCGAGTGG
ACACAATACCACTTTAAATAAAGGCTATGTAGTTCTTATCTAAGTAGGTTACTATTTGCT
aacaca
>NODE_1213_length_241_cov_1.493776
CTTATTTACCTGTCTGGAAATGAAAACCCACTGGTGCGTATGAAAGGCATATTACACCAT
TTATCACGGCCAAAAACTGGACACACACAGTAGGAATCAAATTCTTAACGGTCCAGTGGT
CCAAGAACAACTGACATGACGTGTGGTCCTGTTGGGAAAATTAGCAAAAAATGAGCCTGT
GATCATTTTAATTAAATAAATATTTAATAAATATTAAATATTTTTCAGTTGTGTTGGACC
CATCAACATTTGGCACCGTGCAGTGTTTGTAATGCTACCTTTCATTTGCCACAAATGCCT
ttctttggtctacattacatttatagacaggtaaataag
>NODE_1214_length_262_cov_1.446565
TCTTCATTCTCCTCCTCCTCCTCCTCCTGCCTTCTTTCCTCTCTTTTTATTTTCCAGCTT
CCCTGCTGATTTTGGCTTTGTTTGCGCTGTAATTTAGCAAAACAAAGCAGCAGAGACAAG
AAAACAGAATGATAAAGAAAGCATTGACACCTTGTGGTGAGAAAACATCAAGATCTCCCA
AATATTTGGGGAAATTCAAAGGGATTTCTATAATGTGAATTTGTTTATTCAATATTCAAA
AAAATAATTTGCGGAAGGTCACAGAATCATATTGCGACACATATAGTCATGTACTGTGTc
tcacagaagcagacagttttagcatgcattgttttatgaacattttttagatatgctgaa
>NODE_1215_length_251_cov_1.318725
CAGGAGCAGGGGAATCCGTGGAGGTGTGGGGCCGTGGTTCTCCCAAGCAAGGACAAGACG
TGGGGGGTGGTGGCAGGTTGGTTGTCGGCAGAGGCTGGGCTGGAGGATCGGTTGCCCGGC
GGAGAGGTTCTAGGCAGGGCAGATAGCAAAAGTTAAACAAAGGCGAGATCTCACAAGGTT
CAATGCGGCAAGGCAAGGTGGGCCTGTTACCACTCTGGCAGAGTCAATCAACTGGCGCTG
GAGCACAGGTGAAGGCAGGCTTTATCCAGCGCTGATTACAACTCTCcacaggtgcgtgga
gcgcaggtgacacctctcccgttcggagctccgcccagcctggaaaaac
>NODE_1216_length_324_cov_1.660494
CAGCAAAAGCTAATGTTGAGGAGTGGAACCTCGTTCACAATTACCATAATAAAGGTGAGC
AGGGGGAGAATAAATTGTGGAAAGAGAAACTTCTGTGTGCATGACGAAAAATGTCCCCTA
TACGAATACAATGCGTACTTAGTTCTGAAATCACAGAACAAATGCATCAAATAAATACTT
TATTCACGTGGAGCTAATTTCACCCCTCCATTTTGATCACGTCATTCCCTCTGGAAAATT
GCAATTAAGTTTGGAGACATAAAACATGCCAACTTCTCTGCATTTCAAGGCTTGATTGGC
CTATCAGCTAGTCAGTATGCTGCCATGGTTTTCATCACTGTTAATTGATCCTTTCTTTAA
TTAATCTGGAAAGGAAAGCCCATATCTCTATCCTGTCTGATCGTCCCCTCTGCGCCTCAA
GC
>NODE_1217_length_202_cov_1.524752
TACCCCCAAAACATGTACAAAGGGAAACAAAACAACCACAAAGACATGCAAATAACCTGA
AACATCTACCATGAGGCAACACAACCACAAAGAAAAATGAAACAAACAAACAAACAAAAA
AAGGGCACAAAATGACCAAAATCGATAAACGAACAACCAGGAAGAATTGCTAGAGATGCA
AACAGAGCACAAAGATACAAAATTTGCGTTATGAGACACAAAATGATCAAAATGTGATGA
CCAATATCAAACACAACCATAAAGAGATGCAAAGTAATTGAAAAGTAAAACAAAAAAACt
>NODE_1218_length_300_cov_1.496667
TTCCTGGCTCAGGAGGTCAGAGCCAGAAGAAGACGGGAAGGGCAGCGAGGAGGCAGGAGA
CCGGGTCAGAACGGGCCGAGGAGCGGGAGGATGGTGGTTCATAGCCGTCCCGTCCTTCCG
ATCCCGTGTTCTGGTGGGTTGTTGTGTTATTTTGGTCGTTTTGTGTTTGATTTGAACTGT
GTAATAAGCTGGTGGATTGTCGGGGGATTTGTGGACAGGTGAAACATTCCATTAGTCGGG
ATCACAGAGAGGCTTTGTAGAAACTCTGTATGACTGTCAATCAACGCTCGACTCGTCCCA
CCAGGATCAGTTATGAAACCAGCCAGCCacggtgaacggtcagacaaacctgcagggaga
tgttttcctatgactaggagtggctgaatcaccttcag
>NODE_1219_length_245_cov_1.044898
TGTTTTCACAAACAGAACCTCCTCTTTAAACTGTTCAGGGACAAAGTGCATTAACACATC
AGGGTTTATGTGCATCAAAGCATCTCCTCCTCCGTGACTTTACACCTGAATCTGCTCACC
GAGGACAGCAGCTGATTCCAGGTGCAAAAAGGCTGCAAATGTCTCAGATAAACCTGGTTC
AGCTCATATTGATTTCACATTTGCGCTCCGTGTTTTAATACCTGCACACACTGAGACTca
cgcagcgttaaagacacactttcatgtctccaaatacatgtgggcaaactgtcacattcc
tgctgtggcttctgtttgagcagcagcttcgtttgtgaaaaca
>NODE_1220_length_271_cov_1.302583
ATCCAGATCCTGCACTACGTATACACTCCTGAAACCATAAATACAGACAAGAATGAAGAC
AAAGCTGCACCAGGAGCAAGATGTTTAGACGCGATGCACAAAAAAAGGAAAATAAGGGAC
AAAAAGACATATCTGGAAAGGTCAACCTGAGAGAGAAAGCAGGCCTTACACATGTAAATA
GACTCCTCCCTGAAGCCGTGGTGTTAAGCTGTTGAGAGCTGTCCTGCACTCCGTTCTAAC
ATGGCCTTGCCTCCCTGCTATGACAGAATAACATGCACCAGTGATGCTGAGGGCTTGTTC
aaagggtttcggacccagttttatgagccctgctctcattaaagaggtgctgggagagtg
acgagaatg
>NODE_1221_length_351_cov_1.056980
TGAATATGAATATTTATACCATTTTGGTATTAGTATATTATAGTTTGCTATTTCTCATAT
CAATATTTTTTCTCCATAGTTGTTCTATTATTCTCTGTCCATATCCCTAGGGTGACGCTA
AACCAAACTCCTGTGTTGTGTGTTGTGGCCATTACAGCTGATTCTGATTGCGTGTCAGTT
TACAAGGGCTTTTTGCTTCATTCACACACACAAAAAGGAAATAATAAATAAATAATAAAG
TCTAATTACACCTAATAATGTGATGATCTTTTATTTACTTAATTTTAAGACTTTTTAAAA
attattattattattattgttgcatacttaattttttttttcactgtttgtgttaatcag
ttttatttattccataaaatcagtttttttatgtcttggatttttaatttaatgaattta
gttttattctgctatatttttgtattttc
>NODE_1222_length_208_cov_1.120192
TCCGTGTTCGCAGTGAATACAAGGTTATATAAATATGGTGGTAATAACTTAACAGCTCCA
AACGTAAGACTTGCAGGGGCCCTTCTGTTCTTTCTGGATCAATGCAAACCAAAAGCAGCA
ACTTTGTTCTTTTTGTCAAACAACTCACTGTTGCTTTATGTCTGTTTGATTTAAACCGAC
TGTACACGACCTCCCAGGACACCAGCAAACAGCGCGCCTCTTGATCTTTGTATACAGGAT
TTGATGTTCAGCTTTGCAAATAACAACTGTGAAGAACactcactcaaggcagagagtgca
tcatta
>NODE_1223_length_231_cov_1.740260
CAGTGGTACTCTCTATCTCATCCCTCCCTTCCTTTTTACGTCTTCTACTCACCTTTCTTT
TATCTCACTTCCTTCCCACCTACTCTGCACTTCCACTGCATCCATCTCTTTATCTGACCC
TAGCTTACTTAAGCCTTTTTTCTTCATATCTGACCCCTTTTCTTGACCTTTTTTCCATGT
AATTTAAGAGGCCATTATTCTTCCAGTCACATTCTGACAGTTAAGCCTCTCCTAGGTGCT
TTCTTCATCTGTCTTCATCACCGCTTTCCCAAAATGCCCACGTCTTTCTCCATCTTTAGT
ttgtgttttgttctctctgcacatatgac
>NODE_1224_length_250_cov_1.444000
AACACTGTGCAATGTTTGCAAGTGTACTGAGAAGAATTAGTGCTGTTTTAAAGGCAAAGG
TTGCAGCAGATAGAGTTGATGGAAGCAGATGATTCGCTGTGGTGACGCCTGAAGGGAAAA
ACTGAAAAAAGAAGAAGAGAGAGTAAAGGTTCCACAAACTGAAACATTTAGTGGTGTCTA
CTAGTTAATCAAACATAGACATAATTAAGATTGACCTGGTCCTGTTGTCTGAATGGGGAT
AATGTAGAGAAGTCACGTTACATAAATAAACAAAAGTTTTGAATCTGAGTCGGATTAAGG
attaggacttgagctagaatgtctctcaggggaaaaagaaaaaaatgc
>NODE_1225_length_316_cov_1.199367
GAGAATGTAACTGCATAAAAAAGACTAAATTTGTGCTTAAAGGGGCTGCTTTATAATTCC
CTTTCAGCCATACAGGCTCAATGGTTTATGAAGGAACAGGATGCGGGATTCAGTTGTGAA
TTGTAAGTGTTGCTGCTGGCAGTAAAGACTGAAACACTTGGAGTAAAATTGGACGATTGT
GAAAGTTTTAACTTGTGGCAACCACTTGTGCATGTTTGGATTCTGATGGGAAACAGATGC
CATTCAAGTACACAGAGAGCTAAAAATTAACTAAAAGAAAAACTGACCCTAGTTAACAAG
cgcttctcagttctctgtgatatgacaaacttaacaatatagtcagaacagactggagta
tgggcattgcatgcaacaataagtatatgtacaatctactggtccctgaggcca
>NODE_1227_length_358_cov_1.972067
AAGGCACACCAAACACGGACCTTTAAAAATGCATGAGCGCCCCCCAAAAACCTCCCTCTC
CCTCCGCAGAATAGAGCTATCACTGGTGCCTGTTATCTCCCCGAACCCCCAGGTAGAAAA
TGGTAATGATACCACTTAACATCGCTGCACATATGGAGGGAAAATGGAAATGCCAACAGC
ACCTCAACTATAAAGCAAATCAAATTGAAATATTAATCCGCTGATTAATATAACATTATG
AGAGCCCATTCTCTTTGTTGTTAAACAACAAAGGGTTGCAAAATAAGCAACTGCCTAAGA
GGTAAGGGGTTTAAAAGAGTCCCACAGAGGTGCTGAAGCCCCTCTCAAACATCATTATTC
TGCATAATGTATTCCCTTCCACAGTGCTGAGATTTGATATTGATGTTTACTCATTTATTT
TTTAATTAACGTTCGTTGTTAATGAATTCTTTGATg
>NODE_1228_length_260_cov_1.180769
GTCACAGCATGTATATGTTTTCCAAAACAAGCTTAGGAGTTAATTCAGCCAAAAGCCCTG
TCCAGTTTCTTTTCTTTGAGATTTGAGGTTCCCATTTGCACAGTGTTCTTTTGCAGGAGT
AACAAAATAGCTGTTATTTTTTTGGTATTTTTTTAATCATGTTTCACCTGAAGCTACAAA
AATATCAGGTAAAATTACAATAATGTGTCCAAAACAAGTGAAACCTTCAATTAATACCAC
TGATAATGGCACAGATTGTCCTGTTTGGGATTTGATTAAAGACCCCAATTTTAACAAGCA
gattttagccactactaaggtatattgtctagtgcatacgataatccagcactcctct
>NODE_1229_length_218_cov_1.201835
TCAGGAGAGGAAGGCCTGAGACTTACTCTGAATCCCCAACCTGTTGGTTCCTCTGTGGCT
GGCCTCCAGCGCCTCGCTTCGCCCTCCAGTGGTTACTCCAGCCAGTCCAATACCCCAACT
CCTGGCACTCCACTGTCTTCTCCCCTCACCCCTTCCTCCCCTCTCACAGCCAGTCCTGGA
GCCTTTTCCCTACCTCCAACCTCCCCTTTCTCCACTTCCTCCTCCTCCCCCCTTTCACCC
ATCGCCTCCTCCCTGCCCCGGACAAGGTCTcgggctgatgggaggccgaagccaccggtg
ccggagaggaagtcat
>NODE_1230_length_249_cov_1.104418
AGATTTTTTAATTCTCATGGCAATTGTTTTCCACGTGGAGCCGTGATTCGGACATAGACG
TAGCTCCAAAACTGGAGGGTTCTGCTCTTCACGGCTCATTTAAGGATCGTGGTCCTGTTA
GCAGTCAGGCTAACAGGACGTCACCGGTGGACTAGTTTCAGGTATCACAGGTGTTCTAAG
CCCGCAGATGTGTTTGCTTTTGTTGCACTGGGTCTCTACTGTGGGGTCTGTATCTCCAAT
Agtgtctttctaaggaattcagttgttcataagcagaaacgctcttccggtgaaccgttg
agaggtgttacaacctggaaccatttgacatgagaattaaaaaatct
>NODE_1231_length_202_cov_1.896040
CACATACCACACTGAGACCACGCATACAACAGAGAGACAAAAAGTTTGAGAGAAAGGAAA
AGGGAGGAGAAGTTTTTAAAAGGAGGAAGCAAAAAATACACAAAGAAGGGAACGAAATGA
CCACAAAGAGACAAATAACAAAACAAAGACACGCAAAGTTACACAAAGTGACCTCAAAGC
AATGCAAAACAATCACAAACGGATGCAAAACAACCAAAAAGAGACACAAAACTACACAAA
GAGATGCAGAATGACACAAAGTGACAAAGAGATAAAAATCAAAAAAAATAGTTGCAAAAc
>NODE_1232_length_252_cov_1.154762
ATGCTTCTTGCCCACGTAGTGCTGCTGAGCCATGAGCGGGTTGTTGAAGGAAGCCTGGCA
GATGGAGCAGAAACGGTCCGGGTTGTTGTTGTTGTTGTTGTTGCCCGTCGCTGGAGCACC
ACTCGAATCATCTGCAGGCTTCTTCTTCGGCTGAGCCGTCGGTGTTGGTTGGGGTGCTAC
TGCTGGAGAGGACGAACAAAGCAATTACAGAAATGCTGCTGTCCCGTATTTGCACCGCAC
CAACAGAAACATCAAGCAACAAGCTTGAGGTTATGaatgatatggagataagaacctacc
tggggtctgaggtccgactgttttcagcctcaggttcttggcatgaactt
>NODE_1233_length_216_cov_1.611111
TGAAAGGAAAATTTTCAAACGAACACCTACAAACCTTAAAATGAGACACAAACTTTTCAA
AGGTTTTGTGGGTAAAATATGTGAACAGTGAAATCCAGCAGCTTGACTGTTTCTTGTCGG
CTGGAACTGAAAACGAATTCTGATCGGTTCCTTTAAATCCATCTGATAACTGAGAGAAAA
GCTAATTTAAAAATGGAAATTGGATGAAAACATGACAGAGGTAATGAATGAAATATTTGG
TGATTTATCTTCTCTTGATGGACTTTCAAACATGTAAAACCACAGTGTGAGCTGGGAGAt
cggagcctgtacag
>NODE_1237_length_324_cov_1.061728
TGTTAACAAGGTAAAAAAAAATCCACTGCAGTGGGTCTAAAAAACACAAAAACTGGCATC
TCCTATACTCAAAAGTATTTGAAACCTCTACTGTGGCTCCAGATTATGGTCAGATGCTTC
CTGTTTGCTTTGATAATCCTGTAGATGTGCCCAGAGTTGCAAACTGAAGGGACTAGGTAT
ATGTAGTTTAGAAAAGCTCACAAACCATGAGATCCAAGAAACTCCTTATAAAACCCAATG
CTACCACTGTGGTGAGGCGTAGATCAGGACCAGGGTGCAAAACCATTTCTAAAGTTCTGa
gcaatccctccatggcctcaataattgggttcgagtttgggagcacttgcacattttgag
actcctttggacttagccatcaacacaaactgagaaattgagaccagctagcaaacagta
ac
>NODE_1238_length_207_cov_1.275362
GTAGTAGTAGTAGTGGTAGTATTCCTCTCCTCTCGTTGCCTTCCATCGAGGTCCGTTTGT
TCTGGAGGCGGGGGGTGAGGAGGAAGGAGTGGGAGAGGGAGCTGGTGGTGATGGTGGAAG
TTACTCAGCAGTTTTTTACCCCTTAAAAAAAAAGAAAAGAGAAGGCAGCTGAATGTGAGA
AGAAGCAGACATAAGATTAAGGAAGCTAAGTTGGAGCCAGAAGAATCTAAGCACAGAGGA
GACGAGGGggagcgttagcaggtgggggattagacgaagcctcattattcagattgcagg
gccca
>NODE_1239_length_314_cov_1.025478
GTATACTGTGTCTTGTAATCTGGGATATAAGTGTTCCCTGTACAAATTCTGGTCCAGCCT
TTTATCCATTTCTGCAACATGACAGCATATTACACTTACACACTTACACACACACACACA
TACACACTACTTACCATCCTCATACTCCAGAATCTCATTGTAGATGGGCGGGGCCATGCC
GATAGCCTGACCAGGAAAGTAGGGGTTGTAATAGAGACCTTCCCTAACTGCCACTCCTGC
AGGAGGCTCGCAGTAACCAGTCAGCAGGCTAAACACGTAGTCCTCACcaccatgtctgag
agggataaggagacacatcaacaccgcggatacaaagattgcaggtgatttcatggcttt
cagattaaccctatgaaccccaagaaaggtgtttttaacttatgacccattt
>NODE_1240_length_231_cov_1.402597
GTGTGTAGGGGTGTGTGTGTGTGTGTGTGTGTGTGTGTGTGTGTGTGTGGGATCATATTA
CACAATCACAACAACACGACTGCGTCCTTTCCCAGAGGCAGCTCCTGGATTCGTGCTGCA
GGAGTGTCGACCACAGCTCCGACTCCGACTCGCAGGCTTCGACTCTGTGAGAATGAAACC
AGCCGGAACCAGAACCCGGTCCTCAGAGTCCGGATCTGCACGCTCTGTTTCTGTAGAATC
CCATTTAAACAACGTCACAACCTTCTGCTGACTTCTTCAAGCTTTTATTTTGAAAGAGTc
gctccagcttgtcacagactgctccgttg
>NODE_1242_length_220_cov_1.436364
AGACGGCGAGCTAAATATCACATACTGTATGTGCATCAAGAGGTGCTGCGGGAAATGCTG
CACATGTGCGCGGTGTGGAGGGAGTCCTTCAGGGACAGGTTAAAGACTTCGGTTTTATAG
GTGAGGCAGCTGATATAAAAAAGATATATTAAAAGTTAACAGACAAAAAAAGATGGTGTG
TGTGTGTGAGTATTTACTGCTGCTTATGAAGGCAGAGTGGTTTTTAATTTGACTAGGGAT
AGACTCCTCATTTGAATTGTGTGTGCGAGTGTGTGTTTGTGTCATAATGCTTGCTTTATG
ccctgtggggaccctgta
>NODE_1243_length_229_cov_1.048035
CAATGAAAGAGTAATTGAACAAACAGTCACATGTATTTAACCCTATGAAATGACACAATG
TACTGTAGTCTATTCTTACACATCTAATTCAATACACTGGAGGTCTTCATTGACAGTCTG
AGCTGTGACTGTTCATCAACTCACCCCGATGACGTTTTTGTCGTTTTCTTGACTAAACGG
TTGGCAGATTTGCAGGATTTCTTGGCAGCAGTTTCTCCATCTTCTGACTCCTGCATCACC
ATAGTCATCTCAGCCTTCAGTGCAGcttggagaaacccctctgcacactgcaaaaaagca
ggaaccacagatattgcaaagagggtg
>NODE_1244_length_276_cov_1.373188
GTTTTGTGGTGCACCAATAAGTATTTAATAAGGTCTATCAAGCCCTGTCTCATCATTAAA
CCGTCTGGTTTGTAAATTTAAAGTGCTGGTAGTATGAGTAATCCTAATCAGGCTATGAAA
CTCTTGAATCGACTGTCAACAGTGACTAAGGGATGCACAATTTCTTCTGCAAGTTAAATT
TAACAGCACAAACAGTGTTGAGGCTAAACAGGCTGTTTGAGCAAAGTCTTGGCCACCTGC
CTAAATGGCAAGAACAACTAACACACATAGCCTAGTTATGATTTCAAGCAGCTTACTGTg
tgtgaatgttgtatatgcagtgaaatattctggcactcacaacatgctggatgaatggat
gttaaatcagtgat
>NODE_1245_length_216_cov_1.412037
CACCTGCCCCGCCTAATTTGGCTATGCCGAAGACGCCGGTCTCAGTCCCGAGTCTCTACG
ACCTCTCCGTCCCGAGATACGGCAAAAAATCACAGGTTACTCCCACTTCCTGACGTCGTA
GAGACTCGGGAGTAGGCTCAGTGCGATCGCGGCGGCAGCAAATGGGGGGGTAGACGCAAG
TTTCATGTCTCTAGCACTAACCGTTTGCCCAAACCCTCACCCCAGGCCGAAACCCTAACC
GTAACCCTAATTCCAGAGCTTACGgtgagggctggcccatacaacgggacccaaaaaagt
gtccctacagacct
>NODE_1246_length_251_cov_1.207171
GACCCCGTTTGCAGGAAGCACAAACAGTTCTGTTGTATTTGACCACTAGGAGGTGGTACA
AAAAGCAAAAATGTGTTTTGGCACACTCATGGACTCTTAGCCTTGATGGAGGTCAGCATT
GCCCAAGTGCTCCCCAAGCTCTTTAGTTTTTACTTTAGCTTTTTACTAATGATTTGTGTA
AAACAAAATCTGATCATAGCAGCAGTTGTAGCTACTCTCTTAAAGGTAGGACAGTTTTGA
AAATTGAAGTCTTTAAATAAAAGCTATTTTAGTCTTTCACAGTTTGCTAAGCCACCCTCc
gtccaatcattgctttgatatgattcttctgttttcaaacttattcttt
>NODE_1247_length_212_cov_1.594340
GTCACAAAAAAAGATTAGATTTCGTGACATTTTCACAAATTGCTGTGAGACCTCTGATCT
ATCATACATTGAGCTGCAGTACAGAAAACTGATGGAAGAGGGTAGAACTGATGCTTGTAC
TTGTAGGAATATCATGGATAATTGTGTTAAATGAAATGTTCTAAAAAGAGGGAGCACACC
ACACACCGTAACACCTCACGCTAAGAATTAATTGAAAGAGAAACAGACACTGACAGAGAA
AGAAAACCAGGAATCAATCAGTCAAACAATCACACATCCAGTAGGAAAGAGACTAAGGGG
gatagaatta
>NODE_1249_length_199_cov_1.005025
AAAGAAGTCGGGAAAGACGTGGAGAATGAGGAGGAACGCAAAAGAGCGGAAGGAAGACGA
CAGGAGGGAGAGAAAAAAGGATTTACTGCCTCGAAACATGAAGCAATATTAGGGGAAGTG
ATTAATCTGATTAAGAGGACAAACAAGGTCTAGCAGGGGAGAAAACAAGAAAAGAAATCA
CAGGAGAAAAGCCAAGAGAAGCGAGTAAACAGTGTGTCTGGGAGGCAATAAAAGTTAACt
tcaagagaaaggtaaactgtgtgtgtgtgtgtgcagttatttgtgtgtgtgagtaga
>NODE_1250_length_246_cov_1.329268
TGGCCTCAGAGGGAGAGCCTGTTCAGAGAAATCCAGATATTAAAGAATTTAGGATGTAAT
TTCATGACAGATATCAGCCACGAAATGCTACAATGACCAAAGTGTGTGCGTGTCTGTTTG
TGTCATAATTACTCCGATAGAAACTACATGGTATACATTAAACATTTTTTCACTCTTTCT
ATATCCTTCACTGTCTTTCTCAGAACACAGCTGTGCGCGTTTACAGCCGTCCTGGTGCCT
CGGCCGTCGCTGCATCCTCTAAGATGTGATGCGTCCATTCTCCTCTGGGGGCAGCCTCCT
catttcattgagagcaagtgcacttatggattaccaaccgctac
>NODE_1251_length_224_cov_1.558036
ACGATCACGAGAGGACAATGAAACCTACTGGATCGATAAAATAGATGCAGCAAGACGCAT
TCAGCACGGTGAAACATCTTTCTACAGCTGATGAGCAGAGTACAGACAAAAAGCTCGCAG
TGGCTGGAAACATGGAGGTATTTATCATCGATTTGACTTGTCAAAAAATGACTCAAAAAC
CATCTAAAATGGTCATTGGAGGAAAAACAAACCTCCTGGATCAGCACAATGAACGCAGCA
TGGCTCAGAACCAGAGAACAGAGGTTGTTGGAGATACACCCAGCATGGTGGAACGTCTTG
gtcgtgtgagaacaacgagttt
>NODE_1252_length_264_cov_1.064394
CATATCACCGACTGATTTAACAGACTGATACCGGCCCCATATGCTGTTAAAGAGATAGAC
TGCAGTAGTCTGAATGAGACGCCATGTGTGAATGGAAAAGCTGCGATGTCGATCAGGAAA
AGATGAATGGAAATAAAGGAGGAAGATTGGTTCAACAGCAAACTTTAGAAGGTGAAAAAT
ATTTTATAAGCGAAATAACAGTAGCGTTGGTTTAGTTAGGGGTGACTGTACATGTACTGT
ATTAGCGGTAACAAGGGTAAAGTGCTGAGGGGAGAAAGAGGGAGTGGCAGACGAGCGCAT
ggttgactaactgtgaagtgcatttcttttcagtatagatggctcttgtgataatgcaat
ct
>NODE_1253_length_269_cov_1.052045
TGGCAGATGCAGCCATAAAATATGCTTCTTTTATGATCACCAACGTGAACAGGGTTGAAC
ATTAGTCAGCATCATCTTGTAAGCCCGTCAGCGTTCATTTTGGGCTGATGCTGATAGTTA
ATTTTGATTCAGTGACGTGCTTCCCTGGTTGCCAGTGAGAGATCTCCCCTAAATTAGCAC
CTACAATGCAATATAATCCCATCGTGTTTTACTTGTTCTGTTTTCTGAGGTGACCAACAG
TCTTCAGTAATATAGAAATATTAAAGAAAGGAATCAACAGGTTTTATTAAAGAAAGGAAT
cattgaatatttggcgaccttacagaaaagctgtgcaactgtctttgtggcttacagcaa
ttctgtc
>NODE_1254_length_216_cov_1.125000
GTCACAATGGTAAATAAACCAGAAGTAAGTATTAGTAGAATAGAAAGAGAGGAAGAAACC
GCAACTTACAGTGTTGGCACTACTCTTAGAACTCTGTCCATGCAAAACAGACAAAAACAG
AGACAAAAAAAGACAAGAAAATACACAAAATACATGTAACACAGAGAGGAAAAGAAAGAT
TAAAATGTAAAGATGATTAAAATAAATAGATTATCAAACTATCAAATCAAATAGATTGTT
AATTAAAAAGGATTAGAACAAAGTTTAAATAAAGGTTAAAACACCGCAGAAGAAGTGTTa
gattgacagttaaa
>NODE_1255_length_208_cov_1.168269
TCAGAGGAAATCCTGATCAGCCCGAAGCACATCAGCTGACTCTTTTTGACAGAAAGAAAC
AGTGATTCTACTCTGAGCTCCCTCCAAATGTCATCAGGGTGACGGGTGATGGCTGAAACA
TAAAATTAGTAGTTATGTGGATCTTCCAGCTGAGCTCCCTCTTCACCATGACAGTCCAGT
ACAATGTCTGCACTACTGCTGATGCTGCAACACTCTGTCCATCTCACGCTACGTTTTCCC
ATCACTCGTGAACAAGACCCTCAGATACTTAAATTCCCTTGCTTGGGGCAGATACTCACc
atgaac
>NODE_1256_length_231_cov_1.606061
TTTTATGATCAGAGCAAATAGTTATACAGCTATGCTAATCAGAGAAACAGTTTTTATTTA
GCTGAATTAAACAAGAAATAAAAATATGTTCAAGTAAACATTTGTGAATCATCTCCCACG
ACTGAGAATTCTGTAACTCCACATTTCGTCCTGACATTTAAACTAGATTTATACTACATG
CAAAGGCTCCAAGATTTCACTGTAGCTGATTTGCATCTCCTGAAACACTTTCATAAGAGA
AAGTGATTGAGACATTATGTTAGAAAAAAGAAACCGTGAAAAATATTTATTTTTGTTAGA
aatacgtgacagacatctgcattacatag
>NODE_1257_length_225_cov_1.302222
GTGAGCTATTGTGTTGCTGCATTAGCTGATAGTTTACATACTTTGTCATAACTCTAATAT
ATCCTCGTACACTGATCAGAGACCCCTGAAGGTGTGCTGTGGTATCTGGCACCAAGATGC
TATCAGCAGATCCTTTGGGTGTTGGGGGTTCTGGAGTGGGGCCTCTGTAGATGGGGCTTG
TTGAGTGCATCCCAAAGGTGCTCAGTTGGATTGTGACATTGGGAGTTTGGTAACAAAGTC
ATCACCCTGGGCTCTTGATCATGTTCCTCAAGCATTGTCCTGTAGAAGGAGACTACTATt
gctgtcatgggagagctgttgct
>NODE_1258_length_225_cov_1.022222
GCACCCGGATCGAAGCTCTGTTTTGTTGTCTCCAGTCACGATACACTAATTTTATACAAA
ATCTTTTTTCTTTTTTTAACAACACATCAGCCTTACTCAGCCTCCAGGCCCCTCAGAGCC
TCACTCTGATTCCTCCTCTTCAGCCTTTCCCCCCAGTGTAAATCCCACAGAGGTGCCGAG
CGTTTTCCACTGTTTATTCTGAACTTTCAGGTCTTCCCATGTTGTTGCCATTGTTGCGTT
CCTTCTGAAAACCAACCATTTCACTTGTAAATACAGGACTTGTGTGTTTATGTACTTTCT
tcttcatttattttatgtattta
>NODE_1259_length_239_cov_1.020921
CTGACTCAGACAGAAGGGGATGGGAGCACGGTGAGGGAGAGCCGGTGGAAGGAGGAAGAG
GGTGAGGAGGCAGACGGACAGGAGCTCATTGGTGGAGGGAGGTGTGATTGATCCGGAGGA
GCATGTGCTGGGGATTCCAACAGAAGAAAACAGAAAACAAAAAAGGACAGAAAAGTGAAT
GGTCTCACCCATTGCAGAGGACAGGGAGGAGGAGGGTGAGGATGAGCGGCCGAGCCAGAT
AGATGACAGGATGAAGAGATGAAGAGGAGGAGAGAGTCCAAACCTGCGTTGTCCGTCTGC
ccttcgctgccgactggaggcgtctgaggttcctcct
>NODE_1260_length_268_cov_1.208955
TTTGTAGTTTACAAAAGCAGATATTGCAAACTAGTTTAGTAAACTATGGCATCTCACTTA
CCACTTTTGATCTGGCATCTTGTGTTTGTCTGGGGCTTAGAATACAAGCAGGGGACTTTA
TTTCCACATTTCTACACACTTGAGATTAACTTAACAGAGTCCAGATTGTCTGTGGTGACG
AGCGAAGAATTTCAAACTCAAGTCAGACAGCCCGCCACACTTTTTTGCAAGTATTTTTAG
GTGAAAGGTTGCAAAATGACAGATGAAATCGTTTGGTTTTTGAAGGTTTTTATTTCTTAt
ctgttggtccatgttttgcactttcagtgaaggtctgctgacataacttgggtcacatag
caagca
>NODE_1261_length_284_cov_1.989437
TGGAGCTTTAAGGTTCTGCTTCTAGAGGAAGAACTTCCTTCTTCATGGATCCTCTCAGCT
CATGTTGATGTAGAACCCTGTGGACACTGACAGCTGTGTTCCAGCAGCTTCTAGTTCATT
GCAGACCTGCTTTCTGCTGGTTCTTGGTTGACTCTGGACCATCCTGACCAATGGTCTCTC
AGCAGCAGGTGATAGTTTGTGTTCTCTTCCTGATGGTGGCAGTAACACAACTGGACCATG
AACTTTATACTGACTAACAGATGGTTTTAGGATCTGAAGCTGCTTTGAAATGGCTCCAAG
TGACTTTCAGACTTGTTCCAGTGAATGATTAGCTTCTTCAGATCTTTGCTGAGCTCCTCA
GACGTTCCCACTGTAGTGTTTg
>NODE_1262_length_223_cov_1.067265
AATGTTGTGATCGGTGTACATACACATGTTGTGAAGTGTGAAAGAGTCTTGGCACACAAA
ACTGTAATATGCAAAAGGGTGAGGTATATTATGACTGATATATTTTATACAAACATTTGC
GACTTTGTATATTCCAGCATGCCATGTCTTTTATACATCACGAGTGCCGTCTTTGCGCTC
CGCTCACCTCAAGATGCAGCTTAGGGAATAGACACTTTCTTCAAGATGGAGCGCTAAGAT
CGATTTCCgagtccccagcaagaggatgaaggatggaggcagctcaaagtagaggaacaa
gacgagctggctgttggatca
>NODE_1263_length_209_cov_1.162679
TAAAGATATACTGTTTTCCACTCCATGACAACTAATGCAATAAAAACAGAAGCAAATCGA
AGAAACGACTCCAGAGAGTTTCTTACTTTGAAGGCTTATGGCTACCACCTTGTCCTAAAA
GACCACAACCACTGCAGACAAAGGAAACAGGCTTTGTTCTCTCCGCTTAAAGAGGGAAAC
AAGATCAAACACAGTCTGTGACGAGAAAAAGAAAAGGAACACATCAAAAAGTCAATGCTC
TTCCCCTCGACCAGGACAGTAGCTCAGCCTTTGCAGTGTTCCATGGCCCGGTGAGAGAAc
tagagag
>NODE_1264_length_99_cov_2.494950
ATCAAGATGACGGCACAAGCTGTTTCAAGTCCGTTCCTGTCAAAGAAATTCACTTTACAT
GTCCCATGTCAAAAACCTTGTTTTCAGCCAGCCAAACGTATTTTCGGAGCAGGATAACAG
TCAAACTGCCATCTTTCAACTACAATGTTCACAATCATGTTTTGACTTCTGAGTGTGTTT
AAATATGATCAAGATGA
>NODE_1265_length_227_cov_1.154185
CTCTGGTGATCTGAAAACATGAGTGCTTTGATTTGAGAGATTCCTCAGGAGAGGTATTCT
GTTTTTAAAGTACGTTACCGTGCTACAAATTCAAAACACAAATTAAAGAGTAAATCCTTG
AAGAGAGGTTTGGCTCTTGTGAACAGAGGCCCTCTTCTGAAAGAGCACCGAGCCGAGTGG
CTGCAGTTTCTCTGAGTCCAGCCGTTCACAGAAGCACTTCTCCATTCACGTCATGACTTG
TCCCTTCCTCTCCCTACTCAACCCACTCTCATTCACACAGACAAGGACACAGCCACAGAG
gctgcagccagaacgaattttactg
>NODE_1267_length_207_cov_1.787440
TGGGAGAGCATGTGGAGTTGATGAGCAGACCACTCCCCGTTGTGGGTGTGTACTCTCAGG
TAATCAGCCAAGCAGCGCCACCTGTAATGACCAGACTCACACACCAAACTCAGGCCCACA
GAAAGAGGGAAGGGAAGGAAAAAGGGAGAAAAGCTGCCAACGAGCAGACTTTAGCTTCAA
ACCAGCGCTACGTTACACACAGGATCAGGTTCATGCAACGTCGTTGCGTCAACCTAGCCC
TTCAGAATAAGGTTTGCAACTTTAAAGGCTTTTAAGTTGCAAACACTGTAGTTTACCTAA
accac
>NODE_1268_length_250_cov_1.508000
AATAATTTTGAGTACTCTTTAATGCCAAGGTGCACAAACACACCACTGCACATTAGTTTG
TTCAGCAGCACAGAAGTCGGTTGAGAGCAGAGCTCAGGAAATTGCCTGATCAAAGAATAA
GAACCTCTAAGTTGTTTAAAATCATTTATTTTCAAAGGCTTCACTCTTGCACTGCAGCTA
CAAAGCAGGTTATAGCCACCTTACTTCACACACGGGAGAAATAGGGGCTAAAAGCTTTTG
TTCAGCATCCCTCCCCCTAGATCAGAGGCACAAGAGTTTAATTTATGCTAGTTAATTGTt
aacagtagtatcgattgatgttgggagtcccgaatggcgtctgttact
>NODE_1269_length_234_cov_1.576923
CTCCTGAATGTCCTCGTGTGAATTTCCAAATGCAAATGCTCCCTTCTTCTGGTTGTTTTC
GCCACATTTATTAGGCACAGTAAACCAAATAATAGGCTGAAATATGAGCGATGAAGCAGC
AACTGGAGAGGAGAAATTAAGCAGGAAAGGGAATACCGAGGGGAAATGTGATAATCCATG
GAGAGTTAACCCTGCACATTAGGACTGGAGCTGTTATGTAAGCTCTCACTGAATGGCAGC
AAGAAAAATGCAGTACTGTACATGAAAGAAAGATTTTTATGCAAATATGTTCACAACGTt
gctgtaaaacacaagtatttgacaccagtaac
>NODE_1271_length_363_cov_1.046832
CCAGCTACTGTAGTTTTTAATGCAGTGGTGTAGACTTGCATCCAAACAGCCACAGCTGAG
ATTGCACCAACTCTCTGTGTAGTTGCAACCAGTAACTCCAAGCTATATCAAATTGTATCG
CAGTACAGCTCACGTACTTGTAATTACGTTGAGCGTCTGTATGCCCTCAGCTTTGGTTGT
AGCCAGTGTTACGATTCTGGCTGACGTTCATTTTTAATGGTTGTAACACTGACTGCACGC
AGCAGTGGTAGTTTCGCTGGCTGAGTGTTGTACTGAAGCTACTGTATTCCTGAACTTCTc
tataaacaaatacatctgccacagaagcatcgcaggttcaaaaagtaacagctggacata
tccatagcaacacatactgaaccacagcagccgtacaatatgtttctttaactttaatat
cgggaattaaaattagcattcaaatttggaactgtgtgatg
>NODE_1272_length_209_cov_1.354067
AAAGAGAGGCAGGGAGGGAGGGAGGGGAAGTGATGGATGGGAGAGAGAGAGAGGGAGAGA
GAGAGAGAGAGGAGAGAGAGGAAGTGAAATAAGGAGGGAAATAAGATTATTGTGAGAGAG
GTGGGAAAAATGGGAGAAAGGGATGGATGAAGGAAAGAGGGAGAGATGAAAGGCACAAAA
GACAATGAAGGGGAAGGAGGTGTAGAAAGAGAAGTCAGCAGGAGAGAGGAGGAGAAGGGA
TGGAGGGAGGAGACAAGAGAGGAAAAACACACATAAATAAAAATGTATGAATTTGCATAA
ctaatac
>NODE_1273_length_269_cov_1.111524
ACACTTCTCTAATTCTGCGATATTAACACAGTCTGTGTTTATTGATTGCTTTTACAGTGT
TTTGAATCGGGTCCAAGAGGGAACGTGGCTCTTTTCACAGGCAGGCAAGCTACTGGGACT
GTACCTCGCCAGTACTGCCTGGCAACGGTGCACATGCGAATATCTTCCCCCAGTATCTCC
TCCGGTTCCCTGCCGCTTCCCACTCGATGTGTTCGGCAAGTTTACACGACCCTGTGCACA
GAGATAAAGTTCTTTGTTGCAAGATTAAACATCAAAACAGTTAAAGTGAAATTAAAATTA
aatgaatgaatgtcactgaagcaaaaaagactgtaattaatggatcccttaattgtcttc
ataaaat
>NODE_1274_length_206_cov_1.500000
AAAGAAGAAAACAAACAGAGAAAGAAGGAAACAACTAAACAACATGAGAGCCGGGGCACC
GAGAACAGGGGAGAAGGAAGAGAGGAAGGGCAGGAAGGGAGGAGGCGGGTAAATGATTGT
GGGGAAAAGAGGGGGTATCCTGCAGATCCTGTCAAAGCTAGATACATGAAGGAGAGGGAG
AGGGGTGTTAAAGTCTTCTGTCAGCGCTGGGAACCCTTTGTAAAGGTGTGTGTGTGTTCT
AGGATATAAATTTTCCGCCCACAGCCACATTGTAAGGACCTGCCTCCATTTTGGAGAAAA
aagg
>NODE_1277_length_215_cov_1.544186
TAAGTCTTTTACATTCTGCAACCAAATGAAAGGGATGATAATAAAAAGTAAACCATTGGT
CAGAATCACTGCATAATGTGTATCCTAAAGCGCCGCTTTTGCGATTAGCAATTTTGTGAT
TTCATTTTGAAACCAATTATTTATGCAGCCCAACTTTGGTGTTGTAAAGGGTCGACTCAC
CACCGTCAACCATTCAGCAAAGTCTAAACATTCTGTGAAATGTGATTTTTAGATTGTTCC
AGCTGTCATTGTCACCTTGTCGCAAACTTGCATAACATAAAAGttgggtgtgccgtgagg
attcagacaagct
>NODE_1279_length_199_cov_1.623116
TAGGAGGGAGGGAGGAAAGAGAGGAAAGTAAATGAAGGGGAGAGAGAGCACAAATATAGT
GGGAGACAGAGGATATACAGAGAAAATGCAGAGGAAGAAAAAAAATACAGAGGGGGGAAT
CAGAGCAAAAAGAGGCGGAGGCAGTAGGAGGGAGTGAGCTGAGAGAAAGAGAGATAAAGG
CATGTCAAAGAAAGACAGGAGGGAAGGGGAACAGGTGAAAGGAGGAGGAATTAGAGGAGG
AGATGTAACATTCAGACTGTCTGGAGTGCGttttgaatgcatgtgtggcgcacagag
>NODE_1280_length_258_cov_1.162791
AGCAATACGAAGGGGTATTGTGGAGGGCAGTTGATAGGGGTAACAGAGACAGGAAGAAAA
AGGGAGAAAAATCACCCAGAGGAAGCGTCATCTCTGACTCGGCTGCAATAATCCGAGTGC
AATTATTGCAGCAGCCGCAGCGACGGCAACAACAACAACAACAACGACGACGGCGGCGGC
GGCGGCAGCGGGGTCACAGAACAGAATACGCGAGTTCAAAGCCAGATGAAACCGCGCTGG
TAAACAGCACCCGGATTATCCGGGAGCAGCAAAATGGAAGGAGAGGCTAAACGAGACGTa
gacggagcgcgttctcctcggagagcccgactcccctcagctcaggtccagataag
>NODE_1281_length_300_cov_1.046667
GTTCTGGCTTAAAAATGCCTATGTGCTGCACACACGTTTTTGCTGTGTCTCTTCACTTAG
GTTCTTCACCCCCTCCAGCCAAAGAGCCAGTTACTGTGGTAACGGCAAACTCCACAATGA
CATCTGCTTCTCAGCTGCACAACTCTGATGCCTTTGCTGCTGTGGCACAGCTCTTCCAGT
CCTCACAGGGTCAGCAGGTGTGTGTGTACTGATGCAAAGTGGCATTAGCTTTGGCCTCAT
TCATTTTTTCCGTTATTGCTCTCATCACTTCCACATTTCCCAGGCCTTCATtgctaacaa
ttctttcactctttatttagctgcagcagatgcttcagaactttcaacagcatccagtga
agtctgacaccaacactcagcctcctcttatttacctt
>NODE_1282_length_232_cov_1.030172
CAATTAGATTGTCTGCATCTTTAACGTCTTGGCCACCACAATACCCAAATATTAATTTCA
GTGTGTAGGATTTAGTGACATTTATCAATAAGGTTTAAGATTGCAAACCAGCTTAATACC
CCTCATCTCCCGTGTCACTAACAAGAACCTTCAAAGATGGCTAAAAACAAAAAAAATGTA
TAGACAGGCAGATCACATTATAAGGGGATTATAGACTAATGAAAATATACATATAAGTAT
CTATGAGTACCATTAGGACAGCTGGTAGATTTTTACCACTGCCACAGTCATGAACAAaag
tttacatatgcttgcaaagatcatcatgac
>NODE_1283_length_206_cov_1.461165
GTACCTGTGGAAGGAAAGCTTCTCCTGCAGAACAGAGAAAAATGGGCATGCTGCATGTTA
ATAGGACGTAATCTTTACATGCATTTTATTTCCTGCATCTTGTTTTGCTTTGCAGTTCTG
TTGGCTATTTTGGTGTGGGCTTGCTTTGGTTTGGAATTAGTTCCAGTGCATGTTTTGGTA
GCAGAGGAGATCTTCCCGCAGACTTCTAACGTTGGCACACAGATGACGGTTCAGTTGGTA
GGCAGCCATTGTTCAGGGTGcggtgtgtgcgggcctcagggttgatgagggattaacggt
ggct
>NODE_1284_length_99_cov_1.000000
GCCGTCATCTTGATCATATTTAAACACACTCAGAAGTCAAAACATGATTGTGAACATTGT
AGTTGAAAGATGGCAGTTTGACTGTTATCCTGCTCCGAGAGTGCGTTTGGCTGGCTGAAA
ACAAGGTTTTTGACATGGGACATGTAAAGTGAATTTCTTTGACAGGAACGGACTTGAAAC
AGCTTGTGCCGTCATCT
>NODE_1285_length_200_cov_1.835000
TACATGTAATGCTTCATTCACTTTTGAAAAACATGGTGTGTGAATCCAGTCAGTGAGCAC
ATTAATTGGGTTAACAATTTAATAACATATGTCATGAAAGCATGTTACCAAGATGCATGT
ACAAATCAGCATTATGTAGAACACTTTTCCCAGTTCCCACACATGGAAACAATAGTTAAC
TTCTCAATTTATACTAAAATCCTGTGATTGGTTTGCTTAGCTTTCACAACATAAACAAAC
GAATGTTGAAAATAATTTAGCTGTAGTTTATGGAAAACCTTTCAACCTGGAAAGTTAc
>NODE_1286_length_211_cov_1.023697
CGGGTTTTTTCTTTTCTTTTTTTTTTTTTTTTCGCCTTTCATGGCTTCCCCTGCCTCGGG
GAAATCTTTTGAAACGCACCTCTGCATTCATCGGACACACGGAGCGGGCAGAAAAAGTGG
GGAAAGTTTTTTTTAAAATTTTTTTTTTATTGAtacggtccagacgtcctggatgttcaa
ggtcactcgtttcgacacctttccttttaacagagtttgcacacaaacagcttcagcgaa
gactctccgtcctgattgtcagagttctgaggagctgccttttctcctgtttctcgttgt
cactcgatg
>NODE_1287_length_232_cov_1.439655
GTTGTTTTGCATCACTTTTGTGTCATATTTGATTTGTTTCGCATCTAATTTTCAAGTGTT
GCATGTCTTTTTGCCATTTCTGTTTTTGTGGTCATGTTGCGCTCATTGTGATAATTTTGC
ATCATATCTTTACATCTTTTTGTGGTCATTTTGGGCCGTATTTAGGTCTTTGTGTGTCTC
ATTCCTTTATTCTGCATGCCTTGTTGCCATTGTATGTGCTTTTGTATATGTTGTCTCTTT
GGTTGTTTTACATGTTTTTGTTGTCGTTTTGTGTCACATTTGGTTTGTTTTGGGTTTAAT
ttgctcattttgcactgcagaaaaacttat
>NODE_1288_length_304_cov_1.125000
CAGAAAGACAAGTTCACTTGTCAGCTTTTTGTAATACTCAGATGCGATTGTGTAAACAGT
CTGGAACTCCGTGAGTTCTCCATGCATCAGATTGTTTTCTCCTTCTACACTTTATACCAG
TAGGTGGCAGTAATGCACCTTTGAGCTGGTTTGCTAGACTCACTTAGCCAGCTCCTTGTG
TAGTACAGAATAGTTTGATTGCAGAATGGATTTTGAAAACGCAGATAGTAGGAGGAGATT
AGAAAGCCGGATGAAATGAGTGGCTAATGACAGGCTTACATCTTCAGCCTGCATCCAATG
agtcaggccagctaataaaaccagaagaacaagaactgtactctccttttatggcacttc
tgtgaccacggacatgaacaaagggccgggtttaggttcttg
>NODE_1289_length_203_cov_1.241379
GGGAGTGATTGTGTGTTGTATCTCTGCTCTTGTTCCACACAGACAACTTTCAGATGTTTG
AAGGAGGACATGGTGTAATTGCCCAAAGTGAAGGATTTCCTCATGGACTGTGGCATTGGT
TTTTTAACCAAATGCTGTGACACAAAAGCCACCAGAACAAAGGTCATCAAAATCAAAAAG
GACCATTTTGAAAATGTGCAAAGGCAATACTGGAAATTTCTTTCCTGAAGCAGCTACTTT
ATTCCGAGGCAGACAGGGAGCAGAtctatttaaactttgaacttattgatcaaagcctac
a
>NODE_1290_length_406_cov_1.906404
TGTCACAGAAGGTCATTAGGCTGCCAATCGGGGTAATTATGGAAATGATCTCCCCAGCTC
TTTGGAATGTTTTCCTGCTTCCATAAGGACTTGAAAGTGTTCAATCAGCCTCTCTCGTGG
GAAAGTTCAGCCATAACTGCAAGTGTACCAGCAAAATCAAATTAAGCAAAGAGATTTCAT
TAGTATTTATAGCCCCAAGGCATTTGTAAAAGTATGGAGCAGCAGAGTAATGTGGAACTG
TGGAGGGGAGAATTATTGCTTAATGACAAAGGCCATACCTAGAAGACATACACATAGATA
ATGAATAGGAGGCATTGATTGCATCTTTAAAGAGGATTCTTGAGGGATTGTAAAATATTG
ATGCTTGTGTGGCTGACTTTGGACTCCCGGCATGATGGCTGAGTGAAGCTGCTAAATGAA
ACAGCTGAAATAAGAGTGTTTTTTTAATCATAGCAAATGGCGTGAACCTATCATCCCTGC
ATGAGGTCTCCTGTAAAGCACACc
>NODE_1291_length_244_cov_1.245902
GTTCTAATACTGTTTGAAAGAAAACATTTGAATTTGGTGTTCAAAGAACATTTTAAGGAC
AATGGTTACAAATAATGTTTCTATAAGGTTAGAGTGAACTAAGGCAAAGCATTTTACCAG
TTAGAGGATTTTAAGAGGATGTTGTCAGATTCCAACATTCCAAGGATGTTTTGAAGATGT
TATCAAGGCCTCGGAAGGCAGAATGTGTTCATATAAACCATTTGATATCTTACCAAAGGT
AGATGATTTGACACCTGAGGATGTTTTGGGAATGTTGCTGTTGAGAACATTATTCCATAA
aatgttcccacaatgttacattattacaaacagtattagaac
>NODE_1292_length_297_cov_1.016835
TGATCGATCGGTCAGACAGAGAAGACTGACATATTCAACCAAACAACCCCTCTAACCCTG
CGCTCTCGCTGCTAAAAGAAGACGGAGAAGGTTGGATGGCATCGCCTCTTATCCCCCTTT
[truncated: 258,504 more chars]
