# Supplementary material for: Multilocus molecular systematics of the circumtropical reef-fish genus Abudefduf (Pomacentridae): history, geography and ecology of speciation
Source: PeerJ. 2018 Aug 14;6:e5357. doi: 10.7717/peerj.5357 (PMC6097498; doi:10.7717/peerj.5357)
Supplement: Data S1 [file peerj-06-5357-s013.zip › Data Supplement/assemblies/Abudefduf-vaigiensis-STRI-X-1497.contigs.fasta]

>NODE_1_length_145_cov_57.331036
CCGCTGTCTGTGAAATATGTATATTTATGAAAACAACTGGTAAAACTAGCGCAACAGTAC
AATGCCGACGTCAAACAAAAGCTCGTCAGTAATGTTTTATACAAATCCACTGATATAATA
ATTATACTATCCCCAGTCCTTAGTGGAGGTTGATTGTTCTTGCTGTGAGCTAACACACTT
AATTGTAGTATGCAAATGAGAGCAATTACAAAGCTTTTAGGTGAAGAGATGACAGCTGAG
GTTGGTTCTATTGGGGGCCTCACCCAAACAGTTGTCATGGAAACCACAT
>NODE_2_length_345_cov_22.092754
GAGGTTGATTGTTCTTGCTGTGAGCTAACACACTTAATTGTAGTATGCAAATGAGAGCAA
TTACAAAGCTTTTAGGTGAAGAGATGACAGCTGAGGTTGGTTCTATTGGGGGCCTCACCC
AAACAGTTGTCATGGAAACCACATAGAGTAACGCAACTGTCAAACGGATATAATCTCATG
ATATGTCCAGAAATTGCCTCCTCTCTACTTTGTGCTCGCAAAACCGATCCATATGAAAGG
GAGATTCTTTGATTACTGAACAAATTGTCAATTTGTGTTTTGCAAAGGGAAAGAGGGCTC
ATTTGAGGAAAAAGAAATGTTGGAATGGATTCAATTTCCAAACCAACACTTCATAAAAAT
GTAAAATATGCTCACGCACATAGTCCGAAATGCTTTGAGCATTTTTTTGTAGTGTCAGTA
ATTAGTCACGTGTGGCTAAAAGGAATTTACGACAATTATTTTTATAGtagtcattcggca
cacacatct
>NODE_3_length_647_cov_16.931993
TTTTGTAAAACCTAATCTCCCTAAAAACAATTCTACAAAATGTACTATGGTGTATTTCAA
AGGCAAGAAATAACATAAATCTTTGTTTACCAAAAGAACACATTTATAGACCGAGTGGTG
TTTTGTTTTTTCCTTTTTTTTTTTGATTCCTTCAACAGCACTGCGGAATACTTAAAGAAT
ACAACTTTCAAACAGTGTTTAGGAAAAAGGCACGGTGAGTCAGTGACATGCACATGTGAG
AGAGAAGAGAACACTGATTTAAAATATAGAGTGAGGGTTTAATAATGATACAAACCCACG
ATATGTAACACCTCAAAGCAGCACATTGGCACAAAGTCAGAAGTAAGACAGCACAGAAGA
TAAAAACCTGTCTCAAAAAAATAAAGAATCAGAATAAATATCTCAATAAATAAATAAACA
GGTAATATCTCATTAATTACTTTGAAACTAATAAATACGTACATTTGAAAATATGCACAT
TGGCAGAAATCAATAACCAAAAAAGTAAATAGTACTTAATACAGAGTTACTTAGAAATCA
TAAGTTATTGATTACTCAAATCAAAAGGCACATTTATTAAGATGTAAGAATGGGGCCTGC
AGTTGTGATCGCATGACTGTCAGTACTGTACTCTAACACCATTTCTGAACCAGAAGTAGC
AAACTGTGTGCAATGGCTTTACTAGTTCTGTATGTCTGCACCATCAAGTGAACTTGTGTG
TCTTGTATGTGTGTGTGCAGGTCTATGCTTTGCAGATTTGTGGGGATGTGTGTGtgtgtg
cgtgtgtgtgt
>NODE_4_length_801_cov_9.946317
GGAAGGAGGGACGTCAGGAAATAGTATTGCTTTGAAGCCCATAACTCTATTCTGGAGAAA
AGAAGCATCACAGTGTTATTCCACATCCTCAGATATAAAGGGAAAAAACATAATAACTTC
TCGATAGCCTGGATCTCCACTGCCCTATACTAGCTCTCCCCCTTCGCCCGCCCACACCCC
TGCCTCATCCACCATACACCCACTTCTCCTGCCTCAATCTTTGGTTTCAAAGGAAGCGAA
TCAGCCAGAAGGACAGAAGGTTATGCATTAGTACTGGTCATTGCTCAAAGAGTGAGCGTT
ATAAATAATAAAGGCTTGTGAAGGACACAAGGGCTGTGGGATGCATCTCTGGTTCACGCC
ACACAAGTCAAAGACAAGACTGTAATTTCTATTCCGAAAATGTGACCCTTGCAGCTTCAA
TTACATCTCAACAACACCAACCGTGTCCGTGCCAGGAGATGTGATGCCTCTTTGTTAGCT
CTACATGAAAGGCTTATTGATATTGGTTATGGAGTGCATACGAGACATGCACATTTTTTT
TGAAAATTATTCCAGAACTTAAAGAAAGTGTATAACTAAAACAGATGCATACTGAAATTC
AATTTATTTTCACCACAGATGCCCACCTATAGAACTTGTAATGCGCTTTTTCTTTTGGAA
TTCTTTCCAGTCAAGGCAAAAATAATCTTCTTAATTTTATACATGCAAACAATGGGGAGA
ATTATACCGTCAGTTATTTTTGAAGTTCTACGTGTTGCTCAAAGTCATTTCTGCATAAAC
AAGCATCCGTGAAACCTGATGACCTTTGCTGCTGTTTGTGAGGAAAACAAGAAGTCTGCC
TTGTGCTCATCCTCCCCTCCCTGTCCTTCTTGCcacgcagtgattgtgttgctgtagcca
tgggcactgcgggcacattagcaaatgtattacacctgctttata
>NODE_10_length_473_cov_31.061312
AAACATACATAAGGGTAAAGACAAACTGAGGGCACTTAGCAGGCTGCATGCGGGGCAGCA
GGATGCTTAAATCTGAAGAAATCTGTGTAAGCTTATTGTGATGGGCAAATGGGATAGCCC
ATCTCCTATGGTACATCCCATGAACCTAAAAAACCCTAAATAAAACATCAGTATTAAGTT
TGGTCCATCACCAGAAGCTGCATTAGGTCTCTCCTCAGTTTGCTCCTTAATTCCATCAGA
GTAATCCCACGTTATTGCCCTCTAACAGTACCCTAAACGGAGAATAAAAAGTTTGCTCCC
CTCTAGCAGTGTATTACCAGGAAACAACAGGCCCTCTCCTCATTAAGTTATAGATATAAA
TGCTCCAAAGCATGAAATTACCCCCGAGCCTCCCTCTCCAAATAACCTGGTTTGCAAACA
AATGATCCGAGCACAAGCAGTAAAAGGCAGATTATTAAAATAATAGGAGGGATTTAAATT
TGCATCCACAGAACAATTCAGCAAAGGACTGTGCAATTACTCCTCCCCTCCTCCTCCCCT
TTTCATTCCACCTTTCTACTGGCAAGCCCAGAGTCCCTCGCACTTATGTGTCCATCTGTT
CTTTCTAAGAACCAGAT
>NODE_11_length_853_cov_18.860493
AATCTCAGAAGCCTGCGGGACTACTGAAATGTCTTGGGAGAAAGCAAACTGAGACAAGAA
GGGGCCCATGGGAAATGTAGGCATGTTATGCTGCACAGGGGAGGAGGCCAGTCGGGGGCT
GGAGGGCTCAGACTTGATCCTAGTGTATGAAAAACTGGCTTTGCTGCCTGGGTGGGCCTC
TCCCTTCTGAACAGACAGCATGGGCTTCTTCTCAGCCTTGTCAGCCTCTCCGTCTGTGCT
GGTCTCCTTGTTGAGGGCCCCTTTGGGACTTCCCAGCAGAGCATCCTTCCTGTTGGCCAG
CTCAGCGCGGGCCTGCTGCTGCTGCTGCTGGAGGCTTTCCTCAGGACCCCTGGGGGAATG
CTCGGTGCCGTCGCCTTCCCTGTGAAGTTTGCTGCCGTGCCCATGTAAGTCCTGATGCTG
TAAGAGTTCCCTGTGGCTCTGGAAGCTGATATGGCAGTGATTGCATCTGAAGGCCGCCTG
TGACAGGTGAGACATGATGTGATGCTGGAATGTAATAAGAGAATCTGCCGTGTAGTTACA
GATTGTGCATTTCAAGCTGGTGCCAGGAGGGAGGCTCTCTTCCATTTTGACACCTGTGAA
GGAGATAAAAGGGAGAAATGCTCAGAATCTCGCCTCCCACTTCTCCTTTAGAGTTAACTG
TAGAAACCATCAAACGCTCATGCATTATGCCAAGCTTATTCCCATCCACTAGATTTTTTT
TTTGCTCAAGGATAAACTGTCAACTATGCTAGCTGACAGCAGGATATGTATATTTCTCAA
AAGAAATGACAGTCATTTTTCCAAACGTGTCTAAAACTCTGTCCCTTTTTCTAAAACAGA
TTTTCTTTTAAAATTGAGTGAAAGTAGCCATCTGCAAGAGCCAAAATATAAAAACAATGA
CATTTGTTTGGGGAAAATCTAATTTTTCCCCAATTCTAGGCTTGTGACGTTGCcactcac
cgctgtgtgaggtgctcaagtgcatttccagggccct
>NODE_12_length_2128_cov_10.410714
CCTCGGGGACGATCCGCACGAGCCGGGCCGCGGCCTCCGGGGAGGCGCGTCCGGTCGCGG
GAAGGCCCCTCGGCTGGTTCAGTTTGGGCCCGAGGGGGGAAACGGTGGGGGGAGGTGCCC
CGCCGCTCTCCTGGGCAAAACCGGTAATGATCCTTCCGCAGGTTCACCTACGGAAACCTT
GTTACGACTTTTACTTCCTCTAGATAGTCAAGTTTGATCGTCTTCTCGGCGCTCCGCCAG
GGCCGTGACCGACCCCGGCGGGGCCGATCCGAGGACCTCACTAAACCATCCAATCGGTAG
TAGCGACGGGCGGTGTGTACAAAGGGCAGGGACTTAATCAACGCGAGCTTATGACCCGCG
CTTACTGGGAATTCCTCGTTCATGGGAAATAATTGCAATCCCCAATCCCTATCACGAGTG
GGGTTCAGCGGGTTACCCACGCCTCTCGGCGAAGGGTAGACACACGCTGATCCACTCAGT
GTGGCGCGCGTGCAGCCCCGGACATCTAAGGGCATCACAGACCTGTTATTGCTCAATCTC
GTGTGGCTGAACGCCACTTGTCCCTCTAAGAAGTTGGACGCCGACCGCACGGGGCCGCGT
AACTAGTTAGCATGCCGGAGTCTCGTTCGTTATCGGAATTAACCAGACAAATCGCTCCAC
CAACTAAGAACGGCCATGCACCACCACCCACAGAATCGAGAAAGAGCTATCAATCTGTCA
ATCCTTTCCGTGTCCGGGCCGGGTGAGGTTTCCCGTGTTGAGTCAAATTAAGCCGCAGGC
TCCACTCCTGGTGGTGCCCTTCCGTCAATTCCTTTAAGTTTCAGCTTTGCAACCATACTC
CCCCCGGAACCCAAAGACTTTGGTTTCCCGGACGCTGCCCGGCGGGTCATGGGAATAACG
CCGCCGGATCGCTAGTTGGCATCGTTTATGGTCGGAACTACGACGGTATCTGATCGTCTT
CGAACCTCCGACTTTCGTTCTTGATTAATGAAAACATTCTTGGCAAATGCTTTCGCTTTC
GTCCGTCTTGCGCCGGTCCAAGAATTTCACCTCTAGCGGCACAATACGAATGCCCCCGGC
CGTCCCTCTTAATCATGGCCCCAGTTCAGAGAGAAAACCCACAAAATAGAACCGGAGTCC
TATTCCATTATTCCTAGCTGCGGTATTCAGGCGACCGGGCCTGCTTTGAACACTCTAATT
TTTTCAAAGTAAACGCTTCGGACCCCGCGGGACACTCAGCTAAGAGCATCGAGGGGGCGC
CGAGAGGCAGGGGCTGGGACAGACGGTAGCTCGCCTCGCGGCGGACCGTCAGCTCGATCC
CGAGATCCAACTACGAGCTTTTTAACTGCAGCAACTTTAAGATACGCTATTGGAGCTGGA
ATTACCGCGGCTGCTGGCACCAGACTTGCCCTCCAATTGATCCTCGTTAAAGGATTTAAA
GTGTACTCATTCCAATTACAGGGCCTCGAAAGAGTCCTGTATTGTTATTTTTCGTCACTA
CCTCCCCGAGTCGGGAGTGGGTAATTTGCGCGCCTGCTGCCTTCCTTGGATGTGGTAGCC
GTTTCTCAGGCTCCCTCTCCGGAATCGAACCCTGATTCCCCGTTACCCGTGGTCACCATG
GTAGGCACAGAAAGTACCATCGAAAGTTGATAGGGCAGACATTCGAATGAGACGTCGCCG
CCACGGGGGGCCAGCGATCGGCTCGAGGTTATCTAGAGTCACCAAAGCGGCCGGGGCGCC
CCGAGGGGCCACCCCGCATGGGTTTTGGGTCTGATAAATGCACGCATCCCCGGAGGTCAG
CGCTCGTTTGCATGTATTAGCTCTAGAATTGCCACAGTTATCCAAGTAACGGTAGAGCGA
TCAAAGGAACCATAACTGATTTAATGAGCCATTCGCAGTTTCACTGTACCGGCCGTGTGT
ACTTAGACTTGCATGGCTTAATCTTTGAGACAAGCATATGCTACTGGCAGGATCAACCAG
GTAGCCCAGAAGCGTGCGTGCGGCAGCGGGAGGGAGAGAAGGGAGGAGAGCCGGCCAGGA
AAGGCAGGCCACCCCCGAAACCCCCCCGCCCGACGTGCCGCGACGCGAGCGTGGACTGCG
CGGCACCCGGTCGGGACCGGGTGCGAAGCGTGGCAGAGAATGACGGGCGTGGGGCCCTGT
GCTTTTTGGCTGGAGAAATGACCGTGTTGTCCGGAGAGACATCCGGCGCCTGAGCGGGAC
GCGGTCCCCGCCACCTCCTCAGGGGGGGGGGCGGTCGGGGCCGACGAACCCG
>NODE_13_length_640_cov_20.459375
TACTGGGGCAGCAGCCTGTCAGTATAAACATACACTGAAACACACCGCCACATGGGCAAG
CAAGCATGCACATGGACACATACTGCAGTTAAGGAATGCAAAGGGAAAGAAAGCACACAA
TGAGGAAAGAAAAAAAAAATCCACCAAGAAGCAGTAGACAATTAGCAACGATGTCAGTAA
GTCGCCATGATTAACATTCGGATCACTGGGATGTAAATACTCAAAGAAACACATGCTGCA
CTCCTACAAGCCTCCTTTCTAAGCAGCTCCGTGCAATACAGTGAATGAGCAAGGGGGTCG
CGCACACCAGGCTTGCTGACAAGCCTTTTTTATGACATTCATCAAAGCCATCTGCCATTT
TCCGCTCAATTAATTTGTTATGGGAAGTGGGATCAATTAAGTGCGCACCGTAATGGCTTT
ATATCCTTGTTTCCCTTTTATAGCCCAATATTTTCTGTGCTCCACTCTGGCATGAAAAGG
CGAAATCGATATCCCCAGCTATTTTCCCCTCCTGTGGACTAATTTGTTTTTGCCACTCTC
TTCCTGGCATGATAAACCGGCTGTAATGAGGGGTTAGGGCGAGGGGACAGACTAAACATA
AACCCACACTCAAGCCAACAAGCGAAGTGGGGTCGCTTTTTTTGCCAATGTGTTCGCTGA
ATCCAAGAGAACCTGATCTTAATCGAACGCAATCTCATTTGGATGTCGGAGCAACGCTGT
TACCCACACTTAACTAAACGCGGAGGAGTATCAAgagggattgaccttcgccctgttatc
atct
>NODE_14_length_529_cov_14.826087
TGACCCAGAACTCCTCTTCACACCCCCTCCTCCCCTCATTTTTCTCACTTTCTCTCTTTC
TCACTCACTTGGAGAAGAGGACCAGACACTTGGTAGTTCACAGAAGAGGTAACGGAAATC
AATTGAGATTGTGATTTAAAGAGTTTTTTTTTCTCTCTGTCTTTTCCCCCTCCTCTCACA
TCAAATTGATTCCTTTGCTTGTTTTGCTTTAATATTCATTTTAGCCAAGTGTTGAGTAAA
TGTGCGGAGAATATGAATATTAGGTATGAAGCCTCTTTGCATGAGATCAGTTTTGAAAAC
TATAAATTTTACCCAGCCGAAAATTGTCTGGCAATTAAAGCGTATTGTGTGTAATAAGCA
GTGTCTCTATCGGGTGTTTAGCTTTATCGAGCCTGTCTGGAGATGGAACTCATACCTGCT
GCTCTGTGAATTGCAGCACATAAAAGATGGACTGAATATGTTCCCGGGGAATATTGCCCT
CTCCAAAAGACCAATCCGTCTTGCTTAGGGAGGCAATCTTAGGTGCGGCAGATAAACTAA
TATTTGTGTATAACCTCAGTCAGACAATACAAATGATCGGATGATTTTTCATCTCCTTAT
GCATACAGGGAAATATGAAAAATTGAGGTTTAGGAATATTTGCAGGGTCTGCGAGGCGGC
TGGCTGGGCCGCT
>NODE_15_length_296_cov_10.043919
GTAATCACGCTCTCCTGTAAGTCGGTCCTTATTTTTCCGTAAAATTACTAAACTCCTCCG
TTAAAAATAAACATGTGAGCAGAAGTCCGGGGCTCGATGAAGAAGACAACACACTGCTAG
CTGTGTTTCATGGCTCTACGGTGCAGAGCAGGCCATATATCTCCAGCGTATTATCAGGAT
GACTCCTGCTGGCCACCCTGTCACAGGAGAGTGCTTGATATAAACAAGAGATTGCTGCGA
CACCCAGTAATCAATATTAGGATGGTTTCAGTACCAAACATCATTTGTCTCTGCGACCAT
TCCTTTGACCAAACGAAGCATTAATTCAAATCATAAATCTGAGCTGATTTAAATCCGAGG
AGAGTGAGGGAGGGAGAGAGGCCCCTGTCTGACTGCCTGCCCCTAATGATTTATTTTCTA
CATTTCTGCGAGCGAGAGAT
>NODE_16_length_145_cov_53.158619
CCATTCCTTTGACCAAACGAAGCATTAATTCAAATCATAAATCTGAGCTGATTTAAATCC
GAGGAGAGTGAGGGAGGGAGAGAGGCCCCTGTCTGACTGCCTGCCCCTAATGATTTATTT
TCTACATTTCTGCGAGCGAGAGATTTGTCCATACTCACTGACAGGTCACCTTCAAACGCC
AGTGGCAGACTGTTCATCACCATGCAGACGAGCATCTCATCGCTGCAAGTAAATATTAAA
GGAAAAGAATCCAATTGATTGTGGATGGGGCCGAGAGGCGTCACTGCCA
>NODE_50_length_551_cov_21.811253
TCATGCTAGTGATCATATTGATTTTTAAAGCGAGACTGTTCCTCATTGTGTATGTGTGTC
CTAATCTGAGAAATGAATGATAACCTCTTCATCACTCTACCCCCTGAGTGTTCTTACTGG
AAGCCATATTGATTTTGTTAGTCTGAGAGTCCTTGCATTGCATGGCCTTTACCTCAGGGA
CAAATCTAATTGTTTATCTCTGGACAGACTTCTGCCTTTACTCCCTTCTGTCTCATTATG
TGCCAAGATTTGTCAAGTCAAGTCTCTCCACACTCTCAAATCGCGCTTTACAACATGTCG
TTCGGCAGAACACTACAGATGGCTTACTTATCAACAGACCCTCCCACATGGAATGCTACA
AACATGACAGCACAACACACTTGCAAAAATATACACAAACTGACATACAATGTAATCACA
CTCTGGAGACGCGATTACACATACTGACACAAAACATGAATCACATTTTTTAAGAAACAC
TGTTTTTTGAGATTATAGTGTAAGCCTTCCTGAGAAAAAATTATAAGCAATTATTGATTG
TTTGAGATCTACAGCGAACTGCACACAAATTTTACTAATAATTATAATTCCTAATTTTTT
CATTCaagacaatgctgtcattcttactcattcctcatctattatatcacagatggttca
gagcagagtagagctgatcaaactgaaaagctcca
>NODE_51_length_534_cov_25.344570
TTACCTTCTCCCTCACTCTAAATTACCCAACTTTCACTGGGACTCTGTCGCCCGTTTCAG
TCCAACGTTGATAGCAGACGGAGAGGACAGAGTGAATGATAGAGAGGCAGAGAGAGGGAG
GAGCAAAGAGTGAAAATAGAAACAAACCAATAATCTTCTACATTGCTTCCTAAACGAGAG
CCACTCTGTCCCTAATGTAGACAAGTCATTTTGTACAAGCCGTTAAAGCCCACTGGGCCA
GGCGAGCATGCAGTGTAGGGCCGCCTGTTTCAAAGATCTTTTGCAATCAGTTACACAATG
GACCCCCTCATTTTATGCTGCTACATCATAAAAGTGCTCCTTTTGTTACATTTCCATCCT
TAAAAGGGTCTTAATCCCCATCCTTTCAGGCCAGTCTATGGCAAATTCCTCAGGGACATC
CCATTCGCTGCAAGGGCTGGAGTGACCCACTCAGAAACCAGCATGCAGGGCTTTGAGCTT
TTCTTCTGCTGCCACTCTCCAGAGAACATTAAATCGTACTTTTCATCCCCCTCACCATAG
GGGGAAGCCCCTTAATGATGACAGAGAAAGAGAAATTCCTCCACTCGGTCCTATGACACC
ATTCTGCTGTCAAGCAGGCGTCTCGGCGGACAGAGAATCAAACATGGCTTCCTGCAGGTG
GAACGCCAGTGAAGGTCA
>NODE_52_length_689_cov_20.494921
TATTGCTGTGAACAGGAAAGGCCAAAAGGAGTGTCAGCTCCCAAACGATGACTCATGAAA
AGCTTCGGCTTACATTTATGAGTTCCTTTTCCTGTGCCAGCGGCCTGATGGACTTGCGGG
TAAAAGAACACCAGTTGGAAGCCTGGCCTCTTGATATTTGGGGCTCCTGTCGAAGCCAAC
TGCAGCAAGTTTGTGCCTCCAGATTTGGGAGTTTTAAAATGAAGCCGAGCAGCTGCAGTT
TTCCCTTCAGTCTGGAAACGAGAGGCTTTGTGTCTCTTGTCACCCTGTGTTAATTTGGGC
CCTAATGTATTTTATAAACAAAGGGCTGCTCTCTAGCCTGACAGTCGTGACACCTTGATT
CCAGTGCAGGATGCATGCAGGACGGGGTTACACCATTAATAATCAACTGGCAGCCATCAC
ACCATTTTAACCACGATCATTATGATAAAGGGCATACACTTAATTACAGGCCTGCTTAAT
TATAGCTCTGTTGAAGCTCGTTTGTTTGGTCAAATGCTAATTATACCACCACGCTCTTGG
CAAGTCCTCATTTCAATCCACTTTTTGCCGGCTGAACAGTGTGGCTTATTTTCATGCAAA
TTTGATATCTGGTGAATGTTTTGTCTCTCTTCTTTCCGCTTTTCTGTGCCTTGTGTGAGT
GTGTCTTTGTTTCGGAGGTGAACATCTCTCAGACAAGACGGAATCGGGAATAATCAAGAG
TAATTAAACTGGAAGAGGGCTGGGAAAGGGCTGGGTTGGAGGAGAGAGTGGAGGTGCTCA
AATACAGCAGAGAATAAAAAAGCCTTTCATCTTCTCTCCGTAGACGGaaggag
>NODE_53_length_1008_cov_17.676588
ATGTAAAAATTTAGAGCACATTTACATTACAAAATTATTCTTAGTACTCAGATGCAACAG
ACTTTGGTAAATAGTGTTTAGATTTGGTATGATCTCTTTACTAAATCCCTCCTCGTGGGA
GCCAAAATTTGGGCGACAGTCTGGTCTGGACGGCCAGAATCTAAAACTCTTTGAAACAGC
ACACCGTATGTTTTTACATAATTCTCAGATATTAATCTCTTTTTTCGTGTTTTTGGTTTC
GCCATTTACATAACTGTGGTTAATCACACTGACAACACATAGTTTTTGTTTGCAAACTCA
GGACTGTCCATCCAGGTGACTTGGGAACATGTCTCAGTTCTCATTTCAAGAGGAGTTCAT
CCACCTTTGTTGTTTTTAAATGGCTGCCACTTTTCCACTCCACTGTTTTGCCGGAGAGCT
CGTTCATTTGGGCAGCTCCTCTAGAGAATCAGTGAGAGGGTCCATTGGTGCAGCCGCGCC
GATGTCGGGCTGTTTCAAACGCTTTATTGTGTTTTTCAAGGCTTGCCTCTTGTTGCAGAA
CCAGACGCGCACCACCTCCCTGTCATAGTTCAGTTTCTCGGCTATTTCCGTCATTTCCTG
TCCGGAGGGGTGTGTGTTCTTCTCAAAGTGGCTGTTGAGGATCTCGAGCGCCTGCGGGGT
GAAAGAGGTCCTCCGCTTGCGTTTTTTCGAAGGCTCGCTGCCGATAAACTCAGTCAGGTT
CTGCATGCCGGATCGGTGGCGGGCTTCAGCCTCGGCCATCCAGCGCTCCAGAACGGGCTT
AATCTTCTGGGCGCTTTTAGGGGTGATGTCCAACTTCTCAAACCTGGCAGGATATAAAAG
GCCAGGGTTCAGTTTGCCTGTCAGACTGCTACCTATAGTGTTCTCTTGGGCTTCCTGTGG
TAGGAAAAAGTGGCTTCTCAGGATGGTGTGTCTGGGGAGAATTGAGAAAAAAGAATCTTA
CTTAGGTGCCCTGCCAGAACAAGGGATAAGCTGCCTGCCTTTTAGTCTCCTCAACCAGAA
TGCCACAGGGACTGAGACTAACATCCAGGTGCACATCTGGGACAAACGCCTCTGTATTCT
GCACCTGGAAACACCTCAGCTGCAGCAGCTGGAGGTGATGGTTGCCAGCAGTGTGTTAAT
TTTCTGGgcgag
>NODE_54_length_544_cov_20.088236
ACTTTAGCTCTAAGGCGTACTTATTGCCATCCTTTTCAGTGGAGTATAAGATCCATCTTT
GTCCTTGGGACATTTGCTACTAGAGCTGGTAGATTTGAACAAGATTTAAGAGCTATAAAA
AAAAATATGAGAGGCAAAAAAAAAGGAGAGGGATATGGATTGAGACGGAGAAGTAGCAGG
CTGATTACAAGGTGTCAAAATTGCCAGGAGCAAGAAGGTGAAAGCAATCAGGGGTGAGAA
GAGTGCAGCATTCGTGAGGGGCAACTAATTATCCATCTCATTTGTGGAGAGAAGCATTTG
AGGCAGCTCTAGCCCACTGAATGGTGACAGATTGGTGCGGAGGAGAGGGGAGGTGTTAGA
ACAATGGAGCCCAGCTCACCATCATTACTGCATGCTAATCAGCAGTGCTTCTGCACCACC
AGTCGGTGCTGCAGAGAGTTCGGGGAGACAGGGAAGTCACCGGCTACAGGGGACTATAGT
CCGGAAGAGAGGGAGGAAACGGATTCATGGTTTATCTGCTGGCGCTCTACCACTTCTTAT
TTGAGCGTGTAGGTTATCCAACAGAGACTGATCTCTGTGGTCCGTGTTATCAGCTTGTAC
TTACAAGATGATTACACTGGGAGTGTTGAGAGTGTTTTTCTGTACATTGAGTGGAATATT
AGCTCACTGTGTGgtgtaatgcacagta
>NODE_59_length_830_cov_19.150602
GAGCAATGCAAGCAAGACAAACAGTCTTTGACTGCAGAAGTTGCACATGCAGTCACCTTT
CAGTTTGGCTGTCTTGATGTAACACTGAACTTTTTTTGTACTTGAAAGACTGTAGATGTA
TTTTGTGTTTCATAGCAACTCAGCCCAAATCAAATAACGTGGTTCCTTTTGGATTGCACT
CAATGAGCCTGCATTGTCTCTGCGTTTGCAAACAGCATGCCGGTTATCTTAAGAGATTTT
GCTTCTGTGAGCAGCAATTTGGGATGTTTTGCTGACAGAAGCTGCTGAACTTGCCTAGAA
AAGTGGCCATAGGAGCTCCATCACACTCAACATCTGCACCATAGTAGTCTGCAGGGACAC
GGATCAGCACTAAGACAGGTTCATGTCTGTTTCTTCTCGACCTGCCATGACATAGCCTGG
CTGCACCCGCCACCCCACCACCTCCTTCGCTAGTCCACCCCACCTTAGAAGATAAATACC
TGGAGGTGAAAGCTTGCCGCACATTCCTTTTCCCAAACATATTCTCTTGATGTCAAAGTC
GGCTCCAAGGCCTCAGGGCCCACAAGTAAAGTGGTAATTCTAAGGCACCCTGCTTGGGCT
TGCTGAAATATGCATTAAACCTGCGCTGGATACACTTAGATGAGAGGGGGAAAGTCTGTC
CTGAGACAGAAATGGAATATCATATATATTAACTTGCAAAAGTTTTCACTCAAGTGTTCA
TCTGACAACATGATTCTTCTCCTCTGTTTGTCCATCAGTTGTACTGAACAGATTCTCTAT
AGAGCGGCTGGTCTGAGGAAATAAATGGATTTTTCAGAAGCAATTAGACAGAGTGAAGTC
AAAGCACTCAATACCTGCCGAAAATTAAAACACCACAAAGCAGTTATGGTTTCAATAGCT
ATCGGAGTTAGCGTACAACAAGACTGTGCTTTATGCAATAGTTTCTTTAAAAAAagcata
aatcatctgtggtg
>NODE_60_length_453_cov_3.843267
CACATCCATCCTCTCGCCGCAATTCGCCCCACTTTTTAAAGTGAAAACAGCCATCACTGA
ATATTTACCCGTAACCTTACTTGTAGATGAGCCAGTGTTATTTGAATGGCAGTATGAAAA
CAGCACACTTCCCTAAATGTCAATGTGTGCGAGTGAGCACGGCTGCAGACCCTTATGTGA
TGCCCAGTTGGACCACAGGGGGCACTGATGTGATATGTGAGAGAGAAACAGACAAGAGTG
GAGAGAGAGTGTGAGAGACAGACGAAAAGAGAGTGGGGGGGGGAAAGGGAGAGAGACAGA
GAGGGAGGGAGAGGAAGAGAGATGCAATGAGGCAAGGCTACAGGGATGAACGCAAAGCGT
CTCTCTCCCTTCATTTTTTCAATATCCCCTCCTCATGAAATTTCATTTGGATTGTAAATG
TTCAGTAATTTACCATCATAAATGTGTAATGGACCCCTGAATCCAATGACATTGTGCTGG
CTAATCAACTCATTTGAAAATGAATATAGATCTATTAAAGGGAACTCAGCATTTCCCCTT
TGTTGAGACTGGCATGCTGTCAAACATGGGAACACTTCCTAAAagggggcttctgga
>NODE_61_length_500_cov_19.502001
ACTATTTAATGTAGAATCTCCAAAACTCACAAATGCAGTGTGACCAAATGTTCCAGAGAT
GTACCAGTATACTAAACAGGCTATATATCTCGCTCTGCTCTCCAAACAGAAATAGATTTC
ACTGAATTGTTTGATAAATTTGGTCTAGGTTTTCCAGCCATCCTTATTGGAGCTTCTACT
GTTTTTCTGGCTGTTGGTGGCCTAAGCCCTAATCACCCTCTGTTCCCTCAGAGGCCATAA
ATTACTCCGATGAGATGGTGCTTTGTGTTCCTACTGCTGGGGAGCGGGGCGAATTCACAG
CGCCATATTTTGACAACCCGTACTTTAAATCATTGTTTTATGACAGATGGGAAAACTTCT
GCACTTTCACCGGCCTGATTTATGTTCATTTGGGTCTGGAGGACACTATAATTTGCAAGT
AATGTGAAAACAGATGGATAGAGAGATACCAAAGGGTAAGACTGACCTATACATTCTCAG
TGCAGCTTGCAAATGGCATCCATATGCCGCGAGAACTCTTCCAGTTACATCTCCATTACC
CTTTGTGTGTGTTCGTGTGTGTGCCTGCGCGTGTGCGTCTGTGCATATGTTTGTATGTTT
GGCTGATGCATGTTTGTTCTGTTGAGAAAAAAAAAAAAAAAGCT
>NODE_62_length_357_cov_72.473389
AATTCACCTCCAAACTTGTTTCCTGATTAATGATCATCAAGAAGCACTTAGTTGTGTTTC
CTTCAGGTGGGAACGTGAGGTAAGACTTTGTGGGCAACACAGTTAATCACACAAAAATCT
AACAAAAATCAAAAATGAAATATTTATTACAGCATTTGTGACTGAACACCTTTTAAACAT
TACGTCACAGTCCTCATACAAGTATTTAATGTATTTTTGACAAAGCTTAAGGGAGACGGC
ATCTTATCATCTAGTGAGGAACACGTGCTGAAAAAGGAAGGAATTCATGGACATACAATA
TCAATGCCACAGCAGATCTGAAACTAGCAAAAACATTCTTTTTCAATTGAGGTAAACACA
TAGAATATCTAACATGAAACAATTAATAGACTGAACTCTGTACGAAGTTTGTTACAATAT
TCTCTCAGCTTTTTTTCCCCCCAAAAGCATTGAGTTCATAATTTAAGTTTTTTTTTTTTT
CCTTTTTTTTCTTTTTTTTCG
>NODE_63_length_464_cov_20.618534
AAAGAGACTTTTTTTTTGTGACTTCCGAAAAAATGCATGTTGTACTATAAAGCTTTAACA
GCTTGGATCATGAGTCTGTTACATTGGCTGTACGCACATTACATTATGATTACATACATT
TCTAAGAATTTGCCCATCATTTTTCTCCATAAACCTTAACGTGTTGGATGTGAGTTAATT
TGGACTCCTGGATCGCAATCTGCCAACCTTAGGGCACCCAAAGTGCCTACTAGCTCCCCT
ATCAAAACAATCATCAGCTGAAGGAGGTTATCGTTGAGCTGGGCTATCTGTCACCCGGCC
ACCGGCAGCCAGCGGGACACAAGGGCCATTTAATTAGGCCTACTGCTCCTCTCTGGTGTG
AAAGACTCTCAGGCCCCTTTGATTCCCTGCTGCTCTCCCAGCAGGAAGTGGTTGGTGATA
ATTGACACAGGATTTCCTTGTTAACCAGCGGCAGACTCTGTGGATTAAAGTGACAGAGAT
CTCCAGAAGAAAGTGGGGAGTAGATAAGGGGGAGGGGAGGAGGTGCAGGGGGGGGAGTGG
CGGGGGCAGCAGCTATTTACCGCTCTTGAGAAACCAGGGAGGAAATAGCAATATCAGACT
GGTGCGCg
>NODE_64_length_1580_cov_5.872152
AGTAGAGAGGAAAACCCCATCCCATCTTCACCTGAATCCCAGAGTCCTTACCTGGATTCA
GATCTTTCAGATCAGACGAGACGACCCGCTGAATTTAAGCATATTACTAAGCGGAGGAAA
AGAAACTAACAAGGATTCCCTCAGTAGCGGCGAGCGAAGAGGGAAGAGCCCAGCGCCGAA
TCCCCGTCCGACGGGCGGACGCGGGAAATGTGGCGTACGGAAGACCGCTTGCCCGGTGCC
GATCGGGGGCCTGAGTCCTTCTGATCGAGGCTCAGCCCGTGGACGGTGTGAGGCCGGTAA
CGGCCCCCGTCGCGCCGGGGTCCGGTCTTCTCGGAGTCGGGTTGTTTGGGAATGCAGCCC
AAAGCGGGTGGTAAACTCCATCTAAGGCTAAATACCGGCACGAGACCGATAGTCGACAAG
TACCTTAAGGGAAAGTTGAAAAGAACTTTGAAGAGAGAGTTCAAGAGGGCGTGAAACCGT
TAAGAGGTAAACGGGTGGGGTCCGCGCAGTCCGCCCGGGGGATTCAACTCGGCGGGCCAG
GGGCGGCCGCTCGGTGCGGGAGGATCCCCTCGTGGGACCTCTCCCCGGCGCCGGCCGTCC
CCCGCCGGGCGCATTTCCTCCGCGGCGGTGCGCCGCGACCGGCTCTGGGTCGGCCAGGAA
GGGTCCGGGGGCGAAGGTGGCTCGCGGCCTCGGCCGTGAGCTTTACAGCGACCCCCTCGC
CCGGAACTCGCCGCTTCCCGGGGCCGTGGACCGAGTACTCTCTGCGCCCTCTCTCCCGTC
CTCACGGGCGGGAAGGGACGGGGCCCCCTCGCCCCCGGCGCGACTGTCGACCGGGGCGGA
CTGTCCTCAGTGCGCCCCAACCGCGTCGCGCCGCCCAGGGCGGGGATCGGCCCACGCTGG
CGCGCAAGGGGTCAGCGGCGATGTCGGCTACCCACCCGACCCGTCTTGAAACACGGACCA
AGGAGTCTAACGCGCGCGCGAGTCAGAGGGTGGAGCAAACCCCGAGGCGCAATGAAAGTG
AGGGCCGGCGCACGCCGGCTGAGGTGGGATCCTGGGCCCCCCGTGGGCACCCGGGCGCAC
CACCGGCCCGTCTCGCCCGCCGCGTCGGGGAGGTGGAGCTTGAGCGCGCGCGATAGGACC
CGAAAGATGGTGAACTATGCCTGGGCAGGGCGAAGCCAGAGGAAACTCTGGTGGAGGCCC
GTAGCGGTCCTGACGTGCAAATCGGTCGTCCGACCTGGGTATAGGGGCGAAAGACTAATC
GAACCATCTAGTAGCTGGTTCCCTCCGAAGTTTCCCTCAGGATAGCTGGCGCTCAGAGTC
TCGCAGTTTTATCTGGTAAAGCGAATGATTAGAGGTCTTGGGGCCGAAACGATCTCAACC
TATTCTCAAACTTTAAATGGGTAAGAAGCCCGGCTCGCTGGCTTGGAGCCGGGCGTGGAA
TGCGAGCCGCCTAGTGGGCCACTTTTGGTAAGCAGAACTGGCGCTGCGGGATGAACCGAA
CGCCGGGTTAAGGCGCCCGATGCCGACGCTCATCAGACCCCAGAAAAGGTGTTGGTTGAT
ATAGACAGCAGGACGGTGGCCATGGAAGTTGGAATCCGCTAAGGAGTGTGTAACAACTCA
CCTGCCGAATCAACTAGCCCTGAAAATGGATGGCGCTGGAGCGTCGGGCCCATACCCGGC
CGTCGCCGGCAGAAGGTGCCGTCCGGCGGGGCTAGGCCGCGACg
>NODE_65_length_526_cov_31.034220
GGGGGGGGGACAGAGCTGAATGGGGCTGCTCTTTTGCTCGCTGGAAACGGGAGGGAAAAA
AAGTACACTTGTTATCTTGTGAACCCTCAAACATGTAAGATAGGAATCTCTTGAATGTCA
GCGACAGAAATGGAATTAACAAGAGATCTTTTTATTGTCACAGAAGGTCATTAGGCTGCC
AATCGGGGTAATTATGGAAATGATCTCCCCAGCTCTTTGGAATGTTTTCCTGCTTCCATA
AGGACTTGAAAGTGTTCAATCAGCCTCTCTCGTGGGAAAGTTCAGCCATAACTGCAAGTG
TACCAGCAAAATCAAATTAAGCAAAGAGATTTCATTAGTATTTATAGCCCCGAGGCATTT
GTAAAAGTATGGAGCAGCAGAGTAATGTGGGACTGTGGAGGGGAGAATTATTGCTTAATG
ACAAAGGCCATACCTAGAAGACATACACATAGATAATGAATAGGAGGCATTGATTGCATC
TTTAAAGAGGATTCTTGAGGGATTGTAAAATATTGATGCTTGTGTAGCTGACTTTGGACT
CCCGGCATGATGGGTGTGAGGGTGGTAACTTTGTTTGGATGTTAACACTGTTTAGCTGTT
CACTTGATCATTCAGCGATGTTTGATCCTGCAGTTAGAAGTAGAAATTAATACAGTAATA
TGAGCAACAA
>NODE_66_length_582_cov_21.192440
CAATCGAACACAAACACATCCCATTCACAGAAACTATTCCTCTACAGACTGGTGTCTGTG
ATTCACAGGTCAATTCCTCTAGCATCAAACACTGAGCAAACAAGGTGAAAGTGAATGAGC
CTTTCGAAGCAATAACAAAGTGAGAGGGAATACATTTACATGAGAAAACAGAGGACCACA
TTATTCTAACAACTACCTTTGCCAGGCCAATCTATCTACCAAATTAGTTTATCGTGTAAT
ACCCTTCCAGAAGCTCTTCTGGCAGAAACAAGATATTATTCTCTTGGAATGGCCCATAGA
AAGAGGGAAAAGCCAGTCAGATTCATATTTCATCTCTGCCATGGAAACCTCATCAGTGTA
ATAACCCTCCATCTCATGGGTGTTATTCAACCATCTGCTACTATATTACTTATCTTTATT
TTGCAACTAATTAACAGCATAATCTTCTAAATTCAGCAAGTTAATTATCATTATTGTGGT
CTTTGCAGCATCATCAGTCCTTGTAAAGTGCCGTCTCCGCGCCCCCCGAGAGCCGGGTGG
GGGCGGGGAGCGGGCAGGTTGAGCTGGGGGTCTGTTTTCTTGACGCAGGCTCATTAGGTG
TTTGCTGATGAGCTGAGTGCGGTGGGAGGCGTCGTGAGTAAGAGGGGGGATGCAGGTCAG
GCAGGATTCTGCTGAACAAAAGGTTCCATGCAGGGTGAGGCCGACTTAATGTGCCTCGCC
GAgcgt
>NODE_67_length_726_cov_28.893940
ATATATTTTTTTCTTAAGAAAAATAATTCAACTGTATCGAAAGTTACAAGTTCACAGTCA
CTTTGGTAAAACACTTGATTACTTGGAAATCAACCAGTCAATCTGTTTACCGATTGAAAA
GAAACAAAACAAAAAAACCCATGAAGTACATAAATGATATTTGCTGTTTAAATAAAATAC
ATAATTTCCATGATGATGTAAAAACTGGAATGGCACATTAAGTGTCATATGAAACATTTA
CAAAACATTAATAAAATTTCCCTGATAAATCAAAGTGCATATAGACGCAGTGCACGTAGT
CCATCTGAATGTTTCTTCAACGTTAGCCAAACGTTAGCCAGCCCCACGCAGCAGGCCAGT
GAAGCCACAAAACAGTTACCCATAGTATAGAATATTATAGAAGAAGATAACAGTCATGAA
CATTATTAAATACAGTCAACACCAATGTTATATACAGTATCGCACTGCTAGGTCTGGCTT
GGTCTCATACAGTCCAACTCCAGCAGAAGGAAACCTTGGATAGCTCGCTACATAGTCACA
ACAGAAATATGTGATCACAATACAATGACAAGTCTGAAGTGTTTTTTTTTTCTAGATGCC
ATATGTGTCAATACCCTAGGCCCTTTGTAAACCCTTCCCAGTAGTCGGACAATGGTCCAA
CATCACCTTGGTAGGTTTGATGGTTGGCGGGTGTGAGTTTGTTAAGTTGGTTTGAAGCTG
CCTCTATTCCGAGTGAAACTTTGAATGAGTAAAGCCATCTCTTTCACAGATAAATGCCAT
TACATTCAATCCaagataaggcattgttcatgtgattaatgtgcatcaaaataaaatgag
atcatcggacgctcaaaaatcaaagcttat
>NODE_68_length_841_cov_18.546968
AGTACATACATCATAGTCCATCTCTGTGAGCTACACAGTGTCTTGAGTAGCACTGACAGA
AAGAGGAAAGAGGGTGAAAATTCAACTGCACCTTCCTCAGCTAATGCAGAAGGGATTTAG
CTAGAAATCGTGGGTGTAAATCAACTTAGTTGCTGTTGCATTAAAAATTCACACCACGTC
GTTGCATGTAAATGTTAACTGTGAGCTGTTGTCTGGGATGCTTCTCTTACACCTTCCTTT
TTGGTTAAAATGGATGAGATGGATTCTGTGGGAAAGGCAGGGAGACAAAAGCGTGAAAGA
TGTGTGTATCCATTCACAGCTCCAGAGGACCTTCATTACAGAGCAAGCAGGTCCTGTCAA
CGTCTTTTCATTACATGGTCCCATATATCCACCCCTGGTGTCCAAACGGTCCGCTCTGTC
GCCTGTCAAGAAAAGGCACTCTCGGGGAAAGTCCTCCTATCTCCTCGATCCCCCTCACCA
CGCCTGATTCCAGACTGTGAGGCGGGAGAGGCCAGGCAGAAAGGGAGGAATCGTGTTTGC
CATCAACAGCTCAAGAGAGTAGCATGGCAGCAAGATTGATGACACCCTCCCTGAAAGTAA
CAAAAGAACTCCTGTGCACGAGGGCCCGCTTATGGGGCTTGATAGAGTTGTCATCCTCTT
AATAAACAGCTCTGATATGTCAGCAGCAGTGGCAGCAGGGACTACACCATGCTCACCCAC
CAAGCCATGGGCAGGACCACCTACTGGCATCACAGCACACGCAACCGTGGGTGATCTCCC
CAGATGGAGGCCCCTGTAGGCGTTAGCGGGGTGATTACTGGAGAAGAATAAATAAATGAC
AAAAACATCCCTGTTTCTTGATTTCCTTGCTGTGAAAGAGAGGCTGGTAAATTATGCAAT
GATATCCGTGAGAAGCATTAGAATTCATCCTGGTTTAAGTGGGTTGGTAAGCTAATCTGT
GCATTTTATCATTTAaaccttatgt
>NODE_69_length_615_cov_18.564228
AAAAAAACACCCACTGTGGACTGTCATGTAGGTAGTGGGGGGGGGGGATAGAGACAGAAA
GACAGAGAGCAGGTCGGTGCTTAAAGCTAACAGGTAACCTTTCTGTGCACCTAGGACAAA
GGCAGGGGGAAAAAGAAAATGTCAAATTAAGAGAGGCCAGGCAGAGAGACGTGGCTGCCA
TATTTGTGTGAAAGCCCAGTGCTGTTGGCAGCAGAGATGGCTGCTTTCTGATTCATCTGG
GGCCGTATGGCAAAGCTTTGTCAGTCTGTGCGAGGTATAAATAATTCAGGGTGAGAGATG
GCAATTACAGGGCCCTGCACAACCAAAATGAATATTTTATAAGGACTAAAACTGCCCTGG
AATGAATCACACACATGGAGTCACACACACATACACACACAAGTGTAAGTGAATGTGCGC
ACACGCACACATGCGCCCAAACACACACACAAAGGTAGCACATATGAACCCTTGGCATTG
CTGTTGTATTGTTGACAATATAACTATTATATTATATAAACTGCTTTTGTGGGTTAATAA
TTTGTAATGTTCTCGTCGCTACGTGTGATTTTTCACAATATTTAGTTAAGGGGTGTAGCA
TAGCTTCTGTTTTCTTGCCGTGTAACGAAAAAAAAATGTGTGTCACCGTAAACAACTGTA
CCTGTTTCAGATTTGTGTAAACTACTCGGTGTCTCACCTGAAATACTTTGGGAAAAATTA
AAAGTaaaaagtgttgcaaatatatagtaaagatctaca
>NODE_70_length_396_cov_9.323233
GGGGGTGAAGTTTGATTATTCTGCTCACACAATGGCAGGGTGTTTAATGATTCCTCTCCA
CCTTGGCAGCGGCATGTGCCGACTTCAGGCGCTAGCGGCGGGTGACACAGGTCTGGCCAA
GTGTTAGAGCAAGATCATACGTCCGGGCCCCATTTTAATTTCTAATACATTAATCTTTTC
CTCACAGATCCTCCATGAATATTCCAGGGCTCCTTGTTTGTCGGGAAGGCTGTCTCGCTT
TCATCTATTCAGGTGGTTTCATTCACTGTGAAAGCCAGCTAAATGGACCCGATCAGTCAA
TGACAACCGGGATACAATAGAGCCCGGTAACACGTCCCTTTTCTCCTTTCAGCCTTCTGA
TAGACAACCCTGACACCTGCTCCCTGGGGAGACCCTCCGCCAAGTCAGTGCACTGTTCCT
TGAGAGACTTCCCTTACTTTATCAGCCCATAAAGGATTGTCACAGGTGACTATATCTGCT
GAGGTATGGAGCTGCTCCCTCTGACCTGCCCCGGCGCTGTGCGGTCGAGGCGCCATgcgg
>NODE_71_length_889_cov_16.140608
AAGGTTGACTCTTCAGCGGGAGAAAATGTGAGATCCTGTGAGAAGACAACTTGTATCCCT
GCGAGCAGCCCCTGCCCCAGAGAACCCTAAATCTTTCTACTGCCTTGGAAACATATATAT
TATACATATAGAAAAAAGAAAGACAAGCTACAGTGAATTATAAAAGAAAAGATGGCAGTC
AAGTTGTCAGACCAAAAGAGACTCATGACAGAAAAAAGCAGTTAGTCCTGCTGTTAAGGA
GGATATAAGGAGAGAGTCAGTCACAGAGAGGCAGAGCAAGAGTGAGAGCAAACGGGGCTC
ATTTTAAGAGGGCACACTATGTTCGGCCCCCTGTCTCTTAATCCTGGGCGTTTGTCGCAG
CTAATTATGGTGGACAAGCCTCTTTATCGAACCTGCTCCTGCCATCAGCATTAGGATGCA
TGAGCTGCGCCTGTTGTTTTAAACGCTCTCATTAACCACACAAATCAGTGCTGTTGACAG
AGTGCTTTTGAATTAAGCGTCTCGCCCCCACCGCCGCGCGCCAATGCTTGCAGGGCCCAG
GACAAGGAGCAATTTATAACACCATTAGCCACACTCGCCGAGGTTACAGGCATCAAAATT
GTTCCCGTCTAATTATTCTTAATGGATACAGGGAGGGAGCGACGCTCAGGACAGCTTTTT
CATTAGCCCTCAATCAAGAGGGTCGGGGGAGAGAGGGGTGGGCCAAATGTACTGCTCAGG
CAAACGGGAAATCAAAAATAATCGTGTTTGCTTTTTTCATAATACAACACGAATGCATAG
ATGGAGGGGAGTGGTGGAGGGAAGGTGGGTGAAGAGACGCAGAAAGAAAAAAGAAGCTCT
GCTCTTGACATTAGAAAAATTCTTACTGTTGTCTAGTGAAGACACACATATGCTGAGAAG
TGACAGTTCATTTGCTTTCACTGCCTTGACGACTTATGGCAGAGCAAACTTATGCTGTGT
GATAGATTTCTAAGACATGGTTATTGGTTAATGAACACAGAAGTGAAGTTCATCAGGGAA
ACatttgattgtt
>NODE_72_length_534_cov_23.292135
CAGTAAAAAAAAAAAAGGCATATGCTTTAGTAGACACAGACATGCAAAGCATTTCCATTC
TTGCAGACTTCGTGTGGGTGAGTGAGTAACACTCCCTGCTCGCGTGGCAGGGAAAGGAGA
TTGCTGGATTGGTCAGGGCAGGGAGAGATCCTTGTCGGTGACAGCGTCGCTCCAGCGAGC
TCAAAGCCACAGTAACACAGCCGAACAATCCAAACACACCCCACCAATTTTTAATTTCTT
CCATTAGAATTAATTATGAGGCCGAAGGCAATTTGTGTACCCTGTGTTTAAGACTGCCTA
CTGGATTAATTAAAAACTGGATGCTGGAAAATTAATGTGTGAATTGTTATGCCTTGCTAT
AATGAGCCATCCCATGCTATTACATAGTAGTGTACTATACGATCACCTTCAGGCCTCTGA
ACACACAAGGTTCATTAAAGAGCACAAACCTAGGCACAAGTCAACTTAAAGAATGCCAGC
CTCAGCACATATTCAACAGAGCACACGCGAGCAGCGAGACATTTAAATTTTCACCCAAAA
TACAACAAGGTGAGGAAGTCTGGCTTAATGACTTGGAAGAAAAACACATCTGTAAATAAA
TGACCTCAGTAACCTGCACTTAAACCTGATAAAAGAAGATAGAGGAGTAAAAGTTGCTGT
GATGTCAATTTTGGCTCa
>NODE_73_length_526_cov_25.859316
GATATGTTAACATCATGTATCCTAACATACATGACAAATGCCAGCGGAGGAACAAAGCAT
GACAAAGAAGATGGGCTATAATTGAATCAGAAGGAAAATGTGCCGGTGTTAGTGACAGTG
GGGGAGAACAACATTTAGACTATTGGTAGTTGAAAAAATGCCGTGGCCTACCACTAACCT
TCACATCCATATTAAAAGCAAGGTGTCACTGCATGCAAATTAGAAGTAGCCGGGTAAAGC
ACTGTTAATGAACCCAGCCATTGAACTCCATACAGCAGGCTTGTCGTTAGATAGGTGCAC
CATAAATAGTCCATTTGGCCGAGAGCCAGAGGGAGAAGCTAAGGCAGAGTTACTAGCAGT
AGGATAGGGCCTTTATTGTGTTATGACAGACAGAGGGGACGATCAGACAGGATAGAGATA
TGGGCTTTCCTTTCCAGATTAATTAAAGAAAGGATCAATTAACAGTGATGAAAACCATGG
CAGCATACTGACTAGCTGATAGGCCAATCAAGCCTTGAAATGCAGAGTAGTTGGCATGTT
TTATCTCTCCAAACTTAATTGCAATTTTCCAGAGGGAATGACGTGATCAAAATGGAGGGG
TGAAATTAGCTCCACGTGAATAAAGTATTTATTTGATGCATTTGTTCTGTGATTTCAGGA
CTAAGTACGC
>NODE_74_length_476_cov_14.098740
CATGCGCACTTATTCAGGCGTATGCGTGTGCGTTTGTGTGTGCATATATATATACATATA
TATATATATATATATACATACATACATACACACACGTGTATGTATGTATGTATGTGCGTG
TGTGTGTGGGTGTGTGTGTGTGTATATGTGTGTGTATACATCCCTCCCACCCTGCTACGA
TACAGTAACTGCTGACCCCGGACACAGTGCCATTATGGCAGACGAGGCAGGGCTCCCCTG
GCAGCGGCTGGGGCGGCTGGTTGCTAGGTGGAGAGACATTACCGCGGGCCTCTGCAATAA
TTTATCCTAAGAGCGCGGCGAGCCGTCATGTAGCCCCTGACAGAGAGCTGCAGTACTTTA
TCAGCCTGCCTGTAAATCAGCCATGTGTGGGTGCAGACGGCAACATTGTTTGATCTCTTT
CAGACACTCTAATAATCTGCTCCCCTCTGATTGATACCTTCACACAACAAAGCACATTAC
ACCAGCAAACCACAGCAGCCATCGGTGTGTGTGTGCACATGTGAGTGTGTACGTGCATGT
GCTAACGTCTGCCTGTATGAAAAGTGTCCATGCGTGTGTGTGTGTGTGTgtgtgcgtgtg
tgtgtatatatgtgtgtgtg
>NODE_75_length_565_cov_29.902655
CTCATCGGCCCATCTTATTATTTTTTTTTGTTTTTGTTTTTTGTTTTCATTCTGATGTTT
GGCCCAATAGAAATTAAAGCGATTGATTTAACTTGTGCTCTTGTTTTAGCAATATGTATT
ATCATAATGCTTTTAATTTTTTGACATAGTACCTTAAGGTCCTTTCCAAAGGTCCTCTTC
CTTCAGCTGAGTCTGTGTGTGCAGTGTGTGACTGGAGTATAGGTGAATAGGACCCTCCGG
CCCTGGGGCCCAGGGCTGGATGTGGTTGGATGTCAGTTAAAGGATATCTATCTGATCCAA
ATAACCGATGAAATTGCTGTATCTGTCTATAAAGTCGAGGCAACACTAGAGAAGTGTTCT
GCTCTAGTTAGAAAAATTGTTTGAATCAAGTCGATGGCAGTCGGTTACATTGTGTATGGA
ATACTCTACCTGGCTTGTAACTGACTAGAACTGTGATGTACAGATGATGTATTATTAAAA
TCTGAAGCAAGTAATGCAATGATATTAGGATACAGTTTTTGTATTTTTATTCTTGTATAA
GGTTATTTGATGGCTATTGTTTAGCCTATAGTTCATTCTGTGTTATTTAAATTCTAATAT
ATGAATCATATTTGGATTGAAGTCATGTTCAGGGGCCATGTTGTGTATGTATTGAGATGT
AAAGCCTTTGAATGTGAATAATTATTGTAAACTATAATATTTTACAGCT
>NODE_76_length_736_cov_26.593750
TGCAGGTTTTGATCCTAGCAAATTAATGCAAAACCCCAGTGCAAGTATTTGATTTGGGAA
AACTTTGGGAGCAGACTTGTCTCTTAATAATAATTATTGGGTTTACATTAATTTCCTCCC
CTATTCTCTTCCACAGGAGAGCTGATCACCACTGCTTGTGAGCTGGGGGTAAGTATTAGC
TGTATTGTTTAATCAATTCACTCATTAACTCTTATAAGCATTAAGGAAGTTTAATTAAGC
ATGGGCAGAAAGCAGATTAATTTACTTTCAGTCCACAGGTTTTTCCCCTTCTTTTCTATA
CACTTATTTTACTAAGTTGCAAGTAGAGAATGCTATAATTTGCAACCCGTTTTTCAAATC
CAATTAAAGTCAATGGTAAGGCGATGGCTTTTGTAGGCTTTGCCTTATGTACGGTATAAG
GCTTATTATATCCACCCCTCTTTTTTGTGTGTGTGTGTAAGCCGCGAAGAATGAACTAAA
TCGGGTTAACAGTTATAATAAGTTTTATTATTTAATAAAGTTTATTACGCCGCTGTGATC
CTTTTAGGGAGGCTGTGTCGGTGTCACTATGCCAGTAATCCTGCCGTTAGTGCTGCAGTC
CGTGTGGCCTGCCTGTCTGCCTTTCAGGCCTCCCCAGGGCCTCGCAGGCCATCCCTGGGC
CCCAGGCTGCTGGCCCCCCTTTCTGATCCCCAGAGCTCCAGAGTTCTGCTTCCCTTTGCT
CCCTGCGCCCTGTATCCCTCAGCTGTCCTGTAGCTTCATGTCTGTCCACTCCTGTCGGCC
GCACAGTCCTTCTGCATGCTCGTTTTAGCAGAGTTACCTATCAGTCTGATGCTAACATTG
AGTTCACCACACTGTCTTTTATCAAACTGTCTGCTTGAGt
>NODE_83_length_893_cov_15.640537
AGATTATTTCCAGTCAAACAATTACATGGTTAGACTTTCTGTGGAAATCAAAGTTAGCAA
TATTTGAGTATGACCTAATAAGATGCTATAAAGGCTGAACTTGCCTTAAAAACTGCACGT
CATTCAACTGAGAACGTAACTAGATGCTCCAAAAGCAGAAAATTCAGCTTAAGACTTACA
GTTAGAGGCAATAGCAGTGATATCTGTGTTCTTTATTTAAGTATAAACTGATTTAATACT
ACCATGATGTCCGGTAAGCCTGTCAGCCAGCAAGTTTCATTTTTATGATTGTATAAGCCA
GAGGGCCAGCAAGCTTTTCAGTCACAACCCATCAACCCAACCTGTGTGATGGTATCTGCA
AGTTTTTCTGGAGGTGGGTCAAATCTAGCTTAAAAGTCGGTCCCCTTCACATCCAATTCA
CCGTCACATTCTTACCTACAGGCAACCTCTGCTGAGCCCCGGTCATTAATCAAAGCGGAG
TGCTGTCCTGACCTCAGCCCCTTCCCTTTGAAGTGCTCTGTCCTCTGCAGCATGAGGAAA
TCATTTGCTGCCTGATTCAATGAGCCATCAGTCGAGCCAGCAGACCTAATGACATGTGAG
AATATTAACCTCCTACCACCAAGAGTGCTGCTGCTTGGGAAGCAGTCTATTATTCATCCA
AGGTTTTACTCAAACCCCTTTTTTCACAGCCCTGCCTCCCTGTTAAACCCTTCTAAAAAA
GCTGTAGGCATGCAGCCATCCAGCACTCAATTCAGATATTAATCCAGTTATTCTAGTCTT
TGTATGGATTTAACGCTACATTCTAACAAATAACTTCTTAAATGTAAACAAAAGGTCCGT
CCCGATTCTATAATTCATAAAAGGTTTTCAGGTCCTGTGTGCCACATTTCTAATTATTAA
CAGTTGGCAAACAGTGAAAGTGATCATTTCTATGATTAGGACAAAATATTCAATTGTATA
TTTCAGTATAgctaaaaatttaaagcagtgaatgtggatataaatagtttttagtataac
aataatggtgtttctgt
>NODE_84_length_407_cov_12.950860
CCTTCCACCTCCCCCTTCCCGCCGACTCGCTTCACCCTCCCGGCTCCCTCTTCTTTCCAC
TTCCTTGTCTTTACATTTGTCTCGGCTCCCTCTCCAGTGCTCGCCGCGCGCCTCCTTCTC
CTGCCTTCCCCACTTCACCTCCCCTCCCTCCCCGTGCCTCCCCTCCCTCGCTCCTCATCT
CTGTCGCTGTTGGCAGCCTATTTAAATGCTCCATTGGAGAAGGATTAAGGTTTATGCAAG
GTCAGTGTGGGATGTGATAATTATAATCACAGCTTTTTGCCTGGCCAATGACGGCCATTT
GTTATTCTCAGCTCAGTGGCTTCAGAAGCCCCTGGGGGGAGGCTGGTGGGAGGTGTTGAC
AAGAGGCTGGCTGATTTACTGGGCCTCCCCCTCCTTCCCCTCCTCCCCCTCCTTCCCCTC
CTCTCCCAGCACAGGCCAGGCTTTGGGCTTTTGCATGCCTCCGCCCTCTGCCTCCTTCTC
CTCCTCCTCCTCCTCCTCGTCTCTTCATCCCTCCCTTATCTCCGCTGTCTTCCTCTTTGT
ACACTCACccc
>NODE_85_length_491_cov_17.252546
ACGTAAGGATTTTTTAAAATTATTATTATTATATCGTATTTTAGTCTTTTCAGGAATTTT
CTTGCACTGACAAGATCCTCAGCAAACAGGGGAAAAAAAAAGAAAAAAAGGGGGGGGGGA
TAAAACGGGATGGGGGGAAGGAAGGAAGGAAAGAAAAAAAAATGCATGAAACATGAAACT
CTGCAAATTTGACTTATAACAAGCAAAATTACACCCTGCTGTCATTTAAATTATGGCTGC
CCTCTATAAAGGTGTCTTTTAGGTGCATTAATTGAATTCGGCACTATTTCCCAATAATAA
TCTGTAAAGTTCAGCCGTCCATCCTTCATGAGATCCCTGCCGCGTACCAGAGGAGTATCT
ATTTCAGTGGCTTAATTTATTTTCATGATTCGCCGATAATGACGGCCATGCAGGCTGTAC
ATCAGAATTAACCTTCATTTCACTGAGGTATATTACGATGACAGTCCCCGACACATTTCA
CCTACACAAAGGGCATTCTCTCCCCTCTCTCTCCTCTCTCTCTCTCCCCCTTCTCTTCCT
CTCACTTTCTCCCCCCTGCTTCCTCTGTCGCTGCCCCTGCTGTATAATCATCCTCGGCAG
ACCAAGATTGTTTGATAGCCGATtaattttcatag
>NODE_86_length_600_cov_1.936667
CACACATACGGGATGTCAATGGATCGTATTACTATAAGAGCTTATGAGATATAAAGGCGA
GACTCTGTTTGAGAATGCAAAGGAAAAAAATAATAAAACTGAGAAGACTTGAAGAAACTA
TTTAGATGATTTGGTAACTTCGTTGCTCTAAAAAGAGCCCCACTACTCGGATCGGCTGTA
GAATGAGAAAGCATTCATGCATCAGACAGAAGACAGTGTGTCATAGGCAAAAAAAAGCCA
GAGAACAGGGGAAGTCTGACCAAAGTGTTCGACCTCTTCCTGCATTACGATCAGCTCAGG
AAGTTGAAGTAGAAACAAAGGGGAGGGCTGACACTCAGAAACATATTTTCCCTTTGCCTT
TTAGTTTTTCCTTATTCAGTCCTACTCCGATCAACAGGAGCAAGAAAAGGGGGGCAGAGA
GGAGGCGGGGTTTTAGATGGAGCTGAGAGAAGCACAGCAGTCAAATAGTCAATCTGTGGA
AATATGATGGAGGCCAGCGTTGTTTCCCAGGACACAAGGTGAGTTTGTGAGGGGTCTGTA
ACAATGCGGCTGAGTGAGAATACAGTGCAGGAGCTGTATTCTGTCCAGGCACGGGACGTC
GTAATGGTCCCGGCAGGGAGTGGGAGTCGGGGGTCGAAAGCCACACAGCCAGAGCAGGAA
AAACAGATGTGATGACTCACTGACTAATATATAGgtcagtggcttctcagagttttagac
cttttctgcgttcgtgttgtttta
>NODE_87_length_561_cov_31.005348
GGGCAATCTTCTCGTGTGAGAGTATTGCTTATAAGGTGTGACTCTTATCAACACAGCACA
AGCTATGTGTTTATCACAGACTTAAAGTCATACGCCCGAATCTGATGTGAGGTCCAGCAT
TGCTACAGAGGCTATAAACTCTATAAGGGAGCGAGAAGGGGAGAAGCGGTATGATAACTC
AGAACGTCCTGCTGTAATTATGGTATTCATGAAAAGATGAAATTGAGTGCAGACTAAATC
TGTAGCTGCAGGCAAAATCAACAGCTTGGCATTACTCCGTGACCCCTGTCTATCTTGAGG
ATACGGCAAACATACCAAAACTTTGCTGTTTTTTTTCATCAGTCAAGAGTGAGGGAATGA
AGTGCATCGATTGCTTGTGATTATTAACTAGACTGAGATAAGCCCTCTCCTTATTATGCA
GATTACTGAGGCTCCCCGCTCCAGCATATTGTACAGATGCAAGGGAGCAGCTGCTCTTAC
AGATGGTGGGTACACGGATCTATCATTATGCCTCCATTGTCTCCACTTCAATTGTTTGGG
GGACAACAGAACTGCATCAAAGAGGAATCCGACTGCAATGAATTAAGAAAGAGAAACGAA
AACCATCAACTAAATTTATACACCGGAGGCCGTGGAATGGAGAGGAGCGTAAAGCTGGAG
CTATTTCATATATACAACCATGGAGTCACCCAGTCATGTATACTG
>NODE_104_length_636_cov_32.962265
TCTGATTGATAGATGATTTCTACATGTATGGCACATATTTATAATTTCATATGAACGTGC
ATCCAATTATAAAATCCCTAATATATTTCTCCATTTTTGTGTGATCAGGATGTTTACATA
AACCTTCAACTCCAATCTTCCCCCCAACTCACAGTAGATCTTATTTCTTAAGAAGACAGC
ATTTTTCTTCTTCATTATACAGGCACACCTTGCGTGATAAATAGTAATATTTACTGTTCT
CATGCAAATCTTGACTAAACATTGTTCATTTTCCTTGTTCCAGTAATGAATCAAACGGAC
ACCCTGTACCAGGGAATACATCTCTTTTATCCTCGCTTATGAATAAGGTAAGATCCATCC
ATCAAACGCCTTTCATCCCAAGACAAATTAGCGGGACACAGAGGGGCCTGTTTGTTTTTT
AATGTTTCACCGCTAATAAGATGAGTTTGTATCATTTAAATTTTCCAGCCATTTTTCATA
CAGTGTAATTTTCACTGCACCTCTCACAAATTAATATAATGACGCAGTAGCCGGGTGCCA
TGCCAGATATATAGAGATGTTTGGTTTTTGATGAGCTGTTTTGAACTCGCCGTCCATTTT
TTCTCCTCCTTTATACTTTTTTTTTCTCCCCCTCGCCTCTCTCTACATTTATTTATAGAG
TTTATAAATTATTTGATTAAAAAGTCAGAGGAGAAAAAACAGGACGGCGCTGCCCTCATT
TTTTAACAAGTCTAAATGTTAGCGTATGGAAATTTAACTGTGTAtattttttgtgaagat
>NODE_105_length_716_cov_25.865921
AGCATAGTCCTAGTATATCATTCTAACTTCTCCCACACTTCAACTCCCGTCTCCTGATTG
TGGTACTCTTTCCATTGTCTTTGACACAAAAAAGTTTGTTTATATATGCATGTATATATG
TATATACATATATGTATGTATATATATATAAACACATTTTTATAGCTACAGCACCTTTTC
CCATGGGGCAACAGTGTCAATACCTCGCACATGGTACATGGCCGTGCCAAAGAAAAAAAG
AAATAAAAACAATATATTGGTCAGGATATTTATCTTTTTTTCCCTAAAATTGGCATTTGA
CATGATGATATTCTATTGCCGTCTGGGGGAGGGAAGGGACAAAGGTTCTTCTTTTGAGTT
TATATTCAAGTTTTCTCCTTTTTTCGTGTATAATTTCTTCTTTTCCTGTTTAAAAAGAGT
TCACACTTTTGTGATTTGCGTGTGCTGCTCTTCATCAAAAGGTTCATTTTCCGGATCAGA
GTCAGTGGTGTCAGAGTATCGATAATGGTCTGGCTCATTGTCGCTAACGTCCGGGGTGAC
GGATGTTGAAGTGCTAGCCTCAGAATTCGAAGGCTCCTCCACGGTTTTCGTAAAATACAA
CTTCACCTGGAAATGAAGACAACGAGCTTCAGTGTGTGTCATGAGGTAATCAGAAACACA
ATCATTATTGCTCATTTGGATTATCTTCTTAGTTAAAAACCAACAGTAAAGCAGTTAAGT
TTTTTAACAACAGTATTTCCAATATAATAATATCTCACTTGGATCTTAATCCCAACTGCT
TCTTTCACTGCTTACCTTGAAGTTTGGCGAGAAGTAGCGGTTAGCTTTGTCTTTGTTGGC
CTTGTCCAAGTCATTCTTCg
>NODE_106_length_378_cov_15.428572
GGGGAGAGAAAAATGTATTGTTCTTTTTTTTTTTGGTTTTGTTTTTTTGTTAACTTGTAC
ACTGTGCAAGGTTGAATTATCCTGTACAGACTGTAAAATGTAATATTATTTTGTACAACT
TAATTGAAAGAAAAACAAATCTACTTGTAGATCTTTGTGCCTTGATTATGGCTGTACCTG
TAAATGAGCTCAGATGTAAGTATGTTTTCGACTGCGCTGTACAGCTTGATGTCAAACTCT
ATCGGCAGCGAAAGACTGCGGGTAGGGGACTTTCTCTGTAGAGTTTAGTTTTTTCTGGTT
TATAAAAAAAAAAGGAAATGCTGTTTAGTAAAAAATAAAAAATAGGGAAAAAATCCTAAA
AACCTGTATACATTATGCAAATTAACCACTTACCTGCAGTGAAGACCAGATGTTGCAGCG
CCATGCCTTTTTTTTTGGTTTTGTTTTGTTTTATTTCTCCTCCTTTTATTATTATTATTA
TTATTATTATTAATATTATTAttattattttgaatttcacag
>NODE_107_length_1285_cov_14.427238
GGCTGCAGAAGAAGATATCATTCAGTGTCTAATCATTCTATCAAGCCACAATGTGCCTTG
TATTTGTGGGGTGTTGGCGATGGAGGGAGACCCCGGTCTAACATCAGGTGTCACACTCAG
CAGCAATGAATGGACTATGGTTATCCATCAATCTTCTATGTCAGCTTGTCTCAAGCACTG
AAACCAACTACAATGTCCATCTCAAACCAATTTGATCCCTTCAGCTGACTCATTCATCAG
CCTGACCTCATTTGCAATCCAGACTGGTGTCCTGAAGAAAGAAGAGTTGGATTCAAAGGA
GAGGATGGGTGCAAAACATTGAATTTGAGGGAACCAGTGACCAGTGGTCCAAAATATTGC
TTGGAGCACAGTAGGTGAGCGATGGTCTTTATCTCAGTACCATGGTGGCTCATTTATTTT
GTTGATGGACTGTTTATCAGTCGGGCAGAATAGACGTGTATTTGAGTAGCTGGAGGGAAG
TTTAGAGGGGTTTTATGCAGCCGCGCTGTAGAACAGCCATGTACATCCCCTTCAGCCAAC
TGACCTCGTCGGGTCATCAGGACTTAAGTAAGAGTGAAAGTCGCTTTAAATGGAGCGAGG
CTCCCAGGGACCCAGCCTTGGCTGAGCAGCTGCTGCCAGCCGGCGACTATTACTTTTCCA
GGGGCTGACTTTGATGTTTTAACAATCCATACATATTGATTCAGACTGATAATAAACAAT
TTGATTAGCCTCTTTCTATAGGCTGTCATTTCAATCACTTTCAGAGCTCCGATGGAGTGG
AAGTGAGGGGCCGTGGAGGGAGGGAGGGATGAGAGGAAGGCTGGAGAGATGGAGAGACAG
AGAAAGCGGCCAAAGCTGAAAGAGAGGGTGGAGGGCCGGAGCCCCCTCCTCAGACAGAAA
AAGGAATCCAGCCCTGATTAGGCCTCTGCCTTTGGTGAATTGGACAAGACAGCTGAGCTG
CCAGGTTATTAACTCCCTCAGAAAATTCTCAGCCCTCTCTCAGGCCGGCCTGAATACTGC
GATCTGGATCGATAAGCAATCTCCGGTGTGTACCAAATGCCTGCTGGATTCATTTGTCTC
CCAGCACCCTCTCCCTCCGCTGGACAATACACCTGCACAACTGAGCCCCTCACCCTCCGC
CCCTCCTTCTCCCTTCTTTCCCGAGCGCTGTTCTCACTCTCTCCTCTCCCTCTTTCTTCC
TCACCCTCCCTCCTTCCTCACCTCTCTCACGTTCACTCACTGGAGTCTCTGTCACTTTTT
AAATAATGACCCTGGGGCTGAAGGAACAACTGCCTACCTCTATTTCATCACGGTGAGTCC
CTCTCCTGCAGGCCAGGGTGACCAAGCTGTCCGGGAGAGAGAGAGGGGGGAAAAGAGACA
GAGatgcagaatgagagagatagagggggagagagtcagaagaggagga
>NODE_108_length_839_cov_13.902265
AAGTGTATGTGCATTTGTACTGGTGGGGTACCTTTTTGTGACAGTAGACATCATGCTGAC
CTCATCTCAGTCATCACTGCTTGTCAGCCTGGGGCTTTGGGCACCGGTGTCAAGCTATTT
TGCATACTCCTGTCTGCTCTAAATGTTTTTCCGTTTTTTATTTTTCAATTTTCTGTATCA
GTATTTTGAGACAACACTGTCCTGCAGGGTGTATTCACCCCAACAGACTAATCTAATACT
ACATCCCTCCAGCTCAGGAGATGGCTTGATGATTTTCTCATCAACAGTAACGTCTTGGTT
TTGTTGTTTGAAAGGACAAACATTGGATAAAATGCTTCTCAATTTGTGCCACAATTTCTA
AACAGCATACATATCTGCATGCAAATGTTGATGAGGGAATTGGAAGTCCAATCTTCCTGA
TAATGGCAGGTGTGTTTGGAGTTGTAGCTGTAGGTGGGGCAAAGTAGATTTCCAGACCCC
ACCTGCGCTTCTCCTAAACTCTATCCTGCCTCCTTGTGCCTGTCTTGTCTTTCTCCATTT
CTCTCTGAGTGTGTCCGACCTGGCAAGCTTCCTTCTCTCTTTGTTCCACAGTGACAGTCC
TGATGGCAAATTGATTTCGACTGTGTGAGAACAGACATACAGACAGAAACAGACAGCTCC
GGATAGCACAGGGGCCTCTTCCTCCCCATCTATTCCCTCCTCTTAGCCTCCCTCCTGTCC
ACTTATCTCCACCTCTTCTCCTCTGCCTCCACACACACCCCTTCTCCGAATGGAAGAGGC
CAGTTTCATCCCTCCTTTCTGTCCTCTCTTCCTCCCCGGGTCCCTCCTTTCCTCCTTCCG
TCCATCCTGGGTGCTGCTGCTGGTGGTGTCGGTGTGGACAGTAGCGGTTGGTGGGTGGAG
GATTGCGTTGAGCGAGAGAGCCAGAGCGGGGCCTACCTGCTCGGCATGCAGCGATATGGA
CTCTGAATACTCtatctctgatc
>NODE_109_length_327_cov_1.608563
CTACATATTTGAAACCCTTTTGTCATCTTTAATGAGAATATACAATTTGAAATGTATATT
AAACCGTGTTGTTGTTATTTTTAAAAATTATCTCCCACATGAGCTCGGAGAGCGTATGTT
CATGGTAGTCATCAGTACCACTGACTTAACATTTGTCAGTTTATATCAAGGATGTTAGTC
CACTGTTTATTCTTCCATTGTGTGTCCGTGCTGAACGTCCTGCTGTGCCAGCAGCCTGTA
AGCCTGAGTCAAGTGTAGCTCCTTCTTTTGGCAACAGATCAGAACATACTGTTGAAAATG
TGCCCCCACCCACCTCCCTGCTAGTTATGTGCTAGTCTCTTTTTAGAAGCCGGTGGAATT
CCCAGGCCTGTCTCAAATGACCCAGACTACTTTATCATTGTATGGTGTCACACTCTCATA
TGTATGCATGTGTGTGCATGTGCcaacacatgaatgcacaccttgtaattc
>NODE_110_length_798_cov_15.404762
ATATATGTATGTATATATCTATCTATCTCTATATATCTACATATAGAGCTCTGTAGATGG
ATATTTATGATTGAAATATAAAAAATCCTGTTCAAGGTTCAACCAGTGGCAAAAACTTTG
TGCAGAAAATAATCACGCTGAGTGGATTTCAGTAAAAGGGCCGAGAGAAAAATGTCATTT
AGCATTCAAGATTTCCATTTGGCCGCCTGAAAGAGACTTAACGCCAATTGTCCTGCTGGT
CATCTCACAGGATGGAATGCAAATGTGGAGGTCTATAGGGCCTGGTGCGGGAAAGCCATT
GATTTGAGATGAATACAGTGGCTACTCTCAGGCCCTTCACAGTTATTAGGACTAATAGAG
AAACATAAAATAGTGAGAGAGAGAAGCACAGATCGGCACAAATGCTCTAAATAGCTGGCT
ACTCCACAGGCCTCTCGGAGAGTTTGGCTTGCAATTTGCATTCCTTTGTGCGACAACTTG
TAATCCTCCCCTCAGCATGCCAAGAAACACACAACAGATTTATTGTCCCAGTCAACAAAT
CGTTTAGGTCATCCCAAACCTATTACTGCCTAATGCAGTGGGAGCCCCCTCCCCTGCCCC
AAGCCACATGCACCGCCTCGTCTCAACCACCGGAGACTTGCAAACACAGACCCTGCATGG
CCGGGGCCCCACAGCTCCAGCGCTTTGTTGGCCCCCCGGTCTATTCAGCCTCGGTGCACT
TCTGGAGCTTTATACCTTCTCCGAGCAGCTTGGGAGGTTGGGAGGGACACAAACCATGGC
TGGGGAGCAGACAGTTTGGTGTCGGGACAGTAAACGGACTTGAGGTTTCCACTGCGGGCC
CACACAGGCTGTGCTGAGATTTCACACGTTCAGAGTGCAagtttgtgaggaacgcgtgtt
ttttgggggaggataactcagaaacggcgacagtttggtgat
>NODE_111_length_564_cov_31.102837
AATAGGGCTCATCCAGAGGTGACGAGAGCACTGCATGCACTGAACTGGAGGTGTGAGCTG
GGGCTGCCAGTACATATCTTTTGTCTTTCATTATCTTTATTTCCTTATTATTTTAAATGG
CCGGTGTGTGTGTGTGTTTTTTTTTCTTCACTAGAAGCTTTTTTGATATCCATTTAGATT
GGGGCTTCATTAAAAAACCTCAGACAATGGAGTGACTTCTAATTAAGAAGCGCCGCATCT
GGCCCCTGGCACCCTATCCCGTTGTTCCATCTATTTTGCTGGGGAGAATTCATTTGTTTC
TTAATTAAGAAAAACACCAATAGCGTGAAAAATCTGCTTATGGTACCTGAATCCTAATTA
GTTAAATAGTGAGGGGAAGGGGAAAACACATTCCAGTAGCCCTAGAAATGAACTCAGAGC
TGATAAAAATGAACTAACTAGCCTTGCATAAATCGAAGCTGGGGAGAAAGTGTACCATCA
TTATGGCTAAGACAATATGCAAACTATCTTCAAAGAAATCAAATTGCCGGAATGTTTTCA
TTTGCATGTATTAACCATTAACATAATGAGGAGAAGTGACATTGGACCCGGATTGTGTGT
CTGTTCGGATTGATAACTCTGCTGCATCTGCAAATAGTCTCCTCTGCAAAATTATGCTAG
CAGTCAAATCAGTGTTGAACTGTGGAGGGAGAGGGAGAGTGgtagaga
>NODE_112_length_744_cov_10.642473
GGGAGGAAAGGACGCTTTGAGGAGCGACAGCGCCGGTGGAGACGGATGGAGCTGGGAGGC
GGTCATGCACAGCGGACAGAAGCACAGCAGCCCGGCTTTCCTGGAGTGGCAGGAGCCCGG
CAGCCCGTGCGGGTGGTGCGGCGAGTGCACGGCGTAGGGGAATAAAGGTGGGTTGTTCTC
GTTCCCTTTGTCGTTGGCCTCCCTTAAAATCAAGGAATCCACGAGAAAAGACCTCGGCAT
GGTTGCAAACTTGTTGCTCGGCGCGGTTCAAGTCGAAGCCGGTGCGTACTGCGGCTGTGT
TCAGTGTGTGTGCTCTCCTCGGGACGGTGGACAGCGAAGTGGTGCTGAAGGCGCACAGCC
GCTCCTTAAATAGGCGCCGTGGACTCGGTTCGGCCATGTGACGGTTACGCTGTAAGCGGC
CAAGAGCTCTCAATAGGGTTTTGTGCCTTTCTCTCGGCATTCCCACTGCACGCTTCCCCA
TTATTTCACTTGTTAACTAAATGAACTGCATAATGTAGTCTATTCTTGTCAGCCCCACCC
ACGCCGCAAGAGGCGGCACTGCCCATTCTCCCTTTTATCATCACTCTCATTTTATCATAG
AGAAGAGCTTAAATTTGCGAGAGAAAACGTTTCTGTCACATTTGGAAAGGCTAGTGCGTA
TTCAAGTTCTGTCTTAGACACGAAGCAGCCTTTGACTTAAACTGTATCCAGGACGGGAAG
CAGAAATGCTGCTGCTCCACATTTATTCCGTTTAAAGAGCAGCAGGTAAATTACACAATC
ATTCcccttcgtttgttttcccatcacaggcccatgattcctccagtcggtgacatcctg
acaggataaatccagcacaaacgctttgctccatttctctgcattgcc
>NODE_113_length_556_cov_7.300360
GAGGCAGAGTTCTCAAACAATGATGATTTAATAAAAGGAAAACCGACTCAAATCAAAAGC
CAATACTAAACCAAGCAAAACAACAAAAATATTCCACAACTAAAAAACACGATACTGAAC
AGAAAACCAACAAACTCTCAAGAAATACTAAACTAAAGAAACAAACAAACAGGTCTACTC
ACAATACAACGAGAAACAGAATCAGACATAAGGGGGAAGTGCAGGCAACGGACGAGGCTG
GAGCTGGTGGCATGGTAAGGTAGGCTGGGGACCGAGTCCAGGTGGCAGAGGGTCAAAACG
GATGGGGAAATCAGGCGGCAGACAGGTCAGGAGATGGCAAGAGAGTCCGTGTGAGAGTCT
ATGGTCTGGCGGAGAGTGGGTGAATGAACTGAGCTTAAATACCGGGAGGCTGATTATTGC
AGGTGAGTAAATTGACGCAGCTGTAGAGGATGAATAATCAGGCAGGTTGCAGGCATGCAG
GCAGGCAGGCAGGCAGGCAGGCAGGCAGGCAGGCAGGGAAAGACAGAGAAGGCGGGACAC
ACAGAGAGAAAACAGAGCGAGGGACACAGACAGCAAAAGACACACAGAAAGAGAAAGGGA
TGGATGAGAGAAAGAGGGAGGCAGAAAGAGGACCAGGGAGGGAGGAAGGAAGGAAAAAAG
GGGAAACCAGACACGTACATACGGGGATCGTGACACCTCA
>NODE_114_length_323_cov_24.517029
GCGAGGGACACAGACAGCAAAAGACACACAGAAAGAGAAAGGGATGGATGAGAGAAAGAG
GGAGGCAGAAAGAGGACCAGGGAGGGAGGAAGGAAGGAAAAAAGGGGAAACCAGACACGT
ACATACGGGGATCGTGACACCTCATTGTTATTAGAATCATTGGTACGATTGGAATTTCCT
TACAAGTAACAACCACCACTATTAAGGGCATGAAGGGAGAATTTCTTTGGGAGACATTTG
AAAACGTGAAATCTTAAAATCTTAAAGAATTTTTGGCTGCTTTTACATTGTAAAAACAAT
CTCAAAGTGCTTCAACTGGAGATAAAACTGGAAATTTCTTCAGTTTTTCAAGTTTTTCAA
CCGTCAGAAGGCTCTCTCTGTTTCTCTTTCTCTGTCTCTGTCTGTCTGTCTGTCTGTCTG
TCTGTCTGTCTCTCTCTCTCTCTCTCTCTCTCTCCCTCTCTCTCTCT
>NODE_115_length_976_cov_11.603483
GATAACAAAGTGCTTACTATTCTGTGCATTATCCAGTACATCAGGTCCTTCTGTGTTGCA
CTGAAAACAACTGTAAATACGCGCTTTTATCAAAGAAAACGACTTCCCAAGGTGGAATAT
CTGCAAAATGATCAGAAACAATCATATGTTGTGCTCTAAGCAAAAAGCCTATCATGAGAG
CCGGCTCATGCAGATCACATCTAAGTAACTTTAAGCACTGCCACCTCATGATATAGTTAT
TTCCTATTAAACACACACAGTAGTCGCACAGTTCCGGCGATCAGCAGGAACACAGCTGGA
GCAGAAGCACATGCTCTATCATTTTTTGCTCACAAACGATGTAAAAATGGCCCATTATGG
CGAGGAACAAAGAGGATGGGCCCCATGTTCGAGCCAACCCCTCACTGATGCCCTGGTGAC
TCGGCCAGCCACTCTCCCAAGGCCTACTCCTTGATTAAATGCATAATCCACTACTCCCCA
TCCCCAATGATTTAGTGTGCCTTTAAATCAGCTTGCGCACACATAAAAACCTCAAATAAA
AATCACCAAGAAAAACCATTGCACTCTAACTGTTCTATTAAAATGATACCCAGCCCAGCC
TTTCTTCTCTGCAATAGCGTTTATTCCACATGAATGCGTATCTTCATTTTTTTTCATAGG
TATGCATATAAAATATTTAAAGTTTAAAATGTCACCGTTGAAACATCAAATGCAGGAGTC
TCTCATTAATCAGCATGGATTGAGGTTCTCTTTTAAGGTTATAACCCTTTGAAAGAGCAA
AAATTACATTTTTGACCTTGAAGATGAGACAAACTCATAAACGTAAAATAATTTGCAGTT
TAAAGGGGAAAGAGATATCGGTTACCTCAGCCAGCAGTGCTCTGGGTTGTCAGGGGGAGA
CCAAACAAGTCTCATTTTCATATTTACATCCAAGCTGTTGAGATTAATTTGAAATCACAT
CAAGAAAAAAAAAGAAACAAAACTCAGAGAAAACATCAAAAGGGGCAACTGTCAAAGTTT
CAAATCCGTGGGGCCCTAGCTATCTCCAGTGTGTGAAACACAGACTTTTTTCTTGCAGTT
TTATTAAATGGTGCATGACATTTTCATTACTCAAGGAAAt
>NODE_116_length_1068_cov_21.690075
TAATTGGATGGTACGATGCCCTGAGGCAGCACTTTAATATGACACATATAGAAGCACCTT
TATTTTGTCTCATAACCATTTCGCATTTGCAGGCATTTTTAAAAGGAACCTAATAAAATC
ATCATTTAATTGGTCAGATAACTTTTCACGTAACAATGCTGTTACATGCACATATTCTCA
GGCAGCCTCATAAATGCTCGCAAAGGTAACTGAATAAACTTCAGCACTAAACAGCATCAT
TTCCAAGTGGAGAGACAGTTCCAAACAGAGTTCCACTTTCAGAAGCCACCCATTACTTGT
AGAATGACTTCTTTGTGTAGCTACCTGGGCTCCGGGTTTATTTTTACCCTCCCTATGTCC
CTCCTCATTCTTTAGCAGCTTCAGGAGATGGCGTTAGTTTGGCTTCATCTCTGACAAAAG
ATAAATGAGCTCTGGGTCTGTGGTGATCCACTATGGCTGCCAGGGGGTTCCAAAATAGCA
AACTATTTTTCATATGGAGCGAAGTGATATGGAGTGCGATGCAGCAGGCGCTAACATTTA
CCATATCATAGTATGCGGGAATACATTTCATTCTTACTTTTTTCTTTCTTTTACTTTCAA
CTTTCTCTTCCTTTCGGAAGGGTGAGGGCTGTGGCAATTAAAATTGATCAAGTATATGTG
GAAAGCCAGTTGGTTATTTACAGAGTTTGTGGTTTCAAAAAAGGAAACTAATCAGAACAA
AAATATTAAGTTGTTACCCAGGTAGACATTATTGAGCCTTNNNNNNNNNNAGAAGGGTGA
GGGCTGTGGCAATTAAAATTGATCAAGTATATGTGGAAAGCCAGTTGGTTATTTACAGAG
TTTGTGGTTTCAAAAAAGGAAACTAATCAGAACAAAAATATTAAGTTGTTACCCAGGTAG
ACATTATTGAGCCTTGTTTATGTATTTTACAGTATGTATTCTAATTGCAAAAAGTCTTTC
TATCTTCTCCTTTCAGCATTCATGTGAAATTCTCTTTCTCCTACACTTGGAACAATGTGT
AGTAATTAGGGTGGATTTGCAGAACAGCACAGTTGCTTTGATAGAATCTCGAAATTGGTC
ATTAATCACCTCCTCACCACGAGGAAGAAAAACAACAGTGATGTGTTTTCACAGGAAAAA
AAATGTCCTGTGTCAACAGGAGATCCACCAGCGCTTGCTATCagctgaaagaaactttcc
catttaaatgag
>NODE_117_length_671_cov_22.008942
AAGAGAGACGCATGGAAGCACTTCTCTTTCTTGGAATAAAGTAATTAAGGATCTCTCTCT
CCCGTTTTGTTTTTTTTCTTCTTTTTGTCTTGAGCCCAGCCTGAGCCAAAGAACGTAACT
TTCTGTATGCAAGTCGATCATCGCCGCAACTTGACATCCTGACCTGGACATTTAATTTAT
TGATCTTCATTTTATTCGGATGTAAAGACCCTTTGCTCCTTTAAATTAATCCAGGTTAAT
TTGGCCAGGCCCCCTATCCCACCCAGCATGAATGGGCCCTCTGTTGGCTAGAGCTGGCCC
TGGCCACCCAGTTTTATGGGAATCTGCAGTGAATTAGAAAATCTGTCAATGCGAGAGGAG
TTGCGCAGCGCGGATATGCCGTGTCACTCCACCTGTAAAAGAACTGCTCTTTGTCCATTA
TCTCCCAGGCTTACCTGAGGAGAGTTAACCTTGAGGTCAATAACATCTCCATGGTGTTTC
ATGACTGGCTGGGCCTGGGCCGGGGGGTCTGAGGAGAGCCATTGTTAACATGCGGGCTGC
AGACCCACACTTCCTCCTGCTTTGGCTCTCCACATCAAATACCTCTGGGAAACAGATCTG
TAAAGAGCAGTGACGGGAGCCATAAAGATGTGATCACTTTCACAGGAAAGAGCAGACACT
GTACTAGTTTGTCTTCATTGTGGTTAATATAAACGCTTCATTTCTTTAAATGAAGTTGCA
GCATCAGGGTAGGTTCTCCCAGGACGTAATTTCTTGGGTATCCTGCAGAACCTTTACCTG
GCAACAGTTTGAATTTACTCTTATAATTCACATAa
>NODE_118_length_676_cov_15.784023
CGGTAGGACAAAAGCGCCGCTCTGCTCGCCGCGCCTTCATCTGGGGACAGACACACATAA
AGAGAGATATTTAGAGAGAGGGGAGGGAATGGTGGTGGGGGGGAAGAAATCCTCCACTAA
TGTGACAGAGAATTCTCCAAAAAATCATCATTGTGTGCTCTTGCACTGCAAAGCAGATTC
TGTATCACTCCATAATTTTCTTTTTTCTCGAGCAAGTGCAATAACTTAATCTTAAAGGCA
AAACGTGGACATGAGGGCCATTTCGAAACATGTTGTAGATAAATGTTAATCACATTAGCA
TTTCCCAGACTTCCGTAAATCTCCATAAATAGCATGCTGAGGTTGATCCCTCTTTTTTGC
CCATTGAGGCAAAATTACAGTTGATGAATTGCTTTTGCCATGCATGTAGGCTAATGAAAG
CTTTGCTCCTGGGCCTTCCTTAACAAAGGCTCATAATTTTTCCACTTTCCACTAAAATAA
GAACCTGTTCCACTTTTAATTAATAGTTTTACCCTCTCCTATTCACGACTGTATGCATAG
TTTCAAATTAATTTTTTAGGTGAGGCTTGGTTATTAATACTGTAGAAACAACCCCTTTTG
TGTTAAAGTAACAGGGAGGTAATGTTAGCCTGCAGGTTTATAAAGAATTTCCTCTCGTGT
CATCTTACTGCTTAGCACAACTTATGACACTGCTTTGAGACTGAAACATTTCGTGACAGG
TGGCTACTTCCCTTGAAGTCATCACATTTGTCCACTGAGCTGCAGTGAAACTGAAGATGC
AGCCACTCTAAGCACTTGGGAttagcctgaccagatttta
>NODE_119_length_694_cov_16.308357
GCCCATTTTTCCCAGTGCTAGAATTGGTATGTCCCCTTGGAACTGTGATAACGCCATGCT
CTGGGGAAGGAAATCAGCGGCAATAAACCCTAATAGGACCAGCATGCATAGAAATGACTC
CCAGAGGCCGGGGAAGCCTGGCGTGCCGCCAGAGACGCTGCAAATGGCAAATAATAATTT
CCTCTCTACCTTATCCCCCGAACACTGCAGACCTTTAGCAGGAGAATGCATGAACAAGCT
GAAATGCGGCGCTGCTGAAGCAGAGATAATGAATCTCCCAGAACGCGTTGGAACTTTTTC
CGCTATTCCGGCTTTAGGGGGCATCTCATTACCTCCCGGGGTCATCGTCATGACAGCCCT
TCACTCCCCCGCAGCCTCAGCAGCCGTTACAGACAGTGCGTTTCAAATTGCCAATCTGGC
AGACTGCCCACAGAATAATTCCTCAGCATCCAGTGGAAACCCAGCGAAGAAGAAAAGGAA
AAGGTGTGGGGTCTGTGCACCCTGCAGGCGGCTAATCAACTGTGGTGTCTGCAGCAGTTG
TCGGAACCGCAAAACGGGCCACCAGATCTGCAAATTTAGGAAATGCGAGGAGCTGAAGAA
GAAGCCAGGCTCATCGCTGGAGGTGAGCACCAGGGCTCTGCTTCCCCTTCTTTTATTATT
ATCCCCTTGCACTCTAAAGCATTAACCTTTTCATCCAGTCACGTTCTAAGCCCTTGAAAA
Ttgtttccatgcccacccatgcctgaacatccccccggtttctcaaatctgcctacccgc
ctagcctaattggcagtaattaggggtgtttgtgcggagcgcaagctgagcttggctc
>NODE_120_length_392_cov_23.007652
TTTTTTTTTTTTAAAAAAAAGCACATTCCCTGTGAGCTATAGAGGCTTAGAATGGTTAGA
CAATTTAATTGGATAAAAGGAAAAGATTAAAGAGGCCCTGACTCTGTTCCATAAATAATT
GATTTCTAATGTATTTGTAGTGGCAGTGAGACGCTGTTGTTTGGGATTGGGGGATGTTGA
GTGGCAGAACGCTTCAGATTTCCCTCAGTCTTTGCCTTCTTTGTTTTTTCACGCCGTGAT
ATTGAAGCAGCATGAAAGGCAGAGAGGGAGCACACTTGCAGCTCAATTTGATCTTACATC
GTCAGAAATCAAAGATCGTGCATGTAAAGAAGGATCGCAAGGAACTTTTTTGTGGGAGAC
CAAACTTTTCACACTATGTTACCAAAGAATACAATTCTGCTGGTGCAACCCTTGCAAACC
CCAAAGGCAAAGCCAGCAACTGCTGCTCGTATCCAAAACTAATAAAAGAACCACAAAATC
CATTTTAGGACTTAAACTAAAGTTTTGTGCTTGGATTAAAATATCCGATAGATATg
>NODE_121_length_456_cov_8.892544
CTGTGAGTATAGCAGCAAAGACACGAAGAAGGGAATGAAGGAGGAGATTGTGTATAAAGA
TTTAAAGAAGTACAGGAGAAAAACAAAAGCGGTTTACCAATAGCAGCAGCCTCTGTCAAT
AGAAAACAACACAGTTTTTTAATATTTAATAGGAGTTTAATATAAAAGTTGCAACCCTGC
AGCTGAAATTTGATCTTTACTACAAAAAAGTGCCGTAAAACAATCAATAATTCCCCATTA
GTATCTGCCCTCGCTATTGACGAAACAGAGACAAACCTTTGGAGCAGACGAAACACCAGC
TGACGTTGACGTGACTGTGGTGGCTGTAGCCCTTCTTGGCGTGGAAGTGGTTGGTGCAGA
TGATGGCGGTGTTGGTGATCATCTCGCTTCCCGCAGCCACGCACTGGTCGCCGACGTGAT
ACGCCACCGGGCAGCGCAGGCAACGCATCAACCTCCCTGCAGCACAGAGCGAAGGGGAAG
GAGACAAGATTACACAAACAAAACTGACAGACGGAGCTGCAAGTTCAGTGTTTGGGCAAC
AAAATGGCAGAAAATGGTGAAAAATGTCGATCagtgtgtcctgaagccccaggtgacggg
>NODE_122_length_877_cov_15.649943
CACTAGTTAAGACTGTACCACATGCTCAAACACTTCTTCACAGCACACAGGGGAAGGTCT
TTCTGTTAAGACAATTGAGGAAGTTCTTTATCTCTTAACGATGTAATTTTAGGGTCTTTC
TAGGAGTGAAACGTGAGACAGTCAAACAATAAATCACATCCCTGTTTAGAGCAGGCGTCT
GGCACGACTGGCCGGCTTCAGCTCCCCAGACCACCACCTCCTCCACTGCCGCCTCCTCCT
CTCCTCTCATGCTCTCCATCCCTCATGCCTGTTAAAGGCTTGTCCTGCAGGGCCTGGATG
CACTTGTGTGGTACAACAACAGAGAAACCGCCCAAAGCTCTTAACAGCTCTTCCTCTCCA
CTTCCTCCCTCCCTCCATCTCCACACTGCTACCACCACCAGCTCCTCTCTCCCTCTCCAC
TCTGCTCTGTCTTTCCCAGCTGCACCGGCGAGCTGTTCCGTATGAACTGCTGCCAGCTGA
AAGCCTGCTACTCCTGTGAGATTGCTATTACTCAGTGCAAGCAGGGCTCTGCGTAGCCAA
AGGGCTGCTCTCCGAGCTGTAGATCTCCATGTTGTGACTTGTCAACACGGGAAAAATCGT
TACCAAGGCTGAGGCACTTCCATTCCACACAGAGGGGGTTCTGATTGCGACCAGGCAGAC
AGGCAGGTACTGTACTGGAGGTATTAGGACGACTGCCGTTGCCTGATTTTGTGCTGCAGA
GGATTCTCTGCTGAGAAAGAAGGCACTTTGAAATTATTAGATAACTGACATCAAGAAAAA
CAATACCTTTCCACGTTTACTATTTCAGTGTTAGGTTTTCGTTTTACATGCTATAATTTG
AACTAAACTTTGGCACAGAGTACTAGCATTTACTTTTAAAGTTGCCAGCAGACAACACAA
AAGGGATACGAACAAACACTTTAATGTTCCTTTACCATCGCGTGTGAATGCCGTACTCCG
TAAAAGTTTTTTGCCACTGGCACAGacaataccccaggtagaaataaatgtattccttca
t
>NODE_135_length_145_cov_2.186207
GAAACAGCTTTTGCCTTCATATTTATCATATTTGAACACATTGTGAGGTCAAAACATGTT
TGTAAACATTTTCTGTGACAATCTGCAGGAGTGCTGTTTTTATGCTCTTAAACAGCGTTT
CATGCGCTGAAAAGGCCATTTTGGACAAACGGTGTGTCCTCTCAGAATCTTGACACAATG
TCACTTGAAACAGCTTTTGCCTTCATATTTATCATATTTGAACACATTGTGAGGTCAAAA
CATGTTTGTAAACATTTTCTGTGACAATCTGCAGGAGTGCTGTTTTTAt
>NODE_136_length_511_cov_7.399217
ATTGTGTTTAGTGCAATGCATTTGTGTTTGCCTGAGAATCCATGTGCATTCGACAGCACG
AGCATGGAGGGAGGAGTGTGCGCCTTTGAGTATCTCTCTGTCTGAGTCAGTAACACACAC
ACAGAGACACACACAAACACACACAGACACACACACACAGGTGGAGCCTCAGGGACCCGG
ACGACAGAACGGACGTCTCGACAAGAGTGTTTTCCCGCACCCTCGGGACACCAAAAGTCT
GGTGGTGGTGGGGGTGTGGAGGGCTGTTTTATTTTTATTTTGAGTGTTTAATGTATTAAA
AGGGGCCGGGGTAATGAATTATAATCTTTAATGCAGAAACCGATCGATACCACCCAGAGA
ATAAATCAGCTTTTACTGAGAGCGTCAAAGCCCCTTAATACACTAGGGGAGAGAAAGGGA
GTGCATGGGGAGGAGGAGGAGGGAGGGAGGAAGGAAGGGAGGAGGGGAGCAGCAGGGACA
AACTGTGAGCAGGAAGGATCCCGAATGAAGCAGAGAGAGAGAGAGAGGTGAGGATGATGA
AATAAAGGAGAAGTGGAAGTAAGAGGTAAAAAAGAAGGGATGGAGGGATGGATGCAGTCA
GACGGGGGGAAGTTATAGATGAACAGACTCACCTTTGGGGTAACCTCATTGAGTA
>NODE_137_length_793_cov_23.665827
AGAAAAAAGCAGAGGAGAGGCAATGTTGTCTTCAGCATGCCTGCGTGATTCCACAGCATC
TGTGCATTTTTTTTTTAGTGCTGAACAAGAACAGCTAAGGGGGAAAAATGCTTGGTTGTT
TTAGTTGGACAAAAAGAGGGACACATGATTCGCTATGGCCAAAAAGAAAACAAAAATGAA
CGTAAAAGTATAGTTTAAAAAATAATTGTCATTGGATATGCTTATTTGAGCCAGGGCAAG
CATATCACAACTGAGCTAAACAGGCTCTTGAAACAAGAATACAAAGGAGGAAATAAAGCA
TAGACAAAAAAGATGGAATACAAATTTAGTCAACGAAACAGGACAAATAAGAAGGAAGGT
CCATATGAACATAATGGGATTTGGTCTTGGTAAACAGGACAAAAATGGAGGTGATTCGAG
TGAATGGATGGGTTGACAGCAAGAATGAATTTGTATTATTTTCATTCTGTGAACGTCAGT
TCAGCACTCTTACCTCTTATTGGTGTACCACCTGGGTGGATAATATGAATGCAAATAAGA
TTAGAAAGAAGAAGCATTAGTACGAGTAGATAGAGGCTGGGGGCTTTGGAAGAAGAATCA
AATTAGATTTAACAGGGTACGTAAATAAAGGTACTACAGGAAAGAGAAAGGAGAGAGAAA
GAGAATAAGAACTTTTCTGTACTCTACTGGCAAAGAAAGACAGGATTCATCATAGAAAAA
TCATAGGTCAAAGAGAAGAACTTGTACATTGATGTACCACGGGGAGGTGCCATTTTGGAA
GGGGCAAATGGCTTCTGAGGACCATCTACTGAAGGAAAAGACTTTCAGGACTTTGTATAT
GAGATTGAGAGCAGAGATATTTAAAAAAAGAGAGAGAAAAACAAAACTCTGTGGTCCCTT
CGCTTGATCTGAACTAGGCAGAGCTGGTCACCTCCCt
>NODE_138_length_316_cov_1.528481
GAGAGTGAATGATTCAGTAAGATCAGTATGACTAACAGAAGAAAGGAAATCAGTGTTTAA
GGAGTGTGTAGGAATACAGGGGAGCAGGGATAAGAAAAAGACAGCGAACAAACAGAAAGC
TGCAAATAAAGAGCATCAATAAAAGAAAGAGGGGTTTTGGGAGATATGATTTAAACACAC
AGAGAGAAAAACAAGTGGTGGCTGATTAAGGAGTAAGACTTGTGGAGAGGACAATATGAG
CAAAGAAAGACAGAGTGAGGGGAAAAGATTATGAGCGAACATGCCGGCCGGGGCTCTTGG
TGCAATGCAGAAGGCATTGCCATGGAAACGAATGGAGGGAAAGCGCAGACGAGGAGGAGG
GGATTAAATAGGAAGGAAGAGATCACTGCTTCGCACCATGGAGGGGGATGAAGGGGGGGC
TATTTTGATGAGAGGGGAGGGGCCGGTAGACAAATGAGTa
>NODE_139_length_851_cov_20.593420
TCCAACAGACCAGTTCACAGCTAGCCCTGGACTGCCAGTGGGGTAGCCCAAATTCCTAAA
TCTATCATCTGGAAACACACAAAAGCCCCCTCCGTCAGATATTTCCTTTCAAAGCCAGAC
AAAAAAAAGAGAGAGAGAGCGAGAGAAGAGAGTGTAAAAGCTCCGAGTAGAAGTGTCTAC
CTCCATGTCCCCCCCTCCCTTCCTCTCCTTTTTCTCCCCTCTTTGACACACCAGGAAAAA
AGACGGTTATAAATAACCTCAGGTACGGCGCTACTATTTTTCTAAATGAAGAGCAAAATA
ACCCCCGCGCCCACACTCACCACTCTTGTTCTCGAAACTGAAAGAGTGGGCCTCCATTGA
AGGATTTCAAAAATAGGGGCAATTTTAATCATCTCTCCATTCAATCTCAGTTGGATAAAT
CATATCTGAGAGATTTGCATAAATACAAACCATCAAAGACTTTTCATCTTCAAAGAGGTT
TTCAAGACCCAATAGGCTTTGTACTGTAATCATCTGAGGTCACAACCCTGTGGGAGCAAG
GCTGCTATGGCAACATAAAAACTAACGCTGGGGGCTTAGCATAATATCCCCCCTTCCTTC
GCAAACACAGGAAGGGGTGGGGGGGTCCGAGAGGGAGTGTGAAAAGAGGGTGTAGATAAA
CCTATTTCTGTGACAGAGGAAACTAGATAGATATGGCCTGTTGTGGGGGAAACCTAGCTG
ATATTACACATGGAGATTACCACCGGTACACTGTGCCATGCAAACCCTAACAAGGCTGCG
GCGAGCCGAGTGGGCTGTTTGGATTCGACCAAAGGAAAACAAATGACAGCTCCACTGGCT
AAAAAGACTCCGAGCCTCTCTGATTACATGTTTCTGTCCCTCTGCTGTATTCTCCTCTTC
AGCTATTATACACTTTGAGGGTCTGCATAAGAGGTGCTATAGTGCCTGTTCATTGTTCCT
CTGATGCGTGCAGCAACCATTagctgtcaatggct
>NODE_140_length_623_cov_16.438202
GTTATGACTTTTACTGGAATGTGTACACGCGTACACCCATGCACATATTTACAATGGCTG
TCAGTGGTTGATGATTTGAAGATAATTACAGTGTATTTATTTTCTCCTGCTCTTCCCTCT
GTCTCTCCCTCCGACTCCCGCCCCTCCAGATTGTGAAGTCGAGCCTCTAGCAGTGTAGTG
CTGAAGGTGTGTTTGTGCTGTTATGCCCTCTGGCTTGGCTGCCAGCTTACTCCCACTGAT
CTGAGCCAGAAGGCAGACTGCCGAGGAATACCGATCACCTTGCCCAGACCGAATCCTTTG
AGCTCTCTCTGGCATCTTTCCCCCTTCTGCCAGTTTCCTCCTCTGCTCCTCTCTTCCCCC
TTCTGAAGTTGACAACAAAGACATCCTCAGGGTCCTCCTTGATGTGAGACCCACTCTTGA
TCTTTTTTCCCTATGTTTTTGTACCTTATAGTTGCACTACTTTCATATTCCGCTAGCACA
ATATTTACACACCAGAAGACAAAGAAACAGGGGTCTTTTCATGTAGAAACCCCTGCCAAC
ATGTTAATCACCTGAAGACCTGCAGTGGTCATGTTGGCCCGGCAGAGGCAAGACATTAGT
GAGGCACCTCTGCACACTGCCTCCTATTTGACCAGAGCCTCAAGATATCTTGCAGGTTGT
ACAAGAGTACAAGAGTATCTATCTATCTATCTATCTATCTATCTATCTATCTATCTATCT
ATCTATCTATCTATGCTTTGGGCGCACACTGCtttgtcatcagtgca
>NODE_141_length_145_cov_28.724138
CAACATTTCAACCCTTACCTCTCCATTCTCTTTTTAATGTGTTTTTTGTCCTCCTTTGCC
TTTCTTCTTTCTTTTTTTCCCCTGACTTCCAAGGTCAGACAGGACAAACAATGCCACTGG
TGTCTGTCTGAATGTGGCTCACTACCCACCACCACTGCCGCTGTTGCCTTGGCAACGCAC
TAACCATTAATTTTCAATTAAAGCAGACAAAGAGATGACAGCTCAGGGTCCATGGAAGAT
GTCAAGAAGCAGTATTAATATACGACAAGTGAGCATAATTGTGTGTCCA
>NODE_142_length_387_cov_24.576227
CCACCACCACTGCCGCTGTTGCCTTGGCAACGCACTAACCATTAATTTTCAATTAAAGCA
GACAAAGAGATGACAGCTCAGGGTCCATGGAAGATGTCAAGAAGCAGTATTAATATACGA
CAAGTGAGCATAATTGTGTGTCCATTTTTCTCAGCTCTCATCTATGCTATCAGTGAAATG
TGAAAGCAGCAGATAATTTGAGGGTGTGGGAGACGCCGGCCACTGTTTTCTTTTAACCAA
GACGCCTCTGATGTATCTTTCTGAGAAATATGGCATTCATCATTACTGTTATGAATATTT
TGTCAGGGATGTTATTATTTTCATTATCACTCTATCAAAAAAGATGCTATTTCACTTGTG
AGTCCATTGCTGACATGCACGCACGCACACACACGCACACACACATACAGAGACACACAT
ACACCTGTAAGGTGTATGCGGTGCAAGGACACACTGCTGACTGTATTCCGTAGGTTGTTA
TTTGATTTCCATTAACCGACCATTACGACGAGACcaccaactcatgcaaat
>NODE_143_length_179_cov_4.905028
CATTGCCTTCAAAAGTCAAAACATATTTGTAAACATTGCTTCTGAAGTCAAAACATGTTT
GTAAACATTGTCCTTTAAAGTCAAAACATATTTGTAACCATTGTCGTTGAAACTCTGCAG
GAGTGCTGCTCTAATGCTCTCAAACAGCGTTTCATGCGCTGAAAAGGCCATTTTGGCCAA
ACGGAGTGTCCTCTCAGAATCTTGACACAATGTCACTTGAAACAGCTTTTGCCTTCATAT
TTATCATATTTGAACACATTGTGAGGTCAAAACATGTTTGTAAACATTTTCTGTGACAAT
CTGCAGGAGTGCTGTTTTTATGC
>NODE_144_length_618_cov_5.412621
CGAAGCTAGCGCCGGCCTAGCATTACTAGTCGCTACTGCCCGCACTCATGGCACTGATCG
ACTACAGAACCTCAACCTTCTACAATGCTAAAAATCCTCATCCCAACCATTATGCTTATC
CCAGTCACATGAATCACCCCCGCTAAACAACTATGGGCTACAACCCTAGCCTATAGCCTA
ATCATTGCACTGGCCAGCCTAATCTGATTCAACATCACGGCAGAGACAGGCTGATCCTTT
ATAAACCAGTACATAGCAACAGACCCACTATCAACCCCCCTCCTAGTCCTCACCTGCTGA
CTCCTCCCCCTAATAATTCTCGCAAGCCAAAACCACACCTCCTCCGAGCCCGTAAACCGT
CAACGAATATACATTACGCTACTAACATCCCTACAAATTTTTTTAATTTTAGCCTTTAGC
GCAACCGAAGTAATTATGTTTTATGTCATGTTTGAAGCCACCCTGATCCCCACTCTAATC
ATCATCACTCGATGGGGAAATCAAACTGAACGTCTTAACGCAGGCACCTACTTCCTGTTT
TATACACTAGCAGGCTCTCTCCCTCTACTTGTCGCCCTACTCCTCCTTCAGAACAGCACA
GGAACCCTATCACTTCTCACCCTCCAATATGCCCCGGCAATGGAATTAACATCTTTCGCC
GACAAATTCTGATGAGCTGGCTGCTTAATCGCATTCCTAGTCAAAATGCCCCTTTATGGC
GCCCATCTTTGGCTCCCCAAAGCCCACGTTGAAGCCCCCATt
>NODE_146_length_686_cov_14.658892
TGACATTTTGTTTCTCTGTTTTAAACACACAGCCCTCCCACCATGATGTCATCAGCAGTG
ACACTTTATTAATGGCAGACTGTAAAGGTAAGACACATGCAGGGAAAAACACACATCTGT
CTCTGTGGCCAACTGAGCTGTGTGCCGTCACTGTTTAACCTTCCTCAGAGGATTCTGGCT
GACAACCTGCATGATTTTTAAATGCATTTTATTAGCACTGCAAATTAGCCATGAGAGGAT
GTAAACAAGATACCTGGCCCCTGTGTCCTTTTTGATAACTTTTAATGATGCGCTTTGAGT
ATCCTTCCTCGTTCCAACAATTACTCTACATATCTAAGGCTGTGTGATCCAAAACAGAGC
AACTGGTTTTGGACTGTGGCGTCCTGTCCGGTCCAAGATCCCCATGTAATAGGATTCCTC
AAAGCTGCAGATGGATGGCAAATCTAGGCGGTTTCATCTACTAAAAGAGGGCATAAATCA
CTAGCGGAGGAAGCGGGGACGAGGCAGGGGTTATCACCAGTCTGCCTCCCTCATGAGAGC
TTTGCATTAAAGCATTAGTGAAATTAATTCATCTTTCATAAGAGGTTTGAGCAGTATCTG
TGATCTATGATAACAACCAATTTCTCACTACGGAGGGGCCGGCGGAGGAGGGAGGGAGGG
AGGCAGGAGAAAAAAAAATACTCTGTGACCCTGATAGACTACACAAATCTGCTCTTTTTA
AATGGGCTAACATTATCTGGAGTGCTGCTCTCTGGAGCATCATCCCAGATTCATATCCCA
GCCGGGAAAGAAGCATAAATCACcgggcaaaacttttctcatctgccccc
>NODE_147_length_697_cov_20.391678
AGTTTGTCTGTTCATAATGTAAAGTTGCACGTCTGGGTCAGTGAGATTAAATCCTTCATA
CTGTACTTTACATGTGACATCCTGCAGCACAGTTAGGTAGTGAAGACATTACACATATAA
GGGAATGAACATCAGACTGAGGTGTGACTTCAGTTTGAATTTTGCCATCCCAGCTCGTAA
TTTTATTCACTTGGTGTGATTAAAACCAGAAAATGTGATATGTGTTCCATACCGAGAGCA
TGATATGTATTCCATACAGTGAGAGTAGTGATGAGTGTAGTGTGTTGTGATGAGGGACAC
TAGGTTTGATGGTTGCAGCTTCACACAGTGCAATAATAAATTTGGGGCTATGGGGGTCTG
ACATTGTCTGCGCTCAGTATAATTAAGCGGTGCATTAGAAAGAGGGCTGGAATAAAACAT
GAGTATGTAAATGCAGCCTGGAGCTGATGTTCTAGTGATTATTACAATGCAGATAAAGCA
TTTCTCACAACTGCCTGTGTCTACTGAAGCCTCCAAAAACATCTGGACCTTTTAATTGAA
AAATGGCATGGTGTTTCGCTGTGCTGCTTTGTGCTAAGTGAAGTCAACAATTAAGACGAA
AATGTAATTGATAAGAATTGCATTGCTCCATTATTTGGTGTTCTAGTCAAGAAAATTGAT
TTATCAATTATTTACAGGTCACAGAGCAGAGGCCATGCATTTCTGTTTTCATTGCATCAT
CATCTCGGAACATACAGCACCGAGCCGAGAGCATCTCTGGAGCTGCTCCACATGAAATCA
ATCATAACATGCATATTATGCTCAAAACTAATTACTTTTTttgtgctggtattagtatac
a
>NODE_155_length_620_cov_11.577419
TGACTATAAATATAGTACAGTGATATCATGTGGTTTTGAGTGCCAAAATATTTCCTTTCA
GATGGAAGAGCAACAATTTCTACCAGCATTCATACTAATTTTAAGTCAAGCAGCATTCCC
AAATAGTCTGATCTGCACAAGGGTATTGCATTCGTGAAGGATGGGCCTAACTGTATCAGA
GCGTCTGTATCTGTGTGGGGCGAAGTCTTGAGGGCTGGATAATGTAATATCCCCTTCCCT
CCTCCCCCTCCCCCTGCACGTTACCCCACGGTGTGTGTGCCCAAGGCAGTGGGCGCCCTG
GCTCCTGTGACTAGTGGGTTTGCTCCCTTCAGCAGCACCACTCATCTCCCTCTTTAATGT
CATTTAGCTGCAGGGTGGCCAGCGCCTCACTCGCCCATTAATCCCATTCCAAATGCCATA
ACATTTCCCAAAAAGCCCCTGCTTCTTAAAGCCGATAATTAGAATGTCTATTTAAAGTTC
ACCGCTCTCCCTTGCCGTTATCAATTAAAAGCCGTTTAAAGGAGATCGGTGGCAATAGTC
AACAAATTAAATCTCTTCCTCGCTCTTTGACGTTAAGTCTAGAATGCATAATAGGGGTCA
AAAAGGCCCCCTGAATAGAGAGCAAAATTTTAAATTTCCAAACTGTTCTGCTGAGGAGAG
GAGCTGCTGTAAGTCACTACTGCTGACTGCAGAAACAGTATTTAGTGAGATTTTTGGAAT
GGCTGCAGCATTATCTGATATCATTtgataaaaggaaaaatctg
>NODE_156_length_491_cov_29.008146
TGTTTTTCAAGCCACGATTGAGGCGGTTTGCGGACGTCTTTATTAGGTCTAACCAACACA
AGGACCGGCGAGGACTTGGAGGCCGGCTGGCCACCGCTGCCACCGCCGCTGCGAGGGGAC
GAGAACAGAGGGTTGTGGGGGTTGCATGACAGCAGCACTGGGGAGAGAAACACAGTTCAG
GGGCCTTTTTCCAAGAGTGGTAATCAGGCGGAGGGGGATGAAAAAGGCTGATTTTCAGGG
AATTAGCATGATAAGCGAGAACACAAAATCAATCCTCGTCCTCAGCCGAGGCCTCCTCTG
ATTACTTTGAACTGTCAAAAAATGGCAGAATCAAATCGAAAGTGCTCGAGGTTAGGGGAG
TGATTTGTTCAAGAAGAGATCGCTAGAGCAATTGACACAGCTCTTGAGACAATAATTGGG
TTATCAAAGAGAAAACAGTTCAAGTACCACGGGGGTGAAAGCTTATTTGCATTGGATTTT
CATACGGAGAGACACACCTCTCCTTTGCAGCCACTGTTTTTTTTATCGCTCGCTATACTT
GAGGGGCGAGTTGACACGGGGATTGCATCATTATCATCCAGAAGTTTGTTGCCATGTGCG
CGCCGCATGATTAGCAAGTGGCTCGCGTGTGTGTg
>NODE_157_length_650_cov_13.801538
CTCCTCGGACTCACCGACGAGCCTGCCAGGCCACAAACAGCTGCTCGTCATCTGTCTTGT
CACAACCTGTCCTGCTTTCGGACATAGGCTTGCACATTTTTCGAGTTTTGGTTCTGAATT
TCACCATGATCCGAATCAGAAATGAGACTTTGTGTTTAAGATTTCACTTCCAAGCTCTCC
CTGCCTGTGGGACCTGCTCCTTGGGCTTTTCATCAGCTGCCATTTTCGACGGCATGCAGT
AATTTCATGGCTCATTGCAAGCGCTGAAAACCTTTGAAACTGCAAATGTTAACTTTGCCT
GGCCTGGAGCCATTTAGGAAGCGATTAATTTAGCAAACAGAAGTGAGCCACTTTCTCCTC
CTAGCCTGCGCATAATTTTTTGGGGCTTCTATCTGTATTTGAGTAAGAGTGAGCAATGTA
ATGACGGTTCCTGTAATTGTGGCAGTGTGAAAATGGTTCCTACCTCAGCCCCCACTATCT
CACTCATCTCTCCTGGCTGAGCCTCGACAGCCTCGTACAGTGAGAGCACACGCAGATTGA
GAAGAGGTGGAATCACTTACAACATGCTTGACCTTATTTCTTGTTGCGAGTTGTTAAAGC
GTGTTAACAGAACATGTTTGTTTGCAATTTCAGCACCTTGCCGAGTGATGCCGCGCACAT
ATTTGCAAGCCACTGACTGAACatgcattttctgatcatgacttctccatatctttgatg
tgatacggaagcaacaattcaatttaggaaaaagaagtggagacagtattagaagtgtga
agctttttggctgt
>NODE_158_length_721_cov_9.302358
CTACTGGCTTCCTGCAGTAGGGTTTACATATGCTCTCTCCAAAACACACACACTAATACA
CAGCAGGCGACCGTCGGCGAATCCTTCCATCATTCCAGCGCTGTAGCAGCCTGCGAGTCC
AGCCAGCCGGGATCGGGGTCGTGGTGTGGCTGGCCAGGCGCCAGGACGTGTGCAGGGTCT
ACGCCATGGCACTGGCCCTCGCAGGCTGGCAGCATTGAGAAGCGTAAAGGCATTCAGTAG
CGTGAATGTCCCTTTGTCTCAGAGCAGCGTGCCAGGCTAGCTCTAATGAGGCAGCTCTTT
GTGGCAGGCCTCTCAACATCAAGTGGGCTGGTGGACTCATTAACCTGACTACTGCAAATA
AAGCAGGCAGGCACAAGAGACGCCTATGATAGCACACTTAAGGCCCTGCTGAATCCCTCC
ACCACCACCATCATCCCTCCACCTCCTCCCTCTCCTCTTTTCCCTTCAGTCTCTCAGGCT
TCCCAGGGCTCCTCTGGCCTATTTCAGGTGTCCCAAATAAGGGATGGGGGGTGATTTCCA
CTTTCCTTATTCTGTCTCCTTCTTACCTTGAGCTTTAATCAGTTTTTGGCTCTGCACTGT
AACCTGGTTTTTGCTGAAAAATGAATGAACTAGGTTTGCTTGGTCCCATGGAGCAGATGT
AGTCAGTTGTTGCAAGGGCCACCTACTTACAAAGCATTTCAGAAAATATTCTTATATTTA
TCCGCTGGCATACTTCCTCTGATGTCTCAGTGAGCTGGATGGTGgctctttgttgtggta
aagaacatatacctttaattaccttataagtactgagcgttagctttaaataggactgtg
cagaccttttgacttgtgtaggatg
>NODE_159_length_910_cov_10.365934
CACTGATTAGACAGCTTTTTAACGCTTCGGCACAATGAAACGAGCGTCAGTGGGCTTATC
TGTTGTTCAGTAAATAACAGCGCAGCTGTCGGCGGCCCTCAAACGCATCATCCACGTTGC
CGATGCCACGTTGGGATTAGCTGTGTTGAATGACGCCTTGTCACCGAGCAAAAGGGGGAA
GCCGTGCCAAGCAGCCAAACAGTTTACAGGACCCTCCGCCCCAAGTGGAACAAATAGAAT
GTAATTAAGGCGAGATGAGAGCATGGAGGAGGTGTAGTTAGACATGGATGCACACACGCT
AACATTCGCAAACACGTTCGCTCTTTCCTGCCAATGCAAATGCTTCTTTGTTAGTTGTCG
TTTAATACCCAGAGAGAGCAAAATACCTTCCTTTTTTTTTTGCATATTATGGAATTTGTC
ATGTTCAGTTGGAGCTGTCATAGCTAGAACAGTGTGCGCTAATGTGTGTAATCTGCTTTG
CAACACATCAATTATGATGGATATTGCTCCACCGCCATGCTTCCAGGGTTTTTATACAAG
CCTGCAGGGGAATCCGTCTTTTCTTGTTAGGCAACCTGTTTAGTAAATAATGATCCACTT
TGAGCCCGGCTGATGCCGTATAATGTGATGTGCGCGCCTGTGTGCACGCGAGTATGGCGC
GCGGTGGTGGCGCTTTGGTGCACAAGGATCAAGCCGACTAGATCAAAAAACACTTACGCG
CAGGTTGGAATTCAATCATTCCTGTGCCGTGTGAAAACCCGACGTCACAGAGAAACCGAA
GCTGCTTCTGTGAGGAGCCCATATGTAGAAACTGTAAGTATTATCAGTGACTGGTAGGAG
CATTTCCAGAACTGTCTGCGCTAAAAGGAGACAGAAAGATAAACACTTAGATCCATGTCG
AGCTAAATCTGCTTCTGATTCGACCACTCTCTGTTTGCTCTCTAATTGACTGTTTTTCTA
CCTTTatttccactccttcccgtgcacagtctctgttttttgcacttcagcatcagttca
tgaactcccatcgcttgccttataaattatgttc
>NODE_160_length_332_cov_2.271084
AGCCTTCAGCATCAGTAGATTTCATCCACGCCCTGCGCTTTGCCGCTGAGGAGCTTCTTA
ACTACCTCGGCAACCTCACCCATTTTTTGTCTTTAATGAATTATAATATTCCTTTAACAA
ATGTATGGGTTCAGACTAATCTATATCCAAATTTTACCATCCAATGCTTCATAGGACAAA
CATTTTCTTTCTCGCTTGTAGTGGGTACATAGCAGTAGTGGGTACAAAGCAGCACAGGAT
ACTTGTGGTAAAACCAGCTTCCATGTTCAAATAGAGAAAAAATACAACAAAATCTGCTGA
TAGATTTTAAATGCAGATGCTCTGATTTTAGCAATTACAAAAACTTCCCATGTTTAAAAA
AATAGAATAAACTGAATTTAATGAGCCCCAGCTGTCCTAATTAGGACATTTTTCAGATAT
ATTTTcagaggtttgcagagatcaaatgaatgaattgcagtgaatattggacttag
>NODE_161_length_844_cov_15.560427
CCACTGAAACGTATCAATTTATTGTTGGTTTTTCTTACATGTGTTTTGAAATCTAAACAA
AAACAAAGAGTATAAAATCACTCTGGGTATCGTTCACAAATAATTCTCCAGACTCATATC
TGCTCTTTGTTTTATACACTATGTAATAATCACGGATCAGAGCTCTGGCCATACATTCAT
TCATCCATCCCTCTGGTCATGGCCAACACGATACTGTTCTATACTGTGCTCTGCTTCTTC
GATGCCTTGGCAGCAAATTAAGTTAAAGCCTGCGTGGAAAAAAGAAGCCCTTAAATGTTG
CCATATGCAGGATTGCATGGGAACTTCCTGAGGAACACATGTTGTTCTGGGTCTCTCGGA
GAGGTGTTGAGTCTGTGTAGTCTATAGAGTGCGACTCAGTATGGTGGACCACTCAACGCC
GGCAACAGAAAACAACCATTTACGGTGTACCATAATATTTTGGGGAAAATGTCACATTTA
AGACCGGTCAATTCTGAACAGGTCAGCGGTTGTTGTATACGTTGTGCCATGTTACACGGG
GACAGTCAGCTCCAACTAAACGCTGAATGTCAAAGTGCTCACATGTTTGCGCTTGATACT
TTTGTGCACTATATCTCTTCCTTTTTGTTCACACAGAATAGCTGCTTTGCTGGCACATTC
TGAATTCTCACAGTTTGCGAAACCTAATCTGTTTCTACAATCTTGATGACATTTCATGGC
TGGATAAACGAAATGGAGATTTTGGCAATATTCACCTTCAGGGAACCCAAAATCCAACAT
TGTTATAAAAACAGGCTTTTTTTTCATTTAAAAAAACCCCTATGTTGGATTTGAATTTAT
TTATAGTTGGCAGCAGTCGAATCACGGCTTTTTAATGTCTTTTCCTACCTGCCAGCTTTT
GTATTGTATGTTTAAACAACTCTTttattattgtctcgagggttgtgattagaatattaa
gtcatgctgtcttgaaagtaaaactaaa
>NODE_162_length_705_cov_19.085106
ACAACAATTTCCCGTGTCTTTTCTCCGTTTCTCCTCAACGCTTAGATTTAAGCATTCCAC
TTACCACAGTCACTTCTTGCGCTTTATTGCTTCCACAAGTGGTCTGGAAGCCCTGCACTT
AAGCAGAAGCATAACACTGCAGCATGCTCTTGCCCTGTTTCTCTCCTTTCTCTTCTCTCT
GCGTCTCACTCTCTCTCGCTCTCTTGCCCTTTCTCCATCTCTTTGCCCCTCGTCCTCTCT
GTCTTCCTGTATTTTCTTCTCCCCCCCTCTCCATCCTACTTGTTAATTATTTGCTTTATT
TTGTCAGCGAGCTGATGAGTGACTTCAAAAGGAGGATGGAGCTGGACTCAAAATACAAAA
ATGGCTTCCTCTCTGTTGTCTTAGACAATAATTATGATTTGCCAGTTAAGCCTAGACTAC
AGCAGAGGGATTGTAGTTTAAAGCAGAGGCTTTGGTGCAAAAAATGCATTTATAGCCCTT
TGTGAGGCTCCTCATTATGTGTGGGCCCGATTCATTAAGTAATTGGTTTGCAGTTGTTTA
CATGAGTATTAAGGCCTTCTATTCAGGGCCTTTGAGAGATACATTGTGCAAATGTTGCAT
GTTATGAATGCAGAATGAGAGGCGGGGGGCCAGTCCTATTGGCCAAACACTGCACTCGGC
TGAAAAGCGAGAGAAAAGCACTGGGTGCTGCTTTGCATAGCAATGACTAGGGCCTTAATA
AGCTTTACAGATTAAATACATGCAGTCTATACAAGATGCAAAGAGATACTCTTAACACAT
TTATATGTGCTCATTTCACTATTATGGAGTTTGAGAGAATTGGGGTCTTTCATATTCTTT
TTTTTCTCt
>NODE_170_length_546_cov_22.978022
AATTAAGATATTAAGATACTATACTCACACTATGGCAGTTACTCTTTTTTATTTACCCTC
AGATGTGAAATTCTATAACTTGTACAGTGGTTTTAGAGTCATGTTTTAAAACGTAACAAG
TATTTCACTTTCTTTACGGTTTAGATTTTCTTGTAAACAGGGAACGGAGGCAATCGTGAT
TTTAGGGTTAGTTGAGCCCAATAGTGACATGAGGTAGCGAATTAGCAGGACATGAAGCAC
CATAGGAACTCCTAACCTCTTGATAGGCGCCTCACAATCAAAGTCATTAGCCAGTGTAAT
AAAGGGCCTGAGATACAGCCATTCTTCAACAGCCTAACTCTTTTATAACCAACAGATTAA
AGTTGATTGGATTAAAATGACATTCTGCCCGTCTGACCTTGGCAGCAGCAGTTAAGTTCA
CCCAAATTAAATTTCTCCGTAATAAAGATGATTCATTTGTTGCCTGACGTAGTAAATATA
AAACAGAAAGAAAAAGGAGAAAAGATTAAGTGACACACGTCAGTGCACACATGCACAAAT
GCACACTTGTGCACACACATATACATGCATACGATGACACGAATACACTCGTGTGTGCAC
TCACAAAGCATTGTTGGAGCTGCCAAGCAACTGGCTGCACATGCGAAACCAGagagacac
ccgtctaacttaacctaaaaacttaaaaca
>NODE_203_length_674_cov_12.353116
AAATATATAGTTCGACCGATGTGACCAAAACTAACTGAAACCCGAATAAAAGTGATTTTA
AAATCTGTATAGAAGAATATTTGCTTTTTTTCCCCCCACATAGCTTTTAAATGATCATTT
TTTTCCTGCATCATAGAACATTGGGTCTGATCCACTGCATGCACATGGAGATGCATTTAG
ATCAGCCTATCTTCTCCTCCTCCTCTTCCCTCCATCGCCTTACAGCCCCCTGTATCGGTG
ATAGTGGGATGGCAGGCAGGATGAAACACTTCCTCTGTGAAGCAGAACTTTTATGTCAGG
TGAAGCCAGACACATCTCATCCCCTTCAATAGCTCCTCGTCAATTTCAGGCTTAAAATTT
TATGGGATAGGATACTGTTTGATGCAGTCTACCAGCGGTCCATAACAGCAGTCATTTATT
GTGCACTGAAAAGAGGGGGAAGAAATATTATGGCGCGCCAAAAGGGGTGGGTGGGTGTAA
GGGAGGTGAGGGGAAAAGCCCATACAGTGCAGGGAAAGGAGAAAACACAGGAGATGCTGG
CAGATTGGCAGGCATGACCGCCGGCTCTCACGTGACCTCATCAGCAAACATGAGCGGCTG
ATGCCGTCTGTCAGCCAGGTGCCGGAGTAACATTTAAAAACTCACAGTACATGAGCGGTG
GATTTGTTAGATGGGTAACTGTGAGGCAACAGACACATAAAAAACTACAGAAAAATTAAC
TGTAGGCACTAAAAATAGAAAAAATCCATGAAATCAAAGAATTTTAATGAGTTTTTGATA
ATAATTCAACTAAACTTAAAACATTCACCTGGTagatg
>NODE_211_length_941_cov_17.099894
TTCATTAAAATCACAGGCAACAACACCAGGCCAACACACAGCTCATTGGGAATGCAGTGT
GAAAAGAGAGGCCCACAGATTATCACTCTACGTAACTCATGTTTAATTTATCCAGGAGCA
ATATTGTCAAGAGCCCTACCATTCCAAAGAACTAGACGCTGATAAAAGCTGGAATAAGAC
TTAGGGAAGCCCAAAAATAACACAGGCTTCGAGTAAAATGTCGCAAAATGTAGTGAGCAC
ACTGGAGAGGGAAAGCATTAGAGACATATTGGATATGTTTAGCACAGCTTCACAGTAGAG
TAATATAACTGGTTTAGGATTGTTAATATTTCAAAAGGTGACTTCTAAATGGAGCTGAGG
ATAAAGTGTTCACACAACAACCAGACATGATACACTGCACTTAACCTTTGCTCTGATTTC
AAACTATGCCACAAAAACCTGCACATTGGCGGCAGTCTCTATAATCCTAAAATCTGGGAG
CCAAACAGCAAAAGTAGCCGTACATTCGACTATAAGAAGTAAACCTAAACCAATTTCTGT
GTGCTCTATGGTGTGCTTTTTTCCCTCCTCCTCCTACCCCTCCCCACGGCTGAGTGAAAT
GGAATTGCCTCTCACATTCAAAGACAGCTCTAGGAAGGTGATAATAGAGCTACTCCCTGC
TGTCTGCAGGCAGGAAATAGGAAAGTGGCATATGGGGCCAGGAACCAAATAGAGAGGAAA
TGTGACCAGGCAAGGGAAGGAACTAAAGGAAAGGTTAATGATCAGTTCTGAATTCTACAG
GGAAGAGAACTATGTTCCAAGTTGAGAGGAAAAATAAATCTGACTTGATTTATGTCTCCA
CCACTCACGTCTCGGCTGTCACAAACAAACACGTGGAGACTAGGTTATTTCCTTGACAAA
CTTTGCCAATGGTAAGGCTCATAGGTAAAATAAATATCGTGATCAATTTGTTTTGCCGTT
TGAATTTTTAATCCATACAGCTGCAGGACCGAGAGGACGATGTATGCTGCAAAAAAAAGG
TGTAGAGCAAAGAATACAGTGCCATTGTttcacattcattaaaaaaatgagaaatacaga
cagta
>NODE_212_length_671_cov_8.585693
TGCTGAAACATTTCCTCCAAGTGTCTTCTAGCCCACAGCCCCATACGCATAGAAAAACAT
GCACACATGCGGTATCAGCACCACTACGTATATCCGCATACATACAAGCATGCATGAATA
CACACGCAGAAACCCATACACACATGTATTTTTCAGCTGGAGTTGCCCCCTCCCAAGTCT
GCCCTTCCTTTGAAAGAAAAATAAATCCAGCATAATATGATAGTTGAAAGCAGGGGGTGA
TAAGATGGTGGGAGGTTGCAAGGGGGGTGGTGGGCAGCTCAATCATTCACTGTAAAAAAA
ATTGCCCTGTATCATTCACCTGATTTGAATTGTAGCTCCCCCTTTTTTTGAACCCCTGCC
AATTCATTTTGTACATTAAAAATTGGTCAGGGTTGATAAGATTCCATTTTCACGGTTGGC
AATGCAGAACTGGCGAAAGAATACAATTACAGACCCCAGAGTAAACTCTCCGAATGTCAA
CTTGATGTAAATGATCAGAAGGCAGGGCGCCACAAAAGAACAGGCTTCAACTTCAACAGC
CCCCCACCCTCACCCCCAGCCTACCTCTACCTCTCTCTCTTTGTGTATGTCTCTCTACCT
CTTGCTCTCCGTCACCACTCGACAGCCTTTCACCCCGCCAGTGGCAGGCAGACAGGCCTG
CTGAAGTGCCAGAGATGTAGGTGCAGTTTGTTCTGGTGGAGCACAGAAAGGAAGTCTGGT
GTCACAGTGCCAAAGCCTGATGGCAGACTGACACACATACGCaagaggtgttttaatgaa
ctttgacctctaaatataactattaaataatatat
>NODE_213_length_529_cov_3.137996
TACTCATATTAGCATGGTCGCTTCCATGGGGGCATGGAGCGGCCTGGTAAGTTTAGGGGT
TTTAGATCTATTATCAGTATTGTAGGGGTTAATTAATGCTTGAGCTTTAACGCTTTCTAT
TAGGATGGCTGCTTTTAGGCCCACCATAGCATTTTGCCTTAAAATTATTATGATCTTTAT
CCTCCTGGAAAAGTTGTGTCTTGTTTCAAAGGGGCTGTACCCCCTTTGACTAACTCTCAA
AATTTCTTCTGGTCTCAGGAATAGGCCGGTTGGACAGGGCGAGGGAAGAACTTATGAGGC
TGAACTTCTATCCAATTCCCAGGCAACCAGCTATTACTAGGTTCGGTAGGTCTGTCACCT
CTACTCAAAGCTCTTCCCACTCTTTTGCCACAGAGACGGGGGCGCCCTATTGATTAGGCT
GTCTTGGAGTAGCTCACCTAGTTTCGGGGTATTAAACTAAAATTCTCTTTGCTTAAGGGG
TGCTGGCTAAATCATGATGCAAAAGGTACGAGGTTGTGTCTCTGCTTTTTAGTGCTTTAC
TGGGTTGTTTCATTCCTCTTTCAGCTTTCCCTTGCGGTACTTTCTCTATTGCTTCAGGTT
CCTTTTCCGTCGCCCGTACTAAGGAGGAAAAATGGTTTGTTTATGAGTCTAAGTGTATTA
GGGGTTATTAATa
>NODE_214_length_636_cov_8.311320
CCCCCTTCACTCTGTCAATCCATGTTTAATCACTTCCATAGAAATTTCCACTGGCCTGCC
ATGCCATTTTCTCTCATATCCACCCCCCCCTCTCACCACCCAATTTCTCTGGTGGCTTTT
TGAAGACTTAAGTTCCACACTTTTTTTCCCCCCCTCTTTCTTACAAGTCAAATCCTGGGA
GAGGTTGATGTGAAGACCAGGCAGAGCAGGGATGTGAAGAATATAAACACAATTTTTTTT
TTATTGTCCAGAGGGAAAGGGGGGGTGCCGGGGGTTGGGCGGTGGGGTCTGTAAAAGAGA
CGGGGACCTTATCACAGCCCAGCAGCTCTGTAATTCGCCGCCATGATAAAGTGGCAGCGC
GGAAAACCTTACAAGGCTGGCACAATCCAAAGACGGATTAGGTTTTTCTGACATAAGCTT
CCTGAAAAACTAATCAATCAGCCCATGCAGTATTATCAGAAGCGTGAGATTAAAGAGCTG
CTCCTAATCCCCCCACTGTACATTTTATTACACTTCCCAGTGTTAGTTGCCTTTAAATAT
ACAATAAATAAATAATAAAACCAAACCTAATTGAGCATGGGGAAGGGGAAAAGGGTTAAA
GAGCCCTTAGAGAGGGAATTTATGTAGAATTTGTGTTTTGTTATGAAGACAGGGATAAAA
CTGTTGTCCTTGCCAGAGCACTTTTTGACTTTGAATAGAGCATCACTGTCTCTGGCATGG
GGGGGAAAAAAACCTTCGGCAGAATTTTACACCAATACGgctggctaaaattgaatcaca
>NODE_215_length_854_cov_20.358315
AGATCAGTTCCCTCCTGTCAGAGCCCATTAGATCCGTCCCACAGCCCCAGTGGCCAGCTG
ACAGGGGAGAAACCCTAGCCCCAGCCTAGCACCATTAACATTAGAAAATGAGCAATCAGC
TGGAATGAAGCGCAAGAGGAGGGGGGGACCCGTCCAAACTTTAGCAAAGATACCCAGCAA
ATCCAACACAAAATGTAAGTAAGAGTGTATGAGAGAGGCATGGAGCTCCACAAACACAGA
AAATAATGTGCCTCACAGATAGCTGCACCAACCCTTGAACATCTGAGCTGAATACTTTTC
CAAGATTAAAACACGTCTTCTGGTAGTTGTGTCTCCTTTAAAAGCTGCACAACTTGACTG
CTTCCTCCCCACTGAAAATGTTCCGGCGGCTCATAGAAAATTGTGTTGAACCTCTTTGAC
TTTGCGAAATAATTGAGTTAAAACACTCGATAAAACATTAATTAGCTTAGCAGTCTGGAG
CAGATAACATAGATAAAACCCTATGTAATTCATATTGATTAGAATATGCACATTGAGCGT
AACCTCTTAAGACAAGTTTTCCTTATTAAATGGACACAAAGCCGAGGTCATTATTCGTAC
AAAGAAAGATCGCTTTAGATTTTATCTTTTCACATAAAAAGGTTTGATTGGATTTCTTTC
TGAGGAAGCTGCACAATCTATTTTATTCAGGTTTGATTGTATTACCTCTTAATTAGTTTG
TATATTGAGTAGAACAGGCCTTATTGATTTGAGGTGCATTCATTTGCATTGCAAAAATCC
CCTTTAATCCAATATAATCTCATCCTTACTCAAACAGAGCAGACTGCATCTCTGAGTTGC
TCTTTACTTGCTTGTTTTCCAGCTACTGCTTTTGGCTTGTCTTCGGTTTAATATAACCTC
CTGGTAGAAATTAGAGATTGCATTCTCTATGCAAAATAATTTCCCTAAATTTGGCTGTTT
ATTTAAAGGTAGTTACACTCAAtttctgtgtatttcat
>NODE_216_length_788_cov_18.185280
ACACACACACTCACACACTCACACTCACACACACTCACACACTCACACACACACACACAC
ACATGTGAAATGAGGTTGTAAGGTTGTGCACAAAAGAAGGCAGAGCACAATAGGAGAAAC
ATGCAGCCTCGGATGTCACATAATGCATGAGAATACTCTGTTTTTCAAACAGTGACCCCT
AAGATGTATGTCCTGGAATCTACGGGCAGCTTTTAAGATCAGAAAATATAAAAAAGGACA
TGGCAACTCCTAGAGAAGTCCGTCGTCACTTCAAATTCTGCTCTCTGTCCGCTTTAATAA
CCCAGACTATGAGATAAAGCATATTTTTTTTAAAGTGCCACTTTATTACAAAAGTATAAA
CTTGACTGACATTTCATGAATAGTAATCTTGATATAAAACATTACAATCTTTTGCACTTA
GCACTTAATTACACGCTTTTGAGTACAAGACCCTGTAGTCTGAATAGCAAACACACAACA
TTAGCTGCCACATTTAACTTAGCAGGGCTTTCCAAGAACACACCGTAGCTTCATGGCTTC
AAAAAACAAGAAACAGAATACACTGAAATTTTTACATTGCAGCTTGTTTGCAGTTTTGTG
TCACAAGATAAGTCATTCCAAAACACAATTGAACATAATAGAAAAAGATAGATTTTCTTG
ACACTGATGATATATTTATTATTTCTTTCTCTTTTGTCATGTACATACACGTTGCATCAA
CATACAGTATAATCACATTGTTTGCTGGGGACATTTGGTCAAATGAGATCGTCGCTATTG
TTCAGGATTCGGATGTAATTTGTGTGTGTTATCCTCAGGGTGATGCTCTGCTGCTTAGCG
AACCGTTTGCTTCACATTTTTGTCATTTCTGCAATATTTTCAAACACTGATAACAGAGAG
TGTTCATCGAtgggtgtgacgatgagacatga
>NODE_217_length_661_cov_17.128593
GAGGGCAAAGAGGCACTTATTTTTTTTCCTCATATTCACCACATTTTCTTAATCATCCAC
CCCTTTCCCAATCATCCACCCCACCACCCAGCAGCTCAGTGCTTTCCCATCCTCAAATTC
CCTCAAAGTTTCAGATGCTCACAATTCTACAATGCCCAGATGCTGTCCTTTGGCCCTTTA
CCCCCCTCAACCCAGAGCTATCATTCATAACCTTTCTGTGGAGCTGGGAGTGAAAGAGGT
GGGATAAGGGAGAAAGAGGGGGAGCGGAGAGCAACATGGCAGCTTATTTAGAAGACTTCC
TTTATTGGAACATGTGCAAGCAGTTCACTCACAAAGGACTTAAATAGGATATTTTCTGTT
CCCTATAGTTGCTTTCCCCTTTTAAGTGCCGAGGCAAAAAAAGTAAGTTTACAACTCCCT
CCTCAATGGGGGCTCTTCACTCTCAGGTTGCGGGGACCTGAGTGACCTAGGAAAGTTAAT
TAGGAGGCGAACAAAGAGCGAGCTGGAGCAGAATGCCTCGCCTCTCCTCCAGCCAAAGAT
GTCATCCATTAATTAGGAAAATCTTTAAGGTGGCCTTATTGAATTTACAGAAAGCCCCGT
GGTTGGCGGGCAACAGTTTTTTGATCAAGCCCTGACTCAAACAATGCCTTTCTGGGGGTT
AAAAAAGAAGAAGAAGGGAGGAGATTGGTGGTAGAAGACGAGAGGCAGAAAGGGAAAAGG
GGGGGAGAAAAAGAAACGTATGGGTCTGCGGCGCAGTACAGTTTAATGGGGGGGCTGCTG
ATTGTGACAGCTCAGATTCACATGG
>NODE_218_length_497_cov_2.420523
GCTGGAAACATGGGCCTGTTTCCATGAGAGCTGTCGGCTGCTTGTTTTACCTCTGCTTAA
AAGGCTCCCTACCCCACCACCACTGCAAGTCTAACAGTACCACCATGCATGGGTTCTGTT
GGTACCAATACCAGGACTCCTTGAGCGAGAGACAAGTAGAATTGGTAATGTAAAGTTTTG
TGCCAGTGAAGAAGAAGAAGAAGAGAGGATGACGACTGAGGTCTCTTGGGTGTCTTACTC
TTCCTCTGAGCTGCCCGCCTGCCTGCCTGCTCTAATTTTAGCTGTGGAGCTGTGAGCAGC
ATAGTGATGACGGCCATCTTTACTCTCCACTAAAAGGCATCTGTGGATGCCAAAAAGGCA
GGCTAAACCTGGATGGCCAAACAGTCATTGTGACTAAGTGAATCTCTGCTCCCCACACAC
TAACTGTTCCCACACTGTAAAATATCACATGTATAATCTGTCCACTCTTCTGAGCAACCA
GTAGTGAATTACAGTACCTATCTGTCCAGCCCAGCATCAAATCAAACACTCTACCCATTC
AGAATCCATGTGCCAAGCTGCTGTGAATGCACCACTCCCCATAGAAGCTATTGTTGCCTG
CAACACTGACAAACTCTCCGTGTGGCTGTTAATttaaatgg
>NODE_219_length_470_cov_11.870213
TAAGCTAGACTGCTCGCTCAAGCATGACGGCTGGTAATGCAGGTTTGGATGTAGCTCTGT
GTGTGTCTCTTTGAGGGGGGGAAGCTCCCCTTCACTAATACCTACTACTCGGATTACCAC
AGCGTCTTAAGTATTCAACCGGACTCATATTTTCCCTTTCTGCCTTTTTAGCCAAATTGG
CTGTCTTTACACTGTAAAGCAGCGATATAGCCCTCCTTACTAAGGGCCTATGGGGGATCC
ACGAAGAAGAACATTAAAATGCAGCGATAGCCTTGTTGCAAAGCTCCTCTCTATTTCTTT
CTCTCTCTTTCTGCAGCAAAGGCTTCTAAATCATCCAGCCTCCTCTATTAGACGGGAGAC
TTATTGAGGTAGAAACCATAAAAAATGAAGAAGGGAAATTTAATCCCTGAAATATTGATT
TGCACATTAATATCAGATAGGCAGAGGGCAATCTAGCCGGGTGGAAATGACACATTGTCG
ACCCCTAGGAGAGGCCCGAGCCAATCTTCTAGCTGCATGTGTCTTAGACCCAGGAGTTAT
AGGACAGACTCAGCCCCTGTCTCCCTCTCTCTCCCTCTCTCTCTCTCTCTCTCTCTCCCT
TCCTCTCCCATCCT
>NODE_220_length_629_cov_23.585056
CTCTGTTTCAGGATAAAAATGTCTGGAAAAAATAAAAGAAGCTTAAAAAACAAAGCCAGT
AATGACATTTAAATCTCATTTGAATCGGTTCAGTGTCAACACCTACAGCTTTCGAGGTAT
GCATCAAGGACCGGCCTAAGTAGACACCGTGCAGCATGATTAAATCTAAATAAGCTGACT
CTTACACAGTTTGTTTGTTTATTGAGGCGAGTCAGGGGGTGTTCTGAGCCTCAGAACTGC
ATTTAAAGCTGATCTGGCTCCTTCAGACAGCGCTGCATCCGACTTCCTGTTGTCGACTCG
CAGTTGCCACAGAAAAATTGCTGCTGCAGCCTTAGACAACCTACAGCACTTTGTATGCCG
AAAGAAAAGAGTTAATTAGAAATACAAATTCTCCCAGATTGTTATTAATGGGAACTGTAG
AGTAAGCAACACATATTTTGTGCCCATAAGTAATTCTCAGGTATCTTTGATCTGTGGCCC
ACAGCGGATGCTGCTGCGTGCCGCTGTCTGGCTTCTGGGATTCTGCCAGCGCCAGACATC
TGGCTACTTTGTTATCATTGGCTGATCTGCTCCCGGGAGGCCACTCTTGTGACACCAGGC
AGAGAGTGTCCTGGCAAGGAAAATTATCAGCACATTTTGAGTGGATTAGAGTTCCAAAGT
GGTCTTCAAATCTCTACAGGGGTCTAGTGAGCCATGCTCTACTGGGGGTTCCTCAGGGCT
CTGTTTTGACACCACTGTTGATTTGAAAGGCAGCGAGGGTACGACtaccactg
>NODE_221_length_997_cov_15.840522
CTTCAGCCAGCAGTAATAGCCATGTCATCAAGCGGTCTTCCATTTTTGCAGAGGAACTGT
TTTATCATTGCACTTATCTCTGTCAGGATGCAAATGTACCGGACGATTGATCGGAGTGAC
CACAGAGGAAGACTTTACGCAATGCAAGCTGAAACTGGTGACAAGACAAGGGTAAATTCA
GAAGGTGGTGCTCGCTCTAAGCCTTTTTTTTCCTCTCTCATTCTGTCTCCCCCTCTTTCC
CTCTCTGGCTCTTTAAACCATTCCATCTTTATAGCTGAGCCAATCAATGGCAAACCAGTG
TCTATTGTCTGTTCTGTGCTCAGGCCACTGCCCTGCTACAGCACCCCCCATTACAGAAAT
GTTTCTTCCCATCAGTGCCTTTACTTATCACTTCCCGGGTGACATTGAACTTCCTATGCC
CCGGCCGCCGAGACACATCTCTGAACTCACACAATTACTCTTCATCCCCACTAACAATTT
AGTAATGAAGTATTGATTTCCAGATTCCTCTCTTATGGATGATATTAGATTTTGTTTGAT
AAACTGTGCCTGGGCCTCTAATCTGCACTGTCCCTTTTCCCACTGTCTGTAAAACAAAGT
GCCACTGGAGAGATAATGACCAGGGAACATCGATGAACTCATTTCATCAATTTGTAACAC
TTGACAATGAAAAAGGGCAGGCATTTTTCAAGCAGCAATGTCAAAGTTTATTGCTCTGGG
TACGGTCTTATTGGAAGCCAGACATCTTGAGCAGCATTCAGTTCTAATTTATGGGCCCCA
ATGTGCCAGTTACTTTTAAAGGAAATGTTTGGATACTGGGAGGATATTAGTGTTGCACCT
GGGTTGTCTGATTCTCAGGGCCACCGGGGATTCATGTGTCATGTTAGAAAATACAAAAAC
AGCAGAAGAGAGGCTGAGACTCAAGCTATTTGCAATGCAAGAAAATGCTGCTTAGGACAT
AAATCACGCTGAGATGTTACATGCAAGTCACACATGCGTGGATGCGAGGGCCAAATAAAC
GCTTGAATTCTAATGTTCTTGCTTAAAGTGTTTTCTGAGAATATTAAACACGCCTTAAGT
AACAACAACAAATACGTATAAAGGCAAGAATTTAATCTTCATTCTTTGGAGAAGGTtaat
g
>NODE_227_length_493_cov_15.882353
TATTCATAAAAAATGTTCTTCCAGACCTTCATGAAGGAGAAGCACGCTCCTCAGCGGGTC
CATTCTTTTGTCACTTATCGCGTTAATTTTGCTCACATATGGCGATAATTCCTTTTATTT
ATTGGCCCTTTAATTTGAAACATATTTGCTGTCACTTTGTTGTCTCATTGCGTTTGTAAA
ATTTGAATCATCCCAGAAATTAAACGAGCGCGAGCCCTCTCTGTGTATGTAACACAAGCA
GGGGGAAAAAAGATATAAGCGATATAATTGAACAAAACATGTAACCTGTCTAAATCTGAG
CAGAAAATGAGAGAAAATGAAAATTCTATTAGTCTCTAATGTTCCCTCTGCCCCCCTCCC
ATGTGCTCTTCATCTCTCCAGCAAAGTATTCAAATGCAAGCCCTGCCTTACCTCCCCGTG
TCTCTTTTTCTCTAATTATCCATGAGGTCAGTAAGCAAAATGGGGAAGAAGCCAGGAGAT
CAATACAAATTATCCCTGAGCAAACCAGTGCTGACAGTTTGAATTGCAGCATATGTTTAC
CCAAAATCAGGCAATTTATCTTAATATCAGGCGAGTAATGCAGCAGGGGTGAGAGGTCAC
ACAATCTCTCCACCTCATAATTACCCGCCTCTAAAAC
>NODE_236_length_377_cov_3.506631
ATTTGACTCAACGCGGGGAACCTCACCCGGCCCGGACACGGAAAGGATTGACAGATTGAT
GGCTCTTTCTCGATACCGTGGGTGGTGGTGCATGGCCGTTCCTAGTTGGTGGAGCGATTT
GTCTGGTTTATTCCGATAACGAACGAGACTCCGGCTTGCTAAATAGTCACGCGGCCCTCC
GCGCGGTCGCGTCCGACTTCTTAGAGGGACAGGTGGCGTTCAGCCACACGAGATTGAGCA
ATAACAGGTCTGTGATGCCCTTAGATGTCCGGGGCCGCACGCGTGCCACACTGAGCGGAT
CAGCCTGTGTCTACCCTTCGCCGAGAGGCGCGGGTAATCCTCTGAACCCCACTCGTGATT
GGGATTGGGGATTGCAATTTTTCCCCATGAACGAGGAATTCCCAGTAAGCGCCGGGTCAT
CAACCCGCGTTGACTAAGTCCCTGCCCTTTGTACACACCGCCCGTCGCTACTACCGATTG
GATGGTTTAGTGAGGTCCTCGGATCGGCCCCACCGGGGTCg
>NODE_237_length_573_cov_7.040140
ATATCCCAAGGCAACAGAGTTTCACTCTCGGAGATCTCACACCCGCGAAGTAGGGCTTCA
TACTCCTGTTGGAGACGGCGAGTCAAAGTCTGCGCCTTCCATCCCAACATTTCGTGATCC
GGAGGTCTCCGCCGCTTTCACCGCATTCACCGTGTCTCTTAAAAAAAATGAAGTTTCTCT
CAAAAAGCGAGGCGCACGGAGTGGTTCCCATACACGAGTCGTCGGGTGAGAAACCTCGAT
GGTCGTAGCATTCTGGTGAGATCTATGTGGTCTTCCCCTGGGCCGCGCGTCACGGCCAAT
TCTGAGATTCAATAGAAGAGGAGAAAAAGACCTCTCTCCATTTGGAGGCAGAGAAGGAGG
AGGGGTGAAAGGAGGAAAAAAAAGACTGGAGATCCCGCCTCTGGGGCTGTCAGATCGCAG
GACTTTCTCGCATCTGATTGGTTCCAGAAGGGCAAAAATTACTCAGCAAACACGACTATT
ATTAGCTGCTTAGCAACAGCTCACTAAAGTAGAGAGACCACCCAGGCAGACAGACCTCAT
GTGTGCATCTCCGACTTCAGGGGAGGCTCGCTGAGAGCCGAACCCCTCGGTGCGTTTGGG
TTTCCACACCGCGTTCCGTCGCCCGAAAGAAGCGTTTCCCGGAGAGGAGCTGCAGTCTGC
GGCATGGAAGCCGGTCTGCGCCTCTGAAGGTGGCCGAGGAATGCCAGAAGTGAAGTt
>NODE_238_length_300_cov_2.123333
CATGTCTCTAGCACAAACCGTTTTCCCAAGCCCAGGCCGAAACCCTAACCCTAACCCTAT
CCCTGGCTGCTTTATGCACGTCCCATTGTCAGTGAATGGGAGAACGTTTTGGCCAATATC
TCCGGAACCAGACGTGCTAGACACCTGAAAATGCCACCTGCCCCACCTAATTTGGCTATG
CTGAAGATGCCGGTCTAGGTCCCGAGTCCCTACGACCTTCCCGTCCTGAGATAGAGCAAA
AAATCACAGGTTTCTCCCACTTCCTGACATCGTAGAGACTCGGGAGTAGGCTCAGTGCGA
TCGCGGTGGCAGCAAATGGGGGTTAGACACAAGTTTCATGTCTCTAGCACAAACCGTTTT
CCCAAACCCAGGCCGAAACCCTAACCCTAACCCTAACCCTAACCCTAACCCTAACCCTAA
TTCCAGACCTTACGGCAAGGGTTt
>NODE_242_length_1150_cov_4.083478
TAGGCTTAGTACTTCTTCTCCTCACAATATACCAATGATGACGAGACATTGTCCGAGAAG
GCACATATCAAGGCCATCACACACCCCCTGTACAAAAAGGCCTCCGCTACGGAATAATTC
TTTTTATTACCTCCGAAGTATTTTTCTTTTTAGGATTCTTCTGAGCCTTCTACCACTCAA
GTCTTGCCCCAACCCCTGAATTAGGAGGCTGCTGACCCCCTACAGGCATCACCACCCTGG
ACCCCTTCGAAGTACCCCTACTTAACACAGCAGTCCTACTTGCCTCTGGAGTTACAGTAA
CCTGAGCCCACCACAGCATCATAGAAGGTCACCGAAAACAGGCCATTCAATCCCTCACCT
TAACCATCTTACTTGGCTTCTATTTCACCTTCCTTCAAGCCATAGAATACTATGAAGCCC
CCTTCACAATTGCAGATGGGGTCTACGGTTCCACCTTCTTTGTAGCCACAGGCTTCCACG
GCCTACATGTAATTATTGGATCCACATTCCTTGCCGTCTGCCTACTACGACAAATCCAAT
ACCACTTTACATCTGAACATCACTTCGGCTTTGAAGCCGCCGCTTGATACTGACACTTCG
TAGACGTAGTATGACTCTTCCTCTACATCTCTATCTACTGATGAGGCTCATAATCTTTCT
AGTATTAAAGCTAGTACATGTGACTTCCAATCACCTAGTCTTGGTTAAAATCCAAGGAAA
GATAATGAATTTAATTACAACTGTAATTACAATTGCCATTGCACTCTCAACCATCCTGGC
CATTGTCTCTTTCTGACTCCCCCAGATAAGCCCAGACCATGAAAAACTCTCACCTTATGA
ATGCGGCTTCGACCCCCTGGGATCAGCTCGACTTCCATTCTCCATACGTTTCTTCCTAGT
AGCCATTCTATTCCTTCTTTTTGACCTAGAAATTGCCCTCCTACTCCCCCTTCCCTGAGG
CGACCAGCTATCTTCCCCCCTACTCACATTCACCTGAGCATTCGCTGTTCTTATTCTCCT
GACCTTAGGCCTGATCTACGAATGACTTCAAGGAGGCCTAGAATGAGCTGAATAGACAGT
TAGTTTAAAAAAAACCTTTGATTTCGGCTCAAAAACTTGTGGTTAAAGTCCACAATTGTC
TAATGACCCCCACTCACTTTGCTTTTTCATCAGCCTTCGCCCTAGGCCTGGCAGGTCTAG
CATTTCATCGAACGCACCTCCTCTCAGCACTTCTCTGTCTAGAAGGTATGATACTCTCCC
TATTCATTGCTCTTTCCCTATGGACGCTCCAACT
>NODE_243_length_337_cov_3.080119
TGCCTTCATATTTATCATATTTGAACACATTGTGAGGTCAAAACATGTTTGTAAACATTT
TCTGTGACAATCTGCAGGAGTGCTGTTTTTATGCTCTTAAACAGCGTTTCATGTGCTGAA
AAGGCCATTTTGGCCAAACGGTGTCTCGACTCACTTTCTTGACACAATGTCATTTGAAAC
AGCTTTTGCCTTCATATTTATCATATTTGAGCACATTGTGAGGTCAAAACATGTTTGTAA
ACATTTTCTGTGACAATCTGCAGGAGTGCTGTTTTTATGCTCTTAAACAGCGTTTCATGC
GCTGAAAAGGCCACTTTGGCCAAACGGTTTCTCTACCCACTTTCTTGACACAATGTCACT
TGAAACAGCTTTTGCCTTCATATTTATCATATTTGAACACATTGTCAAGTCAAAACATGT
TTGTAAACATTGTCctctgaaatcaaaacatgtttgtaaacattgccttcaaaagtcaaa
a
>NODE_244_length_434_cov_34.237328
ATGAATGATTCAGGCTGCTACACTGCACTCCACTTAATCAATCACGCCTGTCCTGAATGC
TGATGAGAGAGAAAACACAGGATTGTCACCCTTTTCTGCGACTTTTAGCCAGTTTAGATC
TAATATGTAACAATAAGTTGAGTGCACTGTTTGGCCTCTGTGTGTTGGGACGAATTTGTT
TTACTTTTTGTTTTTGTGTTACAACTATGTGTGCGTGGGTGCGTAAGACTGTGCGTGTGT
GTTTGTTCTTTCTCTTTTGTGAATTTTGGCTAATTTCGAGTTTGACTGCGGCTCACCCCC
GTCTCTTCCTGTGTGTCTTGTGTAGGGCTGTTAGTGCAAGACCTTACTGACACCATATTA
AGTTCATATGCCTATAAGTCCCACTACCTTCTGACTGAGTCAAATCGTGCTGAGTTGAAA
TTACCTATGATTCCCTCTCCTTCGTCAGCTACCAAAAAGAATGTTGGGAAAGGTAACTGA
ACAGTTTTTCTCTTTCTCCTTTGTCCCACTGGTCTGTGTTTGTGTTGTGCCTGCTCCCAT
TCTGACTTAGTTTCCCTCTTTTTTTTTTTTTTTTTTTT
>NODE_245_length_545_cov_17.922935
GCTCCCTGCTCTGACAATGAAGCCAATAAAAAGCTTCCAAAAAATACATTCTCAGTTGTT
TTCTTTTTTACTAATTTCTCTTTTTTTATTATTTCTTTTTGTCTTTACCTCGTCTATTTC
TCATGAGTTTTCTCTGATAGTGATACTGTTAAATTAAGTGCCTGGGCTTTATCCAGAGCC
CTCTCACCGTCACTCCTTTAATTTAGTCATTATAATTAACCATTAACTGGTGTCAGTTTC
TGGGCCACTAACAGGCCCACTCAGTTCTGCTTGTCTGCATTATCACAGTTTGGGGGAGAA
AGTAAATTATAATGAAGGGCTATATAGTCCAATTACTGATAAAAGCAGCCAAGTGCGCTC
CTTGTAATTAGGTGCCAGTATCCCTCCCTCCTTCTCTCTCTCCTTCTCTCTCCCTTTCTT
GTAGTGACATGTTGGAAGGGAATATATGCTTAATAGCTATTTTTATTACTGTTAACCTCT
TAGTCATGTTCTTAACCCAGCGACTTTCAATCACAGAGACAAGGGGATGCCACAGAGAGA
CCTTATCTCACAAACAATCATTTCATGTGCTCTGCGTGGCTGTTACACAAAGTTAACTGA
TAGACGCGGGAGTGTTGGGAAACACGAAAAGAAAGGAGCCAAGTATTAAGGAAACCAAAG
GAAAAGAGAAGTAAATGAAGGCAAGGGAg
>NODE_246_length_303_cov_1.557756
AGTAAAAGTACCGTTTATGTCTCAGTAATACAGCGGTGGAAAAAAGTTTTCGGACACACA
AAATATTAGTGGAAAAATCTGTTTTGTGTTTCAAAAGGTGTGGCTTCGTTAGACACACAC
AAACAAATACAATATTGATATTTTTGGGGGTTTATTGTTTTACAGTAAAAGCTAATAAAG
CTAAATTCTTGACAGTTTCAATATGTCAGTTCTCAACACTGTTGGTATCAAAGTCAACAA
ATAACAGAGAATGTGTTCAAAACTGAACAAAAGACAAATAAACCATCACATCATCAAATT
AATATTTAGTGGTCCTACCAATAGCACGCAGTGGAGCTCTAATCCTGGCTGGCATGTTCC
CCACGAGTCCTTCAcactgttgaggggtaatctcgtcccattgttcttgaattactgctt
ctaattcttctgaattctttggtttat
>NODE_247_length_738_cov_18.207317
GAGGAGGAGTTGGGAAGGCGCACGGCGGCGACGCATTCCCTGCTGCGATTTGTTGCGAAA
CTGTTGTCACTCGAGTCATAAGTCAGTGTTTGAGGCTAATCACAGCTAACTCCCCCAAAC
CTTGCCAGCCCTCACCGCAAGCCTCATACCACCTCGTCTCATTCCCACATTCCTACAGCC
GTCTTTCCTCACCACTCCCACATCCACCCTCCACAGCCCCATCCAAGCCCACCCTCACCT
TCTCAATCCACTCTTGGATCATTTCAATTTGCATCCCAACTGGCCCCGGGATTCCCTAGC
CCTGTTAAAAGGCAGGCTATTTGTTGTGCTCTGCGGTTAATGCCGCGCAGAGCTTTAAAT
ACCCATATCAAATCTTGGAGGCTCAACAGATTCAGTTTTGCAAACCTGTATCGAACAGAG
GTTCAATCCGTCAGCTTAGAAGTGTACACTCCTTAAGTTGTGTGATAAGGTAAAACCAAT
CACTGGATTAGGCTCTCTCTGTCAGTGATGGTGTATTTTCAGTGCACAGTGTTGCTTTGC
TGAAACAGGATAAGCTGATGGAGTAACATTATGGTGCTTGAGATTTCTTTTTCAATAGGA
ATATACTATTAATGGATTCCGAAGCCAGTGTGTGATGCTGCTCTTGCAGTTGTGGATAAT
GCATTAGCATTAGCTGTGAAAAGCAGTTGGTGCCGGATACCATGAGCAATCATCTCTCAA
AACCACAAATTTGATTGTTTTTATCATGCAAATCCAGCCTACTACCCGATAAGATTGATT
GAGGTCTTATAGGATTGCAGTGTTTATTCTCGTAGAGCTTCTCACAAACAAACCTCAGCC
TTTAGATttacaagtataattttgcacagcatatggtgaatt
>NODE_248_length_949_cov_20.614330
ATATAACCTTGTCTAATTAGACTGCGACACGATATGCCTCGCAAAGTAATTGCCGTTGTG
TCCCTGTCAAGCTGTCTCATTATCAGCGCAAATTGGATGGATCTCTCCCAATCAGATTAC
CAGCGAGCGATCAAACTTCTCAGAAGAAGGCGCCGGAGCCTGGCAGGTGGAATACCTCTG
TTTTACTGCAAATGTGACCATGCAAATCAGTCAGCTGGTGCAGAGCTCCAAGGAGTTCCT
TGTGAAAATTGCATAGAAATTTCTGAATAACGGAAGGCATGACACCTCTTTGAAAAATGC
AAAAGTGAACAGATGGATGTGTGCCACCAAACGCTCACATTGCAGCAGGCTAATACTGCG
CCTTTGACTGCGATCCGCGCTTGATGTTAGCAGTTCATCTTCCTCTATTGTGCTTTTCCT
TTTGGAATGGGAGAAACATTTTCCCTGTGGATTGGAAGGTTTTCATGAGCAGGCAGATGG
AGAAAATATTGTTGACATTAAACTGTTCCTCTTTAAGGGAATTGTTGTGACAAGGTGGAG
CTCCCATCACTCGAAATAGCAGCTGTGTGCTGTTTACAAAGGGGCCCAAAGCAATGTTTG
TTTCCATTGAAACGGTGGCAACTTTTTCTGTCTATGTAATGAAGAAGCTCCTGGCATTAT
ATGTTTGCTCTCACATCTACTGTCATCATAATACAATATTTTTGTAGCGACAGCATTAGT
GTTGATACAGTGTATTACAGCTTCTACTGGTGTTGTACTGTTTTCTTAATTATTACTGCA
GCTTTCCTGTGTGTCTTTAGGTTTTCAATCATTTGAGGAACTGTAGGAAGATTACTGGGG
TGGAGGGAGAAGCCATTTTTGATCAATTAATTAAGTGACTTAAAAAAAAGTGCATTATTT
CCCCCATTAATATCTCAAAATAATAGCAAATGTTGAAATGGTACCACTGATATAACCCTC
CAAAACCTAAGCAGGTTTCAGATGTTTTTTTGCTCCTGCCACATTTTTACTCACTGTGGA
CTCATTTTTCTCTCCAATAATAAAGTCCTGCTCCTTtgcagaaacagcacaacaatgact
gaaggagagagaa
>NODE_249_length_660_cov_24.522728
GTATCTTTCTAGTGCACTGGCCTCCGTTTACCACCATAACCCAAATTAGTTGGGCAGGCG
TTATCCTCTCTCATCGCTCTGTGCCGTTAGGAGAGAGGGCGGCGGGGGTGTGTGGGGGGG
GTGGTAGAGGAAGAAAAAAAAAAGTGGCAGAATTTCCTTTCTGCCTCTGTGACAGCGCTA
TCTGACAGCGTTTTACATCTCCCCTGCTCTCCCCTCACTACACTCCACTGTCAGACAAAG
AAATTAATACCCCCAGTGACTGTGTTTTAATTAAGCAATTTCATGCAAATTACACATTTT
AGATTGTCAAATAATATACTGCGCAAAATTGTAGGCAGGCTGATCTGATATGCATGGAGT
GTTATTCTTCCAGGCACTGTGCATACATGGAAAATGAACAAAAATGCTAATTTCTAATCT
ATTATGCAAACAGTGGAGATACTTACATAGATTTGCACGCCTTCCTCGGATAAATACGGC
TCTTGAATTCTATGTATAGAATGACTGGGTTTCTTAAGCAGTCTTTGCCATTGTTATTTA
TCTTATTTTGTCTTTATTTCAATCATATCTCCTCTTGCTTTCCAAGCAATGTGTACTCTT
TATTCCGACAAAGCTGCAGCCGGCGCGATAGGATAAATAAGCAGATGCGAAGTTTATCAT
TAAACACCGTTTCAAGATCTCATTGACAATTAATAATTGGGAGAAGGACTGTCTGACAAT
CACAGAACAACTTGACACGCGCACACACACAAAAAAAATCCTATTTGaatattctctttc
ctaatacagtctaatgaaacatag
>NODE_250_length_920_cov_5.248913
GGGCTCGCGGGCTCTGAGCGAATAGAGAGGCCGGGGCGGCCTCGCCACCCGTCGCTCCCC
TGCGCACGTGACCCCGGCCCGCGGAGGGGTCCCCCAGCTTTTTGGCGCGCGAGGGCGACG
CGGTCAGCGCGGAGAGACGAGGACGTCCACCGGCAGCCGCGTCCCAGCTCGCGCAAGCAG
GGGGGTTCCGCGGATGGGGAGGCGCTCCCCTTTCTCCCCCGAGAGGGAGAGAGAGGAGGG
AGGGAGGGAGGCGAGACCCACCCGGGGCGGGAGTAGGCGGGTGCGAGCACCGCTACGCCG
CGCCCGGGCGTCCCGAAAGGTCTGCTCTTAGGGGGACGAAGGCGGCCGGGACCGCCTGCG
ACTGCCCCAGCCGCGGAGACGCGGGGGTCTCCGATTGATGGCAAAGCGACCCTCAGACAG
GCGTGGCCCCGGGAGGAACCCGGGGCCGCAAGGTGCGTTCGAAGTGTCGATGATCAATGT
GTCCTGCAATTCACATTAGTTCTCGCAGCTAGCTGCGTTCTTCATCGACGCACGAGCCGA
GTGATCCACCGCTAAGAGTTGTCAGGCTTTTTTTAGCTTTTTGTTTTTGGGCGAGAGGGT
GGCGTAACGGGGAGGGGGGCCGTCGCGCATTTCGGCGGTCGCCAAAAGCGCCGACCCCCA
CGCCCCTGCCGCCCGCACGCCCTACGGCCAACGGGTTTCAATGACAAGGAGTTGTCGGTG
AAGACGTAAACAAAAACCTCCGGGCGCTCCGCCGCTCCCGACCGGCGGTCGGGCTCGGAG
GAGACTTTGAACCCCCCGCGCTCCCTCCGGAGGAGGGAGGAGGGTTGGGTACCCGGAGGC
GCGCGGAGGCCGGGCCAGGTGCCGGGCCCGACGCATCCGCGCTTGGGGTTTTAGAGGTTC
CGAGTGGCGGGCCAGAGGGTGGCGGGTTTTCGCCGGACAGGGGGTCGCCCCGACCCGGCC
CGAGCCTCCCCCGACGTCGGGTCGACCGCCCGGGCTCCCGCGGCACCTTTGGGAGCGACG
GGACGGCGGCCTCGACAGGTGTGAGAGAGGCGGACGGGCACGGa
>NODE_251_length_445_cov_13.811236
AAAAAAAAGATATTTTTTATCACAACACATTAATGTCAGCGCCGTCATCACACATAACAT
ACACGACCAGAAATGACGGCGCTGACAGGACTCAGAGTGTGTGTGTGTGTGTGTGTGTGT
GTGTGATCAGCCAGGAAGAGCTTTTGTCCTTGGGCTGAGAGGGCACCTGGCTCCTCTTCC
TGTCCTTGTGATCTCTCTGTTCCCTCTCTCCCGTGCCGCTCTATCCTTTCTCTATCTGTC
TCTTCCTCTCTTCTCCCAGCTCGGATCCCTTCATCCCCCCATCTCGCGCTCCCTCTCCTC
TGCCCAAGGCGATGCCGTCCTGCAGGCTTTGATCAGGGGGCCAGGGAGGAGAGAGGAAGT
GGGTCAGAAAGTTGTGCTGGAGACTGCAGGAGAACAAGGCTGGAATATCGAGTAGGTGAG
GCTGGGAGAGAGAGGGAGAGATGGGGTAATCTAGTGAGAAAGTGATAGAGCGAGAGAGGG
TGAGATAGTGGGAGGTGGGGGGGAGAGGAAGGAAAAAATAGGGAGGGGATGGGTAAAGAG
GAAGGGAGGAGGGGTGAAATGGGGCAACCGTGAGAGGTAGAGGGAGGGG
>NODE_252_length_750_cov_17.557333
TTTGGAGAGCCCGAACAATTAAGGCGACATTGCAAAGAGGAAAAAGAAAGAGCAGAAAAC
AGTGGCAACACGCTACAGCAGGCAGGCACAATCATAATTTAAACAGAGAAAACGCATGCA
AGCCACGGCGCCTTACTTACTCTGTGCGCTGCGCCGAGTCTCCGCAGTTTTAATTACAAG
CCCTAATTTCCAAGTCGCACATAGTGTCAAAAAACCTGCGACTATTTCTCAGAGATTCCC
TTTAACAAGTGGAAACTTAGTGTCCTCCTGCACCATTTTATACATGATGAGCCGTCAGTA
ATGGGATTATTAAACAAAAACGTTTCAGGCGCTGGCGTTAACCTTTTTTAATGCCTAATT
AGGTTTTGCAAAGAAATAATTAGATTCTACAGTGCTTACACTGCCTATATTTTCAAATGG
CATCTGCAGCAAACACATCATCCTGCGACACTCGTTGCCAATAATCTGCGGATATATGCG
CTACAGTAGCAGTCGGATGTAAGATTTTAAAACATGTTGGGACCAAATAAGGTGCACTTA
AAGCTAAAATAATTATCCGGCGCAAGCTATAGGACAACCTGCACAAGGAGCATAGTCTGG
GCAACTGCGCCCCCTTGTGGTGGATCTACCACTGCAGCAGGAGAGCGTTTGGAAAGAATA
GCAAATGAAGCTGCACGTTTTATATATGTCTGTCTTTCTTTTTGTCTAATTACAATATCA
GAAAATTCAACATTATTTATCGAAGCAGCAAAGCGTTGAGACAAAGTGGAAGAAGAGAAG
TTGGTTTGtgctccagggatgtgggcgttgacctttgcgcaggcgcagtttgtactgcta
aactggggctatatgtgtgatgcgcaggatgtgtgaggctttgcagcaacgcca
>NODE_253_length_937_cov_14.900747
CAGACCGAGTCACAAAGTGAGACAAGCACCGCGTGTGAGCTAAGGAGTCAGATGGCACAA
GAAAGAGGACGTCCGTAAAGTGAGCATTCTCTTTTTCAACTAAATACATCTTCAAAAGGA
AAAGCCCCACAATGTCTTGCTGAAGCCACCTGCACACAGAGGGCAGGCTGCCACTGTTTC
AATGGGCGCTGCATGCACACCCCAGCGGGCTTCCAGATAGCGGCTAAAGAGCTTATTTCC
CAAATCTCTTTATCCTTTCTAGAACTGTGAGACGTTGACAGAAAGTCAGTTAACTCTAGC
CAGTGGCAGCTGCATGGGTTTTGCATAATTAATTATTTATACGGAGCCAGACATAGTAAT
TACCATCCAGATGAATATGATATTCTAATCAGGCAGGCTTTAATTTTAATTGCCCTCCAG
CATCTAACTGTCAGTGCTGGCCTGGCTTGATAAAGTGGAGAGTCTCTAAACACCATTAGA
CATCTGCTCTGAGAGCATTGCCTCCACTACCCACCAGCCCCACCATCCGCCATAAAAATC
AATACAGGACCTGGGTGTGTGCGTGTGATCTTGCTCATTTTTCTATGGAAAGCCATTTTT
CGTCAATGACAAAACCAGAGCAGGGCTTCAAGCTATGGAGTCCCCCCCGCCTCCAATGAT
TGATGAGGCCTCTAGGATTTTGTGTTTCCTTTTCTTTCTTTTCTTTTTTATTAACTATTT
GGAGTCTCATCTCAATATATTGTATGGGGGGGAGCTTATCGTGCTTCTTTTTTCATCTCT
TCTAAATCGACTGTTTTCTGACAGGTGCACTGGAAAGATGGAAGAAAGGATTTATAACAT
TTCAGGCCAATCATCTTGGTAGCATTCTGACTTAGAGTAATATTTATTGAAGTTAAAGTT
CATTTTTCCTGTGATTAAACAAAACCCACAAATCTATTTATGGTAAATTCAATGTTTAAG
GTTTCCAAATGTGTGACACTTAAATATGATTTACATAATTCTGAGATTTCGGGATCTCAC
ATCCACTGATGCCCAGCACTCAGAGACCCCTCGACAGATCTCAGTGCAGCAGGAACCATA
a
>NODE_254_length_513_cov_24.089668
GAGTGGGAGGACAGAGAGACACAGAGAGAGAGACAGAGAGAGGAGAGGATAGAATGAATG
CTAACAGGGAGCCCAAACCCAGTACTGAGGCTTTATCCTTCACAGGCGGAGGAGCAACAA
TCGCAAACACATTTTCTCTCGCCCTGGCCCTAAGAGAGATAAAAAAGCAATTTGTATTCT
ATTCCTATTCAGCGTCGCTTGGCCTGTTTCTCTGCCTGCATATTTGTAAACACAGCTTTG
TCAGAGCAGCTTAATCTTCCCAACACAAACACAGACTACAGGAAGGAGGGGCGAGAAAGG
GCGAGCAAGGAAGAACAGTGATGAGGGGGGATAGGGTAAAGGACGAGTAAGAGAGGGAGG
AGCAGGGTGAAAAGGGTAAGAGGGCGAGCATGGGAAGGGAGGTCTGAGGAGCAACGGAGG
GTCAGATGAGAAGTCGGTCAGGGCATCAAGGATCAGAACTCGTTTCCGTCTCTGCTGCCA
CAGGATGTCTCTGTGTCAAACTCCGAAAGACCCACTGTGTGACATAAAAACACACACACA
CACACATACACAGCATCTTCTAACCCACTCACCCCCCTGTTGTCATCCCTACCCACTGGC
CTAAAGTTCAACAGGCCAGATTACTGACAGAAGCACAGGAACAAGCATCAAATCATc
>NODE_255_length_364_cov_3.684066
CAAATCTCTATAAAGTGTTTACATGTGGTTATATGGTAATATGACCATATCTTTTAAGTG
TTTTATTCTCTGTGACATCAATAAATTTCACAATGCTGACTCTGCTGACTTAGTTAAGCC
ACATTAGACAACTCATGGTTAGATTGAATCACCTCATCCATCTCATGATAGCAGGGTAAA
CCAGTCCACATAAATGAGTGTTTCTTTTAAATGCATTGTTTCCAACACAGGACATGTAAG
GTTAATAAATGCATTAATTGGATCCAGTCTGTCTTCCACATGACCTGTTGTTTGGACTGA
TAGTGAGAGCTGCCAGCTGCTTGCATAATCACTTTGTGTGTTTTTGTCTTCACGCATCTC
TCCCTCCCTTCCCCTCTGAGTGACTGGTGACTAATGTGACGTAACATTGTTAATCAGACA
GAACAGTGCGTGGCTCTTTAAGATCACCCACCCTGCAGGGTTTTGTTAATGGCAGTAATT
TGTACTCATTGTACTTTTTTTTTTTTTT
>NODE_256_length_145_cov_38.124138
ACAGTTGCAACTTTGGGAGTTGACACAGTGGGCACCAAAGTTTACTTTTAAAAATAAATA
AATAAATAAAGACAGAAAGAGGAGAACGAGAAGGAACGGAGAGGAGTAGAGTCTGGGATA
CAAGCACAAGCGCCATGGCAACACATAGAAAGAGGAAGAAAAGAGTTACCCATAAGTAGC
CGCCGTTTCACCCGCTTGTCCACATCAGCTACTGACGTGGCATTGAACTCAGAGCTCTCA
ATTGCAGCCTCATCTTTCTCTAAAACACAAGTGACAAGGGGACAAACAG
>NODE_257_length_422_cov_30.727488
TAGAAAGAGGAAGAAAAGAGTTACCCATAAGTAGCCGCCGTTTCACCCGCTTGTCCACAT
CAGCTACTGACGTGGCATTGAACTCAGAGCTCTCAATTGCAGCCTCATCTTTCTCTAAAA
CACAAGTGACAAGGGGACAAACAGTGAGCAGCAGGTTAATGAGAAGCCCAAATGACCAGA
CCTTCAGCCCCTCTTGGCGTTTGAGCAAAAAACCAAAGCCAAGAAGCAAGAAGCGATGAA
GAAGTGCCAAAATCCCTGTTAGAGTGTTAATCCCCAAACAAATGATAAATCCCCCAAAGC
AAATCAAAAGAACAAAACAAAATAAAATAAATGAAATGATCAGTATCAGTGTTTAGCTTA
CAAAATGAAGCGGTAGGTAGGTAGGTAGGCAAATAGGTAGGGAAGGGGAGAAGAGAAGGT
TCAAGGCTTACATATGAAGAGTTTTTAAAACGAGACAGGTTTGGGATTTTAGGGATGGAA
TGGGTTGGGGTGAATATTAAGGGGGATTTGAATTGTGATgctgacgttgctgttgtcgcc
gatggagtttctgtcttccatatcaa
>NODE_258_length_675_cov_20.988148
ACTGTCTAATATATCATCAGTTTTAGCCCATGTCAATTTCAAATATCATTTTTTTTCCTG
TAATTTATTGATTTCATTTACATATCAAGACTCACTTGTTAAATTAGCGTATTTGTGTTG
TTGATGTTGCCATAGAGAACACACATGGGTCAAAGATTATGTTTGGTTGCATTGATTGGG
TACAGTTTGTTATTTTTCTTCCATTATTTAATTAGTTGCAGTTTTTACAGTGTATGCAGA
TTTTAGACTTAGTTAGATTTTTTTATTTCAATCAAACTGTGTTCAATTGTGTTTGTAAAG
TCTGTGGTAGCTTTTGTTGCAACATAAAATAATTTAAACAGAAAAAATTCAAAATAGCGC
CAACAAACTTGTATTATTTGGGCGACTTTAAGCTTGTAGTTTTAACTTATTGTTAACTTA
AAAACTATTTATTATGATTATTATTATTGCCTCGTATAAAGTATGTTTTGTGTATATTTA
TGGTTTATTTCATTATATTTGCAAGTTTAAAAGATTTTAAGTTTGCCAAAATTGTGGTTA
CACCATTTCGTTTCTTAAAAGGGGGACAAATAGAAAAACAGCTTTAGAAGTACGATTTGG
AAACGTTCTCCATAGTCAAAGAATGCACTGCTATATTTAACTAATTGAAGTGTATAAACA
TACATGCTGTGTGCTAGATGTTATGCCTTTACTGCCTGTGTTCTGTTTGTCTTGTTAAAT
GAAAATCTTTTAATTATTTAATCTAATCACAGTCTTGTTTTTTCAACCACTCGGTGAACC
CCTGAGATAAATGGAGCAGCCCCTGTAGCAAGGCTTTGG
>NODE_259_length_736_cov_10.944293
ATTTTGCTTGTTTGTTATTAGGACTGCACAATGTTTGCATGACCTTAATATTAACACTAC
ATGTAATATATCTGAGGAAATTTTAAGCAAATACCAAAAAAACAGAGTTATTTTTAAATA
TAATTATAATTGTCTTGTGTTTTTTTGCTCTAGGGAGATCAATCCCAGGAAGTTTAACTT
CAGTGTGATGTCCCACAGCATCACCTGTCATAAGTACAAGAGAGAGATGTCATGCCTTTG
TGAAAAAGAATGCTGCTTCTGTCTTTTTTTGCATCTTGAGAATGAGCTAATTGTCACCGA
GTTGGCAGCTGAATAGAGGCAGTGAGTTTAATCTGACCACAATGACATGTTTGATTGGTC
CGAGCCAGGCTGGGTACAGAGGGTGGGGGGTGGCCCTCTCTTGTGGCAGCGGAGAACAAA
CATAAATCTTCTTCAACAATCTATTTTCCATCATACTTATTCACAGGGGACATCTCAAAG
TGGTCTTTACCCTTTCTGTCAATGGCTGCCCTCATCCATCAATTTCATAGAGAATTATAC
CCCAGATCAATGTAGTTCATGACCGCTGAGCATTTGTCGAGGGGTGGTGTAGGTGGTTGG
GGCGGGTGGGAGGCGGAGTGCTGGCTGTATGCGTCGCTGCTTGTTCTCAGAGGTCTAATG
GCTACTTCTTGTTGGTCACCCTCTCATGCCCAAATAATTCACACCATGTAGTGCAAACAA
AACAGTGCTTTTCCTCATCATTAAGCCTCCTTTTTTTCCCTCACAACAGAGAATAAGAAG
CACTGCAAAGCAACCGAGCAAGCAGAGTGATTCACAAATAGGTGGAAATGACTGACTGAA
TGAATGGAGCCATTCTTGAAAAAAAAAAaggttttcattt
>NODE_260_length_532_cov_24.366541
AGTTCTTTGAATCAGCTTCAGTTTAATCAGAATATGTAAAACACTGTCATTTAAATACCA
GGATGCCTTTTAATAAAAAGGACTAAAGTGAGATTTAAAATGAACAAGGTGATTAAGAGC
GACTGTGCTGGACATTTATAGAGCAGGACTGCACATAATGAATAAAGATTCATGCTTTAG
TCCCAAATTTAAATTTTTGCACAAAATGTGTCTGATGTAGGCAGCTTTTAATCACCTTAC
TGACAGGAGTAACTGCTTTCATTTAACCTTGACTGAAGATCATGAATTCTAAAGCATTTA
ATTGGATACATCATTTAACAGAATGAACAGAGCAAATTTTCGCCAATTCAAAGGCTCAGA
TTGACAGACAGTGGCAGTAAGACCCACCACAATTAAAGCTGATCTGTATTCACTGGCCCT
GTCACCCATCGCCATTAGTGATGTGACTGTTTGATCATCTCTGCAGAGAAACTTTGCTGA
ACTTCACCTTGTTTTGAAAGGACTCGACGTTGAATGAAAGACGAAGGTTTGAGGAGGGAA
CGGGGGCTCTGGAGGATAGCGAACCACACACACACACACACACACACACACACACATACA
CTAACCTACCTctgggaccaaacctccctgcaatgcacctctggtttaacagcagcaact
gtcctggaaatggacg
>NODE_261_length_744_cov_9.811828
AGAGCATATGAGTAATGAACAACCTTAATAACACCTCCAACTTTTCCTCTTCTTCTCTGT
GCTGGCTGTTTAAATTCACATCCCCCTTTAACGTCGCTCTAATCTGATTACTGCTGGGCT
AATGGCTCTCCTTCTGCTCCTCCCAGACGCTCTGGCCAGACCTTGGAAAACACACACGCG
CACACACACACACACACACACACACTGTTCGGGTGTGTGCTGCTGCAGAGGCGCTACATC
TGCAAAGTATGGCAGGGGGAAAAGAGCTGAGAGAAAGAGAAAAAGGGAGAAGTTGGTGTA
CGGTGTTTATATGCATGTGGGTGAGTGTTTTTGGGGGGGTGAAGAGGAGGAGGAGGAGGA
GGAGGGCGGAGGAGGGAGGAGGGTAGCAGATCAGCAGCCAACTCCACTCCGAAACCCTCC
CCTCGCTCTCCCTTTCTCTTCCCTGCAATACCTCCGCCTCCTCCCCCCTCCCCTTGAGTA
AATCTATAGGGAGGGAAGGCAGAGACAGGTGCATTTCTCCACAAATTGAGTTAGCCAAGA
CATGCCACATCCAATTGGGCTAAATTGATGTGAGAGTTTGTGATGTCTGCCGTGGGTATT
ACAGCAAAGGTCAGTGTGCCGAGACAATGACATCAATCTGGTCCACGTGGCCGAGAGCGC
TCGGGCCCCCACCGGCCCCCTGATTCAGATGCAAACCTGCAAACACAGGCAGGGGAAGGA
GAGGGCGGACGAACGCCGGTCGCAAACTGGTGGGCATTTTGTGATTAGAAACTAAACAAG
ACCTCCACACAGTCTGGCTGAGGGGACAGACACACAGTGCGTCGGAAATGATGGTCGTTG
TGATTACAGACATTCACAGTAGGCTGCTTGCGTTAACATTACTCAGCa
>NODE_262_length_373_cov_23.048258
TCCTATTTCACTCCCACTATTCTGCTTCTGTTTCACAGTGTTCCATCTCTCCCTGCCCTC
ACCACACACACATACGCCGAACACACACGCACACACACACATTAAAAAGCATACACATGC
ACATATGCGTGCACACTCCAAACACACGCACATCTCTCCTCTCTCCCTCTGTCACCCTCT
CCCTCCGTCCTCCCTCACTTGATCCTTACACCTACGTGCTACAGATGGTTTCATTTTATA
AGAGATAAAACCACATTTGGTGGAACTGATTAAACAGAGGGAACAACATCCCCATCTGCC
ATTTATTCCAATCTGAAATTGCTTGGGCAGATGCTGACATCTTTGGAGATGATTGATTCA
CCCCGTCTGGCCAGAGAGGAGTGGAGAGGCAAGCTGAGCTGGATCCTCCCCGGGCCTGCA
GCTTCACCGCCGCCCTGCCACCGCTTCACCACAGTGTCACTTCACCAGCGATAGAGCCCT
CATCCTCCTCCCCCCCTCCACCACCTGCagtccccca
>NODE_263_length_310_cov_17.625807
CAACAAACACAAAACAAACACCGCATGAAAAGGAGCTCGGTGTTATTCCGTGAGCTGTCC
TGCACAAATGTCGCACCAGCTAGCTTGTACACTCACACTGTGTGTGCGTGCATGTGTGTG
TGTGTGTGTGTGTGTGTGTGTGTGTGCGCGGGTGTGTTTGTGTGTGCGCGCGTGCAGGTT
TTACAGTCAGGCTCAATACACGCATGCCAGCGCACACACTCACACAAAGCAACACAAATC
CATACTAGCCACAGGCTCCTCTCCAATCTATTTTCTGCTCAGCTGGTTTTAAATGAAGTT
ATTATGACTCATTAAAATGCCCACAAGCTTGTGGAAGTCGGCCAATTACGATTTAAATTT
AGCCTCCTGCTCTCACAACCTTATCTCCCCCCTGTACAACCAACCTCTCATCTCTGCCTC
TGCTTTTTTTTTCTTCCTCTTTTTTTTTTTTTTT
>NODE_264_length_301_cov_1.375415
CACTATTGTCTAAAACACTGCAGACAAGAGCATTAAAATGTATCTAAACTGAAATAAAGA
AACTAAATCAAACCATGAGAGAGATGGAGAGAGATGCCAATGTAGATATCATCTCTAAGA
ACTTACCTTTCTGAGCACATCTTTTAAGGTAAAGTGATCCAAAAGCAGCTTTCCAGAATA
CACCAGCCTCTGGTCTTTGGAGCTCTAAAAATACAAAAGCATAAAGATAATGGGGTCAGA
GCAGAGAGCCTGGATATTCTGCACAATAGCAAGAATGTAGGTCGCTTCATTTCGTTTGAC
CTTCTTAAAACTATTAATAATGACAATACTTGAAACACAAATTCAACCATGCACTCAACC
AACAAATCACCCAACTCTGGACCAaagacaatcacggcatcaaaaggcagacaccttgtg
tgagtaagtaatgaggatgagatca
>NODE_288_length_239_cov_20.079498
TCCCGCGTCTCTACGACCTTCCCGTCCCGAGATACAGCAAAAAATCACAGGTTACTCCCA
CTTCCTGCCGTCGTAGAGACTCGGGAGTAGGCTCAGTGCGATCGCGGCGGCAGCAAATGG
GGGGGTAGACACAAGTTTCATGCCTCTAGCACTAACCGTTTGCCCAAACCCTCACCCCAG
GCCCAAAGCCCTAACCCTAACCCTAACCCTAACCCTAGTTCCGGAGCTTACGTCCCATAC
AACGGGAGCCAAAAAAGTGTCCCTACAGACCTATACCAATCAACTCAGAGCGGTCTGAAA
CGCGCTCTCAAAGGCCTTCTACGGGAACTTATCTCGGCCTCAGCACTATGACACTGGCTG
CGTTATGCACGTCCCATTGTCAG
>NODE_290_length_320_cov_1.415625
GAGAGTTGACTCCAGAGTCAATAGAAACAAAGTACCTTTCTCAAAATCACAATAAAAATG
AAAACCAAACTGAAAAGACAACAATACCTGTCTGGAAACTAAGAAATATGTCGTTGTTCA
AAGAGATTATTAATTCTGCATTTTTGCCGTGATTGGAAAGGGGCCGTGGAAACACGTACA
GGAAATGTGAGAAAACAGAGTAGAGGAATGAAAAGAAGTAAAGATCCGGTCAACCAGAAG
CTGAACCGGGGACTCAGCAGCTGAGGACATGTTCCACATGTGTTAGACGTCATAAGTGCG
TGACCATCGGGTCAGTCCAGGAAATAAATCAAAAAATTGATGGTACACTTTGGAAATCAG
CCAGCAGTAACAAAAATACACATAATATAAATGCATGTAGTCGGCAAAACATGTacagtc
acgtttaggtgctttaatttacctagctgtgttgctctactctt
>NODE_295_length_463_cov_24.157667
ATATTTTTAGAATATCCAGTCAGGGCGCAGCCTGTTAGGTGTCAAATAAAAGCACCTGTC
TCCATGACAAAGTGCAGCCCATTCGCCTCAGCCCCAGCCACCATCTACTAGACCCTATCT
AGCGCGTGTGTGTTTTTCTCCCACCAAACCTACTTTATACGCTGGACTTTGGAGGCCGTC
TGTCCCTTTTATTTGCAGTTAATTTTTGCCGCCTTCACCGGGGCTCTTCACCATGAATCT
TCATTTCGCTGCTGACACCGTTGAATGTGAATTCCTCATTTCCTGTCCTTTTATTTATAT
CTGTTGCCTGGTGATTTGATCATGCTGGGAATACAAGATTAGCAATTGCCTCGTCCTTGG
TTTTGCCTCAAGGACATCTGCTACTGAAATGTTATTGTTTGTGCTTCTTAACCCTTTGCG
TCCTAGCTTCTTTTTCACCTTACATTTTGCACTGTAGAGGCAACTCTCTCTCTCTCTGTG
TCTCCTAAATGCATTTGTCCTTCACAGTTGTACCTGGGAACAGAGGCGACCTAACAAAAT
GACAATTCCTCCATTAAAAATCCTCCCATTTAGTGTGCCATTCCACAGCTAATTTTTTGA
TTTGTTt
>NODE_296_length_523_cov_9.990439
AATTTCTCTCCGCTTGCCCTCCAATTGTGTCTCTCTAAAACCAATATTTACAATCCCATA
GCCATTATGTCCTACTACGCCCTCTGCGCCTGCTGTTGCGACCTCCATATTAGCTGAAAA
TTGGACTTTGCAAACTTAGCAGGGGAGAAGAAGACTCTTCTCGTAGATGAGAGGGGGCAG
CACCAGGGGGACTCAGCGTGAGGTGTGGGGTGCTTCTCGACTCCCCGCTGCATGCCCCCA
ACCCGAAAGCGACAACACCCAGCAAATGCTAAACAAAAATACAGACAATCTCACACTGCT
GCATTCCATCATTCGGTCTCTTCACGAGCATACTAATGAAATGCTAATAAAACATTAACG
GACGTCAGACTTTACATTAAGGCTGCGCTGAAAATTTTCTACTTGAGATATGAGTTCTCT
TTTGCCACCAAAATGTGTCACTTGATCACGTATATTCAGCCACTGGTTCATAGGCCATGC
AAATAAGCCTGACAGCAGCACTTAACCAGTAACTAGAAAGAATGCTTTTGTAATCATCTG
ATTAATGTAGCCAAATGCAGGCATAAAGCTTGACTGACAGgagaagggctggatgaagcg
gcgtctatagctgccacagaaacagcactttatgtctttgatgacgcacttcaatactac
tgctgtt
>NODE_297_length_607_cov_37.769356
CCTACACTTCATCAGAACCCCTACTTCATAACAAATGGAGTGTCTCTCTGGCGGAGGAGT
GCCATCAGAAACACGCGTTCTCTCTATCCATTTAATTCCGGCAGTGGAGGAAGGGTCAGG
GAGGGAGCAGTGGGTGCGTGTTCTGCTCTCCGCTCGCCGCTTCCCCAGTCACACAGTAAA
CTACCTTTTAGGAATTGTTTCTCAATAAGAAATGATCAGTCCATTTATCTGCACCAGGCG
GGCCTGTCTCCTCACCCAGACCTCCAATATTTTTCGTTTGACCTGATCAGGGCTATAAAC
TAGACCGAGACACTTTCAATTTGTCACCCGAGGAGGCCTCTGCAAGTCCCAAGCTACTGA
TTGCATCCTCCCTCCCAAATGTAAAAATTCCTCCCATGCTTGAAACCTCTTAGATTTTTT
TCAATCATGCATACAAATGCTGTGAAATAATGCCTCATTCATGCTATTAATAATATTCTG
AGAGATAATCCCATTTAAACATTAGGTCATAAACATAATGTCTATTTCTGTTAACGTATA
TAGTCGGATAAAATTAACAATTATTGTTTAGTAATGTATGATGTACACACAAGCTATAAG
TTTATATCTTATCAACTATAATTGCGTCCCTGCATGTTGTTTTTTTCAAATATGCTTATT
GTTGTCACTTTGCCAGTTAACTCCTACTGCCATGTTAATGTCAGTGCTGAGCATAGACCT
CAAAACTCATGTGATACTCATGtgaccatta
>NODE_298_length_484_cov_19.006199
TATTAATCGGTTAATTTAAATCTGCGTAATTTATGTATTTATTTGTTTCATTGTCTGTGT
ATTTGCGTGATTCTGGTACAGGGAGGGGGGCGTTTCTGAGCAAAAGGGAACAAAGCGACT
AGTGGAGAGGCTCTTCCAGTAGTCCACTGCACTGAGAGAACTTTTAGTACGTTTGTGCTT
TGTACCAATATATCAAAATTACAATATAAAAAAATCTAAAAGTCAAGAAAACTGAAAAAA
ATGTCTGGAGGGTTGGGGGACGCTCTTCCCTTATTACTAGAAACAGTTACTCGCTATGCA
TAACCTAGTTAATAGTTAAATTTGCTATTGCTTTTTTCTTGTCTTGTTAAAATGAAATCT
TTAGATCTTTTTCAATAAAGTTTAGTCTTAATAGAATGTTATAAACAGTCGTTCTGGTTC
AATATAACCTGTGATAAGTTTGTGTAGTTCTAAAAAGCCACTCCGTCCACACCCTCCCTC
CACTTACTACCGCTTTGTGATGAAACCTTATGCAAAAATGTGGGTCTGAAAGCATAGTTT
TCAGTTTTCAGTGAACATTTTATATAACATTCAGCTCTTGGAGGCTTGAGCGGATAAATT
AAAAAAAAAAAAAAATAACAAAAAAAAA
>NODE_299_length_513_cov_3.198830
TCAGTGAACACATTTTGTGGCAAAAGAGGCCGTTTCAGTGCATGAAAAGCTGTTTCAGAG
CATAAAAACAGCAATACTGCAGTTTATCTAAGAAAATGTTTACCAACATGTTTTGACTTC
ACAATCTGTTGAAATATGATAAATATGAAGGTAAACGCCGTTTCAAATTACCTTTTGTGT
GGGAATTCAGTCGACAACTATCAACTAGCCGTTTCAGCATGCCAAACGTTGTTTCAGAGC
ATGAAATCAGTAATCCTGCAGGTTTTAAAAAACAATGTTTAAAAACGGAATGAGTTCACA
AATTGTTGAGACAGGATAAATTTGAGGGTAAACGCTGTTTCAAATTATTTCGTGTGTGGT
AATTCAGTCCGCACACCATTTGAAACAAGAGGCCGTTTTCGCGCATGAAAAGCTGATTCA
GGGCATGAAAATAACAAAACTGTCGTTTGTCAGAGACACTGTTTTCAAACATGTTTTGAC
GTCACAATGTGTTCAATACGATGAATGTGACAGTAAAAACGATTTCAGGTGACTTTTTGT
GAGAGAATTCAGAAAAAATTGGACTTTTCAGCAAGCGATAAGCTGAGCATGAAAAGAGCA
ATACTGCAGTTTTGCAAAGACAATGTTGACAATCATGTTTTGACTTCACAATGTGTt
>NODE_300_length_428_cov_28.172897
TAACAGCCTTGTGACAACCTCTTGCAGACTAAGACCCATTAGATCATAAGGAGCAAATCC
AGCAACCAAAAGGGACATTGTCAGCTACTGCAATCCACAGGATTGACTACGAAGGAAGCT
GAAGTCCTGTTTTAAGAGCATCAACCCTTCAGGATGGCCTCAAGTCAGTGCCACAGACGA
CACCAAGTAAAACACGCCTCCGGCATGTCACCATCTCACACACTCCACCAGGTTTCTGAA
TCTGAACAATTCCCGACAATGTAAATAAAGAAACCACAGCTGACAAACACAGGTTTGTCT
AGGCTTATTCATATGTTTTATTTGTATGTATTTGCACTTACCCTCGATTTGCCTTCTGCG
TCCATTAAGTGTTCCACGTACGTTACCTCACCCACTACAAATCAGATTCCAGAGACGACA
CACACCAAGGGGAGAGAAGCCGAGAGAACAATGGGGGTTTAGAGCAGAAACACAAGAAGG
GCGGCCGGTGACAGTGAGCTCAGACTGCCAGTCCTGAGCCTTCCCCCAGCACCTCAGCAG
CACAATACGGTACAGGTCTACAAAAAGCAAGC
>NODE_301_length_941_cov_25.333687
CGACACCATGAAAGTGGGAGGGAACCTCGACTCGAAAGGCTACGGTGTGGCGACGCCCAA
AGGCTCAGCATTAAGGTGGGTGGAATAATATAACAATATCCCCCATGTTGTTATAGTATT
CCACCTACCCTGATGTCCCCCTGTTGTCATTCTCTTCTCTTCCTCTTCTTATGTTTTTTT
AATGGACACAGAGGTAACGGTAGTATTCTTTTCAATGCACTTGGATACAAAGGTTAATTA
GTGCTAATATTTTTCCAGTATTTCTATAAATGTGTTAAGAGTTGCTATTTTATAGTTGAG
GATTCGAATCCAGATGATAAGGTTTAAAGCTAACAATCACTTCATATTTATGTCTCTCTT
ACTGTTGCTTTTCTCTCTCCTTCGATCTCTCCTTCTGTCCCGTGTGCTGTCCTACCTGAC
TGTTGTGTTGTCACTTTTAATTTAACAGTTCAATGGTTTTTCAATTTAGCCTTTAAAAGC
TGCGCTGTCACTTGTGACGAATGTTAATTGCATGATGTTTGTTGTTGTTACTTTTCTTCT
CAATGACAAGTGTCCCCATCCCGCACACTTCAGTTCTAAACTACGTAACCCTTCATGCCA
CCTTTTCCAAGATTTAACACTGTCTCTACCTTATATGAGCCTTTTCTTATCTCTCCGTAT
TCCTTAAATTATTAAACAATTTGTCCTTTCCTAGACCATTCTGATTAACAGATAGCATTC
TATGCATAAGCCCCTGCTTAGACCGTGGTAGTCTCACTACCATTACCTATTATAATGATG
CCTATACAAGTATTACTTTGCATTAGATTTCTCACGGACCTGTGCATTTTCTTACAAGTT
ATGTTTTATCGTTTCAAGAAATGCTGTTAACCTGGCAGTTTTAAAACTGAATGAGCAAGG
CCTCTTGGACAAATTGAAAAACAAATGGTGGTACGACAAGGGAGAGTGCGGCAGCGGGGG
AGGTGACTCCAAGGTCAGCCTCGATGTCACCACAATCGGGTACCATAGTGCAGAGTAATC
GGCAAGGCTGTTACGACAACCCAACCATAACCAAACcaactgttcaccccaaccaacctg
ctgct
>NODE_311_length_885_cov_24.102825
AAAACAAAGTGAACATTGCACTAATGTGTTAGTGTTCATACAGCAGTATAAAAGACAGTT
CAGAAGGAGCCTAAATCTGAGCTGAATCCCATGGACTCAAGAGTGCAGCTGCGTGCACAG
CAGTCCAACAGCCCCACACACAGCGGAAAGGATATGAACATAGCATATGCAAGACAGTCT
GAACATTTCAAAGTTTCTGCACAAGATGTCCAAATGTTTTCTCTGGCTATATCTTCAGAG
GCTAAACTGTGATTAATAGCAGTGAAAGAAGCCTTTGAAGCAGGATTGGTGACATCAAAG
TCCTAATCCATGGGTGGCAGGATTTTTATAATGAGTGGGAAGTATCTTAACACATTTCAA
AGGGTTTACTCCATGAATAAACAATAGCTGCACAGATGTGCCACACACACCTTTAGAAAA
ATACGTCTGCAGACACAGGAGGCAGCATTACCCAAGCAGCCGTGTATGGCAAGGAGGAAA
ACCTTTGTAAGTTTTTTAAGATAAAGCTGAAGTGACAGGCCAACAATTGTTCTAGATTTT
CTACCGCACACAGACGAACTTCTAAAATGCAAATATGCAGTCGACGTCTGCAATAGAATT
TCAAGACTCACGTCAGTGGTTAAGGACAACGTCTGACAGCGAGCCAAAAATTTAAACACT
GGATCAGCGGTTGTCTTTCTCAGAGGACTTTGTGCTATCAAATGTGTATTAGTGGCTTCA
ATCAAACACTGGAGAGATCAAAATCAATTTATGATGGATTAATTAACAGCCAGACCACTT
CTAACTTTAGACAAAGAATGTCCTATTTGTGCCAAAGGTTTCTCAGTGAGCAAAAGCAAT
GTGGTGTCTCATGGGACAAAAACAACAGACACAGAcgtgcacgcactaacacacacacac
acacacacacaaatatgtacactcacatgctgctgtagtcaaaacaacccaaaacatatg
atgtgagagcacttcaaaagactcttttaagctagcagtgatgctgcttttagcatttga
cagttatct
>NODE_312_length_304_cov_1.930921
CAGAGTTCTGACAGGAACCAGTAACAGAGATCATAGTTCTGTATTACCTTCTCTTCATTT
ACTTCCTGTGAAATCCAGGATAGAATTTAAAATCCCTCTTCTAACATATAAAAGTCTTAA
TGACCAAGCTCCATCATATCTTAAAGACCTCATTGTACCATGTCGTCCAAACAGAGCCCT
TCGCTCTCAGACTGCAGGTCTACTTGTGGTTCCCAGAGTTTCTAGAAGCAGAATGGGAGC
CTTCACTTCATCAGCTCCTCTGTCGTGGAATCAGCTCCCAGTGTCAGATTAGGTTAAAAA
CTTTCCTGTTCGATAAAGCTCATGGTTAAGGCCTTTAGTTGTCCTTTAGGTATGATACTA
TAAGTTTAGACTGCCAAGGGACTACCATGatatactgcgcttctctcctctcctctactc
cagcagagaaggccttgccggcccacca
>NODE_313_length_448_cov_13.430803
CCCTCAGCTGAGAGAAAAGGCAGACATTTTGAATATTAATGAAAAAAATAGAGAAAAGAA
CAAAGAACTGAATTGAGACTCTCCTTTTTCAATTTCCCTTGTTAGCCTCCTGCTGCATTC
CCCCTATAGTTTTTTTTTCTTCTCTTTTTTTTTTCCAGATGAATTTTATGATATTTTCCT
CCCCTCCCCACTCCATCTCTCCCTCTTTCTCGCTCTCTCACTTCTCGGCAGTTTTCCCCA
GACAGGTTCCACAGTGTTTTAGAGGGGATGGATTTAATTGCTCTGTGGGGATTGGTTGGC
TGTGCCGGGCTCGGCTGTTTAATTAGTGTACCCTGCCGGGATTGGTTTAATGCTTCATGA
TCTTGAAATTGTCTGATTGTTCAGCCCTCTGGGGACTCTCCCTGCCTACGTAGGCCAGCA
GGTTTAGCTAAACATTGCTCCAGGCTTTTGCTGTATGCGGCAGGAGGAACAGTATGCCTA
AGGAACCGGAATTTGGCTGAAGTGGGGGGTCAACTTATATGACGAGCTGGTCAACATGCA
TGTGAAGTGGACAGTCTTCTGATTCTCCTGAGTACTTGACTGCAGGAGATGt
>NODE_318_length_946_cov_17.529598
ACTATGCAGGAAAACGCACAAGGACATTGTTCAGAACTGAGAAGTCAACAAAAAATTTTG
AGGAACAAAAGAAAATGTCAAAACTACTCAAGTTCTCTATCACCATCAAAACAAAGACAC
ATGATACCGTATTATCTTCTAGGACTGTGCTTAGCAGTTTAAATCTAAACTGTCCAACAT
ACAGCAGCTGATAGGAATACAAACCAAGCAATAATTGTTTTTAACAAAACACCCGTGGAC
TGCCTTAATCCCTACTACCATACTGTGTTGTGCAAACATGCTTGTTGTGGTAAGCTCTGC
AAGCTGAGGTTATATTCGTGCATCAGGTCATTCCTGTAGCGGGCTGGTCTGGGTCGGCCC
ACTCCCCTCTGAGAGCCCTCTCATCAAGCCAGCCTCTCCTCTGCCGCCCTCTTCCCCACA
ATCCCCATAAACTCTCATAATTGCCACATTAAACTTGAGTTTATTATTTTTCTCCAGGTG
CAGGTGTGCAGATGATATGAGCCCCAGGTTGCATTTACATACAAATTGAAGGTTTTTATT
AATCAGGCAGGCAGCAGGAATCAAACGGCAACACTCCATCAGGCCTTTAAATACATTTGG
TGACATTTTTACCCGGCATTAGCATGATAGGGCAAGCGGAGTATAATGTACCAATGATTG
CTTTTCCATTGAAAGCACAAACGGTTTCATTTTTCCTGTCATCTCAAATAAGTGTTAAAG
AGGGTTTGGAGGCTATTGTGCGAGTGCCGTATGCTGGGGACTTGGGACCGCTGATGGCCA
TATTAAATAACCATTAGTGCCTGAGCTTAGATCATTGTGGCATCCGCCTCCTCTGAATTT
ATCCTGTGATTTCAAATGAAGGCAAGCTGTGCCAGCTTTCATAAAGTGCTCCAACCCTCT
CCATTTTTCCTCAAACTAAATGCATTACAACGGTAATTTTGTGACTGTTAAGATAACTAG
CGTTAACAAGCACTTAATTAAAATGTACAATAAATAGCCGTCTGCAGCCTTATCTCCCCT
CCAGAGCGACGCTGGTAGGAGGCTCCAATGCTCAGGCCGGCTGTTCCCCaactcgtttgc
agattaattg
>NODE_319_length_463_cov_17.628510
GTTGACATGACACGTAAAACATGCCTTAAGTGACGTGTTATTTCTGTGAGCCTATTTTTG
GATGAACATGTAGTTGCAGTGACGTCACAAGCCTTAACAAACCTTGAAACTGAAGGCCAT
CAGAGCTCTTGTTCTTTGTCTCAGTGACCTGCATGTCTCTTAAAAAGCTTCCACTCTCAC
AGCCAAGAACCTGCACTTTTAGAAACCCTGGTGTCTCATCTTAGCCCTGCTCTTCAAACA
GGCCTGCATTGATTAACTCAGGGGGCTTTCTCTGCTATCCACCTATTAATTATATGGCCT
TCATTAACACTGGGCTGATGAATGGCCTCTGCTGGAAAGGCGAGTTAAGAGGAGGTGTTA
ACACAGCACCTGCCTGCACTCATGTGGCCACTTATTAACCAACAATGACCTTCCACATCA
TAAACCCACTGGCCGGCTATTTGCTGTCTAATAAACGGAGCCCCTCTCTCTCTCGGCCCC
CCTCTTCCATGCGTGGACCCCTTTCCTTGAGCCCCTCAGAGTTTATTGTTCTGGAGGAAA
AAAAATAGATGCCTGTAAACTTGGGACACCTGGAATCAACTAAAATACAGATCCATGGGA
CCAAAAA
>NODE_320_length_145_cov_38.951725
GCAGGCATATTGGCGGAACTACCAATGGATGCTAAGCTTTTTCCGACAAAGCTCCGAAGA
TAAAGTATCTTCCTTTTATCCCTTCTGCAAATCAATTCTGGGCCTTACAGCAAAATCCCA
TAAAATAACTTCAAACACCACTACTTACTCCAAAAATTTGTATTATGGCTATATCTCTTT
GAACCCTTACCAGTGAAGTTTTGGAGGAAAATGATTTAAGTGTTATCTGCTAAGACATCA
GCATGTCAGCACTTCACCTCAGTTTTTCTTCACATGTCAACCTGAACCT
>NODE_321_length_357_cov_24.927172
TACTCCAAAAATTTGTATTATGGCTATATCTCTTTGAACCCTTACCAGTGAAGTTTTGGA
GGAAAATGATTTAAGTGTTATCTGCTAAGACATCAGCATGTCAGCACTTCACCTCAGTTT
TTCTTCACATGTCAACCTGAACCTTGTATTTCTCTCCTTGTGTTTGGTTTTTGATTGCTT
CTAACCATCCAGGCCTGGTGATAAATACAAATGCTGCTTGTAAACTTAATGGCTGTAGTA
AGTGCAAACAAGATGGTATGAAGCCCTGCTGGTGCTTCGTGCTCACTCAGCTGCTGAAAT
ATTCATTCCCTTCACTCTTCTTCAACAATATGATAGAAACTGGGGCTGATAAGACAAGTA
CCTGAAGAGCAGTCAGTCAGTGTGATTACTGAAGAGGCTGCAGTGACTGCTTGATTAGCT
TCAACCAAAAGGAGCCAAAGAACTCACTATCAATTACTGTACAGTGTTTCAATTACTATA
CAGTATATCAATTACCATACa
>NODE_327_length_666_cov_21.130630
CCAGGTTTCTTTTAATCAACGGATCATAACAAGACTTTGTCCTATATACTTTGACTTTTA
AGCATTTTTATGTTATTTCATACAATTTATTTCAGAAAAGAAACAACATAATACAGTAAC
TGATAGCATGAATGTTGCTATCTGTGGGTGTACGTTCTTGGTGGCCTTGCCTGTGTGCTG
CATTTCTGCCTGTTTACCCGTTAGAGGGGTTAGTTCCCTGATCCGTGAGAACTCTGTAAG
TGTCTGCCTGGTTGATTAACTCCACATCGCAGCACAACGTCTTACCCCTCACTGCATAAA
TGGGCTTTAATTGAGGGAGCTGGCTCCTTAGCAGGGAACCTCTTTCACTCTGTGTCGATT
AAAACGTCATTTTACAGCCAAAAAAGAAACACGTTCCCAATCACTGCCCTTGAATTATTG
TTCTGTAGCTCGAGGCTTGTATTTTAAAGTCACTGAATAATTGCAATCAGATTATTCTAA
TCAAGTGCTGGAACAGTAATTACAGGTTGCAGTCATTTAAGCTGCCCTGGAAGTCCCATA
CACACTGCTGGTGCGCATATTAAAAGTTTATGTCGCAGGAGATAAATTTAATGAAGAGGA
TTGTAATCTTTCAGCTACTTTTAGATAGGTTTCACTCGTGTTTGAGGACCTCAGTCTCAG
CATTCGGAATAGCTACGCCAGAGCCATTTATGGTAGATATTTTTCGTACCCTGCGCCATT
CTCCTTCGGCCCCCTCAGTCCTCTCAGTCAACCAAGCCCAGGCAATGGTACCAAACAGTT
CTCCCAATAGGACTAGACGCGTTTCCTCCt
>NODE_328_length_600_cov_23.266666
AGCCTTCCAGCATACAGTACCATGTCTCTATGAAGGCGATCCTCCAGTGTCATTTCTCCT
GTGCTTAATCTCCATGTGGAGATGAAAGATCGAGGACGGCCAGCAGTGTCTATGTGCTAA
GCTGGGCTCTGGGTCGTCCTACACCCGACACTGGTTCTCCCCAGTGGCCCGGGAGATGTC
AAGGGGTGAGGGCAGAAGAGAATGGATAGCTGCCGGCCCCGGAGCCCCTCATTCACTCTC
TAACTTGCTCACATTAAAGAGAGCTCTAATCACTGCAGGGACTTGGCCAATGATGTGGTT
ATCAAACGGCATATTTCAAAAAGGCATCTTAAAAGGCCCGAGGGCGAAGAGGCAATAAGA
GCACATTTGTATGTGGATGAAAGGGAAAAGTGTAGACAGACCTTGCATCAGAATACAGCG
GGGGGAGATCATTAGCATCTCCAGCAAAATATGCACTACCAGAGAGGGAGAGCAAGGTAC
AGTCAGAGAGGGGGAGAGAGAGACAGAGAGGTGATAGTGGGATGGGGTTGCTGGGCTGGG
GGAGAGAGAATGGTTCTCTTCGCCATTCGTTCTTTTTTGTTTTACATAGTTCCCAAAAAG
AATAAGAGAACAAATACATTTTTGAACAAAGGCAGGGCTCTTGAAGTGGAAGCCCTTTGG
GGGTGTGAGGTGGCTCCATTGTGGATTACAACAGAGTGAAGCCACAACGCATCTGCACTC
ACAagtcctctcacagtgctctca
>NODE_329_length_263_cov_6.490494
GCGGCGGCAGCAAATGGGGGGGTAGACACAAGTTTCATGTCTCTAGCACTAACCGTTTTC
CCAAACCCAGGCCGAAACCCTAACCCTAACCCAAACCCTGGCTGTGTTATGCACTGCCCA
TTGTCAGTGAATGGGAGAACGTTTTGGCCAATATCTCCGGAACCAGACGTGCTAGACACC
TGGAAATGCCACCTGCCCCACCTAATTTGGCTATGCTGAAGACGCCGGTCTCAGTCCCGA
GTCTCTACGACCTTCCCGTCCCAAGATACAGCAAAAAATCACAGGTTTCTCCCACTTCCT
GATGTCGTACAGACTCGGGAGTAGGCTCAGTGCGATCACGGCGGCAGCAAATGGGGGGGT
AGACACAAGTTTCATGTCTCTAGCACTAACCGTTTTCCCAAACCCAG
>NODE_340_length_381_cov_29.763779
TGTTTTCTGCTCTACCTGTAAAATCACACTGTGGTAAAGTGATGCAGGTCAGCTTATTCG
AAGAGAAATAATTTACTTGTAATTTGACAAGTTGTTTCCGCAAGCAGTGCAGATTAGGTT
AGATAAAATGACAATATTTTTACAAATGAGCTAAGCGAGGCATAGGAATAAGCACCTATG
AGTGCAGAGACAACACTTTGTCATCATGCTTCTCATTGTGACATCTGAAAAGACCCACAG
GTGCTGTAGAAAGTGACTGTGTTGTCATATTTCATTTAGGCATCCTTCTGCAAAGCTGTA
ATTGCCTAATTAGCTTGTTAATTAGGAGATTAGCATTTACTGATAGAGTGGCTTGCTCTG
TTGTGATGAGAGTAATACAGATTAAGTGAGAAGTTATGGGTGCATGAGTTCACAATTTTG
CCGTCCACAAAGGGGTCACAAATCATTAAAAGATTTGTGAAATTGCTGCGAGTGTTGCAT
CTGAAGATCACGCTTGTCTCTTCCTTCCTTCCTTGTATCAGAATT
>NODE_341_length_710_cov_14.281691
TGAGAGTGAGTCTGAAAGGTTGGCTGACAAGTACCTTCCAAACATGCAAACACACACACA
CACATTGTGAACAATCGTACCAAATACTGCAATTTTCCAAGAGGGAACGATGCAAATGAG
CGTTATGAGCGTTGAAGCGGGAAAAAATACGAGGCGTTTAGCATAAAACAAACCTGGCTA
GCAGTGCTGGAATCTTGCTTTCATGAATAAACAAGGCTCTGGTCTGACTCCACTAGGTGT
TGCTCATTCGACAGTTTTTAAAACAGCTCTTGATCATTTTTGGAGTTTAAGAACGTAATA
ATCTGCACTACAAGCTGTCTTCCTTTGTGTGTTTTTGAGTGTATGTGTTACCTGCTGTCC
AGGCTTGATTGGTGACAGCGTGATTCCCTGGGTGTTGATGACAGGCAGGATCTGATTGCC
GATCACCGTGGCGATGATCTGGCCTTGAGCGTTGGTCAGAAGCTGAGGTGTAATTGGCTG
TACCTGCAGTGCTGGGTTGCCACCCCCTGATTGGCTGGAGGGCCCTGCAGAGTTGGGCAT
CAGTGGGATTGTTCCAATTATCTACAAAGGGGGTAGAGAGGAGACGAAATCAGCTGGGCG
GTTTTAAAAAGGAGAAGGAGTTGGGAGGGTAAAAGCTACTGGAGGTATCAGTCATAATGA
TATCTGTTGTTGTGAGCTTTTTTTGCTGCTCATTTTTGCATGTCATGAGGCTAatcaggg
catgctgctttggagttggtctgtgtgtgatttggagggaaaaacattcagaagtgtcca
ctgatcatctgtcactgaggtggttttactggccgagcagaccgctgggagcgcactgca
aaggtcagcgctga
>NODE_342_length_145_cov_35.896553
AGACTGTTCATCACCATGCAGACGAGCATCTCATCGCTGCAAGTAAATATTAAAGGAAAA
GAATCCAATTGATTGTGGATGGGGCCGAGAGGCGTCACTGCCATATATTTCACTCAGAGA
GCTAATGCTGTGGCCCATGCACCCACACCTAGAACTGCTCCCCCTTGCCAGAATTATGAT
TCTACCGGGAGCCTGTGTGGCTGGCTGTGGGCTCAAGGTTACAATTTAAATTGTAAAAAG
ATAAAACAGTTTCTTATTAGCTCCATTGCCACAGCCTTGCTGTTGGTAC
>NODE_343_length_696_cov_26.920977
ATATTGAGCTGCGTCTGTTTAGACCAACTGGACCAACTTGTAACAGGGAATTTTGATTAA
CTGCGCTTGATTTATTTGTTTTAGTAAAACAACAACAACCCTAATTGTTAATGATTCCTC
TGTTGGTGGTTGTTGGTCTGCTCTATGTTGGATTACAGCTTGAAAAATATATATTTATAT
CCACTACCGAAGCTGGGAACTGAGAGTGCTGTAGATGTCATTGATGATAATGCAATAAAA
AGCATTTTGGGGGTATCTCCACCTCTGCACTTAGCCTCTTGGCAGTGGTTTGATCAAGAC
AGAATAAGCTTGTGACTTTTCAATTCCAGCCATAATTTGTTTCGATATTACATCTCCTGG
ATAGAGCAAGTGATGGAATTTTTCCTATCCGAGACAGAGGCAGTGGGGAAGCTGACGATG
TCCCATAATAGGTTATCACCAACCATATCTTTTGCAAAATAGAAACCCAACACATGTACA
TCTGTGGCCTAGTGTCAGAGCCTTAAATATACATCAGAAATGCATTAAATTTGCTGATTG
CTATTCTTTTCCAACAGCGTGTCAAGCCCCAAATTTATTTTTGTTTCGTGGCTTCCCGAT
TACTTTGAATTGCCAGCAGTCTCTCCTGACATTGACAGCTTTGAAGGAAGTGACAACATT
AAATTTATTTTCTGCGTGCATATGTGTGTGTGAGCGTCTACGACCGGACGATGTACCCGT
GTTTTCTCTTAGATTGTTTGAGGTCCATTGCAGAGAGCCCAGCCCTTTCATATTGTATGT
AATTTACTGGAACCACATATAGCAACAGCGTGCTGCTGAAAACTGATCGGATGTCTGGAg
>NODE_344_length_558_cov_27.188171
CATTTTCAAGGTTCTATTTCAGGTCTATTAACAAAGGAGGCAATTGATACTACAAACAAA
TCAATTTTGTCTTCTCTGGCCAGTATTGCTAGTGCAAAATGCTTACTAAAATTGAGTGCT
GTGGAACTAAAACAATCAGTAACTTGCCTCCTGGGTATTTATGTTTTCTCATATTGTAAT
CAGCAAGGATTATTTTAGCTCAGAGTTATATATATTCACTTTAGCACTAGTTTGATGCAT
AAAGCACACATAAAAAAGTATATTTATGACACTTGTAAGCTGTAGTCTTCTCTTTGCATC
AACTAGCAGCATGCATGACAAAGCTGCATGGTTCAGTTCTGCTATCTTTGAGAAATACTC
CCAGACATGCCAGTGATCAGCCTCCTCTACTCGCACACACTCAAGCAAACACACAGCACT
GTACGTCCCTGTCTTAGACGCAACACAGCCATGGCTATTTCTGTTCCACAGACTGATAGC
TCCTACTGAAGATCATTGATTTTACGGGAAGCCCTGTTTACAGGCTGAGTGCCATCGACC
TGAGGTGACTTTTTGCCTCCTGCAGTTGGAGCAATAGTGAAGCACCCTTATGTCTGCATT
AGTACAACAGTGGACTGAATATTTACAGCACACAATAAACACTGGTGTTCTACATGGTTA
ATTGTCTGAGTTACAGTGTTAGGAATCATCAAGAACAGGAAC
>NODE_345_length_669_cov_11.653214
AAAAACTAGCATGGCTGCTTTAGTGCATGATCCAAATCCTCTGCAAAATGGAAATTTTAA
CAAATCCAAAGTTTCCCTATGAGCAAGCATGTTTGCAACTCACTATGTGAAGTGCCCTGA
GATCATTAATGTTGCTGTGTTGTGCCTTTTTATACATGTAAGAGTTTTACTATGACTGTG
TGTGAAAATACATCACCAGCAGGCGAACACAAGTGAGTGATGATGTATGCACAGGCACAC
GTACAGATCATGCACAGGTGTGTGTGAGCGTGTTTGTGTGTGTCGGCTTTACTCCTGCTC
TGTTGGTATTAGAGGGAAGGATATTCAGAGTCTATATTGTATGTCACTTTGGCTTTAGCA
TAGTCAGTTTTCTCTGACCATAAATGTATGCCTATGCACGGTAATTGTGTGGAAAATGCA
TGCAGCCTCCACCTAGCATAACCACCCCTGCTGCACTCCCCTGTGGATAACAAATGGCCC
TTTTCTCTGGGAATTGAGGCTAAACGATGGTTTCACTTAGAGAGCAAAGTGACTGTCCAT
CTTCATAACAGTGCTCTCCATCAAAGAGCAATGAATCCCATCCCATCCCACTGGCTCTGA
TTAAACACAGGCAATGGATATCCCCTTTATGAAGGCCTGCAAAGCTGGCCCTCATGTCAG
CCTTGCACATGCAACTATCAGCTTCTCCTTTAATAAAAAAACAGCCCCACACATCTGGTC
CAGGGAGCAGTGCGCTGCTCCAGCAGGCCTATTCAGCCGAATCTGTTTGAAAGTGCCACA
CCTCCACTTGATTCAAATTACCTAAGGCATTTc
>NODE_349_length_782_cov_6.390026
ATAGACGTGATATTTCTTTAAAATCAGCCATAGTAAAAAGGACAAATCTCAGTTTTCTGA
CCTGTAAAATCCACCACTCTCAGAAACAACGATTGTAACCTCTGACCCGTGACGCACCGA
AATTACAAACGGCTGAATCTCCCTCTACATGTCTCTGGATCTTCTCTCTGCTGTCTCTCT
TATTCATCCTCTTTACCTCCTGTCTATATTTATTTGTACTCTTCTCTTGCTTCGCTCTCT
CTCCGTTTCCTCACCCCCTCTCCGCCTCTCCATCCCCCCTCTCCATCTCTTCTGTCTCCC
TCTCTGTCTTTTCTGTCTCCCTCTCTGTCTCTTCTGCCTCCCTCTCTGAGTAAGTGAGTT
TCATCTGGGGTGCTTGCCGGGCAAAATCACCTCAGGGCGAACACTTTATTATCTGTAGTC
AAAGCGTCACCACAAATACCATTCTACACACACAAGTGTCACTTTCCATTTGTCTGCACT
CTGGCTGCATTAGCAGAGCCGAGGCAGCCCAGAGCCTCATCTCAAACGCACCCGGCAGAA
GAAAACCAACAGCGTGGGAAAGCACTCGTCCTGCATTCCTGCCCCATTAACACCACTGGC
AGCACCAGAGAAGACCTACTGCCTCTCAAGGGAATTAAAACATTATTATCAGCACTGGGC
TTTGTGCAGAAATCTTATGAAATGGCAAAAAAGAGCAGAGTTTATGCAGACATCTTATTA
TGTTACGATTAGGGCAAGAAATCCTAGCGTGCACCAAAGAGGACTAAACAGATGATCCCC
CTTTAACTCAGAGGAGATCACTGCGCGTGTTAATTACTGATGATCTAGCGgggtgtctgg
caaacacaacaccagcgggtagtttatgtccgctttgagacacaaaggaatgcaggccag
cagcagccatgtcaggccttttgtag
>NODE_350_length_331_cov_2.574018
AACTTCCAGCGCTGCCAAGCTGACGGTTTTGAAATGCCCCTTATTCCCTCCCCTCCTTCC
ACCACCACAACAGGATATTGCTCAGCGGCACAACAGGGGTTACGGCTGTACGGAGACATG
TAGAGGCAGGCCAGGGACAAAGATTCAGAAGAAGAATTAAAAAACAAGAGGCAGGAGGAG
GCAGGAGAGCGATACGATCTCCCGGCGCACAGAGAGAAGGATTGTGTTCGCTTTGGCCTG
CCTCATATACAAACACTATATTAACATAACTCCTCTTTTCTTTTGTGCTGCAGGGAGACG
CGCTTCCAGCTGGGAAAGAACCTGACACAGGGGTGAAGATAAGCGAGGGGGTGAAACAGA
GTATGAGCCGACTCTGAATGAAACGGGGGAGAGAGGAGGGACTGTCGATGATGAACGAAC
CAGACTgacagaagttttaaaagaaaaaagatggtactgttgaggagggaaatat
>NODE_351_length_165_cov_1.696970
TCTTGACACAATGTCACTTGAAACAGCTTTTGCCTTCATATTTATCATATTTGAACACAT
TGTGAGGTCAAAACATGTTTGTAAACATTTTCTGTGACAATCTGCAGGAGTGCTGTTTTT
ATGCTCTTAAACTGCTTTTAATGCGCTGAAAAGGCCATTTTGGCCAAATGGTGTCTCTAC
CCACTTTCTTGACACAATGTCACTTGAAACAGCTTTTGCCTTCATATTTATCATATTTCA
ACACATTGTGAGGTCAAAACATGTTTGTAAACATTTTCTGTGACAATCTGCAGGAGTGCT
GTTTTTATG
>NODE_352_length_709_cov_4.056417
ACACTTATATGGCTTCTCCCCACTGTGTAGTTTCATGTGGTTGTTCAGGGCCCATTTTTC
ACTGAAGGAGCGCTCGCACAACTTGCATTCAAACTTCCTGCAGGAGAATAAGAGAGGCAG
AGAGGAATGAGGAGGAGGGAAGAAAAAAAAACGAAGAGTTATTTACTGATCCCAAAGCTG
ACGTAAAATGCTAGAAAATCTACCCTGTGAGAAAGGAAATGGAGGTTGCTGGGTACTCGC
ACTCACACCCACGGAACACAGGGCCGTATGATTGCGTGCTGTACATCTACGCCCACACAC
ACACACACACACACACACACACACACACACGGAATGCAGTTGGCTGCTGGTGTGTCATGT
CTGTATAAGCAGGCATTGATTTTTCTGTCCTGGCCTGCCACCTCCACCATTTATTCTCTG
CTTTGCACCAGGGCCCAGAGGACTAGAGAAATTCTGTTACAGTCCACACACACACAAACA
CACACAAACACACACACACACACACCCCTGCAGGGCCAGTGGGGAGAATAGAGTTCACCT
GTCCAGCGTCCCTGACCACTTAGCCAGGGCTAAATGAACAGTTAGCAACGTTTTACCTCC
TGCTTCTCTCTTAAGGCTCTTGCATGAGAGCTTCCCTCTATCTAAACTTCTCAACAGAGC
ATCTTTCTGATTACTTATCACATCAGCTAGCTTTAGATAGTCAGTATCAATCCAATGAAT
GTAAAGCATGATTTACCGTTTGGTTCGAGTTGTTTTGTCGTATGATGTCGAAAGCGTCCT
TTCAGAATCGGGGcaagaatgtgaatatgcatgtcattctgtctttgctccgggcatctg
tctattcttcatg
>NODE_353_length_292_cov_2.250000
CCACCAGCTGTTCTGGAGTTCAACAAAATGTCCATGTTATCACTTCTTCTCTCACTCTCT
GGGAGTTTAGGTGCCTTGCTGAATGGCACCACAACAGTTATTGTTGAGAGCAGGAAACAT
AGAAGTGTGAAACATTTACTTTATGCTGCGACATTTTGCTAGTGTGTACACAGACATGAA
TGTATGAAATTTATTTCACAAGCCCAGTGCTCCCAAATTTGAAGTTTAACACGCTTTCCT
TTTTTTAAGCTATTATTACATGCAACAATAAGACTCCCATATTTACTCTCTATTTTGTGA
ATCACAAATTTGTATTGTCACACCACAGGTAGCATTGGAGAAATTTATGGTTACCTTCCT
GGGAAATAATTAACACTAAGCCTTGTTATTGTGAGATTGTAGTGAATATTTCAGGCTGAC
AGAAACTGAAAGAAAc
>NODE_354_length_704_cov_25.644886
TGCCACCAGTCATTTCTTTGTATCTTTGTGTCTTTTTTTTTTTGTTCTCTCTCTCCGTAT
CTCTGTGTCTATGCTCAGCCCATTAATTGTGCCCGAACAGTGCCACATGCCTCAATGAAA
ATAAATTGCTTTTAATTTAGGCTTTCCTTTTTGCCACGGCCGGCATCACTTAATTTCATT
AGCTCTGAACCTGTAGAGCGCTTTTTCAAAAGCGTCATCTCATGGACGCACTTGAAAATG
AAAAGAAGCCTCTCTTTTTTTTCCCCTCCTCGCTCCCTCTCTCCTCTCTCTGCGCTCCTC
AATTAACAGAATCGTTTCCTTTCAACTAAAATGAATGTTATTGAAACCAATTAGCATGGA
CTGGAAAATCTCTCGTTAATGAGGGGAGTGTGGGTGAGTAAACAGGAATGAAAAGATGAA
ATTAGAGAAGAGGCTCTTCTTGTTGGCCTGGAATAATGACATGCTTAGTCGCCTAATTGT
CTGGTGAAAAGCACCGCTGCGATAGTAACAGATTGCGGTGTTCATTAGGCAGCAATGGGC
CACCTGCTGCTGGGGCGGCGAGCCCGCAGTCCCCGTACACGTGTTTATCCCAGGGGGCAC
TTTTTTTTGGACACGACGCTCACTATGAAAAGCAAATGAGCTTGCCAATATGCTGCAATG
TTGTGTCCTTATTGCCAAGGCACAGAAGCATGATATGTCAAATCAAATGAAATGAATGAA
ACCCAATAGTGTGAAGCTGGAGGGTTTCCTCTTTCTTTTTTTGATGATGTTTAGTGGGAA
ATGACCTATAAAAATACACGGGTTAGCAAAACTATGTAATTTCATTATAAAacctaaaga
taagtatt
>NODE_356_length_502_cov_16.430279
CGCGTCTGGAAGTTAAACAGCGCTTAGAAATTCAGAGAAGTTTCTCTGTCTGATCATATC
TGAAGCTCATGTAACAGAGAAGCTGAGACACCACATGGACTCAGAACCCAGTCAGTTGTG
GGTCCATGTCGTTGCACCATCATGTAAATGTTGCACCAGTTTTGTAGTAGTATACAGATA
AATGACTGAACAAAAATATAAAGCCAATCTTTGTTCTTAGGTGACATGTAGGAGTTAAAG
TCCTTAAGTTGTATATACATTATGTATATTTATACACTTAATTATTTTTTACTTTTCAGT
AAAAGGTGCTCCACAAAATATGACAATATGCCATACTTGATGAAGTAAGTCACAGACTTA
TTTTAGAACGGAGGAACACTTCCACTCCCATCTGGAAGACAAAAAATAGAGAAGAGAGAG
AAAGAGAACGTTAGTAGTGCATTTTCACAGAATGATTTGTCATCTCATTTTCAAAAAGAA
AAAAAAAAGAAGAGATAAAAGTGAGGCCGATTCTTACCTTTGTGGAAGCACTGTGGCGAT
GGATGACATTGGAGTTGATACAACTCAGGTTGTTGCCCTAAGCCAGGGGCGATCGAGGCA
CCTGCCCCAAACATGGGTTCCAGGACGGCCAGTTCCTCCAGGAGGg
>NODE_357_length_679_cov_3.234168
CGCTTAGCTGTTAACTAAGAATTTGTAGGATCGAGGCCTGCCTGTCTAGTAAGGCTTTAG
CTTAATTAAAGTGTCTGTTTTGCATGCAGAAGATGTGGGTTAGTGTCCCGCAAGTCTTAT
CAGGGGCTGGGAGATTTTCACTCCCGCTTAGGGCTTTGAAGGCCCTTGGTCTTAATGCTA
TCCTAAGCCTCTAGGGGGTTACTAGTGCCATTGCGGCTGGGGCAAGTGGAAGGAGGCAGA
TTGTTGCGGAGGTTGAAATAGCTAGGGGTAGGGTTAGTTGAGAGGATGGGAGGCGTCAGG
GGGTAGTGCCGGCGAGGTTGTTTGGGGATATAGTCAGGGTTATGGCGTAGCATAGTCGGA
GGTAGAAGTAAAGGCTGAGGAGGGCGGATAGGGCTGCTACTGTGGCGGTTAGTGGTAGGT
CTTGTTTAGTTAATTCTTGAAGAATCAGTCATTTTGGCATAAAGCCGGAAAGTGGGGGTA
ATCCTCCTAGGGAGAGGAGGATCAGAGGGGTGAGAGATGTAATTGTTGGTATTTTTGATC
ATGAGGAGGCAAGTGAATTAATATTGGTTGATTTATTTAGTTTAAAAACTAGGAATGTTG
AAAATGTCATAATAAAGTACATAATTAGTGTAAGTAGTGTGAGGGAGGGGGAGAATTGAA
TAACTAGGATTATTCAACCTAAGTGGGCAATTGAGGAGTAGGCAAGGATTTTTCGTAGCT
GCGTTTGGTTCAGTCCACCTCAGCCCCCAACAAGAGTGGAGGCTAATCCTAATAAAATTA
GTATTGTTGAGTTTGAAGGTTGAATTTGGAGGAGGAGCGAGAa
>NODE_358_length_477_cov_16.327044
CAGGAGTGCGCTAATACCACAATGTATCATGGGACATAATTCCATACAGCTCGCCCGGCT
TCGTTTAATTTTAAAATATCAAATTGTTTTCCTCCACAGTCACCTGATTTCGTCTGCCAT
CGTCTTTGTCATTTCGCTCCCTCGTCTGTCTAAAACTGGCACTTTTGTTGCATTCCAAGA
GGTTGATAAATCAATCCATCAAAAAATTCTTTGCGGTGAAACTCAATCAAGAAAGGTCAT
GTCGGCGGGAAAAGAACAGATTAAATTAGCATTGAATTAGACATGGAAAGTGAGCTCTGT
CAAAACCATCACTGTGCTCAGCACAATTAGAATATGTTAATTATGCATTTCATTAAGGGG
CCTCAGCGCTCTTTGAATGTGAGATGAAATGTCACTGGTGTAGGCAGCCGAAAAATGGAA
GATTGCCAGGCACAACTTTCTTTGTGCAATGTGTGACACCTTCATTAACATCAGGGATTG
CTAGTCTGATTAGACTTTTTGTATTAGTTTAAGCCTTTAGGCTTTCAAATGCTATGCCTT
TTTTCTCCATTTTGATGTGGCAGCTCAGACCCTTCTCCATTTCCAAGCAGATATTGTCTA
TGGTTCAATTCTTTGTTTAAA
>NODE_359_length_662_cov_9.176737
TCCTTCCTCCTCCTCCTCTGCTCTCCCGTTTCTTCCTCCTCTTCCTCTCCTCTCTCCCTC
AATCTGTCTCTGTGTTCAGTATGCGCTGCTGAGAGGGCATCATTACGGAGCCCGTATTTG
AGTCATTTTGATTTAAGCAGCCAGACAATGGCCTGTTGATTGAAGCAACCAGAAGGCAGA
CAATAGGGTTCTATGCCACATAATGCGCCACCATTTTTTCTGAGCTCCCCGCTTTCAGAA
AAGGGCCCCGGCTCTCCATTGTGCCGCTCCCGGAGGGAAAAAAATGGTGCTTGGGGAGGA
GGAATATTTTCCCGTGGTATGTCATTATTTTGCAAATTTCTATTATCTCATCATGTTGTC
TTCATTGTAATTGCAGCTAATTAGGAGGCTAGTTAGGAGCCTGGGCTTTGAGGCTGGCTC
GGCTGCTGAAAGGAGCCCACCGATTATGGCCCCGACAAGAGAGGAAGCAGGAGAAAAGGG
GAGATTAATGCTGTTACCCAGGAGACACTGGCTTCCATCTGCGGGGAACAATGCAGTTTT
GTTTTCTCCGGGATCCTGCTCAGATCAACAGAATGGGGGCTAGCTCTGCTCTACTCTGCT
TGGCGACAATGCCCAATTCTGTCTTACCGTGAGGCTCGGAGCACAAACCTCCCCCTCCCC
GTCCCCGGCCCACCACCGCCACCTCCTCACCCTCTCCTCACCTACCCTGCCTCCACTTTC
GTCCCTCCCTTTTCGTCACTCTCGCCACCTCTTCCTCCTCCGTACAGCGGGGCCCTGact
aaaaagcttagcaccctcagccagcc
>NODE_360_length_314_cov_1.859873
CCGAACATTAAAGACAGTATTCGTTTTAATTGAACTGAAAATGAACCTATTATCAATGCC
ATGCCTTATAGTAATTGATACGTATCAATTGCTCTGTAGACTGTGGACGTCCCTCATGAT
AGTAGAACCAGCCTGTCAGGCAGTGATAGCCCTGACCTTCTCCAACTACCTGGTCCAGCC
CTTCTACCCCTCCTGTGTAGCGCCCTACCATGCTGTCCGCCTCATCGCAGCTCTCATCAT
ATGTAAGCCGCTCTCTGTACTAAACACACTTGCATGTTTTACTTAACGTATTGTGTGTAT
GTTTATGTGATTGATGAATAGATGTGGGTGAGCTGGGTGGGGCTGTATTTATGTATACGC
TGTATGTGACAGCTGGGTATATattgttttttgtataatgtcaacagagggtcactgtga
agctgttttggctaaaatcttgcacattttatctaacc
>NODE_361_length_387_cov_3.157623
ATTAACATCTTATAAAAGGTGAGACAGGGCACACTTTTTTTGAAAGGAAAGGATGTAGGA
GACTGAATAAATGTCTTTGAACAGACAATTACAGCCGACAAATCAAAAAAGGTCTACAAG
TCCAGTAATTTGCCACCATTATGTCCATTTTGTGATTGCATCTACTTCCAAAGGTCTACC
CAAGTACAGAGAGCCCTAAGACCCTCTTATCCACCCTTTTCTCCCTCTCTCCACCCCTCC
CTTCTCCCGCAGTCCTCTAATGAACTGAAAGGTCAGAGCACTAATAAAACTATTAGCAGA
AATGAATCTCTCAGATGTGTTAATGCACTTTTAATTCCTGTTAGCAAATTTCATCCCCCA
GCAGTTTGCTGCCCGCTAATGAGAAATAAAACGCCCCGCTCTAGGGAAGGGGGATGGGGG
AATGggtcgatgctccggctactccatagcagactccatacgcacacacacaagtcatat
acactaacattgcaccttacacacaccctggatgagctggatgttattcac
>NODE_362_length_677_cov_23.543575
TCCATCCTCATGAAGAAACAAGTGAGTCTTTAATTAATGTCTGGATCATCAACTTATGAC
CTTTATTGGGCAAGTCATGAGCTTATGGGGAGTCTCTTTTCAATCACTGGATCCATAGTA
ATGCATTTCTGCAGAGCGTTGAGCGTAGTTTCTGGTTCTCAGATATCTACTTTTATTGAA
CAAAAAAAAAGAGAGTTTTAAAGCCTACTGTAGGTAATGAATGAGAATATAGAGACAGAT
AGGCAGGCTGTGTCCTCAGTCAAGCTTCAGTGCAATCCTCCCAGAGATTTATTTCATCAG
CGAATGCAGTTTCCATAATCATATCTGTGTCCTCATATTAGAAAGATAATTAACAGCACT
AATGATCACGTTAAGTTCATTACACATTCACTGCCAGCTCAGAATGAAGTTGACATTATG
TTGCCTTATCATCAAAGGTGGCGTATTGTTGGGAAGTCATTAAAATGGAAATGAGTGTGA
TGTTCTGATGTTAATTGCAGAGGGAAGAGATGAGTTATGTATTTAATGCAGCATTTAAAA
AGCCAATGAGGTTCCTATCTGCTAAATAGGGTAATTAATGCTATATATTACTTATGTTTG
TCCAAATGAAGGAATGAAATTAGGAGATGATGACGCCGACTTGCTGTTTATCTGTCACAA
CACGGCTCTAGTTCGCAAACTTCATTATTACTCTCTTTTCTGTCTGTAATATTTATATAA
TCTCCCCTCAAATTACTCCTTTATTTCTTTTTCTGCACAACTTCTCATTTGGATAGGCAG
TCAGTCATTCAGAGAAACAGTtttcattctccggagggctt
>NODE_363_length_707_cov_7.615276
TCCCGGCCAAGCATCTACACGTGTATTTGACAGAGAGGGATGCAGCGCTGCAGACATTGA
ATCATGGCTCCCATATTTTATCCATAAGTTAACCCCATATGGGTGCCATTGTACTATCAA
AGGATAAAAAAGAACAAAGGATTTATATAGTCTTTTTGATCAAAGTCTCGCTATATGGAA
GTAGTATATTTTGTGTTTTTCGCACACACACAAACAGACATAAGCACGCGCAAACACACA
CATGCAGTGACAGCCACGGCCAATCGATTTGCCACGCTCTCTCTCTCTCCACAATGCTGA
CGATGCTCGAGTGGACGGGCTCCTGGTTGCTTGGTTCACAGAAAAGGGTCCCTCAAATGA
ATGTATTTTTACCTCTTGCAGGACAATGTCGGATAGGGAAGTAAATAATTAAAGGAAAGG
GACCCTTTTTGACTGCATCAACCCTGCCACTGCTGGTAAGCTCTACTATCCATTGTGACT
CCATTTTTGCCCGTCCTGCTAAGGATGACCTTTTTTATTTTTTATTTTCTTTTTTTTTTA
AATTTTTGTTTTGTTTTACACACATGTGCCCTCCCTGCATGGAAACCCTTCACATTAAAG
GCACCGAGTGTTTGCATATTTTTTTCCTCATTTGATTTAAGTGCTGACCTGGTATGAGAG
GAGCAGGCCTTGTGTATGTCGTATCTGACTCTGGTCATTGGTTGCTTAAGTTTcctttct
gtgttatgcagtgttattgtaacaagtgtaccgtgggtccccgctgtcttagccttcctt
ggcaactgtgaaattggagcgaaaagggcattgaatttgattttcaagcccatttcactt
tgcatccttta
>NODE_364_length_845_cov_10.234320
TATGAGTAACACTTTACAAAAGCAAACAAAAATTGTCTTCTGCTGTCAGTGTGAATATGA
CTGAGAGCAAGAAGCAGCTTCCAGATCCCTGATATTGACAGGAAACTTTGTTGTATTTTC
ATTAGCTAACAAAAAAACTATAATACATACTAAAAACTACATGATCCAATTTTGCATGCC
AACTGCATTCCTCGGTTTTAGCTACACAGCCGAAATAACTGTGAAAAATGTCCCCTTGGT
CTGACTTTTATTCCTCACCTTATTCCCAATGTCATTCATTTGCCACTGAAGGTAACAAGC
CTTTTCCACTCGGTGCTCTGTAACGGCAGACCTTTAATAGCCATTTCCCGGTGTGGCGAG
GGGAGAGAGGGGGAACATGTTTATTTGTGTGTCTGCACATGCTTCTCCAGCGATTCTCTC
TGCTCCACTCACCCAGCTGCTGGCTGGAGGAGTGATTCATGGGCCTGACAGATGCCTGGT
GCAGCTGGATCTGTCCTTGATCATCCCAAAAGCCTGGACAGCACTGTCATTCACCATTGC
CCAAATTATCTCTGTATTGACTGCAGAACCCTCTGTGACAGCGCCGTAATGGCTAATTAC
CCAGGATGCTTTGGGTACTTTTAAACCCCAGAGTGTTCTCTTGCTGTCTTGCCATGCGGC
TGCTGCTGCTACCGTGTCGTGTCGTTCTGAGGGCCACTGTTTTCTCTGGCCCCACCTGAG
CTCCACAGTCTGAGCATCCCGGAGCAAAACGTCAAGAGGAACAAAGGCATAATGTTCTCT
TTTCCCTGAATTATACAGCAAAGTAACCAAGCTCTTTTTTTTTGTAGTGTCAGCGAGAGA
GACACACAGAATTTCACAGAGGGAAACATGAACACAAACTACTGTTTACGGTTTGTCTGT
TTCTCTATCCTTCTCTGCATGTCAGGGGATTTGCCTTGTGAAACACACACAGTTAATTAT
CAAAATCTGTCTAATGATGTTAGAAAAAc
>NODE_365_length_443_cov_38.988712
TGTGTCTCGACAATGACAACTACATTTTAGCTCTTGTTCCCCCTGATCTTCAAATCAAAT
TTACACTGACTACTTTGATATGTGCAGAGTGAGCATTTACATCCCTGTGGACTGTGAGAA
AAATAAATAAACCAAAACTATCACATCCACAAACAACTAACAACAAATCTGACATATTTA
CCATAACAGCCGTTCTGAACTTTGCTCTAAATGAAACACATCCATAAAATAAGTGTTTGT
TCTGCACCGTCCTTTGAAGTTGGATTTGTTTTTGCTCTTTAATGATTTCTTTCTTCTGAT
GATGATGGAAGCCGTGCTGACACCTTCTTTTGCTTCATCAAGTTCCGCTGCACAATTACA
TGAATTTACTTTCAATAAATTACCATCTTTGCATACATCAGTCAAATCATCCAGCTGAGG
CATTCGCAAACAATATGCATTATTAATTTCATTGTCAGTGTTTATTTGGTTAACTTGTAA
CCGACTTGGACAGCCCATTGCCTTGATGATGCATTTAAAAGCATCAGGGTCGGCTTTTTA
AAAGGAAATCAGGGGATGACATGCTTCCACACACCACTTCGCTCCCT
>NODE_366_length_366_cov_3.215847
TGGTTATATAGGCTTAGCTAAACCTATGCACTACATGTAATGATATGAAGTATACCTCAT
TTTCACCTAAAGGCTGACAATAATAAAGTGATATTATTGTTAATTTTGTGTATTTTCTAA
TGTTTGGCTTGTTGTTGTTTTTCAAAGGTGTGAAGTACTTCTCCATTCTTGAGTACTTTC
CTGTGAGCAACCTAGAGCTGTGGGCTAGGGATGGTGTAAGTATAAGTCCTGTTGTGAATT
TCCACTATATAAATACAGTTCAGTTGAAATTGTTCAACTACAATGACAAGGCTTGTAGAT
AAGAAAAGAATATTAAATTAATTATAAATGTGACTTTACAGGTACACCTCTCTGACACTG
TGGGGATGCCTATCTTGACCCAGTTGCTGTGGTTTGCTTCCTACATGGTAAGTGTTACTG
TTCTATTTCTATCTGGATGTTGTCTTTTTGTATTTGCATTTTGTCCTTCATGATGCACAT
TTATGCACATTTATATAGCTTTTTTGTTAT
>NODE_369_length_707_cov_16.517681
TAGTTTGCTTTCTGAATGCACATCCCTTTACTGTTATAGCCCTTCACATGTCAGATAATA
CACTTTTTATGCACTGTTCTAAATGGAAATGAAAGTGACAGAAATTCCCTCCAATGTCTG
ATTCCAAATCCCAGTATGAGGCGAAACCTAGGTAGTGAAATTAGGGGAGAAAGCTGGGGA
TGAGGAGGAATGTGGAGCTGTCAGTCAGTCAGTCAGTGGGAAGGGGGATTATGCAGAGCT
CAGAGCAGTAATTGAACACCATCGGGCCCGCCCTCATTTACATCTCAGCCTTCTGCTGGC
TTTGATTGGCAGCTGTACATGAAATGCCACATCAGTTGAAAGTATGTTGTGAGCTGGCAC
TAACAATCCTGTGGCTCCGGGGAGACCTGCCATATTGTAATTTGGTTATCAGGCATGAAG
GAAATAATTCTAAGTGCCAGGAAATGTGAGGCAGAATAAATGCTTCATTGCTGCAAGTTG
CCCAGGGTGACAGTTCTTATTTAATGTACAAGAGCGTCCCGTTGCCTGTAGATTTGGGGA
GCAGAGAAGGGGAAAGGAGATGTAAACTAGGAGGTGGAGAATTTTCACAAAGACGGCGTT
AAAATGGAAACCTGAAGCAAAAAAAAAAAAAAGATAGATAAGAGATAATCAATAAAAAGT
CATTATGCATCATTTTTGGTTCATGCTTTGTCTGGGTAAAATCGCAGCAACAGTTGCACA
CCCAGACTATTTGTGTTTTAGCCCTATTTTTAGGctcatacatggaatttctagacaaaa
ggcataagcacagaagtaatgcagatttgtgcgtgccgttgcatcatttggttgacatgt
agtgaaaatgg
>NODE_370_length_649_cov_10.439137
TGTCCATTACATATGTTTCTTTAATGAATGGACTTTGTTTTTTCTGTATTATGTGGGTGT
TTGCTGGTACTAAATCATATATTTATATATTGTGTTTCTGTATCTAAGAATGCAGACTGA
ACACAGGCACTTGAGATTTTCTATTTCAATACAGCTGTGCGGAACCTTGGGCTTCAGCCT
TTGATGGCTTAGTGCAGCCTAGAATGAGGAGCAGAACTATTGTAGACGAAACAAATGCAA
GCTGAGCCTTACAGAGTTGGCCCAGTTTGAGAGAGAGAAGTTGTCCTACTTCTCTCAATA
CTTTCCACTACAGTCTACTTCAGCTTTGTGTAGCTGGGATAGTACAAATCAACCCTTATG
CGTCGCTCCACTCATTACTTTTGATCTTTGTTTTTTTTTTTTTTTTAAAGACAAGAGAGA
AAACAACAGTAACAACTTTGTCCTCCTCTTCTTTCTTTTTCTCTCTCCCTCTCTCTCTTT
CTTTCTTTGTCTGTGTTTGCAGGGCCTGTTCATCTTTCTGATATATGGGGTGTACAACAC
AGAGGTAAGTCTGCATTGTGTCTCAAGGCTGTCGGAGTGAATGAGAGAAATGACAAGTTT
CTGATGGGCTCCTTGCTTAAAAGCTGTGTGGGTGGGGTGTGACAGTACAAGTGTGTATGT
GTGTGAATGTGTGTCTGTGGAGGGGGTGAGGGATGGGAAGGAGGGGAGGGGACATCGTTT
CCACGCGAGCATCCCACTGCCCTTCATGCTTGGACTAACTTATATGCATCCGAGTCCGAC
CATTTAACACTGA
>NODE_371_length_1021_cov_16.399609
CTCAAGTTTCCAATTTAAGAAAAAAAAAACATGGCATCAAAGATAATTTATTCAAATTAA
TACAGAACCAGTGTCAATGTAACAATATAAGATCTCATATAAATACAAAAATAAAAAATT
TAGTACATGTACAGTTATGTGATAATATCAACTGATAGAAGATGTTTTGAACTCTGTGCA
GTTCCTCCATTAATTGCAAAGTACAGCCGGGGCCTCCAACCCCCTTCAGCTCATACTGCA
TCTCTCTCCAGTACACCTCTAGGAGCATGTTGTCCTTGTTGTGCTACTGCTGCGTGGGGG
CCTCTGGAGATAAATTATGGATGCAACGCAAAAGCTGTAAAATTTGTTGTATCTTCTATT
ATCTTCATGTTAAAGGCCACAAAAGCTCTTCAGTGAAGTCAGCCATTAAGAAATGACAGG
TATTGCTATCAGGCTTCTTTATAGGCTATTACCTGCAATGACAGCAGCTGCTGCTGCACC
ACTGTACGGCCTATCACATTATTTGCAGCTAAAGTCAGCTACTGTGTCATTTTGCCTCAT
TTTCTTGACAGTGCTATCATAAATCCATTGGGCTGCAGGGGAAACTGTCGACTACCTCGA
TTATCTTCATAGCCTGAATGAATTCTGAAATGTATGTAACAGGCAATGACTGTTATGGAT
CAGGAGCCAGGGCCATATTCTCACTAACTCTCTCTCTCTCCTTCCTTGTATCTCTCTCAG
GTGATGTGCTGATCGAGGGCTTGAGGGCTCAGATATGCGCATAAAACTGAGTAAAAGAGG
CGAACTTTGAAGCACACAGTGACAGCTCATGACTACTGACGTCAGCTCTATCTCTTAAGA
TATTCTAAAGATACTGAATGGTCAGTGATAGGATCCTTTTCTATTATGATGGGCCATATT
AAAGAAAAAAGGTAACTGGTACAGTGGGCATAAAAAATACAAATGACTGCATTTTTTAAA
AGGGATCCACTTTAATTTTTATCAATTTTATGACAGCATGTTAATTAAATGTTGTGTATC
CTAGCAGACCTAAACAGTGCAATACAGTACCTGTAAGAACAAGATTGTGATTTGCCCCAC
AGGTGACCTTCGACACATGGTCCACACACCCCACAAGGCGAGGGACAACCACATTTTCAT
TAGAACCACTGCcaatttgtccata
>NODE_372_length_1033_cov_14.328171
TGTCCGGCTTCAACAGTGGCAGCTCCCTACACCTTGGCTCAATGAGCGGGTGGCAACAGC
AACACCTTCAAAACATGCAGCATTCAGCCCTCGGCCAGCTAGGGTGAGCGCACTGAACTT
ACTTTGAGGTGTTGTTGGCATATGCATGATGTAACACATACGGTTTTTGGGTTTTTTTGA
GATGCCACACTCAGATATCTAAGACTCCTTTACTGTTTTCAATCTTCACTTGAACACAAA
TGACACCTCACAAGTGTGTGTGTATGCGTACTTGCATGCGAGTCACTTTGTTTCTTGCTC
TGTAACTCTGTAACCTCTTGCGTTTCCTCTCCTTCCAACAGAAATTGCTCTAGCTCTCAC
TTATGTCAGGGTTCAAATCTCTCCCTGCCCTCTGCTCAAAGCCTGCACATCAAGTCCGAA
CCTGTTTCTCCTCCTAGAGATCGCACCAGCAGCACACCGGGGGGCTACGGTGGTGGGGTA
CCACCTCCCCAGAACCCCTCGTCCCGCCAGGACTCGGGACGCTCCCCTGTTGATAGCCTG
AGCAGTTGTAGCAGCTCCCATGAGGGCAGCGACCGCGATGAGCACAGGAATGAGTTCCAC
TCACCTCTGGGACTGGCCCGGCCCGCCCTGGACGAGCGCGAGAGCCCCTCCATCAAACGG
GTGCGCCTGTCAGAAGGATGGGCGACATGATAGCTCTGTCCTATCCCCCGGCAGTGCCCC
GAGTTGCCCTGATCCCCCGGCAATGCAGCATTACGATGCCCCCCAAGTCAGCTCCCTCTC
CTTCCTCCTCTCACTCGATATCACGAGTCACTCACCACCCAACCCCATGGCCTCTTTCCT
TTTATCACTTTAACGTTGAAGGAAAGAAAAGGAACAACCCTTTTCGAAAAACCTATTTGT
ATTTTCTTTTCCTTTTTTATTTTCTTTTTCTTTTTGCTGAGTGTGTGTGTGCTATACATA
TTGACATTATATAAACCAGTAGGGTGTTGTAATGGGGGGTTTGGGAGGGTGGGTGTTGGT
TGGGATGGGATCTGGGGGTATTTTTGTTGGGGAACTATGCATAAATTGTATTGTGTGTGG
ATAAAAAGAATCACGTATGCATATATCTTTACACGTGTGTATGTGTACATATATGCATAT
CAACAAATAAAAAAaaaaatagtcaggtactctgttt
>NODE_373_length_1097_cov_10.248860
TTCATCTCCCTGCAGAGGTAAAAAATAACAAGATAACTCGCCGTTTATTTTTATTCTGTG
GGGACTCTCCTGACCGCTTAAAAACACTATTTTTTGCCTTACAAATAAGACATACAAAGT
TGTGGCAACATATACAAGCGATAACAGATGTATCACTGTTATGCTGGAGGCATGATCATG
ACACTGAAACTGTTTGCGCTCTAACAGTATCCCACTGTACCTCAGCCCAGAACTCAGCAT
AGATGTCGTTGGCTGTGAGTCGTGTGATTGGCCATTGCTTGGTAACAGAACACAGGTCAC
ATGCTGTCATCATCAGACCAATCACACGGTCCCTGGAGGGGAGCAAAGCCTCGTTATATC
CATGTGGAGAAACTCAATGTGCTGTTCATGCACGCCAGGTTTGCTTTTCTCTGTATTCAC
TGCTATGAGAACTGGTTTGAATCCAGACCTGACCTGTGCACCTGTGTGAGTCATGGTCTG
ACCTGTGCGAGTGGTTGTTAAAGTCCAGCACACCCGAGGTGAGCAGCTCCGACAGCTGCT
GGTGGTTGTTGAAGTACAGGGCGAGGTCCGTGGCGATGATGGCCTTTCGGATGATCTCCA
GCACCTGCTCGTACTCGCTGGAATTCAGGTTGGAGAAAATATTGTGCCCTTCCAGCTATG
AGAAACAAAGAGATCAATAAAAAAGCAAAAGCTCCACTTATGAGGCGTTCAGCTCAGCTA
GACTACAACAGGTTGTAATCGCAAGTTCATCTCAGGCCAGCAGATCCTGGACGTTACAGA
AGAGAACAATCAGAACTAAATCATATGATCCTTTCAGTGGACGTATAATTGACAGTGTGT
GTGTAAGTATTAGTTTTTTAAAAAGTATACTGCTAATTTAAGTATTTCTACTGTAAAGTA
AACTGATGTATGTGCTGGTCATACAGTTTTGAGTGTGTGTGAAAGAAGTTCAAAGATGTG
CTTCTAAACACATTATGCCCAATAGAAAACAATTGCTCTAGATCACAGTCTATGTGGTAC
TAAAATGTGCAATCATGGCTCACTTATACAATGGAGCCTCACTTTACCTGAAATTTCCCT
CTAACACTAAAATATTAtggaaaccagaccgcagtggcatccgtggttctcctgcttgat
cacaagttactacacctactacagcctagagtttgctggctcacgaatgcatcttccttg
gccccaaacatctgcagaacagctcagtctcaatttaaatt
>NODE_374_length_293_cov_1.723549
AGAAAAAGTATAATGTAACACTTTAAAATGGAGGAGATGTTTAAAGTAGCACATAATAAA
ACTAATCAAATGACATACAAGTAAGTTGTAACTGTACAGTAGTTGGACAAAAGAGCAGAG
GAGATCAAACAGTTGTCAAGTCTCCCTTTAATCTGGTGCTTAAATGCCTTGTTATTTAAT
TGCATTATAGCAGCTGCCCTTAATGAACCACAAGAAGAGTGAATTACATTACCAGATGCT
ACACATCTTTGAAAATATGCAACAACAGCAGTGCGTAGTGTGCTACTTTATAACAGTACA
CTGAGACAGGTAATTGCATACAATATTTATTTCCATTGAGTCACAATCAGAAATAGAGTT
GAACTTGTCAAGTGGAGTTGCAATACCACGTGTGCTTCACATGTTATAGAAACCCCCCCA
AAAGTGacgatccaaca
>NODE_375_length_578_cov_28.480968
AACACTGGTGTTCTGTGAAAGGTGGCAAATACGCGAAGAGCACGTCTAGAATTTTCATAA
AAGATCTGCTCAAAGGCCTCTTGTCAGCTAAAACGACCCATTAAAGAAGTGGGGAGCAGG
GGAAATGCATTTTCCAAATTGAACGGTGGGATTTACAGTCGGTTTAACGCCGCTGACCCC
TAACACGCTAATGTTTGGTTCGTGTCATCAGCCGTCCCTCCCCATCTTTTATCACCTCCA
TTGTCGAGCTATCTATTTAATTGAAAGAAGTTAATTGAATGAAAATGATCAACTAAGCTT
GTATTAATATTGCTAATGGAACTTTCTTCTTGGCCATGTTTGGAGAACGATGTCACGCTG
GAGTTTGGGAAAGGCCCATTAAGGTTTGCACTTAACCCGATGGGCTAATTAAGGAATGCT
TATTCATTCCCAGAGTCAGGGGGTAGGTCTGCTCCAAACCCATAGCCACGGGCCTTTTAC
AGCATTTTGCACTTGCCATTATTGCGGACTCCAGTTGCCTAACGGTGATTGGCCAAGATT
GATTGTAGCTCTATGAAAATGACGTGCTTTAGAAAAGAACATTTCGATTGAATAATCTAG
CTGCGGTATTATATGGAAATTGACTGGCTGTAACGGCTATGGTGGACATATCACATCTTC
ATGCAATGACATGCGTGAGATTATTCAGTAGCTGTCTGGAACCTGCCATAGCAACAGGGg
ag
>NODE_376_length_455_cov_7.329670
TGATCGCAGTGAGCCACTGACCGGAGACACACGCATCCTGCACCGCGATCATTATGTCCA
TCACAGCGGCGCTTTCCGTCGCTTCTCCTCCGAGTCTGGTGTTAGCAGAGAGCGGCGCGG
GGAGGGGGGGTCGGCCCGGCTGACGACGCGCTTTGTGTCCGCACTTTTTTCCGCCTCGGA
GCCCCGTGAAGAAGAAACGCGCCTCCGTCCGGTTCCCCCGGTTTTCGCTGGGCTGGATGC
GGAGCTGCGTGCGCGGGGAAGTGTACTCTCCAGTGGCTCGCACACCATCTAGTGAGGAGA
CGCGATGCAAAATGGGAGCAGAGCTAGAAGCAGACAACCCCCAGGCTCTGATCCTGTTGC
CATGCGGCCGTTTCCCGGGCAACCCGTTCCCAGTGGCTCGTGATGGAGCAGTAAAACCGG
TCGGTATCGATAGAACCCGGGAGCAATTAAAGGTATCGACCGGAGAAGCTCCCCCCGTTT
AAGGAAATGAACGTTTGACTGGAGATGGACGCTGGGTGCCGGTGACGCAGGAGCATCCCG
GAGGAGAACTCTGGCCAAGTGTTGGGAAGACTCGTTCAGATCAGAGTTAGTTggtttca
>NODE_401_length_432_cov_17.796297
CTCTGCTGTTAAATGCACTAGCTATTAGGGTAGTGGTATTGGTGCTGATTTCATGTGTTT
GTTTATTCTTAGAAGGTGTGCTGCTTGTTTGTTTGTGCGTGTGCACGTAGAAGTGTGCAG
AAGTGTGTGTGTGTGTGTGTGTGTGTCAGAGAGATAAAGAGTGTGCTCTATCTTTCTCTT
CCTCACTGCTCTTTTCTTTCTGAGTTTGGTCGTGGTTCCCCCGGGGCCCCTGTCGCAGTA
ATGGCCTGCTCCTGATTGCTCTGATACAGGTTAGGAATATTGGCTTTAATGATGTGTAAA
ATGAGCAAGCAGTGCCTGTGACATTTACAGATGGCACCGCCTTGGCCTGTTCTTCCCAAC
TGCTCGTTAATTCACAGGAACGGCAAGCACTTCTTTAAGTGACTGCCTGATGCATGCATA
CGACACAACACAACACTTCCTACACACCAAAACAATAGCTCACCTTGTGCACCCCTGCAC
CTTGTCATCATTTCAGCTGAGCGTTCACACAAATAGATGAAGTGAGGAGTCCTCAAGGTG
AGGAGCTGTTTGCTAAGTCCtttcaaagggtttgtc
>NODE_402_length_536_cov_21.492537
GGGGCCGATTTAAAAAGGAGAAGAATGCAAGCAAGAACAACAAAAGTCAGTTATAGCAAA
GTCTATGCCTCTCCTCTCCTATCTTCCACCCCCTAGCTTAGCCCACATAATGAGCAGGAA
AAAGCTTTATATTTTGTTCACTGGGTATTCACAGATAATTTGAAGCCATTGTTTCTGCCA
CAGATGGTTCTTTTTAATACAATAACGGTGCTCTTTGTGAATAGCGAGCCCACAATAAAA
ATCTAAAGCGTCCTCCTGAATAACCATTTTGTTCTCTCTTGTATAGGCCGAACAAAAGCG
CCAGTGAGGTAATGGCCTGCCTTATTGAAAGCCTCAGAATGGGGATTTGATAAAGATTTT
TTTCGCTCCTTTTTCTTTTTGCAAAGTACACGGCAATGTCAAAGAGAAACTGACACGGGA
TGAAAAGGAAAAAAAGGCTCGAAAAAGTGCTTGCCGGTGCAGTTTGCAAAGATTATTATT
ATTATTATTATTATTATTATTATTATTATTATTATTATTATTATTATTAACATTTCCGTT
TCCTAACTTTGTGCCAAAGTCAGATGTGAGGGGTTGTTGTGGGGGCTGCAGCAGAGCAGG
TCAGGTGCAGGCATGTTATGGATTTTACAATGGAGCTTAAATCCAGAATACATTAGCCTC
CAAAGGTCtgctgtggattt
>NODE_410_length_611_cov_9.211129
ATGATGAACAGCACTGTTGGATGGAATCTGCCTCTCTGTGTATCTCTCAGACGCTGGCTG
CCACTTTATCTCTTCCATCCTGCTAGATTACACCTCCAGGGTTCAGGTGGGAATCAATCA
TTGCTATTATTACCTGAAGTCACCAGATGCATCTATCACCACTAAGGTTACCATAACCTC
AATATTAACAGAGGAAAAGCCCCTCTAATAAACAGCAGAAAGGATGGGCTGGCTGGTGGG
ATTTCATCTTCCTTTCACTTTTAATAAGGCACTCAGAGGAATAAAGATTACAGGCCATAT
TTAGCATGCAGAACAAATCAGGCTCTTCCAGGCTCTTCCTCTCCTCCGCTTCTCATTCTG
GTTAGTCATTAAGACTGAGGAGGAGGAGGGGGGGGTTCTAGTGTGTAGAGGCGTTCCCTG
GTTCAGCAGTCATGCTGCCGCTCTCTGTGTTCTCCTACTGCCTGCAGCTGCTGTTAATAA
GACTTTTCTAAGGCCTGATATGTGTAAACTTAGTAGACAGTCTCCACATGCCTCCACAAG
CCTGGTTGGACCACTGGCTCTCTCAAGCCTCTATAGTGCACCAGCCGACAGACGACACAG
CGAAGGAAAAGTGGTTAAAGTCCCGAGGACACAACCCTGTTAATGTTCATCCTCTTTTAT
AAGCCACCATTACACAATGGTGTCTCTGTAAAACAAGATGCAGAAAGAAAGTGAGCATCA
GGGCAAAAATGGCTAAGCTTCTTttaggattaatg
>NODE_414_length_568_cov_11.913733
GTCAAGACAGGCCCTTCCTCCCCCCCCCCATGCACTTGGAGAGGCTGGCAGTTACCCAGT
CCTTCATGAGCACACGCCGTGGACTGGTTCTGAACTGGTTCCCTCACTTGGGGCTAGCCT
GGGACCAAACCCGCGTCACCTCTAATTAGGGGAGGCGCCCAGGCACAGGCATAACGAGCT
GATGAATAATTAGAATTGGAGGAAATTGTGCAGCCAGGGTGGCAAATCTGGAGGGACAAG
TGCTGAAAACAAGGCAAGCAGCATTAAGTCCACAGTCAGTCAAATCTGTGAACTTGGCCA
GCGGCGTTAACACTAGGCCTGTGTGAAGAGGAATAAAGCTCCAGCACTGGTGGCCAGCCA
AGGCCATAGTCAGACCCCCAGGGTCGATTAAAGGAACAAATAAGATGTGGGTGATAAATG
AATCCATAAATTGCCAGCGATGAATATTAATTCCTTACAGCTCTGGCGCTGTGAGAATGC
TAAACCACGTGCAAAAGCATGCAGAGTGTTGATACCGTGATACTGTGTCACCATTTTTGA
GGCAGCATGTCAGAATCCCAATAAATGATTGACAGTCATATTTGGCTGCAAGTGCTGTTC
TCACTTCCAACACCCATGCTGGGGTGAAATTAGCCTAGCCGCTCTTTATTTGTAAAAGAA
GTCAAAAGGTTGCCCAAACTGTTTTGAATTTACATACATAATGCCCGAGCAt
>NODE_415_length_722_cov_11.426593
GTTTCTTCCTTCTGACACCATCCATTCATGCGCTACACCATGCGTAAGCATTGATTCATA
TGTGATTGGTCACATAATTCACAGTCTCAGGGGGCATTTCATCGCTGACAGACAAGCTAA
TCTAAAATCCCCCAATTTACAAATGAAAATCCCACCATCCAATTGAGCTAATAGAGGGAC
TTGAATGGGATAATAAGATGTGGTGTAATACTGTGTAAAAAGCCTGTAATGTTGTGTTGG
TGTAAGAGCCTGTGTGACTGGATGTTTGACTGTTTGCAGTGATTACAGGGGCCTGCGGGC
CTGGCGACGGCTCTGTGGCTGGGACAGGGAGCTTCTCCCTGGGCAAGGAGATACGCCTGT
CTGCCCCTTCTGCTGGAGCTACAGGGACCAGGATGTCAGGAGGGAGAGTGCTCCCTGTGA
GCGCTCTCCCTCTCTCTCTTTCACTCTCTTTCACTCTCTGTCTCTTCCTGTATGTGTCTC
TCTGCCTCTCGTTCCCGGTCTTGCTGGGTCTGTACTATTGCAGTGCTTGCAGATGTGCAC
AAACAAGGGAGGATTAAAGCAAAACGAATCTAAACAGACAAATGGAATTAGAGTGATGGG
TGTCGGTGGGCTGGTTCACAGTGATAAACATAATGATGCTCAGTATGTGTGTGTGTGAGT
GTGTGTGTTCCTGTGTCTGGGGGATTATCAGTGGTTAGGTGTGTGGTGTGTATGGCTGGG
TGACTGCTTCTGGGTTTCTTTGTGTGTTTGCCTATCTGTCTATGTTTTTGTAATTATGTG
TGTGTATATTTACTCTGTCTCTAGTTGTGTGTTTGATAAATGAGTTATTCCATATTGCCT
CACAAAAACAAGTCTCTGCGCCCTct
>NODE_416_length_743_cov_7.449529
AAAATAAAGAAATAAAAATAACTTCCTTCTAATTTGTAATCATGGTCACCGCTGCTCCAG
GCATTTAATGCCAAGCTGCTGATTGTGGATCCCTCTGAGGGGCGGGGCTTCAACTTTCAC
ACTCTAGATTAAAAAAAAAAGCCAGTGCTTGATTTCCAATGCTCCGCCCCCCAGCGGCAT
GCATGGAGGGGTGTGTGCGTGTATGTGAGCATGTGTGATTGCTTTGTGAGACTGTGTTCT
GTATTTGTGGGTATGATCACCAGAGTGTGCTAGAGACTGTGTCCTCCTACTTGTCTTAAC
TGATCCTCGTCTTATGGTGTGAGCTTTCAGCCTAAGCAGCTCTAGCCAGGTGCTGCATCT
GTCTGCAAAGGAACCGTAATCAACGGAGGCAGCTGGAGAGAATACACACACACAGACAGA
CACACGCACGCGCGCACACACACACACAGCCCACACCCGAAACAAACACAAACGCAACGA
CAACAACAACAACAGGAAAAGAAAAGAAAAAAAATAATAAAACAAAACAAAACAGGATAC
GTAAAACAAAACGAATAGAAGAAAAGAAAAGAACAAAACTGGATGAGGTTTGGGAGCGGT
GCAGGATAACTCTGTCCGAGACAAAAGGATGAAAAGTCAAAACAGGGTAGTGTAGTAGTT
TTGGTAGCAAGGAGGTGGGGCAAGGGGAGATAGTAGACAAGAAGGGAGCTTACCTCTGGA
TGAGATGTTGGTGCTCTCTGGGACACCTGTCATACACACACAAACATCACAGTCTACCTT
TGCACTTGGCAAAAAGCGAGGAGGCATCAGTtccttgttcttgtcacccagcatgtgtta
cttagctgcaaccatcatcctaatccaaatgttctgcacagcgaaat
>NODE_417_length_798_cov_20.018797
GTGAATGAAAATGATCAAATAATAATAATGATAATAATATTAATCAGAGTAATAATCAGA
ATAAATCCACATTTTTCATGCATTCAAAAAGCTGCAAAATGGAAAGAAGCGGCAGAAATT
CGGATTTATTGTTTCAGTTTAAACTAGACAAGGATGCTCTGAGCAAACAGTGAAGAACCA
AGGTGATAATCTATAGTGTCAAAGGAAATCAGGTAAGTTACCTTGAAGACATCACATAAA
TGCCACTGAAAGGAAAGAGCGCTAGACATCCCCACGGGTCTCCGCAAGACAAAGCCCGGC
GAAAATGAACTTGTTTGAAGTCATTAAAAACGGGGAGAAAGAGGATGAGATGCGGGCAAT
GTCACATCTCAATATTCCGACTTTGTTCCATTGCGCAGGCTCGTTTTGGAGAAGTGAGAT
TTAGCGAACAGGAGACGGATTTAGAGAGAAAATCCCTCACATTTATCTACATTACACAGA
CATTTTCAACAGGAAACAGCTGGGGCAGCATTTGCCTCCTACTCGTCCTAAGTTATTCAT
TAAGGATTTTGGGCACATATTCAAATAACGTCATTTCTCTTTTTTCTCAGAACGGGATTG
AATTTTGATCTCTCTAAGACTTGGTTAGTAGTTCAGATCAAGATAGAAAAAGCGGTGCTG
CCCCACCAGCAGCAGCTCTCACTCACACAGCACACTATTTTATGCCCTGAAAGCCCGTGA
AGGAGAAGTTAAAGACGAGCTGGAGGTTGTGATATGACTCCTGGTCGTCGTGCGTAATTT
GGCACCGTGTAGCTCTGCAGTCTCTCCAGCGTCTGAGCTGATTAACGCTAAAATAAATCA
TTAAAAACACTTTTCCACTTACTTAGCACAGTGCTCCTGACTTGGATGGCCAATAAAAAG
CGAAATAAAAAAAGGGGGGGATACACGTGAAGTGgagggaat
>NODE_425_length_641_cov_7.801872
AAAAAAAGAAGGAGAAAAAATAAAAAAATGCAACAAGCCACCACAATAGTCTGCTGTGAA
AGCAGCAAAGACCCCCACTGTTTGAGTAATATGGGAAACATAAAGCACACACAGAGAGAG
AAAAAGGGTCTTAGTGGGAGAGTGGGGAGCTTTGGTTGGAGAAATGACCTACCCTTCCCT
GTCAGCACTAGTGGATGGGGCGGGGGCAGGGACAGTGACCGTACCCACATTATCCAGCCT
GATCTGAATGGTGGTACCTAAGGGGCTCCTCAGGTACCTTCTCTCGATGTTGCGCTCCAG
ATCGGCCAGACGTGTCACTGCAATGTCCAGCGGGTTGTCCGGGTGACGCATCACCCCGCC
CTTCTCCCCCCGCTCCTCTGGATGCTCCTTGGAGTCCTTGTCTCCCGCGTTGGCTGACGC
CGGCGTCGATTTGCTGAGGGGCTTGTGCTCGTAATACACCAGGTCCTCCCGCTCTGACTG
GGGGTCCGGATACGTCCAGCCCTGGAAGAGGGAATTGGCTCTTCAGTCTTATGGCCTCGG
ATTGCGTCACTCCACAAGTTGTAATCATCTTTTCACAAAGAAAATGCACTTGTGTATATT
TGTGATCATGTGTTTCTATTTCACCTTGACCTGTAGGCTGGCTGCGGTGACCTTCCTCTC
CAGTTCTTCCACCTGCTGCAGCACGGCAATGTCCATTTCCATTGCCTGCTCTTCGACACA
CCAACCCCGTACTGACTCCACACTGACCTGGCtctcctccagctcacggagctcgatcat
ggcca
>NODE_426_length_635_cov_11.937008
GCCTTTGAAAGATGCCAGTTAATCTGCTTACTCCTTTAATTGTGAGTAGAGGGGTTGGGC
CTCCTCCCGGCCAGAATAAGACTACTGATCCAGAAGTAAAACGATGACCACTGCAGTTAT
TCCTTCCTTTAGGTTGTGCAACCCCCCTAGTTTTCTTTAGCCACCCCTCATCTCCTCCTC
CTCTACCATCCCCTCCCTCAGAGGGAAGAAAGCTCCTTGTTCTGACAATAGACATTTTTT
GCCATATGTTGGCTTGACATCTTCATCAGGTTCACAGCAGGTTACCTTAGTTAACTTTCA
CTCCACTGCCTGATGGGATTTTCTCCCCCTGTTTCTCCAATCGGCCCGGGCTCAAAGTCT
AGACGGCCTCCGAGGCAGGGTCCTCCTAGCCCTGTGTCCACAATGGCCGTATTGTGGACG
CTTAGTAGTGGTAGCTTCCTCCAGTTACAGCGAACAGGCTAGTGCTAAAACAATGCTTTT
GTCCAGGGGCAGACGAGGGGGGCCTAATCCACTACATACTGTGAAATAAATCTCTCTCTG
AGATGAGAGTGAGCGAGAGAAACTGAGTGAATGAAATCATTGCCAGGGAGGTTAGAGTGC
AGCAGTTTAACCCCTGGCCAAGAAAGAGGGAGGAGAGGAGGCAAAGGGAGTGGGAGAAAG
GAGGAACAAGGAGAGGCAGGCGCTACATCCCTTCATCTCTGGAGCACGGATGGAGGAGAG
GGGCTGCCGGTGGCTTTCACAGCCTCTCTTCTCACCAGAGGAGctgctgttcaccatat
>NODE_427_length_335_cov_13.474627
TTGACAAAATATTTTTTGCAATTTTGATTAATTAATCTTCTTTTTTTTTTCTCTCTCCAA
ACTTGAGCCCTGACAATAAATGTTCCCCTGCGTTCTAAGCAGCAGCACTCTGAGCTTAAG
TTCCCCCCTAATCGTTCCCTGAATAGCAGCTCCTCTCCACCTCTCCGTAGGTCTGGGTGG
CAGCATATCTCAACTCGATTCACTGTGACAATATTGTTTGGCTATCATTCGCTGCTTTAG
GATGAATGGCATCGATCCTCTTTTAACAACATTTGTTTCCTATTGTGTTCGGGGGGCGCA
GCAGAGGAGGGCAGACGTGTGAAAGTGGCTGTTTGATTCTCTTTTTCATCCCCATGACCT
CAGCTTTTGTGTCCCGTCACCCTGGGAATGTCACGCCTCACTACTCTACTTTAAGATGTT
TCAGAAAGTGCCCTTTGTTTTCACTCCTTTTTTTTTTTTTTTTTTTTTTTTTTTTTTAA
>NODE_428_length_896_cov_9.449777
AGACACAGGGGCGCTGTAAATGTGTATTTCAGGGGTTTGTGTTGTTGTTTTTTTGGTTAA
AACACCGACCTGCTGTGCATCGCTCGAAAGCATCTAAATGACCAGTTGTGCGTAATGCGT
AATAGGCCTATGGCCCCTCGCCAAAGAGGGAGTTAACGGTGGATAACACAAACACGTGAA
TATGGATGTGTCCCAGAAGTTTTATGCTTCTGTCATTGTTCCTCGATGCGGATTTTAAAG
ATCTGAGGCGGTGAACGAGCGATCAGTCAGGAACTAGTATCCCCCCATAAACTTGTGCCG
CCGTCGCTTATTTCAATCACGTAAGACCCCTAATGGCGTTGTCCGGGCGAGGGTGTTACG
TATATCTGTACAAGCTTTCCCTGACAAGCCCGGCTTGTTGATATTTGTCTTTTACTGTAG
AGCCACCAAGGTGTTGCCTAAGAGAGTTTAAGCACGCCGATATTGCAAAGGGTTATTAGA
TTCATAAGTCAGCGAAGTGGTGGGCGATCTACTGAGCACAGCAGAAGTTCTCATATGATG
ACTTCAAACAAGACACATTACCTACCAGCATCTGTTGGAGTGAGTGGATATTAAGACACT
TCTATCTCCAGGACAGCGTAGGGGGAAAATGGTAAGTAGCAATGGAAAACACACAGCAAT
AGGAGAAAGGGGGGATGATTACCAGTTAAATAGTCGTGCTTGCTGTTTGGTCTTGGCAAC
GCATTGCTTGGAGAAGGGTTGGACTCTGTGGCTACTTGAGAAACTCAGTATCGAGACCCG
TGTCTGATGAGGCTGATGTTGACAAAGCTTGTGTGAAAAAAAAAGACTGTGTGGCATTTC
TCCGCTCAGGATATGCCGGTACAGTGAGAGGGGTAAGGAAATATTACATTGTGTCTGCGC
GCAATGTGCTGTGGATGTGATGTGGGCTATAGGCTGCTgtgttggagagatgcttgtgtg
tgctgccagtggagggctttatattttatgcatgtatggatgttccttcttcttcttttt
tcttttttttttttaaggga
>NODE_429_length_724_cov_12.520719
TTAAAAGACCAATCAGTTTGTTGACTTAATAAATAATACAGTAATTCCCATTTATAATTA
AAGTCTTAACTAGTAAAATCACCATTAGTGATTATATTTGAATATATAGACCTAATTTAC
TGTTGGACTGACAGACACTGCTGACACAAACAAACGTGACTAACCGTGAGAAAACAAGAA
AGCCTTTTTTATGATATTTATTGCTATGTATAAATGTTTCTATTGACAACCTTGCTATTT
CAATTTGACAGTGATTCTAGGATTTTCAATTAAAACTGAGCTTCAATTAACATGAAAATT
AATTTTACTGACTGAGGCCATGTTGTGTTTTTCCTCTTTCAGCCACCATTCTGTCCTGTG
GATGGATCATCTATTTAACTTATTACAACTCACGCAACATTGGCCTCATCCTTACCCTCA
TCATCAACAGACTCTACAAGGATGGCTACATTCACATCGGTGCGTTCATCAGGAGCTCTG
TCACACAGTGATGAATAGCGAGGAGGAACGCTGCCAAAGCTTTGAGTTGAAGGCGTTAAC
TCAGTCTGCTGAATATTTCATGATGAGTCAGGTTCTCTCAGTGATTATCTCCACAGAGTC
TGAACAGCAAAGTGCACCCAATAGCAGATTGAATTTCTGTAGATAAATGGCACAGGAATT
AATTTACAAAGCACCTTGAGGCCATAAATGCAAGTGTAACTCTGGTGTTGTTATTTAGCG
TGTGATTAGTTTCTTTCAAAACATTCAATTTCTCTACTAAAGCGGAGTACTGGTTGTACG
TGCTCTGTAATATAATCCCAAAGACTGTACACACCAAAAATTAAACATTAAAAAAAAAAA
AGTagtgacatattttgtcactaaattg
>NODE_430_length_734_cov_11.138965
AAAGCCTAAAGACAATCCAGTAATTTACGACAACTGTTTCCAGCAGAGGAAAAAGAGCAG
GCAGTTGAAAAGTGCTCGCTGTTCCCTGTATTTCATTTTAATGTCATTCTCTCTCTGTGT
TCCTCTCACATATTAACCTTCACCATCCAGCCTGTTGCTGACTTGCCTACTGGGAATATC
AACACAAACTCCCTACTTGTGTGTCAAGGGTGGGTGAGTAGCTCATGTCTCAAAAGTGGT
GTGTGGGGGTTTGCACACATGTTGCCAGTCCAATTTTACTGTCATTCTCTGCTTCCTGAA
ACTCTATGATAGGGAGCAGCCTGGCTACCATGGGCCTGCGAGGGTTAATCTAGCACTGAG
CCAGATCACCTCAGGGGAACCTGCCTGGAAAATGGGTTAATAAAGGTCATCCCCCAAAAT
AAACACTTTACAGAATGTTTCTCCATTCATCCCTCCTTAAAATCAACTCGCAATAAAACG
GGTCTGGGTGCAATTACTGCCGCTGCATTGGGGCATGAAATCAACCTGTCCCGTGTTCTG
GCTGAGGTCTGCTATGATCTCCACTTTTTCAGCCTATGCTGCTCCCCCTGTAGACCCTCT
CCAGGAGCAGTTGCACCCAGTTTCTCTCAGCTCCAGCATGCCAAACCTACTTAAAACAAC
TTTATTGATCTGTCCAGAGGTGCAAAGCTAGACTGAAAACTAAATAAATAGAACCATTTT
ATGTCTACTGAGCTTTTCTAAAAGTGCAAGTGCAGAAAGTGTATTATAGAAGAATAGAAA
AGTATGTAATTCTTCCAAAAGTAATTCTGTAAAATCTGCTGTTGCTGAAGAAAAATAAAT
GGCCAAGGAGACTGCGACAAATGTCCTTAAATAAAaca
>NODE_431_length_486_cov_14.195474
CGCTTCTCTGAGTCTCTCTCTCTCTCTCTCTCTCTCTCTCTCTCTCTCTCTCTCTCTCTC
TCTCTCTGTTTCACCACTGTCACACTTTACATCTTTTCTCTCTCTCTATTTCTACTACTC
TCTCGCTCCCTCCCTACTACACAGTGATTCGGTGTACAGTACCCTCTGTCATTCTGTGCT
GGCATGGTGCTTGTGCAACTGGGACTGCATTTTTCGCTGAAGAGGCACATCGATAATAGC
GCAGGCAGCTCTCTTCTTTCTGTCTTTCCCACTCTCTCCATCCCCCCCTTCTGTCTCTGA
AGCACTGTGGTGAGCAGGCCCAAACTCCTCTAACCTCCACAGTGTCAGGTCGCCTCTCCT
CAACATAATGAATGTGCTGTGTGAACCAGTCCGACAGGATGAGCCACCGGGTAGAAAGCA
AAATAGTAGTGCACCTGCAACATTTATGCATAGCAACATAATGACAGCAAACTGAGTGAT
TACTATAAAATAGAAAAGCATAAAACTGTACTTAACAGTTGAAATGGCTAATTGCAAAGA
AAtgagattttaaaatcatgaaaaaacattagtcaaatacaaaaaaaattgctaaaacat
ccaaaattatacagcaataaccacaagtta
>NODE_447_length_307_cov_17.309446
AATGATTCCTCTCCTTTTTTTTTTTTTTTTAGAATAAACGAAACGCGTCTCTTTTTAGGA
CCAAGCGGCCCTCTCGACCTCCATGCTGGCTCTGGCAAGGTACCAAGTAGCACAAGTGCC
GACTAGCCAATGGGGTTCAGGGGGAGGTCCCTGAGCTCTGACCAGTCAAACACACTCTCC
TTCCTTATATGGCAGCTCATCTCCATGGTAACGTGTGCTAAGTTGCAGCAGTCGTGTCAA
AGTTCACTATATAGAGAGCTCAGTGAGCTGATCAGAGAGAAAGCATTCTGCCAGCCCGGC
TCCTACCAATCGCAAATCACTTCCTAACCTCCGCCTTTTTAACATATTTGATCACTTTGA
TTCCCGACTCCTTTTTCCTATTATTTTTCAGTGCACGGAGGAGGTTTGCAGGTTGTGATC
TTTGTTTTTTTTTTTAGTTGTTTTGTTTTAG
>NODE_448_length_566_cov_14.224381
GTATATAGTTTGTTAATGGTAACACGTACTGTGTAAGAGACAAGTGCATGGGCTGTGCTA
GAAAACATTACGAAAATCGTCAAAGAGCGATGATGTTTTCTCAGCTCTTGCCTGTTCTGT
TCTCCTGTAGATTATTTGGCATTCATCCCTTCTGGGATTGAACATCTTTGCTTGATTCCT
TTCACATCCTCTTCTCTGTAAATAGGATCAATTATTTGAAAACAACCCTAACAGCATAAG
TAATTAGTTTCCTAAAACCACGCCCATTCCACACTCTTGGAATGAGGTAAAAGTAGCTGA
ATTTTGTAGAACAAAATTTAACAGCGTCAGAATTTCAGTACTGCACACTGATCCTGAAAC
TTGACATATTCGGTGTGTCAACCAGTGGAGGAGAGGATATACGGAAAGGAAACAAATTAA
GATGGCTAAAATGCAGCCATGCATTGTCTAGTTTTACCTGACAGTAAGAAAAAAAAAAGA
GGAGGAGGACAGGTGTTTTCTAAGTGTGTTGCTTTTTAATTACAGAAATAATGGACGATT
CCCATTTCAACTCATCATACTTTTGGTCTCCCGTCCCCACTGTACAAGGACAGGTAGAGA
CAACCTTATTGTTGGAATTGTCTTGAAATACACATGGTATAGTGGTATGTGCTATGGCAA
AAGATACCCAAAAGCGATTCTCACTTTGACTGTTTGTCGAAATATTTTAA
>NODE_449_length_504_cov_17.551588
CAAAGTGGAAGGATGCTGGGCTTCTCCAAGGGGATGTTTGGCTTTGTAATTTCACCCTTG
AAATTCGTGATTACAAACGGGACAACTTTTTTAATTTTCTCTTTTGTCTGGATTCAGCTG
GCTGACAGTCTGCCCCAGCAGCCAGGCCTTTTAATCAATCACCTAGATAATCAAATGTCA
CTGGCTATCTGCTCCATGTAATTACTTTTGCAATTAAAAATCAATCTCCAGTCACCCCGT
CTAATTAGAGGGATGGGCAGATCTTCATCTAGATTGATTTTATAATACATATTGACTTCA
AATGCCATAACATTGCCATATTCTCTCATTTTCATGCTGTGGTGCATCAAAACAAAATGC
CAGGGATTATGGGGAGGTGCAATGAGGGGCTGTTCCAATTCTGTGTACCAGGAAAAGGTC
CCCAGTCTAGGAAAGGTTCACCTTGCTTGCTTGTCTGTAATGACAACACTCATCCTCTCT
GCTCCCATTGGAAAGGGAGGAGGGACAATAGAAGTCCAATGATCTACATGACAGGCTACA
GTCAGTGAAAAAAAAGAGCATAATCAGGAGCAGAAGCTTACAGTGTAGGGTAAAAATAGA
CTCCTGTCCACCGCAGAAACCAAAcctattgtcattctgataatgatg
>NODE_450_length_780_cov_13.447436
TATGGGCTGCCTCCATTCACAACATGGAAGAGAGGGTTTGCATTTTGGAGCTAGCATACA
ACAAGGAAGGGTAATGTAATGATTTATAGATGCAATTTTAACCCCTTACAATGCATGCAA
TCCCAAATGAGTTGAACACTAGAAAAAAATCTGTCTGTAAAGAGCTACAATAATCAGGGG
GGAAAAAAGCACTGAAAATGTGTGGTCCTTTATTACACTGGATTGTAAGAAATTCTAAGA
AAATATTCAGCAATCTAAATTGTAGGGAAAGTTCTTTAAGGAGTGCCAGGACAGTAATTC
ATTTCACCTTAATAAAACCTTGCTTTTTTTTAACAACAACTAAAAAAGAAATTTCCATAT
TACTCTTTAACAATAACAGAGAGTGTAAGAGTGCTTGTGACAGGTCTGTCTAAAGGCTTG
CATGCAAACTGGCCAGAGAGAAGTGATTGGCTGAGACTTGGCACGGTGGACGGACAGACA
GACAGACAGATGGACGAGAAACAGAGAGAGAGGACACAACCCACTACCTTAATGAGCCGT
CGCTTTATGAGCTGCTGGTCAGCGGAAAGAAAGCCATGATTGATCTTAGGGAAGACCATC
TGAGCAGGTGTGTGAGGTCAAGAGGTCGGAGGTCAGAGGTGAGAGAAGGTTGAAGAAGAA
TGAAGTCCCAGAAGATGATGAAGAAGAAGAAGAAGGAGGAAGAGGAAGAGGAGGAGGAAA
GAAGCAAATGCAGAAAGATTTTGTTAGAAAAGACCTGTGTTCATGAACCCGGCTGCAGCA
CCTTCACAGATGAGAAACCCACACTTTTCCAGCTCTTTTTCGGAAGTTATTTCTTCGGAG
CCCATAATTACCACCTCCGGGGTTGCCATCGAGCCACAATCCCCCTGGAAAAATGGGAAT
TTCtgctcctctgtgaaagtgctg
>NODE_451_length_2135_cov_4.246839
GTCTTCTAGGATTCATCGTATGAGCCCACCACATGTTCACGGTAGGAATGGATGTAGACA
CTCGTGCCTACTTTACATCTGCCACCATAATTATTGCCATTCCTACCGGAGTAAAAGTTT
TCAGCTGACTAGCAACCCTGCACGGAGGGGCCATCAAATGAGACACCCCTCTATTATGAG
CTCTCGGATTTATTTTCCTCTTTACAGTTGGGGGCCTAACAGGAATCGTCCTTGCCAATT
CCTCACTAGACATTGTTCTCCATGACACCTACTACGTAGTAGCCCACTTCCACTACGTCC
TCTCAATAGGAGCTGTCTTCGCAATTGTCGCTGCTTTCGTTCACTGATTCCCCCTGTTCT
CAGGCTACACTCTCCACGAAACATGAACTAAAATCCACTTCGGGGTTATGTTTGTCGGAG
TAAACCTCACTTTCTTCCCGCAACATTTCCTTGGCCTAGCTGGCATGCCACGACGATATT
CTGACTACCCAGACGCCTACACCCTATGAAATACAGTCTCATCTATTGGATCCCTTGTAT
CTCTAGTAGCAGTTATTATGTTCCTCTTCATTATCTGAGAAGCCTTCGCAGCTAAACGTG
AAGTTCTATGAGTTGAACTAACCTCAACAAATGTTGAATGACTACATGGCTGCCCTCCTC
CCTACCACACCTTTGAAGAACCTGCATTTGTTCAAATTCAACAAACTTGGCAAGAGCACA
AAACTCACACAGCCATTCCTGCCTAATTTTCTAACGAGAAAGGGAGGAGTCGAACCCCCA
TAAATTGGTTTCAAGCCAGTCACATAACCGCTCTGTCACTTTCTTCATAAGACACTAGTT
AAACCGCTAATAACACTGCCTTGTCAAGGCAGAATTGTGGGTTAAACCCCCGCGTGTCTT
GCATTAATGGCCCATCCCTCCCAACTAGGATTTCAAGACGCAGCTTCCCCTGTAATAGAA
GAACTTCTTCATTTCCATGACCACGCCTTAATAATTGTATTTCTCATCAGCACCCTAGTT
CTTTACATCATTGTTGCTATAGTAACCACTAAACTAACTAACAAATTTATTCTAGATTCG
CAAGAAATTGAAATTATTTGAACAATTCTCCCTGCCCTTATCCTCACCCTCATCGCACTC
CCATCCCTTCGCATCCTTTACCTTATAGACGAAATCAACGACCCCCACCTAACAATTAAA
GCCATAGGACACCAGTGATACTGAAGCTATGAATACACAGACTATGAAGACCTAGGATTT
GACTCGTATATAATTCCTACACAAGACCTGACAAGCGGACAATTCCGACTTCTAGATGCA
GATCATCGAATAGTAGTTCCAGTTGAATCCCCGATCCGTATACTAATCTCCGCCGAAGAC
GTTCTACACTCATGAGCAGTACCTTCTCTTGGTGTAAAAATAGACGCAGTCCCCGGCCGA
CTAAACCAAGCAGCCTTTATTGCATCTCGACCTGGAGTGTTCTACGGACAATGCTCTGAA
ATCTGCGGAGCCAACCATAGCTTTATACCTATCGTTGTAGAAGCCGTTCCTCTAGAACAA
TTCGAAACCTGATCCTCCCTAATACTTGAAGACGCTTCGCTAAGAAGCTAAATAGGGTCT
AGCGTTAGCCTTTTAAGCTAAAGATTGGTGGCCCCCACCCACCCCTAGCGAGTATGCCAC
AACTCAATCCCGCACCCTGGTTTGCCATCCTAGTGTTTTCGTGGTTAGTCTTCCTGACCG
TTATTCCTCCCAAAGTCTTAGCACACACCTTCCCTAATGAACCTACCCCTCAAAGCACAG
AAAAACCCAAAACAGAATCCTGAAACTGACCATGACACTAAGCTTCTTTGATCAATTTAT
GAGCCCCACATATCTAGGAATCCCCCTGATAGCCCTAGCCTTAGTCCTCCCCTGAGTCCT
CTTCCCTAAACCCACATCTCGATGACTAAACAACCGCGTATTAAACCTTCAAGGCTGGTT
TATTAACCGCTTTACCCAACAGATCTTTCAACCCCTAAGCTTAGGAGGCCACAAATGAGC
TGCTCTGCTCGCATCACTTATACTTTTCCTTATTACCCTTAACATACTAGGCCTCCTCCC
TTACACCTTTACCCCTACCACCCAACTGTCACTTAACATAGCCTTTGCAGTCCCTCTCTG
ATTAGCAACCGTTATTATTGGAATACGAAACCAACCAAACCACGCCCTAGCACATCTACT
GCCAGAAGGAACTCCAACTCTTCTCATCCCGATTCTTATTATTATCGAAACCATTAGCC
>NODE_452_length_570_cov_33.707016
TGCACATCTGCTACTTTCCTTTGGGTTCTTTTTTTTTTTTTGAGCAGCCTCGATTCACCT
TGAGGACACAACGGGCTTTCCAAAACAATAAGTGGCATGAGGAACAGATGTGAAAATTCA
TAGAGACTTGATAGATGCACTTCTGCTACAGAATGCAGTCCATTAAAGACACAATGTGAG
TGGGTACTGTAAAAAGGATAAATGGTAAGGCTCTTTAAGTACTCAGGGATGACCCTCAAA
ACATGTGTGTGAAAGTAATGTTAATTATAAAGTAGTATAATACTTGAAAATGAGGGTTTT
CCGCTTGCTAGTTATGTGCATTGGCACTTAAAGCCAATACAGTTCAACAAAGCTATGGAT
GGCGTTTCAGGGATGCTGAAGGCCATTTTTGCTCTGTCCCATCCTTACCAGCTGTATTTG
TTCTCTTCAATAAATTCAAAGTAGCCCCTTCCATGTTCCTCCCGGCGTCTCTTAACACCC
TTCTTATTCTTCTGATCAGCATTCGTGTCTTTGTCCGCATCCCCTTTGAAAATAGAACAA
AGATATAGAATGAGGTGCTCCTTTTTGTGAGAGAGAGAGGTCGGACTGGCAGTGGGGTTC
TGGCCCACAAAGCCCGTTCATTAGTTACATTGTGTCGACCATGATCATCAAAATTAAGGC
TACTAAGAGGCAACACCTCATAATTAATAAATGATTAATATAAAAACAATACAA
>NODE_453_length_829_cov_17.178528
CATTATTGACAGACGGCTAAGTGTCATATGTCAAGGAAAGAAGAATTGACGGGGATAAGA
AACACAGAGAAATAACGGTCAATCAAACCTACTTTACAGTCATAAGGGAAAAAAGCAGCC
ATGTCCAATATTTCATTTTTCTCTTGGAGAAAACATAAGATCATAATACCTATTTTCATA
ATAATACTAACAGCCTTTAGGCTACAAAATAGGAAGAAGGCCATACTCTGTATATCTGTG
CATTGCCTGACAGAGACAGAAGGGTTTCAATCTCTTTTTCATTTCATCCTGATAGCTCTG
CCTTTTATTACCGAGGGACAGGAACGTTTCCTGAGGTAAAAAGGAGTGCACATTCCCAAG
ATAAAGTTGGAGGTTTACAGCTATTTCCAGCCGTAATGTATTATTCCGTTAAAGCAATGA
TCAGGTAGTGTTGGATGAATGGGAGATGTTCAGCACCATTACTGCCTGGCACATCAGTGA
GGCATTATTACATTATCGCTGCTCTTTAGTAGGAGATTGGGTGTGTGACCGGGTTCTGAA
TACACTCATCCCGCTCTCCACGGCGTAAATTGCAGATTGGCTCATTGACTTCAATGATAA
AATGTAAAAATTGCCAGTAAAGAGAACATAGACTCAGGTTACTCCTTAGCTGTTTGTCAA
CGGCAGATGTGACTCAGTTGGTGCAGAGCATGTTAAAGAGTTCCATCTCCCAGAAGTCAA
TGTCATTTATGCCTCAAACTGCTAAAGCAATAGCTCATCTTGTCTCTGGTGTGTCATACT
ACACTGCCTTTGTCTGAGATTAAAATTTGCTCTGGTGGTGAGCTAAAATCCTAAAATGTT
ACTTATAGCATAGAGAAAAGATTTACAAACAGATGTATCAAGAATATGTTGAAATAAAAA
GTGACACGATTTACATAGATCAGTATTTAAAATTAAATGAATTAAAAAGCTGTTCCTgtt
gagatttaaaaaa
>NODE_454_length_145_cov_85.482758
CTCTCTTTGCGTGTAACGTTGATATGTGACTGTATCTGTTGTATTAGGGGATGGCCAGCT
TGCCACACAAGATTTGACTGCAGCATTTGCCAACTACTACGTTGCATCTTCTTCGTCTCC
CACTACCTTACAGAAACTTATCTAATTGGTTCCATGAAGGTGCTGATGGGTTTACACAGA
AAATTTCTAAAAACGATCTTGTCAATGAAGAAATTCACTGTTTCTGCCAACTGGAAATTT
TAGTTTAAAATGTGTTGTCTCTTTTGCCTTTCTCTTTCTCCTCTGTTCT
>NODE_455_length_903_cov_12.170543
AATGTTGGATATTGTTCTTGAGATTTCAAGCCAAATTTTAATTTACTGATTTCTACTCCT
TAATAAAAGGGTTTAAAGCCCCCTCTTTTTAAAAAACAATTTGATATTAATGTTCAAAAC
ATTCCTCTAAGAGAGTCCTGTAAGTCTCCAGCTGTGTGCAGTAAATGGCACACAGTGTGA
CATTCTACCTGTAGCTGAAAATACATTCCCTGCCTGAGGTGCCTACCTTTCGGAGTCTTT
TACAGTGTTATACTCCAAACCATTCCAGTACCACCCGGTGCATGCTGTTGTACTCCTGAT
GCACTCAATGCATGGAGAATAATAATCTGTCTCAAGTCTGTGTTGACCTGTGTCTTTGGA
GACAAAAACAAGAAAGCAACAGGTGTAGTATTACCAGTGAGGAACACCAAAACATTTTGT
CATGGATTTAGTGCTGCAGTGTACTCAGAACGTTCTCTGTTTTTCAACTGAAGGTTATGA
AAAGCCTTGGAGCCTTAACAGCATGTCTGGCATGAGCGGGGATGCCTCTGGAGTGTCCTC
AGTGTCCGCCCTGCCCTGCAGCCCACCCTGTCTAATGCAGCACTCACATTCTCCCATCCC
ATCCATTATGTAGCATGGTTGAGTAGCAGACACAATGCCATTGGAAGGCCAGTCCACACT
CCTCCTTCTTATCTTTCCTGTCAGATTTTGCTTTGACACTTGCCTTCGCTCCTGCATTTT
TTTTTCTTCATTTTTATTTCTTTACTTTTCTGGAAAACTGTATCTTAACTGTGCTTATAC
TCAAGCTTCCCAAGTGTTCTCCTTGGGTGTGTCATCATATCCTAGACTAGAAAACATTGG
CACATGCCACTCTGCATGGGTCATCTCAGTTGCAGACAAAGCACTGTTCTACTTCTACCA
CAGGCTAACCCCACTCTTTTCCTTGTGTTTACATCATTGCCTGTTGCTCTGTTGCTTTTG
ATctctcatactcttctgccaataacttttactcatttgctttttacgattttgtgaaat
aatctttcataagatgtaacccctgct
>NODE_456_length_623_cov_2.577849
CATTGCTGACTCACAACTGCCATTTCACGCCGCATTTCTGAAGATATCCGAGCTTTCTAT
CCCCAGTGCTGGAGCAGGAAGTTTGTGACAAAGGCAGCGGTGCATAGACAGAGCACAGAC
TGCAAAGGAGGGGTGCAGATGTTTGGCAGCTGCTTCATTCCTCCATCTGCCCCCCTGGCA
CCAGCACCTCTTAAACACCACACTTTAATGGAACGCTCCTGACCCTCTGGTGCGCTCTGC
TCTCGCTGACACAGGCGGAGGGATTTCACATGGCCCAAGAATGACTGCTTTATCTGCACA
GAACTCGCTGCACAGAGAGTGGAGTTTTAAAGGCTCTGAGGTTGAGATGTTTTCAGGCTA
CAGCTTGCCAGGTGATATTTATGACAATAAAATTAGACTTCAATGGCACAGCAAGAGAGG
CTGCCAGACAGCTTAAGCTATGATTGCAAACAGGGGAAGGGAGGGAAAAGAGGCAGAGCA
TGTCTTGGGGTCTTCTACACTTAGCTCACCTTCCTGTCCATTTAATGTGGTTGTTCTTGT
CTTCAAAGGCGTTCCACTCCTCTTTTTCCAGTGACAATCCAACATGGCTTAAAGCATGAA
AGCTTGCATGGCCTGCCACTACTCATTCTGTATATCTAATCCTCTATTTGCTTTTAACTG
GCCTTTCAGTAGTAGCCTGAaacatataaacatttctatccggtgcctcagatagaatca
gctaatggccgcaggtgtttacattacagcagtttccgacaggggac
>NODE_457_length_416_cov_9.072115
CCCCCCCCCCCCCTCTCTCTGCATGCCCACAGCCCAGCAGTAATTCTGTGTTTATCAACT
CTTTATTATGGCCCCTCGCATCATCATTTACAATGGTAGCATCTGCTCATTGCCTAGCCC
GAGCATGGGGCAAATTGCTTTTATAGGGAAAAAACAGCCAGTGAGAGGACTCACACACTC
ACAAATATACACACACACAGCAGCGGCTGCGCACAAATCAAGAAACCGAGCCCCGGCCTA
TTTACAGCGGTTGTTAACTCTCCTGGCAGAATCACACACAAACACACAAACACTTCACTT
CTTCTAACAGGATCAAATGATTAGCTGGCCACCATCGGCGAATCAAAATGAGTCCCAAAC
CCAATGAGGGAGCAGTTTTGATTTTCCTTTTATTTTTTTTTGAACATCTACCTGACGCTG
CGATGTGAAAAACAAATATCACATCTGGCCTTGGAGCTCTAATTTCTGCGTTTGGCTCGG
TCTAATTTAGCCGCTACAGCAACGTGGGAAACAGTGGggaagcagaaaatggcaagacat
cctgtctttgttgttcgcat
>NODE_458_length_929_cov_17.009687
TGTACTGCTGCACACTTTTGTCCCCAGAAAACAGAGCATGGACTGGAAGTTGTGAAGACT
CTGGACTGCTTGTTTGTTCAGGCTAGAGTGTCACTGTTCCTCCAGGCTGAGAACATTCTG
AGGCAGAGCAGTAAGAGTTGTAGCAGTACTAATTCTCACTGTGGTTTCGAATGCAAACAA
CATGTTGACAAAGCAACAAAATGGGAAAAGAGAGCGCACATCCGCATTTGCATTTAAACT
ACGTGCAAACAAACTGAGACATGCATTTGTCAACATTAAATGCTAATGCCTAACTTGAAC
TTGAAAGAGTTTAGGTCAATTTGTGCAAGATACAAGACGTTGGATTTCTGTAAAATGAGC
ACTGCTGACTTTTCTCAGAAAGCCACAGCATCAAAGTCAGAAATCAAAATAAAGCAGAGT
AACTTTGTGAGTAAAGGGACGAGGTTGGTCTCATTTCTTATTTAAAATCAGCTCCATAAT
TTGATCTTTGTAAAACTTAAGTTGCTGCAGGTGTTCGGCAGGAGGAATGATAGCCTTAGG
GCTTGGAGCTACCGTGAGGCCCCGCTGAGATTTCCCATCATCCCTACAGTCTGGCAGCAG
CTTTTCAAACAGCGCCCCTTCTGAAGTTGCCCTTGGTTCTACATGTGTAGCAGTAATTAT
GAATGAGGGGGACTAAGATCTGTACAAAACCATCAAACATTTTACAGCTTGCTGCTATTG
TTATAAAGATCAATAGACACAGTATCAGTCCTGGTTTTGAAGGAGAGGTGGTGCTGTACA
TTTTCCCTCGCATACTTTCTCACTTTCTTTCTTTCTTCCTTTCTTTTGGCCTCCCTCGCT
CATGTCCCCTCTCATTTCTCTTTTCTTTCTCTCTCTCCGCTCTCTCTCCCTATACAGAGC
CAGTGTTGCACATCCGTTTTAATTGCCGTTTGTAGGGTTCTGTGATGTGAGCTGCTAAAA
GACACCCGTCCTGTAAAAGAGCAGGAGATGGAGACAGAGAGAGGAAATGAAACATATTCA
CTTCAGTGCTAGCTGGTTGTATAGCAAAGGCCAAGGCCaaacttcaagcgcag
>NODE_459_length_152_cov_2.664474
AGAGCATAAAAACAGCACTCCTGCAGATTGTCACAGAAAATGTTTACAAACATGTTTTGA
CCTCACAATGTGTTCAAATATGATAAATATGAAGGCAAAAGCTGTTTCAAGTGACATTGT
GTCAAGAAAGTGAGTAGAGACACCATTTGGCCTAAATGGCCTTTTCAGCGCATGAAACGC
TGTTTAAGAGCATAAAAACAGCACTCCTGCAGATTGTCACAGAAAATGTTTACAAACATG
TTTTGACCTCACAATGTGTTCAAATATGATAAATATGAAGGCAAAAGCTGTTTCAA
>NODE_463_length_381_cov_1.658793
GGGAAAGGAGAAGACAGGAAGAGGAAGTAAAAAGAGGGTGGGTGGGGGATGAGAAGCGAG
AACAAACAAGTAGGAAGGGCAGAGTAGTATGTATAGACGTACAACAGGAAGTGGAGTGAT
GGAGGTGTGGTTCTGCTACTGAGCCTCAGCTAAAGATTTTATCTCCATGTAAATTCCAAA
TACTGCAAATACTGTACTATAGCACAATTATGTGGTACTTTATACTTGCACTCTACTATA
ATTCACATGCCAGTATTGTACTTTCTACTTAACTACTGCTTTTTGATAACTAATAAAAAA
TACAACCAACAAACGTGATGACTTATCATATGGAAAGCCTTGCAGTGATGCTGTAAGATA
AAGATCAAGATAAAGCTTATTGATCCCAACACGAGGGAAAATGTGCAAATCAATAAAATC
AGTTTCATGTTTACCAGCTGCAACGTTAAAGTGACGGACACATGAATGCATCAATGTGCA
TTAGCTCCAATATTATCATATACGTTATTCTGaaatcatgccctc
>NODE_464_length_692_cov_26.604046
TGTGAAAGACACACGGATTTCCACCCTTCTTTACCAGTTAAACCAGTATCTCTGGATAGA
ACACACTCAAGTACAGCAACAGGTAGAGTCTCTGACCGCAAACTCTTCCGTGGCTCCTCT
GAAAATAATCTCTCCCCCTTTTTTTCTCTCTCCGTTTATCTCAATTGAGTTTCCAGCCCT
TTTGTTCGCTCTTCTTATCACTTGGAAAAAGGTGAACCCTCGTGTTATTTTTATTTTAAT
CTTTGCTTTAATTGTAGTTTTTACCCTTGTGGTCCCTGATGGCTTCGCACAGTGATACTC
TGGTGGTGTTCTTTGGGGCAACAGCTGGTGCAAATGGGGGTAAACTGGGTTCGGATGAGA
GGGAAATAATTCTCTTGGTGTGGCAAATTGTGGATCTACATGAGAAAAAGGTACGGACCT
TTCTGACCCCTTCCTTCGTTGTACGGTTTCTTGTGTAGCCAGAGTGTTTGTGGCGTAGTG
TGTACCTGTAGAAGAAGAGTGTTTGACATTTAAATCAACATGGTGTGCTCTCTGCAGCCG
TGCTTCATGCTAGCTAACGCTACATCAGCTCTCCGGCGTTAGCTCACCTTTTAACAGGTG
TGCGACTGAAACGTAACGAGCAGCGGAAAGCTTTAGCTTCACCTGAAGGAGAAAAACACA
CCTTTTTGGTTTAGCATGTCAGCTTGTCGACTTAAACCACGCTGCATTGACAATTAAGTG
CCTTTATTGCAACTACATTGTCAATTGTTTGACTTGAAAAGACTTTATTTCCTTTATGTg
tggggtgtcattgccaaaaagtggtcgcctgccaaaaagtggtatgtcacagtttc
>NODE_465_length_328_cov_4.323171
TAAGAAGAAGAAGATGGTAAAGACAAAAGAGAAGTTCAATAAGAAGAAGGTGGTAAAGAA
AAAGGTCAAGAATAAGAAAAAGAATGAGGTAAAAAGGAAGAGGAGGGGGTAAGGAAGAAG
ATAAAGAAGAAGAAGGTGGTAAAGAAGAAGCTCGAGAAGAAGGCAAAGAAAAAGAAGTAG
AAGAAGAAGAAGAAGAAGAGCGTAAAGAAAGTGAAGAGAAAAGGAAGAAGTATAAGAAGA
AGATGATAAAGAAGAAGAAGGTGGTAGAGAAGAAGAAGATGAACAAGAAGATGAACAAGA
AGAAGGTAAAGAAGATGAAGAAGAACAAGAATTTGAATAAGAAGAGGGTGGTAAAGAAGA
AGAAGCAGTTAAAGAAGAAGATAAAGCAGAAGGTGATAAAGAATAAGGTAGTACAGAAAA
AAAAGAAGGTGTAGCAGAATAGTCCTGTCCTGTGCAAagtttgtttgttgtt
>NODE_466_length_727_cov_19.517195
AGGGTATTTCCTTCAAACCACCACTGGCTTGTCAGTTTCTCCTCAGTGTTACTCTCTGTG
TTGGTGTCTGATCTTTGTGAGCATGAGCAATGTGTCCTAATGTTGTCAGTTTCATCTAAG
AAAACACACGATATGGGTACAATTTGCATAAATTTCCAAATGGAAGGCGTGAAAGCATGC
TCGGCAACTGTGCCTGTTTGTTTAAAGTCAGCCAAAGCTCTATAATTAGCAGTGTTTAAT
TATGGAAATGGCTGCCGAGGAGAATTTCAAACACACTTCTTCCCTGGATCATTAGTCACA
GGGGCAAAAAATGAAATGCTTTCAGCAATGAAGGGTTCATATTTCAAGCTTATAGCTGCT
AAAAGGGTGTACTCAGAAAATCAATTTTATGAAAGTCCGTTCAGCACTAAAGGGAGTTCC
ATGCAACTAAGCAATTTTGAAATAATGTCGGTGGGGGCCTGATTCATGGATGGTAACAGG
ACTTTGCTCTCCTTGCCTGGGACATTATCCTCTAAGCTAAGGTCAGAGGTCAACCTCTGG
TTTAAATCAACCTCTGTTTAGCATAACTCGATTCTTAAAGGGCTGCTGGCAACTCCACAC
TGAATAGATAAGTAGTCTTCTGCAGGCAGAGAGCATGCAGTGTAGCAGATCAAAGCTTCT
GAAAGCTGTCTAAAGACTAAAGTGGAAAAGGGGAAAGTTCAGGTAAACTATGGCAGGGAA
ACTAACCTTGACCCTGTGAAATGCCAGTTACTTTGTACCACAACAATGATGTCTTAATCA
TAGCCACAACCTCACACATTGGCTGTAAACATACAATTTGTGCATGCCCCTAGAACACAG
GCGCCCTCCATGCAATAAATCCagtccctgt
>NODE_467_length_291_cov_3.989691
GTCTTCTTCACAGCAGACATTTCATCTCGTCACAGTGGGGAAAGCGCAGGTGTCACTAAT
AACATTAACAATGGCTCTGCTCTATTCAAGCATCTCAGTCGGCCATGACAGTGTGGCAAA
GAGCCAGCAGGCACAATACCAGGACCCTGATGGTGAAACGGCTAAAAGGAATTACATTTA
CACCTGTGCTTTTCCAATGTGACGTGTCAAATGTTAAAAAGACCAAATTACAGCAGGTTT
AGGTTTGTGAATCTGACCCAGAATACAAAAACGTTCTTGCATGAGGCCCACTGTTATCTG
TTAATGTGTTAGGGAACTCGGCTGAAGTTACTTTGCGCCACTCTGCATTAAAATTAACTG
CATGTTTAATCAGTTAATTAACTTTGCACCTCAAGGCTTTGAAATGAAAGATGTGTGCAA
AAAAAAAAAAAAAAG
>NODE_468_length_370_cov_6.691892
AGGGACCTTCTTGCAAAACACCAAGGTTTGGACATTGTAAATGTAACGTAAATCATACTC
AACAAAGTTCCAAAGACTGCAAAACAAGTAATGCAAGATTATGAAGGTAAATTATCAATG
TACAGACCACCGTCATGGCACATAGGAAAACTCCAAAAATCATTGCATTGGGAAAATATT
GGAACATTCCTTGGGAAGATTTGGAAAGAAGATACCTTGCTTCAAACCATGCAGGTGTTG
GCATAGTAAATGCAATGCAAATTGAACGATTCAAAATTCAAACACAATGAAACATGTGCA
AAGGAAGTAAAAGGGTAACTTATCTATGTACACACCACCCTCATGTCACAAAGGAAACCT
CCAAAAATCCTAACCAAGGAATAAAAATTGGATCTACCTTTGAGAAGATTTGAAAAGGAG
GGACCTTCTTACAAGGCATGCATGTTTCGACAGAGTAAATGCAACGAAAATTGAACTCAT
TAAATTGGAATAAAAGGCGACATTGACAAACCAA
>NODE_469_length_347_cov_1.365994
AAGGGCTGCACTCGCTCTTAAACCCTGCTCGTAGCTTACTTACAGAGCTTACAAAAGAAG
CCTTATTGTACCCTGCATTTATCTCAGCAAAATTGTCTTTCTCTGCTGTCTTGTGATGTA
GCAATATACTTGCATACCTGGGAGCTAACATGGACTGAAATGCAGGGCCATAACGCTGCT
ACAGTTGTGCAGCTTTTACTTTGCTGCTTCACTTCCACGTGCACAAACACACACAGACAT
GCACATAGACCATTAAAACCTCTTCCGTTTTGAGTTGTTTCTTGATATTGTAAGAAAACA
CTGTCCTCTATTGTTTTGTCTGGCTTAATGCAACCTCAACTAACCAGCATACCAGTGAAG
CAACTGCAAGTGcagagctgcttgctttagaacaaaatactgtgactcatttctaaatgt
ttccgcctctgttacatttcatttggtcagatttgtttttcgtatgaaatgcactccaga
caaccgccttt
>NODE_470_length_482_cov_29.817427
GGGAAGTCCTCCTCTGTTTTTTTTATGTTCTTATTCATGGGCAAAATAAGAAGCAGGCAG
TTTGCTGGCAGTAGGAGGTTTAGCTGCCTGGAGCTAACGGGAGCATCAAACCACGGCTGT
GTGTTTCCATCTGTGTGTGTGTGTCTGGAGCTGCTGTTGTTGCTGTTGCTGCTGCTACCG
CTACCACTTGCCTCCGTCTCCTCCCTTCTCTGGCCTAATCAACAAAACAGCCTCAGCTGC
CCCTTCGGATCCCCTGCCAGGGTCCCTATCATCCTCTGATCAAATATTAATGTGTGATAC
TGAGCTTGCTCACTAATCCAAAGCCAATTAATATTATCTGTCAATTATTTACAGATCCTG
AGGTGCGGAGGCAGATCCCTGAGGACTACATCGGCCAGGTTCAGAATACGTAATTGACTT
CCTCTTTCGCCCCCCACCTCAACCCCAGCCTCCCTTCATTCTTTCTTCCTCTCTCCCTCT
TGCATTTTCTTTCATTTTTCCTCTCTTTTCATCTCCTCCTTCCTTTTTTGTTTATGTGTG
TCTTTTAAAGCCTAAATGGTTGTCTTTTCAGTGGTTCAGGGCGAGCGTTGCAGGATGCTG
CCTGGGCATTAGCATTgctgatatat
>NODE_471_length_690_cov_11.363769
CTTAAGTCCAAAGACTGTCAGAAGCCTGTGTGTGTGCGTGTGCGTGTGTGCGTGTGTGTG
CGTGTGTGCGTGTGTGTGCGTGTGTGCGTGTGTGTGGTACTGTTTGGTAGAAATGACACT
GGCCGGCCATGTAAAAGTGTGTCTGACAAGGGGAGCGACGGAGTCAGCGCTTTTTTTTCC
TCCCTCCTCGCCCCCCGCTGTTCAATCCATCCAGCTGCTGTCACCACAGGGGAGCAGACA
ATCTATCAAGGCATCGGGATGCATTCTCCTCACCTGCGCCGCGCCTTTAATGAACAGCCA
ACATGATCCCGGCTGACAAGCAGGAAATGGATGTAATAAAGATTGTTTCTGCATGCTCTT
TGCATCCCTGATAAATCACCTCGCTGTGCAACAGATACGGGAGCCACATGGAAATTTGAT
TTCACACGGCAAGGGGGAGGAAGAAGAGAGCAGTGGGGGGAAAAGAGAGCTGCTAGTGGC
AGGGTCACTCTATTTTATTCCTCCTTTTCTCCAGTGGAGCAGTGGAGCAAGATGTGTGGG
GGCTGAATAGAGGGACTGTTTTTTTTGTTATTTTTTGTGTGTATGCTCTTACTTCCCTCT
AACACTCTGTTAAACCTGGAACATGCCTCTGTACCTTTAAGTCTAAAACCACAACAAACG
TTGTGTGCAGATGTTCACGTAGGTGTCAGTCATCATAATTGGACATAGCATTAATGTGTG
CAGTAAGGGGCAGGGCGGCATTTACCGAAACCACAAAACACAGGAAAAGGGAAGGAATCT
GAAAATGGCAACGTATTTACTAAAATAAAATACTAAAACTAAACTAAAATAAAt
>NODE_476_length_563_cov_24.415630
CAGTCAATGTCATTCATGCAGTGTCCACACAGCGGACTTCTGCTGGCTGCTGGCCATTCC
TCAAACTGTATCAGTGACATAAATAGTGGAGAACAATCTCTCACAAAATCCCGGATGGGA
AACAAGCATAATCTGGGCATTACACTGATAGCACAGACACCATGTTGACACAACATCTAC
TGCCCAGCTGAGTGCCACATAATCCCCTGTAGGAGGTGGATGCATACCTAGGATCCCTTG
CAATGAGGTGTAGTTAACCAGCCAGACTCGTGTGCAACGCCACAAACGAGCATCAATTTC
CCCTCCCCCCACCTTGGTGCTGGTGGACTATCAGCGAGGGTCCGACAGTGTTGTTCCTAA
TTACCTATTTCTCCACTCCTGATCCTGCGGCTGGCATAATTAGTTACCTGGGGCTGCAAT
CCAATTTGAAGTGATGACAAGAAAGTGATCCATGAAAAAGTAATAAGTTAAATCCAATTT
CAGCCTGCCTCTAATTAAATGCACATGGAACTAATGAGTCAAACCCTACCATTTCACTGA
TAATGGTAATTAGCGGGGTGGGAGTTGCCGGCTCTCGTCGTTGTGCCACTGTAGGTGTGA
AGCGCAAAAGGTAAAAGCGGCATGGATTCTTTTAATTACATGTGTCATTCTGTCAATGTA
ATTTACTGGCTTTTTGACCAGTCAAGTATGTTTAGCTGCTTTCCAGC
>NODE_477_length_415_cov_14.879519
CTTTTCTCTCTCTCTCTCCCTCAGCTCGAGGTGATTCGAGTTCCTCCGTTCATCCGATCC
CCGCGTCTCTCCCTCTTTCTCCACCTTTCATTCCCTCACTTCCCCTTCGTTCCATCTACC
CAAATTAAGAAATTAATGAGGGATAGGTTCTTTACCAACTGCCCCCGCAATGTTTACCAC
TGATGAAATTATAATGCAGGCCCTGCTGTATTATTTATAAGCCAATTAGGGGAAGTGTTA
CTTGATTTGATGGGGAGCCGACACACAGAGTACATTTAACTAATGGAGACCAAGAGAGTA
AAGGGAAGGAGGGGAGGGAGGACAGCTGAGGCGGACTATTCCGTACGATGCTCTAGGATT
ACGTGGCTAATTGCCCTGCTTTATCTGTCTGTCACGGATAGCCATGCATATTTTAGCGTT
CCCAAAGACTTTGATTGTTTGCACTCGTGTTGGGGCTGTAACAAGTAGAGCAGAGGCCAG
AGTGGAGTGTAGTTAAAAACTGGCAGCAGGGGAGGCAAGGGGAGGGAGGGAGGGAGGGAG
GGAGGAGGAGGAGGAGGAA
>NODE_478_length_630_cov_18.649206
AAGACTTAAAGTGATAGAGACCTTAAACACATCCATTCAAGTAAATACAGAAAAAAACAG
CACTAATCAAAATGACCACAGCTAAACTAACGCCTTACTGTACTAAACATTTCGGCACAT
CAACTTTTAAGTACTGCAGTGTGCACTGGGTAGATGATAAAAAAGTTCTGTGTCACTGGT
CCATGCCGGTATGCTCCCCAGTCCCTGTAATGATTTCTATTCATAAACATGCAGTGTGCT
ATCCTCCACCTGGCAGCTGCCTCTGTGCATATGAGATTACCATTATGCATCTTCCAATCC
CAAGGATAAACATCTCTTCACTTTTGAAGTTTGCAAGCATGAGGCATATTTTAGTGCCAT
ATGACTTAAGCATCCCTTCAGGTATCACTTGCAATCTTTTCTCATTCTATATACATTGTT
CAACTTTAATGGGTATCTAATTTGTGTTATCAGCTTACAGGGCAGTAAGTAATAATTTGC
ATGGCTGCCCTAAGCAAATATGCTTCCATAAGCATCCCCATAGTATAGACACTAGAATGG
ATTAACCTCCATATTGGCTATGCCCTGACGGTCAATGCTTTTTTAGAAATAAGTAGAACA
GATAGTTTAGTTTGGTGGCAATTGTTGTGAAAAAAAAAAATGGATTTACTACAAACCTTT
TTACATTCAGATGCTACTTTGGATAAAAGTCTGGCACGCATAGCAATGGTGAAATGAAAT
CTGTGCATCTATATTTCCAGCATTGTCGACGGTGGTGAAGGCTTCTTACTGgaa
>NODE_479_length_526_cov_2.663498
CAACAGAGGACAAGACCCTACATGGTATGAGTCCCTTGGATCTGCAACACAGCATGGATG
CTACCTACACCTGTATTTTCCACATGTAATGTAAAGCAGGACAAAAACAATCTAAACTCT
GCTGTCTTTGTGACTCATTCTGTTATCAGTCTGAAAGGATTGATTACATGGATAGGTGCA
GGACAGTATCACAAACTGATACATCAGGCCACTAAGTGCATGAGACACAGAATGAATGTA
CCAGACTAACATAAGACAAGATTATTGTTCCACATCAGTTTTAGGCCACATCATGGCTGC
TGTCCATTAGTGGGGGTATGAGGTGGGACTCCTGGTCCAAAAGGCAAATAAATGTGCTAA
CTCTCAAAGTGGGGGCAAGGAAGGAGGCAGGAGGAGGAGAAGCAGCATCTGTCTTCCAAC
GATGTTGAAGCAAGAGGTGTAAAGTAAGAAACGCTGTATTTCCTTTTGTGTCCATTAGCG
TGCAGAGTTGAACAAGCACTTCTCCCCCTCGTCCCTTTTTCTTTTATCTCCCGCTCTGTT
ATCCCCTCTCTCCTctcatttgacacatgtaggccagttgaggcctccacaagcagccga
cacaataatgtaaaggaccacctgaaaagagtatagagactaatttcaactcctgcacaa
ctttcagagc
>NODE_480_length_650_cov_27.076923
GCACTCCCCCTCCTCTCCCCTCACTCCTCTTCTCTAATTATAGGTCAAGCACTCTTTTTG
TAAATTATAAAACCTTTGTTCTTATCAAGAAAACAGAGCAAAAAAGAACGATACCATGGA
AGGAAAAGGAGCAAGGAAGACGAGAAAAAGTATATGAAAAAAAGAGGAGGGAAATGGTGT
AAAAATAAGAAAGGGGGGGAAATTTTTCAATTATAAAACCAAGCTAATTTGGTATGACCA
GCGACTGTCATGCATGGTGACGGAGCTCCATTATGCAGTCATTTGAGCTCTTTCAAATTA
GTTATGTTAATGTCCTGCGTGTGAATGTAACACTTGGATGGGACAAGATTTCAGCAATTA
ATTTCTACAGTCAGCGGAGAGACAAGCAAATTTATTTTCCCCCTCTCAGGGAATTGGTGG
TGGAGGGAGTGAGGAGGGGAGAGAGCATTCTGGAGCAGGGAACAAGCTAAACACAAGACC
TAAATAAAGCCTGAACAATGGGAGCCAATGCCTCCTCATTCATTCAATTGACAATGTTTT
GCAGCTTAAACCTGTTTTATTAATTATGTTTGACATTTCCTTAATTAGTTTCATTTACAC
CAAATCAATCCCTGCTGCTGTACAGCGTCATTTATCATTTTAAAAAATTTGCATAGCCAG
TGCTGACTTTTTCTACTTAATTATACATTAAAAGTGTCAGCCGCGCTTGCTGCCTGGCAT
TATCTGAGGCAGAAAGGTTTGTGGCTGGACGGGGGTGGCATTAATCATCAGggcgggcgc
gggcaaggggtgct
>NODE_481_length_543_cov_24.753223
TGACAATAACAGCAAAATATGTTCTGAATATGTTTATCAGTATTCATGCTTATTTGACAG
GTTTTAGACGTTTTTTTATTCTGGCTGGACTGTGTTTTGTTTTAAGGTAACTCAACCGAA
CATCGGGCTCGAATAAGGAAAAATATACAGCAGTCAATCAGTGATAAAAAAAAAGTATCT
GGAATACATAACAACAAAAGGAAAACTGATGATGCCCAGTGAATTACTTAGATAATTGTA
ATGTAATATGAACCCAGGAAACAAATAAATTCCATTTCCAATGAATCCACACAATTCAGT
GAGCTACTCTCCTGGTCCATTTAACTACACACATGTGTACTATAATGAGCTGTAGACATT
ATGCCTAATTATGTATTAGACTGTGTTAGAGGGCCTAACAAAAGCTTTTGAAAGGGACAA
TTACGTTTGTTGCTTAGTTACATCGTTAAAAATATACCAAATCAGTGCAGATTATAGTGG
GCGAGAATGCACATGTACACCACGAGCATTGTTGCCAAAATGCACAAAATTCAATTCATT
AGGAAAAAAGAAAACATTTTTGCTTGTGAAAAGGACAGTGGCATAAGTGAAAATAAACAG
TTTTTAACTGAAGTGTGTTCCTGTGGGTAAGTAAAGTCTTTGTAAAAAAGAAAAAAAACA
TTTGTAAAACAGTGGAACACCAGCCAA
>NODE_482_length_620_cov_13.848387
TATCTGTAAGCAAATATTTGACAACTCATCCAGTCTTATGTCTTCTGATGGCAGGGAGCT
GGGAGTTTATTGTTATAGTTTACAGCTTTTTTGTTCATTCCCCTACCTGTGCATCCATTA
GAGCTTACACACAATTGCTGTGAACAATTGTAAGACGTGAGCCAACAGTCCTCGACGCTT
CCTCGTGACAGCATCAACACCCCTTTTTCCTGTGTCTCTCTGCCTCCCTCTCTCCTCAAT
GGCAAAGTCAAAATGGCAAAGCCCTCCAATCACATTACTGTATACCCGGGAACATTTAAA
TGCTAATGTTATAAGCTCACATGCCTAATATGATAAGCTGACAAGCTTATTATAAGCTCT
GAAGTTTTAAGAGTTTCTTCCATTAGTTATCACAGGAGGCATTAAATTGCATCGCTGCAC
TGTGCCAGAAGGTATGGAGTTAAATTCTCCTGCAGAAGAGATTATTTTGGCAGCTTTCTG
ACAGCACTATACAGTGGCAGGATTGTACATAATGGTTTGTCAAGAGACAGGGAGTGGTTG
CAGCTAGATGTGTATGCGTGTGCGCACATGTGTCTTATCTTCTGGTTTGTTCGGTATATG
TGGCTATATAGAGGATAGTTTATTTGATGGAGAGCTGCACCACAGCTGCATTTCCTGTCA
TCCTTCCACTCCCTCAGACCTGATAACctataaagcaacagacagcattcagatcacaga
atacaattataccatgtggatcacgggacaaaacaaacatcaca
>NODE_487_length_666_cov_15.321321
AAAAAAAAAAAAAATCACGGCCCCCTTATTAAGTGAGTGATGCTGCGGATTTCTGAATGG
ACAAACTGCGCAAAGGCAGCCGTGCTTCGTGGCGAAGGTTACGCCATAAGATGCTGTTGG
CTTGTTAACCTTTCAATTAAGGAAATGTGCGCAGCATGCGCATCTAAATGCGCTCCTATA
GCTTTGTGCGGTAATTACAACATTTGGATCGACCCGCTATTGATGACAACAGGTTGACTT
GCCCCGCAGAACGCACGAGAGTAATTGCTTAAAGGTAATTGTGGAGAAAAAAATAATGCG
CTACTATTAAAGCCGAACAGAAAGAGCACATATGGCAGAAAAGAAGAGGTGCGTGTGTCA
ACTCTGTGGGCCCACCGTGCATATAAAATTGTGTGACAATTGCCGTGGAAAACACTCCTG
GTGGAAGGCAATTTCACAAATAATTTTAGCAACAATTAGGGAGTGTGGAGGGGTGAAATG
GCGATTTCACATGCAGATGTGCCGGTGGGAAGGATCTGGTACCCTGCCGAATAGCTATGA
CCCTCACTCTCCCGCTTTGGTTTGCTTCACATGGGACAGAGAAGCACAAAGAGACCGCCT
CACCCTCCTGGGAAGGCGCAAAGAGCACTGGATTAAGTCAAGCATCAATCATGTGAAATC
CAAACAACAGCACGTTGCTTTCATGGAAGAAGAAGAAGAAAAAAAGCAGGTTCTTTAACA
AATGTCTCACCTCTGTTTGGGTCTTTCTTTGCAGCTACAACAGGTATGTTTTGGAAAATC
ACACAGATACACAAAAAGCTAATAATGCAg
>NODE_488_length_145_cov_48.751724
TTGTCTTGTTAATGCTCCCCTCTGATTACCTGATTGCACTGGATGACTGTGGAGAAATCT
GATTGCGTAAAATTATATAGAGCAAACTTTTGATTGGGGAGGGATCTGGCGAGCTTGCTG
CCACCATTGACAGGCTTTGTGAAATTTGGCCTCGCTGATTTGAAATCAGCTAAGTGTCAC
GTCCCGTAATTGTAATCAGAACTTAATTTTTTATCCTTGTTCTCTTTCAGAGCACAACTT
TTCTCACGCAAACTTTTAAAGCTTGAACAATACTGCAGCCATGTTCCAC
>NODE_489_length_738_cov_36.628727
TGGAAACTCTGCTGCTGTAGCTACCGCTGGAACGTACAGGAAAAGAGGCAAGGCAGCAGG
GGACGGGGGCAAGGTGGAGGACTTGGTGGAGGATGGGTGGGGGAGGGAGGAGAGCAAAGC
AGGACTGTGAGATGTAAAGAAGTAAAAGGAATGAGGTGATAAGTTTGGAACACAATGAGG
AAGAGGGAAAGTAAGACAAAGAGAGGTAGTGCGTGGCAAAAGCGGTTACACATTGTGCAG
CAGACAGACAGACAGGCTGGACAGAGGTAATGAATGCAGTTATTAAATTGTTTCAGCAGC
AAAGAGGTCTATTCTTATGCCATTATAAAGGGAACAATTTATCCCCACTGATCGGCCCTG
TCTCCTTTCTCCTCGCTCACTTTGATCTGCCAGCATATTGCCTTGATGTGTCCTATTCAA
TAGCGAATCTGGGGCAATTTTAATGCTTTTGTACCTCGCCACCGCTCCACTTCTCCCTCC
CTGTTTAAAAATAGCTGTTAATTATAAGTGCAGTTTAAATGTCTCTAGTGACCCAGAAAT
GCAGGTTGGAGTGAGAAGAAGGGATTGAGCATCTCCAAGTTTAAAAAGAGCGAGACACTA
TTTCTCTCCCTCTTTATCATGCTTTCTTCAATCTCTCTTTTCTCCTCACACCCCCTTACC
ACTTCTTTGTCTTCTCCAATCACCTCCCCTCCGATTCTACTTCTCCATTCCTTTAGTGTT
CCTCCACATTTCTTTTTCGCTATCTCTCGCTCTCTCCGTCTCCTCTGTGGTGTTTCTTCT
GCTCGGTGGGAGTGAGCAGGGCCAGAGGATAGGGGATTCAGTTCTTTCTCTCCAACACAC
CAGAGAACTGCAGTGAGACATCGGAGACCATGGTTGTGAAAc
>NODE_490_length_733_cov_15.536153
CATACCCAAAGACAAAGTGTGCATTATGGTTGTGTGTGCACCAATATGTGGACAGACACT
TGAAATTTCTTAATCACACCACTACTTTAGACTAAGCACCACAAAAATGATGCTTCAAAA
AAAGAGAAGATGAGAGAAACAGGAGGTTCTGGTTTGGCAGATGACAAACGGTGGTGTTTC
TTTTTCCTGTGCTTGGGAGCCAGCATATGTTACCATGTTAATGAGGTGTAATGGTGAGAA
TCCAGCATGCTGACATATGGTTCTCAGATGACTCCTTTAATGATATTCATTTGTGTCGTT
GTTATTCAGTGAGTTGTTTACCTCGTGTTAGGTCAACGTGTCACTGGCTTGTGATTATGT
CACATCATCTGTCTCAATTATCAAATATGAAATGAAATGCAGCATCCCAGAGTAGGACTG
AAGACTCTAATCAGAGAGCCGGGTGATCGGAATAAGGAACACGAGCGGAGGCAAAGACGT
GACGTCACCTCAGCATGGATAATATTCTGCTTCTTTATTCACGTTATTCCCTTTCCTCCA
GAGGACTTTTGCCGTTAAAAAGTTAGGCAACACAAAAATAGACTCGTGGATTGTGATGCC
CATTATGACAATATAATGTGTTGTTGATCCTGTCTGCACATATAGGGGGGACAGCGCACT
TAATTAGGGCCTTGACAAGCCTACTCTCCTAAAGTGATGAGATTAATCATAATTGGTGTC
ACTGTGAATTAGAGCCCGCTTGGATGACCGCCCCACTGGCAGGTCGGACCGCGGTGGAGA
CCCTTGGACACTGCTGCTAGCCGCAGCTTAGCCCTCTCTCTCTCTCTCTCTCTCTCTCTC
TCTCTCTCTCTCGCTTAGTCTTTCtctctgcccagct
>NODE_491_length_808_cov_10.917079
CTCTCCTGGTTGGACTGTAATGGTAAGCACAAGGTCAGACTGGTCACCAAGCATTCAATG
GGGTTTTTACCAGACATGTATTGAAACCCATCTGTGGAACAACTAGGTACCGAGGTTGTT
AACGTTTTTATCGGTGGTCTTCAACCCTGGTCATGGTGAGATTAGTTCAGCTTCACCACA
GTAGAGAGATATGTGAAGCTGGTGGTGATGCCACAGTGAATACTGCCACAGTACTGTCTC
TTTGGACAACTGAATGGTGCCATCTAGCACAATAACACCATTCTGGTATATAAGTGCAAT
CAGCTCTTCAAGACCAGAGTTGCTGAATCACAGTTTGTAGTCACAGCAGGGGATGAACTG
AGGGGCGATGTGGGGCTAAACAGTATATTAACTGTGTGTTGTTCTCATTGCCACTGCAGC
CGCCAATCTGTGATGGCTATTGGCCAGAGCTGGCTGGCAGATGATGATGGTTATGATACA
TCTACACCCTACTACCACAGCTCAGTATATGGTTGGTATAATGGGTTTGTATGATGGGTA
AGATTTCTTTCCACCCTCCATCTCCTACATAGGGAAGAGGAGCTACGTTCAATGGGTAAA
GCGTGTTCTTCAAGGCCCTAAAAAGCTTTTAGTGAAATTACCGCTACTTGGATCTTAGGC
TTTGACCATTGAACGCACCCCTGACCACTAGTCTGTGAAATGTTGCCCAGTGATTCTGGC
CTTTATGTTAAAGCCACCTCGGTTTATGTGGAGCTCATGTTTGCTACAGCAAAGACTTAA
CTGTGTGGGAGTCACGAGGGCAGCGAACACAGCAGAAATCCAGATAATCTGTGAAACATC
CGTCAGTCCCATCAGCTGCAGTTTATTAACAGTGTGCACATTGActgaattaattctagc
ttttcttattgtgcaggagtaactttcagtaatgtgttaaacagttttccag
>NODE_502_length_360_cov_13.947222
TGTGTGTGTGTCCATGTCTCTGTGTGTATTTGTGTGTCCAACTCCTTTGTGACCGCTTTC
TTGAACCCGAACCCTCCCTGCACAGAGGGAAATGGCGGACTGTGGCAACGACAGGGCAGT
TTTACAGTGCACCGGGCTGAATGTTAAACTTATATTTAATGTATGACATTTCACACAAAT
CATCCGGCCACAGACATGACCCTGGGGTATTCCGCAGATTGCTTTTTCAGTGCCTCAGCA
ACTGTGGAATTATTCGTCCCAGAGAGAGAGAGGGAGAGAGAGAGGGAGAAGGGGGGAAAA
AAAAGCCTTTGAGTTTGGCGAAATGATCGCCCTCTCACTGCTCTGGCCATCCCAGACTGG
AAGCTCTCTCTCTCTCTCTCTCTCTCTCCCTCTTTCTTTTCTCTGTGATATCATGATCGC
AGGGCCGTGCCAAATTGAAAACATCTTGGCAGTCTGGAGGCTGTATGAAATAACCATATA
TTATGTGTAGTATAACacccgatt
>NODE_503_length_569_cov_13.537786
TGCCTTTCACTGGCTTGTGTCTGCTATCTGCTGCCTGTACAGTATGTGGCTTAATAATAC
ACACCGAGTTTGACCAAAAGAAAGTTTGTTCAGACTCTGACTGTTTATCCGGTGCCAGAC
AGAGGCACCTCATGTAGAAAAGGTAAAAGTAGTTCTGTCCACCTCTCATTCTTGCCAAAA
AAGTTCAGCCACTGAGCCACGGCATTAACTTGTATTCTAACAAGATTAAAATATATTCGT
CCTGGGGATTAGCATAGTTAGGTGTCCTTTTGCCTCTTTTTTTTCCTGCACTGGTGCGGT
GACAGTGGGCTTTGATCTGTGTTGCGAGGCAAGAGTCCTGGCTTGGACCTAGCCATTCGA
GTGCCAAGTGTGAAATTGGCCTGATGTCATCCCCATTCTTCACCTTTTACATCTTTCACC
ACTTTAATTATGTTTCCGCCACAAAGCCCAGGCACCTCTGAGCAGATTCCACTCTGGCTG
GAGGAAGCATTTAGAAACTGTGGGTAAATGACACAGTAGGGGAGGGGGAGGATGGTAGGA
GAGGTCATAGCAGGATGGGGCCCTTTTGTGTGTGGAGGTAGACATTGATACTTTCCTGAT
GTATCCTGCACTCACTTCCATTTTTACAGCATGAGAACCCTCTGGAATAGTCGGGAAAAT
AACTTTTATTCCCGCCATTTTTTTTTCTTTATTATTTTTTTCTTCTTTCCtat
>NODE_504_length_300_cov_20.043333
TCTCTCCACACCGAGTCCTGGTTACACCTGTCCCACGCCATCCAGCCAACTGAATGACGG
TCCGAAAAATTTACCAAAAAAATAAAAGGAAAAAAAAAAGAAAAAAAAAGAAAGAAATCA
AGTAAAAAAGAAATCCACACACGCTTCCCACTCGCTCTCACACAGGCAACTGCTGCCCCT
CGCCGAGAATGAACCGAGGGCACCTGTCTTACAACTGCTTTCCATCACATGACAAAGCTA
TTAAAAGTAGGCAGGGGAGTGACTCCGCGTCCACACTACTCGCCAGTGACGCGCAGTGAG
CAGGCGGGGTCTGGCTGCGCACATAGTAAAATCCTCTCCGTGCACTGCAAAAAATGTCCA
ACTCAAAAGCCAGATCGCGATCTATCCACATATGCAGCAAGTTTACTGGAAGAGAAACAC
ATTTTGCTCGTAGATTCGTTTTTa
>NODE_505_length_147_cov_9.115646
GCCACCGCGATCGCACTGAGCCTACTCCCGAGTCTCTACGACGTCAGGAAGTGGGAGAAA
CCTGTGATTTTTTGCTGTATCTCGGGACGGGAAGGTCGTAGAGACTCGGGACCTAGACCG
GCGTCTTCAGCATAGCCAAATTAGATAGGGCAGGTGTCATTTCCAAGTGTCTAGCACATC
TGGTTCCGGAGATATTGGCCAAAACGTTCTCCCATTCACTGACAGTGGGCAGTGCATAAT
GCAGCCAGGGTTTGGGTTAGGGTTAGGGTTTCGGCCTGGGTTTGGGAAAAC
>NODE_507_length_554_cov_18.983755
TGCATTTTATTTTGTAGTTCTCGTTGTGGATGCGATTTTGTTTTATTCGTGTACATTTAT
TTATTTATTCAATTATTTATTTATTTATTTATCTAGCTATTTATTTATTTATCTACAATC
TTTTGACCTTTCGCCTTTGCCCCGCCGCTGACCCCCGTCTCGTGTGCATTTCGCAGGAGA
AGACGAGCGCCCTCAGCCTGAGCAACGTGGCTGGGGTCTTCTACATTCTGGTCGGAGGAC
TCGGTTTGGCCATGCTGGTGGCCTTGATTGAGTTCTGTTACAAGTCCCGAGCCGAGGCGA
AACGAATGAAGGTGGCAAAGAATGCACAGAATATTAACCCAACTTCCTCGCAGAATTCAC
AGAATTTTGCAACTTATAAGGAAGGTTACAACGTATATGGGATCGAAAGTGTAAAAATTT
AGGGGGTAGGGAACGAGGTTTTCATAAATTCCCCCCAACTGCACGCTTTTTGGCTCCATC
CGTTCCATCCTTCAGTGTTAGTGAATGAAGAGGTTGGCCAAAGGATCGTATGTACTGGTG
ACTTATGATTTAATGAGAGAGAGAGATATCCCCCTTTTTTAAAGCTTTAAAACTGTGTTT
GTCCATTTAAGTTTCCTTGCTATTTGAAACCATTTTCATGTATGACTGTTGATGGCCATG
CTTGTTAATACCTCTGTCCTAGTAACACATTTCAACGa
>NODE_508_length_919_cov_22.773666
CACACGTTATTCTCGATTAAACAGAGGCGATTTAAATACAACAAAAACATACATGATAAA
ATGCTGTTGTTTAAATATTTACATAAGAGGGACACGTCTGAAATGTCACATAAAGAAAGG
AAAAAAAGGCCCTGCTAATATTATGAGTCAGTGGTGATATTTCAGTGCACTGATAACATC
ATTTGAACTTTGATTAATGCCCATGTTATAATCTCAGGTTGCTCGATGTAAGAGCAACAT
TTTGCCTTCAGAACAACAAATTTATACAAAATGTTGAAGCATGTCTTTGTGGAAAAGTGT
TACAAACTAATGAGGTACATTCATTTTTACAGAATGTAATCTATAGTGTTTGGGAGTTGT
TTGTCTCAATAGGCTGTAGTAATCAAAAGTAATGAACCTATTATGAGCAGGACCTCTGAG
GGCCCGGCGTGGCATTAAGAGTGTGGCACATAAAAGGTTTATTAAAGGAAATTAAGGTCC
ATCACTGCCACACCTGCTCCCCTATTATAAATGTATGACAGGTCAGTGCCTTCAATCACA
ACAGCAAACGAGAGAGAGGAGTCATGTTTCCCATTACCAGGGAAAAGTAACAGCATATCC
TATGACTCACAGATTTCACTGGCCTGTGACCACTATACGCCACCATCAGCCTGGAATAAT
TATGTTTAATAGGTTTTATTTGGGACCCACAAGCAACAGCCAGCGAGAGTGGATGGGTTT
TAGCAACTATTTTTGTCTAAACATACACTGTGAGGTGCTGTCCGTACTTTAATGTCATTA
TTTAGTGTCATTACATTTTTACACACCTTTGAAACTTTTTCTCCTAACATTACACTTTAT
GTGTTTGCATATTACCGGTATTTTAAGAGCTCTTTGTGATGTTGTTGCACAAAAATAGAT
TTAAAGGCTGGGTGGCTCCGGGTGACTCCACGGTTACCTGCCAAAAATCTGCTGTAATCT
ATTAAGTGTTTACGCCTTTTGAGCCTTTAAAATGAAATAAATGAATGAAagcaaacactt
caattgcattcaaatgtgtcttttagcgactcatctgtacatt
>NODE_509_length_838_cov_21.735083
TCTTCATACTTCCAATAATAGTGACTGGTTCAAATGCCAATTTATGCTTTGCTCTGACAT
ATTGCCCACACCATGTGGTATATGTGCTTGCGTGTACGTTTCTGTGTGTTTCAGTAAGTG
TGTCACGTTGATTGTGTCTGCAAGAGACTGTGTGTGTGTTTGCATGCCCGCTGTTTGTAT
GCATTATTGTACGTGTTAGTGGAGGTGGCTGGTGGCGGTGTACCAACTAGTCACGGACCT
GGAGGATTAGATTTACCATTTCAAAGATGCCTGTGTTTCTAAAGTTTACACACATACATG
CACACAGACACACTCATACAATCACCCACCCACACACTGCTTCCCCAGCTTGTCAACGTG
CAACGTGGGCTGTGGAGGCTTGTGCGAACAGATGGGAGGAACCAGCATAAAATAAAGTTA
AACTAGAACAGAATGACTATGCAAGTGGCGTGGCCGCCCTTTGTTTGCTAGGAAGGTGAT
CCTCAGCAGCTGGGGATGATGGAACGCATGATTAAAATTACCAGAGGGAATGATTAATAT
CTCCTTAAAGCACACACTTCCAGCATATCAATCATCTCATTACACTGGAAAAGTTAATTG
TGTGAGGGGAGGGTTGGGGCCCCTGAACCATGAAAAAGTAGCCCACCCCTCGACATGTTT
ACTTACACAACAGAACAGACCCAATAACTCCATGTGTTCTGTACTGTGTTTTGAGAGTTT
TAACTGTTTCCACTGAAACAGGCCCCTCTCAGCAGGGGACTTAACAGTAACTGGAATTTT
TTTACGAACTGGCAAAACTTTGTTTGCTGAGGAACAGTCAAAAGGTGTAGGCTGAGTGGT
TATAAAGCATAAGTATGATGCTAAACAATACTAAATGCACATTTCAACAGGAATGCAAAA
ATTTGCATTAAATATGTACAGTAGGGGCTGCAGTGCATCACCACATCCTGCTCTCACCCT
TGTGCACACTTGTGTTAATAAc
>NODE_513_length_502_cov_4.460159
TGTGCTATATCCTGAGCAATCTATCTAGCTGGTGCTGAGGGTTAATAGCTGCTGCCAAAG
ATAAGTGAATTATAAGCTGTTGCTTTCACCTCTACACAATCTATTGCCAAATTGCCCAGT
CACAAAATGAGTGTAGATTTTTTTTTTTGTTTACTTTATTATTATTATTATTCTGATGAT
GATTATGATTACTTAAGAGAAATCCAAGTTTCAATTTGTGGCAAGCATAAATTAATTAAT
TAAAAAAATATACCAGGGAAAAGTCAAAGGAAAGAGAGGGGCTCTTTGTTAATAGTGTTT
TTCTCTTACATGAGACAAACCGAGGCGCATGTTGGAGATGTTTTTTGTCTGTTCTACCGA
GATTGCAAATATCTTTTTTGCACAGAACTCACTCTGCTTTTTTGCACAGTTTCAAGTCGC
TTATTAGAACTTAACCCCTGATTACACGCACCAAGGCGATTTAAATCTGATTATCAAATT
AGGAGACTTTGAGACAAATCCACTTAGATCTGATACTGTTGACTGGAGAGGGAAAATGGA
TCTCCACACCCGTCACGTAGGTAACGATGCTGTCCTGAAAGGGAGTTTTAAACCGTATTT
GACAACAAATGCAGCTGCCCCGCTATTTCAGAagatattaaaggaa
>NODE_514_length_433_cov_23.000000
GTTTTATAAACCTCCGAGTCAAAGCCTTTCTCCACTATTAAAAAGATATAATCCACTGGA
ATGGAGGAGAGGAAGTCCACGACGAACCAGCTCTTCAGGTAATTCATCTTGATGACCTTG
GGATCGAGGATGATCTCGGAGCTCTCCTCGTTGACGATCCCCGTTCTGAAGTTCATGACC
AGGTCAACCAAGAAGATGGTGTCCGAAGCCACGTTGAAGACCAGCCAGGTGGTGGTGGTC
TGCTCTGAGAAGAAGGTTATTCCCACAGGAATGATGATTAGATTCCCCATCATCATGATG
AGCATTATCAAGTCCCAGTAGAACCTGCAGATTGACACACACAAATCAGGAAGGCAAGAA
GAAAAACATGCGAGTTAATGATAAAGAAAACAGTCAGGAAAAAGGGTACACTGTATTAGA
TCCTACCTCTACTACTTTATCCATACTGAGTGTGTTAACACAAATACAGTGAACAGCTGA
GGATGACAGGAAAGCTACTCATTTTGCATCTATTCCGGCATGAAAAGTATTTGAGAACGT
GCAGTTTGACCTGATTATCACTACACAGAGGATCACC
>NODE_522_length_638_cov_31.454546
AAAGTAAATACTCATAGAGAAATGGGAAATTTATCTTCCTTGTTCATATGTAGCAATAGA
GAATGAGTAGGAAAAATAATAATGCAAAACATTTCCACTTAAAAGGTGCAGTACAAGAGA
GAGCATGCATGATGAAATTAAGTTTAGTTAACAAAATAAAGTAAAGAAACATAACTATTG
TATTACCAGTTTGTGCCATAAATTTAGCAGACTCAGCTTGCTCCTGCAGGGCCTTTGTGT
CATGAACTGATCTTGGCCGCTGACTTTTTACTGTATGCTCTCCGATCATTCCATATTCTA
TGGGACAAAATAGAGGTTCATATGAAAGCTAGGCTTAAACATGATCTTCTGAGAACAAAA
GCTTATTACATACTGTTTTCAGGATGTTTGAAGCAACTGCAGTACATGGCTAGAAACAAA
GACCACACAAGTTTGTATTTAATTTGTCCTTTTTTTTTTCTCTATGGCATAGAACAATGC
AACGAATTTATAAGGGTGAGTTGGAAGTATTAATTGAGCTTGAAAGCACAGCGTAGACAC
ATAGCAAACATGCAGATAAACTCACATTGTTGTGTTTGTTTTTGTTCTTTTAAGACTCTA
ACACTTCATCAGACCAGCTCCCTCCCTCCCACCCTCCTGCACATCCCGAAAAGAAAAACA
AAAATAAATGAAAGTAAAAATGTGTAAGCCATCAGAAAGCCACAGAGGAGGGGGTCATGG
ACATAACATGCTATtgatccacggtttcctcaacagtttgtaatttttggttgatttttt
ct
>NODE_523_length_709_cov_15.740479
AGTTTAACAACAACAATTTTTAATTCACTATTCAAATATACGCTACTGTGATGTTGAATT
ACTCTTCAGTTTTCAAAATCTGGTGTTTTGTGGTAGTTTGTGGAACCATGTTGGACCCAA
CAGAACTGTCTGTGCTAAAAATATATGAATGTCTCTCTGTAATGGCGAGGCACCGTGACT
GATCAATTAAAAGTAAGATGCAGCAAAGAAACACCGAGTTATTAGGACAAATGGTAATAG
GACATCTTACAGCAAAGATCATTTTAATGGTCCCAAATATTCTGAACAACTAAGTGTACA
CTCATGTAAAAGAAAAAAAAATGAGAAGATATGACAAAATTCATCACATCTAGAATTCCA
CTCAATCTTTAATCAAGACGGGATTACAAATTCTCCAAAAAATCTGCAGTTTCAAAGGGC
AAAAAGGGTAAAACTAGCTCACCTACTGAGGTCTTTAAAAACCTGTTCAAGTGTGACTGA
AAACGTCCTGAACATTTAAAGGCAGGTCTTTTTTGTTGTCATTTACAAAAAACAGGAGAA
AGATTTAGAGACAAATAGAGAACAAAAAGAAAACAATGAAGAAACTGCTGGCTTTTTTCT
CTTCAGAGAAACAACGTCCGCTGAGGAACAACGACACTGATGACATCATCAAATGACAAC
AAGGACAGCTCTTTGCCACGTGCTGCCTCCCATCTGGTCCTATATACTAACTTAAAAGGG
GACAAAAAGCAACAGACAAAGAGAGGGAGAAACAGCAGAGGAGAAAAGAAGTAGAAAGGA
ACAGGAAGGATTCTGAGGAGATGGGTAAGGGGGTGCGAGTGGTGGTTCTGGGTCTGAATT
GGCCGACCCTTct
>NODE_524_length_589_cov_29.438030
AAAGAGATCTGTGAATTTCCCCTTCCTCCCCTGAGACCTCCCTTGATGCCAAGCATTCAT
CATCCAGCCTCTAATATCAGTTATTCTGTGGCTCCTCTGCTTACAGCAGAATTAATTTCT
GCTTTAATTACTCTCATCGGCGGAATGCTGATGAAGGAGAGGGACGAGGCATTCTGGGAC
TCGGGCCTCATTCCACTGCTTTAATTTGAATGAATTCCACCCGGAGACGCTGGCAAACAA
CTGGCAGCCGAGCCCCGGGAGCCACTCTGGGACTGCGCAGAAGAGCTGCAGCCATGGCCC
CCACCAACCAAGCTACCTTGTGTGTGCGTGCCTGTGTGTGTTGCCTTGCTTGTGTGTATT
ATGTGGAGCATGTTGGTTGTGTGTGAGGCTGAGCGCTGTAGTGAAAAGGTAGGGAGAAGG
CACATACGAGACGGGGAAAAGAGAAACGAGATTGATAGATTAAGTGATGAGTCTCCGTGC
GCTGTGTGAGCATGTTTGCAGTGTTTGTGTGTGAAGTTGCATGTGTCTTGCGTCCACATA
AATGCACTCAAGGATACGGGATGAGAAAGTCGAACTTGTATAGAAAACAAACTGTAAATG
ATTTCATACAGAGGGAGACAGTGAGAACAGGTCCGTATGGAGGCAAACATAAGAAATATg
aacaacatcactgactgcagccctctgtttaacacaagtgttagtttgagagcaaaaatc
attaatacttaat
>NODE_530_length_409_cov_14.701712
AGTTAATATCAGTCAAACAGGCACAAGCTAGATTGGGTTAGGGGAATACCCTACAGAGTT
AGGTTTTGGGTTAGGGATGGGTTTAGGGCTAGTGTTAGTTTTCGGGTTAGGGTTAGCTAA
CTTTAACCTTTTAATGCTTAACCCCTTACACCCAAACCCTGGCCTGTGCCTTCCCTCCCT
GGCCCTGTTACCATGACTCTAACTTGTAGAGAAATTTTGCCATCGAGCACCTGGTACCCA
TGCTTGTCATATAGATTTCAAATGTTCTCTGTGCCCCTGGTACCTACGCTTCTTTCTTGG
AGGGAAATTCTCTCACTTTGTGCCCCTCGGTGCCTGTGGTTCTGAAATGGAGGGAAATTC
TCCCTTTGTGCTGATGGTACCGGTGGTTCTCACTTAGCGATCAAATGTTCTCTGTGCCCC
TGTCACACCCACAGCCTCGGGCTCCAGTTAGTTGCAGTACTGTCCCCGTCGCCCACCTGC
GGCAACAGGTGTCTGCAATGACAAGGAGCGAGAGAGAGAGAGAGAGAGAGAGAGAGAGAG
AGAGAGAGAGAGA
>NODE_540_length_683_cov_20.105417
CATAAACAAAACCCGACTTTCTCTCCAACCGAGTCGTCTGGACCAAACTGGACTAAAAGG
AGAAACGGTGGGGGGAGATCCGCTCTTTCCAGGTCATTCACGAGGCGCTCTCCACATTAT
ATCCCATGATCTACCATAGCGACGTTCTCGCAGACCTTGAAAGCCCAGCCGAAAACCTTG
ACGAAACTGGAAATATAGTGCGAGAAGCAGGAGGGGAAAAAAACTCACTGGTACAATCTT
CTCCTCAAGCGATCCTCCCAAAAGTTGTCCTCGTATTTCATGCGTGCGCCCGGTCGGTCT
AATGGATGATCGCCATCTTTCCTGCTTCTTCTTTGCTGCAGCTGCAGATGACCTGAGATC
CGTCTGTCTCTGAATAATGAGCAACCACACAGACAAGGAAGACAATCTGCAAAGCAGGCT
ACACAAAGAAGTTTGGGAGACTAGCAAGCACCAGAGGGTGCACAAGAGTTTACGATGAGA
CGAGGGAGCATCAGCAGGATGGACAACGTCTATGGCTGAGAAGCTCATCCTTCATCTAGA
CTGAAGGCAGATAGTGTGCAAAGCCTTATCAGCGGCTCAGACCACCACCAGATACATGCG
GCCGCCGTGAATTTTATATAGGCATGAATACTATGTCTGTGCCACGTCATGAGGTTATCT
GCAGTTCACTTTGGTGCTGGTGATGCAGCTTCACACCTCAACCAGACAGACACACAACCA
CGTAGACACATGCATAGAGGTGTGCATAGATAAACAGATGGATTTTTACAATGAAAAACA
CAccacaatgctgcagaataaacacatggaaatatgcttctaataaa
>NODE_541_length_612_cov_15.223856
GAGAGCTGACCTGTCATAAATTCACTCGGTGGGGATGATGACAGGGCTGGAGCCAATCTT
CATGAAAGAATAAAAAAATGGCACAACGTTCCCATCCCCCCGCTCCCTGAGCCCCCTTCC
AACCCCAACTCACCCTTCGCCCTCACTACCGGAGCACCCTCGCTCCCTATCTTCCTGCCT
ATCTCTCTGTCTCTGCACCTACCAGGCTTTCTCTCTCCCTCTCTTTCTCACCCCCTTTTC
TCTCCATGGGTAAGCAGGTAATCATGAGCTGTCACAGAAAGGTGACCCATTAATGTGATG
GATACGGTGTGAAAAACAAATGGTGTGAAACGTGTGGATTGCTGTCCTTACTGCACCTTG
GCCTTTTGTTCTGTCATATCAATATCCACACAGGGCCTCATTACACCGCTGCACTACACA
ATGAGTGGAGCGCCAGGGTCAAGACTGCGCCACGCTCCCTTTGACTGGCTCCGACTGGGC
TTTTCAGCTCAACCTCACCCCAAAGGACTCCCAGGTAAACAGGAAGAGGGGCAGCCTCTG
GAGCCAGAGACAGTGCACATCATCCCAGACTAAATAAGCAACATCCCCCCACCCCCAAGT
AGTTCTGTATCCATCAGGGGCCCCGACTCTGTTGCTCCTACATGTTTACAGACAAAACTG
ACAATAGTCGCGTGGAGAAATCGTTGCACCAACTCTTCTTTTTGTCCGGTTTACTTTATT
TGAATTTTAGCTTTGcacttggagagttagagtttt
>NODE_542_length_530_cov_22.181131
AACAGGCCCCTGGCATCGCGCGCCAGCCAGACCACCCTGACCGCCCTCCTCAAGCCAGCA
ATCCAACCAGTCAGGCTCAATGTGGCTTTACTTACTGCCACGACACCTCGCATTGCCCCA
CTTCCACCTTAAGAGAATGAGTAATCAACATACTGGTAGACATTTGCAGACTGTCAGTCA
AAATCCAGGACTCCGCTACGCTATCAGTCCTCCGCCCGTCACCAAACCCTCCTTCCCTTC
CTTCCTCTCCTCTAATACCAATTTAAATCGTTCAACGTGCCTTTTCTCCTGCTGCCATTA
TTCAAAAAGATCATAATAGTTTTCCCTGTGCCCAAAGCACAAAAAATCAATTATTTCCCC
ACAAAGACTTGAAAGTACTTAGCGCGGGCCTGCGAGGGGAAAAGCTGTGGGTTATATCAA
ATTGAAACTGCACTCATTACACAGGCACACAATTAGTTACCTCTGGTCTGCCTGCCGCTC
TTTAATTTCCGAAACGGCATATCTGTATTATAACAGAAACAAGCATGCAAATGCTATTGT
TGGGGATTTAGAGAAATCAATAGGACGGCTGGCGAGAGGCGTTTGGTGGCGCTGTCACTC
AAAATCTGCTGCCGGCGACTGATAAAGGTCTGAATTCAAATTAGCGCCAAAGCCGGCCAG
TGACATCAGAAGTG
>NODE_543_length_543_cov_9.609576
TAACAGTAAATCAATCAAGAAAAATCATACGCATACACCCATGTGGCCACCCCAAAACAA
CGACGCACACCTCCCTCGCCACGTACGCACACATTTATTTGTGCACGGCACTAAGTGGAT
ACATTAGACAAGAAGGTTGAATTGACAAGCCTATAACTTTAGAGCCAATAAACGCTAAGA
GGCACCACAGTGAAAGGAGACCAGATCCAAGCTGCTCTGTCGACAACCTGGCCAAAACGC
TGGAGCTGCTGGTAGGGCCCAGCAAATAAAGGGTGAAGCTTTTAGGCAATGAGCAGCAGG
TGATCTCAGCTTTTCTGCAAGTCCTAATGCTCCTAAAAGCCTCTCTCCCTGGTTCTGTAA
TTGGGCATCAGTAGTTAATGTAGTATTGACTGCATTACATGCTCCTGTGCATCCTTTCCC
ACTAATGCCATTTGCATCACCTTGTACATTTACCATATTGCTTAGCCAATAACTGTTAAA
AGCAATCTGAATCATGAATCATATAGCGAACTTTTAGCTAGACAGACATCCAAAGGAGAC
AATTTACAGTTGAGTTAATTTGAGTACATTAGCAGCACAACATGGATTCAGTCAGACAGA
GCAATTTATGTCTCTGCCGCAATCCTTTTATTGGTTTTTAGACGTGTAAGTGAAAGGATG
CTCTGCTAagataaatgaaatatccat
>NODE_553_length_252_cov_13.067460
CAACGGGAGCCAAAAAAGTGTCCCTACAGACCTATACCAATCAACTCAGAGCGGTCTGAA
ACGCGCTCTCAAAGGCCTTCTACGGGAACTTATCTCGGCCTCAGCACTATGACACTGGCT
GCGTTATGCACGTCCCATTGTCAGCGAATGGGAGAAGGTTTTTGGCCAATATCTCCGGAA
GCAGACGTGCTAGACACCTGGAAATGCCACCTGCCCCACCTAATTTGGCTATGCCGAAGA
CGCCGGTCTCAGTCCCGCGTCTCTACGACCTTCCCGTCCCGAGATACAGCAAAAAATCAC
AGGTTACTCCCACTTCCTGCCGTCGTAGAGACTCGGGAGTAGGCTCAGTGCGATCGCGGC
GGCAGCAAATGGGGGGGTAGACACAAGTTTCATGCC
>NODE_554_length_476_cov_18.216387
GCCATGCTAATAAATGACAGCTGATTTATGCGTCTGTATTCTTTTATTTATAAAAAAATA
GCAAGCGGGCTGATTTCTGATATTAATAATACAAGTGGATCCACTTTGATTAGGCTTCTG
TGGAGAGCTGTGCATATTCAGCATTACAATTAAAGCCTCTGATGTGAAATAGGAATGACA
CGCTAATGAAGCGAGCTAGCGAGCCTGAACCGCGACTGTCCAACAGCATTACGGCCCATC
TTGGATGAAGAGTAATTATACGAGGAACACTGAAATGTCATTAAAAATCTTCAGTAAGTG
ATTTAACCCACCATTCCTCACTAATGCTAGATATTTCTCCCCCCCACAACCCCTACATGA
TCAACTCCCAAGGTTTTCCTCTTTTTTTTTAAACAAAAAAATTTCTTTGCCACAAAACCA
AACTTACTTCTACCTCAGAAGTTCCACAAACAACAAAAAGAAGAAGATCATCCGACTCCT
TTAACATATTGAGATTTGAGACGAAGACATACAGATGCATTGTCCTAATTTAATTTCAGA
ACTCCGTGGTGCCGGTGGTGGTGGATAATTGAAATCATTCCATTATAAATTCCATTATGA
ATCGGTGATTAAGGCCAGat
>NODE_555_length_943_cov_21.334040
AACACTAACAGAAACTTGTTAACTATATCTGTTGCATGCAAGAAATGGCATTCCATATCA
TCCCTACATTTTGCTTAAGCCTGACAGCTTTGAGGATGGGAGGGGGGTTAACTTAAGTAT
CTATTTTAAGGGGATTTGGGGCTGCTGCTCAGCATTTCAGCCCTTGCTGACTCTCGGTGT
CGCTTCGCTCTCCTCGCAGGTGGATGCTTACGGAAACATCCTCCTCACCACGCTGGAGAT
GAACAACGAAGTGATGCCTTCTGACGTGGGGAGCAGCGTCAGTGACTCTCGGAATTCGGT
CATGTCCTTTGACAGCTCCGGGGTCCAATTCAGGAAGCCCATGGCGCCCCGAGATGGCTT
CAGCCACCACTCGCTGGATCGCAGTGCCATGCGGAGCCGGGCCAACTGTCGGCTACGACG
ACGCTCCTCCAAGCTCAAGTTGAAAATCCCAAACCTGTCAGATGTTAGCACCATTGACAA
GTGGTCCCGGGTCATTTTCCCTATCACCTTTGGATTTTTCAACCTAATCTACTGGTTGTA
CTATGTGAATTGATGTGCATCCCACTAGGAATCATGGGCCATATTTTGAGAGCACATTAA
ATTGGCTTTGATACAGTTCCAAAATATGTATACACATATACAAGTTGAACATATGTATAT
GCATATTTCTATATATTATATTTATATATACACGTGTGAAATCTGAAGGACCTTTCTGCT
GTACAAAGTATTAATAGGATGACTTGAATGTTTAAGAATAATTGTGAGAGAAGAATTTCA
AGGCTTTGAGTTTCTTTTTCCTCCTGAAACAGACAAACAAACAAACAAACAAACAGACAA
ACAAACACGAGATCCCACCAGGGGTTTTTGGAACTAAAGACTGCATGATATTTTTGCTAT
AAAAAAGGAGAAAAAAAAAGAAAAAACGAGAAAAAAGAGGAAGTGAAAGCTCTTGAGAGA
GAAAAGATGTCTCAGAGTCCCATTGACTTTTTATTGATacttattgtaatcaaaaatcct
ctactgcagctcatgaaatcagtggtggcttgtctgttcaggcatcagctgagtgagatc
cttgaca
>NODE_560_length_537_cov_17.026072
GGCTGATTACATCATGGCAGTTACAGATTCTTTGCATGTACATTCACGGCTGGCTGAACG
ATAAGAAGGAAAGAAAGAATGAGAAAGTAATTACCTCCAGTTGCTCTATTAATAGGTTGG
CTCGTTTGTTAAGCTCGTTCATCATAATCATCTTTGCCATTTTAATCTGGTTCTCTGCCT
TCCTGTGTGCAATCTTTACTCCATGAAGTCTACAAAGACAGAAGGGGGGGAAAATGTCTC
TCCCAAATGCAGAAGAAAGCAGCATTTCAGACAGTAATTTATTCATCAGCTTGCTATATT
TCTCACTGTTAAATTATTGACTGGCGTTACTCAGAACTGGGACTGTGATTCTGACTGAGT
CGAAACCAACCTGTCCTCTATCTGTTTGGCATTGTTCTCCACGGCAGACCTCCTCTCCTC
CACCTGCATCATCAGGCTCTCAAACAGCCACTGCTGATCCTGCAGGGCCTTCCCGATCTG
CATCACCCTAAACACACGAGAGATCACAGTATCAACCAGACAGAAAGTTCACTAATTTAT
TCTTTGGGCATGAGGAACACCAGATTAAAATTTGTTTCCCCTGaggacaagacattatgc
aggtgaccttcgaggcaagctactgtgctgtaacatcacagaaaacaaaagggtatgaat
acttaatgaacgttaggccgg
>NODE_561_length_284_cov_5.450704
TCTCCGGAACCAGACGTGCTAGACACCTGGAAATGCCACCTGCCCCACCTAATTTGGCTA
TGCTGAAGACGCCGGTCTAGGTCCCGAGTCTCTACGACCTTCCCGTCCCGAGATACAGCA
AAAAATCACAGGTTTCTCCCACTTTCTGATGTCGTAGAGACTCGGGAGTAGGCTCAGTGC
GATCAGAGTGGAAGCAAATGGGGGGGTAGAAACAAGTTTCATGTCTCTAGCACTAACGGT
TTTCCCAAACCCATGCCGAAACCCTAACCCTAACCCAAACCCTTGCTGCGTTATGCACGT
CCCATTGTCAGTGAATGGGAGAACGTTTTGGCCAATATCTCCGGAACCAGACGTGCTAGA
CACCTGGAAATGCCACCTGCCCCACCTAATTTGGCTATGCTGAAGACGCCGGTCTAGGTC
CCGAGTCT
>NODE_565_length_809_cov_17.954264
ATATTATATTTCAGCCAAAAATCTATTTAACATTTTCAATTACAACTTTGTGGTGAAACT
GTTTTCTCAGCAGCAATAAACACGCCTTAAACGCCTCCATCACCGTCCGCTAATGAATGC
ACAGGCTTCGGTTCCCATTCAGTGATTCTGTCAGGGGGAAATAATAAGAAAGGAAGAGGT
GAGAAGGATCAGAAGTTTGGTTCTGACCGATAGGAACAGCAGAAAGAGCAGGTATCCTTC
AGCTGAAAGACGGTGACACGAGTTAAAGAAAAGCACTGATCATCTTTGAGGGACATGGCA
TTCTCTAATTCATAACGGTGGCATGCCATCATAATAATAAGGAATAGGATCTGTCATGGT
GTCTAGCTGGTGCTTTTATTAGACCGATGGGAGGTCTCCGTGCCTCTCCTTTCTGTGTTG
TAGTAATGAAAGTTACAGCACGTTCTCGCCCAGCCAAAGGTTGGCCCTGCCTAATGAAAA
CAGATGAAGCAGAGATAAAGTGTTTGCCGACATTAAGGGACTCATTTATCACCGTTAGCC
CCCGAGCTATAGAACACCTTGGTCTGGAGCTCTCCTTTAACAGGCCCTGCCTCACAGCAC
CCCGGTGGCACACTGCAGCCTTCCAGCCACATGCACGCCTCCATCTTTACCCTTCTTTCT
CTTTCATTCGCCGCATATTTCACACCGGCGGTTTTTCGCTGTTTACATCTGTACATACGC
GCCGTCTCGTTCGCACGGCTTATTGAAGTTGGAGAGAGGTTTTAGTGCCAAAAAAAAGAG
AGAGTTTTAGTGGAACCTTTATCAAATCTAAAGGATTTGGCAGTCCTTGCGGGACCTCCA
TCAACGCGCCCTCGATGTTGACCCATGTGGGTTCAACAGCCATCCGAAGCTGAATCTCTT
CTGTTGAGGGGCCATGTTCTCATCTAGCTGCTCatcttgccagtgtattaatg
>NODE_566_length_809_cov_17.598270
TATCACTGCTACCCCTGTTGAGAATTTCACCAGGTTTGTTCAGCCTGTATGAAAGCCCGA
CCATTACATTTGCTATCCAATATCTTACAATGTGAATGTTAAGAGTCTCTCCAACACATT
TTGACGAGAAATCTATAGAGGTCGTCTTTCCTTGTCAGTACTGATCAAACTGCACTCTGA
TGCTGCCCCATCTTTATCTCCATCTCTAGCCAGTGGCATCTGTTCCAACCTGCCAGACAA
GAGAAAGATAGAGAGAGGGAGGGATAGAGAGAACTTAATTTCTAGCAAATTAATTTCCCA
TCCACGCCTCCAGAGCTTACTAGCTCGTTCGCTAGCTGCTGCGGCCGCTGCTGCGTGTGT
CTGCTGAGTCGGAGCCTCATGCATAATGCATCAGGTTTAATTGCAAACCCAGAAACTAAT
GACTTTGGACTGGTTAACAGCAGGGGAGCCATACATCTCGAGCAAACTGAATGAAAAATC
AGCTCAGAGGAGAGAAAAAAAGGAGCCTAGCCCCTAATTGATGAATAATTGAAGCGGCGA
GCTACAGGGCATAATTGTGACATTTTGTTTCAATCAATTTCCAAGTGGTGTGGGCGAAAG
TGCACTTAAAGGGAAAAGGCAGTGACAATGAATGAGAAAGAAAGAGAGAGATAGAGCGAG
CGGATGGTGGTGGAAATGGACGTTGTGTCTTCAGTCATCGCAGTGACATTTTCTGGGGCA
AAAGACTGGACTCGACAGAATGACTTTTCTCTCTATCTCGCTCTCACTTTGTAGGTTTTC
TGTCAAACTCCTGTAATGCCATTGTTAGGTCACTTTGTCATCCTGGCCAATGAGTCCGTA
TTCTTTTAAAATTATGTCTATTGTTCATTTTCACTCTCCTTATTCACTTTTAAAAAGAAA
GAAAGAAAAGTGAAGCTGCTTAAGTGAATATGTTTGGCCTGAAGTTCTTTTtt
>NODE_567_length_300_cov_1.383333
TGGCACACGTAACTCCTCTTAACATTGTGTGTGTTGGTTTGTTTGTGTGTGGATCTGCTG
ATGTATGTTTGGGGGCAGCAGCAGGGCTCCTAATGAGGATATATGGCCCTCGGTGCAGAG
TGCCATCCGGCTGCCCTGCTGCAGAAATGCATACGATTTCACTCAGACTTCTCTCTCTTT
TTCTCATTATCCCTTCTTCCATCTGCCACTCGTCTACCGAGTCTCTCTCTTTTTCCTGTC
CGTTCCTTCCTCTCTTTGGTTTGTGTCTTTGATTATTTCACCTTGGCTTAGTTACGCCAG
CTTTTTTTCGCACATCCGTCATTTCATCTTTTCCTTTCACCTACCAGCCATCTGTTGTGC
AAGAAGATCTCCCTcgctacctcagcctcatttccactatccatcattttggttttattt
ttttcgttagctttgagctctgtc
>NODE_568_length_863_cov_14.858633
TCTCAGGACAGTGAAAAGTCAAAATGCAAAGGACATTAAGTGATATAATTCGCAAGTTTC
AAGTTGATTTTGACAAGTAAATGACACTGCAAGTGTCATTTAATTGACTTTTTCTCAGTC
ATAAACAAGTCGATAAATCTATTCAGGTTGGTATGGATCTTTGTGTTACTCATGCTGTAC
ATACAGTATAATGGAAATTAATGGGAGACAGTAAATGAATGATACAATGCAACATTAAAC
ATGTCCAGAATAACGCACTTTAAATGACAGCTAAGAAAAAAAATCTATGAATTTATCATT
AAAAGTTAATTGAGAGGGGAGCTTAAAAAGGTCAAACAAGTCGCTCCATTCGAGGAGGGC
ATAAGGGGGTTAGCTTTTAACTTAGCATTTTTATTGACTCTGGCAAAACAAAATGAGCGG
GCTCTGTAGGATTGTGCACTCTGCATTGGCCATTCAGGCCTTCAGAGCCCCATTGTAGTA
CTTTGAAGAGAATGAAAGGAAACCCCACTGGTGGAAATGCAGTGGAACAGCCCCACAACA
GGCCACAACTGTTCCCTTATGCATGAAAGGCAGGGACATAAAAGACAAGATGGACTTCTG
AGGTAGGGCCAAAAACAAAGGCAACAAAAGTGCTGATCACGAGGGGATGACACGACTCGT
CTCGGCAGAAGGAGCAGGGAGAAAAGGGGCAGGGGACAATAGCACTCCCAGCCAAATGAC
ATGTTGGAGAATTGAAAAATCCACACAAGAAGTGTCTTCTCAATTCACTAAACCCACAAG
AGCTGGGTGACTGTCGGCTGGACCTTGGTCAAACTAAGAGGGGGTGGGCAAAAACAGCCC
ACAGCTTTTCTCTCTCTAACTTTCTTTCCCAAATCTTTCCCCGTTTTGGCAAACAACTTG
GCAAGGGCAGAGACAGACTGGGGTGATGGCTTTAGTCTGCACACACCAAACCGAAACCAA
ACCAAACCTAATCAAAGCATGGTGGGTTCCGCTCCCGCAGCTTCCGt
>NODE_569_length_516_cov_7.335271
TATGTAATATTTTCAAGCACTCTTGTCTTATTTGGTGTACACAGTCTATAAGGGATTACC
CTGCTCACTCTCCCCTCATAATCTGCTCATGATGACGTTATACTGCAGCTCCTGGGCTCC
AGTTCTCGCGAGGTTATGGAAAACAATCCAGACGCCCTCTCTCTCGCTCTCGGCCCCCCC
TCCTCCCCAGCCCTCCCTTCCCACGCCCCAGTGCGCTGTGGGATAGTGCCACTATAAAGT
ATATCCTCTCTCGGAGAAAGATAAGAAGCCCGAGACAGGAGGGGGATGAAGATGGCGGAC
GCCAAGCAGAAGAGGAATGAGCAGTTAAAGCGATGGCTGGGCTCGGAAACGGACCTGGAG
CCTCCTATTCTGAAAAAGAAGAAGACGAAGGTGAAGTTCGATGATGGCGCCGTGTTTCTG
GCCGCCTGCTCAAGCGGCGATACCGAGGAGGTGCTCCGAATGCTTGACCGGGGCGCTGAC
ATCAACTACGCCAATGTAGACGGTCTCACCGCCCTCCACCAGGTTTGTGTTAGCCTACTG
TAGCTGTTAATGTCACCACAAGACACAAATATCGCTCTGCTGCTAGCAACTGCTCGCCCT
GGAACACCTGTCAAATGGAAGCCATTCTCATCCCGTTGTTTACCTACCTAGCACACTCgt
>NODE_570_length_613_cov_7.600326
ATATAGATATTTGGCCAGGGGGTGGAGTGTGCTGCTCCATAGAGACTGAGCCACTCCAGA
CTGCATTTCTCTTCAGATCACTTTAACTTAGACAAATCTCAATATCAATGAATTGGTCTT
TGTTTGGGAAATAAAAACATTTGAACAAGGACGCCTCATCTTCTCATACGCTGGGGGCAG
ATAAGCAATTTTACACACCTCTGAGTAAGACACTGAACTGCCAAGATTTTACTTTTTTTT
GGAGTTTGGCAAAAAGTACTCACTATGTGTTCATTTATAAATAACCCAAAATGACACACA
GGAATACAGACGTGCACAATGCTCATTCAATAAAAGCAGGAACATGTTTTACCAGAGAAC
ACTGGTTTGTGTGGTGGAGCGTGTGCTGTGGAGGCACTGTATATATTGTGGAGAGACTGG
GCAAAGCAGAGCGAGCAGAGAAGCAGAGGGGAGGGAAGCTGGCAGTGACTGAGAAGATGA
GGATTTGACGGCAAGGTGACAAAGAGTTCAAACAAAATGAGGCTTGTAGATTAGCAGCAC
TCCCCTCAGTGACAGGTGTCATCTCTTGGGGCAGTCTGTCACTCTGCCTGCTGCCACTCT
TTATATAATATGAAGAGAGAGAGAGAGAAGGAGGAGAGAGGAGGAGAGGCAGCAGCACTT
GCACCTAACCAGGCATGGACTCACATACTCTACCTGCCAGTAACCGCGATTAAATCCTAA
GTGGCAGAAGGAGAGTGTAATGAACAAAAGTTAAGCa
>NODE_574_length_547_cov_12.691042
CCCGGCACACTCGCCCAACAAACATCTTAAGCGGATGCGGTTTTTGCTTAATTGGGAGCT
TTGCAGCTCAGATTCCGACTTATTTGATGTTGATGATGAAGTCCCAGGAAAGCTGTGAAA
TTCTTGTAAACTAAATGTGCATGCATGCTGTCTTCATTCGTACGCTGGTCAGAACTGTTA
CCCGTCAATTTAACCTGCACAGTTTCCCTCTTCTTCTAGGGGAGTATGAACGCGCACACA
CACACATATGTGCACACATGCCCTGAGCTCATTTTTAATCCTCGCAGCTCACTGTGAAGG
CAGGAGGAAGTTCCAATTAAAATTAAAATAAGCTCTTTTAACGGTCTCTTAAATTGACAA
CTGAACAATGATTTTCGAATTGGTATCTGTCAAAGGTCTCGGAAAATCCTCAGTTGATAA
GGCCCAACGCATCCAATTAGTAGCAGAGTAGGGCCTCAGCCAGTAATGATTTCCAGGTCC
CTTAAGATGTGGCGCGGACACTTATTGCAAATTACTGACAAAGAGCCCTGCTGTATTGAT
GAGGGGGAGAACAGCCAAGTCTCCGTGTTCCCATCAGGTGGACGAGTACCAAGAGGGGTC
TGAAGGAGAGCTGGGTGTCTCTCCCTCTCTCTCCCTCTCTCTCCCTCTCTGCAGCCATAA
TGTGGCCTCGCTGTGTAGCTCATATATAGCc
>NODE_575_length_512_cov_17.832031
TGAAATAAAGTTCTAAATCCTAACAAATTCTAATGAAAACATAAATCAGCGAATTACAAT
ATTTTTGCATCGCTATTTGAGTACCTCGATATCACAGCGTGATTCTGTAGTGATTCCCTC
CCCTGTAGCACAGTTTACGTTGCGAGGTGTGAGAGAAGCAGAAAACTATAATAATTCCCT
CATCTCATGTCCATTAGCATGTACGAAAACCCCAAAATCTCCAGTCTTGGGCAGACACAG
GCAGACAGCACGCATCTCCACTTGTCAAAGAAAACTTTTATCAATACCAAGAGCACTTGA
AGTTTGTTTGCATTTTGTTTTCCAGCACTCTTAACAACTTCAGAAGTCAGATCACAGGAG
TATCTGATCAAAGCGCTTCGTGGTTAGTTCTGGAAACACAGGAGTGCTACGCCACGCTTT
GATACTCCACATCAATATTTCAATTCAACAATCACTTGACATGCACCCATACTCCCAGAG
ACGAAAGACGAAAGGGGAGAGAGGGAGAGAGGGAGAGAGAGAGAGAGAGAGAGAGAGATC
CAGGGAAGATGGAGGGGGTTTGTGAAGTACATATACAGTAAAAGAAATGGATTGAAGAAA
TCACTACCTTGTTCACCTTTGCAGCGATGTTGTATAAATTGAACTGAGATGCTCCt
>NODE_576_length_806_cov_12.096774
GTTATTTACCTTTATCTTATTTAAGTAAGACAAAACGTTGAAGTTTGCTACATTCAAGGG
TTTCTTTAGTGTTAACTTGTTTTGTTGTTACAGTGTCTGTGTATTGTACTTTCTACTTTT
TGTTTACTTCAATATTCTTTTCCCTCAATCTTCTTTGTTTTTTTTTGTTGTTTTTTTTTG
TTCTATTTTGGTGTAATTGAGAGCAAGACAGTCACCAAGAGGGGAACATTCGGTGTGGCC
TGGTTTCCTGGTTTTTGGAACTGAGGCAGCCAATCAAGTGAGAAGGATTCTCTTTTAGTT
TCTCCGCTGGATTTCCACGTTGCTGCTATGTCCCAGCATCCTCACTGACATCAAGTGCAA
AGTTATGTGTTGAAGCTTCTGTAAATACGTTCAGATGTGGAAATACAAACTCCCTCGCAA
AGAAAATGTACATAAAGCTCACACAAGAAGTCCATCATGGCCAGGGGACGAAATGATAGT
GTTTTTATAAATATAAATATATATCGGGTTTGACAACCTTCGGACTGTTACATGCACTTT
CTTGGAAAGTTGGAAGATCTTTATGGGTCCAGTTTCTCTACACTTTAATACCTACTAACA
ACTAAGATACTGTAATTCTTTACTCTAATAATCAAATACATCAGTTTTCCAAAAGAAATT
GTGTGTTTGTGTGCTTTTATTTAATCGTGTCGCAACAATTGTCCCTATTTTTTGGGGGGA
GGATTGCAGAAATAAAGATGAAACATCTTTTTTTTTTAAAATCCTTTTCTTGTGCGTAAC
TGGTGCTGGTTGCGCAGCGCTTTTCTGTTCGTGCGCACTGACGCACAGCAGTGGAAGCAG
TCCCTGATTAATTTAAAATGATCGCAGTTTTAACCTCATCATTTCCTGTGCCAGTCTTTG
AAAGCACCGTGAATGGCTAATCCTCGGATTCAAGTTGagtcgaggctttt
>NODE_577_length_673_cov_28.921247
TAAGAAGACTCCTTGAAAAAAAGTCTACAGGATTTAATTTCCCTGATATGGAAAGTTATA
TTCTTGTTGATTTATGAGCCTGCCACTAATACTTGTTGAAAAAATATTCTGAACTCAGAC
TGAAATTCAGTGGAAAAGGTAGCAGTTGTATGAAAACAATAAATATCAACATTACTAAAT
CCCATGATAATGATTCAAACATTTTTACAATATAGCTCAAAATGTTTTGTTATTTTTTCA
TATTGTAAGCAAACATTAGCTTTGAGCTTTTGGCAAGCAATACCAAATTCCCATCACAGT
GACAAAGGGATGTATAAAGAGCCAACTGAGCATAGACAAGCTGGAAGATGTTCCCATTCA
TATTCAATATTCAAATTCTTATCTCTGTGTCGGTGTATGTGCACGAGTAGTCGGTGATCT
CAGCGTACCGATTGCTGCTTGAAGTACTGTAGATTGCTGGCTTTGACATTTTCCCATTGT
GCATGGTGGTGCAGCAGGCAATAATTAAATATCAGGTGCATAAGCTGCTCTTTAATTTGA
CATGTGTGCTTGAGGCAATAAACACATGTGGTGCAGTGGGGGCTGCATAATTGCAGAGGA
ATAAAATATCATATCAAGAGTGAGAGGATCATTGTATCAGGTACACGATGACAGCTCGTT
TGATCATTATGCCAAGGCTAAAGAGGTTGGCTAATTAGTTGTCATTAAAACTCACCCTCT
AATCAGGGCTCGCTCTTGCATAAAAAATGTCCCTATCACACGATAAGCGAACAATGCCCT
TAACCCTTTCAGGCCGATCTCAGTGCTTACAGCTATT
>NODE_578_length_506_cov_20.496048
TTACCCTTTTTCTTTTATTCGCTCGCCTTCTCGACTGTCTTGAATTCGTATGTAGATATT
TTAGTAAAAATTGGTGATAGCTCATGTTAACCATTGTTCAGTCTTGACGGCTGAATGTGA
TTTTACGGAAACTCCCGGCGGTGTTTATATTGGGGTAGAGGCCAACCAAACTATGCATGG
GAAGGTAGGTTCATCACAACCTAACCGTAGCGAGATTGACTGTCGTTCCAAGGGACCAAT
CAGAAGAGCGGAGCTAAGATCTTTTCCTTGGCGACATCCAATAGAGACTCCGGAAATTAC
TACTGGGGCGGGGCTATAGCGCCGTTTCTGCTGGTTGTTCGCTCCAGTCTGTATAGTTTG
TACGAGCAGCAATTGTGATGCAGTCATAAGACGGCCAGGACGAATTTGGGGCGTATGGGA
GTCACATGAAAGGAATGATGCAATGCTTGGCAACCAATTTCTAGCTGGGGATAACACCAG
CAGAATCAGAACATGTTTTATTAAACAGTGTTGGCTCTAACAAAAATCTAAAAATATACA
TATATGCATGGATATCTAATGTCGAAGAATTGTTTGTTTCCGGAACACAAAAGCTGAATC
GATTTTCTTACGACTTGTTTTTATCGTGGTTTAAAAAAAAAAAAAAAAAA
>NODE_579_length_792_cov_26.852272
CTACTGTGTCCTGTTAGATTATAACACATCATTTGACTTCATCTGCAGACTCCAGCAGGA
ACAAAGGTTGTCAAACACAATTTAGAATGAATAAATCATATTTGCCTGTATACCAGCGGA
CACTTTTACAGTGGGCACTCTAATTTAGTATTTTGGGCTGTTCTTGTTTCTTGTTGTCCT
GTGGCGGGCAGAAAGGCTGTGACTCAGCTGTTTGCATGCAACATTTGAGAATAATGGATG
TGAAGGCACACCAAACACGGACCTTTAAAAATGCATGAGCGCCCCCCAAAAACCTCCCTC
TCCCTCCACAGAATAGAGCTATCACTGGTGCCTGTTATCTCCCCGAACCCCCAGGTAGAA
AATGGTAATGATACCACTTAACATCGCTGCACATATGGAGGGAAAATGGAAATGCCAACA
GCACCTCAACTATAAAGCAAATCAAATTGAAATATTAATCCGCTGATTAATATAACATTA
TGAGAGCCCATTCTCTTTGTTGTTAAACAACAAAGGGTTGCAAAATAAGCAACTGCCTAA
GAGGTAAGGGGTTTAAAAGAGTCCCACAGAGGTGCTGAAGCCCCTCTCAAACATCATTAC
TCTGCATAATGTATTCCCTTCCACAGTGCTGAGATTTGATATTGATGTTTACTCATTTAT
TTTTTAATTAACGTTCGTTGTTAATGAATTCTTTGATGAGAGGCATTTTGTAAATCATTA
TCCTTGGAAGAGGAAAAAAGGGATGCATCGCTCTTGCCCCTTATACTCGTGACAGAAGAA
AAAATGCGAGGTGTAAGGGGAAAAAGTTGCAGCAGAGAAGTAGGGTCATTGTTTAAAGTT
TGTTTTTTGATGCGTTGATTTTTTCCTCCCCCCTCGCCTCCCGTGTTGCTGCCTTTTTTT
TTTGATTGCATCgtatctacggggatgagcgagtcg
>NODE_580_length_1046_cov_12.478968
CGCTAATTACATATTGCCTCCCCTCTCTGTGTAGTCTTCCCCCCCAAACTCAGAGCGACC
TACAGTCTTTAATGGTAAGCTTTTATGAGTTGGAGGAAAGAAAATAGCAGGAAAAGATCT
GTGCCTATGTTCCTGACGGCTATGTTGCGCGCATGCTTCACTGCCTCCCTTTAAACTTCC
TAAATTGTGTTTCACAATAAATAGATGCCCAAGCCCTTAACTGCCAGTATTAGATTAGAT
ACCATTAGATGTAATAGAAAATTCTCTGCCTGTAATATTTTCATAAGAGTTTGAGGCATT
TGATTAATCTGACCACATTTTATTGCATTAATGATTTTTTTTCCTTCCCACTCTGCTGTA
AAGACATTGTATACAGGCTAATGCTGTTTTCTCTCTCCCCTCTCTGCTCACTCTCATTCA
TCCTCAGCCGTTATTGCAATGCATTGTTGATGAGGTGAGTCGGCGTCTTATGTGCTTTCA
CTCCTAAAGTCATTCCTAATGGAGTGGAAACCTTATATTTTGTTTCCTAATGAAGCACAG
GAGTGGCAGACAGCTCCGCTTGGGCTGTCCTATGGCTGCCTGCAGGTTGAAGCCACCGGC
CCGAGCCAAGCTGCTCTGAGGGAGCCAGCAGGGGATGTTGGGTCGGGGCAGCAGACAGCT
TATGCATGAACTTATACACAGGCCGCAGAAAGTGTGTGGAAGTCTTAAAAAAATAATAAA
AAATAATATGCAGTAGTGGAAAAAGCATTGCGATAACAAGCAAAACTAGAATATAAAAAT
ACTACTAATTTTCTTCTGCGAGTATTATCAGCAGAATCCAGATAATATCCTTTATGCAGC
ACAGTTGACTGACAGGGACCAAATTTGAACTGAATTATATACATTGTAAAATGTATTCTA
ATTTAATTAATTAGTTTGTGTTCCTAGACAATGATTTCACACTGCTGTTCACCAACATAC
AGAGTTTAAACCTGTGTAAGCAGCAAAGGACTAATGAAAGGAGTTTAGTTTTGTGTCTTT
GTCAGCTGAATGCAGAACTTAATCTGATTTGAAGAAAGAGTTTTGTACTGCTTTACtgca
aaatgggattttttttgtgtttgtttgaaaagcctcatagtttcagaaattttgcacctt
tataaagtagaagtttaaaaatacatttttgtaaactgattaaaggtttt
>NODE_582_length_635_cov_30.348032
GAACCATATATTGTGGAGCACAATATAGCAATTAGTAAAAACTAGACACTTTAACATATT
AAAAGCTTCACCTCAAAAATATAACAAAAATCTGATCAAAATTATAAAAATCAATTATAC
ATTCCAATTAAAAATATACCAATAAACAGCTAAATACATTGTTGACCTAATAATTACAAT
GCAATCAATCACAGTAGCTTAAAATAAACAAAATAAGCAAATGAGCACAAAACCTTTAAT
GTTTTAAAAATAACTTCAATTATTTATATTAGTACAAATAGTTTGATTTCTTTTCTTTTT
TACAAACACCAGCATGAAAAGGATTACAATAACAGTAGAAAATGACTGTGAAAAACATAT
TAACATCTTCTTTAATTAAATGTCTGCAATTAAAAATGGCATTAAAGAATTACATTGCAA
AGAGTCTTTATCTGGAAAAAGGTTCAAAAGAAGTATTGCACATAACAACTTGAAGTTACC
TTGCAACATTTACCACATTCAAGTCTTTAAGCTCCCCTTCCTCCAGATAGGTCTATATAA
GATCACCTCGACAGACAGCGGGGATGAGTTCTCAAGTCTTTTAAACAGTGTTCTATAAGG
ATGCTCAAAGTCCTGCACTGCCAAATCAATTTAAAGTTTTTCTTTTCTTTTTTTAAATCG
CTCTGTCATGTGCATCCTGCAGAGGTCTGCGAATGGGGAAGCGAGGAGATCAACACATGG
GGGAGGGTAGAGGGGAGGAGGGTGAGGTGAGAGTGGGTTTGGGGTGTCCTTaacaactt
>NODE_583_length_474_cov_20.559072
AGAAAGAGATTTGTTAGAACTATATTGACAGAATATCTTCTGATGGACATTCTTTGTTCT
GTGTTCTTGTTTCCTTACAAAGCAGGGAACTGATCGAAACTAAAAGTACTGTTATTTGTT
TTTTCTTCAGCGGAGACGGAGCAATCATCCAATGACATTCACAAAGTATTTACTATCATA
AACAGTAATTCTGTTCTAACTTCCCACTTTTACACTGACAAATTTTCAAATTGGAATCAA
GTCACCACACCCTCCCTTTCCCTCTCCACCCCCAGGTCTTTGTTCTGTACTGCAGAAAAT
CAGAGACAGCCAGAGAGAGAGAGATGGAGGATGGAAAGAGAAAGATGAAGTGAGGGAGAG
GGGAAAAATGTCTCTTCAAACAGAACTTGCCACCTTATTCTTCTCAAGGGGCAACAGCTT
GAAATTAAAACTAAATTTGAAATTAATGAAGCACATTCTGGCGGTGGCATTCGTTTCTGA
AGTAATAAATTACTTGTATCAACCTCGGAGACAGCGGTTCCTGTCTGTCAATTAATATGT
CTTACGCTTCTTCTGCAGACTCTAATGCATTCCCTAACAGACACACTCGCCATTTAAATT
AAGCATGCATTTTCACTC
>NODE_584_length_845_cov_14.772781
GATTTAATTATCATTTTTTTCTCATGTACGACAAATGAAAGGCAAGAGAGGGATGGGAGT
GCTGTGCCAAATCTGATTATTTATCTCCTTAACAGATTGCTGTGTTACAGTCCCTGAGCT
GTGGTTACTGATGTTGGGAAGTAAAGTGGGCCAAGCGCTTTGCAAGGATGCTCCCCCTTA
CAAAGCTGATGCAGCACTGTATTGGGAATTTGTGTCAGATACAGATCAGGCACATTTGAT
TTAAATAAGCAAATCATTGAATAAAGATGACCTGGCTCACAGGGGTATATCTCTATCTAT
GCATCACAATTCGTGGGCTGGGAAAAACACGGCCTGACATATTGAGTGACTCAGGATCTG
GTCATATCAGGGATGTTATTCAGACATACAGAAATCCCAGCTTGCCTTGCCAGAGTGTTC
TTCGAAACAACTAAAAGCAGGAACACGTGCCTCATCTTCGGTGTGTCAAGCCGGCAGTGA
TTGAATTTCTCCTCCTTCCTTAAGACGGAAGTGCAAAGCCGGTGAGTGATTCCTGTGGAT
GCACTTAAGGTTTTAGTTGCAGGCGTCGTTGTGCCTGGGCAGATTTTATATGACACATGA
AACTAACTACATGGTACTTAGGGCCTGCTGTAAACCAATCTGAAGCCAGTCGGGAAAACA
GGCCCATCAGCAGAGAGGCTTGTTTCTGTTGCATGACAAAAGGACTTGCAAAACCGCATC
AATTAAAAGTTCATTAAGTTCAGCACTGGGAGGATGAGTGGATGCTCTCTATTTACGCCC
AGGCCAGCCCAGCCCATTATCTTCAACCTGATTATTCAAATCCCTGGATTATAACACAGA
CGTTTTCTCAGAGCCTTGCTTAGAATAATCATACTTAATAATATTTCATTTTTCTTCCCA
TGGAGTCTGATTAGAATTGAGTCTGCATCATCAAAAGAGAGGAATAATGCTCTTGATAGT
TGTGCGATTTAAGTGTACCaaaattaaca
>NODE_585_length_324_cov_2.669753
CAAAAACCTTTCACCTCTGTCCTGACCCCCCCGACTTCCTCCGTCCTCTCTGCTCTCTCT
GCGGAGACAAACACTGTACGTTATTATTTTTTTTTATTTCTGGCTGACACGCTGATGGAT
GGATGGCGGGATTGATGGAGCGAACGAGGGGAAAGTGAGGACTAGTTTTTCGTGCCCTGA
CATTGCCAGTAGGAAATCAGAGGGAGAGGGACGAGGCGATAAAGACCAGCAGAGGAGGGA
GAATGGATGGAAGGAATCGAGGAGAAGTTAGGGCAGGAGTCGAGAGGACTGAGGTGAGGA
AGGCACCTGGATTTGAATGCAGGGTGAGAGGACAGGAGGAGGAGGAAGTGAGGAGGCAAG
GAAAGGAAGGAATGGATGGATGGCAGGAGGGCTCCTGGCCGTGGATGCAGACAGACAGGC
AGGGTAACCAGAGGCAGGCGGTGACCttctctgctgctggaggatcga
>NODE_586_length_184_cov_4.619565
GTCCTGAGATACAGCAAAAAATCAAAGGTTTCTCCCACTTCCTGACGTCGTAGAGACTCG
GGAGTAGGCTCAGTGCGATCGCGGCGGCATCAAATGGGAGGGTAGACACAAGTTTGATAT
CTCTAGCACTAACCATTTTCCCAGACCAAGGCCGAACCCATAACCCTAACCCTAACCCTT
GCTACGTTATGCACTGCCCATTGTCAGTGAATGGGAGAACGTTTTGGCCAATATCTCCGG
AACCAGATGTGCTAGACACCTGGAAATGCTACCTGCCCCACCTAATTTGGCTATGCTGAA
GACGCCGTTCTTGGTCCCGAGTCTCTAC
>NODE_587_length_603_cov_21.368158
CAATTTTAAATCACAAAACCAAATCCAACTGTGGTTAGGCATGTCTCTTTCTTTGTGCTA
CATCTGATTAATTACAAAACAAGCTGTACATCTTTACTGGAAAACAAGGCAAATTTTGAA
GGAACCTTTTGCACCCCAGCTTAATAGGACAGATATTTCAACCCATCAAACAAGACATAT
GTTGCAAAACCAAACCAAATCTAATGCCTTCATTCTCATTGCAGGTACACATACAACAAA
ATTTAAAAGCTTGTGTGCGAGTTAACTTTGGGGATGGCAGAAGCAGGATACTCACCAACA
GGCTTTTGTGTTTCAAGGCTCTTTCCTTTGTATGTATCAAACAGGTTGAGAGACGCATAC
TTGGTTTTGCCTTCCTTCCCCTTTGCAGTTTGCCCAGAGCGCTCTGACATTGCGCTGTCC
GCTCATTGAGTATGGTGAGCCCTGAGACTGTGGGAGAAAGGAGAGAGAGATTTGACACCA
GCTATACACAGAAAGTGAAAGTGTTGACTGCACAAGCATTCAAAACAACTAAAACAGAAA
CAGTTTCACAAATGAAAATAAACACAGGATTTGACTCATCTCTTGGCTGAGGTTAATATA
ATCAAGCACTCCTAGCGTAACTTACAATAAAACAATTTAGGATATTACAAAACAGGCAGG
GTACAGAAACATATTTAAGACATGCTGAAACTAAATCCTATAAAACATAGTAAAATACCT
GCGTAGAGGAAACACACTGATAaaagc
>NODE_588_length_1335_cov_14.062922
AGTGCTCGGGTCCTCCGACGTGCTCCACTGTCACATGGGTGACAAGTTCATACATGGTCC
CGAAGGCTCTGGAGCAAGGCAGCTTCCCAGCCCCCTCTTGGCCGTCACTCCACTTGCACA
CCAGCTCATGCTTGACTGTCTGCTTAGAGCACCTGAGGAAAGCGTCGCCTCCTCCACGCT
GAATTGCCATGTTCAGGGGTTTGTACAGACCCAGGAACTGTGTGACAAGCTGCTGGCTGT
TTCCCTTGGGGCTGATGGCTTGGCCATAGGGGTGAGTCCGGGTGAGGAGGTCGCCAGGTA
GCCCCAGCATCATCTGGCTGCCGAGCTCTCGGGATGCGTCGGCGGAGGCGTGGGCCTGCT
CCTGATAACTTGTGAAAAAAGTATGGCTTCTGTTGTCTCTGCAGCCAGGGAAGTCACGAT
ACCTTCCAATCCCGCCATGTTGGTTAGCTCTTGATGCCAGTTGATCAGTGACGGGTGGCA
TGCCGGCTCCAGAAAGATTGGCTCCAATGATAATGCCCCTAGGGCTGTGCTCTAAACGGT
GACTAGGGTATCCAGAGTCTGAAAAATTGGGAACCGAATGGTCAACATATGCACTGGACC
TCGTCTCAGGGTAGTCTCGCAAATTGTGCGAGGGGCAGAGTTTTAAGGAACTGCCAGTGG
GGTGTCCCATGTGCTCTCCTGCCAAAGGTGGCAGCACCACGCTGGGTTCAGTATTGCTCT
CCCCGGGGTTGACGCAAGAGAGAGGGCAGCCACTAAACCTCGAAAGGCTTGTCATGTTTT
GTTGTGAGTTTGGCTATGAGTTTGCAAAATCAAACCAATTCAGCACCCAGGATACACCTA
GAAATTCTGTTCCCCCATTTTCCTTGTTGTATATCATCTGCATGTGAAATTCTTGGCCGT
GAACTTCGCAGAAGTAGGAACCAGACTCAATTTCGTTAAAGTTGGTGTGAGTCCCATGCC
GTTCACTTTGCCCTCTTGATTTGTGGCAATAACCGTNNNNNNNNNNTCCCCATTTTCCTT
GTTGTATATCATCTGCATGTGAAATTCTTGGCCGTGAACTTCGCAGAAGTAGGAACCAGA
CTCAATTTCGTTAAAGTTGGTGTGAGTCCCATGCCGTTCACTTTGCCCTCTTGATTTGTG
GCAATAACCGTGGTAGTAAAAATGCTTCGAAACAGGCCATGGTGCAATATAAAAGCACAG
CAGGCAAACCTGCTTTTAAAAAGGGAGCTTTGGGATTGGTTGGAATGCGCCGTGATTGAC
AGGCGCTGGGTTTGTTTTAAAAGGGACACGCAGGCGTTCACGGCACGACTCCGTTTTCAA
ATATCGCAGAGAAAATGCTTTGAAATGTGCCgcgatactcccaaatattgctgcctcttt
aacttcaggcgccttctcataagacccccttctctaaaatctctgcatagaggggtggag
gaggaaagaaaaagaaaaaaaagaagaaaaaagaaagag
>NODE_589_length_740_cov_16.672974
TGTTTAATTTCTCACTACTTGCGCAGAATTTCTGCTAATGCAGAATGTAAAATAAAAGAG
TACACCGCAGGCCCAAGTGTAAAGCATCAACAGAGCTAACCGAATGATAAAACATGAAGA
TTTACAATATATTAATTGCAAGACAGCGCATATCAAAGTGGCCGTTAACTACCTGAGGTC
AATGTCATACTGTCTAATTAACCGGGCAGCGGCTGTGTGGTCCTACATGGCTGTGGAAGG
TGGAGAGAGCAGCCGATCTCACACCCCCCCACCACCCTTTACCCACCTTTTACTTCCTCC
CATTCAGAGGCACGCACGCACTCGCTGTCTGAGTTCTTGCATAGAACACTCTGAGACATT
CCATTTGCATGCCCGCCCCATCAAGCTGGATGCACTCAGACTGGTAATAAAAGGCATTGA
CCCCCTTAACCTTTATGAATTACAATTTGTGCCTGCAGCACGTCCTGTCAGAGGCCTCAG
AAAAGCAGGCACCTCAGCCGGGGTGTGTGCGTGTTGTTTTGCAGTTGTTAAGGAGAGGGG
AAAAGGTTTTTACAGCTCCTCGTCGGAGCTCCTGACAAGCAGGGAGGAGGCGGTCTGACA
GCAGAAGCAGGGTAGGGAGGGACTGCAGCGCTGCTGATGGCTCCATGCTAATCTCTATCC
CTGGATGCTGCACGAAACTACTGAAGCTCCTTTCTTTGTCAGGACCAGGGATACACAGTC
TGTAGGGCTACAGTTCATCTGAGTTCTACCTCTGATCTCTTCCTCCTCCATAGCGAAGTA
AAGCTTTCGAAATCTGTTTGTGTGGACCAGAAAATTAGGTCTACGTGCAAGATAAGAACA
CTTGTTGATTAGTTTAGGAAATataactgacacagactgactta
>NODE_590_length_850_cov_8.322353
TCTTTTTTATGCCGTCATCTCTCAGGTCCAGGGGACCCACGGTGTAATTTAAATCTAAAT
GCTTTCCCTGGCATTAGAATTCATTTTAGATGGGTCAATTGTTCCATAATAAAGGGATAG
AAGGTGTACTTCATGCAAGAGATTTATGTTTGCCATTTGTTCATATTCATGTGCTACTGA
ATACCCCTCAATTCAAATGGTGATGGCAGCTCATATCAGTCGAGCTCCAGACCTACAGAT
CACTAACCGGCAGCAATGAATTTCATTTGCGGAGGACAAAAAGAGTGAGGAGGGAGAGGA
GAGAGAGAGCGGGAGGGAGAGTAGAGAGAGGGAGGGAGAGAGTGAGGGAGAGAGAGAGAG
AGAAAGAGAGGGAGACGTGGGGGGATCAGCTCCCCAACACAGTTTATTGATTTTTTTTTT
CCTGCTCGACAGAAAGCCTGTATAACAGCTCTATTGCCCTCATAATGATTAGTGACAAAA
GTTTAATTAAGCAATTATGAAGCCAATAATAGAGTTGTCTGGTTTGCTTAGCTTTAGACT
GTTTAAGACTTATCTCCCTCTCGCACATCACAGCAGCTGGAATGTGCTTGAAGAGATTAA
TGCTACGAGAACACAGATGCCCACTTTAATACAGCGCCATGATGCCGTTTGAATGAAGTT
GAGAACACAAGCTTCTCTTTATCAAATTACAAGTCTGCTTTTCATGAATATGGAGGAAAA
AGGAAGAAAAAAAAACAGCAATGGCTTCAAGGTGTAATTATAAAGACATACAACAGAAAG
ACACACAATTCCGTTTTAGTAATCTGCCTGTATGAAATATGCATGATAATGTATTACTGA
ATAAAGACTTACCATGTTCTAAGAGGCTTTGGCATTTTACATTTGCTCAGACAATTGGAT
ATTTCTCAATATTCCTTAATGTTCTATTGGATCCTCCACCTCTCCCCTTTGTTCTTGCGT
CTTTTTTTGCCTCTGAAAATTGATTAGattatct
>NODE_593_length_191_cov_8.214660
CCAGGCCGAAACCCTAACCCTAACCCAAACCCTGGCTGCGTTATGCACTGCCCATTGTCA
GTGAATGGGAGAATGTTTTGGCCAATATCTCCGGAACCAGATGTGCTAGACACCTGAAAA
TTCCACCTGCCCCACATAATTTGACTATGCTGAAGACCCCGGTCTAGGTCCCGAGTCTCT
ACGACCTTCCTGTCCCGAGATACAGCAAAAAATCACAGGTTTCTCCCACTTCCTGACGTC
GTAGAGACTCGGGAGTAGGCTCAGTGCGATCGCGGCGGCAGCAAATGGGGGGGTAGACAC
AAGTTTCATGTCTCTAGCACTAACCGTTTTCCCAA
>NODE_594_length_598_cov_17.013378
TATTAGTGATGTTTTGTCAAGCTGCAATCAAATTAAAATTTATTTCTCAAACTATTATTT
TTTTTATTACACAGCTTTTTATTTGCCACAATCTGACATAAACTTGTGTTATTTTCACAT
CAGACCACGAACAGACCAATATTATTTATGACATGGTATAAACTTTGTTTTCTGCTGCCT
GATTGCTGAAGCCCAAGCCTTGACACTTGTGATGTACTCTGCCAAGAACATTAAGTATCC
GAAAGTGATAAAGCTTCAATTTGCTAGACCATTAGACTAATTACTGCAATAATTAAGTAA
CTACTTGATTAGAACTAATGGGTACCTAATTATCCAGGAAGAAAGGATCAGGTGGTAATT
TATAGAGTCAAGCTGATGTCTTCTGACTTAGCAATGCCGATTACCAAACATAAGGGACTG
AAACTGGTGAAAACAAAAAAAAAAGGGGGGGGCAGAAAAAAAAAGAGGAAATGCATTTGA
GTGTTTACCTAGCCCCTGTAGCTAAGGCAAACAGTATGTTAGTATCACAGCACATGAGTG
GATTGTTGATGATTGTTAATGAAACAAGATACACATCAATACATTATGCAGGATGATTAG
CTTACATCTATTTTCTAATTAATCCCTGAGCAGAGGTTGATCTCAATAGTATTGATACTG
ATTACAGAGATAAGGAAGTATTATACTGCAATTGACACAAGTTATTTGGATGGATGGATA
GAAGGACATTTTTTttcccagt
>NODE_595_length_319_cov_2.771160
ATATTTATCATATTTGAACACATTGTGAGGTCAAAACATGTTTGTAAACATTTTCTGTGA
CAATCTGCAGGAGTGCTGTTTTTATGCTCTTAAACAGCGTTTCATGCGCTGAAAAGGCCA
TTTTGGCCAAACGGTGTGTCCTCTGAGAATCTTGACACAATGTCACTTGAAACAGCTTTT
GCCTTCATATTTATCATATTTGAGCACATTGTGAGGTCAAAACATGTTTGTAAACATTTT
CTGTGACAATCTGCAGGAGTGCTGTTTTTATGCTCTTAAACAGCGTTTCATGCACTGAAA
AAGCCATTTTGGCCAAACGGTGTGTCCTCTCAGAATCTTGACACAATGTCACTTGAAACA
GCTTTTGCCTTCATATTTATCATATTTGAGCACATTGTGAGGTCAAAACATGTTTGTAAA
CATTTTCTGTGACAATCTGCAGGAGTGCTGTTTTTATGCTCTT
>NODE_597_length_792_cov_13.328282
CGTTTACCAAAACTTTAATTCTTTGTGTTTAACTAAGTGTAATAGCTGCTGGCAGTAGCT
TCATATATACCATATAGACATGAGAGTGGTATTGTATTGTTTTTCTCATCCAACCGTCAT
AATAAATGTAAAATGCTACTTCCCCAAATGTCAAAAGATTGGTTTAAACAAGTGAAATTA
AAATTCCACAATAAATACAGTCAAATACTTCAGATACATTTGATTTGAGCATTCAAATCA
ATGGCAATCATCTTAAAAACAATTCTACACAACCAAAGCCACGACAACGATCCAATGAAA
TTCAGGTATTAGAATCTAAACTGAAGTTATTTTCTGATCCAGGTGAGATCTGAGTAAATG
ATGGGGGTCGGCGCCCCCAAACTCCTCACCTGCTCTGGAAGTAGTTTGCTAGTTCGGATG
CCTCATGGTTCAGACTCCTCAGGTGTACAATTAAATTGCCAGAGTTGGTGAACATGGCGC
CGCACGTTTTGCACTCATAAATCCGCGGCTTGCGGATTATGTGTCGGGAGACCCTCATGT
GGTGCTTATATTCACCGAAGGACGTGAATGTGGCGCTACAAATCTGGCACCGGAAACAGC
GTTTACCTTCGTGCTTCAGCCGATGCATCTTTAGGGAGTAGGCCCGTGTGAACTTTTTCC
CACAGCGGTCACACTGGAAAGGTTTAATGCCTGGAGGAAGAAGACAAAACCATTGCTTGC
TGATTTGAACATTAGCATCAGACAAGTGTTAGTAACCGTGTGTGGGTGAGGTAAGGTGGA
GGGTTAATGTAATCACAAAGTCTGCCAACTACTTTCTTTATCAATGTATTCCAGCATGCC
TATAACGAGAATGTCTTACTACTCATCCCTAAGGTCTCTACAAGGTACAGCAATGCACAA
CAACCAACTATCATTTCACCTTATATTTACATTTCc
>NODE_598_length_210_cov_9.409524
AAATATGATAAATATGAAGGCAAAAGCTGTTTCAAGTGACATTGTGTCAAGATTCTGAGA
GGACACACCGTTTGGCCAAAATGGCCTTTTCAGCGCATGAAACGCTGTTTAAGAGCATAA
AAACAGCACTCCTGCAGAGTTTCAACGACAATGTTTACAAATATGTTTTGACTTTAAAGG
ACAATGTTTACAAACATGTTTTGACTTCAAAAGCAATGTTTACAAATATGTTTTGACTTT
TGAAGGCAATGTTTACAAACATGTTTTGACTTAGGACGCAATGTTTACAAACATGTTTTG
ATGTTTGAAGGCAATGTTTACAAACATGTTTTGACTTTTGAAGGCAATGTTTAC
>NODE_604_length_462_cov_11.636364
GGGAACTTTGTATTTGACTGTTGTTTGTATCTGTCTTTCAGTGGCCTGATCCCCGTGGGC
TGAGACAGAGAGATGCCTCTATATGTGTTTGTATGTGTGGGTGTCTATATGTGTGTGTGT
GTGTGTGTGTGTGTGTGTGTGGGTGTGTGTGAGGCAGAGAGACCGGTGGTGGGATCTACC
CCTCTTCTTTCCTACAGCTGCAGCTCAGCGGATTAGCCGTCATCCACAAGGCAACATTAC
ACAAGTAGCCTTTGAACAAAAGTCATGGATACTATTAATGATATGGTAATCCGTAATGGA
GCTACCTCCCAGTAGTGATTATACTGACATGGGAAGAATGTCCAAGAGTCCTGGACGCAA
CTACCCAAACAACACTGTGGCTATTGTTGGCAGGCCTGGTCTGAGGCCTGCACCTACATC
CACTGGCATCAGCCGACTAACAATCCCTTCCTCCGACACGCACACACCCACACAAACTGC
CCCCTGCTTTCTTGACACCCTTCCCTCCACCCCGATCACCCTATGAATAAAAATGAAAAC
CCAAAAATGGATGGACAGAAAGAGTGGGAGGGAAGGGGTGGGAGCGGAGGGAAGAAAAAC
AAAGTg
>NODE_605_length_471_cov_19.138004
TCCTCCCACCTTCACACTTTCTCCCCCCCAAATCTCCCCCTGGCTTGTCATCCTCTTAAC
CCACAGCCTTGGAGCTCCTACCCCGGCCTCAGCTCTTCCCTCTCCCTGCCTCTCCTCCAG
CCTGCCTTTCCCTCTACTCTGCCTCCCTTAGCCCCAGCCTTCTGCTCAGTGTTCAAGGGG
AGAGCCAGCTAGGAATGCTGTGGCTCTAGACGTTTTGTCCAAGCCCTAGGTCTCTTTCAC
TGAGGCAAGATTAGTTCATACAAAAACTCAACAATACACCACTGAAAGCCATTGTTGATA
TTCAACATTTTTCACATAGCGGAGCAGAATAGACAATGCGGCAGCCGGGAAAGCCCGAAG
CGGACTAGCAGGGTTGATGGCTGATGGTATCTTAGCTGAGCGAGGCCTTAATCCCTTTTA
TACACACACACTCACACAAGTATACACACTCTCAACAGCCTGGAGACAGCAAAATCAATA
CTGCTTGCTCTGTCTCTGTGTGTGGATCAGTGGGTGGATGAGTGTGATACGGAGAAAAAA
GAGAATAGTACTGTTTGTACCTACGTGTGTGTGTGCTGTCGGACTGTCTTGGCACATAAG
CAGTCTTAGATCTTt
>NODE_606_length_679_cov_23.148748
AAAGGTGATGTATGAAAACAGAATACAAAGTATTGTAGGGTGAGATAGAAATGAGTCGGG
TGAATTAATCAACAGAGGCTGAAGGACAGAGGTTGAAGGAGTAAACTAATGTCGGTGCTG
CCTTGAGTGAGATGGACATTTAAAAAACATAGCCAGAGATCAATACACAGAAGGCTATCT
CTGTTGATAAGATCTATCCATTACTGTCTTCAAAGTTGAACACATTTAATTCTGCTTTCT
GATTAAAATAACTCATTGCTCAACCAAACATATCTACATTCTCTCAGCAAAAATGCTGGA
GTTCATGGCAAAAGAGTGTGACAACTCCTTTTATATAAGTGTGAATTACACAGCGTCATC
ACCACAATGTACAGCCGACAGTATGTGTTAATAATATGTGATGATAACCTATAAAATGGT
GACAGAAAATGGGGTTCATTCAGAGGCACAGAGACTGGCAAACAGATAAAAAAGGAAATG
TGTGGCATTAATTCCAGGCCTCTATTTATCCCATTTCCTATACTCTCTTTATGTATCTAA
TATTTCTAATTTACCACCGTCCAGGAAAAGTGACACAAGAAGCCATAAATTCCCTTCTAA
TTCCAAATAATTCCGATTACATGGACGAGTAGTTTTCAATCAGAAAGATAATCTGGATGA
TAGATGGTGGGATAATTGGCTGTCTCTGCCACGTAAATATTGTGTCGTTCTATTAATCTT
GCCGAATGAAGTGTCAAGCTGTCACTCATTCGTCAAACTGAATTAGGAAATATAACGAAT
AAATAAATGCACGCGGGTGGCAGTGGAAATGTGTGTTTCCGCG
>NODE_607_length_836_cov_11.415071
AAAAAAACCCAAACAAAACAACTTTGCTGAAATTTTACGCATCCGATTTTACTCTATGTG
ATACACATGGGAATGTTTCGAGGAAAAATAGTGCCTTTGTCAGCAAAACCACAGATTTTG
GTGGTTATGTTCATGTTCTTCTCACCAAAAGTCTTAACTCACTTGAAATCATCAATTCAA
AATGTTAAAAACAGGAAGTTTTCTCACTACAAGAGACACACTAAAATATTTATAGCTGCT
AGTCAATTGGCCTTTTGTCAAACCTCGAAATACTGAAGCAAAGCCTCACTATACCGGTCA
TCATGGCCAACCTTACCTGTCACACTGTAAGCAAAAAAAGGAGAAAGGCAGATGGAAATC
CTACATTACAATCACACGCTACAAATCCTCTACTTTTCTTTGCTCCTCCGGATCAACAGC
TCCAATAAATTTTCATTACACCTGTGTGAAGCGCTTCAAATAGAGCCACAGAAGCAGAAA
CTAATTACTTTCTAATTTATTGACTAATGGCCACAGCCCTGGGAGACAGCTGCAATTGTT
CTAACAGTCCTGCTGCTCCGACTGCACTCAGGTCCACTTTAGATTCATAACCAAAATAAT
TTATCATTACAAGCACATTAAATTGAACCGTATAGACCATAACAGTGGTAATTTATATCA
TTTTGTTGTTAGGGATGCTTTTCCCTCCCCTGTCTTGAAAGCATGCAATCTAGGCGATAG
GATTCGTCTCCAGGCAGTCGTTGTATGTGGCAGCTTCACTTTGTTCTTCAAAGAACTCTT
TGTTTTGTGCCTCATTCACCATTTGTTGGACTTTATGCTAGAAACTAGACAGAAAAGAGT
GTGCTGCCTGTTTTTGAATTTAGATAAGAATAAGCAGATGTTTCTGTGTTACACATAACA
AACACAGTCAAGTCAGACTACTGTCACAGCTTCATCTTGCATGTacagggcatgatagaa
acatcaagtgaatagcagat
>NODE_608_length_704_cov_14.822443
AATCAATTAATTTACTGAATTTAAACAAATGTATAGATGGGATTGTTTAGTTTCACCAGT
TTTCTTGAATAAATAGGTTATTTAGAGTTGAGCAATACATCTGATTCCTTTCAGACTTGA
ACTGTTTATTGGTAAATGAATGGAGATGGGAAATGGCCCTGTTATTTCTCATGATACAGG
CATTATTACAAATTAATTGCTCTTCAAGTGGCAATAAATATCTATGTGCTTTAGTATCCG
TGCATGTTTCATTTGCACTGTTGTAGATTTGCCTCTGGGTCTCACATGAATACAAATGCC
TCTGTTGAGGGTCAGTGAGAGAAGAGCTTTCTTCACTCTATTGACTGGAAATCTAGTTGT
CTCATCTCTCTAAGCAGATGTCTTTCCCCAAGCATCTGTTTGTATTAGTACTGTAATTGC
TGGTGATAATAAGCCCATTGATTCAGTATCTAAGGAAATAGTCAATCAGGGCAGCTCATT
CGTCTTACTTTTCCTGACAGTTTTCCCCTCTAGCTAAACAGACAGTGCCAGGGCCTGGGC
TTTGTTGACTGGATTGGAAAAGCAGACTGTGGTTGGTTGGGAATGGCCGCGCTGTCGACT
CTGAGTGAGTGATGGGATCGGTGCAAACACACCAGTGACCCAATGGCCCTTACAGGAGGC
CCAGGGTGATAGATGTGTTGATTTGTTTATAGAAGCCTAAGCCCATTCTCTGCTCCTTCT
CCCTCTTCTCTCTCTCACTCAGTCTATCCATTTTCTGCTTCTCTATATTTTCTGTCACTC
CCTTTGCTACTATCTCCACCCCTTCAGCGCCGCTCTGATGTTAGTCGAAATATATAgtca
acccataa
>NODE_609_length_760_cov_16.173685
ATCATTTCCAGTGAGTGGTACATTTTCCGCTAAAGTTACACTGGACACACATGAATGTCT
TCAATTTATCTGCAATTTTGTCATGTTTTGAATAAATGTTCTTCTTTTTGTGTAGTTCTA
CAACAGCAACAACTTCAATTAGGAACAGTTTAGGTTTCAGCAGTTTGTCTGAACACAGAA
GATTGAAGGTGATGCTATCTATAAATGACTGAAAAAGGGGGAAAAAACAGGCTATATTTT
TCTCATCTCTCATACCACACACAACCTCCTCCTTTCTTCTTCCCCCACACCATCGTGGCA
GGAATCCTTTGTCAGAGGTGTTCATCTGGAACAACTTTGCCACACTTGTTTTCATGTTCT
TTTAGATTACAGGGCAGCTGGCCCCAGCTTTGAAGCTCCCCTCTCCCTTTGTCTCTGTGC
AATGCACTCTGGTAATTAACTTTGTCCTTCTTTTATTTGTTCCAGTCACTCGCAGTCCAC
TCTTCTGAGCATCTTCTCCCTGGAGTACCAGGTTAGAAGTTTTCTTCCTTTGTGAGCCCT
GACAGGTGCCTAATTGAATGATGAATGTCCCTTTATTTCTTTGTAATTGAACTGCCAGCT
TTCTGATTGGTTTGGAGGATGCCCCCCCACCATACCTCCCGTTTATTTCACACACCCCCA
CCTCCACCCCTTCCTCCTCGTCACGTTCACGTTGAGGGCCTTTGCCTGCCTGAGCCTCAG
TGGATGTCTGCCAAGCCTTCCCATCCATCTGTCTAATAACATCTAGCCCCTGCTTATTTG
GTGGACCTGTAATAAATTATGCTAAACCATTATTATTCTGACAATAATAATTTCCCCGTG
TAGTGCGGCTGCGTGTGCTAAATGTTTGCTGActcgcactgtcactgctgctgtccacgg
ctga
>NODE_611_length_1004_cov_12.025896
TACACAGCCTACGGCCATATGGACAAACTGGGAGGACTGGGAATATCCCGCCAATCCACC
AGCCACTTAAAGCACACTAATTGGACCCACATAGATTGCACTAATGATTCAACAGCAATA
GTTAAACACCAATGTTGTCCATATCCGTTGGCCTCCCCCTATTAGGGTTTAATAGTGAGA
CTGAGCTGGCCAGAATTTTTGTAGAGACAGGAAGCAGGCACCAGTGGATTTTTTTCTACT
TTTAATGTTTTTTTGTTGTTTGTTTGTTTTTGTGGTGGCTGCTATTTTTTGTTATTGTGT
GTTTACTGTATGAATCACTATATGAGCTCCTAAACTAATTAAATTCCTCTGTGCATCGGT
AATGGGAAGCTAAGAGATATAATTGTTGTCATTTTCATGCCATCCTTTTAATTACTTTCT
GGTTCCATTTCATTCCATTTGAATTGACAGCCTGATCAACTTTTAATTGCCAGTTTTTGC
AAACAGCTTATCAGCCTGTTCCAAGCCTGCATGCAGAGTACTAAATGACCTGGTCAAACA
CACTCACAAACACACAAACACGCAGCAAATCCCAGAGCAAATGGATACACGTGCACACTG
AGCACACACATGCATACCAACCCTCCGCACCAGATGCATGGTGGAGTTTGACAGAGTGAG
ATGCGGATGCAGCAAACAGGAGGCCCATTCATTTCCCTATAGAACAGCAGCAGCAGGAAG
AAGAGGGGGAGAGGGCACAAAGCAGGGAGAGGAGGGAGAGCTGGGAGTACGATGGAGATA
GCAACGAGTGAGGTAATCCATCACTTCATCCATAAGCACCTGCTGAAGTAGCATACAGCT
TTGTGAGACCAAAAATCTTAAATCTCATTTCTATTAACATTATACATCTAATTCCTTAAG
GAGAAAAACAGTTTACTGTAATTTAATGTATTTAGCATTAATGTGGACATTTTGCTATTG
CTGATTTTTCTACTAATAAAATGAAAATAGATGTGTTGAGCAGTGTTATTACCTACTTAG
TTGTTCACTCACTTACTGTGAATTTTAAAGTAGAGAAAAGCAGCTAAATTCCATTGTTCA
CAGTCTATATTTTCAAACATCATTTTGTTAGAGTGGAGCTTATCTTTCACAAAATAAACA
ACTAATTa
>NODE_612_length_757_cov_15.153236
TGTGCATATTACTGCATCTCATCTTGCTTATTGCTGCCTAGAGTGCTATGACAACCGAAG
TGAGAATAGATTTAATCTCTCCAGCCCTGCTAATAATACTATGCTACTGGCTGAGCGCCG
AAACATGCACAAAGGGCTAATCATCTCTAGTAGTAAGCGTTTTCTTACACATACACATTT
TCCCTGCAGTTCTCGGAACTGTCAGGAGTAAAGAGATAAAGAATGGGCAGAGAGGGAAAA
AAAGTCAGTTGTGGTGTGAGAAGTGTCTGCCACCACGGCGTCATTAACACCCAGTGGTGC
TGGGGTAAGGGAGGGAGTGCAGACGGGGCCTCCAAGCACTAGGAGCGAAATTGCAAACCC
AAGGTTCCTGATACAACCTGTTATTATTTTTGACACAAGCCATTTACAATAGCTATGAAG
GTGGCAATGGAAAATGTAATATTGATTGTATGCCCTCAAGGCTTTGCTCCCCTGACTTCT
AAGCGTCACACATCTCACATACAGTATGTTGGGCGTGATGATATGTTTCTCCTTTTTTTT
ATTTTGTTTTGTTTCCCCCCACTTCCACAAATCCTATTTTAGGAGCTTTGTTGATAGTTT
ATTTGATGAGGTAATTACATCGGTAGATTGAGAGGCCAAGGTGACGTTTTGGGAGTTGAG
AAAATAATAGAAAGCTGGGTAACTACAGCAATGCAATATGATATTGGTCTGATGTGACAG
GTGTTAATATACCCAATGGCAATCTGTATTTCATCTCTTTTTCATGAGGGTGCTTACTGA
ATTACTTCCAAATGACGTTTATGAAACATTAAgcgactgtggggtagtggtggctcattc
cagcattataaagatacacttgaacatacagtacaaagacatgctgggggaaaaaaaaac
a
>NODE_613_length_500_cov_13.856000
GGAGCAGAGGAGATAAATGCACATAGAAAACATACACCTCTTTGAGCGGTTGTCCTTTTA
TTGTGAGATATGCGTGTTTGCCTGCAACACACATTTCAAGTGTTGTTGGCATACTGCTCA
TCGTCCTGCGCCTGATTTGACATGGCTTAAATAACTATCTTCCTGCCAGTGATTGGCATT
CACACAAGAAGGGGTGAGTGGGACTGGGGAGCAGATGGTGACATTCCACATGACCAAACT
GATCAATCAGCATGCTGGGACGCAGGTGCAGCACAGGCGGGCAGCACCACACCATCTATT
TCACCATCTACGGGGCACAAACACATGGGCACCAATCGTGGCACCCTGAGGGTCTGCATG
CTCCTCCGTCCCGCTGCGCCAAGGTTGATGACATCAGAGTTTCCCATCCGCTCTTCCACA
AGACGCCAAGAAAAAGGAGGGAAAAAAGCCCTGTATAAAATCTGCAATAACAGCCCGGCC
TGGGAAAAGGTTGTGTAAGTGACGTCAAAGCCAGGGACTCCCATGTTTCACCCTGATACT
GAACTGATAAGGAAGAAAGAGGACGAAAGCACCTTCACATTTCAGCCTGACCAGAGTTAT
TTTGGCTTCTGATAACAGTATTTAAGAGGCaaaatgactaaaat
>NODE_614_length_979_cov_11.097038
TGAAAGCCAGAGATGATACAGGCGACAATACTGTGATGAATCGTTACCAAAAGATGGTTA
GCTAAAAAGAACATTTTCTCTTCAAAACTACCAAATGGGGTAGCAAAGAGTGCTCTACGA
GTAGCTTGCATAGATATGAAAATAACAACAACTCACTCACAGCAACACTGACATTATAGA
AATATTGCACCTGGACACATGATGTATTAGTCCCAGATATTTTACGGATTTGAGTTAGGC
AACTGTTGAGCAAAGTGAGAAAACTAATGAACTCAGGGACTAAAAAGCAGCAAACTGTTT
TTTTTAAAATGATACTGCGATAGAACCTGTTAAGTGAGCAAAGCAACTCTACAACAGTGT
AATGACAAAGGTTTCCTAAGAAACAAACATCCAAGTCGTCAAGTATTACTACAGAAGGTA
CACTTCGAAAGAGTAAATAAAGAAAAAACACATGGAACGCCCAAATAAAAGACAAAAGAA
CAAACAGCATAAAACCAAACTGAAAACTACTTCTGTTTTAGAGACAAATAAAGACAAGGT
CCAAACCTGGAACCACTTAGCGTGGCGTAGAGAAGCCAAGGCAGTTAGGCATTTCTGCCT
GTCCAGAACATCCGGGGGATCGTTGACTGAAAGCGTTTCTATTGGCAGGTGGAATAAGAA
GACAAGGTACAGTTTGACCAAGGGGAGTTCTGTCAGGCGGCCAGGGGGAACACAGGCAGC
CTTCCCAAACCACAGGCAGGAGGGGGAAGGGGAGGGGGACCCCTCCACTGGAGAACCACC
AAACGCTCTCAACCTCCCAGTTAATATGGTTTTGCACGGCCCAGCACCCAACAATTACTT
AAAAGTTAAACCACACCAGAAAAACTGTATTGTGGAATGTGTTATAACGTGACTAAAACA
TCACAAAAAGAAACCCCTAATGTGAAAAACATTTAATTTATTAAGGGACTATTGGCTGTA
TCAAATGGGAGGTTGTCTCTCCATGGTTGCTTCAACTCAAATGGATGCTTTAGTTTGAGA
GCCTAAAAAGGTCTACTTTTCTTTTCTGACGTTAACAGGAGGTAGAGCCCCTCCCCTTTG
CCCCTATACTGGGTACACTGCACTTTGCCCCTTCcgagacaga
>NODE_615_length_732_cov_20.243170
CACAGCACCATCACAGTGACAGCAGAAAAATATATTCAACATGTCAGTATAATTCAGGGT
GTCAGTAAAACCTGATGCTCTAAACAGGAGCAAACCTCCCCTTTTAAATAATTGATATTT
TCTGATTAAATGTGGCAGTTTGGAGATAATGAATTCTTTATAGTGTGCCTTGAGCAACTC
AACAGCTTTGCCCTGCATGACAGCTTTATGGGGCGTCTTTTTGCCCAAATTTTGAAAGTT
TAACCTATGTAGATCAATGTGCTTCCTTAAAAGAGTTTAATAAATTAAAGTGCAGAGGGC
TTTTTTTCCTCAGCGAGCAGAAAAAGCTGATGAGACAGGTTTAGTTTAATCTCAGGCAAT
AGAAGTCATTAACCATTCTCCCAGGAATTAAAATATAGCTTGCCCTTTTCTTCTCTCACT
TATCATTAGCATCACTTTAATCTCCCCGCGTTTCACACTGCTATTTTAATCATTACTTAC
TGCCTTTTGACAACTGAAGAACATGGCTTCTCCCCGCTCAGGCAATATCCTGATTTTAGC
TGACAAAATGTAGGACATCATTTAAAAATATCTAAATTTCCTCTTCCTTTTTTATTCTTC
TAACTTCCACTCTTTAGACCCCTGAATGTCTGTCTATTTATATCAAAGACAGCACAAAAG
ACGAGAGGAGATTGAGTGGACGACATTCAAAATGTAATTTGAGTTGGCTGCAAGGGTAAC
AAAATGTATAATACGGTTTATTTGTGCCTGTCATGTTATTCTAATAGATGGTGAACTTCG
CATATCGCTCTATGTGGGTCATTGCAGGGTGTTGGGGGTATATTTGTCTGCCCTTGAATC
AATGAACATTTACAACAGAAACCACGTATCtccaga
>NODE_616_length_675_cov_13.583704
AAACCCTCTGCGCGCAGGCCAGGATCGAACTGGATCAATATCTTGCCCAGCACAATAAAT
CAGATGCTTTCTCTCCCCTTCTCTCTTTCCCCTTTGCTTTTTCGAGTGGCTATAGGCCAC
TGCTCAACTGGAACATATTTAAATTTTCTTGTAACAAATTAATTCCAACATTTTCTCTTG
ATTGAATTAGGGCAAGTGCTGGTGCTGTCACAAGTGTTTGGGCTGCTCCTGGGGAGAGAC
AAATTGCCAGGCCTGGACACGGGTAACAAGCAGTGGTGTTGAGTCGCTGATAATCTCCCC
ACTAATTCTCCATTACAGCAAAATGAGGCCATAAATCTTCCTGACAGCTGATCGATGTAA
ACATTGTTTCCCCCATGATTGCCAGCTCTCCCAGCGGAGCTACTGTCCGCTCACAATCCG
CTGAAATTACTCCCGCAACAGCCCTCCCTCCCTTCCTCTCCTCCCTGGAACTGGTGTGTG
TGAGCGTCGGACTGGCCTGGCAGGGAAACCAAAGTCACTGCTGTCCTGTCGAGGGAAGGG
ATGGCCATCTAATTTTAGCTCAATGCTCTCTAAACAAATGGAAAATATTAATCAAAATGT
CTCTTGTTTAACCACTGGCACAAGCAATTCTTAGAGAAGAATGACTGTTCTGCTGCCGTG
GCGTTAGGCAGAATAAACGGCAGTGAAAGATTGAGTTGTCAAACAGTCAAAGCACAAGGC
TCGTTATCAGCGTGTTCACTGTCTGATAATATTCTACACCATTATTAAAATCCAATATGC
ATGCAATTAcagagacagggatgccgctaaaacgggatg
>NODE_617_length_758_cov_17.171503
ATTCCCTTGTCTTCACTCTACAGCCTCTAACAGAAGAGGGCTTCAAGGAGAGGCTGGTCG
AAGTCAGACAGGGATGGGTCTGAAAGAGGCATATTGTGAGGTCACATTCTTCCCAAATGC
AGACAGGAGCCAAGTCAGTAGCTAGCGGAATTACCCCCATGAATCATGCCCATTGTGATG
CCTACCCAGGATGAGAACATGGAAAGGAATTAGGTATGGCAGAGCCTTATCAGCTTCACA
TTCGGAACTGGTTGGCCGGTTGGTGCAAAGCAACCTGGACAGTCTTTCCCATCCTTGCTC
ATGTAGAGTGTCCGTGAATGTGGAATTCCTCCACTGCCATGTGTTGTTACTTAAGGGTGT
GCTGCAGCCAAGTTACTGCGCACTTTTCCATCCACGCCCGTCCTCCTGTCTGTGCACTTC
CTTCCCTCCCATTTACCCAGAGATCTTTGTGGTAGGTCCTGGAGTTCAGGCAATATTAGG
TTGCACCTCTTAAAACATGTCAGGCTTTGTGGTGAAAATTAAAGAATGGAAAAATGATGA
AATGTAACATTTTGCTTAAAGCTTTTTTCATTTTCGAGCTATTAGAAAAGGGGAGAAAAG
ATGAGAGTGATGGAAACACATTTGACAAGTTTTATCATACTGGGTTTATTTTTTATATAC
AGCCCCACACTATTTGCTCTCCAACTGTTCGCTGCACAGTTAAGGCAAAGTGGTGTGCCT
TGGGTGGCATCTTGGGATTTGAAATCACTACTAAAGTGAAGAAGACCTGAGGAATAAAAT
ATGTTTACAGAAACATCTCGGGGGATTGACTATATCATTATTTCACCTCAACTTTCCATC
TAGGTTCATTCACAAGACGCtgtgtgcagataatcccccttgcgtgtgctctttgtgtcc
tg
>NODE_618_length_526_cov_16.408745
TTACAGTCCAAACCAGACCCTGCAGAGCCATAAAGTCCATATATTCTCCACACAGTCCAC
TGCTCCTGATGCCCAGGAGAAGCAGAAGAGTGCCCATGATAACGTCAGTGAGCATCAGAA
GCCATGGTTTTAAAGTTACGACCTCATTACCCTCAGATTGAGGCCATATAACCCTAAACC
CACAGAGAGAAGGTTGGGAGGGATGAAATGTTCTTGTTTTCTCATGTGCACTGAGGCGTG
TTTTTCAAGGTAAATATTCTTTTTCCAACATGAAATAGGTCTTTGTTGTTTGCCGAGAGG
TAAAGAGGCGGAAAAGTGAGGAGGATCTGAACTGGTTTCCATGTCAAACACTTCAATTCA
CCATAGAAACTCAGATCTTAACGCGGAAACTTTATTAAACTGTGATGGTGGATTGATAAG
GGCCGAATTTCTATCGGCCTCTTTTTATTGTGGGCACCAGGCGGGCTGACAGAGGTAAAT
TGCTCTTTTAATTAAAGCAATGCACCAGGGGAAATTGCTGTCTGAATATTGTCTCAGAGA
TGGGGGCCAGTGACAGTTGCCTGGAAACTTCAATCTGTCCACCCGCATTTATTCCAGATC
ACAGTTATGAGATAAAGTTTAATAAAAATCTTTTCCTCCGCCACCAACGAAATGAAATCC
AACCctctct
>NODE_619_length_773_cov_9.272963
TCTCCGGAACCACACATGCTAGACACCTGAAAATGCCACCTGCGCCACCTAATTTGGCTA
AAAAAAAAAAACTGGCTGCGATATGCACGTCCCATTGTCAGTGAATGGGAGAACGTTTTG
GCCAATATCTCCGGAACCACACATGCCGATGTCGTAGAGACTCGGGAGTTGGCTCAGTGC
GATCGCGGCGGCAGCAAATGGGGGNNNNNNNNNNGTCTCTACGACCTTCCCGTCCCGAGA
TACAGCAAAAAATCACAGGTTTCTCCCACTTCCCGATGTCGTAGAGACTCGGGAGTTGGC
TCAGTGCGATCGCGGCGGCAGCAAATGGGGGNNNNNNNNNNGGTAGACACAAGTTTCATG
TCTCTAGCACTAATCGTTTTCCCAAACCCAGGCCGAAACCCTAACCCTAACCCTAACCCT
AACCCTAACCCTAATTCCGGACCTTATGGCTAGGGTTGGCCCATACTACGGGACCCAAAA
AAGTGTCACTACAAACCTATACCAATCAACTCAGAGCGGTCTGAAACGCGCTCTCGAGCG
CCTTCTGCGGGAAGTTATCTTGGCTTCAGCGCATCCACACTGGCTGCGATATGCACGTCC
CATTGTCAGTGAATGGGAGAACGTTTTGGCCAATATCTCCGGAACCACACATGCTAGACA
CCTGAAAATGCCACCTGCGCCACCTAATTTGGCTATGCTGAAGACGCCGGTCTCAGTTCC
GANNNNNNNNNNGAAATGCCACCAGCCCCACCTAATTTGGCTATGCTGAAGATGCCGGTC
TAGGTCCCGACTCTCTACGACCTTCCCGTCCCGAGATACAGCAAAAAATCACAGGTTTCT
CCCACTTCCTGACGTCGTAGAGACTCGGGAGTTGGCTCAGTGCGATCGCGGCGGCAGCAA
ATGGGGGGGTAGACACA
>NODE_621_length_401_cov_17.658354
TAAAGTCTATTTTATTGTGAAACGCACAGGAGCTATCCCCCTCTCCGTACAGCGCCTCCT
CTCTCAGTGGGTACAGGGGCTTAACAAAGAAAACATCACTGCCTTTCAAATAGCACATTT
TGACCTTCCAGACAGCTAGTTGACGGGGTTCTGCTCTAGCAATGCAGGATTCAAACCAAC
TCTGATCCATAACAAATTTCCTTCCTGGCGTGGAGGGGCCTGATAGGTTTGTGAAAAAAG
CGTCAAAAGCTAATGGCAACTCGCACGGCCGCACACTTACCTCCACAACAAAGGCCCCCA
TTCACTGTTGTCATGGTGCAGGCGCCAGAGCGAATGAACTCTTCATGCTCCATCAACAAT
TTAGTTAATTAGCTCATTTGTAATTGGCCGGCTTTGTTGCCTGGATGTTAGTGGGGGGAC
ATCAAAGGAAGAAGGTGTTTGCAGCACTGCCGATTACAGGTTATCACATTGCCACTCACT
GAGAGTCTCTCCCTCTCTCTCTCTCCCTCACTCTCTCTCTCTCTCTCTCTCTCTCTCTCT
CTCTC
>NODE_622_length_530_cov_7.128302
CACATATTAAATTAAAAAGAGCTGTTGTGTTTATTCTTTCACACATGATCCCAGCATGAT
GACTTCTGCTCACATAGAGACAATCAGGTAGTTGCTTGTTTTTATTTATTACAAAGCGTT
AAAGTGGAAGAATATATGCAGATTTTTTTAATTATTATTTTTTTTTACATGTTAGCTGAA
AAGTGTCTTTTTACTTTTGCGTAAGTTTAAAATGTAAATTGCTGCAGCGGATTCTACTTT
TTACAATGTGGATTTAATGATTTATTTTATTTTATTCACTACCTTTCACTCCAAACCGCC
TTTGCAGGAGATTTTGGACTCAAACACACGTTTAGTTTTTTATTTACTACTTATGTACAG
ATATTTTGGCCCCCTTCACTGTCCACTCCAGGTTTTCTTGCTCTCCAAGTTGACCTGTCA
AGCAGATTACCACAGAAAGAGATTAATGGCAGAGGCGGGTTGCAATAATAATCGTTTTGT
TTGATGTGACAACTTTGATAGGCGTTGATTTACTTACAAACTGATAGGCCTTTAATTGAG
CGCCTCCATCCCGATTGAGATGAAAGGGAAAACCACATTGAAAAGCTGCCCGATTGCCCC
GGAGCCTCAATACTGATTAGCCATCTCAGTGGTGAATAGTTCAAGGCATTTTAAACTtct
tttctcaacggcct
>NODE_623_length_558_cov_20.501793
TCGAGACAGTACACTATCAAACCTTTCATACCGTTCCCAAGCTACATTTCCGGTGACAAA
AGCTTTGCGAAAGCCTCCTGAAGGATTCATCTATATCCTAATATTTCCAATCCAATTTAA
CTGGAGCAGCCGGAGTGGTCTGAGCACTAGTTTACCAATCTTTGCTTTCCAAGACTCTGT
GTGCTGAAGGCTTGAGGGGTTCAATCAATGGCGCTTTGATCTCGGCTGGAACCATAATTA
TTTAACATTGTTACAAGGATTTCTCTAATCCATCCTACCATTAAATCCCTTTTACACCCT
CATCTTCTGCAGCCTAATCTGCATCTGGGTGCTCCGTTTGTGTCTCTCCCTCATTTCGGC
TCGCCCCTCCTTCCTTGACGACACCCTGACTTTATAATGGACTTGGGTGCCGAGTTAGAA
AATGCCTTGTTTACTGAGAGCAACCTGACTGAACTGTGCTCAAATGGACTGTTGCTGAGC
AAGAATTTCGGAGTTTTTCTCTGCATTTGTACTGAAGTTTGAGGTAATGCACAGTAGTTG
CCAAATGGTGACAAGGTAAAAAAAAAAAGAATCTGGATAATTaaacaacaaacttttgat
tagaattaaactgaattaaagctgaactgaaccaactggatataaacccggggctgttcc
accttcattttgccatgtttccaataagtttctttagatgaa
>NODE_624_length_659_cov_9.226100
AGTCGTACAGGTCGACATCCTTGCTCTCTGAGGCGACCACAGAAGACGGGCCCCCACCTC
CCTGGCTCTTATCAGCCCCCCGTCCCAGTTGTGCCGCCTCGCCCTCCACCTCCAGCAGCT
CCTCTATCACCTGCTCAAATGTGTCTGTGAGTGAGGGCAGCTCCCCACGCTGGCCTGGCC
CGCCGCCACTCTGTGGAGTCCCGTGGCCTCGTGCGGCCGTCGCAGCAGCGCCCAAGTAGC
CTTCCGTCCGATGGCCCCGCATGCCCGGGGCATCTCTCAGGGGCGCAGCTCTCATGCAAC
TGAAGTATGAAATAACCATAGTAAGGAACAGGATGGTCATCACTCTTCTAACCTGGTGGA
ACTGGAGGGGGAAAAGAGAGAGAGAGACAAAAACAAGGAGGGGGGGAGAGAGGAGGAGAC
GGTTAGTCAAAGTGCATTTTCAACAAAGTTAGCCTATTCTTGACCCATAGTGCACCATGT
GAGCCTCCCCTCCTATTTACACCCTCCACTCTTTGTTTGCGAGCCAAAAAGAGAGCCAGT
GGCTTTGGAATAATCACAACATGTTTTTTTATTAAACTGATATTGGCACTGTGTCATCAG
TGTTGTCAAATTGTTTGCAAACTGTAATCATTCTGTTCCTATGTGAGGTCTGGCTTAGAT
TTCAATTTGTTGGCAGCACTGCACAAAAGCTGTGCTGAGCATCAGAGAGACTGCTTATTA
CAAAAGATAAGATTACACAAATAGATGTCAAAACATCCTTAAAGGCttgctattattcat
gagctcttgttttctgggttttt
>NODE_625_length_498_cov_26.088354
AAGCGGCGGACTGCATATGCATTGTGCGGTGAGTCAGTCCATTTAGCTGCTGGACTGGAA
TGGTCCTGTTCAGTTTGACAGATCAGAAGAGGAAAAAATATCTCAACACCATGAAAACCA
AAGGCTTAGCAATGAGCAAATCAGCCCTTTGTCTTGTTCAATTCAAATCAAAGGATAACC
AGGAATGTTTGTTTGACAACAGCATTTACAATGCATTGTTCTGAAGCCCAGAGCCTCCCA
AACAAAGACAGATAGGCTTTAAACAAGTCATTTAATTAGCACCGGATCCCCAGCTTTGGC
TGCGCCAACCAATTATACATTCCTGAGGCATGTGCAGGTCCTATTTCACAGGAGCGAGAG
GCAGATCCTCTCCAGCCCTGTCTCTTACAGTACATCTCTCCCCTTCCATTTAAGAGAAGG
TAAATAGCCCAGACAGACAGCTTCATTAGCCAGCGTCTGAAGAGCGCGGGGCCGATTGTC
GCTTAAATAGTGCGCTTTTACTGCAGGCCCAGCCAGCGACCTCCGATCAATTACAGCTGA
CATTATTGTTTGTCGGGAGCTTTTTTCCTGGACAGAGGGAGTAAAAAACGAGATCAGGCC
TGAGCTTTGGCTGGAAATGTAATCTTCCCCCTCTCTTTGGTT
>NODE_626_length_459_cov_5.021787
CGTGGCTGTGGTCGACGCTGACTCAAAATTCTGATTGTGCATTTCAGGAACAGGTCCACT
TTATGAACAGGTTTGTAGTTAGAGAAGCTTCTTTCCCCCAAGAGTTTATCGTCACTAAGA
TTACGGTTAGTTTTCTAGCTGTAGGTTTTCTCTTAGGCTCAGCTGATGGGCGAATGTATT
GATGCATTAGCCTGAGGTTTAAAACGGCGACATTTGACAAAGCATGCTCAGGTTTGCAAT
GAAATGGGCTGAGGCATTGAACGGGTTTTGCCAACTTGAAATTATTTGGTCAATTATCTT
CAGGTAGAAGGTGGTGTTTCAGGGCATTATATCAAAATAGGAAGGCTGTCGGCCATTTCA
ATAGTTGTTGTCCTCAGTCTATTGCTTTTGGTGTTTTGGGAGAATTCCAACAAGGACAGG
CTAAGAAGTCTTTATCTCTTTTTTTTTAAAAAGACTCACGCTTGCTTTTTGTAGACCTGT
ACCGTATTGTGCTGCTGAGGTGCTGGGGGAAGGCTCAGGACTGGCAGTCTGAGCTCACTG
TCACCGGCCGCCCTTCTTGTGTTTCTGCTCTAAACCCCCATTGTTCTCTCGGCTTCTCTC
CCC
>NODE_627_length_654_cov_10.839450
ATGTAAATTGTTTGTTGGCAATGGAGAAATTTAAATTACAGTTCAATCAGAGGAGGAGGA
AGAGAGAGTGAGAGGTGGTGGTGGTGGTGGTGGAGGGGGGGAAGGAGGAGGAAGGAGAAG
AAGAAGAAGAAGAAGAAGAAGAGTGGCGAGCGCCCTGTGATTTCCCGTCTCCACGCTTAG
TTGATATTTCACTGGGTGAGGATTGAGCGCTACGGGTGCATTTCACACCCTGAATGAGAA
AGGCAATCTCGCTCAGCCGACTAGAACAATAATTAGAATGGAGATTAAATAAAAATAATT
AGAAAAAGTTCATCTAGTTTTGATGTATTAATTATTCCGCCCCTGCTTTATTCCAAGTCT
AATTATCTGCTTCAGTGAAAATGCCAAGATTTTCTGTGAGTCATAAAAAATTACATTCAT
GTAATTATGTCAGCAATTTGGGGGGAAGTCAGCTAAGCAGAGCGTCGGTTCGCCTCCCCC
CTCCGCCTCCCCCTCAACCCCCCCCAGTTTAAAGTAAGTAACTTCTAACTACTTATAACT
TATAAGTTAATACAGTCCCTTTCAAGCCAGGGGTATAAATAATAGAATGCAATGGGAGAT
TATTTACTCTTTAAATGAGGAGCTGCTCTCCCGGCTTCCCGCCTTTCACACTCGCGCGCC
GGGCACGCCACAATGAAAAACAAGACGAGTTTTTATCCATTCTTGGTCAGTAGATAATAA
TTTGCATATAAATGGAAATATTTATTGTGACAAAATATATAAAAAAaataaaaaataata
ataataataaaaaaaaga
>NODE_628_length_658_cov_11.788754
CGCTGCAGCAGGCGAGCCAAATATCCAACACTAAATATCTTTGTTTTTTTTGTTTTTTTT
TAAAGAAGCATTTTTTTTCCCCCCAGATTGCTTTAAAAACATCTATGAATATTCACTCCT
AATTAACAGCGTTCATTCGGAGGTGGCATGGGTTTAAACACCCGTGCGATTAAAGTCACA
CTAACACGCAACAAAATATTCCGTACGCTATGAAATAAGTCGCAGGCCTGTAGTCAAAGT
TAAAAGCAACTTACTGCAGCAGCTCTCTGTCCTCCGCACCAACCCGACTACACAGTCCGG
AGAAAGGTACTGCATCCTCACTGCCACAAAGCCCTTTCTTCCTCCGATAAGGGGAAGCCA
GCAGCTGCGATTCCGGACAGTTAAGATTATATATGATGTGTATATATCGAAGGTTTGTCA
GCTCTTCCAGGCCATAAAACCCACTTAAATGACACCACGTGCTTCCTATGCACCATTCAC
AGGCCCTGCTTGGGGCAATTGGCATATGTAACCTTGTAAACTTTAAAATACCCTAAAAGA
AAGACATACAAAAAGGGGATTGAATACATTGTCCACGCATAGGTTAGGCCTAACAGAGCG
CAGAGAAAGTGGACGCTGTGCTGACCGGTCCACATAACCGTCAAGGAAGTTCAATAGGAA
GCTATTAGTTTGAGAGGTGAGTTGATTTTTATTTTCTTTAAGTAGTGCTAGAGAGAAATT
ACCTCCTAACCTTGGGGCTACACCGGCGCCACACTGCTACTTGTGCTAAAGCTGCAGTTG
GACACAGATGCcaggcaaactg
>NODE_629_length_974_cov_21.086243
AGTTGAACTTAGACAGTATGCCACTCTTTTCTCCCTCCATCAGTGGAACATACTCACAGT
ATGGTGGGTGGATGGCCTATTTCCATGACAGCCAACATTTAATCGTTTAATCTATTGTGA
GGCATCAAAACTACTGCACTTGTGTATATTAGTTAATGGCTGTATGGGCATAATGCGTCT
ACGTAACAAGCTGCAGCTAAGCAGAGTGTTTAGTCTTAAATCCTAGGTTTTGGGTGGCTG
CAGATGCCACAGGCCTAATAGACTATATGGGAAGTAGCTCCTCCTAAAACAACCCATAAC
AAACATATCCCCTTCCCCAAACAAACATGTCCCTGTCTCCACATTATCACCTTAGCCCGA
ACAAAACACCTCTTTTTGTTCTCCTCTGGATCCTTGAGCGCAGGTACCTCCGCTTGTTTG
TTAACACCAGCACCAAAGAGAGGGAGAGGGAGAGGGAAAAAAATCAATGTAATACTGCAG
AACTATCAGATCATATGAAATTATGGATTCTTGGTCTGAGCATTCAGCCCTTGTCTGCCG
AGCTGCGCAAATCAATTCAAACAGACACAAAGAGCAAACACACGGCGTAACATCACAATA
GGAAATTGAAGCGAGCGGAGCCTCCCTTTTAAAATATGCGGCTACATATTTGTTTTGTGG
ATTACCATTCTGAAATGAAGTTTGAACAGTTACTTAAAATAATATGCAAAATATAATTCC
TTCTTCTTCTATTTTTATTATTATTCCTCTCCTCCATACCCCCATTCTCTTGTTTGTTGG
AGGAGAGGGGAGCGATGGCGGCCACAATGTAAACAGACACACAGAGCTGCTATGATGCTG
ATTATGTTTCCAAAACATATTTTGGGGCCTTATTCCCCTTGCAGGGAGTTGAGTATTTAT
CTTTTCTTTGTTTCCATATTGTACTGCTGCTTCTAAAACATTTATGATGGTATCTGAGGT
GCAGTAAAGGGGTGAGGGGTGATTTAAGCGTTTCGAAGAGGAAAATCTGTGTCAtgtcag
gtgcaggcattcattaacatcccctgttaaaaggcgaacgtgctcccatgtgggaatctg
ttgtatgagcaaatattgtgaatcggcagctttattgt
>NODE_631_length_761_cov_20.294350
TTTAACTAGCGGTTGTCTCTGGCTGCCCCGCACGTTACTTCCTAAAAACATTTTGATATG
TGCATTCGCAGGTAGATCTTTGATAGCTGTTTATTCAAAAGCAAACTTGAAAAGAGGATA
TAACCTCGAGTCAGAAGCCTGGACTGGCAGAGTAAGATTGAAATTGGTCCGACTCTCCCT
CTCTCTCTCTTGAATTGAGGGTCCATTGTAGTATGTCAAACAAAAGGTTTTTATCAGAGG
CTCTTAATGTAACCCCCTCCCCTCACTCTCTCGGCCACCAACTCGTTCTTCTCTTCCTCT
CTTTTCTCATTCATTTATTCCACTGTGTGTGGAAATAGGCTGGGCAACAATTAATTTCAG
AGTGAATTCAGGCAGGATCTATTACCCCTCTCTGCCTCTATTGCTCTAATGGAAATCTAT
TTCACTTCTCTTTTGTGTCCAATATAATTTAATGCCCATTTTATTAATGGCCTGAAATAA
TTACGGAAGGCTTTTGTGATTCTTGAGTATGTTTCATTTAATTGTGTAATAAATGTCTAA
TCAGAGCTCCCATCTGAAGCCATTATGGCATTAAAATTAACAATTACGCCACAAATGTCT
TGGTGAATGCGTTGGGGTCTATAGAAATCGTTGCTGATAACAAGACACATATAAATCATT
CATGAGAATTTTTTCAGAGAAAAGCGGTGTGAGAGATAGGAGGATGAGAGGGAGAAAAAA
GAAGTGGAGGAAGAAAAGAGGAGAAGAAAGGAGCTGAGTTTTCTTTATTCCATTGAAAAA
CGGGGATGGCCAAAAGATAGGGCATTTTAAAACTGTGTCACCCTCTccagctcctttctt
cccctgtctctctctatctccctttaatttgccttcctctttatttttgaagtgacagat
ttcac
>NODE_632_length_523_cov_11.751434
AGCGGGCTCTTGGGCCCCTGTGGGGGTTACAGGCTCCCGAGTGAGAGCTCTGTGGACTCC
CAGCTGTTCTATGCAACATGCTGAACAGTAGGGGGTCGCCCTGTGTTTGTTTAAAACTAA
CAGGAGTCCCATTAAAGCCCTGACTCCCCTCATTTAGGACTGCCATGGGGACACAAAGGA
CAGCCCTGGGAAGCGGCACGTTGCAAGGGACACCAATTATTGAGGCGAGGACACAGGCCA
GCTTGTTCGTGCTCAGGGACATGTCAACTCGTTGGACGACCCCCTCCGTCAAACCCATTG
ACCAGAGCGCATGGAGAGGCATCTTAATTGGTGTTGGGCAAACAGATTTTGTCACAAAGT
TGCAAAGGAAGCTAAGTAGCTGAATGTTCACATTGTCCAACCCCTGACCTGAGCTTCAGG
GGCCGTTCCGAGACATCATTATGCTCCATTACTTTGAGTAATCGTCTCAGACTCGTCCTA
TACCGCAGCAGGAAATCCAGGACAGCAATTAAAAGCAATATTCTGGCAATAAAGACAGTG
TAAATAAAAAGTGAGCCCTTTTCTCTGTGTACAGTGATATGATAGTGGCGAGGGGTAAGA
TTTGGCACAGAAAGGAGCTGGTAATGTCCTTTAGCTGGACAAAGTTGAGTTTTTGGACAA
Tgtgttg
>NODE_634_length_941_cov_11.300744
CGCGTTTATCACTCCTCACCACACCGACACCAGGGGAATCAAAAGCCATAAACCCTTTAA
CTCTCTATTGCTCCTCCAGCTTAAAATCTGTTTTGTTCTCTCTCTCGGCACTCTTAAAGA
ATGGCTTGTGCCCTTAAAACAAAAAGCCCTTTCTCTAATTTTTTTCTGTTCTGCTTCTGA
GCTAAAGCAGGTTCCTATGCCTATTTCTGACTCAGTCTGAATCTTTCTGCTAAAACCCAA
CTAGTTTGAAGGTACTGATGAGAAGCAAGTGAATTGGATTGGATGGAAAGCACGATAGTG
CAGCTGATTGTTCAAAGACTATTGGCATGGCTGTAGTTGGAAGTATGGAAGGATTCTGCA
GAGAAAAGAGTGAAAGTGAGGTCAGACTTTGGAGTCAGCTCCCTCCGATCAGTGCCTTTA
AACCCAATCATCCCCTTTTCCTTCTTTCTTTTAACTATAATGCCTAAATCCAATTTCGAA
GTGACATTTTCTATGGTTACTGGTGCCTTTTCTTTATTTTTTTCTCTCTTTTCTCTCTCC
TCTGGCTGTGTTGTGTTTTATTTCCTCTGGGCTTTCTCCTGTCACGCTGTCTGATTCTTT
GCAGATGGATGTAGTGAGTGCGTTCCAGAGTGGAACTTCCTTTCAGGGGGCTCTAAGGCG
GCAGGCCTCCAACTCCAGCCAACAACAGCACGATGTAACCAATGTTTCTAGCCCTACACA
TGTAGCCTTTTCTACTACTACCACTACTGCCACTGCCGCCAACACCGCTTCTGCCACTGT
GGGGTGTGAGTGCGTGTTCTCCTCTAGTGCATGAGACTTTTTTTTATTTCTTCTTCTCTT
CTAACATCTTCCTCCTCCACTCTTCTTCTCACCTAACGTTGACACTTTGACTCTCTCATG
CTTCTCCTAATGTTCCCCCTGTATTCTTCAAAAAAAAGACACCAAAACCACATCTTCCAT
ATTGCTTTGATAACACTGCTGTATATATATGTACCCTGTAACcaggtcgcttctagcgtc
aaggtgttttctctgtgtcatcatgttttctgttctgcttctgctttagtctcacaaatg
gaaac
>NODE_635_length_507_cov_11.477318
CCCAGAGGTCCATGACGACTCCTTTGTCTCTAATGGAGGAGTCGACAAACAATCGGTGGG
CGCGGGAGTTCAGAAAAACGCTGATGGAAATGCAAGAAAGCGGCGAGAGTGAGAAGCGGG
AGAGAGAGAGCGAGAGAGAGAGAGGAGACAGAAAGACAACAACTGACATCTCAGGGAATT
TCACAGGGATGGCTAATCCAATGTGATCAGCGGAAGATTTTAATATTTAAATAGCCAGCA
ACGCACCAGAAGTTTCTAATTAAATTATAACTCATGCTTGAAAAGCAAAAGTGCATGTGT
TGTGGGAGCTTAAATAATTCAGCCCGCCCTATATCTCGTCTTTCTGTTAACCCGGAGACA
AATGGCACTTGCTAGGGCTTTTAGACAGGGGGCTGGCACTGTCAGAAACATGAACAACAT
CGGCTTGTAAAGGGCCTCACCCATCAGGGCCCAAATCCAAACTGACTGGCCTCACTACAG
AACAACGTCTCTAACCTACGAATTAATTTGGTTAATTAATCCATTATTAATTACGTTAAA
GGCCACACAACATTGGCACATTGTAAAAAGATGACAGGGAAAGAAAAGAAAGAAAAaaaa
aggcctcttcctaatgaaccgggggatgttaatgaggcgccagacaactat
>NODE_637_length_170_cov_2.688235
CCCGAGTCTCTACGACCTTCCTGTCCCGAGATACTGCAAAAAATCACAGGTTTCTCCCAC
TTCCTGACGTCGTAGAGACTCGGGAGTAGGCTCAGTGTAATCGCGACGGCAGCAAATGGG
GGGGTAGACACAAGTTTCATGTCTGTAGCACTAACCGTTTTCACAAACTCAGGCCGAACC
CATAACCCTAACCCTAACCCTATCTGCGTTATGCACTGCCCATTGTCAGTGAATGGGAGA
ACGTTTTGGCAAATATCTCCGGAACCAGATGTGCTAGAAACCTGGAAATGCTACCTGCCC
CACCTAATTTGGCT
>NODE_638_length_663_cov_12.920060
TATCTGTTTAATTGGCTGGTCTGATAGCACATTTATTTACAGCTGTGTATGATTTAGAAA
AACAGCAAACCTAGCACCAGGAAATATTTAATACTTCTGCTTGATAATAATAATAAAAAA
AAGACTGATCGGTTCTAAAAAAACGATTAATTTTCTATCCCACTAATGGTTTTAGCACTA
GAAGTGTGTATCAACCTGTTATCAGTTGCTTTGACATTTTGCTGTAGAAATGCATGCACC
TAATCATGCAGTTTAGACAGTGAGGCACGAGTCCAATAAAACAATGCCTTTGACCCGACA
CTGCCAAGTCTGGATGGGTCCGTCTTTTCCTCATATTTCTGCCCCCTTTCCACCAGAGAG
AAGTGTAATATTGTGCCATGCTTTTAATTGCAGAAATACATCCTTCCCCTCATTATGAGA
AGCCGAGAGGACAAGAAGCATCTGCAGAGGATGGAAAGCAACATTGCGGCAATGAGTGGC
ACGCTGACACAGACAGGTGAAGATTAATATCTTCATCACTTTCTCCCTCCTTAACATTTT
CCCTCATTTATCTGTCGCCAAAATCGGGGGGCCCCGCACGTTTTTAACAAATGACGCCGC
TGTCATTTCGCTTTAATTTGAAATTGCTTGTTTACTGTCAGGCTCGGGCTCAATTAATTA
CGTTTCGCTGAAAAGCTCTTAACCTCGGAATATTAATGAGGAGTTGGGAAATGACAACTT
TTCTTTCTCCCCCCTCCATCCACCCACCCACCCATCCTCTCTCACTCCCCCCTCCCTCCC
TCCTTCcgtccgtctccccccccacct
>NODE_639_length_413_cov_1.307506
CTTTAATTCCTCTGTGCTCATTGTGCAATACAAACATATTTGTGCATCTGTGCGTGAGAG
ATACCTGCGTGGGACTTTTTCTCCTCCCCCCTCGGTGTGGTTCTCCTCCCCCTCGCCCTG
CATGTCCGGCACCGTCGCCACCAGGTCTTTTAAGAAATCAAACTGTTGCTCCAGCTCAAT
ACACTGCTTTCTGTAAACACACAGTCACACCTTTTAGCCACTGCCTTCTCCGCTGGCTTC
CCAGCACTCCGAGCACGAGGAAAAACTCAGTGTAAAATAGACAGAGCGAGATAAATGGTA
TTATATATTCATTTCGACAACATGTACAATCTGAGCCACAATGTAAGATTCACTTGGCAG
CCACATCTTACTCATGCCCAGAAATACTTTCAGATACAAGGGATTTGGCAGCGTGTTGCA
AATCCGCTCGGCAGCGCTGTCAGGATAACACTAGCATCGCAGGTACTCCCACAATCCGGT
ATATCATGCTATGTAATAAGGTGCATTAAAGCGTCTTTAAGTAAATCCAAAGGAAAtgaa
gatataacacccttttt
>NODE_640_length_626_cov_14.225240
CTGTGGAGTCATTATTTTTTCCTGACGTATGTCATGAGGCAAAAATGAGGGTTGAAGTCA
CACTCTTTCTGACGTCACCGATGATGCGAGCTCATTTGCATACTTAACGAGAATTAGTCG
CGCAGGTACCAGCTGAAACGTTGACTATTTGTCTATTGATCCGAGCGGGACGGCCGCACT
CAAATACAGTATGTGACATCCGGTGGCCACGGGAACAAGTACACACACGCAAACACGAGT
AGGCCTTGCTGATTAACATCTACTCCCACACTCTCCCACGATCTCAATAATAACTGTAGG
AAGAGCAGAGTACCTTAACAGTGAGGACTGATAAGGAGGAAGAAAAGGGGGAGAAAATAT
AAAAGGTATATGGTTTAAATGAAAGAGAGATCAGAGGAGCAGAGTGGGAGAGAGGAGCAT
TTTTTGCCATTTCACCCAGTTTAATAGGAGGACAGTTAATGGGCCTTTTTTATCGGGCAC
AGGCATCAATCAAGAGGTGTCAGGCGGCCGCTGAATCTGGGCTGTGGTCCTCTTCACAGA
TGACTGATTAGCAAGCCAAAATCACCAGATCCATCTTCCGACGGTCACTTTTATTACAGT
CATTTTTAAAGTGACAGCAACCTGCCTTGTCTCACAACACTGGCCACCGCATATATATTC
TCCCCCTCTCTCTTTCTCCCTCTCTGCATCCGTCTTCCTCTCTCCTTCTGTCGCTGAGTA
TTTGGTCAGTCACTCTCCTGTTGTTCCTTCAAACCTGCCCCCCCCCCCCc
>NODE_641_length_190_cov_6.989474
TTGGCCAAAACGTTCTCCCATTCACTGACAATGGGACGTGCATAACGCAGCCAGGGATAG
GGTTAGGGTTAGGGTTTCGGCCTGGGTTTGGGAAAACGGTTAGTGCTAGAGGCATGAAAC
TTGTGTCTACCCCCCCATTTGCTGCCGCCGCGATCGCACTGAGCCTACACCCGAGTCTCT
ACGACGTCAGGAAGTGGGAGAAACCTGTGATTTTTTGCTGTATCTCGGGACGGGAAGGTC
GTAGAGACTCGGGACTGAGACGGGCGTCTTCAGCATAGCCAAATTAGGTGGGGCAGGTGG
CATTTCCAGGTGTCTAGCACGTCTGGTTCCGGAG
>NODE_642_length_712_cov_10.870787
ACTAAAGCTACCGCGCACAGATAGACGGGTTCTTGACAGTGTTTATGTGCTGTGAGATCG
CCACGGAGCAGCTTGGTAAAGGGGTCAGCTCTCTGCTCCGTAGGTTGCACATCACCCGAC
ACGTTCTGGCTACATGCAGCCGGCTTGGAGCAGGCTCCCCCTGTCCCTGTAGAGGTGTGC
TGTAGTCTTAACAGCCCGGAGGTGATGGTTGTGGATCCCCGGAGGAGAAGCTAACTGTCC
CGTGAACCCCTGACTGCTCATTTCGGCCATCTAGTCTGCAGGAGAAGGCAACAGAGACTG
GCGTATGCTACAGATTTCCTCTGCTTATCCAGCTCCCAGTTTTTCCACCGTATTTTCTCA
GGCTGCTTGTCATTGCCTGGACTCGGATCCCGGAATCTTCATGATTTGCGGACACCATGC
TCGTTTTTTAGCCGGGAAACCCTCTTTTCGTCCCGCATGTTTAGGACCAAACGATCGGGG
CTCGTCCGGCGACTCTGGAGGAGCCGTGCGCCCGTGGAGGGCGACGGGGAGGCGGATAGA
GGGACGCATGGCTCCGGGGGCTGCTGCATGGGCAAAGCGACAAAGGTGGCCAAGTCCAAC
GCAGGGTCCGAGGCTGAATTGAAGGCGTTGACCCACTCGATACTGAAAAAGATCAAAGAG
AAACAATTAGAGGTGCTTTTGCAGGCGGTGGAGTCCAAGGGGGGTGCCCGAAGCCCCTGC
TTGCTCCTGCCCAGCAAAGTGGACGCCAAAGTGGGTCAACAGTCTTACTCTCTCCCCATG
CTGCTCTACAAAGTGTTCAGGTGGCCGGACCTCAGGCATTCCTCGGAGCTGAAGAGGCTG
TCTTGCTGTGAATCCt
>NODE_643_length_714_cov_13.978992
TGTTTTTGCCGTGAGTGGCCAAATACCACACCACTACTACATTTTAACCCTGATTTCATA
AATCTAAGCACTAAAATGCCCAAAAATCATGCGTCACCGGCCATCATTCTTCCCTCTTCA
CCATCGATGGATCTTTCTTTTTTTCTGTTTTTCCCTCATTCTCCCCCCTCTGTCTCTTGT
CCTTCTCTTTTATTGCTTTGTACAGCAAAGCACCATTACTGATCCCTTCCAAAGCACAAA
CTAAAAATCTATCCCGTTGTCATTTGCTGCACCGTGCCATCTATCATCGGGGGTGCTTGG
CAGCGTCTCCATACGAGAGAGGAGGTGCTGGAACAGGAGGCAGAGTCAAGGACTTTCACG
CGCAACAAAAAACTTGTCACAATTATTTATGGCTCTTGCTGGGACACATAATAGGACACA
TCAAACTGCTGTTTTTTTGTGTGATGAGCGCCCTCACATCGCTGGCTCCCTTGTCGAAGT
GGGTCACAGGCATCTCTTGCCTTACACATACAATTTCCAAGACAATGGCGGAGCACTTGG
GGAAGTGACAGTGACAAATACTGGAGCCCCCACGGAAAGCTGGGCAGGCTGTTACATGAG
TGATTGCGCCAATAATCATGCGGAGTCGTCACGTGTCTGTGGAGCAAGAGGGAGATGGGC
AGCAGGGGTGGCAGGGGGTGGGAAGAGACAGAGCAGGAGAGAAAGAGAGGCAGAGAGAGA
GAGGGAGAATATGAGTGTGTGTGAATAAGACAGGGAGGAGCTGGGGGGGGCGGCAGGCCT
GTGTAGAGAAGTGGCTAACAGGTCCTggcaaatcattttttatttccttatcatccatct
cccacttcctcccctcag
>NODE_644_length_1024_cov_10.434570
TAATGATTTGAAATGGACAGGTCGTTACAATTACAGATGCAGAGCTGAGCAGTCTCTACG
AGCACTTCTGCACGTTTATTAATTATACCTTCAAAAGGTGAATAAAGTTAATTTAATAAA
GCCATATTTGCAAGTGTGTGTGTTGGGAGTTTGTTTTTTTGGGGGGTGGGCAACATTTCA
CTGACTGCTTGGTGACATTAGAAGACTTCCTCAGCATGGATCTGAACAATTCAAAACAAA
GACAAATAAACAGTCAATTATTCATTTTAATACAATTGGGGGGAGGAAAAAAAATCAGCA
TCAACAACAACTCTGCAACTGCAACATTAGTACTAATAAAACACACACAGAGAAAACCTG
CCTTAACAGCTGATGTCATGTCAGTCACAATTTAAAACACATAAACAAAAGGAGGAAAAT
TACTGATGTGCTTTAATGATAATCATAATAGCTAATCATGGCTGTACGCAGTTGTTTAGT
CAAGTAGCATAGTGCACATATGTTTAATCATTTAATAACCCACCCGTTCGAGAAAAAAAA
AAGCAAGGTCAAAAATAAATTACATCCATTATTTGCAGCAGATCTCCCCAAAGCATTTGG
AGCGAAAACTGTTTTGAATTTCAATTGGCTTCCAAGTGGCAAAAGCCCTCAGCTAATACA
TCAAAGAAAAATTGGTGTCAACTAATCGGTTTAGGACACAGATTTAGAATGGTTAAAAAT
CCCATGAATACTTCAAGCATTTTTCTGTACACCACTAAAGGCTTGGGAGCAGCGCAGCTG
ACCTTGTGCGCTCCAGAAACCTGTCCGCCACTCGACATTAACTGACTGTTTAACTCATCC
AGCCGCGCAATTAGTCCACCACAAGGCATAATGTTGTGTAATAATAGCCTCTATATCCAA
TTTAGATTACACTTGCTCCCTCAGGCATTTTAAGTGGCATGCATCATCTTTCATTCACTT
CTTCTGTGCCACGTAAAGCCGTTTTCATGCGTCAAAACCGAAGAAGTCGTTCCCTCATGG
GGGGGAGGAAAAAGAGAAGCGATGGCGATTAGGAGGAGACAAAGTTAGTAGATGTCAAAA
TAGCAAACATTTACATTTAGATTGGGATCGGAAAAACAATACgaggacagcgcactaata
cgcatacaaaaaaaacaacaaacgtttc
>NODE_645_length_351_cov_28.541311
AGAATCATTAGCCACTACATTCGCTCGAGCCAGAACAGACATGGAGGCTAATCAGCAGCT
GTAATGGACACACTTCATAATTGTCAGTCTTTTGCGGCATGGTAAGGAGACTTAAGCTGG
GGAGACTGAAGGCATACCATGAAGGCAGCTTTGATCACATGAGCTGAGAAAGTGATGTGC
CTATATACTCATTATTTTACCTCATGACTTGTGTCCAAAGAATACAGAGGATTTCCAACA
TTTAATACCACAGTATTTTCAAACTACAAATGTCGTCCTATTCTTATAGTTACTGAAGCG
AAGTCAGTTCTCTATAATTAAGGCAACTTTATAGGCACTGTTCCCTGGCGAGTGTATGTA
CGAGTACCTGTGTTAGATGTTTCATCTTTATTAGCCAGAGCATGGTAAGCCTAGCTCTTC
ATGCACTAATCCCCAGCTAAAGAAACAGCTTTCAAGGAATTAACATCAAAAGTAAAGCTT
TGCGTGCCGGCGGGG
>NODE_647_length_337_cov_9.857567
GCAGCAAATGGGGGGGTAGACACAAGTTTCATGTCTCTAGCACTAACCGTTTTCCCAAAC
CCAGGCCGAAACCCTAACCCTAACCCAAACCCTGGCTGGGTTATGCACTGCCCATTGTCA
GTGAATGGGAGAACGTTTTGACCAATATCTCCGGAACCAGACGTGCTAGACACCTGGAAA
TGCCACCTGTCCCACCTAATTTGGCTATGCTGAAGACGCCGGTCTCAGTCCCGAGTCTCT
ACGACCTTCCCGTCCCGAGATACAGCAAAAAATCACAGGTTTCTCCCACTTCCTGACGTC
GTAGAGACTCGGGAGTTGGCTCAGTGCGATCGCGGCGGCAGCAAATGGGGGGGTAGACAC
AAGTTTCATGTCTCTAGCACTAACCGTTTTCCCAAACCCAGGCCGAAACCCTAACCCTAA
CCCAAACCCTGGCTGGGTTATGCACTGCCCATTGTCAGTGAATGGGAGAACGTTTTGACC
a
>NODE_648_length_145_cov_2.179310
GGAACCAGACGTGCTAGACACCTGGAAATGCCACCTGTCCCACCTAATTTGGCTATGCTG
AAGACGCCGGTCTCAGTCCCGAGTCTCTACGACCTTCCCGTCCCGAGATACAGCAAAAAA
TCACAGGTTTCTCCCACTTCCTGAGGTCGTAGAGACTCGGGAGTTGGCTCAGTGCGATCG
CGGCGGAAGCAAATGGGGGGGTAGACACAAGTTTCATGTCTCTAGCACTAACCGTTTTCC
CAAACccaggccgaaaccctaaccctaacccaaaccctggctgggttat
>NODE_649_length_504_cov_14.186508
AGGAGGAAAGAGGAGTGTGTGTTGAGGGGGGGGGGGTGTTGGTGGGAGTGAGAGCTGGGA
GTGAGTGTGCATGATGAGGAGCAGGGGGTGAGAGAGCCTGAGAGAGAGAGAGCGGGAGAG
AGAGAGAGAGAGAGAGGGGATGAGAGGGGAAAGGAGTAATGGCAGAGGCATAACAAGCAA
GCTGCTCAGAATTAATGAGCTTACTCAATAAGAAAAGAATAACCAATCAGTGTGTGTTGG
GCAAATATAATTTGGGAATAATTGCTTGATTGCTTTTCTATAGTAGGCTGATTTGACCAC
ACACAAGAACTGAGAATTAAGATGTCAAGACAAGAATTAATTTGGCAAGCGAGGGCACAC
AAATGTTCCTCTCGCTCCCCACTCAGGCAGCTTGGAAGGCAGCAGAGCCGTGAGTTGGAG
CGCACTAATGATGAAAACACAGTGGTAGATTGCGTATTCATTTCCCTGTCTCTATTTTAC
ATAAAGAGAGCCATGGCTAATGCCACAGATGTTGGGATATCATACAAAAAAAATTAAAAA
AAAACTGTGCGTATGCTAACACATTTAATttgcatttttgcatattccactccattgttg
atggctagttgcagctgattgttcagtttgtgtcctcattgatttcag
>NODE_650_length_502_cov_21.183268
TGGTGCCAGGGATCTCAGCGGAATCTACAATTTATGTGTGAGTATGCACTTGTCTTTGGT
GAGTCAATGTTCCATGTTTGTGTGTTTACGAGCAGCATGCGGAGATGTGTATGTGTGTTT
GTGTGTGTGTGTGTGTGTTGGGGTGGAAGGGGGTTGGACTGTGGTTGCATCTGGACTCTG
GGAAGCAGGCTGATCAGTCTCTCTCACCCAGAGCCTAGCCCAGGCAGCCTAGGAGTTTCA
ATCAATAACCAGTCCCTGTAGCTGCCCCGAGCAAGCTGTTTGAAAAGTCAGAGTAGCATG
AAATGGCCATTATTAAATTACTGGGACGGACACATTTAGAAGGCCATTGCATTAAGAGAG
CAAGCTCTCCCAATTAGTGGATCAGCACATTAATAGCCCTGGATGAGAACACCATCTGAT
CAAAGATTAGACACACACACAATCTATTGACCTATTTTACTGGTGCCCTGATAGCTACAT
ATAGCATTTGTAAAGTATGTCCTCTAACTAGAATGAATGGTGGAAATCTATTTTCTGTCT
TTATGCATGATTCATATTTGGAACTACCAAAGCCCCTTTATCTTACTGCAATTGTTCTAT
GAACATTTTGCTGATTCAAACCTCATCCATTTTCAAGTAGTAAAGC
>NODE_651_length_810_cov_20.764198
TATCTCAAGGTTTTCTTGATCTTCTCAATTATATCTTGGCTTCAGTAATTCCCTCTAACC
TCCTTTTCTTAAAGTTGTTTCCAACAGTGGAAGCTGCAAATCTGGATTCTTACTGATAGA
TTTTTATAGCATCCTCTGGACGAATGTCAAAACTATTGCACATGTCATGATGAGGTTTTT
TTCCCGTTGATGGTAACATCTGAAGATGGAAAAAGAATGTCCGTTTGCTGCAGGGGGTCT
AAGTTCTTCTTTCCATCTTCACAAGTCAACAGAACGTCACATTTTCAGAAGTCATTTTAA
GTTCTAATGTCTGCAGATTCTTCCCAGAAATTTCCCAACGGCCAAAGTGACTCTTCATCC
AGCAAGTAGTCAGTAGCAAGTAGTTGTTTTGGTTCTGGAATGGAAGTGACTTTTCTTCTG
CGTTTACTGTTCAGGGATCAGTTTCAGGCACTCACAGCTCACAAATGCACAGTAGCCGTC
TCATTTAAAAAGCACACAGGTTTTATTGCATATCAATTTCATGTATAAATTCTTCATAGC
ATTGGAAAGATTACATTTGGTATACATTGCTATTCTACAGAATTAACATCAGAGTCATAT
CTTTTCAATGAAATTTCTCTAAAGTACATCTGCAATAATCACAAGCATCAAAAGAACTGC
AATTTCAGAATTGTTCAATATTATTCTACAATCCTTTTATTGTTTTTCATTACGTCTTCT
CCCAAACGTCTTTTCTATGTCTTTCAGAACCACCTGCCCGAACATCGTAAGGCAGTCAGA
ACTTGAAGTCAAACCTACTAAACCTAGCCACATGTACAATAAGTGCATCTACGGATTTAT
TATTTTTTTTACTTTTTTTTTTCCTCATTTTTTGATTTGATACACATTTCACAAATGGAC
ATCATTATGACTGCTAAACACGTCATGCACAATAACTTTTTTTTTTGTTTGTTt
>NODE_652_length_731_cov_26.020519
AAATCAAACCTAATCCGACATCAGATGTCACACGACAGTGGCAAGCACTACGAGTGTGAA
AACTGCTCAAAGGTAAAGTGATGACTTTTGAAGGGGTCTATTTAACAAATGAGCATTTTT
GTGTTTGAGCAAATGTCAGCTTGTATTTTATTTACAGTTTTTAGAGGCAGATAGTAACTC
CCCTGTGTCTGTGTGGTTCCTTCCCCCAGCAGGTGTTCACAGACCCCAGTAACCTACAGA
GGCACATTCGCTCTCAGCACGTTGGGGCTCGTGCCCATGCCTGCTCTGACTGTGGCAAGA
CGTTCGCAACGTCTTCGGGCCTCAAGCAGCATAAGCACATCCACAGCAGTGTCAAGCCCT
TCATGTGTAAGTCACTAAGACCCTACCTATGTAAGTCTCCTCAGTACATTATAATAATAA
CAATAATAACATGCTTTAACTTGCCTTTAATAGAAAGATCTGATGTTTTTGCAAAAATAC
ACTTCTTGAGAATTGAGCTTGTTATGTTCTACAGAATTTTCACGTGAGATTATATCGTGA
CTGTGTGGCAATACAATTTCTTTTAAGACAAGAGTCATGCAGTTTTTTTCTGCATCAGCA
GTCTCACACACTTCTGATATGGTAATAACAACATTTAAACTGGTGTGCAATTTCACTCAA
TCCCACTTGATCTAACCTCACTGTTGCCTGTCACAGTGCGCCAGCCTCATCTACTGTTAA
TGCTACAGCCAACAGGCTTTTTTTTCTTCCTTCGTTGCTTTTACTCTCTTGCGAACACAC
TTTCATCCCTGCTTCTCAGTAAAACGCTAATTCCTGCAAGACACATTTTGACCTTTCGCA
CTTTCACCACCTCACTCAAGAGATCTGATCTCCTt
>NODE_653_length_379_cov_5.160950
GGCACTGGGGACGGGACCGGCGGGGGCCCTCCAAAGGCGTGCCGTGGGTGCCGGTCGATC
GGGCTGGCAGGCGGGATGTTACCCGGCCCGTGTCTGATGGGAAGGTTCAGGGGATGGTAG
GAAGGTGGCCTTCCCCATATGCAAGTAATTTCATCGCATAAAGATCTTTGAAAGGCCCCC
CCTCTCAAAAGTCCTTCAAAAATACCGTTTCCTACAAACCTGCTGGCACTGTCTTGGCTC
ACCCGGGTGTTTGTGTGCTGACCGGCCGAAAGGCAGTGAAAGGCCAGCGCGCGAGCCTTC
TCTCCCTCTCTCCCCCTCTCTCTCTTTCTCTAGCCTCTAAAGGTCTAGCCTCTTCACGGT
ATATCCTTGGTACCCCTGGTACCCTTGACTCTGACACCCCTGGTACCCCAGGGCCTCGCA
CCCTTGGCCCTAACGCCCCTGGTACCCCTGACTTTCACGCCCCCCTGTCACCCTtgcccc
ctgcggccctggtgcccctggttttcacgcccccggtacccct
>NODE_654_length_662_cov_18.108761
AGGTGAAGCCAAGACGGAGGAAAATGGAGATGCACAAGCCGAGCAGGTCAGGGGAATAAA
AACGAAACGGAAAAAGGAAACTAAACAGCATGCAGTCCTAATTTGTCATGCTCATGTGCG
GCATGTCTGTGCGGGTTTGTGTGTCTCCAGAGTCCAGGCTGTGTAGATCACCATTCCGCC
TTATCTAATTTCATTAATGTGATCCCCTGTCCATCCCCTGACGGCTTAATAGCCATTATT
TGTGGGTCCCTTCAAATAAAGGCTCAGCAGTAAATTGCAGTCTGTGGAAATCGAGATATA
AACGCCACCCTGCATTACTGTATAATATCTTTCCCTTTAATTAACTGAAAGCCATGCTGA
CATTTATTGGATTGCAAGTTACTTGTTAATGGCAATAAATTGCGAAACAAAAAAAAGAAT
CATTGCTTATTTTACATCAATAATTTGTGGACCTTTTGCTAATGATTATTCATTACTCGC
CTATGGGGACTGTCGTGTTTGGTGAGCTAAAGTGAATGAAGAATGTAAAGATTTAAGTGG
GCAGCATCTACTTAGTGTTATGGCTTCGGTGCCGTGCATTAAATGCCTCGCTCTGTTGCT
ATCCCTTTATCCTGTCTTGTGCATCTGGCTTTTGGTAAAGAATGTGTTCGGCAAAATTTA
TTGCACTGAGAACATTCCATCAGGCTGCGTTTAAGAGGAAAAGTATTACTAttcagcgct
ccattttgcttgcacggtgatgttcccctgttaaacacaatgctggaacagaaaactgga
ctgcagtatttgttgatgtgtgtgcg
>NODE_655_length_504_cov_8.132936
ACTATTAATCATTCCTCTGCATCTGTTCGTTCTTGTACACTTTCACCTGAAAAGTCTCTG
CACTCGGAAAATAACGCTTCTCCTCGCAATTGCCTGACACATTATCTCATTAAAATGTAC
AAAGAAAACTCCTTCTCTTTATCTATGATAATCTAATTAGCATCAGCCAGATGGTTTAAT
AAGGGATATCGGCGCCGTTTAGCCTCCCAAACGGCCCGCTGGAGGAGAACAGTGGAGGAG
GCTCCTCTCCACTCTCCTCTTCACTCTGAATAGCTCTCCAGGGTTCACATTATTGCTTCC
TCTGCCTGAGGCGAACCACTCCAACTCAGGAGTTTAGGGAGGATGAATGCATCCAGGAGA
GAGACATGCTCAAAGTGAATCAAATAGGCAGAGATGTTGGATACTGCTGGGAATGTTTTA
AACCAAATAATGGCAGATAACTGACTTCACCTTTAGTTCCCCCAAGGAGCGAGAAACATT
TCAGATTAGGCTTTAAATCTTTCTGAGATATATCAGTCTGTTCAGTGTGTGTTTAATTGT
TGCCTAGGTAACATTGTACCACTTCTAAGATGGTCTAGCTTAGGTGATGTGAATTTTACA
TCCGGAAAGCACAAAAGACTTGCATAGTAAAGCAGTTTAAAACAAGTT
>NODE_656_length_307_cov_1.482085
TTTGCTTGTCGGCCTCACTTTTTTGCTTTGTAGCTTTTACGACACCATCTTTCACAGCAC
ACCTTTCACTCAGGGTTGTTATCAGCCTGTCTTTCTCCATAATGACCTGTTTGAGCTGGT
TGTTCTCCCTCTCAGTCTCCACCAATCTCATGCTAACCTCTGCTTCATAATCTTTCTTTT
GCTTCGTTTCTCTCTTTCTTTCTGTCTCTGTTGTCACCTTCAGAGCTTCAATCTGCTCAT
CTTTCTCCATGGCTGTTTTAATCATGTCTTCTACTGTTCTCTCCTTTTCCTTGACTATTT
GTCTCAGGAGATCATTCTCCTTCTTTGCTTTCTTGAGCTGTCTTGCGGTCTTTTTGGAGC
TTTGCTCCAGCTTATTATTGCTTTGttggagattcatcaaactcctcagcaagtttccac
tatcattccccaccactgtctcctcaatctt
>NODE_658_length_626_cov_18.055910
AGGTGTTTATCTCGGTTGTTTGTGTGTCGACGACCTCCCAAAGTATTCAAAGATTCTTTG
AGATGAAACACTACGTTAAGATGTGCTGCATGTTTGTTATTGCAGGTTTTTGAAACAAAT
ACATAGAATCAATAAATGTCGATTTGTCAGATTTCATCTGCAATGTTAAATGTTCATTTA
CTAAATTAAAGCAGGACTGTGAAGGCAAACACATGGATTAAACTCCGACTACGATCAAGA
TCTCTGTTTGAGCACAGAGATGGTCTTGATGAAACACTACACTAAGAACTTAGCAGGAAA
TGATGTCTTTTCGGACTGTTGCCTCTTTGCAAATTTAAACAAAAAGCAGATTCATTCCAG
AAATTGCGAAATAAACACAATACTGACACAAGGATACCACAGAAATTGTAATCTTGTAAT
TCAATGTATTCACATTACAACATCCACATGGTTCAGTTTGTGACAACGTCTAATGATCTT
CAAATATATTCACTGTATGATACATAATACCAATATAGGCACTTCCAGTAAGTCTGGCAA
TATTGAAGCTACAGTATAGTGTCTAAATTACAAAATGGTAAAAATAAATAATGTATATCT
AAAAGAGTTTTTGTAGTTTTAAAATGTCTTTACTGTACAGCATATATGTATATTGTACAA
AATGGAGCATCGACCTGCAAGGAAATCAATTATTTTACGTTCACAAATACTGTGTATTTG
GACATATTCTTCCTTAGTACATGTGGTAAGTGCAAGGTACTAGTGAGAAG
>NODE_664_length_367_cov_4.782016
CTTTAGATAATATTAGCCGAGCAGTGGTGAGATGGGACATGGGTCATCCCGAAGAGTAAG
ACGGCGGGGCAAATGATTGATGGAGTTGTGGTTGGTCTATAAAGGTCTGCAAAGAGTGCT
TGGAGATAATCAGAGAGAGGGTGTCTGCAGGCCTCATAACCCCATCGCACACAAACATGC
ACACACCCACATACGCTGACTCAAGAGAGAGATGAGACGGGAGCTTCCGAATTATTAAGC
AGACAGAAGCACTGATGATGAAATTCTGAAGGTCGGGCGTAACAAGAGGCACCTTACAAG
GGTCACAACCTTTTCCTTGCTGGGTGTTTTGTTCTTTGTACCCCCCTCACAACATCACCT
TCCCACTTTTGTGTTCACTGGGGGGCAGGTGAGTGGGGGAGTTGTGTTACATCCCTGTTT
ATCTGTTCATGACCTCTAGCCGGCAATTCTGCACTTGATAAGAGGAGGGCTCGCCTCATA
ATGTGCACGGCAGCTGATATCAGCCCTGTAT
>NODE_665_length_776_cov_13.302835
GTTTCACTGACGCCCTCGAATGCATCAAGTGCATTAAAGCCCATTTCAGGCCGCACTGCT
TGAGAGGTCAAGGCATATGGGAATCTGACAGATATCATGAACATGGCTATAACTCCTATC
TTTTACACTTAAATTCTGGAGCCATAATGCATTGGACTTTGAGAGTTACCCCAAGGCTCA
CTAGCCGTGTGAGTCATTGACATACCAGTGACTCTGACTGCACAGTCAATTACCCATCTA
CCTTTCATGGGACAGGAGTAGAAGACAGGGAATGAGTTCATCCATGCATTCAACCTACAG
CAAGCCATGCCTCTATCGGAGGTGAAACCCATATGCAGAATGGAGAGACAAGAGGATATT
GGGTTATTTTTTTTCCTATGTGGAGAATAAAGGTTAATAACAGTCCTTTCCTGTGTCATA
TTTGACATGACCAGTCATCGCAGTAATTACAATCATTACACTCCAAAGGATGTCTAGTTA
TCCCTCTTAAACACAGGCCGCACAAAAGAAATCAATTATTCAATCAGAGCTCTCCCATTC
ATCCCTGCCTGAGTTCACTTAATTTTGGGCCTGGGTGAATCTGCCGCAAATAAACCCCAC
GACCGGAGAAGAAAAGACGAACAGGCCCCTAATTTGTACCCTTTCAGGCGGTCAATCACT
TTTCAAAGGAATGCAAGCTTATTCTGACAATCAGGCCGACGTGAATGGGAATGGGTTTCA
TCTGCTACTTTACATAAGTTATCTGGTGATAAAGAGGGCAGAAGAAGAGAGGGAGGGGTG
AACTTTCTGTTGACAAGTGCAGCCTGTGGCCCCCTCCTCTCCCACTCTCAGCCCCCTCTC
TCCTTTCTCTCGTCCCCCCTTTCacctcatctctcacccatcctccgctcctcatcttgc
ccgtgcccactaggattggc
>NODE_667_length_388_cov_4.286082
AAATCTCTCTTTATCCAGGAATGTGTCAACAAATTTTACAACTACTACAACAAAATAGCA
GCAATTTGAGTTTCTGCTGTGCAAGACTTTTATTTTTTTTTGCTTTAGATCATATAAACA
TGGTCTAATAATGAATTCAGACACTTCCAAGGTATTAACCAGCTTAGCTCAGAATGTTTT
TTTCATATAAAAGGAGATGCTTTAGAAGAGCTCAGGGATGAATGTGTAATGAGCTCGAAA
TAACCTAAAGCCCTTTTTTCTCTCTTTTTCTCTTCTCTATGTCCTCCCTCCCTCCCTCCT
CCCCTCCCTGTCCTTTTTTTTCTCCTCTTTTGGGAAACATGCCTTTCCCAGCTGCACAGC
CCCCACAGCGCGAGGCCAGGCCAGGAGCACAGCTGGCCAGACTTGGTGGAGCCAGTCGAC
AGGCGCATGGAGCGCAGCCCGCCCAGGGCCCGCTTCCTCCGCAAACATGCCCAGGTGTGG
GGCCTCCGAGCTGGGCTTCTGATCTCCACCAAACAGCAGTGTGTGTGTGTGt
>NODE_668_length_553_cov_18.267632
AACAGAGAGAGTGAGAGAAAGAGACATAAACAGACAGAAAGAAAGACAAAGATGAAAATG
AATGCACACAGAGAGACAACCTTCTTTCCTACAGCACCATGCTTTAATGTCCTAGCTCGA
AGACAAGAACATTAGACCTCATTCCACCTCCTCATCTGGGCCTGAAAAAGCCTGGGCTGA
AAATCTTAATTAATTGTCCAATAGTGCTGTGGGGTCATTATGCATTGCAATAAAGAAGCG
TGTAATTATGAGATTTAACAGCCATTACCAAGGCCAGGAACTCATATGTCATCATCAGCA
ACCAAGCCAATGGTTTGGTACGGCTATGTGTGTGGCTTGATGGACAGCACACACTCACAA
TATGTACACACATATGTACATATTGCATTGTGCGTATATAGTGGTTAGATTTATAAGAGA
GAAATGTGTCTCCTCTTGTATAAGCAAACAAACAGTTGTAGAAATGTGCATGCAGACTAA
TAGGGGAAGACAAACTGAAGAAAATGGGAAAGCACACACACGAACCACTCACACACAAGC
CCATCAGTCTCACCCAGACAATAAGGCAGCCAGCTGTGATAGCAGCCTGCAGATGAAACA
TCCCATCAAGATTAAATAGACACAAAAATCCACATATTATTACTGCTGTGTGTGTGTGTG
TTTTgtgtgtgcatttgaatgcagagggaagcactga
>NODE_670_length_193_cov_35.652851
AACCCTAACCCTAACCCTAACCCTAACCCTAATTCCAGACCTTACGGTTAGGGTTGGCCC
ATACTACGGGACCCAAAAAAATGTCACTACAAACCTATACCAATCAACTCAGAGCGGTCT
GAAACGCGCTCTCAAGCGCCTTCTACGGGAACTTATCTTGGCCTCAGCACTATGACACTG
GCTGCGTCATGCGCGTCCCATTGTCAGTGAATGGGAGAACGTTTTGGCCAATATCTCCGG
AACCAGACGTGCTAGACACCTGGAAATGCCACCTGCCCCACCTAATTTGGCTATGCCGAA
GACGCCGGTCTCAGTCCCGAGTCTCTACGACCTTCCC
>NODE_674_length_445_cov_26.784269
TCAGCTAAGGTTGTAATCCTTCCAATAAAACACTGGGTAAACTGAGTTATGCTTGGTTTA
CCTTCCATTATAAACACAGACACACATTCACACACATCACTTTGTCACCTTGATGCCAAG
AACAGATATGCCCAGTTTTTTTTTTCTTTTTTCTTTTAGGCTGAGCACATCACCAGCACA
GTGGGAATGCATTATTCAAATAGATCTTTGTTACTCCTCCAAGATGATTGTGGCACAATC
AGCCATGAAATAAGTTTGCTGTTTTAAAAGTGTTATTCTCCCTCCAGGTCTCTCAGGTGT
AGCTTTGTATTCAGGTCGGCTTGCCTGCGCCAAAAATCAATCTCAATCAAAGGTGGCGAG
GAGTTTATCATAAATTATCATGAAAAGGGTTCCCACTCAGTAGATGCTTAATTACAATCT
CATTTGAATAAGTTTGCATATTAATGAGTTTGGAATGAAAATGGTTTGTGGGGTTTGTGA
TGGGGGGCTGCAGGGTAACCCACGGCGATAATGACGGTCCTTTAAAATGTATGCGATATT
ATTGCTGGTGGAGAGCCGCACACTTGTCTCTCACACACATGTACGCACA
>NODE_675_length_451_cov_14.073171
TTCTTCCCTTGCAGATGTCCCCCCTCACTTGGTGAGCAGTGTAGTTGATCTGTGTTCATA
TGAGTTATTTTGCTAATTTGCTTGATGCAGACACAACACTGACTTGCTCCATCTTATAAC
TGAAGCTGCTGAAAGGGTTTAGTGTGTCAGTCTCCATTCATCAAGCAGCCAACAGTTCAA
CATTCTCTGGGCCCTTTTATCACTCCCAACACAATGTTTTGCAGCTGCACGTCAGGGTTC
AAGAACCAACGTTGTGATGAGCTGGCCAACCCCTGCGATTACTTCTGTCAGAATGAGGGG
ATGTGCACATTAACAGCTCTTAACAAACCACGCTGCAAGTAGGTCCCTCTCACCTCTCCA
GCTGTATTCAGAGCCCACTCACCCCCTTTGTACACACCTCCACCCCAACTCCATCCGGCT
TCATTTCAGCCTCAATCCAGTGTATGGGCTCTTTGTCACGGTGCCTCCTTGTAGCAACTT
ATCATGTAATGAGTGCTGGGTAAGAAATAGTATACTGAAAGATAGTGTGGTGAAACTGCA
TGCTGTTGTAGGATTGTTATATATTTCAATAGATTTCTTTTTTTTTTATAGtctt
>NODE_676_length_435_cov_1.756322
CTTTGTTTTTACTACACTCATCCACATGTAGGTCTGTGTGGAGTCTTACGTGGCCCTGAC
CTGCTATGAGGTTGTCCTTTGTGGGTTCTTTGTGCTTGGGAAAGTCTGCTTTGTCAGAAA
GTGTTGTTTAAAGTCACCTGTTCCTAATCCACATCTCCACATCTAAATAACAGAGATGTC
TCAGGCTCGTGCTGCTCGTCACATCGTGACCTTTTAAAGGTGTCCCTTCCCTTCGTGCTG
CCTCCTCTTCCCCTCTGTCTGTTTCTGGTCCACTTCCTGCTTGTGACAGGGTTGGGAACC
GTTACGTAAAGCCGGTCCCCGAGCACAAGTCGTCATCCCTCATCACTCAGCGGCTCGGCT
CGCCTCCTGCCTCCTGCTCTGCTTCTTCTGTCCCATCAAATCCTCCCTCCTTCCTCCATC
CATCTCCATGCTTTTTCCCTTCTCCCTCCTCATGTCCCTGTCGGAGCAGATCACCTCAGC
TGCCGCTGCGAAAACACGACACCCCATCAGTCATTTTCAATGTTAAACAAACACAAAGGG
AGCTGAGGTGTTTGGATGAAACGTccagaagcagatgga
>NODE_677_length_223_cov_1.811659
CTTGTGTCTACCCCCCCATTTGCTGCCGCCGCGATCGCACTGAGCCAACTCCCGAGTCTC
TACGACGTCAGGAAGTGGGAGAAACCTGTGATTTTTTGCTGTATCTCGGGACGGGAAGGT
CGTAGAGACTCGGGACTGAGACCGTCGTCTTCAGCATAGCCAAATTAGGTGGGACAGGTG
GCATTTCCAGGTGTCTAGCACGTCTGGTTCCGGAGATATTGGTCAAAACGTTCTCCCATT
CACTGACAATGGGACGTGCATATCGCAGCCAGTGTGGACGCGCTGAAGCCAACATAAGTT
CCCGCAGAAGGCGCTTGAGAGCGCGTTTCAGACCGCTCTGAGTTGATTGGTATAGGTTTG
TAGTGAC
>NODE_678_length_854_cov_19.370024
AAGAAACCTAACACACAGGAATGCTCTAAAATACAGAAAGCCACTTGCAAGCAGTCACCT
GCGTTTAAATTGAAGGCTGCAGAATCAGTGGATTTGCAAATAAATCGGAATTATTTCATC
GAAATTAACGTCTCAGAAAATGTTACTTCAACTTGTTTAGTGGCAGGACACTCCACAGAG
AAGTGGGCAAAAACGATTTACTCTCCAGCAGTAAACGAGGAAAACGGAGGAAAAACAACA
ACAACAACAACAGCGAAAGAAATGAAGTTTTTTTAGCCCACAGATGCTCAACATAAACTC
TCTCGACATTTTCACACTCAGCCCTAAAGCCATCCAGCGACGCTCCATAAATACACAATC
GTTATAAAAACTTCAAATTTACCTCCTCTTACCTCTTTTAAATTCCCCCAAAAAAGCATA
AAGTATAATAAGCCAGTGAAAGAGAAGACACATAAAAACGTAGACTCGTGGTACCTTTGG
TATAAAGCATTCCGTTTTCCTTCTTTTCTGTCTTTCTCTTGCTCAGTAGCGATCCGATAA
TAGCATATGGAAAGTGTTTTCAAAATGCCCAGATTTGGCACATTGTCATTGAAAAGAGAG
GAGCGCAGTGATGCGGTGCTACAACAGGGGAAATGAGTTGCGGATTGGACGCAGCCCGCC
TCGGTGCGGACTTATCCCACTTTAATTTAATATTCCGCAATCACACACACTAGTGATGGC
ATATAATTCAAGGAGAAATTCAGAGGGAAGGAAATGCTTTTGTGTGTGTGCGTGTGTGTG
TGTGTGTGTGTGTGCGTGTTTTTTTACACCACTTTATTTGATTAAGGAGAGAGGCAGTAC
AATATTGTCTTTTTTCCTCTGTTTCCCCCCTTCCCCTTCTTCTCCTTTGCGctcctcctc
ctcctcctcctcctcctcctctcgagtcagtttttttttatagtcttttatacatgaaac
aatagatatttatttgtttgcatttagatcatttattt
>NODE_679_length_467_cov_15.629550
TTTTTAGGTGTGATGAGACAAAGGAACAAAGGATGCCTTAGAGGAGAGGTTGCCTACATG
CCTGGAAACCTCTTCAAAGCACACCGCCAAATGGATCTAACGCCTCCCCCTGCCACCTCT
AGATCATGATACTTGGCTGAAGCTGTTCCGCTATCTTTATGATCCCTCCTCCATCTATGG
CGAACTATAGCCATGCAGGGGACCACACCATCTTGCAGAATGTCTCTCCTCTCGCCACGT
TCCTCAAACTGACCTCTCTGGGTTTCATCATCGGAGTCGGCGTGGTCGGAAACCTCCTGA
TCTCCATCCTGCTGGTCAAAGACAAGAGCCTGCACCGAGCGCCCTACTATTTCCTGCTGG
ATCTGTGCGCCTCTGATATCCTGCGCTCCGCCATCTGCTTCCCCTTTGTCTTCACCTCGG
TCAAGAATGGATCTGCCTGGACCTACGGCACACTGACCTGCAAGGTGATCGCCTTCCTGG
GTGTGCTCTCCTGTTTCCACACGGCGTTCATGCTCTTCTGCGTCAGCGTCACGCGCTACC
TGGCCATCGCACACCACCGTTTCTACACCAAGAGGCTGACTTTCTGGacgtgtttggccg
tcatctgcatg
>NODE_680_length_677_cov_19.277697
AAATTGGCCTTCTCAGCATCGGCTTAGCAACATGGGAACCCAAACAAGCTTGTATAATGC
ATTGGCCACCGCTGGCACAGTAGCTAGCTTGAGTGGCTAAAAAGAGAAAAGGCTGGTTGT
TGTCTCTTCTGCTCTGTACTGGCATTACTATTTTACAAGCAAGCAGGCTCATTACAGAAC
CATATGCTTGGTAACGATGAAAGCTGTGGGTGCATCCCTTGTATGAGCTGGGATGCTTAA
ATTATTAAATACACCACCGAGGCTTGATTCAGATGTGGCAGGCAGCCCAGTTCTCTCTTG
CACGCACACACACATACACACACGCAGAAATGAATAAAGGCATAGGGAAAAACTTCAAAC
ACCTTTCCTGTGCATTTAGTGTAATGAACAATGCCTTAATTGAGATTGGCTAATTACCCA
ATTTCAAGATAATTAATATGATCCTAATTAGCATATGTAAATGGGACGTTGCATAATTGA
GAATCCCTGTTTTGAATTAGATGGCTCTAAAGTGAACCCGCACGTGAAAAGGTACAAAGC
AGCTATTAAGAGTTTGATGCCGCATTAAAACAGGCCATCATTCAATGTGCACTGATGAAA
TGCTCAGCCTCACGCAGATGTTCAGAAACATTATGGAATGTCGTTGATTATTGTTGATAT
GTTTTTGGGACACTGCTAATTAGAAGTCATTACCTACTTATCACTTTTGTGCCACTACTT
AAGCAGGAATGAAAACAATCTTGGTTGCTGGAATTGCCATTCGTGTACaaaaaccggcgg
tgtgcacattcagcattcagctcatctgtgtccttggagct
>NODE_681_length_629_cov_11.972973
CAGGTCAATGCTTGGCTGAAATTCCACAATGTCAGCGCCAAGGTCACCTCTTTATGGCTA
TTTTTAACCCCATCGCTCAAAAAGAGCAGGAGAAAGGGATCCTATCACTTATTGTGGCCA
TCTACCAAAAATATCAAACGGCTGGAGAGGCGCAGGAGAGAGAAGGCTCGTCCTAGAAGT
GTGTGTTATGTGAGAGACCAAAATGTGGTGGTGGTCAACCTCCAATTATGAGCGCTAGTA
AGACAAGAGCTTTAATGGCTAACGTTTGCCTTCGGGGAGGTTTATTACACACTGCTGTTT
TGCAGAAGCAGCGTCAAATCTATAAAACGACCATTAGGAAGAGGGAAAAAATCAATCAAA
ATGCCATTAAAGTGGAATAAGTTGCCAATATTGCTGATGTGGTTGCGGGTCCTTTGATTT
TCCTTCAGATTATTAGGCACAGTCGAGTAGTGACTTTGTTAAGGGAAACCAGTGTTGTTG
GGGAGTAATATGTCTCCTGGCTTCATAAAGTTTGCTGCCTCATATTTCCCACTTTATTGA
TTATCCATTATCATTTGTCATGAGGTGTCCTAACTCAAGGGGAAAATATAACCCTCTTTC
TTCACCGCCGCCTGCACTGCACAGGAGCATGGTATGGATCTGCGTGTGAAGGTACCAATC
TCTGAGAAAAATGAGCAGAGAAATAAAGCACAGCCCTGTGCCTTGCAGCTCTAAGAGGGG
AGTGTGGGGTTATGGGGTGGGCTGGGGgagcaccgtggctgggagagactgaa
>NODE_682_length_660_cov_5.146970
AATTTTAACACATTGCAAGAGTGCTTTTTCCTTTTAATTACCAGAATGTAATCAAATAAT
GTAACACTTTGACTTCCTTTGCATTGGGATTGGACTTGAGACAGATATTGACATCCATGG
TTCTCTCATCCCCAACTTCAGCTGCTTTGCATCGTCTGGGAGAATCAAAGCCATTTGATT
ACAATCTACAAACGTAACCAGGTAATTCTTTTGAAATTGTCCTTACAAACAATTTTCAGA
GTGCTGCCTTTTTAAACCTGCTGTAACACTGCAGGTGTAAGCCCACCACTCACTGGTGCA
GTACATCCCATGTGGTGACTAGAAAAACAAAGCGTTGTTGTCGTGTACTCTCCTCCTGAT
GTAAATCACAGCTGTTAGTGCTTCCAATCCTCTGTCTCTGGAGAGGACAAATCTAGGCTT
TCTCCCTCTCTCTACCTTTTTCTGTATGTAGCCTATTACCTTACGGTACAAGATCAAGCA
GCCACCGCAAAGCTGTCATTTTGCTTCCATTTTGTTTCCAGTTCCTGCCCTGAAAGACAA
GGTTCTTTTGAAGTATACACTGAGATAATGGTGAGCATGAAGTTTGAAGCCTACATGTGG
ATTATTGTGCAATCGTGTGCCTTAAAGTAACAGTAGAGCTCCTACAGTCACATTTTTAAA
CACAGCAGAAGCTGCAGTAGCGCTAATGGCCTCAGTGTGAGGTGTAATTTGAGCAACTTG
CAGGGACATTTTGTGGATGAGCATggtgcttagagtataacactgtacttaggttagtgt
tttttctctcatttcttgcctgtc
>NODE_683_length_708_cov_25.370056
GTTCATTTGCTAGTCGGCTGGGCAGAGCAGGGCTCCTATTCTTAGGCTTTTATTAACATC
ATGGACTGCACAACAACAGCTACAGAATCTATTATTCATTAAGTGTAACCAATATAAAAT
TTAAAACAGTCTGGGCTTTTTTGTGGAATTATGTAAGGTCAGCATAATTTTCTGCCTATT
ACTAATATCTATATCATCTTTTCCTTAGTCAGCTCTATTTAAATATGCAATCATTTACAG
CTTTTGACTATGTGTGTGCACACCCAATTTCCAATATTCCTCTAGTAGACTTTTTATGCT
GACATCAATGGCAAGCTATTAAAGACAGTATTTCATTATTGGTTCCTCTTCCCCAGTGGT
TATTTACAATCCCATATATACTAAGCACTGATATTAAAGGAGACCATTTTAATGAGGTGC
TATCTGCCACGGCAATATGTCTTTCTCCGAATGAGATTGTGTTTAAAGATTTTATCAAGA
AATGGCTGTTCGGCAGGGTTATGTTTTGTCCATGAAATATGCATTTCATATCTCTTTCAT
TTCATTAACATAATTTAATTTGTGCTTTGCATTCTGTGCATAATACATATTTGATTTACA
AAACAAATATTTCCATTAGAAAATGAATTTCATGCGCGGAAAAGGCAGAACTGAAAGATG
TATTGTAAGGAAATAAGAAAAAAAGGAATTGTATTATCTTTGACTCAGAAAAAAAAAATC
CTTGGCAAGGAGAAATACACTCAATAGATTTTTTATATGTGAGTGTGTGTGCGTCTCAGG
GAGTTTATGTGTGTACTGCATGTGTGTGTGTATACTGCTATCCATGCATGTTTGTGTAGA
CTGTATGTAAAt
>NODE_684_length_701_cov_19.435093
TGCGACGAGGGGGGAGCTGGGTATTCGTGTGTGCATGATGGAAAAATGTCGAATAGACAT
GGGAGCACAATGACGGCTCTTTGAGTTTCATCCGTCTCCCCATCACTGCCTTCATCCCTC
CTTCCACCCACTTTCCTAAAGGCACAAACTCTGCCAGTTGTCACCTTAGAGTATTGCAGG
CCTGCTGAAGCACTCCACTCCTCGGGAGGAGAATGTCAGCCCAGGCTCGGGGCAGTTTTG
ACAAACAGAGTATATATTGATACATGATAAAGTATGCTAGAAATCACCCGACTGCTGAGG
GCTACTATAGTTTTAATATCATCATTTGAATTAACAAGCATTCTGTGGAGAAATAATGAG
CTTTCATTATTCAGAACATCATCCTTACCCCGGCGGAGACTCGCAGGGCTATTAGTGCTT
GAGAACTTAATGAAAAGAAGATAAAGAAGGTTTGAGATAAAAGTTTGAATGGCCACACTC
GGTAACCAGAGTTAAAATTTAATGCGGCCCCAGTGGATGACGGATGAGCTTCTTATCTGG
GGCCTGGGGAATGGGTAGACAGGGGATCCGCTTTGGAAGGTGCCATTCTGGGGGAGGTGA
AGAATGTGCACCCCTCCCGCCTTTTCTGACAGGCCCAGTGTGCTGTGCCAACCCGGGTGG
ACCCCCCACCCCACTTGCTCAGTGATTCATGCCAACCCATAGATAGCTGTATGTGTCACT
GCAAGAGCACTTTCAGATCCCAGACCAAAAACATTGTTGCTTTGCCAGAAtgatatccca
ttaaattaacttggatttgattgcaaaatatgtctgactatcattgcccaaagttaagtc
tgctt
>NODE_696_length_567_cov_27.837742
GTGCATACACACACAGGACGCACTGACAGCTTATCAACATGCATGTAAACTGCTCTTTTC
TCCATATCTATTTGCATAAGATGAGAGAACTATATAGCTGTAACCAAATTATTCCTGCAC
TTTTTTCCCCCCTTTTACCCCTCATCCAAAAGAGGAGGCGAAGAGGGGAAACTGTAACTA
CCCTGATAGTGGTGTTAACACCCAGCCAAGCGCCTCGACTCCCCCTTCTGTTCTCTCCCC
CTCTCCCTCCATCTTCTCTCTCCTCCCCTGTTACCCTGGCCTATCAGTGCGGAGCAGTGG
TCTGTGAAGAAATTCCCAATATCTAAATTTACACACTGTATCAATCTTGTTTAATAGACT
GGAAAGCTTATAGCCGCCATGGCAAGCCGGCAGAGAGGGCAGCGGTGATAAATTGTCGGT
GTGCAGGCGACAGCCGCCCGTGATGTATAATGAAATATTTATGATTTATCCCAGCTAATA
AACTGAAATGAAGTGCATGATGTATGGGAACAGATGGGCCCTCTATTGATGCTGAGGTGG
AGAGGCAAGAGGGGGAAGAGGAGACAGGAAGATAGGTGGAGAGAAGGAAAAGGAGATGTG
ATGAGAGATGTTTGAAAGGTAGTGAGATAAAAATGAAGGGTAAGGATGGGACTGAGGAAT
CAAAAAACATAGTTGTTTGTGTTTGACATTCGCTGGAACAGGGAAAGCGgg
>NODE_697_length_670_cov_16.467165
CATTTCTCCCAAATCTGCTTTCAGCGTTCAGAACATAATGAAACACAAATGAACCAATAG
CAGACAAACTCTTGAGAAGCACTTTTAATCACGATGGAGATAAATGGTCCAACAAAGCGC
GGTTCGGAAAACAAATACAGCAACTCTGTCTCTGATCATCATTTGATAGTGTGCTGACAC
GCAAACTCTATTAAGCTGTCTTCAAATATGCAAAAATGATATGATTTTACAATGATTACA
TATTCACTTCCCCAGCTGGCTGGCTCCAAGCGTCTCCATTTGTCATCGACTATTGTGTCC
AATTATATGATTAGCTTTGAACACTCCAGCACTTCGAGAGCTCTCGTGTGTTCTGCCGCG
CAGAGTGATTCACAAACAAAGTCATTACAACATGTATTCACACATATCAAATAACAAAAC
AGATGGCCACTGCGCCTGCCGCCTGATTTGTTTTCCACACGAGTGGTGGAAAAAAAAGTA
TTTTGTGTGAGCTGTGTTTAATGCTGACTGTTTTTATTCCCAAAGAAGAGCAGCTGGCTG
TCGCGCTGTTAGATCAGCTCCTATGAAAGACAATCTTGTTTTCATTAATTTCTCTACAAC
AAAGGCACTTGTTGGGAAGATTTAGAATTACAGCGGGTAAAGCTTCCGGATAATTCATCA
CAGGGACTTGACAGGAAACTTAATTGTTTTAAATGCCAGTTGCTGTGAGCAGTGCGGCTG
GTTTTTCTTTGATGTCTAACAGGTGGGACAGATAGACGACCCTCTGATGTttcatttgac
ctttgacctcctggttataaatccacttgtagtc
>NODE_698_length_715_cov_9.569231
ATGTGTGATCTCACCCTTAATTTAAGTTATATTTGACCCACACTCTCCCCAGTGAACCAA
AACCCAACTATAGCCCTCATAATTAAAAAATACACTTCACTTTAGCTGCCCCTCGCTCTA
AAAGTTTTTAATTCCACCCAGAGGACCCCTGGCTCCGGCTGCTGTCACTCACGCCACCAC
AGTGATGGAGGTGTGGTGGCGGAGGAGGCGGTGGCGCTGGTTGCTGGGGATGTGTGATGT
GTTGTGACAGCGGGAGCCAGGGCTGGCGGGCGGTCACCATGCGGCACCATATTGCCGGGC
TCCCCGGGGATGAAGGATCAGCATGCCAGCCTTGCCAAGAAGTGCTAATAGGCGCAACAC
GTCTTGCTTTCACACATTAAGGCAAGCGAAGGGTGACAGATCAGAGCTGTGATACTGCCG
CCTGTAAGGGGGGAGAAAGGGGAAGGAAAAAAAAGGGGCCATGGCGCCCGTTTGCCATGC
AGTGCAGGCTAATGATGAAAAAAGTCTCAGAGTCGAACAATATGCCCACCAATCACTGAG
CTGATGCCTGACACCAGTGAGATGGAGGTATGTCTGTCTGCACCGAGCCACTGCAGCCTT
CACCACTGATGCTCAACTCCATATTGTAACTGACAATAAAGCGCCAAGTGTTGAAACGGG
ATCAACACTTTTCCGAGAAGACATCCACGTTCTCACCCAAAGCAGCCGGGGTCAAGTGGG
CTGCTTGGGGCTACAACACCTTTGTCACATTTGCTACCCGAACCCACAGCTTGGATGTAC
tccgcagagctgaacgctgcagtgtggaaaggaaatgagagctcccgtgcacccagtcct
gttacttccaccttagggg
>NODE_701_length_305_cov_2.488525
TCTGGAGTTTGCGGAGAACTCACGTTCCTGATGAGCTCACTGTTTGGCGGCTCTAATTGT
GCTGTTGGGTGACAGAGGCGGGAGGGTGCAAAAAGGGGTGAGGGAAGGCGAGGGGTAAGG
TTCAGTCCACGGTGCACCCTGAGATGAAGTGGGTAATTGAGTGCGGAATAAACACTGCCA
ACAACCTCGGAAGCCCCCTTTTCAACAAACTTGAGAGAATGGAGTGAGAAAGAAGAGGGG
GGAGAGAAAAGGGGTGAGAGAGGGAGAGAGAGAAAATCCCAGCTACCCTCTGGGGGGAAA
AGCTGCTATTGAAAAGCTATTAAACTTGCATTTAGCAGGATTGATTGGAAATGAAGAGGC
CTATTAAAAGAGAGGGACAAGGGGACAATAGCGCGTCTCTGGCCGCCGTATGTTgccctc
ctttcagtggctttctttgccgcgggttg
>NODE_702_length_507_cov_9.696253
TCCTCTTCTTATTTTTTTTTTCTCTTTTTTTTTTAAACTCGAGTCACATCCGCAATCCCG
CGGCCCTATAAGGAGCTTTCACGCTTTTTGGTTTGCTTTAGATGTTTAATACCCCCTCTC
TTTTGTGTCAGGGAGCTGGAGAGGCGTTAAGAAGCGCTGATAAACCCCACTTAGATCCCT
TCCTGGCCCGTCACCCTGGCCTGCCGGGCCGCTTTAGCAGGGAACTGATCTGTGACGGCC
TGCCACTCAAACTGAGCACTTCTGAAGGCTGACACAATGGAGTGAGCAACACACCAGAGG
GCCGGGGGGTAGGTGGGGTAGGGGGATGGAGGGAGGGTGAGGCAGAGGAGGGAGAGGAGG
CCAAGAGGTGCCCTGAAAGAAGGCTAGAGGAGGGGCCAGAGAGCATCTCCCTGTTATCTG
TTCCCTCTCTTTCAGTTTATGCAGTTTCCCTCCTCCCTCTTCTTGCTGCTTGATACTGTA
GAGCTCGCGCTCTTTGACTGTTTGTCTTCTAGTCGGCAGTAACACACACAAAAGCCCCTT
CTCTGTTGTTTGTCTCTCTGTGGTCAGGGCTATCAGTCTGGCAGCCAGAAATGAAAGATT
GAATGAAGAGGCAGAGAGCTGGTTGGTgggtacggtgggagggttgaggac
>NODE_703_length_496_cov_4.723790
TAAGCATAAAACATATAGCTCAGTCTGTCCTGGAGGCAGCAGCAGAAGAACAATCACAAG
AGCAATGAAAGATACATTTTAAAGATGAAATAACCTGCCTATTGCTCGATTCACTGCACT
GTTAAATGGACTGGCTCTACAGATTAGCACAGTGGAGAGTTGCACAGTTAAGCGGATGTA
ATTGTACGCCAACTGCAGTAACCGTCCGAATAGTTGGAACATGATGCATGCAGCTCTGCT
TCTGAGAAGTCGACGCAAGTTCCAGAGTTCGCTTCGACTTAATTTTTGTTATTAAGCAGC
CTGGAGACACATGGGGAGGAGAGTGGAGGAGGTGGGAGGATGGAGACCCAGTCGAAGAGC
TAGAGCAGCAGAGAGGATGAAACCTGTGAGGTCGTAACTTCCCCTGCCTCCCTCATTATC
ACACGTCTCCGTTGGCTTTCTGTTCGCATTTTGTAATTTAAAAACGGCTAATGAGAAGTC
GACTGAATGAGTGGAGCTCTTTTACTGAGCATGTGAGTGTGCTTTGTGTTCAGTGGCCTA
AATTACACGGGGATCCAGCGTTCCATACATGGACACCaacgtaataaaatacagtgttta
gaaagacgaaataaaagcagaaatatggccgctgtggctg
>NODE_704_length_167_cov_3.437126
TCCGGAACCAGACGTGCTAGACACCTGGAAATGCCACCTGCCCCACCTAATTTGGCTATG
CCGAAGACGCCGGTCTCAGTCCCGAGTCTCTACGACCTTCCCGTCCCGAGATACAGCAAA
AAATCACAGGTTTCTCCCACTTCCTGACGCCGTAGAGACTCGGGAGGAGGCTCAGTGCGA
TTGCGGCGGCAGCAAATGGGGGGGTAGACACAAGTTTCATGTCTCTAGCACTAACCGTTT
TCCCAAACCCAGGCCGAAACCCTAACCCTAACCCAAACCCTGGCTGCGTTATGCACTGCC
CATTGTCAGTg
>NODE_705_length_324_cov_7.700617
GGGACCAAAGATTTACACATTAGGTACTTGGGAGGCCCTTTCCCTGCTGCTGGTGGTTTG
GGAAAAGCTGCTACTCCCTGAGCTGCAAGACAGAGCCGACCCCCTTGGTCAAACTGTACC
TTTTCTTCTTACCCCACCTCGTCAATAGAAATGCGAACAGTCAACGATCCGCCGGACGTT
CTGGACAGGCAGAAATGCCTAACTGCCTTGGCGTCTCTCCGCCACGCCAAGTGGTTCCAG
GTTTGCATTCACGTCCTTATTTATACATAAGGTTGAATTGTTTCCTTTAATGATCTCCCT
TTTTAAAATTTTCTGTTCATTTAGAGACAGTGACAGTTTTTTCAAACTGCTCTCAGTTCT
TGAAGACTTAGATTATGATCTAACTaaagtgtccaactttgagttttagaagagagctga
ggggtgatctgctgatttataccaatgacagaagtggataaatcattg
>NODE_706_length_416_cov_8.389423
AGTTGCCAAATTCTTAAAGACTGAGGAAGTGGATGATGGATGAGCATGAGCCAGCAATCG
ATCGATCTGTCGGCGTCTCTCTCTAACCCCTTTTCATGGCTGGCATCACTGCAGTCCCTC
AAGCCTTCTACCCATTCCCCTGCCTGCCCTTACCTTGCTCCCCCCCCCCATCCATCCCTT
TTGCTTTTTTTTAAGTTTGTTTCTATTTGCTTCATTTTTGCTGTCCCTTCCTTTCTTCCC
TTCCAGAAAGTGATGCACACTCGCAAAAGACATTCTGAGCTGTACCATGAGCTCAACCAC
TCGTCCAAGTTCCACACCATAGACAGGTATAGCAGGGACCCAGCCATGTCCACATTCAAG
GTAAGATCATTGCCCAGAAGCGGGATGGGAATCCGCTGTACCCATGCACCTCCACGCCCT
CCCGCACTTTGTCACAATCTGCTAACTCCACCCCTTTAAACACCAAAGAATTGCTACTGG
AAAAGCACATGGTGATCAAAGTTGCATTAATATGCTTcacagggaagcagtctgaaccgg
ctaaatattattagcactgt
>NODE_707_length_451_cov_16.572062
CGCCGGGCAGCTTTATCAATACTAGAAATAAACACTATTTGCTGCTGCAGCGACACGCGG
CATCTTATCTGTATAGGACGCATATAAGGAACACTGAGGAGGAATGCGAGTAACGCAGTG
GTGTATCGCGCATTTTTCTGAGTGGGAAGTCAATCATAGCCAGGGGAGGAAGGGAGTGAG
GGTCAATGGACCGATACTCGCCGATACCCACTCCGAGATGACAGTGAAAAGAAAAGGTAA
GAGAGACCAGGATAGAAGTGGGTGCTAATTCCTACTTTTCAGTTTAAATAAAGATTGGAG
CTGGATAAAAGCCATTAAGGGAGAAATCAGACAGGGCATGCTATGTAGGACAAGAGCTGA
CTGCAGGGAGGTGAGTGGTGGGATCGATACTCAGTCGATGCGCTCAACACCCAGCCCTGC
GCACACACATATACACACTGAGGGGGCATGTGGTATTGCCGGGCATCTGCATGTTTGTGT
GTGTGTGTGTGTGTGTGTGTGTTTGTGTGTGTGTGTGCGTGCAGCAGTGACTAATGGAGA
AGGAGAGGGAGCCCGGGGAGAAAGAGTGCATGCAATATACAATTAACTCTCTTTT
>NODE_708_length_435_cov_1.827586
AATGAAAATAGAAAGGATAATGAAAAGAGGTTATGAGAAACCAGGGGAATATTATTGCCG
GACTTCACTGAGATGCAGAGGGGAGGAAAAAGCTGTACAAATAGTCATGGGATTGCAAAG
TCAATAATACGTGCAATCTTCACAGACAGAAAGCTATAATCAACAAGAATCCATATTGAG
GGTGAATGCCAGAGTTTTTCAAAATGTCAGTGGAGTGTGTTTGCAGAAGGGCAGGAATGA
CAGATGAAGAGCAGGGAGGTGAGTGGCAGGGACACAAGGACAGGCAGACTCTGTGCTGAT
GAGGTCCTGGACACAGAGACCAGGCAAAGTGCAGCGCCGGGCCAGGAGAGCACTCTGCCT
CAGCCTGCTCCCTACAGAAAAGCCAAGAGGAGTCAGCAGCGCTACTGCTATCTAATGGGA
ACCCTCCACTTAAAATTCATAGGTTAACAAGACAGTAGGCAGCCCGGATTGCGAAATGGT
AGCAGGAGTGATTTGTgaagacactttcaattgacaattttagcaatgataaaattactt
ttccattcttggtatagtcctataaaatacaatgctttg
>NODE_717_length_405_cov_16.607407
TGATTATTGCATGCTACACAACACCACAGATATTGATATACTATTAGAATGACTGTAAAA
TAGATATTTCTATCTAGCATCATTGTATTATAAAATGATTCATTTTCAGTAGTTAATAAT
TCCTTCTTGAGTCAAAAGGTTATATGTAGTATTTAATAATGCAAACTAAAGATTATGGTA
GTGTAACACGTGGATGAATTAATCTTTTTTATTTTCTTGGGCGTCAATATTACTAAGAAG
TGTGAATCCCTGTTTGCTTCAGGGCAAGATGTGTGACAGAGGTGGCATCGAGCTCTTACA
GTCCAAGAACGAAAATGGGTGAAGATCACTGGACTGACACCAACCACACAGGATCTCTTT
TAGTGGCTGTGGGCCATACGTGGTCACATGATTAGGCACAAATATTGGCATTGGTACGAC
CTATTAGAAGGGGAATGGTGGAGATGACCTGACTATTGTCAAAGCTTCCTGAACTGAGCT
AATATGTTGGACACTCTCCCTTATCTTTGCTTTGTTGCATTAAGTACTGAGCAGCTTTGT
AAaggaaaa
>NODE_718_length_742_cov_13.378706
GAGACCGAAATAGTGAATATGTATACCTTTAATCCCCCTTATCCTGCTGTTAGGCCAGGG
TGTGTCCCCTGGTCTTCTATAATAGTCTGCAATGAGAAGCTTGAGTAAACACAATCAATG
GAAGATACTAGCATATGCACCACAGAGACTTCCGAAGTCTTCCCCCCCTTTTATTCACCC
CTCCACGTATTCGATTACACACCCCTACCTTTGTGGGTTTCAGGGAAATTACAACCCGAG
ACAAAGGTATTGATGCAATATTACATGTAGGTAGGAGTAATCACCATCACAGGACTGTCC
TGGAAAAAAGAGAGAGAGAGAGAAATCTCATTTTAGAAGAGGGGTGCCCTCTCTCCCTGC
CGGTCTCTCTCCCTGTGTATGGTATTCTTGCATGCTCTCTTACTCCTGGATTACAATCTC
TTCATCCATTATTAATGAAGTTAAACTACTAGTGGCATGCTGAATGTGCTGCATGGGAGA
TTTGTAGCTAATCCAGCGCAAAACAGCCCCAGTCACATAATGAAGGGAAAAAAAGAACAA
ATGTCAACAGTTTCACACTGGGACTGGATTATACACCCCCACCTCACCCTCCTCATTCAC
GCACGGCCTCGCTCCCCCCTTCCTTTCTCTCCTCCACAGCACACACACACACACGCAGGC
CGAGACACGCACAGCAAACCTCAGATCCAGCATGAAGAGGTATACACACACCTACCTCTC
TCCATCACCTTTTCTGGGATGTTTCCCCCCACATCGGATTAGTGAATCTGAAGTACAGAT
TTGAAGCAAAAGGCCAAAGAGCCACTGAGGTCGAGATGTGAAATCATCCTCACGGTCTTT
CAAAGATTAACAGCTGCGACGCTGTTtcttaaaaaaaaatcagcca
>NODE_719_length_480_cov_7.229167
GTCACATGACAGTGGCAAGCGCTTTGAGTGTGAAAACTGTGATAAGGTACAGCATACCCG
GCACGTAAGTTGGGCACAGGACACTCAGGCTTTATCTGTTTCTGTTTCTTAGGCTTCATT
CATAATCGTACTGGACATTTAGTAATTTCTGAAATAATAAAGCAATGAAACCTGCATGTT
TTCATTAACAGTGCCAAGGATCACAAAATGTACTGACGCTCACGTGTTTTTAAATGCTTT
TTAATGTAAAATTGCAGGTGTTCACAGATCCCAGCAACCTTCAGCGCCACATCCGCTCCC
AGCACGTGGGGGCTCGCGCTCACACGTGTCCTGAATGTGGCAAGACCTTTGCCACCTCGT
CAGGCCTCAAACAGCATAAGCACATCCACAGCAGTGTCAAACCCTTTATCTGTAAGTAAG
AGCTTTGGAAGTTAATGATCGCCTTATTCATGACAGTTTATTATTTATTTGACCCTTCTT
CTTCAGTGCAGTGTGTTTTTTTTCTATGTACAGCAATGTGTTTACGTCTTCTGAGCCAAA
CACACAGGTCCAGGGATCCAATTTTTATTACTATTCATTTTGATTGTATACTGTAAATAA
CTGAGCCTGTTTACCTAAGCACCT
>NODE_720_length_858_cov_14.735432
AGGTGCTGAGATGAATGAACTCCAGCAAATGAACTTTGGCAAGACCTTTTTGGATCCTTT
GAACTTGCTATAGGGTCTGTTTCTGGTCTGTCAGGGGAGGGTGCAGCGTTGTGGTCACTC
TGTGGTATGGTCATCAGGCTTTGGCCCCTTCACTGCTCTTTGCCAATGTATCTGTTTCCA
AATGGGACCGAGACAGGCCTTAGATGTACCCTGCTGAGGTCCTCTGAAACCAGAGACCCT
TGAAGTGGACGTCTGCCTGTGTCCAGTCTGCTCCCAGGAACCCTTTCAGATCCAAGGACT
CCAAATGTGGCGTGCTGCATGAAGACATTTTGGACGTAGCCTGGTCAGTAGGGTATCTCC
CTGCCCCCGACTCACCACCACCACCTCTACCATGCTAACCACCAGCAGCCCCTTGCAGAC
CAGGGAGCAGACCACCCTGGGCTGGTCAGCAACCCCTGCTTACACCTGCCATAAAACTTA
AAAGCTACAGTCTCATCCCCCAGCTTTGAAGTGTTCAAAGCATAGCTTAGTGACCTTTGA
TGCGACTTTGGCTGCAACACATGTTTTGCACCCATGTATAAACGCAGGCCTCTCAGTAGA
CAAGGCGGGATTGTTTACCTACATGTGCGAAACGTAAGGGCCAATGCATGGCAACCATGC
ATGGAGCCTCCATTTCCACACGTCAAGTTCCCCATGGTGGGAAACAGACGAGTCGAACCG
GACACTGCTTTGAGCAAACATATTCAACCACCATGTGTTGAGCATTACTTAAAACACTTT
CTCTGTGCGCTCAGACTGTTCATTAGGCCACGGGCTTTCAAAGATAGACAGATGCAGCAG
TTGAGTCACTTGCGTCTGACATCTTATTGCATTTTAGACAAAACCAAACAAAATACATTT
ATTTCTGTACAGTTTGAAATACTGAGTAAAATGTGTCtgtagacacaaatatcaaaacct
gtcacatactgcaaataggcagcgattgcctggtcagagtca
>NODE_721_length_656_cov_18.224085
GGTTACTGTTTAAGTTGGTTTAAGGTTACAGCTCTCTCCAGGCTGCAGGCAGGCTGTGTG
TGTGTGTGCGTGTGTGTGTGTGTGTGTGTGTGTGACTGTGTTGGCTTGGCTTGTGGTTGG
GAGGGCTGGGGGGGTCGAACTCAATCTATATGATGCAGGGCCTTGGTCCTTTGGGGATAC
AGCAGAGGGACAGCACCAATTTTTAGCCCATCAGCCGTCCAATTTTTCTCCTTTTCATAC
CTGCTGTAGTAAATGAGAAACAAATTAAATTTCACCCCACTATCTCCACAGAAACCATTT
AAATCCTTTATGGAAACCAAATTGTCCCCAGACAAATCGCCCCTGGTTCTGTGGAAATAC
ACTATGGCGCTGCAACCGAAATAAATTTGTGTCACTCTGGATATGGCATTGTCTGTAATG
CCATTCATTGGAGGATCCTGGTGAAAGAGAGAGGGAAATAAAATAAGGGGCACTTTTGGA
GGAACAAAAGGGGTGAAAAAGACCCCAGCTTCCCATTCTCTTTTTTGCTCTTTTTTTTTC
ACTCTCCCCTCCATCTCTCTCTGTCTTTCCTTCCTTCTCCCTGGCGCCCACTTTTCCCCT
GCGTGGTGTTATTAATTTTCGGCCAGAGTTTTTGCATTCATGAGGTTGAGATTGAAATGG
AAATGAGGGCTGGCTGAGTGAGCAGTCTCAGCAGTGGCCGCGGCCAAACGGGGGCCCCAG
CGCAGCGCCGCACAACCCAGCGCTCTGCCGACACGTGTCAGAGACAGAGGGGACTCggcg
accaccatccagcctgctca
>NODE_722_length_521_cov_2.656430
TATGTGGTGCTTTTTTCATTACTTTAGGTGTTTTTGTGTGGAATCTACAGAACTAAATCT
AATTTATTATACTGAACATGTCTGGGTCTCCATAACTACAAAATAACAAAATAAAAAAAG
TACATTTACCCAATAACAGTGTTGCTGATTATGAAAAATGAAGATGTACTTTTAATAATC
ATTTATCCCTACTTAACATTAATTAAATTAAATTTCATGATCTCCAAAAACGTAATTTTA
GAGTTTAGTTGAATAGTTACACCACTGGCTGGTGTAATGCTGGTAATTACAGAATTAATA
GTTCTGAGAAAGTCTCAACTGCACAACACGAATCTCCCATCAGTCTCCCCACCGACCACT
TGAAAAGCCACAGAGCGACAAAAAATATTGCTGAGAACAGGAGCAGCAGATGAGTGCAGA
CTGATGAAACAGACTAACAAACTAAGTTAGATGAGAAAAAGAGAGTTGAAGTAGCAAAGA
GGGAAAAGGAAGAGAAGCGAACAACACAAAGAGACAGAGAGAAGCAGAAAAAAGATGGCA
CTATGATATAGAACAGATTGTGCTGATTCTACTCTCTCTCTATCCGCCTTCCATCAGTGC
CCCCATTCCTCAGCCAGACACTTTCTTAAGCTAAACTAAATGGGCTAATTAATCTGGGCT
AATGG
>NODE_728_length_542_cov_11.315498
CAGGCACAAACCCTGCTTTGGGTCATAAACACCTCTGCCTGTCTCCCCTCCTCTTTTCTC
CTCCACAGAGGTGAGTTGGGTTTGCACTCTGTTAATCTTTCACTACAGGCCCGCTCGCTT
TTTACACTGGCCCACTGGAGAACAGAGGAGGAGAATGAAAGAGGGGTAGTAAAGGACAAG
AGTGGATAAAAGAGCAGGAAGAAAAAGCCATAGAGAGGGCCAGATGGGCACCTTCACAGT
CCATTTATCAAACCCAATGTGGCCCTCCCCTCCCCTCCCTGCTGCTCTCATGTCCTAAAC
CCCCATGTAATTCTGTAATGATTTTCATTATCATATAATGACCTTACAAAGCCTACAGCA
GTTTGCATGGTCAGTACAAAACTCGCAGCTGTTCGCTTCCATGTTTGCTCGCCGGCTGTG
ACAAAGCTTTTTTTGTTTTCTGTTTTTTTTTCTTTTGGCCAGAGCAGTGACCTCTAGGCT
TTAGAAGGTCAGCATAAGGTCACATCAAAGTGTACATACTGTCAGCATACAGACTGAAGA
CAGCATCCAACCCGTGTTACATTTCTCCCACACAGAACTAGAGAAGACTGGTAGATTTTC
TGTGTATGTACTTCCAGTGTGAATCCTTCCTCACCTGTGATTGCACAGATGTGAAATGTG
ATCTATGAATTTTTAAAACCTAAAAc
>NODE_738_length_329_cov_11.063829
TACATGCACGCACTACACACACATTTACCCACGCAAAGTGCTCTCTCTCTCTCACACACA
AGCACAAAGCAAGCAAACAAGCACACAGATGAGGCACTACAAGCTCAAAATCCCTTTATT
ACCTCTCGTTGTGGAGAGGGTGCAGAAGTGGCCCACCAAGTGCTCCCCTCTCTCTGTATA
TAAACCCTTAAAGCCTTGTCTCACACCCAATGAAAGGCCACTGCAATCTGTAAGCAACCC
TGTTCCCATATGGGCCAGCCTGCCATGGGCCTCGTTTGCCTTTGTCCTGTGGCTCTCTGA
GGGCCAAGCCCTGCACGCCCCAGCCTAGCTCCAGGCATTTATTAAATATGCACCTTCCAG
TCGCTGTGAAGAAAGATCCCAACCAGCTAATCTCATCACAGACTGGGGACCCTCCACATA
TGTAAATCTACATCTGTTCCCCTTCAAAGAGAGAGATTCTCCAGGATTATCCC
>NODE_739_length_623_cov_21.268057
CTCTCATTCCCCTCGAGTTTATTTCCTCCACTAAACGATTCGCTCTCGTTTCCCCCCCTG
CAGGTCAAGCGGCCCCTCAGGCCGCAACAGCGGCGGCAGCCTCTCAGCCCGGAGGCCAGC
CGGACTACAGCGCGGCCTGGGCGGAGTACTACCGGCAGCAGGCCGCGTACTACGGCACCG
CCAACCCTCAGTCGATGGGTGCAGCACCACAAGCCCCTCAGGTACACCCCCGATAAGAAT
CCGCCCTCCACATTCACTTACACTCAGTCGATTTGTACCGTAACCCCGCTTCCCTCCTCA
GGTTTCCACAGGGTTCCCGTGACCGCAGCAGCCGCTCAAACTTAACCAAAAAAAACTACT
TCCTCCCTACACAGGCTTTTAGATTTTTATTTTGGGAAGCTGAGTCCACTGTTTCCGCTG
TTAACATGCAATGTATCTTCTATGTATTTCTTCTGCACAGGGCCAGTAATGTGAAGTGGA
CATAAAGTAAATGCTACATTGTCGAAACAAAATCCTTTGTTAAATGTTTGGATGCAGACG
CCTTGATGAAGATCTTAAATTTCCTTGGTTTGAAAGTGTTTCACATAGATGGCAGATTAC
CCGGCGAACACGTCCTCCTTGATTTTTTTTTTTTCCACTATTTTTGTTGTTTTGTTTCTT
TTTTCTTTTTCTTGTAAATGCTTTTGTTTTTAGTGAGGTAATTATACATATGGTCATTCC
AGCCCTGTATTCTACATTAAATGTGGTTAGAAGTCATGTTTATTAAa
>NODE_740_length_829_cov_20.692400
ATGTGGTAGATAGCAATGAAATTTTACACATACAGTATTTGTTTCTCATAGCAGCTATCT
ATGCCTTCAGCTTTGGAAAGAAATCCATCTGGTTTGACTAAAATAATCAAAAATAAATTC
CTTAGTCATATCTCTGATTTGCTGCCATGAGTGAACAATATCTTTACCTTCTCTCAGTTC
TCAAACTTTTTAAATGTCCTGGAGGAGTTCTTGTTTGAGTCCCAAACCTACTGAGATCTC
TAATGAAGGCTTTACCTTCCAGGCAAGCATATTTCTCCAAATGACAGTAATTTACATATG
ATGTATTTAGAGAAGAAGAGGGCAGGCTAATTCTATTTGGAGATTTTCCTTTGTTTTAGG
AGTCATTAGCAGCTAGCTCAAATCTAATTTTTACAATTTCATCAGGCCATCTTGGAAAGC
CTCTGTGAGCTCATCAGAGAGGAGCATTTATTGCTAAGTGTTCTCTATTGCATTAGCACA
CAATAAAGCGGCCAGGGACTGCTACAGACGTTTATGTGGAATCCAGTTAACACTCTGCCA
ATTCGTTTTTTATTGGGACACAATCAATTTTTATTCATTTTAAAGCCAGAATGCTTTCTT
TCATTGTGTGCCTACCCCAGCTTATTATACCCTAAACTAATTACTCAGTTGTTTTCACAA
AATGCTAATGTTTATGTTAAAGATTTCCTCTTTGAAATGCAGGCCTGACGTGCTTATACA
TACACTTCCCCCTATGCTTTAAACACAATAATAATGACATTCATTTCATTTCTATGAGCC
TGGCAGTGACAGCTGTCTGAGTAATAACACTGATTTTAAAGAACTACAGGTAAAGTCATC
AAACCTGACCCTTGGGTCGAATCTGCCTCTTTATCTTTTGTATGACTTgaattttgaatt
ttacactctttgggctacaacaaagcttttggcatgttttggaagttttagtacaaacag
aacagaaaagcat
>NODE_741_length_811_cov_21.512947
CTCTGTGGGAGGATTTAACGTTGCTTTTAACCCTCGCCGCCTCATAATTACCTTGACATT
TACCCTGCATTCAATCAAGTTTTTAACAGCAGATTTATTGCGATGACTTTTTTGTATTGC
AGAAGGCAGCAGTAATTATGCAGGTTATTAAGAGTCTTCATGTTAATGCAGTTTTACATC
TATAATATTCGCCGCACTCTGTTTTCCTGTATGGAAGGAGCGCAGTGTCAGCTGCCCTAA
GACAGAGTGACACAGGAAAGGACAGAAATACTATTAGATGAAGTATCAGATGACTTGGGG
TATGAGGAGTGGAACGGGGTAGCACTGCCTATCCCTCCTTTATTGCTCAGGTTATTATCA
CAACTGCTGGGGAATTGTCGAGACGGGGAGATAGGAGTGGCAACGATCCATCCGGGACTC
GTTCATCACCACGCGCCGCAGCCCCCCGAATAGAAATTACATCTGCATCTGAATTAGTAA
CATTATTCGCCAATTTGGCTCAGAGTGAACATTGTTCCATTGAAGGTGGAATTAAATTAG
AAAATGAGTGAGTCTTTAATTTTCAGATTATAAATCAGGGAATATAATTCACCTCCTTGT
ACCTTAAGGGCAATCACATTATCCTAAGCGACATTTTATCCTCAGCCCCGCCAAGTGATC
TCATCATGATACACAGACACACACCAATCATGCTTCCTGGGGAAGTAAGAAATACATCTT
CTCCTCCAGAATTAGACGTAAAATATGAGTGTCTCCTCCTGCATGAGAGCTTATTTTACA
TGAAATTTGATGGCCCTTCTGAACTCACAAACACTATAGAGAATTACTTGGTTGAGTGAT
ATTACGTTGCTTTTTACCCCTGTCAATGCATAGTTATGTTGGTTGAACGTCAGGTCAACA
TACAGAATATCAAAGTCCTACAGCTGTAGAttataaggcacatggggagtttgac
>NODE_742_length_466_cov_11.652361
TCAAGAATTTGGTCAAACAACACTTGCACTGGCTTTACTGCTAGAATGGTTTACTGCTTC
TAATGCATTACTGCCATGCTGAAATACATTCAGATTGTTCAGTTTCTCAGTAATTTTTTT
TTAAAATTCAATATAGCACACAAGACAGAGAAAGCTAAACTTAAGAGCACTGCCCACATA
CCTTCAGTGCCATTGGGTGTCATGGAATTGTTACTGATGTGCGAGTTGTCAAGGTTGGGA
CCATTAGGAGATTCACTGCTTCCACTTACTCGGCTGTGAGGACTGGCTAAATCCTGCATT
TCCATAGACCTGACGGGACACACACACACATGCACACACCAAATCAAATTACACATATCG
CTCTGGTTTCAGGGAAGGCACAGAGCTCTCATACTCAGCGCTGTGTACACAATATGCATA
TTCCGGTCGTGACAGTAGTAAAATAATGAAGACACTACAACGTAAGAAAAAGTAAAGTAT
ATAATCTAAAGCAAGTTTGCTAATGGCAACCTTACATATGATACTTTCAACAAAAAAATG
CATTTTTTATGAGATGCAAAATtaaatggaaaaaaaaattatagatgaaaataattaaaa
aataaaaagc
>NODE_743_length_145_cov_6.751724
CGTTTCAGACCGCTCTGAGTTGATTGGTGTAGGTTTGTAGTGACACTTTTTTGGGTCCCG
TGGTATGGGCCAACCCTAACCCTAAGGCCTGAAATTAGGCTTAGGCTCAGGGTTAGGGTT
TTGGCCTGGGTTTGGGAAAACGGTCAGTGCTAGAGACATGAAACTTGTGTCTACCCCCCC
ATTTGCTGCTGCCGCGATCGCACTGAGCCTACTCCCGAGTCTCTACGACGTCAGGAAGTG
GGAGAAACCTGTGATTTTTTGCTCTATCTCGGGAAGGGAAGGTCGTAGA
>NODE_744_length_367_cov_2.207084
ATATGTTAGTCGCACTGCATCTAAAACACAAGAGCCCTGCTGGTGCTTCAATGTGTCAGC
CAGTGATTCACAGCCTTTTGGAGTGGGTGGCAGTAGAGAGGAGAAGAAGAAAGCAGGAAA
ACGTTCACCGCTGCTCACTGGGACTGAGAGTGTGAGGGCGTGGGTGGGCAGAGTGGCTGA
ACAGGCAAAGCAGGCACCTGGGATGAGCTCAGTAGGCGGATGGGAGGGGAAGGGAGGGAA
GGGGAGGAGGAGGTATCAGGAGGGGGGCTTAACCCTAAACGGCAAAGTTGCTCATCGTGC
GTGGGAGCTGGCGGTGAGCACATACACGTGTGCGTATGTATCATGTATGATTGTGCAGCG
TGATTATCTCCCCCTGCAATCCTGTCAGGAATGGATAGAAAAAAGGTTCGGAGGCTCCCC
TTCTGTTCCAGAGCCGGAGCAGTGCTCTCATAAATGATCACAGATGCAGTGTGCTGGCGT
GGCTTCCTTTctcttacagcatagaagagat
>NODE_745_length_737_cov_27.283583
CTTATTTTAATTTGTATATTTACTCCATAAACATTATTACAAAACTCAGCAAGTTACCAA
TATTACATTATCACCATACAGGCTTGATCACAAATATTTAAAACCTTTGCAACAGTTACA
ACAAAACAAAAAACAAAATAATACCCAAATAATTTACATGAAAATCTATAAAACAGCAAA
TTGTTCACAAATTATATTTTTTTTTCCAAGTTTTCATTTTTTTTTCTTTGCTTATTTGTG
TTTTGCACAGTAACACAACACTCTCACAACAAGATCATGGTCTTATTACAAAACTCCCAA
CAAAATGTAAATATTTCTAGTTTTCTGTTGATACTTTCATATTTTGGTTTTTAAAACCAG
AAACTTGTCATTGTATATCCTTTCCACTGCCTATAGAGGCGCATAAAAGGTTACTCACAC
ACACAAATACTTCACAGCACTTTCTAAGAAAAATATACACTTACAAAATATGTTACAAAT
TGGCACACAAAAAATATACAAGATTTTGTAGTGTCAAGAGTTCATTAAGATTCCTTCTGG
TAACAACTCTAGACAGTATATATAAAGCTCGGTAATCTTTTAATGAAAAGAGCAAAAGTA
ATTCCAACCAGTGTCAAAGAATCATGAAGTGAATACATCAAACATAACATTATAATATAC
ATTCATAAAGAGGGTTAGGTACCTAATCTATTTTGCATTTCTTTTTTTGTTAACTCTGGG
AAAACAAAAAAAACAAAAAAATCTGAACGAAACAGAAAAGAAAAGAAAACAATTGTCAGC
TTTCTTAGCACCATTAACATGAGGCAGCTCAACAGTGGCACATTTTGAAAACAAAAAGAG
AAAGAAAGAGAAAAAAAAATCTATGAACTCAGAGAAGTACa
>NODE_746_length_580_cov_14.665517
TCACCTTGCTGAGGCGCTGGGGGCTTTGTGGGGGTCCTTGGCCACTAAACAGGCGTCAGG
GGCCGGGCGTCCCCTTTGCGCACGGGGCTCCTGAGCTATTCCCGGGGAATTGGCTCGACT
TTTCAAGCTGTAAACTTTATTAGGGCCGATTCTGGCTCTCTGACATTTGGGTGCTAAATG
AATGGGGGTTTTGTCTATGAATTAGATCGTAAAAATCATCCGAAGAGCGGCCAGATAGGC
TCACTGGCCATAAACGGTCACGTGGTAGCCATTAAAGTAAGTTTTATGGTTTTGGGGAGT
TGACAGTATATTGCACATAACATATAATCGCACTGACGGCGAGGCTTCGTCTGACTCTCT
CTTTGCAGGCTGTAAGTGTTACTTGACCGGTACAGACCATCTCTGTTGCTCAGTCTGCCT
CAGTGTGGACCGGACGCTCTCCAGGATGAGGACCGCGTCTCTGGGTAAGTTTCTCCAGAC
TAGCCGGTTGCCTGAGAATAGCCAGCCTATGTTAAACAGCCATATTATTGTATTCGCTCC
CTCTATCCGTCCCTATTAGTCCATTACACTAATTTGTCAGTTGTGGAGTGCTGAATACTG
GTCTCGGCAGATGTTGCGCAGGGTTGGGTCCGGCTCATGGCTATTTAATTGCTTCCTTCC
CCGTGTAACTTGTTTCCCTCCATCTGTGGTGTAACTCATAATccatttttacatgttgga
taat
>NODE_747_length_515_cov_6.623301
AACAGAAACAAACAGCTGCAAATGAGATTCTATGTTTAGGAAAGTCAAGTAACCTGTGAA
ACATAGAAAGTGCTCCACAGCTTAAAATCCTAAAACGAAAACCAGAATTTATCTAAAGTC
CCTCTAAAAATCTTCAACATTCTTGCATTCCACCCTGCTATTTCAGCTAGAGCGGAGAGC
ATTCTAGCAAGGCATCATCATCAGGCACTCCCATGTCATGTAAATGCTCTATGCTTTAAT
ACTCATATGGAGAAGGGTTACGATAGAGTAGTGGCAGTGAGTACATCTCTCTTGCAGGAC
GTCCCCACTCCGACAGATCAGGTGCCCTTCCTCGTCGTCCCTCACACTCAGTGCCCGCGT
CCGGCTGTCGCTCCGCTGTTTTCGCACCCAAACCGCCATCAGCAGGTCACAACACGACCG
GAGGGGACAGGGGGGTTTCAGGGGCAGCCGCAGCCATGGCGTCGGGCGGCACAGGTAGAT
GAGGAGGGAGGAGGAGGGTGGTGTTGGTTGTAGTTGATGTTGTTGTGGTTGTAGGTGGGT
TTCGTGGTCATGGGGCGATTCACGCATGACACCACGTGAAGGAAATATATAACGATAGGG
ATATAGTGCAAGGGAACAAGTCAAAGATCACATGTTGTCCTCTGCTCCTCtcccccctc
>NODE_748_length_155_cov_4.574193
AGTCCCGAGTCTCTACGACCTTCCCGTCCCGAGATACAGCAAAAAATCACAGGTTTCTCC
CACTTCCTGACGTCGTAGAGACTCGGGAGTAGGCTCAGTGCGATCGCGGCGGCAGCAAAT
GGGGGGGTAGACACAAGTTTCATGCCTCTAGCACGAACCGTTTTCCCAAACCCAGGCCGA
AACCCTAACCCTAACCCTATCCCTGGCTGCGTTATGCACGTCCCATTGTCAGTGAATGGG
AGAACGTTTTGGCCAATATCTCCGGAACCAGACGTGCTAGACACCTGGAAATGCCACCT
>NODE_751_length_487_cov_5.831622
TCGTAGAGACTCGGGAGTAGGCTCAGTGCGATCGCGGCGGCAGCAAATGGGGGGGTAGAC
ACAAGTTTCATGTCTCTAGCACTAACCGTTTGCCCAAACCCTCACCCCAGGCCGAAACCC
TAACCCTAACCCTAATTCCGGAGCTTACGGTGAGGGCTGGCCCATACAACGGGACCCAAA
AAAGTGTCCCTACAGACCTATACCAATCAACTCAGAGCGGTCTGAAACGCACTCTCAAAG
GCCTTCTACGGGAACTTGTCTTGGCATCAGCACTATGATACTGGCTGCGTTTTGCACGTC
CCATTGTCAGTGAATGGGAGAAGGTTTTGGCCAATATCTCCGGAACCAGACGTGCTAGAC
ACCTGGAAATGCCACCTGCCCCACCTAATTTGGCTATGCCGAAGACGCCGGTCTCAGTCC
CGAGTCTCTACGACCTTTCCGTCCCGAGATACAGCAAAAAATCACAGGTTACTCCCACTT
CCTGACGTCGTAGAGACTCGGGAGTAGGCTCAGTGCGATCGCGGCGGCAGCAAATGGGGG
GGTAGACACAAGTTTCATGTCTCTAGCACTAACCGTTTGCCCAAACCCTCACCCCAGGCC
GAAACCCTAACCCTAACCCTAATTCCGGAGC
>NODE_752_length_441_cov_11.607710
TCCACCCAGAGTGAATCTAAAGATTTTCCACAATATTCACTGATCATGTTATTCTTCATT
ATGATTTAGCTATTGCTTTCATATTATTGATACATACTTCTACTTTTCTATAAAATACTC
AAGATCATAAAACATTGCGCGGTTACAGCAAAACAGCAGTGTGTTGTACAAAGATGGCCA
CTTCCCTTTTTCACTGGCAGGTTAATAATCAACATTTTTTCAGCAGCAAAGAAACATCTG
AAATATTCAAGAAGGTACAGCATCATATTAAACACATCTACAGAGCTACTCCCACATACA
CATAGGAAAACCTGAGAAGGACATGCATTAAAAAGCTTGTGCTTTAAGTTCTACTGTTCA
TTCCGGTTCATCAGCTTGAGTTAATACTATGGCTACTGTCCAGTTCGCTCTGGAGTTATG
GGGTACACTGTGGAGGGCATGGGGTAAGGCCAGTGAGAGCACGAAATGAAATAATAATAG
TAAGACCAGCCAGCTTCATTCCAATCCAATACATGTTATAATAATTTGCAGGATTAGTAG
AGTATTAATAAGAAATGCACACCGAAAAcgtagttagcttattat
>NODE_753_length_695_cov_11.761151
AGCCATTAAGTTACAACACTGCAGGCTTCCTGTTTTCATGCTTGAACACCTTCTACATGC
TTTCAGCGAGGACAAGAAACAATCTCGAGTGAAACAACAGGGAGGAGAAACCCAACAAGA
CAAAGGGTATTTCAACGACAGAGTGCTTTAAACCACAACAAATCACATGTCACTTCGTAT
CCCATTTGTGAAAGTTAAGACAGGAAATCTAAACCCAGTTTCACTTCAACAGAAAAGGGG
GAGATCTCCCTCCGAGGAACTCGACTAGACTCCTCCTGTTCGTGATCACAGTGGCCAGCG
AGCTCTGCTTCAGCTCTGAGGGACTCCTGCTCTATGGTAATCATATCCTATTTGAATAAT
GAGGCAATACCGCCACTCCTGCTGCCCATTCTCCCTGCATCCTTGACTGGAGTCTTTGAT
AGACACTAATTCTAGCTCCATCTATAAAGCTCCTCTCATGCATTTTTAATAGAATCTATT
ACTTTAGGATTAAATTATAAAAGACTGTCCTCCTTAAATTTTTAATAGTTTGCATAATTG
GTATCAGGGCCTGAATGCAAACCATAAAAACCCAGTTTGTACAGGACTGAGCTGCAGAAC
GAGTCCGGCACAACCACACAACACTGTTGCACATAAACGACACCAGTGGCAATATGACTC
TATCACATACAAGCACACATCTGCACAAGCTCACACACGCACATACGAGCTCGGCCATTA
TAGCTTTGGTTTCACTGTCATGGGGAATAAGGTGCTGTGAGCTCTGAATGAAGGGGACAA
TAAGGTCAGGGAGCATGAGAGTTGTTTTTGGCTGCTGAGTCTCTAAAGGAgcctgaggc
>NODE_754_length_742_cov_14.018867
ACACATGAGGCCCACGTATGGTACATTGGTGTGATAATTTGTCCAGATGTAGCAGACCTT
AAATCACATCTTAGGCGTGGATGAGCACAAAAGGTCCTTCATGAATGAGGGAGGATGTGT
CAAAACAAAGGCTCTGCCAAATCACTGAAAACACTCTGCTCATTATTTGGCATTGTTTGC
AAAAAATACGAGTCTAGACTTCTATGATACTCGCATGCATTATTACACTGAAAGCTAGGA
GGGTTATCGGCATAACAGGCTCACCCACAATCCCTGGATTCACAAAGGGAATGATTGTGG
CTGGAATGTGGTGTGTTCCCAGGAAGACTAGAGAGGGCCATCACAAAAGGAAAACCCACA
CGGTGGGCACTTTTTCTTCTGCCATGTACAGGAAGCGAAATGAGAACTATCAAGTTTGAC
ACTATTCACAGCGCCTTCACGGGGCCCTACAATACCTGGCTGGGCAGACAGAATGCCGGG
CTTAAGAAAGGGGGGAAAACGGCTGGCAAAGTCTCCGTCACGTGAAAGCGTGTCGATATT
TCTGACACCTCCAGGCTACGTGCCAAATAAAGAGCATAGGGGCTTGTCGCTGTGGGGCCG
CTGGGCCCACCAGAATGCTGAAAGCTGGTACCCCTAATACTCCAACAGAGACCTGGGATG
GAAGATTTCTGTGTAAACAAGAAAGAAATCTTACTGCGCTTAAGTTTGGAAAAACTGCAG
GAAATAACGAGCAATCAAAAAAAGAAAGAAAAGCATTAAGAATACGGTCTCCTTAGGCGG
GAGTTAAGGGGTCAAATACCTCAGAGACAAATATTCTTATTAACTGTATTGAGATTAATG
TGATTTTTCCAtctttgtaataatacatgcatttataaaggtggct
>NODE_759_length_427_cov_2.110070
CTTTAACAACATCTTTCTTCTCTCTCTAATAAGTTCGAAAAGATGTCTGTCTGTCTGTCT
ATAACTGTCTTATAACTTTGGTTTGACGTTAAATTAATTTCTTGCAAAGCTAAAAATGGG
TCCAACCGTCTTTGTTGCTGTCTGTTTTGTACATACTGATATATGTATTATCATCCACAG
TAGGCTTGTACTGCACAACATCTCAGCATGTGTATTGTTTTGTGTGCATCCTGTGTGTGT
GTGTGTTTGGGAAGTCGCATTATAAATGTCCTTTCTGAGGACAACAAATCACTCCTTCTC
TCCCCTCGGTGTGTGTCGTTCCACTCCTATCTCTGGTGTTTTGCCAATAGCCCTCTCAGC
ACTCAATCAATTACGTGTGTGTGTGACAGAGCATGTGTTTGCGCGATGACATGTATGTGT
TGTTGGGCTTTGCCAGCTCTCCTTGGTTTTTATTCTTTCTGACATGTTTTCATGCCCACC
TCACTTTATATTTGTTTTCATTAAGATGACACGAACATGAAAGAGCATCACAAGGAACAC
AATCATAATAgatgtacactgtgcttatgca
>NODE_760_length_491_cov_8.224032
ATATCTATCATTCAGGAATAGCTCAACACATGAAGGTCCAGCAATAAAAACCTCTTCACA
TTTCATCTCCAGGTCTTACATCAAGGTGAGGCAGGGAGGGAAAAGGATCAATCTGAGCTA
CAGTCAAGTTTACCATAAAAGCTGTGGCAGTACAATAGCAGACAGTATAACCACTGCAGT
GCAGTACTGTATACAACCAGGTGCTGATATTCCTGCCTTTTAGAGCCCACACAAGGCTAA
CCATGCTGGGTAACTGATCAACTACAGCTGCCTGCACAAGCCCAAGGCAAACAGAGAGAG
AAATAGAAAGCAGAGGGAGACGACCAGCGACAAGCCTGGCCGCTCTTGTACTCACCAGCA
CTGGCAGAACACAGCAGAGACACCAAGAGCACAATCACCAGCGTCAGGATCTTCACATTC
ATTTCTGCACTCCCCTCTGGCTCTCCGCTAGTCACTCGCTGATATACTGTAGTGGTGTGT
GTGTGTGGATGGGAGGGAGAGAGAGAGAGAGAGAGAGAGAGGGAGGGAGAGCAGCTGAGC
GAGCAAGAGAGAGAGAGAGGGAGAGAGAGAGAGAGACTGTTTTCTCCTGTGTGTGTGTCT
GTATGTGTGTGTGTGTTAGAAGTGAGTGTGTCAAt
>NODE_761_length_561_cov_9.748663
ATGTAAGCTTTATTCTATGTGTATTCATAAATATACGAGTGTATGTGTGATGTAATAGGT
TGTCGGCAAATGTGTAATAATGTGCGTATTACGTGCGCATCAAAATGTGTCATTAAGGAG
GAAAAAGGAAGCAAAACACAAAAGAAAAATACCTCATCATGATCTCAATAAGTGAAAAAT
AATACTGTTAATCTCTTGTCACAGTGTTGCACCTTAATCTCATTGCACTTCACATAGTGA
TTAAGCCGCAGAAATGGCAAAAAAAAAGGGAGGGGGGGAAAAAAGAAATAAGAGGGATAA
ATAAAAGAACAACGATTACAGAGGGGGAGGGCGGAGAGAGAGGAGGCAAACAATAGAGAA
TCAAAGCATAATAATATTCCTAAATGAAGAGGGAAATGTTGCTCCGCTCATTTTATTAAT
CAGACTGTCAATTTCACCCAAGAGGCCAAACCCAAGAGCAATCTAAAACAGACTCAGAGA
TCAACCCAGGGACAAGCACCTCGCTCCTCACTCCTCTCTTCCTCTCCACTTGGATATTAT
TCGTCTGACCGAAGGCCGCCCCCATCATCAAGTGACAGCCCTCTCCTATTTATTTGCTTA
TAAACCTGTTACAATAAATGATCATTGGAGCAACGTCAGCCGAGCATTTTAACAACGAAC
AGCGACCACTTTTTTTGATGAATGACATTTCTGCTGctgccgggg
>NODE_770_length_396_cov_13.719697
ATCATTATGAATTTCAGTAACTGATTGCACCGGTGGCTTTGTGTGTGTTTGGAATAGTTG
AGACAAAACCTCAGACCATGGGGATTTACTTTACATCCAGACTGTAACCACTGCTTTCTG
TCTCCCCCCACTCACCTCCACCCCCAGTACGCTCTGGAGCGTTTAAAGGTCATGTGTGAA
GAGGCCCTGTGCAACAGCCTTTCAGTGGAGAATGTGGCCGACACCCTCATCCTGGCTGAC
TTGCACAGTGCCGAGCAGCTCAAAGCACAAGCCATAGATTTTATCAACAGGCAAGTATCG
CAAAAAGCAAAAAAAAAAAACTCCAGTGATAAATTCCTGCTGCCATTTCTGTTTACCAGC
CCTGAATGCTTACCTTTTTATCTCCTTGCCATAGGTGCAGTGTCCTGAGACAGCTGGGCT
GTAAAGATGGAAAGAACTGGAATAGCAAGTATGTAATTAGCTGATATATGTGACACAAGA
TTAATAACACACTCTTATCTCTTCCCCCAACCAGATGCATTAGAATTCATTGTTTTAGCC
>NODE_771_length_298_cov_5.677852
TCAACACAAAATACTCAACCCTAGGCAAAAAACACAAGCTAACATTTCAGCATTTTACAC
GCTGCAATGGGCTCTATGGACAGCATTTTCACCACCCGCCACTTTTATGCGCTTGCTTGC
TTGCTTGCTTGCTTGCTTGCTTGCATTTATCTGGATTTGACAGTCTGAGGCACCAGTTGG
TGCAGATTCTTCACTGTATGGACAGTGTGCACATGTTGATGTATGACAGTGAAAGACAAA
CAGACATAAAGTGGACATATAAACACAGACACGAAGCATCCATGTGAGTGCACAGGCAGA
GGAGGAGGAGCAGCATCCTGTGCGGGTTATAAAGAGAAAGTCAAAAAAGACTTACAGCAC
CCGGTATTCCCAGGCGGTCTCCCATCCAAGTACTAACCAGGCCCGACCCTGCTGGGCTTC
CGAGATCAGACGAGATCGGGCG
>NODE_772_length_775_cov_20.289032
TTTAAATACCGTAAAAAGAGCCTGCTCATTTACCCAGTGAGAGCTTTGAAAAGCAGGCTG
ATGTGATAATCCTATGAGAAGCAGGTGGTCTTCTTTAATGTTGGTGTTAAACAAAATTGC
ACTAACTCTTTTTTCCGTCCTTATAATCTCTAAATGAGAGAACTGATCACCTGATGGCAA
GAAAATGGTTTCGCTGGTTCTTATTCAAAGTGGACCTGAGGAGTGAATCACGGTATACTG
GCAGGAAATGAAAAAGAGCCATGTTGTCTTTTCTTTACTTTCTATCTCCTATCTTTTTCT
TTTTCCCTCTCAGACCGGGCTGTCAGCAGTGAGGAAGAGGAGGAGGAGGAAGCAGGCTTT
TTTTCTTCTTCCCCCACCACTTCCGAATTACCTGCTGGGTCCGAGCTCTTTTATGCTCTT
GTTGTGACAGGTAGATTTATAAGGCTTGAAATTTGTACAAATCAGTTGTCATTCAGCGGC
AGCTGTCAATGTGTCAAGCTGTCAGGGCCTGCTGTGAGGGAGATGCCTTAGGGGGCTGAG
CGAGGGGGCAACCGCCCAGAAAAGAAAATGAGTTCAAACAGACCTGAGAAGCTCCTCTAT
TCCATAGGCCTCCCTGCCCCTGTGGAGACGCCATCGATTTCTCTTGATGTTGAGCAACAG
CGCGCCCAAAAATGACATGGCACACTGCGCTCAACCCAGTCAGGCTGCGACACACCAATG
TGTGCTGCACCAATCCCCTCAATCTGCAGACGCCTCTCATTCTCTGCTAAATGGCTGGAA
ATCTGTAATCTCTCCAAGGAGGGAGAACACCAGAGTTGTGTTTAGAGATCGTTGGCAATG
GCTGTCGTGTTTTCATGTGCCGCTTAAGTAGCTGAAATGGAAATCTCTCAGAGgagaatg
acaagcgtgtttaaagatt
>NODE_773_length_311_cov_1.369775
TCCTCCAGATGGATTGTAGTAACAGAGACGGATCAAAGTGGTTTAAAACAGAGAAATGAG
AAGAACCTTCTGTCTTTCTGAATGATACCTCCTTTAATTATCTTCTTCTTACCGCTCTCT
TTCCTTCCTTTGTTTTCTACCTGAATCATCTTTCATCTCTTGTCTCCTACTTTAAGCTAC
AGTTTCTTTCCAAACTTCCTCCTCCTTCTTCTTTGTACATACTCTCCTTCTTCACACCAA
CAGTATATTGGTGCATTTTGACAATATTTACGTTGTAGTTTGTTTTATATGTTGGATTTT
TAAGACAATCTAATTCTGCAGAACTTTCTGAATTAATCTGTTGCGACTTTATTCACGTGT
TGATGTTTGTAAATGTGATTTCAATAAAAAGATGCTCAGTTTCTCTTTCCGTTAATCTCA
GCAgtgatgtaatgtgacgtttgtgtctgtcggtt
>NODE_774_length_145_cov_26.572414
TGGAGTCTGTGGATGGCAGACTAGTACATGTGGCAGAGGGCGTACATCTTGATTGGCAGT
GGCCATGTGGGAGAAAGAGTATGTATGTGTGTTGTGTGTGAGCACATTTCCATGTGTGTA
TGTGTATGCGTCTGGGTCTGTGTGCGGGATAATCCTGGAGAATCTCTCTCTTTGAAGGGG
AACAGATGTAGATTTACATATGTGGAGGGTCCCCAGTCTGTGATGAGATTAGCTGGTTGG
GATCTTTCTTCACAGCGACTGGAAGGTGCATATTTAATAAATGCCTGGA
>NODE_775_length_603_cov_14.349917
AGAGAGAGAGAGAAAAAAAATGAATGGGCTGATGGAAAGATAAAAAAGTAGCTACTACAG
GAAAAACTATGCGAAAATAATGTGCAAATTGACTCGCTTCTATTCAAAACGTGTATTCCC
GAGTTGCAGTCATTGGTTGTCCATTTGTCACCCATTTAAAGCTCCCTCTGCCTCCCTCCC
TCCCTTCCCGTCTCTGCTAAGCATCTCCAGTCTACATATCTTCTTTAGCTTTAACGAGCC
TCGTTAAGATCGCAATAATATTCCACCCTCTAATTGCTCATTCCATTCAGCAGATAGGCG
AGCATTGGCTTGTGCCTGATGCGCGCGGTGCGGTGGGAGGGTTGCTGTGGAGATCGGAGA
CTCTGATAACCCCCCGTGCGTGCTGCACAAGTGGTGAAAGCCTCGCGCTACGTACTGGCT
AATGATTGGCACGCTTGACAGTGATTGGCAGGGCTGCCATGACAACGCTACAACGACACC
AAGAAGACCAATAGAAAAGGGAAACAAAATGTTTCAATGCTACACTCAACGGCGGATTTA
GGGGGGAGATATTATGAGGCTGGTGTCATTAGGCGATAGCCATTGAATCATTCAATCTTT
TTTACTTGCCGTATTTTTCGGTTTTTCCTTTTTCTCGATAATTTTCTTTCTCTCTCAGGT
CATTTCCATGGTTTTCAGATCCCCTTTAGAGCTTTATCCCTCCCATTTCTTCCTGCCAAA
CTTCGCTGATCGCCCtctgctcctggc
>NODE_776_length_658_cov_5.823708
CTACGACCTTCCTGTCCCGAGATACTGCAAAAAATCACAGGTTTCTCCCACTTCCTGACG
TCGTAGAGACTCGGGAGTAGGCTCAGTGTAATCGCGACGGCAGCAAATGGGGGGGTAGAC
ACAAGTTTCATGTCTCTAGCACTAACCGTTTTCACAAACTCAGGCCGAACCCATAACCCT
AACCCTAACCCTATCTGCGTTATGCACTGCCCATTGTCAGTGAATGGGAGAACGTTTTGG
CAAATATCTCCGGAACCAGATGTGCTAGAAACCTGGAAATGCTACCTGCCCCACCTAATT
TGGCTATGCCGAAGACGCCGTTCTTGGTCCCGAGTCTCTACGACCTTCCTGTCCCGAGAT
ACTGCAAAAAATCACAGGTTTCTCCCACTTCCTGACGTCGTAGAGACTCGGGAGTAGGCT
CAGTGTAATCGCGACGGCAGCAAATGGGGGGGTANNNNNNNNNNCACCTGCCCCACCTAA
TTTGGCTATGCTGAATACGCTGGTCTAGGTCCCGAGTCTCTACGACCTTTCCGTCCTGAG
ATACAGCAAAAAATCAAAGGTTTCTCCCACTTCCTGATGTCGTAGAGACTCGGGAGTAGG
CTCAGTGCGATCGCGGCGGCAGCAAATGGGGGGGTAGACACCAGTTTCATGTCTCTAGCA
CTAACCGTTTTCCCAATCCCAGGCCGAAACCCTAACCCTAACCCTAACCCTAACCCTAAC
CCTAATTCCGGACCTTACGGCTAGGGTTGGCCCATACTACGGGACCCAAAAAAGTGTCAC
TACAAACCTATACCAATCAACt
>NODE_777_length_335_cov_8.647761
TGAGGTGTCACGATCCCCGTATGTACGTGTCTGGTTTCCCCTTTTTTCCTTCCTTCCTCC
CTCCCTGGTCCTCTTTCTGCCTCCCTCTTTCTCTCATCCATCCCTTTCTCTTTCTGTGTG
TCTTTTGCTGTCTGTGTCCCTCGCCCTGTTTTCTCTCTGTGTGTCCCGCCTTCTCTGTCT
TTCCCTGCCTGCCTGCATGCCTGCAACCTGCCTGATTATTCATCCTCTACAGCTGCGTCA
ATTTACTCACCTGCAAAAATCAGCCTCCCGGTATTTAAGCTCAGTTGATTCACCCACTCT
CCGCCAGACCATAGACTCTCACACGGACTCTCTTTCCATCTCCTGACCTGTCTGCCGCCT
GATTTCCCCATCCGTTTTGACCCTCTGCCACCTGGACTCGTTCCCCAGCCTACCTTACCA
TGCCACCAGCTCCAGCCTCGTCCGTTGCCTGCACTTCCCACTTATGTctgattctgttt
>NODE_779_length_368_cov_1.326087
CATCTGTGATCTGCACTGTGTGCTCAGGGCTGGAGGCAGAAACAACAATTGTGTGTCCAC
TAAAGGTCATGTGAGGAGATTTCTGCCACAGAGTGAAGGGTGAACGCCTGCTTTAGGGAT
TAGTGTTACAATTAGGCTTATGTTGAGGTGAAGGTTGGGTACTTTGCGTTTTGGATTAGA
AGTTTGGAAATAAATCTAAATCACAGTTGCGTGAATAGTGACCTTGGTGCTGATGGTGTC
CGAGCACGTGTGCAGATGTATTGTTTGAATGAATGCGGTGTCAGGAAACGTTCTCCAGGA
TGGCGCTGTGAGGACTCCTATTATAGAAGTCCAACTGTAAAGCCCAGATGCACAATGTAC
TTTATCAGGAAGCACTGTGTAGAAGAATGAGACCTTTttagttattcagggaacaaatcc
ccaataggtgtgagtctgctctgccacgaatttgcccctataaaaaaaaaagcatgtcac
tgggaaaaaaatgctgtcgtagaggctttaat
>NODE_780_length_1367_cov_10.689832
ACTAGAACTGTGCCAATCTGAGTATCTGAGTGTCTGTTTGGCTGCTCTGTTCCTCTCAGC
TTTAGATGCCCATGGCACTGCCTGGCATGACGGGGGTCCTGCAGAGAGGAACCACAGAAA
ACAGGCTGTGAGACAGGAGGGGTCTCGGAACATGTGGCATCCGTCTTTCCCTCCACCAAG
AGGCTCCCTGGATCCTTCAGTGGAGCCCATCGTGCCCACCTGATTGCATTATTTGCAAAT
GGTCTCCAGGAATGAAAGTAATTGTGTCTCATTAAGGGCTACGAAGTGTGACAGTAGGCG
ACTCAAAATGTTTCACTGACAGAGGACAGAAAAATCTCTTCAAAAGCAACATGTCTGGTA
CATTCTTGAATATATATTTTTTTCATACAGCGTTCCCTGATACTGATAGCCGCAGAAAAA
TTGGATGGAAGTACATGTTTTTGCGATTCAGCTGTACAGTAATGCCTTGATATAAGCACA
ATGCACTGTACATGACATCTTGTGAAACACTTTAATAAGAACAAGCGTTCAGAAAAAGAC
AAAGAGACATCCTACTCAGTCCTGGCTGCCTCCATCTCTGCCTGTTTATGATGAAGGGCT
CTTTTTGGTGTGAGAGTGAAAGAGACAGGCTGGGCTGGCTGTCATGTCATAAAGGATGCA
GTCAGAGAGAGCAGACATGATTTCATGGCTAATGATTCCTGCACTAATATCAGTGTGGGC
TGCAGAGGGGATAACCAAGTTGAGCTGTCTTAGCTCAAATGATTCAATTAGGCCAGCTGT
CCCTATTTGTCATGGCTCAACTGGCTTCTAGATTACCTTTCCAGAGTGCATACGTGCCTC
TGCATTGAACTTACCAGCTCAACAGTTTCACGGAAAAAAAAAGAAAGAAAGAAAAGCAAG
ACAAATAGAGAGAGAAAGAAAGGAGCAGTGGAGGGGAAGAAATGAAACAAAGAATGCAGC
GATAACCACATTATCCACTTAAACACTGAGGCCAATTACTGAGATAAATGTGACTTTGTG
TTTTGAGGAGGATCCTTGTGAAATCAGAGGAGAGACTCGGAGCGTGCTGGAGTGACTGGA
GAGGAACAGTGATCCTCAAAAAGAACAAGAGAGGCAACATTAGAGGCAACATAAAGGTCA
ACAGATAGGCGGAGATATTCCCTAAACTATAAAAACCTTCCAATTTACTGTACCTCTCAC
GTGATTTNNNNNNNNNNAGAAAGAAAGAAAAGCAAGACAAATAGAGAGAGAAAGAAAGGA
GCAGTGGAGGGGAAGAAATGAAACAAAGAATGCAGCGATAACCACATTATCCACTTAAAT
ACTGAGGCCAATTACTGAGATAAATGTGACTTTGTGTTTTGAGGAGGATCCTTGTGAAAT
CAGAGGAGAGACTCGGAGCGTGCTGGAGTGACTGGAGAGGAACAGTGATCCACAAAAAGA
ACAAGAGAGGCAACATTAGAGGCAACATAAAGgtcaacagataggcggagatattcccta
aactataaaaa
>NODE_781_length_609_cov_14.998358
CTGCTTCTTGGTTACCAAGCGATTTATTAGAGAGCCCCGTGTGAGGAATAATAGGTCACA
GTATAAAAGATCAACCAGCGGCGCTTCCACACGCCCACAATTATCTCTTAAACAGGTTGT
TGTAACATTATCATGTACCTACATGAGGCAGCAGATAGTTTGGTGTCCCTAAAACATCTC
GCAGGGAGAAAACTGCCAGTGTGGGTTAAAAGCGCCGTCCTCGGGGAGCTGTGTTTGCGC
TCAAGAACAATTTATTGCCGATGGACATATGGCCAATATTTTGCCACACGTCATAGCAAG
GGGAAAACAAACACAATGCAATGTTAGCGAGTCAGCAAGAGCAGAGCCACTTGGCCAGCT
ATGCAAACGCTCTTGGACAATATGAGAAGAGGAGCACTTGCTTTCTGGGTATATAAACCA
CATCAGGCTTATCTCTGCACGCACTCCTGACTCCCATTTGGAGATATTTCATTAACTCTG
CGCGCTGTCTTAACGCTGGCAACACATTCAGCCCCCCTCCAAGTCTAGGTAAGCGCACTG
GATGCTCCAGGCACTTTGCATACAGCATTTTATTCATTCGTTTGTTTATTTGTTGGTTTT
TTACAGCTCACATTGTGTATTTTCTGCCTGTTTTGTGCGCATGGACGCGCATCTGAGTCC
TTCAGTGTAGAATAACCCTATTTTGACTCCTTTTTTAATTCAGTTTTGAAAGAAAGTGTA
CTTATTCAGATTgcaggcctgtgtggttttcac
>NODE_782_length_392_cov_7.530612
TACACCCTCCAACATCCCCCGGGACAAAAGAGGGAAACCGGGGTGCCTGCCTCGTCATGT
CCCATCAATTGCAATGGGACCTCAGAAACCACAGGCCAACTAGCAGCTGCCACATGGGTG
TCCATCACTGGATTTGACAGGAGTGCTGCCCTGCTGACTGCCCTTCTTTACTGTCCCTCT
GGTCAATCTACACCTCAATTGGCCCTGCACTGGTGGGTGATGCCTTCTCCTTCTGCCGCA
TGTCAAAAAGAGCCAGGAGCCACAGAGGAAGTGCAAATATCCTCTAATGGCCTTGATCCA
GATGGATGCGCCCATGACAATAGGCCCCCGTGCCTGTGGTTTGGGTTTTTGAAACGCAGA
GGCCACCACAATAACACAGCAAAATTATGCATGCAGGCCAAGGACCATTGACATGTTAAA
GAGTACTGCCAGTTGCTATGATAATTAAGTTAGCTCATTCCAAGGCAGAGAGCTCTTTTC
TCTTAACATGTCTTTAAAGACACTTTGGGCACATACGGCAGGCTCTGAGACAATGg
>NODE_786_length_818_cov_4.528117
CTTCTCGCTGGACCGCGACCGCGACCGTCAGTCATCCAGTGTCGGTCACCGGGACGGGAG
TCTGATGAAATCTGCCAATTTTCAGTCCAATACGATTATGTTAGCCAAAACTTCCTCTTT
CCAGCAGGTGGCGCTATTCCTGAGAGGTATTATTTTCATGTGGTTGCGATCAGGAGCGGA
CTGTGATGCAACGTGTAAAGTTTCAGGCCAATCAGATCACGCTCAGGCTATTTACACTCA
CTGCCTGTTTCATGGCGAATGTCCAACTTTGTGGCGCCGCCACGGCCACGCCCTCAGACT
TTCGCGGAGGATTTTAACAACTTTTGCTCACCAATGCCTCTTCTATCAACTTGTCAAGTT
TCATGTGATTTGGAATAACCCCCTGAGACGAGTTCGCTCTGGAAATTGTGTGATTTTGGC
CCAAAATCAGCTCAATTCCGCTCTTTTTTTCAAAATGGCCGACTTCCTGTTGACTTTTGG
ATATGTGTGCAAGAGACTTTTTTGTGCGTCTTGGCACGTTACATAAGTGTAGCGAATTTG
GTACCTCTATGTGAAAGTATGGGATCAAAATGCATGCAAAGTTTGGGGCCGATCGGAGCA
TGTTCAGGATACTTCCTCTTTCCAGTCGGTGGCGCTATTCCTGACAGGTATGATTTTCAT
ATGTTGTGATGAGGGCCGGACTGTGATGCAACGTGTAAAGTTTCAGGCCGATTGGACCAC
GCTCAGGCTATTTACAGTGCACTGCCTGTTTCATGGCGAATGTCCAACTTTGTGGCGCCG
TCACGGCCACGCCCTCAGACTTTTGCGGAGGATTTTAGCAACTTTTGCTCACCAATGCCT
CTTCTATCAACTTGTCAAATTTCATGTGATTTGGAATAACCCCCTGAGACGAGAAATTTT
GTGATTTTGTGCAAAATGTTTCTGTTTCCAGCAGGTGGCGCTATTCCTGACAGGTATCAT
Tt
>NODE_794_length_715_cov_8.953846
CTTTCAAACTGCTCTGTGACCCGTTTCCACTTCTAAAGTGCTCACCGCCAGCTTTACCTC
CTAACTCTGAATTATCTCCTAAGTACTCACGTATTGTTTAATATACTCTAATGTGAATTT
ATCCCTCGTGAAATGATTTCTGCGCCTTTAAAGTTGCTGTGATTCTTAATGTCAATTTAT
CCACTCCTCCAAAACGCACTCCACTTTAACTAGTGCAGAAGTGTAGTCTTTTGTCTCTTT
TAAGACATTTTTTAAATTGGGTAAGGGCCATTAAGAGAAAAAGCACCAATCAGCTTTTAC
AGTCATTCGTCTTTATCAAGCGCAAGGGAGCTCAAACAAAAACCTACTCAGGTTGTAAAT
GGTCGAAATGTCAATTAGAAAAAAAAAAATCATCATTAGGTTTATTACTCAAATTAACAG
TTGCTCTCAACCATTTAAATCATTGTTGGTGTTCGCCGTTAAAAGGGAGCAGTTTTTTTT
TTCTTTCNNNNNNNNNNNNNNNNNNNNNNNNNNNNNNNNNNNNNNTAGTAGTCAGACACA
TCTCCCTTTGGACTCTGACGGAGTGATTTTGGAGGTATTATATTCATGAGGGGTTCCAGT
AATTGGATTAAATTGGTTCCAGAATGTAGCAATTTATATTATAATATCCCATTACTTCTA
ATACTGTTCTTAATTAATTAGCCTGATTTTTTTTGGTCCGTGTTCCTGATAAGTTAAGTT
GGCTCAGGAGGAGGTCCGTCCCATGGTGACGTCTCGCCGAGCTACATCAGTCACACACAC
CTGGACACAGCACACAAGGTGAGGGAAAATCTCACTGAGAAAATGACCTTCATCTTTATT
GGAACTgaggaagagaagg
>NODE_795_length_584_cov_12.934932
GCTCATCTCTTTACTGCATAATTTCCAGGCAGCTCTGAGTGACAGAGGGTCTCTGCATGT
GAGGTTTCCCAGTAGCTTTATCCTGCTGGTCAGTTCTTCTCGGTCTTGTGCACTTATATA
ATAATAAAGGCGAATATGGCTGCTTAGGGTTCCACATTTCCCGATTCAATTTTAATTCAA
AAGAGGATGTTACAAATCTACTTTGCTCATTATCCTCTTTGCCATCTTAATGCGTGGCAC
TGTAAGTGCAGGTTTGTTTGCCTCCCTCTCTGAAAAGCGCTGGATTTCAGATGTTAACCT
CTTTGGACACCTCCATTAATGAGCGTTCAAATGCGGCTCTATGGTAAGGGTTGAGCTTTA
AGTAGCACAGAATGAAAAATGATTTGTATTGATGCAAATCGTGTGTACGGAGTGAATTAT
ACACAATTACCCATCAATACTGGCCAGTCTTGCCCACCCTCACCAACAAGATGTGGTTAA
CAGGCAGAAAATAAGATTGAAATGGTGTGTAAAGAGTTGAAAATGAATTTCAATGCTGCA
TTTGTCCACAATTACCCCGTCGTTCACACGTGTTTTATTGGGAGTTTTTTTTTTCTTCAA
ATATTTCTCAAAGCAGATTGGAAACATTCTTGGTATTACCCTCTTTCTTCAGAGAAGAAA
GAATTAAGGATTTTGTGACAAAAAAGAGATTTTCTCTCCTGCTGGAGCGACGGAGGATAA
CATGGAGg
>NODE_797_length_603_cov_8.404643
TGCAGACTGCTTGTAAGAAAGCATTTCCTGCATACCAGAAAAGGCGATTGCCTTTTTCTA
TGAGAATAATGAGGTGATTTGTTGCTTTTAGGTAGATTGGACCTGCATGGACAAAAAGAA
TTAAAAAGTCTGTACGTGTCTCAGTGCAAATACATACATACAGCATCTGTATTCTCAGAA
CAGCACTGAAAAGAAAGAGTATATGAGATTTAAACAAGCAGTACACCTAAAAGGCCTTTT
GAGGCCTAAATCGAAGCCTTTCAGCAAACATAGCTGTAACATTTGGATTTTCTCAACTGT
AGGCCTCTGTGTTTATTCTAACCTGAGAATGTAATTTTTTTCCAGGATGCCACTATGAGG
CTGAATATTTCATCTATGTCCCAACAGATCGACAAAAAACTAAAATATAACTTCTGCTCT
ACACCACTGCTATATGATATTGTGAAATAAAATATTGACTTCATAAACACAACAGTAGTA
AAAATAAACCCGTACCAGACTGTGTTATGCCTAGCTGCAAGCATCTACGCTTTAAAAAAG
TAAGGTTGAGTGTGCAAGAAATGTGAAATTCACAGAGAAAAAAAAAGTATTCCCAGCATG
TTAGCAGAATACCAATATCCTTAAGCAGGCGGGGTTTTTGATGTATAGACTCCTGCCAGT
GAATTGTACAGATGAGACACTTAAGGCAAGACAATAGTGTTATAGATTGTGGCAAGAGTT
AAATCAATAGACCTTCTGAGGAGTAAC
>NODE_798_length_313_cov_1.185304
TTTACTTCTGCAAATACTTGCTGTTGACACAAGTAATAACTTCAACATTGTCAGACGATG
GCACATCACTGCTCAGACGATCTATGACTTGTGTGAAAAGTAACATAAAAGCAGCTTGAA
CATGTAGAATTTACAAAGGTCTCAGTCAATTAAACTTCCCAAAACACTGTCCATCCTAAA
ATAATCCTGGCCATCGTTGAACAAATGCTGCCAACACACCAAGGATGAATTATCCACACA
AACACAGTGTACACAAATACTCATACAATCCAGTCTATTTACATACACTCGTACTCTGTC
TCTTGCAGGTTCTCTTCCACACTCACTCACACACATGCAGAGCAAATGAAATCCCTGCCT
GTCTGTGTCCAGTAATGTATTCGACTGCACACCTCCAGTATTTACCAAGCTCCTTGTGTC
tggcatctccttaaaggtgaagacgccttaaaatatc
>NODE_799_length_456_cov_13.894737
AGAGTTGTTGCTGCATGCAGTGTTACTTGAATGGATGGAATATGGTGCCACAAAGGCATT
CTTCTATGTAGGTTTGGCAACACTAATAAGAAAATAAAGACATAAAAACATGTACGCTCA
TTTGTCATTAGCCGAATGCAGATATTTTAATTAGCAGCGCAATAACTACAACTTCAGTTT
GGGAGGCTTATTTAAACAGCACACTGAGCTGCTCATAATGGATTCAAGCAACGTGGACGT
ATATGGAAATTCACAGATTTGCAGTGCACCGTGTTTGGTACTGTAGGTAGCTCTCTCTGA
CAGATGCAGATCCAAAACCTCAACTGCTTGTATCCTAACCAGCTGATCACAGGAATAAGG
GTTAAAGAGAAGAATGGGCAATGGGCCCCAGTGAAAAATCCTCACCCTCTGGCAGTGCCT
CATGGAAATGCCGCAAACGCTGTACGGATTCAAACGTATCAGGGATTATTAAGAGACCTG
AGAACAAGGTCAAAGACTTGCAGAAGAACACAGAGCAAGTTAAACTTAACTTCCACTTCA
TCCCCGAGGCTCTGAAAATACTTAGGAGATAGTTGAGGCAGGCTCTGTTGAAAGCTCCCC
>NODE_800_length_481_cov_26.474012
CAGCACAGCTATTAAGGTTTTTAGCTTCGCTCACCTTACTTGGTAGATACATTATATGAA
ACTAGGTGTCAAACTTTTCATAGTCTTACTTTTTCCCTTGAGAAATTTTTATCACAACTA
TCCGTTTGCCCTTAGATGTATTCGCATCTGCTCAATTTTGGAGAGCACATCAGCACTTAT
TATGTATTCTCGTTAAGTGGAATGAGAGTGGTGCATCATCTACAAGAGCGTTACTTATCC
GTCTGTATTTGCCTTAATATTCGGTGTATTTCTGGTGTCCTGTTGTGTCAGATCAGCTTT
AAGATAAGCAGTGTGCCATTTCAAAATTATCATTCAGGGAAGAGGTAGCTTGTAGTGTAA
AATCAATAGCTGCTTAAAATTCATTGCCAGGCAATCCATTTGCCCTTTATGTTGCTAACC
TTTCACTTAAATATGCACCATATTAAGATTTCATTATATACAATGAATGTCACAACAGTT
TGCCCACTATTTCTCTTGTTTGCATGGGTTAACTGCAAATCATTGCACTTGTAATGTCTG
AAAAATGACTTTCATTAACATTATGCAGGAAAAAATGAAAAAATATATGAGCCTGAGTAG
CCTAATAGGTATTAAAAGGCAACAC
>NODE_801_length_480_cov_23.443750
GATAAAACCTACACAGACTGGAAAAAAAACATTTGAGACAGCAACGAGAGAGAGAGAGAG
AGAGAGAGAGAGAGAGAGAGAGAGAGAGAGAGAGAAGGAGAGAGAGTAAGTAAAGAAACA
ACAGAGCAGAGGATATTTGTAAAGAGCAAAAGAAGAGTCAGAAAAGAAGAGGGATAAGGA
AGAAAAAAAGAGAGGAGAAAGAGAGAAGGGAGCAAGGGATGAGACGGCTGCCTGGAAAGA
CGATTAGTATTCATGCGGCGTGGCGCTCCAGAGAGGATTAATGGACTCTGATGCCTAATA
TCCTGGAGAACAATTAATTTGCCCACAGTTTTGTCATGGTTGAAAGTCAAATGCTGGAAC
AGATCGATGCGCACAGCCGCCAGTGAAATCGCGGCAGCCCCTTCTGCCAGGCGCAGAATT
TTAATTTCATCATCATCATTTTCCCCGGCTGCCACCCTCGACGAAGCTGTCCCTGACATG
GCTGAGAGGGCTGCCACATCCCGACAGGCATGGCGCGTACACACACGCACACACGCACAc
acacacacacacacacacacacacacacacgataaaagcacagtgaacacacaaacatgc
agcacacacttgcatatacacatg
>NODE_802_length_498_cov_26.116467
CTTTTCAAACGCAATTCCCATTCTTCTTTTGAGGTCTTTTAAGTCATTATAAATGTTTTC
TCTCTCCCTCTCTTTCTGTCTGTCTGTCTCTCTCCCCTCTCCCTAGCTTTAGTCTTCTTG
AATAAAATAAGTGCAGATTTGCTGGAAATCAGTGGCTTTTGTGTGTGGCTGCAGGAGCAT
GGTGAAATGTTTGGACACTAATACCCATTCATTTCGGTAGCGCCATAAATAAAAGCTGCC
AGCTATGCGGCTGCCGTGAAGTGGTATTCTTTGGTGCCCAGCGGGATGTCCTGTTCACAT
TAGCGCAGCAGGGAAAACTGGCCGGAACAGCCAGACAACTAAATCAAGACATTGTCAACT
TCTGACAAAATTGCTATGGGGGGAGAACCAGTTTTAAGAGGGGTTGTGCATGTCTGGTTG
TATGCATGTTGCAGTGTGTGTGTGTGTGTGTGTGTTTGTAAGACACAGAGAGAAACAGAC
AGGGAGAGCAATAGAATGAGAGAACAGGGGAGGCACGGGGGAGAGATATATCTTTTCAAA
ATTTAGTATATTCTGAAAAATAATTCCTGACTGAGTAACACCATGGGGCTGACATGaatg
aggaagtgttgctagaatggagacggcagggcttagctcaag
>NODE_803_length_715_cov_11.776224
CTCTGATTTTCCATTTGATGCTGTAATCATGTGCACTGGAAAGATTTGTGTATCCTAAAC
CTCCAGAACATAATCATGGCATTATAAAATCAGCCTGAATAGTTACCTCAGGCCCGCAGA
CCCAGCCTTCTGTCGGCCGTGCTCACTCAGCCTGTGTTTGAGTGTCAGCCAAGTCAGCTA
TGGCTGCTCCAGAGAGCCTGAAGTCTGTTGGGGAGACGGGACATTCCAAACAGCATAACT
CATTCTTTACACCATCTCTGCTGCCATTAGTTAATTATATGCAGGTGTTTTCCTTTCTCA
GGTTTTTTGTTGTAGATCTAATAAAAATGTAACCATAAGTACATAAAGCCAGAAAGACAG
CGAAAAGGAAAGGGGGAGACAGTGTGGAGGAAGTGGCTGAATTTGCTGTGTGAAGCAAAT
TACTGCCCCCATGTAGATTCATCAGTTCTCCCTGCTGGATTAAGGAAGGGCCTTTCTAAT
GAAGTTCGCCCCGTCAAAATGAAGGGACTAATTCTGATTTAGCTGAGGTAATGAACTTCC
CCTCTCCTAGTGAGAGCAGCACCATGGGGTGAGGAAAGAGGGGTGGTTGTGGAGGGGGGG
GAGGTGTGGGGGCAAAGGAGAGTGGCAGCAAGAGAGAGAGGGAGACAGGACGGAGATGAG
ACAGGAGAGAGACATGCAACGAGGACAGATAGAGCTAGAAGGGAGAGCGAAAGCAAGGTG
GAGAATGAGAAAAAAAATTATGCAAAACGGCTGTCTCGTATTTGCTGAGATGTATTAAAT
TTCCAGTGCGGGTGCCTGTGTTATATAAAATTATgttaatgtcttgtggcccgctgcgaa
tggcggcttgctggtcctg
>NODE_804_length_263_cov_3.969582
TGGAAATGCCACCTGCCCCACCTAATTTGGCTATGCTGAAGACGCCGGTCTAGGTCCCGA
GTCTCTACGACCTTCCCGTCCCGAGATACAGCAAAAAATCACAGGTTTCTCCCACTTCCT
GACGTCGTAGAGACTCGGGAGTAGACTCAGTGCGATCGCGGCGGCAGCAAATGTGGGGGT
AGACACAAGTTTCATGTCTCTAGCACTAACCGTTTTCCCAAACCCAGGCTGAAACCTTAA
CCCTAACCCTAACCCTGGCTGCATTATGCACTGCCCATTGTCAGTGAATGGGAGAACGTT
TTGGCCAATATCTCCGGAACCAGACGTGCTAGACACCTGGAAATGCCACCTGCCCCACCT
AATTTGGCTATGCTGAAGACGCCGGTCTAGGTCCCGAGTCTCTACGA
>NODE_809_length_664_cov_12.242470
AGCTGACGCACCAAGCAAACACAACACACTGTGCAAATGGACTCGGCGAGCCCAAAACAG
CGGCACATTTAAGAAGCATAGTGGGAAAAATTCCACCAATCTGTTTTGCATTCGCAGCAC
CAACACTTAGACCAAAGGTTTTCAAAGCTTTTGTTGGTTTTGTATTTTTTTCTCTCTCCT
TTGGAAGCAGAAGTCCTTTGATTCTCAAGTCTCTCTGTAAAAACATTAAAAAAGATAATC
CATTGGATCTAATTGACACAAAGCCCTCCTTCCCCCCTCCTCCCTTGCCTCTATCCTCCG
CCTATGGCCCTCATTTCTTCTGAGAAAGGCCAAGTGTTTTTGTCCTGTAAATACCACGGA
GCAGAGACAAAAAAGACGTCTTTAAAATGCAGTCTACAATCCATTACACATATTCCCCCT
GCATATCCATTCAGTAATTATTCATTAGAAAACATTTAACGTCACAGTGAATTTCACACT
AGGCAGTCGAAACACAATAGAGGAGATTTGGCCTATTTTGGGGTGAGGAGTTGGGGAGGG
GTTAGCTGTACAGAGGAAGGGTGAAGGCGAAGGAGGGGGGAGGAGGGGAGCAGTATTTGT
CTGATCTGAGAACCTCTGAAACGGGGCCGTCTTGAGACAACGGGGACAGACTAAATAGTG
CAGTAACGGTCTGTGCCCCGCTGCTTGCTGTGACACTCATTTAGTGTGCTTTAGTGTGCC
CCGAGGGCAAACAATAGAGGCTTGTTCTTAGCAATCCTGTGCTGTAATTTGGACTTCATT
ACTTTGCTCATACGGGgccccatggaag
>NODE_810_length_562_cov_15.927046
CACGTAATGTTTTGTGATTGCTTGTGACATTTGCAGTGTCATTGATCAAACAGGGCACAG
TTATAATGAAGACACAAGAAAGCTCTGACGGAAGCGAGGAGGGGTTGGTGGTGGCGAAGG
TGGGGTTCTCGCACTTCTTGTGAATTGTGTCAACTGAGGCAACAGTTTCGTGTTGGAAAC
CACTTCTTTTTCCCTCCAAACTCAAGTCCCAAGTCACATCCAAACACCAGTTTTCTCTCA
TTAATCGATTGGTGACGGATGAAAGTCTGCGCCTCTCCACCATTCATCAAAAATTCAAAA
AGGAGGGGGAGGGGGGGGAAAGTAACTGGAAGTCTTAACTGGTGATAATCTGAGCACTGA
AAGTTTTCCAGCTTCTCTCATTTAAAAAACACACCCTGGTGTCTTTACCTTGTTCCAACC
CCACTGGGTAACCACGCGCTCATTGTGTTTTCCTCAACTTGTTAAAACACCACATGGTAC
ATTTGCATAGGATAACCAACATATAGCAAATCATTTGCATGCCTGAAAGTGCACTTGAGT
AACCGTAATTACACGTGACACCAATTACTCTGTTACTTTGTATTAAATTATAATGGAAAA
TTCCACTAGAGAATTGGAGCCTAATTGCATCTTAATTTGCATAATTTTGCATATTAATCA
CATCTCAGATGAATAATAAATTTCAGCCGATTTTTTTAATTTATGC
>NODE_814_length_421_cov_29.083136
TGGATGGAGAGAAGGAGCGCAGGGAGCGGGGAGAGAGAGAGAGGCTGACAGCGGGGCTTG
ACATGGGCATTAAATCATGCCCCGAGGAATCCTCCATCCACGGGCTCCTGACAGCCGCGC
TGTCATCACGGCCAGGCCACTTCCTATGCCTCTTGACAACACTGGAGCAGAATTAGTCAG
AGCATCAGATGTAAATTGGCGCTGTTCAAGGATGATAATGAGCACCAAGATACATGTCGG
TGTCACTGACGGGACGCCATCATGATTGGCTGTCCCTCACACCGTGCTCTATTAGGTCTA
ATGGTATTCAGGCCAGGTATGGGCTGAAGGCGGGAGCAGGGGGGAGCAGCGATGGACAGG
GAGAAAGTTTTCTGTTGTGATCAGTTTGTTCCATCTGTGCGTATTGGTTTCTTTAAGACT
GTGTGGCCAGAGAAGAGGGGGACACTGACACGGGGTCCATGCAGCCCCTAGTTTCAGCTG
TCCACTTGCTGGCATGTTGTCTCTATCCTACAGCCCCAAAGTTTGAAACATAAAGCAACA
GTTActacctcattttttcacgcat
>NODE_815_length_602_cov_15.719269
TGTTGCATGCTTTTATACAGTATTGTGTTGTTGTCATTCAGTAGTTGGAAACCACTGATA
TGCAATAAAAAAAAAAGTGCATCCTGCCTGATACTCTCTTTGCCGTTTCAGTCCCTGACA
CCAAAATAATTGCCCATACAACAGTAAACACAAGATGTTGCAGTGGTGAGGACCACATAT
GGAGAAAAAAAAAAGCAGAGTTCTATGTTAAACGAGCTAGACATAAAGAGCAGGGTGCGA
ACAGGTGTGGGCTTGAGCTGGTCAGCAGACATTATGAGAGCAGAGAGACAGGAGAGCTTG
AGAGACTAGTGAGTCACGGGGGCATCTCTACAGAGAAAAGCTTGGTATCCTCCAACAGAG
GAAACAGGCTTAGTGGTTGGAGGATAGATCTTTTTTTTCCCTTGCCACAGTTAATTTTCA
AATCTCCAACATCCTATGGCTGTCTGTTTTTCTTCTTCTTCTTTCTGTTTTTTCTGCTTT
CATTCTTTTCTTTTAAAATGAAACTGGAGCTGGGGCGGTGATAGTGATAGATGGCTCAGC
GCTCTAACACTTTATCCAATCCGGCGCAGATTTCATCCAATAAAGAATCACTTGTGCACT
CTCAAACTAAATGGAAGTCAGGCAGCGGAGAGAAAGGGGCTGCCGTGTGTTTCTGAGCTG
CGAAAATCAAATTTTCTTAAAGCTGCCGCAGCAGTGGCTGGCGGAAAAGGCAGCAACAGC
CATGACTGGCCAGGGCCACAACGTCT
>NODE_817_length_234_cov_10.141026
TTAGGGTTAGGGTTAGGGTTAGGGTTTCGGCCTGGGGTGAGGGTTTGGGCAAACGGTTAG
TGCTAGAGACATGAAACTTGTGTCTACCCCCCCATTTGCTGCCGCCGCGATCGCACTGAG
CCCACTCCCGAGTCTCTACGACGTCAGGAAGTGGGAGAAACCTGTGATTTTTTGCTCTAT
CTCGGGACGGGACGGTCGTAGAGACTCGGGACTGAGACCGGCGTCTTCGGCATAGCCAAA
TTAGGTGGGGCAGGTGGCATTTCCAGGTGTCTAGCACGTCTGGTTCCGGAGATATTGGCC
AAAACGTTCTCCCATTCACTGACAATGGGACGTGCATAACGCAGCCAGTGGCATAGTGCT
GAGGCCAAGATAAGTTCC
>NODE_826_length_637_cov_6.031397
AGGAGGGTGTGGAGGAAAGAGATAGACAAGCCAGTCATTCTCCTCCTGCCCCCTCCCTCT
CCCCATCCATGTCAAGAACCAATCACGTGTGAAAACTTGCCTTAACTTCCCTTGCCTGTG
TGACTACAGCGTCAGAGAGTTTGACAGATCTGTGCGCCACGGAGGCGTCTCCCAGCCATT
TGGCATGCCATGCGCGTCTGGTGCGCTGGAGACTGCCTGTCAAACGCCTATGAGTCGGTG
GCGCAGCCAGGGACCCTACGGAGCGCCAGATGGGCCATTAAGGTAGTATTAATGTAGATG
CCATCGCTTTTCTCCTCTGACTGGGACATGCTCTCTCGAACTGCGAGCAGCTGCTGCCAT
TTACTAGGACAGCTTCCTGCTAACTTTGGCCAACTGGCATCACTACTGACTGGCTCTCAA
TGTAATGATACACTTTTTCTTCTTACTATACCTGTGATTTTTTTCTCTTTTCCCACTGCC
CTCCCTTTCCAGAGGTTTTAACAGGAGTGTGCTGAAAACTTCCAGCTTTTCCTGCTGCTC
AAGTGCTATAAACACACACACGCACACACACACTCCTGCACAGCCAGGCAGTGATACCCT
CTCCCTTTCTCTCACAGACCCATATGCACACACATATAAACACCAGCACTCTAATAGGAG
TATAGAAACTGAATCcatctgtacacccactcttaagctcataatcaaggcgtgatattc
agtagtgtacggttatttctgtttatgccctactgagtgctaatatcatgctttaattga
g
>NODE_827_length_707_cov_26.007072
AACCTGCCATGGTGTTGATGGTGAACCCATGTGGTGTGCTGTCCACCAGAGAAACCTGGG
GCATCTTGGGATAGCAGGAGAAAGATTGGTAGAAAACCCATTTCTGAAGTGGATTTGTGC
CCTTGTAATCCTGATTAATTTTGACCCGTTGTGCTCATTTTAAACAGAGCATTACAGTAA
GCGTGAACACAGCAAGCTCCGGGGCGAAACCAGGAGCTTAGCGGCTTTGGGAGGCTTAGC
TGCAGATGGCATTTTAAGCCGGACTTAATAAATTGTTTCCATTAAACTTACCGGCCCACA
CATACTGGATTAGACCAGTGGAACAAAGGAAGAGGAGAGCGTGCAGACGAAGAAGAGGGG
AAAAAAAGCACACAGAACTGCCATCATGCACATCTGAGTCTGTTAACATCTCTCTGAGGC
CAAATGAAAGGTGAAGATGAGGTTACTGTGGTGTTAAGGGAGAGAGAGAAGCTTTTGGAC
ATGAATGCAAAATACACTCACTTTAGATCTCGTGCTCGTCAGGGATGTCGGACCAATTTG
CTTAAATGACATAGAAGTAAACAAACAAAAAAGATGCATAAACCATTTAGCTTGGCAGTG
GATTTAGGGCTTATCCTCTGACTGTTTATATATAAACACATTAACAGTGCTGTAGCTTAA
GGATTTAGGATCTGCCCATACCCTTGCTTTTTTTCTATGGAAGCTTTTTACTCATATATC
CATCTGCTATTGTGGGAAATCAATTCCTTATGGTAGAACCCCGCCTCTCGCCTCTtctat
cctcagcccgcctccgccatacctccttcccccatcggctcatggcttgctccctaagct
ctcattatgtg
>NODE_828_length_487_cov_24.129364
TCCCATTGATCAGAGCAGGACCCCTGACAGTCATCATCCCTGAGAACCATCTGGCCGACG
CCTGACGCTCCCTCACCCAAACAGAAGCTGACACCCTATTAATCTGCTACCGCCATGCAT
ACATACGTGTGCGTGCGTGTGTTTCTGTGTGTGTGAATAAAGGAATCGGTGTGGGCATGC
AGAAGAGACTGTGTAAAAGGTTATGTTTAGCGTATGCGGTAACATTTTTGCCATGTCTAT
GTTTCTGCGTACTTGTTTGCATGTGTGTGTTTGTGTGTAAATGTGCTCCAAATCCAGATC
GGGCACACATACGAACGTGTACACGCACCACTCTGCCATCCGCCAACAACAGCCGGCGCT
GAAGGGAGCTGAAGGGTGCTTGGAAATTAAGGTTATTACACAAATTGAGCCATATGGTCT
AAATATTTCAGAGCTGAAATTTACTAGGCAATAAAAATGGCCCCTACCTCGGTAATGGTG
TAAATTACAGCTTAACCACCAGCGCTAATGATGTCCTTCTGTACGCCCCGTAACCAACCG
TACATGAAGGACACATTGTTTAAAAAATACCCCAGGAAAAGCGAAAGAGAGCGAGAGAGG
GAGAAAGAGGAAAGGGAATAAGGGATGTGGA
>NODE_829_length_452_cov_6.798673
CATTAGACTGAGATTTCTAAAGCGTTTCCTTTTTTATTTTGAACAACACCTGCTCTTGCT
CCTGCAAACTTTCTTTTATTTTTTTTTTCACATCAAGTGATCCTGTTTCCAGCAGTTACC
CAGAGCAACACTAAAAGGCACCCAACCCCAGAACAACCGGGAAACATTAACTGGCCGCTC
CGCTACCCACTAATGGATCGGACCCATTTCATCAGCAATCTGACATTTAATGAATATATA
TTTTATCTTCCCGTGCCAGTTATCGGAATGTCCTCCCCGTTCCGAGAAATGGCCGTCCTG
GGACTCTTTTGAACGGGCCTTTTTTCCTTCGACTGGCACCTGTACGCCAATCACACTCAC
TGCAACCGGCCCGCAATCTTCCCTTGTTTTTTCCTCTTCGCTCTCTGTCTTCAATATGGT
TCATGGATTAATAATTCATGGCCAGTTATTAGGGCCAGTTCAATAGGAGATCTGCTGATG
GAGGGTCGGCGCTCGGCGAGCGTGCCCGGAGGGATGCTGCGTGTTGTTGTGTCAGCCCCC
ATCTGCCAGAATGCAATAAGGCAAACAATGGAGGCCTTGATTTCCACCAGCAGGCC
>NODE_830_length_328_cov_10.820122
GAACTGTTCGCTGCCTTTGAGAGTAACAGGGAATGTTTAATTCATTCTAGTACATGCAGC
CCTTCGACATGTCGATGGTGCGGGTTCGACTGTCAGACCAAGAATAGAGTGTAATATCAT
AGGCGGAGAGAACGGGTCATTTTGCACCTGTCCAATGAGCTGCACGATGAAGTCCACCAC
CAGCTTGGAGTCCTTGTTGAACATTCCCTGCCACAGCTTGTCCACGACCCGCTGGGTGAA
GTAGAAGACGTTGTTGACCAGAATCTGATAACTGCCGCCGCTGCTGAGCGGCAGAGACGC
ATCTTCACCTGGAGGGAGACCAGCAGCAAGAGAGAGAGAGGATTTACAGTTCATCCTGAA
CGTACAGAATCACACGAATGAACAGAACTGTGATAAAAACTACCCTGTCTGGATGGACTG
CTACGCCTTCATTAACACAAATAACCATGGAGATGGAAGAAGACGGTGTACc
>NODE_831_length_752_cov_10.594415
GGCTTCACATGCAGGCTTGGATGTCCGTGGAGAAGCGGCTCTCCAGGAGGCTTGTGCCCT
CATTCTATTTTTCGATCATTTGAATAGGCAAATATGTAACACTGCAATGTGTGCTGTTTG
TTTTTGTTGTTGCCACGTCTGCCTCTTTATTAGGATGTAACACATTTAGAACTCCAACAA
GCAGCATTTATGGTTCTCAGGAACGCTGTTTTGTTTGTGGACAGCCAGTGTTATCTGAGG
GCTATGGGTTTTATCTGTGCTTCGGAGGAGGCGGACTGTTTCTCTTGCAGGAGAGCCTCA
CCCACATAACTTTGGCAGTAAACAAGTTAGTTGATTGGTTTTGCTTTATATACTGTGATT
TAATAAGGAAAACACCAACGTAAGCCAGTCCGAGCAGCGTCGGTGGTACCAGTGCCATGC
TTTCCATTGGTTCCTGTTTACATGATGCCCACAGGACACGCGGTGATTGGTGGCTCCTCA
CACGTGACCAGGCAACTTTGTACATTTGACAGGGAGTAGGAGGGTTTTGTGGAGATCAGA
AAAACGACAGCGCGATAAAAATTAGTATTGTTGCACTTCACAAATTAATGACCATGAGTT
CCTACTTGATAAACTCCAACTATATCGAGCCTTCCTTTCCTCCATGCGACGAATATCAGC
AGAGCGGATACATCCCCAACCCTGGAGATTACTACGAGCGGCCAAAAGATACGGGCTTCC
CCCATCACGACGAGCCATCCTATCCGAGGTCAAACTACACAGAATCGGGATACGATTACG
GTAACGTCCCCGCCGCCGGACTCGACGATTTCGGCGAGGGGCATCACGCACAGCCGCAGC
CGGTTCCACAAAGCCACGGTCCTCGCCTCACCGCGGCCCCAGACGGTggcgcaggg
>NODE_832_length_588_cov_5.857143
AAACAAGCGCCATCTGAGATGTTTCTGGTGACAGATTTGCATTGCTTTTAACCAGGGTTC
TAACAGCACAGTCGACAAATCTCTGCTCTACAGCAGGTGACAACGAGCGAGCATTTTAAA
AACACACGCAACAGCCATGTCTGCAACTTGCCTTTGTCAGATTAAATGCACTCTAAAAGG
AGGAGAGGGTTTTCATAGAGCATATTGCCTTCTGTATTATAGAAAACAAAGAGAGCAGTC
TGGTTGCTTGAGAGGGATTTAATTGTAAGTGCTGAATTCAAAGAGCAGATAAAGACACAC
AAACGGGCCAAACCCCACCTAGCTGAAAGCCCGAAACTGAGTGGGGGGAACAGGATCCGG
GGCCAACTCATTTTCAGTGTTAAGAGCCAAAGCAACACAGCTAATCCGCATTGTCAAGCG
GGGGCAAGCATGCAGACATGGATAAGACCACATCCTGAGCATCCGTGTCCCCAAGGCACA
AGCACCCAGCTCTTGCTGGATGGGAAGTCATTTGTGAAGTCCTTTGCAACAGCCAGTCAA
AGAGGTTAATTGAAAAATTCCTTAATGTCATTACAACAGAACTAGATAAACCCAGAGCTA
ATTCACTTTATTGTTCTGAAGAGAGGGGACTCAGCGCTGAACTCCAGAGCAAACGTGAAG
CCCAGAATCAGGGGTGAGGTGTTGTTTTTAAAGGACTATGCCAGTTTAATTAAGATAGGG
AACATTATTCAc
>NODE_833_length_700_cov_22.265715
AAAAAAATGAAACATTTAATAAAATGTTTGACTTGTGTATAATGTCCCTCATATCGTCTA
GCTTGTTGGTGGTACACGACAAAATGATCTAAAAATGTTAACAATGTTGACTCAGGTGGG
ATTTTCCTATAAAGACAATTAAACACAACTGAAAAAGCCTTTTAGTGAATACTTATATTT
GCTTGACAGGGCAAGACTATGAAATGTTCCCAATTAATATTACATGGGATTTTTTTTCCG
CCTTTCTTTTTTCTAAATATATTTCTGAATTTACCTTGATTGTAATGTACCTCATTGGCT
GTGGTTTTGTTTGTTGGCCTAACTATAAAGGATCTGCTTATACCCTTGTGGGTTGGGAAG
AATTAGGATTTATGAATTTATTTCCTCTGTTGTATTGTTTAAACAGCTTTGGTTTAGTTT
TGATCCCTTCCTCTTGCCTTTGAGGCTGTTCCACGGTGTCAGCTGTTGACTGATAGTAAG
AGAACTGCCTCACAGTGTGAATGAAAGAAAACTAGCGGTTGGTAAACACTGATAAGGGAT
AAATAGAAAGCGGTCAGGCAGAGATAGTTCTGTGGGAGCCCAGATTGTGTGCGGTCTGTT
AAAATGAGATTCTGAGCCTGTCCTTTTTATTCTTCCTCCCCTCCCCTCCCCTCCCCTCCG
CTGTGCGGCGTTTGTCTGGAAAATCTCCAGTGACCCGGCTCGGCAGTCCCAGGCTGCAGT
ATTCTCTTTTTGTATTTGTTTTGTTTTCTAACAAGGGTCAAGTTGGCCAATAGACATGTC
CCTGATGCTTATAGACAGCTGTCATGACTTCAAGTACTTACAATAGTTACATTTTACAtg
catt
>NODE_834_length_675_cov_13.382222
CACTTGACGAGATAGAAAAGAAGCAGATAGAAAATTTCTTTTCATACTGACTGAGTTTTT
AACATCATCTTACAGTCAAGAGACGAATTCCGCTTGTGTCTGCTCGAGCAGTTTAGCCTA
TTTCTAAGACACCTGCTAGAATTACAAGATAAAGAATTAGGAATGCTGTGTGTTCTTCCT
GTTTCCCATCTAGTAATGTCCAGCATACAGTCTATCTTTGTTTTGGGGGTTGTGGTTAAT
TGAATGCTTTATAACACAAACTGCATATCTATATTTCTGATTGTTTTTTTGTTGTCATCT
GCATTTTTTTCATTTGATCTGACATTTATTCAGTTTAAGGTCGAAAATGACACTGGCATT
CCCTTATGCTAACACTCCTTCATATTTGCTGTGCAAAGGGGAAGAATCAAAGTGAGAAAG
AGAAAGGAAGAGGAAAAATTAAGGACTGCTATTCCTGTTTTTGTCTCTCAGGTGAGTGAG
ACTGAGATCAATGGCCAGTTTGAGTCAGTTTGCGAGTCCGTTTTTAGTGAAGTAGAATCC
CAGGCCATGGAGGCCTTGGACCTGCCTGGTTCGTTCCGCACTCGAAGCCACAGTTACCTC
CGTGCAATTCAGGCTGGTTATTCCCAAGATGACGACTGCTTGCCTTCAATGACATCCTCC
ACTGTCACTTCAACTCTCAGATCCACAACAGGTAAAACAACCCCCCCAGAAGAGAGAGGG
CTTAGTTACATATCCTCATACATCCTATACATGCGCACAAACTTGACATACCTACATATG
TACAGTGgggaacccttgagcttcagggatgccaggctg
>NODE_835_length_756_cov_17.464285
TGAAATAAAGAACAGCGATTTCTTAAAGTGCCTATAGATAATGTAGAACCTTCCAAGATC
AAACAGTAGGTCCTTATTTGACCTGTATGGTGCATTTTTGAGCTTATGCATGTATCCGAT
GCACTTGGCGTAGTGTCAGTAATTTTGTTGATGGTATTTTGCTCATCTCTATCAGCTTAC
ACTTTATCGCTCAACTTATCATCAAATATACACCCATACACTCACATGCATCTGTGCAAG
CACGCCGCACACACACATGCACGCACACACGCATGCACACATATACTTTCCTCCGTCTGG
TGGGGAGTCTGGACTGCTCCGACTGACTGCGCCTCACTGCCCTTGTGCAGTGGTGTGCCA
GTTGTGCCTTCCCCCATCGCTGTGAATGCCACCATCTGGTGTGCCACGTGGACATCATAA
TCTCCCCTTAATTACATTAGCAGTGCAATCAGTTACTGCATTACAAGGCCGGGCGAAGAG
CTTTTAAATCTTGGAGGAAATCATAAATAATTGCACTAAGTACCCAGCGCCAGATGTGCG
TGCCAACTTGGCTGGCATGAGATAAATAGTAACCTCAACAACGGTGTTCAGTATCCAGTC
TGCAAACATTTTTTGGGCAGTATGATCCCCACGTCCTTTGCTCTCATCCCTGTCCTCGTC
CTTTCCCTTTGGATTCTCTCACTTTGTGTGTTAAAGCACACTGAGAGGTTGGGCGCCTCA
GACTGTATACTGTCTCACCTGTTGCTGTAGTATTTCCCCGCTGCAGTGTGACTGATGGCA
TCCGGGAAACTGTTTGTAACAAGGTGTTTCACCGCGTCACCATTCAGTCCATTACTACAG
CCTTCAATCATTCTTGAGTCGTGTAATTAGATGTTTCTCAGGTATCTTGTGTAGGAAATt
>NODE_836_length_372_cov_9.862904
CAACGGCGAAGAGGCATCCTCCTGAACTCCTGTCACAGCTTCACTGACTGGGAGTTCAAG
AGCTCTTCATTACAGCCTGTGCGCATCTGAGGGAAAGAGAAACAATGCTTAGAGCCCACT
GCACATAACCTTTCCATTCAATCAGCGGTTCAAACTGTCTCCCACTACTGCAAATCATTC
TGTTTCTAGCTAGTCAAGTGTAGCACCGAGTCAAAAAGCCTCCTATCAAAAATGGATAAA
AATATCCTTCACTGTATTGACCAACAGGCAGAAAACTACATCACAATTTCTGAAATAAAA
CGGACACTTTTATACGAGCATATGGGCCGTTGAAAATCAGAAAACTGTGAATCCCTAGCT
ATGCATTACGCACCGCTGTCTGTGAAATATGTATATTTATGAAAACAACTGGTAAAACTA
GCGCAACAGTACAATGCCGACGTCAAACAAAAGCTCGTCAGTAATGTTTTATACAAATCC
ACTGATATAATAATTATACTATCCCCAGTCCTTAGT
>NODE_837_length_687_cov_3.625910
ATCCATAGGCCACCCCCGATTTAACCCACTATCCCCTATTAATGAAAACAACCCCACTGT
AATTAACCCTATTAAACGTCTTGCCTGAGGAAGCATCATTGCCGGCCTTTTAATTACCTC
TAACATTATCCCCCTAAAAACACCTGTAATGTCTATGCCCCCTATCCTAAAACTAGCCGC
CCTCGCCGTGACAATTATTGGAGTCCTGACTGCCCTAGAACTAGCCTCACTAACCAGCAA
ACAATTTAAAACTACCCCTAACTTACCTATACACCACTTCTCTAACATACTAGGGTTCTT
CCCAGCAATTATCCACCGCCTCCCCCCTAAACTAAACCTCATCCTCGGGCAAACCATTGC
AGCCCAAATGGTCGACCAGACCTGATTAGAGAAAACAGGCCCTAAAGCAATCACCTCTAT
GAACATTCCTCTAGTAACAACCACAAATAACATCCAACAGGGGATAATTAAAACATACTT
ATCCTTATTCTTCTTTACCCTCGCCCTGGCAATACTCCTCCTGCTAGTCTAAACAGCGCG
AAGTGCCCCACGACTCAGCCCCCGAGTTAGCTCCAAAACTACAAATAGAGTTAAGAGCAA
GACTCATGCTCCTATTACCAACATCCCTCCCCCCATAGAATATATAAGAGCAACACCTGC
AATATCCCCCCGAAATATTGAGAACTCTCCAAACTCATCAGCCGATACCCAAGAACCCTC
ATATCAACCTCCTCAGAATAAACCTGAAGTTAACACAACCCCTAAAACATAAACTAATAT
AACCCCTAAAACTGGTCAACTCCCCCACCCCTCCGGATAAGGCCCCGCAGC
>NODE_838_length_681_cov_16.977974
CATGATAAAGCAGTTCATACTCTGAGGAAAGGGAAAAGAGAAATACGAGCAGTAGCTTCA
TTCATCGCCTGTCCTGTTTCATTCACACGCTTGTGATTCTCTATCATGCTCCTCTCAGCA
GCCGTCAAGAGGCCAGCAAGCATTGAAACAAATCTCTCATATTCTGCTTTTTGATTTCAT
TCTTTCTCCCTGTCGTCTCTCCTATTAGCTTATTCATTCTTCACATGTGACTGCCAGCCT
GTTAAGGTCATATTAAACCAAAGCAATCCACTTTAAATGGTTATCTACGACGCGCATTAA
AAAGCTCTTTGCTGCCCTTTAAATATTGTGATTGGGTTATAGGGGGGTCGCTGTTTCGGA
GCGCTGATCGCTCTCCCAGGAGCCCGCTTCAGAATATAAATTGAGTAATATTATAAAGGC
GGGCACTCCAGAAGGACTGGGTAATGAATAGGATTCATGATCTGAGGAGGAACAGGAGGT
CATGCAATGAAGTGAAATACTCTAATAACTCCAATCCAAACCCACTCAGATGATGATACA
TTAACTGAGGGACCCTTGTATTCCTGTTTTTTTCTCTCTTGTGTCAGCCTATATGAGCAT
TACATCTACTCCAAAAGCACTTGCTGTGGAAAAAAAAGAGAAAGCTGATCCTGGTGGGAA
TGGTTATTTAAAGTTCTCATTTTGCCTTTAATGTCAAGGCCACCTACAACAGTGCTAGAG
GGTCAGATCAAATCTCCGCAAATCTTGTAATCTGCTGCAAAGAAATTAATAAAAAAAGAA
GAAGCAGATTTGTATTGTATTACTCATGCAAtttcatgatcttct
>NODE_839_length_930_cov_15.036559
GTCTATCCCATCCAGCTCTGAACAAGACAAGCTGGCTTCCTTTATTTATTTATTTATTTT
TTTTTCCCGGTTACAAACTCGTGGGTGTGTTTGATAGGAGGCATGAAGGCATGCAGGCAC
AGTGTTGCCTGTTGAATCACATCATCAGCATCAACAATAAAAAAAAGGAAAAAATGGCAG
GCAGATATAAATGAATATTCCTCACCTGTCTGCTCATGTTGACTCCTCTTGTTTGGATTT
CACAGTGGGGGAAAAAATAAAGGCGTATATTTACTTTTAATTGAAAGGAAATTAAAGACG
CATCCACATCCGCATGTGACAAAGGAAGATCACAAGGCTTGGGAGTGATGATAGCTTTTG
TTTAAGATGGATTTCATAAAGAAAACCCCCCACTGATAATGATGAAAAAAAATCTTGGAC
ATTTCTCCAAATACAATTACCTCGGCATCACCTGATTCAATCAAATGCATTTGCATTCTG
TTTGCATGCAGTGTTCCGTGAACCGGTAAACAAGGCAGGCAGAATAAATCTGATGTGTTT
TCATGCTTATGGTTGCTCTTCTGTTTGCTACATTTTATTCTGAGTATTTGAATTTTTATG
AATTGATAAATAACTGCACAAACATACGCATAGCTGTGTGGATGGATGTTCTAAAGATGG
AGGGGCATATTTTTGCGAACCAAAAAAGAAAAACGGAGAATGTTAGTTCATGTTTTGAGA
CAGATGTTGTTTGGCCAGCAAGCATGGAGATTAATATTTGACTGTGTCTGATGTGTACTT
AAGAATGTATCAAAGAAGATGCATCATTTTGGGGCCTACCAGAGGATGTTGCAGCTGGCG
CGATGACAAAAAGCATAAGGCCACACTTGGCAACAGTCAGTCATATACTTACAGCCTGGA
TAGCTGGAGAGAAATGTAGTGATTACACCACAGTCTTGTTCCCTTCTAATCCCTGACCTT
CTTTCTCCCTGGACACTTGGACCTTAACTCTGTTTGTAAAATTCTCACTCTGCCTCATCT
tttcacataatgtatgtgtctaatgttggctgatttgcatggaaaatttattta
>NODE_844_length_516_cov_10.478683
CGATCCCCCTATGGGGGGGTACAGGTGGGTGAACAGATGTAGTGATTTTACCCATAGAAA
AATATCCAGCAATATATTGGGGGGGACATGTTGAGCATATCTGAACATTGGGGGGGACTT
GCACTCCTCAGTGTATATGGTGGCTAGACCCTAGCAAAGGGATACTTTACAGTGTTATCC
AATGACAATTTGAACTTCGTAATTTAAAAAATGTTTGACTTGAATATAATAAACCCAAGG
TGAGACTCTTCCCATGAGTTGCTGGAGAAATGGCTAAAGGACAACACTGACACATGTGCA
GCATTTATAAATCTTATTATTCAACAATATTCACATTACAACATCAACACTGCTCTGCTA
GTGACAGGTTCTAATAATCCCAATATATTGTATAGTTACTTTGTAATACATTATCGAGAG
GCACTTCCAGTAAGTCTGGCAATAGAGGAGCTACAGTATTGTGTCTAAATTACAAAACAG
TAAAAATAAATATTTTTCTAAAAGTTTTTTTGTCACAATATACTTTTGAATCTGTACAGT
ATATATTTTTTTATACAAAGTCAAACAATATCTAGAAATAAAATGTCATATTCCACTTAA
ACAAATACTGGTGAATTACACAATTTCCCCATCCTGTAGGTATTGCTACATGTGTTAAGT
>NODE_845_length_610_cov_26.011475
GAATCAAATAAAGAACGTCTAAAAGACTGTCATGACTCATTTTGCAGTACACACGACTTG
AATTGTTCTTGCCCTTAACATTTTGCTTTCCTGTATGACCTCATTTCAATTTGTGACCCC
GGCACTGTAGACTGCAACTGTAATGACCGGTGTTGCCAGTGAAGATGGTGCCTTTTTGCT
GCCTGCTCTTACTGCAGGCTCTGTGTGTGATTGCCGTGCGGCTGGATTCACAAGGAAGGG
CATAAACTTGGACTGGAAGACAATGCATTAAGACTGCTGGTCCCTATGCCTTAGATTTGG
CACAGGTTAGGTAGAGGCATGAAATGCATATTGTTTGTGTTCATTTGAATAAGGACAAAT
GTCAGATTTCCATGGCTCCAGGCAGCCTGCATGTTAGATGATCAACTCTTTTGGGCCCCT
GGATGTGGGGTCATCAGTAGCGCTTCCAGGTCACTGTCACTGCATGCCGGTTTGGGGCCA
TAATTGACCTTTTGACAGAGCACAGGGAGACAGCCTTTCTCTGAGGGCAGGAATAATCAC
TTTAGATTTACTTGTGGCTGTGCTCATGTTAGCTAATTAAAATGTTTGTTTTAAGAAAAA
TTCAATTGGTGATCTAAGAAAACATATTTTCGAGGTTTTATTGGATGTTTAAATTGTTGT
GGTGTAAAAAATATAATTGATAAAATAAGAAAATGAAAGAAAAAAATAAACTTGCCTTTG
AACTTTTCTTGCATTTAAAAAAAATatttattgt
>NODE_854_length_768_cov_7.309896
AACAGGTACGGATGCACTATGGAATCAGTGCCGACAGCAGAACGACGTCAATACAAGAAG
CTGGCGTTTCTCTGTACTTGACCTCTTCCCGAATAGTGCGAGCCGACACCAATATTGCTC
GCCGTTGCCACTCAACTCATGACAGCTGAATGGACACAGAGGGAAAGTTTGGTTCTGTTT
CTCGCTCTTCCTTATCTGCCTCTTACAACAGAAAAAACAAGCAAATCCCATGCACTTGGG
GGGGAAAAACGACACGCAACAATAGCATCCACCAATAGCGCTGTCAAACAACGCCATCTC
TCTCGGATGTTAAAAGCTTTAAGAGCTGAGGCCTCTGTGACATCCATAGCCTCTGGATGT
CAAAGATGGTTGAAGACTTGAGAGCAGGCCTCTGTTTTAAAAATACTGTGTGTGGGTGTG
TGAGTGCGCACGTCTCGGAGCAGCAAAAGTGACATTTGAGGGGCACTTTACAGAAGCCAG
CGGTTGCTAGGGATCTTCTGTATCACCTAAAGAGCCTTTGTCAGTCATTGGAAAGCTGTC
ACCTTTCGGGGGGCCGATACGGTAGGGGGAGCCGGCTGACAGGTAGGAATTAATGAGAGG
TGTATGACAGCAGACCTCGGTGCTCTTGTGTATGGGTGTGTGTGTGTGTTTGAGAGTGTG
TCCACATGCGTGTGAGTGAGGTCCTTTGTCTCAAGAGGATGAACCACCTTCTTTGTCATC
CTGATGGGGGAAGAAGAGGAAGAATAATGTTAGAGACAGACACAGAAAGATTTTTTTCAG
TATTCTGAGACAGATAAACCTTTCTGATTTTTGGTTACTTTCTCATTTGACTGCATGATT
TGTTGGTATAATGAAAGCACCAGTCAACAGCGCAATCCCATTTCAACTATACCGAtgtgt
gattttcataat
>NODE_855_length_145_cov_1.131034
TAAGAGCTGAGGCCTCTGTGACATCCATAGCCTCTGGATGTCAAAGATGGTTGAAGACTT
GAGAGCAGGCCTCTGTTTTAAAAATACTGTGTGTGGGTGTGTGAGTGCGCACGTCTCGGA
GCAGCAAAAGTGACATTTGAGGGGTACTTTACAGAAGCCAGCGGTTGCTAGGGATCTTCT
GTATCACCTAAAGAGCCTTTGTCAGTCATTGGAAAGCTGTCACCTTTCGGGGGGCCGATA
CGGTAGGGGGAGCCGGCTGACAGGTAGGAATTaatgagaggtgtatgac
>NODE_859_length_420_cov_13.454762
TGTGTGTTGGACTGCATGTGTGTGTGTATGTATGTGTGTGTGTGTGTGTGCGCGTGTGTG
TGTATTTGTTGCACAAACATTTGGTTTGAGCCATTGAACACACAGCTCTCAGCTGCCTCA
AGCAGCGCAAGTTTAGCAACTGTTTTCCTTTTTAATTGTTGTGGAAATTAAATAAGAGTG
TTTGTGACATGAATGTTGTAGGTAATGAGAGCCGGAGAGCAGCTGGGAGGCTACGGGCCT
GCGTGTGCATCATTAGGAGCTCAGAGGCTCCCAGGCTCCACGCTAGCGTAAGCCGCTAAT
GAAAAGAATGTAGTCACAGATCTCATTTTTCAGGCAATTCTTGTGTAAACTGGAGATTTT
CCAGTGTATGCACAGTGGAACAGGGGCCCCACATAAATCACACAGGCTGGCTGCCTCCAC
TGAAAGAAAGAGGGGGTTTCGAGCACATGCTAACCACGCAGACATATGCTGCAGGAAACT
GGAAATCTGCAATGGCACAGCTAGAGGGAGAGCCACTCACAGCACCTACACCTGTCTGCC
CCCCCCTACCCACCCACCCACCTc
>NODE_860_length_249_cov_4.413655
AAATATGTTTTGACTTTAAAGGACAATGTTTACAAACATGTTTTGACTTCAGAAGCAATG
TTTACAAACATGTTTTGACTTTTGAAGGCAATGTTTACAAACATGTTTTGACTTAGGACG
CAATGTTTACAAACATGTTTTGACTTAGGACGCAATGTTTACAAACATGTTTTGACTTTT
GAAGGCAATGTTTACAAACATGTTTTGATTTCAGAGGACAATGTTTACAAACATGTTTTG
ACTTCACAGTGTGTTGAAATATGATAAATATGAAGGCAAAAGCTGTTTCAAGTGACATTG
TGTCAAGAAAGTGAGTCGAGACACCGTTTGGCCAAAGTGGCCTTTTCAGCGCATGAAACG
CTGTTTAAGAGCATAAAAACAGCACTCCTGCAG
>NODE_861_length_785_cov_18.766878
CACTGCTGCCATAAAGCATATCTTGTAAAAGGTCATAGTGTGACCTCTGAGTTCCCTAAA
TTGGATGCTGGTTGGCCCACTTTCCCTTGAAATACCGCACAGCCTGATATAAAAATGCCC
TGTACACAATCACATCACTAGTGGGACCGGCATCCATTCCATCAGTAGGTGTTCATTTCG
ATGTGATGTGTCACAGCACAGAGAATTTAACAAGATATTGGTTGTCTTTGTTGAGGGAAA
CAGAAACCAGAACCCAAACATAAACTAGAGCATTGGGGCCCAGGAATTATTCTGGGATAG
GTGTATCTGTGCGTGCATGTGTGCTTGCCATAGGCAGCATACCGGTATATAGTGGAGCAT
CTCTCTGCAGCCAGCCAAGGGAACTGATCAGATGGACGATCAAACACTAATCATTCCCTC
ACGGCCCATACCGAGTAAAGCTGTCATTAATTTTGCGGAATTACATCAAATCTGAGACAT
TCTTTATGTGGCCCACGGCCTGTAGACAGTTATACGACAGGGACTGCTGCGCTAAGCAGA
TGGGGCAGCTTGGCCGTGCATACTAAATACCACCGTCCCCCATTTCTCTATCTCCGCCCT
CCCAACACTCTGCCCTCCTTCCAGGCATTCTGCTTCTGCTCCTTCTTTCTTTGTTTTCTA
CCCTTCTAATGCCTTTCCTTGACTATATGGTCACGCAGGGCCACTGATTACATCACTCAC
CCCACAGTAATGAGCATTATTTCCCTCAAAAAAGCTCATATTACTTACAGAAAAAAAATG
GCACCGACTTGTATACTCAGAGTTTTATTCCTACATAAGACACATTATGCACTGATTTAG
TGTGATGAGAAAATAAATTGTTTACCCACATAAATCTTTAATGTTTGTGTCTTGGATGTT
gacaactctaacagtttacttgcctgcac
>NODE_862_length_307_cov_2.755700
GAAGGGCTAATTCATCTTTCTCACGCCTCGTTAGGGAATGCTGGGAGTCTGATTAAAGAT
TGAATATTTCATGGCGGGTTTGGTATATCGCCGGCCACCTGCTCTCTCCCTCTCTCTCCC
ATTATCTCCCCTCGCTTTTCTCATTTTCCCCCTCTTCTCCCTTTTAGCCACTCTCTCCTC
CTCCTCGTCCCATTACTCCGTTCCTCCTCTCTCCATCCACATTATCCCAGTTTTATCCCT
TTCTTCTTCTTCTGTCTCGCCGTCTCTCGCACACATTTTCCTCCCCGCTCTGCTCATTTG
GCTAACGCTGTCGTGCCAAGCCCGACAGGAAGAGCTGAAACTTGTGCTTGCGAGACGTCT
GACTGTGAATTATGTGCATTGAATTTGCAGATGTGACACACAAATTCCACGGCGGCTAAT
GAAGAGCAGGTTAATCCGttcatttactgta
>NODE_863_length_923_cov_24.287107
TGACCTGCCAACAAAACATCAGAAAACAAAAAAAAAACAGAACTGATTGGACCAATCCTT
TAGGTGATATATGGTCAGCAAAATTCAGATTTAAATCTTTAGCTTTATTTTATATTTTGC
AAACATTTTTCAATTTTTAAGCAAACCAGAAAATACAATCATTTTAATTTACTGAGTACA
ATCTAATGCACTTCAGACATCCTAAAGGAGTGGTCAGTTTAAACAAAGCCTTGGGCGACA
ATTGAAACTGTAATATAACAGCAAGTGCAGGATGAGTGCATTTAGTAACTATGAAAGCAC
AGGTGTGACAGGAGTATGTGGTGCAATTAAAAAATGAAGACAAGTAAATCATGTTAGTAG
CCTGATTATTTTAAGATGTTAAAAGCTGAATTTGTGCTGTGTATGATGCTGCATTCACAA
ATGGGAGGCCACCAGAACCTAATATTTAATAATTAAACAGCATCATAGTGTAGTTCTCGC
TCCATCGCCCAAGCCTTTGTTTGATCTTAAGGGTAAAATAAAACTACAACTACACACTTT
TTTGCCCATGATGTCGTGAAAATGCATGTTGACAGCCTGGTCCACTGATTGTTCGGCCTC
GAAAGTAATAAATCCAAAACCTAGCCAACGACCAAGAGTGAATCAAGGTAGCAGGGGGGT
TGTGACAACACAAGATGAAGAACAGTATTGGGCTTCAGCAGAGTGAGGATCCGTCAAGAC
TGAGCAAGAGGCTCCTGGGGTTCGGATGATGTCGCAGACTTGCAGAACAACACAAATCCA
AGACTAACGCCTGGGGGATTGAAGGAAACTTTCCTCTTTAGTATGCAGAGAAATATTTGG
GTGAAGATAACAATAATGGACTCGTTAACTGTTAAACATGAAGGATGACAGGTGTAGCGC
TTGATTTAATGTGAAATGTCACATAGAAAGTCAGTTAAGTCCATTTTCCATGCTCTGACA
AGACTGAACATGTAGCTGATCGATGCCAATTGAACCAATATTACATTTTGTTACTTCATG
CTGTTTCATCCAAACCCCACCTTGATCTGTCCCTTGGTAtaatgctg
>NODE_864_length_791_cov_7.056890
TGGAGTCTCCCTCCTCGGACAGGTAGTTAGTGCCGGCTCTGCCACCGATGGAGTTAGTGG
GCCAGCAGGAAAAGACCGAGCTGGATTTACTATTTACGCCACAGTACTGCGGCGGCGTGC
GTCCTCCCCAGCCAGACGGGTCTGCGTAATAGCCAAGAGGCCGGTTGGAGCAGCCTGCAG
TCGGCAGGGGAAGAGCCTTAACTCCGGCCGCTGCGTAGGACAGCAAGGTGGCCGCGTTAC
CGGCGAAATCAGCGGCGTCGTATGCCGAGGCAGCAAAGTCCAGTCGGTTGTTGGCAGGGG
TGACAAACCATCGCTGCGGGGGGGTGGCAACAGTGGGCTCCTCGGTTTGCTGCGGGGATA
GCAAGCTGTTGCCGAGTGGGACGCTGCGCTCCGTGCCAGGACCAGTCCCCACGCCAGGGT
GAAAGCGAGATTTGGCATAAGTGCTGACAAATTGGTCCTGCAGGAAAGAGCTAGGCATGG
CATATCTCGCACCCGGCACGATCTGTGAACGCGGAGAGTCACCCGGTGATGGAGTTAGGC
GGTCAATGTCGCAGCCTGTGTAGACACTGAAAAGATGGAGAGACAAACAAAACAATTCAG
AAACTAAACCGTGCGCTCCAGTCGGTTCTCTAAAAAAAATCAGGAGATTTAGGTCAGCGA
AGTCTACATCTCACCCAATTACAAGTTTAGTTTGGACATGTCAGAAGTTTAAGATACGTT
AGGTTTAGTGAAGGTGGAATAGCTGCAGGGTTTGGGGGAAAAAATGCGCATCAAATGTAA
CGTTGGTGACAGCTCCAAATAGGCCTTCTGCCTTTTACAAAGAGACAAGACAGAAGGTGC
ATGGCCCAAAACGTAGAATTAGTTAGTTCCGCAGCTCTGTGTCTTTAATCCACAGTCTAA
Tatttgaatcattaatcagtgtgagcatttccagt
>NODE_873_length_807_cov_16.187113
TTGATCTTTAGGCTAAATGACATCTTTCATCCACTGCTTTCAGTAAATTTTCATCAGCAA
ATAATTGCAGGCATTATATGGAGAGCAGGCTCTCTGTCTAGATGCTAGGTGTTGATTTTG
GACCTTATGGTCCTATCAGCTTTAGACAGTCTATGTACCTTTTTGCAGGCAAACAAAAGC
ATTAGGCCAAATCCTCATGTTTACTCATGCTGCCATCAGCAATCCTGTCTATTGACAAAA
GATGAACATTTTCTCTCAAGTAACATAACTGGGCTTTTGTCCCCTCACTAAAAGTACACT
GACGGCAACACAATGGAACAGAAAAGAGGCATCGGGAGAGAAAGAGACATCTTAAGTGGA
GCAATGGCCCAAACAATTAAGAGCAAGGTACATGGAAAAAAAATTGAAAGCTCCTCTTTT
TCCCCCCTCACTTTGCATTGTCGATTTGAAATCCCTCTCTTTCTCTTCTTGGAGGGCTGC
CTGTAATGGAGCTAATCTGCCGTCGTTTGTCCGAGCCACAGGAGTTTTGTCAATAACAAT
CAGCGTTTGGAAAGTGTAATTAAGGCCGAGGCTTTTCATTAGGAAGAAGGGAGGGGGCCG
TCTCCAGGGACGGGCATGCCAATTAGAAACTCAGGCACGCGTCGCCGGGTAATTTCAGGG
AAAGGAGGGGAAAAAAACCCAGGACTTCTTTAGATTGGAGAGGGACCCTGCTGCTCTTTC
AGAGGAGAGGAGGAGAGGCTTAATGGCATAATAATCAGACAGGGGTCCCAGGCAGAGAAG
GCAGGAGGACGGAGGGACTTTTTGGGGGAGGTGAAAGCCTTCCGAAATGATAAAAGAAAC
ACATGCAGGATTGCTAGAGGAAAATGGAGGCAGTAAATAGCGGGATGTAGAGCCCTTGAA
AGAATGAGAGGGTGCCGTTGATGAGAACTGATTAATTAAAGgaataacgag
>NODE_874_length_311_cov_1.257235
GTCAGTGTTTTTATCAGCAACACAGACGGCAGATTGTTAGATGCTGATTTGGGTTATTGT
CTTATGGAACTTTATAAACTTTCTTCCCTGCCCACCACCACTGTCTCTTTTTCTCGTCTA
TTTAGTAGATCTGTCATTTGAATTATTGTTAATGAATAATAAAGTAAAAATTATGGTTAA
AAGACCAATTTTACTCCTGCTGACACGTCTTTAGGTACAATTTAAGCTGCATAAACTGCC
ATGAATTAGACTGTTTGAGAACTGCTGGTCTTGCTATGATGCACTCACTGTGATAATGTG
GAACATGGGTTAAGCATAGAAACAACGTTGGGTGACCATAGAACAGTGTCTCACGTCTTA
TGCTCGTTTAACTTtgaaatttaaaaaaaaacaactgtaaggttaaaattgaatatttct
gggctgtaaaagtaataaatgagtcatcagtaaag
>NODE_875_length_752_cov_9.142287
AATGCTTCTGGACATGGATTCAGCAGGCAATCATCATAGTTGTGCTCACAGTTCCTCCCC
TGTGTACGTGAAATAGATAGCCTTGAGATGTGTCGTGCTACTCCACATTGAGATGCTAAA
TGGAGTTTATTGTCTGCAGCTTGAAAAATAAAGCACACTGACATTATGTAACAAAAACAA
GGGTTTTTAAACTCAAACACGTGATGCAAGATAGTATGTCAGCTGCATTTTTAAAGTTTA
AAGTTTAATATTACTGATGTTATTAATTTTATTGATAATTCTGGTTAACTTTTGGGGCGG
AAGTTGTTCTTATAAGGTCGGAACAAATACGGAAAATGTCACATCTTAGAAGCCTCCCAT
TTTCCTGCTACGATAAAGAGACTTAGATTAGACCATAAGCAACAATGAAAAAGGTGATCA
GACATCTTAACAATTCAGCTAATTAGTGCCACAGAAGCATCAAGGGTGCAAGAGGATAAA
GGTTAGCTAGAAAAGACAAAAAACAGGTGGATAAGGGAAATAAGGTGGGGAGCCTCACCA
CAAATCCAGGACGACAGAAACAGGTGTAGCCGTAGCCTGGATCATTCTGAATGCATATCC
CCTGGTTGCAGGGCTGTGGAAGGCACTCATTAATGTCATCCTCACAGTGAAGGCCTGTCC
AACCTGCCAGGAACAAAAGCCCACAGAGTGCCATGGTGAGCCCAGGCTCTCCCACTTCCA
CCCTCTGAAGTGAATATCAATCAGATTCTCTTACATTGATTTGCTTCTTTTTGGGTTCAC
ACACATACACAGACAAGAAAAGGCTTTCACTAAAGAGTAAGATGCCACATACATTTTAAT
GAGCCGAGGCAGTATCGTCTTTTTATCACTGTCTTTTTTCGTACTGTATGACTACA
>NODE_879_length_503_cov_8.773360
CGGGCGCGGTTGAAGCACTCCTGAGTCCCAGCATCGGCCCATACACGATTCATAGCAGTG
AGGAGCTCTGCAGAGTACGGCTCTGTGTCCTCCATACGACTGACCACATCACAAACCAGC
TTAGCATCAGCCTGGACAAGCACATGTTATAAGATCAGGACAAGAGCAACAAGATTACAT
TTGAATACATTTATCATTCTGAACCATTATACGCAAGAATTTATTGAAATGGACAAAACA
AACCAATCACAAAGTCAAATATTTCCAAGACTGATTTCTTAAAATAGGTTTTCGACTAGC
CAGTCCCCTGAGGGACATCAACTAGACATCATGACACAAACAGACACTGGGATTTATATC
AACACAGATCTGCTTCGGCACTAAAGGTAAAGGTAACACTAACTTTTCGGTCTTTGTCTC
CGAACTCAATGCCCAGTGAGTCCATGGCTCGAAGAATGGCTGCCAAGCTCTGGATGGTGT
TGCTGTAGACCACAGGCTTATACTGCTTCACATCATCCCCAGAAAAGCCATCTTCATGGA
TAATCCTGCATGCGTACAGAGACATTATCAGAGAAACACAAGCCTGGACTAAACAGAAAA
AGTCGCACACGTCCATATGGTCCTAAATAACTGTCTTTTCACAATAA
>NODE_880_length_436_cov_13.880733
TAGACTGTTGGATTTACCTGAAATTTGATAGGCTTTTAATCATACTGAAGTTATTCTTGT
GGTTTGGTCCCTTACTGTTCTAACGTTCCATTAGGCCTTCAGCGTGCTGATAGGAGAGTT
TCAGACAAGCGAGGTTGCGTGCTGAATGAAGAGTTAAAACAGGAAGGGTCATAAAAAAAT
GATTCAAGGGCTTAAGAGGGAAGGGAAGGAGGGTATTTTGTACGAGCCATGCGATGGAAT
CGTGTGTTTACCCCCTGACATAGATGTCAGACATCTTCTCTCCTGTCATGAAAGCATCGT
CCTCTAGAATTACGTCATCAGTGTTCCAAATAACAACACGAAGCTCAAAGCTAGACACCA
GCAGAGCATTGACCAGAGAGGAGAGAAAGGACGACAGACAGACAGGAGACACACCACAAA
CAGAGAGACGCGACACAAACACGCACACAGAAAAAATGGAAACAAAACAAAACAAAAAAA
ATAATGGTTAACTGCAAAAAAAAAAAGTCCACACACAGCTTACACCCACGGGATGAGGCT
TGGTGGCCCCGTCCCgctgtgcctaccccctgacaaatat
>NODE_881_length_504_cov_9.392858
TTAGGGTTAGGGTTAGGGTTAGGGTTAGGGTTTCGGCCTGGGGTTAGGGTTCGGAAAACG
GTTAGTGCTAGAAACATGAAACTTGTGTCTACCCCCCCATTTGCTGCCGCCGCGATCGCA
CTGAGCCTGCTCCCGAGTCTCTACGACGTCAGGAAGTGGGAGTAACCTGTGATTTTTTGC
TGTATCTCAGGACGGGAAGGTCGTAGAGACTCGGGACTGAGACCAGCGCCTTCGGCATAG
CCAAATTAGGTGGGGCAGGTGCCATTTCCAGCTGCCCAGCACGTCTAGTTCCGGAGATAT
TGGCCAAAACGTTCTCCCATTCACTGACAATGGGACGTGCATAATGCAGCCAGAGTCAAA
GTGCTGAGTCCAAGATAAGTGCCCGTAGAAGGCGTTTGGGAGCGCATTTCAGGCCGCTCT
GAGTTGATTGGTATAGGTTTGTAGTGACACTTTTTTGGGTCCCGTAGTATGGGCCAACCC
TAACCCTAAGGTCCGGAATTAGGGTTAGGGTTAGGGTTAGGGTTAGGGTTAGGGTTTCGG
CCTGGGGTTAGGGTTCGGAAAACGGTTAGTGCTAGAAACATGAAACTTGTGTCTACCCCC
CCATTTGCTGCCGCCGCGATCGCACTGAGCCTGCTCCCGAGTCTCTAc
>NODE_882_length_493_cov_24.060852
CGGTCAAGAGCGGAGTATTTACTCAAAGAACTGCAAAGGACACTGCCATTGTTTCGAAGA
TAAATATCCGAAAAATATAAAGAAACAAGAAAATGTCCCTTCACATTATCACTATACATA
ATATCATTATATGTGTAAATGTATCCAATTTAGATGTGTTTTACATCAAAAAATTGACAT
ATTTTTATTGATTTTACTGCAATTTCTGTGCATTTGAGCCAAATTGTTATGTGTACAAAA
GCTATATTGTGTATTTTATTAAATTAATATATAGTTGTGTTGCAATATACATGGGCTTAT
ATTGTATTTGGCAAAAGTTGCCTTAGTAGCTGTCGAACTCTGTGAGTTTGCTTTAGTTTG
GGTTTTTTTGTTGGTGTTTTTTTTCATCTCTATTCTGCATCTTTGCAGGCTGGCTTCAGT
GCTTTTGAGATGTCGCCTCTTTTTACCCTGAGATCCAGCTGGATCAAATACAATAACTGT
TGAAAGCTTAATGAGCCAGCTGATCTAGAATACAATTCAAACCAACGACAAAAAGCAACA
ACCACAAGATAACAGTTTGAATATTTTTACTGAGCAGATTTTTACAGGGCAGCTATTTTC
TTTAACAATAACTAGTATGCGTAGTTTGTGTTcatta
>NODE_883_length_616_cov_33.334415
ATACACACATACACACACACACACACACACACACACACACACACACACACACACACACTT
TCCACTGCCTGGCTATTAGGCACCAAGAACAGGAGGAAAACTATTTGAAAGTGAATTTTA
GATTTCCGGTCGTGGAGCTCTGCCTGGGAGTGGCAGCCGAGCAGAGGCGCAAGCAGTGCG
CGCACACACAGACACCTCATACACCTCAGTGTTTCAGCTCCAGTTGCTCTCGCACACAGC
ATGGATGATCAAAAGAGGCCAACGGCTGCCGACCATTATGCCAATGACACTTTGAGTAAG
AGTCCAGAGAGCGCAGCGACATGACAGCCATTAGGGATTGAAAGTGGGACTTTAAAGGAG
GGCTGAAGGATAACTGTCAGTGCAGAATCAAAGGCAGAAAGTGAAATCTTCATAATGTAT
TGCACTGGAAAATTCCTGCTCTAGCTGTCTCTCTAAACCACTCGCTCAAAAGTATCCCAT
ACACAGCTACGCCATTCAACTCCCCAAAAAACATGAAACAGCCAGGAACAAAGGGCTGAT
GAGGGGAGTTCAGAGACTGGCACTCTGTAAATGAAAGCGAACAGCGGTGTGGGCCATTGT
GCGGGTGGCAGACAGATAGATCATTAAGGACTGGACTGGGTTAAACTCTGAGCAGAGGAC
TACTAGTAAGCAACTCTAGCACTGCACCTCTGTTTCCCCCAGCTTAGATCCAGCTGACAA
ATGTGACTGAACCAGTATggcagcacaattaaagctaatg
>NODE_888_length_152_cov_2.828947
ATACTGCAGTTTTTTAAAGACAATGTTTCCAACCAGGTTTTCATGTTATAATGTGTTCAC
ATATGATAAATATGAAGGCAAAAGTTGTTTCAAGTGACTTTGTGTGATATAATTCAGTCA
ACCACTATGTGGCAAAAGAGGCCTCTTCAGGTCATGAAAAGCTGTTTCAGAGCATGAAAA
CAGCAATACTGCAGTTTTTTAAAGACAATGTTTCCAACCAGGTTTTGAGTTCACAATGTG
GTCAAATGTGATAAATATGAAGGCAAATGTTGTTTCAAGTGACTTTGTGTGATATA
>NODE_893_length_453_cov_23.207506
TTTCACAAAGCCTGTCAATGGTGGCAGCAAGCTCGCCAGATCCCTCCCCAATCAAAAGTT
TGCTCTATATAATTTTACGCAATCAGATTTCTCCACAGTCATCCAGTGCAATCAGGTAAT
CAGAGGGGAGCATTAACAAGACAAATGGGGTTTAAAAAGTGGGTGCACTCTGTTTGCAGG
AACTTCCTATGGAGAAGCCCCCTCCTCTCCTTGATTACTCCTATCACCCTCATACAGCGC
AACATCCCCTGCTAAATAGCTTTCTACTACAGTACAGGCAGTATGTGCAGTAGGAACAAA
TGTGATTGACTTTACACGTAAAATGTGACAGGTAAATTAACCTCTTAGGGCTATTCATGT
CAAGTGACTAACTGCCCAAACTTCACTAAATCAGCCATATTGTATACAGTCAGTAGCACC
GCTGCCTTTTTCCACACCATTCATTATCGGTGAAATACTGTGATGCAGATTGCACAGTCA
GGGACTCTTTGTGCCAGAATGCATTTTCACTCCATGTGTGCAGATGTTCCATGTatgtat
gttgactgggtttgtgactgctgtctgtcatcgtcactccttagatacagtttcacc
>NODE_894_length_455_cov_3.639560
AGCAAAAAAAAACAGCACTGGTTGCCAAATAATGTACAAATGTAAGTACAGGCTTTGTAG
TAAACAGGCTAAAACACAGAAACCCCGTGGTGCATTACGATGCTTTAAAGGTCAAGATTC
ATCCTCATCATGTTTTTGCCTGTTTATCACTGTTTATACTGTATCTGCAGAGGATCGTGC
CAGCTTTGATGACTGGCTTTTTATTTCATGTTTACTGCTCCACACACTCTCGGCCCACAG
ACAAGGCTCCCACTCTGCTCCGTTCACTGATCCTAATTGAACCTCATCGCTCCAGCTTAT
GATTAGTCTGCAGCCCCGGCCTTTAATTCCCCGTTGATCCCAGCAGCCCTGAGCGCTCAC
ATTAAATATCCCCTCCTGCCTCCTTGCCGCCCCTTTAACTGAGACTTTTCCCACCTTGCA
TACCTCTCTGAAGATCAAAGACATCAGAGGCAGCACGACTTATCAAAGCTAGAACGACCC
TCTTCGGCTCTCATCTTCGTATAATCCGGGCTTTCGCTCTCTCCTCATTTCCATTTCTGT
AACACAATTTTTTCATGTCGTCTCTTCATTGATCTTTTATGGACATTTTCCTCTGTTCA
>NODE_895_length_333_cov_1.351351
AGTTAAATTGAACTATTTATTACGATTTTCTCTCAAACCTTAAGTCATGACCTAAAAGAT
ATCTCATTTCCAGGACAATCTATCTTGATACAATTTGTGGATCACCTGCTTTTGGCCTCT
CCCTCTGTCACTGCCTGTGAGACTGACACTGTTGTCCTTCTCAAGACCTTAGCCGACAAG
GGTCATAAGGCATCACTAAAGAAAGCTCAGTTATGTACAACTACTGTTCAATATTTGGGG
CACATGTTAAAAGGTTCTTCAAGAGTCCTTGCACCCTCTAGAGTAAAAGCTATATCAGAA
GTACCCAAGCCTACAAATGTGTCACAAATGAAGACATTTTTAGGAATGACAGGTTATTGT
AGACAGTGGATTATGGATTATGCATctctcgtagcaccactccaggacatatcaaaaccc
tcaacatgtactcatcccctcacttggtcacaacaggcagatgagtcttttgaaaag
>NODE_897_length_877_cov_13.492588
ACTGAATATCTCTGCCGTATAGTGCAGCTGTGGGTCAGGAATCATATGTTGGTACTTCAG
TCTCAAAGTTACCGTGAGCTTCCAGTGGAGCATTAGCAGAGTTTGTCTCCCTGTTGATGG
CAATAGGAGAGGACAAGCTCTTCCAGGGCCGGAGCTTTTAGCCTCTTTTATGTGTCCTTT
CGCATTGGTGTCAGTCTGTCAATAATTCACAAGGCCAGCAGGGTGGCATTTGGGTGAAAT
AAAAGCCCTGAAATTCGAGATTAGAATGTGATGACGGGCTTTGTTCCATGCCGGTGTCAG
AGTGCTCATACGCTCAAAGGAGGGGAAGATGAATGTTTTTTCCCCGCTTTCCTTTATCAC
TGAGGGCTGAATTGTGCATCTTTTGCGAGTGTGTTTGTGCGTGGCAGGCGAGAAAACCCA
GACTGTCTGCTGAGCTGTATCTGCGTCTCCAGCAGGGCAGCTGATTTGGTTTGTGAAGTA
TGTTAATAATCAAATGATCAACAAATAACAGATGTATTAGTTCATGCAGCTTGAAATGTC
AAGGAGGCTAAAAGCGGAAATCTAATACAGAAAGCCCAGTTGCATTGTATTATTTTCTGT
GACAAACCCTCCGGTCCAAATTACGTAGAGCCTCCTACAGTGAGTAATCTTTACAGAAAA
CGGCGCCAATATTTTGTAATTAAGCTGCAGTAAGACAACGAGCGCTGCCACAGATGGAAG
TTGCAGAACTCGTATCACTTTTGTTTTTTGTTTTTTTCTCTCAGTGTGGAGGTGGATGGG
GGAAGTTAAAAAAAAAATGCCCCGTGATTGAAAAGGAAAGTAATAAATGAATACTTGACT
TATTGAATTACTCACTCGGTCTCGAGCTAACAAGAACAGTCCATGAGTGAGAAGAAGGGA
TATCAGCTGTTGTGCCACTTTCCACCTTCATCACTTGGCCTTCATGGAAACCCAGAAAAG
GTAGAGGGGACGCACTGCACATTaccgagacactgggcctgacctgcagattatgtttag
t
>NODE_898_length_482_cov_5.402490
TGCTGTATCTCGGGACGGGAAGGTCGTAGAGACTCGGGACCTAGACCGGCGTCTTCAGCA
TAGCCAAATTAGGTAGGGCAGGTGTCATTTCCAAGTGTCTAGCACATCTGGTTCCGGAGA
TATTGGCCAAAACGTTCTCCCATTCACTGACAGTGGGCAGTGCATAATGCAGCCAGGGTT
TGGGTTAGGGTTAGGGTTTCGGCCTGGGTTTGGGAAAACGGTTAGTGCTAGAGACATGAA
ACTTGTGTCTACCCCCCCATTTGCTGCCACCGCGATCGCACTGAGCCTACTCCCGAGTCT
CTACGACGTCAGGAAGTGGGAGAAACCTGTGATTTTTTGCTGTATCTCGGGACGGGAAGG
TCGTAGAGACTCGGGACCTAGACCGGCGTCTTCAGCATAGCCAAATTAGGTAGGGCAGGT
GTCATTTCCAAGTGTCTAGCACATCTGGTTCCGGAGATATTGGCCAAAACGTTCTCCCAT
TTACTGACAGTGGGCAGTGCATAATGCAGCCAGGGTTTGGGTTAGGGTTAGGGTTTCGGC
CTGGGTTTGGGAAAACGGTTAGTGCTAGAGACATGAAACTTGTGTCTACCCCCCCATTTG
CTGCCACCGCGATCGCACTGAGCCTA
>NODE_899_length_765_cov_29.543791
TGTTTCATAGAAAAACTATCATGGTATTAATCATATGTGTGCTGTATTTTGTTGTCTGTG
GTTAGTGTAATTAGGATGAAATGCTAGGAAATTTCCTCATCCATTTCTATTAAACATAAA
CTTCTTTCTAAGCACTTACCAAGAAAAAAGGAACTGAGAAAATAAAGACAGTTATCTGTT
GTTTGGGGGCATCTAAAGGATTACTCTCCATGAAGCTTTCAACATTACATAATCCACAAA
ATGTGACTGTTAAAGGCTATTTTTCTTGATTATGAAATTTGTGAACCCCCCAAGCAGCAA
GCATCCTAAAAGACTGTTAATGCCTGATGGCTGCATTGCATTTCATGCGCTGAGTTGTAC
TGATATGCATCTACACACAAACACAGAGGCAGTAACAGAACTCTTTGCTCCTTGGCCTTC
GAGTCATCTAGCTACATCAATAAATACAGCAAAATAGCATTAGCAATAACTTCAACTATA
TGACCAGGCTCTAATATGATAGAATTAGTATCAGTGTTTTAAGGTTTGGCCATTTAGGTG
AAATTCTAAGCCGGGCAGGGAGTAATTTGGACACAGGGAAAATTGATTTTGACCATCAGC
ACTTTCTCATTTTCAAACAGCGCCTGCGGCTAAATGGGTTAGCCTGTTAAGCACATTACA
CAGGTAGCTTCTCCTTTCCTCCCCAATGATTATGTGTCCGCCTTGAGCAATTGATATTTC
TTGCAAATAAGAAAATTATCATATTCCATGACTGGAAAGAGAAATTAGGGCCTGCTGTTA
TGGAGTGGAGTCTCTGGACTGAGAGAGGGAGGCAGAGGTACATTTTTCCTTTCTTTTTTT
TGTTTTTAAGGGTGGGGTGTACGTATCAAATGTCGAAAGCTATATTGGAATTGGGgcgct
gtcaggcct
>NODE_900_length_612_cov_3.299020
CCTCCACTAATTGTGCCATCTTCACTGGAAAGTAGAAAAGCAGAAATTCTTACTTCATTA
TTGTAGATCTGACTGCTTAGACTACAACAGTACCTGCAGGCCCATCGTACACCTGCAGTT
TCACTTATTTTGGCTAATTCGATCTCTTTGTAGCGGTGCACTGTACACTTAATTGACATC
TCCCTGACAGATTAGTTTCACAGTTCTGGTTCTTTGAAACGGTTCAATGACCTCCAGAAA
CTCCCAGCTGAGAAGACTTCTAATCAGCCCCACTAAAGAGAAAACCTTGGGAGTGTGAAG
CGACTTTAAAGTTGAAATGTGTGAAGAGACTGGAAAGGTGTGTTATGTGTAAATGACTGT
TGAAATGATGAGACTGATGTGTTGATTAAAACCTATTTTCAACTTGATTCATTGTCAGTG
TTTCATCCAGTCTCTGGTAAATAGTGGCACCATCGCACTTAATCAATTAATTAAAATTAA
AATCCCCAAAATACACAATTTAGAATGACAAAACACATGAAAGCACACATCCGAGAAGCT
GAAACCGAAGAATATTTACCATTTTTCATTTTGGGTAAAAAAACAATTATCAAAATTCAT
CGATTAATTATTTGTTTCAGCTCTTGGCTCATTTTCAGTAAAAATCTCTAGAAAAGAATA
TTTTACACCATGTCAAGAGTTTATTTGACAGTATTTCAGAATATCTTTCAGTAAACAAGT
TTTTTGTTTTTTAGCAAAATGTAATATATCAGTACT
>NODE_901_length_624_cov_15.214744
GTCAGTCATTTGCACCCCAACACGTCCATTTGGTTTGTTGTGTCCATGTGATAACCATCA
GCCATCAGTTGGTTTTACTTTGATTCAGCCTTACAAAGTGAACAGTGTCCTGTAGCCCAT
TAATAACTAGAACACACTCTAACTCCCAGATGTCCAGTAACCTTTCTGTGGGCTCAGTGA
TTAACACACCATGTCCATTAGACATCCAAACAAGGCCAGCTGTAAATTAACAGATCATGG
TGCCTCCCCCCGCCTCGCCTCTCCACAGATGGTTGGTGGGGCTCCGCTGGGCAGGGAAAC
TGATTGGTCCAATTCTTCCTCACAGGGAGACATCCATGAGGATTTCTGCACTGTGTGCAG
ACGCAGTGGCCAGTTGCTCATGTGCGACACGTGTTCTCGTGTTTATCACCTGGACTGCCT
GGATCCACCCCTGAAAACCATTCCTAAAGGCATGTGGATCTGTCCAAAATGTCAAGATCA
GGTAACCGCAGCAGCCGAGACTGATCCTGAGTCAGGGGGAAGGGGGTACCGCAGTCCAGA
GAGGAGCCTCTCAGGGCCTGTAGCTGTACTGTAGGACTGTTCAATCCTTTGTAAGCATAT
ACATGATGCAGTATTGTTTTTTTGTGCTTCTGTCTCATTCATTGTGTCAGTAAAGATTGG
CATCTCACATCCATCCACTCCATTGCTTGTCCCTTCTCGGCCCCACCACAGGGTGGCGGC
TCAATTTGTCTTCTTCAAGTCTTTTtcttcccccgagtctcagcctct
>NODE_902_length_915_cov_18.896175
CATTTTGCAAATTTAAAACATGCTTAATTGCACTTCGACTCAAGACTTGTGCGATTGCAT
GTTATTATATCGCACTATTGCTATTTTTAGTCAGATACAGGATCTAAACACTTCCTCCAC
TACTGCTCAGAACTCAGAATAACAAACTTACAGTTCCACTGTCAACATCTCTTACCCTCC
TACTTTCCCCCCCATTCTCTTTCCAGTTTTCTCCCTCCGAGCTTTTGCCATCGCATCCAT
GTCTTTTATCACAATTTTGACCCACAGAAAGGAATTCTCACAAGATATCAAAACAAAAAT
CTATATTTAATATGAGAGCAATTACAAAGCAAAGTTGGCTGCACAGGGCTGTTGTCACCA
GAGCGCGTGTTTTTCATCAAATAGGTCATTAGACGATGATGGATGTAAACCTATAAAGTA
TCTAAACTGGACCTTTTAACAAACCACGAGCAACACTATCATTTCTCTAATAGAACCTGC
TGACCGTGTCATTCCCTCCTGCCATTTGTCATTTTTCCTTGTGAAATAATCAATATCTGG
GCGCTTTGAAATAAATAATATAAAAGTCATAGTAACCTACCCGAGGAGCAACAAAAATAG
ACTTATGGAGCACTCAGAAGGCCTATATGGCCTCAGGCCAGTGTCTGCTGCATGTTTCTA
ATCAATGCATAATATGAATTGTGTTTTTTAGAGCACAGACTACAGGATTTTAGTTTGCAC
CGCTTCTTTTCAAGCTTACCATCTGCTGTGTTGCTTCCACTATGTTGGACGGATCTCACA
GTACCAGAGCAGTATGTGTTAGTGGGCAATGCAATGATGTCTGTGCAGGCCAATTATGAT
AAATGTCCACAAGAAGTAACGTTAAATACAAGTCTTTGCATTGTTTTAATGACAAATATT
CAGCCCTGTATATGAGCATGGGTTAGGTAGGTTGGTAAAGAAATTGTGAGATACAAATAA
TAacatggtcaatcaatatttacattatgaagtgaatactcaaatatttaacattttgca
caagaatttctcattttatatgacagctatcatgtcatg
>NODE_906_length_166_cov_3.174699
ATATGAAGACAAATGTTGTTTCAAGTGACTTTGTGTGATATAATTCAGTCAACCACTATG
TGGCAAAAGAGGCCTTTTCAGGGCATGAAAAGCTGTTTCAGAGCATGAAAACAGCAATAC
TGCAGTTTTTTAAAGACAATGTTTTCAACCAGGTTTTCATGTTATGATGTGTTCACATAT
GATAAATATGAAGGCAAAAGTTGTTTCAAGTGACTTTGTGTGATATAATTCAGTCAACCA
CTATGTGGCAAAAGAGGCCTTTTCAGGGCATGAAAAGCTGTTTCAGAGCATGAAAACAGC
AATACTGCAG
>NODE_907_length_566_cov_2.784452
TAGTGGACCCCAGGATCACAGAGTGTTTCGGCCATTTATCACTATACACTCTCCCCTGAG
GAAGGCCCTCCCGAGGTTGATCAGATCTCGGGATGTGTTCCCATAGCCAATTCTGTTTAA
GTTCTGTGTTTATTCCTTTTGGTTTTACTGTTTTGGTTTATCTTCTTTTGGTTGTTTTCT
TCTTTTTGTTTCATCCTGTTTTTTACCGTTTCTTTAAGACGTTTTTTCCTTTTGGTAGGG
GTGACACTACCATTAAAGTCCATTTTAGTCCAGGTCTTCATTTCTGTTGTTGTCTTTTTG
TTCCATCTTGTTGTTTACCGGTTTTCTTTAAAAACGTTTTTACCTCTTTTTAGTAGTGGT
GGATTTACCATTAAACGCCATTTTGGTCAGAATCCTGATTTTTGTTTTTTCTGTTTCTCC
ATTGATCCTCCTGACTGAGTTAAGAGACTGGTGTTTAGTGAGCGCCACGGGTTAAATTCT
ATTAGTAATACCTGGGTTTTTAAATTTTTAAATTAAAAGTCTAAGTTAAAATTTTAATTG
ATAATTACTTTAAGTTTTATATATTTTTTTAAAAAATAATATAATAAATTTGAACCTAGA
GACTGGTCTACATAGGTTTCTAGGAGCAATACCtgtgccccaattacaccgcacgacccc
aggtattgttgggcctagttaaggttttggcactcacccaaatgattctt
>NODE_908_length_693_cov_17.047619
AGTTTAGCTCAGCACCACTGACCTCTAGTGAAACCCCCAACGTGGTCAGAAAATGGGAGT
TTAATTGCAACAATTTGATTTAGCTCAAAATAATTTCAATTCAGATCAGATCAGTGCTAC
TTTTGACTCATGCAAACTTAGGAGAACATCTGCACAGCTTGCCAATTTTGAGGCTAATAA
CCAGATAAAACTGGACTTATGGGATGTGGTGGAGTCCAGTCGGAGTGGCGAAAGTATACT
GCATTTCATACAAATTGTTTGGATACACGAAGTCAAGGCTTACCCAAGTCTGGCTTTAGC
TCAGTAGGCAAGCTTAATTTCCGTGACATCTTTGCTGGAAAAAAGAGAACATCCCTCTTT
ACAAACACACGTCTAAGCTAACACACGATGCCATGCAAAGCTAGATCACTAGCATTGGAC
TGGGATTGTGCACAAAGCCAAAGTACACAAAACAACAAAAAGGCTGTGGAACAAGTGGCA
GGGGATTGTTTTATTGGCTATAGGAGCCAAAATGCGTTACACAGAAGAAGACGCGGCATA
AGGAGTCAGAAACAACTCTGTATATCACAGAGGCATGCTGTGAAGGACAAAACAAAAGAG
GTGACCTCTAGTTGCACAAGCCCTGAAAGAGAGGTCTGGTAAGACATATCAAAACTGCCA
TTCAGGTCCTTCATGCCAAAGGAGCATGCATCAAGAACAAGGAAGTAACAAGGAACAGAA
AATAATGTACAAGAGATGGAAGATAGCGAGAAAGATGGTTAAAAATTACTGAGGTATTCT
TCTGCTAATTATaaagtattatccctggttatcaaattgctccatgttttaaaagag
>NODE_909_length_550_cov_10.745455
CACTTTCATATCAGGGTGTATCCTATAAAACCATAGGGTTAAGGAGGCGGAATCTCGCAT
TATGTAAAACCTAAACTCAGACAGAAAAGCTTTCTATGTGGGAAAAAAATCACACCAGAT
GAATAACTTCCACAGACGCTGTATAGCAACCCTCTCTCTCTCTCTCTCTCTCTCTCTCTC
TCTCTCTGTGCGTGTGTGTGCGTGTGCGTAGTCTATACCGGATTAAATGGCACCTCGTCT
TAAATGGCACCTCGCCTCGTTTCCCCTTTCCTTTCATCATCAGCAAAATAAAGATTAGGC
CTACAGAGGAGATTGTGCAGTCTCGCCTTTAGAGGCGCAAGGGATCTTCATTCCTCCCGC
CTTTGTGATGATATTGATGATGATGATGGCCAAGTGGACAGTTTGATTTTTGTGTGGCGA
GCTAGTTATAAAGAATCAATATTATATCAAGGGGGTAACTTTGGTGATAAAGGACTTCAG
CCACTGTGGCTATTCATCATAAGTCTGTAGCAAGCAGATAGGTCAAAAGAAATTATATTG
CTCTAAAGAGTGTGTCTCCTTATCTCTCGGTACCAGGGGGAGTGGAAGACACGCCGATCG
ATACAGTAGCTGCCGTATACTCCTTGCAATTATCAATAGCTGATTTTGTCTTCCTGGGGG
CTGCATCTATTAATACCAGATAATAACAGCcttt
>NODE_910_length_344_cov_2.002907
AGGTCACGGATTTTCCCCTTAGGTTGGAATCCTGGAAGTTGGCTCTCAGATTTGTTGACC
CCTTTATTATTGACCGGATCATCAATGCTAGTGCTGTTCGCCTGAAGCTCCCTGCTTCTA
TGAAGATTCATCCCACATTTCATGTATCGCAATCAAGCCTGTGAAGGACAGTCCTCTGGC
CGCCCTGTCTGTCCCCCTCCACCACCCAGGATTGTGGATGATTCTCCGGCCTATACTATA
AGGCACCTGTTGGATGTTCGCCGCAGGGGACGTGGATTGCAGCTCATCCGTTAGTTTCAC
AGACCGAGCGGTTCGTGCACCAGGAGGTGCAATGTAGAGGTGGGGTACTGTCACACCCTC
GACATCAAGTGGTAATGGCAACCTTCTCCCTCCCTTCCCCTTCTGTTTTCCTTTTTTCTA
GGTGGGCATGTCTCGGCGGCGAGGAATGCTGGCAGGTGTTGCCACTTCGGCAATCAGCAG
CAGCAGGc
>NODE_911_length_665_cov_10.514286
TATCGGAGCAGGGGCTGGCAACGAGATGGGAGTCAGAGGGACTGATAAAGGGAGGGAAAA
AAGGGGAGAGAGGAGCATGAGGAGTGCAAGGGAACATAAACACACAAGTTGCCTACCAGT
GCTGACGTGAATTTTCTTCATCCATGGGTACACCACGGGCTGTTTGGAGGAGGCTGTGCT
GTTTGGATGCTCCGGGGTAGCTTGGTTGCAGGCGGACGTTGCGGCCGGTGGGGTGGCGGG
GGACATGGACAACTGTGGGGTTTCACATGAAGCAGGCTGCCCTTTCCCTGTCAGTAGGTG
CGCAGAATGGGGTATTCCATGTCCCCGTGGCGTGTCAGGTTCGGGGATGCTTGCACAGTT
ATACTGGCGCTCTTGGTAGCTCGCCCGCGGAGGATATAACTCCTGGTGGTGATGCTGGTA
GCCAGAGTCCCTTGCGCGGCTGTAATATTCTGGACTATGCTCAGGGATGTAGTTATTTTG
CGAATATTCCTCGCATGGAGGAAATTTCGGATCAATGTAGTTAGACTCCATCAAATACGA
GCTCATGATCATTAATTTCTGGAGTGGAAAATAATTTTTCTAGCTTTGTCGTTTTTCTGC
TCCATAAAGCCCTCCTACTTGCGAGCAGCCCTGTAAAGTTACTTTTACCACGTGACCCAG
TGGCCCAATAGCAGAGTAAGAGGTAGTTCCCGGATAAGGAACCAGAGGTATTTAGCATAC
CTACAGTCGCCATTGTGGGCACAAATCTCTCTCTCTCTCTCTTTCTCTCTCTCCCTCCCT
CGCTCTCTCTCTccccctctctctctctc
>NODE_916_length_615_cov_5.188618
GCAGACTGTTGATGCCTTACAGGATGTTGCAACAGGATGTTGACTGGGAACAAGTGCGGC
GATTTACTGGAAAGTCATCCAACAGCAGGAAGAAGGTGAAAAGAAAGGAGAAAAGGCGAG
TAATGCAGGGCCAGAAGAAACTAAAAAGAGAGGAAAGGCAGAAAGAAAAAGGTTGAATAT
CGCGGTAAAAAGCAGGGTGAAAGAGGAGTGAGAGGAGGAGGAAAGAGGTGTAAAGTGGCG
GAGAAGTTGACCAGAGAGAGACACTAGTTCCAACAGCAGACATCCTCGGTGTTGTTTGTT
TTGTGTGAAAGTGAATGATAAAAGAGGCATGAAATCAGCAGAGAAAGGCAAGACAACAGC
AAGGGTCCACAGCCCTCCATCACGGCTCATACAGCTCCACAGTGGCGGCTCGCACAATAG
GCCCCAACTACTGACTACCTCCACCTCCTCCCCCACCTCCACAGCTGTGTGTGTGTGTGT
GTGTGTGTGTGTGTGTGACCGGTAAATAATTAACTTATTCTGCTCTGCTGACCAGGACTT
ATGAGACCAGTCATGAGTAGCTGGGAGATCTATCACTGCAGCCGAACTCGCTTCTAATTA
AATAATTATATATATCAATGTGGAATCAGGATTCATTTCTATGTAAAATATCTGAAATGA
AGTCATTTCTCGAGCCAAACACAAACCCGGCGGCGCTAAAAATGTAGGTTTACAAGCTTT
TCTTTGTTCCCTAAAGCAGcggccaacacctcagcgtta
>NODE_923_length_738_cov_11.887534
ATACCCTGAAGGGGCCCAGGAAAGCAGACAACCAATATATGAAAATGTTGAATCTTCACG
CTAACAGCTTAGAAAAGCTAAAAGTAGCAAACCTTGTCCCAAGGCGCCTTGTACGGAGTC
CCATGAAGATGGAGCGGATGAGTTTGCCAAAAGAGGCTGCATTTACAGGGTCCAGTTTCT
GCTCCTGGCAGTGGCGCAGATAATGATTGTAGAGGGTGGATCGTGGCAGACTTACTCCCT
CTGCTGTCTCATAATTGTCCAACAGCCACTGGAGCTAAAAGGGGGAACAAATGCTTATTA
ACTAAAGAGAGTCACAGACTGGTCCTTGCAAAGACCTTATGCCAACTGTCAGTAAACTTG
ATCCTGCTGCATTACAACTCTGCAAAAGCTTCTATAGCAGCCAGTAAATTTAAAGCATTT
CTAACAATTAAAACCAGCAACAAAAACAGCAAGCACCGAACCCAAATGTACAGAGATTTG
AGAGAGGCAGAAGAGCAAGAGAGTGAGCTTAGCAAAAGTTAAGGTTAGCCGAGGGCAAGC
ATTCGTAAAAGCAACTTACATGGCTGTTGAGCAGCGAGCTTCTCTGACTGGATAAACCCT
CAGATTTTTGGAGCGTCTCAATCGCCATTTCAATCTGATAAACCACGAAGCACAGGACAA
AAAAATGTAAGAGGGGGAAATAAAAACAAAAGCAAGAAAAATAAAAATGAACACATTACT
GGCCACAAGCAAAAATAAATAGAGTCAAGAAAAGATCCAAAGGCAAGCACCACTAAACCC
AAGCAGAGCAGGACTACCTGTCATTTCAGGACAATCTTTGCCACATATTCTAAATGCTAA
AGAACATTGACCGTGGATAGCACTCTGTCACACAAGCCTTCa
>NODE_924_length_686_cov_18.631195
CCCACCTTGACCTTTTAAATAACCCCTCAGTGAGTAATTTCACTCAGATCAGTCAGACAT
GTACAGTAACAAGCAGAAAGTGGCAGAATTAATTATTCTTTGTATAACACAGAAGTAATC
AGAATCTCCAGCAACATAGGAGGAAGATCTCCTTGGCTCTTTCACCACAGCTGCCAGTGC
CCAGAATGGTAAATGTGGAATTTTAATGCACAGTTGATGCTGGAGAATATGGGGAAATGC
TAATTTGTGGTGCGATAAGATGAATCGAGTCATCCCTTTAGCCCCATTTGACTCAGTGGA
GGAAATTAATCATTAATGTTTGTTAAGTATGACAATCTAACTGGGCCAGATCTACATGCT
CAGAGACTGAGGCAGAGCGAGATAAAGACCCAGGCTGCAGACAGGGAGGAAAACTGCCAG
ATTCTGTAATGATGGGAATTTATTGGCATTTAAAGAGACAGTGGCAAGGCATTTCACTAA
TAGCCTCCCTCCATTGGAGTGCTCTGCCTGCCACAAATTGCATGCAATTCAAACCTATTT
TTCAGATAGCAGAGAAGTCTTACAGCTATGCTTGACTTTGGTGAAAAAGGTTGCTTCCTG
GAATTGACTTTATCTGTTGCAGCGCAATCTGCATCAACAACCAAATATGCAATATCAACT
GACTAACACTACCACTGCTGTGGGGacagcaggcatccccccctaatatgacattctgaa
aatcattgccaagctccaatactagcaagactgtgatgggtttagaggagtggcagtggg
ttaaagtcattgagcccagaatttagctacatgcagaactgtgcaatccc
>NODE_925_length_316_cov_23.905064
CACACACACACACACACACTTATACATACACACAACAGTGTGGCTACAAGGTCACTCCAA
GTATTGATAAATCACCCAGCTGTGATTCCCTCCTGACAGCTCAAACTAACATCAAGCTGG
ATGGGGGAGAACAAAAGACCATCAAGCGGCCCTTTTCCTGACACTTTTATTCAATCACGG
CCAGATTGCTTACGACAGCACCAGCAGCTGTTTCGTCTTCATCTTTCCCCATTTGATAAA
GCGTGTCAAGTCATATTTCTGTAAGTACTTCACCTCACCCCATACTGTGCAGATCCACAG
CGATTCGGCATATGCACATTCCACATGAGGGGATCGTCAAATGGGTCAGGGAGTAATGAC
ACCCCTCTGAAGGTCGCAGCACACTGGCGTTGGGGCGGGTGGGGGGTGGTGGATGGAGAG
CAGGTAGGTGGGTGGAGGAGGCGGGGTGGGGTGGAGGGTG
>NODE_939_length_434_cov_4.211982
GCCCTTGTGTGTCTGTGTGTGTGTGTGTGTCTGTGTGTGTGTGCGTGTGTGTGTGTGTGC
TTTTTTTCCCATCCCCAAATGAGAACTCTCAGAGAGCGTCACACGGGCACGGCGGGGTCA
GTGACCGCGCACGCCGCCTGTTTATCTGTATGAGAGGTCCTCGGGAGCGCGCCCCCCCTG
GCCGAGGAAGGTGAGCGAGTGTCTGGAGGGGAGGACTCGGGAGCGCGACCAGCCGAGGGA
TCGATCGGATTAAACTCGATTTGAGTGAAATTAACACAAAGGAGAGAAGAGCAACGCACA
CTAGTCGGCGAGGTCGCGGATGCGAGACACGCCGGAGACGTATTTCATGAAAAGCAAAAA
AAAAAACTTGAACTTTTTTCGCCTGTTTATTTATATTTCAAACTGAAAAAAAGGACCACG
GTGGATTTTTTTCTTCTTCTTCTTCTTCTTCTTCTTCTCAAGCGAAgtggagatactagc
cccactaacgaggagttggtttgataaaaagcccgaagtgaccgagcctgctgggtaagc
taacaaacaccctcttcttcaatgagtgcatttaaaca
>NODE_947_length_347_cov_9.726225
GGCCAAAACATTCTCCCATTCACTGACAATGGGCAGTGCATAACGCAGCCAGGGTTTGGG
TTAGGGTTAGGGTTTCGGCCTGGGTTTGGGAAAACGGTTAGTGCTAGAGACATGAAACTT
GTGTCTACCCCCCCATTTGCTGCCACCGTGATCGCACTGAGCCTACTCCCGAGTCTGTAC
GATATCAGGAAGTGGGAGAAACCTGTGATTTTTTGCTGTATCTCGGGACGGGAAGGTCGT
AGAGACTCGGGACTGAGACCGGCGTCTTCAGCATAGCCAAATTAGGTGGGGCAGGTGGCA
TTTCCAGGTGTCTAGCACGTCTGGTTCCGGAGATATTGGCCAAAACATTCTCCCATTCAC
TGACAATGGGACGTGCATATCGCAGCCAGTGTGGAAGCGCTGATGCCAAGATAAGTTCCC
GCAGAAGGCGCTTGAGAGCGCGTTTCAGACCGCTCTGAGTTGATTGGTATAGGTTTGTAG
TGACACTTTTT
>NODE_948_length_670_cov_2.517910
TGATAAAGTCCCATGACTGGCCCCGATCCTGTCATCTGAAATGGGATCAGGACATCTTTC
ATGTATTGTAACCTTCATGTTTCTTCTGACTAACCACTACAGGATCTACCATAAGCGTTG
GATCAACAACAACAACAACAACTAGTCCGTCTACCACTGAACGTCCCTCACCCGTTGTGG
ATCTCCAAGCCACTTTAGAAGAACCCTTTGTGGATGAATTCACTGATCGAAACAGCACAC
AATTCAGGAGTCTTGAGATAACAGTGATAACATTCGTGAGTTAAACGTTGAAAGCATCTC
TTTCAAGATTTGCAGCTGTGTTAAAGTGGAATACAATTATTGATTGATATTTTGCCATTT
GCTTCCTTCCCCCAGTGTGACTTGATCTTCTTGGAAGCATTTGACTCCAGTTTCATTGGA
ACTTCTGTCCTGGGCTTCAGGTAAAATTTTGCCATTGGAGAGTCCCACTCACTTGCGTTG
TGGTGGTCATTGATATTAAAATGTTTAGCAAACAACAATGACAAGATGGAAACCATTATG
CATATTCATGAGGTATGAGTGTTAACCTAGAAATGTGTTTCCTTGGGATGCAGCCCAGCT
CCAAGCAACGGTAGCACAAACAACACTGCAGCAGAGGTGAGGCTTCAGTTCAATGATTCT
GTGGCACCTGCACAACTTCCAACTGCTGATAATGTTGCACAAGCCTTAGTGGACGCTGTC
TCCAATCCCAACAACACCTTCAATGTCAGCATTCAAGCCGGCTCCATCCAAGTACTTGGT
AAGTAAAGCGTAGCTATGCACTTGACTTCATGTG
>NODE_949_length_819_cov_11.506716
ACAAAGCTTCCGAAGAGAAAACCCCAAAGTAGTACGCTACTTTTGTTTACCTCCCAAAGA
ACCACACATGTACAGACATACAAGCTGCGCTCGTTTTGTTTTTATCAAGCACCATTCTAA
ATAGTTGGGTCGTCGCGCAAAGCCTGAAGAACTAGAGGCAGACGTGCTGTTCTCCTCCCG
CCCAGCGCCTCCAGGCTGCATCGAGGCAGTGCAGGAACACATGTGCCATTAGATACTGTT
TACCTTTCAGTTTGGATGATATTGAATACATTAGCCGATTGAACCTCATAAGAAACACAG
GCGAGTGACAAGGCCCAATCGTCTTTGCGACTACCATGGTAACTGAGATTACAGGCTAAC
AAAGAGCAGACAGGGGGAAAAAATATTTAAAACCCGAATAGTGATACATAAATTAATTAA
AGGACAAAAAAACAAGTGGAGAATTAAAGTTGGAACATCTGTCAGCGACTTAGCTTCCCA
ACGTAATACCAGTGTTAGAACATTTATACCCTTGAAGTTAATGATCCCCTCTTTAATTGA
CAGTCAAGGAAAACTGGCTGCGGCAGCATCCTGCCGAGACACCGATAAGAGCCCCCCTTC
CCCCCGCCCAAAAATAAAATTAAAAAAAAAAACAGTTTAAAGAACCTTGGCACTAATCCC
TATTGTCATCCCAGCGCAGCAGAAGGACTTACAAACACAGATAACTCCGCTGAAGCTGTC
TATTTCTCAGGAGTTATGGGGACAGCCGAGCCGCTGCGCGCCTCAAATCAGTCACTCAGA
TTAGCCCAATCCCTCTGTGCTGTCAGTCAGCCGAGACACTAGCTTGTCACCGCATTTACA
TGAGTCCATCTCATATGTGACAATGCCCCCTATATATGACAATGGCTGTGAGGAAGGGGT
CCACTCGCTCACAGATAGCGGGGTGTACAGTATGGCAGACGGGCTGTTGTTGGATTAAGC
TCa
>NODE_950_length_507_cov_6.779093
GTCAACGACACATTCATTCTAAGGCCTGTATTAACATAAAAATGAGGGCTTGTTATACAG
TGAGATTTCAATAAAAAGAACACAAAATGCATTTAATGAAATTCAGATGCTGGGCCCTAG
TTCCCTGAATCTCATTAAATGAGCTTTGTGCTGTTTTTCCATCTTCTCTTTGTAGAAGAG
GTCCTTGAGTGCCCTTAATAATGTGGCAGATTTCATCATATTCCTGATTTAAAGAGGACA
ATGTCTGTCTTGTTCACTTGTTCTTTTCCATGCCCAAGCCAATCTCCACAGATGTAGTCG
CATAGTTCCTGGATCTGCCTCACGATAATATTCCATCTTGTGGTGCATTTTCTTTTAGTT
ACTGAAGTTTTGTTAAGGCTCACCACTAACTTATATTCTCCCTCTTTTTCTCCCTCCCCT
CCCTTCTGTTTTTCTCTGCATAGGATTTGGTTTCATAACTTTTGAGAGTGAAGACATCGT
AGAGAAAGTCTGTGAAATTCATTTTCATGAAATCAATAACAAAATGGTAAGTCCGCACAT
TTTTTTTTCAATTTCAGGTGGACGTTGAAGGATTAATATTTGATTTCTCCTTTTCCCTAG
TATTAATAGCATAGCTCGAGTGTGTGTGTGTGTGTGTGTGTGTGTGTGTGT
>NODE_951_length_883_cov_19.066818
TGTAAGTGGAGAATTTCTTGATTCACAATTGAAGCAGCATGCAAGCTTTTGAAGATGGAA
CTGTCCTCTCTCATTCCTTGCCTGTGTTTTTTTTTCTTCCTTCATTTTCTAATTCTTGGC
AACGTAAACAAATCACAATGTCTGGAGGAATGTGATATAGTAATTTAAACTGGGCGCAAA
TGACTGATCAGATTTTTTTTAATTGTTTACAAGGTCATGAATATGTTCAATAAATAGACT
GTAGTATCACTTTTACTGTATAAACTTCATCTTTTTTTACATGCAGTCCATAAAATTTTC
ATTTGACGGAATAATTTACCCTGTTATGTATATATACAAATAGATATTTTCTCTTTATTC
TCTTTTTTAAACTCTTCAATAAAATCTATACATTTTATACACTATCTCCCTCTTTTAATG
GTCAATGTGCATACACATGAAGTGTCTATCCTTATAAACCGCCAGCCAATCTTCTTTTTG
CTATCCATGGTAAGTGCTCGCACGTAGGACTGGGTTGTCCTGCATTGGGAATTATAATGC
CGCTTGTCTATTCCTCTGCAGCCCTCCTTTGTGTACCCCATGGGGTTGCATTTGGTCTCA
TAAAAGTATTGCTTCAGTTGGCCATTGGGGACAGGGACCTTTTCCATGACGGTAACTGTC
TGCCCAGACATGTCTATTGCCGTCTTTTTATCCACAGCTGTCACCCACTGGCTAATACTG
TCACACACACTGAGCTCTCCGCGCCGCGAGGGATCGGAGTGTCGCCGCACCCTCATGGAC
ATATTAGCAGCATCCAGATAGTTTTTGTATTCCTCCAGAAGAAAGAGCAACGGCGGCTCC
AAAGGCACTTGGTTGCTGATCATCACCCGCGAGTCGTACAGGTCGACATCCTTGCTCTCT
GAGGCGACCACAGAAGACGGGCCCCCACCTCCCTGGCTCTTATCAGCCCCCCGTCCCAGT
TGTGCCGCCTCGCCCTCCACCTCCAGCAGCTCCTCTATCACCTGCTCGAATGTGTCTGtg
agtgagg
>NODE_952_length_495_cov_20.735353
AGAGGAGGAGGAGGAGGAGGAGGAGGGGGAGGGGATGGAAAGAAAGAAAGAAAGGAAAGA
AAAAAACCGACACAAAACGAAACAACAAGGAAAGTTTTTCTGCGACTTTCTCGAATGTCG
CTCCAGATTTTGCCCTTCATCGTTCTTTCACAATGTCGCGCCCTCTCCGCTGCTATTTCT
GACTGCCAGTGTGTGGATCTGGCTCGCTGAGATTTCATGCCAGTGTAAAAATTGGCTGAG
GGTTTGGTTCAAATCAAATTGGACATAAGCACCCACAACACCATCTGTTAGGGAAAGGCA
GTGGAGTGAAGGGCAGAACTCTGTATTCAGATAAATGGATTTTCAATTTATTAAATTGTT
GACTGACACCCTTGTAAATTTTCTCTTTATGTGCCGCGGCCTATTCTTAGAACCGCCGCG
TTTAATGGAAACATGTTGCTATACGTCCCTACAAGCCCTAATATTAGAACCAGAGCTCCC
GCTGCATCTGTTGTTTGGATTTTTTAGGGTTTTTTTGCACCAAACAGGGAATTTGTTGAT
TTTTTAATTTTTTTGTTTCTTTTTTAAACTTTAAAATCAAACCCCCTGTTAGGTGGGGTT
TTTTTTGTTTGTTTTTTTGGCACGTTGCTTTCCcgttta
>NODE_953_length_577_cov_11.369151
CAAACCTACACCAATCAACTCAGAGCGGTCTGAAACGCGCTCCCAAACACCTTCTGCGGG
CACTCAGCACTGTGAAACTGGTCGCCTTATGCACGCCCCATTGTCAGTGAATGGGAGAAC
GTTTTGGCCAATATCTCCGGAACCGGACGTGCTACACACCTGGAAATGCCACCTGCCCCA
CCTAATTTGGCTATGCTGAAGACACCGGTCTAGGTCCCGAGTCTCTACGACCTTCCCGTC
CCGAGATACAGCACAAAATCACAGGTTTCTCCCACTTCCTGACGTCGTAGAGACTCGGGA
GTAGGCTCAGTGCGATCGCGGCGGCAGCAAATGGGGGGGTAGAAACAAGTTTCATGTCTC
TAGCACTTACCGTTTTCCCAAACCCAGGCCGAAACCCTAACCCTAACCCTAACCCTAACC
CTAACCCTAATTCCGGACCTTACGGCTAGGGCTGGCCCATACTACGAGACCTAAAAAAGT
GTCACTACAAACCTATACCAATCAACTCAGAGCGGTCTGAAACGCGCTCTCAAGCGCCTT
CTGCGGGAACTTATCTTGGATTCAGCGCTTCCACACTGGCTGCGATATGCACGCCCCATT
GTCAGTGAATGGGAGAACGTTTTGGCCAATATCTCCGGAACCAGACGTGCTAGACACCTG
GAAATGCCACCTGCCCCACCTAATTTGGCTATGCTGAAGACGCCGGTCTAGGTCCCGAGT
C
>NODE_954_length_1144_cov_10.375000
CCTCTACACGCTTCTTGTCTCTGGCAAGCTAATGGTGATGTAAATCTTCAGCTGCAGGAC
TAGCAGTTTTCACATCAAGTGGAGAATGTGATACGATGAAGCATGAATGAGGGTTACTGA
GCTTCTTTTTCTCTGTGTTTTTGTGTAGAGAGTGACTGAGATCGAAAACATGCGCCACAA
GGTGATCGAGGTTCGGCAAGAAGTGTTCAACCACAACGAACATGAAGTCAGCAAACGATG
GGCCTTTGAGGAAGGGGTAGGTGTTGTGTTTTCTCCACATTGCTCAAAATATGTTCAGTC
TTGACTTTATTGTCAAACTAATTTATTTATTTATGTATTTTTTACAGATAAAGAGACCAT
ACTTCCATGTCAAAGCCTTAGAGAAGTCGCAGCTCAACAACTGGAAGGAGTACCTGGACT
TTGAAATTGAAAACGGGACTCCGGAGCGCGTGGTTGTTCTCTTTGAACGTTGCCTCATCG
CCTGTGCACTCTACGAGGAGTTTTGGATCAAGGTAACGCCACCTTAATCCTCTCTCTCAC
TCCTGCTACCTCCCTGCACTTCCCCCATCAACGATGATATCACATCGACACAGTAAATCG
TCCTGCACTCTCTTTGCGTGTAACGTTGATATGTGACTGTATCTGTTGTATTAGGGGATG
GCCAGCTTGCCACACAAGATTTGACTGCAGCATTTGCCAACTACTACGTTGCATCTTCTT
CGTCTCCCACTACCTTACAGAAACTTATCTAATTGGTTCCATGAAGGTGCTGATGGGTTT
ACACAGAAAATTTCTAAAAACGATCTTGTCAATGAAGAAATTCACTGTTTCTGCCAACTG
GAAATTTTAGTTTAAAATGTGTTGTCTCTTTTGCCTTTCTCTTTCTCCTCTGTTCTTTGT
CTCTGTCCTCTCCTGCATCTCTTCCAACTTGCTTTCTCTTTTTCACTCTGAAGTATGCAA
AATATCTAGAGGGCTACAGCACTGATGGTGTGAGACATGTCTACAAGAAGGCTTGCACCA
TCCACCTGCCCAAGAAGCCGGCCATCCACCTGTTGTGGGCAGCTTTTGAGGAGCAGCAAG
GTGAGTGCCAAAGTTAAACCAGCATGTAAACTGAACACTACAAACCAAAAGGGGAGGAAC
TTAAAAGAAGATTGTGTATAATTTCATTGGAGTCTGGCCAAGCTAATAATATTTAACTTT
TTTCTTTTGCACAGGAAACGtagaggaggctcgcagcatcctgaagtccctggaaacaac
ggtcaacggtctggctatggtgcggctt
>NODE_955_length_301_cov_4.302326
ATAAATGGTGTGAAATAACATATTCAGTCTAAAATGAGTATGTAGGAATACATGTTGAAC
CTAGGAGGTGGTACTGATGGTACTGAGTTTTTTTTTTTTTATCATAGATGTCAAATTTTA
TAAGGTTGTGTGTCAGTGTTGTTGCAAAAACATCCACAATGCACAAGACATGATATGCAT
GTTTCTTTATTTCATAAAGAGAAATGGTGTCTAGACAAAAAAGTCATTTATATAACACTA
GCAATTGAAATGAATGAAAATGGGGTTTGCACAATACCGTATTTACAATGGTTATTAAGT
CATTTAATTAATTAGGGTCATGTAGCATTTAAAAATTAGGTAAGAACTCTTAGTAGAGAA
TAAGCAAATAACAGCTATTTCAAATTGACAATATTAACACAAAACAGTCATCTAGAAAAA
TGAGAGAAAATAAAACAACAACTTG
>NODE_956_length_467_cov_24.357601
TGGCTTTTGCAACTCCAAAGGTTGTTCTATGAAAGAATATGAACAAAAAAACATGCCTTT
TCTCACAGATTGCTCAACTTTACTGAAAGAAAAAGGAAATCTGGTATCCTGGTTGAATGC
GCAGGCTGAGATCATTGAGTAAAACATAAAAAATGGAATATGTTTACAAATAGGTGTCAT
GTCATGTTTGATCAATTTTTGCCATGTAAAAAAATCGCTCGGTTCAATTGGACTGGTTTT
TGGTGTTGTGTAAGAAACAAAGAATGAGTTTCCTCACCTTGTCTTTAATCCAACGTTTGG
GATGGGTCAGCATTACATGGATACAAGTGCACCTCCGATATTTGCCTTAGAACTTGCAGA
GGCCATAGTTCACATTCAAGTGAAGTGAGTGTATGCAGGGGCCTGGGCCCCCATCCCTGA
GTCACCAGTGCGGACTTTCTCACACTTATCTACCTGTGAAATCCTTCATACCTCTCATAA
CTGGTCAATGACTGTATCAGCAAACTGCATCAGGTGTTTTTTCTACATGCTTTTTACACA
GATTATATGGATTATTGTATTAGTAGATTTTGGTGCATCATTTTTAATGTAATAGCTCTT
AAGCTTGTAGT
>NODE_957_length_917_cov_6.070883
ATTTGACTTGTAGTCTGTTGCAAAGGTTTTAAAGTTTGTGTTGAAGTTGATTTTTTATTA
TTTAGGCTGAAAACTTCAGCATCATTGTGTTCTGTAGCTTTAGTGTGACACATTACGGCA
AATTTCTTGGAATTACACACTGTGGTTCACAGCTTTCATGTTCAAACTATGGATAATTGT
ATTCTTAAGAAAGGAAAAAACACAAGAAATTGAACTAAATATGAACCAATTGACTAATCT
TGAATCATCTTCCAATTAACTTTTGAATTATGGCAGCAAATATCAAATATTATTAAGAAT
CAAATGAACAGACATAAACCAACATAAGCATGTAGCATTGATTCACTACTGGAAGACAGC
ACATTCTCCCTTTTCTCTGTGGGCCATTTAGACTGCTAAGGCTAGCATTTGAAAAATACT
TACCTTGTTATAGAAAGTTTAATGTCATATGCAATTGTTTGACCCTTATGAATATTAAAG
GATCCCATCTCTGGCCTATTAAAAATGCATGTGGCTTTGTGGTTGTTGATCACGTTTAGA
ACGCCCATGCAAATTGGACTGTCTTCGCTGTCAAGGCCTAAGATGAATAATGTAGTTGTG
TTGTATATTCAGGGACACACCATTGACAGTCAATTAACAAGTTTGATTGGTGTGTGAACT
CATTCTTTTGAACTGTTAATTTTATGTAAATAGTATTCCCTCTCCCTTCTCCACTGTCTC
TCCCCCATCCAGGTCCAACACAGAAAGATGTTCTCCCACCATCACAAACCCCCAGATCCC
TAATTCCACCTCCCACTAAGAGTAACCAGAGTGGGATCCTTAATAATTGATCATCACACA
CCTGCTTCGTGGAAGCTATGGGAGTGTGCCTTTAACAGTCAAGGGGCCCCATGCTAGCCC
CTTTTGATATTCAAATTGACAAATGGTAGCTGGCCTTTATGAATTCAGAAAGGAGCGGGC
CCTTTTCATGGGGAAGAGCTTGTTAAAAGATTCTGGCCACCCGTCCAACCTGATGGAGCT
CCTTTTTGTTGGAGTGGATATGATGgcatttgatggctcat
>NODE_965_length_360_cov_1.411111
AAAAAATGATTAAACCACTTTGCCATCCATCTGTATGGCAAAGTAGTCTAATAATTTTTC
CACAACTATATACATATATATATGTATATCCTTCAAAGTCTGTAAGAAGCTGCTACAGAT
GTTCTACCAGTCTGTGGTAGCGAGCGCCCTCCTGTATGCTGTGGTGTGTTGGGGGGGCAG
CCTCAAGAAGAGGGACGCCGCACGCCTGGACAAACTGGTGAGGAAGGCAGGCTCTGTAGT
TGGCTCAGAGCTGGACAGCCTAACATCTGTGGCAGAACGACGGACGTTGAACAGGCTCCT
GTCCATCATAGACAATCCACAGCACCCACTGCACAACACCATCTCCAGACAGAGGAGCAG
CTTCAGTGACAGACTGCTGTCGCTGCCCTGCTCCACTGATAGACTGAGGAAATCATTCCT
CCCTCACGCCATGCGGCTCTTCAACACTTCTTGGGGGAAACAAGAAAGACAATAAACCCT
GGACTTGTTGCACACTCACACAAG
>NODE_966_length_215_cov_9.200000
CGTTTCAGACCGCTCTGAGTTGATTGGTATAGGTTTGTAGTGACATTTTTTTGGGTCCCG
TAGTATGGGCCAACCCTAACCGTAAGGTCTGGAATTAGGGTTAGGGTTAGGGTTAGGGTT
AGGGTTTCGGCCTGGGGTGAGGGTTCGGGAAAACGGTTAGTGCTAGAGACATGAAACTTG
TGTCTACCCCCCCATTTGCTGCCGCCGCGATCGCACTGAGCCTACTCCCGAGTCTCTACG
ACGTCAGGAAGTGGGAGTAACCTGTGATTTTTTGCTGTATCTCGGGACGGGAAGGTCGTA
GAGACTCGGGACTGAGACCGGCGTCTTCGGCATAGCCAAATTAGGTGGGGCAGGTGGCA
>NODE_969_length_211_cov_2.165877
CTGAAAATGCCACCTGCCCCACCTAATTTGGCTATGCCGAAGACGCCGGTCTCAGTCCCG
AGTCTCTACGACCTTCCCGTCCCGAGATACAGCAAAAAATCACAGGTTACTCCCACTTCC
TGACGTCGTAGAGACTCGGGAGTCGGCTCAATGCGATCGCGGTGGCAGCAAATGGGGGGG
TAGACACAAGTTTCATGTCTCTAGCACTAAGTGTTTTCCCAAACCCAGGCCGAAACCCTA
ACCCTAACCCAAACCCTGGCTGCGTTATGCACGTCCCATTGTCAGTGAATGGGAGAACGT
TTTGGCCAATATCTCCGGAACCAGACGTGCTAGACACCTGAAAATGCCACCTGCC
>NODE_973_length_234_cov_3.363248
CACCTAATTTGGCTATGCTGAAGACGCCGGTCTAGGTCCCGAGTCTCTACGACCTTCCCG
TCCCGAGATACAGCAAAAAATCACAGGTTTCTCCCACTTCCTGACGTCGTAGAGACTCGG
GAGTAGGCTCAGTGCGATCGCGGCAGCAGCAATTGGGGGGGTAGACACAAGTTTCATGTC
TCTAGCATTAATCGTTTTCCCAATCCCAGGCCGAACCCATAACCCTAACCCTAACCCTTG
CTGCGTTATGCACTGCCCATTGTCAGTGAATGGGAGAACGTTTTGGCCAATATCTCCGGA
ACCAGACGTGCTAGACACCTGGAAATGCCACCTGCCCCACCTAATTTGGCTATGCTGAAG
ACGCCGGTCTAGGTCCCG
>NODE_977_length_639_cov_9.938967
CCATGCACCAACTGTGACATGTATCATATGCTGGTATACTCTCTGGCAGTCTTAAAGTCG
GCTAAAATTCACAGGTTGTTTTCGTTTGTCCCAATCTTGCAAGTATCCCAACTCCCCTTT
AAGGGTGTGGGTCTAGGTGATTTAAGCCAATGATATGACTCGGTGTTCTGCAGGAAAAAA
CGGTGGCATGTGAGGCAGTGGGTCTTTAAAGGGCTGCTCTGCCCCTGCTCGCAAGCCCAA
TCTCGTAGGACTTGTTAGCGTATCACGTGCCAGATTCTTAATGAAGTGGACACACAGGGG
CCTCGTGTGCGCATGCGCGTGGTGTAAAATGTAGTTGGAAATGAGGTGTCCGTCTTGGAG
TAGTCGACTTTTAAAAAGCATCGGCAGCCCGTGATATGACGACTTCGCTGGTTCTGCATC
CACGCTGGGCGGACACCTTGATGTACGTTTATGAAAAAAGCCCGAATGAAAACAACCAGA
ATAAAAGCCAAACAATGGAGGGACTGAGCGGTAATTGCCCTGCGACCCACTGCAGGGACC
TGATGTCGCACCCCGCGCTGGGACGACATTCTGGCACCATAGCGACCCACCAGGGCTCCG
TGTACTCGGATATTTCCTCTCCAGACACCGGCCGGCAGTGTCCCGCTCCTCAGACTTCAT
CCAGCGCATCTTTGAGTTACGGTTATCCCTTTGGAAACCCATATTACGGCTGTAGATTAT
CTCATTCGCACAACGTGAACTTGCAGCAGAAGCCCTGCTCGTACCATCCCGCAGAGAAAT
Atg
>NODE_978_length_1662_cov_8.012635
GCCGGGCCCTTCTCGCGGATCTCCCCAGCTGCGGCGCCCGCTGGGGTCCCGTTCGCGCGG
GCCCCCCGGCGGGTTGCCTCGGCTGGCGCCTAGCAGCTGACTTAGAACTGGTGCGGACCA
GGGGAATCCGACTGTTTAATTAAAACAAAGCATCGCGAAGGCCCACGGGGGGTGTTGACG
CGATGTGATTTCTGCCCAGTGCTCTGAATGTCAAAGTGAAGAAATTCAATGAAGCGCGGG
TAAACGGCGGGAGTAACTATGACTCTCTTAAGGTAGCCAAATGCCTCGTCATCTAATTAG
TGACGCGCATGAATGGATGAACGAGATTCCCACTGTCCCTACCTACTATCTAGCGAAACC
ACAGCCAAGGGAACGGGCTTGGCAGAATCAGCGGGGAAAGAAGACCCTGTTGAGCTTGAC
TCTAGTCTGGCACTGTGAAGAGACATGAGAGGTGTAGAATAAGTGGGAGGCCTCGGCCGC
CGGTGAAATACCACTACTCTTATCGTTTTTTCACTTACCCGGTGAGGCGGGGAGGCGAGC
CCCGAGCGGGCTCTCGCTTCTGGCGTCAAGCGTCCGGCATCCGCCGGGCGTGACCCGCTC
CGGGGACAGTGGCAGGTGGGGAGTTTGACTGGGGCGGTACACCTGTCAAACGGTAACGCA
GGTGTCCTAAGGCGAGCTCAGGGAGGACAGAAACCTCCCGTGGAGCAGAAGGGCAAAAGC
TCGCTTGATCTTGATTTTCAGTATGAATACAGACCGTGAAAGCGGGGCCTCACGATCCTT
CTGACTTTTTGGGTTTTAAGCAGGAGGTGTCAGAAAAGTTACCACAGGGATAACTGGCTT
GTGGCGGCCAAGCGTTCATAGCGACGTCGCTTTTTGATCCTTCGATGTCGGCTCTTCCTA
TCATTGTGAAGCAGAATTCACCAAGCGTTGGATTGTTCACCCACTAATAGGGAACGTGAG
CTGGGTTTAGACCGTCGTGAGACAGGTTAGTTTTACCCTACTGATGATGTGTTGTTGCAA
TAGTAATCCTGCTCAGTACGAGAGGAACCGCAGGTTCAGACATTTGGTGTATGTGCTTGG
CTGAGGAGCCAATGGTGCGAAGCTACCATCTGTGGGATTATGACTGAACGCCTCTAAGTC
AGAATCCCGCCTAGACGTGACGATACCGTAGCGCNNNNNNNNNNCGCTCAGTACGAGAGG
AACCGCAGGTTCAGACATTTGGTGTATGTGCTTGGCTGAGGAGCCAATGGTGCGAAGCTA
CCATCTGTGGGATTATGACTGAACGCCTCTAAGTCAGAATCCCGCCTAGACGTGACGATA
CCGTAGCGCCGTGGATCTTCGGTTGGTCCCGGATAGCCGGCCTCGGCCGGTGCGGAGAGC
CGTTCGTGACAGGGCTGGGGCGCGGCCGGACGATGGTCGCCCCTCTCCTGCCTCGCATCG
CATGTTTGTGGAGAACCTGGTGCTAAATCACTTGCAGACGACCTGATTCTGGGTCAGGGT
GTCGTACGTAGCAGAGCAGCTCCCTCGCTGCGATCTATTGAAAGTCATCCCTCGATCCAA
GCTTTTGTGTCTGGCCGAGGGCGCGCGGGCCCCCTCCAGCCGACACAGCCGTCCAGGGCC
CTGGGGTACCAGGGGCGCCTGTCTCTCTGCCTCTCTGCCTCTCTGCCTCTCTGCCTGCGG
GAGGGCTCTTGACGGGCTCCTTCTCGCTCTCTCCACCTCTCTTCCGTAGCCCTTAAACCC
ACGCTCTCCTGCCCGAGAGTCCCACGCCGCTCTGATGGGCCGGCTCAGTATCGAGTGCAC
AGCACA
>NODE_979_length_537_cov_9.787709
CCACAGCTTTTACTGTGTAAGAGAAAACAGCTGAGCTATTTCAGATATATCCCTGACACA
GATATAAGTAAAAAAAACAAAAAAAGACAACAACAAGAAAATGTCAATAACCCTGTTCCT
TCATTTCACTGTAAATCACCTGCCAATAAAAGACTCCAACCACCTTGTTTGATCTACCAT
GCACTAAACAATAATTTTATGGCCTTCTTTGCTTCTCTCACTGAACTTTTCGGTTCAACT
CCTCACCACCCACTAGCCCTTACCCAGGGTGCCTGTGCAGAGGCAGTTGTGAGTCCGGGG
AGGTGGCTTAGTTTGGTGGCTGTCCAGAATCTGTTGCACTAGCTGCTCCACTGAGAAGCC
AGAGCTGCTGTTCCCATTGCTGCAAGTCCACTTGATGCCATGAACTGCCGGGAGAGAGGA
GGAGACAGAGATGTCAGCCAGCCCAACAGACCACCAGCCACGCCAACCCCCCGCCCCACC
CACTGCCCTCTCTGTCTGCCTGCCAGCATGCCTTATCCTGCTCACTGAACAACTCTATAC
AAAAGTGCTAAAACAGAGAAATTAAGATTTCTGTTTTTCCCTGAAGGGAAACAAACAATC
CATGGATCCCATGAGTAAAATGCTAATATGGTTTAATTAGTACAATTTAAGTGGCATTAT
CGTTAGTTTTATACGTATTCt
>NODE_980_length_569_cov_11.365554
TCAGTTCATCCCACCGCTTATCTGTACACCTTACCTTGCGTATCTTTGTGCATGTATATG
TGTGTGTTCCTAAGTGATGCCATCCTCTCGTGCCCACCCACCCCCCAAATCCCCCACCCC
GCCTCCCACAACCCACCCATGCAAATTAGAACTTCACACACGTCGCTGCAAGCTGCCGGG
TGCTCTGTGATTTCACACGACCAATTAAGGCCCTCTTGGCAGTTGTGTGAACAGTTTCAT
TAGAGGAGATAATATTGCAAAGTGAAATGATAAGCAATCATTATGATTAATGCCCAGACA
TTACATTGCTCGTTAATGAGGTGTAAATGATCTCATTATTTTTTGAAAGAGTACAGATTA
GATTAAAGTGGAGTGGACAGCGCTCCTTGGTGTTCAGACAAGTTAGTGTTAATTAGGCCC
AATCTCCAGGAGCAAATGAGCCGCAACCCTTTGGTAAACAATTAGGCTTCTATAGCCCCG
GGCTAGATGGACAAGGATAGGCAAGCGAATGGATAGATCACCGGAGAGATGGATGTTGAG
GGAGTGTTAAAATCTGAATCGGATTCATTGTTATGTATCCGTGCAAAATGAGACAAATTA
TGTTTTTTCCCGTGCTCAACAACAGAGCAAATATTTGATGTTGATATTTGGCTCTTATTA
AATAAAGCGTTGttcaccctgataggatgctgttctctttttgagcaatgcta
>NODE_981_length_316_cov_1.351266
TAAAACATCATTACTGTCTTTTAATGTAGGATCTTTTCAAACACACTCCACTGATGGAAT
CACACTGCAGGTGCTGCTTTCACTGAACTCTGGAAAATCCAGTTGAACTTTCTGCGCACC
AGAAACCTGCAGAACGATTTAAAGCTGAACTCACTTTTACTCTCAGGGTAGTTCAGGTTT
CTAATTGGATCTTATTGGCTGTCCCTGTTTTAGTTGATTCATTTGTTTGTAATTGTTACG
ACCCGGCTGTCTAGGGGAGACGAGGAGTAACAAGTGATGGACACTGATATATTCGAAAGG
CTCACAGTCATACAAAAGGTGAGGGGCTTtaatggctaatcggtgctactgaaaccaaac
aaatgaatagaaccaaaggcaagcttcactctgaagccgagatgtgagaattagtaaaca
agaaagtaaaagataatccatacaaaaccaaaacacaacg
>NODE_982_length_535_cov_10.786916
ACATGTGCTAAGGTATTTCCCCCGGGAGCACGACTCTAATTCAGGGGGTAAGATAAGCCA
TCAAAGTTAGTGACAGAGAGGGCGTACGGGTGACTCAATGACAGGCTGAGTAGAAGACAG
TCAGGAGAGCTGCCATGACTTATGCTCATACACACCCACACCAACACACACACACACACA
CAAATAGCAGCACAATGACTCCAACTGTACAAGCCCGCACCTTTACTTCTCTGTATAAAG
ACGTTATTCCGCAGAAATGAAGAGATAAAGAAGAAAGGTTATTTTGCAGCTCCACTGACA
GCACATCAGCACACACCCCCACTTATACAGTACATACGGTTTTGCACGTACAATGGCATT
TTCTCCCCAACAACTGCTCTTGTTTAGTATGCGCTTCCTTTGGTCTTGAGGAGGAATGAT
CCTCACTCTAATGAACTAGGGCCTGCCACTTGAATGTAAAACAGGATTTAACCCGTCTTC
AATGTCAGAGCCCCTCCCTGGGGCTGCTTCAGACAACACACACATTCGCAAATTCATGGA
GATGTACACGCACGCAGACACACAAGCAAACCCGCCAATGTACACACACACACATACACA
CACACACACACACACACACACACACACACACTCCCGTGCctgcggttgacgcacgcccgc
gtatagcccttcataagtg
>NODE_983_length_317_cov_7.813880
CACACACACACACACACACACACACACACGCACACACACCTCTCACCCCATGCCTTTTTC
CAGGGCTCTGGCTCCCTCCCTGCCTCTCTTTCTGGCTCTTTCTCTTTCAACAGAGCCAGT
TAATTACACCCTACTGCTGCAGGCAGCTTCAAACCACCACTAATTTAGAGTTCCATTACA
GTAAACTGTTCCACATGTGCATCCAGGGCCCAGGCAGGCTCGGGTGGCCACGTTTCAGGA
AGGAGCAGCCGCCGATAGGCACCCACCCCCATCCTGCCAACACAGCCATACTGCCATCTT
TCTTCTTCTCCTCTTTCTCGCTGCATTTCTCGCTTCACATCTTTACCTTTTCCAGTCCAT
TCCCTATCAAAACTTCCTTGGAttttgttcccccttgccatttctgacccatcccacgtc
tcctcaccataatcatgtccttacacctaatcctccccccc
>NODE_984_length_701_cov_13.614836
TCCTCCTCCTCCTCCTCCTCCTCCTCCCTTCCCTTCCCTCCCTCACTCACTCACTCACTC
ACTCACTCACTCGCTCACTCACTCAGTCTCTCTTTTCCCCTCCTGTTTTTTTTTCTCCCC
TTCCTTTAGTTTTTGACAGCATCATAATAATCTGGGTATCTTCTTGATCATGCCCCATGT
TTTTTTTTTCCCTTCTTTTCTTCCTCATCTTCTCAGAGACGAGTTTCAAATTGCCTGCGT
CAGGACTTTGCTAATTAAAGTCATACTTTCAAAAATGCCATAATAACTGTTAATTAGCTT
GATGCTATTTTCAGCATAATTTGCTAATTAGTGGAAAACCTGTACAGCGTTTCTCTCTAA
TTACAGTATGGCTCCGCACGGCGCATCTGTGCCTTGACTCCAAATGATACCATTACAAAG
TCCCGTATTACGCATTCTCTCAAAACAGTTAATTGCCTCCACAGATAGTGAGATACTTCA
GTCAGCTGATTTTTATGGTAATAAATGGACAGGCACAGACAAAAACCACCCTGGTTCATA
TTTATGAAATATGAAAAAGGAAAACAACCTCCTTATGAGATGCATGGAGTTAGTTTGGAA
TATAATCTGGTTGGTTCTGTGATGATTTTGTGTGCTCATGCGTTGAGTTACTGAGACTTT
TAATGAAGTTTGATTTATTCTTTGTTGTAACCTTGCGAGCGAGTAAGCCATAACATTGTA
ATTAAAGTAAAAAATGTGGAGTAATGGCGTCGGCCTCATGTAAGGTAAAGGCAAAGCTCT
GATGGATTGTACCTTCAGAGGCAGTTGCCATGTAAATACAAGTGGCAACATAATGTGACC
GTGCc
>NODE_986_length_290_cov_1.220690
ATTTTAAAAAAGCGAGGAATATAAGTGAGGAAATAAATTATACAGAAGACGTATTAGGGT
GGTGGGGGGGGGGGAGTAAAAGAATTAGAAAGCTGTGCATACATTTCAGTAAACAGAAAA
GGTGGGAGGAAAACAAAGAGGAATATCGGGTAAGGGAGGAAATAAAAAAGGAACTAGAAA
AGAGAGGAAAATTCAGTGCATGAATTAGCAACATATCTGGGTGTGAAAGAGGAACTAGGG
GCAAAAGAGGGAAAAAATGCCAAGGGGCCTTGATAAGGAGCAAAGCACATCACTGAGGGA
GAAAAGTGTACGGCCTACTTCCTGGAGTTAGTAAAAAGGAAGCAGTAGAAGTGCtttatt
aaattaatagctcatgagggaggaatcaggatggagaaaatgaaacagattttggaagag
gttcataatttctg
>NODE_987_length_145_cov_3.896552
GAAACATTGTCTTTAAAAAACTGCAGTATTGCTGTTTTCATGCTCTGAAACAGCTTTTCA
TGCCCTGAAAAGGCCTCTTTTGCCACATAGTGGTTGACTGAATTATATCACACAAAGTCA
CTTGAAACAACATTTGTCTTCATAGTTATCACTTCTGACCACATTGTGAACTCAAAACCT
GGTTGGAAACATTGTCTTTAAAAAACTGCAGTATTGCTGTTTTCATGCTCTGAAACAGCT
TTTCATGCCCTGAAAAGGCCTCTTTTGCCACATAGTGGTTGACTGAATT
>NODE_988_length_702_cov_6.660969
TACCAAATAATGTCAGGTGTTGCTGCTGGTGGGTCACTGAGTCAGTTTGTGAATGGTAAT
TCACAATATCCAGGTAGTAGAGCAGGAACAAGCAACACAAAAATGCATAAACACAGACAG
AAGTGAGCAGTTCTGCTACCAGTCAAAAATACACTATATTACCAAAAGTATTCGCTCACC
TGCCTTTACTCATACTATGAACTGAAGTGCCATCCCATTCCTAACCCATAGAGTTCAATA
TGATGTCGGTCCACCTTTTGCAGCTATTACAGCTTCAACTCTTCTGGGAAGACTGTCCAC
AAGGTTGAGGAGAGTGTTTATAGGAATTTTTGACCATTCTTCCAAAAGCGCATTGGTGAG
GTCACACACTGATGTTGGTCGAGAAGGCCTGGCTCTCAGTCTCCGCTCTAATTCATCCCA
AAGGTGTTCTATCGGGTTCAGGTCAGGACTCTGTGCAGGCCAGTCAAGTTCATCCACACC
AGACTCTGTCATCCATGTCTTTATGGACCTTGCTTTGTGCACTGGTGCACAGTCATGTTG
AAAGAGGAAGGGGCCCGCTCCAAACTGTTCCCACAAGGTTGGGAGCATGGAATTGTCCAA
AATGTTTTGGTATCCTGAAGCATTCAAAGTTCCTTTCACTGGAACTAAGGGGCCAAGCCC
AGCTCCTGAAAAACAACCCCACACCATAATTCCTCCTCCACCAAATTTAACAGTCGGCAC
AATGCAGTCTGAAATGTACCGTTCTCCTGGCAACCTCCAAACCCAGACTCGTCCATCAGA
TTGCCAGATGAAAAAGCGTGATTCATCACTTCAGAGAATGCGTCTCCACTGCTCTAGAGG
CCAGTG
>NODE_989_length_498_cov_4.945783
GGGCAGGTGGCATTTCCAGGTGTCTAGCACGTCTGGTTCCAGAGATATTGGCCAAAACGT
TCTCCCATTCACTGACAATGGGACGTGCATATCGCAGCCAGTGTGGACGCGCTGAAGCCA
ACATAAGTTCCCGCAGAAGGCGCTTGAGAGCGCGTTTCAGACCGCTCTGAGTTGATTGGT
ATAGGTTTGTAGTGACACTTTTTTGGGTCTCGTAGTATGGGCCAACCCTAGCCGTAAGGT
CCGGAATTAGGGTTAGGGTTAGGGTTAGGGTTAGGGTTAGGGTTTCGGCCTGGGTTTGGG
AAAACGGTTAGTGCTAGAGACATGAAACTTGTGTCTACCCCCCCATTTGCTGCCGCCGCG
ATCGCACTGAGCCAACTCCCGAGTCTCTACGACGTCAGGAAGTGGGAGAAACCTGTGATT
TTTTGCTGTATCTCGGGACGGGAAGGTCGTAGAGACTCGGGACTGAGACCGGCGTCTTCA
GCATAGCCAAATTAGGTTGGGCAGGTGGCATTTCCAGGTGTCTAGCACGTCTGGTTCCAG
AGATATTGGCCAAAACGTTCTCCCATTCACTGACAATGGGACGTGCATATCGCAGCCAGT
GTGGACGCGCTGAAGCCAACATAAGTTCCCGCAGAAGGCGCt
>NODE_993_length_848_cov_13.360849
GGGTGTACTTGTTGTGTTCTGCATATAAATTAGCCCGCATTCTATATTAATTGCAGTATG
TGATGTTATGTCATGCCTTTCCATTGATAGCTGCATAAAAACTTATGAAGTAACCACAAT
GCATTGCCCATATGAAGGAAACAAACAAACTGAGAGAGTATTTTGTCTACTTGACTAAAT
CTGGACGCTTGTCTCTTTGTGTTTGCATATACATACATACATATGCAGGATGTGCACCCA
TTTGCTACTTATGTGGTTCACATGTCATGACAGAGGAAGGACACTATCCTCTGGTATGTT
TTGTTGTGCCCTCTGCCTTAATTTGCCTGTTGTAAGTGTGAAGGGGAGCCAGGGAGATGA
CATCATGCAGCAGGCAGTGTTTGAAGTGCCAGTCCTGAAGGAACCACTTATAGCAATTAG
GATATCCTTGAACAAGCGTTTGCGAAACATTGGCTGGTTTTTGGCATTTGCCTCCCGTTC
CTGCCTACTAACTAGCGAGGTTTGATCTCCCATAATTATCTACCCACCGGCTCCTCACTC
CTGACAGCTCTCTCCCTGGAGAGGGCTGAATGCCGGGGCTACTCACTGATTGCATCAAAG
TGTCAGAAATTGCAACATCAAAAATAATAACTGATATTCCGGCAGCAGGCTGCTCTTTGA
ATATTTCCTTTAAAACGCTCTCTAATTTGTGTCTCGCATGGTGCCAATGTGTGTGTGACT
GTGAGGGCTTAAAGCAAATAAAAGCAGGGGAAGTGCATTCATTATTGAACCCCTATTTAC
ATATGGCAGACTATTCTGTCTGAACTGGTATGAAATAGATATGCGTTTATTCTGGTGCTG
CTTTTACCCCATCCTGCACTTCTTTCAGGACTTGCTCAGCATCTGTCCCTTTTACTTCCT
TCCTCCTGACTTTGGGATATTTTTTTGCAGtgcccgacaatacacatctggtatgaacat
cttaaacttcctctcagcagaaatcacaaaaa
>NODE_994_length_479_cov_19.043840
CACGGCCAATCAGATCTGATCAGGTTTGCGTCTGAGAGACGTCTGCAGAGCTACGACTTC
AAATTCAGTTGACTCTGCATCGCCGACGCTCATCGAGCGCGCCCAGTTCACTTATTGATC
ATCTGAAAATGTCCCGAGTTTTCCTCCTCCACCCCTGAGCTCGCGGCGTCCTCCTCCACG
CCCACTGTCTGTATCGAGCCGCCATCACTTCACCGGGAGGTGTCACGGCGAGATCCGGGC
AGATTTTATCTATTATGGGAGGGCGTGATTCATGGAGGCGGAGGCAGCTCAAGGAAAACC
AATCCTGTGACACTTTTCTCCCCTGCGCTGTACACAGGGCAGCAGCAGCTACAGAAGGAC
AAGGCAGCGGCAGGCGGTCGCCCCTGACAACCGTGATAAAATGGCCTTCCTTAACTAAAC
TCGTAAAGCACGGGGCGATAAAACTCAATCTTCTGTAAAATCCAATTAAGTCATTATCTG
ACTGATTGTATCTTTAATTGAAAACAGAAGTGACAGTAAATTTCTGTGATATATCAGGAT
CAATCGATACTGCCGTACAATCTGGTCTCAAGAGGTGATTTATAATGTCAAAGCCTTATA
GGTAACTCCACATTCTTCTCTCT
>NODE_995_length_145_cov_51.475861
CAAATCCTCTACTTTTCTTTGCTCCTCCGGATCAACAGCTCCAATAAATTTTCATTACAC
CTGTGTGAAGCGCTTCAAATAGAGCCACAGAAGCAGAAACTAATTACTTTCTAATTTATT
GACTAATGGCCACAGCCCTGGGAGACAGCTGCAATTGTTCTAACAGTCCTGCTGCTCCGA
CTGCACTCAGGTCCACTTTAGATTCATAACCAAAATAATTTATCATTACAAGCACATTAA
ATTGAACCGTATAGACCATAACAGTGGTAATTTATATCATTTTGTTGTT
>NODE_996_length_145_cov_1.510345
AGGCCTTTTCAGGGCATGAAAAGCTGTTTCAGAGCATGAAAACAGCAATACTGCAGTTTT
TTAAAGACAATGTTTCCAACCAGGTTTTGAGTTCACAATGTGGTCAGAAGTGATAAATAT
GAAGGCAAATGTTGTTTCAAGTGAATTTGTGTGATATATTTCAGTGAACCACTATGTGGC
AAAAGAGGCCTTTTCAGGGCATGAAAAGCTGTTTCAGAGCATGAAAACAGCAATACTGCA
GTTTTTTAAAGACAATGTTTCCAACCAGGTTTTGAGTTCACAATGTGGt
>NODE_999_length_335_cov_2.173134
CATTACTACTGAGTGCACCAACCATTTGGTTGTGAATCTTTGGAATTACTTCATCACATC
TTGCTTCCAGTTTGAACTCAGGTGTACGATCACACAGATTCACTCTTCTTGCCCTCACCC
CTCCTTTGTATCTGTATCTATCAAACAAACAACCCAATAGACCACTATTAACACAGATGA
AAGTATTTCTGGTCCAAAGCAAATGATGGAATCCCGGGTATCTAACCACACCTTATTATC
TCAGTGGTAATGGCACAAAAACAGGAACCAGCACCAGTTTCTGTCTCATGTGTGGGATAG
GTGAAGAGGACAGACAAATGAGGCAGCTGCAGGAGGTGAAGAGCTGATATGCAGGAGTAC
GTGGGCCACCTCTGCAAAATTCTTGACTAAGGGTTCTGATGCGATCCTGCTCTCAAACCT
TACCTCCCTGGGGCTCGTGCTGCTGTTCATCAACCGGGGTGACAGTTTTGGGACAagtt
>NODE_1000_length_679_cov_14.851252
TGATATGCACAGATGTTCTCCCTCATATCCACAAACGTGTGACCACAGTCACTGGTTCGC
CTTCGCCTAGCGCCCGCTTACGCATCCTGCCTCTTGGTCCTTCCACATTACACACAGCCC
CGTTTGATTCTGATGGGTCCTGAAAGCCAGGAGACATACGTAGCTGTAACAACATCAATG
CGCTTCGCCAGGTTTTCAAGTCAGGGACATGTCTTATAATAATTACTACCTATGTATTAT
TTATTTTGCTCCAGAGAGACAAATTGTCATGGTGCTCCCTGGACGATATTCGTGTTTTCC
TCTCCTCCCTCCCGCCTTTCTGTCCTCCTTTCCAGGCCTGGAAGAAGAGAGAAGACCACA
GTTTTGGGAAGAGGGACAGGGCGAGAGCAGGGGGAGAATGGTGGGGGCAGCAGTGATCTG
CAAATCATTTATTTACGTTTGGCATCTGCATAATGAGGCAGGGAGCCAATAGCAGCCCTG
GCTGGCTGGAGACAGGGTGGCATGCCTTCAGTTTTAATGGGCACACTGAAGAAACTTCCA
ATCCTTCTTGACATTTCTCATAGCGAAATAAACGTGCTCTGGGTCAGAGTGTCTATTAGG
AAGATAAGAGACGAACAAGTCAATTATACTTCAATGACTGCATAGCCAGGGGACCTCATT
AACATGATCAGGGAGGTCCATGCTGCAGCAGCCCTCTCCTGTGTGTAGCTCCTGATTAAG
TTGTGGAAGAATGACATGGCCTTTTTTTTGCCTGCTTCATGTACAAAAAAGGCAAAAAAC
CCCACACAAAGACGTAACTATATTCAACTCTACATAAgacaag
>NODE_1001_length_706_cov_10.886685
CTGTCACATCCTTCCATGGGCAAGACTCACATTTTCATTACGGTGCAGCCAGTGGCGCTG
CACAACCTTTTTCTCCTCTCTTCCTCTCCTCTTCTTCTCTTCATCACCGTGTCAATCATC
ACAATGCTGTCACTCTGGATCTGTCTCTGAACTAAGCTGTCTCAGAGCTAAGATCCAGAC
ACACTTGAGAGACCGAGGCAGACTACTCACCCAGACGCTTCTCTCTTGAAGTCGTACCAG
TATTTCACTGCTTTTTGCCCCTCGACACTTCCCTAAGTTTTTTTTTTCTTTTCCCAGATT
CTTTTTTCCTTTTCCTTTTTTTTCTGATCTAATTTGCAATATTTCCACATATTAGATGAA
GCCTGTACATGCGGAACAGAGTACACATGGCCAGGGAATTGAGAAGTGCAAATAATTCCC
TCATGTGGAAAGGCTGCAATTAACTGGGGATGTCAGCCTTTGTAAAATATAATTGAGTTC
AGGACGAAATGAACGTCTCTAATCCGGCCGACAGAGCACTGTCAATCAGTGTTCCTCGCA
TCCCAAAAACCAACTGTCATGCTTGTTTATGTCTGCCTCTCTACTTAGGGTTTGGACACT
AATGCTCTGGCAGCTGCCTCTCTTTAATGCGTGGTTGACTGGGTGACTTTGTGCATGCCC
GGTGGGAGCAGGATCTCGCACTATGGGGAGAGACTGGACATCTGTTTTTTCTGGTTGGGC
TGGAGATAACATTGTGCGCTGAGGCGTGGTGTGAAACACCTGTGTGATTGAAGAAACATT
TTCCCCATTATTGAGCATAAATCACCTCTTGTGACGTGCGGAATGATATCAGCGGGGAAT
ATATCTATTa
>NODE_1002_length_296_cov_1.253378
CTGTTTAAAAATTCAAAGGCCCCTATTGAACAGACAATGTGGCACACATATCACTGGGCC
ACAGATCCCTGCAGCCCAGTGGTCTGTCTGCTGGCTGCTCTCATGCTCATGCAACATCTC
TCCCATTCTTACACCCCCATAACCACCACCACCACCTCCACCCTTTCCAGCAACACATTA
GGAGTGCTACACCTCCATGCAAATACAGTAAAACTGGCAGCGAAGATCACACTGCAGCTG
TAAACTTAAAATTGCTGTTAAGCTCATTGGACCTGATTTAATTACTAagacgtataataa
aacacacagagacatatacacaaatagcaacttgcaatcacataactgcacacagggacg
cataggcagccctccccttgcacacacacacacgcacacactcacacacactcacacaca
cttgtcgagtggctaatatc
>NODE_1003_length_358_cov_4.013967
GGGAAATAAAAAGGGTTGCTGCAATCGCATGATGTGAAAATGCTGTCGCTTTGCACGTTA
TCAGTGAATATATTAGTCTAAATCATCCTACATGTTTGCTACCACAGTGTCAACACTCCA
GCTGTCCAGTAAAAAATGAAGTTAACAGATAAAATGTCTCCTTCAGTCCTGTATCCAGGT
TCTGCCACACAGGCCGTCTGGTAAATGAGTTGTGGTTAGGGGTTCCCTAGTGATTGGTTC
GGATTAAAAGTGAATTTTCTGTCTCCACTTCTGAATTCAAGTGGATAAATGAGTGGGTGA
GTGAGGGACAGAGAGACAGATTGGACGGGAAAGAGTAGGTACAGACCTCTTCCTCCTAAA
TTCGAGCAGGTTCAATCAGCAGATTATTGACTTGATCAAATGACACCCCCTGTTAGGACA
GGAACCAGCGAGAGGCATGCGGATTAGTCAGGCCAAAATAAAAATATGCACACACACATA
CACACATACAGACAAAAGAAAA
>NODE_1004_length_336_cov_2.622024
ACTTCATGTGCTAAAAAGTCCTTTCTGCCACATGTGGTGCAGACTGAATTCCCTGACTCA
AATTCACGTGAACAATTTTTGACTTCATATTTATCACATTTGACCACATTGTGAAGTCAA
ATCACATTTGTAAACATTGTCTTTTAAAAACTGTAGTATTGCTGTTTTCATGCTCTGAAA
CAGCTTTTCATAGCCTGAAAAGGCCTCTTTTGCCACATAGTGGTTGACTGAATTATATCA
CACAAAGTCACTTGAAACAACATTTGCCTTCATATTTATCACATTTGACCACATTGTGAA
CTCAAAACATGTTTGGAAACATTGTCTTTGAAACAATGCAGTATTGCTGTCATCATGCTC
TGAAACAGCGTTTGGCATGCTGAAAAGGTCAATTTTACCAAATGGTGTGTCCACAGAATT
TCCTGACAGATGTTCACTTGAAACAGCATTTGCCTTCATATTTATCACATTTGACCACAT
>NODE_1006_length_985_cov_7.766498
TGGTCATCACCACAGCTATGTGTATGTACACACTTTACCAGCAACGGCATCATACCGACC
CTAAAATGCATACAGTGCAGCTTGGGGTCAGGAAAATTAATTAGACAGTAAATCATTTAT
ACTTTGAGACAGGTGTCTTTTCTGTTGATCTTGAAAGGAGCCCGCTGAAGAAACAGGTCT
CGGAAATAACCTTGGGCTATTATACTGACTAGTCTGAGAAATAGGATTTCGCCTCATTAA
AAATAAATCAGGCCATTTTACACCGAACAAGAGCAAGCCAAATTGCGCTAAGGAAAGGAC
AATTAGCACAGAATCAATCCCTTTCTTCCTGTTTCTTTTTTCTCTCTCTCATTTTGTTGT
TTCTTTATTTTAGCACAGTAATGGATGCTAGGAGAGGAACACACAAACCATGAGATTCTT
GGAAGAAGAAGGCAGACAAACCCCCATCTCGCTGATAGCTATGTCTGGATTGCCTTCTGC
GCTGAGATAGGAGTCAACATGTTTAGCGACATCAAAAGAAAACCTGATACCTTAAGTATA
AGAAGATTAACACTTGCAGTGATCTTGAGCTTAGGCTTCTCCAGGACTTTCAACAGACNN
NNNNNNNNCATAGCTATGTCTGGATTGCCTTCTGCGCTGAGATAGGAGTCAACATGTTTA
GCGACATCAAAAGAAAACCTGATACCTTAAGTATAAGAAGATTAACACTTGCAGTGATCT
TGAGCTTAGGCTTCTCCAGGACTTTCAACAGACTGTGCCAGAAGGGACAATTACCGATGA
ATTGGCACCAACATCTCGTAGTTATTTAACAAAATCTGGCACAGTGTATAAGCTCTCGTC
CTTAAGACTTCCTTTCAAGTCTGGCCCCGGTATCAGAAGGCTAACAGATTGGGGAATGTG
ACGAGAGCCGACAGCAGGGGAATCTGCAGGAACACTAAAAGAGGGAGGAGGGAAAAAGAA
AGCAAGTAAGCAAGAAAGAAAGAAAAAACAAAGGAGACAAAGGAGCAAACAAAGAAACAA
TCATATCACTCAGTAGACATTTTATTTCCTGACTTTAGGGCTGTGTCATATCTCAGGGTG
GATATTTGTGgtatgtctaagctcactggtatgcctgtgggtttttact
>NODE_1009_length_435_cov_14.324138
CCCATGTTTCAGAAGAACAGTGCATACTGAGATCCCTTTTTCCTTTCATCTCTTTCCCAG
TAAAGGCAAGAGAGGGGCTTATCCCTTCTGTTTCCTCACGACTTCCTCTCTCAAATTCCT
GGCCTATTACACAGCTCTCACATACCAGAAACAAGATGCCTTTTTATACTGTCAACCTTT
TCATCTGAAATGTAAATTAATTCTTACTCAGTGTGCCTTGACGAAGATCAAAGTGGGCAC
ATTAACCTTCCCGGCCCCACCCCCCCTCCTTGGAGCCTCTCACTGGAGGACAAGGGAGGG
TGCCAAAAGGGGCAGGAGAGAGGAGGGCAGGGGGAGGAGATTTGGCATTGTTTCCTCTGG
CTCTCCTAAGGGCTGCCCTCATCTGGCACATGGAGCATCTCAGTCGCCTGCACACCTTGT
GTAAATGTCCTCCATTAAACCCTTGTAAATTCAGCTGCAGCATGGGTAAACATGGTTTCG
GTGTGAGGAAAGCCTCTCTGTCGTCGCTGTCTTTCTTTTTAGAGAAGTGTGTTTGTGTGT
GGCCGCCGGGGTTCACGGGGGGAGAACCTGAacctgaca
>NODE_1010_length_337_cov_2.175074
CTCTGTATCCATTGATGAGAACTGTCAGGTCTTTGATCCTCATCCTTTCCTCTGCCAGCT
CCTCCGTTTGTTGTCTTAATTTTATTCTTAACACCTCCAACTCATCCCTCTGTCTTGTGT
TTTTTTCCAATTTTTGGTCTAATTCTCTTCTTCTCTTTCTGGTCTCTCGCCTCAGTGACT
TTTTTTCTTCCTGTACTTCATTCCACAGAATTTCGTTCTCATTCTTTTTTCTCATGTTTT
TTCTAAATATGCGCTCACTCTCTTTTCTCTTCATTTCTAGCTCGGACTTCAGCAGCTCCA
TTTCTCTTATTTCTCTTTTGTTTTTTTGCAGTAGGTCATCGATTTCATTTTTCTTTTTTT
CAATATTCACCTGTAAATGGTTCATGTTTTGTCTTTTTtgttcagttagttctctctcca
ttgcttgtttcacttcctcaattctggccttttttagttgctcagcttcattgttgaagt
t
>NODE_1012_length_263_cov_3.695817
CGGTTGAGAGCGCGTTTCAGACCGCTCTGAGTTGATTGGTATAGGTCTGTAGTGACATTT
TTTTGGGTCCCGTAGTATGGGCCAACCCTAACCCTAAGGTCTGGAATTAGGGTTAGGGTT
AGGGTTAGGGTTAGGGTTAGGGTTAGGGTTTCGGCCTGGGGTGAGGGTTTGGGAAAACGG
TTAGTGCTAGAGACATGAAACTTGTGTCTACCCCCCCATTTGCTGCTGCCGCGATCGCGC
TGAGCCTACTCCCGAGTCTCTATGACGTCAGGAAGTGGGAGTAACCTGTGATTTTTTGCT
GTATCTCGGGACGGGAAGGTCGTAGAGACTCGGGACTGAGACCGGCGTCTTCGGCATAGC
CAAATTAGGTGGGGCAGGTGGCATTTCCAGGTGTCTAGCACGTCTGg
>NODE_1015_length_158_cov_1.582278
AAGAGCATAAAAACAGCACTCCTGCAGATTGTCACAGAAAATGTTTACAAACATGTTTTG
ACCTCACAATGTGTTCAAATATGATAAATATGAAGGCAAAAGCTGTTTCAAGTGACATTG
TGTCAAGATTCTGAGAGGACACACAATTGGCCAAAATTGCCTTTTCAGCGCATGAAACGT
TGTTTAAGAGCATAAAAACAGCACTCCTGCAGATTGTCACAGAAAATGTTTACAAACATG
TTTTGACCTCACAATGTGTTCAAATATGATAAATATGAAGGCAAAAGCTGTTTCAAGTGA
Ca
>NODE_1019_length_145_cov_1.689655
TTGTGTCAAGATTCTGAGAGGACACACCGTTTGGCCAAAGTGGCCTTTTCAGCGCATGAA
ACGCTGTTTAAGAGCATAAAAACAGCACTCCTGCAGATTGTCACAGAAAATGTTTACAAA
CATGTTTTGACCTCACAATGTGTTAAAATATGATAAATATGAAGGCAAAAGCTGTTTCAA
GTGACATTGTGTCAAGAAAGTGAGTCGAGACACCGTTTGGCCAAAGTGGCCTTTTCAGCG
CATGAAACGCTGTTTAAGAGCATAAAAACAGCACTCCTGCAGATTGTCA
>NODE_1020_length_404_cov_5.670792
ACCTTTGGGTTGTAACCAAAACAAGCCTGTTGTTATTGAAGGAGGGTCAACTGCTTGATA
GTAAGGTGCTTTCAGGGGGGGGAAAAGCAGGTGTGGGGCTTTATGATGAGAAGTTTTATG
GTCAGGATTCCAGCTCTGTGGAGGAAATAGCCAGGTGTATAATGCAAATAAGCACTGTGT
TACAGTAAATAACCAGATGCACAAATGACAGTCTCTGTTTCTCTCTCTTCTATTTATACT
AATGGTTATCTCTAATCTTATTTGCATTCAAATTACCTCACAGGTGGTACACCAATAAGA
GGTAAGAATGCTGGGTACTGAAAACATGCACTCACCCCCCTCTCCTGTTCACTGACCCAA
CACTACCCCCCATCGCCTTCATCCTCCTCCTCCTGTCACCTCAGTGTGTCCCCATTTCCT
GTCCTCCGTCCTTGTTGCCTGCTCCGACACTTTCTCTGCCTTCAGCACATAACCGGTCAG
AGGTCTTCACCAATAATAGTTTACTTCAACAGCTTTCCAACCGATGCTGCAGTTGGTTTA
TAGGCAgc
>NODE_1021_length_299_cov_2.484950
AGACACACAGAGACACACAAACACACACAGGACCATCAGAGAACGGTGCATCCTGAGCTA
AAGCAGTCCTTTCAGCTGATCTGCTCCCGCTCTGACCTCATCAGTCCAGCTGTGAAGTCA
GCAGGTCGGAATGATGTCATTTGCTGCTGGTTCTGATTCTAACGCTGGTTTAGGATTCAG
CTCCGCCCGTCACTGCGGCCGGACGGACTCGGTGCGCTCCGACCGGATCCGAACAGCAGT
GAAGCTTCTCATGCAGACTGTACAGCCACAGGCATCAGGTGGCGTTGGTGGAGAGGAGTT
CATGGAGACGAAGGTTTCATCAGCCGGAGTCGTGTTCGGGGCAGAGAGGAGGCAATCGGA
GGGGAGAAGATATGGAGAAGAGGAAGAGGAGCGAAGGCTGCTGGACAAATGAAGCGGAGG
AGGAGGAGGAGGTGGAGGAGGag
>NODE_1022_length_145_cov_2.441379
TGGACACACCATTTGGTAAAATTGACCTTTTCAGCATGCCAAACGCTGTTTCAGAGCATG
AAAACAGCAATACTGCAGTGTTTCAAAGACAATGTTTCCAAACATGTTTTGAGTTCACAA
TGTGGTCAAATGTGATAAATATGACGGCAAATGTTGTTTCAAGTGACTTTGTGTGATATA
ATTCAGTCAACCACTATGTGGCAAAAGAGGCCTTTTCAGGGCATGAAAAGCTGTTTCAGA
GCATGAAAACAGCAATACTGCAGTTTTTTAAAGACAATGTTTCCAACCA
>NODE_1023_length_241_cov_8.639004
GGGAGTAGGCTCAGTGCGATCGCGGTGGCAGCAAATGGGGGGGTAGACACAAGTTTCATG
TCTCTAGCACTAACCGTTTTCCCAAACCCAGGCCGAAACCCTAACCCTAACCCTAACCCT
AACCCTAATTCCAGACCTTACGGCCAGGGTTGGCCCATACTACGAGACCCAAAAAAGTGT
CACTACAAACCTATACCAATCAACTCAGAGCGGTCTGAAACGCGCTCTCAAGCACCTTCT
GCGGGAACTTATCTTGGCTTCAGCGCTTCCACACTGGCTGCGTTAGGCACTGCCCATTGT
CAGTGAATGGGAGATCGTTTTGGCCAATATCTCCGGAACCAGACAAGCTAAACACCTGGA
AATGCCACCTGCCCCACCTAATTTG
>NODE_1024_length_523_cov_3.223709
AATCTGCTTTTGATGTTTTTAAATTGAGTTGAAACACACAGCAATGATTTTACATCCAAA
ACAAACATTAAGTAAAGCTATTTGAGACACCAATTTACAAAACACACATTTACAGTTTAA
TAGTTGTATACAATTTTTTGCACCTTGAATCGTCTCTAGCACTCCAAGACGCAACTGGGG
AGCTGATAAAATGTGCAATTTATATGCACTGAAATAATGCTGGGCGGAAATGACAAATGA
CCCAAATAAGTGACGTGGCTGCTGTGTATCATTATGACTCCTGCCTGTCGACCTGCTCGC
TCTCTCTCTGCTCTGCAGCTCCGTGCTCAGAAACTGTTGAGCAGTTTTAATTATGTATAT
AATCAGGTTGGGGTCAACATATTTCATGCCAAAAGAATGATGCGTATTTAATGACTCTAA
TACATTACCATCTATTTGCAATCTCATTGACGGAGTGCTTGTGAGTTTAACTACCATTAA
TCAGCATCAAGGTTTGTCTATCTGGAGAAAAATAGATTAAGGTAGGGATTTTTTTCATAT
GGCGCATTACAAGAGATCCACATTGTCCTAGTTAAGAGCTATGCAGAGCAGGCTGATAGA
TAATGGTCACCTCGAGGCTGCCTAATAAAGCATGTTAAAGGACTTAGGAACACGACATta
ctgagtg
>NODE_1025_length_176_cov_9.284091
AGTGGGAGAAACCTGTGATTTTTTGCTGTATCTCGGGACGGGAAGGTCGTAGAGACTCGG
GACTGAGACGGGCGTCTTCAGCATAGCCAAATTAGGTGGGGCAGGTGGCATTTCCAGGTG
TCTAGCACGTCTGGTTCCGGAGATATTGGCCAAAACGTTCTCCCATTCACTGACAGTGGG
CAGTGCATAACGCAGCCAGGGTTTGGGTTAGGGTTAGGGTTTCGGCCTGGGTTTGGGAAA
ACGGTTAGTGCTAGAGACATGAAACTTGTGTCTACCCCCCCATTTGCTGCCGCCGCGATC
GCACTGAGCCTACTCCCGAG
>NODE_1026_length_749_cov_4.357810
TTTTTACCGGCGTAGTAGGCAACAATGTGGGAGATTATTCCGAATCCTGGAAGAATAAGA
ATGTAAACTTCTGGGTGACCGAAGAATCAGAATAAATGTTGGTAGAGAATAGGATCTCCT
CCTCCAGCTGGATCGAAGAATGTGGTATTTAAGTTTCGGTCCGTTAGAAGTATTGTAATT
CCAGCGGCTAGGACAGGAAGGGACAGAAGAAGAAGCACGGCCGTGATGAGTACGGCTCAT
ACGAAAAGAGGAGTCTGGTATTGAGAAATAGCAGGAGGTTTCATGTTAATAATAGTAGTA
ATAAAATTAATGGCTCCTAAAATTGAGGATACACCTGCTAAGTGAAGGGAGAAAATAGTT
AAGTCAACAGATGCTCCTGCGTGAGCTAGGTTGCCTGATAGTGGTGGATAAACAGTTCAG
CCTGTTCCTGCACCTGCTTCAACTCCGGAGGAGGCAAGAAGAAGTAAGAACGATGGAGGG
AGGAGTCAGAAGCTCATATTGTTCATTCGGGGGAATGCCATATCGGGGGCACCGATCATT
AGTGGAATTAGTCAGTTTCCAAACCCTCCGATCATAATTGGTATTACTATAAAGAAAATT
ATTACAAAGGCATGTGCCGTAACAATTACGTTGTAAATTTGGTCGTCTCCGAGGAGAGCG
CCTGGTTGGCTAAGTTCTGCTCGAATTAGGAGGCTCAGGGCTGTTCCTACTATTCCAGCT
CAAGCACCAAATACTAGATAGAGGGTGCCGATGTCTTTGTGATTGGTCGAGAAAAATCAA
CGCGTGATTGCCACAGGTAGGATGGCTGAGTTTTTAAGCGGTGGCTTGTAGCCCCATAGA
CAGAGGTTCAAGTCCTCTTCCTGCCAGCCCTGAGGTGTTTTACATATCAGATt
>NODE_1027_length_937_cov_4.152615
CCCGAGTCTCTACGACCTTCCCGTCCCGAGATAAAGCAAAAAATCACAGGTTTCTCCCAC
TTCCTGACGTCGTAGAGACTCGGGAGTAGGCTCAGTGCGATCGCGGCGGCAGCAAATGGG
GGGGTAGACACAAGTTTCATGTCTGTAGCACTAATCGTTTTCCCAAACCCAGGCCGAAAC
CCTAACCCTAACCCTAACCCTAACCCTAACCCTAATTCCGGACCTTACGGCTAGGGTTGG
CCCATACTACGGGACCCAAAAAAGTGTCACTACAGACCTATACCAATCAACTCAGAGCGG
TCTGAAACGCGCTCTCAAGCGCCTTCTGCGGGAACTTATCTTGGCTTCAGCGCTTCCACA
CTGGCTGCGATATGCACGTCCCATTGTCAGTGAATGGGAGAACGTTTTGGCCAATATCTC
CGGAACCAGACGTGCTAGACACCTGGAAATGCCACCTGCCCCACCTAATTTGGCTATGCC
GAAGACGCCGGTCTAGGTCCCGAGTCTCTACGACCTTCCCGTCCCGAGATACAGCAAAAA
ATCACAGGTTTCTTCCACTTCCTGACGTCGTAGAGAGTCGGGAGTAGGCTCAGTGCGATT
GCGGTGGCATCAAATGGGGGGGTAGACACAAGTTTCATGTCTCTAGCACTAACCGTTTTC
CCAAACCCAGGCCGAACCCATAACCCTAACCCTACCCCTTGCTGCGTTATGCACTGCCCA
TTGTCAGTGAATGGGAGAACGTTTTGGCCAATATCTCCGGAACCAGACGTGCTAGACACC
TGGAAATGCCACCTGCCCCACCTAATTTGGCTATGCCGAAGACGCCGGTCTAGGTCCCGA
GTCTCTACGACCTTCCCGTCCCGAGATACAGCAAAAAATCACAGGTTTCTCCCACTTCCT
GACGTCGTAGAGAATCGGGAGTAGGCTCAGTGCGATCGCGGTGGCATCAAATGGGGGGGT
AGACACAAGTTTCATGTCTCTAGCACTAACCGTTTTCccaAACCCAGGCCGAACCCATAA
CCCTAACCCTACCCCTTGCTGCGTTATGCACTGCCCATTGTCAGTGAATGGGAGAACGTT
T
>NODE_1028_length_530_cov_11.256604
AAAACAGTCGCTAAAGAAAGTGTAATAATTCCATCTTTAGGAAATATTTTTTGCGGTTTG
TATTAGCTAAAGGTTTGAAATAGCACGGTTAATTTGAACAAAAGTAAACAGGAAACTAGA
ATTCATCCTTTGTACAGGCTTCAGTTCAAATAGATGGGAGGTTGAGGGTCTGCTGTAGAC
ATTTCATCCACAACACAGTTGTTTATTGTATTGCCAGGCCTATCAATGAGGAACACACAG
GAGGAGGAGCCTCAGGATCCTCAGCTGGTGCGACTGGACAACATGCTACTGGCGGAGGGG
GTCGCGGGGCCGGAGAAGGGCGGCGGGGCTGCTGCTGCTGTGTCTGCTGCCACCAGCTCG
GGAGGGATGTCACCTGACAGCTCACTTGAGCACTCCGACTACAAAAGCAAGTTGAGCCAG
ATTCGCAGTATCTACCACACTGAGCTGGAGAAGTATGAGCAGGTACCGTGTCGCAACAGG
GAATGAGTGCTGACATTGCCTGTACATGCTTGCCTCTACTGCAGCTGCCTGCCAGGAGCG
TAATACATAGGCGTGTTAGGTCTAGTGTTCACATCACATAACTTTGCTTTTATGTGGAAT
ACATTTGTCAATTTCTGTCACGTGTACACACCAAAAAAGGTGCCTTATTAGTGTAACACT
GAAGTCCTAGTTTG
>NODE_1029_length_495_cov_3.832323
TCCCCCTGTTCCTATTCCTCGACGAAGGCGCAGAAACAATTATCACCAGCTGAACCTGAA
TAAACACCCACACCTTTGACGTCAATATTAGCCTAAAATTCGACTTTTACTCCATCATCT
TCACCCCCATTGCCCTTTACGTTACATGATCTATCCTTGAATTTGCCTCCTGATACATAC
ACGCGGACCCCTTCATGAACCGCTTCTTTAAATATCTTCTAGTATTCCTCATCGCAATAA
TTATTCTAGTGACAGCTAATAATATATTTCAACTTTTCATCGGATGAGAGGGCGTAGGAA
TTATGTCATTCCTCCTCATCGGTTGATGGTACGGCCGGGCAGATGCTAACACAGCAGCCC
TACAAGCAGTGCTCTATAACCGAGTTGGAGACATCGGACTAATTTTTACCATAGCATGAA
TCGCAACTAACCTAAACTCATGAGAAATACAACAAATATTCGCCGCATCCAAAAACATAG
ACCTTACCTTCCCCCTCCTGGGCCTGATTGTCGCCGCAACCGGTAAATCAGCCCAATTCG
GACTTCACCCATGACTCCCCTCCGCCATGGAGGGCCCTACGCCGGTCTCTGCCCTACTGC
ACTCCAGCACAATGGTTGTAGCGGGCATCTTCCTTCTTa
>NODE_1030_length_145_cov_27.620689
ATACCTCTCATAACTGGTCAATGACTGTATCAGCAAACTGCATCAGGTGTTTTTTCTACA
TGCTTTTTACACAGATTATATGGATTATTGTATTAGTAGATTTTGGTGCATCATTTTTAA
TGTAATAGCTCTTAAGCTTGTAGTTCAAGTTGTTGTTTTATTTTCTCTCATTTTTCTAGA
TGACTGTTTTGTGTTAATATTGTCAATTTGAAATAGCTGTTATTTGCTTATTCTCTACTA
AGAGTTCTTACCTAATTTTTAAATGCTACATGACCCTAATTAATTAAAT
>NODE_1031_length_602_cov_8.254153
CCACCTATCTTCCGTAGCCCTTAAACCCACGCTCTCCTGCCCGAGAGTCCCACGCCGCTC
TGATGGGCCGGCTCAGTATCGAGTGCACAGCACGGCACGGCACAACACAGCACAGGGGTA
CCAGGGGCGCGGGCGACAGGGGGGTACCAGGGGCACGAGAGGCCAGGCTGGATGGCTATT
TTTGTTTCACTGCGAGTGCTCTTTCGCTGGCTGTGGCCGGTTGGAGGGGAGGGGGTGCTT
AAGTGTGGGGGAACGGGCTCAACCGGAGAGCAGGGTCTGCCCAGGCCAGGCCTGGCCTGG
TGGGCCCTAACCCTGACCGTAGCCCTAGCCCAGGGGAATGGAGGGAGGGGAGGATCTTCC
CCTAAGTTACAACCGAAGGTATAGAGGGAGCGTTCCCCCCTCCGAACTGCGAATTTGTGC
CCCACGTTAGACCTACGGGTACCAGGGGAATGGAAGTAGAATTTCTCCCCCCAAGTTGGA
ACCAGGCACACCAGGCAAATGGAGGGAGAGTTTCCCCTCTAAGTCAGAGCCACGGGTACC
ATGGGCACGAAGGGAGAAATGTTTAAGGAGACATTTTGATCTTTAAAATCTCAATGTTGT
GATTTTACTTGTCCTCATGGTTTTATCTCCAGCTGAAGCACATTCAGATTATTTTCACAA
TGCAAAGTGTTTTTTTTTTTCTTTCTATTTTTCTTTTGGCGGGGGGGGGGTTGTTTCCGC
TGCTGCTGCTGCTGCTGCTGCTGCTG
>NODE_1038_length_701_cov_20.469330
AAATCCCATTCTAATGGCCAAATCATTTTGTAATCAACGTTAAACTTATTAAACGCTGTC
ACCGCCTCCATTTGAAAATGTCACCATCACCACCACAGAAAGACAAAAATATTAAAGTGG
CCTCCGTGAAAGTGGCGGGGGCACATGCACAGAGAGGAGAGGATGCCCCCAAACTACTTT
GGTTACACAAACTTTGTTTTCGGCCTCAATGCATCAGAGCTCTCTCCCTCCGTCTGCCAT
CTGCTGCTGAAGAATCTGTTTCACTCGATGAGCCAAGCCCAGCCTTTATTGGTCCTAATG
GCACTATCAGCTGAGCCGCCAAACCCAATTACCTTTTAAAAAGGGAGGCCACCCCAGCTA
ATCATGGCTGCCTAACCTGATTTGCCTGTGATGAAGAGACGGGATAAAGAGCAGTTAATG
GAGGGAGAATGATCTCACAAATACAAAAAACTCAATTCATTTCTCCGGGAGAGCAATCTG
TCCGATTCAGCGGTAATGGAGTGGAGATTCATTAGTCCTCAGGCCTTAGTAGTAGCACCG
TCCCCTTATCAACTGAATGACAAAAGAACATTCAGTGTTCTCCGTTTATAGACTTCATTT
TGTTGGGAAGGCACACAGAAAGGTGACAGATTGGTAGCTGAGGCTAGATATCAAGATTGA
GTTTCTGCACCTTTTCAATCCAGCATCAAATCACAATGCATCAACAATTACAAGGGCAGC
AACAGCTACACTTGTCACTTCTTAAATGATAAAAGACTTGCATTCATTGCAATTCGTGTC
ATATATAAGCTGTAAAACTACATTTTATGTTTCTCTTTTTTccagttaagtagcaaaagg
actgg
>NODE_1045_length_390_cov_8.176923
GTTAACTTTAAGTTTCAACTTTCAAAGTAGGGCTCTTTTTTGTTTTCCACTGAAATTAAA
AGATCCACTTATGAATGTCCCCTTTTTGTGCCTTTGTATCTTCCCCCAGTCCCACAAAAC
AGCACAGGGCAAAGGGTTAAGCATGTAATTCATCAAAATAAAATTAATAACGAGAGAGTC
TTCCTCTTGGAAAGTGTTGGGAAAAAAAATGTTTGCTGCCAACTTGCCTGTGGTGACAGT
AAACATTCCAGAGCCGGGCTGGAGTTTGGACTTGCCATTATCTGCCACAGCTGTGACAAC
GCCTGTTGGCTGCAGGTTTGTGGCTGGCCACACTGTGTTTACCTGGAAATGAATCTGAAA
AGCGGCTGGACTGGGAAGGCACACAACCCAGCTAAATAAAAACTGAGAGTGGTCATTGCA
ACGACATGCAGTGGGAGGGAGTCCAAAGTTATTGCATTGGCCCCAGTGGGTCAGGGCGCA
AACACAGGCGTAAACGCACTAAGGATATCctcaaatacgcaccttttgatattg
>NODE_1046_length_360_cov_20.475000
CTTTGATTGACATTTGCTGCCAAAGCATTATCATAATCTCCTAGCAGCAACCACAGTAGG
AATCACACAAACATAAATCATAGAGGAGGAAAAAATTCTTCACATCCACCTTGTGCAACA
ATGCCACTAGTTTTGCATTTTCTTGTGGAAATTTTCTGCCTTAGCTCAATTCCCTGCTAC
ATTAATCTCATTATCCTTTGAACCTTTTCACTGTTAATGCCAAATGCAATTTGTATTCTG
AGGCCAGGCAAAAAGCTCTAAACTGATTATCCCAATTTGAACCGTGGCAGTCCTAGATAT
TGTTGAGTCTGAAAGGGCCATCTAGCTGGTGAATGGGCTTCTCATATGCCTTCTGAGTTT
CATGACACAATGTTGCGTCTGCTTTGCAAGGGATAAATTAAGCGTGTGAAAGTCTAAGCA
AAGCCCTCATTTTCCAGTTAATCAAATCTTCCCCTAATCAAATTAGCGCACATAATTCCT
CTGGATGCGTGGTACAAAAACAGC
>NODE_1050_length_145_cov_6.296552
TCTGCAGGAGTGCTGTTTTTATGCTCTTAAACAGCGTTTCATGCGCTGAAAAGGCCATTT
TGGCCAAACGGTGTGTCCTCTCAGAATCTTGACACAATGTCACTTGAAACAGCTTTTGCC
TTCATATTTATCATATTTGAACACGTTGTGAGGTCAAAACATGTTTGTAAACATTTTCTG
TGACAATCTGCAGGAGTGCTGTTTTTATGCTCTTAAACAGCGTTTCATGCGCTGAAAAGG
CCATTTTGGCCAAATGGTGTCTCTACCCACTTTCTTGACACAATGTCAC
>NODE_1051_length_420_cov_17.250000
TGGTTTTCAGGGAGAAAAAGTTGTTTTCTAAAAACACAAAACGATCTACATTACAGCCTT
TTATTCCCTTTCGTCAACAGAGGAGCAGGCAGTGTAGCAGGGAGGAGAGAGTAGAGGAGG
AGATGAGGAGGAGAAAGAAGAAGAAGGAAAAAAAAGAAAAAGAAAAACATCCTTCTCACT
GATCTGAAATCAGAAAGCTTTCAGTCATTCTTTATGTGCTCCCCGCGGCCACTCTGAGCC
AGTGAGCATGTACATTAGGCTGGGGCATTTTGATGAAATAAAAGCCCAGGCCAGCTTATG
GCTAAACAGAATGGGAGCACTCACTCAGCCTGTCTCTGATTGACCATTAAAGCCATTGAT
GAATGGGCCTGTCAGGGGAGAGACAATTAAATCAAACATGAAACAAAGCCGTTGTGACGA
CCCGGTCTGACAGAGCAAACCCATTCCTCCCCTCCATTACATAGCACACGGCTCCTTTTA
CAACCCCTAACCCACTCCTCCCGCCTCCTCTACCCTACTGTATGTGTGCCACTGTGTGTG
TGTGTGTGTGTTCGGAGTGAACAa
>NODE_1052_length_967_cov_7.622544
CTAATGCTTTAGTAATTCTTCCATCAGTAGAACCTATGATTGAAACAATCAAGTGTGTGT
GTGTTTGTGTGTGTCTGAGTGTGTGAGTGTGCATTCACTCGGGGCAGTATTTGTGTGCAT
GGCCCTGTATGTGTGCCCGTGTTTTCGCCTCCATACAGTGACGAGTATGGAGGTTGATTG
CAAAGCCCACACAACTCAGAGTGGGACCTGATTAACCTTACAGTGACTCCAGAAGCATGT
GACCACCACTGCTTCCACTCCTCTCCAACCCATAGCCCAGGAAAGAGATGTTGAACTTAA
CCTCTGCAACAGTGATGAATTAACAATAGAACAATTCAATGCCCCAGTAATTACAAAACA
CTTTGGACACGGCAACATTTTTCAACTCTGCCACACAGGTTTGTCGGTATTGGTGGCTTT
CACCTGGAATGTTGGGGCTCTTTGCTCTTCCTAACTTTGTTTTCTCTGACGCAGATTAGA
TCTGCCACCCCATTACAGATTCATTTTCCTAATTTTTCATGTCTGCGCCGCTCCCCATCT
GCACAGGGCTGATAATTGTGGGGACCAGCCCTGGTGATTAACATCAGCAGAATTAATTAC
GCCCGCCATTAAGGCTCCAGGTTGCACACAATGATCAAGAGAAATTAACTTTCTCCCAGG
CCCCTAAATCATCTCACCTTCAAGTGGAGTGATGGCAAAGAGACAGGCCCCGAGTCCTGG
ACCCCGCTCAGCACCTTCTTAACCAAACATGAGGTGCGCATCCTGCCTCCCACCGAGGAG
ATTATAGCGGCGGCTGATGGGTATCAATTACGCCACCTTATGTGGTGGGATGAGCGAGAG
GTGTCCAGGGTCTGGTGACTAATGGACCTGGGTTGGAGCCACCCTGCAGCTGGAGACCAG
GGAGCTGACTGTTTCTCTGGCCAGGGAGTACCCGCCAGATGCTGAGAGCCTCAGTTCACC
GGCCTGTCACACAGGTATATATCTGCACAGCACATTTGACGATGCACTCTGGAGTAAGGG
TGGCCATGTGATTTTGGGTTAGCTAGAAACTGACGAGGAAAAAGACTTTGTCACCTTAGT
TATGCAGTCACAGGGAAGGATCAGTTTCAGg
>NODE_1053_length_338_cov_1.168639
ACAAAGATGGAGTGAAGAAAGGGGAAAATAAGGATGGATTTGAGGAGAAAGGACGATGAA
TAAAGACTCATTGGAGATCTGACAAACAAATCTAACACCCAGCTGCCTCTTTCTACCAGT
TTGGTGCGCGTTCATTCATTCATTCATTCATTCTGGGAAATAATCCAAGCATCTTCCTTA
TCAGGAGCAGACTTGAGCCAAATTGAGTCACTTGAGCAAGCCACATCGTTTTTAACAAAA
CACCGCCTGTCCCCTGGCAGACCTCTCGGCCTCACACACTGTGCACATTGTGCCGGTGTT
CAAGCAACAGATGTGCCGCTATTGTGGGTTTCTTGTAAATTAcatggattttccactaca
gagcccattagggcgtttttcagctgttagcccacactctgctttttttttctccttcct
taagtgccagcataatagcatattgtcgtctgaggaataataggctccgctgcaataaat
ag
>NODE_1065_length_532_cov_4.374060
TTCTGTTCTGTTTGGAGCTGGAGGTTCAAGTCTTTCATTTTGGTTTTCTCTCTGTTGATT
TCATCAAACAAACTGTCTGCATGTTCTTCCTTCTCTTGTAGTTGAGCCTTTGTGATTTCC
AACTTGTCCTTCTCAGCTTTCATATCCTGTTTGTCTCGTTCTAGTAAGTCAGTTTGTTTC
AGGATGTCAGATCTCACCACCTCCAAGTCCACCTTCTCTTTGTTCATCATCTCAATCATT
GTATTGGCGTTGTCTTTGTCTTGTTTCAACTCTGCCTTCAGTTTCATCAGATGTTGTTTG
TCGTCCTCAAACTTTTGCTTCCATTCATTTTCCATCTGGTCTCTCTGGGTCGTCATTTCA
GACAGTAAACTCATCACATCGACCTGTTGTCTTTGTACCATCTCAGTGTAACAATCCACG
GTGTTTTTCTGACCATCAAGTGCTGCAAGCTTCTGTTCCAAGACAGTGTGTAAGTGTAGT
GCAGCTTCACTGTTTTGTTGTAATCTGTCCATTTTGTGTTTTATGTCCTTGCTCATCCTT
TCATGAAGCCACTGAAGTTTGTCCCTCAGAGTCTCCATTGATTCCAGTCGTTTTGTGACT
TGATCTTCTTGCAGTTTCAGCTCAGATGTGTCTCCTTCCATTCTGTCTGATTCATTCAGC
ATTACTTTTCTCTCTg
>NODE_1069_length_746_cov_11.652815
TATTCAAGTACATATGGAGCAATTAAAGGAGCAGTGTCCTGCAATAAGGTGAAATAATCT
CAAAATTAATGACGCTTATACACACGACCTGCCATTTATAACTACACAGCAAACATTCCT
TTGCTGAAATTTTCATCTTTAATAGATCAGAGCAAACTTAAACATAAATACCTTATTCAC
GGTGCACTACCGTAACAAAGAAATTGCATGTATGGATCTTTATTTCAAGGTGAAAGAGAA
GTCAAACACTCTTGCATTTTATTGATCAAATCGTAACTATATTGACTGGGGAGTTTTTTA
TATAAAAAAGCAACAACAAAGTACATAAATAAAGTCATTACCAGAGCTTAGAACAGAGGC
ACCCGATTTTCTCTTTTATCCTGCAACAACAAAAAGAAGAAGAAGACAGAGGAGGAAGAA
ATAACAAAAAAAAAGAGAGAGAGAAAGAATTGCACAGAGGCTTTTCTTTTCTTTAAAATG
CTGCATTAGGTCTTTTCCTGCAGTCAGTTTTCATAGTTCAAAGCTGGCAGTTCAATAAAT
AGCTGGAACTGGCACATCTCTGTTCTTGCAAAAAGAAATCAATGTTAATCCTATTACCGG
CAGTTATCACCTAGCCCAGAAACGGTGGCAAGTAAGGAAAAAAAAAAACTGAGATGTCAA
AGCGGGAAGGGGAGAGAGAGCGAGAGAAAGGGAGAGAGAGAGCGAGTCACCCTTCATTCA
CTTTCAAACACAGTTTTGATAATTTACTTCTGTAGAAGAAGAAGAAGGGAGGCGGGAGGA
TGGGAGGAGGGGGAGTGAGCTTCAGTTACTAGGAAATGTGTGTGTTTACGTGCATGCGTC
TGAGTGTGTGTGTGTgagtgtgtgtgtgtgtgtgtgtgtgtgtgtgcgtg
>NODE_1070_length_610_cov_12.388525
GAAGGCTGATGAAAAAAGGGGTGTAATTAAAATATCAGTCCTCTCATTGTCAGAAGTGCG
AGTGTCATCCATTGTGCACTTATTAAAAAGCTGGGTGGAGGGGAAGGAGCGAACGGCGCT
TAATTTCAGCAGCCCAAAGTGTCTGGTAATCTGCCCATGGATGGAGCTGGAAAAGGCTGT
AACTCATGTTTAAGTGTTGGGGCCGTGTCATTGCAGGTTCACAGTCATGCATTTCTGTGT
TGACACCCATCGGGGCAGGGGATATTTGGCAGTCAGGAGTAATTTAACTTAATTAATGGG
ATGCATATTTGATGGAGGAATAAAATATCCCGGCTCAGCAAAGTGGAAAAGGGGAAAGAT
TTAGTGGGAGTTAAAGGTGGAGGGGAGAGTAATTTGTGCATTCAGTTACCGGCTGCTTGA
GAGACAGAGAGGGAGAGAGCAAAAGAGATGAGAGAGAGACACAGAGAGAGAGAGAGAGAG
AGTGCGTCAAGGCTGATAAAGATGGCAACCGGGAGAGAGGAGGAAGCGGAGGGGAGGATG
AGAGATGGATGGTTGACACAAAGCTGAGCTGATGTGTAGAGGGGAATGGGCTGTCCCTCC
ATTGAGAGGGCCATCAGACTGACAACGCTTGATTTAATTGATATCCGGACTGAGCCCTTT
TCTCAGCGCAAACAGACACATTACGCTGGTTTGCAAACTTGTGGCAGAGCTGCCGGCTGC
CAAGGGCCTTTTTAATATTCATGAGGGGGCtttt
>NODE_1074_length_312_cov_1.480769
AAAGGGAATGAAGGACAGCAGGAGTTAGTGGTGATTGCAGGAGCAGAAAGAGAATGACAG
AGTGGATGTGGGGGAGCAGGAGACAAAACGAATGAAACGAATAAAATGAAAAATAAAAAC
ACAAAAAAGAGAAGGACGAATTTACTTTCTCTGAAGGACATCTCTGTAAGTCAAGGGGAG
GTTATGCAAATGTGATCAAAGCTCATGTTCAACAAGTGAGGCCAGTTTCAGCTGCAACCT
TTTGTTTGTTCCTGAACTGTAATCAGCACCAAGGTCGGTGCATAAAACAGATAACCATCC
AGTGGAGAGTGGAAAGGAGAGGAAGGGGCACGAGACAGTGAGAGCAAAACATTGCTAATG
CTAACATCAAACTGAGCCGTGCAGCTAAAACCCAGCATATCAACGGCAAACTGAATTAAA
Cagctaaagccacggagcagcactcagctttaatca
>NODE_1075_length_507_cov_3.276134
CAGAAAATTTCTCATATATTATCTGTAGCACCTGGTTACACTACCAGGGAAAGCGTCATT
CTGTTTAATGCTCTAGTGACCCAAGGAGGCATTCAGTTATTGACCGGGTCGTTCCATGTT
GGCTTGACCAGAGTGTAGCAGGGCCACCATGACAAGGACCACCACTGGGTGATGCCTCTT
CCCAGTGGTGGTTATATTTGTAATCTGTCCTTGGGGCCCACTTACACATGCAATATGATG
TGTCTGTTGACTATTGTGTCCACATCAGCACAGGACAAAAGCCCACTCAAGTCCTTTCAT
GCTATTAATTACTGATTGATGACACTGGCCATTGCTGGTCAAAGACCTTGCACAAATGTG
GCACCCCAAGTATTTTGCCACAATCTTTCATCTGTCCTTACAACAAGTGTGATGTCAAGC
AAAAGACCTAGATTGGGGTTCTGTTGAGTTAACGCAAAAGCGAGCAGGTGATAAAGTCCC
ATGACTGGCCCCGATCCTGTCATCTGAAATGGGATCAGGACATCTTTCATGTATTGTAAC
CTTCATGTTTCTTCTGACTAACCACTACAGGATCTACCATAAGCGTTGGATCAACAACAA
CTGCTGCTTCAACAGCAGCAGTCAGTACAACAACAACAACTAGTCCGTCTa
>NODE_1083_length_145_cov_3.144828
AGTTCACAATGTGGTCAGAAGTGATAAATATGAAGACAAATGTTGTTTCAAGTGACTTTG
TGTGATATAATTCAGTGAACCACTATGTGGCAAAAGAGGCCTTTTCAGGGCATGAAAAGC
TGTTTCAGAGCATGAAAACAGCAACACTGCAGTTTTTTAAAGACAATGTTTCCAACCAGG
TTTTGAGTTCACAATGTGGTCAGAAGTGATAAATATGAAGGCAAATGTTGTTTCAAGTGA
CTTTGTGTGATATATTTCAGTGAACCACTATGTGGCAAAAGAGGCCTTt
>NODE_1084_length_331_cov_1.960725
AAGAGAACATGGTTAGTAACAGGCTTCAAAACAGGAATGTGCAAAACTGGCTGGGTTTAC
AAACTATGTGTTATTCAATGGTCCAGCGTCATGTGGTGGTCTCAGTCTGGCTTTTATGGA
AGAGCATGTGTAGTTGATGAGCCGATGATTTCTCACCGCAGGTGTATACTGTCAAGTAAT
CAGCGAATCAGTGCTACCTCCAGTGATCACACACACACACACCACGCCCACAGAAAGGGG
GAAGGGAAGGAAAAAGGGAGAAAGGTTGCCAACTAGGTGACACTGGAGGTGCCAGGCATC
ACAGTGTACATTGTTCAGATAACATAAATTTTCATTGCTCACGTTTCTGCTGCCTCTCTG
AGTGACAGGCTAATATAGCAAAGGGCTGTAAATGAACTGCATTTTATAAAATCAGCAGCC
TTACCTTTGTCCAGTGTAAGGCGGTACATTACAGATTACATCAGCGTtaagctgt
>NODE_1085_length_656_cov_8.663110
TAATGAAAGTATGAAGTGAAACTGTTTTGAAATCTGATTCTTGTACTTCTCATTAAGCCC
ACAGTAACTGTATCTGTGCTGATGTCAGAATCATAGTGTCCTGAGTCAGTTTGTCCTGAA
CATTCAGCTTAAAAGGGGATAAATGTTGCCGCTGAAGAGAAACTTTTTGCTGCTGTGTTA
TTATATGAAGAGTCATGTGAGTCTGCAGCTAATCTATAGGAGAGCTGACCCCTAAGTAAA
TATTTTTGAGTATCCCTAGTAGGATTAAACTTGTCCTTTACTCTCACTGCTCTGATAAAA
AATCCACTGGCCCTAAATGAATAAGTGTGTTTGTGTCCGGGTATGTAAGCGTGCTGTTTC
TGTGCAGGAGGTGCATCTGTAGCATTCGTACAAACTCTTGTGTGTGCATGTAGGCACAGA
TAGCGTGAACTGGGTGTGTGTTATGTGTTTAGGTTTGGGGATTTTAGTACAGCAGAGGGA
GGGGAAAAAGAATTGTAAGAAGAACATCCCCGGTCTCACAGCGACTTCAAAAGCTCTCCT
TCCCCAGGATATTAAGCGACTGTGATGAAAAATTTAGCAAGCGTTAAATAAGCTGCTTTG
AAGTGATCTGTTTTGGCTCAGCAGTCTCCAAATTTCCGTAGCCCCTCTGCAATAGGCATC
TTTACTATAGAGGGGGAATAAAGGAACAGTGTGTTAAGTGCAGCAGTTGTGGGAGACCTG
GCTGGCTGGCAGAGGACATGCCAACAGTAATTGGTGCAGCCAAAGACATGAAGGCACGAC
TGCTGCAACTGTCCCCTTTT
>NODE_1086_length_374_cov_13.475936
TGAAAAAAAGAACCTTGTCTATGCAAAACAAACAGAGAAAGTAAAAAAGAGAAGAACTGG
AGTCACGACATTAAAAAGCAAAGAACACAAAGGAGGAATGAACAATAAATGATACAATCA
TAATAGTCAAATTGGAGAACTGTGGTGGAGTCAAAGCAATATTGGAGGAAGGAAGGAGGA
AAGGGAAGCTGTTACAATCACAACTAGTACAGTTTTTATTTAAGATTTGGACTCCGTACC
TTGTCAGGCTGGGAGTCGTTGCGGGGGTGCTGGAAGGTGAGCAGGTGCAGTCCCGGGACA
TAGTTCTCGGTGCGACAGGAGTGGAGGGAGGTTAGGAAAAGGGTACGCTCCCCCCACCAG
CCGTACGCCCCTGAGATCTGGTCCACACGGCACGCACTTCGCTCTGTGAGACCGAGAGGG
AGAGGTCAGCACACAAAGAACATATCTGACCTCTTAAAAACTCATAATACAGCAGTTTCC
TATAGCGCACTACTGTACTGAAACGGTGTgatctgtga
>NODE_1091_length_823_cov_17.835966
GGCACATATGTTAAGTGCTTTTATGTCTGTCAAACCTTTGGTAAATGACATTGTGAATAA
TATATGCAGCAAAGGGAAGTGGAAGGATTTGAATAAATGTCTTGTCATTGACTCAAGTTG
TCCTATAAAGGGGACAAATCCATTTTTGTGTAATGCATTTTAAAATTTTGATTTTGTTAT
ATATATATATATATATGTATTCCAGAGTGACTCGGTGTGATCAGGGCCTTAAAGGGTTAA
AATCTGTGCTACTTGGAGTGTGTCCCCCAGAAAAGGAATGAGGTCCCCGGGAATGTTTTA
CAGATAAAATAAAAAGAATCAGGAGAATGAGGGAAAGAAGAGAAGTTGAATATATATTTC
ATGTGATAAGAGAAAGATGAAGCGCGAGAAAAAAGATTCCATTACAGCTGCGACAGTTAC
AAAACTGCTGCTGTGTAGAGTAGCCTCTGTTGAAAAGATTGATGCAATAAGGACTGACCT
TGGCTTGGAGCAGGAGTCGGTGATGTATGTATGAGCATCTCCCTGCTAAATGGACCCAGA
TTTGTAGCACTAATATACATGGAAGCCCAGTACCAAACTCGCCACGGCTATAAATCAACA
GCCACTTTGGGTGTCATTTCTGGTTTATATTCTACTATTGTTCTGTGCTTTTAATTCGTG
TCACTGCCATCTGTTCATTTGATGCAGTTTCATACTGTATGATTTGGCTGCAGAGATACT
GTGCAGACAATCCCTGTTAGACCATCAGAGTGGATTAACTGCACTGGTAAATTCCACTGA
GGCTATCTCACAGCCGCATGTAAATAGAATCTGAATCGAGTGAAAGGAGAAATAGAAATT
TAAAATCAAAAGTTTTATTGTTTGTCAGGAACTCGGCAGAACAGCGATTCAATATAAAAT
TAACAAAGAGCAAGAAAAgcaagaaaaactcctgttaaaactccggctgaaaggcttgtg
gattcag
>NODE_1092_length_572_cov_13.776224
CCTGTTTGTTCTTCTCTCTCCCCTTCCCTCCCTCCCCTCCTCAATCCCTTTCCTTCCCTC
CTAAAATGTCTTAACACTATTATTTCCTCATCCATTCTTGCTTTTACTTCCAATTCTTTC
CCTCCTAACCTAATTTACTTCATTTCTCTCCTTTTACCATTCCATCACCATCCTATCCTA
CTTACATCGCCATATCTCTCTCTCATTCCCACCTCTCTGTCTCTCTCATCTCTCCTTGCC
CTCAATCCTCACCTACACTTCTCACTCTTTATTCCTTCCCCTCCGTTACATTTACCACAA
ATTCCTCCCTCTTCTCCTCCTCCTTCTTCCACCTTTTGGTGACTCTGTGGCTGCTGGTGT
GGGCATGCGGGCCTGCCTGACAGAGTTTTGCATGCGTGGCCTGTCTAACTTTTATTCAGA
TTCAAAGAAAAGGATCCGTACATCCTATCAGAGTAAGTCGGGCCTTCCTTAAGGCTGGGG
GACTCTGTGTGTGTGAGCAGGAGGGATGGGATTATAATGGCTCAGTGTTTTGGTGGAGAT
GATTGCCATACAGATGTGGGCTAAAAGCAAAGGGACTAACCAAAGAGATGACTGGAATAA
ACATGTTTGTTTCTGGTCTTATGGGATATAACCTATATGCCATATACAGAGCTTCCCCTA
TTCCAGTCATGTCCagcagtatgtcctttgcagaaggagggccactcctttgagtc
>NODE_1096_length_426_cov_4.035211
ACTCAGGGACACTGAGGAAACCGCACACCTCAGTAAGACCAGTGCTGTCACGCAAACTCG
TGTACAGCTTGTCACCTAACACAACAACATCATCAATAGTATCAGACTGCCACAAGAACA
CACTGTGACTTGTATGCTTCGCTATGGCTGCTAAACTTATGGCCATACACTGAAAACCAC
CATATTGAAACTGCCTGTCTCCCTGATGAAATGAGCCTGTAACAGATTTCACCTGATTTC
CAGACCTGAAACAATCGCTATCTTCAAACACACCTCTACCTTGACTGTCACCAGTGCTGT
CTGATGCTAACACAGAAGCCCTTTCACTTTTCTCTACAACTATGCTGCTAATAGCATACC
ATTGTGGCTGTAAAGCTCGAATGACACTAATAACATGAAGCATTAGGTCATTAAAACATG
TGTTAAAAACAGCCACAGATCTACCAGTAGTGGACGGCATGCCAAATGCATCACATGTGC
CACAATCAACCATCACAAAATAATCCCTATGCTGAATAATTGCACTAACCGCACCATGGA
GATTCAACAAACACAtgccctcactaaaca
>NODE_1097_length_416_cov_8.045673
GTCTACTCCTTGTGCCCACATTCCATGCCTTTTCCTGAGGAGCAGCTACCCTTCCCAGTG
CAGGAGAGATGAAGGGAGGGGCGGTCGGGGGAGCTCACACTCAGGCCAAAGGGCCACTGT
GGCTTTAAGTGTGCTCCTTGTGTGGCCAGAGCAGCCATCGCGCTGATGCAAAGTGACAGG
GACAGATGTGACATATCGGTTCCGACACACTTCCATACCACCAGTCACAGGCTCGGGGTG
ACTCACATCCCCCTGCTCTGGTCCTGTCCCCCCGCTGCAGGACAACACAACGATGCTCGA
CTGAACCTCGCCATCGCCCTCACTGCTGCCAGGTATGGGGCTGCCATAGCCAATTACACT
GAAGTGGTGCACCTACTGAAGAGGGCAGACCCTCAGACGGAGAAGAAGAGGGTCTGTGGA
GCGCACTGCAAGGATGTGATCACAGGTAAATCCAACAAAAGCTGCTTCCTTCCTGCCTGC
CTCACTctgtgcccactctctctacccctcacaacaggggccctcccagcacctcttact
cagtgctagtttgcacatag
>NODE_1098_length_362_cov_1.748619
TACACTGCTCTGGTTGTTGAAGAGTTTAAAGGGAAAAAATGCGTCCGGCCCTCTTGGATG
AAATTGTTTGGATTTTCTTGTGGTTACGTTGAATATCTGCTTCTACTTACAGACAAATTC
CGCACAATTCCCAACTCTTTAATTAAGCTTTTCTTGCTTTTAATCATAATAAATAATATA
CATATTCGGGTCATTGAAGATCGTGAAAGTGTTTCAGATGTTTTTTTTGTCATTTAAAAC
AGCTCAGTAATAGCATCCAAGAGAAAGGTCTTTGAACTTTCTCTATTTTCATGTAGAGAG
AAGACTTTTCATTATACCTAACTCACTATCTTTCCTCTTTCACCTTTCCTCTCTTTTTCC
AGGGACCTCCATTATGAAGATAGCCATGTTGTGCAAGTTTTGTGATGTGCAGGAAACCGT
CTGCAATGGTAAAGGCAACTGCAAGGTGGAGTGTGAAATTACTTCCATCTGTCCAAATGT
AGACGACGTGTGTGTCAGTATTTGGt
>NODE_1099_length_647_cov_14.194745
ACCAGGACCAGCCTCAGCAGGGCTCAGGGCAGCTCCCTCCAGTGCAGGCCCAGCTCCCTC
CCCAGACCTTACAACCTCCTGTCTCCATTGTGGGCTTGACTGTGAAGGAAGACTCTTTCT
ATCTGCCTCCTGCCTACACAGCCCATCCGGCCTCCACACAGTCCCAGCCTCCGGTTCAGC
AGCAGCAAGTCCAGCCGCAGCCTCAGCCCGGATTAATGCAGGAGGTAGAGTTTTCTAGTT
CTTTCTATGGCTCAAGTGAGCCAGCACCTGGTGGGCCATGCCTTATGGCCAGCGACAGTG
GTGGTGGTGTTAACCATGACGATGTGGCCATTGGCAGCTACAACACCTCATACACATCTT
CATTTGTGTTCACCTACCCAGAGGGAGCCTGCGGGGTCAGTGCCAACCAGCGGAACAGCA
GTAGCGAGCAGTCATCTGATTCCCTGAACTCGCCTTCGCTGCTGGCGCTTTGACTGACCG
ACAGACACACGCATTCACATATTAAGACACACACACAGTATGCTCGCTGGAAGTAGAGCC
ACAGACACGTACATGCACAGAACCAATCGGTCTCACAGACTGAGATGAAAACCAACAATC
GTCTGTACCTGATTGGGTTAAAGTTTACACATTCTGAAATGCATTCCAATTAAGAGCCAT
ACAAATAGTTGCACATTAGATTGAACCTTTAACATAGAGCTTAAACATGAATAAATTCTT
GTTTTGTATTTAACCAGAATACTTGCAACCGGACACGTTAAGCCTTTAAAAGTCAAGTCC
ACGTTGCcgat
>NODE_1100_length_657_cov_14.829528
CATTCCAACACCAATAGAGGACGAGCCATTCCATACAGATGGCCACAAGGACAATTAGCA
GTAATGATTGGTTGCCACATAAATGAGGGGAATTCTATTTGCTGCTGCACTTGCTGATGA
TCACAGACCAAATGCCTCTGACAATAATATGGATGGCTGCTTTAAACTTACTTGTAAATG
CTGGTAAAACATACAGTAGCCAGAAAAAAAGAGCTTTCCTGTGTGTCTCTAATATTTAAA
GAAGGGGCAATAAAGAAAGGGCCAAGTTGAAACCTTTTTGCATGTTGTTATGAAAAATAA
AGAGACAAAACAGCGCGGTGATCTAAAATATTATCTCTTCAATCATATCCTTTTCCCCAG
ATATCTTCATTTCCCCCCCTCAACCTGCCCTCCCTTTCTCTGTCAGTTAGTCTGGCAAAC
AATCCCCTTGTTAGCAAACTGTTAAGACAGCCGCTTGGTACACAAATTGCGCTCGACCAA
GCGAATTTGTTTTGCAAGGGTGACCTGTTTAATCATCTCATTTTCTTTGGCGGACATTTA
TTCATCTGGTTTCCACGGTTACAGAGAACATTAAGGGGCTACAGTAATAAGGCTGGAGAG
TCAAACAGGTAATAAAAAAATTAACGCCATTTTCCAGCAGCCGAGGACAGTGGGTGAAAT
GAATCAAGGGAGAGGAGAGGGAAGCAGCGGGGGGAAGCGGGGCGGGGTGGGGTGGGCTCC
AATATTGTCCAAACAATAAGCCTTAGCGGTTATTTTACTCTGTAGATCAGGTGGTGCTGT
TATGGACATGACACTTTGGGC
>NODE_1101_length_441_cov_4.782313
CAGACAAAACTTTATTACGCTGGTTATTTTTTATTGCAAACTTCCCTCATAGTTTCAGTT
TAATGATTTTCAAATAAACACCCAAATCAGCATCCCAGTGTGTTTAGCAAACCCGTGTTT
TTTTTGTTTGTTTTATTTTGTTTTATTTTTCCCAGAGAGAGCGAAAAAAAAGGGGGAGAA
AGAGAGACAAAGTTGTGCGGTGTTGGTAGAATGAAAGAGGAGTCTGGTGGCAGGAGTGTA
GAGGAGGCAGCATATGGCTGTAGAAAGAGCACAGCTGGAGGTAGCATCTCCATCTGAGGA
TGATGTCAGAGCAGCTGACAGGCTGCCATCCACCCCACCTCCTCCTCCTCCTCCATCCCT
CCACCGCCTCCACCCCTCCCCAGTCCTTTATTGTGAGTCTCAGCGGCAGCCTGGGAGAGT
TAGTGCTGTGTATGTGTGTGTGTTTGTGGCTGCCGATCAGCGCCAGTTAGGAGGAGGAGG
AGGAGGTGGAGGAAGAGGAGGAGGGAGGTGGTATCTCGTTCCCCCTCCAACATCTCCTCC
ACTTTgcatctgtccctcgcagtttgaacagcgtgtttttttttt
>NODE_1103_length_449_cov_1.861915
TAATCTTTAATTTTGCACCTACGAGTGCAATGAGGAACGTCAGCGTCGCCTCGCAGCGCG
TCACTGCAGCAGCCTGAGCTGAGGATTGATTGGATCAATACGAGTGACTCAGCAATTTCC
TGGCCGGTTGCTAAGGTTCTTAAAAGCCTCCTTGCAGCCGCATTCTCTTTTGGAGGCAGT
TCTCAGTTGTTATTTTTATCTCTTAAATATGCAACATCGCGGCGAGCAGCGGCCGCAGAT
TGGACTTCTCACTTAGTGGTCCGAGTAGGCAGAAAAAGGAAAGGGAGTGGAAATGTGGGG
AGAGAAGGAGGTGAATGAATTAGGAGAGAGAGGGAGAGGTAAATGGGTCTATAGGAGAGA
GCGAGAGGAGAGAGGAGAGAGGGGGTGAGGGAGGAGAGGCGAGGCTTAGCCGATAATTCT
TCTTAAAGCTCAGATGAACAGCTGATGCACCGTGCACTTAATTCAATTACACACACTCCC
ACCGGACCTGCGTCTGTGTTTATGACGACGCCGCTTCCCGTTTTAGGAGCACCGAGTAGA
AAAACTGACAGAGACGAATAGAAACCCGCGCTAGCAACACTTTGCCAGCCAGA
>NODE_1104_length_396_cov_2.737374
CCTTGATTTTTTCTTCTTTTGTATTGCCTCTTCTCTCGTCTCTTCTTCTCTCTTGTCATC
TCTTAGTTTCTCTCCTCTCATCTTCTGTTGTCTTCTTGTATTGTCTTTATGTCTTTGTCT
CCTCTATTCTTCTCTTGTAGAATTCATCTTCTCTAGTCTCTGCTCATCTCTTTTTTCTTA
TCATCTCGTTTAATGTTGTCTCTTCTCGTATTTTATCTCTTCATCTCTTTGCATCATGTC
TTTTCTTATTTCCTTGCTTCTTTTCCTTTCTCTTATCTCTTTTCCTCTTCTCTCGTCCTA
TCTCTTCTTCTCTCGTCTCGTTTCTTCTCCTGTCTTGTCTCCTTTTCCATCTCTTCTCGT
GTTGTATCTTCTCACCTCTTTGCATTTCATCTCCTCTCGTCTCTTCTCTCTACTCGTCTC
TTCTTTTCCCGTCTCTTCGTCTTTTATATTGTTTCTTCTTTTCTCTCTCATCTCTTCTCG
TCTTGCATCTCTTCATCTCTTTGCATGTTGTCTCTTTCTCGTTTCATCTCATCTATTGTc
>NODE_1105_length_1303_cov_4.302379
GGTTCATTAGTAAAAGAAGGATTTTAACCAACATGTTTGGGGTATGGGCCCAAAAGCTTT
ATTAGCTGATTTTACTAGGAAGTGGTGTAGTGGAAGCACTAAGAGTTTTGATCTCTTCAG
[truncated: 556,816 more chars]
