# Supplementary material for: Multilocus molecular systematics of the circumtropical reef-fish genus Abudefduf (Pomacentridae): history, geography and ecology of speciation
Source: PeerJ. 2018 Aug 14;6:e5357. doi: 10.7717/peerj.5357 (PMC6097498; doi:10.7717/peerj.5357)
Supplement: Data S1 [file peerj-06-5357-s013.zip › Data Supplement/assemblies/Abudefduf-vaigiensis-STRI-X-6565.contigs.fasta]

>NODE_1_length_3909_cov_17.032745
TTCGTAGCCACAGGATTCCACGGCCTACATGTAATTATTGGCTCTACATTCCTTGCCGTA
TGCTTACTACGACAAATCCAATATCATTTTACATCCGAACATCACTTCGGCTTTGAAGCC
GCCGCTTGATACTGACACTTCGTAGACGTAGTATGACTCTTCCTCTACATCTCTATCTAC
TGATGAGGCTCATAATCTTTCTAGTATTAAAGTTAGTACATGTGACTTCCAATCACCTAG
CCTTGGTTAAAATCCAAGGAAAGATAATGAATTTAATTACAACTGTAATTACAATTGCCA
TTGCACTCTCAACTATCCTGGCCATCGTCTCCTTCTGACTCCCCCAAATAAGCCCAGACC
ATGAAAAACTTTCACCCTATGAGTGCGGTTTCGACCCCCTAGGATCAGCCCGACTTCCTT
TCTCCATACGCTTTTTCCTCGTAGCCATTCTATTCCTTCTTTTTGACCTAGAAATTGCCC
TCCTCCTCCCCCTTCCCTGAGGCGACCAACTATCCTCCCCCCTACTCACATTCACCTGAG
CATTCGCCGTTCTTATTCTCCTAACCTTAGGCCTAATCTACGAATGACTTCAAGGCGGCC
TAGAATGAGCTGAATAGACAGTTAGTTTAAGAAAAACCTTTGATTTCGGCTCAAAAACTT
GTGGTTAAAGTCCACAACCGTCTAATGACCCCCACTCACTTTGCTTTTTCATCAGCCTTC
GCCCTAGGCCTAGCAGGTCTGGCATTTCATCGAACACACCTCCTATCAGCGCTTCTCTGT
CTAGAAGGTATGATACTCTCCCTGTTTATTGCTCTTTCTTTATGAACACTACAACTAGAC
TCCACAAACTTTTCAGCCTCCCCTATGATTCTGCTAGCCTTCTCTGCATGTGAAGCCAGC
GCCGGCCTGGCATTACTAGTTGCCACCGCCCGCACCCATGGCACTGATCGTCTACAAAAC
CTCAACCTCCTACAATGCTAAAAATCCTCGTTCCAACTATTATGCTTATTCCAGTCACAT
GGGTTACCCCCGCTAAACAACTATGAGCTACAACCCTAGCATATAGCCTCATCATTGCAT
TAGCCAGCCTCATCTGATTTAACACCACAACAGAAACAGGCTGATCATTCGTCAACCAAT
ACATGGCAACAGACCCACTATCAACCCCCCTCCTAATCCTCACCTGCTGACTCCTCCCCC
TAATAATTCTCGCAAGCCAAAATCACACCTCCTCCGAGCCCGTTAACCGTCAACGAATAT
ATATTACACTACTAACATCCCTACAAATTTTTCTGATCTTAGCATTTAGTGCAACCGAAG
TAATTATATTTTACGTTATATTTGAGGCCACCCTAATCCCAACCCTGATTATCATTACTC
GATGAGGAAACCAAACTGAACGTCTTAACGCAGGCACCTACTTCCTATTTTATACGCTAG
CAGGTTCTCTTCCTTTACTTGTTGCCCTACTTATTCTCCAAAATAACACAGGAACCCTAT
CACTTCTTACCCTCCAATATGCCCCAGCAATGCAACTATCATCATTCGCTGACAAATTCT
GGTGAGCTGGCTGCTTAATCGCATTCCTAGTAAAAATACCCCTTTATGGCGCACACCTCT
GACTCCCCAAAGCCCACGTTGAAGCCCCCATTGCAGGCTCAATAATTCTTGCCGCCGTCC
TCCTAAAACTAGGGGGTTACGGAATAATACGAATAATAACTATACTAGAGCCACTAACAA
AAGAACTAAGCTACCCATTTATTATTTTCGCCCTATGAGGTGTAATCATAACAGGCTCCA
TTTGTCTACGACAAACTGACCTAAAATCCCTAATCGCTTACTCGTCAGTTAGCCACATAG
GCCTGGTCGCAGCAGGCATCCTCATTCAAACACCATGAGGATTCACAGGAGCTCTAATCC
TAATAATCGCCCACGGACTGACATCCTCTGCACTCTTCTGTTTAGCCAACACTAACTACG
AACGAACCCACAGCCGAACCATAGTCCTAGCCCGAGGCTTACAAATAGTTCTTCCCTTGA
TAACTTGCTGATGGTTTATCGCTAGCCTTGCCAACCTAGCCCTCCCCCCTCTCCCCAACC
TTATAGGAGAACTAATAATTATTACCTCTCTATTCAACTGATCTTGATGAACCCTCGCAT
TAACAGGGGCCGGGACACTCATCACTGCTGGCTACTCACTCTACATATTCCTAATAACCC
AACGAGGTCCTATCCCAGCCCACATCATCGCCCTAGACCCCACCCACTCCCGAGAGCATC
TACTCATAGTCCTTCACCTCCTCCCCCTAGTACTTTTAATTCTGAAACCAGAACTAATTT
GAGGCTGGACCGCCTGTAGACTTAGTTTAACAAAAACATTAGATTGTGATTCTAAAGACG
GGGGTTAAAATCCCCTTGTCCACCGAGAGAGGCTCGATAGCACCGAAAACTGCTAATTTT
CGTCACCCTGGTTAGACCCCGGGGCTCACTCGCCCGAAAAGCTTCTAAAGGATAACAGCT
CATCCGTTGGTCTTAGGAACCAAAAACTCTTGGTGCAAATCCAAGTAGCAGCTATGCACT
ACACCCCTATCATAATAACCTCGAGCCTAATCATGATTTTCCTTCTCCTACTCTACCCAG
TCCTAACCACCCTAACACCAACCCCTCAAAAAGACGATTGAGCTATCACCAAAGTTAAAA
CAGCAGTCAAACTAGCCTTTTTCATTAGCCTCCTCCCCCTATCTCTATTCCTTGACGAAG
GCGCAGAAACAATCATCACCAGCTGAACCTGAATAAACACCTACACCTTTGATATTAACA
TCAGCCTTAAATTTGACTTCTACTCAATCATCTTTACTCCTATTGCTCTTTATGTCACAT
GATCTATCCTTGAGTTCGCTTCCTGATATATACACGCAGACCCATTCATAAACCGTTTCT
TTAAATACCTTCTAGTGTTTCTCATCGCAATGATTATCCTAGTAACAGCTAACAACATAT
TCCAACTCTTTATCGGATGGGAAGGCGTAGGAATTATATCATTTCTCCTCATCGGCTGAT
GATACGGCCGGGCAGATGCTAATACAGCAGCCCTCCAAGCAGTACTCTACAACCGAGTCG
GAGACATCGGACTAATTTTTACAATAGCATGAGTCGCAACCAACCTAAACTCCTGAGAAA
TACAACAAATATTTGCCGCATCCAAAAGTATAGACCTAACCTTCCCCCTCCTAGGCCTAA
TTGTTGCCGCAACTGGTAAATCAGCCCAATTCGGACTTCACCCATGACTTCCCTCCGCCA
TGGAGGGACCTACACCGGTCTCTGCCCTACTGCACTCCAGCACAATGGTTGTGGCAGGCA
TTTTCCTTCTTATTCGACTAAGCCCAATAATAGAAGACAACCCTACAGCCTTAACCACCT
GCCTATGCCTAGGCGCACTCACCACCTTATTTACCGCGACCTGCGCCCTCACCCAGAACG
ACATTAAAAAAATTGTCGCATTCTCAACATCCAGCCAACTAGGACTAATAATAGTAACCA
TCGGTCTTAACCAACCTCAATTGGCCTTCCTGCATATCTGCACCCACGCTTTCTTCAAAG
CTATACTATTCCTATGCTCGGGCTCTATTATTCACAGCCTTAACGACGAACAAGACATCC
GGAAAATAGGAGGCATACACCACCTCACCCCCTTCACATCCTCATGCCTAACCATTGGCA
GCCTAGCCCTTACAGGCACACCATTCCTAGCTGGCTTCTTCTCTAAAGATGCAATTATTG
AAGCATTAAACACATCCTACCTCAACGCCTGAGCCCTAATCCTAACCCTTCTAGCCACTT
CCTTCACTGCCATTTACAGCCTCCGAGTAGTCTTCTTCGTATCCATGGGCCACCCCCGAT
TCAACCCACTATCCCCAATTAATGAAAACAACCCCACTGTGATCAACCCCATTAAACGTC
TAGCCTGAGGAAGCATTATCGCCGGCCTTTTAATTACCTCCAACATTATTCCCCTAAAAA
CACCTGTTATATCAATACCCCCTATTCTAAAGC
>NODE_2_length_674_cov_12.762611
AGTAGACCTTTTTAGGCTCTCAAACTAAAGCATCCATTTGAGTTGAAGCAACCATGGAGA
GACAACCTCCCATTTGATACAGCCAATAGTCCCTTAATAAATTAAATTATTTCACATTAG
GGGTTTCTTTTTGTGATGTTTTAGTCACGTTATAACGCATTCCACAATACAGTTTTTCTG
GTGTGGTTTAACTTTTAAGTAATTGTTGGGTGCTGGGCCGTGCAAAACCATATTAACTGG
GAGGTTGAGAGCGTTTGGTGGTTCTCCAGTGGAGGGGTCCCCCTCCCCTTCCCCCTCCTG
CCTGTGGTTTGGGAAGGCTGCCTGTGTTCCCCCTGGCCGCCTGACAGAACTCCCCTTGGT
CAAACTGTACCTTGTCTTCTTATTCCACCTGCCAATAGAAACGCTTTCAGTCAACGATCC
CCCGGATGTTCTGGACAGGCAGAAATGCCTAACTGCCTTGGCTTCTCTACGCCACGCTAA
GTGGTTCCAGGTTTGGACCTTGTCTTTATTTGTCTCTAAAACAGAAGTAGTTTTCAGTTT
GGTTTTATGCTGTTTGTTCTTTTGTCTTTTATTTGGGCGTTCCATGTGTTTTTTCTTTAT
TTACTCTTTCGAAGTGTACCTTCTGTAGTAATACTTGACGACTTGGATGTTTGTTTCTTA
GGAAACCTTTGTCATTACACTGTTGTAGAGTTGCTTTGCTCACTTAACAGGTTCTATCGC
AGTATCATTTTTTAAAAAACAGTTTGCTGCTTTTTAGTCCCTGAGTTCattagttttctc
actttgctcaacagttgcctaactcaaatccgtaaaat
>NODE_3_length_569_cov_10.502636
ATTTCGATGAGAACCAAATGTGACGTCTATGGGTAACACAATGCACGATGCGAATGATCA
TGTGAAGGCTTCTGCATGGTCATTGCAAGCATTATCGTTGAAATGTGTTACTAGGACAGA
GGTATTAACAAGCATGGCCATCAACAGTCATACATGAAAATGGTTTCAAATAGCAAGGAA
ACTTAAATGGACAAACACAGTTTTAAAGCTTTAAAAAAGGGGGATATCTCTCTCTCTCAT
TAAATCATAAGTCACCAGTACATACGATCCTTTGGCCAACCTCTTCATTCACTAACACTG
AAGGATGGAACGGATGGAGCCAAAAAGCGTGCAGTTGGGGGGAATTTATGAAAACCTCGT
TCCCTACCCCCTAAATTTTTACACTTTCGATCCCATATACGTTGTAACCTTCCTTATAAG
TTGCAAAATTCTGTGAATTCTGCGAGGAAGTTGGGTTAATATTCTGTGCATTCTTTGCCA
CCTTCATTCGTTTCGCCTCGGCTCGGGACTTGTAACAGAACTCAATCAAGGCCACCAGCA
TGGCCAAACCGAGTCCTCCGACCAGAATGTAGAAGACCCCAGCCACGTTGCTCAGGCTGA
GGGCGCTCGTCTTCTCCTGCGAAATGCACACGAGACGGGGGTCAGCGGCGGGGCAAAGGC
GAAAGGTCAAAAGATTGTAGATAAATAAATAAATAGCTAGATAAATAAATAAA
>NODE_4_length_227_cov_10.070484
CGTTTCATGCGCTGAAAATGCCACTTTGGCCAAACGGTGTCTCCTCTCAGTATCTTGACA
CAATATCCCTTGAAACAGCTTTTGCCTTCATATTTATCATATTTCAAGACACTGTGAAGT
CAAAACATGTTTGTCAACATTTTGTGTGACAATCTGCAGGAGTGCTGTTTTTATGCTCTC
AAACAGCGTTTCATGCGCTGAAAATGCCACTTTGGCCAAACGGTGTCTCCTCTCAGTATC
TTGACACAATGTCCCTTGAAACAGCTTTTGCCTTCATATTTATCATATTTCAAGACACTG
TGAAGTCAAAACATGTTTGTAAACATTTTGTGTGACAATCTGCAGGAGTGCTGTTTTTAT
GCTCTCAAACA
>NODE_5_length_186_cov_5.161290
AAAATGTTTACAAACATGTTTTGACTTCACAGTGTCTTGAAATATGATAAATATGAAGGC
AAAAGCTGTTTCAAGGGACATTGTCTGAAGACAATGAGAGGAGACACCGTTTGGCCAAAG
TTGCAATTTCAGCGCATGAAACGCTGTTTGAGAGCATAAAAACAGCACTCCTGCAGATTG
TCACACAAAATGTTTACAAACATGTTTTGACTTCACAGTGTCTTGAAATATGATAAATAT
GAAGGCAAAAGCTGTTTCAAGGGATATTGTGTCAAGATACTGAGAGGAGACACCGTTTGG
CCAAAGTGGCATTTTCAGCGCATGAAACGc
>NODE_6_length_5174_cov_17.634520
TCGTAAACCCTCTTGTCGATATGGGCTCTAAAAGAGGATTGCGCTGTTATCCCTGGGGTA
ACTCGGTCCGTTGATCGGCATAGGGCCGGATCTGTAATTGGTCAGAAATTCTGTTAATTC
GAGCGGTGGCTCTTGGTTCTAGAAGTAGAGTTCTTCCGTTCCACGCGGGGGTTTTTTGTT
TCCCCGAGGTCGCCCCAACCAAAGACATCAGGCCAGGTTACAGTAAGTTCAATCCTTTAG
TAGGGGTGTTTGACAAGATCTGGCTTAGTGTCTAAAGCTCCACAGGGTCTTCTCGTCTTA
TGGTTTTATCCCCGCTTCTGCACGGGGAGATCAATTTCATTGACTAGAAAAAGGAGACAG
TTAAGCCCTCGTCGTGCCATTCATACAGGTCTCCATTTAAAAGACAAGTGATTGCGCTAC
CTTTGCACGGTCAAAATACCGCGGCCGTTAAACACGTGGTCACAGGGCAGGCGGGACCTC
TTATGTTATTTTTTCAAGAGGCGATGTTTTTGGTAAACAGGCGAGGCTTGTTTATGTGTT
TGCCGAGTTCCTTCTTTTTCTTTTAGTCTTTCCTTATTGGCACGCCGGTGTGGGGTTAAC
GGTATTGTGATGGGTGTTTTTCTTGTTGTTTGGTTTTTTACTCACTACCCTCTTTGTTTG
GGATCGTTAAGATTCGGTGGGAGGTCCGTTCCGATTTACACGTGTGCTGGGAGAGAGTTT
GGATTCTCTTATTACTCATATTAGCATGGTCACTTCCATGGGGGCATGGAACGGCCTGGT
AAGTTTAGGGGTTTAAGATCTATTATCAGTATTGTAGGGATTAGTTAATGCTTGAGCTTT
AACGCTTTCTATTAGGATGGCTGCTTTTAGGCCCACCATAGCATCTTGCCTTAAAATTAT
TATGATCTTTATCCTCCTGGAAAAGTTGTGTCTTGTTTCAAAGGGGCTGTACCCCCTTTG
ACTAACTCTCAAAATTTCTTCTGGTCTCAGGAATAGGCTGGTTAGACAGGGCGAGGGAAG
AAGTTATGAGGCTGAACTTTTATCCAGTTCTCAGGCAACCAGCTATTACTAGGTTCGGTA
GGTCTGTCACCTCTACTCAAAGCTCTTCCCACTCTTTTGCCACAGAGACGGGGGCGCCCT
ATTAATTAGGCTGTCTTGGAGTAGCTCACCTAGTTTCGGGGCATTAAACTAAAATTCTTT
TTGCTTAGGTGGTACTGGCTAAATCATGATGCAAAAGGTACGAGGTTATGTCTCTGCTTT
TTAGTGCTTTACTGGGTTGTTTCATTCCTCTTTCAGCTTTCCCTTGCGGTACTTTCTCTA
TTGCTTCGGATTCCTTTTCTGTCGCCCGTACTAAGGAGGAAAAATGGTTTGTTTTTAGGT
TAAAGTGTATTAGGGGTTATTAATAGGGTAATATTGGTTTTGTGGGGATGAGCTAGCTAT
TGGGCATCAGGGTGACCCGATTTGCACGGGTGACTTCTCAGTGTAAGGGAGATGCTTTTC
TGTCTTAGCTACACTCTGATTTTTCCAAGTGCACCTTCCGGTACACTTACCATGTTACGA
CTTGCCTCCCCTTTGCAGGTGTGGGTTTTTAGGAATATGTTCATATTAGCTCGGGGAGAG
TGACGGGCGGTGTGTGCGCGCTTCAGGGCCAGTTTCAGCGGAACGCTCTATTTTCTGCTT
ACTGCTAAATCCTCCTTCTAATGTACGTTTCAGTATATTTTCCGTATTTCCTAATTTAGG
AAATGTAGCCCATTTCTTCCCCTCTCATTCGCTACACCTCGACCTGGCGTTTTGGGTTTT
ACCAATTCTGCTTACTATTAGACCTTCACAGGGTAAGCTGACGACGGCGGTATATAGGCG
GAAAAAACAAGGGAGGGTGAGGTTTAACGGGGGTTATCGGTTCTAGAACAGGCTCCTCTA
GGTGGATGTAAAGCACCGCCAAGTCCTTTGGGTTTTAAGCTAATGCTCGTAGTACCCTGG
CGGATAGTGGGTGTAATGATCTATCAAAGTTTAGGGCTGGGCATAATGGGGTATCTAATC
CCAGTTTGTTCCGCAGCTTTCGTGGAGTCGGGGGGAATAAAGTCACTTTCGTGGTGGGGC
TTCTTACCTTCGGAAACGTATAACAGTTCTGAGGGCGTTCGGCTTTAGTTTAGTAAGTTC
CTTAACCACTCTTTACGCCGTTGTCTGTCAACTTGAGCCTCTCGTATAACCGCGGTGGCT
GGCACGAGTTTTACCGGCTCTTTTAGCTTTAACTAAGTCAAGTTTTCACTTATAGCTTAA
TGTTTATCACTGCTGAAGTCCCTTGAGGGTGTGGCTAAGCAAGGTGTCATGGGCTGGTTT
TAACTGTGCCTGATACCGGCTCCTTGTTTCCGGGCGGGAAACTGTGGGGCATTCTCACAG
GGGTGCGGATACTTGCATGTGTAAGTTTAGCTAAAGCTGACAGTAAAGTCAGGACCAAGC
CTTTGTGCTTGCGGGGCCACTCTAGGGTCCGTCTTAACATCTTCAGTGTTATGCTTTAGT
TAAGCTACGCTAGCATGTGCAATATTATAATAATATAAATACAAACTTTTGTAGTATGTG
TTTTAATTGTTTTGTAAATTGTAAATAATGTAAATATAAATGTGTTTAGCAAAATTATAA
TGCGCTAGTACTTTAGTTAATAGTATTGTAGGCGTATTATTACAATAGTGTAAGTAAAGC
GCTTTGAGAGTAGATAGAAAATTTTCTAGGGTTCTTCCTGTTTCCGGGGGGTTTTCAGGA
GTATTAAGTATCCTAGGAGTTTAGGGGGGTAGGGGGGTTTACGCAAAAAAGCCGAGAGGG
GGTGTATTGAATATTTTAGGGCTCGTTTTCACTATTTATGCTCTTGATATCAGTAATGCA
ATTTAAAAATTGCAGGGTCCTAGGATGTCTTAACTATTTATGCTTTTAATTCAAGGTGAA
TGTTCCACCTTGTAAAATTAATTTACTCCGCACTGTGAAATGCCAGTTGAAAAGCTAAAA
AGAAAAAAGTACCAATGACCCTCTGGAAAGAATGCTCGGCATGGTGGGTAACGAGTTTAA
TGGTTTGCACCATTAACTTATGCAAGCGTCAAGGGAAGATTGGGGAATAATATCAATACA
TGGCCCTGAAATAGGAACCAAATGCCAGGAATAATTCACTAAGTGTTACCCCCACAATTA
CTGTCCCTGACCATCAATAAGAGTATGCATTAAGAAATCAACTGATGGTCGGTTCTTACT
ACATTCAAATTTGGCTTTCCTCAATAGATATTGAATGATACCACACCTCTATTATAATGC
TTGAAATGTTTTTTAAACATTGTTCCACATTATTCTCTTTAAACCATTTGATTTTTATAC
TTAGATTTATGTCTATGCATTCTATTATTTAAGTTTGTGTTTAATGAATTATATTAATGT
TGTATAGGATTTTATGGTATTTATTGTTATTTTAGTACTTCGTGCAATTTTAATTGAAAT
GGTTAATATATATTAATGGTGATATTACATATATGTACATCGGGGGCTGTAATGGCGCAA
CTCGGCAAAGAATAGTTTAGTTTAGAATCCTAGCTTTGGGAGTTAGGGGTGGGGGTTAAA
ATCCCCCTTCTTTGAAGCAGTAGGAAGGATTTTAACCTTCGGCGTCCGGTTTACAAGACC
GGCGCTCTGACACTGAGCTACTATTGCATTGTCATTCAAGGACTTTATTTTCGAGCCATC
CTACTGTGGGGGTTAGGACAAGGAAGAGGAAGAAGTAGAGGAATGATGCGATTTGGCCAA
TGATGATGAAAGGGTGTTCGACTGGTATGCCTCCGATTCAGGTGAGGATCATAACGTCTG
CAATTAGTAGTCAGAACAGGAATTGTGTGAAGGGTCGGAATGTCAGGCTTCGTTGTTTTG
ACGTGTGTAGAATTGGCACTACTATAAGTACAAGGATAGAGGCTAGAAGAGCTAAGACTC
CGCCTAGCTTGTTGGGGATTGAGCGTAGGATAGCGTAGGCGAATAAGAAGTATCATTCTG
GTTTGATGTGGGGTGGCGTTACCATGGGGTTAGCTGGGGTGAAGTTGTCTGGGTCTCCTA
AAAGGTTTGGGGAGAATAGGGCTAGTGAGATAAGAGCAATTAGTAGTGCTGCGAAACCTA
GGAGGTCTTTGTAGGAGAAGTAGGGGTGAAAGGAAATTTTGTCTGCATCTGAATTAAGAC
CGGTTGGGTTGTTTGAGCCGGTTTCGTGAAGGAAAATTAGGTGAACAAGGGTTATTGCTG
CGATTACAAATGGGAATAGGAAGTGGAAGGCGAAGAATCGGGTGAGGGTAGCATTGTCTA
CTGAGAAACCGCCTCAAATTCATTGGACGAGGGAGTTTCCGATGTAGGGGACGGCTGATA
GAAGGTTTGTAATGACGGTGGCCCCTCAGAATGATATTTGTCCTCATGGGAGGACATAGC
CTACGAAAGCAGTTATTATTACTAGGAGAAGAAGGATTACTCCGATATTTCATGTTTCTT
TATAGAGGTATGAGCCGTAGTAGAGACCTCGTCCAATGTGAAGATAAATGCAGATGAAGA
AGAAGGATGCGCCGTTAGCATGTATATTTCGGATTAGTCATCCGTAGTTTACATCACGGC
AGATGTGGGCGACGGATGAGAAGGCTGTGGCGATATCTGATGTGTAGTGTATGGCGAGGA
AGAGGCCTGTGAGGAGTTGAGCGGCTAGACACAGTCCCAGAAGTGAGCCAAAGTTTCATC
AAACGGAAATATTAGCGGGGGCTGGGAGGTCTACTAGTGCATCGTTTGCAATTTTAAGTA
GGGGGTGGGTTTTTCGGAGATTGGCCATTAAAGTTCTTGTAGTTGAATAACAACGGTGGT
TTTTCAAGTCACTAGTCCTGGTTAGAGTCCTGGCAGGAATTTATGGCTTATGTTATGTTT
ATATTTTTGTTTGGATTAATTCTAGGTTTGGCTGCTGTTGCTTCAAATCCGTCTCCTTAT
TTCGCTGCGTTAGGTTTAGTTATGGTTGCTGGCATAGGGTGTGGTGTTTTAGTGGGGCAC
GGTGGTTCTTTTTTATCTTTGGTTTTATTTTTAATTTATTTAGGTGGGATGTTGGTTGTA
TTTGCGTATTCTGCGGCACTTGCTGCGGAGCCTTACCCAGAGGGGTGGGGGAGTTGACCA
GTTTTAGGGGTGATGCTAGTTTATGTCTTGGGGGTTGTGTTAACTTCAGGTTTGTTTTGA
GGGGGTTGATATGAGGGTTCTTGGGTTTCGGCTGATGAGTTTGGGGAGTTTTCAATGTTC
CGGGGGGATATTGCAGGTGTTGCGCTTATATACTCTAt
>NODE_7_length_625_cov_11.488000
ACCGGCGAGGCTGCAGTCTTTGCTGGCATTTGCCCCTGCGCCACCGTCTGGGGCCGCGGT
GAGGCGAGGACCGTGGCTTTGTGGAACCGGCTGCGGCTGTGCGTGATGCCCCTCGCCGAA
ATCGTCGAGTCCGGCGGCGGGGACGTTACCGTAATCGTATCCCGATTCTGTGTAGTTTGA
CCTCGGATAGGATGGCTCGTCGTGATGGGGGAAGCCCGTATCTTTTGGCCGCTCGTAGTA
ATCTCCAGGGTTGGGGATGTATCCGCTCTGCTGATATTCGTCGCATGGAGGAAAGGAAGG
CTCGATATAGTTGGAGTTTATCAAGTAGGAACTCATGGTCATTAATTTGTGAAGTGCAAC
AATACTAATTTTTATCGCGCTGTCGTTTTTCTGATCTCCACAAAACCCTCCTACTCCCTG
TCAAATGTACAAAGTTGCCTGGTCACGTGTGAGGAGCCACCAATCACCGCGTGTCCTGTG
GGCATCATGTAAACAGGAACCAATGGAAAGCATGGCACTGGTACCACCGACGCTGCTCGG
ACTGGCTTACGTTGGTGTTTTCCTTATTAAATCACAGTATATAAAGCAAAACCAATCAAC
TAACTTGTTTACTGCCAAAGTTATGTGGGTGAGGCTCTCCTGCAAGAGAAACAGTCCGCC
TCCTCTGAAGCACAGATAGAATCCATAGCCCTCAGATAACACTGGCTGTCCACAAACAAA
ACAGTGTTTCTGAGAATCATAAATGCTGCttgttggagttctaaatgtg
>NODE_8_length_509_cov_17.178782
CGGCCTGTAAAACCACCTCAGTGACAGATGATCAGTGGACACTTCTGAATGTTTTTCCCT
CCAAATCACACACAGACCAACTCCAAAGCAGCATGCCCTGATTAGCCTCATGACATGCAA
AAATGAGCAGCAAAAAAAGCTCACAACAACAGATATCATTATGACTGATACCTCCAGTAG
CTTTTACCCTCCCAACTCCTTCTCCTTTTTAAAACCACCCAGCTGATTTCGTCTCCTCTC
TACCCCCTTTGTAGATAATTGGAACAATCCCACTGATGCCCAACTCTGCAGGGCCCTCCA
GCCAATCAGGGGGTGGCAACCCAGCACTGCAGGTACAGCCAATTACACCTCAGCTTCTGA
CCAACGCTCAAGGCCAGATCATCGCCACGGTGATCGGCAATCAGATCCTGCCTGTCATCA
ACACCCAGGGAATCACGCTGTCACCAATCAAGCCTGGACAGCAGGTAACACATACACTCA
AAAACACACAAAGGAAGACAGCTTGTAGCGCAGATTATTACGTTCTTAAACTCCAAAAAT
GAACTGTTTTTAAAACTGTCGAATGAGCAACACCTAGTGGAGTCAGACCAGAGCCTTGTT
TATTCATGAAAGCAAGATTCCAGCACTGCTAGCCAGGTTTGTTTTATGCTAAA
>NODE_13_length_675_cov_28.533333
TGGGGGAGGGAGGAGAGCAAAGCAGGACTGTGAGATGTAAAGAAGTAAAAGGAATGAGGT
GATAAGTTTGGAACACAATGAGGAAGAGGGAAAGTAAGACAAAGAGAGGTAGTGCGTGGC
AAAAGCGGTTACACATTGTGCAGCAGACAGACAGACAGGCTGGACAGAGGTAATGAATGC
AGTTATTAAATTGTTTCAGCAGCAAAGAGGTCTATTCTTATGCCATTATAAAGGGAACAA
TTTATCCCCACTGATCGGCCCTGTCTCCTTTCTCCTCGCTCACTTTGATCTGCCAGCATA
TTGCCTTGATGTGTCCTATTCAATAGCGAATCTGGGGCAATTTTAATGCTTTTGTACCTC
GCCACCGCTCCACTTCTCCCTCCCTGTTTAAAAATAGCTGTTAATTATAAGTGCAGTTTA
AATGTCTCTAGTGACCCAGAAATGCAGGTTGGAGTGAGAAGAAGGGATTGAGCATCTCCA
AGTTTAAAAAGAGCGAGACACTATTTCTCTCCCTCTTTATCATGCTTTCTTCAATCTCTC
TTTTCTCCTCACACCCCCTTACCACTTCTTTGTCTTCTCCAATCACCTCCCCTCCGATTC
TACTTCTCCATTCCTTTAGTGTTCCTCCACATTTCTTTTTCGCTATCTCTCGCTCTCTCC
GTCTCCTCTGTGGTGTTTCTTCTGCTCGGTGGGAGTGAGCAGGGCCAGAGGATAGGGGAT
TCAGTTCTTTCTCTCCAACACACCAGAGAACTGCAGTGAGACATCGGAGACCATGGTTGT
GAAACCGCTTCAGTCTGCAGATTGTATgtgcgtcacgcc
>NODE_14_length_752_cov_4.924202
AGTCAGAGTTCAAAAACAGTCTGCCAAACAAGCAGCATCATTACTTGGTTGCCAACTTGG
ATCGCCGGCTTTGAACACAAGACCAGACACAGTGATGATCTGTTTTATGGGCCACATAAG
GACTGAAATATGAACACTTAAAGCTACTCGCACAAACAAACGCAGGCATAACAGTAAATC
AATCAGGAAAAATCATACGCATACACCCATGTGGCCACCCCAAAACAACGACGCACACCT
CCCTCGCCACGTACGCACACATTTATTTGTGCACGGCACTAAGTGGATACATTAGACAAG
AAGGTTGAATTGACAAGCCTATAACTTTAGAGCCAATAAATGCTAAGAGGCACCACAGTG
AAAGGAGACCAGATCCAAGCTGCTCTGTCGACAACCTGGCCAAAACGCTGGAGCTGCTGG
TAGGGCCCAGCAAATAAAGGGTGAAGCTTTTAGGCAATGAGCAGCAGGTGATCTCAGCTT
TTCTGCAAGTCCTAATGCTCCTAAAAGCCTCTCTCCCTGGTTCTGTAATTGGGCATCAGT
AGTTAATGTAGTATTGACTGCATTACATGCTCCTGTGCATCCTTTCCCACTAATGCCATT
TGCATCACCTTGTACATTTACCATATTGCTTAGCCAATAACTGTTAAAAGCAATCTGAAT
CATGAATCATATAGCGAACTTTTAGCTAGACAGACATCCAAAGGAGACAATTTACAGTTG
AGTTAATTTGAGTACATTAGCAGCACAACATGGATTcagtcagacagagcaatttatgtc
tctgccgcaatccttttattggtttttagacgtgtaagtgaaaggatgctctgctaagat
aaatgaaatatccattttcaaacataaataatgggttacaaatgcatccattactt
>NODE_15_length_714_cov_14.190476
GTAACATCTCAGTGTGATTTATGTCCTAAGCAGCATTTTCTTGCATTGCAAATAGCTTGA
GTCTCAGCCTCTCTTCTGCTGTTTTTGTATTTTCTATCATGACACATGAATCCCCGGTGG
CCCTGAGAATCAGACAACCCAGGTGCAACACTAATATCCTCCCAGTATCCAAACATTTCC
TTTAAAAGTAACTGGCACATTGGGGCCCATAAATTAGAACTGAATGCTGCTCAAGATGTC
TGGCTTCCAATAAGACCGTACCCAGAGCAATAAACTTTGACATTGCTGCTTGAAAAATGC
CTGCCCTTTTTCATTGTCAAGTGTTACAAATTGATGAAATGAGTTCATCGATGTTCCCTG
GTCATTATCTCTCCAGTGGCACTTTGTTTTACAGACAGTGGGAAAAGGGACAGTGCAGAT
TAGAGGCCCAGGCACAGTTTATCAAACAAAATCTAATATCATCCATAAGAGAGGAATCTG
GAAATCAATACTTCATTACTAAATTGTTAGTGGGGATGAAGAGTAATTGTGTGAGTTCAG
AGATGTGTCTCGGCGGCCGGGGCATAGGAAGTTCAATGTCACCCGGGAAGTGATAAGTAA
AGGCACTGATGGGAAGAAACATTTCTGTAATGGGGGGTGCTGTAGCAGGGCAGTGGCCTG
AGCACAGAACAGACAATAGACACTGGTTTGCCATTGATTGGCTCAGCTATAAAGATGGAA
TGGTTTAAAGAGCCAGAGAGGGAAAGAGGGGGAGACAGAATGAGAGAGGGAAAAAAAAGG
CTTAGAGCGAGCACCACCTTCTGAATTTACCCTTGTCTTGTCACCAGtttcagcttgcat
tgcgtaaagtcttcctct
>NODE_16_length_696_cov_19.337645
CACCCCTTGCCCGCGCCCGCCCTGATGATTAATGCCACCCCCGTCCAGCCACAAACCTTT
CTGCCTCAGATAATGCCAGGCAGCAAGCGCGGCTGACACTTTTAATGTATAATTAAGTAG
AAAAAGTCAGCACTGGCTATGCAAATTTTTTAAAATGATAAATGACGCTGTACAGCAGCA
GGGATTGATTTGGTGTAAATGAAACTAATTAAGGAAATGTCAAACATAATTAATAAAACA
GGTTTAAGCTGCAAAACATTGTCAATTGAATGAATGAGGAGGCATTGGCTCCCATTGTTC
AGGCTTTATTTAGGTCTTGTGTTTAGCTTGTTCCCTGCTCCAGAATGCTCTCTCCCCTCC
TCACTCCCTCCACCACCAATTCCCTGAGAGGGGGAAAATAAATTTGCTTGTCTCTCCGCT
GACTGTAGAAATTAATTGCTGAAATCTTGTCCCATCCAAGTGTTACATTCACACGCAGGA
CATTAACATAACTAATTTGAAAGAGCTCAAATGACTGCATAATGGAGCTCCGTCACCATG
CATGACAGTCGCTGGTCATACCAAATTAGCTTGGTTTTATAATTGAAAAATTTCCCCCCC
TTTCTTATTTTTACACCATTTCCCTCCTCTTTTTTTCATATACTTTTTCTCGTCTTCCTT
GCTCCTTTTCCTTCCATGGTATCGTTCTTTTTTGCTCTGTTTTCTTGATAAGAACAAAGG
TTTTATAATTTACAAAAAGAGTGCTTGACCTATAATTAGAGAAGAGGAGTGAGGGGAGAG
gagggggagtgtcaagtggtggcggcagagtcagatccttagtcctggtaatgatgctgg
>NODE_17_length_1331_cov_15.945154
CTCTCTCTCTCTCCCATCTTCTGGAACTCACGCCGCGGTCACGCCAGGACTTTTCCAGCA
GGATTACAGGGAACGGTTCCGAGCTCACACGGCTTTGGATCTCGCGCCCGCTGACCGACC
CACCGACCGACTGGCATTCGTGGCATGCCGTCGGAGGGCCCCCGCCGGCCCCGGCCCCAG
CGCCGGGCGCTCCAAGCGGCTGGTTCCTCCACACCTGGCAGGCCCGTAATTTCTCCTGTG
GCCCGACTCAGAGTACCGGAGCGGGGAGGCTCCTCCGGTCGTCGGCCCCTCTCCCTCAGA
GGCGAGACCGAGACGCCCCGTCTGCCCCAGTTTGCCCGACCACGGAGCCCGTCGCCGGGT
TCGTCGGCCCCGACCGCGCCCCCCCCCCCGGGAGGTGGCGGGGGCCGCGTCCCGCTCAGG
CGCCGGATGTCTCTCCGGACAACACGGTCATTTCTCCAGCCAAAAAGCACAGGGCCCCAC
GCCCGTCATTCTCTGCCACGCTTCGCGCCCGGTCCCGACCGGGTGCCGCGCAGTCCACGC
TCGCGTCGCGGCACGTCGGGTGGGGCGGTTTCGGGGGTGGCCTTGCCTTTCCTGGCCGGC
TCTCCTCCCCTTCTCTCCCCTCCCGCTGCCGCACGCACGCTTCTGGGCTACCTGGTTGAT
CCTGCCAGTAGCATATGCTTGTCTCAAAGATTAAGCCATGCAAGTCTAAGTACACACGGC
CGGTACAGNNNNNNNNNNCGCCTTTCCTGGCCGGCTCTCCTCCCCTTCTCTCCCCTCCCG
CTGCCGCACGCACGCTTCTGGGCTACCTGGTTGATCCTGCCAGTAGCATATGCTTGTCTC
AAAGATTAAGCCATGCAAGTCTAAGTACACACGGCCGGTACAGTGAAACTGCGAATGGCT
CATTAAATCAGTTATGGTTCCTTTGATCGCTCTACCGTTACTTGGATAACTGTGGCAATT
CTAGAGCTAATACATGCAAACGAGCGCTGACCTCCGGGGATGCGTGCATTTATCAGACCC
AAAACCCATGCGGGGTGGCCCCTCGGGGCGCCCCGGCCGCTTTGGTGACTCTAGATAACC
TCGAGCCGATCGCTGGCCCCCCGTGGCGGCGACGTCTCATTCGAATGTCTGCCCTATCAA
CTTTCGATGGTACTTTCTGTGCCTACCATGGTGACCACGGGTAACGGGGAATCAGGGTTC
GATTCCGGAGAGGGAGCCTGAGAAACGGCTACCACATCCAAGGAAGGCAGCAGGCGCGCA
AATTACCCACTCCCGACTCGGGGAGGTAGTGACGAAAAATAACAATACAGGACTCTTTCG
AGGCCCTGTAATTGGAATGAGTACACTTTAAATCCTTTAACGAGGATCAATTGGAGGGCA
AGTCTGGTGCCAGCAGCCGCGGTAATTCCAGCTCCAATAGCGTATCTTAAAGTTGCTGCA
GTTAAAAAGCTCGTAGTTGGATCTCGGGATCGAGC
>NODE_18_length_777_cov_11.287002
ATGAGAAGCAAGTGAATTGGATTGGATGGAAAGCACGATAGTGCAGCTGATTGTTCAAAG
ACTATTGGCATGGCTGTAGTTGGAAGTATGGAAGGATTCTGCAGAGAAAAGAGTGAAAGT
GAGGTCAGACTTTGGAGTCAGCTCCCTCCGATCAGTGCCTTTAAACCCAATCATCCCCTT
TTCCCTCTTTCTTTTAACAATAATGCCTAAATCCAATTTCGAAGTGACATTTTCTATGGT
TACTGGTGCCTTTTCTTTATTTTTTTCTCTCTTTTCTCTCTCCTCTGGCTGTGTTGTGTT
TTATTTCCTCTGGGCTTTCTCCTGTCACGCTGTCTGATTCTTTGCAGATGGATGTAGTGA
GTGCGTTCCAGAGTGGAACTTCCTTTCAGGGGGCTCTAAGGCGGCAGGCCTCCAACTCCA
GCCAACAACAGCACGATGTAACCAATGTTTCTAGCCCTACACATGTAGCCTTTTCTACTA
CTACCACTACTGCCACTGCCGCCAACACCGCTTCTGCCACTGTGGGGTGTGAGTGCGTGT
TCTCCTCTAGTGCATGAGACTTTTTTTTATTTCTTCTTCTCTTCTAACATCTTCCTCCTC
CACTCTTCTTCTCACCTAACGTTGACACTTTGACTCTCTCATGCTTCTCCTAATGTTCCC
CCTGTATTCTTCAAAAAAAAAGACACCAAAACCACATCTTCCATATTGCTTTGATAACAC
TGCTGTATATATATGTACTCTGTAACCAGGTCGCTTCTAGCGTCAAGGTGTTTTCTCTGT
GTCATCATGTTTTCTGTTCTGCTTCTGCTTTAGTCTCACAAATGGAAACGTTTAACTGTT
ATCTCGGGGGGGATCATGTgtatttactactggattaagaaaaaatatatatattctgga
ttgacaatcaccaggtttgtc
>NODE_19_length_502_cov_11.366534
TAAGTACTCACCTCATCTACCTATCTATCTATCTATCTATCTATCTATCTATCTATCTAT
CTATCTATCTATCTATCTATCTATCCATCTATCGAGGGTCAAAATGGCAGTACTGACGGT
ATAAAGTTGAAACTGCATTTTGTCTTTATATGTAGCGACACTGTAACTGTCCGTAGTTAA
TGTCATCATCATGTGTGCTTTAATTCGAATGCTACCCTGAATATCCTCGTTCTGAACACA
CACTGTGGGAATTTGGCTCTTCAAGTCTCACATTGCTGAAAGTGACCCGAGATTATGTGA
AACAAAGACATGGTAAATGCCGTCATCTACACAAAGACAATGAGATGTTACGTCCAATGT
CATGGCATTATGTCGGAGAATTTAAACAAAGAATTGAACCATAGACAATATCTGCTTGGA
AATGGAGAAGGGTCTGAGCTGCCACATCAAAATGGAGAAAAAAGGCATAGCATTTGAAAG
CCTAAAGGCTTAAACTAATACAAAAAGTCTAATCAGACTAGCAATCCCTGATGTTAATGA
AGGTGTCACACATTGCACAAAGAAAGTTGTGCCTGGCAATCTTCCATTTTTCGGCTGCCT
ACACCAGTGACATTTCATCTCACATTCAAAGAGCGCTGAGGCCCCT
>NODE_20_length_792_cov_9.876263
TCTGACTTCCTGGTGTCACCGCTGTTACATTTGTGTTACACCCACGCGCAAGTCAAGAAA
AAAAAAATCTCTTTTCAGAGGGAACATATGAGGAACATCTGTCTGCCTGCGACTCACAGG
GCTCAGCAAAAAGACCCTGCAGGGAGGGAGAGGTGAAACAGGGAGAAAAAGATCCAGAGA
ACGACAAAAGGGGACAGTTGCAGCAGTCGTGCCTTCATGTCTTTGGCTGCACCAATTACT
GTTGGCATGTCCTCTGCCAGCCAGCCAGGTCTCCCACAACTGCTGCACTTAACACACTGT
TCCTTTATTCCCCCTCTATAGTAAAGATGGCTATTGCAGAGGGGCTACGGAAATTTGGAG
ACTGCTGAGCCAAAACAGATCACTTCAAAGCAGCTTATTTAACGCTTGCTAAATTTTTCA
TCACAGTCGCTTAATATCCTGGGGAAGGAGAGCTTTTGAAGTCGCTGTGAGACCGGGGAT
GTTCTTCTTACAATTCTTTTTCCCCTCCCTCTGCTGTACTAAAATCCCCAAACCTAAACA
CATAACACACACCCAGTTCACGCTATCTGTGCCTACATGCACACACAAGAGTTTGTACGA
ATGCTACAGATGCACCTCCAGCACAGAAACAGCACGCTTACATACCCAGATACAAACACA
CTTATTCATTTAGGGCCAGTGGATTTTTTATCAGAGCAGTGAGAGTAAAGGACAAGTTTA
ATCCTACTAGCGATACTCAAAAATATTTACTTAGGGGTCAGCTCTCCTATAGATTAGCTG
CAGACCCACATGACTCTTCATGTAATAACACAGCAGCAAAAAGTTTCTCTTCAGCGGCAA
CATTTATCCCCTTttgagctgaatgttcaggacaaactgactcaggacactatgattctg
acatcagcacagatacagttactgtgggcttaatga
>NODE_22_length_580_cov_29.136208
AGGAGGGGGAGGTGTGCAGGAGGAGGGGAGACAGGGAGGAAGATGTGCTGCAGAGAGAAG
CCAATGGAGGCGATGGGGAGAGGCAGGCACGCTAGACTGTCAAATCTCAGCCGTTGAATA
TTTAATGGAGCCTGGAGTGTTTATTTAGTTAGCCTGTCGATTTTTACCGCTCTGTCAATA
GCGGCTCCCATGTAGCCTGCTGATGATCTTTAGTGTCTCTTCCCCCAGGAGAGGCCAGGC
ACTAAATGCAATTATGGATTTTCCTGCACCGCAATGTGTTTGATATTTTTACTGATCTAA
TTTGCAATCTGGTAGTTTATTGTTTGGCATTTTAGTGGCGCTCAAGTGGCGAGGCAAATT
TGATTTCCCCTCATAATTCTTTATAACTTCATTAATGCTGTTAGCACATTGGCACAGATC
TTAAATAAGAATCATCCCATGGATGAATGCATTCCTCATTTTATTGTCTCCATGCCCCAT
TCTTTTTACTGATTCTGGTTCTAATTAAAAATCATCCTCGTGGTGTACTGTCTTTGTGAA
ATATGAAATCATAATCGAATTTGAATGGCTCCCTTCACAGAGTCTTGCGTATTCAACTGT
ATGCCCAGATTTGTTGTGGGCAGAAGAAAACAGAATCAAAACAGCTTTCTTTCAGTGGCA
TTCAGCATCTTCAGAGACAAATGAGggtattagccacagagcaaccaaagtaacagaggc
aaaa
>NODE_29_length_405_cov_4.118518
TCCCCAGAAGATGAACACTGTGTCCTGGCTGGCGTTGAGCAGCTCGTGGCGACTCCTCAG
GACTCGCTGCATGCTGGAGTGAGCGATGACGCGCAGGGATGTGCGGCGGCCGACGTCTCG
GGCATAACCCCTGGCGGTCGGAGCGTCGTTCATGCGGATGACGCACTCAGCCTGGTCGAT
GTCTTCACCTCGGCCGCCTCCGATCAGGTGACCTGAGCTGGTGACCAGGGAGCAGGTGTG
GCAGTGCATCCGCAGAGGCTGATTAGTAGAAGCAAGAAAGGGGGGGAAAAAAACAGGAAT
GAAGTAAACCGAGAGAAAAAAAATAAACTTTCTCTTATAAATACCTGCTGTGCATCAAAA
TATTTGGTCTGCTCATCTCCCTGTGGATGCACTCGCAGCACAGCAGCAGAATTTCTCTGT
TAGTTTTGCACCGTATTTGTTTGACAGTCTACAAACCCTCTCTCTCTCTCTCTCTTTTTT
TTTCCAGAAGTCAAAAATGCTCTGAAGTTCTGTTTAGCCTTGGTTTATACAGAAATATgc
aaagcatac
>NODE_30_length_895_cov_18.995531
ATCATGCTTTCTAGTGTGATACTTTATTCCATATTAACTGTCAGAAAGAAGTTAAAGAAA
CTTTCTGATGAGCCTTTCGCTCTCCTGTTCCTCATTTAGAGCGATGACTGACACGCTTGA
AATCATTGAACTCTTCACTCCTTAATGAGAGATAATTCCCAACTCAACTTCTTTGCTCTT
GTTTTTGTTTTTTTCCCCTTTCATGAATACAATATATTCATTCAATTAACTATTGTCGAC
AGCAGAAACTTGTTAAATTGAAATATAGTCAATCAGTGCTAACAACCGCTCACTGAGAAT
CGCTGTGATGTGGATGATCTTCCTGATTCTGTTGTTTTGACTACAGCAGCTCACGATGCA
TCTTTTGAGTTTTTGATTGGTCTTTCACTGGAGTTCAGTCTTTTTCCCTCTGTGGCCTCA
GCAGGGAGCGAAGTGGTGTGTGGAAGCATGTCATCCCCTGATTTCCTTTTAAAAAGCCGA
CCCTGATGCTTTTAAATGCATCATCAAGGCAATGGGCTGTCCAAGTCGGTTACAAGTTAA
CCAAATAAACACTGACAATGAAATTAATAATGCATATTGTTTGCGAATGCCTCAGCTGGA
TGATTTGACTGATGTATGCAAAGATGGTAATTTATTGAAAGTAAATTCATGTAATTGTGC
AGCGGAACTTGATGAAGCAAAAGAAGGTGTCAGCACGGCTTCCATCATCATCAGAAGAAA
GAAATCATTAAAGAGCAAAAACAAATCCAACTTCAAAGGACGGTGCAGAACAAACACTTA
TTTTATGGATGTGTTTCATTTAGAGCAAAGTTCAGAACGGCTGTTATGGTAAATATGTCA
GATTTGTTGTTAGTTGTTTGTGGATGTGATAGTTTTGGTTTATTTATTTTTCTCACAGTC
CACAGGGATGTAAATGCTCACTCTGCACATATCAAAGTAGTCAGTGTAAATTTGATTTGA
AGATCAGGGGGAACAAGAGCTAAAATGTAGTTGTCATTgtcgagacacatttccacagtg
agaagctcaagtggcaagg
>NODE_33_length_965_cov_15.554404
ATCACTTTTGATCCAGGTGATAGATGGGCACAGCAGCAGTTAAGCTCTTTTTGCTTCCAA
GTGCAAGTCCAAGTCTAAAATGAAATAGGAACAGGCAGGAACATTACCTGCATATGCGGT
CAAATTAATATGTTAAACTGTTGAGTGGAAGCTAATGAAGTCATTGTGTGCTTTGCTTAA
AACACAGATAAGTACACACTGCACATGCTCTGTCACTGAGCCATATAGATGTGGATTATA
TCTCAGTGAAAGATCGCTTTGTATTTTTCCTTATTGTATGTGGAACATGGCTGCAGTATT
GTTCAAGCTTTAAAAGTTTGCGTGAGAAAAGTTGTGCTCTGAAAGAGAACAAGGATAAAA
AATTAAGTTCTGATTACAATTACGGGACGTGACACTTAGCTGATTTCAAATCAGCGAGGC
CAAATTTCACAAAGCCTGTCAATGGTGGCAGCAAGCTCGCCAGATCCCTCCCCAATCAAA
AGTTTGCTCTATATAATTTTACGCAATCAGATTTCTCCACAGTCATCCAGTGCAATCAGG
TAATCAGAGGGGAGCATTAACAAGACAAATGGGGTTTAAAAAGTGGGTGCACTCTGTTTG
CAGGAACTTCCTATGGAGAAGCCCCCTCCTCTCCTTGATTACTCCTATCACCCTCATACA
GCGCAACATCCCCTGCTAAATAGCTTTCTACTACAGTACAGGCAGTATGTGCAGTAGGAA
CAAATGTGATTGACTTTACACGTAAAATGTGACAGGTAAATTAACCTCTTAGGGCTATTC
ATGTCAAGTGACTAACTGCCCAAACTTCACTAAATCAGCCATATTGTATACAGTCAGTAG
CACCGCTGCCTTTTTCCACACCATTCATTATCGGTGAAATACTGTGATGCAGATTGCACA
GTCAGGGACTCTTTGTGCCAGAATGCATTTTCACTCCATGTGTGCAGATGTTCCATGTAT
GTATGTTGACTGGGTTTGTGACTGCTGTCTGTCATCGTCACTCCTTAGATACAGTTTCAC
CCAAATAATCTCTATTTATTGTTCTGTGAACCCCCCAAAAAATCACGTTAAAGCGTCTCT
ATTGTGCCTCTTTTCAGCAAATGAatgac
>NODE_34_length_449_cov_19.220490
CCTCGACTTCAGCTAATATTCAGGTCAAGACTTAAAGTGATAGAGACCTTAAACACATCC
ATTCAAGTAAATACAGAAAAAAATAGCACTAATCAAAATGACCACAGCTAAACTAACGCC
TTACTGTACTAAACATTTCGGCACATCAACTTTTAAGTACTGCAGTGTGCACTGGGTAGA
TGATAAAAAAGTTCTGTGTCACTGGTCCATGCCGGTATGCTCCCCAGTCCCTGTAATGAT
TTCTATTCATAAACATGCAGTGTGCTATCCTCCACCTGGCAGCTGCCTCTGTGCATATGA
GATTACCATTATGCATCTTCCAATCCCAAGGATAAACATCTCTTCACTTTTGAAGTTTGC
AAGCATGAGGCATATTTTAGTGCCATATGACTTAAGCATCCCTTCAGGTATCACTTGCAA
TCTTTTCTCATTCTATATACATTGTTCAACTTTAATGGGTATCTAATTTGTGTTATCAGC
TTACAGGGCAGTAAGTAATAATTTGCATGGCTGCCCTAAGCAAATATGCTTCCATAAGCA
TCCCCATAGTATAGACACTAGAATGGATTAACCTCCATATTGGCTATGCCCTG
>NODE_35_length_503_cov_27.365805
CACACACACACACACACACACAAAAGCATTTCCTTCCCTCTGAATTTCTCCTTGAATTAT
ATGCCATCACTAGTGTGTGTGATTGCGGAATATTAAATTAAAGTGGGATAAGTCCGCACC
GAGGCGGGCTGCGTCCAATCCGCAACTCATTTCCCCTGTTGTAGCACCGCATCACTGCGC
TCCTCTCTTTTCAATGACAATGTGCCAAATCTGGGCATTTTGAAAACACTTTCCATATGC
TATTATCGGATCGCTACTGAGCAAGAGAAAGACAGAAAAGAAGGAAAACGGAATGCTTTA
TACCAAAGGTACCACGAGTCTACATTTTTATGTGTCTTCTCTTTCACTGGCTTATTATAC
TTTATGCTTTTTGGTTGGAATTTAAAAGAGGTAAGAGGAGGTAAATTTGAAGTTTTTATA
ACGATTGTGTATTTATGGAGCGTCGCTGGATGGCTTTAGGGCTGAGTGTGAAAATGTCGA
CAGAGTTTATGTTGATCATCTGTGGGCTAAAAAACTTCATTTCTTTCGCTGTTGTTGTTG
TTGTTGTTGTTGTTGTTGTTTTTCCTACGTTTTCCTCGTTTACTGCTGGAGAGTAAATCG
TTTttgcccacttctctgtggagtgtcttgccactaaacaagttgaa
>NODE_36_length_490_cov_9.136735
CACTGGCTACAGTAACATTAAGCTTGTCAGAAAATATTTGACTTTAAGAAAAAAAAATGA
ACAGTTATGAATGAAAGTATTCAGTAATTCACAGTATATTTGCAACTACAGTGTAAAAAT
AATTCACTTTCAAATAGATGTTGTTCTGACACCAAAAGGTTGAGAGGACAAAGGTTCTGT
TGTGGAAAACAACACATTTCCCTGATTTCCTCGACAATGCTCTCTCATCTTACAGGTATC
ACACGTCAAGGCCTTTTATTCAATAATTACAAGAGAATATCAGTTTCTGATTGAGGTGAC
AATAACAGAAAATATAGTGTGTGGCTCGTGTGTAAAGTAAACTAAGCGGCACGGGTGCTT
GTTAGGATAATATGTCCTACTCATTATCTAGAGTAATAAGTGTATCAAATTCACATAATC
ATGTCTAATTAGTATCAGTAATTATCTTGTTGGGCCCAGGAATATTAATCTTCAGGTCCC
AGAGGGGAGGGAGCAGAATCGCAGCAAGAATGGGAGAGAGAGCGAGGGAATCATGCTGAG
GAGCACCGACTAAATTAGCATGCTGAAATCAGAGCAGAGGAGGAGGAGGGGGAGGACGGG
GGGAGAGAGCCTCGGAGTAGGAGAATTGAAAAGA
>NODE_37_length_421_cov_2.921615
AATGGAGTGTTTTGTTTCACCTATATAGTGTTTCTGACAAAGTGTACATGTGATGATATA
GATGACATTTGTAGTGGTGATGGAGAGGGAGCCTATGGTGGGGGAGTCTTTGTTTGTGTG
TGGATTGTGGATGAATTTTCTATTTTTGTAATGGTGAGCGTATTGAAGTTGAGATGTGGG
TCTATGGTCGGTAAAACGGGATCTGGTGAGGATAGATTGAAGGCTTCTGTTTTTTCTATA
AGCTGAGATGATTTTATGGTTATGGAAGGCCGGATGTTGGGACTGTAATGCAGTAAAATT
TTGTTTAATTGTAAAGTGAAGGGCTATGGTTTGGTGTGAGTAAGTGGAAACGAATGGAAT
GAGATGTGGTGATGAAGGAGGAGTGGGCTGTGTTCTAAGTGTTTGTGTGTTTGTTTGCTC
AGAGCTATAGCTGGTCTTGGGAGGGTATAGGAGATAAGGAGTAGGGTTAAGGTTGAGGTT
GGGAGTGCGAGGGTTAGGTCTAAGGGTCGGGGAGTGTGTGAGGTGGGGGGGGTTTGGATA
CAGACCCTGGTTCGGGTAGGGGGAT
>NODE_38_length_398_cov_10.007538
GCACACACACACACACACACACACACGCACACACACACACACACACACACACACTAGAGT
AATCCTTTGTATACAAGTGCATTTGCACACATGTGCCTGTCTTCTGCTTATGCTTTCATA
TCCCCTCCCAGGAGTGTGTCTGCGTGTTTGTGTGTGTGTGAGTGTGAATATCTTTGACTG
CACTCTTCGCGCTCATCTCTGGAGTGCAACTCTCACAGGGCCAATGCTGCTCTCTCTCCT
CCTCGCTCGCCCGGCCCTCTCTCCCTCTCCAGGTGCTCACCTCTGTTGATTGCCTGTGGC
CTCTTGTACTGTGAATGTTAAGTCCTGCCATTTTGCCCAGATGCATAAATAATAACAGTA
ATTACTGGCCCAGCAATCAAAGTGTCGCCCCAGCGCGCTGGGCCTGTCTAGGGGAACAAA
TCGATAGGCATCTTAAAAGCCACATTGATTGTAGGGAGGGGGAAAAACACCAAGGGGGAT
GGGAAGATAGATAGAGACAGCCAGAGAGAGAAAGAGAGGGGGAGGAAAGGAGGAGAGGTG
Tg
>NODE_39_length_563_cov_10.040853
AGAGAGAGAGAGGGGAGAGAAAAAAACTTGTCATCCGGTTATGGTCTGTGCGCAAAAAAA
AACTGCAATGGTTTGCGCCATAGAGCCAATGCAGCCGTGCATGAATTGAAGTGAGGTTAG
AGGCTAAATTAGCAGTTAGATTCCCAAAGCGACTAAATGACAAAGAGTGCGAGGCTGCTG
CGATGGACTGTACGATAAAGGTAAGTGTCTGCTTTGTTTTTGACGCCGCCGGTGGAGCTG
ACAGGCGGCCACCCACACCAGAGTCTGCGGAGTGAGAGAGGCGAGGCGGTGATGCGAGCT
CCCCACTCTTTCCTTCTTGTACAAAATTTCCTCTTCCTTCCCGTTCGTGGTTGTATGTCG
GCTCTATAATAACACAACTAACCACTACATCTTTACACTCAGATAAAAATTGGTGGCCGG
TTAAAAGCTGCGCGTAAAAGCGCGTTTCCAAACGTTTTGAGGCGGTTTTTTTCCCCTCTC
CGTCTAATTTGCTGCGTTTCATCGTCCCGCACAATCCACGGAGCCGCCAACAAAAATAAG
GCACGAAGAGTGAAACTGCTGCACATCTCAGCGAGCTGACAaaagcgtttgtatctttaa
ggaagagtcagttaacgcagggatgcagcgcttcggggcaggtgtccctgaaggcgccgc
ggatcaaaccggagcaggaggaccgtcggatgactggtatttcacat
>NODE_41_length_431_cov_1.591647
CTAACCATTACTTATTCCCTTCAATCCCAAATGTTCACGCAGCCTCAGTGCAGACCGCTG
GGACAGTACTGCAAGCGTATTTCCCTGACGGGAGCCATCTGCCTGCTTCTCCCCTCCTGT
CATTAGCCCATCTCTGAGATGATTCCCAACACATATCATTGGCTGCAATCTGTCTGTCTG
CCTTTACCGCCAACCAAACATCTGAACAGCCGAGCTCTCTGATGGGTGGAGGGCTGGAAA
CTTCTCCTGCCCGTCTGCCTGATCCGCCACACTGTACCTCCCTTTCTTCTCCTCATTCCA
CCTCTTCAGCTTCTCCCCATCTCCAGCGAAAAAGAACTTTTACTTTGCTTTGTTTTGTCC
TCCGAGTCATCATTTCTGATCTTATTTCTGCACTCTCTCGCTTCTCTTCTCTCTCTGGCC
TCCACCGCTGCTATTTCCTCATTCTCCCTCCACCCCCTTTCCAGCCTCTGCCTTCCCATT
TTTGTTCCCGCTGGCAGGGTGCAGCCATATATTCGTGTGCTCCTGCGAGGGAGTGAGCGA
TGCGCGTGTCGTCCACGGTGgcagagggagcagca
>NODE_42_length_646_cov_13.600619
TAAGTGACGCTAAAACACAAAAACTTATTCCGCTACTTTCTATTTATTATCGAAACTTTT
AATGACGTTCCCCCCCCACCAGTATACTGTGCATTACACCACACAGTGAGCTAATATTCC
ACTCAATGTACAGAAAAACACTCTCAACACTCCCAGTGTAATCATCTTGTAAGTACAAGC
TGATAACACGGACCACAGAGATCAGTCTCTGTTGGATAACCTACACGCTCAAATAAGAAG
TGGTAGAGCGCCAGCAGATAAACCATGAATCCGTTTCCTCCCTCTCTTCCGGACTATAGT
CCCCTGTAGCCGGTGACTTCCCTGTCTCCCCGAACTCTCTGCAGCACCGACTGGTGGTGC
AGAAGCACTGCTGATTAGCATGCAGTAATGATGGTGAGCTGGGCTCCATTGTTCTAACAC
CTCCCCTCTCCTCCGCACCAATCTGTCACCATTCAGTGGGCTAGAGCTGCCTCAAATGCT
TCTCTCCACAAATGAGATGGATAATTAGTTGCCCCTCACGAATGCTGCACTCTTCTCACC
CCTGATTGCTTTCACCTTCTTGCTCCTGGCAATTTTGACACCTTGTAATCAGCCTGCTAC
TTCTCCGTCTCAATCCATATCCCTCTCCTTTTTTTTGCCTCTCATATTTTTTTTTTATAG
CTCTTAAATCTTGTTCAAATCTACCAGCTCTAGTAGCAAATGTCCCGAGGACAAAGATGG
ATCTTATACTCCACTGAAAAGGATGGCAATAAGTACGCCTTAGAGCTAAAGTGGAATTTT
ACCCGAACTG
>NODE_43_length_564_cov_11.737589
GTCACACTCTTTCTGACGTCACCGATTATGCGAGCTCATTTGCATACTTAACGAGAATTA
GTCATGCAGGTACCAGCTGAAACGTTGACTATTTGTCTATTGATCCGAGCGGGACGGCCG
CACTCAAATACAGTATGTGACATCCGGTGGCCACGGGAACAAGTACACACACGCAAACAC
GAGTAGGCCTTGCTGATTAACATCTACTCCCACACTCTCCCACGATCTAAATAATAACTG
TAGGAAGAGCAGAGTACCTTAACAGTGAGGACTGATAAGGAGGAAGAGAAGGGGGAGAAA
ATATAAAAGGTATATGGTTTAAATGAAAGAGAGATCAGAGGAGCAGAGTGGGAGAGAGGA
GCATTTTTTGCCATTTCACCCAGTTTAATAGGAGGACAGTTAATGGGCCTTTTTTATCGG
GCACAGGCATCAATCAAGAGGTGTCAGGCGGCCGCTGAATCTGGGCTGTGGTCCTCTTCA
CAGATGACTGATTAGCAAGCCAAAATCACCAGATCCATCTTCCGACGGTCACTTTTATTA
CAGTCATTTTTAAAGTGACAGCAACCTGCCTTGTCTCACAACACTGGCCACCGCATATAT
ATTCTCCCCCTCTCTCTTTCTCCCTCTCTGCATCCGTCTTCCTCTCTCCTTCTGTCGCTG
AGTATTTGGTCAGTCACTCTCCTGTTGTTCCTTCAAACCTGCGCCCCC
>NODE_44_length_770_cov_16.424675
ATCATGACTTATTTAAGGTTTAGAGAAGGTTTGAACTGCCTTATGTAATATAGAAAGCAA
ATGATTATTGAGAGTAAACTATTAAACACTAAGTTGCAGTAAACACTCTGTGGGTAATGT
TCTTTTTCCTCATTTGAGAAAAATGGAAAACAAAGTGAACATTGCACTAATATGTTAGTG
TTCATACAGCAGTATAAAAGACAGTTCAGAAGGAGCCTAAATCTGAGCTGAATCCCATGG
ACTCAAGAGTGCAGCTGCGTGCACAGCAGTCCAACAGCCCCACACACAGCGGAAAGGATA
TGAACATAGCATATGCAAGACAGTCTGAACATTTCAAAGTTTCTGCACAAGATGTCCAAA
TGTTTTCTCTGGCTATATCTTCAGAGGCTAAACTGTGATTAATAGCAGTGAAAGAAGCCT
TTGAAGCAGGATTGGTGACATCAAAGTCCTAATCCATGGGTGGCAGGATTTTTATAATGA
GTGGGAAGTATCTTAACACATTTCAAAGGGTTTACTCCATGAATAAACAATAGCTGCACA
GATGTGCCACACACACCTTTAGAAAAATACGTCTGCAGACACAGGAGGCAGCATTACCCA
AGCAGCCGTGTATGGCAAGGAGGAAAACCTTTGTAAGTTTTTTAAGATAAAGCTGAAGTG
ACAGGCCAACAATTGTTCTAGATTTTCTACCGCACACAGACGAACTTCTAAAATGCAAAT
ATGCAGTCGACGTCTGCAATAGAATTTCAAGACTCACGTCAGTGGTTAAGGACAACGTCT
GACAGCGAGCCAAAAATTTAAACACTGGATCAGCGGTTGTCTTTCTCAGAGGACTTTGTG
CTATCAAATGTGTATTAGTGGCTTCAATCAAACACTGGAGAGAtgaaaatcaatttatga
tggattaattaaca
>NODE_48_length_617_cov_6.724473
GTGGCTCATTGTGATGTCACAGTGGTGACGCCTTCCGTCTTCTATGTTCCGTGTCGTGGC
TCATTGTGATGTCACAGTGGTGACGCCTTCCGTGTTCCGTGTCGTCGCTCATTGGGATGT
CACAGTGGTGGCGCGTTCCGTCTTCAGCGCTCTGTGCTCTGTTTCATTGCTCATTGTGAT
GTCACAGTGGTGACGCGTTCTGTGTTCCGTGTCGTCGCTCATTGTGATGTCACAGTGGTG
GCGATGAAAATACTGGATGGAGGACCCGGGTCTGGTTCCCAAAATCACAGTGAGCAAGCT
TTTACTCTGCAACCAACTTCACAAGATAAAGTCACATGTTTGAACAGAACAACTTATGCA
GGCACGCTGTATTTTCAGTGTATTCCCTTAAATGATGAGATGTTCCTCTGTGTCTGTCTC
TCAGTCAATGGCAGCTCTAGGATGATGTCAACATTGTCAACTGGGACATCATCACCAGTG
ACATCACACAACCTACTTTGATATAGCCCTCATTGTTTCCCAGAGGTTGTTTTGGACAAC
ACGCCACACCAGCTGTCCCCCGTTCTTTTGTTTGAGAATGAAGACAAAATGACTTCTCTC
TTTATCCGACACTTATTCTGCAATGTTCCGTGTTCTGTGTCGTGGCTCATTGTGATGTCA
CGGTGGTGGCGCGTTCCATGTTCCATGTTCTGTGTCGTGGCTCATTGTGATGTCACAGTG
GTTACGTTTTCCGTGTTCCGTGTCGTcgctcattgtgatgt
>NODE_49_length_656_cov_14.015244
CACACTTGGGCATTACAGAATGGAAAGGAATCTTAAATGGAAATAAATGGTCTTGGTGGT
GACTGGTAGAGAGCACCCTAAGTCAGTTTCTAAGATGGTCTATATTTAAGGTAGCGTAGA
AATTTTTAAAAAGTCACAAGGTCACTGTAAGAGGACTTGGATGCACCACTGGAAAATGTC
AGCTAATAACTGGACAGCCATCACAGCTGGAGACATCTTCAGCACACTGAAAGCAGCACT
TTGAAAAATGGTGCACTCAGTCCCAAGTCTGCTGCACCCTCAACGGAGTTATGTATTCTC
TTGCCAACGATATGTGATTTGCAACAATTTATGTTACGTTCAACAGTTTGATCAAAACAA
GCAATTTGGTGCTGCAATATAAGATTTAAAAAAAAAAGTGTCTCCAGCGATGATGGTGTC
TCCAAAATATGTAACAAATTTGCCAGTTGTGCATTGACTTTCTAATAGAGGGCAAGAGTG
TGTGTGTTTTCTGCTGGGATGACTCTTGGTTCTCTCTTGTCTTTAGATACCAGCCTGTTG
ATATCATTCAACCAACCAATCATGTATTGCCAGCCTCATTCGGGGATTCTGATTGGCACA
TTGTCACAGGCAACTCTCTTACCACCACCAATGAGTCCCCACGTAGAAAACCCTCACAGC
ATGAGCTGGAGAAACAGAGAATGCCAGGTGACTATTTTCTTTCTTCTCTTTACCCTTGTT
GTGAAGACTGACTGGGCGCCCGTGCCTTTTTTTTTTCTTGTGTCCCCCCCTTCCCTCTCC
CATCCCCTTTTTTCTTTCTt
>NODE_50_length_145_cov_2.034483
ACTCGGGACCAAGACTGACGTCTTCAGCATAGCCAAATTAGGTGGGGCAGGTGGCATTTC
CAGGTGTCTAGCACGTCCGGTTGCGGAGATATTGGCCAAAACCTTCTCCCATTCACTGAC
AATGGGACGTGCAGAACGCAGCCAATTTCAAAGTGCTGAGGCCAAGAGAAGTGCCCACAG
AAGGTGTTTGGGAGCACCTTTCAGACCGCTCTGAGTTGATTGGTATAGGTTTGTAGTGAC
acttttttgggtcccgtagtatgggccaaccctatccctaagggctgga
>NODE_51_length_577_cov_15.409012
CTTCAGTAACACCTCCTGATGAGGAAAAGAGGCAGAGTAAATGTTAAGACCCAAACAGAT
TATGTCTGAGACCCCAGTGGTACATACAGCAACAAACAATATGAGAAGCAGCATTGCACA
GCAGGATCGCGGAGAGCTTTGGAAATGTTTACATATTCAACCGCCTAAATAAAAGCCACC
TTGATTTAAGAGGCACCAGAGCTGCATTTATACGGCGCGACCATTTTGCTCCTTCCAACC
ATGCAGAGCAGTGAATAATGTTCCCTATCTTAATTAAACTGGCATAGTCCTTTAAAAACA
ACACCTCACCCCTGATTCTGGGCTTCACGTTTGCTCTGGAGTTCAGCGCCGAGTCCCCTC
TCTTCAGAACAATAAAGTGAATTAGCTCTGGGTTAATCTAGTTCTGTTGTAATGACATTA
AGGAATTTTTCAATTAACCTCTTTGACTGGCTGTTGCAAAGGACTTCACAAATGACTTCC
CATCCAGCAAGAGCTGGGTGCTTGTGCCTTGGGGACACGGATGCTCAGGATGTGGTCTTA
TCCATGTCTGCATGCTTGCCCCTGCTTGACAATGCGGATTAGCTGTGTTGCTTTGGCTCT
TAACACTGAAAATGAGTTGGCCCCGGATCCTGTTCCCCCCACTCAGTTTCGGGCTTTCAG
CTAGGTGGGGTTTGGCCCGTTTGTGTGTCTTTATCTGCTCTTTGAATTCAGCACTTacaa
t
>NODE_52_length_607_cov_16.670511
TATATAAATATTACAGACAGAAAAGAGAGTAATAATGAAGTTTGCGAACTAGAGCCGTGT
TGTGACAGATAAACAGCAAGTCGGCGTCATCATCTCCTAATTTCATTCCTTCATTTGGAC
AAACATAAGTAATATATAGCATTAATTACCCTATTTAGCAGATAGGAACCTCATTGGCTT
TTTAAATGCTGCATTAAATACATAACTCATCTCTTCCCTCTGCAATTAACATCAGAACAT
CACACTCATTTCCATTTTAATGACTTCCCAACAATACGCCACCTTTGATGATAAGGCAAC
ATAATGTCAACTTCATTCTGAGCTGGCAGTGAATGTGTAATGAACTTAACGTGATCATTA
GTGCTGTTAATTATCTTTCTAATATGAGGACACAGATATGATTATGGAAACTGCATTCGC
TGATGAAATAAATCTCTGGGAGGATTGCACTGAAGCTTGACTGAGGACACAGCCTGCCTA
TCTGTCTCTATATTCTCATTCATTACCTACAGTAGGCTTTAAAACTCTCTTTTTTTTTGT
TCAATAAAAGTAGATATCTGAGAACCAGAAACTATGCTCAACGCTCTGCAGAAATGCATT
ACTATGGATCCAGTGATTGAAAAGAGACTCCCCATAAGCTCATGACTTACCCAATAAAGG
TCATAAGTTGATGATCCAGACATTAATTAAAGACTCACTTGTTTCTTCATGAGGATGGat
ggaaacatgagcagactggctgaccacagct
>NODE_53_length_873_cov_19.906071
CAGGACAAAATGTTCCACTTCTGGGTGAACACCTTCTTCATCCCTGGACCAGATGAGGGC
GGGGACAAGATGGAGAATGGGGCGGTGAACAATGCAGAGAGCCAGCAGGGGGGACCGGGA
CCGGGCCAGGGCCCGCCGCAGAGCGCCGAGTGCAGGGACAGCTGCAGGGAAAGCGGCAGG
GAAAGCGACAGGGACTACCTCATCCTGACGCTCACGAAGAATGACTTGGACAAGGCCAAC
AAAGACAAAGCTAACCGCTACTTCTCGCCAAACTTCAAGGTAAGCAGTGAAAGAAGCAGT
TGGGATTAAGATCCAAGTGAGATATTATATTTGAAATACTGTTGTTAAAAAACTTTACTG
CTTTACTGTCCAAATGACCAATGATGATTGTGTTTCTGATTACCTCATGACACACACTGA
AGCTAGTTGTCTTCATTTCCAGGTGAAGTTGTATTTTACGAAAACCGTGGAGGAGCCTTC
GAATTCTGAGGCTAGCACTTCAACATCCGTCACCCCGGACGTTAGCGACAATGAGCCAGA
CCATTATCGATACTCTGACACCACTGACTCTGATCCGGAAAATGAACCTTTTGATGAAGA
GCAGCACACGCAAATCACAAAAGTGTGAACTCTTTTTAAACAGGAAAAGAAGAAATTATA
CACGAAAAAAGGAGAAAACTTGAATATAAACTCAAAAGAAGAACCTTTGTCCCTTCCCTC
CCCCAGACGGCAATAGAATATCATCATGTCAAATGCCAATTTTAGGGAAAAAAAGATAAA
TATCCTGACCAATATATTGTTTTTATTTCTTTTTTTCTTTGGCACGGCCATGTACCATGT
GCGAGGTATTGACACTGTTGCCCCATGGGAAAAGGTGCTGTAGCTATAAAAATGTGTTTA
TATATATATACATACATATATGTATATACATATATACATGCATATATAAACAAACTTTTT
TGTGTCAAAGACAATGGAAAGAGTACCACAAtcaggaaacgggagttgaagtgtggg
>NODE_54_length_676_cov_15.856509
GGGACTACTAGTTCTCAAAACCATGTTTACATAACCAGGAGCCTGTGCTAAGCGCTGTTT
TCTGCTCTACCTGTAAAATCACACTGTGGTAAAGTGATGCAGGTCAGCTTATTCGAAGAG
AAATAATTTACTTGTAATTTGACAAGTTGTTTCCGCAAGTAGTGCAGATTAGGTTAGATA
AAATGACAATATTTTTACAAATGAGCTAAGCGAGGCATAGGAATAAGCACCTATGAGTGC
AGAGACAACACTTTGTCATCATGCTTCTCATTGTGACATCTGAAAAGACCCACAGGTGCT
GTAGAAAGTGACTGTGTTGTCATATTTCATTTAGGCATCCTTCTGCAAAGCTGTAATTGC
CTAATTAGCTTGTTAATTAGGAGATTAGCATTTACTGATAGAGTGGCTTGCTCTGTTGTG
ATGAGAGTAATACAGATTAAGTGAGAAGTTATGGGTGCATGAGTTCACAATTTTGCCGTC
CACAAAGGGGTCACAAATCATTAAAAGATTTGTGAAATTGCTGCGAGTGTTACATCTGAA
GACGACGCTTGTCTCTTCCTTCCTTCCTTGTACCAGAATTGGTGCTGAGGACGGTGAAAG
AATGTAGAAGGTAGCCTGTCACATGGCAGCGAGATCCCTCCTGGTCTGAGTGTCGCCTGT
ATCATCCCCTGTTGCTCGGGGAGATTGGAGGAAATGACCGAGCAGACGGTGCCAGAGACA
TTACTAACCCAATTATGAACAGTCTTTCATCTGGTTTGAATACTTTATTTTATTTATTTC
CTGATATTTGTCGCTGCTATGCattcgctttgtcttcatt
>NODE_55_length_729_cov_13.358025
TGTCAGGGGAGGGTGCAGCGTTGTGGTCACTCTGTGGTATGGTCATCAGGCTTTGGCCCC
TTCACTGCTCTTTGCCAATGTATCTGTTTCCAAATGGGACCGAGACAGGCCTTAGATGTA
CCCTGCTGAGGTCCTCTGAAACCAGAGACCCTTGAAGTGGACGTCTGCCTGTGTCCAGTC
TGCTCCCAGGAACCCTTTCAGATCCAAGGACTCCAAATGTGGCGTGCTGCATGAAGACAT
TTTGGACGTAGCCTGGTCAGTAGGGTATCTCCCTGCCCCCGACTCACCACCACCACCTCT
ACCATGCTAACCACCAGCAGCCCCTTGCAGACCAGGGAGCAGACCACCCTGGGCTGGTCA
GCAACCCCTGCTTACACCTGCCATAAAACTTAAAAGCTACAGTCTCATCCCCCAGCTTTG
AAGTGTTCAAAGCATAGCTTAGTGACCTTTGATGCGACTTTGGCTGCAACACATGTTTTG
CACCCATGTATAAACGCAGGCCTCTCAGTAGACAAGGCGGGATTGTTTACCTACATGTGC
GAAACGTAAGGGCCAATGCATGGCAACCATGCATGGAGCCTCCATTTCCACACGTCAAGT
TCCCCATGGTGGGAAACAGACGAGTCGAACCGGACACTGCTTTGAGCAAACATATTCAAC
CACCATGTGTTGAGCATTACTTAAAACACTTTCTCTGTGCGCTCAGACTGTTCATTAGGC
CACGGGCTTTCAAAGATAGACAGATGCAGCAGTTGAGTCACTTGCATCTGACATCTTATT
GCATATTCAGAGACAAAACCAAACAATATACATTTATTTCTGTACAGTTTGAAATACTGA
GTAAAATGTATCTGTAGACACAAATATcaaaac
>NODE_59_length_1255_cov_7.125896
CCAAGAATTGTTGGGAATATTCTTTTATCTTAATCATCTATTACTCTTATTTTGATTACT
CTTGATTTACTATTAGTATATTAATCACAGTTTATGTAATCATCTATTAATCTTAAGACA
AAATCAGCTTTGCTATAGTCATCTCTCGATTTATTACTATTATTATTACTAGCTTGTCAG
AATCATGCTTATATTTACTCGTATTAAACTACTAATGCTTACTATGGATGTATGAACAGT
GGAAGACAAAGTGCAGAGGGTGTCAAATGATGTTGGCCGAACATTGACCTTAACGACGAG
CTGAGATCACACCTTAGTGTGTTAACCGTGGGCTCACTTTATCTGTTGGCCTTGAGGCAG
GATGTGAAACTTGCATGCTTCTATAGGGAAAATGTTTACGCCTGCTATATTGGTAGACAT
GAAAGGCCCGAGACACCTGAAACCACCAACCTATGTACCAGAACAGGACACACGTAGAAA
GGTTAAAAGTTTAACATCACACTCATGAAGAGGCCCCTCGTGTAGAGTAAGGCGAGGCAG
GTAGAACTGACATACACACACACATTGTACTTTCCACAGGAAGACGATGGCTTCCATCTA
TGAAGAACTGCTGATGAAGCTGGAAGGTTCAAAGTCTAAACCACGAACCCTCCCAACCTT
AACCAATTAGATAGAAGCACATTTGCATACGTGAACTNNNNNNNNNNCATTGTACTTTCC
ACAGGAAGACGATGGCTTCCATCTATGAAGAACTGCTGATGAAGCTGGAAGGTTCAAAGT
CTAAACCACGAACCCTCCCAACCTTAACCAATTAGATAGAAGCACATTTGCATACGTGAA
CTATGTATAGATCTAAGTTGAGGAATTGTCTTTGTCTCTTTCTTGTGACGAGCTGATGTA
CACATCTAGCTAGATTAAGTGGGATACCTGTATGCATACATTCTGATCATCCAATTCTGA
CTAAAGGCACATTGAATCAATATTCTGTGTTGAGGTCTTTATTGCTCCGTGGTGACATCT
CTATAGCAGAAAAGAACACGCTTCGACAGAATCAGCCTCCTACCTTTCACTGCGGTTGAG
ATATAAGCCCTGGAAGTACTCTGAAATACTCATCTGACACATACAATAGAAGAGAATGTG
GAATTTCTTTGATCTGCTCTATCTCCTCAATGCTTGTGTCTGGGGAGATGCAACTACCTC
TCCTACGTTCAGTAGTCTGTAAGCTTTAACGTGGTCTTTGAATCAGCCTCCTACCTCTGA
CTCTTGTCGACATATAAGCCCTTGAATTACTAGGAAATTCTCATCTGACACATACAATAG
AAGAGAATGTGGAGTTTCTTTGATCCTTCATGTCACCTCAATGCTTGTGTATAGGGAGAT
GCAACTACCTCTCCTGCGT
>NODE_60_length_749_cov_3.097463
TCTGACTCTTGTCGACATATAAGCCCTTGAATTACTAGGAAATTCTCATCTGACACATAC
AATAGAAGAGAATGTGGAGTTTCTTTGATCCTTCATGTCACCTCAATGCTTGTGTATAGG
GAGATGCAACTACCTCTCCTGCGTGCAGCAGTCTGTTAGCTTTAACGTGGTCCTTGAATC
AGCCTCCTACCTCTGACTCCTGTTCAGATATAAGCCCTTCAGTCTACTTCCAAATTATAT
TTCGAGGCGTGACAAGACATTTTGGAATTTCTTTGATCTGCTCTATCTCCTCAGTGCTTG
TGTCTGGAGAGATGCAACTACCTCTCCTGTGTGCAGCAGTCTGTAAGTACTCAGTTTCTG
AACAATGCAACTATGAACAAATGTAATGTAGCATGGAATGCAAACAAAAAAAGACTTCAT
AAACTGTCAATTTTTTAATAATAAAAATAAAGTAAAATAAAGCGCCAGCATGTATTAGAA
AAATAGATATATTCTGTTCTTGATTTTGCTGTGATTTTTTTTCCTACTTCAAATCACATC
ATGGTAAATTAAAAAAATAAACAAAAAATAGCAAACAAATGAAGGTGCCATCACACATCT
TGAAGAGAAAATGTTTTTCAAACATTATTAACATGCCCTTAATAAACATGGTGGGAACAT
AACATGAGGAACAGCTTCATTAAACCTTTCAAACATTTGCAGCTAGCTACCCTGAACACC
TTATTGTCTCTGTTTGCGGTTTCTGGAGTAACGCTCGGGTGTCTGCTGTGTCGGAAGTAA
GGGTGCTGGCACGTACCCTGGAGCCTGCTCTACAGGGGGTGCCTGCATACTTCCCGTGGT
CATttaagtcaggggctcaggctcacatcctggcgcctcttcaacagtttgtg
>NODE_61_length_554_cov_15.599278
ATAATAATACAAACTTCCTACTGTCATGTCTGGACAGTGTCCTTCCACCACCCCAATAGC
TTCCCATCCCACTCCTGTTTTTTTCCTTTACAAAGCTGCTCAGTACTTAATGCAACAAAG
CAAAGATAAGGGAGAGTGTCCAACATATTAGCTCAGTTCAGGAAGCTTTGACAATAGTCA
GGTCATCTCCACCATTCCCCTTCTAATAGGTCGTACCAATGCCACTATTTGTGCCTAATC
ATGTGACCACGTATGGCCCACAGCCACTAAAAGAGATCCTGTGTGGTTGGTGTCAGTCCA
GTGATCTTCACCCATTTTCGTTCTTGGACTGTAAGAGCTCGATGCCACCTCTGTCACACA
TCTTGCCCTGAAGCAAACAGGGATTCACACTTCTTAGTAATATTGACGCCCAAGAAAATA
AAAAAGATTAATTCATCCACGTGTTACACTACCATAATCTTTAGTTTGCATTATTAACTA
CTACTTATAACCTTTTGACTCAAGAAGGAATTATTAACTACTGAAAATGAATCATTTTAT
AATACAATGATGCTAGATAGAAATATCTATTTTACAATCATTCTAATAGTATATCAATAT
CTGTGGTGTTGTGTAGCATGCAATAATCAAGATGCTGAttcacattacagttgactcagg
caaagaggcagtattcatatttacaattaggagaaaac
>NODE_62_length_683_cov_15.399707
TCAGTCAGCACAGCTATTAAGGTTTTTAGCTTCGCTCACCTTACTTTGTAGATACATTAT
ATGAAACTAGGTGTCAAACTTTTCATAGTCTTACTTTTTCCCTTGAGAAATTTTTATCAC
AACTATCCATTTGCCCTTAGATGTCTTCGCATCTGCTCAATTTTGGAGAGCGCATCAGCA
CTTATTATGTATTCTCGTTAAGTGGAATGAGAGTGGTGCATCATCTACAAGAGCGTTACT
TATCCGTCTGTATTTGCCTTAATATTCGGTGTATTTCTGGTGTCCTGTTGTGTCAGATCA
GCTTTAAGATAAGCAGTGTGCCATTTCAAAATTATCATTCAGGGAAGAGGTAGCTTGTAG
TGTAAAATCAATAGCTGCTTAAAATTCATTGCCAGGCAATCCATTTGCCCTTTATGTTGC
TAACCTTTCACTTAAATATGCACCATATTAAGATTTCATTATATACAATGAATGTCACAA
CAGTTTGCCCACTATTTCTCTTGTTTGCATGGGTTAACTGCAAATCATTGGACTTGTAAT
GTCTGAAAAATGACTTTCATTAACATTATGCAGGAAAAAATGAAAAAATATATGAGCCTG
AGTAGCCTAATAGGTATTAAAAGGCAACACAGGGTGTGTATGATATTTTAGTTACAAAGG
CCCTTCAACAGACTGGGTGGGCTGCATGTGTCTGACCCCAGTTATGAAAACACAGCATAA
CACAAACATGCAGTCTGTATACCGGTGCTGTACATTACACCACCACATACTTTGTTGATA
TAATTCAGCACAAATGTAAAAATCATGCCTGCATGTAAAACCATgta
>NODE_63_length_770_cov_11.319481
AGGCATGGGTTCAGTTGTCCCATCTCTGTCTCTCTTTTGGGGCCTGATTTGAATACACGC
CTTGTTTTATGGAGGTAGGTAATTGGAAGTTGGTGATTTACTGCAGTGTATACAGGGACT
GCATCCAACAAAATATCTGGGAGCAGGGAATAATCGCTTTGTAGCCTGCTGCTGCATTTA
TCTGGACACAGGTATATTTTAACCACCGGGTGTTGACAGTGTTGACTATTAGCCAGCAAA
TAAATTATTCAGCACTTACAAGAGGGGAAAAATGGGAAAAATCTCCTTTGCACGGCTACA
ACAGGACAAAGCAGCGTGCAGTGGCGGAAAAAAAGAGGCAGTCATTTTTTCTTCAATTAC
AAAAGGCAAATATTTATTATTTATAAGTACTTGCCTTGTATGGGCTTAAATGTTATTTAT
GAACCTGTTGCATAGTGATTTCCAATGTAACTCATTATTTTTAGCTGGAGGGTGTTGTAA
AGGAGCAAGGATATATTTAATGACACTCTGCTAGTCGGTGCAATTACACTGTAATCATTA
TGTAAAATGTCCTATTAATTAAACCAATTTCTGCTGGGGGAACATTCTTTTCTGCAGGGC
CTGCGCCTCATCCTTCAGCCGCCTTGCTGCCTCCTGTTTTTCACCAGGCCCCTATTATGT
TGTGACTTCACTGCATACATATTTATAAAAGAGATTTTCATTATCCCCAAGATTTGGAAC
CATTTTCAGATTAATAAATAGAACGTGCCACAGAGGTTTGAAAGGCAATTAGGTTTCTTT
CCAATCACACGCTATTTTGGTCTTTTGATCATCACTGCAAAGCTCGGTGCATTTATAAGT
TGAGAATTTGCCTTTTTTTTTTGCCAAGATTAGAGAAGCATTAAGTTAAACACTGGATCC
TATttcaataagct
>NODE_64_length_522_cov_14.821839
CTGAAACAGGTACAGTTGTTTACGGTGACACATATTTTTTTTCGTTACACGGTAAGAAAA
CAGAAGCTATGCTACACCCCTTAACGAAATATTGTGAAAAAAAACACGTAGCGACGAGAA
CATTACAAAGTATTAACCCACAAAAGCAGTTTATATATTATAATAGTTATATTGTCAACA
ATACAACAGCAATGCCAAGGGTTCATATGTGCTACCTTTGTGTGTGTGTTTGGGCGCATG
TGTGCGTGTGCGCACATTCACTTACACTTGTGTGTGTATGTGTGTGTGACTCCATGTGTG
TGATTCATTCCAGGGCAGTTTTAGTCCTTATAAAATATTCATTTTGGTTGTGCAGGGCCC
TGTAATTGCCATCTCTCACCCTGAATTATTTATACCTCGCACAGACTGACAAAGCTTTGC
CATACGGCCCCAGATGAATCAGAAAGCAGCCATCTCTGCTGCCAACAGCACTGGGCTTTC
ACACAAATATGGCAGCCACGTCTCTCTGCCTGGCCTCTCTTAATTTGACATTTTCTTTTT
CCCCCTGCCTTTGTCCTAGGTGCACAGAAAGGTTACCTGTTAGCTTTAAGCACCGACCTG
CTCTCTGTCTTTCTGTCTCTATCCCCCCCCCACTACCTACATGACAGTCCACAGTGGGTG
TTTTTt
>NODE_70_length_734_cov_12.841962
CCTATGTGATCATGTGAAATCTCCTCAACACTGTGCCTCTTGCTGTAATGCTAATGGCTC
TGAAAAGAGAGTTAATCACTGTTGCACAGTTAGCCACATGCTTGCCTCTTGCAGCATGGT
CGGTGTGTTCCAGGGGTTAGCAAAACACTGGTGTAACACATGATCGCTCTTTATGAGGCT
GGGGCCTGCAAGAGAGAGAGGGGGCCCACAGACGATGCTAAAAAGACGGTAATGACAGCC
ATTCACCGCAATCCAATTATGCAAAAGGGAGTCTAAACAATTCCATCATCCCCTAAATTA
GATTGTCCTAACGAGATAAAGGCACCAATTAATCCTGAATTAATTTCTACAGCTCATTTT
CCCCAGAAAACACTCTAATATGCAAATGCCAGTGAGAGGCAGAGAGGCATCCTTCTGCAG
GGGTTTGCACCACCTCTGCGTGTTGGCTTCTCTTTCTGAGTGAACTTATGAACCTGGACA
CATTTTACGAAGATAAAAAGACGGAATATAACAATGTCACAGCTCAGGTGTAGCACTGAA
GAGAAGCTGTTTAATAGAAAAGGCAAATGTCTCCCTTATAACTCATTATAGTGCTGCCAT
TAGTGTAATGGAAAGCATATTGAAGCCAAAGCGAAGTCAATATTGGCAGCCAGGTTTAGT
TGATTAAATGTAAGGAGCTCAAACGGTTCAAATATTTAAGGTGTGAAAGTAGTTTGTTTC
TGTTTGCTTTATGGTATGTGATGCTCATGGGTACTTTACAAAACAATTGGCctcgatggg
catagttatatataaaaaataaacactatcccacctgcataggtgcaagacttctaaaca
gaaagagacacaaacacagctgcctcatttgtagctgt
>NODE_71_length_476_cov_3.048319
ATTGTTCATCCTGCCAACCACTTTGGCCGCTGGATGAAAAATAAGTTAATTAATTTCCTG
CCCGGGAGTCTCATGAATTGCAGTAACTGATTATCCATTGCTTTGCGTTCTCTAGAGTAA
GATGCTCTCTTACTATTGGCAGCGTGACTTGGTGTCACTCCGGCTTGTGCCATAAATGCT
GTCAGAAAACCTCAGCTCATCAGACTCAGTGGGTGATGACTAGTGGAGATGGAGACAGAT
GGGCGAGAGACATGATGATGACACTGTCTGCTGTCTGGGATCACAAAAAGCCTCATGGAA
GTGAGAATTCATACCAGCCCATACTGACTGCCAACTGTCCTGCCTCCTCTCTGCCCAAAA
CGCCAACTGGCGAGTGGCGCACGATTAGTTTTAAAACAGGAAGATGGCCTAATTCATTAA
ACATGATTTTGAGTTTGTACCGCATGCAAGACTCATTATATATTCTGAAGTTTTTGGTGT
TTTTCAGCTTCTGCCCTCAATGTCCATTTAGTAGTTTATGAGGTGCTTTAGATTTTATTA
GTCTGAGTCACCCCCACTGTGTAGTTAGCAAAATGTGCACACCACAGTTATCAGTGACAT
TTGTATTtcagatatgtgac
>NODE_72_length_585_cov_22.316238
CTCTCCTCTTCTGTACCCGTCTCCTTCCTCGACTCAGGACCCCTGCAACACTCTGCTCTC
CTCTCACCATCTCATATCTCGCACACAAACACATACACACAAGAAACACACGCGGAAACA
CACATTTCCACTGCCACCCGCGTGCATTTATTTATTCGTTATATTTCCTAATTCAGTTTG
ACGAATGAGTGACAGCTTGACACTTCATTCGGCAAGATTAATAGAACGACACAATATTTA
CGTGGCAGAGACAGCCAATTATCCCACCATCTATCATCCAGATTATCTTTCTGATTGAAA
ACTACTCGTCCATGTAATCGGAATTATTTGGAATTAGAAGGGAATTTATGGCTTCTTGTG
TCACTTTTCCTGGACGGTGGTAAATTAGAAATATTAGATACATAAAGAGAGTATAGGAAA
TGGGATAAATAGAGGCCTGGAATTAATGCCACACATTTCCTTTTTTATCTGTTTGCCAGT
CTCTGTGCCTCTGAATGAACCCCATTTTCCGTCACCATTTTATAGGTTATCATCACATAT
TATTAACACATACTGTCGGCTGTACATTGTGGTGATGACGCTGTGTAATTCACACTTATA
TAAAAGGAGTTGTCACACTCTTTGGCCATGAACTCCAGCATTTTTGTTGAGAGAATGTAG
ATATGTTTGGTTGAGCAATGAGTTATTTTAATCAGAAAGCAGAATTAAAtgtgttcaact
ttgaagaca
>NODE_73_length_378_cov_21.129629
AATGTTTGTTTAAAGCTGTGAAATTCAAAATAATAATAATAATAATAATAATATTAATAA
TAATAATAATAATAATAAAAGGAGGAGAAATAAAACAAAACAAAACCAAAAAAAAGGCAT
GGCGCTGCAACATCTGGTCTTCACTGCAGGTAAGTGGTTAATTTGCATAATGTATACAGG
TTTTTAGGATTTTTTCCCTATTTTTTATTTTTTACTAAACAGCATTTCCTTTTTTTTTAT
AAACCAGAAAAAACTAAACTCTACAGAGAAAGTCCCCTACCCGCAGTCTTTCGCTGCCGA
TAGAGTTTGACATCAAGCTGTACAGCGCAGTCGAAAACATACTTACATCTGAGCTCATTT
ACAGGTACAGCCATAATCAAGGCACAAAGATCTACAAGTAGATTTGTTTTTCTTTCAATT
AAGTTGTACAAAATAATATTACATTTTACAGTCTGTACAGGATAATTCAACCTTGCACAG
TGTACAAGTTAACAAAAAACAAAACCAAAAAAAAAAAAAAAA
>NODE_74_length_358_cov_18.321230
AACATTTTTTCCCTCCCTTTCTCTCTCTCTCTCTCTCTCTCTCTCTCTCTCTCTCTCTCT
CTCTCTCTCGCCGCTGTCTTTCAAAGGCTGATGTGGAGTGCACATAATTATGCATATAAA
CATAGTGGCTTAATTATCTCTCACAACATCAGTGACAATGTAATTAACAAACATTGCAAG
ATCAATGAGAGAAACTGCGACCTTCAAAACATTTAACTCCTCACATTGAGGCATCGTGCG
GATTTCCTATCAGTGCAAAACCCCAGAATACTTTTCCTAGATAATTTAGATGTCGCATTA
GAGCCCTCGTAAGCCAGTCAATGGAAAAAAACCAATGAATAAAAACTATGAAAGCAATGA
CAGAGATGCTCATAGCGATGGATCAAACAGGCTTGACCATGACTTCCATTTGCAATTCTG
GGTTCACTGTAAAAGGTTATTGTTCATTTCAAGCTATTTCAAAGCCCCCTCTATTTACTG
CCTGTTAATtaaccaaccaaac
>NODE_76_length_669_cov_12.914798
CCTGCTTTCTGTTTCAGTCTCTCCCAGCCACGGTGCTCCCCCAGCCCACCCCATAACCCC
ACACTCCCCTCTTAGAGCTGCAAGGCACAGGGCTGTGCTTTATTTCTCTGCTCATTTTTC
TCAGAGATTGGTACCTTCACACACAGATCCATACCATGCTCCTGTGCAGTGCAGGCGGCG
GTGAAGAAAGAGGGTTATATTTTCCCCTTGAGTTAGGACACCTCATGACAAATGATAATG
GATAATCAATAAAGTGGGAAATATGAGGCAGCAAACTTTATGAAGCCAGGAGACATATTA
CTCCCCAACAACACTGGTTTCCCTTAACAAAGTCACTACTCGACTGTGCCTAATAATCTG
AAGGAAAATCAAAGGACCCGCAACCACATCAGCAATATTGGCAACTTATTCCACTTTAAT
GGCATTTTGATTGATTTTTTCCCTCTTCCTAATGGTCGTTTTATAGATTTGACGCTGCTT
CTGCAAAACAGCAGTGTGTAATAAACCTCCCCGAAGGCAAACGTTAGCCATTAAAGCTCT
TGTCTTACTAGCGCTCATAATTGGAGGTTGACCACCACCACATTTTGGTCTCTCACATAA
CACACACTTCTAGGACGAGCCTTCTCTCTCCTGCGCCTCTCCAGCCATTTGATATTTttg
gtagatggccacaataagtgataggatccctttctcctgctctttttgagcgatggggtt
aaaaatagccataaagaggtgaccttggcgctgacattgtggaatttcagccaagcattg
acctgatgaaaatggaaggccaggctgctaata
>NODE_77_length_390_cov_20.617949
ATTACTAAACTCCTCCGTTAAAAATAAACATGTGAGCAGAAGTCCGGGGCTCGATGAAGA
AGACAACACACTGCTAGCTGTGTTTCATGGCTCTACGGTGCAGAGCAGGCCATATATCTC
CAGCGTATTATCAGGATGACTCCTGCTGGCCACCCTGTCACAGGAGAGTGCTTGATATAA
ACAAGAGATTGCTGCGACACCCAGTAATCAATATTAGGATGGTTTCAGTACCAAACATCA
TTTGTCTCTGCGACCATTCCTTTGACCAAACGAAGCATTAATTCAAATCATAAATCTGAG
CTGATTTAAATCCGAGGAGAGTGAGGGAGGGAGAGAGGCCCCTGTCTGACTGCCTGCCCC
TAATGATTTATTTTCTACATTTCTGCGAGCGAGAGATTTGTCCATACTCACTGACAGGTC
ACCTTCAAACGCCAGTGGCAGACTGTTCATCACCATGCAGACGAGCATCTCATCGCTGCA
AGTAAATATTAAAGGAAAAGAATCCAATTGATTGTGGATGGGGCCGAGAGGCGT
>NODE_78_length_404_cov_16.646040
GATAAATCATAAATATTTCATTATACATCACGGGCGGCTGTCGCCTGCACACCGACAATT
TATCACTGCTGCCCTCTCTGCCGGCTTGCCATGGCGGCTATAAGCTTTCCAGTCTATTAA
ACAAGATTGATACAGTGTGTAAATTTAGATATTGGGAATTTCTTCACAGACCACTGCTCC
GCACTGATAGGCCAAGGTAACAGGGGAGGAGAGAGAAGATGGAGGGAGAGGGGGAGAGAA
CAGAAGGGGGAGTCGAGGCGCTTGGCTGGGTGTTAACACCACTATCAGGGTAGTTACAGT
TTCCCCTCTTCGCCTCCTCTTTTGGATGAGGGGTAAAAGGGGGAAAAAAGTGCAGGAATA
ATTTGGTTACAGCTATATAGTTCTCTCATCTTATGCAAATAGATATGGAGAAAAGAGCAG
TTTACATGCATGTTGATAAGCTGTCAGTGCATCCTGTGTGTGTATGCACGAGCCGAAACA
GAtaaaaataccataaaatccgtccatctggctgcaaatgtttgagcgtaaaggaaggaa
agcgcatt
>NODE_79_length_504_cov_14.831349
AAGTAAGAGCACGCCCCGTGACAGAGATGTAACACCGCAGCTGATATCCGCTCACCTCTC
CCTGTTAACACCATGTGGTAAAGTCTATTTTATTGTGAAACGCACAGGAGCTATCCCCCT
CTCCGTACAGCGCCTCCTCTCTCAGTGGGTACAGGGGCTTAACAAAGAAAACATCACTGC
CTTTCAAAGAGCACATTTTGACCTTCCAGACAGCTAGTTGACAGGGTTCTGCTCTAGCAA
TGCAGGATTCAAACCAACTCTGATCCATAACAAATTTCCTTCCTGGCGTGGAGGGGCCTG
ATAGGTTTGTGAAAAAAGCGTCAAAAGCTAATGGCAACTCGCACGGCCGCACACTTACCT
CCACAACAAAGGCCCCCATTCACTGTTGTCATGGTGCAGGCGCCAGAGCGAATGAACTCT
TCATGCTCCATCAACAATTTAGTTAATTAGCTCATTTGTAATTGGCCGGCTTTGTTGCCT
GGATGTTAGTGGGGGGACATCAAAGGAAGAAGGTGTTTGCAGCACTGCCGATTACAGGTT
ATCACATTGCCACTCACTGAGAGTCTCTCCCTCTCTCTCTCTTTCTCTCTCTCCCTCCCT
CCCTCTCTCTCTCTCTCTCTCTCTCTCTCTCTCTCTCTCTCTTTCCCT
>NODE_80_length_449_cov_14.572383
CAGCTCTCTCCAGGCTGCAGGCAGGCTGTGTGTGTGGGTGTGCGTGTGTGTGTGTGTGTG
TGTGTGTGTGTGTGTGTGTGTGTGTGTGTTGACTTGGCTTGTGGTTGGGAGGGCTGGGGG
GGTCGAACTCAATCTATATGATGCAGGGCCTTGGTCCTTTGGGGATACAGCAGAGGGACA
GCACCAATTTTTAGCCCATCAGCCGTCCAATTTTTCTCCTTTTCATACCTGCTGTAGTAA
ATGAGAAACAAATTAAATTTCACCCCACTATCTCCACAGAAACCATTTAAATCCTTTATG
GAAACCAAATTGTCCCCAGACAAATCGCCCCTGGTTCTGTGGAAATACACTATGGCGCTG
CAACCGAAATAAATTTGTGTCACTCTGGATATGGCATTGTCTGTAATGCCATTCATTGGA
GGATCCTGGTGAAAGAGAGAGGGAAATACAATAAGGGGCACTTTTGGAGGAACAAAAGGG
GTGAAAAAGACCCCAGCTCCCCATTCTCTTTTTTGCTCTTTTTTTTCACTCTCCCCTCCA
TCTCTCTCTGTCTTTCCTTCCTTCTCCCTGGcgcccacttttcccctgcgtgg
>NODE_81_length_558_cov_5.166667
TGAGAGGAGACACCGTTTGGCCAAAGTGGCCTTTTCAGCGCATGAAACGCTGTTTGAGAG
CATAAAAACAGCACTCCTGCAGATTGTCAATGAAAATGTTTCCAAACATGTTTTGACTTC
ACAGGGTGCTCAAGTATGATAAATATGAAGGCTGAGGCTGTTTCAAGTGACATTGTGTAA
AGATACTGAGAGGAGCCACCGTTTGGCCAAAGTGGCCTTTTCAGCGCATGAAACGCTGTT
TGAGAGCATAAAAACAGCACTCCTGCAGACTGTCACAGAAAATGTTTACAAACATGTTTT
GACTTCACAATGTGTTCAAATATGATAAATATGAAGGCTGAGGCTGTTTCAAGTGACATT
GTGTCAAGACACTGAGAGGAGACACCGTTTGGCCAAAGTGGCCTTTTCAGCGCATGAAAC
GCTGTTTGAGAGCATAAAAACAGCACTCCTGCAGATTGTCAATGAAAATGTTTACAAACA
TGTTTTGACGTCACAATGTGTTCAAATATGATAAATATGAAGGCTGAGGCTGTTTCAAGT
GACACTGTGTCAAGATAGTGAGAGGAGACACCGTTTGGCCAAAGTGGCCTTTTCAGCGCA
TGAAACGCTGTTTGAGAGCATAAAAACAGCACTCCTGCAGATTGTCAATGAAAATGTTTC
CAAACATGTTTTGACTTCACAGGGTGCTCAAGTATGATAaat
>NODE_82_length_465_cov_10.036559
GTGCATCTCCTCCTAAGCCTCAGCTGAGCTAAAGAGAAGCAAAAGAAGAGTGGAAGAAGG
GAAGCCCTTATGTTCATGTGTTTTGATTAGCAGGTAATGATCTTTGATCTAATGCGCTGA
CTGGGAAAGTGCGGCTCCCATTGAAATCCGGTGGATGCTTGGCCGACCTGGAGCCAGTGT
CACTTCTCGTTAGGGCCTGCGGCTCCATGACCTCCCCGTTGCCAGTCCCAGCCCCCTTCC
TCACAGCATGAGCACCCTGCGTAATGATATCAATAGCAGCAGGGGTGCAATGAATACAAA
TCCGCGTGCAGAATGTTTGGACAAGAATTCGCTCCCAGCCCTCCCTCCTCCAGCCGCCCT
GCTCACCACCGTTCAACCTCTATCCCCCACACAAAGGGCTGGGTTAGGCCGTAATGTGGA
TGGTTGATTTTCTACAAAAATAGGTGGCTACTGCAAAGAACAAAGGCCCCCTGCTGGTTG
GCTGCAACTGTTTATGTCCGATAAAGGATGAGATTGCATATTTTTACATCCCACCATGAA
AGTTAACCACACTGGGCCTAAGAATCGGCGTGCGAAATTGTGTGCAATTgcactgaattg
ttttaattt
>NODE_83_length_545_cov_2.352293
CGTATACCCTGGATACCGATACGACGCCAGTAAGTAACACTGCAACACTGCTGTGCACAC
TGATAGAAAGTATCACAAAGCAGAAGTGGCTGCTAAACAACAAAAATGAATCTCATTTCT
ATGGCTATCACTGATCTGTGTGTAAAGTACGATGGTGTTTTTTCCACAGTACTTTTCCCC
ACACCTGTAGGGTTGCACTTTTCTAACTGTGTTCTCTGTTATCCCATTGGTGCAAGCAGT
CACTATAAACTACCACCACACCACGGGCAGTCGCGCTCCTTCGCTGGATGATGATGAGGA
AGAGGAAGATAGGCTCCATGCTATGATCTCAATGATCTGCTCGCGGAACCTCACAGACCC
TAATGTCATGAAAGGTTTTTATCACTTTAACACACCCACCCAATCCCACCGCCCCTCCAC
CCCCCACCCCTGAGACCTCACCCTGGCTTCAGACGTTGTTCCTCGCCTCCCACCCCATCG
TGTCCTCTCAGGCCCTCCCCCTTCCACCTTCCTGACCCCACCTACCCCAGCTTCGCCTTC
CTATGTGTGTTCTGCCCGAGGCCGAGCCCAACAGTGTAGAGTAGGCtagggttggccatg
ttaatggggacatgaggaagttcagggtgatcaactcaatgctgaaaagcaaagctgcag
tagcagtaaaacagccattattgaattat
>NODE_84_length_453_cov_11.397351
TTGCTGTAGCAAACATGAGCTCCACATAAACCGAGGTGGCTTTAACATAAAGGCCAGAGT
CACTGGGCAACATTTCACAGACTAGTGGTCAGGGGTGCGTTCAATGGTCAAAGCCTAAGA
TCCAAGTAGCGGTAATTTCACTAAGCTTTTTAGGGCCTTGAAGAACACGCTTTACCCATT
GAACGTAGCTCCTCTTCCCTATGTAGGAGATGGAGGGTGGAAAGAAATCTTACCCATCAT
ACAAACCCATTATACCAACCATATACTGAGCTGTGGTAGTAGGGTGTAGATGTATCATAA
CCATCATCATCTGCCAGCCAGCTCTGGCCAATAGCCATCACAGATTGGCGGCTGCAGTGG
CAATGAGAACAACACACAGTTAATATACTGTTTAGCCCCACATCGCCCCTCAGTTCATCC
CCTGCTGTGACTACAAACTGTGATTCAGCAACTCTGGTCTTGAAGAGCTGATTGCACTTA
TATACCAGAATGGTGTTATTGTGCTAGATGGCACCATTCAGTTGTCCAAAGAGACAGTAC
TGTGGCAGTATTCACTGTGGCATCACCACCAGCTTCACATAtctctctactgtggtg
>NODE_85_length_843_cov_17.967972
ATAGAAAAAAAGAGATAAAAATATAATAATACAAATCATTACAGTTAATCTGTCCCGGTC
TAGACTTTGCTCTCTCTTGACTCATCTGTGCCACCAGTCATTTCTTTGTATCTTTGTCTC
TTGTTTTTTTGTTCTCTCTCTCCGTATCTTTGTGTCTATGCTCAGCCCATTAATTGTGCC
CGAACAGTGCCACATGCCTCAATGAAAATAAATTGCTTTTAATTTAGGCTTTCCTTTTTG
CCACGGCCGGCATCACTTAATTTCATTAGCTCTGAACCTGTAGAGCGCTTTTTCAAAAGC
GTCATCTCATGGACGCACTTGAAAATGAAAAGAAGACTCTCTTTTTTTTCCCCTCCTCGC
TCCCTCTCTCCTCTCTCTGCGCTCCTCAATTAACAGAATCGTTTCCTTTCAACTAAAATG
AATGTTATTGAAACCAATTAGCATGGACTGGAAAATCTCTCGTTAATGAGGGGAGTGTGG
GTGAGTAAACAGGAATGAAAAGATGAAATTAGAGAAGAGGCTCTTCTTGTTGGCCTGGAA
TAATGACATGCTTAGTCGCCTAATTGTCTGGTGAAAAGCACCGCTGCGATAGTAACAGAT
TGCGGTGTTCATTAGGCAGCAATGGGCCACCTGCTGCTGGGGCGGCGAGCCCGCAGTCCC
CGTACACGTGTTTATCCCAGGGGGCACTTTTTTTTGGACACGACGCTCACTATGAAAAGC
AAATGAGCTTGCCAATATGCTGCAATGTTGTGTCCTTATTGCCAAGGCACAGAAGCATGA
TATGTCAAATCAAATGAAATGAATGAAACCCAATAGTGTGAAGCTGGAGGGTTTCCTCTT
TCTTTTTTTGATGATGTTTAGTGGGAAATGACCTATAAAAATACACGGGTTAGCAAAACT
ATGTAATTTCATTATAAAACCTAAAGATAAGTATTCTATTCATCGTTTCTGTTGTCATAT
CTCATCACAGAGCTCTTATTGctgctt
>NODE_86_length_477_cov_10.890985
AAAAAATGAGTGCAGGATTGGAAAGCCTTCACACTGTGAATACAACAGATATAAATAAGT
TCAAGGTTTCAAGGTGTCCTATAACACGGCACTACATCAGCGGAAAGAAAAACTTCCAAT
AGCGACCACCTCCCTTCTTTTTAAAATTCTACAAATATTCCATTTCCAGGGTTTATCCAG
GTATGAGTCTATTAATAACTTGGATACAAAGATATGGAGCTTCAAACTGAAAAGGCAAAT
AGCACTCTGTCTGCCCGGGCTAAAACAATGAATTCTAATGCATCTGGTTGGGGGAAGAGA
TAAGAGTGTGTTATTAATCTTGTGTCACATATATCAGCTAATTACATACTTGCTATTCCA
GTTCTTTCCATCTTTACAGCCCAGCTGTCTCAGGACACTGCACCTATGGCAAGGAGATAA
AAAGGTAAGCATTCAGGGCTGGTAAACAGAAATGGCAGCAGGAATTTATCACTGGAGTTT
TTTTTTGCTTTTTGCGATACTTGCCTGTTGATAAAATCTATGGCTTGTGCTTTGAGCTGC
TCGGCACTGTGCAAGTCAGCCAGGATGAGGGTGTCGGCCACATTCTCCACTGAAAGGCTG
TTGCACAAGGCCTCTTCACAC
>NODE_87_length_675_cov_22.982222
AAGCCATCCCAGCGAGGCAGAGTGAGGCTCTGAACATGAGATCAATGGAGCATATTTAAA
AGACATTAGAGAGCAGTCCTCCTGTCACATTCCTGTGATAAAGTACAGGGATCTAGCCTT
CCAGCATACAGTACCATGTCTCTATGAAGGCGATCCTCCAGTGTCATTTCTCCTGTGCTT
AATCTCCATGTGGAGATGAAAGATCGAGGACGGCCAGCAGTGTCTATGTGCTAAGCTGGG
CTCTGGGTCGTCCTACACCCGACACTGGTTCTCCCCAGTGGCCCGGGAGATGTCAAGGGG
TGAGGGCAGAAGAGAATGGATAGCTGCCGGCCCCGGAGCCCCTCATTCACTCTCTAACTT
GCTCACATTAAAGAGAGCTCTAATCACTGCAGGGACTTGGCCAATGATGTGGTTATCAAA
CGGCATATTTCAAAAAGGCATCTTAAAAGGCCCGAGGGCGAAGAGGCAATAAGAGCACAT
TTGTATGTGGATGAAAGGGAAAAGTGTAGACAGACCTTGCATCAGAATACAGCGGGGGGA
GATCATTAGCATCTCCAGCAAAATATGCACTACCAGAGAGGGAGAGCAAGGTACAGTCAG
AGAGGGGGAGAGAGAGACAGAGAGGTGATAGTGGGATGGGGTTGCCGGGCTGGGGGAGAG
AGAATGGTTCTCTTCGCCATTCGTTCTTTTTTGTTTTACATAGTTCCCAAAAAGAATAAG
AGAACAAATACATTTTTGAACAAAGGCAGGGCTCTTGAAGTGGAAGCCCTTTGGGGGTGT
GAGGTGGCTCCATTgtggattacaacagagtgaagccac
>NODE_88_length_2277_cov_12.292490
GCGCGCGCGCCGTGCCTCCGGCGGCAGCGACGGCAGAGGGGAGAGCAGGGCGACGGGGAG
GGCCGGCGGCCGCTCCCCCGGCCGCGGCTCGTGCCCGGCCTCGCTTCGCACCCCAGCCCG
ACCGGCCCAGCCCTCAGAGCCAATCCTTATCCCGAAGTTACGGATCTGACTTGCCGACTT
CCCTTACCCGCCTTGTTCTAACATGCCAGAGGCTGTTCACCTTGGAGACCTGCTGCGGAT
ATGGGTACGGCCCGGCGCGAGATTTACACCACCTCCCCCGGATTTTCAAGGGCCGGCGAG
AGCACACCGGACGCCGCCGGAACTGCGACGCTTTCCAGGGCGCGGGCCCCTCTCTCGGGG
CGAACCCATTCCAGGGCGCCCTGCCCTTCACAGAGAAAAGAGAACTCTCCCCGGGGCCCC
CGCCAGCATCTCCGGGTTCGTTTGCGTCACCGCACTGGGCGCCTCTCGGCGCCTATCTCC
GCCGCTCCGGGTTCGGGGATCTTAGCCCGACTCCCTTTCGATCGGCCGGGGGCGACGTAG
GCCATCGCCCCGCGCTTCCGAACGGCGTTCGCCCATCCCTTAGGACCGACTCACCCATGT
TCAACTGCTGTTCACATGGAACCCTTCTCCACTTCGGCCTTCAAAGTTCTCGTTTGAATA
TTTGCTACTACCACCAAGATCTGCACCCGCGGCGGCTCCACCCGGGCCCGCGCCCCAGGC
TTCCGTGCGCACCGCGGCGGCCCTCCTACTCGTCGCGGCCTAGCCCTCGCGGCTCCTTCT
GCCGGCGACGGCCGGGTATGGGCCCGACGCTCCAGCGCCATCCATTTTCAGGGCTGGTTG
ATTCGGCAGGTGAGTTGTTACACACTCCTTAGCGGATTCCAACTTCCATGGCCACCGTCC
TGCTGTCTATATCGACCAACACCTTTTCTGGGGTCCGATGAGCGTCGGCATCGGGCGCCT
TAACCCGGCGTTCGGTTCATCCCGCAGCGCCAGTTCTGCTTACCAAAAGTGGCCCACTAG
GCGGCTCGCATTCCACGCCCGGCTCCAAGCCAGCGAGCCGGGCTTCTTACCCATTTAAAG
TTTGAGAATAGGTTGAGATCGTTTCGGCCCCAAGGCCTCTAATCATTGGCTTTACCGGAT
AAAACTGCGAGACTCTGAGCGCCAGCTATCCTGAGGGAAACTTCGGAGGGAACCAGCTAC
TAGATGGTTCGATTAGTCTTTCGCCCCTATACCCGGGTCGGACGACCGATTTGCACGTCA
GGACCGCTACGGGCCTCCACCAGAGTTTCCTCTGGCTTCGCCCTGCCCAGGCATAGTTCA
CCATCTTTCGGGTCCTATCGCGCGCGCTCGAGCTCCACCTCCCCGGCGGTGCGGGCGAGA
CGGGCCGGTGGTGCGCCCGGGTGCCCGCGGGGGGGCCCAGGATCCCACCTCAGCCGGCGT
GCGCCGGCCCCTCACTTTCATTGCGCCTCGGGGTTTGCTCCACCCTCTGACTCGCGCGCG
CGTTAGACTCCTTGGTCCGTGTTTCAAGACGGGTCGGGTGGGTAGCCGACATCGCCGCCG
ACCCCTTGCGCGCCGGCGTGGGCCGGTCCCCGGCCCGGGCGGCGCGACGCGGTCGGGGCG
CACTGAGGACAGTCCGCCCCGGTCGACAGTCGCGCCGGGGGCGAGGGGGGCCCCGTCCCT
TCCCGCCCCGGGAGGACGGGAGAGAGGGCGCAGAGGACGCTCGGTCCACGGCCCCGGGAA
GCGGCGAGTTCAGGGCGAGGGGGTCGCTGTAAGAGCTGGCGGCCGAGGCCGCGAGCCACC
TTCGCCCCCGGACCCTTCCCGGCCGACCCGGAGCCGGTCGCGGCGCTCCGCCGCAGAGGG
AAGTGCGCCCGGCGGGGAGCGGCCGGCGCCGGGGAGAGGTCCCGCGAGGGGATCCTCCCG
CACCGAGCGGCCGCCCCGGACCCGCCGAGTTGAATCCCCCGGGCGGACTGCGCGGGCCCC
ACCCGTTTACCTCTTAACGGTTTCACGCCCTCTTGAACTCTCTCTTCAAAGTTCTTTTCA
ACTTTCCCTCACGGTACTTGTTCGTTATCGGTCTCGTGCCGGTATTTAGCCTTAGATGGA
GTTTACCACCCGCTTTGGGCTGCATTCCCAAACAACCCGACTCCGAGAAGACCGGACCCC
GGTGCGGCGGGCGCCCTCACCGGCCTCACACCGTCCACGGGCTGAGCCTCCATCAAAAGG
ACTCGGGGCCCCCGACCGGCACCGGGCGAGCGGTCTTCCGTACGCCACATTTCCCGCGTC
CGCCCATCGGACGGGGATTCGGCGCTGGGCTCTTCCCTCTTCGCTCGCCGCTACTGAGGG
AATCCTTGTTAGTTTCTTTTCCTCCGCTTAGTAATATGCTTAAATTCAGCGGGTCGTCTC
GTCTGATCCGAGGTCTGCGGT
>NODE_90_length_649_cov_15.906010
ATCATTTATACTTTGAGACAGGTGTCTTTTCTGTTGATCTTGAAAGGAGCCCACTGAAGA
AACAGGTCTCGGAAATAACCTTGGGCTATTATACTGACTAGTCTGAGAAATAGGATTTCG
CCTCATTAAAAATAAATCAGGCCATTTTACACCGAACAAGAGCAAGCCAAATTGCGCTAA
GGAAAGGACAATTAGCACAGAATCAATCCCTTTCTTCCTGTTTCTTTTTTCTCGCTCTCA
TTTTGTTGTTTCTTTATTTTAGCACAGTAATGAATGCTAGGAGAGGAACACACAAACCAT
GAGATTCTTGGAAGAAGAAGGCAGACAAACCCCCATCTCGCTCATAGCTATGTCTGGATT
GCCTTCTGCGCTGAGATAGGAGTCAACATGTTTAGCGACATCAAAAGAAAACCTGATACC
TTAAGTATAAGAAGATTAACACTTGCAGTGATCTTGAGCTTAGGCTTCTCCAGGACTTTC
AACAGACTGTGCCAGAAGGGACAATTACCGATGAATTGGCACCAACATCTCGTAGTTATT
TAACAAAATCTGGCACAGTGTATAAGCTCTCGTCCTTAAGACTTCCTTTCAAGTCTGGCC
CCGGTATCAGAAGGCTAACAGATTGGGGAATGTGACGAGAGCCGACAGCAGGGGAATCTG
CAGGAACACTAAAAGAGGGAGGAGGGAAAAAGAAAGCAAGTAAGCAAGAAAGAAAGAAAA
AACAAAGGAGACAAAGGAGCAAACAAAGAAACAATCATATCACTCAGTAGACATTTTATT
TCCTGActttagg
>NODE_91_length_656_cov_10.254573
ATCAGTTATATATGATACACTGCTGAGAGATTATGGTAGAAAAAATGACAGATTGTTTTT
TTTTATTTAATCTGCTGTGATGGTGACACAACAGTTTTTTTGCACTGTGACTGCACTTTT
TTAATAGCAAATTTATAATATAATTAGTAAAGACTGCTGGTTAGATGTTTGACCATTTAG
AGTAATGCTGTAATGTAGTTTTAGTGTACTTGTGACATTTAGACTTTTGTTAATGCGTCG
TCGTGTATTTTAAATCTATTACATGGCAAACAAAGACCTGAAGTTCTACTTGCAATAATT
GTATTGCAGTATCTGTTAAAAAATCTCAGTCATTTTCTTCTAATCATTTGGCCCTAGTGT
GTGATATTGAAGTGTGTATGCCAAGTTAAGATTTCTAACCCTGATTGTCGTTTGTTTCAG
TACACGATGGGACGTGTGATCAGGGGACAGAGAAAAGGTGCGGGCTCCGTGTTCAAAGCC
CACGTCAAGCACAGAAAAGGTGCCGCTAAACTCCGTCACATTGACTTCGCTGAACGCCAT
GGTTACATCAAGGGGATTGTGAAGGTAACTTGTCGACCCTGTTGCATCTTAGTCTTGCCA
TTTGGTGTAAGTGGAGCATTAACGTTGTTTTCCCTGCGCCGGTCTGTCCTCTCAGGATAT
CATCCATGACCCCGGCCGTGGTGCCCCCCTGGCCAAAGTGGCCTTCCGTGACCCATACCG
GTTCAAGAAGAGGACAGAGCTCTTCATTGCTGCTGAGGGCATCCACACTGGACAGTTCAT
CTACTGCGGCAAGAAGGGTa
>NODE_92_length_330_cov_2.172727
ATTATTGACATTATGGAGTCAGAGGGGATAGGCACGACAGTTTGATAACTGTACATGCAA
TAAAGCCTCGCAGTCAAAGTGACACGAGCAACGTCGCACATTTTAAACTTTAAATACACA
TTAAAAGTGCAGCAGCAGTTTCAGGTAATCAGTGATTAGTTTAGGAGTGTATGAAGGTAT
AAATAAAGGTTTATTGTAGCCTGAGCACGCTCAACGTTAGGAGTTGATTTATAGATAGAG
AATATACTATCACAGATTACTATGAGTTAGAAGAAGTGTTTTAATCAGCTCAGAACGGGT
CTTCAGGGGGTGACTAAACACAATAGTGTGTTTTTTTTTTTGTTCGTTTTGTTCTGATTT
ACCTCCATGCCCAGCCGGATGTCCTCCAGCACTCCGTCCACCACGTGGATGCCCACGTCC
TCCTGGTAGGCCACCAGGCCGGCCAGCAGGTTGGCCACGCAGTGGAtgctgttg
>NODE_93_length_321_cov_21.679129
TCCCCCTCCCACAATAAAAAAAAAATAAAAAAAAAAGGAAGAAAAAAAAAAGCAGAGGCA
GAGATGAGAGGTTGGTTGTACAGGGGGGAGATAAGGTTGTGAGAGCAGGAGGCTAAATTT
AAATCGTAATTGGCCGACTTCCACAAGCTTGTGGGCATTTTAATGAGTCATAATAACTTC
ATTTAAAACCAGCTGAGCAGAAAATAGATTGGAGAGGAGCCTGTGGCTAGTATGGATTTG
TGTTGCTTTGTGTGAGTGTGTGCGCTGGCATGCGTGTATTGAGCCTGACTGTAAAACCTG
CACGCGCGCACACACAAACACACACACACACACACACACACACGCACACACAGTGTGAGT
GTACAAGCTAGCTGGTGCGACATTTGTGCAGGACAGCTCTACGGAATAACACCGAGCTCC
TTTTCATGCGGTGTTTGTTTTGTGTTTGTTGGGCAGCTGTAATGa
>NODE_94_length_516_cov_13.298450
AAAGGAGATAGTAAACAAAGTTACCACGCACACATACACTGAACACACTCGTACACGTGC
GAGTGTGTTAATATAGTTAAGCTGGTGAAAGCCAGCGTTCATGCATGTGTTTGTGTGCAT
CTCCCCCCCACCACCACCACCAATGTATCTGGGCCTGCTGTAAAGAGATGGGGAGAATGT
GGGCGGATGGGGGATTGGAGGCGGAGGCTGGCAGCAGGGCAGTTGGCCGCTGGTGCAGAG
AGAGAAAGAGCGGGGAAGGGAGTGGGGGGAGAGTGGAGAGAAGGAGGGGGGTACAGCGGA
GATAAATCATTAGAGAGCAGGTTATTGGAAATGCAGGGAGATAAAAGAGTGAAGAAGCCA
GTAATTGCCTTAAAGATCAGACTACAAAGCATTACTTTGGATTTTACAAGGCCAGCCAGC
AACAAAAGAGCAGTAATTTATGAGCTCAGTGTAAAAGAATAGCATAATTACATTAAAAAT
TAATGCTAATGAGGGCTAAAATGGGGAAGGTGGTTATTATGAAAGTTTGTATTCATCTTC
CCTGGGTTGAATGATGGCTAGTGGCTTGATTAATGGCTTAATTTCTATCAATTAGCAGGC
AAAAAAAATCTCCACTGAGACAGGCCTAAATTGAGCATTGAATTACACATCTTTACCacg
>NODE_95_length_309_cov_22.699030
CTCCTCCACCCACCTACCTGCTCTCCATCCACCACCCCCCACCCGCCCCAACGCCAGTGT
GCTGCGACCTTCAGAGGGGTGTCATTACTCCCTGACCCATTTGACGATCCCCTCATGTGG
AATGTGCATATGCCGAATCGCTGTGGATCTGCACAGTATGGGGTGAGGTGAAGTACTTAC
AGAAATATGACTTGACACGCTTTATCAAATGGGGAAAGATGAAGACGAAACAGCTGCTGG
TGCTGTCGTAAGCAATCTGGCCGTGATTGAATAAAAGTGTCAGGAAAAGGGCCGCTTGAT
GGTCTTTTGTTCTCCCCCATCCAGCTTGATGTTAGTTTGAGCTGTCAGGAGGGAATCACA
GCTGGGTGATTTATCAATACTTGGAGTGACCTTGTAGCCACACTGTTGTGTGTATGTATA
AGTGTGTGTGTATGTGTGTGTGTGTGTGTATGT
>NODE_96_length_718_cov_20.179667
AGCAACAACAACAACAACAACAACAATAATAAAACCTTTGGAAAACATTTCATAAACCAT
CAGCAGCCAATTAGAGGAGCCGGCACAGGCTGTGCTGTGCTGTGCTTTGTGTGTGTGTGT
GTGTGTGTGTGTGTGTGTGTGTGTTGGGTATTAGAGCGTTACAGCGCCCAGCCTGGCTGT
GCCCTGCAGGCCCGACCTTCTAATCATTATCTGTCTGTCTTATTACGCTCCAAACCGGGC
CACTCTTAAATAAAATATGCAAAGGTTTCTTAAATGATGACCTGAGGCTGCGCGCGCCGC
CGCTGCTCTACATGCTGTTAATCTGAGAAATGCAAATTCCCTTCATCTCGCACTCGCCTT
TATTAACTTTTTTGAATTTAAAATTCCACGAACAATGAGTTCTGTCAGCTTCTGAAATGA
TATTTTCTCTCCTCTTTTTATGTGCGCACGGAAGCGAGTTTAGAGCATGAAATTACCAGG
GGAAATATGAGCGGTTTCATCTCTCCCGCACAATTTAATTGGCTGCTTTGCAATTATTAG
TTTTTGCTGCTAAAGTTTTTTTCTACACTTTACTGTTACTGTTTCCTTAAAGTGGCAGCT
CACAACACTGCTTTATTTTTCCATGTATTTGTGTGCAGTTCCAGTACTAACCATTAGCCA
GCCGCTCTGATTGGACGGCCCTCTCCATGTGATTTGTGCAGTGATTTGATATTCAGATTT
CAGATTCAGGGATGCCCAGAGTGGTTCAGGAATTTCTACAGCAGATGAAAATCAGGCTCA
CATATGGAGTGAGCTTCAGACAGACCGACACACAAACTGAGGGCTTGACTTTAAAATGCA
CAACATgtttgacagcatctgt
>NODE_97_length_529_cov_30.476370
CTTACTGCCACGACACCTCGCATTGCCCCACTTCCACCTTAAGAGAATGAGTAATCAACA
TACTGGTAGACATTTGCAGACTGTCAGTCAAAATCCAGGACTCCGCTACGCTATCAGTCC
TCCGCCCGTCACCAAACCCTCCTTCCCTTCCTTCCTCTCCTCTAATACCAATTTAAATCG
TTCAACGTGCCTTTTCTCCTGCTGCCATTATTCAAAAAGATCATAATAGTTTTCCCTGTG
CCCAAAGCACAAAAAATCAATTATTTCCCCACAAAGACTTGAAAGTACTTAGCGCGGGCC
TGCGAGGGGAAAAGCTGTGGGTTATATCAAATTGAAACTGCACTCATTACACAGGCACAC
AATTAGTTACCTCTGGTCTGCCTGCCGCTCTTTAATTTCCGAAACGGCATATCTGTATTA
TAACAGAAACAAGCATGCAAATGCTATTGTTGGGGATTTAGAGAAATCAATAGGACGGCT
GGCGAGAGGCGTTTGGTGGCGCTGTCACTCAAAATCTGCTGCCGGCGACTGATAAAGGTC
TGAATTCAAATTAGCGCCAAAGCCGGCCAGTGACATCAGAAGTGACATCCGAAATAAAAG
GGACGGCTTCATGATATATGTAATTATTCTCCTCGCATTTGCGCTACTTTTTTTTTTTTT
TTTTTTCTTTTTC
>NODE_98_length_877_cov_15.283922
ATTTGTAGTTTGAAAGAAAGAACAGCGATTTCTTAAAGTGCCTATAGATAATGTAGAACC
TTCCAAGATCAAACAGTAGGTCCTTATTTGACCTGTATGGTGCATTTTTGAGCTTATGCA
TGTATCCTATGCACTTGGCGTAGTGTCAGTAATTTTGTTGATGGTATTTTGCTCATCTCT
ATCAGCTTACACTTTATCGCTCAACTTATCATCAAATATACACCCATACACTCACATGCA
TCTGTGCAAGCACGCCGCACACACACATGCACGCACACACGCATGCACACATATACTTTC
CTCCGTCTGGTGGGGAGTCTGGACTGCTCCGACTGACTGCGCCTCACTGCCCTTGTGCAG
TGGTGTGCCAGTTGTGCCTTCCCCCATCGCTGTGAATGCCACCATCTGGTGTGCCACGTG
GACATCATAATCTCCCCTTAATTACATTAGCAGTGCAATCAGTTACTGCATTACAAGGCC
GGGCGAAGAGCTTTTAAATCTTGGAGGAAATCATAAATAATTGCACTAAGTACCCAGCGC
CAGATGTGCGTGCCAACTTGGCTGGCATGAGATAAATAGTAACCTCAACAACGGTGTTCA
GTACCCAGTCTGCAAACATTTTTTGGGCAGTATGATCCCCACGTCCTTTGCTCTCATCCC
TGTCCTCGTCCTTTCCCTTTGGATTCTCTCACTTTGTGTGTTAAAGCACACTGAGAGGTT
GGGCGCCTCAGACTGTATACTGTCTCACCTGTTGCTGTAGTATTTCCCCGCTGCAGTGTG
ACTGATAACATCCGGGAAACAGTTTGTAACAAGGTGTTTCACCGCGTCACCATTCAGACC
ATTACTACAGCCTTCAATCATTCTTGAGTCGTGTAATTAGATGTTTCTCAGGTATCTTGT
GTAGGAAATTGAAATTCTTTAGGGGTTCTGAATAGTTAGGTTAGGTGTGCGAATAtgtgt
gcagcgtaacaagacattacacattacgaggtaccgtcacgtctttctcctcagaaagga
t
>NODE_99_length_825_cov_15.282424
TAGCTGTAGGTTTTCTCTTAGGCTCAGCTGATGGGCGCATGTATTGATGCATTAGCCTGA
GGTTTAAAATGGCGACATTTGACAAAGCATGCTCAGGTTTGCAATGAAATGGGCTGAGGC
ATTGAACGGGTTTTGCCAACTTGAAATTATTTGGTCAATTATCTTCAGGTAGAAGGTGGT
GTTTCAGGGCATTATATCAAAATAGGAAGGCTGTCGGCCATTTCAATAGTTGTTGTCCTC
AGTCTATTGCTTTTGGTGTTTTGGGAGAATTCCAACAAGGACAGGCTAAGAAGTCTTTAT
CTCTTTTTTTTTAAAAAGACTCAAGCTTGCTTTTTGTAGACCTGTACCATATTGTGCTGC
TGAGGTGCTGGGGGAAGGCTCAGGACTGGCAGTCTGAGCTCACTGTCACCGGCCGCCCTT
CTTGTGTTTCTGCTCTAAACCCCCATTGTTCTCTCGGCTTCTCTCCCCTTGGTGTGTGTC
GTCTCTGGAATCTGATTTGTAGTGGGTGAGGTAACGTACGTGGAACACTTAATGGACGCA
GAAGGCAAATCGAGGGTAAGTGCAAATACATACAAATAAAACATATGAATAAGCCTAGAC
AAACCTGTGTTTGTCAGCTGTGGTTTCTTTATTTACATTGTCGGGAATTGTTCAGATTCA
GAAACCTGGTGGAGTGTGTGAGATGGTGACATGCCGGAGGCGTGTTTTACTTGGTGTCGT
CTGTGGCACTGACTTGAGGCCATCCTGAAGGGTTGATGCTCTTAAAACAGGACTTCAGCT
TCCTTCGTAGTCAATCCTGTGGATTGCAGTAGCTGACAATGTCCCTTTTGGTTGCTGGAT
TTGCTCCTTATGATCTAATGGGTCTTAGTCTGCAAGAGGTTGTCACAAGGCTGTtagatg
gttgttaaataaaactcattttgtagaactgctttactggaaatgttacctccaatatct
tagtagtgg
>NODE_100_length_847_cov_8.904368
AAAATGTGTTGACATGACACGCAAAACACGCCTTAAGTGACATTCTATTTCTGTGAGCCT
ATTTTTGGATGAACATGCAGTTGCAGTGACGTCACAAGTCTTAACAAACCTTGGAACTGA
AGGCCATCAGAGCTCTTGTTCTTTGTCTCAGTGACCTGCATGTCTCTTAAAAAGCTTCCA
CTCTCACAGCCAAGAACCTGCACTTTTAGAAACCCTGGTGTCTCATCTTAGCCCTGCTCT
TCAAACAGGCCTGCATTGATTAACTCAGGGGGCTTTCTCTGCTATCCACCTATTAATTAT
ATGGCCTTCATTAACACTGGGCTGATGAATGGCCTCTGCTGGAAAGGCGAGTTAAGAGGA
GGTGTTAACACAGCACCTGCCTGCACTCATGTGGCCACTTATTAACCAACAATGACCTTC
CACATCATAAACCCACTGGCCGGCTATTTGCTGTCTAATAAACGGAGCCCCTCTCTCTCT
CTCGGCCCCCCTCTTCCATGCGTGGACCCCTTTCCTTGAGCCCCTCAGAGTTTATTGTTC
TGGAGGAAAAAAAAAATAGATGCCTATAAACTTGGGACACCTGGAATCAACTAAAATACA
GATCCATGGGACCAAAAAGGAGTTAAGTAGCATAGGTGGTTAATGGATTGATGAGGAGCC
TCTCCACAAGCCCTGTGAAGAGAAGACGGAGGCAGCTATAGGTGAGTGTCAGAGCTTTTC
TCTCTTGGCATTGTAGCTAATGGTAGCAGCTACGCAGCACTCCAATGCCAATCTGTCATA
ATAGCAGGTCAGTATACGACTGGTAGATCTAAGCTTTTTTAAAACATGGAATACATCACA
CAGCTATCATCATCCATCTGATAACGTAATGTCTTCTTATCGTGCAGACTTGTAGGCATT
TTGCACATAAATGTTCATTAGGCTTCATTTATACATTATACTggtacctggtacgcaaga
agcagctgccagaaatattatcatgcgttat
>NODE_101_length_942_cov_10.439490
TGAGTGTCTCCTCTGCATACCAGAGCCCTGCTGAAGAGCACCGGCCCTCTGCAGTGATGG
GTCGTAGCCCAGGTGATGAACTTCTGAATGTGGTCCAGCTGGCCACATATCTCTATTGCC
CCTTGCAGCTGGTCCTCCAGACGCTGCTGGAAACCCTCGGAAATCTTCTGCAAAGGAATT
ATAAAAAATGTGTTTAATTACTGGCGCACAGTGGCTGAACTGTGGGCTAATCAACAATGC
TCTTCCTTGACAGATGTAGTCCCTAAGATGTTGGTTTAAGCAACTTTGACAGATTATCAT
TGGCTGTCGTTTGCTTGCTTTCAGGGCTGATTACATCATGGCAGTTACAGATTCTTTGCA
TGTACATTCACGGCTGGCTGAACGATAAGAAGGAAAGAAAGAATGAGAAAGTAATTACCT
CCAGTTGCTCTATTAATAGGTTGGCTCGTTTGTTAAGCTCGTTCATCATAATCATCTTTG
CCATTTTAATCTGGTTCTCTGCCTTCCTGTGTGCAATCTTTACTCCATGAAGTCTACAAA
GACAGAAGGGGGGGAAAATGTCTCTCCCAAATGCAGAAGAAAGCAGCATTTCAGACGGTA
ATTTATTCATCAGCTTGCTATATTTCTCACTGTTAAATTATTGACTGGCGTTACTCAGAA
CTGGGACTGTGATTCTGACTGAGTCGAAACCAACCTGTCCTCTATCTGTTTGGCATTGTT
CTCCACGGCAGACCTCCTCTCTTCCACCTGCATCATCAGGCTCTCAAACAGCCACTGCTG
ATCCTGCAGGGCCTTCCCGATCTGCATCACCCTAAACACACGAGAGATCACAGTATCCAC
CAGACAGAAAGTTCACTAATTTATTCTTTGGGCATGAGGAACACCAGATTAAAATTTGTT
TCCCCTGAGGACAAGACATTATGCAGGTGACCTTCGAGGCAAGCTACTGTGCTGTAACAT
CACAGAAAAcaaaagggtatgaatacttaatgaacgttaggctggccaagggtagtgtat
gcagatacagatgataaaagtgacaaggcagttaaagagtgttgcagctcagagtaagtt
tttaac
>NODE_102_length_898_cov_5.940980
AGTTTTTAGTGTCGTTCAACATTTTTAGATCTGAGGCGGGCTAAGAATCGGCTTAAATTT
CAACAAATCACGTGAGAGGTACAGTAAATTGGAAGGTTTTTATAGTTTAGGGAATATCTC
CGCCTATCTGTTGACCTTTATGTTGTCTCTAATGTTGCCTCTCTTGTTCTTTTTGTGGAT
CACTGTTCCTCTCCAGTCACTCCAGCACGCTCCGAGTCTCTCCTCTGATTTCACAAGGAT
CCTCCTCAAAACACAAAGTCACATTTATCTCAGTAATTGGCCTCAGTGTTTAAGTGGATA
ATGTGGTTATCGCTGCATTCTTTGTTTCATTTCTTCCCCTCCACTGCTCCTTTCTTTCTC
TCTCTATTTGTCTTGCTTTTCTTTCTTTCTTTTTTTTTTCCGTGAAACTGTTGAGCTGGT
AAGTTCAATGCAGAGGCACGTATGCACTCTGGAAAGGTAATCTAGAAGCCAGTTGAGCCA
TGACAAATAGGGACAGCTGGCCTAATTGAATCATTTGAGCTAAGACAGCTCAACTTGGTT
ATCCCCTCTGCAGCCCACACTGATATTAGTGCAGGAATCATTAGCCATGAAATCATGTCT
GCTCTCTCTGACTGCATCCTTTATGACATGACAGCCAGCCCAGCCTGTCTCTTTCACTCT
CACACCAAAAAGAGCCCTTCATCATAAACAGGCAGGGATGGAGGCAGCCAGGACTGAGTA
GGATGTCTCTTTGTCTTTTTCTGAACGCTTGTTCTTATTAAAGTGTTTCACAAGATGTCA
TGTACAGTGCATTGTGCTTATATCAAGGCATTACTGTACAGCTGAATCGCAAAAACATGT
ACTTCCATCCAATTTTTCTGCAGCGCTATCAGTGTCAGGGAACGCTGTATGAAAAAATAT
ATATATATTCAAGAATGTACCAGACATGTCGCTTTTGAAGAGATTTTTCTGTCCTCTGTC
AGTAAAACATTTTGAGTCGCCTACTGTCACACTTCGTAGCCCTTAATGAGAcacaattac
tttcattcctggagaccatttg
>NODE_103_length_464_cov_11.732759
GAATGCACTTCCCCTGCTTTTATTTGCTTTAAGCCCTCACAGTCACACACACATTGGCAC
CATGCGAGACACAAATTAGAGAGCGTTTTAAAGGAAATATTCAAAGAGCAGCCTGCTGCC
GGAATATCAGTTATTATTTTTGATGTTGCAATTTCTGACACTTTGATGCAATCAGTGAGT
AGCCCCGGCATTCAGCCCTCTCCAGGGAGAGAGCTGTCAGGAGTGAGGAGCCGGTGGGTA
GATAATTATGGGAGATCAAACCTCGCTAGTTAGTAGGCAGGAACGGGAGGCAAATGCCAA
AAACCAGCCAATGTTTCGCAAACGCTTGTTCAAGGATATCCTAATTGCTATAAGTGGTTC
CTTCAGGACTGGCACTTCAAACACTGCCTGCTGCATGATGTCATCTCCCTGGCTCCCCTT
CACACTTACAACAGGCAAATTAAGGCAGAGGGCACAACAAAACATACCAGAGGATAGTGT
CCTTCCTCTGTCATGACATGTGAACCACATAAGTAGCAAATGGGTGCACATCCTGCATAT
GTATGTGTGTATATGCAAACACAAAGAGACAAGCGTCCAGATTTAGTCAAGTAGACGAGA
TACTCTCt
>NODE_104_length_525_cov_3.897143
AAGGAATAATTCTGTTTTTAAATCATTATGTAAACATGAACCAGCGACCACTTTTCTGAG
TTGTATGGCTGTGTTTGACGAACTGAAACCCCTTAAACTGCACCAGACATGTTGAGTGTG
AACAGAACCAAAATGAGCTTTGGTGGCTGAGACTTTCATTGGCCACTGCTGCCTATAAAC
CAACTGTAGCATCGGTTGGAAAGCTGTTGAAGTAGACTATTATTGGTGAAGACCTCTGAC
CGGTTATGTGCTGAAGGCAGAGAAAGTGTCGGAACAGGCAACAAGGACGGAGGACAGGAA
ATGGGGACACACTGAGGTGACAGGAGGAGGAGGATGAAGGCGATGAGGGGTAGTGTTGGG
GCAGTGAAGAGGAGAGGGGGGTGAGTGCATGTTTTCAGTACCCAGCATTCTTACCTCTTA
TTGGTGTACCACCTGTGAGGTAATTTGAATGCAAATAAGATTAGAGATAACCATTAGTAT
AAATAGAAGAGAGAGAAACAGAGACTGTCATTTGTGCATCTGGTTATTTACTGTAACACA
GTGCTTATTTGCATTATACACCTGGCTATTTCCTCCACAGAGCTGGAATCCTGACCATAA
AACTTCACATCATAAAGTCCCACACCTGCTTTTCCCCCCCCTGAAAGCACCTTACTATCA
AGCAGTTGa
>NODE_105_length_478_cov_24.600418
CTCACTGTCTCTCTCTGTATGAAATCATTTACAGTTTGTTTTCTATACAAGTTCGACTTT
CTCATCCCGTATCCTTGAGTGCATTTATGTGGACACAAGACACATGCAACTTCACACACA
AACACTGCAAACATGCTCACACAGCGCACGGAGACTCATCACTTAATCTATCAATCTCGT
TTCTCTTTTCCCCGTCTCGTATGTACCTTCTCCCTACCTTTTCACTACAGCGCTCAGCCT
CACACACAACCAACATGCTCCACATAATACACACAAGCAAGGCAACACACACAGGCACGC
ACACACAAGGTAGCTTGGTTGGTGGGGGCCATGGCTGCAGCTCTTCTGCGCAGTCCCAGA
GTGGCTCCCGGGGCTCGGCTGCCAGTTGTTTGCCAGCGTCTCCGGGTGGAATTCATTCAA
ATTAAAGCAGTGGAATGAGGCCCGAGTCCCAGAATGCCTCGTCCCTCTCCTTCATCAGCA
TTCCGCCGATGAGAGTAATTAAAGCAGAAATTAATTCTGCTGTAAGCAGAGGAGCCACAG
AATAACTGATATTAGAGGCTGGATGATGAATGCTTGGCATCAAGGGAGGTCTCAGGGGAG
GAAGGGGAAATTCACAGATCTC
>NODE_108_length_468_cov_3.410256
TTAGGGTTAGGGTTAGGCTTTGGAAAACGGTCAGTGCTAGAGACATGAAACTTGTGTCTA
CCCCCCCATTTGCTGCCACCGCCATCGCACCGAACCCACTCCCGAGCCTCTACCACGTCA
GGAAGTGGGAGTAACCTGTGATTTTTTGCTGTATCTCGGGACGGGAAGGTCGTAGAGATT
CGGGACCAAGACTGGCGTCTTCAGCATAGCCAAATTAGGTGGGGCAGGTGGCATTTCCAG
GTGTCTAGCACGTCCGCTTCCGGAGATATTGGCCAAAACCTTCTCCCATTCACTGACAAT
GGGCCGTGCAGAACGCAGCCAGTTTCAAAGTGCTGAGGCCAAGAAAAGTGCCCACAGACG
GTGTTTGGGAGCACGTTTCAGACCGCtatgagttgactggtataggtttgtagtgacact
ttttttgggtcccgtagcatgggccaaccctatccctaagggctggaattagggttaggg
ttaggctttggaaaacggtcagtgctagaGACATGAAACTTGTGTCTACCCCCCCATTTG
CTGCCACCGCCATCGCACCGAACCCACTCCCGAGCCTCTACCACGTCAGGAAGTGGGAGT
AACCTGTGAttt
>NODE_109_length_934_cov_15.089935
GTTATTTTGAGACATGTTGGTTGTACCTTTTGCCTCTTATGTAAATGTATTCAAATATAT
TCTCAGGGAGATCAGACCTTTGACTTTGGCTTGTGAACTTTGTTTGTTTTGAGTTAGTGT
GGTCAAACACGAAGGGAACATGTATAATAGTTGTTGGAATGCAAGTACATTGTGATTTAA
TGGGAAATGACAATGAATAATAAGAACTAATTATCTACGCAAGCATTTTGTCTTGAAGTA
TCTAAATTTCAATCTAACTACTGCTTAGAATTGCTTAACTATATAATATAAAAAGGCAAC
ATGCAGAAATTGCTCAAAATTTCTTTGTTTTGGAGATTCAGATTAATAATTGAGATCAAA
TGACTGTATAATACAACTTGGATATGATTATTTTAGATTTTATAGATTTTTTTGGTGAAA
CTGGCAACTCGAGTCGAATTTAAGGATTAGTTTTGGTACTTTAATCAATCACAGAACACT
TCTTCATCATAACCCATCACTCACACGTGTTTGTTGTATCCTGCAGACCCAGATCCAGTA
CCTCAAGCAAGTCCAGCAGCCGAGTGCGGCCCAACTGCGGTCATCCATGGTGGATCCGGC
CATCAACTTGTTTTTCCTCAAAATGAAGGCTGAACTGGAACAGACTAAAGACAAACTGGA
GCAGGCCCAAAATGAACTGAGTGCCTGGAAATTTACACCTGATAGGTAAAGACAATCAAA
ATAACTCCCCCCTCAAAAAAAAGTCAAGACTTCCTCACGCCCCCCACCCTCACTCTCACT
GCAGGCATGCAGGAACAATGGTGGGGGGGAAGGCTGACAAATGCTGTACTCACCACGAGA
CTCAGACTTTACAGAAAGCCAGTCACTGCAAAACAAAACTGTTTTTGTACTCTTGCACTG
TGCCAGCTACATATCACATAACCTAAAGAGAAAAGACAGTATGGTCAGGTGACACTTGTG
TTTCAGCTCTCCCCTTGTATCCCCTCACCGTCCAAGGGCCTGAAGGAGTCCGGACTGTTC
CTGAAGAGGTGGTCACTCACATGCCGACATGGATATGccctccccgccccctcagctc
>NODE_110_length_435_cov_25.317242
ACACACACACTGCAACATGCATACAACCAGACATGCACAACCCCTCTTAAAACTGGTTCT
CCCCCCATAGCAATTTTGTCAGAAGTTGACAATGTCTTGATTTAGTTGTCTGGCTGTTCC
GGCCAGTTTTCCCTGCTGCGCTAATGTGAACAGGACATCCCGCTGGGCACCAAAGAATAC
CACTTCACGGCAGCCGCATAGCTGGCAGCTTTTATTTATGGCGCTACCGAAATGAATGGG
TATTAGTGTCCAAACATTTCACCATGCTCCTGCAGCCACACACAAAAGCCACTGATTTCC
AGCAAATCTGCACTTATTTTATTCAAGAAGACTAAAGCTAGGGAGAGGGGAGAGAGACAG
ACAGACAGAAAGAGAGGGAGAGAGAAAACATTTATAATGACTTAAAAGACCTCAAAAGAA
GAATGGGAATTGCGTTTGAAAAGGATTTACGAGACAGAAATCGAAAAAGAAAAAAATGGC
CCCTCTATTTCACTGCATTTTTGTCAGAGTTGAAAATGGAAAATATCTATATCCCTAAAA
TGACTCAACTTTAAGTGCTTAtattcacacacacacaca
>NODE_111_length_643_cov_27.214619
AGTAATACTTGTATAGGCATCATTATAATAGGTAATGGTAGTGAGACTACCACGGTCTAA
GCAGGGGCTTATGCATAGAATGCTATCTGTTAATCAGAATGGTCTAGGAAAGGACAAATT
GTTTAATAATTTAAGGAATACGGAGAGATAAGAAAAGGCTCATATAAGGTAGAGACAGTG
TTAAATCTTGGAAAAGGTGGCATGAAGGGTTACGTAGTTTAGAACTGAAGTGTGCGGGAT
GGGGACACTTGTCATTGAGAAGAAAAGTAACAACAACAAACATCATGCAATTAACATTCG
TCACAAGTGACAGCGCAGCTTTTAAAGGCTAAATTGAAAAACCATTGAACTGTTAAATTA
AAAGTGACAACACAACAGTCAGGTAGGACAGCACACGGGACAGAAGGAGAGATCGAAGGA
GAGAGAAAAGCAACAGTAAGCGAGACATAAATATGAAATGATTGTTAGCTTTAAACCTTA
TCATCTGGATTCGAATCCTCAACTATAAAATAGCAACTCTTAACACATTTATAGAAGTAC
TGGAAAAATATTAGCACTAATTAACCTTTGTATCCAAGTGCATTGAAAAGAATACTACCG
TTACCTCTGTGTCCATTAAAAAAACATAAGAAGAAGAAGAGAAGAGAATGACAACAGGGG
GACATCAGGGTAGGTGGAATACTATAACAACATGGGGGATATTGTTATattattccaccc
accttaatgctgagcctttgggtgtcgccacaccgtagcctttcgagtcgaggttccctc
ccacttt
>NODE_112_length_3301_cov_18.079975
TTAAAGTCCCTCCAACTCCTTAGAAAGAAGGGACTCGAACCCTACCTGAAGAGATCAAAA
CTCTTAGTGCTTCCACTACACCACTTCCTAGTAAAATCAGCTAATAAAGCTTTTGGGCCC
ATACCCCAAACATGTTGGTTAAAATCCTTCTTTTACTAATGAACCCCTACATCTTAACCA
TTCTACTTTTTGGTCTAGGCCTAGGAACAATAACAACCTTTGCAAGCTCACACTGACTGC
TTGCCTGAATAGGACTCGAGATTAATACCCTCGCTATCATTCCTCTTATAGCCCAACACC
ACCACCCACGAGCAGTCGAAGCCACCACCAAATATTTCCTTACGCAAGCAGCCGCCGCCG
CTATACTACTATTCGCGAGCACTACAAATGCCTGAATGACAGGACAATGAGACATTCAAC
AAATAAACCACCCCCTCCCCATTACAATAATTACCTTAGCTTTAGCGCTGAAAATTGGTC
TAGCCCCAGTACACGCATGACTTCCAGAAGTACTTCAAGGATTGGACCTAACAACAGGAC
TCATCCTTTCAACCTGACAAAAATTGGCCCCCTTCTCACTCCTCCTTCAAATCCAACCTT
CAAACTCAACAATACTAATCTTGCTAGGACTAGCCTCCACCCTCATCGGTGGTTGAGGTG
GGCTCAACCAAACACAATTACGAAAAATCCTTGCTTACTCCTCAATCGCCCACTTAGGCT
GAATAATCTTAGTCATCCAATTCTCCCCATCTCTGACACTTCTTACACTAATCATGTACT
TTATTATGACATTTTCAACATTCCTAGTTTTTAAACTTAATAAATCTACCAATATTAATT
CACTCGCCTCCTCATGGTCAAAAATACCGACAATTACATCCCTTACCCCTCTAATCCTAC
TCTCTCTAGGAGGACTGCCCCCACTCTCTGGCTTTATGCCAAAATGACTAATTCTTCAAG
AACTAACTAAACAAGGCTTACCACTAACCGCCACAGTAGCAGCCCTATCTGCCCTCCTCA
GCCTATACTTCTACCTGCGACTCTGCTACGCAATAACTCTTACTATATCCCCCAACAACC
TCACCGGCACCACCCCTTGACGCCTTCAATCCTCTCAACTAACCCTACCCCTAGCCATTT
CAACCTCTGCAACAATCTGCCTTCTCCCACTTGCCCCAGCCGCAATAGCACTAGTAACCC
CCTAGAGGCTTAGGATAGTATTAAGACCAAGGGCCTTCAAAGCCCTAAGCGAGAGTGAAA
ATCTCCCAGCCCCTGATAAGACTTGCGGGACACTAACCCACATCTTCTGCATGCAAAACA
GACACTTTAATTAAGCTAAAGCCTTACTAGACAGGCAGGCCTCGATCCTACAAACTCTTA
GTTAACAGCTAAGCGCCCAAACCAGCGAGCATCCGTCTACCTTTCCCCCGCCCGCCTAAA
AAAGGCGGGGGAAAGCCCCGGTAGGCGACTAGCCTACTTCTTCAGATTTGCAATCTGATA
TGTAAAACACCTCAGGGCTGGCAGGAAGAGGACTTGAACCTCTGTCTATGGGGCTACAAG
CCACCGCTTAAAAACTCAGCCATCCTACCTGTGGCAGTCACGCGTTGATTTTTCTCGACC
AATCACAAAGACATCGGCACCCTCTATCTAGTATTTGGTGCTTGAGCTGGAATGGTAGGC
ACAGCCCTAAGCCTTCTTATTCGAGCAGAACTAAGCCAACCAGGCGCCCTCCTCGGAGAC
GACCAAATCTACAACGTAATTGTTACGGCACATGCCTTTGTAATAATCTTCTTTATAGTA
ATACCAATCATGATTGGAGGGTTTGGAAACTGACTAATCCCCCTAATGATCGGTGCTCCC
GATATGGCATTCCCCCGAATAAATAACATGAGCTTCTGACTTCTCCCTCCATCATTCTTA
CTTCTTCTTGCCTCTTCCGGAGTTGAAGCAGGTGCAGGAACAGGCTGAACTGTTTACCCA
CCACTGTCAGGCAACTTAGCTCACGCAGGAGCTTCTGTTGATTTAACTATTTTCTCACTA
CATCTGGCAGGTGTGTCCTCAATCTTAGGAGCCATTAACTTTATTACCACCATCATTAAT
ATGAAACCTCCTGCTATCTCTCAATACCAAACCCCCCTTTTCGTATGAGCCGTACTTATC
ACGGCCGTGCTTCTTCTTCTGTCCCTCCCTGTTTTAGCCGCCGGTATCACAATACTTCTA
ACCGACCGAAACTTAAATACCACATTCTTCGACCCAGCTGGGGGAGGTGATCCTATTCTT
TACCAACATTTATTTTGATTCTTCGGCCACCCAGAAGTTTATATTCTTATTCTCCCTGGA
TTCGGAATAATTTCCCACATTGTTGCCTACTATGCTGGTAAAAAAGAACCGTTCGGTTAC
ATGGGCATGGTTTGAGCAATGATGGCCATCGGCCTTCTAGGGTTCATCGTATGAGCCCAC
CACATGTTTACAGTTGGAATGGACGTAGACACTCGTGCCTACTTTACATCCGCCACCATA
ATTATTGCCATTCCTACCGGAGTAAAAGTTTTCAGCTGATTAGCAACTCTGCACGGAGGG
GCTATCAAATGAGACACCCCCCTTCTATGGGCCCTCGGATTTATTTTCCTCTTCACAGTT
GGAGGCCTAACGGGAATTGTACTTGCCAATTCCTCACTAGACATTGTCCTCCACGACACC
TACTACGTAGTAGCCCACTTCCACTACGTCCTATCAATGGGAGCTGTCTTCGCAATCGTC
GCTGCCTTCGTTCACTGATTCCCCCTATTCTCAGGCTATACTCTTCACGAAACATGAACT
AAAATCCACTTCGGAGTCATGTTTGTTGGAGTAAACCTGACCTTCTTCCCACAACACTTC
CTCGGCCTAGCTGGCATGCCACGACGATACTCTGACTACCCAGACGCCTACACCCTGTGA
AATACAGTTTCATCCATCGGATCCCTTGTATCCCTCGTAGCAGTTATTATGTTCCTCTTC
ATTATCTGAGAAGCCTTCGCAGCTAAACGTGAAGTTCTTTGAGTTGAGCTAACTTCAACA
AATGTTGAGTGACTACACGGCTGCCCGCCTCCCTACCACACTTTCGAAGAACCTGCATTC
GTTCAAATCCAACAAACTTGGCAAGAGCATAAGACTCATACAGCCATTCCTGCCTAATTT
TCCAACGAGAAAGGGAGGAGTCGAACCCCCATAAATTGGTTTCAAGCCAGTCACATAACC
GCTCTGTCACTTTCTTCATAAGACACTAGTTAAACTGCTAATAACACTGCCTTGTCAAGG
CAGAATTGTGGGTTAAACCCCCGCGTATCTTGCATCAATGGCCCATCCCTCCCAACTAGG
ATTTCAAGACGCAGCTTCCCCTGTAATAGAAGAACTTCTTCATTTCCATGACCACGCCTT
AATAATTGTATTTCTTATCAGTACC
>NODE_113_length_593_cov_16.846542
CACACAGACCTCCAGATTGTAATTCTCATGCCTCTCTGACAGCTTGGCACAGCACTAAGT
CACCTAACGTTTGCTTTGACATGAAATCCAGACCTGGGCACAGATGAGGTTATCAGTGGG
GGGAGATGAGTAGGAGGAAACGCGTCTAGTCCTATTGGGAGAACTGTTTGGTACCATTGC
CTGGGCTTGGTTGACTGAGAGGACTGAGGGGGCCGGAGGAGAATGGCGCAGGGTACGAAA
AATATCTACCATAAATGGCTCTGGCGTAGCTATTCCGAATGCTGAGACTGAGGTCCTCAA
ACACGAGTGAAACCTATCTAAAAGTAGCTGAAAGATTACAATCCTCTTCATTAAATTTAT
CTCCTGCGACATAAACTTTTAATATGCGCACCAGCAGTGTGTATGGGACTTCCAGGGCAG
CTTAAATGACTGCAACCTGTAATTACTGTTCCAGCACTTGATTAGAATAATCTGATTGCA
ATTATTCAGTGACTTTAAAATACAAGCCTCGAGCTACAGAACAATAATTCAAGGGCAGTG
ATTGGGAACGTGTTTCTTTTTTGGCTGTAAAATGACGTTTTAATCGACACAGAGTGAAAG
AGGTTCCCTGCTAAGGAGCCAGCTCCCTCAATTAAAGCCCATTTATGCAGTGAGGGGTAA
GACGTTGTGCTGCGATGTGGAGTTAATCAACCAGGCAGACACTTACAGAGTTCTCACGGA
TCAGGGAACTAACCCCT
>NODE_114_length_661_cov_9.018154
CAGTTTATTGCTAGTATTTTGTCATGTAAGACATTCAGATGAACTTAGATTTACAATCAA
TACATATGATTGATATTAACCAGATCCTTCTTTTAACACATGGCATCCTTGAATATTTTT
TTGCTTTGCTTCGAATAGTAATAGGTTTCCTCTTGATTAAAAAAAATGAAAACTAAATGT
GTAAAAACACAAATGAATGAATAAACAAATAAATAATGCATCTCATAAGGCTACAATAAG
AAAGTAAAATGATGTTCCGAACCTGGAACCACTTAGCGTGGCGCAGAGCAGCCAGAGCGT
CAAGGCATTTTTGCCTGTCCAAGACGTCCGCTGGGTCTTTCACCATACCCGAGGTTACAT
CTAAAAATGGATTTGAAGTGTCAAAATGGTGATGAGGAATGGGTGTTTGACCAGGTCAGC
AAGGCTGGCAAAGAACAAACACATTGCCACACATACCAATATTCCATGACAACCAAACAA
TTGGTTGCTTTTGTGTAATTTTGAAAATGTTACTGACATTACAAAAAAAACTGACTGTAC
AAACCAACACATTGTCAAAGTAAATGGGAAAATACAGATTGTCAGTGTATCGCATGTTAA
GTCACTGTATACTCTAAAAAGGGGGATGAATTTATTGACTCAACATTAAAAGGCAAATAG
AGTGATGTGTTTGGTAATCAACAATCTAATGAAATTGGGTTTAGGTGTGCAAATACTTTG
AAGCCAATACCATTTTATCAGGTAATTGTGATTATCACTACCTTCTTAAAGTTTAAGTTT
AAATAccttggaaactttgaatttc
>NODE_115_length_691_cov_15.791606
CCCCCCCCATGAGGGAACGACTTCTTCGGTTTTGACGCATGAAAACGGCTTTACGTGGCA
CAGAAGAAGTGAATGAAAGATGATGCATGCCACTTAAAATGCCTGAGGGAGCAAGTGTAA
TCTAAATTGGATATAGAGGCTATTATTACACAACATTATGCGTTGTGGTGGACTAATTGC
GCGGCTGGATGAGTTAAACAGTCAGTTAATGTCGAGTGGCGGACAGGTTTCTGGAGCGCA
CAAGGTCAGCTGCGCTGCTCCCAAGCCTTTAGTGGTGTACAGAAAAATGCTTGAAGTATT
CATGGGATTTTTAACCATTCTAAATCTGTGTCCTAAACCGATTAGTTGACACCAATTTTT
CTTTGATGTATTAGCTGAGGGCTTTTGCCACTTGGAAGCCAATTGAAATTCAAAACAGTT
TTCGCTCCAAATGCTTTGGGGAGATCTGCTGCAAATAATGGATGTAATTTATTTTTGACC
TTGCTTTTTTTTTTCTCGAACGGGTGGGTTATTAAATGATTAAACATATGTGCACTATGC
TACTTGACTAAACAACTGCGTACAGCCATGATTAGCTATTATGATTATCATTAAAGCACA
TCAGTAATTTTCCTCCTTTTGTTTATGTGTTTTAAATTGTGACTGACATGACATCAGCTG
TTAAGGCAGGTTTTCTCTGTGTGTGTTTTATTAGTACTAATGTTGCAGTTGCAGAGTTGT
TGTTGATGCTGATTTTTTTTTCCTCCCCCCAATTGTATTAAAATAATAATTGACTGTTTA
TTTGTCTTTGTTTTGAATTGTTCAGATCCATGGTGAGGAAGTCTTCTAATGTCAc
>NODE_116_length_392_cov_3.505102
TCACAGAGTGTTTCGGCCATTTATCACTATACACTCTCCCCTGAGGAAGGCCCTCCCGAG
GTTGATCAGATCTCGGGATGTGTTCCCATAGCCAATTTGGTTTCAATATTATGTTTATTC
CTTTTGATTTTCCTGTTTTGGTTTGTCTTCTTTTGGTTGTTTTCTTCTTTTTGTTTCCTC
CTGTTTTTTTACCGTTTCTTTAAGACGTTTTTTCCTTTTGGTAGGGGTGACACTACCGTT
AAAGTCCATTTTAGTGCAGATCTTCATTTCTGTTGTTGTCTTTTTGTTCCATCTTGTTGT
TTATTGGTTTTCTTTAAAAACGTTTTTTCCTCTTTTTAGTAGTGGTGGATTTACCATTAA
ACGCCATTTTGGTCAGAATCCTGATCTTTGTTTTTTCTGTTTCTCCATTGATCCTCCTGA
CTGAGTTAAGAGACTGGAGTTTAGTGAGCGCCAAGGGTTAAATTGTATTAGTAATACCTG
GGTTTTTAAATTTTTAAATTAAAAGTCTAAGTTAAAATTTTAAttgataattactt
>NODE_117_length_823_cov_22.087484
GATAGCAATGAAATTTTACACATACAGTATTTGTTTCTCATAGCAGCTATCTATGCCTTC
AGCTTTGAAAAGAAATCCATCTGGTTAGACTAAAATAATCAAAAATAAATTCCTTAGTCA
TATCTCTGATTTGCTGCCATGAGTGAACAATATCTTTACCTCCTCTCAGTTCTCAAACTT
TTTAAATGTCCTGGAGGAGTTCTTGTTTGAGTCCCAAACCTACTGAGATCTCTAATGAAG
GCTTTACCTTCCAGGCAAGCATATTTCTCCAAATGACAGTAATTTACATATGATGTATTT
AGAGAAGAAGAGGGCAGGCTAATTCTATTTGGAGATTTTCCTTTGTTTTAGGAGTCATTA
GCAGCTAGCTCAAATCTAATTTTTACAATTTCATCAGGCCATCTTGGAAAGCCTCTGTGA
GCTCATCAGAGAGGAGCATTTATTGCTAAGTGTTCTCTATTGCATTAGCACACAATAAAG
CGGCCAGGGACTGCTACAGACGTTTATGTGGAATCCAGTTAACACTCTGCCAATTCGTTT
TTTATTGGGACACAATCAATTTTTATTCATTTTAAAGCCAGAATGCTTTCTTTCATTGTG
TGCCTACCCCAGCTTATTATGCCCTAAACTAATTACTCAGTTGTTTTCACAAAATGCTAA
TGTTTATGTTAAAGATTTCCTCTTTGAAATGCAGGCCTGACGTGCTTATACATACACTTC
CCCCTATGCTTTAAACACAATAATAATGACATTCATTTCATTTCTATGAGCAGTGACAGC
TGTCTGAGTAATAACACTGATTTTAAAGAACTACAGTTAAAGTCATCAAACCTGACCCTT
GGGTCGAATCTGCCTctttatcttttgtatgacttgaattttgaattttacacgctttgg
gctataacaaaacttttggcatgttttggaagttttagtacaaagagaacagaaaagcat
ccattta
>NODE_118_length_323_cov_2.634675
CAGCTTTTGCCATCATATGTATCATATGTGAACACATTATAACATGAAAACCTGGTTGGA
AACATTGTCTTTGAAAAACTGCAGTATTGCTGTCATCATGCTATGAAACAGCGTTTGGTA
TGTTGAAAAGGCCAATTTTACCAAATGGTGTGTCCACAGAATTTCCTGACAGATGTCACT
TGAAACAGCATTTGCCTTCATATTTATCACATTTGACCACATTGTGAACTCAAAACATGT
TTGTAAACATTGTCTTTTAAAAACACCAGTCTTGATGTTTTCATGCTCTGAAACAGCATT
TGGCATGCTGAAAAGGCCAATTTTAGCAAGTGGTGTGTCCACAGAATTTCCTGACGGATG
TTGATGTGAAACAGCATTTGCCTTAATATTTATCACATTTAAACACATTGTGAAGTCAAA
ACATGATTGTAAACATTGTCTTTGCAAAACTGCCCGATTGCTGTTTt
>NODE_119_length_324_cov_7.626543
TGTGTGTGTGTGTGAGGGTGAGTGTCTGTGTATGTTATGTGACAGCAGACCTCGCTAAGG
ACTAGCAATCACTCCATTCAGCATCTGCTGCCACACAGCTCATATTGTCATTCCCCAGTT
TAAAGGAACCTTGAGCGGCTTCAAAGATCTTTTCAAAGCCTTAATCCTAATAGGTCGCGG
TTTGTTCTGTCACATCAAAAGGGGGAGAGAGGCGGTGGGGGGAATAATGCATCGGGGCTG
GCAGAGATTCTTAAGGGTGGAAGATTGGCAGAGGATTTGCAGTACGGGGAGGACCGAAAT
CTGAAATATCGGACACAGAATGCCTGCTGTAATAGATATGAAATAGGTCTTCTCAACAGC
ATGAAAGGCTGACATTTCCAGAAAGTTTGTCATGAGAAGGCCCTTTTATTCCCCTTCGTC
TATCTGCGTTTGtactgccaccatgtccatagtggaaattcgcaagtg
>NODE_131_length_582_cov_10.752578
CATTCACACGCTTGTGATTCTCTATCATGCTCCTCTCAGCAGCCGTCAAGAGGCCAGCAA
GCATTGAAACAAATCTCTCATATTCTGCTTTTTGATTTCATTCTTTCTCCCTGTCGTCTC
TCCTATTAGCTTATTCATTCTTCACATGTGACTGCCAGCCTGTTAAGGTCATATTAAACC
AAAGCAATCCACTTTAAATGGTTATCTACGACGCGCATTAAAAAGCTCTTTGCTGCCCTT
TAAATATTGTGATTGGGTTATAGGGGGGTCGCTGTTTCGGAGCGCTGATCGCTCTCCCAG
GAGCCCGCTTCAGAATATAAATTGAGTAATATTATAAAGGCGGGCACTCCAGAAGGACTG
GGTAATGAATAGGATTCATGATCTGAGGAGGAACAGGAGGTCATGCAATGAAGTGAAATA
CTCTAATAACTCCAATCCAAACCCACTCAGATGATGATACATTAACTGAGGGACCCTTGT
ATTCCTGTTTTTTTCTCTCTTGTGTCAGCCTATATGAGCATTACATCTACTCCAAAAGCA
CTTGCTGTGGAAAAAAAAGAGAAAGCTGATCCTGGTGGGAATGGTTATTTAAAGTTCTCA
TTTTGCCTTTAATGTCAAGGCCACCTACAACAGTGCTAGAGGGTCAGATCAAATCTCCGC
AAATCTTGTAATCTGCTGCAAAGAAATTAATAAAAAAAAAGaagaagcagatttgtattg
tattac
>NODE_132_length_837_cov_17.523298
CAATTGAGATTGTGATTTAAAGAGTTTTTTTTCTGTCTCTCTTTTCCCCCTCCTCTCACA
TCAAATTGATTCCTTTGCTTGTTTTGCTTTAATATTCATTTTAGCCAAGTGTTGAGTAAA
TGTGCGGAGAATATGAATATTAGGTATGAAGCCTCTTTGCATGAGATCAGTTTTGAAAAC
TATAAATTTTACCCAGCCGAAAATTGTCTGGCAATTAAAGCGTATTGTGTGTAATAAGCA
GTGTCTCTATCGGGTGTTTAGCTTTATCGAGCCTGTCTGGAGATGGAACTCATACCTGCT
GCTCTGTGAATTGCAGCACATAAAAGATGGACTGAATATGTTCCCGGGGAATATTGCCCT
CTCCAAAAGACCAATCCGTCTTGCTTAGGGAGGCAATCTTAGGTGCGGTAGATAAACTAA
TATTTGTGTATAACCTCAGTCAGACAATACAAATGATCGGATGATTTTTCATCTCCTTAT
GCATACAGGGAAATATGAAAAATTGAGGTTTAGGAATATTTGCAGGGTCTGCGAGGCGGC
TGGCTGGGCCGCTGAGTGCCCTGGGCCACGCTCCTCACCAACGACTGCAGAGTGAAGAGT
GATGAGAATATTATACCCGTCTGTTTCCCGTCACTCCCCATCCTCCCCTCCCACCTTCTT
CATTCTCTCCTCTCACCACACTAATTCATATGGCCACAAGATGGAGAGAGAGGGAGCGAG
CGGGATAAAATGAGAGATCGAGTACGACACTGGCCGCCCCTTTGGTTTGCCGTCTTTGAC
TTTCACCGTCTGTCCACCCGTCCATGATTGACAGTCACGCTGACATAAATCTCCTGCTTG
TCTTGCTGCACTTTATTGTCCCTCCCACCCTAAACCAACACCCCTGCCACCGCTGCCAAC
TCCAACTGTCGACACAAGCCCTCTCTTCAacctctgtccctcggctctcacgctgctaaa
aacttcatattgggttagtct
>NODE_133_length_1127_cov_9.917480
ATATACACTATATTACCAAAAGTATTCGCTCACCTGCCTTTACTCATACTATGAACTGAA
GTGCCATCCCATTCCTAACCCATAGAGTTCAATATGATGTCGGTCCACCTTTTGCAGCTA
TTACAGCTTCAACTCTTCTGGGAAGACTGTCCACAAGGTTGAGGAGAGTGTTTATAGGAA
TTTTTGACCATTCTTCCAAAAGCGCATTGGTGAGGTCACACACTGATGTTGGTCGAGAAG
GCCTGGCTCTCAGTCTCCGCTCTAATTCATCCCAAAGGTGTTCTATCGGGTTCAGGTCAG
GACTCTGTGCAGGCCAGTCAAGTTCATCCACACCAGACTCTGTCATCCATGTCTTTATGG
ACCTTGCTTTGTGCACTGGTGCACAGTCATGTTGAAAGAGGAAGGGGCCCGCTCCAAACT
GTTCCCACAAGGTTGGGAGCATGGAATTGTCCAAAATGTTTTGGTATCCTGAAGCATTCA
AAGTTCCTTTCACTGGAACTAAGGGGCCAAGCCCAGCTCCTGAAAAACAACCCCACACCA
TAATTCCTCCTCCACCAAATTTAACAGTCGGCACAATGCAGTCTGAAATGTACCGTTCTC
CTGGCAACCTCCAAACCCAGACTCGTCCATCAGATTGCCAGATGGAAAAGCGTGATTCAT
CACTCCAGAGAACGCGTCTCCACTGCTCTAGAGGCCAGTGGCGGCGTGCTTTACACCATT
GCATCCGACGCTTTGCATTGCACTTGGTGATGTGTGGCTTGGCTGCAGCTGCTCGGCCAT
GGAAACCCATTCCATGAAGCTCTCTGCGTACTGTACTTGGGCTAATCTGAAGGTCACATG
AAGTTTGTAGCTCTGTAGCAATTGACTGTGCAGAAAGTCGGCGACCTCTTTGCACTATGC
GCTTCAGCATCCGCTGACCCCTCTCCGTCACTTTACGTGGCCTACCACTTCGTGGCTGAG
TTGCTGTTGTTCCCAAACGCTTCCATTTTGTTATAATAGAGCTGACAGTTGACTGTGGAA
TATTTAGGAGCGAGGAAATTTCACGACTGGATTTGTTGCACAGGTGGCATCCTATGACAG
TTCCACGCTGGAATTCACTGAGCTCCTGAGAGCGGCCCATTCTTTCACAAATGTCTTGTT
TCACAGTCTGCATGCCTGAGTGCTTGATTTTATACACCTGTGGCCAGGCCAAGTGATTAG
GACACCTGATTCTGATCATTTGAATGGGTGAGCGAATACTTTTGGTAATATAGTGTATGT
AGAACACACAT
>NODE_134_length_476_cov_12.771008
TAACTGTCTGACTGATGTGTGTCCAAGAACACAGTTTTTAGTGCACTGAAGTGCGCCACT
GTGGTGAAGACTTGCTCTCATGCTCGATAATTGACACGACAACTCGTTAAAACGGTGTGA
ACTCCCACTTTCCTACACTGGAGATGACACAGGACCTGACAGGTGAGACGCACCTGCAAA
CTGGGCATGTTTTTCAAGCCACGATTGAGGCGGTTTGCGGACGTCTTTATTGGGTCTAAC
CAACACAAGGACCGGCGAGGACTCAGTGGCCGGCTGGCCGCCGCTGCCACCGCCACTGCG
AGGGGACGACAACAGAGGGTTGTGGGGGTTGCATGACAGCAGCACTGGGGAGAGAAACAC
AGTTCAGGGGCCTTTTTCCAAGAGTGGTAATCAGGCGGAGGGGGATGAAAAAGGCTGATT
TTCAGGGAATTAGCATGATAAGCGAGAACACAAAATCAATCCTCGTCCTCAGCCGAGGCC
TCCTCTGATTACTTTGAACTGTCAAAAAATGGCAGAATCAAATCGAAAGTGCTCGAGGTT
AGGGGAGTGATTTGTTCAAGAAGAGATCGCTAGAGCAATTGACACAGCTCTTGAGACAAT
AATTGGGTTATCAAAGAGAA
>NODE_135_length_417_cov_47.959232
GGACGGCTGTGTCGGCTGGAGGGGGCCCGCGCGCCCTCGGCCAGACACAAAAGCTTGGAT
CGAGGGATGACTTTCAATAGATCGCAGCGAGGGAGCTGCTCTGCTACGTACGACACCCTG
ACCCAGAATCAGGTCGTCTGCAAGTGATTTAGCACCAGGTTCTCCACAAACATGCGATGC
GAGGCAGGAGAGGGGCGACCATCGTCCGGCCGCGCCCCAGCCCTGTCACGAACGGCTCTC
CGCACCGGCCGAGGCCGGCTATCCGGGACCAACCGAAGATCCACGGCGCTACGGTATCGT
CACGTCTAGGCGGGATTCTGACTTAGAGGCGTTCAGTCATAATCCCACAGATGGTAGCTT
CGCACCATTGGCTCCTCAGCCAAGCACATACACCAAATGTCTGAACCTGCGGTTCCTCTC
GTACTGAGCAGGATTACTATTGCAACAACACATCATCAGTAGGGTAAAACTAACCTGTCT
CACGACGGTCTAAACCCAGCTCACGTTCCCTATTAGTGGGTGAACAATCCAACGCTTGGT
GAATTCTGCTTCACAATGATA
>NODE_136_length_694_cov_11.877522
GGAAACAAGCAAATAATCATGTAGCTAAAAGACACCCCACCCCACCACACCACTCCCAGC
ACATTATTCCGTAGGAGCAGACAAATAGTGGAAGGAGGGACGTCAGGAAATAGTATTGCT
TTGAAGCCCATAACTCTATTCTGGAGAAAAGAAGCATCACAGTGTTATTCCACATCCTCA
GATATAAAGGGAAAAAACATAATAACTTCTCGATAGCCTGGATCTCCACTGCCCTATACT
AGCTCTCCCCCTTCGCCCGCCCACACCCCTGCCTCATCCACCATACACCCACTTCTCCTG
CCTCAATCTTTGGTTTCAAAGGAAGCGAATCAGCCAGAAGGACAGAAGGTTATGCATTAG
TACTGGTCATTGCTCAAAGAGTGAGCGTTATAAATAATAAAGGCTTGTGAAGGACACAAG
GGCTGTGGGATGCATCTCTGGTTCACGCCACACAAGTCAAAGACAAGACTGTAATTTCTA
TTCCGAAAATGTGACCCTTGCAGCTTCAATTACATCTCAACAACACCAACCGTGTCCGTG
CCAGGAGATGTGATGCCTCTTTGTTAGCTCTACATGAAAGGCTTATTGATATTGGTTATG
GAGTGCATACTAGACATGCACATTTTTTTTGAAAATTATTCCAGAACTTAAAGAAAGTGT
ATAACTAAAACAGATGCATACTGAAATTCAATTTATTTTCACCACAGATGCCCACCTATA
GAACTTGTAATGCGCTTTTTCTTTTGGAATTCTTTCCAGTCAAGGCAAAAATAATCTTCT
TAATTTTATACAAGCAAACAATGGGGAGAATTATACCGTCAGTTATTTTTGAAGTTCt
>NODE_142_length_166_cov_3.759036
CATGTTTGTAAACATTGCCTTCGGAAGTCAAAACATGTTTGTAAACATTTTCTCTGACAA
TCTGCAGGAGTGCTGTTTTTATGCTCTGAAACAGCGTTTCATGCGCTGAAAAGTCCATTT
TGGCCAAACGGTGTCTCCTCTCAGAGTCTTGACACAATGTCATTTGAAACAGCTTTTGCC
TTCATATTTATCATATTTGAACACATTGTGAAGTCAAAACATGTTTGTAAACATTTTGTG
TGACAATGTGCAGGAGTGCTGTTTTTATGCTCTCAAACAGCGTTTCATGCGCTGAAAAGG
CCACTTTGGc
>NODE_143_length_594_cov_21.343435
GAAACTTGTTAACTATATCTGTTGCATGCAAGAAATGGCATTCCATATCATCCCTACATT
TTGCTTAAGCCTGACAGCTTTGAGGATGGGAGGGGGGTTAACTTAAGTATCTATTTTAAG
GGGATTTGGGGCTGCTGCTCAGCATTTCAGCCCTTGCTGACTCTCGGTGTCGCTTCGCTC
TCCTCGCAGGTGGATGCTTATGGAAACATCCTCCTCACCACGCTGGAGATGAACAACGAA
GTGATGCCTTCTGACGTGGGGAGCAGCGTCAGTGACTCTCGGAATTCAGTCATGTCCTTT
GACAGCTCCGGGGTCCAATTCAGGAAGCCCATGGCGCCCCGAGATGGCTTCAGCCACCAC
TCGCTGGATCGCAGTGCCATGCGGAGCCGGGCCAACTGTCGGCTACGACGACGCTCCTCC
AAGCTCAAGTTGAAAATCCCAAACCTGTCAGATGTTAGCACCATTGACAAGTGGTCCCGG
GTCATTTTCCCTATCACCTTTGGATTTTTCAACCTAATCTACTGGTTGTACTATGTGAAT
TGATGTGCATCCCACTAGGAATCATGGGCCATATTTTGAGAGCACATTAAATTGGCTTTG
ATACAGTTCCAAAATATGTATACACATATACAAGTTGAACATATGTATATGCATATTTCT
ATATATTATATTTATATATACACGTGTGAAATCTGAAGGACCTTTCTGCTGTACAAAGCA
TTAATAGGATGACTTGAA
>NODE_149_length_852_cov_12.685446
GAACCACAACCTCGCCCAGAAAATTAACACACTGCTGGCAACCATCACCTCCAGCTGCTG
CAGCTGAGGTGTTTCCAGGTGCAGAATACAGAGGCGTTTGTCCCAGATGTGCACCTGGAT
GTTAGTCTCAGTCCCTGTGGCATTCTGGTTGAGGAGACTAAAAGGCAGGCAGCTTATCCC
TTGTTCTGGCAGGGCACCTAAGTAAGATTCTTTTTTCTCAATTCTCCCCAGACACACCAT
CCTGAGAAGCCACTTTTTCCTACCACAGGAAGCCCAAGAGAACACTATAGGTAGCAGTCT
GACAGGCAAACTGAACCCTGGCCTTTTATATCCTGCCAGGTTTGAGAAGTTGGACATCAC
CCCTAAAAGCGCCCAGAAGATTAAGCCCGTTCTGGAGCGCTGGATGGCCGAGGCTGAAGC
CCGCCACCGATCCGGCATGCAGAACCTGACTGAGTTTATCGGCAGTGAGCCTTCGAAAAA
ACGCAAGCGGAGGACCTCTTTCACCCCGCAGGCGCTCGAGATCCTCAACAGCCACTTTGA
GAAGAACACACACCCCTCCGGACAGGAAATGACGGAAATAGCCGAGAAACTGAACTATGA
CAGGGAGGTGGTGCGCGTCTGGTTCTGCAACAAGAGGCAAGCCTTGAAAAACACAATAAA
GCGTTTGAAACAGCCCGACATCGGCGCGGCTGCACCAATGGACCCTCTCACTGATTCTCT
AGAGGAGCTGCCCAAATGAACGAGCTCTCCGGCAAAACAGTGGAGTGGAAAAGTGGCAGC
CATTTAAAAACAACAAAGGTGGATGAACTCCTCTTGAAATGAGAACTGAGACATGTTCCC
AAGTCACCTGGATGGACAGTCCTGAGTTTGCAAACAAAAACTATGTGTTGTCAGTGTGAT
TAACCACAGTTATGTAAATGGCGAAACCAAAAACACGAAAAAAGAGATTAATATCTGAGA
ATTATGTAAAAACATACGGTgtgctgtttcaaagag
>NODE_150_length_309_cov_1.754045
TGGACTGAATCACATCATAATAAGGAAGTGAAGCGGAGCAGGTCCCTTTTTTATCCCCAT
TCAACAAGGCAGAACGCGGCGGCCATGTTTTGGTCTCCTGGTCAAATATGTTGAAACAAA
GAGGTCATCTGAGAAAGTGAAGCCAATAAAAGGGTGAGGAAGGTAACAAATACATTTCGG
AAAAGTGAAAAGCAAAGGAGCAAATGAAGAAAAAAAATCAATGAATTTACTGAATTTAAA
CAAGTGTATCGATGGTGTCCATTTTAAATTGTTTAGTTTCACCAGTTTTCTTGAATAAAC
AGGTTATTTAGAGTTGAGCAATACATCTGATTCCTTTCAGACTTGAACTGTTTATTGGTA
AATGAATGGAGATGGGAAACGGCCCTGTTATTTCTCATGATACAGGCATTATTACAAATT
AATTGCTCTTCAAGTGGCAATAAATATCTATGt
>NODE_151_length_748_cov_6.225936
CTCTTAATTTTATTTTCTGGAAGACAGCACATAAGAAAGAGGCAGAAAGGAAAAGAAACT
TTGATGTCTCGTTCCTTGACAAACGTTGGGTGCGTGCCTTTGGCAGTGACAGTAAACCAA
GAGGTGGGTGAAGAGGAGCTCAGGCCGGTTTAGATATATATTCAGTTCCTCTGAGAGAGC
AGAAAAGAGAGTGAGGAGAGAGGGGTGAGGGCAGAGGGGTTAATAAGGCAGTGGGAATAA
TACAAGCGTTGGCAGCTCGGTGTGTCACTGCCTTCTCGCCCTGTGAAGGAGCAGGACACA
CACACACACACAGCAGGGGAGAAGGACACAGACTGCTCAGTATGCAGCCCTGACATTGTC
CACATCTGATACGGGACATTAGCCCCTAACTCCCTCCATACACCACTGCCCTTCACTTTA
TATTACTTTATGTTAATAGAAAAATATTACATACAACATCATTTGTCTTTGTTACCACGG
CACCCCACAACTGATTTAAATGCATGTGTTTACCTCTACAGACAGGTGAAGACAGGGGGA
AGGGTGGGTGACTGACTGTGTGTGTGGGTGTGGGTGTGTGTGTGTGTGTGTGTGTAATAG
GGGAGGGTACAAATGCGCGCATCTCGTTCAGATTTATCGATCTTACCCACCTCTCGCCAG
GACCGAGTTGTAACCTATATATAACCTGTGTTGCTGTGAGGATGGGTGTTGAGTGTGGGA
CCCTGACATCAACCTGCCATCACCCACAACTCCAGCTCTGTACTCTACACTGGCTCAACA
CTGAGACAAAGacaggtgcacaaagtaacattccaaaggctgacctcatcaacgcacctt
tacttttctatatcaattctgatagcttctttttactaaaaatcattagaca
>NODE_153_length_166_cov_9.072289
AGGTGGTAGAGGCTCGGGAGTAGGTTCCGTGCGATCGCGGTGGCAGCAAATGGGGGGGTA
GACACCAGTGTCATGTCTCTAGCACTGACCGTTTTCCAAAGCCTAACCCTAACCCTAATT
CCAGCCCTTAGGGATAGGGTTGGCCCATACTATGGGAGCCAAAAAAGTGTCACTACAAAC
CTATACCAATCAACTCGGAGCGGTCTGAAACGTGCTCCCAAACACCTTCTGTGGGCACGT
CTCTTGGCCTCAGCACTTTGGCTGCGTTCTGCGCGTCCCATTGTCAGTGAATGGGAGAAG
GTTTTGGCCA
>NODE_154_length_518_cov_7.270270
TATTTGTGTCTTGTGGTGACATTAACAGCTACAGTAGGCTAACACAAACCTGGTGGAGGG
CGGTGAGACCGTCTACATTGGCGTAGTTGATGTCAGCGCCCCGGTCAAGCATTCGGAGCA
CCTCCTCGGTATCGCCGCTTGAGCAGGCGGCCAGAAACACGGCGCCATCATCGAACTTCA
CCTTCGTCTTCTTCTTTTTCAGAATAGGAGGCTCCAGGTCCGTTTCCGAGCCCAGCCATC
GCTTTAACTGCTCATTCCTCTTCTGCTTGGCGTCCGCCATCTTCATCCCCCTCCTGTCTC
GGGCTTCTTATCTTTCTCCGAGAGAGGATATACTTTATAGTGGCACTATCCCACAGCGCA
CTGGGGCGTGGGAAGGGAGGGCTGGGGAGGAGGGGGGGCCGAGAGCGAGAGAGAGGGCGT
CTGGATTGTTTTCCATAACCTCGCGAGAACTGGAGCCCAGGAGCTGCAGTATAACGTCAT
CATGAGCAGATTATGAGGGGAGAGTGAGCAGGGTAATCCCTTATAGACTGTGTACACCAA
ATAAGACAAGAGTGCTTGAAAATATTACATAACACTCCACTGGCTCACAAGCATTTTCAC
AGAGAGCTACTGTTACTTACAGTAGCTGCTATTtttaccttctctgctctgcccagtgtt
at
>NODE_155_length_432_cov_11.032408
CATCACCACTGAAAACAAAGACTGATTGTTTTCTGCTCTGTGCCACCTCTAAGTGGTTGG
GAGGGTTTTAAAGGCAACTCAAGCTGACGAGAAGAGAGAAATAAATAAATAAACAAACAA
ACAAATAAATAAATAAATAAATAAATAACAAGAAACAAATCAAAGAACCAAAAATGCAGC
TGACCTTGAACGAATTGTCAAACGCAAAGTGACGGCAAAAATACAAGGAAACGTAAACTA
AAAAAAGAACGGGAGGAGGAAAAAAAAGAAAAAAAAAGAAAAAAAAAAAAGGATATTGAA
AAATCATTGAGTCAACATGGACATCTGGCATTGGGTGAAGTTTTTAATTACCTCTTTACG
CCATAGGCCATATTAAGCAAATTGTCCAGCCTGTAAAGAGAAGGAGGGTTCTGGGGTTAA
TGGTGGGCAGATGGTCGACTCACTCAATGGAACTAATGTTAAGTCCCTGTAGGAACTGCA
TGGTCCTCCTCACTCAAGAACAAACAAACCCATCTATAGTTGGTCCATTACACTGAGGAG
CCCCACCAGAAAAAAAGAAAACAAAAAAAAAAAAAA
>NODE_156_length_145_cov_17.827587
AGAGGATGCGAAGGGATGGGAGTGCGATGAGGGTGAGGATAAGGGCGGGGAGAATTGTTC
AAATGATTTCAATTTCTTGTGAATCTAGAATGAATTTGTTAGTTAGTTTGGTGGTTACTA
TAGCAACAATGATGTAAAGAACTAGGGTACTGATAAGAAATACAATTATTAAGGCGTGGT
CATGGAAATGAAGAAGTTCTTCTATTACAGGGGAAGCTGCGTCTTGAAATCCTAGTTGGG
AGGGATGGGCCATTGATGCAAGATACGCGGGGGTTTAACCCACAATTCT
>NODE_166_length_368_cov_2.239130
ATAACGCTTTGAACTCCACATCAAACAAAACGTTGGTACCGGCTGCATCGACATTATTAA
ATTCATGGTCTCATTATATGATGTGTTGTTCATTTTTTGTCTGGGTATCCTATGCTGCTC
TGAAATGAAGTGGTGCATGCATCTGCGTGTGTGCGTGTGTTTGTGCGGTGATGAAATGGG
AAAATGGGGATGAAGAAAAAGCAGCAGGGAATTGAAGATGTGGAGAGGGGAAGGGAGGGA
GGGAGAGGAGATTCTCTTTTGAGATAAAAATATACTCCTTGCAATCTCTGAACACAAATG
CATGTACGCACACATGCACACACAGACAATGAAGGTACATCTACAGTGGAGAAAAATAAG
TTATCTGGAAAGCTCGACTGACCCTGTCTACAAGCAAGCCTGTAAATAGCTGACCTTGTG
CTCTGGAGGAAATTGAGAGCAAAATTCCCCTGCAGGGATCACCATCATTATTATTAGTAG
TAGTAGTActattattattattattattattt
>NODE_167_length_525_cov_18.899048
GGAAAGATTTGTGTATCCTAAACCTCCAGAACATAATCATGACATTATAAAATCAGCCTG
AATAGTTACCTCAGGCCCGCAGACCCAGCCTTCTGTCGGCCGTGCTCACTCAGCCTGTGT
TTGAGTGTCAGCCAAGTCAGCTATGGCTGCTCCAGAGAGCCTGAAGTCTGTTGGGGAGAC
GGGACATTCCAAACAGCATAACTCATTCTTTACACCATCTCTGCTGCCATTAGTTAATTA
TATGCAGGTGTTTTCCTTTCTCAGGTTTTTGTTGTAGATCTAATAAAAATGTAACCATAA
GTACATAAAGCCAGAAAGACAGCGAAAAGGAAAGGGGGAGACAGTGTGGAGGAAGTGGCT
GAATTTGCTGTGTGAAGCAAATTACTGCCCCCATGTAGATTCATCAGTTCTCCCTGCTGG
ATTAAGGAAGGGCCTTTCTAATGAAGTTCGCCCCGTCAAAATGAAGGGACTAATTCTGAT
TTAGCTGAGGTAATGAACTTCCCCTCTCCTAGTGAGAGCAGCACCATGGGGTGAGGAAAG
AGGGGTGGTTGTGGAGGGGGGGAGGTGTGGGGGCAAAGGAGAGTGGCAGCAAGAGAGAGA
GGGAGACAGGATGGAGATGAGACAGGAGAGAGACATGCAACGAGGACAGATAGAGCTAGA
AGGGAGAGC
>NODE_168_length_813_cov_9.111931
ATGTTTTAGCTTTGTTGTAGAGGTGTCGGTCTTACTGTGACCCCTGCATGTCCGGTATGA
AAAAGAACTAAATGAAAAAAAATCACAGTGTCACCAACTTAACTTTTTATGTGGGTGAAA
ATAAGTGAGACTAAATAATGTCATATCTGAACACAAAAAGGTGAAAAAATGTTTGGAAAA
AAAATTTCTCTGGACACTAAAGCCTCTTTTCTTTGGAGTGGAATTACAAACAGCTGCATA
GCAAACTAACATCAGGCTGATGAGGATAAAACACAGTAAACCTGCATGATGGAGCTGAAC
CATAAAAAAAACTGGATCATTAGCTTTTTGTGTATCTGTGTGATTTTCAAAAACATACCT
GCTGTAGCTGCAAAGAAAGACACAAACAGAGGTGAGACATTTGTTAAAGAACCTGCTTTT
TTTTTTTCTTCCATGAAAGCAACGTGCTGTTGTTTGGATTTTCACATGATTGATGCTTGA
CTTAATCCAGTGCTCTTTGCGCCTTCCCAGGAGGGTGAGGCGGTCTCTTTGTGCTGCTCT
GTCCCATGTGAAGCAAACCAAAGCGGGAGAGTGAGGGTCATAGCTATTCGGCAGGGTACC
AGATCCTTCCCACCGGCACATCTGCATGTGAAATCGCCATTTCACCCCTCCACACTCCCT
AATTGTTGCTAAAATTATTTGTGAAATTGCCTTCCACCAGGAGTGTTTTCCACGGCAATT
GTCACACAATTTTATATGCACGGTGGGCCCACAGAGTTGACACACGCACCTCTTCTTTTC
TGCCATATGTGCTCTTTCTGTTCGGCTTTAATAGTAGCGCATTATTTTTTTCTCCACAAT
TACCTTTAAGCAATTACTCTCGTGCGTTCTGCGGGGCAAGTCAACCTGTTGTCATCAATA
GCGGGTCGATCCAAATGTTGTAATTACCGCACAAAGCTATAGGAGCGCATTTAGATg
>NODE_169_length_876_cov_9.622146
AGTTTTTCTCCGCTCATACGGATCTTTTGCGTGCGTAAAGTTATGCGTAATTTGTGCGTA
AAGTTGCCCCTTTCAGTGCAAAATGAAGATGTCACTGCATTATTTATGATCCTTACAAGT
TTAATAGTGACAATATGCATACTCTGGCGAGGCAGTCTGTTTTGTAATCGCGTAATCAGA
GTGGGGAAATTGCTATTTCATAGCCGCGCAGTCTTTGTTCGCTGCGACAAAAGAAAGGCG
ACTGTATATCTGGATCAAGTTTTTAGGACTTTTATTGTACAACAACCTTTGCATAACAAC
TATTTTTCTCAAGCGTTGCCCGAGGCACTGCGCATGCGTGCTGGCTGCTCGCTGTCACTA
AGACATTTTTCTTCGCGTTGGAAACTGTCACTGGTGACGTCAATCACAGAGCTCTGACCA
ATTAGAGCGCAGGGTGATTGTTTAGCTCCACGGGCTGCAGCGCCTACCATGAATCTCTAT
TCAGTATCAAAGCGTCCTGCTGCTGCCTCTCAACCGAATGGGATTCCATGTAGTCTGCAG
ATAGACTTAACTTTATAAAGTTTTTTTTTTCTTTATTTTTCATTGCGATTAAAATATATT
TGTCATCATCATTATTATTTTGCCTGCTGTCAAGTTATTCTAAAATTAGGAAGTAATGAG
CGTGGATGCATTGGGAAGCCCCGTGATGGACCCTACGTTTTCCAAACGGAACACGGCGCT
GAGATTAGTTGACTTGGCAGGGGCTCACCACCATCACCATCATCACCACCATACCCCTCA
GAGCGTGACAGGCTTCCCGGGGTTCAGCAGCCATCCACACTCAATGGCTCACTCGCACCC
TGGGGAGATTACTGCGGAACCCCGCCTGGGGCCGAGTCCATTCGGGCCAGAACACATGGG
GCACTCCGCGGCCCTCAAAATCAGCCCAGCCCATCATTATCCCCACCACCATCACCACCA
CCACAATCATCATATGGCAGGCCACAGTGAAGTGGTCTCCAGTCAAACGGGAGCTTTTGg
>NODE_170_length_578_cov_22.038063
CTGAGGAGGAAAATTATTGTAAACATAACATTGGCTTTTGTACAATTTTTTATGACTTCA
TAACAAGCCATATAAGTTGATACAGATTTATGTGTGACAACAGACTAATGACAGATGTCA
AATGTAATTTAAATAGGATGTAATTTTATAACTTGTTGCTTCAGGAGGGTTTTTTTTTAA
GTAACAAGAACACAAATGAGACAGCAAATCAAATTAGTTCTCAGCATTTTAGGCAGTTTA
TTTGAAAAACACATACAAAAAGATCATATACAAGACAATAAATAAAAAAGAGACAGAACA
GTTTGGGTTAAGCTATGCAACTTTTTGCATCATCATTAGTAATAAATACAGTACAAAATC
CACCCAGAGTGAATCTAAAGATTTTCCACAATATTCACTGATCATGTTATTCTTCATTAT
GATTTAGCTATTGCTTTCATATTATTGATACATACTTCTACTTTTCTATAAAATACTCAA
GATCATAAAACATTGCGCGGTTACAGCAAAACAGCAGTGTGTTGTACAAAGATGGCCACT
TCCCTTTTTCACTGGCAGGTTAATAATCAACATTTTTTCAGCAGCAAAGAAACATCTGAA
ATATTCAAGAAGGTACAGCATCATATTAAACACATCTACAGAGCTACTCCCACATACACA
TAGGAAAACCTGAGAAGGACATGCATTAAAAAGCTTGTGCTTTAAGTTCTACTGTTCatt
cc
>NODE_171_length_947_cov_5.521647
GTCCTTACCAGATGGCAGAAAAACGGCACAGGATAATTGAAAATCTAGAAGTGGATCAAT
ATTTAGAAGCCCAAGGTTACACGAAGTATGACACTACTATTAACATGGAAATATGATGCA
TTACATCCACAGGCAAATTGGCTTGTGTTATTTGATGGTGAGTGAGTACTGACTGAAAAG
CTTCTAGTGCTGGTTTCGTAATGACAAAGATGCCGCTCTTAGTTTTAAACCATCACAGGG
TAACTGCTACTTCTCGTACAACACGGGCTTATCAAAAATGTGCAGCCTCATGTGCGTACC
TGCGGCCACTTGTGCACACTTACACGCATGCATACTGTTGGTCAGCGGTATGTGGAGCAG
GTTCTCGAGGTCTCCTTTATGACAGAATGTACCATGAAAGCCCAAAGCCCCACCGTGTCA
CAAACTACCGCTGGCCCACCCCACCCTTCTCTAGCATTTACCTCTGGCCTGTTAAAAATG
ATATCAGCTCATGGAGGGCAAGCATTAGCATTTGCATTTTATTGGAAGCACAGAGATTTA
GAGCAGAGGATATATCAGCTCTGAGCAGACAGAATTAGTTAACAATGCATTACCTGCCTT
TTATGGCAGCTATAACTCTTTTCCCCTGGTGGGGAGAGGAGATGAAGGGAGGAGTGGGGG
GTGGCGGCAGCGGCGGCGGCGGTGGTGGTGAAGGGGAAACACAGCCACAGAAGGTTGGTG
GTGAGAGCTGTGTGGCGCAGTAGAGGGGGGCATTCCGAACGAAGAAGCTTTGTCTGTGGC
GCTTTACTGCACATTAAGTGTGATAGCCACCCAAATTAGAGCATCGCATCGCAATCACCT
TCACACAGATCAGTGCACTGTGCTGAGAGATGATGAGCCAGTCGTCGCTGCAGACATTTT
TATCTGACTGCAACAAGGAAATGGAGACACAGCTGTTGGGCAGCTGTGCCTACACGATCA
TAGCACAAGAAAGGCCACATCAAATTACACTGGCCTCTGTGATACTCATGACTTACAGCA
CTTTTTCACAGCTTCTCTCAGACTCATGTTTTTTCCTTGATATGCaaggtggtcgtgcat
tgtaccgtgtg
>NODE_211_length_145_cov_1.641379
TGCTGTTTTTATGCTCTCAAACAGCGTTTCATGCGCTGAAAATGCCACTTTGGCCAAACG
GTGTCTCCTCTCAGTATCTTGACACAATGTCACTTGAAACAGCTTTTGCCTTCATATTTA
TCATATTTCAAGACACTGTGAAGTAAAAACATGTTTGTAAACATTTTGTGTGACAATCTG
CAGGAGTGCTGTTTTTATGCTCTCAAACAGCGTTTCATGCGCTGAAAATGCCactctggc
caaacggtgtctcctctcagtatcttgacacaatgtcacttgaaacagc
>NODE_212_length_509_cov_15.102161
CCGAGCAGGTCAGGGGAATAAAAACGAAACGGAAAAAGGAAACTAAACAGCATGCAGTCC
TAATTTGTCATGCTCATGTGCGGCATGTCTGTGCGGGTTTGTGTGTCTCCAGAGTCCAGG
CTGTGTAGATCACCATTCCGCCTTATCTAATTTCATTAATGTGATCCCCTGTCCATCCCC
TGACGGCTTAATAGCCATTATTTGTGGGTCCCTTCAAATAAAGGCTCAGCAGTAAATTGC
AGTCTGTGGAAATCGAGATATAAACGCCACCCTGCATTACTGTATAATATCTTTCCCTTT
AATTAACTGAAAGCCATGCTGACATTTATTGGATTGCAAGTTACTTGTTAATGGCAATAA
ATTGCGAAACAAAAAAAAGAATCATTGCTTATTTTACATCAATAATTTGTGGACCTTTTG
CTAATGATTATTCATTACTCGCCTATGGGGACTGTCGTGTTTGGTGAGCTAAAGTGAATG
AAGAATGTAAAGATTTAAGTGGGCAGCATCTACTTAGTGTTATGGCTTTGGTGCCGTGCA
TTAAATGCCTCGCTCTGTTGCTGTCCCTTTATCCTGTCTTGTGCATCTGGCTTTTGGTAA
AGAATGTGTTCGGCAAAATTTAttgcactgagaacattccatcaggctgcgtt
>NODE_213_length_313_cov_9.252397
CACACACACACACACACACACACACACACACACACACACACACACACACACTCGAGCTAT
GCTATTAATACTAGGGAAAAGGAGAAATCAAATATTAATCCTTCAACGTCCACCTGAAAT
TGAAAAAAAAAATGTGTGGACTTACCATTTTGTTATTGATTTCATGAAAATGAATTTCAC
AGACTTTCTCTACGATGTCTTCACTCTCAAAAGTTATGAAACCAAATCCTATGCAGAGAG
AAACAGAAGGGAGGGGAGGGAGAAAAAGAGGGAGAATATAAGTTAGTGGTGAGCCTTAAC
AAAACTTCAGTAACTAAAAGAAAATGCACCACAAGATGGAATATTATCATGAGGCAGATC
CAGGAACTATGCGACTACATCTGTGGAGATTGGCTTGGGCATGGAAAAGAACAAGTGAAC
AAGACAGACATTGTCCTCTTTAAATCAGGAATATGAt
>NODE_214_length_404_cov_2.720297
GCAAAAAGGGCTTTTAAGCACACGAAAAGCTGTTTCAGAGCATGAAAACAGCAATACTGC
AGTTTTTCAAAGACAATGTTTCCAAACATGTTTTGACGTCACAATGTGTTCAAACATGAT
AAATGTGACGGCAAAAGTTGTTCCAAGAGACTTTGTGTGATATAATTCAGTGAATACACT
ATGTGTCAAAAGTGGCCTTTTCAGCATGCCAAATGCTGTTTCAGAGCATGAAAACAGCAA
GACTGGCGTTTTTAAAAGACAATGTTTTCAAACATGTTTTGACTTCACAATGTGTTCAAA
TATGATAAATATGAAGGCAAAAGTTGTTTCAAGAGACTTTGTGTGATATAATTCAATGAA
CACAATATGTGAGAAAAGAGGCCTTGTCAGCGCATGAAAAGCTGTTTCAGAGCATGAAAA
CTGTAAAACTGGTGTCTGTCAAAGACAATGTTTCCAAACATGTTTTGACGTCACAATGTG
TTTAAATATGATAAATGTGAAGGCTGAAGTTGTTTCAAGAGACGTTGTGTGATATAATTC
AATGAACa
>NODE_215_length_822_cov_2.985401
AACACTAAATGTTTTTTTTTTTTCAAGTTGTATTGCAGTTTTGTTGCATACTAAACAAAC
GTTAATTAGGCTGTTGTGTTAGCAACCGGTTAACGGTTTTATTGAGTTTGCTGACTTGTC
AGCTCATGACATCAGCTTGTGTTTGGTCCAGATTCATGTGAATGATAGTGTTGTGGAGGC
TCTCTAACATTAATGAACTTTATTGACTAATATTGACAGTGTGTTTGCTGGCTGTTTAGC
AGCCGAACATGTAGTGTGTAGTTAGCTCTCCTCTCCACTAGAGACTGATGGCGGAACTCC
GTTTGTTGTTACTCAGGATGGTACAAACGTTATTTTTCCCAAAGTAACAACTTCGGTCTA
CTTAGCAGAGGTAACCGAAACACTATATGTATATACATATATTTAGGTGTTTATGTGTTA
TCTAATGTGTATGTGAATGAAAATGAGTTTATTTGGAGTTTCCGTTTCTCTGCTTCCTAT
TGGTCTAAAGCGTACCAGGTGTCCAGGAAGACGGGCGAAGGTGCATTTGTGAACATGAGT
TGATTTAACTTACTGCAGCCAAACAAGACAGTGCTGTATGATGTGGTTGTATATAGTTAG
TGTTTTGTATGATGAGCTAAAATGTGTAGTTTCTGTGTACTTTTTATTTTCTGAACCATG
ACTTAGACTGACGGTGCGGAGAATGACCCCGTTTCCTCCGACGTTTTGCCGGTATCGCTT
CTCGGCCTTTTGGCTAAGATCAAGTGTAGTATCTGTTCTTATCAGTTTAATATCTGATAC
GTCCCCTACCCGGGGACCATATATTAAATTGATTTTTGGAACAGGGAGATGGAATAGGGG
CTTGCTCCGTCCACTCCACGCATCGACCTGGTATTGCAGTACTTCCAGGAACGGTGCACC
CCCTCTATGGATGTTAAAAGGCAATCAGAAATTTTAGTCTAGTTCTCATCAAGTTGTGTT
TGGTTt
>NODE_216_length_1171_cov_16.280102
ATTATTCCAAAGCCACTGGCTCTCTTTTTGGCTCGCAAACAAAGAGTGGAGGGTGTAAAT
AGGAGGGGAGGCTCACATGGTGCACTATGGGTCAAGAACAGGCTAACTTTGTTGAAAATG
CACTTTGACTAACCGTCTCCTCCTCTCTCCCCCCCTCCTTGTTTTTGTCTCTCTCTCTCT
CTCTCTCTCTCTCTCCCCCCTCCAGTTCCACCAGGTTAGAAGAGTGATGACCATCCTGTT
CCTTACTATGGTTATTTCATACTTCAGTTGCATGAGAGCTGCGCCCCTGAGAGATGCCCC
GGGCATGCGGGGCCATCGGACGGAAGGCTACTTGGGCGCTGCTGCGACGGCCGCACGAGG
CCACGGGACTCCACAGAGTGGCGGCGGGCCAGGCCAGCGTGGGGAGCTGCCCTCACTCAC
AGACACATTTGAGCAGGTGATAGAGGAGCTGCTGGAGGTGGAGGGCGAGGCGGCACAACT
GGGACGGGGGGCTGATAAGAGCCAGGGAGGTGGGGGCCCGTCTTCTGTGGTCGCCTCAGA
GAGCAAGGATGTCGACCTGTACGACTCACGGGTGATGATCAGCAACCAAGTGCCTTTGGA
GCCGCCGTTGCTCTTTCTTCTGGAGGAATACAAAAACTATCTGGATGCTGCTAATATGTC
CATGAGGGTGCGGCGACACTCCGATCCCTCGCGGCGCGGAGAGCTCAGTGTGTGTGACAG
TATTAGCCAGTGGGTGACAGCTGTGGATAAAAAGACGGCAATAGACATGTCTGGGCAGAC
AGTTACCGTCATGGAAAAGGTCCCTGTCCCCAATGGCCAACTGAAGCAATACTTTTATGA
GACCAAATGCAACCCCATGGGGTACACAAAGGAGGGCTGCAGAGGAATAGACAAGCGGCA
TTATAATTCCCAATGCAGGACAACCCAGTCCTACGTGCGAGCACTTACCATGGATAGCAA
AAAGAAGATTGGCTGGCGGTTTATAAGGATAGACACTTCATGTGTATGCACATTGACCAT
TAAAAGAGGGAGATAGTGTATAAAATGTATAGATTTTATTGAAGAGTTTAAAAAAGAGAA
TAAAGAGAAAATATCTATTTGTATATATACATAACAGGGTAAATTATTCCGTCAAATGAA
AATTTTATGGACTGCATGTAAAAAAAGATGAAGTTTATACAGTAAAAGTGATACTACAGT
CTATTTATTGAACATATTCATGACCTTGTAAACAATTAAAAAAAATCTGATCAGTCATTT
GCGCCCAGTTTAAAttactatatcacattcctccagacattgtgatttgtttacg
>NODE_221_length_476_cov_10.672269
CCGTGACGCACTGACATTACAAACGGCTGAATCTCCCTCTACATGTCTCTGGATCTTTTC
TCTGCTGTCTCTCTTATTCATCCTCTTTACCTCCTGTCTATATTTATTTGTACTCTTCTC
TTGCTTCACTCTCTCTCCGTTTCCTCACCCCCTCTCCGTCTCTCCATCCCCCCTCTCCAT
CTCTTCTGTCTCCCTCTCTGTCTTTTCTGTCTCCCTCTCTGTCTCTTCTGCCTCCCTCTC
TGAGTAAGTGAGTTTCATCTGGGGTGCTTGCCGGGCAAAATCACCTCAGGGCGAACACTT
TATTATCTGTAGTCAAAGCGTCACCACAAATACCATTCTACACACACAAGTGTCACTTTC
CATTTGTCTGCACTCTGGCTGCATTAGCAGAGCCGAGCCAGCCCAGAGCCTCATCTCAAA
CGCACCCGGCAGAAGAAAACCAACAGCGTGGGAAAGCACTCGTCCTGCATTCCTGCCCCA
TTAACACCACTGGCAGCACCAGAGAAGACCTACTGCCTCTCAAGGGAATTAAAACATTAT
TATCAGCACTGGGCTTTGTGCAGAAATCTTATGAAATGGCAAAAAAGAGCAGAGTTTATG
CAGACATCTTACTATGTtac
>NODE_222_length_335_cov_9.740298
GTGTGTGTGTGTGTGTGTCAGAGAGATAAAGAGTGTGCTCTATCTTTCTCTTCCTCACTG
CTCTTTTCTTTCTGAGTTTGGTCGTGGTTCCCCCGGGGCCCCTGTCGCAGTAATGGCCTG
CTCCTGATTGCTCTGATACAGGTTAGGAATATTGGCTTTAATGATGTGTAAAATGAGCAA
GCAGTGCCTGTGACATTTACAGATGGCACCGCCTTGGCCTGTTCTTCCCAACTGCTCGTT
AATTCACAGGAACGGCAAGCACTTCTTTAAGTGACTGCCTGATGCATGCATACGACACAA
CACAACACTTCCTACACACCAAAACAATAGCTCACCTTGTGCACCCCTGCACCTTGTCAT
CATTTCAGCTGAGCGTTCACACAAATAGATGAAGTGAGGAGTCCTCAAGGTGAGGAGCTG
TTTGCTAAGTCCTTTCAAAGGGTTTGTCACAACAGTCTccagaggtccttcagaggctt
>NODE_223_length_404_cov_1.851485
GTTCTGGAGTGGGGCCTCTGCTCAGCTTGATGATCAGTGTCATTTACTTCAACTGTCACT
GTTTTTAATGTTCTGGCTGATGCGTGTATATTTCAGGTGCTCTTATTAGCAGTTACCAGC
CAGGCCTTGTTGCTGCAGCCAATCACAGCACCTTCAACCCACCTTAATGGTAAAGCTCAG
AACCTCGATGCCCATCCTGCCCACATCAGGAGCTGCTACGTCCCTCACCAGTTTAGCGAA
CTGGTCCCTGTCCCGATAGATCTGCTCTACGGTCAAGGTACCTGCAAACAATTAACATTA
GCAACTTTTTATCACAACATTTCATTTTCACAAACAAGCAGCAGCCTTGTTTTTACCTTC
TGCATTTTAACTTTGATCAAGATTTCTTTGGGGTATTTAAAAAGACAGGATCTACTTCAT
TGTTTACAGAAGCGTACAATCCTTAACTAAAATCATTCAGGTTACTTGttataacagtaa
cagaccaaaccaggacaaagataattcatttttataaaatctgttactagtttgataatc
aattaatt
>NODE_224_length_611_cov_13.468085
AGCGGCAATAAACCCTAATAGGACCAGCATGCATAGAAATGACTCCCAGAGGCCGGGGAA
GCCTGGCGTGCCGCCAGAGACGCTGCAAATGGCAAATAATAATTTCCTCTCTACCTTATC
CCCCGAACACTGCAGACCTTTAGCAGGAGAATGCATGAACAAGCTGAAATGCGGCGCTGC
TGAAGCAGAGATAATGAATCTCCCAGAACGCGTTGGAACTTTTTCCGCTATTCCGGCTTT
AGGGGGCATCTCATTACCTCCCGGGGTCATCGTCATGACAGCCCTTCACTCCCCCGCAGC
CTCAGCAGCCGTTACAGACAGTGCGTTTCAAATTGCCAATCTGGCAGACTGCCCACAGAA
TAATTCCTCAGCATCCAGTGGAAACCCAGCGAAGAAGAAAAGGAAAAGGTGTGGGGTCTG
TGCACCCTGCAGGCGGCTAATCAACTGTGGTGTCTGCAGCAGTTGTCGGAACCGCAAAAC
GGGCCACCAGATCTGCAAATTTAGGAAATGCGAGGAGCTGAAGAAGAAGCCAGGCTCATC
GCTGGAGGTGAGCACCAGGGCTCTGCTTCCCCTTCTTTTATTATTATCCCCTTGCACTCT
AAAGCATTAACCTTTTCATCCAGTCACGTTCTAAGCCCTTGAAAATTGTTTCCATGCCCA
CCCATGCCTGAACATCCCCCCGGTTTCTCAAATCTGCCTACCCGCCTAGCCTAATTggca
gtaattaggggtgtttgtgcggagcgcaagctgag
>NODE_225_length_762_cov_21.498688
CCTCCCAAAGTATTCAAAGATTCTTTTAGATGAAATACTACGTTAAGATGTGCTGCATGT
TTGTTATTGCAGTTTTTTGAAACAAATACATAGAATCAATAAATGTCAATTTGTCAAATT
TCATCTGCAATGTTAAATGTTCATTTACTAAATTAAAGCAGGACTGTAAAGGCAAACACG
TGGATTAAACTCCGACTAGGATCAAGATCTCTGTTTGAGCACAGAGATGGTCTTGATGAA
ACACTACATTGAGAACTTAGCAGGAAATGATGTCTTTTCGGACTGTTGATTCTTTGCAAT
TTCAAACAAAAAGCAGATTCATTCCAGAAATTGCAAAATAAACACAATACTGACACAAGG
ATACCACAGAAATTGTAATCTTGTAATTCAATGTATTCACATTACAACATCCACATGGTT
CAGTTTGTGACAACGTCTAATGATCTTCAAATATATTCACTGTATGATACATAATACCAA
TATAGGCACTTCCAGTAAGTCTGGCAATATTGAAGCTACAGTATAGTGTCTAAATTACAA
AATGGTAAAAATAAATAATGTATATCTAAAAGAGTTTTTGTAGTTTTAAAATTTCTTTAC
TGTACAGCATATATGTATATTGTACAAAATGGAGCATCGACCTGCAAGGAAATCAATTAT
TTTACGTTCACAAATACTGTGTATTTGGACATATTCTTCCTTAGTACATGTGGTAAGTGC
AAGGTACTAGTGAGAAGAAAGCAATTCATTATTTAATCATGTGTCAACTATATAAAAATA
CTCATCTCATTTTGTTTACATAATTGTAAAGCTTGTTTGGTTCCCATGGTTACAATTATT
GTACACGTGTGAATAAGCATGACAGTCAAATAAAACAAATTAAGACATAAAAAagacaaa
accgat
>NODE_226_length_599_cov_15.225375
TGCACAGGGGAGGAGGCCAGTCGGGGGCTGGAGGGCTCAGACTTGATCCTAGTGTATGAA
AAACTGGCTTTGCTGCCTGGGTGGGCCTCTCCCTTCTGAACAGACAGCATGGGCTTCTTC
TCAGCCTTGTCAGCCTCTCCGTCTGTGCTGGTCTCCTTGTTGAGGGCCCCTTTGGGACTT
CCCAGCAGAGCATCCTTCCTGTTGGCCAGCTCAGCGCGGGCCTGCTGCTGCTGCTGCTGG
AGGCTTTCCTCAGGACCCCTGGGGGAATGCTCGGTGCCGTCGCCTTCCCTGTGAAGTTTG
CTGCCGTGCCCATGTAAGTCCTGATGCTGTAAGAGTTCCCTGTGGCTCTGGAAGCTGATA
TGGCAGTGATTGCATCTGAAGGCCGCCTGTGACAGGTGAGACATGATGTGATGCTGGAAT
GTAATAAGAGAATCTGCCGTGTAGTTACAGATTGTGCATTTCAAGCTGGTGCCAGGAGGG
AGGCTCTCTTCCATTTTGACACCTGTGAAGGAGATAAAAGGGAGAAATGCTCAGAATCTC
GCCTCCCACTTCTCCTTTAGAGTTAACTGTAGAAACCATCAAACGCTCATGCATTATGCC
AAGCTTATTCCCATCCACTAGATTTTTTTTTTGCTCAAGGATAAACTGTCAACTATGCTA
GCTGACAGCAGGATATGTATATTtttccaaacgtgtctaaaactctgtccctttttctaa
aacagaatttcttttaaaattga
>NODE_227_length_677_cov_16.104874
GTCCGTAAAGTGAGCATTCTCTTTTTCAACTAAATACATCTTCAAAAGGAAAAGCCCCAC
AATGTCTTGCTGAAGCCACCTGCACACAGAGGGCAGGCTGCCACTGTTTCAATGGGCGCT
GCATGCACACCCCAGCGGGCTTCCAGATAGCGGCTAAAGAGCTTATTTCCCAAATCTCTT
TATCCTTTCTAGAACTGTGAGACGTTGACAGAAAGTCAGTTAACTCTAGCCAGTGGCAGC
TGCATGGGTTTTGCATAATTAATTATTTATACGGAGCCAGACATAGTAATTACCATCCAG
ATGAATATGATATTCTAATCAGGCAGGCTTTAATTTTAATTGCCCTCCAGCATCTAACTG
TCAGTGCTGGCCTGGCTTGATAAAGTGGAGAGTCTCTAAACACCATTAGACATCTGCTCT
GAGAGCATTGCCTCCACTACCCACCAGCCCCACCATCCGCCATAAAAATCAATACAGGAC
CTGGGTGTGTGCGTGTGATCTTGCTCATTTTTCTATGGAAAGCCATTTTTCGTCAATGAC
AAAACCAGAGCAGGGCTTCAAGCTATGGAGTCCCCCCCGCCTCCAATGATTGATGAGGCC
TCTAGGATTTTGTGTTTCCTTTTCTTTCTTTTCTTTTTTATTAACTATTTGGAGTCTCAT
CTCAATATATTGTATGGGGGGAGCTTATCGTGCTTCTTTTTTCATCTCTTCTAAATCGAC
TGTTTTCTGACAGGTGCACTGGAAAGATGGAAGAAAGGATTTATAATATTTCAGGCCAAt
catcttggtagcattctgacttagagtaatatttattgaag
>NODE_228_length_724_cov_17.517956
CGATGTTCAGAACTGAGAAGTCAACAAAAAATTTAGAGGAACAAAAGAAAATGTCAAAAC
TACTCAAGTTCTCTATCACCATCAAAACAAAGACACATGATACCGTATTATCTTCTACGA
CTGTGCTTAGCAGTTTAAATCTAAACTGTCCAACATACAGCAGCTGATAGGAATACAAAC
CAAGCAATAACTGTTTTTAACAAAACACCCGTGGACTGCCTTAATCCCTACTACCATACT
GTGTTGTGCAAACATGCTTGTTGTGCTAAGCTCTGCAAGCTGAGGTTATATTCGTGCATC
AGGTCATTCCTGTAGCGGGCTGGTCTGGGTCGGCCCACTCCCCTCTGAGAGCCCTCTCAT
CAAGCCAGCCTCTCCTCTGCCGCCCTCTTCCCCACAATCCCCATAAACTCTCATAATTGC
CACATTAAACTTGAGTTTATTATTTTTCTCCAGGTGCAGGTGTGCAGATGATATGAGCCC
CAGGTTGCATTTACATACAAATTGAAGGTTTTTATTAATCAGGCAGGCAGCAGGAATCAA
ACGGCAACACTCCATCAGGCCTTTAAATACATTTGGTGACATTTTTACCCGGCATTAGCA
TGATAGGGCAAGCGGAGTATAATGTACCAATGATTGCTTTTCCATTGAAAGCACAAACGG
TTTCATTTTTCCTGTCATCTCAAATAAGTGTTAAAGAGGGTTTGGAGGCTATTGTGCGAG
TGCCGTATGCTGGGGACTTGGGACCGCTGATGGCCATATTAAATAACCATTAGTGCCTGA
GCTTAGATCATTGTGGCATCCGCCTCCTCTGAATTTATCCTGTGATTTCAAATGAAGGCA
AGCTGTGCCAGCTTTCATAAAGTGCTCc
>NODE_237_length_867_cov_24.565166
TTTTGAGGTCTATGCTCAGCACTGACATTAACATGGCAGTAGGAGTTAACTGGCAGAGTG
ACAACAATAAGCATATTTGAAAAAAACAACATGCAGGGACGCAATTGTAGTTGATAAGAT
ATAAACTTATAGCTTGTGTGTACATCATACATTACTAAACAATAATCGTTAATTTTATCT
GACTATATACGTTAACAGAAATAGACATTATGTTTATGACCTAATGTTTAAATGGGATTA
TCTCTCAGAATATTATTAATAGCATGAATGAGGCATTATTTCACAGCATCTGTATGCATG
ATTGAAAAAAATCTAAGAGGTTTCAAGCATGGGAGGAATTTTTACATTTGGGAGGGAGGA
TGCAATCAGTAGCTTGGGACTTGCAGAGGCCTCCTTGGGTGACAAATTGAAAGTGTCTCG
GTCTAGTTTATAGCCCTGATCAGGTCAAACGAAAAATATTGGAGGTCTGGGTGAGGAGAC
AGGCCCGCCTGGTGCAGATAAATGGACTGATCATTTCTTATTGAGAAACAATTCCTAAAA
GGTAGTTTACTGTGTGACTGGGGAAGCGGCGAGCGGAGAGCAGAACACGCACCCACTGCT
CCCTCCCTGACCCTTCCTCCACTGCCGGAATTAAATGGATAGAGAGAACGCGTGTTTCTG
ATGGCACTCCTCCGCCAGAGAGACACTCCATTTGTTATGAAGTAGGGGTTCTGATGAAGT
GTAGGGAGCTCCTTTTTCTTTTTTCCCCCTTTTTTCATCCTTCCTTTCTCAGGCACTACA
AGGCCGGCCTTCAGTCTGCTTCACATGAAATGGATGGAAGGAGCCGATTGAATTTTACAC
TCCCCTGGTCATGATTAATGTGTTTGGTGAGGACTGTCTTGGCAGTGAAACTCCACTAcc
actagctggcgctcaagctcctccatggctgcagttttataactttgcacagagcttcag
tcaggggggtggtgttaaatcggggcagttctgttcaagaaactggtcttc
>NODE_238_length_662_cov_13.968278
GAAGAGAGACACACAAAAAAGGAAAGGGTCACAGAAGAGAAATAGAGACACAAGAGAGTG
AGACAGAGAGAAGAAAAGGGAGACACAAAGAGAGAGGGGAAACATGAGAGACAGAGCAAG
AGAGGCAATGAAAGTGAGTGGAAATGACTGACAGTCAGAGGATTCATCACAGGTAGAGAG
TGAAGGCTCTGGCCACAAAGGGACCTGGTGAGAAAGCTAACAGATCGCAATCTGAGTTTT
CACTCTGCGCCGTGGCTAACAGCTAGCAGCTACCCTGTCACCGCTGCCTAAACAAGCCCA
GTGTTTTCATCTCCATATACACAACGCGGCACTCTGTCTTTTCTTCTGATGGAGATAAGA
TGTATAAATTATGAGCAGCTGACAAAGTCTACTCCAGCGCCCCCGGCGTCTCATCAATCA
CTAGCCTGTGTGTCAGCAGGTAACTGACGTGGCCCCCGGAGGCACAGCCCCCTCTTTAGG
TGTGTGAATGTTTTTGTGTGCAAAAAAAGTGTGTTTGCTACCGTGCAAATTGAGCTTTTG
TGCACGTCTGAGCATCGTGTCTGTGTGTGTGTGAGAGGCTGTGTGAACAGCTGATTCAGT
CTTAACTCCGCGCTGTAAGAGACAAAAAAGAAAATGAAATACATACAACCCGCACACACC
AGCTACTCAAAAACAACTCCTGAGTATGTGTGTGAACTCAAGGTTTTACTGTTATACCTT
GGGGTTATCTGATGTACTGATATACTCCAAAGAGAAAGCTAAATGCTAgaaagacgcaaa
agcatgaagctcctaaaaaaaaagaa
>NODE_239_length_623_cov_18.439808
GAAAAAAAAAAAAAAAAAAAGGGAAACTAAGTCAGAATGGGAGCAGGCACAACACAAACA
CAGACCAGTGGGACAAAGGAGAAAGAGAAAAACTGTTCAGTTACCTTTCCCAACATTCTT
TTTGGTAGCTGACGAAGGAGAGGGAATCATAGGTAATTTCAACTCAGCACGATTTGACTC
AGTCAGAAGGTAGTGGGACTTATAGGCATATGAACTTAATATGGTGTCAGTAAGGTCTTG
CACTAACAGCCCTACACAAGACACACAGGAAGAGACGGGGGTGAGCCGCAGTCAAACTCG
AAATTAGCCAAAATTCACAAAAGAGAAAGAACAAACACATACGCACAGTCTTACGCACCC
ACGCACACATAGTTGTAACACAAGAACAAAAAGTAAAACAAATTCGTCCCAACACACAGA
GGCCAAACAGTGCACTCAACTTATTGTTACATATTAGATCTAAACTGGCTAAAAGTCGCA
GAAAAGGGTGACAATCCTGTGTTTTCTCTCTCATCAGCATTCAGGACAGGCGTGATTGAT
TAAGTGGAGTGCAGTGTAGCAGCCTGAATCATTCATAGTATTAGTATTGTGATGGAAAAC
AAACATTACATTTCACAGCACCGCTATTCATGAACAACAATGCCAAACATGGAACATGTA
ATATTAAAGATATCTAAACATAAAATATCTAAACACAGTATGTGAGTTTTCAGTTTTCAC
TCATGAgatgtataaaaaaagtgattatactcaaaaaaaaaaagtta
>NODE_240_length_569_cov_9.409491
GAGAGTGAGAGGTGGTGGTGGTGGTGGTGGTGGTGGAGGGGGGGAAGGAGGAGGAAGGAG
GAGGAAGAAGAAGGAGGAGAAGAAGAAGAAGAGTGGCGAGCGCCCTGTGATTTCCCGTCT
CCACGCTTAGTTGATATTTCACTGGGTGAGGATTGAGCGCTACGGGTGCATTTCACACCC
TGAATGAGAAAGGCAATCTCGCTCAGCCGACTAGAACAATAATTAGAATGGAGATTAAAT
AAAAATAATTAGAAAAAGTTCATCTAGTTTTGATGTATTAATTATTCCGCCCCTGCTTTA
TTCCAAGTCTAATTATCTGCTTCAGTGAAAATGCCAAGATTTTCTGTGAGTCATAAAAAA
TTACATTCATGTAATTATGTCAGCAATTTGGGGGGAAGTCAGCTAAGCAGAGCGTCGGTT
CGCCTCCCCCCTCCGCCTCCCCCTCAACCCCCCCAGTTTAAAGTAAGTAACTTCTAACTA
CTTATAACTTATAAGTTAATACAGTCCCTTTCAAGCCAGGGGTATAAATAATAGAATGCA
ATGGGAGATTATTTACTCTTTAAATGAGGAGCTGCTCTCCCGGCTTCCCGCCTTTCACAC
TCGCGCGCCGGGCACGCCACAATGAAAAAACAAGACAAGTTTTTATCCATTCTTGGTCAG
TAGATAATAATTTGCATATAAATGGAAATAtttattgtgacaaaatatagaaa
>NODE_241_length_449_cov_7.579064
ACACTACATGTAATATATCTGAGGTAATTTTAAGCAAATACCAAAAAAACAGAGTTATTA
TTAAATATAATTATAATTGTCTTGTGTTTTTTTGCTCTAGGGAGATCAATCCCAGGAAGT
TTAACTTCAGTGTGATGTCCAACAGCATCACCTGTCATAAGTACAAGAGAGAGATGGCAT
GCCTTTGTGAAAAAGAATGCTGCTTCTGTCTTTTTTTGCATCTTGAGAATGAGCTAATTG
TCACCGAGTTGGCAGCTGAATAGAGGCAGTGAGTTTAATCTGACCACAATGACATGTTTG
ATTGGTCCGAGCCAGGCTGGGTACAGAGGGTGGGGGGTGGCCCTCTCTTGTGGCAGCGGA
GAACAAACATAAATCTTCTTCAACAATCTATTTTCCATCATACTTATTCACAGGGGACAT
CTCAAAGTGGTCTTTACCCTTTCTGTCAGTGGCTGCCCTCATCCATCAATTTCATAGAGA
ATTATACCCCAGATCAATGTAGTTCACGACCGCTGAGCATTTGTCGAGGGGTGGTGTAGG
TGGTTGGGGCGGGTGGGAGGCGGAGTGCTGGCTGTATGCGTCGCTGCTTGTTC
>NODE_242_length_1353_cov_19.110126
CTCGATGTTGGATCAGGACATCCTAATGGTGCAGCCGCTATTAAGGGTTCGTTTGTTCAA
CGATTAAAGTCCTACGTGATCTGAGTTCAGACCGGAGTAATCCAGGTCAGTTTCTATCTA
TGCTATGATCTTTTCTAGTACGAAAGGACCGAAAAGAAAAGGCCAATACTACAAGCACGC
CTTACCCCAACCTAATGAAAACAACTAAAATAGGTAAAAGGGCATGACCCCCAGCTCAAG
AAAATAGCATGTTAAGGTGGCAGAGCCCGGCCATTGCAAAAGACCTAAGCCCTTTCCACA
GAGGTTCAAGTCCTCTCCTTAACTATGATTTCAGCACTTATCACCTTAATCCTTAACCCA
CTTATCCTGATTGTATTTGTCCTTCTGGCCGTTGCCCTACTTACCCTCGTAGAACGAAAA
GTCCTGGGCTATATACAGCTCCGAAAAGGTCCAAACGTAGTTGGACCCTACGGACTACTA
CAACCCATCGCAGACGGACTAAAACTGTTTATAAAAGAACCCGTACGCCCCTCAACATCC
TCCCCCATCCTATTCCTATTCACACCCATACTGGCCCTCACCCTTGCCTTAACCCTTTGA
ACCCCCATACCTCTCCCTTTCCCAATAGCAGACCTCAACCTAGGAATTTTATTTATTTTA
GCCTTATCCAGCCTGGCAGTATATTCAATTTTAGGCTCAGGCTGAGCATCAAATTCAAAA
TACGCACTAATCGGGGCCTTACGAGCAGTCGCCCAAACCATTTCATATGAAGTTAGCCTA
GGCCTTATCCTTTTAAATGCTATTATCTTCACCGGAGGCTTCACTCTTCAAACCTTCAGC
GTAGCCCAAGAAAGCACATGGTTAATCTTACCAGCTTGACCCTTAGCTGCAATATGATAT
ATCTCCACACTAGCAGAAACCAATCGAGCACCATTTGATTTAACCGAAGGAGAGTCAGAA
CTTGTTTCTGGCTTTAATGTAGAATACGCAGGAGGCCCCTTCGCACTCTTCTTTTTAGCA
GAATACGCCAACATCCTCCTTATAAATACACTTTCAGCCACTCTATTCCTAGGAGCCTCC
CTCTCCCACACCTTCCCTGAATTAACATCAATTAACCTTATAACTAAAGCAGCTCTCCTC
TCAGTCGTCTTCCTCTGAGTCCGAGCCTCCTACCCCCGATTCCGATACGATCAATTGATA
CACCTAATCTGAAAAAACTTCCTTCCACTAACACTAGCCCTGGTAATCTGACACCTATCA
CTCCCCATCGCACTCACTGGCCTCCCCCCTCAACTTTAACCTCGGAGCTGTGCCTGAAGA
AAAGGGCCACTTTGATAGAGTGAATTATGAGGGTTAAAGTCCCTCCAACTCCTTAGAAAG
AAGGGACTCGAACCCTACCTGAAGAGATCAAAACTCTTAGTGCTTCCACTACACCACTTC
CTAGTAAAATCAGCTAATAAAGCTTTTGGGCCCATACCCCAAACATGTTGGTTAAAA
>NODE_243_length_460_cov_13.493478
TTTTTTTTTTTTTTTTTTTTTTTTTAGGTGTGATGAGACAAAGGAACAAAGGATGCCTTA
GAGGAGAGGTTGCCTACATGCCTGGAAACCTCTTCAAAGCACACCGCCAAATGGATCTAA
CGCCTCCCCCTGCCACCTCTAGATCATGATACTTGGCTGAAGCTGTTCCGCTATCTTTAT
GATCCCTCCTCCATCTATGGCGAACTATAGCCATGCAGGGGACCACACCATCTTGCAGAA
TGTCTCTCCTCTCGCCACGTTCCTCAAACTGACCTCTCTGGGTTTCATCATCGGAGTCGG
CGTGGTCGGAAACCTCCTGATCTCCATCCTGCTGGTCAAAGACAAGAGCCTGCACCGAGC
GCCCTACTATTTCCTGCTGGATCTGTGCGCCTCTGATATCCTGCGCTCCGCCATCTGCTT
CCCCTTTGTCTTCACCTCGGTCAAGAATGGATCTGCCTGGACCTACGGCACACTGACCTG
CAAGGTGATCGCCTTCCTGGGTGTGCTCTCCTGTTTCCACACGGCGTTCATGCTCTTCTG
CGTCAGCGTCACGCGTTACCTGGCCATCGCACACCACCGTTTCTACACCAAGAGGCTGAC
TTTc
>NODE_244_length_464_cov_11.405172
GTCACTAATATGACAATTAACTCTGTCCGCTTCCCTCTATCCTCCCTCCCCTGTTTTGAT
ACAAATATGGCTGCATTTGTACAAGCGAAAAAGACAAAGCAAATTATGTAGCTGATAGAT
TCATCCTTTGTTTCTAACTTTAGTTTGGTTTTGAATTCCATCTGGATTTTTTATTTTTCT
CCCCTCTATTTTCTTTTGGTTTTGTTTATTTCTCCTCAGTCTCTGGACTAAATATGTAGC
TTTGATACTAAAAGAGGTCATTGTCTTTTTCCCATTTCGCTGCGGAGAACATTCCTTTCT
CCTTTTTTTCTTTTTTTCTTTCTTTCCTTTGTTTTGTTGATATTGCATACGTGTCACTGA
TTGAAATGGAAGGTAGGTAATGCTTTGCCTACGCACGTGATCTTTATGCAGATGAGAATG
TGACAAGCACCCTAGCCTGAGTGACGTCAATGTTTCTCTCTCTCTCTCTCTCTCTCTCTC
TCTCTCTCTCTCTCTCCCTCTCTCTCTCTCTCTTTCTCTCTCTCTCTCTCTTTCTGTTGT
TTACCAATGGTCTTTAACCAAATTAATTTGACTTCATCAATTATGATTTGACTCTTAAAA
GATTGgat
>NODE_245_length_2075_cov_11.227469
GGGGGGTTCCGCGGATGGGGAGGCGCTCCCCTTTCTCCCCCGAGAGGGAGAGAGAGGAGG
GAGGGAGGGAGGCGAGACCCACCCGGGGCGGGAGTAGGCAGGTGCGAGAGCACCGCTACG
CCGCGCCCGGGCGTCCCGAAAGGTCTGCTCTTAGGGGGACGAAGGCGGCCGGGACCGCCT
GCGACTGCCCCAGCCGCAGAGACGCGGGGGTCTCCGATTGATGGCAAAGCGACCCTCAGA
CAGGCGTGGCCCCGGGAGGAACCCGGGGCCGCAAGGTGCGTTCGAAGTGTCGATGATCAA
TGTGTCCTGCAATTCACATTAGTTCTCGCAGCTAGCTGCGTTCTTCATCGACGCACGAGC
CGAGTGATCCACCGCTAAGAGTTGTCAGGCTTTTTTATTTTTTGCTTTTCGGGCGAGAGG
GTGGCGTGAGCGGGGGGGGCCGTTGCGCATTTTGGCGGTCGCCAAAAGCGCCGACCCCAC
CCTGCCGCCCGCACGCCCTACGGCCAACGGGTTTCGGTGACGAGAAGTTGTCGGGAAAGA
CGTAAACAAAAACCCCCGGGCGCTCCGCCGCTCCCGACCGGCGGTCGGGCTCGGAGGAGA
CTTTGAACCCCCCGCGCTCCCTCCGGAGGAGGGAGGAGGGTTGGGTACCCGGAGGCGCGC
GGAGGCCGGGCCGGGTGCCGGGCCCGACGCGTCCGCGCTGGGGGTTTTTTGAGGTTCCGA
GTGGCGGGCCAGAGGGCGGCGGGTGTCGCCGGACAGGGGGTCGCCCCGACCCGGCCCGAG
CCTCCCTCCACGTCGGGCCGTCCGCCCGGGCTCCCGCGGCACCTTTGGGAGCGACGGGAC
GGCGGCCTCGACAGGCGTGAGAGCGGCAGACGGGCACCGGGTGGGGGACGCGGAGGCGTC
CGGCGTTCCGCCAAAGAGCCCGGCCCAGACTAGGAGGGGGTTGTGCGTGTCGCGCCGTCC
GGAGGCCCGGAGGCGCTCGCCCTCGGGGACGATCCGCACGCGCCGGGCCGCCGCCTCCGG
GGAGGCGCAGCCGGTCGGCGGGAGGCCCCTCGGCCGGTTCGGTATGGGCCCGAGGGCGGG
GAACGGCGGGGGGAGGTGCCCCGCCGCTCTCCCGGGCGAAACCGGTAATGATCCTTCCGC
AGGTTCACCTACGGAAACCTTGTTACGACTTTTACTTCCTCTAGATAATCAAGTTCGATC
GTCTTCTCGGCAGCTCCGCCGGGGCCGCTGGCCGACCCCGGCGGGGCCGATCCGAGGACC
TCACTAAACCATCCAATCGGTAGTAGCGACGGGCGGTGTGTACAAAGGGCAGGGACTTAG
TCAACGCGGGTTGATGACCCGGCGCTTACTGGGAATTCCTCGTTCATGGGGAAGAATTGC
AATCCCCGATCCCAATCACGAGTGGGGTTCAGAGGATTACCCGCGCCTCTCGGCGAAGGG
TAGGCACAGGCTGATCCGCTCAGTGTGGCACGCGTGCAGCCCCGGACATCTAAGGGCATC
ACAGACCTGTTATTGCTCAATCTCGTGTGGCTGAACGCCACCCGTCCCTCTAAGAAGTCG
GACGCGACCGCGCGGAGGGCCGCGTGACTATTTAGCAAGCCGGAGTCTCGTTCGTTATCG
GAATAAACCAGACAAATCGCTCCACCAACTAGGNNNNNNNNNNTTTATTGCTCAATCTCG
TGTGGCTGAACGCCACCCGTCCCTCTAAGAAGTCGGACGCGACCGCGCGGAGGGCCGCGT
GACTATTTAGCAAGCCGGAGTCTCGTTCGTTATCGGAATAAACCAGACAAATCGCTCCAC
CAACTAGGAACGGCCATGCACCACCACCCACGGTATCGAGAAAGAGCCATCAATCTGTCA
ATCCTTTCCGTGTCCGGGCCGGGTGAGGTTCCCCGCGTTGAGTCAAATTAAGCCGCAGGC
TCCACTCCTGGTGGTGCCCTTCCGTCAATTCCTTTAAGTTTCAGCTTTGCAACCATACTC
CCCCCGGAACCCAAAGACTTTGGTTTCCCGGACGCTGCCCGGCGGGTCATGGGCATAACG
CCGCCGGATCGCTAGTTGGCATCGTTTATGGTCGGAACTACGACGGTATCTGATCGTCTT
CGAACCTCCGACTTTCGTTCTTGATTAATGAAAGCGTTCTTGGCAAATGCTTTCGCTTTC
GTCCGTCTTGCGCCGGTCCAAGAATTTCACCTCTAGCGGCACAATACGAATGCCCCCGG
>NODE_246_length_509_cov_10.282907
AGAGAAAGGAGAGAGGGGGCTGAGAGTTTCGAGAGGAGGGGGCCACAGGCTGCACTTGTC
AACAGAAAGTTCACCCCTCCCTCTCTTCTTCTGCCCTCTTTATCGCCAGATAACTTATGT
AAAGTAGCAGATGAAACCCATTCCCATTCACGTCGGCCTGATTGTCAGAATAAGCTTGCA
TTCCTTTGAAAAGTGATTGACCGCCTGAAAGGGTACAAATTAGGGGCCTGTTCGTCTTTT
CTTCTCCGGTCGTGGGGTTTATTTGCGGCAGATTCACCCAGGCCCAAAATTAAGTGAACT
CAGGCAGGGATGAATGGGAGAGCTCTGATTGAATAATTGATTTCTTTTGTGCGGCCTGTG
TTTAAGAGGGATAACTAGACATCCTTTGGAGTGTAATGATTGTAATTACTGCGATGACTG
GTCATGTCAAATATGACACAGGAAAGGACTGTTATTAACCTTTATTCTCCACATAGGAAA
AAAAATAACCCAATATCCTCTTGTCTCTTCATTCTGCATATGGGTTTCACCTCCGATAGA
GGCATGGCTTGCTGTAGGTTGAATGCATGGATGAACTCATTCCCTGTCTTCTACTCCTGT
CCCATGAAAGGTAGATGGGTAATTGACTGtgcagtcagagtcactggtatgtc
>NODE_249_length_859_cov_17.735739
ACATGAAAATACTACAGCTTGTTATTACACTCGACGTATAAATTACAGCGCACAACATAC
CACTCTCCACATGAAATACGCAGAAATTGAGTGTAACTACCTTTAAATAAACAGCCAAAT
TTAGGGAAATTATTTTGCATAGAGAATGCAATCTCTAATTTCTACCAGGAGGTTATATTA
AACCTAAGACAAGCCAAAAGCAGTAGCTGGAAAACAAGCAAGTAAAGAGCAACTCAGAGA
TGCAGTCTGCTCTGTTTGAGTAAGGATGAGATTATATTGGATTAAAGGGGATTTTTGCAA
TGCAAATGAATGCACCTCAAATCAATAAGGCCTGTTCTACTCAATATACAAACTAATTAA
GAGGTAATACAATCAAACCTGAATAAAATAGATTGTGCAGCTTCCTCAGAAAGAAATCCA
ATCAAACCTTTTTATGTGAAAAGATAAAATCTAAAGCGATCTTTCTTTGTACGAATAATG
ACCTCGGCTTTGTGTCCATTTAATAAGGAAAACTTGTCTTAAGAGGTTACGCTCAATGTG
CATATTCTAATCAATATGAATTACATAGGGTTTTATCTATGTTATCTGCTCCAGACTGCT
AAGCTAATTAATGTTTTATCGAGTGTTTTAACTCAATTATTTCGCAAAGTCAAAGAGGTT
CAACACAATTTTCTATGAGCCGCCGGAACATTTTCAGTGGCAAGGAAGCAGTCAAGTTGT
GCAGCTTTTAAAGGAGACACAACTACCAGAAGACATGTTTTAATCTTGGAAAAGTATTCA
GCTCAGATGTTCAAGGGTTAGTGCAGCTATCCATGAGGCACATTATTTTATGTGTTTGTG
GAGCTCCATGCCTCTCTCATACACTCTTACTTACATTTTGTACTGGATTTGCTGggtatc
tttgctaaagtttggatgggtccccccctcctcttgcgcttcattccagctgattgctca
ttttctaatgttaatggtgctaggctggggctagggtttctcc
>NODE_250_length_637_cov_13.226060
AGCCAGAGAATGAGAAAAGAGGCAGAGGAAACTAGGAGGAAAGAATTCTTTAGGCCTCTT
GACAAACATGTCAATCATTTTACCCTAACTGACACACACACATACACACACTTGCACTTT
CACTGCCGAAGTGAAATTTAATTGTTTTCCAGACCAGTTCAGCGAGACAGTCGACACCAC
AGCCCCACTTCCCCCAACCTTCACTACTGCTGAAAGAGAAAGGGAGCAACTGGAGGTCTT
TTATTAGATATGATGGCACATTTCACAGCTCCCTGACTTACAGAAACCCAATCCTGCGAT
TAGTCAGCGCTTTGACGTTATCTTAAGTTCCTTGTCAGAATTAATTTAGTGTGGGTGGGC
TGCTGTGGGGCTGTCTGTCTGTCGTGCTCCACTCCCCTCTGCTTGCCTACAGGAGGTGGG
GGGTTGGAGACAACGGGGGCAGGAAGATCCCTTTCAAATAAGCCCCAGCTCCAGTCAGTG
CCAAACCAGCCGCATGAGAACTAAATATCTCCTCCATCAAAGGGTCCTATTCTGCAAGGG
GAAAAGGAGTGAATGGGCTTGAATGAGCAGGCTGAAAACAAATCCCGTCTTGGCCCAGCC
TGTCGCCCACTTAGTGCCCTCAGCCTTCATCCCCCTACAGCCGCCCGGCCCGGCCAGTGA
TACCGGAGAACTGATACAGCTGATATACCAACTTAACACACGTGTCACGCACAGCTAAAC
ACAAAATCAACTACATACTGCAAGGActacagatcagtatttttgctcaatgaaaaggaa
c
>NODE_251_length_801_cov_14.776529
AAACCCATCCCCCTTCCTATTGCCACACACATACACACAAACAGGCCCCAGCTTCTTTCT
AATTTTAAAGATAAACATCACAGAGTGAAAATGGAATTGGAAATTAATCACAGCTATAAA
TTAAGTCACCTTTAGGGGTATCCGTCTTTCTCATCCACAGAGTTACAGGTAGATAGCTGA
AGTAACTCTGGGTGCAGAGCTGCAGGATAGAGAGGAATTTGAATTATGACAAATGGCATA
ATATGATTTGCACACAAAGCAGTGGTTTGGGGCTGATGTTTTTTTACAACTGTGAGCCAC
AGAGAGACAGTGAATGGCGGTGACGGCAGTTATGTGCCACCACAATAAAGCTGCTTTCCA
TCGCTTTGGGCACACTTTACTGCTGCTCTTGATATCAGTATTAAAAGTGATTTGCAGCTC
CGTATGTGGCAAGGAATCAAAACTTAATTTAGGCAGATAAAGATGCCATTTGGGAGGGAG
ATAAAGTGCTGCATCATGGGAGATGTGTTCCCCAGCTTGCTCTCAGCTCCTCACCCTTAC
AGCGCCCTCAGATTTACTAGCTCTTTTTTCCTGCTCCATAAAACAGCAAATCTGCTCGCC
AGGCGACACAGGCAAATGTTAATGGATTCATTTGTCAAGAACCTTCCACTTATTTACAGT
CCTCTTCCATTACCGTCGCTCCTCCTGCAAGAGAAAATCCAGTGGCCAAAGTCAAAATAT
CGATTTGCCTGTCCATCAGCCTGTGAGTCATCCTGTAAAACATGCTGAGCCAAAGACACT
GCTGCCACCAGAAGTGTGTTTCAACATGACAGTTACACAATCAGGGTACAAGCTTTTTTT
TTTAAAACCAAAGTTATGTAACGGACTACAAGTAAGACACGAGTTTAATCACATTTGCAA
TGGTTTTAAATTTTAAAAAATCACACACGCCATTTAATGCTAATc
>NODE_262_length_432_cov_17.351852
TTGTTTTCTGTTGCCGCCGTTGAGTGGTCCACCATACTGAGTCGCACTCTATAGACTACA
CAGACTCAACACCTCTCCGAGAGACCCAGAACAACATGTGTTCCTCAGGAAGTTCCCATG
CAATCCTGCATATGGCAACATTTAAGGGCTTCTTTTTTCCACGCAGGCTTTAACTTAATT
TGCTGCCAAGGCATCGAAGAAGCAGAGCACAGTATAGAACAGTATCGTGTTGGCCATGAC
CAGAGGGATGGATGAATGAATGTATGGCCAGAGCTCTGATCCGTGATTATTACATAGTGT
ATAAAACAAAGAGCAGATATGAGTCTGGAGAATTATTTGTGAAAGATAGCCAGAGTGATT
TTATATTCTTTGTTTTTGTTTAGATTTCAAAACACATGTAAGAAAAACCAACAATAAATT
GATACGTTTCAATGGGGACGGGAATTGGCAGGACACAAGACTGAAATGTTCTGAGAATCA
CCAGCCTCAGCACAAAATGCTGTCTGACTGACTttctctcaactctctcttcctcgacag
accgagagacaacatgcacacaacatacaccagaca
>NODE_263_length_145_cov_53.813793
AAATATGTATTATGCACAGAATGCAAAGCACAAATTAAATTATGTTAATGAAATGAAAGA
GATATGAAATGCATATTTCATGGACAAAACATAACCCTGCCGAACAGCCATTTCTTGATA
AAATCTTTAAACACAATCTCATTCGGAGAAAGACATATTGCCGTGGCAGATAGCACCTCA
TTAAAATGGTCTCCTTTAATATCAGTGCTTAGTATATATGGGATTGTAAATAACCACTGG
GGAAGAGGAACCAATAATGAAATACTGTCTTTAATAGCTTGCCATTGAT
>NODE_264_length_323_cov_11.996904
GAGAAAGACATATTGCCGTGGCAGATAGCACCTCATTAAAATGGTCTCCTTTAATATCAG
TGCTTAGTATATATGGGATTGTAAATAACCACTGGGGAAGAGGAACCAATAATGAAATAC
TGTCTTTAATAGCTTGCCATTGATGTCAGCATAAAAAGTCTACTAGAGGAATATTGGAAA
TTGGGTGTGCACACACATAGTCAAAAGCTGTAAATGATTGCATATTTAAATAGAGCTGAC
TAAGGAAAAGATGATATAGATATTAGTAATAGGCAGAAAATTATGCTGACCTTACATAAT
TCCACAAAAAAGCCCAGACTGTTTTAAATTTTATATTGGTTACACTTAATGAATAATAGA
TTCTGTAGCTGTTGTTGTGCAGTCCATGATGTTAATAAAAGCCTAAGAATAGGAGCCCTG
CTCTGCCCAgccgactagcaaatgaactagactggcttttcagcaga
>NODE_270_length_579_cov_19.645941
TGAAAGTATTAAACAGTGTGAGGTCAGACTCCACCATTTCACTGCATTGCTCTGAGCTCC
ACTCTTGATTTATGCTGCCTGCCCCATTGCCCTGAGAACACCACATGAGCTATTTATTTC
TCAGACTATTATTATTATACTATTAATAAATAACAACGCAACAAGAAAAAGGGAACGACT
GGAAAAAGGTGAATTAATATTATTATTGTTTTTGTTTTTATTTTTTAGTATCTTAGTGGT
TGCTTTTAACAACATTCATTAACTGACTTAAAGATTATTGAATATTTAATGTAATTGTAG
CATTGTGTTTGTAAAGAGAAAAAAAACCTAGTGAGTTGTGTTTCTTGACTTGTGGATTAC
CAGTGAAGTGGGCAATCTAGTGCTAATATATATGAGGTCTTTTTTTAAGGATTCTTATTT
TGCGACAGCAACAGCAGTCATTATAAATGTTCATTTTAGCATCACCTGTCTTCCGTTGTC
TTATTCTTCACCTTCCACCACACTCTGCATCATCACAGTAACACATCGCAAGTCTGGGGG
TGGGACTGAATGTGTGTTTGTGTGAGTCGAGGCGTGCGCGCGTGTGTGTGTGTGTGTTTG
TCGTGAGTGTGCGCAAGAGTTAACAAACCTGTGTGTTTATTTGTGTGTCTATGCAAAATA
ATGGTACCTGTGGGTAAGTGTGTGTGTGTGTGTGTGTGTTATTGTGTGTCTGTTTTAGTG
TGT
>NODE_273_length_530_cov_12.194340
CTCCATGTTATCCTCCGTCGCTCCAGCAGGAGAGAAAATCTCTTTTTTGTCACAAAATCC
TTAATTCTTTCTTCTCTGAAGAAAGAGGGTAATACCAAGAATGTTTCCAATCTGCTTTGA
GAAATATTTGAAGAAAAAAAAAAAAACTCCCAATAAAACACGTGTGAACGACGGGGTAAT
TGTGGACAAATGCAGCATTGAAATTCATTTTCAACTCTTTACACACCATTTCAATCTTAT
TTTCTGCCTGTTAACCACATCTTGTTGGTGAGGGTGGGCAAGACTGGCCAGTATTGATGG
GTAATTGTGTATAATTCACTCCGTACACACGATTTGCATCAATACAAATCATTTTTCATT
CTGTGCTACTTAAAGCTCAACCCTTACCATAGAGCCGCATTTGAACGCTCATTAATGGAG
GTGTCCAAAGAGGTTAACATCTGAAATCCAGCGCTTTTCAGAGCGGGAGGCAAACAAACC
TGCACTTACAGTGCCACGCATTAAGATGGCAAAGAGGATAATGAGCAAAGTAGATTTGTA
ACATCCTCTTTTGAATTAAAATTGAATCGGGAAATGTGGAACCCTAAGCAGCCATATTCG
CCTTTATTATTATATAAGTGCACAAGACCGAGAAGAACTGACCAGCAGGATAAagctact
gggaaacctcacat
>NODE_274_length_591_cov_16.972927
CATTGTCCTTATCACCCCCACCCTCGCCTAAGCCACTCACTGTCTCTGCGGGTGACCAAT
GTGTCAGATGATAACAGGGCGAAGGTCAATCCCTCTTGATACTCCTCCGCGTTTAGTTAA
GTGTGGGTATCAGCGTTGCTCCGACATCCAAATGAGATTGCGTTCGATTAAGATCAGGTT
CTCTTGGATTCACCGAACACATTGGCAAAAAAGCGACCCCACTTCGCTTGTTGGCTTGAG
TGTGGGTTTATGTTTAGTCTGTCCCCTCGCCCTAACCCCTCATTACAGCCGGTTTATCAT
GCCAGGAAGAGAGTGGCAAAAACAAATTAGTCCACAGGAGGGGAAAATAGCTGGGGATAT
CGATTTCGCCTTTTCATGCCAGAGTGGAGCACAGAAAATATTGGGCTATAAAAGGGAAAC
AAGGATATAAAGCCATTACGGTGCGCACTTAATTGATCCCACTTCCCATAACAAATTAAT
TGAGCGGAAAATGGCAGATGGCTTTGATGAATGTCATAAAAAAGGCTTGTCAGCAAGCCT
GGTGTGCGCGACCCCCTTGCTCATTCACTGTATTGCACGGAGCTGCTTAGAAAGGAGGCT
TGTAGGAGTGCAGCATGTGTTTCTTTGAGTATTTACATCCCAGTGATCCAAATGTTAATC
ATGGCGACTTGCTGACATCGTTGCTAATTGTCTACTGCTTCTTGGTGGATTTTTTTTTTT
TCTTTCCTCATTGTg
>NODE_276_length_840_cov_16.663095
TTACTTCTCTTTTCCTTTGGTTTCCTTAATACTTGGCTCCTTTCTTTTCGTGTTTCCCAA
CACTCCCGCATCTATCAGTTAACTTTGTGTAACAGTCACGCAGAGCACATAAAATGATTG
TTTGTGAGATAAGGTCTCTCTGTGGCATCCCCTTGTCTCGGTGATTGAAAGTCGCTGGGT
TAAGAACATGACTAAGAGGTTAACAGTAATAAAAATAGCTATTAAGCATATATTCCCTTC
CAACATGTCACTACAAGAAAGGGAGAGAGAAGGAGAGAGAGAAGAAGGGAGGGATACTGG
CACCTAATTACAAGGAGCGCACTTGGCTGCTTTTATCAGTAATTGGACTATATAGCCCTT
CATTATAATTTACTTTCTCCCCCAAACTGTGATAATGCAGACAAGCAGAACTGAGTGGGC
CTGTTAGTGGCCCAGAAACTGACACCAGTTAATGGTTAATTATAATGACTAAATTAAAGG
AGTGACGGTGAGAGGGCTCTGGATAAAGCCCAGGCACTTAATTTAACAGGATCACTATCA
GAGAAAACTCATGAGAAATAGACGAGGTAAAGACAAAAAGAAATAATAAAAAAAGAGAAA
TTAGTAAAAAAGAAAACAACTGAGAATGTATTTTTTGGAAGCTTTTTATTGGCTTCATTG
TCAGAGCAGGGAGCTGGAGATGTGTCCAGGGGATTAAGCGACCATTAACTGTCTGTTTCA
GACTGATTGAAAACAGGGTGAAAATATATTTTCATTTAGGCATCCACTCACCAGAATACG
TCTCACTTTAAGCAATTACTGCTTGTGAAAATGTAACACCCAGACAGACAAAGGAATGCT
TACATGGCTGTGGCAGGCTGGCGGTAAACGCGCTTGCAATCAAACTCTGTGTTAACCCTT
TGAACCGAAGGATGTTGCTGCCTAGTTTTCACGCCTTTAATTTACAGGCAAAGCTACCGC
ATGTCATTgctggcaagagcaact
>NODE_277_length_525_cov_12.935238
CATTTCAGTGACAGCGCGTTTTAGGGAATCAGCAATAAACACCCAAGAGGGGAGTGAAAT
ATCAGGACAACATAGCATGGGTGAAAAGTACAGCAAACGTGTTGTTTACCTTGTTGATGT
GAGCCGTGGAGAAGGTAATTGCGCGTCCTCTCTTTTTTTTTCTCTCCCCCGTGCTTAAAA
GAACACTAGAGTCGGTTGGACTTTTCTCTAGCAAATGATCACTGAGCTATCTGTTGAGCG
AAAACTTAAGTCTGCTCACACGGGGCCATATGAGTGGATCCCGTGCACTCTCTGTGAAGT
TCAGTTGTCCACAAAAACTACAAGTACCTTTTGTTGTTCGTCTATCTGTTCTTTATCTCT
TCTCTCTCTCTCGCTCTCGCTCTCTCTCTCTCTCCCTCTCTTACACTCAAGACAAGAGAA
GACGATGGGTAGAGCTGCTGTCAATCTTGGCAATCAATGCGCGCAGCCATGTCGCAAGTA
TTCAAAGCATTTCCCGTCGTGCAACATCAGAAAGTGAGTGGCCAGGGCATTGATCTGAGG
AAGGCAAAGAGGCAGGACTCCCCCTCCTCCTCCCAGACAAGAGATGCGAGAGAGAGAGAG
AGAGAGAGAGAGAGAGAGAGAGAGAGAGAGAGGGCGAGAGAGAGAGAGAGAGAGAGAGAG
AGAGAGAGA
>NODE_278_length_542_cov_15.874538
CTCTATGAGAGATGGCTTCAAGAAGGCAGCCACAGACAAACTTAAACAGCTAGGTGCAGT
GAAACAAAACGAAAAGATTTTAAACAGGCACCAAAACAGTCATAGGTAGGTTGTGAGGGC
ATAATAGTATCTATTATGATAGTCGATTAAAAGCATCTAGATTATGTGGAGCACTGACAA
AGAGTAAAACAGGTTGAAACTATTAAAGTTCTGCTATGTAGAAATCAAATGGTTGGATAA
CACATGAAGTATGACTGAAAGAAAGCTGCATGTGCTTTTTTAACCTTTTGCAGTAGATGA
CTTAATTTGCAAAGGGAAAGACGGTCTCCCTCTGAAGTGCTACCTCTCTTTCTTCCTCTC
CTTCTGCCTCCCTCTTCCCTTCATCTCTCCTTCTGTCCTCTTTGGACTGTACCGTGACCT
TCACTGGCGTTCCACCTGCAGGAAGCCATGTTTGATTCTCTGTCCGCCGAGACGCCTGCT
TGACAGCAGAATGGTGTCATAGGACCGAGTGGAGGAATTTCTCTTTCTCTGTCATCATTA
AGGGGCTTCCCCCTATGGTGAGGGGGATGAAAAGTACGATTTAATGTTCTCTGGAGAGTG
GCAGCAGAAGAAAAGCTCAAAGCCCTGCATGCTGGTTTCTGAGTGGGTCACTCCAGTCCT
TGCAGCGAATGGGATGTCCCTGAGGA
>NODE_279_length_455_cov_9.791209
GAGGGGTGGCATTTAGAGATGTGCTGCTCTGACACATGGGCATTGTGTGCCAGGCAGTGG
GTGATTAAGGACGAAGGTCAGCCCATTAATTGCCTCCCTGCCATCTCCGCTCCCTGGCGC
GTGATCTCTCAGAACTAATGCATGTGTTTGCCTGAGCTTTTATCTAATCTCCAATGCAGT
TCAATCATATGCTTGGTTTGTTTACATTCCTTTCATGTGAAAGTTTTTTTTTTTCCTGAC
TTATTGTAAAAACAGCGCTAGCCCAGGTTTCTCTGTTCATTTACTGTAAGCTGTTTCATG
TGCTTGTGAGTGCACATAGCCTCCTGCTCTCAGGAAGGGAAAAAGCATATTCTTCCATCC
CCAGGGGAAATAATTAATCCTTACAAGGCTGTCGCATGTTGAAATGAAGCGAGTGTGAAG
CATTTAGCCCAGGAGGCATTGCAGGCTGTCGCCCGCACAGGCACCTGTTGTTGTCCCTGC
CCTACATTTCATGAGAGAGCGCTGAGCAGAGGATAACAACATGCTCCACTGATGGCAAAT
GAGACACACAACTGCAGATGCAGGGTTGTGTATGTGCGTGGGTGTGTATGTATGCACGT
>NODE_280_length_744_cov_20.380377
ACATACATGACAAATGCCAGCGGAGGAACAAAGCATGACAAAGAAGATGGGCTATAATTG
AATCAGAAGGAAAATGTGCCGGTGTTAGTGACAGTGGGGGAGAACAACATTTAGACTATT
GGTAGTTGAAAAAATGCCGTGGCCTACCACTAACCTTCACATCCATATTAAAAGCAAGGT
GTCACTGCATGCAAATTAGAAGTAGCCGGGTAAAGCACTGTTAATGAACCCAGCCATTGA
ACTCCATACAGCAGGCTTGTCGTTAGATAGGTGCACCATAAATAGTCCATTTGGCCGAGA
GCCAGAGGGAGAAGCTAAGGCAGAGTTACTAGCAGTAGGATAGGGCCTTTATTGTGTTAT
GACAGACAGAGGGGACGATCAGACAGGATAGAGATATGGGCTTTCCTTTCCAGATTAATT
AAAGAAAGGATCAATTAACAGTGATGAAAACCATGGCAGCATACTGACTAGCTGATAGGC
CAATCAAGCCTTGAAATGCAGAGTAGTTGGCATGTTTTATCTCTCCAAACTTAATTGCAA
TTTTCCAGAGGGAATGACGTGATCAAAATGGAGGGGTGAAATTAGCTCCACGTGAATAAA
GTATTTATTTGATGTATTTGTTCTGTGATTTCAGGACTAAGTACGCATTGTATTCATATA
GGGGACATTTTTCGTCATGCACACAGAAGTTTCTCTTTCCACAATTTATTCTCCCCCTGC
TCACCTTTATTATGGTAATTGTGAACGCTGTTCCACTCCTCAACATTAGCTTTTGCTGAG
TAGCAAAATGCCTTGGCTGAGGACTATTTGCCCCACACTGCCCAATCATGCCAGATGCAT
GTGGTTATACAATATGGAGTGTTCATGAATTAatttgcatattaggac
>NODE_281_length_694_cov_8.090778
TGATATTTTAGACATACATCTACACTATGCCCAACTATTTAAAGTTACTAATAAATGATA
TTTTTTGTGGTGTTTTGTTTGTAAACCTATTGACTGCAATAAAATTGCTTTTTTTATTAT
TTCTCAAGAAAATACTCGTCTTAGACGTGACACCACTGTAACAGATTCTTCCCTTGCAGA
TGTGCCCCCTCACTTGGTGAGCAGTGTAGTTGATCTGTGTTCATATGAGTTATTTTGCTA
ATTTGCTTGATGCAGACACAACACTGACTTGCTCCATCTTATAACTGAAGCTGCTGAAAG
GGTTTAGTGTGTCAGTCTCCATTCATCAAGCAGCCAACAGTTCAACATTCTCTGGGCCCT
TTTATCACTCCCAACACAATGTTTTGCAGCTGCACGTCAGGGTTCAAGAACCAACGTTGT
GATGAGCTGGCCAACCCCTGCGATTACTTCTGTCAGAATGAGGGGATGTGCACATTAACA
GCTCTTAACAAACCACGCTGCAAGTAGGTCCCTCTCACCTCTCCAGCTGTATTCAGAGCC
CACTCACCCCCTTTGTACACACCTCCACCCCAACTCCATCCGGCTTCATTTCAGCCTCAA
TCCAGTGTATGGGCTCTTTGTCACGGTGCCTCCTTGTAGCAACTTATCATGTAATGAGTG
CTGGGTAAGAAATAGTATACTGAAAGATAGTGTGGTGAAACTGCATGCTGTTGTAGGATT
GTTATATATTTCAATAGATTTCTTTTTTTTTATATAGTCTTCTGCCTTTGTTCAGGTAGT
TTTAATTAGTTGTGTTACTGTTGTATgtcatttaaatgtaattattcgctggttcata
>NODE_282_length_630_cov_16.299999
CTCCTCCTCCTCCCCCTCCTCCTCCTCCTCCCTTCCCTTCCCTCCCTCACTCACTCACTC
ACTCACTCACTCGCTCACTCACTCAGTCTCTCTTTTCCCCTCCTGTTTTTTTTCTCCCCT
TCCTTTAGTTTTTGACAGCATCATAATAATCTGGGTATCTTCTTGATCATGCCCCATGTT
TTTTTTTCCCTTCTTTTCTTCCTCATCTTCTCAGAGACGAGTTTCAAATTGCCTGCGTCA
GGACTTTGCTAATTAAAGTCATACTTTCAAAAATGCCATAATAACTGTTAATTAGCTTGA
TGCTATTTTCAGCATAATTTGCTAATTAGTGGAAAACCTGTACAGCGTTTCTCTCTAATT
ACAGTATGGCTCCGCACGGCGCATCTGTGCCTTGACTCCAAATGATACCATTACAAAGTC
CCGTATTACGCATTCTCTCAAAACAGTTAATTGCCTCCACAGATAGTGAGATACTTCAGT
CAGCTGATTTTTATGGTAATAAATGGACAGGCACAGACAAAAACCACCCTGGTTCATATT
TATGAAATATGAAAAAGGAAAACAACCTCCTTATGAGATGCATGGAGTTAGTTTGGAATA
TAATCTGGTTGGTTCTGTGATGATTTTGTGTGCTCATGCGTTGAGTTACTGAGACTTTTA
ATGAAGTTTGATTTATTCTTTGTTGTAACCTTGCGAGCGAGTAAGCCATAACATTGTAAt
taaagtaaaaaatgtggagtaatggcgtcggcctcatgtaaggtaaaggcaaag
>NODE_283_length_551_cov_13.593467
GTTTGGTTTTTTTTTTTACTCACCTTGCTGAGGCGCTGGGGGCTTTGTGGGGGTCCTTGG
CCACTAAACAGGCTTCAGGGGCCGGGCGTCCCCTTTGCGCACGGGGCTCCTGAGCTATTC
CCGGGGAATTGGCTCGACTTTTCAAGCTGTAAACTTTATTAGGGCCGATTCTGGCTCTCT
GACATTTGGGTGCTAAATGAATGGGGGTTTTGTCTATGAATTAGATCGTAAAAATCATCC
GAAGAGCGGCCAGATAGGCTCACTGGCCATAAACGGTCACGTGGTAGCCATTAAAGTAAG
TTTTATGGTTTTGGGGAGTTGACAGTATATTGCACATAACATATAATCGCACTGACGGCG
AGGCTTCGTCTGACTCTCTCTTTGCAGGCTGTAAGTGTTACTTGACCGGTACAGACCATC
TCTGTTGCTCAGTCTGCCTCAGTGTGGACCGGACGCTCTCCAGGATGAGGACCGCGTCTC
TGGGTAAGTTTCTCCAGACTAGCCGGTTGCCTGAGAATAGCCAGCCTATGTTAAACAGCC
ATATTATTGTATTCGCTCCCTCTATCCGTCCCTATTAGTCCATTACACTAATTTGTCAGT
TGTGGAGTGCTGAATACTGGTCTCGGCAGATGTTGCGCAGGGTTGGGTCCGGCTCATGGC
TATTTAATTGCTTCCTTCCCCGTGTAActtgtttc
>NODE_284_length_630_cov_16.777779
ACAGTTCACATTTTCGAGAGAGACACTCCGGTAGGACAAAAGCGCCGCTCTGCTCGCCGC
GCCTTCATCTGGGGACAGACACACATAAAGAGAGATATTTAGAGAGAGGGGAGGGAATGG
TGGTGGGGGGGAAGAAATCCTCCACTAATGTGACAGAGAATTCTCCAAAAAAATCATCAT
TGTGTGCTCTTGCACTGCAAAGCAGATTCTGTATCACTCCATAATTTTCTTTTTTCTCGA
GCAAGTGCAATAACTTAATCTTAAAGGCAAAACGTGGACATGAGGGCCATTTCGAAACAT
GTTGTAGATAAATGTTAATCACATTAGCATTTCCCAGACTTCCGTAAATCTCCATAAATA
GCATGCTGAGGTTGATCCCTCTTTTTTGCCCATTGAGGCAAAATTACAGTTGATGAATTG
CTTTTGCCATGCATGTAGGCTAATGAAAGCTTTGCTCCTGGGCCTTCCTTAACAAAGGCT
CATAATTTTTCCACTTTCCACTAAAATAAGAACCTGTTCCACTTTTAATTAATAGTTTTA
CCCTCTCCTATTCACGACTGTATGCATAGTTTCAAATTAATTTTTTAGGTGAGGCTTGGT
TATTAATACTGTAGAAACAACCCCTTTTGTGTTAAAGTAACAGGGAGGTAATGTTAGCCT
GCAGGTTTATAAAGAATTTCCTCTCGTGTCATCTTACTGCTTAGCACAACTTATGACACT
GCTTTGAGACTGAAACATTTCGTGACAGGTGGCTATTTcccttgaagtcatcac
>NODE_286_length_1735_cov_9.216715
CCTTCCGCGCGGCGTCGGACACCGCCCCGCGAAAACCCCCGCCCGGCGACGCGCGAGGCG
CCGCGGACGAGGGCCCCGCGAGACGGGCCGCGCACCGCGCCTCCGGCGGCGGAGAGAGGA
GGGCGACGGGGCGACTGCTCCCCCAGCCGCGGCTCGAGCCCAGCCCCGCTTCGCACCCCA
GCCCGACCGACCCAGCCCTTAGAGCCAATCCTTATCCCGAAGTTACGGATCTGACTTGCC
GACTTCCCTTACCCGCCTTGATCTAACATGCCAGAGGCTGTTCACCTTGGAGACCTGCTG
CGGATATGGGTACGGCCTGGCGCGAGATTTACACCATCTCCCCCGGATTTTCAAGGGCCA
GCGAGAGCTCACCGGACGCCGCCGGAACCGCGACGCTTTCCAGGGCACGGGCCCCTCTCT
CGGGGCGAACCCATTCCAGGGCGCCCTGCCCTTCACAAAGAAAAGAGAACTCTCCCCGGG
GCTCCCGCCAGCTTCTCCGGGTTCGCTTGCGTTACCGCACTGGACGCCTCGCGGCGCCTA
TCTCCGCCACTCCAGGTTCGGGGATCTGAACCCGACTCCCTTTCGATCGGCCGGGGGCGA
CGTAGGCCATCGCCCCGCGCTTCCGAACGGCGTTCGCCCATCCCTTAGGACCGACTGACC
CATGTTCAACTGCTGTTCACATGGAACCCTTCTCCACTTCGGCCTTCAAAGTTCTCGTTT
GAATATTTGCTACTACCACCAAGATCTGCACCCGCGGCGGCTCCACCCGGGCTCGCGCCC
TAGGCTTCCGTGCGCACCGCGGCGGCCCTCCTACTCGTCGCGGCCTAGCCCTCGCGGCTC
CTGTTGCCGGCGACGGCCGGGTATGGGCCCGACGCTCCAGCGCCATCCATTTTCAGGGCT
AGTTGATTCGGCAGGTGAGTTGTTACACACTCCTTAGCGGATTCCAACTTCCATGGCCAC
CGTCCTGCTGTCTATATCAACCAACACCTTTTCTGGGGTCTGATGAGCGTCGGCATCGGG
CGCCTTAACCCGGCGTTCGGTTCATCCCGCAGCGCCAGTTCTGCTTACCAAAAGTGGCCC
ACTAGGCGGCTCGCATTCCACGCCCGGCTCCAAGCCAGCGAGCCGGGCTTCTTACCCATT
TAAAGTTTGAGAATAGGTTGAGATCGTTTCGGCCCCAAGACCTCTAATCATTCGCTTTAC
CAGATAAAACTGCGAGACTCTGAGCGCCAGCTATCCTGAGGGAAACTTCGGAGGGAACCA
GCTACTAGATGGTTCGATTAGTCTTTCGCCCCTATACCCAGGTCGGACGACCGATTTGCA
CGTCAGGACCGCTACGGGCCTCCACCAGAGTTTCCTCTGGCTTCGCCCTGCCCAGGCATA
GTTCACCATCTTTCGGGTCCTATCGCGCGCGCTCAAGCTCCACCTCCCCGACGCGGCGGG
CGAGACGGGCCGGTGGTGCGCCCGGGTGCCCGCGGGGGGCCCGGGATCCCACCTCAGCCG
GCGTGCGCCGGCCCTCACTTTCATTGCGCCTCGGGGTTTGCTCCACCCTCTGACTCGCGC
GCGCGTTAGACTCCTTGGTCCGTGTTTCAAGACGGGTCGGGTGGGTAGCCGACATCGCCG
CCGACCCCTTGCGCGCCGGCGTGGGCCGATCCCCGCCCTGGGCGGCGCGACGCGGTTGGG
GCGCACTGAGGACAGTCCGCCCCGGTCGACAGTCGCGCCGGGGGCGAGGGGGCCCCGTCC
CTTCCCGCCCGCGAGGACGGGAGAGAGGGCGCAGAGAGTACTCGGTCCACGGCCCCGGGA
AGCGGCGAGTTCCGGGCGAGGGGGTCGCTGTAAAGCTCACGGCCGAGGCCGCGAGCCACC
TTCGCCCCCGGACccttcc
>NODE_287_length_1640_cov_11.642074
CTGGGACAGACGGTGGCTCGCCTCGCGGCGGACCGTCGGCTCGATCCCGAGATCCAACTA
CGAGCTTTTTAACTGCAGCAACTTTAAGATACGCTATTGGAGCTGGAATTACCGCGGCTG
CTGGCACCAGACTTGCCCTCCAATGGATCCTCGTCAAAGGATTTAAAGTGTACTCATTCC
AATTGCAGAGCCTCGAAAGAGTCCTGCATTGGTATTTTTCGTCACTACCTCCCCGAGTCG
GGAGTGGGTAATTTGCGCGCCTGCTGCCTTCCTTGGATGTGGTAGCCGTTTCTCAGGCTC
CCTCTCCGGAATCGAACCCTGATTCCCCGTTACCCGTGGTCACCATGGTAGGCACGGAAA
GTACCATCGAAAGTTGATAGGGCAGACATTCGAATGAGACGTCGCCGCCAAGGGGGGCCG
GCGATCGGCTCGAGGTTATCCAGAGTCACCAAAGCGGCCGGGGCGCGCGCGCCCCCCCCC
CTTTCCGCCCCCGGGCGGGGGGGGGTTGAGGAGGGGGCCGCCCCGCGTGGGTTTTGGGTC
TGATAAATGCACGCATCCCTGCCCCCCGGGGGTGGGGGGGGGTCGGGTCAGCGCTCGTTT
GCATGTATTAGCTCTGGAATTGCCACGGTTATCCAAGTAACGTTGGAGCGATCAAAGGAA
CCATAACTGATTTAATGAGCCATTCGCAGTTTCACTGTACCGGCCGTGTGTACTTAGACT
TGCATGGCTTAGTCTTTGAGACAAGCATATGCTACTGGCAGGATCAACCAGGTAGCCCCA
AAACCGTACGGGCGAGGCGTGCGTGCGTGCCGGCGACCAAACAACCGAACAAACGCTGGG
CTCGCTCGCTCGCTTGACGGCCGCCGGCTCGCCGGCCCTGTGCAACCCTCTCTCCCCAGG
CGGGTGGGCGGGTTGGTCTGCGTGGCACCCGGTCCGGACCGGGTGCGAGGCGCAGCAGAC
GGAGCGGGTGGGCGGGCGGCCGGCCGGGTGGGCCGCGCGCCCATCGCTTTGTGCCTCGAG
AAACAGCCGTGTCGTCGGCGGCCGCCGTCTGAGCGAGGCGCGGCCTTTCCGCCGTCAGCG
GGCGGGCAAAGGCCGACTAACCCGGCGACGGCCTCCGTGGTCGGGCAACTGGGGCAGAGA
CGGGGCGTCTCGGTCTCGCCGCCGAGGAGGCACCGACGACCGGAGGGGCCTCCCCGCTCC
GGTTCTCTCGGTCGGGGCCACAGACGTGACGGGCAGGCCCACCGGGTCTGGAGGAACCGG
CCACCAGGAGCACCCGGCACTGGGGACGGGGCCGGTGGGGGCCCTCCAAAGGCGTGCCAT
GGGTGCCGGTCGATCAGGCGGGCAGGCGGGAGGTTCCCCGGGCCGTGTCTGATGGGAAGG
TTGAGGGGAAGGTAGGCAGGTGACCTGCCCAATATGCAAGTCATTTCGTCGCATGAAGAA
CTTTGACAGGGACCCCTCCCTCAAAGTCTTTGAAAAATGCTGTTTCCTAGAAACCTGCTG
GCACAGTCTTGGCTCGCCCGGGTGTTTGCGCGCCGACCGGGCCGAAAGGCTAGAGAGAAA
GGCTAGATAAACAGAGAGAGAGAGAGAGACAAACAGAGAGATAGAGAGAGCCTTCTGACG
GTTGAAAAACTTTGAAAGAAATTCTCCCTTCGTGCACCTGGTAGCCGTGGAGGGAAATTC
TGCCTTCGTGCCCCTGGTACCCCAATTCTCCCTTTGTGCCCTTGGTACATGTTGTATGGC
TCACTCTCTATGTGTGTGTGTGTGTGTGTGTGTGTGTGTGTGTG
>NODE_288_length_543_cov_11.686925
ATATGAGAGACAAATCTGTCGACAACAAGGTCGTCCTGTGAGCAAACTTTCTGCTTTCTT
CTCCCTCTCCTTCTCCTTCCATCATCCCCCCCTTTTGAAGTTATGTCCAAAAGGCTGTTA
TTATCTGGTATTAATAGATGCAGCCCCCAGGAAGACAAAATCAGCTATTGATAATTGCAA
GGAGTATACGGCAGCTACTGTATCGATCGGCGTGTCCTCCACTCCCCCTGGTACCGAGAG
ATAAGGAGACACACTCTTTAGAGCAATATAATTTCTTTTGACCTATCTGCTTGCTACAGA
CTTATGATGAATAGCCACAGTGGCTGAAGTCCTTTATCACCAAAGTTACCCCCTTGATAT
AATATTGATTCTTTATAACTAGCTCGCCACACAAAAATCAAACTGTCCACTTGGCCATCA
TCATCATCAATATCATCACAAAGGCGGGAGGAATGAAGATCCCTTGCGCCTCTAAAGGCG
AGACTGCACAATCTCCTCTGTAGGCCTAATCTTTATTTTGCTGATGATGAAAGGAAAGGG
GAAACGAGGCGAGGTGCCATTTAAGACGAGGTGCCATTTAATCCGGTATAGACTACGCAC
ACGCACACGCACAGAGAGAGAGAGAGAGAGAGAGAGAGAGAAAGGGTTGCTATACAgctt
ctgtggaagttattcatctggtgtgat
>NODE_289_length_460_cov_7.467391
CAAGGTAAGTGCCCGCAGAAGATGTTTTGGAGCGCGTTTCAGACCGCTCTGAGTTGATTG
GTATAGGTTTGTAGTGACACTTTTTTGGGTCCCGTAGTATGGGCCAACCCTAACCCTAAG
GCCTGGAATTAGGGTTAGGGTTAGGGTTAGGGTTAGCGTTTGGAAAACGGTCAGTGCTAG
AGACATGAAACTTGTGTCTACCCCCCCATTTGCTGCCACCGCGATCGCACTGAGCCTACT
CTCGAGTCTCTGCGATGTCAGGAAGTGGGAGTAACCTGTGATTTTTTGCTCTATCTCGGG
AAGGGAAGGTCGTAGAGACTCGGGACAGAGACTGGCGTCTTCAGCGTAGCCAAATTAGGT
GGGGCAGGTGGCATTTCCAGGTGTGTAGCACGTCCGGTTCCGGAGATATTGGCCAAAACG
TTCTCCCATTCACTGACAATGGGGCGTGCATAAGGCGACCAGTTTCACATTGCTGACGCC
AAGGTAAGTGCCCGCAGAAGATGTTTTGGAGCGCGTTTCAGACCGCTCTGAGTTGATTGG
TATAGGTTTGTAGTGACACTTTTTTGGGTCCCGTAGTATGGGCCAACCCTAACCCTAAGG
CCTG
>NODE_290_length_191_cov_3.806283
TTCACTGACAATGGGGCGTGCATAAGGCGACCAGTTTCACATTGCTGAGGCCAAGGTAAG
TGCCCGCAGAAGATGTTTTGGAGCGCGTTTCAGACCGCTCTGAGTTGATTGGTATAGGTT
TGTAGTGACACTTTTTTGGGTCCCATAGTATGGGCCAACCCTAACCCTAAGGCCTGGAAT
TAGGGTTAGGGTTAGGGTTAGGGTTAGCGTTTGGAAAACGGTCAGTGCTAGAGACATGAA
ACTTGTGTCTACCCCCCCATTTGCTGCCACCGCGATCGCACTGAGCCTACTCCCGAGTCT
CTGCGATGTCAGGAAGTGGGAGTAACCTGTGATTT
>NODE_291_length_723_cov_13.835408
GGAAGTAATTCAGTAAGCACCCTCATGAAAAAGAGATGAAATACAGATTGCCATTGGGTA
TATTAACACCTGTCACATCAGACCAATATCATATTGCATTGCTGTAGTTACCCAGCTTTC
TATTATTTTCTCGACTCCCAAAACGTCACCTTGGCCTCTCAATCTACCGATGTAATTACC
TCATCAAATAAACTATCAACAAAGCTCCTAAAATAGGATTTGTGGAAGTGGGGGGAAACA
AAACAAAATAAAAAAAAGGAGAAACATATCATCACGCCCAACATACTGTATGTGAGATGT
GTGACGCTTAGAAGTCAGGGGAGCAAAGCCTTGAGGGCATACAATCAATATTACATTTTC
CATTGCCACCTTCATAGCTATTGTAAATGGCTTGTGTCAAAAATAATAACAGGTTGTATC
AGGAACCTTGGGTTTGCAATTTCGCTCCTAGTGCTTGGAGGCCCCGTCTGCACTCCCTCC
CTTACCCCAGCACCACTGGGTGTTAATGACGCCGTGGTGGCAGACACTTCTCACACCACA
ACTGACTTTTTTTCCCTCTCTGCCCATTATTTATCTCTTTACTCCTGACAGTTCCAAGAA
CTGCAGGGAAAATGTGTATGTGTAAGAAAACGCTTACTACTAGAGATGATTAGCCCTTTG
TGCATGTTTCGGCGCTCAGCCAGTAGCATAGTATTATTAGCAGGGCTGGAGAGATTAAAT
CTATTCTCACTTCGGTTGTCATAGCACTCTAGGCAGCAATAAGCAAGATGAGATGCAGTA
ATATGCACACTagagggacagactcctcttcactggaatcagagctactttgagttcttc
tcagagaggggtacttaactgaattct
>NODE_293_length_652_cov_14.860430
CAAACAAAAGCATTAGGCCAAATCCTCATGTTTACTCATGCTGCCATCAGCAATCCTGTC
TATTGACAAAAGATGAACATTTTCTCTCAAGTAACATAACTGGGCTTTTGTCCCCTCACT
AAAAGTACACTGACGGCAACACAATGGAACAGAAAAGAGGCATCGGGAGAGAAAGAGACA
TCTTAAGTGGAGCAATGGCCCAAACAATTAAGAGCAAGGTACATGGAAAAAAAATTAAAA
GCTCCTCTTTTTCCCCCCTCACTTTGCATTGTCGATTTGAAATCCCTCTCTTTCTCTTCT
TGGAGGGCTGCCTGTAATGGAGCTAATCTGCCGTCGTTTGTCCGAGCCACAGGAGTTTTG
TCAATAACAATCAGCGTTTGGAAAGTGTAATTAAGGCCGAGGCTTTTCATTAGGAAGAAG
GGAGGGGGCCGTCTCCAGGGACGGGCATGCCAATTAGAAACTCAGGCACGCGTCGCCGGG
TAATTTCAGGGAAAGGAGGGGAAAAAAACCCAGGACTTCTTTAGATTGGAGAGGGACCCT
GCTGCTCTTTCAGAGGAGAGGAGGAGAGGCTTAATGGCATAATAATCAGACAGGGGTCCC
AGGCAGAGAAGGCAGGAGGACGGAGGGACTTTTTGGGGGAGGTGAAAGCCTTCCGAAATG
ATAAAAGAAACACATGCAGGATTGCTAGAGGAAAATGGAGGCAGTAAATAGCGGGATGTA
GAGCCCTTGAAAGAATGAGAGGGTGCCGTTGATGAGAACTGATTAATtaaaggaataacg
aggcagtcaagggtgg
>NODE_294_length_676_cov_6.727811
AAAACATCAACAGAAGCACTATTCTCTGAAAACTGCATCACAAGTTCAACAGCGTAGTTG
AAAAAAAAAAGAACCTTGTCTATGCAAAACAAACAGAGAAAGTAAAAAAGAGAAGAATTG
GCATTAAAAAGCAAAAGAACACAAAGGAGGAATGAACAATAAATGACACAATCATAATAG
TCAAGTTGGAGAACTGCAGTGGAGTCAAAGCAATATTGGAGGAAGGAAGGAGGAAAGGGA
AGCTGTTACAATCACAACTAGTACAGTTTTTATTTAAGATTTGGACTCCATACCTTGTCA
GGCTGGGAGTCGTTGCGGGGGTGCTGGAAGGTGAGCAGGTGCAGTCCCGGGACATAGTTC
TCGGTGCGACAGGAGTGGAGGGAGGTTAGGAAAAGGGTACGCTCCCCCCACCAGCCGTAC
GCCCCTGAGATCTGGTCCACACGGCACGCACTTCGCTCTGTGAGACCGAGAGGGAGAGGT
CAGCACACAAAGAACATATCTGACCTCTTAAAAACTCATAATACAGCAGTTTCCTATAGC
GCACTACTGTACTGAAATGGTGTGATCTGTGACTCTTGTGTGATGTGTGTTCAAAAGGAG
TAAAATGACATGACCTCACTGCACCAAAAGAAGCGTGCGATTGGACAGGCAAGTCAAATC
ACGGCCTGATTAGCCTGTCCAATCTCAGCTGAGTGTAGTCATATCACCATACTTCATGTC
TGAAACACACCCAGCATGGGTCTAGTCCCTCCCATGTCAACTCCCAACATATTTttcttt
ctttttgccctccttcctccctccctgggtcttacctgac
>NODE_295_length_866_cov_10.924942
TTATAAAGCGCTGTGCGGACAACATGTTGCATGAACATTTTCAGAAGTTTAGAACACTGG
GAAAGAAAAGAAAACGTACATAAGGGTAAAGACAAACTGAGGGCACTTAGCAGGCTGCAT
GCGGGGCAGCAGGATGCTTAAATCTGAAGAAATCTGTGTAAGCTTATTGTGATGGGCAAA
TGGGATAGCCCATCTCCTATGGTACATCCCATGAACCTAAAAAACCCTAAATAAAACATC
AGTATTAAGTTTGGTCCATCACCAGAAGCTGCATTAGGTCTCTCCTCAGTTTGCTCCTTA
ATTCCATCAGAGTAATCCCACGTTATTGCCCTCTAACAGTACCCTAAACGGAGAATAAAA
AGTTTGCTCCCCTCTAGCAGTGTATTACCAGGAAACAACAGGCCCGCTCCTCATTAAGTT
ATAGATATAAATGCTCCAAAGCATGAAATTACCCCCGAGCCTCCCTCTCCAAATAACCTG
GTTTGCAAACAAATGATCCGAGCACAAGCAGTAAAAGGCAGATTATTAAAATAATAGGAG
GGATTTAAATTTGCATCCACAGAACAATTCAGCAAAGGACTGTGCAATTACTCCTCCCCT
CCTCCTCCCCTTTTCATTCCACCTTTCTACTGGCAAGCCAGAGTCTCTCGCACTTATGTG
TCCATCTGTTCTTTCTAAGAACCAGATATTGGTATCTTTAAGTGTGTCAGTGTTAGTGTT
AATGTGGCCAAATAGAGGAGTATGTGCACTTCCCTGGTAGTGTTGGGTTTTATTGTTTAA
GTTAATGAATACCACAATTAATTTACATACTCACAGTGTCTTATCCTACTCGGCCCTCAC
CCTAAGAGTGCATTTCTCTCTTCCGATGATAAATATCTAACTTTATCCTGAGACAATAAC
AGTCCCTCCTCCTATGCTGGAGTAAATGGGGAGCGATGagagagtgaggtgagcaagaac
ggacgaggcaaagggtgctcaggtctgcattacctctgagttatgtcctc
>NODE_296_length_881_cov_14.430193
AAAAAAAAAAAAAAAAAATCCCATTCTAATGGCCAAATCATTTTGTAATCAACGTTAAGC
TTATTAAACGCTGTCACCGCCTCCATTTGAAAATGTCACCATCACCACCACAGAAAGACA
AAAATATTAAAGTGGCCTCCGTGAAAGTGGCGGGGGCATATGCACAGAGAGGAGAGGATG
CCCCCAAACTACTTTGGTTACACAAACTTTGTTTTCGGCCTCAATGCATCAGAGCTCTCT
CCCTCCGTCTGCCATCTGCTGCTGAAGAATCTGTTTCACTCGATGAGCCAAGCCCAGCCT
TTATTGGTCCTAATGGCACTATCAGCTGAGCCGCCAAACCCAATTACCTTTTAAAAAGGG
AGGCCACCCCAGCTAATCATGGCTGCCTAACCTGATTTGCCTGTGATGAAGAGACGGGAT
AAAGAGCAGTTAATGGAGGGAGAATGATCTCACAAATACAAAAAACTCAATTCATTTCTC
CGGGAGAGCAATCTGTCCGATTCAGCGGTAATGGAGTGGAGATTCATTAGTCCTCAGGCC
TTAGTAGTAGCACCGTCCCCTTATCAACTGAATGACAAAAGAACATTCAGTGTTCTCCGT
TTATAGACTTCATTTTGTTGGGAAGGCACACAGAAAGGTGACAGATTGGTAGCTGAGGCT
AGATATCAAGATTGAGTTTCTGCACCTTTTCAATCCAGCATCAAATCACAATGCATCAAC
AATTACAAGGACAGCAACAGCTACACTTGTCACTTCTTAAATGATAAAAGACTTGCATTC
ATTGCAATTTGTGTCATATGTAAGCTGTAAAACTACATTTTATGTTTGTCTTTTTTCCAG
TTAAGTAGCAAAAGGACTGGCACAACTTAGGAAATTTGTTCACAGACCGAAGCCTATTCT
TCTAACTTGTGAGAATGCTTTAAGTGGCTTGGAACATACATATTTAATAGACtgtgtttc
cggaacctttagtaacgttttattgctggtaatgtgatgtaagccagctttttattacgt
tcaac
>NODE_297_length_563_cov_4.268206
TGGAAAAATGGAGAAACAAAAATCAGGATTTGAACAAAATGGACTTTAACGGTATTCTTA
CCCCTACCAAAAAGAAAAAAACATTGTAAAGAAATGATAAACACCAGGATGGAACAAAAA
AAACAACAACAGAAATGAGGATCTGTAATAAAATGGACTTTAACGGTATTTTCACCCCTA
CCAAAAAGGAAAAAACATTTTAAAGAAACGATAAACCACAGGATGGAACAAAAAGACAAA
AACAGAAATGAGTATCCTCACTAAAAAATGAACTCTAAAGGTATTTTCACCACTACCAAA
AAAGGAAAAAACATTTTAAAGAAACGATAAACCACAGGATGGAACAAAAAGACAACAACA
GAAATGAGTATCCTCACTTAAAAATGAACTCTAAAGGTATTTTCACCACTACCAAAAAAG
GAAAAAACATTTTAAAGAAACGAAAAACCACAGGATGGAACAAAAAGACAACAACAAAAA
GAAAACAAACCAAAACAGGAAAACTCAAAAGGAACAAACACAGTACTAAAACCGAATTGG
CTATGGGAACACATCCCGAGATTTGATCAACCTCGGGAGGGCCTTCCTCAGGGGAGAGTG
TCTAGTGATAAATGGCCGAAACACTCTGTGATCCTGGGGTCCACTACTGATGATGTGTTC
CTGAAATTAAGGTTCCACAATTACTCAACCTCAAACCAAAATTGAAA
>NODE_298_length_751_cov_13.089214
TCCATGTGCCTTATAATCTACAGCTGTAGGACTTTGATATTCTGTATGTTGACCTGATGT
TCAACCAACAAAACTATGCATTGACAGGGGTAAAAAGCAACGTAATATCACTCAACCAAG
TAATTCTCTATAGTGTTTGTGAGTTCAGAAGGGCCATCAAATTTCATGTAAAATAAGCTC
TCATGCAGGAGAAGACACTCATATTTTACATCTAATTCTGGAGGAGAAGATGTATTCCTT
ACTTCCCCAGGAAGCATGATTGGTGTGTGTCTGTGTATCATGATGAGATCACTTGGCGGG
GCTGAGGATAAAATGTCGCTTAGGATAATGTGATTGCCCTTAAGGTACAAGGAGGTGAAT
TATATTCCCTGATTTATAATCTGAAAATTAAAGACTCACTCATTTTCTAATTTAATTCCA
CCTTCAATGGAACAATGTTCACTCTGAGCCAAATTGGCGAATAATGTTACTAATTCAGAT
GCAGATGTAATTTCTATTCGGGGGGCTGCGGCGCGTGGTGATGAACGAGTCCCGGATGGA
TCGTTGCCACTCCTATCTCCCCGTCTCGACAATTCCCCAGCAGTTGTGATAATAACCTGA
GCAATAAAGGAGGGATAGGCAGTGCTACCCCGTTCCACTCCTCATACCCCAAGTCATCTG
ATACTTCATCTAATAGTATTTCTGTCCTTTCCTGTGTCACTCTGTCTTAGGGCAGCTGAC
ACTGCGCTCCTTCCATACAGGAAAACAGAGTGCGGCGAATATTATAGATGTAAAACTGCA
TTAACATGAAGACTCCTAATAACCTGCATAATTACTGCTGCCTTCTGCAATACAAAAAAG
TCATCGCAATAAATCTGCTGTTAAAAACTTGATTgaatgcagggtaaatgtcaag
>NODE_299_length_454_cov_2.519824
TAGGGTTGGCCCATACTACGGGAGCCAAAAAAGTGTCACCACAAACCTATACCAATCAAC
TCAGAGCGGTCTGAAACGTGCTCCCAAACACCTTCTGTGGGCACTTTTCTTGGCCTCAGC
ACTTTGAAACTGGCTGCGTTTCTGCACGTCCCATTGTCAGTGAATGGGAGAAGGTTTTGG
CCGATACCTCTGGAAGCGGATGTGCTAGACACCTGGAAATGCCACCTGCCCCACCTAATT
TGGCTATGCTGAAGACGCCAGTCTTGGTCCCGAGTCTCTACGACCTGCCCGTCCCGAGAT
ACAGCCATAAATCACAGGTTACTCCCACTTCCTGACGTGGTAGAGGCTCGGGAGTAGGTT
CGGTGCGATCGCGGTGGCAGCAAATGGGGGGGTAGACACAAGTTTCATGTCTCTAGCACT
GACCGTTTTCCAAAGCCTAACCCTAACCCTAACCCTAATTCCAGCCCTTAGGCATAGGGT
TGGCCCATACTACCGTAGCCAAAAAAGTGTCACTACAAACTATACCAATCAACTCAGAGC
GGTCTGAAACGTGCTCCCAAACACCTTCTGTGGGCACTTTTCTTGGCCTCAGCActtt
>NODE_300_length_653_cov_10.390506
CCATCTTTCTCGCCATCTTCCATCTCTTGTACATTATTTTCTGTTCCTTGTTAGTTTCTT
GTTCTTGATGCATGCTCCTTTGGCATGAAGGACCTGAATGGCAGTTTTGATATGTCTTAC
CAGACCTCTCTTTCAGGGCTTGTGCAACTAGAGGTCACCTCTTTTGTTTTGTCCTTCACA
GCATGCCTCTGTGATATACAGAGTTGTCTCTGACTCCTTATGCCGTGTCTTCTTCTGTGT
AACGCATTTTGGCTCCTATAGCCAATAAAACAATCCCCTGCCACTTGTTCCACAGCCTTT
TTGTTGTTTTGTGTACTTTGGCTTTGTGCACAATCCCAGTCCAATGCTAGTGACCTAGCT
TTGCATGGCATCGTGTGTTAGCTTAGACGTGTGTTTGTAAAGAGGGATGTTCTCTTTTTT
CCAGCAAAGATGTCACGGAAATTAAGCTTGCCTACTGAGCTAAAGCCAGACTTGGGTAAG
CCTTGACTTCGTGTATCCAAACAATTTGTATGAAATGCAGTATACTTTCCCCACTCCAAC
TGGACTCCACCACATCCCATAAGTCCAGTTTTATCTGGTTATTAGCCTTAAAATTGGCAA
GCTGTGCAGATGTTCTCCTAAGTTTGCATGAGTCAAAAGTAGCACTGATCTGATCTGAAT
TGAAATTATTTTGAGCTAAATCAAATTGTTGCAATTAAACTCCCATTTTTTGACCACGTT
GGGGGTTTCACTAGAGGTCAGTGGTGCTGAGCTAAACTTTGCACAACCCATTTCACTATG
AAGCTttctgtaacttt
>NODE_301_length_662_cov_7.457704
AAGAACGTTCTATAGGTGGGAGATTTCAATGTGCAGAACATTTGGATTAGGATGGTGGTT
GCAGCTAAGTAACACATGCTGGGTGACAAGAACAAGGAACTGATGCCTCCTCGCTTTTTG
CCAAGTGCAAAGGTAGACTGTGATGTTTGTGTGTGTATGACAGGTGTCCCAGAGAGCACC
AACGTCTCATCCAGAGGTAAGCTCCCTTCTTGTCTACTATCTCCCCTTGCCCCACCTCTT
TGCTACCAAAACTACTACACTACCCTGTTTTGACTTTTCATCCTTTTGTCTCGGACAGAG
TTATCCTGCACCGCTCCCAAACCTCATCCAGTTTTGTTCTTTTCTTTTCTTCTATTCGTT
TTGTTTTACGTATCCTGTTTTGTTTTGTTTTATTTTTTTTTCTTTTCTTTTCCTGTTGTT
GTTGTTGTCGTTGCGTTTGTGTTTGTTTCGGGTGTGGGCTGTGTGTATGTGTGTGCGCGC
GTGCGTGTGTCTGTCTGTCTGTGTGTGTGTATTCTCTCCAGCTGCCTCCGTTGATTACGG
TTCCTTTGCAGACAGATGCAGCACCTGGCTAGAGCTGCTTAGGCTGAAAGCTCACACCAT
AAGACGAGGATCAGTTAAGACAAGTAGGAGGACACAGTCTCTAGCACACTCTGGTGATCA
TACCCACAAATACAGAACACAGTCTCACAAAACAATCACACATGCTCACGTACACGCACA
CACCCCTCCATGCATGCCGCTGGGGGGCGGAGCATTGGAAATCAAGCACTGGCTTTTTTT
TTTAAATCTAGAGTGTGAAAGTTGAA
>NODE_302_length_296_cov_1.351351
CTTTGCTAGCTTATCTTCAGTTCCATACAACTCTATTGCCATTTAGAGACTAAAAAAAGC
ACGGTACCTACAATATACAACATACTGCAACTCTTTCATGCGCCCTGATTCTTTAATCAT
GTGTTATATTATAACACCTTGTATATATTTTCGAGAGATAAAAATTGTGTTTACAAAGGG
ATAGGATTGCTGTGGTATTGATGGAGCGGGGCTGGATGTTCCCAGGGACTTTAGTTGTTG
TGGTGCAGCCTGGATGTTGTTTTTCTCTGTTCTTGAGAGCAGTGATCCCTGGGAGCACGA
ACCATCATCCCTTGATAGATAGGTTATCAGCTGAGGTTCTCTCTTGTGTTGTTTGGTCTT
GTCATCCCTTACCGCTACTGTACTATTAATATAGAGGTTATTATGTTTAATTTTATAACT
TATACTGCTTGTCAACAGCt
>NODE_303_length_647_cov_7.180835
ATAACTGGTTCGCCAACCGTCGCAAAGAGGAAGCCTTCAGGCAGAAGTTGGCCATGGACG
CCATCACCGCACCGACCCACGGCATCAACCCGCTGCTGTCTCACAGCTCGCCGCATCATC
CCCAGACCAGCGCTTCACCTCCCAGTAAGATGCCAGGTGGTGTTGCTTTGCATGCAGGAA
ATATATGCTAACGTACGAAAGTAGCTCAAAGGTTGCATGATGTAGTTGTGCTCGGAGTGA
AACTGCTGTCAGAAGAGGGGCCAAGGCAGAGTTGATGTGATCAGAGAGCCGAGAGAGAGA
GGGGACAAGTGATCAATGAGCGTGAGTGAGTGAGCTGAGCAAATGCCATTGTTATTCTGA
TCTTTGAAAACACACTGAGAACAATCCACATTGTACCTGCAATCTCCACTCCAAAGTCAG
CATGGAGAGGCATGACACAAAGGGCAGCAATCCTGTGACAGGCAAGGGTCAGGCCAGGGT
CAGGGAGATGGAGGTGGGAGGCGGTGGTGGTGGGGGGGGGAGGCAGACCGATCCAGATCG
CCTCCACGTAACGCCGTCATTTCCACATTTCCTCCTCTTCCTCCTCCCTGTGCAGGTTGC
TAATGAGAGTTGCCAAAACAAGGAGACAGCACGGAGCGATTATTGCTCTGACCATTTCAC
CCCGACCTGATGTTTGCATTGAGAGTAATTAGTATTGACCGAGTCTACCTGGTGTATACA
Acatcacaacaaagctgatacgcctcacagggcatcactcaccctccataaaactacgat
tggagacactt
>NODE_304_length_300_cov_1.856667
GAGGATCAGGTGCTGAAGGCAAAACACACCTTAATCTAAGTAAATGTAGAAAATCAACAA
GCATGTGTCAGCCAAAGTAAAGGAAATGCTGTCCACATTCCCATTGCACTTGTAATTCTG
TTTAATACTTCCTTGAAAACTCCCTTTGCTGGTAAGCTTGAGACTGCTTTTAAGAACACA
TTTTGATTATACTTGCTATTCAAATTAATATGACTCATGTGCTGCTGCCTTTCTAAAATG
TACCTTACAGCAGTTGCTGGTTAAGCAGCAGAAACGTCGTCACAAACGCTGCAAAATTAG
GCAAAAAGGAAAGAGGAGATATCTTGAAAATGACTCATACCAAACAGGAAAACTGTACGA
GTAAAGAGGAACAGCGTACACAAGTAGACCTTCACGAACAGACTAAGTTGTCAGGATATT
TGCATAAACTACAGCCTCAAACCg
>NODE_305_length_326_cov_1.300614
CAGTGCTGTGAGGGAATCACTGTGTGCTCTGCTTGCTGTCTCTTATCCTCTCGCCCTCCC
TCTTTTTTTCTCCCTCCATCCTCACCTCTATCTTCAACGATCTTCCTCTTCACTCTGAGA
CCTGTTTCTGCTCTCACCTGTTGTTTTCCACTTTACAAACAGGCCTGCTTGTGTTGCTAT
CATTGGATGTCTTGTCTCTCTTCTGTTTTCCCCACTCACCTGTTGTGTTCTCTTGGGTCA
CTTGGTCCGTGGCACTTTTAAAAATCTATTTTCTCTCTTCACCTTGCATCATTTCTCCAA
AATTCTTCTCCTCCTTCACTGACATCTTCTTTGCTAATTGTATAGACAGTGCTGCCAAAG
GCAttccctgcagtccacatcacttctttttattccccctgcactctccctctttcctcc
ccaaatcagccacatattctgcaactgtctccttcttttcttttcccaag
>NODE_306_length_466_cov_12.285408
CACAACCTTTTCCCAGGCCGGGCTGTTATTGCAGATTTTATACAGGGCTTTTTTTCCCTC
CTTTTTCTTGGCGTCTTGTGGAAGAGCGGATGGGAAACTCTGATGTCATCAACCTTGGCG
CAGCGGGACGGAGGAGCATGCAGACCCTCAGGGTGCCACGATTGGTGCCCATGTGTTTGT
GCCCCGTAGATGGTGAAATAGATGGTGTGGTGCTGCCCGCCTGTGCTGCACCTGCGTCCC
AGCATGCTGATTGATCAGTTTGGTCATGTGGAATGTCACCATCTGCTCCCCAGTCCCACT
CACCCCTTCTTGTGTGAATGCCAATCACTGGCAGGAAGATAGTTATTTAAGCCATGTCAA
ATCAGGCGCAGGACGATGAGCAGTATGCCAACAACACTTGAAATGTGTGTTGCAGGCGAA
CACGCATATCTCACAATAAAAGGACAACCGCTCAAAGAGGTGTATGTTTTCTATGTGTAT
TTATCTCCTCTGCTCCTCACTAACATACTCAGCAAAAACTGAATTTGATGCAGTGATGGT
GCGACTGTGGGAACATATGTTTTGGCTTGTTTGCATCTAAAAGTCTTTATTTTATTTTGA
GCGCGGCTcc
>NODE_329_length_349_cov_6.538682
ATAAATGTGCCCAGGCGAGTGGGCCCAAAAAGATATATCACAAACAGGAGGGGAGGCAGA
GTGCACAGGGAGAGGAAAAGGATGGAGCGGAGCGGAGTGGGAACAGAAACGAAAGAAGAA
GGCGAAAGGGAGATGGGGGAGAAAAGGGGAGGATCGATTGGTAAGGAAAAAGAAAAAGGG
GGGCAAGGGGCTGTTTCTCCTGGGTCCTGCTATGTTTCCCATTATGTAAGCCCTGGTCAC
CGGCAGCATGCCAGCAGGCAAAATAAAAGAGTCTCTCTGGCTTGGCACGGCTCGTATTTT
CCTATCCTCGGCGCGGGGTCAGGGAGGGGTCAGGCAGCTGGATGGGGCGCTGGGGGGATT
GTGGGGTCTGGGCTGGCCTCCAAAACCCAAAAGGCCCAGGGTTCAAGTACCAGCTGAAAG
CAATCAGGGGGAAATCTGGGAGTGCCACAGCTGCTCGCAGCAGCGTTGTTCTGTGGCTCA
ACTCTCTCTCCCt
>NODE_330_length_579_cov_18.379965
TTCAGGGTGTCAGTAAAACCTGATGCTCTAAACAGGAGCAAACCTCCCCTTTTAAATAAT
TGATATTTTCTGATTAAATGTGGCAGTTTGGAGATAATGAATTCTTTATAGTGTGCCTTG
AGCAACTCAACAGCTTTGCCCTGCATGACAGCTTTATGGGGCGTCTTTTTGCCCAAATTT
TGAAAGTTTAACCTATGTAGATCAATGTGCTTCCTTAAAAGAGTTTAATAAATTAAAGTG
CAGAGGGCTTTTTTTCCTCAGCGAGCAGAAAAAGCTGATGAGACAGGTTTAGTTTAATCT
CAGGCAATAGAAGTCATTAACCATTCTCCCAGGAATTAAAATATAGCTTGCCCTTTTCTT
CTCTCACTTATCATTAGCATCACTTTAATCTCCCCGCGTTTCACACTGCTATTTTAATCA
TTACTTACTGCCTTTTGACAACTGAAGAACATGGCTTCTCCCCGCTCAGGCAATATCCTG
ATTTTAGCTGACAAAATGTAGGACATCATTTAAAAATATCTAAATTTCCTCTTCCTTTTT
TATTCTTCTAACTTCCACTCTTTAGACCCCTGAATGTCTGTCTATTTATATCAAAGACAG
CACAAAAGACGAGAGGAGATTGAGTGGACGACATTCAAAATGTAATTTGAGTtggctgca
agggtaacaaaatgtataatatggtttatttgtgcctgtcatgttattctaatagatggt
gaa
>NODE_331_length_982_cov_8.135438
AAACCTTTTAATTAGTGCTAATTACCTTAGCAGAGGAACTTTGGGAGGCTTGAAAGGATT
TGTGTCAGCGCGTGAGAGATCAAAGATTGAGGCGGTCACGTTTTGTTCTGCTGAGTCAAA
AACTAATAAGGAGAGTGATAATGGGGCCCAGGAGAATGACAACCCAGATGGTGGTGTGTT
TGATTCCCACTCAAGTTTATTTCCAGTCAAACAATTACATGGTTAGATTATCTGTAGAAA
TCAAAGTTAGCAATATTTGAGTATCACCTAATAAGATGCTATAAAGGCTGAACTTGCCTT
AAAAACTGCACGTCATTCAACTGAGAATGTAACTAGATGCTCCAAAAGCAGAAAATTCAC
CTTAAGACTTACAGTTAGAGGCAATAGCAGTGATATCTGTATTCTTTATTTAAGTATAAA
CTGATTTAATACTACCATGATGTCCGGTAAGCCTGTCAGCCAGCAAGTCTCATTTTTATG
ATTGTATAAGCCAGAGGGCCAGCAAGCTTTTCAGTCACAACCCATCAACCCAACCTGTGT
GATGGTATCTGCAAGTTTTTCTGGAGGTGGGTCAAATCTAGCTTAAAAGTCGGTCCCCTT
CACATCCAATTCACCGTCACATTCTTACCTACAGGCAACCTCTGCTGAGCCCCGGTCATT
AATCAAAGCAGAGTGCTGTCCTGACCTCAGCCCCTTCCCTTTGAAGTGCTCTGTCCTCTG
CAGCATGAGGAAATCATTTGCTGCCTGATTCAATGAGCCATCAGTCGAGCCAGCAGACCT
AATGACATGTGAGAATATTAACCTCCTACCACCAAGAGTGCTGCTGCTTGGGAAGCAGTC
TATTATTCATCCAAGGTTTTACTCAAACCCCTTTTTTCACAGCCCTGCCTCCCTGTTAAA
CCCTTCTAAAAAAGCTGTAGGCATGCAGCCATCTAGCACTCAATTCAGATATTAATCCAG
TTATTCTAGTCTTTGTATGGATTTAACGCTACATTCTAACAAATAACTTCTTAAATGTAA
ACAAAAGGTCCGTCCCAATTCTATAATTCATAAAACGTTTTCAGGTCCTGTGTGCCACAT
TTCTAATTATTAACAGTTGGCAAACAGTGAAAGtgataatttctat
>NODE_332_length_737_cov_16.784260
GTATGTGTGTCAGGATACACCAAGCGCAGCTCAATGTGAATGTTTGCACTCTTCTGCACC
GATCCCCTAAAAATACAGGAATTATAATGCGTGCATGAACATTTTATCACAGTGGAAGTA
AAGAGTGAAAGCAAAGTACTGCATGACCAGGACTTAACACAGCAAATAAAAAAACCCACC
TTGACCTTTTAAATAACCCCTCAGTGAGTAATTTCACTCAGATCAGTCAGACATGTACAG
TAACAAGCAGAAAGTGGCAGAATTAATTATTCTTTGTATAACACAGAAGTAATCAGAATC
TCCAGCAACATAGGAGGAAGATCTCCTTGGCTCTTTCACCACAGCTGCCAGTGCCCAGAA
TGGTAAATGTGGAATTTTAATGCACAGTTGATGCTGGAGAATATGGGGAAATGCTAATTT
GTGGTGCGATAAGATGAATCGAGTCATCCCTTTAGCCCCATTTGACTCAGTGGAGGAAAT
TAATCATTAATGTTTGTTAAGTATGACAATCTAACTGGGCCAGATCTACATGCTCAGAGA
CTGAGGCAGAGTGAGATAAAGACCCAGGCTGCAGACAGGGAGGAAAACTGCCAGATTCTG
TAATGATGGGAATTTATTGGCATTTAAAGAGACAGTGGCAAGGCATTTCACTAATAGCCT
CCCTCCATTGGAGTGCTCTGCCTGCCACAAATTGCATGCAATTCAAACCTATTTTTCAGA
TAGCAGAGAAGTCTTACAGCTATGCTTGACTTTGGTGAAAAAGGTTGCTTCCTGGAATTG
ACTTTATCTGTTGCAGCGCAATCTGCATCAACAACCAAATATGCAATATCAACTGACTAA
CACTACCACTGCTGTGGGgacagcaggcatccccccctaat
>NODE_333_length_426_cov_4.664319
TGTCAGCCCACGCGACGGGGTGAGTGCCCCCTACTGGAGCTTGACCTTAACAATCCTGTC
TCTTGTTCAAAAAGGCCTGATAACAGAAAAAATAAAAAAAAAAGATTAAATTAGACCGCT
CGCAAACACAGCCAGCCTGTGAATAATGAATAGGGGATGAACACTGCTCTAAACAATAGA
GGCCCCAGTGGCCGTGCTGCAGCTGTTCGGATGGCTCCCAGCATGCACTTCACTCCTGGG
CAGTCCGTGCCTTTATACCTTCTAATACAGTAGCACACAGAGGCCACACCTGCTGTCCCT
GTGGCTGCCCCGGGCCCTCCAACACCAACGCCACACAGCCAATAAAAGAAATATGAGCAG
GATGTAGCAGGAGGGCAAACACACACATCCACGTACACACAGCGCTCCCACTCTCTCTGT
GAAGAATGAGGATATACGAGCACACAAAATCCAACTCTATTTGTCTCTACTACCCCCCTC
CCTCCATCTCCATCCTTTCCCTCCACACTCTCTCTACATCTCCCCACGGCAGAACTGACT
AAAAGTAATTATACAtgtttaataacttca
>NODE_334_length_589_cov_11.215620
GAGGAGGTGGCGGTGGTGGGCCGGGGACGGGGGGGGAGGTTTGTGCTCCGAGCCTCACGG
TAAGACAGAATTGGGCATTGTCGCCAAGCAGAGTAGAGCAGAGCTAGCCCCCATTCTGTT
GATCTGAGCAGGATCCCGGAGAAAACAAAACTGCATTGTTCCCCGCAGATGGAAGCCAGT
GTCTCCTGGGTAACAGCATTAATCTCCCCTTTTCTCCTGCTTCCTCTCTTGTCGGGGCCA
TAATCGGTGGGCTCCTTTCAGCAGCCGAGCCAGCCTCAAAGCCCAGGCTCCTAACTAGCC
TCCTAATTAGCTGCAATTACAATGAAGACAACATGATGAGATAATAGAAATTTGCAAAAT
AATGACATACCACGGGAAAATATTCCTCCTCCCCAAGCACCATTTTTTTCCCTCCGGGAG
CGGCACAATGGAGAGCCGGGGCCCTTTTCTGAAAGCGGGGAGCTCAGAAAAAATGGTGGC
GCATTATGTGGCATAGAACCCTATTGTCTGCCTTCTGGTTGCTTCAATCAACAGGCCATT
GTCTGGCTGCTTAAATCAAAATGACTCAAATACGGGCTCCGTAATGATGCCCTCTCAGCA
GCGCATACTGAACACAGAGACAGATTGAGGGAGAGAGGAGAGGAAGAGGAGGAAGAAATG
GGAGAGCAGAGGAGGAGGAGGAGGAGGAAGGAGGAGAGGGGCTAATCATGTGACGCAGGA
CTGAAATAattag
>NODE_335_length_1029_cov_24.180758
GAAGAGCCGACATCGAAGGATCAAAAAGCGACGTCGCTATGAACGCTTGGCCGCCACAAG
CCAGTTATCCCTGTGGTAACTTTTCTGACACCTCCTGCTTAAAACCCAAAAAGTCAGAAG
GATCGTGAGGCCCCGCTTTCACGGTCTGTATTCATACTGAAAATCAAGATCAAGCGAGCT
TTTGCCCTTCTGCTCCACGGGAGGTTTCTGTCCTCCCTGAGCTCGCCTTAGGACACCTGC
GTTACCGTTTGACAGGTGTACCGCCCCAGTCAAACTCCCCACCTGCCACTGTCCCCGGAG
CGGGTCACGCCCGGCGGGTGCCGGGCGCTTGACGCCAGAAGCGAGAGCCCGCTCGGGGCT
CGCCTCCCCGCCTCACCGGGTAAGTGAAAAAACGATAAGAGTAGTGGTATTTCACCGGCG
GCCGAGGCCTCCCACTTATTCTACACCTCTCATGTCTCTTCACAGTGCCAGACTAGAGTC
AAGCTCAACAGGGTCTTCTTTCCCCGCTGATTCTGCCAAGCCCGTTCCCTTGGCTGTGGT
TTCGCTAGATAGTAGGTAGGGACAGTGGGAATCTCGTTCATCCATTCATGCGCGTCACTA
ATTAGATGACGAGGCATTTGGCTACCTTAAGAGAGTCATAGTTACTCCCGCCGTTTACCC
GCGCTTCATTGAATTTCTTCACTTTGACATTCAGAGCACTGGGCAGAAATCACATCGCGT
CAACACCCCCCGTGGGCCTTCGCGATGCTTTGTTTTAATTAAACAGTCGGATTCCCCTGG
TCCGCACCAGTTCTAAGTCAGCTGCTAGGCGCCAGCCGAGGCAACCCGCCGGAGGGGAGG
TGGGGAAGGGAGAGTGGGCGGGGGGCACCGCGCTGGACGGGACCCGCCCGACCCACCGCC
GCCGCAGCCCCGTCCCGCCCCCCCCGGAGGGCACCGCAGCTGGGGAGATCCGCGAGATGG
GCCCGGCGCGGATCCGGGTTCGCCACCGCCGGCCGCCGCCGCCCGTTTCCCCTCCGCCGG
CCCACCATCGGCGTGGCGGCGGCGTGGGACGCCGCGCCCGCCTTGGCGGAGGGGGTGTGG
GGGGGTGACGAGACAACCCCCGGGCCCCACCCCCCCACCGCCCCCACCCCCCCCCACCCC
TCGCcggcccagcgacgcgcgaggcgccgcggg
>NODE_336_length_344_cov_1.267442
TAAGCAGCAGACAGACAGAAGGTGGGGTTTTCTGTAAGAGAGGAGGTCTCATCAGTGCCT
GGTTGGGATCTAAATATCAAGTAAGTGAGGAAGTTAAACAGTACCTGTTTAATAATAACT
TACTCTCTTGGATCACCAGAGCCTGTTTCCATGACTGTTAAATAAGCACAGTGGTGATGG
GTTAAAAAGACAGACCCTGTGTTTAAGAAGATTTAATAGCCGTATAAAAAAGAAGCAGAA
TGTCCACACTGTTGGTGTTTCGTGTTGGTGGCTTTTGATTGGGTTACATCAAACCTCAAA
CTGCCCACTTACAAAGATAATGGCATCTTGTAATACCTCCAATAGGAGAGCAAACATCAG
GCCTGATGACAATATTCATGTAATTATTAAATGCTTTAACAGCTATTTTTAAATGGAACC
TTATTCATATAGAAGTTCTCAGTCTCCTTGACAATAGCTGACTTTTTGAACTACAGTGTG
Acggctat
>NODE_337_length_691_cov_8.195369
CACACACACACACACACACACACACACACACACTGCTCTTGACTGGCAGGGAACAGAGAG
AAGGGAGAGAGGAGGAGATCTAGGGGAAGGAAAAGGGGTGGTGGATAGGGATGAAAACAT
GGGGAAGAGAGGGAGGGAAAGAGAGGGAGGGGCGGGATAAGGGAATTCCCTTAGCAGTTG
TTATTGATTCCGGTGTTTACGGGCGAATAGTTTAGTGCCGTTTACAAAACAGAACAGATG
CAGCCAGTGAGCAAAAAGGTAAACAATTGCTGTGTGGCGGGCTGCCAAATCCCCAGTCTG
ATGTATTAAACTCACGGTGAAGAGCATTTCCCCTTTGGCTGCACTTATTGCCACTTCATT
TCCTCTTCGCTCACATACACACTCTCTCCTTCTTGCCATCTCTCCCCTTCTCTGTGTCTC
TCTCTTTCTCTCTCGTTTCCTCGTTTGTCTGAAGTGAAAAAAAAGGACAAGGGTGTAGGG
CGCTTTTTGCCGTCTGGCTATTTTCTGTCCTTCTCTGACCCAGGAGGCCCAGTTCTACCT
AACAGAGCCATTAGTAGGGGGAATTGCATGTGTCTGACATGGCCGAAAACCAATTATTAG
ACACTTTCTACCAAATGATGCCCAAGTCTTTGGGGAATGGACAATCATGCAATAATTTAG
CCACTGATTTAATTTCTCTCCCGCACAGCATCTCTCACTCTCTCATCCTCCGTCCCTCAT
TTCCCCCTCTTtctctcgttcagtctctctgaagtgtaaatcagaccatctgaggggtgg
tctgcctctctcttgccacactgtccaactgacgtccggtctcttatcatgtgat
>NODE_338_length_525_cov_6.078095
TGGCCTTTTCAGCATGCCAAACGCTGTTTCGGAGCATGAAAACAGCAAGACTAGTGTTCT
TCAAAGACAATGTTTACAAACATGTTTTGAGTTCACAATGTGGTCAAATGTGATAAATAT
GAAGGCAAATGCTGTTTCAAGTGAACATCTGTCAGGAAATTCTGTGCACACACCATTTGG
TAATATTGGCCTTTTCAGCATGCCAAACGCTGTTTCAGAGCATGAAAACAGCAAAACTGC
CGGTTTTAAAAAACAATGTTTCCAAACATGTTTTGACGTCACAATGTGTTTAAATATGAT
AAATATGAAGTCAAAAGTTGTTTTAAATGACTTTGTGTGATATCATTCAGTGAACACATA
TTGTGGCAAAAAGGCCTTTTAAGCGCACGAAAAGCTGTTTCAGAGCATGAAAACAGCAAG
ACTAGTGTTCTTCAAAGACAATGTTTACAAACATGTTTTGAGTACACAATGTGGTCAAAT
GTGATAAATATGAAGGCAAATGCTGTTTCAAGTGACATTGTGTCGAGATACTGAAAGGAG
ACACCGTTTGGCCAAAGTGGCATTTTCAGCGCATGAAACGCTGTTTCAGAGCATGAAAAC
AGCAATACTGCAGTTTTGCAAAGACAATGTTTACAATCATGGTTTGACTTCACAATGTGT
TCAAATGTG
>NODE_339_length_377_cov_21.076923
ATCTGATTACTTCACAGTGGAATTAGTATGTATATTTAATGCAGCTTCTTTTCTTTTTTT
TTTCTTTTCTCCTCTCCGTCTTTTCTTCTTTTTAAATCTTGATGAGTGATGCAGGGAGGA
ACGGAGATGGGGTGGGGTTGCTCTACTTGCATGTCTGGCGGATATGCCAGGGCCATGCTA
ATAAATGACAGCTGATTTATGCGTCTGTATTCTTTTATTTATAAAAAAATAGCAAGCGGG
CTGATTTCTGATATTAATAATACAAGTGGATCCACTTTGATTAGGCTTCTGTGGAGAGCT
GTGCATATTCAGCATTACAATTAAAGCCTCTGATGTGAAATAGGAATGACACGCTAATGA
AGCGAGCTAGCGAGCCTGAACCGCGACTGTCCAACAGCATTACGGCCCATCTTGGATGAA
GAGTAATTATACGAGGAACACTGAAATGTCATTAAAAATCTTCAGTAAGTGATTTAACCC
ACCATTCCTCACTAATGCTAGATATTTCTCCCCCCCCCCCC
>NODE_340_length_145_cov_37.689655
GGGCTTCCCCCTATGGTGAGGGGGATGAAAAGTACGATTTAATGTTCTCTGGAGAGTGGC
AGCAGAAGAAAAGCTCAAAGCCCTGCATGCTGGTTTCTGAGTGGGTCACTCCAGTCCTTG
CAGCGAATGGGATGTCCCTGAGGAATTTGCCATAGACTGGCCTGAAAGGATGGGGATTAA
GACCCTTTTAAGGATGGAAATGTAACAAAAGGAGCACTTTTATGATGTAGCAGCATAAAA
TGAGGGGGTCCATTGTGTAACTGATTGCAAAAGATCTTTGAAACAGGCG
>NODE_341_length_509_cov_19.510805
TCAGCTAAATGCAACCTGCCATGGTGTGATGGTGAACCCATGTGGTGTGCTGTCCACCAG
AGAAACCTGGGGCATCTTGGGATAGCAGGAGAAAGATTGGTAGAAAACCCATTTCTGAAG
TGGATTTGTGCCCTTGTAATCCTGTTTAATTTTGACCCGTTGTGCTCATTTTAAACAGAG
CATTACAGTAAGCGTGAACACAGCAAGCTCCGGGGCGAAACCAGGAGCTTAGCGGCTTTG
GGAGGCTTAGCTGCAGATGGCATTTTAAGCCGGACTTAATAAATTGTTTCCATTAAACTT
ACCGGCCCACACATACTGGATTAGACCAGTGGAACAAAGGAAGAGGAGAGCGTGCAGACG
AAGAAGAGGGAAAAAAAGCACACAGAACTGCCATCATGCACATCTGAGTCTGTTAACATC
TCTCTGAGGCCAAATGAAAGGTGAAGATGAGGTTACTGTAGTGTTAAGGGAGAGAGAGAA
GCTTTTGGACATGAATGCAAAATACACTCACTTTAGATCTCGTGCTCGTCAGGGATGTCG
GACCAATTTGCTTAAATGACATAGAAGTAAACAAACAAAAAAGATGCATAAACCATTTAG
CTTGGCAGTGGATTTAGGGCTTATCCTCTGACTGTTTATATATAAacacatta
>NODE_342_length_447_cov_1.366890
TTTACTTTAAGCATGTTTGTATTTTCTTTGGCATGCCTATTTTCATTTGCACTCAAGGTC
CCAAAGTGGTGCAGGAAACTGCCTGTAAGTACTGATTAAATGGTGTGAGTTCAGCTCCTG
TTTGGAGATTGTAGAAAAGCCCATCTGGCCTTAGTGTTTGTGTAACTAGCAGCTGTCTAG
CTTTGTTCACTCCTATTCCTTTTGATTTCCTCTAATTCCTCTAATCCCCCCAATAATCCC
CTTATTTGGGCGCTTTCTCGGTGGTGTTTCTTCATTTTCAATGCAACTTAATGCATTGTT
GTCTCTTCCTACCTCTTTCATTTTTGTCTTTCTGTTCTGTATTTCACACATTTTGGGGCA
AATATCTGTTTGCAATTTTCTTCATCAGCACTGCAATATAGGTTTTAGTTGTTTTCCCAA
AAATTCAATTCCGTTAAACAGGATAAGTTCACACTAAGCTTAATCAAGGTTCTATATTCA
ACAGTAAGTGGTTTAtgcattatgacataaaatggatgtttttccagacagtgaactgtt
aaattcactgctagcttccttaaatattttttaaagaaagtaagaggttta
>NODE_345_length_173_cov_4.283237
AGCTGTTTCAAGGGATATTGTGTCAAGATACTGAGAGGAGACACCGTTTGGCCAAAGTGG
CATTTTCAGCGCATGAAACGCTGTTTGAGAGCATAAAAACAGCACTCCTGCAGATTGTCA
CACAAAATGTTGACAAACATATTTTGACTTCACAGTGTCTTGAAATATGAAAAATATGAA
GGCAACAGCTGTTTCAAGGGATATTGTGTCAAGATACTGAGAGGAGACACCGTTTGGCCA
AAGTGGCATTTTCAGCGCATGAAACGCTGTTTGAGAGCATAAAAACAGCACTCCTGCAGA
TTGTCACACAAAATGTT
>NODE_352_length_810_cov_11.396297
TTGTTTTTTTGGTTAAAACACCGACCTGCTGTGCATCGCTCGAAAGCATCTAAATGACCA
GTTGTGCGTAATGCGTAATAGGCCTATGGCCCCTCGCCAAAGAGGGAGTTAACGGTGGAT
AACACAAACACGTGAATATGGATGTGTCCCAGAAGTTTTATGGTTCTGTCATTGTTCCTC
GATGCGGATTTTAAAGATCTGAGGCGGTGAACGAGCGATCAGTCAGGAACTAGTATCCCC
CCATAAACTTGTGCCGCCGTCGCTTATTTCAATCACGTAAGACCCCTAATGGCGTTGTCC
GGGCGAGGGTGTTACGTATATCTGTACAAGCTTTTCCTGACAAGCCCGGCTTGTTGATAT
TTGTCTTTTACTGTAGAGCCACCAAGGTGTTGCCTAAGAGAGTTTAAGCACGCCGATATT
GCAAAGGGTTATTAGATTCATAAGTCAGCGAAGTGGTGGGCGATCTACTGAGCACAGCAG
AAGTTCTCATATGATGACTTCAAACAAGACACATTACCTACCAGCATCTGTTGGAGTGAG
TGGATATTAAGACACTTCTATCTCCAGGACAGCGTAGGGGGAAAATGGTAAGTAGCAATG
GAAAACACACAGCAATAGGAGAAAGAGGGGATGATTACCAGTTAAATAGTCGTGCTTGCT
GTTTGGTCTTGGCAACGCATTGCTTGGAGAAGGGTTGGACTCTGTGGCTACTTGAGAAAC
TCAGTATCGAGACCCGTGTCTGATGAGGCTGATGTTGACAAAGCTTGTGTGAAAAAAAAA
GACTGTGTGGCATTTCTCCGCTCAGGATATGCCGGTACAGTGAGAGGGGtaaggaaatat
tacgttgtgtctgcgcgcaatgtgctgtggatgtgatgtaggctataggctgctgtgttg
gagagatgcttgtgtgtgctgccagtggagggctttatattttatgcatgtatg
>NODE_361_length_566_cov_14.328622
ATGTGCCTATTTGATTGTTTAGTGTCCCTTTATCTCTGGTGATGTCATCAAAACGAGGGC
CCCACACACGAGCAGCACCTCACTGGCTTTACAGTTTAAGCAATCCCCAGTACATCGGCT
GAATACTGGAGAGGATAACGATAATGATGATGGAGGTTATCGTGGAGTAATTACTGTGCA
TGGAGGATTCCACGCAGTGTGAATGAGTAAAACACCCAAGCGAGAGAGATTGAAAACGGG
AATGAGGAAGCAACGTTGAAGGGGAGGGTGTGTGTGTGTGTGTATGTGTTGGGGGGGGGG
ATTGTATCTCTAAATGTGTCGCTTGATTGAAGTGCGTAAGGTTCTGAGCTAATTACATCC
AGAACCGCAGCCTAGGAACAGATGCCACACTTGTGCATCAATAAATGCTTATAAGTAACT
TATTTAGGGCTGCCTGCCATGCAAGGAAATGGCATGACTTAAAGCACAAGTGCCCAGGGG
CTATTCCCCAGCTCTTTGTCTTGTCATCCTGCATCTTTTAAATCTATTCACCGCTTCAAA
ACAACACAGGCAGACAGCAGGGCATGGCAGGAAAAAAAGAGTAGAGGAAGGGAAAAAAAA
GATACAAATATTCACACTTTGCAGACAGTATTATGTTTGCCGTTTGGGTTGTCTGGCATC
AAAGATATGCTGTCTTCTCTTAGATTTGTGAGTGGTAAAGGAGTGGtaag
>NODE_362_length_349_cov_1.570201
ATCTACACCTGTGGTTTGGACACTATTTGAAGCCAAACAAGCTTCCAAGAAAGCCTCCGG
TTGACTTTACTACTCCACATGTTTTGTCCCATATGTTGGCAAAATAGCCCATCACTGGAT
TTCTTTTTTCAGCTGTATCTCTGGCCTCTCTTTCATTCCTCTCTTTCAAAGCGTCCTCCT
TGGCTCTCAGCTCTCTTTCATACTTTGCCTTTAATTCAGCTTTTTCTGCTTCCCACCGAG
CTCTCTCAAGCTCCCTGTCCTTCCTCGCTACTTCATCTCTATACTGCTGCTCCATTCTCT
GCCTTTCCATCTCCCATTGGTGCTGCTGCTGTTGATTCTGCATCGCCATCAtgttctgat
tgttctgcatgcttaatgccataaacatactctgcatctgctccctgtcctgattgtccc
tcgccaccaccagctccatattttgcttctccctgtacctctccatttccatctccacct
ttgcattgataaa
>NODE_363_length_485_cov_1.280412
CACCCCACCAACCCCCCTCTGCCCATCCCTTCATGCAGAGTGCTGCATTCACTGAAAATT
GCAAGTGTGTCAGCAAGTTCCAGATGTCAGTTATGCAATGTCTAATTACAGCAAGAAGCA
CAGTTTGTTGTGTTAGAAAGTGTGTGTGTTTGCCTGTACGCATATGCACGTGTAAATTTA
ATCTAAACAGAGTTTATGTTTAAAAAGGACAGGATTGTATTTATGTGAAGTACAAGACCC
ATTTCTGGAACACTGTTGTCTGTTAAAGTTGCTGTTCACATCGTTCACTTCAAAGAAGAG
TTTAGATTTTGCAGATTATATCTTGTAACTGCAAAAACCAACAAGGCATCCATGTCATTC
AGCTCACACTGATGTCTGTAGCCTTTTAATCTGCTATTGTGGGTGCTGTAAAACTGAAAG
AAGAGAAGGCACACCAATCAAAGTCTGCCCGACTGGGGCTTTTTCACTGAGCTGCTGAAT
AACTAGATCGGGGCCAAATCAACAGGATATACAGTGCAAGAAGATTTatcacagcatctg
tggttaaccagggtgaataaatcattgagaggttaatccccagatcatgaaggaacatta
gcatgccttacttgaacttagctgtatcc
>NODE_364_length_295_cov_1.179661
TTCTTTTTCTCCCCGCTCTCTTTCTCCCTTCCAGATTTTAGCAGGTTGGCTGTCTTCCAA
AATTTGCAAACAGATCCAACGCACTTTCTGAGTTGTGGCCAAAAGTTCCTCACATTTGGC
TAGCGGTGGGGGCTTACTTTTACTTTGGCTCTTAACTCTGTTGGTTTTATTCAGCAGCAG
CAAAGGTTAGATGGCTGGTTGGAGAGTTTATTTCACACTGAGGGTGTTAATGAAATGCAC
ATACCTGCAAAGACAAAACACTGGGATGTCTTGGCTCATGATGCACACATGGCCCGGAGC
TAAAAGGCTTCGAATGCTAAATGTACGtgtcaggaatgcatagcatcgtaatgttttaaa
tgaaaacattgtctaatgtgatgaaacgagcaactatacgaggcaaaacttcactttagc
atgaagtaaagatattaat
>NODE_365_length_730_cov_13.510959
AATCCCCTTCAGTGATGTGCATGACTGCATAGGTTATATGTGGACTAGAAAGTGAGACGT
ATGCCTAAAGATTAGCACAAAATGCACTTTTAATGTCTTTTCAACTCAGCAACCCATATT
TCAGCTTCTGTCCATCATCTATAGAGCCATAAAAAGACAAATAAAGCACTTATTCCACTC
CATTACGCCGTTTTCTTCCATCTCCTTACAGGGTAGTTTTTTATCTCAGTTCTGTTCATT
CGTGTGATTCTGTACGTTCAGGATAAACTGTATTAGTTTATCCTCTGTCGTTGCTGGTCT
CCCTCCAGGTGAAGATGCATCTCTGCCGCTCAGCAGCGGCGGCAGTTATCAGATTCTGGT
CAACAACGTCTTCTACTTCACCCAGCGGGTCGTGGACAAGCTGTGGCAGGGAATGTTCAA
CAAGGACTCCAAGCTGGTGGTGGACTTCATTGTGCAGCTCATCGGGCAGGTACAAAATGA
CCCGTTCTCTCCACCTATGATATTACACTCTATTCTTGGTCTGACAGTCGAACCCGCACC
ATCGACATGTTGAAGGGCTGCATGTACTAGAATGAATTAAACATTCCCTGTTACTCTCAA
GGGCAGCGAACAGTTCCTCTTCATGTACTCGTTGTTGTTGTCGCTGAAGGCAGAAGAATT
TATAATAGATCAGATATTAGAATAGACTCTTCGAGGATGTTCGGCTCAGCGCCAGACTCG
AATTGTAGTCCGCAGACTTATCGCACTCAGCAAAATGTAAGTTCTGAACGGCTTACATTG
TGGGACTGGACACATTTTCCTGAAGCAGCCCAAAGCAGACTCGGTGTGCTGCACGCAGGA
GGCagattttcatgcaaagtcatgtatggacttt
>NODE_366_length_324_cov_2.919753
GGGAAGGTATGAATAATTTTGGGCTTAACTCCACAGACACATAGACTACATCCTCCTGTA
ACTAACTTGGTATGCAGATGGTGTGATCTTCTCCAGGTCTCCAAAGCAGCCATGTTTATG
ACGGATGAGGCCTCCCCACAGCACTGAGCGATGACAGGATGGACACTCTCCCTCCACTGG
CACCAGATGGGATGGCTCTGACTTCAGGAAACATCTGGCAAGACAGATTAAATGACTGCT
CATCTCACAGGATGGGTGGAAACAGCTCAGCTTCTCTGACACCTGGGGAGCAGAAGTGAC
AATGATGGACCAGACAACCAGTTAGGATTTGACTGCAATGATGTGAAGGTTATCTGCTAT
TTGACAAAAACATTACAAAAATTAAATAAAAAGCAGTGCTTGGAGATGAGAACTATGACA
AAATGTTTTACATATTATATCAATGAATAAAAGCTCAACAAGAATGTt
>NODE_367_length_145_cov_29.413794
GAGTTAATAACCTGGCAGCTCAGCTGTCTTGTCCAATTCACCAAAGGCAGAGGCCTAATC
AGGGCTGGATTCCTTTTTCTGTCTGAGGAGGGGGCTCCGGCCCTCCACCCTCTCTTTCAG
CTTTGGCCGCTTTCTCTGTCTCTCCATCTCTCCAGCCTTCCTCTCATCCCTCCCTCCCTC
CATGGCCCCTCACTTCCACTCCATCGGAGCTCTGAAAGTGATTGAAATGACAGCCTATAG
AAAGAGGCTAATCAAATTGTTTATTATCAGTCTGAATCAATATGTATGG
>NODE_368_length_1016_cov_9.911417
GACTCACCGTGATGAAATAGAGGTAGGCAGTTGTTCCTTCAGCCCCAGGGTCATTATTTA
AAAAGTGACAGAGACTCCAGTGAGTGAACGTGAGAGAGGTGAGGAAGGAGGGAGGGTGAG
GAAGAAAGAGGGAGAGGAGAGAGTGAGAACAGCGCTCGGGAAAGAAGGGAGAAGGAGGGG
CGGAGGGTGAGGGGCTCAGTTGTGCAGGTGTATTGTCCAGCGGAGGGAGAGGGTGCTGGG
AGACAAATGAATCCAGCAGGCATTTGGTACACACCGGAGATTGCTTATCGATCCAGATCG
CAGTATTCAGGCCGGCCTGAGAGAGGGCTGAGAATTTTCTGAGGGAGTTAATAACCTGGC
AGCTCAGCTGTCTTGTCCAATTCACCAAAGGCAGAGGCCTAATCAGGGCTGGATTCCTTT
TTCTGTCTGAGGAGGGGGCTCCGGCCCTCCACCCTCTCTTTCAGCTTTGGCCGCTTTCTC
TGTCTCTCCATCTCTCCAGCCTTCCTCTCATCCCTCCCTCCCTCCATGGCCCCTCACTTC
CACTCCATCGGAGCTCTGAAAGTGATTGAAATGACAGCCTATAGAAAGAGGCTAATCAAA
TTGTTTATTATCAGTCTGAATCAATATGTATGGATTGTTAAAACATCAAAGTCAGCCCCT
GGAAAAGTAATAGTCGCCGGCTGGCAGCAGCTGCTCAGCCAAGGCTTGGTCCCTGGGAGC
CTCGCTCCATTTAAAGCGACTTTCACTCTTACTTAAGTCCTGATGACCCGACGAGGTCAG
TTGGCTGAAGGGGATGTACATGGCTGTTCTACAGCGCGGCTGCATAAAACCCCTCTAAAC
TTCCCTCCAGCTACTCAAATACACGTCTATTCTGCCTGACTGATAAACAATCCATCAACA
AAATAAATGAGCCACCATGGTACTGAGATAAAGACCATCGCTCACCTACTGTGCTCCAAG
CAATATTTTGGACCACTGGTCACTGGTTCCCTCAAATTCAATATTTTGCACCCATCCTCT
CCTTTGAATCCAACTCTtctttcttcaggacaccagtctggattgcaaatgaggtcaggc
tgatgaatgagtcagctgaagggatcaaattggtttgagatggacattgtagttggtttc
agtgcttgagacaagatgac
>NODE_369_length_506_cov_3.015810
CCAACAGTTTCAGTTTGTTCATTATTTCTTGAAAAAATATATTGCTTGGCACTTCTTCAC
AGAGTATAAAGTATTACCAATTGGGCTAATTGTCTAAAATCCTTCATATAAATCTCTCTT
TATCCAGGAATGTGTCAACAAATTTTACAACTACTACAACAAAATAGCAGCAATTTGAGT
TTCTGCTGTGCAAGACTTTTATTTTTTTTTGCTTTAGATCATATAAACATGGTCTAATAA
TGAATTCAGACACTTCCAAGGTATTAACCAGCTTAGCTCAGAATGTTTTTTTCATATAAA
AGGAGATGCTTTAGAAGAGCTCAGGGATGAATGTGTAATGAGCTCGAAATAACCTAAAGC
CCTTTTTTCTCTCTTTTTCTCTTCTCTATGTCCTCCCTCCCTCCCTCCTCCCCTCCCTGT
CCTTTTTTTTCTCCTCTTTTGGGAAACATGCCTTTCCCAGCTGCACAGCCCCCACAGCGC
GAGGCCAGGCCAGGAGCACAGCTGGCCAGACTTGGTGGAGCCAGTCGACAGGCGCATGGA
GCGCAGCCCGCCCAGGGCCCGCTTCCTCCGCAAACATGCCCAGGTGTGGGGCCTCCGAGC
TGGGCTTCTGATCTCCACCAAACAGCAGTGTGTGTgtgtgtgtgtgtgtg
>NODE_370_length_1568_cov_8.325892
CTCTGAAACAGCTTTTCGTGCGCTTAAAAGGCCTTTTTGCCACAATATGTGTTCACTGAA
TGATATCACACAAAGTCATTTAAAACAACTTTTGACTTCATATTTATCATATTTAAACAC
ATTGTGACGTCAAAACATGTTTGGAAACATTGTTTTTTAAAACCGGCAGTTTTGCTGTTT
TCATGCTCTGAAACAGCGTTTCATGCGCTGAAAATGCCACTTTGGCCAAACGGTGTCTCC
TCTCAGTATCTTGACACAATGTCACTTGAAACAGCATTTGCCTTCATATTTATCACATTT
GACCACATTGTGTACTCAAAACATGTTTGTAAACATTGTCTTTGAAGAACACTAGTCTTG
CTGTTTTCATGCTCCGAAACAGCGTTTGGCATGCTGAAAAGGCCAATTTTACCAAATGGT
GTGTCCACAGAATTTCCTGACAGATGTTCACGTGAAANNNNNNNNNNCCAAATTAATCAC
ATTTGAACACATTGTGAAGTCAAACCATGATTGTAAACATTGTCTTTGCAAAACTGCAGT
ATTGCTGTTTTCATGCTCTGAAACAGCGTTTCATGCGCTGAAAATGCCACTTTGGCCAAA
CGGTGTCTCCTCTCAGTATCTTGACACAATGTCACTTGAAACAGCATTTGCCTTCATATT
TATCACATTTGACCACATTGTGAACTCAAAACATGTTTGTAAACATTGTCTTTGAAGAAC
ACTAGTCTTGCTGTTTTCATGCTCCGAAACAGCGTTTGGCATGCTGAAAAGGCCAATTTT
ACCAAATGgtgtgtccacagaatttcctgacagatgttcacgtgaaacagcatttgcctt
catatttatcacatttgaacacattgtgatgTCCAAACATGATTGTAAACACTGTTTTTG
CAAAACTGCAGTGATGCTGTTTTCATGCTCTGAAACAGCTTTTCATGCCCTGAAAAGGCC
TCTTTTGCCACATATTGGTTCACTGAATTATATCACACAAAGTCACTTGAAACAACTTTT
GCCTTCATATTTATCATATGTGAACACAATATAACATGAAAACATGGTTGGAAACATTGT
CTTTGAAAAACTGCAGTATTGCTGTCATCATGGTCTGAAACAGCATTTGGCATGCTGGGC
CAATTTTAGCAAATGGTGTGTCCACAGAATTTCCTGACAGATGTTCACTTGAAACAGCAT
TTGCCTTCATATTTATCACATTTGAACACACTGTGAAGTCAAACCATGATTGTCAACACT
GTCTTTGCAAAACTGCAGTATTGCTGTTTTCATGCTCTGAAACAGCTTTTCATGCGCTGA
AGAGGCCTCTTTTGCCACATAGTGTGTTCATTGAATTATGTCACACAAAGTCTCTTGAAA
CAACTTTTCCCTTCATATTTATCATAGGTGAACACATAATAACATGAAAACATGGTTGGA
AACATTGTCTTTGAAAAACTACAGTATTGCTGTCATCATGCTCTGAAACAGCTTTTCATG
CCCTGACAAGGCCTCTTTTGCTACATAGTGGTTCACTGAATTATATCACACAACGTCACT
TGAAACAACTTTTGCCTTCATATTTATCATATGTGAACACATTATAACATTAAAACATGG
TTGGAAACATTGTCTTTGAAAAACTGCAGTATTGCTGTCATCATGCTCTGAAACAGCGTT
TGGCATGCTGAAAAGGCCAATTTTACCAAATG
>NODE_372_length_410_cov_7.412195
GTAAAAGTCATTCTGAATTTAGATAATTTCAGTTTTTAATTTATTGGATGCTACACTTGA
TTAAGCCACATAGCTTCATTTTATCTCTAAGGGCAACATCTATCAGTTCAATTTTTGCCA
AGCATGTGTTTCATATTTGGCTGAAGGGGTGGGTTTTCATCGAATGACATTTAATTTATC
ACGCCTTGGAGGAAATGATTAACTACATCAGGGCCTTAGTTTTAAACTGCTGTTTAATTA
ATGTTCTATGAATATACTGTATGAGTAATCCACTTGCCAACTCACTATGTGACAATAAAA
CAAACAGACCCACAAAACCCAATTACGTTCTATATTCAAAGTAAATACTCATAGAGAAAT
GGGAAATTTATCTTCCTTGTTCATATGTAGCAATAGAGAATGAGTAGGAAAAATAATAAT
GCAAAACATTTCCACTTAAAAGGTGCAGTACAAGAGAGAGCATGCATGATGAAATTAAGT
TTAGTTAACAAAATAAAGTAAAGAAACATAACTATTGTATTACCAGTTTGTGCCATAAAT
TTAGCAGACTCAGC
>NODE_373_length_387_cov_16.478037
GAGGAAACCGTGGATCAATAGCATGTTATGTCCATGACCCCCTCCTCTGTGGCTTTCTGA
TGGCTTACACATTTTTACTTTCATTTATTTTTGTTTTTCTTTTCGGGATGTGCAGGAGGG
TGGGAGGGAGGGAGCTGGTCTGATGAGTGTTAGAGTCTTAAAAGAACAAAAACAAACACA
ACAATGTGAGTTTATCTGCATGTTTGCTATGTGTCTACGCTGTGCTTTCAAGCTCAATTA
ATACTTCCAACTCACCCTTATAAATTCGTTGCATTGTTCTATGCCATAGAGAAAAAAAAA
GGACAAATTAAATACAAACTTGTGTGGTCTTTGTTTCTAGCCATGTACTGCAGTTGCTTC
AAACATCCTGAAAACAGTATGTAATAAGCTTTTGTTCTCAGAAGATCATGTTTAAGCCTA
GCTTTCATATGAACCTCTATTTTGTCCCATAGAATATGGAATGATCGGAGAGCATACAGT
AAAAAGTCAGCGGCCAAGATCAGTTCATGACACAAAGGCCCTGCAGGAGCA
>NODE_374_length_352_cov_22.113636
GTCTACCTGGCCAAAACCACGCCACAATAACTTTATTTTATTTTTCTCCCTCGCTCCAAT
GGACAACATTTCAACCCTTACCTCTCCATTCTCTTTTTAATGTGTTTTTTGTCCTCCTTT
GCCTTTCTTCTTTCTTTTTTTCCCCTGACTTCCAAGGTCAGACAGGACAAACAATGCCAC
TGGTGTCTGTCTGAATGTGGCTCACTACCCACCACCACTGCCGCTGTTGCCTTGGCAACG
CACTAACCATTAATTTTCAATTAAAGCAGACAAAGAGATGACAGCTCAGGGTCCATGGAA
GATGTCAAGAAGCAGTATTAATATACGACAAGTGAGCATAATTGTGTGTCCATTTTCTCA
GCTCTCATCTATGCTATCAGTGAAATGTGAAAGCAGCAGATAATTTGAGGGTGTGGGAGA
CGCCGGCCACTGTTTTCTTTTAACCAAGACGCCTCTGATGTATCTTTCTGAGAAATATGG
CATTCATCATTACTGT
>NODE_375_length_719_cov_16.714882
ACGGTGGGGGGAGATCCGCTCTTTCCAGGTCATTCACGAGGCGCTCTCCACATTATATCC
CATGATCTACCATAGCGACGTTCTCGCAGACCTTGAAAGCCCAGCCGAAAACCTTGACGA
AACTGGAAATATAGTGCGAGAAGCAGGAGGGGAAAAAAACTCACTGGTACAATCTTCTCC
TCAAGCGATCCTCCCAAAAGTTGTCCTCGTATTTCATGCGTGCGCCCGGTCGGTCTAATG
GATGATCGCCATCTTTCCTGCTTCTTCTTTGCTGCAGCTGCAGATGACCTGAGATCCGTC
TGTCTCTGAATAATGAGCAACCACACAGACAAGGAAGACAATCTGCAAAGCAGGCTACAC
AAAGAAGTTTGGGAGACTAGCAAGCACCAGAGGGTGCACAAGAGTTTACGATGAGACGAG
GGAGCATCAGCAGGATGGACAACGTCTATGGCTGAGAAGCTCATCCTTCATCTAGACTGA
AGGCAGATAGTGTGCAAAGCCTTATCAGCGGCTCAGACCACCACCAGATACATGCGGCCG
CCGTGAATTTTATATAGGCATGAATACTATGTCTGTGCCACGTCATGAGGTTATCTGCAG
TTCACTTTGGTGCTGGTGATGCAGCTTCACACCTCAACCAGACAGACACACAACCACGTA
GACACATGCATAGATGTATGCATAGATAAACAGATGGATTTTTACAATGAAAACACACCA
CAATGCTGCAGAATAAACACATGGAAATATGCTTCTACTAAAAATAAATATATATAATTA
TATATTTTGCAATCACCAAGCCCTTTATTTTGGTCTTTCTATAAtaaaccaccagttccc
cgacagtccccggtcgaaaagca
>NODE_376_length_653_cov_3.030628
TTTCCCCCTAAATATCAAATTTTTCGCCGGGTCTGATGTGCGTGCCAAGTTTTGTTCGTT
TTCGAGTACGTTTAGGACCTCAAAAACGCATTTGTTTTCCCGGTAAAAGAAAGCGTAATA
ATAATTAAAGCTGCAAGCAGCATTTGTCGGGTCCTCGCTTCTCGCCGGACGGCGACCGAG
ACCGTCAGTCATCATACGTATGCCATCGGGGCGGGAATGTCCTGAAACGTGCCAATTTTC
AGGCCAACGGGAGCTTGTTAGCTCACATTTCCTGTTTCCAGCAGGTGGCGCTATTACCGA
AATTCATTATTGTCATATGGCTACCATCAGGGCCGGACTGTGATGCAACGTGTAAAGTTT
GAGTCCAATCCGACCATGTTTAGGCTATTTACACAGCACTTCCTGTTTCGTGGTGAGTAT
TAAAATTAATGCCGTTGCCACGGCGACGCCCTCAGGTGGCGCTTTGAGTGAGAGTTGTCA
TATGGCTGTGATGTGGGCCGGACTGTGATGCAAATTGTAAAGTTTGAGTCCAATCGGACC
ATGTTTAGGCTATTTACACTGCACTTCCTGTTTCGTGGCGAGCATGAAAGTGAGTGGCGT
CGTCACGGTGACGCCCTCAGGTGGCGCTTTGAGTGAGAGTTGTCATATGGCTGTGTTATG
GGCCGGACTATGATACAGCGTATAAAGTTTGAGGCCTATCGGAGCATGTGTAGGCTATTT
ACACCCCACTTCCTGTTTCGTGGCGAGCATCAAATTCAGTGGCGTCGCGACGGCGACGCC
CTCAGGTGGCGCTTTGa
>NODE_377_length_599_cov_8.163606
ATTTACATACAGCATCAAACTGAGATGAAGGACTGTACGGGTACACATTCCTGTGAGGTC
TGTACACATCTCCTGCAGTCAAGTACTCAGGAGAATCAGAAGACTGTCCACTTCACATGC
ATGTTGACCAGCTCGTCATATAAGTTGACCCCCCACTTCAGCCAAATTCCGGTTCCTTAG
GCATACTGTTCCTCCTGCCGCATACAGCAAAAGCCTGGAGCAATGTTTAGCTAAACCTGC
TGGCCTACGTAGGCAGGGAGAGTCCCCAGAGGGCTGAACAATCAGACAATTTCAAGATCA
TGAAGCATTAAACCAATCCCGGCAGGGTACACTAATTAAACAGCCGAGCCCGGCACAGCC
AACCAATCCCCACAGAGCAATTAAATCCATCCCCTCTAAAACACTGTGGAACCTGTCTGG
GGAAAACTGCCGAGAAGTGAGAGAGCGAGAAAGAGGGAGAGATGGAGTGGGGAGGGGAGG
AAAATATCATAAAATTCATCTGGAAAAAAAAAGAGAAGAAAAAAAACTATAGGGGGAATG
CAGCAGGAGGCTAACAAGGGAAATTGAAAAAGGAGAGTCTCAATTCAGTTCTTTGTTCTT
TTCTCTATTTTTTTCATTAATATTCAAAATGTCTGCCTTTTCTCTCAGCTGAGGGGCTGG
GAGGGAGGTGTGTGTGACCACATTTAAATTCAAAAATAGTGACCCTGTTGCGATCCAAAg
ttgcatatttaagtaagattaca
>NODE_378_length_376_cov_5.071808
CTTCTAGAAAACAGAGCATGATGCTGCCACCTCCATGCTTGATGGTAGGTCTGGTGTTCT
TGGGGTTAAAGGCCTCACCTTCTCTCCTCCAAACAGATCTCTGATCAGTTTCTGTTCCAT
CTGACCACAGAACTTTCCTCCAGAAGGCCTTTTCTTTGTCCATGTGATCAGCAGCAAACT
TCAGTGGAGCTTTAAGGTTCTGCTTCTAGAGGAAGAACTTCCTTCTTCATGGATCCTCTC
AGCTCATGTTGATGTAGAACACTGTGGACACTGACAGCTGTGTTCCAGCAGCTTCTAGTT
CATTGCAGACCTGCTTTCTGCTGGTTCTTGGTTGACTCTTGACCATCCTGACCAATGGTC
TCTCAGCAGCAGGTGGTAGTTTGTGTGTTCTTCCTGATGGTGGCAGTAACACAACTGGAC
CATGAACTTTATGCTGACAAACAGATGGTTTTAGGATCTGAAGCTGCTTTGAAATGGCTC
CAAGTGACTTTCTGACTTGTTCCAGTCAATGATCTGCTTC
>NODE_379_length_866_cov_15.228638
ATCATGACCAAAAGTTTACCCCAAATCTGTACAGAGCTAGCTTTTCTGCTATTCACTTGA
TGTTTCTATTATGCCCTGTACATGCAAGATGAAGCTGTGACAGTAGTCTGACTTGACTGT
GTTTGTTATGTGTAACACAGAAACATCTGCTTATTCTTATCTAAATTCAAAAACAGGCAG
CACACTCTTTTCTGTCTAGTTTCTAGCATAAAGTCCAACAAATGGTGAATGAGGCACAAA
ACAAAGAGTTCTTTGAAGAACAAAGTGAAGCTGCCACATACAACGACTGCCTGGAGACGA
ATCCTATCGCCTAGATTGCATGCCTTCAAGACAGGGGAGGGAAAAGCATCCCTAACAACA
AAATGATATAAATTACCACTGTTATGGTCTATACGGTTCAATTTAATGTGCTTGTAATGA
TAAATTATTTTGGTTATGAATCTAAAGTGGACCTGAGTGCAGTCGGAGCAGCAGGACTGT
TAGAACAATTGCAGCTGTCTCCCAGGGCTGTGGCCATTAGTCAATAAATTAGAAAGTAAT
TAGTTTCTGCTTCTGTGGCTCTATTTGAAGCGCTTCACACAGGTGTAATGAAAATTTATT
GGAGCTGTTGATCCGGAGGAGCAAAGAAAAGTAGAGGATTTGTAGCGTGTGATTGTAATG
TAGGATTTCCATCTGCCTTTCTCCTTTTTTTGCTTACAGTGTGACAGGTAAGGTTGGCCA
TGATGACCGGTATAGTGAGGCTTTGCTTCAGTATTTCGAGGTTTGACAAAAGGCCCATCG
ACTAGCAGCTATATTTTAGTGTGTCTCTTGTAGTGAGAAAACTTCCTGTTTTTAACATTT
TGAATTGATCATTTCAAATGAGTTAAGACTTTTAGTGAGAAGAACATGAACATAACCACA
AAAATCTGTGGTTCTACTGAAAAAGGCACTATTTTTCCTTGAAACATTCCCATGTGTATC
ACATAGAGTAAAATTGGATGCGTAAAATTTCAGCAAAGTTATTTTGTttt
>NODE_380_length_675_cov_9.351111
CACACTGCAGCGTTCAGCTCTGCGGAGTACATCCAAGCTGTGGGTTCTGGTAGCAAATGT
GACAAAGGTGTTGTAGCCCCAAGCAGCCCACTTGACCCCGGCTGCTTTGGGTGAGAACGT
GGATGTCTTCTCGGAAAAGTGTTGATCCCGTTTCAACACTTGGCGCTTTATTGTCAGTTA
CAATATGGAGTTGAGCATCAGTGGTGAAGGCTGCAGTGGCTCGGTGCAGACAGACATACC
TCCATCTCACTGGTGTCAGGCATCAGCTCAGTGATTGGTGGGCATATTGTTCGACTCTGA
GACTTTTTTCATCATTAGCCTGCACTGCATGGCAAACGGGCGCCATGGCCCCTTTTTTTT
CCTTCCCCTTTCTCCCCCCTTACAGGCGGCAGTATCACAGCTCTGATCTGTCACCCTTCG
CTTGCCTTAATGTGTGAAAGCAAGACGTGTTGCGCCTATTAGCACTTCTTGGCAAGGCTG
GCATGCTGATCCTTCATCCCCGGGGAGCCCGGCAATATGGTGCCGCATGGTGACCGCCCG
CCAGCCCTGGCTCCCGCTGTCACAACACATCACACATCCCCAGCAACCAGCGCCACCGCC
TCCTCCGCCACCACACCTCCATCACTGTGGTGGCGTGAGTGACAGCAGCCGGAGCCAGGG
GTCCTCTGGGTGGAATTAAAAACTTTGAGAGCGAGGGGCAGCTAAAATGAAGTGTATTTT
TTAATTATGAGGGCTATAGTTGGGTTTTGGTTCACTGGGGAGAGTGTGGGTCAAATATAA
CTTAAATTAAGGGTGAGAtcacacatccaggatgaccat
>NODE_392_length_653_cov_10.494640
ATGGATCTTCACAGAGAGATGTGTGGTCTCTTTTCTGGCTAATGTTATCACTGGCCCCTG
TTGGTGTGTTTTTCTATATATAAAATCATCATTTACATCTTCCACTCTGTCTCCTGTTGG
CATGCCGGCCCAGAGGCCTGGTCCTCAAACCACTAATCAGGTAATGTTGGGGAGGTTGAA
TGGCGTGCCTCCCCCTGGTCAACCTTCACTGCTCACACAGTGGTGTTGTTTTAAAGAGCA
TTCTTTAGCAGCTGAACTTGGAAAGGTATTAAAGTGGGATTAGGCTCCTCCACAATCCAC
TGCTTGTGTCATTCAGGGAGTTTGTGTTCTCCTCTCCCCGCTGCCACCTCCCCACTCCTC
CTCTGTTTGATTGTGGCTAGCCGCAGGAGTGGGACTGACTGTGCCTTTCAAAGGAGAGGG
GTAGGGTTAAATCCCTAGTCCACTGCTCCCTGCTAATTCTCCTTGTTCCTTAGAGAAGGA
TTTACTTCTGCTGCCAGCTTCTCAAAGGCCTTCTCTGCCCATCCGAAAAGTCGGCGTTGC
CTTCCTGTGGAGGTGTGGTTGCCATAGAAGGGGCGTCATGCATGGCTATTCCATCTGAAC
CCCGCTGAGAATGGGGACCGGGGACTGAAAACAGGCAGAAAGTCCGGATTAGACCCGAGG
ACAAAGAAGGACAGGAAGATTCCAGAAGGGACGAATAGGAATTACAGCAGCAAAAATAAT
GCAAAGTGACAGAGAGGGGAAATAGAAAAATAATGGCTTACAAGATTAGACTCGGCGAGG
AGAAAGAAGAAAGGAaa
>NODE_393_length_490_cov_18.440817
GTAGGAGTTTTGAGTGAATGGGCTGGAAAAATTATGGAAGTGGCTGTGAGTTCAGACTAA
TAACGCTCTTGTTCAGGCAGTTTGTGGCGTATGGCAGCGTGATGCGTGAAAAAATGAGGT
AGTAACTGTTGCTTTATGTTTCAAACTTTGGGGCTGTGAGATAGAGACAACATGTCAGCA
AGTGGACAGCTGAAACTAGGGGCTGCATGGACCCCATGTCAGTGTCCTCCTCTTCTCTGG
CCACACAGTCTTAAAGAAACCAATACGCACAGATGGAACAAACTGATCACAACAGAAAAC
TTTCTCCCTGTCCATCGCTGCTCCCCCCTGCTCCCGCCTTCAGCCCATACCTGGCCTGAA
TACCATTAGACCTAATAGAGCACGGTGTGAGGGACAGCCAATCATGATGGCGTCCCGTCA
GTGACACCGACATGTATCTTGGTGCTCATTATCATCCTTGAACAGCGCCAATTTACATCT
GATGCTCTGACTAATTCTGCTCCAGTGTTGTCAAGAGGCATAGGAAGTGGCCTGGCCGTG
ATGACAGCGCGGCTGTCAGGAGCCCGTGGATGGAGGATTCCTCGGGGCATGATTTAATGC
CCATGTCAAGCCCCGCTGTCAGCCTCTCTCTCTC
>NODE_394_length_721_cov_28.672676
ATCAAGTGGGATTGAATGAAATTGCACACCAGTTTAAATGTTGTTATTACCATATCAGCA
GTGTGTGAGACTGCTGATGCAGAAAAAAACTGCATGACTCTTGTCTTAAAAGAAATTGTA
TTACCACACAGTCACTATATAATCTCACGTGAAAATTCTGTAGAACATAACAAGCTCAAT
TCTCAAGAAGTGTATTTTTGCAAAAACATCAGATCTTTCTATTAAAGGCAAGTTAAAGCA
TGTTATTATTGTTATTATTATAATGTACTGAGGAGACTTACATAGGTAGGGTCTTAGTGA
CTTACACATGAAGGGCTTGACACTGCTGTGGATGTGCTTATGCTGCTTGAGGCCCGAAGA
CGTTGCGAACGTCTTGCCACAGTCAGAGCAGGCATGGGCACGAGCCCCAACGTGCTGAGA
GCGAATGTGCCTCTGTAGGTTACTGGGGTCTGTGAACACCTGCTGGGGGAAGGAACCACA
CAGACACAGGGGAGTTACTATCTGCCTCTAAAAAATGTAAATAAAATACAAGCTGACATT
TGCTCAAACACAAAAATGCTCATTTGTTAAATAGACCCCTTCAAAAGTCATCACTTTACC
TTTGAGCAGTTTTCACACTCGTAGTGCTTGCCACTGTCGTGTGACATCTGATGTCGGATT
AGGTTTGATTTCCAGTTGAAGGCCTTGGGACACTGGTCACACTTGTATTCCCGCTCCTCA
GAGTGAGACAGAGTGTGGGCCTCCAGGCTACAGGAAACACAGAAAATAAAGCAACAATTA
GAATTTGTCACTTCATGATAAGATTTGTTTTTTTCTTATGGCTAATAGTCACCACCATTC
TTTTGTTTCTTGTAAAAAGTCAgat
>NODE_395_length_997_cov_15.404213
CCAACTGGTGGCTTGAAGAGAGGAAGCCCACTCTTAAAGCCGTGATCCGACCATCCACTA
TACCACCGCTGTGAGCCTTTTAACCACAGCAGAAAAAAATTACTATTGATCTTCAAATGG
CGATAATTGAAAAGATCAAAAAGATTAAACAAAAAAATTGAGAATGTGCTGACTTACCAT
GTTAGGCTCCTTTTTTGTTGTAAGTTTTTGTTTAAATAAAAAAAAAATATTTGCTCAAAG
ATGCAGCATTGGAGGTGTCAAATTTTTGTAGCCGTCTCTTGATCGTATTACTTCCACAGT
CCTGGTTTCCAATGCGTCTGAACTTTTTCCCTTTCTCTTTTATTTTGTTTGTGGTACCTA
GCCTTTTTTTCCCCTGCTTAAGACTTTAAAAGCCTTCAGCTCAGTAAAGCAGCACAAATT
ATCTTGCCACCTTGCTCAGCTCTGATGCTTTGGCCGCTAACTTTGGAAGGCCCTTTACTA
CTGCATCAAAATTAGCATTGTCAAAGCAGTTAATGAATATTAATATTGTATTTGTCATTG
GAGCTGGCCCATTGCTGAACTCCAAGTCATCCATCAGGGACAAGATTAAGCACACAATTA
TTTCTGACTGACAGGGACCAAATCTGGAAGATTTTTTTTTTCCTCCAACAATTTAAAGAA
AAAGACACAACATCATCTTAAGGTACCTCCCATGAGACGAGACAAGATTAATACACTTTT
AATGAAGCAAGATTTCATGGTGCATGAACAGCAGGAATCTCAAGAAAAAAAAGGAGAGGA
ATATAGAAATATTTTGACTCGATTTTAACCATTTTTTAAGGATCGCATTTATAAATTACA
ACAGATTTTGATGACAGGAGACAAAATTTTTAACTCAAAGAGCGTCCTCTTTTTTTTCTT
TTGATGAACTACAACAGATTTATTCTCCTTGATTTTTTTTAATAAGATCTGGATTTGGTT
TTTTCACCTTTGTCGGAGCGCAGAGATAAGAAAAAAAAATTAAGACGTACAAGCGCTGCA
CCGAGGACATTGCTGGCGCTAGATTTAAcatgaaacattcattaaaatcctggacctcca
gcgctctcggcagagcccggcggagcaccgaccgctgaggaccacacaggcagcctgcat
c
>NODE_396_length_530_cov_4.150943
TAGCTCTGAGCGCGTAAAATAAAACCCGACACCCGCGCTGGATTATTTTATAACTTGGAA
AAGCAAAGTGCAGTTTTCATTTAAAAAGATGAGGACTTCAAACATGCACCAGAGCAAGAT
GGGAGCAAATTCACTTTTTTTTTCAGTTCATCAAAGCCTCCACCGGCTAATCCCTTTCTT
ATATAAATAGCTCTTTTGGTGGAGAGGGTAGCTGCCGCATAGAGCTCTAACCCTTCTGTC
CCTGAAGCTACAGCCAGGATAAGCTGTGTGTTGGATTGGCACATCGGGCTGCCTGGGGCC
TGCTGCTGTGCTGGCCGCCAGTACAGATGGAGGGCAGGGCTGGGCAATGCCAGCTTGTCA
GTCGGATTAAAACGACTCATTTATTCACTGAAGTATCGTGCAAAGCGACCGGGCCAAAGC
GGGGTGAGGCAAAAGGGGGAGAGGAGGGTCGAGCGGCGGCGAGATGGGGGCAGCCTGGAT
ATGAGAAAGGGTCCTCTGCTCTCTGGCCCCTCAGTCCCCCCGCCCTCCTCATCCCACTCT
CCTGCCTTTTTTTCGCCGGTTACTTATCTTTCTAGGGCTGCCAGAAGCCATTACCGCAGT
GTACGGAAGGCGGACGGCAGGGTGGCATCTCCTAGTGCCCGGGTgacagattgccgctcg
gcattggcggcgaa
>NODE_397_length_447_cov_12.885906
AAGAGGACGAGGGGGCAGAAAGAAGGTGTCAAAACAGTATGGGAAGAACGGTGTGTATAT
GTTGATGATGGGTTAGATTAGTGTAGGGAGAGGCGAAAGGAAAAGAAGAAGACAATGGGA
GAGAACAGAGAACGAAGGCATGGTGAGATGCAAAAAGTAAATGAAAAAAAGGAACAAAGA
GGTTTGGAAAGATGAGAGAGGAGAGGGACAGGAGTGATCATATGAACCCATCACATCAAA
CTCAAATAACTTCTGTATGAGGTCAAGTCAACTTCATCAACTAAGAGAACATTATTTGGT
GGTGTTATTAACAACATTTTCAGGGTCAAATCACTGTCTGGTATTATGTATTTTTTAAAA
TATTTCGACAAACAGTCAAAGTGAGAATCGCTTTTGGGTATCTTTTGCCATAGCACATAC
CACTATACCATGTGTATTTCAAGACAATTCCAACAATAAGGTTGTCTCTACCTGTCCTTG
TACAGTGGGGACGGGAGACCAAAAGTATGATGAGTTGAAATGGGAATCGTCCATTATTTC
TGTAATTAAAAAGCAACACACTTAGAAAACACCTGTCCTCCTCCTCTTTTT
>NODE_399_length_742_cov_15.179245
GAGCTCTGGGTCACAAATTGTAGGGAATTTGTTGTTCGCAGTAGTTTGCTTTCTGAATGC
ACATCCCTTTACTGTTATAGCCCTTCACATGTCAGATAATACACTTTTTATGCACTGTTC
TAAATGGAAATGAAAGTGACAGAAATTCCCTCCAATGTCTGATTCCAAATCCCAGTATGA
GGCGAAACCTAGGTAGTGAAATTAGGGGAGAAAGCTGGGGATGAGGAGGAATGTGGAGCT
GTCAGTCAGTCAGTCAGTGGGAAGGGGGATTATGCAGAGCTCAGAGCAGTAATTGAACAC
CATCGGGCCCGCCCTCATTTACATCTCAGCCTTCTGCTGGCTTTGATTGGCAGCTGTACA
TGAAATGCCACATCAGTTGAAAGTATGTTGTGAGCTGGCACTAACAATCCTGTGGCTCCG
GGGAGACCTGCCATATTGTAATTTGGTTATCAGGCATGAAGGAAATAATTCTAAGTGCCA
GGAAATGTGAGGCAGAATAAATGCTTCATTGCTGCAAGTTGCCCAGGGTGACAGTTCTTA
TTTAATGTACAAGAGCGTCCCGTTGCCTGTAGATTTGGGGAGCAGAGAATGGGGAAAGGA
GATGTAAACTAGGAGGTGGAGAGTTTTCACAAAGACGGCGTTAAAATGGAAACCTGAAGC
AAAAAGAAAAAAAGATAGATAGATAACAGATAATCAATAAAAAGTCATTATAGATCATTT
TTGGTTCATGCTTTGTCTGGGTAAAATCGCAGCAACAGATGCACACCCAGACTATTTGTG
TTTTAGCCCTATTTTTAGGCTCATACATGGAATTTCTAGACAAAAGGCATAAGCACAGAA
GTAATGCAGATTTGTGCGTGCCGTTGCATCAtttggttgacatgta
>NODE_400_length_463_cov_20.207344
AAAACAAACAAAAAAAACCCCCCACCTAACAGGGGGTTTGATTTTAAAGTTTTTTTTAGG
GGGACATAAAAATTTAAAAAATCAATAAATTCCCTGTTTGGTGCAAAAAAAACCCTAAAA
AATCCAAACAACAGATGCAGCGGGAGCTTTGGTTCTAATATTAGGGCTTGTAGGGACGTA
TAGCAGCATGTTTCCATTAAACGCGGCGGTTCTAAGAATAGGCCGCGGCACATAAAGAGA
AAATTTACAAGGGTGTCAGTCAACAATTTAATAAATTGAAAATCCATTTATCTGAATACA
GAGTTCTGCCCTTCACTCCACTGCCTTTCCCTAACAGATGGTGTTGTGGGTGCTTATGTC
CAATTTGATTTGAACCAAACCCTCAGCCAATTTTTACACTGGCATGAAATCTCAGCGAGC
CAGATCCACACACTGGCAGTCAGAAATAGCAGCGGAGAGGGCGCGACATTGTGAAAGAAC
GATGAAGGGCAAAATCTGGAGCGACATTCGAGAAAGTCGCAGAAAAACTTTCCTTGTTGT
TTCGTTTTGTGTCGGTTTTTTTCTTTCCTTTCTTTCTTTCTTTCCATCCCCGCCCCCTcc
tcctcct
>NODE_401_length_313_cov_1.380192
TGCTGGAGATAAACCCAATTGAGCTCTTGTAACCATCAGCGATAAGAAGAGATTAGAGGG
GAAATTACAAGCTTGGACACCGACATCACCAGATAAAGACATATTTCCGCCGAGCGTCTT
GAAATGCGGGACCTGCAGAGCTGCTGTAGCAGGAAAGGCAACCCTACAAAGACTTACTCA
AAGAGTTTCAAACAATGACATGCTTTCAAGACAAAAGGCTTCCTCTGACGCTGTAAAAAG
TTAGTTGTGGCTGGTGTTTGGGGCTTTTGCAGCAGCTCGGTGTGTCTAAAGCGGACTACA
CAGCAAAGCCTGCAGTCTACGGCCCTGTATTCGGTTGTCAACGGACATGCTGGGGCATGA
TGGATGTCATACGGCCCTATTGTGTTGAGTCGAAGGGTATTTTCTAGTTGAGATGCTCCA
CCACTCATCCCCCCACGCAGACACCCGCCTCAGGTat
>NODE_402_length_946_cov_12.194503
CCTGTGGTCATGAGGGTGAGGGTCATGCTTTGATTACAAAGATCACATTGTACTACACTT
GTGTGGAAAGTGCCAAACCATGGATCAGTGTAATAACCGAGAAAGGAAAGCAAGTCACAC
AAGTGTCAAAGTGAGGGATATTTTAGAATTTCATACTTTTAAATATTGCTGTGAACAGGA
AAGGCCAAAAGGAGTGTCAGCTCCCAAACGATGACTCATGAAAAGCTTCGGCTTACATTT
ATGAGTTCCTTTTCCTGTGCCAGCGGCCTGATGGACTTGCGGGTAAAAGAACACCAGTTG
GAAGCCTGGCCTCTTGATATTTGGGGCTCCTGTCGAAGCCAACTGCAGCAAGTTTGTGCC
TCCAGATTTGGGAGTTTTAAAATGAAGCCGAGCAGCTGCAGTTTTCCCTTCAGTCTGGAA
ACGAGAGGCTTTGTGTCTCTTGTCACCCTGTGTTAATTTGGGCCCTAATGTATTTTATAA
ACAAAGGGCTGCTCTCTAGCCTGACAGTCGTGACACCTTGATTCCAGTGCAGGATGCATG
CAGGACGGGGTTACACCATTAATAATCAACTGGCAGCCATCACACCATTTTAACCACGAT
CATTATGATAAAGGGCATACACTTAATTACAGGCCTGCTTAATTATAGCTCTGTTGAAGC
TCGTTTGTTTGGTCAAATGCTAATTATACCACCACGCTCTTGGCAAGTCCTCATTTCAAT
CCACTTTTTGCCGGCTGAACAGTGTGGCTTATTTTCATGCAAATTTGATATCTGGTGAAT
GTTTTGTCTCTCTTCTTTCCGCTTTTCTGTGCCTTGTGTGAGTGTGTCTTTGTTTCGGAG
GTGAACATCTCTCAGACAAGACGGAATCGGGAATAATCAAGAGTAATTAAACTGGAAGAG
GGCTGGGAAAGGGCTGGGTTGGAGGAGAGAGTGGAGGTGCTCAAATACAGCAGAGAATAA
AAAAGCCTTTCATCTTCTCTCCGTAGACGGAAGGACGGGAGGTGCTGGGGTGGCTGGGGA
TGTTGATAGCTTTGCTGTTTTATAATCCCACATTTAGTCTTGTGGAAAGACTCAGGAtca
agaataggga
>NODE_403_length_497_cov_15.205232
CTTCTTGGTTACCAAGCGATTTATTAGAGAGCCCCGTGTGAGGAATAATAGGTCACAGTA
TAAAAGATCAACCAGCGGCGCTTCCACACGCCCACAATTATCTCTTAAACAGGTTGTTGT
AACATTATCATGTACCTACATGAGGCAGCAGATAGTTTGGTGTCCCTAAAACATCTCGCA
GGGAGAAAACTGGCAGTGTGGGTTAAAAGCGCCGTGCTCGGGGAGCTGTGTTTGCGCTCA
AGAACAATTTATTGCCGATGGACATATGGCCAATATTTTGCCACACGTCATAGCAAGGGG
AAAACAAACACAATGCAATGTTAGCGAGTCAGCAAGAGCAGAGCCACTTGGCCAGCTATG
CAAACGCTCTTGGACAATATGAGAAGAGGAGCACTTGCTTTCTGGGTATATAAACCACAT
CAGGCTTATCTCTGCACGCACTCCTGACTCCCATTTGGAGATATTTCATTAACTCTGCGC
GCTGTCTTAACGCTGGCAACGCATTCAGCCCCCCTCCAAGTCTAGGTAAGCGCACTGGAT
GCTCCAGGCACTTTGCATACAGTATTTTATTCATTCGTTTGTTTATTTGTTGGTTTTTTA
CAGCTTACATTGTGTATTTTCTGCCTGTTTTGTGCGCACGG
>NODE_404_length_716_cov_16.469275
CGGGCTGATGAGTGGCCACAGCAAATTCACCGTCTATTCAAATAACAATGGAAGTGATTG
GAGCTAACAACCCGAATCACTAGGTGCGAGGATTTGAAACATATGTCATGTTGTTGCGCA
TCAGTGATAAAAACTAATAACAGTATTCCCTGACTGCACTGTATGAGTGAGAGTCAGACA
CAAAGCCTTAGCAGAGCGCAGCTCCCCTGCCGCCCCCATCCCGCAATGTCAGATATATCA
GCAATGCTAATGCCCAGGCAGCATCCTGCAACGCTCGCCCTGAACCGCTGAAAAGACAAC
CATTTAGGCTTTAAAAGACACACATAAACAAAAAAGGAAGGAGGAGATGAAAAGAGAGGA
AAAATGAAAGAAAATGCAAGAGGGAGAGAGGAAGAAAGAATGAAGGGAGGCTGGGGTTGA
GGTGGGGGGCGAAAGAGGAAGTCAATTACGTATTCTGAACCTGGCCGATGTAGTCCTCAG
GGATCTGCCTCCGCACCTCAGGATCTGTAAATAATTGACAGATAATATTAATTGGCTTTG
GATTAGTGAGCAAGCTCAGTATCACACATTAATATTTGATCAGAGGATGATAGGGACCCT
GGCAGGGGATCCGAAGGGGCAGCTGAGGCTGTTTTGTTGATTAGGCCAGAGAAGGGAGGA
GACGGAGGCAAGTGGTAGCGGTAGCAGCAGCAACAGCAACAACAGCAGCTCCAGACACAC
ACACACACACACAGATGGAAACACACAGCCGTGGTTTGATGCTCCCGTTAGCTCCAGGCA
GCTAAACCTCCTACTGCCAGCAAACTGCCTGCTTCTTATTTTGCCCATGAATAAGAACAT
AAAAAAAACAGAGGAGGACt
>NODE_405_length_474_cov_17.400845
TCCCTGGATCTCTCTCTCTCTCTCTCTCTCTCTCTCTCTCTCCCTCTCTCTCTCTCTCTC
CCCCCTTTCGTCTTTCGTCTCTGGGAGTATGGGTGCATGTCAAGTGATTGTTGAATTGAA
ATATTGATGTGGAGTATCAAAGCGTGGCGTAGCACTCCTGTGTTTCCAGAACTAACCACG
AAGCGCTTTGATCAGATACTCCTGTGATCTGACTTCTGAAGTTGTTAAGAGTGCTGGAAA
ACAAAATGCAAACAAACTTCAAGTGCTCTTGGTATTGATAAAAGTTTTCTTTGACAAGTG
GAGATGCGTGCTGTCTGCCTGTGTCTGCCCAAGACTGGAGATTTTGGGGTTTTCGTACAT
GCTAATGGACATGAGATGAGGGAATTATTATAGTTTTCTGCTTCTCTCACACCTCGCAAC
GTAAACTGTGCTACAGGGGAGGGAATCACTACAGAATCATGCTGTGATATCGAGGTACTC
AAATAGCGATGCAAAAATATTGTAATTCGCTGATTTATGTTTTCATTAGAATTTGTTAGG
GTTTAGAACTTTATTTCATTGGGAAACTAAATCGCTAAATTGAGACACGTGTGAATGATA
Agacctcagaaggaatcc
>NODE_406_length_456_cov_18.282894
TTTTTTTCACTTTTTTAAAACTTGTTGTTTTGTTCACGTCCACAAATCTAAAAGCATCTC
TGTATAATTCAACAATATCACAGATTTTTTAACGAGACTGTATTTTGTAAATGTAACATT
TTCAATGCAGAACTGTAAAAAATAATCACACAAAGTAGCCTGCACCACCTATCAGCAGGC
TCAGTTGTAATAGATTGTAATTCACATTCTGAAGACATTGGTTGTAATGCATCCCAATCT
GAAGCACTTTGGCCAGCCCTTCCCCCACCCATAAACACACACGCTCCCTTTCTCTCCTCT
CTGGGCCTCCTGAGGTTGGTGTCTCTGCGTTAGGACTCTATTGTTGCCTACTGCTGGATA
ATGCCCTTATTAATTGTACCTCTTTGTAAGGTGTCAGCTGTAGCCTCAGATTGAGATGGA
TGGATCTCTGGAGTCTGCTCCCTGGCCCTCCACAGACGCTCTATCTCTGCACAGCACACA
GATGCAACAGTGAGTGCAGCCACACTATGACTAAAAGCTCAGATAAAACAGCCATTTTAA
TTATTCCACCCTAAAAAAAAAGAATGAAACAACCAAAGTGAAAAAAAAATCCCTACTTCt
>NODE_407_length_401_cov_4.276808
GTGAAGGGAGAGGAGGGGGGAGGCATTAATGATGATAACTGGGCCTCCTTGGCAGAATAA
GATCCAAATAGCAGCAATGATCCAAATACACCCCCTCCCAACTCTTAACACACACACACA
CAAAGAAACACATTTAAATCTCCTCTAACGAAGCGCCTCTCAATTACACCTCTCCCATTA
CCATACAGTCTTTGGGAGGAGGAATATGGAAATGGCTGAAATAAAGGGGAGAGAGAGGGA
GAAGCAGAAAGTGGCAGAGAAGGGGTGATGTATCCATTGAGCATCACTATGGCTGATTCC
CATGGTGAGTGCATGGGTGGGGGAGGAAGTTGAAACAGTGTTGGACTAATTAATACAGTG
TATAGTAGGAGGGCTGGTGTGGGCTTTCACTAACTGTGACACCTGCTGACTCCTAAACGC
ACGTTGTGTTGTTTTAATATGACAATTATGCCATTACCATATCTGAGagatagcatggcc
cccctaggaatccacccgcgctctctttagaaccttttagctccgcttcaaattttatct
attta
>NODE_408_length_670_cov_17.295523
AGGTTAGTTTCCCTGCCATAGTTTACCTGAACTTTCCCCTTTTCCACTTTAGTCTTTAGA
CAGCTTTCAGAAGCTTTGATCTGCTACACTGCATGCTCTCTGCCTACAGAAGACTACTTA
TCTATTCAGTGTGGAGTTGCCAGCAGCCCTTTAAGAATCGAGTTATGCTAAACAGAGGTT
GATTTAAACCAGAGGTTGACCTCTGACCTTAGCTTAGAGGATAATGTCCCAGGCAAGGAG
AGCAAAGTCCTGTTACCATCCATGAATCAGGCCCCCACCGACATTATTTCAAAATTGCTT
AGTTGCATGGAACTCCCTTTAGTGCTGAACGGACTTTCATAAAATTGATTTTCTGAGTAC
ACCCTTTTAGCAGCTATAAGCTTGAAATATGAACCCTTCATTGCTGAAAGCATTTCATTT
TTTGCCCCTGTGACTAATGATCCAGGGAAGAAGTGTGTTTGAAATTCTCCTCGGCAGCCA
TTTCCATAATTAAACACTGCTAATTATAGAGCTTTGGCTGACTTTAAACAAACAGGCACA
GTTGCCGAGCATGCTTTCACGCCTTCCATTTGGAAATTTATGCAAATTGTACCCATATCG
TGTGTTTTCTTAGATGAAACTGACAACATTAGGACACATTGCTCATGCTCACAAAGATCA
GACACCAACACAGAGAGTAACACTGAGGAGAAACTGACAAGCCAGTGGTggtttgaagga
aataccctgcactggtatgatgttctgcacaatgaggatcaaagcagtcacggcagaagt
atcagatgattgagaatgttcacatacatgtgtg
>NODE_409_length_678_cov_20.230089
TTTATCTTTACTGTAATGTAATGTAGTTCCTGGCTAAAGCAATGGGTGGGCGGTAAAAAA
CACAACCCAACTCTCTTCAGAAAGCAGCATTCAAAATCTTATTTTAATTTGTATATTTAC
TCCATAAACATTATTACAAAACTCAGCAAGTTACCAATATTACATTATCACCATACAGGC
TTGATCACAAATATTTAAAACCTTTGCAACAGTTACAACAAAACAAAAAACAAAATAATA
CTCAAATAATTTACATGAAAATCTATAAAACAGCAAATTGTTCACAAATTATATTTTTTT
TCCAAGTTTTCATTTTTTTTTCTTTGCTTATTTGTGTTTTGCACAGTAACACAACACTCT
CACAACAAGATCATGGTCTTATTACAAAACTCCCAACAAAATGTAAATATTTCTAGTTTT
CTGTTGATACTTTCATATTTTGGTTTTTAAAACCAGAAACTTGTCATTGTATATCCTTTC
CACTGCCTATAGAGGCGCATAAAAGGTTACTCACACACACAAATACTTCACAGCACTTTC
TAAGAAAAATATACACTTACAAAATATGTTACAAATTGGCACACAAAAAATATACAAGAT
TTTGTAGTGTCAAGAGTTCATTAAGATTCCTTCTGGTAACAACTCTAGACAGTATATATA
AAGCTCGGTAATCTTTTAATGAAAAGAGCAAAAGTAATTCCAACCAGTGTCAAAGAATCA
TGAAGTGAATACATCAAACATAACATTATAATATACATTCATAAAGAGGGTTAGGTACCT
AATCTATTTTGCATTTCTTTTTTTGTTAACTCTGGGAAAACa
>NODE_410_length_782_cov_10.726343
CTAACTTTTAGACATACAAGTGACGTCCAGGTTCCCTTGAAATGAAAACTCTAACTCTCC
AAGTGCAAAGCTAAAATTCAAATAAAGTAAACCGGACAAAAAGAAGAGTTGGTGCAACGA
TTTCTCCACGCGACTATTGTCAGTTTTGTCTGTAAACATGTAGGAGCAACAGAGTCGGGG
CCCCTGATGGATACAGTACTACTTGGGGGTGGGGGGGATGTTGCTTATTTAGTCTGGGAT
GATGTGCACTGTCTCTGGCTCCAGAGGCTGCCCCTCTTCCTGTTTACCTGGGAGTCCTTT
GGGGTGAGGTTGAGCTGAAAAGCCCAGTCGGAGCCAGTCAAAGGGAGCGTGGCGCAGTCT
TGACCCTGGCGCTCCACTCATTGTGTAGTGCAGCGGTGTAATGAGGCCCTGTGTGGATAT
TGATATGACAGAACAAAAGGCCAAGGTGCAGTAAGGACAGCAATCCACACGTTTCACACC
ATTTGTTTTTCACACCGTATCCATCACATTAATGGGTCACCTTTCTGTGACAGCTCATGA
TTACCTGCTTACCCATGGAGAGAAAAGGGGGTGAGAAAGAGAGGGAGAGAGAAAGCCTGG
TAGGTGCAGAGACAGAGAGATAGGCAGGAAGATAGGGAGCGAGGGTGCTCCGGTAGTGAG
GGCGAAGGGTGAGTTGGGGTTGGAAGGGGGCTCAGGGAGCGGGGGGATGGGAACCTTGTG
CCATTTTTTTATTCTTTCATGAAGATTGGCTCCAGCCCTGTCATCATCCCCACCGAGTGA
ATTTATGACAGGTCAGCTCTCCATGTAGTCAGCTGATGGATGGAGAACATCCAAGTTTAT
TTGGGGCATAGTGGAAATGGCCGAACAATTCCCTAAAGCACTCATAGATTTTTTTTTttt
tcttgcttgttttaagtaaaggggac
>NODE_412_length_738_cov_9.761518
GAGGGCTCAATGTGAGAGGGGACAAACCAGTCCGCAAAATACTCATTTCCTTTGCATGTT
AGGTGCCCTAGTGGGGATGCAGACGGGGTCACTGACACAGCCACTGGGGTTGATGTTTTT
TTTTTTCTCCATCGCTTTTCTTAATGAAAACTGTTGCTTTGCCTTTCACTGGCTTGTGTC
TGCTATCTGCTGCCTGTACAGTATGTGGCTTAATAATACACACCGAGTTTGACCAAAAGA
AAGTTTGTTCAGACTCTGACTGTTTATCCGGTGCCAGACAGAGGCACCTCATGTAGAAAA
GGTAAAAGTAGTTCTGTCCACCTCTCATTCTTGCCAAAAAAGTTCAGCCACTGAGCCACG
GCATTAACTTGTATTCTAACAAGATTAAAATATATTCGTCCTGGGGATTAGCATAGTTAG
GTGTCCTTTTGCCTCTTTTTTTTCCTGCACTGGTGCGGTGACAGTGGGCTTTGATCTGTG
TTGCGAGGCAAGAGTCCTGGCTTGGACCTAGCCATTCGAGTGCCAAGTGTGAAATTGGCC
TGATGTCATCCCCATTCTTCACCTTTTACATCTTTCACCACTTTAATTATGTTTCCGCCA
CAAAGCCCAGGCACCTCTGAGCAGATTCCACTCTGGCTGGAGGAAGCATTTAGAAACTGT
GGGTAAATGACACAGTAGGGGAGGGGGAGGATGGTAGGAGAGGTCATAGCAGGATGGGGC
CCTTTTGTGTGTGGAGGTAGACATTGATACTTTCCTGATGTATACTGCACTCACTTCCAT
TTTTACAGCATGAGAACCCTCTGGAATAGTCGGGAAAATAACTTTTATTCCCGCCATTTT
TTTTTTCTTTATTATttttttctttacagtttctgcttccta
>NODE_413_length_811_cov_8.694204
CCTTTTTGCTAACCTGTTGTGTCACACACGGCAACTCAACACATGGCAGTCACGGGTTGC
AATGTCTGGAAATCTATTGTTGCTTAGTTGTAATTTTTAGTTTCCATATTAGATGAGCTT
CTCCGCAGTTCCTCCATATATACCCCCTGGCTACTGCAGAAGTACCTTCTGGAGTACAGG
TGCCCCTGTAGGCTGTTTACTTCGGTATAATCGGACTTTTTGAAAATTCCAACCGGTCAT
TTCTCCCAAATCTGCTTCAGCGTTCAGAACATAATGAAACACAAATGAACCAATAGCAGA
CAAACTCTTGAGAAGCACTTTTAATCACGATGGAGATAAATGGTCCAACAAAGCGCGGTT
CGGAAAACAAATACAGCAACACTGTCTCTGATCATCATTTGATAGTGTGCTGACACGCAA
ACTCTATTAAGCTGTCTTCAAATATGCAAAAATGATATGATTTTACAATGATTACATATT
CACTTCCCCAGCTGGCTGGCTCCAAGCGTCTCCATTTGTCATCGACTATTGTGTCCAATT
ATATGATTAGCTTTGAACACTCCAGCACTTCGAGAGCTCTCGTGTGTTCTGCCGCGCAGA
GTGATTCACAAACAAAGTCATTACAACATGTATTCACACATATCAAATAACAAAACAGAT
GGCCACTGCGCCTGCCGCCTGATTTGTTTTCCACACGAGTGGTGGAAAAAAAAGTATTTT
GTGTGAGCTGTGTTTAATGCTGACTGTTTTTATTCCCAAAGAAGAGCAGCTGGCTGTCGC
GCTGTTAGATCAGCTCCTATGAAAGACAATCTTGTTTTCATTAATTTCTCTACAACAAAG
GCACTTGTTGGGAAGATTTAGAATTACAGCGGGTAAAGCTTCCGGATAATTCATCACAGG
GACTTGACAGGAAACTTAATTGTTTTAAATGCCAGTTGCTGTGAGCAgtgcggct
>NODE_414_length_583_cov_7.704974
GCGTACACCTTACTGCATCCCGCCGCAGCTCTGTGCCTGAAAATCTCAACCACAGCTGTC
ACACTCATGCTTCACAACCGCCAACAAAGCTTCCGAAGAGAAAACCCCAAAGTAGTACGC
TACTTTTGTTTACCTCCCAAAGAACCACACATGTACAGACATGCAAGCTGCGCTCGTTTT
GTTTTTATCAAGCACCATTCTAAATAGTTGGGTCGTCGCGCAAAGCCTGAAGAACTAGAG
GCAGACGTGCTGTTCTCCTCCCGCCCTGCGCCTCCAGGCTGCATCGAGGCAGTGCAGGAA
CACATGTGCCATTAGATACTGTTTACCTTTCAGTTTGGATGATATTGAATACATTAGCCG
ATTGAACCTCATAAGAAACACAGGCGAGTGACAAGGCCCAATCGTCTTTGCGACTACCAT
GGTAACTGAGATTACAGGCTAACAAAGAGCAGACAGGGGGAAAAAATATTTAAAACCCGA
ATAGTGATACATAAATTAATTAAAGGACAAAAAAACAAGTGGAGAATTAAAGTTGGAACA
TCTGTCAGCGACTTAGCTTCCCAACGTAATACCAGTGTTAGAACATTTATACCCTTGAAG
TTAATGATCCCCTCTTTAATTGACAGTCAAGGAAAACTGGCTGCGGCAGCATCCTGCCGA
GACACCGATAAGAGCCCCCCTTCCCCCCGCCCAAAAATAAAATAAAAAAAAAAAAAACAG
TTTaaag
>NODE_416_length_534_cov_7.498127
ACTTTTGGAAGAATTACATACTTTTCTATTCTTCTATAATACACTTTCTGCACTTGCACT
TTTAGAAAAGCTCAGTAGACATAAAATGGTTCTATTTACTTAGTTTTCAGTCTAGCTTTG
CACCTCTGGACAGATCAATAAAGTTGTTTTAAGTAGGTTTGGCATGCTGGAGCTGAGAGA
AACTGGGTGCAACTGCTCCTGGAAAGGGTCTACAGGGGGAGCAGCATAGGCTGAAAAAGT
GGAGATCATAGCAGACCTCAGCCAGAACACGGGACAGGTTGATTTCATGCCCCAATGCAG
CGGCAGTAATTGCACCCAGACCCGTTTTATTGCGAGTTGATTTTAAGGAGGGATGAATGG
AGAAACATTCTGTAAAGTGTTTATTTTGGGGGATGACCTTTATTAACCCATTTTCCAGGC
AGGTTCCCCTGAGGTGATCTGGCTCAGTGCTAGATTAACCCTCGCAGGCCCATGGTAGCC
AGGCTGCTCCCTATCATAGAGTTTCAGGAAGCAGAGAATGACAGTAAAATTGGACTGGCA
ACATGTGTGCAAACCCCCACACACCACTTTTGAGACATGAGCTACTCACCCACCCTTGAC
ACACAAGTAGGGAGTTTGTGTTGATATTCCCAGTAGGCAAGTCAGCAACAGGCTGGATGG
TGAAGgttaatatgtgag
>NODE_417_length_529_cov_14.502835
GATTATGAGACAACCTCTTTCTCTTTATTCATATCAGGTCAGCTCTGTGTTCACACACTC
GTGCACACTGGCACCCATTAAGGCTCCCAGAGGTCCATGACGACTCCTTTGTCTCTAATG
GAGGAGTCGACAAACAATCGGTGAGCGCGGGAGTTCAGAAAAACGCTGATGGAAATGCAA
GAAAGCGGCGAGAGTGAGAAGCGGGAGAGAGAGAGAGAGAGAGGAGACAGAAAGACAACA
ACTGACATCTCAGGGAATTTCACAGGGATGGCTAATCCAATGTGATCAGCGGAAGATTTT
AATATTTAAATAGCCAGCAACGCACCAGAAGTTTCTAATTAAATTATAACTCATGCTTGA
AAAGCAAAAGTGCATGTGTTGTGGGAGCTTAAATAATTCAGCCCGCCCTATATCTCGTCT
TTCTGTTAACCCGGAGACAAATGGCACTTGCTAGGGCTTTTAGACAGGGGGCTGGCACTG
TCAGAAACATGAACAACATCGGCTTGTAAAGGGCCTCACCCATCAGGGCCCAAATCCAAA
CTGACTGGCCTCACTACAGAACAACGTCTCTAACCTACGAATTAATTTGGTTAATTAATC
CATTATTAATTACGTTAAAGGCCACACAACATTGGCACATTGTAAAAAGATGACAGGGAA
AGAGGAAAAAAAA
>NODE_422_length_426_cov_34.643192
ATTTACATGGTAATGTCTACAGTTTAATAAACATGACTTCTAACCACATTTAATGTAGAA
TACAGGGCTGGAATGACCATATGTATAATTACCTCACTAAAAACAAAAGCATTTACAAGA
AAAAGAAAAAGAAACAAAACAACAAAAATAGTGAAAAAAATCAAGGAGGACGTGTTCGCC
GGGTAATCTGCCATCTATGTGAAACACTTTCAAACCAAGGAAATTTAAGATCTTCATCAA
GGCGTCTGCATCCAAACATTTAACAAAGGATTTTGTTTCGACAATGTAGCATTTACTTTA
TGTCCACTTCACATTACTGGCCCTGTGCAGAAGAAATACATAGAAGATACATTGCATGTT
AACAGCGGAAACAGTGGACTCAGCTTCCCAAAATAAAAATCTAAAAGCCTGTGTAGGGAG
GAAGTAGTTTTTTTGGTTAAGTTTGAGCGGCTGCTGCGGTCACGGGAACCCTGTGGAAAC
CTGAGGAGGGAAGCGGGGTTACGGTACAAATCGACTGAGTGTAAGTGAATGTGGAGGGCA
GATTCTTATcaggggtgtacctgtggggct
>NODE_423_length_320_cov_20.350000
TGGGGGAAAAAAAAAAAAAAAAAACAGACATATACAGACACACCAACCTGTGAGAGGACA
TCAGTAATGGGCTCACATTTTCCTAATCTCCTTTGATGGATTCAGGCCATGATTTTCATT
TAGTCCAAAAGAGATAACCAAACTGTCAGCTGTGCTGCTGCTTTGCTTTAATCTCCGCCT
GCAGCCAATAATCACCCTGCAACCCGCAACCCTTTGTCAATTGTTAATCTTGTATTGAAG
ACATTTAGATGCCAGGATGGTATTCTGCATCCTAGGATAATCCAGGGGGCCACTGAGGAG
AAGCAAATTGGATTCATTATTAAATTCTGTATTATTAAAAAGACAAATGAATTGAGTTCT
CCAAAGAATTTGTGGAATCAATTTAAAAATAATCATTACCATGCAGATGCATATCACGTC
TCCTGCAGACTGACAGAAAGATTAGCAACCTAGTATcttaaggt
>NODE_424_length_422_cov_6.556872
GGATGCTATTAAGGATCACTGTAGAGAGGAGAAAGATAAACATCTTTTCTTCCCTAAGAG
TGACACTAGTTTAATACTTGGTGCATGAGCTCATCTGTTATGTTTGAGCAGAGTCCCTAA
TAACATCCAGAACACGAGGGATCAGCACAGCAGGATGAAAGAATGGAGTCCGAATAGGGC
CCAATATTTCCCCCTGGTCCAGAATTAGAGCAGTGTAAGGTAATAGGCCTTACATCTGTT
CAACTCTCAAATCAACATTACAACCATAGCTGAAGAGAATAACATATCCCTGGCCATAGG
ATGGCCTGGGATTAATAGAGTTTACTCTGTCCTCAGTTGGAAAATAGAAGCCATGTGGAA
GGAGGAAAGAGAGAGGCCTGGGCAGGGAGGGCTGGCTACAGGGAGAAGGCTGAAATTACA
GACAGGATTTGGCCAGGCAGCATAGGTACAGGGCTGTTTAACAGACCCACGTAGGGAACC
AGGAGATGGTGGTGCCCACCTGAGGTTTTGGTCTTGCGGCCAGCTTGGCCGCTACCGTCC
TCATGGTCGATGGGCTGGCTGGACAg
>NODE_425_length_336_cov_8.190476
CCCCCCCCCCCCCCCCCCCCCTTTCTCTGCATGCCCACAGCCCAGCAGTAATTCTGTGTT
TATCAACTCTTTATTATGGCCCCTCGCATCATCATTTACAATGGTAGCATCTGCTCATTG
CCTAGCCCGAGCATGGGGCAAATTGCTTTTATAGGGAAAAAACAGCCAGTGAGAGGACTC
ACACACTCACAAATATACACACACACAGCAGCGGCTGCGCACAAATCAAGAAACCGAGCC
CCGGCCTATTTACAGCGGTTGTTAACTCTCCTGGCAGAATCACACACAAACACACAAACA
CTTCACTTCTTCTAACAGGATCAAATGATTAGCTGGCCACCATCAGCGAATCAAAATGAG
TCCCAAACCCAATGAGGGAGCAGTTTTGATTTTCCTTTTATTTTTTTTTGAACATCTACC
TGACGCTGCGATGTGAAAAACAAATATCACATCTGGCCTTGGAGCTCTAATTTctgcgtt
>NODE_426_length_542_cov_9.758303
TGTCTGCGCCTCAGAGCCACTCAAAGTTCATCTGCTTTTCTCCAGGGAGAAATTTGTAGT
CATACAGTACGAAAAAAGACAGTGATAAAAAGACGATACTGCCTTGGCTCATTAAAATGT
ATGTGGCATCTTACTCTTTAGTGAAAGCCTTTTCTTGTCTGTGTATGTGTGTGAACCCAA
AAAGAAGCAAATCAATGTAAGAGAATCTGATTGATATTCACTTCAGAGGGTGGAAGTGGG
AGAGCCTGGGCTCACCATGGCACTCTGTGGGCTTTTGTTCCTGGCAGGTTGGACAGGCCT
TCACTGTGAGGATGACATTAATGAGTGCCTTCCACAGCCCTGCAACCAGGGGATATGCAT
TCAGAATGATCCAGGCTATGGCTACACCTGTTTCTGTCGTCCTGGATTTGTGGTGAGGCT
CCCCACCTTATTTCCCTTATCCACCTGTTTTTTGTCTTTTCTAGCTAACCTTTATCCTCT
TGCACCCTTGATGCTTCTGTGGCACTAATTAGCTGAATTGTTAAGATGTCTGATCACCTT
TTTCATTGTTGCTTATGGTCTAATCTAAGTCTCTTTATCATAGCAGGAAAATGGGAGGCT
TCTAAGATGTGACATTTTCCGTATTTGTTCCGACCTTATAAtaacaacttccaccccaaa
agttaaccagaattatcaataataat
>NODE_427_length_636_cov_14.382075
TTAAAGCGCTCATGATAAGAGTTTTATTGTAGCAACTGTGTCCCAATTTGACCAGAAACA
AGAGAGAAGAAAGAGAGCGGGAGGCAGATAAAAAGAGAGAGCTTGAGAGGAGTGGAGAAA
GAGAGAAAGAGAGAGAGAGAGAGAGAAAGAGAGAGAGAGGGAGAGAAGCTTTTAAAAGGA
TTTTGTCGGTTATTGACTGGTTGCACTCTTCAGCTAATAGCCATTTAAAGATTATGGGCC
TGCTGGTGGAAATCAAGGCCTCCATTGTTTGCCTTATTGCATTCTGGCAGATGGGGGCTG
ACACAACAACACGCAGCATCCCTCCGGGCACGCTCGCCGAGCGCCGACCCTCCATCAGCA
GATCTCCTATTGAACTGGCCCTAATAACTGGCCATGAATTATTAATCCATGAACCATATT
GAAGACAGAGAGCGAAGAGGAAAAAACAAGGGAAGATTGCGGGCCGGTTGCAGTGAGTGT
GATTGGCGTACAGGTGCCAGTCGAAGGAAAAAAGGCCCGTTCAAAAGAGTCCCAGGACGG
CCATTTCTCGGAACGGGGAGGACATTCCGATAACTGGCACGGGAAGATAAAATATATATT
CATTAAATGTCAGATTGCTGATGAAATGGGTCCGATCCATTAGTGGGTAGCGGAGCGGCC
AGTTAATGTTTCCCGGTTGTTCTGGGGTTGGGTGCCTTTTAGTGTTGCTCTGGGTAACTG
CTGGAAAGAGGATCacttgatgtgaaaaagaaaaaataaaagaaagtttgcaggagcaag
>NODE_428_length_559_cov_7.654741
GTCTTAAATGTAAATACTTTGTGGTTTCTTTACTCCTCTGTGACAGTAAATTGAAAGTCT
TTGGGTTATGGACATTTGAGCACGTCATCTGGGGCTTCAGGACACACTGATCGACATTTT
TCACCATTTTCTGCCATTTTGTTGCCCAAACACTGAACTTGCAGCTCCGTCTGTCAGTTT
TGTTTGTGTAATCTTGTCTTTTTCCCCTTCGCTCTGTGCTGCAGGGAGGTTGATGCGTTG
CCTGCGCTGCCCGGTGGCGTATCACGTCGGCGACCAGTGCGTGGCTGCGGGAAGCGAGAT
GATCACCAACACCGCCATCATCTGCACCAACCACTTCCACGCCAAGAAGGGCTACAGCCA
CCACAGTCACGTCAACGTCAGCTGGTGTTTCGTCTGCTCCAAAGGTTTGTCTCTGTTTTG
TCAATAGCGAGGGCAGATACTAATGGGGAATTATTGATTGTTTTACGGCACTTTTTTGCA
GTAAAGATCAAATTTCAGCTGCAGGGTCGCAACTTTTACATTAAACTCCTATTAAATATT
AAAAAACAGTGGTGTTTTCTATTTACAGAGGCTGCTGCTATTGGTAAACCGCTTTTGTTT
TTCTCCTGTAAATCTTTATACACAATCTCCTTCTTCATTCCCTTCTTCGTGTCTTAGCtg
ctatactcacagtaactggtttgatttgcagctttacggacat
>NODE_429_length_391_cov_16.913044
CAGCGCAATAACTACGACTTCAGTTTGGGAGGCTTATTTAAACAGCACACTGAGCTGCTC
ATAATGGATTCATGCAATGTGGACATATATGGAAATTCACAGATTTGCAGTGCACAGTGT
TTGGTACTGTAGGTAGCTCTTTCTGACAGATGCAGATCCAAAACCTCAACTGCTTGTATC
CTAACCAGCTGATCACAGGAATAAGGGTTAAAGAGAAGAATGGCCAATGGGCCCCAGTGA
AAAATCCTCACCCTCTGGCAGTGCCTCATGGAAATGCCGCAAACGCTGTACGGATTCAAA
CGTATCAGGGATTATTAAGAGACCTGAGAACAAGGTCAAAGACTTGCAGAAGAACACAGA
GCAAGTTAAACTTAACTTCCACTTCATCCCTGAGGCTCTGAAAATACTTAGGAGATAGTT
GAGGCAGGCTCTGTTGAAAGCTCCCCCGCCGGCACGCAAAGCTTTACTTTTGATGTTAAT
TCCTTGAAAGCTGTTTCTTTAGCTGGGGATTAGTGCATGAAGAGCTAGGCTTACC
>NODE_430_length_767_cov_15.084745
TGCATGCAATCAAAATTTAAGTTGGTTTTAGCTCGATATTTTTGGAGTGTTAATTTAATC
TATTTATTCATTTATTTGTTTAGCTGTACGTATTTTGCTAAAAGCTGTTTTTCATATCTG
AATTAATATCTGCGTACTGAATTAATATCTGTTGGTTACTAAAGAAAACAACATATGTTT
GGTGCACAGTGCTGCATCCAACAGATTTGGCTACAGTATACATGACTGGGTGACTCCATG
GTTGTATATATGAAATAGCTCCAGCTTTACGCTCCTCTCCATTCCACGGCCTCCGGTGTA
TAAATTTAGTTGATGGTTTTCGTTTCTCTTTCTTAATTCATTGCAGTCGGATTCCTCTTT
GATGCAGTTCTGTTGTCCCCCAAACAATTGAAGTGGAGACAATGGAGGCATAATGATAGA
TCCGTGTACCCACCATCTGTAAGAGCAGCTGCTCCCTTGCATCTGTACAATATGCTGGAG
CGGGGAGCCTCAGTAATCTGCATAATAAGGAGAGGGCTTATCTCAGTCTAGTTAATAATC
ACAAGCAATCGATGCACTTCATTCCCTCACTCTTGACTGATGAAAAAAAACAGCAAAGTT
TTGGTATGTTTGCCGTATCCTCAAGATAGACAGGGGTCACGGAGTAATGCCAAGCTGTTG
ATTTTGCCTGCAGCTACAGATTTAGTCTGCACTCAATTTCATCTTTTCATGAATACCATA
ATTACAGCAGGACGTTCTGAGTTATCATACTGCTTCTCCCCTTCTCGCTCCCTTATAGAG
TTTATAGCCTCTGTAGCAATGCTGGACCTCACATCAGATTCGGGCGTATGACTTTAAGTC
TGTGATAAACACATAGCTTGTGCTGTGTTGataagagtcacaccttataagcaatactct
cacacgagaag
>NODE_431_length_315_cov_3.771429
TTTATAACCCGTTTCACCAGGCAGATATGAGGCAGCACCCACATTTTTCTTGTTAGCAGA
CCCCAGCTCACCAGACGAATAGAGAAGCAGGTTATTGAGTGAAAAGCTGAAAGGAAGAAA
GACAGGGATTTCTTTTTCTCTATGAGGACGACACCTGAAATAACAGGGACAAAACACTTC
ATATTTTCTCTGCCAGCAGCCTGAATCCATGACTCAGGCTGCCAAGAAAGCAAAGGACCT
TGGAGGTTGCAAACTCCCCAACTCCTTGCCCCTCTTTTCTCCCTCTCATCTATCCCTCCC
TTCCCCTCATTCTCCTCCTGGTTCTCCTCACCCAATTTCAGTCATGGGCGAACCACAGCT
GTGCCCTCAGTTGCTCTGGTTTTTGCATCCATCCACTGACCTGATCGCATGAATAGAGTG
AGCCAAATCAAGAGCTAATCACCACCAATTGTGCAAATA
>NODE_432_length_764_cov_18.993456
CATAGGTGTCAAACTTTATAAGGTTGTGTGTCAGTGTTGTTGCAAAAACATCCACAATGC
ACAAGACATGATATGCATGTTTCTTTATTTCATAAAGAGAAATGGTGTCTAGACAAAAAA
GTCATTTATATAACACTAGCAATTGAAATGAATGAAAATGGGGTTTGCACAATACCGTAT
TTACAATGGTTATTAAGTCATTTAATTAATTAGGGTCATGTAGCATTTAAAAATTAGGTA
AGAACTCTTAGTAGAGAATAAGCAAATAACAGCTATTTCAAATTGACAATATTAACACAA
AACAGTCATCTAGAAAAATGAGAGAAAATAAAACAACAACTTGAACTACAAGCTTAAGAG
CTATTACATTAAAAATGATGCACCAAAATCTACTAATACAATAATCCATATAATCTGTGT
AAAAAGCATGTAGAAAAAACACCTGATGCAGTTTGCTGATACAGTCATTGACCAGTTATG
AGAGGTATGAAGGATTTCACAGGTAGATAAGTGTGAGAAAGTCCGCACTGGTGACTCAGG
GATGGGGGCCCAGGCCCCTGCATACACTCACTTCACTTGAATGTGAACTATGGCCTCTGC
AAGTTCTAAGGCAAATATCGGAGGTGCACTTGTATCCATGTAATGCTGACCCATCCCAAA
CGTTGGATTAAAGACAAGGTGAGGAAACTCATTCTTTGTTTCTTACACAACACCAAAAAC
CAGTCCAATTGAACCGAGCGATTTTTTTACATGGCAAAAATTGATCAAACATGACATGAC
ACCTATTTGTAAACATATTCCATTTTTTATGTTTTACTCAATGATCTCAGCCTGCGCATT
CAACCAGGATACCAGATTTCCTTTTTCTTTCAgtaaagttgagcaatctgtgagaaaagg
catgtttt
>NODE_434_length_183_cov_2.939891
TTCTCCCATTCACTGACAATGGGACGCGCAGTACGCAGCCAGTGTCATAGTGCTGAGGCC
CAGATAAGTTCCCGTAGAAGGCCTTTGAGAGCGCGTTTCAGACCGCTCTGAGTTGATTGG
TATAGGTTTGTAGGGACACTTTTTGGCTCCCGTTGTATGGGCCAGCCCTCACCGTAAGCT
CCCGAATTAGGGTTAGGGTTAGGGTTAGGGTTAGGGTTTCGGCCTGGGGTGAGGGTTTGG
GCAAACGGTTAGTGCTAGAGACATGAAACTTGTGTCTACCCCCCCATTTGCTGCCGCCGC
GATCGCACTGAGCCTACTCCCGAGTCT
>NODE_435_length_499_cov_8.250501
TGTCAGTGAATGGGAGAAGGTTTTGGCCAATATCTCCGGAACCACACGTGCTAGACACCT
GGAAATGCCACCTGCCCCACCTAATTTGGCTATGCCGAAGACGCCGGTCTCAGTCCCGAG
TCTCTACGACCTTCCCGTCCCGAGATACAGCAAAAAATCACAGGTTACTCCCACTTCCTG
ACGTGGTAGAGACTCGGGAGTAGGCTCAGTGCGATCGCGGCGGCAGCAAATGGGGGGGTA
GACACAAGTTTCATGTCTCTAGCACTAACCGTTTGCCCAAACCCTCACCCCAGGCCGAAA
CCCTAACCCTAACCCTAACCCTAACCCTAATTCGGGAGCTTACGGTGAGGGCTGGCCCAT
ACAACGGGAGCCAAAAAAGTGTCCCTACAAACCTATACCAATCAACTCAGAGCGGTCTGA
AACGCGCTCTCAAAGGCCTTCTACGGGAACTTATCTGGGCCTCAGCACTATGACACTGGC
TGCGTACTGCGCGTCCCACTGTCAGTGAATGGGAGAAGGTTTTGGCCAATATCTCCGGAA
CCACACGTGCTAGACACCTGGAAATGCCACCTGCCCCACCTAATTTGGCTATGCCGAAGA
CGCCGGTCTCAGTCCCGAGTCTCTACGACCTTCCCGTCCCgag
>NODE_436_length_722_cov_16.682825
CCAATAACCATGTCTTAGAAATCCATCACACAGCATAAGTTTGCTCTGCCATAAGTCGTC
AAGGCAGTGAAAGCAAATGAACTGTCACTTCTCAGCATATGTGTGTCTTCACTAGACAAC
AGTAGGAATTTTTCTAATGTCAAGGGCAGAGCTTCTTTTTTCTTTCTGCGTCTCTTCACC
CACCTTCCCTCCACCACTCCCCTCCATCTATGCATTCGTGTTGTATTATGAAAAAAGCAA
ACACGATTATTTTTGATTTCCCGTTTGCCTGAGCAGTACATTTGGCCCACCCCTCTCTCC
CCCGACCCTCTTGATTGAGGGCTAATGAAAAAGCTGTCCTGAGCGTCGCTCCCTCCCTGT
ATCCATTAAGAATAATTAGACGGGAACAATTTTGATGCCTGTAACCTCGGCGAGTGTGGC
TAATGGTGTTATAAATTGCTCCTTGTCCTGGGCCCTGCAAGCATTGGCGCGCGGCGGTGG
GGGCGAGACGCTTAATTCAAAAGCACTCTGTCAACAGCACTGATTTGTGTGGTTAATGAG
AGCGTTTAAAACAACAGGCGCAGCTCATGCATCCTAATGCTGATGGCAGGAGCAGGTTCG
ATAAAGAGGCTTGTCCACCATAATTAGCTGCGACAAACGCCCAGGATTAAGAGACAGGGG
GCCGAACATAGTGTGCCCTCTTAAAATGAGCCCCGTTTGCTCTTACTCTTGCTCTGCCTC
TCTGTGACTGACTCTCTCCTTATATCCTCCTTAACAGCAGGACTAACTGCTTTTTTCTGT
CATGAGTCTCTTTTGGTCTGACAACTTGACTGccatcttttcttttataattcactgtag
cttttctgtcttttttctatatgtat
>NODE_437_length_145_cov_18.262070
GTGCCAGCAGCCGCGGTAATTCCAGCTCCAATAGCGTATCTTAAAGTTGCTGCAGTTAAA
AAGCTCGTAGTTGGATCTCGGGATCGAGCTGACGGTCCGCCGCGAGGCGAGCTACCGTCT
GTCCCAGCCCCTGCCTCTCGGCGCCCCCTCGATGCTCTTAGCTGAGTGTCCCGCGGGGTC
CGAAGCGTTTACTTTGAAAAAATTAGAGTGTTCAAAGCAGGCCCGGTCGCCTGAATACCG
CAGCTAGGAATAATGGAATAGGACTCCGGTTCTATTTTGTGGGTTTTCT
>NODE_438_length_1005_cov_19.950249
CCCTCGATGCTCTTAGCTGAGTGTCCCGCGGGGTCCGAAGCGTTTACTTTGAAAAAATTA
GAGTGTTCAAAGCAGGCCCGGTCGCCTGAATACCGCAGCTAGGAATAATGGAATAGGACT
CCGGTTCTATTTTGTGGGTTTTCTCTCTGAACTGGGGCCATGATTAAGAGGGACGGCCGG
GGGCATTCGTATTGTGCCGCTAGAGGTGAAATTCTTGGACCGGCGCAAGACGGACGAAAG
CGAAAGCATTTGCCAAGAATGTTTTCATTAATCAAGAACGAAAGTCGGAGGTTCGAAGAC
GATCAGATACCGTCGTAGTTCCGACCATAAACGATGCCAACTAGCGATCCGGCGGCGTTA
TTCCCATGACCCGCCGGGCAGCGTCCGGGAAACCAAAGTCTTTGGGTTCCGGGGGGAGTA
TGGTTGCAAAGCTGAAACTTAAAGGAATTGACGGAAGGGCACCACCAGGAGTGGAGCCTG
CGGCTTAATTTGACTCAACACGGGAAACCTCACCCGGCCCGGACACGGAAAGGATTGACA
GATTGATAGCTCTTTCTCGATTCTGTGGGTGGTGGTGCATGGCCGTTCTTAGTTGGTGGA
GCGATTTGTCTGGTTAATTCCGATAACGAACGAGACTCCGGCATGCTAACTAGTTACGCG
GCCCCGTGCGGTCGGCGTCCAACTTCTTAGAGGGACAAGTGGCGTTCAGCCACACGAGAT
TGAGCAATAACAGGTCTGTGATGCCCTTAGATGTCCGGGGCTGCACGCGCGCCACACTGA
GTGGATCAGCGTGTGTCTACCCTTCGCCGAGAGGCGTGGGTAACCCGCTGAACCCCACTC
GTGATAGGGATTGGGGATTGCAATTATTTCCCATGAACGAGGAATTCCCAGTAAGCGCGG
GTCATAAGCTCGCGTTGATTAAGTCCCTGCCCTTTGTACACACCGCCCGTCGCTACTACC
GATTGGATGGTTTAGTGAGGTCCTCGGATCGGCCCCGCCGGGGTCGGTCACGGCCCTGGC
GGAGCGCCGAGAAGACGATCAAACTTGACTATCTAGAGGAAGTAAAAGTCGTAACAAGGT
TTCCGTAGGTGAACCTGCGGAAGGATCATTACCGGTTTCGCCCAGGAGAGCGGCGGGGCA
CCTCCCCCC
>NODE_440_length_786_cov_15.673028
CACAGAAAACAAGCAAACAAGACAACAATCGACAACAATCTTTAAACACGCTTGTCATTC
TCCTCTGAGAGATTTCCATTTCAGCTACTTAAGCGGCACATGAAAACACAACAGCCATTG
CCAACGATATCTAAACACAACTCTGGTGTTCTCCCTCCTTGGAGAGATTACAGATTTCCA
GCCATTTAGCAGAGAATGAGAGGCGTCTGCAGATTGAGGGGATTGGTGCAGCACACGTTA
GTGTGTCGCAGCCTGACTGGGTTGAGCGCAGTGTGCCATGTCATTTTTGGGCGCGCTGTT
GCTCAACATCAAGAGAAATCGATGGCGTCTCCACAGGGGCAGGGAGGCCTATGGAATAGA
GGAGCTTCTCAGGTCTGTTTGAACTCATTTTCTTTTCTGGGCGGTTGCCCCCTCGCTCAG
CCCCCTAAGGCATCTCCCTCACAGCAGGCCCTGACAGCTTGACACATTGACAGCTGCCGC
TGAATGACAACTGATTTGTACAAATTTCAAGCCTTATAAATCTACCTGTCACAACAAGAG
CATAAAAGAGCTCGGACCCAGCAGGTAATTCGGAAGTGGTGGGGGAAGAAGAAAAAAAGC
CTGCTTCCTCCTCCTCCTCTTCCTCACTGCTGACAGCCCGGTCTGAGAGGGAAAAAGAAA
AAGATAGGAGATAGAAAGTAAAGAAAAGACAACATGGCTCTTTTTCATTTCCTGCCAGTA
TACCGTGATTCACTCCTCAGGTCCACTTTGAATAAGAACCAGCGAAACCATTTTCTTGCC
ATCAGGTGATCAATTCTCTCATTTAGAGATTATAAAGACTGAAAAAGAGTTAGTGCAATT
TTGTTTAACACCAACATTAAAGAAGACCACCTGCTTCTCATAGGATTATCACATCAGCCT
GCTTTTCAAAGCTCTCACTGGGTAAATGAg
>NODE_441_length_767_cov_9.031291
GAATGTTTATGTTGGCTTTGCGAATCATGTTGTGTGGCATTTAATAGTTTCTAATGGTGG
CCGAACGCCTCTTCTTGTATTTATGTTTGTATATCTTACCCACAGAAAACAAAAAAATAT
GAAAAACCGACATGCTATTTATGATATTTGTCCGTTTGTTTTAGATGTATGTAGTGTTGT
GTGAGTGTGTGTGTTTCTGACACACGTGTGTGTTTGTGTGAGAGGGAGAGAATTGGGCCA
GTATCCCACCTAATTGTTATTGCGTCTGTGTTTGGCCTGGAGACAGTCGATAGGAATCAG
CAGTGAGCCTGCTGGTGGTGCTGGTGGAGGTGGAGGGGGGGTTACAGAGAGCTGTGTCTC
CCACTTCCCAGTGTCTTAGTTGTAATGCATCCCTCCACTAACAGGGATCAAGGTATTAGG
GATTCAGGTTATTTGTATTGATTTTATGTGCTGTCATGCCGGGCTCGAGGACGCCCTCAT
ATTTGTGGAAATTGCAAATTCCACCTCGGAAATGTCACCAGCGTTTAATCTCTTCTTGAG
TGGTCAATATGGGACCCTCACTCTGGTCCGACCACGTTTATTAAACAGAGACCAAGCGTT
TCCCACGGTTACCATGACACCATGCACCATGGAGCGGGATTGGTCCAGACTAAATGGGAA
CACGGGAGTGAGGAAGTCCAACTTCAACATTAATAACTTTTGATAAGATCTGTGTCGATG
GTTATGAGATTGTTCATGGATAAGGAGAGTTGACTCTGGATTAGGTTCAGCACTGGGAGG
AGTTGTGTTCAGAAATGACACTGAGAATATAATGAGATGTAATTCTGAAGGGGCGCAAAC
TTACTTGTTGCACTAGAAGTCAGTGTGATTCACAATATTGTGCCGCTTTGGAGGCTGGAA
atatgacatca
>NODE_443_length_544_cov_15.898897
AATTTTGTCATGTTTTGAATAAATGTTCTTTTTTTTGTGTAGTTCTACAACAGCAACAAC
TTCAGTTAGGAACAGTTTAGGTTTCAGCAGTTTGTCTGAACACAGAAGATTAAAGGTGAG
GCTATCTATAAATGACTGAAAAAGGGGGAAAAAACAGGCTATATTTTTCTCATCTCTCAT
ACCACACACAACCTCCTCCTTTCTTCTTCCCCCACACCATCGTGGCAGGAATCCTTTGTC
AGAGGTGTTCATCTGGAACAACTTTGCCACACTTGTTTTCATGTTCTTTTAGATTACAGG
GCAGCTGGCCCCAGCTTTGAAGCTCCCCTCTCCCTTTGTCTCTGTGCAATGCACTCTGGT
AATTAACTTTGTCCTTCTTTTATTTGTTCCAGTCACTCGCAGTCCACTCTTCTGAGCATC
TTCTCCCTGGAGTACCAGGTTAGAAGTTTTCTTCCTTTGTGAGCCCTGACAGGTGCCTAA
TTGAATGATGAATGTCCCTTTATTTCTTTGTAATTGAACTGCCAGCTTTCTGATTGGTTT
GGAGGATGCCCCCCCACCATACCTCCCGTTTATTTCACACACCCCCACCTCCACCCCTTC
CTCCTCGTCACGTTCACGTTGAGGGCCTTTGCCTGCCTGAGCCTCAGTGGATGTCTGCCA
AGCCTTCCCATCCATCTGTCTAATAACA
>NODE_449_length_549_cov_16.877960
GTAATCATGAACCTTATTTAATGCTGATTTCATTTTTATTGGATGCAGACACTATGTGTA
TAATATATGTCTGTGTTTATGTCTGTCTGGGGGTATGAGACTGAGTGCATGTGTGTTATG
TGACCGTGTGTATGTACATGTACTATGTGTCTGGATGTCTGCATATCTGCATGTGTGTGC
GTGCATGTTAGTCGTAGGCTCAGAGGCATAGCGTGGGTCTGCATGAGGGAGTGTGGTGGC
AGAGCACTCCTCTGATAGGCCAGATCCAGGGTGCACTGAAGCCTTTCGCATATATATGGA
ATTTTTGAATATCTAAACCATTATTTAGCATCCAAATCAGTTCTGCTTGTCTGACTGATG
GACAATTTCAGTGTGACCCCGGTCTTTTTGCATGTGACCTATACTGTCGGGATTCTTGCA
TATTGTTTGGATGTTCACGTTGACTCCTCTCCCGTTTTTCTCTTTGATCCTTTTAGCATG
CTCTTTGTGTCGGAATTCATGAAATATTCATAGCTGGACTGTGGCTTTTCCATATCTTTA
TGTACAATTATTGGCAGCCGTCCTGTTATGTCGAGCCATCTTAATAGTAGGTATTGGGCT
CGGTTAAGTGTGACTTCAGATTTTTCTGACAGTTTAGCTGGTCTGTGTTATGAATTGATA
AGGCGGGgcattatatttgcagattgtgcagtg
>NODE_451_length_145_cov_1.855172
CTCTAAAACAGCGTTTCATGCGCTGAAAAGGCCACTTTGGCCAAACGGTGTGTCCTCTGA
ATATCTTGACAAAATTCATCTTGAAACAGCTTGTGCCTTCATATTTATCATATTTGAACA
CACTGTGAAGTCAAAACATGTTTGTAAACATTTTCTGTGACAATCTGCAGGAGTGCTGTT
TTTATGCTCTAAAACAGCATTTCATGCGCTGAAAAGGCCACTTTGGCCAAACGGTGTCTC
CTCTCAGTATCTTGACACAATGTCACTTGGAACAGCTTTTGCCTTCATa
>NODE_452_length_194_cov_5.077320
CATCTTGAAACAGCTTGTGCCTTCATATTTATCATATTTGAACACACTGTGAAGTCAAAA
CATGTTTGGAAACATTTTCTGTGACAATCTGCAGGAGTGCTGTTTTTATGCTCTAAAACA
GCATTTCATGCGCTGAAAAGGCCACTTTGGCCAAACGGTGTCTCCTCTCAGTATCTTGAC
ACAATGTCACTTGGAACAGCTTTTGCCTTCATATTTATCATATTTGAACACACTGTGAAG
TCAAAACATGTTTGTAAACATTTTCTGTGACAATCTGCAGGAGTGCTGTTTTTATGCTCT
AAAACAGCGTTTCATGCGCTGAAAAGGCCACTTTGGCc
>NODE_455_length_709_cov_16.569817
AAGAGGAGAATACAGCAGAGGGACAGAAACATGTAATCAGAGAGGCTCGGAGTCTTTTTA
GCCAGTGGAGCTGTCATTTGTTTTCCTTTGGTCGAATCCAAACAGCCCACTCGGCTCGCC
GCAGCCTTGTTAGGGTTTGCATGGCACAGTGTACCGGTGGTAATCTCCATGTGTAATATC
AGCTAGGTTTCCCCCACAACAGGCCATATCTATCTAGTTTCCTCTGTCACAGAAATAGGT
TTATCTACACCCTCTTTTCACACTCCCTCTCGGACCCCCCCACCCCTTCCTGTGTTTGCG
AAGGAAGGGGGGATATTATGCTAAGCCCCCAGCGTTAGTTTTTATGTTGCCATAGCAGCC
TTGCTCCCACAGGGTTGTGACCTCAGATGATTACAGTACAAAGCCTATTGGGTCTTGAAA
ACCTCTTTGAAGATGAAAAGTCTTTGATGGTTTGTATTTATGCAAATCTCTCAGATATGA
TTTATCCAACTGAGATTGAATGGAGAGATGATTAAAATTGCCCCTATTTTTGAAATCCTT
CAATGGAGGCCCACTCTTTCAGTTTCGAGAACAAGAGTGGTGAGTGTGGGCGCGGGGGTT
ATTTTGCTCTTCATTTAGAAAAATAGTAGCACCGTACCTGAGGTTATTTATAACCGTCTT
TTTTCCTGGTGTGTCAAAGAGGGGAGAAAAAGGAGAGGAAGGGAGGGGGGACATGGAGGT
AGACACTTCTACTCGGAGCTTTTGCACTCTCTTCTCTCGCTCTCTCTCTCTCTCTCTTTT
TTTTGTCTGGCTTTGAAAGGAAATATCTGACGGAGGGGGCTTttgtgtgtttccagatga
tagatttaggaat
>NODE_456_length_921_cov_19.732899
AGACATAAACAGTATTTCTCTTTCAGAAACAGAATATCAAGTGATTTAATTTATAAAGCA
GTCGTGGTGCTATACACCAGTGTTATACACCAGTGGTGTATTTCCTTTTGGATGATTAAT
TGGATGGTACGATGCCCTGAGGCAGCACTTTAATATGACACATAGAGAAGCACCTTTATT
TTGTCTCATAACCATTTCGCATTTGCAGGAATTTTTAAAAGGAACCTAATAAAATCATCA
TTTAATTGGTCAGATACCTTGTCACGCAACAATGCTGTTACATGCACATATTCTCAGGCA
GCCTCATAAATGCCCGCAAAGGTAACTGAATAAACTTCAGCACTAAACAGCATCATTTCC
AAGTGGAGAGACAGTTCCAAACAGAGTTCCACTTTCAGAAGCCACCCATTACTTGTAGAA
TGACTTCTTTGTGTAGCTACCTGGGCTCCGGGTTTATTTTTACCCTCCCTATGTCCCTCC
TCATTCTTTAGCAGCTTCAGGAGATGGCGTTAGTTTGGCTTCATCTCTGACAAAAGATAA
ATGAGCTCTGGGTCTGTGGTGATCCACTATGGCTGCCAGGGGGTTCCAAAATAGCAAACT
ATTTTTCATATGGAGCGAAGTGATATGGAGTGCGATGCAGCAGGCGCTAACATTTACCAT
ATCATAGTATGCGGGAATACATTTCATTCTTACTTTTTTCTTTCTTTTACTTTCAACTTT
CTCTTCCCTTTCGGAAGGGTGAGGGCTGTGGCAATTAAAATTGATCAAGTATATGTGGAA
AGCCAGTTGGTTATTTACAGAGTTTGTGGTTTCAAAAAAGGAAACTAATCAGAACAAAAA
TATTAAGTTGTTACCCAGGTAGACATTATTGAGCCTTGTTTATGTATTTTACAGTATGTA
TTCTAATTGCAAAAAGTCTTTCTATCTTCTCGTTTCAGCATTCATGTGAAATTCTCTTTC
TCCTGCACTTGGAACAATGTGTAgtaattaggatggatttgcagaacagcacagttgctt
tgatagaatctcgaaattggtcattaatcacctcctcaccacgag
>NODE_457_length_298_cov_4.449665
TTTTCAGCGCATGAAACGCTGTTTCAGAGCATAAAAACAGCACTCCTGCAGATTGTCAGA
GAAAATGTTTACAAACATGTTTTGACTTCTGAAGGCAATGTTTACAAACATGTTTTGATT
TCAAAGGACAATGTTTACAAACATGTTTTGACTTTTGAAGATAATGTTTACAAACATGTT
TTGACTTCACAATGTCTTCAAATATGATAAATATGAAGGCAAAAGCTGTTTCAGGTGACA
TTGTGTCAAGATACTGCGAGGAGACACCGTTTGGCCAAAGTGAACTTTTCAGCGCATCAA
ACGCTGTTTCAGAGCATAAAAACAGCACTCCTGCAGATTGTCAGAGAAAATGTTTACAAA
CATGTTTTGACTTCCGAAGGCAATGTTTACAAACATGTTTTGATTTCAAAGGACAATGTT
TACAAACATGTTTTGACTTTTg
>NODE_458_length_765_cov_9.686275
TAAACATGCATGAGAGCATGAAATGAGTTGGTATCCTTGATAGATGTTATATATCAACGT
GTCGAGGCACCATGTGTGCGAAGACGTTCAATGGTGCCCACACGCATTCACACAGATGCC
TGGTGTCACCTATAGTGGTATCATCCCTTACAGTCAGGCAGGGATCATCATTGCACCTGC
TAATTACCATCTCCAGCTGGAGAGTTAAATGGAGATCTGTTCTATGTCTGACCTTTGACC
CCATGCTCTTTATGTGACGCACTTCAAACCCTGTTTGGGGCTGGCTGGGCTGGGCCTTAA
TGAGGCCCCATGTCTGCCCTCTGTGGGCTGTGCGCCTTGGATGCCCTGCTTTCATCCCCG
ACCATCTTCCCTTGATGTAAATTGAAAAGATCACAGCTATGGGGAGAAGACCTGTACTGG
AAAGGCCTCTCTGCATAGATTATGAATATCATAACTCAACATTTTTTTCTCTCCTCTCCC
CCAACCACCCACTCCCCTCTCTCCCCCCTGCCACCCCTTCCCTGTACAATGCTATAGTTC
TAATTGGACCCAATGGGGGACTCTCTGCCTTTGATCTCATCACCGCCACTGTGACTTTAC
ACTAAAAAATGTCACTGCCAAATAGGGTTATCACCTGTAGAGCCTGGCCTTCCTCTGATG
CCTGTTCGCATCTCGTTAGCTTCACTCAAACTGTAGAAGTTAATTAGTTTGACAGAGCCA
TTACCGTGGAGGCATACCTGATGATTGTGGCGTAGGCGCCATATTCAAAATCCAATTact
aaatacacatttatttttgtgtggggtatgtgaaggagcgtactgtggcgagtgctttgg
tttctattaacaaaagttatattcattcttatgcactacgactatatttgatttgttata
tgtgacaat
>NODE_463_length_332_cov_25.250000
CTTAAACCCCTGTGCCTCCTACAGGATTAAAAATTCATAAGATATATTGAATCGGTGTGG
AAATCCCAAAATATATGCAATTTGATCAAGCGGGGATTAAAAGTGTCATTGTGCTTGTCA
ATAAGGGTTGGTGGCGACGTGGCAGTATCACATTGACTCTTGCGTATTAATACTCAGTGT
CCTATTGGGCCATCAGCTGATTGTTTGGAATGTAAATGATGCTGCTGATGGCTCCAGTGA
CTGATGGCTTAAATTCCAATTAATCAATTGCTTCATCAGTTTCCCTAATTCAGATCAAAT
ATCTCCTGAGTGCACACTCTTCTTTCAGTGGTATTAGAAGAAATAAATGCTCTGGAAGTA
ATTTTCATCAATCTCGTGTACATGCCAATATGCCTCACAAGCCTGGTCCAGGTTGAGGAC
TTAATGTCTTAAGTGTGTGTGTGTGTGTGTGTGTGTGTGTGTGTGTGTGTGTGTGT
>NODE_464_length_323_cov_12.557276
CGTTATATTGCACTAAACTTTATGCAATATACCCTCAGCTTTCATTGCTTCTATAATGCA
CATTTACATACAGTCTACACAAACATGCATGGATAGCAGTATACACACACACACATGCAG
TACACACATAAACTCCCTGAGACGCACACACACTCACATATAAAAAATCTATTGAGTGTA
TTTCTCCTTGCCAAGTATTTTTTTTTTCTGAGTCAAAGATAATACAATTCCTTTTTTTCT
TATTTCCTTACAATACATCTTTCAGTTCTGCCTTTTCCGCGCATGAAATTCATTTTCTAA
TGGAAATATTTGTTTTGTAAATCAAATATGTATTATGCACAGAATGCAAAGCACAAATTA
AATTATGTTAATGAAATGAAAGAGATATGAAATGCATATTTCATGGACAAAACATAACCC
TGCCGAACAGCCATTTCTTGATAAAATCTTTAAACACAATCTCATTC
>NODE_465_length_614_cov_5.864821
AAAAAAAAATTGGGCATCGGTATCACCCAAATACAGTAAATGGAGGATGAATTTTAGTTC
CCACCCCAATGATCCTGCTCTAGGCTCTGGAAAAAAAAGACAATGATGCAAAAGATAAAA
CAAAGAAAAGCAACTACATCCTCACTGTGTGTTGGAGTCTTTGTGTGCACACAGCCACTC
ATCTGTGAGTGCTCTGCTGGAGCTTTGCTCGAGTGCTGTCAACGTCTGCTCGCTGTGATA
TGTGTATGATTGAGAGTGTCGAGTATGTATGTGTGTCTTGTCTGTGTTCTTGTCAGCGGC
TGCCGCAGGCACTCATGCGTCGCCTCCGCACCACGACACACACCAGACACTGTTCTCTTG
TTCCCCAGATCTTCTTCTGACCTTTCCACCTTCCTCTCCCCCTCCCACACTAACACACAC
ACACAACACTCTACTGAATCCATGTTTTTCCCTTCTAGCTGGACAGCTCTCAGTCCCTGC
TCTGTCTCTCTGCCATCCTCCACTGTCCCGCATTCCTCTCTCTCTCACTCTCCCTCTCTT
TCTTACTCTCTCTCTCTGGCTCAGACCCCGAGGCAGCTTGTTAGTGGGGAACTAAATATT
GATTTGGCGGGCCTGTCGATGCCGGGAGAATGAGCTAGTGTCCACCAGAGACCTCGGCAC
CGGCAGCCTGCTATCGACGTTTTCCGTGGGCAGAACAGGGGTGGTGGAGGGGGGGCTGGA
GCTGGTGTGCAGAGTGGAGGAGGAGAAGAGCGGAGTAt
>NODE_466_length_232_cov_22.827587
CTTTGGGGAAGATCCTCCCTCCATTCCCCTGGGCTAGGGCTACGGTTAGGGTTAGGAGAA
GGGCCCACAAGGCCAGGCCTGGGCAGACCCTGCCCTCCGGTTGAGCCCGTTCCCCCACAC
TTAAGCAGCCCCCCTCCCCCGATCGGCTCCAGCCAACGAAAGAGCGCTGGCAGTGAGAAA
AAAAATAGCCATCCAGCCTGGCCTCTCGTGCCCCTGGTACCCCCGCTATCGCCCGCGCCC
CTGGTACCCCTGGCCTGTGCTGTGCACTCGGTGCCGAGCGGGCCCATCGGAGCGGCGTGG
GACTCTCGGGCGGGAGAGCGTGGGTTTAAGGGCTGTGGAAGAGAGGTGGAGAGAGCGAGA
AGGAGCCCTCCAGAGC
>NODE_467_length_488_cov_15.182377
CTACTTCCAGCGAGCATACTGTGTGTGTGTCTTAATATGTGAATGTGTGTGTCTGTCGGT
CAGTCAGAGCGCCAGCAGCGAAGGCGAGTTCAGGGAATCAGATGACTGCTCGCTACTGCT
GTTCCGCTGGTTGGCACTGACCCCGCAGGCTCCCTCTGGGTAGGTGAACACAAATGAAGA
TGTGTATGAGGTGTTGTAGCTGCCAATGGCCACATCGTCATGGTTAACACCACCACCACT
GTCGCTGGCCATAAGGCATGGCCCACCAGGTGCTGGCTCACTTGAGCCATAGAAAGAACT
AGAAAACTCTACCTCCTGCATTAATCCGGGCTGAGGCTGCGGCTGGACTTGCTGCTGCTG
AACCGGAGGCTGGGACTGTGTGGAGGCCGGATGGGCTGTGTAGGCAGGAGGCAGATAGAA
AGAGTCTTCCTTCACAGTCAAGCCCACAATGGAGACAGGAGGTTGTAAGGTCTGGGGAGG
GAGCTGGGCCTGCACTGGAGGGAGCTGCCCCGAGCCCTGCTGAGGCTGGTCCTGGTAGGG
GATCTTACAGTtgggctggtgggccaccaggacaaactccaggcgctctttctccttctg
cagctccgagatctcagcctccagctctgcct
>NODE_468_length_660_cov_11.409091
CTCTTTTGGTAAAATAAAATCACCGACGGATCCGGGGGCAAAAAGCCAAACGATTACAGG
ACTGAAATTTTTGAGGAAAACAAGAAAGCGATAACATGATAGGAAAAAAAAGAAAAGAAA
ACACATGCAGCTAGAACACTGAAGCGCCTCGCACAAGAGAGAGAGAGAGAAAAAATGAAT
GGGCTGATGGAAAGATAAAAAAGTAGCTACTACAGGAAAAACTATGCGAAAATAATGTGC
AAATTGACTCGCTTCTATTCAAAACGTGTATTCCCGAGTTGCAGTCATTGGTTGTCCATT
TGTCACCCATTTAAAGCTCCCTCTGCCTCCCTCCCTCCCTTCCCGTCTCTGCTAAGCATC
TCCAGTCTACATATCTTCTTTAGCTTTAACGAGCCTCGTTAAGATCGCAATAATATTCCA
CCCTCTAATTGCTCATTCCATTCAGCAGATAGGCGAGCATTGGCTTGTGCCTGATGCGCG
CGGTGCGGTGGGAGGGTTGCTGTGGAGATCGGAGACTCTGATAACCCCCCGTGCGTGCTG
CACAAGTGGTGAAAGCCTCGCGCTACGTACTGGCTAATGATTGGCACGCTTGACAGTGAT
TGGCAGGGCTGCCATGACAACGCTACAACGACACCAAGAAGACCAATAGAAAAGGGAAAC
AAAATGTTTCAATGCTACACTCAACGGCGGATTTAGGGGGGAGATATTATGAGGCTGGTG
TCATTAGGCGATAGCCATTGAATCATTCAATCTTTTTTACTTGCCGTATTTTTCGGTTTT
TCCTTTTTCTCGATAattttcttt
>NODE_469_length_624_cov_17.134615
TTTTTTTGGCAATATGATGCGGCGCAGTGTTGGATGGGATTTGATTGATTTAATCAGTAT
TTTGGATAACAGCTGGTGCGTCAGTTGCACCGCAAATGTGGAATCCAGCCTTTAAACGAT
TTACAGCAGCAAAATAACTACATGTAGTTGGAATAATGTCATGTTTTGGCGCACTGAGGA
GCTGCCAGCTTCCTCATCTGGGTGCTGAGCGGCTGCATTTGACCATACAAGGGGCTCTGC
GCTGTCTCCTAGTTCCACCTTAAATGCGTTTTGGCCCCGCTTGCTCCCTGTAGTTTAGGT
TTTTTGTCCTCCCGCAGCAGCTGTCACCCTGCATTACTCGCAGTCAGCTAAATGAAACAT
TATTCTAAACATATGCATCGTAATCAGTCCGGTCACACTTACAAGAACACGCGTTAATAA
GGCAATCAATCACTCTGGAACAAGCAAGTTGTTCTGTAACAGCTCATAAACAGTGTGTAA
TGAAGAATTGGAGGTTAGCATGACACGGCGCTGATCAGATAATCAATGTCAAAGATGCGA
TGAATGTCAGTAAATGTAGTTTTCATGTCGTTTCTATAAAATCCTCAATTTACAACAAGC
AGTTCAATTACCCTGAAAATACAGTCAATTAAATAGGGGTGATTGGACAGTAGGGGCAGG
ATCATCGATCTTTGCATTTCTATCTCGCTGGTGGACATTTAATTTGGGTTTTCTATTAGC
ACCGAAATAAAGAAAATATAAAATAtattaaacaaccccaaagattta
>NODE_470_length_443_cov_7.476298
AGACTGCAAAACAGCATAATTGTTTTGCTATCCAATCGGGTGTTATACTACACATAATAT
ATGGTTATTTCATACAGCCTCCAGACTGCCAAGATGTTTTCAATTTGGCACGGCCCTGCG
ATCATGATATCACAGAGAAAAGAGAGAGAGAGAGAGAGAGAGAGAGAGAGAGAGAGAGAG
AGAGCTTCCAGTCTGGGATGGCCAGAGCAGTGAGAGGGCGATCATTTTGCCAAACTCAAA
GGCTTTTTTTTCCCCCCTTCTCCCTCTCTCTCTCTCCCTCTCTCTCTCTGGGACGAATAA
TTCCACAGTTGCTGAGGCACTGAAAAAGCAATCTGCGGAATACCCCAGGGTCATGTCTGT
GGCCGGATGATTTGTGTGAAATGTCATACATTAAATATAAGTTTAACATTCAGCCCGGTG
CACTGTAAAACTGCCCTGTCGTTGCCACAGTCCGCCATTTCCCTCTGTGCAGGGAGGGTT
CGGGTTCAAGAAAGCGGTCACAAAGGAGTTGGACACACAAATACACACAGAGACATGGAC
ACACACACACACACACACACACACACACACACCACCCCCTGTGTctg
>NODE_471_length_671_cov_18.225037
TTCAGTTTGATCAGCTCTACTCTGCTCTGAACCATCTGTGATATAATAGATTAGGAATGA
GTAAGAATGACAGCATTGTCTTGAATGAAAAAATTAGGAATTATAATTATTAGTAAAATT
TGTGTGCAGTTCGCTGTAGATCTCAAACAATCAATAATTGCTTATAATTTTTTCTCAGGA
AGGCTTACACTATAATCTCAAAAAACAGTGTTTCTTAAAAAATGTGATTCATGTTTTGTG
TCAGTATGTGTAATCGCGTCTCCAGAGTGTGATTACATTGTATGTCAGTTTGTGTATATT
TTTGCAAGTGTGTTGTGCTGTCATGTTTGTAGCATTCCATGTGGGAGGGTCTGTTGATAA
GTAAGCCATCTGTAGTGTTCTGCCGAACGACATGTTGTAAAGCGCGATTTGAGAGTGTGG
AGAGACTTGACTTGACAAATCTTGGCACATAATGAGACAGAAGGGAGTAAAGGCAGAAGT
CTGTCCAGAGATAAACAATTAGATTTGTCCCTGAGGTAAAGGCCATGCAATGCAAGGACT
CTCAGACTAACAAAATCAATATGGCTTCCAGTAAGAACACTCAGGGGGTAGAGTGATGAA
GAGGTTATCATTCATTTCTCAGATTAGGACACACATACACAATGAGGAACAGTCTCGCTT
TAAAAATCAATATGATCACTAGCATGAAAGATGCTTGTCAGTGATGTATGTATTTGAAAG
TATGCATGTGCTATTCAACTCTCTGTCAAATGTGATTGGTGTAATGAGATGTGATAACAT
AGATCAACAGGGATACTGAACCAAGCTAGTCAAgc
>NODE_472_length_325_cov_2.464615
AAACAACAGACCCTGCATGATCAAAACTATGCTTTATGTCTTTGGCACTTCAACTTAGAG
GCAAACGCACAGCCAGAACAACCTCACATGGCCTCTGAGGGTCACCACAACAACACACAT
ACACACACACAGTCAAGGTGTGGGTAGACAGAATGGGTGTGGAGTGCTCAAAGCCAGATG
AGGCTGCTACTCTTGCTTGCAAAGAGAAACAACTATCAGTAGGATCACTCCACTTCACTC
CACATGCTGGAGTCTAAACAAGTCTCTGTTTTCATTTCCATAAAGCCACGTTCTGTCTTT
TGTTCTGACGGAGATAAGATGTATAAATTATGAGCAGCTGACAAAGTATACTGGGGCGCC
TCAGGCAGCTCATCAGTCATGCTCGGCCTGTCAGCAGGTAACTGATGGGGGCCCTACAGG
CACAAAGCCCCCTTTTAAGCAAAGGAGGGGGAGGCAGAggaattaaagc
>NODE_476_length_834_cov_12.932854
AGCGTGGCAAGTCAACATAATGAGAGCAATACAAGCAAGACAAACAGTCTTTGACTGCAG
AAGTAGCACATGCAGTCACCTTTCAGTTTTGCTGTCTTGATGTAACACTGAACTTTTTTT
GTACTTGAAAGACTGTAGATGTATTTTGTGTTTCATAGCAACTCATCCCAAGTCAAATAA
CGTGGTTCCTTTTGGATTGCACTCAATGAGCCTGCATTGTCTTTGCGTTTGCAAACAGCA
TGCCGGTTATCTTGAGATTTTGCTTCTGTGAGCAGCAATTTGGGATGTTTTGTTGACAGA
AGCTGCTGAACTTGCCTTCAAGTGGCCATAGGAGCTGCGTCACACTCAACCTCTGCACCA
TAGTAGTCTGCAGGGACACAGATCAGCACTAAGACAGGTTCATGTCTGTTTCTTCTCGAC
CTGCCATGACATAGCCTGGCTGCACCCGCCACCCCACCACCTCCTTCGCTAGTCCACCCC
ACCTTAGAAGATAAATACCTGGAGGTGAAAGCTTGCCGCACATTCCTTTTCCCAAACATA
TTCTCTTGATGTCAAAGTCGGCTCCAAGGCCTCAGGGCCCACAAGTAAAGTGGTAATTCT
AAGGCACCCTGCTTGGGCTTGCTGAAATATGCATTAAACCTGCGCTGGATACACTTAGAT
GAGAGGGGGAAAGTCTGTCCTGAGACAAAAATGGAATATCATATATATTAACTTGCAAAA
GTTTTCACTGAAGTGTTCATCTGACAACATGATTCTTCTCCTCTGTTTGTCCATCAGTTG
TACTGAACAGATTCTCTATAGAGCGGCTGGTCTGAGGAAATAAATGGATTTTTCAGAAGC
AATTAGACAGAGTGAAGTCAAAGCACTCAATACATGCCTTAAATTAAAACACCACAAAGC
AGTTATGGTTTCAATAGCTATCGGAGTTAGCGTACAACAAGACTGTGCTTTATGAAATAG
Tttctttaaaaaaatcat
>NODE_477_length_479_cov_14.503132
CTAAATGGAGGGCCGTGAGTTTAAAAACTTAAAGAGGCAGTGAAATATTAGCCAATGTGG
GTGAGGAATGAGTGGTTGAGAACCGCAGCGTGTCAGTGTTAAATGGTCGGACTCGGATGC
ATATAAGTTAGTCCAAGCATGAAGGGCAGTGGGATGCTCGCGTGGAAACGATGTCCCCTC
CCCTCCTTCCCATCCCTCACCCCCTCCACAGACACACATTCACACACATACACACTCGTA
CTGTCACACCCCACCCACACAGCTTTTAAGCAAGGAGCCCATCAGAAACTTGTCATTTCT
CTCATTCACTCCGACAGCCTTGAGACACAATGCAGACTTACCTCTGTGTTGTACACCCCA
TATATCAGAAAGATGAACAGGCCCTGCAAACACAGACAAAGAAAGAAAGAGAGAGAGGGA
GAGAGAAAAAGAAAGAAGAGGAGGACAAAGTTGTTACTGTTGTTTTCTCTCTTGTCTTTA
AAAAAAAAAAAAAAACAAAGATCAAAAGTAATGAGTGGAGCGACGCATAAGGGTTGATTT
GTACTCTATCCCAGCTACACAAAGCTGAAGTAGACTGTAGTGAAAAGTATTGAGAGAAGT
AGGACAACTTCTCTCTCTCAAAc
>NODE_478_length_407_cov_11.211302
GTGTATGTATGTGCGTGTGTGTGTGGGTGTGTGTGTGTGTATATGTGTGTGTATACATCC
CTCCCACCCTGCTACGATACAGTAACTGCTGACCCCGGACACAGTGCCATTATGGCAGAC
GAGGCAGGGCTCCCCTGGCAGCGGCTGGGGCGGCTGGTTGCTAGGTGGAGAGACATTACC
GCGGGCCTCTGCAATAATTTATCCTAAGAGCGCGGCGAGCCGTCATGTAGCCCCTGACAG
AGAGCTGCAGTACTTTATCAGCCTGCCTGTAAATCAGCCATGTGTGGGTGCAGACGGCAA
CATTGTTTGATCTCTTTCAGACACTCTAATAATCTGCTCCCCTCTGATTGATACCTTCAC
ACAACAAAGCACATTACACCAGCAAACCACAGCAGCCATCGGTGTGTGTGTGTGCACATG
TGAGTGTGTACGTGCATGTGCTAACGTCTGCCTGTATGAAAAGTGTCCATGCGTGTGTGT
GTGTCTGTGTGTGTGTGTGTGtatatgtgtgtgtgtctttctggtggtcatcagtattgc
cagtggccacg
>NODE_479_length_330_cov_3.478788
CATTGATGCTTTAGTACATTTTGTACCGTCAAAGAAGCTGCCACACTATGCGATTTGATT
AAAGCGTGCATTTCTCCCCTTTAAAGATGCTCCTTACGTCGGGATGCTCTTGCACCTGTG
TGCTGAACCTATCAACTTCCAGCGCTGCCAAGCTGACGGTTTTGAAATGCCCTTATTCCC
TCCCCTCCTTCCACCACCACAACAGGATATTGCTCAGCGGCACAACAGGGGTTACGGCTG
TACGGAGACATGTAGAGGCAGGCCAGGGACAAAGATTCAGAAGAAGAATTAAAAAACAAG
GGGCAGGAGGAGGCAGGAGAGCGATACGATCTCCCGGCGCACAGAGAGAAGGATTGTGTT
CGCTTTGGCCTGCCTCATATACAAACACTATATTAACATAACTCCTCTTTTCTTTTGTGC
TGCAGGGAGACGCGCTTCCAGCTGGGAAAGAACCTGACACAGGGGTGAAGATAA
>NODE_480_length_680_cov_20.826471
TCCACACTAATCAAGGGAAGTCTTTGGTGCATTTTCCACCTTCTACATCTGACAGATCAT
AATTGGGGCCTTTTTTTCCACTTCCTAAGACGCTGCCTGAAACCTGTGATGCAACAGTGG
GAGTCGTACCCTCGCTGCCTTTCAAATCAACAGTGGTGTCAAAACAGAGCCCTGAGGAAC
CCCCAGTAGAGCATGGCTCACTAGACCCCTGTAGAGATTTGAAGACCACTTTGGAACTCT
AATCCACTCAAAATGTGCTGATAATTTTCCTTGCCAGGACACTCTCTGCCTGGTGTCACA
AGAGTGGCCTCCCGGGAGCAGATCAGCCAATGATAACAAAGTAGCCAGATGTCTGGCGCT
GGCAGAATCCCAGAAGCCAGACAGCGGCACGCAGCAGCATCCGCTGTGGGCCACAGATCA
AAGATACCTGAGAATTACTTATGGGCACAAAATATGTGTTGCTTACTCTACAGTTCCCAT
TAATAACAATCTGGGAGAATTTGTATTTCTAATTAACTCTTTTCTTTCGGCATACAAAGT
GCTGTAGGTTGTCTAAGGCTGCAGCAGCAATTTTTCTGTGGCAACTGCGAGTCGACAACA
GGAAGTCGGATGCAGCGCTGTCTGAAGGAGCCAGATCAGCTTTAAATGCAGTTCTGAGGC
TCAGAACACCCCCTGACTCGCCTCAATAAACAAACACACTGTGTAAGAGTCAGCTTATTT
AGATTTAATCATGCTGCACGGTGCCTACTTAGACCGGTCCTTGATGCATACCTCGAAAGC
TGTAGGTGTTGACACTGAACCGATTCAAATGAGATTTAAATGTc
>NODE_482_length_641_cov_10.789392
CCCCCCCCCCCTCTCACCCCACCACCACCACCACCCCAACGTACGCACACACACACACAC
GCACATCCCACACGTCTACACGCATACACATTAAACAATACTCTAATTACAACATTTAGA
ACTCCCCCTTGCCTCCTGCGTCTCCCCAACCCCCAACCCACAAATCTGTGAATCTGGAAT
TGAATTTAGCCCAAGTTGAGGGCTGCGCTGGCATGAAAAGACTATTTGATTAGAACGGCA
GTTGTTTCATTTGTGGTGCAGCAGATTGCAGAGCCTCTCTATCCGGTGTGCAATCTGTAT
TCATTACTCGGTGTAAAAGGATGATCCATGTCCTGACACCAGGCTCATCATTTCATGCAG
ATGCACAGCAGCTCCACAAGGCCCTTACCAAGTCACCATAAAATGCCTCCTGCTGAAACC
TCAGCAACACTCCTCTCCTTTCTGCCCTGCTTACCACTTTCTCTCCCCTCCCTGGTTTTG
CTAGCTGAGCCCGCTTCTGTCTCTGATTACTTTGTGACCAGAAATGACTGAGACTGTGAT
AAATGGATGATTAGTTGGCAAGTTTCGTTTTACTTCTTTCAGATTCTGGACGCACTGCGC
ACATAAATCAGAAATATTAAATAAGTAAACGTATATTTGGAATACAGTTAGCTTTGTTAA
TATTCAATTTAACTGTTCCAACACTACAGGTAAAAGAAATAGTCCATATATTAGCAATAC
CAGTCTTTCTAAAGcgctgctgatccctgaaaagagcagcttacagcacctcagtcctct
tattt
>NODE_483_length_559_cov_13.910555
CATCACTCACCCGGCGCTTCACCTCACCCCCGTTCTACTCCCGCTAACTCTCTCGGCTTC
ACCTCCTCCTTCCACCTCCCCCCGCCGACTCGCTTCACCCTCCCGGCTCCCTCTTCTTTC
CACTTCCTTGTCTTTACATTTGTCTCGGCTCCCTCTCCAGCGCTCGCCGCACGCCTCCCT
CTCCTGCCTTCCCACTTCACCTCCCCTCCCTCCCCGTGCCTCCCCTCCCTCGCTCCTCAT
CTCTGTCGCTGTTGGCAGCCTATTTAAATGCTCCATTGGAGAAGGATTAAGGTTTATGCA
AGGTCAGTGTGGGATGTGATAATTATAATCACAGCTTTTTGCCTGGCCAATGACGGCCAT
TTGTTATTCTCAGCTCAGTGGCTTCAGAAGCCCCTGGGGGGAAGCTGGTGGGAGGTGTTG
ACAAGAGGCTGGCTGATTTACTGGGCCTCCCCCTCCTTCCCCTCCTCTCCCAGCACAGGC
CTGGCTTTGGGCTTTTGCATGCCTCCGCCCTCTGCCTCCTTCTCCTCCTCCTCCTCGTCT
CTTCATCCCTCCCTTATCTCCGCTGTCTCCCTCTTTGTACATTCACCCCTCTGTCTTCTC
CTCTCTCCCCCCATCCACAGCTCCACTCGCCCACTTTTTTTCCCCTCTCCTCCACTTCac
tttctttactcaaggacgtcgctgctcttgtgtatgggaagct
>NODE_484_length_694_cov_11.917868
CTAATAAGTGCGGCTGACCTGCTCGCACAATTAGATTAGCCGTGACCAGGACTTACCTCC
GGGTCTGTAAACAACATCGTCCTCTGTAATGAAAGACGTGATTTCTCCGTTCTCTGTGCG
CTCGTAGCGTGACTTCTTCTTGGGCATCTTCTTTTTGCCCTTCTTGCCGGCCTCCTCGGC
CGTGCCGCTGCCTCCACCAGTGCTGCCATTGTCGTTGTCCTCATCCTCGCTGTGCTCGCT
CTCTGCATAGTTCTTGGCTCCGCCCTCCAGCGTGCAGCTGCGTCGGGGCCTGGAGCTCTC
ACTTTCACGATCTCCCCGGTCCCCGTCCTGCCGACGGGACTTACCGGCCTCTCTTTTGTC
CCGGTCCCTGTCTCTGTCCCTGTCCCGCTCTTTCTCCCGTTCCTTCTCTTTGTCGGCCGT
CATGATCCGCCACGTGCCTTCCTCAGTCCTCTCACGGCTGGGCCTCCGTGAAAGGTAGAC
TGTGAGCCTGGGCTTCAGTCTTCTGAATTTACCAGTCAAATCCAGGGAAAATTTGGCCAC
ACCAACAACCCCAGTGTTTCAGAAAAGCTGTGGAAGATGAAAAAGAAGGACAATTAACAT
AAGCGTATGTCAATAACCATCATCTTTACAATACAGAAGCTGCATGTTCTCAGTTAAATT
GCTGTTTTGTACTGTAGGAGATCTTTTGTGGGTGAGAAACACAAGATTAGTTCCTGGAGA
TGAAGCAGCTGTGCTGACTCTTCTCAACATCACAGTAATTGTTGGCATTCCCCTCCACAA
CTATGTATACCCTAGAGAGCACTGAGCAGCTTTATACAAGAACAGAATCTTCTAACTT
>NODE_485_length_666_cov_18.635136
TAGCATGTGGATGCATTTGTGAGGATTTGCGTGGCTGAGACACTGACTTTGGGTTACTTA
GGGGTGAGTGAGGCAGCAAGTGAGGGGGACCAGCTTTACATGTGTGTACAAAAATGTATA
AGTATGTATGTCCATCTCTCTCTCTCACGCGCACACATGCACACACACATATATACCACA
CATAAAACACACACACAAACACACGCTGGGGCAGGTTAGCCCTCCTCTACACCAGCACCT
GCTCCGCTGAAGGTGAAAGAAGTGCTCACTTGAGCTCATTGAAAAGTAGATGTGACAGTA
AATTTTTCAGGCCCTTGTGAGATGGGAGATCTTGTTATAGCAGTCAGGATGGGGGTCAGG
GCAGTGGCTGCTTGATGATTGAGGAAAAGAGAAGTAAATTCATTCTGCTTCGGGCACTTT
GTCAAGTGCCAGTAGCTTACCGTTGAGAGCCACTCACCCATCACCGTGTTACGGCCCCAG
AGGTCACATCCACCACCATAAATCTGCCTCGCCTCCTCGCCTGCTAAACCTATTGCCTTA
CCCCGACTGAGCACGAGCAGGGAGAGAGGCTGCAGCTGCTGCTGCTGCTGCTGCTGCTGC
TGCTCCGGTTCATAGTCACTCAAATGAAAAAAAGACAGAGGGGAGAATATAGATTCTTCT
TTTTGATGCTGCTGATGGTGTAAGAGCAGGACATTCGGTGTGCTGTTACACAGGGGAGAT
GTGTGCATTTGGACAAATGGTTGTGTTGTGTGTTTATGTGTGGAAGGATAGatggattat
aagtatgtatatatatttataaggaggtat
>NODE_486_length_657_cov_9.727550
AAGTCAGGCACAAACCCCGCTTTGGGTCATAAACACCTCCGCCTGTCTCCCCTCCTCTTT
TCTCCTCCACAGAGGTGAGTTGGGTTTGCACTCTGTTAATCTTTCACTACAGGCCCGCTC
GCTTTTTACACTGGCCCACTGGAGAACAGAGGAGGAGAATGAAAGAGGGGTAGTAAAGGA
CAAGAGTGGATAAAAGAGCAGGAAGAAAAAGCCATAGAGAGGGCCAGATGGGCACCTTCA
CAGTCCATTTATCAAACCCAATGTGGCCCTCCCCTCCCCTCCCTGCTGCTCTCATGTCCT
AAACCCCCATGTAATTCTGTAATGATTTTCATTATCATATAATGACCTTACAAAGCCTAC
AGCAGTTTGCATGGTCAGTACAAAACTCGCAGCTGTTCGCTTCCATGTTTGCTCGCCGGC
TGTGACAAAGCTTTTTTTGTTTTCTGTTTTTTTTTCTTTTGGCCAGAGCAGTGACCTCTA
GGCTTTAGAAGGTCAGCATAAGGTCACCTCAAAGTGTACATACTGTCAGCATACAGACTG
AAGACCGCATCCAACCCATGTTACATTTCTCCCACACAGAACTAGAGAAGACTGGCAGAT
TTTCTGTGTATGTACTTCCAGTGTGAATCCTTCCTCACCTATGATTGCACAGATGTGAAA
TGTGATCTATGAATTTTTAAAACCTAAAACCTCCCTGGTGCCACTGGGATGTGCCATTTC
CTATACTAATAGGCCTGTTCCCTGGAGGTTGTGTCTTGCTCTTCAATCCGCACTTCCTGT
GTGGCATACAGAACTGcgctg
>NODE_487_length_677_cov_8.886263
CAACTTGTCTCATTCTTGTTACATTTTATTAGCTGTGTCACTGTATGTGTTAGATGGCTG
TTGAAAAAAATGCCAAAACCCAATTAGGCTTCTCTCCTTAAAGCATGAACCAGCTTTTCA
GTGTAACTCTCGAGGCTGATAGCAGGTGTTGCTAAATCTTCTTGGCACTCTGCTTTAATC
AGTTGTTTTTGTAATGAAGTGGGGCTTTTTCACAGTACACGATAGTTGTTCCAAGTGGAT
CTTTGTTAGAGGAATCCTGAAGGCTTGTGTGACAGCCAGCTATGCACAGTCAATGTTCTT
TAGCATTTAGAATATGTGGCAAAGATTATCCTGAAATGACAGGTAGTCCTGCTCTGCTTG
GGTTTAGTGGTGCTTGCCTTTGGATCTTTTCTCGACTCTATTTATTTTTGCTTGTGGCCA
GTAATGTGTTTATTTTTTATTTTTCTTGCTTTTGTTTTTATTTCCCCCTCTTACATTTTT
TTGTCCTGTGCTTCGTGGTTTATCAGATTGAAATGGCGATTGAGACGCTCCAAAAATCTG
AGGGTTTATCCAGTCAGAGAAGCTCGCTGCTCAACAGCCATGTAAGTTGCTTTTACGAAT
GCTTGCCCTCGGCTAACCTTAACTTTTGCTAAGCTCACTCTCTTGCTCTTCTGCCTCTCT
CAAATCTCTGTACATTTGGGTTCGGTGCTTGCTGTTTTTGTTGCTGGTTTTAATTGTTAG
AAATGCTTTAAATTTACTGGCTGCTATAGAAGCTTTTGCAGAGTTGTAATGCAGCAGGAT
CAAGTTTACTGACAGTTGGCATAAGGTCTTTGCAAgaacca
>NODE_503_length_475_cov_15.254737
GAGGTGGGGGGAGAGACGGATGGAAGGAGGGAGGGAGGGGGAGTGAGAGAGGATGGGTGG
GTGGGTGGATGGAGGGGGGAGAAAGAAAAGTTGTCATTTCCCAACTCCTCATTAATATTC
CGAGGTTAAGAGCTTTTCAGCGAAACGTAATTAATTGAGCCCGAGCCTGACAGTAAACAA
GCAATTTCAAATTAAAGCGAAATGACAGCGGCGTCATTTGTTAAAAACGTGCGGGGCCCC
CCGATTTTGGCGACAGATAAATGAGGGAAAATGTTAAGGAGGGAGAAAGTGATGAAGATA
TTAATCTTCACCTGTCTGTGTCAGCGTGCCACTCATTGCCGCAATGTTGCTTTCCATCCT
CTGCAGATGCTTCTTGTCCTCTCGGCTTCTCATAATGAGGGGAAGGATGTATTTCTGCAA
TTAAAAGCATGGCACAATATTACACTTCTCTCTGGTGGAAAGGGGGCAGAAAGATGAGGA
AAAGACGGACCCATCCAGACTTGGCAGTGTCGGGTCAAAGGCATTGTTTTATTGGACTCG
TGCCTCACTGTCTAAACTGCATGAttaggtgcatgcatttctacagcaaaatgtcaaagc
aactgataacaggttgata
>NODE_504_length_809_cov_16.553770
CATTAAATGGCTCTTTGGTTTTATATCTCCAACAGGGGTGCCCCCCAAACCCCCTCAACC
CAGCACCGCCCACCCCTGCCTCTGGATGAAGATGCCTGCGCTGTATACTCGGCAGCCTAG
AGGCCCTTTAATCATACTAGATATACAAACAGCTGCTATGCAGGCTGGAAAGCAGCTAAA
CATACTTGACTGGTCAAAAAGCCAGTAAATTACATTGACAGAATGACACATGTAATTAAA
AGAATCCATGCCGCTTTTACCTTTTGCGCTTCACACCTACAGTGGCACAACGACGAGAGC
CGGCAACTCCCACCCCGCTAATTACCATTATCAGTGAAATGGTAGGGTTTGACTCATTAG
TTCCATGTGCATTTAATTAGAGGCAGGCTGAAATTGGATTTAACTTATTACTTTTTCATG
GATCACTTTCTTGTCATCACTTCAAATTGGATTGCAGCCCCAGGTAACTAATTATGCCAG
CCGCAGGATCAGGAGTGGAGAAATAGGTAATTAGGAACAACACTGTCGGACCCTCGCTGA
TAGTCCACCAGCACCAAGGTGGGGGGAGGGGAAATTGATGCTCGTTTGTGGCGTTGCACA
CGAGTCTGGCTGGTTAACTACACCTCATTGCAAGGGATCCTAGGTATGCATCCACCTCCT
ACAGGGGATTATGTGGCACTCAGCTGGGCAGTAGATGTTGTGTCAACATGGTGTCTGTGC
TATCAGTGTAATGCCCAGATTATGCTTGTTTCCCATCCGGGATTTTGTGAGAGATTGTTC
TCCACTATTTATGTCACTGGTACAGTTTGAGGAATGGCCAGCAGCCAGCAGAAGTCCGCT
GTGTGGACACTGCATGAATGACATTGACTGGTTTTTGTAGTTCATCTGCTCTGATCATAA
TGAGAAAACCTGAATGGCCAGTTTGAGGAGAGGCAGGTGGATAATGTAAGAAg
>NODE_505_length_869_cov_11.818182
AACTACCTGATAGTGAAGTAAACGTTGCTGCAGCTGGACACAAGATGGTTTTGTGCAATT
ACATTTTTTACATGACTTACTCAAAACCTTTGAATGTATATCTATATTTTCTACACCTAT
TTTCCTATTTTACATTGGTTTTCAGTACAGGAATGTGATATATCACTGCTACCCCTGTTG
AAAGCCCGACCATTACATTAGCTATCCAACATCTTACAATGTGAATGTTAAGAGTCTCTC
CAACTCTGATGCTGCCCCATCTTTATCTCCATCTCTAGCCAGTGGCATCTGTTCCAACCT
GCCAGAAAAGAGAAAGATAGAGAGAGGGAGGGATAGAGAGAACTTAATTTCTAGCAAATT
AATTTCCCATCCACGCCTCCAGAGCTTACTAGCTCGTTCGCTAGCTGCTGCGGCCGCTGC
TGCGTGTGTCTGCTGAGTCGGAGCCTCATGCATAATGCATCAGGTTTAATTGCAAACCCA
GAAACTAATGACTTTGGACTGGTTAACAGCAGGGGAGCCATACATCTCGAGCAAACTGAA
TGAAAAATCAGCTCAGAGGAGAGAAAAAAAGGAGCCTAGCCCCTAATTGATGAATAATTG
AAGCGGCGAGCTACAGGGCATAATTGTGACATTTTGTTTCAATCAATTTCCAAGTGGTGT
GGGCGAAAGTGCACTTAAAGGGAAAAGGCAGTGACAATGAATGAGAAAGAAAGAGAGAGA
TAGAGCGAGCGGATGGTGGTGGAAATGGACGTTGTGTCTTCAGTCATCGCAGTGACATTT
TCTGGGGCAAAAGACTGGACTCAACAGAATGACTTTTCTCTCTATCTCGCTCTCACTTTG
TAGGTTTTCTGTCAAACTCCTGTAATGCCATTGTTAGGTCACTTTGTCATCCTGGCCAAT
GAGTCCGTATTCTTTTAAAATTATGTCTATTGTTCATTTTCACTCTCCTTATtcactttt
aaaaagaaagaaagaaaagtgaagctgcttaagtgaatatgtttggcctgaag
>NODE_506_length_511_cov_15.052837
AAATACATCACCAGCAGGCGAACACAAGTGAGTGATGATGTATGCACAGGCACACATACA
GATCATGCACAGGTGTGTGTGAGCGTGTTTGTGTGTGTCGGCTTTACTCCTGCTCTGTTG
GTATTAGAGGGAAGGATATTCAGAGTCTATATTGTATGTCACTTTGGCTTTAGCATAGTC
AGTTTTCTCTGACCATAAATGTATGCCTATGCACGGTAATTGTGTGGAAAATGCATGCAG
CCTCCACCTAGCATAACCACCCCTGCTGCACTCCCCTGTGGATAACAAATGGCCCTTTTC
TCTGGGAATTGAGGCTAAACGATGGTTTCACTTAGAGAGCAAAGTGACTGTCCATCTTCA
TAACAGTGCTCTCCATCAAAGAGCAATGAATCCCATCCCATCCCACTGGCTCTGATTAAA
CACAGGCAATGGATATCCCCTTTATGAAGGCCTGCAAAGCTGGCCCTCATGTCAGCCTTG
CACCTGCAACTATCAGCTTCTCCTTTAATAAAAAAACAGCCCCACACATCTGGTCCAGGG
AGCAGTGCGCTGCTCCAGCAGGCCTATTCAGCCGAATCTGTTTGAAAGTGCCACACCTCC
ACTTGATTCAAATTACCTAAGGCATTTCTTATTGGTGGGGTCacatggaaggccc
>NODE_507_length_900_cov_12.463333
CTGTGGGTCCATATCTCCAAGTGACCCCGTTCACATTACACATTGTCATTTAATCCCTTG
TTATTATAAAGAATACCGACTGCAGCCAATTTAAGGATTTAGATTTCTTAAAAATTTTCA
GTGATAATCTGAATCAAATAAAGAATGTCTAAAAGACTGTCATGACTCATTTTGCAGTAC
ACACGACTTGAATTGTTCTTGCCCTTAACATTTTGCTTTCCTGTATGACCTCATTTCAAT
TTGTGACCCCGGCACTGTAGACTGCAACTGTAATGACCGGTGTTGCCAGTGAAGATGGTG
CCTTTTTGCTGCCTGCTCTTACTGCAGGCTCTGTGTGTGATTGCCGTGCGGCTGGATTCA
CAAGGAAGGGCATAAACTTGGACTGGAAGACAATGCATTAAGACTGCTGGTCCCTATGCC
TTAGATTTGGCACAGGTTAGGTAGAGGCATGAAATGCATATTGTTTGTGTTCATTTGAAT
AAGGACAAATGTCAGATTTCCATGGCTCCAGGCAGCCTGCATGTTAGATGATCAACTCTT
TTGGGCCCCTGGATGTGGGGTCATCAGTAGCGCTTCCAGGTCACTGTCACTGCATGCCGG
TTTGGGGCCATAATTGACCTTTTGACAGAGCACAGGGAGACAGCCTTTCTCTGAGGGCAG
GAATAATCACTTTAGATTTACTTGTGGCTGTGCTCATGTTAGCTAATTAAAATGTTTGTT
TTAAGAAAAATTCAATTGGTGATCTAAGAAAACATATTTTCGAGGTTTTATTGGATGTTT
AAATTGTTGTGGTGTAAAAAATATAATTGATAAAATAAGAAAATGAAAGAAAAAAATAAA
CTTGACTTTGAACTTTTCTTGCATTTGAAAAAAAATATTTATTGTCTTAAGTATTATCAC
AATGAAATCTTTGACCACTGGGGCTGAAAAACATGGCACATGTTACTGCTGTACATCAGT
CTTTTCTGATGCTTTCCATGACTAAATGTGAGAAAGACAAAgccttcttttatcggttta
gttaacattgttgttatgtgtgaa
>NODE_508_length_373_cov_1.359249
AATCTTGTCTTTCCAAACTCCCCACACATCAGATTCTACTCATGTTAGAGGCCTCAAACG
TTGGTGAGATGTCGACCAAGGGCTGTGTCTCAGTGGGAAACGTGGATCCATCCACACATA
TAGACTTACAGGAACTTTTTGTGGTCCCAGTAACACCCCGGTTTCATTTTAAAGGGCTAA
TAATTCTCCATTCTTGTCATATTTTGGACACGTTTCAAGTCAAAATAGCAAAAAAACTGG
AACCTTGTCTTTGCAAACTCGCCACACATCAGATTCTACTGATGTTAGAACCTCAAACGT
TGGTGAGATGTCGACCAAAGGCTGCATCTCAGTAGGAAATCATGGGTCCGTCCTTACATA
TACATTTACAGGGACTTCCTGGGGCCACTGAACCACCCTTGTTTGAAAATTTGGCCAATA
ATTCTCCATTCTCGTCAGTTTGAACAATTTAGAATAATTCTGGACTCGTTGcaagtcaga
atggcaaaacctggaaccttgtcttgccgtacttgac
>NODE_512_length_145_cov_1.572414
CTAACCCTAACCCTAACCCTAATTCCAGCCCTTAGGGATAGGGTTGGCCCATACTACGGG
ACCCAAAAAAGTGTCACTACAAACCTATACCAATCAACTCAGAGCGGTCTGAAACGTGCT
CCCAAACACCTTCTGTGGGCACTTGTCTTGGCCTCAGCACTTTGAAACTGGCTGCGTTCT
GCGCGTCCCATTGTCAGTGAATGGGAGAAGGTTTTGGCCAATATCTCCGCAACCGGACGT
GCTAGACACCTGGAAATGCCACCTGCCCCACCTAAtttggctatgctga
>NODE_513_length_757_cov_9.850726
AGGCTGGGGGACCACCTCCGCGGGCCGGGGTCACGTGCGCAGGGGAGCGACGGGCGGCGA
GGCCGCCCCGGCCTCTCTAATCCGCTCAGAGCCCGCGAGCCCCCCCCCCGCCTCCTCGCG
AGGGAGGCCGCGGCCCCGGTCCGCCGCGGCGCGGACCGACTCCTCGACTACGACCTCAGA
TCAGACGAGACGACCCGCTGAATTTAAGCATATTACTAAGCGGAGGAAAAGAAACTAACA
AGGATTCCCTCAGTAGCGGCGAGCGAAGAGGGAAGAGCCCAGCGCCGAATCCCCGTCCGA
CGGGCGGACGCGGGAAATGTGGCGTACGGAAGACCGCTTGCCCGGTGCCGATCGGGGGCC
TGAGTCCTTCTGATCGAGGCTCAGCCCGTGGACGGTGTGAGGCCGGTAACGGCCCCCGTC
GCGCCGGGGTCCGGTCTTCTCGGAGTCGGGTTGTTTGGGAATGCAGCCCAAAGCGGGTGG
TAAACTCCATCTAAGGCTAAATACCGGCACGAGACCGATAGTCGACAAGTACCTTAAGGG
AAAGTTGAAAAGAACTTTGAAGAGAGAGTTCAAGAGGGCGTGAAACCGTTAAGAGGTAAA
CGGGTGGGGTCCGCGCAGTCCGCCCGGGGGATTCAACTCGGCGGGCCAGGGGCGGCCGCT
CGGTGCGGGAGGATCCCCTCGCGGGACCTCTCCCCGGCGCCGGCCGTCCCCCGCCGGGCG
CATTTCCTCCGCGGCGGTGCGCCGCGACCGGCTCTGGGTCGGCCAGGAAGGGTCCGGGGG
CGAAGGTGGCTCGCGGCCTCGGCCGTGAGCTTTACAGCGACCCCCTCGCCCGGAACTCGC
CGCTTCCCGGGGCCGTGGACCGAGTACTCTCTGCGCCCTCTCTCCCGTCCTCGCGGGCGG
g
>NODE_514_length_682_cov_27.271261
CATCAAAACTACTGCACTTGTGTATATTAGTTAATGGCTGTATGGGCATAATGCGTCTAC
GTAACAAGCTGCAGCTAAGCAGAGTGTTTAGTCTTAAATCCTAGGTTTTGGGTGGCTGCA
GATGCCATAGGCCTAATAGACTATATGGGAAGTAGCTCCTCCTAAAACCACCCATAACAA
ACATATCCCCTTCCCCAAACAAACATGTCCCTGTCTCCACATTATCACCTTAGCCCGAAC
AAAACACCTCTTTTTGTTCTCCTCTGGATCCTTGAGCGCAGGTACCTCCGCTTGTTTGTT
AACACCAGCACCAAAGAGAGGGAGAGGGAGAGGGAAAAAAATCAATGTAATACTGCAGAA
CTATCAGATCATATGAAATTATGGATTCTTGGTCTGAGCATTCAGCCCTTGTCTGCCGAG
CTGCGCAAATCAATTCAAACAGACACAAAGAGCAAACACACGGCGTAACATCACAATAGG
AAATTGAAGCGAGCGGAGCCTCCCTTTTAAAATATGCGGCTACATATTTGTTTTGTGGAT
TACCATTCTGAAATGAAGTTTGAACAGTTACTTAAAATAATATGCAAAATATAATTCCTT
CTTCTTCTATTTTTATTATTATTCCTCTCCTCCATACCCCCATTCTCTTGTTTGTTGGAG
GAGAGGGGAGCGATGGCGGCCACAATGTAAACAGACACACAGAGCTGCTATGATGCTGAT
TATGTTTCCAAAACATATTTTGGGGCCTTATTCCCCTTGCAGGGAGTTGAGTATTTATCT
TTTCTTTGTTTCCATATTGTACTGCTGCTtctaaaacatttatgat
>NODE_517_length_864_cov_15.019676
GCTGTCTCATTATCAGCGCAAATTGGATGGATCTCTCCCAATCAGATTACCAGTGAGCGA
TCAAACTTCTCAGAAGAAGGCGCCGGAGCCTGGCAGGTGGAATACCTCTGTTTTACTGCA
AATGTGACCATGCAAATCAGTCAGCTGCCGCAGAGCTCCAAGGAGTTCCTTGTGAAAATT
GCATAGAAATTTCTGAATAACGGAAGGCATGACACCTCTTTGAAAAATGCAAAAGTGAAC
AGATGGATGTGTGCCACCAAACGCTCTCATTGCAGCAGGCTAATACTGCGCCTTTGACTG
CGATCTGCGCTTGATGTTAGCAGTTCATCTTCCTCTATTGTGCTTTTCCTTTTGGAATGG
GAGAAACATTTTCCCTGTGGATTGGAAGGTTTTCATGAGCAGGCAGATGGAGAAAATATT
GTTGACATTAAACTGTTCCTCTTTAAGGGAATTGTTGTGACAAGGTGGAGCTCCCATCAC
TCGAAATAGCAGCTGTGTGCTGTTTACAAAGGGGCCCAAAGCAATGTTTGTTTCCATTGA
AACGGTGGCAACTTTTTCTGTCTATGTAATGAAGAAGCTCCTGGCATTATATGTTTGCTC
TCACATCTACTGTCATCATAATACAATATTTTTGTAGCGACAGCATTAGTGTTGTTACAG
TGTATTACAGCTTCTACTGGTGTTGTACTGTTTTCTTAATTATTACTGCAGCTTTCCTGT
GTGTCTTTAGGTTTTCAATCATTTGAGGAATTGTAGGAAGATTACTGGGCTGGAGAGAGA
AGCCATTTTTGATGACTTAATTAAGTGACTTAGAAAAAAAGTGCATTATTTCCCCCATTA
ATATCTCAAAATAATAGTAATTGTTGAAATGGTACCACTGATATAGCTCTCCAAAACCTA
AGCAGGCTTCAGATCTCtttttgctcctgtcacatttttactcactgtggactcattttt
ctctccaataataaagtcctgctcctttgcagaaacagcacaacaatg
>NODE_518_length_293_cov_1.778157
CGTCAAAAATGTTAGTTGAGTTCGAACTTCCCCATGTAGCTCCAGTAAACGGCTGGCCCC
AGTATCTCCCCAGAGCTTTTCTGTCCATTCTAAGCTTTTCAACTCTTTACTATAAATCAT
TTATGTTCCACAAGCTTAGCTAAATAACAGCTGAACCAATCCTATGTGGTAAAAGCAATA
TAACAAACTGCGCATATGTTTTATCGTGCAAAACGTATGTTGAAGATATTACCAGAGATA
ATGTCATGAAACGGGTAAACAGAAACATCAGTTAAACCAGTGTTTGCTGCGACTACCCTA
TGCCTTTAAAACACCACGTTTCTCTCACTTttacagcatttttcatagtacttggcaggt
aggttgatccaagcatctcggagaactagtcaaattgcttctgtctcttcatgtaatccc
acattgactcaaaggta
>NODE_519_length_561_cov_5.322638
GCTGTTTCAGAGCATGAAAACAGCAATACTGCAGTTTTGCAAAGACAATGTTTACAATCA
TGGTTTGACTTCACAATGTGTTCAAATGTGATTAATATGAAGGTAAATGCTGTTTCACGT
GAACATCTGTCAGGAAATTCTGTGCACACACCATTTGCTAAAATTGGCCTTTTCAGCATG
CCAAACGCTGTTTCAGAGCATGATGACAGCAATACTGCAGTTTTTCAAAGACAATGTTTC
CAACCATGTTTTCATGTTATAATGTGTTCACATATGATAAATATGAAGGCAAAAGTTGTT
TCAAGTGACGTTGTGTGATATAATTCAGTGAACCAATATGTGGCAAAAGAGGCCTTTTCA
GGGCATGAAAAGCTGTTTCAGAGCATGAAAACAGCATCACTGCAGTTTTGCAAAAACTGT
TTACAATCATGTTTGGACATCACAATGTGTTCAAATGTGATAAATATGAAGGCAAATGCT
GTTTCACGTGAACATCTGTCAGGAAATTCTGTGGACACACCATTTGGCAAAATTGGCCTT
TTCAGCATGCCAAACGCTGTATCGGAGCATGAAAACAGCAAGACTAGTGTTCTTCAAAGA
CAATGTTTACAAACATGTTTTGAGTTCACAATGTGGTCAAATGTGATAAATATGAAGGCA
AATGCTGTTTCAAGTGACATTGTGTCAAGATACTGAGAGGAGACA
>NODE_520_length_657_cov_11.678843
CCTGATGCTTTTAAAATGATCCAAAGCAGTTTAACGTGACTTGTTTTGTGAAAGCCAGGT
TTGTTTTTATTATACTGCGTAAGAACAGGAACATGGCAGGATGTCGTTTTCCACTTTTAG
CTTCCACTGTAGCCTGAAATGACTAAAACGTGTCCAAAATAATCACAGTTTATAAATGTC
AACAGTCTAAGTTGAGCTCAGTAACCCTGAGTCTCTTTGACGAGGCTTTAGCCGACGGCT
CTGATTCTCATGTTTGTTTGTGCAGTCAGATGACCAGCATCACGCAGAGTGACATCATCA
GCACGCTGCAGTCGCTCAACATGGTGAAGTACTGGAAAGGTCAACACGTCATCTGTGTGA
CGCCCAAACTGGTGGAGGAGCATCTGAAGAGCGCCCAGTACAAGAAGCCACCGATCACAG
GTAAAGAGGCTCCGAGCAGCAGCCTGATCCGTCCACAGACCGTTTCCACCCACTGCTAAT
GACGTCACAACTTCACAGAGAGATCCTGGCTGTAGTAGGACTGAACGAGGATGGACAAAA
TGCTGATTATGATTAATTTGATCAGTATTGAGATCATGATTCAAACTTAAATAACAGAGA
GCTGCTCTCGCTGCCATGTTGGGCTACATTCCTGCTAAAGTACAAATAAAAATAGTCTGT
ACCTGAATTCAGAGCATCTCCTCGAGGCTAAATATAAATACAGCTGTGTCACAAACACCT
CACTGTATAAACATCTTTTTGACGACATACTAAACtttgacgtttttgtcacatttctga
cgacatactaaactatgacgt
>NODE_521_length_748_cov_13.832888
GGCTAGAATCCAAGTGCAACAACACATTGAAAAGCAATCTCAAAACGTTTCAACACACAA
GGGTGGTGGAAGTAATGGGTGTTGATACAGGCTCTGTGTAACTACTCTGAGTAACCAAAC
CCACCAACACATCGACTTGGAAAGGCTGAGCAGAGGAGAGCAGATCAAAGGAAATGCACG
CACAAATTGTAGTATAAAAAGCAACTGACTTTATTCAGGGGCCAGTAAAAAAAAAAGGCA
TATGCTTTAGTAGACACAGACATGCAAAGCATTTCCATTCTTGCAGACTTCGTGTGGGTG
AGTGAGTAACACTCCCTGCTCGCGTGGCAGGGAAAGGAGATTGCTGGATTGGTCAGGGCA
GGGAGAGAGATCCTTGTCGGTGACAGCGTCGCTCCAGCGAGCTCAAAGCCACAGTAACAC
AGCCGAACAATCCAAACACACCCCACCAATTTTTAATTCCTTCCATTAGAATTAATTATG
AGGCCGAAGGCAATTTGTGTACCCTGTGTTTAAGACTGCCTACTGGATTAATTAAAAACT
GGATGCTGGAAAATTAATGTGTGAATTGTTATGCCTTGCTATAATGAGCCATCCCATGCT
ATTACATAGTAGTGTACTATACGATCACCTTCAGGCCTCTGAACACACAAGGTTCATTAA
AGAGCACAAACCTAGGCACAAGTCAACTTAAAGAATGCCAGCCTCAGCACATATTCAACA
GAGCACACGCGAGCAGCGAGACATTTAAATTTTCACCCAAAATACAACAAGGTGAGGAAG
TCTGGCTTAATGACTTGGAAGAAAAACACATCTGTAAATAAATGACCTCAGTAACCTGCA
CTTAAACCTGATAAAAgaagatagatgagtaaaagttgctgtgatgtcaatt
>NODE_527_length_148_cov_3.141892
CATGGTTGGAAACATTGTCTTTGAAAAACTGCAGTATTGCTGTCATCATGCTCTGAAACA
GCGTTTGGCATGCTGAAAAGGCCAATTTTACCAAATGGTGTGTCCACAGAATTTCCTGAC
AGATGTTCACGTGAAACAGCATTTGCCTTCAAATTAATCACATTTGAACACATTGTGAAG
TCAAACCATGATTGTAAACATTGTCTTTGCAAAACTGCAGTATTGCTGTTTTCATGCTCT
GAAACAGCGTTTCATGCGCTGAAAATGCCACTTTGGCCAAACGGTGTCTCCt
>NODE_530_length_376_cov_3.486702
TGTACGCTGAACAAAAATGTAGCTTGTCTTCTGAAAAAATGGGAGTGCCACACTGAACCA
CATGCAGATGCGCTCTAGCATAAAAATACAGACCCTGACAACACCGAGACATAACGTACA
GATGTGTATCTTGGTCACAGCTCCCTCCAAAATAGATGGTAAACAGCTCAAATGAAGAGA
TGTGCCAAGTTGTAGTCTGGAGACAAAATTAAATAGCCAGCACCCTTTTATTTAGGGTGA
CTTCATGTTTTTTTCCACTACCTCCCACCTCCTCCCACATACACCCACACACACAGGGGA
CCTGTAGTTTGTTGTCCTTGCATTGGGCTTCTTCTTCATCCAGTCTCTTTTAGCAATTCG
AGTTCCCAAAGGCTGCTTCATTATAAAGAGCTCGCTTAATAGGAGGCACATAGACCCGAC
TGCGAATCGGTTCTGCAACAGCTGAGCAAAACATCTGCTGGGCTTCCAGTTCCAGCCAGG
ACGCTCTGGAGTTGATTTAGACCAATGTTTGACATAAACc
>NODE_531_length_545_cov_28.550459
CCTTATCATTTCAAGGACAGAAAGGAAAATAAAAAAACAAACAAACAAAAAAACAAAGCA
TTATGTACATGGTCTTGATATTTACAGGTGGGGGGGGGAACTGGACATGGCTCCGCTCGC
TGCTGTTCCACTTTGAGGTGCAACCGAAATTCCACTGTAAAAATGTGCTGCAGTAAACGC
GTCCTGATTTGGAGAATGTCTTTGAACAAAACAACCAAAAAAAAGAAAAAGAAAAAGAAA
AAACAAACAAAAAAAGGAAGTCGCTGATTTGTCTTTCTGCGTTTTGTCCATTGTTATTTT
GTTAGTCTGTCCAGGCTAGTAGTCCTGATGTGGGCTGTGCGTCAAACTGTGCCGTCGCAA
GTCACAGTTGCGCCGAAACACCTTTCCGCAGCGGCCACAGCTGTAGGGCTTGATGTCTGT
ATGGGTGAGAAGGTGAGTTTTCAGGTTACTTCTTTGATTAAAGGTTCTTCCGCATGTGGG
GCATTTGTGGGGAGACTCCTGTTTAGATTTAAAGCAAGCAAAGGATTATTCCCTTTAATT
GTATAGAACGTCTATCAGTTATATCTTTCAATCATCTAAATAAACTGCTGCGTAATAGTA
GTAATTCTTAAGTCACTGTTGTGAGTATCTCTCACTCATTTGAAAAATAAAATAAAATAA
AACTGGTAATAGGCCAAACGCAGTGGTTT
>NODE_532_length_821_cov_19.300852
AAGCCAGGAAGGTTCGAGCATAAAAGTTGACAGCTGCAACAGTTTTCAGAAATACTTAGT
TGATAACCATCCACAGGGTAATGAAACTTCCACCTTTGATGAGAAGTTGAAAAGAGAGTG
TTTCACTGTTGGCTTGGCAGAACATTAGACATGGCTGCAGGCAGGCAGGGGCCGGCGAGG
GATCGTGCTGTTTTAATAGGGCTCATCCAGAGGTGACGAGAGCACTGCATGCACTGAACT
GGAGGTGTGAGCTGGGGCTGCCAGTACATATCTTTTGTCTTTCATTATCTTTATTTCCTT
ATTATTTTAAATGGCCGGTGTGTGTGTGTGTTTTTTTTCTTCACTAGAAGCTTTTTTGAT
ATCCATTTAGATTGGGGCTTCATTAAAAAACCTCAGACAATGGAGTGACTTCTAATTAAG
AAGCGCCGCATCTGGCCCCTGGCACCCTATCCCGTTGTTCCATCTATTTTGCTGGGGAGA
ATTCATTTGTTTCTTAATTAAGAAAAACACCAATAGCGTGAAAAATCTGCTTATGGTACC
TGAATCCTAATTAGTTAAATAGTGAGGGGAAGGGGAAAACACATTCCAGTAGCCCTAGAA
ATGAACTCAGAGCTGATAAAAATGAACTAACTAGCCTTGCATAAATCGAAGCTGGGGAGA
AAGTGTACCATCATTATGGCTAAGACAATATGCAAACTATCTTCAAAGAAATCAAATTGC
CGGAATGTTTTCATTTGCATGTATTAACCATTAACATAATGAGGAGAAGTGACATTGGAC
CCGGATTGTGTGTCTGTTCGGATTGATAACTCTGCTGCATCTGCAAATAGTCTCCTCTGC
AAAattatgctagcggtcaaatcagtgttgaactgtggagggagagggagagtggtagag
agagggagaggaagacagagagagggggcagagacagagggagagcgaggggggagagaa
gagga
>NODE_533_length_708_cov_13.899717
AACATACATCGCTGTGAATTTCTCAGTTTAGTAAATATATGTCACTACTTTTTTTTTTTT
TTTTTTAAATGTTTGATTTTTGGTGTGTACAGTCTTTGGGATTATATTACAGAGCATGTA
CAACAAGAACTCCGCTTTAGTAGAGAAATTGAATGTTTTGAAAGAAACTAATCACACGCT
AAATAACAACACCAGAGTTACACTTGCATTTATGGCCTCAAGGTGCTTTGTAAATTAATT
CCTGTGCCATTTATCTACAGAAATTCAATCTGCTATTGGGTGCACTTTGCTGTTCAGACT
CTGTGGAGATAATCACTGAGAGAACCTGACTCATCATGAAATATTCAGCAGACTGAGTTA
ATGCCTTCAACTCAAAGCTTTGGCAGCGTTCCTCCTCGCTATTCATCACTGTGTGACAGA
GCTCCTGATGAACGCACCGATGTGAATGTAGCCATCCTTGTAGAGTCTGTTGATGATGAG
GGTAAGGATGAGGCCAATGTTGCGTGAGTTGTAATAAGTTAAATAGATGATCCATCCACA
GGACAGAATGGTGGCTGAAAGAGGAAAAATAAAACATGGCCTCAGTCAGTAAAATTAATT
TTCATGTTAATTGAAGCTCAGTTTTAATTGAAAATCCTAGAATCACTGTCAAATTGAAAT
AGCAAGGTTGTCAATAGAAACATTTATACGTAGCAATAAATATCATAAACAAAGCTTTCT
TGTTTTCTCACGTTTAGTCACGTTTGTTTGTGTCAGCAGTGTCTGTCAGTCCAACAGTAA
ATTAGGTCTATATATTCAAATATAATCACTAATGGTGATTTTACTAGTTAAGACTTTAAT
tatacatgtgaa
>NODE_534_length_719_cov_14.596662
CTGCGCAAAGGTCAACGCCCACATGCCTGGAGAACAAACCAACTTCTCTTCTTCCACTTT
GTCTCAACGCTTTGCTGCTTCGATAAATAATGCTGAATTTTCTGATATTGTAATTAGACA
ATAAGAAAGACAGACGTATATAAAACGTGCAGCTTCATTTGCTATTCTTTCCAAACGCTC
TCCTGCTGCAGTGGCAGATCCACCACAAGGGGGCGCAGTTGCACAGACTATGCTCCTTGT
GCAGGTTGTCCTATAGCTTGCGCCGGATAATTATTTTAGCTTTAAGTGCACCTTATTTGG
TCCCAACATGTTTTAAAATCTTACATCCGACTGCTACTGTAGCGCATATATCCGCAGATT
ATTGGCAACGAGTGTCGCAGGATGATGTGTTTGCTGCAGATGCCATTTGAAAATATAGGC
AGTGTAAGCACTGTAGAATCTAATTATTTCTTTGCAAAACCTAATTAGGCATTAAAAAAG
GTTAACGCCAGCGCCTGAAACGTTTTTGTTTAATAATCCCATTACTGACGGCTCATCATG
TATAAAATGGTGCAGGAGGACACTAAGTTTCCACTTGTTAAAGGGAATCTCTGAGAAATA
GTCGCAGGTTTTTTGACACTATGTGCGACTTGGAAATTAGGGCTTGTAATTAAAACTGCG
GAGACTCGGCGCAGCGCACAGAGTAAGTAAGGCGCCGTGGCTTGCATGCGTTTTCTCTGT
TTAAATTATGATTGTTCCTGCCTGCTGTAGAGTGTTGCCACTGTTTTCTGCTCTTTCTTT
TTCCTCTTTGCAATGTCGCCTAATTGTTCGGGCTCTCCAAACGGCAGCGCACAGTGAGAa
tacaccttgatgatgtgcgtctt
>NODE_538_length_424_cov_9.278302
CAGATAGAGAGGGAGAGGAGAGCAAGGGGGGGGGGGAGAAAACTGAAAGGAAGTGACTCT
ACTCAATTATACTGCAAAATTGGTATGACTGAATATTTTTCATTCAGGTGACTGATAGTA
TCAGTGAAACTGCAATGCAGATAAATAAAGGAGCCTTCTGTCAAGAATAAACACCATTAA
TCATGAAGCCAGCTACTGCGTGACCGCCTGTCCCCCCGACTTACTCCATAGAGAAAGTAT
TAAAGAGGGGGGAGGCTGTGAGGGGTGAGGCGAGGGAGGGAGGATGGAGGGGGAAACCAG
TGACTGCACCAGAGAGGGGTGACCTATGAAGTCACACAGAATGGGTTTTGGACAGTTTGA
GAGGAAGATGAAAAAGTGGCCTTGGTTTTTTGGTGACAGCAGCCGTATCTGGACAGAGAT
TATCAGATGCGATTGCGGGCTAATCATTAATTCCTAATGTAATTTATAGCTCCACTTCGC
ACGCTGCTTTGGTCTAGACAATATTCAAATGTGAGCGTTGAGGGCACATTTTCAAACAGA
CGATTAtgtattcctttttactgcagag
>NODE_539_length_765_cov_12.172549
GGGAGATTCTGGCGCCCAACAACAAGTCTATTAAGCCACTAGAAGTCTAAACGTCAACAA
GACCAATCCCACTCAGTGCTAATCTGCATTCATTACTATGCAAACAAAACAGTCCAGCCT
CATATATTCTTTCAAAGTCACCTTTAGATTCAGACACTTTTCTCATATAGACGCACTGGC
AAGTCAGAATCCTCCTGAGCACAAAACAAACAGCACATCACGGTCGCATGTAGAGAGCCA
CACCAGTGAGAGAACAGAAAAGGGAACATTTCAACAAATAGAGAATAGCATGGCACTGTC
ACATGGGGAGCACAAAACAGCAAATAACAGAGACAAGGTCTGATGGTAGCCCTTGGAGCA
GCTGTCATATTAAATAATAATGAAGGATCTATTAATATGCAAAGGAAGCAGCAGCCGACT
GGCTTAACGCTGTCATGCCTCTGCATATTGTCAGGATCTTCATCATTAATTAACATGCTA
GCTGCCCCATACCTGCGCCAATGTCAGAACATTCTTACAACAAACACCCCAATGCCTGTG
CCCTCCGCAACTAACTCGTATAATTAAATTAAAATCAGATTAACTTCACATCAGTACACA
AAAGACTGACTTTTACGACTTTCTCTAGCAGTGATTAAAAAAATAAATAAAATAACCAGA
GCTTATCTGTTGTGTTTCTGTTCTCTTCTCTGTTAGGGACTGCACCACAGGCAACAACAA
AAACACACTTTATTTATCGGGCGAGCGGGATAAATAGAGAAGAGATACTCCATGTCaatg
agcatggtcgcctaattttatgcatggactggtggcggcacagcaatgacaaactggggc
tgagagcaacgcaactcttaggtacaccaaaccacttgaactgtgctatccacatcatga
caaatttag
>NODE_540_length_630_cov_11.633333
CTGAGCCCACGTTGAGACTAATGAAGTCTTTAATTTGGTTATAGTTTATTAATGTCAGAG
ACACTCCGCCATTAATCATATTATAACGCCCCTGAGTGCGCGTGTGCTTGCACTAATGTG
TGTATAGCCTGTGTGTGCGTGTGGATGTGTGTCTCTTCGCGAGTGTGTTTGAGCATATGC
CTGTGTGTTTGTATGGGCCCTTGCATATGTGCACGCGTATGTGCGTACATGTGTGTGAGA
GACAAGTGTGCGGCTCTCCACCAGCAATAATATCGCATACATTTTAAAGGACCGTCATTA
TCGCCGTGGGTTACCCTGCAGCCCCCCATCACAAACCCCACAAACCATTTTCATTCCAAA
CTCATTAATATGCAAACTTATTCAAATGAGATTGTAATTAAGCATCTACTGAGTGGGAAC
CCTTTTCATGATAATTTATGATAAACTCCTCGCCACCTTTGATTGAGATTGATTTTTGGC
GCAGGCAAGCCGACCTGAATACAAAGCTACACCTGAGAGACCTGGAGGGAGAATAACACT
TTTAAAACAGCAAACTTATTTCATGGCTGATTGTGCCACAATCATCTTGGAGGAGTAACA
AAGATCTATTTGAATAATGCATTCCCACTGTGCTGGTGATGTGCTCAGCCTAAAAGAAAA
AAGAAAAAAAAACTGGGCATATCTGTTCTTGGCATCAAGGTGACAAAGTGATGTGTGTGA
ATGTGTGTCTGTGTTTATAATGGAAGGTAAACCAAGCATAACTCAGTTTACCCa
>NODE_541_length_658_cov_9.118541
ACATGAGTGTTGTGATTACGCATTATCAGAATACGTATAAAACTAATGATAATGCCACTT
AAATTGTACTAATTAAACCATATTAGCATTTTACTCATGGGATCCATGGATTGTTTGTTT
CCCTTCAGGGAAAAACAGAAATCTTAATTTCTCTGTTTTAGCACTTTTGTAGAGAGTTGT
CCAGTGAGCAGGATAAGGCATGCTGGCAGGCAGACAGAGAGGGCAGTGGGTGGGGCGGGG
GGTTGGCGTGGCTGGTGGTCTGTTGGGCTGGCTGACATCTCTGTCTCCTCCTCTCTCCCG
GCAGTTCATGGCATCAAGTGGACTTGCAGCAATGGGAACAGCAGCTCTGGCTTCTCAGTG
GAGCAGCTAGTGCAACAGATTCTGGACAGCCACCAAACTAAGCCACCTCCCCGGACTCAC
AACTGCCTCTGCACAGGCACCCTGGGTAAGGGCTAGTGGGTGGTGAGGAGTTGAACCGAA
AATTTCAGTGAGAAAAGCAAAGAAGGCCATAAAATTACTGTTTAGTGCATGGTAGATCAA
ACAAGGTGGTTGGAGTCTTTTATTGGCAGGTGATTTACAGTGAAATGAAGGAAAAGGGTT
ATTGACGTTTTCTTGTTGTTGTCTTTTTTTGTTTTTTTACTTATATCTGTGTCAGGGATA
TATCTGAAATAGCTCAGCTGTTTTCTCTTACACAGTAAAAGCTGTGGTACTTCTCCAAGC
TGTTCCTCAGGAAAAAATGTAGAAAAGCAAAGTTTTACTAACATACTGAACAAATTACTG
Aataacccccaattgcattttt
>NODE_542_length_777_cov_14.836551
CACTGCAGCCCCTACTGTACATATTTAATGCAAATTTTTGCATTACTGTTGAAATGTGCA
TTTAGTATTGTTTAGCATCATACTTGTGCTTTATAACCACTCAGCCTACACCTTTTGACT
GTTCCTCAGCAAACAAAGTTTTGCCAGTTCGTAAAAAAATTCCAGTTACTGTTAAGTCCC
CTGCTGAGAGGGGCCTGTTTCAGTGGAAACAGTTAAAACTCTCAAAACACAGTACAGAAC
ACATGGAGTTATTGGGTCTGTTCTGTTGTGTAAGTAAACATGTCGAGGGGTGGGCTACTT
TTTCATGGTTCAGGGGCCCCAACCCTCCCCTCACACAATTAACTTTTCCAGTGTAATGAG
ATGATTGATATGCTGGAAGTGTGTGCTTTAAGGAGATATTAATCATTCCCTCTGGTAATT
TTAATCATGCGTTCCATCATCCCCAGCTGCTGAGGATCACCTTCCTAGCAAACAAAGGGC
GGCCACGCCACTTGCATAGTCATTCTGTTCTAGTTTAACTTTATTTTATGCTGGTTCCTC
CCATCTGTTCGCACAAGCCTCCACAGCCCACGTTGCACGTTGACAAGCTGGGGAAGCAGT
GTGTGGGTGGGTGATTGTATGAGTGTGTCTGTGTGCATGTATGTGTGTAAACTTTAGAAA
CACAGGCATCTTTGAAATGGTAAATCTAATCCTCCAGGTCCGTGACTAGTTGGTACACCG
CCACCAGCCACCTCCACTAACACGTACAATAATGCATACAAACAGCGGGCATGCAAACAC
ACACACAGTCTCTCGCAGACACAATCAACGTGACACACTTACTGAAACACACAGAAACGT
ACACACAAGCACATATACCACATGGTGTGGGCAATATGTCAGAGCAAAGCATAAATTGGC
ATTTGAACCAGTCACTATTAt
>NODE_543_length_592_cov_17.228041
AGCATCAACAATAAAAAAAAGGAAAAAATGGCAGGCAGATATAAATGAATATTCCTCACC
TGTCTGCTCATGTTGACTCCTCTTGTTTGGATTTCACAGTGGGGGAAAAAATAAAGGCGT
ATATTTACTTTTAATTGAAAGGAAATTAAAGACGCATCCACATCCGCATGTGACAAAGGA
AGATCACAAGGCTTGGGAGTGATGATAGCTTTTGTTTAAGATGGATTTCATAAAGAAAAC
CCCCCACTGATAATGATGAAAAAAAATCTTGGACATTTCTCCAAATACAATTACCTCGGC
ATCACCTGATTCAATCAAATGCATTTGCATTCTGTTTGCATGCAGTGTTCCGTGAACCGG
TAAACAAGGCAGGCAGAATAAATCTGATGTGTTTTCATGCTTATGGTTGCTCTTCTGTTT
GCTACATTTTATTCTGAGTATTTGAATTTTTATGAATTGATAAATAACTGCACAAACATA
CGCATAGCTGTGTGGATGGATGTTCTAAAGATGGAGGGGCATATTTTTGCGAACCAAAAA
AGAAAAACGGAGAATGTTAGTTCATGTTTTGAGACAGATGTTGTTTGGCCAGCAAGCATG
GAGATTAATATTTGACTGTGTCTGATGTGTACTTAAGAATGTATCAAAGAAGATGCATCA
TTTTGGGGCCTACCAGAGgatgttgcagctggcacgatgacaaaaagcataaggccacac
ttggcaacagtcagtc
>NODE_547_length_628_cov_17.558918
CAAAAAACAAACTTTAAACAATGACCCTACTTCTCTGCTGCAACTTTTTCCCCTTACACC
TCGCATTTTTTCTTCTGTCACGAGTATAAGGGGCAAGAGCGATGCATCCCTTTTTTCCTC
TTCCAAGGATAATGATTTACAAAATGCCTCTCATCAAAGAATTCATTAACAACGAACGTT
AATTAAAAAATAAATGAGTAAACATCAATATCAAATCTCAGCACTGTGGAAGGGAATACA
TTATGCAGAGTAATGATGTTTGAGAGGGGCTTCAGCACCTCTGTGGGACTCTTTTAAACC
CCTTACCTCTTAGGCAGTTGCTTATTTTGCAACCCTTTGTTGTTTAACAACAAAGAGAAT
GGGCTCTCATAATGTTATATTAATCAGCGGATTAATATTTCAATTTGATTTGCTTTATAG
TTGAGGTGCTGTTGGCATTTCCATTTTCCCTCCATATGTGCAGCGATGTTAAGTGGTATC
ATTACCATTTTCTACCTGGGGGTTCGGGGAGATAACAGGCACCAGTGATAGCTCTATTCT
GTGGAGGGAGAGGGAGGTTTTTGGGGGGCGCTCATGCATTTTTAAAGGTCCGTGTTTGGT
GTGCCTTCACATCCATTATTCTCAAATGTTGCATGCAAACAGCTGAGTCACAGCCTTTCT
GCCCGCCACAGGACAACAAGAAACAAGAACAGCCCAAAATACTAAATTAGAGTGCCCACT
GTAAAAGTGTCCGCTGGTATACAGGCAAATATGAtttattcattctaaattg
>NODE_548_length_780_cov_18.941025
CATTTTTCATGCATTCAGAAAGCTGCAAAATGGAAAGAAGCAGCAGAAATTCGGATTTAT
TGTTTCAGTTTAAACTAGACAAGGATGCTCTGAGCAAATAGTGAAGAACCAAGGTGATAA
TCTATAGTGTCAAAGGAAATCAGGTAAGTTACCTTGAAGACATCACATAAATGCCACTGA
AAGGAAAGAGCGCTAGACATCCCCACGGGTCTCCGCAAGACAAAGCCCGGCGAAAATGAA
CTTGTTTGAAGTCATTAAAAACGGGGAGAAAGAGGATGAGATGCGGGCAATGTCACATCT
CAATATTCCGACTTTGTTCCATTGCGCAGGCTCGTTTTGGAGAAGTGAGATTTAGCGAAC
AGGAGACGGATTTAGAGAGAAAATCCCTCACATTTATCTACATTACACAGACATTTTCAA
CAGGAAACAGCTGGGGCAGCATTTGCCTCCTACTCGTCCTAAGTTATTCATTAAGGATTT
TGGGCACATATTCAAATAACGTCATTTCTCTTTTTTCTCAGAACGGGATTGAATTTTGAT
CTCTCTAAGACTTGGTTAGTAGTTCAGATCAAGATAGAAAAAGCGGTGCTGCCCCACCAG
CAGCAGCTCTCACTCACACAGCACACTATTTTATGCCCTGAAAGCCCGTGAAGGAGAAGT
TAAAGACGAGCTGGAGGTTGTGATATGACTCCTGGTCGTCGTGCGTAATTTGGCACCGTG
TAGCTCTGCAGTCTCTCCAGCGTCTGAGCTGATTAACGCTAAAATAAATCATTAAAAACA
CTTTTCCACTTACTTAGCACAGTGCTTCTGACTTGGATGGCCAATAAAAAGCGAAATAAA
AAAGGGGGGATACACGTGAAGTGGAGGGAATATGGAAAAATATGACATTTTTATTGCAAC
GCGGAGCCAGTATGAGCCAGAgat
>NODE_549_length_590_cov_24.218643
ACTTGATCAGATGCCGCAGAACAACTGCGATGAAGGTATTAGAGTTTTCTAATTGCCCAA
ATTTTCCTGGAAGTCAGGGGATGCACTTTTTAAATGTTAATATAATAAGGAAGTCGCAAA
AAGACATATACTTTTACTCTCCTAATCTGTATTTCCCCTTATGTAGGCAAGATGGTTCCA
GATAAGCACTATTAATCATTCCTCTGCATCTGTTCGTTCTTGTACACTTTCACCTGAAAA
GTCTCTGCACTCGGAAAATAACGCTTCTCCTCGCAATTGCCTGACACATTATCTCATTAA
AATGTACAAAGAAAACTCCTTCTCTTTATCTCTGATAATCTAATTAGCATCAGCCAGATG
GTTTAATAAGGGATATCGGCGCCGTTTAGCCTCCCAAACGGCCCGCTGGAGGAGAACAGT
GGAGGAGGCTCCTCTCCACTCTCCTCTTCACTCTGAATAGCTCTCCAGGGTTCACATTAT
TGCTTCCTCTGCCTGAGGCGAACCACTCCAACTCAGGAGTTTAGGGAGGATGAATGCATC
CAGGAGAGAGACATGCTCAAAGTGAATCAAATAGGCAGAGATGTTGGATACTGCTGGGAA
TGTTTTAAACCAAATAATGGCAGATAACTGACTTCACCTTTAGTTCCCCCAAGGAGCGAG
AAACATTTCAGATTAGGCTTTAAATCTTTCTGAGATATATCAGTCTGTTCAGTGTGTGTt
taattgttgcctag
>NODE_551_length_689_cov_14.216255
GTAACATTTTAGGATTTTAGCTCACCACCAGAGCAAATTTTAATCTCAGACAAAGGCAGT
GTAGTATGACACACCAGAGACAAGATGAGCTATTGCTTTAGCAGTTTGAGGCATAAATGA
CATTGACTTCTGGGAGATGGAACTCTTTAACATGCTCTGCACCAACTGAGTCACATCTGC
CGTTGACAAACAGCTAAGGAGTAACCTGAGTCTATGTTCTCTTTACTGGCAATTTTTACA
TTTTATCATTGAAGTCAATGAGCCAATCTGCAATTTACGCCGTGGAGAGCGGGATGAGTG
TATTCAGAACCCGGTCACACACCCAATCTCCTACTAAAGAGCAGCGATAATGTAATAATG
CCTCACTGATGTGCCAGGCAGTAATGGTGCTGAACATCTCCCATTCATCCAACACTACCT
GATCATTGCTTTAACGGAATAATACATTACGGCTGGAAATAGCTGTAAACCTCCAACTTT
ATCTTGGGAATGTGCACTCCTTTTTACCTCAGGAAACGTTCCTGTCCCTCGGTAATAAAA
GGCAGAGCTATCAGGATGAAATGAAAAAGAGATTGAAACCTTTCTGTCTCTGTCAGGCAA
TGCACAGATATACAGAGTATGGCCTTCTTCCTATTTTGTAGCCTAAAGGCTGTTAGTATT
ATTATGAAAATAGGTATTATGATCTTATGTTTTCTCCAAGAGAAAAATGAAATATTGGAC
ATGGCTGCTTTTTTCCCTTATGACTGTAAAGTAGGTTTGATTGACCGTTATTTCTCTGTG
TTTCTTATCcctgtcaattcttctttccttgacaaatgacacttagccgtctg
>NODE_554_length_719_cov_18.635605
CATCTACAGTAACCAAAATTGTCACAAATCAATAGCACATAGACTATTGCTTACTTAGAA
CAGATGTTAAGTGAAGGCATGTTTGTTCAAGCCACCGACTTCACAGCACAAAAGATGTGT
GTGCTGAATGACTACTATAAAAATAATTGTCGTAAATTCCTTTTAGCCACACGTGACTAA
TTACTGACAATACAAAAAAATGCTCAAAGCATTTCGGACTATGTGCGTGAGCATATTTTA
CATTTTTATGAAGTGTTGGTTTGGAAATTGAATCCATTCCAACATTTCTTTTTCCTCAAA
TGAGCCCTCTTTCCCTTTGCAAAACACAAATTGACAATTTGTTCAGTAATCAAAGAATCT
CCCTTTCATATGGATCGGTTTTGCGAGCACAAAGTAGAGAGGAGGCAATTTCTGGACATA
TCATGAGATTATATCCATTTGACAGTTACGTTACTCTATGTGGTTTCCATGACAACTGTT
TGGGTGAGGCCCCCAATAGAACCAACCTCAGCTGTCATCTCTTCACCTAAAAGCTTTGTA
ATTGCTCTCATTTGCATACTACAATTAAGTGTGTTAGCTCACAGCAAGAACAATCAACCT
CCACTAAGGACTGGGGATAGTATAATTATTATATCAGTGGATTTGTATAAAACATTACTG
ACGAGCTTTTGTTTGACGTCGGCATTGTACTGTTGCGCTAGTTTTACCAGTTGTTTTCAT
AAATATACATATTTCACAGACAGTGGTGCGTAATGCATAGCTAGGGATTCACAGTTTTCT
GATTTTCAACGGCCCATATGTTCGTATAAAAGTGTCCGTTTTATTTCAGAAATTGTGATG
TAGTTTTCTGCCTGTTGGTCAAt
>NODE_555_length_387_cov_13.483204
ATCATATCACTGTACACAGAGAAAAGGGCTCACTTTTTATTTACACTGTCTTTATTGCCA
GAATATTGCTTTTAATTGCTGTCCTGGATTTCCTGCTGCGGTATAGGACGAGTCTGAGAC
GATTACTCAAAGTAATGGAGCATAATGATGTCTCGGAACGGCCCCTGAAGCTCAGGTCAG
GGGTTGGACAATGTGAACATTCAGCTACTTAGCTTCCTTTGCAACTTTGTGACAAAATCT
GTTTGCCCAACACCAATTAAGATGCCTCTCCATGCGCTCTGGTCAATGGGTTTGACGGAG
GGGGTCGTCCAACGAGTTGACATGTCCCTGAGCACGAACAAGCTGGCCTGTGTCCTCGCC
TCAATAATTGGTGTCCCTTGCAACGTGCCGCTTCCCAGGGCTGTCCTTTGTGTCCCCATG
GCAGTCCTAAATGAGGGGAGTCAGGGCTTTAATGGGACTCCTGTTAGTTTTAAACAAACA
CAGGGCGACCCCCTACTGttcagcatgttgcatagaacagctgggagtcca
>NODE_556_length_299_cov_4.033445
AAAGGAGAGGTGACAGAGAGTAAGATGAAGAGGAGGATAGCGAGGGCGAGGTTAGAAGCC
CGGAGCAGACGTCTCCGAGCGCCTCGTTAAGACTTGTCTTACTAAACAGAGATAAGTACT
TACATAACTAGTATAGAACATTCCATTCTGCATCAGGACGCGACAGGGAAAAAGGACAAA
AGACAGAGAAAGACAGAGAGGAGGGAGGGAGACGAAGAAGAGGAGGAGAAGGGAAGACGA
TGGGAGTTAAAGTGAAAGACACAATGGAAGAGGATGGGAAGGAGATGATGAAAGAGGGAA
GCAAACAGGTGTGACGAGGCAGTGACCAAGACAAGGTGAGGGAGAGGATTGTAACAAAAA
GAAACGAGGAGGGGATGCCGGTGAGAAAAAAGGACGACAGGGGGAGAGAGGTGGAAACAA
CAAACAAAACAGCGAAAGAAAGa
>NODE_557_length_835_cov_15.765269
GATCTATTTTTTTTTTAGCTTTTTTTGGGGGGGAGGGGGGGAATGTGACTAAGCTCCTTC
TAATTCCACTCCCGTGCAAAGTTTTCATGCATGCAAGCACTAAAACAAACGGGGATCCGC
GTTTTCTTTTTTATTTTGATGGTAACATTTCACCTAATGATGAAGAGCGCATTTTCCACG
GTGTAAAGCCCACCACGCAGATGATCCCACAGAATGAGCTGAGACGGATTCAGGCTCCGC
GCCTCAGTGTGTGGAGCAGCTGACTCCCTCTCTCCACGTCCAGATGGCTCCTGCACACAG
ATTTGCATTCATTTTCCTTTAATATCTTCTGAAATAGCGGGGCAGCTGCATTTGTTGTCA
AATACGGTTTAAAACTCCCTTTCAGGACAGCATCGTTACCTACGTGACGGGTGTGGAGAT
CCATTTTCCCTCTCCAGTCAACAGTATCAGATCTAAGAGGATTTGTCTCAAAGTCTCCTA
ATTTGATAATCAGATTTAAATCGCCTTGGTGCGTGTAATCAGGGGTTAAGTTCTAATAAG
CGACTTGAAACTGTGCAAAAAAGCAGAGTGAGTTCTGTGCAAAAAAGATATTTGCAATCT
CGGTAGAACAGACAAAAACATCTCCAACATGCGCCTCGGTTTGTCTCATGTAAGAGAAAA
ACACTATTAACAAAGAGCCCCTCTCTTTCCCTTGACTTTTCCCTGGTATTTTTTTAATTA
ATTAATTTATGCTTGCCACAAATTGAAACTCGGATTTCTCTTAAGTAATCATAATCATAA
TAATAATAATAATAATAAAAAAGTAAGCAAAAAAAATCTACACTCATTTTGTGACTGGGC
AATTTGGCAATAGATTGTGTAGAGGTGAAAGCAACAGCTTATAATTCACTTATCTTTGGC
AGCAGCTATTAACCCTCAGCACCAGCTAGATAGATTGCTCAGGATATAGCACACATCTCT
CTTCCTCGCTCCCTCCCCt
>NODE_558_length_375_cov_10.194667
TTTGTTTTTTTTTTTGTATGATATCCCAACATCTGTGGCATTAGCCATGGCTCTCTTTAT
GTAAAATAGAGACAGGGAAATGAATACGCAATCTACCACTGTGTTTTCATCATTAGTGCG
CTCCAACTCACGGCTCTGCTGCCTTCCAAGCTGCCTGAGTGGGGAGCGAGAGGAACATTT
GTGTGCCCTCGCTTGCCAAATTAATTCTTGTCTTGACATCTTAATTCTCAGTTCTTGTGT
GTGGTCAAATCAGCCTACTATAGAAAAGCAATCAAGCAATTATTCCCAAATTATATTTGC
CCAACACACACTGATTGGTTATTCTTTTCTTATTGAGTAAGCTCATTAATTCTGAGCAGC
TTGCTTGTTATGCCTCTGCCATTACTCCTTTCCCCTCTCATCCCCTCTCTCTCTCTCTCT
CTCCCGCTCTCTCTCTCTCTCTCTCAGGCTCTCTCACCCCCTGCTCCTCATCATGCACAC
TCACTCCCAGCTCTCACTCCCACCAACACCACCCCCCCT
>NODE_560_length_434_cov_5.744240
CGGTCAGTGCTAGAGACATGACACTGGTGTCTACCCCCCCATTTGCTGCCACCGCGATCG
CACGGAACCTACTCCCGAGCCTCTACCACCTCAGGAAGTGGGAGTAACCTGTGATTTTTT
GCTGTATCTCGGGACGGGAAGGTCATAGAGACTCGGGACCAAGACTGACGTCTTCAGCAT
AGCCAAATTAGGTGGGGCAGGTGGCATTTCCAGGTGTCTAGCACGTCCGGTTGCGGAGAT
ATTGGCCAAAACCTTCTCCCATTCACTGACAATGGGACGCGCAGAACGCAGCCAAAGTGC
TGAGGCCAAGAGATGTGCCCACAGAAGGTGTTTGGGAGCACGTTTCAGACCGCTCCGAGT
TGATTGGTATAGGTTTGTAGTGACACTTTTTTGGCTCCCATAGTATGGGCCAACCCTATC
CCTAAGGGCTGGAATTAGGGTTAGGGTTAGGGTTAGGCTTTGGAAAACGGTCAGTGCTAG
AGACATGACACTGGTGTCTACCCCCCCATTTGCTGCCACCGCGATCGCACGGAACCTACT
CCCGAGCCTCTACCACCTCAGGAAGTGGGAGTAACCTG
>NODE_562_length_184_cov_4.434783
GTGCCCACAGAAGGTGTTTGGGAGCACGTTTCAGACCGCTCCGAGTTGATTGGTATAGGT
TTGTAGTGACACTTTTTTGGCTCCCATAGTATGGGCCAACCCTATCCCTAAGGGCTGGAA
TTAGGGTTAGGGTTAGGGTTAGGCTTTGGAAAACGGTCAGTGCTAGAGACATGACACTGG
TGTGTACCCCCCCATTTGCTGCCACCGCGATCGCACGGAACCTACTCCCGAGCCTCTACC
ACCTCAGGAAGTGGGAGTAACCTGTGATTTTTTGCTGTATCTCGGGACGGGAAGGTCGTA
GAGACTCGGGACCAAGActgacgtcttc
>NODE_565_length_145_cov_2.786207
TGTTTTGACTTCACAATGTGTTCAAATATGATAAATATGAAGGCAAAAGCTGTTTCCACT
GACATTGTGTCAAGATACTGAGAGGAGACACCGTTTGGCCAAAGTGGCCTTTTCAGCGCA
TGAAACGCTGTTTGAGAGCATAAATACAGCACTCTTGCAGAATGTAACAGAAAATGTTTA
CAAACATGTTTTGACTTCACAATGTGTTCAAATATGATAAATATGAAGGCAAAAGCTGTT
TCCACTGACATTGTGTCAAGATACTGAGAGGAGACACCGTTTGGCCAAA
>NODE_570_length_342_cov_3.017544
AATGTTTTTATCAGCCCTGCACTGCTTCACATTCAGTTAACACACTTAATGCTGGGACCT
GCTGAGTACAATCAGCCTTGTTGGTTCAGGTACCAGGATGTTTGGTTGTAAGTTCTCCCC
GGTTTGTGTGGACACATAAAAGGGGTCAATCAAGGACCTGGAGGGAGGGCTCTTGGCCTG
AGGGGATGGGAGGCTATGAAGGTGTCAGACAGGGAGACGCTCTCAGGCAGCCTGCTGGGC
ACGATGCCCTGCTTCCCCCCGTTGCCGGCCCCTTGGCACTTAGACTGGCAGCAGCATGCT
GTGACTCCATCCCAGCAACAGCGTCACAGATTTGGGCCGGCTGCCACGGGGTCCCCAGCC
AATCAGGGCACACACAGCGCAAGATCACTCCAGGGGTAGCCAATAGTACGCCCTGATGTG
CTTAGTGTCATGCATCCCAGATGTGAattcctataaacccacaatgtacacaaatgcaga
cagaaa
>NODE_571_length_551_cov_7.564428
TTCCTATCTGGTCCTCAACCCTCCCACCGCACCCACCAACCAGCTCTCTGCCTCTTCATT
CAATCTTTCATTTCTAGCTGCCAGACTGATAGGCCTGACCACAGAGAGACAAACAACAGA
GAAGGGGCTTTTGTGTGTGTTACTGCCGACTAGAAGACAAACAGTCAAAGAGCGTGAGCT
CTACAGTATCAAGCAGCAAGAAGAGGGAGGAGGGAAACTGCATAAACTGAAAGAGAGGGA
ACAGATAACAGGGAGATGCTCTCTGGCCCCTCCTCTAGCCTTCTTTCAGGGCACCTCTTG
GCCTTCTCTCCCTCCTCTGCCTCACCCTCCCTCCATCCCCCTTACCCCACCCACCCCCCG
GCCCTCTGGTGTGTTGCTCACTCCATTGTGTCAGCCTTCAGAAGTGCTCAGTTTGAGTGG
CAGGCCGTCACAGATCAGTTCCCTGCTAAAGCGGCCCGGCAGGCCAGGGTGACGGGCCAG
GAAGGGATCTAAGTGGGGTTTATCAGCGCTTCTTAACGCCTCTCCAGCTCCCTGACACAA
AAGAGAGGGGGTATTAAACATCTAAAGCAAACCAAAAAGCGTGAAAGCTCCTTATAGGGC
CGCGGGATTGCGGATGTGACTCGAGTTTTAAAAAAAAAAGAaaaaaaaataagaagagga
aaaaacacacaaacgcctcaacagtgaggaaacat
>NODE_572_length_734_cov_10.735695
ACGACGAACCTGAGCGATACATGTTGAACATGAGGTTTCCTCCGCAGTCCTGTCTCATTG
TGTTCACTTGTTCAGAAAGGGTTGGATTTCATTTCGTTGGTGGCGGAGGAAAAGATTTTT
ATTAAACTTTATCTCATAACTGTGATCTGGAATAAATGCGGGTGGACAGATTGAAGTTTC
CAGGCAACTGTCACTGGCCCCCATCTCTGAGACAATATTCAGACAGCAATTTCCCCTGGT
GCATTGCTTTAATTAAAAGAGCAATTTACCTCTGTCAGCCCGCCTGGTGCCCACAATAAA
AAGAGGCCGATAGAAATTCGGCCCTTATCAATCCACCATCACAGTTTAATAAAGTTTCCG
CGTTAAGATCTGAGTTTCTATGGTGAATTGAAGTGTTTGACATGGAAACCAGTTCAGATC
CTCCTCACTTTTCCGCCTCTTTACCTCTCGGCAAACAACAAAGACCTATTTCATGTTGGA
AAAAGAATATTTACCTTGAAAAACACGCCTCAGTGCACATGAGAAAACAAGAACATTTCA
TCCCTCCCAACCTTCTCTCGGTGGGTTTAAGGTTATATGGCCTCAATCTGAGGGTAATGA
GGTCGTAACTTTAAAACCATGCCTTCTGATGCTCACTGACGTTATCATGGGCGCTCTTAC
TTCTCTGCTTCTCCTGGGCATCAGGAGCAGTGGACTGTGTGGAGCATATATGGACTTTAT
GGCTCTGCAGGGTCTGGTTTGGACTGTAAATCCAGACTGGACATATAGTGATCTCTGCCT
TCCAAAGTGTCTGTGTGACATTAATATTATCATGTGTAAATTCTggtattaaagggccac
aaaagaagcaatggacacacatttgtcatcaacttatg
>NODE_573_length_492_cov_15.272358
TGTCATGTCCATAACAGCACCACCTGATCTACAGAGTAAAATAACCGCTAAGGCTTATTG
TTTGGACAATATTGGAGCCCACCCCACCCCGCCCCGCTTCCCCCCGCTGCTTCCCTCTCC
TCTCCCTTGATTCATTTCACCCACTGTCCTCGGCTGCTGGAAAATGGCGTTAATTTTTTT
ATTACCTGTTTGACTCTCCAGCCTTATTACTGTAGCCCCTTAATGTTCTCTGTAACCGTG
GAAACCAGATGAATAAATGTCCGCCAAAGAAAATGAGATGATTAAACAGGTCACCCTTGC
AAAACAAATTCGCTTGGTCGAGCGCAATTTGTGTACCAAGCGGCTGTCTTAACAGTTTGC
TAACAAGGGGATTGTTTGCCAGACTAACTGACAGAGAAAGGGAGGGCAGGTTGAGGGGGG
GAAATGAAGATATCTGGGGAAAAGGATATGATTGAAGAGATAATATTTTAGATCACCGCG
CTGTTTTGTCTCTTTATTTTTCATAACAACATGCAAAAAGGTTTCAACTTGGCCCTTTCT
TTATTGCCCGTTCTTTAAATATTAGAGACACACAGAAAAGCTCCTTTGTTTTTAGTCTAC
TGTATGTTTTACCAGCAtttacaagtaagtttaaag
>NODE_574_length_411_cov_1.347932
CAGCCTGATGAGCCACTTTAGTGGTGAAATTCATCAAGCTTGTATGAAATCCTGTAGCTG
CCTATAGATGAGGCACATTTTCAGAGCTGGTTCATTTGACAGTCATAGGCTAGTTTTCAG
CTTACCTTGATGTTCTGATATATGTTCTATCAGTCTTAAGAAATGTCATGGAACACACAC
ATGCTTGGGCACACATACATGCACACACAGAATGAGAGTTGGCGAAAGTCAAGAAGCAAT
TTAGAACACTGTACTTTTGCTTAATAAAAACAATCACTGCTTCATACCAGCTGTTTTGAA
AATGGTTCTCTTGCTTAACTCTAAGGCGTTTTTGTTGTGAATCTATCTACCCTATTTTTC
ATCTTGTATTCCGTCTGATCACATATCTGTAGAGAAATTAAATCAAGTAAGCCAAGAAGT
AAAAGAGAAGTGCTGTGAGAGATAGATGGTAGTgatggacggatggatggaaagacaagt
tgacccagatgttgagaatttatatgtggcaaaacaaggaaatgcaagaattacttgtat
gactaaacaacatag
>NODE_575_length_675_cov_17.989630
ATCACAAATTGATATTGAAATTGATACAGGTGATCTCAGTATTACAATGCTTTTACAGAA
ACGGAACCCTTTTTATCCTTTTTTTTTTTTGGTAAATCAGACCCATCAGCATAAACAGGA
AAGATTCTTGTGAGCGTATTAAACCAAGGACATCCCCTCTGTTCCTGGCTAGTTGTTGGA
CCCTCACTTGGGCCAAAGCCTTGCTACAGGGGCTGCTCCATTTATCTCAGGGGTTCACCG
AGTGGTTGAAAAAACAAGACTGTGATTAGATTAAATAATTAAAAGATTTTCATTTAACAA
GACAAACAGAACACAGGCAGTAAAGGCATAACATCTAGCACACAGCATGTATGTTTATAC
ACTTCAATTAGTTAAATATAGCAGTGCATTCTTTGACTATGGAGAACGTTTCCAAATCGT
ACTTCTAAAGCTGTTTTTCTATTTGTCCCCCTTTTAAGAAACGAAATGGTGTAACCACAA
TTTTGGCAAACTTAAAATCTTTTAAACTTGCAAATATAATGAAATAAACCATAAATATAC
ACAAAACATACTTTATACGAGGCAATAATAATAATCATAATAAATAGTTTTTAAGTTAAC
AATAAGTTAAAACTACAAGCTTAAAGTCGCCCAAATAATACAAGTTTGTTGGCGCTATTT
TGAATTTTTTCTGTTTAAATTATTTTATGTTGCAACAAAAGCTACCACAGACTTTACAAA
CACAATTGAACACAGTTTGATTGAAATAAAAAAATCTAACTAAGTCTAAaatctgcatac
actgtaaaaactgcaactaattaaataatggaagaaaaa
>NODE_576_length_588_cov_15.258503
CCCAATCATCCACCCCACCACCCAGCAGCTCAGTGCTTTCCCATCCTCAAATTCCCTCAA
AGTTTCAGATGCTCACAATTCTACAATGCCCAGATGCTGTCCTTTGGCCCTTTACCCCCC
TCAACCCAGAGCTATCATTCATAACCTTTCTGTGGAGCTGGGAGTGAAAGAGGTGGGATA
AGGGAGAAAGAGGGGGAGCGGAGAGCAACATGGCAGCTTATTTAGAAGACTTCCTTTATT
GGAACATGTGCAAGCAGTTCACTCACAAAGGACTTAAATAGGATATTTTCTGTTCCCTAT
AGTTGCTTTCCCCTTTTAAGTGCCGAGGCAAAAAAAGTAAGTTTACAACTCCCTCCTCAA
TGGGGGCTCTTCACTCTCAGGTTGCGGGGACCTGAGTGACCTAGGAAAGTTAATTAGGAG
GCGAACAAAGAGCGAGCTGGAGCAGAATGCCTCGCCTCTCCTCCAGCCAAAGATGTCATC
CATTAATTAGGAAAATCTTTAAGGTGGCCTTATTGAATTTACAGAAAGCCCCGTGGTTGG
CGGGCAACAGTTTTTTGATCAAGCCCTGACTCAAACAATGCCTTTCTGGGGGTTAAAAAA
GAAGAAGAAGGGAGGAGATTGGTGGTAGAAGACGAGAGGCAGAAAGGGAAAAGGGGGGGA
GAAAAAGAAACGTATGGGTCTGCGGCGCAGTACAGTTTAATGGGGGGGCTGCTGATTGTG
ACAGCTCagatt
>NODE_577_length_561_cov_13.693404
CACCAGTCTGATATTGCTATTTCCTCCCTGGTTTCTCAAGAGCGGTAAATAGCTGCTGCC
CCCGCCACTCCCCTCCCTGCACCTCCTCCCCTCCCCCTTATCTACTCCCCACTTTCTTCT
GGAGATCTCTGTCACTTTAATCCACAGAGTCTGCCGCTGGTTAACAAGGAAATCCTGTGT
CAATTATCACCAACCACTTCCTGCTGGGAGAGCAGCAGGGAATCAAAGGGGCCTGAGAGT
CTTTCACACCAGAGAGGAGCAGTAGGCCTAATTAAATGGCCCTTGTGTCCCGCTGGCTGC
CGGTGGCCGGGTGACAGATAGCCCAGCTCAACGATAACCTCCTTCAGCTGATGATTGTTT
TGATAGGGGAGCTAGTAGGCACTTTGGGTGCCCTAAGGTTGGCAGATTGCGATCCAGGAG
TCCAAATTAACTCACATCCAACACGTTAAGGTTTATGGAGAAAAATGATGGGCAAATTCT
TAGAAATGTATGTAATCATAATGTAATGTGCGTATAGCCAATGTAACAGACTCATGATCC
AAGCTGTTAAACCTTTATAGTACAACATGCATTTTTTCGGAAGTCACAAAAAAAAAAAAG
TCTCTTTACCTACAAGTCAGAAAAAAACAGTCATTAAAATTCTGGTTTCATAAATCTAGG
AGTGTGAACCCACGATGCATCATTTGCACACTAGtgggtgaagcg
>NODE_578_length_754_cov_7.348806
TAACAGTGCAACAGAAACCACACAGGGTTGGTCATTCTACATGACGTGCAATGATAGAGA
TATTGCCCTTGCACAGAGTGCATGTTCTTAATATTTATCTTGTACTGTTTATTCAATGGA
TGGACAAACAAATGGCAAAGATTAAACATAATCCCGTGTAACAGGCTTCTCTGGAGGATA
TATGAGAGTAAACATGCAAGTGCTTAAGCTTAACCTTTTCCTGTATCAACAAAAAAGAGC
TGCAGCCTACAAGCAGGGAAATAAAAAGGGTTGCTGCAATCGCATGATGTGAAAATGCTG
TCGCTTTGCACATTATCAGTGAATATATTAGTCTAAATCATCCTACATGTTTGCTACCAC
AGTGTCAACACTCCAGCTGTCCAGTAAAAAATGAAGTTAACAGATAAAATGTCTCCTTCA
GTCCTGTATCCAGGTTCTGCCACACAGGCCGTCTGGTAAATGAGTTGTGGTTAGGGGTTC
CCTAGTGATTGGTTCGGATTAAAAGTGAATTTTCTGTCTCCACTTCTGAATTCAAGTGGA
TAAATGAGTGGGTGAGTGAGGGACAGAGAGACAGATTGGACGGGAAAGAGTAGGTACAGA
CCTCTTCCTCCTCAATTCGAGCAGGTTCAATCAGCAGATTATTGACTTGATCAAATGACA
CCCCCTGTTAGGACAGGAACCAGCGAGAGGCATGCGGATTAGTCAGGCCAAAATAAAAAT
ATGCACACACACATACACACATACAGACAAAAGAAAAAAAAAAACAAATCACTTTCCTCA
TACTTTCCATAAACTTCACCCAACACAACACTCCACTATCTGCTTGCAGGTTGTGGGACT
TTAAAGTCCACTGGGATGGTTCACCTTgaagcagaagtgattccacactcactcccca
>NODE_579_length_374_cov_3.157754
CATATTTATCATATTTCAAGACACTGTGAAGTCAAAACATGTTTGTAAACATTTTCCTTT
GAAATCAAAACATGTTTGTAAACATTGTCTTCAAAAGTCAAAACATGTTTATAAACATTG
CATCCTAAGTCAAAACATGTTTGTGAACATTGCCTTCAAAAGTCAAAACATGTTTGTAAA
CATTGCCTTCGGAAGTCAAAACATGTTTGTAAACATTGTTCTTTGAAGTCAAAACATGTT
TGTAAACACTTTGTGTGACAATCTGCAGGAGTGCTGTTTTTATGCTCTCAAACAGCGTTT
CNNNNNNNNNNAGTCAAAACATGTTTGTAAACATTGCCTTCGGAAGTCAAAACATGTTTG
TAAACATTGTTCTTTGAAGTCAAAACATGTTTGTAAACACTTTGTGTGACAATCTGCAGG
AGTGCTGTTTTTATGCTCTCAAACAGCGTTTCATGCGCTGAAAATGCCACTTTGGCCAAA
CGGTGTCTCCTCTCAGTATCTTGACACAATGTCACTTG
>NODE_580_length_906_cov_21.371965
GACCAATCAGATTACAGCCCTCACCTTTACAAACCAGCCAATAGACGCCGCCGCTCTGAC
TCCTCTCTCGCAGAGGCCGAGCCACACAGGTAACTCGGGAAAAAAAAAGAGAAAGGAGAG
CAGGAAAAAAAACTCCGGGGCTTGTTATGGAGTTCGTGTGAAAGACACACGGATTTCCAC
CCTTCTTTACCAGTTAAACCAGTATCTCTGGATAGAACACGCTCAAGTACAGCAACAGGT
AGAGTCTCTGACCGCAAACTCTTCCGTGGCTCCTCTGAAAATAATCTCTCCCCCTTTTTT
CTCTCTCCGTTTATCTCAATTGAGTTTCCAGCCCTTTTGTTCGCTCTTCTTATCACTTGG
AAAAAGGTGAACCCTCGTGTTATTTTTATTTTAATCTTTGCTTTAATTGTAGTTTTTACC
CTTGTGGTCCCTGATGGCTTCGCACAGTGATACTCTGGTGGTGTTCTTTGGGGCAACAGC
TGGTGCAAATGGGGGTAAACTGGGTTCGGATGAGAGGGAAATAATTCTCTTGGTGTGGCA
AATTGTGGATCTACATGAGAAAAAGGTACGGACCTTTCTGACCCCTTCCTTCGTTGTACG
GTTTCTTGTGTAGCCAGAGTGTTTGTGGCGTAGTGTCTACCTGTAGAAGAAGAGTGTTTG
ACGTTTAAATCAACATGGTGTGCTCTCTGCAGCCGTGCTTCATGCTAGCTAACGCTACAT
CAGCTCTCCGCGTTAGCTCACCTTTTAACAGGTGTGCGACTGAAACGTAATGAGCAGCGG
AAAGCTTTAGCTTCACCTGAAGGAGAAAAACACACCTTTTTGGTTTAGCATGTCAGCTTG
TCGACGTAAACCACGCTGCATTGACAATTAAGTGCCTTTATTGCAACTACATTGTCAATT
GTTTGACTTTTTCTTAAAGAGAGTTTATTTCCTTTATGTGTGGGGTGTCATTGCCAAAAA
GTGGTCGTCTGCCAAAAAGTGggatgtcacagtttctgaatgttcacagctgcttttatc
tgggtgcaaaggtaataatgaaaaccgttt
>NODE_581_length_691_cov_13.837916
TGGGGGCATCTTGGCACACGCTCGGCGAGGCACATTAAGTCGGCCTCACCCTGCATGGAA
CCTTTTGTTCAGCAGAATCCTGCCTGACCTGCATCCCCCCTCTTACTCACGACGCCTCCC
ACCGCACTCAGCTCATCAGCAAACACCTAATGAGCCTGCGTCAAGAAAACAGACCCCCAG
CTCAACCTGCCCGCTCCCCGCCCCCACCCGGCTCTCGGGGGGCGCGGAGACGGCACTTTA
CAAGGACTGATGATGCTGCAAAGACCACAATAATGATAATTAACTTGCTGAATTTAGAAG
ATTATGCTGTTAATTAGTTGCAAAATAAAGATAAGTAATATAGTAGCAGATGGTTGAATA
ACACCCATGAGATGGAGGGTTATTACACTGATGAGGTTTCCATGGCAGAGATGAAATATG
AATCTGACTGGCTTTTCCCTCTTTCTATGGGCCATTCCAAGAGAATAATATCTTGTTTCT
GCCAGAAGAGCTTCTGGAAGGGTATTACACGATAAACTAATTTGGTAGATAGATTGGCCT
GGCAAAGGTAGTTGTTAGAATAATGTGGTCCTCTGTTTTCTCATGTAAATGTATTCCCTC
TCACTTTGTTTTTGCTTCGAAAGGCTCATTCACTTTCACCTTGTTTGCTCAGTGTTTGAT
GCTAGAGGAATTGACCTGTGAATCACAGACACTAGTCTGTAGAGGAATAGTTTCTGTGAA
TGGGATGTGTTTGTGTTCGATTGGTGGAAGTGTTCAAAAAGCTTTTTTTGATTGTTTACT
TCCCATTACCTGCTGTGGCTGTACCTTTCcggattacaacaaaataaacacaaag
>NODE_582_length_511_cov_29.927593
TGAAGATGGAAAAAGAATGTCCGTTTGCTGCAGGTGGTCTAAGTTCTTCTTTCCATCTTC
ACAAGTCAACAAAACTTCACATTTTTAGAAGTCATTTTAAGTTCTAATGTCTGCAGATTC
TTCCCAGAAATTTCCCAAAGGCCATAGTGACTCTTCATCCAGCAAGTAGTCAGTAGCAAG
TAGTTATTTTGGTTCTGGAATGGAAATGACTTTTCTTCTGCGTTTACTGTTCAGGGATCA
GTTTCAGGCACTCACAGCTCACAAATGCACAGTAGACGTCTCATTTAAAAAGCACACAGG
TTTTATTGCATATCAATTTCATGTATAAATTCTTCATAGCATTGGAAAGATTACATTTGG
TATACATTGCTATTCTACAGAATTAACATCAGAGTCATATCTTTTCAATGAAATTTCTCT
AAAGTACATCTGCAATAATCACAAGCATCAAAAGAACTGCAATTTCAGAATTGTTCAATA
TTATTCTACAATCCTTTTATTGTTTTTCATTACGTCTTCTCCCAAACGTCTTTTCTATGT
CTTTCAGAACCACCTGCCCGAACATCGTAAGGCAGTCAGAACTTGAAGTCAAACCTACTA
AACCTAGCCACATGTACAATAAGTGCATCTACGGATTTATTATTTTTTTtccttt
>NODE_583_length_649_cov_8.352851
GTAATGTACATGGATTAAAACCAGCGCTTAGCTCTTGTGACTCCCAATGAGTGAGCTAAA
TGATTCACTCCTGGGTTTAGGCCCTCCTATAATTGAATACAGCATACGCTGTGTATTGGA
GGCAAACTGTGATCAGTGTCATTTATGACTAGAGTGTCTGACTTTGCTCTGGACATATTG
CTTAGACAGAAGGATGGAGCAGCAAAGGAAGAAGGGATAATTAGACGAGTGCAGATGGGT
AAAAAACTAAAACAGTCACAACCTGCTGTGTTCTCCATGTGCCTGTTGTGTGTTTTCTTG
CGGGTTGCCAGGCTCTGCGTACTGTATGCATTTTGTTGTTTCCTCCCGTCCAGGTCGCCA
GCCATGGGGAACCTCATTAAGGTCCTTGGCAAGGATTTAGAGAACTGTCCACATTTTTTC
CTGGACTTTGAAAGTAAGTGAGCGCCAGGGTGTGTGCACGTGTCTGTGTGCTTGAATTGT
GAGTGCATGTGTGTGGAGCCGAGGTGTGCAGTGGGAGGTCGGCGCATGGGGTCAGGGGAG
GCGTGTTTGGAGGCGAGCTGCTGAGCTGTTGATGGTGTGATGGAGTGTTGTTGAGGGTGT
GGTTTGTCATTATCAGGAAGTCTTTAGTCCCACTCTCAGCCCGATCATGTTATACATACG
TATGTACGTTGCAAAGACAAATGCAGTGATGCAAAGAAGCATCAGTACGAATCACAAACA
GCAATATTTGCAATGAAAAATCACTCGAGCTGTTCATTTCATGGGATTGAATTTGGGAAT
GAATTAAAATGAc
>NODE_584_length_593_cov_6.934233
TGGGGGGGGGGGCAGACAGGTGTAGGTGCTGTGAGTGGCTCTCCCTCTAGCTGTGCCATT
GCAGATTTCCAGTTTCCTGCAGCATATGTCTGCGTGGTTAGCATGTGCTCAAAACCCCCT
CTTTCTTTCACTGGAGGCAGCCAGCCTGTGTGATTTATGTGGGGCCCCTGTTCCACTGTG
CATACACTGGAAAATCTCCAGTTTACACAAGAATTGCCTGAAAAATGAGATCTGTGACTA
CATTCTTTTCATTAGCGGCTTACGCTAGCGTGGAGCCTGGGAGCCTCTGAGCTCCTAATG
ATGCACACGCAGGCCCGTAGCCTCCCAGCTGCTCTCCGGCTCTCATTACCTACAACATTC
ATGTCACAAACACTCTTATTTAATTTCCACAACAATTAAAAAGGAAAACAGTTGCTAAAC
TTGCGCTGCTTGAGGCAGCTGAGAGCTGTGTGTTCAATGGCTCAAACCAAATGTTTGTGC
AACAAATACACACACACACACACACACACACACACGCAGTCCAACACACATTTTGATGTC
GGGCTATAAAGAGAAACTAAAAACAACAGCTATATTTTGATATTGTATTCCATGCAATAC
ACAGCCAAAGAGCTCCCAGATAGGAAATGACATTAGGATGGATATACTACAAtgaaattt
tattaccaggggactgacttcacaaatgcacacttagaaaacaaaaaccatacctgtcta
tctgtatcgtgacagat
>NODE_585_length_548_cov_10.618613
TAAAATTGTGTGCTTTATCCTTTAGGTTGTGATGCTTGGGTGGTGTTTTCAACACTGAAA
GCCGAAGGTTAGAAACTGTGTAATAAGATAGACCTCATCTTTACAATGTGTGTCTCAGTT
TCTTCTCATCAGTGCCTGTAAATACTTGTAAGCTCATGGTGCGTCTGCGTTCATGCATTA
AGGCGAGCTCCTGGCTTAAGTCCAAAGACTGTCAGAAGCCTGTGTGTGCGTGTGCGTGCG
TGTGTGTGCGTGCGTGTGTGTGGTACTGTTTGGTAGAAATGACACTGGCCGGCCATGTAA
AAGTGTGTCTGACAAGGGGAGCGACGGAGTCAGCGCTTTTTTTTCCTCCCTCCTCGCCCC
CCGCTGTTCAATCCATCCAGCTGCTGTCACCACAGGGGAGCAGACAATCTATCAAGGCAT
CGGGATGCATTCTCCTCACCTGCGCCGCGCCTTTAATGAACAGCCAACATGATCCCGGCT
GACAAGCAGGAAATGGATGTAATAAAGATTGTTTCTGCATGCTCTTTGCATCCCTGATAA
ATCACCTCGCTGTGCAACAGATACGGGAGCCACATGGAAATTTGATTTCACACGGCAAGG
GGGAGGAAGAAGAGAGCAGTGGGGGGAAAAGAGAGCTGCTAGTGGCAGGGTCACTCTATT
TTATTCCTCCTTTTCTCCAGTGGAGCAGTGGa
>NODE_586_length_379_cov_17.287600
AAGATGCGCTCACCTCTAATTCTCTCCACACCGAGTCCTGGTTACACCTGTCCCACGCCA
TCCAGCCAACTGAATGACGGTCCGAAAAATTTACCAAAAAAATAAAAGGAAAAAAAAAAG
AAAAAAAAAGAAAGAAATCAAGTAAAAAAGAAATCCACACACGCTTCCCACTCGCTCTCA
CACAGGCAACTGCTGCCCCTCGCCGAGAATGAACCGAGGGCACCTGTCTTACAACTGCTT
TCCATCACATGACAAAGCTATTAAAAGTAGGCAGGGGAGTGACTCCGCGTCCACACTACT
CGCCAGTGACGCGCAGTGAGCAGGCGGGGTCTGGCTGCGCACATAGTAAAATCCTCTCCG
TGCACTGCAAAAAATGTCCAACTCAAAAGCCAGATCGCGATCTATCCACATATGCAGCAA
GTTTACTGAAAGAGAAACACATTTTGCTCGGAGATTCATTTTTAAAATCTGTGAAAACTA
AAATATTCGCCGGAAAAAAAAAAAAAAAAACacacattagagg
>NODE_587_length_616_cov_2.337662
AAGGGAGTTATCTTGCGTAGCACATTTGCAAATGTTGTAGATTAGTGCACTCAATGCTGG
ACACAGGAATTACTATACATGTTTGTGATGCTTTTATTAAAGCTGTGTTATGGAGAGCAA
ACCTTAAAAATTGGAGCTGAAGCAGCAAGACTCATTTATCGAATGGTGCAGGGATACCTG
AAGCATTCTGTGTTCTAGATTTAGTGGGTAAGAAACAAAGGGTGCTCCAAGAATCCTTCC
TGAAAATCATAGACAGAAGCAGAATGTATTAACTTTCAGCATGGAGACTTTGAGGTGATA
TATTCTAAATACATCACTTAAAAAGACACACATAGTGCAAGTCCTTGTCCATCATGTTTG
TGCAATAAAACAGAGAGGCTGACTGGTATTTTATCAATAACATGAAGTCCACATAGGATA
GCAGTCCTGTTTGGACCCACCTTCCCCTCCCTTCCCCTCTCCTCTCTGCCTCCAGGGAGT
CGAGCCTCAGCCCCATGACAGAGCAACTCTTTTCTACCACTTTGCTGAGCCTGCAGGCAT
CTCTGCGTCTCCTACTGCACTGGTAGCTAACATTTACAATATGTGGAGCTGTAAGACGAG
CAGACGGCTCTGTCCTCGTCCAGATTCATCTATGAGTTTTAGTACTGCTTTCTACACACT
TATGATTGCATGCAGTTGTATAATGAATGCTCTGAGGCAAAATTATTACTCATCTCAGTG
gatttatatgcacagcctcttgattgtgagttttgattac
>NODE_588_length_303_cov_1.838284
GAACAAAATGTAAAACCTGCCATCCCTGTTTAAGTAGTGTCTTTGTGCTCCAAGTGCTTC
TCCTTGTAACAGTCCCTGGAAGTACTGATGTATAAACATGTCAAACCCTATCTTACCTGA
ATCTCTTAAACTGTGTCAGAGCGGTGACTCTTCAAGTTGAATTTCGTTTCGGGGAACAAG
AGGTCTTCACAGAGAGCCTTATCTTGAGAGTAGGGCAGGTTTGGAGCAACAACTATGTTG
TTGTGGTCAGAAAACTTGTGCCGAATCTGGGACCAGATACACCCACATGCCATCACGCCA
CAGTTCAGGTTGTTTGTGCCGAAAACCACTCCGGACGTGACAGCAGAATTCACTTTGGCG
GATGAATTCATGGTGCACGACCTGGTgaatcttgaagaaaagcatactcccggtgctccc
gacttgacgctctttctgcaatgttgg
>NODE_596_length_352_cov_3.707386
CCGATCCGTTCATCTTGATTTTTACGGCGCGGTTTTATTACTCACCAACCTGAGCCATTT
TCCTGCATGACCTGTGTCCCTATCAGGCTTAAAGACACCGGCTGATAGTTTACATAAATC
TGCCTTGTGGTTTCGCCCCGACCCGGGAGGCTTAAACGGTGTATTATTCCAAACATATGC
ATTTTAATCAGCTCGGTCACACTTACAAGAACTCCAGTTAATAAGGCCATCAATCAAGCG
CATGTGCAGGGGAGGGGAGAAGAGAGGGGGGAGAGAGGGAGAGAGGTTTGTGGGTGCAGT
GCTGCCTGATTAGGATGAACCTTTTACCTCAGAGGGTGCAGATCTACAGACTTTGTTCGA
CATGTTTGGTGTCTCTTTTTATTTTTAGTGTTTGCGTTTCTCCGCCATCACTGGAATACT
CAGTTAGAATGAAGGCTGGATGGAGGGTTGCGTCTCATCTAAAATTGAATTGGTTTTTTT
TTTGAAAATCCAATCt
>NODE_597_length_470_cov_17.346809
TCAGTGAAGTCAGCCATTAAGAAATGACAGGTATTGCTATCAGGCTTCTTTATAGGCTAT
TACCTGCAATGACAGCAGCTGCTGCTGCACCACTGTACGGCCTATCACATTATTTGCAGC
TAAAGTCAGCTACTGTGTCATTTTGCCTCATTTTCTTGACAGTGCTATCATAAATCCATT
GGGCTGCAGGGGAAACTGTCGACTACCTCGATTATCTTCATAGCCTGAATGAATTCTGAA
ATGTATGTAACAGGCAATGACTGTTATGGATCAGGAGCCAGGGCCATATTCTCACTAACT
CTCTCTCTCTCCTTCCTTGTATCTCTCTCAGGTGATGTGCTGATCGAGGGCTTGAGGGCT
CAGATATGCGCATAAAACTGAGTAAAAGAGGCGAACTTTGAAGCACACAGTGACAGCTCA
TGACTACTGACGTCAGCTCTATCTCTTAAGATATTCTAAAGATACTGAACGGTCAGTGAT
AGGATCCTTTTCTATTATGATGGGCCATATTAAAGAAAAAAGGTAACTGGTACTATGGGC
ATAAAAAATAGAAATGActgcattttttaaaatgaaaccactttaatttttatcaatttt
atgacagcatgtta
>NODE_598_length_561_cov_20.491978
TGGTGAGTGACTCGTGATATCGAGTGAGAGGAGGAAGGAGAGGGAGCTGACTTGGGGGGC
ATCGTAATGCTGCATTGCCGGGGGATCAGGGCAACTCGGGGCACTGCCAGGGGATAGGAC
AGAGCTATCATGTCGCCCATCCTTCTGACAGGCGCACCCGTTTGATGGAGGGGCTCTCGC
GCTCATCCAGGGCGGGCCGGGCCAGTCCCAGAGGTGAGTGGAACTCATTCCTGTGCTCAT
CGCGGTCGCTGCCCTCATGGGAGCTGCTACAACTGCTCAGGCTATCAACAGGGGAGCGTC
CCGAGTCCTGGCGGGACGAGGGGTTCTGGGGAGGTGGTACCCCACCACCGTAGCCCCCCG
GTGTGCTGCTGGTGCGATCTCTAGGAGGAGAAACAGGTTCGGACTTGATGTGCAGGCTTT
GAGCAGAGGGCAGGGAGAGATTTGAACCCTGACATAAGTGAGAGCTAGAGCAATTTCTGT
TGGAAGGAGAGGAAACGCAAGAGGTTACAGAGTTACAGAGCAAGAAACAAAGTGACTCGC
ATGCAAGTACGCATACACACACACACTTGTGAGGTGTCATTTGTGTTCAAGTGAAGATTG
AAAACAGTAAAGGAGTCTTAGATATCTGAGTGTGGCATCTCAAAAAAAAACAACAAAAAA
CGTATGTGTTACATCATGCATATGCCAACAACACCTCAAAGTAAg
>NODE_599_length_832_cov_17.740385
CAGCGCCTGTCAATCACGGCGCATTCCAACCAATCCCAAAGCTCCCTTTTTAAAAGCAGG
TTTGCCTGCTGTGCTTTTATATTGCACCATGGCCTGTTTCGAAGCATTTTTACTACCACG
GTTATTGCCACAAATCAAGAGGGCAAAGTGAACGGCATGGGACTCACACCAACTTTAACG
AAATTGAGTCTGGTTCCTACTTCTGCGAAGTTCACGGCCAAGAATTTCACATGCAGATGA
TATACAACAAGGAAAATGGGAAACAGAATTTCTAGGTGTATCCTGGGTGCTGAATTGGTT
TGATTTTGCAAACTCATAGCCAAACTCACAACAAAACATGACAAGCCTTTCGAGGTTTAG
TGGCTGCCCTCTCTCTTGCGTCAACCCCGGGGAGAGCAATACTGAACCCAGCGTGGTGCT
GCCACCTTTGGCAGGAGAGCACATGGGACACCCCACTGGCAGTTCCTTAAAACTCTGCCC
CTCGCACAATTTGCGAGACTACCCTGAGACGAGGTCCAGTGCATATGTTGACCATTCGGT
TCCCAATTTTTCAGACTCTGGATACCCCAGTCACCGTTTAGAGCACAGCCCTAGGGGCAT
TATCATTGGAGCCAATCTTTCTGGAGCCGGCATGCCACCCGTCACTGATCAACTGGCATC
AAGAGCTAACCAACATGGCGGGATTGGAAGGTATCGTGACTTCCCTGGCTGCAGAGACAA
CAGAAGCCATACTTTTTTCACAAGTTATCAGGAGCAGGCCCACGCCTCCGCCGACGCATC
CCGAGAGCTCGGCAGCCAGATGATGCTGGGGCTACCTGGCGACCTCCTCACCCGGACTCA
CCCCTATGGCCAAGCCATCAGCCCCAAGGGAAACAGCCAGCAGCTTGTCACACAGTTCCT
GGGTCTGTACAAACCCCTGAACATGGCAATTCAGCGTGGAGGAGGCGACGCTTTCCTCAG
GTGCTCTAAGCAGACa
>NODE_600_length_489_cov_25.257669
CAGAGCTGAATGGGGCTGCTCTTTTGCTCGCTGGAAACGGGAGGGAAAAAAAGTACACTT
GTTATCTTGTGAACCCTCAAACATGTAAGATAGGAATCTCTTGAATGTCAGCGACAGAAA
TGGAATTAACAAGAGATCTTTTTATTGTCACAGAAGGTCATTAGGCTGCCAATCGGGGTA
ATTATGGAAATGATCTCCCCAGCTCTTTGGAATGTTTTCCTGCTTCCATAAGGACTTGAA
AGTGTTCAATCAGCCTCTCTCGTGGGAAAGTTCAGCCATAACTGCAAGTGTACCAGCAAA
ATCAAATTAAGCAAAGAGATTTCATTAGTATTTATAGCCCCGAGGCATTTGTAAAAGTAT
GGAGCAGCAGAGTAATGTGGGACTGTGGAGGGGAGAATTATTGCTTAATGACAAAGGCCA
TACCTAGAAGACATACACATAGATAATGAATAGGAGGCATTGATTGCATCTTTAAAGAGG
ATTCTTGAGGGATTGTAAAATATTGATGCTTGTGTGGCTGACTTTGGACTCCCGGCATGA
TGGGTGTGAGGGTGGTAACTTTGTTTGGATGTTACCACTATTTAGCTGTTCACTTGATCA
TTCAGCGATGTTTGATCCTGCAGTTAgaagtag
>NODE_609_length_145_cov_19.737930
CAGGGGGAGAAAATCCCATCAGGCAGTGGAGTGAAAGTTAACTAAGGTAACCTGCTGTGA
ACCTGATGAAGATGTCAAGCCAACATATGGCAAAAAATGTCTATTGTCAGAACAAGGAGC
TTTCTTCCCTCTAAGGGAGGGGATGGTAGAGGAGGAGGAGATGAGGGGTGGCTAAAGAAA
ACTAGGGGGGTTGCACAACCTAAAGGAAGGAATAACTGCAGTGGTCATCGTTTTACTTCT
GGATCAGTAGTCTTATTCTGGCCGGGAGGAGGCCCAACCCCTCTACTCA
>NODE_610_length_357_cov_2.392157
GTAGAGGAGGAGGAGATGAGGGGTGGCTAAAGAAAACTAGGGGGGTTGCACAACCTAAAG
GAAGGAATAACTGCAGTGGTCATCGTTTTACTTCTGGATCAGTAGTCTTATTCTGGCCGG
GAGGAGGCCCAACCCCTCTACTCACAATTAAAGGAGTAAGCAGATTAACTGGCATCTTTC
AAAGGCCAGCAGAAAGAAAAACTCACTCACAGACGTTTAATACATTTTTTCCCCCTTTGC
CTATCAAGTCTCGCACTGCACACGGCAAATGGCATTACATTTCATGCTGATTTAGTGAGC
AGAGGTTTGGAGAAAAGAGAAACTTCTTAAACTGTGATATGGTCCTTAAGTTTACTAATA
CTGATTGGTCACACTATGTTGTTACAAATGAGGATTGAGAACTGGGAGAAGCAGTGAAAG
CCTTAGGTCGCTCATAAAACTACCTGGATTAAATCAGAGCAAATTTATGTTTGATATTAG
ATTGATTAATTAATGGATCTa
>NODE_611_length_322_cov_3.546584
AAAGGCTTCAATTTGCTAGGGAGCATAAAGATTGGACTCTGGAGCAATGGAAGAAGGTCA
TGTGGTCAGATGAGTCCAGATTTACCCTGTTCCAGAGTGATGGGCGCATCAGGGTAAGAA
GAGAGGCAGATGAAGTGATGCACCCATCATGCCTAGTGCCTACTGTACAAGCCTGTGGGG
GCAGTGTTATGATCTGGGGTTGCTGCAGTTGGTCAGGTCTAGGTTCAGCAACATTATGTG
CTCAAAGAATGAGGTCAGCTGACTACCTGAATATACTGAATGACCAGGTTATTCCATCAA
TGGATTTTTTCTTCCCTGATGGCACGGGCATATTCCAAGATGACAATGCCAGGATTCATC
GGGCTCAAATTGTGAAAGACTGGTTCAGGGAGCATGAGACATCATTTTCACACATGGATT
GGCCACCACAGAGCCCAGACCTTAACCCCATTGAGAATCTTTGGGA
>NODE_612_length_547_cov_11.936014
AAAAAAAAAAAAAAAAAAAAGCCTGACAACTCTTAGCGGTGGATCACTCGGCTCGTGCGT
CGATGAAGAACGCAGCTAGCTGCGAGAACTAATGCGATTTGCAGGACACATTGATCATCG
ACACTTCGAACGCACCTTGCGGCCCCGGGTTCCTCCCGGGGCCACGCCTGTCCGAGGGTC
GCCGAGCAATCAATCGGAGACCCCCTCGTCTCCGCGGCTGGGGCAGTCGCAGGCGGTCCG
TGCCGCCTTCGTCCCCCTAAAAGCAGACCCGTCGGGACGCCCCGGAGCGGCGTGGCGGCG
CTTGCGCCTCCTACTCTCGCCCCGGGTGGGTCTCGCTCCTATCCCTCTCCCTGCCTCGCC
CTCTCGCGAGGGAGGAAGGGGAGCGCCCCTCCTTCCGCGGAAGAACCCCTGGGCTTGAAA
GAAGGCGGGGACCTTCCTCCGTTGCCAGGGGTCTCGTGCGCAGGGGGAGAGCGAGGTGCG
GCGAGGCCACCCCGGCCTCTCTATCCGCTCGGAGCCCGCGAGCCTCCCGCGAAGGGGAGC
CGCGGCCACCGCAGACCTCGGATCAGACGAGACGACCCGCTGAATTTAAGCATATTACTA
AGCGGAGGAAAAGAAACTAACAAGGATTCCCTCAGTAGCGGCGAGCGAAGAGGGAAGAGC
CCAGCGCCGAATCCCCGTCCGATGGGCGGAC
>NODE_620_length_430_cov_18.253489
ACACACACACACACACACACACACACACACACACACACACAAACATGCAGATGCCCGGCA
ATACCACATGCCCCCTCAGTGTGTATATGTGTGTGCGCAGGGCTGGGTGTTGAGCGCATC
GACTGAGTATCGATCCCACCACTCACCTCCCTGCAGTCAGCTCTTGTCCTACATAGCATG
CCCTGTCTGATTTCTCCCTTAATGGCTTTTATCCAGCTCCAATCTTTATTTAAACTGAAA
AGTAGGAATTAGCACCCACTTCTATCCTGGTCTCTCTTACCTTTTCTTTTCACTGTCATC
TCGGAGTGGGTATCGGCGAGTATCGGTCCATTGACCCTCACTCCCTTCCTCCCCTGGCTA
TGATTGACTTCCCACTCAGAAAAATGCGCGATACACCACTGCGTTACTTGCATTCCTCCT
CAGTGTTCCTTATATGCGTCCTATACAGATAAGATGCCGCGTGTCGCTGCAGCAGCAAAT
AGTGTTTATTTCTATTATTGATAAAGCTGCCCGGTGCTGTGTCGATTCATTGATTACGAG
TTCGGTCTATAAAATGTCAGGAAATGGTGAAGAa
>NODE_621_length_540_cov_13.918518
TCTCATAGATAAGCAGCAGTAATCCTGGTGTGTGTGTTATTGTGTGTTTTCTGGAGGAAT
CTCTGGCTGTGCGCCGTGGGACCGGGAAACAGTTTAAAATTCAAGAATTTAATTTTGCCA
CATTTTCCCAGCTGAAAATGAAGCGTCATTAAGTTCTTGTCCCCACTTTGGTTTTTTGAA
TGAGGTTTTAAATGAGCCCCATTTCTCTCACGTCGATTACATGTCAGTTTTCTAATGACA
AAACAAATCAGAATTTAGCTCAAGCACTTAATCTCAAGTCATCATCTCTATTTAAGATCA
AAACATCTGATGAGTAGATTATTTTCCCCAATGCTCGATGAGGATCCCTCGCTCCAGAAG
CCCCCTTTTAGGAAGTGTTCCCATGTTTGACAGCATGCCAGTCTCAACAAAGGGGAAATG
CTGAGTTCCCTTTAATAGATCTATATTCATTTTCAAATGAGTTGATTAGCCAGCACAATG
TCATTGGATTCAGGGGCCCATTACACATTTATGATGGTAAATTACTGAACATTTACAATC
CAAATGAAATTTCATGAGGAGGGGATATTGAAAAAATGAAGGGAGAGAGACGCTTTGCGT
TCATCCCTGTAGCCTTGCCTCATTGCATCTCTCTTCCTCTCCCTCCCTCTCTGTCTCTCT
CCCTTCCCCCCCCCCCCCCCCCCc
>NODE_622_length_145_cov_53.468964
GAGAGATTTGTCCATACTCACTGACAGGTCACCTTCAAACGCCAGTGGCAGACTGTTCAT
CACCATGCAGACGAGCATCTCATCGCTGCAAGTAAATATTAAAGGAAAAGAATCCAATTG
ATTGTGGATGGGGCCGAGAGGCGTCACTGCCATATATTTCACTCAGAGAGCTAATGCTGT
GGCCCATGCACCCACACCTAGAACTGCTCCCCCTTGCCAGAATTATGATTCTACCGGGAG
CCTGTGTGGCTGGCTGTGGGCTCAAGGTTACAATTTAAATTGTAAAAAG
>NODE_626_length_145_cov_2.744828
CATATTTATCATATTTCAAGACACTGTGAAGTCAAAACATGTTTGTAAACATTTTGTGTG
ACAATCTGCAGGAGTGCTGTTTTTATGCTCTCAAACAGCGTTTCATGCGCTGAAAATGCC
ACTTTGGCCAAACGGTGTCTCCTCCCAGTATCTTGACACAATGTCACTTGAAACAGCTTT
TGCCTTCATATTTATCATATTTCAAGACACTGTGAAGTCAAAACATGTTTGTAAACATTT
TGTGTGACAATCTGCAGGAGTGCTGTTTTTATGCTCTCAAACAGCGTTT
>NODE_636_length_272_cov_13.724265
ATCCCTAAGGGCTGGAATTAGGGTTAGGGTTAGGGTTAGGGTTAGGCTTTGGAAAACGGT
CAGTGCTAGAGACATGAAACTTGTGTCTACCCCCCCATTTGCTGCCACCGCCATCGCACC
GAACCCACTCCCGAGCCTCTACCATGTCAGGAAGTGGGAGTAACCTGTGATTTTTTGCTG
TATCTCGGGACGGGAAGGTCGTAGAGATTCGGGACCAAGACTGGCGTCTTCAGCATAGCC
AAATTAGGTGGGGCAGGTGGCATTTCCAGGTGTCTAGCACGTCCGCTTCCGGAGATATTG
GCCAAAACCTTCTCCCATTCACTGACAATGGGCCGTGCAGAACGCAGCCAGTTTCAAAGT
GCTGAGGCCAAGAAAAGTGCCCACAGACGGTGTTTGGGAGCACGTTTCAGACCGCT
>NODE_637_length_145_cov_5.248276
AGTTTCATGTCTCTAGCACTGACCGTTTTCCAAAGCCTAACCCTAACCCTAACCCTAACC
CTAATTCCAGCCCTTAGGGATAGGGTTGGCCCATACTACGGGACCCAAAAAAAGTGTCAC
TACAAACCTATACCAGTCAACTCAGAGCGGTCTGAAACGTGCTCCCAAACACCGTCTGTG
GGCACTTTTCTTGGCCTCAGCACTTTGAAACTGGCTGCGTTCTGCACGGCCCATTGTCAG
TGAATGGGAGAAGGTTTTGGCCAATATCTCCGGAAGCGGACGTGCTAGA
>NODE_640_length_404_cov_2.183168
TATCTGATGAGAATGTAAAGTGCTATTAGGTCACGGAGGAAAGTTTTAGGTAGGTTTGGA
GTATGACAGGGTGTAATTAGAGTATTTCATGACCATTATTTGTTTAAAGTGATCAAGTAC
TTTATTTCTTCCATATTTTAGAGTGTTTTTCCCCGTACTTGTTTTTCTGCAATTCTACAG
TTTCATTTAGCAGATGCTTTTATCCAAAGCGACGTACATCTAAGAGTAGATACAACACAA
GCAAGGATCTAGTCAGGAGAAAACGACCTGGATAAGTGCCATAGAACAAGTTGAAGTGTG
AAAGGACCGTGGTGCCTATAGGCAGTGCAGGAGGTAGTTGTTTTTTGTTTTGTTTTGTTT
TTTTGCACTCTGTCACATGCAAAGGGGTTATTTCATTTCTTTTTCTATTTAGTCCCTTTT
TTtgttttgttttttcttatcattgtttactctcttacatgcttgttgagtcatctgtaa
agcattttcagttgcactaacctgtatgaaaagcgctgtagaagcaacaattctactgat
tagggtag
>NODE_641_length_485_cov_7.956701
CTAAGCCTTAAGGCCACCATCTTTTTTTTCTTTTAGAACAACAGAAAAAAAAAATCTTTT
TTTTGGGAAACTTAATGTGCCAGTGTCTATACTCATTACTCTTCATACCTCAAAATAAGA
AAAGGAAAATCTAGTGCCATTTCATTTGTCATTCTTTTTGAAAGAAGTTTATCTATTTGT
ACTTATCCATCGGAGACATGCATTCGCATGTGGTCATTGAAGAGCTCCATTTGGTCGAAC
TTGGCAGGGCAGACGGAGCACACGTAGGTGGTCCCTTCTTGGCAACTCGCTTCTGCAGCT
ACACCCACTCCTGTTCCAACCCCAGCCCCTACTCCAGCACCTCCACTTACTGGCATGGCG
AGGGCCACCACTCCAGCTCCAGGCTCAGGGACAGCCATAGGCATGGGAATGGAGACGGGG
CCCGGGGTACCTGCACTGACCGGCAGCCCTGTGATGGCGCTGGCTGTGCTGTGCAGGGCC
ATGTGCCTCTCCAGCAGGGTCTTGTGTGAGAACTTCTTCTTGCAGATGTAGCACTCATAG
GACTTCTCTCCACGGTGCAGCCGCATGTGGACGTtgagagagctcttctgggtgaaacgc
ttgttgcagatgctgcactggtaggctcg
>NODE_644_length_310_cov_1.590323
GTTTAATCATTGCTGAATGAATTCAAACCAGAACTGGGTTCAAAGGCCAGTACAGGATGT
GAAGGCTGCCCATGGAGCTTGTTGAGTTGTTTTCTTCTCTTAAATTGCATTCTGCAATTT
TTACTGCTGACCTGGAACTGTAATGAAATTGCTCCTATGAGCGTGGCTTGCCATGCTTGT
TAAACTCTGGACTCAACTCTGAACTTCAGCCCACTCAAACCTGCTCCCTCAGTTTTTATT
TAGTGTACGGTAACACTTGAGAGCCATCGATCAGCCCAAGTCAAAAGGTCTTTATTTAGT
CAGCGCTGGATACACAGTGGAGCGAGGGTATCAGTTCTATCCACATTGATTTTTTTTTCC
CGttctgtatttctcactctgctgcgtcacttggtctcagtatttttcaaggataattga
aatccattcattgtaaaaactgctgcctgatttg
>NODE_645_length_328_cov_1.661585
TAAAGGAACCACTGGTGTTGGCTTCAGAGTCATTGTTTACCATCAGAAAGTTCTGTCAGC
TCTTGACTAGCAGACCAGAACTATTCCTACACGCTATACGACAAAGCTCATGCCTCACTC
CTATCTAATTTCCTGCCTCAAACTGCATAAATCTGTCCTTATATAATGTCCCATGTACGT
TGTTCATCTCTCGCTGAGCTTCTCCTTGCACCACCTCCTCTCTTCTACCCTGCAGCAACT
CCCCATTCAACCCCATCCTCGTACCATTGTGCTCAACCCTCTTTTCATCCAGCCCCTTGA
CCTCGACCCCCGTTCCATCAGTCCATCCTTGACCCTCATTCATCCCCGCACCTAGCTTGT
CACTCTGATAAACTAATTTGCTGTGGTCTTTGTTAGTGAAGGGGCGCTGAGCACCAGAGT
CAAAGAGACGAGGATTAGCACTTCACTGTGGCGATTGGAAGTCAACACTCTg
>NODE_654_length_492_cov_9.109756
AAATTAATCAGGTTCACTCCACCTTACAGAACATGTGCCATGCATATCTTACATTTCATA
ACAGCCACAACAGTCACCCATACATCCAGCATATCTATCATTCAGGAATAGCTCAACACA
TGAAGGTCCAGCAATAAAAACCTCTTCACATTTCATCTCCAGGTCTTACATCAAGGTGAG
GCAGGGAGGGAAAAGGATCAATCTGAGCTACAGTCAAGTTTACCATAAAAGCTGTGGCAG
TACAATAGCAGACAGTATAACCACTGCAGTGCAGTACTGTATACAACCAGGTGCTGATAT
TCCTGCCTTTTAGAGCCCACACAAGGCTAACCATGCTGGGTAACTGATCAACTACAGCTG
CCTGCACAAGCCCAAGGCAAACAGAGAGAGAAATAGAAAGCAGAGGGAGACGACCAGCGA
CAAGCCTGGCCGCTCTTGTACTCACCAGCACTGGCAGAACACAGCAGAGACACCAAGAGC
ACAATCACCAGCGTCAGGATCTTCACATTCATTTCTGCACTCCCCTCTGGCTCTCCGCTA
GTCACTCGCTGATATACTGTAGTGGTGTGTGTGTGTGGATGGGAGGGAGAGAGAGAGAGA
GAGAGAGAGAGAGAGAGAGAGAGGGGGGGAGAGCAG
>NODE_658_length_915_cov_13.097268
GTGACAATTTGACTGAATGCAGCATGACAGCACATCCAAGCTGTACTCGTAAACTGCTGG
TAACGTGCGTTTAGCAAAGCAATGCACCTGCAGACTGGGACACTAGTAAGACCTCGAGCA
CCGAGCATCACCAGGACTGGCTGAGCTGCAGGAAAACGTGCTCTGGATTTTTCTGAGCTG
ACTGAACTGTGGTTCACGTGATAAACTGGTTAACGTGTTAGCGAGGAGCATGACAACATG
CCATTAGGCTGTAGAAATGTGTTTACTGTATGTGCAAATGTTCAAAGTTCAGAAAAAGGT
GAAAGAATTTGTCACCCAGCCCTCTGTCTCCATCCAGGCCGTCCCCCTGCCTGCTGTGAC
CGATTTTGTATACAGGAACAAAAAAAACTGCTTATTGGAACCTGTGACGGATGGCACGTT
CATGAATCCCCCATTGAGATCAAGTATAACTGTGTAGTGTTAATTGTGTACTATTCACCT
TGTACAGCTGTATTCCTACAAATATGGTTTACTGTATCATTGATACTGTAGTTTCAAAGA
CGTGAACAACTATTTTTATGAAATGCGACAGTACTGATATATTACATTTTGCTAAAAAAC
AAAAAACTTGTTTACTGAAAGATATTCTGAAATACTGTCAAATAAACTCTTGACATGGTG
TAAAATATTCTTTTCTAGAGATTTTTACTGAAAATGAGCCAAGAGCTGAAACAAATAATT
AATCAATGAATTTTGATAATTGTTTTTTATCCAAAATGAAAAATGGTAAATATTCTTCGG
TTTCAGCTTCTCGGATGTGTGCTTTCATGTGTTTTGTCATTCTAAATTGTGTATTTTGGG
GATTTTAATTTGAAATAATTGATTAAGTGCGATGGTGCCACTATTTACCAGAGACTGGAT
GAAACACTGACAATGAATCAAGTTGAAAATAGGTTTTAATCAACACATCAGTCTCATCAT
TTCAACAGTCATTTACACATACACCTTTCCAGTCTCTTCACACATTTCAACTTTAAAGTC
GCTTCACACTCACAAAGTTTTCTCTTTATTGGAGCTGAt
>NODE_659_length_407_cov_1.348894
GAATAAAGAGGGAGATGCGATATTAGACAGGAGGGAAAAGAGGGAAATGAGAAAAAATAA
GAGTTTTGAATTGCAGAGGAGATGTGAAACAAGAGGCAAGGGAAAGAGAGAAGAAACGAG
AGACGTAAGTGGAAGAAAGAAGACAAAGGGAAAATAAAGAAAAGGAAAGGAAAGAAAACA
AGAGTAATGGGAAAAGGGAGCGGGAAATTAAATGAAAAAAACAAATGGCATGAAATGACA
GTGGAGAGGGACAGTAGAGGAGAGAATTACAAAGAAGACAGAAGAGGGACAAAAAGATAG
AATAGCAGAGGAGATGAGAAATAATATTAAAGGGAAGAAGAGAACAAACAAGAGATGTAA
GAAGTGAATAGGAAAGGGAAACAGGAACAAAAGGAAAGAAAAGAAAGGAAAGGAGAGTtt
ataatagcaaggagatgagaaacaagataaaagggaaggataaaagaaacaacaggagat
agaagaaaaggaatttggaagtaagatgaacagacgaaaaggaaaggaaaggaaaggaaa
ggaaaggaaag
>NODE_660_length_418_cov_11.071771
CTACTCGTTTAGTTCAGGCAGCCCCCCTCCCTTACCTCCCCTCCCTCTACCTCTCACGGT
TGCCCCATTTCACCCCTCCTCCCTTCCTCTTTACCCATCCCCTCCCTATTTTTTCCTTCC
TCTCCCCCCCACCTCCCACTATCTCACCCTCTCTCGCTCTATCACTTTCTCACTAGATTA
CCCCATCTCTCCCTCTCTCTCCCAGCCTCACCTACTCGATATTCCAGCCTTGTTCTCCTG
CAGTCTCCAGCACAACTTTCTGACCCACTTCCTCTCTCCTCCCTGGCCCCCTGATCAAAG
CCTGCAGGACGGCATCGCCTTGGGCAGAGGAGAGGGAGCGCGAGATGGGGGGATGAAGGG
ATCCGAGCTGGGAGAAGAGAGGAAGAGACAGATAGAGAAAGGATAGAGCGGCACGGGAGA
GAGGGAACAGAGAGATCACAAGGACAGGAAGAGGAGCCAGGTGCCCTCTCAGCCCAAGGA
CAAAagctcttcctggctgatcacacacacacacacacacacacacacacacacacacac
acacacacagagtcctgtcagc
>NODE_661_length_544_cov_15.823529
AAAAAAGAAAAAGGGGGAGCACAAAATAACGACATGTCTGGCGTGTCTCTTTGTGCACAA
ACACCGTGCCCTTTTACCTATCAGAATGATTGTCCCGCCATTATGCGATTTAATGGTAAA
ACACACATACTCTTAATCCGTCACTGCTAGGCTTACAGTCGACGGGAGGGAGGAGAAAAA
AAAAGAGAAAAGAACATAATTATCCAGTTTCTCATCTGTTTGCACAAATAGGACAGAAAA
CCCCTCAAAAACTGCTCAACGCTATGGTAATTTGCCACAGAGAAACATTGGAAAACAAAT
GTGTTCAGGAAATGTAGATGGGTTTTTAAGGTCTGAAAGCCACAGCTGCTTGGCAAGCAG
GAGCTGGCTCCTTTTGTCTTTTATCTTCTTCTGTAATGTGCACAGGTGCTGCTTAATTCA
ATTGGAGAACGTTGCCATGGTTTTACATTAATATATTTCCATGTTACCATTACGACTGTT
GTCATGGAGATGATAGGACCTATTTGAACTGAAAGCAGTGATGGTTTTATGGGGGTACTG
CTCTCTCTCCCTCCTCTCTCTCTTTTTTCTCTCTCACTTTCTCTTTCATTTGGTTGCTCC
ATGTCAAGTCACATGGTATGCAGCCAGATTTAAGGCTTGACTTCACTGTTCATTCCCCCC
CCCCCCTTCTATTTTTTTTCATACTGac
>NODE_662_length_145_cov_50.799999
TCGGAAAACAAATACAGCAACACTGTCTCTGATCATCATTTGATAGTGTGCTGACACGCA
AACTCTATTAAGCTGTCTTCAAATATGCAAAAATGATATGATTTTACAATGATTACATAT
TCACTTCCCCAGCTGGCTGGCTCCAAGCGTCTCCATTTGTCATCGACTATTGTGTCCAAT
TATATGATTAGCTTTGAACACTCCAGCACTTCGAGAGCTCTCGTGTGTTCTGCCGCGCAG
AGTGATTCACAAACAAAGTCATTACAACATGTATTCACACATATCAAAT
>NODE_663_length_514_cov_18.134241
TGATGGCCCCTGGGTGGTACTCCTTTGAGGGAGAAAGAGGAGATTAGAGTGGAGGTGTGA
GCTCGCAGTAAGATTACATTTTCCCTCTTTATAATGGATAAGTGCTTCTCTTTTTTTTCC
TATTTCACTCCCACTATTCTGCTTCTGTTTCACAGTGTTCCATCTCTCCCTGCCCTCCGT
CACCACACACACATACGCCGAACACACACGCACACACACACATTAAAAAGCATACACATG
CACATATGCGTGCACACTCCAAACACACGCACATCTCTCCTCTCTCCCTCTGTCACCCTC
TCCCTCCGTCCTCCCTCACTTGATCCTTACACCTACGTGCTACAGATGGTTTCATTTTAT
AAGAGATAAAACCACATTTGGTGGAACTGATTAAACAGAGGGAACAACATCCCCATCTGC
CATTTATTCCAATCTGAAATTGCTTGGGCAGATGCTGACATCTTTGGAGATGATTGATTC
ACCCCGTCTGGCCAGAGAGGAGTGGAGAGGCAAGCTGAGCTGGATCCTCCCCGGGCCTGC
AGCTTCACCGCCGCCCTGCCACCGCTTCACCACAGTGTCACTTCACCAGCGATAGAGCCC
TCATCCTCCTCCCCCCCTCCACCACCTGCAGTCCCCCATCCCttgtctgctgcgagct
>NODE_664_length_515_cov_8.943689
CTTTGATTCAGCCTTACAAAGTGAACAGTGTCCTGTAGCCCATTAATAACTAGAACACAC
TCTAACTCCCAGATGTCCAGTAACCTTTCTGTGGGCTCAGTGATTAACACACCATGTCCA
TTAGACATCCAAACAAGGCCAGCTGTAAATTAACAGATCATGGTGCCTCCCCCCGCCTCG
CCTCTCCACAGATGGTTGGTGGGGCTCCGCTGGGCAGGGAAACTGATTGGTCCAATTCTT
CCTCACAGGGAGACATCCATGAGGATTTCTGCACTGTGTGCAGACGCAGTGGCCAGTTGC
TCATGTGCGACACGTGTTCTCGTGTTTATCACCTGGACTGCCTGGATCCACCCCTGAAAA
CCATTCCTAAAGGCATGTGGATCTGTCCAAAATGTCAAGATCAGGTAACCGCAGCAGCCG
AGACTGATCCTGAGTCAGGGGGAAGGGGGTACCGCAGTCCAGAGAGGAGCCTCTCAGGGC
CTGTAGCTGTACTGTAGGACTGTTCAATCCTTTGTAAGCATATACATGATGCAGTATTGT
TTTTTTGTGCTTCTGTCTCATTCATTGTGTCAGTAAAGATTGGCATCTCACATCCATCCA
CTCCATTGCTTGTCCCTTCTCGGCCCCACCACAGGGTGGCGGCTCAATTTGTCTTCCTc
>NODE_665_length_421_cov_7.729216
TGATCAAGCCTGGTGCCAGGGATCTCAGCGGAATCTACAAATTTATGTGTGAGTATGCAC
TTGTCTTTGGTGAGTCAATGTTCCATGTTTGTGTGTTTACGAGCAGCATGCGGAGATGTG
TATGTGTGTGTGTGTGTGTGTGTGAGTGTGTGTGTGTTGGGGTGGAAGGGGGTTGGACTG
TGGTTGCATCTGGACTCTGGGAAGCAGGCTGATCAGTCTCTCTCACCCAGAGCCTAGCCC
AGGCAGCCTAGGAGTTTCAATCAATAACCAGTCCCTGTAGCTGCCCCGAGCAAGCTGTTT
GAAAAGTCAGAGTAGCATGAAATGGCCATTATTAAATTACTGGGACGGACACATTTAGAA
GGCCATTGCATTAAGAGAGCAAGCTCTCCCAATTAGTGGATCAGCACATTAATAGCCCTG
TATGAGAACACCATCTGATCAAAGATTAGACACACACACAATCTATTGACCTATTTTACT
GGTGCCCTGATGGCTACATATAGCATTTGTAAAGTATGTCCTCTAACTAGAATGAATGGT
GGAAATCTATTTTCTGTCTTTATGC
>NODE_666_length_723_cov_8.983402
ATCCCCGGGTTAAATCATGGTGAGTCTTTTTGAATAGTTAGCTCGCTATTAATGTCAAAT
ATAAGTCCAACTATGTGTGTGTATGTGTTCCTTCCTCCCCCCCTTACCAGATATGAGCTC
AGGGTGATTATTTGGAATACAGACGAAGTAATACTGGAGGACGATGATTACTTCACTGGG
GAAAAGTCCAGTGACATATTTGTCAGGGGGTAGGTACAGCGGGACGGGGCCACCAAGCCT
CATCCCGTGGGTGTAAGCTGTGTGTGGACTTTTTTTTTTTGCAGTTAACCATTATTTTTT
TTGTTTTGTTTTGTTTCCATTTTTTCTGTGTGCGTGTTTGTGTCGCGTCTCTCTGTTTGT
GGTGTGTCTCCTGTCTGTCTGTCGTCCTTTCTCTCCTCTCTGGTCAATGCTCTGCTGGTG
TCTAGCTTTGAGCTTCGTGTTGTTATTTGGAACACTGATGACGTAATTCTAGAGGACGAT
GCTTTCATGACAGGAGAGAAGATGTCTGACATCTATGTCAGGGGGTAAACACACGATTCC
ATCGCATGGCTCGTACAAAATACCCTCCTTCCCTCCCCTCTTAAGCCCTTGAATCATTTT
TTTATGACCCTTCCTGTTTTAACTCTTCATCCAGCACGCAACCTCGCTTGTCTGAAACTC
TCCTATCAGCACGCTGAAGGCCTAATGGAACGTTAGAACAGTAAGGGACCAAACCACAAG
AATAACTTCAGTGTGATTAAAAGCCTATCAAATTTCAGGTAAATCCAACAGCCTAAGCTG
AGCTTATAAAGCCACAGTTTGATGGCATTAATACATCAGGACTGATACACCAACATGATT
GTTGGATTCAGACTTATGACACTAAta
>NODE_672_length_145_cov_1.882759
GGCTTTGGAAAACGGTCAGTGCTAGAGACATGAAACTTGTGTCTACCCCCCCATTTGCTG
CCACCGCGATCGCACCCAACCTACTCCCGAGCCTCTACCACGTCAGGAAGTGGGAGTAAC
CTGTGATTTTTTGCTGTATCTCGGAACGGGAAGGTCGTAGAGACTCGGGACCAAGACTGG
CGTCTTCGGCATGGCCAAATTAGGGGGGGCAGGTGGCATTTCCAGGTGTCTAGCACGTCC
GCTTCCGGAGATATTGGCCAAAACCTTCTCCCATTCactgacaatggga
>NODE_673_length_464_cov_15.862069
CTTGATTTCCTATGAAAATTAATCGGCTATCAAACAATCTTGGTCTGCCGAGGATGATTA
TACAGCAGGGGCAGCGACAGAGGAAGCAGGGGGGAGAAAGTGAGAGGAAGAGAAGGGGGG
AGAGAGAGGGGAGAGAGAGAGAGGGGAGAGAATGCCCTTTGTGTAGGTGAAATGTGTCGG
GGACTGTCATCGTAATATACCTCAGTGAAATGAAGGTTAATTCTGATGTACAGCCTGCAT
GGCCGTCATTATCGGCGAATCATGAAAATAAATTAAGCCACTGAAATAGATACTCCTCTG
GTACGCGGCAGGGATCTCATGAAGGATGGACGGCTGAACTTTACAGATTATTATTGGGAA
ATAGTGCCGAATTCAATTAATGCACCTAAAAGACACCTTTATAGAGGGCAGCCATAATTT
AAATGACAGCAGGGTGTAATTTTGCTTGTTATAAGTCAAATTTGCAGAGTTTCATGTTTC
ATGCATTTTTTTTTCTTTCCTTCCTTCCCCCCTTTCTCGTTTTATCCCCCCCTTTCTTTT
TTTTTCCTGTTTGCTGAGGATCTTCTCAGTGCAAGAAAATTCCTGAAAAGACTAAAATAC
AATATAAt
>NODE_674_length_567_cov_15.723104
TCCCTTCTTCTCACTCATGGACTGTTCTTGTTAGCTCGAGACCGAGTGAGTAATTCAATA
AGTCAAGTATTCATTTATTACTTTCCTTTTCAATCACGGGGCATTTTTTTTTTAACTTCC
CCCATCCACCTCCACACTGAGAGAAAAAAACAAAAAACAAAAGTGATACGAGTTCTGCAA
CTTCCATCTGTGGCAGCGCTCGTTGTCTTACTGCAGCTTAATTACAAAATATTGGCGCCG
TTTTCTGTAAAGATTACTCACTGTAGGAGGCTCTACGTAATTTGGACCGGAGGGTTTGTC
ACAGAAAATAATACAATGCAACTGGGCTTTCTGTATTAGATTTCCGCTTTTAGCCTCCTT
GACATTTCAAGCTGCATGAACTAATACATCTGTTATTTGTTGATCATTTGATTATTAACA
TACTTCACAAACCAAATCAGCTGCCCTGCTGGAGACGCAGATACAGCTCAGCAGACAGTC
TGGGTTTTCTCGCCTGCCACGCACAAACACACTCGCAAAAGATGCACAATTCAGCCCTCA
GTGATAAAGGAAAGCGGGGAAAAAACATTCATCTTCCCCTCCTTTGAGCGTATGAGCACT
CTGACACCGGCATGGAACAAAGCCCGTCATCACATTCTAATCTCGAATTTCAGGGCTTTT
ATTTCACCCAAATGCCACCCTGCTGGCCTTGTGAattattgacagactgac
>NODE_675_length_733_cov_11.248295
TGAATACACACTACAAACCCTTACAACTATAATCAGAGCTGTGTTTCGCATAATTGTTTT
TGTCCTGCTGGTAAGTTTAGCGTTTCAGTAAATTAGCTCACTTACATAGAACCGAACGAG
AGTTTCTATACATGTGCAGCAAATCTATCAGGCTATTTTATCAACTGAGGAGAGGTTTTA
GTTTGTGCTATAAGAAATACCTATTTATGTGTCTCATGAGTGATTCACAACAGATCTGAA
AACCAAACTAGGACTTCAGTGCACATTGTTACACTAATAAGGCACCTTTTTTGGTGTTTA
CACGTGACAGAAATTGACAAATGTATTCCACATAAAAGCAAAGTTATGTGATGTGAACAC
TAGACCTAACATGCCTATGTATTACACTCCTGGCGGGCAGCTGCAGTAGAGGCAAGCATG
TACAGGCAATGTCAGCACTCATTCCCTGTTGCGACACGGTACCTGCTCATACTTCTCCAG
CTCAGTGTGGTAGATACTGCGAATCTGGCTCAACTTGCTTTTGTAGTCGGAGTGCTCAAG
TGAGCTGTCAGGTGACATCCCTCCCGAGCTGGTGGCAGCAGACACAGCAGCAGCAGCCCC
GCCGCCCTTCTCTGGCCCCGCGACCCCCTCCGCCAGTAGCATGTTGTCCAGTCGCACCAG
CTGAGGATCTTGAGGCTCCTCCTCCTGCGTGTTCCTCATTGAAAGGCCTGGCAATACAAT
AAACAACTGTGTTGTGGATGAAATGTCCACAGCAGACCCTCAACCTCCCATCTAGTTGAA
TTCTAGTTTCCTGTTTACTTTTGTTCAAATTTGCCGTGCTATTTCAAACCTTTAGCTAAT
ACAAATCGCAAAAAATATTTCCTAAAGATGGAATtat
>NODE_676_length_168_cov_3.321429
TCAAGTGACATTGTGTCAAGATACTGAGAGGAGACACCGTTTGGCCAAAGTGGCATTTTC
AGCGCATGAAACGCTGTTTGAGAGCATAAAAACAGCACTCCTGCAGATTGTCACACAAAA
TGTTTACAAACATGTTTTGACTTCGCAATGTGTCTTGAAATATGATACATATGAAGGCAA
AAGCTGTTTCAAGTGACATTGTGTCAAGATACTGAGAGGAGACACCGTTTGGCCAAAGTG
GCATTTTCAGCGCATGAAACGCTGTTTGAGAGCATAAAAACAGCACTCCTGCAGATTGTC
ACACAAAATGTT
>NODE_677_length_326_cov_1.739264
TTTAATATACAGAGATGAGTTTTTAACACTTACCAAAATTCTGCCCCACATCTTAAATGC
CATCAGCCCATTCTGAGTCACTGTTTGATCGCACAAAGCCTCACTATACCAACGGTGTAA
ACCATTTTACGATATTAATACCACATTAAGAATAGCAGTAGAAGTAGTTCCATGCTATAT
AATAAGATTCAGCACACAGCAAAACAGTATTTTCTCACTTTTTCAGTCATCTATAGAGGC
ACATAAGCGTTGTGCTGCACATTGTTTTCTCCATAAGAGGCCAACAAACAAGATGCTCCA
AGCCTTCGGGATTCTTCAGTAACAGTGGAGTGAATGATAAGGAGTTAAGCAAAGCTGCAC
AAAATCTTAACAGCACAAAGGGACGTGAGGTGACTGTTTGTATTGGGCAGCTCTCAGGTG
TTTAAGTCAGTGAGTATGTAGAAGGGCATTGCTGATAAAGATGTATGCAc
>NODE_678_length_641_cov_10.168487
AAATCACATCTTAGGCGTGGATGAGCACAAAAGGTCCTTCATGAATGAGGGAGGATGTGT
CAAAACAAAGCCTCCGCCAAATCACTGAAAACACTCTGCTCATTATTTGGCATTGTTTGC
AAAAAATACGAGTCTAGACTTCTATGATACTCGCATGCATTATTACACTGAAAGCTAGGA
GGGTTATCGGCATAACAGGCTCACCCACAATCCCTGGATTCACAAAGGGAATGATTGTGG
CTGGAATGTGGTGTGTTCCCAGGAAGACTAGAGAGGGCCATCACAAAAGGAAAACCCACA
CGGTGGGCACTTTTTCTTCTGCCATGTACAGGAAGCGAAATGAGAACTATCAAGTTTGAC
ACTATTCACAGCGCCTTCACGGGGCCCTACAATACCTGGCTGGGCAGACAGAATGCCGGG
CTTAAGAAAGGGGGGAAAACGGCTGGCAAAGTCTCCGTCACGTGAAAGCGTGTCGATATT
TCTGACACCTCCAGGCTACGTGCCAAATAAAGAGCATAGGGGCTTGTCGCTGTGGGGCCG
CTGGGCCCACCAGAATGCTGAAAGCTGGTACCCCTAATACTCCAACAGAGACCTGGGATG
GAAGATTTCTGTGTAAACAAGAAAGAAATCTTACTGCGCTTAAGTTTGGAAAAACTGCAG
GAAATAACGAGCAATCAAAAAAAGAAAGAAAAGCATTAAGAATACGGTCTCCTTAGGCGG
GAGTTAAGGTGTCAAATACCTCAGAGTCAAATATTCTTATTAGCCGTTATtgagattaat
gtgat
>NODE_679_length_309_cov_1.909385
CACACCTGTCTTGTGCACTGGACACTCCTTGATGGCACAACCTGGTGACTCTGCTTCGAC
AGCCATTTGTGGAGACACAGTTCATCTTCTAAGATCCCATTGCCTAAATCCTTCCATTTT
ATTCTTTTGCGCTGGTAGACAATCACGATGTCAGTGATGATCACAACCATGACCATAATG
ACTGTGACTGCTGCTAAAGTTGGGACATTTACTGTTGAGTTGAACTTGAGTGTTAACGGA
CATGTCTCCCAACCCACAGGGTTTTGAGCTTCACAGACATACGTCCCCAAGTCAGATTGT
CCAGTGATTGTAAAGGATAGTTCACCTTGTACAACATCAACAACAGCATCCTGGGGGATC
CTCTTGTCTCCACTTTCCTTGGACCAAATGTACCATATGGGGTTactgccttttgtgctc
ttacatccgagcaccaccttgtgaccctcctca
>NODE_680_length_316_cov_4.939873
GAAAGGATTGCATAGTGCAAGGGAGAACTATCCAGAGACATCATGCAATATGTTAATCAC
GCTACAAGAGGGAGGGCAAGGGGGCACGTATTCTGTGGGTGTTATACAACCAAACAGAAA
CCAAAACAACTCAGCAAAACACCACCGAAAAGTTGTCTATGGAAATTAGACAAACAAGCA
GCTGCGAAACCATCAAGGGAAAATGCTCAAGGTTTTCCTCTTCACTTGGCGGTCATACAC
GTTTTGTTTTTCCATCACCTCTTCGCCCCCTTTCTTTTTTAGCCTTAATTGCAGTTTACA
GGGAAAGGGTAATCACTTGTGAAACAGGGCGTGTTATTTTCTCGCCCAGAGTGTGAATCC
TAAGCAGGCCAATCGCCAGCTCTATCGCTCCATCTCTCCGCTGGCTGAATCCTAATGGCT
GGATGGAGAGAAGGAGCGCAGGGAGCGGGGAGAGAGAGAG
>NODE_681_length_541_cov_13.441774
GCACTCAGTCCCTCCTGGAGGAACTGGCCGTCCTGGAACCCATGTTTGGGGCAGGTGCCT
CGATCGCCCCTGGCTTAGGGCAACAACCTGAGTTGTATCAACTCCAATGTCATCCATCGC
CACAGTGCTTCCACAAAGGTAAGAATCGGCCTCACTTTTATCTCTTCTTTTTTTTTTCTT
TTTGAAAATGAGATGACAAATCATTCTGTGAAAACGCACCACTAACGTTCTCTTTCTCTC
TCTTCTATTTTTTGTCTTCCAGATGGGAGTGGAAGTGTTCCTCCGTTCTAAAATAAGTCT
GTGACTTACTTCATCAAGTATGGCATATTGTCATATTTTGTGGAGCACCTTTTACTGAAA
AGTAAAAAATAATTAAGTGTATAAATATACATAATGTATATACAACTTAAGGACTTTAAC
TCCTACATGTCACCTAAGAACAAAGATTGGCTTTATATTTTTGTTCAGTCATTTATCTGT
ATACTACTACAAAACTGGTGCAACATTTACATGATGGTGCAACTGCATGGACCCACAACT
GACTGGGTTCTGAGTCCATGTGGTGTCTCAGCTTCTCTGTTACATGAGCTTCAGATATGA
TCAGACAGAGAAACTTCTCTGAATTTCTAAGCGCTGTTTAACTTCCAGACGCGCATTTGT
ATTCACTCGTAGTGAAAatctgttg
>NODE_682_length_366_cov_3.549180
TTAACCCGTGGCACTCACTAAACTCCAGTCTCTTATCTCAGTCAGGAGGATCAATGGAGA
AACAGAAAAAACAAAGATCAGGATTCTGACCAAAATGGCGTTTAATGGTAAATCCACCAC
TACTATAAAGAGGAAAAAACGTTTTTAAAGAAAACCGGTAAACAACAAAATGGAACAAAA
AGACAACAACAGAAATGAAGATCTGGACTAAAATGGAGTTTAACGGTAGTGTCACCCCTA
CCAAAAGGAAAAAACGGTTTAAAGAAACGGTAAAAAAAACAGGATGCAACAAAAAAGAAG
TAAACAACAAAAACAAAACAAACCAAAACAGGAAAATCAAAAGGAATAAACACATTACTG
AAACAGAATTGGCTATGGGAACACATCCCGAGATCTGATCAACCTCGGGAGGGCCTTCCT
CAGGGGAGAGTGTATAGTGATAAATGGCCGAAACACTCTGTGATCCTGGGGTCCACTACT
GATGATGTGTTCCTGAAATTAAGGTTCCAC
>NODE_683_length_723_cov_11.616874
ATGATCTGCCAAAACAGACGGCCAACACCAACTATTAATCAGAGCAGAACCCGTGACAGC
CTTTGGAATCGGAAGGGAAGGAGTCAGAGGGGGGGCCTCTTTGAGAGAGTACTTGATATG
AAAACTGTGTTGTTGTGCTTTGTACCAGCCTGTGGGAGTTTTTAAACAAGCCCATATGGT
GGTAGCCACCAGCTTTGGAAAAGGCGGGTGGGTTGGGGGGTTAGCCAGGGCCAGGATTTC
ACACAGTCAGTATTGAGTGGGATTGAGGAGGCGAGCTCTTAAGCTGTCTTTTCAGGCACA
GCAAAAGCCCTCCATCTGGCCTCCCCTAAAACTCAGGGCGAGTTTACTCAGCTCCCTGTC
GGCTGATTGGGCCTCCTGAAGCAGAAGTAACAGCATCAATAGTGTAAACCCTTGCCACTT
GAGAGTATTACATTTCTTTTCATGCTTGACTTAATCAAAAGTGGGGAAGTGAAATTTACA
CCTTTTTGATGTTCTTTTTTCCCCGCTCACTAAGAGGGGCGATCTTAACCCATTTGATCT
TCACAAGCGCCCACTAAATGGCCAAATATGCCAAGCAGACGGAAGCAGACGGTTGGCAGT
TGCCAGTTTGCGCAGGGTCACTGTTGGAGCACTCCATGTGGTGGGGCAGGCAACCTCACA
GAAGGCTCCAGTCTTCACAGAGTCCAGCCAAGCTTCTGTCTGGAGGCCTACTGTCTCTTG
CTCACTGTCCGCACCCAGCCAAAAATCAATCCACCCTCATGCTGATTCTCTCTGCTCTGC
CTGAGCCAGTGTGAGACTTGTGTTGACTGAGCAGCATCAAATGAACACTGTAACTGGGGC
TTTATAACAAAACGGATAGACAAAAag
>NODE_684_length_481_cov_17.675676
TCTGATTCCTTTCAGACTTGAACTGTTTATTGGTAAATGAATGGAGATGGGAAACGGCCC
TGTTATTTCTCATGATACAGGCATTATTACAAATTAATTGCTCTTCAAGTGGCAATAAAT
ATCTATGTGCTTTAGTATTCGTGCGTGTTTCATTTGCACTGTTGTAGATTTGCCTCTGGG
TCTCACATGAATACAAATGCCTCTGTTGAGGGTCAGTGAGAGAAGAGCTTTCTTCACTCT
ATTGACTGGAAATCTAGTTGTCTCATCTCTCTAAGCAGATGTCTTTCCCCAAGCATCTGT
TTGTATTAGTACTGTAATTGCTGGTGATAATAAGCCCATTGATTCAGTATCTAAGGAAAT
AGTCAATCAGGGCAGCTCATTCGTCTTACTTTTCCTGACAGTTTTCCCCTCTAGCTAAAC
AGACAGTGCCAGGGCCTGGGCTTTGTTGACTGGATTGGAAAAGCAGACTGTGGTTGGTTG
GGAATGGCCGCGCTGTCGACTCTGAGTGAGTGATGGGATCGGTGCAAACACACCAGTGAC
CCAATGGCCCTTACAGGAGGCCCAGGGTGATAGATGTGTTGATTTGTTTATAGAAGCCTA
AGCccattctgtgctccttctccct
>NODE_686_length_145_cov_52.200001
CTCGTACTGAGCAGGATTACTATTGCAACAACACATCATCAGTAGGGTAAAACTAACCTG
TCTCACGACGGTCTAAACCCAGCTCACGTTCCCTATTAGTGGGTGAACAATCCAACGCTT
GGTGAATTCTGCTTCACAATGATAGGAAGAGCCGACATCGAAGGATCAAAAAGCGACGTC
GCTATGAACGCTTGGCCGCCACAAGCCAGTTATCCCTGTGGTAACTTTTCTGACACCTCC
TGCTTAAAACCCAAAAAGTCAGAAGGATCGTGAGGCCCCGCTTTCACGG
>NODE_687_length_145_cov_30.068966
ATTTACACACTGTATCAATCTTGTTTAATAGACTGGAAAGCTTATAGCCGCCATGGCAAG
CCGGCAGAGAGGGCAGCAGTGATAAATTGTCGGTGTGCAGGCGACAGCCGCCCGTGATGT
ATAATGAAATATTTATGATTTATCCCAGCTAATAAACTGAAATGAAGTGCATGATGTATG
GGAACAGATGGGCCCTCTATTGATGCTGAGGTGGAGAGGCAAGAGGGGGAAGAGGAGACA
GGAAGATAGGTGGAGAGAAGGAAAAGGAGATGTGATGAGAGATGTTTGA
>NODE_688_length_489_cov_14.685072
CTTTTCTCTCGCTCAGACATTAATCTTGCTCTACCCTTCTACATCAAAAATGCTTGTATT
GTCAGGGAGCGCTAATGTTTGCCTCCTATTCACTATATATACACATATATGTATTTTTGT
GTCTGAGGGAATCAGTCGAATGCATTGTTCCCAAATCATTGTAATATCTATTTAGAGTGG
CAACAGCACTGGCTGCCGATGCTCAGTATTCATGGAGCATAAACCAGCCTTAAGACTTAG
AAAAGCTGAAAGGGCTTATCCCTATATTCTTAAACTCCCCTCTTTTATGTTGGTCTTAGG
CATTAAGGATAGGATTGTGAATAGCAATTGTTCAACTGCTGCACTGAGAGTGAGTGTGTA
TACGTGGGTGGGGGTGTTTTATTCCCTGGCAAAATCCTTTCCTTTTCTCCCATTTTTTTC
AACTGTAAATATTAACTGTGTTCTTAACTCTTAACGGTGTATGGGACACAGTAATGTGCT
TTTAAGGATATATTATGTGAAAGATTTTCCACTGCATACACTGCTGCTTGAAATAAGAAA
AGGCTATTTTATGGAGCCTGAAAACAAATTTGCTACGGCAGAAGAAAAAGAAGGAGGCaa
aaaaaaaaaatagatagaactttgcagtatcaa
>NODE_689_length_619_cov_25.079161
GGCCAGACTCCAAAGAAATTATACACAATCTTCTTTTAAGTTCCTCCCCTTTTGGATTGT
AGTGTTCAATTTACATGCTGGTTTAACTTTGGCACTCACCTTGCTGCTCCTCAAAAGCTG
CCCACAACAGGTGGATGGCCGGCTTCTTGGGCAGGTGGATGGTGCAAGCCTTCTTGTAGA
CATGTCTCACACCATCAGTGCTGTAGCCCTCTAGATATTTTGCATACTTCAGAGTGAAAA
AGAGAAAGCAAGTTGGAAGAGATGCAGGAGAGGACAGAGACAAAGAACAGAGGAGAAAGA
GAAAGGCAAAAGAGACAACACATTTTAAACTAAAATTTCCAGTTGGCAGAAACAGTGAAT
TTCTTCATTGACAAGATCGTTTTTAGAAATTTTCTGTGTAAACCCATCAGCACCTTCATG
GAACCAATTAGATAAGTTTCTGTAAGGTAGTGGGAGACGAAGAAGATGCAACGTAGTAGT
TGGCAAATGCTGCAGTCAAATCTTGTGTGGCAAGCTGGCCATCCCCTAATACAACAGATA
CAGTCACATATCAACGTTACACGCAAAGAGAGTGCAGGACGATTTACTGTGTCGATGTGA
TATCATCGTTGATGGGGGAAGTGCAGGGAGGTAGCAGGAGTGAGAGAGAGGATTAAGGTG
GCGTTACCTTGATCCAAAACTCCTCGTAGAGTGCACAGGCGATGAGGCAACGTTCAAAGA
GAACAACCACGCGCTCCGGAGTCCCGTTTTCAATTTCAAAGTc
>NODE_690_length_711_cov_17.828411
CTTCGAGTAAAATGTCGCAAAATGTAGTGAGCACACTGGAGAGGGAAAGCATTAGAGACA
TATTGGATATGTTTAGCACAGCTTCACAGTAGAGTAATATAACTGGTTTAGGATTGTTAA
TATTTCAAAAGGTGACTTCTAAATGGAGCTGAGGATAAAGTGTTCACACAACAACCAGAC
ATGATACACTGCACTTAACCTTTGCTCTGATTTCAAACTATGCCACAAAAACCTGCACAT
TGGCAGCAGTCTCTATAATCCTAAAATCTGGGAGCCAAAAAGCAAAAGTAGCCGTACATT
CGACTATAAGAAGTAAACCTAAACCAATTTCTGTGTGCTCTATGGTGTGCTTTTTTCCCT
CCTCCTCCTACCCCTCCCCACGGCTGAGTGAAATGGAATTGCCTCTCACATTCAAAGACA
GCTCTAGGAAGGTGATAATAGAGCTACTCCCTGCTGTCTGCAGGCAGGAAATAGGAAAGT
GGCATATGGGGCCAGGAACCAAATAGAGAGGAAATGTGACCAGGCAAGGGAAGGAACTAA
AGGAAAGGTTAATGATCAGTTCTGAATTCTACAGGGAAGAGAACTATGTTCCAAGTTGAG
AGGAAAAATAAATCTGACTTGATTTATGTCTCCACCACTCACGTCTCGGCTGTCACAAAC
AAACACATGGAGACTAGGTTATTTCCTTGACAAACTTTGCCAATGGTAAGGCTCATAGGT
AAAATAAATATCGTGATCAATTTGTTTTGCTGTTTGAATTTTTAATCCATACAGCTGCAG
GACCTAGAGGATGATGCGTGCTGCAAAAAAAAGGTGTAGAGCAAAGAATACAgtgccatt
gtttcacattcatta
>NODE_691_length_297_cov_1.993266
ATGATGATTGGAAGCTATCATTTTTTCTGTCACGGCAGGCCATTGTCCGCTCCAGATGCT
GCAATCTTTTGGGCTTCCAAAGGTTGAAATGTGTTGTCAATCTAGATCATCGTACTGACT
CAGAGAGGACTTTTAAAAATCTAAAAACCTTGACATTTATGCAGCCTCTGAATGGGTCTT
GGTGCCTGCAGCTGTCAGCAGAGTCACAGAGATGTAATGTAAAAGGAGTCACTTATATCA
AAGACCCCCCTCTGGTGGAAATAATTGTTTTCCCTTTGTTAACATGTCCACATGGTGTTT
TTTTTAAATGCAAGAAGATACATCACAAGCAAAATATGCAGTCAGTGGCATGGATGAGCA
TTTCCACCTGACAATGCAGTGTACCAATAAGATTAACAGAAGAGGAGGTGACTTCAACTG
AGCTCAATCATAccatgttta
>NODE_692_length_307_cov_1.527687
TTTATTTTCCTGAGATGCAGTGCCATGCCAACGAGGAAGTTAAGATTTCAAACTGTTCAA
AGTGAATTTCAGATGAGGTGTAATTCAATGGAAAATATAAAATGTCAGTCTCAATTTTTG
CAGTGTGAGAAGAGAGAGATTCTCAACACTCTGTTGGCCTGCACACGATCACGGCTGCGC
TGAGCCGTCTCTTTCTGTCTTTTCCTGTCCATTTTTCCCGTTCTCTTAGTGACAAAACAA
AACGCAGAAAGCTTCAAATCCAGGCAGTAGGTATCACATACCTTCAGATATTCAGCAAAT
ACTTCAAGTATTGTATTTACATTTCAAAGTGACTATAAACTGAATCTGTTGGTTCAGACA
GGAAGTCGTCCAGATTAACTgacaaaatatgtgatttgtttctgctcactggaatgacac
ctagaagtatgttctgatttgatgtccatat
>NODE_693_length_416_cov_29.733173
TTTTTTTTTTTTCTCAACAGAACAAACATGCATCAGCCAAACATACAAACATATGCACAG
ACGCACACGCGCAGGCACACACACGAACACACACAAAGGGTAATGGAGATGTAACTGGAA
GAGTTCTCGCGGCATATGGATGCCATTTGCAAGCTGCACTGAGAATGTATAGGTCAGTCC
TACCCTTTGGTATCTCTCTATCCATCTGTTTTCACATTACTTGCAAATTATAGTGTCCTC
CAGACCCAAATGAACATAAATCAGGCCGGTGAAAGTGCAGAAGTTTTCCCATCTGTCATA
AAACAATGATTTAAAGTACGGGTTGTCAAAATATGGCGCTGTGAATTCGCCCCGCTCCCC
AGCAGTAGGAACACAAAGCACCATCTCATCGGAGTAATTTATGGCCTCTGAGGGAACAGA
GGGTGATTAGGGCTTAGGCCACCAACAGCCAGAAAAACAGTAGAAGCTCCAATAAGGATG
GCTGGAAAACCTAGACCAAATTTATCAAACAATTCAGTGAAATCTATTTCTGTTTGGAGA
GCAGAGCGAGATATATAGCc
>NODE_694_length_609_cov_21.655172
TGGATTTAAGCACCATTGTAAAATCCATAACATGCCTGCACCTGACCTGCTCTGCTGCAG
CCCCCACAACAACCCCTCACATCTGACTTTGGCACAAAGTTAGGAAACGTAAATGGTAAT
AATAATAATAATAATAATAATAATAATAATAATAATCTTTGCAAACCGCACCCGCAAGCA
CTTTTTCGAGCCTTTTTTTCCTTTTCATCCCGTGTCAGTTTCTCTTTGACATTGCCGTGT
ACTTTGCAAAAAGAAAAAGGAGCGAAAAAAATCTTTATCAAATCCCCATTCTGAGGCTTT
CAATAAGGCAGGCCATTACCTCACTGGCGCTTTTGTTCGGCCTATACAAGAGAGAACAAA
ATGGTTATTCAGGAGGACGCTTTAGATTTTTATTGTGGGCTCGCTATTCACAAAGAGCAC
CGTTATTGTATTAAAAAGAACCATCTGTGGCAGAAACAATGGCTTCAAATTATCTGTGAA
TACCCAGTGAACAAAATATAAAGCTTTTTCCTGCTCATTATGTGGGCTAAGCTAGGGGGT
GGAAGATAGGAGAGGAGAGGCATAGACTTTGCTATAACTGACTTTTGTTGTTCTTGCTTG
CATTCTTCTCCTTTTTAAATCGGCCCCCTTTTCACATTGTGTGTCGCCATAAACGGCTTT
TCTTGTTGCAGGGCTAGCGGAGAGAAGACAGCGGAGCTCCAGACAGACAGCGGGGCTGCG
CGGGggctgcacgccgaccacaacgcaccggct
>NODE_695_length_306_cov_8.885621
CTGAATAGCAGCTCCTCTCCACCTCTCCGTAGGTCTGGGTGGCAGCATATCTCAACTCGA
TTCACTGTGACAATATTGTTTGGCTATCATTCGCTGCTTTAGGATGAATGGCATCGATCC
TCTTTTAACAACATTTGTTTCCTAGTGAAAACAAAGGGCACTTTCTGAAACATCTTAAAG
TAGAGTAGTGAGGCGTGACATTCCCAGGGTGACGGGACACAAAAGCTGAGGTCATGGGGA
TGAAAAAGAGAATCAAACAGCCACTTTCACACGTCTGCCCTCCTCTGCTGCGCCCCCCGA
ACACAATAGGAAACAAATGTTGTTAAAAGAGGATCGATGCCATTCATCCTAAAGCAGCGA
ATGATAGCCAAACAATATTGTCACAGTGAATCGAGTTGAGATATGCTGCCACCCAGACCT
ACGGAGAGGTGGAGAGGAGCTGCTATTCAg
>NODE_696_length_437_cov_1.450801
CTCAACCAGGAGCCTCGGCCTGGTTTGTTTTCCGCCGATGCACAGGTGAACTTCACCCAG
CGGACTGCTTCAGCCTGGAAGCCGCACAGTGAGGGGTTGGAGTCCCCGGGACACGCTGTT
TTATTTCCACCGTCACAGCCTGGAAATTCATTCGCTCTGACACTTGTGATCCTCGGTGGC
TCCGGAGAGCAGCAGCACCTGCTAGACAGCATCACAAAAAGGCCTTTCTGGATTTGCACT
GCCATCCAAGAGAGGATGTGCTGCTTTTAACAGAGTGTTGCTTTTCCTTTCTCATTTATC
AGTTTCATTTGTGTCTCTTATGTGCTTTTATGTCTTCATTAAATCGTTGGCTTCTTCTGC
AGAGCTCTTAACGCCCAGCTGTTCTCATAGAGACGAATTGGAGGGAAGCCAGGCGCTGAG
ATTGAATCCGGGATGGTGTCCTGCAGCCTGGAGGGGCGAACGGAGGGAGGAGATGTGCCA
GCAAGAACCGAGTCAGCTCGAGTTAAGTCAAGTCCCCTTTCGTTGTCATCTCGGGGAGCA
GTGGGACCGGAGTCGCGTGTCTTCAGGACGGCGGTGTGACA
>NODE_698_length_673_cov_10.814264
AGTGCATGAAAAAAAAAAAACGTGTTAACTCTTTGCAGCCCAGACCCAGTCTGAGTAATA
AAAGACTTCATATATTTTCTTTTGTATTGTCCAGGTTAAGAGAGTGTTTGGTTTCCTTTT
TACAGTTTGTGGTAGCTTATTTTTTCTGCCAAAAGGTGTTTGAGGCCTACTGGGACCACT
TAAAAGTTTATGCAGAGCACTAGCCAAGTTGGACAAAAAAGCCTTGAAGTATACACACAC
TGGCCCCTTTCTCAGAACCTCTCAGCTCTGGCTTGGGGGAGTGTTGTTGGTTTATGAGAG
GGAAAATAGCCCCAGCCTTCTGCAAAAGTGAAATGGGATTAAGGCCTTTGTTCGGCCCAC
AATGGTGAGGGGAATTAGCAATAGTTGTAGGCACTTAGAAGAGCTCTCACACAGAAGCTT
ATCCCAGATTTTGCACAATAATCATTTGAATATCAACAGTGTTTTGCAACTACAGCGCTA
ATGTATAAACCTCTCTCTTTTAGATATCGAAATCCCCAAAAGGATTTTTTACCACTGGCT
ACATCACAAATATTCATGCTGTTTATGGCAAATCATATTTTTGGGTATCATTGCACTTCA
AAAGTTTAAAAGTGGTGAGGATAACTTGAAAGGAAGTTTAGGGAAGAAGTTTTTATTATT
TACTTTAGTTGTGCTGCAAGCTTTGTGCATTTCTTTGTTGGCTCAAAATTAAATGAACTC
TTATTTGTAGGTAAAGCTCAGCGTCTTCTAtacaaggtacaacactaaaataaatgtcta
tttaggcatctgtctgatttgccatttcccagtaatt
>NODE_699_length_393_cov_5.323155
CGACGATGTTCCTGTGCAGGGCATGGCCATCTCCTTCGAAGCCAAAGACTTCTTGCACAT
TAAAGAGGTTTGAACTCCACAGATTCTCTATTAACCTCTCGTCCTCACAAAAGCACCGCT
AGAGTTTCAGTGCATTAATTTCCCTCAGAGCAGCTCAGGGAAGAGGATGCCAGCAGCTTC
AGGCTTGGCTCCGTCAAACAACTGGCAGTGGTGGTGGGTGGGAAGCCAGTGAGGGATCAC
GCTTTGCTGCAACTCGCTGTGCTGCATCCTTCTGCCCAAAGCCGTGCCAGGCCACGAGTG
GGAGTTTGAAGCAACAAAAGCTGCAGTGCAGTGAGAATTAGGTGATCCAAATTGTGCAAA
AAGGAGAAAAACTAAATAAATAAAAAGTAGTAGTTTGATTTCTTAAACCCTCTAAAAACC
TCAACGCAGTTTCTGAGCAATTTTTTTTCTTCGtgtgggctcatttttcactgcaatatg
aagtcctgcagctctgtggaaacagagcaaccatgactagaagtaaagagagctcag
>NODE_700_length_736_cov_11.472826
TCTGTCCTTCTTTCACTATCATTTTCTTTCCTCTTTGAAAGGCACACTTTGATAGAATAG
AGGTGAAAAAAACACTACAGGTTTTGTTGGAACTGAAGCCATCCTACACAAATTTTTTAT
CAGACAGTCCAACATCTTAAAGTACTTCTCTTTGTTTTGTTTTCTTCTTGCGGGACTCTG
ATGTCGAAAATTTGGCTAGGATGGCACGATGGCACTTTATTACTGCAGCGCATCTCTGAC
AAATCCTGTAGTGTTTATTCACCGCGACACTAACTCATCCATGATAAAAGTCATTTTTTT
ACTACTAACCAATTTCTAACCAACTAATGTACTAACATCCTAATTCTTCATCGTTGCTTT
GGGTTTTTGTTTTCTGTCCATCCTTATTAACAACCTTTTTTGTTCACTATTCTTTTGATT
TCCTTTCTTCCCCTTTTTCTGGAAAGCAATCAGGCATTGGACACGCTATGGTAAACAAAC
TACATTGTCTGGTAGATATCATTCTTATTGTCTTTTTTTTGGGTTTGCCGTGTGTCCCCT
CCCTCTCTCTTCTTTTATTCGTTCTCTTTGAGTTCCATCCTAGACACTCTTATCAAAAAA
TGAGGAGATGGGTTTGTATTACCAGGCAATTCTTTCTTCGCTTCTTCTCAATTTCCTCCC
TGACCTGCCAACAACCTCCTTCTTTACCCCACAATACCCCATCCTGTTTTTTTTCACTTT
GGCTTTTACTTTTTTCTCTTTGTTTTCTCCACATTACTGCAGATTTCCAACAAGTAAAAT
AATTGACTTCTTTGCCTTTGTCAGGGCAACTTACTTTTTATTTTATTTTTTTCACACAAA
AAGTCCCCATTTTTTGTGaggactgtcgtccagaactgac
>NODE_701_length_468_cov_16.284187
ATGAAAGAAAGAAAGGCAAAGAAAGGGAGGGAATGAATGCATTTTCTTCTTATCTATCTG
TCTTTCACTCTCTTTCCCCAGTGAGAGAGACAGAAGGGAATAAATGGCTCCGCTCTCCTC
TCCGCTCTCCTCGGTGTGGGCTGACAGCGCAGCAGATGGTGGTTTAAGCAGTGAATTTAT
GAGCGCCACAATCTTAATGTTGCAGAAAGAAAAGAAAAGGACTCGCATCAAACGCCACTG
ACAAATGCACTTGCTAATATTAATGCACTCCTCATTCATCCAATATGCTGCCTAATTGCT
TTTCTGTACACAGTAATATGGCACCTGCTGCTCAAGTCCGGCGCTCGCGTCAGGAGAGGG
GAGATCGAGGAGGGGGTGGGGGGCGGACGTGGAAGTAGAGAGAGATGAGGAAGAAAGTGT
CTCTCGCTCTCTCTTTCTGTCTTTCTCGCTCCCTTTTTTCTGTGATGGATGCAAGGCTGT
GGATCATGCGCCAGACCTGTCAGTGTTCCTAATTAAAATTTTATACTTACAGGCTCAGGG
AAAAAAAAAAAAGGTGGAAAGCACTCAGTAAACAATCAGTTATGAGAGgagaggaaggga
gaggccatcaca
>NODE_702_length_441_cov_17.605442
GTTTGGTTCTGACTGATAGGAACAGCAGAAAGAGCAGGTATCCTTCAGCTGAAAGACGGT
GACACAAGTTAAAGAAAAGCACTGATCATCTTTGAGGGACATGGCATTCTCTAATTCATA
ACGGTGGCATGCCATCATAATAATAAGGAATAGGATCTGTCATGGTGTCTAGCTGGTGCT
TTTATTAGACCGATGGGAGGTCTCCGTGCCTCTCCTTTCTGTGTTGTAGTAATGAAAGTT
ACAGCACGTTCTCGCCCAGCCAAAGGTTGGCCCTGCCTAATGAAAACAGATGAAGCAGAG
ATAAAGTGTTTGCCGACATTAAGGGACTCATTTATCACCGTTAGCCCCCGAGCTATAGAA
CACCTTGGTCTGGAGCTCTCCTTTAACAGGCCCTGCCTCACAGCACCCCGGTGGCACACT
GCAGCCTTCCAGCCACATGCGCGCCTCCATCTTTACCCTTCTTTCTCTTTCATTCGCCGC
ATATTTCACACCGACTGTTTTTCGCTGTTTACATCTGTACATACGCGCCGTCTCGTTCGC
ACGGCTTATTGAAGTTGGAGAGAGGTTTTAGTGCCAAAAAAAAGa
>NODE_705_length_145_cov_2.358621
GCAAAAAATCACAGGTTACTCCCACTTCCTGACGTGGTAGAGGCTCGGGAGTAGGTTGGG
TGCGATCGCGGTGGCAGCAAATGGGGGGGTAGACACAAGTTTCATGTCTCTAGCACTGAC
CGTTTTCCAAAGCCTAACCCTAACACTAACCACAGCCCTTAGGGATAGGGTTGGCCCATA
CTACGGGACCCAAAAAAGTGTCACTACAAACCTATACCAATCAACTCAGAGCGGTCTGAA
ACGTGCTCCCAAACACCTTCTGTGGGCACTTTTCTTGGCATCAGCACCc
>NODE_706_length_743_cov_19.048452
ATTCAAAAGCAGACATCTTTTTAGAAAAGAAGATAATTGTACTTGTCTTCTAATGTTCAT
CTTAATGTTATAGCGAAATATTCCCTAGTCAGAATACAAATGGAGCAGAATAGACAGAAT
TAAGATAATAAGATACTATACTCATACTATGGCAGTTACTCTTTTTTATTTACCCTCAGA
TGTGAAATTCTATAACTTGTACAGTGGTTTTAGAGTCATGTTTTAAAACGTAATAAGTAT
TTCACTTTCTTTATGGTTTAGATTTTCTTGTAAACAGGGAATGGAGGCAATAGTGATTTT
AGGGTTAGTTGAGCCCAATAGTGACATGAGGTAGCGAATTAGCAGGACATGAAGCACCAT
AGGAACTCCTAACCTCTTGATAGGCGCCTCACAATCAAAGTCATTAGCCAGTGTAATAAA
GGGCCTGAGATACAGCCATTCTTCAACAGCCTAACTCTTTTATAACCAACAGATTAAAGT
TGATTGGATTAAAATGACATTCTGCCCGTCTGACCTTGGCAGCAGCAGTTAAGTTCACCC
AAATTAAATTTCTTCGTAATAAAGATGATTCATTTGTTGCCTGACGTAGTAAATATAAAA
CAGAAAGAAAAAGGAGAAAAGATTAAGTGACACACGTCAGTGCACACATGCACAAATGCA
CACTTGTGCACACAAATATACATGCATACGATGACACGAATACACTCGTGTGTGCACTCA
CAAAGCATTGTTGGAGCTGCCAAGCAACTGGCTGCACATGCGAAACCAGAGAGACACCCG
TCTAACCTAACCTAAAACTTAAAACATGTCGTTTAACTCCTTATGTTAAGGCCTGTAGAG
ATATCTTATCTCTTAAACAGACGTTGCAAGACTATGAAGGTTGTAAc
>NODE_707_length_719_cov_10.663422
CTTTCATCTGTCACGGCCAATCAGATCTGATCAGGTTTGCGTTTGAGAGACGTCTGCAGA
GCTACGACTTCAGATTCAGTTGACTCTGCATCACCGACGCTCATCAAGCGCGCCCAGTTC
ACTTATTGATCATCTGAAAATGTCCCGAGTTTTCCTCCTCCACCTCTGAGCTCGCGGCGT
CCTCTTCCACGCCCACTGTCTGTATCGAGCCGCCATCACTTCACCGGGAGGTGTCACGGC
GAGATCCGGGCAGATTTTATCTATTATGGGAGGGCGTGATTCATGGAGGCGGAGGCAGCT
CAAGGAAAACCAATCCTGTGACACTTTTCTCCCCTGCGCTGTACACAGGGCAGCAGCAGC
TACAGAAGGACAAGGCAGCGGCAGCCGGTCGCCCCTGACAACCGTGATAAAATGGCCTTC
CTTAACTAAACTCGTAAAGCACGGGGCGATAAAACTCAATCTTCTGTAAAATCCAATTAA
GTCATTATCTGACTGATTGTATCTTTAATTGAAAACAGAAGTGACAGTAAATTTCTGTGA
TATATCAGGATCAATCGATACTGCCGTACAATCTGGTCTCAAGAGGTGATTTATAATGTC
AAAGCCTTATAGGTAACTCCACATTCTTCTCTCTAAAACCACTGGTGGATGAAATTAAGA
GTAAGTGCGTTTCATAAAAAAACAAGATGGTCACGTTATTGATTACAACAGATGGGGCAG
AATCCAATGAATGTTCCCACAGCGCGGCGGAAAGAAAATACAAGTAATTTTCTTTGTCTG
TTTTATATTGTTGTTCCCAGCACACCATCACATTTACACTCCAtcacttagagcattttt
atttccctaaaacttgtagcgac
>NODE_711_length_145_cov_1.275862
AAAAAAGTGTCACTACAAACCTATACCAATCAACTCAGAGCGGTCTGAAACGTGCTCCCA
AACACCTTCTGTGGGCACTTTTCTTGGCATCAGCACCCTCAAACTGGCTGCGTTCTGCAC
GTCCCATTGTCAGTGAATGGGAGACGGTTTTGGCCAATATCTCCGGAAGCGGACGTGCTA
GACACCTGGAAATGCCACCTGCCCCCCCTAATTTGGCCATGCCGAAGACGCCAGTCTTGG
TCCCGAGTCTCTACGACCTTCCCGTCCCGAGATACAGCAAAAAATCACa
>NODE_712_length_612_cov_22.589869
CCACCACCACCACCAGCACCACCACCACCACCAGCAGCAGCAGCAGCAGCAGCAGCACGC
TTGTCCAGGGGGCTGGAGCACCAATGAGTTGTGTCGGAGCTAAATCCGCATGCAACTCAG
CAACTGTGTCTAAATAACAGTCTCTAAAGCTTTTTATAAGCAAGGGGCAAAAAATGAAAG
GAATCTGAACGCAATCGACGAGCGACTGCTCAAAATGAGCCGTGCATCCTCCCCGGCAGC
AGCAGAAATGTCATTCATCAAAAAAAGTGGTCGCTGTTCGTTGTTAAAATGCTCGGCTGA
CGTTGCTCCAATGATCATTTATTGTAACAGGTTTATAAGCAAATAAATAGGAGAGGGCTG
TCACTTGATGATGGAGGCGGCCTTCGGTCAGACGAATAATATCCAAGTGGAGAGGAAGAG
AGGAGTGAGGAGCGAGGTGCTTGTCCCTGGGTTGATCTCTGAGTCTGTTTTAGATTGCTC
TTGGGTTTGGCCTCTTGGGTGAAATTGACAGTCTGATTAATAAAATGAGCGGAGCAACAT
TTCCCTCTTCATTTAGGAATATTATTATGCTTTGATTCTCTATTGTTTGCCTCCTCTCTC
TCCGCCCTCCCCCCCTGTAATCGTTGTTCTTTTATTTATCCCTCTTATTTCTTTTTTTCC
CCCCCTCCCTTTTTTTTGCCATTTCTGCGGCTTAATCACTATGTGAAGTGCAATGAGATT
AAGGTGCAACACTGTGAcaagagattaacagtatta
>NODE_713_length_145_cov_54.972412
GCTTTTGTTCTCAGAAGATCATGTTTAAGCCTAGCTTTCATATGAACCTCTATTTTGTCC
CATAGAATATGGAATGATCGGAGAGCATACAGTAAAAAGTCAGCGGCCAAGATCAGTTCA
TGACACAAAGGCCCTGCAGGAGCAAGCTGAGTCTGCTAAATTTATGGCACAAACTGGTAA
TACAATAGTTATGTTTCTTTACTTTATTTTGTTAACTAAACTTAATTTCATCATGCATGC
TCTCTCTTGTACTGCACCTTTTAAGTGGAAATGTTTTGCATTATTATTT
>NODE_714_length_670_cov_17.125374
GTTTCATCTGCAGGCTGCTATCACAGCTGGCTGCCTTATTGTCTGGGTGAGACTGATGGG
CTTGTGTGTGAGTGGTTCGTGTGTGTGCTTTCCCATTTTCTTCAGTTTGTCTTCCCCTAT
TAGTCTGCATGCACATTTCTACAACTGTTTGTTTGCTTATACAAGAGGAGACACATTTCT
CTCTTATAAATCTAACCACTATATACGCACAATGCAATATGTACATATGTGTGTACATAT
TGTGAGTGTGTGCTGTCCATCAAGCCACACACATAGCCGTACCAAACCATTGGCTTGGTT
GCTGATGATGACATATGAGTTCCTGGCCTTGGTAATGGCTGTTAAATCTCATAATTACAC
GCTTCTTTATTGCAATGCATAATGACCCCACAGCACTATTGGACAATTAATTAAGATTTT
CAGCCCAGGCTTTTTCAGGCCCAGATGAGGAGGTGGAATGAGGTCTAATGTTCTTGTCTT
CGAGCTAGGACATTAAAGCATGGTGCTGTAGGAAAGAAGGTTGTCTCTCTGTGTGCATTC
ATTTTCATCTTTGTCTTTCTTTCTGTCTGTTTATGTCTCTTTCTCTCACTCTCTCTGTTC
TCTGTTCTCTTTGCTCCAATTGTTTAGCCTTTCCTCTCGATGCTTGTCCTCAATGATGAT
ATTGGAGACCATATCTCTAATCTGTGAATGGTAAATTAATCCCTGTGGAGTTTTTGTGGT
CCTCTCTCTATGGAAAGCTACGGGGGATTAGGAAGATAGAATCAACACAGCCTCTTAATC
TCATATACAGACACCAGGTCTGGACAGGGACCAt
>NODE_715_length_527_cov_13.478178
ACGATCATCGTTTCCGACGTACTGCGTGTCTGTCCCCTCAGCCAGACTGTGTGGAGGCCT
TGTTTAGTTTCTAATCACAAAATGCCCACCAGTTTGCGACCGGCGTTCGTCCGCCCTCTC
CTTCCCCTGCCTGTGTTTGCAGGTTTGCATCTGAATCAGGAGGCCGGTGGGGGCCCGAGC
GCTCTCGGCCACGTGGACCAGATTGATGTCATTGTCTCGGCACACTGACCTTTGCTGTAA
TACCCACGGCAGACATCACAAACTCTCACATCAATTTAGCCCAATTGGATGTGGCATGTC
TTGGCTAACTCAATTTGTGGAGAAATGCACCTGTCTCTGCCTTCCCTCCCTATAGATTTA
CTCAAGGGGAGGGGGGAGGAGGCGGAGGTATTGCAGGGAAGAGAAAGGGAGAGCGAGGGG
AGGGTTTCGGAGTGGAGTTGGCTGCTGATCCGCTACCCTCCTCCCTCCTCCGCCCTCCTC
CTCCTCCTCCTCTTCACCCCCCCCAAAAAACACTCACCCACATGCATATAAACACCGTAC
ACCAACTTCTCCCTTTTTCTCTTTCTCTCAGCTCTTTTCCCCCTGCCATACTTTGCAGAT
GTAGCGCCTCTGCAGCAGCACACACCCGAACAGTGTGTATGTGTATGTGTGTGTGTGTGT
GTGtatgtata
>NODE_716_length_703_cov_10.322902
ATAATGATCGCTACACAACACAGAGGGACCTTGGCTAGCAGCCCATAGTTCCCTTGAGCT
GACGCACCAAGCAAACACAACACACTGTGCAAATGGACTCGGCGAGCCCAAAACAGCGGC
ACATTTAAGAAGCATAGTGGGAAAAATTCCACCAATCTGTTTTGCATTCGCAGCACCAAC
ACTTAGACCAAAGGTTTTCACAGCTTTTGTTGGTTTTGTATTTTTTTCTCTCTCCTTTCG
AAGCAGAAGTCCTTTGATTCTCAAGTCTCTCTGTAAAAACATTAAAAAAGATAATCCATT
GGATCTAATTGACACAAAGCCCTCCTTCCCCCCTCCTCCCTTGCCTCTATCCTCCGCCTA
TGGCCCTCATTTCTTCTGAGAAAGGCCAAGTGTTTTTGTCCTGTAAATACCACGGAGCAG
AGACAAAAAAGACGTCTTTAAAATGCAGTCTACAATCCATTACACATATTCCCCCTGCAT
ATCCATTCAGTAATTATTCATTAGAAAACATTTAACGTCACAGTGAATTTCACACTAGGC
AGTCGAAACACAATAGAGGAGATTTGGCCTATTTTGGGGTGAGGAGTTGGGGAGGGGTTA
GCTGTACAGAGGAAGGGTGAAGGCGAAGGAGGGGGGAGGAGGGGAGCAGTATTTGTCTGA
TCTGAGAACCTCTGAAACGGGGCTGTCTTGAGACAACGGGGACAGACTAAATAGTGCAGT
AACGGTCTGTGCCCCGCTGCTTGCTGTGACACTCATTTAGTGTGCTTTAGTGTGCCCCGA
Gggcaaacaatagaggcttgttcttagcaatcctgtgctgtaatttggacttcattactt
tgctcat
>NODE_717_length_589_cov_11.803056
CATACACACACTCAGACGCATGCACGTAAACACACACATTTCCTAGTAACTGAAGCTCAC
TCCCCCTCCTCCCATCCTCCCGCCTCCCTTCTTCTTCTTCTACAGAAGTAAATTATCAAA
ACTGTGTTTGAAAGTGAATGAAGGGTGACTCGCTCTCTCTCTCCCTTTCTCTCGCTCTCT
CTCCCCTTCCCGCTTTGACATCTCAGTTTTTTTTTTTTCCTTACTTGCCACCGTTTCTGG
GCTAGGTGATAACTGCCGGTAATAGGATTAACATTGATTTCTTTTTGCAAGAACAGAGAT
GTGCCAGTTCCAGCTATTTATTGAACTGCCAGCTTTGAACTATGAAAACTGACTGCAGGA
AAAGACCTAATGCAGCATTTTAAAGAAAAGAAAAGCCTCTGTGCAATTCTTTCTCTCTCT
CTTTTTTTTGTTATTTCTTCCTCCTCTGTCTTCTTCTTCTTTTTGTTGTTGCAGGATAAA
AGAGAAAATCGGGTGCCTCTGTTCTAAGCTCTGGTAATGACTTTATTTATGTACTTTGTT
GTTGCTTTTTTATATAAAAAAAACTCCCCAGTCAATATAGTTACGATTTGATCAATAAAT
TGCAAGAGTGTTTGACTTCTCTTTCACCTTGAAATAAAGATCCATACATGCAATTTCTTT
GTTAAGGTAGTGCACCGTGAATAAAGAATTTATGTTTAAGtttgccctgatctatcaaag
atgaaaatttcag
>NODE_721_length_669_cov_9.004484
ATTGCATGCATATTGGATTTTAATAATGGTGTAGAATATTATCAGACAGTGAACACGCTG
ATAACGAGCCTTGTGCTTTGACTGTTTGACAACTCAATCTTTCACTGCCGTTTATTCTGC
CTAACGCCACGGCAGCAGAACAGTCATTCTTCTCTAAGAATTGCTTGTGCCAGTGGTTAA
ACAAGAGACATTTTGATTAATATTTTCCATTTGTTTAGAGAGCATTGAGCTAAAATTAGA
TGGCCATCCCTTCCCTCGACAGGACAGCAGTGACTTTGGTTTCCCTGCCAGGCCAGTCCG
ACGCTCACACACACCAGTTCCAGGGAGGAGAGGAAGGGAGGGAGGGCTGCTGCGGGAGTA
ATTTCAGCGGATTGTGAGCGGACAGTAGCTCCGCTGGGAGAGCTGGCAATCATGGGGGAA
ACAATGTTTACATCGATCAGCTGTCAGGAAGATTTATGGCCTCATTTTGCTGTAATGGAG
AATTAGTGGGGAGATTATCAGCGACTCAACACCACTGCTTGTTACCCGTGTCCAGGCCTG
GCAATTTGTCTCTCCCCAGGAGCAGCCCAAACACTTGTGACAGCACCAGCACTTGCCCTA
ATTCAATCAAGAGAAAATGTTGGAATTAATTTGTTACAAGAAAATTTAAATATGTTCCAG
TTGAGCAGTGGCCTATAGCCACTCGAAAAAGCAAAGGAGAAAGAGAGAAGGGGAGAGAAA
GCATCTGATTTATTGTGCTGGGCAAGATATTGATCCAGTTCGATCCTGGCCTGCGCGCAG
AGGGTTTAATGTGTAATAATTTCCAATTTAAAg
>NODE_722_length_415_cov_11.306025
GTGATGTTTTTGTGCATTAGCCACACAGTGGAACCGCTGCACAGGGTCATGGTACAAGTT
GTATAAGCAGTAGAAGGATAAAGACGGGGTGCGGGTGGAGGGAGGCGGGGGGGAGGATTG
GGTGTAAGGACATGATTATGGTGAGGAGACGTGGGATGGGTCAGAAATGGCAAGGGGGAA
CAAAATCCAAGGAAGTTTTGATGGGGAATGGACTGGAAAAGGTAAAGATATGAAGCGAGA
AATGCAGTGAGAAAGAGGAGAAGAAGAAAGATGGCAGTATGGCTGTGTTGGCAGGATGGG
GGTGGGTGCCTATCGGCGGCTGCTCCTTCCTGAAACGTGGCCACCCGAGCCTGCCTGGGC
CCTGGATGCACATGTGGAACAGTTTACTGTAATGGAACTCTAAATTAGTGGTGGTTTGAA
GCTGCCTGCAGCAGTAGGGTGTAATTAACTGGCTCTGTTGAAAGAGAAAGAGCCAGAAAG
AGAGGCAGGGAGGGAGCCAGAGCCCTGGAAAAAGGCATGGGGTGAGAGGTGTGTGTGTGT
GTGTGTGTGTGTGTGTGTG
>NODE_727_length_848_cov_13.621462
AGAATCATATGACACTCGCGGTGATGCTATTGTCATAATATTAGGGCCATTTTGCAAATT
TAAAACATGCTTATTCGCACTTCTACTCAAGTGACATTCATAGTGCAGGACTTGTGCGAT
TGTGTGTTATTATATCGCACTATTGCTATTTTTAGTCAGATACAGGATCTAAATACTTCC
TCCACTACTGCTCAGAACTCAGAATAACAAACTTACAGTTCCACTGTCAACATCTCTTAC
CCTCCTACTTTCCTCCCCATTCTCTTTCCAGTTTTCTCCCTCCGAGCTTTTGCCATCGCA
TCCATGTCTTTTATCACAATTTTGACCCACAGAAAGGAATTCTCACAAGATATCAAAACA
AAAATCTATATTTAATATGAGAGCAATTACAAAGCAAAGTTGGCTGCACAGGGCTGTTGT
CACCAGAGCGCGTGTTTTTCATCAAATAGGTCATTAGACGATGATGGATGTAAACCTATA
AAGTATCTAAACTGGACCTTTTAACAAACCACGAGCAACACTATCATTTCTCTAATAGAA
CCTGCTGACCGTGTCATTCCCTCCTGCCATTTGTCATTTTTCCTTGTGAAATAATCAATA
TCTGGGCGCTTTGAAATAAATAATATAAAAGTCATAGTAACCTACCCGAGGAGCAACAAA
AATAGACTTATGGAGCACTCAGAAGGCCTATATGGCCTCAGGCCAGTGTCTGCTGCATGT
TTCTAATCAATGCATAATATGAATTGTGTTTTTTAGAGCACAGACTACAGGATTTTAGTT
TGCACCGCTTCTTTTCAAGCTTACCATCTGCTGTGTTGCTTCCACTATGTTGGACGGATC
TCACAGTACCAGAGCAGTATGTGTGGTGTAAACGTTAGTGGGCAATGCAATGATCTCTGT
GCAGGCCAATTATGATAAATGTCCACAAGAAGTAACGTTAAATACAAGTCTTTGCATTGT
TTTAATGAcaagtattcagccctgtatatgag
>NODE_728_length_623_cov_12.285714
GTAACAATTTCTCATTTTTAAAGATTTGTTGGTATGTCATTTGAAAACATGATGAATATT
CTTAAAAATAAGTTCTGACTCTTTAGTGACTTTGACCGATTTAGTCCAGTGCAATGAATG
ACCCTCAAAGAACATTTTTTTTTTTGTTATTTTTTTTTTTTAAATTTATCCGCTCAAGCC
TCCAAGAGCTGAATGTTATATAAAATGTTCACTGAAAACTGAAAACTATGCTTTCAGACC
CACATTTTTGCATAAGGTTTCATCACAAAGCGGTAGTAAGTGGAGGGAGGGTGTGGACGG
AGTGGCTTTTTAGAACTACACAAACTTATCACAGGTTATATTGAACCAGAACGACTGTTT
ATAACATTCTATTAAGACTAAACTTTATTGAAAAAGATCTAAAGATTTCATTTTAACAAG
ACAAGAAAAAAGCAATAGCAAATTTAACTATTAACTAGGTTATGCATAGCGAGTAACTGT
TTCTAGTAATAAGGGAAGAGCGTCCCCCAACCCTCCAGACATTTTTTTCAGTTTTCTTGA
CTTTTAGATTTTTTTATATTGTAATTTTGATATATTGGTACAAAGCACAAACGTACTAAA
AGTTCTCTCAGTGCAGTGGACTACTGGAAGAGCCTCTCCACTAGTCGCTTTGTTCCCTTT
TGCTCAGAAACGCCCCCCTCCCTGTACCAGAATCACGCAAATACACAGACAATGAAAcaa
ataaatacataaattacacagatttaaattaaccgattaataaatat
>NODE_731_length_693_cov_11.629148
ATGGGCTTTTATCAGACTAAAACAATGCTGTCCAGGGTATTTGCTGCATTGTTGGTTAGT
TGGACTCCCTGTCCTTTTGCCCAAGCTTTGATAATGCTAATCATAACCTCACTTGGCCTC
TTTTCTGGATCAGATTTTTCCTTTTATCAAATGATATCAGATAATGCTACAGCCATTCCA
AAAATCTCACTAAATACTGTTTCTGCAGTCAGCAGCAGTGACTTACAGCAGCTCCTCTCC
TCAGCAGAACAGTTTGGAAATTTAAAATTTTGCTCTCTATTCAGGGGGCCTTTTTTGACC
CCTATTATGCATTCTAGACTTAACGTCAAAGAGCGAGGAAGAGATTTAATTTGTTGACTA
TTGCCACCGATCTCCTTTAAACGGCTTTTAATTGATAACGGCAAGGGAGAGCGGTGAACT
TTAAATAGACATTCTAATTATCGGCTTTAAGAAGCAGGGGCTTTTTGGGAAATGTTATGG
CATTTGGAATGGGATTAATGGGCGAGTGAGGCGCTGGCCACCCTGCAGCTAAATGACATT
AAAGAGGGAGATGAGTGGTGCTGCTGAAGGGAGCAAACCCACTAGTCACAGGAGCCAGGG
CGCCCACTGCCTTGGGCACACACACCGTGGGGTAACGTGCAGGGGGGAGGGGGAGGAGGG
AAGGGGATATTACATTATCCAGCCCTCAAGACTTCGCCCCACACAGATACAGACGCTCTG
ATACAGTTAGGCCCATCCTTCACGAATGCAATACCCTTGTGCAGATCAGACCATTTGGGA
ATGCTGCTTGACTTAAAATTAGTACCAATGCTGGTAGAAAttgttgctcttccatca
>NODE_732_length_841_cov_11.825208
CTCCCAGAAACTCACATATTAAATTAAAAAGAGCTGTTGTGTTTATTATTTCACACATGA
TCCCAGCATGATGACTTATGCTCACATAGAGACAATCAGGTAGTTAATTGTTTTTATTTA
TCACAAAGCGTTAAAGTGGAAGAATATATGCAGATTTTTTAATTATTATTATTTTTTTTA
CATGTTAGCTGAAAAGTGTCTTTTTACTTTTGCGTAAGTTTAAAATGTAAATTGCTGCAG
CAGATTCTACTTTTTACAATGTGGATTTAATGATTTATTTTATTTTATTCACTCTACCTT
TCACTCCAAACCGCCTTTGCAGGAGATTTTGGACTCAAACACACGTTTAGGTTTTTTATT
TTCTACTTATGTACAGATATTTTGGCCCCCTTCACTGTCCACTCCAGGTTTTCTTGCTCT
CCAAGTTGACCTGTCAAGCAGATTACCACAGAAAGAGATTAATGGCAGAGGCGGGTTGCA
ATAATAATCGTTTTGTTTGATGTGACAACTTTGATAGGCGTTGATTTACTTACAAACTGA
TAGGCTTTTAATTGAGCGCCTCCATCCCGATTGAGATGAAAGGGAAAACCACATTGAAAA
GCTGCCCGATTGCCCCGGAGCCTCAATACTGATTAGCCATCTCAGTGGTGAATAGTTCAA
GGCATTTTAAACTTCTTTTCTCAACGGCCTGACAGACCATTTCTCTTCCTTTCTTTCCCC
TCCAAGTCCGCTTATTCTCCCTACCTCTTCGAGAAAATAAATCATTTTCATTGTATGTAA
ATAAAATCGAGCTGACATCAATATATAATGTCTGGATTTTTTTTCTCTCTCTTTTTTTTA
TTCTTTTTTGTTCCCCGTCTTTGTTATTCTTGTTGCAGATGACAGTGAGCCCGAGGCACA
TGACAGGTTTTAACAACACAATAGCAGATGCGTACAGCCAAAATGGACAGGGTTCTGTGT
GGAGGGATCACCGTGTTTGAccggg
>NODE_733_length_899_cov_11.893214
CTTTGCCCGTGTAGTTGCTAAAACAAGAAAGAGGGTTGTGTATACATTTGCCTGCGTGTG
CTTCAATTGTTGTTCAGAAGCCAAGCCTTAATTATAAAGTATGAGCATAAAGCATATCTC
ATCTGATGTTGTTTTATCTCTTTGATGGACTTATTAACAAAAGAAAACATCCATAGATGT
ACGGAGGGGTAAGATTGTGATTTGTCTTGATGCATCTTTTCTCTGTATGATTTCCATTGT
ATTATTCTTAAACTAGAGGGATTTGAATATAAATTGAAAGCCTCAAGCCCTCTCCCTGAA
GCTAAACTGTAAATAATAACTCTAAACTTTTTTCTAATCTTTGGTAATTGAAGCAAATGG
GTTTTGCGGAGAGAGATTTGTCGCAGGGAAACGTACATACATTTTTTTTATTTACGAGGA
GGCGAGGGCTGAGCAGTGTAATGAGTGAAAATGCATGCTTAATTTAAATGGCGAGTGTGT
CTGTTAGGGAATGCATTAGAGTCTGCAGAAGAAGCGTAAGACATATTAATTGACAGACAG
GAACCGCTGTCTCCGAGGTTGATACAAGTAATTTATTACTTCAGAAACGAATGCCACCGC
CAGAATGTGCTTCATTAATTTCAAATTTAGTTTTAATTTCAAGCTGTTGCCCCTTGAGAA
GAATAAGGTGGCAAGTTCTGTTTGAAGAGACATTTTTCCCCTCTCCCTCACTTCATCTTT
CTCTTTCCATCCTCCATCTCTCTCTCTCTGGCTGTCTCTGATTTTCTGCAGTACAGAACA
AAGACCTGGGGGTGGAGAGGGAAAGGGAGGGTGTGGTGACTTGATTCCAATTTGAAAATT
TGTCAGTGTAAAAGTGGGAAGTTAGAACAGAATTACTGTTTATGATAGTAAATACTTTGT
GAATGTCATTGGATGATTGCTCTGTCTCCGCTGGAGAAAAAACAAATAACAGTACTTTTA
GTTTCGATCAGTTCCCTGCTTTGTAAGGAAACAAGAACACAGAACAGAGAATGTCCATCA
GAAGATATTCTGTCAATatggtt
>NODE_734_length_755_cov_15.405298
AATTTATATGCAATGAAATAATGCTGGGCGGAAATGACAAATGACCCAAATAAGTGACGT
GGCTGCTGTGTATCATTATGACTCCTGCCTGTCGACCTGCTCGCTCTCGCTCTGCTCTGC
AGCTCCGTGCTCAGAAACTGTTGAGCAGTTTTAATTATGTATATAATCAGGTTGGGGTCA
ACATATTTCATGCCAAAAGAATGATGCGTATTTAATGACTCTAATACATTACCATCTATT
TGCAATCTCATTGACGGAGTGCTTGTGAGTTTAACTACCATTAATCAGCATCAAGGTTTG
TCTATCTGGAGAAAAATAGATTAAGGGAGGGATTTTTTTCATATGGCGCATTACAAGAGA
TCCACATTGTCCTAGTTAAGAGCTATGCAGAGCAGGCTGATAGATAATGGTCACCTCGAG
GCTGCCTAATAAAGCATGTTAAAGGACTTAGGAACACGACATTACTGAGTGTAGTTTTTA
CAATACAAGATGTATTGGCTTAATATAGTTACTCACTGATGCTTACCTGACTAAATGCCC
CTCACACACAATCAAGGCTGGCTGTAATCAGTTATGTCGAAGAGGACAAGCATGTTTTTG
AGGATGCCTTTGAAGTGTTTTGGGACTTTGCTGTAAATAGCGAGGACATCAGTCATGCTG
AGACGAGTGTGCGCCTCAACGTGGTGATGTCATCTGACTAAAATGTAAAAAATAAAAGAG
GACCTCACCGTCCTGTCTGGCCTGAGAAGTAAAAAGGTTTAACAAAGTTGGTGTTTAAAC
ATGTTTGGATGAGTTTACTATCATCAGCAAGACATTTACTATTAATGTGAAATAATGTTT
TGATAGATAGATAGATAGATAGATAGATAGATAGATAGATAGATagatagatagataga
>NODE_736_length_427_cov_16.859486
AGAGAGAGAGAGTTGCCTCTACAGTGCAAAATGTAAGGTGAAAAAGAAGCTAGGACGCAA
AGGGTTAAAAAGCACAAACAATAACATTTCAGTAGCAGATGTCCTTGAGGCAAAACCAAG
GACGAGGCAATTGCTAATCTTGTATTCCCAGCATGATCAAATCACCAGGCAACAGATATA
AATAAAAGGACAGGAAATGAGGAATTCACATTCAACGGTGTCAGCAGCGAAATGAAGATT
CATGGTGAAGAGCCCCGGTGAAGGCGGCAAAAATTAACTGCAAATAAAAGGGACAGACGG
CCTCCAAAGTCCAGCGTATAAAGTAGGTTTGGTGGGGGAAAAACACACACGCGCTAGATA
GGGTCTAGTAGATGGTGGCTGGGGCTGAGGCGAATGGGCTGCACTTTGTCATGGAGACAG
GTGCTTTTATTTGACACCTAACAGGCTGCGCCCTGACTGGATATTCTAAAAATATGAGTC
TGCGCATGATCATCAGACTGTCTCGTTTTCCATTCATTTCACACCGTCATTtgttaccac
aaacacacacagaaaccccctttgactttgt
>NODE_737_length_687_cov_16.157206
AAAGAAGGACAGACGATTTGATGGTGCGTCATTGTCTAATAAAATTAAGCTCTCTGGGGT
AATGATATTAACATTTTAAGCAATCAGCACTTTGAGGCTCCACACAGAGTGCATGTGTTC
TACTTTATGCTTGTGTTCATGCGAAAAGATTTCTGAACCAGCTGGAGTTTTGTGGTCCTC
CCCATTGGTCATTGGGTTGCAGGCCTGGTTCAGTCAGAGGTGATTGAATAGAAATATTGT
TTTTTTTTCTTTTTTTGGGGGGGTGGGGGGCATACTGATGAAAGGTTGATTGATATGGTG
TCAGGCGCTCTGTGATGGATTAAATTGTGTGTGCAGACGTTGTGGCCCTGGCCAGTCATG
GCTGTTGCTGCCTTTTCCGCCAGCCACTGCTGCGGCAGCTTTAAGAAAATTTGATTTTCG
CAGCTCAGAAACACACGGCAGCCCCTTTCTCTCCGCTGCCTGACTTCCATTTAGTTTGAG
AGTGCACAAGTGATTCTTTATTGGATGAAATCTGCGCCGGATTGGATAAAGTGTTAGAGC
GCTGAGCCATCTATCACTATCACCGCCCCAGCTCCAGTTTCATTTTAAAAGAAAAGAATG
AAAGCAGAAAAAACAGAAAGAAGAAGAAGAAAAACAGACAGCCATAGGATGTTGGAGATT
TGAAAATTAACTGTGGCAAGGGAAAAAAAAGATCTATCCTCCAACCACTAAGCCTGTTTC
CTCTGTTGGAGGATACCAAGCTTTTCTCTGTAGAGATGCCCCCGTGACTCACTAGTCTCT
CAAGCTCTCCTGTCTCTCTGCTCTCATAATGTCTGCTGACCAGCtcaagcc
>NODE_738_length_145_cov_29.689655
CACTCTGGAAAGGTAATCTAGAAGCCAGTTGAGCCATGACAAATAGGGACAGCTGGCCTA
ATTGAATCATTTGAGCTAAGACAGCTCAACTTGGTTATCCCCTCTGCAGCCCACACTGAT
ATTAGTGCAGGAATCATTAGCCATGAAATCATGTCTGCTCTCTCTGACTGCATCCTTTAT
GACATGACAGCCAGCCCAGCCTGTCTCTTTCACTCTCACACCAAAAAGAGCCCTTCATCA
TAAACAGGCAGGGATGGAGGCAGCCAGGACTGAGTAGGATGTCTCTTTG
>NODE_740_length_523_cov_8.852773
ACAACTGGACATGGGTGGACGTTGTGGTAAAGTTATTAAACTGTAATTTTTTTCACAGGT
ATAATTACCACTTATTAAAACTTGTATCAGGGAGTGTCGGCAGATGAGCAGTGAATATAC
AGAGCAGCATCTATGTGTGTATTCATTTCAGGTTGTAAACAGTAGTCTCGGAGCACTGGG
TTGTTATCGAGTTGTGGCCCCCGGCGTAGGATTGATCCACTTCAGTCCAGCAGCAGGGGG
GCGGGAGCTCTGGAGGGGCTCAGCAGGGCTCCAAATCAATAAGGTTAATAGATGTGGGGG
CCACGCAGTCAGAGGTGTGCAGCCTGGCATTTTCGGTGCCAATGAGGAAAATTCCTGATG
ACGAGGTGTCTCTTTTGGAGCCTGCATTAATGTCAGCCTGATTACCTGGAGCCTGGATGT
CAGATACAGTGGGGTTAGTGGAGGCTTGTTTCTTGGCCATTAACTGGAATTAGCTTTACA
AGGAGACCCTTCAGATTGGAGACTTTAACTTGCCACCTCTTCATCCGCTGTCCATTGAGA
ACAAATTGCCAACCCCCTCCCTCTTTTCCCTCCTGACTCTATTCTTTCACTCTGATTTCT
ATAATGCCAACAGTTTCATAATCACTTGATGAGTAATTTCctctcatttgggatttggag
agagagg
>NODE_742_length_1087_cov_2.690892
GTCAACAGTTAATTCTTCTAAACCAGCAACATGTATGTTGGACCCTATCCCCACTAGATT
ATTCAAGGAAGTTTTTCCATTAATTAACAGTACAGTGTTAAATATCATCAACCTGTCCTT
ACTAACAGGTTATGTACCGCAGGCTTTTAAAGTTGCTATAGTAAAGCCACTTCTTAAAAA
GCCTACTCTAGACCCAGGTGTCTTAGCCAACTATAGACCTATATCCAACCTTCCTTTTAT
CTCTAAAATTCTGGAAAAGGTTGTTGCAAACCAATTATGTGATTATTTGCATAGAAATGG
TTTGTCTGAAGAGTTTCAGTCAGGATTTAGAATCCATCATAGTACAGAGACAGCACTGGT
GAAAGTCACTAACGATCTTCTTATAGCTTCAGACAGTGGACTAGTGTCTATACTTGTTCT
ACTGGATCTCAGTGCTGCATTTGATACCGTTGATCATGGCATCTTATTACAGAGACTAGA
ACATGCTATTGGACTTAAAGGAATTGCACTAAATTGGTTTAAATCATATTTATCAGACAG
ATTCCAGTTTGTTCATGTTAATGATGATTCTTCCAGCCGTTCTAAAGTTAGTTATGGAGT
TCCACAGGGCTCTGTGTTAGGACCAATACTGTTTACGTTGTACATGCTTCCCTTAGGCAA
TATTATTAGGAAGCACTGCATAAATTTCCATTGTTATGCAGATGATACCCAGTTATATTT
ATCTATGAAGCCAAATGAAATCAATCGGTTAGTCAAACTCCAGGTATGTCTGAAGGACAT
AAAGGCCTGGATGACCTGTAACTTTCTTCATTTAAATTCAGACAAAACTGAGGTCATTGT
ATTTGGACCTAAACACCTCAGAAATTCACTATCTAACCAGATAGTTACTCTAGATGGCAT
TGCCTTAGCCTCTAGCTCTACTGTAAAAAACCTTGGAGTTATTTTTGATCAGGATATGTC
GTTCAACTTACATATAAAACAAATCTATAGGACAGCTTTCTTTCATCTACGTAATATTGT
AAAAATCAGGAGCATCCTGTCTCAGAGTGATGCTGAGAAACTAGTCCATGCATTTGTAAC
TTCTAGGCTGGACTATTGTAATTCCTTATTATCAGGATGTCCctataactctcttaaaaa
cctccagctaatacaaaaaaattctgcagccagagttctgacaggaaacagtaaaagaga
tcacatttctcatgtattatattctgttcat
>NODE_743_length_488_cov_4.172131
AAATGAGAGAAATAACACTAACGTAAGTACAGTGTTATACTCTAAGCAACATGCTCATCC
ACAAAATGTCCCTTCAAGTTGCTTAAATTACACCTCACACTGAGGCCATTAGCGCTACTG
CAGCTTCTGCTGTGTTTAAAAATGTGACTGTAGGAGCTCTACTGTTACTTTAAGACACAC
GATTGCACGATAATCCACATGTAGGCTTCAAACTTCATGCTCACCATTATCTCAGTGTAT
ACTTCAAAAGAACCTTGTCTTTCAGAGCAGGCACTGGAAACAAAATGGAAGCAAAATGAC
AGCTTTGCGGTGGCTGCTTGATCTTGTACCGTAAGGTAATAGGCTACATACAGAAAAAGG
TAGAGAGAGGGAGAAAGCCTAGATTTGTCCTCTCCAGAGACAGAGGATTGGAAGCACTAA
CAGCTGTGATTTACATCAGGAGGAGAGTACACGACAACAACGCTTTGTTTTTCTAGTCAC
CACATGGGATGTACTGCACCAGTGAGTGGTGGGCTTACACCTGCAGTGTTACAGCAGGTT
TAAAAAGGCAGCACTCTCAAAATTGTTTGTAAGGACAATTTCAAAGAATTACCTAGTTAC
GTTTGTAGATTGTAATCAAATGGCTTTGATTc
>NODE_744_length_358_cov_1.223464
TAGGTTCTCATTATTAGAATACAGAGAAGTAAACACAGGTATGGTGAAAAAATAGAGAGC
TCCCCAAAGTTGGAATAAAAATGTGACAATGCAATATAATCGCGTAATAAAGGGTCGGTG
CTAGTATACCCTTAAATAAATAATAAAAACATACTCCATATAGATACTGTCACAAGTTAC
TTTGTGGAAATATAATCAATATTTAATTACTGTTTGTCCTGAAGAAGCTCTCCATAACCA
TCATAAGTCATTTCTTTTGTGGACAGAGTACATCTAAACCATCCTTTCTGTTCAATTTTT
AGAGCAGTCGCAGAGATTTAGCCCATCCAAAGATGCTGTTGTGACTTAAAATTACTCTTA
CTGAGTCTAACGTTAGCCGATATGATGAATGATGTtaagttcatttgcatgaaattatcg
ttaaattctcttcagatgttcttgtcatacagctatctcaacgagtgagatccgttgaag
ctgttgagaaatggattataat
>NODE_745_length_294_cov_2.380952
TTTCTCTTCCTCCATGCTATCGTCTCTCCTTTGCCTCTTTTAGTTTATCCTCTCTAGCTT
GTTTCCATCTGTTCGTCCACCACTGGAAATCTTCAACCATCACTCAGCACACCGAACTTA
TCAACTCTGGAAAGTGAATTTCTGCATATCCCATCTCTTTCTTGTTTATTTATCCTCCTG
TCGTTCTCCCTCCTTCTCCTTTGATCTGTCATCAGTCCTTTCTTTCCTTAATGCCTACTC
CTTTTTCATTGCTTCCTACATTCTTCCACTGTTCCTTCCTTGATTTTGTTTTCACTCCAG
TATCGTCTCTCCTTTCTACCTTTCTCCACTTCCCTTCCATTCTTATGCTTCCTTACGTCT
GTCAGTCAATCCTTTCTTTAATCACTGTCTATATTAAACCCAGCTTCCCTCGACCTCGGC
TCTCTGTGTGAAACTGAc
>NODE_746_length_609_cov_17.546799
TCTCAATCGCTGCAAGGAAACATGAAACCCTCCACACACATCCCATAAATCCTGAACTGG
GTGGGGAGTCTAGCCGAGGGGAGGAGGGACCGAGGAAGGTGGAGGGGGGGTACTGGGGGA
GGTATGATAGGGGTGGGTGGGGGGGGTCGCTGGCACGTTCCAGTCACGCCCGCTTCCCGG
CCCGCGGCCAATCAATACCACTTTCCTGTTTTAGAGGCGGGTAATTATGAGGTGGAGAGA
TTGTGTGACCTCTCACCCCTGCTGCATTACTCGCCTGATATTAAGATAAATTGCCTGATT
TTGGGTAAACATATGCTGCAATTCAAACTGTCAGCACTGGTTTGCTCAGGGATAATTTGT
ATTGATCTCCTGGCTTCTTCCCCATTTTGCTTACTGACCTCATGGATAATTAGAGAAAAA
GAGACACGGGGAGGTAAGGCAGGGCTTGCATTTGAATACTTTGCTGGAGAGATGAAGAGC
ACATGGGAGGGGGGCAGAGGGAACATTAGAGACTAATAGAATTTTCATTTTCTCTCATTT
TCTGCTCAGATTTAGACAGGTTACATGTTTTGTTCAATTATATCGCTTATATCTTTTTTC
CCTCTGCTTGTGTTACATACACAGAGAGGGCTCGCGCTCGTTTAATTTCTGGGATGATTC
AAATTTTACAAACGCAATGAGACAACAAAGTGACAGCAAATATGTTTCAAATTAAAGGGC
CAATAAATAAAAGGAATTATCGCCATATGTGAg
>NODE_747_length_145_cov_8.048276
CAAACATGTTTTGACTTCACAGTGTCTTGAAATATGATAAATATGAAGGCAAAAGCTGTT
TCAAGTGACATTGTGTCAAGATACTGAGAGGAGACACCGTTTGGCCAAAGTGGCATTTTC
AGCGCATGAAACGCTGTTTGAGAGGATGAAAACAGCACTCCTGCAGATTGTCACACAAAA
TGTTTACAAACATGTTTTGACTTCAAAGAACAATGTTTACAAACATGTTTTGACTTCTGA
AGGTAATGTTTACAAACATGTTTTGACTTCTGAAGGTAATGTTTACAAA
>NODE_752_length_794_cov_18.457178
CTTAATCTTTTAACACCAGCACCTTAGGTATGGATATTTCAAAGAGCTTTAGGGAGGTGA
CCAGCTCTGCCTAGTTCAGGTCAAGCAAAGGGACCACAGAGTTTTGTTTTTCTCTCTCTT
TTTTTAAATATCTCTGCTCTCAATCTCATATACAAAGTCCTGAAAGTCTTTTCCTTCAGT
AGATGGTCTTCAGAAGCCATTTGCCCCTTCCAAAATGGCACCTCCCCGTGGTACATCAAT
GTACAAGTTCTTCTCTTTGACCTATGATTTTTCTATGATGAATCCTGTCTTTCTTTGCCA
GTAGAGTACAGAAAAGTTCTTATTCTCTTTCTCTCTCCTTTCTCTTTCCTGTAGTACCTT
TATTTACGTACCCTGTTAAATCTAATTTGATTCTTCTTCCAAAGCCCCCAGCCTCTATCT
ACTCGTACTAATGCTTCTTCTTTCTAATCTTATTTGCATTCATATTATCCACCCAGGTGG
TACACCAATAAGAGGTAAGAGTGCTGAACTGACGTTCACAGAATGAAAATAATACAAATT
CATTCTTGCTGTCAACCCATCCATTCACTCGAATCACCTCCATTTTTGTCCTGTTTACCA
AGACCAAATCCCATTATGTTCATATGGACCTTCCTTCTTATTTGTCCTGTTTCGTTGACT
AAATTTGTATTCCATCTTTTTTGTCTATGCTTTATTTCCTCCTTTGTATTCTTGTTTCAA
GAGCCTGTTTAGCTCAGTTGTGATATGCTTGCCCTGGCTCAAATAAGCATATCCAATGAC
AATTATTTTTTAAACTATACTTTTACGTTCATTTTTGTTTTATTTTTGGCCATAGCGAAT
CATGTGTCCCTCTTTTTGTCCAACTAAAACAACCAAGCATTTTTCCCCCTTAGCTGTTCT
TGTtcagcactaaaaaaaaaaatgcacagatgctgtgg
>NODE_753_length_341_cov_6.442815
CAAAACAAACCAATCACAAAGTCAAATATTTCCAAGACTGATTTCTTAAAACAGATTTAC
GACTAGCCAGTCCCCTGAGGGACATCAACTAGACGTCATGATACAAACAGACACTGCAGA
CAACACAGATCTGCTTCGGCACTACAGGTAAAGGTACCACTAACTTTTCGGTCTTTGTCT
CCGAACTCAATGCCCAGTGAGTCCATGGCTCGAAGAATGGCTGCCAAGCTCTGGATGGTG
TTGCTGTAGACCACAGGCTTATACTGCTTCACATCATCCCCAGAAAAGCCATCTTCATGG
ATAATCCTGCATGCGTACAGAGACATTATCAGAGAAACACAAGCCTGGACTAAACAGAAA
AAGTCGCACACGTCCATATGGTCCTAAATAACTGTCTTTTCACAATAAAAGCTCCACATG
CTCTGGATTTTTCTGTGTGTGTGTGTGTGTGTGTGTGTGTGTGTGTGTGTGTGTGTGTGT
GTGTg
>NODE_754_length_611_cov_18.310966
ATTACAAGACGAAGGAGGGGGAAAAAAATAAAACCTTGAATGAAAGCCTGCACTGAAAGT
TTTCAGTTTGCTGATATAACAGTCAAGTGTGTCTATAAGTCTACTTAAAACGCTTAGGTA
TCAGTGGAGACAGCTGCGACACCCTCGTCTTATGATTCTGTCGAGACAGTACACTATCAA
ACCTTTCATACCGTTCCCAAGCTACATTTCCGGTGACAAAAGCTTTGCGAAAGCCTCCTG
AAGGATTCATCTATATCCTAATATTTCCAATCCAATTTAACTGGAGCAGCCGGAGTGGTC
TGAGCACTAGTTTACCAATCTTTGCTTTCCAAGACTCTGTGTGCTGAAGGCTTGAGGGGT
TCAATCAATGGCGCTTTGATCTCGGCTGGAACCATAATTATTTAACATTGTTACAAGGAT
TTCTCTAATCCATCCTACCATTAAATCCCTTTTACACCCTCATCTTCTGCAGCCTAATCT
GCATCTGGGTGCTCCGTTTGTGTCTCTCCCTCATTTCGGCTCGCCCCTCCTTCCTTGACG
ACACCCTGACTTTATAATGGACTTGGGTGCCGAGTTAGAAAATGCCTTGTTTACTGAGAG
CAACCTGACTGAACTGTGCTCAAATGCTGTTGCTGAGCAAGAATTTCTGAGTTTTTCTCT
GCATTTATACTGAAGTTTGAGGTAATGCACAGTAGGGGCCAAATGGTGAcaaggtaaaaa
aaaaagaatctggataattaatcaacaaacttttg
>NODE_758_length_441_cov_5.036281
GACACAAGTTTCATGTCTCTAGCACTGACCGTTTTCCAAAGCCTAACCCTAACCCTAACC
CTAACCCTAATTCCAGCCCTTAGGGATAGGGTTGGCCCATACTACAGGACCCAAAAAAGT
GTCACTACAAACCTATACCAATCAACTCGGAGCGGTCCGAAACGTGCTCCCAAACACCTT
CTGTGGGCGCTTTTCTTGGCCTCAGCACTTTGGCTGCGTTCTGCACGTCCCATTGTCAGT
GAATGGCAGAAGGTTTTGGCCAATATCTCCGGAAGCGGACGGGCTAGACACCTGGAAATG
CCACCTGCCCCACTAATTTGGCTATGCTGAAGACGCCAGTCTTGCTCCCGAGTCTCTACG
ACCTTCCCGTCCCGAGATACAGCAAAAAATCACAGGTTACTCCCACTTCCTGATGCGGTA
GAGGCTCGGGAGTAGGTTCGGTGCGATCGCGGTGGCAGCAAATGGGGGGGTGGACACAAG
TTTCATGTCTCTAGCACTGACCGTTTTCCAAAGCCTAACCCTAACCCTAACCCTAACCCT
AATTCCAGCCCTTAGGGATAGGGTTGGCCCATACTACGGGACCCa
>NODE_759_length_335_cov_1.379104
AGTGAAAGGGATGAAAAAAGGTCACATGGTGTCAGTTCGTGTTAACTGGTGTGCTGGCTA
CCGGTGGAGCAGGCTGCTTTTGCTTGTCATAACAATATTGAATAGTGATCGCAGTGGTGG
GAATTCCTGGCATTTTTCTCGTGATAACAGAACCTGCAAAGTAGTGGCTTGTGGGTTTGT
AATCATATATGTCCATCTTGCATTGTACTGCAGTTTTGTTGATGTTCACGTAAGGCAAAG
ATGACACTGAGCTGAGTGCATTTTATTACAGCCACCACGATCATGATCTTAGTTGTTTAT
TTACTGATTTTAAAAATGTTTGCTCTTTACGTTAGTCTGTAATGCTTTATTGCACGAGCA
GTCTTTTGTTGGATTGACAGAAAACTAGTTAGAAGCGGTTGTGATATTTTCTGACtggcg
agtaacagattatcagtctgacttattaatgaatctgatatacagtatttttccaatta
>NODE_760_length_608_cov_6.646381
TGATGGTTTATGGATGAGAGCACACTCCGTGCCTTTGACTGCACAAGACAATGCACTATG
TTCTCTTCTTCCCTTATCACACAATCTCACACAACACAACACACCACACTGGACAGCGTC
ACACAACATCAGGATCTACAACACTGTTTCACTGTTACTACTATGCAAGACGATTCCCCA
AACCAAGTTTTATTTTTGTGCTGTGTAACAAAATGCACCGTTCCAAAACTGTAACAGTTT
GTTTTCAAAAATTGTTGTTTTTAGAAATGAACAGATTGGGGCTTTTTTGTTATTTGTGTG
CTGCACTGGGAACAGTGGCACAGTGTCTGTGTATAGAGGCATCGTAAGAGTTGAAAGAGG
ACCACATTTAGGCTGTAGCGCTCAGAGTTCCCAAAGCTTGTGGGTGTTTTAATGAGTCAT
TTTAACTTCATTTAAAGCCAGCTGAGCAGAAAATAGATCAGTGAATGAGCCCTGGGCCAG
TATGGATCTGCAACCGATTTACATCTCTGTGAGAGCCAACCCACATCCAAACAGCTGTGT
GTGAGAGAGTGTGTGTGAGTGTGTGTGTGCACATATCTGTCCTATGTGTCTGTCTGTGCA
GGTGTGAGGTGAGTGCAGAACAAGGAGGGAACGTTTCTGCAAGCAGTCTGCATACTTGTC
TCTTTCATGTCTTCATCAGAATAGACAAGGGCATTCCAAAGGTGAACTGGGAACTGTAGT
TACAGTGTATGCGATGGGAtttggggtgttga
>NODE_761_length_329_cov_17.486322
GAGAGAGAGAGAGAGAGAGAGAGAAGGAGAGAGAGTAAGTAAAGAAACAACAGAGCAGAG
GATATTTGTAAAGAGCAAAAGAAGAGTCAGAAAAGAAGAGGGATAAGGAAGAAAAAAAGA
GAGGAGAAAGAGAGAAGGGAGCAAGGGATGAGACGGCTGCCTGGAAAGACGATTAGTATT
CATGCGGCGTGGCGCTCCAGAGAGGATTAATGGACTCTGATGCCTAATATCCTGGAGAAC
AATTAATTTGCCCACAGTTTTGTCATGGTTGAAAGTCAAATGCTGGAACAGATCGATGCG
CACAGCCGCCAGTGAAATCGCGGCAGCCCCTTCTGCCAGGCGCAGAATTTTAATTTCATC
ATCATCATTTTCCCCGGCTGCCACCCTCGACGAAGCTGTCCCTGACATGGCTGAGAGGGC
TGCCACATCCCGACAGGCATGGCGCGTATACACACGCACGCACGCACGCACGc
>NODE_762_length_768_cov_22.661459
CATCTTTCAATTTTTAAGCAAACCAGAAAATACAATCATTTTAATTTACTGAGTACAATC
TAATGCACTTCAGACATCCTAAAGGAGTGGTCAGTTTAAACAAAGCCTTGGGCGACAATT
AAAACTTTCATATAACAGCAAGTGCAGGATGAGTGCATTTAGTAACTATGAAAGCACAGG
TGTGACAGGAGTATGTGGTGCAATTAAAAAATGAAAACAAGTAAATCATGTTAGTAGCCT
GATTATTTTAAGATGTTAAAAGCTGAATTTGTGCTGTGTATGATGCTGCATTCACAAATG
GGAGGCCACCAGAAACTAATATTTAATAATTAAACAGCATCATAGTGTAGTTCTCGCTCC
ATCGCCCAAGCCTTTGTTTGATCTTAAGGGTAAAATAAAACTACAACTACACACTTTTTT
GCCCATGATGTCGTGAAAATGCATGTTGACAGCCTGGTCCACTGATTGTTCGGCCTCGAA
AGTAATAAATCCAAAACCTAGCCAACGACCAAGAGTGAATCAAGGTAGCAGGGGGGTTGT
GACAACACAAGATGAAGAACAGTATTGGGCTTCAGCAGAGTGAGGATCCGTCAAGACTGA
GCAAGAGGCTCCTGGGGTTCGGATGATGTCGCAGACTTGCAGAACAACACAAATCCAAGA
CTAACGCCTGGGGGATTGAAGGAAACTTTTCTCTTTAGTATGCAGAGAAATATTTGGGTG
AAGATAACAATAATGGACTCGTTAACTGTTAAACATGAAGGATGACAGGTGTAGCGCTTG
ATTTAATGTGAAATGTCACATAGAAAGTCAGTTAAGTCCATTTTCCATGCTCTGACAAGA
CTGAACATGTAGCTGATCAATGCCAATTGAACCAATATTACATTTTGTTACttcatgctg
tttcatccaaac
>NODE_763_length_704_cov_14.509943
CTCAAAGTGTAAGCTTTCTCTCTGAGGGTCTGCTCAGGTCCTGATCCCCTGGCCTCAACC
TGAAACAATCACTCTTAGTTAACGACAACACTTCAGCTATTGACAGCGTGATCCCGTAAA
GCAGACACTTCAATCAACAGAGCAGCCGGAGGAGGTGTTGTGTTGGAGGAGAATAAAAGA
AGGAGGGGGGCATGGGGACGGATGAAATCAAGAAGTAAATAAATGAATTGATGAATGAAT
AATAGAGTGGCCAGCTAGTGGCCTCTTGGAGCAGCAATGCAGTATTAATAACTGACTCTT
ACTGTTCGTCTCTGTGTCATCACTGATACTCTTAGGTGGACCATGGCCAGCATAACACAC
TGCTGATCTGTACATTCGATCCGGATTACGTACTTTCTTCAGTCCTTCAGGAGGCAAAGA
GAAAAGTAGAGAAAATCGAGGAAAAGAAGCATTCTCCCAGCCTGTGATAGCTAAGCAAAC
TCCCCATGCAAGCAATATCAGTAACAGAAACTGCACAGTATGTTGAAATACATTTAAAAC
ACACAAGAGCTGTTGGGCAAAATATGATGGGAATAATATTAACATTCTAATACGATAAGG
CTCATAAATCACATTGAATTTGTCCGTTATCTGGTTAAAAAAGTGAAGTTCACCACAAAC
TGAATATTTTTGTCCCCACAACAAAAATGGCCTGTAATAGGGGTCACAGTAGCTCTGGCT
TGGTTTGATACGGGTCAGTGAAACTTCTTGTTGTATCAATGGTAAACTGGATGAATCAAT
ACAATCAATCAGTGGAGTCCGTGCAAAGCAgtcagtaaagatctattacacgcaggcatt
aggagtga
>NODE_764_length_890_cov_18.949438
CACATCAATAATTTCATACGTCTGCGATGGAAATAAGCATTTTCAATTTTGAGACACTAC
TTCAATTGACTTCTTGAATAATACAGGACAGCAATTGAAGCAACATCGTATTTACCCCTG
TGGAGATGATCCCAAATACTTTCGAACTATTTCAGCTGGGCATAAAGGAATCATGAAAGG
CCTCACCGCTCCCCAGCGTCCCTTTGCGCGGGGAATGGAACCAGAGTCTTGATATCAAAA
CTTCAAATACTTCCTGTAGAACCAATGCAATGGTGACGGGGCGGGAGGGGGAGTTCATTT
ACACTTTACTCACTTTCTTTCCTTTCATTCTTCAAGCCTCAGAAGTGTCTCTTCTCTGTT
ACATCGAAAGTCAAAAGAAGGACTGAAGAGAAAAATCTTTTCTTCTTTTCTTTTCTTTTT
TTTTTAAAAAAAGCACATTCCCTGTGAGCTATAGAGGCTTAGAATGGTTAGACAATTTAA
TTGGATAAAAGGAAAAGATTAAAGAGGCCCTGACTCTGTTCCATAAATAATTGATTTCTA
ATGTATTTGTAGTGGCAGTGAGACGCTGTTGTTTGGGATTGGGGGATGTTGAGTGGCAGA
ACGCTTCAGATTTCCCTCAGTCTTTGCCTTCTTTGTTTTTTCACGCCGTGATATTGAAGC
AGCATGAAAGGCAGAGAGGGAGCACACTTGCAGCTCAATTTGATCTTACATCGTCAGAAA
TCAAAGATCGTGCATGTAAAGAAGGATCGCAAGGAACTTTTTTGTGGGAGACCAAACTTT
TCACACTATGTTACCAAAGAATACAATTCTGCTGGTGCAACCCTTGCAAACCCCAAAGGC
AAAGCCAGCAACTGCTGCTCGTATCCAAAACTAATAAAAGAACCACAAAATCCATTTTAG
GACTTCAACTAAAGTTTTGTGCTTGGATTAAAATATCCAATAGATATGATGGTAAAAACG
CAAAATGCATTCATCTACTGCACGTGCTGCGTTATGATAttaagagcacaacgcggttaa
aacatacttcatag
>NODE_765_length_356_cov_1.421348
CAGATCAGATACATCCTTCATGTGCTTCCACTGTGGGATAATCCTGCTGCTGAACAATCT
GGCACGTTTCCACATCCAGCACAGTTATCAGTTCCACTGATAAGAAAACTAAGCCAGCAA
AAATGTGAAAATAGCACAGCAGCACTCGGTTCATTCGGTCAGCATTTCCAGCATGAAAAT
GTGTGAATACCTTTTGAGCTCTTGAGTTCCTGTGGTTTCCTGTGCCTTTTGTTTGCTCCC
GCCATATTTTTCCTCACTGTGGGCTCATTTTTCACTGAGATATAAAGTCCTAGATCTCTA
TGGAAACAACACAACAATGTCTAGAAGTAGAAAAACCTGAAACATCATATAGACATCAAC
GTGTGCAACGTTTTTCCAAGTGCCCACAGGTGTTACCAAAACTGGTGGAAAAAAGAGTTT
TTGAATAGTAGATATTTGACCAGCGACATCTTTACAAcctctacaaacgagctgtttttc
gccctatcctgcacattatc
>NODE_766_length_687_cov_19.806404
ATTTTGATGAACATTAATCACATGAACAATGCCTTATCTTGGATTGAATGTAATGGCATT
TATCTGTGAAAGAGATGGCTTTACTCATTCAAAGTTTCACTCGGAATAGAGGCAGCTTCA
AACCAACTTAACAAACTCACACCCGCCAACCATCAAACCTACCAAGGTGATGTTGGACCA
TTGTCCGACTACTGGGAAGGGTTTACAAAGGGCCTAGGGTATTGACACATATGGCATCTA
GAAAAAAAAAACACTTCAGACTTGTCATTGTATTGTGATCACATATTTCTGTTGTGACTA
TGTAGCGAGCTATCCAAGGTTTCCTTCTGCTGGAGTTGGACTGTATGAGACCAAGCCAGA
CCTAGCAGTGCGATACTGTATATAACATTGGTGTTGACTGTATTTAATAATGTTCATGAC
TGTTATCTTCTTCTATAATATTCTATACTATGGGTAACTGTTTTGTGGCTTCACTGGCCT
GCTGCGTGGGGCTGGCTAACGTTTGGCTAACGTTGAAGAAACATTCAGATGGACTACGTG
CACTGCGTCTATATGCACTTTGATTTATCAGGGAAATTTTATTAATGTTTTGTAAATGTT
TCATATGACACTTAATGTGCCATTCCAGTTTTTACATCATCATGGAAATTATGTATTTTA
TTTAAACAGCAAATATCATTTATGTACTTCATGGGTTTTTTTGTTTTGTTTTTTTTTCAA
TCGGTAAACAGATTGACTGGTTGATTTCCAAGTAATCAAGTGTTTTACCAAAGTGACTGT
GAacttgtaactttcgatacagttgaattatttttcttaagaaaaaaatat
>NODE_767_length_362_cov_2.419889
CTCAAAAATGTTTTCAATAGAAACCCTGACCGGAACAGACCAGACCAAGAACTATTACAG
CTTACAGAACTCTGTCTAAACAACAATGATTTCCTATTCAATAATCAGTTTTATCAACAA
ATCAACGGGACAGCCATGGGCCAGAGATTTGCCCCCTCTTACGCCAATCTCTACATGAGT
GAGTGGGAGCGAGAAGCCTTAACCAAGTGTCCACTACAACCATCCCTCTACCTCCGATTT
CTGGACGACATTTTTGGTATCTGGCCACACGACATCTCACACTTCTCCAAATTCATTGAC
ATTCTCAATAACCACCATCCATCCATTAAAATCAAATACACCATAGACTCAGAACAAATA
AACTTCCTTGATACTACAGTTTTCTtcagaccatccaacactacacataaaacactacag
actaaagtatactttaaaccaacggacacacatgcgttactccataaaaccagttaccat
cccaaacacacttttaaaggaataat
>NODE_768_length_145_cov_6.834483
TAGGGTTAGCGTTTGGAAAACGGTCAGTGCTAGAGACATGAAACTTGTGTCTACCCCCCC
ATTTGCTGCCACCGCGATCGCACTGAGCCTACTCCCGAGTCTCTGCGATGTCAGGAAGTG
GGAGTAACCTGTGATTTTTTGCTCCATCTCGGGAAGGGAAGGTCGTAGAGACTCGGGACC
GAGACTGGCGTCTTCAGCGTAGCCAAATTAGGTGGGGCAGGTGGCATTTCCAGGTGTGTA
GCACGTCCGGTTCCGGAGATATTGGCCAAAACGTTCTCCCATTCACTGA
>NODE_770_length_539_cov_9.749537
GACAGCCAACTCAGGGCCCGGGGAGGAGGGGGAGGTGGTGGCGGAGGGCTGGTCTTTGGC
TTTAAGGAGGGGATCAGTTGGGAAGTGTAGAATGGATGTTTCTTTTTCGCTATGGGGGGA
ACTTTGTATTTGACTGTTGTTTGTATCTGTCTTTCAGTGGCCTGATCCCCGTGGGCTGAG
ACAGAGAGATGCCTCTATATGTGTTTGTATGTGTGGGTGTCTATATGTGTGTGTGTGTGT
GTGAGGCAGAGAAACTGGTGGTGGGATCTACCCCTCTTCTTTCCTACAGCTGCAGCTCAG
CGGATTAGCCGTCATCCACAAGGCAACATTACACAAGTAGCCTTTGAACAAAAGTCATGG
ATACTATTAATGATATGGTAATCCGTAATGGAGCTACCTCCCAGTAGTGATTATACTGAC
ATGGGAAGAATGTCCAAGAGTCCTGGACGCAACTACCCAAACAACACTGTGGCTATTGTT
GGCAGGCCTGGTCTGAGGCCTGCACCTACATCCACTGGCATCAGCCGACTAACAATCCCT
TCCTCCGACACGCACACACCCACACAAACTGCCCCCTGCTTTCTTGACACCCTTCCCTCC
ACCCCGATCACCCTATGAATAAAAATGAAAACCCAAAAATGGATGGACAGAAAGAGTGGG
AGGGAAGGGGTgggagcggaggg
>NODE_771_length_543_cov_11.309392
ATTAGAGAAGCATTTGTCTGCCACCCATGTCTCCTCTACTCTACTCTGCGAGCCTCGCTG
TATAATTAACCTCAAATGGCAAAAAATGATGTTGATAAATTACACAAGCAGAAGGGGAAA
AAACAAGCCTATCACTCGCATGAAAGCCGAGAGAAATGTGTGGGTATATTCTCAACTCCA
AAGTCAGGCAGGCGAATGGAGAGAGAGAAAGAGAGGGAGAGGGAAAAAAAATAATGAGGG
CATAATTTTAGAGAACTAATTATTTCTATTTGTCTTTTGTCACACTTCTCTAATTCTGCG
ATATTAACACAGTCTGTGTTTATTAATTGCTTTTACAGTGTTTTGAATCGGGTCCAAGAG
GGAACGTGGCTCTTTTCACAGGCAGGCAAGCTACTGGGACTGTACCTCGCCAGTACTGCC
TGGCAACGGTGCACATGCGAATATCTTCCCCCAGTATCTCCTCCGGTTCCCTGCCGCTTC
CCCACTCGATGTGTTCGGCAAGTTTACACGACCCTGTGCACAGAGATAAAGTTCTTTGTT
GCAAGATTAAACATCAAAACAGTTAAAGTGAAATTAAAATTAAATGAATGAATGTCACTG
AAGCAAAAAAGACTGTAATTAATGGATCCCTTAATTGTCTTCATAAAATATTTGCATGGG
CATAATTTGCATAAtttacatgtatta
>NODE_772_length_502_cov_8.384462
TAGTCACCTGTGACAATCCTTTATGGGCTGATAAAGTAAGGGAAGTCTCTCAAGGAACAG
TGCACTGACTTGGCGGAGGGTCTCCCCGGGGAGCAGGTGTCAGGGTTGTCTATCAGAAGG
CTGAAAGGAGAAAAGGGACGTGTTACCGGGCTCTATTGTATCCCGGTTGTCATTGACTGA
TCGGGTCCATTTAGCTGGCTTTCACAGTGAATGAAACCACCTGAATAGATGAAAGCGAGA
CAGCCTTCCCGACAAACAAGGAGCCCTGGAATATTCATGGAGGATCTGTGAGGAAAAGAT
TAATGTATTAGAAATTAAAATGGGGCCCGGACGTATGATCTTGCTCTAACACTTGGCCAG
ACCTGTGTCACCCGCCGCTAGCGCCTGAAGTCGGCACATGCCGCTGCCAAGGTGGAGAGG
AATCATTAAACACCCTGCCATTGTGTGAGCAGAATAATCAAACTTCACCCCCCCCACCCC
CTCCGCCCCCCCTTTTCTTTCCCGCAGCACTGACAATGAATAATTCTGGAGCCATTTGCA
ATGTTAACGGCACCTATCTGGGCCATCCATGCCTTTATGATAAGAGCACCAAATATGCAT
TTCAACAGTCTGAACAGAAGCTGCTTCACCGGCATTTCAAAGgaca
>NODE_773_length_1532_cov_5.541123
GACTACTGAACGTAGGAGAGGTAGTTGCATCTCCCCAGACACAAGCATTGAGGAGATAGA
GCAGATCAAAGAAATTCCACATTCTCTTCTATTGTATGTGTCAGATGAGTATTTCAGAGT
ACTTCCAGGGCTTATATCTCAACCACAGTGAAAGGTAGGAGGCTGATTCAAGGACCATGT
TAAAGCTTACAAACTTCTGCATTTAGGAGAGGTAGTTGCATCTCTCTAGGCACAAGCATT
GAGGAGATAGAGCAGATCAAATATATTTCAAAATGTCTCTTCAAGCGTCAACATATAATT
TGGAAGAAGATTCAAGGACTTATATGTCAACAAGAGTCAGAGGTAAGAGGCTGATTCAAG
GACCACGTTAAAGCTTACAGACTGCTGCACGCAGGAGAGGTAGTTGCATCTCCCCAGACA
CAAGCACTGAGGAGAAAGAGCAGATCAAAGAAATTCCACATTCTCTTCTATTGTATGTGT
CAGATGAGTATTTCGGATTTAGTTCCAGGGCTTATATCTCAACAAGAGTCAGAGGTAGGA
GGCTGATTCAAGGACCACGTTAAAGCTTACAGACTGCTGCACGCAGGAGAGGTTGTTGCA
TCTCCCCAGACACAAGCACTGAGGAGATAGAGCAGATCAAATATATTCCACATTCTCATC
TATTGTATGTGTCAGATGAGTATTTTAGAATACTTCCAGGGCTTATATCTCAACCGCAGT
GAAAGGTAGGAGGCTGATTCTTGGAACACATGAAAGTTTGCAGACTGCTGATTCTGGGAG
GGGTAGTTGCATCTCTCCAGACACAAGCATTGAGGAGATAAAGCAGATCAAAGAAATTCC
AAAATGTCTTGTCACGCCTCGAAATATAATTTGGAAGTAGACTGAAGGGCTTATATCTGA
ACAGGAGTCAGAGGTAGGAGGCTGATTCAAGGACCACGTTAAAGCTTACAGACTGCTGCA
CGCAGGAGAGGTAGTTGCATCTCCCTATACACAAGCATTGAGGTGACATGAAGGATCAAA
GAAACTCCACATTCTCTTCTATTGTATGTGTCAGATGAGAATTTCCTAGTAATTCAAGGG
CTTATATGTCGACAAGAGTCAGAGGTAGGAGGCTGATTCAAGGACCATGTTAAAGCTTAC
AGACTACTGAACGTAGGAGAGGTAGTTGCATCTCCCTATACACAAGCATTGAGGTGACAT
GAAGGATCAAAGAAACTCCACATTCTCTTCTATTGTATGTGTCAGATGAGTATTTCAGAG
TACTTCCAGGGCTTATATCTCAACCGTAGTGAAAGGAAGGAGGCTGATTCAAGGACCATG
TTTAAGCTTACAAACTGCTGCACCTAGGAGAGGTAGTTGCATCTCTCCAGACACAAGCAT
TGAGGAGATAGAGCAGATCAAAGAAATTCCACATTCTCTTCTATTGTATGTGTCAGATGA
GAATTTCTTAGTAATTCAAGGGCTTATATGTCGACAAGAGTCAGAGGTAGGAGGCTGATT
CAAGGACCACGTTAAAGCTTACAGACTGCTGAACGCAGGAGAGGTAGTTGCATCTCCCTA
TACACAAGCATTGAGGTGACATGAAGGATCAAAGAAACTCCACATTCTCTTCTATTGTAT
GTGTCAGATGAGAATTTCCTAGTAATTCAAGGGCTTATATGTCgacaagagtcaga
>NODE_774_length_520_cov_7.892308
TATTTTCTGAAATGCTTTGTAAGTAGGTGGCCCTTGCAACAACTGACTACATCTGCTCCA
TGGGACCAAGCAAACCTAGTTCATTCATTTTTCAGCAAAAACCAGGTTACAGTGCAGAGC
CAAAAACTGATTAAAGCTCAAGGTAAGAAGGAGACAGAATAAGGAAAGTGGAAATCACCC
CCCACCCCTTATTTGGGACACCTGAAATAGGCCAGAGGAGCCCTGGGAAGCCTGAGAGAC
TGAAGGGAAAAGAGGAGAGGGAGGAGGTGGAGGGATGATGGTGGTGGTGGAGGGATTCAG
CAGGGCCTTAAGTGTGCTATCATAGGCGTCTCTTGTGCCTGCCTGCTTTATTTGCAGTAG
TCAGGTTAATGAGTCCACCAGCCCACTTGATGTTGAGAGGCCTGCCACAAAGAGCTGCCT
CATTAGAGCTAGCCTGGCACGCTGCTCTGAGACAAAGGGACATTCACGCTACTGAATGCC
TTTACGCTTCTCAATGCTGCCAGCCTGCGAGGGCCAGTGCCATGGCGTAGACCCTGCACA
CGTCCTGGCGCCTGGCCAGCCACACCACGACCCCGATCCCGGCTGGCTGGACTCGCCGGC
TGCTACAGCGCTGGAATGATGGAAGGATTCGCCGACGGTCTCCTGCTGTGTATTAGTGTg
tgtg
>NODE_775_length_303_cov_2.801980
GTCATTACAGGGATGCCAGTGGTGAGGCTGTCAGTGCTGACAGAGCGAAAGACAGAATCT
ATTGGGTTTCCCATGACAATGTCAACATCACTGTCCAGGCCAAATGGGATGCTGAAAGTC
ACTGCTGACAGAGGACGACTGCAGGGAGGTGGGTGATGATGGAAAGATGGACAAATGGAT
GGGTTTTGCCAATCAGAATGAAAAAGCAGAGACCACAGAAGCCAAAGTAAGACAATTTAA
AAATTAAGATAAAATATGAGTGCAACACAACATTTACGATAGAAATCACATACAGTTTTT
TGCATCTAGATGCATCTACCTGATTTGTTTCTTTGTCCAACTTTTGTTTTCTGCAACAAA
GATTAATAATGAGTCTATAAAAGTCAACTGCAATGGTTATTTGCCTTGAAAtgcaaaaca
ataatagatagaataaactcattccct
>NODE_776_length_849_cov_9.506478
TAAAGTGTTTATATGTAAAAGGCTAGTTGTGTCGCTCCGAGAAGTCTAAAGGTTGCTTAA
TGAATAATGAAGGAATACATTTATTTCTACCTGAGGTATTGTCTGTGCCAGTGGCAAAAA
ACTTTTACAGAGTACGGCATTCACACGCGATGGTAAAGGAACATTAAAGTGTTTGTTCGT
TTCCCTTTTGTGTTGTCTGCTGGCAGCTTTAAAAGTAAATGCTAGTACTCTGTGCCAAAG
TTTAGTTCAAATTATAGCATGTAAAACGAAAACCTAACACTGAAATAGTAAACGTGGAAA
GGTATTGTTTTACTTGATGTCAGTTATCTAATAATTTCAAAGTGCCTTCTTTTCTCAGCA
GAGAATCCTCTGCAGCACAAAATCAGGCAACGGCAGTCGTCCTAATACCTCCAGTACAGT
ACCTGCCTGTCTGCCTGGTCGCAATCAGAACCCCCTCTGTGTGGAATGGAAGTGCCTCAG
CCTTGGTAACGATTTTTCCCGTGTTGACAAGTCACAACATGGAGATCTACAGCTCGGAGA
GCAGCCCTTTGGCTACGCAGAGCCCTGCTTGCACTGAGTAATAGCAATCTCACAGGAGTA
GCAGGCTTTCAGCTGGCAGCAGTTCATACGGAACAGCTCGCCGGTGCAGCTGGGAAAGAC
AGAGCAGAGTGGAGAGGGAGAGAGGAGCTGGTGGTGGTAGCAGTGTGGAGATGGAGGGAG
GGAGGAAGTGGAGAGGAAGAGCTGTTAAGAGCTTTGGGCGGTTTCTCTGTTGTTGTACCA
CACAAGTGCATCCAGGCCCTGCAGGACAAGCCTTTAACAGGCATGAGGGATGGAGAGCAT
GAGAGGAGAGGAGGAGGCGGCAGTGGAGGAGGTGGTGGTCTGGGGAGCTGAAGCCGGCCA
GTCGTGCCAGACGCCTGCTCTAAACAGGGATGTGATTTATTGTTTGACTATCTCACGTTT
CACTCCTAGAAAGACCCTAAAAttacatcgtta
>NODE_779_length_590_cov_7.300000
CAAAAAAGAGAATTCTTTTAGCATCAGTTTCTATGTTTTTGTGGATGTTATGTAGCATTG
CTCAAAAAGAAAACAGCATCCTATCAGGGTGAACAACGCTTTATTTAATAAAAGCCAAAT
ATCAACATCAAATATTTGCTCTGTTGTTGAGCACGGGAAAAAACATAATTTGTCTCATTT
TGCACGGATACATAACAATGAATCCGATTCAGATTTTAACACTCCCTCAACATCCATCTC
TCCGGTGATCTATCCATTCGCTTGCCTATCCTTGTCCATCTAGCCCGGGGCTATAGAAGC
CTAATTGTTTACCAAAGGGTTGCGGCTCATTTGCTCCTGGAGATTGGGCCTAATTAACAC
TAACTTGTCTGAACACCAAGGAGCGCTGTCCACTCCACTTTAATCTAATCTGTACTCTTT
CAAAAAATAATGAGATCATTTACACCTCATTAACGAGCAATGTAATGTCTGGGCATTAAT
CATAATGATTGCTTATCATTTCACTTTGCAATATTATCTCCTCTAATGAAACTGTTCACA
CAACTGCCAAGAGGGCCTTAATTGGTCGTGTGAAATCACAGAGCACCCGGCAGCTTGCAG
CGACGTGTGTGAAGTTCTAATTTGCATGGGTGGGTTGTGGGAGGTGGGGTGGGGGATTTG
GGGGGTGGGTGGGCACGAGAGGATGGCATCACTTAGGAACACACACATATACATGCACAA
AGATACGCAAGGTa
>NODE_785_length_368_cov_4.377717
ATCTGTTTGTGTCCTAATGCCTCACACTTCCCTCATTTCCCCTCCTCTTCCTCCTCCTCC
CCCTTCATCCCCTCCTTCCCTTCATCCATCCATCTACCTATCTAGCAATCCCTGGGAGGC
ATGGGGCATCGAGGAAAAGTAGGGAGAAGGAAGCGAGGAGCGGTGCATACATACTAAAGA
ACCACTTACCTTCCTAGGGCCTCTACATCTCTCAATCACCTCAAGCAGGCCTCCTCTCTG
GTCTCCCCTCTTTTCCGTCTCTCCCCTCCCTCCCTCCCTTCCTCTCTGCCTTCCACCCAG
ATAGTGCTAGTAATGGGAGGTTAACACAGAGGCAGCGCTCCCATTATTGAGTGAATTTAG
CACCTCGGACAGCGCTCTACAATCTTTATTGCTTTGCTGACCCTCTCGTCATGTCCTGGG
TGTACTCGACAGCCTCCACATGTGCGTGGCTGCGTGTGCGGTTACGCCTCCGTGTGCCTG
TGTGTGTGTTTGTGTGTGTGTGTGTGTGTGTG
>NODE_786_length_563_cov_13.943162
AGGAGGAAAGGAGGGACCCGGGGAGGAAGAGAGGACAGAAAGGAGGGATGAAACTGGCCT
CTTCCATTCGGAGAAGGGGTGTGTGTGGAGGCAGAGGAGAAGAGGTGGAGATAAGTGGAC
AGGAGGGAGGCTAAGAGGAGGGAATAGATGGGGAGGAAGAGGCCCCTGTGCTATCCGGAG
CTGTCTGTTTCTGTCTGTATGTCTGTTCTCACACAGTCGAAATCAATTTGCCATCAGGAC
TGTCACTGTGGAACAAAGAGAGAAGGAAGCTTGCCAGGTCGGACACACTCAGAGAGAAAT
GGAGAAAGACAAGACAGGCACAAGGAGGCAGGATAGAGTTTAGGAGAAGCGCAGGTGGGG
TCTGGAAATCTACTTTGCCCCACCTACAGCTACAACTCCAAACACACCTGCCATTATCAG
GAAGATTGGACTTCCAATTCCCTCATCAACATTTGCATGCAGATACGTATGCTGTTTAGA
AATTGTTGCACAAATTGAGAAGCATTTTATCCAATGTTTGTCCTTTCAAACAACAAAACC
AAGATGTTACTGTTGATGAGAAAATCATCAAGCCATCTCCTGAGCTGGAGGGATGTAGTA
TTAGATTAGTCTGTTGGGGTGAATACACCCTGCAGGACAGTGTTGTCTCAAAATACTGAT
ACAGAAAATTGAAAaacaaaaaactgaaaaacatttagagcagacag
>NODE_787_length_609_cov_13.481116
CCCAGGACATTAAATAAAACATTGTATGGTTCATGAAAGATTATGAAAGAGCAGAACGTA
AGCAGCAGGAGGTGTAAACTCAGCACAATTCATTCTGGTATATAATGTCAATGCCAGCAA
CCCCCCTCTCACCCTACCTCCATGCCCTGCAGGCATATTGGCGGAACTACCAATGGATGC
TAAGCTTTTTCCGACAAAGCTCCGAAGATAAAGTATCTTCCTTTTATCCCTTCTGCAAAT
CAATTCTGGGCCTTACAGCAAAATCCCATAAAATAACTTCAAACACCACTACTTACTCCA
AAAATTTGTATTATGGCTATATCTCTTTGAACCCTTACCAGTGAAGTTTTGGAGGAAAAT
GATTTAAGTGTTATCTGCTAAGACATCAGCATGTCAGCACTTCACCTCAGTTTTTCTTCA
CATGTCAACCTGAACCTTGTATTTCTCTCCTTGTGTTTGGTTTTTGATTGCTTCTAACCA
TCCAGGCCTGGTGATAAATACAAATGCTGCTTGTAAACTTAATGGCTGTAGTAAGTGCAA
ACAAGATGGTATGAAGCCCTGCTGGTGCTTCGTGCTCACTCAGCTGCTGAAATATTCATT
CCCTTCACTCTTCTTCAACAATATGATAGAAACTGGGGCTGATAAGACAAGTACCTGAAG
AGCAGTCAGTCTGTGTGATTACTGAAGAGGCTGCAGTGACTGCTTGATTAGCTTCAACCA
AAAGGAGCCAAAGAACTCACTATCACTTACTGt
>NODE_788_length_275_cov_22.887272
GGGGACTGCGTCTATTTTTACTCCAAGGGAGGGTACTGCTCATGAGTGAAGAACGTCTTC
GGCGGAGATTAACATACGGATTGGGGATTCAACTGGGACTACTATTCGGTGGTCTGCATC
TAGAAGTCGGAACTGTCCGCTTGTCAGGTCTTGTGTGGGAATCATGTACGAGTCAAATCC
TAGATCTTCGTAGTCTGTATACTCATAGCTTCAGTATCACTGATGTCCTATGGCTTTAAT
TGTTAGGTGGGGGTCGTTGATTTCGTCCATAAGGTAGAGGATGCGAAGGGATGGGAGTGC
GATGAGGGTGAGGATAAGGGCGGGGAGAATTGTTCAAATGATTTCAATTTCTTGTGAATC
TAGAATGAATTTGTTAGTTAGTTTGGTGGTTACTATAGCAACAATGATGTAAAGAACTA
>NODE_790_length_659_cov_8.156298
AGGAAAAGACCGAGCTGGATTTACTATTTACGCCACAGTACTGCGGCGGCGTGCGTCCTC
CCCAGCCAGACGGGTCTGCGTAATAGCCAAGAGGCCGGTTGGAGCAGCCTGCAGTCGGCA
GGGGAAGAGCCTTAACTCCGGCCGCTGCGTAGGACAGCAAGGTGGCCGCGTTACCGGCGA
AATCAGCGGCGTCGTATGCCGAGGCAGCAAAGTCCAGTCGGTTGTTGGCAGGGGTGACAA
ACCATCGCTGCGGGGGGGTGGCAACAGTGGGCTCCTCGGTTTGCTGCGGGGATAGCAAGC
TGTTGCCGAGTGGGACGCTGCGCTCCGTGCCAGGACCAGTCCCCACGCCAGGGTGAAAGC
GAGATTTGGCATAAGTGCTGACAAATTGGTCCTGCAGGAAAGAGCTAGGCATGGCATATC
TCGCACCCGGCACGATCTGTGAACGCGGAGAGTCACCCGGTGATGGAGTTAGGCGGTCAA
TGTCGCAGCCTGTGTAGACACTGAAAAGATGGAGAGACAAACAAAACAATTCAGAAACTA
AACCGTGCGCTCCAGTCGGTTCTCTAAAAAAAATTAGGATTAGGATTTAGGTCAGCGAAG
TCTACATCTCACCCAATTACAAGTTTAGTTTGGACATGTCAGAAGTTTAAGACACGAGGT
TTAGTGAAGGTGGAATAACTGCAGGGTTTGGGGGAAAAAAATGCGCATCAAATCTAACGT
TGGTGCCAGCTCCAAATAGGCCTTCTGCCTTTTACAAAGAAACAAGatagaaggtgcatg
gcccaaaacgtagaattagttag
>NODE_791_length_367_cov_1.411444
CCCCATTCCCATGGGGGGAAGACTACAAGACTGCATCAGAGACGTGAATAGAAATCTATG
GGAGAGTTCAGAGACAGAAAAAACAGGGATCCAAAAATCCAATTGTCTCTTTTATAAGAG
TCGAACCAGCAAACATCCAGCCAACAGTGTTGTCATACTGACACAAATGTGGTCTCATCA
AACTGAGCATACCTAGTGAAAGCATAATGTTTGTGGAAAAACTCATTTCAAACATTATTT
TGGGGGAAAGTTTTAAAATTTTTAAGCCACTCTAGACTTGCATCGTCTGTTTTCTTCAAT
TTTTCTGCTGCAACTCAAACTGCTTTTTCTTCCTGTTGGATTACAGGGTAAAAGGAATTA
GTACCACTTCTACAACAAGGTTAAAATAttactatctaaattaaaattgataccaaacaa
tgaaaaacaaaatgtttcctgtacatggcatttaaacaacactgaataaaggaaacataa
tcatgatcaacaggaagcactgcttaccttt
>NODE_792_length_344_cov_4.119186
TACTGTTTGATATATTTAAAATCAAATTAATTTCAATTTTTTTTATGCTGGGACATTTCT
ATTACAAAAAAACATGATTAACCAAATATCAAACTGCAAACAAAAATAAAATCAACCAAA
CAAACTAATGAAAGCATCTGAGCACCAACATAATTTATCATACCACTACAAATATGTACT
TTTGTCCTTCAATGACCATCTTATCTTGCTGTAATGATTGTGATAAAATTGTAGAGGTCA
ATTGGTCAACCTGGGCTCATCCACACACCTTCTTGGCTGCTAGTCAGCCGTGACACTGAC
TCTCCTGCGTGCAGCAGCCTGCAGGCTTCCATTCGGGTCCAGAATCAGACTCCTTCCTGC
CACATATAAGCCCTTGAATCAACTTCCATATTATACTCCAAGAGATCGACAATTTGGAGG
TTCTTTCATCAGTTATATCTCCCCAATGCTTATGTCTGGAGAGATGCAACTACCTCTCCT
AGGTGCAg
>NODE_793_length_319_cov_7.974922
AAGGGAAAAAAAAGTTAATTTCACTGTCTTGGAAAGCACCATGTGGGAAAGACTCTTAAT
TGCTTCATAACAAATATACATATACTTCTTAGTACTCTACAGGGCACAGTGTGTACATTT
CTATGTAAGGGTTAGATGATGCTATCCAAAAAAATAATTTTTCAATATGCGAGAGAGGAA
AAGGGGGTGAGACAGAAGCAGACAGAGAAAAAGAAGAAACCCAGCCAGCTTTTGACACCA
GGAGGCAAAGGGTTAAACAAGACCCCATCGTATTTTCATGCATCTTCTGCTTTTGACAGA
TGAAAAATGTCAACTGTCCTGTTTGTATTTGGGAGTTTTTGCACTATTCATCTGCTTCAT
TAGTGCCTGCTGCTCCCAGCCCCTGACAGCTGCCGGCCCCCTGCTCTCAGCATACACACA
CACACACACATACATGCACGCACGCGCACAAAGATGCATACCt
>NODE_794_length_445_cov_26.860674
CTTTGCTGGGCAGGAGCAAGCAGGGGCTTCGGGCACCCCCCTTGGACTCCACCGCCTGCA
AAAGCACCTCTAATTGTTTCTCTTTGATCTTTTTCAGTATCGAGTGGGTCAACGCCTTCA
ATTCAGCCTCGGACCCTGCGTTGGACTTGGCCACCTTTGTCGCTTTGCCCATGCAGCAGC
CCCCGGAGCCATGCGTCCCTCTATCCGCCTCCCCGTCGCCCTCCACGGGCGCACGGCTCC
TCCAGAGTCGCCGGACGAGCCCCGATCGTTTGGTCCTAAACATGCGGGACGAAAAGAGGG
TTTCCCGGCTAAAAAACGAGCATGGTGTCCGCAAATCATGAAGATTCCGGGATCCGAGTC
CAGGCAATGACAAGCAGCCTGAGAAAATACGGTGGAAAAACTGGGAGCTGGATAAGCAGA
GGAAATCTGTAGCATACGCCAGTCTCTGTTGCCTTCTCCTGCAGACTAGATGGCCGAAAT
GAGCAGTCAGGGTTCACGGGACAGTTAGCTTCTCCTCCGGGGATCCACAACCATCACCTC
CGGGCTGTTAAGACTACAACACACCTCTACAGGGACAGGGGGAGCCTGC
>NODE_799_length_705_cov_7.780142
AACTATGGATAATTGCATTCTTAAAAATAGAGAAAACACAAGAAATTGAACTAAATTTGA
ACCAATTGACTAATCTTGAATCATCTTCCAATTAACTTTTGAATTATGGCAGCAAATATC
AAATATTATTAAGAATCAAATGAACCAACATAAGCTTGTAGCATTGATTCACTACTGGAA
GACAGCACATTCTCCCTTTTCTCTGTGGGCCATTTAGACTGCTAAGGCTAGCATTTGAAA
AATACTTACCTTGTTATAGAAAGTTTAATGTCATATGCAATTGTTTGACCCTTATGAATA
TTAAAGGATCCCATCTCTGGCCTATTAAAAATGCATGTGGCTTTGTGGTTGTTGATCACG
TTTAGAACGCCCATGCAAATTGGACTGTCTTCGCTGTCAAGGCCTAAGATGAATAATGTA
GTTGTGTTGTATATTCAGGGACACACCATTGACAGTCAATTAACAAGTTTGATTGGTGTG
TGAACTCATTCTTTTGAACTGTTAATTTTATGTAAATAGTATTCCCTCTCCCTTCTCCAC
TGTCTCTCCCCCATCCAGGTCCAACACAGAAAGATGTTCTCCCACCATCACAAACCCCCA
GATCCCTAATTCCACCTCCCACTAAGAGTAACCAGAGTGGGATCCTTAATAATTGATCAT
CACACACCTGCTTCGTGGAAGCTATGGGAGTGTGCCTTTAACAGTCAAGGGGCCCCATGC
TAGCCCCTTTTGATATTCAAATTGACAAATGGTAGCTGGCCTTTAtgaattcagaaagga
gcgggcccttttcatggggaagagcttgttaaaagattctggccacccgtccaacctgat
ggagctcct
>NODE_800_length_452_cov_3.964602
GTCATCTGCGGCCTGTTCGGACCGTGCACTCCCTGAACTTGTATGTTAAAGGGGAACTGA
CTGACTGCCTCGGATGGTGTCGTGTTAGGGAGAAGGGGTGCATATTTGGCTGACGTTATA
GGTGATCCACTGGAACACCGCGGTCCAAAGCTGGACAGGCTGACTACTCAAGGAAAAGCG
CTTATCCAGCTATGGATTTTGCGTAGCGAAGTCACGCATTTTTAAAGGCAACGCTAGGGT
GACATTGCAGTCTTCTCACCACATCGGTTATTTCGTCGTCCGACAAAAAATAAAAGAGTG
AAAGTGGAGTATTGTCCGTCGTACGTATCAACGCAGTGGGATTTCTACGTCTGGTCGGCG
TTCCCCCCCACCCTTCCCGCGGTGACGGTTATGGGTCGGAAGCGGTGTGTCGGTGCAGAT
TGTTCCAAGATGGCGGCCGGGTGCTGCGGGGTGAAGAAGCAGAAACTGTCGGGATCGCCC
GGGTCGGGGGGTCCCGGCGGGGTGGGGGCGGGAAGCGGGGTGGCAGGAACCGGACATTGT
GGCTCGGAGTTGGGGATTGGCTCCTCCGCGACTGTTgcagcggcggcgaacgtgag
>NODE_801_length_325_cov_1.104615
TGAACCATGTAACCACGTGTATTATATTCCAAGCTCATATGGAAGTGGGCATGCTTGGAA
AAAAAAGTGAAAAATTAGCTGCCAATGTTGGCTTCTTTGGACATCCATTGTGATCGGATT
CATTTTCTGTAATCTTAAAGAAGTGTCAAAAAATAATAGCTGTTGGAAATATTCAAATTA
AGGCAGAACAGATGCTGATTTGTTTTTCAGATCATGGTTGTAAAAAATATTTTTAGAGCA
TTTGCAATTTTGTATGCTGCATATTGGATAGCTCAATGCTTGTGGCCTCAACTTGTAGAG
GTATATACGCTAAAAAAGAAAAACAAATGTTCAATAAAAGAGAAATACGGCTGTAAATTG
GAGAATACCTCCCTTGTGGTAGGTAATCGCTGGTAGCTCATACAGTGCTCTTTGTAAAGC
CAAAGGctcgcttccaaaaaacacctcacccgactgtcggctccaagtg
>NODE_802_length_812_cov_19.647783
TTTTTGAGCAGCCTCGATTCACCTTGAGGACACAACGGGCTTTCCAAAACAATAAGTGGC
ATGAGGAACAGATGTGAAAATTCATAGAGACTTGATAGATGCACTTCTGCTACAGAATGC
AGTCCATTAAAGACACAATGTGAGTGGGTACTGTAAAAAGGATAAATGGTAAGGCTCTTT
AAGTACTCAGGGATGACCCTCAAAACATGTGTGTGAAAGTAATGTTAATTATAAAGTAGT
ATAATACTTGAAAATGAGGGTTTTCCGCTTGCTAGTTATGTGCATTGGCACTTAAAGCCA
ATACAGTTCAACAAAGCTATGGATGGCGTTTCAGGGATGCTGAAGGCCATTTTTGCTCTG
TCCCATCCTTACCAGCTGTATTTGTTCTCTTCAATAAATTCAAAGTAGCCCCTTCCATGT
TCCTCCCGGCGTCTCTTAACACCCTTCTTATTCTTCTGATCAGCATTCGTGTCTTTGTCC
GCATCCCCTTTGAAAATAGAACAAAGATATAGAATGAGGTGCTCCTTTTTGTGAGAGAGA
GAGGTCGGACTGGCAGTGGGGTTCTGGCCCACAAAGCCCGTTCATTAGTTACATTGTGTC
GACCATGATCATAAAAATTAAGGCTACTAAGAGGCAACACCTCATAATTAATAAATGATT
AATATAAAAACAATACAATCATACTCCACAAATTGTAACAGCTCTTAAAAGACCAGGTAG
TAATTACAATAGCAGCTGGCCAAAATGAACATTGTGAACAGTGTTTGCTGGGGCTGGAAA
GAACAAGTCTCTGCAAAGTAAAGGGTAATTAACCCTGCAATAAAGGGCCTCAAATATATA
TGTTTTCAGTGAGGTTCAGATACAAGTCTATTATATTAAGGAGGGCAAGTCTACTGTTGT
CATGCAGGGAAACAGGAGACCTACTCAGACCTGGATTAACCCCCCCTCCCCagtat
>NODE_803_length_462_cov_3.380952
TCCTTCTTCTCAAAGTTTTTCCTTGTAAATATTAGACACCTGATGCCTGTTGTAAATACC
TTGGCACAGCTCACACCGAGATGATCTGTGCAGGCGTATGAACTATTGGCAGAGCAACGA
GCCCCTGACACTGATGATCGGTAAACTAGAAAAAAAGTCGACAGAATCAGGGCCACAAAG
GCTTCAAAGCACTCGTTGATTATTCAGAACAAAAGGACCTGTGCACAACAGGGGAAGGTT
TTTTGCATAACTGCCCTTGGTGTCGGTAAGAAGACACCACTCTGACCCCACCTCCTCCCT
CTATCCCTTCATCCTCACCCTCCTCATCCTCCAGGGATCACATATGTAACTGCAGGGACT
TAGCCCTCAGGACAGGGGGGGAATGTGCACACACACCTGTGGAGCAGGAATGTGTGTGTG
TGTCTAATCATGAAATCATTTCTTTGGTAAAAGGACACTTTTAAGTGTGTTCAGCAAACA
TATGTGCAGGGATATTTAATATTTCATTCTGCACACTTTCAGATATctgtaaatacataa
cccaaaaaaagagaaatgaaagttcaaacatagtgcaaaaaaattaagcaaatggctttt
ttagcg
>NODE_804_length_145_cov_1.848276
ACGGTGTCTCCTCTCAGTATCTTGACACAATGTCAGTGGAAACAGCTTTTGCCTTCATAT
TTATCATATTTGAACACATTGTGAAGTCAAAACATGTTTGTAAACATTTTCTCTGACAAT
CTGCAGGAGTGCTGTTTTTATGCTTTCAAACAGCGTTTCATGCGCTGAAAAGGCCACTTT
GGCCAAACGGTGTCTCCTCTCAGTATCTTGACACAATGTCAGTGGAAACAGCTTTTGCCT
TCATATTTATCATATTTGAACACATTGTGAAGTCAAAACATGTTTGTAA
>NODE_805_length_407_cov_6.533170
TATATCCCTATCGTTATATATTTCCTTCACGTGGTGTCATGCGTGAATCGCCCCATGACC
ACGAAACCCACCTACAACCACAACAACATCAACTACAACCAACACCACCCTCCTCCTCCC
TCCTCATCTACCTGTGCCGCCCGACGCCATGGCTGCGGCTGCCCCTGAAACCCCCCTGTC
CCCTTCGGTCGTGTTGTGACCTGCTGATGGCGGTTTGGGTGCGAAAACAGCGGAGCGACA
GCCGGACGCGGGCACTGAGTGTGAGGGACGACGAGGAAGGGCACCTGATCTGTCGGAGTG
GGGACGTCCTGCAAGAGAGATGTACTCACTGCCACTACTCTATCGTAACCCTTCTCCATA
TGAGTATTAAAGCATAGAGCATTTACATGACATGGGAGTGCCTGATGATGATGCCTTGCT
AGAATGCTCTCCGCTCTAGCTGAAATAGCAGGGTGGAATGCAAGAATGTTGAAGATTTTT
AGAGGGACTTTAGATAAATTCTGGTTTTTGTTTTAGGATTTTAAGCTGTGGAGCACTTTC
CATGTTTCACA
>NODE_807_length_366_cov_1.243169
GGTGTTAACAGGGAAAAGGAGAAGACAAAAAGACAGACGGAGCGAAAAAGAAAAGGAGGA
GATGAGATAAGGGGAAAAATAAGCAAAGACAAGAGGAGGGAAGCAGGAAAGAAAAATGAT
GGCACAAGAAGGTGCTTAGCACAGGAAAATGCATATGTGTATTTTGGAGAGAATAAATGT
AAACATAACAAAGATAGAAAAAATGTTTAAAAGTTGAAAATAATACCAATTGGTACTAAA
AGAAGTGAAGAAAAATGAGAGGGAGTGTGGAGCAGAAATAACCCGAACAGAGCTGATTGA
GTGGAAAAATGTGTTTAAAAGATGAGATGAATGCTTTCCTATATTCATAATGTCAGTTAG
ACGGCATTTTCATTATGTGAACTCTGCTTATTAATGATTACCAGTTCAAATGTGTTATTA
ATAGTCAAGGTAATTGACAAAGCCACTTTAAACAAGTGgcttatcttaatcattgtcaat
aagcttgacactatgttcttatacaagtat
>NODE_809_length_828_cov_7.525362
CCTCCTAAAATGTCTTAACACTATTATTTCCTCATCCATTCTTACTCTTACTTCCAATTC
TTTCCCTCCCTAACCTAATTTACTTAATTTCTCTCCTTTTACCGTTCCATCACCATCCTA
TCCTACTTACATCGCCATCTCTCTCTCTCATTCCCACCTCTCTGTCTCTCTCATCTGTCC
TTGCCCTCAATCTTCACCTACACTTCTCACTCTTTATTCCTTCCCCACCGTCCAATTTAC
CACAAATTCCTCCCTCTTCTCCTCCTCCTTCTTCCACCTTTTGGTGACTCTGTGGCTGCT
GGTGTGGGCATGCGGGCCTGCCTGACAGAGTTTTGCATGCGTGGCCTGTCTAACTTTTAT
TCAGATTCAAAGAAAAGGATCCGTACATCCTATCAGAGTAAGTCGGGCCTTCCTTAAGGC
TGGGGGACTCTGTGTGTGTGAGCAGGAGGGATGGGATTATAATGGCTCAGTGTTTTGGTG
GAGATGATTGCCATACAGATGTGGGCTAAAAGCAAAGGGAGTAACTAAAGAGATGACTGG
AATAAACATGTTTGTTTCTGGTCTTATGGGATATAACCTATATGCCATATACAGAGCTTC
CCCTATTCCAGTCATGTCCAGCAGTATGTCCTTTGCAGAAGGAGGGCCACTCCTTTGAGT
CTGTTAAGCAAGGGCAGTTATAAATGTTATATGATCCATATGATGTATATTTTAACTATA
GCATAGTTAGCAGGGTGAATAAAGCCTTGTTCATGCACTGGGCTGAGTGAAATGTGTGCT
TTTGGTTGATGGTTACAAAGGAATTTTTAATTTTATACTACAATTATGGTTTAATCAGAG
TGCCTTTAAGTGTCTTCAGTCATTTGTAAAGAcagtgtaaattattgaaagaaagccagc
attaagagggtttgctggaacgtttaactgaagagaaataattaaattaatcaaaatttt
atgaactgtgac
>NODE_810_length_926_cov_11.257019
AAAAATAGCACTTATGTTTAAAAGAGCCCTATTTAAAGAAACACATTGAGTGGGGCACAT
ATGTTAAGTGCTTTTATGTCTGTCAAACCTTTGGGAAATGACATTGTGAATAATATATGC
AGCAGAGGGAAGTGGAAGGATTTGAATAAATGTCTTGTCATTGACTCAAGTTGTCCTATA
AATGGGACAAATCCATTTTTGCGTAATGCATTTTAAAATTTTGATTTTGCTATATATATA
TATGTATTCCAAAGTGACTCGATGTGATCAGGGCCTCAAAGGGTTAAAATCTGTGCTACT
TGGAGTGTGTCCCCCAGAAAAGGAATGAGGTCCCCGGGAATGTTTTACAGATAAAATAAA
AAGAATCAGGAGAATGAGGGAAAGAAGAGAAGTTGAATATATATTTCATGTGATAAGAGA
AAGATGAAGCGCGAGAAAAAAGATTCCATTACAGCTGCGACAGTTACAAAACTGCTGCTG
TGTAGAGTAGCCTCTGTTGAAAAGATTGATGCAATAAGGACTGACCTTGGCTTGGAGCAG
GAGTCGGTGATGTATGTATGAGCATCTCCCTGCTAAATGGACCCAGATTTGTAGCACTAA
TATACATGGAAGCCCAGTACCAAACTCGCCACGGCTATAAATCAACAGCCACTTTGGGTG
TCATTTCTGGTTTATATTCTACTATTGTTCTGTGCTTTTAATTCGTGTCACTGCCATCTG
TTCATTTGATGCAGTTTCATACTGTATGATTTGGCTGCAGAGATACTGTGCAGACAATCC
CTGTTAGACCATCAGAGTGGATTAACTGCACTGGTAAATTCCACCGAGGCTATCTCACAG
CCGCATGTAAATAGAATCTGAATTGAGTGAAAGGAAAAATAGAAATTTCAAATCAAAAGT
TTTATTGTTTGTCAGGAACTCGGCAGAACAGCGATTCAATATAAAATTaacaaagagcaa
gaacagcaagaaaaactcctgttaaaactccagctgaaaggcttgtggatttagattgga
tgttttccagaaagctgttcctgaattaaacaatattatcttttctcttt
>NODE_811_length_789_cov_9.122940
ATTGGGTCTTTTCTTGGTATAAATCCTGAAACTGATCCTTCCCTGTGACTGCATAACTAA
GGTGACAAAGTCTTTTTCCTCGTCAGTTTCTAGCTAACCCAAAATCACATGGCCACCCTT
ACTCCAGAGTGCATCGTCAAATGTGCTGTGCAGATATATACCTGTGTGTCAGGCCGGTGA
ACTGAGGCTCTCAGCATCTGGCGGGTACTCCCTGGCCAGAGAAACAGTCAGCTCCCTGGT
CTCCAGCTGCAGGGTGGCTCCAACCCAGGTCCATTAGTCACCAGACCCTGGACACCTCTC
GCTCATCCCACCACATAAGGTGGCGTAATTGATACCCATCAGCCGCCGCTATAATCTCCT
CGGTGGGAGGCAGGATGCGCACCTCATGTTTGGTTAAGAAGGTGCTGAGCGGGGTCCAGG
ACTCCGGGCCTGTCTCTTTGCCATCACTCCACTTGAAGGTGAGATGATTTAGGGGCCTGG
GAGAAAGTTAATTTCTCTTGATCATTGTGCGCAACCTGGAGCCTTAATGGCGGGCGTAAT
TAATTCTGCTGATGTTAATCACCAGGGCTGGTCCCCACAATTATCAGCCCTGTGCAGATG
GGGAGCGGCGCAGACATGAAAAATTAGGAAAATGAATCTGTAATGGGGTGGCAGATCTAA
TCTGCGTCAGAGAAAACAAAGTTAGGAAGAGCAAAGAGCCCCAACATTCCAGGTGAAAGC
CACCAATACCGACAAACCTGTGTGGCAGAGTTGAAAAATGTTGCCGTGTCCAAAGTGTTT
TGTAATTACTGGGGCATTGAATTGTTCTATTGTTAATTCATCACTGTTGCAGAGGTTAAG
TTCAACATCTCTTTCCTGGGCTATGGGCTGGAGAGGAGTGGAAGCAGTGGTGGTCACATG
CTTCTGGAGTCACTGTaaggttaatcaggtccc
>NODE_812_length_692_cov_11.423410
CTAATGTTTTTTCATGATTTTAAAATCTCATTTCTTTGCAATTAGCCATTTCAACTGTTA
AGTACAGTTTCAACAACAAAAAAACCCATGCCTTTATATTTTATAGTAATCACTCAGTTT
GCTGTCATTATGTTGCTATGCATAAATGTTGCAGGTGCACTACTATTTTGCTCTCTACCC
GGTGGCTCATCCTGTCGGACTGGTTCACACAGCACATTCATTACGTTGAGGAGAGGCGAC
CTGACACTGTGGAGGTTAGAGGAGTTTGGGCCTGCTCACCACAGTGCTTCAGAGACAGAA
GGGGGGGATGGAGAGAGTGGGAAAGACAGAAAGAAGAGAGCTGCCTGCGCTATTATCGAT
GTGCCTCTTCAGCGAAAAATGCAGTCCCAGTTGCACAAGCACCATGCCAGCACAGAATGA
CAGAGGGTACTGTACACCGAATCACTGTGTAGTAGGGAGGGAGCGAGAGAGTAGTAGAGA
TAGAGAGAGAGAGAAAAGATGTAAAGTGTGACAGTGGTGAAACAGAGAGAGAGAGATAGA
GAGAGATAGAGAGAGAGAGAGAGAGAGAGAGAGACTCAGAGAAGCGTTACAAGGACCCTA
AAGATAGGAGTAAGAAAGCAGAGCGTGCAAATACAAACCGGGTCATTGCTGCTTAGCTAA
TAGGGGGCCAATTCGCTGCAGGAGAGAAATGTCGAACACCCCAAGTTGTGTACAATAAGA
TAACTGTCCTATAGACACAAACACTATACACTAACACATAAATTCTGAAGCTACATAGAC
ACACACTCACTCAAACACAAATGTAACcattcacaccatctaatgtgcgcactctt
>NODE_813_length_705_cov_14.045390
TAAATCAAAGCAGAAAACAGGACTTGTTCCAAACACAGCTCATAATGCACTAAAAAAAAC
TCTCATGTTTCCTGCAACTGTCCAGTGAGTTTACATGCCACCTCATGTTACATTTTTCCA
ACGCTGCTGCAGCTGATGTATGGCTGTTAAAGAGTAACTGTGATTCGACATTACACAGCC
ATCCTGTGAGGTACCTGTGCTGCTCTCTTGGTCCTTATTCTAATCTTATTTAACAGTCTC
TGCCTGACACGCAATTCAATGCAGGCCCCCAGATTGGAGAGTTTCCAAACAATCCTGAGC
TCACCCAAGCTTGGAATTGGTTTTCCGTGGAACATCTCCCTCCTCCCTTTGGGCACTTTA
CCAATTTGACCAAATTTGTTCCATCACTGGTTCTAAGTACCAGAAGTGTTTTCTGCCCAC
ACTTGGACTCGTTTCTGCAATTTGCACATTCTTTGCAGAACATTAACAGCTTTGTCAGGG
GCTGAGCTACCAGCTGCTGTGCTGTGGGGGCCCGTGTTTCAGGGGATACTCAAAGGAAAA
ATGTCATAAAACACTAACAACTCATCACTTCCTATCATAGGCACACTTAAATATGCAGGG
CAAGCCGATCCAATCGGTATATAAACACCTAATAAATGGTTTATTACCCAAGATAACACA
CTACAATGCAGTTATAAGCAGAAATAACAACATTTTAATAATGCATTTAAAAATGACAAC
ACTCCTTATATAGAGATATTGTTAATATTTGTGTATTAATGGCTATTGGTTGACTGATCA
TTCTGTATGCCTTTAACAGCATATGATTacacatgtcaagctttatattttacacacatt
tttcttaca
>NODE_814_length_195_cov_20.179487
ATTGGAGGGCAAGTCTGGTGCCAGCAGCCGCGGTAATTCCAGCTCCAATAGCGTATCTTA
AAGTTGCTGCAGTTAAAAAGCTCGTAGTTGGATCTCGGGATCGAGCCGACGGTCCGCCGC
GAGGCGAGCCACCGTCTGTCCCAGCCCCTGCCTCTCGGCGCCCCCCTCGATGCTCTTAGC
TGAGTGTCCCCGCGGGGTCCGAAGCGTTTACTTTGAAAAAACTAGAGTGTTCAAAGCAGG
CCCCGTCGCCCGAATACCGCAGCTAGGAATAATGGAATAGGACTCCGGTTCTATTTTGTG
GGTTTTCTCTCCGAACTGGGGCCATGATTAAGAGGGACG
>NODE_815_length_145_cov_27.131035
GGTCCGAAGCGTTTACTTTGAAAAAACTAGAGTGTTCAAAGCAGGCCCCGTCGCCCGAAT
ACCGCAGCTAGGAATAATGGAATAGGACTCCGGTTCTATTTTGTGGGTTTTCTCTCCGAA
CTGGGGCCATGATTAAGAGGGACGGCCGGGGGCATTCGTATTGTGCCGCTAGAGGTGAAA
TTCTTGGACCGGCGCAAGACGGACGAAAGCGAAAGCATTTGCCAAGAACGCTTTCATTAA
TCAAGAACGAAAGTCGGAGGTTCGAAGACGATCAGATACCGTCGTAGTT
>NODE_816_length_1041_cov_7.042267
CATCTGAGGGGAGGAAGTGGGAGATGGATGATAAGGAAATAAAAAATGATTTGCCAGGAC
CTGTTAGCCACTTCTCTACACAGGCCTGCCACCCCCCCCAGCTCCTCCCTGTCTTATTCA
CACACACTCATATTCTCCCTCTCTCTCCCTGCCTCTCTTTCTCTCCCGCTCTGTCTCTTC
CCACCCCCTGCCACCCCTGCTGCCCATCTCCCTCTTGCTCCACAGACACGTGACGACTCC
GCATGATTATTGGCGCAATCACTCATGTAACAGCCTGCCCAGCTTTCCGTGGGGGCTCCA
GTATTTGTCACTGTCACTTCCCCAAGTGCTCCGCCATTGTCTTGGAAATTGTATGTGTAA
GGCAAGAGATGCCTGTGACCCACTTCGACAAGGGAGCCAGCGATGTGAGGGCGCTCATCA
CACAAAAAAACAGCAGTTTGATGTGTCCTATTATGTGTCCCAGCAAGAGCCATAAATAAT
TGTGACAAGTTTTTTGTTGCGCGTGAAAGTCCTTGACTCTGCCTCCTGTTCCAGCACCTC
CTCTCTCGTATGGAGACGCTGCCAAGCACCCCCGATGATAGATGGCACGGTGCAGCAAAT
GACAACGGGATAGATTTTTAGTTTGTGCTTTGGAAGGGATCAGTAATGGTGCTTTGCTGT
ACAAAGCAATAAAAGAGAAGGACAAGAGACAGAGGGGGGAGAATGAGGGGAAAACAAAAA
AAAGAAAGATCCATCGATGGTGAAGAGGGAAGAATGATGGCCGGTGACGCATGATTTTTG
GACATTTTAGTACTTAGATTTATGAAATCAGGGTTAAAATGTAGTAGTGGTGTGGTATTT
GGCTACTCACGGCAAAAACATTGATAAATGCATGAAATACATTTCGTAGTATTATATTGT
CCACTATAACTGCAAAGAATAGTGTTTTCTTCTAACCATAAAAGAACAAATTGATATACC
CCAGTGCAACTGCATTGTTTTTGTTGTTTGTCTTTACCAACAGAAGCAGTTGTTCAACTA
TTCATTTGAGTACATTGTTTTTGCTCTTTGTTCCTTGCcaagctgtgatttcagactgct
tagcagtgaaaattttctgtgaaaaattgacatggacattagataaagtaccacctgcag
gtcctgggtgccaggcgggcaggatactggtagacagtatgatca
>NODE_817_length_909_cov_16.966997
AAAGTTGAGCCATAGACTCCGTCTGCAATTGTAAAGGGGGCTTCATAATATTCTATGGCT
TGAAGGAATGTAAAATAGAAGCCAAGTAAAATGGTTAGGGTAAGGGATTGGATGGCTTGT
TTTCGGTGGCCTTCTATAATGCTATGGTGGGCTCAGGTTACTGTGACCCCAGAGGCAAGT
AAAACTGCTGTATTAAGTAGGGGCACTTCAAAGGGGTCTAGGGTGGTAATGCCTGTGGGG
GGTCAGCAGCCGCCTAGTTCAGGGGTTGGGGCAAGACTTGAGTGGTAGAAGGCTCAGAAG
AATCCTAGAAAGAAGAACACTTCGGAGGTGATGAAGAGAATTATCCCGTAGCGGAGACCT
TTTTGTACAGGGGGTGTGTGGTGGCCTTGATATGTGCCTTCTCGGACAATGTCTCGTCAT
CATTGGTATATTGTGAGGAGAAGAAGTACTAAGCCTAGGCTTATTAGGGTTGTTGTATGG
AAGTGCATTCAGATTGCTAGACCTGATGTTATTAGTAGGGCGGCGACTGCGCCTGTAAGT
GGTCAAGGGCTTGGGTCTACTATGTGGTATGCGTGTGCTTGATGGGCCATTAGACGTTTT
CTTGTAGATAGAGGCTTAGGAGAAGAACAAATACGTAAGCTTGAATTATAGCAACGGCAA
CTTCTAGAAGTGTAAGCATCAGTAAGAGTGCGGATGTCAGGATAGCTACTGTGGGCATGA
GGGGTAGGAGAACGAAGGCAGCGGTAGCGATTAGTTGAATTAGTAGATGGCCGGCTGTAA
GATTAGCTGTTAGCCGTACGCCTAAGGCTAATGGTCGAATAAATAGGCTAATGGTTTCGA
TAATAATAAGAATGGGGATTAGGAGGGTTGGGGTCCCTTCTGGCAGTAGATGTGCTAGGG
CGTGGTTTGGCTGGTTCCGTATCCCAATAATAACGGTTGCTAATCAGAGAGGGACCGCAA
AGGCTATATTGAGTGAGAGCTGGGTGGTAGGGGTAAAGGTATACGGGAGAAGGCCTAGCA
TGTTTAGAGTAATAAGGAAGAGTATTAAGGATG
>NODE_818_length_556_cov_12.742805
TTCTCTAAAAAGAAAGACAGCGACGACAGAGAGGCTTTCCTCACACCGAAACCATGTTTA
CCCATGCTGCAGCTGAATTTACAAGGGTTTAATGGAGGACATTTACACAAGGTGTGCAGG
CGACTGAGATGCTCCATGTGCCAGATGAGGGCAGCCCTTAGGAGAGCCAGAGGAAACAAT
GCCAAATCTCCTCCCCCTGCCCTCCTCTCTCCTGCCCCTTTTGGCACCCTCCCTTGTCCT
CCAGTGAGAGGCTCCAAGGAGGGGGGGTGGGGCCGGGAAGGTTAATGTGCCCACTTTGAT
CTTCGTCAAGGCACACTGAGTAAGAATTAATTTACATTTCAGATGAAAAGGTTGACAGTA
TAAAAAGGCATCTTGTTTCTGGTATGTGAGAGCTGTGTAATAGGCCAGGAATTTGAGAGA
GGAAGTCGTGAGGAAACAGAAGGGATAAGCCCCTCTCTTGCCTTTACTGGGAAAGAGATG
AAAGGAAAAAGGGATCTCAGTATGCACTGTTCTTCTGAAACATGGGGACCAAATGCTGCC
CAAACTTTCAAAAGCTTTTCTGTATGCATTATTAATTAATTATTACTATTTCGTAGGCCA
CTCATGGAGATCAAAAAGGTGTTTCACAAAGATGCAAGGTTTTCACGCCTTTGTCCCATT
TCCTTTTAAAATGTGacaaaaaagtggtgcaaattttcac
>NODE_819_length_514_cov_2.054475
AGGACAGACTTTGCGAACCGTTACATGAAGCACAACGTCTGACTGATTAAGAGGCTACAA
GCAGAATCCAACACATCAAGAAAACAGTGTTCAGAGTTAAAGTGACACACAGACTGAACA
CAGCAGAGACAGAACTCACCATAGACGCGATACTTGCTGGCCATTGTCAGGTTTAAGTGC
GCAAACCGCAGTGGTCCACACTGCGGTTTGCGTAAGTGAAAGTATTCTGGTGCTGCTCGG
TGCAGGCGGAGCTTCCTGTCTGAGAGAGGCCAAGAAGAGGGGAGGGAGGGAGTCTCTGTT
CCTTTCCTCACCTCCTCTCCTCACATATTTAGTTTGTTTATTTTTACATTTATTTGCTTC
ACTTGACTTTTTTCTAACGCCACATTAACTTATTTAATCAGACTTTTAATAGTTAATGCC
ACTTTATTTTATTTGAGGGATTTTCTTTCCTAATTCCATGTTCATTATTTTCAGAGGTTA
TTTTTGTCCCAATATCACATTTATTTATTTAAGAGGTTGTTTATCTGCTCTGTGTGTCTG
GGTCATCaatcaaactgatcagatttacatcagtgaacgcgtcgtacaagcaccgatttg
tggctctttgtcatcgttttgtctcttcgtctgataagttttcgtcactttgtcattg
>NODE_820_length_808_cov_8.528465
GTAACACTTTACAAAAGCAAACAAAAAATGTCTTCTGCTGTCAGTGTGAATATGACTGAG
AGCAAGAAGCAGTTTCCAGATCCCTGATATTGACAGGAAACTTTGTTGTATTTTCATTAG
CTAACAAAAAAACTCTAATACATACTAAAAACTACATGATCCAATTTTGCATGCCAACTG
CATTCCTCGGTTTTAGCTACACAGCCGAAATAACTGTGAAAAATGTCCCCTTGGTCTGAC
TTTTATTCCTCACCTTATTCCCAATGTCATTCATTTGCCACTGAAGGTAACAAGCCTTTT
CCACTCGGTGCTCTGTAACGGCAGACCTTTAATAGCCATTTCCCGGTGTGGCGAGGGGAG
AGAGGGGGAACATGTTTATTTGTGTGTCTGCACATGCTTCTCCAGCGATTCTCTCTGCTC
CACTCACCCAGCTGCTGGCTGGAGGAGTGATTCATGGGCCTGACAGATGCCTGGTGCAGC
TGGATCTGTCCTTGATCATCCCAAAAGCCTGGACAGCACTGTCATTCACCATTGCCCAAA
TTATCTCTGTATTGACTGCAGAACCCTCTGTGACAGCGCCGTAATGGCTAATTACCCAGG
ATGCTTTGGGTACTTTTAAACCCCAGAGTGTTCTCTTGCTGTCTTGCCATGCGGCTGCTG
CTGCTACCGTGTCGTGTCGTTCTGAGGGCCACTGTTTTCTCTGGCCCCACCTGAGCTCCA
CAGTCTGAGCATCCCGGAGCAAAACGTCAAGAGGAACAAAGGCATAATGTTCTCTTTTCC
CTGAATTATACAGCAAAGTAACCAAGCTCTCTTTTTTTGTAGTGTCAGCGAGAGAGACAA
ACAGAATTTCACAGAGGGAAACATGAACACAAACTACTGTTTACGGTTTGTCTGTTTCTC
TATCTTTCTCTGCATGTCAGGGGATTTGCCTTGTGAAACACACACAGTTAAt
>NODE_821_length_454_cov_4.140969
CTTTGGAAAGTACAGACAGCAGCACACATAGGAAGAAAGATCTAGATAAACCAATGAGAC
AGGGAGGAGGGTTATGAACCAAGCTCTTACCTCTCACATTGCTCTCCAGTTTGTGTGTGT
GTGCTTCTGCGTGTCGATTGGCTCTGTATGTTTATGCGTGTATTCAGACAGGCCGCGACA
GCAGACCCCCAGGCACCGGCTGGACCATTCTCAGGCAGGCAGGCAGAACACAGCAAGGCA
GAGCGACTGGCAGAAGAGAGGCAAGCGAGTGAGCGAGTGAATCAGCAGCGAATGAGTAAA
GGAGCTGTGCAGAGCCGAGCACCAGAGAGTGTGTGAGAGAGAGAGAGAGAGGAGAGAGAG
AGGGAGAAAGCAAAAAGAGAGAGAGGAGGAGTGTTTGTCTGTGTGGTTGTGTGTGTGCGT
TGCAGCGTTGGCTGTGTGCGCTAGTGTCTCCCCTCCCCTGCCTCTTCAAGTGGCTGAGCT
TGGTTGTGCAGAGCTGTGCTGAGACGGGCTGGGCTGTGTCTTTACTGACTCCCCAGCCTC
TGGATCGTCTGTCTGCTGCAGGAAAGTGGTGCTCGCTGGGCGGCAGTAGCAACAGCTg
>NODE_823_length_293_cov_1.003413
TTTGCCATTTCCCAGCAAGGTATTCGTACCATGCAATTTATCCACCATGTGAATGATGCA
TTCCAGAATGTGACCTTGCTAATCATTAAAGTAAATACCAAAATGTTTTTAACAGGGAGT
CTAGTAACAATGGAAATACATTTCATTGTACCACAGTTGGCTGTACCCAGATAAGTTATC
ATCATAGACAGAATTTAAATGATTAAAATCAGAAACTGTGGATGTCTAGCTTAAGGGTGA
ACTTTACCCTTAAATACACCAGCATCTCTTCACTTGAGCTATTTTCAATTGCGGTCACTG
TAATACCCAAAATGTTACCTCTACCTGTAACTCTGCCCGCTGTGGACAGCAGATAATTAG
TAACTTTGATTGTAAAATAGGAAACCAAATCAGCATGTGATTTCTTAGTTCTCATATTAA
CATCGTCTTTTACCTTA
>NODE_824_length_312_cov_5.769231
GTCTTTTCAACACACCTGAGCTCTCCTCACCCCCTCAGTCCCTCCCTCCCTCCCTCACTG
CTAACCTTCCCTTCTTTTCTCTCTCTCCCCCGAGTCTCGATCCTGCAAATCCCTCCTTAC
CTCCAACACAACCCCTCCATCCACTCCCCCATTCGCTCCTCTCCTGTTTCTTACCTTCCC
CTCTCAATGGGCTCACACTGCGTTTGGAGGGTTGGGGAGTGGAGGACGAGGGGAAAAAAA
AGAGGGGGAAAGAAGCAGAGAGTGAGAAGGAGGGAGAGCAGCAGGCCTCTGGCTGTAAGG
GAGAGTGCACCTGGATGGGCAGGCTTCCTGGACACGCTGTGAGGGGCTATTGTCCTGCAT
GTCAGCAGCCCCTCTCTTTTAATGGGGCCCGTATATCATCGTTCTGATTATGGCAGATGA
CTGGGACTTGGGGGGGGAGAGGGGGTGGAGATGGTA
>NODE_825_length_668_cov_14.094312
CTCTCTCTCTCTCTCTCTCCCCCTGTCTCTCCCCCCTCTGTCTTCCCCTCTCTCCCTCTC
TCCCTCTCTCCCTCTCTCTCTGCCTCCTCTGTCTGCTTCTCACGGCTGGGCACAGTTGGG
GAGCAGCTCCTTATTCATTCATGAGAGAAGCACCGGATAAATAAAAAGGTTCATTACTGT
GCTAAAGTGTTACTAATGACATGTACCTGCCACTGAGCACCTCCGAAAATCTAATGTGAC
ACACTAGAATGGAAAATCTATTCTGCTGCACCAAGGCCTCCAATGGTGCTAGCACATACT
CTATGGAAATTTCTCTCCGCTTGCCCTCCAATTGTGTCTCTCTAAAACCAATATTTACAA
TCCCATAGCCATTATGTCCTACTACGCCCTCTGCGCCTGCTGTTGCGACCTCCATATTAG
CTGAAAATTGGACTTTGCAAACTTAGCAGGGGAGAAGAAGACTCTTCTCGTAGATGAGAG
GGGGCAGCACCAGGGGGGACTCAGCGTGAGGTGTGGGGTGCTTCTCGACTCCCCGCTGCA
TGCCCCCAACCCGAAAGCAAGAACACCCAGCAAATGCTAAACAAAAATACAGACAATCTC
ACACTGCTGCATTCCATCATTCGGTCTCTTCACGAGCATACTAATGAAATGCTAATAAAA
CATTAACGGACGTCAGACTTTACATTAAGGCTGCACTGAAAATTTTCTACTTGAGATATG
AGTTCTCTTTTGCCACCAAAATGTGTCACTTGATcacgtatattcagccactggttcata
ggccatgcaaataagcctgacagcagcacgta
>NODE_826_length_566_cov_2.346290
TTATCTGATTTTTTTCTTCCTGAATATCTTTTCTTTCCATCCTCCTACCCTGGGTTTCTT
CGCTCTATTGCTCCTTACCTCCTTCATTCTCTTTTCCTCACTTTCCTTCTGGCATCTTTC
TTTTCCTTTCTATTTTGCCTTCTATCATTCCTCCCCTTATCTTCTTTCCTTCCCCTATTC
TGTCTTATGCCTCCTTATTTTTACCTTTTCTCCCTCTGTCCTATGTTCTCTTTTCTAGTG
TTGTCGCCCATTTTTCCTTACTTTCTCATAACTTTGTTTTCCTCCTTTCATCTATCTTTT
CCTTCTCATATCATTTGTTTACCTCATTCTATCCTTCCTTTCTTTCTCCCCCTCATCCTC
TTGTATTCTTTCCTTCTGTGACATCTCTCTTTCACTTTGTCCTCTTTCCCTCCCATCTCC
CCTCTTCCTCCTGTCCTTTCTGGCCTCCTTCAGTCCTTTTTCTCATTCTCTTTATTGTAA
AGATAAGGCCACTTAGCCATGAAGGACATAGTTATGCGCCACATTAGTAACTCATAATTG
AATGCTTTTTGGCTTGGATGCAAACTGCTTCTAAAAAGGTAGCAGTTCATGAAGGTGCTA
GACAAATGAATGGTGTCACTCAGCTCATAGTATTAGTTATACATTTTAATGActtattac
tgttacaatgtgatttattgagggctagagtacaaatgtagcactataat
>NODE_827_length_327_cov_2.666667
CAGGTACACAACAGTTTTAAACTCTCATATTCCTTTATGGATATTAGCTTTTTTCAGGAG
TCAGGACAACAGCATGTTTACAGAACCTGTACCTATTTAAAAAGCTACTTCAATACAAAT
TCAACAATCCTCCAATTAAGCTTGCTAAATGTGACCATTTCCTGGTTTCAGTAAACTGAA
ACTCTTTGACCAAAACAAGAAGTTTTTCACCTTGGGCTTTGGAAAACAATTACTGCACGA
TAAAAGGTCAGAAAACTGTGAAAAAGGTCAAACAAGTGATCGATTAATGTGACAAATGAT
CAACAAATTAAACACAGATGAAATGAGTTGTAGTCCTCGTCTTATTCCACGTTAAAATAA
GCCTTCTGCAATCAGCTGAACTCAtgtagacgaaacacttgagagctgaaccctgactga
caggatgcactttgacctggaatgttaatgattaacagctaattgcataat
>NODE_828_length_615_cov_16.640650
AAACTCTTTTTAAAAATGCCTATTGACTGTGGGGAAAGTTCTTTGAATCAGCTTCAGTTT
AATCAGAATATGTAAAACACTGTAATTTAAATACCAGGATGCCTTTTAATAAAAAGGACT
AAAGTGAGATTTAAAATGAACAAGGTGATTAAGAGCGACTGTGCTGGACATTTATAGAGC
AGGACTGCACATAATGAATAAAGATTCATGCTTTAGTCCCAAATTTAAATTTTTGCACAA
AATGTGTCTGATGTAGGCAGCTTTTAATCACCTTACTGACAGGAGTAACTGCTTTCATTT
AACCTTGACTGAAGATCATGAATTCTAAAGCATTTAATTGGATACATCATTTAACAGAAT
GAACAGAGCAAATTTTCGCCAATTCAAAGGCTCAGATTGACAGACAGTGGCAGTAAGACC
CACCACAATTAAAGCTGATCTGTATTCACTGGCCCTGTCACCCATCGCCATTAGTGATGT
GACTGTTTGATCATCTCTGCAGAGAAACTTTGCTGAACTTCACCTTGTTTTGAAAGGACT
CGACGTTGAATGAAAGACGAAGGTTTGAGGAGGGAACGGGGGCTCTGGAGGATAGCGAAC
CACACACACACACACACACACACACACACACACACACATACACCAACCTACCTCTGGGAC
CAAACCTCCCTGCGATGCACCTCTGGTTTAACAGCAGCAACTGTCCTGGAAATGGACGTG
ACAGGACAAAAGAAAACAGAGCAAGTCtcacaccattat
>NODE_834_length_291_cov_1.006873
AATATAAATATACAGATTTATTTTTTTTAAATTGCTAACAAAATATAACACGAACAGTAT
ACTTAAAAAGTTTATTTTTGAAGTCTTTACATACATATTTTGAGAAATTCTAAATGTCAA
CACTTAAATGTTCATGTGGATCAATAAACATGTGGTTTATGTGCTATTGGATTGATTTTA
CTAGAATTCGAAATGGCTTTCCCGACTGCAAAGGTTGGGGAATGTAAGGGAGCACTTCAT
TCTTACGTCACTTTGTTCTCAATAAATTACGGTTGTAGATCAATGATTGGACAGTGGAAA
acagaattattaacccactgaggggggggattcgcaatcacttacatgtgtttccctaat
ttttttgagcagtacagtttaacagtctgaatacgtgtttagagagaaatgaaataaaca
tatgacataagaaga
>NODE_836_length_734_cov_11.057220
TCTCTTTGTCTGTTGCTTTTTGTCCCCTTTTAAGTTAGTATATAGGACCAGATGGGAGGC
AGCACGTGGCAAAGAGCTGTCCTTGTTGTCATTTGATGATGTCATCAGTGTCGTTGTTCC
TCAGCGGACGTTGTTTCTCTGAAGAGAAAAAAGCCAGCAGTTTCTTCATTGTTTTCTTTT
TGTTCTCTATTTGTCTCTAAATCTTTCTCCTGTTTTTTGTAAATGACAACAAAAAAGACC
TGCCTTTAAATGTTCAGGACGTTTTCAGTCACACTTGAACAGGTTTTTAAAGACCTCAGT
AGGTGAGCTAGTTTTACCCTTTTTGCCCTTTGAAACTGCAGATTTTTTGGAGAATTTGTA
ATCCCGTCTTGATTAAAGATTGAGTGGAATTCTAGATGTGATGAATTTTGTCATATCTTC
TCATTTTTTTTTCTTTTACATGAGTGTACACTTAGTTGTTCAGAATATTTGGGACCATTA
AAATGATCTTTGCTGTAAGATGTCCTATTACCATTTGTCCAAATAACTCGGTGTTTCTTT
GCTGCATCTTACTTTTAATTGATCAGTTACGGTGCCTCGCCATTACAGAAAGACATTCAT
ATATTTGTAGCACAGACAGTTCTGTTGGGTCCAACATGGTTCCACAAACTACCACAAAAC
ACCAGATTTTGAAAACTGAAGAGTAATTCAACATCACAGTAGTGTATATTTGAATAGTGA
ATTAAAAATGATTGTTATTAaactttcaaactgccttttcaaccactctgaaggatgtca
agtaggtttgtggaaccatgaatatgtctttttcttgcccttcttgaccttttggggaca
ttaattttacagaaatgccttcacattctgcatacctg
>NODE_837_length_145_cov_2.310345
TGACAATCTGCAGGAGTGCTGTTTTTATGCTCTAAAACAGCGTTTCATGCGCTGAAAAGG
CCACTTTGGCCAAACGGTGTGTCGTCTGAATATCTTGACAAAATTCATCTTGAAACAGCT
TGTGCCTTCATATTTATCATATTTCAACACACTGTGAAGTCAAAACATGTTTGGAAACAT
TTTCTGTGACAATCTGCAGGAGTGCTGTTTTTATGCTCTAAAACAGCATTTCAGGCGCTG
AAAAGGCCACTTTGGCCAAACGGTGTCTCCTCTCAGTATCTTGACACAa
>NODE_838_length_453_cov_18.481236
TGCAAAAATTCTTACTGCCTCCAGTCCACTTTTCCAATTTCTGTTTTTCCACAGAAAATA
GCCCCCAAATCTGACAATAACAGCAAAATATGTTCTGAATATGTTTATCAGTATTCATGC
TTATTTGACAGGTTTTAGACATTTTTTTATTCTGGCTGGACTGTGTTTTGTTTTAAGGTA
ACTCAACCGAACATCGGGCTCGAATAAGGAAAAATATACAGCAGTCAATCAGTGATAAAA
AAAAGTATCTGGAATACATAACAACAAAAGGAAAACTGATGATGCCCAGTGAATTACTTA
GATAATTGTAATGTAATATGAACCCAGGAAACAAATAAATTCCATTTCCAATGAATCCAC
ACAATTCAGTGAGCTACTCTCCTGGTCCATTTAACTACACACATGTGTACTATAATGAGC
TGTAGACATTATGCCTAATTATGTATTAGACTGTGTTAGAGGGCCTAACAAAAGCTTTTG
AAAGGGACAATTACGTTTGTTGCTTAGTTACATCGTTAAAAATATACCAAATCAGTGCAG
ATTATAGTGGGCGAGAATGCACATGTACACCACGAGCATTGTTGCCAAAATGCACAA
>NODE_839_length_355_cov_1.369014
ATTATCCATGGTAGTAGAGTGGGGACTCTCAAGTCCCTTCAGAAGGGGAGGTGTGTGTCT
GTGTGTGCGTGTCTGTGTGCGTCGAAGGGGTTGTTGAAAAATAAATTGTGATTGTGATCC
CAACGAGCCCCTGAACGGTGGAGAGGGAGAGGTGGGGGTTGGATGTGGAGAAGGTTAACC
TCACTTTAATGAGAGTACTTATAAGATTCAAATTTCAGCGGGAGTAATTTAAAGCCACGA
CGACCCCCAGTCTGTCTGCCATCACCAGCACCAGGGCACACTGCTCTGTAAAAAATCCCT
TTATACAAAAGAGCAAAAGTGTCTGTAGTCTCAGGAATTTGTATCAAGCAAATATCTGCC
ACGGAGAAAATTCAGAATAGTTCTTGAAAGCAGAACAAAAATCcaccaaaaatgccatct
gactttaaaccagttgcaaaatgctttaatttttagctttataccagcaatgacactcaa
atggatttaaatgaaaggt
>NODE_840_length_329_cov_2.443769
CCCGGCGAAAAATTTGATATTTTGCTGGAAATACACACATCAGTGGAAAAATGGCTCAAC
AGCGCCACCTACAAAATTTAGAAATACCCTTTTGGATCCCATAGTTTCACATACAGCTAT
GAAATTTGGTACACACATGTAACATCCCAAGACGCACAAAAAAGTCTCTTGCACACGTAT
CCAAAAGTCAACAGGAAGTCGGCCATTTTGAAAAAAAGACCGGATTTTGGCTGATTTTGG
GCCAAAATCACAAAATTTCCAGAGCGAACTCGTCTCAGGGGGTTATTCCAAATCACATGA
AATTTGGCAGGTTGATAGAAGAGGCATTGGTGAGCAAAAGTTATTAAAATCCTCCGCAAA
AGTCTGAGGGCGTGGCCGTGACGGcgccacaaagttggacattcgccatgaaacaggaag
cgactgtaaatagcctgaacgtggtccgatcggcctgaaactttacacattga
>NODE_841_length_438_cov_2.063927
CAGGGGGTTATTCCAAATCACATGAAATTTGGCAAGTTAATAGAAGAGGCATTGGTGAGC
AAAAGTTATTAAAATCCTCCGCAAAAGTCTGAGGGCGTGGCCGTGACGGCGCCACAAAGT
TGGACATTCGCCATGAAACAGGAAGTGCAGTGTAAATGACCTGAACGTGGTCCGATCGCC
CTCAAACTTGACACGTTGCATCACAGTCCGGCCCTCATCACAGCCATATGACAATAATGA
ATCTCGGTAATAGCGCCACCTGCTGGGAACAGGAAGTAGCCTGTACATGCTCCGATCAGC
TCCAAACTTTGAGTGCATTTGGATCCCATACTTTAACATACAGCTATGAAATTTGGTACA
CACATGTAAGACACCAAGACGCACAAAAAAGTCTTTTGCACACGTATCCAAAAGTCAACA
GGAAGTCGGCCATTTTGAAAAAAAGAGTGGATTTTGGCTGATTTTGGGCCAAAATCACAC
AATTTCCAGAGCTATCTATTCTCAGGGggtttttccaaatcacatgaaatttggccagtt
gatagaagaggccttggtgagcaaaagttattaaaatcctcc
>NODE_842_length_638_cov_12.747649
TATTTTTACCCTACACTGTAAGCTTCTGCTCCTGATTATGCTCTTTTTTTTTCACTGACT
GTAGCCTGTCATGTAGATCATTGGACTTCTATTGTCCCTCCTCCCTTTCCAATGGGAGCA
GAGAGGATGAGTGTTGTCATTACAGACAAGCAAGCAAGGTGAACCTTTCCTAGACTGGGG
ACCTTTTCCTGGTACACAGAATTGGAACAGCCCCTCATTGCACCTCCCCATAATCCCTGG
CATTTTGTTTTGATGCACCACAGCATGAAAATGAGAGAATATGGCAATGTTATGGCATTT
GAAGTCAATATGTATTATAAAATCAATCTAGATGAAGATCTGCCCATCCCTCTAATTAGA
CGGGGTGACTGGAGATTGATTTTTAATTGCAAAAGTAATTACATGGAGCAGATAGCCAGT
GACATTTGATTATCTAGGTGATTGATTAAAAGGCCTGGCTGCTGGGGCAGACTGTCAGCC
AGCTGAATCCAGACAAAAGAGAAAATTAAAAAAGTTGTCCCGTTTGTAATCACGAATTTC
AAGGGTGAAATTACAAAGCCAAACATCCCCTTGGAGAAGCCCAGCATCCTTCCACTTTGC
GCCTGTCTGCCCTCCTATCTCACCCCTGCCGTCACAACACCCACAACGCAAGACCTCTGT
GACACGCTAAAAAGGGGAAAACAATGATGTGAAAAATGAATTGAGGAATTGTTCTGTTAC
AGATAGCCTGGCGCGTAAATGAcggctgcatatatctgcttagcagccttgtcacatcat
ca
>NODE_844_length_185_cov_9.789189
CCTGGTGTGCCTGGTTCAAACTTGGGGGGAGAAATTCTACTTCCATTGCCCTGGTATCCG
TAGGTCTAACGTGGGGGACAAATTGTGCCTGCCTGCCTGCCTGCCTGCCTGCCTGCCTGC
CTGCCTGCCTGCCTGCCTGCCTGCTTTCGGAGGGGGGAACGCTCCCTCTATACCTCTGGT
TCTAACTTTGGGGAAGATCCTCCCTCCATTCCCCTGGGCTAGGGCTACGGTTAGGGTTAG
GAGAAGGGCCCACAAGGCCAGGCCTGGGCAGACCCTGCCCTCCGGTTGAGCCCGTTCCCC
CACACTTAAGCAGCCCCCCTCCCCCGATC
>NODE_849_length_706_cov_8.930594
AAAGATATGGAGAAGTCATGATCAGAAAAAGCGTGTTCAGTCAGTGGCTTGCAAATATGT
GCGCGGCATCACTCGGCAAGGTGCTGAAATTGCAAACAAACATGTTCTGTTAACACGCTT
TAACAACTCGCAACAAGAAATAAGGTCAAGCATGTTGTAAGTGATTCCACCTCTTCTCAA
TCTGCGTGTGCTCTCACTGTACGAGGCTGTCGAGGCTCAGCCAGGAGAGATGAGTGAGAT
AGTGGGGGCTGAGGTAGGAACCATTTTCACACTGCCACAATTACAGGAACCGTCATTACA
TTGCTCACTCTTACTCAAATACAGATAGAAGCCCCAAAAAATTATGCGCAGGCTAGGAGG
AGAAAGTGGCTCACTTCTGTTTGCTAAATTAATCGCTTCCTAAATGGCTCCAGGCCAGGC
AAAGTTAACATTTGCAGTTTCAAAGGTTTTCAGCGCTTGCAATGAGCCATGAAATTACTG
CATGCCGTCGAAAATGGCAGCTGATGAAAAGCCCAAGGAGCAGGTCCCACAGGCAGAGAG
AGCTTGGAAGTGAAATCTTAAACACAAAGTCTCATTTCTGATTCGGATCATGGTGAAATT
CAGAACCAAAACTCGAAAAATGTGCAAGCCCATGTCCGAAAGCAGGACAGGTTGTGACAA
GACAGATGACGAGCAGCTGTTTGTGGCCTGGCAGGCTCGTCGGTGAGTCCGAGGAGGCGA
GGCGAGGTGAGCGCAGAGGTTGGGTTGAAGGAGCGTAATGATGATGTTGAGGTGCTCAGC
TGCAGCCAAAATGGACTGACCCAAATTAGGTTTGAttaaatcacaggggtgacgctgcag
ttctgcagag
>NODE_850_length_426_cov_4.239437
ATACTTGAGCACCCTGTGAAGTCAAAACATGTTTGGAAACATTTTCATTGACAATCTGCA
GGAGTGCTGTTTTTATGCTCTCAAACAGCGTTTCATGCGCTGAAAAGGCCACTTTGGCCA
AACGGTGTCTCCTCTCAGTATCTTTACACAATGTCACTTGAAACAGCCTCAGCCTTCATA
TTTATCATATTTGAACACACTGTGAAGTCAAAACATGTTTGGAAACTTTTTCATTGACAA
TCTGCAGGAGAGCTGTTTTTATGCTCTCAAACAGCGTTTCATGCGCTGAAAAGGCCACTT
TGGCCAAACGGTGTCTCCTCTCAGTATCTTGACACAATGTCACTTGAAACAGCCTCAGCC
TTCATATTTATCATATTTGAACACATTGTGAAGTCAAAACTTGTTTGCAAACATTTTATG
TGACAGTCTGCAGGAGTGCTGTTTTTATGCTCTCAAACAGCGTTTCATGCGCTGAAAAGG
CCACTTTGGCCAAACGGTGTCTCCTCTCACTATCTTGACAcagtgtcacttgaaacagcc
tcagccttcatatttatcatatttgaacac
>NODE_851_length_145_cov_17.944828
ATGCGGCATCAAACTCTTAATAGCTGCTTTGTACCTTTTCACGTGCGGGTTCACTTTAGA
GCCATCTAATTCAAAACAGGGATTCTCAATTATGCAACGTCCCATTTACATATGCTAATT
AGGATCATATTAATTATCTTGAAATTGGGTAATTAGCCAATCTCAATTAAGGCATTGTTC
ATTACACTAAATGCACAGGAAAGGTGTTTGAAGTTTTTCCCTATGCCTTTATTCATTTCT
GCGTGTGTGTATGTGTGTGTGCGTGCAAGAGAGAACTGGGCTGCCTGCC
>NODE_852_length_836_cov_5.395933
ATCTTATTGAGAACGTCTTGGCTGCAGGAACACTTTTGCTGACAAAGCTCCAAGGACACA
GATGAGCTGAATGCTGAATGTGCACACCGCCGGTTTTTGTACACGAATGGCAATTCCAGC
AACCAAGATTGTTTTCATTCCTGCTTAAGTAGTGGCACAAAAGTGATAAGTAGGTAATGA
CTTCTAATTAGCAGTGTCCCAAAAACATATCAACAATAATCAACGACATTCCATAATGTT
TCTGAACATCTGTGTGAGGCTGAGCATTTCATCAGTGCACATTGAATGATGGCCTGTTTT
AATGCGGCATCAAACTCTTAATAGCTGCTTTGTACCTTTTCACGTGCGGGTTCACTTTAG
AGCCATCTAATTCAAAACAGGGATTCTCAATTATGCAACGTCCCATTTACATATGCTAAT
TAGGATCATATTAATTATCTTGAAATTGGGTAATTAGCCAATCTCAATTAAGGCATTGTT
CATTACACTAAATGCACAGGAAAGGTGTTTGAAGTTTTTCCCTATGCCTTTATTCATTTC
TGCGTGTGTGTATGTGTGTGTGCGTGCAAGAGAGAACTGGGCTGCCTGCCACATCTGAAT
CAAGCCTCGGTGGTGTATTTAATAATTTAAGCATCCCAGCTCATACAAGGGATGCACCCA
CAGCTTTCATCGTTACCAAGCATATGGTTCTGTAATGAGCCTGCTTGCTTGTAAAATAGT
AATGCCAGTACAGAGCAGAAGAGACAACAACCAGCCTTTTCTCTTTTTAGCCACTCAAGC
TAGCTACTGTGCCAGCGGTGGCCAATGCATTATACAAGCTTGTTTGGGTTCCCAtgttgc
taagccgatgctgagaaggccaatttgtgctaacaatgaaaggaaagtgaaaaaaaaagt
aaaaatcactggaagaagcaacagacagaagatgtcaaatgcagttttcaccacccaaaa
caaacagtgtacctgggtgg
>NODE_853_length_505_cov_5.227723
CATAAACCTGCTGTCTAAACAATACGTGTTGTGCTGCTCTGAGAGGTAAAGCAGTGATCG
TATACCTCATCGCTCTGAGAGGGGAACACTTGAGCCTCTCGATATCTGCATCCTGCACTT
ATACATATTGCATTTTTGATTGCTTTCCCACTTTACCGGGTACAGACTCGATATGCAAAG
CGCGTGGGAGGCCTGCGAACACGTCAGCGAGCTGTACATTCATGCTGTACCGGCTCAGAT
GTACTGTACATACACCCTGCCTGCCAAAAAAACAAATCTGATATCTGCACCTGTGGAAAT
GAGACACGGTGTTCCAGCACGGAAAAATAATACCAGCCTCGCCTCTCCACCAGCCTTTTG
ACTTCGTGACACTATCAAAGTATCACAGTAACAATACACACAGATCCCATTCACAGTTAA
ACAAGTGTGTTGCAGGAACCTGAATGTTGAGTGACTTAAATTTGTCAAAGCTCTGCAAAC
ATTTCTTACCTTCAGCTGTCTTCACTTCAGTGCTGCTTCTTTACATTCGCTCCCAGCTTT
CATCCCAAACATAGGTCTCGGGGAACTCTGCAAACCAGAAGTAGACAACATTGTGAACCC
CCTTCACATCTTTTGCAAATAATATGGAAAACATCCAGCAGGtcaaaca
>NODE_854_length_366_cov_2.098361
ATAATGTTCTTTGTCTTTGTCAATGAAATAATGAGGATAACCAGTTTGTCTAGTGCTTTT
TCTTATAATGCTGTTCAGTATGTTCCATATTCCCTTAATATTGTTTTTATTATCTTCAAG
TATTTTCCTATAATATTCTTTTTTAATTTTCCTCGTGATATGAGTTAGCTTATTTTTATA
TTTTTTATATTTATTTTCTGCCTCTTTAGTTCTTTGCCTTATGAAATCCCTATAAAGTGT
ATTTTTCTTTTTGCAAGCATTTTGTAGTCCCCTTGTAATCCATGGACAGTTGGTGTATTT
AAAATTTCTGTTATACTCTTTGATTGGACAATGTTTATCATACAGTGCCTTAAATATTTC
CAAGAATATTTCATATGCACTATCGGTGTCTCGTTCTTGGTATATTATACCCCAGTTCTG
TGCCAGTAGGTCATTCTTTAGTGCTTTAATGGATTCCTCTGTTCTTACTCGTCTATATTG
AATTAGTTTGTTTGGCTTATTATTCCTGTa
>NODE_855_length_735_cov_8.741497
TTAATGAATTCCCAAAGTGAAATCTGTCACTTCAAAAATAAAGAGGAAGGCAAATTAAAG
GGAGATAGAGAGAGACAGGGGAAGAAAGGAGCTGGAGAGGGTGACACAGTTTTAAAATGC
CCTATCTTTTGGCCATCCCCGTTTTTCAATGGAATAAAGAAAACTCAGCTCCTTTCTTCT
CCTCTTTTCTTCCTCCACTTCTTTTTTCTCCCTCTCATCCTCCTATCTCTCACACCGCTT
TTCTCTGAAAAAATTCTCATGAATGATTTATATGTGTCTTGTTATCAGCAACGATTTCTA
TAGACCCCAACGCATTCACCAAGACATTTGTGGCGTAATTGTTAATTTTAATGCCATAAT
GGCTTCAGATGGGAGCTCTGATTAGACATTTATTACACAATTAAATGAAACATACTCAAG
AATCACAAAAGCCTTCCGTAATTATTTCAGGCCATTAATAAAATGGGCATTAAATTATAT
TGGACACAAAAGAGAAGTGAAATAGATTTCCATTAGAGCAATAGAGGCAGAGAGGGGTAA
TAGATCCTGCCTGAATTCACTCTGAAATTAATTGTTGCCCAGCCTATTTCCACACACAGT
GGAATAAATGAATGAGAAAAGAGAGGAAGAGAAGAACGAGTTGGTGGCCGAGAGAGTGAG
GGGAGGGGGTTACATTAAGAGCCTCTGATAAAAACCTTTTGTTTGACATACTACAATGGA
CCCTCAATTCAAGAGAGAGAGAGGGAGAGTCGGACCAATTTCAATCTTACTCTGCCCGTC
CAGGCTTCTGACTCGAGGTTATATCCTCTTTTCAAGTTTGCTTTTGAATAAACAGCTATC
AAAGATCTACCTGCGAATGCACAtatcaaaatgttttta
>NODE_857_length_641_cov_14.201248
AGTGATGACAGAGCAGTGTGCGCCCAAAGCATAGATAGATAGATAGATAGATAGATAGAT
AGATAGATAGATAGATAGATAGATACTCTTGTACTCTTGTACAACCTGCAAGATATCTTG
AGGCTCTGGTCAAATAGGAGGCAGTGTACAGAGGTGCCTCACTAATGTCTTGCCTCTGCC
GGGCCAACATGACCACTGCAGGTCTTCAGGTGATTAACATGTTGGCAGGGGTTTCTACAT
GAAAAGACCCCTGTTTCTTTGTCTTCTGGTGTGTAAATATTGTGCTAGCGGAATATGAAA
GTAGTGCAACTATAAGGTACAAAAACATAGGGAAAAAAGATCAAGAGTGGGTCTCACATC
AAGGAGGACCCTGAGGATGTCTTTGTTGTCAACTTCAGAAGGGGGAAGAGAGGAGCAGAG
GAGGAAACTGGCAGAAGGGGGAAAGATGCCAGAGAGAGCTCAAAGGATTCGGTCTGGGCA
AGGTGATCGGTATTCCTCGGCAGTCTGCCTTCTGGCTCAGATCAGTGGGAGTAAGCTGGC
AGCCAAGCCAGAGGGCATAACAGCACAAACACACCTTCAGCACTACACTGCTAGAGGCTC
GACTTCACAATCTGGAGGGGCGGGAGTCGGAGGGAGAGACAGAGGGAAGAGCAGGAGAAA
ATAAATACACTGTAATTATCTTCAAATCATCAACCACTGACAGCCATTGTAAATATGTGC
ATGGGTGTACGCGTGTACACATTCCAGTAAAAGTCATAACGCATCACCTGCCGTTGTGTC
GGGAc
>NODE_858_length_321_cov_7.778816
AAGCCAGTCACTCTCCTCCTGCCCCCTCCCTCTCCCCATCCATGTCAAGAACCAATCACG
TGTGAAAACTTGCCTTAACTTCCCTTGCCTGTGTGACTACAGCGTCAGAGAGTTTGACAG
ATCTGTGCGCCACGGAGGCGTCTCCCAGCCATTTGGCATGCCATGCGCGTCTGGTGCGCT
GGAGACTGCCTGTCAAACGCCTATGAGTCGGTGGCGCAGCCAGGGACCCTACGGAGCGCC
AGATGGGCCATTAAGGTAGTATTAATGTAGATGCCATCGCTTTTCTCCTCTGACTGGGAC
ATGCTCTCTCGAACTGCGAGCAGCTGCTGCCATTTACTAGGACAGCTTCCTGCTAACTTT
GGCCAACTGGCATCACTACTGACTGGCTCTCAATGTAATGATACACTTTTTCTTCTTACT
ATACCTGTGATTTTTTTCTCTTTTCCCACTGCCCTCCCTTTCCAg
>NODE_859_length_549_cov_4.276867
TATAGTCATGAAGAGTTAATCATGCATAACCACATTTCCTCTGTGCTAAATTGCTAATTA
ATTTGATTCATTTGCTGTTGTACTCTCTCTGTTTAAATGCCATTGCCAAAGCCTCAATTT
ATCGAGCTTGCAAGCATTTTACTGAGCAACCATGTGCAGAGCATTGTGACTCATTGCGGC
CCCATGCTCGTCTACCTATTTGCAAGCATTTAAAGTACAATGCTCTGTGTTATAAGGCTA
ACTGCTGTCACACTAACTGTGCATGGTGCATCTAATTTAGCATGTAGACTTCTTGGGCTT
TTTTTTTGGTTCTGTTTTGTTTTTGTGCTCATGTCTTTCTCTTTTTGACTCTGCAGGACT
CATCTCTCCTGGAGTGTCTGTCCCTGTCCAAGTCCCAGGGAGCGAGCCTGACATGTCTCA
GTACTGGTCAAGACTACAGTAGAGAGAAGAGCTACTTCACCTTGTAACCACCCACTCCAC
CATCGCCCTCCGGCAGTGCTCCTCACACATACACGGCACAGGAGAGTAGAGATGGCGAGA
GAGGGTTGAGAAGAGGCAACAGACAGGAGAGAAGGAAGGAAGGAAGGAACGAACGAACGA
AAGAGAGAGACTCTGGGAGAGCCTTGGGACGTCTGGGCTTTGTTTTTCCAGTGGGACAGT
GTGCTGTTATGTAGCTCTAGGCACATTCAAATg
>NODE_860_length_785_cov_8.131210
ATGTACTATCTCCATATCTAAAATGAGAATGAAAAGCACAGACGACTGTACGTTTGACAC
TGTCCTTTGATGTTTACAGAGTAAGGCAAACTGAAAAGAAATAAAAATGCCCTCCGAGGG
TGATCAGTTCATGACAGTTTTCCATTAAAATTAAGCATTTAAATATTTGGAGCAAGTGAG
ACAGACGACATGCGCATTTCTGCATCTCCTTGTGTTTATGTACGTGTGTGTCACCATTTG
GAATGTGTGTGAACACATGTTTATGCATGCGTGTCAGCCTGAGCCTGTGTGTATATGTGT
GTGTGTGTGTGTGTGTGCGCGCGTGTCTGTGTGTGTGTTTGTGTCTTAGAGGGCCATTTG
GACTGGCTAAGACATCTGCTCCATCATACGTCAGGGGCCTGGTGTGACATCTGGGGAATA
TACTGTATCCTGCCTTGCAACATTACACACAATTTACTGCTAAAGGTCATTATGTACCCG
TTAATCCACTTTTAATTGATATCAGTGCAAACAGCACAACCTCCCAGCCACATGACAGAT
CACTGCCGCCACAAAACCAGGAAATTGCTATATGGGAGTTAAAAATAGAATGGTAAACTT
TTTGCTGTGGTCTGTCTTCACTTTGTTAAAGCACTTTGGGCATTTTGACCCGGACAAACA
GCGACTGGTCGTTGGATAAGAAACGCGCCACTGTGACTTTCTTTGCTTTGACTTGAAAAC
CTAGAGCACATAAACATCTAAGTGACACCTTTGTGGCTATAAATCATCCTTGTCCTGCTT
GCTGTACTGAGATCTGTGCCTCTGCAGTATGTTTGCACTTTATGTTGCATGCAGGGATTT
CATCTGGCTTTGTGTGAATTGTGACAGCGCCATAGAAACAATTAAAGATAAATACTCCAG
ACCTGTACAGAGGGGCTGTTAAAAtggct
>NODE_861_length_439_cov_15.851936
AAATGCTTCTTGATTATTAAAAGCTAATGCATTTTCAGCATTGCAGCCTTCATTAAGGGT
GCGGATGGAGAGGGAGGGGGGGAGTGAGAGGGATGAGTGGGTACTGGGAGGAGGAGAGGA
AGGGAGAGAGAGAGAGAGAGAGAGAGAGAGAGGGAGAGAGAGGGAGACAGGGGCTGAGTC
TGTCCTATAACTCCTGGGTCTAAGACACATGCAGCTAGAAGATTGGCTCGGGCCTCTCCT
AGGGGTCGACAATGTGTCATTTCCACCCGGCTAGATTGCCCTCTGCCTATCTGATATTAA
TGTGCAAATCAATATTTCAGGGATTAAATTTCCCTTCTTCATTTTTTATGGTTTCTACCT
CAATAAGTCTCCCGTCTAATAGAGGAGGCTGGATGATTTAGAAGCCTTTGCTGCAGAAAG
AGAGAGAAAGAAATAGAGAGGAGCTTTGCAACAAGGCTATCGCTGCATTTTAATGTTCTT
CTTCGTGGATCCCCCATAGGCCCTTAGTAAGGAGGGCTATATCGCTGCTTTACAGTGTAA
AGACAGCCAATTTGGCTAAAAAGGCAGAAAGGGAAAATATGAg
>NODE_862_length_578_cov_5.723183
GCCACTTTATCTCTTCCATCCTGCTAGATTACACCTCCAGGGTTCAGGTGGGAATCAATC
ATTGCTATTATTACCTGAAGTCACCAGATGCATCTATCACCACTAAGGTTACCATAACCT
CAATATTAACAGAGGAAAAGCCCCCCTAATAAACAGCAGAAAGGATGGGCTGGCTGGTGG
GATTTCATCTTCCTTTCACTTTTAATAAGGCACTCAGAGGAATAAAGATTACAGGCCATA
TTTAGCATGCAGAACAAATCAGGCTCTTCCAGGCTCTTCCTCTCCTCCGCTTCTCATTCT
GGTTAGTCATTAAGACTGAGGAGGAGGAGGGGGGGTTCTAGTGTGTAGAGGCGTTCCCTG
GTTCAGCAGTCATGCTGCCGCTCTCTGTGTTCTCCTACTGCCTGCAGCTGCTGTTAATAA
GACTTTTCTAAGGCCTGATATGTGTAAACTTAGTAGACAGTCTCCACATGCCTCCACAAG
CCTGGTTGGACCACTGGCTCTCTCAAGCCTCTATAGTGCACCAGCCGACAGACGACACAG
CGAAGGAAAAGTGGTTAAAGTCCCGAGGACACAACCCTGTTAATGTTCATCCTCTTTTAT
AAGCCACCATTACACAATGGTGTCTCTGTAAAACAAGATGCAGAAAGAAAGTGAGCATCA
GGGCAAAAATGGCTAAGCTTCTTTGAGGATTAatggaatttagtcaagtagcagtctgtg
ag
>NODE_863_length_471_cov_17.787685
GAGCAAGGCAGCTCATTTGTGGCCTCCTAAGCTTAGGGGCTGGAAAATTTGTTGGGTAAA
GCGGTTAATGAATCAGCCCTGAAGGTTAAGTACGCGGTTATTCAGTCACCGAGATGTGGG
CTTGGGGAATAGAACTCAGGGGAGGACTAAGGCTAAGGCTATCAGGGGGATTCCCAGGTA
TGTGGGGCTCATAAATTGATCGAAGAAGCTTAATGTCATGGTCAGTTTCAAGATTCTGTT
TTGGGTTTCTCTGTGCTTTGAGGGGTGGGCTCATTAGGGAAAGTGTGTGCTAAAACTTTG
GGAGGGATGACGGTCAGGAAGACTAACCACGAAAACACTAGGATGGCAAACCAGGGTGCG
GGATTGAGTTGTGGCATACTCGCTAGGGGTGGGTGGGGGCCACCAATCTTTAGCTTAAAA
GGCTAACGCTAGACCCTATTTAGCTTCTTAGCGAAGCGTCTTCAAGTATTAGGGAGGATC
AGGTTTCGAATTGTTCTAGGGGGACAGCTTCTACAACAATTGGTATAAAGCTATGGTTGG
CTCCGCAGATTTCAGAGCATTGTCCATAGAACACTCCAGGTCGAGATGCAATAAAGGCTG
CTTGGTTCAGTCGGC
>NODE_864_length_597_cov_16.087103
AAATTAGCTATGAGAGGATGTAAACAAGATACCTGGCCCCTGTGTCCTTTTTGATAACTT
TTAATGATGCGCTTTGAGTATCCTTCCTCGTTCCAACAATTACTCTACATATCTAAGGCT
GTGTGATCCAAAACAGAGCAACTGGTTTTGGACTGTGGCGTCCTGTCCGGTCCAAGATCC
CCATGTAATAGGATTCCTCAAAGCTGCAGATGGATGGCAAATCTAGGCGGTTTCATCTAC
TAAAAGAGGGCATAAATCACTAGCGGAGGAAGCGGGGACGAGGCAGGGGTTATCACCAGT
CTGCCTCCCTCATGAGAGCTTTGCATTAAAGCATTAGTGAAATTAATTCATCTTTCATAA
GAGGTTTGAGCAGTATCTGTGATCTATGATAACAACCAATTTCTCACTACGGAGGGGCCG
GCGGAGGAGGGAGGGAGGGAGGCAGGAGAAAAAAAAATACTCTGCGACCCTGATAGACTA
CACAAATCTGCTCTTTTTAAATGGGCTAACATTATCTGGAGTGCTGCTCTCTGGAGCATC
ATCCCAGATTCATATCCCAGCCGGGAAAGAAGCATAAATCACCGGGCAAAACTTTTCTCA
TCTGCCCCCCCACCACCGCACACACCTCCTTTCTCTCTACATCACTTGCCTCATCCTTCT
CACGGTACGCTGTGCCAGGTTTGTTTTGTGGTTTTCTTTGCTTGTCCTGTTAAATGCAGA
ACAATGCTTTGCtgtaatcat
>NODE_865_length_145_cov_3.441379
TGGAAAACGGTCAGTGCTAGAGACATGAAACTTGTGTCTACCCCCCCATTTGCTGCCACC
GCGATCGCACTGAACCTACTCCCGAGCCTCTACCACGTCAGGAAGTGGGAGTAACCTGTG
ATTTTTTGCTGTATCTCTGGACGGAAAGGTCGTAGAGACTTGGGACCAAGACTGACGTCT
TCAGCATAGCCAAATTAGGTGGGGCAGGTGGCATTTCCAGGTGTCTAGCACGTCCGGTTG
CGGAGATATTGGCCAAAACCTTCTCCCATTCACTGACAATGGGACGTGC
>NODE_868_length_482_cov_1.919087
CATCAAACAAATGAGATCCAGACACAAACTCATTACAAAGTTGTAGAAACAACAATAAAC
TCTTTAGCTTAAACGGGTCAACCTCAAACCCGACCAGCACGTTTTCTTTTTTTGGAAGCT
GTAAGAATCATCTGATTTCCAACTGCCCTTGAACTACTCATCTGTGACATGTTGTTCCCT
CAGAAGTTTTAACTGACCCATGTAACCTTGAAATTGTGATATTTTATTAAAATCACTTTT
TTTCTTCATGTAGCACTTTTGAAAATCACCAAAAATACACCAAATCCATCGACCAGACTC
TGTAAAAAACCCAAATATTTTGTGCTCATCGATGGATATGTGAAGACATTAGTGACTCAG
CTTCAACTAACGGCGGCATGGCAAGTACTCTTAGACTTTTAGGCTGAACTGCAGGATGTG
TTTAAACAGAGCAGATAGGAAACGAGTATGGACGCCAATTCAAGTGATGGAGACCAAAAT
AAAAGATGCTGGATCAATAGAATAGATGCAGCATGGCTCAAAAACAGTGAACAGAGCAGC
AGGTTGTTGGAAGATACATTCAGCATGGTGAAACATCTTCTATAGAGTTGATGTGCCGAG
TAGTGAGATTGTAGCGGTTGTGAAAa
>NODE_869_length_710_cov_11.125352
AAAACTTTGTGCAGAAAATAATCACGCTGAGTGGATTTCAGTAAAAGGGCCGAGAGAAAA
ATGTCATTTAGCATTCAAGATTTCCATTTGGCCGCCTGAAAGAGACTTAACGCCAATTGT
CCTGCTGGTCATCTCACAGGATGGAATGCAAATGTGGAGGTCTATAGGGCCTGGTGCGGG
AAAGCCATTGATTTGAGATGAATACAGTGGCTACTCTCAGGCCCTTCACAGTTATTAGGA
CTAATAGAGAAACATAAAATAGTGAGAGAGAGAAGCACAGATCGGCACAAATGCTCTAAA
TAGCTGGCTACTCCACAGGCCTCTCGGAGAGTTTGGCTTGCAATTTGCATTCCTTTGTGC
GACAACTTGTAATCCTCCCCTCAGCATGCCAAGAAACACACAACAGATTTATTGTCCCAG
TCAACAAATCGTTTAGGTCATCCCAAACCTATTACTGCCTAATGCAGTGGGAGCCCCCTC
CCCTGCCCCAAGCCACATGCACCGCCTCGTCTCAACCACCGGAGACTTGCAAACACAGAC
CCTGCATGGCCGGGGCCCCACAGCTCCAACGCTTTGTTGGCCCCCCGGTCTATTCAGCCT
CGGTGCACTTCTGGAGCTTTATACCTTCTCCGAGCAGCTTGGGAGGTTGGGAGGGACACA
AACCATGGCTGGGGAGCAGACAGTTTGGTGTCGGGACAGTAAACGGACTTGAGGTTTCGA
CTGCGGGCCCACACAGGCTGTGCTGAGATTTCACACGTTCAGAGTGCAAGTTTGTGAGGA
ACGCGTGCTTTTTGGGGGAggataactcaaaaacggcgacagtttggtgatagaattacc
gcgaaatgactaaa
>NODE_870_length_535_cov_10.829906
ACAGTAAGACACAGGTTGTAAAAATAACAGGTTCATCTAATGTGAAATTGCTCAGACCTC
ATCTACCTGCTTCTCTCCCTGCCTCAATCTTTTTGGTCACATCCTTCCCCCTGCCTATCT
CTCTCTCTCTCTCTCTCTCTCTCTGACATTCACTCAGTCCCTGCAGTCTTATTGACCTTG
GTTCCTTCTCATTTGCATCCACCATTTTTCATTCTTCGGAATATGGCGTTGGGGGACTTT
TCCATCATTAAGTGAATTTACAGCGATTTCCTTATGTGTTTTCTCCAAGGGATTGGGTTA
TGAGATGCACATTAAATATCCATTAATACCTCATTATCCCACTGATAAGATTACCATGAT
AATGAGGCAGAAATTCTAATTGTTTCACTTCTTGTTGTGCCACTCATTTAATCATCCACC
TGAAAGACAAGTACTGTGCGCCCCTACCTTGAAGACTGTAAACACGGACAGCGGGATAGA
GCTCTCCCACTGCCAATGAGAGCCCTGCCCCCGCCAACAGCAGCACACACTGTTGCCTGG
GTGCTGGCATGCGTGTGTACTCATGGCGTGTGTGGGCCATGAAGTGGAAGCATTACGTAC
CAGGGGGTGCATCTACCACAGGTTGACTTTTTGGTCATGAGCCTTGGACGCTCACTCCCA
CTCACACCTGCTAgctctt
>NODE_871_length_145_cov_2.517241
GAGAGCATAAAAACAGCACTTCTGCAGATTGTCACACAAAATGTTTACAAACATGTTTTG
ACTTCACAATGTGTTCAAATATGATAAATATGAAGGCAAAAGCTGTTTCAAGTGACATTG
TGTCAAGATACAGAGAGGAGACAGAGTTTGGCCAAAGTGGCCTTTTCAGCGCATGAAACG
CTGTTTGAGAGCATAAAAACAGCACTCCTGCACATTGTCACACAAAATGTTTACAAACAT
GTTTTGACTTCACAATGTGTTCAAATATGATAAATATGAAGGCAAAAGC
>NODE_872_length_525_cov_20.668571
GTTCTGTCTCAGTGCCCCTCCATCCCTCCATGTCCCCCCTCCACAACTTACAGTCTATCA
CTGTATATTTTTATTGATGAGGCCTGACAGCGCCCCAATTCCAATATAGCTTTCGACATT
TGATACGTACACCCCACCCTTAAAAACAAAAAAAAGAAAGGAAAAATGTACCTCTGCCTC
CCTCTCTCAGTCCAGAGACTCCACTCCATAACAGCACGCCCTAATTTCTCTTTCCAGTCA
TGGAATATGATAATTTTCTTATTTGCAAGAAATATCAATTGCTCAAGGCGGACACATAAT
CATTGGGGAGGAAAGGAGAAGCTACCTGTGTAATGTGCTTAACAGGCTAACCCATTTAGC
CGCAGGCGCTGTTTGAAAATGAGAAAGTGCTGATGGTCAAAATCAATTTTCCCTGTGTCC
AAATTACTCCCTGCCCGGCTTAGAATTTCACCTAAATGGCCAAACCTTAAAACACTGATA
CTAATTCTATCATATTAGAGCCTGGTCATATAGTTGAAGTTATTTCTAATGCTATTTTGC
TGTATTTATTGATGTAGCTAGATGACTCGAAGGCCAAGGAGCAAAGAGTTCTGTTACTGC
CTCTGTGTTTGTGTGTAGATGCATATCAGTACAACTCAGTGCATGAAATGTAATGCAGCC
ATCAGGCAt
>NODE_875_length_244_cov_6.602459
CGGTGTCTCCTCTCAGTATCTTGACACAATGTCACTTGAAACAGCTTTTGCCTTCATATT
TATCATATTTCAAGACACTGTGAAGTCAAAACATGTTTGTAAACATTTTCCTTTGAAATC
AAAACATGTTTGTAAACATTTTCTTCAAAAGTCAAAACATGTTTATAAACATTGCATCCT
AAGTCAAAACATGTTTGTAAACATTACCTTCAGAAGTCAAAACATGTTTGTAAACATTGT
TCTTTGAAGTCAAAACATGTTTGTAAACATTTTGTGTGACAATCTGCAGGAGTCCTGTTT
TTATGCTCTCAAACAGCGTTTCATGCGCTGAAAATGCCACTTTGGCCAAACGGTCTCTCC
TCTCAGTATCTTGACACAATGTCACTTG
>NODE_885_length_499_cov_4.056112
CAGTAGAGGTGAGGCTTCAGTTCAATGATTCTGTGGCACCTGCACAACTTCCAACTGCTG
ATAATGTTGCACAAGCCTTAGTGGACGCTGTCTCCAATCCCAACAATACCTTCAATGTCA
GCATTCAAGCCGGCTCCATCCAAGTACTTGGTAAGTAAAGCGTAGCTATGCACTTGACTT
CATGTGGTATTCAATCAAGCAATACATCATACTTGATGTGGAAGAATGCTCTTTGGCCTA
TCCACAATGTCACTGCTGTTTCTTTCCACCATATTATTCAAACCTTTCCGGAACCCATGA
CGACCTGCTGGAATGATGAATAGTTTGCACTCCTAATTTGAGCAATAGAGAGTTTAGCTG
AATAACAAGATGTGACTACAACAGACAGAAGATAAAGAATGTGCATGCCAGAAAATTTCT
CATATATTATCTGTAGCACCTGGTTACACTACCAGGGAAAGCGTCATACTGTTTAATGCT
CTAGTGACCCAAGGAGGCATTCGGTTATTGACCGGGTGGTTCCATGTTGGCTTGACCAGA
GTGTAGCAGGGCCACCACGACAAGGACCACCACTGGGTGATGCCTCTTCCCAGTGGTGCT
TATATTTGTAATCTGTCCTTGGGGCCCACTTACACATGCAATa
>NODE_886_length_299_cov_1.709030
CTCTTCTGTCAGGACACGGTGGCTGTTTGGACTTTGCTAGAAAACAGTGTATTAAGGAGA
ATGAAGCATATGTTAAAAGCATTTTATATGCTTTTAACATCTAAAAGTCTTAATAACCAA
GCTCCGTCATATCTTAAAGATCTTGTTGTACCATATCATCCTAACAGAGTCCTTCGCTCT
CAGACTGCAGGTCTACTTGTGGTTCCCAGAGTTTCTAGAAGTAGAATGGGAGGCAGAGCC
TTCAGCTATCAGCTCCTCTGTTGTGGAATCAGCTCCCAGTTTGGGTTCGGGAGGCGGACA
CCCTCTCTACTTTAAGATGAGGTTAAAAactttcctctttgataaagcctatagttagag
ctgctcagggtcacctgagctgtcccttagtcatgctgctataggtttagactgccgggg
gactactatgatgcactgggctc
>NODE_887_length_511_cov_15.430529
CCGGCTTCCTTGCCGCAGACTGCAGCTCCTCTCCGGGAAACGCTTCTTTCGGGCGACGGA
GCGCGGTGTGGAAACCCAAACGCACCGAGGGGTTCGGCTCTCAGCGAGCCTCCCCCTGAA
GTCGGAGATGCACACATGAGGTCTGTCTGCCTGGGTGGTCTCTCTACTTTAGTGAGCTGT
TGCTAAGCAGCTAATAATAGTCGTGTTTGCTGAGTAATTTTTGCCCTTCTGGAACCAATC
AGATGCGAGAAAGTCCTGCGATCTGACAGCCCCAGAGGCGGGATCTCCAGTCTTTTTTTT
CCTCCTTTCACCCCTCCTCCTTCTCTGCCTCCAAATGGAGAGAGGTCTTTTTCTCCTCTT
CTATTGAATCTCAGAGTTGGCCGTGACGCGCGGCCCAGGGGAAGACCACATAGATCTCAC
CAGAATGCTACGACCATCGAGGTTTCTCACCCGACGACTCGTGTATGGGAATCACTTCGT
GCGCCTCGCTTTTTGAGAGAAACTTCATTTTTTTTAAGAGACACGGTGAATGCGGTGAAA
GCGGCGGAGACCTCCGGATCACGAAATGTTGGGATGGAAGGCGCAGACTTTGACTCGCCG
TCTCCAACAGGAGTATGAAGCCCTACTTCGCGGGTGTGAGATCTCCGAGAGTgaa
>NODE_888_length_454_cov_24.129955
TCACAAGAGAGGGTAATGGAACACAAACACTTTGAGTGAGGTGTAACTGGGAAAGTAAAT
GTTAGTCACTGAGAAAACCTTAGAGCCATCCAGAAATTTGGTAGGTGGAGTTAGGTGGAA
AGGTTTTAAAGAAACTGTGACCTTATTTTAGTCATTTTTCATCACGTTAGATACAGTTGC
AACTTTGGGAGTTGACACAGTGGGCACCAAAGTTTACTTTTAAAAATAAATAAATAAATA
AAGACAGAAAGAAGAGAACGAGAAGGAACGGAGAGGAGTAGAGTCTGGGATACAAGCACA
AGCGCCATGGCAACACATAGAAAGAGGAAGAAAAGAGTTACCCATAAGTAGCCGCCGTTT
CACCCGCTTGTCCACATCAGCTACTGACGTGGCATTGAACTCAGAGCTCTCAATTGCAGC
CTCATCTTTCTCTAAAACACAAGTGACAAGGGGACAAACAGTGAGCAGCAGGTTAATGAG
AAGCCCAAATGACCAGACCTTCAGCCCCTCTTGGCGTTTGAGCAAAAAACCAAAGCCAAG
AAGCAAGAAGCGATGAAGAAGTGCCAAAATCCCTGTTAGAGTGTTAATCCCCAAACAA
>NODE_890_length_573_cov_13.808028
GGATGTAAATATGAAAATGAGACTTGTTTGGTCTCCCCCTGACAACCCAGAGCACTGCTG
GCTGAGGTAACCGATATCTCTTTCCCCTTTAAACTGCAAATTATTTTACGTTTATGAGTT
TGTCTCATCTTCAAGGTCAAAAATGTAATTTTTGCTCTTTCAAAGGGTTATAACCTTAAA
AGAGAACCTCAATCCATGCTGATTAATGAGAGACTCCTGCATTTGATGTTTCAACGGTGA
CATTTTAAACTTTAAATATTTTATATGCATACCTATGAAAAAAAATGAAGATACGCATTC
ATGTGGAATAAACGCTATTGCAGAGAAGAAAGGCTGGGCTGGGTATCATTTTAATAGAAC
AGTTAGAGTGCAATGGTTTTTCTTGGTGATTTTTATTTGAGGTTTTTATGTGTGCGCAAG
CTGATTTAAAGGCACACTAAATCATTGGGGATGGGGAGTAGTGGATTATGCATTTAATCA
AGGAGTAGGCCTTGGGAGAGTGGCTGGCCGAGTCACCAGGGCATCAGTGAGGGGTTGGCT
CGAACATGGGGCCCATCCTCTTTGTTCCTCGCTATAATGGGCCATTTTTACATCATTTGT
GAGCAAAAAATGATAGAGCATGTGCTTCTGCTCCAGCTGTGTTCCTGCTGATCGCCGGAA
CTGTGCGACTACTGTGTGTGTTTAATAGGAAATAACTATATCATGAGGTGGCATTGc
>NODE_891_length_379_cov_3.939314
CCTCCTTGCAGCCGTATTCTCTTTTGGAGGCAGTTCTCAGTTGTTATTTTTATCTCTTAA
ATATGCAACATCGCGGCGAGCAGCGGCCGCAGATTGGACTTCTCACTTAGTGGTCCGAGT
AGGCAGAAAAAAAAAGGGAGTGGAAATGTGGGAGAGAAGGAGGTGAATGAATTAGGAGAG
AGAGGGAGAGGTAAATGGGTCTATAGGAGAGAGCGAGAGAGGAGAGAGGGGTGAGGGAGG
AGAGGCGAGGCTTAGCCGATAATTCTTCTTAAAGCTCAGATGAACAGCTGATGCACCGTG
CACTTAATTCAATTACACACACTCCCACCGGACCTGCGTCTGTGTTTATGACGACGCCGC
TTCCCGTTTTAGGAGCACCGAGTAGAAAAACTGACAGAGACGAATAGAAACTCGCGTTAG
CAACACTTTGCCAGCCAGAGGACATCTCCGTTCTTCTTACGTGCGAATGCTTCTCTTGCA
CAACGTTGTTCTTCCTCTTATATGTTCGCGTCAGGAATAGCCg
>NODE_892_length_423_cov_1.257683
TACATATATGCTATATCGGTATTTTCCTACTTACATACAATCTGTGCAATAGTAGCATGA
ACACAACTTTAAAAGGACTTGAATTTCTGAACCTAAAGTAGAAGAAAATTAACCTATCAA
GTTAATTTATGAATTTACTACAAGTTGACTTTTGTTTTAAATCAGTTAATGCATTGCTAT
TAGGTGCAGTATTTCATTATCATGTGTGATATTACGTATTACCTCAGTGTAATTGCCAGC
CTTACTTTTTGCTGTTCTATTCTAGCCTTGTTTTAGCTTGTGCATTTTACTTCAGTACTG
CATTGTGCTTATATCTTGTTACTTGTCTACATTTAGGCAACACATTTCTGATGTCATTTA
GTTTTTTTCTGACCAATCTCTGGCACAGCAATTTCAATCGGGATTAATGGAGTTAAAAAT
GTCTTTAAAAAAAATCTTACTGTGTCAACACAACTCATAAAAAAACAATATTTGCAACCT
AAAATgtttattttaatcaataaattgcttcatttttttagcttgcaaccacacatttaa
ttatgtggtggtagcagaccgcctgag
>NODE_893_length_708_cov_22.740112
AAGGACTGTGCAGCCGACAGGAGTGGACAGACATGAAGCTACAGGACAGCTGAGGGATAC
AGGGCACAGGGAGCAAAGGGAAGCAGAACTCTGGAGCTCTGGGGATCAGAAAGGGGGGCC
AGCAGCCTGGGGCCCAGGGATGGTCTGCGAGGCCCTGGGGAGGCCTGAAAGGCAGACAGG
CAGGCCACACGGACTGCAGCACTAACGGCAGGATTACTGGCATAGTGACACCGACACAGC
CTCCCTAAAAGGATCACAGCGGCGTAATAAACTTTATTAAATAATAAAACTTATTATAAC
TGTTAACCCGATTTAGTTCATTCTTCGCGGCTTACACACACACACAAAAAAGAGGGGTGG
ATATAATAAGCCTTATACCGTACATAAGGCAAAGCCTACAAAAGCCATCGCCTTACCATT
GACTTTAATTGGATTTGAAAAACGGGTTGCAAATTATAGCATTCTCTACTTGCAACTTAG
TAAAATAAGTGTATAGAAAAGAAGGGGAAAAACCTGTGGACTGAAAGTAAATTAATCTGC
TTTCTGCCCATGCTTAATTAAACTTCCTTAATGCTTATAAGAGTTAATGAGTGAATTGAT
TAAACAATACAGCTAATACTTACCCCCAGCTCACAAGCAGTGGTGATCAGCTCTCCTGTG
GAAGAGAATAGGGGAGGAAATTAATGTAAACCCAATAATTATTATTAAGAGACAAGTCTG
CTCCCAAAGTTTTCCCAAATCAAATACTTGCACTGGGGTTTTGCATTAATTTGCTAGGAT
CAAAACCTGCAAATCTTCCCAGTGTGACATttcctaagcggcacgctcattctcttcatc
ttttgcttctcc
>NODE_894_length_145_cov_1.862069
GACTCGGGAGTAGGCTCAGTGCGATCGCGGCGGCAGCAAATGGGGGGGTAGACACAAGTT
TCATGTCTCTAGCACTAACCGTTTGCCCAAACCCTCACCCCAGGCCGAAACCCTAACCCT
AACCCTAACCCTAACCCTAATTCCTGACCTTACGGTGAGGGCTGGCCCATACAACGGGAC
[truncated: 558,895 more chars]
