# Supplementary material for: Multilocus molecular systematics of the circumtropical reef-fish genus Abudefduf (Pomacentridae): history, geography and ecology of speciation
Source: PeerJ. 2018 Aug 14;6:e5357. doi: 10.7717/peerj.5357 (PMC6097498; doi:10.7717/peerj.5357)
Supplement: Data S1 [file peerj-06-5357-s013.zip › Data Supplement/assemblies/Abudefduf-whitleyi-STRI-X-10350.contigs.fasta]

>NODE_1_length_642_cov_14.923676
GGCAGGATACAACACAGCAATTTTAAATCACAAAACCAAATCCAACTGTGGTTAGGCATG
TCTCTTTCTTTGTGCTACATCTGATTAATTACAAAACAAGCTGTACATCTTTACTGGAAA
ACAATGTGAATTTTGAAGGAACCTTTTGCACCCCTGCATAATACGACAGATATTTCAACC
CATCAAACAAGACATATGTTGCAAAACCAAACCAAATCTAATGTCTTCATTCTCATTGCA
TGTACACATACAACAAAATTTAAAAGCTTGTGTGTGAGTTAACTTTGGGGATGGCAGAAG
CAGGATACTCACCAACAGGCTTTTGTGTTTCAAGGCTCTTTCCTTTGTATGTATCAAACA
GGTTGAGAGACGCATACTTGGTTTTGCCTTCCTTCCCCTTTGCAGTTTGCCCAGAGCGCT
CTGACATTGCGCTGTCCGCTCATTGAGTATGGTGAGCCCTGAGACTGTGGGAGAAAGGAG
AGAGAGATTTGACACCAGCTATACACAGAAAGTGAAAGTGTTGACTGCACAAGCATTCAA
AACAACTAAAACAGAAACAGTTTCACAAATGAAAATAAACACAGGATTTGACTCATCTCT
TGGCTAGTGTAACTTACAATAAAACAATTTAAGATATTTCAAAACAGGCAGGGTTCAGAA
ATATATTTAAGACATGCTGAAACTAAATCCTATAAAACATAGTAAAATACCTGCGTAGAG
GAAACACACTGATAAAAGCAAAAACAAATTTTTGGATGTTTCTAGTCCCACTTTTCATTG
GCTCAc
>NODE_2_length_556_cov_13.476619
TGAACCAGTGGCTGAATATACGTGATCAAGTGACACATTTTGGTGGCAAAAGAGAACTCA
TATCTCAAGTAGAAAATTTTCAGTGCAGCCTTAATGTAAAGTCTGACGTTAATGTTTTAT
TAGCATTTCATTAGTATGCTCGTGAAGAGACCGAATGATGGAATGCAGCAGTGTGAGATT
GTCTGTATTTTTGTTTAGCATTTGCTGGGTGTTGTCGCTTTCGGGTTGGGGGCATGCAGC
GGGGAGTCGAGAAGCACCCCACACCTCACGCTGAGTCCCCCTGGTGCTGCCCCCTCTCAT
CTACGAGAAGAGTCTTCTTCTCCCCTGCTAAGTTTGCAAAGTCCAATTTTCAGCTAATAT
GGAGGTCGCAACAGCAGGCGCAGAGGGCGTAGTAGGACATAATGGCTATGGGATTGTAAA
TATTGGTTTTAGAGAGACACAATTGGAGGGCAAGCGGAGAGAAATTTCCATAGAGTATGT
GCTAGCACCATTGGAGGCCTTGGTGCAGCAGAATAGATTTTCCATTCTAGTGTGTCACAT
TAGATTTTCGGAGGTGCTCAGTGGCAGGTACATGTCATTAGTAACACTTTAGCACAGTAA
TGAACCTTTTTATTTATCCGGTGCTTCTCTCATGAATGAATAAGGAGCTGCTCCCCAACT
GTGCCCAGCCGTGAGAAGCAGACAGAGGAGGCAGAGAgag
>NODE_3_length_579_cov_11.763385
CTTTTTTTTTAGGAGCTTCATGCTTTTGCTTCTTTCTAGCATTTAGCGTTCTCTTTGGAG
TATATCAGTACATCAGATAACCCCAAGGTATAACAGTAAAACCTTGAGTTCACACACATA
CTCAGGAGTTGTTTTTGAGTAGCTGGTGTGTGCGGGTTGTATGTATTTCATTTTCTTTTT
TGTCTCTTACAGCGCGGAGTTAAGACTGAATCAGCTGTTCACACAGCCTCTCACATACAC
ACAGACACGATGCTCAGACGTGCACAAAAGCTCAATTTGCACGGTAGCAAACACACTTTT
TTTGCACACAAAAACACTCACACACCTAAAGAGGGGGCTGTGCCTCCGGGGGCCACGTCA
GTTACCTGCTGACACACAGGCTAGTGATTGATGAGACGCCGGGGGCGCTGGAGTAGACTT
TGTCAGCTGCTCATAATTTATACATCTTATCTCCATCAGAAGAAAAGACAGAGTGCCGCG
TTGTGTATATGGAGATGAAAACACTGGGCTTGTTTAGGCAGCGGTGACAGGGTAGCTGCT
AGCTGTTAGCCGCGGCGCAGAGTGAAAACTCAGATTGCGATCTGTTAGCTTTCTCACCAG
GTCCCTCTGTGGCCAGAGCCTTCACTCTCTACCTGTGATGAATCCTCTGACTGTCAGTCA
TTTCCACTCACTTTCATTGCCTCTCTCGCGCTGTCTCTCATGTTTCCCCTCTCTCTTTGT
GTc
>NODE_4_length_665_cov_9.866165
AACACAAACTAATTAATTAAATTACATTAAATTTTACAATGTATATAATTCAGTTCAGAT
TTGGTCCCTGTCAGTCAACTGTGCCACATAAAGGATATTATCTGATTCTGCTGATAATAC
TCGCAGAAGAAAATTACTAGTATTTTTATATTCTAGTTTTGCTTGTTATCGCAATGCTTT
TTCCACTACTGCATATTATTTTATTATTATTTTTTTAAGACTTCCACACACTTTCTGCGG
CCTGTGTATAAGTTCATGCATAAGCTGTCTGCTGCCCCGACCCAACATCCCCTGCTGGCT
CCCTCAGAGCAGCTTGGCTCGGGCCGGTGGCTTCAACCTGCAGGCAGCCATAGGACAGCC
CAAGCGGAGCTGTCTGCCACTCCTGTGCTTCATTAGGAAACAAAATATAAGGTTTCCACT
CCATTAGGAATGACTTTAGGAGTGAAAGCACATAAGACGCCGACTCACCTCATCAACAAT
GCATTGCAATAACGGCTGAGGATGAATGAGAGTGAGCAGAGAGGGGAGAGAGAAAACAGC
ATTAGCCTGTATACAATGTCTTTACAGCAGAGTGGGAAGGAAAAAAAATCATTAATGCAA
TAAAATGTGGTCAGATTAATCAAATGCCTCAAACTCTTATGAAAATATTACAGGCAGAGA
ATTTTCTATTACATCTAATGGTATCTAATCTAATACTGGCAGTTAAGGGCTTGGGCATCT
ATTTATTGTGAAACACAATTTAGGAAGTTTAAAGGGAGGCAGTGAAGCATGCGCgcaaca
tagccgtcaggaacataggcacagatctt
>NODE_5_length_341_cov_1.480938
AAAATATTTTTAAAAATGTATCTTTAAACTCTTTTTTTCTTGTGCAGTTTATACATGTGG
ACTCTGCTTGTGAGCTGATAAAACTCAAATAATAAAAGATTATTTGGAAGTAAAAGTACA
AATAAAGTCAACTTAAATCTGATTGCTAAATCACAGATGATGGAGAAGCTGTACATCTAC
ATGACATCATACATTACAGCTTTCTGCACCATGTTTGTCTATAACCGAAGCATTTATACA
TACATACAGGCTGAGGACCCTGTCAGACAAAGTGACATGTTACCTTTTAATGACTGTTGG
TTGTGTTTCCTTTTTTATTGCTTCCAGGCCTGGAGGTGGGATTTGCCATGCACGGGGGAG
GTGGAATGAACCCTGACTGCATCCCTCCTGTGAGCGAGGAGGACGATGATGGCTTCATTG
AGGACAACTACATCCCagccagtgagagagcgagagctgagcgagcggcggagatcatag
acgag
>NODE_6_length_660_cov_8.107575
AAAACCTTGCATCTTTGTGAAACACCTTTTTGATCTCCATGAGTGGCCTACGAAATAGTA
ATAATTAATTAATAATGCATACAGAAAAGCTTTTGAAAGTTTGGGCAGCATTTGGTCCCC
ATGTTTCAGAAGAACAGTGCATACTGAGATCCCTTTTTCCTTTCATCTCTTTCCCAGTAA
AGGCAAGAGAGGGGCTTATCCCTTCTGTTTCCTCACGACTTCCTCTCTCAAATTCCTGGC
CTATTACACAGCTCTCACATACCAGAAACAAGATGCCTTTTTATACTGTCAACCTTTTCA
TCTGAAATGTAAATTAATTCTTACTCAGTGTGCCTTGACGAAGATCAAAGTGGGCACATT
AACCTTCCCGGCCCCACCCCCCCTCCTTGGAGCCTCTCACTGGAGGACAAGGGAGGGTGC
CAAAAGGGGCAGGAGAGAGGAGGGCAGGGGGAGGAGATTTGGCATTGTTTCCTCTGGCTC
TCCTAAGGGCTGCCCTCATCTGGCACATGGAGCATCTCAGTCGCCTGCACACCTTGTGTA
AATGTCCTCCATTAAACCCTTGTAAATTCAGCTGCAGCATGGGTAAACATGGTTTCGGTG
TGAGGAAAGCCTCTCTGTCGTCGCTGTCTTTCTTTTTAGAGAAGTGTGTTTGTGTGTGGC
CGCCGGGGTTCACGGGGGGAGAACCTGAACCTGACATAAGTGGGCCTCAGCCCCCCGGCA
GAGCACTCCAGCACATTCACATTGTGTgttctctgcagcttatagcctttgaggtgggct
gcatttgcattctgaaaataaaca
>NODE_7_length_352_cov_1.377841
CTTTCGCTAACAGCACCACCTGCTGGAAACAGGAAGTAGCATGTACATGCTCCGATCGGC
CCCAAATTTTGCGTGCGCATCATACACGGCAAAATAATTGATATTTGAAGGTAAAAACAC
CCATCAGTGACTAAATGGCTCAACAGCGCCACCTGTCACATATGGAAAAATGGGCCCTAG
CGTCACTTTTCATCTGCAGCTCCAAAATTCAACACACATATGCGGCGTACCTAGATACAC
CTCACAACCACATATAAGCATGCCAAAAACACAGGTGACTGTCGGCCATCTTGAAAAAAA
TGGCGCATTTTTTTTCACAATTTTTGGCGGGTAAAAATAGCCTGAACATGGGCCGATTGG
CCTGAAACTTTACACGTTGCATCGAAGTCCGGCCCTGATCAAAGCCACATGACGATAATG
ACTCTcggtagtagcgacacctgctggaaacaggaagtagcatgtacttgctccgatcgg
ccccaaactttacacg
>NODE_8_length_361_cov_16.750692
GTGACTTCCGAAAAAATGCATGTTGTACTATAAAGCTTTAACAGCTTGGATCATGAGTCT
GTTACATTGGCTATACGCACATTACATTATGATTACATACATTTCTAAGAATTTGCCCAT
CATTTTTCTCCATAAACCTTAACGTGTTGGATGTGAGTTAATTTGGACTCCTGGATCGCA
ATCTGCCAACCTTAGGGCACCCAAAGTGCCTACTAGCTCCCCTATCAAAACAATCATCAG
CTGAAGGAGGTTATCGTTGAGCTGGGCTATCTGTCACCCGGCCACCGGCAGCCAGCGGGA
CACAAGGGCCATTTAATTAGGCCTACTGCTCCTCTCTGGTGTGAAAGACTCTCAGGCCCC
TTTGATTCCCTGCTGCTCTCCCAGCAGGAAGTGGTTGGTGATAATTGACACAGGATTTCC
TTGTTAACCAGCGGCAGACTCTGTGGATTAAAGTGACAGAGATCTCCAGAAGAAAGTGGG
GAGTAGATAAGGGGGAGGGGAGGAG
>NODE_9_length_802_cov_8.995012
ATAAGGAGAGTGATAATGGGGCCCAGGAGAATGACAACCCAGATGGTGGTGCGTTTGATT
CCCACTCGAGTTTATTTCCAGTCAAACAATTACATGGTTAGATTATCTGTAGAAATGAAA
GTTAGCAATATTTGAGTATCACCTAATAAGATGCTATAAAGGCTGAACTTGCCTTAAAAA
CTGCACGTCATTCAACTGAGAACGTAACTAGATGCTCCAAAAGCAGAAAATTCACCTTAA
GACTTACAGTTAGAGGCAATAGCAGTGATATCTGTATTCTTTATTTAAGTATAAACTGAT
TTAATACTACCATGATGTCCGGTAAGCCTGTCAGCCAGCAAGTTTCATTTTTATGATTGT
ATAAGCCAGAGGGCCAGCAAGCTTTTCAGTCACAACCCATCAACCCAACCTGTGTGATGG
TATCTGCAAGTTTTTCTGGAGGTGGGTCAAATCTAGCTTAAAAGTCGGTCCCCTTCACAT
CCAATTCACCGTCACATTCTTACCTACAGGCAACCTCTGCTGAGCCCCGGTCATTAATCA
AAGCGGAGTGCTGTCCTGACCTCAGCCCCTTCCCTTTGAAGTGCTCTGTCCTCTGCAGCA
TGAGGAAATCATTTGCTGCCTGATTCAATGAGCCATCAGTCGAGCCAGCAGACCTAATGA
CATGTGAGAATATTAACCTCCTACCACCAAGAGTGCTGCTGCTTGGGAAGCAGTCTATTA
TTCATCCAAGGTTTTACTCAAACCCCTTTTTCACAGCCCTGCCTCCCTGTTAAACCCTTC
TAAAAAAGCTGTAGGCATGCAGCCATCCAGCACTCAATTCAGATATTAATCCAGTTATTC
TAGTCTTTGTATGGATTTAACGCTACATTCTAACAAATAACTTCTTAAATGTAAACAAAA
GGTCCGTCCCAATTCTATAATTCATAAAAGGttttcaggtcctgtg
>NODE_10_length_472_cov_8.343221
AAAGAGCTGAGAGAAAGAGAAAAAGGGAGAAGTTGGTGTACGGTGTTTATATGCATGTGG
GTGAGTGTTTTTGGGGGGGGGTGAAGAGGAGGAGGAGGAGGAGGAGGGCGGAGGAGGGAG
GAGGGTAGCGGATCAGCAGCCAACTCCACTCCGAAACCCTCCCCTCGCTCTCTCTTTCTC
TTCCCTGCAATACCTCCGCCTCCTCCCCCCTCCCCTTGAGTAAATCTATAGGGAGGGAAG
GCAGAGACAGGTGCATTTCTCCACAAATTGAGTTAGCCAAGACATGCCACATCCAATTGG
GCTAAATTGATGTGAGAGTTTGTGATGTCTGCCGTGGGTATTACAGCAAAGGTCAGTGTG
CCGAGACAATGACATCAATCTGGTCCACGTGGCCGAGAGCGCTCGGGCCCCCACCGGCCT
CCTGATTCAGATGCAAACCTGCAAACACAGGCAGGGGAAGGAGAGGGCGGACGAACGCCG
GTCGCAAACTGGTGGGCATTTTGTGATTAGAAACTAAACAAGACCTCCACACAGTCTGGC
TGAGGGGACAGACACACAGTACGTCGGAAATGATGATCGTTTTGATTACAGACATTCACA
GTAGGCTGCTTGCGTt
>NODE_11_length_779_cov_8.537869
CCCCAATTCCAATATAGCTTTCGACATTTGATACGTACACCCCACCCTTAAAAACAAAAA
AAAGAAAGGAAAAATGTACCTCTGCCTCCCTCTCTCAGTCCAGAGACTCCACTCCATAAC
AGCAGGCCCTAATTTCTCTTTCCAGTCATGGAATATGATAATTTTCTTATTTGCAAGAAA
TATCAATTGCTCAAGGCGGACACATAATCATTGGGGAGGAAAGGAGAAGCTACCTGTGTA
ATGTGCTTAACAGGCTAACCCATTTAGCCGCAGGCGCTGTTTGAAAATGAGAAAGTGCTG
ATGGTCAAAATCAATTTTCCCTGTGTCCAAATTACTCCCTGCCCGGCTTAGAATTTCACC
TAAATGGCCAAACCTTAAAACACTGATACTAATTCTATCATATTAGAGCCTGGTCATATA
GTTGAAGTTATTGCTAATGCTATTTTGCTGTATTTATTGATGTAGCTAGATGACTCGAAG
GCCAAGGAGCAAAGAGTTCTGTTACTGCCTCTGTGTTTGTGTGTAGATGCATATCAGTAC
AACTCAGTGCATGAAATGCAATGCAGCCATCAGGCATTAACAGTCTTTTAGGATGCTTGC
TGCTTGGGGGTTCACAAATTTCATAATCAAGAAAAATGGCCTTTAACAGTCACATTTTCT
GGATTATGTAATGTTGAAAGCTTCATGGAGAGTAATCCTTTAGATGCCCCCAAACAACAG
ATAACTGTCTTTATTTTCTCAGTTCCTTTTTTCTTGGTAAGTGCTTAGAAAGAAGTTTAT
TTTTAATAGAAATGGCTGAAGAAATTTCCTAGCATTTCATGCTAATTACActaaccgcag
acaacaaaatacagcacacatatgattaataccatgatagtttttctatgaaacagccgt
gagatgaactagtatttagagag
>NODE_12_length_506_cov_10.156126
CAAAGCATGAACCAAAAATGATCTATAATGACTTTTTATTGATTATCTGTTATCTATCTA
TCTTTTTTTTTTTTTGCTTCAGGTTTCCATTTTAACGCCGTCTTTGTGAAAATTCTCCAC
CTCCTAGTTTACATCTCCTTTCCCCTTCTCTGCTCCCCAAATCTACAGGCAACGGGACGC
TCTTGTACATTAAATAAGAACTGTCACCCTGGGCAACTTGCAGCAATGAAGCATTTATTC
TGCCTCACATTTCCTGGCACTTAGAATTATTTCCTTCATGCCTGATAACCAAATTACAAT
ATGGCAGGTCTCCCCGGAGCCACAGGATTGTTAGTGCCAGCTCACAACATACTTTCAACT
GATGTGGCATTTCATGTACAGCTGCCAATCAAAGCCAGCAGAAGGCTGAGATGTAAATGA
GGGCGGGCCCGATGGTGTTCAATTACTGCTCTGAGCTCTGCATAATCCCCCTTCCCACTG
ACTGACTGACTGACAGCTCCACATTCCTCCTCATCCCCAGCTTTCTCCCCTAATTTCACT
ACCTAGGTTTCGCCTCATACTGGGATTTGGAATCAGACATTGGAGGGAATTTCTGTCACT
TTCATTTCCATTTAGAACAGTGCATAAAAAGTGTattatctgacatgtga
>NODE_13_length_567_cov_11.315697
TAACTTTTGTAAAACCTAATCTCCCTAAAAACAATTCTACAAAATGTACCATGGTGTGTT
TCAAAGGCAAGAAATAACATAAATCTTTGTTTACCAAAAGAACACATTTATAGATCGAGT
GGTGTTTTTTTTTTGTTTTTTTTGATTCCTTCAACAGCACTGCGGAATACTTAAAGAATA
CAACTTTCAAACAGTGTTTAGGAAAAAGGCACGGTGAGTCAGTGACATGCACATGTGAGA
GAGAAGAGAACACTGATTTAAAATATAGAGTGAGGGTTTAATAATGATACAAACCCACGA
TATGTAACACCTCAAAGCAGCACATTGGCACAAAGTCAGAAGTAAGACAGCACAGAAGAT
AAAAACCTGTCTCAAAAAAATAAAGAATCAGAATAAATATCTCAATAAATAAATAAACAG
GTAATATCTCATTAATTACTTTGAAACTAATAAATACGTACATTTGAAAATATGCACATT
GGCAGAAATCAATAACCAAAAAAGTAAATAGTACTTAATACAGAGTTACTTAGAAATCAT
AAGTTATTGATTACTCAAATCAAAAGGCACATTTATTAAGATGTAAGAATGGGGCCTGCA
GTTGTGATCGCATGACTGTCAGTACTGTACTCTAACACCATTTCTGAACCAGAAGTAGCA
AACTGTGTGCAATGGCTTTACTAGTTCTGTATGTCTGCACCATCAAGTGAa
>NODE_14_length_154_cov_4.389610
CGTTTCATGCGCTGAAAATGCCACTTTGGCCAAACGGTGTCTCCTCTCAGTATCTTGACA
CAGTGTCACTTGAAACAGCTTTTGCCTTCATATTTATCATATTTGAAGACACTGTGAAGT
CAAAACATGTTTGTAAACATTGTCGTTGAAACTTTGCAGGagTGCTGTTTTTATGCTCTC
AAACAGCGTTTCATGCGCTGAAAATGCCACTTTGGCCAAACGGTGTCTCCTCTCAGTATC
TTGACACAGTGTCACTTGAAACAGCTTTTGCCTTCATATTTATCATATTTGAAGACAC
>NODE_15_length_375_cov_14.626667
TTTTTTAAGATGCGCTCACCTCTAATTCTCTCCACACCGAGTCCTGGTTACACCTGTCCC
ACGCCATCCAGCCAACTGAATGACGGTCCGAAAAATTTACCAAAAAAATAAAAGGAAAAA
AAAAAGAAAAAAAAAGAAAGAAATCAAGTAAAAAAGAAATCCACACACGCTTCCCACTCG
CTCTCACACAGGCAACTGCTGCCCCTCGCCGAGAATGAACCGAGGGCACCTGTCTTACAA
CTGCTTTCCATCACATGACAAAGCTATTAAAAGTAGGCAGGGGAGTGACTCCGCGTCCAC
ACTACTCGCCAGTGACGCGCAGTGAGCAGGCGGGGTCTGGCTGCGCACATAGTAAAATCC
TCTCCGTGCACTGCAAAAAATGTCCAACTCAAAAGCCAGATCGCGATCTATCCACATATG
CAGCAAGTTTACTGGAAGAGAAACACATTTTGCTCGGAGATTCATTTTTAAAATCTGTGA
AAACTAAAatattcgccgggaaaaaaaaaaaaaaccaca
>NODE_16_length_418_cov_10.665071
ATACACATTCCGCATTCCCTGTGGAGCGAAAAAAAAAAAGAAAGAAAGAACGAAAGAAAG
AAAGGCAAAGAAAGGGAGGGAATGAATGCATTTTCTTCTTATCTATCTGTCTTTCACTCT
CTTTCCCCAGTGAGAGAGACAGAAGGGAATAAATGGCTCCCCTCTCCTCTCCGCTCTCCT
CGGTGTGGGCTGACAGCGCAGCAGATGGTGGTTTAAGCAGTGAATTTATGAGCGCCACAA
TCTTAATGTTGCAGAAAGAAAAGAAAAGGACTCGCATCAAACGCCACTGACAAATGCACT
TGCTAATATTAATGCACTCCTCATTCATCCAATATGCTGCCTAATTGCTTTTCTGTACAC
AGTAATATGGCACCTGCTGCTCAAGTCCGGCGCTCGCGTCAGGAGAGGGGAGATCGAGGA
GGGGGTGGGGGGCGGACGTGGAAGTAGAGAGAGATGAGGAAGAAAGTGTCTCTCGCTCTC
TCTTTCTGTCTTTCTCACTCCCTTTTTTCTGTGATGGATGCAAGGCTGTGGATCATGCGC
CAGACCTGTCAGTGTTCCTAAT
>NODE_17_length_1743_cov_7.239243
CCACGCTTCGCACCCGGTCCCGACCGGGTGCCGCGCAGTCCACGCTCGCGTCGCGGCACG
TCGGGTGGGGGGGGTTTCGGGGGTGGCCTGCCTTTCCTGGCCGGCTCTCCTCCCTTCTCT
CCCTCCCGCTGCCGCACGCACGCTTCTGGGCTACCTGGTTGATCCTGCCAGTAGCATATG
CTTGTCTCAAAGATTAAGCCATGCAAGTCTAAGTACACACGGCCGGTACAGTGAAACTGC
GAATGGCTCATTAAATCAGTTATGGTTCCTTTGATCGCTCTACCGTTACTTGGATAACTG
TGGCAATTCTAGAGCTAATACATGCAAACGAGCGCTGACCTCCGGGGATGCGTGCATTTA
TCAGACCCAAAACCCATGCGGGGTGGCCCCTCGGGGCGCCCCGGCCGCTTTGGTGACTCT
AGATAACCTCGAGCCGATCGCTGGCCCCCCGTGGCGGCGACGTCTCATTCGAATGTCTGC
CCTATCAACTTTCGATGGTACTTTCTGTGCCTACCATGGTGACCACGGGTAACGGGGAAT
CAGGGTTCGATTCCGGAGAGGGAGCCTGAGAAACGGCTACCACATCCAAGGAAGGCAGCA
GGCGCGCAAATTACCCACTCCCGACTCGGGGAGGTAGTGACGAAAAATAACAATACAGGA
CTCTTTCGAGGCCCTGTAATTGGAATGAGTACACTTTAAATCCTTTAACGAGGATCAATT
GGAGGGCAAGTCTGGTGCCAGCAGCCGCGGTAATTCCAGCTCCAATAGCGTATCTTAAAG
TTGCTGCAGTTAAAAAGCTCGTAGTTGGATCTCGGGATCGAGCTGACGGTCCGCCGCGAG
GCGAGCTACCGTCTGTCCCAGCCCCTGCCTCTCGGCGCCCCCTCGATGCTCTTAGCTGAG
TGTCCCGCGGGGTCCGAAGCGTTTACTTTGAAAAAATTAGAGTGTTCAAAGCAGGCCCGG
TCGCCTGAATACCGCAGCTAGGAATAATGGAATAGGACTCCGGTTCTATTTTGTGGGTTT
TCTCTCTGAACTGGGGCCATGATTAAGAGGGACGGCCGGGGGCATTCGTATTGTGCCGCT
AGAGGTGAAATTCTTGGACCGGCGCAAGACGGACGAAAGCGAAAGCATTTGCCAAGAATG
TTTTCATTAATCAAGAACGAAAGTCGGAGGTTCGAAGACGATCAGATACCGTCGTAGTTC
CGACCATAAACGATGCCAACTAGCGATCCGGCGGCGTTATTCCCATGACCCGCCGGGCAG
CGTCCGGGAAACCAAAGTCTTTGGGTTCCGGGGGGAGTATGGTTGCAAAGCTGAAACTTA
AAGGAATTGACGGAAGGGCACCACCAGGAGTGGAGCCTGCGGCTTAATTTGACTCAACAC
GGGAAACCTCACCCGGCCCGGACACGGAAAGGATTGACAGATTGATAGCTCTTTCTCGAT
TCTGTGGGTGGTGGTGCATGGCCGTTCTTAGTTGGTGGAGCGATTTGTCTGGTTAATTCC
GATAACGAACGAGACTCCGGCATGCTAACTAGTTACGCGGCCCCGTGCGGTCGGCGTCCA
ACTTCTTAGAGGGACAAGTGGCGTTCAGCCACACGAGATTGAGCAATAACAGGTCTGTGA
TGCCCTTAGATGTCCGGGGCTGCACGCGCGCCACACTGAGTGGATCAGCGTGTGTCTACC
CTTCGCCGAGAGGCGTGGGTAACCCGCTGAACCCCACTCGTGATAGGGATTGGGGATTGC
AAATATTTCCCATGAACGAGGAATTCCCAGTAAGCGCGGGTCATAAGCTCGCGTTGATTA
AGTCCCTGCCCTTTGTACACACCGCCCGTCGCTACTACCGATTGGATGGTTTAGTGAGGT
CCTCGGATcggccccgccggggtcggt
>NODE_18_length_447_cov_10.597316
GTTCTATGTTAAACGAGCTAGACATAAAGAGCAGGGTGCGAACAGGTGTGGGCTTGAGCT
GGTCAGCAGACATTATGAGAGCAGAGAGACAGGAGAGCTTGAGAGACTAGTGAGTCACGG
GGGCATCTCTACAGAGAAAAGCTTGGTATCCTCCAACAGAGGAAACAGGCTTAGTGGTTG
GAGGATAGATCTTTTTTTTCCCTTGCCACAGTTAATTTTCAAATCTCCAACATCCTATGG
CTGTCTGTTTTTCTTCTTCTTCTTTCTGTTTTTTCTGCTTTCATTCTTTTCTTTTAAAAT
GAAACTGGAGCTGGGGCGGTGATAGTGATAGATGGCTCAGCGCTCTAACACTTTATCCAA
TCCGGCGCAGATTTCATCCAATAAAGAATCACTTGTGCACTCTCAAACTAAATGGAAGTC
AGGCAGCGGAGAGAAAGGGGCTGCCGTGTGTTTCTGAGCTGCGAAAATCAAATTTTCTTA
AAGCTGCCGCAGCAGTGGCTGGCAGAAAAGGCAGCAACAGCCATGACTGGCCAGGGCCAC
AACGTCTGCACACACAATTTAATCCATCACAGAGCGCCTGACACCATATCA
>NODE_19_length_822_cov_9.309003
ATTACTAAACTCCTCCGTTAAAAATAAACATGTGAGCAGAAGTCCGGGGCTCGATGAAGA
AGACAACACACTGCTAGCTGTGTTTCATGGCTCTACGGTGCAGAGCAGGCCATATATCTC
CAGCGTATTATCAGGATGACTCCTGCTGGCCACCCTGTCACAGGAGAGTGCTTGATATAA
ACAAGAGATTGCTGCGACACCCAGTAATCAATATTAGGATGGTTTCAGTACCAAACATCA
TTTGTCTCTGCGACCATTCCTTTGACCAAACGAAGCATTAATTCAAATCATAAATCTGAG
CTGATTTAAATCCGAGGAGAGTGAGGGAGGGAGAGAGGCCCCTGTCTGACTGCCTGCCCC
TAATGATTTATTTTCTACATTTCTGCGAGCGAGAGATTTGTCCATACTCACTGACAGGTC
ACCTTCAAACGCCAGTGGCAGACTGTTCATCACCATGCAGACGAGCATCTCATCGCTGCA
AGTAAATATTAAAGGAAAAGAATCCAATTGATTGTGGATGGGGCCGAGAGGCGTCACTGC
CATATATTTCACTCAGAGAGCTAATGCTGTGGCCCATGCACCCACACCTAGAACTGCTCC
CCCTTGCCAGAATTATGATTCTACCGGGAGCCTGTGTGGCTGGCTGTGGGCTCAAGGTTA
CAATTTAAATTGTAAAAAGATAAAACAGTTTCTTATTAGCTCCATTGCCACAGCCTTGCT
GTTGGTACTCACATTTATCTTTATTTCTGTGACCTCGCAGGCTCGTATTCTCTTTTTTAC
ACACTCCATTCTCTCGGAGTGATGACCTCACACTTTATGCATTTTGCATTGTTAAATCTG
CTTAGAAACACATCCTGTTTTCATCTTGCACACCATAAGCGCTGCGGTGTCAAGTATTAC
TGCAGAAATGTATTCAGGAGTCAAGTCATTTATTACAGTAAGTGAATCAAAACCTCAATT
TAGCAa
>NODE_20_length_776_cov_14.880155
TAAACTATTTTTACCAAGTTGGGCGCTGTGATTGCCTTGCCACTTGAGCTTCTCATTGTG
GAAATGTGTCTCGACAATGACAACTACATTTTAGCTCTTGTTCCCCCTGATCTTCAAATC
AAATTTACACTGACTACTTTGATATGTGCAGAGTGAGCATTTACATCCCTGTGGACTGTG
AGAAAAATAAATAAACCAAAACTATCACATCCACAAACAACTAACAACAAATCTGACATA
TTTACCATAACAGCCGTTCTGAACTTTGCTCTAAATGAAACACATCCATAAAATAAGTGT
TTGTTCTGCACCGTCCTTTGAAGTTGGATTTGTTTTTGCTCTTTAATGATTTCTTTCTTC
TGATGATGATGGAAGCCGTGCTGACACCTTCTTTTGCTTCATCAAGTTCCGCTGCACAAT
TACATGAATTTACTTTCAATAAATTACCATCTTTGCATACATCAGTCAAATCATCCAGCT
GAGGCATTCGCAAACAATATGCATTATTAATTTCATTGTCAGTGTTTATTTGGTTAACTT
GTAACCGACTTGGACAGCCCATTGCCTTGATGATGCATTTAAAAGCATCAGGGTCGGCTT
TTTAAAAGGAAATCAGGGGATGACATGCTTCCACACACCACTTCGCTCCCTGCTGAGGCC
ACAGAGGGAAAAAGACTGAACTCCAGTGAAAGACCAATCAAAAACTCAAAAGATGCATCG
TGAGCTGCTGTAGTCAAAACAACAGAATCAGGAAGATCATCCACATCACAGCGATTCTCA
GTGAGCGGTTGTTAGCACTGATTGACTATATTTCAATTTAACAAGTTTCTGCTGTCGACA
ATAGTTAattgaatgaatatattgtattcatgaaaggggaaaaaaacaaaaacaagagca
aagaagttgagttgggaatt
>NODE_21_length_451_cov_10.827051
ATTAGCTCTTGCTTTATGGGCTGCCGCATGTATCTTAAAAACGCCCCCGCGGCTCCGTGA
GGAGCAGAAGCGATGTTCACATTGAGGTTCATGGAGTTGTAGCTGTGGAGAGAAGACGGT
CCATAGTGCTCTGGCCTGTGCCCGAAGTGCTCTGGCCTGCCGTAGATGTCCCCCGGTATA
CCCAGGCGCATCTGCCCATTGAGGGCATGGTGGTGGTGGGCACCTGGGGACGCCTGGTCG
TGAAGTCCAGTGAAAAGTGAATGGGCCCCACTTTCCGTGTGCCCATAAGCACCTGTTGGG
GAGATGAACATGCCATGGTGATGAGGGGAGGAGGCGGAACTATGCTGGTCGCCAAGTGCA
TGCATAGCAGAGGCTGAGAGTTCTCTCCTGAGGATGAAGTCCCTGCTGCTTGAGTAGCCT
GAGTGGGGGTGAGCCACGGGGAAACCAACTGTGGTCTGAGCAGAAGTGAAAGATGCCGCG
GTCTGGGCTTCGGGATGGCTCTGAATGTGCTGAGATGGGCTAAGTTTGAGAGCATTTGTC
TGTGCCATGTGCTCTGGTCCAAATGGAGTGAGTGCCACTCCGGGGTCGTTGCCCA
>NODE_22_length_631_cov_8.822504
GACCTCATCTCAGTCATCACTGCTTGTCAGCCTGGGGCTTTGGGCACCGGTGCCAAGCTA
TTTTGCATACTCCTGTCTGCTCTAAATGTTTTTCCGTTTTTTATTTTTCAATTTTCTGTA
TCAGTATTTTGAGACAACACTGTCCTGCAGGGTGTATTCACCCCAACAGACTAATCTAAT
ACTACATCCCTCCAGCTCAGGAGATGGCTTGATGATTTTCTCATCAACAGTAACGTCTTG
GTTTTGTTGTTTGAAAGGACAAACATTGGATAAAATGCTTCTCAATTTGTGCAACAATTT
CTAAACAGCATACATATCTGCATGCAAATGTTGATGAGGGAATTGGAAGTCCAATCTTCC
TGATAATGGCAGGTGTGTTTGGAGTTGTAGCTGTAGGTGGGGCAAAGTAGATTTCCTGAC
CCCACCTGCGCTTCTCCTAAACTCTATCCTGCCTCCTTGTGCCTGTCTTGTCTTTCTCCA
TTTCTCTCTGAGTGTGTCCGACCTGGCAAGCTTCCTTCTCTCTTTGTTCCACAGTGACAG
TCCTGATGGCAAATTGATTTCGACTGTGTGAGAACAGACATACAGACAGAAACAGACAGC
TCCGGATAGCACAGGGGCCTCTTCCTCCCCATCTATTCCCTCCTCTTAGCCTCCCTCCTG
TCCACTTATCTCCACCTCTTCTCCTCTGCCTCCACACACACCCCTTCTCCGAATGGAAGA
GGCCAGTTTCATCCCTCCTTTCTGTCCTCTCTTCCTCCCCGGGTCCCTCCTTTCc
>NODE_23_length_652_cov_10.838957
CGATGCAATCAAAAAAAAAGGCAGCAACACGGGAGGCGAGGGGGGAGGAAAAAATCAACG
CATCAAAAAACAAACTTTAAACAATGACCCTACTTCTCTGCTGCAACTTTTTCCCCTTAC
ACCTCGCATTTTTTCTTCTGTCACGAGTATAAGGGGCAAGAGCGATGCATCCCTTTTTTC
CTCTTCCAAGGATAATGATTTACAAAATGCCTCTCATCAAAGAATTCATTAACAACGAAC
GTTAATTAAAAAATAAATGAGTAAACATCAATATCAAATCTCAGCACTGTGGAAGGGAAT
ACATTATGCAGAGTAATGATGTTTGAGAGGGGCTTCAGCACCTCTGTGGGACTCTTTTAA
ACCCCTTACCTCTTAGGCAGTTGCTTATTTTGCAACCCTTTGTTGTTTAACAACAAAGAG
AATGGGCTCTCATAATGTTATATTAATCAGCGGATTAATATTTCAATTTGATTTGCTTTA
TAGTTGAGGTGCTGTTGGCATTTCCATTTTCCCTCCATATGTGCAGCGATGTTAAGTGGT
ATCATTACCATTTTCTACCTGGGGGTTCGGGGAGATAACAGGCACCAGTGATAGCTCTAT
TCTGTGGAGGGAGAGGGAGGTTTTTGGGGGGCGCTCATGCATTTTTAAAGGTCCGTGTTT
GGTGTGCCTTCACATCCATTATTCTCAAATGTTGCATGCAAACAGCTGAGTCACAGCCTT
TCTGCCCGCCACAGGACAACAAGAAACAAGAACAGCCCAAAATACTAAATTAGAGTGccc
actgtaaaagtgtccg
>NODE_24_length_734_cov_7.310627
GTTTTCTCTGAGTTTTGTTTCTTTTTTTTTCTTGATGTGATTTCAAATTAATCTCAACAG
CTTGGATGTAAATATGAAAATGAGACTTGTTTGGTCTCCCCCTGACAACCCAGAGCACTG
CTGGCTGAGGTAACCGATATCTCTTTCCCCTTTAAACTGCAAATTATTTTACGTTTATGA
GTTTGTCTCATCTTCAAGGTCAAAAATGTAATTTTTGCTCTTTCAAAGGGTTATAACCTT
AAAAGAGAACCTCAATCCATGCTGATTAATGAGAGACTCCTGCATTTGATGTTTCAACGG
TGACATTTTAAACTTTAAATATTTTATATGCATACCTATGAAAAAAAATGAAGATACGCA
TTCATGTGGAATAAACGCTATTGCAGAGAAGAAAGGCTGGGCTGGGTATCATTTTAATAG
AACAGTTAGAGTGCAATGGTTTTTCTTGGTGATTTTTATTTGAGGTTTTTATGTGTGCGC
AAGCTGATTTAAAGGCACACTAAATCATTGGGGATGGGGAGTAGTGGATTATGCATTTAA
TCAAGGAGTAGGCCTTGGGAGAGTGGCTGGCCGAGTCACCAGGGCATCAGTGAGGGGTTG
GCTCGAACATGGGGCCCATCCTCTTTGTTCCTCGCCATAATGGGCCATTTTTACATCATT
TGTGAGCAAAAAATGATAGAGCATGTGCTTCTGCTCCAGCTGTGTTCCTGCTGATCGCCG
GAACTGTGCGACTACTGTGTGTGTTTAATAGGAAATAACTATATCATGAGGTGGCAGTGC
TTAAAGTTACTTagatgtgatctgcatgagccggctctcatgataggctttttgcttaga
gcacaacatatgattgtttctgatcattttgcagatat
>NODE_34_length_415_cov_3.433735
GCGTCGCTCTGTGTCTGGAGTGGTAGGGGCTGTGGAAGAGGGGTATTTAGGCTTTTATGG
GTGGAGTGTAAAGGGCTCTTTGGGGTCCGAGTCAGACTTGTACTGTGGGGTGCTGGGGCT
CAGAGCGGTGCTGTGGTCTAGTTGTGTCATGACCATGTAGCTGAGCTGTCACTTGTCTCT
AATTGGCTTAGATCAGCCCACGAGAGGCTCAAAGCTCACTGACCCACCCTCTCTCTACCC
CTTTTCCTCACTCTCTCTCTAGCCCTCTCTCATTAGCTTTTTTTCCAGAAGGCCTGTCAC
TTTCTGTGCCTGCATGCATGTCCCGTTATGAGGCAGGATCCTTGTGAGGAGCAGGATATG
AGACTGCTGAGGGAGGATGCAGAGGGCAGCTTGATCTAATCCTGATTGGAGACCTGATTG
ATCTGAGCCCTGGGATCATCACGGGGTCAATACATGGACTGATGATAACGTAGCTCATCT
TTAGGGAATAGACCTATCGTGACACTTTCACATGCCATTACACCACGTATTGGTCCCAAC
AACAATTCGtatcagtcat
>NODE_35_length_499_cov_12.142284
CTTTTCATAGTCTTACTTTTTCCCTTGAGAAATTTTTATCACAACTATCCCTTTGCCCTT
AGATGTATTCGCATCTGCTCAATTTTGGAGAGCACATCAGCACTTATTATGTATTCTCGT
TAAGTGGAATGAGAGTGGTGCATCATCTACAAGAGCGTTACTTATCCGTCTGTATTTGCC
TTAATATTCGGTGTATTTCTGGTGTCCTGTTGTGTCAGATCAGCTTTAAGATAAGCAGTG
TGCCATTTCAAAATTATCATTCAGGGAAGAGGTAGCTTGTAGTGTAAAATCAATAGCTGC
TTAAAATTCATTGCCAGGCAATCCATTTGCCCTTTATGTTGCTAACCTTTCACTTAAATA
TGCACCATATTAAGATTTCATTATATACAATGAATGTCACAACAGTTTGCCCACTATTTC
TCTTGTTTGCATGGGTTAACTGCAAATCATTGCACTTGTAATGTCTGAAAAATGACTTTC
ATTAACATTATGCAGGAAAAAATGAAAAAATATATGAGCCTGAGTAGCCTAATAGGTATT
AAAAGGCAACACAGGATGTGTATGATGTTTTAGTTACAAAGGCCCTTCAACAGACTGGGT
GGGCTGCATGTGTCTGACCCCAGTTATGAAAACACAGCATAAc
>NODE_36_length_464_cov_17.506466
ATTACTTGGAAATCAACCAGTCAATCTGTTTACCGATTGAAAAAAAAAACAAAACAAAAA
AACCCATGAAGTACATAAATGATATTTGCTGTTTAAATAAAATACATAATTTCCATGATG
ATGTAAAAACTGGAATGGCACATTAAGTGTCATATGAAACATTTACAAAACATTAATAAA
ATTTCCCTGATAAATCAAAGTGCATATAGACGCAGTGCACGTAGTCCATCTGAATGTTTC
TTCAACGTTAGCCAAACGTTAGCCAGCCCCACGCAGCAGGCCAGTGAAGCCACAAAACAG
TTACCCATAGTATAGAATATTATAGAAGAAGATAACAGTCATGAACATTATTAAATACAG
TCAACACCAATGTTATATACAGTATCGCACTGCTAGGTCTGGCTTGGTCTCATACAGTCC
AACTCCAGCAGAAGGAAACCTTGGATAGCTCGCTACATAGTCACAACAGAAATATGTGAT
CACAATACAATGACAAGTCTGAAGTGTTTTTTTTTTCTAGATGCCATATGTGTCAATACC
CTAGGCCCTTTGTAAACCCTTCCCAGTAGTCGGACAATGGTCCAACATCACCTTGGTAGG
TTTGATGG
>NODE_37_length_564_cov_13.576241
CTTCTGCTGTTTTTGTATTTTCTAACATGACACATGAATCCCCGGTGGCCCTGAGAATCA
GACAACCCAGGTGCAACACTAATATCCTCCCAGTATCCAAACATTTCCTTTAAAAGTAAC
TGGCACATTGGGGCCCATAAATTAGAACTGAATGCTGCTCAAGATGTCTGGCTTCCAATA
AGACCGTACCCAGAGCAATAAACTTTGACATTGCTGCTTGAAAAATGCCTGCCCTTTTTC
ATTGTCAAGTGTTACAAATTGATGAAATGAGTTCATCGATGTTCCCTGGTCATTATCTCT
CCAGTGGCACTTTGTTTTACAGACAGTGGGAAAAGGGACAGTGCAGATTAGAGGCCCAGG
CACAGTTTATCAAACAAAATCTAATATCATCCATAAGAGAGGAATCTGGAAATCAATACT
TCATTACTAAATTGTTAGTGGGGATGAAGAGTAATTGTGTGAGTTCAGAGATGTGTCTCG
GCGGCCGGGGCATAGGAAGTTCAATGTCACCCGGGAAGTGATAAGTAAAGGCACTGATGG
GAAGAAACATTTCTGTAATGGGGGGTGCTGTAGCAGGGCAGTGGCCTGAGCACAGAACAG
ACAATAGACACTGGTTTGCCATTGATTGGCTCAGCTATAAAGATGGAATGGTTTAAAGAG
CCAGAGAGGGAAAGAGGGGGAGACAGAATGAGAGAGGAAAAAAGAAAa
>NODE_38_length_611_cov_7.887070
TTTATGTGCTGTGAGATCGCCACGGAGCAGCTTGGTAAAGGGGTCAGCTCACTGCTCCGT
AGGTTGCACATCACCCAACACATTCTGGCTACATGCAGCCGGCTTGGAGCAGGCTCCCCC
TGTCCCTGTAGAGGTGTGTTGTAGTCTTAACAGCCCGGAGGTGATGGTTGTGGATCCCCG
GAGGAGAAGCTAACTGTCCCGTGAACCCTGACTGCTCATTTCGGCCATCTAGTCTGCAGG
AGAAGGCAACAGAGACTGGCGTATGCTACAGATTTCCTCTGCTTATCCAGCTCCCAGTTT
TTCCACCGTATTTTCTCAGGCTGCTTGTCATTGCCTGGACTCGGATCCCGGAATCTTCAT
GATTTGCGGACACCATGCTCGTTTTTTAGCCGGGAAACCCTCTTTTCGTCCCGCATGTTT
AGGACCAAACGATCGGGGCTCGTCCGGCGACTCTGGAGGAGCCGTGCGCCCGTGGAGGGC
GACGGGGAGGCGGATAGAGGGACGCATGGCTCCGGGGGCTGCTGCATGGGCAAAGCGACA
AAGGTGGCCAAGTCCAACGCAGGGTCCGAGGCTGAATTGAAGGCGTTGACCCACTCGATA
CTGAAAAAGATCAAAGAGAAACAATTAGAGGTGCTTTTGCAGGCGGTGGAGTCCAAGGGG
GGTGCCCGAAGCCCCTGCTTGCTCCTGCCCAGCAAAGTGGACGCCAAAGTGGGTCAACAG
TCTTACTCTCTCCCCATGCTGCTCTacaaagtgtt
>NODE_45_length_922_cov_13.528199
GGCTATGTGAAGACCAGTTTCTTGAACAGAACTGCCCCGATTTAACACCACCCCCCTGAC
TGAAGCTCTGTGCAAAGTTATAAAGCTGCAGCCATGGAGGAGCTTGAGCGCCAGCTAGTG
GTAGTGGAGTTTCACTGCCAAGACAGTCCTCACCAAACACATTAATCATGACCAGGGGAG
TGTAAAATTCAATCGGCTCCTTCCATCCATTTCATGTGAAGCAGACTGAAGGCCGGCCTT
GTAGTGCCTGAGAAAGGAAGGATGAAAAAAGGGGGAAAAAAGAAAAAGGAGCTCCCTACA
CTTCATCAGAACCCCTACTTCATAACAAATGGAGTGTCTCTCTGGCGGAGGAGTGCCATC
AGAAACACGCGTTCTCTCTATCCATTTAATTCCGGCAGTGGAGGAAGGGTCAGGGAGGGA
GCAGTGGGTGCGTGTTCTGCTCTCCGCTCGCCGCTTCCCCAGTCACACAGTAAACTACCT
TTTAGGAATTGTTTCTCAATAAGAAATGATCAGTCCATTTATCTGCACCAGGCGGGCCTG
TCTCCTCACCCAGACCTCCAATATTTTTCGTTTGACCTGATCAGGGCTATAAACTAGACC
GAGACACTTTCAATTTGTCACCCGAGGAGGCCTCTGCAAGTCCCAAGCTACTGATTGCAT
CCTCCCTCCCAAATGTAAAAATTCCTCCCATGCTTGAAACCTCTTAGATTTTTTTCAATC
ATGCATACAGATGCTGTGAAATAATGCCTCATTCACGCTATTAATAATATTCTGAGAGAT
AATCCCATTTAAACATTAGGTCATAAACATAATGTCTATTTCTGTTAACGTATATAGTCA
GATAAAATTAACGATTATTGTTTAGTAATGTATGATGTACACACAAGCTATAAGTTTATA
TCTTATCAACTATAATTGCGTCCCTGCATGTTGTTTTTTTCAAATATGcttattgttgtc
actttgccagttaactcctactgccatgttaaaggcagtgctgagcatagacctcaaaac
tcatgtgatactcatgtcaccattacaccactggacagaaagtgca
>NODE_46_length_624_cov_11.863782
TCACTGAAAACACTCTGCTCATTATTTGGCATTGTTTGCAAAAAATACGAGTCTAGACTT
CTATGATACTCGCATGCATTATTACACTGAAAGCTAGGAGGGTTATCGGCATAACAGGCT
CACCCACAATCCCTGGATTCACAAAGGGAATGATTGTGGCTGGAATGTGGTGTGTTCCCA
GGAAGACTAGAGAGGGCCATCACAAAAGGAAAACCCACACGGTGGGCACTTTTTCTTCTG
CCATGTACAGGAAGCGAAATGAGAACTATCAAGTTTGACACTATTCACAGCGCCTTCACG
GGGCCCTACAATACCTGGCTGGGCAGACAGAATGCCGGGCTTAAGAAAGGGGGGAAAACG
GCTGGCAAAGTCTCCGTCACGTGAAAGCGTGTCGATATTTCTGACACCTCCAGGCTACGT
GCCAAATAAAGAGCATAGGGGCTTGTCGCTGTGGGGCCGCTGGGCCCACCAGAATGCTGA
AAGCTGGTACCCCTAATACTCCAACAGAGACCTGGGATGGAAGATTTCTGTGTAAACAAG
AAAGAAATCTTACTGCGCTTAAGTTTGGAAAAACTGCAGGAAATAACGAGCAATCAAAAA
AAGAAAGAAAAGCATTAAGAATACGGTCTCCTTAGGCGGGAGTTAAGGTGTCAAATACCT
CAGAGTCAAATATTCTTATTAACTGTATTGAGATTAATGTGATTTTTCCATCTTTGTAAT
AATACATGCATTTATAAAGGTGGCTTTGCTATGTTAAACactgaaaat
>NODE_47_length_462_cov_6.173160
CTTAACACTATTATTCCTCATCCATTCTTGCTCTTACTTCCAATTCTTTCCCTCCTAACC
TAATTTACTTAATTTCTCTCCTTTTACCATTCCATCACCATCCTATCCCACTTACATCGC
CATCTCTCTCACTCATTCCCATCTCTCTGTCTCTCTCATCTCTCCTTGCCCTCAATCCTC
ACCTACACTTCTCACCCTTTATTCCTTCCCCACTGTCCAATTTACCACAAATTCCTCCCT
CTTCTCCTCCTCCTCCTTCCACCTTTTGGTGACTCTGTGGCTGCTGGTGTGGGCATGCGG
GCCTGCCTGACAGAGTTTTGCATGCGTGGCCTGTCTAACTTTTATTCAGATTCAAAGAAA
AGGATCCGTACATCCTATCAGAGTAAGTCGGGCCTTCCTTAAGGCTGGGGGACTCTGTGT
GTGTGAGCAGGAGGGATGGGATTATAATGGCTCAGTGTTTTGGTGGAGATGATTGCCATA
CAGATGTGGGCTAAAAGCAAAGGGAGTAACCAAAGAGATGACTGGAATAAACATGTTTGT
TTCTGGTCTTATGGGATATAACCTATATGCCATATACAGAGCTTCCCCTATTCCAGTCAT
GTCCAG
>NODE_48_length_624_cov_5.025641
AAATGCCTGTGTGGGTGCAAATGTAGTAAGCACACAATAATACCAGCAGGTTTTGTATAA
ACATGCATGAGAGCATGAAATGAGTTGGTATCCTTGATAGATGTTATATATCAACGTGTC
GAGGCACCATGTGTGCGAAGACGTTCAATGGTGCCCACACGCATTCACACAGATGCCTGG
TGTCACCTATAGTGGTATCATCCCTTACAGTCAGGCAGGGATCATCATTGCACCTGCTAA
TTACCATCTCCAGCTGGAGAGTTAAATGGAGATCTGTTCTATGTCTGACCTTTGACCCCA
TGCTCTTTATGTGACGCACTTCAAACCCTGTTTGGGGCTGGCTGGGCTGGGCCTTAATGA
GGCCCCATGTCTGCCCTCTGTGGGCTGTGCGCCTTGGATGCCCTGCTTTCATCCCCGACC
ATCTTCCCTTGATGTAAATTGAAAAGATCACAGCTATGGGGAGAAGACCTGTACTGGAAA
GGCCTCTCTGCATAGATTATGAATATCATAACTCAACATTTTTTTCTCTCCTCTCCCCCA
ACCACCCACTCCCCTCTCTCCCCCCTGCCACCCCTTCCCTGTACAATGCTATAGTTCTAA
TTGGACCCAATGGGGGACTCTCTGCCTTTGATCTCATCACCGCCACTGTGACTTTACACT
AAAAAATGTCACTGCCAAATAGGGTTAtcacctgtagagcctggccttcctctgatgcct
gttcgcatctcgttagcttcactcaaactgtagaagttaattagtttg
>NODE_51_length_666_cov_12.782282
GAAAGGAGCTGGAGAGGGTGACACAGTTTTAAAATGCCCTATCTTTTGGCCATCCCCGTT
TTTCAATGGAATAAAGAAAACTCAGCTCCTTTCTTCTCCTCTTTTCTTCCTCCACTTCTT
TTTTCTCCCTCTCATCCTCCTATCTCTCACACCGCTTTTCTCTGAAAAAATTCTCATGAA
TGATTTATATGTGTCTTGTTATCAGCAACGATTTCTATAGACCCCAACGCATTCACCAAG
ACATTTGTGGCGTAATTGTTAATTTTAATGCCATAATGGCTTCAGATGGGAGCTCTGATT
AGACATTTATTACACAATTAAATGAAACATACTCAAGAATCACAAAAGCCTTCCGTAATT
ATTTCAGGCCATTAATAAAATGGGCATTAAATTATATTGGACACAAAAGAGAAGTGAAAT
AGATTTCCATTAGAGCAATAGAGGCAGAGAGGGGTAATAGATCCTGCCTGAATTCACTCT
GAAATTAATTGTTGCCCAGCCTATTTCCACACACAGTGGAATAAATGAATGAGAAAAGAG
AGGAAGAGAAGAACGAGTTGGTGGCCGAGAGAGTGAGGGGAGGGGGTTACATTAAGAGCC
TCTGATAAAAACCTTTTGTTTGACATACTACAATGGACCCTCAATTCAAGAGAGAGAGAG
GGAGAGTCGGACCAATTTCAATCTTACTCTGCCCGTCCAGGCTTCTGACTCGAGGTTATA
TCCTCTTTTCAAGTTTGCTTTTGAATAAACAGCTATCAAAGATCTACCtgcgaatgcaca
tatcaaaatgtttttaggaagtaacgtgcg
>NODE_52_length_719_cov_8.093185
AAATGACGGTGTGAAATGAATGGAAAACGAGACAGTCTGATGATCATGCGCAGACTCATA
TTTTTAGAATATCCAGTCAGGGCGCAGCCTGTTAGGTGTCAAATAAAAGCACCTGTCTCC
ATGACAAAGTGCAGCCCATTCGCCTCAGCCCCAGCCACCATCTACTAGACCCTATCTAGC
GCGTGTGTGTTTTTCTCCCACCAAACCTACTTTATACGCTGGACTTTGGAGGCCGTCTGT
CCCTTTTATTTGCAGTTAATTTTTGCCGCCTTCACCGGGGCTCTTCACCATGAATCTTCA
TTTCGCTGCTGACACCGTTGAATGTGAATTCCTCATTTCCTGTCCTTTTATTTATATCTG
TTGCCTGGTGATTTGATCATGCTGGGAATACAAGATTAGCAATTGCCTCGTCCTTGGTTT
TGCCTCAAGGACATCTGCTACTGAAATGTTATTGTTTGTGCTTCTTAACCCTTTGCGTCC
TAGCTTCTTTTTCACCTTACATTTAGCACTGTAGAGGCAACTCTCTCTCTCTGTGTGTCT
CCTAAATGCATTTGTCCTTCACAGTTGTACCTGGGAACAGAGGCGACCTAACAAAATGAC
AATTCCTCCATTAAAAATCCTCCCATTTAGTGTGCCATTCCACAGCTAATTTTTTGATTT
GTTTGTGCATTCATGTGTTTAATCAAACGTGTCACCTCGCAAGACACATAATTAACTTGA
GGTAATGATGTCATTATGGAATGAAATGTAGTAGCCTGTCTGGGCAATAACACTGTGATT
GCTCTAATTATTCTCACTGACTAGCACTGTCATTTATTCCAGCACAACAAATGGATAAac
ttgataaccgtgtatttacagag
>NODE_53_length_466_cov_8.557940
TATACCAATCAACTCAGAGCGCTCTGAAACGCGCTCTCAAAGGCCTTCTACGGGAACTTA
TCTCGGCCTCAGCACTATGACACTGGCTGCGTTATGCACGTCCCATTGTCAGTGAATGGG
AGAACGTTTTGGCCAATATCTCCGCAACCAGACGTGCTAGACACCTGGAAATGCCACCTG
CCCCACCTAATTCGGCCATGCCGAAGACGCCGGTCTCAGTCCCGAGTCTCTACGACCTTC
CCGTCCCGAGATACAGCAAAAAATCACAGGTTACTCCCACTTCCCGACGTCGTAGAGACT
CGGGAGTAGGCTGGGTGCGATCGCGGCGGCAGCAAATGGGGGGGTAGACACAAGTTTCAT
GCCTCTAGCACTAACCGTTTGCCCAAACCCTCACCCCAGGCCCAAACCCTAACCCTAACC
CTAACCCTAACCCTAATTCCGGAGCTTACGTCCCATACAACGGGAGCCAAAAAAGTGTCC
CTACAAACCTATACCAATCAACTCAGAGCGCTCTGAAACGCGCTCTCAAAGGCCTTCTAC
GGGAACTTATCTCGGCCTCAGCACTATGACACTGGCTGCGTTATGCACGTCCCATTGTCA
GTGAATGGGA
>NODE_54_length_576_cov_15.873264
TGGTCGCCTCAGAGAGCAAGGATGTCGACCTGTACGACTCGCGGGTGATGATCAGCAACC
AAGTGCCTTTGGAGCCGCCGTTGCTCTTTCTTCTGGAGGAATACAAAAACTATCTGGATG
CTGCTAATATGTCCATGAGGGTGCGGCGACACTCCGATCCCTCGCGGCGCGGAGAGCTCA
GTGTGTGTGACAGTATTAGCCAGTGGGTGACAGCTGTGGATAAAAAGACGGCAATAGACA
TGTCTGGGCAGACAGTTACCGTCATGGAAAAGGTCCCTGTCCCCAATGGCCAACTGAAGC
AATACTTTTATGAGACCAAATGCAACCCCATGGGGTACACAAAGGAGGGCTGCAGAGGAA
TAGACAAGCGGCATTATAATTCCCAATGCAGGACAACCCAGTCCTACGTGCGAGCACTTA
CCATGGATAGCAAAAAGAAGATTGGCTGGCGGTTTATAAGGATAGACACTTCATGTGTAT
GCACATTGACCATTAAAAGAGGGAGATAGTGTATAAAATGTATAGATTTTATTGAAGAGT
TTAAAAAAGAGAATAAAGAGAAAATATCTATTTGTATATATACATAACAGGGTAAATTAT
TCCGTCAAATGAAAATTTTATGGACTGCATGTAAAAAAAGATGAAGTTTatacagtaaaa
gtgatactacagtctatttattgaacatattcatgaccttgtaaacaattaaaaaaaatc
>NODE_55_length_409_cov_15.936430
TAACTGGTGATAATCTGAGCACTGAAAGTTTTCCAGCTTCTCTCATTTAAAAAACACACC
CTGGTGTCTTTACCTTGTTCCAACCCCACTGGGTAACCACGCACTCATTGTGTTTTCCTC
AACTTGTTAAAACACCACATGGTACATTTGCATAGGATAACCAACATATAGCAAATCATT
TGCATGCCTGAAAGTGCACTTGAGTAACCGTAATTACACGTGACACCAATTACTCTGTTA
CTTTGTATTAAATTATAATGGAAAATTCCACTAGAGAATTGGAGCCTAATTGCATCTTAA
TTTGCATAATTTTGCATATTAATCACATCTCAGATGAATAATAAATTTCAGCCGATTTTT
TTAATTTATGCATAGATACAAAAACAAGTTGAAAAATAATTTGTGAGTGAAAAAAAAAAC
AGGAACTATTACTTAGAGCATTTGTGCTAATTTCTCTCATTACCCGACGTTCAAGCCAAA
GATGTCTGTACTCTTGATCAACAAGAGTCGCATTTTGAAACTGAGAGTTTGTCAAAGCCT
CAGCAGAGAaaag
>NODE_56_length_339_cov_11.578171
GAGAGAGAGAGAGAGAGAGAGAGAGAGATCTAAGCTGCGGCTAGCAGCAGTGTCCAAGGG
TCTCCACCGCGGTCCGACCTGCCAGTGGGGCGGTCATCCAAGCGGGCTCTAATTCACAGT
GACACCAATTATGATTAATCTCATCACTTTAGGAGAGTAGGCTTGTCAAGGCCCTAATTA
AGTGCGCTGTCCCCCCTATATGTGCAGACAGGATCAACAACACATTATATTGTCATAATG
GGCATCACAATCCACGAGTCTATTTTTGTGTTGCCTAACTTTTTAACGGCAAAAGTCCTC
TGGAGGAAAGGGAATAACGTGAATAAAGAAGCAGAATATTATCCATGCTGAGGTGACGTC
ACATCTTTGCCTACGCTCGTGTTCCTTATTCCGATCACCCGGCTCTCTGATTAGAGTCTT
CAGTCCTACTCTGGGATGCTGCATTTCATTTCATATTTGATAATTGAGacagatgatgtg
aca
>NODE_57_length_145_cov_6.827586
AGCCCACTCCCGAGTCTCTACGACGTCAGGAAGTGGGAGTAACCTGTGATTTTTTGCTGT
ATCTCGGGACGGGAAGGTGGTAGAGACTCGGGACTGAGACCGGCGTCTTCGGCATAGCCA
AATTAGGTGGGGCAGGTGGCATTTGCAGGTGTCTAGCACGTCTGGTTGCCGAGATATTGG
CCAAAACGTTCTCCCATTCACTGACAATGGGACCTGCATAACGCAGCCAGTGGTCATAGT
GCTGAGGCCAAGATAAGTTCCCGTAGAAGGCCTTTGAGAGCGCGTTTCA
>NODE_58_length_592_cov_11.363175
CAAATGTGGAATCCAGCCTTTAAACGATTTACAGCAGCAAAATAACTACATGTAGTTGGA
ATAATGTCGTGTTTTGGCGCACTGAGGAGCTGCCAGCTTCCTCATCTGGGTGCTGAGCGG
CTGCATTTGACCATACAAGGGGCTCTGCGCTGTCTCCTAGTTCCACCTTAAATGCGTTTT
GGCCCCGCTTGCTCCCTGTAGTTTAGGTTTTTTGTCCTCCCGCAGCAGCTGTCACCCTGC
ATTACTCGCAGTCAGCTAAATGAAACATTATTCTAAACATATGCATCGTAATCAGTCCGG
TCACACTTACAAGAACACGCGTTAATAAGGCAATCAATCACTCTGGAACAAGCAAGTTGT
TCTGTAACAGCTCATAAACAGTGTGTAATGAAGAATTGGAGGTTAGCATGACACGGCGCT
GATCAGATAATCAATGTCAAAGATGCGATGAATGTCAGTAAATGTAGTTTTCATGTCGTT
TCTATAAAATCCTCAATTTACAACAAGCAGTTCAATTACCCTGAAAATACAGTCAATTAA
ATAGGGGTGATTGGACAGTAGGGGCAGGATCATCGATCTTTGCATTTCTATCTCGCTGGT
GGACATTTAATTTGGGTTTTCTATTAGCACCGAAATAAAGAAAATATAAAATATATTAAA
CAACCCCAAAGATTTATTTTCTTGTCAAAAACCATTCAGTGAAGGTGACagacagtcttc
tctgcattatgatgaa
>NODE_59_length_663_cov_13.092006
CTGCCTAGGGCCTGCAAAGCTCTGGCCAGCAGCTTTGTCAGGATGCTAAATGGAGGGCCG
TGAGTTTAAAAACTTAAAGAGGCAGTGAAATATTAGCCAATGTGGGTGAGGAATGAGTGG
TTGAGAACCGCAGCGTGTCAGTGTTAAATGGTCGGACTCGGATGCATATAAGTTAGTCCA
AGCATGAAGGGCAGTGGGATGCTCGCGTGGAAACGATGTCCCCTCCCCTCCTTCCCATCC
CTCACCCCCTCCACAGACACACATTCACACACATACACACTCGTACTGTCACACCCCACC
CACACAGCTTTTAAGCAAGGAGCCCATCAGAAACTTGTCATTTCTCTCATTCACTCCGAC
AGCCTTGAGACACAATGCAGACTTACCTCTGTGTTGTACACCCCATATATCAGAAAGATG
AACAGGCCCTGCAAACACAGACAAAGAAAGAAAGAGAGAGAGGGAGAGAGAAAAAGAAAG
AAGAGGAGGACAAAGTTGTTACTGTTGTTTTCTCTCTTGTCTTTAAAAAAAAACAAAAAA
AACAAAGATCAAAAGTAATGAGTGGAGCGATGCATAAAGGTTGATTTGTACTCTATCCCA
GCTACACAAAGCTGAAGTAGACTGTAGTGAAAAGTATTGAGAGAAGTAGGACAACTTCTC
TCTCTCAAACTGGGCCAACTCTGTAAGGCTCGGCTTGCATTTGTTTTGTCTACAATAGTT
CTGCTCCTCATTCTAGGCTGCACTAAGCCATCAAAGGCTCAAGCCCAAGGTTCCGcacag
ctgtattgaaatagaaaatctcaagtg
>NODE_63_length_634_cov_6.115142
AAGACTAATTACTGTTGTACTTCACTTCAGTCTCAAAGGCCTCTTATATAAGGACTTGGG
GGTTCTCTTGCCTCTTTTCTCCTCTTGATGGGTATTTTTTTTACAAGTAGGCCTCATGCT
AGACAAAAGCGTTTAAAAATTGGTGATTGCTTTCATCCGCTTTAATTACATTCAGAAATG
GCATTTCTGCCACATAATACACCCCTATTGTTTCAGAATTATCTGGCTTGGGGAGTAAAA
TCTACAATATTTGACGATGCTCCCGAGCTAAATCGCCTCTTGAAATTGAAATATGCTGCC
GAAATACAAAATAAAAAGCCAGCCTTTGCTGCTGATATACTGGAAGCTCCTTGGCTTTCT
GCAGAATGCTATTATTATGCATATCCAGGTAGAAAGTTAATTAACCCAAAGCTTAAGCTA
ATTATGGTAGCAGAATGCTATCAACCAAACGCTTTCAGTCTGACAGCTGTCCAGAATTTC
ATTTGCTAATCATTTGTCTTTTGCCGGAGCATATGGTACATTTCCCCGCTATCACAGCAA
CAACAAACAGATGAAAATCATTAACTAAAAACAATGTGCAATGTGAAAAATCAGACACAG
ATTTATAAGGCTTTGTGTCAGAGAAAAAAGGGGGATTTATGGCCTGGGAAATATAATGAT
AATTTTTGGTTTTAGCCACTTAGGATTTTAGGCAGATCACGTGACCCAAGTGTGCAGGGA
ATTCAGATGCACAAATATATTGTTTATATCTATATGCAAATGAGACAGAATGTttatc
>NODE_64_length_784_cov_9.568877
TGATGTGAATTTTATTTCATATGGCAGCGGGATATGTTAACATCATGTATCCTAACATAC
ATGACAAATGCCAGCGGAGGAACAAAGCATGACAAAGAAGATGGGCTATAATTGAATCAG
AAGGAAAATGTGCCGGTGTTAGTGACAGTGGGGGAGAACAACATTTAGACTATTGGTAGT
TGAAAAAATGCCGTGGCCTACCACTAACCTTCACATCCATATTAAAAGCAAGGTGTCACT
GCATGCAAATTAGAAGTAGCCGGGTAAAGCACTGTTAATGAACCCAGCCATTGAACTCCA
TACAGCAGGCTTGTCGTTAGATAGGTGCACCATAAATAGTCCATTTGGCCGAGAGCCAGA
GGGAGAAGCTAAGGCAGAGTTACTAGCAGTAGGATAGGGCCTTTATTGTGTTATGACAGA
CAGAGGGGACGATCAGACAGGATAGAGATATGGGCTTTCCTTTCCAGATTAATTAAAGAA
AGGATCAATTAACAGTGATGAAAACCATGGCAGCATACTGACTAGCTGATAGGCCAATCA
AGCCTTGAAATGCAGAGTAGTTGGCATGTTTTATCTCTCCAAACTTAATTGCAATTTTCC
AGAGGGAATGACGTGATCAAAATGGAGGGGTGAAATTAGCTCCACGTGAATAAAGTATTT
ATTTGATGCATTTGTTCTGTGATTTCAGGACTAAGTACGCATTGTATTCATATAGGGGAC
ATTTTTCGTCATGCACACAGAAGTTTCTCTTTCCACAATTTATTCTCCCCCTGCTCACCT
TTATTATGGTAATTGTGAACGCTGTTCCACTCCTCAACATTAGCTTTTGCTGAGTAGCAA
AATGCCTTGGCTGAGGACTATTTGCCCCACACTGCCCAATCATGCCagatgcatgtggtt
atacaatatggagcgttcatgaattaat
>NODE_65_length_584_cov_7.020548
CTCACTGAAACCCAAATAAAAGTGATTTTAAAATCTGTATAGAAGAATATTTGCTTTTTT
TCCCCCCCCACATAGCTTTTAAATGATCATTTTTTTCCTGCATCATAGAACATTGGGTCT
GATCCACTGCATGCACATGGAGATGCATTTAGATCAGCCTATCTTCTCCTCCTCCTCTTC
CCTCCATCGCCTTACAGCCCCCTGTATCGGTGATAGTGAGATGGCAGGCAGGATGAAACA
CTTCCTCTGTGAAGCAGAACTTTTATGTCAGGTGAAGCCAGACACATCTCATCCCCTTCA
ATAGCTCCTCGTCAATTTCAGGCTTAAAATTTTATGGGATAGGATACTGTTTGATGCAGT
CTACCAGCGGTCCATAACAGCAGTCATTTATTGTGCACTGAAAAGAGGGGGAAGAAATAT
TATGGCGCGCCAAAAGGGGTGGGTGGGTGTAAGGGAGGTGAGGGGAAAAGCCCATACAGT
GCAGGGAAAGGAGAAAACACAGGAGATGCTGGCAGATTGGCAGGCATGACCGCCGGCTCT
CACGTGACCTCATCAGCAAACATGAGCGGCTGATGCCGTCTGTCAGCCAGGTGCCGGAGT
AACATTTAAAAACTCACAGTACATGAGTGGTGGATTTgttagatgggtaactgtgaggca
acagacacataaaaaaactacagaaaaattaactataggcactaaaaatggaaaaaaatc
catgaaat
>NODE_66_length_345_cov_10.724638
CAGGTGTAGGTGCTGTGAGTGGCTCTCCCTCTAGCTGTGCCATTGCAGATTTCCAGTTTC
CTGCAGCATATGTCTGCGTGGTTAGCATGTGCTCGAAACCCCCTCTTTCTTTCACTGGAG
GCAGCCAGCCTGTGTGATTTATGTGGGGCCCCTGTTCCACTGTGCATACACTGGAAAATC
TCCAGTTTACACAAGAATTGCCTGAAAAATGAGATCTGTGACTACATTCTTTTCATTAGC
GGCTTACGCTAGCGTGGAGCCTGGGAGCCTCTGAGCTCCTAATGATGCACACGCAGGCCC
GTAGCCTCCCAGCTGCTCTCCGGCTCTCATTACCTACAACATTCATGTCACAAACACTCT
TATTTAATTTCCACAACAATTAAAAAGGAAAACAGTTGCTAAACTTGCGCTGCTTGAGGC
AGCTGAGAGCTGTGTGTTCAATGGCTCAAACCAAATGTTTGTGCAACAAATACACACAca
cacgcacac
>NODE_67_length_643_cov_19.755833
AGGACTTGGTGGAGGATGGGTGGGGGAGGGAGGAGAGCAAAGCAGGACTGTGAGATGTAA
AGAAGTAAAAGGAATGAGGTGATAAGTTTGGAACACAATGAGGAAGAGGGAAAGTAAGAC
AAAGAGAGGTAGTGCGTGGCAAAAGCGGTTACACATTGTGCAGCAGACAGACAGACAGGC
TGGACAGAGGTAATGAATGCAGTTATTAAATTGTTTCAGCAGCAAAGAGGTCTATTCTTA
TGCCATTATAAAGGGAACAATTTATCCCCACTGATCGGCCCTGTCTCCTTTCTCCTCGCT
CACTTTGATCTGCCAGCATATTGCCTTGATGTGTCCTATTCAATAGCGAATCTGGGGCAA
TTTTAATGCTTTTGTACCTCGCCACCGCTCCACTTCTCCCTCCCTGTTTAAAAATAGCTG
TTAATTATAAGTGCAGTTTAAATGTCTCTAGTGACCCAGAAATGCAGGTTGGAGTGAGAA
GAAGGGATTGAGCATCTCCAAGTTTAAAAAGAGCGAGACACTATTTCTCTCCCTCTTTAT
CATGCTTTCTTCAATCTCTCTTTTCTCCTCACACCCCCTTACCACTTCTTTGTCTTCTCC
AATCACCTCCCCTCCGATTCTACTTCTCCATTCCTTTAGTGTTCCTCCACATTTCTTTTT
CGCTATCTCTCGCTCTCTCCGTCTCCTCTGTGGTGTTTCTTCTGCTCGGTGGGAGTGAGC
AGGGCCAGAGGATAGGGGATTCAGTTCTTTCTCTCCAacacaccagagaactgcagtgag
acatcgg
>NODE_68_length_473_cov_8.167019
CACAGCAAACATTCCTTTGCTGAAATTTTCATCTTTAATAGATCAGAGCAAACTTAAACA
TAAATACTTTATTCACGGTGCACTACCTTAACAAAGAAATTGCATGTATGGATCTTTATT
TCAAGGTGAGAGAGAAGTCAAACACTCTTGCAATTTATTGATCAAATCGTAACTATATTG
ACTGGGGAGTTCTTTATATAAAAAAGCAACAACAAAGTACATAAATAAAGTCATTACCAG
AGCTTAGAACAGAGGCACCCGATTTTCTCTTTTATCCTGCAACAACAAAAAGAAGAAGAA
GACAGAGGAGGAAGAAATAACAAAAAAAAGAGAGAGAGAAAGAATTGCACAGAGGCTTTT
CTTTTCTTTAAAATGCTGCATTAGGTCTTTTCCTGCAGTCAGTTTTCATAGTTCAAAGCT
GGCAGTTCAATAAATAGCTGGAACTGGCACATCTCTGTTCTTGCAAAAAGAAATCAATGT
TAATCCTATTACCGGCAGTTATCACCTAGCCCAGAAACGGTGGCAAGTAAGGAAAAAAAA
AAAACTGAGATGTCAAAGCGGGAAGGGGAGAGAGAGCGAGAGAAAGGGAGAGAGAGAGCG
AGTCacccttcattcac
>NODE_70_length_495_cov_16.820202
AAAAAAAAAAAAAAAAAAGTAGCGCAAATGCGAAGAGAATAATTACATATATCATGAAGC
CGTCCCTTTTATTTCGGATGTCACTTCTGATGTCACTGGCCGGCTTTGGCGCTAATTTGA
ATTCAGACCTTTATCAGTCGCCGGCAGCAGATTTTGAGTGACAGCGCCACCAAACGCCTC
TCGCCAGCCGTCCTATTGATTTCTCTAAATCCCCAACAATAGCATTTGCATGCTTGTTTC
TGTTATAATACAGATATGCCGTTTCGGAAATTAAAGAGCGGCAGGCAGACCAGAGGTAAC
TAATTGTGTGCCTGTGTAATGAGTGCAGTTTCAATTTGATATAACCCACAGCTTTTCCCC
TCGCAGGCCCGCGCTAAGTACTTTCAAGTCTTTGTGGGGAAATAATTGATTTTTTGTGCT
TTGGGCACAGGGAAAACTATTATGATCTTTTTGAATAATGGCAGCAGGAGAAAAGGCACG
TTGAACGATTTAAATTGGTATTAGAGGAGAGGAAGGAAGGGAAGGAGGGTTTGGTGACGG
GCGGAGGACTGATAGCGTAGCGGAGTCCTGGATTTTGACTGACAGTCTGCAAATGTCTac
cagtatgttgattactcattctcttaaggtggaagtggg
>NODE_71_length_679_cov_14.879234
ATTATGACAAATGGCATAATATGATTTGCACACAAAGCAGTGGTTTGGGGCTGATGTTTT
TTTACAACTGTGAGCCACAGAGAGACAGTGAATGGCGGTGACGGCAGTTATGTGCCACCA
CAATAAAGCTGCTTTCCATCGCTTTGGGCACACTTTACTGCTGCTCTTGATATCAGTATT
AAAAGTGATTTGCAGCTCCGTATGTGGCAAGGAATCAAAACTTAATTTAGGCAGATAAAG
ATGCCATTTGGGAGGGAGATAAAGTGCTGCATCATGGGAGATGTGTTCCCCAGCTTGCTC
TCAGCTCCTCACCCTTACAGCGCCCTCAGATTTACTAGCTCTTTTTTCCTGCTCCATAAA
ACAGCAAATCTGCTCGCCAGGCGACACAGGCAAATGTTAATGGATTCATTTGTCAAGAAC
CTTCCACTTATTTACAGTCCTCTTCCATTACCGTCGCTCCTCCTGCAAGAGAAAATCCAG
TGGCCAAAGTCAAAATATCGATTTGCCTGTCCATCAGCCTGTGAGTCATCCTGTAAAACA
TGCCGAGCCAAAGACACTGCTGCCACCAGGAGTGTGTTTCAACATGACAGTTACACAATC
AGGGTACAAGCTTTTTTTTTTTTAAACCAAAGTTATGTAACGGACTACAAGTAAGACACG
AGATTAATCACATTTGCAATGGTTTTAAATTTTAAAAAATCACACACGCCATTTAATGCT
AATCTCTAGTGATGTGATGAAATGCATATTACTGATCAACAGCGCCGAAACCTTTATTTA
TTAATCTATTTGTCTTGTTTGTTTGTGTgttgtcttatttact
>NODE_72_length_762_cov_11.952756
ATTACCAGGACTAAGGATCTGACTCTGCCGCCACCACTTGGCCCTCCCCCTCCTCTCCCC
TCACTCCTCTTCTCTAATTATAGGTCAAGCACTCTTTTTGTAAATTATAAAACCTTTGTT
CTTATCAAGAAAACAGAGCAAAAAAGAACGATACCATGGAAGGAAAAGGAGCAAGGAAGA
CGAGAAAAAGTATATGAAAAAAAGAGGAGGGAAATGGTGTAAAAATAAGAAAGGGGGGGA
AATTTTTCAATTATAAAACCAAGCTAATTTGGTATGACCAGCGACTGTCATGCATGGTGA
CGGAGCTCCATTATGCAGTCATTTGAGCTCTTTCAAATTAGTTATGTTAATGTCCTGCGT
GTGAATGTAACACTTGGATGGGACAAGATTTCAGCAATTAATTTCTACAGTCAGCGGAGA
GACAAGCAAATTTATTTTCCCCCTCTCAGGGAATTGGTGGTGGAGGGAGTGAGGAGGGGA
GAGAGCATTCTGGAGCAGGGAACAAGCTAAACACAAGACCTAAATAAAGCCTGAACAATG
GGAGCCAATGCCTCCTCATTCATTCAATTGACAATGTTTTGCAGCTTAAACCTGTTTTAT
TAATTATGTTTGACATTTCCTTAATTAGTTTCATTTACACCAAATCAATCCCTGCTGCTG
TACAGCGTCATTTATCATTTTAAAAAATTTGCATAGCCAGTGCTGACTTTTTCTACTTAA
TTATACATTAAAAGTGTCAGCCGCGCTTGCTGCCTGGCATTATCTGAGGCAGAAAGGTTT
GTggctggacgggggtggcattaatcatcagggcgggcgcgggcaaggggtgctcccggt
cgccagcgggagagccgagtagggcttctcattttctaagcttgatgcttccgggcccat
agtgac
>NODE_73_length_752_cov_8.413564
AGACCAGAAGGAGAGTTCAAAGCACAACCAAAAGTGAAAGTCCCTCAGCCAGTGAACTTT
GTGACCTGGGGGCCTTCCATGTGACCCCACCAATAAGAAATGCCTTAGGTAATTTGAATC
AAGTGGAGGTGTGGCACTTTCAAACAGATTCGGCTGAATAGGCCTGCTGGAGCAGCACAC
TGCTCCCTGGACCAGATGTGTGGGGCTGTTTTTTTATTAAAGGAGAAGCTGATAGTTGCA
GGTGCAAGGCTGACATGAGGGCCAGCTTTGCAGGCCTTCATAAAGGGGATATCCATTGCC
TGTGTTTAATCAGAGCCAGTGGGATGGGATGGGATTCATTGCTCTTTGATGGAGAGCACT
GTTATGAAGATGGACAGTCACTTTGCTCTCTAAGTGAAACCATCGTTTAGCCTCAATTCC
CAGAGAAAAGGGCCATTTGTTATCCACAGGGGAGTGCAGCAGGGGTGGTTATGCTAGGTG
GAGGCTGCATGCATTTTCCACACAATTACCGTGCATAGGCATACATTTATGGTCAGAGAA
AACTGACTATGCTAAAGCCAAAGTGACATACAATATAGACTCTGAATATCCTTCCCTCTA
ATACCAACAGAGCAGGAGTAAAGCCGACACACACAAACACGCTCACACACACCTGTGCAT
GATCTGTATGTGTGCCTGTGCATACATCATCACTCACTTGTGTTCGCCTGCTGGTGATGT
ATTTTCACACACAGTCATAGTAAAACTCTTACATGTATAAAAAGGCACAACACAGCAACA
TTAATTTCACATAGTGAGTTGCAAACATGCTTGCTCatagagaaactttggatttgttaa
aaatgtcaattttgcagaggatgtggttcatgcagtgaagcagccatgctagtttt
>NODE_74_length_639_cov_11.665102
TTTTCAATAGCCAGTCCAGACCCATTGAATCCATAGAATGAAAAACTGAATGGAGGCGTG
CACCAGCTCAGTTTGATTTAAATTAAACTTCCTCCATTCTTTCATATAAAATGTTATTGA
AGTTGCCTTTTGTTAAAAAACAAATGAGTTGTCACCATTGCTTGGCTGGTGTTCCACTGT
TTTACAAATGTTTTTTTTCTTTTTTACAAAGACTTTACTTACCCACAGGAACACACTTCA
GTTAAAAACTGTTTATTTTCACTTATGCCACTGTCCTTTTCACAAGCAAAAATGTTTTCT
TTTTTCCTAATGAATTGAATTTTGTGCATTTTGGCAACAATGCTCGTGGTGTACATGTGC
ATTCTCGCCCACTATAATCTGCACTGATTTGGTATATTTTTAACGATGTAACTAAGCAAC
AAACGTAATTGTCCCTTTCAAAAGCTTTTGTTAGGCCCTCTAACACAGTCTAATACATAA
TTAGGCATAATGTCTACAGCTCATTATAGTACACATGTGTGTAGTTAAATGGACCAGGAG
AGTAGCTCACTGAATTGTGTGGATTCATTGGAAATGGAATTTATTTGTTTCCTGGGTTCA
TATTACATTACAATTATCTAAGTAATTCACTGGGCATCATCAGTTTTCCTTTTGTTGTTA
TGTATTCCAGATACTTTTTTTTATCACTGATTGACTGCTGTATATTTTTCCTTATTCGAG
CCCGATGTTCGGTTGAGTTACCTTAAAACAAAACACagtccagccagaataaaaaaacgt
cta
>NODE_75_length_569_cov_18.664324
ATGGTTAAAATCGAGTCAAAATATTTCTATATTCCTCTCCTTTTTTTTTCCTTGAGATTC
CTGCTGTTCATGCACCATGAAATCTTGCTTCATTAAAAGTGTATTAATCTTGTCTCGTCT
CATGGGAGGTACCTTAAGATGATGTTGTGTCTTTTTCTTTAAATTGTTGGAGGAAAAAAA
AAATCTTCCAGATTTGGTCCCTGTCAGTCAGAAATAATTGTGTGCTTAATCTTGTCCCTG
ATGGATGACTTGGAGTTCAGCAATGGGCCAGCTCCAATGACAAATACAATATTAATATTC
ATTAACTGCTTTGACAATGCTAATTTTGATGCAGTAGTAAAGGGCCTTCCAAAGTTAGCG
GCCAAAGCATCAGAGCTGAGCAAGGTGGCAAGATAATTTGTGCTGCTTTACTGAGCTGAA
GGCTTTTAAAGTCTTAAGCAGGGGAAAAAAAGGCTAGGTACCACAAACAAAATAAAAGAG
AAAGGGAAAAAGTTCAGACGCATTGGAAACCAGGACTGTGGAAGTAATACGATCAAGAGA
CGGCTACAAAAATTTGACACCTCCAATGCTGCATCTTTGAGCAAATATTTTTTTTTTATT
TAAACAAAAACTTACAACAAAAAAGGAGCCTAACATGGTAAGTCAGCACATTCTCAATTT
TTTTGTTTAATCTTTTTGATCTTTTCAATTATCGCCATTTGAAGATCAatagt
>NODE_76_length_543_cov_22.178637
CTTCACAAAAAATATACACAGTTAAATTTCCATACGCTAACATTTAGACTTGTTAAAAAA
TGAGGGCAGCGCCGTCCTGTTTTTTCTCCTCTGACTTTTTAATCAAATAATTTATAAACT
CTATAAATAAATGTAGAGAGAGGCGAGGGGGAGAAAAAAAAAGTATAAAGGAGGAGAAAA
AATGGACGGCGAGTTCAAAACAGCTCATCAAAAACCAAACATCTCTATATATCTGGCATG
GCACCCGGCTACTGCGTCATTATATTAATTTGTGAGAGGTGCAGTGAAAATTACACTGTA
TGAAAAATGGCTGGAAAATTTAAATGATACAAACTCATCTTATTAGCGGTGAAACATTAA
AAAACAAACAGGCCCCTCTGTGTCCCGCTAATTTGTCTTGGGATGAAAGGCGTTTGATGG
ATGGATCTTACCTTATTCATAAGCGAGGATAAAAGAGATGTATTCCCTGGTACAGGGTGT
CCGTTTGATTCATTACTGGAACAAGGAAAATGAACAATGTTTAGTCAAGATTTGCATGAG
AACAGTAAATATTACTATTTATCACGCAAGGTGTGCCTGTATAATGAAGAAGAAAAATGC
TGTCTTCTTAAGAAATAAGATCTACTGTGAGTTGGGGGGAAGATTGGAGTTGAAGGTTTA
TGTAAACATCCTGATCACACAAAAATG
>NODE_81_length_676_cov_9.460059
CCACTGATGTATGTATCTGATGAGTCGGGAGAGTCTTAACAGACGCAGAAGACTGAGGAT
CTTGGTGAAGCGGACGATTCGTAGGGCACGGGCTGTTTTATAAACCTCCGAGTCAAAGCC
TTTCTCCACTATTAAAAAGATATAATCCACTGGAATGGAGGAGAGGAAGTCCACGACGAA
CCAGCTCTTCAGGTAATTCATCTTGATGACCTTGGGATCGAGGATGATCTCGGAGCTCTC
CTCGTTGACGATCCCCGTTCTGAAGTTCATGACCAGGTCAACCAAGAAGATGGTGTCCGA
AGCCACGTTGAAGACCAGCCAGGTGGTGGTGGTCTGCTCTGAGAAGAAGGTTATTCCCAC
AGGAATGATGATTAGATTCCCCATCATCATGATGAGCATTATCAAGTCCCAGTAGAACCT
GCAGATTGACACACACAAATCAGGAAGGCAAGAAGAAAAACATGCGAGTTAATGATAAAG
AAAACAGTCAAGGAAAAGGGTACACTGTATTAGATCCTACCACTACTACTTTATCCATAC
TGAGTGTGTTAACACAAATACAGTGAACTGCTGAGGATGATAGGAAAGCTACTCATTTTG
CATCTATCCCGGCATGAAAAGTATTTGAGAACGTGCAGTTTGACCTGATTATCACTACAC
AGAGGATCACCAAACTTACTGCAAGTCATCCTGAGGGCAAAGAGGAATGTCTGAAACTAT
TTACATGACACCCAATAGTTGTCACACCATTTCACTAACAAGCACAAATGTCAACTTCAT
GGTGACAAAGGAGGAAAAGTAAGAAGATTatcaaagtcag
>NODE_82_length_507_cov_10.597633
TTTTACAAGAGGGAACGATGCAAATGAGCGTTATGAGCGTTGAAGCGGGAAAAAATACGA
GGCGTTTAGCATAAAACAAACCTGGCTAGCAGTGCTGGAATCTTGCTTTCATGAATAAAC
AAGGCTCTGGTCTGACTCCACTAGGTGTTGCTCATTCGACAGTTTTAAAAACAGCTCTTG
ATCATTTTTGGAGTTTAAGAACGTAATAATCTGCACTACAAGCTGTCTTCCTTTGTGTGT
TTTTGAGTGTATGTGTTACCTGCTGTCCAGGCTTGATTGGTGACAGCGTGATTCCCTGGG
TGTTGATGACAGGCAGGATCTGATTGCCGATCACCGTGGCGATGATCTGGCCTTGAGCGT
TGGTCAGAAGCTGAGGTGTAATTGGCTGTACCTGCAGTGCTGGGTTGCCACCCCCTGATT
GGCTGGAGGGCCCTGCAGAGTTGGGCATCAGTGGGATTGTTCCAATTATCTACAAAGGGG
GTAGAGAGGAGACGAAATCAGCTGGGCGGTTTTAAAAAGGAGAAGGAGTTGGGAGGGTAA
AAGCTACTGGAGGTATCAGTCATAATGATATCTGTTGTTGTGAGCTTTTTTTGCTGCTCA
TTTTTGCATGTCATGAGGCTAATCAGGGCATGCTGCTTTGGAGTTGgtctg
>NODE_83_length_543_cov_12.051565
AGTAAATACAGAAAAAAACAGCACTAATCAAAATGACCACAGCTAAACTAACGCCTTACT
GTACTAAACATTTCGGCACATCAACTTTTAAGTACTGCAGTGTGCACTGGGTAGATGATA
AAAAAGTTCTGTGTCACTGGTCCATGCCGGTATGCTCCCCAGTCCCTGTAATGATTTCTA
TTCATAAACATGCAGTGTGCTATCCTCCACCTGGCAGCTGCCTCTGTGCATATGAGATTA
CCATTATGCATCTTCCAATCCCAAGGATAAACATCTCTTCACTTTTGAAGTTTGCAAGCA
TGAGGCATATTTTAGTGCCATATGACTTAAGCATCCCTTCAGGTATCACTTGCAATCTTT
TCTCATTCTATATACATTGTTCAACTTTAATGGGTATCTAATTTGTGTTATCAGCTTACA
GGGCAGTAAGTAATAATTTGCATGGCTGCCCTAAGCAAATATGCTTCCATAAGCATCCCC
ATAGTATAGACACTAGAATGGATTAACCTCCATATTGGCTATGCCCTGACGGTCAATGCT
TTTTTAGAAATAAGTAGAACAGATAGTTTAGTTTGGTGGCAATTGTTGTGAAAAAAAAAA
TGGATTTACTACAAACCTTTTTACATTCAGATGCTACTTTGGATAAAAGTCTGGCACGCA
TAGCAATGGTGAAATGAAATCTGTGca
>NODE_84_length_292_cov_4.359589
AGGGAGGAGGGAAACTGCATAAACTGAAAGAGAGGGAACAGATAACAGGGAGATGCTCTC
TGGCCCCTCCTCTAGCCTTCTTTCAGGGCACCTCTTGGCCTCCTCTCCCTCCTCTGCCTC
ACCCTCCCTCCATCCCCCTACCCCACCCACCCCCCGGCCCTCTGGTGTGTTGCTCACTCC
ATTGTGTCAGCCTTCAGAAGTGCTCAGTTTGAGTGGCAGGCCGTCACAGATCAGTTCCCT
GCTAAAGCGGCCCGGCAGGCCAGGGTGACGGGCCAGGAAGGGATCTAAGTGGGGTTTATC
AGCGCTTCTTAACGCCTCTCCAGCTCCCTGACACAAAAGAGAGGGGGTATTAAACATCTA
AAGCAAACCAAAAAGCGTGAAAGCTCCTTATAGGGCCGCGGGATTGCGGATGTGACTCGA
GTTTAAAAAAAAAAAg
>NODE_85_length_460_cov_24.858696
CTCTCCCTCCACAGTTCAACACTGATTTGACTGCTAGCATAATTTTGCAGAGGAGACTAT
TTGCAGATGCAGCAGAGTTATCAATCCGAACAGACACACAATCCGGGTCCAATGTCACTT
CTCCTCATTATGTTAATGGTTAATACATGCAAATGAAAACATTCCGGCAATTTGATTTCT
TTGAAGATAGTTTGCATATTGTCTTAGCCATAATGATGGTACACTTTCTCCCCAGCTTCG
ATTTATGCAAGGCTAGTTAGTTCATTTTTATCAGCTCTGAGTTCATTTCTAGGGCTACTG
GAATGTGTTTTCCCCTTCCCCTCACTATTTAACTAATTAGGATTCAGGTACCATAAGCAG
ATTTTTCACGCTATTGGTGTTTTTCTTAATTAAGAAACAAATGAATTCTCCCCAGCAAAA
TAGATGGAACAACGGGATAGGGTGCCAGGGGCCAGATGCGGCGCTTCTTAATTAGAAGTC
ACTCCATTGTCTGAGGTTTTTTAATGAAGCCCCAATCTAAATGGATATCAAAAAAGCTTC
TAGTGAAGAAAAAAAACACACACACACACCGGCCATTTAAAATAATAAGGAAATAAAGAT
AATG
>NODE_86_length_317_cov_1.094637
TTCAGCATGTCCATGACGCCGACCTGAGCTACAGCACAGCCAAACAGCTCAGGCCGCTGG
TTCACGCAGGCCGCTGAGAGGGAAGAAACACAAAGTCAGACAAAGGAGATCACAGCCTGT
ATAGATGTGCTGGGACTAAAATAGTCTGAGGGTTAATTAGAGAACAATGGCCTAAGAGGA
GCATACATACCTACAAGCAGGCCTCCGTTGGAGCCTCCATTTATAGTCAGCTTGGAAGGA
GAAGTGTACCCCTCCTTGATGAGATATTCAGCTGCACACTGGAAGTCTGTGAAGCAGTTC
TGCTTGTTTGCCAACATACCAGCTTAAAGAGAAGAATGCAAAGCGTGTAAACAAgggctt
tgtactggaattattgtaaaaattcctccatgcatgcttgaagatatataaaaaatattc
ggcttagaataatattgttgatctgattcataaaaagattc
>NODE_87_length_441_cov_14.185941
CTCCAGAGCCCCTGTTCCCTCCTCAAACCTTCGTCTTTCATTCAACGTCGAGTCCTTTCA
AAACAAGGTGAAGTTCAGCAAAGTTTCTCTGCAGAGATGATCAAACAGTCACATCACTAA
TGGCGATGGGTGACAGGGCCAGTGAATACAGATCAGCTTTAATTGTGGTGGGTCTTACTG
CCACTGTCTGTCAATCTGAGCCTTTGAATTGGCGAAAATTTGCTCTGTTCATTCTGTTAA
ATGATGTATCCAATTAAATGCTTTAGAATTCATGATCTTCAGTCAAGGTTAAATGAAAGC
AGTTACTCCTGTCAGTAAGGTGATTAAAAGCTGCCTACATCAGACACATTTTGTGCAAAA
ATTTAAATTTGGGACTAAAGCATGAATCTTTATTCATTATGTGCAGTCCTGCTCTATAAA
TGTCCAGCACAGTCGCTCTTAATCACCTTGTTCATTTTAAATCTCACTTTAGTCCTTTTT
ATTAAAAGGCATCCTGGTATTTAAATTACAGTGTTTTACATATTCTGATTAAACTGAAGC
TGATtcaaagaactttccccacagtcaataggcatttttaaaaag
>NODE_88_length_729_cov_7.847737
TCAACCAATAGCTGTTAATACACAAATATTAACAATATCTCTATATAAGGAGTGTTATCA
TTTTTAAATGCATTATTAAAATGTTGTTATTTCTGCTTATAACTGCATTGTAGTGTGTTA
TCTTGGGTAATAAACCATTTATTAGGTGTTTATATACCGAGTGGATCGACTTGCCCTGCA
CATTTAAGTGTGCCTATGATAGGAAGTGATGAGTTGTTAGTGTTTTATGACATTTTTCCT
TTGAGTATCCCCTGAAACACGGGCCCCCACAGCACAGCAGCTGGTAGCTCAGCCCCTGAC
AAAGCTGTTAATGTTCTGCAAAGAATGTGCAAATTGCAGAAACGAGTCCAAGTGTGGGCA
GAAAACACTTCTGGTACTTAGAACCAGTGATGGAACAAATTTGGTCAAATTGGTAAAGTG
CCCAAAGGGAGGAGGGAGATGTTCCACGGAAAACCAATTCCAAGCTTGGGTGAGCTCAGG
ATTGTTTGGAAACTCTCCAATCTGGGGGCCTGCATTGAATTGCGTGTCAGGCAGAGACTG
TTAAATAAGATTAGAATAAGGACCAAGAGAGCAGCACAGGTACCTCACAGGATGGCTGTG
TAATGTCGAATCACAGTTACTCTTTAACAGCCATACATCAGCTGCGGCAGCGTTGGAAAA
ATGTAACATGAGGTGGCATGTAAACTCACTGGACAGTTGCAGGAAACATGAGAGTTTTTT
TTAGTGCATTATGAGCTGTGTTTGGAACAAGTCCTGTTTTCTGCTTTGATTTATTCCTCG
TAGCACCAATTAGGCTATGCCCACTCCTGGAGGAGTTGAAAAGCTGACGATGGATATGTC
ATGGGATGGTATgatcaaagcagaaagatgaac
>NODE_89_length_682_cov_10.667155
CCTACTTAAACCAGGATGAATTCTAATGCTTCTCACGGATATCATTGCATAATTTACCAG
CCTCTCTTTCACAGCAATGAAATCAAGAAACAGGGATGTTTTTGTCATTTATTTATTCTT
CTCCAGTAATCACCCCGCTAACGCCTACAGGGGCCTCCATCTGGGGAGATCACCCACGGT
TGCATGTGCTGTGATGCCAGTAGGTGGTCCTGCCCATGGCTTGGTGGGTGAGCATGGTGT
AGTCCCTGCTGCCACTGCTGCTGACATATCAGAGCTGTTTATTAAGAGGATGACAACTCT
ATCAAGCCCCATAAGCGGGCCCTCGTGCACAGGAGTTCTTTTGTTACTTTCAGGGAGGGT
GTCATCAATCTTGCTGCCATGCTACTCTCTTGAGCTGTTGATGGCAAACACGATTCCTCC
CTTTCTGCCTGGCCTCTCCCGCCTCACAGTCTGGAATCAGGCGTGGTGAGGGGGATCGAG
GAGATAGGAGGACTTTCCCCGAGAGTGCCTTTTCTTGACAGGCGACAGAGCGGACCGTTT
GGACACCAGGGGTGGATATATGGGACCATGTAATGAAAAGACGTTGACAGGACCTGCTTG
CTCTGTAATGAAGGTCCTCTGGAGCTGTGAATGGATACACACATCTTTCACGCTTTTGTC
TCCCTGCCTTTCCCACAGAATCCATCTCATCCATTTTAACCAAAAAGGAAggtgtaagag
aagcatcccagacaacagctcacagttaacatttacatgcaacgacgtggtgtgaatttt
taatgcaacagcaactaagttgatttacacccacgatttctagcta
>NODE_95_length_335_cov_10.265672
CTCATTACCCTCAGATTGAGGCCATATAACCTTAAACCCACAGAGAGAAGGTTGGGAGGG
ATGAAATGTTCTTGTTTTCTCATGTGCACTGAGGCGTGTTTTTCAAGGTAAATATTCTTT
TTCCAACATGAAATAGGTCTTTGTTGTTTGCCGAGAGGTAAAGAGGCGGAAAAGTGAGGA
GGATCTGAACTGGTTTCCATGTCAAACACTTCAATTCACCATAGAAACTCAGATCTTAAC
GCGGAAACTTTATTAAACTGTGATGGTGGATTGATAAGGGCCGAATTTCTATCGGCCTCT
TTTTATTGTGGGCACCAGGCGGGCTGACAGAGGTAAATTGCTCTTTTAATTAAAGCAATG
CACCAGGGGAAATTGCTGTCTGAATATTGTCTCAGAGATGGGGGCCAGTGACAGTTGCCT
GGAAACTTCAATCTGTCCACCCGCATTTATTCCAGATCACAGTTATGAGATAAAGTTTA
>NODE_96_length_470_cov_9.902127
CATATGGTCCTCCCCCCGAAGCGCCGCAGAAATCACAAGATTGTCGCCGCTGAACACATT
TCGGGGCGACACACCTGTTAAACGGAAAAGCAACGTGCCAAAAAAACAAACAAAAAAACC
CCACACCTAACAGGGGGTTTGATTTTAAAGTTTTTTTTAAGGGGACAAAAAAATAAAAAA
ATCAACAAATTCCCTGTTTGGTGCAAAAAAACCCTAAAAAATCCAAACAACAGATGCAGC
GGGAGCTCTGGTTCTAATATTAGGGCTTGTAGGGACCTATAGCAACATGTTTCCATTAAA
CGCGGCGGTTCTAAGAATAGGCCGCGGCACATAAAGAGAAAATTTACAAGGGTGTCAGTC
AACAATTTAATAAATTGAAAATCCATTTATCTGAATACAGAGTTCTGCCCTTCACTCCAC
TGCCTTTCCCTAACAGATGGTGTTGTGGGTGCTTATGTCCAATTTGATTTGAACCAAACC
CTCAGCCAATTTTTACACTGGCATGAAATCTCAGCGAGCCAGATCCACACACTGGCAGTC
AGAAATAGCAGCGGAGAGGGCGCGACATTGTGAAAGAACGATGAAGGGCAAAATCTGGAG
CGACATTCGAGAAA
>NODE_97_length_592_cov_11.535473
AATGTGTCCTAATGTTGTCAGTTTCATCTAAGAAAACACACGATATGGGTACAATTTGCA
TAAATTTCCAAATGGAAGGCGTGAAAGCATGCTCGGCAACTGTGCCTGTTTGTTTAAAGT
CAGCCAAAGCTCTATAATTAGCAGTGTTTAATTATGGAAATGGCTGCCGAGGAGAATTTC
AAACACACTTCTTCCCTGGATCATTAGTCACAGGGGCAAAAAATGAAATGCTTTCAGCAA
TGAAGGGTTCATATTTCAAGCTTATAGCTGCTAAAAGGGTGTACTCAGAAAATCAATTTT
ATGAAAGTCCGTTCAGCACTAAAGGGAGTTCCATGCAACTAAGCAATTTTGAAATAATGT
CGGTGGGGGCCTGATTCATGGATGGTAACAGGACTTTGCTCTCCTTGCCTGGGACATTAT
CCTCTAAGCTAAGGTCAGAGGTCAACCTCTGGTTTAAATCAACCTCTGTTTAGCATAACT
CGATTCTTAAAGGGCTGCTGGCAACTCCACACTGAATAGATAAGTAGTCTTCTGCAGTCA
GAGAGCATGCAGTGTAGCAGATCAAAGCTTCTGAAAGCTGTCTAAAGACTAAAGTGGAAA
AGGGGAAAGTTCAGGTAAACTATGGCAGGAAAACTAACCTTGACCCCGTGAAATGCCAGT
TActttgtaccacaacaatgatgtcttaatcatagccacaacctcacacattggctgtaa
acatacaatttgtgca
>NODE_98_length_386_cov_5.893783
AGTTCAGAAAAACGCTGATGGAAATGCAAGAAAGCGGCGAGAGTGAGAAGCGGGAGAGAG
AGAGAGAGAGAGAGAGAGAGAGAGAGAGAGAGGAGACAGAAAGACAACAACTGACATCTC
AGGGAATTTCACAGGGATGGCTAATCCAATGTGATCAGCGGAAGATTTTAATATTTAAAT
AGCCAGCAACGCACCAGAAGTTTCTAATTAAATTATAACTCATGCTTGAAAAGCAAAAGT
GCATGTGTTGTGGGAGCTTAAATAATTCAGCCCGCCCTATATCTCGTCTTTCTGTTAACC
CGGAGACAAATGGCACTTGCTAGGGCTTTTAGACAGGGGGCTGGCACTGTCAGAAACATG
AACAACATCGGCTTGTAAAGGGCCTCACCCATCAGGGCCCAAATCCAAACTGACTGGCCT
CACTACAGAACAACGTCTCTAACCTACGAATTAATTTGGTTAATTAATCCATTATTAATT
ACGTTAAAGGCCACACAACATTGGCACATTGTAAAAAGATGACAGGGAAa
>NODE_99_length_643_cov_11.735615
CTTACTAATGTTCCCTTCTTCCCGCTTTCCCTGTTCCAGCGAATGTCAAACACAAACAAC
TATGTTTTTTGATTCCTCAGTCCCATCCTTACCCTTCATTTTTATCTCACTACCTTTCAA
ACATCTCTCATCACATCTCCTTTTCCTTCTCTCCACCTATCTTCCTGTCTCCTCTTCCCC
CTCTTGCCTCTCCACCTCAGCATCAATAGAGGGCCCATCTGTTCCCATACATCATGCACT
TCATTTCAGTTTATTAGCTGGGATAAATCATAAATATTTCATTATACATCACGGGCGGCT
GTCGCCTGCACACCGACAATTTATCACCGCTGCCCTCTCTGCCGGCTTGCCATGGCGGCT
ATAAGCTTTCCAGTCTATTAAACAAGATTGATACAGTGTGTAAATTTAGATATTGGGAAT
TTCTTCACAGACCACTGCTCCGCACTGATAGGCCAGGGTAACAGGGGAGGAGAGAGAAGA
TGGAGGGAGAGGGGGAGAGAACAGAAGGGGGAGTCGAGGCGCTTGGCTGGGTGTTAACAC
CACTATCAGGGTAGTTACAGTTTCCCCTCTTCGCCTCCTCTTTTGGATGAGGGGTAAAAG
GGGGAAAAAAGTGCAGGAATAATTTGGTTACAGCTATATAGTTCTCTCATCTTATGCAAA
TAGATATGGAGAAAAGAGCAGTTTACATGCATGTTGATAAGCTGTCAGTGCGTCCTGTGT
GTGTATGCACGAGCCGAAACAGATAAAAATACCATAAAATCCGTccatctggctgcaaat
gtttgag
>NODE_100_length_647_cov_9.273570
GTGATTTAATGGGAAATGACAATGAATAATAAGGACTAATTATCTACGCAAGTATTTTGT
CTTGAAGTATCTAAATTTCAATGTAACTACTGCTTAGAATTGCTTAATTATATAATATAA
AAAGGCAACATGCAGAAATTGCTCAAAATTTCTTTGATTTGGAGATTCAGATTAAAAATT
GAGATCAAATGACTGTATAATACAACTTGGATATGATTATTTTAGATTTTATAGATTTTT
TTTGTGAAACTGGCAACTCGAGTCGAATTTAAGGATTAGTTTTGGTACTTTAATCAATCA
CAGAACACTTCTTCATCATAACCCATCACTCACACGTGTTTGTTGTATCCTGCAGACCCA
GATCCAGTACCTCAAGCAAGTCCAGCAGCCGAGCGCGGCCCAACTGCGGTCATCCATGGT
GGATCCGGCCATCAACTTGTTTTTCCTCAAAATGAAGGCTGAACTGGAACAGACTAAAGA
CAAACTGGAGCAGGCCCAAAATGAACTGAGTGCCTGGAAATTTACACCTGATAGGTAAAG
ACAATCAAAATAACTCCCCCCTCAAAAAAAAGTCAAGACTTCCTCACGCCCCCCACCCTC
ACTCTCACTGCAGGCATGCAGGAACAATGGTGGGGGGGAAGGCTGACAAATGCTGTACTC
ACCACGAGACTCAGACTTTACAGAAAGCCAGTCACTGCAAAACAAAACTGTTTTTGTACT
CTTGCACTGTGCCAGCTACATATCACATAACCTAAAGAGAAAAGACAgtatggtcaggtg
acacttgtgtt
>NODE_101_length_786_cov_9.083969
TAAACTAATCAACAAGTGTTCTTATCTTGCACGTAGACCTAATTTTCTGGTCCACACAAA
CAGATTTCGAAAGGTTTACTTCGCTATGGAGGAGGAAGAGATCAGAGGTAGAACTCAGAT
GAACTGTAGCCCTACAGACTGTGTATCCCTGGGCCTGACAAAGAAAGGAGCTTCAGTAGT
TTCGTGCAGCATCCAGGGATAGAGATTAGCATGGAGCCATCAGCAGCGCTGCAGTCCCTC
CCTACCCTGCTTCTGCTGTCAGACCGCCTCCTCCCTGCTTGTCAGGAGCTCCGACGAGGA
GCTGTAAAAACCTTTTCCCCTCTCCTTAACAACTGCAAAACAACACGCACACACCCCGGC
TGAGGTGCCTGCTTTTCTGAGGCCTCTGACAGGACGTGCTGCAGGCACAAATTGTAATTC
ATAAAGGTTAAGGGGGTCAATGCCTTTTATTACCAGTCTGAGTGCATCCAGCTTGATGGG
GCGGGCATGCAAATGGAATGTCTCAGAGTGTTCTATGCAAGAACTCAGACAGCGAGTGCG
TGCGTGCCTCTGAATGGGAGGAAGTAAAAGGTGGGTAAAGGGTGGTGGGGGGGTGTGAGA
TCGGCTGCTCTCTCCACCTTCCACAGCCATGTAGGACCACACAGCCGCTGCCCGGTTAAT
TAGACAGTATGACATTGACCTCAGGTAGTTAACGGCCACTTTGATATGCGCTGTCTTGCA
ATTAATATATTGTAAATCTTCATGTTTTATCATTCGGTTAGCTCTGTTGATGCTTTACAC
TTGGGCCTGCGGTGTACTCTTTCATTTTACATTCTGCATTAGCAGAAATTCTGCGCAAGT
AGTGAGAAATTAAACATCTGACATATGGTAATTTTACTTTGAAGCTCGCTCTTTCTGCAC
ATACATAATTAACAGGgcagttaagaggct
>NODE_102_length_762_cov_12.396325
CAAACTTTAGCAAAGATACCCAGCAAATCCAGCACAAAATGTAAGTAAGAGTGGATGAGA
GAGGCATGGAGCTCCACAAACACATAAAATAATGTGCCTCACAGATAGCTGCACCAACCC
TTGAACATCTGAGCTGAATACTTTTCCAAGATTAAAACATGTCTTCTGGTAGTTGTGTCT
CCTTTAAAAGCTGCACAACTTGACTGCTTCCTCCCCACTGAAAATGTTCCGGCGGCTCAT
AGAAAATTGTGTTGAACCTCTTTGACTTTGCGAAATAATTGAGTTAAAACACTCGATAAA
ACATTAATTAGCTTAGCAGTCTGGAGCAGATAACATAGATAAAACCCTATGTAATTCATA
TTGATTAGAATATGCACATTGAGCGTAACCTCTTAAGACAAGTTTTCCTTATTAAATGGA
CACAAAGCCGAGGTCATTATTCGTACAAAGAAAGATCGCTTTAGATTTTATCTTTTCACA
TAAAAAGGTTTGATTGGATTTCTTTCTGAGGAAGCTGCACAATCTATTTTATTCAGGTTT
GATTGTATTACCTCTTAATTAGTTTGTATATTGAGTAGAACAGGCCTTATTGATTTGAGG
TGCATTCATTTGCATTGCAAAAATCCCCTTTAATCCAATATAATCTCATCCTTACTCAAA
CAGAGCAGACTGCATCTCTGAGTTGCTCTTTACTTGCTTGTTTTCCAGCTACTGCTTTTG
GCTTGTCTTAGGTTTAATATAACCTCCTGGTAGAAATTAGAGATTGCATTCTCTATGCAA
AATAATTTCCCTAAATTTGGCTGTTTATTTAAAGGTAGTTACACTCAATTTCTGTGTATT
TCATGTggagagtggtatgttgtgcgctgtaatttatacgtcgagtgtaataacaagctg
tagtat
>NODE_103_length_756_cov_10.068783
CACTTCTTTTTCCTAAATTGAATTGTTGCTTCCGTATCACATCAAAGATATGGAGAAGTC
ATGATCAGAAAATGCGTGTTCAGTCAGTGGCTTGCAAATATGTGCGCGGCATCACTCGGC
AAGGTGCTGAAATTGCAAACAAACATGTTCTGTTAACACGCTTTAACAACTCGCAACAAG
AAATAAGGTCAAGCATGTTGTAAGTGATTCCACCTCTTCTCAATCTGCGTGTGCTCTCAC
TGTACGAGGCTGTCGAGGCTCAGCCAGGAGAGATGAGTGAGATAGTGGGGGCTGAGGTAG
GAACCATTTTCACACTGCCACAATTACAGGAACCGTCATTACATTGCTCACTCTTACTCA
AATACAGATAGAAGCCCCAAAAAATTATGCGCAGGCTAGGAGGAGAAAGTGGCTCACTTC
TGTTTGCTAAATTAATCGCTTCCTAAATGGCTCCAGGCCAGGCAAAGTTAACATTTGCAG
TTTCAAAGGTTTTCAGCGCTTGCAATGAGCCATGAAATTACTGCATGCCGTCGAAAATGG
CAGCTGATGAAAAGCCCAAGGAGCAGGTCCCACAGGCAGAGAGAGCTTGGAAGTGAAATC
TTAAACACAAAGTCTCATTTCTGATTCGGATCATGGTGAAATTCAGAACCAAAACTCGAA
AAATGTGCAAGCCCATGTCCGAAAGCAGGACAGGTTGTGACAAGACAGATGACGAGCAGC
TGTTTGTGGCCTGGCAGGCTCGTCGGTGAGTCCGAGGAGGCGAGGCGAGGTGAGCGCAGA
GGTTGGGTTGAAGGAGCGTAATGATGATGTTGAGGTGCTCAGCTGCAGCCAAAATGGACT
GACCCAAATTAGGTTTgattaaatcacaggggtgacgctgcagttctgcagagatcatta
>NODE_104_length_472_cov_7.781780
ATCCGCGGCGCCTTCAGGGACACCTGCCCCGAAGCGCTGCATCCCTGCGTTAACTGACTC
TTCCTTAAAGAAACAAACGCTTTTGTCAGCTCGCTGAGATGTGCAGCAGTTTCACTCTTC
GTGCCTTATTTTTGTTGGCGGCTCCGTGGATTGTGCGGGACGATGAAACGCAGCAAATTA
GACGGAGAGGGGGAAAAAAAACCGCCTCAAAAAACGTTTGGAAACGCGCTTTTACGCGCA
GCTTTTAACCGGCCACCAATTTTTATCTGAGTGTAAAGATGTAGTGGTTAGTTGTGTTAT
TATAGAGCCGACATACAACCACGAACGGGAAGGAAGAGGAAATTTTGTACAAGAAGGAAA
GAGTGGGGAGCTCGCATCACCGCCTCGCCTCTCTCACTCCGCAGACTCTGGTGTGGGTGG
CCGCCTGTCAGCTCCACCGGCGGCGTCAAAAACAAAGCAGACACTTACCTTTATCGTACA
GTCCATCGCAGCAGCCTCGCACTCTTTGTCATTTAGTCGCTTTGGGAATCTAACTGCTAA
TTTAGCCTCTAACCTCACTTCAATTCATGCACGGCTGCATTGGCTCTatggcgcaaacca
ttgcagtttttttttg
>NODE_105_length_502_cov_11.468127
AGCAGGTGTGAGTGGGAGTGAGCGTCCAAGGCTCATGACCAAAAAGTCAACCTGTGGTAG
ATGCACCCCCTGGTACGTAATGCTTCCACTTCATGGCCCACACACGCCATGAGTACACAC
GCATGCCAGCACCCAGGCAACAGTGTGTGCTGCTGTTGGCGGGGGCAGGGCTCTCATTGG
CAGTGGGAGAGCTCTATCCCGCTGTCCGTGTTTACAGTCTTCAAGGTAGGGGCGCACAGT
ACTTGTCTTTCAGGTGGATGATTAAATGAGTGGCACAACAAGAAGTGAAACAATTAGAAT
TTCTGCCTCATTATCATGGTAATCTTATCAGTGGGATAATGAGGTATTAATGGATATTTA
ATGTGCATCTCATAACCCAATCCCTTGGAGAAAACACATAAGGAAATCGCTGTAAATTCA
CTTAATGATGGAAAAGTCCCCCAACGCCATATTCCGAAGAATGAAAAATGGTGGATGCAA
ATGAGAAGGAACCAAGGTCAATAAGACTGCAGGGACTGAGTGAATGTCAGAGAGAGGGAG
AGAGAGAGAGAGAGAGAAAGAGATAGAGAGAGAGAAAGAGATAGAGAGAGAGATAGGCAG
GGGGAAAGATGTGACCAAAAAGACTgaggcaagagaagcaggtaga
>NODE_106_length_545_cov_10.702752
ATGACCAGTTGTGCGTAATGCGTAATAGGCCTATGGCCCCTCGCCAAAGAGGGAGTTAAC
GGTGGATAACACAAACACGTGAATATGGATGTGTCCCAGAAGTTTTATGGTTCTGTCATT
GTTCCTCGATGCGGATTTTAAAGATCTGAGGCGGTGAACGAGCGATCAGTCAGGAACTAG
TATCCCCCCATAAACTTGTGCCGCCGTCGCTTATTTCAATCACGTAAGACCCCTAATGGC
GTTGTCCGGGCGAGGGTGTTACGTATATCTGTACAAGCTTTTCCTGACAAGCCCGGCTTG
TTGATATTTGTCTTTTACTGTAGAGCCACCAAGGTGTTGCCTAAGAGAGTTTAAGCACGC
CGATATTGCAAAGGGTTATTAGATTCATAAGTCAGCGAAGTGGTGGGCGATCTACTGAGC
ACAGCAGAAGTTCTCATATGATGACTTCAAACAAGACACATTACCTACCAGCATCTGTTG
GAGTGAGTGGATATTAAGACACTTCTATCTCCAGGACAGCGTAGGGGGAAAATGGTAAGT
AGCAATGGAAAACACACAGCAATAGGAGAAAGGGGGGATGATTACCAGTTAAATAGTCGT
GCTTGCTGTTTGGTCTTGGCAACGCATTGCTTGGAGAAGGGTTGGACTCTGTGGCTACTT
GAGAAACTCAGTATCGAGACCCGTGTCTG
>NODE_107_length_551_cov_10.406533
CCCATTCCACACTCTTGGAATCAGGTAAAAGTAGCTGAATTTTATAGAACAAAATTTAAC
AGCATCAGAATTTCAGTACTGCACACTGATCCTGAAACTTGACATATTCGGTGTGTCAAC
CAGCGGAGGAGAGGATATACGGAAAGGAAACAAATTAAGATGACTAAAATGCAGCCATGC
ATTGTCTAGTTTTACCTGACAGTAAGAAAAAAAAAAGAGGAGGAGGACAGGTGTTTTCTA
AGTGTGTTGCTTTTTAATTACAGAAATAATGGACGATTCCCATTTCAACTCATCATACTT
TTGGTCTCCCGTCCCCACTGTACAAGGACAGGTAGAGACAACCTTATTGTTGGAATTGTC
TTGAAATACACATGGTATAGTGGTATGTGCTATGGCAAAAGATACCCAAAAGCGATTCTC
ACTTTGACTGTTTGTCGAAATATTTTAAAGAATACATAATATCAGACAGTGATTTGACCC
TGAAAATGTTGTTAATAACACCACCAAATAATGTTCTCTTAGTTGGTGAAGTTGACTTGA
CCTCATGTAGAAGTTATTTGAGTATGATTTGATGGGTTCATATGATCACTCCTGTCCCTC
TCCTCTCTCATCTTTTCAAACcgctttgttcctttttttcatttactttttgcagctcac
catgctttcgttctctgttctctcccattgtcttc
>NODE_111_length_777_cov_6.821107
CTACCAAGATGATTGGCCTGAAATATTATAAATCCTTTTTTCCATCTTTCCAGTGCACCT
GTCAGAAAACAGTCGATTTAGAAGAGATGAAAAAAGAAGCACGATAAGCTCCCCCCATAC
AATATATTGAGATGAGACTCCAAATAGTTAATAAAAAAGAAAAGAAAGAAAAGGAAACAC
AAAATCCTAGAGGCCTCATCAATCATTGGAGGCGGGGGGGACTCCATAGCTTGAAGCCCT
GCTCTGGTTTTGTCATTGACGAAAAATGGCTTTCCATAGAAAAATGAGCAAGATCACACG
CACACACCCAGGTCCTGTATTGATTTTTATGGCGGATGGTGGGGCTGGTGGGTAGTGGAG
GCAATGCTCTCAGAGCAGATGTCTAATGGTGTTTAGAGACTCTCCACTTTATCAAGCCAG
GCCAGCACTGACAGTTAGATGCTGGAGGGCAATTAAAATTAAAGCCTGCCTGATTAGAAT
ATCATATTCATCTGGATGGTAATTACTATGTCTGGCTCCGTATAAATAATTAATTATGCA
AAACCCATGCAGCTGCCACTGGCTAGAGTTAACTGACTTTCTGTCAACGTCTCACAGTTC
TAGAAAGGATAAAGAGATTTGGGAAATAAGCTCTTTAGCCGCTATCTGGAAGCCCGCTGG
GGTGTGCATGCAGCGCCCATTGAAACAGTGGCAGCCTGCCCTCTGTGTGCAGGTGGCTTC
AGCAAGACATTGTGGGGCTTTTCCTTTTGAAGATGTATTTAGTTGAAAAAGAGAATGCTC
ACTTTACGGACGTCCTCTTTCTTGTGCCATCTGACTCCTTAgagcacacgcggcgcttgt
ctcactttgtgacgcggtctgtctctctgttatttatcttttttgataagttaccacgca
gaaactcctatgacatgattt
>NODE_112_length_518_cov_14.318533
ATTTTAGGCTCTAATCTCACATCAGAGGAATGTCATTAAACACCTTCAACACTGCCTGCA
AAGAACTACCTGTCCTGGCTTCACAGCTGCATAAACCCAAAACCTCTTAAGATCACGTTT
GCCTGAGCTTTGACATATACACAGTCTACATATATGGTATATGTTAAGTACTAAATGTAA
ACAAAATGTGCATACCACAATCAACCATTTAGCTGGTGTGTGGATGTATGGGGTAGGAAA
GGTGGTAGGGGGGGAAAAAAGAAAACAAAACAAAAAAAAATACAATACAGACAATGTACA
AATTCCCAACTAAGGCATTGAGGCATATTAGGCATAATAATCATTGAAATGCATCAGTCA
ATAGCAAAGTGTAGCTCAAAGACTAAACTGACCTCTGTCAGCGGTCACAATCCTTTGGTA
AGGATGGACCCGCGTGTCATGCCGTCTCACTTTAGTAGCCATTGCACCTAGATTGTAACA
GGTCCACAAGGTTAGAAACCATTCACTTTGAGGAGGGGAAAAACAGTCATCTTTTACAGT
AACAACATTCACATTTTTAACCATTACCATTTATAATGCTTGGATAATACAACAATACAC
AGAATAACATAATACAGATTATAGTACATATACACACCACACTTATTTTTTTTTTACATG
TA
>NODE_118_length_705_cov_11.975886
ATTTTCAGTGATAATCTGAATCAAATAAAGAATGTCTAAAAGACTGTCATGACTCATTTT
GCAGTACACACGACTTGAATTGTTCTTGCCCTTAACATTTTGCTTTCCTGTATGACCTCA
TTTCAATTTGTGACCCCGGCACTGTAGACTGCAACTGTAATGACCGGTGTTGCCAGTGAA
GATGGTGCCTTTTTGCTGCCTGCTCTTACTGCAGGCTCTGTGTGTGATTGCCGTGCGGCT
GGATTCACAAGGAAGGGCATAAACTTGGACTGGAAGACAATGCATTAAGACTGCTGGTCC
CTATGCCTTAGATTTGGCACAGGTTAGGTAGAGGCATGAAATGCATATTGTTTGTGTTCA
TTTGAATAAGGACAAATGTCAGATTTCCATGGCTCCAGGCAGCCTGCATGTTAGATGATC
AACTCTTTTGGGCCCCTGGATGTGGGGTCATCAGTAGCGCTTCCAGGTCACTGTCACTGC
ATGCCGGTTTGGGGCCATAATTGACCTTTTGACAGAGCACAGGGAGACAGCCTTTCTCTG
AGGGCAGGAATAATCACTTTAGATTTACTTGTGGCTGTGCTCATGTTAGCTAATTAAAAT
GTTTGTTTGAAGAAAAATTCAATTGGTGATCTAAGAAAACATATTTTCGAGGTTTTATTG
GATGTTTAAATTGTTGTGGTGTAAAAAATATAATTGATAAAATAAGAAAATGAAAGAAAA
AAATAAACTTGCCTTTGAACTTTTCTTGCATTTGAAAAAAGTATTTATTGTCTTAAGTAT
TATCACAATGAAATctttgaccactggggctgagaaacatggcacatggtactgctgcac
atcagtctt
>NODE_119_length_503_cov_6.391650
CAGTCAGTGTGTGGGAACCACATAGGGAGAAATCCCTGGCTGATCCCGGCCAAGACACTT
TGTTTTTCTTCCCTCCGCTCCCACCCCTTCCCTCCCACTCTTTCTGTCCATCCATTTTTG
GGTTTTCATTTTTATTCATAGGGTGATCGGGGTGGAGGGAAGGGTGTCAAGAAAGCAGGG
GGCAGTTTGTGTGGGTGTGTGCGTGTCGGAGGAAGGGATTGTTAGTCGGCTGATGCCAGT
GGATGTAGGTGCAGGCCTCAGACCAGGCCTGCCAACAATAGCCACAGTGTTGTTTGGGTA
GTTGCGTCCAGGACTCTTGGACATTCTTCCCATGTCAGTATAATCACTACTGGGAGGTAG
CTCCATTACGGATTACCATATCATTAATAGTATCCATGACTTTTGTTCAAAGGCTACTTG
TGTAATGTTGCCTTGTGGATGACGGCTAATCCGCTGAGCTGCAGCTGTAGGAAAGAAGAG
GGGTAGATCCCACCACCAGTCTCTCTGCCTCACACACACACACACACACACACATATAGA
CACCCACACATACAAACACATATAGAGGCATCTCTCTGTCTCAGCCCACGGGGATCAGGC
CACTGAAAGACAGATACAAACAACAGTCAAAGACAAAGTTCCCCCCa
>NODE_120_length_356_cov_14.424157
GAAAAAAAAAAAAAGAAAAACATCCTTCTCACTGATCTGAAATCAGAAAGCTTTCAGTCA
TTCTTTATGTGCTCCCCGCGGCCACTCTGAGCCAGTGAGCATGTACATTAGGCTGGGGCA
TTTTGATGAAATAAAAGCCCAGGCCAGCTTATGGCTAAACAGAATGGGAGCACTCACTCA
GCCTGTCTCTGATTGACCATTAAAGCCATTGATGAATGGGCCTGTCAGGGGAGAGACAAT
TAAATCAAACATGAAACAAAGCCGTTGTGACGGCCCGGTCTGACAGAGCAAACCCATTCC
TCCCCTCCATTACATAGCACACGGCTCCTTTTACAACCCCTAACCCACTCCTCCCGCCTC
CTCTACCCTACTGTATGTGTGCCACTGTGTGTGTGTGTGTGTTCAGAGTGAACAAGTGAG
CATGTGCACATGGGAGTGCAATGTTCTCTGCTGGAAGTGTCTGTTTGTGTGTGTGATGTC
TCACTGTGAAACCACTTtgt
>NODE_121_length_951_cov_11.903259
CCCTCAGTGTTTGTTAAGACCACACCTGATGGCGTAGCCCGGGTACGAAAGTCAAAGGGC
AAGTTCGCCTTTCTCCTCGAGTCCACCATGAACGAGTACATCGAGCAGCGGAAGCCGTGC
GACACCATGAAAGTGGGAGGGAACCTCGACTCGAAAGGCTACGGTGTGGCGACGCCCAAA
GGCTCAGCATTAAGGTGGGTGGAATAATATAACAATATCCCCCATGTTGTTATAGTATTC
CACCTACCCTGATGTCCCCCTGTTGTCATTCTCTTCTCTTCCTCTTCTTATGTTTTTTTA
ATGGACACAGAGGTAACGGTAGTATTCTTCTCAATGCACTTGGATACAAACGTTAATTAG
TGCTAATATTTTTCCAGTATTTCTATAAATGTGTTAAGAGTTGCTATTTTATAGTTGAGG
ATTCGAATCCAGATGATAAGGTTTAAAGCTAACAATCATTTCATATTTATGTCTCTCTTA
CTGTTGCTTTTCTCTCTCCTTCGATCTCTCCTTCTGTCCTGTGTGCTGTCCTACCTGACT
GTTGTGTTGTCACTTTTAATTTAACAGTTCAATGGTTTTTCAATTTAGCCTTTAAAAGCT
GCGCTGTCACTTGTGACGAATGTTAATTGCATGATGTTTGTTGTTGTTACTTTTCTTCTC
AATGACAAGTGTCCCCATCCCGCACACTTCAGTTCTAAACTACGTAACCCTTCATGCCAC
CTTTTCCAAGATTTAACACTGTCTCTACCTTATATGAGCCTTTTCTTATCTCTCCGTATT
CCTTAAATTATTAAACAATTTGTCCTTTCCTAGACCATTCTGATTAACAGATAGCATTCT
ATGCATAAGCCCCTGCTTAGACCGTGGTAGTCTCACTACCATTACCTATTATAATGATGC
CTATACAAGTATTACTTTGCATTAGATTTCTCACGGACCTGTGCATTTTCTTACAAGTTA
TGTTTTATCGTTTCAAGAAATGCTGTTAACCTGGCAGTTTTAAAACTGAATGAGCAAGGC
CTCTTGGACAAATTGAAAAACAAATGGTGGTACGACAAGGGAGAGTGCGGCAGCGGGGGA
GGTGACTCCAAGGTc
>NODE_124_length_634_cov_8.230284
ACACATTTAGAACTCCAACAAGCAGCATTTATGATTCTCAGAAACACTGTTTTGTTTGTG
GACAGCCAGTGTTATCTGAGAGCTGTGGATTTTATCTGTGCTTCAGAGGAGGCGGACTGT
TTCTCTTGCAGGAGAGCCTCACCCACATAACTTTGGCAGTAAACAAGTTAGTTGATTGGT
TTTGCTTTATATACTGTGATTTAATAAGGAAAACACCAACGTAAGCCAGTCCGAGCAGCG
TCGGTGGTACCAGTGCCATGCTTTCCATTGGTTCCTGTTTACATGATGCCCACAGGACAC
GCGGTGATTGGTGGCTCCTCACACGTGACCAGGCAACTTTGTACATTTGACAGGGAGTAG
GAGGGTTTTGTGGAGATCAGAAAAACGACAGCGCGATAAAAATTAGTATTGTTGCACTTC
ACAAATTAATGACCATGAGTTCCTACTTGATAAACTCCAACTATATCGAGCCTTCCTTTC
CTCCATGCGACGAATATCAGCAGAGCGGATACATCCCCAACCCTGGAGATTACTACGAGC
GGCCAAAAGATACGGGCTTCCCCCATCACGACGAGCCATCCTATCCGAGGTCAAACTACA
CAGAATCGGGATACGATTACGGTAACGTCCCCGCCGCCGGACTCGACGATTTCGGCGAGG
GGCATCACGCACAGCCGCAGCCGGTTCCACAAAGCCACGGTCCTCGCCTCACCGCGGCCC
CAGACGGTGGCGCAGGGGCAAATGCCAGCAAAGACTGCAGCCTCGCCGGTGAGGTTTa
>NODE_125_length_509_cov_20.347740
GGAGAGAAGAGGCAAAGCCAAATGTTAGAAAAGAAAAGACAGGAAGACAGAGAGAAAGAA
AGAGAGAGAAAGAAAGAAAGAAAGAAAGAAAGAAAGAAAGAAAGAAAGAAAGAAAGAGAG
AAAGAAAGAAAGAAAGAAAGAAAGAAAAAGAGATCTGTGAATTTCCCCTTCCTCCCCTGA
GACCTCCCTTGATGCCAAGCATTCATCATCCAGCCTCTAATATCAGTTATTCTGTGGCTC
CTCTGCTTACAGCAGAATTAATTTCTGCTTTAATTACTCTCATCGGCGGAATGCTGATGA
AGGAGAGGGACGAGGCATTCTGGGACTCGGGCCTCATTCCACTGCTTTAATTTGAATGAA
TTCCACCCGGAGACGCTGGCAAACAACTGGCAGCCGAGCCCCGGGAGCCACTCTGGGACT
GCGCAGAAGAGCTGCAGCCATGGCCCCCACCAACCAAGCTACCTTGTGTGTGCGTGCCTG
TGTGTGTTGCCTTGCTTGTGTGTATTATGTGGAGCATGTTGGTTGTGTGTGAGGCTGAGC
GCTGTAGTGAAAAGGTAGGGAGAAGGTACATACGAGACGGGGAAAAGAGAAACGAGATTG
ATAGATTAAGTGATGAGTCTCCGTGCGCTGTGTGAGCATGTTTGCAGTGTttg
>NODE_126_length_385_cov_13.200000
GGTGGCCACGGGAACAAGTACACACACGCAAACACGAGTAGGCCTTGCTGATTAACATCT
ACTCCCACACTCTCCCACGATCTCAATAATAACTGTAGGAAGAGCAGAGTACCTTAACAG
TGAGGACTGATAAGGAGGAAGAAAAGGGGGAGAAAATATAAAAGGTATATGGTTTAAATG
AAAGAGAGATCAGAGGAGCAGAGTGGGAGAGAGGAGCATTTTTTGCCATTTCACCCAGTT
TAATAGGAGGACAGTTAATGGGCCTTTTTTATCGGGCACAGGCATCAATCAAGAGGTGTC
AGGCGGCCGCTGAATCTGGGCTGTGGTCCTCTTCACAGATGACTGATTAGCAAGCCAAAA
TCACCAGATCCATCTTCCGACGGTCACTTTTATTACAGTCATTTTTAAAGTGACAGCAAC
CTGCCTTGTCTCACAACACTGGCCACCGCATATATATTCTCCCCCTCTCTCTTTCTCCCT
CTCTGCATCCGTCTTCCTCTCTCCTTCTGTCGCTGAGTATTTGGTCAGA
>NODE_127_length_727_cov_10.833563
CTTAGTATCTCAAAAGCTGTGTCCAGATTTAGTTTTTTAACAAATCTCTTGCTGCTGTGC
TTGTTGGTGCAGAACCATGAATGCATGTAAAATGTAACTATTGTAAGTACTTGAAGTCAT
GACAGCTGTCTATAAGCATCAGGGACATGTCTATTGGCCAACTTGACCCTTGTTAGAAAA
CAAAACAAATACAAAAAGAGAATACTGCAGCCTGGGACTGCCGAGCCGGGTCACTGGAGA
TTTTCCAGACAAACGCCGCACAGGGGAGGGGAGGGGAGGGGAGGGGAGGAAGAATAAAAA
GGACAGGCTCAGAATCTCATTTTAACAGACCGCACACAATCTGGGCTCCCACAGAACTAT
CTCTGCCTGACCGCTTTCTATTTATCCCTTATCAGTGTTTACCAACCGCTAGTTTTCTTT
CATTCACACTGTGAGGCAGTTCTCTTACTATCAGTCAACAGCTGACACCGTGGAACAGCC
TCAAAGGCAAGAGGAAGGGATCAAAACTAAACCAAAGCTGTTTAAACAATACAACAGAGG
AAATAAATTCATAAATCCTAATTCTTCCCAACCCACAAGGGTATAAGCAGATCCTTTATA
GTTAGGCCAACAAACAAAACCACAGCCAATGAGGTACATTACAATCAAGGTAAATTCTGA
AATATATTTAGAAAAAAGAAAGGCGGAAAAAAAATCCCATGTAATATTAATTGGGAACAT
TTCATAGTCTTGCCCTGTCAAGCAAATATAAGTATTCACTAAAAGGCTTTTTCAGTTGTG
TTTAATTGTCTTTATAGGAAAATCCCACCTGAGTCAACATTGTTAACATTTTTAGATCAT
Tttgtcgtgtaccaccaacaagctagacgat
>NODE_128_length_710_cov_13.202817
AAGCCCAAAAATAACACAGGCTTCGAGTAAAATGTCGCAAAATGTAGTGAGCACACTGGA
GAGGGAAAGCATTAGAGACATATTGGATATGTTTAGCACAGCTTCACAGTAGAGTAATAT
AACTGGTTTAGGATTGTTAATATTTCAAAAGGTGACTTCTAAATGGAGCTGAGGATAAAG
TGTTCACACAACAACCAGACATGATACACTGCACTTAACCTTTGCTCTGATTTCAAACTA
TGCCACAAAAACCTGCACATTGGCGGCAGTCTCTATAATCCTAAAATCTGGGAGCCAAAA
AGCAAAAGTAGCCGTACATTCGACTATAAGAAGTAAACCTAAACCAATTTCTGTGTGCTC
TATGGTGTGCTTTTTTCCCTCCTCCTCCTACCCCTCCCCACGGCTGAGTGAAATGGAATT
GCCTCTCACATTCAAAGACAGCTCTAGGAAGGTGATAATAGAGCTACTCCCTGCTGTCTG
CAGGCAGGAAATAGGAAAGTGGCATATGGGGCCAGGAACCAAATAGAGAGGAAATGTGAC
CAGGCAAGGGAAGGAACTAAAGGAAAGGTTAATGATCAGTTCTGAATTCTACAGGGAAGA
GAACTATGTTCCAAGTTGAGAGGAAAAATAAATCTGACTTGATTTATGTCTCCACCACTC
ACGTCTCGGCTGTCACAAACAAACACATGGAGACTAGGTTATTTCCTTGACAAACTTTGC
CAATGGTAAGGCTCATAGGTAAAATAAATATCGTGATCAATTTGTTCTGctgtttgaatt
tttaatccatacagctgcaagacctagaggacgatgcatgctgcaaaaaaaaaggtgtag
agcaaagaatacag
>NODE_129_length_509_cov_10.524558
GTAGGTAATGACTTCTAATTAGCAGTGTCCCAAAAACATATCAACAATAATCAACGACAT
TCCATAATGTTTCTGAACATCTGTGTGAGGCTGAGCATTTCATCAGTGCACATTGAATGA
TGGCCTGTTTTAATGCGGCATCAAACTCTTAATAGCTGCTTTGTACCTTTTCACGTGCGG
GTTCACTTTAGAGCCATCTAATTCAAAACAGGGATTCTCAATTATGCAACGTCCCATTTA
CATATGCTAATTAGGATCATATTAATTATCTTGAAATTGGGTAATTAGCCAATCTCAATT
AAGGCATTGTTCATTACACTAAATGCACAGGAAAGGTGTTTGAAGTTTTTCCCTATGCCT
TTATTCATTTCTGCGTGTGTGTATGTGTGTGTGCGTGCAAGAGAGAACTGGGCTGCCTGC
CACATCTGAATCAAGCCTCGGTGGTGTATTTAATAATTTAAGCATCCCAGCTCATACAAG
GGATGCACCCACAGCTTTCATCGTTACCAAGCATATGGTTCTGTAATGAGCCTGCTTGCT
TGTAAAATAGTAATGCCAGTACAGAGCAGAAGAGACAACAACCAGCCTTTTCTCTTTTTA
GCCACTCAAGCTAGCTACTGTGCCAGCGGTGGCCAATGCATTATACAAgcttg
>NODE_130_length_743_cov_11.197846
CTCTCCATGTGCCTTATAATCTACAGCTGTAGGACTTTGATATTCTGTATGTTGACCTGA
TGTTCAACCAACAAAACTATGCATTGACAGGGGTAAAAAGCAACGTAATATCACTCAACC
AAGTAATTCTCTATAGTGTTTGTGAGTTCAGAAGGGCCATCAAATTTCATGTAAAATAAG
CTCTCATGCAGGAGGAGACACTCATATTTTACGTCTAATTCTGGAGGAGAAGATGTATTT
CTTACTTCCCCAGGAAGCATGATTGGTGTGTGTCTGTGTATCATGATGAGATCACTTGGC
GGGGCTGAGGATAAAATGTCGCTTAGGATAATGTGATTGCCCTTAAGGTACAAGGAGGTG
AATTATATTCCCTGATTTATAATCTGAAAATTAAAGACTCACTCATTTTCTAATTTAATT
CCACCTTCAATGGAACAATGTTCACTCTGAGCCAAATTGGCGAATAATGTTACTAATTCA
GATGCAGATGTAATTTCTATTCGGGGGGCTGCGGCGCGTGGTGATGAACGAGTCCCGGAT
GGATCGTTGCCACTCCTATCTCCCCGTCTCGACAATTCCCCAGCAGTTGTGATAATAACC
TGAGCAATAAAGGAGGGATAGGCAGTGCTACCCCGTTCCACTCCTCATACCCCAAGTCAT
CTGATACTTCATCTAATAGTATTTCTGTCCTTTCCTGTGTCACTCTGTCTTAGGGCAGCT
GACACTGCGCTCCTTCCATACAGGAAAACAGAGTGCGGCGAATATTATAGATGTAAAACT
GCATTAACATGAAGACTCTTAATAACCTGCATAATTACTGCTGCCTTCTGCAATACAAAA
AAGTCAtcgcaataaatctgctgttaaaaacttgattgaatgcaggg
>NODE_131_length_591_cov_14.169205
CTGACTGTATACAATATGGCTGATTTAGTGAAGTTTGGGCAGTTAGTCACTTGACATGAA
TAGCCCTAAGAGGTTAATTTACCTGTCACATTTTACGTGTAAAGTCAATCACATTTGTTC
CTACTGCACATACTGCCTGTACTGTAGTAGAAAGCTATTTAGCAGGGGATGTTGCGCTGT
ATGAGGGTGATAGGAGTAATCAAGGAGAGGAGGGGGCTTCTCCATAGGAAGTTCCTGCAA
ACAGAGTGCACCCACTTTTTAAACCCCATTTGTCTTGTTAATGCTCCCCTCTGATTACCT
GATTGCACTGGATGACTGTGGAGAAATCTGATTGCGTAAAATTATATAGAGCAAACTTTT
GATTGGGGAGGGATCTGGCGAGCTTGCTGCCACCATTGACAGGCTTTGTGAAATTTGGCC
TCGCTGATTTGAAATCAGCTAAGTGTCACGTCCCGTAATTGTAATCAGAACTTAATTTTT
TATCCTTGTTCTCTTTCAGAGCACAACTTTTCTCACGCAAACTTTTAAAGCTTGAACAAT
ACTGCAGCCATGTTCCACATACAATAAGGAAAAATACAAAGCGATCTTTCACTGAGATAT
AATCCACATCTATATGGCTCAGTGACAGAGCATGTGCAGTGTGTACTTATCTGTGTTTTA
AGCAAAGCACACAATGACTTCATTAGCTTCCACTCAACAGtttaacatattaatttgacc
gcatatgcaggtaat
>NODE_132_length_495_cov_14.442424
TTGATTTGTGGATTTGCTCCCTCTTTTTTTCTCTCCATTTAAGTGAAATAATGTATGGAA
GCAATCTGGCGACAGACATTTTGGAAAATCTATTTGAAATCATTTCAGTTGAAGCCATGG
CAGTTTGTCTTCTTAGCGGAGAGGAGCAAAGTATAATTGTCTGCAGTCTAGTAAAACACA
GTATAACTGCCATCACACTTGACTGAGCTTATAGCCAGCTAGTCCCATGGCCTCTAGAAG
ATAGAGCAGTTAATGTTCCCTTTTATTTTAGAGGATATGTCACTTGTATCGCAGATTTAT
ACCATGATACAGCAATTTTGTCCAAACAGATGGATAATGGTGTCACCAGCAAAAAGCCCT
GTTTTTATTGAGTTTAGAGCATATTGTTTAGATAGGGGACTGTGTTGAACAGCTCCGCCA
GCTCTTTCTCCCTTTATCTCTCTAATCTTGCCAGTATTAGATTTGATCATTTTTGTTTGA
AGGAGGAAAATGTGGCTGTAATGGTTTCCTAATAGCAAACACAGGGGATACAAATCCAGG
GACCCTGTTCTGTAGTGCTTCCATAAGCACCACTGATTTATAGAGGTCTTTATGACAGAA
AGGAAAATGATCTGCTGCAGGTATAAATCAGGTGAGGAg
>NODE_133_length_644_cov_20.006210
GTTCTGCTCTAGTTAGAAAAATTGTTTGAATCAAGTCGATGGCAGTCGGTTACATTGTGT
ATGGAATACTCTACCTGGCTTGTAACTGACTAGAACTGTGATGTACAGATGATGTATTAT
TAAAATCTGAAGCAAGTAATGCAATGATATTAGGATACAGTTTTTGTATTTTTATTCTTG
TATAAGGTTATTTGATGGCTATTGTTTAGCCTATAGTTCATTCTGTGTTATTTAAATTCT
AATATATGAATCATATTTGGATTGAAGTCATGTTCAGGGGCCATGTTGTGTATGTATTGA
GATGTAAAGCCTTTGAATGTGAATAATTATTGTAAACTATAATATTTTACAGCTTTTTTC
TTACTATATCATACATTTTCTATTTGCTCAGTGATTTAATCATATTCTGATAATTTAATG
AATCTGTTCATTCTCTCTCTGATTATTTGTGCGCTAGGTCAGTAGATGTTGAATGATGAA
TTTTCCACTTAATGCTTGGTAGTCCAGTAATTAAAGCATGTAGGGATTTAGGCATACAAA
TAAAGCCATGTGTCCTGTCTTCTGTTAACAACCATGACACAGCAGCAAAACAGCAGCAGC
ATTCAGTGGCAATGGCATCTCACATTTTTGCAGCATGTAAATAAAGTACCGGCCCATTAT
CAGCGTTTTATTTGTGTGTGTTGTGAAACTTAATTTTTTTTTTAAAAAAATGTGTATGTA
ACACGCACGAAGTAATAACACTCAAGGAAACGTCCGGTGTTTGTCAGCCGAGCTCGAAGG
GCTCCACt
>NODE_134_length_575_cov_13.048696
CTCCATAAACATTATTACAAAACTCAGCAAGTTACCAATATTACATTATCACCATACAGG
CTTGATCACAAATATTTAAAACCTTTGCAACAGTTACAACAAAACAAAAAACAAAATAAT
ACTCAAATAATTTACATGAAAATCTATAAAACAGCAAATTGTTCACAAATTATATTTTTT
TTCCAAGTTTTCATTTTTTTTTCTTTGCTTATTTGTGTTTTGCACAGTAACACAACACTC
TCACAACAAGATCATGGTCTTATTACAAAACTCCCAACAAAATGTAAATATTTCTAGTTT
TCTGTTGATACTTTCATATTTTGGTTTTTAAAACCAGAAACTTGTCATTGTATATCCTTT
CCACTGCCTATAGAGGCGCATAAAAGGTTACTCACACACACAAATACTTCACAGCACTTT
CTAAGAAAAATATACACTTACAAAATATGTTACAAATTGGCACACAAAAAATATACAAGA
TTTTGTAGTGTCAAGAGTTCATTAAGATTCCTTCTGGTAACAACTCTAGACAGTATATAT
AAAGCTCGGTAATCTTTTAATGAAAAGAGCAAAAGTAATTCCAACCAGTGTCAAAGAATC
ATGAAGTGAATACATCAAACATAACATTATAATATACATTCATAAAGAGGGTTAGGTACC
TAATCTATTTTGCATTTCTTTTTTTGTTAACTCTGGGAAAACAAAAAAAAAAATCTGAa
>NODE_135_length_602_cov_14.212625
CCTTTTTTATAGCAAAAATATCATGCAGTCTTTAGTTCCAAAAACCCCTGGTGGGATCTC
GTGTTTGTTTGTTTGTTTGTTTGTTTGTTTGTTTGTTTGTCTGTTTCAGGAGGAAAAAGA
AACTCAAAGCCTTGAAATTCTTCTCTCACAATTATTCTTAAACATTCAAGTCATCCTATT
AATACTTTGTACAGCAGAAAGGTCCTTCAGATTTCACACGTGTATATATAAATATAATAT
ATAGAAATATGCATATACATATGTTCAACTTGTATATGTGTATACATATTTTGGAACTGT
ATCAAAGCCAATTTAATGTGCTCTCAAAATATGGCCCATGATTCCTAGTGGGATGCACAT
CAATTCACATAGTACAACCAGTAGATTAGGTTGAAAAATCCAAAGGTGATAGGGAAAATG
ACCCGGGACCACTTGTCAATGGTGCTAACATCTGACAGGTTTGGGATTTTCAACTTGAGC
TTGGAGGAGCGTCGTCGTAGCCGACAGTTGGCCCGGCTCCGCATGGCACTGCGATCCAGC
GAGTGGTGGCTGAAGCCATCTCGGGGCGCCATGGGCTTCCTGAATTGGACCCCGGAGCTG
TCAAAGGACATGACCGAATTCCGAGAGTCACTGACGCTGCTCCCCACGTCAGAAGGCATC
ACTTCGTTGTTCATCTCCAGCGTGGTGAGGAGGATGTTTCCGTAAGCATCCACCTGCGAG
GAGAGCGAAGCGACACCGAGAGTCAg
>NODE_136_length_422_cov_2.369668
CAAAAACTCATGAAAATTTGCACACACGTGAGGACTGGCAAAAAATTTGATATTTTATGG
GAGTTGGACATGCATGTGGTAAAATGGCTCAACAGCGCCACCTTTAGAGGCTGTTTTTTT
GAAAAATTTTCACGAGCCGCAGTTTTCACCTACATCTAAGAAATTTGGTATACTTATAAA
GCATATCAAAATGAACAAAAAATTACATTACAGCCATACCCTAAAACAAACAGGAAGTCC
GCCATTTTGCATTAACTGTGACATTTTTGGAATGAACTCCTCCTAGGGGCTAATTCCCAC
AAAGCTCAAATTTGGCCAGTATGTACAACAGACCTTGTTGATGAAAAGTTGTCAACATTT
TCTGCACTACTCAAAGGGCGTGGCCGTGGCGACCCTCTGAATTTGGATCCTTCGCCATGA
GACAGGAAGTGCTGTGTAACTCCTCTGTACATGCTCCAATCTGGCTCAAACTTTACATGT
TTGAACACCGTGTGTCCCTGATCACATCCATATGCAAATGTCCATTCACAGTCATAGCGC
CACCTGCTGGCAATTcgttttacatt
>NODE_137_length_566_cov_12.946997
CAGACCTCTGCAGGATGCACATGACAGAGCGATTTAAAAAAAAAAAGAGAGAAAAACTTT
AAATTGATTTGGCAGTGCAGGACTTTGAGCATCCTTATAGAACACTGTTTAAAAGACTTG
AGAACTCATCCCCGCTGTCTGTCGAGGTGATCTTATATAGACCTATCTGGAGGAAGGGGA
GCTTAAAGACTTGAATGTGGTAAATGTTGCAAGGTAACTTCAAGTTGTTATGTGCAATAC
TTCTTTTGAACCTTTTTCCAGATAAAGACTCTTTGCAATGTAATTCTTTAATGCCATTTT
TAATTGCAGACATTTAATTAAAGAAGATGTTAATATGTTTTTCACAGTCATTTTCTACTG
TTATTGTAATCCTTTTCATGCTGGTGTTTGTAAAAAAGAAAAGAAATCAAACTATTTGTA
CTAATATAAATAATTGAAGTTATTTTTAAAACATTAAAGGTTTTGTGCTCATTTGCTTAT
TTTGTTTATTTTAAGCTACTGTGATTGATTGCATTGTAATTATTAGGTCAACAATGTATT
TAGCTGTTTATTGGTATATTTTTAATTGGAATGTATAATTGATTTTTATAATTTTGATCA
GATTTTTGTTATATTTTTGAGGTGAAGCTTTTAATATGTTAAAGTGTCTAGTTTTTACTA
ATTGCTATATTGTGCTCCACAATATATGGTTCACAttttctgaaggaaaa
>NODE_138_length_713_cov_17.646564
GTTACTAATTCTTCCTATTTGTAGTTTGAAATAAAGAACAGCGATTTCTTAAAGTGCCTA
TAGATAATGTAGAACCTTCCAAGATCAAACAGTAGGTCCTTATTTGACCTGTATGGTGCA
TGTTTGAGCTTATGCATGTATCCTATGCACTTGGCGGAGTGTCAGTAATTTTGTTGATGG
TATTTTGCTCATCTCTATCAGCTTACACTTTATCGCTCAACTTATCATCAAATATACACC
CATACACTCACATGCATCTGTGCAAGCACGCCGCACACACACATGCACGCACACACGCAT
GCACACATATACTTTCCTCCGTCTGGTGGGGAGTCTGGACTGCTCCGACTGACTGCGCCT
CACTGCCCTTGTGCAGTGGTGTGCCAGTTGTGCCTTCCCCCATCGCTGTGAATGCCACCA
TCTGGTGTGCCACGTGGACATCATAATCTCCCCTTAATTACATTAGCAGTGCAATCAGTT
ACTGCATTACAAGGCCGGGCGAAGAGCTTTTAAATCTTGGAGGAAATCATAAATAATTGC
ACTAAGTACCCAGCGCCAGATGTGCGTGCCAACTTGGCTGGCATGAGATAAATAGTAACC
TCAACAACGGTGTTCAGTATCCAGTCTGCAAACATTTTTTGGGCAGTATGATCCCCACGT
CCTTTGCTCTCATCCCTGTCCTCGTCCTTTCCCTTTGGATTCTCTCACTTTGTGTGTTAA
AGCACACTGAGAGGTTGGGCGCCTCAGACTGTATACTGTCTCACCTGTTGCTGTAGTATT
TCCCCGCTGCAGTGTGACTGATGGCATCCGGGAAACTGTTTGTAACAAGGTGTTTCACCG
CGTCACCATTCAGTCCa
>NODE_139_length_1178_cov_3.944822
CACGGAGGGGCCATCAAATGAGATACTCCCCTACTATGAGCCCTTGGATTTATTTTCCTC
TTTACAGTAGGTGGTCTAACAGGAATTGTCCTTGCCAATTCCTCACTAGATATTGTTCTC
CATGACACCTACTACGTAGTAGCTCATTTCCACTACGTCCTATCAATGGGGGCTGTCTTC
GCAATTGTCGCTGCCTTCGTCCACTGATTCCCCCTATTCTCAGGCTATACTCTTCACGAA
ACATGAACTAAAATTCACTTCGGGGTCATGTTTGTTGGAGTAAACCTCACCTTCTTCCCG
CAACACTTCCTTGGTCTAGCTGGTATGCCACGACGATATTCTGACTACCCGGACGCTTAC
ACCCTATGAAATACAGTTTCATCTATCGGATCCCTCGTGTCCCTCGTAGCAGTTATTATG
TTCCTTTTCATTATCTGAGAAGCTTTCGCAGCTAAACGTGAAGTTCTTTGAGTTGAGCTA
ACCTCAACAAATGTTGAATGATTACATGGCTGCCCTCCTCCCTACCACACCTTCGAAGAA
CCTGCATTCGTTCAAATTCAACAAACTTGGCAAGAGCACAAAACTCATACAGCCATTCCT
GCCTAATTTCCTAACGAGAAAGGGAGGAGTCGAACCCCCATAAATTGGTTTCAAGCCAGT
CACATAACCGCTCTGTCACTTTCTTCATAAGACACTAGTAAAATCGCTAATAACACTGCC
TTGTCAAGGCAGAATTGTGGGTTAAACCCCCGCGTGTCTTGCATCAATGGCCCATCCCTC
CCAACTAGGATTTCAAGACGCAGCTTCCCCTGTAATAGAAGAACTTCTTCATTTCCATGA
CCACGCCTTAATAATCGTATTTCTCATCAGCACCCTAGTTCTTTACATCATTGTTGCTAT
AGTAACCACTAAACTAACTAACAAATTTATTTTAGATTCACAAGAAATTGAAATTATTTG
AACCATTCTCCCCGCCCTTATCCTCACCCTCATCGCACTCCCGTCCCTTCGCATCCTCTA
CCTTATAGACGAAATTAATGATCCCCACCTTACAATCAAAGCCATAGGACATCAATGATA
CTGAAGCTATGAGTATACAGACTATGAAGACCTGGGATTCGATTCGTACATAATTCCTAC
ACAAGACCTAACAAGCGGACAGTTCCGACTTCTAGATGCAGACCACCGAATAGTAGTCCC
AGTTGAATCCCCAATCCGTATACTAATCTCCGCCGAAGATGTCCTACACTCATGAGCAGT
ACCTTCCCTGGGCGTTAAAATAGACGCAGTCCCCGGCCGACTAAACCAAGCAGCCTTTAT
Tg
>NODE_140_length_515_cov_6.809709
CATATCAGACGAGATTGTGGGAGGGGGTACTGGGTTAAAATCCAACTCCAATTTACAAAT
CTGAGATAATTTTCATATTCCCCTCTGAAGATTTTTTACATAGAAATGAAGGGAGTGGAG
GGTTGAGAGGGGCACAAGGAATCTTTTGAGACTGCAAAACAGCATAATTGTTTTGCTATC
CAATCGGGTGTTATACTACACATAATATATGGTTATTTCATACAGCCTCCAGACTGCCAA
GATGTTTTCAATTTGGCACGGCCCTGCGATCATGATATCACAGAGAAAAGAGAGAGGGAG
AGAGAGAGAGAGAGAGAGAGAGAGCTTCCAGTCTGGGATGGCCAGAGCAGTGAGAGGGCG
ATCATTTCGCCAAACTCAAAGGCTTTTTTTTCCCCCCTTCTCCCTCTCTCTCTCCCTCTC
TCTCTCTGGGACGAATAATTCCACAGTTGCTGAGGCACTGAAAAAGCAATCTGCGGAATA
CCCCAGGGTCATGTCTGTGGCCGGATGATTTGTGTGAAATGTCATACATTAAATATAAGT
TTAACATTCAGCCCGGTGCACTGTAAAACTGCCCTGTCGTTGCCACAGTCCGCCATTTCC
CTCTGTGCAGGGAGGGTTCGGGTTCAAGAAAGCGGTCACAAAGGAGTTGGACACACAAa
>NODE_141_length_509_cov_15.917485
CAAGAGACTGTGTGTGTGTTTGCATGCCCGCTGTTTGTATGCATTATTGTACGTGTTAGT
GGAGGTGGCTGGTGGCGGTGTACCAACTAGTCACGGACCTGGAGGATTAGATTTACCATT
TCAAAGATGCCTGTGTTTCTAAAGTTTACACACATACATGCACACAGACACACTCATACA
ATCACCCACCCACACACTGCTTCCCCAGCTTGTCAACGTGCAACGTGGGCTGTGGAGGCT
TGTGCGAACAGATGGGAGGAACCAGCATAAAATAAAGTTAAACTAGAACAGAATGACTAT
GCAAGTGGCGTGGCCGCCCTTTGTTTGCTAGGAAGGTGATCCTCAGCAGCTGGGGATGAT
GGAACGCATGATTAAAATTACCAGAGGGAATGATTAATATCTCCTTAAAGCACACACTTC
CAGCATATCAATCATCTCATTACACTGGAAAAGTTAATTGTGTGAGGGGAGGGTTGGGGC
CCCTGAACCATGAAAAAGTAGCCCACCCTTCGACATGTTTACTTACACAACAGAACAGAC
CCAATAACTCCATGTGTTCTGTACTGTGTTTTGAGAGTTTTAACTGTTTCCACTGAAACA
GGCCCCTCTCAGCAGGGGACTTAACAGTAACTGGAATTTTTTTACGAACTGGc
>NODE_142_length_679_cov_11.603829
ATGACTTTAACCCACTGCCACTCCTCTAAACCCATCACAGTCTTGCTAGTATTGGAGCTT
GGCAATGATTTTCAGAATGTCATATTAGGGGGGGATGCCTGCTGTCCCCACAGCAGTGGT
AGTGTTAGTCAGTTGATATTGCATATTTGGTTGTTGATGCAGATTGCGCTGCAACAGATA
AAGTCAATTCCAGGAAGCAACCTTTTTCACCAAAGTCAAGCATAGCTGTAAGACTTCTCT
GCTATCTGAAAAATAGGTTTGAATTGCATGCAATTTGTGGCAGGCAGAGCACTCCAATGG
AGGGAGGCTATTAGTGAAATGCCTTGCCACTGTCTCTTTAAATGCCAATAAATTCCCATC
ATTACAGAATCTGGCAGTTTTCCTCCCTGTCTGCAGCCTGGGTCTTTATCTCGCTCTGCC
TCAGTCTCTGAGCATGTAGATCTGGCCCAGTTAGATTGTCATACTTAACAAACATTAATG
ATTAATTTCCTCCACTGAGTCAAATGGGGCTAAAGGGATGACTCGATTCATCTTATCGCA
CCACAAATTAGCATTTCCCCATATTCTCCAGCATCAACTGTGCATTAAAATTCCACATTT
ACCATTCTGGGCACTGGCAGCTGTGGTGAAAGAGCCAAGGAGATCTTCCTCCTATGTTGC
TGGAGATTCTGATTACTTCTGTGTTATACAAAGAATAATTAATTCTGCCACTTTCTGCTT
GTTACTGTACATGTCTGACTGATCTGAGTGAAATTACTCACTGAGGGGTTATTTAAAAGG
TCAAGGTGGGTTTTTTTTATTTGCTGTGTTAAGTCCTgttcat
>NODE_143_length_760_cov_6.989474
GTGTTATGTGTAAATGACTGTTGAAATGATGAGACTGATGTGTTGATTAAAACCTATTTT
CAACTTGATTCATTGTCAGTGTTTCATCCAGTCTCTGGTAAATAGTGGCACCATCGGACT
TAATTAAAATTAAAATCCCCAAAATACACAATTTAGAATGACAAAACACATGAAAGCACG
CATCCGAGAAGCTGAAACCGAAGAATATTTACCATTTTTCATTTTGGATAAAAAACAATT
ATCAAAATTCATCGATTAATTATTTGTTTCAGCGCTTGGCTCATGTTCAGTAAAAATCTC
TAGAAAAGAATATTTTACACCATGTCAAGAGTTTATTTGACAGTATTTCAGAATATCTTT
CAGTAAACAAGTTTTTTGTTTTTTAGCAAAATGTAATATATCAGTACTGTCGCATTTCAT
AAAAATAGTTGTTCACGTCTTTGAAACTACAGTATCAATGATACAGTAAACCATATTTGT
AGGAATACAGCTGTACAAGGTGAATAGTACACAATTAACACTACACAGTTATACTTGATC
TCAATGGGGGATTCATGAACGTGCCATCCTTCACAGGTTCCAATAAGCAGTTTTTTTGTT
CCTGTATACAAAATCGGTCACAGCAGGCAGGGGGACGGCCTGGATGGAGACAGAGGGCTG
GGTGACAAATTCTTTCACCTTTTTCTGAACTTTGAACATTTGCACATACAGTAAACACAT
TTCTACAGCCTAATGGCATGTTGTCATGCTCCTCGCTAACACGTTAACCAGTTTATCACG
TGAACCACAGTTCAGTCAGCTCAGAAAAATCCAGAGCACGTTTTCCTGCAGCTCAGCCAG
TCCTGGTGATGCTCGGTGCTCGAGGTCTTACTAGTGTCCCAGTCTGCAGGTGCATTGCTT
TGct
>NODE_144_length_696_cov_17.178162
TCGTCCTCTCTGTCTTCCTGTATTTTCTTCTCCCCCCCTCTCCATCCTACTTGTTAATTA
TTTGCTTTATTTTGTCAGCGAGCTGATGAGTGACTTCAAAAGGAGGATGGAGCTGGACTC
AAAATACAAAAATGGCTTCCTCTCTGTTGTCTTAGACAATAATTATGATTTGCCAGTTAA
GCCTAGACTACAGCAGAGGGATTGTAGTTTAAAGCAGAGGCTTTGGTGCAAAAAATGCAT
TTATAGCCCTTTGTGAGGCTCCTCATTATGTGTGGGCCCGATTCATTAAGTAATTGGTTT
GCAGTTGTTTACATGAGTATTAAGGCCTTCTATTCAGGGCCTTTGAGAGATACATTGTGC
AAATGTTGCATGTTATGAATGCAGAATGAGAGGCGGGGGGCCAGTCCTATTGGCCAAACA
CTGCACTCGGCTGAAAAGCGAGAGAAAAGCACTGGGTGCTGCTTTGCATAGCAATGACTA
GGGCCTTAATAAGCTTTACAGATTAAATACATGCAGTCTATACAAGATGCAAAGAGATAC
TCTTAACACATTTATATGTGCTCATTTCACTATTATGGAGTTTGAGAGAATTGGGGTCTT
TCATATTCTTTTTTTTCTCTGTGTCTCTCTCTTCCTTGCTCTCTCCCACACAGTGTTTTT
CAGTTAGATACTTTTATGGAATGTTCTGTTTATTGTATTATAACTCGCGGGGAAGCGACT
GATCTGCAACATTTATTAAGGATTTGTTCATTAGAAATCTTTTGCTGTCTTTGTGAGTGG
CAAAGTAAAATCACTTTGTGGTTGAGTGGGGATGAAAGGAATAATGCACGAAGGAGTGAg
>NODE_145_length_581_cov_6.633391
AAGTGTGACGTCTATGGGTAACACAATGCACGATGCGAATGATCATGTGAAGGCTTCTGC
ATGGTCATTGCAAGCATTATCGTTGAAATGTGTTACTAGGACAGAGGTATTAACAAGCAT
GGCCATCAACAGTCATACATGAAAATGGTTTCAAATAGCAAGGAAACTTAAATGGACAAA
CACAGTTTTAAAGCTTTAAAAAAGGGGGATATCTCTCTCTCTCTCTCATTAAATCATAAG
TCACCAGTACATACGATCCTTTGGCCAACCTCTTCATTCACTAACACTGAAGGATGGAAC
GGATGGAGCCAAAAAGCGTGCAGTTGGGGGGAATTTATGAAAACCTCGTTCCCTACCCCC
TAAATTTTTACACTTTCGATCCCATATACGTTGTAACCTTCCTTATAAGTTGCAAAATTC
TGTGAATTCTGCGAGGAAGTTGGGTTAATATTCTGTGCATTCTTTGCCACCTTCATTCGT
TTCGCCTCGGCTCGGGACTTGTAACAGAACTCAATCAAGGCCACCAGCATGGCCAAACCG
AGTCCTCCGACCAGAATGTAGAAGACCCCAGCCACGTTGCTCAGGCTGAGGGCGCTCGTC
TTCTCCTGCGAAATGCACACGAGACGGGGGTCAGCGGCGGGGCAAAGGCGAAAGGTCAAA
ATATTGTAAATAAATAAATAAATAGCTAGATAAATAAATAAATAAATAAttgaataaata
aataa
>NODE_146_length_548_cov_23.914234
TGTGCCTAAATAACTAAACAAATTGCCCCGGCAAGATGAATTTCAACCATAATTTGTTAC
TGTCATTTAAAGAGGGCACTCCACACTTAATGTTGGTTAAAACAAGCAATTTCAAACAGA
GTGCTGGAAGAAAGTGAGAACTGTATTTTGTTTTTTTACGACCACCATTTAACGTGCAAC
AATTCACCTCCAAACTTGTTTTCGGATTAATGATCATCAAGAAGCACTTAGTTGTGTTTC
CTTCAGATGGGAACGTGAGGTAAGACTTTGTGGGCAACACAGTTAATCACACAAAAATCT
AACAAAAATCAAAAATGAAATATTTATTACAGCATTTGTGACTGAACACCTTTTAAACAT
TACGTCACAGTCCTCATACAAGTATTTAATGTATTTTTGACAAAGCTTAAGGGAGACGGC
ATCTTATCATCTAGTGAGGAACACGTGCTGAAAAAGGAAGGAATTCATGGACATACAATA
TCAATGCCACAGCAGATCTGAAACTAGCAAAAACATTCTTTTTCAATTGAGGTAAACACA
TAGAATATCTAACATGAAACAATTAATAGACTGAACTCTGTACGAAGTTTGTTACAATAT
TCTCTCAGCTTTTTTTCCCCCCAAAAGCATTGAGTTCATAATTTAAGTTTTTTTTTTTCC
TTTTTTTTCTTTTTTTTTCGTTTTAGGTTTTT
>NODE_147_length_447_cov_11.069351
ATGAACAGTGAAGTCAAGCCTTAAATCTGGCTGCATACCATGTGACTTGACATGGAGCAA
CCAAATGAAAGAGAAAGTGAGAGAGAAAAAAGAGAGAGAGGAGGGAGAGAGAGCAGTACC
CCCATAAAACCATCACTGCTTTCAGTTCAAATAGGTCCTATCATCTCCATGACAACAGTC
GTAATGGTAACATGGAAATATATTAATGTAAAACCATGGCAACGTTCTCCAATTGAATTA
AGCAGCACCTGTGCACATTACAGAAGAAGATAAAAGACAAAAGGAGCCAGCTCCTGCTTG
CCAAGCAGCTGTGGCTTTCAGACCTTAAAAACCCATCTACATTTCCTGAACACATTTGTT
TTCCAATGTTTCTCTGTGGCAAATTACCATAGCGTTGAGCAGTTTTTGAGGGGTTTTCTG
TCCTATTTGTGCAAACAGATGAGAAACTGGATAATTATGTTCTTTTCTCTTTTTTTTTCT
CCTCCCTCCCGTCGACTGTAAGCCTAGCAGTGACGGAttaagagtatgtgtgttttacca
ttaaatcgcataatggcgggacaatcattctgataggtaaaagggcacggt
>NODE_148_length_344_cov_10.261628
AAACAGGAAAAAAAAAGAAAAAAAAGGGGGGGGGATAAAACGGGATGGGGGGGAAGGAAG
GAAAGAAAAAAAAATGCATGAAACATGAAACTCTGCAAATTTGACTTATAACAAGCAAAA
TTACACCCTGCTGTCATTTAAATTATGGCTGCCCTCTATAAAGGTGTCTTTTAGGTGCAT
TAATTGAATTCGGCACTATTTCCCAATAATAATCTGTAAAGTTCAGCCGTCCATCCTTCA
TGAGATCCCTGCCGCGTACCAGAGGAGTATCTATTTCAGTGGCTTAATTTATTTTCATGA
TTCGCCGATAATGACGGCCATGCAGGCTGTACATCAGAATTAACCTTCATTTCACTGAGG
TATATTACGATGACAGTCCCCGACACATTTCACCTACACAAAGGGCATTCTCTCCCCTCT
CTCTCTCTCTCTCTCCCCTCTCTCTCCCCCCTTCTCTTCCTCTCACTTTCTCCCCCCTGC
TTCCTCTg
>NODE_149_length_750_cov_8.873333
GTATCTTTGTCTCTTTTTTTTTGTTCTCTCTCTCCGTATCTCTGTGTCTATGCTCAGCCC
ATTAATTGTGCCCGAACAGTGCCACATGCCTCAATGAAAATAAATTGCTTTTAATTTAGG
CTTTCCTTTTTGCCACGGCCGGCATCACTTAATTTCATTAGCTCTGAACCTGTAGAGCGC
TTTTTCAAAAGCGTCATCTCATGGACGCACTTGAAAATGAAAAGAAGCCTCTCTTTTTTT
TCCCCTCCTCGCTCCCTCTCTCCTCTCTCTGCGCTCCTCAATTAACAGAATCGTTTCCTT
TCAACTAAAATGAATGTTATTGAAACCAATTAGCATGGACTGGAAAATCTCTCGTTAATG
AGGGGAGTGTGGGTGAGTAAACAGGAATGAAAAGATGAAATTAGAGAAGAGGCTCTTCTT
GTTGGCCTGGAATAATGACATGCTTAGTCGCCTAATTGTCTGGTGAAAAGCACCGCTGCG
ATAGTAACAGATTGCGGTGTTCATTAGGCAGCAATGGGCCACCTGCTGCTGGGGCGGCGA
GCCCGCAGTCCCCGTACACGTGTTTATCCCAGGGGGCACTTTTTTTTGGACACGACGCTC
ACTATGAAAAGCAAATGAGCTTGCCAATATGCTGCAATGTTGTGTCCTTATTGCCAAGGC
ACAGAAGCATGATATGTCAAATCAAATGAAATGAATGAAACCCAATAGTGTGAAGCTGGA
GGGTTTCCTCTTTCTTTTTTTGATGATGTTTAGTGGGAAATGACCTATAAAAATACACGG
GTTAGCAAAACTATGTAATTTCATTATAAAACCTAAAGATAAGTAttctattcatcgttt
ccgttgtcatatctcatcacagagctcttattgctgcttttgaggcctagtttg
>NODE_150_length_539_cov_14.339518
AAGCCCCTCAGGTACACCCCCGATAAGAATCTGCCCTCCACATTCACTTACACTCAGTCG
ATTTGTACCGTAACCCCGCTTCCCTCCTCAGGTTTCCACAGGGTTCCCGTGACCGCAGCA
GCCGCTCAAACTTAACCAAAAAAAACTACTTCCTCCCTACACAGGCTTTTAGATTTTTAT
TTTGGGAAGCTGAGTCCACTGTTTCCGCTGTTAACATGCAATGTATCTTCTATGTATTTC
TTCTGCACAGGGCCAGTAATGTGAAGTGGACATAAAGTAAATGCTACATTGTCGAAACAA
AATCCTTTGTTAAATGTTTGGATGCAGACGCCTTGATGAAGATCTTAAATTTCCTTGGTT
TGAAAGTGTTTCACATAGATGGCAGATTACCCGGCGAACACGTCCTCCTTGATTTTTTTC
ACTATTTTTGTTGTTTTGTTTCTTTTTCTTTTTCTTGTAAATGCTTTTGTTTTTAGTGAG
GTAATTATACATATGGTCATTCCAGCCCTGTATTCTACATTAAATGTGGTTAGAAGTCAT
GTTTATTAAACTGTAGACATTACCAtgtaaatcatctcagttttaaaaaaaaaaaaatgc
tcttgcctgttgtgtttttgcaataaaacaaactgaaacctcctgtgttggtaagttggg
gtggttttaaaagcgacaaaggg
>NODE_151_length_145_cov_5.241379
AGTGCTAGAGACATGAAACTTGTGTCTACCCCCCCATTTGCTGCCGCCGCGATCGCACTG
AGCCCACTCCCGAGTCTCTACGACGTCAGGAAGTGGGAGTAACCTGTGATTTTTTGCTGT
ATCTCGGGACGGGAAGGTGGTAGACACTCGGGACTGAGACCGGCGTCTTCGGCATAGCCA
AATTAGGTGGGGCAGGTGGCATTTCCAGGTGTCTAGCACGTCTGGTTGCCGAGATATTGG
CCAAAACGTTCTCCCATTCACTGACAATGGGACGTGCATAACGCAGCCA
>NODE_152_length_506_cov_11.199605
TCTCTGTTTTTCACTTACTTACTTTAAAAAAAAAAAATTCACTAAAACACATGTCGGCCA
CCACGTTCCTCTCTCTCTCCTCCTCTGTACCCGTCTCCTTCCTCGACTCAGGACCCCTGC
AACGCTCTGCTCTCCTCTCACCATCTCATATCTCGCACACAAACACATACACACAAGAAA
CACACGCGGAAACACACATTTCCACTGCCACCCGCGTGCATTTATTTATTCGTTATATTT
CCTAATTCAGTTTGACGAATGAGTGACAGCTTGACACTTCATTCGGCAAGATTAATAGAA
CGACACAATATTTACGTGGCAGAGACAGCCAATTATCCCACCATCTATCATCCAGATTAT
CTTTCTGATTGAAAACTACTCGTCCATGTAATCGGAATTATTTGGAATTAGAAGGGAATT
TATGGCTTCTTGTGTCACTTTTCCTGGACGGTGGTAAATTAGAAATATTAGATACATAAA
GAGAGTATAGGAAATGGGATAAATAGAGGCCTGGAATTAATGCCACACATTTCCTTTTTT
ATCTGTTTGCCAGTCTCTGTGCCTCTGAATGAACCCCATTTTCCGTCACCATTTTATAGG
TTATCATCTCATATTATTAACACATACTGTCGGCTGTACATTGTGGTGAt
>NODE_153_length_402_cov_4.360696
ATTCATAATCGTACTGGACATTTAGTAATTTCTGAAATAATAAAGCAATGAAACCTGCAT
ATTTTCATTAACAGTGCCAAGGATCACAAAATGTACTGACGCTCACGTGTTTTTAAATGC
TTTTTAATGTAAAATTGCAGGTGTTCACAGATCCCAGCAACCTTCAGCGCCACATCCGCT
CCCAGCACGTGGGGGCTCGCGCTCACACGTGTCCTGAATGTGGCAAGACCTTTGCCACCT
CGTCAGGCCTCAAACAGCATAAGCACATCCACAGCAGTGTCAAACCCTTTATCTGTAAGT
AAGAGCTTTGGAAGTTAATGATCGCCTTATTCATGACAGTTCATCATTTATTTGACCCTT
CTTCTTCAGTGCAGTGTATTTTTTTCTATGTACAGCAATGCGTTTACATCTTCTGAGCCA
AACACACAGGTCCAGGGATCCAATTTTTATTACTATTCATTTTGATTGTATACTGTAAAT
AACTGAGCCTGTTTacctaagcacctttttatcaaactgaaaacattaagacatacttta
aattag
>NODE_154_length_665_cov_6.263158
CCCTTTGAAAGAAAATTAAACAAGTACCTCATTAGCCAACGCTTCAGTGCTCCCTGGAGG
TGGCCACTGAGCCAGGCTTTTTAATGAGCTGGGAACTTAAACGCTGCCAAAGTTTACCCC
GGCCTTGCCTTTCTCTGTTAGGCCACTGGGAAGAGCCATGCCCTCCCCCTTTGCCCCTGG
TCTCCTCCACCCCCATCTCACCCCGGCCCTCCTCTTCCATTGAGGGCTGCTCATGCAGAG
GAGAGAGAGGCACCACGCTGATTCCCTGCCTTTCAGCTCCGGAGAGGGGGATAATGCTGT
TTTTGTACCACGCATCCAGAGGAATTATGTGCGCTAATTTGATTAGGGGAAGATTTGATT
AACTGGAAAATGAGGGCTTTGCTTAGACTTTCACACGCTTAATTTATCCCTTGCAAAGCA
GACGCAACATTGTGTCATGAAACTCAGAAGGCATATGAGAAGCCCATTCACCAGCTAGAT
GGCCCTTTCAGACTCAACAATATCTAGGACTGCCACGGTTCAAATTGGGATAATCAGTTT
AGAGCTTTTTGCCTGGCCTCAGAATACAAATTGCATTTGGCATTAACAGTGAAAAGGTTC
AAAGGATAATGAGATTAATGTAGCAGGGAATTGAGCTAAGGCAGAAAATTTCCAGAAGAA
AATGCAAAACTAGTGGCATTGTTGCACAAGGTGGATGTGAAGAATTTTTTCCTCCTCTAT
GATTTATGTTTGTGTGATTCCTACTGTGGTTGCTGCTAGGAGATTATGATAATGCTTTGG
CAGCAAATGTCAATCAAAgatgcagtgtg
>NODE_155_length_523_cov_14.311664
GAATATAAGCACTTAAAGTTGAGTCATTTTAGGGATATAGATATTTTCCATTTTCAACTC
TGACAAAAATGCAGTGAAATAGAGGGGCCATTTTTTTCTTTTTCGATTTCTGTCTCGTAA
ATCCTTTTCAAACGCAATTCCCATTCTTCTTTTGAGGTCTTTTAAGTCATTATAAATGTT
TTCTCTCTCCCTCTCTTTCTGTCTGTCTGTCTCTCTCCCCTCTCCCTAGCTTTAGTCTTC
TTGAATAAAATAAGTGCAGATTTGCTGGAAATCAGTGGCTTTTGTGTGTGGCTGCAGGAG
CATGGTGAAATGTTTGGACACTAATACCCATTCATTTCGGTAGCGCCATAAATAAAAGCT
GCCAGCTATGCGGCTGCCGTGAAGTGGTATTCTTTGGTGCCCAGCGGGATGTCCTGTTCA
CATTAGCGCAGCAGGGAAAACTGGCCGGAACAGCCAGACAACTAAATCAAGACATTGTCA
ACTTCTGACAAAATTGCTATGGGGGGAGAACCAGTTTTAAGAGGGGTTGTGCATGTCTGG
TTGTATGCATGTTGCAGTGTGTGTGTGTGTGTGtgtaagacacagagagaaacagacagg
gagagcaatagaaagagagaacaggggaggcacgagggagagatatatcttttcaaaatt
tagtata
>NODE_156_length_514_cov_8.756809
ATATGAAAACTGTGTTGTTGTGCTTTGTACCAGCCTGTGGGAGTTTTTAAACAAGCCCAT
ATGGTGGTAGCCACCAGCTTTGGAAAAGGCGGGTGGGTTGGGGGGTTAGCCAGGGCCAGG
ATTTCACACAGTCAGTATTGAGTGGGATTGAGGAGGCGAGCTCTTAAGCTGTCTTTTCAG
GCACAGCAAAAGCCCTCCATCTGGCCTCCCCTAAAACTCAGGGCGAGTTTACTCAGCTCC
CTGTCGGCTGATTGGGCCTCCTGAAGCAGAAGTAACAGCATCAATAGTGTAAACCCTTGC
CACTTGAGAGTATTACATTTCTTTTCATGCTTGACTTAATCAAAAGTGGGGAAGTGAAAT
TTACACCTTTTTGATGTTCTTTTTTCCCCGCTCACTAAGAGGGGCGATCTTAACCCATTT
GATCTTCACAAGCGCCCACTAAATGGCCAAATATGCCAAGCAGACGGAAGCAGACGGTTG
GCAGTTGCCAGTTTGCGCAGGGTCACTGTTGGAGCACTCCATGTGGTGGGGCAGGCAACC
TCACAGAAGGCTCCAGTCTTCACAGAGTCCAGCCAAGCTTCTGTCTGGAGGCCTACTGTC
TCTTGCTCactgtccgcacccagccaaaaatcaatccaccctcatgctgattctctct
>NODE_157_length_449_cov_9.850780
CGTACGCACACACACACACGCACATCCCACACGTCTACACGCATACACATTAAACAATAC
TCTAATTACAACATTTAGAACTCCCCCTTGCCTCCTGCGTCTCCCCAACCCCCAACCCAC
AAATCTGTGAATCTGGAATTGAATTTAGCCCAAGTTGAGGGCTGCGCTGGCATGAAAAGA
CTATTTGATTAGAACGGCAGTTGTTTCATTTGTGGTGCAGCAGATTGCAGAGCCTCTCTA
TCCGGTGTGCAATCTGTATTCATTACTCGGTGTAAAAGGATGATCCATGTCCTGACACCA
GGCTCATCATTTCATGCAGATGCACAGCAGCTCCACAAGGCCCTTACCAAGTCACCATAA
AATGCCTCCTGCTGAAACCTCAGCAACACTCCTCTCCTTTCTGCCCAGCTTACCACTTTC
TCTCCCCTCCCTGGTTTTGCTAGCTGAGCCCGCTTCTGTCCCTGATTACTTTGTGACCAG
AAATGACTGAGACTGTGATAAATGGACGATTACTTGGCAAGTTTCGTTTTACTTCTTTCA
GATTCTGGACGCACTGCGCACATAAATCAGAAATATTAAATAAGTAAatgtat
>NODE_158_length_899_cov_11.159065
CTTGCTATCGTTGTGTTATGGCCACATGCACAGAGGCAGCAGTATGTGAGAAGCCATTTC
AGACAGGAGGTTAAATTTCCAATGAATTTTTAGTGTTTTACAAGGGCAATCTTCTCGTGT
GAGAGTATTGCTTATAAGGTGTGACTCTTATCAACACAGCACAAGCTATGTGTTTATCAC
AGACTTAAAGTCATACGCCCGAATCTGATGTGAGGTCCAGCATTGCTACAGAGGCTATAA
ACTCTATAAGGGAGCGAGAAGGGGAGAAGCGGTATGATAACTCAGAACGTCCTGCTGTAA
TTATGGTATTCATGAAAAGATGAAATTGAGTGCAGACTAAATCTGTAGCTGCAGGCAAAA
TCAACAGCTTGGCATTACTCCGTGACCCCTGTCTATCTTGAGGATACGGCAAACATACCA
AAACTTTGCTGTTTTTTTTCATCAGTCAAGAGTGAGGGAATGAAGTGCATCGATTGCTTG
TGATTATTAACTAGACTGAGATAAGCCCTCTCCTTATTATGCAGATTACTGAGGCTCCCC
GCTCCAGCATATTGTACAGATGCAAGGGAGCAGCTGCTCTTACAGATGGTGGGTACACGG
ATCTATCATTATGCCTCCATTGTCTCCACTTCAATTGTTTGGGGGACAACAGAACTGCAT
CAAAGAGGAATCCGACTGCAATGAATTAAGAAAGAGAAACGAAAACCATCAACTAAATTT
ATACACCGGAGGCCGTGGAATGGAGAGGAGCGTAAAGCTGGAGCTATTTCATATATACAA
CCATGGAGTCACCCAGTCATGTATACTGTAGCCAAATCTGTTGGATGCAGCACTGTGCAC
CAAACATATGTTGTTTTCTTTATTAACCAACAGATATTAATTCAGTACGCAGATATTAAT
TCAGATATGAAAAACAGCTTTTAGCAAAATACGTACAGCTAAACAAATAAATGAATAAAT
AGATTAAATTAACACTCCAAAAATATCGAGCTAAAACCAACTTAAATTTTGATTGCATGC
ATACATCTCCTAATTAGTGTCAg
>NODE_159_length_430_cov_13.520930
AACAGATCGACAAAAAACTAAAATATAACTTCTGCTCTACACCACTGCTATATGATATTG
TGAAATAAAATATTGACTTCATAAACACAACAGTAGTAAAAATAAACCTGTACCAGACTG
TGTTATGCCTAGCTGCAAGCATCTACGCTTTAAAAAAGTAAGGTTGAGTGTGCAAGAAAT
GTGAAATTCACAGAGAAAAAAAAAGTATTCCCAGCATGTTGCAGAATACCAATATCCTTA
AGCAGGCGGGGTTTTTGATGTATAGACTCCTGCCAGTGAATTGTACAGATGAGACACTTA
AGGCAAGACAATAGTGTTATAGATTGTGGCAAGAGTTAAATCAATAGACCTTCTGAGGAG
TAACAAGACACCCAGTAGCAAGTGCTACTGCTTCACACACATAGGAGGGGCTGGGAAACA
AATGAGGACTGGCAGACAGGGGCTAAGACCTCAGTGTCACTGACTAGCCATTAGATGTTA
GTGTGTATGCAGCTGTGTGTCTGCGTGTGTGCATCCTTGGTCTACTCTGAACATGTGTTA
TGGATGTGTGTAAGTGTATGTGTGAATGTGTTTg
>NODE_160_length_479_cov_11.624217
GAACATAATCATGACATTATAAAATCAGCCTGAATAGTTACCTCAGGCCCGCAGACCCAG
CCTTCTGTCTGCCGTGCTCACTCAGCCTGTGTTTGAGTGTCAGCCAAGTCAGCTATGGCT
GCTCCAAAGAGCCTGAAGTCTGTTGGGGAGACGGGACATTCCAAACAGCATAACTCATTC
TTTACACCATCTCTGCTGCCATTAGTTAATTATATGCAGGTGTTTTCCTTTCTCAGGTTT
TTTGTTGTAGATCTAATAAAAATGTAACCATAAGTACATAAAGCCAGAAAGACAGCGAAA
AGGAAAGGGGGAGACAGTGTGGAGGAAGTGGCTGAATTTGCTGTGTGAAGCAAATTACTG
CCCCCATGTAGATTCATCAGTTCTCCCTGCTGGATTAAGGAAGGGCCTTTCTAATGAAGT
TCGCCCCGTCAAAATGAAGGGACTAATTCTGATTTAGCTGAGGTAATGAACTTCCCCTCT
CCTAGTGAGAGCAGCACCATGGGGTGAGGAAAGAGGGGTGGTTGTGGAGGGGGGGAGGTG
TGGGGGCAAAGGAGAGTGGCAGCAAGAGAGAGAGGGAGACAGGACGGAGATGAGACAGGA
GAGAGACATGCAACGAGGACAGa
>NODE_161_length_495_cov_2.608081
CAAACCACATGAAAACACACCACATACGCATCACAGTTGGAAATCTGAATAAATAAGACA
GAACAAAGATTTTCATTACTATCTGCAGCAGCAGTGAGGCAACACTCACTGAACCACTCA
TAGCATTCCTGTAATCAACACTCGTACACCTGTTGAAGAGGATTAGCATTTGAGCCCACT
TTCACGTCAGTAATCCTTTTTTAATATGCACTTCATGCAATAATGAACTGCTTGACTTCT
CTGATAGCACGGCTTGAATCTGATTCGAAGCCACCCCATGGCTTCCAGGGCTCCTTCTCT
GCCTTAGCAACTAAACTTTGTTCCAGATTTTTGTATATCGCCACCTCACCACCACCACCC
CACCTCCATCTCCTTCCTGACTTTCACCACTTGCTAAAGGAAGCACACATTTCATACGGC
GAAATCGTTACTCATCTTCTGGCGCTCTGATCTGAGTAGGCTCCGACTGATGACAGAGGG
GGCAGAGGGCATCATTTACCACACACATGCTCTACAGCAAAAGACAGATGAACAGGCCAC
AGTATTTTTCCATTTGTTTCCAAATCACGACAAATTTCAGGATTTAATGTTTGCTTGAGA
GAATTGTTCAATTGGGATAATATTAAATCattttgttta
>NODE_162_length_718_cov_14.008356
TGTGTACGTGTGTGTGTGTGTGTGTGTGTACGTGTGTGTGTTGGGTATTAGAGCGTTACA
GCGCCCAGCCCGGCTGTGCCCTGCAGGCCCGACCTTCTAATCATTATCTGTCTGTCTTAT
TACGCTCCAAACCGGGCCACTCTTAAATAAAATATGCAAAGGTTTCTTAAATGATGACCT
GAGGCTGCGCGCGCCGCCGCTGCTCTACATGCTGTTAATCTGAGAAATGCAAATTCCCTT
CATCTCGCACTCGCCTTTATTAACTTTTTTGAATTTAAAATTCCACGAACAATGAGTTCT
GTCAGCTTCTGAAATGATATTTTCTCTCCTCTTTTTATGTGCGCACGGAAGCGAGTTTAG
AGCATGAAATTACCAGGGGAAATATGAGCGGTTTCATCTCTCCCGCACAATTTAATTGGC
TGCTTTGCAATTATTAGTTTTTGCTGCTAAAGTTTTTTTCTACACTTTACTGTTACTGTT
TCCTTAAAGTGGCAGCTCACAACACTGCTTTATTTTTCCATGTATTTGTGTGCAGTTCCA
GCACTAACCATTAGCCAGCCGCTCTGATTGGACGGCCCTCTCCATGTGATTTGTGCAGTG
ATTTGATATTCAGATTTCAGATTCAGGGATGCCCAGAGTGGTTCAGGAATTTCTACGGCA
GATGAAAATCAGGCTCACACATGGAGTGAGCTTCAGACAGACCGACACACAAACTTAGGG
CTTGACTTTAAAATGCACAACATGTTTGACAGTGTCTGTGTCTTTTCCTGAATTCAGCTA
AAGTAAATTCTGCAGTTCTTGACCTCCAGATTTCACACACAGGAGGATGTCTAATTCCCA
ACTTTTTCATCATGCActtctt
>NODE_163_length_612_cov_11.323529
TGAATATTGCCAAAATCTCCATTTTGTTTATCCAGCCATGAAATGTCATCAAGATTGTAG
AAACAGATTAGGTTTCGCAAACTGTGAGAATTCAGAATGTGCCAGCAAAGCAGCTATTCT
GTGTGAACAAAAAGGAAGAGATATAGTGCACAAAAGTATCAAGCGCAAACATGTGAGCAC
TTTGACATTCAGCGTTTAGTTGGAGCTGACTGTCCCCGTGTAACATGGCACAATGTATAC
AACAACCGCTGACCTGTTCAGAATTGACCGGTCTTAAATGTGACATTTTCCCCAAAATAT
TATGGTACACCGTAAATGGTTGTTTTCTGTTGCCGCCGTTGAGTGGTCCACCATACTGAG
TCGCACTCTATAGACTACACAGACTCAACACCTCTCCGAGAGACCCAGAACAACATGTGT
TCCTCAGGAAGTTCCCATGCAATCCTGCATATGGCAACATTTAAGGGCTTCTTTTTTCCA
CGCAGGCTTTAACTTAATTTGCTGCCAAGGCATCGAAGAAGCAGAGCACAGTATAGAACA
GTATCGTGTTGGCCATGACCAGAGGGATGGATGAATGAATGTATGGCCGGAGCTCTGATC
CGTGATTATTACATAGTGTATAAAACAAAGAGCAGATATGAGTCTGGAGAATTATTTGTG
AAAGATAGCCAGAGTGATTTTATACTCTTTGTTTTTGTTTAGATTTCAAAACACATGTAA
GAAAAACCAACAATaaattgatacgtttcaatgggg
>NODE_164_length_291_cov_1.017182
CTGACTTCTGTGTTGTGAATTTTCTCCATCTGTGTGTGTCCACTTTGAGTTGCTTTAAGC
TGATCTGCTTTTGTTATCTGTAAAAATACGCTAAAAAGAATTCAATTGAATGTCCAGAGT
CTAAAAAGACATAGTCAGGGCTGTCCGGCCTCCTTTTTTCAATTAGCAGATACACTAAAA
ACTCTTTTCGTTTTTCTTCATGAATAGCACTGATGGGTGCGTATTTCCAGCCTAATTACT
GATCTGTATTTAAAGCAGCAGAGAACTGATGAAAAATCTGCACAGTAGGAGCTGAAATTT
cagcactcacaactagacaacatgtctctagttgatgtgggtcttattggattaaaacag
cgttttctttgtgtttttgccacattaaagtgtgaccactctgatgatataatgcagatt
tttgtcagctaatgt
>NODE_167_length_448_cov_8.939733
GTCACGCCCGCTTCCCGGCCCGCGGCCAATCAATACCACTTTCCTGTTTTAGAGGCGGGT
AATTATGAGGTGGAGAGATTGTGTGACCTCTCACCCCTGCTGCATTACTCGCCTGATATT
AAGATAAATTGCCTGATTTTGGGTAAACATATGCTGCAATTCAAACTGTCAGCACTGGTT
TGCTCAGGGATAATTTGTATTGATCTCCTGGCTTCTTCCCCATTTTGCTTACTGACCTCA
TGGATAATTAGAGAAAAAGAGACACGGGGAGGTAAGGCAGGGCTTGCATTTGAATACTTT
GCTGGAGAGATGAAGAGCACATGGGAGGGGGGCAGAGGGAACATTAGAGACTAATAGAAT
TTTCATTTTCTCTCATTTTCTGCTCAGATTTAGACAGGTTACATGTTTTGTTCAATTATA
TCGCTTATATCTTTTTTCCCTCTGCTTGTGTTACATACACAGAGAGGGCTCGCGCTCGTT
TAATTTCTGGGATGATTCAAATTTTACAAACGCAATGAGACAACAAAGTGACAGCAAATA
TGTTTCAAATTAAAGGGCCAATAAATAAAAGGAATTATCGCCATATGTGAGa
>NODE_168_length_497_cov_12.297787
TGGGCTTCTCCAAGGGGATGTTTGGCTTTGTAATTTCACCCTTGAAATTCGTGATTACAA
ACGGGACAACTTTTTTAATTTTCTCTTTTGTCTGGATTCAGCTGGCTGACAGTCTGCCCC
AGCAGCCAGGCCTTTTAATCAATCACCTAGATAATCAAATGTCACTGGCTATCTGCTCCA
TGTAATTACTTTTGCAATTAAAAATCAATCTCCAGTCACCCCGTCTAATTAGAGGGATGG
GCAGATCTTCATCTAGATTGATTTTATAATACATATTGACTTCAAATGCCATAACATTGC
CATATTCTCTCATTTTCATGCTGTGGTGCATCAAAACAAAATGCCAGGGATTATGGGGAG
GTGCAATGAGGGGCTGTTCCAATTCTGTGTACCAGGAAAAGGTCCCCAGTCTAGGAAAGG
TTCACCTTGCTTGCTTGTCTGTAATGACAACACTCATCCTCTCTGCTCCCATTGGAAAGG
GAGGAGGGACAATAGAAGTCCAATGATCTACATGACAGGCTACAGTCAGTGAAAAAAAGA
GCATAATCAGGAGCAGAAGCTTACAGTGTAGGGTAAAAATAGACTCCTGTCCACCACAGA
AACCAAACCTAATGTCATTCTGATAATGAtgtaggggtata
>NODE_170_length_503_cov_15.238568
CTGACTTTATTCAGGGGCCAGTAAAAAAAAAAAGGCATATGCTTTAGTAGACACAGACAT
GCAAAGCATTTCCATTCTTGCAGACTTCGTGTGGGTGAGTGAGTAACACTCCCTGCTCGC
GTGGCAGGGAAAGGAGATTGCTGGATTGGTCAGGGCAGGGAGAGATCCTTGTCGGTGACA
GCGTCGCTCCAGCGAGCTCAAAGCCACAGTAACACAGCCGAACAATCCAAACACACCCCA
CCAATTTTTAATTTCTTCCATTAGAATTAATTATGAGGCCGAAGGCAATTTGTGTACCCT
GTGTTTAAGACTGCCTACTGGATTAATTAAAAACTGGATGCTGGAAAATTAATGTGTGAA
TTGTTATGCCTTGCTATAATGAGCCATCCCATGCTATTACATAGTAGTGTACTATACGAT
CACCTTCAGGCCTCTGAACACACAAGGTTCATTAAAGAGCACAAACCTAGGCACAAGTCA
ACTTAAAGAATGCCAGCCTCAGCACATATTCAACAGAGCACACGCGAGCAGCGAGACATT
TAAATTTTCACCCAAAATACAACAAGGTGAGGAAGTCTGGCTTAATGACTTGGAAGAAAA
ACACATCTGTAAATAAATGACCTCAGTAACCTgcacttaaacctgat
>NODE_171_length_820_cov_18.286585
GTAACTGTTGCTTTATGTTTCAAACTTTGGGGCTGTGAGATAGAGACAACATGTCAGCAA
GTGGACAGCTGAAACTAGAGGCTGCATGGACCCTGTGTCAGTGTCCCCCTCTTCTCTGGC
CACACAGTCTTAAAGAAACCAATACGCACAGATGGAACAAACTGATCACAACAGAAAACT
TTCTCCCTGTCCATCGCTGCTCCCCCCTGCTCCCGCCTTCAGCCCATACCTGGCCTGAAT
ACCATTAGACCTAATAGAGCACGGTGTGAGGGACAGCCAATCATGATGGCGTCCCGTCAG
TGACACCGACATGTATCTTGGTGCTCATTATCATCCTTGAACAGCGCCAATTTACATCTG
ATGCTCTGACTAATTCTGCTCCAGTGTTGTCAAGAGGCATAGGAAGTGGCCTGGCCGTGA
TGACAGCGCGGCTGTCAGGAGCCCGTGGATGGAGGATTCCTCGGGGCATGATTTAATGCC
CATGTCAAGCCCCGCTGTCAGCCTCTCTCTCTCTCCCCGCTCCCTGCGCTCCTTCTCTCC
ATCCAGCCATTAGGATTCAGCCAGCGGAGAGATGGAGCGATAGAGCTGGCGATTGGCCTG
CTTAGGATTCACACTCTGGGCGAGAAAATAACACGCCCTGTTTCACAAGTGATTACCCTT
TCCCTGTAAACTGCAATTAAGGCTAAAAAAGAAAGGGGGCGAAGAGGTGATGGAAAAACA
AAACGTGTATGACCGCCAAGTGAAGAGGAAAACCTTGAGCATTTTCCCTTGATGGTTTCG
CAGCTGCTTGTTTGTCTAATTTCCATAGACAACTTTTCGGTGGTGTTTTGCTGAGTTGTT
TTGGTTTCTGTTTGGTTGTATAACACCCACAGAATACGTGCCCCCTTGCCCTCCCTCTTG
TAGCGTGATTAACATattgcatgatgtctctggatagttctcccttgcactatgcaatcc
tttc
>NODE_172_length_159_cov_3.968554
CAAAGGACAATGTTTACAAACATGTTTTGACTTAGGATGCAGTGTTTACAAACATGTTTT
GACTTATGAAGGCAATGTTTACAAACATGTTTTGATTTCACAGGACAATGTTTACAAACA
TGTTTTGACTTCACAGTGTCTTCACATATGATAAATATGAAGGCAAAAGCTGTTTCAATT
GACACTGTGTCAAGATACTGAGAGGAGACACCGTTTGGCCAAAGTGGCATTTTCAGCGCA
TGAAACGCTGTTTGAGAGCATAAAAACAGCACTCCTGCAGAGTTTCAATGACAATGTTTA
CAA
>NODE_173_length_585_cov_9.664957
GCTGACCTCAGTTGTCCTCATTTTGGCCACCGCCATTGGTAGCTGTTTCTCCGGCCTCTG
CTGGCATTAAAGCGCTCATGATAAGAGTTTTATTGTAGCAACTGTGTCCCAATTTGACCA
GAAACAAGAGAGAAGAAAGAGAGCAGGAGGCAGATAAAAAGAGAGAGCTTGAGAGGAGTG
GAGAAAGAGAGAAAGAGAGAGAGAGAGAAAGAGAGAGAGAGAGAGAGAGAGAGAGGGAGA
GAAGCTTTTAAAAGGATTTTGTCGGTTATTGACTGGTTGCACTCTTCAGCTAATAGCCAT
TTAAAGATTATGGGCCTGCTGGTGGAAATCAAGGCCTCCATTGTTTGCCTTATTGCATTC
TGGCAGATGGGGGCTGACACAACAACACGCAGCATCCCTCCGGGCACGCTCGCCGAGCGC
CGACCCTCCATCAGCAGATCTCCTATTGAACTGGCCCTAATAACTGGCCATGAATTATTA
ATCCATGAACCATATTGAAGACAGAGAGCGAAGAGGAAAAAACAAGGGAAGATTGCGGGC
CGGTTGCAGTGAGTGTGATTGGCGTACAGGTGCCAGTCGAAGGAAAAAAGGCCCGTTCAA
AAGAGTCCCAGGACGGCCATTTCTCGGAACGGGGAGGACATTCCGATAACTGGCACGGGA
AGATAAAATATATATTCATTAAATGTCAGATTGCTGATGAAATGGGTCCGATCCATTAGT
GGgtagcgg
>NODE_174_length_324_cov_6.558642
ATTACAGCTGCCCAACAAACACAAAACAAACACCGCATGAAAAGGAGCTCGGTGTTATTC
CGTAGAGCTGTCCTGCACAAATGTCGCACCAGCTAGCTTGTACACTCACACTGTGTGTGT
GCGCGCGCGTGTGTGTGTGTGTGTGTGTGTGTGTGTGTGTGTTTGTGTGTGCGCGCGTGC
AGGTTTTACAGTCAGGCTCAATACACGCATGCCAGCGCACACACTCACACAAAGCAACAC
AAATCCATACTAGCCACAGGCTCCTCTCCAATCTATTTTCTGCTCAGCTGGTTTTAAATG
AAGTTATTATGACTCATTAAAATGCCCACAAGCTTGTGGAAGTCGGCCAATTACGATTTA
AATTTAGCCTCCTGCTCTCACAACCTTATCTCCCCCCTGTACAACCAACCTCTCATCTCT
GCCTCTGCTTTTTTTTTCTTCCTTCCTTTTTTTTTTTTTTTTTTTTTT
>NODE_175_length_720_cov_5.686111
AGCAGTTCTTGGTGACAACTTTGTGCTAGTTATTGTGCAGCCTTATGGAATCACATGTAA
CTAATAATACAGTACTTAGAAAATTGAATAGAGAATACAAGGATGCCAGTTTATTGCTAG
TATTTTGTCATGTAAGACATTCAGATGAACTTAGATTTACAATCAATACATATGATTGAC
ATTAACCAGATCCTTCTTTTAACACATGGCATCCTTGAATATTTTTTTGCTTTGCTTCGA
ATAGTAATAGTTTTCCTCTTGATTAAAAAAAATGAAAACTAAATGTGTAAAAACACAAAT
GAATGAATAAACAAATAAATAATGCATCTCATAAGGCTACAATAAGAAAGTAAAATGATG
TTCCGAACCTGGAACCACTTAGCGTGGCGCAGAGCAGCCAGAGCGTCAAGGCATTTTTGC
CTGTCCAAGACGTCCGCTGGGTCTTTCACCATACCCGAGGTTACATCTAAAAATGGATTT
GAAGTGTCAAAATGGTGATGAGGAATGGGTGTTTGACCAGGTCAGCAAGGCTGGCAAAGA
ACAAACACATTGCCACACATACCAATATTCCATGACAACCAAACAATTGGTTGCTTTTGT
GTAATTTTGAAAATGTTACTGACATTACAAAAAAACTGACTGTACAAACCAACACATTGT
CAAAGTAAATGGGAAAATACAGATTGTCAGTGTATCGCATGTTAAGTCACTGTATACTCT
AAAAAGGGGGATGAATTTATTGACTCAACATTAAAAGGCAAATAGAGTGATGTGTTTGGT
AATCAACAATCTAATGAAATTGGGTTTAGGTGTgcaaatactttgaagccaataccactt
tatcaggtaattgtgattatcact
>NODE_176_length_479_cov_10.217119
CTGAGGCAGCCTGCAACACAGCATCTATTCTGTCTAAGCCTCTGAAGGACCTCTGGAGAC
TGTTGTGACAAACCCTTTGAAAGGACTTAGCAAACAGCTCCTCACCTTGAGGACTCCTCA
CTTCATCTATTTGTGTGAACGCTCAGCTGAAATGATGACAAGGTGCAGGGGTGCACAAGG
TGAGCTATTGTTTTGGTGTGTAGGAAGTGTTGTGTTGTGTCGTATGCATGCATCAGGCAG
TCACTTAAAGAAGTGCTTGCCGTTCCTGTGAATTAACGAGCAGTTGGGAAGAACAGGCCA
AGGCGGTGCCATCTGTAAATGTCACAGGCACTGCTTGCTCATTTTACACATCATTAAAGC
CAATATTCCTAACCTGTATCAGAGCAATCAGGAGCAGGCCATTACTGCGACAGGGGCCCC
GGGGGAACCACGACCAAACTCAGAAAGAAAAGAGCAGTGAGGAAGAGAAAGATAGAGCAC
ACTCTTTATCTCTCTGACACACACACACACACACACACTTCTGCACACTTCTACGTGCAC
ACGCACAAACAAACAAGCAGCACACCTTCTAAGAATAAACAAACACATGAAATCAGCACC
AATACCACTACcctaatagctag
>NODE_177_length_472_cov_6.059322
CAGTTAATATTTACAGTTGAAAAAAATGGGAGAAAAGGAAAGGATTTTGCCAGGGAATAA
AACACCCCCACCCACGTATACACACTCACTCTCAGTGCAGCAGTTGAACAATTGCTATTC
ACAATCCTATCCTTAATGCCTAAGTCCAACATAAAAGAGGGGAGTTTAAGAATATAGGGA
TAAGCCCTTTCAGCTTTTCTAAGTCTTAAGGCTGGTTTATGCTCCATGAATACTGAGCAT
CGGCAGCCAGTGCTGTTGCCACTCTAAATAGATATTACAATGATTTGGGAACAATGCATT
CGACTGATTCCCTCAGACACAAAAATACATATATGTGTATATATAGTGAATAGGAGGCAA
ACATTAGCGCTCCCTGACAATACAAGCATTTTTGATGTAGAAGGGTAGAGCAAGATTAAT
GTCTGAGCGAGAGAAAAGGCGAGATACCACTTTGGGTGTTTGCTGGGAAAGCTGCAGCGG
GAAGATGCTTTGAGAGTCTAAATCCCCCCCCGAGTACAATGCAGGGCTGCTGATACAACC
AACAGACACGGGGTCACCTCCCCTCAGGGAGACAATGGAAGCACAACAACAAACTGGAGT
GAggaagcaccgggga
>NODE_179_length_480_cov_14.652083
CTCTGGGGATCAGAAAGGGGGGCCAGCAGCCTGGGGCCCAGGGATGGCCTGTGAGGCCCT
GGGGAGGCCTGAAAGGCAGACAGGCAGGCCACACGGACTGCAGCACTAACGGCAGGATTA
CTGGCATAGTGACACCGACACAGCCTCCCTAAAAGGATCACAGCGGCGTAATAAACTTTA
TTAAATAATAAAACTTATTATAACTGTTAACCCGATTTAGTTCATTCTTCGCGGCTTACA
CACACACACAAAAAAGAGGGGTGGATATAATAAGCCTTATACCGTACATAAGGCAAAGCC
TACAAAAGCCATCGCCTTACCATTGACTTTAATTGGATTTGAAAAACGGGTTGCAAATTA
TAGCATTCTCTACTTGCAACTTAGTAAAATAAGTGTATAGAAAAGAAGGGGAAAAACCTG
TGGACTGAAAGTAAATTAATCTGCTTTCTGCCCATGCTTAATTAAACTTCCTTAATGCTT
ATAAGAGTTAATGAGTGAATTGATTAAACAATACAGCTAATACTTACCCCCAGCTCACAA
GCAGTGGTGATCAGCTCTCCTGTGGAAGAGAATAGGGGAGGAAATTAATGTAAAcccaat
aattattattaagagacaagtctg
>NODE_180_length_626_cov_8.987221
ATTTCTTGAGACATTTGCAGAAGATCATGAAATTGCATGAGTAATACAATACAAATCTGC
TTCTTCTTTTTTTTTATTAATTTCTTTGCAGCAGATTACAAGATTTGCGGAGATTTGATC
TGACCCTCTAGCACTGTTGTAGGTGGCCTTGACATTAAAGGCAAAATGAGAACTTTAAAT
AACCATTCCCACCAGGATCAGCTTTCTCTTTTTTTCCCACAGCAAGTGCTTTTGGAGTAG
ATGTAATGCTCATATAGGCTGACACAAGAGAGAAAAAAACAGGAATACAAGGGTCCCTCA
GTTAATGTATCATCATCTGAGTGGGTTTGGATTGGAGTTATTAGAGTATTTCACTTCATT
GCATGACCTCCTGTTCCTCCTCAGATCATGAATCCTATTCATTACCCAGTCCTTCTGGAG
TGCCCGCCTTTATAATATTACTCAATTTATATTCTGAAGCGGGCTCCTGGGAGAGCGATC
AGCGCTCCGAAACAGCGACCCCCCTATAACCCAATCACAATATTTAAAGGGCAGCAAAGA
GCTTTTTAATGCGCGTCGTAGATAACCATTTAAAGTGGATTGCTTTGGTTTAATATGACC
TTAACAGGCTGGCAGTCACATGTGAAGAATGAATAAGCTAATAGGAGAGACGACAGGGAG
AAAGAATGAAATCAAAAAGCAGAATATGAGAGATTTGTTTCAATGCTTGCTGGCCTCTTG
ACGGCTGCTGAGAGGAGCATGATAGAGAATCACAAGCGTGTGAATGAAAc
>NODE_181_length_145_cov_31.227587
GTATTTTATTTACATTTTTTAGAGGCAGATAGTAACTCCCCTGTGTCTGTGTGGTTCCTT
CCCCCAGCAGGTGTTCACAGACCCCAGTAACCTACAGAGGCACATTCGCTCTCAGCACGT
TGGGGCTCGTGCCCATGCCTGCTCTGACTGTGGCAAGACGTTCGCAACGTCTTCGGGCCT
CAAGCAGCATAAGCACATCCACAGCAGTGTCAAGCCCTTCATGTGTAAGTCACTAAGACC
CTACCTATGTAAGTCTCCTCAGTACATTATAATAATAACAATAATAACA
>NODE_182_length_322_cov_14.866460
GACTGTGGCAAGACGTTCGCAACGTCTTCGGGCCTCAAGCAGCATAAGCACATCCACAGC
AGTGTCAAGCCCTTCATGTGTAAGTCACTAAGACCCTACCTATGTAAGTCTCCTCAGTAC
ATTATAATAATAACAATAATAACATGCTTTAACTTGCCTTTAATAGAAAGATCTGTTGTT
TTTGCAAAAATACACTTCTTGAGAATTGAGCTTGTTATGTTCTACAGAATTTTCACGTGA
GATTATATAGTGACTGTGTGGCAATACAATTTCTTTTAAGACAAGAGTCATGCAGTTTTT
TTCTGCATCAGCAGTCTCACACACTGCTGATATGGTAATAACAACATTTAAACTGGTGTG
CAATTTCATTCAAGCCCACTTGATCTAACCTCACTGTTGCCTGTCACAGTACGCCAgcct
catctactgttaatgctacagccaacaggcttttttttttccttcg
>NODE_183_length_548_cov_12.145986
TTCACACAAACTCATATTCTCCCTCTCTCTCCCTGCCTCTCCTTCTCTCCCGCTCTGTCT
CTTCCCACCCCCAGCCACCCCTGCTGCCCATCTCCCTCTTGCTCCACAGACACGTGACGA
CTCCGCATGATTATTGGCGCAATCACTCATGTAACAGCCTGCCCAGCTTTCCGTGGGGGC
TCCAGTATTTGTCACTGTCACTTCCCCAAGTGCTCCGCCATTGTCTTGGAAATTGTATGT
GTAAGGCAAGAGATGCCTGTGACCCACTTCGACAAGGGAGCCAGCGATGTGAGGGCGCTC
ATCACACAAAAAAACAGCAGTTTGATGTGTCCTATTATGTGTCCCAGCAAGAGCCATAAA
TAATTGTGACAAGTTTTTTGTTGCGCGTGAAAGTCCTTGACTCTGCCTCCTGTTCCAGCA
CCTCCTCTCTCGTATGGAGACGCTGCCAAGCACCCCCGATGATAGATGGCACGGTGCAGC
AAATGACAACGGGATAGATTTTTAGTTTGTGCTTTGGAAGGGATCAGTAATGGTGCTTTG
CTGTACACAGCAATAAAAGAGAAGGACAAGAGACAGAGGGGGGAGAATGAGGGAAAAACA
AAAAAAAGAAAGATccatcgatggtgaagagggaagaatgatggccggtgacgcatgatt
tttgggcattttagtgcttagatttatgaaat
>NODE_184_length_805_cov_8.627329
CATACTTATAAGCCATCTATCCTTCCACACATAAACACACACAACCATTTGTCCAAATGC
ACACATCTCCCCTGTGTAACAGCACACCGAATGTCCTGCTCTTACACCATCAGCAGCATC
AAAAAGAAGAATCTATATTCTCCCCTCTGTCTTTTTTTCATTTGAGTGACTATGAACCGG
AGCAGCAGCAGCAGCAGCAGCAGCAGCTGCAGCCTCTCTCCCTGCTCGTGCTCAGTCGGG
GTAAGGCAATAGGTTTAGCAGGCGAGGAGGCGAGGCAGATTTATGGTGGTGGATGTGACC
TCTGGGGCCGTAACACGGTGATGGGTGAGTGGCTCTCAACGGTAAGCTACTGGCACTTGA
CAAAGTGCCCGAAGCAGAATGAATTTACTTCTCTTTTCCTCAATCATCAAGCAGCCACTG
CCCTGACCCCCATCCTGACTGCTATAACAAGATCTCCCATCTCACAAGGGCCTGAAAAAT
TTACTGTCACATCTACTTTTCAATGAGCTCAAGTGAGCACTTCTTTCACCTTCAGCGGAG
CAGGTGCTGGTGTAGAGGAGGGCTAGCCTGCCCCAGCGTGTGTTTGTGTGTGTGTTTTAT
GTGTGGTATATGTGTGTGTGTGCATGTGTGCGCGTGAGAGAGAGAGAGATGGACATACAT
GGTGAAATTTTTGTACACACATGTAAAGCTGGTCCCCCTCACTTGCTGCCTCACTCACCC
CTAAGTAACCCAAAGTCAGTGTCTCAGCCACGCAAATCCTCACAAATGCATACACACGCT
AGAATGTGCAAAATATAAGATAACAGAAAAAAGATAGACAAagacacagaaagacataca
aatgtttcattgtcggttgcccacacacaagaaatctcacataccctctttaacacacac
acacaaacacacacgcacacacacgcacacacacacgcgcatgcacaca
>NODE_185_length_446_cov_15.901345
ATCAATCCCTTTCTTCCTGTTTCTTTTTTCTCACTCTCATTTTGTTGTTTCTTTATTTTA
GCACAGTAATGAATGCTAGGAGAGGAACACACAAACCATGAGATTCTTGGAAGAAGAAGG
CAGACAAACCCCCATCTCGCTCATAGCTATGTCTGGATTGCCTTCTGCGCTGAGATAGGA
GTCAACATGTTTAGCGACATCAAAAGAAAACCTGATACCTTAAGTATAAGAAGATTAACA
CTTGCAGTGATCTTGAGCTTAGGCTTCTCCAGGACTTTCAACAGACTGTGCCAGAAGGGA
CAATTACCGATGAATTGGCACCAACATCTCGTAGTTATTTAACAAAATCTGGCACAGTGT
ATAAGCTCTCGTCCTTAAGACTTCCTTTCAAGTCTGGCCCCGGTATCAGAAGGCTAACAG
ATTGGGGAATGTGACGAGAGCCGACAGCAGGGGAATCTGCAGGAACACTAAAAGAGGGAG
GAGGGAAAAAGAAAGCAAGTAAGCAAGAAAGAAAGAAAAAACAAAGGAgacaaaggagca
aacaaagaaacaatcatatcactcagtagacattttatttcctgacttta
>NODE_186_length_644_cov_7.585404
ATTAGCATTTCACAAGTCCCATTTTCCTCCTCTATTGCAACCTTCCCCGCGGAGCCCATG
CTTTCTCTGGGGGATTGTCCTGTTTTGGGCCCTTGTTGCCGTTGGCAGGGTGACAGTATT
CGAGTGTGCAAACTTGTGCTATTGTCCACGGGCCAGAGGGAGCCATGGAGACCCCATAAT
ATGACACAGGAAAATGTTTGCTGATGGCAATTCTATGGGCTTTGTCCGACTCTTTCTCCT
TCATGACGACTCGATTTAAGTCTCTAAATGTTTGACTACAAATGCAGGAGTGCTATCCAG
CTCCTTTCCCTTTGTCCCGCGAGGTTTGAATGAGTAATTCAGCCTTTGTGTCGCTCGATT
GAGGGGGCAAACAGAAAGACAAGATTCTTGAGCGTTCAAGCCCCTTTCCATGGTTATGCA
CTCTTTAGATCCCCCCCACCCCAGCTCACCAAATCCTACAGCTGACATCACTCTTGGGGA
TGCTATGACGGCTATCTGTGTTTGAAAATTCAACTTTGATGTGGAGTTTGGGAGCACGCA
TGTTTCAGCAGAATTACACTCATTTTTGCTTTATGCGCACTACTGCGGTTTTTTCAAGGT
GTTTGGCCAACGCGCAGAAAATCATCGTGTAGGGAGAAATATCGCATCCCCTCAGCGGCT
TTTTCCAgatctccatgacaacaatttgcaatggtgaagaattcgataccagggcgcttg
gaggctgattggggtgcattgtgaggggcctggggtcgctgattggttcaaggaaagcac
cataacta
>NODE_187_length_632_cov_17.382912
GTCACTTTGTGCAAAATACAAGACGTTGGATTTCTGTAAAATGAGCACTGCTGACTTTTC
TCAGAAAACCACAGCATCAAAGTCAGAAATCAAAATAAAGCAGAGTAACTTTGTGAGTAA
AGGGACGAGGTTGGTCTCATTTCTTATTTAAAATCAGCTCCATAATTTGATCTTTGTAAA
ACTTAAGTTGCTGCAGGTGTTCGGCAGGAGGAATGATAGCCTTAGGGCTTGGAGCTACCG
TGAGGCCCCGCTGAGATTTCCCATCATCCCTACAGTCTGGCAGCAGCTTTTCAAACAGCG
CCCCTTCTGAAGTTGCCCTTGGTTCTACATGTGTAGCAGTAATTATGAATGAGGGGGACT
AAGATCTGTACAAAACCATCAAACATTTTACAGCTTGCTGCTATTGTTATAAAGATCAAT
AGACACAGTATCAGTCCTGGTTTTGAAGGAGAGGTGGTGCTGTACATTTTCCCTCGCATA
CTTTCTCACTTTCTTTCTTTCTTCCTTTCTTTTGGCCTCCCTCGCTCATGTCCCCTCTCA
TTTCTCTTTTCTTTCTCTCTCTCCGCTCTCTCTCCCTATACAGAGCCAGTGTTGCACATC
CGTTTTAATTGCCGTTTGTAGGGTTCTGTGATGTGAACTGCTAAAAGACACCCGTCCTGT
AAAAGAGCAGGAGATGGAGACAGAGAGAGGAAATGAAACATATTCACTTCAGTGCTAGCT
GGTTGTATAGCAAAGGCCAAGGCCAAACttcaagcgcagtgtgtgtttgcagtata
>NODE_188_length_579_cov_17.134714
GTAACTGGCTAAATTTAAAATAGTCCGTTTTTAACCATGACTGTTTTGGTGTGTTTTATT
GTTGCTCATATTACTGTATTAATTTCTACTTCTAACTGCAGGATCAAACATCGCTGAATG
ATCAAGTGAACAGCTAAACAGTGTTAACACCCAAACAAAGTTACCACCCTCACACCCATC
ATGCCGGGAGTCCAAAGTCAGCCACACAAGCATCAATATTTTACAATCCCTCAAGAATCC
TCTTTAAAGATGCAATCAATGCCTCCTATTCATTATCTATGTGTATGTCTTCTAGGTATG
GCCTTTGTCATTAAGCAATAATTCTCCCCTCCACAGTCCCACATTACTCTGCTGCTCCAT
ACTTTTACAAATGCCTCGGGGCTATAAATACTAATGAAATCTCTTTGCTTAATTTGATTT
TGCTGGTACACTTGCAGTTATGGCTGAACTTTCCCACGAGAGAGGCTGATTGAACACTTT
CAAGTCCTTATGGAAGCAGGAAAACATTCCAAAGAGCTGGGGAGATCATTTCCATAATTA
CCCCGATTGGCAGCCTAATGACCTTCTGTGACAATAAAAAGATCTCTTGTTAATTCCATT
TCTGTCGCTGACATTCAAGAGATTCCTATCTTACATGTTTGAGGGTTCACAAGATAACAA
GTGTACTTTTTTTCCCTCCCGTTTCCAGCGAGCAAAAGAGCAGccccattcagctctgtc
ccc
>NODE_189_length_395_cov_10.789873
TAAAAAAAAAAAAAAACACAGAAAGCTTCAACTTTCTTTAATTATGTTTACCCAACAGGC
TTTGCTTCCTCATTTAAATAGCATAAACATCTGGCCGTGGTGAGCCACTAGCATGGCGGC
AGTAGTCAAGCAAATCTTGTGGAAAATAATGAAATTAGATCCCTGGTGCTGCGACAGTGG
AAGGGCAGAAGACATCCGCTCCATGTTAATAAAATTGCCATGAATGAGTGAATACAATTA
GGAAATTGTCAGTGGTGGCAGTGAACTTTTGTAACTCACCGATGTTTGCATCATTCGATT
AAGGCAGCAATTTGGACTTGTTTATTTGCGGCTGTTGTGGCTTTTATTAATTGTGACCCG
GCAGTGATTGGCCTGCGATTAAACCAGTCACATATGATGTGACTGAGGGTGAGGGATGGA
TTGGTGGGCAGGCTGATGGCAGACAGGGTTTTTTTTTTATTGTTGTTTATCTCAGTGGGT
GCATGTCTAAgaggatggaacttgtttgtgtgtgttcattgtaaactcagatgtgtgtg
>NODE_190_length_688_cov_9.941860
CTCACTCTCTCATCGCTCCCCATTTACTCCAGCATAGGAGGAGGGACTGTTATTGTCTCA
GGATAAAGTTAGATATTTATCATCGGAAGAGAGAAATGCACTCTTCGGGCGAGGGCCGAG
TAGGATAAGACACTGTGAGTATGTAAATTAATTGTGGTATTCATTAACTTAAACAATAAA
ACCCAACACTACCAGGGAAGTGCACATACTCCTCTATTTGGCCACATTAACACTGACACA
CTTAAAGATACCAATATCTGGTTCTTAGAAAGAACAGATGGACACATAAGTGTGAGGGAC
TCTGGGCTTGCCAGTAGAAAGGTGGAATGAAAAGGGGAGGAGGAGGGGAGGAGTAATTGC
ACAGTCCTTTGCTGAATTGTTCTGTGGATGCAAATTTAAATCCCTCCTATTATTTTAATA
ATCTGCCTTTTACTGCTTGTGCTCGGATCATTTGTTTGCAAACCAGGTTATTTGGAGAGG
GAGGCTCGGGGGTAATTTCATGCTTTGGAGCATTTATATCTATAACTTAATGAGGAGAGG
GCCTGTTGTTTCCTGGTAATACACTGCTAGAGGGGAGCAAACTTTTTATTCTCCGTTTAG
GGTACTGTTAGAGGGCAATAACGTGGGATTACTCTGATGGAATTAAGGAGCAAACTGAGG
AGAGACCTGATGCAGCTTCTGGTGATGGACCAAACTTAATACTGATGTTTTATTTAGGGT
TTTTTAGGTTCATGGGATGTACCATAGGAGATGGGCTATCCCATTTGCCCATCACAATAA
gcttacacagatttcttcagatttaagcatcctgccgccccgcatgcagcct
>NODE_191_length_603_cov_8.968491
TGTACTGGCCCGATGATTAAAGTGTATTGCGCTCACCTGCCCAAGTCCAATCAGGGGCCT
GTGCTGATTGCAGCAGCTTGCAGCAGACAAGGGATGGGGGACTGCAGGTGGTGGAGGGGG
GGAGGAGGATGAGGGCTCTATCGCTGGTGAAGTGACACTGTGGTGAAGCGGTGGCAGGGC
GGCGGTGAAGCTGCAGGCCCAGGGAGGATCCAGCTCAGCTTGCCTCTCCACTCCTCTCTG
GCCAGACGGGGTGAATCAATCATCTCCAAAGATGTCAGCATCTGCCCAAGCAATTTCAGA
TTGGAATAAATGGCAGATGGGGATGTTGTTCCCTCTGTTTAATCAGTTCCACCAAATGTG
GTTTTATCTCTTATAAAATGAAACCATCTGTAGCACGTAGGTGTAAGGATCAAGTGAGGG
AGGACGGAGGGAGAGGGTGACAGAGGGAGAGAGGAGAGATGTGCGTGTGTTTGGAGTGTG
CACGCATATGTGCATGTGTATGCTTTTTAATGTGTGTGTGTGCGTGTGTGTTCGGCGTAT
GTGTGTGTGGTGACGGAGGGCAGGGAGAGATGGAACACTGTGAAACAGAAGCAGAATAGT
GGGAGTGAAATAGGAAAAAAAAGAGAAGCACTTATCCATTATAAAGAGGGAAAATGTAAT
CTTACTGCGAGCTCACACCTCCACTCTAATCTCCTCTTTCTCCCTCAAAGGAGTACCACC
Caggggccatcaccattatatctagac
>NODE_192_length_657_cov_12.424658
CCACTTGCTAATCATGCGGCGCGCACATGGCAACAAACTTCTGGATGATAATGATGCAAT
CCCCGTGTCAACTCGCCCCTCAAGTATAGCGAGCGATAAAAAAAACAGTGGCTGCAAAGG
AGAGGTGTGTCTCTCCGTATGAAAATCCAATGCAAATAAGCTTTCACCCCCGTGGTACTT
GAACTGTTTTCTCTTTGATAACCCAATTATTGTCTCAAGAGCTGTGTCAATTGCTCTAGC
GATCTCTTCTTGAACAAATCACTCCCCTAACCTCGAGCACTTTCGATTTGATTCTGCCAT
TTTTTGACAGTTCAAAGTAATCAGAGGAGGCCTCGGCTGAGGACGAGGATTGATTTTGTG
TTCTCGCTTATCATGCTAATTCCCTGAAAATCAGCCTTTTTCATCCCCCTCCGCCTGATT
ACCACTCTTGGAAAAAGGCCCCTGAACTGTGTTTCTCTCCCCAGTGCTGCTGTCATGCAA
CCCCCACAACCCTCTGTTCTCGTCCCCTCGCAGCGGCGGTGGCAGCGGCGGCCAGCCGGC
CTCATAGTCCTCGCCGGTCCTTGTGTTGGTTAGACCCAATAAAGACGTCCGCAAACCGCC
TCAATCGTGGCTTGAAAAACATGCCCAGTTTGCAGGTGCGTCTCACCTGTCAGGTCCTGT
GTCATCTCCAGTGTAGGAAAGTGGGAGTTCACACCGTTTTAACGAGTTGTCGTGTCAATT
ATCGAgcatgagaacaagtcttcgccgcggtggcgcatttcagtgcactaaaaactgtgt
tcttgaacacagatgagtcag
>NODE_193_length_509_cov_5.840865
GTTCCCTCCAGTTAAACCTCTTTGAATTCAACAGGTCCCCTCGAATGAAAGCTTTTAGTT
TTTTTTTTTTACTCACCTTGCTGAGGCGCTGGGGGCTTTGTGGGGGTCCTTGGCCACTAA
ACAGGCTTCAGGGGCCGGGCGTCCCCTTTGCGCACGGGGCTCCTGAGCTATTCCCGGGGA
ATTGGCTCGACTTTTCAAGCTGTAAACTTTATTAGGGCCGATTCTGGCTCTCTGACATTT
GGGTGCTAAATGAATGGGGGTTTTGTCTATGAATTAGATCGTAAAAATCATCCGAAGAGC
GGCCAGATAGGCTCACTGGCCATAAACGGTCACGTGGTAGCCATTAAAGTAAGTTTTATG
GTTTTGGGGAGTTGACAGTATATTGCACATAACATATAATCGCACTGACGGCGAGGCTTC
GTCTGACTCTCTCTTTGCAGGCTGTAAGTGTTACTTGACCGGTACAGACCATCTCTGTTG
CTCAGTCTGCCTCAGTGTGGACCGGACGCTCTCCAGGATGAGGACCGCGTCTCTGGGTAA
GTTTCTCCAGACTAGCCGGTTGCCTGAGAATAGCCAGCCTATGTTAAACAGCCATATTAT
TGTATTCGCTCCCTCTATCCGTCCCTATTAGTCCATTACACtaatttgtcagt
>NODE_194_length_498_cov_7.650602
TAAACTATCCTCTATATAGCCACATATACCGACCAAACCAGAAGATAAGACACATGTGCG
CACACGCATACACATCTAGCTGGAACCACTCCCTGTCTCTTGACAAACCATTATGTACAA
TCCTGCCACTGTATAGTGCTGTCAGAAAGCTGCCAAAATAATCTCTTCTGCAGGAGAATT
TAACTCCATACCTTCTGGCACAGTGCAGCGATGCAATTTAATGCCTCCTGTGATAACTAA
TGGAAGAAACTCTTAAAACTTCAGAGCTTATAATAAGCTTGTCAGCTTATCATATTAGGC
ATGTGAGCTTATAACATTAGCATTTAAATGTTCCCGGGTATACAGTAATGTGATTGGAGG
GCTTTGCCATTTTGACTTTGCCATTGAGGAGAGAGGGAGGCAGAGAGACACAGGAAAAAG
GGGTGTTGATGCTGTCACAAGGAAGCGTTGAGGACTGTTGGCTCACGTCTTACAATTGTT
CACAGCAATTGTGTGTAAGCTCTAATGGATGCACAGGTAGGTGGATGAACAAAAAAACTG
TAAACTATAACAACTCCCAGCTCCCTGCCATCAGAAGACATAAGACTGgatgaactgtca
aatatttgtttacagatatgaatgtaatcgaaggtgtgttca
>NODE_195_length_145_cov_25.400000
CGTCTGCACGCTCTCCTCTTCCTTTGTTCCACTGGTCTAATCCAGTATGTGTGGGCCGGT
AAGTTTAATGGAAACAATTTATTAAGTCCGGCTTAAAATGCCATCTGCAGCTAAGCCTCC
CAAAGCCGCTAAGCTCCTGGTTTCGCCCCGGAGCTTGCTGTGTTCACGCTTACTGTAATG
CTCTGTTTAAAATGAGCACAACGGGTCAAAATTAATCAGGATTACAAGGGCACAAATCCA
CTTCAGAAATGGGTTTTCTACCAATCTTTCTCCTGCTATCCCAAGATGC
>NODE_196_length_392_cov_8.224490
CTGACTTTCTTTCTTTTTCATCAAGCCTCAACAGTCCGTTGAATTTTTACTTAAGGCTTA
ACTTTTTTAATAACGATTTTTTTCTCCCCCCCTCTCTTTCTCTCTTCTTTCTTTTTTCTT
TTTCTTTTGCCCCATCTCTTTCTCTCGGCAGCCCTGAGCGCTCATCCTGCTCCAGGAGGA
ATAGGCGGAATCTGATTACAGACCTATTTTACAGCAGACGCCGGGGCGCAATAAAGGGAG
AGAGAGCACGGAAACGGGACTCGGCCCATCAATTAGATCTCTATTAGCAGCCAATGCGGA
CCTCACCTCAGGAAACGCCGGGGCCCTGAAATTAAACAATTCTTCAAGCCCGACAAGCCA
GTCACTTCTGCTGTATCTTTGAGGAAGGAGGGAGGGAGGCAGGGGCTGCTGTCCTTACCG
TGGATGCACTCCTACTATAAATAAAAAATAATAATTTGAAATGCACTATATGGAAACAGG
AACATAAAACAGAGCCATAAAGACCCAAACCTTAGGTAAGGTCACCACTCAGAacc
>NODE_197_length_476_cov_10.384454
AAATATTATCTCTTCAATCATATCCTTTTCCCCAGATATCTTCATTTCCCCCCCTCAACC
TGCCCTCCCTTTCTCTGTCAGTTAGTCTGGCAAACAATCCCCTTGTTAGCAAACTGTTAA
GACAGCCGCTTGGTACACAAATTGCGCTCGACCAAGCGAATTTGTTTTGCAAGGGTGACC
TGTTTAATCATCTCATTTTCTTTGGCGGACATTTATTCATCTGGTTTCCACGGTTACAGA
GAACATTAAGGGGCTACAGTAATAAGGCTGGAGAGTCAAACAGGTAATAAAAAAATTAAC
GCCATTTTCCAGCAGCCGAGGACAGTGGGTGAAATGAATCAAGGGAGAGGAGAGGGAAGC
AGCGGGGGGAAGCGGGGCGGGGTGGGGTGGGCTCCAATATTGTCCAAACAATAAGCCTTA
GCGGTTATTTTACTCTGTAGATCAGGTGGTGCTGTTATGGACATGACACTTTGGGCACAA
AGCAGGAGAGATAAAGCTTTTAAAGTGGCCCTGCTCCTATTTTTTTATTGTCATTCAGCG
ATTGCATATCAGAACAATTAAAAAGTTAGCTTGAGATATCTATTAACTTTGCACTCTTTT
TTTTTTTTTATTATTATTtc
>NODE_198_length_293_cov_1.522184
CTGTTGATCATATTTGGTTTGTTTTTGCAGAGTACAACATTGCCTTTACCATTTTTCCAT
TCATGCACATACTTACACTTCGGATATTACTGACTATACATGCCATCCTTAATTTGCATT
TCTTTGTTCTTTTTCAAAGAAGTAACTGATTTGGCTTTGTGTACATCTCCCTTCTATGTC
ATGGCCGTGTGGCCTGGTTTGACCCTACAAAGAGTTCATTAGGGTTCTTATGTAAGGACA
CCCATTTGCAAAAATTTGTCTTTTAAAGCTCTTGAAGACTTTGTTATCTTTGTCATACCA
TACCCTACAGTGCACAAATAAATGTGTGTGAAAATCAAGATGACAATCACTTTGTTTTTC
CCAAGGTTTAAAGGGACTTTAGAGAAGTGTTTGAGTCAAATAGCGTGTCATTTTGCTGct
tagtaaaagaaagaaca
>NODE_199_length_371_cov_6.097035
TTCAATTTTGGTTTTGAGGTTGAGTAATTGTGGAACCTTAATTTCAGGAACACATCATCA
GTAGTGGACCCCAGGATCACAGAGTGTTTCGGCCATTTATCACTAGACACTCTCCCCTGA
GGAAGGCCCTCCCGAGGTTGATCAAATCTCGGGATGTGTTCCCATAGCCAATTCGGTTTT
AGTACTATGTTTGTTCCTTTTGAGTTTTCCTGTTTTGGTTTGTTTTCTTTTTGTTGTTGT
CTTTTTGTTCCATCCTGTGGTTTTTCGTTTCTTTAAAATGTTTTTTCCTTTTTTGGTAGT
GGTGAAAATACCTTTAGAGTTCATTTTTTAGTGAGGATACTCATTTCTGTTGTTGTCTTT
TTGTTCCATCCTGTGGTTTATCGTTTCTTTAAAATGTTTTTTCCTTTTTGGTAGGGGTGA
AAATACCGTTAAAGTCCATTTTATTACAGATCCTCATTTCTGTTGTTGTTTTTTTGTTCC
ATCCTGGTGTTTATCCTTTCTTTACAATGTTTTTT
>NODE_200_length_657_cov_16.765602
AGTTCTGAGAAAGTCTCAACTGCACAACACGAATCTCCCATCAGTCTCCCCACCGACCAC
TTGAAAAGCCACAGAGCGACAAAAAATATTGCTGAGAACAGGAGCAGCAGATGAGTGCAG
GCTGATGAAACAGACTAACAAACTAAGTTAGATGAGAAAAAGAGAGTTGAAGTAGCAAAG
TGGGAAAAGGAAGAGAAGCGAACAACACAAAGAGACAGAGAGAAAGCAGAAAAAAGATGG
CACTATGATATAGAACAGATTGTGCTGATTCTACTCTCTCTCTATCCGCCTTCCATCAGT
GCCCCCATTCCTCAGCCAGACACTTTCTTAAGCTAAACTAAATGGGCTAATTAATCTGGG
CTAATGGTGGGTGACAGCAAATATGCTAGCACAATTATCACCCTATTAAAGATTCATATT
CCAACACATAATTGAAAATGAAAAGGTGGGGTGAAGGGAAGATGGGTGGGAGTCTGTGCC
CCCAACCCCCACACACACATCCAGAAACTCAGCACCACATCTTATGAATTGTTACTTCAG
CAGTGCATGATGCAGTATGATTTTATGGCTCCAGACGTTTAATTATTGGGATTGGGCAAA
AGTGGGTAAATGAATTACAGGCAATTTATCTAAGCATAAAACTAATTTGAAAACATGACT
GTGGTTTTATTCCTATATTGTAGTTCTGTCTAATTCCTTCAACACACACTGCTGTGTAGT
CTAGTCAtcatgaacagcaaatgtgtctgtcagttttgatcttcagttgattccaccttg
atcataaatctctaactattc
>NODE_201_length_519_cov_4.227360
CTTATTACAAATGCCATCTTGTGTCAGAATTCCCTGAATTATGACACAAGATGGCATTTG
TAATAACACATCTGGAGGAAAGCACTATTGTGTCTTGCAACAGTTTCCCATCCAAGTTGG
GCTTTTAGGTGTGTTTGAACAGTTAGAAACCTTGTAGATATGCACTATGTGTAAACACAG
CTTATTTTTGTTATGTGTTCCCCTTCAATAGCTTTACTGATGTACTTACTTAATTAAGGT
AATTTGCTAAAGATGTATAGTTTTCATTTCATACGAAATCTGACATTTGAGTTTAATGGA
ACACAGATATCACAGCAGGAATTTTGACTTTTCATAGGAGGAACATTAGATGTGCTTCTG
TTTTATTTAGGGGTGCCAGGGGCCATTAGAAAGATAAAAGTTATCACAAAGCAAAGTAAT
CAGCAAATAAGAATAAAATTGAGTCATTACAACTTGGATGGTGTGCATTGTAGTATTTGA
TTATTACACTTAGTGCTGCGACTTGTAATGCTGCAATGATATGTTGTGATATGTAGGCCA
AAAAAGAGTTTTGAAATCCAAAACATTAAGcaactggccgaagaaaaacaaaaaaatcag
gtcagtcataatgatcaatgaacttctacagaagtgttttggttgtacaggctgattaga
tac
>NODE_202_length_145_cov_5.972414
GTGACACTGTGTCAAGATACTGAGAGGAGACACCGTTTGGCCAAAGTGGCATTTTCAGCG
CATGAAACGCTGTTTGAGAGCATAAAAACAGCACTCCTGCAGAGTTTCAATGACAATGTT
TACAAACATGTTTTGACTTCACAGGGTCTTCAAATATGATAAATATGAAGGCAAAAGCTG
TTTCAAGTGACACTGTGTCAAGATACTGAGAGGAGACACCGTTTGGCCAAAGTGGCATTT
TCAGCGCATGAAACGCTGTTTGAGAGCATAAAAACAGCACTCCTGCAGA
>NODE_203_length_336_cov_7.863095
CACGCGGCATCTTATCTGTATAGGACGCATATAAGGAACACTGAGGAGGAATGCAAGTAA
CGCAGCGGTGTATCGCGCATTTTTCTGAGTGGGAAGTCAATCATAGCCAGGGGAGGAAGG
GAGTGAGGGTCAATGGACCGATACTCGCCGATACCCACTCCGAGATGACAGTGAAAAGAA
AAGGTAAGAGAGACCAGGATAGAAGTGGGTGCTAATTCCTACTTTTCAGTTTAAATAAAG
ATTGGAGCTGGATAAAAGCCATTAAGGGAGAAATCAGACAGGGCATGCTATGTAGGACAA
GAGCTGACTGCAGGGAGGTGAGTGGTGGGATCGATACTCAGTCGATGCGCTCAACACCCA
GCCCTGCGCACACACATATACACACTGAGGGGGCATGTGGTATTGCCGGGCATCTGCATG
TTTGTGTGTGTGTGTGTGTGTGTGTGTGTGTGTGTGTGTGTGTGTTTGTGTGTGTGTGTG
>NODE_204_length_740_cov_6.577027
ATAAAAATGCTCTAAGTGATGGAGTGTAAATGTGATGGTGTGCTGGGAACAACAATATAA
AACAGACAAAGAAAATTACTTGTATTTTCTTTCCGCCGCGCTGTGGGAACATTCATTGGA
TTCTGCCCCATCTGTTGTAATCAATAACGTGACCATCTTGTTTTTTTATGAAACGCACTT
ACTCTTAATTTCATCCACCAGTGGTTTTAGAGAGAAGAATGTGGAGTTACCTATAAGGCT
TTGACATTATAAATCACCTCTTGAGACCAGATTGTACGGCAGTATCGATTGATCCTGATA
TATCACAGAAATTTACTGTCACTTCTGTTTTCAATTAAAGATACAATCAGTCAGATAATG
ACTTAATTGGATTTTACAGAAGATTGAGTTTTATCGCCCCGTGCTTTACGAGTTTAGTTA
AGGAAGGCCATTTTATCACGGTTGTCAGGGGCGACCGGCTGCCGCTGCCTTGTCCTTCTG
TAGCTGCTGCTGCCCTGTGTACAGCGCAGGGGAGAAAAGTGTCACAGGATTGGTTTTCCT
TGAGCTGCCTCCGCCTCCATGAATCACGCCCTCCCATAATAGATAAAATCTGCCCGGATC
TCGCCGTGACACCTCCCGGTGAAGTGATGGCGGCTCGATACAGACAGTGGGCGTGGAAGA
GGACGCCGCGAGCTCAGAGGTGGAGGAGGAAAACTCGGGACATTTTCAGATGATCAATAA
GTGAACTGGGCGCGCCTGATGAGCGTCGGTGATGCAGAGTCAACTGAATTTGAAGTCGCA
GCTCTGCAGACGTCTCTCAAACGCAAACCTGATCAGATCTGATTGGCCGTGACAGATGAA
AGATAcccctgtgatactgcggtaatatttaaggacattgaaca
>NODE_206_length_314_cov_1.792994
TAAACTCTGACAGACAGTTCGGTCTTCATTTTGTTTGCTTCATGTCTCATTTTTTACTCT
TTTATGAGTCTCAAAGTTAGTTTGGTGTCTTTGTGTTCATTTTGTCTCGTCTGCATCATT
TTTTTTTAACTCCCTTTTGTCATTTTATGTGTTGTTATTCTTGTTTGTGTTGTTTTGGTT
TAGTTTTATTGGCATTTTGCATCTGAATTTGGTCATTTTGTTCCTATTTGGGACAGTTTT
GGTTCTAATTTTATGTCTTTTTGTGTCTCTTTGTGATCATTTCGCCTCCTACAGATGTTT
AACCATCTCCATGTTCCTGTTCCTCTCTGCTCTGCTCATCAGCTGTAGGAAGATGTTCCA
TCATCAGTTGTAGGAAGATGTTCCACCATGCTGAATGAATCTCCAACAACCTGCTCCTCT
GTTCACTGTTTCTGAGCCATGCTGCATTCACTGTACTg
>NODE_207_length_686_cov_4.830904
TAAACCTTTTTACTTCTCAGGCCAGACGGGACGGTGAGGTCCTCTTTTGTTTTTTTTTAC
ATTTTAGTCAGATGACATCACCACGTTGAGGCGCACACTCGTCTCAGCATGACTGATGTC
CTCGCTATTTACAGCAAAGTCCCAAAACACTTCAAAGGCATCCTCAAAAACATGCTTGTC
CTCTTCGACATAACTGATTACAGCCAGCCTTGATTGTGTGTGAGGGGCATTTAGTCAGGT
AAGCATCAGTGAGTAACTATATTAAGCCAATACATCTTGTATTGTAAAAACTACACTCAG
TAATGTCGTGTTCCTAAGTCCTTTAACATGCTTTATTAGGCAGCCTCGAGGTGACCATTA
TCTATCAGCCTGCTCTGCATAGCTCTTAACTAGGACAATGTGGATCTCTTGTAATGCGCC
ATATGAAAAAAATCCCTCCCTTAATCTATTTTTCTCCAGATAGACAAACCTTGATGCTGA
TTAATGGTAGTTAAACTCACAAGCACTCCGTCAATGAGATTGCAAATAGATGGTAATGTA
TTAGAGTCATTAAATACGCATCATTCTTTTGGCATGAAATATGTTGACCCCAACCTGATT
ATATACATAATTAAAACTGCTCAACAGTTTCTGAGCACGGAGCTGCAGAGCAGAGAGAGA
GCGAGCAGGTCGACAGGCAGGAGTCATAATGATACACAGCAGCCACGTCACTTATTTGGG
TCATTTGTCATTTCCGCCCAGCATTATTTCAGTGCATATAAATTGCACATTTTATCAGCT
CCCCAGTTGCGTCTTGGAGTCTAGAGACGATTCAAGGTgcaaaaaattgt
>NODE_208_length_551_cov_17.936480
TGTAATCAGAGAGGCTCGGAGTCTTTTTAGCCAGTGGAGCTGTCATTTGTTTTCCTTTGG
TCGAATCCAAACAGCCCACTCGGCTCGCCGCAGCCTTGTTAGGGTTTGCATGGCACAGTG
TACCGGTGGTAATCTCCATGTGTAATATCAGCTAGGTTTCCCCCACAACAGGCCATATCT
ATCTAGTTTCCTCTGTCACAGAAATAGGTTTATCTACACCCTCTTTTCACACTCCCTCTC
GGACCCCCCCACCCCTTCCTGTGTTTGCGAAGGAAGGGGGGATATTATGCTAAGCCCCCA
GCGTTAGTTTTTATGTTGCCATAGCAGCCTTGCTCCCACAGGGTTGTGACCTCAGATGAT
TACAGTACAAAGCCTATTGGGTCTTGAAAACCTCTTTGAAGATGAAAAGTCTTTGATGGT
TTGTATTTATGCAAATCTCTCAGATATGATTTATCCAACTGAGATTGAATGGAGAGATGA
TTAAAATTGCCCCTATTTTTGAAATCCTTCAATGGAGGCCCACTCTTTCAGTTTCGAGAA
CAAGAGTGGTGAGTGTGGGCGCGGGGGTTATTTTGCTCTTCATTTAGAAAAATAGTAGCA
CCGTACCTGAGGTTATTTATAACCGTCTTTTTTCCTGGTGTGTCAAAGAGGGGAGAAAAA
GGAGAGGAAGGGAGGGGGGGAcatggaggtagaca
>NODE_209_length_554_cov_6.077617
CTTTATCAACTGAGGAGAGGTTTTCGTTCGTGCTATAAGAAATACCTATTTATGTGTCTC
ATGAGTGATTCACAACAGATCTGAAAACCAAACTAGGACTTCAGTGCACATTGTTACACT
AATAAGGCACCTTTTTTGGTGTTTACACGTGACAGAAATTGACAAATATATTCCACATAA
AAGCAAAGTTATGTGATGTGAACACTAGACCTAACATGCCTATGTATTACGCTCCTGGCG
GGCAGCTGCAGTAGAGGCAAGCATGTACAGGCAATGTCAGCACTCATTCCCTGTTGCGAC
ACGGTACCTGCTCATACTTCTCCAGCTCAGTGTGGTAGATACTGCGAATCTGGCTCAACT
TGCTTTTGTAGTCGGAGTGCTCAAGTGAGCTGTCAGGTGACATCCCTCCCGAGCTGGTGG
CAGCAGACACAGCCGCAGCAGCCCCGCCGCCCTTCTCCGGCCCCGCGACCCCCTCCGCCA
GTAGCATGTTGTCCAGTCGCACCAGCTGAGGATCCTGAGGCTCCTCCTCCTGCGTGTTCC
TCATTGATAGGCCTGGCAATACAATAAACAACTGTGTTGTGGATGAAATGTCTACAGCAG
ACCCTAAACCTCCCATCCACTTGAACTGGAGCCTGCACAATGGATGAATTCTAGTTTCCT
GTTCACTTTTGTTCAAATTAGCCGTGCTATttcaaacc
>NODE_212_length_145_cov_43.131035
GTAGAGACTCGGGACCCAGACCGGCGTCTTCGGCGTGGCCAAATTAGGTGGGGCAGGTGG
CATTTCCAGGTGTGTAGCACGTCCGGTTCCGGAGATATTGGCCAAAACGTTCTCCCATTC
ACTGACAATGGGGCGTGCATAAGGCCACCAGTTTCACAGTGCTGAGTCCAGAGATAAGTG
CCCGCAGAAGGTGTTTGGGAGCGCGTTTCAGACCGCTCTGAGTTGATTGGTGTAGGTCTG
TAGTGACACTTTTTTGGGTCCCGTAGTATGGGCCAACCCTAACCCTAAG
>NODE_213_length_322_cov_2.456522
AAACCACGAAAAAGAAAGTGAAATATAAAAAGAAACTGGAGGAAAGCAATTAAAGTGGGC
AGGAGACACAATGCAGAGGTTGTCTTGACACAATCACACAGTGTCTGAATGAAAGTTAAT
ACCACACACACACAGGCACAGACACACAAATGCACAGATTGTTTCTCTTTGGCCCATTTC
TGCTCTAAGTTTAGCAGACGACCCACCGAGGGGCCTCTGCAGTCTGATGCTTTTCCTGCT
GCTGCTCTTGTTTGTCCCCTGGTCCTTGTAGAATGGTAATAGTTCCTTCTCTGTGCGTGT
GTCTGTGTGTGTATGTGTCTCGTGGAGTTAGGCTAAGGAGACTAAATAGGGTGCCTGGAG
GAAAAGGGTGAGTTTACAAAGTAAATGGAGGTACTGTAGTCTGGCTTTTATATGTGTGTC
TCTGGGAATGGGCAGCTGAGGTGAGGCCTAAGTCAATGAATGTTAA
>NODE_214_length_432_cov_6.321759
ATGATTTTAAAATCTCATTTCTTTGCAATTAGCCATTTCAAGTGTTAAGTACAGTTTCAA
CAACAAAAAAAACCCATGCCTTTATATTTTATAGTAATCACTCAGTTTGCTGTCATTATG
TTGCTATGCATAAATGTTGCAGGTGCACTACTATTTTGCTCTCTACCCGGTGGCTCATCC
TGTCGGACTGGTTCACACAGCACATTCATTACGTTGAGGAGAGGCGACCTGACACTGTGG
AGGTTAGAGGAGTTTGGGCCTGCTCACCACAGTGCTTCAGAGACAGAAGGGGGGGATGGA
GAGAGTGGGAAAGACAGAAAGAAGAGAGCTGCCTGCGCTATTATCGATGTGCCTCTTCAG
CGAAAAATGCAGTCCCAGTTGCACAAGCACCATGCCAGCACAGAATGACAGAGGGTACTG
TACACCGAATCACTGTGTAGTAGGGAGGGAGCGAGAGAGTAGTAGAGATAGAGAGAGAGA
GAAAAGATGTAAAGTGTGACAGTGGTGAAACAGAGAGAGAGAGAGAGAGAGAGAGAGAGA
GAGAGAGAGAGAGAGAGAGAGAGAGAGAGAGAGACA
>NODE_215_length_499_cov_12.967936
TGGCATTGTTGTTCATGAATAGCGGTGCTGTGAAATGTAATGTTTGTTTTCCATCACAAT
ACTAATACTATGAATGATTCAGGCTGCTACACTGCACTCCACTTAATCAATCACGCCTGT
CCTGAATGCTGATGAGAGAGAAAACACAGGATTGTCACCCTTTTCTGCGACTTTTAGCCA
GTTTAGATCTAATATGTAACAATAAGTTGAGTGCACTGTTTGGCCTCTGTGTGTTGGGAC
GAATTTGTTTTACTTTTTGTTTTTGTGTTACAACTATGTGTGCGTGGGTGCGTAAGACTG
TGCGTATGTGTTTGTTCTTTCTCTTTTGTGAATTTTGGCTAATTTCGAGTTTGACTGCGG
CTCACCCCCGTCTCTTCCTGTGTGTCTTGTGTAGGGCTGTTAGTGCAAGACCTTACTGAC
ACCATATTAAGTTCATATGCCTATAAGTCCCACTACCTTCTGACTGAGTCAAATCGTGCT
GAGTTGAAATTACCTATGATTCCCTCTCCTTCGTCAGCTACCAAAAAGAATGTTGGGAAA
GGTAACTGAACAGTTTTTCTCTTTCTCCTTTGTCCCACTGGTCTGTGTTTGTGTTGTGCC
TGCTCCCATTCTGACTTAGTTTCCCTTTTTTTTTTTTTTTTTC
>NODE_216_length_832_cov_6.236779
CTGCTACATGCCCATCTCCATGACAGACAAATAAAATATGTGTTAGACACATGGGAGATG
CCGGCACAGATAACCCCGCATTTACATTCAAACTGAGCTTTTGACAAAGCCTTAGCAACA
GGCTCCTTAATCAGCGAGGCTTGCTGTGGAGTCCTGGCCTGCTTTCAGCTCTCCTCTCTT
TACAGCCATGATCTTGAGAAGGAGCTTTAAATTGGAAATTATTACACATTAAACCCTCTG
CGCGCAGGCCAGGATCGAACTGGATCAATATCTTGCCCAGCACAATAAATCAGATGCTTT
CTCTCCCCTTCTCTCTTTCCCCTTTGCTTTTTCGAGTGGCTATAGGCCACTGCTCAACTG
GAACATATTTAAATTTTCTTGTAACAAATTAATTCCAACATTTTCTCTTGATTGAATTAG
GGCAAGTGCTGGTGCTGTCACAAGTGTTTGGGCTGCTCCTGGGGAGAGACAAATTGCCAG
GCCTGGACACGGGTAACAAGCAGTGGTGTTGAGTCGCTGATAATCTCCCCACTAATTCTC
CATTACAGCAAAATGAGGCCATAAATCTTCCTGACAGCTGATCGATGTAAACATTGTTTC
CCCCATGATTGCCAGCTCTCCCAGCGGAGCTACTGTCCGCTCACAATCCGCTGAAATTAC
TCCCGCAACAGCCCTCCCTCCCTTCCTCTCCTCCCTGGAACTGGTGTGTGTGAGCGTCGG
ACTGGCCTGGCAGGGAAACCAAAGTCACTGCTGTCCTGTCGAGGGAAGGGATGGCCATCT
AATTTTAGCTCAATGCTCTCTAAACAAATGGAAAATATTAATCAAAATGTCTCTTGTTTA
ACCACTGGCACAAGCAATTCTTAGAGAAGAATGACTGTTCTGCTGCCGTGGCGTTAGGCA
GAATAAACGGCAGTGAAAGATTGAGTTGTCAAACAGTCAaagcacaaggctcgttatcag
cgtgttcactgtctga
>NODE_217_length_977_cov_8.066530
TGTGTGTGTGAGTGTGAGAGTGATTGCGGGGGTGATTTTTGTCGGGGGTGGGGGGCAGAG
GGGGTGAAACAGGGAAGGGGGGGAGAGAAAGATAGAGAGAGGGAGAGACAGAGAGATAGA
GAGAGCCTTCTGACGGTTGAAAATCTTAGAAAGAAATTCTCCCTTCGTGCCCCTGGTACC
CGTGGAGGGGGTGAGAGAGAAGGAAGGAGGGGGAGGGAGAGAGAGAGAGAGAGAGAGAGA
GACAGAAAGAGAGAGAGAGTGAGAAAGAATCAAAGAGAGAGAGAGAGAAACAGAGAAAGC
CTTCTGACGGTTGAAAAACTTAGAAAGAAATTTACAGTATTATCTCCAGTTGAAGCACTT
TGAGATTGTTTATTACAATGTCAAGACAAGTAAAAACACAGCAGCCAAAAGTCTCTAAGA
TTTTAAACATCAAATGTCTCTCAAAGAAATTCTCCCTTCATGCCCTTAATAGTGGTGGTT
GCTATTTGTAAGGAAATTCCAATAGTACCAATGATACTAATATCAATGAGGAGAAGAAGA
AGAAGAAGAAGAAGAAGAAGAAGAAGAAGAAAAATGTTTGTTTTTTTTCAACAACAACAA
CAGCAGCAGCAGCAGCAGCAGCAGCAGCAACAACAACAAAAAAAACAAAAAAACAAACAA
ACAAACAAACAAAAGAAAAACCACTTTGCATTGTGAAAATAATCTGAATGTGCTTCAGCT
GGAGATAAAACCATGAGGACAAGTAAAATCACAACATTGAGATTTTAAAGATCAAAATGT
CTCCTTAAACATTTCTCCCTTCGTGCCCATGGTACCCGTGGCTCTGACTTAGAGGGGAAA
CTCTCCCTCCATTTGCCTGGTGTGCCTGGTTCCAACTTGGGGGCATACTCTCCCTCTCCC
CCTTCCAACTTGGGAGGAGAAATTCTACTTCCATTCCCCTGGTATCCGTAGGTCTAACGC
GGGGGACAAATCCTGCCTGCCTGCCTGCCTGCCTGCCTGCCTGCCTGCCTGCCTGCAGTT
CGGAGGGGGGAACGCTCCCTCTATACCTCTGGTTCTAACTTAGGGGAAGATCCTCCCTCC
ATCCCCCTGGGCCAGGGCTACGGTTAGGGTTAGGGTTAGGG
>NODE_218_length_538_cov_11.234200
TGAGGAAGTGGATGATGGATGAGCATGAGCCAGCAATCGATCGATCTGTCGGCGTCTCTC
TCTAACCCCTTTTCATGGCTGGCATCACTGCAGTCCCTCAAGCCTTCTACCCATTCCCCT
GCCTGCCCTTACCTTGCTTCCCCCGCTTCCATCCCTTTTGCTTTTTTTTAAGTTTGTTTC
TATTTGCTTCATTTTTGCTGTCCCTTCCTTTCTTCCCTTCCAGAAAGTGATGCACACTCG
CAAAAGACATTCTGAGCTGTACCATGAGCTCAACCACTCGTCCAAGTTCCACACCATAGA
CAGGTATAGCAGGGACCCAGCCATGTCCACATTCAAGGTAAGATCATTGCCCAGAAGCGG
GATGGGAATCCGCTGTACCCATGCACCTCCACTCCCTCCCGCACTTTGTCACAATCTGCT
AACTCCACCCCTTTAAACGCCAAAGAATTGCTACTGGAAAAGCACACGGTGATCAAAGTT
GCATTAATATGCTTCACAGGGAAGCAGTCTGAACCGGCTAAATATTATTAGCACTGTGGT
GGCATTGTATTTACTTGTAAATGCAGCTTTCAGACAATTATAGCCATAAAAATTCACAGC
AAAGCACGCTGTCATTTACAAACATGAGGTACTTTTGAAAGCAGTTGTATTCATTACAGT
CTTTCTTTCCAGCCAAATTGCc
>NODE_219_length_541_cov_13.223660
TCATACTGCATCTCTCTCCAGTACACCTCTAGGAGCATGTTGTCCTTGTTGTGCTACTGC
TGCGTGGGGGCCTCTGGAGATAAATTATGGATGCAACGCAAAAGCTGTAAAATTTGTTGT
ATCTTCTATTATCTTCATGTTAAAGGCCACAAAAGCTCTTCAGTGAAGTCAGCCATTAAG
AAATGACAGGTATTGCTATCAGGCTTCTTTATAGGCTATTACCTGCAATGACAGCAGCTG
CTGCTGCACCACTGTACGGCCTATCACATTATTTGCAGCTAAAGTCAGCTACTGTGTCAT
TTTGCCTCATTTTCTTGACAGTGCTATCATAAATCCATTGGGCTGCAGGGGAAACTGTCG
ACTACCTCGATTATCTTCATAGCCTGAATGAATTCTGAAATGTATGTAACAGGCAATGAC
TGTTATGGATCAGGAGCCAGGGCCATATTCTCACTAACACTCTCTCTCTCCTTCCTTGTA
TCTCTCTCAGGTGATGTGCTGATCGAGGGCTTGAGGGCTCAGATATGCGCATAAAACTGA
GTAAAAGAGGCGAACTTTGAAGCACACAGTGACAGCTCATGACTACTGACGTCAGCTCTA
TCTCTTAAGATATTCTAAAGATACTGAATGGTCAGTGATAGGATCCTTTTCTATTATGAT
GGGCCATATTAAAGAAAAAAGGTAa
>NODE_220_length_579_cov_17.500864
TAGACCAACTGGACCAACTTGTAACAGGGGATTTTGATTAACTGCGCTTGATTTATTTGT
TTTAGTAAAACAACAACAACCCTAATTGTTAATGATTCCTCTGTTGGTGGTTGTTGGTCT
GCTCTGTGTTGGATTACAGCTTGAAAAATATATATTTATATCCACTACCGAAGCTGGGAA
CTGAGAGTGCTGTAGATGTCATTGATGATAATGCAATAAAAAGCATTTTGGGGGTATCTC
CACCTCTGCACTTAGCCTCTTGGCAGTGGTTTGATCAAGACAGAATAAGCTTGTGACTTT
TCAATTCCAGCCATAATTTGTTTCGATATTACATCTCCTGGATAGAGCAAGTGATGGAAT
TTTTCCTATCCGAGACAGAGGCAGTGGGGAAGCTGACGATGTCCCATAATAGGTTATCAC
CAACCATATCTTTTGCAAAATAGAAACCCAACACATGTACATCTGTGGCCTAGTGTCAGA
GCCTTAAATATACATCAGAAATGCATTAAATTTGCTGATTGCTATTCTTTTCCAACAGCG
TGTCAAGCCCCAAATTTATTTTTGTTTCGTGGCTTCCCGATTACTTTGAATTGCCAGCAG
TCTCTCCTGACATTGACAGCTTTGAAGGAAGTGACAACATTAAATTTATTTTCTGCGTGC
ATATGTGTGTGTGAGCGTCTACGACCGGACGATGTACCCGTGTTTTCTCTTAGATTGTTT
GAg
>NODE_221_length_617_cov_7.739060
TAGACCGAGCCAAACGCAGAAATTAGAGCTCCAAGGCCAGATGTGATATTTGTTTTTCAC
ATCGCAGCGTCAGGTAGATGTTCAAAAAAAAATAAAAGGAAAATCAAAACTGCTCCCTCA
TTGGGTTTGGGACTCATTTTGATTCGCCGATGGTGGCCAGCTAATCATTTGATCCTGTTA
GAAGAAGTGAAGTGTTTGTGTGTTTGTGTGTGATTCTGCCAGGAGAGTTAACAACCGCTG
TAAATAGGCCGGGGCTCGGTTTCTTGATTTGTGCGCAGCCGCTGCTGTGTGTGTGTATAT
TTGTGAGTGTGTGAGTCCTCTCACTGGCTGCTTTTTTCCTATAAAAGCAATTTGCCCCAT
GCTCGGGCTAGGCAATGAGCAGATGCTACCATTGTAAATGATGATGCGAGGGGCCATAAT
AAAGAGTTGATAAACACAGAATTACTGCTGGGCTGTGGGCATGCAGAGAGAGGGGGGGAG
AGAGGGGGGATGAGGAGGGACAGAAAGTGAGAGGAGAGGAGGGGTGTCACACACAATGAG
GCAGAGTGAAAATGTAAACCAGAGATATAAGTCTCTCAGTCTGTTTTATGTTTGATAAGT
AGAAAGCAGAAGAAATGGGCGAACGGGTGATTATGATAAGCTTATTTAAAATCCCTTTTT
CTTTTCCTGTGTAGGTTGGTAGAAGACGTTTAATAAAGACACCGTAAATATGAATACATG
AAGATCAGTGgacttgtcgtgagggctagtatttagcctgt
>NODE_225_length_425_cov_5.265882
ACACACACACACACACACAGAAAAATCCAGAGCATGTGGAGCTTTTATTGTGAAAAGACA
GTTATTTAGGACCATATGGACGTGTGCGACTTTTTCTGTTTAGTCCAGGCTTGTGTTTCT
CTGATAATGTCTCTGTACGCATGCAGGATTATCCATGAAGATGGCTTTTCTGGGGATGAT
GTGAAGCAGTATAAGCCTGTGGTCTACAGCAACACCATCCAGAGCTTGGCAGCCATTCTT
CGAGCCATGGACTCACTGGGCATTGAGTTCGGAGACAAAGACCGAAAAGTTAGTGTTACC
TTTACCTTTAGTGCCGAAGCAGATCTGTGTTGTCTGCAGTGTCTGTTTGTATCATGACAT
CTAGTTGATGTCCCTCAGGGGACTGGCTAGTCGTAAATCTGTTTTAAGAAATCAGTCTTG
GAAATATTTGACTTTGTGATTGGTTTGTTTTGTCCATTAAATTCTTGCATATAATGGTTC
AGAATGATAAATGTATTCAAATATAATCTTGTTGCTCTTGTCCTGATCTTATAAAATGTG
CTTGTCCAGGCTGATGCTAAgctggtttg
>NODE_226_length_711_cov_11.991561
ATATCAACATTACTAAATCCCATGATAATGATTAATAAATTTTTACAATTTTTTCAAAAT
GTTTTGTTATTTTTTTCATATTGTAAGCAAACATTAGCTTTGAGCTTTTGGCAAGCAATA
CCAAATTCCCATCACAGTGACAAAGGGATGTATAAAGAGCCAACTGAGCTTAGACAAGCT
GGAAGATGTTCCCATTCATATTCAATATTCAAATTCTTATCTCTGTGTCGGTGTATGTGC
ACGAGTAGTCGGTGATCTCAGCGTACCGATTGCTGCTTGAAGTACTGTAGATTGCTGGCT
TTGACATTTTCCCATTGTGCATGGTGGTGCAGCAGGCAATAATTAAATATCAGGTGCATA
AGCTGCTCTTTAATTTGACATGTGTGCTTGAGGCAATAAACACATGTGGTGCAGTGGGGG
CTGCATAATTGCAGAGGAATAAAATATCATATCAAGAGTGAGAGGATCATTGTATCAGGT
ACACGATGACAGCTCGTTTGATCATTATGCCAAGGCTAAAGAGGTTGGCTAATTAGTTGT
CATTAAAACTCACCCTCTAATCAGGGCTCGCTCTTGCATAAAAAATGTCCCTATCACATG
ATAAGCGAACAATGCCCGTAACCCTTTCAGGCCGATCTCAGTGCTTACAGCTATTAGCTT
TGGGAAACATGGGTTGACAAGTTTGACATTGCTCTGAATTTTCACAAAATCAGGATAAGA
TGAGCCACTGTTGTCGGTATGTGATAAGGCTGGTTATGAGTGCTTTTCAGGAAATGTCTG
ATATAATATCCTGTATTTTCACAGTTCCTTTGATCTAGATGAGCCCTGAGTTGTGCTTTT
TTTTAACATGATAAg
>NODE_227_length_626_cov_10.193291
GGTAGTTACATTCCCAGTAATAAGCTGTGGCACGGTCACATTATGTTGCCACTTGTATTT
ACACGGCAACTGCCTCTGAAGGTACAATCCATCAGAGCTTTGCCTTTACCTTACATGAGG
CCGACGCCATTACTCCACATTTTTTGCTTTAATTACAATGTTATGGCTTACTCGCTCGCA
AGGTTACAACAAAGAATAAATCAAACTTCATTAAAAGTCTCAGTAACTCAACGCATGAGC
ACACAAAATCATCACAGAACCAACCAGATTATATTCCAAACTAACTCCATGCATCTCATA
AGGAGGTTGTTTTCCTTTTTCATATTTCATAAATATGAACCAGGGTGGTTTTTGTCTGTG
CCTGTCCATTTATTACCATAAAAATCAGCTGACTGAAGTATCTCACTATCTGTGGAGGCA
ATTAACTGTTTTGAGAGAATGCGTAATACGGGACTTTGTAATGGTATCATTTGGAGTCAA
GGCACAGATGCGCCGTGCGGAGCCATACTGTAATTAGAGAGAAACGCTGTACAGGTTTTC
CACTAATTAGCAAATTATGCTGAAAATAGCATCAAGCTAATTAACAGTTATTATGGCATT
TTTGAAAGTATGACTTTAATTAGCAAAGTCCTGACGCAGGCAATTTGAAACTCGTCTCTG
AGAAGATGAGGAAGAAAAGAAGGGGAAAAAAAAACATGGGGCATGATCAAGAAGATACCC
AGATTATTAtgatgctgtcaaaaactaaaggaaggggagaaaaaaaacag
>NODE_228_length_543_cov_4.337017
TATATCTTTCAAAGCTGTCCCTTGCTGTGGGCAAAGACGAACTCCCGACTTTAAAACTTT
TAAAAGTTAGACAGGTTCTTTGAAGAAGAGTCAAAGGAGCAATTTAAAGAGACCTGGAGT
GGTGCGTACCACAGACTGCTATGGCGTCTCTGCACTGTGTGTGTATCAAACTGCCAGCCA
GACATGTGCAAACACACACACACATACACACTCCAATAGTTGCTTCTGTACCTGTCTTTG
CTTTTTTCCCTTTTTTATTTCAGCAGGGTGAATTTTTATCTAAATGCAAAGCAGGTGATA
GGTGCTCCAGTTTCCTCTAGAAGTAGCTCCCTTGTCTGGGCTCTCTTCCTGATAAGAGTC
CTACTTTGCCTGACATAAAAGAGCCCGGTATCATTTCCCCTGCCTCCCCAACAACCCCCA
GCTCGCTGCCCTCGCCCTTCCCCGAGCTTCACAAAGCTGCCTCTATTTGCTCCCAATTCA
GGGCCCAATTGCAGATAAAGTTACAGCAAATTTGTTTGGAGGAAGAGCTGCTGAGGCCTG
CGATCCCTGGGGCAATAACAGCCTTGTCTTGCAGGGGCCGTGGGGAGAGCTGGCAGCAGC
AGGAGAACAGAACCCAACACCGCTCAGCCCGACAATGGCCTCAACTCTCCGGGAGGGGAG
GCAAAAGGAGGGGAAGTGAGTGAgaga
>NODE_229_length_1516_cov_8.660950
GGACGCGCGCCGGGCCCTTCTCGCGGATCTCCCCAGCTGCGGCGCCCGCTGGGGTCCCGT
TCGCGCGGGCCCCCCGGCGGGTTGCCTCGGCTGGCGCCTAGCAGCTGACTTAGAACTGGT
GCGGACCAGGGGAATCCGACTGTTTAATTAAAACAAAGCATCGCGAAGGCCCACGGGGGG
TGTTGACGCGATGTGATTTCTGCCCAGTGCTCTGAATGTCAAAGTGAAGAAATTCAATGA
AGCGCGGGTAAACGGCGGGAGTAACTATGACTCTCTTAAGGTAGCCAAATGCCTCGTCAT
CTAATTAGTGACGCGCATGAATGGATGAACGAGATTCCCACTGTCCCTACCTACTATCTA
GCGAAACCACAGCCAAGGGAACGGGCTTGGCAGAATCAGCGGGGAAAGAAGACCCTGTTG
AGCTTGACTCTAGTCTGGCACTGTGAAGAGACATGAGAGGTGTAGAATAAGTGGGAGGCC
TCGGCCGCCGGTGAAATACCACTACTCTTATCGTTTTTTCACTTACCCGGTGAGGCGGGG
AGGCGAGCCCCGAGCGGGCTCTCGCTTCTGGCGTCAAGCGTCCGGCACCCGCCGGGCGTG
ACCCGCTCCGGGGACAGTGGCAGGTGGGGAGTTTGACTGGGGCGGTACACCTGTCAAACG
GTAACGCAGGTGTCCTAAGGCGAGCTCAGGGAGGACAGAAACCTCCCGTGGAGCAGAAGG
GCAAAAGCTCGCTTGATCTTGATTTTCAGTATGAATACAGACCGTGAAAGCGGGGCCTCA
CGATCCTTCTGACTTTTTGGGTTTTAAGCAGGAGGTGTCAGAAAAGTTACCACAGGGATA
ACTGGCTTGTGGCGGCCAAGCGTTCATAGCGACGTCGCTTTTTGATCCTTCGATGTCGGC
TCTTCCTATCATTGTGAAGCAGAATTCACCAAGCGTTGGATTGTTCACCCACTAATAGGG
AACGTGAGCTGGGTTTAGACCGTCGTGAGACAGGTTAGTTTTACCCTACTGATGATGTGT
TGTTGCAATAGTAATCCTGCTCAGTACGAGAGGAACCGCAGGTTCAGACATTTGGTGTAT
GTGCTTGGCTGAGGAGCCAATGGTGCGAAGCTACCATCTGTGGGATTATGACTGAACGCC
TCTAAGTCAGAATCCCGCCTAGACGTGACGATACCGTAGCGCCGTGGATCTTCGGTTGGT
CCCGGATAGCCGGCCTCGGCCGGTGCGGAGAGCCGTTCGTGACAGGGCTGGGGCGCGGCC
GGACGATGGTCGCCCCTCTCCTGCCTCGCATCGCATGTTTGTGGAGAACCTGGTGCTAAA
TCACTTGCAGACGACCTGATTCTGGGTCAGGGTGTCGTACGTAGCAGAGCAGCTCCCTCG
CTGCGATCTATTGAAAGTCATCCCTCGATCCAAGCTTTTGTGTCTGGCCGAGGGCGCGCG
GGCCCCCTCCAGCCGACACGGCCGTCCAGGGCCCTGGGGTACCAGGGGCGCCTGCCTCTC
TGCCTCTCCGCCTCTCTGCCCACGGGAGGGCTCCTTCTCGCTCCCTCCACCTCTCTTCCA
TAGCCCTTAAACCCACGCTCTCCCGTCCGAGAGTCCCACGCCGCCCTGATGGCCCGAGCT
CAGCACCGAGTGCACAGCACAGGCCAGGGGTACCAGGGGc
>NODE_230_length_821_cov_8.381243
TCAACTCCTCTTAAAAAAAGAATTCAGTTAAGTACCCCTCTCTGAGAAGAACTCAAAGTA
GCTCTGATTCCAGTGAAGAGGAGTCTGTCCCTCTAGTGTGCATATTACTGCATCTCATCT
TGCTTATTGCTGCCTAGAGTGCTATGACAACCGAAGTGAGAATAGATTTAATCTCTCCAG
CCCTGCTAATAATACTATGCTACTGGCTGAGCGCCGAAACATGCACAAAGGGCTAATCAT
CTCTAGTAGTAAGCGTTTTCTTACACATACACATTTTCCCTGCAGTTCTCGGAACTGTCA
GGAGTAAAGAGATAAAGAATGGGCAGAGAGGGAAAAAAAGTCAGTTGTGGTGTGAGAAGT
GTCTGCCACCACGGCGTCATTAACACCCAGTGGTGCTGGGGTAAGGGAGGGAGTGCAGAC
GGGGCCTCCAAGCACTAGGAGCGAAATTGCAAACCCAAGGTTCCTGATACAACCTGTTAT
TATTTTTGACACAAGCCATTTACAATAGCTATGAAGGTGGCAATGGAAAATGTAATATTG
ATTGTATGCCCTCAAGGCTTTGCTCCCCTGACTTCTAAGCGTCACACATCTCACATACAG
TATGTTGGGCGTGATGATATGTTTCTCCTTTTTTTTATTTTGTTTTGTTTCCCCCCACTT
CCACAAATCCTATTTTAGGAGCTTTGTTGATAGTTTATTTGATGAGGTAATTACATCGGT
AGATTGAGAGGCCAAGGTGACGTTTTGGGAGTCGAGAAAATAATAGAAAGCTGGGTAACT
ACAGCAATGCAATATGATATTGGTCTGATGTGACAGGTGTTAATATACCCAATGGCAATC
TGTATTTCATCTCTTTTTCATGAGGGTGCTTACTGAATTACTTCCAAATGACGTTTATGA
AACATTAAGCGACTGTGGGGTAGCAGTGGCTCATTCCAGCATTataaagatacacttgaa
catac
>NODE_231_length_154_cov_7.850649
CTCCTCTCAGTATCTTGACACAGTGTCACTTGAAACAGCTTTTGCCTTCATATTTATCAT
ATTTGAAGACACTGTGAAGTCAAAACATGTTTGTAAACATTGTCCTGTGAAATCAAAACA
TGTTTGTAAACATTGCCTTCAAAACTCAAAACATGTTTGTAAACATTGCATCCTAAGTCA
AAACATGTTTGTAAACATTGTCCTTTGAAATCAAAACATGTTTGTAAACATTGCCTTTAT
AAGTCAAAACATGTTTGTAAACATTGTCCTTTAAAGTCAAAACATGTTTGTAAACATT
>NODE_232_length_292_cov_7.030822
CAAATGATGCGTAAAAAGCAGGCTCAGCATCTGGACGCCCGCTACGTGACGATGGTGGAG
AACGCCTACTACTACTGCAACCCTCCGCCCATGGAGAAGACGGTGAAGAAGAAGAGGCCT
CCGCTGCAGGAATACATCCGCAAGCTGCTCTACAAAGACCTGTCCAAGGTCACCACGGAG
AAGGTGCTCCGGCAGATGAGGAAGCTGCCCTGGCAGGACCCCGAGGTGAAGAGCTACCTG
ATCTGCTGCATGGTCAACATCTGGAACGTCAAGTACAACAGCATCCACTGCGTGGCCAAC
CTGCTGGCCGGCCTGGTGGCCTACCAGGAGGACGTGGGCATCCACGTGGTGGACGGAGTG
CTGGAGGACATCCGGCTGGGCATGGAGGTAAATCAGAACAAAAAGAACAAAAAAAAAAAC
ACACTGTTGTGGTTAG
>NODE_235_length_784_cov_8.508928
CTTTCACTGGGACTCTGTCGCCCGTTTCAGTCCAGCGTTGATAGCAGACGGAGAGGACAG
AGTGAATGATAGAGAGGCCGAGAGAGGGAGGAGCAAAGAGTGAAAATAGAAACAAACCAA
TAATCTTCTACATTGCTTCCTAAACGAGAGCCACTCTGTCCCTAATGTAGACAAGTCATT
TTGTACAAGCCGTTAAAGCCCACTGGGCCAGGCGAGCATGCAGTGTAGGGCCGCCTGTTT
CAAAGATCTTTTGCAATCAGTTACACAATGGACCCCCTCATTTTATGCTGCTACATCATA
AAAGTGCTCCTTTTGTTACATTTCCATCCTTAAAAGGGTCTTAATCCCCATCCTTTCAGG
CCAGTCTATGGCAAATTCCTCAGGGACATCCCATTCGCTGCAAGGGCTGGAGTGACCCAC
TCAGAAACCAGCATGCAGGGCTTTGAGCTTTTCTTCTGCTGCCACTCTCCAGAGAACATT
AAATCGTACTTTTCATCCCCCTCACCATAGGGGGAAGCCCCTTAATGATGACAGAGAAAG
AGAAATTCCTCCACTCGGTCCTATGACACCATTCTGCTGTCAAGCAGGCGTCTCGGCGGA
CAGAGAATCAAACATGGCTTCCTGCAGGTGGAACGCCAGTGAAGGTCACGGTACAGTCCA
AAGAGGACAGAAGGAGAGATGAAGGGAACGAGGGAGGCAGAAGGAGAGGAAGAAAGAGAG
GTAGCACTTCAGAGGGAGACCGGCTTTCCCTTTGCAAATTAAGTCATCTACTGCAAAAGG
TTAAAAAAGCACATGCAGCTTTCTTTCAGTCATACTTCATGTGTTATCCAACCATTTGAT
TTCTACATAGCAGAACTTTAATAGTTTCAACCTGTTTTACTCTTTGTCAGTGCTCCACAT
AATCTAGATGCTtttaatcgactatcat
>NODE_237_length_594_cov_11.026936
CGAGAATAAACACTGCAATCCTATAAGACCTCAATCAATCTTATCGGGTAGTAGGCTGGA
TTTGCATGATAAAAACAATCAAATTTGTGGTTTTGAGAGATGATTGCTCATGGTATCCGG
CACCAACTGCTTTTCACAGCTAATGCTAATGCATTATCCACAACTGCAAGAGCAGCATCA
CACACTGGCTTCAGAATCCATTAATAGTATATTCCTATTGAAAAAGAAATCTCAAGCACC
ATAATGTTACTCCATCAGCTTATCCTGTTTCAGCAAAGCAACACTGTGCACTGAAAATAC
ACCATCACTGACAGAGAGAGCCTAATCCAGTGATTGGTTTTACCTTATCACACAACTTAA
GGAGTGTACACTTCTAAGCTGACGGATTGAACCTCTGTTCGATACAGGTTTGCAAAACTG
AATCTGTTGAGCCTCCAAGATTTGATATGGGTATTTAAAGCTCTGCGCGGCATTAACCGC
AGAGCACAACAAATAGCCTGCCTTTTAACAGGGCTAGGGAATCCCGGGGCCAGTTGGGAT
GCAAATTGAAATGATCCAAGAGTGGATTGAGAAGGTGAGGGTGGGCTTGGATGGGGCTGT
GGAGGGTGGATGTGGGAGTGGTGAGGAAAGACGGCTGTAGGAATGTGGGAATGAGACGAG
GTGGTATGAGGCTTGCGGTGAGGGCTGGCAAGGTTTGGAGGAGTTAGCTGTGATTAGCCT
CAaacactgacttatgac
>NODE_240_length_789_cov_12.915082
ACAATTCAAATCCCCCTTAATATTCACCCCAACCCATTCCATCCCTAAAATCCCAAACCT
GTCTCATTTTAAAAACTCTTCATATGTAAGCCTTGAACCTTCTCTCCTCCCCTTCCCTAC
CTATTTGCCTACCTACCTACCTACCTACCGCTTCATTTTGTAAGCTAAACACTGATACTG
ATCATTTTCATTTATTTTATTTTGTTTTGTTCTTTTGATTTGCTTTGGGGGATTTATCAT
TTGTTTGGGGATTAACACTCTAACAGGGATTTTGGCACTTCTTCATCGCTTCTTGCTTCT
TGGCTTTGGTTTTTTGCTCAAACGCCAAGAGGGGCTGAAGGTCTGGTCATTTGGGCTTCT
CATTAACCTGCTGCTCACTGTTTGTCCCCTTGTCACTTGTGTTTTAGAGAAAGATGAGGC
TGCAATTGAGAGCTCTGAGTTCAATGCCACGTCAGTAGCTGATGTGGACAAGCGGGTGAA
ACGGCGGCTACTTATGGGTAACTCTTTTCTTCCTCTTTCTATGTGTTGCCATGGCGCTTG
TGCTTGTATCCCAGACTCTACTCCTCTCCGTTCCTTCTCGTTCTCCTCTTTCTGTCTTTA
TTTATTTATTTATTTTTAAAAGTAAACTTTGGTGCCCACTGTGTCAACTCCCAAAGTTGC
AACTGTATCTAACGTGATGAAAAATGACTAAAAAAAGGTCACAGTTTCTTTAAAACCTTT
CCACCTAACTCCACCTACCAAATTTCTGGATGGCTCTAAGGTTTTCTCAGTGACTAACAT
TTACTTTCCCAGTTACACCTCACTCAAAGTGTTTGTGTTCCATTACCCTCTCTTGTGATT
ACCCATTTTACAGAAACAGGACACCTTACTAGCAAAACAAAAaccctgcaaaggttgtag
acctaacttgtccaatgatcacagaagtgggct
>NODE_241_length_466_cov_7.583691
CTCTCTCTCTCTCTCTCGCTCTGTGCGTGTGTGTGTGCGTGTGCGTGTGCGTGTGCGTAG
TCTATACCGGATTAAATGGCACCTCGTCTTAAATGGCACCTCGCCTCGTTTCCCCTTTCC
TTTCATCATCAGCAAAATAAAGATTAGGCCTACAGAGGAGATTGTGCAGTCTCGCCTTTA
GAGGCGCAAGGGATCTTCATTCCTCCCGCCTTTGTGATGATATTGATGATGATGATGGCC
AAGTGGACAGTTTGATTTTTGTGTGGCGAGCTAGTTATAAAGAATCAATATTATATCAAG
GGGGTAACTTTGGTGATAAAGGACTTCAGCCACTGTGGCTATTCATCATAAGTCTGTAGC
AAGCAGATAGGTCAAAAGAAATTATATTGCTCTAAAGAGTGTGTCTCCTTATCTCTCGGT
ACCAGGGGGAGTGGAGGACACGCCGATCGATACAGTAGCTGCCGTATACTCCTTGCAATT
ATCAATAGCTGATTTTGTCTTCCTGGGGGCTGCATCTATTAATACCAGATAATAACAGCC
TTTTGGACATAACTTCAAAAGGGGGGGATGATGGAAGGAGAAGGAGAGGGAGAAGAAAGC
AGAAAGTTTg
>NODE_243_length_468_cov_10.256411
TTTACCCTCAGATGTGAAATTCTATAACTTGTACAGTGGTTTTAGAGTCATGTTTTAAAA
CGTAACAAGTATTTCACTTTCTTTACGGTTTAGATTTTCTTGTAAACAGGGAACGGAGGC
AATAGTGATTTTAGGGTTAGTTGAGCCCAATAGTGACATGAGGTAGCGAATTAGCAGGAC
ATGAAGCACCATAGGAACTCCTAACCTCTTGATAGGCGCCTCACAATCAAAGTCATTAGC
CAGTGTAATAAAGGGCCTGAGATACAGCCATTCTTCAACAGCCTAACTCTTTTATAACCA
ACAGATTAAAGTTGATTGGATTAAAATGACATTCTGCCCGTCTGACCTTGGCAGCAGCAG
TTAAGTTCACCCAAATTAAATTTCTCCGTAATAAAGATGATTCATTTGTTGCCTGACGTA
GTAAATATAAAACAGAAAGAAAAAGGAGAAAAGATTAAGTGACACACATCAGTGCACACA
TGCACAAATGCACACTTGTGCACACACATATACATGCATACGATGACACGAATACACTCG
TGTGTGCACTCACAAAGCATTGTTGGAGCTGCCAAGCAACTGGCTGCACATGCGAAACCA
GAGAGACACCCg
>NODE_247_length_661_cov_5.891074
TGGTATACTCTCTGGCAGTCCTAAAGTCGGCTAAAATTCACAGGTTGTTTTCGTATGTCC
CAATCTTGCAAGTATCCCAACTCCCCTTTAAGGGTGTGGGTCTAGGTGATTTAAGCCAAT
GATATGACTCGGTGTTCTGCAGGAAAAAACGGTGGCATGTGAGGCAGTGGGTCTTTAAAG
GGCTGCTCTGCCCCTGCTCGCAAGCCCAATCTCGTAGGACTTGTTAGCGTATCACGTGCC
AGATTCTTAATGAAGTGGACACACAGGGGCCTCGTGTGCGCATGCGCGTGGTGTAAAATG
TAGTTGGAAATGAGGTGTCCGTCTTGGAGTAGTCGACTTTTAAAAAGCATCGGCAGCCCG
TGATATGACGACTTCGCTGGTTCTGCATCCACGCTGGGCGGACACCTTGATGTACGTTTA
TGAAAAAAGCCCGAATGAAAACAACCAGAATAAAAGCCAAACAATGGAGGGACTGAGCGG
TAATTGCCCTGCGACCCACTGCAGGGACCTGATGTCGCACCCCGCGCTGGGACGACATTC
TGGCACCATAGCGACCCACCAGGGCTCCGTGTACTCGGATATTTCCTCTCCAGACACCGG
CCGGCAGTGTCCCGCTCCTCAGACTTCATCCAGCGCATCTTTGAGTTACGGTTATCCCTT
TGGAAACCCATATTACGGCTGTAGATTATCTCATTCGCACAACGTGAACTTGCAGCAGAA
GCCCTGCTCGTACCATCCCGCAGAGAAAtatgccgagcccagcacagcgctgcccacgga
agaactgtctaccagggcgaaagag
>NODE_248_length_306_cov_13.535948
TAGAGAGAGAGAGAGAGAGAGAGAAGGAGAGAGAGTAAGTAAAGAAACAACAGAGCAGAG
GATATTTGTAAAGAGCAAAAGAAGAGTCAGAAAAGAAGAGGGATAAGGAAGAAAAAAAGA
GAGGAGAAAGAGAGAAGGGAGCAAGGGATGAGACGGCTGCCTGGAAAGACGATTAGTATT
CATGCGGCGTGGCGCTCCAGAGAGGATTAATGGACTCTGATGCCTAATATCCTGGAGAAC
AATTAATTTGCCCACAGTTTTGTCATGGTTGAAAGTCAAATGCTGGAACAGATCGATGCG
CACAGCCGCCAGTGAAATCGCGGCAGCCCCTTCTGCCAGGCGCAGAATTTTAATTTCATC
ATCATCATTTTCCCCGGCTGCCACCCTCGACGAAGCTGTCCCTGACATGGCTGAGAGGGC
TGCCACATCCCGACAGGCATGGCGCGTACa
>NODE_249_length_601_cov_21.971714
CTTAGTCATATCTCTGATTTGCTGCCATGAGTGAACAATATCTTTACCTTCTCTCAGTTC
TCAAACTTTTTAAATGTCCTGGAGGAGTTCTTGTTTGAGTCCCAAACCTACTGAGATCTC
TAATGAAGGCTTTACCTTCCAGGCAAGCATATTTCTCCAAATGACAGTAATTTACATATG
ATGTATTTAGAGAAGAAGAGGGCAGGCTAATTCTATTTGGAGATTTTCCTTTGTTTTAGG
AGTCATTAGCAGCTAGCTCAAATCTAATTTTTACAATTTCATCAGGCCATCTTGGAAAGC
CTCTGTGAGCTCATCAGAGAGGAGCATTTATTGCTAAGTGTTCTCTATTGCATTAGCACA
CAATAAAGCGGCCAGGGACTGCTACAGACGTTTATGTGGAATCCAGTTAACACTCTGCCA
ATTCGTTTTTTATTGGGACACAATCAATTTTTATTCATTTTAAAGCCAGAATGCTTTCTT
TCATTGTGTGCCTACCCCAGCTTATTATGCCCTAAACTAATTACTCAGTTGTTTTCACAA
AATGCTAATGTTTATGTTAAAGATTTCCTCTTTGAAATGCAGGCCTGACGTGCATATACA
TACACTTCCCCCTATGCTTTAAACACAATAATAATGACATTCATTTCATTTCTATGAGCC
TGGCAGTGACAGCTGTCTGAGTAATAACACTGATTTTAAAGAACTACAGTTAAAGTCAtc
aaacctgacccttgggtcgaatctg
>NODE_250_length_540_cov_1.798148
TTAACCGTGGGCTCACTTTATCTGTTGGCCTTGAGGCAGGATGTGAAACTTGCATGCTTC
TATAGGGAAAATGTTTACGCCTGCTATATTGGTAGACATGAAAGGCCCGAGACACCTGAA
ACCACCAACCTATGTACCAGAACAGGACACACGTAGAAAGGTTAAAAGTTTAACATCACA
CTCATGAAGAGGCCCCTCGTGTAGAGTAAGGCGAGGCAGGTAGAACTGACATACACACAC
ACATTGTACTTTCCACAGGAAGACGATGGCTTCCATCTATGAAGAACTGCTGATGAAGCT
GGAAGGTTCAAAGTCTAAACCACGAACCCTCCCAACCTTAACCAATTAGATAGAAGCACA
TTTGCATACGTGAACTATGTATAGATCTAAGTTGAGGAATTGTCTTTGTCTCTTTCTTGT
GACGAGCTGATGTACACATCTAGCTAGATTAAGTGGGATACCTGTATGCATACATTCTGA
TCATCCAATTCTGACTAAAGGCACATTGAATCAATATTCTGTGTTGAGGTCTTTATTGCG
CCGTGGTGACATCTCTATAGCAGAAAAGAacacgcttcgacagaatcagcctcctacctt
tcactgcggttgagatataagccctggaagtactctgaaatactcatctgacacatacaa
tagaagagaatgtggaatttcttt
>NODE_251_length_658_cov_9.981763
TAACTTAATTCTCCTCTCATTCCGCGTCTCCCCTTTCATTTCTCCTCCTTCCTCTCCTCC
TTTCACTATCAAGGAAACGGTACTTAAGCGACTTTGTTCTTGGCTGTGATTTGAAAGTGA
ACACTGGTGTTCTGTGAAAGGTGGCAAATACGCGAAGAGCACGTCTAGAATTTTCATAAA
AGATCTGCTCAAAGGCCTCTTGTCAGCTAAAACGACCCATTAAAGAAGTGGGGAGCAGGG
GAAATGCATTTTCCAAATTGAACGGTGGGATTTACAGTCGGTTTAACGCCGCTGACCCCT
AACACGCTAATGTTTGGTTCGTGTCATCAGCCGTCCCTCCCCATCTTTTATCACCTCCAT
TGTCGAGCTATCTATTTAATTGAAAGAAGTTAATTGAATGAAAATGATCAACTAAGCTTG
TATTAATATTGCTAATGGAACTTTCTTCTTGGCCATGTTTGGAGAACGATGTCACGCTGG
AGTTTGGGAAAGGCCCATTAAGGTTTGCACTTAACCCGATGGGCTAATTAAGGAATGCTT
ATTCATTCCCAGAGTCAGGGGGTAGGTCTGCTCCAAACCCATAGCCACGGGCCTTTTACA
GCATTTTGCACTTGCCATTATTGCGGACTCCAGTTGCCTAACGGTGATTGGCCAAGATTG
ATTGTAGCTCTATGAAAATGACGTGCTTTAGAAAAGAACATTTCGATTGAATAATCTAGC
TGCGGTATTATATGGAAATTGACTGGCTGTAACGGCTATGGTGGACATATCACATCTTca
tgcaatgacatgcgtgagatta
>NODE_252_length_698_cov_12.505731
AGAGAGGGAGTGAAACAAAGTGACTGCAGCACTGGCCTTGGTTTAGACAGGAGAAGGAGC
AGCATAGTCCTAGTATATCATTCTAACTTCTCCCACACTTCAACTCCCGTCTCCTGATTG
TGGTACTCTTTCCATTGTCTTTGACACAAAAAAGTTTGTTTATATATGCATGTATATATG
TATATACATATATGTATGTATATATATATAAACACATTTTTATAGCTACAGCACCTTTTC
CCATGGGGCAACAGTGTCAATACCTCGCACATGGTACATGGCCGTGCCAAAGAAAAAAAG
AAATAAAAACAATATATTGGTCAGGATATTTATCTTTTTTTCCCTAAAATTGGCATTTGA
CATGATGATATTCTATTGCCGTCTGGGGGAGGGAAGGGACAAAGGTTCTTCTTTTGAGTT
TATATTCAAGTTTTCTCCTTTTTTCGTGTATAATTTCTTCTTTTCCTGTTTAAAAAGAGT
TCACACTTTTGTGATTTGCGTGTGCTGCTCTTCATCAAAAGGTTCATTTTCCGGATCAGA
GTCAGTGGTGTCAGAGTATCGATAATGGTCTGGCTCATTGTCGCTAACGTCCGGGGTGAC
GGATGTTGAAGTGCTAGCCTCAGAATTCGAAGGCTCCTCCACGGTTTTCGTAAAATACAA
CTTCACCTGGAAATGAAGACAACTAGCTTCAGTGTGTGTCATGAGGTAATCAGAAACACA
ATCATCATTGGTCATTTGGATTATCTTCTTAGTTAAAAACTAAGCAAAGCAGTACTGCTG
TAAAGCAGTAAAGTTTCTTAATAACAGTTTTTCCAATATAAtaatatctcacttggatct
ta
>NODE_255_length_433_cov_10.027714
CGCTCACCTCTCCCTGTTAACACCATGTGGTAAAGTCTATTTTATTGTGAAACGCACAGG
AGCTATCCCCCTCTCCGTACAGCGCCTCCTCTCTCAGTGGGTACAGGGGCTTAACAAAGA
AAACATCACTGCCTTTCAAAGAGCACATTTTGACCTTCCAGACAGCTAGTTGACAGGGTT
CTGCTCTAGCAATGCAGGATTCAAACCAACTCTGATCCATAACAAATTTCCTTCCTGGCG
TGGAGGGGCCTGATAGGTTTGTGAAAAAAGCGTCAAAAGCTAATGGCAACTCGCACGGCC
GCACACTTACCTCCACAACAAAGGCCCCCATTCACTGTTGTCATGGTGCAGGCGCCAGAG
CGAATGAACTCTTCATGCTCCATCAACAATTTAGTTAATTAGCTCATTTGTAATTGGCCG
GCTTTGTTGCCTGGATGTTAGTGGGGGGACATCAAAGGAAGAAGGTGTTTGCAGCACTGC
CGATTACAGGTTATCACATTGCCACTCACTGAGAGTCTCTCCCTCTCTCTCTCTTTCTCT
CTCTCCCTCCCTCTCTCTCTCTCTCTCTCTCTCTCTC
>NODE_256_length_499_cov_12.208417
GAAACCATGCAGGCCTCAATATTGTTTTTCTACAAAATCTAGTTAAAGTTTATTTGTAAA
ATTGTCTCTGCAGTGGAGACGAGAGAGTGATTTCATGTAGTTATTTAAGCAATCATCAGA
GGAGGGAGAGGAAAGGCGCTGACAGGAGCCAGAGACACTTCAGGCCTGCTCTCTTGTCAG
AGTTGTCTAGACCAAATATTGGGATGAAGTTATCAACCGTTATTTGATTTCAATTTTCTC
CACGCACCTCGCCGAGGTCATAATAACAACTTTATTTTCAGTGGTGCATAAATTAATTAC
GCGCATTTAATAACTAAAATATCATTATATTCCCCCTTTAATAACATAAACGCTGCACGC
CAGGGAAACCCTTAATAGCGCGGGGCCCTGTAACTGGCCATTATCCGCCTGTAATGATAT
TACAGAACCAATTACGCGCCATTAGAAGGGATTTTCTGCACTTTATGTGGTTTAGTCCAA
TCCCGCACTCCTCTTCTAAATTTCAGCTGCTTCTCGAAGCCTCATTTTGCTTCCACCTCA
GAGACGCATGGCGTCTGCGCTCTGCCGTCCCAGATGCGCTTTAAAACTAATTGAAAGGGT
CCCGCAGCAGATCATTTATCTGAGGAAGCGAAataaatcgcag
>NODE_257_length_358_cov_11.698324
TTTATTTATTTTTTTCCCGGTTACAAACTCGTGGGTGTGTTTGATAGGAGGCATGAAGGC
ATGCAGGCACAGTGTTGCCTGTTGAATCACATCATCAGCATCAACAATAAAAAAAAGGAA
AAAATGGCAGGCAGATATAAATGAATATTCCTCACCTGTCTGCTCATGTTGACTCCTCTT
GTTTGGATTTCACAGTGGGGGAAAAAATAAAGGCGTATATTTACTTTTAATTGAAAGGAA
ATTAAAGACGCATCCACATCCGCATGTGACAAAGGAAGATCACAAGGCTTGGGAGTGATG
ATAGCTTTTGTTTAAGATGGATTTCATAAAGAAAACCCCCCACTGATAATGATGAAAAAA
AATCTTGGACATTTCTCCAAATACAATTACCTCGGCATCACCTGATTCAATCAAATGCAT
TTGCATTCTGTTTGCATGCAGTGTTCCGTGAACCGGTAAACAAGGCAGGCAGAATAAATC
TGATGTGTTTTCATGCTTATGG
>NODE_258_length_363_cov_4.650138
ATGCAAATCAGCCAACATTAGACACATACATTATGTGAAAAGATGAGGCAGAGTGAGAAT
TTTACAAACAGAGTTAAGGTCCAAGTGTCCAGGGAGAAAGAAGGTCAGGGATTAGAAGGG
AACAAGACTGTGGTGTAATCACTACATTTCTCTCCAGCTATCCAGGCTGTAAGTATATGA
CTGACTGTTGCCAAGTGTGGCCTTATGCTTTTTGTCACCGCGCCAGCTGCAACATCCTCT
GGTAGGCCCCAAAATGATGCATCTTCTTTGATACATTCTTAAGTACACATCAGACACAGT
CAAATATTAATCTCCATGCTTGCTGGCCAAACAACATCTGTCTCAAAACATGAACTAACA
TTCTCCGTTTTTCTTTTTTGGTTCGAAAAAATATGCCCCTCCATCTTTAGAACATCCATC
CACACAGCTATGCGTATGTTTGTGCAGTTATTTATCAATTCATAAAAATTCAAATACTCA
GAATAAAATGTAGCAAACAGAAGAGCA
>NODE_259_length_145_cov_15.593103
TCCGTTTTTCTTTTTTGGTTCGAAAAAATATGCCCCTCCATCTTTAGAACATCCATCCAC
ACAGCTATGCGTATGTTTGTGCAGTTATTTATCAATTCATAAAAATTCAAATACTCAGAA
TAAAATGTAGCAAACAGAAGAGCAACCATAAGCATGAAAACACATCAGATTTATTCTGCC
TGCCTTGTTTACCGGTTCACGGAACACTGCATGCAAACAGAATGCAAATGCATTTGATTG
AATCAGGTGATGCCGAGGTAATTGTATTTGGAGAAATGTCCAAGATTTT
>NODE_260_length_340_cov_4.864706
ACCAGAGTATGTTCTCCAACATCCATCAGGCTTCTTCTCATGTTCTTTAGTTTCATCTGG
AAGTTTAGTTCTGAGCAGCAACCAGGTTCTGTTCTGGTCCTCCGTCCATAGAGGTTGATG
TTCTGAAGTGTCCTTCACACTGTCTGAGCTTCACACTAACTCTGGTCTCCATTGATAACC
CCTGTACCAAGTCTGAAGCAGCTGCCGTCTGTTGTTCACAGCTAGATAGTGAAAGTAGTT
CCCTGTCCGTGGAGTCGTTCTAGGAGCTCTGATCAGTGGTACTATGGCTCCTTCTAGACC
TCCTGGTTCCTGCTGACACTGTGGTTCTCTGGTTTGTAGCTGCTCACTGATCTTCCTGGA
TCCTTCTCCATCTTTGTGAAGTCTCTCAGTCAGATGTTTCACTTCCTCTGTTCAGTTCTT
CTCCATGTGGAGCCATGATGCAGACATAGATAGACTCAGTCCATAGGTCCAGaactgaga
aggt
>NODE_261_length_396_cov_8.179293
AAAAAAAACGAAACAAAACTCTACGCGCTTCAAACTTCCTCGCTGTTTGGTTGGTTAATT
AACAGGCAGTAAATAGAGGGGGCTTTGAAATAGCTTGAAATGAACAATAACCTTTTACAG
TGAACCCAGAATTGCAAATGGAAGTCATGGTCAAGCCTGTTTGATCCATCGCTATGAGCA
TCTCTGTCATTGCTTTCATAGTTTTTATTCATTGGTTTTTTTCCATTGACTGGCTTACGA
GGGCTCTAATGCGACATCTAAATTATCTAGGAAAAGTATTCTGGGGTTTTGCACTGATAG
GAAATCCGCACGATGCCTCAATGTGAGGAGTTAAATGTTTTGAAGGTCGCAGTTTCTCTC
ATTGATCTTGCAATGTTTGTTAATTACATTGTCACTGATGTTGTGAGAGATAATTAAGCC
ACTATGTTTATATGCATAATTATGTGCACTCCACATCAGCCTTTGAAAGACAGCGGCGAG
AGAGAGAGAGAGAGAGAGGGAGAGAGAGAGAGAGAGAGAGAGAGAGAGAAAGAGAGAAAG
>NODE_262_length_416_cov_4.723557
GTGACATTAACAGCTACAGTAGGCTAACACAAACCTGGTGGAGGGCGGTGAGACCGTCTA
CATTGGCGTAGTTGATGTCAGCGCCCCGGTCAAGCATTCGGAGCACCTCCTCGGTATCGC
CGCTTGAGCAGGCGGCCAGAAACACGGCGCCATCATCGAACTTCACCTTCGTCTTCTTCT
TTTTCAGAATAGGAGGCTCCAGGTCCGTTTCCGAGCCCAGCCATCGCTTTAACTGCTCAT
TCCTCTTCTGCTTGGCGTCCGCCATCTTCATCCCCCTCCTGTCTCGGGCTTCTTATCTTT
CTCCGAGAGAGGATATACTTTATAGTGGCACTATCCCACAGCGCACTGGGGCGTGGGAAG
GGAGGGCTGGGGAGGAGGGGGGGCCGAGAGCGAGAGAGAGGGCGTCTGGATTGTTTTCCA
TAACCTCGCGAGAACTGGAGCCCAGGAGCTGCAGTATAACGTCATCATGAGCAGATTATG
AGGGGAGAGTGAGCAGGGTAATCCCTTATAGACTGTGTACACCAAATAAGACAAGAGTGC
TTGAAAATATtacataacac
>NODE_263_length_570_cov_11.121053
TTAACTTTAAGAGCTGGACTTTTCTCAGTGCATTTTATTGGACTGAGTGTATTTTAGAAT
TTCCAAATAATACCGGGATTAATTCTCCTGCTTGAGGCTGCAGGCCACTCTTTCCATCAC
CATAATGTGCAAGCCAGCGCAGACTGGCCATGTGAGAGTGGAATGATCACTCGGTGAAAA
CCACACAGGCCTACAATCTGAATAAGTACACTTTCTTTCGAAACTGAATTAAAAAGGAGT
CAAAATAGGGTTATTCTACACTGAAGGACTCAGATGCGCGTCCGTGCGCAGAAAACAGGC
AGAAAATACACAATGTAAGCTGTAAAAACCAACAAATAAACAAACGAATGAATAAAATAC
TGTATGCAAAGTGCCTGGAGCATCCAGTGCGCTTACCTAGACTTGGAGGGGGGCTGAATG
CGTTGCCAGCGTTAAGACAGCGCGCAGAGTTAATGAAATATCTCCAAATGGGAGTCAGGA
GTGCGTGCAGAGATAAGCCTGATGTGGTTTATATACCCAGAAAGCAAGTGCTCCTCTTCT
CATATTGTCCAAGAGCGTTTGCATAGCTGGCCAAGTGGCTCTGCTCTTGCTGACTCGCTA
ACATTGCATTGTGTTTGTTTTCCCCTTGCTATGACGTGTGGCAAAATATTGGCCATATGT
CCATCGGCAATAAATTGTTCTTGAGCGCAAACACAgctccccgaggacggcgct
>NODE_264_length_145_cov_4.317241
CATAAAAACAGCACTCCTGCAGATTGTCACAGAAAATGTTTACAAACATGTTTTGACTTC
ACAGTGTCTTCAAATATGATAAATATGAAGGCAAAAGCTGTTTCAAGTGACACTGTGTCA
AGATACTGAGAGGAGACACCGTTTTGCCAAAGTGGCATTTTCAGCGCATGAAACGCTGTT
TGAGAGCATAAAAACAGCACTCCTGCAGAGTTTCAATGACAATGTTTACAAACATGTTTT
GACTTTAAAGGACAATGTTTACAAACATGTTTTGACTTAAAAGGCAATg
>NODE_266_length_469_cov_15.754797
TGAACCAATAGCAGACAAACTCTTGAGAAGCACTTTTAATCACGATGGAGATAAATGGTC
CAACAAAAGCGCGGTTCGGAAAACAAATACAGCAACACTGTCTCTGATCATCATTTGATA
GTGTGCTGACACGCAAACTCTATTAAGCTGTCTTCAAATATGCAAAAATGATATGATTTT
ACAATGATTACATATTCACTTCCCCAGCTGGCTGGCTCCAAGCGTCTCCATTTGTCATCG
ACTATTGTGTCCAATTATATGATTAGCTTTGAACACTCCAGCACTTCGAGAGCTCTCGTG
TGTTCTGCCGCGCAGAGTGATTCACAAACAAAGTCATTACAACATGTATTCACACATATC
AAATAACAAAACAGATGGCCACTGCGCCTGCCGCCTGATTTGTTTTCCACACGAGTGGTG
GAAAAAAAAGTATTTTGTGTGAGCTGTGTTTAATGCTGACTGTTTTTATTCCCAAAGAAG
AGCAGCTGGCTGTCGCGCTGTTAGATCAGCTCCTATGAAAGACAATCTTGTTTTCATTAA
TTTCTCTACAACAAAGGCACTTGTTGGGAAGATTTAGAATTACAgcgggtaaagcttccg
gataattcatcac
>NODE_269_length_475_cov_12.115789
GACACTTTTTATTACACCAAAAGCTAAATATAACATAGCACCAACTTGTCAAGCTAATAT
ATCCCTCTACGCTCAAGTCAGAACATATTTATCTTAAAACTTTAAAGAACAGCTGCATTT
CATCAAACGGGAGCTTGGCCTTAAAACAGCGCTCTTACCACTCCTTTACCACTCACAAAT
CTAAGAGAAGACAGCATATCTTTGATGCCAGACAACCCAAACGGCAAACATAATACTGTC
TGCAAAGTGTGAATATTTGTATCTTTTTTTTCCCTTCCTCTACTCTTTTTTTCCTGCCAT
GCCCTGCTGTCTGCCTGTGTTGTTTTGAAGCGGTGAATAGATTTAAAAGATGCAGGATGA
CAAGACAAAGAGCTGGGGAATAGCCCCTGGGCACTTGTGCTTTAAGTCATGCCATTTCCT
TGCATGGCAGGCAGCCCTAAATAAGTTACTTATAAGCATTTATTGATGCACAAGTGTGGC
ATCTGTTCCTAGGCTGCGGTTCTGGATGTAATTAGCTCAGAACCTTACGCACTTCAATCA
AGCGACACATTTAGAGATACAATTCCCCCCCCCCAACACATACACACacacaccctcccc
ttcaacgttgcttcctcat
>NODE_270_length_337_cov_10.299704
TTCACCCCTCCACGTATTCGATTACACACCCCTACCTTTGCGGGTTTCAGGGAAATTACA
ACCCGAGACAAAGGTATTGATGCAATATTACATGTAGGTAGGAGTAATCACCATCGCAGG
ACTGTCCTGGAAAAAAAAAGAGAGAGAGAGAAATCTCATTTTATAAGAGGGGTGCCCTCT
CTCCCTGCCGGTCTCTCTCCCTGTGTATGGTATTCTTGCATGCTCTCTTACTCCTGGATT
ACAATCTCTTCATCCATTATTAATGAAGTTAAACTACTAGTGGCATGCTGAATGTGCTGC
ATGGGAGATTTGTAGCTAATCCAGCGCAAAACAGCCCCAGTCACATAATGAAGGGAAAAA
AAGAACAAATGTCAACAGTTTCACACTGGGACTGGATTAGACACCCCCACCTCACCCTCC
TCATTCACGCACGGCCTCGCTCCCCCCTTCCTTTCTCTCCTCCACAGCACACACACACAC
a
>NODE_271_length_621_cov_8.867955
CACACATTCACCAATGAGACGACAGTACACCCAACCATGGGAGGAGATATCAAGATGAAT
TTGAAATCCAGTATGAACAGCAAAAAGACAGAAGAAAGAGAGAAAATGAAAAAAAAGGCA
GATAGCAAGAGAGAAAATCTTCAGAGATGCCAACCTCAAAACGGAGACTGCCATGGTGGA
TTGTTTTAAAATAATAATAATAATTGGAAAAAAATAACTTTTTGTTCATGACAGGATGGC
ACCCCTGAAGCAAAGAGAGCAGAGAAGCAGACTGACAGAGTTCTGACTCACGGCCAGTAG
TGGGAGGAGCAGTAGCAGCAGTAGTGCTTGTAGGAGAGGAAAGGGCATTGGACAAGGACA
CGTGACTAGGACTAGAAACATTGGTTACATCCTGGGTCTGGCTGGTGGTGGATGATTGGC
GTCTCAGAGCCCCCGCCCCCTGAAAGGAGGTGCCACTCTTGAAGGTGTTGACTACTTCAA
TCTGTGGGAGGAGAGCGGGACAGGAGAGGACAAATGGCTGCTCAGAGTGACACAGACCAA
ATGGCAACACAGGTTGACTGGCTGGGTGACTTTGGTGGTAAAAGGGAGTACAGTGTCTCA
GTCATGACACAATGGTAGGGGGACAGCTAAAGGCCAGGGTGTAGTATCCCGACAACAACA
TGATGAATCTGACCTAAAGAGTTGTTTCACCCAAATCAATAAAAAAGGAGAAACTATTCC
GTTTAATAGACAgtttaaggtttacctgtccagttttttagaatt
>NODE_272_length_507_cov_6.370809
ACTTCTGGTTTGCAGAGTTCCCCGAGACCTATGTTTGGGATGAAAGCTGGGAGCGAATGT
AAAGAAGCAGCACTGAAGTGAAGACAGCTGAAGGTAAGAAATGTTTGCAGAGCTTTGACA
AATTTAAGTCACTCAACATTCAGGTTCCTGCAACACACTTGTTTAACTTTGAATGGGATC
TGTGTGTATTGTTACTGTGATACTTTGATAGTGTCACGAAGTCAAAAGGCTGGTGGAGAG
GCGAGGCTGGTATTATTTTTCCGAGCTGGAACACCGTGTCTCATTTCCACAGGTGCAGAT
ATCAGATTTGTTTTTTTGGCAGGCAGGGTGTATGTACAGTACATCTGAGCCGGTACGGCA
TGAATGTACAGCTCGCTGACGTGTTCGCAGGCCTCCCACGCGCTTTGCATATCGAGTCTG
TGCCCGGTAAAGTGGGAAAGCAATCAAAAATGCAATATGTATAAGTGCAGGATGCAGATA
TCGAGAGGCTCAAGTGTTCCCCTCTCAGAGCGATGAGGTATACGATCACTGCTTTACCTC
TCAGAGCAGCACAACGCGTATTGTTTAGACAGCAGGTTTATGTGTTATTGCGCCAGCCTT
CATTTACAAGGCAAATTGCATGTAGGGAAAGTTGGCATTTTGCGCTtactt
>NODE_273_length_502_cov_7.326693
GTCACGGAAAATAAAACCATTCAACTTTTTGAGTACAGACGACAATGGACAAACCCTTAA
TGACACAAACGCCACAGCAGAACTCAACAAAAGAGCCAGAGAATGAGAAAAGAGGCAGAG
GAAACTAGGAGGAAAGAATTCTTTAGGCCTCTTGACAAACATGTCAATCATTTTACCCTA
ACTGACACACACACATATACACACTTGCACTTTCACTGCCGAAGTGAAATTTAATTGTTT
TCCAGACCAGTTCAGCTAGACAGTCGACACCACAGCCACACTTCCCCCAACCTTCACCAC
TGCTGAGAGAGAAAGGGAGCAACTGGAGGTCTTTTATTAGATATGATGGCACATTTCACA
GCTCCCTGACTTACAGAAACCCAATCCTGCGATTAGTCAGCGCTTTGACGTTATCTTAAG
TTCCTTGTCAGAATTAATTTAGTGTGGGTGGGCTGCTGTGGGGCTGTCTGTCTGTCGTGC
TCCACTCCCCTCCGCTTGCCTACAGGAGGTGGGGGGTTGGAGACAACGGGGGCAGGAAGA
TCCCTTTCAAATAAGCCCCAGCTCCAGTCAGTGCCAAACCAGCCGCATGAGAACTAAATA
TCTCCTCCATCAAAGGGTCCTATTCTGCAAGGGGAAAAGGAGTGAa
>NODE_274_length_591_cov_7.922166
TAAGGAACAAAGGATGCCTTAGAGGAGAGGTTGCCTACATGCCTGGAAACCTCTTCAAAG
CACACCGCCAAATGGATCTAACGCCTCCCCCTGCCACCTCTAGATCATGATACTTGGCTG
AAGCTGTTCCGCTATCTTTATGATCCCTCCTCCATCTATGGCGAACTATAGCCATGCAGG
GGACCACACCATCTTGCAGAATGTCTCTCCTCTCGCCACGTTCCTCAAACTGACCTCTCT
GGGTTTCATCATCGGAGTCGGCGTGGTCGGAAACCTCCTGATCTCCATCCTGCTGGTCAA
AGACAAGAGCCTGCACCGAGCGCCCTACTATTTCCTGCTGGATCTGTGCGCCTCTGATAT
CCTGCGCTCCGCCATCTGCTTCCCCTTTGTCTTCACCTCGGTCAAGAATGGATCTGCCTG
GACCTACGGCACACTGACCTGCAAGGTGATCGCCTTCCTGGGTGTGCTCTCCTGTTTCCA
CACGGCGTTCATGCTCTTCTGCGTCAGCGTCACGCGCTACCTGGCCATCGCACACCACCG
TTTCTACACCAAGAGGCTGACTTTCTGGACGTGTTTGGCCGTCATCTGCATGGTGTGGAC
GCTGTCGGTGGCGATGGCGTTCCCGCCGGTGCTAGACGTAGGGACGTACTCTTTCATCCG
GGAGGAGGACCAGtgcaccttccagcaccgttccttcagggcgaatgattcgttgggctt
catgctcctgctggc
>NODE_275_length_582_cov_10.778351
GTGTCCATTTTAAATTGTTTAGTTTCACCAGTTTTCTTGAATAAACAGGTTATTTAGAGT
TGAGCAATACATCTGATTCCTTTCAGACTTGAACTGTTTATTGGTAAATGAATGGAGATG
GGAAACGGCCCTGTTATTTCTCATGATACAGGCATTATTACAAATTAATTGCTCTTCAAG
TGGCAATAAATATCTATGTGCTTTAGTATTCGTGCGTGTTTCATTTGCACTGTTGTAGAT
TTGCCTCTGGGTCTCACATGAATACAAATGCCTCTGTTGAGGGTCAGTGAGAGAAGAGCT
TTCTTCACTCTATTGACTGGAAATCTAGTTGTCTCATCTCTCTAAGCAGATGTCTTTCCC
CAAGCATCTGTTTGTATTAGTACTGTAATTGCTGGTGATAATAAGCCCATTGATTCAGTA
TCTAAGGAAATAGTCAATCAGGGCAGCTCATTCGTCTTACTTTTCCTGACAGTTTTCCCC
TCTAGCTAAACAGACAGTGCCAGGGCCTGGGCTTTGTTGACTGGATTGGAAAAGCAGACT
GTGGTTGGTTGGGAATGGCCGCGCTGTCGACTCTGAGTGAGTGATGGGATCGGTGCAAAC
ACACCAGTGACCCAATGGCCCTTACAGGAGGCCCAGGGTGATAGATGTGTTGATTTGTTT
ATAGAAGCCTAAGCCCATTCTCTGCTCCTTCTCCCTCTTCTCTCTCTcactcagtctatc
catttt
>NODE_276_length_862_cov_2.984919
GTCATGAGTATCACAGAGGCCAGTGTAATTTGATGTGGCCTTTCTTGTGCTGTGATCGTG
TAGGCACAGCTGCCCAACAGCTGTGTCTCCATTTCCTTGTTGCAGTCAGATAAAAATGTC
TGCAGCGACGACTGGCTCATCATCTCTCAGCACAGTGCACTGATCTGTGTGAAGGTGATT
GCGATGCGATGCTCTAATTTGGGTGGCTATCACACTTAATGTGCAGTAAAGCGCCACAGA
CAAAGCTTCTTCGTTCGGAATGCCCCCCTCTACTGCGCCACACAGCTCTCACCACCAACC
TTCTGTGGCTGTGTTTCCCCTTCACCACCACCGCCGCCGCCGCCGCCACCCCCCACTCCT
CCCTTCATCTCCTCTCCCCACCAGGGGAAAAGAGTTATAGCTGCCATAAAAGGCAGGTAA
TGCATTGTTAACTAATTCTGTCTGCTCAGAGCTGATATATCCTCTGCTCTAAATCTCTGT
GCTTCCAATAAAATGCAAATGCTAATGCTTGCCCTCCATGAGCTGATATCATTTTTAACA
GGCCAGAGGTAAATGCTAGAGAAGGGTGGGGTGGGCCAGCGGTAGTTTGTGACACGGTGG
GGCTTTGGGCTTTCATGGTACATTCTGTCATAAAGGAGACCTCGAGAACCTGCTCCACAT
ACCGCTGACCAACAGTATGCATGCGTGTAAGTGTGCACAAGGGGCCGCAGGTACGCACAT
GAGGCTGCACATTTTTGATAAGCCCGTGTTGTACGAGAAGTAGCAGTTACCCTGCGATGG
TTTAAAACTAAGAGCGGCATCTTTGTCATTACGAAACCAGCACTAGAAGCTTTTCAGTCA
GTACTCACTCACCATCAAATAACACAAGCCAATTTGCCTGTGGATGTAATGCATCATATT
TCCATGTTAATAGtagtgtcatacttcgtgtaaccttgggcttctaaatattgatccact
tctagattttcaattatcctgtgccgtttttctgccatctggtaag
>NODE_277_length_723_cov_8.401107
GGGTCCAGTTTCTGCTCCTGGCAGTGGCGCAGATAATGATTGTAGAGGGTGGATCGTGGC
AGACTTACTCCCTCTGCTGTCTCATAATTGTCCAACAGCCACTGGAGCTAAAAGGGGGAA
CAAATGCTTATTAACTAAAGAGAGTCACAGACTGGTCCTTGCAAAGACCTTATGCCAACT
GTCAGTAAACTTGATCCTGCTGCATTACAACTCTGCAAAAGCTTCTATAGCAGCCAGTAA
ATTTAAAGCATTTCTAACAATTAAAACCAGCAACAAAAACAGCAAGCACCGAACCCAAAT
GTACAGAGATTTGAGAGAGGCAGAAGAGCAAGAGAGTGAGCTTAGCAAAAGTTAAGGTTA
GCCGAGGGCAAGCATTCGTAAAAGCAACTTACATGGCTGTTGAGCAGCGAGCTTCTCTGA
CTGGATAAACCCTCAGATTTTTGGAGCGTCTCAATCGCCATTTCAATCTGATAAACCACG
AAGCACAGGACAAAAAAATGTAAGAGGGGGAAATAAAAACAAAAGCAAGAAAAATAAAAA
TAAACACATTACTGGCCACAAGCAAAAATAAATAGAGTCGAGAAAAGATCCAAAGGCAAG
CACCACTAAACCCAAGCAGAGCAGGACTACCTGTCATTTCAGGACAATCTTTGCCACATA
TTCTAAATGCTAAAGAACATTGACCGTGGATAGCTGGCTGTCACACAAGCCTTCAGGATT
CCTCTAACAAAGATCCACTTGGAACAACTATCGTGTACTGTGAAAAAGCCCCACTTCatt
acaaaaacaactgattaaagcagagtgccaagaagatttagcaacacctgctatcagcct
cgagagttacactgaaaagctggttca
>NODE_278_length_817_cov_13.670747
ATTTCTGCTGAAAAGCCAGTCTAGTTCATTTGCTAGTCGGCTGGGCAGAGCAGGGCTCCT
ATTCTTAGGCTTTTATTAACATCATGGACTGCACAACAACAGCTACAGAATCTATTATTC
ATTAAGTGTAACCAATATAAAATTTAAAACAGTCTGGGCTTTTTTGTGGAATTATGTAAG
GTCAGCATAATTTTCTGCCTATTACTAATATCTATATCATCTTTTCCTTAGTCAGCTCTA
TTTAAATATGCAATCATTTACAGCTTTTGACTATGTGTGTGCACACCCAATTTCCAATAT
TCCTCTAGTAGACTTTTTATGCTGACATCAATGGCAAGCTATTAAAGACAGTATTTCATT
ATTGGTTCCTCTTCCCCAGTGGTTATTTACAATCCCATATATACTAAGCACTGATATTAA
AGGAGACCATTTTAATGAGGTGCTATCTGCCACGGCAATATGTCTTTCTCCGAATGAGAT
TGTGTTTAAAGATTTTATCAAGAAATGGCTGTTCGGCAGGGTTATGTTTTGTCCATGAAA
TATGCATTTCATATCTCTTTCATTTCATTAACATAATTTAATTTGTGCTTTGCATTCTGT
GCATAATACATATTTGATTTACAAAACAAATATTTCCATTAGAAAATGAATTTCATGCGC
GGAAAAGGCAGAACTGAAAGATGTATTGTAAGGAAATAAGAAAAAAAGGAATTGTATTAT
CTTTGACTCAGAAAAAAAAATCCTTGGCAAGGAGAAATACACTCAATAGATTTTTTATAT
GTGAGTGTGTGTGCGTCTCAGGGAGTTTATGTGTGTACTGCATGTGTGTGTGTATACTGC
TATCCATGCATGTTTGTGTAGACTGTATGTAAATGTGCATTATAGAAGCAATGAAAGCTG
AGGGTATATTGCATAAAGTTTAGTGCAATATAActcagattgatttacatggcttgcata
g
>NODE_279_length_360_cov_18.266666
GGGAATATCTAGCATTAGTGAGGAATGGTGGGTTAAATCACTTACTGAAGATTTTTAATG
ACATTTCAGTGTTCCTCGTATAATTACTCTTCATCCAAGATGGGCCGTAATGCTGTTGGA
CAGTCGCGGTTCAGGCTCGCTAGCTCGCTTCATTAGCGTGTCATTCCTATTTCACATCAG
AGGCTTTAATTGTAATGCTGAATATGCACAGCTCTCCACAGAAGCCTAATCAAAGTGGAT
CCACTTGTATTATTAATATCAGAAATCAGCCCGCTTGCTATTTTTTTATAAATAAAAGAA
TACAGACGCATAAATCAGCTGTCATTTATTAGCATGGCCCTGGCATATCCGCCAGACATG
CAAGTAGAGCAACCCCACCCCATCTCCGTTCCTCCCTGCATCACTCATCAAGATTTAAAA
AGAAGAAAAGACGGAGAGGAGAAAAGAAAAAAAAAAGAAAAGAAgctgcattaaatatac
atactaattccactgtgaagtaat
>NODE_280_length_407_cov_10.781327
CTCCTCATCAATCCATTAACCACCTATGCTACTTAACTCCTTTTTGGTCCCATGGATCTG
TATTTTAGTTGATTCCAGGTGTCCCAAGTTTATAGGCATCTATTTTTTTCCTCCAGAACA
ATAAACTCTGAGGGGCTCAAGGAAAGGGGTCCACGCATGGAAGAGGGGGGCCGAGAGAGA
GAGAGGGGCTCCGTTTATTAGACAGCAAATAGCCGGCCAGTGGGTTTATGATGTGGAAGG
TCATTGTTGGTTAATAAGTGGCCACATGAGTGCAGGCAGGTGCTGTGTTAACACCTCCTC
TTAACTCGCCTTTCCAGCAGAGGCCATTCATCAGCCCAGTGTTAATGAAGGCCATATAAT
TAATAGGTGGATAGCAGAGAAAGCCCCCTGAGTTAATCAATGCAGGCCTGTTTGAAGAGC
AGGGCTAAGATGAGACACCAGGGTTTCTAAAAGTGCAGGTTCTTGGCTGTGAGAGTGGAA
GCTTTTTAAGAGACATGCAGGTCACTGAGACAAAGAACAAGAGCTCTGATGGCCTTCAGT
TTCAAGGTTTg
>NODE_281_length_608_cov_13.713816
ACTCCATTTTTTGACTTGATCAGATGCCGCAGAACAACTGCGATGAAGGTATTAGAGTTT
TCTAATTGACCAAATTTTCCTGGAAGTCAGGGGATGCACTTTTTAAATGTTAATATAATA
AGGAAGTCGCAAAAAGACATATACTTTTACTCTCCTAATCTGTATTTCCCCTTATGTAGG
CAAGATGGTTCCAGATAAGCACTATTAATCATTCCTCTGCATCTGTTCGTTCTTGTACAC
TTTCACCTGAAAAGTCTCTGCACTCGGAAAATAACGCTTCTCCTCGCAATTGCCTGACAC
ATTATCTCATTAAAATGTACAAAGAAAACTCCTTCTCTTTATCTCTGATAATCTAATTAG
CATCAGCCAGATGGTTTAATAAGGGATATCGGCGCCGTTTAGCCTCCCAAACGGCCCGCT
GGAGGAGAACAGTGGAGGAGGCTCCTCTCCACTCTCCTCTTCACTCTGAATAGCTCTCCA
GGGTTCACATTATTGCTTCCTCTGCCTGAGGCGAACCACTCCAACTCAGGAGTTTAGGGA
GGATGAATGCATCCAGGAGAGAGACATGCTCAAAGTGAATCAAATAGGCAGAGATGTTGG
ATACTGCTGGGAATGTTTTAAACCAAATAATGGCAGATAACTGACTTCACCTTTAGTTCC
CCCAAGGAGCGAGAAACATTTCAGATTAGGCTTTAAATCTTTCTGAGATATATCAGTCTG
TTCAGTGTGTGTTTAATTGTTGCCTAGGTAAc
>NODE_282_length_579_cov_6.865285
TTTATTATTTCTCAAGAAAATACACATCTTAGACGTGACACCACTGTAACAGATTCTTCC
CTTGCAGATGTGCCCCCTCACTTGGTGAGCAGTGTAGTTGATCTGTGTTCATATAAGTTA
TTTTGCTAATTTGCTTGATGCAGACACAACACTGACTTGCTCCATCTTATAACTGAAGCT
GCTGAAAGGGTTTAGTGTGTCAGTCTCCATTCATCAAGCAGCCAACAGTTCAACATTCTC
TGGGCCCTTTTATCACTCCCAACACAATGTTTTGCAGCTGCACGTCAGGGTTCAAGAACC
AACGTTGTGATGAGCTGGCCAACCCCTGCGATTACTTCTGTCAGAATGAGGGGATGTGCA
CATTAACAGCTCTTAACAAACCACGCTGCAAGTAGGTCCCTCTCACCTCTCCAGCTGTAT
TCAGAGCCCACTCACCCCCTTTGTACACACCTCCACCCCAACTCCATCCGGCTTCATTTC
AGCCTCAATCCAGTGTATGGGCTCTTTGTCACGGTGCCTCCTTGTAGCAACTTATCATGT
AATGAGTGCTGGGTAAGAAATAGTATACTGAAAGATAGTGTGGTGAAACTGCATGCTGTT
GTAGGATTGTTATATATTTCAATAGATTTCTTTTTTTTATATAGTCTTCTGCCTTTGTTC
AGGTAGTTTTAATTAGTTGTGTTACTGTTGTATGTCATTTAAATGTAATTATTCGCTGGT
TCa
>NODE_287_length_341_cov_4.677419
CTTTCCAGCTCATCCTGGGGGATCCCGAGGCGTTCCCAGGCCAGACGAGATACATAATCC
CTCCAGCGAGTTCTGGGTCTGCCCCGAGGTCTCCTCCCAGGCGGACGTGCTCGAAAAACC
TCCAAAGGAAGTCTCCCCGGAGGCATCCGAATCAGATGTCCAAACCACCTCAACTGGCTC
CTTTCGACGCGAAGGAGCAGCGGCTCTACTCCGAGCTCCCTCCGGATGTCTGAGCTCCTC
ACCCTATCTCTAAGGCTGAGCCCAGCCACCCTGCGGAGGAAGCTCATTTCGGCCGCTTGT
ACCCGCGATCTCGTTCTTTCGGTCACTACCCAGAGCTCGTGACCATAGGTGAGGGTCGGA
ACGTAGATGGACTGGTAAATTGAGAGCTTCGCCTTGCGGCTCAGCTCCCTCTTCACCACG
ACGGTCCGGTACAGCGCCCGCATTACTGCAGCCGCCGCAGCAACAAACTGTAGTTTTTGC
ATAAa
>NODE_288_length_595_cov_12.613445
GTTTCATCTGCAGGCTGCTATCACAGCTGGCTGCCTTATTGTCTGGGTGAGACTGATGGG
CTTGTGTGTGAGTGGTTCGTGTGTGTGCTTTCCCATTTTCTTCAGTTTGTCTTCCCCTAT
TAGTCTGCATGCACATTTCTACAACTGTTTGTTTACTTATACAAGAGGAGACACATTTCT
CTCTTATAAATCTAACCACTATATATGCACAATGCAATATGTACATATGTGTGTACATAT
TGTGAGTGTGTGCTGTCCATCAAGCCACACACATAGCCGTACCAAACCATTGGCTTGGTT
GCTGATGATGACATATGAGTTCCTGGCCTTGGTAATGGCTGTTAAATCTCATAATTACAC
GCTTCTTTATTGCAATGCATAATGACCCCACAGCACTATTGGACAATTAATTAAGATTTT
CAGCCCAGGCTTTTTCAGGCCCAGATGAGGAGGTGGAATGAGGTCTAATGTTCTTGTCTT
CGAGCTAGGACATTAAAGCATGGTGCTGTAGGAAAGAAGGTTGTCTCTCTGTGTGCATTC
ATTTTCATCTTTGTCTTTCTTTCTGTCTGTTTATGTCTCTTTCTCTCACTCTCTCTGTTC
TCTCTGTTCTCTTTGCTCCAATTGTTTAGCCTTTCCTCTCGATGCTTGTCCTCGATGATG
ATATTGGAGACCATATCTCTAATCTGTGAATGGTAAATTAatccctgtggagtttttgtg
gtcctctctctatggaaag
>NODE_289_length_588_cov_8.824830
TTCCCAATGAAATAAAGTTCTAAATCCTAACAAATTCTAATGAAAACATAAATCAGCGAA
TTACAATATTTTTGCATCGCTATTTGAGTACCTCGATATCACAGCATGATTCTGTAGTGA
TTCCCTCCCCTGTAGCACAGTTTAAGTTGCGAGGTGTGAGAGAAGCAGAAAACTATAATA
ATTCCCTCATCTCATGTCCATTAGCATGTACGAAAACCCCAAAATCTCCAGTCTTGGGCA
GACACAGGCAGACAGCACGCATCTCCACTTGTCAAAGAAAACTTTTATCAATACCAAGAG
CACTTGAAGTTTGTTTGCATTTTGTTTTCCAGCACTCTTAACAACTTCAGAAGTCAGATC
ACAGGAGTATCTGATCAAAGCGCTTCGTGGTTAGTTCTGGAAACACAGGAGTGCTACGCC
ACGCTTTGATACTCCACATCAATATTTCAATTCAACAATCACTTGACATGCACCCATACT
CCCAGAGACGAAAGACGAAAGGGGAGAGAGAGAGAGGGAGAGAGAGAGAGAAAGAGAGGG
ATCCAGGGAAGATGGAGGGGGTTTGTGAAGTACATATACAGTAAAAGAAATGGATTGAAG
AAATCACTACCTTGTTCACCTTTGCAGCGATGTTGTATAAATTGAACTGAGATGCTCCTT
ACATCACTAATGAGCTCAAATCAGGATTGTTGGAGTCAGGAAGTTttagcagcttatctt
tcgtctggaaac
>NODE_290_length_292_cov_9.797945
GCAATATAAGATAAAAAAAAAAAAGTGTCTCCAGCGATGATGGTGTCTCCAAAATATGTA
ACAAATTTGCCAGTTGTGCATTGACTTTCTAATAGAGGGCAAGAGTGTGTGTGTTTTCTG
CTGGGATGACTCTTGGTTCTCTCTTGTCTTTAGATACCAGCCTGTTGATATCATTCAACC
AACCAATCATGTATTGCCAGCCTCATTCGGGGATTCTGATTGGCACATTGTCACAGGCAA
CTCTCTTACCACCACCAATGAGTCCCCACGTAGAAAACCCTCACAGCATGAGCTGGAGAA
ACAGAGAATGCCAGGTGACTATTTTCTTTCTTCTCTTTACCCTTGTTGTGAAGACTGACT
GGGCGCCCGTGCCTTTTTTTTTCTTGTGTCCCCCCCTTCCCTCTCCCATCCCCTTTTTTC
TTTCTTTTCTTTTTTT
>NODE_293_length_367_cov_3.416894
ATAACTGGGCCTCCTTGGCAGAATAAGATCCAAATAGCAGCAATGATCCAAATACACCCC
CTCCCAACTCTTAACACACACACACACAAAGAAACACATTTAAATCTCCTCTAACGAAGC
GCCTCTCAATTACACCTCTCCCATTACCATACAGTCTTTGGGAGGAGGAATATGGAAATG
GCTGAAATAAAGGGGAGAGAGAGGGAGAAGCAGAAAGTGGCAGAGAAGGGGTGATGTATC
CATTGAGCATCACTATGGCTGATTCCCATGGTGAGTGCATGGGTGGGGGAGGAAGTTGAA
ACAGTGTTGGACTAATTAATACAGTGTATAGTAGGAGGGCTGGTGTGGGCTTTCACTAAC
TGTGACACCTGCTGACTCCTAAACGCACGTTGTGTTGTTTTAATATGACAATTATGCCAT
TACCATATctgagagatagcatggcccccctaggaatccacccgcgctctctttagaacc
ttttagctccgcttcaaattttatctattta
>NODE_294_length_897_cov_6.730212
AAAAACGAATGCAGGCCTAGTGCATTTGTGCCAGACATGACACCGGAGCATAAACGACAT
AGAGCACTCACACACTAGTGCGAACATTTGCTGCAACGCAGAATCTCCACACTAATCAAG
GGAAGTCTTTGGTGCATTTTCCACCTTCTACATCTGACAGATCATAATTGGGGCCTTTTT
TTCCACTTCCTAAGACGCTGCCTGAAACCTGTGATGCAACAGTGGGAGTCGTACCCTCGC
TGCCTTTCAAATCAACAGTGGTGTCAAAACAGAGCCCTGAGGAACCCCCAGTAGAGCATG
GCTCACTAGACCCCTGTAGAGATTTGAAGACCACTTTGGAACTCTAATCCACTCAAAATG
TGCTGATAATTTTCCTTGCCAGGACACTCTCTGCCTGGTGTCACAAGAGTGGCCTCCCGG
GAGCAGATCAGCCAATGATAACAAAGTAGCCAGATGTCTGGCGCTGGCAGAATCCCAGAA
GCCAGACAGCGGCACGCAGCAGCATCCGCTGTGGGCCACAGATCAAAGATACCTGAGAAT
TACTTATGGGCACAAAATATGTGTTGCTTACTCTACAGTTCCCATTAATAACAATCTGGG
AGAATTTGTATTTCTAATTAACTCTTTTCTTTCGGCATACAAAGTGCTGTAGGTTGTCTA
AGGCTGCAGCAGCAATTTTTCTGTGGCAACTGCGAGTCGACAACAGGAAGTCGGATGCAG
CGCTGTCTGAAGGAGCCAGATCAGCTTTAAATGCAGTTCTGAGGCTCAGAACACCCCCTG
ACTCGCCTCAATAAACAAACAAACTGTGTAAGAGTCAGCTTATTTAGATTTAATCATGCT
GCACGGTGCCTACTTAGACCGGTCCTTGATGCATACCTCGAAAGCTGTAGGTGTTGACAC
TGAACCGATTCAAATGAGACTTAAATGTCATTAGTGGCTTTGTTTTTTAAGCTTCTTTTA
TTTTTTCCAGACATTTTTATcctaaaacagaggacgcaatgctctatctgcaaagagcgg
gtcagctacaccaacatttcc
>NODE_295_length_627_cov_14.449760
ATCATTTAAGAAGTGACAAGTGTAGCTGTTGCTGTCCTTGTAATTGTTGATGCATTGTGA
TTTGATGCTGGATTGAAAAGGTGCAGAAACTCAATCTTGATATCTAGCCTCAGCTACCAA
TCTGTCACCTTTCTGTGTGCCTTCCCAACAAAATGAAGTCTATAAACGGAGAACACTGAA
TGTTCTTTTGTCATTCAGTTGATAAGGGGACGGTGCTACTACTAAGGCCTGAGGACTAAT
GAATCTCCACTCCATTACCGCTGAATCGGACAGATTGCTCTCCCGGAGAAATGAATTGAG
TTTTTTGTATTTGTGAGATCATTCTCCCTCCATTAACTGCTCTTTATCCCGTCTCTTCAT
CACAGGCAAATCAGGTTAGGCAGCCATGATTAGCTGGGGTGGCCTCCCTTTTTAAAAGGT
AATTGGGTTTGGCGGCTCAGCTGATAGTGCCATTAGGACCAATAAAGGCTGGGCTTGGCT
CATCGAGTGAAACAGATTCTTCAGCAGCAGATGGCAGACGGAGGGAGAGAGCTCTGATGC
ATTGAGGCCGAAAACAAAGTTTGTGTAACCAAAGTAGTTTGGGGGCATCCTCTCCTCTCT
GTGCATATGCCCCCGCCACTTTCACGGAGGCCACTTTAATATTTTTGTCTTTCTGTGGTG
GTGATGGTGACATTTTCAAATGGAGGCGGTGACAGCGTTTAATAAGCTTAACGTTGATTA
CAAAATGATTTGGCCATTAGAATGGGATTTTTTTTTTTTTtattgggataa
>NODE_296_length_844_cov_15.196683
TAATGCACCATGAGTGATCATGCACAGAAACGTATTGTTGTCTTGCACAAATTGCATAAT
TGTGAAGCAAAAAGACAAATACAAATCATTGTCAGCTCTAGATTGCTGTGGATTAGGTAG
ATTCATAATTTGTTTGTTTTGTGATTATAAACTTCATGTTGATTTTACTTAAAAATATGT
CTTTCTTTGACAGGTTCATTCCAAAGAGTAAAGAGGCACAGACAGATTACATACATAAAG
GAAATGTAAGTAACAGAATATCAATGTGCATTTCTTCTGCTTTCCTTTAGCCGTGTATGT
AAAATGCTGCTCCTCTACAAAGCAGCTTTAACCCAGATTATTCTTTGGGAATTTTTTGAG
TCCTTGAGACAAAAGAGTTCTCTTGCTCCAACCTCCATCTCAGCGGAGAAGACAGGGTGG
TACAGGAACGAGAGAATCAAAAGGCTGGAAATTCACGGCTGAGAATAAATGCTCGCTCTT
CCCTGAGGTGATTTGTCTTTGCGCTCCTCTTTCTACAGATGTTAGACCCCTTTTTTAGTA
AAGACCTGAGGTTCTTTGGTAGCACTTTGATATCCTGCTCGGATTCAATATGTGAAATAG
AAGAGCCACTCCGTGACTTGGAGCACATCACAGTCTTTGAAGTCTGATCCAATTTTTGCT
GCTCACCATTTGATGTTGAAAGGATGAAATGAGGAAAATGTACAGTTTTTGCCAGTAACT
CTGCTGAGCATATGTAAGATTAAAAAAGCAAAATCCTTTGGAGGATGTACTTAGAAATGT
TAAGCAGATTAATACTTTCCTATAGCTCTTTTATTCAAAGATAAAATTAAATATGAGAGG
AAGTCTGTATGTGCTGTTTTTTACCCTCACAATTAAGTCAGTGTGGTGCTGTTTGCTAGG
AGGTAGGGCTAGTAAAGGGGGATATGCAATTGCATTAGCATTTGATTAACATTGCAAAGC
ACATTAATGGGTTTGAGTTATATGAgtg
>NODE_297_length_503_cov_11.833002
CAGCTACTGCAATCCACAGGATTGACTACGAAGGAAGCTGAAGTCCTGTTTTAAGAGCAT
CAACCCTTCAGGATGGCCTCAAGTCAGTGCCACAGACGGCACCAAGTAAAACACGCCTCC
GGCATGTCACCATCTCACACACTCCACCAGGTTTCTGAATCTGAACAATTCCCGACAATG
TAAATAAAGAAACCACAGCTGACAAACACAGGTTTGTCTAGGCTTATTCATATGTTTTAT
TTGTATGTATTTGCACTTACCCTCGATTTGCCTTCTGCGTCCATTAAGTGTTCCACGTAC
GTTACCTCACCCACTACAAATCAGATTCCAGAGACGACACACACCAAGGGGAGAGAAGCC
GAGAGAACAATGGGGGTTTAGAGCAGAAACACAAGAAGGGCGGCCGGTGACAGTGAGCTC
AGACTGCCAGTCCTGAGCCTTCCCCCAGCACCTCAGCAGCACAATATGGTACAGGTCTAC
AAAAAGCAAGCTTGAGTCTTTTTAAAAAAAAAGAGATAAAGACTTCTTAGCCTGTCCTTG
TTGGAATTCTCCCAAAACACCAAAAGCAATAGACTGAGGACAACAActattgaaatggcc
gacagccttcctattttgatataatgccctgaaacaccaccttctac
>NODE_298_length_535_cov_7.867290
TGAACTTCTGAATGTGGTCCAGCTGGCCACATATCTCTATTGCCCCTTGCAGCTGGTCCT
CCAGACGCTGCTGGAAACCCTCGGAAATCTTCTGCAAAGGAATTATAAAAAATGCGTTTA
ATTACTGGCGCACAGTGGCTGAACTGTGGGCTAATCAACAATGCTCTTCCTTGACAGATG
TAGTCCCTAAGATGTTGGTTTAAGCAACTTTGACAGATTATCATTGGCTCTCGTTTGCTT
GCTTTCAGGGCTGATTACATCATGGCAGTTACAGATTCTTTGCATGTACATTCACGGCTG
GCTGAACGATAAGAAGGAAAGAAAGAATGAGAAAGTAATTACCTCCAGTTGCTCTATTAA
TAGGTTGGCTCGTTTGTTAAGCTCGTTCATCATAATCATCTTTGCCATTTTAATCTGGTT
CTCTGCCTTCCTGTGTGCAATCTTTACTCCATGAAGTCTACAAAGACAGAAGGGGGGGAA
AATGTCTCTCCCAAATGCAGAAGAAAGCAGCATTTCAGACGGTAATTTATTCATCAGCTT
GCTATATTTCTCACTGTTAAATTATTGACTGGCGTTACTCAGAACTGGGACTGTGATTCT
GACTGAGTCGAAACCAACCTGTCCTCTATCTGTTTGGCATTgttctccacggcagacctc
ctctcctccacctgcatca
>NODE_299_length_763_cov_4.698558
CCAACAACAGCCCGTCTGCCATACTGTACACCCCGCTATCTGTGAGCGAGTGGACCCCTT
CCTCACAGCCATTGTCATATATAGGGAGCATTGTCACATATGAGATGGACTCATGTAAAT
GCGGTGACAAGCTAGTGTCTCGGCTGACTGACAGCACAGAGGGATTGGGCTAATCTGAGT
GACTGATTTGAGGCGTGCAGCGGCTCGGCTGTCCCCATAACTCCTGAGAAATAGACAGCT
TCAGCGGAGTTATCTGTGTTTGTAAGTCCTTCTGCTGCGCTGGGATGACAATAGGGATTA
GTGCCAAGGTTCTTTAAACTGTTTTTTTTTTAATTTTATTTTTGGGCGGGGGGAAGGGGG
GCTCTTATCGGTGCCTCGGCAGGATGCTGCCGCAGCCAGTTTTCCTTGACTGTCAATTAA
AGAGGGGATCATTAACTTCAAGGGTATAAATGTTCTAACACTGGTATTACGTTGGGAAGC
TAAGTCGCTGACAGATGTTCCAACTTTAATTCTCCACTTGTTTTTTTGTCCTTTAATTAA
TTTATGTATCACTATTCGGGTTTTAAATATTTTTTCCCCCTGTCTGCTCTTTGTTAGCCT
GTAATCTCAGTTACCATGGTAGTCGCAAAGACGATTGGGCCTTGTCACTCGCCTGTGTTT
CTTATGAGGTTCAATCGGCTAATGTATTCAATATCATCCAAACTGAAAGGTAAACAGTAT
CTAATGGCACATGTGCTCCTGCACTGCCTCGATGCAGCCTGGAGGCGCTGGGCGGGAGGA
GAACAGCACGTCTGCCTCTAGTTCTTCAGGCTTTGCGCGACGACCCAACTATTTAGAATG
GTGCTTGataaaaacaaaacgagcgcagcttgtatgtctgtacatgtgtggttctttggg
aggtaaa
>NODE_300_length_902_cov_8.037694
CTTTCACACCTTAAATATTTGAACCGTTTGAGCTCCTTACATTTAATCAACTAAACCTGG
CTGCCAATATTGACTTCGCTTTGGCTTCAATATGCTTTCCATTACACTAATGGCAGCACT
ATAATGAGTTATAAGGGAGACATTTGCCTTTTCTATTAAACAGCTTCTCTTCAGTGCTAC
ACCTGAGCTGTGACATTGTTATATTCCGTCTTTTTATCTTCGTAAAATGTGTCCAGGTTC
ATAAGTTCACTCAGAAAGAGAAGCCAACACGCAGAGGTGGTGCAAACCCCTGCAGAAGGA
TGCCTCTCTGCCTCTCACTGGCATTTGCATATTAGAGTGTTTTCTGGGGAAAATGAGCTG
TAGAAATTAATTCAGGATTAATTGGTGCCTTTATCTCGTTAGGACAATCTAATTTAGGGG
ATGATGGAATTGTTTAGACTCCCTTTTGCATAATTGGATTGCGGTGAATGGCTGTCATTA
CCGTCTTTTTAGCATCGTCTGTGGGCCCCCTCTCTCTCTTGCAGGCCCCAGCCTCATAAA
GAGCGATCATGTGTTACACCAGTGTTTTGCTAACCCCTGGAACACACCGACCATGCTGCA
AGAGGCAAGCATGTGGCTAACTGTGCAACAGTGATTAACTCTCTTTTCAGAGCCATTAGC
ATTACAGCAAGAGGCACAGTGTTGAGGAGATTTCACATGATCACATAGGCATGTGGCTAA
CAACATAGCGATCATCGACTGTTAGACGCAGCGATTTGTTTTTAGTCTCAGCCTCTGTCA
TGTTTTGTGCTTTGTGCTTCTGACAGCATTACCTGACCCCTCCCAGAGGAGCTGGACACG
GCATCTCAAAATCTCAAAATGCTTTTCGAGAAGCTTTCATTTTGTTCTCTTTTCTTGTCC
AGTACATTTCCGACACATTTCACCCTTTCATTActtccacaatatctctgagacagtgtg
cactgggctgttttctcaatgtgggatgaaaatcaataggaaagaagcaaagctcatgta
aaagatcactcactggaatacctgat
>NODE_301_length_634_cov_11.200315
CTTTTCAGTTTGATCAGCTCTACTCTGCTCTGAACCATCTGTGATATAATAGATTAGGAA
TGAGTAAGAATGACAGCATTGTCTTGAATGAAAAAATTAGGAATTATAATTATTAGTAAA
ATATGTGTGCAGTTCGCTGTAGATCTCAAACAATCAATAATTGCTTATAATTTTTTCTCA
GGAAGGCTTACACTATAATCTCAAAAAACAGTGTTTCTTAAAAAATGTGATTCATGTTTT
GTGTCAGTATGTGTAATCGCGTCTCCAGAGTGTGATTACATTGTATGTCAGTTTGTGTAT
ATTTTTGCAAGTGTGTTGTGCTGTCATGTTTGTAGCATTCCATGTGGGAGGGTCTGTTGA
TAAGTAAGCCATCTGTAGTGTTCTGCCGAACGACATGTTGTAAAGCGCGATTTGAGAGTG
TGGAGAGACTTGACTTGACAAATCTTGGCACATAATGAGACAGAAGGGAGTAAAGGCAGA
AGTCTGTCCAGAGATAAACAATTAGATTTGTCCCTGAGGTAAAGGCCATGCAATGCAAGG
ACTCTCAGACTAACAAAATCAATATGGCTTCCAGTAAGAACACTCAGGGGGTAGAGTGAT
GAAGAGGTTATCATTCATTTCTCAGATTAGGACACACATACACAATGAGGAACAGTCTCG
CTTTAAAAATCAATATGATCACTAGCATGAAAGATGCTTGTCAGTGATGTATGTATTTGA
AAGTATGCATGTGCTATTCAACTCTCTGTCAAATGTGATTGGTGTAATGAGAcgtgat
>NODE_302_length_610_cov_8.655738
TTCAATGTGCTAATGGGAGAAGATGGAGAGTAGTGTGGATTACTAATATTAGTTAGGGCT
CTATGTTTCATTAGACTGTATTAGGAAAGAGAATATTCAAATAGGATTTTTTTTGTGTGT
GTGCGCATGTCAAGTTGTTCTGTGATTGTCAGACAGTCCTTCTCCCAATTATTAATTGTC
AATGAGATCTTGAAACGGTGTTTAATGATAAACTTCGCATCTGCTTATTTATCCTATCGC
GCCGGCTGCAGCTTTGTCGGAATAAAGAGTACACATTGCTTGGAAAGCAAGAGGAGATAT
GATTGAAATAAAGACAAAATAAGATAAATAACAATGGCAAAGACTGCTTAAGAAACCCAG
TCATTCTATACATAGAATTCAAGAGCCGTATTTATCCGAGGAAGGCGTGCAAATCTATGT
AAGTATCTCCACTGTTTGCATAATAGATTAGAAATTAGCATTTTTGTTCATTTTCCATGT
ATGCACAGTGCCTGGAAGAATAACACTCCATGCATATCAGATCAGCCTGCCTACAATTTT
GCGCAGTATATTATTTGACAATCTAAAATGTGTAATTTGCATGAAATTGCTTAATTAAAA
CACAGTCACTGGGGGTATTAATTTCTTTGTCTGACAGTGGAGTGTAGTGAGGGGAGAGCA
GGGGAGATGTAAAACGCTGTCAGATAGCGCTGTCACAGAGGCAGAAAGGAAATTCTGCCA
CTTTTTTTTTTTCTTCCTCTACCACCCCCCCCCC
>NODE_303_length_465_cov_13.630108
ATCACATCACTGGTGGGACCGGCATCCATTCCATCAGTAGGTGTTCATTTCGATGTGATG
TGTCACAGCACAGAGAATTTAACAAGATATTGGTTGTCTTTGTTGAGGGAAACAGAAACC
AGAACCCAAACATAAACTAGAGCATTGGGGCCCAGGAATTATTCTGGGATAGGTGTATCT
GTGCGTGCATGTGTGCTTGCCATAGGCAGCATACCGGTATATAGTGGAGCATCTCTCTGC
AGCCAGCCAAGGGAACTGATCAGATGGACGATCAAACACTAATCATTCCCTCACGGCCCA
TACCGAGTAAAGCTGTCATTAATTTTGCGGAATTACATCAAATCTGAGACATTCTTTATG
TGGCCCACGGCCTGTAGACAGTTATACGACAGGGACTGCTGCGCTAAGCAGATGGGGCAG
CTTGGCCGTGCATACTAAATACCACCGTCCCCCATTTCTCTATCTCCGCCCTCCCAACAC
TCTGCCCTCCTTCCAGGCATTCTGCTTCTGCTCCTTCTTTCTTTGTTTTCTACCCTTCTA
ATGCCTTTCCTTGACTATATGGTCACGCAGGGCCACTGATTACATCACTCACCCCACAGT
AATGAACAt
>NODE_304_length_309_cov_1.893204
TGGTTTGTCTGAATATAGCTTACCACATGTCTCATTCAAAGGGAATGGCAGGTATGTGTC
ACTAGTCATAAATTGCAACTTGCCTTCAGCAGTAATCAGTTGCCAAGGAAACCTCAAATG
GGATTATGACCTTCTGTTGTGCAGGCAAGTAAACTGTTAGAGTTGTCAACATCCAAGACA
CAAACATTAAAGATTTATGTGGGTAAACAATTTATTTTCTCATCACACTAAATCAGTGCA
TAATGTGTCTTATGTAGGAATAAAACTCTGAGTATACAAGTCGGTGCCATTTTTTTTCTG
TAAGCAATATGAGCTTTTTTGAGGGAAATAATGTTCATTACTGTGGGGTGAGTGATGTAA
TCAGTGGCCCTGCGTGACCATATAGTCAAGGAAAGGCATTAGAAGGGTAGAAAACAAAGA
AAGAAGGAGCAGAAGCAGAATGCCTGGAAGGAG
>NODE_305_length_595_cov_11.502521
TACACCAATCTTTTGGCAATTGATAATGTTACTTTACCGGGTGTCAGTCTGAAATTTTCT
TTTCCAGTTTTGCACTTACAGCATTTCTTTAGATTGTAAGTTCTTTACTAGAGCCGATCC
ACTTATGTTTGCTGTCAACATAAAAACCAATGGCAATCCTCACCATCACCCCTGGTCTAT
TGGCAAAAGGCTGCTGTCATCATGGCTTCCGGTTAGGTCAGCCAAGGATCAAGGGGGGGG
CAAGGGCACACACACATTGTAAGGTGAAAGCCAAGGCCAAACGGGACAGGCAGTCATCTT
AGCCAGTCATCTTTAGCCTCAATGGACTCTCAGCCTCAGCCCGCAACTGGACTCTTTCAA
ATTGAAACATCAAGGACTTTTGTTAATGTTGAATAAAAAAATATATACCAAAGTTAAAAA
TACACATTTCACATGAAAATGTTAGTCTAGTCTTAATGATTCAGCTAAAACTACACCAAC
TAGGTTTGTAGTAATCATTTATTAATGATTAGCTTTTTGTCTTTAGCGCAAATCTAAAAA
TAATTTGGGAAATTTACACCTTCTTCACATAGCTCACCGAAATAACAACTAGCATCCAGG
ATAACTTTGAAATCCATGAAAATCTAAAGCCTAAGCTTTTTAGTATGTCTTCCAAAAGGC
TTTGACTTGAAGATTgttgctccttgccggcaatgaaccacaaaccaatcacctgtggtc
tattatcattcatgaggag
>NODE_306_length_446_cov_3.869955
GTTATTAAACATGTATAATTACTTTTAGTCAGTTCTGCCGTGGGGAGATGTAGAGAGAGT
GCGGAGGGAAAGGATGGAGATGGAGGGAGGGGGGTAGTAGAGACAAATAGAGTTGGATTT
TGTGTGCTCGTATATCCTCATTCTTCACAGAGAGAGTGGGAGCGCTGTGTGTACGTGGAT
GTGTGTGTTTGCCCTCCCGCTACATCCTGCTCATGTTTCTTTTATTGGCTGTGTGGCGTT
GGTGTTGGAGGGCCCGGGGCAGCCACAGGGACAGCAGGTGTGGCCTCTGTGTGCTACTGT
ATTAGAAGGTATAAAGGCACGGACTGCCCAGGAGTGAAGTGCATGCTGGGAGCCATCCGA
ACAGCTGCAGCACGGCCACTGGGGCCTCTATTGTTTAGAGCAGTGTTCATCCCCTATTCA
TTATTCACAGGCTGGCTGTGTTTGCGAGCGGTCTAATTTAATCTTTTTTTCATTTTTTCT
GTTATCAGGCCTTTTTGaacaagagacaggattgttaaggtcaagctccagtagggggca
ctcaccccgtcgcgtgggctgacaattgatttaggtcattcggtgaagga
>NODE_309_length_442_cov_23.540724
TAACTGTCTCTAAAGCTTTTTATAAGCAAGGCGCAAAAAATGAAAGGAATCTGAACGCAA
TCGACGAGCGACTGCTCAAAATGAGCCGTGCATCCTCCCCGGCAGCAGCAGAAATGTCAT
TCATCAAAAAAAGTGGTCGCTGTTCGTTGTTAAAATGCTCGGCTGACGTTGCTCCAATGA
TCATTTATTGTAACAGGTTTATAAGCAAATAAATAGGAGAGGGCTGTCACTTGATGATGG
AGGCGGCCTTCGGTCAGACGAATAATATCCAAGTGGAGAGGAAGAGAGGAGTGAGGAGCG
AGGTGCTTGTCCCTGGGTTGATCTCTGAGTCTGTTTTAGATTGCTCTTGGGTTTGGCCTC
TTGGGTGAAATTGACAGTCTGATTAATAAAATGAGCGGAGCAACATTTCCCTCTTCATTT
AGGAATATTATTATGCTTTGATTCTCTATTGTTTGCCTCCTCTCTCTCCGCCCTCCCCCT
CTGTAATCGTTGTTCTTTTATTTATCCCTCTTATTTCTTTTTTTTCCCCCTCCCTTTTTT
TTGTGCCATTTCTGCGGCTTAATCACTATgtgaagtgcaatgagat
>NODE_311_length_893_cov_16.617022
CACGCTGCCACAGAATCATTAGCCACTACATTCGCTCGAGCCAGAACAGACATGGAGGCT
AATCAGCAGCTGTAATAGACACACTTCATAATTGTCAGTCTTTTGCGGCATGGTAAGGAA
ACTTAAGCTGGGGAGACTGAAGGCATACCATGAAGGCAGCTTTGATCACATGAGCTGAGA
AAGTGATGTGCCTATATACTCATTATTTTACCTCATGACTTGTGTCCAAAGAATACAGAG
GATTTCCAACATTTAATACCACAGTATTTTCAAACTACAAATGTCGTCCTATTCTTATAG
TTACTGAAGCGAAGTCAGTTCTCTATAATTAAGGCAACTTTATAGGCACTGTTCCCTGGC
GAGTGTATGTACGAGTACCTGTGTTAGATGTTTCATCTTTATTAGCCAGAGCATGGTAAG
CCTAGCTCTTCATGCACTAATCCCCAGCTAAAGAAACAGCTTTCAAGGAATTAACATCAA
AAGTAAAGCTTTGCGTGCCGGCGGGGGAGCTTTCAACAGAGCCTGCCTCAACTATCTCCT
AAGTATTTTCAGAGCCTCGGGGATGAAGTGGAAGTTAAGTTTAACTTGCTCTGTGTTCTT
CTGCAAGTCTTTGACCTTGTTCTCAGGTCTCTTAATAATCCCTGATACGTTTGAATCCGT
ACAGCGTTTGCGGCATTTCCATGAGGCACTGCCAGAGGGTGAGGATTTTTCACTGGGGCC
CATTGCCCATTCTTCTCTTTAACCCTTATTCCTGTGATCAGCTGGTTAGGATACAAGCAG
TTGAGGTTTTGGATCTGCATCTGTCAGAGAGAGCTACCTACAGTACCAAACACTGTGCAC
TGCAAATCTGTGAATTTCCATATATGTCCACGTTGCATGAATCCATTATGAGCAGCTCAG
TGTGCTGTTTAAATAAGCCTCCCAAACTGAAGTCGTAGTTAttgcgctgctaattaaaat
atctgcattcaggtaaggacaaatgagcgtacatgtgtttatgtctttattttcttatta
gtgttgccaaacctaca
>NODE_312_length_795_cov_8.998742
TCACTTAAACTACCAACTCCTGTGGGCATCAATTATCTTTTCTTGTTGATAACTAATCAT
TAATTATGTAATACACTGTAGCTGTAGCTTATAGAAGGGAAGTGAAGCAGACTTAACTTT
GGGCAATGATAGTCAGACATATTTTGCAATCAAATCCAAGTTAATTTAATGGGATATCAT
TCTGGCAAAGCAACAATGTTTTTGGTCTGGGATCTGAAAGTGCTCTTGCAGTGACACATA
CAGCTATCTATGGGTTGGCATGAATCACTGAGCAAGTGGGGTGGGGGGTCCACCCGGGTT
GGCACAGCACACTGGGCCTGTCAGAAAAGGCGGGAGGGGTGCACATTCTTCACCTCCCCC
AGAATGGCACCTTCCAAAGCGGATCCCCTGTCTACCCATTCCCCAGGCCCCAGATAAGAA
GCTCATCCGTCATCCACTGGGGCCGCATTAAATTTTAACTCTGGTTACCGAGTGTGGCCA
TTCAAACTTTTATCTCAAACCTTCTTTATCTTCTTTTCATTAAGTTCTCAAGCACTAATA
GCCCTGCGAGTCTCCGCCGGGGTAAGGATGATGTTCTGAATAATGAAAGCTCATTATTTC
TCCACAGAATGCTTGTTAATTCAAATGATGATATTAAAACTATAGTAGCCCTCAGCAGTC
GGGTGATTTCTAGCATACTTTATCATGTATCAATATATACTCTGTTTGTCAAAACTGCCC
CGAGCCTGGGCTGACATTCTCCTCCCGAGGAGTGGAGTGCTTCAGCAGGCCTGCAATACT
CTAAGGTGACAACTGGCAGAGTTTGTGCCTTTAGGAAAGTGGGTGGAAGGAGGGATGAAG
GCAGTGATGGGGAGACGGATGAAACTCAAAGAGCCGTCATTGTGCTCCCATGTCTATTCG
ACATTTTTCCATCATGCACACACGAATACCCAgctcccc
>NODE_313_length_382_cov_21.185863
TGAACTTCACTTTTTTAACCCGATAACGGACAAATTCAATGTGATTTATGAGCCTTATCG
TATTAGAATGTTAATATTATTCCCATCATATTTTGCCCAACAGCTCTTGTGTGTTTTAAA
TGTATTTCAACATACTGTGCAGTTTCTGTTACTGATATTGCTTGCATGGAGAGTTTGCTT
AGCTATCACAGGCTGGGAGAATGCTTCTTTTCCTCGATTTTCTCTACTTTTCTCTTTGCC
TCCTGAAGGACTGAAGAAAGTACGTAATCCGGATCGAATGTACAGATCAGCAGTGTGTTA
TGCTGGCCATGGTCCACCTAAGAGTATCAGTGATGACACAGAGACGAACAGTAAGAGTCA
GTTATTAATACTGCATTGCTGCTCCAAGAGGCCACTAGCTGGCCACTCTATTATTCATTC
ATCAATTCATTTATTTACTTCTTGATTTCATCCGTCCCCATGCCCCCCTCCTTCTTTTAT
TCTCCTCCAACACAACACCTCCTCCGGCTGCTCTGTTGATTGAAGt
>NODE_316_length_669_cov_11.902840
ATTATTAATATGTTTTTTCTCAAGTTTCTCTCTGACCCAGGACATTAAATAAAACATTGT
ATGGTTCATGAAAGATTATGAAAGAGCAGAACGTAAGCAGCAGGAGGTGTAAACTCAGCA
CAATTCATTCTGGTATATAATGTCAATGCCAGCAACCCCCCTCTCACCCTACCTCCATGC
CCTGCAGGCATATTGGCGGAACTACCAATGGATGCTAAGCTTTTTCCGACAAAGCTCCGA
AGATAAAGTATCTTCCTTTTATCCCTTCTGCAAATCAATTCTGGGCCTTACAGCAAAATC
CCATAAAATAACTTCAAACACCACTACTTACTCCAAAAATTTGTATTATGGCTATATCTC
TTTGAACCCTTACCAGTGAAGTTTTGGAGGAAAATGATTTAAGTGTTATCTGCTAAGACA
TCAGCATGTCAGCACTTCACCTCAGTTTTTCTTCACATGTCAACCTGAACCTTGTATTTC
TCTCCTTGTGTTTGGTTTTTGATTGCTTCTAACCATCCAGGCCTGGTGATAAATACAAAT
GCTGCTTGTAAACTTAATGGCTGTAGTAAGTGCAAACAAGATGGTATGAAGCCCTGCTGG
TGCTTCGTGCTCACTCAGCTGCTGAAATATTCATTCCCTTCACTCTTCTTCAACAATATG
ATAGAAACTGGGGCTGATAAGACAAGTACCTGAAGAGCAGTCAGTCAGTGTGATTACTGA
AGAGGCTGCAGTGACTGCTTGATTAGCTTCAACCAAAAGGAGCCAAAGAACTCACTATCA
ATTACTGTACAGTATTTCAATTACTATACAGTa
>NODE_317_length_558_cov_8.675628
TCGGGAAGTCCTCCTCTGTTTTTTTTATGTTCTTATTCATGGGCAAAATAAGAAGCAGGC
AGTTTGCTGGCAGTAGGAGGTTTAGCTGCCTGGAGCTAACGGGAGCATCAAACCACGGCT
GTGTGTTTCCATCTGTGTGTGTGTCTGGAGCTGCTGTTGTTGCTGTTGCTGCTGCTACCG
CTACCACTTGCCTCCGTCTCCTCCCTTCTCTGGCCTAATCAACAAAACAGCCTCAGCTGC
CCCTTCGGATCCCCTGCCAGGGTCCCTATCATCCTCTGATCAAATATTAATGTGTGATAC
TGAGCTTGCTCACTAATCCAAAGCCAATTAATATTATCTGTCAATTATTTACAGATCCTG
AGGTGCGGAGGCAGATCCCTGAGGACTACATCGGCCAGGTTCAGAATACGTAATTGACTT
CCTCTTTCGCCCCCCACCTCAACCCCAGCCTCCCTTCATTCTTTCTTCCTCTCTCCCTCT
TGCATTTTCTTTCATTTTTCCTCTCTTTTCATCTCCTCCTTCCTTTTTTGTTTATGTGTG
TCTTTTAAAGCCTAAATGGTTGTCTTTTCAGTGGTTCAGGGCGAGCGTTGCAGGATGCTG
CCTGGGCATTAGCATTGCTGATATATCTGACATTGCGGGATGGGGGCGGCAGGGGAGCTG
CGCTCTGCTAAGGCTTTGTGTCTGACTCTCACTCATACAGTg
>NODE_318_length_584_cov_5.808219
CTTCACACTTTCTCCCCCCCAAATCTCCCCCTGGCTTGTCATCCTCTTAACCCACAGCCT
TGGAGCTCCTACCCCGGCCTCAGCTCTTCCCTCTCCCTGCCTCTCCTCCAGCCTGCCTTT
CCCTCTACTCTGCCTCCCTTAGCCCCAGCCTTCTGCTCAGTGTTCAAGGGGAGAGCCAGC
TAGGAATGCTGTGGCTCTAGACGTTTTGTCCAAGCCCTAGGTCTCTTTCACTGAGGCAAG
ATTAGTTCATACAAAAACTCAACAATACACCACTGAAAGCCATTGTTGATATTCAACATT
TTTCACATAGCGGAGCAGAATAGACAATGCGGCAGCCGGGAAAGCCCGAAGCGGACTAGC
AGGGTTGATGGCTGATGGTATCTTAGCTGAGCGAGGCCTTAATCCCTTTTATACACACAC
ACTCACACAAGTATACACACTCTCAACAGCCTGGAGACAGCAAAATCAATACTGCTTGCT
CTGTCTCTGTGTGTGGATCAGTGGGTGGATGAGTGTGATACGGAGAAAAAAGAGAATAGT
ACTGTTTGTACCTACGTGTGTGTGTGCTGTCGGACTGTCTTGGCACATAAGCAGTCTTAG
ATCTTTGTACATAAAGGATGTCTCAAGGTTCTCTGGCACAGAAACCGACTGAAGCAACAT
GACGACAAGTTTAATTCAAACCACTGAAAAGCAAGGAAGATTTTTtgggggtgaaatcac
acaaaggt
>NODE_319_length_695_cov_17.086330
GTCACATTTGTCAGCTGGATCTAAGCTGGGGGAAACAGAGGTGCAGTGCTAGAGTTGCTT
ACTAGTAGTCCTCTGCTCAGAGTTTAACCCAGTCCAGTCCTTAATGATCTATCTGTCTGC
CACCCGAACAATGGCCCACACCGCTGTTCGCTTTCATTTACAGAGTGCCAGTCTCTGAAC
TCCCCTCATCAGCCCTTTGTTCCTGGCTGTTTCATGTTTTTTGGGGAGTTGAATGGCGTA
GCTGTGTATGGGATACTTTTGAGCGAGTGGTTTAGAGAGACAGCTAGAGCAGGAATTTTC
CAGTGCAATACATTATGAAGATTTCACTTTCTGCCTTTGATTCTGCACTGACAGTTATCC
TTCAGCCCTCCTTTAAAGTCCCACTTTCAATCCCTAATGGCTGTCATGTCGCTGCGCTCT
CTGGACTCTTACTCAAAGTGTCATTGGCATAATGGTCGGCAGCCGTTGGCCTCTTTTGAT
CATCCATGCTGTGTGCGAGAGCAACTGGAGCTGAAACACTGAGGTGTATGAGGTGTCTGT
GTGTGCGTGCGCTGCTTGCGCCTCTGCTCGGCTGCCACTCCCAGGCAGAGCTCCACGACC
GGAAATCTAAAATTCACTTTCAAATAGTTTTCCTCCTGTTCTTGGTGCCTAATAGCCAGG
CAGTGGAAAGTGTGTGTGTGTGTGTGTGTACTCATTAAAAGGATAACACAGGTTTCTACT
GTATCAGCATCTCAGGCTCAGCCCAGTTTGGCACTCCCTCAACGGGTATGCACACTCCAA
CAAAGGGATGAAGGGCCGCAAGAGAGCGAGCGAgaccaggagtgaaaagtgtgtgtatg
>NODE_320_length_576_cov_12.354167
GTGACATTTTCTTTTCCATTTAACACTCTCATCTGTGCTCCACTGATCAAGCCTGGTGCC
AGGGATCTCAGCGGAATCTACAAATTTATGTGTGAGTATGCACTTGTCTTTGGTGAGTCA
ATGTTCCATGTTTGTGTGTTTACGAGCAGCATGCGGAGATGTGTATGTGTGTGTGTGTGT
GAGTGTGTGTGTCTTGGGGTGGAAGGGGGTTGGACTGTGGTTGCATCTGGACTCTGGGAA
GCAGGCTGATCAGTCTCTCTCACCCAGAGCCTAGCCCAGGCAGCCTAGGAGTTTCAATCA
ATAACCAGTCCCTGTAGCTGCCCCGAGCAAGCTGTTTGAAAAGTCAGAGTAGCATGAAAT
GGCCATTATTAAATTACTGGGACGGACACATTTAGAAGGCCATTGCATTAAGAGAGCAAG
CTCTCCCAATTAGTGGATCAGCACATTAATAGCCCTGGATGAGAACACCATCTGATCAAA
GATTAGACACACACACAATCTATTGACCTATTTTACTGGTGCCCTGATGGCTACATATAG
CATTTGTAAAGTATGTCCTCTAACTAGAATGAATGGTGGAAATCTATTTTCTGTCTTTAT
GCATGATTCATATTTGGAACTACCAAAGCCCCTTTATCTTACTGCAATTGTTCTATGAAC
ATTTTGCTGATTCAAACCTCATCCATTTTCAAGTAGTAAAGCTGTattacacacaaagag
>NODE_322_length_339_cov_6.696165
CTTACTGTCGTGTCCAATGCCTAACCCTTAATTTGCTGCTCCAGCCTTTGAAGTGTGTGC
ATATTTCTGTTTCCTGACACTACCTTTCCTCTCGCTCTCTCTCCTCCGAGCCCCAGCAGT
TGATATTGCAACTGGATAGGCCATGTTTCCATGTAGGGGCTCTTTTTTGGCCTGCTCTGA
TGATAGAAAACACAAGTGGGGAAGGGGAAACGGAGCGCTGGGCGCACAGATCCACAGAGA
GGCCCCGGCCCCAGCCCCGGCCCAGACAACGCTGCAGGGGATTAGAGCACACCCTGGCAG
CAGAATGGTTTCACTTAAGAATTTCAGTAATCACTTTTAGGAGTGTAATATATAGCTGAC
CTTCGGCAGCGCCACACGACCCCCCGCTCCCCCAGCCATTTGATCAAAGGAAGCGGCAGT
GGCTGTGCAAACAGGCGCTATCAGTGGACTCCAATGGATTTACTGCCTGCTTCTTCTCTC
TTg
>NODE_323_length_575_cov_11.106087
AAAAAAAAAAAAAAACACCCACTGTGGACTGTCATGTAGGTAGTGGGGGGGGATAGAGAC
AGAAAGACAGAGAGCAGGTCGGTGCTTAAAGCTAACAGGTAACCTTTCTGTGCACCTAGG
ACAAAGGCAGGGGGAAAAAGAAAATGTCAAATTAAGAGAGGCCAGGCAGAGAGACGTGGC
TGCCATATTTGTGTGAAAGCCCAGTGCTGTTGGCAGCAGAGATGGCTGCTTTCTGATTCA
TCTGGGGCCGTATGGCAAAGCTTTGTCAGTCTGTGCGAGGTATAAATAATTCAGGGTGAG
AGATGGCAATTACAGGGCCCTGCACAACCAAAATGAATATTTTATAAGGACTAAAACTGC
CCTGGAATGAATCACACACATGGAGTCACACACACATACACACACAAGTGTAAGTGAATG
TGCGCACACGCACACATGCGCCCAAACACACACACAAAGGTAGCACATATGAACCCTTGG
CATTGCTGTTGTATTGTTGACAATATAACTATTATAATATATAAACTGCTTTTGTGGGTT
AATACTTTGTAATGTTCTCGTTGCTACGTGTGATTTTTCACAATATTTAGTTAAGGGGTA
GCATAGCTTCTGTTTTCTTATCGTGTAACAAAAAAAATGTGTgtcaccgtaaacaactgt
acctgtttcagatttgtgtaaactattcggtgtctcatctggaatactttgggaaaaat
>NODE_324_length_494_cov_17.042511
TGAAAGTCTTTTCCTTCAGTAGATGGTCTTCAGAAGCCATTTGCCCCTTCCAAAATGGCA
CCTCCCCGTGGTACATCAATGTACAAGTTCTTCTCTTTGACCTATGATTTTTCTATGATG
AATCCTGTCTTTCTTTGCCAGTAGAGTACAGAAAAGTTCTTATTCTCTTTCTCTCTCCTT
TCTCTTTCCTGTAGTACCTTTATTTACGTACCCTGTTAAATCTAATTTGATTCTTCTTCC
AAAGCCCCCAGCCTCTATCTACTCGTACTAATGCTTCTTCTTTCTAATCTTATTTGCATT
CATATTATCCACCCAGGTGGTACACCAATAAGAGGTAAGAGTGCTGAACTGACGTTCACA
GAATGAAAATAATACAAATTCATTCTTGCTGTCAACCCATACATTCACTCGAATCACCTC
CATTTTTGTCCTGTTTACCAAGACCAAATCCCATTATGTTCATATGGACCTTCCTTCTTA
TTTGTCCTGTTTCATTGACTAAATTTGTATTCCATCTTTTTTGTCTATGCTTTATTTCCT
CCTTTGTATTCTTGTTTCAAGAGCCTGTTTAGCTCAGTTGTGATATGCTTGCCCtggctc
aaataagcatatccaatgacaattattttttaaactat
>NODE_327_length_540_cov_12.670370
CAATCCCCCCCACCGGGCTGTCCTGAGGGGGTAAAAGCAGGCGCTCGCGTCGCCAGTGTC
ACCGACGAGAACTTTAGGCAAACACCTGTAATCAATAGACAGGTGAAAAGCAGCGGTTGG
CAACACAATTGATAACCACGTCACGAGCAAGTAAGCGCTAAATGGATTGGCTGGATTTTT
TTATTTTTTATTTTTTTTAAACCACGATAAAAACAAGTCGTAAGAAAATCGATTCAGCTT
TTGTGTTCCGGAAACAAACAATTCTTCGACATTAGATATCCATGCATATATGTATATTTT
TAGATTTTTGTTAGAGCCAACACTGTTTAATAAAACATGTTCTGATTCTGCTGGTGTTAT
CCCCAGCTAGAAATTGGTTGCCAAGCATTGCATCATTCCTTTCATGTGACTCCCATACGC
CCCAAATTCGTCCTGGCCGTCTTATGACTGCATCACAATTGCTGCTCGTACAAACTATAC
AGGCTGGAGCGAACAACCAGCAGAAACAGCGCTATAGCCCCGCCCCAGTAGTAATTTCCG
GAGTCTCTATTGGATGTCGCCAAGGAAAAGATCTTAGCTCCGCTCTTCTGATTGGTCCCT
TGGAACGACAGTCAATCGCGCTACGATTAGGTTGTGATGAACCTACCTTCCCATGCATAG
TTTGGTTGGCCTCTACCCCAATAT
>NODE_328_length_331_cov_3.438066
CAACAAGCGTTTCACCCAGAAGAGCTCTCTCAACGTCCACATGCGACTGCACCGTGGAGA
GAAGTCCTATGAGTGCTACATCTGCAAGAAGAAGTTCTCACACAAGACCCTGCTGGAGAG
GCACATGGCCCTGCACAGCACAGCCAGCGCCATCACAGGGCTGCCGGTCAGTGCAGGTAC
CCCGGGCCCCGTCTCCATTCCCATGCCTATGGCTGTCCCTGAGCCTGGAGCTGGAGTGGT
GGCCCTCGCCATGCCAGTAAGTGGAGGTGCTGGAGTAGGGGCTGGGGTTGGAACAGGAGT
GGGTGTAGCTGCAGAAGCGAGTTGCCAAGAAGGGACCACCTACGTGTGCTCCGTCTGCCC
TGCCAAGTTCGACCAAATGGAGCTCTTCAATGACCACATGCGAATGCATGTCTCCGATGG
ATAAGTACAAATAGATAAACTTCTTTCAAAAAGAATGACAAATGAAATGGCACTa
>NODE_329_length_493_cov_6.833672
CCCACTAATGGTTTCAGCACTAGAAGTGTGTATCAACCTGTTATCAGTTGCTTTGACATT
TTGCTGTAGAAATGCATGCACCTAATCATGCAGTTTAGACAGTGAGGCACGAGTCCAATA
AAACAATGCCTTTGACCCGACACTGCCAAGTCTGGATGGGTCCGTCTTTTCCTCATCTTT
CTGCCCCCTTTCCACCAGAGAGAAGTGTAATATTGTGCCATGCTTTTAATTGCAGAAATA
CATCCTTCCCCTCATTATGAGAAGCCGAGAGGACAAGAAGCATCTGCAGAGGATGGAAAG
CAACATTGCGGCAATGAGTGGCACGCTGACACAGACAGGTGAAGATTAATATCTTCATCA
CTTTCTCCCTCCTTAACATTTTCCCTCATTTATCTGTCGCCAAAATCGGGGGGCCCCGCA
CGTTTTTAACAAATGACGCCGCTGTCATTTCGCTTTAATTTGAAATTGCTTGTTTACTGT
CAGGCTCGGGCTCAATTAATTACGTTTCGCTGAAAAGCTCTTAACCTCGGAATATTAATG
AGGAGTTGGGAAATGACAACTTTTCTTTCTCCCCCCTCCATCCACCCACCCACCCATCCT
CTCTCACTCCCCcctccctccctccttccatccgtct
>NODE_330_length_419_cov_7.124105
CTTACAAGTCAAATCCTGGGAGAGGTTGATGTGAAGACCAGGCAGAGCAGGGATGTGAAG
AATATAAACACAATTTTTTTTTTATTGTCCAGAGGGAAAGGGGGGGTGCCGGGGGTTGGG
CGGTGGGGTCTGTAAAAGAGACGGGGACCTTATCACAGCCCAGCAGCTCTGTAATTCGCC
GCCATGATAAAGTGGCAGCGCGGAAAACCTTACAAGGCTGGCACAATCCAAAGACGGATT
AGGTTTTTCTGACATAAGCTTCCTGAAAAACTAATCAATCAGCCCATGCAGTATTATCAG
AAGCGTGAGATTAAAGAGCTGCTCCTAATCCCCCCACTGTACATTTTATTACACTTCCCA
GTGTTAGTTGCCTTTAAATATACAATAAATAAATAATAAAACCAAACCTAATTGAGCATG
GGGAAGGGGAAAAGGGTTAAAGAGCCCTTAGAGAGGGAATTTATGTAGAATTTGTGTTTT
GTTATGAAGACAGGGATAAAACTGTTGTCCTTGCCAGAGCACTTTTTGACTTTGAATAGA
Gcatcactgtctctggcatgggg
>NODE_331_length_468_cov_9.399572
TGTGGTAGCTTTTGTTGCAACATAAAATAATTTAAACAGAAAAAATTCAAAATAGCGCCA
ACAAACTTGTATTATTTGGGCGACTTTAAGCTTGTAGTTTTAACTTATTGTTAACTTAAA
AACTATTTATTATGATTATTATTATTGCCTCGTATAAAGTATGTTTTGTGTATATTTATG
GTTTATTTCATTATATTTGCAAGTTTAAAAGATTTTAAGTTTGCCAAAATTGTGGTTACA
CCATTTCGTTTCTTAAAAGGGGGACAAATAGAAAAACAGCTTTAGAAGTACGATTTGGAA
ACGTTCTCCATAGTCAAAGAATGCACTGCTATATTTAACTAATTGAAGTGTATAAACATA
CATGCTGTGTGCTAGATGTTATGCCTTTACTGCCTGTGTTCTGTTTGTCTTGTTAAATGA
AAATCTTTTAATTATTTAATCTAATCACAGTCTTGTTTTTTCAACCACTCGGTGAACCCC
TGAGATAAATGGAGCAGCCCCTGTAGCAAGGCTTTGGCCCAAGTGAGGGTCCAACAACTA
GCCAGGAACAGAGGGGATGTCCTTGGTTTAATACGCTCACAAGAATCTTTCCTGTTTACG
CTGATGGgtctg
>NODE_332_length_549_cov_9.493625
TGATGCAGACTCAATTCTAATCAGACTCCATGGGAAGAAAAATGAAATATTATTAAGTAT
GATTATTCTAAGCAAGGCTCTGAGAAAACGTCTGTGTTATAATCCAGGGATTTGAATAAT
CAGGTTGAAGATAATGGGCTGGGCTGGCCTGGGCGTAAATAGAGAGCATCCACTCATCCT
CCCAGTGCTGAACTTAATGAACTTTTAATTGATGCGGTTTTGCAAGTCCTTTTGTCATGC
AACAGAAACAAGCCTCTCTGCTGATGGGCCTGTTTTCCCGACTGGCTTCAGATTGGTTTA
CAGCAGGCCCTAAGTACCATGTAGTTAGTTTCATGTGTCATATAAAATCTGCCCAGGCAC
AACGACGCCTGCAACTAAAACCTTAAGTGCATCCACAGGAATCACTCACCGGCTTTGCAC
TTCCGTCTTAAGGAAGGAGGAGAAATTCAATCACTGCCGGCTTGACACACCGAAGATGAG
GCACGTGTTCCTGCTTTTAGTTGTTTCGAAGAACACTCTGGCAAGGCAAGCTGGGATTTC
TGTATGTCTGAATAACATCCCTGATATGACCAGATCCTGAGTCACTCAATATGTCAGGCC
GTGTTTTTCCCAGCCCACGAATTGTGATGCACAGATAGAGATATACCCCTGTGAGCCAGG
TCATCTTTATTCAACGATTTGCTTATTTAAATc
>NODE_333_length_547_cov_12.890311
TAAAAGTCAAGAAAACTGAAAAAAATGTCTGGAGGGTTGGGGGACGCTCTTCCCTTATTA
CTAGAAACAGTTACTCGCTATGCATAACCTAGTTAATAGTTAAATTTGCTATTGCTTTTT
TCTTGTCTTGTTAAAATGAAATCTTTAGATCTTTTTCAATAAAGTTTAGTCTTAATAGAA
TGTTATAAACAGTCGTTCTGGTTCAATATAACCTGTGATAAGTTTGTGTAGTTCTAAAAA
GCCACTCCGTCCACACCCTCCCTCCACTTACTACCGCTTTGTGATGAAACCTTATGCAAA
AATGTGGGTCTGAAAGCATAGTTTTCAGTTTTCAGTGAACATTTTATATAACATTCAGCT
CTTGGAGGCTTGAGCGGATAAATTTAAAAAAAAAAAATAACAAAAAAAAAATGTTCTTTG
AGGGTCATTCATTGCACTGGACTAAATCGGTCAAAGTCACTAAAGAGTCAGAACTTATTT
TTAAGAATATTCATCATGTTTTCAAATGACATACCAACAAATCTTTAAAAATGAGAAATT
GTTACCATTGCACACCAACTGTTATTTACAACAGTTGTTGCTATACTTAAAGAAGTACTC
TGGAGGTATAAAAAAAAGGGATTGTACCGATTCTATATTTTATATACTCTAATATGATAT
ATATTATATATTTTGAAAGgtgaaaggtaag
>NODE_334_length_716_cov_5.324022
CAAATTATTTTGCTTGGCTGCAGCTAAAATCATATGCTTGCTTATCATACAGAAACACTA
TCGCAGTCTAAATATTGGTACTGCATTAATAGTCAATTGGATCATTTCCATACAGCATCA
AGCTGAGATGAAGGACTGTAAGGGTACACATTCCTGTGAGGTCTGTACACATCTCCTGCA
GTCAAGTACTCAGGAGAATCAGAAGACTGTCCACTTCACATGCATGTTGACCAGCTCGTC
ATATAAGTTGACCCCCCACTTCAGCCAAATTCCGGTTCCTTAGGCATACTGTTCCTCCTG
CCGCATACAGCAAAAGCCTGGAGCAATGTTTAGCTAAACCTGCTGGCCTACGTAGGCAGG
GAGAGTCCCCAGAGGGCTGAACAATCAGACAATTTCAAGATCATGAAGCATTAAACCAAT
CCCGGCAGGGTACACTAATTAAACAGCCGAGCCCGGCACAGCCAACCAATCCCCACAGAG
CAATTAAATCCATCCCCTCTAAAACACTGTGGAACCTGTCTGGGGAAAACTGCCGAGAAG
TGAGAGAGCGAGAAAGAGGGAGAGATGGAGTGGGGAGGGGAGGAAAATATCATAAAATTC
ATCTGGAAAAAAAAAAGAGAAGAAAAAAAAACTATAGGGGGAATGCAGCAGGAGGCTAAC
AAGGGAAATTGAAAAAGGAGAGTCTCAATTCAGTTCTTTGTTCTTTTCTCTATTTTTTTC
ATTAATATTCAAAATGTCTGCCTTTTCTCTCAGCTGAGGGGCTGGGAGGGAGGTGTGTGT
GACCACATTTAAATTCAAAAATAGTGACCCTGTTGCGATCCAAAGTTGCATATTTAATTA
AGATTACAAGGTCTGGAAAg
>NODE_335_length_674_cov_9.725519
ATTACGTGCCTTTGAGGTCATTTTAATTCATTCCCAAATTCAATCCCATAAAATGAACAG
CTAGAGTGATTTTTCATTGCAAATATTGCTGTTTGTGATTCGTACTGATGCTTCTTTGCA
TCACTGCATTTGTCTTTGCAACGTACATACGTATGTATAACATGATCGGGCTGAGAGTGG
GACTAAAGAGTTCCTGATAATGACAAACCACACCCTCAACAACACTCCATCACACCATCA
ACAGCTCAGCAGCTCGCCTCCAAACACGCCTCCCCTGACCCCATGCGCCGACCTCCCACT
GCACACCTCGGCTCCACACACATGCACTCACAATTCAAGCACACAGACACGTGCACACAC
CCTGGCGCTCACTTACTTTCAAAGTCCAGGAAAAAATGTGGACAGTTCTCTAAATCCTTG
CCAAGGACCTTAATGAGGTTCCCCATGGCTGGCGACCTGGACGGGAGGAAACAACAAAAT
GCATACAGTACGCAGAGCCTGGCAACCCGCAAGAAAACACACAACAGGCACATGGAGAAC
ACAGCAGGTTGTGACTGTTTTAGTTTTTTACCCATCTGCACTCGTCTAATTATCCCTTCT
TCCTTTGCTGCTCCATCCTTCTGTCTAAGCAATATGTCCAGAGCAAAGTCAGACACTCTA
GTCATAAATGACACTGATCACAGTTTGCCTCCAATACACAGCGTATGCTGTATTCAATTA
TAGGAGGGCCTAAACCCAGGAGTGAATCATTTAGCTCACTCATTGGGAgtcacaagagct
aagcgctggttttaatccatttacattactatagtaac
>NODE_336_length_616_cov_16.146105
TTAATATTTTTGTTCTGATTAGTTTCCTTTTTTGAAACCACAAACTCTGTAAATAACCAA
CTGGCTTTCCACGTATACTTGATCAATTTTAATTGCCACAGCCCTCACCCTTCCGAAAGG
AAGAGAAAGTTGAAAGTAAAAGAAAGAAAAAAGTAAGAATGAAATGTATTCCCGCATACT
ATGATATGGTAAATGTTAGCGCCTGCTGCATCGCACTCCATATCACTTCGCTCCATATGA
AAAATAGTTTGCTATTTTGGAACCCCCTGGCAGCCATAGTGGATCACCACAGACCCAGAG
CTCATTTATCTTTTGTCAGAGATGAAGCCAAACTAACGCCATCTCCTGAAGCTGCTAAAG
AATGAGGAGGGACATAGGGAGGGTAAAAATAAACCCGGAGCCCAGGTAGCTACACAAAGA
AGTCATTCTACAAGTAATGGGTGGCTTCTGAAAGTGGAACTCTGTTTGGAACTGTCTCTC
CACTTGGAAATGATGCTGTTTAGTGCTGAAGTTTATTCAGTTACCTTTGCGGGCATTTAT
GAGGCTACCTGAGAATATGTGCATGTAACAGCATTGTTACGTGACAAATTATCTGACCAA
TTAAATGATGATTTTATTAGGTTCCTCTTAAAAATGCCTGCAAATGCGAAATGGTTATGA
GACAAAATAAAGGTGCTTCTATATGTGTCATATTAAAGTGCTGCCTCAGGGCATCGTACC
ATCCAATTAATCATCCAAAAGGAAatacaccactggtgta
>NODE_337_length_457_cov_4.582057
TAAACCGGACAAAAAGAGGAGTTGGTGCAACGATTTCTCCACGCGACTATTGTCAGTTTT
GTCTGTAAACATGTAGGAGCAACAGAGTCGGGGCCCCTGATGGATACAGAACTACTTGGG
GGTGGGGGGATGTTGCTTATTTAGTCTGGGATGATGTGCACTGTCTCTGGCTCCAGAGGC
TGCCCCTCTTCCTGTTTACCTGGGAGTCCTTTGGGGTGAGGTTGAGCTGAAAAGCCCAGT
CGGAGCCAGTCAAAGGGAGCGTGGCGCAGTCTTGACCCTGGCGCTCCACTCATTGTGTAG
TGCAGCGGTGTAATGAGGCCCTGTGTGGATATTGATATGACAGAACAAAAGGCCAAGGTG
CAGTAAGGACAGCAATCCACACGTTTCACACCATTTGTTTTTCACACCGTATCCATCACA
TTAATGGGTCACCTTTCTGTGACAGCTCATGATTACCTGCTTACCCATGGAGAGAAAAGG
GGGTGAGAAAGAGAGGGAGAGAGAAAGCCTGGTAGGTGCAGAGACAGAGAGATAGGCAGG
AAGATAGGGAGCGAGGGTGCTCCGGTAGAGAGGGCGAAGGGTGAGAAAAACAAATGGTGT
G
>NODE_338_length_574_cov_6.841464
AATAAGGAAAGAAAACAAGGCGCAAAGGAAAAATGAAGTTTATATTTTGTTATGAAAACA
TGAGTGTTGTGATTACGCATTATCAGAATACGTATAAAACTAACGATAATGCCACTTAAA
TTGTACTAATTAAACCATATTAGCATTTTACTCATGGGATCCATGGATTGTTTGTTTCCC
TTCAGGGAAAAACAGAAATCTTAATTTCTCTGTTTTAGCACTTTTGTAGAGAGTTGTCCA
GTGAGCAGGATAAGGCATGCTGGCAGGCAGACAGAGAGGGCAGTGGGTGGGGCGGGGGGT
TGGCGTGGCTGGTGGTCTGTTGGGCTGGCTGACATCTCTGTCTCCTCCTCTCTCCCGGCA
GTTCATGGCATCAAGTGGACTTGCAGCAATGGGAACAGCAGCTCTGGCTTCTCAGTGGAG
CAGCTAGTGCAACAGATTCTGGACAGCCACCAAACTAAGCCACCTCCCCGGACTCACAAC
TGCCTCTGCACAGGCACCCTGGGTAAGGGCTAGTGGGTGGTGAGGAGTTGAACCGAAATT
TTCAGTGAGAGAAGCAAAGAAGGCCATAAAATTACTGTTTAGTGCATGGTAGATCAAACA
AGGTGGTTGGAGTCTTTTATTGGCAGGTGATTTACAGTGAAATGAAGCAAAAGGGTTATT
GACATTTTCTTGTTGTTGTCTTTTTTTgttttttttacttatatctgtgtcagggata
>NODE_339_length_817_cov_13.002448
CCTACGGAATACAGTCAGCAGTGTGTCCTTGCACCGCATACACCTTACAGGTGTATGTGT
GTCTCTGTATGTGTGTGTGTGTGTGTGTGTGTGTGCGTGCGTGCATGTCAGCAATGGACT
CACAAGTGAAATAGCATCTTTTTTGATAGAGTGATAATGAAAATAATAACATCCCTGACA
AAATATTCATAACAGTAATGATGAATGCCATATTTCTCAGAAAGATACATCAGAGGCGTC
TTGGTTAAAAGAAAACAGTGGCCGGCGTCTCCCACACCCTCAAATTATCTGCTGCTTTCA
CATTTCACTGATAGCATAGATGAGAGCTGAGAAAAATGGACACACAATTATGCTCACTTG
TCGTATATTAATACTGCTTCTTGACATCTTCCATGGACCCTGAGCTGTCATCTCTTTGTC
TGCTTTAATTGAAAATTAATGGTTAGTGCGTTGCCAAGGCAACAGCGGCAGTGGTGGTGG
GTAGTGAGCCACATTCAGACAGACACCAGTGGCATTGTTTGTCCTGTCTGACCTTGGAAG
TCAGGGGAAAAAAAGAAAGAAGAAAGGCAAAGGAGGACAAAAAACACATTAAAAAGAGAA
TGGAGAGGTAAGGGTTGAAATGTTGTCCATTGGAGCGAGGGAGAAAAATAAAATAAAGTT
ATTGTGGCGTGGTTTTGGCCAGGTAGACAGAAAGAAAACTGTGCTAAGGTGACTGAGGAG
GGGACTGAAGATATGATGTCAAAATGCCAAATGGGGAGAATTATGTTTGAGTACGAAAGC
AGAAAAAGGCCTGGTGATTCTTCTCTGGAGCGACAGGATTACCTTTGTGCTGATGGAGTC
AGAGGGCACTTTATGGCCCCGTAATCATCTGGACACAGGTGTGGGAGTGTgaaagacaga
gattgtgtgagtgtgtatagaggtgtgcgtggtcatgttggtcctaatgtttacaaatcc
a
>NODE_344_length_723_cov_6.262794
TAAACTAATCTGTGGGGAACAAGGTCTGTGGCACAAATGAAAAGGACAATTTCAAAGCTT
GTAACGTATTACCACCCCAGCGCCTCAAAATTACGGCGATTCCCACATCCTGAGCTGTCC
AACTGTTTCTGATGCCAAAGGTCAATGGCTGCCTACTCTCCTACCGGCCCACACTGAGAG
ATGGGAGGACAGGGTTTGCCAAGTCAGGCACAAACCCTGCTTTGGGTCATAAACACCTCC
GCCTGTCTCCCCTCCTCTTTTCTCCTCCACAGAGGTGAGTTGGGTTTGCACTCTGTTAAT
CTTTCACTACAGGCCCGCTCGCTTTTTACACTGGCCCACTGGAGAACAGAGGAGGAGAAT
GAAAGAGGGGTAGTAAAGGACAAGAGTGGATAAAAGAGCAGGAAGAAAAAGCCATAGAGA
GGGCCAGATGGGCACCTTCACAGTCCATTTATCAAACCCAATGTGGCCCTCCCCTCCCCT
CCCTGCTGCTCTCATGTCCTAAACCCCCATGTAATTCTGTAATGATTTTCATTATCATAT
AATGACCTTACAAAGCCTACAGCAGTTTGCATGGTCAGTACAAAACTCGCAGCTGTTCGC
TTCCATGTTTGCTCGCCGGCTGTGACAAAGCTTTTTTTGTTTTCTGTTTTTTTTTTCTTT
TGGCCAGAGCAGTGACCTCTAGGCTTTAGAAGGTCAGCATAAGGTCACCTCAAAGTGTAC
ATACTGTCAGCATACAGACTGAAGACAGCATCCAACCCGTGTTACATTTCTCCCACACAG
AACTAGAGAAGACTGCTAGATTTTCTGTGTATGTACTTCCAGTGTGAATCCTTCCTCACC
TGTGATtgcacagatgtgaaatgtgat
>NODE_345_length_630_cov_9.022223
TAAATTATTGGAAGTAATCATGAACCTTATTTAATGCTAAATTCATTTTTATTGGATGCA
GACACTATGTGTATAATATATGTCTGTGTTTATGTCTGTCTGGGGGTATGAGACTGAGTG
CATGTGTGTTATGTGACCGTGTGTATGTACATGTACTATGTGTCTGGATGTCTGCATATC
TGCATGTGTGTGCGTGCATGTTAGTCGTAGGCTCAGAGGCATAGCGTGGGTCTGCATGAG
GGAGTGTGGTGGCAGAGCACTCCTCTGATAGGCCAGATCCAGGGTGCACTGAAGCCTTTC
GCATATATATGGAATTTTTGAATATCTAAACCATTATTTAGCATCCAAATCAGTTCTGCT
TGTCTGACTGATGGACAATTTCAGTGTGACCCCGGTCTTTTTGCATGTGACCTATACTGT
CGGGATTCTTGCATATTGTTTGGATGTTCACGTTGACTCCTCTCCCGTTTTTCTCTTTGA
TCCTTTTAGCATGCTCTTTGTGTCGGAATTCATGAAATATTCATAGCTGGACTGTGGCTT
TTCCATATCTTTATGTACAATTATTGGCAGCCGTCCTGTTATGTCGAGCCATCTTAATAG
TAGGTATTGGGCTCGGTTAAGTGTGActtcagatttttctgacagtttagctggtctgtg
ttatgaattgataaggtggggcattatattttcagattgtgcagtgtggttgccttttta
gcctaccattaatattgataaacgcaaataatgtgtctcacatgagagagtaaa
>NODE_346_length_439_cov_17.906607
GAAAGGAGAGGAGAGGAGATATGATTACCAAGGAAACAGCGAGAAAAAAAAAATTCCTGC
TGGGGAGAAAGAGACAGAGCCTGTGGAGTAGACAAAGAGGAGAAAGAGCATGGGGGGAAG
AAAGAGAGTGGGAGGACAGAGAGACACAGAGAGAGAGACAGAGAGAGGAGAGGATAGAAT
GAATGCTAACAGGGAGCCCAAACCCAGTACTGAGGCTTTATCCTTCACAGGCGGAGGAGC
AACAATCGCAAACACATTTTCTCTCGCCCTGGCCCTAAGAGAGATAAAAAAGCAATTTGT
ATTCTATTCCTATTCAGCGTCGCTTGGCCTGTTTCTCTGCCTGCATATTTGTAAACACAG
CTTTGTCAGAGCAGCTTAATCTTCCCAACACAAACACAGACTACAGGAAGGAGGGGCGAG
AAAGGGCGAGCAAGGAAGAACAGTGATGAGGGGGGATAGGGTAAAGGACGAGTAAGAGAG
GGAGGAGCAGGGTGAAAAGGGTAAGAGGGCGAGCATGGGAAGGGAGGTCTGAGGAGCAAC
GGAGGGTCAGATGAGAAGTCGGTCAGGGCATCGAGGATCAGAa
>NODE_347_length_507_cov_7.877712
CTCCGGACACACAGGGAAACTTTCCCTGATGAGCTGACAGGCCCTCATGTTGAACACCTA
GCCGGGCTCTCTGCTTGGCGCTGGGACAAAGTGCAGAAAAGGTGAAGCCAAGACGGAAGA
AAATGGAGACGCACAAGCCGAGCAGGTCAGGGGAATAAAAACGAAACGGAAAAAGGAAAC
TAAACAGCATGCAGTCCTAATTTGTCATGCTCATGTGCGGCATGTCTGTGCGGGTTTGTG
TGTCTCCAGAGTCCAGGCTGTGTAGATCACCATTCCGCCTTATCTAATTTCATTAATGTG
ATCCCCTGTCCATCCCCTGACGGCTTAATAGCCATTATTTGTGGGTCCCTTCAAATAAAG
GCTCAGCAGTAAATTGCAGTCTGTGGAAATCGAGATATAAACGCCACCCTGCATTACTGT
ATAATATCTTTCCCTTTAATTAACTGAAAGCCATGCTGACATTTATTGGATTGCAAGTTA
CTTGTTAATGGCAATAAATTGCGAAACAAAAAAAAGAATCATTGCTTATTTTACATCAAT
AATTTGTGGACCTTTTGCTAATGATTATTCATTACTCGCCTATGGGGACTGTCGTGTTTG
GTGAGCTAAAGTGAATGAAGAATGTAAAGAtttaagtgggcagcatctact
>NODE_348_length_524_cov_6.910306
ATCATGTTGTGTGGCATTTAATAGTTTCTAATGGTGGCCGAACGCCTCTTCTTGTATTTA
TGTTTGTATATCTTACCCACAGAAAACAAAAAAATATGAAAAACCGACATGCTATTTATG
ATATTTGTCCGTTTGTTTTAGATGTATGTAGTGTTGTGTGAGTGTGTGTGTTTCTGACAC
ACGTGTGTGTTTGTGTGAGAGGGAGAGAATTGGGCCAGTATCCCACCTAATTGTTATTGC
GTCTGTGTTTGGCCTGGAGACAGTCGATAGGAATCAGCAGTGAGCCTGCTGGTGGTGCTG
GTGGAGGTGGAGGGGGGGTTACAGAGAGCTGTGTCTCCCACTTCCCAGTGTCTTAGTTGT
AATGCATCCCTCCACTAACAGGGATCAAGGTATTAGGGATTCAGGTTATTTGTATTGATT
TTATGTGCTGTCATGCCGGGCTCGAGGACGCCCTCATATTTGTGGAAATTGCAAATTCCA
CCTCGGAAATGTCACCAGCGTTTAATCTCTTCTTGAGTGGTCAATATGGGACCCTCACTC
TGGTCCGACCACGTTTATTAAACAGAGACCAAGCGTTTCCCACGGTTACCATGACACCAT
GCACCATGGAGCGGGATTGGTCCAGACTAAATGGGAACACGGGAGTGAGGAAGTCCAACT
TCAACATt
>NODE_349_length_419_cov_4.307876
CTGTCTTTTCTGTCTCCCTCTCTGTCTCTTCTGCCTCCCTCTCTGAGTAAGTGAGTTTCA
TCTGGGGTGCTTGCCGGGCAAAATCACCTCAGGGCGAACACTTTATTATCTGTAGTCAAA
GCGTCACCACAAATACCATTCTACACACACAAGTGTCACTTTCCATTTGTCTGCACTCTG
GCTGCATTAGCAGAGCCGAGCCAGCCCAGAGCCTCATCTCAAACGCACCCGGCAGAAGAA
AACCAACAGCGTGGGAAAGCACTCGTCCTGCATTCCTGCCCCATTAACACCACTGGCAGC
ACCAGAGAAGACCTACTGCCTCTCAAAGGAATTAAAACATTATTATCAGCACTGGGCTTT
GTGCAGAAATCTTATGAAATGGCAAAAAAGAGCAGAGTTTATGCAGACATCTTATTATGT
TACGATTAGGGCAAGAAATCCTAGCGTGCACCAAAGAGGACTAAACAGATGATCCCCCTT
TAACTCagaggggatcactgcgcgtgttaattactgatgatttagcggagtgtctggcaa
acacaacaccagcgggtagttta
>NODE_350_length_480_cov_6.022917
AAAACGACTCCATGTTCCTGGTGTTTTTCTGCAGGTTTGCAGTGAGAGCATTAGCAGTTA
AAGCCCCTGTGCCACGATTAACAATCAAACACGCTGTGAGCCTCCATGTTATCCTCCGTC
GCTCCAGCAGGAGAGAAAATCTCTTTTTTGTCACAAAATCCTTAATTCTTTCTTCTCTGA
AGAAAGAGGGTAATACCAAGAATGTTTCCAATCTGCTTTGAGAAATATTTGAAGAAAAAA
AAAAACTCCCAATAAAACACGTGTGAACGACGGGGTAATTGTGGACAAATGCAGCATTGA
AATTCATTTTCAACTCTTTACACACCATTTCAATCTTATTTTCTGCCTGTTAACCACATC
TTGTTGGTGAGGGTGGGCAAGACTGGCCAGTATTGATGGGTAATTGTGTATAATTCACTC
CGTACACACGATTTGCATCAATACAAATCATTTTTCATTCTGTGCTACTTAAAGCTCAAC
CCTTACCATAGAGCCGCATTTGAACGCTCATTAATGGAGGTGTCCAAAGAGGTTAACATC
TGAAATCCAGCGCTTTTCAGGGAGGGAGGCAAACAAACCTGCACTTACAGTGCCACGCAT
TAagatggcaaagaggataatgag
>NODE_351_length_441_cov_18.904762
TGTTAATGAATGCCTGCACCTGACATGACACAGATTTTCCTCTTCGAAACGCTTAAATCA
CCCCTCACCCCTTTACTGCACCTCAGATACCATCATAAATGTTTTAGAAGCAGCAGTACA
ATATGGAAACAAAGAAAAGATAAATACTCAACTCCCTGCAAGGGGAATAAGGCCCCAAAA
TATGTTTTGGAAACATAATCAGCATCATAGCAGCTCTGTGTGTCTGTTTACATTGTGGCC
GCCATCGCTCCCCTCTCCTCCAACAAACAAGAGAATGGGGGTATGGAGGAGAGGAATAAT
AATAAAAATAGAAGAAGAAGGAATTATATTTTGCATATTATTTTAAGTAACTGTTCAAAC
TTCATTTCAGAATGGTAATCCACAAAACAAATATGTAGCCGCATATTTTAAAAGGGAGGC
TCCGCTCGCTTCAATTTCCTATTGTGATGTTACGCCGTGTGTTTGCTCTTTGTGTCTGTT
TGAATTGATTTGCGCAGCTCGGCAGACAAGGGCTGAATGCTCAGACCAAGAATCCATAAT
TTCATATGATCTGATAGTTCTGCAGTATTACATTGATTTTTTTCC
>NODE_352_length_302_cov_1.470199
CACACACTATGTTGTGACTGTTAAATATTCACACTTCACTGTAAGCTGGACAACACATTA
TTTATTTCATCATTTATTGCATACATTTACACATCTTTACAGTTCTTAACTGTTAAATAA
TGTCATCTTTAAATGTGCAATAAAGGTATTAATGAAGCTCTTGCCCTGAATGTGTTGTTG
TTATAATGCTGCTTATCTGCTATTAAAGACAACAACATGTACTCTGTATTATCATTATGC
TACAACAGCAGAGATACAGTTAAAGGCAACAAATAGAATCTATGAATACTAAGAACAGAG
AATAATTACTGCTGAAAgagttgctctgagagtaagtgtgagtaaaagctaaactggaag
ttgttaactgaggatgttgtctattcaatctccttcttcacaaccagataaacagcacag
tatcggcatgaagagcaagaggttca
>NODE_353_length_563_cov_8.753108
TAGGACAGAGCTATCATGTCGCCCATCCTTCTGACAGGCGCACCCGTTTGATGGAGGGGC
TCTCGCGCTCGTCCAGGGCGGGCCGGGCCAGTCCCAGAGGTGAGTGGAACTCATTCCTGT
GCTCATCGCGGTCGCTGCCCTCATGGGAGCTGCTACAACTGCTCAGGCTATCAACAGGGG
AGCGTCCCGAGTCCTGGCGGGACGAGGGGTTCTGGGGAGGTGGTACCCCACCACCGTAGC
CCCCCGGTGTGCTGCTGGTGCGATCTCTAGGAGGAGAAACAGGTTCGGACTTGATGTGCA
GGCTTTGAGCAGAGGGCAGGGAGAGATTTGAACCCTGACATAAGTGAGAGCTAGAGCAAT
TTCTGTTGGAAGGAGAGGAAACGCAAGAGGTTACAGAGTTACAGAGCAAGAAACAAAGTG
ACTCGCATGCAAGTACGCATACACACACACACTTGTGAGGTGTCATTTGTGTTCAAGTGA
AGATTGAAAACAGTAAAGGAGTCTTAGATATCTGAGTGTGGCATCTCAAAAAAACCCAAA
AACCGTATGTGTTACATCATGCATATGCCAACAACACCTCAAAGTAAGTTCAGTGCGCTC
ACCCTAGCTGGCCGAGGGCTGAATGCTGCATGTTTTGAAGGTGTTGCTGTTGCCACCCGC
TCATTGAGCCGAGGTGTAGGGAGCTGCCACTGTTGAAGCCGGACAgg
>NODE_354_length_588_cov_12.324830
ATAAACAACACAAGCTAAGAGTCCTCAACTGTCATTGTGAATCTGCCCCCCCAGTGTTAC
ATCCTGTCTTTCATTGCTTCCTGCCCCGTCCCTTCCCCTGCAACAAAGGTTGTCTGCTAG
TCGCCAACTTGTGTTGCACGGATAAAGAGCACGGATAAAGTTTCCACCTTCAAACGTTTT
GTAGGAACTAAAAATGTCCTCCTAGCTCAGTGTTATAGCAGGTGTTACACAAACATGCTA
GAAAAGACTTTTACTAGATCATATTTGAAAGATAAAGAGTATCTTATCGAGAGATAAAAA
CGAAACCTGGGGGATATAAGGCGAGCTTCTCTAACTTTGTTATAATTAATTGTATACCTG
TGTATGTAAATATAATGCATTCCTATTTTGCAGTCAAGAACAAAATACTATTTGTAATAT
AGAATAAACTTTATTATGAAACCAAGCATTTCATGATTGTTCTTACTCTTTGTGTCCGTT
TTGAGGCTAATTGCCCTGTACTGACCTATATTTGAACTGTGTCATTTCTGATGATCAAAG
TTTGAAGTGAAAGAAGATACTGCAATCTCTTGCAAGATGCACATTTGATGATTAATATTT
AAAGATCCAGTCAACCTCCAAGGCCTTTTCACAAGCCAGCTGTTGGTGGAGCTTTCCTGA
CAGTTCAAGGAAGTCACCAAAATCCAATTAGACACTTGGTGAACAGAAATATGGAAGTTG
TTAggtgcagca
>NODE_355_length_526_cov_13.695818
TGAGTTCCTTTTCCTGTGCCAGCGGCCTGATGGACTTGCGGGTAAAAGAACACCAGTTGG
AAGCCTGGCCTCTTGATATTTGGGGCTCCTGTCGAAGCCAACTGCAGCAAGTTTGTGCCT
CCAGATTTGGGAGTTTTAAAATGAAGCCGAGCAGCTGCAGTTTTCCCTTCAGTCTGGAAA
CGAGAGGCTTTGTGTCTCTTGTCACCCTGTGTTAATTTGGGCCCTAATGTATTTTATAAA
CAAAGGGCTGCTCTCTAGCCTGACAGTCGTGACACCTTGATTCCAGTGCAGGATGCATGC
AGGACGGGGTTACACCATTAATAATCAACTGGCAGCCATCACACCATTTTAACCACGATC
ATTATGATAAAGGGCATACACTTAATTACAGGCCTGCTTAATTATAGCTCTGTTGAAGCT
CGTTTGTTTGGTCAAATGCTAATTATACCACCACGCTCTTGGCAAGTCCTCATTTCAATC
CACTTTTTGCCGGCTGAACAGTGTGGCTTATTTTCATGCAAATTTGATATCTGGTGAATG
TTTTGTCTCTCTTCTTTCCGCTTTTCTGTGCCTTGTGTGAGTGTGTCTTTGTTTCGGAGG
TGAACATCTCTCAGACAAGACGGAATCGGGAATAATCAAGAGTAATTAAACTGGAAGAGG
GCTGGGAAAg
>NODE_356_length_637_cov_7.880691
CTTTTGGTAATGTGTCGTTGTGTATTTTAAATCTATTACATGGCAAACAAAGAACTGAAG
TTCTACTTGCAATAATTGTATTGCACTATCTGTTAAAACATCTCAGTCATTTTCTTCTAA
TCATTTGGCCCTAGTGTGTGATATGTAAGTGTGTATGCCAAGTTAAGGTTTCTAACCCTG
ATTGTCGTTTGTTTCAGTACACGATGGGACGTGTGATCAGGGGACAGAGAAAAGGTGCGG
GCTCCGTGTTCAAAGCCCACGTCAAGCACAGAAAAGGTGCCGCTAAACTCCGTCACATTG
ACTTCGCTGAACGCCATGGTTACATCAAGGGGATTGTGAAGGTAACTTGTCGACCCTGAT
GCATCTCAGTCTTGCCATTTGGTGTAAGTGGAGCATTAACGTTGTTTTCCCTGCGCCGGT
CTGTCCTCTCAGGATATCATCCATGACCCCGGCCGTGGTGCCCCCCTGGCCAAAGTGGCC
TTCCGTGACCCATACCGGTTCAAGAAGAGGACAGAGCTCTTCATCGCTGCTGAGGGCATC
CACACTGGACAGTTCATCTACTGCGGCAAGAAGGGTAAGAAGCTGAACGGAGTACACTAG
CTGTTAAATGCAGATTCTGGTGGTGTTGCACTTTCTGCAAAAATTTCCAAATCAGTTTTT
TGGCCCCAGATTTGTGTTTTCTAAATTTTGCCTGATCCTCATACTTAAGGGTttcaatca
atactacttagcactgtggtcgtgtttcttttaccttgtaaactgacttttaccgaatcc
a
>NODE_357_length_463_cov_9.058315
ATATAAATATTACTGGAAGGTCAATTAATATGTAAATTAACTCCTCCATTTAATTAGCTA
TTTAACTATTTTCCAAGGCATGGACATATTAAATCATGCTTAAAGACCCCTCTAACTAGC
CTCCTGACAATAGTGCCAGGGAGTAGTGGGCTCATAAACTACCGGCTTGACCTATAAAGA
GCCCCGAGTCTGCTAATTCCATCTCAGCCTAATTTTATGACTTGCATAAAATAACCATAG
TGCAGCTTTGTAGCTGTAAAGAGGATATGGGTAATAAAACGGAGCCGGGGAAAGCATCAG
AAATCTCCTCTTCACTAGTGTCCTCATTTATTATTCTATTATTCTTTGCAGGGTACCGGG
CTCATGTGAAAGACAAATGACCTTATTATATTAAATAATTTGTGAGGATATTAACCGTTA
ATCACACATAAACAGCATTTAAAAGGTATTGATTTTCCAGCGCTCTCAACAGCTTGTTAA
ATTTACGTCCAATAACATGATAATAGATAATCAGGTGAATGATACTCATTTGTAGGGGAC
AAAGGAAAGGTAAtgggcatcactgaccctgactccaccatatttctttatcctgttcgt
tcatgac
>NODE_358_length_592_cov_10.793919
TCTCTCTTTTTCTCTCTCTCCTTCTCTCTTTCTTCCTCACTGTTGTTTCCTCACTCTCCA
CTTTCTTCACCTCTTTCAGTTCCTCCTTACCTCTGTTCATCCCTCCATCCGCATCCCTTA
TTCCCTTTTCCTCTTTCTCCCTCTCTCGCTCTCTTTCGCTTTTCCTGGGGTATTTTTTAA
ACAATGTGTCCTTCATGTACGGTTGGTTACGGGGCGTACAGAAGGACATCATTAGCGCTG
GTGGTTAAGCTGTAATTTACACCATTACCGAGGTAGGGGCCATTTTTATTGCCTAGTAAA
TTTCAGCTCTGAAATATTTAGACCATATGGCTCAATTTGTGTAATAACCTTAATTTCCAA
GCACCCTTCAGCTCCCTTCAGCGCCGGCTGTTGTTGGCGGATGGCAGAGTGGTGCGTGTA
CACGTTCGTATGTGTGCCCGATCTGGATTTGGAGCACATTTACACACAAACACACACATG
CAAACAAGTACGCAGAAACGTAGACATGGCAAAAATGTTACCGCATACGCTAAACATAAC
CTTTTACACAGTCTCTTCCGCATGCTCACACCGATTCCTTTATTCATACACACAGAAACA
CACGCACGCACACGTATGTATGCATGGCGGTAGCAGATTAATAGGGTGTCAGCTTCTGTT
TGGGTGAGGGAGCGTCAGGCGTCGGCCAGATGGTTCTCAGGGATGATGACTGTCAggggt
cctgctctgatcaatg
>NODE_359_length_370_cov_1.440541
GAACTGGCGCTGCGGGATGAACCGAACGCCGGGTTAAGGCGCCCGATGCCGACGCTCATC
GGACCCCAGAAAAGGTGTTGGTTGATACAGACAGCAGGACGGTGGCCATGGAAGTTGGAA
TCCGCTAAGGAGTGTGTAACAACTCACCTGCCGAATCAACTAGCCCTGAAAATGGATGGC
GCTGGAGCGTCGGGCCCATACCCGGCCGTCGCCGGCAGAAGGAGCCCGTCGGGCGCGGGG
CTAGGCCGCGACGAGTAGGAGGGCCGCCGCGGTGAGCACGGAAGCCTGGGGCGCGGGCCC
GGGTGGAGCCGCCGCGGGTGCAGATCTTGGTGGTAGTAGCAAATATTCAAACGAGAACTT
TGAAGGCCGAAGTGGAGAAGGGTTCCATGTGAACAGCAGTTGAACATGGGTGAGTCGGTC
CTAAGGGATGGGCGAACGCCGTTCGGAAGCGCGGGGCGATGGCCTACATCGCCCCCGGCC
GATCGAAAGGGAGTCGGGCTAAGATCCCCGAACc
>NODE_361_length_301_cov_1.405316
CTGATTATTGAATTTCAGGTGTCAGCGTGAGGAAGATATAGGAGGAGGAGGAGGAAGGAT
ATTTTCTGTACAGATGGCTTTAAACAGATAGCACCATGTACAGTAAGCCCTCGATAAGCA
GGTTAGAAACCAGAGAGGTTTACAGTTGGAGCTCTGCTGCAGCTCTCCCTGAAACACAGC
ACATCAGCACAAAGTCACACTCATTGACAAATCATTAGGAATTTCAAAACATCACCGAAA
CAACCTTGAAATTCAACTCATTGTCAAATCATAAGGAACTCAAAATCATTTTCCAGACTA
TTAAAActctgtaagtcatcaccaccacattattattacttgttattcataaattctaaa
tgatctgctttaagatatgaactcaaaattaacacaaattcttcatgagtgatatttgga
gaaaaaaaaaaagctaagtcacaag
>NODE_362_length_268_cov_3.261194
GTCTGAAACGCGCTCTCAAAGGCCTTCTACGGGAACTTTTCTCAGACTCAGCACTATGAC
TGGCTGCGTTATGCACGTCCCATTGTCAGTGAATGGGAGAACGTTTTGGCCAATATCTCC
GGAACCAGACGTGCTAGACACCTGAAAATGCCACCTGCCCCACCTAATTTGGCTATGCCG
AAGACGCCGGTCTCAGTCCCGAGTCTCTACGACCTTCCTGTCCCGAGATACAGCAAAAAA
TCACAGGTTACTCCCACTTCCTGACGTTGTAGAGACTCGGGAGTAGGCTCAGTGCGATCG
CGGTGGCAGCAAATGGGGGGGTAGACACAAGTTTCATGTCTCTAGCACTAACCGTTTGCC
CAAACCCTCACCCCAGGCCCAAACCCTAACCCTAACCCTAATTCCGGAGCTT
>NODE_365_length_470_cov_4.397872
GCGCCTTTGAGTATCTCTCTGTCTGAGTCAGTAACACACAGACACACACAAACACACACA
GACACACACACACACAGGTGGAGCCTCAGGGACCCGGACGACAGAACGGACGTCTCGACA
AGAGTGTTTTCCCGCACCCTCGGGACACCAAAAGTCTGGTGGTGGTGGGGGTGTGGAGGG
CTGTTTTATTTTTATTTTGAGTGTTTAATGTATTAAAAGGGGCCGGGGTAATGAATTATA
ATCTTTAATGCAGAAACCGATCGATACCACCCAGAGAATAAATCAGCTTTTACTGAGAGC
GTCAAAGCCCCTTAATACACTAGGGGAGAGAAAGGGAGTGCATGGGGAGGAGGAGGAGGA
GGAGGGAGGGAGGAAGGAAGGGAGGAGGGGAGCAGCAGGGACAAACTGTGAGCAGGAAGG
ATCCCGAATGAAGCAGAGAGAGAGGTGAGGATGATGAAATAAAGGAGAAGGGGAAGTAAG
AGGTAAAAAAGAAGGGATGGAGGGATGGATGCAGGCAGACGGGGGGAAGTTAtagatgaa
cagactcacctttggggtaacctcattgagtaaaagcctcggtgaaagcactgagattct
gacagttttgtgag
>NODE_366_length_543_cov_9.521178
CCTGTTCTGCTGGCCAGGCAGCCAGGCTCAGGCAAGAGGTCCCAATCAGCCAGCCTCACA
GACTGCTCATTCAATAGGATTTAAAAAGCCAACTGTGTGGAGAAATGAGAGTTTTGCCCC
CCAAATCATATGGAATTACAGTGCTGGTTGCATATGGGGGGAGCCAGTGGCAGGCACAAA
AGCCCACAGGAAGCTGCTATTTCTGTGTGTTTTATTAACCCAACCAAGCAATTTAATTCT
TTTGTTCGGGGGAGTTCTACTTCATTGATTAACAAAAGCGGGGATATAATTTTTTCAGCC
CCTTTTGAAAAGCCTGAAATGTCAAGCCTTTTAAAGGAGATTATTCTGCCTGTGTGCGAT
GAATAGAGCCCAGAGTAACCTTTTGTCTACAATTAAATATTCCAGCATAAATATAAAAGA
AAATCAGAGATGGGGAAGATTGAGTCAGGAGAGATTGGAGAGGTAGATCCTCTGCCCGAT
AGTGGCAACAGCCTGGCTCTAATTAGATATGCCAGGCGGGCTGTGAGCAGTCACTCTCCA
CAGCACGCCGAGAGAGGAGGCAGCCTGAGAGAAGAGGACAGAGGAAACCTATCTGCTCAT
CTGTCTGTCCAGCGCCTTCCTCTGGGCATCCACAAGGTATTTCAGGAGACTTTGttttgt
tttgttttcggctcttatttgttttcc
>NODE_367_length_446_cov_7.329597
AACACATAGTTTTTGTTTGCAAACTCAGGACTGTCCATCCAGGTGACTTGGGTACATGTC
TCAGTTCTCATTTCAAGAGGAGTTCATCCACCTTTGTTGTTTTTAAATGGCTGCCACTTT
TCCACTCCACTGTTTTGCCGGAGAGCTCGTTCATTTGGGCAGCTCCTCTAGAGAATCAGT
GAGAGGGTCCATTGGTGCAGCCGCGCCGATGTCGGGCTGTTTCAAACGCTTTATTGTGTT
TTTCAAGGCTTGCCTCTTGTTGCAGAACCAGACGCGCACCACCTCCCTGTCATAGTTCAG
TTTCTCGGCTATTTCCGTCATTTCCTGTCCGGAGGGGTGTGTGTTCTTCTCAAAGTGGCT
GTTGAGGATCTCGAGCGCCTGCGGGGTGAAAGAGGTCCTCCGCTTGCGTTTTTTCGAAGG
CTCGCTGCCGATAAACTCAGTCAGGCTCTGCATGCCGGATCGGTGGCGGGCTTCAGCCTC
GGCCATCCAGCGCTCCAGAACGGGCTTAATCTTCTGGGCGCTTTTAGGGGTGATGTCCAA
CTTCTCAAACCTGGCAGGATATAAAAGGCCAGGgttcagtttgcctgtca
>NODE_368_length_145_cov_18.772413
TCCGTTTTTCTTTTTTGGTTCGAAAAAATATGCCCCTCCATCTTTAGAACATCCATCCAC
ACAGCTATGCGTATGTTTGTGCAGTTATTTATCAATTCATAAAAATTCAAATACTCAGAA
TAAAATGTAGCAAACAGAAGAGCAGCCATAAGCATGAAAACACATCAGATTTATTCTGCC
TGCCTTGTTTACCGGTTCACGGAACACTGCATGCAAACAGAATGCAAATGCATTTGATTG
AATCAGGTGATGCCGAGGTAATTGTATTTGGAGAAATGTCCAAGATTTT
>NODE_369_length_459_cov_8.004357
TAAGGCGAGCTCCTGGCTTAAGTCCAAAGACTGTCAGAAGCCTGTGTGTGCGTGTGTGCG
TGTGTGTGCGTGCGTGTGTGTGGTACTGTTTGGTAGAAATGACACTGGCCGGCCATGTAA
AAGTGTGTCTGACAAGGGGAGCGATGGAGTCAGCGCTTTTTTTTCCTCCCTCCTCGCCCC
CCGCTGTTCAATCCATCCAGCTGCTGTCACCACAGGGGAGCAGACAATCTATCAAGGCAT
CGGGATGCATTCTCCTCACCTGCGCCGCGCCTTTAATGAACAGCCAACATGATCCCGGCT
GACAAGCAGGAAATGGATGTAATAAAGATTGTTTCTGCATGCTCTTTGCATCCCTGATAA
ATCACCTCGCTGTGCAACAGATACGGGAGCCACATGGAAATTTGATTTCACACGGCAAGG
GGGAGGAAGAAGAGAGCAATGGGGGGAAAAGAGAGCTGCTAGTGGCAGGGTCACTCTATT
TTATTCCTCCTTTTCTCCAGTGGAGCAGTGGAGCTAGATGTGTGGGGGCTGAATAGAggg
gctgttttttttgttattttttgtgtgtatgctcttacttccctctaacactctgttaag
cct
>NODE_372_length_305_cov_6.521311
TCACACTAACTGTGCATGGTGCATCTAATTTAGCATGTAGACTTCTTGGGCTTTTTTTTT
GTTTCTGTTTTGTTTTTGTGCTCATGTCTTTCTCTTTTTGACTCTGCAGGACTCATCTCT
CCTGGAGTGTCTGTCCCTGTCCAAGTCCCAGGGAGCGAGCCTGACATGTCTCAGTACTGG
TCAAGACTACAGTAGAGAGAAGAGCTACTTCACCTTGTAACCACCCACTCCACCATCGCC
CTCCGGCAGTGCTCCTCACACATACACGGCACAGGAGAGTAGGGATGGCGAGAGAGGGTT
GAGAAGAGGCAACAGACAGGAGAGAAGGAAGGAAGGAAGGAAGGAAGGAACAATCGAAAG
AGAGAGACTCTGGGAGAGCCTTGGGACGTCTGGGCTTTGTTTTTCCAGTGGGACAGTgtg
ctgttatgtagctctaggcacattcaaat
>NODE_373_length_511_cov_4.461840
CCTCATCTTCTCATACGCTGGGGGCAGATAAGCAATTTTACACACCTCTGAGTAAGACAC
TGAACTGCCAAGATTTTACTTTTTTTTGGAGTTTGGCAAAAAGTACTCACTATGTGTTCA
TTTATAAATAACCCAAAATGACACACAGGAATACAGACGTGCACAATGCTCATTCAATAA
AAGCAGGAACATGTTTTACCAGAGAACACTGGTTTGTGTGGTGGAGCGTGTGCTGTGGAG
GCACTGTATATATTGTGGAGAGACTGGGCAAAGCAGAGCGAGCAGAGAAGCAGAGGGGAG
GGAAGCTGGCAGTGACTGAGAAGATGAGGATTTGACGGCAAGGTGACAAAGAGTTCAAAC
AAAATGAGGCTTGTAGATTAGCAGCACTCCCCTCAGTGACAGGTGTCATCTCTTGGGGCA
GTCTGTCACTCTGCCTGCTGCCACTCTTTATATAATATGAAGAGAGAGAGAGAGAGAGAG
AGAAGGAGGAGAGAGGAGGAGAGGCAGCAGCACTTGCACCTAACCAGGCATGGACTCACA
TGCTCTACCTGCCAGTAACCGCGATTAAATCCTAAGTGGCAGAAGGAGAATGTAATGAAC
AAAAGTTAagcaaatgtttatttacctcgctgctgatttagctttaataagaaac
>NODE_374_length_397_cov_5.534005
ACACACAAACGGGCCAAACCCCACCTAGCTGAAAGCCCGAAACTGAGTGGGGGGAACAGG
ATCCGGGGCCAACTCATTTTCAGTGTTAAGAGCCAAAGCAACACAGCTAATCCGCATTGT
CAAGCGGGGGCAAGCATGCAGACATGGATAAGACCACATCCTGAGCATCCGTGTCCCCAA
GGCACAAGCACCCAGCTCTTGCTGGATGGGAAGTCATTTGTGAAGTCCTTTGCAACAGCC
AGTCAAAGAGGTTAATTGAAAAATTCCTTAATGTCATTACAACAGAACTAGATTAACCCA
GAGCTAATTCACTTTATTGTTCTGAAGAGAGGGGACTCAGCGCTGAACTCCAGAGCAAAC
GTGAAGCCCAGAATCAGGGGTGAGGTGTTGTTTTTAAAGGACTATGCCAGTTTAATTAAG
ATAGGGAACATTATTCACTGCTCTGCATGGTTGGAAGGAGCAAAATGGTCGCGCCGTATA
AATGCAGCTCTGGTGCCTCTTAAATCAAGGTGGCTTTTATTTAGGCGGTTGAATAtgtaa
a
>NODE_375_length_915_cov_5.186885
ATTTCATTTTAAAGGCTCAAAAGGCGTAAACACTTAATAGATTACAGCAGATTTTTGGCA
GGTAACCGTGGAGTCACCCGGAGCCACCCAGCCTTTAAATCTATTTTTGTGCAACAACAT
CACAAAGAGCTCTTAAAATACCAGTAATATGCAAACACATAAAGTGTAATGTTAGGAGAA
AAAGTTTCAAAGGTGTGTAAAAATGTAATGACACTAAATAATGACATTAAAGTACGGACA
GCACCTCACAGTGTATGTTTAGACAAAAATAGTTGCTAAAACCCATCCACTCTCGCTGGC
TGTTGCTTGTGGGTCCCAAATAAAACCTATTAAACATAATTATTCCAGGCTGATGGTGGC
GTATAGTGGTCACAGGCCAGTGAAATCTGTGAGTCATAGGATATGCTGTTACTTTTCCCT
GGTAATGGGAAACATGACTCCTCTCTCTCGTTTGCTGTTGTGATTGAAGGCACTGACCTG
TCATACATTTATAATAGGGGAGCAGGTGTGGCAGTGATGGACCTTAATTTCCTTTAATAA
ACCTTTTATGTGCCACACTCTTAATGCCACGCCGGGCCCTCAGAGGTCCTGCTCATAATA
GGTTCATTACTTTTGATTACTACAGCCTATTGAGACAAACAACTCCCAAACACTATAGAT
TACATTCTGTAAAAATGAATGTACCTCATTAGTTTGTAACACTTTTCCACAAAGACATGC
TTCAACATTTTGTATAAATTTGTTGTTCTGAAGGCAAAATGTTGCTCTTACATCGAGCAA
CCTGAGATTATAACATGGGCATTAATCAAAGTTCAAATGATGTTATCAGTGCACTGAAAT
ATCACCACTGACTCATAATATTAGCAGGGCCTTTTTTTCCTTTCTTTATGTGACATTTCA
GACGTGTCCCTCTTATGTAAATATTTAAACAACAGCATTTTATCATGTATGTTTTTGTTG
TATTTAAATCgtctctgtttaatcgagaataacatgtgtgcaaaaataataggacgctac
agcaagttcaatgaaaataaaataataaaacccaattct
>NODE_376_length_145_cov_39.131035
TAGGATATGCTGTTACTTTTCCCTGGTAATGGGAAACATGACTCCTCTCTCTCGTTTGCT
GTTGTGATTGAAGGCACTGACCTGTCATACATTTATAATAGGGGAGCAGGTGTGGCAGTG
ATGGACCTTAATTTCCTTTAATAAACCTTTTATGTGCCACACTCTTAATGCCACGCCGGG
CCCTCAGAGGTCCTGCTCATAATAGGTTCATTACTTTTGATTACTACAGCCTATTGAGAC
AAACAACTCCCAAACACTATAGATTACATTCTGTAAAAATGAATGTACC
>NODE_377_length_677_cov_13.692762
ATGACTTTTCTGTTGCAGTAACTAATCCCAGGGCCAAATGAGAGAAGTAATGAGCATTCT
TTTCTGACATGAGTGTGTTTATAAGAGCGCAACTCTAGCATGTAAAGAGAGACGCATGGA
AGCACTTCTCTTTCTTGGAATAAAGTAATTAAGGATCTCTCTCTCTCCCGTTTTGTTTTT
TTTCTTCTTTTTGTCTTGAGCCCAGCCTGAGCCAAAGAACGTAACTTTCTGTATGCAAGT
CGATCATCGCTGCAACTTGACATCCTGACCTGGACATTTAATTTATTGATCTTCATTTTA
TTCGGATGTAAAGACCCTTTGCTCCTTTAAATTAATCCAGGTTAATTTGGCCAGGCCCCC
TATCCCACCCAGCATGAATGGGCCCTCTGTTGGCTAGAGCTGGCCCTGGCCACCCAGTTT
TATGGGAATCTGCAGTGAATTAGAAAATCTGTCAATGCGAGAGGAGTTGCGCAGCGCGGA
TATGCCGTGTCACTCCACCTGTAAAAGAACTGCTCTTTGTCCATTATCTCCCAGGCTTAC
CTGAGGAGAGTTAACCTTGAGGTCAATAACATCTCCATGGTGTTTCATGACTGGCTGGGC
CTGGGCCGGGGGGTCTGAGGAGAGCCATTGTTAACATGCGGGCTGCAGACCCACACTTCC
TCCTGCTTTGGCTCTCCACATCAAATACCTCTGGGAAACAGATCTGTAAAGAGCAGTGAC
GGGAGCCATAAAGATGTGATCACTTTCACAGGAAAGAGCAGACACTGTACTAGTTTGTCT
TCATTGTGGTTAATATAAACGCTTCATTTctttaaatgaag
>NODE_382_length_480_cov_16.720833
ATGAAAACCAAAGGCTTAGCAATGAGCAAATCAGCCCTTTGTCTTGTTCAATTCAAATCA
AAGGATAACCAGGAATGTTTGTTTGACAACAGCATTTACAATGCATTGTTCTGAAGCCCA
GAGCCTCCCAAACAAAGACAGATAGGCTTTAAACAAGTCATTTAATTAGCACCGGATCCC
CAGCTTTGGCTGCGCCAACCAATTATACATTCCTGAGGCATGTGCAGGTCCTATTTCACA
GGAGCGAGAGGCAGATCCTCTCCAGCCCTGTCTCTTACAGTACATCTCTCCCCTTCCATT
TAAGAGAAGGTAAATAGCCCAGACAGACAGCTTCATTAGCCAGCGTCTGAAGAGCGCGGG
GCCGATTGTCGCTTAAATAGTGCGCTTTTACTGCAGGCCCAGCCAGCGACCTCCGATCAA
TTACAGCTGACATTATTGTTTGTCGGGAGCTTTTTTCCTGGACAGAGGGAGTAAAAAACG
AGATCAGGCCTGAGCTTTGGCTGGAAATGTAATCTTCCCCCTCTCTTTGGTTCTTTCGCT
CCACAAACAATAAATCATTCAGTTGAAGAGATAATAAAGTGCCAAGTAGGAGCTAGTTTA
ATTTTTGTCAGGGGAAATCTGTCc
>NODE_383_length_791_cov_6.969659
TGACGTCCCAGTAAATACAATCTGAGCACCAGATGATCACAATAGAGACAACAGACCATC
TATATGAACATAAAACTAATATCACTTCTGCAAAGTGTCACTTTTAGTCAGCTAAGGTTG
TAATCCTTCCAATAAAACACTGGGTAAACTGAGTTATGCTTGGTTTACCTTCCATTATAA
ACACAGACACACATTCACACACATCACTTTGTCACCTTGATGCCAAGAACAGATATGCCC
AGTTTTTTTTTCTTTTTTCTTTTAGGCTGAGCACATCACCAGCACAGTGGGAATGCATTA
TTCAAATAGATCTTTGTTACTCCTCCAAGATGATTGTGGCACAATCAGCCATGAAATAAG
TTTGCTGTTTTAAAAGTGTTATTCTCCCTCCAGGTCTCTCAGGTGTAGCTTTGTATTCAG
GTCGGCTTGCCTGCGCCAAAAATCAATCTCAATCAAAGGTGGCGAGGAGTTTATCATAAA
TTATCATGAAAAGGGTTCCCACTCAGTAGATGCTTAATTACAATCTCATTTGAATAAGTT
TGCATATTAATGAGTTTGGAATGAAAATGGTTTGTGGGGTTTGTGATGGGGGGCTGCAGG
GTAACCCACGGCGATAATGACGGTCCTTTAAAATGTATGCGATATTATTGCTGGTGGAGA
GCCGCACACTTGTCTCTCACACACATGTACACACATACGCGTGCACATATGCAAGGGCCC
ATACAAACACATAGGCATATGCTCAAACACACTCGCGAAGAGACACACATCCACACACAC
ACACAGGCTATACACACATTAGTGCAAGCACACGCGCACTCAGGGGCGTTATAATATGAT
TAATGGCGGAGTGTCTCTGACATTAATAAactataaccaaattaaagacttcattagtct
caacttgggctcagtgtttggtcacacggtgaatc
>NODE_384_length_362_cov_8.613259
TGCACTATGGGTCAAGAATAGGCTAACTTTGTTGAAAATGCACTTTGACTAACCGTCTCC
TCCTCTCTCCCCCCCTCCTTGTTTTTGTCTCTCTCTCTCTCTCTCTCCCCCCTCCAGTTC
CACCAGGTTAGAAGAGTGATGACCATCCTGTTCCTTACTATGGTTATTTCATACTTCAGT
TGCATGAGAGCTGCGCCCCTGAGAGATGCCCCGGGCATGCGGGGCCATCGGACGGAAGGC
TACTTGGGCGCTGCTGCGACGGCCGCACGAGGCCACGGGACTCCACAGAGTGGCGGCGGG
CCAGGCCAGCGTGGGGAGCTGCCCTCACTCACAGACACATTTGAGCAGGTGATAGAGGAG
CTGCTGGAGGTGGAGGGCGAGGCGGCACAACTGGGACGGGGGGCTGATAAGAGCCAGGGA
GGTGGGGGCCCGTCTTCTGTGGTCGCCTCAGAGAGCAAGGATGTCGACCTGTACGACTCG
CGGGTGATGATCAGCAAccaagtgcc
>NODE_385_length_514_cov_8.519455
GCCAAAAAAAGAGCAACTGGAGGGGATGGAGGGGAAATAAATAAGGAGCCGCGCTCAAAA
TAAAATAAAGACTTTTAGATGCAAACAAGCCAAAACATATGTTCCCACAGTCGCACCATC
ACTGCATCAAACTCAGTTTTTGCTGAGTAAGTTAGTGAGGAGCAGAGGAGATAAATACAC
ATAGAAAACATACACCTCTTTGAGCGGTTGTCCTTTTATTGTGAGATATGCGTGTTCGCC
TGCAACACACATTTCAAGTGTTGTTGGCATACTGCTCATCGTCCTGCGCCTGATTTGACA
TGGCTTAAATAACTATCTTCCTGCCAGTGATTGGCATTCACACAAGAAGGGGTGAGTGGG
ACTGGGGAGCAGATGGTGACATTCCACATGACCAAACTGATCAATCAGCATGCTGGGACG
CAGGTGCAGCACAGGCGGGCAGCACCACACCATCTATTTCACCATCTACGGGGCACAAAC
ACATGGGCACCAATCGTGGCACCCTGAGGGTCTGCATGCTCCTCCGTCCCGCTGCGCCAA
GGTTGATGACATCAGAGTTTCCCATCCGCTCTTCCACAAGACGCCAAGAAAAAGGAGGGG
AAAAAAGCCCTGTATAAAATCTGCAATAACAGCCCGGCCTGGGAAAAGGTTGTGTAag
>NODE_386_length_554_cov_10.220217
CTTTGGCACTCACCTTGCTGCTCCTCAAAAGCTGCCCACAACAGGTGGATGGCCGGCTTC
TTGGGCAGGTGGATGGTGCAAGCCTTCTTGTAGACATGTCTCACACCATCAGTGCTGTAG
CCCTCTAGATATTTTGCATACTTCAGAGTGAAAAAGAGAAAGCAAGTTGGAAGAGATGCA
GGAGAGGACAGAGACAAAGAACAGAGGAGAAAGAGAAAGGCAAAAGAGACAACACATTTT
AAACTAAAATTTCCAGTTGGCAGAAACAGTGAATTTCTTCATTGACAAGATCGTTTTTAG
AAATTTTCTGTGTAAACCCATCAGCACCTTCATGGAACCAATTAGATAAGTTTCTGTAAG
GTAGTGGGAGACGAAGAAGATGCAACGTAGTAGTTGGCAAATGCTGCAGTCAAATCTTGT
GTGGCAAGCTGGCCATCCCCTAATACAACAGATACAGTCACATATCAACGTTACACGCAA
AGAGAGTGCAGGACGATTTACTGTGTCGATGTGATATCATCGTTGATGGGGGAAGTGCAG
GGAGGTAGCAGGAGTGAGAGAGAGGATTAAGGTGGCGTTACCTTGATCCAAAACTCCTCG
TAGAGTGCACAGGCGATGAGGCAACGTTCAAAGAGAacaaccacgcgctccggagtcccg
ttttcaatttcaaagtccaggtactccttccagttgtt
>NODE_387_length_472_cov_19.398306
TAACAACAAAATGATATACATTACCACTGTTATGGTCTATACGGTTCAATTTAATGTGCT
TGTAATGATAAATTATTTTGGTTATGAATCTAAAGTGGACCTGAGTGCAGTCGGAGCAGC
AGGACTGTTAGAACAATTGCAGCTGTCTCCCAGGGCTGTGGCCATTAGTCAATAAATTAG
AAAGTAATTAGTTTCTGCTTCTGTGGCTCTATTTGAAGCGCTTCACACAGGTGTAATGAA
AATTTATTGGAGCTGTTGATCCGGAGGAGCAAAGAAAAGTAGAGGATTTGTAGCGTGTGA
TTGTAATGTAGGATTTCCATCTGCCTTTCTCCTTTTTTTGCTTACAGTGTGACAGGTAAG
GTTGGCCATGATGACCGGCATAGTGAGACTTTGCTTCAGTATTTCGAGGTTTGACAAAAG
GCCAATCGACTAGCAGCTATAAATATTTTAGTGTGTCTCTTGTAGTGAGAAAACTTCCTG
TTTTTAACATTTTGAATTGATGATTTCAAGTGAGTTAAGACTTTTGGTAAGAAGAACATG
AACATAACCACCAAAATCTGTGGTTCTTCTGAAAAAGGCACTatttttccttgaaacatt
cccatgtgtatcacat
>NODE_388_length_370_cov_8.524324
CACCCCCGTTCTACTCCCGCTAACTCTCTCGGCTTCATCTCCTCCTTCCACCCCCCCTTC
CCGCCGACTCGCTTCACCCTCCCGGCTCCCTCTTCTTTCCACTTCCTTGTCTTTACATTT
GTCTCGGCTCCCTCTCCAGCGCTCGCCGCACGCCTCCTTCTCCTGCCTTCCCACTTCACC
TCCCCTCCCTCCCCGTGCCTCCCCTCCCTCGCTCCTCATCTCTGTCGCTGTTGGCAGCCT
ATTTAAATGCTCCATTGGAGAAGGATTAAGGTTTATGCAAGGTCAGTGTGGGATGTGATA
ATTATAATCACAGCTTTTTGCCTGGCCAATGACGGCCATTTGTTATTCTCAGCTCAGTGG
CTTCAGAAGCCCCTGGGGGGAAGCTGGTGGGAGGTGTTGACAAGAGGCTGGCTGATTTAC
TGGGCCTCCCCCTCCTTCCCCTCCTCCCCCTCCTTCCCCTCCTCTCCCAGCACAGGCCTG
GCTTTGGGCTTTTGCATGCCTCCGCCCTCTGCCt
>NODE_389_length_598_cov_9.983277
AAAGAAAACCACAAAACAAACCTGGCACAGCGTACCGTGAGAAGGATGAGGCGAGTGATG
TAGAGAGAAAGGAGGTGTGTGCGGTGGTGGGGGGGCAGATGAGAAAAGTTTTGCCCGGTG
ATTTATGCTTCTTTCCCGGCTGGGATATGAATCTGGGATGATGCTCCAGAGAGCAGCACT
CCAGATAATGTTAGCCCATTTAAAAAGAGCAGATTTGTGTAGTCTATCAGGGTCGCAGAG
TATTTTTTTTTCTCCTGCCTCCCTCCCTCCCTCCTCCGCCGGCCCCTCCGTAGTGAGAAA
TTGGTTGTTATCATAGATCACAGATACTGCTCAAACCTCTTATGAAAGATGAATTAATTT
CACTAATGCTTTAATGCAAAGCTCTCATGAGGGAGGCAGACTGGTGATAACCCCTGCCTC
GTCCCCGCTTCCTCCGCTAGTGATTTATGCCCTCTTTTAGTAGATGAAACCGCCTAGATT
TGCCATCCATCTGCAGCTTTGAGGAATCCTATTACATGGGGATCTTGGACCGGACAGGAC
GCCACAGTCCAAAACCAGTTGCTCTGTTTTGGATCACACAGCCTTAGATATGTAGAGTAA
TTGTTGGAACGAGGAAGGATACTCAGAGCGCATCATTAAAAGTTATCAAAAAGGACACAG
GGGCCAGGTATCTTGTTTACATCCTCTCATAGCTAATTTGCAGTGCTAATaaaatgcatt
taaaaatcatgcaggttgtcag
>NODE_391_length_543_cov_14.865561
AGTTTTTGCTGTTTGCCCTGGTGAGTGTTGTGCTCACAGGTCGACATCAGTGGCAGCAGG
TGTCTGTGGACACCTGGTTCATGTCTCCTGTTTCCATCAGGTGACTCCTCCTGCCTCAGG
CTCCTTTAGAGACTCAGCAGCCAAAAACAACTCTCATGCTCCCTGACCTTATTGTCCCCT
TCATTCAGAGCTCACAGCACCTTATTCCCCATGACAGTGAAACCAAAGCTATAATGGCCG
AGCTCGTATGTGCGTGCGTGAGCTTGTGCAGATGTGTGCTTGTATGTGATAGAGTCATAT
TGCCACTGGTGCCGTTTATGTGCAACAGTGTTGTGTGGTTGTGCCGGACTCGTTCTGCAG
CTCAGTCCTGTACAAACTAGGTTTTTATGGTTTGCATTCAGGCCCTGATACCAATTATGC
AAACTATTAAAAATTTAAGGAGGACAGTCTTTTATAATTTAATCCTAAAGTAATAGATTC
TATTAAAAATGCATGAGAGGAGCTTTATAGATGGAGCTAGAATTAGTGTCTATCAAAGAC
TCCAGTCAAGGATGCAGGGAGAATGGGCAGCAGGAGTGGCGGTATTGCCTCATTATTCAA
ATAGGATATGATTACCATAGAGCAGGAGTCCCTCAGAGCTGAAGCAGAGCTCGCTGGCCA
CTGTGATCACGAACAGGAGGAGTCTAG
>NODE_392_length_644_cov_17.641304
TTGTCTTAAATTCATGAAAATGCAGAGATGGCAATTACAGAACTATATAGTGCAAACTTT
TTAGCCATGTCATGGTTTTGCTTTGAATGCAGGTGAATAGTTTTCTCCTAATTGTAAATA
TGAATACTGCCTCTTTGCCTGAGTCAACTGTAATGTGAATCAGCATCTTGATTATTGCAT
GCTACACAACACCACAGATATTGATATACTATTAGAATGACTGTAAAATAGATATTTCTA
TCTAGCATCATTGTATTATAAAATGATTCATTTTCAGTAGTTAATAATTCCTTCTTGAGT
CAAAAGGTTATAAGTAGTATTTAATAATGCAAACTAAAGATTATGGTAGTGTAACACGTG
GATGAATTAATCTTTTTTATTTTCTTGGGCGTCAATATTACTAAGAAGTGTGAATCCCTG
TTTGCTTCAGGGCAAGATGTGTGACAGAGGTGGCATCGAGCTCTTACAGTCCAAGAACGA
AAATGGGTGAAGATCACTGGACTGACACCAACCACACAGGATCTCTTTTAGTGGCTGTGG
GCCATACGTGGTCACATGATTAGGCACAAATAGTGGCATTGGTACGACCTATTAGAAGGG
GAATGGTGGAGATGACCTGACTATTGTCAAAGCTTCCTGAACTGAGCTAATATGTTGGAC
ACTCTCCCTTATCTTTGCTTTGTTGCATTAAGTACTGAGCAGCTTTGTAAAGGAAAAAAA
CAGgggtgggatgggaagctattggggtggtggaaggacactgtccagacatgacagtag
gaagtttg
>NODE_397_length_623_cov_6.513644
GTTTGGGTTTGCGTTGCTGCATGTCAGGCAAAAGTGCTAGAATTCATCTCCCTATTGAAA
TAGCAAGGAATGTATTGTGTTTTCTTCTTTTTTTTTTGATCACAACAGATTTTTCACTAC
GAGTGAATACAAATGCGCGTCTGGAAGTTAAACAGCGCTTAGAAATTCAGAGAAGTTTCT
CTGTCTGATCATATCTGAAGCTCATGTAACAGAGAAGCTGAGACACCACATGGACTCAGA
ACCCAGTCAGTTGTGGGTCCATGTAGTTGCACCATCATGTAAATGTTGCACCAGTTTTGT
AGTAGTATACAGATAAATGACTGAACAAAAATATAAAGCCAATCTTTGTTCTTAGGTGAC
ATGTAGGAGTTAAAGTCCTTAAGTTGTATATACATTATGTATATTTATACACTTAATTAT
TTTTTACTTTTCAGTAAAAGGTGCTCCACAAAATATGACAATATGCCATACTTGATGAAG
TAAGTCACAGACTTATTTTAGAACGGAGGAACACTTCCACTCCCATCTGGAAGACAAAAA
ATAGAAGAGAGAGAAAGAGAACGTTAGTGGTGCATTTTCACAGAATGATTTGTCATCTCA
TTTTCAAAAAGAAAAAAAAAAAAGAAGAGATAAAAGAGAGACCGATTCTTACCTTTGTGG
AAGCACTGTGGCGATGGATGACATTGGAGTTGATACAACTCAGGTTGTTGCCCTAAGCCA
GGGGCGATCGAGGCACCTGCCCCAAACATGGGTTccaggacggccag
>NODE_398_length_580_cov_10.844828
TTACTTAAGAGAAATCCAAGTTCCAATATGTGGCAAGCATAAATTAATTAATTAAAAAAA
TACCAGGGAAAAGTCAAAGGAAAGAGAGGGGCTCTTTGTTAATAGTGTTTTTCTCTTACA
TGAGACAAACCGAGGCGCATGTTGGAGATGTTTTTGTCTGTTCTACCGAGATTGCAAATA
TCTTTTTTGCACAGAACTCACTCTGCTTTTTTGCACAGTTTCAAGTCGCTTATTAGAACT
TAACCCCTGATTACACGCACCAAGGCGATTTAAATCTGATTATCAAATTAGGAGACTTTG
AGACAAATCCTCTTAGATCTGATACTGTTGACTGGAGAGGGAAAATGGATCTCCACACCC
GTCACGTAGGTAACGATGCTGTCCTGAAAGGGAGTTTTAAACCGTATTTGACAACAAATG
CAGCTGCCCCGCTATTTCAGAAGATATTAAAGGAAAATGAATGCAAATCTGTGTGCAGGA
GCCATCTGGACGTGGAGAGAGGGAGTCAGCTGCTCCACACACTGAGGCGCGGAGCCTGAA
TCCGTCTCAGCTCATTCTGTGGGATCATCTGCGTGGTGGGCTTTACACCGTGGAAAATGC
GCTCTTCATCATTAGGTGAAATGTTACCATCAAAATAAAAAAGAAAACGCTGATCCCCGT
TTGTTTTAGTGCTTGCATGCATGAAAACTTTGCACGGGAGTGGAATTAGAAGGAGCTTAG
TCAc
>NODE_399_length_697_cov_16.615496
AGTGGAGAGGAGGGGGAAGAGAGGAGGGGAGGAGGAGGGGGAGGTGTGCAGGAGGAGGGG
AGACAGGGAGGAAGATGTGCTGCAGAGAGAAGCCAATGGAGGCGATGGGGAGAGGCAGGC
ACGCTAGACTGTCAAATCTCAGCCGTTGAATATTTAATGGAGCCTGGAGTGTTTATTTAG
TTAGCCTGTCGATTTTTACCGCTCTGTCAATAGCGGCTCCCATGTAGCCTGCTGATGATC
TTTAGTGTCTCTTCCCCCAGGAGAGGCCAGGCACTAAATGCAATTATGGATTTTCCTGCA
CCGCAATGTGTTTGATATTTTTACTGATCTAATTTGCAATCTGGTAGTTTATTGTTTGGC
ATTTTAGTGGCGCTCAAGTGGCGAGGCAAATTTGATTTCCCCTCATAATTCTTTATAACT
TCATTAATGCTGTTAGCACATTGGCACAGATCTTAAATAAGAATCATCCCATGGATGAAT
GCATTCCTCATTTTATTGTCTCCATGCCCCATTCTTTTTACTGATTCTGGTTCTAATTAA
AAATCATCCTCGTGGTGTACTGTCTTTGTGAAATATGAAATCATAATCGAATTTGAATGG
CTCCCTTCACAGAGTCTTGCGTATTCAACTGTATGCCCAGATTTGTTGTGGGCAGAAGAA
AACAGAATCAAAACAGCTTTCTTTCAGTGGCATTCAGCATCTTCAGAGACAAATGAGGGT
ATTAGCCACAGAGCAACCAAAGTAACAGAGGCAAAATAATGTGGGTGATTGTCTCGGAGA
GACAGTGTGGTTCCATGTGTTTCTGTAGAGCCGTAGGATTTCTAGCTCTGTGACGGATGT
g
>NODE_400_length_575_cov_9.723478
CTGTCACTTCTCAGCATATGTGTGTCTTCACTAGACAACAGTAAGAATTTTTCTAATGTC
AAGAGCAGAGCTTCTTTTTTCTTTCTGCGTCTCTTCACCCACCTTCCCTCCACCACTCTC
CTCCATCTATGCATTCGTGTTGTATTATGAAAAAAGCAAACACGATTATTTTTGATTTCC
CGTTTGCCTGAGCAGTACATTTGGCCCACCCCTCTCTCCCCCGACCCTCTTGATTGAGGG
CTAATGAAAAAGCTGTCCTGAGCGTCGCTCCCTCCCTGTATCCATTAAGAATAATTAGAC
GGGAACAATTTTGATGCCTGTAACCTCGGCGAGTGTGGCTAATGGTGTTATAAATTGCTC
CTTGTCCTGGGCCCTGCAAGCATTGGCGCGCGGCGGTGGGGGCGAGACGCTTAATTCAAA
AGCACTCTGTCAACAGCACTGATTTGTGTGGTTAATGAGAGCGTTTAAAACAACAGGCGC
AGCTCATGCATCCTAATGCTGATGGCAGGAGCAGGTTCGATAAAGAGGCTTGTCCACCAT
AATTAGCTGCGACAAACGCCCAGGATTAAGAGACAGGGGGCCGAACATAGTGTGCCCTCT
TAAAATGAGCCCCGTTTGCTCTCACTCTTGCTCTGCCTCTCTGTGACTGACTCTCTCCTT
ATATCCTCCTTAACAGCAGGACTAACTGCTTTTTTCTGTCATGAGTCTCTTTTGGTCtg
>NODE_401_length_628_cov_13.509554
TGTCTACTGCATGCATGGGGATATTTAAAGGTCTCGCAAAACCACTGCGTTTGGCCTATT
ACCAATTTTATTTTATTTTATTTTCAAATGAGTGAGAGATACTCACAACAGTGACTTAAG
AATTGCTACTATTACGCAGCAGTTTATTTAGATGATTGAAAGATATAACTGATAGACGTT
CTATACAATTAAAGGGAATAATCCTTTGCTTGCTTTAAATCTAAACAGGAGTCTCCCCAC
AAATGCCCCACATGCGGAAGAACCTTTAATCAAAGAAGTAACCTGAAAACTCACCTTCTC
ACCCATACAGACATCAAGCCCTACAGCTGTGGCCGCTGCGGAAAGGTGTTTCGGCGCAAC
TGTGACTTGCGACGGCACAGTTTGACGCACAGCCCACATCAGGACTACTAGCCTGGACAG
ACTAACAAAATAACAATGGACAAAACGCAGAAAGACAAATCAGCGACTTCTTTTTTTGTT
TGTTTTTTCTTTTTTCTTTTTTTTTGGTTGTTTTGTTCAAAGACATTCTCCGAATCAGGA
CGCGTTTACTGCAGCACATTTTTACAGTGGAATTTCGGTTGCACCTCAAAGTGGAACAGC
AGCGAGCGGAGCCATGTCCAGTTTTCACCCCACCTGTAAATATCAAGACCATGTACATAA
TGCTTTTGTTTTTTTTGTTTGTTTGTTTTTTTATTTTCCTTTCTGTCCTTGAAATGATAA
GGTTGTCAAAAAAACAgtcataaagtatgttcagttgtattttagaaataaa
>NODE_406_length_301_cov_1.820598
CTGTAGATTTTCCAACAGTAGAGCTGTTTTTGTTTATGAGTGATTCTGAGTCGTGCAAAT
GAGGGTGAGACTTTCTAGGGCATCAAAAACACTGAGTTAAATCAACCTTTCTTAGCAATC
TCCAGCAAAATAGATGTCGCAAGCTTCACAGATTCACTGTAAATTGCATTTAAATGTATA
GTACAGTTTTTTTTCGGTTCAGAAATGCATATAACATCGACATATTTTGTCCACAAATGT
TGGTTTGCTAATGTCTTATTGGTCATTTTTTTTCTCAGCCTCCTAAACAGACACTTAACT
aagcttttacaactctgactttacttatctgggtattttgtgaggttttatatcttgtgt
tctctagtcttcgttgttttattcaatgtggacactgcaatttctatcattttatggatg
aacaaattgaacactgaaccttgaa
>NODE_407_length_796_cov_15.675879
CTTCTTTTTATCTCTAAGGGCAACATCTATCAGTTCAATTTTTGCCAAGCATGTGTTTCA
TATTTGGCTGAAGGGGTGGGTTTTCATCGAATGGCATTTAATTTATCACGCCTTGGAGGA
AATGATTAACTACATCAGGGCCTTAGTTTTAAACTGCTGTTTAATTAATGTTCTATGAAT
ATACTATATGAGTAATCCACTTGCCAACTCACTATGTGACAATAAAACAAACAGACCCAC
AAAACCCAATTATGTTCTATATTCAAAGTAAATACTCATAGAGAAATGGGAAATTTATCT
TCCTTGTTCATATGTAGCAATAGAGAATGAGTAGGAAAAATAATAATGCAAAACATTTCC
ACTTAAAAGGTGCAGTACAAGAGAGAGCATGCATGATGAAATTAAGTTTAGTTAACAAAA
TAAAGTAAAGAAACATAACTATTGTATTACCAGTTTGTGCCATAAATTTAGCAGACTCAG
CTTGCTCCTGCAGGGCCTTTGTGTCATGAACTGATCTTGGCCGCTGACTTTTTACTGTAT
GCTCTCCGATCATTCCATATTCTATGGGACAAAATAGAGGTTCATATGAAAGCTAGGCTT
AAACATGATCTTCTGAGAACAAAAGCTTATTACATACTGTTTTCAGGATGTTTGAAGCAA
CTGCAGTACATGGCTAGAAACAAAGACCACACAAGTTTGTATTTAATTTGTCCTTTTTTT
TTCTCTATGGCATAGAACAATGCAACGAATTTATAAGGGTGAGTTGGAAGTATTAATTGA
GCTTGAAAGCACAGCGTAGACACATAGCAAACATGCAGATAAACTCACATTGTTGTGTTT
GTTTTTGTTCTTTTAAGACTCTAACACTTCATCAGACCAGCTCCCTCCCTCCCACCCTCC
TGCACATCCCGAAAAGAAAAACAAAAATAAATGAAAgtaa
>NODE_408_length_593_cov_9.829679
AAAAGGAATGAGGTCCCCGGGAATGTTTTACAGATAAAATAAAAAGAATCAGGAGAATGA
GGGAAAGAAGAGAAGTTGAATATATATTTCATGTGATAAGAGAAAGATGAAGCGCGAGAA
AAAAGATTCCATTACAGCTGCGACAGTTACAAAACTGCTGCTGTGTAGAGTAGCCTCTGT
TGAAAAGATTGATGCAATAAGGACTGACCTTGGCTTGGAGCAGGAGTCGGTGATGTATGT
ATGAGCATCTCCCTGCTAAATGGACCCAGATTTGTAGCACTAATATACATGGAAGCCCAG
TACCAAACTCGCCACGGCTATAAATCAACAGCCACTTTGGGTGTCATTTCTGGTTTATAT
TCTACTATTGTTCTGTGCTTTTAATTCGTGTCACTGCCATCTGTTCATTTGATGCAGTTT
CATACTGTATGATTTGGCTGCAGAGATACTGTGCAGACAATCCCTGTTAGACCATCAGAG
TGGATTAACTGCACTGGTAAATTCCACTGAGGCTATCTCACAGCCGCATGTAAATAGAAT
CTGAATCGAGTGAAAGGAAAAATAGAAATTTCAAATCAAAAGTTTTATTGTTTGTCAGGA
ACTCGGCAGAACAGCGATTCAATATAAAATTAACAAAGAGCAAGAACAgcaagaaaagct
cctgttaaaactccagctgaaaggcttgtggattcagattggatgttttccagaaagcag
ttcctgaattaaacaat
>NODE_409_length_477_cov_9.568134
CACTGGTAAAACTGTATGGCAAAGAATGTATAATTAAAAGCAACTAATGATGCACTATAT
CTGACCACAAATGCGCAAAAGATAGAGGATAGTAAAAACAGCTTTGGTCTTTCTGTCTTC
AGCCTGTTTGGCCACATAGAAGGAAACAGATAAATCTGTGTAGCTTAAACCCCTGTGCTT
CCTACAGGATTAAAAATTCATAAGATATATTGAATCGGTGTGGAAATCCCAAAATATATG
CAATTTGATCAAGCGGGGATTAAAAGTGTCATTGTGCTTGTCAATAAGGGTTGGTGGCGA
CGTGGCAGTATCACATTGACTCTTGCGTATTAATACTCAGTGTCCTATTGGGCCATCAGC
TGATTGTTTGGAATGTAAATGATGCTGCTGATGGCTCCAGTGACTGATGGCTTAAATTCC
AATTAATCAATTGCTTCATCAGTTTCCCTAATTCAGATCAAATATCTCCTGAGTGCACAC
TCTTCTTTCAGTGGTATTAAAAGAAATAAATGCTCTGGAAGTAATTTTCATCAATCTCGT
GTACATGCCAATATGCCTCACAAGCCTGGTCCAGGTTGAGGACTTAATGTCTTAAGTGTG
TGTTTGTGGGTGTGTGTGTGT
>NODE_410_length_508_cov_8.411417
AAAAAAATAATAAAGAAAAAAAAATGGCGGGAATAAAAGTTATTTTCCCGACTATTCCAG
AGGGTTCTCATGCTGTAAAAATGGAAGTGAGTGCAGGATACATCAGGAAAGTATCAATGT
CTACCTCCACACACAAAAGGGCCCCATCCTGCTATGACCTCTCCTACCATCCTCCCCCTC
CCCTACTGTGTCATTTACCCACAGTTTCTAAATGCTTCCTCCAGCCAGAGTGGAATCTGC
TCAGAGGTGCCTGGGCTTTGTGGCGGAAACATAATTAAAGTGGTGAAAGATGTAAAAGGT
GAAGAATGGGGATGACATCAGGCCAATTTCACACTTGGCACTCGAATGGCTAGGTCCAAG
CCAGGACTCTTGCCTCGCAACACAGATCAAAGCCCACTGTCACCGCACCAGTGCAGGAAA
AAAAAGAGGCAAAAGGACACCTAACTATGCTAATCCCCAGGACGAATATATTTTAATCTT
GTTAGAATACAAGTTAATGCCGTGGCTCAGTGGCTGAACTTTTTTGGCAAGAATGAGAGG
TGGACAGAACTACTTTTACCTTTTCTACATGAGGTGCCTCTGTCTGGCACCGGATAAACA
GTCAGAGTCTGAACAAACTTTCTTTTGGTCAAACTCGGTGTGTATTattaag
>NODE_411_length_511_cov_10.798434
TTCTCCCCAGCCGCCCCCTATTTCCCCCCCTTCCCAATCAATTTCATCTGCTGCCAATGG
ACTGATACAAATACAATTTCTATTTACGCAACAGGATCAGACACAAAGCAAATAAAAGCT
GCAAGATATGGAGTACAAAACAACATCTGCTAGTCAGACTATGCAGATTAATTGGAAGTC
TTTGTGTTGTGATTTCAGTTGAGTGCAGTTTGACTAACATCTTAACCTACTTAGTGCAAT
TAGTGCTTCATTAGAGAGGCTAACTAACTATTGCTTCTCTCCATAATGATGTGCAAGAGT
GTAGACATAAAAGTACATAATCAATGGTTTCCAATTACTCCACAAGTGCAACCACTATTT
CAAATAAACTGGATAATAATATAGAGCCATTACAAAGTCTAAGGTAGCAGAACCATTTAA
TTGCAGTGCAGTTCTTCTCAGCTCCAAGATTTTTTCACACTAATGAAGTGTCATACAAAA
AAGGCTGTATTGATTTTTTTCACCACACAGCCTCCACCACAAATATGTAATTATCCTTTT
TATATCTGGCAGGGGATTAAAGTAATCTATAGTATCTAGCCTTTGCGCTTCCCTGACAGG
GGTGTGTGTGTGGGCTTTTACCCTTTTCAAAATATGCAGCCTTTTGATGAatgaa
>NODE_419_length_145_cov_1.317241
GAAGTGGGAGTAACCTGTGATTTTTTGCTGTATCTCGGGACGGGAAGGTCGTAGAGACTC
GGGACTGAGACCGGCGTCTTCGGCATAGCCAAATTAGGTGGGGCAGGTGGCATTTCCAGG
TGTCTAGCACGTCTGGTTCCGGAGCTATTGGCCAAAACCTTCTCCCATTCACTGACAATG
GGACGCGCAGTACGCAGCcagtgtcatagtgctgaggccgagataagttcccgtagaagg
cctttgagagcgcgtttcagaccgctctgagttgattggtataggtttg
>NODE_420_length_379_cov_12.430079
ATTTTCTGCTTCTCTCGCGCCGTAACTTTTTGTTTGTGTGAACCATATGTCCCAAATTAA
TAAAGCCAGGCGGTATACTGAGGCCTCTTCACTCTGTCACCGCTCGTCACAGTAGGATTG
GCCTCAAACTTATTCTCTCCCTCCCTCTCTGTCTCTTCCTCTCTCCCCCTCTATCTGCTC
TCCCTCTCTCTCTCTCTCTCTGTTCTTTCTGTTTTCACGCAAGTGTCCCAGTTAAGAAAT
TGCTTACATCCCACTCAGTCTGGGGCTGGATTGAAATTTCCCATAGGGTATGTACCAATA
TGCAGAGAGCACACTTCGACAGATGCCATCAGAGAACAAGCATATGAATTACCAGGCAGC
CTGCCATCTTTGAGTTCAGACAGAATGGCATTAATACCTGATTACGATCCAAACAACAAC
ACAACAACAACATGAAAGCCAAAGCAACTGGGAGCAGGTAAAGGTTTCATCATTTATATA
TTAATGGATTTACTAACAAAGACTCTACACTCTCCCCCCCCCC
>NODE_421_length_438_cov_21.415525
ATTACCCTTTACTTTGCAGAGACTTGTTCTTTCCAGCCCCAGCAAACACTGTTCACAATG
TTCATTTTGGCCAGCTGCTATTGTAATTACTACCTGGTCTTTTAAGAGCTGTTACAATTT
GTGGAGTATGATTGTATTGTTTTTATATTAATCATTTATTAATTATGAGGTGTTGCCTCT
TAGTAGCCTTAATTTTGATGATCATGGTCGACACAATGTAACTAATGAACGGGCTTTGTG
GGCCAGAACCCCACTGCCAGTCCGACCTCTCTCTCTCACAAAAAGGAGCACCTCATTCTA
TATCTTTGTTCTATTTTCAAAGGGGATGCGGACAAAGACACGAATGCTGATCAGAAGAAT
AAGAAGGGTGTTAAGAGACGCCGGGAGGAACATGGAAGGGGCTACTTTGAATTTATTGAA
GAGAACAAATACAGCTGGTAAGGATGGGACAGAGCAAAAATGGCCTTCAGCATCCCTGAA
ACGCCATCCATAGCTTTGTTGAACTGTATTGGCTTTAAGTGCCAATGCACATAACTAGCA
AGCGGAAAACCCTCATTTTCAAGTATTATACTACTTTATAAT
>NODE_422_length_747_cov_14.839357
CATACCACTTTTTGGCAGACGACCACTTTTTGGCTATGACACCCCACACATAAAGGAAAT
AAACTCTCTTTAAAAAAGTCAAACAATTGACAATGTAGTTGCAATAAAGGCACTTAATTG
TCAATGCAGCGTGGTTTACGTCGACAAGCTGACATGCTAAACCAAAAAGGTGTGTTTTTC
TCCTTCAGGTGAAGCTAAAGCTTTCCGCTGCTCGTTACGTTTCAGTCGCACACCTGTTAA
AAGGTGAGCTAACGCCGGAGAGCTGATGTAGCGTTAGCTAGCATGAAGCACGGCTGCAGA
GAGCACACCATGTTGATTTAAATGTCAAACACTCTTCTTCTACAGGTAGACACTACGCCA
CAAACACTCTGGCTACACAAGAAACCGTACAACGAAGGAAGGGGTCAGAAAGGTCCGTAC
CTTTTTCTCATGTAGATCCACAATTTGCCACACCAAGAGAATTATTTCCCTCTCATCCGA
ACCCAGTTTACCCCCATTTGCACCAGCTGTTGCCCCAAAGAACACCACCAGAGTATCACT
GTGCGAAGCCATCAGGGACCACAAGGGTAAAAACTACAATTAAAGCAAAGATTAAAATAA
AAATAACACGAGGGTTCACCTTTTTCCAAGTGATAAGAAGAGCGAACAAAAAGGCTGGAA
ACTCAATTGAGATAAACGGAGAGAGAAAAAAGGGGGAGAGATTATTTTCAGAGGAGCCAC
GGAAGAGTTTGCGGTCAGACACTCTACCTGTTGCTGTACTTGAGTGTGTTCTATCCAGAG
ATACTGGTTTAACTGGTAAAGAAGGGTGGAAATCCGTGTGTCTTTCACACGAACTCCATA
ACAAGCCCCGGAGTTTTTTTTTCCTGCTCTCCTTTCTCTTTTTTTTCcgag
>NODE_423_length_331_cov_16.564955
CACACAAACCATCCTTTTAGCTTAGAGATACTGACGGGGAGGAGGGTGGGGGGACGGGGA
GAGAAAAATGTATTGTTCTTTTTTTTTTTTTGGTTTTGTTTTTTTGTTAACTTGTACACT
GTGCAAGGTTGAATTATCCTGTACAGACTGTAAAATGTAATATTATTTTGTACAACTTAA
TTGAAAGAAAAACAAATCTACTTGTAGATCTTTGTGCCTTGATTATGGCTGTACCTGTAA
ATGAGCTCAGATGTAAGTATGTTTTCGACTGCGCTGTACAGCTTGATGTCAAACTCTATC
GGCAGCGAAAGACTGCGGGTAGGGGACTTTCTCTGTAGAGTTTAGTTTTTTCTGGTTTAT
AAAAAAAAAGGAAATGCTGTTTAGTAAAAAATAAAAAATAGGGAAAAAATCCTAAAAACC
TGTATACATTATGCAAATTAACCACTTACCTGCAGTGAAGACCAGATGTTGCAGa
>NODE_424_length_342_cov_1.137427
GAGAATGTTACCGAAAACTTGTTTTAAGATCGTGACTACATTAAAGGCATGGATGGGGAT
TGAACCCATGATCTTTGGTTTACGAGACCAACGCCTTACCACTTGGCCACCACGCCACAC
ACAAACAGGTATATTCATATGTTTACAGTTTTCAAATGGACCATGAAGATGAAAACTGTG
TGTGTCTTAATGTGTGTATCAGCATTGTCATAATTTTCCCATTTTCATAATTTTCATTTT
TACATCATTTTAATGAGACATGAGTATCTTTATGATAATTTTGTTTCTGTTTAGTTGTTT
TTATTGTGTTGTTTTACATGTCTTTGTAGTCCTTTTGTGTCTTTCTGTAGTCATTTCATT
TCTCTTTTGGTAattttctggcactttgtggttgatttgtgattctatcttaatcatttt
gtatctctctgtagttatttcacacatttgtagccattttctgtctctctcttttgtcag
tttatg
>NODE_425_length_503_cov_24.884691
CGTTTGCTGCAGGTGGTCTAAGTTCTTCTTTCCATCTTCACAAGTCAACAAAACGTCACA
TTTTTAGAAGTCATTTTAAGTTCTGATGTCTGCAGATTCTTCCCAGAAATTTCCCAAAGG
CCAAAGTGACGCTTCATCCAGCAAGTAGTCAGTAGCAAGTAGTTATTTTGGTTCTGGAAT
GGAAATGACTTTTCTTCTGCGTTTGCTGTTCAGGGATCAGTTTCAGGCACTCACAGCTCA
CAAATGCACAGTAGACGTCTCATTTAAAAAGCACACAGGTTTTATTGCATATCAATTTCA
TGTATAAATTCTTCATAGCATTGGAAAGATTACATTTGGTATACATTGCTATTCTACAGA
ATTAACATCAGAGTCATATCTTTTCAATGAAATTTCTCTAAAGTACATCTGCAATAATCA
CAAGCATCAAAAGAACTGCAATTTCAGAATTGTTCAATATTATTCTACAATCCTTTTATT
GTTTTTCATTACGTCTTCTCCCAAACGTCTTTTCTATGTCTTTCAGAACCACCTGCCCGA
ACATCGTAAGGCAGTCAGAACTTGAAGTCAAACCTACTAAACCTAGCCACATGTACAATA
AGTGCATCTACGGATTTATTATTTTTTTTACTTTTTTTTTTTCCTCa
>NODE_426_length_598_cov_7.608696
CTTTTTTTTAAATCTCAACAGGAACAGCTTTTTAATGCATTTAATTTTAAATACTGATCT
ATGTAAATTGCGTCACTTTTTCTTTCAACATATTCTTGATACATCTGTTTGTAAATCTTT
TCTCTATGCTATAAGTAACATTTTAGGATTTTAGCTCACCACCAGAGCAAATTTTAATCT
CAGACAAAGGCAGTGTAGTATGACACACCAGAGACAAGATGAGCTATTGCTTTAGCAGTT
TGAGGCATAAATGACATTGACTTCTGGGAGATGGAACTCTTTAACATGCTCTGCACCAAC
TGAGTCACATCTGCCGTTGACAAACAGCTAAGGAGTAACCTGAGTCTATGTTCTCTTTAC
TGGCAATTTTTACATTTTATCATTGAAGTCAATGAGCCAATCTGCAATTTACGCCGTGGA
GAGCGGGATGAGTGTATTCAGAACCCGGTCACACACCCAATCTCCTACTAAAGAGCAGCG
ATAATGTAATAATGCCTCACTGATGTGCCAGGCAGTAATGGTGCTGAACATCTCCCATTC
ATCCAACACTACCTGATCATTGCTTTAACGGAATAATACATTACGGCTGGAAATAGCCGT
AAACCTCCAACTTTATCTTGGGAATGTGCACTCCTTTTTACCTCAGGAAACGTTCCTGTC
CCTCGGTAATAAAAGGCAGAGCTATCAGGATGAAATGAAAAAGAGATTGAAACCCTTCTG
TCTCTGTCAGGCAATGCACAGA
>NODE_427_length_531_cov_6.564972
GTCACTGCCTTCTCGCCCTGTGAAGGAGCAGGACACACACACACACACAGCAGGGGAGAA
GGACACAGACTGCTCAGTATGCAGCCCTGACATTGTCCACATCTGATACGGGACATTAGC
CCCTAACTCCCTCCATACACCACTGCCCTTCACTTTATATTACTTTATGTTAATAGAAAA
ATATTACATACAACATCATTTGTCTTTGTTACCACGGCACCCCACAACTGATTTAAATGC
ATGTGTTTACCTCTACAGACAGGTGAAGACAGGGGGAAGGGTGGGTGACTGACTGTGTGT
TTGGGTGTGGGTGTGTGTGTGTGTAATAGGGGAGGGTACAAATGCGCGCATCTCGTTCAG
ATTTATCGATCTTACCCACCTCTCGCCAGGACCAAGCTGTAACCTATATATAACCTGTGT
TGCTGTGAGGATGGGTGTTGAGTGTGGGACCCTGACATCAACCTGCCATCACCCACAACT
CCAGCTCTGTACTCTACACTGGCTCTACACTGAGACAAAGACAGGTGCACAAAGTAACAT
TCCAAAGGCTGACCTCATCAATGCACCTTTACTTTTCTATATCAATTTTGAAAgcttctt
tttactaaaaatcatttgacatgtgtatattaccattctacgctataggatgtgtactga
tgaagtttaaatcgc
>NODE_428_length_526_cov_4.520913
AACAAAGGGAATTTTTGGCTTCTCTCAGCATAAAATTCCTTTGAAAGATTAATTAATACA
TGTTAATTATGCAAATTATGCCCATGCAAATATTTTATGAAGACAATTAAGGGATCCATT
AATTACAGTCTTTTTTGCTTCAGTGACATTCATTCATTTAATTTTAATTTCACTTTAACT
GTTTTGATGTTTAATCTTGCAACAAAGAACTTTATCTCTGTGCACAGGGTCGTGTAAACT
TGCCGAACACATCGAGTGGGGAAGCGGCAGGGAACCGGAGGAGATACTGGGGGAAGATAT
TCGCATGTGCACCGTTGCCAGGCAGTACTGGCGAGGTACAGTCCCAGTAGCTTGCCTGCC
TGTGAAAAGAGCCACGTTCCCTCTTGGACCCGATTCAAAACACTGTAAAAGCAATTAATA
AACACAGACTGTGTTAATATCGCAGAATTAGAGAAGTGTGACAAAAGACAAATAGAAATA
ATTAGTTCTCTAAAATTATGCCCTCATTATTTTTTTTCCCTCTCCCTCTCTTTCTCTCTC
TCCATTCGCCTGCCTGACTTTGGAGTTGAGAATATACCCACACATTTCTCTCGGCTTTCA
TGCGAGTGATAGGCTTGTTTTTTCCCCTTCTGCTTGTGTAATTTATCaacatcatttttt
gccatttgag
>NODE_429_length_510_cov_14.837255
CTCATTTTATCCCGCTCGCTCCCTCTCTCTCCATCTTGTGGCCATATGAATTAGTGTGGT
GAGAGGAGAGAATGAAGAAGGTGGGAGGGGAGGATGGGGAGTGACGGGAAACAGACGGGT
ATAATATTCTCATCACTCTTCACTCTGCAGTCGTTGGTGAGGAGCGTGGCCCAGGGCACT
CAGCGGCCCAGCCAGCCGCCTCGCAGACCCTGCAAATATTCCTAAACCTCAATTTTTCAT
ATTTCCCTGTATGCATAAGGAGATGAAAAATCATCCGATCATTTGTATTGTCTGACTGAG
GTTATACACAAATATTAGTTTATCTACCGCACCTAAGATTGCCTCCCTAAGCAAGACGGA
TTGGTCTTTTGGAGAGGGCAATATTCCCCGGGAACATATTCAGTCCATCTTTTATGTGCT
GCAATTCACAGAGCAGCAGGTATGAGTTCCATCTCCAGACAGGCTCGATAAAGCTAAACA
CCCGATAGAGACACTGCTTATTACACACAATACGCTTTAATTGCCAGACAATTTTCGGCT
GGGTAAAATTTATAGTTTTCAAAACTGATCTCATGCAAAGAGGCTTCATACCTAATATTC
ATATTCTCCGCACATTTACTCAACACTTGGCTAAAATGAATattaaagcaaaac
>NODE_434_length_695_cov_9.919424
ATTCCTTTTAGCCACACGTGACTAATTACTGACACTACAAAAAAATGCTCAAAGCATTTC
GGACTATGTGCGTGAGCATATTTTACATTTTTATGAAGTGTTGGTTTGGAAATTGAATCC
ATTCCAACATTTCTTTTTCCTCAAATGAGCCCTCTTTCCCTTTGCAAAACACAAATTGAC
AATTTGTTCAGTAATCAAAGAATCTCCCTTTCATATGGATCGGTTTTGCGAGCACAAAGT
AGAGAGGAGGCAATTTCTGGACATATCATGAGATTATATCCGTTTGACAGTTGCGTTACT
CTATGTGGTTTCCATGACAACTGTTTGGGTGAGGCCCCCAATAGAACCAACCTCAGCTGT
CATCTCTTCACCTAAAAGCTTTGTAATTGCTCTCATTTGCATACTACAATTAAGTGTGTT
AGCTCACAGCAAGAACAATCAACCTCCACTAAGGACTGGGGATAGTATAATTATTATATC
AGTGGATTTGTATAAAACATTACTGACGAGCTTTTGTTTGACGTCGGCATTGTACTGTTG
CGCTAGTTTTACCAGTTGTTTTCATAAATATACATATTTCACAGACAGTGGTGCGTAATG
CATAGCTAGGGATTCACAGTTTTCTGATTTTCAACGGCCCATATGCTCGTATAAAAGTGT
CCGTTTTATTTCAGAAATTGTGATGTAGTTTTCTGCCTGTTGGTCAATACAGTGAAGGAT
ATTTTTATCCATTTTTGATAGGAGGCTTTTTGACTCGGTGCTACACTTGACTAGCTAGAA
ACAGAATGATTTGCAGTAGTGGGAGACAGTTTGAACCGCTGATTGAATGGAAAGGTTAt
>NODE_435_length_695_cov_8.503597
CTTCCATCTCTTGTACATTATTTTCTGTTCCTTGTTACTTCCTTGTTCTTGATGCATGCT
CCTTTGGCATGAAGGACCTGAATGGCAGTTTTGATACGTCTTACCAGACCTCTCTTTCAG
GGCTTGTGCAACTAGAGGTCACCTCTTTTGTTTTGTCCTTCACAGCATGCCTCTGTGATA
TACAGAGTTGTCTCTGACTCCTTATGCCGTGTCTTCTTCTGTGTAACGCATTTTGGCTCC
TATAGCCAATAAAACAATCCCCTGCCACTTGTTCCACAGCCTTTTTGTTGTTTTGTGTAC
TTTGGCTTTGTGCACAATCCCAGTCCAATGCTAGTGATCTAGCTTTGCATGGCATCGTGT
GTTAGCTTAGACGTGTGTTTGTAAAGAGGGATGTTCTCTTTTTTCCAGCAAAGATGTCAC
GGAAATTAAGCTTGCCTACTGAGCTAAAGCCAGACTTGGGTAAGCCTTGACTTCGTGTAT
CCAAACAATTTGTATGAAATGCAGTATACTTTCCCCACTCCGACTGGACTCCACCACATC
CCATAAGTCCAGTTTTATCTGGTTATTAGCCTCAAAATTGGCAAGCTGTGCAGATGTTCT
CCTAAGTTTGCATGAGTCAAAAGTAGCACTGATCTGATCTGAATTGAAATTATTTTGAGC
TAAATCAAATTGTTGCAACAAAACTCCCATTTTTTGACCACGTTGGGGGTTTCACTAGAG
GTCAGTGGTGCTGAGCTAAACTTTGCACAACCCATTTCACTATGAAGCTTTCTGTAACTT
TTGCAGCTTTCCTTTTCtcttctatgttcttcatgtctttcttttctctgtctgattgg
>NODE_436_length_471_cov_10.662420
GTCACCGAGCAAAAGGGGGAAGCCGTGCCAAGCAGCCAAACAGTTTACAGGACCCTCCGC
CCCAAGTGGAACAAATAGAATGTAATTAAGGCGAGATGAGAGCATGGAGGAGGTGTAGTT
AGACATGGATGCACACACGCTAACATTCGCAAACACGTTCGCTCTTTCCTGCCAATGCAA
ATGCTTCTTTGTTAGTTGTCGTTTAATACCCAGAGAGAGCAAAATACCTTCCTTTTTTTT
GCATATTATGGAATTTGTCATGTTCAGTTGGAGCTGTCATAGCTAGAACAGTGTGCGCTA
ATGTGTGTAATCTGCTTTGCAACACATCAATTATGATGGATATTGCTCCACCGCCATGCT
TCCAGGGTTTTTATACAAGCCTGCAGGGGAATCCGTCTTTTCTTGTTAGGCAACCTGTTT
AGTAAATAATGATCCACTTTGAGCCCGGCTGATGCCGTATAATGTGATGTGCGCGCCTGT
GTGCACGCGAGTATGGCGCGCGGTGGTGGCGCTTTGGTGCACAAGGATCAAGCCGACTAG
ATCAAAAAACACTTACGCGCAGGTTGGAATTCAATCATTCCTGTGCCGTGTGAAAACCCG
ACGTCACAGAGAAAc
>NODE_437_length_544_cov_7.702206
CTTCCATTTTCATCAGGTCAATGCTTGGCTGAAATTCCACAATGTCAGCGCCAAGGTCAC
CTCTTTATGGCTATTTTTAACCCCATCGCTCAAAAAGAGCAGGAGAAAGGGATCCTATCA
CTTATTGTGGCCATCTACCAAAAATATCAAACGGCTGGAGAGGCGCAGGAGAGAGAAGGC
TCGTCCTAGAAGTGTGTGTTATGTGAGAGACCAAAATGTGGTGGTGGTCAACCTCCAATT
ATGAGCGCTAGTAAGACAAGAGCTTTAATGGCTAACGTTTGCCTTCGGGGAGGTTTATTA
CACACTGCTGTTTTGCAGAAGCAGCGTCAAATCTATAAAACGACCATTAGGAAGAGGGAA
AAAATCAATCAAAATGCCATTAAAGTGGAATAAGTTGCCAATATTGCTGATGTGGTTGCG
GGTCCTTTGATTTTCCTTCAGATTATTAGGCACAGTCGAGTAGTGACTTTGTTAAGGGAA
ACCAGTGTTGTTGGGGAGTAATATGTCTCCTGGCTTCATAAAGTTTGCTGCCTCATATTT
CCCACTTTATTGATTATCCATTATCATTTGTCATGAGGTGTCCTAACTCAAGGGGAAAAT
ATAACCCTCTTTCTTCACCGCCGCCTGCACTGCACAGGAGCATGGTATGGATCTGCGTGT
GAAGGTACCAAACTCTGAGAAAAATGAG
>NODE_438_length_656_cov_9.535061
TACCCCATAACTCCAGAGCGAACTGGACAGTAGCCATAGTATTAACTCAAGCTGATGAAC
CGGAATGAACAGTAGAACTTAAAGCACAAGCTTTTTAATGCATGTCCTTCTCAGGTTTTC
CTATGTGTATGTGGGAGTAGCTCTGTAGATGTGTTTAATATGATGCTGTACCTTCTTGAA
TATTTCAGATGTTTCTTTGCTGCTGAAAAAATGTTGATTATTAACCTGCCAGTGAAAAAG
GGAAGTGGCCATCTTTGTACAACACACTGCTGTTTTGCTGTAACCGCGCAATGTTTTATG
ATCTTGAGTATTTTATAGAAAAGTAGAAGTATGTATCAATAATATGAAAGCAATAGCTAA
ATCATAATGAAGAATAACATGATCAGTGAATATTGTGGAAAATCTTTAGATTCACTCTGG
GTGGATTTTGTACTGTATTTATTACTAATGATGATGCAAAAAGTTGCATAGCTTAACCCA
AACTGTTCTGTCTCTTTTTTATTTATTGTCTTGTATATGATCTTTTTGTATGTGTTTTTC
AAATAAACTGCCTAAAATGCTGAGAACTAATTTGATTTGCTGTCTTATTTGTGTTCTTGT
TACTTTAAAAAAAAAACCTCCTGAAGCAACAAATTATAAAATTACATCCTATTTAAATTA
CATTTGACATCCGTCATTAGCCTGTTATCACACATAAATCTGTATCAACTTATATGGCTT
GTTATGAAGTCAtaaaaaattgtacaaaagccaatgttatgtttacaataattttcctac
tcagtacatatgttgatctt
>NODE_439_length_145_cov_3.544828
CGCACTGAGCCCACTCCCGAGTCTCTACGACGTCAGGAAGTGGGAGTAACCTGTGATTTT
TTGCTGTATCTCGGGACGGGAAGGTGGTAGAGACTCGGGACTGAGAGCGGCGTCTTCGGC
ATAGCCAAATTAGGTGGGGCAGGTTGCATTTCCAGGTGTCTAGCACGTCTGGTTGCCCAG
ATATTGGCCAAAACGTTCTCCCATTCACTGACAATGGGACGTGCATAACGCAGCCAGTGG
TCATAGTGCTGAGGCCAAGATAAGTTCCCGTAGAAGGCCTTTGAGAGCG
>NODE_442_length_577_cov_12.201040
CACCCTGTTTTCAATCAGTCTGAAACAGGCAGTTAATGGTCGCTTAATCCCCTGGACACA
TCTCCAGCTCCCTGCTCTGACAATGAAGCCAATAAAAAGCTTCCAAAAAATACATTCTCA
GTTGTTTTCTTTTTTACTAATTTCTCTTTTTTTATTATTTCTTTTTGTCTTTACCTCGTC
TATTTCTCATGAGTTTTCTCTGATAGTGATCCTGTTAAATTAAGTGCCTGGGCTTTATCC
AGAGCCCTCTCACCGTCACTCCTTTAATTTAGTCATTATAATTAACCATTAACTGGTGTC
AGTTTCTGGGCCACTAACAGGCCCACTCAGTTCTGCTTGTCTGCATTATCACAGTTTGGG
GGAGAAAGTAAATTATAATGAAGGGCTATATAGTCCAATTACTGATAAAAGCAGCCAAGT
GCGCTCCTTGTAATTAGGTGCCAGTATCCCTCCCTCCTTCTCTCTCTCCTTCTCTCTCCC
TTTCTTGTAGTGACATGTTGGAAGGGAATATATGCTTAATAGCTATTTTTATTACTGTTA
ACCTCTTAGTCATGTTCTTAACCCAGCGACTTTCAATCACCGAGACAAGGGGATGCCACA
GAGAGACCTTATCTCACAAACAATCATTTTATGTGCTCTGCGTGGCTGTTACACAAAGTT
AACTGATAGACGCGGGAGTGTTGGGAAACACGAaaagaaaggagccaagtattaaggaaa
c
>NODE_443_length_313_cov_2.415335
TAAAGCATTAGTTATTGGCATGCTTAATTGAATGTGCTTCGAGGTGTAATGCGGAGATGT
CCTTTGACTCTATTAATTGTGTACTTAAAGGGCTGCAGCTTTCAGTAAAATGCTGCAGTG
CATGAGGACTGTACAGAGAGGACTGCACATGTGGAAGGAAGGAAAATTGCTCTCCTGCAA
GTGCACCCCCCTCCTGCCCTCTCTCTGCTTCTTTTTGCTCTCTCTCTCTCCCTCCATCCC
TGCTCTTTGTCCTGGGAACGTACCAACCAGAGAGAGGGAAGAGGAGAAAGAAGGGGGAGG
GGTGAGCCAGCATGTCAGACAGGGGAGAGCATGAAAAAGGGAGAGAATAGCATGTGGCGG
TGGGACACAGAAAGCAGACGGTGAGGTcgacagaagaacaagacaaaaagaaaactacaa
agaaaacagctttttttttttaaaaaacaaaaaaaac
>NODE_444_length_786_cov_11.877863
TGAATTGCCATGTTCAGGGGTTTGTACAGACCCAGGAACTGTGTGACAAGCTGCTGGCTG
TTTCCCTTGGGGCTGATGGCTTGGCCATAGGGGTGAGTCCGGGTGAGGAGGTCGCCAGGT
AGCCCCAGCATCATCTGGCTGCCGAGCTCTCGGGATGCGTCGGCGGAGGCGTGGGCCTGC
TCCTGATAACTTGTGAAAAAAGTATGGCTTCTGTTGTCTCTGCAGCCAGGGAAGTCACGA
TACCTTCCAATCCCGCCATGTTGGTTAGCTCTTGATGCCAGTTGATCAGTGACGGGTGGC
ATGCCGGCTCCAGAAAGATTGGCTCCAATGATAATGCCCCTAGGGCTGTGCTCTAAACGG
TGACTGGGGTATCCAGAGTCTGAAAAATTGGGAACCGAATGGTCAACATATGCACTGGAC
CTCGTCTCAGGGTAGTCTCGCAAATTGTGCGAGGGGCAGAGTTTTAAGGAACTGCCAGTG
GGGTGTCCCATGTGCTCTCCTGCCAAAGGTGGCAGCACCACGCTGGGTTCAGTATTGCTC
TCCCCGGGGTTGACGCAAGAGAGAGGGCAGCCACTAAACCTCGAAAGGCTTGTCATGTTT
TGTTGTGAGTTTGGCTATGAGTTTGCAAAATCAAACCAATTCAGCACCCAGGATACACCT
AGAAATTCTGTTTCCCATTTTCCTTGTTGTATATCATCTGCATGTGAAATTCTTGGCCGT
GAACTTCGCAGAAGTAGGAACCAGACTCAATTTCGTTAAAGTTGGTGTGAGTCCCATGCC
GTTCACTTTGCCCTCTTGATTTGTGGCAATAACCGTGGTAGTAAAAATGCTTCGAAACAG
GCCATGGTGCAATATAAAAGCACAGCAGGCAAACCTGCTTTTAAAAAGGGAGCTTtggga
ttggttggaatgcgccgtgattgacaggcg
>NODE_445_length_595_cov_10.895799
ATCTCCAACAGGGGTGCCCCCCAAACCCCCCCAACCCAGCACCGCCCACCCCTGCCTCTG
GATGAAGATGCCTGCGCTGTATACTCAGCAGCCTAGAGGCCCTTTAATCATACTAGATAT
ACAAACAGCTGCTATGCAGGCTGGAAAGCAGCTAAACATACTTGACTGGTCAAAAAGCCA
GTAAATTACATTGACAGAATGACACATGTAATTAAAAGAATCCATGCCGCTTTTACCTTT
TGCGCTTCACACCTACAGTGGCACAACGACGAGAGCCGGCAACTCCCACCCCGCTAATTA
CCATTATCAGTGAAATGGTAGGGTTTGACTCATTAGTTCCATGTGCATTTAATTAGAGGC
AGGCTGAAATTGGATTTAACTTATTACTTTTTCATGGATCACTTTCTTGTCATCACTTCA
AATTGGATTGCAGCCCCAGGTAACTAATTATGCCAGCCGCAGGATCAGGAGTGGAGAAAT
AGGTAATTAGGAACAACACTGTCGGACCCTCGCTGATAGTCCACCAGCACCAAGGTGGGG
GGAGGGGAAATTGATGCTCGTTTGTGGCGTTGCACACGAGTCTGGCTGGTTAACTACACC
TCATTGCAAGGGATCCTAGGTATGCATCCACCTCCTACAGGGGATTATGTGGCACTCAGC
TGGGCAGTAGATGTTGTGTCAACATGGTGTCTGTGCTATcagtgtaatgcccagattatg
cttgtttcccatccgggat
>NODE_446_length_392_cov_8.316326
CCATTAGAGCTCTGTATGTAACTCTAATACTGAACTGTGACCAGTCCACTGCTGTAGTCT
TGTACAAAACGGTCGCACCTACAGTAATGTCAATGTGCCTGCAACACTCTGCTCCGGCGT
TAGCGAGGCGGCGCTGCGGCCCGAAGCTGCTCAGCGGCCGAAACCGAGCGAGTGCAGACC
ATACTGATCGTACTGTAGCTTCATTTACTGATGGTAGCGTTTTTTTTGTTTTCTTTTCTT
TTTTTCTGGTGGGGCTCCTCAGTGTAATGGACCAACTATAGATGGGTTTGTTTGTTCTTG
AGTGAGGAGGACCATGCAGTTCCTACAGGGACTTAACATTAGTTCCATTGAGTGAGTCGA
CCATCTGCCCACCATTAACCCCAGAACCCTCCTTCTCTTTACAGGCTGGACAATTTGCTT
AATATGGCCTATGGCGTAAAGAGGTAATTAAAAACTTCACCCAATGCCAGATGTCCATGT
TGACTCAATGATTTTTCAATATCCTTTTTTTTTTTTCTTTCTTTTTTTTTTCTCCT
>NODE_447_length_345_cov_12.165217
TTAGTGATGTTTTGTCAAGCTGCAATCAAATTAAAATTTATTTCTCAAATTATTATTATT
TTTTTTTATTACACAGCTTTTTATTTGCCACAATCTAACATAAACTTGTGTTATTTTCAC
ATCAGACCACGAACAGACCAATATTATTTATGACGTGGTATAAACTTTGTTTTCTGCTGC
CTGATTGCTGAAGCCCAAGCCTTGACACTTGTGATGTACTCTGCCAAGAACATTAAGTAT
CCGAAAGTGATAAAGCTTCAATTTGCTAGACCATTAGACTAATTACTGCAATAATTAAGT
AACTACTTGATTAGAACTAATGGGTACCTAATTATCCAGGAAGAAAGGATCAGGTGGTAA
TTTATAGAGTCAAGCTGATGTCTTCTGACTTAGCAATGCCGATTACCAAACATAAGGGAC
TGAAACTGGTGAAAACAAAAAAAAAGGGGGGGGGGGACAGAAAAAAAAGGAGGAAATGCC
ATTTGAGTG
>NODE_448_length_556_cov_15.170863
GATTTCATCTGCAATGTTAAATGTTCATTTACTAAATTAAAGCAGGACTGTAAAGGCAAA
CACGTGGATTAAACTCCGACTAGGATCAAGATCTCTGTTTGAGCACAGAGATGGTCTTGA
TGAGACACTACACTGAGAACTTAGCAGGAAATGATGTCTTTTCGGACTGACAAAAAGCAG
ATTCATTCCAGAAATTGCGAAATAAACACAATACTGACACAAGGATACCACAGAAATTGT
AATCTTGTAATTCAATGTATTCACATTACAACATCCACATGGTTCAGTTTGTGACAACGT
CTAATGATCTTCAAATATATTCACTGTATGATACATAATACCAATATAGGCACTTCCAGT
AAGTCTGGCAATATTGAAGCTACAGTATAGTGTCTAAATTACAAAATGGTAAAAATAAAT
AATGTATATCTAAAAGAGTTTTTGTAGTTTTAAAATTTCTTTACTGTACAGCATATATGT
ATATTGTACAAAATGGAGCATCGACCTGCAAGGAAATCAATTATTTTACGTTCACAAATA
CTGTGTATTTGGACATATTCTTCCTTAGTACATGTGGTAAGTGCAAGGTACTAGTGAGAA
GAAAGCAATTCATTATTTAATCATGTGTCAACTATATAAAAATactcatctcattttgtt
tacataattgtaaagcttgtttggttcccatggttacaat
>NODE_451_length_146_cov_4.739726
CCATTGTCAGTGAATGGGAGAACGTTTTGGCCAATATCTCGGCAACCAGACGTGCTAGAC
ACCTGGAAATGCCACCTGCCCCACCTAATTTGGCTATGCCGAAGACGCCGGTCTCAGTCC
CGAGTCTCTACCACCTTCCCGTCCAAAGATACAGCAAAAAATCACAGGTTACTCCCACTT
CCTGACGTCGTAGAGACTCGGGAGTGGGCTCAGTGCGATCGCGGCGGCAGCAAATGGGGG
GGTAGACACAAGTTTCATGTCTCTAGCACTAACCGTTTTCCCAAACCCTc
>NODE_452_length_432_cov_11.537037
TTTAGCTTTAAGTGCACCTTATTTGGTCCCAACATGTTTTAAAATCTTACATCCGACTGC
TACTGTAGCGCATATATCCGCAGATTATTGGCAACGAGTGTCGCAGGATGATGTGTTTGC
TGCAGATGCCATTTGAAAATATAGGCAGTGTAAGCACTGTAGAATCTAATTATTTCTTTG
CAAAACCTAATTAGGCATTAAAAAAGGTTAACGCCAGCGCCTGAAACGTTTTTGTTTAAT
AATCCCATTACTGACGGCTCATCATGTATAAAATGGTGCAGGAGGACACTAAGTTTCCAC
TTGTTAAAGGGAATCTCTGAGAAATAGTCGCAGGTTTTTTGACACTATGTGCGACTTGGA
AATTAGGGCTTGTAATTAAAACTGCGGAGACTCGGCGCAGCGCACAGAGTAAGTAAGGCG
CCGTGGCTTGCATGCGTTTTCTCTGTTTAAATAATGATTGTTCCTGCCTGCTGTAGAGTG
TTGCCACTGTTTTCTGCTCTTTCTTTTTCCTCTTTGCAATGTCGCCTAATTGTTCGGGCT
CTCCAAACGCCAGCGCACAGTGAGAATacaccttga
>NODE_453_length_439_cov_6.022779
TCCACCCTAAACCAGGACAAAAGAAATGCAAACTTTATCCTATAAAGTAGTTGAGTTATT
TTAAAAATGTTGCTGAACAAACCATTCTATAGAGCTAATCATGTCATAGGTATATTGTAG
GAGGGAAAAAAAATAAAGAGAGGGGAGTTAATGAGTGATTAACAACAGCAATTAAAAGAT
GAAGAGGAAGGCTGATGAAAAAAGGGGTGTAATTAAAATATCAGTCCTCTCATTGTCAGA
AGTGCGAGTGTCATCCATTGTGCACTTATTAAAAAGCTGGGTGGAGGGGAAGGAGCGAAC
GGCGCTTAATTTCAGCAGCCCAAAGTGTCTGGTAATCTGCCCATGGATGGAGCTGGAAAA
GGCTGTAACTCATGTTTAAGTGTTGGGGCCGTGTCATTGCAGGTTCACAGTCATGCATTT
CTGTGTTGACACCCATCGTGGCAGGGGATATTTGGCAGTCAGGAGTAATTTAACTTAATT
AATGGGATGCATATTTGATGGAGGAATAAAATATCCCGGCTCAGCAAAGTGGAAAAGGGG
AAAGATTTAGTGGGAGTTAAAGGTGGAGGGGAGAGTAATTTGt
>NODE_454_length_145_cov_1.972414
CGCTGTTTGAGAGCATAAAAACAGCACTCCTGCAGAGTTTCAATGACAATGTTTACAACC
ATGTTTTGACTTATAAAGGCAATGTTTACAAACATGTTTTGATTTCAAAGGACAATGTTT
ACAAACATGTTTTGACTTAGGATGTAGTGTTTACAAACATGTTTTGACTTTTGAAGGCAA
TGTTTACAAACATGTTTTGATTTCACAGGACAATGTTTACAAACATGTTTTGACTTCACA
GTGTCTTCAAATATGATAAATATGAaggcaaaagctgtttcaagtgaca
>NODE_460_length_416_cov_2.564904
CTTCCTAAATCTCCTACTACATACTGCCCACCTCCTCGCTCCACAGCCCCTCCACCATCC
AGTCCAGCCCTCTCCTCCAGACTGGGTCATCAGCCAGAGTCTGCCTCAACAAAAATGTTC
TCTCATCCCCAGATTCATCCATCAGCTCCAGCCTCTGTCCCTCAGTCCATTGAAGAGGCT
CTTGACAAGCTGGATGCTGAGCTGGAGGGACACATGCAAGCTGAGGAAAGGAGGAAGAGG
GGCAGAGAGGAGCAGGAGAGAAAAATAAGAGAAGAGGAGAGACTAAAGAAAGAATGGGAA
ATGCGGCAAAAGTTGGATGAGGAGAGGAAGAGGAAAGAGATGGAAAGGAGGGATGAGGAG
AGGAAAAAGCGAGAAGCGGAAAGGCAGGAGGAGGAGAGGAGGAGGAGAGAATGGGAGAAA
CGAGAACAGGAGAGAAAGAGGAAGCAAGAAGAGGAGAGGAAGAGAAGAGAAGTGGAGAGA
CTGGAGAAGGAGAGGAAAAAGAGAGAatgggagaggcaagaagaggagaggagcaagaga
gaatgggagaagaaggaacg
>NODE_461_length_145_cov_4.917242
TTGGCCTCAGCACTATGACCACTGGCTGCGTTATGCACGTCCCATTGTCAGTGAATGGGA
GAAGGTTTTGGCCAATATCTCGGCAACCAGACGTGCTAGACACCTGGAAATGCCACCTGC
CCCACCTAATTTGGCTATGCCGAACACGCCGGTCTCAGTCCCGAGTCTCTACGACCTTCC
CGTCCCGAGATACAGCAAAAAATCACAGGTTACTCCCACTTCCTGACGTCGTAGAGACTC
GGGAGTGGGCCCAGTGCGATCGCGGCGGCAGCAAATGGGGGGGTAGACA
>NODE_462_length_497_cov_7.740443
AGGCCCTCCCCTTGAACCACTGTAACTTGAGGCTCAACTACCACCATCGTGGTGGTGGTA
GAAAAAAAAATTAAAGTCCAAAACTTCACTTCTGGCATTCCTCGGCCACCTTCCGAGGCG
CAGACCGGCTTCCTTGCCGCAGACTGCAGCTCCTCTCCGGGAAACGCTTCTTTCGGGCGA
CGGAGCGCGGTGTGGAAACCCAAACGCACCGAGGGGTTCGGCTCTCAGCGAGCCTCCCCT
GAAGTCGGAGATGCACACATGAGGTCTGTCTGCCTGGGTGGTCTCTCTACTTTAGTGAGC
TGTTGCTAAGCAGCTAATAATAGTCGTGTTTGCTGAGTAATTTTTGCCCTTCTGGAACCA
ATCAGATGCGAGAAAGTCCTGCGATCTGACAGCCCCAGAGGCGGGATCTCCAGTCTTTTT
TTTCCTCCTTTCACCCCTCCTCCTTCTCTGCCTCCAAATGGAGAGAGGTCTTTTTCTCCT
CTTCTATTGAATCTCAGAGTTGGCCGTGACGCGCGGCCCAGGGGAAGACCACATAGATCT
CACCAGAATGCTACGACCATCGAGGTTTCTCACCCGACGACTCGTGTATGGGAATCACtt
cgtgcgcctcgctttttgagagaaacttcattttttttaag
>NODE_463_length_519_cov_7.000000
TGGAACCTTAATTTCAGGAACACATCGTCAGTAGTGGACCCCAGGATCACAGAGTGTTTC
GGCCATTTATCACTAGACACTCTCCCCTGAGGAAGGCCCTCCCGAGGTTGATCAGATCTC
GGGATGTGTTCCCATAGCCAATTCTGTTTCAGTTCTGTGTTTATTCCTTTTGATTTTCCT
GTTTTGGTTTATCTTCTTTTGGTTGTTTTCTTCTTTTTGTTGCATCCTGTTTTTTACCGT
TTCTTTAAACCGTTTTTTCCTTTTGGTAGGGGTGACAATACCGTTAAACTCCATTTTAGT
CCAGATCTACATTTCTGTTGTTGTCTTTTTGTTCCATTTTGTTGTTTATCGGTTTTTTAA
ACGTTTTTGTCTTTTTGGTAGGGGTCAAAATCCCGTTAAAGACCATTTTAGTCACAATCC
TGATTTTTGTTTTCTCTGTTTTTCCATGGATCCTCCTGACTGAGTTAAGAAACTGGGGTT
AAGTGAGCGCCAAGGGTTAAATTATTATTGTAATTCCTAGTTTTAAATTTTAAATTAAAA
GTCTAAGTTAAGATTTGAATTGATGAGTACTTTAAGTTTTTTTTATATATTATTTGATTT
TTTTGATTTTTTGATTTTTTTAGATTTGAACCTAGAGACTGGTCTACATAGGTTTTTAAG
GAg
>NODE_464_length_185_cov_4.637838
AAACAGCACTCCTGCAGAGTTTCAATGACAATGTTTACAAACATGTTTTGACTTTAAAGG
ACAATGTTTGCAAACATGTTTTGACTTAAAAGGCAATGTTTACAAACATGTTTTGACTTT
AAAGGACAATGTTTACAAACATGTTTTGACTTATAAAGGCAATGTTTACAAACATGTTTT
GATTTCAAAGGACAATGTTTACAAACATGTTTTGACTTAGGATGCAGTGTTTACAAACAT
GTTTTGACTTATGAAGGCAATGTTTACAAACATGTTTTGATTTCACAGGACAATGTTTAC
AAACATGTTTTGACTTCACAGTGTCTTCA
>NODE_465_length_781_cov_16.230474
CTCTTCAGTTTGGGAACACTTGTGGCCTATAACTTTGTGTTACTGTTGTGAGCAATATTT
TAATTGTCCATTTTAGGCTTATCCTGGCTGACTCAAAAGTAAAATACTGAATTTGGGAAA
GCTCGGAGAAAGCTTTAGGCATTCTACAGTTTGTGTTTCTCCATATTTTTGTGATGCATT
AACAATGGCTGCTGCGAGTGTGTGCTCCACAGCATTATACCAAGGGACAGATCAAGGTGG
GGTTTGGATGAAACAGCATGAAGTAACAAAATGTAATATTGGTTCAATTGGCATCGATCA
GCTACATGTTCAGTCTTGTCAGAGCATGGAAAATGGACTTAACTGACTTTCTATGTGACA
TTTCACATTAAATCAAGCGCTACACCTGTCATCCTTCATGTTTAACAGTTAACGAGTCCA
TTATTGTTATCTTCACCCAAATATTTCTCTGCATACTAAAGAGAAAAGTTTCCTTCAATC
CCCCAGGCGTTAGTCTTGGATTTGTGTTGTTCTGCAAGTCTGCGACATCATCCGAACCCC
AGGAGCCTCTTGCTCAGTCTTGACGGATCCTCACTCTGCTGAAGCCCAATACTGTTCTTC
ATCTTGTGTTGTCACAACCCCCCTGCTACCTTGATTCACTCTTGGTCGTTGGCTAGGTTT
TGGATTTATTACTTTCGAGGCCGAACAATCAGTGGACCAGGCTGTCAACATGCATTTTCA
CGACATCATGGGCAAAAAAGTGTGTAGTTGTAGTTTTATTTTACCCTTAAGATCAAACAA
AGGCTTGGGCGATGGAGCGAGAACTACACTATGATGCTGTTTAATTATTAAATATTAGTT
TCTGGTGGCCTCCCATTTGTGAATGCAGCATCATACACAGCACAAATTCAGCTTTTAACA
TCTTAAAATAATCAGGCTACTAACA
>NODE_466_length_489_cov_10.036810
CAACCCGCTGCTGTCTCACAGCTCGCCGCATCACCCCCAGACCAGCGCTTCACCTCCCAA
TAAGATGCCAGGTGGTGTTGCTTTGCATGCAGGAAATATATGCTAACGTACGAAAGTAGC
TCAAAGGTTGCATGATGTTGTTGTGCTCCGAGTGAAACTGCTGTCAGAAGAGGGGCCAAG
GCAGAGTTGATGTGATCAGAGAGCCGAGAGAGAGCGGGGACAAGTGATCAATGAGCGTGA
GTGAGTGAGCTGAGCAAATGCCATTGTTATTCTGATCTTTGAAAACACACTGAGAACAAT
CCACATTGTACCTGCAATCTCCACTCCAAAGTCAGCATGGAGAGGCATGACACAAAGGGC
AGCAATCCTGTGACAGGCAAGGGTCAGGCCAGGGTCAGGGAGATGGAGGTGGGAGGCGGC
GGTGGTGGTGGGGGGAGGCAGACCGATCCAGATCGCCTCCACGTAACGCCGTCATTTCCA
CATTTCCTCCTCTTCCTCCTCCCCGTGCAGGTTGCTAATGAGAGTTGCCAAAACAAGGAG
ACAGCACGGAGCGATTATTGCTCTGACCATTTCACCCCGACCTGATGTTTGCGTTGAGAG
TAATTAGTATTGACCGAGTCTAcctggtgtata
>NODE_467_length_457_cov_8.444201
TGATAAAGTACAGGGATCTAGCCTTCCAGCATACAGTACCATGTCTCTATGAAGGCGATC
CTCCAGTGTCATTTCTCCTGTGCTTAATCTCCATGTGGAGATGAAAGATCGAGGACGGCC
AGCAGTGTCTGTGTGCTAAGCTGGGCTCTGGGTCGTCCTACACCCGACACTGGTTCTCCC
CAGTGGCCCGGGAGATGTCAAGGGGTGAGGGCAGAAGAGAATGGATAGCTGCCGGCCCCG
GAGCCCCTCATTCACTCCCTAACTTGCTCACATTAAAGAGAGCTCTAATCACTGCAGGGA
CTTGGCCAATGATGTGGTTATCAAACGGCATATTTCAAAAAGGCATCTTAAAAGGCCCGA
GGGCGAAGAGGCAATAAGAGCACATTTGTATGTGGATGAAAGGGAAAAGTGTAGACAGAC
CTTGCATCAGAATACAGCGGGGGGAGATCATTAGCAGCTCCAGCAAAATATGCACTACCA
GAGAGGGAGAGCAAGGTACAGTCAGAGAGAGGGAGAGAGAGACAGAGAGGTGATAGTGGG
ATGGGGTTGCCGGGCTGGgggagagagaatggttctcttcgccattcgttcttttttgtt
t
>NODE_468_length_304_cov_2.088816
GAGACATTTTTTGAGTCTGAAATGTAAAAAAATAAAACTAAATATTTGTTAAAAAGCTTA
ATTTAGTCACTGCAAAGGGCAGGACATAGAGATAAATCAAAGAAAAAGATGAGGAAAGAA
GTAAAGAAGGGAAAGGACAAGACAAGATGAAGGAAAGAAGCAGAACAGAGAGGTAGAAAG
GGAAGAGAAGAGGAAGAAATAATGAATGGATGGCAAAGAAAACAAGAGATCAAGATAAAG
AAGAAGGAAAGAATTAGAGTCAAGGGAAGTGGAGAACAAGAAAAAGAAGTAGAAGATAAA
TCAACGAAGGAAAGCAGAGAAAGACAAAGAGACAGGAGAGGGGAAGAAGAGAAAAAAAGA
AGTAGAATCAGAGGAAGTACAGGGAGAAAAGGAGGAGCACAGAAGAGGAGGAAAAAGATC
Agaggtagaaaagatcaagaaaagtaaa
>NODE_469_length_203_cov_5.605911
TGTCACTTGAAACAGCTTTTGCCTTCATATTTATCATATTTGAAGACACTGTGAAGTCAA
AACATGTTTGTAAACATTGTCCTGTGAAATCAAAACATGTTTGTAAACATTGCCTTCAAA
AGTCAAAACATGTTTGTAAACACTGCATCCTAAGTCAAAACATGTTTGTAAACATTGTCC
TTTGAAATCAAAACATGTTTGTAAACATTGCCTTTATAAGTCAAAACATGGTTGTAAACA
TTGTCATTGAAACTCTGCAGGAGTGCTGTTTTTATGCTCTCAAACAGCGTTTCATGCGCT
GAAAATGCCACTTTGGCCAAACGGTGTCTCCTCTCAGTATCTTGACA
>NODE_470_length_294_cov_2.935374
CTAACCAGGCCCGACCCTGCTTGGCTTCCGAGATCAGACGAGATCGGGCGTTCTCAGGCT
GGTATGGCCGTAAACGATAGGCCCTGTAACAAACAGGTGTTTTATAGATGCTGTTGCAAG
GTGTGTCTTCTTCTGTTTTTACCTTGTAGATCTTCTTCAAGCTTAAAGAAAGATTGTAAT
TGAATGCAAATGTCCTTTGCAGGAGCCTGTCACTGGGACACTCTTGCACATTATGTCATA
TGATCCCATTTATTGTCACTGGTGTCTTACTGTGTCACTCGTCTTTTCATGTTGTGGCTC
AGGGTGAAGCTACAATTAATACCTTGTTGTGTATCGCTGGCTCTTTGCTGTTGTGCTGGA
CAAAGCGTGTCAGTGTGTTCAGAGCTTCTTCTCATCTTCATGTACACATAAAGACACTCA
AATGATGGTGAtgacgga
>NODE_471_length_648_cov_9.717592
ATTACCAGCGAGCGATCAAACTTCTCAGAAGAAGGCGCCGGAGCCTGGCAGGTGGAATAC
CTCTGTTTTACTGCAAATGTGACCATGCAAATCAGTCAGCTGGCACAGAGCTCCAAGGAG
TTCCTTGTGAAAATTGCATAGAAATTTCTGAATAACGGAAGGCATGACACCTCTTTGAAA
AATGCAAAAGTGAACAGATGGATGTGTGCCACCAAACGCTCTCATTGCAGCAGGCTAATA
CTGCGCCTTTGACTGCGATCCGCGCTTGATGTTAGCAGTTCATCTTCCTCTATTGTGCTT
TTCCTTTTGGAATGGGAGAAACATTTTCCCTGTGGATTGGAAGGTTTTCATGAGCAGGCA
GATGGAGAAAATATTGTTGACATTAAACTGTTCCTCTTTAAGGGAATTGTTGTGACAAGG
TGGAGCTCCCATCACTCGAAATAGCAGCTGTGTGCTGTTTACAAAGGGGCCCAAAGCAAT
GTTTGTTTCCATTGAAACGGTGGCAACTTTTTCTGTCTATGTAATGAAGAAGCTCCTGGC
ATTATATGTTTGCTCTCACATCTACTGTCATCATAATACAATATTTTTGTAGCGACAGCA
TTAGTGTTGTTACAGTGTATTACAGCTTCTACTGGTGTTGTACTGTTTTCTTAATTATTA
CTACAGCTTTCCTGTGTGTCTTTAGGTTTTCAATCATTTGAGGAACTGTAGGAAGATTAC
TGGGGTGGAGAGAGAAGCCATTTTTGATCAATTAATTAAGTGACTGAGAAAAAAAAGTGC
attatttccccc
>NODE_472_length_542_cov_7.492620
GTGAAGACAGATTGCCAGAGATGGGTGATTTACAGATATTGTTTTTTTCCTGTTCCCCAC
ACATCCTTCGTTTTCTTGCTTTGAATTCAGCCTCAGTTGTCTGTCTTACCTCTTTCCATC
CTTCTATCCCTTGACAACATGAGCTGCCACTCTGTGTTACTGTCACATGAGCGAGTGCCA
GCCCCCACATCACAGCAGCCTTTGATTGGCCAGGCCTTTCCAGGTCGGTGAGCTGCTGCC
TGATAATAACCTTGTTTGATTGCTGGAGCAGAGATGTAATTGATTGATCTGCTCACCCTG
TCTGGGGCTCGGCTTCTGAAGTAGCCTTGTGTGTGTGGGTGTGTGTATTGAAGTGGGGGG
TCGGTTGATTGTTGAGCGGAGCTCCAGATAAGCATACATGTACACACATACCTCGACTCA
CGATGCAGATCACACACACAGACATTTACTGACACACTTTTGTTATTGTGGAATATAGTG
TGCAGCTGCTACCAGAGGTGTACAAAAGAGGGAGAATGTGGAGGGAGTTTGTTTTTTAAA
CTCTTCCCGGCACATCTGCCCTGTGTACCTCTCTAAACAAACCCTACCAACCAATCAACA
AGCCATTAAAcctcattaaaattctccaactccctctgaagggattgtttgtgatttcct
aattggtggttacataagttagtcca
>NODE_473_length_741_cov_7.052631
CTGCATGCAACATAAAGTGCAAACATACTGCAGAGGCACAGATCTCAGTACAGCAAGCAG
GAGAAGGATGATTTATAGCCACAAAGGTGTCACTTAGATGTTTATGTGCTCTAGGTTTTC
AAGTCAAAGCAAAGAAAGTCACAGTGGCGCATTTCTTATCCAACGACCAGTCGCTGTTTG
TCTGGGTCTAAATGTCCAAAGTGCTTTAACAAAGTGAAGACAGACCACAGCAAAAAGTTT
ACCATTCTATTTTTAACTCCCATATAGCAATTTCCTGGTTTTGTGGCGGCAGTGATCTGT
CATGTGGCTGGGAGGTTGTGCTGTTTGCACTGATATCAATTAAAAGTGGATTAACGGGTA
CATAATGACCTTTAGCAGTAAATTGTGTGTAATGTTGCAAGGCAGGATACAGTATATTCC
CCAGATGTCACACCAGGCCCCTGACGTATGATGGAGCAGATGTCTTAGCCAGTCCAAATG
GCCCTCTAAGACACAAACACACACACAGACACGCGCGCACACACACACACACACACACAC
ATATACACACAGGCTCAGGCTGACACGCATGCATAAACATGTGTTCACACACATTCCAAA
TGGTGACACACACGTACATAAACACAAGGAGATGCAGAAATGCGCATGTCGTCTGTCTCA
CTTGCTCCAAATATTTAAATGCTTAATTTTAATGGAAAACTGTCATGAACTGATCACCCT
CGGAGGGCATTTTTATTTCTTTTCAGTTTGCCTTACTCTGTAAACATCAAAGGACAGTGT
CAAACGTACAGTCGTctgtgcttttcattctcattttagatatggagatagtacattaat
ctttattttccccacatgaacattaacaacctcttataaggaaag
>NODE_474_length_146_cov_2.801370
TTCAAAAGTCAAAACATGTTTGTAAACATTGCATCCTAAGTCAAAACATGTTTGTAAACA
TTGTCCTTTGAAATCAAAACATGTTTGTAAACATTGCCTTCAAAAGTCAAAACATGTTTG
TAAACATTGCCTTTTAAGTCAAAACGTGTTTGTAAACATTGTCCTTTAAAGTCAAAACAT
GTTTGTAAACATTGTCATTGAAACTCTGCAGGAGTGCTGTTTTTATGCTCTCAAACAGCG
TTTCATGCGCTGAAAATGCCACTTTGGCCAAACGGTGTCTCCTCTCAGTA
>NODE_475_length_310_cov_1.854839
AACACACAACTGCCCCAAAAGGTGCACTGTGTGTATTACTGTCAACAGTGAGCTTCAACA
GACTTTTTTTTTTATAATGTGGCCTAGATCGGTGCCCCACTTCAACAACAGACCAAGGGG
AAACACAGGGTCCAGTGTAGTGGACACAGGTGTGTCCTTGTCCACCCACACTTCCTCCAT
TAACAGCACTCCTTTGGGGCGGCTCATTTCCTGTTGGGGCAGGAAGTGGGATGGAGGGCA
GGGCAGCGAGCGAGCGGGGGTGATGATGATGTCAGAGCAGGAAATAAAGACAGGATTGTT
GGAGGGGAAGCACAGCAAATGAGCAAGAGCTAGATACATGTGTACAGTGCATGAGGTACT
GTAAGTCCACAATCTGTGACTTCAGCATGACACATCGAGTGAACGGCCATAATTATGAAC
ACTGAGTTATTATCCCTTTTCAGACATGTGATAt
>NODE_476_length_297_cov_1.360269
CAAACTTATACAGCAATGGTTAGTTACAATGGAGGTGAGGAAATCATTTTTAAAAGGAAG
AGACCTCCAGCAGAGTCAGGCTCAGGTAGGGCAGACTTCTGCCTTGACTGTTTAGGGCGA
GGGTAAACGGGCCAAGGAAAAGAATCACAGAGAGAAACAGACAACAAACAATAGAAAAAC
AAACACTTGGCAGCTTGGTGAGGCCAGCGACTGCTGATCAGAAATGTGCAGCTCCAGAGC
CAGAAATACCTGCAGGGAGAAAGACAACAGAAGAGACAAAACACGGACTAcaggattaag
aaaagacagcgtggaacagtgttattaagggcacaaatggagtgaaacgtagaatagtac
cagaatatgtggttgtttatgagcagatgtagcccctgagacttttttgccatgctaact
ctatggatgttggtgtgtcgt
>NODE_481_length_483_cov_8.939959
TGGAGGGGAATGCCAACAATTACTGTGATGTTGAGAAGAGTCAGCACAGCTGCTTCATCT
CCAGGAACTAATCTTGTGTTTCTCACCCACAAAAGATCTCCTACAGTACAAAACAGCAAT
TTAACTGAGAACACGCAGCTTCTGTATTGTAAAGATGATGGTTATTGACATGCGCTTATG
TTAATTGTCCTTCTTTTTCCTCTTCCACAGCTTTTCTGAAACACTGGGGTTGTTGGTGTG
GCCAAATTTTCCCTGGATTTGACTGGTAAATTCAGAAGACTGAAGCCCAGGCTCACAGTC
TACCTTTCACGGAGGCCCAGCCGTGAGAGGACTGAGGAAGGCACGTGGCGGATCATGACG
GCCGACAAAGAGAAGGAACGGGAGAAAGAGCGGGACAGGGACAGAGACAGGGACCGGGAC
AAAAGAGAGGCCGGTAAGTCCCGTCGGCAGGACGGGGACCGGGGAGATCGTGAAAGTGAG
AGCTCCAGGCCCCGACGCAGCTGCACGCTGGAGGGCGGAGCCAAGAACTATGCAGAGAGC
GAGCACAGCGAGGACGAGGACAACGACAATGGCAGCACTGGTGGAGGCAGCGGCACGGCC
GAGgaggccggcaagaagggcaaaaag
>NODE_482_length_659_cov_7.125948
CTGACACCTGTCAGTGGGATGATAAATGACTCCATTTTCTGCCTGTGCTGCCTTCTGCCA
CTGGCGGCAGTGGCCATTTATCATCATCCGCTGTCAGCCGTGGAAAGCAGCAGTGACAGT
GCGAGTCAGCAAACATTTAGCACACGCAGCCGCACTACACGGGGAAATTATTATTGTCAG
AATAATAATGGTTTAGCATAATTTATTACAGGTCCACCAAATAAGCAGGGGCTAGATGTT
ATTAGACAGATGGATGGGAAGGCTTGGCAGACATCCACTGAGGCTCAGGCAGGCAAAGGC
CCTCAACGTGAACGTGACGAGGAGGAAGGGGTGGAGGTGGGGGTGTGTGAAATAAACGGG
AGGTATGGTGGGGGGGCATCCTCCAAACCAATCAGAAAGCTGGCAGTTCAATTACAAAGA
AATAAAGGGACATTCATCATTCAATTAGGCACCTGTCAGGGCTCACAAAGGAAGAAAACT
TCTAACCTGGTACTCCAGGGAGAAGATGCTCAGAAGAGTGGACTGCGAGTGACTGGAACA
AATAAAAGAAGGACAAAGTTAATTACCAGAGTGCATTGCACAGAGACAAAGGGAGAGGGG
AGCTTCAAAGCTGGGGCCAGCTGCCCTGTAATCTAAAAGAACATGAAAACAAGTGTGGCA
AAGTTGTTCCAGATGAACACCTCTGACAAAGGATTCCTGCCACGATGGTGTGGGGGAAGA
AGAAAGGAGGAGGTTGTGTGTGGTATGAGAGATGAGAAAAATATAGCCTGTTTTTTCCCC
CTTtttcagtcatttatagatag
>NODE_483_length_480_cov_12.545834
CCGAGCTTTGCAGTGATGATCAAAAGGCCAAAATAGCGTGTGATTGGAAAGAAACTTAAT
TGCCTTTCAAACCTCTGTGGCACGTTCTATTTATTAATCTGAAAATGGTTCCAAATCTTG
GGGATAATGAAAATCTCTTTTATAAATATGTATGCAGTGAAGTCACAACATAATAGGGGC
CTGGTGAAAAACAGGAGGCAGCAAGGCGGCTGAAGGATGAGGCGCAGGCCCTGCAGAAAA
GAATGTTCCCCCAGCAGAAATTGGTTTAATTAATAGGACATTTTACATAATGATTACAGT
GTAATTGCACCGACTAGCAGAGTGTCATTAAATATATCCTTGCTCCTTTACAACACCCTC
CAGCTAAAAATAATGAGTTACATTGGAAATCACTATGCAACAGGTTCATAAATAACATTT
AAGCCCATACAAGGCAAGTACTTATAAATAATAAATATTTGCCTTTTGTAATTGAAGAAA
AAATGACTGCCTCTTTTTTTCCGCCACTGCACGCTGCTTTGTCCTGTTGTAGCCGTGCAA
AGGAGATTTTTCCCATTTTTCCCCTCTTGTAAGTGCTGAATAATTTATTTGCTGGCTAAT
AGTCAACActgtcaacacccggtg
>NODE_484_length_555_cov_9.138739
GTTCACCATCTATTAGAATAACATGACAGGCACAAATAAACCGTATTATACATTTTGTTA
CCCTTGCAGCCAACTCAAATTACATTTTGAATGTCGTCCACTCAATCTCCTCTCGTCTTT
TGTGCTGTCTTTGATATAAATAGACAGACATTCAGGGGTCTAAAGAGTGGAAGTTAGAAG
AATAAAAAAGGAAGAGGAAATTTAGATATTTTTAAATGATGTCCTACATTTTGTCAGCTA
AAATCAGGATATTGCCTGAGCGGGGAGAAGCCATGTTCTTCAGTTGTCAAAAGGCAGTAA
GTAATGATTAAAATAGCAGTGTGAAACGCGGGGAGATTAAAGTGATGCTAATGATAAGTG
AGAGAAGAAAAGGGCAAGCTATATTTTAATTCCTGGGAGAATGGTTAATGACTTCTATTG
CCTGAGATTAAACTAAACCTGTCTCATCAGCTTTTTCTGCTCGCTGAGGAAAAAAAGCCC
TCTGCACTTTAATTTATTAAACTCTTTTAAGGAAGCACATTGATCTACATAGGTTAAACT
TTCAAAATTTGGGCAAAAAGACGCCCCATAAAGCTGTCATGCAGGGCAAAGCTGTTGAGT
TGCTCAAGGCACACTATAAAGAATTCATTATCTCCAAACTGCCACATTTAATCAGAAAAT
ATCAATTATTTAAAAGGGGAGGTTTGCTCCtgtttagag
>NODE_485_length_651_cov_10.161290
CTGACCAATACATCACATGTCCCGGGCTACGACTATTTAATGTAGAATCTCCAAAACTCA
CAAATGCAGTGTGACCAAATGTTCCAGAGATGTACCAGTATACTAAACAGGCTATATATC
TCGCTCTGCTCTCCAAACAGAAATAGATTTCACTGAATTGTTTGATAAATTTGGTCTAGG
TTTTCCAGCCATCCTTATTGGAGCTTCTACTGTTTTTCTGGCTGTTGGTGGCCTAAGCCC
TAATCACCCTCTGTTCCCTCAGAGGCCATAAATTACTCCGATGAGATGGTGCTTTGTGTT
CCTACTGCTGGGGAGCGGGGCGAATTCACAGCGCCATATTTTGACAACCCGTACTTTAAA
TCATTGTTTTATGACAGATGGGAAAACTTCTGCACTTTCACCGGCCTGATTTATGTTCAT
TTGGGTCTGGAGGACACTATAATTTGCAAGTAATGTGAAAACAGATGGATAGAGAGATAC
CAAAGGGTAAGACTGACCTATACATTCTCAGTGCAGCTTGCAAATGGCATCCATATGCCG
CGAGAACTCTTCCAGTTACATCTCCATTACCCTTTGTGTGTGTTCGTGTGTGTGCCTGCG
CGTGTGCGTCTGTGCATATGTTTGTATGTTTGGCTGATGCATGTTTGTTCTGTTGAGAAA
AAAAAAAAAGCTGAAGGAAAATGGGGAAGAAGCCTGTGAAAATTTAGTACTGAAGCAGAT
TTTTTTTGAAGGGAGTTGGCTATTCTACCAAATCATCCAGAGCATTTATCAACAGCAGTG
TCATAGTATAGTATg
>NODE_486_length_438_cov_5.372146
CAGCCCGCCCGTCTCCCTTCCTCCATCCTCCTCCTCCTCCTCCATCCCTCCGTCCTCCCT
GTCCCTCTCCGGCGCCTCCTCCACCTCCAACCCGCTGCTCCACTCCCAGTCTCTAGCCGG
TAGCTCCCACCTCCTGCCCAGCGCCATGCAGCAGCACATGGACCTACAGAGCGACGCCCT
CAAGTCGCTGGACCCCCACTACAACTTCAACCACCCGTTCTCCATCACCAACCTCATGTC
CAACGAGCAGAAGATGGACCTCAAGTCCTACCAGGACCAGGTCATGGCCTACAACAGCTA
CACCAGCGGCTCCCCTATGGGGCCCAAGCAGATCTACGACAGCCCGGGTCCGGCCGCGAT
GGACTCCGGCGCTTACTACCAAACTCTGTACAGCCGCTCGGTGCTCAACGCCTCCTAACG
TGGACGCCCGTCCGCAGAGGTGAGCTTCAAGATGGAGACTTGCGTTCCTAAAATGGACAC
CCAACCTCTCTCGCTATCTTCCTCTTTCTTTCCCTCTCTGGCTCGCGTCCAGCAGGCCGC
GAAAGACActcgcatctaaaatggctgctgcgtttgagggac
>NODE_487_length_573_cov_4.966841
AGCATCAGTTTCTATGTTTTTGTGGATGTTATGTAGCATTGCTCAAAAAGAAAACAGCAT
CCTATCAGGGTGAACAACGCTTTATTTAATAAAAGCCAAATATCAACATCAAATATTTGC
TCTGTTGTTGAGCACGGGAAAAAACATAATTTGTCTCATTTTGCACGGATACATAACAAT
GAATCCGATTCAGATTTTAACACTCCCTCAACATCCATCTCTCCGGTGATCTATCCATTC
GCTTGCCTATCCTTGTCCATCTAGCCCGGGGCTATAGAAGCCTAATTGTTTACCAAAGGG
TTGCGGCTCATTTGCTCCTGGAGATTGGGCCTAATTAACACTAACTTGTCTGAACACCAA
GGAGCGCTGTCCACTCCACTTTAATCTAATCTGTACTCTTTCAAAAAATAATGAGATCAT
TTACACCTCATTAACGAGCAATGTAATGTCTGGGCATTAATCATAATGATTGCTTATCAT
TTCACTTTGCAATATTATCTCCTCTAATGAAACTGTTCACACAACTGCCAAGAGGGCCTT
AATTGGTCGTGTGAAATCACAGAGCACCCGGCAGCTTGCAGCGACGTGTGTGAAGTTCTA
ATTTGCATGGGTGGGTTGTGGGAGGTGGGGTGGGGGATTTGGGGGGGTGGGTGGGCACGA
GAGGATGGCATCACTTAGGAACACACACATATACATGCACAAAGATACGCAAGGTAa
>NODE_488_length_328_cov_6.350610
CTCACTTTTTATTTACACTGTCTTTATTGCCAGAATATTGCTTTTAATTGCTGTCCTGGA
TTTCCTGCTGCAGTATAGGACGAGTCTGAGACGATTACTCAAAGTAATGGAGCATAATGA
TGTCTCGGAATGGCCCCTGAAGCTCAGGTCAGGGGTTGGACAATGTGAACATTCAGCTAC
TTAGCTTCCTTTGCAACTTTGTGACAAAATCTGTTTGCCCAACACCAATTAAGATGCCTC
TCCATGCGCTCTGGTCAATGGGTTTGACGGAGGGGGTCGTCCAACGAGTTGACATGTCCC
TGAGCACGAACAAGCTGGCCTGTGTCCTCGCCTCAATAATTGGTGTCCCTTGCAACGTGC
CGCTTCCCAGGGCTGTCCTTTGTGTCCCCATGGCAGTCCTAAATGAGGGGAGTCAGGGCT
TTAATGGGACTCCTGTTAGTTTTAAACAAACACAGGGCGACCCCCTACtgtt
>NODE_490_length_351_cov_9.632479
TATTCATCGCTGGCAATTTATGGATTCATTTATCACCCACATCTTATTTGTTCCTTTAAT
CGACCCTGGGGGTCTGACTATGGCCTTGGCTGGCCACCAGTGCTGGAGCTTTATTCCTCT
TCACACAGGCCTAGTGTTAACGCCGCTGGCCAAGTTCACAGATTTGACTGACTGTGGACT
TAATGCTGCTTGCCTTGTTTTCAGCACTTGTCCCTCCAGATTTGCCACCCTGGCTGCACA
ATTTCCTCCAATTCTAATTATTCATCAGCTCGTTATGCCTGTGCCTGGGCGCCTCCCCTA
ATTAGAGGTGACGCGGGTTTGGTCCCAGGCTAGCCCCAAGTGAGGGAACCAGTTCAGAAC
CAGTCCACGGCGTGTGCTCATGGAGGACTGGGTAACTGCCAGCCTCTCCAAGTGCATGGG
GGGGGGAAGGAAGGGCCTGTCTTGACAGTGTGATGTGACGTGCCTTCACacagttcctct
ccctcacacaacaca
>NODE_491_length_647_cov_10.503864
CTAACTTCCCACTTTTACACTGACAAATTTTCAAATTGGAATCAAGTCACCACACCCTCC
CTTTCCCTCTCCACCCCCAGGTCTTTGTTCTGTACTGCAGAAAATCAGAGACAGCCAGAG
AGAGAGAGATGGAGGATGGAAAGAGAAAGATGAAGTGAGAGAGAGGGGAAAAATGTCTCT
TCAAACAGAACTTGCCACCTTATTCTTCTCAAGGGGCAACAGCTTGAAATTAAAACTAAA
TTTGAAATTAATGAAGCACATTCTGGCGGTGGCATTCGTTTCTGAAGTAATAAATTACTT
GTATCAACCTCGGAGACAGCGGTTCCTGTCTGTCAATTAATATGTCTTACGCTTCTTCTG
CAGACTCTAATGCATTCCCTAACAGACACACTCGCCATTTAAATTAAGCATGCATTTTCA
CTCATTACACTGCTCAGCCCTCGCCTCCTCGTAAATAAAAAAAATGTATGTACGTTTCCC
TGCGACAAATCTCTCTCCGCAAAACCCATTTGCTTCAATTACCAAAGATTAGAAAAAAGT
TTAGAGTTATTATTTACAGTTTAGCTTCAGGGAGAGGGCTTGAGGCTTTCAATTTATATT
CAAATCCCTCTAGTTTAAGAATAATACAATGGAAATCATACAGAGAAAAGATGCATCAAG
ACAAATCAcaatcgtacccctccgtacatctatggatgttttcttttgttaataagtcca
tcaaagagataaaacaacatcagatgagatatgctttatgctcatactttataagtaagg
cttggcttctg
>NODE_492_length_453_cov_11.843267
GAGAACAGAAACACAACAGATAAGCTCTGGTTATTTTATTTATTTTTTTAATCACTGCTA
GAGAAAGTCGTAAAAGTCAGTCTTTTGTGTACTGATGTGAAGTTAATCTGATTTTAATTT
AATTATACGAGTTAGTTGCGGAGGGCACAGGCATTGGGGTGTTTGTTGTAAGAATGTTCT
GACATTGGCGCAGGTATGGGGCAGCTAGCATGTTAATTAATGATGAAGATCCTGACAATA
TGCAGAGGCATGACAGCGTTAAGCCAGTCGGCTGCTGCTTCCTTTGCATATTAATAGATC
CTTCATTATTATTTAATATGACAGCTGCTCCAAGGGCTACCATCAGACCTTGTCTCTGTT
ATTTGCTGTTTTGTGCTCCCCATGTGACAGTGCCATGCTATTCTCTATTTGTTGAAATGT
TCCCTTTTCTGTTCTCTCACTGGTGTGGCTCTCTACATGCGACCGTGATGTGCTGTTTGT
TTTGTGCTCAGGAGGATTCTGACTTGCCAGTGCGTCTATATGAGAAAAGTGTCTGAATCT
AAAGGTGACTTTGAAAGAATATATGAGGCTGGATTGTTTTGTTTGCATAGTAAtgaa
>NODE_493_length_710_cov_5.740845
AAGGTTCCACTAAAACTCTCTCTTTTTTTTGGCACTAAAACCTCTCTCCAACTTCAATAA
GCCGTGCGAACGAGACAAGCGCGTATGTACAGATGTAAACAGCGAAAAACCGCCGGTGTG
AAATATGCGGCGAATGAAAGAGAAAGAAGGGTAAAGATGGAGGCGTGCATGTGGCTGGAA
GGCTGCAGTGTGCCACCGGGGTGCTGTGAGGCAGGGCCTGTTAAAGGAGAGCTCCAGACC
AAGGTGTTCTATAGCTCGGGGGCTAACGGTGATAAATGAGTCCCTTAATGTCGGCAAACA
CTTTATCTCTGCTTCATCTGTTTTCATTAGGCAGGGCCAACCTTTGGCTGGGCGAGAACG
TGCTGTAACTTTCATTACTACAACACAGAAAGGAGAGGCACGGAGACCTCCCATCGGTCT
AATAAAAGCACCAGCTAGACACCATGACAGATCCTATTCCTTATTATTATGATGGCATGC
CACCGTTATGAATTAGAGAATGCCATGTCCCTCAAAGATGATCAGTGCTTTTCTTTAACT
CGTGTCACCGTCTTTCAGCTGAAGGATACCTGCTCTTTCTGCTGTTCCTATCGGTCAGAA
CCAAACTTCTGATCCTTCTCACCTCTTCCTTTCTTATTATTTCCCCCTGATAGAATCACT
GAATGGGAACCGAAGCCTGTGCATTCATTAGCAGACGGTGATGGAGGCGTTTAAGGCGTG
TTTTATTGCTGCTGAGAAAACAGTTTCACCACAAAGTTGTAATTGAAAatgttaaataga
tttttggctgaaatataatatataactatgattaactacattcattgcatgtatcgtcat
catttactgcgttt
>NODE_494_length_382_cov_9.070681
AGATAGAGAGAGAGAGAGAGAGAGAGGGAGAGAGAGAGCGAGGGAGGGAGAGAGAGAAAG
AGAGAGAGAGAGAGATTTGTGCCCACAATGGCGACTGTAGGTATGCTAAATACCTCTGGT
TCCTTATCCGGGAACTACCTCTTACTCTGCTATTGGGCCACTGGGTCACGTGGTAAAAGT
AACTTTACAGGGCTGCTCGCAAGTAGGAGGGCTTTATGGAGCAGAAAAACGACAAAGCTA
GAAAAATTATTTTCCACTCCAGAAATTAATGATCATGAGCTCGTATTTGATGGAGTCTAA
CTACATTGATCCGAAATTTCCTCCATGCGAGGAATATTCGCAAAATAACTACATCCCTGA
GCATAGTCCAGAATATTACAGCCGCGCAAGGGACTCTGGCTACCAGCATCACCACCAGGA
GTTATATCCTCCGCGGGCGAGCTACCAAGAGCGCCAGTATAACTGTGCAAGCATCCCCGA
ACCTGACACGCCACGgggacatggaataccccattctgcgcaccta
>NODE_496_length_302_cov_2.923841
TGAATTATATCACACAAAGTCACTTGAAACAACATTTGCCTTCATATTTATCACATTTGA
CCACATTGTGAACTCAAAACATGTTTGGAAACATTGTCTTTGAAACACTGCAGGATTGCT
GTTTTCATACTCTGAAAACAGCTTTTCATGCGATGAAGAGGCCTCTTTTGCCACATAGTG
TGTTCATTCAATTATATCACACAAAGTCTCTTGAAACAACTTTTGCCTTCACATTTATCA
TATTTGAACACATTGTGACGTCAAAACATGTTTGGAAACATTGTCTTTAAAAAACTGCAG
TATTTCATGCTCTGAAACAGCTTTTCATGCCCTGAAAAGGCCTCTTTTGCCACATAGTGG
TTCACTGAATTATATCACACAAAGTCACTTGAAACAACTTTTGCCTTCATATTTATCATA
TGTGAACACATTATAACATGAAAACc
>NODE_497_length_296_cov_2.824324
AGCAGCGTCTCTTACAATGACAACACAGAGGTACCACGAAAGTCCCGCAAGCGAACCCCT
CGCCAAAGGCCTGGTCCAAAGACCGTGCCTGCAGAGGAAGCCAGCATGGATGTGTTTGAT
GCAGACAGTGCCAAAGGTCCACACTTTGTCCTTTCACAGCTTGGGCCTGACAGCAAGACA
GGAGCTAAAGGAAGGTTTGTAGTTAGTTTTAATACTTTAACTGATATTGAACTGTTAGAT
TATGATGACCAGAACTTATCTGCATCTGGCCCTGGCACACTTCTTGAAACTGCCAAAAGA
AAAATCTTTAATTATGTACAGATGGATCTGCAGAGAATTTCTTATTGTTCTTCGCTTATT
TTACTTTTTCCTATAATTTATCACCAAATAATCAACATTATTGACTCAAAGATTGGTAAT
TCAAATTATTTAATAGTCCa
>NODE_498_length_584_cov_13.714041
CTCCAGTGTTTGATTGAAGCCACTAATACACATTTGATAGCACAAAGTCCTCTGAGAAAG
ACAACCGCTGATCCAGTGTTTAAATTTTTGGCTCGCTGTCAGATGTTGTCCTTAACCACT
GACGTGAGTCTTGAAATTCTATTGCAGACGTCGACTGCATATTTGCATTTTAGAAGTTCG
TCTGTGTGCGGTAGAAAATCTAGAACAATTGTTGGCCTGTCACTTCAGCTTTATCTTAAA
AAACTTACAAAGGTTTTCCTCCTTGCCATACACGGCTGCTTGGGTAATGCTGCCTCCTGT
GTCTGCAGACGTATTTTTCTAAAGGTGTGTGTGGCACATCTGTGCAGCTATTGTTTATTC
ATGGAGTAAACCCTTTGAAATGTGTTAAGATACTTCCCACTCATTATAAAAATCCTGCCA
CCCATGGATTAGGACTTTGATGTCACCAATCCTGCTTCAAAGGCTTCTTTCACTGCTATT
AATCACAGTTTAGCCTCTGAAGATATAGCCAGAGAAAACATTTGGACATCTTGTGCAGAA
ACTTTGAAATGTTCAGACTGTCTTGCATATGCTATGTTCATATACTTTCCGCTGTGTGTG
GGGCTGTTGGACTGCTGTGCACGCAGCTGCACTCTTGAGTCCATGGGATTCAGCTCAGAT
TTAGGCTCCTTCTGAACTGTCTTTTATACTGCTGTATGAACACTAACACATTAGTGCAAT
GTTCACTt
>NODE_499_length_388_cov_4.407217
AAAACTACAGTACAACAGAAACAAACAGCTGCAAATGAGATTCTATGTTTAGGAAAGTCA
AGTAACCTGTGAAACATAGAAAGTGCTCCACAGCTTAAAATCCTAAAACAAAAACCAGAA
TTTATCTAAAGTCCCTCTAAAAATCTTCAACATTCTTGCATTCCACCCTGCTATTTCAGC
TAGAGCGGAGAGCATTCTAGCAAGGCATCATCATCAGGCACTCCCATGTCATGTAAATGC
TCTATGCTTTAATACTCATATGGAGAAGGGTTACGATAGAGTAGTGGCAGTGAGTACATC
TCTCTTGCAGGACGTCCCCACTCCGACAGATCAGGTGCCCTTCCTCGTCGTCCCTCACAC
TCAGTGCCCGCGTCCGGCTGTCGCTCCGCTGTTTTCGCACCCAAACCGCCATCAGCAGGT
CACAACACGACCGAAGGGGACAGGGGGGTTTCAGGGGCAGCCGCAGCCATGGCGTCGGGC
GGCACAGGTAGATGAGGAGGGAGGAGGAGGGTGGTgttggttgtagttgatg
>NODE_500_length_336_cov_3.639881
CCCACAAGGCCTTACAACCAAGGAGGATCAGCAGGAAACCAACTCCATCCACAATTACAA
AATGTCGCACCATCTACTGGGGAAGGTATACTCCAGCACCCTCCTTCTCTTTCTTTTCAT
CTTTCCTCTTCTTCTCCACAGAACTGCATAATCACAGAGGATCAGCAGGGAAACCAATTC
CATCCACAACTAGCGGCTGTTGCACCATCTACTGGAGGATCGGTACCCTGGCACCCTCCT
CCCTCCTCAGTTTCCCGTCCCTCCTCTACTCCACAGAACTGCACAGAAGTTCAACAGGTG
AATCTTCTCCTCCCTTCAGCACCAGGAGAAACTGCCCAAAGGGAAACTACCACCAAAGAC
ACAGTGCATGCTGTCATCCCTCTTCGGGGGATGTCTTGTGGTCCTGCAAATAAAGAAAGA
CAGTGTACAGTAACAGCAGACATACACAGTTATACAAACAACACAAACATTAtttctcca
>NODE_501_length_371_cov_7.253369
TTCCTCCACCTGTCACAACATGTGTGCACCCCGACACCCACCGCCCTCCTCTTCTTCCTC
CTCCTCCTCCACCCCCTCCCTCCCTCCATCCCTCCCGCCTTCCCCTTGCCTCCCCTGCTG
CCAGTTTTTAACTACACTCCACTCTGGCCTCTGCTCTACTTGTTACAGCCCCAACACGAG
TGCAAACAATCAAAGTCTTTGGGAACGCTAAAATATGCATGGCTATCCGTGACAGACAGA
TAAAGCAGGGCAATTAGCCACGTAATCCTAGAGCATCGTACGGAATAGTCCGCCTCAGCT
GTCCTCCCTCCCCTCCTTCCCTTTACTCTCTTGGTCTCCATTAGTTAAATGTACTCTGTG
TGTCGGCTCCCCATCAAATCAAGTAACACTTCCCCTAATTGGCTTATAAATAATACAGCA
GGGCCTGCATTATAATTTCATCAGTGGTAAACATTGCGGGGGCAGTTGGTAAAGAACCTA
TCCCTCATTAATTTCTTAATTTGGGTAGATGGAAc
>NODE_502_length_370_cov_5.910811
AAGAAGTACAGGAGAAAAACAAAAGCGGTTTACCAATAGCAGCAGCCTCTGTAAATAGAA
AACACCACTGTTTTTTAATATTTAATAGGAGTTTAATGTAAAAGTTGCAACCCTGCAGCT
GAAATTTGATCTTTACTACAAAAAAGTGCCGTAAAACAATCAATAATTCCCCATTAGTAT
CTGCCCTCGCTATTGACGAAACAGAGACAAACCTTTGGAGCAGACGAAACACCAGCTGAC
GTTGACGTGACTGTGGTGGCTGTAGCCCTTCTTGGCGTGGAAGTGGTTGGTGCAGATGAT
GGCGGTGTTGGTGATCATCTCGCTTCCCGCAGCCACGCACTGGTCGCCGACGTGATACGC
CACCGGGCAGCGCAGGCAACGCATCAACCTCCCTGCAGCACAGAGCGAAGGGGAAGGAGA
CAAGATTACACAAACAAAACTGACAGACGGAGCTGCAAGTTCAGTGTTTGGGCAACAAAA
TGGCAGAAAATGGTGAAAAATGTCGAtcagtgtg
>NODE_503_length_570_cov_12.700000
CAGGACACTCCACAGAGAAGTGGGCAAAAACGATTTACTCTCCAGCAGTAAACGAGGAAA
ACGTAGGAAAAACAACAACAACAACAACAACAACAGCGAAAGAAATGAAGTTTTTTTAGC
CCACAGATGCTCAACATAAACTCTCTCGACATTTTCACACTCAGCCCTAAAGCCATCCAG
CGACGCTCCATAAATACACAATCGTTATAAAAACTTCAAATTTACCTCCTCTTACCTCTT
TTAAATTCCCCCAAAAAGCATAAAGTATAATAAGCCAGTGAAAGAGAAGACACATAAAAA
TGTAGACTCGTGGTACCTTTGGTATAAAGCATTCCGTTTTCCTTCTTTTCTGTCTTTCTC
TTGCTCAGTAGCGATCCGATAATAGCATATGGAAAGTGTTTTCAAAATGCCCAGATTTGG
CACATTGTCATTGAAAAGAGAGGAGCGCAGTGATGCGGTGCTACAACAGGGGAAATGAGT
TGCGGATTGGACGCAGCCCGCCTCGGTGCGGACTTATCCCACTTTAATTTAATATTCCGC
AATCACACACACTAGTGATGGCATATAATTCAAGGAGAAATTCAGAGGGAAGGAAATGCT
TTTGTGTGTGTGTGTGTGTGTGTGTGTGTGTGTGTGTGTGCGTGTTTTTTTTACACCACT
TTATTTGATTAAGGAGAGAGGCAGTACAATAttgtcttttttcctctgtttccc
>NODE_504_length_519_cov_3.387283
CAGCCCGTGACAAACAGGGCACCAGCACAAGCGGGAATTGTGGCGGTGGGAGGCCCCGGG
CAGTAAACGCTCAGGGGACATCGCTTCTCGGCCTTTTGGCTAAGATCAAGTGTAGTATCT
GTTCTTATCAGTTTAATATCTGATATGTCCTCGATATGAGGACTACATATTAAACGGATT
TTTAGCACTGGGAGCTGAAAGAGGGGCTTGCCCCGTTCGCTCCACGCATCGACCCGGCAC
TGCAGTGCCGCCGGGAACGGTGCACCCTCCTCTGGCCTTGTGCAATGAAAAAAACTCTAG
CATAAGCTGTCAGGCTGGGGCGTTTGAACCCACAGCTGTCAAACGTAGCAGGCGGCACGA
GCCGTTTCTGTGGCGTCGTCACAAGCTTGCACGGCTCATAGCTCATTTTTTGAAGAGACA
ATGGTAGAGAAGGGAGCACGCTGAGTTGTCAGCGATATTATGGTTTCACCTGAGGTGGCA
GTGCAAAAGCAGCTCTTTTTGGTGGCTCGTGGACATTCCAGCATCAGCACTGAGAAGACA
CAAGCACACATTTTGAGACAAGAGTGATTGGAGGCGGACAGACACTGGTTCTGACCAGTG
GACAAGATTCAAGTTGGACGGTTCATTCTCCACCTCCgaagcaccaacgtgagacgacgt
gac
>NODE_505_length_818_cov_10.761614
TTGATTAATTATTCAGATTCTTTTTTTTTACCTTGTCACCATTTGGCCCCTACTGTGCAT
TACCTCAAACTTCAGTACAAATGCAGAGAAAAACTTAGAAATTCTTGCTCAGCAACAGTC
CATTTGAGCACAGTTCAGTCAGGTTGCTCTCAGTAAACAAGGCATTTTCTAACTCGGCAC
CCAAGTCCATTATAAAGTCAGGGTGTCGTCAAGGAAGGAGGGGCGAGCCGAAATGAGGGA
GAGACACAAACGGAGCACCCAGATGCAGATTAGGCTGCAGAAGATGAGGGTGTAAAAGGG
ATTTAATGGTAGGATGGATTAGAGAAATCCTTGTAACAATGTTAAATAATTATGGTTCCA
GCCGAGATCAAAGCGCCATTGATTGAACCCCTCAAGCCTTCAGCACACAGAGTCTTGGAA
AGCAAAGATTGGTAAACTAGTGCTCAGACCACTCCGGCTGCTCCAGTTAAATTGGATTGG
AAATATTAGGATATAGATGAATCCTTCAGGAGGCTTTCGCAAAGCTTTTGTCACCGGAAA
TGTAGCTTGGGAACGGTATGAAAGGTTTGATAGTGTACTGTCTCGACAGAATCATAAGAC
GAGGGTGTCGCAGCTGTCTCCACTGATACCTAAGCGTTTTAAGTAGACTTATAGACACAC
TTGACTGTTATATCAGCAAACTGAAAACTTTCAGTGCAGGCTTTCATTCAAGGTTTTATT
TTTTTCCCCCTCCTTCGTCTTGTAATCAAGAAATTTGGACGTGCATCATGGCAATTCTCC
CGCAGAAAAGGAAGGTTTTATCTCGCTCCTCCAGGGGTTTATTCAAAGTCTTCTGACAAG
TCTCACAaaacatgaatgacattgagattgctgatactgatgatgaaagtccatcatcag
tttctctgtgagttctgggccctgagtgatgtaaaattaatttgcaatcaaagtgctatg
tg
>NODE_506_length_585_cov_5.524786
AAGTTATTAAACTGTCATTTTTTTCACAGGTATAATTACCACTTATTAAAACTTGTATCA
GGGAGTGTCGGCAGATGAGCAGTGAATATACAGAGCAGCATCTATGTGTGTATTCATTTC
AGGTTGTAAACAGTAGTCTCGGAGCACTGGGTTGTTATCGAGTTGTGGCCCCCGGCGTAG
GATTGATCCACTTCAGTCCAGCAGCAGGGGGGCGGGAGCTCTGGAGGGGCTCAGCAGGGC
TCCAAATCAATAAGGTTAATAGATGTGGGGGCCACGCAGTCAGAGGTGTGCAGCCTGGCA
TTTTCGGTGCCAATGAGGAAAATTCCTGATGACGAGGTGTCTCTTTTGGAGCCTGCATTA
ATGTCAGCCTGATTACCTGGAGCCTGGATGTCAGATACAGTGGGGTTAGTGGAGGCTTGT
TTCTTGGCCATTAACTGGAATTAGCTTTACAAGGAGACCCTTCAGATTGGAGACTTTAAC
TTGCCACCTCTTCATCCGCTGTCCATTGAGAACAAATTGCCAACCCCCTCCCTCTTTTCC
CTCCTGACTCTATTCTTTCACTCTGATTTCTATAATGCCAACAGTTTCATAATCACTTGA
TGAGTAATTTCCTCTCATTTGGGATTTGGAGAGAGAGGTTTCATTTAGAAGTTTctttct
tctttttttttctcccactctcatttttatggtatttctcacatcacgttttctttagag
cataattga
>NODE_507_length_532_cov_9.785714
GTTATCTAATAATTTCAAAGTGCCTTCTTTTCTCAGCAGAGAATCCTCTGCAGCACAAAA
TCAGGCAACGGCAGTCGTCCTAATACCTCCAGTACAGTACCTGCCTGTCTGCCTGGTCGC
AATCAGAACCCCCTCTGTGTGGAATGGAAGTGCCTCAGCCTTGGTAACGATTTTTCCCGT
GTTGACAAGTCACAACATGGAGATCTACAGCTCGGAGAGCAGCCCTTTGGCTACGCAGAG
CCCTGCTTGCACTGAGTAATAGCAATCTCACAGGAGTAGCAGGCTTTCAGCTGGCAGCAG
TTCATACGGAACAGCTCGCCGGTGCAGCTGGGAAAGACAGAGCAGAGTGGAGAGGGAGAG
AGGAGCTGGTGGTGGTAGCAGTGTGGAGATGGAGGGAGGGAGGAAGTGGAGAGGAAGAGC
TGTTAAGAGCTTTGGGCGGTTTCTCTGTTGTTGTACCACACAAGTGCATCCAGGCCCTGC
AGGACAAGCCTTTAACAGGCATGAGGGATGGAGAGCATGAGAGGAGAGGAGGAGGCGGCA
GTGGAGGAGGTGGTGGTCTGGGGAGCTGAAGCCGGCCAGTCGTGCCAGACGCCTGCTCTA
AACAGGGATGTGATTTATTGTTTGACTGTCTCACGtttcactcctagaaagaccctaaaa
ttacatcgttaagaga
>NODE_508_length_349_cov_1.171920
CCTATCTCTTCTCATTTTCCATTTTCTATTCTCACTTTCTTGTCTCATTTTTCTCTCCCT
CTCCTCTTCCTCTCCTAGACATTCTACTTTCTGCTTCCTCAATCTCTCCTCCCCTTACTC
TTCTTCTCAGTATCTTCTTCAGTCCTTTATGCTCCCCCTTTTTCCTCACCTTGACCTCCT
TGTCTCTTCTGCCTGCTCACACATCCTTACTCTCCCTTCTCTCCCTCGTCTTCTTCCTCG
TTCCTCCTCTTCTAGATGTTTCTCCTTCTATCTTCTGATCATCATTACCTCCTTGGTTCA
TGTCTTCTCTCCTCTCCCGTGACCTCTACCTTCTCCTTTCACACATTTCCTTCTTCCCAT
CTTCCTTCTTTCAACTCACCCATTTCCTCTTCTCTTTCTTTGTTGATTCTCCCCTTCTAT
TCTAGATGTTTCCGTTCCTGTTCCCCCTTCTCTCTCTCCTTCCTTCGGTCCATCTTCCCC
TGCCTCACTTTCt
>NODE_509_length_609_cov_12.101807
GACATCACTCTGTCTAATTGCTTCTGAAAAATCCATTTATTTCCTCAGACCAGCCGCTCT
ATAGAGAATCTGTTCAGTACAACTGATGGACAAACAGAGGGGAAGAATCATGGTGTCAGA
TGAACACTTCAGTGAAAACTTTTGGAAGTTAATATATATGATATTCCATTTTTGTCTCAG
GACAGACTTTCCCCCTCTCATCTAAGTGTATCCAGCGCAGGTTTAATGCATATTTCAGCA
AGCCCAAGCAGGGTGCCTTAGAATTACCACTTTACTTGTGGGCCCTGAGGCCTTGGAGCC
GACTTTGACATCAAGAGAATATGTTTGGGAAAAGGAATGTGCGGCAAGCTTTCACCTCCA
GGTATTTATCTTCTAAGGTGGGGTGGACTAGCGAAGGAGGTGGTGGGGTGGCGGGTGCAG
CCAGGCTATGTCATGGCAGGTCGAGAAGAAACAGACATGAACCTGTCTTAGTGCTGATCC
GTGTCCCTGCAGACTACTATGGTGCAGAGGTTGAGTGTGATGCAGCTCCTATGGCCACTT
GAAGGCAAGTTCAGCAGCTTCTGTCAGCAAAACATCCCAAATTGCTGCTCACAGAAGCAA
AATCTCTTAAGATAACCGGCATGCTGTTTGCAAACGCAGAGACAATGCAGGCTCATTGAG
TGCAATCCAAAAGGAACCACGTTATTTGACTTGGGATGAGTTGCTATGAAACACAAAata
catctacagtctttcaagtacaaaaaaagttca
>NODE_510_length_329_cov_5.112462
TTTAAGGAGGGATGAATGGAGAAACATTCTGTAAAGTGTTTATTTTGGGGGATGACCTTT
ATTAACCCATTTTCCAGGCAGGTTCCCCTGAGGTGATCTGGCTCAGTGCTAGATTAACCC
TCGCAGGCCCATGGTAGCCAGGCTGCTCCCTATCATAGAGTTTCAGGAAGCAGAGAATGA
CAGTAAAATTGGACTGGCAACATGTGTGCAAACCCCCACACACCACTTTTGAGACATGAG
CTACTCACCCACCCTTGACACACAAGTAGGGAGTTTGTGTTGATATTCCCAGTAGGCAAG
TCAGCAACAGGCTGGATGGTGAAGGTTAATATGTGAGAGGAACACAGAGAGAGAATGACA
TTAAAATGAAATACAGGGAACAGCGAGCACTTTTCAACTGCCTGCTCTTTTTCCTCTGCT
GGAAACAGTTGTCgtaaattactgaattgtctttaggcttttatcagctaaat
>NODE_511_length_452_cov_10.676991
CATTAAACTGTACTGCGCCGCAGACCCATACGTTTCTTTTTCTCCCCCCCTTTTCCCTTT
CTGCCTCTCGTCTTCTACCACCAATCTCCTCCCTTCTTCTTCTTTTTTAACCCCCAGAAA
GGCATTGTTTGAGTCAGGGCTTGATCAAAAAACTGTTGCCCGCCAACCACGGGGCTTTCT
GTAAATTCAATAAGGCCACCTTAAAGATTTTCCTAATTAATGGATGACATCTTTGGCTGG
AGGAGAGGCGAGGCATTCTGCTCCAGCTCGCTCTTTGTTCGCCTCCTAATTAACTTTCCT
AGGTCACTCAGGTCCCCGCAACCTGAGAGTGAAGAGCCCCCATTGAGGAGGGAGTTGTAA
ACTTACTTTTTTTGCCTCGGCACTTAAAAGGGGAAAGCAACTATAGGGAACAGAAAATAT
CCTATTTAAGTCCTTTGTGAGTGAACTGCTTGCACATGTTCCAATAAAGGAAGTCTTCTA
AATAAgctgccatgttgctctccgctccccctctttctcccttatcccacctctttcact
cccagctccacagaaaggttatgaatgatagctctgggttgaggggggtaaagggc
>NODE_512_length_306_cov_5.633987
CCCTAACCCTAACACTAACCCTAACCCTAATTCCGGAGCTTACGGTGAGGGCTGGCCCAT
ACAACGGGAGCCAAAAAAGTGTCCCTACAGACCTATACCAATCAACTCAGAGCGGTCTGA
AACGCGCTCTCAAAGGCCTTCTACGGGAACTTATGTCGGCCTCAGCACTATGACACTGGC
TGCGTTGTGCGCGTCCCATTGTCAGTGAATGGGAGAACGTTTTGGCCAATATCTCCGGAA
CCAGACGTGCTAGACACCTGGAAATGCCACCTGCCCCACCTAATTTGGCCATGCCGAAGA
CGCCGGTCTCAGTCCCGAGTCTCTACGACCTTCCCGTCCCGAGATACAGCAAAAAATCAC
AGGTTACTCCCACTTCCTGACGTCGTAGAGACTCGGGAGTGGGCTCAGTGCGATCGCGGC
GGCAGCAAATGGGGGGGTAGACACAAGTTT
>NODE_513_length_683_cov_7.689605
AGCTGACGCACCAAGCAAACACAACACACTGTGCAAATGGACTCGGCGAGCCCAAAACAG
CGGCACATTTAAGAAGCATAGTGGGAAAAATTCCACCAATCTGTTTTGCATTCGCAGCAC
CAACACTTAGACCAAAGGTTTTCACAGCTTTTGTTGGTTTTGTATTTTTTTCTCTCTCCT
TTGGAAGCAGAAGTCCTTTGATTCTCAAGTCTCTCTGTAAAAACATTAAAAAAGATAATC
CATTGGATCTAATTGACACAAAGCCCTCCTTCCCCCCTCCTCCCTTGCCTCTATCCTCCG
CCTATGGCCCTCATTTCTTCTGAGAAAGGCCAAGTGTTTTTGTCCTGTAAATACCACGGA
GCAGAGACAAAAAAGACGTCTTTAAAATGCAGTCTACAATCCATTACACATATTCCCCCT
GCATATCCATTCAGTAATTATTCATTAGAAAACATTTAACGTCACAGTGAATTTCACACT
AGGCAGTCGAAACACAATAGAGGAGATTTGGCCTATTTTGGGGTGAGGAGTTGGGGAGGG
GTTAGCTGTACAGAGGAAGGGTGAAGGCGAAGGAGGGGGGAGGAGGGGAGCAGTATTTGT
CTGATCTGAGAACCTCTGAAACGGGGCCGTCTTGAGACAACGGGGACAGACTAAATAGTG
CAGTAACGGTCTGTGCCCCGCTGCTTGCTGTGACACTCATTTAGTGTGCTTTAGTGTGCC
CCGAGGGCAAACAATAGAGGCTTGTTCTTAGCAATCCTGTGCTGTAATTTGGACTTCatt
actttgctcatacggggccccatggaaggatagaggaggctagtcag
>NODE_514_length_697_cov_8.593974
CCGACCATTACATTAGCTATCCAACATCTTACAATGTGAATGTTAAGAGTCTCTCCAACA
CATTTTGACGAGAAATCTATAGAGGTCGTCTTTCCTTGTCAGTGCTGATCAAACTGCACT
CTGATGCTGCCCCATCTTTATCTCCATCTCTAGCCAGTGGCATCTGTTCCAACCTGCCAG
ACAAGAGAAAGATAGAGAGAGGGAGGGATAGAGAGAACTTAATTTCTAGCAAATTAATTT
CCCATCCACGCCTCCAGAGCTTACTAGCTCGTTCGCTAGCTGCTGCGGCCGCTGCTGCGT
GTGTCTGCTGAGTCGGAGCCTCATGCATAATGCATCAGGTTTAATTGCAAACCCAGAAAC
TAATGACTTTGGACTGGTTAACAGCAGGGGAGCCATACATCTCGAGCAAACTGAATGAAA
AATCAGCTCAGAGGAGAGAAAAAAAGGAGCCTAGCCCCTAATTGATGAATAATTGAAGCG
GCGAGCTACAGGGCATAATTGTGACATTTTGTTTCAATCAATTTCCAAGTGGTGTGGGCG
AAAGTGCACTTAAAGGGAAAAGGCAGTGACAATGAATGAGAAAGAAAGAGAGAGATAGAG
CGAGCGGATGGTGGTGGAAATGGACGTTGTGTCTTCAGTCATCGCAGTGACATTTTCTGG
GGCAAAAGACTGGACTCGACAGAATGACTTTTCTCTCTATCTCGCTCTCACTTTGTAGGT
TTTCTGTCAAACTCCTGTAATGCCATTGTTAggtcactttgtcatcctggccaatgagtc
cgtattcttttaaaattatgtctattgttcattttcactctccttattcacttttaaaaa
g
>NODE_515_length_372_cov_5.798387
GAAACTTGTGTCTACCCCCCCATTTGCTGCCGCCGCGATCGCACTGAGCCCACTCCCGAG
TCTCTACGACGTCAGGAAGTGGGAGTAACCTGTGATTTTTTGCTGTATCTCGGGACGGGA
AGGTGGTAGAGACTCGGGACTGAGGCCGGCGTCTTCGGCATAGCCAAATTAGGTGGGGCA
GGTGGCATTTCCAGGTGTCTAGCACGTCTGGTTGCCGAGATATTGGCCAAAACGTTCTCC
CATTCACTGACAATGGGACGTGCATAACGCAGCCAGTGGTCATAGTGCTGAGGCCAAGAT
AAGTTCCCGTAGAAGGCCTTTGAGAGCGCGTTTCAGAGCGCTCTGAGTTGATTGGTATAG
GTCTGTAGTGAGACTTTTTTGGGTCCCGTTGTATGGGCCAACCCTAACCGTAAGGTCCGG
AATTAGGGTTAGGGTTAGGGTTTCGGCCTGGGGTGAGGGTTTGGGAAAACGGTTAGTGCT
AGAGACATGAAACTTGTGTCTACCCCCCCATTTGCT
>NODE_516_length_643_cov_15.545878
CAGTAGGTGAGCGATGGTCTTTATCTCAGTACCATGGTGGCTCATTTATTTTGTTGATGG
ATTGTTTATCAGTCGGGCAGAATAGACGTGTATTTGAGTAGCTGGAGGGAAGTTTAGAGG
GGTTTTATGCAGCCGCGCTGTAGAACAGCCATGTACATCCCCTTCAGCCAACTGACCTCG
TCGGGTCATCAGGACTTAAGTAAGAGTGAAAGTCGCTTTAAATGGAGCGAGGCTCCCAGG
GACCCAGCCTTGGCTGAGCAGCTGCTGCCAGCCGGCGACTATTACTTTTCCAGGGGCTGA
CTTTGATGTTTTAACAATCCATACATATTGATTCAGACTGATAATAAACAATTTGATTAG
CCTCTTTCTATAGGCTGTCATTTCAATCACTTTCAGAGCTCCGATGGAGTGGAAGTGAGG
GGCCGTGGAGGGAGGGAGGGATGAGAGGAAGGCTGGAGAGATGGAGAGACAGAGAAAGCG
GCCAAAGCTGAAAGAGAGGGTGGAGGGCCGGAGCCCCCTCCTCAGACAGAAAAAGGAATC
CAGCCCTGATTAGGCCTCTGCCTTTGGTGAATTGGACAAGACAGCTGAGCTGCCAGGTTA
TTAACTCCCTCAGAAAATTCTCAGCCCTCTCTCAGGCCGGCCTGAATACTGCGATCTGGA
TCGATAAGCAATCTCCGGTGTGTACCAAATGCCTGCTGGATTCATTTGTCTCCCAGCACC
CTCTCCCTCCGCTGGACAATACACCTGCACAACTGAGCCCCTCACCCTCCGCCCCTCCTT
CTCCCTt
>NODE_517_length_514_cov_4.807393
CACACGTGACACGCGGCTGAATCTCCTACAGGAAACTATTGTCCCGACACAACGGCAGGT
GATGCGTTATGACTTTTACTGGAATGTGTACACGCGTACACCCATGCACATATTTACAAT
GGCTGTCAGTGGTTGATGATTTGAAGATAATTACAGTGTATTTATTTTCTCCTGCTCTTC
CCTCTGTCTCTCCCTCCGACTCCCGCCCCTCCAGATTGTGAAGTCGAGCCTCTAGCAGTG
TAGTGCTGAAGGTGTGTTTGTGCTGTTATGCCCTCTGGCTTGGCTGCCAGCTTACTCCCA
CTGATCTGAGCCAGAAGGCAGACTGCCGAGGAATACCGATCACCTTGCCCAGACCGAATC
CTTTGAGCTCTCTCTGGCATCTTTCCCCCTTCTGCCAGTTTCCTCCTCTGCTCCTCTCTT
CCCCCTTCTGAAGTTGACAACAAAGACATCCTCAGGGTCCTCCTTGATGTGAGACCCACT
CTTGATCTTTTTTCCCTATGTTTTTGTACCTTACAGTTGCACTACTTTCATATTCCGCTA
GCACAATATTTACACACCAGAAGACAAAGAAACAGGGGTCTTTTCATGTAGAAACCCCTG
CCAACATGttaatcacctgaagacctgcagtggtcatgttgacccggcagaggcaaga
>NODE_518_length_1229_cov_5.707079
GGACGGGGCCCCCTCGCCCCCGGCGCGACTGTCGACCGGGGCGGACTGTCCTCAGTGCGC
CCCAACCGCGTCGCGCCACCCAGGGCGGGGATCGGCCCACGCTGGCGCGCCAGGGGTCAG
CGGCGATGTCGGCTACCCACCCGACCCGTCTTGAAACACGGACCAAGGAGTCTAACGCGC
GCGCGAGTCAGAGGGTGGAGCAAACCCCGAGGCGCAATGAAAGTGAGGGCCGGCGCACGC
CGGCTGAGGTGGGATCCTGGGCCCCCCGTGGGCACCCGGGCGCACCACCGGCCCGTCTCG
CCCGCCGCGTCGGGGAGGTGGAGCTTGAGCGCGCGCGATAGGACCCGAAAGATGGTGAAC
TATGCCTGGGCAGGGCGAAGCCAGAGGAAACTCTGGTGGAGGCCCGTAGCGGTCCTGACG
TGCAAATCGGTCGTCCGACCTGGGTATAGGGGCGAAAGACTAATCGAACCATCTAGTAGC
TGGTTCCCTCCGAAGTTTCCCTCAGGATAGCTGGCGCTCAGAGTCTCGCAGTTTTATCTG
GTAAAGCGAATGATTAGAGGTCTTGGGGCCGAAACGATCTCAACCTATTCTCAAACTTTA
AATGGGTAAGAAGCCCGGCTCGCTGGCTTGGAGCCGGGCGTGGAATGCGAGCCGCCTAGT
GGGCCACTTTTGGTAAGCAGAACTGGCGCTGCGGGATGAACCGAACGCCGGGTTAAGGCG
CCCGATGCCGACGCTCATCAGACCCCAGAAAAGGTGTTGGTTGATATAGACAGCAGGACG
GTGGCCATGGAAGTTGGAATCCGCTAAGGAGTGTGTAACAACTCACCTGCCGAATCAACT
AGCCCTGAAAATGGATGGCGCTGGAGCGTCGGGCCCATACCCGGCCGTCGCCGGCAACAG
GAGCCGCGAGGGCTAGGCCGCGACGAGTAGGAGGGCCGCCGCGGTGCGCACGGAAGCCTA
GGGCGCGAGCCCGGGTGGAGCCGCCGCGGGTGCAGATCTTGGTGGTAGTAGCAAATATTC
AAACGAGAACTTTGAAGGCCGAAGTGGAGAAGGGTTCCATGTGAACAGCAGTTGAACATG
GGTCAGTCGGTCCTAAGGGATGGGCGAACGCCGTTCGGAAGCGCGGGGCGATGGCCTACG
TCGCCCCCGGCCGATCGAAAGGGAGTCGGGTTCAGATCCCCGAACCTGGAGTGGCGGAGA
TAGGCGCCGCGAGGCGTCCAGTGCGGTAACGCAAGCGAACCCGGAGAAGCTGGCGGGAGC
CCCGGGGAGAGTTCTCTTTTCTTTGTGAAGGGCAGGGCGCCCTGGAATGGGTTCGCCCCG
AGAGAGGGGCCCGTGCCCTGGAAAGCGtcgcggttccggcggcgtccggtgag
>NODE_519_length_471_cov_2.014862
GCCAAAGTGGCATTTTCAGCGCATGAAACGCTGTTTGAGAGCATAAAAACAGCACTCCTG
CAGAGTTTCAATGACAATGTTTACAAACATGTTTTGACTTCACAGTGTCTTCAAATATGA
TAAATATGAAGGCAACAGCTGTTTCAAGTGACACTGTGTCAAGATACTGAGAGGAGACAC
CGTTTGGCCAATGTGGCATTTTCAGCGCATGAAACGCTGTTTGAGAGCATAAAAACAGCA
CTCCTGCAGATTGTCACAGAAAATGTTTACAAATATGTTTTGACTTTAAAGGACAATGTT
TACAAACATGTTTTGACTTAAAAGGCAATGTTTACAAACATGTTTTGATTTCAAAGACAA
TGTTTACAAACATGTTTTGACTTAGGATGCAATGTTTACAAACATGTTTTGACTTATGAA
GGCAATGTTTACAAACATGTTTTGATTTCACAGGACAATGTTTACAAACAAGTTTTGACT
TCACAGTGTCTTCAAATATGATAAATATGAAGGCAAAAGCTGTTTCAAGTGACACTGTGT
CAAGATACTGAGAGGAGACACCGTTTGGCCAAAGTGGCATTTTCAGCGCATGAAACGCTG
TTTGAGAGCATAAAa
>NODE_520_length_687_cov_7.400291
TTCTATCACCAAACTGTCGCCGTTTTTGAGTTATCCTCCCCCAAAAAGCACGCGTTCCTC
ACAAACTTGCACTCTGAACGTGTGAAATCTCAGCACAGCCTGTGTGGGCCCGCAGTGGAA
ACCTCAAGTCCGTTTACTGTCCCGACACCAAACTGTCTGCTCCCCAGCCATGGTTTGTGT
CCCTCCCAACCTCCCAAGCTGCTCGGAGAAGGTATAAAGCTCCAGAAGTGCACCGAGGCT
GAATAGACCGGGGGGCCAACAAAGCGCTGGAGCTGTGGGGCCCCGGCCATGCAGGGTCTG
TGTTTGCAAGTCTCCGGTGGTTGAGACGAGGCGGTGCATGTGGCTTGGGGCAGGGGAGGG
GGCTCCCACTGCATTAGGCAGTAATAGGTTTGGGATGACCTAAACGATTTGTTGACTGGG
ACAATAAATCTGTTGTGTGTTTCTTGGCATGCTGAGGGGAGGATTACAAGTTGTCGCACA
AAGGAATGCAAATTGCAAGCCAAACTCTCCGAGAGGCCTGTGGAGTAGCCAGCTATTTAG
AGCATTTGTGCCGATCTGTGCTTCTCTCTCTCACTATTTTATGTTTCTCTATTAGTCCTA
ATAACTGTGAAGGGCCTGAGAGTAGCCACTGTATTCATCTCAAATCAATGGCTTTCCCGC
ACCAGGCCCTATAGACCTCCACATTTGCATTCCATCCTGTGAGATGACCAGCAGGACAAT
TGGCGTTAAGTCTCTTTCAGGCGGCCAAATGGAAATCTTGAATGCTAAATGACATTTTTC
TCTCGGCCCTTTTACTGAAATCCACTCAGCGTGATTATTTtctgcacaaag
>NODE_521_length_339_cov_7.277286
ATGAGGAAAAGCACTGTTTTGTTTGCACTACATGGTGTGAATTATTTGGGCATGAGAGGG
TGACCAACAAGAAGTAGCCATTAGACCTCTGAGAACAAGCAGCGACGCATACAGCCAGCA
CTCCGCCTCCCACCCGCCCCAACCACCTACACCACCCCTCGACAAATGCTCAGCGGTCGT
GAACTACATTGATCTGGGGTATAATTCTCTATGAAATTGATGGATGAGGGCAGCCATTGA
CAGAAAGGGTAAAGACCACTTTGAGATGTCCCCTGTGAATAAGTATGATGGAAAATAGAT
TGTTGAAGAAGATTTATGTTTGTTCTCCGCTGCCACAAGAGACGGCCACCCCCCACCCTC
TGTACCCAGCCTGGCTCGGACCAATCAAACATGTCATTGTGGTCAGATTAAACTCACTGC
CTCTATTCAGCTGCCAACTCGGTGACAATTAGCTCATTCTCAAGATGCAAAAAAAGACAG
AAG
>NODE_522_length_756_cov_12.325397
AAGACAACAATCGACAACAATCTTTAAACACGCTTGTCATTCTCCTCTGAGAGATTTCCA
TTTCAGCTACTTAAGCGGCACATGAAAACACGACAGCCATTGCCAACGATCTCTAAACAC
AACTCTGGTGTTCTCCCTCCTTGGAGAGATTACAGATTTCCAGCCATTTAGCAGAGAATG
AGAGGCGTCTGCAGATTGAGGGGATTGGTGCAGCACACATTGGTGTGTCGCAGCCTGACT
GGGTTGAGCGCAGTGTGCCATGTCATTTTTGGGCGCGCTGTTGCTCAACATCAAGAGAAA
TCGATGGCGTCTCCACAGGGGCAGGGAGGCCTATGGAATAGAGGAGCTTCTCAGGTCTGT
TTGAACTCATTTTCTTTTCTGGGCGGTTGCCCCCTCGCTCAGCCCCCTAAGGCATCTCCC
TCACAGCAGGCCCTGACAGCTTGACACATTGACAGCTGCCGCTGAATGACAACTGATTTG
TACAAATTTCAAGCCTTATAAATCTACCTGTCACAACAAGAGCATAAAAGAGCTCGGACC
CAGCAGGTAATTCGGAAGTGGTGGGGGAAGAAGAAAAAAAGCCTGCTTCCTCCTCCTCCT
CTTCCTCACTGCTGACAGCCCGGTCTGAGAGGGAAAAAGAAAAAGATAGGAGATAGAAAG
TAAAGAAAAGACAACATGGCTCTTTTTCATTTCCTGACAGTATACCGTGATTCACTCCTC
AGGTCCACTTTGAATAAGAACCAGCGAAACCATTTTCTTGCCATCAGGTGATCAATTCTC
TCATTTAGAGATTATAAAGACTGAAAAAGAGTTAgtgcaattttgtttaacaccaacatt
aaagaagaccacctgcttctcatagtattatcacatcagcctgcttttcaaagctctcac
>NODE_523_length_307_cov_1.364821
TCAACCAGAGGTCGAAGGAGGGAGTGATCTCTAATACAATAAGTACTGTCAAAGCACACA
GATTAGATAGGAGAGGGACAGTCAGACTGTCCAATCAGAGAAATCTAATCCATATATCTT
TTAAGAAAATATCATCCAGGCATACTCAAGCTAATCTCAAACATGCTGTACTCAATGTCA
GATCTTTAAGTAACAAATCATTTTTAATCAATAATTTTATTTCCTCTTATAATCTTGATT
TTATGTTTTTAACTGAGACTTGGCTCGACAAAGACACAGCTAATACAGTCCTCATTGAAT
CCTGTCCATCTCATTTCAATTTTGTGTCTGAAACACTACAAAACCACAGGGGTGGGGGTG
TTTCTGTCATATTCAGGGACAATTTACTCACCCAGAAAATGTCATTTGGGTTTTATTCAT
CATTTGAGTATGTGTCCTTCAAAATGGAGAt
>NODE_524_length_401_cov_7.416459
CTCTCTTCTTCTGCCCTCTTTATCACCAGATAACTTATGTAAAGTAGCAGATGAAACCCA
TTCCCATTCACGTCGGCCTGATTGTCAGAATAAGCTTGCATTCCTTTGAAAAGTGATTGA
CCGCCTGAAAGGGTACAAATTAGGGGCCTGTTCGTCTTTTCTTCTCCGGTCGTGGGGTTT
ATTTGCGGCAGATTCACCCAGGCCCAAAATTAAGTGAACTCAGGCAGGGATGAATGGGAG
AGCTCTGATTGAATAATTGATTTCTTTTGTGCGGCCTGTGTTTAAGAGGGATAACTAGAC
ATCCTTTGGAGTGTAATGATTGTAATTACTGCGATGACTGGTCATGTCAAATATGACACA
GGAAAGGACTGTTATTAACCTTTATTCTCCACATAGGAAAAAAAATAACCCAATATCCTC
TTGTCTCTCCATTCTGCATATGGGTTTCACCTCCGATAGAGGCATGGCTTGCTGTAGGTT
GAATGCATGGATGAACTCATTCCCTGTCTTCTACTCCTGTCCCATGAAAGGTAGATGACA
GGGAA
>NODE_525_length_503_cov_4.994036
CTCAGCTGGCTTTCTTTCACAAAAGTATGAGTTTGTTCATGCCCATGTTTTAAAAAAAAA
GAAAAAAAAAGTTAATTTCACTGTCTTGGAAAGCACCATGTGGGAAAGACTCTTAATTGC
TTCATAACAAATATACATATACTTCTTAGTACTCTACAGGGCACAGTGTGTACATTTCTA
TGTAAGGGTTAGATATTGCTTTCCAAAAAAATAATTTTTCAATATGCGAGAGAGGAAAAG
GGGGTGAGACAGAAGCAGACAGAGAAAAAGAAGAAACCCAGCCAGCTTTTGACACCAGGA
GGCAAAGGGTTAAACAAGACCCCATCGTATTTTCATGCATCTTCTGCTTTTGACAGATGA
AAAATGTCAACTGTCCTGTTTGTATTTGGGAGTTTTTGCACTATTCATCTGCTTCATTAG
TGCCTGCTGCTCCTAGCCCCTGACAGCTGCCGGCCCCCTGCTCTCAGCATACACACACAC
ACACACACACACGCACGCACGCGCACAAAGATGCATACCTCACCCCCCCCGCACACACAC
ACAAACACACACACTTCTTTTTTTCAGACTGTGTCGTCGCAACGGTTTAGATGATTGACT
CACTCTCTGACCTCTGAGgccccagtgtgcgagtgtgagtgcatgtg
>NODE_526_length_328_cov_5.969512
CCAACTAGCAGCTGCCACATGGGTGTCCATCACTGGATTTGACAGGAGTGCTGCCCTGCT
GACTGCCCTTCTTTACTGTCCCTCTGGTCAATCTACACCTCAATTGGCCCTGCACTGGTG
GGTGATGCCTTCTCCTTCTGCCGCATGTCAAAAAGAGCCAGGAGCCACAGAGGAAGTGCA
AATATCCTCTAATGGCCTTGATCCAGATGGATGCGCCCATGACAATAGGCCCCCGTGCCT
GTGGTTTGGGTTTTTGAAACGCAGAGGCCACCACAATAACACAGCAAAATTATGCATGCA
GGCCAAGGACCATTGACATGTTAAAGAGTACTGCCAGTTGCTATGATAATTAAGTTAGCT
CATTCCAAGGCAGAGAGCTCTTTTCTCTTAACATGTCTTTAAAGACACTTTGGGCACATA
CGGCaggctctgagacaatggaaatagaatgagaaataatggattcagtggg
>NODE_527_length_536_cov_8.046641
CCATCTTTGGGATTGTGGTAAGCTTCTGTCAGTTCTGGACGACAGTCCTCACAAAAAATG
GGGTCTTTTTGTGTGAAAAAAAATAAAATAAAAAGTAAGTTGCCCTGACAAAGGCAAAGA
AGTCAATTATTTTACTTGTTGGAAATCTGCAGTAATGTGGAGAAAACAAAGAGAAAAAAG
TAAAAGCCAAAGTGAAAAAAAACAGGATGGGGTATTGTGGGGTAAAGAAGGAGGTTGTTG
GCAGGTCAGGGAGGAAATTGAGAAGAAGCGAAGAAAGAATTGCCTGGTAATACAAACCCA
TCTCCTCATTTTTTGATAAGAGTGTCTAGGATGGAACTCAAAGAGAACGAATAAAAGAAG
AGAGAGGGAGGGGACACACGGCAAACCCAAAAAAAAGACAATAAGAATGATATCTACCAG
ACAATGTAGTTTGTTTACCATAGCGTGTCCAATGCCTGATTGCTTTCCAGAAAAAGGGGA
AGAAAGGAAATCAAAAGAATAGTGAACAAAAAAGGTTGTTAATAAGGATGGACAGAAAAC
AAAAACCCAAAGCAACGATGAAGAATTAGGATGTTAGTACATTAGTTGGTTagaaattgg
ttagtagtaaaaaaatgacttttatcatgaatgagttagtgtcgcggtgaataaacacta
caggatttgtcagagatgcg
>NODE_528_length_305_cov_1.436066
CACAGTATAATAAATTTATTAGTGGCTTTTCTCTATATAAAATATAGAATATAGGAACAA
AATATATACGCAAACACAGAATATGAAAGTATGAAAATATAAAAAAGGAATTTAAATAAT
TCAAAATAACATTACACTTCAGTTCTCACCAAGTAGTTGTTGTTTCAGACTCTGGTGCAC
CCTGACGGGAAAAGTGCGTTTTCCCCTTTTAGAATATTTACACTGTACTCCTGTCATCTA
ACCCCAGTATCAGCATGTACTACTATATGTGGTCTAAATTTCTGGGTGAGTAAACAGCTG
TTAGAAGATTAAAAGAGGATTTTACATATGCAGAAGTAAAGATAACAAACAGATATCAAA
GATGTGTCCTTTTAGTGTATGTTCTTTACATGTGACAGTTCTGGATGCATTAAAAGCTGA
TTTCCGTCATATTGAGATGATGTGctgat
>NODE_529_length_373_cov_2.710456
ACCATTCTTCCAAAAGCACATTGGTGAGGTCACACACTGATGTTGGTCGAGAAGGCCTGG
CTCTCAGTCTCCGCTCTAATTCATCCCAAAGGTGTTCTATCGGGTTCAGGTCAGGACTCT
GTGCAGGCCAGTCAAGTTCATCCACACCAGACTCTGTCATCCATGTCTTTATGGACCTTG
CTTTGTGCACTGGTGCACAGTCATGTTGAAAGAGGAAGGGGCCCGCTCCAAACTGTTCCC
ACAAGGTTGGGAGCATGGAATTGTCCAAAATGTTTTGGTATCCTGAAGCATTCAAAGTTC
CTTTCACTGGAACTAAGGGGCCAAGCCCAGCTCCTGAAAAACAACCCCACACCATAATTC
CTCCTCCACCAAATTTAACAGTCGGCACAATGCAGTCTGAAATGTACCGTTCTCCTGGCA
ACCTCCAAACCCAGACTCGTCCATCAGATTGCCAGATGGAAAAGCGTGATTCATCACTCC
AGAGAACGCGTCTCCACTGCTCTAGAGGCCAGTGGCG
>NODE_530_length_558_cov_7.464158
TAAGGGGGGATTTGATTTTTGTGTTGCACAGTAAAACTTGAAAAGGGTCATTAGAGATTT
CTGTACACATGCATAAACATAAAAATGAGTGCAGGATTGGAAAGCCTTCACACTGTGAAT
ACAACAGATATAAATAAGTTCAAGGTTTCAAGGTGTCCTATAACACGGCACTACATCAGC
GGAAAGAAAAACTTCCAATAGCGACCACCTCCCTTCTTTTTAAAATTCTACAAATATTCC
ATTTCCAGGGTTTATCCAGGTATGAGTCTATTAATAACTTGGATACAAAGATATGGAGCT
TCAAACTGAAAAGGCAAATAGCACTCTGTCTGCCCGGGCTAAAACAATGAATTCTAATGC
ATCTGGTTGGGGGAAGAGATAAGAGTGTGTTATTAATCTTGTGTCACATATATCAGCTAA
TTACATACTTGCTATTCCAGTTCTTTCCATCTTTACAGCCCAGCTGTCTCAGGACACTGC
ACCTATGGCAAGGAGATAAAAAGGTAAGCATTCAGGGCTGGTAAACAGAAATGGCAGCAG
GAATTTATCACTGGAGTTTTTTTTTTTTTTGCTTTTTGCGATACTTGCCTGTTGATAAAA
TCTATGGCTTGTGCTTTGAGCTGCTCGGCACTGTGCAAGTCAGCCAGGATGAGGGTGTCG
GCCACATTCTCCACTGAAAGGCTGTTGCACAAGGCCTCTTCa
>NODE_531_length_324_cov_1.469136
CTTAACTACTTGGTTAATTTTGGTCACATTTTGTGTTTGCTTTAACCTAGCAGACACCAT
GCATTTGCAACCTGTTGGTTACCGCGTTTCCCGTAACCGTTTACGCGCCGGGGCGGGGTG
TCCGAAGTGCGTCACACAGCTAACGTTAATGGAAGTGCTCGAACTGGGGCACACTGTGAC
TGGCATGGATGGAGATCAGATAAAATCCGGCTGTATTTTTCCAGAGGGAGGTTCTTGTGC
AACATTTTGCTAAGACAAAAAACAACAACAACACGAGGTTTAATTTGAACATTTGGGGGG
AAACTGTAAGCAGGGGGTTGGAGGTCTGCTACCAGAAAATTGTGCTCACCAAActcccac
ttttctgcattctgctaattttttatgtaccgatttcttccttttctccattaatctaca
gtagaaacgtctttatttatgtaaaggaaaatacaaacaattaggaaa
>NODE_532_length_312_cov_2.650641
TGCAGCCGCTATTAAGGGTTCGTTTGTTCAACGATTAAAGTCCTACGTGATCTGAGTTCA
GACCGGAGTAATCCAGGTCAGTTTCTATCTATGCTATGATCTTTTCCAGTACGAAAGGAC
CGAAAAGAAAAGGCCAATACTTCAAGCACGCCTTACCCCAACCTTATGAATACAACTAAA
ATAGGTAAAAGGGCATGACCCCCTGCTCAAGAAAATAGCATGTTAAGGTGGCAGAGCCCG
GCCATTGCAAAAGACCTAAGCCCTTTCCACAGAGGTTCAAGTCCTCTCCTTAACTATGAT
TTCAGCACTTATTACCTTAATCCTTAACCCACTAATCCTCATCGTATTTGTCCTTCTAGC
CGTTGCTCTCCTTACCCTTGTAGAACGAAAAGTCCTAGGCTACATACAACTCCGAAAAGG
TCCAAACGTAGTCGGACCCTAtggattactacaacc
>NODE_536_length_540_cov_5.601852
CTCACTAAATCAGCATGAAATGTAATGCCATTTGCCGTGTGCAGTGCGAGACTTGATAGG
CAAAGGGGGAAAAAATGTATTAAACGTCTGTGAGTGAGTTTTTCTTTCTGCTGGCCTTTG
AAAGATGCCAGTTAATCTGCTTACTCCTTTAATTGTGAGTAGAGGGGTTGGGCCTCCTCC
CGGCCAGAATAAGACTACTGATCCAGAAGTAAAACGATGACCACTGCAGTTATTCCTTCC
TTTAGGTTGTGCAACCCCCCTAGTTTTCTTTAGCCACCCCTCATCTCCTCCTCCTCTACC
ATCCCCTCCCTCAGAGGGAAGAAAGCTCCTTGTTCTGACAATAGACATTTTTTGCCATAT
GTTGGCTTGACATCTTCATCAGGTTCACAGCAGGTTACCTTAGTTAACTTTCACTCCACT
GCCTGATGGGATTTTCTCCCCCTGTTTCTCCAATCGGCCCGGGCTCAAAGTCTAGACGGC
CTCCGAGGCAGGGTCCTCCTAGCCCTGTGTCCACAATGGCCGTATTGTGGACGCTTAGTA
GTGGTAGCTTCCTCCAGTTACAGCGAACAGGCTAGTGCTAAAACAATGCTTTTGTCCAGG
GGCAGACGAGGGGGGCCTAATCCACTACATACTGTGAAATAAATCTCTCTCTGAGATGAG
AGTGAGCGAGAGAAACTGAGTGAa
>NODE_537_length_474_cov_12.111814
CTCATTTGACCAAATGTCCCCAGCAAACAATGTGATTATACTGTATGTTGATGCAACGTG
TATGTACATGACAAAAGAGAAAGAAATAATAAATATATCATCAGTGTCAAGAAAATCTAT
CTTTTTCTATTATGTTCAATTGTGTTTTGGAATGACTTATCTTGTGACACAAAACTGCAA
ACAAGCTGCAATGTAAAAATTTCAGTGTATTCTGTTTCTTGTTTTTTGAAGCCATGAAGC
TACGGTGTGTTCTTGGAAAGCCCTGCTAAGTTAAATGTGGCAGCTAATGTTGTGTGTTTG
CTATTCAGACTACAGGGTCTTGTACTCAAAAGCGTGTAATTAAGTGCTAAGTGCAAAAGA
TTGTAATGTTTTATATCAAGATTACTATTCATGAAATGTCAGTCAAGTTTATACTTTTGT
AATAAAGTGGCACTTTAAAAAAAATATGCTTTATCTCATAGTCTGGGTTATTAAAGCGGA
CAGAGAGCAGAATTTGAAGCGATGACGGACTTCTCTAGGAGTTGCCATGTCCTTTTTTAT
ATTTTCTGATCTTAAAAGCTGCCCGTAGATTCCAGGACATACATCTTAGGGCTCACTGTT
TGAAAAACATGGAgtatt
>NODE_538_length_541_cov_7.402957
CTGCCCTCATGAATCCCACACAGTTAAGTCTTTGCTGTAGCAAACATGAGCTCCACATAA
ACCGAGGTGGCTTTAACATAAAGGCCAGAATCACTGGGCAACATTTCACAGACTAGTGGT
CAGGGGTGCGTTCAATGGTCAAAGCCTAAGATCCAAGTAGCGGTAATTTCACTAAAAGCT
TTTTAGGGCCTTGAAGAACACGCTTTACCCATTGAACGTAGCTCCTCTTCCCTATGTAGG
AGATGGAGGGTGGAAAGAAATCTTACCCATCATACAAACCCATTATACCAACCATATACT
GAGCTGTGGTAGTAGGGTGTAGATGTATCATAACCATCATCATCTGCCAGCCAGCTCTGG
CCAATAGCCATCACAGATTGGCGGCTGCAGTGGCAATGAGAACAACACACAGTTAATATA
CTGTTTAGCCCCACATCGCCCCTCAGTTCATCCCCTGCTGTGACTACAAACTGTGATTCA
GCAACTCTGGTCTTGAAGAGCTGATTGCACTTATATACCAGAATGGTGTTATTGTGCTAG
ATGGCACCATTCAGTTGTCCAAAGAGACAGTACTGTGGCAGTATTCACTGTGGCATCACC
ACCAGCTTCACATATCTCTCTACAGTGGTGAAGCTGAACTAATCTCACCATGACCAGggt
tgaataccaccgataaaaacgttaa
>NODE_539_length_613_cov_9.159869
CCTCAGCTCAATTAAGGAGCTGCCCTGCAGCCTCCCGCGGCCCTGAGAGATAGGAGCTAT
AATTAGAAGAGGGCAGTAAACTTGCAGACATTATTGATGATCCGCTCCTGACACCTCCCT
CGTGTTAGCATTAGCATTTTCCCTGAGCTGGGGCTCATGTCAAGAGAGGCTGGTCTCTCA
GAGTCCATGTCAGCAGGGGGGCTATATATGAGCTACACAGCGAGGCCACATTATGGCTGC
AGAGAGGGAGAGAGAGGGAGAGAGAGGGAGAGACACCCAGCTCTCCTTCAGACCCCTCTT
GGTACTCGTCCACCTGATGGGAACACGGAGACTTGGCTGTTCTCCCCCTCATCAATACAG
CAGGGCTCTTTGTCAGTAATTTGCAATAAGTGTCCGCGCCACATCTTAAGGGACCTGGAA
ATCATTACTGGCTGAGGCCCTACTCTGCTACTAATTGGATGCGTTGGGCCTTATCAACTG
AGGATTTTCCGAGACCTTTGACAGATACCAATTCGAAAATCATTGTTCAGTTGTCAATTT
AAGAGACCGTTAAAAGAGCTTATTTTAATTTTAATTGGAACTTCCTCCTGCCTTCACAGT
GAGCTGCGAGGATTAAAAATGAGCTCAGGGCATGTGTGCACATATGTGTGTGTGTGTGCG
TTCATACTCCCCTAGAAGAAGAGGGAAACTGTGCAGGTTAAATTGACGGGTAACAGTTCT
GACCAGCGTACGAATGAAGACAGCATGCATGCACATT
>NODE_541_length_649_cov_9.200308
GTCATAAACAACTCGATAAATCTATTCAGGTTGGTATGGATCTTTGTGTTACTCATGCTG
TACATACAGTATAACGGAAATTAATGGGAGACAATAAATGAATGATACAATGCAACATTA
AACATGTCCAGAATAAGGCACTTTAAATGACAGCTAAGAAAAAAAATCTATGAATTTATC
ATTAAAAGTTAATTGAGAGGGGAGCTTAAAAAGGTCAAACAAGTCGCTCCATTCGAGGAG
GGCATAAGGGGGTTAGCTTTTAACTTAGCATTTTTATTGACTCTGGCAAAACAAAATGAG
CGGGCTCTGTAGGATTGTGCACTCTGCATTGGCCATTCAGGCCTTCAGAGCCCCATTGTA
GTACTTTGAAGAGAATGAAAGGAAACCCCACTGGTGGAAATGCAGTGGAACAGCCCCACA
ACAGGCCACAACTGTTCCCTTATGCATGAAAGGCAGGGACATAAAAGACAAGATGGACTT
CTGAGGTAGGGCCAAAAACAAAGGCAACAAAAGTGCTGATCACGAGGGGATGACACGACT
CGTCTCGGCAGAAGGAGCAGGGAGAAAAGGGGCAGGGGACAATAGCACTCCCAGCCAAAT
GACATGTTGGAGAATTGAAAAATCCACACAAGAAGTGTCTTCTCAATTCACTAAACCCAC
AAGAGCTGGGTGACTGTCGGCTGGACCTTGGTCAAACTAAGAGGGGGTGGGCTAAAACAG
CCCACAGCTTTTCTCTCTCTAActttctttcccaaatctttccccgttttggcaaacaac
ttggcaagggcag
>NODE_542_length_557_cov_7.495512
GTGTGGAATCACTTCTGCTTCAAGGTGAACCATCCCAGTGGACTTTAAAGTCCCACAACC
TGCAAGCAGATAGTGGAGTGTTGAGTGTGTTGGGTGAAGTTTATGGAAAGTATGAGGAAA
GTGATTTGTTTTGTTTTTTTCTTTTGTCCGTATGTGTGTATGTGTGTGTGCATATTTTTA
TTTTGGCCTGACTAATCCGCATGCCTCTCGCTGGTTCCTGTCCTAACAGGGGGTGTCATT
TGATCAAGTCAATAATCTGCTGATTGAACCTGCTCGAATTGAGGAGGAAGAGGTCTGTAC
CTACTCTTTCCCGTCCAATCTGTCTCTCTGTCCCTCACTCACCCACTCATTTATCCACTT
GAATTCAGAAGTGGAGACAGAAAATTCACTTTTAATCCGAACCAATCACTAGGGAACCCC
TAACCACAACTCATTTACCAGACGGCCTGTGTGGCAGAACCTGGATACAGGACTGAAGGA
GACATTTTATCTGTTAGCTTCATTTTTTACTGGACAGCTGGAGTGTTGACACTGTGGTAG
CAAACATGTAGGATGATTTAGACTAATATATTCACTGATAAcgtgcaaagcgacagcatt
ttcacagcatgcgattgcagcaaccctttttatttccctgcttgtaggctgcagctcttt
tttgttgatacaggaaaaggttaagcttaagcacttgcatg
>NODE_543_length_321_cov_1.570094
AAGACTGTTAAATAGTGTGTTGAAAAACGGTGGATATCTGGCAGCAAGGATGCCAGAAAA
AACTACATTTAAAACGGCAGAATACTGATCTTCAAAATGGTGAAAATAATTGCAAAATAA
TAATTTATTCACTGATATAAATACAGTAATTCAGTGTATGATGAATAAGTAATAAGTACA
TTGAATTCTATTAAAAGATCAAATTGCTTTGTTTTGTTGTTGTTGTGGTCCACATGTGAA
TAAACAATTTATTTCTGTGATTCTAAGAGATGTTATTTGAAATTCACCAAAACAGGAACA
ATCTTTAAATTATTTTTAAATAATTTACCATTTTTCAATCCTTAATATACTTAAGTTTTG
TTTCAAATAGCTTTAAAAAAAACATTAGCCAGTGAAATAGTAAAACAGTGTCATTTAAGG
TCACACTTAGGGAAAAAAAACATCATTGGACATCATTTATGGTTt
>NODE_544_length_145_cov_5.427586
CGAGTCTCTACGACGTCAGGAAGTGGGAGTAACCTGTGATTTTTTGCTGTATCTCGGGAC
GGGAAGGTCGTAGAGACTCGGGACTGAGACCGGCGTCTTCGGCATAGCCAAATTAGGTGG
GGCAGGTGGCATTTCCAGGTGTCTGGCACGTCTGGTTGCGGAGATATTGGCCAAAACGTT
CTCCCATTCACTGACAATGGGACGTGCATAACGCAGCCAGTGTCATAGTGCTGAGGCCAA
GATAAGTTCCCGTAGGAGGCGTTTGAGAGCGCGTTTCAGACCGCTCTCA
>NODE_545_length_338_cov_8.710059
GTATTCAACCGGACTCATATTTTCCCTTTCTGCCTTTTTAGCCAAATTGGCTGTCTTTAC
ACTGTAAAGCAGCGATATAGCCCTCCTTACTAAGGGCCTATGGGGGATCCACGAAGAAGA
ACATTAAAATGCAGCGATAGCCTTGTTGCAAAGCTCCTCTCTATTTCTTTCTCTCTCTTT
CTGCAGCAAAGGCTTCTAAATCATCCAGCCTCCTCTATTAGACGGGAGACTTATTGAGGT
AGAAACCATAAAAAATGAAGAAGGGAAATTTAATCCCTGAAATATTGATTTGCACATTAA
TATCAGATAGGCAGAGGGCAATCTAGCCGGGTGGAAATGACACATTGTCGACCCCTAGGA
GAGGCCCGAGCCAATCTTCTAGCTGCATGTGTCTTAGACCCAGGAGTTATAGGACAGACT
CAGCCCCTGTCTCTCTCTCTCTCTCTCTCTCTCTCTCTCTCTCCCTTCCTCTCCCATCCT
CT
>NODE_546_length_440_cov_7.379546
GAGGAAGAGGACTTTGCCGCGCGTGACACCGACGCGGAGGTCAAAGGTCGCCGGGATCTC
CTCGTTCTTATGTCGCTTTATTTAAAAAAAATTAATGGCGGTTTTGCGCGCCACAAAGGC
GTCTCTCCCGTCTATCAGGTTGGCTGCCTTACCCAACCAGCTCCTCCTTCCTTTTCCCTC
CCCCGGCTGATCTCTCCTTCCATCCCCAGAGGGGGTGAGGGAAGTGGGGAGGATTTTCGT
GCTGCCGGGGGCGACAGGCTCTCTGTGCCATCCACTTACACAAACGGCAGGATCAGCGCT
CCACACAAGAATAATTAGAAGATAATGGGTAGTAATGCGGCCCGATCTGTCCCGATTATC
TCCTGGCACCGACCGGCACAGCGCCATCTGGTGCCAGATCTCGGGGCAGCGGCTGCTCTG
CCACATGAAAAGAAGGTGGGCTTAGGCTTAATCTCACACCCCATTCTGTTATTGACTGTC
TGTGCGGTGCTGTATTCAAAAGTGAGAGTGTGTGCGTTCGCATGTGTGTCAGGCTGTGTC
TGCCCCTCAGAGATGGCGGATATTTATCACAGAGAAAAAGTGAg
>NODE_547_length_310_cov_1.745161
AGTGTCACTTGAAACAGCTTTTGCCTTCATATTTATCATATTTGAAGACACTGTGAAGTC
AAAACATGTTTGTAAACATTGTCCTGTGAAATCAAAACATGTTTGTAAACATTGCCTTCA
AAAGTCAAAACATGTTTGTAAACATTGCAGCCTAAGTCAAAACATGTTTGTAAACATTTA
ATCCTGACTCAAAACATGTTTGTAAACATTGCCTTTATAAGTCAAAACATGTTTGTAAAT
ATTGTCCATTAAAGTCAAAACATGTTTGTAAGCATTGTCATTGAAACTCTGCAGGAGTGC
TGTTTTTATGCTCTCAAACAGCGTTTCATGCGCTGAAAATGCCACTTTGGCCAAACGGTG
TCTCCTCTCAGTATCTTCACACAGTGTCAATTGAAACAGCTTTTGccttcatatttatca
tatttgaagacactgtgaagtcaaaacatgtttg
>NODE_548_length_145_cov_4.544827
GTTTCAAGTGACACTGTGTCAAGATACTGAGAGGAGACACCGTTTGGCCAAAGTGGCATT
TTCAGCGCATGAAACGCTGTTTGAGAGCATAAAAACAGCACTCCTGCAGAGTTTCAATGA
CAATGTTTACAAACATGTTTTGACATCACAGTGTCTTCAAATATGATAAATATGAAGGCA
AAAGCTGTTTCAAGTGACACTGTGTCAAGATACTGAGAGGAGACACCGTTTGGCCAAAGT
GGCATTTTCAGCGCATGAAACGCTGTTTGAGAGCATAAAAACAGCACTC
>NODE_549_length_605_cov_9.786777
ATCACTGCTACGGATACTGTGCTCAGAGATTCAGATAATTGAAACACATCACATGCTAGC
TCACCTTAGCAATGACAGAAGTAGGGTTTTTTCACTTTGGTTGTTTCATTCTTTTTTTTT
TTAGAGTGGAATAATTAAAATGGCTGTTTTATCTGAGCTTTTAGTCATAGTGTGGCTGCA
CTCACTGTTGCATCTGTGTGCTGTGCAGAGATAGAGCGTCTGTGGAGGGCCAGGGAGCAG
ACTCCAGAGATCCATCCATCTCAATCTGAGGCTACAGCTGACACCTTACAAAGAGGTACA
ATTAATAAGGGCATTATCCAGCAGTAGGCAACAATAGAGTCCTAACGCAGAGACACCAAC
CTCAGGAGGCCCGGAGAGGAGAGAAAGGGAGCGTGTGTGTTTATGGGTGGGGGAAGGGCT
GGCCAAAGTGCTTCAGATTGGGATGCATTACAACCAATGTCTTCAGAATGTGAATTACAA
TCTATTACAACTGAGCCTGATGATAGGTTGGTGCAGGCTACTTTGTGTGATTATTTTTTT
TACAGTTCTGCATTGAAAATGTTACATTTACAAAATACAGTCTCGTTAAAAAATCTGTGA
TATTGTTGAATTATACAGAGATGCTTTTAGATTTGTGGACATGAACAAAACAAGTTTTAA
AAAAAGTGCaaaaaaaaccccctcaaacaaacaaaaatcaaaattcattgctgcttattt
gattttaatgacagcttatggaaacatta
>NODE_550_length_296_cov_1.057432
ATGACTTTTTGTAAGTATTCTAATAAACTATGCAAAACATTGAATCAAATATTTAAACAA
TATATGATAAACCCTTCCCCCCAAAAGACAAAAAGATAAGCAAAAAAATCTGCAAACTAT
GTGAACAAACATTTGCTACATATTCGAGAAAGCAATCCAAAAAAGTAAATAAAATATGGG
AGAAAAACAGTAAAATAGGTGGAAAATATGTGTTAAATATTCCACTAAAAAAAGTACAAA
AAATATGGAGGATAATTATGTAAGATACAGGGAAATATTTTTAAAAATTTCAATTTAACT
atccaaaaaagtttacagaaccagatcagcaaaaacggtgacaaatgtatgttaaacact
ctgataaactaccccaaaacatccaacaaataccgaaaaaacaagatatacacgtttatt
aaaattatttccaaaatatt
>NODE_551_length_296_cov_2.304054
ACCTTTAACCTACATTATCTCAGGAGGAGATGACACAGACCTGGCCTGCTGAGCCACCTG
CTGCTCAGAAAAGAAAGAGAGCCTCCTGCTGGACATTTAAATTTACGACAGTCTAAAACC
CCATACTTCCTGCTCTCTGTGTGTTGGAAGAGAGTCTGGGTAAAATATGCAAATTAGGCA
CACACATTTTCCCCAAACTCGGACTTTTTCAACAATATTAAATGAACTTAACCTAATTAA
AACCTATAAAACACCAAATACAACCTTCAACAAACAAGAGGACGCAATTTTGAAGAAAAA
ATGTTTTATTTAAAAAAAAGTTTTAAACACAAAACCGTGACTGTGGATGAGGGTAATAAC
CTTTAACAACCGATGTACAAAGTCAGTTCTGAATGACAggagggatcactctgaccaaca
aactctgaacaaaaaaagcc
>NODE_552_length_516_cov_2.697675
CTTTCATGTCTACCAATATAGCAGGCGTAAACATTTTCCCTATAGAAGCATGCAAGTTTC
ACATCCTGCCTCAAGGCCAACAGATAAAGTGAGCCCACGGTTAACACACTAAGGTGTGAT
CTCAGCTCGTCGTTAAGGTCAATGTTCGGCCAACATCATTTGACACCCTCTGCACTTTGT
CTTCCACTGTTCATACATCCATAGTAAGCATTAGTAGTTTAATACGAGTAAATATAAGCA
TGATTCTGACAAGCTAGTAATAATAATAGTAATAAATCGAGAGATGACTATAGCAAAGCT
GATTTTGTCTTAAGATTAATAGATGATTACATAAACTGTGATTAATATACTAATAGTAAA
TCAAGAGTAATCAAAATAAGAGTAATAGATGATTAAGATAAAAGAATATTCCCAACAATT
CTTGGAACACATGAAAGTTTGCAGACAGCTGATTCTGGTAGAGGTAGTTGCATCTCTCCA
GACACAAGCATTGAGGAGATAGAGCAGATCAAATATTTTCCAAAATGTCTCTTCAAGCGT
CAACATATAATTTGGAAGCAGATTCAAGGACTCATATGTCAACAAGCGTCAGAGGTAGGA
GGCTGATTCAAGGACCATATTTAAGCTTACAAACTGCTGCACCTAGGAGAGGTAGTTGCA
>NODE_553_length_577_cov_13.584056
AGTTTAAATCTACACTGTCCAACATACAGCAGCTGATAGGAATACAAACCAAGCAATAAT
TGTTTTTAACAAAACACCCGTGGACTGCCTTAATCCCTACTACCATACTGTGTTGTGCAA
ACATGCTTGTTGTGGTAAGCTCTGCAAGCTGAGGTTATATTCGTGCATCAGGTCATTCCT
GTAGCGGGCTGGTCTGGGTCGGCCCACTCCCCTCTGAGAGCCCTCTCATCAAGCCAGCCT
CTCCTCTGCCGCCCTCTTCCCCACAATCCCCATAAACTCTCATAATTGCCACATTAAACT
TGAGTTTATTATTTTTCTCCAGGTGCAGGTGTGCAGATGATATGAGCCCCAGGTTGCATT
TACATACAAATTGAAGGTTTTTATTAATCAGGCAGGCAGCAGGAATCAAACGGCAACACT
CCATCAGGCCTTTAAATACATTTGGTGACATTTTTACCCGGCATTAGCATGATAGGGCAA
GCGGAGTATAATGTACCAATGATTGCTTTTCCATTGAAAGCACAAACGGTTTCATTTTTC
CTGTCATCTCAAATAAGTGTTAAAGAGGGTTTGGAGGCTATTGTGCGAGTGCCGTATGCT
GGGGACTTGGGACCGCTGATGGCCATATTAAATAACCATTAGTGCCTGAGCTTAGATCAT
TGTGGCATCCGCCTCCTCTGAATTTATCCTGTGATTTCAAATGAAGGCAAGCTGTGCCAG
c
>NODE_554_length_413_cov_17.263922
CTGGCTTTGCCTTTGGGGTTTGCAAGGGTTGCACCAGCAGAATTGTATTCTTTGGTAACA
TAGTGTGAAAAGTTTGGTCTCCCACAAAAAAGTTCCTTGCGATCCTTCTTTACATGCACG
ATCTTTGATTTCTGACGATGTAAGATCAAATTGAGCTGCAAGTGTGCTCCCTCTCTGCCT
TTCATGCTGCTTCAATATCACGGCGTGAAAAAACAAAGAAGGCAAAGACTGAGGGAAATC
TGAAGCGTTCTGCCACTCAACATCCCCCAATCCCAAACAACAGCGTCTCACTGCCACTAC
AAATACATTAGAAATCAATTATTTATGGAACAGAGTCAGGGCCTCTTTAATCTTTTCCTT
TTATCCAATTAAATTGTCTAACCATTCTAAGCCTCTATAGCTCACAGGGAATGTGCTTTT
TTTTTAAAAAAAAAAAAGAAAAGAAAAGAAGAAAAGATTTTTCTCTTCAGTCCTTCTTTT
GACTTTCGATGTAACAGAGAAGAGACACTTCTGAGGCTTGAAGAATGAAAGGAAAGAAAG
TGAgtaaagtgtaaatg
>NODE_555_length_145_cov_1.958621
GTAGAGACTCGGGACCCAGACCGGCGTCTTCGGCGTGGCCAAATTAGGTGGGGCAGGTGG
CATTTCCAGGTGTGTAGCACGTCCGGTTCCGGAGATATTGGCCAAAACGTTCTCCCATTC
ACTGACAATGGGGCGTGCATAAGGTCACCAGTTTCACAGTGCTGAGTCCAGAGATAAGTG
CCCGCAGAAGGTGTTTGGGAGCGCGTTTCAGACCGCTCTGAGTTGATTGGTGTAGGTCTG
TAGTGACACTTTTTTGGGTCCCGTAGTATGGGCCAACCCTAACCCTAAG
>NODE_556_length_313_cov_1.616613
CAGACTGCGGGGCTTGCTGATCGGGCAGCGACAGAAACCCGCTCAGACAGGGAGCTGGGA
GCTGCTTTAATGGGTTGAATGAACTCAGATGAGATTAATCTACTTTTCTCTTACTTGCAG
CTTTCCTCCCGTGCGATTTAAGTTGTTTTTTAATTTCACTTTGCCTGCTTTGACTCTTAA
TATTTGAAGCGTTTCTCCTCTTATTTCTATATTTTTTAATTTCCTGTTCCTGCTTTTAAG
CCACCTTCCTTTCTGAATCGCTGTTTGTCTTCTTCTTCTTCTTCTCACCTCCTCTCCCTT
TAACACTACCCCTATCTGGTCTCTGTGCGACCATCAATAATGCAACAAAACGCCGGTcct
ttggagctcatttttaaaagtgtttgttttcgcattgacgtccgagctgcgagtttgatc
cactaacaatgtgctcctgttgatagtactcagctac
>NODE_558_length_474_cov_10.124473
CCCACTAACGTTTACACCACACATACTGCTCTGGTACTGTGAGATCCGTCCAACATAGTG
GAAGCAACACAGCAGATGGTAAGCTTGAAAAGAAGCGGTGCAAACTAAAATCCTGTAGTC
TGTGCTCTAAAAAACACAATTCATATTATGCATTGATTAGAAACATGCAGCAGACACTGG
CCTGAGGCCATATAGGCCTTGTGAGTGCTCCATAAGTCTATTTTTGTTGCTCCTCGGGTA
GGTTACTATGACTTTTATATTATTTATTTCAAAGCGCCCAGATATTGATTATTTCACAAG
GAAAAATGACAAATGGCAGGAGGGAATGACACGGTCAGCAGGTTCTATTAGAGAAATGAT
AGTGTTGCTCGTGGTTTGTTAAAAGGTCCAGTTTAGATACTTTATAGGTTTACATCCATC
ATCGTCTAATGACCTATTTGATGAAAAACACGCGCTCTGGTGACAACAGCCCTATGCAGC
CAACTTTGCTTTGTAATTGCTCTCATATTAAATATAGATTTTTGTTTTGATATCTTGTGA
GAATTCCTTTCTGTGGGTCAAAATTGTGATAAAAGACATGGATGCGATGGCAAAAGCTCG
GAGGGAGAAaactggaaa
>NODE_559_length_544_cov_8.711397
ATGTACCCTGCTGAGGTCCTCTGAAACCAGAGACCCTTGAAGTGGACGTCTGCCTGCGTC
CAGTCTGCTCCCAGGAACCCTTTCAGATCCAAGGACTCCAAATGTGGCGTGCTGCATGAA
GACATTTTGGACGTAGCCTGGTCAGTAGGGTATCTCCCTGCCCCCGACTCACCACCACCA
CCTCTACCATGCTAACCACCAGCAGCCCCTTGCAGACCAGGGAGCAGACCACCCTGGGCT
GGTCAGCAACCCCTGCTTACACCTGCCATAAAACTTAAAAGCTACAGTCTCATCCCCCAG
CTTTGAAGTGTTCAAAGCATAGCTTAGTGACCTTTGATGCGACTTTGGCTGCAACACATG
TTTTGCACCCATGTATAAACGCAGGCCTCTCAGTAGACAAGGCGGGATTGTTTACCTACA
TGTGCGAAACGTAAGGGCCAATGCATGGCAACCATGCATGGAGCCTCCATTTCCACACGT
CAAGTTCCCCATGGTGGGAAACAGACGAGTCGAACCGGACACTGCTTTGAGCAAACATAT
TCAACCACCATGTGTTGAGCATTACTTAAAACACTTTCTCTGTGCGCTCAGACTGTTCAT
TAGGCCACGGGCTTTCAAAGACAGACAGATGCAGCAGTTGAGTCACTTGCATCTgacatc
ttattgcatattcagagacaaaaccaaa
>NODE_560_length_619_cov_5.276252
CCCAAATGGTCTGATCTGCACAAGGGTATTGCATTCGTGAAAGATGGGCCTAACTGTATC
AGAGCGTCTGTATCTGTGTGGGGCGAAGTCTTGAGGGCTGGATAATGTAATATCCCCTTC
CCTCCTCCCCCTCCCCCTGCACGTTACCCCACGGTGTGTGTGCCCAAGGCAGTGGGCGCC
CTGGCTCCTGTGACTAGTGGGTTTGCTCCCTTCAGCAGCACCACTCATCTCCCTCTTTAA
TGTCATTTAGCTGCAGGGTGGCCAGCGCCTCACTCGCCCATTAATCCCATTCCAAATGCC
ATAACATTTCCCAAAAAGCCCCTGCTTCTTAAAGCCGATAATTAGAATGTCTATTTAAAG
TTCACCGCTCTCCCTTGCCGTTATCAATTAAAAGCCGTTTAAAGGAGATCGGTGGCAATA
GTCAACAAATTAAATCTCTTCCTCGCTCTTTGACGTTAAGTCTAGAATGCATAATAGGGG
TCAAAAAAGGCCCCCTGAATAGAGAGCAAAATTTTAAATTTCCAAACTGTTCTGCTGAGG
AGAGGAGCTGCTGTAAGTCACTGCTGCTGACTGCAGAAACAGTATTTAGTGAGATTTTTG
GAATGGCTGTAGCATTATCTGATGTCATTTGATAAAAGGAAAAATCTGATCCAGAAAAGA
GGCCAAGTGAGGTTATGATTAGCATTAtcaaagcttgggcaaaaggacagggagtccaac
taaccaacaatgcagcaaataccctggacagcattgttttagt
>NODE_562_length_291_cov_3.333333
TTTTCTTACTTCGTTCTCTATTATTAACTTTGAAATACATATTCTCGCATTCATACATCC
ACTTATATCATGTAATCAAGAAAAAGATGGAGGACGAGGAGAAAAAAGAACAACAGGGGC
AGAGAGAGGGAGCCTAGGAGGTGGGAGGAGATGAATAAAAATTTACTATCACTCCTTTAA
CCATTCATGTGACTGAGACTGCAGCTATTGTAGTTTAAGAAGGCGGCACCTGTTAAATGA
GAGTTGAAGGCTTTGGACAAAACACTGACACCAACAAACTGTGGACTTTAAAGTACAACT
CTAAGCTCAATATAAGTGGAGTCTAAAAGTGTTTTTAATTTGAAGTAGGGGTTTGATACA
CAGAAAATCAGTCTAGAGAtcagagagtggtttcaaaaaacacaagatacaaggtacatt
gccacaacaagtacg
>NODE_563_length_506_cov_5.745059
ATGCTAATTAATGGAAGAGAACAAAGGCTTAACATTTTTTAGAAAGTGTGAAGCACTGAA
TCTGCTTGTATGACAGCATCTAAGCCACCTTAATCCGCTTGTGATGCAGTGCATGGCGCC
TCGACCGCATGGCGCCTCGACCGCACAGCGCCGGGGCAGGTCAGAGGGAGCAGCTCCATA
CCTCAGCAGATATAGTCACCTGTGACAATCCTTTATGGGCTGATAAAGTAAGGGAAGTCT
CTCAAGGAACAGTGCACTGACTTGGCGGAGGGTCTCCCCGGGGAGCAGGTGTCAGGGTTG
TCTATCAGAAGGCTGAAAGGAGAAAAGGGACGTGTTACCGGGCTCTATTGTATCCCGGTT
GTCATTGACTGATCGGGTCCATTTAGCTGGCTTTCACAGTGAATGAAACCACCTGAATAG
ATGAAAGCGAGACAGCCTTCCCGACAAACAAGGAGCCCTGGAATATTCATGGAGGATCTG
TGAGGAAAAGATTAATGTATTAGAAATTAAAATGGGGCCCGGACGTATGATCTTGCTCTA
ACACTTGGCCAGACCTGTGTCACCCGCCGCTAGCGCCTGAAGTCGGCACATGCCGCTGCC
AAGGTGGAGAGGAATCATTAAACACCCTGCCATTGTGTGAGCAGAATAAT
>NODE_564_length_321_cov_3.479751
AATTCCGGAGCTTACGGTGAGGGCTGGCCCATACAACGGGACCCAAAAAAGTGTCCCTAC
AAACCTATGCCAATCAACTCAGAGCGGTCTGAAACGCGCTCTCAAAGGCCTTCTACGGGA
ACTTTTCTCAGACTCAGCACTATGGCTGCGTTATGCACGTCCCATTGTCAGTGAATGGGA
GAACGTTTTGGCCAATATCTCCGGAACCAGACGTGCTAGACACCTGAAAATGCCACCTGC
CCCACCTAATTTGGCTATGCCGAAGACGCCGGTCTCAGTCCCGAGTCTCCACGACCTTCC
CGTCCCGAGATACAGCAAAACATCACAGGTTACTCCCACTTCCTGACGTCGTAGAGACTC
GGGAGTAGGCTCagtgcgatcgcggtggcagcaaatgggggggtagacacaagtttcatg
tctctagcactaaccgtttgcccaaaccctcaccccaggcccaaa
>NODE_565_length_603_cov_4.973466
AGGGGGCATTTCATCGCTGACAGACAAGCTAATCTAAAATCCCCCAATTTACAAATGAAA
ATCCCACCATCCAATTGAGCTAATAGAGGGACTTGAATGGGATAATAAGATGTGGTGTAA
TACTGTGTAAAAAGCCTGTAATGTTGTGTTGGTGTAAGAGCCTGTGTGACTGGATGTTTG
ACTGTTTGCAGTGATTACAGGGGCCTGCGGGCCTGGCGACGGCTCTGTGGCTGGGACAGG
GAGCTTCTCCCTGGGCAAGGAGATACGCCTGTCTGCCCCTTCTGCTGGAGCTACAGGGAC
CAGGATGTCAGGAGGGAGAGTGCTCCCTGTGAGCGCTCTCCCTCTCTCTCTTTCACTCTC
TTTCACTCTCTGTCTCTTCCTGTATGTGTCTCTCTGCCTCTCGTTCCCGGTCTTGCTGGG
TCTGTACTATTGCAGTGCTTGCAGATGTGCACAAACAAGGGAGGATTAAAGCAAAACGAA
TCTAAACAGACAAATGGAATTAGAGTGATGGGTGTCGGTGGGCTGGTTCACAGTGATAAA
CATAATGATGCTCAGTATGTGTGTGTGTGTGAGTGTGTGTGTTCCTGTGTCTGGGGGATT
ATCAGTGGTTAGGTGTGTGGTGTGTATGGCTGGGTGACTGCTTCTGGGTTTCTTTGTGTG
TTTGCCTATCTGTCTATGTTTTTGTAATTATGTGTGTGTATATTTACTCTGTCTCTAGTT
GTGTGTTTGATAAATGAGTTAttccat
>NODE_566_length_374_cov_7.957219
ATAACTCTATTCTGGAGAAAAGAAGCATCACAGTGTTATTCCACATCCTCAGATATAAAG
GGAAAAAACATAATAACTTCTCGATAGCCTGGATCTCCACTGCCCTATACTAGCTCTCCC
CCTTCGCCCGCCCACACCCCTGCCTCATCCACCATACACCCACTTCTCCTGCCTCAATCT
TTGGTTTCAAAGGAAGCGAATCAGCCAGAAGGACAGAAGGTTATGCATTAGTACTGGTCA
TTGCTCAAAGAGTGAGCGTTATAAATAATAAAGGCTTGTGAAGGACACAAGGGCTGTGGG
ATGCATCTCTGGTTCACGCCACACAAGTCAAAGACAAGACTGTAATTTCTATTCCGAAAA
TGTGACCCTTGCAGCTTCAATTACATCTCAACAACACCAACCGTGTCCGTGCCAGGAGAT
GTGATGCCTCTTTGTTAGCTCTACATGAAAGGCTTATTGATATTGGTTATGGAGTGCATA
CGAGACATGCACATTTTTTTTGAAAATTATTCCAGAAc
>NODE_567_length_309_cov_2.233010
CTCACTTTTTTTTCCCTTTTGCCCTTATAACCTCTGTGGCTGTCTGGCCAACTTAATGCT
GTATTGAACTGCCTTTTACTGACTCACTTTCCTCTACTTTTCCCACTTAATTATGTTTTT
CTGCTTTCCTGTGAAGTGAACTGTGACCGTTTCAAAGATGGCCGCTCAATTAATCGCAGG
TCCAGAAAGTCCAAGAGAGGTCTGTTTCCAGCGAGATGCTCTTCTGCTCTCTGCTTCATC
TTTATTGCCCTTTTTCACTCCTTACCATCCTTATTCATGTGTGAACTTGTAGTTCATTTA
TGCTATATTTGCCGTCACTAAGCTTTCCCTAACTACTAACATGGACACAGTTGTAAACAT
TGATGGCGTTGCAAGACTTCTGTGTTTGGTCACTGGCTGTCAGACTTTTAGTGAAGTCTT
TTACCATCTCACCATGGATTAGTCTCGGCTTTg
>NODE_568_length_637_cov_11.748822
CATAGCAGCGACAAATATCAGGAAATAAATAAAATAAAGTATTCAAACCAGATGAAAGAC
TGTTCATAATTGGGTTAGTAATGTCTCTGGCACCGTCTGCTCGGTCATTTCCTCCAATCT
CCCCGAGCAACAGGGGATGATACAGGCGACACTCAGACCAGGAGGGATCTCGCTGCCATG
TGACAGGCTGCCTTCTACATTCTTTCACCGTCCTCAGCACCAATTCTGATACAAGGAAGG
AAGGAAGAGACAAGCGTCATCTTCAGATGTAACACTCGCAGCAATTTCACAAATCTTTTA
ATGATTTGTGACCCCTTTGTGGACGGCAAAATTGTGAACTCATGCACCCATAACTTCTCA
CTTAATCTGTATTACTCTCATCACAACAGAGCAAGCCACTCTATCAGTAAATGCTAATCT
CCTAATTAACAAGCTAATTAGGCAATTACAGCTTTGCAGAAGGATGCCTAAATGAAATAT
GACAACACAGTCACTTTCTACAGCACCTGTGGGTCTTTTCAGATGTCACAATGAGAAGCA
TGATGACAAAGTGTTGTCTCTGCACTCATAGGTGCTTATTCCTATGCCTCGCTTAGCTCA
TTTGTAAAAATATTGTCATTTTATCTAACCTAATCTGCACTACTTGCGGAAACAACTTGT
CAAATTACAAGTAAATTATTTCTATTCGAATAAGCTGACCTGCATCACTTTACCACAGTG
TGATTTTACAGGTAGAGCAGAAAACAGCGCTTAGCTCAGGCTCCTGGTTATGtaaacatg
g
>NODE_569_length_294_cov_1.914966
CTCACTGTGTCACAGTGTATTAAGAGACACTGACAATCAGGAATCAACACGTTTGGTGGA
TATACTTTGATTTGTTTCTCATCATTTGCTGTGAAGTCCATAAAAAAGCAGTTGATGAAA
CACAGACGCTGTAATTGTTGAGTGGATTGTGTTTATTGATCAAGCTGCTGCACTCTACAT
GATATGTGATAAAGAAACACAAGAGCAGAAGATGAAAACAACACTGTCCTGCAGAAGAGA
CACTCCAAAGCTGCTAATATATATGTGAATATGTGTGTTTCCACTAGTAGGAGGACCATC
CAACGTGTGCAGAAAGACATGAAGTTTACAAGCAAGAACAACACGTCACAGCTGACGTTG
GTGATGAGCCATCAGAGAGATGAATGAGACGTATTGATGAGACGTGATGGTGAGGAAAGG
CCAGCAGCAAACAGTCAg
>NODE_570_length_421_cov_1.152019
CAAACTATTCCAATAGACTATAGCAGAAGACATGGCAGCTTTTTTCCCCATTTCTGTCCA
TATGCTGGGGACAGACAGAGGATATTAGTATTGGACGATAAGCTCTGTGAAAATACTTTC
CAAAGATATGAGAGTAATATGTTAGCAATTGTTACACAGTGTCACCTGAATGCTGGAAGG
ATACAACTCAAGAAAATCTAACCTTTATACAAAGGAGCGAACCTGGGCAGTGCCAATAAT
TTGCTTCGTTATGATTGCATAGCTAGAAATGGTGCAGAATCTGAAGATTTTCTTCATTTC
TTTTTCATTTTACACCTCAGTCTGAATTGTGTTATGTTTCTCAATCCTCAAATTTTCAGC
TTATTTCCAGGTTGACACAAAAATTTGATTTTAATGTGGTGACAAACCTTTGGACCTGTG
CTTCTTGGTAGAGATGGCCAAGAGAGGTGATAAAGAAACAAGAGTAGATTTTGTTTGTTG
GTTTTCCATGTGttgtaggtgcctcaagtaaaaaaagaagcatataaatgtttttaaaat
tatatttatactccgtaatagttat
>NODE_571_length_556_cov_14.359713
GTATAATTAAAGTCTTAACTAGTAAAATCACCATTAGTGATTATATTTGAATATATAGAC
CTAATTTACTGTTGGACTGACAGACACTGCTGACACAAACAAATGTGACTAACCGTGAGA
AAACAAGAAAGCTTTGTTTGTGATATTTATTGGTACGTATAAATGTTTCTAATGACAACC
TTGCTATTTCAATTTGACAGTGATTCTAGGATTTTCAATTAAAACTGAGCTTCAATTAAC
ATGAAAATTAATTTTACTGACTGAGGCCATGTTTTATTTTTCCTCTTTCAGCCACCATTC
TGTCCTGTGGATGGATCATCTATTTAACTTATTACAACTCACGCAACATTGGCCTCATCC
TCACCCTCATCATCAACAGACTCTACAAGGATGGCTACATTCACATCGGTACGTTCATCA
GGAGCTCTGTCACACAGTGATGAATAGCGAGGAGGAACGCTGCCAAAGCTTTGAGTTGAA
GGCGTTAACTCAGTCTGCTGAATATTTCATGATGAGTCAGGTTCTCTCAGTGATTATCTC
CACAGAGTCTGAACAGCAAAGTGCACCCAATAGCAGATTGAATTTCTGTAGATAAATGGC
ACAGGAATTAATTTACAAAGCACCTTGAGGCCATAAATGCAAGTGTAACTCTGGTGTTGT
TATTTAGCGTGTGATTAGTTTctttcaaaacattcaattt
>NODE_572_length_473_cov_8.919662
CCTCTTTTATGTGTCCTTTCGCATTGGTGTCAGTCTGTCAATAATTCACAAGGCCAGCAG
GGTGGCATTTGGGTGAAATAAAAGCCCTGAAATTCGAGATTAGAATGTGATGACGGGCTT
TGTTCCATGCCGGTGTCAGAGTGCTCATACGCTCAAAGGAGGGGAAGATGAATGTTTTTT
CCCCGCTTTCCTTTATCACTGAGGGCTGAATTGTGCATCTTTTGCGAGTGTGTTTGTGCG
TGGCAGGCGAGAAAACCCAGACTGTCTGCTGAGCTGTATCTGCGTCTCCAGCAGGGCAGC
TGATTTGGTTTGTGAAGTATGTTAATAATCAAATGATCAACAAATAACAGATGTATTAGT
TCATGCAGCTTGAAATGTCAAGGAGGCTAAAAGCGGAAATCTAATACAGAAAGCCCAGTT
GCATTGTATTATTTTCTGTGACAAACCCTCCGGTCCAAATTACGTAGAGCCTCCTACAGT
GAGTAATCTTTACAGAAAACGGCGCCAATATTTTGTAATTAAGCTGCAGTAAGACAACGA
GCGCTGCCACAGATGGAAGTTGCAGAACTCGTATCACTTTTGTTTTTTGTTTTTTTCTCT
CAGTGTGGAGGTGGATG
>NODE_573_length_582_cov_2.477663
AATACTGAGGTGAAGCCTGGTGGCAAATGCAAAGATAAAGCGAGGAGGAGAGCAGGGAAA
GTCTCACACACCCCGAGAGCAGGAAAACCAATCGCAGTCATCGATAATGCAGCACATCTA
CTGGCTTCCTGCAGCAGGGTTTACATATGCTCTCTCCAAAACACACACACTAATACACAG
CAGGCGACCGTCGGCGAATCCTTCCATCATTCCAGCGCTGTAGCAGCCGGCGAGTCCAGC
CAGCCGGGATCGGGGTCGTGGTGTGGCTGGCCAGGTGCCAGGACGTGTGCAGGGTCTACG
CCATGGCACTGGCCCTCGCAGGCTGGCAGCATTGAGAAGCGTAAAGGCATTCAGTAGCGT
GAATGTCCCTTTGTCTCAGAGCAGCGTGCCAGGCTAGCTCTAATGAGGCAGCTCTTTGTG
GCAGGCCTCTCAACATCAAGTGGGCTGGTGGACTCATTAACCTGACTACTGCAAATAAAG
CAGGCAGGCACAAGAGACGCCTATGATAGCACACTTAAGGCCCTGCTGAATCCCTCCACC
ACCACCATCATCCCTCCACCCCCCCCTCTCCTCTTTTCCCTTCAGTCTCTCAGGCTTCCC
AGGGCTCCTCTGGCCTATTTCAGGTGTCCCAAATAAGGGATGGGGGGTGATTTCCACTTT
CCTTATTCTGgctccttcttaccttgagctttaatcagtttttggctctgcactgtaacc
tggttt
>NODE_574_length_328_cov_3.378049
CTGCTCACGTTCGCCGCCGCTGCAACAGTCGCGGAGGAGCCAATCCCCAACTCCGAGCCA
CAATGTCCGGTTCCTGCCACCCCGCTTCCCGCCCCCACCCCGCCGGGACCCCCCGACCCG
GGCGATCCCGACAGTTTCTGCTTCTTCACCCCGCAGCACCCGGCCGCCATCTTGGAACAA
TCTGCACCGACACACCGCTTCCGACCCATAACCGTCACCGCGGGAAGGGTGGGGGGGAAC
GCCGACCAGACGTAGAAATCCCACTGCGTTGATACGTACGACGGACAATACTCCACTTTC
ACTCTTTTATTTTTTGTCGGACGACGAAATAACCGATGTGGTGAGAAGACTGCAATGTCA
CCCTAGCGTTGCCTTTAAAAATGCGCGACTTCGCTACGCAAAATCCATAGCTGGATAAGC
GCTTTTCCTTGAGTAGTCAGCCAGTCCAGCTTTGGACCGCGGTGTTCCAGTg
>NODE_575_length_298_cov_7.167785
CTTTCATATCCCCTCCCAGGAGTGTGTGTGCGTGTTTGTGTGTGTGTGAGTGTGAATATC
TTTGACTGCACTCTTCGCGCTCATCTCTGGAGTGCAACTCTCACAGGGCCAATGCTGCTC
TCTCTCCTCCTCGCTCGCCCGGCCCTCTCTCCCTCTCCAGGTGCTCACCTCTGTTGATTG
CCTGTGGCCTCTTGTACTGTGAATGTTAAGTCCTGCCATTTTGCCCAGATGCATAAATAA
TAACAGTAATTACTGGCCCAGCAATCAAAGTGTCGCCCCAGCGCGCTGGGCCTGTCTAGG
GGAACAAATCGATAGGCATCTTAAAAGCCACATTGATTGTAGGGAGGGGGAAAAACACCA
AGGGGGATGGGAAGATAGATAGAGACAGCCAGAGAGAGAAAGAGAGGGGGAGGAAAGGAG
GAGAGGTGTGATAAGAGAGGGa
>NODE_576_length_294_cov_1.068027
TGATGGACAGAACGGTACTATAGGTTGCTGTGACAGAAAAGGAAATGGAAATCCAGAGGA
AAGGTGTCAAATGGTGACCAATTATTAACAGTCCGGCTGATTAGTGGATCTGATGCTCAT
CTTTTTACAATTATCTGTAATGTTTTCCAGAAATTTTGACTCTTATTTAAAAATATTATT
AAACGTGCACTATGTTGACTCCAGTGATGTTACCTCTTTCTCTCTGTAGTCACCATTCAG
TGGTCTGTGGTCTCCATTCCTAGGACTATCTGCCTGTTCAGAGTGCACACCAAGTTTTGG
gttggactttatcaagattttaatttttacatgtgtaaaatatatacccatgcaaaacag
tggcttttgaactccttggtacaagcaatctgtatcaaccgtcaaaaaatcattggtttt
acactaaaatggcatcaa
>NODE_578_length_410_cov_2.202439
ATTACTATTAAATGTGCATCAGAAATACGGAAATAACAAGTAATATGCATAAATCAACGA
TCGTGTGGAATTCAGAAGACAGCTACATGGATGTGGAGTTGGAAGGGAGGGTAGCTAATG
AAAAGCACTAATGACCACTTTTAAAACATCAAGAAAACATGGAGAGACTAACTTGTTCAT
ACTATCAGTTCACACAGCACCAATTAACGCAGTTATTGGTCTGTTTCTCATTTGTCAACA
TGTAGCAACCACTCTTTTTTGCACATAGCAACTGCTGCCCTCTCCTGCCTTAAAATAGGC
ATTTCTTAACATTTGGTAAAACAGCCCCTGAGGAATTCAAGTAATCCAAAGCAAATGTAT
TTGTCTCTCCTTGTTTTTCCACAAACAAAATTATATGCTGTCAAGAAGAATCGGAAAATG
AATGGATGAATGGGATATAATACATTCAGACTGACATCCAGCATCAGTCCAGTTCATGTG
TCAGGCCATGACAGCGTGCTTGCGTCACCGAATGAATGTTTGAGGGGAATTGCGAAGCAG
ACGGTGAAAGTGTg
>NODE_579_length_635_cov_9.672441
GTTTTCCTCCACAGTCACCTGATTTCGTCTGCCATCGTCTTTGTCATTTCGCTCCCTCGT
CTGTCTAAAACTGGCACTTTTGTTGCATTCCAAGAGGTTGATAAATCAATCCATCAAAAA
ATTCTTTGCGGTGAAACTCAATCAAGAAAGGTCATGTCGGCGGGAAAAGAACAGATTAAA
TTAGCATTGAATTAGACATGGAAAGTGAGCTCTGTCAAAACCATCACTGTGCTCAGCACA
ATTAGAATATGTTAATTATGCATTTCATTAAGGGGCCTCAGCGCTCTTTGAATGTGAGAT
GAAATGTCACTGGTGTAGGCAGCCGAAAAATGGAAGATTGCCAGGCACAACTTTCTTTGT
GCAATGTGTGACACCTTCATTAACATCAGGGATTGCTAGTCTGATTAGACTTTTTGTATT
AGTTTAAGCCTTTAGGCTTTCAAATGCTATGCCTTTTTTCTCCATTTTGATGTGGCAGCT
CAGACCCTTCTCCATTTCCAAGCAGATATTGTCTATGGTTCAATTCTTTGTTTAAATTCT
CCGACATAATGCCATGACATTGGACGTAACATCTCATTGTCTTTGTGTAGATGACGGCAT
TTACCATGTCTTTGTTTCACATAATCTCGGGTCACTTTCAGCAATGTGAGACTTGAAGAg
ccaaattcccacagtgtgtgttcagaacgaggatattcagggtagcattcgaattaaagc
acacatgatgatgacattaactacagacagttacagtgtcgctacatataaagacaaaa
>NODE_580_length_433_cov_5.718245
TAATGCAGGGCCAGCAGAAACTACAAAGAGAGGAAAGGCAGAAAGAAAAAGGTTGAATAT
CGCGGTAAAAAGCAGGGTGCAAGAGGAGTGAGAGGAGGAGGAAAGAGGTGTAAAGTGGCG
GAGAAGTTGACCAGAGAGAGACACTAGTTCCAACAGCAGACATCCTCGGTGTTGTTTGTT
TTGTGTGAAAGTGAATGATAAAAGAGGCATGAAATCAGCAGAGAAAGGCAAGACAACAGC
AAGGGTCCAGAGCCCTCCATCACAGCTCATACAGCTCCACAGTGGCGGCTCGCACAATAG
GCCCCAACTACTGACTACCTCCACCTCCTCCCCCACCTCCACAGCTGTGTGTGTGTGTGT
GTGACCGGTAAATAATTAACTTATTCTGCTCTGCTGACCAGGACTATGAGACCAGTCATG
AGTAGCTGGGAGATCTATCACTGCGGCCGAACTCGCTTCTAATTAAATAATTATATATAT
CAATGTGGAATcaggatacatttctatgtaaaatatctgaaatgaagtcatttctcgagt
caaacacaaacccggtggtgctaaaaatgtaggttta
>NODE_581_length_145_cov_2.806896
GAAGGCAAAAGCTGTTTCAAGTGACACTGTGTCAAGATACTGAGAGGAGACACCGTTTGG
CCAAAGTGGCATTTTCAGCGCATGAAACGCTGTTTGAGAGCATAAAAACAGCACTCCTGC
AGAGTTTCAATGACAATGTTTACAGACATGTTTTGACTTCACAGTGTCTTCAAATATGAT
AAATATGAAGGCAAAAGCTGTTTCAAGTGACACTGTGTCAAGATACTGAGAGGAGACACC
GTTTGGCCAAAGTGGCATTTTCAGCGCATGAAACGCTGTTTGAGAGCAt
>NODE_586_length_385_cov_5.270130
CTGTTTGAGTTATATGGGAAACATAAAGCACACACAGAGAGAGAAAAAGGGTCTTAGTGG
GAGAGTGGGGAGCTTTGGTTGGAGAAATGACCTACCCTTCCCTGTCAGCACTAGTGGATG
GGGCGGGGGCAGGGACAGTGACCGTACCCACATTATCCAGCCTGATCTGAATGGTGGTAC
CTAAGGGGCTCCTCAGGTACCTTCTCTCGATGTTGCGCTCCAGATCGGCCAGACGTGTCA
CTGCAATGTCCAGCGGGTTGTCCGGGTGACGCATCACCCCGCCCTTCTCCCCCCGCTCCT
CTGGATGCTCCTTGGAGTCCTTGTCTCCCGCGTTGGCTGACGCCGGCGTCGATTTGGCGA
GGGGCTTGTGCTCGTAATACACCAGGTCCTCCCGCTCTGACTGGGGGTCCGGATACGTCC
AGCCCTGGAAGAGGGAATTGGCTCTTCAGTCTTATGGCCTCGGATTGCGTCACTCCACAA
GTTGTAATCATCTTTTCACAAAGAAAATGCATTTGTGTATATTTGTgat
>NODE_587_length_416_cov_3.617789
TAAACCTATAGCAGCATAACTAAGGGACAGCTCAGGTGACCCTGAGCATCCCTAACTATA
GGCTTTATCAAAGAGGAAAGTTTTTAACCTCATCTTAAAGGTAGAGAGGGTGTCCGCCTC
CCGAACCCAAAGTGGGAGCTGATTCCACAACAGAGGAGCCTGATAACTGAAGGCTCTGCC
TCCCATTCTACTTCTAGAAACTCTGGGAGCCACAAGTAGACCTGCAGTCTGAGAGCGAAG
GACTCTGTTAGGATAATACGGTACAATAAGATCTTTAAGATATGACGGAGCTTGGTTATT
AAGACTTTTATATGTTAAAAGCAGGATTTTAAATTCTATCCTGTATTTTACAGGAAGCCA
ATGAAGAGAACATAATACAGGAGAAATGTGATCTCTTTTACTGGTTCCTGTCAAAACTCT
GGCTGCAGCATTTTGTATTAGCTGGAGGTTTTTAAGAGAGTTATTGGGACATCCTGATAA
TAAGGAATTACAATAGTCCAGCCTAGAAGTTACAAATGCATGGACTAGTTTCTCAGCGTC
ACTCTGAGACAGGATGCTCC
>NODE_588_length_487_cov_6.410677
CCCCATAAGCCCTTTGGGGGGGGACTCGCAGGGACCAGGACCCCGTGTTTACCAAAATGT
TTGGATTTTGGCAGAAAACTTTCAGCCATCTCAAGCACAATTAGACCTTCTAAATAAAGG
GCTCACATTTGTCCCAACATTCAATTTGGAAAGAAATAGAAAGAGACAATTCATATTGGA
CCTACAAAATTACCATAGGAAGATTAAAATAGCCACGCACTTTAAAAATGTATCGACAAG
AAGTCCACCGCCTTTTATGCCCACTTCGACTTGGTCACCACCAATTGAGAAAATGCCACT
TGAAATTACTACATTGATTGAAAGAGACAAATTCATTTGTAAAGATTTATTTAAAAATTA
CAAGGAACAATCCAACATAACACAACAAGAAATAGAGGCCTTAGAAGAACTGAGACAGAA
TAAACACATTATTATTAAGCCAGCGGATAAGGGCAGCTCAGTTGTAATTCAAAGTAGAGA
GCAATATATAAAGGAGGCCTATAGGCAATTGAATGATCCAACTTATTATAGGAAATTAGA
GGAACCAATCTATTTAAGAACGATACCGTTAATTCATAACATAATTGATAAGTTACATAA
GGACAAATTCATTAATGCAAAACAAAAGCAa
>NODE_589_length_619_cov_9.953150
CTCATGTTTCCATCCATCCTCATGAAGAAACAAGTGAGTCTTTAATTAATGTCTGGATCA
TCAACTTATGACCTTTATTGGGCAAGTCATGAGCTTATGGGGAGTCTCTTTTCAATCACT
GGATCCATAGTAATGCATTTCTGCAGAGCGTTGAGCATAGTTTCTGGTTCTCAGATATCT
ACTTTTATTGAACAAAAAAAGAGAGTTTTAAAGCCTACTGTAGGTAATGAATGAGAATAT
AGAGACAGATAGGCAGGCTGTGTCCTCAGTCAAGCTTCAGTGCAATCCTCCCAGAGATTT
ATTTCATCAGCGAATGCAGTTTCCATAATCATATCTGTGTCCTCATATTAGAAAGATAAT
TAACAGCACTAATGATCACGTTAAGTTCATTACACATTCACTGCCAGCTCAGAATGAAGT
TGACATTATGTTGCCTTATCATCAAAGGTGGCGTATTGTTGGGAAGTCATTAAAATGGAA
ATGAGTGTGATGTTCTGATGTTAATTGCAGAGGGAAGAGATGAGTTATGTATTTAATGCA
GCATTTAAAAAGCCAATGAGGTTCCTATCTGCTAAATAGGGTAATTAATGCTATATATTA
CTTATGTTTGTCCAAATGAAGGAATGAAATTAGGAGATGATGACGCCGACTTGCTGTTTA
TCTGTCACAACACGGCTCTAGTTCGCAAACTTCATTATTACTCTCTTTTCTGTCTGTAAT
ATTTATATAATCTCCCCTCAAATTACTCCTTTATTTCtttttc
>NODE_590_length_479_cov_11.469728
ATGGCTCTGGCGTAGCTATTCCGAATGCTGAGACTGAGGTCCTCAAACACGAGTGAAACC
TATCTAAAAGTAGCTGAAAGATTACAATCCTCTTCATTAAATTTATCTCCTGCGACATAA
ACTTTTAATATGCGCACCAGCAGTGTGTATGGGACTTCCAGGGCAGCTTAAATGACTGCA
ACCTGTAATTACTGTTCCAGCACTTGATTAGAATAATCTGATTGCAATTATTCAGTGACT
TTAAAATACAAGCCTCGAGCTACAGAACAATAATTCAAGGGCAGTGATTGGGAACGTGTT
TCTTTTTTGGCTGTAAAATGACGTTTTAATCGACACAGAGTGAAAGAGGTTCCCTGCTAA
GGAGCCAGCTCCCTCAATTAAAGCCCATTTATGCAGTGAGGGGTAAGACGTTGTGCTGCG
ATGTGGAGTTAATCAACCAGGCAGACACTTACAGAGTTCTCACGGATCAGGGAACTAACC
CCTCTAACGGGTAAACAGGCAGAAATGCAGCACACAGGCAAGGCCACCAAGAACGTACAC
CCACAGATAGCAACATTCATGCTATCAGTTACTGTattatgttgtttcttttcctaaata
aattatatgaaataaaaaaaaat
>NODE_592_length_354_cov_1.403955
TGAGCACATTAACTCCATTTATTTTGACACTAGTCCCACTAACCCACTCTGACATTTTAG
ATGTCAGTGAAGCCTTATAGTCTTACTTTTTTCTCACAAGAGGCTCCCTTGGTAATAAAG
ACAGAAGAACGAGGAGGGAATATAATGAAAACATAATAGAAAAGGGGAACAGAAAAGAAC
AAATGGCCAGAATGTTCTGTTACAAATCCATAAGGCTTCAGTTTAAGTTGACCTGAGTGA
CACGTTTGCTAGATTAGTCTTGTACTTTAGAGTATACTTCTTGGACTAGATTATGTTTTT
AAGTGCATCTGTGTATAATATGCTGTCCCACGTTTCCTGATCTTGTTTTCCCCTGTGGTA
GTTCTTTAGAGTGAAATGCTTGGCTCTTGTCTCTTGCGAAGAGCTCGATGACTTGGAAAA
CGGTTGGTGAAAATGCAAAACGGAGAGGGATTAGCTTGGAACGATGCAAACCCAGAATGC
CACAGAGGAAAAGCTGAg
>NODE_593_length_264_cov_12.636364
CTTCCCGTCCCGAGATACAGCAAAAAATCACAGGTTACTCCCACTTCCTGACGTCGTAGA
GACTCGGGAGTAGGCTCAGTGCGATCGCGGCGGCAGCAAATGGGGGGGTAGACACAAGTT
TCATGTCTCTAGCACTAACCGTTTTGCCAAACCCTCACCCCAGGCCCAAACCCTAACCCT
AACCCTAATTCCGGACCTTACGGCTAGGGTTGGCCCATACAACGGGACCCAAAAAAGTGT
CACTACAAACCTATACCAATCAACTGAGAGCGGTCTGAAACGCGCTCTCAAACGCCTCCT
ACGGGAACTTATCTTGGCCTCAGCACTATGACACTGGCTGCGTTATGCACGTCCCATTGT
CAGTGAATGGGAGAACGTTTTGGCCAATATCTCCGCAACCAGACGTGC
>NODE_594_length_310_cov_6.312903
TTTACCATAAAAGCTGTGGCAGTACCATCGCAGACAGTATAACCACTGCAGTGCAGTACT
GTATACAACCAGGTGCTGATATTCCTGCCTTTTAGAGCCCACACAAGGCTAACCATGCTG
GGTAACTGATCAACTACAGCTGCCTGCACAAGCCCAAGGCAAACAGAGAGAGAAATAGAA
AGCAGAGGGAGACGACCAGCGACAAGCCTGGCCGCTCTTGTACTCACCAGCACTGGCAGA
ACACAGCAGAGACACCAAGAGCACAATCACCAGCGTCAGGATCTTCACATTCATTTCTGC
ACTCCCCTCTGGCTCTCCGCTAGTCACTCGCTGATATACTGTAGTGGTGTGTGTGTGTGG
ATGGGAGGGAGAGAGAGAGAGAGAGAGAGAGAGAGAGAGAGAGAGAGGGAGGGAGAGCAG
CTGAGCGAGCAAGAGAGAGAGAGAGAGAGACTGT
>NODE_595_length_512_cov_2.339844
CTGACCAGACACAGTGCCCCCAACAGGCAGCGGGGGATGCTGCGGGATGTCCAGGCGCGA
CACTTCTGAGCCGGCAGGTTGCAGGGCAGCGAGTCCAGGCTGGGGGGGCGGTACAGACCC
ACCACATTGAGCATGCTCAGTGAGTCCGAGGACGGAGACTCCTCAGGGAGCTCCATGATG
GTGATAACCAGACAGTCTGAGGAGCGGTGGGACACGTCCACGCCTCCTCCTGGTCCTCCT
GCAGACACATGGAGATCACCCTGATGCTGATCTATGACACAGAAACGTTCAGAAACAAAG
TGGTTATCTCTTACCGGTCAGACCGGTGGGACTCAGCACCACCTCCCCGCCTCCTCCCAC
TACTCCTCGACGAGCTCGGTCCTGACAAGACAGAACAGCCAGGATGTGTCGGTCGTCCTC
CATCAGCCACACCTGAAGAAGAAGAAGAAGAAGTCGGTTAGACAGGTGGAGGACAGAGGA
GGAACATCCTCGATAGAAAGGGActcacctcctcgtcggggacatgagtctcatggcgac
agaatggacaggtgatgacggagggtgaagactcacctgaaacagaaccacatgacagac
tgatgagtcatgtgatcatagtcacaccatgaactggaatctgacacaaacagcat
>NODE_596_length_299_cov_4.066890
TACCTGACAACTCAGCAAATGTCACACGACACTGCCGACTGACTGGCAGCGTCGTCAAAA
ACAGTCTCGAGGCGTAAAACGGACGAATATCCAATAAACAAATAGTGAAATCTTAACCAA
ATCGGTTCTGCATCCTGGTGCACATCATCATACTGCCAGACCTCACTAGTGTCCGTCTCA
CATCTCTTGTTTATTCCGCTCCACTTCTCCCTCCATCTCATTTTGTTCTTCATTTTTATT
CTTCTCAATTCTCGATAGATTTCTCCTCCTTACGTTCCCACCTTTCTGCCTGTTTCTTTC
TTAACGAGCCTATACATTCTGGAGGATCGGCTGCACAATTACACACTGACACACAACGCG
CGCACACACACACACACAGACGCACAACGCACACACACACACACACAATTATGacgaatc
ttgctggatatttgttatgactg
>NODE_597_length_466_cov_9.976395
CTGAGGTGTGACTTCAGTTTGAATTTTGCCCTCCCAGCTCGTAATTTTATTCACTTGGTG
TGATTAAAACCAGAAAATGTGATATGTGTTCCATACCGAGAGCATGATATGTATTCCATA
CAGTGAGAGTAGTGATGAGTGTAGTGTGTTGTGATGAGGGACACTAGGTTTGATGGTTGC
AGCTTCACACAGTGCAATAATAAATTTGGGGCTATGGGGGTCTGACATTGTCTGCGCTCA
GTATAATTAAGCGGTGCATTAGAAAGAGGGCTGGAATAAAACATGAGTATGTAAATGCAG
CCTGGAGCTGATGTTCTAGTGATTATTACAATGCAGATAAAGCATTTCTCACAACTGCCT
GTGTCTACTGAAGCCTCCAAAAACATCTGGACCTTTTAATTGAAAAATGGCATGGTGTTT
CGCTGTGCTGCTTTGTGCTAAGTGAAGTCAACAATTAAGACGAAAATGTAATTGATAAGA
ATTGCATTGCTCCATTATTTGGTGTTCTAGTCAAGAAAATTGATTTATCAATTATTTACA
GGTCACAGAGCAGAGGCCATGCATTTCTGTTTTCATTgcatcatcatctcggaacataca
gcaccgagcc
>NODE_598_length_325_cov_1.412308
AACATGCACAATCTATTTCATATACCGTGGTCCCCACAATAGCAGCAGACCTGACAAGTG
TGTGTCAGTCATCTGACAAGCAAATTGACTTGTGACCCCCAGCTGGAATGCCCAGCAGTA
TGCAAAATAAACTCAGGAACACTGACACATGTCATACATGGTGGTTTCTTAGTTTACAGA
TAAACCACATTCAATTACTGTAGTTAAATGTGCACAATATATTTCAGTCACCGTGGTCCC
CACAATGACAGGGGGCCTGACAGATGTGTGTGTTAGTAGTACCTGTGCCTGGGAGGATGT
AGATCTCTGAGGAGACGGCTCTGTTGTGGAGATCTCAGCCTCAGACAATTTGGTGACAGC
CTGTTGTACTCCAGTCTGAAAAATGAGTTAAACATCATCATTAAGGAGTTGGCCAGCAGT
AACAGTATTTTAATTCAACAACAATTACAAGAGCAGATACAAAAGACag
>NODE_600_length_336_cov_1.616071
TGCATTCGCAAAATATTTGTTACTAGTTTAAGTGTAAAAACTAAATATTCAGATTAGTAC
TATCTTTAATGCTAAAATATTCGTCATCCTCCGAAAGTCTCTTTTGCTTGAACCCATGTT
TTTGTTTTTTGTTTTTGGCTTGGTGGTGTTGTTGTTTTATTTTTACTTTTGCTGTTTCAG
AGTACAAGAAGTCACTGGAGGATGCAATTAGTGGAGATACCTCAGGCCACTTCCGCAGGC
TCCTAATCTCTCTCGCTCAGGTAAGGCTGTGATACAAATAAATTCCCTTTATACCTGTCT
TAGCAGCTACAATGAGATTTAATTAGGAATATGCTGTTTTGTATTGTGTAGGGCAATCGG
GACGAACGAGAAACTGTTGACATCTCCCTGGCTAAACAAGATGCTCAGGTAAACTCTGTT
TCTTTCTCATTAATAAcattttatgatttatctacaccttggtagctctgatattgtgaa
>NODE_601_length_145_cov_1.234483
GTCTAGCACGTCTGGTTCCGGAGATATTGGCCAAAACCTTCTCCCATTCACTGACAATGG
GACGCGCAGTACGCAGCCAGTGTCATAGTGCTGAGGCCGAGATAAGTTCCCGTAGAAGGC
CTTTGAGAGCGCGTTTCAGACCGCCCTGAGTTGATTGGTATAGGTTTGTAGGGACACTTT
tttggctcccgttgtatgggccagccctcaccgtaagctccggaattagggttgggttag
ggttagggtttcggcctggggtgagggtttgggcaaacggttagtgcta
>NODE_602_length_628_cov_13.769108
TGGGAGAAAGCAAACTGAGACAAGAAGGGGCCCATGGGAAATGTAGGCATGTTATGCTGC
ACAGGGGAGGAGGCCAGTCGGGGGCTGGAGGGCTCAGACTTGATCCTAGTGTATGAAAAG
CTGGCTTTGCTGCCTGGGTGGGCCTCTCCCTTCTGAACAGACAGCATGGGCTTCTTCTCA
GCCTTGTCAGCCTCTCCGTCTGTGCTGGTCTCCTTGTTGAGGGCCCCTTTGGGACTTCCC
AGCAGAGCATCCTTCCTGTTGGCCAGCTCAGCGCGGGCCTGCTGCTGCTGCTGCTGGAGG
CTTTCCTCAGGACCCCTGGGGGAATGCTCGGTGCCGTCGCCTTCCCTGTGAAGTTTGCTG
CCGTGCCCATGTAAGTCCTGATGCTGTAAGAGTTCCCTGTGGCTCTGGAAGCTGATATGG
CAGTGATTGCATCTGAAGGCCGCCTGTGACAGGTGAGACATGATGTGATGCTGGAATGTA
ATAAGAGAATCTGCCGTGTAGTTACAGATTGTGCATTTCAAGCTGGTGCCAGGAGGGAGG
CTCTCTTCCATTTTGACACCTGTGAAGGAGATAAAAGGGAGAAATGCTCAGAATCTCGCC
TCCCACTTCTCCTTTAGAGTTAACTGTAGAAACCATCAAACGCTCATGCATTATGCCAAG
CTTATTCCCATCCACTAGATTTTTTTTTGCTCAAGGATAAACTGTCAACTATGCTAGCTG
ACAGCAGGATATGTATATTTCTCAAAAgaaatgacagtcatttttccaaacg
>NODE_603_length_178_cov_21.348314
CCTAACCCTAACCCTAATTCCGGAGCTTACGGTGAGGGCTGGCCCATACAACGGGACCCA
AAAAAGTGTCCCTACAAACCTATGCCAATCAACTCAGAGCGGTCTGAAACGCGCTCTCAA
AGGCCTTCTACGGGAACTTTTCTCGGACTCAGCACTATGACACTGGCTGCGTTATGCACG
TCCCATTGTCAGTGAATGGGAGAAGGTTTTGGCCAATATCTCCGGAACCAGACGTGCTAG
ACACCTGGAAATGCCACCTGCCCCACCTAATTTGGCTATGCCGAAGACGCCGGTCTCAGT
CCCGAGTCTCTACGACCTTCCC
>NODE_604_length_547_cov_8.184644
AAAACTAACAAATAGAGATGGATTTAGGGGGAGAAAAGAGTAGTTAATGAATGATGAATT
AGAGACGAGGGAAAACATCATAAATTCTGACAAGGCGCTGTTGTCTGCTGGATGATGAAC
AGCACTGTTGGATGGAATCTGCCTCTCTGTGTATCTCTCAGACGCTGGCTGCCACTTTAT
CTCTTCCATCCTGCTAGATTACACCTCCAGGGTTCAGGTGGGAATCAATCATTGCTATTA
TTACCTGAAGTCACCAGATGCATCTATCACCACTAAGGTTACCATAACCTCAATATTAAC
AGAGGAAAAGCCCCTCTAATAAACAGCAGAAAGGATGGGCTGGCTGGTGGGATTTCATCT
TCCTTTCACTTTTAATAAGGCACTCAGAGGAATAAAGATTACAGGCCATATTTAGCATGC
AGAACAAATCAGGCTCTTCCAGGCTCTTCCTCTCCTCCGCTTCTCATTCTGGTTAGTCAT
TAAGACTGAGGAGGAGGAGGGGGGGGTTCTAGTGTGTAGAGGCGTTCCCTGGTTCAGCAG
TCATGCTGCCGCTCTCTGTGTTCTCCTACTGCCTGCAGCTGCTGTTAATAAGACTTTTCT
AAGGCCTGATATGTGTAAACTTAGTAGACAGTCTCCACATGCCTCCACAAGcctggttgg
accactggctctctcaagcctctatagtgca
>NODE_605_length_445_cov_7.503371
TTTACCTGCTGCTCTTTAAATGGAATAAATGTGGAGCAGCAGCATTTCTGCCGCTCGTCT
TGGATACAGTTTAAGTCAAAGGCTGCTTCGTGTCTAAGACAGAACTTGAATACGCACTAG
CCTTTCCAAATGTGACAGAAACGTTTTCTCTGGCAAATTTAAGCTCTTCTCTATGATAAA
ATGAGAGTGATGATAAAAGGGAGAATGGGCAGTGCCGCCTCTTGCGGCGTGGGTGGGGCT
GACAAGAATAGACTACATTATGCAGTTCATTTAGTTAACAAGTGAAATAATGGGGAAGCG
TGCAGTGGGAATGCCGAGAGAAAGGCACAAAACCCTATTGAGAGCTCTTGGCCGCTTACA
GCGTAACCGTCACATGGCCGAACCGAGTCCACGGCGCCTATTTAAGGAGCGGCTGTGCGC
CTTCAGCACCACTTCGCTGTCCACCGTCCCGAGGAGAGCACACACACTGAACACAGCCGC
AGTACGCACCGGCTTCGACTTGAACCGCGCCGAGCAACAAGTTTGCAACCATGCCGAGGT
CTTTTCTCGTGGATTCCTTGATTTTAAGGGAGGCCAACGACAAAGGGAa
>NODE_608_length_484_cov_4.452479
GTTTCAACTTTCAAAGTAGGGCTCTTTTTTGTTTTCCACTGAAATTAAAAGATCCACTTA
TGAATGACCCCTTTTTGTGCCTTTGTATCTTCCCCCAGTCCCACAAAACAGCGCAGGGCA
AAGGGTTAAGCATGTAATTCATCAAAATAAAATTAATAACGAGAGAGTCTTCCTCTTGGA
AAGTGTTGGGAAAAAAAATGTTTGCTGCCAACTTGCCTGTGGTGACAGTAAACATTCCAG
AGCCGGGCTGGAGTTTGGACTTGCCATTATCTGCCACAGCTGTGACAACGCCTGTTGGCT
GCAGGTTTGTGGCTGGCCACACTGTGTTTACCTGGAAATGAATCTGAAAAGCGGCTGGAC
TGGGAAGGCACACAACCCAGCTAAATAAAAACTGAGAGTGGTCATTGCAACGACATGCAG
TGGGAGGGAGTCCAAAGTTATTGCACTGGCCCCAGTGGGTCAGGGCGCAAACACAGGCGT
AAACGCACTAAGGATATCCTCAAATACGCACCTTTTGATATTGAGAGGAATGTGGTGAGG
AATGCCATTCGATATGGTTTATGTTGACTGTATCCAGGGCATTGCAGATTCAATACTTGG
CTCTTGTCATGTTAAAAGAGCCTGTgtt
>NODE_609_length_316_cov_1.177215
TCCTCTCTCACTGAGGAGAAGGCAGGGCATGGACAGAAGTAAACGATTTCCTGAGGAGTT
GTGACGGGGAGCAACCCGCATTGAGAACATACTTTTGAAAAGGACACTTCAGGTGAGGGT
AGGATAAGACGAAGTGGAAGAAGAGCGTGCTGGGAGAACAGATGTGAGGAAACAGAGAGA
AATGGATGGCAAGGCAATAAAGGAAAAAGAATACGAGAAAGATTTGTGGCAGAGAGAGAA
AGTAGGAAGGCAGATGGACCAGAGTTGTTGCTAAGATCAAAGTGGGCTGAGTCGGCTGCT
TATTTTATCTATCCAATATTTCCTGGTACAGGGCAAGAGGGAGTGTTGGAAGGAAGGAGG
AAGAGAAGAAAAAGAGGACATTCACAggatcaaagcagggcggtttatttactgtgtttt
gttatgtgtgtttgtgctctggctatgtattttggggata
>NODE_611_length_749_cov_11.165554
ATGACTTCAGATGTGGCTCTCTGGTTATCTCTGGCTCATACTGGCTCCGCGTTGCAATAA
AAATGTCATATTTTTCCATATTCCCTCCACTTCACGTGTATCCCCCCTTTTTTTATTTCG
CTTTTTATTGGCCATCCAAGTCAGAAGCACTGTGCTAAGTAAGTGGAAAAGTGTTTTTAA
TGATTTATTTTAGCGTTAATCAGCTCAGACGCTGGAGAGACTGCAGAGCTACACGGTGCC
AAATTACGCACGACGACCAGGAGTCATATCACAACCTCCAGCTCGTCTTTAACTTCTCCT
TCACGGGCTTTCAGGGCATAAAATAGTGTGCTGTGTGAGTGAGAGCTGCTGCTGGTGGGG
CAGCACCGCTTTTTCTATCTTGATCTGAACTACTAACCAAGTCTTAGAGAGATCAAAATT
CAATCCCGTTCTGAGAAAAAAGAGAAATGACGTTATTTGAATATGTGCCCAAAATCCTTA
ATGAATAACTTAGGACGAGTAGGAGGCAAATGCTGCCCCAGCTGTTTCCTGTTGAAAATG
TCTGTGTAATGTAGATAAATGTGAGGGATTTTCTCTCTAAATCCGTCTCCTGTTCGCTAA
ATCTCACTTCTCCAAAACGAGCCTGCGCAATGGAACAAAGTCGGAATATTGAGATGTGAC
ATTGCCCGCATCTCATCCTCTTTCTCCCCGTTTTTAATGACTTCAAACAAGTTCATTTTC
GCCGGGCTTTGTCTTGCGGAGACCCGTGGGGATGTCTAGCGCTCTTTCCTTTCAGTGGCA
TTTATGTGATGTCTTCAAGGTAACTTacctgatttcctttgacactatagattatcacct
tggttcttcactatttgctcagagcatccttgtctagtttaaactgaaacaat
>NODE_612_length_389_cov_9.375321
TCTCTCCGCTAGCTCTGCAACAAGAAAAGCCGTTTATGGCGACACACAATGTGAAAAGGG
GGCCGATTTAAAAAGGAGAAGAATGCAAGCAAGAACAACAAAAGTCAGTTATAGCAAAGT
CTATGCCTCTCCTCTCCTATCTTCCACCCCCTAGCTTAGCCCACATAATGAGCAGGAAAA
AGCTTTATATTTTGTTCACTGGGTATTCACAGATAATTTGAAGCCATTGTTTCTGCCACA
GATGGTTCTTTTTAATACAATAACGGTGCTCTTTGTGAATAGCGAGCCCACAATAAAAAT
CTAAAGCGTCCTCCTGAATAACCATTTTGTTCTCTCTTGTATAGGCCGAACAAAAGCGCC
AGTGAGGTAATGGCCTGCCTTATTGAAATCCTCAGAATGGGGATTTGATAAAGATTTTTT
TCGCTCCTTTTTCTTTTTGCAAAGTACACGGCAATGTCAAAGAGAAACTGACACGGGATG
AAAAGGAAAAAAAAGGCTCGAAAAAGTGcttgccggtgcagtttgcaaagatt
>NODE_613_length_384_cov_4.674479
ATAATAAATCAAGAATTTGGTCAAACAACACTTGCACTGGCTTTACTGCTAGAATGGTTT
ACTGCTTCTAATGCATTGCTGCCACGCTGAAATACATTCAGATTGTTCAGTTTCTCAGTA
ATTTTTTTTTTTTAATTTAATATAGCACACAAGACAGAGAAAGCTAAACTTAAGAGCACT
GCCCACATACCTTCAGTGCCATTGGGTGTCATGGAATTGTTACTGATGTGCGAGTTGTCA
AGGTTGGGACCATTAGGAGATTCACTGCTTCCACTTACTCGGCTGTGAGGACTGGCTAAA
TCCTGCATTTCCATAGACCTGACGGGACACACACACACATGCACACACCAAATCAAATTA
CACATATCGCTCTGGTTTCAGGGAAGGCACAGAGCTCTCATACTCAGCGCTGTGTACACA
ATATGCATATTCCGGTCGTGACAGTAGTAAAATAATGAAGACACTACAATGTAAGAAAAA
GTAAAGCATGTAatctaaagcaagtttgctaacggcaaccttgcatat
>NODE_614_length_296_cov_1.013514
AAACATTGGTCTCACCATCAGACAACATCTTTATCATAATGATGAGGAAGCTACTGCTCC
TAGGTGTCTAGTAAAGCTGTAACCAGCCTACCTATCATCTGTCTCACTCAGGCCCTATCT
AGGGTGGTATTTAACAGAATAACTGGTAATAACAGACTTAGTCAGTCAAACATAAAAACA
CATTTGTCTCTGTAAGAGTGTTGGGTTTGCTGATTGCTGAATTTTGAGTAAAAATGTTTG
ATTTTTTTCATATATACACTCTTTCTTCTAGGCCTGTGATCAAAGCAGTAATGTGCTGAA
catttcatatttacccccgttttaaacatttatttttggatttcaatagtttgtttcaat
ataatgccctataatcctgtatgtggaatgttacagagtttaacatggtaaacatgacca
tcaaaatatcaattcaaaat
>NODE_615_length_615_cov_10.494308
TAGACCTTTTTAGGCTCTCAAACTAAAGCATCCATTTGAGTTGAAGCAACCATGGAGAGA
CAACCTCCCATTTGATACAGCCAATAGTCCCTTAATAAATTAAATTATTTCACATTAGGG
GTTTCTTTTTGTGATGTTTTAGTCACGTTATAACGCATTCCACAATACAGTTTTTCTGGT
GTGGTTTAACTTTTAAGTAATTGTTGGGTGCTGGGCCGTGCAAAACCATATTAACTGGGA
GGTTGAGAGTGTTTGGTGGTTCTCCAGTGGAGGGGTCCCCCTCCCCTTCCCCCTCCTGCC
TGTGGTTTGGGAAGGCTGCCTGTGTTCCCCCTGGCCGCCTGACAGAACTCCCCTTGGTCA
AACTGTACCTTGTCTTCTTATTCCACCTGCCAATAGAAACGCTTTCAGTCAACGATCCCC
CGGATGTTCTGGACAGGCAGAAATGCCTAACTGCCTTGGCTTCTCTACGCCACGCTAAGT
GGTTCCAGGTTTGGACCTTGTCTTTATTTGTCTCTAAAACAGAAGTAGTTTTCAGTTTGG
TTTTATGCTGTTTGTTCTTTTGTCTTTTATTTGGGCGTTCCATGTGTTTTTTCTTTATTT
ACTCTTTCGAAGTGTACCTTCTGTAGTAATACTTGACGACTTGGATGTTTGTTTCTTAGG
AAACCTTTGTCATTACACTGTTGTAGAGTTGCTTTGCTCACTTAACAGGTTCTATCGCAG
TATCATTTTTAAAAAAACAGTTTgctgctttttagtccc
>NODE_616_length_801_cov_6.734082
CTCACTCTCTTCTCCCAAACGCTGACAACCACTCCTCAGCCATGTCTAACATAAACAATG
CGCTTTGCATTGAAAACGGACAGAATGCAGATGTGTCACTCTTACAAAAGGATAATCTTC
AGGATGGTGGATTAAGCCAGCTTTTGGATTATAATGCAGAAATGGAAAGGTACAGGTCTT
TTGCAAACTTTTATAAAACCAATGGGGCATTTCCACAGACTGCAAAGATTGCCCGTATCA
CGACGCCCATTTTTCCCAGTGCTAGAATTGGTATGTCCCCTTGGAACTGTGATAACGCCA
TGCTCTGGGGAAGGAAATCAGCGGCAATAAACCCTAATAGGACCAGCATGCATAGAAATG
ACTCCCAGAGGCCGGGGAAGCCTGGCGTGCCGCCAGAGACGCTGCAAATGGCAAATAATA
ATTTCCTCTCTACCTTATCCCCCGAACACTGCAGACCTTTAGCAGGAGAATGCATGAACA
AGCTGAAATGCGGCGCTGCTGAAGCAGAGATAATGAATCTCCCAGAACGCGTTGGAACTT
TTTCCGCTATTCCGGCTTTAGGGGGCATCTCATTACCTCCCGGGGTCATCGTCATGACAG
CCCTTCACTCCCCCGCAGCCTCAGCAGCCGTTACAGACAGTGCGTTTCAAATTGCCAATC
TGGCAGACTGCCCACAGAATAATTCCTCAGCATCCAGTGGAAACCCAGCGAAGAAGAAAA
GGAAAAGGTGTGGGGTCTGTGCACCCTGCAGGCGGCTAATCAACTGTGGTGTCTGCAGCA
GTTGTCGGAACCGCAAAACGGGCCACCAGATCTGCAAATTTAGGAAATGCGAGGAGCTGA
AGAAGAAGCCAGGCTCATCGCTGGAGGTGAGCACCAGGGCTCTGCTTCCCCTTCTTTTAT
TATTATCcccttgcactctaaagcattaaccttttcatccagtca
>NODE_617_length_386_cov_1.502591
TAAAGCCGCTGAATGAAGCCACACAGCTACAACAGGCAAACTATATGCATTGCATTGCCA
TTTAACCTACATGCATGGGTTGGTGATGCAGAAAATGCATAAATATGTTTTTATGTTTGG
TCCTGATTTTCTGACTACTGCTGGTAGTGCATCATGTACAAGACAGATTAAGAAACTGAA
TCAATTGGCATTTATTACAGAGAATATTCAATTAATAACATACTGGACAAAATCTGTCCG
CATCTCTCTCTCAAATAGAACAGGAGTAACAGCTTATTTATATTACGACTTCTTTTCCAT
TGGCTTGTTCTGAATGGTTCCATATGTTTAACCTAAGAAATTCGCCTTGACCATGTCAGA
AAGTCTAAGACCACATTCCTTACACTGAGAAATGACTGTAACTCTGTTCCTGACGAGGGC
CTCACATCCCTCCTTCTGACACTAGTTATCTAACAGACACATCTCACATGActgagagct
ggtcaacctaacctggaaactcataagcattgtgtttctctgacagtgat
>NODE_618_length_344_cov_2.566860
CTGTACATATCTGACTTTTTACAAGAAACAAAAAAATGGTGGTGACTATCAGCCATAAGA
AAAAAACAAATCTTATCATGAAGTGACAAATTCTAATTGTTGCTTTATTTTCTGTGTTTC
CTGTAGCCTGGAGGCCCACACTCTGTCTCACTCTGAGGAGCGGGAATACAAGTGTGACCA
GTGTCCCAAGGCCTTCAACTGGAAATCAAACCTAATCCGACATCAGATGTCACACGACAG
TGGCAAGCACTACGAGTGTGAAAACTGCTCAAAGGTAAAGTGATGACTTTTGAAGGGGTC
TATTTAACAAATGAGCATTTTTGTGTTTGAGCAAATGTCAGCTTGTATTTTATTTACATT
TTTTAGAGGCAGATAGTAACTCCCCTGTGTCTGTGTGGTTCCTTCCCCCAGCAGGTGTTC
ACAGACCCCAGTAACCTACAGAGGCACATTCGCTCTCAGCACGTTGGGGCTCGTGCCCAT
GCCTGCTC
>NODE_619_length_356_cov_1.266854
AGAGGCAAGACTGCCTGTTGAGTAAGATTTGACATCATGCTGCTATTTTTAGAAGTAGGT
AAAGTATTTCACAAAGGGTGATTTGATTTATTAAGACATGGGGAAAAAAACTCAACAGGC
ATTGACATCTGCCTACGCTCAGGCCATTTTCCAAATCAAAAATGTCCTATTTGTTGAACA
TGGAAAATGGATCTTGTCACAAAATTAGAATATTGCTACAGACAAAAACAACATTTTTTT
TGAACAAAACTGCTTCGTCCTTAACTTGAGAGATTCCACTCATGCATTTGCACTAAAACC
CAAGTAAAAATTATGAACTATAGAAATGAAAACCGCAGTAGCATGTGTTTTTGTAACTGC
AGAGGAATATATAAGGAATTAATAACAtattttttaactgtactataactgtgtaataat
ttgaacccatgtagtctaagtctagtatccagtggaattaagtttgtcctgtccactgct
tcacctcagtgacaagttag
>NODE_620_length_561_cov_11.133690
CTGAGATGACCCATGCAGAGTGGCATGTGCCAATGTTTTTCTAGTCTAGGATATGATGAC
ACACCCAAGGAGAACACTTGGGAAGCTTGAGTATAAGCACAGTTAAGATACAGTTTTCCA
GAAAAGTAAAGAAATAAAAATGAAGAAAAAAAAAATGCAGGAGCGAAGGCAAGTGTCAAA
GCAAAATCTGACAGGAAAGATAAGAAGGAGGAGTGTGGACTGGCCTTCCAATGGCATTGT
GTCTGCTACTCAACCATGCTACATAATGGATGGGATGGGAGAATGTGAGTGCTGCATTAG
ACAGGGTGGGCTGCAGGGCAGGGCGGACACTGAGGACACTCCAGAGGCATCCCCGCTCAT
GCCAGACATGCTGTTAAGGCTCCAAGGCTTTTCATAACCTTCAGTTGAAAAACAGAGAAC
GTTCTGAGTACACTGCAGCACTAAATCCATGACAAAATGTTTTGGTGTTCCTCACTGGTA
ATACTACACCTGTTGCTTTCTTGTTTTTGTCTCCAAAGACACAGGTCAACACAGACTTGA
GACAGATTATTATTCTCCATGCATTGAGTGCATCAGGAGTACAACAGCATGCACCGGGTG
GTACTGGAATGGTTTGGAGTATAACACTGTAAAAGACTCAGAAAGGTAGgcacctcaggc
agggaatgtattttcagctacaggtagaatgtcacactgtgtgcc
>NODE_621_length_572_cov_7.861888
CTTCCATTTTGCTGAGTGCGATAAGTCTGCGGACTATAATTCGAGTCTGGCGCTGAGCCG
AACATCCTCGAAGAGTCTATTCTAATATCTGATCTATTATAAATTCTTCTGCCTTCAGCG
ACAACAACAACGAGTACATGAAGAGGAACTGTTCGCTGCCTTTGAGAGGAACAGGGAATG
TTTAATTCATTCTAGTACATGCAGCCCTTCAACATGTCGATGGTGCGGGTTCGACTGTCA
GACCAAGAATAGAGTGTAATATCATAGGTGGAGAGAACGGGTCATTTTGTACCTGTCCGA
TGAGCTGCACGATGAAGTCCACCACCAGCTTGGAGTCCTTGTTGAACATTCCCTGCCACA
GCTTGTCCACGACCCGCTGGGTGAAGTAGAAGACGTTGTTGACCAGAATCTGATAACTGC
CGCCGCTGCTGAGCGGCAGAGACGCATCTTCACCTGGAGGGAGACCAGCAACGACAGAGG
ATAAACTAATACAGTTTATCCTGAACGTACAGAATCACACGAATGAACAGAACTGAGATA
AAAACTACCCTGTCTGGATGGACTACTACGCCTTCATTAACACAAATAACCATGGAGATG
GAAGAAAACGGCGTAATGGAGTGGAATAAGTGCTTTATTTGTCTTTTTATGGCGCTATAG
ATGATGGACAGAAGCTGAAATATGGGTTGCTGAGTTGaaaagacattaaaagtgta
>NODE_622_length_679_cov_10.927835
GCTCAGTGGACAAATGTGATGACTTCAAGGGAAATAGCCACCTGTCACGAAATGTTTCAG
TCTCAAAGCAGTGTCATAAGTTGTGCTAAGCAGTAAGATGACACGAGAGGAAATTCTTTG
TAAACCTGCAGGCTAACATTACCTCCCTGTTACTTTAACACAAAAGGGGTTGTTTCTACA
GTATTAATAACCAAGCCTCACCTAAAAAATTAATTTGAAACTATGCATACAGTCGTGAAT
AGGAGAGGGTAAAACTATTAATTAAAAGTGGAACAGGTTCTTATTTTAGTGGAAAGTGGA
AAAATTATGAGCCTTTGTTAAGGAAGGCCCAGGAGCAAAGCTTTCATTAGCCTACATGCA
TGGCAAAAGCAATTCATCAACTGTAATTTTGCCTCAATGGGCAAAAAAGAGGGATCAACC
TCAGCATGCTATTTATGGAGATTTACGGAAGTCTGGGAAATGCTAATGTGATTAACATTT
ATCTACAACATGTTTCGAAATGGCCCTCATGTCCACGTTTTGCCTTTAAGATTAAGTTAT
TGCACTTGCTCGAGAAAAAAGAAAATTATGGAGTGATACAGAATCTGCTTTGCAGTGCAA
GAGCACACAATGATGATTTTTTTGGAGAATTCTCTGTCACATTAGTGGAGGATTTCTTCC
CCCCCACCACCATTCCCTCCCCTCTCTCTAAATATCTCTCTTTATGTGTGTCTGTCCCCA
GATGAAGGCGCGGCGAGCAGAGCGGCGCTTTTGTCCTACCGGAGTGTCTCTCTCGAAAAT
GTGAACTGTTCCACGGATTAGCTGAGCAGAGATTTATTTAATg
>NODE_626_length_895_cov_3.117318
CTCACTCACCTTTGAGGTGCCTATGAATATGTGGGAAGTTAAGCCCCTGCTCCATTTTGC
TGAAACATTTCCTCCAAGTGTCTTCTAGCCCACAGCCCCATACGCATAGAAAAACATGCA
CACATGCGGTATCAGCACCACTACGTATATCCGCATACATACAAGCATGCATGAATACAC
ACGCAGAAACCCATACACACATGTATTTTTCAGCTGGAGTTGCCCCCTCCCAAGTCTGCC
CTTCCTTTGAAAGAAAAATAAATCCAGCATAATATGATAGTTGAAAGCAGGGGGTGATAA
GATGGTGGGAGGTTGCAAGGGGGGTGGTGGGCAGCTCAATCATTCACTGTAAAAAAAATT
GCCCTGTATCATTCACCTGATTTGAATTGTAGCTCCCCCTTTTTTTGAACCCCTGCCAAT
TCATTTTGTACATTAAAAATTGGTCAGGGTTGATAAGATTCCATTTTCACGGTTGGCAAT
GCAGAACTGGCGAAAGAATACAATTACAGACCCCAGAGTAAACTCTCCGAATGTCAACTT
GATGTAAATGATCAGAAGGCAGGGCGCCACAAAAGAACAGGCTTCAACTTCAACAGCCCC
CCACCCTCACCCCCAGCCTACCTCTACCTCTCTCTCTTTGTGTATATCTCTCTACCTCTT
GCTCTCTGTCACCACTCGACAGCCTTTCACCCTGCCAGTGGCAGGCAGACAGGCCTGCTG
AAGTGCCAGAGATGTAGGTGCAGTTTGTTCTGGTGGAGCACAGAAAAGAAGTCTGGTGTC
ACAGTGCCAAAGCCTGATGGCAGACTGACACACAAACACAGGAGGTGTTTAAATGAACTT
TGACCTCTAAATATAAGTATTAAATAATATATTGCTCAATAAACTTTATGCAAACATTTA
TATGTATgctggatgttggagcgatagattaatgtgtgcaagtattagtgtagaaaaagt
tttccagagatcacagaagactttcaagactttgacctttttacagcacaaacagcaggg
ggtctaaattttccgcaac
>NODE_627_length_397_cov_2.869018
TAAACAAACACGTAAACAACAAGCACGAAGGCGAGAACAATAGATCATCTTTAGCCAGCT
GTAGCACATCAAATCAATACTATAAGGCACGGAAGGGGCGGAGCTGAGCTTGTTGTCATG
TCACCAAAACAACACCAATATTGCTACTCTTCAATAAATCTCCCCATTCTTCTGATCTCT
TTTAATTTTCTGTCCTTCCAACAAGTCTTCTTCTCACCATCCTGCCCGCTTGTGCCCTCC
AGTAATTCCTTCATGCCTCCTCTCTGCCCTTCTCCATCTTCTTCTGTCCCCATTTGAGAA
ACGCTGACCTGCAGACTCCCTAATGTGACCAATCAATATCACACAGAGGACAGCAGACTG
CCGGACATACTAATATGAAGACACACTTCCTGCAATGTATGCAGGCAGGCATCCCTTTGG
CCACTTCTCCAAAGATCTCACACACGCAGCATGCACGTACACACCCTACAAACCCAGAGT
GATTGATCCATTTAATTTAATGTGAACTGTTCCATATGACCCTGTGTTAAATAAGGCCTT
c
>NODE_628_length_430_cov_3.220930
CTAACCAAAATAATAATTAACTGTAATATTTAAATTGATAATTTCTAAAATAATGTTGAA
AAAATCTGTATTAAATCTTAAAGACAACTACAGGTCTAAGAAAAAATGTGTGTGCTCAAA
GGAGAATAACTTAAAAAATAGCAGAGCGAGGCCATGCCGTTTTGGCACTAATGTAATGAC
AAAGGTAAATGATAAATGGATTAAAATTTATGTGGATGAAGCCCTTGGTCTGCCTGTAAC
TCAGTCTTGACCTTTGACCTACACTTTCTCACAGGAGGAGATGACACAGACCTAGCCTGC
TGAGCCACCTGCTGCTCAGCAAAGAAAGAGAGCCTCCTGCTGGACATTTAAATTTACGAC
AGTCTGAAACCCGATACTTCCTGCTCTCTGTGTGTTTGGAAGAGAGTCTGGGTAAAATAT
GCAAATTAGGCACACACATTCTCCCCAAAACTCGTTCTTTTCAACAATATTAAACGAACT
TAACTTAATTAAAACCTGTTAAACACTAAATACAACCCTCAACAAACAAGAGGACACAAT
TTTGAAGAAAAAAGGTTTTAATTTTAAAAAAAAg
>NODE_629_length_412_cov_1.791262
CCAACTTCACAAGATAAGTCACATATTTGAATTGAACAACTTATGCAGGCACGCTGTATT
TTCAGTGTATTCCCTTAAAAGATGAGATGTTCCTCTGTGTCTGTCTCTCAGTCAATTTCA
GGTCTAGGATGATGTCAACATTGTCAACTGTGACATCATCACCTGTGACATCACACAACC
GACTTTGAAATAGAACTCATTGCTTCCCTGAGGTTGTTTTGGACAACATGCCACACCAGC
TGTCCCCCGTTCTTTTGTTTGAGAATGAAGACAAAATGACTTCTCTCTTTATCCGACGCT
TCTTCTGCAATGATGAAAATACTGGATGGAGGACCCGGGTATGGTTCCGAAAATCACAGT
CAGCAAGCTGTTACTCTGCAACCAACTTCACAAGATAAGTCACATGTTTGAACAGAACAA
CTTATGCAGGCACGCTGTGTTTTAAGTGTATTCCCTTAAATGATgagatgttcctctgtg
tctgtctctctctcaatggatggtctgtgatgatgtcaacattgtcaactgtgacattat
catcagtgacatcaca
>NODE_630_length_361_cov_6.307479
GATAGACAAGCCAGTCATTCTCCTCCTGCCCCCTCCCTCTCCCCATCCATGTCAAGAACC
AATCACGTGTGAAAACTTGCCTTAACTTCCCTTGCCTGTGTGACTACAGCGTCAGAGAGT
TTGACAGATCTGTGCGCCACGGAGGCGTCTCCCAGCCATTTGGCATGCCATGCGCGTCTG
GTGCGCTGGAGACTGCCTGTCAAACGCCTATGAGTCGGTGGCGCAGCCAGGGACCCTACG
GAGCGCCAGATGGGCCATTAAGGTAGTATTAATGTAGATGCCATCGCTTTTCTCCTCTGA
CTGGGACATGCTCTCTCGAACTGCGAGCAGCTGCTGCCATTTACTAGGACAGCTTCCTGC
TAACTTTGGCCAACTGGCATCACTACTGACTGGCTCTCAATGTAATGATACACTTTTTCT
TCTTACTATACCTGTGATTTTTTTTCTCTTTTCCCACTGCCCTCCCTTTCCAGAGGTTTT
AACAGGAGAGTGCTGAAAACTTCCa
>NODE_631_length_560_cov_6.560714
CTGGCTAATGTTATCACCGGCCCCTGTTGGTGTGTTTTTCTATATATAAAATCATCATTT
ACATCTTCCACTCTGTCTCCTGTTGGCATGCCGGCCCAGAGGCCTGGTCCTCAAACCACT
AATCAGGTAATGTTGGGGAGGTTGAATGGCGTGCCTCCCCCTGGTCAACCTTCACTGCTC
ACACAGTGGTGTTGTTTTAAAGAGCATTCTTTAGCAGCTGAACTTGGAAAGGTATTAAAG
TGGGATTAGGCTCCTCCACAATCCACTGCTTGTGTCATTCAGGGAGTTTGTGTTCTCCTC
TCCCCGCTGCCACCTCCCCACTCCTCCTCTGTTTGATTGTGGCTAGCCGCAGGAGTGGGA
CTGACTGTGCCTTTCAAAGGAGAGGGGTAGGGTTAAATCCCTAGTCCACTGCTCCCTGCT
AATTCTCCTTGTTCCTTAGAGAAGGATTTACTTCTGCTGCCAGCTTCTCAAAGGCCTTCT
CTGCCCATCCGAAAAGTCGGCGTTGCCTTCCTGTGGAGGTGTGGTTGCCATAGAAGGGGC
GTCATGCATGGCTATTCCATCTGAACCCCACTGAGAATGGGGACCGGGGACTGAAAACAG
GCAGAAAGTCCGGATTAGACCCGAGGACAAAGAAGGACAGGAAGATTCCAGAAGGGACGA
ATAGGAattacagcagcaaaaataatgcaaagtgacagagaggg
>NODE_632_length_291_cov_1.065292
AGTACTTTAGAACTGATATACTTTTTCAGTCAAAAATAAAACCTATACATAGTAAAACAT
GTATAATGACACAAAAACTCCAACAAAATACTATGTTTTTGGTTAAAACAAACTCTACAG
CATTTGTTGTCGTTCCCAGAAAAAGTCACTGATGTGATTAATCGAATATCATGTATGTGA
TAGATCGTCTGTCCCTGGATCAGATTCAGGTTTAAAACACAGTGAGGGAATACAAGAGGT
GAAAAATCATGTAATTATTCTTACTGACCTCCTTTAATGAAGGATCTCGGGTGTTTTGAt
gacacaatgcatctgaaaggctgcagcaacaacacagaccccccttctgtgatgccttca
ggacctccaggaaatttgtttgagctctctgagattcgtctgaatgaaaatggtgcgatt
tgactaattggtcgg
>NODE_633_length_538_cov_10.962825
TAAACCATGAATCCGTTTCCTCCCTCTCTTCCGGACTATAGTCCCCTGTAGCCGGTGACT
TCCCTGTCTCCCCGAACTCTCTGCAGCACCGACTGGTGGTGCAGAAGCACTGCTGATTAG
CATGCAGTAATGATGGTGAGCTGGGCTCCATTGTTCTAACACCTCCCCTCTCCTCCGCAC
CAATCTGTCACCATTCAGTGGGCTAGAGCTGCCTCAAATGCTTCTCTCCACAAATGAGAT
GGATAATTAGTTGCCCCTCACGAATGCTGCACTCTTCTCACCCCTGATTGCTTTCACCTT
CTTGCTCCTGGCAATTTTGACACCTTGTAATCAGCCTGCTACTTCTCCGTCTCAATCCAT
ATCCCTCTCCTTTTTTTTGCCTCTCATATTTTTTTTTATAGCTCTTAAGTCTTGTTCAAA
TCTACCAGCTCTAGTAGCAAATGTCCCAAGGACAAAGATGGATCTTATTCTCCACTGAAA
AGGATGGCAATAAGTACGCCTTAGAGCTAAAGTGGAATTTTACCCGAACTGTTCACATTA
CTGTATACACAAGTAAATATAGTGCACGGAAATACACACAAAAAATCTAGCTGTCAGTAC
GAGTTTCCTCTTCCAAATAACAATGAATGACAacataattatgagcaagcagctgttcat
gatcccagagagaaaagcatgc
>NODE_634_length_516_cov_9.594961
GGACAAGCAATGGAGTGGATGGATGTGAGATGCCAATCTTTACTGACACAATGAATGAGA
CAGAAGCACAAAAAAACAATACTGCATCATGTATATGCTTACAAAGGATTGAACAGTCCT
ACAGTACAGCTACAGGCCCTGAGAGGCTCCTCTCTGGACTGCGGTACCCCCTTCCCCCTG
ACTCAGGATCAGTCTCGGCTGCTGCGGTTACCTGATCTTGACATTTTGGACAGATCCACA
TGCCTTTAGGAATGGTTTTCAGGGGTGGATCCAGGCAGTCCAGGTGATAAACACGAGAAC
ACGTGTCGCACATGAGCAACTGGCCACTGCGTCTGCACACAGTGCAGAAATCCTCATGGA
TGTCTCCCTGTGAGGAAGAATTGGACCAATCAGTTTCCCTGCCCAGCGGAGCCCCACCAA
CCATCTGTGGAGAGGCGAGGCGGGGGGAGGCACCATGATCTGTTAATTTACAGCTGGCCT
TGTTTGGATGTCTAATGGACATGGTGTGTTAATCACTGAGCCCACAGAAAGGTTACTGGA
CATCTGGGAGTTAGAGTGTGTTCTAGTTATTAATGGGCTACAGGACACTGTTCACTTTGT
AAGGCTGAATCaaagtaaaaccaactgatggctgatggttatcacatggacacaacaaac
>NODE_635_length_388_cov_1.868557
CTGCTGGGCTTCCGAGATCAGACGAGATCGGGCGCGTTTAGGGTGGTGTGGCCGTAAGCA
ACTCCCTCCAGCACTATCAGGCCTTTTATACATGTCCGTCATCACCATCTTTTGAGTGTC
TTTATGTGTACATGAAGATGAGAAGAAGCTCTGAACACACTGACACGCTTTGTCCAGCAC
AACAGCAAAGAGCCAGCGATACACAAGAAGGTATTAATTGTAGCTTCACCCTGAGCCACA
ACATGAAAAGACGAGTGACACAGTAAGACACCAGTGACAATAAATGGGATCATATGGCAT
AATGTGCAAGAGTGTCCCAGTGACAGGCTAGTGCAAAGGACATTTTCATTCAATTAAAAT
CTTTGTTTAAGCTGGAAGAAGATCTACAAGGTAAAAACAGAAGAAGACACACCTTGCAAC
AGCATCTATAAAACACTTGTTTGTTACAGGGCCTATCGCTTACGGCCATACCAGCCtgag
aaagcccgatctcgtctgatctcggaagccaagcagggtagggcctggttag
>NODE_636_length_145_cov_2.572414
TTTGTAAACATTTTCTGTGACAATCTGCAGGAGTGCTGTTTTTATGCTCTCAAACAGCGT
TTCATGCGCTGAAAATGCCACTTTGGCCAAACGGTGTCTCCTCTCAGTATCTTGACACAG
TGTCACTTGAAACAGCTTTTGCCTCCATATTTATCATATTTGAAGACACTGTGAAGTCAA
AACATGTTTGTAAACATTGTCATTGAAACTCTGCAGGAGTGCTGTTTTTATGCTCTCAAA
CAGCGTTTCATGCgctgaaaatgccactttggccaaacggtgtctcctc
>NODE_639_length_506_cov_6.411067
AACACTATAATACATACTAAAAACTACATGATCCAATTTTGCATGCCAACTGCATTCCTC
GGTTTTAGCTACACAGCCGCAATAACTGTGAAAAATGTCCCCTTGGTCTGACTTTTATTC
CTCACCTTATTCCCAATGTCATTCATTTGCCACTGAAGGTAACAAGCCTTTTCCACTCGG
TGCTCTGTAACGGCAGACCTTTAATAGCCATTTCCCGGTGTGGCGAGGGGAGAGAGGGGG
AACATGTTTATTTGTGTGTCTGCACATGCTTCTCCAGCGATTCTCTCTGCTCCACTCACC
CAGCTGCTGGCTGGAGGAGTGATTCATGGGCCTGACAGATGCCTGGTGCAGCTGGATCTG
TCCTTGATCATCCCAAAAGCCTGGACAGCACTGTCATTCACCATTGCCCAAATTATCTCT
GTATTGACTGCAGAACCCTCTGTGACAGCGCCGTAATGGCTAATTACCCAGGATGCTTTG
GGTACTTTTAAACCCCAGAGTGTTCCCTTGCTGTCTTGCCATGCGGCTGCTGCTGCTACC
GTGTCGTGTCGTTCTGAGGGCCACTGTTTTCTCTGGCCCCACCTGAGCTCCACAGTCTGA
GCATCCcggagcgaaacgtcaagaggaacaaaggcataatgttctctttt
>NODE_640_length_308_cov_2.500000
CCTGTTTGGAGCCACACTCTCCTCCCTCCTACCCCCCCTCTTTCTTCTCCTTGACTCTCT
CTTTCACCACACTCATTCAAGGCACTTTCTGTCCTCTTTCACCTTCTCAAGTTGCTTTTC
CCTCCCTTCCCACACTTCTGTTTCTTGCCTTTGCATACAGCACCTCTTGGTTTGTCTTCA
TCTGACACCTCTGGGGAATTAACATCGGGGATGAGCACCTAAAGGTTGAAGGGCAAGAGA
GCTCCCACAGGGACTTCTGCTCAGCTCTGACCTCTCTGTGCTGCTCTGGCTGTCGGGTGA
CTGGAGGAGGGAACTGTGAAATGGTTTAGCATGGTCAAAGCAAGTGTTCTTCTTCATTTA
ACTAAGATGTTATAGATATTTTGCcaatatttttgactcattcctcctattttgctttaa
aattagatatagttttcaaatctactggtttg
>NODE_641_length_510_cov_10.084313
GCTACCATTTGTCAATTTGAATATCAAAAGGGGCTAGCATGGGGCCCCTTGACTGTTAAA
GGCACACTCCCATAGCTTCCATGAAGCAGGTGTGTGATGATCAATTATTAAGGATCCCAC
TCTGGTTACTCTTAGTGGGAGGTGGAATTAGGGATCTGGGGGTTTGTGATGGTGGGAGAA
CATCTTTCTGTGTTGGACCTGGATGGGGGAGAGACAGTGGAGAAGGGAGAGGGAATACTA
TTTACATAAAATTAACAGTTCAAAAGAATGAGTTCACACACCAATCAAACTTGTTAATTG
ACTGTCAATGGTGTGTCCCTGAATATACAACACAACTACATTATTCATCTTAGGCCTTGA
CAGCGAAGACAGTCCAATTTGCATGGGCGTTCTAAACGTGATCAACAACCACAAAGCCAC
ATGCATTTTTAATAGGCCAGAGATGGGATCCTTTAATATTCATAAGGGTCAAACAATTGC
ATATGACATTAAACTTTCTATAACAAGGTAAGTATTTTTCAAATGCAAGCCTTAGCAGTC
TAAATGGCCCACAGAGAAAAGGGAGAATGTGCTGTCTTCCAGTAGTGAATCAATGCTACA
TGCTTATGTTGGTTTATGTCTGTTCATTTGATTcttaataatatttgatatttg
>NODE_642_length_296_cov_1.006757
ATTGGTGTTTTTTTCTTGAAATCTAAATTATGTGGATCATTGCTTTATTGTGCTCTATGC
TGAAAAACACAAAGCCATTCTTGAGATAGATGCACTAGTTCCAGTCATCTACTAGCAGTA
TAATTTTATGGTTGGCATTTAAATGTTCTATTTCTGCACATTTACTTTGAGGCTGTTGTT
TTACAGCACAGCAGAAAGCAAAAATGAACGAAAAGATACTGACGTAAAAATGACTGAAAG
CCCAAGACCTATGATTATGTCCTAAATGTTTTTTCTCTCTGCTGTTAAACCCATTAGCCt
tcatcaaaccatcatcttcctcacctcattagcgctgtgcacgcttctgtgtcgagcgtc
agtgttgttttcagagctggcaaagataatggcttcttctcttaaataagccacagtaga
agcacaaaagagagagtgag
>NODE_643_length_484_cov_5.407025
AAGACTATTGGCATGGCTGTAGTTGGAAGTATGGAAGGATTCTGCAGAGAAAAGAGTGAA
AGTGAGGTCAGACTTTGGAGTCAGCTCCCTCCGATCAGTGCCTTTAAACCCAATCATCCC
CTTTTCCCTCTTTCTTTTAACTATAATGCCTAAATCCAATTTCGAAGTGACATTTTCTAT
GGTTACTGGTGCCTTTTCTTTATTTTTTTCTCTCTTTTCTCTCTCCTCTGGCTGTGTTGT
GTTTTATTTCCTCTGGGCTTTCTCCTGTCACGCTGTCTGATTCTTTGCAGATGGATGTAG
TGAGTGCGTTCCAGAGTGGAACTTCCTTTCAGGGGGCTCTAAGGCGGCAGGCCTCCAACT
CCAGCCAACAACAGCACGATGTAACCAATGTTTCTAGCCCTACACATGTAGCCTTTTCTA
CTACTACCACTACTGCCACTGCCGCCAACACCGCTTCTGCCACTGTGGGGTGTGAGTGCG
TGTTCTCCTCTAGTGCATGAGACTTTTTTTTATTTCTTCTTCTCTTCTAACATCTTCCTC
CTCCACTCTTCTTCTCACCTAACGTTGAcactttgactctctcatgcttctcctaatgtt
ccccctgtattcttcaaaaaaaagacac
>NODE_644_length_631_cov_6.781300
CTTTCATTATACCAACAAATCATGCAGTCAAATGAGAAAGTAACCAAAAATCAGAAAGGT
TTATCTGTCTCAGAATACTGAAAAAAATCTTCTTTCTGTGTCTGTCTCTAACATTATTCT
TCCTCTTCTTCCCCCATCAGGATGACAAAGAAGGTGGTTCATCCTCTTGAGACAAAGGAC
CTCACTCACACGCATGTGGACACACTCTCAAACACACACACACACACCCATACACAAGAG
CACCGAGGTCTGCTGTCATACACCTCTCATTAATTCCTACCTGTCAGCCGGCTCCCCCTA
CCGTATCGGCCCCCCGAAAGGTGACAGCTTTCCAATGACTGACAAAGGCTCTTTAGGTGA
TACAGAAGATCCCTAGCAACCGCTGGCTTCTGTAAAGTGCCCCTCAAATGTCACTTTTGC
TGCTCCGAGACGTGCGCACTCACACACCCACACACAGTATTTTTAAAACAGAGGCCTGCT
CTCAAGTCTTCAACCATCTTTGACATCCAGAGGCTATGGATGTCACAGAGGCCTCAGCTC
TTAAAGCTTTTAACATCCGAGAGAGATGGCGTTGTTTGACAGCGCTATTGGTGGATGCTA
TTGTTGCGTGTCGTTTTTCCCCCCCAAGTGCATGGGATTTGCTTGTTTTTTCTGTTGTAA
GAGGCAGATAAGGAAGAGCGAGAAACAGAAccaaactttccctctgtgtccattcagctg
tcatgagttgagtggcaacggcgagcaatattggtgtcggctcgcactattcggg
>NODE_645_length_583_cov_7.042881
AAAACCTCTGACCTTGAATAAAACTCAGATGTGGATCTGTGAGTGCTAAGTTTGCAAACT
TCATCTTCTTAAATTTGCAAAGTTCATTCTGCATTGGAAGGACACACAGAAGTGTCTCGT
CATGACATGACCATGTGCTAAAGACCTTAAGATACTAGATTGCTGATCTTTCTGTCAGTC
TGCAGGAGACATGATATGCATCTGCATGGTAATGATTATTTTTAAATTGATTCCACAAAT
TCTTTGGAGAACTCAATTCATTTGTCTTTTTAATAATACAAAATTTAATAATGAATCCAA
TTTGCTTCTCCTCAGTGGCCCCCTGGATTATCCTAGGATGCAGAATACCATCCTGGCATC
TAAATGTCTTCAATACAAGATTAACAATTGACAAAGGGTTGCGGGTTGCAGGGTGATTAT
TGGCTGCAGGCGGAGATTAAAGCAAAGCAGCAGCACAGCTGACAGTTTGGTTATCTCTTT
TGGACTAAATGAAAATCATGGCCTGAATCCATCAAAGGAGATTAGGAAAATGTGAGCCCA
TTACTGATGTCCTCTCACAGGTTGGTGTGTCTGTATATGTCTGTTTTTTTTTTTTTTTCC
CCAGTCTTCGATTGGAAGCCAAATCTGTTGATTCCCCTCTGCCGCTCAGTGAAGTAGACA
TCCCCCTTCCACTGATGTCAGCAACCTCATTTGTGTATGCACTTGAGAGCTGTTGCTTTA
ATTTTCt
>NODE_646_length_389_cov_1.416452
TAAATCACGCAGACAGGCCGATCGATGGAAACGTTGTTTTAGGAGTGATTGGCAGCCTCC
CCAAAGGTTACTGTTTAAGTTGGTTTAAGGTTACAGCTCTCTCCAGGCTGCAGGCAGGCT
GTGTGTGTGTGTGCGTGTGTGTGTGTGTGTGTGTGTGTGTGAGACTGTGTTGGCTTGGCT
TGTGGTTGGGAGGGCTGGGGGGGTCGAACTCAATCTATATGATGCAGGGCCTTGGTCCTT
TGGGGATACAGCAGAGGGACAGCACCAATTTTTAGCCCATCAGCCGTCCAATTTTTCTCC
TTTTCATACCTGCTGTAGTAAATGAGAAACAAATTAAATTTCACCCCACTATCTCCACAG
AAACCATTTAAATCCTTTATGGAAACCACATTGTCCCCAGACAAATCGCCCCTGGTTCTG
TGGAAATACACTATGGCGCTGCAACCGAAATAAATTTGTGTCACTCTGGATATGGCATTG
TCTGTAATGCCATTCATTGGAGGATCCTGGTGAAAGAGAGAGGGAAATAaaat
>NODE_647_length_330_cov_2.315151
CCTACTTTTCATATAAAGACCTCCTAGGCTTCGCAGCACTCTTAATTGCTCTCATCTCAC
TAGCCTTATTTTCCCCGAACCTCTTAGGAGACCCAGACAACTTTACCCCCGCCAACCCCA
TAGTTACACCCCCTCACATCAAACCAGAATGATATTTCCTATTCGCCTACGCTATTTTAC
GTTCAATTCCCAATAAATTAGGCGGAGTCTTAGCCCTCCTGGCCTCCATCCTAGTACTTA
TAGTAGTACCCATTCTACACACATCAAAACAACGAAGCCTAACATTCCGACCCTTCACAC
AATTCCTATTCTGACTCCTAATTGCAGACGTCATGATTCTCACCTGAATTGGAGGCATAC
CAGTAGAACACCCCTTTATTATCATCGGCCAAATCGCATCATTCCTCTACTTCTTCCTCT
TCCTTGTCCTAGCCCCAACAGTGGGAtgactagaaaataaagtccttgaatgac
>NODE_648_length_366_cov_1.202186
ATGACAGTTTTACATTATGATATTTCTATATTATTGTTAGTGGTGCATTACAATGCAAAA
TGCAATTACAAGAGTGATGTGAAATATAAACTGTATATGTGCATTAGTTAGAGGTCAGGA
GAAGATTTTGTCATGCAGCCCCTTCACAAGCAAAACACCCAACAATGCACTTTGCTTGCC
AACACAGAACTGCCCTTTCTGGTTGCTGCAGTATTTAACAGTAAGAGGTATCACCTGATA
GTGCAGCTAAGCTACACTACTCGAAGTGTGTATTATCTTGGAAAATGGGATGGATCGGGC
CTCGACATCGACAAACACTACATACTAAATAACTTGGATCAGATTGGGTGCAACCAAATT
TGTTAAAATGATACCCACCTCAGGCCCACTGGATTGCAGATGTTTTCTGCCTGACACATT
TGTTAACACAAGATTATTAAAAGAAAactcctttgttgaaatcgatgtttttgaaggaga
atattcctaaacttgtatcgtattttgtcc
>NODE_649_length_645_cov_9.173643
TGTGTTTATTCTGCAGCATTGTGGTGTGTTTTCATTGTAAAAATCCATCTGTTTATCTAT
GCATACATCTATGCATGTGTCTACGTGGTTGTGTGTCTGTCTGGTTGAGGTGTGAAGCTG
CATCACCAGCACCAAAGTGAACTGCAGATAACCTCATGACGTGGCACAGACATAGTATTC
ATGCCTATATAAAATTCACGGCGGCCGCATGTATCTGGTGGTGGTCTGAGCCGCTGATAA
GGCTTTGCACACTATCTGCCTTCAGTCTAGATGAAGGATGAGCTTCTCAGCCATAGACGT
TGTCCATCCTGCTGATGCTCCCTCGTCTCATCGTAAACTCTTGTGCACCCTCTGGTGCTT
GCTAGTCTCCCAAACTTCTTTGTGTAGCCTGCTTTGCAGATTGTCTTCCTTGTCTGTGTG
GTTGCTCATTATTCAGAGACAGACGGATCTCAGGTCATCTGCAGCTGCAGCAAAGAAGAA
GCAGGAAAGATGGCGATCATCCATTAGACCGACCGGGCGCACGCATGAAATACGAGGACA
ACTTTTGGGAGGATCGCTTGAGGAGAAGATTGTACCAGTGAGTTTTTTTCCCCTCCTGCT
TCTCGCACTATATTTCCAGTTTCGTCAAGGTTTTCGGCTGGGCTTTCAAGGTCTGCGAGA
ACGTCGCTATGGTAGATCATGGGATATAATGTGGAGAGCGCCTCGTgaatgacctggaaa
gagcgaatctccccccaccgtttctccttttagtccagtttggtccagacgactcggttg
gagagaaag
>NODE_650_length_297_cov_1.053872
CTTATTCAAACGTTTGTGCTCTTTGCACATAAACTGTTCTAAAGTCCTCAGTCAACACGG
GTCCACTTATACTGTATTCCATTAACTCACTCGTCACACTGCAGGGCACAGCCAACCTGG
GCAGAAAAATACAGCCATTGTTTCACCAACAGACGAGGCGATTATTATCACAGCCGGACT
TTGACCGTTGCTGCCTGGGAAAACCAGGGCACAGGTGAGGTTTGCTGCACATGCAAGCCT
TCCGTCTTTAGGTAAAAGAAATGGATTAAAAACAGATGCTCTACGCCCATTAGATAACAc
agtatgcccatatgggagtatttataatgccaacgaatgcacattttcttcacttttatt
tccattttacagccacagaacaacatagaagcaaaaatccaagtggttcgtcccagatca
tttatttttccttaaaccagt
>NODE_651_length_309_cov_1.006472
ATCATCCATCTGCTAAACCGTAAACCTCCTCAACAACACCTCTGATGCTCCGTTAAAGAC
CGACCGCCTGCCGTGTTTTCCATTTACGACACACTGAAACGCGTTACGGAGCTCATTCAT
CTTCGTGAATGTTGTGTTTCAACTTTCCATTTGCATCAGAGGAATGAGGGAAAGCAGCTC
CCGTCGGTAGAGGCGATGAAGTACAGAGAAAGAAAAATGAGTGATGTGGTGAATCAAAGT
GAAAGTCAGTGGGGGTGAAAAGAAACAAAACGTTTTTGGAAAATAAAGAAGAAATGTGAc
tttaattgcttgtgggtaacagtttcaattcagcaagatgtatgtcaagaattcacacag
acgcattcacacacacacgcctagatacacagccatacttgcatacacacagataaacag
tcatgagaatgaataaacagaaatgttcatgtg
>NODE_654_length_449_cov_1.574610
TGCAAAATGTTTTCCGGCTCTTCATGATATTCTTGCACCTCACGTCGTTGCTGTTATTTT
TGTTATCTGCAGGTTTGTCGTCTCAGAGAGCTCTGAGTCACACACCCTGTTTCTGTTGCT
AGGAGCTAATGCCCCAGCTAGCCAGCAGGCCGTTGCTCTGCAGTTCTTTCTGCTGCTGGT
CCCTGGCGTCTGCCTCTCTCCTCCTTCCCTGCCTCTCTCCTCCTTCCCTCTCCCAAATCC
CACCTCCTCCCCTCCCCTTTCGTCTCTCTCATGTTCCAAAAGGCTGCACTCGTGTGTGTT
CGGCAGCGACAGAAAAACGCAGGATTTTTGTGGGAAAGCGACGATAAGGCAAGAGGAGGT
TTTGGAGGAGACAGAGTGAGCAGGGGGTGATTTATAAGTGCAGTTGGAGGGCTGCTGGGA
CATGTGGAGGGCACGGGGATAGGAAGGGAAAGTGGAGTATGACGTGTCCCGCTGTCTGAC
GGCTTGCTGTTCTTGCTTTGTTTGAACAGGGAGCTGTGATCGGCATCGATGACGAGGACG
ACAGCACATTCACCATCActgtggaccagaagactttccatttccaaggtgag
>NODE_655_length_298_cov_1.298658
AAAACTTTTGAGCTCCTATGAAGAGATTCCAGGCCAAAACACTACATAGAAAGAGGCTGG
CTTAAATACAAATAAGAATTTCCTTTATTCAGTTCATTTTTTAATTATTATTATTATTAT
TATTCCGTTACTTCACAGAAGCTTTGAGGCTTTCTTGGAAAACACATCTTTATTTACCTG
TACATGTTTTATGAGCTGGGAACGCCCTGGTCTGCTTTGCAAAACATGTCAATTAGATTC
ATACCTAAAATATTTAGCAAAACATGAACTTTTTCTCAACTCTTGCACATATACGTGAGC
TCAGCTAATGGAAGATTGTATCTAAAGTATGTGTGCATGGAGTACATTCATATATATATA
TTGTACATACATTCagtatgggaggcaccaatggaatctagcctttaaccctacagagac
aacccacccagagaattaaagt
>NODE_656_length_298_cov_1.043624
CTGACATTTTGGGTGGAAGCCTTGGTTTGAATTTTGCAAGGTTGTCTCTATCTGCTCTTA
TAAGGGCACCAATTTCCATCCAAGCATTTTCAGAGATGAGAGAGCACTGCACTGTTACTG
CACCGTGCATCATGATTTCGATGCACAGTGCTTTCTTTCTAGCCGCAGCCAGTTTTTAAC
ATGACAATGACTTTGCAACTGACTGAAATAGCTGCAGCCCTCTTTGTGCAAAAACCACTT
TCTGCAGCCTGCATGTTCTTTTTTATCGCTGGAAAACTTCCAAAGGCAAATTAATTCACA
aaggtaggcatggcaacttatcactctgcaccttttttttccctcatttctctacatttg
catagattttatcatgtgaaagttttcaacagcgtcgggttgctgagagaaagttatatg
cctcttcagaacatgcagtaca
>NODE_657_length_387_cov_3.832041
ATTGTTACGGAAAGAAAGTATGTAAAGACTTCAATAATAACAATATAAAACCCCCTCAGT
TAATAATACACCTCCACCACAGGCTGCACCTGCTTCAGTATTCAACTGTGCTTGAGATCT
CTCTGGCAGACGTATCGAGTCATCAGCAAATTATCAGCCTATGTGGACTGAGAGCTTCAT
TAGCACTAACGCTGCATGCCAGCTAACGCGGCATAATTTTACACCCCCACTCTCCCCTTG
TGTGTGTGTCGTGGTGCATCTTTGCGTGGGTATGTATGCACAGATGAAGTGGACAGATCT
AGTCTCACACACCTTTACATATGCATTCCCTCATTGTTTTACCCTGGCGTACATCTTACC
ATGCACCACACTAAGCCATACCCAACACCTGTAGGTTATGTAAGGAGTTTTATGGAGTAT
AATTTCGGGTATGATTTATTTTTGTTTAGTTCGGTGCCCTGTTGCCTCATGATAACTGGT
cttaatttatttgttgaataatttgcagagtgtttgctgaatgtttggctc
>NODE_658_length_297_cov_1.353535
ATTTGCTGTGATCATCTTTAACCTAGCATTGATTGCCGCTATTGACCCATGCGCTCCGTC
CAGCTGGGCTCTTGTGTTTGTCCTCTTGTGCCACGGCAGAGGCCCAAGGGGGATCACCCC
CTGCTGCTCTCAGCCCTTCACATAGCAGGGCCTAAATGGATTGACCCGACCTCGATCGTC
CAATTCGGATCAATAGGCAGTGAGCCAGATCCATTGACTCACACTGCTATCTGCTGGTTC
ACCCCGGAGGACGCCCGGGCTCTGAACCATCCGTCATGCAGCTTTCGCAGGCGTGTAAAT
GCTGCCTTGCGCTCGTCTCAGAATTCTCGAGCTGTATGTGTTTGCCGCACTCCAGAGTTT
AATGGAGCTCGGTTAATATTTCAATGCCgctgaagtagaccgaagagaaaataagagcag
acatcagaggagaacaaagag
>NODE_659_length_419_cov_9.711217
TTTTTTTAACAACTAAAAAAGAAATTTCCATATTACTCTTTAACAATAACAGAGAGTGTA
AGAGTGCTTGTGACAGGTCTGTCTAAAGGCTTGCATGCAAACTGGCCAGAGAGAAGTGAT
TGGCTGAGACTTGGCACGGTGGACGGACAGACAGACAGACAGACAGATGGACGAGAAACA
GAGAGAGAGGACACAACCCACTACCTTAATGAGCCGTCGCTTTATGAGCTGCTGGTCAGC
GGAAAGAAAGCCATGATTGATCTTAGGGAAGACCATCTGAGCAGGTGTGTGAGGTCAAGA
GGTCGGAGGTCAGAGGTGAGAGAAGGTTGAAGAAGAATGAAGTCCCAGAAGATGATGAAG
AAGAAGAAGAAGAAGGAGGAAGAGGAAGAGGAGGAGGAAAGAAGCAAATGCAGAAAGATT
TTGTTAGAAAAGACCTGTGTTCATGAACCCGGCTGCAGCACCTTCACAGATGAGAAACCC
ACACTTTTCCAGCACTTTTTCGGAAGTTAtttcttcggagcccataattaccacctccgg
ggttgccatcgagccacaatccc
>NODE_660_length_656_cov_8.451220
CACACTAATTGGACCCACATAGATTGCACTAATGATTCAACAGCAATAGTTAAACACCAA
TGTTGTCCATATCCGTTGGCCTCCCTCGATTAGGGTTTAATAGTGAGACTGAGCTGGCCA
GAATTTTTGTAGAGACAGGAAGCAGGCACCAGTGGATTTTTTTCTACTTTTAATGTTTTT
TTGTTGTTTGTTTGTTTTTGTGGTGGCTGCTATTTTTTGTTATTGTGTGTTTACTGTATG
AATCACTATATGAGCTCCTAAACTAATTAAATTCCTCTGTGCATCGGTAATGGGAAGCTA
AGAGATATAATTGTTGTCATTTTCATGCCATCCTTTTAATTACTTTCTGGTTCCATTTCA
TTCCATTTGAATTGACAGCCTGATCAACTTTTAATTGCCAGTTTTTGCAAACAGCTTATC
AGCCTGTTCCAAGCCTGCATGCAGAGTACTAAATGACCTGGTCAAACACACTCACAAACA
CACAAACACGCAGCAAATCCCAGAGCAAATGGATACACGTGCACGCTGAGCACACACATG
CATACCAACCCTCCGCACCAGATGCATGGTGGAGTTTGACAGAGTGAGATGCGGATGCAG
CAAACAGGAGGCCCATTCATTTCCCTATAGAACAGCAGCAGCAGGAAGAAGAGGGGGAGA
GGGCACAAAGCAGGGAGAGGTGGGAGAGCTGGGAGTACGATGGAGATAGCAACGAGTGAG
GTAATCCATCACTTCATCCATAAGCACCTGCTGAAGTAGCATACAGctttgtgagaccaa
aaatcttaaatctcactact
>NODE_662_length_419_cov_3.405728
GAAACTACCTAAAATGTAACAAACAGTGAACTCTCGGCAATGTAACAGCATGTTCTAGTA
AAGCAACCTATGGGCTGAGTGACCATTCAATCACAGGTGGTGGGTGTAAGACAATGTGAC
AGCCTGATATAGGTCACTGGGGTTGTCCAATATAACAGCTGCGCCCCTCCTGTGCCCACG
CTAAGTTCTCTTCAGCACCCTCCTCTTTGGGTGGTTGAGAGCTGAAAGGAGCTCAGACAA
ATAGCTGGATACGCTCGCGAATGGTCTGCCGACAGATTGGGCAGGTCTTGAGTGCAGCGC
TGCAGTCGATGCAGGAGGCATGTCCACACTGGAAGACCAGCTTGATGTGGTTGTCGATGC
AGATGGGGCAGGTGATTCGCTCCTCCATCTGGCGGTAGCGAGACTGCAGCTGCTCCAGCA
GGTTGTGCTGTTCTGAGTTCTCAGTGCCAGGGCTGCAGTCCACCTCTGTTTGGTCTGTTA
AGAGAGGTCAACAGCACAACTCAGTTTTAGTCAAGTTAGTTTTATGCAAGCTGTGCGGTC
TTGTGCAACATGAGAATGAACAg
>NODE_663_length_343_cov_1.259475
CTTATACACCACCATTACATGTCAGTAACTTTGCGTCTTCTCTTTTTTGCAGTTTGCGTT
TTGTCCTCTCTGAAGGGTCCAACTGACTAGCTCCCTCCCTGATCTTCAACCTCATTTCCC
ACCAGTGTATCATCATTTGCAATACATACCCACAAGTGATTGTAAGCTGCTTTGTTTGCT
TGGTTTAGTAGGTAACTTTATTCAAACTTTGTGAATTCAATTCTAACCAGTTAAAAGTAA
CTTAAGTCTGTTTGCACTATTAGAACTGTATATTTGGGCTGGTGTTGACAACTGTCAATC
AGCGCTTTTCGTGATATGTCCCCAGCATTTCAGGGCAGAGACTACTGCTTATTTTTTCAC
CAGTTTGAAACCTAATTTTATATATTTGGTGAtttttttaattatccaaatttagttttc
tgtggtgaaaaactcagatattttttttcatgaactttaaaatacaaggcattttaaaat
tttagta
>NODE_666_length_441_cov_1.360544
GAGACTTGCTGGCCCCGGTCCTTCTCGCCCTCTACTGTAGGATGGAGGAGCAGAGGTGCA
CCCCCAGGACCTTGACGCTTGGTTTGGTAAGCTTGGTGTACAAGCAGAGGGGGGACAGAG
ACTGCCTGAAAAACTATAGACCCATAAGCTTACTCAATACTGATTACAAAATTCTAGCTA
AGGTGCTGGCAAATAGGTTAAAAAGAGTCATACATAACATTGTAGGGGACACACAAGCTT
ATAGCATTCCAGGAAGAGACATTTCAGACACCATTCTCACAGTTAAACATGGGATTCAGC
AGTTACACCAGGAAGGGGGGATATTCATAACAGTGGATTTCAATAAGGCATTTGACAGAG
TAGAACATGAGTTTTTATGGAGAGTAATGCAAGTTTTAGGGTTCAGGAGTAGATACATGG
GGTGGCTACAGTTATTATACAACAATGCACATAGCCAAATAAAATGTAATGGTTTtctaa
ctgatccaatacagcttcagcgatcaatcaggcagggctgtcctctctctgcgctcttgt
acagtctggcggccgagccattggcacagctgataaaaatagaca
>NODE_667_length_543_cov_10.068140
GTAACTAAGCCCTCTCTCATCTGGGGGGGGGTTGTTTTACCTGTTGTGGATCTGAGAGTT
GATGTGACAGTGGAGGATGTCATTGAAGGCAAGCAGTCGTCATCTTGGGAATAACCAGCC
TGAATTGCACGGAGGTAACTGTGGCTTCGAGTGCGGAACGAACCAGGCAGGTCCAAGGCC
TCCATGGCCTGGGATTCTACTTCACTAAAAACGGACTCGCAAACTGACTCAAACTGGCCA
TTGATCTCAGTCTCACTCACCTGAGAGACAAAAACAGGAATAGCAGTCCTTAATTTTTCC
TCTTCCTTTCTCTTTCTCACTTTGATTCTTCCCCTTTGCACAGCAAATATGAAGGAGTGT
TAGCATAAGGGAATGCCAGTGTCATTTTCGACCTTAAACTGAATAAATGTCAGATCAAAT
GAAAAAAATGCAGATGACAACAAAAAAACAATCAGAAATATAGATATGCAGTTTGTGTTA
TAAAGCATTCAATTAACCACAACCCCCAAAACAAAGATAGACTGTATGCTGGACATTACT
AGATGGGAAACAGGAAGAACACACAGCATTCGTAATTTTTATCTTGTAATTCTAGCAGGT
GTCTTAGAAATAGGCTAAACTGCTCGAGCAGACACAAGCTGAATTCGTCTCTTGACTGTA
AGATGATGTTAAAAACTCAGTCAGTat
>NODE_668_length_327_cov_1.978593
AAACCTCCATTCATGTCTCGGTGCGCATCTGAGGTTGTGCGAGTGTGGTGTGTAATTCGG
TGCGATGGCGGCCTGTAAACTGTCTAATTGACCTTTCCACACTCCACAAAGGACGACTCC
TCCACCCACCTCCTTCCGCCTGCTTTTCCCTCCCTTCTCCTCTTTCCATCATCCTCCTTT
TCCATTCTCCCCTGATACTTCCACTTGTCCTGTCCTTTAGTTTCTCCTCACCAATTTTAC
CCCTGTTTATCATCAACTCATTCATTCTTTTCTCAAACTATCGCTGAGGATTGTGTATTT
TACCACTGCAATTTTAAAGCCACCAGGCGCAGAAATTTTGTCTACATAATTGCAGCATCT
TTCAAATGATTttgacagcctcttggattgaacagtgccaccacagtgtgtttctgataa
tagtccgaggtgagtgtcagagtctgaaattgtagataaactcttcacatt
>NODE_669_length_295_cov_1.057627
TAACTTTACAACCAGAGTAATGTAATGAGACAGACTCTCTCAAATTCAAGAAACTGCTAC
ACAGTTACTTAATAGAAGCCAACATACAAAAAATAAATGATATCCAAACATACAATAAAT
ACAATACTTTGAGCAGACCTATGCATTTTAACAAGCAGATTTCACAGGTTTAAGTATTCA
TTGAAAAACATGAAATATTTTAGTTATCCTAAGATTACACAGAACAGAACATGAGCAGTA
CAAACAATGCAAAAGTCTAAAGCAACAAAACAACTACCTGTTCTACATTGTTTCTGCATc
ggaaaccaccagacctttccctattaagaagatggacagacaggaagagactcttccaga
agtaacactgcacctcagccttgcggtctggctccagttacacagggagagaactggctg
gctgcgtgcatttagtgtc
>NODE_670_length_573_cov_1.673648
CCAACGCACACTTGACAAGCACAAATAGGGGAGGCTGCACATGTCGACGCCCATGGATTT
GAACTCTGGAAAAGTTTCAGGTTTCTGCTTTTTTGGTGGCCTAAAGCATGTTCACGAAGT
AGTGCTGAGAGACTCTCAAGCTGCTGGTCCACAAGCGAGGAAGGCCAAGAAGTTGGCAAG
ATGCTGTAAGCTGTTGCTGGCAACGCTGAACTGAGGGGGTGTAGCTTCCTGTTTCCTTCA
TTTAAATTGTCGATAAAATCATTTTCTGCGTATTAGCAGTGTGTGTTCTTATGATAAAAT
AAAAACTGTAGTTTCCAACTCTTGTGTTGGGTGTGTGAGCTCGACTTAAAGTAAGTGCGT
GTTTTCTGTGCTTTAACAGAGAATATATGTGCGCTTGTTTCATCTTTTATCATCCTTTCC
CACCTCCTCCCACTCACCAAGGCTAAGTGTCAGTCCTTTCAGAGTTCTTGTTGTTGAAAG
GCCTTGTTGCCATTGGCTATGGCCACACAGGGGGGTCACTCCCGGGACCAGAGTCTGCAT
GAATCATCCCCGTCCTTGAATCAGGACCAGTCAGCCGTCGCCGCTCAGGCTCCTGTAAAT
TAACAACCTTTCCCTCCCAAACCGATCCTCGTTCTGTAACCATGGTGATGCCGGTCAAGT
GACGACCTGCACCCACAGACTAGTGGAGGaatttcaatccaaacaatagctctactg
>NODE_671_length_304_cov_1.013158
CCATGCTTTCGTCTGTTTATTTCTGACCAGTGCCTTCCAGTTGTGACAGACTCGTGCTGC
TTCTTCCTCTTTTTAATTATTTCCGTCAACATGTTTGGACCTCTGACTGTAAAATGGGAT
GGTAGCATGATCGCCACACAGGGCGGCAAAACCAGACATATGTGGCAGAAATTCCAGCAT
TCACAACAATACAAGTGAAAAATAAAGGAAATGAGTAACTGTCCTCACTTTAGGTTATTA
TTTCAATAAAAGAACACGATTAGAAGGTGGACTATTATATTCTTTAAGGCGTAAGAGATA
cgtattaaaaaaaatggacagctagtgattattttcatgattgtacgatcctttctaatc
acagttattattaattcacctgtcttaccaatgcaggtaacacaactgacagtgttaata
tatataatatatagaatttttaagttag
>NODE_672_length_317_cov_4.375394
GTTGTGTTGTTGTGTTGAAACTGCACTAACTCTGATCTGAACGAGTCTTCCCAACAGTTG
GCCAGAGTTCTCCTCCGGGATGCTCCTGCGTCACCGTCACCCAGCGTCCATCTCCATCCA
AATGTTCATTTCCTTAAACGGGGGGAGCTTCTCCGGTCGATACCTTTAATTGCTCCCGGG
TTCTATCGATACCGACCGGTTTTACTGCTCCATCACGAGCCACTGGGAACGGGTTGCCCG
GGAAACGGCCGCATGGCAACAGGATCAGAGCCTGGGGGTTGTCTGCTTCTAGCTCTGCTC
CCATTTTGCATCGCGTCTCCTCACTAGATGGTGTGCGAGCCACTGGAGAGTACACTTCCC
CGCGCACGCAGCTCCGCATCCAGCCCAGCGAAAACCGGGGGAACCGGACGGAGGCGCGTT
TCTTCTTCACGGGGCTCCGAGGCGGAAAAAAGTGCGGACAc
>NODE_680_length_445_cov_4.489888
CTGAGCTACAGGAGTTACTGGTCCTGGGTTCTACTGGAGATCCTGAGAGACTTCAGAGGA
ACGCTGTCCATCAAAGACCTCAGGTAGACACACACACACACACACACACAATCACCCGAG
GTTTTATCAGTTTTTAAATGTCAACAGTTTAAGTTGAGCTCAGTAACCCTGAGTCTCTTT
GACGAGGCTTTAGCCGACGGCTCTGATTCTCATGTTTGTTTGTGCAGTCAGATGACCAGC
ATCACGCAGAGTGACATCATCAGCACGCTGCAGTCGCTCAACATGGTGAAGTACTGGAAA
GGTCAACACGTCATCTGTGTGACGCCCAAACTGGTGGAGGAGCATCTAAAGAGCGCCCAG
TACAAGAAGCCGCCGATCACAGGTAAAGAGGCTCCGAGCAGCAGCCTGATCCGTCCACAG
ACTGTTTCCACCCACTGCTAATGACGTCACTTCTTCACAGAGAGATCCTGGCTGTAGAAG
GACTGAACGAGGATGAACAAAATGCTGATTATGATTGATTTGATCAGTATTGAGATCGTG
ATTCAAATTTACATTAACAGAGAGCTGCTCTCGCTGCCATGTTGGGCTa
>NODE_683_length_328_cov_2.542683
CTCGTTAGATAGTGTCAGAGCCATTCAGGTACAAGAAGAGGAGTTTGGATGAAGAGAAGG
CTGGGTCTACTACAGCAGACGCCTTGAATAGTTTCCTGGACCTTTAATTTAAAGTTTCTC
AAATGTTTGCGCTGAACCCAGGATAAATACAAGAGGCAAATTAGTAAACATGAGAGGAGC
AGTGGAACATCCATGAAAGTAACAGAAATAGATCAGTTAATTAAATAACAGAAAAGGAGA
GGGCAGCTGAAGCAATGAGAGAATGTAGCAACAACAAAGGGAAGATCGATGCGGACAAGG
CCAAAGCAGAGGACGAAAAAGAGAAGACCAGCAAGACCAAACAGAGGCCCATAAGGAAAG
AGGGGAGCAACAAGTGTGGGACAAGTGGCAATGTCACAATTGCCTATTAGAGagtgagaa
gcaaagctggtagagaacagacatagaaacagagttagagttacgatgttgg
>NODE_684_length_321_cov_1.663551
CTTTCAGTGGGATGGAAGATGTGTTTTTTGCTGCAATCGAAGGAATCAAAACTATTGCAG
TTTACTCATGTTACTATTGTTAAAATACACACTGGCAAATGGCAATTACTTTGTGTTAAT
AACAGATTAGAGGAAACTGGAGAAGAGAACTAACACTGCTTCCTCACTAGTTAGCTGTTA
ACATGAAAACCCTGTGGACAAACAATCCCACTTTGTCTCTTGTCTCTACGCCTCTCCTCA
GCTCTGATGGTAATGTACAACACTGCAGAGCGACAGTATTTCATCCAGCACAGTAATCTC
ACCTGGAGTGAGGCCAGGAACCACTGCCAGGTACAACCTGAACTTCAGGTTTACTGCATT
TACAAACACACTAACTGTGGAACTGCATCTTTTCTACTATAGTCAGTCTAAACGGTCAGA
ATGTGTCTGACCCTGGCAGACACACTCTGTACTCTGCTCAGTATg
>NODE_685_length_692_cov_7.513006
CACTGGCTTTTGCAACTCCAAAGGTTGTTCTATGAAAGAATATGAACAAAAAAAACATGC
CTTTTCTCACAGATTGCTCAACTTTACTGAAAGAAAAAGGAAATCTGGTATCCTGGTTGA
ATGCGCAGGCTGAGATCATTGAGTAAAACATAAAAAATGGAATATGTTTACAAATAGGTG
TCATGTCATGTTTGATCAATTTTTGCCATGTAAAAAAATCGCTCGGTTCAATTGGACTGG
TTTTTGGTGTTGTGTAAGAAACAAAGAATGAGTTTCCTCACCTTGTCTTTAATCCAACGT
TTGGGATGGGTCAGCATTACATGGATACAAGTGCACCTCCGATATTTGCCTTAGAACTTG
CAGAGGCCATAGTTCACATTCAAGTGAAGTGAGTGTATGCAGGGGCCTGGGCCCCCATCC
CTGAGTCACCAGTGCGGACTTTCTCACACTTATCTACCTGTGAAATCCTTCATACCTCTC
ATAACTGGTCAATGACTGTATCAGCAAACTGCATCAGGTGTTTTTTCTACATGCTTTTTA
CACAGATTATATGGATTATTGTATTAGTAGATTTTGGTGCATCATTTTTAATGTAATAGC
TCTTAAGCTTGTAGTTCAAGTTGTTGTTTTATTTTCTCTCATTTTTCTAGATGACTGTTT
TGTGTTAATATTGTCAATTTGAAATAGCTGTTATTTGCTTATTCTCTACTAAGAGTTCTT
ACCTAATTTTTAAATGCTACATGACCCTAATTAATTAAATGACTTAATAACCATTGTAAA
TACGGTATTGTGCAAACCCCATTTTCATTCATTtaaattgctagtgttatataaat
>NODE_694_length_294_cov_1.632653
GTTTCTTTACCTATTTATAAGGTGTTAGGTTACATGGATTACAGGGAGTGGAGTCTCCCT
GTTTCCAGTAAGTTGACAAGACAGGGCATGTAAAGCTTATGTGTTCATGTGTGTGTGTGT
GTGTTTAATGACGTAGTAGCGGCTGAATCTGGTTTGGCAAGATTTCTGAGGAAAGGGCGA
GAGACAAGCAGAGGGAGAAAGGAGCTGAAGACTTGAAACTAGTTTTTCCCCTCACTACAT
TTAACTTCTCTGCTGTCTTGTTAATCTTCTCCTGCTGGTGTCGACGTTTTGACTGTCTGa
gtgaagtttgagcaccgggtaaggctgctttttctttgactttcattaatttcactgtat
cttcacgacaggactgaacagtaaacaaagactgtagccatcagtgtttagatgttacac
agactgaggtacagtaat
>NODE_695_length_541_cov_7.635859
GTAACTTGTTCTGATTTAGCATATATTATAGCATATTTCTTGTAAAGTTGGTTAATAGCT
AGTGAAGGCTGCAGGAAGATTTCTGGAATGAGTCCAGAAAGTAAAGGAGTTGGTGTCTTC
CAATGTTCATGGGGCAATGGAGGTCTATCCAGTTCAGTAGCTGGTGCCGTCTCCTCCTTC
ATCTCCCGGTGCATCTCCTCCTAAGCCTCAGCTCAGCTAAAGAGAAGCAAAAGAAGAGTG
GAAGAAGGGAAGCCCTTATGTTCATGTGTTTTGATTAGCAGGTAATGATCTTTGATCTAA
TGCGCTGACTGGGAAAGTGCGGCTCCCATTGAAATCCGGTGGATGCTTGGCCGACCTGGA
GCCAGTGTCACTTCTCGTTAGGGCCTGCGGCTCCATGACCTCCCCGTTGCCAGTCCCAGC
CCCCTTCCTCACAGCATGAGCACCCTGCGTAATGATATCAATAGCAGCAGGGGTGCAATG
AATACAAATCCGCGTGCAGAATGTTTGGACAAGAATTCGCTCCCAGCCCTCCCTCCTCCA
GCCGCCCTGCTCACCACCGTTCAACCTCTATCCCCCACACAAAGGGCTAGGTTAGGCCGT
AATGTGGATGGTTGATTTTCTACAAAAATAGGTGGCTACTGCGAAGAACAAAGGCCCCCT
GCTGGTTGGCTGCAACTGTTTATGt
>NODE_696_length_290_cov_1.079310
TAAACTTAGAATAGATGGGAGGACGAGTTTATGCTGAGGGTAATACAATTGATCTGTTGT
CAAAAGTGACCCTGGGGTATAGAGAATCCGTTACTCCATGTTTATCAAGGTTTCACGGTA
CTGTGACTGCATCCAAATACCGATTCCGCTTAGTTTTATTACTTTGGGAAAATAAAGGAA
GGAATGTATATCTAAATGTAAACCCAGAGAATTTACACTGCAGAATTATTGTTTATTTCC
TGGCATAAATAAAGGGAAAAATAAATGATTCAGGTACAGACAACAGCATCAGAGCTTTCA
aacagccataaaggaggcagagagtcaaagaaaatgaccgctgagagttggatcttttcc
gtctctccagcactttgacacttgccactgttgcatgcatacgtcattgtcaaatatata
ttcaagcaagcgac
>NODE_697_length_437_cov_1.299771
GGTTTCTAGCTTTTGTAATGGCATTCATTTTAACGACATGAGATACCTGTCTGCAGTGTA
AAGTCTTTTTATACTGCTTTTCTGTAAAATGTTAATGGTTTCCTTAGCCATGGTGTCATA
ATGATGGTGTTAAGAGGTGGTTTGATTCAGGTAGGATGGCACTGAAGGCCTTGGCCTGCC
ACTGTTGAAGATAAAGCAAACATTCCCCCCTGCCAAAGGAACTTCGTCATCTGCAGCAGC
CTCCTTCAGCAAAACAATGCAACCTGCCACACTGCAAAAACTGCTCAGGAACATCTTGAG
AAGCATGACAATGAGACCAAGGTATCGACCCAGCTGCCAAATTCCCCATATTCCAATTGG
ATTGAACAACTGTTGGTTGTACTAGAATAAGCCTGATTAGTGGGGGCCCCACTCAACAAA
CCAAACCACCCAAAGGATCTGCTACCACCATCCCAGTTTCAGACTCTATGTCCCTGCTCC
AATGGGTTAAAGTTGTTTCAGGAAAAGAGGGGGCTAcacattattaagatgattttaatg
tcagtgctgatcagtgtatgttgcatgtttgagctacattg
>NODE_698_length_403_cov_1.739454
CTGTCTGTATGCCTCCGGCACTAACTCATATGCCCTCAAGGCTGCAGTCTTGACCGAAGC
ATAGATCTCGCTGTACGCTACACTGAGAGCACAGTACGTCTCCTGAGCCTCACCTGTCAG
TACACTCTGCAGCAGTAATGTACTCTCAGCGTCGGACCAGCCCCTGGTCTCAGCCACCCG
CTCAAACAGAGAGAAAAATGTATCCAAATCACGTTTGTTAAATTGAGGTACCAAACGCCG
ATTAGCAGACACATCAAACGAGTAGGGAGAACCAGCAGAACCCACAGGTACCTGACCCCC
AACTCCAGCAGAACTCAGGTTCAACCTGCGCTCCTCCAGCTCAAGCCTCTTCAGCTCTAC
CTGTAGCAGTAGCAACCGTTCCTGCTGTTCAAACGTTAACGCCGCGGTGCTCGTTGCAGC
TTCACCGGCAGCAGCAAACTCACATGCGGCCAAACTAGCCTCCACAGCCTGGTCTTTAGG
Ctggagaacccctgcttccaacagattctctttcaagatgcgtttaatattatctttcaa
ttgtttg
>NODE_699_length_343_cov_1.723032
GTTAGTCATAGTGATAGAAAGTATAACTTTTATTCCTTCTGTGACTCTGTCAATCTTTTC
TTGCCTGATACGTAAAACGAGCTATTGAGCAGTTGAGTGTTCCTCAACCAACTGAAAATG
TCGATCACACCAGTGGGACTAGTGAAAAGTTAGTCTGGAGCCCTGCTTTCCCAGGGCGGT
CCTCATGAGAGTCAGTTTCATTATGGCATTTGATGTTTTTTGCAGCAGCTCTTGTGGATA
CATTTAAAGTTCTTGAGATGTTCTGGATCGACTGACCTTCATGTCTTAAAGTAATGATGG
ACTGTAGGTTGTCTTTACTGAGTTGAGTGGTTCTTGCCATACTATGGATTACAACAATAG
TCAAATAGGGCTATCCACTGTGTACTAACCCTACCTCTGCACAACACAtctgatggtctc
aaacacattaagaaggcaagtaattctacaagttgacccttgacaaggcacacctgttaa
tacaaag
>NODE_700_length_315_cov_2.053968
GGATGATCTTCATATATATTCCAGAAATCTGCCCTAAAGCCCGCTTCCCTTCACGCAAAC
TGTAATCCTGCATCACTGCCTCAATAGTGACCACGATGACGATGGAGGCTACTGAATGGC
TGTTTTCTTTCTTCAGCCTGTCGTTTTCCAGGGCGGGAAAATGGCAGAGGAAAGAAAAGG
GGGAGATGCACACTGGGACAGGGGGGACTGGGGTAGTGGGAGGAGGCTATGGGGTCCTGA
ATTGACTGGGAGAGGTTGTGGGTGGTGGTACGTGAGGGGCGGCACTGATCACAGCAGCAA
ACACTTAAGGGTGATAGTGGAAGGTTGCAGCTCTGAAAAACACTTCTAAATACACCATTT
GAGAGTATCATTAGTTTAAGTGAGATGAGTAAAAAATGCCTCCTTTGCAAGTCTAACTCA
TTTAAGATTAATTAcatcagctttccagattctgaagaa
>NODE_702_length_424_cov_4.360849
TTCATCAAAGCCTCCACCGGCTAATCCCTTTCTTATATAAATAGCTCTTTTGGTGGAGAG
GGTAGCTGCCGCATAGAGCTCTAACCCTTCTGTCCCTGAAGCTACAGCCAGGATAAGCTG
TGTGTTGGATTGGCACATCGGGCTGCCTGGGGCCTGCTGCTGTGCTGGCCGCCAGTACAG
ATGGAGGGCAGGGCTGGGCAATGCCAGCTTGTCAGTCGGATTAAAACGACTCATTTATTC
ACTGAAGTATCGTGCAAAGCGACCGGGCCAAAGCGGGGTGAGGCAAAAGGGGGAGAGGAG
GGTCGAGCGGCGGCGAGATGGGGGCAGCCTGGATATGAGAAAGGGTCCTCTGCTCTCTGG
CCCCTCAGTCCCCCCGCCCTCCTCATCCCACTCTCCTGCCTTTTTTTTCGCCGGTTactt
atctttctagggctgccagaagccattaccgcagtgtacggaaggcggacggcagggtgg
catctcctagtgcccgggtgacagattgccgctcggcattggcggcgaaggaggtgaggg
gtggaaagtgattggctctgatggtcag
>NODE_703_length_300_cov_1.036667
TTTATTTGTTTGTTTTCTAAAGTGCTCTATTTGTATTCGGTTGGTTATGTGGACAGTAGT
GAGTACAGCACACAGATATTCCATTGGAGGATGGAGGAAGGTCCTTAGACATCAGCTAAA
GCATATATCAGCACAGTAAATGCAGCCAATTTAAAAAGGAGACCAAAAATATTTTGTTGA
TCTACTGCTGTGAGCTAAACAGTAAAGAAGCTGTTCCTACAACACGAACAGCTGTGATCA
CTGCTGTTCAACTCACAGCTCACTGTCACCGTTACAGTGCATTATTTTGGAGTAATTAGt
gagaaaatgtcaatacaacattttttgccttattcttttgtcagatagtcgtgattgtgc
attgctgatatgatttcccattttgttcattttgttacaaaatgacacgttttaaatgtg
cactttaatatataatattatcat
>NODE_704_length_428_cov_1.331776
TAGCAATTTTATTACTTTGTCATTAAACCAATTTCACAGCAGTATTGTTTGTTAATGAGC
AGCCGCAAACGAGCGAAGATGTCACGTACAAGAATAGCAGCAAGATTTGTGACCCCGGTA
CTCCTCTATCTCATTCTCCCAACCTGTACCTCATTCTTATTCTTCTGCTCTTTCTGCCAT
CATCTTCTTTCTTAACATCCTTACTGTCATCCTTTCTCTCTGCCATCCTCCCATCTTGCT
CATCCCTCCCTTCCTCCCCCCGTTATAGAGGTCCCCGGCTCATAAAAGGGGGAAACTGCT
GAAAGATAAAATGCAAAGTCTATACAGTCAAGTCTCTGTTTATGAGCTTCCATTTGCCTT
TAGAGCTCATTGGGACGAATGGTTTCTCCACAGGCTTTCAGGGTGTGCAGTTGGAAAGCC
CAGCATATTGGCCTGTTATTTAGCTCTAAAACCTGACATGGGTGCCAACGGCAAGTGCCA
ACAGAGGGACTAAgcatctgaataggtgcataagtcctttggattgtatgctagatgatg
tcatgcatttttttgtgatttttcaaagttgt
>NODE_705_length_320_cov_9.521875
AAAAGCACTGAAGCCAGCCTGCAAAGATGCAGAATAGAGATGAAAAAAAAACACCAACAA
AAAAACCCAAACTAAAGCAAACTCACAGAGTTCGACAGCTACTAAGGCAACTTTTGCCAA
ATACAATATAAGCCCATGTATATTGCAACACAACTATATATTAATTTAATAAAATACACA
ATATAGCTTTTGTACACATAACAATTTGGCTCAAATGCACAGAAATTGCAGTAAAATCAA
TAAAAATATGTCAATTTTTTGATGTAAAACACATCTAAATTGGATACATTTACACATATA
ATGATATTATGTATAGTGATAATGTGAAGGGACATTTTCTTGTTTCTTTATATTTTTCGG
ATATTTATCTTCGAAACAATGGCAGTGTCCTTTGCAGTTCTTTGAGTAAATACTCCGCTC
TTGACCGTAACtccaggacactttttgttgagattcctcatttc
>NODE_709_length_587_cov_3.981261
CCTGCAGGGAGGGAGAGGTGAAACAGGGAGAAAAAGATCCAGAGAACGACAAAAGGGGAC
AGTTGCAGCAGTCGTGCCTTCATGTCTTTGGCTGCACCAATTACTGTTGGCATGTCCTCT
GCCAGCCAGCCAGGTCTCCCACAATTGCTGCACTTAACACACTGTTCCTTTATTCCCCCT
CTATAGTAAAGATGGCTATTGCAGAGGGGCTACGGAAATTTGGAGACTGCTGAGCCAAAA
CAGATCACTTCAAAGCAGCTTATTTAACGCTTGCTAAATTTTTCATCACAGTCGCTTAAT
ATCCTGGGGAAGGAGAGCTTTTGAAGTCGCTGTGAGACCGGGGATGTTCTTCTTACAATT
CTTTTTCCCCTCCCTCTGCTGTACTAAAATCCCCAAACCTAAACACATAACACACACCCA
GTTCACGCTATCTGTGCCTACATGCACACACAAGAGTTTGTACGAATGCTACAGATGCAC
CTCCTGCACAGAAACAGCACGCTTACATACTCAGACACAAACACACTTATTCATTTAGGG
CCAGTGGATTTTTTATCAGAGCAGTGAGAGTAAAGGACAAGTTTAATCCTACTAGGGATA
CTCAAAAATATTTACTTAGGGGTCAGCTCTCCTATAGATTAGCTGCAGACCCACATGACT
CTTCATATAATAACAcagcagcaaaaagtttctcttcagcagcaacatttatcccctttt
gagctgaatgt
>NODE_710_length_198_cov_3.368687
TGTTTTTATGCTCTCAAACAGCGTTTCATGCGCTGAAAATGCCACTTTGGCCAAACGGTG
TCTCCTCTCAGTATCTTGACACAGTGTCACTTGAAACAGCTTTTGCCTTCATATTTATCA
TATTTGAAGACACTGTGAAGTCAAGACATGTTTGTAAACATTGTCCTGTGAAATCAAAAC
ATGTTTGTAAACATTGCTTTCAAAAGTCAAAACATGTTTGTAAACATTGCATCCTAAGTC
AAAACATGTTTGTAAACATTGTCCTTTGAAATCAAAACATGTTTGTAAACATTGCCTTCA
AAAGTCAAAACATGTTTGtaaacattgccttttaagtcaaaa
>NODE_711_length_711_cov_9.334740
ATCATTTCGGAAGGCTTTCACCTCCCCCAAAAAGTCCCTCCGTCCTCCTGCCTTCTCTGC
CTGGGACCCCTGTCTGATTATTATGCCATTAAGCCTCTCCTCCTCTCCTCTGAAAGAGCA
GCAGGGTCCCTCTCCAATCTAAAGAAGTCCTGGGTTTTTTTCCCCTCCTTTCCCTGAAAT
TACCCGGCGACGCGTGCCTGAGTTTCTAATTGGCATGCCCGTCCCTGGAGACGGCCCCCT
CCCTTCTTCCTAATGAAAAGCCTCGGCCTTAATTACACTTTCCAAACGCTGATTGTTATT
GACAAAACTCCTGTGGCTCGGACAAACGACGGCAGATTAGCTCCATTACAGGCAGCCCTC
CAAGAAGAGAAAGAGAGGGATTTCAAATCGACAATGCAAAGTGAGGGGGGAAAAAGAGGA
GCTTTCAATTTTTTTTCCATGTACCTTGCTCTTAATTGTTTGGGCCATTGCTCCACTTAA
AATGTCTCTTTCTCTCCCGATGCCTCTTTTCTGTTCCATTGTGTTGCCGTCAGTGTACTT
TTAGTGAGGGGACAAAAGCCCAGTTATGTTACTTGAGAGAAAATGTTCATCTTTTGTCAA
TAGACAGGATTGCTGATGGCAGCATGAGTAAACATGAGGATTTGGCCTAATGCTTTTGTT
TGCCTGCAAAAAGGTACATAGACTGTCTAAAGCTGATAGGACCATAAGGTCCAAAATCAA
CACCTAGCATctagacagagagcctgctcaccatataatgcctgcaattatttgctgatg
aaaatttactgaaagcagtggatgaaagatgtcatttagcctaaagatcaaattcctatt
tttcttcctctctta
>NODE_713_length_486_cov_8.458848
GTGTGTGTGTTTGTTCTTGTCTTATGTAGAGTTGAATATAGTTACGTCTTTGTGTGGGAT
TTTTTGCCTTTTTTGTACATGAAGCAGGCAAAAAAAAGGCCATGTCATTCTTCCACAACT
TAATCAGGAGCTACACACAGGAGAGGGCTGCTGCAGCATGGACCTCCCTGATCATGTTAA
TGAGGTCCCCTGGCTATGCAGTCATTGAAGTATAATTGACTTGTTCGTCTCTTATCTTCC
TAATAGACACTCTGACCCAGAGCACGTTTATTTCGCTATGAGAAATGTCAAGAAGGATTG
GAAGTTTCTTCAGTGTGCCCATTAAAACTGAAGGCATGCCACCCTGTCTCCAGCCAGCCA
GGGCTGCTATTGGCTCCCTGCCTCATTATGCAGATGCCAAACGTAAATAAATGATTTGCA
GATCACTGCTGCCCCCACCATTCTCCCCCTGCTCTCGCCCTGTCCCTCTTCCCAAAACTG
TGGTCTTCTCTCTTCTTCCAGGCCTGGAAAGGAGGACAGAAAGGCGGGAGGGAGGAGAGG
AAAACACGAATATCGTCCAGGGAGCACCATGACAATTTGTCTCTCTGGAGCAAAATAAAT
AATACAtaggtagtaattattataagacat
>NODE_714_length_416_cov_2.305289
CTCTCTAAAGTTGACAGAAGAACATGCTGCAACCGAAGCCTGTCGATACCCAGTGTACAG
AGTTTCTTCTCAAGAAACTTCTCCTCAACGCAATGCGAGCTGCCTCTGGCTCCCTTCAAC
GCACCCCAAACCACTTTGCATTATAGCACTCAGCATTTCACCCTCATCTCAGCTCCCACC
CAGGTCACACTTATGCTGGAGAGGTTGATCTCAGCTATGCTCAGAGAAGAGAACTGAGGC
TCCGAGTCGACCAGGGAGAGGCCGTCTTACTGTCAAAACAACCACTCCAATCAACGGTGG
CCACTGCTGCCCTCTCCGCCTCTCCCCCAGACTCTCTCATTCCACTGTAGAGACCTTTTA
TCCTGCAGACCTTTGTCAACATCCCTCGCTTCTCATACATTCTCTTTACAGTAACTCCTC
TGCCCTTATCTCACAACGAGCCCAACATTAGGTACTCACTTCTCACATGCTCATCAGTAC
TTCAGTTATTATCTTACTtccattactatggagcagcaagaataaagtttcagtgacatg
ataatattaatggaagagag
>NODE_717_length_317_cov_1.356467
TGTTCTACCAACTTCAGTAATTTCATTTAATAACTTCTTTAATCCATCCATTATCTATAC
ATTGCTTAATCCTCTGTAGGGTCGCAGGGGGGCCTATCCAAGCCGACTCTGGGCAAAGGC
ATGGTGAATGCATGTTCACCATGAGAACATGCATTCATATGCAGTCATTACTCAGCCTTA
GCTGACATTTAGCAACATTCCATGAAGCCTTGATTTTGCAAAATGAAAGCTCACTGTTTT
GTTTTGCAGCAACTCTCTGTACATGTACTACAGGTATAACCACTCAGATGTACGTCGCTT
TGGATAGAAGCATCTGCTAACtgaaattgtagaattgtagaactactaaaaagatacatt
ccacagcatttagtagccacagtctaagtgctggagcaaaactcaacaggcaacagatgt
ttacttttacaattagttttaggaacaaatttgatagttga
>NODE_718_length_328_cov_1.036585
TAGATACCCTAAAGCTCAAATGCAGTGTTAACTTGCTTATACACAACCCAAGGACAACTG
TTCCCCATTTTCAGATTTGACTACTTTAACAAATGTCTGTCGTTATTATCAGTACAAAAA
AACTTGCATGCATACAAACACACCCTTTAACCTGCAGTGTGTGCCACTAGATGCGTTTCT
TCTCATTTAATCTCCATGATGTTCCGTGGTTCTACTTTTCTTCCAGGCTCTTATCCCAAA
ACCAAACCCCCACCGCTGCTGTCCTTACATCGGCTTTCTGGTCCGTCATTGGGGGCCCCG
CTTCTTCGAGCTCCCCTGTCCTCACacatgtcgttcggtggtcccggtctttctcgtggg
cctctactcccgcaccctcctcctcccttccacccgggatccagaggtcctcacggggcc
agagtggctcctccatctctaaagagctcacgccctccactcctatcctccc
>NODE_719_length_333_cov_1.228228
TGACCTTCTGCATCACAGTAGAAGCAAACAGAAATGCCATCCAGAGTTAAAGTCATTGCA
CAAGAAATAATCAGCCATCCCCCTTCCCTCCTCATTGGAGGAAATCTTTAGTTCTTCTGA
CAGCTCAGTAGGCTGATCTAGTGCAGTCAGCCAGTCAAGAGCTGGAAAGCACCAACTCTT
CATCAAGTGTAAACCTTAGCTCTAGCTAATCAGGTGTGGGCAGAGCAGGTGGGGACTGTC
TACGAGCTGGACTGTGGAACACTGTGTAAGGCACATTGGAAATAAAAGCCAGCTTGGAAA
TGTGCTGTCAGTAGGCTCTAACTTCATGCAAATTCCAAGCAACACAACATGTTATTAAAA
CAACACacaatctgtttgtttgcactctttgtgtttggcaaaaatggagaactaaataaa
atttcctaaagtgttcatgtgaataaaaagcaaaaattcaaacttgaataatgtaat
>NODE_720_length_376_cov_2.640957
TGTCTGTCTAGCTAAAAGTTCGCTATATGATTCATGATTCAGATTGCTTTTAACAGTTAT
TGGCTAAGCAATATGGTAAATGTACAAGGTGATGCAAATGGCATTAGTGGGAAAGGATGC
ACAGGAGCATGTAATGCAGTCAATACTACATTAACTACTGATGCCCAATTACAGAACCAG
GGAGAGAGGCTTTTAGGAGCATTAGGACTTGCAGAAAAGCTGAGATCACCTGCTGCTCAT
TGCCTAAAAGCTTCACCCTTTATTTGCTGGGCCCTACCAGCAGCTCCAGCGTTTTGGCCA
GGTTGTCGACAGAGCAGCTTGGATCTGGTCTCCTTTCACTGTGGTGCCTCTTAGCGTTTA
TTGGCTCTAAAGTTATAGGCTTGTCAATTCAACCTTCTTGTCTAATGTATCCACTTAGTG
CCGTgcacaaataaatgtgtgcgtacatggcgagggaggtgtgcgtcggtgttttggggt
ggccacatgggtgtatgcgtatgatttttcttgattgatt
>NODE_721_length_338_cov_2.763314
GATGTAAGCAAGTGCAAGAACCTGCAGCAAATTTGACCCAAGCAGCAATATTCTGAATTA
GATTTGATAACAGACTGGCAGCTGGTGCAAGAAGCTGGAGATCAGGGAAATGTGGCGTCC
TTTTTTGCATCTGTCCTCCTATACCAACCAGGAATATAGAAACCTGAAAATACAGCCTGC
ACACATGTATGAGGAGTCATGCATGAGCGAGGGAGGCAGGAGGAGACTGGAGTAGAGAGA
GAGAGAAAGCAGATAGTGTTAAACTGTCAAGTGCCGTTTGGGATCAGGTCTCAGATCTTC
TCAGTCTGTTCTCGTCTCAGAGGACTAACTGTCATCTCTCCTTCCTGTTGCTCTTCCCTC
TCCCACAGCTCAGAGCCTCGGCAAAGCCCTAGAGAGCTCTGCAGCCCGAGGAATACCACA
GGAATATCACAGCCAgactctctttcactcaatttttaccagttttatctctgtctgagc
tt
>NODE_722_length_545_cov_5.513762
CATAAAAAGTTATGAAGTAACCGCAATGCATTGCCCATATGAAGGAAACAAACAAACTGA
GAGAGTATTTTGGCTACTTGACTAAATCTGGACGCTTGTCTCTTTGTGTTTGCATATACA
TACATACATATGCAGGATGTGCACCCATTTGCTACTTATGTGGTTCACATGTCATGACAG
AGGAAGGACACTATCCTCTGGTATGTTTTGTTGTGCCCTCTGCCTTAATTTGCCTGTTGT
AAGTGTGAAGGGGAGCCAGGGAGATGACATCATGCAGCAGGCAGTGTTTGAAGTGCCAGT
CCTGAAGGAACCACTTATAGCAATTAGGATATCCTTGAACAAGCGTTTGCGAAACATTGG
CTGGTTTTTGGCATTTGCCTCCCGTTCCTGCCTACTAACTAGCGAGGTTTGATCTCCCAT
AATTATCTACCCACCGGCTCCTCACTCCTGACAGCTCTCTCCCTGGAGAGGGCTGAATGC
CGGGGCTACTCACTGATTGCATCAAAGTGTCAGAAATTGCAACATCAAAAATAATAACTG
ATATTCCGGCAGCAGGCTGCTCTTTGAATATTTCCTTTAAAACGCTCTCTAATTTGTGTC
TCGCATGGTGCCAATGTGTGTGTGACTGTGAGGGCTTAAAGCAAATAAAAGCAGGGGAAG
TGCATTCATTAttgaacccctatttacat
>NODE_723_length_525_cov_2.447619
TTTACTAATGAACCCTTACATCTTAACCATTCTACTTTTTGGTCTAGGCCTAGGAACAAT
AACAACCTTTGCAAGCTCACACTGACTGCTTGCCTGAATAGGACTCGAAATTAATACCCT
CGCTATCATTCCTCTCATAGCCCAACACCACCACCCACGAGCAGTCGAAGCCACCACCAA
ATATTTCCTCACCCAAGCAGCAGCCGCCGCCATGCTACTATTTGCAAGCACTACAAATGC
CTGACTAACAGGACAATGAGACATTCAACAAATAAGCCACCCCCTCCCCATTACAATAAT
TACCTTGGCTCTGGCACTAAAAATTGGTCTAGCACCAGTACACGCATGACTTCCAGAAGT
ATTACAAGGATTAGACCTGACAACAGGGCTCATCCTTTCAACCTGGCAAAAACTAGCCCC
CTTCTCACTCCTCCTCCAAATTCAACCTTCAAACTCAACAATACTAATTTTATTAGGACT
AGCCTCCACCCTTGTTGGAGGATGAGGTGGACTAAACCAAACACAACTACGAAAAATCCT
TGCCTACTCCTCAATCGCCCACCTAGGCTGAATAATTTTAGTTATCCAATTCTCCCCGTC
TCTGACACTCCTCACACTAATTATATACTTTATCATGACATTTTCAACATTCCTAGTTTT
TAAACTAAa
>NODE_724_length_322_cov_5.027950
AACACACATAGGAAGGCGAAGCTGGGATAGGTGGGGTCAGGAAGGTGGAGGGGGAAGGGC
CTGAGAGGACACGATGGGGTGGGAGGCGAGGAACAACGTCTGAAGCCAGGGTGAGGTCTC
AGGGGTGGGGGGTGGAGGGGCGGTGGGATTGGGTGGGTGTGTTAAAGTGATAAAAACCTT
TCATGACATTAGGGTCTGTGAGGTTCCGCGAGCAGATCATTGAGATCATAGCATGGAGCC
TATCTTCCTCTTCCTCATCATCATCCAGCGAAGGAGCGCGACTGCCCGTGGTGTGGTGGT
AGTTTATAGTGACTGCTTGCACCAATGGGATAACAGAGAACACAGTTAGAAAAGTGCAAC
CCTACAGGTCTGGGGAAAAGTACTGTGGAAAAAACACCATCGTACTTTAAAAACACACAG
ATCAGTGTTAGCCATAGAAATGAGATTCATTTTTGTTGTTTAGCAg
>NODE_725_length_145_cov_2.310345
TTTTGACTTAGAATGCAATGTTTACAAACATGTTTTGACTTTTGAAGACAATGTTTACAA
ACATGTTTTGATTTCAAAGGACAATGTTTACAAACATGTTTTGACTTAGAATGCAATGTT
TACAAACATGTTTTGACTTTTGAAAGCAATGTTTACAAACATGTTTTGATTTCACAGGAC
AATGTTTACAAACATGTTTTGACTTCACAGTGTCTTCAAATATGATAAATATGAAGGCAA
AAGCTGTTTCAAGTGACACTGTGTCAAGATACTGAGAGGAGACACCGTT
>NODE_726_length_145_cov_1.841379
TCAGGAAGTGGGAGTAACCTGTGATTTTTTGCTGTATCTCGGGACGGGAAGGTCGTAGAG
ACTCGGGACTGAGACCGGCGTCTTCGGCATAGCCAAATTAGGTGGGGCAGGTGGCATTTC
CAGGTGTCTAGCACGTCTGGTTCCAGAGATATTGGCCAAAACCTTCTCCCATTCACTGAC
AATGGGACGCGCAGTACGCAGCCAGTGTCATAGTGCTGAGGCCGAGATAAGTTCCCGTAG
AAGGCCTTTGAGAGCGCGTTTCAGACCGCTCTGAGTTGATTGGTATAGg
>NODE_727_length_346_cov_5.387283
CTGACTACACACATTGAATGGTGTCAGATTAACCACGGTTCACTGTCCTGTGATTAGAGC
TCTTCTCCAGCGGGTCGCCACGACTCCCAGAGCAGCATCCGCAGCAGAAAGGAAGGAACG
CTGCAGAAGATCGGCGACTTCCTGCAGAGCTCCCCCACGCTGCTCGGCTCTAAAGGTCAG
TGTGTGACTGTCAACTGAGGCAGATATTAACCTTTGTAGTTCTTTGTTGAAGATGGGAGC
AAAGAGTGGTGAAGGCCAGGGGCCAGATGCAGCAGCATACTGATACAGCAGCAGACGTCT
AATACTTTGATATGAATATAAGTTGAGCTGAGGAGTTTTCTGAGCTGCATAAAAATAATC
TTTACATAAAGTGCACATACTGTATCTTTCAAATCCTAAACATTCAGAGCCTTTTGTGCA
AGACTGCAAAAGAAGTGTTGCATAAAGCAAATCAATGGCAAGAAAACTAAAGCAAATCTA
ACAAAGTAAg
>NODE_728_length_366_cov_1.245902
CTTACTGCCCTTCAGAAGGAGTTGGGAGGAGAAGTGTCTGATGAGAGGATGAGGGATTAT
ATCTGGAACACACTCAAGTCTGGAAGGGTAAAGACACACCACATTCCAAAACAATCATTT
TTTGGAGGGACTATGTACAGCTCTAACATAAATATCCTCCATACATTTTGCATCAGTTAT
ACATTGGCAGGTCAGCACAAAAATAATACAATAACAGACAGATGCAATAGCAAGAAAGAT
ACAAAATCATACAGGAAATAACACGCAATACAAAACTACACACTGTAGCACATTACAAAT
GTATGCTTGTCAGATAAATGCAACTTATAAAGTGCATAGGATATATTACAGTCAGTGAGT
GAAGAGTTGAGCAGCTTTTGGGGGGTTTTATGTTGCTTTTGAAAGTGCTGATAAAACTGC
AGCCTGTCACATAGTTGGCaggccagtccattgatttgtggctgcacaaaaaacgctgat
ttcccaaatgcagtgcggcaaaatggtatg
>NODE_729_length_444_cov_8.851352
GTCACCAAGAGGGGAACATTCGGTGTGGCCTGGTTTCCTGGTTTTTGGAACTGAGGCAGC
CAATCAAGTGAGAAGGATTCTCTTTTAGTTTCTCCGCTGGATTTCCACGTTGCTGCTATG
TCCCAGCATCCTCACTGACATCAAGTGCAAAGTTATGTGTTGAAGCTTCTGTAAATACGT
TCAGATGTGGAAATACAAACTCCCTCGCAAAGAAAATGTACATAAAGCTCACACAAGAAG
TCCATCATGGCCAGGGGACGAAATGATAGTGTTTTTATAAATATAAATATATATCGGGTT
TGACAACCTTCGGACTGTTACATGCACTTTCTTGGAAAGTTGGAAGATCTTTATGGGTCC
AGTTTCTCTACACTTTAATACCTACTAACAACTAAGATACTGTAATTCTTTACTCTAATA
ATCAAATACATCAGTTTTCCAAAAGAAATTGTGTGTTTGTGTGCTTTTATTTATTCGTGT
CGCAACAATTGTCCCCATTTTTTGGGGGGGAATTGCAGAAATAAAAATGAAACATCTTTT
TTTTTTTTTTAAATCTTTTTCTTGTGCGTAATTGGTGCTGGTTGCGCa
>NODE_730_length_777_cov_4.355212
CCTCCCTTTAGCTACTCTTCTCTACATAGATGTCACTAATATGACAATTAACTCTGTCCG
CTTCCCTCTATCCTCCCTCCCCTGTTTTGATACAAATATGGCTGCATTTGTACAAGCGAA
AAAGACAAAGCAAATTATGTAGCTGATAGATTCATCCTTTGTTTCTAACTTTAGTTTGGT
TTTGAATTCCATCTGGATTTTTTATTTTTCTCCCCTCTATTTTCTTTTGGTTTTGTTTAT
TTCTCCTCAGTCTCTGGACTAAATATGTAGTTTTGATACTAAAAGAGGTCATTGTCTTTT
TCCCATTTCGCTGCGGAGAACATTCCTTTCTCCTTTTTTTCTTTTTTTCTTTCTTTCCTT
TGTTTTGTTGATATTGCATACGTGTCACTGATTGAAATGGAAGGTAGGTAATGCTTTGCC
TACGCACGTGATCTTTATGCAGATGAGAATGTGACAAGCACCCTAGCCTGAGTGACGTCA
ATGTTTCTCTCTCTCTCTCTCTCTCTCTCTCTCTCCCTCTCTCCCTCTCTCTCTCTCTCT
CTTTCTCTCTCCCTCTCTCTCTTTCTGTTGTTTACCAATGGTCTTTAACCAAATTAATTT
GACTTCATCAATTATGATTTGACTCTTAAAAGATTGGATTACGTAGAGCTCTGGTTTTTC
TCTTTCCTCCTTAACTTCATTCTGAAGTCCAATATCCCGCTCTATCTTCCAGGTCCATTT
CATTTTTCTTTTCTTTCTGTTCTGGTAGAATGCATTCCTGTTTGTCCAGCATCTCTCTGT
TTGTTGGTGAATTAGTACATTCGTCTTATGATTTTCACCATATTGATTTCCTCGActgtt
tctaacaactgtcataagcaccagtggttgtgtgttttcttattatgcgcttagttgtct
tctctctagtggagaacggct
>NODE_731_length_381_cov_7.863517
GGGGGGGGGGGAAAGGGAGAGAGACAGAGAGGGAGGGAGAGGAAGAGAGATGCAATGAGG
CAAGGCTACAGGGATGAACGCAAAGCGTCTCTCTCCCTTCATTTTTTCAATATCCCCTCC
TCATGAAATTTCATTTGGATTGTAAATGTTCAGTAATTTACCATCATAAATGTGTAATGG
GCCCCTGAATCCAATGACATTGTGCTGGCTAATCAACTCATTTGAAAATGAATATAGATC
TATTAAAGGGAACTCAGCATTTCCCCTTTGTTGAGACTGGCATGCTGTCAAACATGGGAA
CACTTCCTAAAAGGGGGCTTCTGGAGCGAGGGATCCTCATCGAGCATTGGGGAAAATAAT
CTACTCATCAGATGTTTTGATCTTAAATAGAGATGATGACTTGAGATTAAGTGCTTGAGC
TAAATTCTGATTTGTTTTGTCATTAGAAAACTGACATGTAATCGACGTGAGAGAAACGGG
GCTCATTTAAGACCTCAttcaaaaaaccaaagtggggacaagaac
>NODE_732_length_316_cov_5.357595
TGAACTTTTGTTCATTTAAACCTGCTGTCCGCTCACTAAATACGACTTTTAACAGTTTAT
CTGGGTGGACTTTTGTTTTAATCACACTGAGATTGTTAAAAATTGACCAAGATTGTCCAG
GACAGCGACTAAAATGGTGTTTATGTGTGGTAACTGTAATGCAAATCACATCCTGCTGTT
TTACTGTCAAAGAGGGTAAATGAGCTGACCTGGGGACATCGAGGAAGACAGCCTGGCTCC
ACTGATTGTTAGCGCCCGAACAACATTTGTTTGTCATTTCTTTAAATTTGAATGCAGCTT
CATTTTCCCAAACATATTACGTAAGTTGGATATTTGTATAAATGTCATTAAAAATGTCAC
GGGAACCTCAGGAAGCATTACGAAGCACCGTATTCATACTAACATCTGGATTTATTGTGA
ATTTTTGTGTTAACGTCAAACATTATAAAAGGATGAATTa
>NODE_733_length_427_cov_1.676815
CGGAGGTATGAGGGGAGCGAGAGAACAGACACAAAAAGGCAGAGAAGATGAGGAAAAAGG
AAAAGCAAAGATAAAAGAGGGAGACAAAGGAAGGCGGATCAGAGAGAGGAAGAATGTGAA
AGAGGGTTTTTGCAGGACTAAAATAGACCAAGTCAAATGAGAAAACTAACAAACCGTATC
GAGCACTACCAGAAGTGTGTGTGAGTGTGTGTTAGTGTGGTTCAGTGCTGCCATTATTAG
GTGATGTAAAGAGCTAATGCGGTGTTAAATAAAAGCAGCAGTTGCTTCATTATTCATGGT
GTCTGGGGTCACAGGCCTGAGATGATGTGTGTGCGCGTCTGTACATGTGTGCATGTGTGT
GTGTGTGCATGCGCTATTTGCACAATGTGTGTGTGCGTGTCTGTGTCTTGCCAAATTCTT
GGCCACAACTCACTCTCTCTTTAAAGAGGATTTGAAACTTTGAGAGCTACAAAGTGGGTC
AGCAACTTTGTCTCCTCTCCTCTCCCTTCCCCTCTTCTCTGCTACTGCTCGTTCACCTAA
GAGGAATTTGACTTGCAGTGGTAATGTAAGa
>NODE_734_length_605_cov_5.932231
CTGACCAGACAGGCCGTTGTGGTCACTGATGAAGGAAGGCAATGCATCAGTCTGTCATTA
ATGCAATCAAACACCATGATTTCTCTGAACTATATCAGTCGAGCAAGAAGAAACATTTGG
AATTTACAACACCACCATGCCAGTTGTACATCTCACTGCACTATTTTCCCTCTATTCTAA
CATTTTTTGGTCTTCCTTGGGCGGTGAGGCCTGTAATCTAAAGCCACTAGCAAAGAGAAG
TGATAACTGAGGATTAGCCCAGTGTACCATTACAGCTCCAGTGGTCCTCCTCTGGCAGTC
GTCTGTGTCGGCTGGAAACATGGGCCTGTTTCCATGAGAGCTGTCGGCTGCTTGTTTTAC
CTCTGCTTAAAAGGCTCCCTACCCCACCACCACTGCAAGTCTAACAGTACCACCATGCAT
GGGTTCTGTTGGTACCAATACCAGGACTCCTTGATCGAGAGACAAGTAGAATTGGTAATG
TAAAGTTTTGTGCCAGTGAAGAAGAAGAGAGGATGACGACTGAGGTCTCTTGGGTGTCTT
ACTCTTCCTCTGAGCTGCCCGCCTGCCTGCCTGCTCTAATTTTAGCTGTGGAGCTGTGAG
CAGCATAGTGATGACGGCCATCTTTACTCTCCACTAAAAGGCATCTGTGGATGCCAAAAA
GGCAGGCTAAACCTGGATGGCCAAACAGTCATTGTGActaagtgaatctctgctccccac
acactaactgttcccacactataaaatat
>NODE_737_length_336_cov_1.806548
CAGGAACATCATTCCCTGGTGCCAGGCTCATTTTTATAAGCACTCAGTAAATGACACACA
GCTGGCGGCACAGAGACAGCTGTCACTGCCGTCACTACGCCCTAATCTGCCTCTCCCTCC
CTCTATGTGTCTTTCCCTCTCTTTTCCTCCTCTCTCACACTCTGGTGTTCAGCTGGGCTG
CCTCCCTTCCTCCTCCCTCCTCCCTCCCTTCGGGGTCCAGACTTCGTGGAGCCGAAGCTG
CAAAAACTCTCTTCCTGGAGCTGGTGCTCACTTCCGTTTCTTTTTGTGGGTCTTCCTGTG
CTGCCTCTGTGATCAGGCCGGTCAGAGCTGACTCTCTGGGAGAGACTTCCTGATGCACAG
ACAGCTGGGGAGATAATTCTCTCTTTCTGCCTTTGTCAGGACTTTTCTCTCTCTCTTTCT
GGGTCTCCAGAGGtcttttttccctctgtactgtttttccatgtactctgctaagctgca
>NODE_738_length_309_cov_1.514563
CTTATCTTTCTTGAATGTAACATGTGTAACATATTGTTCTGATGTGCATTAGTCTAGTCA
ATCAATTTATTTGGTGTATCATTTCAGTTTTATTTTTAGTTATTTTTATTGCTTGTATTG
TCTTTTCTTTCTCTTGTATTGTCTTAACTGCACATCTCTCATTTAGTCTGGCCACTTAGA
AAGCACTTTGAGAGGCATTTGACTTTCTGAAAGGCATGATATAAGATTTGATTATTGATC
ACAACTGAAAATAGGTCAAGCTACAGAATTAAGGTTTTACAGAAAACCTTTCAGATTTAA
ATGTACAGCTGAAATGAATATTAGTCCATTGATATAGATTCTGCAGTTACTGTGTCAATG
ATTAGAAAAACCTGCAAGTAAAATGTTGACTATTTGCCATTTGTAGCCTCTTAaatacaa
gaattgcatgcttttgtgtgacacgtgacagta
>NODE_739_length_422_cov_6.409953
CTCTGCTCTGATTTCAGCATGCTAATTTAGTCGGTGCTCCTCAGCATGATTCCCTCGCTC
TCTCTCCCATTCTTGCTGCGATTCTGCTCCCTCCCCTCTGGGACCTGAAGATTAATATTC
CTGGGCCCAACAAGATAATTACTGATACTAATTAGACATGATTATGTGAATTTGATACAC
TTATTACTCTAGATAATGAGTAGGACATATTATCCTAACAAGCACCCGTGCCGCTTAGTT
TACTTTACACACGAGCCACACACTATATTTTCTGTTATTGTCACCTCAATCAGAAACTGA
TATTCTCTTGTAATTATTGAATAAAAGGCCTTGACGTGTGATACCTGTAAGATGAGAGAG
CATTGTCGAGGAAATCAGGGAAATGTGTTGTTTTCCACAACAGAACCTTTGTCCTCTCAA
CCTTTTAGTGTCAGAACAACATCTATTTGAAAGTGAATTATTTTTACACTATAGTTGCAA
ATATACTGTGAATTACTGAATACTTTCATTCATAACTGTcccttttttttcttaaagtca
aatattttctgatgagtttaatgtta
>NODE_740_length_230_cov_2.926087
TTATGCTCTCAAACAGCGTTTCATGCGCTGAAAATGCCACTTTGGCCAAACGGTGTCTCC
TCTCAGTATCTTGACACAGTGTCACTTGAAACAGCTTTTGCCTTCATATTTATCATATTT
GAAGACACTGTGAAGTCAAAACATTTTTGTAAACATTGTCCTGTGAAATCAAAACATGTT
TGTAAACATTGCATCCTAAGTCAAAACATGTTTGTAAACATAGCCTTTATAAGTCAAAAC
ATGTTTGTAAACATTGCCTTTTAAGTCAAAACATGTTTGTAAACATTGTCCTTTAAAGTC
AAAACATGTTTGTAAACATTGTCATTGAAACTCTGCAGGAGTGCTGTTTTTATGCTCTCA
AACAGCGTTTCATG
>NODE_742_length_409_cov_3.645477
TCTCTTATTGAGCAAAACATAGCCCACCTACATGCAGCAATTTGCAATACATTTAGTATT
ATTGACCAAGGTCCATAGGCCCCCTATAATTTAAGATACCAAGCACAGACTTCTACTTGC
GCTTCTCTACAGGGTGTCTAATATCCTTTGGATTGAAGGTGCTTTAGTTTCCGAAGCAAC
CCCCTGACAACATGAGATGGGTAAAAAGGTAAGAATTTCCTCAATGCAGATGGAGTTATC
TGAAATCATGGCTGTAGTATTCAGTCTTCTCCCTCCTTCTGCCTTCTCTCCTCCTCTACC
CCTTTTCTCTCTCGCCCCTTCTTTCTCAATTGTGTCCCTCGCCTCTAGCAAATGGGAGTC
ATTTGTTTGTGTGAACTTCCCATAACCCGTAGTGTGTGAGACACTTATCATTCAGAGTGG
TGCTGCTTCGTCCTGAGTTGTAATACCTCTTCTCTTCTCTTCTCTTCTCTTCTCTTCTCT
TCTCTTCTCTTCTCTTCTCTTCTCTTCTCTTCTCTTCTCTTCTCTTCTCTTCTCTTCTCT
TCCGGTTGACTTt
>NODE_743_length_453_cov_2.300221
CACAATTACATTTTTTGGGGGGGGTGAAAACCTTTTAACTTTCCGCAATGAAACTATGAG
GACATGTCCCATCGTGTCCTAATGTGTATTAATGCAAGTGTGTCTGTGTAGCTCATGCTC
CTGTGTGGAGGCCTGGCATAGTGTGGTGCAGTGCAGAGTGGAGAGGAGAGACAGCTGCCC
TGACAGATGCCGGGAGGCAGGACCCCACTGGGAAGCAGAGGGAGGGAGCTGGCACTGTCT
CACCCCAGCGGAAACACCATAGGCTGCAGAGGAAGTGGGCAGGGGGACAAACCAGGGGCT
CAGTGTGTGTGTGTGTGTGTGTGAGTGTGAGTGTGTATGAGTGTGTGTGTGTGTGTGTGT
GGGAGGGTGAGTGTGTATCTGATCTACTTTAAGAGGACCTTGGCAGTTGGTCATGTATGT
ATGTATTTACATCTGATACCTCACAACATTAGAGCAGTGCATACAGTATAAATCCAACCA
GCAGGCAGAccacacacttcgcactgtgaccacattagtccaacttattctgttttaatg
cgtaagaaaaatagatcattcgtcagtccacagccacgggtaacatcgaaaactgaa
>NODE_744_length_348_cov_3.985632
GTAATTAAAAAAACCAAAACGTACAATTTTGTAATTTAAGAAAAGAAAACAACGCATATT
TCAGTTAATAAAAGAGCAAATAAATGTCCGAAAGATCACATTTGATCCTTATTATTTAAT
GCTTTTTCAAAATTTCAGTTAATTCTAACCGGCTGTAAAATTGCTTGAAAGCATGTGCGG
TCTGCTCTACCCACTTTTCCCCCTCCTGTCGGCTGGAGTAGAGGAGACTAATTTAGAAGT
TGCAGATTTGAGCTGCCTGAATTGGCTAGACAGCTGTAATCGCACTCCCTCCTAGTCTTA
ATCTCTTTATCTGGCTAGCAGCTGCCATATGGCCCCCGTCAGCTGGATCAGATGTGGGTA
AGCCTCCCTCCCCGGCCGTCCCAGCCTCTCCCTCACCCTCTCCCTCCCCTGTCCCTCTGT
GTGTCTCTCCCTCAGACCCCTGCTTGAGCCGGCCGGCTGGGCCGGGCTGAGCAGAGCCGG
GCGGGCTGGGTg
>NODE_745_length_342_cov_1.646199
TAAAAGAGACAGGATAACAGGAGGAGAGAGGAAATATAGAGTAGAAAAGAAAGAACAATA
AGATTAGAAAGTAAGGACAGGAACAGGAAACGAGGAGACAAAGGTATAGGAAGAAGGGAA
GGGAAATAGAAGAAGAAAGGATACTAGGAGACTAGAGGTGATGAAAGGACACGAGAAAAG
AGGGGAGAGAAGGAAACAAGAATGTGAAAAGAGAAGGGAAAAGGAGACAATGGGAAAGGT
GGGGATTTAACAGAGGACACAAGATGTGGAAATTAAAGAAGAGGACAGAGGAGACAAGGA
GAAGACACTAAAAGAAAATGAGGTCAGCATAGGCAAGGAGAGGAGAAAAGGAGAAGAGAG
AACAAAGATGAAGAAGAGGAGGAGAGGACATACAGAGATGAGATGAGAATGAAAATGAAG
GAGGAAAGGAAAACTAGAGGTGATGGAAGGAAATAAGGAgacaaggagggatgagaagaa
aagaag
>NODE_746_length_573_cov_2.713787
GTTAACTGATGTTAATTCAGGGAGGGTGTGGGAAAGGGAGGCCCCTAGGAAGAGTGTGGC
TGAAAGTGTGTTTATAAGGAGGATGTTGGCGTATTCTGCTAAAAAGAAGAGTGCGAAGGG
GCCTCCTGCATATTCTACATTAAAACCAGAAACGAGTTCTGACTCTCCTTCGGTTAAATC
AAATGGTGCTCGATTGGTTTCTGCTAGTGTGGAGATATATCATATTGCAGCTAGGGGCCA
AGCTGGTAGGATTAGTCATGTGCTTTCTTGAGCTACGCTGAAGGTTTGAAGGGTGAAGCC
TCCGGTGAAGATGATGGCATTTAAAAGGATTAGGCCTAGGCTTACTTCATATGAAATGGT
TTGGGCGACTGCTCGTAGGGCTCCGATTAGTGCGTATTTTGAATTTGATGCTCAGCCTGA
GCCTAAAATTGAATACACTGCTAGGCTGGATAGGGCTAGGATAAATAGAATGCCTAGGTT
GAGGTCTGCCATCGGGAAGGGGAGGGGTATAGGGGTTCAGAGGGTTAAGGCAAGGGTGAG
GGCTAGTATGGGTGTAAATAGGAAGAGGATGGGGGAGGATGTTGAGGGGCGTACGGGTTC
TTTTATAAATAGTTTTAGTCCGTCTGCGATGGGTTGTAGTAATCCATAgggtccgactac
gtttggaccttttcggagttgtatgtagcctaggacttttcgttctacaagggtaag
>NODE_747_length_432_cov_11.629630
CTACTTAAAGAAAATAAAAATCAACTCACCTCTCAAACTAATAGCTTCCTATTGAACTTC
CTTGACGGTTATGTGGACCGGTCAGCACAGCGTCCACTTTCTCTGCGCTCTGTTAGGCCT
AACCTATGCGTGGACAATGTATTCAATCCCCTTTTTGTATGTCTTTCTTTTAGGGTATTT
TAAAGTTTACAAGGTTACATATGCCAATTGCCCCAAGCAGGGCCTGTGAATGGTGCATAG
GAAGCACGTGGTGTCATTTAAGTGGGTTTTATGGCCTGGAAGAGCTGACAAACCTTCGAT
ATATACACATCATATATAATCTTAACTGTCCGGAATCGCAGCTGCTGGCTTCCCCTTATC
GGAGGAAGAAAGGGCTTTGTGGCAGTGAGGATGCAGTACCTTTCTCCGGACTGTGTAGTC
GGGTTGGTGCGGAGGACTGAGAGCTGCTGCAGTAAGTTGCTTTTAACTTTGACTACAGGC
CTGCGACTTATTTCATAGCGAACGAAATATTTTGTTGTGTGTTAGTGTGACTTTAATCGC
ACGGGTGTTTAAAtccatgccacctccgaatgaacg
>NODE_748_length_368_cov_4.116848
CTGTCTGTAATAAATGTGCCCAGGCGAGTGGGCCCAAAAAGATATATCACAAACAGGAGG
GGAGGCAGAGTGCACAGGGAGAGGAAGAGGATGGAGCGGAGCGGAGTGGGAACAGAAACG
AAAGAAGAAGGCGAAAGGGAGATGGGGGAGAAAAGGGGAGGATCGATTGGTAAGGAAAAA
GAAAAAGGGGGGCAAGGGGCTGTTTCTCCTGGGTCCTGCTATGTTTCCCATTATGTAAGC
CCTGGTCACCGGCAGCATGCCAGCAGGCAAAATAAAAGAGTCTCTCTGGCTTGGCACGGC
TCGTATTTTCCTATCCTCGGCGCGGGGTCAGGGAGGGGTCAGGCAGCTGGATGGGGCGCT
GGGGGGATTGTGGGGTCTGGGCTGGCCTCCAAAACCCAAAAGGCCCAGGGTTCAAGTACC
AGCTGAAAGCAATCAGGGGGAAATCTGGGAGTGCCACAGCTGCTCGCAGCAGCGTTGTTC
TGTGGCTCAACTCTCTCTCCCTCTTTCTGACT
>NODE_749_length_468_cov_7.788462
CGGACTTGGAGGGGAAAGAAAGGAAGAGAAATGGTCTGTCAGGCCGTTGAGAAAAGAAGT
TTAAAATGCCTTGAACTATTCACCACTGAGATGGCTAATCAGTATTGAGGCTCCGGGGCA
ATCGGGCAGCTTTTCAATGTGGTTTTCCCTTTCATCTCAATCGCGATGGAGGCGCTCAAT
TAAAAGCCTATCAGTTTGTAAGTAAATCAACGCCTATCAAAGTTGTCACATCAAACAAAA
CGATTATTATTGCAACCCGCCTCTGCCATTAATCTCTTTCTGTGGTAATCTGCTTGACAG
GTCAACTTGGAGAGCAAGAAAACCTGGAGTGGACAGTGAAGGGGGCCAAAATATCTGTAC
ATAAGTAGAAAATAAAAAACCTAAACGTGTGTTTGAGTCCAAAATCTCCTGCAAAGGCGG
TTTGGGGTGAAAGGTAGAGTGAATAAAATAAAATAAATCATTAAATCCACATTGTAAAAA
GTAGAATCCGCTGCAGCAATTTACATTTTAAACTTACGCAAAAGTAAAAAAAGACACTTT
TCAGCTAATATGTATAAAATATATattaaaaaaatctgcatatattcttccactttaacg
ctttgtaataaa
>NODE_753_length_506_cov_5.667984
CAAACTAACATCAGGCTGATGAGGATAAAACAGTAAACCTGCATGATGGAGCTGAACCAC
AAAAAACACAGGATTATTAGCTTTTTGTGTATCTGTGTGATTTTCAAAAACATACCTGTT
GTAGCTGCAAAGAAAGACACAAACAGAGGTGAGACATTTGTTAAAGAACCTGCTTTTTTT
TTTCTTCTTCCATGAAAGCAACGTGCTGTTGTTTGGATTTCACATGATTGATGCTTGACT
TAATCCAGTGCTCTTTGCGCCTTCCCAGGAGGGTGAGGCGGTCTCTTTGTGCTTCTCTGT
CCCATGTGAAGCAAACCAAAGCGGGAGAGTGAGGGTCATAGCTATTCGGCAGGGTACCAG
ATCCTTCCCACCGGCACATCTGCATGTGAAATCGCCATTTCACCCCTCCACACTCCCTAA
TTGTTGCTAAAATTATTTGTGAAATTGCCTTCCACCAGGAGTGTTTTCCACGGCAATTGT
CACACAATTTTATATGCACGGTGGGTCCACAGAGTTGACACACGCACCTCTTCTTTTCTG
CCATATGTGCTCTTTCTGTTCGGCTTTAATAGTAGCGCATTATTTTTTTCTCCACAATTA
CCTTTAAGCAATTACTCTCGTGCGTTCTGCGGGGCAAGTCAACCTGTTGt
>NODE_756_length_145_cov_1.800000
CCGTTTGGCCAAAGTGGCATTTTCAGCGCATGAAACGCTGTTTGAGAGCATAAAAACAGC
ACTCCTGCAGAGTTTCAATGACAATGTTTACAAACATGTTTTGACTTCACAGTGTCTTCA
AATATGATAAATATGAAGGCAAAAACTGTTTCAAGTGACACTGTGTCAAGATACTGAGAG
GAGACACCGTTTGGCCAAAGTGGCATTTTCAGCGCATGAAACGCTGTTTGAGAGCATAAA
AACAGCACTCCTGCAGATTGTCACAGAAAATGTTTACAAACATGTTTTG
>NODE_757_length_297_cov_2.158249
CGTGGTTCCTGGAAGAACAGCTGGTAAAGTCATTGTCCGTGTCTTCACGGACGTTTGTCA
TCGTTCTGTCACGTTCTGGACGACATGTTCCTTTTCTGCCGGTTTGTTTGTATTATTTTC
AGATTTTGAATCTTTTTTGGCGTTCTCGTGTCTTTCTTTTGTTTGATTCATTTTCATGTT
TTTGTGGTGATTGTAGGAGGTGCTGTCAGAATGAGGCCTTTATCTTTGTGGTGACTTCAT
GTGTTGAACTCTGAACACTTCCTACTGGTTTGTGTCCTTCTGTTGTGATCTTGAGTCTTC
CTGTCATGAGTTTCCTCCTTTTTGTGTGACCTCTCTTTGTTTTGTGGTAATTTTCTCTGT
TTTTGTGTTAATCTTGTGTTTTTTTGGTGCTCATTTTGCTTTTTTTTGCCTCTTTTGAGT
CTTTAGTCCTTTTGTAGTGAg
>NODE_758_length_291_cov_1.089347
CGCAAGAGTCCTGCATTTACCATTAGAGAAATGAATGTCACCTACATCTTCCCAGGGTGC
ATCCTGTACTTTACTGATAAAAACAATATTTCCTAATGCTGTCTTGGCTTTACTTTACTG
TACAGGTATGTGTGTGGACTCCAGTGACACAGAAAGCTGGTTCCTCTTACAAGTACCATA
AGTGGAGACATTTTGTCATATTTATACTTGTTCAATGTACAATTAGCATGTCATCTCCAA
CTGCAGAGTGGATCATCTAATCCGTCGCCACTTCAGGCTGCTTTAAAATAGATCCAGTAT
GCAGCAGGTAATTTAGTGTCAATTCTTTGTGTCTAtgcccctcctctttcggtccgctgc
ttgtcataaggttagcgcgctctgtaattgatactaaatttgtcatgatgtggatagcac
agttcaagtggtttg
>NODE_759_length_318_cov_1.792453
CTACTCAACCATAACTCCAAGATGAACAGATAGGATATGTCAACTTCAAACAGAGACAAA
AGGATCATATTGACTGCATCCCATCCTCTGTCTCTCTTCCTCTCGCTGCAGGAGACCCAT
CAGACACAGCAGGACAGGAAGGAGACACGGCGAGAGACACCACAGAGATGGCAACACACA
CAGAGACACACAGAACCACAGGCATTTCTCTACCAGATAAACCTGCATGAAAACACCAGC
ACAGCCAGGAAGGCCTGAATGGAGGCAGATTCCTCACTCAGTCTACATCTGTACCCACAG
CTGGACTCTTTCTTGGCTTAGCGTGCTTTAATAAGCATGAGAGAGGAAAGGAAAAAGACA
GGATAAGAAGACAGCGGATCAAACTATTCTGCAGTCAGGCGGTAACAGAGTCAGTCAATC
ATTCACACAATCTTTCAGTCAGCTTACCTTGCCATGATGTCa
>NODE_760_length_535_cov_5.633645
TTTACATTCCTTTCATGTGAAAGTTTTTTTTTTTTTTCCTGACTTATTGTAAAAACAGCG
CTAGCCCAGGTTTCTCTGTTCATTTACTGTAAGCTGTTTCATGTGCTTGTGAGTGCACAT
AGCCTCCTGCTCTCAGGAAGGGAAAAAGCATATTCTTCCATCCCCAGGGGAAATAATTAA
TCCTTACAAGGCTGTCGCATGTTGAAATGAAGCGAGTGTGAAGCATTTAGCCCAGGAGGC
ATTGCAGGCTGTCGCCCGCACAGGCACCTGTTGTTGTCCCTGCCCTACATTTCATGAGAG
AGCGCTGAGCAGAGGATAACAACATGCTCCACTGATGGCAAATGAGACACACAACTGCAG
ATGCAGGGTTGTGTATGTGCGTGGGTGTGTATGTATGCACATGTTTTCACTTTTTTTTTC
TGTTTTCGTGCATTATGTTTGCATGCACGACCACTCCAGAGAGTGTGCACAGGTGCAGGA
AACCCCCTACCTTATGAGGAGGTGAGGGCTCGCACAAAAGAGTCGGTGCTGGCTGCCTCA
GAGGGTGTTTATCAGCCAGAACCATCTGTATGCTGCTGCTCATAGCTATGATCTACTGCA
GCCTAAACCAATAAGTCACAGAGCGCCAGCCTAAAAAGAGACTCTCTCCTTTAACCTCCA
TGTCCTCActtatagactt
>NODE_762_length_306_cov_1.627451
CAACAGAAGCTCCTGCGTGGGCTAAGTTGCCTGACAGTGGTGGGTAAACAGTTCAGCCTG
TTCCTGCACCTGCTTCAACTCCGGAAGAGGCGAGAAGGAGTAAGAATGATGGAGGAAGAA
GTCAGAAGCTCATGTTATTTATTCGGGGAAATGCCATATCGGGGGCACCGATCATTAGGG
GGATCAGTCAGTTTCCAAACCCTCCGATTATAATTGGTATTACTATAAAGAAAATTATTA
CAAAGGCATGTGCCGTAACAATTACGTTATAAATTTGGTCGTCTCCGAGGAGAGCGCCTG
GTTGGCTTAGTTCTGCTCGAATAAGGAGGCTTAGGGCTGTGCCTACTATTCCAGCTCAAG
CACCAAATACTAGATAGAGGGTGccgatgtctttgtgattggtcgataaaaatcaacgcg
tgactgccacaggtaggatggctgagtttt
>NODE_763_length_471_cov_1.915074
GTAAAAGAGAAGAAATGATAAAATGAAGAGAAGAGAATAAGTTGAAATAAAGAGAAGAAA
TGGAAAAAGAGGATAAATAAAAGAGAAACAAAGAGACAAAAGAGAAATAAAAGAGAAAAG
AGAAGAATAAAGATAAAAGAGAAATTAAGAGAAATTAAGAGTTAAGGATAAAGAGAAATA
GGAAATACAAGGAAAAGAGAGAAAATAAGTGTTAAAGGGAAATAAGCCGCAGATTTGGAC
AAAGCCCTCTGGGAGGCGGTTTTAGATGACGGGCCATTAAATCCTGGAATATTCATTAAG
AGATTCCAGGTCAGCTGAAGAAGCTGGAAGTGTAGATGGTTAAATTCAGTGTAGAAAGTT
CCCACTCGAACATTAGTTGACGAACTATGTCTGAAGCAGCTTGTCACTGAATATCTGCAC
TTCAGAAGGTAGCACAAATTTAGGAAAAAGAGAGAATAAAGAGAGAAAAGGGAGCGGCAG
AAAGCATGCTATTAGGAAAAGTATGAATGAGTCGACTttaggagaatttaggattgtatg
ttgattgtgtctgtgagatggcgccgaaaatgttgtgtgtatgtactttgtgagtctgtg
ttgcttattagtgtt
>NODE_764_length_322_cov_1.239130
CCTATCAGTGGCATTCCACTTCAGTCTTCTAATCTGCTGACACAGAGAGACACACATAAC
TATGTGGCCATTACGATTTCAATACACTTTGATTTTTTTATTGCAAAAAGATAACACACT
GTACATAAGAAGAAAAATCATACTACTGCACTTCCGTGCACTTAGGATTGTCAAGCAGTC
TATTATTATGAAAGTATCTTTTTGATAGAGGCCTCAGGTTGTAAATACATCTTGATCATT
TTTAGCCTGTATGTGGAACTGGGCAGGTTCTTCACAGATTTACTCCAGTAGCTGTTTTAT
AGGGGACTGATATCAGGCCAAACTATTTAGTTTTTGTTGAAACAAAACATTACTTCAGGA
CTACTCAGTAACACGCATCGTTGTGGgaactatcttttgcaaaaggtgacttgcagtgac
attatttatacacacttcatgtatttttatttcgttaattggtcca
>NODE_765_length_424_cov_2.068396
ATTGTTTCTATGCTAGTGTGAACATTTAAACAATGTGGTAAGCATTGATGAATCTATTAC
TCTAACCTTCCTATTTTTGTTTTATCTCTCTAAAAGATCTGACTTCAGGTTATCCTTACC
AGTCCATCACTGCCCCATTTGGCTCATCATTCCCTCCTTATCACATCCCAGCACCCACAG
GGGAAAACACAGAGACTGTCCGAACCCATCGTTCCTGCTCTCCTGCCTCAGCTGCCCCTT
TGCCCCCAGCCCACCTTCATTCAAGGCCTCTGGATGCAGATGTTAAGCCACAGAAACTAG
AACCTTCAAAGGCAGGATCTTTTCTCAAACAGGAGCCTGATGTGGAGCAGCCTCAGCTTG
ACATGACACCAGAACCGCTCAGTCCTCTTCGGAAGAGCTGCAGCCCTGTCCGAGCCAATG
AAGGCAGAGAAGAAGACAGGGAAGCCCTGAAGCCCCAGCCTCAACCGCTACCTCTGTGTG
TCTCCAGTCCTCCACCGCAACAAGGGGAAGGATTGggagttggggaggaagaaaaaggag
gtcaaatcaaaatggaagtgtcatctta
>NODE_769_length_501_cov_7.215569
TTAACCATTATTTTTTTTGTTTTGTTTTGTTTCCATTTTTTCTGTGTGCGTGTTTGTGTC
GCGTCTCTCTGTTTGTGGTGTGTCTCCTGTCTGTCTGTTGTCCTTTCTCTCCTCTCTGGT
CAATGCTCTGCTGGTGTCTAGCTTTGAGCTTCGTGTTGTTATTTGGAACACTGATGACGT
AATTCTAGAGGACGATGCTTTCATGACAGGAGAGAAGATGTCTGACATCTATGTCAGGGG
GTAAACACACGATTCCATCGCATGGCTCGTACAAAATACCCTCCTTCCCTCCCCTCTTAA
GCCCTTGAATCATTTTTTTATGACCCTTCCTGTTTTAACTCTTCATCCAGCACGCAACCT
CGCTTGTCTGAAACTCTCCTATCAGCACGCTGAAGGCCTAATGGAACCTTAGAACAGTAA
GGGACCAAACCACAAGAATAACTTCAGTGTGATTAAAAGCCTATCACATTTCAGGTAAAT
CCAACAGTCTAAACTGAGCTTATAAAGCCACAGTTTGATGGCATTAATACATCAGGACTG
ATACACCAACATGATTGTTGGATTCTGACTTATGACACAAATATCCTGCCGTGTAGAAAG
GATGCGTCTGAGGTAACTTAGAAAACAAACTTCATTTTTCATTTg
>NODE_771_length_491_cov_2.421589
TAAACCAGGGAAAGGCTCCTTTTGGACTCTCCACCCGGACTCCGGGAACATGTTTGAGAA
CGGCTGCTACCTGAGGAGGCAGAAGCGCTTCAAGTGTGACAAGAAGATGACCACGAAGGA
TACCGGCCGCAAGTCAGGAGACGGCGGCTCCTCCAACAGCAGCTCTGAGAGCTGCAACGG
CAACGAGTCCCCGCACTCCAACTCCTCCTCCAGCGAGCACAAAAGGTCCCTGTCGGACAT
GAAGACGAGTCAGGCCCTGAGCCCGGAGCACACCGCCGCCTCCCCAGTGACGCAGGGGCA
GCACCTTATGTCTCAGCATCACTCGGTCCTTGCGCACGAAGCGCACCTGAAGCCGGAGCA
CCACTACTCCTTCAACCACCCCTTCTCCATCAACAACCTCATGTCCTCGGAGCAGCAGCA
TCACAAAATGGACCTAAAGACTTACGAGCAAGTGATGCATTACTCTGGCTATGGCTCCCC
GATGGCCGGAGCTCTTTCCATGGGCTCCATGGCGGGGAAAGCGGGCCTGGATTCTTCATC
CATACCTGACACAACTTACTACCAAGGCGTCTATTCCAGGCCAATCATGAACTCCTCATA
AACTCTTCTCCCCCCTCCGTctaatgtggactttc
>NODE_772_length_309_cov_1.521036
ATCACTTCACTGCTACTATACCGCACATGAGGGAAGAAAACAATATTTAAAAAAACTGGA
AAAAAAAGAAAAGAAAGCTGGCAGAACCTGTGGATATCCAATTTAACCCATAAGAACCCA
GACCCATTTTTCTTTTAAGGAAAATTATGCTGGATATAATACAGACCAGATGGACCACAT
AGAACACATTTCTGATGTTATTTGGGAAAAAAACACCCCTAGTGTCCAAGATATATATGT
CACATATATGTCACATTGGGCGTGTATTGGAAATTTATAATAGATTAAAGGGTGTGTGAC
ACCTGTGTCACCGTGGGTCCTTATGGGTTAATTGATGCTCAGTtggtactaaggggccca
aagtgtaccaagaaaatatcccccacaccattacaccaccaccaccagcctaaactgttg
atacaaggcaggatggagccatgttgtcatgtt
>NODE_773_length_336_cov_2.809524
CACAGTAGCTCTACCTCCCCCTCTCTCTTCCTTTCTTCTACACCTCCCATTTCTCCACCT
TCCTTACACCTCCCTTAGCTTCACCCCTCCATTCATCCCTATTCTCCCTCCTTTACCCCT
TTTCTCCCACCTACTCCCTCCCAAAGGGTAGTATGTCCGCTCAGTGTTCCACACTGCAGC
CTCACAGAAACACCTCCAAATGTTTCTGTGTGGAGTTATGTGTTCTCCCCGTCATTCCTC
CCACCATATGAAAAACACAAACATTAGGCTAATTGAATTCTGTAATTTGGCCCCAAATTT
CCAAAGAAAAGAAAATTCAAATACATTAAACTAAACATATATCTGCATGTATGTACTTTT
TTTATCATCTACAACGGCACCACATCGTGGCTACTGGTTGTTGCTGTTGTATTGTATTGT
AAACACTTGTGGTTCTGATTTCAACAGGActaaagttttctgaaggtttttgaaggttat
>NODE_774_length_345_cov_1.269565
ATTTAAACTGTTACCAGGAATCTGACTGTAATTTCACCAATTCAAATGAACTGATCTGCA
[truncated: 188,501 more chars]
