# Supplementary material for: Multilocus molecular systematics of the circumtropical reef-fish genus Abudefduf (Pomacentridae): history, geography and ecology of speciation
Source: PeerJ. 2018 Aug 14;6:e5357. doi: 10.7717/peerj.5357 (PMC6097498; doi:10.7717/peerj.5357)
Supplement: Data S1 [file peerj-06-5357-s013.zip › Data Supplement/assemblies/Abudefduf-whitleyi-STRI-X-1535.contigs.fasta]

>NODE_1_length_432_cov_5.900463
ATTGCAGTATGTGATGTTATGTCATGCCTTTCCATTGATATCTGCATAAAAAGTTATGAA
GTAACCGCAATGCATTGCCCATATGAAGGAAACAAACAAACTGAGAGAGTATTTTGGCTA
CTTGACTAAATCTGGACGCTTGTCTCTTTGTGTTTGCATATACATACATACATATGCAGG
ATGTGCACCCATTTGCTACTTATGTGGTTCACATGTCATGACAGAGGAAGGACACTATCC
TCTGGTATGTTTTGTTGTGCCCTCTGCCTTAATTTGCCTGTTGTAAGTGTGAAGGGGAGC
CAGGGAGATGACATCATGCAGCAGGCAGTGTTTGAAGTGCCAGTCCTGAAGGAACCACTT
ATAGCAATTAGGATATCCTTGAACAAGCGTTTGCGAAACATTGGCTGGTTTTTGGCATTT
GCCTCCCGTTCCTGCCTACTAACTAGCGAGGTTTGATCTCCCATAATTATCTACCCACCG
GCTCCTCACTCCTGACAGCTCTCTCCCTGGAGAGGGCTGAATGCCGGGGCTACTCACTGA
TTGCATCAAAGTGTCAGAAATTGCAACATCAAAAAt
>NODE_2_length_418_cov_15.444976
ACACACACACACACACACACACGCGCGCGCGCGAGCCACTTGCTAATCATGCGGCGCGCA
CATGGCAACAAACTTCTGGATGATAATGATGCAATCCCCGTGTCAACTCGCCCCTCAAGT
ATAGCGAGCGATAAAAAAAACAGTGGCTGCAAAGGAGAGGTGTGTCTCTCCGTATGAAAA
TCCAATGCAAATAAGCTTTCACCCCCGTGGTACTTGAACTGTTTTCTCTTTGATAACCCA
ATTATTGTCTCAAGAGCTGTGTCAATTGCTCTAGCGATCTCTTCTTGAACAAATCACTCC
CCTAACCTCGAGCACTTTCGATTTGATTCTGCCATTTTTTGACAGTTCAAAGTAATCAGA
GGAGGCCTCGGCTGAGGACGAGGATTGATTTTGTGTTCTCGCTTATCATGCTAATTCCCT
GAAAATCAGCCTTTTTCATCCCCCTCCGCCTGATTACCACTCTTGGAAAAAGGCCCCTGA
ACTGTGTTTCTCTCCCCAGTGCTGCTGTCATGCAACCCCCACAACCCTCTGTTCTCGTCC
CCTCGCAGCGGCGGTGGcagcg
>NODE_3_length_614_cov_13.846906
TAAAACGGATGTGCAACACTGGCTCTGTATAGGGAGAGAGAGCGGAGAGAGAGAAAGAAA
AGAGAAATGAGAGGGGACATGAGCGAGGGAGGCCAAAAGAAAGGAAGAAAGAAAGAAAGT
GAGAAAGTATGCGAGGGAAAATGTACAGCACCACCTCTCCTTCAAAACCAGGACTGATAC
TGTGTCTATTGATCTTTATAACAATAGCAGCAAGCTGTAAAATGTTTGATGGTTTTGTAC
AGATCTTAGTCCCCCTCATTCATAATTACTGCTACACATGTAGAACCAAGGGCAACTTCA
GAAGGGGCGCTGTTTGAAAAGCTGCTGCCAGACTGTAGGGATGATGGGAAATCTCAGCGG
GGCCTCACGGTAGCTCCAAGCCCTAAGGCTATCATTCCTCCTGCCGAACACCTGCAGCAA
CTTAAGTTTTACAAAGATCAAATTATGGAGCTGATTTTAAATAAGAAATGAGACCAACCT
CGTCCCTTTACTCACAAAGTTACTCTGCTTTATTTTGATTTCTGACTTTGATGCTGTGGT
TTTCTGAGAAAAGTCAGCAGTGCTCATTTTACAGAAATCCAACGTCTTGTATTTTGCACA
AAGTGAccttaactctttcaagttcaagttaggcattagcatttaatgttgacaaatgca
tgtctcagattgtttgcatgtagtttaaatgcaaatgcggatgtgcgctctcttttcctg
ttttgttgctttgtcaacatgttgtttgcattcaaaac
>NODE_4_length_694_cov_13.858789
CATCAGTGATAAAAACTAATAACAGTATTCCCTGACTGCACTGTATGAGTGAGAGTCAGA
CACAAAGCCTTAGCAGAGCGCAGCTCCCCTGCCGCCCCCATCCCGCAATGTCAGATATAT
CAGCAATGCTAATGCCCAGGCAGCATCCTGCAACGCTCGCCCTGAACCACTGAAAAGACA
ACCATTTAGGCTTTAAAAGACACACATAAACAAAAAAGGAAGGAGGAGATGAAAAGAGAG
GAAAAATGAAAGAAAATGCAAGAGGGAGAGAGGAAGAAAGAATGAAGGGAGGCTGGGGTT
GAGGTGGGGGGCGAAAGAGGAAGTCAATTACGTATTCTGAACCTGGCCGATGTAGTCCTC
AGGGATCTGCCTCCGCACCTCAGGATCTGTAAATAATTGACAGATAATATTAATTGGCTT
TGGATTAGTGAGCAAGCTCAGTATCACACATTAATATTTGATCAGAGGATGATAGGGACC
CTGGCAGGGGATCCGAAGGGGCAGCTGAGGCTGTTTTGTTGATTAGGCCAGAGAAGGGAG
GAGACGGAGGCAAGTGGTAGCGGTAGCAGCAGCAACAGCAACAACAGCAGCTCCAGACAC
ACACACACAGATGGAAACACACAGCCGTGGTTTGATGCTCCCGTTAGCTCCAGGCAGCTA
AACCTCCTACTGCCAGCAAACTGCCTGCTTCTTATTTTGCCCATGAATAAGAACATAAAA
AAAACAGAGGAGGACTTCCCGAGCTGCTTTGATTGCTTTATTTATTTTTATTAGGACGCG
TGAGTGTGGTCTGCTAGTCAGTTAGgagtattatggtgttttacccatacactggact
>NODE_5_length_640_cov_7.484375
ATTATGTGGTTGTTCCAGTAAGAAGCCTTAACCACCGTCGACAATGCTGGAAATATAGAT
GCACAGATTTCATTTCACCATTGCTATGCGTGCCAGACTTTTATCCAAAGTAGCATCTGA
ATGTAAAAAGGTTTGTAGTAAATCCATTTTTTTTTTCACAACAATTGCCACCAAACTAAA
CTATCTGTTCTACTTATTTCTAAAAAAGCATTGACCGTCAGGGCATAGCCAATATGGAGG
TTAATCCATTCTAGTGTCTATACTATGGGGATGCTTATGGAAGCATATTTGCTTAGGGCA
GCCATGCAAATTATTACTTACTGCCCTGTAAGCTGATAACACAAATTAGATACCCATTAA
AGTTGAACAATGTATATAGAATGAGAAAAGATTGCAAGTGATACCTGAAGGGATGCTTAA
GTCATATGGCACTAAAATATGCCTCATGCTTGCAAACTTCAAAAGTGAAGAGATGTTTAT
CCTTGGGATTGGAAGATGCATAATGGTAATCTCATATGCACAGAGGCAGCTGCCAGGTGG
AGGATAGCACACTGCATGTTTATGAATAGAAATCATTACAGGGACTGGGGAGCATACCGG
CATGGACCAGTGACACAGAACTTTTTTATCATCTACCCAGTGCACACTGCAGTACTTAAA
AGTTGATGTGCCGAAATGTTTAGTACAGTAAGGCGTTAGTTTAGCTGTGGTCATTTTGAT
TAGTGCTGTTTTTTTCTGTATTTACTTGAATGGATGtgtttaaggtctctatcactttaa
gtct
>NODE_6_length_706_cov_9.446176
CAAGGCAAATCCCCTGACATGCAGAGAAGGATAGAGAAACAGACAAACCGTAAACAGTAG
TTTGTGTTCATGTTTCCCTCTGTGAAATTCTGTGTGTCTCTCTCGCTGACACTACAAAAA
AAAAGAGCTTGGTTACTTTGCTGTATAATTCAGGGAAAAGAGAACATTATGCCTTTGTTC
CTCTTGACGTTTCGCTCCGGGATGCTCAGACTGTGGAGCTCAGGTGGGGCCAGAGAAAAC
AGTGGCCCTCAGAACGACACGACACGGTAGCAGCAGCAGCCGCATGGCAAGACAGCAAGA
GAACACTCTGGGGTTTAAAAGTACCCAAAGCATCCTGGGTAATTAGCCATTACGGCGCTG
TCACAGAGGGTTCTGCAGTCAATACAGAGATAATTTGGGCAATGGTGAATGACAGTGCTG
TCCAGGCTTTTGGGATGATCAAGGACAGATCCAGCTGCACCAGGCATCTGTCAGGCCCAT
GAATCACTCCTCCAGCCAGCAGCTGGGTGAGTGGAGCAGAGAGAATCGCTGGAGAAGCAT
GTGCAGACACACAAATAAACATGTTCCCCCTCTCTCCCCTCGCCACACCGGGAAATGGCT
ATTAAAGGTCTGCCGTTACAGAGCACCGAGTGGAAAAGGCTTGTTACCTTCAGTGGCAAA
TGAATGACATTGGGAATAAGGTGAGGAATAAAAGTCAGAGCAAGGGGACATTTTTCACAG
TTATTTCGGCTGTGTAGCTAAAACCGAGGAATGCAGTTGGCATGCAAAATTGGATCATGT
AGTTTTTAGTATGTATTATAGTTTTTTTGTTAGCTAATGAAAATacagcaaagtttcctg
tcaatatcag
>NODE_7_length_723_cov_5.751037
ATGTGCAAGACAGAAAAAAGAATTCATCATAATGCAGAGAAGACTGTCTGTCACCTTCAC
TGAATGGTTTTTGACAAGAAAATAAATCTTTGGGGTTGTTTAATATATTTTATATTTTCT
TTATTTCGGTGCTAATAGAAAACCCAAATTAAATGTCCACCAGCGAGATAGAAATGCAAA
GATCGATGATCCTGCCCCTACTGTCCAATCACCCCTATTTAATTGACTGTATTTTCAGGG
TAATTGAACTGCTTGTTGTAAATTGAGGATTTTATAGAAACGACATGAAAACTACATTTA
CTGACATTCATCGCATCTTTGACATTGATTATCTGATCAGCGCCGTGTCATGCTAACCTC
CAATTCTTCATTACACACTGTTTATGAGCTGTTACAGAACAACTTGCTTGTTCCAGAGTG
ATTGATTGCCTTATTAACGCGTGTTCTTGTAAGTGTGACCGGACTGATTACGATGCATAT
GTTTAGAATAATGTTTCATTTAGCTGACTGCGAGTAATGCAGGGTGACAGCTGCTGCGGG
AGGACAAAAAACCTAAACTACAGGGAGCAAGCGGGGCCAAAACGCATTTAAGGTGGAACT
AGGAGACAGCGCAGAGCCCCTTGTATGGTCAAATGCAGCCGCTCAGCACCCAGATGAGGA
AGCTGGCAGCTCCTCAGTGCGCCAAAACACGACATTATTCCAACTACATGTAGTTATTTT
GCTGCTGTAAATCGTTTAAAGGCTGGATTCCACATTTGCGGTGCAACTGACGCACCAGCT
GTTATCCAAAATACTGATTAAATCAATCAAATCCCATCCAACACTGCGCCGCATCATATT
GCCAAAAAacaccaacatttcacattt
>NODE_8_length_668_cov_12.772455
ATATCTCCAGCGTATTATCAGGATGACTCCTGCTGGCCACCCTGTCACAGGAGAGTGCTT
GATATAAACAAGAGATTGCTGCGACACCCAGTAATCAATATTAGGATGGTTTCAGTACCA
AACATCATTTGTCTCTGCGACCATTCCTTTGACCAAACGAAGCATTAATTCAAATCATAA
ATCTGAGCTGATTTAAATCCGAGGAGAGTGAGGGAGGGAGAGAGGCCCCTGTCTGACTGC
CTGCCCCTAATGATTTATTTTCTACATTTCTGCGAGCGAGAGATTTGTCCATACTCACTG
ACAGGTCACCTTCAAACGCCAGTGGCAGACTGTTCATCACCATGCAGACGAGCATCTCAT
CGCTGCAAGTAAATATTAAAGGAAAAGAATCCAATTGATTGTGGATGGGGCCGAGAGGCG
TCACTGCCATATATTTCACTCAGAGAGCTAATGCTGTGGCCCATGCACCCACACCTAGAA
CTGCTCCCCCTTGCCAGAATTATGATTCTACCGGGAGCCTGTGTGGCTGGCTGTGGGCTC
AAGGTTACAATTTAAATTGTAAAAAGATAAAACAGTTTCTTATTAGCTCCATTGCCACAG
CCTTGCTGTTGGTACTCACATTTATCTTTATTTCTGTGACCTCGCAGGCTCGTATTCTCT
TTTTTACACACTCCATTCTCTCGGAGTGATGACCTCACACTTTATGCATTTTGCATTGTT
AAATCTGCTTAGAAACACATCCTGTTTTCATCTTGCACACCATAAgcgccgcggtgtcaa
gtattactgcagaaatgtattcaggagtcaag
>NODE_9_length_519_cov_11.184971
TGTAATGCTGGTAATTACAGAATTAATAGTTCTGAGAAAGTCTCAACTGCACAACACGAA
TCTCCCATCAGTCTCCCCACCGACCACTTGAAAAGCCACAGAGCGACAAAAAATATTGCT
GAGAACAGGAGCAGCAGATGAGTGCAGGCTGATGAAACAGACTAACAAACTAAGTTAGAT
GAGAAAAAGAGAGTTGAAGTAGCAAAGTGGGAAAAGGAAGAGAAGCGAACAACACAAAGA
GACAGAGAGAAAGCAGAAAAAAGATGGCACTATGATATAGAACAGATTGTGCTGATTCTA
CTCTCTCTCTATCCGCCTTCCATCAGTGCCCCCATTCCTCAGCCAGACACTTTCTTAAGC
TAAACTAAATGGGCTAATTAATCTGGGCTAATGGTGGGTGACAGCAAATATGCTAGCACA
ATTATCACCCTATTAAAGATTCATATTCCAACACATAATTGAAAATGAAAAGGTGGGGTG
AAGGGAAGATGGGTGGGAGTCTGTGCCCCCAACCCCCACACACACATCCAGAAACTCAGC
ACCACATCTTATGAATTGTTACTTCAGCAGTGCATGATGCAGTATGATTTTATGGCTCCA
GACGTTTAATTATTGGGATTGGGCAAAAGTGGGTAAATGAATTACAGGCAATTTATCTAA
GCa
>NODE_10_length_649_cov_10.688752
ATCAGATGCCGCAGAACAACTGCGATGAAGGTATTAGAGTTTTCTAATTGACCAAATTTT
CCTGGAAGTCAGGGGATGCACTTTTTAAATGTTAATATAATAAGGAAGTCGCAAAAAGAC
ATATACTTTTACTCTCCTAATCTGTATTTCCCCTTATGTAGGCAAGATGGTTCCAGATAA
GCACTATTAATCATTCCTCTGCATCTGTTCGTTCTTGTACACTTTCACCTGAAAAGTCTC
TGCACTCGGAAAATAACGCTTCTCCTCGCAATTGCCTGACACATTATCTCATTAAAATGT
ACAAAGAAAACTCCTTCTCTTTATCTCTGATAATCTAATTAGCATCAGCCAGATGGTTTA
ATAAGGGATATCGGCGCCGTTTAGCCTCCCAAACGGCCCGCTGGAGGAGAACAGTGGAGG
AGGCTCCTCTCCACTCTCCTCTTCACTCTGAATAGCTCTCCAGGGTTCACATTATTGCTT
CCTCTGCCTGAGGCGAACCACTCCAACTCAGGAGTTTAGGGAGGATGAATGCATCCAGGA
GAGAGACATGCTCAAAGTGAATCAAATAGGCAGAGATGTTGGATACTGCTGGGAATGTTT
TAAACCAAATAATGGCAGATAACTGACTTCACCTTTAGTTCCCCCAAGGAGCGAGAAACA
TTTCAGATTAGGCTTTAAATCTTTCTGAGATATATCAGTCTGTTCAGTGTGTGTTTAATT
GTTGCCTAGGTAACATtgtaccacttctaagatggtctagcttaggtgatgtgaatttta
catcctgaaagca
>NODE_11_length_568_cov_11.191901
TTTATTGTTGGTTTTTCTTACATGTGTTTTGAAATCTAAACAAAAACAACGAGTATAAAA
TCACTCTGGCTATCTTTCACAAATAATTCTCCAGACTCATATCTGCTCTTTGTTTTATAC
ACTATGTAATAATCACGGATCAGAGCTCCGGCCATACATTCATTCATCCATCCCTCTGGT
CATGGCCAACACGATACTGTTCTATACTGTGCTCTGCTTCTTCGATGCCTTGGCAGCAAA
TTAAGTTAAAGCCTGCGTGGAAAAAAGAAGCCCTTAAATGTTGCCATATGCAGGATTGCA
TGGGAACTTCCTGAGGAACACATGTTGTTCTGGGTCTCTCGGAGAGGTGTTGAGTCTGTG
TAGTCTATAGAGTGCGACTCAGTATGGTGGACCACTCAACGGCGGCAACAGAAAACAACC
ATTTACGGTGTACCATAATATTTTGGGGAAAATGTCACATTTAAGACCGGTCAATTCTGA
ACAGGTCAGCGGTTGTTGTATACATTGTGCCATGTTACACGGGGACAGTCAGCTCCAACT
AAACGCTGAATGTCAAAGTGCTCACATGTTTGCGCTTGATACTTTTGTGCACTATATCTC
TTCCTTTTTGTTCACACAGAATAGCTGCTTTGCTGGCACATTCTGAATTCTCACAGTTTG
CGAAACCTAATCTGTTTCTACAATCTTGATGAcatttcatggctggataaac
>NODE_12_length_580_cov_12.725863
TACATAAGGGTAAAGACAAACTGAGGGCACTTAGCAGGCTGCATGCGGGGCAGCAGGATG
CTTAAATCTGAAGAAATCTGTGTAAGCTTATTGTGATGGGCAAATGGGATAGCCCATCTC
CTATGGTACATCCCATGAACCTAAAAAACCCTAAATAAAACATCAGTATTAAGTTTGGTC
CATCACCAGAAGCTGCATCAGGTCTCTCCTCAGTTTGCTCCTTAATTCCATCAGAGTAAT
CCCACGTTATTGCCCTCTAACAGTACCCTAAACGGAGAATAAAAAGTTTGCTCCCCTCTA
GCAGTGTATTACCAGGAAACAACAGGCCCTCTCCTCATTAAGTTATAGATATAAATGCTC
CAAAGCATGAAATTACCCCCGAGCCTCCCTCTCCAAATAACCTGGTTTGCAAACAAATGA
TCCGAGCACAAGCAGTAAAAGGCAGATTATTAAAATAATAGGAGGGATTTAAATTTGCAT
CCACAGAACAATTCAGCAAAGGACTGTGCAATTACTCCTCCCCTCCTCCTCCCCTTTTCA
TTCCACCTTTCTACTGGCAAGCCCAGAGTCCCTCACACTTATGTGTCCATCTGTTCTTTC
TAAGAACCAGATATTGGTATCTTTAAGTGTGTCAGTGTTAATGTGGCCAAATAGAGGAGT
ATGTGCACTTCCCTGGTAGTGTTGGGTTTTATTGTTTAAGTTAATGAATAccacaattaa
ttta
>NODE_13_length_623_cov_16.146067
TGTGTGTGTACGTGTGTGTGTTGGGTATTAGAGCGTTACAGCGCCCAGCCCGGCTGTGCC
CTGCAGGCCCGACCTTCTAATCATTATCTGTCTGTCTTATTACGCTCCAAACCGGGCCAC
TCTTAAATAAAATATGCAAAGGTTTCTTAAATGATGACCTGAGGCTGCGCGCGCCGCCGC
TGCTCTACATGCTGTTAATCTGAGAAATGCAAATTCCCTTCATCTCGCACTCGCCTTTAT
TAACTTTTTTGAATTTAAAATTCCACGAACAATGAGTTCTGTCAGCTTCTGAAATGATAT
TTTCTCTCCTCTTTTTATGTGCGCACGGAAGCGAGTTTAGAGCATGAAATTACCAGGGGA
AATATGAGCGGTTTCATCTCTCCCGCACAATTTAATTGGCTGCTTTGCAATTATTAGTTT
TTGCTGCTAAAGTTTTTTTCTACACTTTACTGTTACTGTTTCCTTAAAGTGGCAGCTCAC
AACACTGCTTTATTTTTCCATGTATTTGTGTGCAGTTCCAGCACTAACCATTAGCCAGCC
GCTCTGATTGGACGGCCCTCTCCATGTGATTTGTGCAGTGATTTGATATTCAGATTTCAG
ATTCAGGGATGCCCAGAGTGGTTCAGGAATTTCTACGGCAGATGAAAATCAGGCTCACAC
ATGGAGTGAGCTTCAGACAGACCGACACACAAACTTAGGGCTTGACTTTAAAATGCACAA
CATGTTTGACAGTGTCTGTGTCTTTTCCTGAATTCAGCTAAAGTAAa
>NODE_14_length_440_cov_17.145454
GTTGTTCTCTTTGAACGTTGCCTCATCGCCTGTGCACTCTACGAGGAGTTTTGGATCAAG
GTAACGCCACCTTAATCCTCTCTCTCACTCCTGCTACCTCCCTGCACTTCCCCCATCAAC
GATGATATCACATCGACACAGTAAATCGTCCTGCACTCTCTTTGCGTGTAACGTTGATAT
GTGACTGTATCTGTTGTATTAGGGGATGGCCAGCTTGCCACACAAGATTTGACTGCAGCA
TTTGCCAACTACTACGTTGCATCTTCTTCGTCTCCCACTACCTTACAGAAACTTATCTAA
TTGGTTCCATGAAGGTGCTGATGGGTTTACACAGAAAATTTCTAAAAACGATCTTGTCAA
TGAAGAAATTCACTGTTTCTGCCAACTGGAAATTTTAGTTTAAAATGTGTTGTCTCTTTT
GCCTTTCTCTTTCTCCTCTGTTCTTTGTCTCTGTCCTCTCCTGCATCTCTTCCAACTTGC
TTTCTCTTTTTCACTCTGAAGTATGCAAAATATCTAGAGGGCTACAGCACTGATGGTGTG
AGACATGTCTACAAGAAGGCTTGCACCATCCACCTGCCCAAGAA
>NODE_15_length_571_cov_8.609457
ATTATGTTGTCATTCATTGTTATTTGGAAGAGGAAACTCGTACTGACAGCTAGATTTTTT
GTGTGTATTTCCGTGCACTATATTTACTTGTGTATACAGTAATGTGAACAGTTCGGGTAA
AATTCCACTTTAGCTCTAAGGCGTACTTATTGCCATCCTTTTCAGTGGAGAATAAGATCC
ATCTTTGTCCTTGGGACATTTGCTACTAGAGCTGGTAGATTTGAACAAGACTTAAGAGCT
ATAAAAAAAAATATGAGAGGCAAAAAAAAGGAGAGGGATATGGATTGAGACGGAGAAGTA
GCAGGCTGATTACAAGGTGTCAAAATTGCCAGGAGCAAGAAGGTGAAAGCAATCAGGGGT
GAGAAGAGTGCAGCATTCGTGAGGGGCAACTAATTATCCATCTCATTTGTGGAGAGAAGC
ATTTGAGGCAGCTCTAGCCCACTGAATGGTGACAGATTGGTGCGGAGGAGAGGGGAGGTG
TTAGAACAATGGAGCCCAGCTCACCATCATTACTGCATGCTAATCAGCAGTGCTTCTGCA
CCACCAGTCGGTGCTGCAGAGAGTTCGGGGAGACTGGGAAGTCACCGGCTACAGGGGACT
ATAGTCCGGAAGAGAGGGAGGAAACGGATTCATGGTTTATCTGCTGGCGCTCTACCACTT
CTTATTTGAGCGTGTAGGTTATCCAAcagagaccgatctctgtggtccgcgttat
>NODE_16_length_648_cov_7.725308
ACCAGCGTAATGTGTCTGTTTGCGCTGAGAAAAGGGCTCAGTCCGGATATCAATTAAATC
AAGCGTTGTCAGTCTGATGGCCCTCTCAATGGAGGGACAGCCCATTCCCCTCTACACATC
AGCTCAGCTTTGTGTCAACCATCCATCTCTCATCCTCCCCTCCACTTCCTCCTCTCTCCC
GGTTGCCATCTTTATCAGCCTTGACGCACTCTCTCTCTCTCTCTGTCTCTCTCTCATCTC
TTTTGCTCTCTCCCTCTCTGTCTCTCAAGCAGCCGGTAACTGAATGCACAAATTACTCTC
CCCTCCACCTTTAACTCCCACTAAATCTTTCCCCTTTTCCACTTTGCTGAGCCGGGATAT
TTTATTCCTCCATCAAATATGCATCCCATTAATTAAGTTAAATTACTCCTGACTGCCAAA
TATCCCCTGCCACGATGGGTGTCAACACAGAAATGCATGACTGTGAACCTGCAATGACAC
GGCCCCAACACTTAAACATGAGTTACAGCCTTTTCCAGCTCCATCCATGGGCAGATTACC
AGACACTTTGGGCTGCTGAAATTAAGCGCCGTTCGCTCCTTCCCCTCCACCCAGCTTTTT
AATAAGTGCACAATGGATGACACTCGCACTTCTGACAATGAGAGGACTGATATTTTAATT
ACACCCCTTTTTTCATCAGCCTTCCTCTTCATCTTTTAATTGCTGTTGTTAATCACTCAT
TAACTCCCCTCTCTTTATTTTTTtccctcctacaatatacctatgacatgattagctcta
tagaatggtttg
>NODE_17_length_529_cov_13.234405
CCTGTAATCAATAGACAGGTGAAAAGCAGCGGTTGGCAACACAATTGATAACCACGTCAC
GAGCAAGTAAGCGCTAAATGGATTGGCTGGATTTTTTTATTTTTTATTTTTTTTAAACCA
CGATAAAAACAAGTCGTAAGAAAATCGATTCAGCTTTTGTGTTCCGGAAACAAACAATTC
TTCGACATTAGATATCCATGCATATATGTATATTTTTAGATTTTTGTTAGAGCCAACACT
GTTTAATAAAACATGTTCTGATTCTGCTGGTGTTATCCCCAGCTAGAAATTGGTTGCCAA
GCATTGCATCATTCCTTTCATGTGACTCCCATACGCCCCAAATTCGTCCTGGCCGTCTTA
TGACTGCATCACAATTGCTGCTCGTACAAACTATACAGGCTGGAGCGAACAACCAGCAGA
AACAGCGCTATAGCCCCGCCCCAGTAGTAATTTCCGGAGTCTCTATTGGATGTCGCCAAG
GAAAAGATCTTAGCTCCGCTCTTCTGATTGGTCCCTTGGAACGACAGTCAATCGCGCTAC
GATTAGGTTGTGATGAACCTACCTTCCCATGCATAGTTTGGTTGGCCTCTACCCCAATAT
AAACACCGCCGGGAGTTTCCGTAAAATCACATTCAGCCGTCAAGACTGAACAATGGTTAa
catgagctatcac
>NODE_18_length_681_cov_18.182085
GGGGAGACTGAAGGCATACCATGACGGCAGCTTTGATCACATGAGCTGAGAAAGTGATGT
GCCTATATACTCATTATTTTACCTCATGACTTGTGTCCAAAGAATACAGAGGATTTCCAA
CATTTAATACCACAGTATTTTCAAACTACAAATGTCGTCCTATTCTTATAGTTACTGAAG
CGAAGTCAGTTCTCTATAATTAAGGCAACTTTATAGGCACTGTTCCCTGGCGAGTGTATG
TACGAGTACCTGTGTTAGATGTTTCATCTTTATTAGCCAGAGCATGGTAAGCCTAGCTCT
TCATGCACTAATCCCCAGCTAAAGAAACAGCTTTCAAGGAATTAACATCAAAAGTAAAGC
TTTGCGTGCCGGCGGGGGAGCTTTCAACAGAGCCTGCCTCAACTATCTCCTAAGTATTTT
CAGAGCCTCGGGGATGAAGTGGAAGTTAAGTTTAACTTGCTCTGTGTTCTTCTGCAAGTC
TTTGACCTTGTTCTCAGGTCTCTTAATAATCCCTGATACGTTTGAATCCGTACAGCGTTT
GCGGCATTTCCATGAGGCACTGCCAGAGGGTGAGGATTTTTCACTGGGGCCCATTGCCCA
TTCTTCTCTTTAACCCTTATTCCTGTGATCAGCTGGTTAGGATACAAGCAGTTGAGGTTT
TGGATCTGCATCTGTCAGAGAGAGCTACCTACAGTACCAAACACTGTGCACTGCAAATCT
GTGAATTTCCATATATGTCCACGTTGCATGAATCCATTATGAGCAGCTCAGAGTGCTGTT
TAAATAAGCCTCCCAAACTGAAGTCGTAGTTATTGCGCTGCTAAt
>NODE_19_length_759_cov_9.815547
GTTACTTCCTTGTTCTTGATGCATGCTCCTTTGGCATGAAGGACCTGAATGGCAGTTTTG
ATACGTCTTACCAGACCTCTCTTTCAGGGCTTGTGCAACTAGAGGTCACCTCTTTTGTTT
TGTCCTTCACAGCATGCCTCTGTGATATACAGAGTTGTCTCTGACTCCTTATGCCGTGTC
TTCTTCTGTGTAACGCATTTTGGCTCCTATAGCCAATAAAACAATCCCCTGCCACTTGTT
CCACAGCCTTTTTGTTGTTTTGTGTACTTTGGCTTTGTGCACAATCCCAGTCCAATGCTA
GTGATCTAGCTTTGCATGGCATCGTGTGTTAGCTTAGACGTGTGTTTGTAAAGAGGGATG
TTCTCTTTTTTCCAGCAAAGATGTCACGGAAATTAAGCTTGCCTACTGAGCTAAAGCCAG
ACTTGGGTAAGCCTTGACTTCGTGTATCCAAACAATTTGTATGAAATGCAGTATACTTTC
CCCACTCCGACTGGACTCCACCACATCCCATAAGTCCAGTTTTATCTGGTTATTAGCCTC
AAAATTGGCAAGCTGTGCAGATGTTCTCCTAAGTTTGCATGAGTCAAAAGTAGCACTGAT
CTGATCTGAATTGAAATTATTTTGAGCTAAATCAAATTGTTGCAACAAAACTCCCATTTT
TTGACCACGTTGGGGGTTTCACTAGAGGTCAGTGGTGCTGAGCTAAACTTTGCACAACCC
ATTTCACTATGAAGCTTTCTGTAACTTTTGCAGCTTTCCTTTTCTCTTCTATGTTCTTCA
TGTCTTTCTTTTCTCTGTCTGATTGGTTCCTGAAAACAGAAAGATTAGAAAGAAAactgc
attttcttcttcaaggctgtatggctttcctctacagcactaggagcaatgaatggaacg
ttt
>NODE_20_length_509_cov_13.161100
AATACTTTTTTCAAATGCAAGAAAAGTTCAAAGGCAAGTTTATTTTTTTCTTTCATTTTC
TTATTTTATCAATTATATTTTTTACACCACAACAATTTAAACATCCAATAAAACCTCGAA
AATATGTTTTCTTAGATCACCAATTGAATTTTTCTTCAAACAAACATTTTAATTAGCTAA
CATGAGCACAGCCACAAGTAAATCTAAAGTGATTATTCCTGCCCTCAGAGAAAGGCTGTC
TCCCTGTGCTCTGTCAAAAGGTCAATTATGGCCCCAAACCGGCATGCAGTGACAGTGACC
TGGAAGCGCTACTGATGACCCCACATCCAGGGGCCCAAAAGAGTTGATCATCTAACATGC
AGGCTGCCTGGAGCCATGGAAATCTGACATTTGTCCTTATTCAAATGAACACAAACAATA
TGCATTTCATGCCTCTACCTAACCTGTGCCAAATCTAAGGCATAGGGACCAGCAGTCTTA
ATGCATTGTCTTCCAGTCCAAGTTTATGCCCTTCCTTGTGAATCCAGCCGCACGGCAATC
ACACACAGAGCCTGCAGTAAGAGCAGGCAGCAAAAAGGCACCATCTTCACTGGCAACACC
GGTCAttacagttgcagtctacagtgccggggtcacaaattgaaatgaggtca
>NODE_21_length_621_cov_10.747182
GATTTTGATCTCTCCAGTGTTTGATTGAAGCCACTAATACACATTTGATAGCACAAAGTC
CTCTGAGAAAGACAACCGCTGATCCAGTGTTTAAATTTTTGGCTCGCTGTCAGACGTTGT
CCTTAACCACTGACGTGAGTCTTGAAATTCTATTGCAGACGTCGACTGCATATTTGCATT
TTAGAAGTTCGTCTGTGTGCGGTAGAAAATCTAGAACAATTGTTGGCCTGTCACTTCAGC
TTTATCTTAAAAAACTTACAAAGGTTTTCCTCCTTGCCATACACGGCTGCTTGGGTAATG
CTGCCTCCTGTGTCTGCAGACGTATTTTTCTAAAGGTGTGTGTGGCACATCTGTGCAGCT
ATTGTTTATTCATGGAGTAAACCCTTTGAAATGTGTTAAGATACTTCCCACTCATTATAA
AAATCCTGCCACCCATGGATTAGGACTTTGATGTCACCAATCCTGCTTCAAAGGCTTCTT
TCACTGCTATTAATCACAGTTTAGCCTCTGAAGATATAGCCAGAGAAAACATTTGGACAT
CTTGTGCAGAAACTTTGAAATGTTCAGACTGTCTTGCATATGCTATGTTCATATCCTTTC
CGCTGTGTGTGGGGCTGTTGGACTGCTGTGCACGCAGCTGCACTCTTGAGTCCATGGGAT
TCAGCTCAGATTTAGGCTCCTTCTGAACTGTCTTTTATACTGCTGTATGAACACTAACAC
ATTAGTGCAATGTTCACTTTGTTTTCCATTTTTCTCAAATGAGGa
>NODE_22_length_384_cov_3.343750
CACACACACTAGAGTAATCCTTTGTATACAAGTGCATTTGCACACATGTGCCTGTCTTCT
GCTTATGCTTTCATATCCCCTCCCAGGAGTGTGTGTGCGTGTTTGTGTGTGTGTGAGTGT
GAATATCTTTGACTGCACTCTTCGCGCTCATCTCTGGAGTGCAACTCTCACAGGGCCAAT
GCTGCTCTCTCTCCTCCTCGCTCGCCCGGCCCTCTCTCCCTCTCCAGGTGCTCACCTCTG
TTGATTGCCTGTGGCCTCTTGTACTGTGAATGTTAAGTCCTGCCATTTTGCCCAGATGCA
TAAATAATAACAGTAATTACTGGCCCAGCAATCAAAGTGTCGCCCCAGCGCGCTGGGCCT
GTCTAGGGGAACAAATCGATAGGCATCTTAAAAGCCACATTGATTGTAGGGAGGGGGAAA
AACACCAAGGGGGATGGGAAGATAGATAGAGACAGCCAGAGAGAGAAAGAGAGGGGGAGG
AAAGGAGGAGAGGTGTGATAAGAGAGGGATGTTTCAAAGTAAGAAGAA
>NODE_23_length_562_cov_8.402135
ATTTCATTAGATGCTAAATAAAACAAAGGGAATTTTTGGCTTCTCTCAGCATAAAATTCC
TTTGAAAGATTAATTAATACATGTAAATTATGCAAATTATGCCCATGCAAATATTTTATG
AAGACAATTAAGGGATCCATTAATTACAGTCTTTTTTGCTTCAGTGACATTCATTCATTT
AATTTTAATTTCACTTTAACTGTTTTGATGTTTAATCTTGCAACAAAGAACTTTATCTCT
GTGCACAGGGTCGTGTAAACTTGCCGAACACATCGAGTGGGGAAGCGGCAGGGAACCGGA
GGAGATACTGGGGGAAGATATTCGCATGTGCACCGTTGCCAGGCAGTACTGGCGAGGTAC
AGTCCCAGTAGCTTGCCTGCCTGTGAAAAGAGCCACGTTCCCTCTTGGACCCGATTCAAA
ACACTGTAAAAGCAATTAATAAACACAGACTGTGTTAATATCGCAGAATTAGAGAAGTGT
GACAAAAGACAAATAGAAATAATTAGTTCTCTAAAATTATGCCCTCATTATTTTTTTTCC
CTCTCCCTCTCTTTCTCTCTCTCCATTCGCCTGCCTGACTTTGGAGTTGAGAATATACCC
ACACATTTCTCTCGGCTTTCATGCGAGTGATAGGCTTGTTTTTTCCCCTTCTGCTTGTGT
AATTTATCAACATCATTTTTTGCCATTTGAGGTTAATTATACAGCg
>NODE_24_length_327_cov_3.394495
CTTCCCCTGCTGCCGCTCTCTCTTCCTTCTCCACCTTCAGTGGTCTTGGCTGGGCCACTC
CTCCCCCCTTGTTCCTTGAGTGATGCTATGAAACCAGGTCAGGCTAGTAAAGACTGCTGT
GGGGCTGTCGTAAGGGAGGGAGGGAAATATGGAAGAGTGGGAGACTACGGAGGGAGGAGG
GGAAGGGCGGGGCAGTGTGCTTGCTCTGTAGACTGAGCCCATGGCTATTGTATATGTTGG
GCTTTGGTGGTAGTGATTCACAACCCACGCTTCACCTAATGGGTGATTAACGTGCCTGGG
GAGCAACAGAAATCGCAACGGTAAATGAGTGTGGGGGTTTCCACCGTTCAGAGATCTGAC
TCAAGAAATCCCATCTGGGAGAACACCAATTGACCTAGTGTACAGAAGGAAAAACAAAGT
GATAGCGGTAGTTAgcgcttttttccctcagtgatacttggggtatagtag
>NODE_25_length_585_cov_7.041026
ATGTGCTGTGCAGATATATACTTGTGTGTCAGGCCGGTGAACTGAGGCTCTCAGCATCTG
GCGGGTACTCCCTGGCCAGAGAAACAGTCAGCTCCCTGGTCTCCAGCTGCAGGGTGGCTC
CAACCCAGGTCCATTAGTCACCAGACCCTGGACACCTCTCGCTCATCCCACCACATAAGG
TGGCGTAATTGATACCCATCAGCCGCCGCTATAATCTCCTCGGTGGGAGGCAGGATGCGC
ACCTCATGTTTGGTTAAGAAGGTGCTGAGCGGGGTCCAGGACTCTGGGCCTGTCTCTTTG
CCATCACTCCACTTGAAGGTGAGATGATTTAGGGGCCTGGGAGAAAGTTAATTTCTCTTG
ATCATTGTGTGCAACCTGGAGCCTTAATGGCGGGCGTAATTAATTCTGCTGATGTTAATC
ACCAGGGCTGGTCCCCACAATTATCAGCCCTGTGCAGATGGGGAGCGGCGCAGACATGAA
AAATTAGGAAAATGAATCTGTAATGGGGTGGCAGATCTAATCTGCGTCAGAGAAAACAAA
GTTAGGAAGAGCAAAGAGCCCCAACATTCCAGGTGAAAGCCACCAATACCGACAAACCTG
TGTGGCAGAGTTGAAAAATGTTGCCGTGTCCAAAGTGTTTTGTAAttactggggcattga
attgttctattgttaattcatcactgttgcagaggttaagttcaacatctctttcctggg
ctatgggtt
>NODE_26_length_554_cov_8.415162
TATCACTCAACCAAGTAATTCTCTATAGTGTTTGTGAGTTCAGAAGGGCCATCAAATTTC
ATGTAAAATAAGCTCTCATGCAGGAGGAGACACTCATATTTTACGTCTAATTCTGGAGGA
GAAGATGTATTTCTTACTTCCCCAGGAAGCATGATTGGTGTGTGTCTGTGTATCATGATG
AGATCACTTGGCGGGGCTGAGGATAAAATGTCGCTTAGGATAATGTGATTGCCCTTAAGG
TACAAGGAGGTGAATTATATTCCCTGATTTATAATCTGAAAATTAAAGACTCACTCATTT
TCTAATTTAATTCCACCTTCAATGGAACAATGTTCACTCTGAGCCAAATTGGCGAATAAT
GTTACTAATTCAGATGCAGATGTAATTTCTATTCGGGGGGCTGCGGCGCGTGGTGATGAA
CGAGTCCCGGATGGATCGTTGCCACTCCTATCTCCCCGTCTCGACAATTCCCCAGCAGTT
GTGATAATAACCTGAGCAATAAAGGAGGGATAGGCAGTGCTACCCCGTTCCACTCCTCAT
ACCCCAAGTCATCTGATACTTCATCTAATAGTATTTCTGTCCTTTCCTGTGTCACTCTGT
CTTAGGGCAGCTGACACTGCGCTCCTTCCATACAGGAAAACAGAGTGCGGCGAATATTAT
AGATGTAAAACTGCATTAACATGAAGACTCTTAATAac
>NODE_27_length_482_cov_16.798756
GGTTTGGATGAAACAGCATGAAGTAACAAAATGTAATATTGGTTCAATTGGCATCGATCA
GCTACATGTTCAGTCTTGTCAGAGCATGGAAAATGGACTTAACTGACTTTCTATGTGACA
TTTCACATTAAATCAAGCGCTACACCTGTCATCCTTCATGTTTAACAGTTAACGAGTCCA
TTATTGTTATCTTCACCCAAATATTTCTCTGCATACTAAAGAGAAAAGTTTCCTTCAATC
CCCCAGGCGTTAGTCTTGGATTTGTGTTGTTCTGCAAGTCTGCGACATCATCCGAACCCC
AGGAGCCTCTTGCTCAGTCTTGACGGATCCTCACTCTGCTGAAGCCCAATACTGTTCTTC
ATCTTGTGTTGTCACAACCCCCCTGCTACCTTGATTCACTCTTGGTCGTTGGCTAGGTTT
TGGATTTATTACTTTCGAGGCCGAACAATCAGTGGACCAGGCTGTCAACATGCATTTTCA
CGACATCATGGGCAAAAAAGTGTGTAGTTGTAGTTTTATTTTACCCTTAAGATCAAACAA
AGGCTTGGGCGATGGAGCGAGAACTACACTATGATGCTGTTTAATTATTAAATATTAGTT
TCTGGTGGCCTCCCATTTGTGAATGC
>NODE_28_length_1882_cov_8.158342
AAGGCGGGCCGGTGGAGGGGACCGGGTACGGCGGTCGGCGGCGGCGACTCTGGACGCGCG
CCGGGCCCTTCTCGCGGATCTCCCCAGCTGCGGCGCCCGCTGGGGTCCCGTTCGCGCGGG
CCCCCCGGCGGGTTGCCTCGGCTGGCGCCTAGCAGCTGACTTAGAACTGGTGCGGACCAG
GGGAATCCGACTGTTTAATTAAAACAAAGCATCGCGAAGGCCCACGGGGGGTGTTGACGC
GATGTGATTTCTGCCCAGTGCTCTGAATGTCAAAGTGAAGAAATTCAATGAAGCGCGGGT
AAACGGCGGGAGTAACTATGACTCTCTTAAGGTAGCCAAATGCCTCGTCATCTAATTAGT
GACGCGCATGAATGGATGAACGAGATTCCCACTGTCCCTACCTACTATCTAGCGAAACCA
CAGCCAAGGGAACGGGCTTGGCAGAATCAGCGGGGAAAGAAGACCCTGTTGAGCTTGACT
CTAGTCTGGCACTGTGAAGAGACATGAGAGGTGTAGAATAAGTGGGAGGCCTCGGCCGCC
GGTGAAATACCACTACTCTTATCGTTTTTTCACTTACCCGGTGAGGCGGGGAGGCGAGCC
CCGAGCGGGCTCTCGCTTCTGGCGTCAAGCGTCCGGCACCCGCCGGGCGTGACCCGCTCC
GGGGACAGTGGCAGGTGGGGAGTTTGACTGGGGCGGTACACCTGTCAAACGGTAACGCAG
GTGTCCTAAGGCGAGCTCAGGGAGGACAGAAACCTCCCGTGGAGCAGAAGGGCAAAAGCT
CGCTTGATCTTGATTTTCAGTATGAATACAGACCGTGAAAGCGGGGCCTCACGATCCTTC
TGACTTTTTGGGTTTTAAGCAGGAGGTGTCAGAAAAGTTACCACAGGGATAACTGGCTTG
TGGCGGCCAAGCGTTCATAGCGACGTCGCTTTTTGATCCTTCGATGTCGGCTCTTCCTAT
CATTGTGAAGCAGAATTCACCAAGCGTTGGATTGTTCACCCACTAATAGGGAACGTGAGC
TGGGTTTAGACCGTCGTGAGACAGGTTAGTTTTACCCTACTGATGATGTGTTGTTGCAAT
AGTAATCCTGCTCAGTACGAGAGGAACCGCAGGTTCAGACATTTGGTGTATGTGCTTGGC
TGAGGAGCCAATGGTGCGAAGCTACCATCTGTGGGATTATGACTGAACGCCTCTAAGTCA
GAATCCCGCCTAGACGTGACGATACCGTAGCGCCGTGGATCTTCGGTTGGTCCCGGATAG
CCGGCCTCGGCCGGTGCGGAGAGCCGTTCGTGACAGGGCTGGGGCGCGGCCGGACGATGG
TCGCCCCTCTCCTGCCTCGCATCGCATGTTTGTGGAGAACCTGGTGCTAAATCACTTGCA
GACGACCTGATTCTGGGTCAGGGTGTCGTACGTAGCAGAGCAGCTCCCTCGCTGCGATCT
ATTGAAAGTCATCCCTCGATCCAAGCTTTTGTGTCTGGCCGAGGGCGCGCGGGCCCCCTC
CAGCCGACACGGCCGTCCAGGGCCCTGGGGTACCAGGGGCGCCTGCCTCTCTGCCTCTCC
GCCTCTCTGCCCACGGGAGGGCTCCTTCTCGCTCCCTCCACCTCTCTTCCATAGCCCTTA
AACCCACGCTCTCCCGTCCAAGAGTCCCACGCCGCTCTGATGGCCCGAGCTCAGCACCGA
GTGCACAGCACAGGCCAGGGGTACCAGGGGCGCGGGCGATAGGGGGTACCAGGGGCACGA
GAGGCCGGGCTGGAGGGCTATTTTTTTCTCACTGCGAGTGCTCTTTCGTTGGCTGGGGCC
GGTTGGAGGGGAGGGGGTGCTTAAGTGTGGGGGAACGGGCTCGACCGGAGAGCAGGGCCT
GGCCTTGTGGGCCCTTCTCCTAACCCTAATCCCAATCCTAATCCTAACCCTAACCCTAAC
CCTAACCCTAACCCTAACCCTAACCGTAGCCCTGGCCCAGGGGGATGGAGGGAGGATCTT
CCCCTAAGTTAGAACCAgaggtatagagggagcgttcccccctccg
>NODE_29_length_331_cov_7.259819
TCTCAGTCTGTGAGACTGATTGGTTCTGTGCATGTACGTGTCTGTGGCTCTACTTCCAGC
GAGCATACTGTGTGTGTGTCTTAATATGTGAATGTGTGTGTCTGTCGGTCAGTCAGAGCG
CCAGCAGCGAAGGCGAGTTCAGGGAATCAGATGACTGCTCGCTACTGCTGTTCCGCTGGT
TGGCACTGACCCCGCAGGCTCCCTCTGGGTAGGTGAACACAAATGAAGATGTGTATGAGG
TGTTGTAGCTGCCAATGGCCACATCGTCATGGTTAACACCACCACCACTGTCGCTGGCCA
TAAGGCATGGCCCACCAGGTGCTGGCTCACTTGAGCCATAGAAAGAACTAGAAAACTCTA
CCTCCTGCATTAATCCGGGCTGAGGCTGCGGCTGGACTTGCTGCTGCTGAACCGGAGGCT
GGGACTGTGTGGAGGCCGGATGGGCTGTGTAGGCAGGAGGCAGATAGAAagagtc
>NODE_30_length_343_cov_7.886297
AGAGAGGATGGGTGGGTGGGTGGATGGAGGGGGGAGAAAGAAAAGTTGTCATTTCCCAAC
TCCTCATTAATATTCCGAGGTTAAGAGCTTTTCAGCGAAACGTAATTAATTGAGCCCGAG
CCTGACAGTAAACAAGCAATTTCAAATTAAAGCGAAATGACAGCGGCGTCATTTGTTAAA
AACGTGCGGGGCCCCCCGATTTTGGCGACAGATAAATGAGGGAAAATGTTAAGGAGGGAG
AAAGTGATGAAGATATTAATCTTCACCTGTCTGTGTCAGCGTGCCACTCATTGCCGCAAT
GTTGCTTTCCATCCTCTGCAGATGCTTCTTGTCCTCTCGGCTTCTCATAATGAGGGGAAG
GATGTATTTCTGCAATTAAAAGCATGGCACAATATTACACTTCTCTCTGGTGGAAAGGGG
GCAGAAAGATGAGGAAAAGAcggacccatccagacttggcagtgtcgggtcaaaggcatt
gttttat
>NODE_31_length_719_cov_9.936022
TGTCTGGAAAAAATAAAACAAGCTTAAAAAACAAAGGCACTAATGACATTTAAATCTCAT
TTGAATCGGTTCAGTGTCAACACCTACAGCTTTCGAGGTATGCATCAAGGACCGGTCTAA
GTAGGCACCGTGCAGCATGATTAAATCTAAATAAGCTGACTCTTACACAGTTTGTTTGTT
TATTGAGGCGAGTCAGGGGGTGTTCTGAGCCTCAGAACTGCATTTAAAGCTGATCTGGCT
CCTTCAGACAGCGCTGCATCCGACTTCCTGTTGTCGACTCGCAGTTGCCACAGAAAAATT
GCTGCTGCAGCCTTAGACAACCTACAGCACTTTGTATGCCGAAAGAAAAGAGTTAATTAG
AAATACAAATTCTCCCAGATTGTTATTAATGGGAACTGTAGAGTAAGCAACACATATTTT
GTGCCCATAAGTAATTCTCAGGTATCTTTGATCTGTGGCCCACAGCGGATGCTGCTGCGT
GCCGCTGTCTGGCTTCTGGGATTCTGCCAGCGCCAGACATCTGGCTACTTTGTTATCATT
GGCTGATCTGCTCCCGGGAGGCCACTCTTGTGACACCAGGCAGAGAGTGTCCTGGCAAGG
AAAATTATCAGCACATTTTGAGTGGATTAGAGTTCCAAAGTGGTCTTCAAATCTCTACAG
GGGTCTAGTGAGCCATGCTCTACTGGGGGTTCCTCAGGGCTCTGTTTTGACACCACTGTT
GATTTGAAAGGCAGCGAGGGTACGACTCCCACTGTTGCATCACAGGTTTCAGGCAGCGTC
TTAGGAAGTGGAAAAAAAGGCCCCAATTATGATCTGTCAGATGTAGAAGGTGgaaaatgc
accaaagacttcccttgattagt
>NODE_32_length_468_cov_6.525641
CGTGTCACAGAGGTCTTGCGTTGTGGGTGTTGTGACGGCAGGGGTGAGATAGGAGGGCAG
ACAGGCGCAAAGTGGAAGGATGCTGGGCTTCTCCAAGGGGATGTTTGGCTTTGTAATTTC
ACCCTTGAAATTCGTGATTACAAACGGGACAACTTTTTTAATTTTCTCTTTTGTCTGGAT
TCAGCTGGCTGACAGTCTGCCCCAGCAGCCAGGCCTTTTAATCAATCACCTAGATAATCA
AATGTCACTGGCTATCTGCTCCATGTAATTACTTTTGCAATTAAAAATCAATCTCCAGTC
ACCCCGTCTAATTAGAGGGATGGGCAGATCTTCATCTAGATTGATTTTATAATACATATT
GACTTCAAATGCCATAACATTGCCATATTCTCTCATTTTCATGCTGTGGTGCATCAAAAC
AAAATGCCAGGGATTATGGGGAGGTGCAATGAGGGGCTGTTCCAATTCTGTGTACCAGGA
AAAGGTCCCCAGTCTAGGAAAGGTTCACCTTGCTTGCTTGTCTGTAATGACAACACTCAT
CCTCTCTGCTCCCATTGGAAAGGGAGGAGGGACAATAGAAGTCCAATGATCTACATGACA
GGCTACAGTCAg
>NODE_33_length_686_cov_10.443149
AAGACTCACTCCTTCGTGCATTATTCCTTTCATCCCCACTCAACCACAAAGTGATTTTAC
TTTGCCACTCACAAAGACAGCAAAAGATTTCTAATGAACAAATCCTTAATAAATGTTGCA
GATCAGTCGCTTCCCCGCGAGTTATAATACAATAAACAGAACATTCCATAAAAGTATCTA
ACTGAAAAACACTGTGTGGGAGAGAGCAAGGAAGAGAGAGACACAGAGAAAAAAAAGAAT
ATGAAAGACCCCAATTCTCTCAAACTCCATAATAGTGAAATGAGCACATATAAATGTGTT
AAGAGTATCTCTTTGCATCTTGTATAGACTGCATGTATTTAATCTGTAAAGCTTATTAAG
GCCCTAGTCATTGCTATGCAAAGCAGCACCCAGTGCTTTTCTCTCGCTTTTCAGCCGAGT
GCAGTGTTTGGCCAATAGGACTGGCCCCCCGCCTCTCATTCTGCATTCATAACATGCAAC
ATTTGCACAATGTATCTCTCAAAGGCCCTGAATAGAAGGCCTTAATACTCATGTAAACAA
CTGCAAACCAATTACTTAATGAATCGGGCCCACACATAATGAGGAGCCTCACAAAGGGCT
ATAAATGCATTTTTTGCACCAAAGCCTCTGCTTTAAACTACAATCCCTCTGCTGTAGTCT
AGGCTTAACTGGCAAATCATAATTATTGTCTAAGACAACAGAGAGGAAGCCATTTTTGTA
TTTTGAGTCCAGCTCCATCCTCCTTTTGAAGTCACTCATCAGCTCGCTGACAAAATAAAG
CAAATAATTAACAAGTAGGATGGAGAgggggggagaagaaaatacaggaa
>NODE_34_length_527_cov_8.271347
TTATCTTGCACGTAGACCTAATTTTCTGGTCCACACAAACAGATTTCGAAAGGTTTACTT
CGCTATGGAGGAGGAAGAGATCAGAGGTAGAACTCAGATGAACTGTAGCCCTACAGACTG
TGTATCCCTGGGCCTGACAAAGAAAGGAGCTTCAGTAGTTTCGTGCAGCATCCAGGGATA
GAGATTAGCATGGAGCCATCAGCAGCGCTGCAGTCCCTCCCTACCCTGCTTCTGCTGTCA
GACCGCCTCCTCCCTGCTTGTCAGGAGCTCCGACGAGGAGCTGTAAAAACCTTTTCCCCT
CTCCTTAACAACTGCAAAACAACACGCACACACCCCGGCTGAGGTGCCTGCTTTTCTGAG
GCCTCTGACAGGACGTGCTGCAGGCACAAATTGTAATTCATAAAGGTTAAGGGGGTCAAT
GCCTTTTATTACCAGTCTGAGTGCATCCAGCTTGATGGGGCGGGCATGCAAATGGAATGT
CTCAGAGTGTTCTATGCAAGAACTCAGACAGCGAGTGCGTGCGTGCCTCTGAATGGGAGG
AAGTAAAAGGTGGGTAAAGGGTGGTGGGGGGGTGTGAGATCGGCTGCTCTCTCCACCTTC
CACAGCCATGTAGGACCACACAGCCGCTGCCCGGTTAATTAGACAGTATGACATTGACCT
CAGGTAGTTAA
>NODE_35_length_419_cov_18.224344
TGCAGGTGGTCTGAGTTCTTCTTTCCATCTTCACAAGTCAACAAAACGTCACATTTTTAG
AAGTCATTTTAAGTTCTGATGTCTGCAGATTCTTCCCAGAAATTTCCCAAAGGCCAAAGT
GACTCTTCATCCAGCAAGTAGTCAGTAGCAAGTAGTTATTTTGGTTCTGGAATGGAAATG
ACTTTTCTTCTGCGTTTGCTGTTCAGGGATCAGTTTCAGGCACTCACAGCTCACAAATGC
ACAGTAGACGTCTCATTTAAAAAGCACACAGGTTTTATTGCATATCAATTTCATGTATAA
ATTCTTCATAGCATTGGAAAGATTACATTTGGTATACATTGCTATTCTACAGAATTAACA
TCAGAGTCATATCTTTTCAATGAAATTTCTCTAAAGTACATCTGCAATAATCACAAGCAT
CAAAAGAACTGCAATTTCAGAATTGTTCAATATTATTCTACAATCCTTTTATTGTTTTTC
ATTACGTCTTCTCCCAAACGTCTTTTCTATGTCTTTCAGAACCACCTGCCCGAACATCGT
AAGGCAGTCAGAACTTGAAGTCA
>NODE_36_length_529_cov_19.240076
ATAACTGGTTTAGGATTGTTAATATTTCAAAAGGTGACTTCTAAATGGAGCTGAGGATAA
AGTGTTCACACAACAACCAGACATGATACACTGCACTTAACCTTTGCTCTGATTTCAAAC
TATGCCACAAAAACCTGCACATTGGCGGCAGTCTCTATAATCCTAAAATCTGGGAGCCAA
AAAGCAAAAGTAGCCGTACATTCGACTATAAGAAGTAAACCTAAACCAATTTCTGTGTGC
TCTATGGTGTGCTTTTTTCCCTCCTCCTCCTACCCCTCCCCACGGCTGAGTGAAATGGAA
TTGCCTCTCACATTCAAAGACAGCTCTAGGAAGGTGATAATAGAGCTACTCCCTGCTGTC
TGCAGGCAGGAAATAGGAAAGTGGCATATGGGGCCAGGAACCAAATAGAGAGGAAATGTG
ACCAGGCAAGGGAAGGAACTAAAGGAAAGGTTAATGATCAGTTCTGAATTCTACAGGGAA
GAGAACTATGTTCCAAGTTGAGAGGAAAAATAAATCTGACTTGATTTATGTCTCCACCAC
TCACGTCTCGGCTGTCACAAACAAACACATGGAGACTAGGTTATTTCCTTGACAAACTTT
GCCAATGGTAAGGCTCATAGGTAAAATAAATATCATGATCAATTTGTTCTGCTGTTTGAA
TTTTTAATCCATa
>NODE_37_length_672_cov_12.181547
GTCAGTGCTGATCAAACTGCACTCTGATGCTGCCCCATCTTTATCTCCATCTCTAGCCAG
TGGCATCTGTTCCAACCTGCCAGACAAGAGAAAGATAGAGAGAGGGAGGGATAGAGAGAA
CTTAATTTCTAGCAAATTAATTTCCCATCCACGCCTCCAGAGCTTACTAGCTCGTTCGCT
AGCTGCTGCGGCCGCTGCTGCGTGTGTCTGCTGAGTCGGAGCCTCATGCATAATGCATCA
GGTTTAATTGCAAACCCAGAAACTAATGACTTTGGACTGGTTAACAGCAGGGGAGCCATA
CATCTCGAGCAAACTGAATGAAAAATCAGCTCAGAGGAGAGAAAAAAAGGAGCCTAGCCC
CTAATTGATGAATAATTGAAGCGGCGAGCTACAGGGCATAATTGTGACATTTTGTTTCAA
TCAATTTCCAAGTGGTGTGGGCGAAAGTGCACTTAAAGGGAAAAGGCAGTGACAATGAAT
GAGAAAGAAAGAGAGAGATAGAGCGAGCGGATGGTGGTGGAAATGGACGTTGTGTCTTCA
GTCATCGCAGTGACATTTTCTGGGGCAAAAGACTGGACTCGACAGAATGACTTTTCTCTC
TATCTCGCTCTCACTTTGTAGGTTTTCTGTCAAACTCCTGTAATGCCATTGTTAGGTCAC
TTTGTCATCCTGGCCAATGAGTCCGTATTCTTTTAAAATTATGTCTATTGTTCATTTTCA
CTCTCCTTATTCACTTTTAAAAagaaagaaagaaaagtgaagctgcttaagtaaatatgt
ttggcctgaagttcttttttcagtgagcttagttag
>NODE_38_length_499_cov_8.166332
GCGAGTGTGTCTGTGATGGCCTCTCCCTTCCTCTCCTCTCATAACTGATTGTTTACTGAG
TGCTTTCCACCTTTTTTTTTTCCCTGAGCCTGTAAGTATAAAATTTTAATTAGGAACACT
GACAGGTCTGGCGCATGATCCACAGCCTTGCATCCATCACAGAAAAAAGGGAGCGAGAAA
GACAGAAAGAGAGAGCGAGAGACACTTTCTTCCTCATCTCTCTCTACTTCCACGTCCGCC
CCCCCACCCCCTCCTCGATCTCCCCTCTCCTGACGCGAGCGCCGGACTTGAGCAGCAGGT
GCCATATTACTGTGTACAGAAAAGCAATTAGGCAGCATATTGGATGAATGAGGAGTGCAT
TAATATTAGCAAGTGCATTTGTCAGTGGCGTTTGATGCGAGTCCTTTTCTTTTCTTTCTG
CAACATTAAGATTGTGGCGCTCATAAATTCACTGCTTAAACCACCATCTGCTGCGCTGTC
AGCCCACACCGAGGAGAGCGGAGAGGAGAGGGGAGCCATTTATTCCCTTCTGTCTCTCTC
ACTGGGGAAAGAGAGTGAAAGACAGATAGATAAGAAGAAAATGCATTCATTCCCTCCCTT
TCTTTGCCTTTCTTTCTTTCGTTCTTTCTTTTTTTTTTTTTTT
>NODE_39_length_467_cov_15.404711
AATCTGGCGACAGACATTTTGGAAAATCTATTTGAAATCATTTCAGTTGAAGCCATGGCA
GTTTGTCTTCTTAGCGGAGAGGAGCAAAGTATAATTGTCTGCAGTCTAGTAAAACACAGT
ATAACTGCCATCACACTTGACTGAGCTTATAGCCAGCTAGTCCCATGGCCTCTAGAAGAT
AGAGCAGTTAATGTTCCCTTTTATTTTAGAGGATATGTCACTTGTATCGCAGATTTATAC
CATGATACAGCAATTTTGTCCAAACAGATGGATAATGGTGTCACCAGCAAAAAGCCCTGT
TTTTATTGAGTTTAGAGCATATTGTTTAGATAGGGGACTGTGTTGAACAGCTCCGCCAGC
TCTTTCTCCCTTTATCTCTCTAATCTTGCCAGTATTAGATTTGATCATTTTTGTTTGAAG
GAGGAAAATGTGGCTGTAATGGTTTCCTAATAGCAAACACAGGGGATACAAATCCAGGGA
CCCTGTTCTGTAGTGCTTCCATAAGCACCACTGATTTATAGAGGTCTttatgacagaaag
gaaaatgatctgctgcaggtataaatcaggtgaggagtaggaaattgaacttagatatca
tcttgtcagat
>NODE_40_length_730_cov_7.082192
ATTACTATTCAGCCCTCTCTGCTTATGCAGTTCCCAGAAGGCATTGCCTTTTCGACTTTT
CCTCTCCGGCGGCAAAGATGCCGGGAAAACAAATAAGAGCCGAAAACAAAACAAAACAAA
GTCTCCTGAAATACCTTGTGGATGCCCAGAGGAAGGCGCTGGACAGACAGATGAGCAGAT
AGGTTTCCTCTGTCCTCTTCTCTCAGGCTGCCTCCTCTCTCGGCGTGCTGTGGAGAGTGA
CTGCTCACAGCCCGCCTGGCATATCTAATTAGAGCCAGGCTGTTGCCACTATCGGGCAGA
GGATCTACCTCTCCAATCTCTCCTGACTCAATCTTCCCCATCTCTGATTTTCTTTTATAT
TTATGCTGGAATATTTAATTGTAGACAAAAGGTTACTCTGGGCTCTATTCATCGCACACA
GGCAGAATAATCTCCTTTAAAAGGCTTGACATTTCAGGCTTTTCAAAAGGGGCTGAAAAA
ATTATATCCCCGCTTTTGTTAATCAATGAAGTAGAACTCCCCCGAACAAAAGAATTAAAT
TGCTTGGTTGGGTTAATAAAACACACAGAAATAGCAGCTTCCTGTGGGCTTTTGTGCCTG
CCACTGGCTCCCCCCATATGCAACCAGCACTGTAATTCCATATGATTTGGGGGGCAAAAC
TCTCATTTCTCCACACAGTTGGCTTTTTAAATCCTATTGAATGAGCAGTCTGTGAGGCTG
GCTGATTGGGACCTCTTGCCTGAGCCTGGCTGCCTGGCCAGCAGAACAGGCTCTCTCCAT
TTAAATATGACTtccactaaggagagacagcgagtccactactatttacaatttctatac
tgcccctgcttcagaaaaacattgtaattatgca
>NODE_41_length_519_cov_15.107900
GTTTCTCTCTGACCCAGGACATTAAATAAAACATTGTATGGTTCATGAAAGATTATGAAA
GAGCAGAACGTAAGCAGCAGGAGGTGTAAACTCAGCACAATTCATTCTGGTATATAATGT
CAATGCCAGCAACCCCCCTCTCACCCTACCTCCATGCCCTGCAGGCATATTGGCGGAACT
ACCAATGGATGCTAAGCTTTTTCCGACAAAGCTCCGAAGATAAAGTATCTTCCTTTTATC
CCTTCTGCAAATCAATTCTGGGCCTTACAGCAAAATCCCATAAAATAACTTCAAACACCA
CTACTTACTCCAAAAATTTGTATTATGGCTATATCTCTTTGAACCCTTACCAGTGAAGTT
TTGGAGGAAAATGATTTAAGTGTTATCTGCTAAGACATCAGCATGTCAGCACTTCACCTC
AGTTTTTCTTCACATGTCAACCTGAACCTTGTATTTCTCTCCTTGTGTTTGGTTTTTGAT
TGCTTCTAACCATCCAGGCCTGGTGATAAATACAAATGCTGCTTGTAAACTTAATGGCTG
TAGTAAGTGCAAACAAGATGGTATGAAGCCCTGCTGGTGCTTCGTGCTCACTCAGCTGCT
GAAATATTCATTCCCTTCACTCTTCTTCAACAAtatgatagaaactggggctgataagac
aag
>NODE_42_length_431_cov_15.074246
CCAGAACCCCACTGCCAGTCCGACCTCTCTCTCTCACAAAAAGGAGCACCTCATTCTATA
TCTTTGTTCTATTTTCAAAGGGGATGCGGACAAAGACACGAATGCTGATCAGAAGAATAA
GAAGGGTGTTAAGAGACGCCGGGAGGAACATGGAAGGGGCTACTTTGAATTTATTGAAGA
GAACAAATACAGCTGGTAAGGATGGGACAGAGCAAAAATGGCCTTCAGCATCCCTGAAAC
GCCATCCATAGCTTTGTTGAACTGTATTGGCTTTAAGTGCCAATGCACATAACTAGCAAG
CGGAAAACCCTCATTTTCAAGTATTATACTACTTTATAATTAACATTACTTTCACACACA
TGTTTTGAGGGTCATCCCTGAGTACTTAAAGAGCCTTACCATTTATCCTTTTTACAGTAC
CCACTCACATTGTGTCTTTAATGGACTGCATTCTGTAGCAGAAGTGCATCTATCAAGTCT
CTATGAATTTTCACATCTGTTCCTCATGCCACTTATtgttttggaaagcccgttgtgtcc
tcaaggtgaatcgaggctgctcaaaaaaaagagaa
>NODE_43_length_298_cov_31.953020
GTTTTCCTGTGCCCAAAGCACAAAAAATCAATTATTTCCCCACAAAGACTTGAAAGTACT
TAGCGCGGGCCTGCGAGGGGAAAAGCTGTGGGTTATATCAAATTGAAACTGCACTCATTA
CACAGGCACACAATTAGTTACCTCTGGTCTGCCTGCCGCTCTTTAATTTCCGAAACGGCA
TATCTGTATTATAACAGAAACAAGCATGCAAATGCTATTGTTGGGGATTTAGAGAAATCA
ATAGGACGGCTGGCGAGAGGCGTTTGGTGGCGCTGTCACTCAAAATCTGCTGCCGGCGAC
TGATAAAGGTCTGAATTCAAATTAGCGCCAAAGCCGGCCAGTGACATCAGAAGTGACATC
CGAAATAAAAGGGACGGCTTCATGATATATGTAATTATTCTCCTCGCATTTGCGCTACTT
TTTTTTTTTTTTTTTTTCCTTt
>NODE_44_length_685_cov_8.502190
TCACACCCATCGATGAACACTCTCTGTTATCAGTGTTTGAAAATATTGCAGAAATGACAA
AAATGTGAAGCAAACGGTTCGCTAAGCAGCAGAGCATCACCCTGAGGATAACACACACAA
ATTACATCCGAATCCTGAACAATAGCGACGATCTCATTTGACCAAATGTCCCCAGCAAAC
AATGTGATTATACTGTATGTTGATGCAACGTGTATGTACATGACAAAAGAGAAAGAAATA
ATAAATATATCATCAGTGTCAAGAAAATCTATCTTTTTCTATTATGTTCAATTGTGTTTT
GGAATGACTTATCTTGTGACACAAAACTGCAAACAAGCTGCAATGTAAAAATTTCAGTGT
ATTCTGTTTCTTGTTTTTTGAAGCCATGAAGCTACGGTGTGTTCTTGGAAAGCCCTGCTA
AGTTAAATGTGGCAGCTAATGTTGTGTGTTTGCTATTCAGACTACAGGGTCTTGTACTCA
AAAGCGTGTAATTAAGTGCTAAGTGCAAAAGATTGTAATGTTTTATATCAAGATTACTAT
TCATGAAATGTCAGTCAAGTTTATACTTTTGTAATAAAGTGGCACTTTAAAAAAAATATG
CTTTATCTCATAGTCTGGGTTATTAAAGCGGACAGAGAGCAGAATTTGAAGCGATGACGG
ACTTCTCTAGGAGTTGCCATGTCCCTTTTTATATTTTCTGATCTTAAAAGCTGCCCGTAG
ATTCCAGGACATACATCTTAGGGCTCACTGTTTGAAAAACATGGAGTATTCTCATACATT
ATGTGACATCTGCAGGCTGCATGTTTCTCCTATTGTGCTCTGCCTTCTT
>NODE_45_length_428_cov_14.551402
CTCCCTCTCTCCCTCTCTCTCTGCCTCCTCTGTCTGCTTCTCACGGCTGGGCACAGTTGG
GGAGCAGCTCCTTATTCATTCATGAGAGAAGCACCGGATAAATAAAAAGGTTCATTACTG
TGCTAAAGTGTTACTAATGACATGTACCTGCCACTGAGCACCTCCGAAAATCTAATGTGA
CACACTAGAATGGAAAATCTATTCTGCTGCACCAAGGCCTCCAATGGTGCTAGCACATAC
TCTATGGAAATTTCTCTCCGCTTGCCCTCCAATTGTGTCTCTCTAAAACCAATATTTACA
ATCCCATAGCCATTATGTCCTACTACGCCCTCTGCGCCTGCTGTTGCGACCTCCATATTA
GCTGAAAATTGGACTTTGCAAACTTAGCAGGGGAGAAGAAGACTCTTCTCGTAGATGAGA
GGGGGCAGCACCAGGGGGACTCAGCGTGAGGTGTGGGGTGCTTCTCGACTCCCCGCTGCA
TGCCCCCAACCCGAAAGCGACAACACCCAGCAAATGCTAAACAAAAATACAGACAATCTC
ACACTGCTGCATTCCATCATTCGGTCTCTTCa
>NODE_46_length_577_cov_12.149047
GTCCTACTTCTCTCAATACTTTTCACTACAGTCTACTTCAGCTTTGTGTAGCTGGGATAG
AGTACAAATCAACCTTTATGCATCGCTCCACTCATTACTTTTGATCTTTGTTTTTTTTGT
TTTTTTTTAAAGACAAGAGAGAAAACAACAGTAACAACTTTGTCCTCCTCTTCTTTCTTT
TTCTCTCTCCCTCTCTCTCTTTCTTTCTTTGTCTGTGTTTGCAGGGCCTGTTCATCTTTC
TGATATATGGGGTGTACAACACAGAGGTAAGTCTGCATTGTGTCTCAAGGCTGTCGGAGT
GAATGAGAGAAATGACAAGTTTCTGATGGGCTCCTTGCTTAAAAGCTGTGTGGGTGGGGT
GTGACAGTACGAGTGTGTATGTGTGTGAATGTGTGTCTGTGGAGGGGGTGAGGGATGGGA
AGGAGGGGAGGGGACATCGTTTCCACGCGAGCATCCCACTGCCCTTCATGCTTGGACTAA
CTTATATGCATCCGAGTCCGACCATTTAACACTGACACGCTGCGGTTCTCAACCACTCAT
TCCTCACCCACATTGGCTAATATTTCACTGCCTCTTTAAGTTTTTAAACTCACGGCCCTC
CATTTAGCATCCTGACAAAGCTGCTGGCCAGAGCTTTGCAGGCCCTAGGCAGTAAccaca
gcaggacaaaaaaagaaaaacaatatgcaaccaacaatatgcaatgaaggagtaagggaa
t
>NODE_47_length_403_cov_12.836228
ATATGTAAAACACTGTAATTTAAATACCAGGATGCCTTTTAATAAAAAGGACTAAAGTGA
GATTTAAAATGAACAAGGTGATTAAGAGCGACTGTGCTGGACATTTATAGAGCAGGACTG
CACATAATGAATAAAGATTCATGCTTTAGTCCCAAATTTAAATTTTTGCACAAAATGTGT
CTGATGTAGGCAGCTTTTAATCACCTTACTGACAGGAGTAACTGCTTTCATTTAACCTTG
ACTGAAGATCATGAATTCTAAAGCATTTAATTGGATACATCATTTAACAGAATGAACAGA
GCAAATTTTCGCCAATTCAAAGGCTCAGATTGACAGACAGTGGCAGTAAGACCCACCACA
ATTAAAGCTGATCTGTATTCACTGGCCCTGTCACCCATCGCCATTAGTGATGTGACTGTT
TGATCATCTCTGCAGAGAAACTTTGCTGAACTTCACCTTGTTTTGAAAGGACTCGACGTT
GAATGAAAGACGAAGGTTTGAGGAGGGAACGGGGGCTCTGGAGGATAGCGAACCACACAC
ACACACa
>NODE_48_length_676_cov_9.571006
CTACTTGTCTCTGCTTTCGCATGTGCAATGATAATGAAGACAAAGCGAATGCATAGCAGC
GACAAATATCAGGAAATAAATAAAATAAAGTATTCAAACCAGATGAAAGACTGTTCATAA
TTGGGTTAGTAATGTCTCTGGCACCGTCTGCTCGGTCATTTCCTCCAATCTCCCCGAGCA
ACAGGGGATGATACAGGCGACACTCAGACCAGGAGGGATCTCGCTGCCATGTGACAGGCT
GCCTTCTACATTCTTTCACCGTCCTCAGCACCAATTCTGATACAAGGAAGGAAGGAAGAG
ACAAGCGTCATCTTCAGATGTAACACTCGCAGCAATTTCACAAATCTTTTAATGATTTGT
GACCCCTTTGTGGACGGCAAAATTGTGAACTCATGCACCCATAACTTCTCACTTAATCTG
TATTACTCTCATCACAACAGAGCAAGCCACTCTATCAGTAAATGCTAATCTCCTAATTAA
CAAGCTAATTAGGCAATTACAGCTTTGCAGAAGGATGCCTAAATGAAATATGACAACACA
GTCACTTTCTACAGCACCTGTGGGTCTTTTCAGATGTCACAATGAGAAGCATGATGACAA
AGTGTTGTCTCTGCACTCATAGGTGCTTATTCCTATGCCTCGCTTAGCTCATTTGTAAAA
ATATTGTCATTTTATCTAACCTAATCTGCACTACTTGCGGAAACAACTTGTCAAATTACA
AGTATATTATTTCTCTTCGAATAAGCTGACCTGcatcactttaccacagtgtgattttac
aggtagagcagaaaacagcgcttagctcaggctcctggtt
>NODE_49_length_478_cov_11.734309
CTTACTAGTAGTCCTCTGCTCAGAGTTTAACCCAGTCCAGTCCTTAATGATCTATCTGTC
TGCCACCCGCACAATGGCCCACACCGCTGTTCGCTTTCATTTACAGAGTGCCAGTCTCTG
AACTCCCCTCATCAGCCCTTTGTTCCTGGCTGTTTCATGTTTTTTGGGGAGTTGAATGGC
GTAGCTGTGTATGGGATACTTTTGAGCGAGTGGTTTAGAGAGACAGCTAGAGCAGGAATT
TTCCAGTGCAATACATTATGAAGATTTCACTTTCTGCCTTTGATTCTGCACTGACAGTTA
TCCTTCAGCCCTCCTTTAAAGTCCCACTTTCAATCCCTAATGGCTGTCATGTCGCTGCGC
TCTCTGGACTCTTACTCAAAGTGTCATTGGCATAATGGTCGGCAGCCGTTGGCCTCTTTT
GATCATCCATGCTGTGTGCGAGAGCAACTGGAGCTGAAACACTGAGGTGTATGAGGTGTC
TGTGTGTGCGTGCGCTGCTTGCCTCTGCTCGGCTGCCACTCCCAGGCAGAGCTCCACGAC
CGGAAATCTAAAATTCACTTTCAAATAGTTTTCCTCCTGTTCTTGGTGCCTAATAGCCAG
GCAGTGGAAAGTGTGTGTGTGt
>NODE_50_length_425_cov_15.990588
CAATCTGTTTACCGATTGAAAAAAAAAACAAAACAAAAAAACCCATGAAGTACATAAATG
ATATTTGCTGTTTAAATAAAATACATAATTTCCATGATGATGTAAAAACTGGAATGGCAC
ATTAAGTGTCATATGAAACATTTACAAAACATTAATAAAATTTCCCTGATAAATCAAAGT
GCATATAGACGCAGTGCACGTAGTCCATCTGAATGTTTCTTCAACGTTAGCCAAACGTTA
GCCAGCCCCACGCAGCAGGCCAGTGAAGCCACAAAACAGTTACCCATAGTATAGAATATT
ATAGAAGAAGATAACAGTCATGAACATTATTAAATACAGTCAACACCAATGTTATATACA
GTATCGCACTGCTAGGTCTGGCTTGGTCTCATACAGTCCAACTCCAGCAGAAGGAAACCT
TGGATAGCTCGCTACATAGTCACAACAGAAATATGTGATCACAATACAATGACAAGTCTG
AAGTGTTTTTTTTTCTAGATGCCATATGTGTCAATACCCTAGGCCCTTTGTAAACCCTTC
CCAGTAGTCGGACAATGGTCCAACATCAc
>NODE_51_length_477_cov_8.392034
AAAACCTGTCATGTGCCTCGGGCTCACTGTCATCTGCAACAAGAATAACACAGACGGGGA
ACAAAAAAGAAAAGAAAAAAAAGAGAAAAAAAAAATCCAGACATTATATATTGATGTCAG
CTCGATTTTATTTACATACAATGAAAATGATTTATTTTCTCGAAGAGGTAGGGAGAATAC
GCGGACTTGGAGGGGAAAGAAAGGAAGAGAAATGGTCTGTCAGGCCGTTGAGAAAAGAAG
TTTAAAATGCCTTGAACTATTCACCACTGAGATGGCTAATCAGTATTGAGGCTCCGGGGC
AATCGGGCAGCTTTTCAATGTGGTTTTCCCTTTCATCTCAATCGCGATGGAGGCGCTCAA
TTAAAAGCCTATCAGTTTGTAAGTAAATCAACGCCTATCAAAGTTGTCACATCAAACAAA
ACGATTATTATTGCAACCCGCCTCTGCCATTAATCTCTTTCTGTGGTAATCTGCTTGACA
GGTCAACTTGGAGAGCAAGAAAACCTGGAGTGGACAGTGAAGGGGGTCAAAATATCTGTA
CATAAGTAGAAAATAAAAAACCTAAACGTGTGTTTGAGTCCAAAATCTCCTGCAAAGGCG
GTTTGGGGTGAAAGGTAGAGT
>NODE_52_length_303_cov_11.666667
CCCTGTCTGCCATCAGCCTGCCCACCAATCCATCCCTCACCCTCAGTCACATCATATGTG
ACTGGTTTAATCGCAGGCCAATCACTGCTGGGTCACAATTAATAAAAGCCACAACAGCCG
CAAATAAACAAGTCCAAATTGCTGCCTTAATCGAATGATGCAAACATCGGTGAGTTACAA
AAGTTCACTGCCACCACTGACAATTTCCTAATTGTATTCACTCATTCATGGCAATTTTAT
TAACATGGAGCGGATGTCTTCTGCCCTTCCACTGTCGCAGCACCAGGGATCTAATTTCAT
TATTTTCCACAAGATTTGCTTGACTACTGCCGCCATGCTAGTGGCTCACCACGGCCAGAT
GTTTATGCTATTTAAATGAGGAAGCAAAGCCTGTTGGGTAAACATAATTAAAGAAAGTTG
AAGCTTTCTGTGTTTTTTTTTTTTTTT
>NODE_56_length_569_cov_11.746924
AAAACAAACACACGCACACCGTAGCTTCCAAAGAAAATAACTGGAGTCATTCAGCCTGGC
ATCCCTGAAGCTCAAGGGTTCCCCACTGTACATATGTAGGTATGTCAAGTTTGTGCGCAT
GTATAGGATGTATGAGGATATGTAACTAAGCCCTCTCTCATCTGGGGGGGGGTTGTTTTA
CCTGTTGTGGATCTGAGAGTTGATGTGACAGTGGAGGATGTCATTGAAGGCAAGCAGTCG
TCATCTTGGGAATAACCAGCCTGAATTGCACGGAGGTAACTGTGGCTTCGAGTGCGGAAC
GAACCAGGCAGGTCCAAGGCCTCCATGGCCTGGGATTCTACTTCACTAAAAACGGACTCG
CAAACTGACTCAAACTGGCCATTGATCTCAGTCTCACTCACCTGAGAGACAAAAACAGGA
ATAGCAGTCCTTAATTTTTCCTCTTCCTTTCTCTTTCTCACTTTGATTCTTCCCCTTTGC
ACAGCAAATATGAAGGAGTGTTAGCATAAGGGAATGCCAGTGTCATTTTCGACCTTAAAC
TGAATAAATGTCAGATCAAATGAAAAAAATGCAGATGACAACAAAAAAAACAATCAGAAA
TATAGATATGCAGTTTGTGTTATAAAGCATTCAATTAACCACAACCCCCAAAACAAAGAT
AGACTGTATGCTGGACATTACTAGATGGGAAACAGGAAGAACACACAGCattc
>NODE_57_length_503_cov_10.821074
TGACCCGTATCAAACCAAGCCAGAGCTAGTGTGACCCCTATTACAGGCCATTTTTGTTGT
GGGGACAAAAATATTCAGTTTGTGGTGAACTTCACTTTTTTAACCCGATAACGGACAAAT
TCAATGTGATTTATGAGCCTTATCGTATTAGAATGTTAATATTATTCCCATCATATTTTG
CCCAACAGCTCTTGTGTGTTTTAAATGTATTTCAACATACTGTGCAGTTTCTGTTACTGA
TATTGCTTGCATGGAGAGTTTGCTTAGCTATCACAGGCTGGGAGAATGCTTCTTTTCCTC
GATTTTCTCTACTTTTCTCTTTGCCTCCTGAAGGACTGAAGAAAGTACGTAATCCGGATC
GAATGTACAGATCAGCAGTGTGTTATGCTGGCCATGGTCCACCTAAGAGTATCAGTGATG
ACACAGAGACGAACAGTAAGAGTCAGTTATTAATACTGCATTGCTGCTCCAAGAGGCCAC
TAGCTGGCCACTCTATTATTCATTCATCAATTCATTTATTTACTTCTTGATTTCATCCGT
CCCCATGCCCCCCTCCTTCTTTTATTCTCCTCCAACACAACACCTCCTCCGGCTGCTCTG
TTGATTGAAGTGTCTGCTTTACGGGATCACGCTGTCAATAGCTGAAG
>NODE_58_length_521_cov_16.333973
CAACATCTCTATATATCTAGCATGGCACCCGGCTACTGCGTCATTATATTAATTTGTGAG
AGGTGCAGTGAAAATTACACTGTATGAAAAATGGCTGGAAAATTTAAATGATACAAACTC
ATCTTATTAGCGGTGAAACATTAAAAAACAAACAGGCCCCTCTGTGTCCCGCTAATTTGT
CTTGGGATGAAAGGCGTTTGATGGATGGATCTTACCTTATTCATAAGCGAGGATAAAAGA
GATGTATTCCCTGGTACAGGGTGTCCGTTTGATTCATTACTGGAACAAGGAAAATGAACA
ATGTTTAGTCAAGATTTGCATGAGAACAGTAAATATTACTATTTATCACGCAAGGTGTGC
CTGTATAATGAAGAAGAAAAATGCTGTCTTCTTAAGAAATAAGATCTACTGTGAGTTGGG
GGGAAGATTGGAGTTGAAGGTTTATGTAAACATCCTGATCACACAAAAATGGAGAAATAT
ATTAGGGATTTTATAATTGGATGCACGTTCATATGAAATTATAAATATGTGCCATACATG
TAGAAATCATCTATCAATCAGAGGAGCTTTATTTCCTTGTTGGCTTATTTTGCAGATGTA
TTAATTAACACTGTGCATTTTGAATTAACCCTTTATTCACCATGCAGCTGTGTacctgtg
gtctt
>NODE_59_length_726_cov_14.925620
TATTCATTTATTTACAATTTACAATTTGGCACTCATATAACTCAAACCCATTAATGTGCT
TTGCAATGTTAATCAAATGCTAATGCAATTGCATATCCCCCTTTACTAGCCCTACCTCCT
AGCAAACAGCACCACACTGACTTAATTGTGAGGGTAAAAAACAGCACATACAGACTTCCT
CTCATATTTAATTTTATCTTTGAATAAAAGAGCTATAGGAAAGTATTAATCTGCTTAACA
TTTCTAAGTACATCCTCCAAAGGATTTTGCTTTTTTAATCTTACATATGCTCAGCAGAGT
TACTGGCAAAAACTGTACATTTTCCTCATTTCATCCTTTCAACATCAAATGGTGAGCAGC
AAAAATTGGATCAGACTTCAAAGACTGTGATGTGCTCCAAGTCACGGAGTGGCTCTTCTA
TTTCACATATTGAATCCGAGCAGGATATCAAAGTGCTACCAAAGAACCTCAGGTCTTTAC
TAAAAAAGGGGTCTAACATCTGTAGAAAGAGGAGCGCAAAGACAAATCACCTCAGGGAAG
AGCGAGCATTTATTCTCAGCCGTGAATTTCCAGCCTTTTGATTCTCTCGTTCCTGTACCA
CCCTGTCTTCTCCGCTGAGATGGAGGTTGGAGCAAGAGAACTCTTTTGTCTCAAGGACTC
AAAAAATTCCCAAAGAATAATCTGGGTTAAAGCTGCTTTGTAGAGGAGCAGCATTTTACA
TACACGGCTAAAGGAAAGCAGAAGAAATGCACATTGATATTCTGTTACTTACATTTCCTT
TATGTATGTAATCTGTCTGTGCCTCTTTACTCTTTGGAATGAACCTGTCAAAGAAAGACA
TATTTTTAAGTAAAATCAACAtgaagttta
>NODE_60_length_533_cov_7.476548
TCTTCTTCTGCCCTCTTTATCACCAGATAACTTATGTAAAGTAGCAGATGAAACCCATTC
CCATTCACGTCGGCCTGATTGTCAGAATAAGCTTGCATTCCTTTGAAAAGTGATTGACCG
CCTGAAAGGGTACAAATTAGGGGCCTGTTCGTCTTTTCTTCTCCGGTCGTGGGGTTTATT
TGCGGCAGATTCACCCAGGCCCAAAATTAAGTGAACTCAGGCAGGGATGAATGGGAGAGC
TCTGATTGAATAATTGATTTCTTTTGTGCGGCCTGTGTTTAAGAGGGATAACTAGACATC
CTTTGGAGTGTAATGATTGTAATTACTGCGATGACTGGTCATGTCAAATATGACACAGGA
AAGGACTGTTATTAACCTTTATTCTCCACATAGGAAAAAAAATAACCCAATATCCTCTTG
TCTCTCCATTCTGCATATGGGTTTCACCTCCGATAGAGGCATGGCTTGCTGTAGGTTGAA
TGCATGGATGAACTCATTCCCTGTCTTCTACTCCTGTCCCATGAAAGGTAGATGGGTAAT
TGACTGTGCAGTCAGAGTCACTGGTATGTCAATGACTCACACGGCTAGTGAGCCTTGGGG
TAACTCTCAAAGTCCAATGCATTATGGCTCCAGAATTTAAGTGTAAAAGATAGGAGTTAt
agccatgttcatgatat
>NODE_61_length_703_cov_13.257468
GTAGGCCTTCTTATGACATTTCACAAAGCTGGGCCTATGGATGTGGTGGGGAGTTATCAC
CTAGCTGTCAGCAGCTAGAAATATCTGAGAAGAACACTTAGGAATCTGCACTGGCTATGT
TGAATGTTGCATCTGTGGGTTTCAGAGCAATAAGTATAGTCAAGGCACCGTCTTTTGCGG
CCCCTACTCCTCTCTGAGGTTCTGTTGTCTCAGCTAAATGCAACCCGCCATGGTGTGATG
GTGAACCCATGTGGTGTGCTGTCCACCAGAGAAACCTGGGGCATCTTGGGATAGCAGGAG
AAAGATTGGTAGAAAACCCATTTCTGAAGTGGATTTGTGCCCTTGTAATCCTGATTAATT
TTGACCCGTTGTGCTCATTTTAAACAGAGCATTACAGTAAGCGTGAACACAGCAAGCTCC
GGGGCGAAACCAGGAGCTTAGCGGCTTTGGGAGGCTTAGCTGCAGATGGCATTTTAAGCC
GGACTTAATAAATTGTTTCCATTAAACTTACCGGCCCACACATACTGGATTAGACCAGTG
GAACAAAGGAAGAGGAGAGCGTGCAGACGAAGAAGAGGAAAAAAAAGCACACAGAACTGC
CATCATGCACATCTGAGTCTGTTAACATCTCTCTGAGGCCAAATGAAAGGTGAAGATGAG
GTTACTGTAGTGTTAAGGGAGAGAGAGAAGCTTTTGGACATGAATGCAAAATACACTCAC
TTTAGATCTCGTGCTCGTCAGGGATGTCGGACCAATTTGCTTAAATGACATAGAAGTAAA
CAAACAAAAAAGATGcgtaaaccatttagcttggcagtggatttagggcttatcctctga
ctgttta
>NODE_62_length_525_cov_8.868571
ATGTGTCAGATGATAACAGGGCGAAGGTCAATCCCTCTTGATACTCCTCCGCGTTTAGTT
AAGTGTGGGTAACAGCGTTGCTCCGACATCCAAATGAGATTGCGTTCGATTAAGATCAGG
TTCTCTTGGATTCACCGAACACATTGGCAAAAAAGCGACCCCACTTCGCTTGTTGGCTTG
AGTGTGGGTTTATGTTTAGTCTGTCCCCTCGCCCTAACCCCTCATTACAGCCGGTTTATC
ATGCCAGGAAGAGAGTGGCAAAAACAAATTAGTCCACAGGAGGGGAAAATAGCTGGGGAT
ATCGATTTCGCCTTTTCATGCCAGAGTGGAGCACAGAAAATATTGGGCTATAAAAGGGAA
ACAAGGATATAAAGCCATTACGGTGCGCACTTAATTGATCCCACTTCCCATAACAAATTA
ATTGAGCGGAAAATGGCAGATGGCTTTGATGAATGTCATAAAAAAGGCTTGTCAGCAAGC
CTGGTGTGCGCGACCCCCTTGCTCATTCACTGTATTGCACGGAGCTGCTTAGAAAGGAGG
CTTGTAGGAGTGCAGCATGTGTTTCTTTGAGTATTTACATCCCAGTGATCCGAATGTTAA
TCATGGCGACTTACTGACATCGTTGCTAATTGTCTACTGCTTCTTGGTGGATTTTTTTTT
TTCTTTCCt
>NODE_63_length_591_cov_8.661591
GTTAGCCTGTGGTAGAAGTAGAACAGTGCTTTGTCTGCAACTGAGATGACCCATGCAGAG
TGGCATGTGCCAATGTTTTTCTAGTCTAGGATATGATGACACACCCAAGGAGAACACTTG
GGAAGCTTGAGTATAAGCACAGTTAAGATACAGTTTTCCAGAAAAGTAAAGAAATAAAAA
TGAAGAAAAAAAAAATGCAGGAGCGAAGGCAAGTGTCAAAGCAAAATCTGACAGGAAAGA
TAAGAAGGAGGAGTGTGGACTGGCCTTCCAATGGCATTGTGTCTGCTACTCAACCATGCT
ACATAATGGATGGGATGGGAGAATGTGAGTGCTGCATTAGACAGGGTGGGCTGCAGGGCA
GGGCGGACACTGAGGACACTCCAGAGGCATCCCCGCTCATGCCAGACATGCTGTTAAGGC
TCCAAGGCTTTTCATAACCTTCAGTTGAAAAACAGAGAACGTTCTGAGTACACTGCAGCA
CTAAATCCATGACAAAATGTTTTGGTGTTCCTCACTGGTAATACTACACCTGTTGCTTTC
TTGTTTTTGTCTCCAAAGACACAGGTCAACACAGACTTGAGACAGATTATTATTCTCCAT
GCATTGAGTGCATCAGGAGTACAACAGCATGCACCGGGTGGTACTGGAATGGTTTGGAGT
ATAACACTGTAAAAGActcagaaaggtaggcacctcaggcagggaatgtattttcagcta
caggtagaatgtcac
>NODE_66_length_709_cov_7.153738
TTTACTATTCTGTGCATTATGCAGTACATCAGGTCCTTCTGTGTTGCACTGAAAACAACT
GTAAATACCCGCTTTTATCAAAGAAAACGACTTCCCAAGGTGGTATATCTGCAAAATGAT
CAGAAACAATCATATGTTGTGCTCTAAGCAAAAAGCCTATCATGAGAGCCGGCTCATGCA
GATCACATCTAAGTAACTTTAAGCACTGCCACCTCATGATATAGTTATTTCCTATTAAAC
ACACACAGTAGTCGCACAGTTCCGGCGATCAGCAGGAACACAGCTGGAGCAGAAGCACAT
GCTCTATCATTTTTTGCTCACAAATGATGTAAAAATGGCCCATTATGGCGAGGAACAAAG
AGGATGGGCCCCATGTTCGAGCCAACCCCTCACTGATGCCCTGGTGACTCGGCCAGCCAC
TCTCCCAAGGCCTACTCCTTGATTAAATGCATAATCCACTACTCCCCATCCCCAATGATT
TAGTGTGCCTTTAAATCAGCTTGCGCACACATAAAAACCTCAAATAAAAATCACCAAGAA
AAACCATTGCACTCTAACTGTTCTATTAAAATGATACCCAGCCCAGCCTTTCTTCTCTGC
AATAGCGTTTATTCCACATGAATGCGTATCTTCATTTTTTTTCATAGGTATGCATATAAA
ATATTTAAAGTTTAAAATGTCACCGTTGAAACATCAAATGCAGGAGTCTCTCATTAATCA
GCATGGATTGAGGTTCTCTTTTAAGGTTATAACCCTTTGAAAGAGCAAAAATTACATTTT
TGACCTTGAAGATGAGACAAACTCATAAACGTAAAATAATTTGCagtttaaaggggaaag
agatatcggttac
>NODE_67_length_511_cov_13.023483
ATAACCATTTCGCATTTGCAGGCATTTTTAAGAGGAACCTAATAAAATCATCATTTAATT
GGTCAGATAATTTGTCACGTAACAATGCTGTTACATGCACATATTCTCAGGTAGCCTCAT
AAATGCCCGCAAAGGTAACTGAATAAACTTCAGCACTAAACAGCATCATTTCCAAGTGGA
GAGACAGTTCCAAACAGAGTTCCACTTTCAGAAGCCACCCATTACTTGTAGAATGACTTC
TTTGTGTAGCTACCTGGGCTCCGGGTTTATTTTTACCCTCCCTATGTCCCTCCTCATTCT
TTAGCAGCTTCAGGAGATGGCGTTAGTTTGGCTTCATCTCTGACAAAAGATAAATGAGCT
CTGGGTCTGTGGTGATCCACTATGGCTGCCAGGGGGTTCCAAAATAGCAAACTATTTTTC
ATATGGAGCGAAGTGATATGGAGTGCGATGCAGCAGGCGCTAACATTTACCATATCATAG
TATGCGGGAATACATTTCATTCTTACTTTTTTCTTTCTTTTACTTTCAACTTTCTCTTCC
TTTCGAAAGGGTGAGGGCTGTGGCAATTAAAATTGATCAAGTATACGTGGAAAGCCAGTT
GGTTATTTACAGAGTTTGTGGTTTCAAAAAAGGAAActaatcagaacaaaaatat
>NODE_68_length_431_cov_8.510441
TCATAACGGCCAGCTACCATTTGTCAATTTGAATATCAAAAGGGGCTAGCATGGGGCCCC
TTGACTGTTAAAGGCACACTCCCATAGCTTCCATGAAGCAGGTGTGTGATGATCAATTAT
TAAGGATCCCACTCTGGTTACTCTTAGTGGGAGGTGGAATTAGGGATCTGGGGGTTTGTG
ATGGTGGGAGAACATCTTTCTGTGTTGGACCTGGATGGGGGAGAGACAGTGGAGAAGGGA
GAGGGAATACTATTTACATAAAATTAACAGTTCAAAAGAATGAGTTCACACACCAATCAA
ACTTGTTAATTGACTGTCAATGGTGTGTCCCTGAATATACAACACAACTACATTATTCAT
CTTAGGCCTTGACAGCGAAGACAGTCCAATTTGCATGGGCGTTCTAAACGTGATCAACAA
CCACAAAGCCACATGCATTTTTAATAGGCCAGAGATGGGATCCTTTAATATTCATAAGGG
TCAAACAATTGCATATGACATTAAACTTTCTATAACAAGGTAAGTATTTTTCAAATGCAA
GCCTTagcaggctaaatggcccacagagaaaaggg
>NODE_69_length_602_cov_14.564784
TAAAACGAAAAAAAAAGAAAAAAAAGGAAAAAAAAAAAACTTAAATTATGAACTCAATGC
TTTTGGGGGGAAAAAAAGCTGAGAGAATATTGTAACAAACTTCGTACAGAGTTCAGTCTA
TTAATTGTTTCATGTTAGATATTCTATGTGTTTACCTCAATTGAAAAAGAATGTTTTTGC
TAGTTTCAGATCTGCTGTGGCATTGATATTGTATGTCCATGAATTCCTTCCTTTTTCAGC
ACGTGTTCCTCACTAGATGATAAGATGCCGTCTCCCTTAAGCTTTGTCAAAAATACATTA
AATACTTGTATGAGGACTGTGACGTAATGTTTAAAAGGTGTTCAGTCACAAATGCTGTAA
TAAATATTTCATTTTTGATTTTTGTTAGATTTTTGTGTGATTAACTGTGTTGCCCACAAA
GTCTTACCTCACGTTCCCATCTGAAGGAAACACAACTAAGTGCTTCTTGATGATCATTAA
TCCGAAAACAAGTTTGGAGGTGAATTGTTGCACGTTAAATGGTGGTCGTAAAAAAACAAA
ATACAGTTCTCACTTTCTTCCAGCACTCTGTTTGAAATTGCTTGTTTTAACCAACATTAA
GTGTGGAGTGCCCTCTTTAAATGACAGTAACaaattatggttgaaattcatcttgccggg
gcaatttgtttagttatttaggcacacaaatataccgtctgaatgattaacaactgccaa
atgtaaattaagggagcaaattacac
>NODE_70_length_669_cov_8.748878
ACTGTCCTGCAGGGTGTATTCACCCCAACAGACTAATCTAATACTACATCCCTCCAGCTC
AGGAGATGGCTTGATGATTTTCTCATCAACAGTAACGTCTTGGTTTTGTTGTTTGAAAGG
ACAAACATTGGATAAAATGCTTCTCAATTTGTGCAACAATTTCTAAACAGCATACATATC
TGCATGCAAATGTTGATGAGGGAATTGGAAGTCCAATCTTCCTGTTAATGGCAGGTGTGT
TTGGAGTTGTAGCTGTAGGTGGGGCAAAGTAGATTTCCTGACCCCACCTGCGCTTCTCCT
AAACTCTATCCTGCCTCCTTGTGCCTGTCTTGTCTTTCTCCATTTCTCTCTGAGTGTGTC
CGACCTGGCAAGCTTCCTTCTCTCTTTGTTCCACAGTGACAGTCCTGATGGCAAATTGAT
TTCGACTGTGTGAGAACAGACATACAGACAGAAACAGACAGCTCCGGATAGCACAGGGGC
CTCTTCCTCCCCATCTATTCCCTCCTCTTAGCCTCCCTCCTGTCCACTTATCTCCACCTC
TTCTCCTCTGCCTCCACACACACCCCTTCTCCGAATGGAAGAGGCCAGTTTCATCCCTCC
TTTCTGTCCTCTCTTCCTCCCCGGGTCCCTCCTTTCCTCCTTCCGTCCATCCTGGGTGCT
GCTGCTGGTGGTGTCGGTGTGGACAGTAGCGGTTGGTGGGTGGAGGATTGCGTTGAGCGA
GAGAGCCAGAGCGGGGCCTACCTGCTCGGCATGCAGCGATATGGACTCTGAATACTCTAT
CTCTGATCATAGTCCaccatcacggactgatct
>NODE_71_length_667_cov_16.931034
CTTTTAATTTTTTGACATAGTACCTTAAGGTCCTTTCCAAAGGTCCTCTTCCTTCAGCTG
AGTCTGTGTGTGCAGTGTGTGACTGGAGTATAGGTGAATAGGACCCTCCGGCCCTGGGGC
CCAGGGCTGGATGTGGTTGGATGTCAGTTAAAGGATATCTATCTGATCCAAATAACCGAT
GAAATTGCTGTATCTGTCTATAAAGTCGAGGCAACACTAGAGAAGTGTTCTGCTCTAGTT
AGAAAAATTGTTTGAATCAAGTCGATGGCAGTCGGTTACATTGTGTATGGAATACTCTAC
CTGGCTTGTAACTGACTAGAACTGTGATGTACAGATGATGTATTATTAAAATCTGAAGCA
AGTAATGCAATGATATTAGGATACAGTTTTTGTATTTTTATTCTTGTATAAGGTTATTTG
ATGGCTATTGTTTAGCCTATAGTTCATTCTGTGTTATTTAAATTCTAATATATGAATCAT
ATTTGGATTGAAGTCATGTTCAGGGGCCATGTTGTGTATGTATTGAGATGTAAAGCCTTT
GAATGTGAATAATTATTGTAAACTATAATATTTTACAGCTTTTTTCTTACTATATCATAC
ATTTTCTATTTGCTCAGTGATTTAATCATATTCTGATAATTTAATGAATCTGTTCATTCT
CTCTCTGATTATTTGTGCGCTAGGTCAGTAGATGTTGAATGATGAATTTTCCACTTAATG
CTTGGTAGTCCAGTAATTAAAGCATGTAGGGATTTAGGCATACAAATAAAGCCATGTGTC
CTGTCTTCTGTTAACaaccatgacacagcag
>NODE_72_length_371_cov_3.331536
ATGACTAAAGCAGCCCTCCTCTCAGTTGTTTTCCTCTGAGTCCGAGCCTCCTACCCCCGA
TTCCGATACGACCAATTAATGCACCTCATCTGAAAAAACTTCCTCCCATTAACACTAGCC
CTGGTAATCTGACACTTATCACTTCCTATCGCACTCACTGGCCTCCCCCCTCAACTTTAA
CCTCGGAGCTGTGCCTGAAGAAAAGGGCCACTTTGATAGAGTGAATTATGAGGGTTAAAG
TCCCTCCAACTCCTTAGAAAGAAGGGACTCGAACCCTACCTGAAGAGATCAAAACTCTTA
GTGCTTCCACTACACCACTTCCTAGTAAAATCAGCTAATAAAGCTTTTGGGCCCATACCC
CAAACATGTTGGTTAAAATCCTTCTTTTACTAATGAACCCTTACATCTTAACCATTCTAC
TTTTTGGTCTAGGCCTAGGAACAATAACAACCTTTGCAAGCTCACACTGACTGCTTGCCT
GAATAGGACTCGAAATTAATACCCTCGCTAtcatt
>NODE_73_length_145_cov_14.841379
AGCAAATGGGGGGGTAGACACAAGTTTCATGTCTCTAGCACTAACCGTTTTCCCAAACCC
TCACCCCAGGCCGAAACCCTAACCCTAACCCTAATTCCGGACCTTACGGTTAGGGTTGGC
CCATACAACGGGACCCAAAAAAGTCTCACTACAGACCTATACCAATCAACTCAGAGCGCT
CTGAAACGCGCTCTCAAAGGCCTTCTACGGGAACTTATCTTGGCCTCAGCACTATGACCA
CTGGCTGCGTTATGCACGTCCCATTGTCAGTGAATGGGAGAACGTTTTG
>NODE_75_length_322_cov_6.950311
CAAAGGTAAGAATCGGTCTCTCTTTTATCTCTTCTTTTTTTTTTTTCTTTTTGAAAATGA
GATGACAAATCATTCTGTGAAAATGCACCACTAACGTTCTCTTTCTCTCTCTTCTATTTT
TTGTCTTCCAGATGGGAGTGGAAGTGTTCCTCCGTTCTAAAATAAGTCTGTGACTTACTT
CATCAAGTATGGCATATTGTCATATTTTGTGGAGCACCTTTTACTGAAAAGTAAAAAATA
ATTAAGTGTATAAATATACATAATGTATATACAACTTAAGGACTTTAACTCCTACATGTC
ACCTAAGAACAAAGATTGGCTTTATATTTTTGTTCAGTCATTTATCTGTATACTACTACA
AAACTGGTGCAACATTTACATGATGGTGCAACTACATGGACCCACAACTGACTGGGTTCT
GAGTCCATGTGGTGTCTCAGCTTCTCTGTTACATGAGCTTCAGATA
>NODE_76_length_334_cov_5.404191
GTTTTCCTGTAGATCAACTTTAACAGCTCATTTAATATTATATTGCTACTGAGTCCACAC
ATGTAGGCATGTTTTACTTTGAATGTGCACATGGCACCTTTACACATCAATGAGAATTTA
CCTCATTTTAAATCATTTAGAACCTCCTGGACTTAAATCGTCAAACCCCTTTCGCTTCTT
TCATGCCTTAATTAGGATGATAAATGCATATTTTCTAAATACTGAGAGGGTTACGTCCCC
TCCATCAGCCCTGAATCCAGCAGTGACCTGATGTGACCTGCTGCTTCGCCTCTCCTCCAG
CTTCTCCTGCAGCATCACTGTATAATTATTTAAATAGCTTAAAAATAATCCTGAACACCC
GCTAAAACCAGGGTCATGTAGCTTCATTTCGCTCCCTCCTCTCATCTGCAGCAAAGATAT
AAAGCTTTAATGCTTAAAATGTGTGGGCTCCTGTTGAAACGTTACAAAATGAAGTCAG
>NODE_77_length_696_cov_6.278736
CACATAAATGAGGGGAATTCTATTTGCTGCTGCACTTGCTGATGATCACAGACCAAATGC
CTCTGACAATAATATGGATGGCTGCTTTAAACTTACTTGTAAATGCTGGTAAAACATACA
GTAGACCAGAAAAAAAGAGCTTTTCTGTGTGTCTCTAATATTTAAAGAACGGCCAATAAA
GAAAGGGCCAAGTTGAAACCTTTTTGCATGTTGTTATGAAAAATAAAGAGACAAAACAGC
GCGGTGATCTAAAATATTATCTCTTCAATCATATCCTTTTCCCCAGATATCTTCATTTCC
CCCCCTCAACCTGCCCTCCCTTTCTCTGTCAGTTAGTCTGGCAAACAATCCCCTTGTTAG
CAAACTGTTAAGACAGCCGCTTGGTACACAAATTGCGCTCGACCAAGCGAATTTGTTTTG
CAAGGGTGACCTGTTTAATCATCTCATTTTCTTTGGCGGACATTTATTCATCTGGTTTCC
ACGGTTACAGAGAACATTAAGGGGCTACAGTAATAAGGCTGGAGAGTCAAACAGGTAATA
AAAAAATTAACGCCATTTTCCAGCAGCCGAGGACAGTGGGTGAAATGAATCAAGGGAGAG
GAGAGGGAAGCAGCGGGGGGAAGCGGGGCGGGGTGGGGTGGGCTCCAATATTGTCCAAAC
AATAAGCCTTAGCGGTTATTTTACTCTGTAGATCAGGTGGTGCTGTTATGGACATGACAC
TTTGGGCACAAAGCAGGAGAGATAAAGCTTTTAAAGTGGCCCTGCTCCTATTTTTTTATT
GTCATTCAGCGATTGCATATCAGAACAATTAAAAAGTTAgcttgagatatctattaactt
>NODE_78_length_785_cov_6.411465
AACATTAAACATGTCCAGAATAAGGCACTTTAAATGACAGCTAAGAAAAAAAATCTATGA
ATTTATCATTAAAAGTTAATTGAGAGGGGAGCTTAAAAAGGTCAAACAAGTCGCTCCATT
CGAGGAGGGCATAAGGGGGTTAGCTTTTAACTTAGCATTTTTATTGACTCTGGCAAAACA
AAATGAGCGGGCTCTGTAGGATTGTGCACTCTGCATTGGCCATTCAGGCCTTCAGAGCCC
CATTGTAGTACTTTGAAGAGAATGAAAGGAAACCCCACTGGTGGAAATGCAGTGGAACAG
CCCCACAACAGGCCACAACTGTTCCCTTATGCATGAAAGGCAGGGACATAAAAGACAAGA
TGGACTTCTGAGGTAGGGCCAAAAACAAAGGCAACAAAAGTGCTGATCACGAGGGGATGA
CACGACTCGTCTCGGCAGAAGGAGCAGGGAGAAAAGGGGCAGGGGACAATAGCACTCCCA
GCCAAATGACATGTTGGAGAATTGAAAAATCCACACAAGAAGTGTCTTCTCAATTCACTA
AACCCACAAGAGCTGGGTGACTGTCGGCTGGACCTTGGTCAAACTAAGAGGGGGTGGGCT
AAAACAGCCCACAGCTTTTCTCTCTCTAACTTTCTTTCCCAAATCTTTCCCCGTTTTGGC
AAACAACTTGGCAAGGGCAGAGACAGACTGGGGTGATGGCTTTAGTCTGCACACACCAAA
CCGAAACCAAACCAAACCTAATCAAAGCATGGTGGGTTCCGCTCCCGCAGCTTCCGTTTT
GATCTGTTGGCTGTCTGTGTGTCTGATCTGTTTCTGTTTGTGCCCTAAACACAATTATGC
TACTGCCTAACCTCCATGGAAACCGTCAGACGAACAAAAACATGTTTGCTCTCATTCAGA
AAGCATcctcttttttttagtgacagagt
>NODE_79_length_672_cov_19.642857
TAAACACTTAATAGATTACAGCAGATTTTTGGCAGGTAACCGTGGAGTCACCCGGAGCCA
CCCAGCCTTTAAATCTATTTTTGTGCAACAACATCACAAAGAGCTCTTAAAATACCAGTA
ATATGCAAACACATAAAGTGTAATGTTAGGAGAAAAAGTTTCAAAGGTGTGTAAAAATGT
AATGACACTAAATAATGACATTAAAGTACGGACAGCACCTCACAGTGTATGTTTAGACAA
AAATAGTTGCTAAAACCCATCCACTCTCGCTGGCTGTTGCTTGTGGGTCCCAAATAAAAC
CTATTAAACATAATTATTCCAGGCTGATGGTGGCGTATAGTGGTCACAGGCCAGTGAAAT
CTGTGAGTCATAGGATATGCTGTTACTTTTCCCTGGTAATGGGAAACATGACTCCTCTCT
CTCGTTTGCTGTTGTGATTGAAGGCACTGACCTGTCATACATTTATAATAGGGGAGCAGG
TGTGGCAGTGATGGACCTTAATTTCCTTTAATAAACCTTTTATGTGCCACACTCTTAATG
CCACGCCGGGCCCTCAGAGGTCCTGCTCATAATAGGTTCATTACTTTTGATTACTACAGC
CTATTGAGACAAACAACTCCCAAACACTATAGATTACATTCTGTAAAAATGAATGTACCT
CATTAGTTTGTAACACTTTTCCACAAAGACATGCTTCAACATTTTGTATAAATTTGTTGT
TCTGAAGGCAAAATGTTGCTCTTACATCGAGCAACCTGAGATTATAAcatgggcattaat
caaagttcaaatgatgttatcagtgcactgaaatat
>NODE_80_length_483_cov_4.867495
AACGACCCCGGAGTGGCACTCACTCCATTTGGACCAGAGCACATGGCACAGACAAATGCT
CTCAAACTTAGCCCATCCCAGCACATTCAGAGCCATCCCGAAGCCCAGACCGCGGCATCT
TTCACTTCTGCTCAGACCACAGTTGGTTTCCCCGTGGCTCACCCCCACTCAGGCTACTCA
AGCAGCAGGGACTTCATCCTCAGGAGAGAACTCTCAGCCTCTGCTATGCATGCACTTGGC
GACCAGCATAGTTCCGCCTCCTCCCCTCATCACCATGGCATGTTCATCTCCCCAACAGGT
GCTTATGGGCACACGGAAAGTGGGGCCCATTCACTTTTCACTGGACTTCACGACCAGGCG
TCCCCAGGTGCCCACCACCACCATGCCCTCAATGGGCAGATGCGCCTGGGTATACCGGGG
GACATCTACGGCAGGCCAGAGCACTTCGGGCACAGGCCAGAGCACTATGGACCGTCTTCT
CTCCACAGCTACAACTCCATGAACCTCAATGTGAACATCGCTTCTGCTCCTCACGGAGCC
GCGGGGGCGTTTTTAAGATACATGCGGCAGCCCATAAAGCAAGAGCTAATCTGCAAATGG
ATTGACCAGGAGCAGAGTCAgaagaag
>NODE_81_length_714_cov_11.733893
TTTCTTCCTTCATTTTCTAATTCTTGGCAACGTAAACAAATCACAATGTCTGGAGGAATG
TGATATAGTAATTTAAACTGGGCGCAAATGACTGATCAGATTTTTTTTAATTGTTTACAA
GGTCATGAATATGTTCAATAAATAGACTGTAGTATCACTTTTACTGTATAAACTTCATCT
TTTTTTACATGCAGTCCATAAAATTTTCATTTGACGGAATAATTTACCCTGTTATGTATA
TATACAAATAGATATTTTCTCTTTATTCTCTTTTTTAAACTCTTCAATAAAATCTATACA
TTTTATACACTATCTCCCTCTTTTAATGGTCAATGTGCATACACATGAAGTGTCTATCCT
TATAAACCGCCAGCCAATCTTCTTTTTGCTATCCATGGTAAGTGCTCGCACGTAGGACTG
GGTTGTCCTGCATTGGGAATTATAATGCCGCTTGTCTATTCCTCTGCAGCCCTCCTTTGT
GTACCCCATGGGGTTGCATTTGGTCTCATAAAAGTATTGCTTCAGTTGGCCATTGGGGAC
AGGGACCTTTTCCATGACGGTAACTGTCTGCCCAGACATGTCTATTGCCGTCTTTTTATC
CACAGCTGTCACCCACTGGCTAATACTGTCACACACACTGAGCTCTCCGCGCCGCGAGGG
ATCGGAGTGTCGCCGCACCCTCATGGACATATTAGCAGCATCCAGATAGTTTTTGTATTC
CTCCAGAAGAAAGAGCAACGGCGGCTCCAAAGGCACTTGGTTGCTGATCATCACCCGCGA
GTCGTACAGGTCGACATCCTTGCTctctgaggcgaccacagaagacgggcccccacctcc
ctggctcttatcagcccc
>NODE_82_length_346_cov_14.372832
GAGGAGGGTGGGGGGACGGGGAGAGAAAAATGTATTGTTCTTTTTTTTTTTGGTTTTGTT
TTTTTGTTAACTTGTACACTGTGCAAGGTTGAATTATCCTGTACAGACTGTAAAATGTAA
TATTATTTTGTACAACTTAATTGAAAGAAAAACAAATCTACTTGTAGATCTTTGTGCCTT
GATTATGGCTGTACCTGTAAATGAGCTCAGATGTAAGTATGTTTTCGACTGCGCTGTACA
GCTTGATGTCAAACTCTATCGGCAGCGAAAGACTGCGGGTAGGGGACTTTCTCTGTAGAG
TTTAGTTTTTTCTGGTTTATAAAAAAAAAGGAAATGCTGTTTAGTAAAAAATAAAAAATA
GGGAAAAAATCCTAAAAACCTGTATACATTATGCAAATTAACCACTTACCTGCAGTGAAG
ACCAGATGTTGCAGCGCCATGCCTTTTTTTTTGGTTTTGTTTTGTtttatttctcctcct
tttattatta
>NODE_83_length_145_cov_3.013793
TTGAAGACACTGTGAAGTCAAAACATGTTTGTAAACATTGTCATTGAAACTCTGCAGGAG
TGCTGTTTTTATGCTCTCAAACAGCGTTTCATGCGCTGAAAATGCCACTTTGGCCAAACG
GTGTCTCCTCTCAGTATCTTGACAGAGTGTCACTTGAAACAGCTTTTGCCTTCATATTTA
TCATATTTGAAGACACTGTGAAGTCAAAACATGTTTGTAAACATTTTCTGTGACAATCTG
CAGGAGTGCTGTTTTTATGCTCTCAAACAGCGTTTCATGCGCTGAAAAT
>NODE_84_length_495_cov_6.159596
TTTATGATCCTTACAACTTTAATAGTGACAATATGCATACCCTGGCGAGGCAGTCTGTTT
TGTACTCGCGTAATCAGAGTGGGGAAATTGCTATTTCATAGCCGCGCAGTCTTTGTTCGC
TGCGACAAAAGAAAGGCGACTGTATATCTGGATCAAGTTTTTAGGACTTTTATTGTACAA
CAACCTTTGCATAACAACTATTTTTCTCAAGCGTTGCCCGAGGCACTGCGCATGCGTGCT
GGCTGCTCGCTGTCACTAAGACATTTTTCTTCACGTTGGAAACTGTCACTGGTGACGTCA
ATCACAGAGCTCTGACCAATTAGAGCGCAGGGTGATTGTTTAGCTCCACGGGCTGCAGCG
CCTACCATGAATCTCTATTCAGTATCAAAGCGTCCTGCTGCTGCCTCTCAACCGAATGGG
ATTCCATGTAGTCTGCAGATAGACTTAACTTTATAAAGTTTTTTTTTTTTCTTTATTTTT
CATTGCGATTAAAATATATTTGTCATCATCATTATTATTTTGCCTGCTGTCAAGTTATTC
TAAAATTAGGAAGTAATGAGCGTGGATGCATTGGGAAGCCCCGTGATGGACCCTACGTTT
TCCAAACGGAACACGGCGCTGAGATTAGTTGACTTGGCa
>NODE_85_length_429_cov_13.755245
ATTACTTCACAGTGGAATTAGTATGTATATTTAATGCAGCTTCTTTTCTTTTTTTTTTCT
TTTCTCCTCTCCGTCTTTTCTTCTTTTTAAATCTTGATGAGTGATGCAGGGAGGAACGGA
GATGGGGTGGGGTTGCTCTACTTGCATGTCTGGCGGATATGCCAGGGCCATGCTAATAAA
TGACAGCTGATTTATGCGTCTGTATTCTTTTATTTATAAAAAAATAGCAAGCGGGCTGAT
TTCTGATATTAATAATACAAGTGGATCCACTTTGATTAGGCTTCTGTGGAGAGCTGTGCA
TATTCAGCATTACAATTAAAGCCTCTGATGTGAAATAGGAATGACACGCTAATGAAGCGA
GCTAGCGAGCCTGAACCGCGACTGTCCAACAGCATTACGGCCCATCTTGGATGAAGAGTA
ATTATACGAGGAACACTGAAATGTCATTAAAAATCTTCAGTAAGTGATTTAACCCACCAT
TCCTCACTAATGCTAGATATTCCCCCCCCACAACCCCCACATGATCAACTCCCAAGGTTT
TCCTCTTTTTTTTTAAACAAAAAAATTTctttg
>NODE_86_length_592_cov_10.081081
CTGTCTTGATGTAACACTGAACTTTTTTTGTACTTGAAAGACTGTAGATGTATTTTGTGT
TTCATAGCAACTCATCCCAAGTCAAATAACGTGGTTCCTTTTGGATTGCACTCAATGAGC
CTGCATTGTCTCTGCGTTTGCAAACAGCATGCCGGTTATCTTAAGAGATTTTGCTTCTGT
GAGCAGCAATTTGGGATGTTTTGCTGACAGAAGCTGCTGAACTTGCCTTCAAGTGGCCAT
AGGAGCTGCATCACACTCAACCTCTGCACCATAGTAGTCTGCAGGGACACGGATCAGCAC
TAAGACAGGTTCATGTCTGTTTCTTCTCGACCTGCCATGACATAGCCTGGCTGCACCCGC
CACCCCACCACCTCCTTCGCTAGTCCACCCCACCTTAGAAGATAAATACCTGGAGGTGAA
AGCTTGCCGCACATTCCTTTTCCCAAACATATTCTCTTGATGTCAAAGTCGGCTCCAAGG
CCTCAGGGCCCACAAGTAAAGTGGTAATTCTAAGGCACCCTGCTTGGGCTTGCTGAAATA
TGCATTAAACCTGCGCTGGATACACTTAGATGAGAGGGGGAAAGTCTGTCCTGAGACAAA
AATGGAATATCATATATATTAACTTGCAAAAGTTTTCACTGAAGTGTTCATCTGACACCA
TGATTCTTCCCCTCTGTTTGTCCATCAGTTGTACTGAAcagattctctatagagcggctg
gtctgaggaaataaat
>NODE_88_length_587_cov_16.408859
ATTATGATTACTTAAGAGAAATCCAAGTTTCAATATGTGGCAAGCATAAATTAATTAATT
AAAAAAATACCAGGGAAAAGTCAAAGGAAAGAGAGGGGCTCTTTGTTAATAGTGTTTTTC
TCTTACATGAGACAAACCGAGGCGCATGTTGGAGATGTTTTTGTCTGTTCTACCGAGATT
GCAAATATCTTTTTTGCACAGAACTCACTCTGCTTTTTTGCACAGTTTCAAGTCGCTTAT
TAGAACTTAACCCCTGATTACACGCACCAAGGCGATTTAAATCTGATTATCAAATTAGGA
GACTTTGAGACAAATCCTCTTAGATCTGATACTGTTGACTGGAGAGGGAAAATGGATCTC
CACACCCGTCACGTAGGTAACGATGCTGTCCTGAAAGGGAGTTTTAAACCGTATTTGACA
ACAAATGCAGCTGCCCCGCTATTTCAGAAGATATTAAAGGAAAATGAATGCAAATCTGTG
TGCAGGAGCCATCTGGACGTGGAGAGAGGGAGTCAGCTGCTCCACACACTGAGGCGCGGA
GCCTGAATCCGTCTCAGCTCATTCTGTGGGATCATCTGCGTGGTGGGCTTTACACCGTGG
AAAATGCGCTCTTCATCATTAGGTGAAATGTTACCATCAAAATAAAAAAGAAAACGCTGA
TCCCCGTTTGTTTTAGTGCTTGCATGCATGAAAACTTTGCACGGGAGTGGAATTAGAAGG
AGCTTAGTCAc
>NODE_89_length_614_cov_15.962541
CTTGTTAACGCTAGTTATCTTAACAGTCACAAAATTACCGTTGTAATGCATTTAGTTTGA
GGAAAAATGGAGAGGGTTGGCGCACTTTATGAAAGCTGGCACAGCTTGCCTTCATTTGAA
ATCACAGGATAAATTCAGAGGAGGCGGATGCCACAATGATCTAAGCTCAGGCACTAATGG
TTATTTAATATGGCCATCAGCGGTCCCAAGTCCCCAGCATACGGCACTCGCACAATAGCC
TCCAAACCCTCTTTAACACTTATTTGAGATGACAGGAAAAATGAAACCGTTTGTGCTTTC
AATGGAAAAGCAATCATTGGTACATTATACTCCGCTTGCCCTATCATGCTAATGCCGGGT
AAAAATGTCACCAAATGTATTTAAAGGCCTGATGGAGTGTTGCCGTTTGATTCCTGCTGC
CTGCCTGATTAATAAAAACCTTCAATTTGTATGTAAATGCAACCTGGGGCTCATATCATC
TGCACACCTGCACCTGGAGAAAAATAATAAACTCAAGTTTAATGTGGCAATTATGAGAGT
TTATGGGGATTGTGGGGAAGAGGGCGGCAGAGGAGAGGCTGGCTTGATGAGAGGGCTCTC
AGAGGGGAGTGGGCCGACCCAGACCAGCCCGCTACAGGAATGACCTGATGCACGAATATA
ACCTCAGCTTGCAGAGCTTACCACAACAAGCATGTTTGCACAACACAGTATGGTAGTAGG
GATTAAGGCAGTCCACGGGTGTTTTGTTAAAAAcaatt
>NODE_90_length_457_cov_16.170679
ACTCAAGTACAGCAACAGGTAGAGTGTCTGACCGCAAACTCTTCCGTGGCTCCTCTGAAA
ATAATCTCTCCCCCTTTTTTCTCTCTCCGTTTATCTCAATTGAGTTTCCAGCCTTTTTGT
TCGCTCTTCTTATCACTTGGAAAAGGTGAACCCTCGTGTTATTTTTATTTTAATCTTTGC
TTTAATTGTAGTTTTTACCCTTGTGGTCCCTGATGGCTTCGCACAGTGATACTCTGGTGG
TGTTCTTTGGGGCAACAGCTGGTGCAAATGGGGGTAAACTGGGTTCGGATGAGAGGGAAA
TAATTCTCTTGGTGTGGCAAATTGTGGATCTACATGAGAAAAAGGTACGGACCTTTCTGA
CCCCTTCCTTCGTTGTACGGTTTCTTGTGTAGCCAGAGTGTTTGTGGCGTAGTGTCTACC
TGTAGAAGAAGAGTGTTTGACATTTAAATCAACATGGTGTGCTCTCTGCAGCCGTGCTTC
ATGCTAGCTAACGCTACATCAGCTCTCCGGCGTTAGCTCACCTTTTAACAGGTGTGCGAC
TGAAACGTAACGAGCAGCGGAAAGCTTTAGCTTCACCTGAAGGAGAAAAACACAcctttt
t
>NODE_91_length_541_cov_5.593346
AAGAAAAAAAAGCCCCTGCATGCTCAAGTTTTACTAAATTAAAATTTGCATCTCTTTCTT
ACTGTACAGCATAATACTTTCTTTCTCTGTTCATGAAATAATAAATTCAAATGACATACG
AATTCAATACTTTAAGATGTATAGCTAAGCTAGCCCTGTAACCTTAGCTTGTATTTCATG
TCCTCAATTACACACACATCTCTACAGCATTTACCATGAACTTAACATCAGATGCATTAC
TACATCCACACAGTCTGTCTCTAATTGTTTCTTTGAAATTTTCTTATCAGACATAACAGT
CTGCATAACTTACACACAGCTTCACAGAACCAATACACCGCGGTGTGATATTAGCTAGCA
GGCTAAGCTAATATTTTGCCGACTATGAATCTCACCTTAGCGTTGCTCAGAAAAAAACTA
TAACAAGGATGTCCTGCTCTGGTCAAATTCTGCTGTTCAAGTTGCTAGTACTGCATTTCT
TGCCAAGCTTTTGAAAAGGCTACAAGGCATAAAAGTCCTCTGAGAGGATGGTGGCTCTGC
TAAGGTCTCTGGCATTCATCCAAAATAAACGGACATATGGCGGTGAGGACGCGCTCTGCT
GGTGAGAGCTGATGAGGACCGGGAGAGTTGCCAGATTAACCCTATAAGTGCTGAACAGGG
GAAAATTGAAAGAATTAACCCAATa
>NODE_92_length_529_cov_9.432892
CTGAGTTCGAATCAGTATGGAAAAAAAAAATAGAAGGGGGGGGGTATGAACAGTGAAGTC
AAGCCTTAAATCTGGCTGCATACCATGTGACTTGACATGGAGCAACCAAATGAAAGAGAA
AGTGAGAGAGAAAAAAGAGAGAGAGGAGGGAGAGAGAGCAGTACCCCCATAAAACCATCA
CTGCTTTCAGTTCAAATAGGTCCTATCATCTCCATGACAACAGTCGTAATGGTAACATGG
AAATATATTAATGTAAAACCATGGCAACGTTCTCCAATTGAATTAAGCAGCACCTGTGCA
CATTACAGAAGAAGATAAAAGACAAAAGGAGCCAGCTCCTGCTTGCCAAGCAGCTGTGGC
TTTCAGACCTTAAAAACCCATCTACATTTCCTGAACACATTTGTTTTCCAATGTTTCTCT
GTGGCAAATTACCATAGCGTTGAGCAGTTTTTGAGGGGTTTTCTGTCCTATTTGTGCAAA
CAGATGAGAAACTGGATAATTATGTTCTTTTCTCTTTTTTTTTCTCCTCCCTCCCGTCGA
CTGTAAGCCTAGCAGTGACGGATTAAGAGTATGTGTGTTTTACCATTAAATCGCATAATG
GCGGGACAATCATTCtgataggtaaaagggcacggtgtttgtgcacaaagagacacgcca
gacatgtcgttat
>NODE_93_length_557_cov_7.617594
AATAATACCCAAAAAAATGGATGCTGACCTCAGTTGTCCTCATTTTGGCCACCGCCATTG
GTAGCTGTTTCTCCGGCCTCTGCTGGCATTAAAGCGCTCATGATAAGAGTTTTATTGTAG
CAACTGTGTCCCAATTTGACCAGAAACAAGAGAGAAGAAAGAGAGCAGGAGGCAGATAAA
AAGAGAGAGCTTGAGAGGAGTGGAGAAAGAGAGAAAGAGAGAGAGAGAGAGAGGGAGAGA
AGCTTTTAAAAGGATTTTGTCGGTTATTGACTGGTTGCACTCTTCAGCTAATAGCCATTT
AAAGATTATGGGCCTGCTGGTGGAAATCAAGGCCTCCATTGTTTGCCTTATTGCATTCTG
GCAGATGGGGGCTGACACAACAACACGCAGCATCCCTCCGGGCACGCTCGCCGAGCGCCG
ACCCTCCATCAGCAGATCTCCTATTGAACTGGCCCTAATAACTGGCCATGAATTATTAAT
CCATGAACCATATTGAAGACAGAGAGCGAAGAGGAAAAAACAAGGGAAGATTGCGGGCCG
GTTGCAGTGAGTGTGATTGGCGTACAGGTGCCAGTCGAAGGAAAAAAGGCCCGTTCAAAA
GAGTCCCAGGACGGCCATTTCTCGGAACGGGGAGGACATTCCGATAACTGGCACGGGAAG
ATAAAATATATATTCATTAAATGTCAgattgctgatgaaat
>NODE_94_length_567_cov_11.116402
TTAAAATCCCCAAAATACACAATTTAGAATGACAAAACACATGAAAGCACGCATCCGAGA
AGCTGAAACCGAAGAATATTTACCATTTTTCATTTTGGATAAAAAACAATTATCAAAATT
CATCGATTAATTATTTGTTTCAGCGCTTGGCTCATGTTCAGTAAAAATCTCTAGAAAAGA
ATATTTTACACCATGTCAAGAGTTTATTTGACAGTATTTCAGAATATCTTTCAGTAAACA
AGTTTTTTGTTTTTTAGCAAAATGTAATATATCAGTACTGTCGCATTTCATAAAAATAGT
TGTTCACGTCTTTGAAACTACAGTATCAATGATACAGTAAACCATATTTGTAGGAATACA
GCTGTACAAGGTGAATAGTACACAATTAACACTACACAGTTATACTTGATCTCAATGGGG
GATTCATGAACGTGCCATCCTTCACAGGTTCCAATAAGCAGTTTTTTTGTTCCTGTATAC
AAAATCGGTCACAGCAGGCAGGGGGACGGCCTGGATGGAGACAGAGGGCTGGGTGACAAA
TTCTTTCACCTTTTTCTGAACTTTGAACATTTGCACATACAGTAAACACATTTCTACAGC
CTAATGGCATGTTGTCATGCTCCTCGctaacacgttaaccagtttatcacgtgaaccaca
gttcagtcagctcagaaaaatccagagcacgttttcctgcagctcagccag
>NODE_95_length_534_cov_5.265918
CAGCCGTAGCCTTTAGGCGAGGGGTAGGTTTTGTAAGGCTTTGCCTTGTCACTTCCCACC
AAGGAAAACACAAAGCAATGACACAAAGCAATTTCTTGGCCATCGCTTGTCATAAAGCTA
ATTGATAAAGGAGGGTACGGTTGGAGTCTGTGGATGGCAGACTAGTACATGTGGCAGAGG
GCATACATCTTGATTGGCAGTGGCCATGTGGGAGAAAGAATATGTATGTGTGTTGTGTGT
GAGCACATTTCCATGTGTGTATGTGTATGCGTCTGGGTCTGTGTGCGGGATAATCCTGGA
GAATCTCTCTCTTTGAAGGGGAACAGATGTAGATTTACATATGTGGAGGGTCCCCAGTCT
GTGATGAGATTAGCTGGTTGGGATCTTTCTTCACAGCGACTGGAAGGTGCATATTTAATA
AATGCCTGGAGCTAGGCTGGGGCGTGCAGGGCTTGGCCCTCAGAGAGCCACAGGACAAAG
GCAAACGAGGCCCATGGCAGGCTGGCCCATATGGGAACAGGGTTGCTTACAGATTGCAGT
GGCCTTTCATTGGGTGTGAGACAAGGCTTTAAGGGTTTATATACAGAGAGAGGGGAGCAC
TTGGTGGGCCACTTCTGCACCCTCTCCACAACGAGAGGTAataaagggattttgagcttg
tagtgcctcatctgtgtg
>NODE_96_length_325_cov_1.427692
TTCACCTCACTGCCCGTCTCTTCCATTGCTCTTTTTACACTGATTCCACTCTGCTTTGCT
TTGTCTAACACTGACTTGGTGTCAGACGTCTGTTGGGACTGTTTGGAAGTACTTGGCTGT
TCCTGCTGTTCACCGTTGCTCTGCTCATTTGCACCGTTTGCTTTTGCTGTCGTTTGCTTT
TGAAGACATATGTTGAATGCTCTCTGATCCAGATTGTCGACCTTTTGTGTGCACGGACTG
TGTTCCTTTTTATTCCCATGTTCAGACAGTGATAGATCTGATTTTATCGCATCCAGCACT
GAGCGAGGTTGATCACAGTCAATGGTGTACTCCACGTTGTGATTTGGAAATTTCACTTTG
AACTGATGTGAGTGTGGACCCTGCTGGGAATCAGAGTGAGACAATTAAAGTTACTTGACC
ACCTTTATACAAAACAACAACAAAAAATGAAGTTGTGTACAAGAGTTTa
>NODE_97_length_627_cov_12.377991
GATGGAAATATACTGCTGACAAAGGCTGAATGCATGAAAGACTATTTTATCATGAGCTCA
ACACCACAAAAGGAAACCTAAAGACATGCGTGAGGCAAGGCAACATTAAGTTCAATCTTC
TACTTAAGTTTGGCAGCTATAAAGCTAAATAAATAGAATGAAGTAAGCAAGTAAGTCCAC
ACAAATATGTAACCCTATTTTAATTCCTTACATTCCTTCCTAATATGCAAATCCCTCTTC
TACACACACACACACCCACAAACACACACTTAAGACATTAAGTCCTCAACCTGGACCAGG
CTTGTGAGGCATATTGGCATGTACACGAGATTGATGAAAATTACTTCCAGAGCATTTATT
TCTTCTAATACCACTGAAAGAAGAGTGTGCACTCAGGAGATATTTGATCTGAATTAGGGA
AACTGATGAAGCAATTGATTAATTGGAATTTAAGCCATCAGTCACTGGAGCCATCAGCAG
CATCATTTACATTCCAAACAATCAGCTGATGGCCCAATAGGACACTGAGTATTAATACGC
AAGAGTCAATGTGATACTGCCACGTCGCCACCAACCCTTATTGACAAGCACAATGACACT
TTTAATCCCCGCTTGATCAAATTGCATATATTTTGGGATTTCCACACCGATTCAATATAT
CTTATGAATTTTTAATCCTGTAGGAAGCACAGGGGTTTAAGCTACACAGATTTATCTGTT
TCcttctatgtggccaaacaggctgaagacagaaagaccaaagctgttttt
>NODE_98_length_616_cov_22.256493
AGGACTTGGTGGAGGATGGGTGGGGGAGGGAGGAGAGCAAAGCAGGACTGTGAGATGTAA
AGAAGTAAAAGGAATGAGGTGATAAGTTTGGAACACAATGAGGAAGAGGGAAAGTAAGAC
AAAGAGAGGTAGTGCGTGGCAAAAGCGGTTACACATTGTGCAGCAGACAGACAGACAGGC
TGGACAGAGGTAATGAATGCAGTTATTAAATTGTTTCAGCAGCAAAGAGGTCTATTCTTA
TGCCATTATAAAGGGAACAATTTATCCCCACTGATCGGCCCTGTCTCCTTTCTCCTCGCT
CACTTTGATCTGCCAGCATATTGCCTTGATGTGTCCTATTCAATAGCGAATCTGGGGCAA
TTTTAATGCTTTTGTACCTCGCCACCGCTCCACTTCTCCCTCCCTGTTTAAAAATAGCTG
TTAATTATAAGTGCAGTTTAAATGTCTCTAGTGACCCAGAAATGCAGGTTGGAGTGAGAA
GAAGGGATTGAGCATCTCCAAGTTTAAAAAGAGCGAGACACTATTTCTCTCCCTCTTTAT
CATGCTTTCTTCAATCTCTCTTTTCTCCTCACACCCCCTTACCACTTCTTTGTCTTCTCC
AATCACCTCCCCTCCGATTCTACTTCTCCATTCCTTTAGTGTTCCTCCACATTTCTTTTT
CGCTATCTCTCGCTCTCTCCGTCTCCTCTGTGGTGTTTCTTCTGCTCGGTGGGAGTGAGC
AGGGCCAGAGGATAGGGGATTCAGTTCTTTCtctccaaca
>NODE_102_length_145_cov_6.882759
TCCCGTTGTATGGGCCAACCCTAACCGTAAGGTCCGGAATTAGGGTTAGGGTTAGGGTTT
CGGCCTGGGGTGAGGGTTTGGGAAAACGGTTAGTGCTAGAGACATGAAACTTGTGTCTAC
CCCCCCATTTGCTGCCGCCGCGATGGCACTGAGCCCACTCCCGAGTCTCTACGACGTCAG
GAAGTGGGAGTAACCTGTGATTTTTTGCTGTATCTCGGGACGGGAAGGTCGTAGAGACTC
GGGACTGAGACCGGCGTCTTCGGCATAGCCAAATTAGGTGGGGCAGGTG
>NODE_103_length_345_cov_2.582609
CCCCTCCATGACCTATCATCTAATTGGTTGTAATAAGTTAAAGAGGGGAGCAGGTGTGGC
TGAAGGGTTAGAAAGTGGGCCACTTGGATTCTGGCTGTGCTTCAGCTACACTAAAAAGAG
ATTCAGAGAAAGCGGATGGTGGGAAAGACAGAGGAGTTAGAGTGAAAGAAAGAGAAAAGA
TCAAACTTTAATGACGTGGAGCAGACAAGGACACATAATCAATCCAGTGTAGTACTAATA
TCTTAAAAGCAAATGTTGATGTCTGCAGTCGTTGACTTCTGTTCAAGTACCTGGTCTAGG
TTTGTGGACAGAAAATGTAAACCTAATAAGTGCACTTCATCCTGCCTTGTGTTTTTGTTA
GCCTGTAGGAGGATGTGTGTCAGAGGGGAAAAATAACACTACACTGGGCATGAATGAGAC
ATTTATGACCCAAAAGTCAGGCaaacagaaggccagctttagtcattcaaaacacgcttc
ctgtgcaat
>NODE_104_length_303_cov_6.990099
GCTTCAACTTTCACACTCTAGATTAAAAAAAAAAAGCCAGTGCTTGATTTCCAATGCTCC
GCCCCCCAGCGGCATGCATGGAGGGGTGTGTGCATGTACGTGAGCATGTGTGATTGCTTT
GTGAGACTGTGTTCTGTATTTGTGGGTATGATCACCAGAGTGTGCTAGAGACTGTGTCCT
CCTACTTGTCTTAACTGATCCTCGTCTTATGGTGTGAGCTTTCAGCCTAAGCAGCTCTAG
CCAGGTGCTGCATCTGTCTGCAAAGGAACCGTAATCAACGGAGGCAGCTGGAGAGAATAC
ACACACACAGACAGACACACGCACGCGCGCACACACACACACACAGCCCACACCCGAAAC
AAACACAAACGCAACGACAACAACAACAGGAAAAGAAAAGAAAAAAAAATAAAACAAAAC
AAAACAGGATACGTAAAACAAAACGAA
>NODE_105_length_409_cov_9.814181
TGAACTTTGTAATTTAAAAAATGTTTGACTTGAATATTGTAAACCCAAAGTGAGACTCCT
CCCATGAGTTGCTGGAGAAATGGCTAAAGGACAACACAGACACATGTGCAGCATTTATAA
ATCTTATTATTCAACAATATTCACATTACAACATCAACACTGCTCTGCTAGTGACAGGTT
CTAATAATCCCAATATATTGTATAGTTACTTTGTAATACATTATCGAGAGGCACTTCCAG
TAAGTCTGGCAATAGAGGAGCTACAGTATTGTGTCTAAATTACAAAACAGTAAAAATAAA
TATTTTTCTAAAAGTTTTTTTGTCATAATATACTTTTGAATCTGTACAGTATATATTTTT
TTATACAAAGTCAAACAATATCTAGAAATAAAATGTCATATTCCACTTAAACAAATACTG
GTGAATTACACAATTTCCCCATCCTGTAGGTATTGCTACATGTGTTAAGTGCAAGATACT
GGAGAGAAGAAAAGAATTGAGTCTGTGAAGCGCCTGCTATAGTAGATTTTTTTTTTTAAA
AACAAAAAAAcat
>NODE_106_length_480_cov_5.127083
GTCACTGATGAAGGAAGGCAATGCATCAGTCTGTCATTAATGCAATCAAACACCATGATT
TCTCTGAACTATCTCAGTCGAGCAAGAAGAAACATTTGGAATTTACAACACCACCATGCC
AGTTGTACATCTCACTGCACTATTTTCCCTCTATTCTAACATTTTTTGGTCTTCCTTGGG
CGGTGAGGCCTGTAATCTAAAGCCACTAGCAAAGAGAAGTGATAACTGAGGATTAGCCCA
GTGTACCATTACAGCTCCAGTGGTCCTCCTCTGGCAGTCGTCTGTGTCGGCTGGAAACAT
GGGCCTGTTTCCATGAGAGCTGTCGGCTGCTTGTTTTACCTCTGCTTAAAAGGCTCCCTA
CCCCACCACCACTGCAAGTCTAACAGTACCACCATGCATGGGTTCTGTTGGTACCAATAC
CAGGACTCCTTGATCGAGAGACAAGTAGAATTGGTAATGTAAAGTTTTGTGCCAGTGAAG
AAGAAGAGAGGATGACGACTGAGGTCTCTTGGGTGTCTTACTCTTCCTCTGAGCTGCCCG
CCTGCCTGCCTGCTCTAATTTTAGCTGTGGAGCTGTGAGCAGCATAGTGAtgacggccat
ctttactctccactaaaaggcatc
>NODE_107_length_539_cov_5.430427
ATCAGCGACTCCCCTCCCTAAACAATCAAATGTTTTCCTGATGAACTTCACTTCTGTATT
CATTAACCAATAACCATGTCTTAGAAATCTATCACACAGCATAAGTTTGCTCTGCCATAA
GTCGTCAAGGCAGTGAAAGCAAATGAACTGTCACTTCTCAGCATATGTGTGTCTTCACTA
GACAACAGTAAGAATTTTTCTAATGTCAAGAGCAGAGCTTCTTTTTTCTTTCTGCGTCTC
TTCACCCACCTTCCCTCCACCACTCTCCTCCATCTATGCATTCGTGTTGTATTATGAAAA
AAGCAAACACGATTATTTTTGATTTCCCGTTTGCCTGAGCAGTACATTTGGCCCACCCCT
CTCTCCCCCGACCCTCTTGATTGAGGGCTAATGAAAAAGCTGTCCTGAGCGTCGCTCCCT
CCCTGTATCCATTAAGAATAATTAGACGGGAACAATTTTGATGCCTGTAACCTCGGCGAG
TGTGGCTAATGGTGTTATAAATTGCTCCTTGTCCTGGGCCCTGCAAGCATTGGCGCGCCG
CGGTGGGGGCGAGACGCTTAATTCAAAAGCACTCTGTCAACAGCACTGATttgtgtggtt
aatgagagcgtttaaaacaacaggcgcagctcatgcatcctaatgctgatggcaggagca
ggttcgataaagaggcttgtcca
>NODE_108_length_566_cov_9.450530
CGTCGTTGCATGTAAATGTTAACTGTGAGCTGTTGTCTGGGATGCTTCTCTTACACCTTC
CTTTTTGGTTAAAATGGATGAGATGGATTCTGTGGGAAAGGCAGGGAGACAAAAGCGTGA
AAGATGTGTGTATCCATTCACAGCTCCAGAGGACCTTCATTACAGAGCAAGCAGGTCCTG
TCAACGTCTTTTCATTACATGGTCCCATATATCCACCCCTGGTGTCCAAACGGTCCGCTC
TGTCGCCTGTCAAGAAAAGGCACTCTCGGGGAAAGTCCTCCTATCTCCTCGATCCCCCTC
ACCACGCCTGATTCCAGACTGTGAGGCGGGAGAGGCCAGGCAGAAAGGGAGGAATCGTGT
TTGCCATCAACAGCTCAAGAGAGTAGCATGGCAGCAAGATTGATGACACCCTCCCTGAAA
GTAACAAAAGAACTCCTGTGCACGAGGGCCCGCTTATGGGGCTTGATAGAGTTGTCATCC
TCTTAATAAACAGCTCTGATATGTCAGCAGCAGTGGCAGCAGGGACTACACCATGCTCAC
CCACCAAGCCATGGGCAGGACCACCTACTGGCATCACAGCACATGCAACCGTGGGTGATC
TCCCCAGATGGAGGCCCCTGTCGGCGTTAGCGGGGTGATTACTGGAGAAGAATAAATAAA
TGACAAAAACATCCCTGTTTCTTGATTTCATTGCTGTGAAAGAGAGGCTg
>NODE_109_length_473_cov_10.304440
GTAGCTTTTGTTGCAACATAAAATAATTTAAACAGAAAAAATTCAAAATAGCGCCAACAA
ACTTGTATTATTTGGGCGACTTTAAGCTTGTAGTTTTAACTTATTGTTAACTTAAAAACT
ATTTATTATGATTATTATTATTGCCTCGTATAAAGTATGTTTTGTGTATATTTATGGTTT
ATTTCATTATATTTGCAAGTTTAAAAGATTTTAAGTTTGCCAAAATTGTGGTTACACCAT
TTCGTTTCTTAAAAGGGGGACAAATAGAAAAACAGCTTTAGAAGTACGATTTGGAAACGT
TCTCCATAGTCAAAGAATGCACTGCTATATTTAACTAATTGAAGTGTATAAACATACATG
CTGTGTGCTAGATGTTATGCCTTTACTGCCTGTGTTCTGTTTGTCTTGTTAAATGAAAAT
CTTTTAATTATTTAATCTAATCACAGTCTTGTTTTTTCAACCACTCGGTGAACCCCTGAG
ATAAATGGAGCAGCCCCTGTAGCAAGGCTTTGGCCCAAGTGAGGGTCCAACAACTAGCCA
GGAACAGAGGGGATGTCCTTGGTTTAATACGCTCACAAGAATCTTTCCTGTTTAcgctga
tgggtctgatttacaaa
>NODE_110_length_508_cov_7.734252
TTTACAAGGGTTTAATGGAGGACATTTACACAAGGTGTGCAGGCGACTGAGATGCTCCAT
GTGCCAGATGAGGGCAGCCCTTAGGAGAGCCAGAGGAAACAATGCCAAATCTCCTCCCCC
TGCCCTCCTCTCTCCTGCCCCTTTTGGCACCCTCCCTTGTCCTCCAGTGAGAGGCTCCAA
GGAGGGGGGGTGGGGCCGGGAAGGTTAATGTGCCCACTTTGATCTTCGTCAAGGCACACT
GAGTAAGAATTAATTTACATTTCAGATGAAAAGGTTGACAGTATAAAAAGGCATCTTGTT
TCTGGTATGTGAGAGCTGTGTAATAGGCCAGGAATTTGAGAGAGGAAGTCGTGAGGAAAC
AGAAGGGATAAGCCCCTCTCTTGCCTTTACTGGGAAAGAGATGAAAGGAAAAAGGGATCT
CAGTATGCACTGTTCTTCTGAAACATGGGGACCAAATGCTGCCCAAACTTTCAAAAGCTT
TTCTGTATGCATTATTAATTAATTATTACTATTTCGTAGGCCACTCATGGAGATCAAAAA
GGTGTTTCACAAAGATGCAAGGTTTTCACGCCTTTGTCCcatttccttttaaaatgtgag
aaaaaagtggtgcaaattgtcaccggacatgggacgacatgagaaaatcaac
>NODE_111_length_480_cov_10.831250
TTCACCGCGACACTACCTCATTCCTGATAAAAGTCATTTTTTTCCTACTAACCAATTTCT
AACCAACTAATGTACTAACATCCTAATTCTTCATCGTTGCTTTGGGTTTTTGTTTTCTGT
CCATCCTTATTAACAACCTTTTTTGTTCACTATTCTTTTGATTTCCTTTCTTCCCCTTTT
TCTGGAAAGCAATCAGGCATTGGACACGCTATGGTAAACAAACTACATTGTCTGGTAGAT
ATCATTCTTATTGTCTTTTTTTTGGGTTTGCCGTGTGTCCCCTCCCTCTCTCTTCTTTTA
TTCGTTCTCTTTGAGTTCCATCCTAGACACTCTTATCAAAAAATGAGGAGATGGGTTTGT
ATTACCAGGCAATTCTTTCTTCGCTTCTTCTCAATTTCCTCCCTGACCTGCCAACAACCT
CCTTCTTTACCCCACAATACCCCATCCTGTTTTTTTTCACTTTGGCTTTTACTTTTTTCT
CTTTGTTTTCTCCACATTACTGCAGATTTCCAACAAGTAAAATAATTGACTTCTTTGCCT
TTGTCAGGGCAACTTACTTTTTATTTTATTTTTTTTCACACAAAAAGTCCCCATTTTTTG
TGAGGACTGTCGTCCAGAACtgac
>NODE_112_length_523_cov_10.625239
GTCAGATTCATCATGTTGTTGTCGGGATACTACACCCTGGCCTTTAGCTGTCCCCCTACC
ATTGTGTCATGACTGAGACACTGTACTCCCTTTTACCACCAAAGTCACCCAGCCAGTCAA
CCTGTGTTGCCATTTGGTCTGTGTCACTCTGAGCAGCCATTTGTCCTCTCCTGTCCCGCT
CTCCTCCCACAGATTGAAGTAGTCAACACCTTCAAGAGTGGCACCTCCTTTCAGGGGGCG
GGGGCTCTGAGACGCCAATCATCCACCACCAGCCAGACCCAGGATGTAACCAATGTTTCT
AGTCCTAGTCACGTGTCCTTGTCCAATGCCCTTTCCTCTCCTACAAGCACTACTGCTGCT
ACTGCTCCTCCCACTACTGGCCGTGAGTCAGAACTCTGTCAGTCTGCTTCTCTGCTCTCT
TTGCTTCAGGGGTGCCATCCTGTCATGAACAAAAAGTTATTTTTTTCCAATTATTATTAT
TATTTTAAAACAATCCACCATGGCAGTCTCCGTTTTGAGGTTGGCATCTCTAAAGATTTT
CTCTCTTGCTATCTGCCTTTTTTTTCATTTTCTCTCTTTCTTCTGTCTTTTTGCTGTTCA
TACTGGATTTCAAATTCATCTTGATATCTCCTCCCATGGTTGGGTGTACTGTCGTCTCAT
TGGTGaa
>NODE_113_length_518_cov_4.984556
CTCCTTAAAAACCTATGTAGACCAGTCTCTAGGTCAAAATCTAAAAAAATAAAAAAACAA
AATAATATTTAAAAAAAACTTAAAGTACTTAGCAATTAAAATTTTAACTTAGACTTTTAA
TTTAAAATTTAAAAACCCAGGTATTACAAATATAATTTAACCCGTGGCGCTCACTTAACT
CCAGTCTCTTAACTCAGTCAGGAGGATCACTGTAAAAACGGAGAAACAAAAATCAGGATT
TCAACTAAAATGGACTCTAACGGTATTCTTACCCCTACCAAAAAGAAAAAAAGAAAAAAA
ACATTGCAAAGAAACGGTAAACACCAGGATGGAACAAAAAAACAACAACAGAAATGAGTA
TCCTCACTAAAAAATGAACTCTAAAGGTATTTTCACCCCTACCAAAAAGGAAAAAACATT
CTAAAGAAACGATAAACAACAGGATTGAACAAAAGGACAACAACAAAAAAGAAAACAAAC
CAAAACAGGAAAAATCATAAGGAATAAACATAATACTGAAACCAAATTGGCTATGGGAAC
ACATCCCGAGATCTGATCAACCTCGGGAGGGCCTTCCTCAGGGGAGAGTGTCTAGTGATA
AATGGCCGAAACACTCTGTGATCCTGGGGTCCACTACTGACGATGTGTTCCTGAAATTAA
Gg
>NODE_114_length_571_cov_8.036777
GGCGGGAGTGTGGGGTTTGGGGTGGGGGTGTCACAGATGTCCAGCCCTTTGAAAGCAAAT
CAAACAAGTACCTCATTAGCCAACGCTTCAGTGCTCCCTGGAGGTGGCCACTGAGCCAGG
CTTTTTAATGAGCTGGGAACTTAAACGCTGCCAAAGTTTACCCCGGCCTTGCCTTTCTCT
GTTAGGCCACTGGGAAGAGCCATGCCCTCCCCCTTTGCCCCTGGTCTCCTCCACCCCCAT
CTCACCCCGGCCCTCCTCTTCCATTGAGGGCTGCTCATGCAGAGGAGAGAGAGGCACCAC
GCTGATTCCCTGCCTTTCAGCTCCGGAGAGGGGGATAATGCTGTTTTTGTACCACGCATC
CAGAGGAATTATGTGCGCTAATTTGATTAGGGGAAGATTTGATTAACTGGAAAATGAGGG
CTTTGCTTAGACTTTCACACGCTTAATTTATCCCTTGCAAAGCAGACGCAACATTGTGTC
ATGAAACTCAGAAGGCATATGAGAAGCCCATTCACCAGCTAGATGGCCCTTTCAGACTCA
ACAATATCTAGGACTGCCACGGTTCAAATTGGGATAATCAGTTTAGAGCTTTTTGCCTGG
CCTCAGAATACAAATTGCATTTGGCATTAACAGTGAAAAGGTTCAAAGGATAATGAGATT
AATGTAGCAGGGAATTGAGCtaaggcagaaaatttccagaagaaaatgcaaaact
>NODE_115_length_686_cov_6.446064
CTATTTAATGTAGAATCTCCAAAACTCACAAATGCAGTGTGACCAAATGTTCCAGAGATG
TACCAGTATACTAAACAGGCTATATATTTCGCTCTGCTCTCCAAACAGAAATAGATTTCA
CTGAATTGTTTGATAAATTTGGTCTAGGTTTTCCAGCCATCCTTATTGGAGCTTCTACTG
TTTTTCTGGCTGTTGGTGGCCTAAGCCCTAATCACCCTCTGTTCCCTCAGAGGCCATAAA
TTACTCCGATGAGATGGTGCTTTGTGTTCCTACTGCTGGGGAGCGGGGCGAATTCACAGC
GCCATATTTTGACAACCCGTACTTTAAATCATTGTTTTATGACAGATGGGAAAACTTCTG
CACTTTCACCGGCCTGATTTATGTTCATTTGGGTCTGGAGGACACTATAATTTGCAAGTA
ATGTGAAAACAGATGGATAGAGAGATACCAAAGGGTAAGACTGACCTATACATTCTCAGT
GCAGCTTGCAAATGGCATCCATATGCCGCGAGAACTCTTCCAGTTACATCTCCATTACCC
TTTGTGTGTGTTCGTGTGTGTGCCTGCGTGTGTGCGTCTGTGCATATGTTTGTATGTTTG
GCTGATGCATGTTTGTTCTGTTGAGAAAAAAAAAAGCTGAAGGAAAATGGGGAAGAAGCC
TGTGAAAATTTAGTACTGAAGCAGATTTTTTTTGAAGGGAGTTGGCTATTCTACCAAATC
ATCCAGAGCATTTATCAACAGCAGTGTCATAGTATAGTATGTTACATGTACACAGACTTG
TTTtattgctcatctaatgtgcaagtgacagcttttcatttggatgtgat
>NODE_116_length_185_cov_4.308108
CTTTAAAAAACTGCAGTATTGCTGTTTTCATGCTCTGAAACAGCTTTTCATGCCCTGAAA
AGGCCTCTTTTGCCACATAGTGGTTCACTGAATTATATCACACAAAGTCACTTGAAACAA
CTTTTGCCTTCATATTTATCATATGTGAACACATTATAACATGAAAACCTGGTTGGAAAC
ATTGTCTTTAAAAAACTGCAGTATTGCTGTTTTCATGCTCTGAAACAGCTTTTCATGCCC
TGAAAAGGCCTCTTTTGCCACATAGTGGTTCACTGAATTATATCACACAAAGTCACTTGA
AACAACTTTTGCCTTCATATTTATCATAT
>NODE_117_length_659_cov_9.341427
AGGGACATGTCTATTGGCCAACTTGACCCTTGTTAGAAAACAAAACAAATACAAAAAGAG
AATACTGCAGCCTGGGACTGCCGAGCCGGGTCACTGGAGATTTTCCAGACAAACGCCGCA
CAGGGGAGGGGAGGGGAGGGGAGGGGAGGAAGAATAAAAAGGACAGGCTCAGAATCTCAT
TTTAACAGACCGCACACAATCTGGGCTCCCACAGAACTATCTCTGCCTGACCGCTTTCTA
TTTATCCCTTATCAGTGTTTACCAACCGCTAGTTTTCTTTCATTCACACTGTGAGGCAGT
TCTCTTACTATCAGTCAACAGCTGACACCGTGGAACAGCCTCAAAGGCAAGAGGAAGGGA
TCAAAACTAAACCAAAGCTGTTTAAACAATACAACAGAGGAAATAAATTCATAAATCCTA
ATTCTTCCCAACCCACAAGGGTATAAGCAGATCCTTTATAGTTAGGCCAACAAACAAAAC
CACAGCCAATGAGGTACATTACAATCAAGGTAAATTCTGAAATATATTTAGAAAAAAGAA
AGGCGGAAAAAAAATCCCATGTAATATTAATTGGGAACATTTCATAGTCTTGCCCTGTCA
AGCAAATATAAGTATTCACTAAAAGGCTTTTTCAGTTGTGTTTAATTGTCTTTATAGGAA
AATCCCACCTGAGTCAACATTGTTAACATTTTTAGATCATTTTGTCGTGTACCACCAACA
AGCTAGACAATATGAAGGACATTATACACAAGTCAAACATTTTATTAAATGTTTCATTTT
TTTCAAAATGTTACAATGGTTAa
>NODE_121_length_551_cov_7.520871
ATGACTTTTACTGGAATGTGTACACGCGTACACCCATGCACATATTTACAATGGCTGTCA
GTGGTTGATGATTTGAAGATAATTACAGTGTATTTATTTTCTCCTGCTCTTCCCTCTGTC
TCTCCCTCCGACTCCCGCCCCTCCAGATTGTGAAGTCGAGCCTCTAGCAGTGTAGTGCTG
AAGGTGTGTTTGTGCTGTTATGCCCTCTGGCTTGGCTGCCAGCTTACTCCCACTGATCTG
AGCCAGAAGGCAGACTGCCGAGGAATACCGATCACCTTGCCCAGACCGAATCCTTTGAGC
TCTCTCTGGCATCTTTCCCCCTTCTGCCAGTTTCCTCCTCTGCTCCTCTCTTCCCCCTTC
TGAAGTTGACAACAAAGACATCCTCAGGGTCCTCCTTGATGTGAGACCCACTCTTGATCT
TTTTTCCCTATGTTTTTGTACCTTATAGTTGCACTACTTTCATATTCCGCTAGCACAATA
TTTACACACCAGAAGACAAAGAAACAGGGGTCTTTTCATGTAGAAACCCCTGCCAACATG
TTAATCACCTGAAGACCTGCAGTGGTCATGTTGACCCGGCAGAGGCAAGACATTAGTGAG
GCACCTCTGCACACTGCCTCCTATTTGACCAGAGCCTCAAGATATCTTGCAGGTTGTACA
AGAGTACAAGAGTATCTATCTATCTATctatctat
>NODE_122_length_426_cov_8.502347
GTGTGGAATCACTTCTGCTTCAAGGTGAACCATCCCAGTGGACTTTAAAGTCCCACAACC
TGCAAGCAGATAGTGGAGTGTTGAGTGTGTTGGGTGAAGTTTATGGAAAGTATGAGGAAA
GTGATTTGTTTTGTTTTTTTCTTTTGTCCGTATGTGTGTATGTGTGTGTGCATATTTTTA
TTTTGGCCTGACTAATCCGCATGCCTCTCGCTGGTTCCTGTCCTAACAGGGGGTGTCATT
TGATCAAGTCAATAATCTGCTGATTGAACCTGCTCGAATTGAGGAGGAAGAGGTCTGTAC
CTACTCTTTCCCGTCCAATCTGTCTCTCTGTCCCTCACTCACCCACTCATTTATCCACTT
GAATTCAGAAGTGGAGACAGAAAATTCACTTTTAATCCGAACCAATCACTAGGGAACCCC
TAACCACAACTCATTTACCAGACGGCCTGTGTGGCAGAACCTGGATACAGGACTGAAGGA
GACATTTTATCTGTTAACTTCATTTTTTACTGGACAGCTGGAGTGTTGACACTGTGGTAG
CAAACATGTAGGATGATTtagactaatata
>NODE_123_length_559_cov_5.939177
ATTTTGCTCATCTCTTTACTGCATAATTTCCAGGCAGCTCTGAGTGACAGAGGGTCTCTG
CATGTGAGGTTTCCCAGTAGCTTTATCCTGCTGGTCAGTTCTTCTCGGTCTTGTGCACTT
ATATAATAATAAAGGCGAATATGGCTGCTTAGGGTTCCACATTTCCCGATTCAATTTTAA
TTCAAAAGAGGATGTTACAAATCTACTTTGCTCATTATCCTCTTTGCCATCTTAATGCGT
GGCACTGTAAGTGCAGGTTTGTTTGCCTCCCTCTCTGAAAAGCGCTGGATTTCAGATGTT
AACCTCTTTGGACACCTCCATTAATGAGCGTTCAAATGCGGCTCTATGGTAAGGGTTGAG
CTTTAAGTAGCACAGAATGAAAAATGATTTGTATTGATGCAAATCGTGTGTACGGAGTGA
ATTATACACAATTACCCATCAATACTGGCCAGTCTTGCCCACCCTCACCAACAAGATGTG
GTTAACAGGCAGAAAATAAGATTGAAATGGTGTGTAAAGAGTTGAAAATGAATTTCAATG
CTGCATTTGTCCACAATTACCCCGTCGTTCACACGTGTTTTATTGGGAGTTTTTTTTTTT
CTTCAAATATTTCTCAAAGCAGATTGGAAACATTCTTGGTATTACCCTCTTTCTTCAGAG
AAGAAAGAATTAAGGATTTTGTGACAAAAAAGAGATTTTCTCt
>NODE_128_length_645_cov_14.125582
TGGACATTTAAAAAACATAGCCAGAGATCAATACACAGAAGGCTATCTCTGTTGATAAGA
TCTATCCATTACTGTCTTCAAAGTTGAACACATTTAATTCTGCTTTCTGATTAAAATAAC
TCATTGCTCAACCAAACATATCTACCTTCTCTCAACAAAAATGCTGGAGTTCATGGCAAA
AGAGTGTGACAACTCCTTTTATATAAGTGTGAATTACACAGCGTCATCACCACAATGTAC
AGCCGACAGTATGTGTTAATAATATGTGATGATAACCTATAAAATGGTGACGGAAAATGG
GGTTCATTCAGAGGCACAGAGACTGGCAAACAGATAAAAAAGGAAATGTGTGGCATTAAT
TCCAGGCCTCTATTTATCCCATTTCCTATACTCTCTTTATGTATCTAATATTTCTAATTT
ACCACCGTCCAGGAAAAGTGACACAAGAAGCCATAAATTCCCTTCTAATTCCAAATAATT
CCGATTACATGGACGAGTAGTTTTCAATCAGAAAGATAATCTGGATGATAGATGGTGGGA
TAATTGGCTGTCTCTGCCACGTAAATATTGTGTCGTTCTATTAATCTTGCCGAATGAAGT
GTCAAGCTGTCACTCATTCGTCAAACTGAATTAGGAAATATAACGAATAAATAAATGCAC
GCGGGTGGCAGTGGAAATGTGTGTTTCCGCGTGTGTTTCTTGTGTGTATGTGTTTGTGTG
CGAGATATGAGATGGTGAGAGGAGAGCAGAGCGTTGCAGGGGTCCTGAGTCGAGGAAGgg
gacgggtac
>NODE_129_length_449_cov_7.570156
ATGAACACTTTTCATACAGGCAGACGTTAGCACATGCACGTACACACTCACATGTGCACA
CACACACCGATGGCTGCTGTGGTTTGCTGGTGTAATGTGCTTTGTTGTGTGAAGGTATCA
ATCAGAGGGGAGCAGATTATTAGAGTGTCTGAAAGAGATCAAACAATGTTGCCGTCTGCA
CCCACACATGGCTGATTTACAGGCAGGCTGATAAAGTACTGCAGCTCTCTGTCAGGGGCT
ACATGACGGCTCGCCGCGCTCTTAGGATAAATTATTGCAGAGGCCCGCGGTAATGTCTCT
CCACCTAGCAACCAGCCGCCCCAGCCGCTGCCAGGGGAGCCCTGCCTCGTCTGCCATAAT
GGCACTGTGTCCGGGGTCAGCAGTTACTGTATCGTAGCAGGGTGGGAGGGATGTATACAC
ATACATATACACACACACACACCCACACACACACGCACATACATACATACACACGTGTGT
GTATGTATGTATACATATATatatatacatatatatatatatatatgcacacacaaacgc
acacacatacgcctgaataagtgcgcgtgcaggtttgagcactgtttctcgtt
>NODE_130_length_485_cov_10.719587
TCATGAAAATGGTTTCAAATAGCAAGGAAACTTAAATGGACAAACACAGTTTTAAAGCTT
TAAAAAAGGGGGATATCTCTCTCTCTCTCTCATTAAATCATATGTCACCAGTACATACGA
TCCTTTGGCCAACCTCTTCATTCACTAACACTGAAGGATGGAACGGATGGAGCCAAAAAG
CGTGCAGTTGGGGGGAATTTATGAAAACCTCGTTCCCTACCCCCTAAATTTTTACACTTT
CGATCCCATATACGTTGTAACCTTCCTTATAAGTTGCAAAATTCTGTGAATTCTGCGAGG
AAGTTGGGTTAATATTCTGTGCATTCTTTGCCACCTTCATTCGTTTCGCCTCGGCTCGGG
ACTTGTAACAGAACTCAATCAAGGCCACCAGCATGGCCAAACCGAGTCCTCCGACCAGAA
TGTAGAAGACCCCAGCCACGTTGCTCAGGCTGAGGGCGCTCGTCTTCTCCTGCGAAATGC
ACACGAGACGGGGGTCAGCGGCGGGGCAAAGGCGAAAGGTCAAAAGATTGTAGATAAATA
AATAAATAGCTAGATAAATAAATAAataaataattgaataaataaataaatgtacacgaa
taaaacaaaatcgcatccacaacgagaac
>NODE_131_length_550_cov_8.376364
ATTTCAATGTAACTACTGCTTAGAATTGCTTAATTATATAATATAAAAAGGCAACATGCA
GAAATTGCTCAAAATTTCTTTGATTTGGAGATTCAGATTAAAAATTGAGATCAAATGACT
GTATAATACAACTTGGATATGATTATTTTAGATTTTATAGATTTTTTTTGTGAAACTGGC
AACTCGAGTCGAATTTAAGGATTAGTTTTGGTACTTTAATCAATCACAGAACACTTCTTC
ATCATAACCCATCACTCACACGTGTTTGTTGTATCCTGCAGACCCAGATCCAGTACCTCA
AGCAAGTCCAGCAGCCGAGCGCGGCCCAACTGCGGTCATCCATGGTGGATCCGGCCATCA
ACTTGTTTTTCCTCAAAATGAAGGCTGAACTGGAACAGACTAAAGACAAACTGGAGCAGG
CCCAAAATGAACTGAGTGCCTGGAAATTTACACCTGATAGGTAAAGACAATCAAAATAAC
TCCCCCCTCAAAAAAAAGTCAAGACTTCCTCACGCCCCCCACCCTCACTCTCACTGCAGG
CATGCAGGAACAATGGTGGGGGGGAAGGCTGACAAATGCTGTACTCACCACGAGACTCAG
ACTTTACAGAAAGCCAGTCACTGCAAAACAAAACTGTTTTTGTACTCTTGCACTGTGCCA
GCTACATATCACATAACCTAAAGAGAAAagacag
>NODE_132_length_598_cov_16.030100
TAACTTGTAAGAAAATGCACAGGTCCGTGAGAAATCTAATGCAAAGTAATACTTGTATAG
GCATCATTATAATAGGTAATGGTAGTGAGACTACCACGGTCTAAGCAGGGGCTTATGCAT
AGAATGCTATCTGTTAATCAGAATGGTCTAGGAAAGGACAAATTGTTTAATAATTTAAGG
AATACGGAGAGATAAGAAAAGGCTCATATAAGGTAGAGACAGTGTTAAATCTTGGAAAAG
GTGGCATGAAGGGTTACGTAGTTTAGAACTGAAGTGTGCGGGATGGGGACACTTGTCATT
GAGAAGAAAAGTAACAACAACAAACATCATGCAATTAACATTCGTCACAAGTGACAGCGC
AGCTTTTAAAGGCTAAATTGAAAAACCATTGAACTGTTAAATTAAAAGTGACAACACAAC
AGTCAGGTAGGACAGCACACAGGACAGAAGGAGAGATCGAAGGAGAGAGAAAAGCAACAG
TAAGAGAGACATAAATATGAAATGATTGTTAGCTTTAAACCTTATCATCTGGATTCGAAT
CCTCAACTATAAAATAGCAACTCTTAACACATTTATAGAAATACTGGAAAAATATTAGCA
CTAATTAACGTTTGTATCCAAGTGCATTGAGAAGAATACTACCGTTACCTCTGTGTCCAT
TAAAAAAACATAAGAAGAGGAAGAGAAGAGAATGACAACAGGGGGACATCAGGGTAGGTG
GAATACTATaacaacatggggg
>NODE_133_length_581_cov_8.691911
GGTAAACTAACAGATTGTAAACATGCTGCTAGCTCTCTCTCTCTCTCTGTTTCTTCACTC
CCTATATTAATCACTCTCTTTTTCTCTCTCTCCTTCTCTCTTTCTTCCTCACTGTTGTTT
CCTCACTCTCCACTTTCTTCACCTCTTTCAGTTCCTCCTTACCTCTGTTCATCCCTCCAT
CCGCATCCCTTATTCCCTTTTCCTCTTTCTCCCTCTCTCGCTCTCTTTCGCTTTTCCTGG
GGTATTTTTTAAACAATGTGTCCTTCATGTACGGTTGGTTACGGGGCGTACAGAAGGACA
TCATTAGCGCTGGTGGTTAAGCTGTAATTTACACCATTACCGAGGTAGGGGCCATTTTTA
TTGCCTAGTAAATTTCAGCTCTGAAATATTTAGACCATATGGCTCAATTTGTGTAATAAC
CTTAATTTCCAAGCACCCTTCAGCTCCCTTCAGCGCCGGCTGTTGTTGGCGGATGGCAGA
GTGGTGCGTGTACACGTTCGTATGTGTGCCCGATCTGGATTTGGAGCACATTTACACACA
AACACACACATGCAAACAAGTACGCAGAAACGTAGACATGGCAAAAATGTTACCGCATAC
GCTAAACATAACCTTTTACACAGTCTCTTCCGCATGCTCACACCGATTCCTTTATTCATA
CACACAGAAACACACACACGCACACGTATGTATGCATGGCGGTAGCAGATTAATATGGTG
TCAGc
>NODE_134_length_620_cov_8.982258
TTACTGTGCATGGAGGATTCCACGCAGTGTGAATGAGTAAAACACCCAAGCGAGAGAGAT
TGAAAACGGGAATGAGGAAGCAACGTTGAAGGGGAGGGTGTGTGTGTGTGTGTGTATGTG
TTGGGGGGGGGATTGTATCTCTAAATGTGTCGCTTGATTGAAGTGCGTAAGGTTCTGAGC
TAATTACATCCAGAACCGCAGCCTAGGAACAGATGCCACACTTGTGCATCAATAAATGCT
TATAAGTAACTTATTTAGGGCTGCCTGCCATGCAAGGAAATGGCATGACTTAAAGCACAA
GTGCCCAGGGGCTATTCCCCAGCTCTTTGTCTTGTCATCCTGCATCTTTTAAATCTATTC
ACCGCTTCAAAACAACACAGGCAGACAGCAGGGCATGGCAGGAAAAAAAGAGTAGAGGAA
GGGAAAAAAAAGATACAAATATTCACACTTTGCAGACAGTATTATGTTTGCCGTTTGGGT
TGTCTGGCATCAAAGATATGCTGTCTTCTCTTAGATTTGTGAGTGGTAAAGGAGTGGTAA
GAGCGCTGTTTTAAGGCCAAGCTCCCGTTTGATGAAATGCAGCTGTTCTTTAAAGTTTTA
AGATAAATATGTTCTGACTTGAGCGTAGAGAGATATATTAGCTTGACAAGTTGGTGCTAT
GTTTTATTTAGCTTTTGGTGTAATAAAAAGTGTCTTCATGCCTGTAAGTTGTGTGCTGTC
ACAAATTAAAGGTACcttcttgctttatgattgtgtctggtgcg
>NODE_135_length_488_cov_14.991803
ATTACCAAGGAAACAGCGAGAAAAAAAAAATTCCTGCTGGGGAGAAAGAGACAGAGCCTG
TGGAGTAGACAAAGAGGAGAAAGAGCATGGGGGGAAGAAAGAGAGTGGGAGGACAGAGAG
ACACAGAGAGAGAGACAGAGAGAGGAGAGGATAGAATGAATGCTAACAGGGAGCCCAAAC
CCAGTACTGAGGCTTTATCCTTCACAGGCGGAGGAGCAACAATCGCAAACACATTTTCTC
TCGCCCTGGCCCTAAGAGAGATAAAAAAGCAATTTGTATTCTATTCCTATTCAGCGTCGC
TTGGCCTGTTTCTCTGCCTGCATATTTGTAAACACAGCTTTGTCAGAGCAGCTTAATCTT
CCCAACACAAACACAGACTACAGGAAGGAGGGGCGAGAAAGGGCGAGCAAGGAAGAACAG
TGATGAGGGGGGATAGGGTAAAGGACGAGTAAGAGAGGGAGGAGCAGGGTGAAAAGGGTA
AGAGGGCGAGCATGGGAAGGGAGGTCTGAGGAGCAACGGAGGGTCAGATGAGAAGTCGGT
CAGGGCATCGAGGATCAGAACTCGTTTCCGTCTCTGCTGCCACAGGATGTCTCTGTGTCA
AACTCCGAAAGACCCACTGTGTGACATAAAAa
>NODE_136_length_650_cov_7.681539
TTCCCAAAGTGAAATCTGTCACTTCAAAAATAAAGAGGAAGGCAAATTAAAGGGAGATAG
AGAGAGACAGGGGAAGAAAGGAGCTGGAGAGGGTGACACAGTTTTAAAATGCCCTATCTT
TTGGCCATCCCCGTTTTTCAATGGAATAAAGAAAACTCAGCTCCTTTCTTCTCCTCTTTT
CTTCCTCCACTTCTTTTTTCTCCCTCTCATCCTCCTATCTCTCACACCGCTTTTCTCTGA
AAAAATTCTCATGAATGATTTATATGTGTCTTGTTATCAGCAACGATTTCTATAGACCCC
AACGCATTCACCAAGACATTTGTGGCGTAATTGTTAATTTTAATGCCATAATGGCTTCAG
ATGGGAGCTCTGATTAGACATTTATTACACAATTAAATGAAACATACTCAAGAATCACAA
AAGCCTTCCGTAATTATTTCAGGCCATTAATAAAATGGGCATTAAATTATATTGGACACA
AAAGAGAAGTGAAATAGATTTCCATTAGAGCAATAGAGGCAGAGAGGGGTAATAGATCCT
GCCTGAATTCACTCTGAAATTAATTGTTGCCCAGCCTATTTCCACACACAGTGGAATAAA
TGAATGAGAAAAGAGAGGAAGAGAAGAACGAGTTGGTGGCCGAGAGAGTGAGGGGAGGGG
GTTACATTAAGAGCCTCTGATAAAAACCTTTTGTTTGACATACTACAATGGACCCTCAAT
TCAAGAGAGAGAGAGGGAGAGTCGGACCAATTTCAATCTTACTCTGCCCGTCCAGGCTTC
TGACTCGAGGTTat
>NODE_137_length_331_cov_11.066465
GCCAGTTTAGATCTAATATGTAACAATAAGTTGAGTGCACTGTTTGGCCTCTGTGTGTTG
GGACGAATTTGTTTTACTTTTTGTTTTTGTGTTACAACTATGTGTGCGTGGGTGCGTAAG
ACTGTGCGTATGTGTTTGTTCTTTCTCTTTTGTGAATTTTGGCTAATTTCGAGTTTGACT
GCGGCTCACCCCCGTCTCTTCCTGTGTGTCTTGTGTAGGGCTGTTAGTGCAAGACCTTAC
TGACACCATATTAAGTTCATATGCCTATAAGTCCCACTACCTTCTGACTGAGTCAAATCG
TGCTGAGTTGAAATTACCTATGATTCCCTCTCCTTCGTCAGCTACCAAAAAGAATGTTGG
GAAAGGTAACTGAACAGTTTTTCTCTTTCTCCTTTGTCCCACTGGTCTGTGTTTGTGTTG
TGCCTGCTCCCATTCTGACTTAGTTTCCCTTTTTTTTTTTTTTTTTGCACACATC
>NODE_138_length_580_cov_11.203448
GTAACTTGCCTCCTGGGTATTTATGTTTTCTCATATTGTAATCAGCAAGGATTATTTTAG
CTCAGAGTTATATATATTCACTTTAGCACTAGTTTGATGCATAAAGCACACATAAAAAAG
TATATTTATGACACTTGTAAGCTGTAGTCTTCTCTTTGCGTCAACTAGCAGCATGCATGA
CAAAGCTGCATGGTTCAGTTCTGCTATCTTTGAGAAATACTCCCAGACATGCCAGTGATC
AGCCTCCTCTACTCGCACACACTCAAGCAAACACACAGCACTGTACGTCCCTGTCTTAGA
CGCAACACAGCCATGGCTATTTCTGTTCCACAGACTGATAGCTCCTACTGAAGATCATTG
ATTTTACGGGAAGCCCTGTTTACAGGCTGAGTGCCATCGACCTGAGGTGACTTTTTGCCT
CCTGCAGTTGGAGCAATAGTGAAGCACCCTTATGTCTGCATTAGTACAACAGTGGACTGA
ATATTTACAGCACACAATAAACACTGGTGTTCTACATGGTTAATTGTCTGAGTTACAGTG
TTAGGAATCATCAAGAACAGGAACTCCATGTACCTTATATAATTAGAATGGCTTGTGTAG
CAGCGGTttacaaacttttttggcccgtgactctgagactaagtgacgctgtgacaatat
ttctggacgctgaaagatgacaggcattttccctctcagactgcttgaattatctgcact
actt
>NODE_139_length_552_cov_7.380435
GTTACACCACAGATGGAGGGAAACAAGTTACACGGGGAAGGAAGCAATTAAATAGCCATG
AGCCGGACCCAACCCTGCGCAACATCTGCCGAGACCAGTATTCAGCACTCCACAACTGAC
AAATTAGTGTAATGGACTAATAGGGACGGATAGAGGGAGCGAATACAATAATATGGCTGT
TTAACATAGGCTGGCTATTCTCAGGCAACCGGCTAGTCTGGAGAAACTTACCCAGAGACG
CGGTCCTCATCCTGGAGAGCGTCCGGTCCACACTGAGGCAGACTGAGCAACAGAGATGGT
CTGTACCGGTCAAGTAACACTTACAGCCTGCAAAGAGAGAGTCAGACGAAGCCTCGCCGT
CAGTGCGATTATATGTTATGTGCAATATACTGTCAACTCCCCAAAACCATAAAACTTACT
TTAATGGCTACCACGTGACCGTTTATGGCCAGTGAGCCTATCTGGCCGCTCTTCGGATGA
TTTTTACGATCTAATTCATAGACAAAACCCCCATTCATTTAGCACCCAAATGTCAGAGAG
CCAGAATCGGCCCTAATAAAGTTTACAGCTTGAAAAGTCGAGCCAATTCCCCGGGAATAG
CTCAGGAGCCCCGTGCGCAAAGGGGACGCCCGGCCCCTGAAGCCTGTTTAGTGGCCAAGG
ACCCCCACAAAGCCCCCAGCGCCTCAGCAAGGTGAg
>NODE_140_length_529_cov_5.274102
TTCCCTTCAAAGCCGACCTCGTGTTCGAACACGGGAGGACAACAATGGGCCCCGAGCGAG
TGTCTCCAATCGTAGTTTTATGGAGGGTGAGTGATGCCCTGTGAGGCGTATCAGCTTTGT
TGTGATGTTGTATACACCAGGTAGACTCGGTCAATACTAATTACTCTCAACGCAAACATC
AGGTCGGGGTGAAATGGTCAGAGCAATAATCGCTCCGTGCTGTCTCCTTGTTTTGGCAAC
TCTCATTAGCAACCTGCACGGGGAGGAGGAAGAGGAGGAAATGTGGAAATGACGGCGTTA
CGTGGAGGCGATCTGGATCGGTCTGCCTCCCCCCACCACCACCGCCGCCTCCCACCTCCA
TCTCCCTGACCCTGGCCTGACCCTTGCCTGTCACAGGATTGCTGCCCTTTGTGTCATGCC
TCTCCATGCTGACTTTGGAGTGGAGATTGCAGGTACAATGTGGATTGTTCTCAGTGTGTT
TTCAAAGATCAGAATAACAATGGCATTTGCTCAGCTCACTCACTCACGCTCATTGATCAC
TTGTCCCCGCTCTCTCTCGGCTCTCTGATCACATCAACTCTGCCTTGGCCCCTCTTCTGA
CAGCAGTTTCACTCCGAGCACAACAACATCATGCAACCTTTGAGCTACTTTCGTACGTTA
GCATATATTTCCg
>NODE_141_length_301_cov_6.352160
GTATGACATCCCAACATCTGTGGCATTAGCCATGGCTCTCTTTATGTAAAATAGAGACAG
GGAAATGAATACGCAATCTACCACTGTGTTTTCATCATTAGTGCGCTCCAACTCACGGCT
CTGCTGCCTTCCAAGCTGCCTGAGTGGGGAGCGAGAGGAACATTTGTGTGCCCTCGCTTG
CCAAATTAATTCTTGTCTTGACATCTTAATTCTCAGTTCTTGTGTGTGGTCAAATCAGCC
TACTATAGAAAAGCAATCAAGCAATTATTCCCAAATTATATTTGCCCAACACACACTGAT
TGGTTATTCTTTTCTTATTGAGTAAGCTCATTAATTCTGAGCAGCTTGCTTGTTATGCCT
CTGCCATTACTCCTTTCCCCTCTCATCCCCTCTCTCTCTCTCTCTCTCTCCCGCTCTCTC
TCTCTCTCAGGCTCTCTCACCCCCT
>NODE_142_length_442_cov_3.011312
AACCACATTTCCTCTGTGCTAAATTGCTAATTAATTTGATTCATTTGCTGTTGTACTCTC
TCTGTTTAAATGCCATTGCCAAAGCCTCAATTTATCGAGCTTGCAAGCATTTTACTGAGC
AACCATGTGCAGAGCATTGTGACTCATTGCGGCCCCATGCTCGTCTACCTATTTGCAAGC
ATTTAAAGTACAATGCTCTGTGTTATAAGGCTAACTGCTGTCACACTAACTGTGCATGGT
GCATCTAATTTAGCATGTAGACTTCTTGGGCTTTTTTTTTGTTTCTGTTTTGTTTTTGTG
CTCATGTCTTTCTCTTTTTGACTCTGCAGGACTCATCTCTCCTGGAGTGTCTGTCCCTGT
CCAAGTCCCAGGGAGCGAGCCTGACATGTCTCAGTACTGGTCAAGACTACAGTAGAGAGA
AGAGCTACTTCACCTTGTAACCACCCACTCCACCATCGCCCTCCGGCAGTGCTCCTCACA
CATACACGGCACAGGAGAGTAGGGATGGCGAGAGAGGGTTGAGAAGAGGCAACAGACAGG
AGAGAAGGAAGGAAGGAAGGAAGGAACGATCGAAAGAGAGAGACTc
>NODE_143_length_350_cov_29.945715
TTTTGTCATTTCATGTTTCCTTTGTTTTATTTACACCTTTGCATGTTGTTTTTTCTGTTT
TTCTTTCTGTTTTTATCCCACACCTGTAGGGGACAGTCAAAGGGGAAAAAGAAAAACTAT
TGAGCAGGCATTTATGTCCGAGCCGACACACACCTTATCTGAGAGGCAAAAGAAAATGGT
GCGCTTTGGGGGACACTCATTTGAAGAGGACTTGGCATGGTGTGAACCGCAGGTTAAAGA
CTCGGGAGTTGATACGTGCAGTAGCACTACGCTAAACGAGGAGCATAGCCATAGTGAGAA
GGTACTGAGACAATCTAGCCTGCATTTTGTTATTATTATTATTATTATTATTATAATTTA
TGACCTACCCATCCAGTCTTTGTTTGCTCTCTGTCACTAAGTGTAAATAGGTGAGATGTT
TGTTTTTTTTGGATTTTATTTGACGTTGTATAAATTGATTTCTCTTGCGATTTCGTTCCT
TTTTGTTCAGTTAc
>NODE_144_length_527_cov_12.388994
TGCACCGAGCTTTGCAGTGATGATCAAAAGGCCAAAATAGCGTGTGATTGGAAAGAAACT
TAATTGCCTTTCAAACCTCTGTGGCACGTTCTATTTATTAATCTGAAAATGGTTCCAAAT
CTTGGGGATAATGAAAATCTCTTTTATAAATATGTATGCAGTGAAGTCACAACATAATAG
GGGCCTGGTGAAAAACAGGAGGCAGCAAGGCGGCTGAAGGATGAGGCGCAGGCCCTGCAG
AAAAGAATGTTCCCCCAGCAGAAATTGGTTTAATTAATAGGACATTTTACATAATGATTA
CAGTGTAATTGCACCGACTAGCAGAGTGTCATTAAATATATCCTTGCTCCTTTACAACAC
CCTCCAGCTAAAAATAATGAGTTACATTGGAAATCACTATGCAACAGGTTCATAAATAAC
ATTTAAGCCCATACAAGGCAAGTACTTATAAATAATAAATATTTGCCTTTTGTAATTGAA
GAAAAAATGACTGCCTCTTTTTTTCCGCCACTGCACGCTGCTTTGTCCTGTTGTAGCCGT
GCAAAGGAGATTTTTCCCATTTTTCCCCTCTTGTAAGTGCTGAATAATTTATTTGCTGGC
TAATAGTCAacactgtcaacacccggtggttaaaatatacctgtgtccagataaatgcag
cagcaggctac
>NODE_145_length_372_cov_10.032258
GTAACTCTAATACTGAACTGTGACCAGTCCACTGCTGTAGTCTTGTACAAAACGGTCGCA
CCTACAGTAATGTCAATGTGCCTGCAACACTCTGCTCCGGCGTTAGCGAGGCGGCGCTGC
GGCCCGAAGCTGCTCAGCGGCCGAAACCGAGCGAGTGCAGACCATACTGATCGTACTGTA
GCTTCATTTACTGATGGTAGCGTTTTGTTTTTTTTGTTTTCTTTTTTTCTGGTGGGGCTC
CTCAGTGTAATGGACCAACTATAGATGGGTTTGTTTGTTCTTGAGTGAGGAGGACCATGC
AGTTCCTACAGGGACTTAACATTAGTTCCATTGAGTGAGTCGACCATCTGCCCACCATTA
ACCCCAGAACCCTCCTTCTCTTTACAGGCTGGACAATTTGCTTAATATGGCCTATGGCGT
AAAGAGGTAATTAAAAACTTCACCCAATGCCAGATGTCCATGTTGACTCAATGATTTTTC
AATATCCTTTTTTTTTTTTCTTTCTTTTTTTTTTTT
>NODE_146_length_1089_cov_6.040404
CGATGTCGGCTACCCACCCGACCCGTCTTGAAACACGGACCAAGGAGTCTAACGCGCGCG
CGAGTCAGAGGGTGGAGCAAACCCCGAGGCGCAATGAAAGTGAGGGCCGGCGCACGCCGG
CTGAGGTGGGATCCTGGGCCCCCCGTGGGCACCCGGGCGCACCACCGGCCCGTCTCGCCC
GCCGCGTCGGGGAGGTGGAGCTTGAGCGCGCGCGATAGGACCCGAAAGATGGTGAACTAT
GCCTGGGCAGGGCGAAGCCAGAGGAAACTCTGGTGGAGGCCCGTAGCGGTCCTGACGTGC
AAATCGGTCGTCCGACCTGGGTATAGGGGCGAAAGACTAATCGAACCATCTAGTAGCTGG
TTCCCTCCGAAGTTTCCCTCAGGATAGCTGGCGCTCAGAGTCTCGCAGTTTTATCTGGTA
AAGCGAATGATTAGAGGTCTTGGGGCCGAAACGATCTCAACCTATTCTCAAACTTTAAAT
GGGTAAGAAGCCCGGCTCGCTGGCTTGGAGCCGGGCGTGGAATGCGAGCCGCCTAGTGGG
CCACTTTTGGTAAGCAGAACTGGCGCTGCGGGATGAACCGAACGCCGGGTTAAGGCGCCC
GATGCCGACGCTCATCAGACCCCAGAAAAGGTGTTGGTTGATATAGACAGCAGGACGGTG
GCCATGGAAGTTGGAATCCGCTAAGGAGTGTGTAACAACTCACCTGCCGAATCAACTAGC
CCTGAAAATGGATGGCGCTGGAGCGTCGGGCCCATACCCGGCCGTCGCCGGCAACAGGAG
CCGCGAGGGCTAGGCCGCGACGAGTAGGAGGGCCGCCGCGGTGCGCACGGAAGCCTAGGG
CGCGAGCCCGGGTGGAGCCGCCGCGGGTGCAGATCTTGGTGGTAGTAGCAAATATTCAAA
CGAGAACTTTGAAGGCCGAAGTGGAGAAGGGTTCCATGTGAACAGCAGTTGAACATGGGT
CAGTCGGTCCTAAGGGATGGGCGAACGCCGTTCGGAAGCGCGGGGCGATGGCCTACGTCG
CCCCCGGCCGATCGAAAGGGAGTCGGGTTCAGATCCCCGAACCTGGAGTGGCGGAGATAG
GCGCCGCGAGGCGTCCAGTGCGGTAACGCAAGCGAACCCGGAGAAGCTGGCGGGAGCCCC
GGGGAGAGTTCTCTTTTCTTTGTGAAGGGCAGGGCGCCCTGGAATGGGTTCGCCCCGAGA
GAGGGGCCCGTGCCCTGGAAAGCGTCgcggttc
>NODE_147_length_382_cov_20.698954
CAGACATCCGATCAGTTTTCAGCAGTACGCTGTTGCTATATGTGGTTCCAGTAAATTACA
TACAATATGAAAGGGCTGGGCTCTCTGCAATGGACCTCAAACAATCTAAGAGAAAACATG
GGTACATCGTCCGGTCGTAGACGCTCACACACACATATGCACGCAGAAAATAAATTTAAT
GTTGTCACTTCCTTCAAAGCTGTCAATGTCAGGAGAGACTGCTGGCAATTCAAAGTAATC
GGGAAGCCACGAAACAAAAATAAATTTGGGGCTTGACACGCTGTTGGAAAAGAATAGCAA
TCAGCAAATTTAATGCATTTCTGATGTATATTTAAGGCTCTGACACTAGGCCACAGATGT
ACATGTGTTGGGTTTCTATTTTGCAAAAGATATGGTTGGTGATAACCTATTATGGGACAT
CGTCAGCTTCCCCACTGCCTCTGTCTCGGATAGGAAAAATTCCATCACTTGCTCTATCCA
GGAGATGTAATATCGAAACAAATTATGGCTGGAATTGAAAAGTCAC
>NODE_148_length_513_cov_6.434698
AGAGATGTAACACCGCAGCTGATATCCGCTCACCTCTCCCTGTTAACACCATGTGGTAAA
GTCTATTTTATTGTGAAACGCACAGGAGCTATCCCCCTCTCCGTACAGCGCCTCCTCTCT
CAGTGGGTACAGGGGCTTAACAAAGAAAACATCACTGCCTTTCAAAGAGCACATTTTGAC
CTTCCAGACAGCTAGTTGACAGGGTTCTGCTCTAGCAATGCAGGATTCAAACCAACTCTG
ATCCATAACAAATTTCCTTCCTGGCGTGGAGGGGCCTGATAGGTTTGTGAAAAAAGCGTC
AAAAGCTAATGGCAACTCGCACGGCCGCACACTTACCTCCACAACAAAGGCCCCCATTCA
CTGTTGTCATGGTGCAGGCGCCAGAGCGAATGAACTCTTCATGCTCCATCAACAATTTAG
TTAATTAGCTCATTTGTAATTGGCCGGCTTTGTTGCCTGGATGTTAGTGGGGGGACATCA
AAGGAAGAAGGTGTTTGCAGCACTGCCGATTACAGGTTATCACATTGCCACTCACTGAGA
GTCTCTCCCTCTCTCTCTCTTTCTCTCTCTCCCTCCCTCTCTCTCTCTCTCTCTCTCTCT
CACTCTTTCCCTGGTTCCCTGCTCTCACACAGAGAAGAAAAGAAAGGGAAAgcttta
>NODE_149_length_649_cov_8.269646
AACTGGTGACAAGACAAGGGTAAATTCAGAAGGCGGTGCTCGCTCTAAGCCTTTTTTTCC
TCTCTCATTCTGTCTCCCCCTCTTTCCCTCTCTGGCTCTTTAAACCATTCCATCTTTATA
GCTGAGCCAATCAATGGCAAACCAGTGTCTATTGTCTGTTCTGTGCTCAGGCCACTGCCC
TGCTACAGCACCCCCCATTACAGAAATGTTTCTTCCCATCAGTGCCTTTACTTATCACTT
CCCGGGTGACATTGAACTTCCTATGCCCCGGCCGCCGAGACACATCTCTGAACTCACACA
ATTACTCTTCATCCCCACTAACAATTTAGTAATGAAGTATTGATTTCCAGATTCCTCTCT
TATGGATGATATTAGATTTTGTTTGATAAACTGTGCCTGGGCCTCTAATCTGCACTGTCC
CTTTTCCCACTGTCTGTAAAACAAAGTGCCACTGGAGAGATAATGACCAGGGAACATCGA
TGAACTCATTTCATCAATTTGTAACACTTGACAATGAAAAAGGGCAGGCATTTTTCAAGC
AGCAATGTCAAAGTTTATTGCTCTGGGTACGGTCTTATTGGAAGCCAGACATCTTGAGCA
GCATTCAGTTCTAATTTATGGGCCCCAATGTGCCAGTTACTTTTAAAGGAAATGTTTGGA
TACTGGGAGGATATTAGTGTTGCACCTGGGTTGTCTGATTCTCAGGGCCACCGGGGATTC
ATGTGTCATGTtagaaaatacaaaaacagcagaagagaggctgagactcaaactatttgc
aatgcaagaaaat
>NODE_150_length_293_cov_7.750853
AAGCAGTATTGATTTTGCTGTCTCCAGGCTGTTGAGAGTGTGTATACTTGTGTGAGTGTG
TGTGTATAAAAGGGATTAAGGCCTCGCTCAGCTAAGATACCATCAGCCATCAACCCTGCT
AGTCCGCTTCGGGCTTTCCCGGCTGCCGCATTGTCTATTCTGCTCCGCTATGTGAAAAAT
GTTGAATATCAACAATGGCTTTCAGTGGTGTATTGTTGAGTTTTTGTATGAACTAATCTT
GCCTCAGTGAAAGAGACCTAGGGCTTGGACAAAACGTCTAGAGCCACAGCATTCCTAGCT
GGCTCTCCCCTTGAACACTGAGCAGAAGGCTGGGGCTAAGGGAGGCAGAGTAGAGGGAAA
GGCAGGCTGGAGGAGAGGCAGGGAGAGGGAAGAGCTGAGGCCGGGGTAGGAGCTCCAAGG
CTGTGGGTTAagaggat
>NODE_151_length_382_cov_11.096859
AAGCGTGGAGGAGGAAGATGTTAGAAGAGAAGAAGAAATAAAAAAAAGTCTCATGCACTA
GAGGAGAACACGCACTCACACCCCACAGTGGCAGAAGCGGTGTTGGCGGCAGTGGCAGTA
GTGGTAGTAGTAGAAAAGGCTACATGTGTAGGGCTAGAAACATTGGTTACATCGTGCTGT
TGTTGGCTGGAGTTGGAGGCCTGCCGCCTTAGAGCCCCCTGAAAGGAAGTTCCACTCTGG
AACGCACTCACTACATCCATCTGCAAAGAATCAGACAGCGTGACAGGAGAAAGCCCAGAG
GAAATAAAACACAACACAGCCAGAGGAGAGAGAAAAGAGAGAAAAAAATAAAGAAAAGGC
ACCAGTAACCATAGAAAATGTCACTTCGAAATTGGATTTAGGCATTATAGTTAAAAGAAA
GAGGGAAAAGGGGATGATTGGGTTTAAAGGCACTGATCGGAGGGAGCTGACTCCAAAGTC
TGACCTCACTTTCACTCttttctctgcagaatccttccatacttcc
>NODE_153_length_493_cov_11.354970
AGAGACAACCTCCCATTTGATACAGCCAATAGTCCCTTAATAAATTAAATTATTTCACAT
TAGGGGTTTCTTTTTGTGATGTTTTAGTCACGTTATAACGCATTCCACAATACAGTTTTT
CTGGTGTGGTTTAACTTTTAAGTAATTGTTGGGTGCTGGGCCGTGCAAAACCATATTAAC
TGGGAGGTTGAGAGTGTTTGGTGGTTCTCCAGTGGAGGGGTCCCCCTCCCCTTCCCCCTC
CTGCCTGTGGTTTGGGAAGGCTGCCTGTGTTCCCCCTGGCCGCCTGACAGAACTCCCCTT
GGTCAAACTGTACCTTGTCTTCTTATTCCACCTGCCAATAGAAACGCTTTCAGTCAACGA
TCCCCCGGATGTTCTGGACAGGCAGAAATGCCTAACTGCCTTGGCTTCTCTACGCCACGC
TAAGTGGTTCCAGGTTTGGACCTTGTCTTTATTTGTCTCTAAAACAGAAGTAGTTTTCAG
TTTGGTTTTATGCTGTTTGTTCTTTTGTCTTTTATTTGGGCGTTCCATGTGTTTTTTCTT
TATTTACTCTTTCGAAGTGTACCTTCTGTAGTAATACTTGACGACTTGGATGTTTGTTTC
TTAGGAAACCTTTGTCATTACACTgttgtagagttgc
>NODE_154_length_505_cov_11.584158
GTAGGCCCCAAAATGATGCATCTTCTTTGATACATTCTTAAGTACACATCAGACACAGTC
AAATATTAATCTCCATGCTTGCTGGCCAAACAACATCTGTCTCAAAACATGAACTAACAT
TCTCCGTTTTTCTTTTTTGGTTCGAAAAAATATGCCCCTCCATCTTTAGAACATCCATCC
ACACAGCTATGCGTATGTTTGTGCAGTTATTTATCAATTCATAAAAATTCAAATACTCAG
AATAAAATGTAGCAAACAGAAGAGCAACCATAAGCATGAAAACACATCAGATTTATTCTG
CCTGCCTTGTTTACCGGTTCACGGAACACTGCATGCAAACAGAATGCAAATGCATTTGAT
TGAATCAGGTGATGCCGAGGTAATTGTATTTGGAGAAATGTCCAAGATTTTTTTTCATCA
TTATCAGTGGGGGGTTTTCTTTATGAAATCCATCTTAAACAAAAGCTATCATCACTCCCA
AGCCTTGTGATCTTCCTTTGTCACATGCGGATGTGGATGCGTCTTTAATTTCCTTTCAAT
TAAAAGTAAATATACGCCTTTATTTTTTCCCCCACTGTGAAATCCAAACAAGAGGAGTCA
ACATGAGCAGACAGGTGAGGAatattcatttatatctgcctgccatttt
>NODE_155_length_673_cov_12.780089
GTTTTTGTTTTGCTAGTAAGGTGTCCTGTTTCTGTAAAATGGGTAATCACAAGAGAGGGT
AATGGAACACAAACACTTTGAGTGAGGTGTAACTGGGAAAGTAAATGTTAGTCACTGAGA
AAACCTTAGAGCCATCCAGAAATTTGGTAGGTGGAGTTAGGTGGAAAGGTTTTAAAGAAA
CTGTGACCTTTTTTTAGTCATTTTTCATCACGTTAGATACAGTTGCAACTTTGGGAGTTG
ACACAGTGGGCACCAAAGTTTACTTTTAAAAATAAATAAATAAATAAAGACAGAAAGAGG
AGAACGAGAAGGAACGGAGAGGAGTAGAGTCTGGGATACAAGCACAAGCGCCATGGCAAC
ACATAGAAAGAGGAAGAAAAGAGTTACCCATAAGTAGCCGCCGTTTCACCCGCTTGTCCA
CATCAGCTACTGACGTGGCATTGAACTCAGAGCTCTCAATTGCAGCCTCATCTTTCTCTA
AAACACAAGTGACAAGGGGACAAACAGTGAGCAGCAGGTTAATGAGAAGCCCAAATGACC
AGACCTTCAGCCCCTCTTGGCGTTTGAGCAAAAAACCAAAGCCAAGAAGCAAGAAGCGAT
GAAGAAGTGCCAAAATCCCTGTTAGAGTGTTAATCCCCAAACAAATGATAAATCCCCCAA
AGCAAATCAAAAGAACAAAACAAAATAAAATAAATGAAAATGATCAGTATCAGTGTTTAG
CTTACAAAATGAAGCGGTAGGTAGGTAGGTAGGTAGGTAGGCAAATAGgtagggaagggg
aggagagaaggttcaaggcttacatatgaagagtttt
>NODE_156_length_662_cov_6.287009
CACATCCATCCTCTCGCCGCAATCCGCCGCATCTCCCCACTATTTAAAGTGAAAACAGCC
ATCGCTGAATATTTACCCGTAACCTTACTTGTAGATGAGCCAGTGTTATTTGAATGGCAG
TATGAAAACAGCACACTTCCCTAAATGTCAACGTGTGCGAGTGAGCACGGCTGCAGACCC
TTATGTGATGCCCAGTTGGACCACAGGGGGCACTGATGTGATATGTGAGAGAGAAACAGA
CAAGAGTGGAGAGAGAGTGTGAGAGACAGACGAAAAGAGAGTGGGGGGGGGAAAGGGAGA
GAGACAGAGAGGGAGGGAGAGGAAGAGAGATGCAATGAGGCAAGGCTACAGGGATGAACG
CAAAGCGTCTCTCTCCCTTCATTTTTTCAATATCCCCTCCTCATGAAATTTCATTTGGAT
TGTAAATGTTCAGTAATTTACCATCATAAATGTGTAATGGGCCCCTGAATCCAATGACAT
TGTGCTGGCTAATCAACTCATTTGAAAATGAATATAGATCTATTAAAGGGAACTCAGCAT
TTCCCCTTTGTTGAGACTGGCATGCTGTCAAACATGGGAACACTTCCTAAAAGGGGGCTT
CTGGAGCGAGGGATCCTCATCGAGCATTGGGGAAAATAATCTACTCATCAGATGTTTTGA
TCTTAAATAGAGATGATGACTTGAGATTAAGTGCTTGAGCTAAATTCTGATTTGTTTTGT
CATTAGAAAACTGACATGTAATCGACGTGAGAGAAATGGGGCTCATTTAAAACCTCATTC
AAAAAACCAAAGTGGGGACAAGAAct
>NODE_157_length_405_cov_7.237037
AGATTTAATCTCTCCAGCCCTGCTAATAATACTATGCTACTGGCTGAGCGCCGAAACATG
CACAAAGGGCTAATCATCTCTAGTAGTAAGCGTTTTCTTACACATACACATTTTCCCTGC
AGTTCTCGGAACTGTCAGGAGTAAAGAGATAAAGAATGGGCAGAGAGGGAAAAAAAGTCA
GTTGTGGTGTGAGAAGTGTCTGCCACCACGGCGTCATTAACACCCAGTGGTGCTGGGGTA
AGGGAGGGAGTGCAGACGGGGCCTCCAAGCACTAGGAGCGAAATTGCAAACCCAAGGTTC
CTGATACAACCTGTTATTATTTTTGACACAAGCCATTTACAATAGCTATGAAGGTGGCAA
TGGAAAATGTAATATTGATTGTATGCCCTCAAGGCTTTGCTCCCCTGACTTCTAAGCGTC
ACACATCTCACATACAGTATGTTGGGCGTGATGATATGTTTCTCCTTTTTTTTATTTTGT
TTTGTTTCCCCCCACTTCCACAAATCCTATTTTAGGAGCTTTGTTGATAGTTTATTTGAT
GAGGTAATa
>NODE_158_length_294_cov_5.673470
ATTGATTTTTTTTTTTTCCTGCTCGACAGAAAGCCTGTATAACAGCTCTATTGCCCTCAT
AATGATTAGTGACAAAAGTTTAATTAAGCAATTATGAAGCCAATAATAGAGTTGTCTGGT
TTGCTTAGCTTTAGACTGTTTAAGACTTATCTCCCTCTCGCACATCACAGCAGCTGGAAT
GTGCTTGAAGAGATTAATGCTACGAGAACACAGATGCCCACTTTAATACAGCGCCATGAT
GCCGTTTGAATGAAGTTGAGAACACAAGCTTCTCTTTATCAAATTACAAGTCTGCTTTTC
ATGAATATGGAGGAAAAAGGAAGAAAAAAAACAGCAATGGCTTCAAGGTGTAATTATAAA
GACATACAACAGAAAGACACACAATTCCGTTTTAGTAATCTGCCTGTATGAAATATGCAT
GATAATGTATTACTGAAt
>NODE_162_length_467_cov_3.910064
ATATTCACAGGCAAGAGAAACTCCCCGAAGTTCAGATAGGGACACCAATGCATGAACAAA
AAAGCTAAAAGCTGTAAGGCTGCATGGGCACATTCTCCTGGAACAAAAGGTTTAATCTGA
GAAAAATTAGTCTCATCTATGGAAGTGAAATTCAGGTGGTCAAGTGACCTCAAGTGGTCC
TTCGTAAAGCCTCTTAAGTGCTGCGTTGCTGTCAAAATATGTGCAAATCACCAGTAAACT
GGGTAGACAGCAATGAGGAAAATAAAGTCTATCTGGAATAGCAAAGAAGAAAAAAATAAT
AAAGAAAAAAAATGGCGGGAATAAAAGTTATTTTCCCGACTATTCCAGAGGGTTCTCATG
CTGTAAAAATGGAAGTGAGTGCAGGATACATCAGGAAAGTATCAATGTCTACCTCCACAC
ACAAAAGGGCCCCATCCTGCTATGACCTCTCCTACCATCCTCCCCCTCCCCTACTGTGTC
ATTTACCCACAGTTTCTAAATGCTTCCTCCAGCCAGAGTGGAATCTGCTCAGAGGTGCCT
GGGCTTTGTGGCGGAAACATAATTAAAGTGGTGAAAGATGTAAAAGGTGAAGAATGGGGA
TGACATCAGGC
>NODE_163_length_512_cov_7.328125
ATTATAAAACGCAAGAACTGTATTGTGTTTTTCTTATCTTCTCTTGTCCTTTGAGCAATG
TCAAGGTGAAGACAGATTGCCAGAGATGGGTGATTTACAGATATTGTTTTTTTCCTGTTC
CCCACACATCCTTCGTTTTCTTGCTTTGAATTCAGCCTCAGTTGTCTGTCTTACCTCTTT
CCATCCTTCTATCCCTTGACAACATGAGCTGCCACTCTGTGTTACTGTCACATGAGCGAG
TGCCAGCCCCCACATCACAGCAGCCTTTGATTGGCCAGGCCTTTCCAGGTCGGTGAGCTG
CTGCCTGATAATAACCTTGTTTGATTGCTGGAGCAGAGATGTAATTGATTGATCTGCTCA
CCCTGTCTGGGGCTCGGCTTCTGAAGTAGCCTTGTGTGTGTGGGTGTGTGTATTGAAGTG
GGGGGTCGGTTGATTGTTGAGCGGAGCTCCAGATAAGCATACATGTACACACATACCTCG
ACTCACGATGCAGATCACACACACAGACATTTACTGACACACTTTTGTTATTGTGGAATA
TAGTGTGCAGCTGCTACCAGAGGTGTACAAAagagggagaatgtggagggagtttgtttt
ttaaactcttcccggcacatctgccctgtgtacctctctaaacaaaccctaccaac
>NODE_164_length_507_cov_8.719921
CCTCATGCTAGACAAAAGCGTTTAAAAATTGGTGATTGCTTTCATCCGCTTTAATTACAT
TCAGAAATGGCATTTCTGCCACATAATACACCCCTATTGTTTCAGAATTATCTGGCTTGG
GGAGTAAAATCTACAATATTTGACGATGCTCCCGAGCTAAATCGCCTCTTGAAATTGAAA
TATGCTGCCGAAATACAAAATAAAAAGCCAGCCTTTGCTGCTGATATACTGGAAGCTCCT
TGGCTTTCTGCAGAATGCTATTATTATGCATATCCAGGTAGAAAGTTAATTAACCCAAAG
CTTAAGCTAATTATGGTAGCAGAATGCTATCAACCAAACGCTTTCAGTCTGACAGCTGTC
CAGAATTTCATTTGCTAATCATTTGTCTTTTGCCGGAGCATATGGTACATTTCCCCGCTA
TCACAGCAACAACAAACAGATGAAAATCATTAACTAAAAACAATGTGCAATGTGAAAAAT
CAGACACAGATTTATAAGGCTTTGTGTCAGAGAAAAAAGGGGGATTTATGGCCTGGGAAA
TATAATGATAATTTTTGGTTTTAGCCACTTAGGATTTTAGGCAGATCACGTGACCCAAGT
GTGCAGGGAATTCAGATGCACAAaatatattgtttatatctatatgcaaat
>NODE_165_length_591_cov_10.634518
ATGACTACTATAAAAATAATTGTCGTAAATTCCTTTTAGCCACACGTGACTAATTACTGA
CACCACAAAAAAATGCTCAAAGCATTTCGGACTATGTGCGTGAGCATATTTTACATTTTT
ATGAAGTGTTGGTTTGGAAATTGAATCCATTCCAACATTTCTTTTTCCTCAAATGAGCCC
TCTTTCCCTTTGCAAAACACAAATTGACAATTTGTTCAGTAATCAAAGAATCTCCCTTTC
ATATGGATCGGTTTTGCGAGCACAAAGTAGAGAGGAGGCAATTTCTGGACATATCATGAG
ATTATATCCGTTTGACAGTTGCGTTACTCTATGTGGTTTCCATGACAACTGTTTGGGTGA
GGCCCCCAATAGAACCAACCTCAGCTGTCATCTCTTCACCTAAAAGCTTTGTAATTGCTC
TCATTTGCATACTACAATTAAGTGTGTTAGCTCACAGCAAGAACAATCAACCTCCACTAA
GGACTGGGGATAGTATAATTATTATATCAGTGGATTTGTATAAAACATTACTGACGAGCT
TTTGTTTGACGTCGGCATTGTACTGTTGCGCTAGTTTTACCAGTTGTTTTCATAAATATA
CATATTTCACAGACAGTGGTGCGTAATGCATAGCTAGGGATTCACAGTTTTCTGATTTTC
AACGGCCCATATGCTCGTATAAAAGTGTCCGTTTTATTTCAGAAATTGTGATGTAGTTTT
CTGCCTGTTGGTCAa
>NODE_166_length_524_cov_13.532443
TAGACAGCGTTGCGCTCAGCACGCCGTCACCAGGGCCAACCAGAGGGGGGGCAACCTGCG
AAAGCCAGCTGGGGGCATCTTGGCACACGCTCGGCGAGGCACATTAAGTCGGCCTCACCC
TGCATGGAACCTTTTGTTCAGCAGAATCCTGCCTGACCTGCATCCCCCCTCTTACTCACG
ACGCCTCCCACCGCACTCAGCTCATCAGCAAACACCTAATGAGCCTGCGTCAAGAAAACA
GACCCCCAGCTCAACCTGCCCGCTCCCCGCCCCCACCCGGCTCTCGGGGGGCGCGGAGAC
GGCACTTTACAAGGACTGATGATGCTGCAAAGACCACAATAATGATAATTAACTTGCTGA
ATTTAGAAGATTATGCTGTTAATTAGTTGCAAAATAAAGATAAGTAATATAGTAGCAGAT
GGTTGAATAACACCCATGAGATGGAGGGTTATTACACTGATGAGGTTTCCATGGCAGAGA
TGAAATATGAATCTGACTGGCTTTTCCCTCTTTCTATGGGCCATTCCAAGAGAATAATAT
CTTGTTTCTGCCAGAAGAGCTTCTGGAAGGGTATTACACGATAAACTAATTTGGTAGATA
GATTGGCCTGGCAAAGGTAGTTGTTAGAATAATGTGTTCCTCTGTTTTCTCATGTAAATG
TATTCCCT
>NODE_167_length_421_cov_9.876485
GTTATTTTATTTATTTTTTTAATCACTGCTAGAGAAAGTCGTAAAAGTCAGTCTTTTGTG
TACTGATGTGAAGTTAATCTGATTTTAATTTAATTATACGAGTTAGTTGCGGAGGGCACA
GGCATTGGGGTGTTTGTTGTAAGAATGTTCTGACATTGGCGCAGGTATGGGGCAGCTAGC
ATGTTAATTAATGATGAAGATCCTGACAATATGCAGAGGCATGACAGCGTTAAGCCAGTC
GGCTGCTGCTTCCTTTGCATATTAATAGATCCTTCATTATTATTTAATATGACAGCTGCT
CCAAGGGCTACCATCAGACCTTGTCTCTGTTATTTGCTGTTTTGTGCTCCCCATGTGACA
GTGCCATGCTATTCTCTATTTGTTGAAATGTTCCCTTTTCTGTTCTCTCACTGGTGTGGC
TCTCTACATGCGACCGTGATGTGCTGTTTGTTTTGTGCTCAGGAGGATTCTGACTTGCCA
GTGCGTCTATATGAGAAAAGTGTCTGAATCTAAAGGTGACTTTGAAAGAATATATGAGGC
TGGATTGTTTTGTTTGCATAGTAAt
>NODE_168_length_408_cov_19.225491
GTGATGACTTTTGAAGGGGTCTATTTAACAAATGAGCATTTTTGTGTTTGAGCAAATGTC
AGCTTGTATTTTATTTACATTTTTTAGAGGCAGATAGTAACTCCCCTGTGTCTGTGTGGT
TCCTTCCCCCAGCAGGTGTTCACAGACCCCAGTAACCTACAGAGGCACATTCGCTCTCAG
CACGTTGGGGCTCGTGCCCATGCCTGCTCTGACTGTGGCAAGACGTTCGCAACGTCTTCG
GGCCTCAAGCAGCATAAGCACATCCACAGCAGTGTCAAGCCCTTCATGTGTAAGTCACTA
AGACCCTACCTATGTAAGTCTCCTCAGTACATTATAATAATAACAATAATAACATGCTTT
AACTTGCCTTTAATAGAAAGATCTGTTGTTTTTGCAAAAATACACTTCTTGAGAATTGAG
CTTGTTATGTTCTACAGAATTTTCACGTGAGATTATATAGTGACTGTGTGGCAATACAAT
TTCTTTTAAGACAAGATTCATGCAGTTTTTTTCTGCATCAGCAGTCTCACACACTGCTGA
TATGGTAATAAC
>NODE_169_length_426_cov_9.755869
GTATCCTTCAGCTGAAAGACGGTGACACGAGTTAAAGAAAAGCACTGATCATCTTTGAGG
GACATGGCATTCTCTAATTCATAACGGTGGCATGCCATCATAATAATAAGGAATAGGATC
TGTCATGGTGTCTAGCTGGTGCTTTTATTAGACCGATGGGAGGTCTCCGTGCCTCTCCTT
TCTGTGTTGTAGTAATGAAAGTTACAGCACGTTCTCGCCCAGCCAAAGGTTGGCCCTGCC
TAATGAAAACAGATGAAGCAGAGATAAAGTGTTTGCCGACATTAAGGGACTCATTTATCA
CCGTTAGCCCCCGAGCTATAGAACACCTTGGTCTGGAGCTCTCCTTTAACAGGCCCTGCC
TCACAGCACCCCGGTGGCACACTGCAGCCTTCCAGCCACATGCACGCCTCCATCTTTACC
CTTCTTTCTCTTTCATTCGCCGCATATTTCACACCGGCGGTTTTTCGCTGTTTACATCTG
TACATACGCGCTTGTCTCGTTCGCACGGCTTATTGAGGTTGGAGAGAGGTTTtagtgcca
aaaaaaagagagagttttagtggaaccttt
>NODE_170_length_581_cov_7.777969
GTATGGTCATCAGGCTTTGGCCCCTTCACTGCTCTTTGCCAATGTATCTGTTTCCAAATG
GGACCGAGACAGGCCTTAGATGTACCCTGCTGAGGTCCTCTGAAACCAGAGACCCTTGAA
GTGGACGTCTGCCTGCGTCCAGTCTGCTCCCAGGAACCCTTTCAGATCCAAGGACTCCAA
ATGTGGCGTGCTGCATGAAGACATTTTGGACGTAGCCTGGTCAGTAGGGTATCTCCCTGC
CCCCGACTCACCACCACCACCTCTACCATGCTAACCACCAGCAGCCCCTTGCAGACCAGG
GAGCAGACCACCCTGGGCTGGTCAGCAACCCCTGCTTACACCTGCCATAAAACTTAAAAG
CTACAGTCTCATCCCCCAGCTTTGAAGTGTTCAAAGCATAGCTTAGTGACCTTTGATGCG
ACTTTGGCTGCAACACATGTTTTGCACCCATGTATAAACGCAGGCCTCTCAGTAGACAAG
GCGGGATTGTTTACCTACATGTGCGAAACGTAAGGGCCAATGCATGGCAACCATGCATGG
AGCCTCCATTTCCACACGTCAAGTTCCCCATGGTGGGAAACAGACGAGTCGAACCGGACA
CTGCTTTGAGCAAACATATTCAACCACCATGTGTTGAGCATTACTTAAAACACTTTCTCT
GTGCGCTCAGACTGTTCATTAGGCCACGGGCTTTCAAAGACAGACAGATGCAGCAGTTGA
GTCAc
>NODE_171_length_415_cov_11.390362
ATCACCATAATGTGCAAGCCAGCGCAGACTGGCCATGTGAGAGTGGAATGATCACTCGGT
GAAAACCACACAGGCCTACAATCTGAATAAGTACACTTTCTTTCGAAACTGAATTAAAAA
GGAGTCAAAATAGGGTTATTCTACACTGAAGGACTCAGATGCGCGTCCGTGCGCAGAAAA
CAGGCAGAAAATACACAATGTAAGCTGTAAAAACCAACAAATAAACAAACGAATGAATAA
AATACTGTATGCAAAGTGCCTGGAGCATCCAGTGCGCTTACCTAGACTTGGAGGGGGGCT
GAATGCGTTGCCAGCGTTAAGACAGCGCGCAGAGTTAATGAAATATCTCCAAATGGGAGT
CAGGAGTGCGTGCAGAGATAAGCCTGATGTGGTTTATATACCCAGAAAGCAAGTGCTCCT
CTTCTCATATTGTCCAAGAGCGTTTGCATAGCTGGCCAAGTGGCTCTGCTCTTGCTGACT
CGCTAACATTGCATTGTGTTTGTTTTCCCCTTGCTATGACGTGTGGCAAAATATTGGCCA
TATGTCCATCTGCAATAAa
>NODE_172_length_550_cov_3.178182
TAAATAACATGAGCTTCTGACTTCTTCCTCCATCGTTCTTACTCCTTCTCGCCTCTTCCG
GAGTTGAAGCAGGTGCAGGAACAGGCTGAACTGTTTACCCACCACTGTCAGGCAACTTAG
CCCACGCAGGAGCTTCTGTTGACTTAACTATTTTCTCCCTTCACCTGGCAGGTGTATCCT
CAATTCTAGGAGCAATTAATTTTATTACTACCATCATTAATATGAAACCTCCCGCTATTT
CTCAATACCAAACTCCTCTTTTCGTGTGGGCCGTACTTATTACAGCCGTACTACTTCTTT
TATCCCTCCCTGTTCTAGCCGCCGGAATTACAATACTTCTAACCGACCGAAACCTAAATA
CCACGTTCTTCGACCCAGCTGGAGGAGGAGATCCTATTCTTTACCAACATTTATTTTGAT
TCTTCGGCCACCCAGAAGTTTACATTCTCATCCTCCCCGGATTTGGGATAATCTCCCACA
TTGTTGCCTACTACGCTGGTAAAAAAGAACCATTCGGTTATATGGGCATGGTTTGAGCAA
TGATGGCTATCGGGCTTCTAGGATTTATCGTATGAGCCCACCACATATTTACAGTCGGAA
TGGATGTAGACACTCGTGCCTACTTTACATCCGCTACCATAATTATTGCCATTCCTACCG
GAGTAAAAGTCTTCAGCTGATTAGCAACTCTGCa
>NODE_173_length_644_cov_4.908385
ACTCATACAGCCATTCCTGCCTAATTTCCTAACGAGAAAGGGAGGAGTCGAACCCCCATA
AATTGGTTTCAAGCCAGTCACATAACCGCTCTGTCACTTTCTTCATAAGACACTAGTAAA
ATCGCTAATAACACTGCCTTGTCAAGGCAGAATTGTGGGTTAAACCCCCGCGTGTCTTGC
ATCAATGGCCCATCCCTCCCAACTAGGATTTCAAGACGCAGCTTCCCCTGTAATAGAAGA
ACTTCTTCATTTCCATGACCACGCCTTAATAATCGTATTTCTCATCAGCACCCTAGTTCT
TTACATCATTGTTGCTATAGTAACCACTAAACTAACTAACAAATTTATTTTAGATTCACA
AGAAATTGAAATTATTTGAACCATTCTCCCCGCCCTTATCCTCACCCTCATCGCACTCCC
GTCCCTTCGCATCCTCTACCTTATAGACGAAATTAATGACCCCCACCTTACAATCAAAGC
CATGGGACATCAATGATACTGAAGCTATGAATATACAGACTATGAAGACCTGGGATTCGA
TTCGTACATAATTCCTACACAAGACCTAACAAGCGGACAGTTCCGACTTCTAGATGCAGA
CCACCGAATAGTAGTCCCAGTTGAATCCCCAATCCGTATACTAATCTCCGCCGAAGATGT
CCTACACTCATGAGCAGTAccttccctgggcgttaaaatagacgcagtccccggccgact
aaaccaagcagcctttattgcatctcgacctggggtgttctacggacaatgctctgaaat
ctgcggag
>NODE_174_length_527_cov_14.648956
CACCACCTCCACCACCACCAGCAGCAGCAGCAGCAGCAGCACCACCAGCAGCACGCTTGT
CCAGGGGGCTGGAGCACCAATGAGTTGTGTCGGAGCTAAATCCGCATGCAACTCAGCAAC
TGTGTCTAAATAACTGTCTCTAAAGCTTTTTATAAGCAAGGCGCAAAAAATGAAAGGAAT
CTGAACGCAATCGACGAGCGACTGCTCAAAATGAGCCGTGCATCCTCCCCGGCAGCAGCA
GAAATGTCATTCATCAAAAAAAGTGGTCGCTGTTCGTTGTTAAAATGCTCGGCTGACGTT
GCTCCAATGATCATTTATTGTAACAGGTTTATAAGCAAATAAATAGGAGAGGGCTGTCAC
TTGATGATGGAGGCGGCCTTCGGTCAGACGAATAATATCCAAGTGGAGAGGAAGAGAGGA
GTGAGGAGCGAGGTGCTTGTCCCTGGGTTGATCTCTGAGTCTGTTTTAGATTGCTCTTGG
GTTTGGCCTCTTGGGTGAAATTGACAGTCTGATTAATAAAATGAGCGGAGCAACATTTCC
CTCTTCATTTAGGAATATTATTATGCTTTGATTCTCTATTGTTTGCCTCCTCTCTCTCCG
CCCTCCCCCTCTGTAATCGTTGTTCTTTTATTTATCCCTCTTATTTCTTTTTTTTtcccc
ctccctttttt
>NODE_176_length_490_cov_11.667347
ATTTCATAAAGAGAAATGGTGTCTAGACAAAAAAGTCATTTATATAACACTAGCAATTGA
AATGAATGAAAATGGGGTTTGCACAATACCGTATTTACAATGGTTATTAAGTCATTTAAT
TAATTAGGGTCATGTAGCATTTAAAAATTAGGTAAGAACTCTTAGTAGAGAATAAGCAAA
TAACAGCTATTTCAAATTGACAATATTAACACAAAACAGTCATCTAGAAAAATGAGAGAA
AATAAAACAACAACTTGAACTACAAGCTTAAGAGCTATTACATTAAAAATGATGCACCAA
AATCTACTAATACAATAATCCATATAATCTGTGTAAAAAGCATGTAGAAAAAACACCTGA
TGCAGTTTGCTGATACAGTCATTGACCAGTTATGAGAGGTATGAAGGATTTCACAGGTAG
ATAAGTGTGAGAAAGTCCGCACTGGTGACTCAGGGATGGGGGCCCAGGCCCCTGCATACA
CTCACTTCACTTGAATGTGAACTATGGCCTCTGCAAGTTCTAAGGCAAATATCGGAGGTG
CACTTGTATCCATGTAATGCTGACCCATCCCAAACGTTGGATTAAAGACAAGGTGAGGAA
ACTCATTCTTTGTTTCTTACACAACAccaaaaac
>NODE_177_length_527_cov_4.954459
TTTAATAAAAGCCAAATATCAACATCAAATATTTGCTCTGTTGTTGAGCACGGGAAAAAA
CATAATTTGTCTCATTTTGCACGGATACATAACAATGAATCCGATTCAGATTTTAACACT
CCCTCAACATCCATCTCTCCGGTGATCTATCCATTCGCTTGCCTATCCTTGTCCATCTAG
CCCGGGGCTATAGAAGCCTAATTGTTTACCAAAGGGTTGCGGCTCATTTGCTCCTGGAGA
TTGGGCCTAATTAACACTAACTTGTCTGAACACCAAGGAGCGCTGTCCACTCCACTTTAA
TCTAATCTGTACTCTTTCAAAAAATAATGAGATCATTTACACCTCATTAACGAGCAATGT
AATGTCTGGGCATTAATCATAATGATTGCTTATCATTTCACTTTGCAATATTATCTCCTC
TAATGAAACTGTTCACACAACTGCCAAGAGGGCCTTAATTGGTCGTGTGAAATCACAGAG
CACCCGGCAGCTTGCAGCGACGTGTGTGAAGTTCTAATTTGCATGGGTGGGTTGTGGGAG
GTGGGGTGGGGGATTTGGGGGGGTGGGTGGGCACGAGAGGATGGCATCACTTAGGAACAC
ACACATATACATGCACAAAGATACGCAAGGTAAGGTGTGCAGATATGCGGTGGGATGAAC
TGAGAAGTCGt
>NODE_178_length_564_cov_11.393617
CAGAGCCCTGCTGAAGAGCACCGGCCCTCTGCAGTGATGGGTCGTAGCCCAGGTGATGAA
CTTCTGAATGTGGTCCAGCTGGCCACATATCTCTATTGCCCCTTGCAGCTGGTCCTCCAG
ACGCTGCTGGAAACCCTCGGAAATCTTCTGCAAAGGAATTATAAAAAATGCGTTTAATTA
CTGGCGCACAGTGGCTGAACTGTGGGCTAATCAACAATGCTCTTCCTTGACAGATGTAGT
CCCTAAGATGTTGGTTTAAGCAACTTTGACAGATTATCATTGGCTCTCGTTTGCTTGCTT
TCAGGGCTGATTACATCATGGCAGTTACAGATTCTTTGCATGTACATTCACGGCTGGCTG
AACGATAAGAAGGAAAGAAAGAATGAGAAAGTAATTACCTCCAGTTGCTCTATTAATAGG
TTGGCTCGTTTGTTAAGCTCGTTCATCATAATCATCTTTGCCATTTTAATCTGGTTCTCT
GCCTTCCTGTGTGCAATCTTTACTCCATGAAGTCTACAAAGACAGAAGGGGGGGAAAATG
TCTCTCCCAAATGCAGAAGAAAGCAGCATTTCAGACGGTAATTTATTCATCAGCTTGCTA
TATTTCTCACTGTTAAATTATTGACTGGCGTTACTCAGAACTGGGACTGTGATTCTGACT
GAGTCGAAACCAACCTGTCCTCTATCTGTTTGGCATTGTTCTCCACGg
>NODE_179_length_295_cov_3.298305
ATCAGGGGCTGGGAGATTTTCACTCTCGCTTAGGGCTTTGAAGGCCCTTGGTCTTAATAC
TATCCTAAGCCTCTAGGGGGTTACTAGTGCTATTGCGGCTGGGGCAAGTGGAAGAAGGCA
GATTGTTGCGGAGGTTGAAATGGCTAGGGGTAGGGTCAGTTGAGAGGATGGGAGGCGTCA
AGGGGTGGTCCCGGCGAGGTTGTTGGGGGACATAGTAAGGGTTATGGCGTAGCAGAGTCG
GAGGTAGAAGTAAAGGCTGAGGAGGGCAGACATGGCTGCTACTGTGGCGGTTAGTGGTAG
GTCTTGTTTAGTTAATTCTTGGAGGATTAGTCATTTTGGCATAAAGCCAGAGAGTGGGGG
TAGACCACCTAAAGAGAGGAGGATTAGGGGGGTTAAGGATGTAATTGTTGGTATTTTTGA
TCATGAGGAGGCAAGTGAG
>NODE_180_length_668_cov_10.586826
AAACTCTGAGTATACAAGTCGGTGCCATTTTTTTTCTGTAAGCAATATGAGCTTTTTTGA
GGGAAATAATGTTCATTACTGTGGGGTGAGTGATGTAATCAGTGGCCCTGCGTGACCATA
TAGTCAAGGAAAGGCATTAGAAGGGTAGAAAACAAAGAAAGAAGGAGCAGAAGCAGAATG
CCTGGAAGGAGGGCAGAGTGTTGGGAGGGCGGAGATAGAGAAATGGGGGACGGTGGTATT
TAGTATGCACGGCCAAGCTGCCCCATCTGCTTAGCGCAGCAGTCCCTGTCGTATAACTGT
CTACAGGCCGTGGGCCACATAAAGAATGTCTCAGATTTGATGTAATTCCGCAAAATTAAT
GACAGCTTTACTCGGTATGGGCCGTGAGGGAATGATTAGTGTTTGATCGTCCATCTGATC
AGTTCCCTTGGCTGGCTGCAGAGAGATGCTCCACTATATACCGGTATGCTGCCTATGGCA
AGCACACATGCACGCACAGATACACCTATCCCAGAATAATTCCTGGGCCCCAATGCTCTA
GTTTATGTTTGGGTTCTGGTTTCTGTTTCCCTCAACAAAGACAACCAATATCTTGTTAAA
TTCTCTGTGCTGTGACACATCACATCGAAATGAACACCTACTGATGGAATGGATGCCGGT
CCCACCAGTGATGTGATTGTGTACAGGGCATTTTTATATCAGGctgtgcggtatttcaag
ggaaagtgggccaaccagcatccaatttagggaactaagaggtcacactatgacctttta
caagatatgctttatggcagcagtgattggaa
>NODE_181_length_613_cov_9.628058
AAGACCCTGCAGGGAGGGAGAGGTGAAACAGGGAGAAAAAGATCCAGAGAACGACAAAAG
GGGACAGTTGCAGCAGTCGTGCCTTCATGTCTTTGGCTGCACCAATTACTGTTGGCATGT
CCTCTGCCAGCCAGCCAGGTCTCCCACAACTGCTGCACTTAACACACTGTTCCTTTATTC
CCCCTCTATAGTAAAGATGGCTATTGCAGAGGGGCTACGGAAATTTGGAGACTGCTGAGC
CAAAACAGATCACTTCAAAGCAGCTTATTTAACGCTTGCTAAATTTTTCATCACAGTCGC
TTAATATCCTGGGGAAGGAGAGCTTTTGAAGTCGCTGTGAGACCGGGGATGTTCTTCTTA
CAATTCTTTTTCCCCTCCCTCTGCTGTACTAAAATCCCCAAACCTAAACACATAACACAC
ACCCAGTTCACGCTATCTGTGCCTACATGCACACACAAGAGTTTGTACGAATGCTACAGA
TGCACCTCCTGCACAGAAACAGCTCGCTTACATACCCAGACACAAACACACTTATTCATT
TAGGGCCAGTGGATTTTTTATCAGAGCAGTGAGAGTAAAGGACAAGTTTAATCCTACTAG
GGATACTCAAAAATATTTActtaggggtcaactctcctatagattagctgcagacccaca
tgactcttcatataataacacagcagaaaaagtttctcttcagcggcagcatttatcccc
ttttgagctgaatgttcaggacaaactgactctgcac
>NODE_182_length_344_cov_8.308140
GAGAGAGAGAGAGAGGGGAGAGAATGCCCTTTGTGTAGGTGAAATGTGTCGGGGACTGTC
ATCGTAATATACCTCAGTGAAATGAAGGTTAATTCTGATGTACAGCCTGCATGGCCGTCA
TTATCGGCGAATCATGAAAATAAATTAAGCCACTGAAATAGATACTCCTCTGGTACGCGG
CAGGGATCTCATGAAGGATGGACGGCTGAACTTTACAGATTATTATTGGGAAATAGTGCC
GAATTCAATTAATGCACCTAAAAGACACCTTTATAGAGGGCAGCCATAATTTAAATGACA
GCAGGGTGTAATTTTGCTTGTTATAAGTCAAATTTGCAGAGTTTCATGTTTCATGCATTT
TTTTTTCTTTCCTTCCTTCGCCCCCATCCTGTTTTATCCCcccccctttttttctttttt
tttcctgtttgctgaggatcttctcagtgcaagaaaattcctgaaaagactaaaatacga
tataataa
>NODE_183_length_441_cov_7.861678
ACCTCAAGTCCGTTTACTGTCCCGACACCAAACTGTCTGCTCCCCAGCCATGGTTTGTGT
CCCTCCCAACCTCCCAAGCTGCTCGGAGAAGGTATAAAGCTCCAGAAGTGCACCGAGGCT
GAATAGACCGGGGGGCCAACAAAGCGCTGGAGCTGTGGGGCCCCGGCCATGCAGGGTCTG
TGTTTGCAAGTCTCCGGTGGTTGAGACGAGGCGGTGCATGTGGCTTGGGGCAGGGGAGGG
GGCTCCCACTGCATTAGGCAGTAATAGGTTTGGGATGACCTAAACGATTTGTTGACTGGG
ACAATAAATCTGTTGTGTGTTTCTTGGCATGCTGAGGGGAGGATTACAAGTTGTCGCACA
AAGGAATGCAAATTGCAAGCCAAACTCTCCGAGAGGCCTGTGGAGTAGCCAGCTATTTAG
AGCATTTGTGCCGATCTGTGCTTCTCTCTCTCACTATTTTATGTTTCTCTATTAGTCCTA
ATAACTGTGAAGGGCCTGAGAGTAGCCACTGTATTCATCTCAAATCAATGGCTTTCCCGC
ACCAGGCCCTATAGACCTCCACATTTGCATTccatcctgtgagat
>NODE_184_length_549_cov_7.293261
GTCACCTAACGTTTGCTTTGACATGAAATCCAGACCTGGGCACAGATGAGGTTATCAGTG
GGGGGAGATGAGTAGGAGGAAACGCGTCTAGTCCTATTGGGAGAACTGTTTGGTACCATT
GCCTGGGCTTGGTTGACTGAGAGGACTGAGGGGGCCGGAGGAGAATGGCGCAGGGTACGA
AAAATATCTACCATAAATGGCTCTGGCGTAGCTATTCCGAATGCTGAGACTGAGGTCCTC
AAACACGAGTGAAACCTATCTAAAAGTAGCTGAAAGATTACAATCCTCTTCATTAAATTT
ATCTCCTGCGACATAAACTTTTAATATGCGCACCAGCAGTGTGTATGGGACTTCCAGGGC
AGCTTAAATGACTGCAACCTGTAATTACTGTTCCAGCACTTGATTAGAATAATCTGATTG
CAATTATTCAGTGACTTTAAAATACAAGCCTCGAGCTACAGAACAATAATTCAAGGGCAG
TGATTGGGAACGTGTTTCTTTTTTGGCTGTAAAATGACGTTTTAATCGACACAGAGTGAA
AGAGGTTCCCTGCTAAGGAGCCAGCTCCCTCAATTAAAGCCCATTTATGCAGTGAGGGGT
AAGACGTTGTGCTGCGATGTGGAGTTAATCAACCAGGCAGACACTTACAGAGTTCTCACG
GATCAGGGAACTAACCCCTCTAACGGGTAAACa
>NODE_185_length_523_cov_5.609942
ATATGCAAAATCCATAAAATGTGTTGACATGACACGCAAAACATGCCTTAAGTGACGTGC
TATTTCTGTGAGCCTATTTTTGGATGAACATGCAGTTGCAGTGACGTCACAAGTCTTAAC
AAACCTTGAAACTGAAGGCCATCAGAGCTCTTGTTCTTTGTCTCAGTGACCTGCATGTCT
CTTAAAAAGCTTCCACTCTCACAGCCAAGAACCTGCACTTTTAGAAACCCTGGTGTCTCA
TCTTAGCCCTGCTCTTCAAACAGGCCTGCATTGATTAACTCAGGGGGCTTTCTCTGCTAT
CCACCTATTAATTATATGGCCTTCATTAACACTGGGCTGATGAATGGCCTCTGCTGGAAA
GGCGAGTTAAGAGGAGGTGTTAACACAGCACCTGCCTGCACTCATGTGGCCACTTATTAA
CCAACAATGACCTTCCACATCATAAACCCACTGGCCGGCTATTTGCTGTCTAATAAACGG
AGCCCCTCTCTCTCTCTCGGCCCCCCTCTTCCATGCGTGGACCCCTTTCCTTGAGCCCCT
CAGAGTTTATTGTTCTGGAGGAAAAAAAATAGATGCCTATAAACTTGGGACACCTGGAAT
CAACTAAAATACAGATCCATGGGACCAAAAAGGAGTTAAGTAGCATAGGTGGTTAATGGA
TTGATGa
>NODE_186_length_599_cov_4.242070
CTTTGATGTCTTGTTCCTTGACAAACGTTGGGTGCATGCTTTCGGCAGTGACAGTAAACC
AAGAGGTGGGTGAAGAGGAGCTCAGGCCGGTTTAGATATACATTCAGTTCCTCTGAGAGA
GCAGAAAAGAGAGTGAGGAGAGAGGGGTGAGGGCAGAGGGGTTAATAAGGCAGTGGGAAT
AATACAAGCGTTGGCAGCTCGGTGTGTCACTGCCTTCTCGCCCTGTGAAGGAGCAGGACA
CACACACACACACAGCAGGGGAGAAGGACACAGACTGCTCAGTATGCAGCCCTGACATTG
TCCACATCTGATACGGGACATTAGCCCCTAACTCCCTCCATACACCACTGCCCTTCACTT
TATATTACTTTATGTTAATAGAAAAATATTACATACAACATCATTTGTCTTTGTTACCAC
GGCACCCCACAACTGATTTAAATGCATGTGTTTACCTCTACAGACAGGTGAAGACAGGGG
GAAGGGTGGGTGACTGACTGTGTGTGTGGGTGTGGGTGTGTGTGTGTGTAATAGGGGAGG
GTACAAATGCGCGCATCTCGTTCAGATTTATCGATCTTACCCACCTCTCGCCAGGACCGA
GCTGTAACCTATATATAACCTGTGTTGCTGTGAGGATGGGTGTTGAGTGTGGGACCCTGA
CATCAACCTGCCATCACCTACAACTCCAGCTCTGTACTCTACACTGGCTCTACACTGAGA
CAAAGACAggtgcacaaagtaac
>NODE_187_length_513_cov_12.471735
CTCACTTGGAGAAGAGGACCAGACACTTGGTAGTTCACAGAAGAGGTAACGGAAATCAAT
TGAGATTGTGATTTAAAGAGTTTTTTTTCTCTCTCTCTTTTCCCCCTCCTCTCACATCAA
ATTGATTCCTTTGCTTGTTTTGCTTTAATATTCATTTTAGCCAAGTGTTGAGTAAATGTG
CGGAGAATATGAATATTAGGTATGAAGCCTCTTTGCATGAGATCAGTTTTGAAAACTATA
AATTTTACCCAGCCGAAAATTGTCTGGCAATTAAAGCGTATTGTGTGTAATAAGCAGTGT
CTCTATCGGGTGTTTAGCTTTATCGAGCCTGTCTGGAGATGGAACTCATACCTGCTGCTC
TGTGAATTGCAGCACATAAAAGATGGACTGAATATGTTCCCGGGGAATATTGCCCTCTCC
AAAAGACCAATCCGTCTTGCTTAGGGAGGCAATCTTAGGTGCGGTAGATAAACTAATATT
TGTGTATAACCTCAGTCAGACAATACAAATGATCGGATGATTTTTCATCTCCTTATGCAT
ACAGGGAAATATGAAAAATTGAGGTTTAGGAATATTTGCAGGGTCTGCGAGGCGGCTGGC
TGGGCCGCTGAGTGCCCTGGGCCACGCTCCTCACCAACGACTGCAGAGTGAAGAGTG
>NODE_188_length_795_cov_10.923270
GTGAGGAGGCTGGAAATCAAGCAGTATAAATATAACCTACTTATCCCAAAAGGCGCAACA
GGTGTCAAGTGCAAGAAGCAGAACAGGAGAAAAGCACCTGACGACCGTCTCAGCTTTCCC
TTTTGGCAAGATAAAAAAGCCATCCCAGCGAGGCAGAGTGAGGCTCTGAACATGAGATCA
ATGGAGCATATTTAAAAGACATTAGAGAGCAGTCCTCCTGTCACATTCCTGTGATAAAGT
ACAGGGATCTAGCCTTCCAGCATACAGTACCATGTCTCTATGAAGGCGATCCTCCAGTGT
CATTTCTCCTGTGCTTAATCTCCATGTGGAGATGAAAGATCGAGGACGGCCAGCAGTGTC
TGTGTGCTAAGCTGGGCTCTGGGTCGTCCTACACCCGACACTGGTTCTCCCCAGTGGCCC
GGGAGATGTCAAGGGGTGAGGGCAGAAGAGAATGGATAGCTGCCGGCCCCGGAGCCCCTC
ATTCACTCCCTAACTTGCTCACATTAAAGAGAGCTCTAATCACTGCAGGGACTTGGCCAA
TGATGTGGTTATCAAACGGCATATTTCAAAAAGGCATCTTAAAAGGCCCGAGGGCGAAGA
GGCAATAAGAGCACATTTGTATGTGGATGAAAGGGAAAAGTGTAGACAGACCTTGCATCA
GAATACAGCGGGGGGAGATCATTAGCATCTCCAGCAAAATATGCACTACCAGAGAGGGAG
AGCAAGGTACAGTCAGAGAGAGGGAGAGAGAGACAGAGAGGTGATAGTGGGATGGGGTTG
CCGGGCTGGGGGAGAGAGAATGGTTCTCTTCGCCATTCGTTCTTTTTTGTTTTACATAGT
TCCCAAAAAGAATAAGAGAACAAATACATTTTTGAACAAAGGCAGGGCTCTTGAAGTGGA
AGCCCTttgggggtgtgaggtggctccattgtggattac
>NODE_189_length_456_cov_14.559211
ATGACACGAGAGGAAATTCTTTGTAAACCTGCAGGCTAACATTACCTCCCTGTTACTTTA
ACACAAAAGGGGTTGTTTCTACAGTATTAATAACCAAGCCTCACCTAAAAAATTAATTTG
AAACTATGCATACAGTCGTGAATAGGAGAGGGTAAAACTATTAATTAAAAGTGGAACAGG
TTCTTATTTTAGTGGAAAGTGGAAAAATTATGAGCCTTTGTTAAGGAAGGCCCAGGAGCA
AAGCTTTCATTAGCCTACATGCATGGCAAAAGCAATTCATCAACTGTAATTTTGCCTCAA
TGGGCAAAAAAGAGGGATCAACCTCAGCATGCTATTTATGGAGATTTACGGAAGTCTGGG
AAATGCTAATGTGATTAACATTTATCTACAACATGTTTCGAAATGGCCCTCATGTCCACG
TTTTGCCTTTAAGATTAAGTTATTGCACTTGCTCGAGAAAAAAGAAAATTATGGAGTGAT
ACAGAATCTGCTTTGCAGTGCAAGAGCACACAATGATGATTTTTTTGGAGAATTCTCTGT
CACATTAGTGGAGGATTTCTTCCCCCCCACCACCATTCCCTCCCCTCTCTCTAAATATCt
>NODE_190_length_649_cov_12.522342
TTGACTACGAAGGAAGCTGAAGTCCTGTTTTAAGAGCATCAACCCTTCAGGATGGCCTCA
AGTCAGTGCCACAGACGACACCAAGTAAAACACGCCTCCGGCATGTCACCATCTCACACA
CTCCACCAGGTTTCTGAATCTGAACAATTCCCGACAATGTAAATAAAGAAACCACAGCTG
ACAAACACAGGTTTGTCTAGGCTTATTCATATGTTTTATTTGTATGTATTTGCACTTACC
CTCGATTTGCCTTCTGCGTCCATTAAGTGTTCCACGTACGTTACCTCACCCACTACAAAT
CAGATTCCAGAGACGACACACACCAAGGGGAGAGAAGCCGAGAGAACAATGGGGGTTTAG
AGCAGAAACACAAGAAGGGCGGCCGGTGACAGTGAGCTCAGACTGCCAGTCCTGAGCCTT
CCCCCAGCACCTCAGCAGCACAATATGGTACAGGTCTACAAAAAGCAAGCTTGAGTCTTT
TTAAAAAAAAAGAGATAAAGACTTCTTAGCCTGTCCTTGTTGGAATTCTCCCAAAACACC
AAAAGCAATAGACTGAGGACAACAACTATTGAAATGGCCGACAGCCTTCCTATTTTGATA
TAATGCCCTGAAACACCACCTTCTACCTGAAGATAATTGACCAAATAATTTCAAGTTGGC
AAAACCCGTTCAATGCCTCAGCCCATTTCATTGCAAACCTGAGCATGCTTTGTCAAATGT
CGCCGTTTTAAACCTCAGGCTAATGCATCAAtacattcgcccatcagctgagcctaagag
aaaacctacagct
>NODE_191_length_440_cov_15.825000
GTCACTTCTCCTCATTATGTTAATGGTTAATACATGCAAATGAAAACATTCCGGCAATTT
GATTTCTTTGAAGATAGTTTGCATATTGTCTTAGCCATAATGATGGTACACTTTCTCCCC
AGCTTCGATTTATGCAAGGCTAGTTAGTTCATTTTTATCAGCTCTGAGTTCATTTCTAGG
GCTACTGGAATGTGTTTTCCCCTTCCCCTCACTATTTAACTAATTAGGATTCAGGTACCA
TAAGCAGATTTTTCACGCTATTGGTGTTTTTCTTAATTAAGAAACAAATGAATTCTCCCC
AGCAAAATAGATGGAACAACGGGATAGGGTGCCAGGGGCCAGATGCGGCGCTTCTTAATT
AGAAGTCACTCCATTGTCTGAGGTTTTTTAATGAAGCCCCAATCTAAATGGATATCAAAA
AAGCTTCTAGTGAAGAAAAAAAACACACACACACACCGGCCATTTAAAATAATAAGGAAA
TAAAGATAATGAAAGACAAAAGATATGTACTGGCAGCCCCAGCTCACACCTCCAGTTCAG
TGCATGCAGTGCTCTCGTCacctctggatgagccctattaaaac
>NODE_194_length_592_cov_6.829392
AAGCAGCGGGGCACAGACCGTTACTGCACTATTTAGTCTGTCCCCGTTGTCTCAAGACGG
CCCCGTTTCAGAGGTTCTCAGATCAGACAAATACTGCTCCCCTCCTCCCCCCTCCTTCGC
CTTCACCCTTCCTCTGTACAGCTAACCCCTCCCCAACTCCTCACCCCAAAATAGGCCAAA
TCTCCTCTATTGTGTTTCGACTGCCTAGTGTGAAATTCACTGTGACGTTAAATGTTTTCT
AATGAATAATTACTGAATGGATATGCAGGGGGAATATGTGTAATGGATTGTAGACTGCAT
TTTAAAGACGTCTTTTTTGTCTCTGCTCCGTGGTATTTACAGGACAAAAACACTTGGCCT
TTCTCAGAAGAAATGAGGGCCATAGGCGGAGGATAGAGGCAAGGGAGGAGGGGGGAAGGA
GGGCTTTGTGTCAATTAGATCCAATGGATTATCTTTTTTAATGTTTTTACAGAGAGACTT
GAGAATCAAAGGACTTCTGCTTCCAAAGGAGAGAGAAAAAAATACAAAACCAACAAAAGC
TGTGAAAACCTTTGGTCTAAGTGTTGGTGCTGCGAATGCAAAACAGATTGGTGGAATTTT
TCCCACTATGCTTCTTAAATGTGCCGCTGTTTTGGGCTCGCCGAGTCCATTTGCACAGTg
tgttgtgtttgcttggtgcgtcagctcaagggaactatgggctgctagccaaggtccctc
tgtgttgtgtagcgat
>NODE_195_length_598_cov_7.886288
ATTCACAGTCTCAGGGGGCATTTCATCGCTGACAGACAAGCTAATCTAAAATCCCCCAAT
TTACAAATGAAAATCCCACCATCCAATTGAGCTAATAGAGGGACTTGAATGGGATAATAA
GATGTGGTGTAATACTGTGTAAAAAGCCTGTAATGTTGTGTTGGTGTAAGAGCCTGTGTG
ACTGGATGTTTGACTGTTTGCAGTGATTACAGGGGCCTGCGGGCCTGGCGACGGCTCTGT
GGCTGGGACAGGGAGCTTCTCCCTGGGCAAGGAGATACGCCTGTCTGCCCCTTCTGCTGG
AGCTACAGGGACCAGGATGTCAGGAGGGAGAGTGCTCCCTGTGAGCGCTCTCCCTCTCTC
TCTTTCACTCTCTTTCACTCTCTGTCTCTTCCTGTATGTGTCTCTCTGCCTCTCGTTCCC
GGTCTTGCTGGGTCTGTACTATTGCAGTGCTTGCAGATGTGCACAAACAAGGGAGGATTA
AAGCAAAACGAATCTAAACAGACAAATGGAATTAGAGTGATGGGTGTCGGTGGGCTGGTT
CACAGTGATAAACATAATGATGCTCAGTATGTGTGTGTGTGTGAGTGTGTGTGTTCCTGT
GTCTGGGGGATTATCAGTGGTTAGGTGTGTGGTGTGTATGGCTGGGTGACTGCTTCTGGG
TTTCTTTGTGTGTTTGCCTATCTGTCTATGTTTTTGTAATTATGTGTGTGTATATTTACT
CTGTCTCTAGTTGTGTGTTTGA
>NODE_196_length_374_cov_16.037434
GAGGGGGGGGAGAGTGTAGAGTCTTTGTTAGTAAATCCATTAATATATAAATGATGAAAC
CTTTACCTGCTCCCAGTTGCTTTGGCTTTCATGTTGTTGTTGTGTTGTTGTTTGGATCGT
AATCAGGTATTAATGCCATTCTGTCTGAACTCAAAGATGGCAGGCTGCCTGGTAATTCAT
ATGCTTGTTCTCTGATGGCATCTGTCGAAGTGTGCTCTCTGCATATTGGTACATACCCTA
TGGGAAATTTCAATCCAGCCCCAGACTGAGTGGGATGTAAGCAATTTCTTAACTGGGACA
CTTGCGTGAAAACAGAAAGAACAGAGAGAGAGAGAGAGAGGGAGAGCAGATAGAGGGGGA
GAGAGGAAGAGACAGAGAGGGAGGGAGAGAATAAGTTTGAGGCCAATCCTACTGTGACGA
GCGGTGACAGAGTGAAGAGGCCTCAGTATACCGCCTGGCTTTATTAATTTGGGACATATG
GTTCACACAAACAAAAAGTTAcggcgcgagagaagcag
>NODE_197_length_475_cov_9.616842
TTCCTCCTCCACCTCTGAGCTCGCGGCGTCCTCTTCCACGCCCACTGTCTGTATCGAGCC
GCCATCACTTCACCGGGAGGTGTCACGGCGAGATCCGGGCAGATTTTATCTATTATGGGA
GGGCGTGATTCATGGAGGCGGAGGCAGCTCAAGGAAAACCAATCCTGTGACACTTTTCTC
CCCTGCGCTGTACACAGGGCAGCAGCAGCTACAGAAGGACAAGGCAGCGGCAGCCGGTCG
CCCCTGACAACCGTGATAAAATGGCCTTCCTTAACTAAACTCGTAAAGCACGGGGCGATA
AAACTCAATCTTCTGTAAAATCCAATTAAGTCATTATCTGACTGATTGTATCTTTAATTG
AAAACAGAAGTGACAGTAAATTTCTGTGATATATCAGGATCAATCGATACTGCCGTACAA
TCTGGTCTCAAGAGGTGATTTATAATGTCAAAGCCTTATAGGTAACTCCACATTCTTCTC
TCTAAAACCACTGGTGGATGAAATTAAGAGTAAGTGCGTTTCATAAAAAAACAAGATGGT
CACGTTATTGATTACAACAGATGGGGCAGAATCCAATGAATGTTCCCACAGCGCGGCGGA
AAGAAAATACAAGTAATTt
>NODE_198_length_530_cov_9.418868
AAAGTTGAGTCATTTTAGGGATATAGATATTTTCCATTTTCAACTCTGACAAAAATGCAG
TGAAATAGAGGGGCCATTTTTTTCTTTTTCGATTTCTGTCTCGTAAATCCTTTTCAAACG
CAATTCCCATTCTTCTTTTGAGGTCTTTTAAGTCATTATAAATGTTTTCTCTCTCCCTCT
CTTTCTGTCTGTCTGTCTCTCTCCCCTCTCCCTAGCTTTAGTCTTCTTGAATAAAATAAG
TGCAGATTTGCTGGAAATCAGTGGCTTTTGTGTGTGGCTGCAGGAGCATGGTGAAATGTT
TGGACACTAATACCCATTCATTTCGGTAGCGCCATAAATAAAAGCTGCCAGCTATGCGGC
TGCCGTGAAGTGGTATTCTTTGGTGCCCAGCGGGATGTCCTGTTCACATTAGCGCAGCAG
GGAAAACTGGCCGGAACAGCCAGACAACTAAATCAAGACATTGTCAACTTCTGACAAAAT
TGCTATGGGGGGAGAACCAGTTTTAAGAGGGGTTGTGCATGTCTGGTTGTATGCATGTTG
CAGTGTGTGTGTGTGTGTGTTTGTAAGACACAGAGAGAAACAGACAGGGAGAGCAATAGA
AAGAGAGAACAGGGGAGGCACGAGGGAGAGATATATCTTTTCAAAATTTAGTATATTCTG
AAAAATAATTCctg
>NODE_199_length_643_cov_8.835148
ATGACATCACCACGTTGAGGCGCACACTCGTCTCAGCATGACTGATGTCCTCGCTATTTA
CAGCAAAGTCCCAAAACACTTCAAAGGCATCCTCAAAAACATGCTTGTCCTCTTCGACAT
AACTGATTACAGCCAGCCTTGATTGTGTGTGAGGGGCATTTAGTCAGGTAAGCATCAGTG
AGTAACTATATTAAGCCAATACATCTTGTATTGTAAAAACTACACTCAGTAATGTCGTGT
TCCTAAGTCCTTTAACATGCTTTATTAGGCAGCCTCGAGGTGACCATTATCTATCAGCCT
GCTCTGCATAGCTCTTAACTAGGACAATGTGGATCTCTTGTAATGCGCCATATGAAAAAA
ATCCCTCCCTTAATCTATTTTTCTCCAGATAGACAAACCTTGATGCTGATTAATGGTAGT
TAAACTCACAAGCACTCCGTCAATGAGATTGCAAATAGATGGTAATGTATTAGAGTCATT
AAATACGCATCATTCTTTTGGCATGAAATATGTTGACCCCAACCTGATTATATACATAAT
TAAAACTGCTCAACAGTTTCTGAGCACGGAGCTGCAGAGCAGAGAGAGAGCGAGCAGGTC
GACAGGCAGGAGTCATAATGATACACAGCAGCCACGTCACTTATTTGGGTCATTTGTCAT
TTCCgcccagcattatttcagtgcatataaattgcacattttatcagctccccagttgcg
tcttggagtgctagagacgattcaaggtgcaaaaaattgtatacaactattaaactgtaa
atgtgtg
>NODE_200_length_541_cov_15.489834
CAAGATGGTTCTGTAAACATATTTTATTCCTCAGGTCTTCTTCACTTTAGTAGTGATTTC
AAATCCCAAGATGCCACCCAAGGCACACCACTTTGCCTTAACTATGCAGCGAACAGTTGG
AGAGCAAATAGCGTGGGGCTGTATATTAAAAATAAACCCAGTATGATAAAACTTGTCAAA
TGTGTTTCCATCACTCTCATCTTTTCTCCCCTTTTCTAATAGCTCGAAAGTGAAAAAAGC
TTTAAGCAAAATGTTACATTTCATCATTTTTCCATTCTTTAATTTTCACCACAAAGCCTG
ACATGTTTTAAGAGGTGCAACCTAATATTGCCTGAACTCCAGGACCTACCACAAAGATCT
CTGGGTAAATGGGAGGGAAGGAAGTGCACAGACAGGAGGACGGGCGTGGATGGAAAAGTG
CGCAGTAACTTGGCTGCAGCACACCCTTAAGTAACAACACATGGCAGTGGAGGAATTCCA
CATTCACGGACACTCTACATGAGCAAGGATGGGAAAGACTGTCCAGGTTGCTTTGCACCA
AGCGGCCAACCAGTTCCGAATGTGAAGCTGATAAGGCTCTGCCATACCTAAttcctttcc
atgttctcatcctgggtaggcatcacaatgggcatgattcatgggggtaattccgctagc
tactgacttggctcctgtctgcatt
>NODE_201_length_450_cov_13.182222
TTCGCATCTGCTCAATTTTGGAGAGCACATCAGCACTTATTATGTATTCTCGTTAAGTGG
AATGAGAGTGGTGCATCATCTACAAGAGCGTTACTTATCCGTCTGTATTTGCCTTAATAT
TCGGTGTATTTCTGGTGTCCTGTTGTGTCAGATCAGCTTTAAGATAAGCAGTGTGCCATT
TCAAAATTATCATTCAGGGAAGAGGTAGCTTGTAGTGTAAAATCAATAGCTGCTTAAAAT
TCATTGCCAGGCAATCCATTTGCCCTTTATGTTGCTAACCTTTCACTTAAATATGCACCA
TATTAAGATTTCATTATATACAATGAATGTCACAACAGTTTGCCCACTATTTCTCTTGTT
TGCATGGGTTAACTGCAAATCATTGCACTTGTAATGTCTGAAAAATGACTTTCATTAACA
TTATGCAGGAAAAAATGAAAAAATATATGAGCCTGAGTAGCCTAATAGGTATTAAAAGGC
AACACAGGATGTGTATGATGTTTTAGTTACAAAGGCCCTTCAACAGACTGGGTGGGCTGC
ATGTGTCTGACCCCAGTTATGAAAACACAGCATAacacaaacatgcagtctgta
>NODE_202_length_693_cov_8.180375
GTTCTATTTTTTTGCCTCTCCAGCCTGAGAAATTATATTCTGATGCAAAGCTTCCAGTAA
ATTATTGGAAGTAATCATGAACCTTATTTAATGCTAAATTCATTTTTATTGGATGCAGAC
ACTATGTGTATAATATATGTCTGTGTTTATGTCTGTCTGGGGGTATGAGACTGAGTGCAT
GTGTGTTATGTGACCGTGTGTATGTACATGTACTATGTGTCTGGATGTCTGCATATCTGC
ATGTGTGTGCGTGCATGTTAGTCGTAGGCTCAGAGGCATAGCGTGGGTCTGCATGAGGGA
GTGTGGTGGCAGAGCACTCCTCTGATAGGCCAGATCCAGGGTGCACTGAAGCCTTTCGCA
TATATATGGAATTTTTGAATATCTAAACCATTATTTAGCATCCAAATCAGTTCTGCTTGT
CTGACTGATGGACAATTTCAGTGTGACCCCGGTCTTTTTGCATGTGACCTATACTGTCGG
GATTCTTGCATATTGTTTGGATGTTCACGTTGACTCCTCTCCCGTTTTTCTCTTTGATCC
TTTTAGCATGCTCTTTGTGTCGGAATTCATGAAATATTCATAGCTGGACTGTGGCTTTTC
CATATCTTTATGTACAATTATTGGCAGCCGTCCTGTTATGTCGAGCCATCTTAATAGTAG
GTATTGGGCTCGGTTAAGTGTGACTTCAGATTTTTCTGACAGTTTAGCTGGTCTGTGTTA
TGAATTGATAAGGCGGGGCATTATATTTGCAGATTGTGCAGTGTGGTTGCCTTTTTAGCC
TACCATTAATATTGATAAACGCAAATAATGTGTCTCAcatgagagaataaatatcag
>NODE_203_length_451_cov_11.995565
CTTCTCTCCCGCTCTGTCTCTTCCCACCCCCTGCCACCCCTGCTGCCCATCTCCCTCTTG
CTCCACAGACACGTGACGACTCCGCATGATTATTGGCGCAATCACTCATGTAACAGCCTG
CCCAGCTTTCCGTGGGGGCTCCAGTATTTGTCACTGTCACTTCCCCAAGTGCTCCGCCAT
TGTCTTGGAAATTGTATGTGTAAGGCAAGAGATGCCTGTGACCCACTTCGACAAGGGAGC
CAGCGATGTGAGGGCGCTCATCACACAAAAAAACAGCAGTTTGATGTGTCCTATTATGTG
TCCCAGCAAGAGCCATAAATAATTGTGACAAGTTTTTTGTTGCGCGTGAAAGTCCTTGAC
TCTGCCTCCTGTTCCAGCACCTCCTCTCTCGTATGGAGACGCTGCCAAGCACCCCCGATG
ATAGATGGCACGGTGCAGCAAATGACAACGGGATAGATTTTTAGTTTGTGCTTTGGAAGG
GATCAGTAATGGTGCTTTGCTGTACAAAGCAATAAAAGAGAAGGACAAGAGACAGAGGGG
GGAGAATGAGGGAAAAACAAAAAAAAGAAAGATCCATCGatggtgaagagggaag
>NODE_204_length_434_cov_21.138248
CGATGGGTGCAGCACCACAAGCCCCTCAGGTACACCCCCGATAAGAATCTGCCCTCCACA
TTCACTTACACTCAGTCGATTTGTACCGTAACCCCGCTTCCCTCCTCAGGTTTCCACAGG
GTTCCCGTGACCGCAGCAGCCGCTCAAACTTAACCAAAAAAAACTACTTCCTCCCTACAC
AGGCTTTTAGATTTTTATTTTGGGAAGCTGAGTCCACTGTTTCCGCTGTTAACATGCAAT
GTATCTTCTATGTATTTCTTCTGCACAGGGCCAGTAATGTGAAGTGGACATAAAGTAAAT
GCTACATTGTCGAAACAAAATCCTTTGTTAAATGTTTGGATGCAGACGCCTTGATGAAGA
TCTTAAATTTCCTTGGTTTGAAAGTGTTTCACATAGATGGCAGATTACCCGGCGAACACG
TCCTCCTTGATTTTTTTCACTATTTTTGTTGTTTTGTTTCTTTTTCTTTTTCTTGTAAAT
GCTTTTGTTTTTAGTGAGGTAATTATACATATGGTCATTCCAGCCCTGTATTCTACATTA
AATGTGGTTAGAAGTCATGTTTATTAAACTGTAGACAT
>NODE_205_length_356_cov_1.842697
ATGTGCTTTGTAAAGGTAGAAGTTATGGTAGAGCTATTGAACTGAATTGCAGTAGATTTC
ACACTGGTATCGAATAAAGAGGTCATGGACTGTATTTTATCGTAAACATGGTGAATGATA
AATGTTCATCAGATTTAATAATGAAACGCTACTATATTCTATGTCACTGAACACCATCCT
CAGCCTCTACAACCTCATCTTTCTTTATTGGCAACATCAGAAGGGGTGCTGTGAGATTTG
AAAAACGCCCTCCATCTTTGATTGACAGCGCATCAAAACTACAAAGTTCAACCCCTGAAA
GCTCCAGCGATCCCTGCGGATCACGATGCTTGGACGCACTCTCTTTCTCTCTCCGGCAGA
GCAACAAACTGCCAAGTAAACACGCATGTAATCAAGCAGCCAATAAATACACCAGAATAG
CATGAcaagaatgttcacacacttaatgtgaatcccacagagcgccaacagctctgccaa
tcccagcagggaactgggag
>NODE_206_length_646_cov_8.345201
AAGCACGCTCCTCAGCGGGTCCATTCTTTTGTCACTTATCACGTTAATTTTGCTCACATA
TGGCGATAATTCCTTTTATTTATTGGCCCTTTAATTTGAAACATATTTGCTGTCACTTTG
TTGTCTCATTGCGTTTGTAAAATTTGAATCATCCCAGAAATTAAACGAGCGCGAGCCCTC
TCTGTGTATGTAACACAAGCAGAGGGAAAAAAGATATAAGCGATATAATTGAACAAAACA
TGTAACCTGTCTAAATCTGAGCAGAAAATGAGAGAAAATGAAAATTCTATTAGTCTCTAA
TGTTCCCTCTGCCCCCCTCCCATGTGCTCTTCATCTCTCCAGCAAAGTATTCAAATGCAA
GCCCTGCCTTACCTCCCCGTGTCTCTTTTTCTCTAATTATCCATGAGGTCAGTAAGCAAA
ATGGGGAAGAAGCCAGGAGATCAATACAAATTATCCCTGAGCAAACCAGTGCTGACAGTT
TGAATTGCAGCATATGTTTACCCAAAATCAGGCAATTTATCTTAATATCAGGCGAGTAAT
GCAGCAGGGGTGAGAGGTCACACAATCTCTCCACCTCATAATTACCCGCCTCTAAAACAG
GAAAGTGGTATTGATTGGCCGCGGGCCGGGAAGCGGGCGTGACTGGAACGTGCCAGCGAC
CCCCCCCACCCACCCCTATCATACCTCCCCCAGTATCCCCCCCTCCACCTTCCTCGGTCC
CTCCTCCCCTCGGCTAGACTCCCCACCCAGTTCAGGATTTATgggatgtgtgtggagggt
ttcatgtttc
>NODE_207_length_805_cov_9.090683
CTCTCCTGGGCGAAACCGGTAATGATCCTTCCGCAGGTTCACCTACGGAAACCTTGTTAC
GACTTTTACTTCCTCTAGATAGTCAAGTTTGATCGTCTTCTCGGCGCTCCGCCAGGGCCG
TGACCGACCCCGGCGGGGCCGATCCGAGGACCTCACTAAACCATCCAATCGGTAGTAGCG
ACGGGCGGTGTGTACAAAGGGCAGGGACTTAATCAACGCGAGCTTATGACCCGCGCTTAC
TGGGAATTCCTCGTTCATGGGAAATAATTGCAATCCCCAATCCCTATCACGAGTGGGGTT
CAGCGGGTTACCCACGCCTCTCGGCGAAGGGTAGACACACGCTGATCCACTCAGTGTGGC
GCGCGTGCAGCCCCGGACATCTAAGGGCATCACAGACCTGTTATTGCTCAATCTCGTGTG
GCTGAACGCCACTTGTCCCTCTAAGAAGTTGGACGCCGACCGCACGGGGCCGCGTAACTA
GTTAGCATGCCGGAGTCTCGTTCGTTATCGGAATTAACCAGACAAATCGCTCCACCAACT
AAGAACGGCCATGCACCACCACCCACAGAATCGAGAAAGAGCTATCAATCTGTCAATCCT
TTCCGTGTCCGGGCCGGGTGAGGTTTCCCGTGTTGAGTCAAATTAAGCCGCAGGCTCCAC
TCCTGGTGGTGCCCTTCCGTCAATTCCTTTAAGTTTCAGCTTTGCAACCATACTCCCCCC
GGAACCCAAAGACTTTGGTTTCCCGGACGCTGCCCGGCGGGTCATGGGAATAACGCCGCC
GGATCGCTAGTTGGCATCGTTTATGGTCGGAACTACGACGGTATCTGATCGTCTTCGAAC
CTCCGACTTTCGTTCTTGATTAATGAAAACATTCTTGGCAAATGCTTTCGCTTTCGTCCG
TCTTGCGCCGGTCCAAGAATTTCACCTCTAGCGGCACAATACGAATGCC
>NODE_208_length_484_cov_13.621901
TACTGTATTAATTTCTACTTCTAACTGCAGGATCAAACATCGCTGAATGATCAAGTGAAC
AGCCAAACAGTGTTAACACCCAAACAAAGTTACCACCCTCACACCCATCATGCCGGGAGT
CCAAAGTCAGCCACACAAGCATCAATATTTTACAATCCCTCAAGAATCCTCTTTAAAGAT
GCAATCAATGCCTCCTATTCATTATCTATGTGTATGTCTTCTAGGTATGGCCTTTGTCAT
TAAGCAATAATTCTCCCCTCCACAGTCCCACATTACTCTGCTGCTCCATACTTTTACAAA
TGCCTCGGGGCTATAAATACTAATGAAATCTCTTTGCTTAATTTGATTTTGCTGGTACAC
TTGCAGTTATGGCTGAACTTTCCCACGAGAGAGGCTGATTGAACACTTTCAAGTCCTTAT
GGAAGCAGGAAAACATTCCAAAGAGCTGGGGAGATCATTTCCATAATTACCCCGATTGGC
AGCCTAATGACCTTCTGTGACAATAAAAAGATCTCTTGTTAATTCCATTTCTGTCGCTGA
CATTCAAGAGATTCCTATCTTACATGTTTGAGGGTTCACAAGATAACAAGTGTACTTTTT
TTCCCTCCCGTTTCCAGCGAGCAAAAga
>NODE_209_length_622_cov_10.667203
GGTGTGATAATTTGTCCAGATGTAGCAGACCTTAAATCACATCTTAGGCGTGGATGAGCA
CAAAAGGTCCTTCATGAATGAGGGAGGATGTGTCAAAACAAAGGCTCTGCCAAATCACTG
AAAACACTCTGCTCATTATTTGGCATTGTTTGCAAAAAATACGAGTCTAGACTTCTATGA
TACTCGCATGCATTATTACACTGAAAGCTAGGAGGGTTATCGGCATAACAGGCTCACCCA
CAATCCCTGGATTCACAAAGGGAATGATTGTGGCTGGAATGTGGTGTGTTCCCAGGAAGA
CTAGAGAGGGCCATCACAAAAGGAAAACCCACACGGTGGGCACTTTTTCTTCTGCCATGT
ACAGGAAGCGAAATGAGAACTATCAAGTTTGACACTATTCACAGCGCCTTCACGGGGCCC
TACAATACCTGGCTGGGCAGACAGAATGCCGGGCTTAAGAAAGGGGGGAAAACGGCTGGC
AAAGTCTCCGTCACGTGAAAGCGTGTCGATATTTCTGACACCTCCAGGCTACGTGCCAAA
TAAAGAGCATAGGGGCTTGTCGCTGTGGGGCCGCTGGGCCCACCAGAATGCTGAAAGCTG
GTACCCCTAATACTCCAACAGAGACCTGGGATGGAAGATTTCTGTGTAAACAAGAAAGAA
ATCTTACTGCGCTTAAGTTTGGAAAAACTGCAGGAAATAACGAGCAATCAAAAAAAGAAA
GAAAAgcattaagaatacggtctccttaggcgggagtcaaggtgtc
>NODE_214_length_1023_cov_9.377321
CCGGCCGTCCCTCTTAATCATGGCCCCAGTTCAGAGAGAAAACCCACAAAATAGAACCGG
AGTCCTATTCCATTATTCCTAGCTGCGGTATTCAGGCGACCGGGCCTGCTTTGAACACTC
TAATTTTTTCAAAGTAAACGCTTCGGACCCCGCGGGACACTCAGCTAAGAGCATCGAGGG
GGCGCCGAGAGGCAGGGGCTGGGACAGACGGTAGCTCGCCTCGCGGCGGACCGTCAGCTC
GATCCCGAGATCCAACTACGAGCTTTTTAACTGCAGCAACTTTAAGATACGCTATTGGAG
CTGGAATTACCGCGGCTGCTGGCACCAGACTTGCCCTCCAATTGATCCTCGTTAAAGGAT
TTAAAGTGTACTCATTCCAATTACAGGGCCTCGAAAGAGTCCTGTATTGTTATTTTTCGT
CACTACCTCCCCGAGTCGGGAGTGGGTAATTTGCGCGCCTGCTGCCTTCCTTGGATGTGG
TAGCCGTTTCTCAGGCTCCCTCTCCGGAATCGAACCCTGATTCCCCGTTACCCGTGGTCA
CCATGGTAGGCACAGAAAGTACCATCGAAAGTTGATAGGGCAGACATTCGAATGAGACGT
CGCCGCCACGGGGGGCCAGCGATCGGCTCGAGGTTATCTAGAGTCACCAAAGCGGCCGGG
GCGCCCCGAGGGGCCACCCCGCATGGGTTTTGGGTCTGATAAATGCACGCATCCCCGGAG
GTCAGCGCTCGTTTGCATGTATTAGCTCTAGAATTGCCACAGTTATCCAAGTAACGGTAG
AGCGATCAAAGGAACCATAACTGATTTAATGAGCCATTCGCAGTTTCACTGTACCGGCCG
TGTGTACTTAGACTTGCATGGCTTAATCTTTGAGACAAGCATATGCTACTGGCAGGATCA
ACCAGGTAGCCCAGAAGCGTGCGTGCGGCAGCGGGAGGGAGAGAAGGGAGGAGAGCCGGC
CAGGAAAGGCAGGCCACCCCCGAAACCCCACCCCCACCCGACGTGCCGCGACGCGAGCGT
GGACTGCGCGGCACCCGGTCGGGACCGGGTGCGAAGCGTGGCAGAGAATGACGGGCGTGG
GGCCCTGTGCTTTTTGGCTGGAGAAATGACCGTGTTGTCCGGAGAGACATCCGGCGCCTG
AGCGGGACGCGGTCCCCGCCACctcct
>NODE_215_length_540_cov_6.472222
CTTCCCGTCCCGAGATACAGCAAAAAATCACAGGTTACTCCCACTTCCTGACGTCGTAGA
GACTCGGGAGTAGGCTCAGTGCGATCGCGGCGGCAGCAAATGGGGGGGTAGACACAAGTT
TCATGTCTCTAGCACTAACCGTTTTGCCAAACCCTCACCCCAGGCCCAAACCCTAACCCT
AACCCTAATTCCGGACCTTACGGCTAGGGTTGGCCCATACAACGGGACCCAAAAAAGTGT
CACTACAAACCTATACCAATCAACTGAGAGCGGTCTGAAACGCGCTCTCAAACGCCTCCT
ACGGGAACTTATNNNNNNNNNNCCCTAACCCTAATTCCGGACCTTACGGCTAGGGTTGGC
CCATACAACGGGACCCAAAAAAGTGTCACTACAAACCTATACCAATCAACTGAGAGCGGT
CTGAAACGCGCTCTCAAACGCCTCCTACGGGAACTTATCTTGGCCTCAGCACTATGACAC
TGGCTGCGTTATGCACGTCCCATTGTCAGTGAATGGGAGAACGTTTTGGCCAATATCTCC
GCAACCAGACGTGCTAGACACCTGGAAATGCCACCTGCCCCACCTAATTTGGCTATGCCG
AAGACGCCGGTCTCAGTCCCGAGTCTCTACGACCTTCCCGTCCCGAGATACAGCAAAAAA
TCACAGGTTACTCCCACTTCCTGA
>NODE_216_length_494_cov_7.771255
GGGAGAAATCCCTGGCTGATCCCGGCCAAGACACTTTGTTTTTCTTCCCTCCGCTCCCAC
CCCTTCCCTCCCACTCTTTCTGTCCATCCATTTTTGGGTTTTCATTTTTATTCATAGGGT
GATCGGGGTGGAGGGAAGGGTGTCAAGAAAGCAGGGGGCAGTTTGTGTGGGTGTGTGCGT
GTCGGAGGAAGGGATTGTTAGTCGGCTGATGCCAGTGGATGTAGGTGCAGGCCTCAGACC
AGGCCTGCCAACAATAGCCACAGTGTTGTTTGGGTAGTTGCGTCCAGGACTCTTGGACAT
TCTTCCCATGTCAGTATAATCACTACTGGGAGGTAGCTCCATTACGGATTACCATATCAT
TAATAGTATCCATGACTTTTGTTCAAAGGCTACTTGTGTAATGTTGCCTTGTGGATGACG
GCTAATCCGCTGAGCTGCAGCTGTAGGAAAGAAGAGGGGTAGATCCCACCACCAGTCTCT
CTGCCTCACACACACACACACACACACACATATAGACACCCACACATACAAACACATATA
GAGGCATCTCTCTGTCTCAGCCCACGGGGATCAGGCCACTGAAAGACAGATACAAACAAC
AGTCAAATACAAAGTTCCCCCCATAGCGAAAAAGAAAc
>NODE_217_length_478_cov_16.700836
CGACTCTTGTTGATCAAGAGTACAGACATCTTTGGCTTGAACGTCGGGTAATGAGAGAAA
TTAGCACAAATGCTCTAAGTAATAGTTCCTGTTTTTTTTTTCACTCACAAATTATTTTTC
AACTTGTTTTTGTATCTATGCATAAATTAAAAAAATCGGCTGAAATTTATTATTCATCTG
AGATGTGATTAATATGCAAAATTATGCAAATTAAGATGCAATTAGGCTCCAATTCTCTAG
TGGAATTTTCCATTATAATTTAATACAAAGTAACAGAGTAATTGGTGTCACGTGTAATTA
CGGTTACTCAAGTGCACTTTCAGGCATGCAAATGATTTGCTATATGTTGGTTATCCTATG
CAAATGTACCATGTGGTGTTTTAACAAGTTGAGGAAAACACAATGAGTGCGTGGTTACCC
AGTGGGGTTGGAACAAGGTAAAGACACCAGGGTGTGTTTTTTAAATGAGAGAAGCTGGAA
AACTTTCAGTGCTCAGATTATCACCAGTTAAGACTTCCAGTTACTTCCCCCCCCCCTCCC
CCTCCTttttgaatttttgatgaatggtggagaggcgcagactttcatccgtcaccaatc
gagtaaggagagaaaactggtg
>NODE_218_length_331_cov_11.000000
TCTCTCTCTCTCTCTCTCTCTCTCTCTCTCTCTCTCTCTCTCTCTCTCTGTTTCACCACT
GTCACACTTTACATCTTTTCTCTCTCTCTCTATCTCTACTACTCTCTCGCTCCCTCCCTA
CTACACAGTGATTCGGTGTACAGTACCCTCTGTCATTCTGTGCTGGCATGGTGCTTGTGC
AACTGGGACTGCATTTTTCGCTGAAGAGGCACATCGATAATAGCGCAGGCAGCTCTCTTC
TTTCTGTCTTTCCCACTCTCTCCATCCCCCCCTTCTGTCTCTGAAGCACTGTGGTGAGCA
GGCCCAAACTCCTCTAACCTCCACAGTGTCAGGTCGCCTCTCCTCAACGTAATGAATGTG
CTGTGTGAACCAGTCCGACAGGATGAGCCACCGGGTAGAGAGCAAAATAGTAGTGCACCT
GCAACATTTATGCATAGCAACATAATGACAGCAAACTGAgtgattactataaaat
>NODE_220_length_346_cov_3.869942
TTTTACAGTAGAGCTAGAGGCTAAGGCAATGCCATCTAGAGTAACTATCTGGTTAGATAG
TGAATTTCTGAGGTGTTTAGGTCCAAATACAATGACCTCAGTTTTGTCTGAATTTAAATG
AAGAAAGTTACAGGTCATCCAGGCCTTTATGTCCTTCAGACATGCCTGGAGTTTGACTAA
CCGATTGATTTCATTTGGCTTCATAGATAAATATAACTGGGTATCATCTGCATAACAATG
GAAATTTATGCAGTGCTTCCTAATAATATTGCCTAAGGGAAGCATGTACAACGTAAACAG
TATTGGTCCTAACACAGAGCCCTGTGGAACTCCATAACTAACTTTAGAACGGCTGGAAGA
ATCATCATTAACATGAACAAACTGGAATCTGTCTGATAAATATGATTTAAACCAATTTAG
TGCAATTCCTTTAAGTCCAATAACATGTTCTAGTCTCTGTAATAAGATGCCATGATCAAC
GGTATCAAAt
>NODE_221_length_583_cov_6.015438
ATTACCAAACACATCACTCTATTTGCCTTTTAATGTTGAGTCAATAAATTCATCCCCCTT
TTTAGAGTATACAGTGACTTAACATGCGATACACTGACAATCTGTATTTTCCCATTTACT
TTGACAATGTGTTGGTTTGTACAGTCAGTTTTTTTGTAATGTCAGTAACATTTTCAAAAT
TACACAAAAGCAACCAATTGTTTGGTTGTCATGGAATATTGGTATGTGTGGCAATGTGTT
TGTTCTTTGCCAGCCTTGCTGACCTGGTCAAACACCCATTCCTCATCACCATTTTGACAC
TTCAAATCCATTTTTAGATGTAACCTCGGGTATGGTGAAAGACCCAGCGGACGTCTTGGA
CAGGCAAAAATGCCTTGACGCTCTGGCTGCTCTGCGCCACGCTAAGTGGTTCCAGGTTCG
GAACATCATTTTACTTTCTTATTGTAGCCTTATGAGATGCATTATTTATTTGTTTATTCA
TTCATTTGTGTTTTTACACATTTAGTTTTCATTTTTTTTAATCAAGAGGAAAACTATTAC
TATTCGAAGCAAAGCAAAAAAATATTCAAGGATGCCATGTGTTAAAAGAAGGATCTGGTT
AATGTCAATCATATGTATTGATTGTAAATCTAAGTTCATCTGAATGTCTTACATGACAAA
ATACTAGCAATAAACTGGCATCCTTGTATTCTCTATTCAATTTTCTAAgtactgtattat
tagttac
>NODE_222_length_604_cov_16.372517
GTTTGACTAAAATAATCAAAAATAAATTCCTTAGTCATATCTCTGATTTGCTGCCATGAG
TGAACAATATCTTTACCTTCTCTCAGTTCTCAAACTTTTTAAATGTCCTGGAGGAGTTCT
TGTTTGAGTCCCAAACCTACTGAGATCTCTAATGAAGGCTTTACCTTCCAGGCAAGCATA
TTTCTCCAAATGACAGTAATTTACATATGATGTATTTAGAGAAGAAGAGGGCAGGCTAAT
TCTATTTGGAGATTTTCCTTTGTTTTAGGAGTCATTAGCAGCTAGCTCAAATCTAATTTT
TACAATTTCATCAGGCCATCTTGGAAAGCCTCTGTGAGCTCATCAGAGAGGAGCATTTAT
TGCTAAGTGTTCTCTATTGCATTAGCACACAATAAAGCGGCCAGGGACTGCTACAGACGT
TTATGTGGAATCCAGTTAACACTCTGCCAATTCGTTTTTTATTGGGACACAATCAATTTT
TATTCATTTTAAAGCCAGAATGCTTTCTTTCATTGTGTGCCTACCCCAGCTTATTATGCC
CTAAACTAATTACTCAGTTGTTTTCACAAAATGCTAATGTTTATGTTAAAGATTTCCTCT
TTGAAATGCAGGCCTGACGTGCATATACATACACTTCCCCCTATGCTTTAAACACAATAA
TAATGACATTCATTTCATTTCTATGAGCCTGGCAGTGACAGCTGTCTGAGTAATAACACT
GATTTTAAAGAACTACAGTTAAAGTCAt
>NODE_223_length_531_cov_7.845574
TAAAACCTGATGCTCTAAACAGGAGCAAACCTCCCCTTTTAAATAATTGATATTTTCTGA
TTAAATGTGGCAGTTTGGAGATAATGAATTCTTTATAGTGTGCCTTGAGCAACTCAACAG
CTTTGCCCTGCATGACAGCTTTATGGGGCGTCTTTTTGCCCAAATTTTGAAAGTTTAACC
TATGTAGATCAATGTGCTTCCTTAAAAGAGTTTAATAAATTAAAGTGCAGAGGGCTTTTT
TTCCTCAGCGAGCAGAAAAAGCTGATGAGACAGGTTTAGTTTAATCTCAGGCAATAGAAG
TCATTAACCATTCTCCCAGGAATTAAAATATAGCTTGCCCTTTTCTTCTCTCACTTATCA
TTAGCATCACTTTAATCTCCCCGCGTTTCACACTGCTATTTTAATCATTACTTACTGCCT
TTTGACAACTGAAGAACATGGCTTCTCCCCGCTCAGGCAATATCCTGATTTTAGCTGACA
AAATGTAGGACATCATTTAAAAATATCTAAATTTCCTCTTCCTTTTTTATTCTTCTAACT
TCCACTCTTTAGACCCCTGAATGTCTGTCTATTTATATCAAAGACAGCACAAAAGACGAG
AGGAGATTGAGTGGACGACATTCAAAATGTAATTTGAGTTGGCTGCAAGGGTAACAAAAT
GTATAATACGGtgta
>NODE_224_length_420_cov_16.973810
AAGATGAGAGAACTATATAGCTGTAACCAAATTATTCCTGCACTTTTTTCCCCCTTTTAC
CCCTCATCCAAAAGAGGAGGCGAAGAGGGGAAACTGTAACTACCCTGATAGTGGTGTTAA
CACCCAGCCAAGCGCCTCGACTCCCCCTTCTGTTCTCTCCCCCTCTCCCTCCATCTTCTC
TCTCCTCCCCTGTTACCCTGGCCTATCAGTGCGGAGCAGTGGTCTGTGAAGAAATTCCCA
ATATCTAAATTTACACACTGTATCAATCTTGTTTAATAGACTGGAAAGCTTATAGCCGCC
ATGGCAAGCCGGCAGAGAGGGCAGCGGTGATAAATTGTCGGTGTGCAGGCGACAGCCGCC
CGTGATGTATAATGAAATATTTATGATTTATCCCAGCTAATAAACTGAAATGAAGTGCAT
GATGTATGGGAACAGATGGGCCCTCTATTGATGCTGAGGTGGAGAGGCAAGAGGGGGAAG
AGGAGACAGGAAGATAGGTGGAGAGAAGGAAAAGGAGATGTGATGAGAGATGTTTGAAAG
GTAGTGAGATAAAAATGaagggta
>NODE_225_length_607_cov_11.973640
CTTACTTTGAGGTGTTGTTGGCATATGCATGATGTAACACATACGGTTTTTGGTTTTTTT
TGAGATGCCACACTCAGATATCTAAGACTCCTTTACTGTTTTCAATCTTCACTTGAACAC
AAATGACACCTCACAAGTGTGTGTGTGTATGCGTACTTGCATGCGAGTCACTTTGTTTCT
TGCTCTGTAACTCTGTAACCTCTTGCGTTTCCTCTCCTTCCAACAGAAATTGCTCTAGCT
CTCACTTATGTCAGGGTTCAAATCTCTCCCTGCCCTCTGCTCAAAGCCTGCACATCAAGT
CCGAACCTGTTTCTCCTCCTAGAGATCGCACCAGCAGCACACCGGGGGGCTACGGTGGTG
GGGTACCACCTCCCCAGAACCCCTCGTCCCGCCAGGACTCGGGACGCTCCCCTGTTGATA
GCCTGAGCAGTTGTAGCAGCTCCCATGAGGGCAGCGACCGCGATGAGCACAGGAATGAGT
TCCACTCACCTCTGGGACTGGCCCGGCCCGCCCTGGACGAGCGCGAGAGCCCCTCCATCA
AACGGGTGCGCCTGTCAGAAGGATGGGCGACATGATAGCTCTGTCCTATCCCCCGGCAGT
GCCCCGAGTTGCCCTGATCCCCCGGCAATGCAGCATTACGATGCCCCCCAAGTCAGCTCC
CTCTCCTTCCTCCTCTCACTCGATATCACGAGTCACTCACCACCCAACCCCATGGCCTCT
TTCCTTTTATCACTTTAACGTTGAAggaaag
>NODE_226_length_374_cov_16.553476
TCTCTTCGCGAGTGTGTTTGAGCATATGCCTATGTGTTTGTATTGGCCCTTGCATATGTG
CACGCGTATGTGTGTACATGTGTGTGAGAGACAAGTGTGCGGCTCTCCACCAGCAATAAT
ATCGCATACATTTTAAAGGACCGTCATTATCGCCGTGGGTTACCCTGCAGCCCCCCATCA
CAAACCCCACAAACCATTTTCATTCCAAACTCATTAATATGCAAACTTATTCAAATGAGA
TTGTAATTAAGCATCTACTGAGTGGGAACCCTTTTCATGATAATTTATGATAAACTCCTC
GCCACCTTTGATTGAGATTGATTTTTGGCGCAGGCAAGCCGACCTGAATACAAAGCTACA
CCTGAGAGACCTGGAGGGAGAATAACACTTTTAAAACAGCAAACTTATTTCATGGCTGAT
TGTGCCACAATCATCTTGGAGGAGTAACAAAGATCTATTTGAATAATGCATTCCCACTGT
GCTGGTGATGTGCTCAGCCTAAAAGAAAAAAGAAAAAA
>NODE_227_length_448_cov_6.504464
TCCGCCGCTTTCACCGCATTCACCGTGTCTCTTAAAAAAAATGAAGTTTCTCTCAAAAAG
CGAGGCGCACGAAGTGATTCCCATACACGAGTCGTCGGGTGAGAAACCTCGATGGTCGTA
GCATTCTGGTGAGATCTATGTGGTCTTCCCCTGGGCCGCGCGTCACGGCCAACTCTGAGA
TTCAATAGAAGAGGAGAAAAAGACCTCTCTCCATTTGGAGGCAGAGAAGGAGGAGGGGTG
AAAGGAGGAAAAAAAAGACTGGAGATCCCGCCTCTGGGGCTGTCAGATCGCAGGACTTTC
TCGCATCTGATTGGTTCCAGAAGGGCAAAAATTACTCAGCAAACACGACTATTATTAGCT
GCTTAGCAACAGCTCACTAAAGTAGAGAGACCACCCAGGCAGACAGACCTCATGTGTGCA
TCTCCGACTTCAGGGGAGGCTCGCTGAGAGCCGAACCCCTCGGTGCGTTTGGGTTTCCAC
ACCGCGCTCCGTCGCCCGAAAGAAGCGTTTCCCGGAGAGGAGCTGCAGTCTGCGGCAAGG
AAGCCGGTCTGCGCCTCGGAAGGTGGCCGAGGAATGCCAGAAGTGAAGTTTt
>NODE_228_length_540_cov_10.785185
GACCTTTATTGGGCAAGTCATGAGCTTATGGGGAGTCTCTTTTCAATCACTGGATCCATA
GTAATGCATTTCTGCAGAGCGTTGAGCATAGTTTCTGGTTCTCAGATATCTACTTTTATT
GAACAAAAAAAGAGAGTTTTAAAGCCTACTGTAGGTAATGAATGAGAATATAGAGACAGA
TAGGCAGACTGTGTCCTCAGTCAAGCTTCAGTGCAATCCTCCCAGAGATTTATTTCATCA
GCGAATGCAGTTTCCATAATCATATCTGTGTCCTCATATTAGAAAGATAATTAACAGCAC
TAATGATCACGTTAAGTTCATTACACATTCACTGCCAGCTCAGAATGAAGTTGACATTAT
GTTGCCTTATCATCAAAGGTGGCGTATTGTTGGGAAGTCATTAAAATGGAAATGAGTGTG
ATGTTCTGATGTTAATTGCAGAGGGAAGAGATGAGTTATGTATTTAATGCAGCATTTAAA
AAGCCAATGAGGTTCCTATCTGCTAAATAGGGTAATTAATGCTATATATTACTTATGTTT
GTCCAAATGAAGGAATGAAATTAGGAGATGATGACGCCGACTTGCTGTTTATCTGTCACA
ACACGGCTCTAGTTCGCAAACTTCATTATTACTCTCTTttctgtctgtaatatttatata
atctcccctcaaattactccttta
>NODE_229_length_317_cov_7.258675
TGTTTGGTAATCGGCATTGCTAAGTCAGAAGACATCAGCTTGACTCTATAAATTACCACC
TGATCCTTTCTTCCTGGATAATTAGGTACCCATTAGTTCTAATCAAGTAGTTACTTAATT
ATTGCAGTAATTAGTCTAATGGTCTAGCAAATTGAAGCTTTATCACTTTCGGATACTTAA
TGTTCTTGGCAGAGTACATCACAAGTGTCAAGGCTTGGGCTTCAGCAATCAGGCAGCAGA
AAACAAAGTTTATACCACGTCATAAATAATATTGGTCTGTTCGTGGTCTGATGTGAAAAT
AACACAAGTTTATGTTAGATTGTGGCAAATAAAAAGCTGTGTAATAAAAAAAATAATAAT
AATTTGAGAAATAAATTTTAATTTGATTGCAGCTTGACAAAACATCACTAATAGCCCAGA
GAGGAGGGGGCGGATTAtatttggtgtcaggttattgtgat
>NODE_231_length_613_cov_13.856443
CATAACCAGCCTTATCACATACCGACAACAGTGGCTCATCTTATCCTGATTTTGTGAAAA
TTCAGAGCAATGTCAAACTTGTCAACCCATGTTTCCCAAAGCTAATAGCTGTAAGCACTG
AGATCGGCCTGAAAGGGTTACGGGCATTGTTCGCTTATCATGTGATAGGGACATTTTTTA
TGCAAGAGCGAGCCCTGATTAGAGGGTGAGTTTTAATGACAACTAATTAGCCAACCTCTT
TAGCCTTGGCATAATGATCAAACGAGCTGTCATCGTGTACCTGATACAATGATCCTCTCA
CTCTTGATATGATATTTTATTCCTCTGCAATTATGCAGCCCCCACTGCACCACATGTGTT
TATTGCCTCAAGCACACATGTCAAATTAAAGAGCAGCTTATGCACCTGATATTTAATTAT
TGCCTGCTGCACCACCATGCACAATGGGAAAATGTCAAAGCCAGCAATCTACAGTACTTC
AAGCAGCAATCGGTACGCTGAGATCACCAACTACTCGTGCACATACACCGACACAGAGAT
AAGAATTTGAATATTGAATATGAATGGGAACATCTTCCAGCTTGTCTAAGCTCAGTTGGC
TCTTTATACATCCCTTTGTCACTGTGATGGGAATTTGGTATTGCTTGCCAAAAGCTCAAA
GCTAATGTTTGCTTACAATATGAAAAAAATAACAAAACATTTTGAAAAAATTGTAAAAAT
TTATTAATCATTATCATGGGATTTAGTAATGTTGATa
>NODE_232_length_299_cov_5.785953
CTATGCTATTAATACTAGGGCAAAGGAGAAATCAAATATTAATCCTTCAACGTCCACCTG
AAATTGAAAAAAAAAAATGTGTGGACTTACCATTTTGTTATTGATTTCATGAAAATGAAT
TTCACAGACTTTCTCTACGATGTCTTCACTCTCAAAAGTTATGAAACCAAATCCTATGCA
GAGAGAAACAGAAGGGAGGGGAGGGAGAAAAAGAGGGAGAATATAAGTTAGTGGTGAGTC
TTAACAAAACTTCAGTAACTAAAAGAAAATGCACCACAAGATGGAATATTATCATGAGGC
AGATCCAGGAACTATGCGACTACATCTGTGGAGATTGGCTTGGGCATGGAAAAGAACAAG
TGAACAAGACAGACATTGTCCTCTTTAAATCAGgaatatgatgaaatctgccacattatt
aagggcactcaaggacctcttct
>NODE_233_length_640_cov_5.021875
CTCCAACACAGCAGCCTATAGCCTACATCACATCCACAGCACATTGCGCGCAGACACAAT
GTAATATTTCCTTACCCCTCTCACTGTACCGGCATATCCTGAGCGGAGAAATGCCACACA
GTCTTTTTTTTTCACACAAGCTTTGTCAACATCAGCCTCATCAGACACGGGTCTCGATAC
TGAGTTTCTCAAGTAGCCACAGAGTCCAACCCTTCTCCAAGCAATGCGTTGCCAAGACCA
AACAGCAAGCACGACTATTTAACTGGTAATCATCCCCCCTTTCTCCTATTGCTGTGTGTT
TTCCATTGCTACTTACCATTTTCCCCCTACGCTGTCCTGGAGATAGAAGTGTCTTAATAT
CCACTCACTCCAACAGATGCTGGTAGGTAATGTGTCTTGTTTGAAGTCATCATATGAGAA
CTTCTGCTGTGCTCAGTAGATCGCCCACCACTTCGCTGACTTATGAATCTAATAACCCTT
TGCAATATCGGCGTGCTTAAACTCTCTTAGGCAACACCTTGGTGGCTCTACAGTAAAAGA
CAAATATCAACAAGCCGGGCTTGTCAGGAAAAGCTTGTACAGATATACGTAACACCCTCG
CCCGGACAACGCCATTAGGGGTCTTACGTGATTGAAATAAGCGACGGCGGCACAAGTTTA
TGGGGGGAtactagttcctgactgatcgctcgttcaccgcctcagatctttaaaatccgc
atcgaggaacaatgacagaaccataaaacttctgggacacatccatattcacgtgtttgt
gtta
>NODE_234_length_542_cov_11.708488
TCAGGCAACATCAACCAAAGAAATACAAAAAAACAGGATTGGGCAGACAGAGGAGAGAAG
AGGAAAAGCCAAATGTTAGAAAAGAAAAGACAGGAAGACAGAGAGAAAGAAAGAGAGAGA
AAGAAAGAAAGAAAGAAAGAAAGAAAGAAAGAGAGAAAGAAAGAAAGACAGAGAGAGAGA
AAGAAAGACAGAGAGAGAGAAAGAAAGAAAGAAAGAAAGAAAGAAAGAAAGAAAGAAAGA
AAGAAAAAGAGATCTGTGAATTTCCCCTTCCTCCCCTGAGACCTCCCTTGATGCCAAGCA
TTCATCATCCAGCCTCTAATATCAGTTATTCTGTGGCTCCTCTGCTTACAGCAGAATTAA
TTTCTGCTTTAATTACTCTCATCGGCGGAATGCTGATGAAGGAGAGGGACGAGGCATTCT
GGGACTCGGGCCTCATTCCACTGCTTTAATTTGAATGAATTCCACCCGGAGACGCTGGCA
AACAACTGGCAGCCGAGCCCCGGGAGCCACTCTGGGACTGCGCAGAAGAGCTGCAGCCAT
GGCCCCCACCAACCAAGCTACCTTGTGTGTGCGTGCCTGTGTGTGTTGCCTTGCTTGTGT
GTATTATGTGGAGCATGTTGGTTGTGTGTGAGGCTGAGCGCTGTAGTGAAAAGGTAGGGA
GAAGGTACATAcgagacggggaaaag
>NODE_235_length_448_cov_12.270089
TTTCTATATTCCTCTCCTTTTTTTTTCCTTGAGATTCCTGCTGTTCATGCACCATGAAAT
CTTGCTTCATTAAAAGTGTATTAATCTTGTCTCGTCTCATGGGAGGTACCTTAAGATGAT
GTTGTGTCTTTTTCTTTAAATTGTTGGAGGAAAAAAAAAATCTTCCAGATTTGGTCCCTG
TCAGTCAGAAATAATTGTGTGCTTAATCTTGTCCCTGATGGATGACTTGGAGTTCAGCAA
TGGGCCAGCTCCAATGACAAATACAATATTAATATTCATTAACTGCTTTGACAATGCTAA
TTTTGATGCAGTAGTAAAGGGCCTTCCAAAGTTAGCGGCCAAAGCATCAGAGCTGAGCAA
GGTGGCAAGATAATTTGTGCTGCTTTACTGAGCTGAAGGCTTTTAAAGTCTTAAGCAGGG
GAAAAAAAGGCTAGGTACCACAAACAAAATAAAAGAGAAAGGGAAAAAGTTCAGACGCAT
TGGAAACCAGGACTGTGGAAGTAATACGATCAAGAGACGGCTACAAAAATTTGACACCTC
CAATGCTGCATCTTTGAGCAAATATTTTTTTTTTATTTAAACAAAAACTTAc
>NODE_236_length_495_cov_19.723232
AACACGTGGATTAAACTCCGACTAGGATCAAGATCTCTGTTTGAGCACAGAGATGGTCTT
GATGAGACACTACACTGAGAACTTAGCAGGAAATGATGTCTTTTCGGACTGACAAAAAGC
AGATTCATTCCAGAAATTGCGAAATAAACACAATACTGACACAAGGATACCACAGAAATT
GTAATCTTGTAATTCAATGTATTCACATTACAACATCCACATGGTTCAGTTTGTGACAAC
GTCTAATGATCTTCAAATATATTCACTGTATGATACATAATACCAATATAGGCACTTCCA
GTAAGTCTGGCAATATTGAAGCTACAGTATAGTGTCTAAATTACAAAATGGTAAAAATAA
ATAATGTATATCTAAAAGAGTTTTTGTAGTTTTAAAATTTCTTTACTGTACAGCATATAT
GTATATTGTACAAAATGGAGCATCGACCTGCAAGGAAATCAATTATTTTACGTTCACAAA
TACTGTGTATTTGGACATATTCTTCCTTAGTACATGTGGTAAGTGCAAGGTACTAGTGAG
AAGAAAGCAATTCATTATTTAATCATGTGTCAACTATATAAAAATACTCATCTCATTTTG
TTTACATAATTGTAAAGCTTGTTTGGTTCCCATGGTTAc
>NODE_237_length_413_cov_3.440678
CAAATCATTGACTGGAACAAGTCAGAAAGTCACTTGGAGCCATTTCAAAGCAGCTTCAGA
TCCTAAAACCATCTGTTTGTCAGCATAAAGTTCATGGTCCAGTTGTGTTACTGCCACCAT
CAGGAAGAACACACAAACTATCACCTGCTGCTGAGAGACCATTGGTCAGGATGGTCAAGA
GTCAACCAAGAACCAGCAGAAAGCAGGTCTGCAATGAACTAGAAGCTGCTGGAACACAGC
TGTCAGTGTCCACAGTGTTCTACATCAACATGAGCTGAGAGGATCCATGAAGAAGGAAGT
TCTTCCTCTAGAAGCAGAACCTTAAAGCTCCACTGAAGTTTGCTGCTGATCACATGGACA
AAGAAAAGGCCTTCTGGAGGAAAGTTCTGTGGTCAGATGGAACAGAAACTGATCAGAGAT
CTGTTTGGAGGAGAGAAGGTGAGGCCTTTAACCCCAAGAACACCAAACCTACCATCAAGC
ATGGAGGTGGCAGTATCATGCTCTGTGGAACTGGAGCTTTACACAAAGTAGATGGAACAA
TGAAGAAGGAGGATTAC
>NODE_238_length_553_cov_7.788427
GATAGGTGCTCTTTTCCCACTTCAATAAGGGGATGAAGCTCAATTAGCATTTCACAAGTC
CCATTTTCCTCCTCTATTGCAACCTTCCCCGCGGAGCCCATGCTTTCTCTGGGGGATTGT
CCTGTTTTGGGCCCTTGTTGCCGTTGGCAGGGTGACAGTATTCGAGTGTGCAAACTTGTG
CTATTGTCCACGGGCCAGAGGGAGCCATGGAGACCCCATAATATGACACAGGAAAATGTT
TGCTGATGGCAATTCTATGGGCTTTGTCCGACTCTTTCTCCTTCATGACGACTCGATTTA
AGTCTCTAAATGTTTGACTACAAATGCAGGAGTGCTATCCAGCTCCTTTCCCTTTGTCCC
GCGAGGTTTGAATGAGTAATTCAGCCTTTGTGTCGCTCGATTGAGGGGGCAAACAGAAAG
ACAAGATTCTTGAGCGTTCAAGCCCCTTTCCATGGTTATGCACTCTTTAGATCCCCCCCA
CCCCAGCTCACCAAATCCTACAGCTGACATCACTCTTGGGGATGCTATGACGGCTATCTG
TGTTTGAAAATTCAACTTTGATGTGGAGTTTGGGAGCACGCATGTTTCAGCAGAATTACA
CTCATTTTTGCTTTATGCgcactactgcggttttttcaaggtgtttggccaacgcgcaga
aaatcatcgtgtagggagaaatatcgcatcccctcag
>NODE_239_length_490_cov_4.632653
AGCTGAGTGGGTACAGGTGGAAACAAGCAAATAATCATGTAGCTAAAAGACACCCCACCC
CACCGCACCACTCCCAGCACATTATTCCGTAGGAGCAGACAAATAGTGGAAGGAGGGACG
TCAGGAAATAGTATTGCTTTGAAGCCCATAACTCTATTCTGGAGAAAAGAAGCATCACAG
TGTTATTCCACATCCTCAGATATAAAGGGAAAAAACATAATAACTTCTCGATAGCCTGGA
TCTCCACTGCCCTATACTAGCTCTCCCCCTTCGCCCGCCCACACCCCTGCCTCATCCACC
ATACACCCACTTCTCCTGCCTCAATCTTTGGTTTCAAAGGAAGCGAATCAGCCAGAAGGA
CAGAAGGTTATGCATTAGTACTGGTCATTGCTCAAAGAGTGAGCGTTATAAATAATAAAG
GCTTGTGAAGGACACAAGGGCTGTGGGATGCATCTCTGGTTCACGCCACACAAGTCAAAG
ACAAGACTGGAATTTCTATTCCGAAAATGTGACCCTTGCAGCTTCAATTACATCTCAACA
ACACCAACCGTGTCCGTGCCAGGAGATGTGATGCCTCTTTGTTAGCTCTACAtgaaaggc
ttattgatattggttatggagtgcatacgagaca
>NODE_240_length_626_cov_15.824281
GAAACAAAGAAAAGATAAATACCCAACTCCCTGCAAGGGGAATAAGGCCCCAAAATATGT
TTTGGAAACATAATCAGCATCATAGCAGCTCTGTGTGTCTGTTTACATTGTGGCCGCCAT
CGCTCCCCTCTCCTCCAACAAACAAGAGAATGGGGGTATGGAGGAGAGGAATAATAATAA
AAATAGAAGAAGAAGGAATTATATTTTGCATATTATTTTAAGTAACTGTTCAAACTTCAT
TTCAGAATGGTAATCCACAAAACAAATATGTAGCCGCATATTTTAAAAGGGAGGCTCCGC
TCGCTTCAATTTCCTATTGTGATGTTACGCCGTGTGTTTGCTCTTTGTGTCTGTTTGAAT
TGATTTGCGCAGCTCGGCAGACAAGGGCTGAATGCTCAGACCAAGAATCCATAATTTCAT
ATGATCTGATAGTTCTGCAGTATTACATTGATTTTTTTCCCTCTACCTCTCCCTCTCTTT
GGTGCTGGTGTTAACAAACAAGCGGAGGTACCTGCGCTCAAGGATCCAGAGGAGAACAAA
AAGAGGTGTTTTGTTCGGGCTAAGGTGATAATGTGGAGACAGGGACATGTTTGTTTGGGG
AAGGGGATATGTTTGTTACGGGTTGTTTTAGGAGGAGCTACTTCCCATATAGTCTATTAG
GCCTgtggcatctgcagccacccaaaacctaggatttaagactaaacactctgcttagct
gccgcttgttgcgtagacgcattatgcccatacagccattaactaatata
>NODE_241_length_481_cov_5.582120
TTGTCACATATGAGATGGACTCATGTAAATGCGGTGACAAGCTAGTGTCTCGGCTGACTG
ACAGCACAGAGGGATTGGGCTAATCTGAGTGACTGATTTGAGGCGTGCAGCGGCTCGGCT
GTCCCCATAACTCCTGAGAAATAGACAGCTTCAGCGGAGTTATCTGTGTTTGTAAGTCCT
TCTGCTGCGCTGGGATGACAATAGGGATTAGTGCCAAGGTTCTTTAAACTGTTTTTTTTT
TAATTTTATTTTTGGGCGGGGGGAAGGGGGGCTCTTATCGGTGCCTCGGCAGGATGCTGC
CGCAGCCAGTTTTCCTTGACTGTCAATTAAAGAGGGGATCATTAACTTCAAGGGTATAAA
TGTTCTAACACTGGTATTACGTTGGGAAGCTAAGTCGCTGACAGATGTTCCAACTTTAAT
TCTCCACTTGTTTTTTTGTCCTTTAATTAATTTATGTATCACTATTCGGGTTTTAAATAT
TTTTTCCCCCTGTCTGCTCTTTGTTAGCCTGTAATCTCAGTTACCATGGTAGTCGCAAAG
ACGATTGGGCCTTGTCACTCGCCTGTGTTTCTTATGAGGTTCAATCGGCTAATGTATTCA
ATATCATCCAAACTGAAAGGTAAAa
>NODE_242_length_447_cov_8.060403
GTCACAATCAGCAGCCCCCCCATTAAACTGTACTGCGCCGCAGACCCATACGTTTCTTTT
TCTCCCCCCCTTTTCCCTTTCTGCCTCTCGTCTTCTACCACCAATCTCCTCCCTTCTTCT
TCTTTTTTAACCCCCAGAAAGGCATTGTTTGAGTCAGGGCTTGATCAAAAAACTGTTGCC
CGCCAACCACGGGGCTTTCTGTAAATTCAATAAGGCCACCTTAAAGATTTTCCTAATTAA
TGGATGACATCTTTGGCTGGAGGAGAGGCGAGGCATTCTGCTCCAGCTCGCTCTTTGTTC
GCCTCCTAATTAACTTTCCTAGGTCACTCAGGTCCCCGCAACCTGAGAGTGAAGAGCCCC
CATTGAGGAGGGAGTTGTAAACTTACTTTTTTTGCCTCGGCACTTAAAAGGGGAAAGCAA
CTATAGGGAACAGAAAATATCCTATTTAAGTCCTTTGTGAGTGAACTGCTTGCACATGTT
CCAATAAAGGAAGTCTTCTAAATAagctgccatgttgctctccgctccccctctttctcc
cttatcccacctctttcactcccagctccacagaaaggttatgaatgatag
>NODE_243_length_478_cov_10.893306
TTAATTTGCAAAGGGAAAGCCGGTCTCCCTCTGAAGTGCTACCTCTCTTTCTTCCTCTCC
TTCTGCCTCCCTCGTTCCCTTCATCTCTCCTTCTGTCCTCTTTGGACTGTACCGTGACCT
TCACTGGCGTTCCACCTGCAGGAAGCCATGTTTGATTCTCTGTCCGCCGAGACGCCTGCT
TGACAGCAGAATGGTGTCATAGGACCGAGTGGAGGAATTTCTCTTTCTCTGTCATCATTA
AGGGGCTTCCCCCTATGGTGAGGGGGATGAAAAGTACGATTTAATGTTCTCTGGAGAGTG
GCAGCAGAAGAAAAGCTCAAAGCCCTGCATGCTGGTTTCTGAGTGGGTCACTCCAGCCCT
TGCAGCGAATGGGATGTCCCTGAGGAATTTGCCATAGACTGGCCTGAAAGGATGGGGATT
AAGACCCTTTTAAGGATGGAAATGTAACAAAAGGAGCACTTTTATGATGTAGCAGCATAA
AATGAGGGGGTCCATTGTGTAACTGATTGCAAAAGATCTTTGAAACAGGCGGCCCTACAC
TGCATGCTCGCCTGGCCCAGTGGGCTTTAACGGCTTGTACAAAATGACTTGTCTACacta
gggacagagtggctctcgttta
>NODE_244_length_440_cov_12.443182
TGTGTGTGTGTGTGTGACTGTGTTGGCTTGGCTTGTGGTTGGGAGGGCTGGGGGGGTCGA
ACTCAATCTATATGATGCAGGGCCTTGGTCCTTTGGGGATACAGCAGAGGGACAGCACCA
ATTTTTAGCCCATCAGCCGTCCAATTTTTCTCCTTTTCATACCTGCTGTAGTAAATGAGA
AACAAATTAAATTTCACCCCACTATCTCCACAGAAACCATTTAAATCCTTTATGGAAACC
AAATTGTCCCCAGACAAATCGCCCCTGGTTCTGTGGAAATACACTATGGCGCTGCAACCG
AAATAAATTTGTGTCACTCTGGATATGGCATTGTCTGTAATGCCATTCATTGGAGGATCC
TGGTGAAAGAGAGAGGGAAATAAAATAAGGGGCACTTTTGGAGGAACAAAAGGGGTGAAA
AAGACCCCAGCTCCCCATTCTCTTTTTTGCTCTTTTTTTTTTCCACTCTCCCCTCCATCT
CTCTCTGTCTTTCCTTCCTTCTCCCTGGCGCCCACTTTTCCCCTGCGTGGTGTtattaat
tttcggccagagtttttgcattcatgaggttgagattgaaatgg
>NODE_246_length_661_cov_11.145234
CACACATGGAGTGAAAATGCATTCTGGCACAAAGAGTCCCTGACTGTGCAATCTGCATCA
CAGTATTTCACCGATAATGAATGGTGTGGAAAAAGGCAGCGGTGCTACTGACTGTATACA
ATATGGCTGATTTAGTGAAGTTTGGGCAGTTAGTCACTTGACATGAATAGCCCTAAGAGG
TTAATTTACCTGTCACATTTTACGTGTAAAGTCAATCACATTTGTTCCTACTGCACATAC
TGCCTGTACTGTAGTAGAAAGCTATTTAGCAGGGGATGTTGCGCTGTATGAGGGTGATAG
GAGTAATCAAGGAGAGGAGGGGGCTTCTCCATAGGAAGTTCCTGCAAACAGAGTGCACCC
ACTTTTTAAACCCCATTTGTCTTGTTAATGCTCCCCTCTGATTACCTGATTGCACTGGAT
GACTGTGGAGAAATCTGATTGCGTAAAATTATATAGAGCAAACTTTTGATTGGGGAGGGA
TCTGGCGAGCTTGCTGCCACCATTGACAGGCTTTGTGAAATTTGGCCTCGCTGATTTGAA
ATCAGCTAAGTGTCACGTCCCGTAATTGTAATCAGAACTTAATTTTTTATCCTTGTTCTC
TTTCAGAGCACAACTTTTCTCACGCAAACTTTTAAAGCTTGAACAATACTGCAGCCATGT
TCCACATACAATAAGGAAAAATACAAAGCGATCTTTCACTGAGACATAATCCACATCTAT
ATGGCTCAGTGACAGAGCATGTGCAGTGTGTACTTATCTGTGTTTTAAGCAAAGCACACA
ATGActtcattagcttccactcaac
>NODE_247_length_469_cov_5.812367
ATGCCTGAGGTCCGGCCACCTGAACACTTTGTAGAGCAGCATGGGGAGAGAGTAAGACTG
TTGACCCACTTTGGCGTCCACTTTGCTGGGCAGGAGCAAGCAGGGGCTTCGGGCACCCCC
CTTGGACTCCACCGCCTGCAAAAGCACCTCTAATTGTTTCTCTTTGATCTTTTTCAGTAT
CGAGTGGGTCAACGCCTTCAATTCAGCCTCGGACCCTGCGTTGGACTTGGCCACCTTTGT
CGCTTTGCCCATGCAGCAGCCCCCGGAGCCATGCGTCCCTCTATCCGCCTCCCCGTCGCC
CTCCACGGGCGCACGGCTCCTCCAGAGTCGCCGGACGAGCCCCGATCGTTTGGTCCTAAA
CATGCGGGACGAAAAGAGGGTTTCCCGGCTAAAAAACGAGCATGGTGTCCGCAAATCATG
AAGATTCCGGGATCCGAGTCCAGGCAATGACAAGCAGCCTGAGAAAATACGGTGGAAAAA
CTGGGAGCTGGATAAGCAGAGGAAATCTGTAGCATACGCCAGTCTCTGTTGCCTTCTCCT
GCAGACTAGATGGCCGAAATGAGCAGTCAGGGTTCACGGGACAGTTAGCTTCTCCTCCGG
GGATCCACAACCA
>NODE_248_length_570_cov_9.380702
TTTAGTAATTGGATTTTGAATATGGCGCCTACGCCACAATCATCAGGTATGCCTCCACGG
TAATGGCTCTGTCAAACTAATTAACTTCTACAGTTTGAGTGAAGCTAACGAGATGCGAAC
AGGCATCAGAGGAAGGCCAGGCTCTACAGGTGATAACCCTATTTGGCAGTGACATTTTTT
AGTGTAAAGTCACAGTGGCGGTGATGAGATCAAAGGCAGAGAGTCCCCCATTGGGTCCAA
TTAGAACTATAGCATTGTACAGGGAAGGGGTGGCAGGGGGGAGAGAGGGGAGTGGGTGGT
TGGGGGAGAGGAGAGAAAAAAATGTTGAGTTATGATATTCATAATCTATGCAGAGAGGCC
TTTCCAGTACAGGTCTTCTCCCCATAGCTGTGATCTTTTCAATTTACATCAAGGGAAGAT
GGTCGGGGATGAAAGCAGGGCATCCAAGGCGCACAGCCCACAGAGGGCAGACATGGGGCC
TCATTAAGGCCCAGCCCAGCCAGCCCCAAACAGGGTTTGAAGTGCGTCACATAAAGAGCA
TGGGGTCAAAGGTCAGACATAGAACAGATCTCCATTTAACTCTCCAGCTGGAGATGGTAA
TTAGCAGGTGCAATGATGATCCCTGCCTGACTGTAAGGGATGATACCACTATAGGTGACA
CCAGGCATCTGTGTGAATGCGTGTgggcaccattgaacgtcttcgcacacatgg
>NODE_249_length_529_cov_3.674858
AGCAGCTCTTCCTCCAAACAAATTTGCTGTAACTTTATCTGCAATTGGGCCCTGAATTGG
GAGCAAATAGAGGCAGCTTTGTGAAGCTCGGGGAAGGGCGAGGGCAGCGAGCTGGGGGTT
GTTGGGGAGGCAGGGGAAATGATACCGGGCTCTTTTATGTCAGGCAAAGTAGGACTCTTA
TCAGGAAGAGAGCCCAGACAAGGGAGCTACTTCTAGAGGAAACTGGAGCACCTATCACCT
GCTTTGCATTTAGATAAAAATTCACCCTGCTGAAATAAAAAAGGGAAAAAAGCAAAGACA
GGTACAGAAGCAACTATTGGAGTGTGTATGTGTGTGTGTGTTTGCACATGTCTGGCTGGC
AGTTTGATACACACACAGTGCAGAGACGCCATAGCAGTCTGTGGTACGCACCACTCCAGG
TCTCTTTAAATTGCTCCTTTGACTCTTCTTCAAAGAACCTGTCTAACTTTTAAAAGTTTT
AAAGTCGGGAGTTCGTCTTTGCCCACAGCAAGGGACAGCTTTGAAAGATATACTTTCACA
TTTTACCGCTCTCCTGATTTCCAAAATGAATGATAGTTGAaatatagtggcatgactaac
agagaataccaagtcagagtttaatcaccagaaatagagactcaacggaaaaatgtgtca
ggctgtttgttga
>NODE_250_length_455_cov_1.428571
CCATGCATGGAGGGTTCCATCCAAAATCCAGCACCCTGAGACTGTACACCAGCCGTAAGG
AAGGAGGCAGAGGACTAGTGAGCGTGAGAGCCACTGTCCAGGATGAAACATCCAAGATCC
ATCAGTACATCAAGAACAAAGCCCCAACCGATGACGTGCTCAGTGAATGTCTCAGACAAT
GGGGAACAGATGATGAGGAGGTGCAGGAGGAACCATCATGGCAGGACAAACCCCTACATG
GGATGTACCACCGAAACATAACTGAAGTGGCTGATATCAACAAGTCCTACCAATGGCTAG
AAAGAGCCGGCCTGAAGGACAGCACAGAGGCACTCATAATGGCAGCACAGGAACAGGCCC
TGAACACCAGAGCCATAGAGGCCCAGATCTACCACACCAGACAAGACCCAAGGTGTAGGT
TGTGCAAAGAGGCTCCTGAGACAATCCAGCACATAACTGCAGGGTGTAAGATGCTGGCAG
GGAAAGCATACATGGAGCGCCACAACCAGGTGGCTGGCATAGTATACAGGAACATATGCC
TGGAATACGGGTTGGAAACCCCAGGATCTAAGTGGGAAACACCACCAAAGGTGGTAGAg
>NODE_251_length_478_cov_8.543933
CTTCGTGGCGAAGGTTACGCCATAAGATGCTGTTGGCTTGTTAACCTTTCAATTAAGGAA
ATGTGCGCAGCATGCGCATCTAAATGCGCTCCTATAGCTTTGTGCGGTAATTACAACATT
TGGATCGACCCGCTATTGATGACAACAGGTTGACTTGCCCCGCAGAACGCACGAGAGTAA
TTGCTTAAAGGTAATTGTGGAGAAAAAAATAATGCGCTACTATTAAAGCCGAACAGAAAG
AGCACATATGGCAGAAAAGAAGAGGTGCGTGTGTCAACTCTGTGGGCCCACCGTGCATAT
AAAATTGTGTGACAATTGCCGTGGAAAACACTCCTGGTGGAAGGCAATTTCACAAATAAT
TTTAGCAACAATTAGGGAGTGTGGAGGGGTGAAATGGCGATTTCACATGCAGATGTGCCG
GTGGGAAGGATCTGGTACCCTGCCGAATAGCTATGACCCTCACTCTCCCGCTTTGGTTTG
CTTCACATGGGACAGAGAAGCACAAAGAGACCGCCTCACCCTCCTGGGAAGGCGCAAAGA
GCACTGGATTAAGTCAAGCATCAATCATGTGAAATCCAAACAACAGCACGTTGCTTTCAT
GGAAGAAGAAAAAAaaaaagca
>NODE_252_length_522_cov_24.768200
CTATGTGTCTACGCTGTGCTTTCAAGCTCAATTAATACTTCCAACTCACCCTTATAAATT
CGTTGCATTGTTCTATGCCATAGAGAAAAAAAAAGGACAAATTAAATACAAACTTGTGTG
GTCTTTGTTTCTAGCCATGTACTGCAGTTGCTTCAAACATCCTGAAAACAGTATGTAATA
AGCTTTTGTTCTCAGAAGATCATGTTTAAGCCTAGCTTTCATATGAACCTCTATTTTGTC
CCATAGAATATGGAATGATCGGAGAGCATACAGTAAAAAGTCAGCGGCCAAGATCAGTTC
ATGACACAAAGGCCCTGCAGGAGCAAGCTGAGTCTGCTAAATTTATGGCACAAACTGGTA
ATACAATAGTTATGTTTCTTTACTTTATTTTGTTAACTAAACTTAATTTCATCATGCATG
CTCTCTCTTGTACTGCACCTTTTAAGTGGAAATGTTTTGCATTATTATTTTTCCTACTCA
TTCTCTATTGCTACATATGAACAAGGAAGATAAATTTCCCATTTCTCTATGAGTATTTAC
TTTGAATATAGAACATAATTGGGTTTTGTGGGTCTGTTTGTTTTATTGTCACATAGTGAg
ttggcaagtggattactcatacagtatattcatagaacattaattaaacagcagtttaaa
actaag
>NODE_253_length_337_cov_12.418398
GTTCTATAGGGAAATGAATGGGCCTCCTGTTTGCTGCATCCGCATCTCACTCTGTCAAAC
TCCACCATGCATCTGGTGCGGAGGGTTGGTATGCATGTGTGTGCTCAGCGTGCACGTGTA
TCCATTTGCTCTGGGATTTGCTGCGTGTTTGTGTGTTTGTGAGTGTGTTTGACCAGGTCA
TTTAGTACTCTGCATGCAGGCTTGGAACAGGCTGATAAGCTGTTTGCAAAAACTGGCAAT
TAAAAGTTGATCAGGCTGTCAATTCAAATGGAATGAAATGGAACCAGAAAGTAATTAAAA
GGATGGCATGAAAATGACAACAATTATATCTCTTAGCTTCCCATTACCGATGCACAGAGG
AATTTAATTAGTTTAGGAGCTCATATAGTGATTCATACAGTAAACACACAATAACAAAAA
ATAGCAGCCACCACAAAAACAAACAAACAACAAAAAAACATTAAAAGTAGAAAAAAATCC
A
>NODE_254_length_302_cov_6.122517
GTTCGCTCAGCTGCTCTCCCTCCCTCTCTCTCTCTCTCTCTCTCTCTCTCTCTCTCTCTC
TCCCTCCCATCCACACACACACACCACTACAGTATATCAGCGAGTGACTAGCGGAGAGCC
AGAGGGGAGTGCAGAAATGAATGTGAAGATCCTGACGCTGGTGATTGTGCTCTTGGTGTC
TCTGCTGTGTTCTGCCAGTGCTGGTGAGTACAAGAGCGGCCAGGCTTGTCGCTGGTCGTC
TCCCTCTGCTTTCTATTTCTCTCTCTGTTTGCCTTGGGCTTGTGCAGGCAGCTGTAGTTG
ATCAGTTACCCAGCATGGTTAGCCTTGTGTGGGCTCTAAAAGGCAGGAATATCAGCACCT
GGTTGTATACAGTACTGCACTGCAGTGGTTATACTGTCTGCTATTGTACTGCCACAGCTT
TTATGGTAAACTTGACTGTAGCTCAg
>NODE_255_length_395_cov_11.589873
CTTCTTCCCTAAACTTCCTTTCAAGTTATCCTCACCACTTTTAAACTTTTGAAGTGCAAT
GATACCCAAAAATATGATTTGCCATAAAGAGCATGAATATTTGTGATGTAGCCAGTGGTA
AAAAATCCTTTTGGGGATTTCGATATCTAAAAGAGAGAGGTTTATACATTAGCGCTGTAG
TTGCAAAACACTGTTGATATTCAAATGATTATTGTGCAAAATCTGGGATAAGCTTCTGTG
TGAGAGCTCTTCTAAGTGCCTACAACTATTGCTAATTCCCCTCACCATTGTGGGCCGAAC
AAAGGCCTTAATCCCATTTCACTTTTGCAGAAGGCTGGGGCTATTTTCCCTCTCATAAAC
CAACAACACTCCCCCAAGCCAGAGCTGAGAGGTTCTGAGAAAGGGGCCAGTGTGTGTATA
CTTCAAGGCTTTTTTGTCCAACTTGGCTAGTGCTCTGCATAAACTTTTAAGTGGTCCCAG
TAGGCCTCAAACACCTTTTGGCAGAAAAAATAAGCTACCACAAACTGTAAAAAGGAAAc
>NODE_256_length_219_cov_22.109589
ACAGGTTACTCCCACTTCCTGACGTCGCAGAGACTCGGGAGTAGGCTCAGTGCGATCGCG
GCGGCAGCAAATGGGGGGGTAGACACAAGTTTCACGTCTCTAGCACTGACCGTTTTCCAA
ACCCTAACCCTAACCCTAACCCTAACCCTAATTCCAGGCCTTAGGGTTAGGGTTGGCCCA
TACTACGGGACCCAAAAAAGTGTCACTACAGACCTACACCAATCAACTCAGAGCGGTCTG
AAACGCGCTCCCAAACACCTTCTGCGGGCACTTATCTCTGGACTCAGCACTGTGAAACTG
GTGGCCTTATGCACGCCCCATTGTCAGTGAATGGGAGAACGTTTTGGCCAATATCTCCGG
AAC
>NODE_257_length_504_cov_6.061508
GTGTGCTTTAATTCGAATGCTACCCTGAATATCCTCGTTCTGAACACACACTGTGGGAAT
TTGGCTCTTCAAGTCTCACATTGCTGAAAGTGACCCGAGATTATGTGAAACAAAGACATG
GTAAATGCCGTCATCTACACAAAGACAATGAGATGTTACGTCCAATGTCATGGCATTATG
TCGGAGAATTTAAACAAAGAATTGAACCATAGACAATATCTGCTTGGAAATGGAGAAGGG
TCTGAGCTGCCACATCAAAATGGAGAAAAAAGGCATAGCATTTGAAAGCCTAAAGGCTTA
AACTAATACAAAAAGTCTAATCAGACTAGCAATCCCTGATGTTAATGAAGGTGTCACACA
TTGCACAAAGAAAGTTGTGCCTGGCAATCTTCCATTTTTCGGCTGCCTACACCAGTGACA
TTTCATCTCACATTCAAAGAGCGCTGAGGCCCCTTAATGAAATGCATAATTAACATATTC
TAATTGTGCTGAGCACAGTGATGGTTTTGACAGAGCTCACTTTCCATGTCTAATTCAATG
CTAATTTAATCTGTTCTTTTCCCGCCGACATGACCTTTCTTGATTGAGTTTCACCGCAAA
GAATTTTTTGATGGATTGATTTAtcaacctcttgtaatgcaacaaaag
>NODE_258_length_610_cov_11.280328
TAAATTAAACTTCCTCCATTCTTTCATATAAAATGTTATTGAAGTTGCCTTTTGTTAAAA
AACAAATGAGTTGTCACCATTGCTTGGCTGGTGTTCCACTGTTTTACAAATGTTTTTTTT
CTTTTTTACAAAGACTTTACTTACCCACAGGAACACACTTCAGTTAAAAACTGTTTATTT
TCACTTATGCCACTGTCCTTTTCACAAGCAAAAATGTTTTCTTTTTTCCTAATGAATTGA
ATTTTGTGCATTTTGGCAACAATGCTCGTGGTGTACATGTGCATTCTCGCCCACTATAAT
CTGCACTGATTTGGTATATTTTTAACGATGTAACTAAGCAACAAACGTAATTGTCCCTTT
CAAAAGCTTTTGTTAGGCCCTCTAACACAGTCTAATACATAATTAGGCATAATGTCTACA
GCTCATTATAGTACACATGTGTGTAGTTAAATGGACCAGGAGAGTAGCTCACTGAATTGT
GTGGATTCATTGGAAATGGAATTTATTTGTTTCCTGGGTTCATATTACATTACAATTATC
TAAGTAATTCACTGGGCATCATCAGTTTTCCTTTTGTTGTTATGTATTCCAGATACTTTT
TTTTTATCACTGATTGACTGCTGTATATTTTTCCTTATTCGAGCCCGATGTTCGGTTGAG
TTACCTTAAAACAAAACACAGTCCAGCCAGAATAAAAAAACGTCTAAAACCTGTCAAATA
Agcatgaatactgataaacatattcagaacatat
>NODE_259_length_661_cov_13.998487
GTTTCTAGCATAAAGTCCAACAAATGGTGAATGAGGCACAAAACAAAGAGTTCTTTGAAG
AACAAAGTGAAGCTGCCACATACAACGACTGCCTGGAGACGAATCCTATCGCCTAGATTG
CATGCTTTCAAGACAGGGGAGGGAAAAGCATCCCTAACAACAAAATGATATAAATTACCA
CTGTTATGGTCTATACGGTTCAATTTAATGTGCTTGTAATGATAAATTATTTTGGTTATG
AATCTAAAGTGGACCTGAGTGCAGTCGGAGCAGCAGGACTGTTAGAACAATTGCAGCTGT
CTCCCAGGGCTGTGGCCATTAGTCAATAAATTAGAAAGTAATTAGTTTCTGCTTCTGTGG
CTCTATTTGAAGCGCTTCACACAGGTGTAATGAAAATTTATTGGAGCTGTTGATCCGGAG
GAGCAAAGAAAAGTAGAGGATTTGTAGCGTGTGATTGTAATGTAGGATTTCCATCTGCCT
TTCTCCTTTTTTTGCTTACAGTGTGACAGGTAAGGTTGGCCATGATGACCGGCATAGTGA
GACTTTGCTTCAGTATTTCGAGGTTTGACAAAAGGCCAATCGACTAGCAGCTATAAATAT
TTTAGTGTGTCTCTTGTAGTGAGAAAACTTCCTGTTTTTAACATTTTGAATTGATGATTT
CAAGTGAGTTAAGACTTTTGGTAAGAAGAACATGAACATAACCACCAAAATCTGTGGTTC
TTCTGAAAAAGGCACTATTTTTCCTTGAAAcattcccatgtgtatcacatagagtaaaat
cggatgcgtaaaatttcagcaaagt
>NODE_260_length_617_cov_9.393841
CATCAAAGAAAAACCAGCCGCACTGCTCACAGCAACTGGCATTTAAAACAATTAAGTTTC
CTGTCAAGTCCCTGTGATGAATTATCCGGAAGCTTTACCCGCTGTAATTCTAAATCTTCC
CAACAAGTGCCTTTGTTGTAGAGAAATTAATGAAAACAAGATTGTCTTTCATAGGAGCTG
ATCTAACAGCGCGACAGCCAGCTGCTCTTCTTTGGGAATAAAAACAGTCAGCATTAAACA
CAGCTCACACAAAATACTTTTTTTTCCACCACTCGTGTGGAAAACAAATCAGGCGGCAGG
CGCAGTGGCCATCTGTTTTGTTATTTGATATGTGTGAATACATGTTGTAATGACTTTGTT
TGTGAATCACTCTGCGCGGCAGAACACACGAGAGCTCTCGAAGTGCTGGAGTGTTCAAAG
CTAATCATATAATTGGACACAATAGTCGATGACAAATGGAGACGCTTGGAGCCAGCCAGC
TGGGGAAGTGAATATGTAATCATTGTAAAATCATATCATTTTTGCATATTTGAAGACAGC
TTAATAGAGTTTGCGTGTCAGCACACTATCAAATGATGATCAGAGACAGTGTTGCTGTAT
TTGTTTTCCGAACCGCGCTTTGTTGGACCATTTATCTCCATCGTGATTAAAAGTGCTTCT
CAAGAGTTTGTCTGCTATTGGTTCATTTGTGTTTCATTATGTTCTGAACGCTGAAGCAGA
TTTGGGAGAaatgaccggttggaattttcaaaaagtccgat
>NODE_264_length_417_cov_8.268585
ATTAAAAAAAAAAAAAAAAGATGTTTCATTTTTATTTCTGCAATTCCCCCCCAAAAAATG
GGGACAATTGTTGCGACACGAATAAATAAAAGCACACAAACACACAATTTCTTTTGGAAA
ACTGATGTATTTGATTATTAGAGTAAAGAATTACAGTATCTTAGTTGTTAGTAGGTATTA
AAGTGTAGAGAAACTGGACCCATAAAGATCTTCCAACTTTCCAAGAAAGTGCATGTAACA
GTCCGAAGGTTGTCAAACCCGATATATATTTATATTTATAAAAACACTATCATTTCGTCC
CCTGGCCATGATGGACTTCTTGTGTGAGCTTTATGTACATTTTCTTTGCGAGGGAGTTTG
TATTTCCACATCTGAACGTATTTACAGAAGCTTCAACACATAACTTTGCACTTGATGTCA
GTGAGGATGCTGGGACATAGCAGCAACGTGGAAATCCAGCGGAGAAACTAAAAGAGAATC
CTTCTCACTTGATTGgctgcctcagttccaaaaaccaggaaaccaggccacaccgaatgt
tcccctcttggtgactgtctt
>NODE_265_length_618_cov_9.603559
TTTTCTTTTCTTTTCTGTTTCGTTCAGATTTTTTTTTTGTTTTCCCAGAGTTAACAAAAA
AAGAAATGCAAAATAGATTAGGTACCTAACCCTCTTTATGAATGTATATTATAATGTTAT
GTTTGATGTATTCACTTCATGATTCTTTGACACTGGTTGGAATTACTTTTGCTCTTTTCA
TTAAAAGATTACCGAGCTTTATATATACTGTCTAGAGTTGTTACCAGAAGGAATCTTAAT
GAACTCTTGACACTACAAAATCTTGTATATTTTTTGTGTGCCAATTTGTAACATATTTTG
TAAGTGTATATTTTTCTTAGAAAGTGCTGTGAAGTATTTGTGTGTGTGAGTAACCTTTTA
TGCGCCTCTATAGGCAGTGGAAAGGATATACAATGACAAGTTTCTGGTTTTAAAAACCAA
AATATGAAAGTATCAACAGAAAACTAGAAATATTTACATTTTGTTGGGAGTTTTGTAATA
AGACCATGATCTTGTTGTGAGAGTGTTGTGTTACTGTGCAAAACACAAATAAGCAAAGAA
AAAAAAATGAAAACTTGGAAAAAAAATATAATTTGTGAACAATTTGCTGTTTTATAGATT
TTCATGTAAATTATTTGAGTATTATTTTGTTTTTTGTTTTGTTGTAACTGTTGCAAAGGT
TTTAAATATTTGTGATCAAGCCTGTATGGTGATAATGTAATATTGGTAActtgctgagtt
ttgtaataatgtttatggagtaaatatacaaattaaaataag
>NODE_266_length_545_cov_3.822018
TTTATGTTTGAAAATGGATATTTCATTTATCTTAGCAGAGCATCCTTTCACTTACACGTC
TAAAAACCAATAAAAGGATTGCGGCAGAGACATAAATTGCTCTGTCTGACTGAATCCATG
TTGTGCTGCTAATGTACTCAAATTAACTCAACTGTAAATTGTCTCCTTTGGATGTCTGTC
TAGCTAAAAGTTCGCTATATGATTCATGATTCAGATTGCTTTTAACAGTTATTGGCTAAG
CAATATGGTAAATGTACAAGGTGATGCAAATGGCATTAGTGGGAAAGGATGCACAGGAGC
ATGTAATGCAGTCAATACTACATTAACTACTGATGCCCAATTACAGAACCAGGGAGAGAG
GCTTTTAGGAGCATTAGGACTTGCAGAAAAGCTGAGATCACCTGCTGCTCATTGCCTAAA
AGCTTCACCCTTTATTTGCTGGGCCCTACCAGCAGCTCCAGCGTTTTGGCCAGGTTGTCG
ACAGAGCAGCTTGGATCTGGTCTCCTTTCACTGTGGTGCCTCTTAGCGTTTATTGGCTCT
AAAGTTATAGGCTTGTCAATTCAACCTTCTTGTCTAATGTATCCACTTAGTGCCGTGCAC
AAATAAATGTGTGCGTACATGGCGAGGGAGGTGTGCGTCGGTGTTTTGGGGTGGCCACAT
GGGTGTATGCGTatgattttagagccaat
>NODE_267_length_687_cov_8.866084
CTGATGTTGGGAAGCAAAGTGGGCCAAGCGCTTTGCAAGGATGCTCCCCCTTACAAAGCT
GATGCAGCACTGTATTGGGAATTTGTGTCAGATACAGATCAGGCACATTTGATTTCAATA
AGCAAATCGTTGAATAAAGATGACCTGGCTCACAGGGGTATATCTCTATCTGTGCATCAC
AATTCGTGGGCTGGGAAAAACACGGCCTGACATATTGAGTGACTCAGGATCTGGTCATAT
CAGGGATGTTATTCAGACATACAGAAATCCCAGCTTGCCTTGCCAGAGTGTTCTTCGAAA
CAACTAAAAGCAGGAACACGTGCCTCATCTTCGGTGTGTCAAGCCGGCAGTGATTGAATT
TCTCCTCCTTCCTTAAGACGGAAGTGCAAAGCCGGTGAGTGATTCCTGTGGATGCACTTA
AGGTTTTAGTTGCAGGCGTCGTTGTGCCTGGGCAGATTTTATATGACACATGAAACTAAC
TACATGGTACTTAGGGCCTGCTGTAAACCAATCTGAAGCCAGTCGGGAAAACAGGCCCAT
CAGCAGAGAGGCTTGTTTCTGTTGCATGACAAAAGGACTTGCAAAACCGCATCAATTAAA
AGTTCATTAAGTTCAGCACTGGGAGGATGAGTGGATGCTCTCTATTTACGCCCAGGCCAG
CCCAGCCCATTATCTTCAACCTGATTATTCAAATCCCTGGATTATAACACAGACGTTTTC
TCAGAGCCTTGCTTAGAATAAtcatacttaataatatttcatttttcttcccatggagtc
tgattagaattgagtctgcatcatcaaaagagaggaataatgctcttgata
>NODE_268_length_341_cov_11.348973
GCGGGAGAGAGAGAGAGAGAGAGAGAGAGAGAGAGAGAGAGAGAGAGAGGAGACAGAAAG
ACAACAACTGACATCTCAGGGAATTTCACAGGGATGGCTAATCCAATGTGATCAGCGGAA
GATTTTAATATTTAAATAGCCAGCAACGCACCAGAAGTTTCTAATTAAATTATAACTCAT
GCTTGAAAAGCAAAAGTGCATGTGTTGTGGGAGCTTAAATAATTCAGCCCGCCCTATATC
TCGTCTTTCTGTTAACCCGGAGACAAATGGCACTTGCTAGGGCTTTTAGACAGGGGGCTG
GCACTGTCAGAAACATGAACAACATCGGCTTGTAAAGGGCCTCACCCATCAGGGCCCAAA
TCCAAACTGACTGGCCTCACTACAGAACAACGTCTCTAACCTACGAATTAATTTGGTTAA
TTAATCCATTATTAATTACGTTAAAGGCCACACAACATTGGCACATTGTAAAAAGATGAC
AGgga
>NODE_269_length_758_cov_8.638522
AGAAAGAGTTTCCAAGTTGTTTGTCATCTAAACAAATCTTCCCTGCAGCATTTCTTCATA
CTTCCAATAATAGTGACTGGTTCAAATGCCAATTTATGCTTTGCTCTGACATATTGCCCA
CACCATGTGGTATATGTGCTTGCGTGTACGTTTCTGTGTGTTTCAGTAAGTGTGTCACGT
TGATTGTGTCTGCAAGAGACTGTGTGTGTGTTTGCATGCCCGCTGTTTGTATGCATTATT
GTACGTGTTAGTGGAGGTGGCTGGTGGCGGTGTACCAACTAGTCACGGACCTGGAGGATT
AGATTTACCATTTCAAAGATGCCTGTGTTTCTAAAGTTTACACACATACATGCACACAGA
CACACTCATACAATCACCCACCCACACACTGCTTCCCCAGCTTGTCAACGTGCAACGTGG
GCTGTGGAGGCTTGTGCGAACAGATGGGAGGAACCAGCATAAAATAAAGTTAAACTAGAA
CAGAATGACTATGCAAGTGGCGTGGCCGCCCTTTGTTTGCTAGGAAGGTGATCCTCAGCA
GCTGGGGATGATGGAACGCATGATTAAAATTACCAGAGGGAATGATTAATATCTCCTTAA
AGCACACACTTCCAGCATATCAATCATCTCATTACACTGGAAAAGTTAATTGTGTGAGGG
GAGGGTTGGGGCCCCTGAACCATGAAAAAGTAGCCCACCCCTCGACATGTTTACTTACAC
AACAGAACAGACCCAATAACTCCATGTGTTCTGTACTGTGTTTTGAGAGTTTTAACTGTT
TCCACTGAAACAGGCCCCTCTCAGCAGGGGACTTAACAGTAACTAGAATTTTTTTACGAA
CTGGCAAAACTTTGTTTGCTGAGGAACAGTCAaaaggtgtaggctgagtggttataaagc
at
>NODE_270_length_668_cov_11.046407
ATCATTCTAACTTCTCCCACACTTCAACTCCCGTCTCCTGATTGTGGTACTCTTTCCATT
GTCTTTGACACAAAAAAGTTTGTTTATATATGCATGTATATATGTATATACATATATGTA
TGTATATATATATAAACACATTTTTATAGCTACAGCACCTTTTCCCATGGGGCAACAGTG
TCAATACCTCGCACATGGTACATGGCCGTGCCAAAGAAAAAAAGAAATAAAAACAATATA
TTGGTCAGGATATTTATCTTTTTTTCCCTAAAATTGGCATTTGACATGATGATATTCTAT
TGCCGTCTGGGGGAGGGAAGGGACAAAGGTTCTTCTTTTGAGTTTATATTCAAGTTTTCT
CCTTTTTTCGTGTATAATTTCTTCTTTTCCTGTTTAAAAAGAGTTCACACTTTTGTGATT
TGCGTGTGCTGCTCTTCATCAAAAGGTTCATTTTCCGGATCAGAGTCAGTGGTGTCAGAG
TATCGATAATGGTCTGGCTCATTGTCGCTAACGTCCGGGGTGACGGATGTTGAAGTGCTA
GCCTCAGAATTCGAAGGCTCCTCCACGGTTTTCGTAAAATACAACTTCACCTGGAAATGA
AGACAACTAGCTTCAGTGTGTGTCATGAGGTAATCAGAAACACAATCATCATTGGTCATT
TGGATTATCTTCTTAGTTAAAAACTAAGCAAAGCAGTACTGCTGTAAAGCAGTAAAGTTT
cttaataacagtttttccaatataataatatctcacttggatcttaatcccaactgcttc
tttaactgcttaccttgaagtttggcgagaag
>NODE_271_length_638_cov_6.832288
ATTTTGCTTGTTTGTTATTAGGACTGCACAATGTTTGCATGACCTTAATATTAACACTAC
ATGTAATATATCTGAGGAAATTTTAAGCAAATACCAAAAAAAACAGAGGTATTATTAAAT
ATAATTATAACTGTCTTGTGTTTTTTTGCTCTAGGGAGATCAATCCCAGGAAGTTTAACT
TCAGTGTGATGTCCCACAGCATCACCTGTCATAAGTACAAGAGAGAGATGGCATGCCTTT
GTGAAAAAGAATGCTGCTTCTGTCTTTTTTTGCATCTTGAGAATGAGCTAATTGTCACCG
AGTTGGCAGCTGAATAGAGGCAGTGAGTTTAATCTGACCACAATGACATGTTTGATTGGT
CCGAGCCAGGCTGGGTACAGAGGGTGGGGGGTGGCCGTCTCTTGTGGCAGCGGAGAACAA
ACATAAATCTTCTTCAACAATCTATTTTCCATCATACTTATTCACAGGGGACATCTCAAA
GTGGTCTTTACCCTTTCTGTCAATGGCTGCCCTCATCCATCAATTTCATAGAGAATTATA
CCCCAGATCAATGTAGTTCACGACCGCTGAGCATTTGTCGAGGGGTGGTGTAGGTGGTTG
GGGCGGGTGGGAGGCGGAGTGCTGGCTGTATGCGTCGCTGCTTGTTCTCAGAGGTCTAAT
GGCTACTTCTTGTTGGTCACCCTCTCATGCCCAAATAATTCACACCATGTAGTGCAAACA
AAACAGTGCTTTTCCTCATCATTAAGCCTCCTTTTTTTCCTCACAACAGAGAATAAGAag
ca
>NODE_272_length_580_cov_9.660345
ATTGCTTTTAATTTAGGCTTTCCTTTTTGCCACGGCCGGCATCACTTAATTTCATTAGCT
CTGAACCTGTAGAGCGCTTTTTCAAAAGCGTCATCTCATGGACGCACTTGAAAATGAAAA
GAAGCCTCTCTTTTTTTTCCCCTCCTCGCTCCCTCTCTCCTCTCTCTGCGCTCCTCAATT
AACAGAATCGTTTCCTTTCAACTAAAATGAATGTTATTGAAACCAATTAGCATGGACTGG
AAAATCTCTCGTTAATGAGGGGAGTGTGGGTGAGTAAACAGGAATGAAAAGATGAAATTA
GAGAAGAGGCTCTTCTTGTTGGCCTGGAATAATGACATGCTTAGTCGCCTAATTGTCTGG
TGAAAAGCACCGCTGCGATAGTAACAGATTGCGGTGTTCATTAGGCAGCAATGGGCCACC
TGCTGCTGGGGCGGCGAGCCCGCAGTCCCCGTACACGTGTTTATCCCAGGGGGCACTTTT
TTTTGGACACGACGCTCACTATGAAAAGCAAATGAGCTTGCCAATATGCTGCAATGTTGT
GTCCTTATTGCCAAGGCACAGAAGCATGATATGTCAAATCAAATGAAATGAATGAAACCC
AATAGTGTGAAGCTGGAGGGTTTCCTCTTTCTTTTTTTGATGATGTTTAGTGGGAAATGA
CCTATAAAAATACACGGGTTAGCAAAACTATGTAATTTCATTATAaaacctaaagataag
tatt
>NODE_273_length_420_cov_5.266667
TAGAAACGGTGGTGTGCGATGGCCAGGTAGCGCGTGACGCTGACGCAGAAGAGCATGAAC
GCCGTGTGGAAACAGGAGAGCACACCCAGGAAGGCGATCACCTTGCAGGTCAGTGTGCCG
TAGGTCCAGGCAGATCCATTCTTGACCGAGGTGAAGACAAAGGGGAAGCAGATGGCGGAG
CGCAGGATATCAGAGGCGCACAGATCCAGCAGGAAATAGTAGGGCGCTCGGTGCAGGCTC
TTGTCTTTGACCAGCAGGATGGAGATCAGGAGGTTTCCGACCACGCCGACTCCGATGATG
AAACCCAGAGAGGTCAGTTTGAGGAACGTGGCGAGAGGAGAGACATTCTGCAAGATGGTG
TGGTCCCCTGCATGGCTATAGTTCGCCATAGATGGAGGAGGGATCATAAAGATAGCGGAA
CAGCTTCAGCCAAGTATCATGATCTAGAGGTGGCAGGGGGAGGCGTTAGATCCATTTGGC
GGTGTGCTTTGAAGAGGTTTCCAGGCATGTAGGCAACCTCTCCTCTAAGGCATCCTTTGT
TCCTTTGTCTCATCACACCTAAAA
>NODE_274_length_532_cov_7.272556
CTGTCGTCTCTCCTATTAGCTTATTCATTCTTCACATGTGACTGCCAGCCTGTTAAGGTC
ATATTAAACCAAAGCAATCCACTTTAAATGGTTATCTACGACGCGCATTAAAAAGCTCTT
TGCTGCCCTTTAAATATTGTGATTGGGTTATAGGGGGGTCGCTGTTTCGGAGCGCTGATC
GCTCTCCCAGGAGCCCGCTTCAGAATATAAATTGAGTAATATTATAAAGGCGGGCACTCC
AGAAGGACTGGGTAATGAATAGGATTCATGATCTGAGGAGGAACAGGAGGTCATGCAATG
AAGTGAAATACTCTAATAACTCCAATCCAAACCCACTCAGATGATGATACATTAACTGAG
GGACCCTTGTATTCCTGTTTTTTTCTCTCTTGTGTCAGCCTATATGAGCATTACATCTAC
TCCAAAAGCACTTGCTGTGGGAAAAAAAGAGAAAGCTGATCCTGGTGGGAATGGTTATTT
AAAGTTCTCATTTTGCCTTTAATGTCAAGGCCACCTACAACAGTGCTAGAGGGTCAGATC
AAATCTCCGCAAATCTTGTAATCTGCTGCAAAgaaattaataaaaaaaaagaagaagcag
atttgtattgtattactcatgcaatttcatgatcttctgcaaatgtctcaagaaatgtac
caggcagatcagacaa
>NODE_275_length_351_cov_1.509971
ATTCAGTCTTCAACAACAAGTTCCTCACTTCTATTTCCGATGCATAGTGCTCAACAGCTC
CCACTCATCTCCTCTGCTCTCCTCTCTCCCCTTTCCTCTTCAAATGTTTTCTTTACTTCT
CGCTATGCTGCTCTTTCAGTCTTTCCCTCTCCGTCTGTCTCTCTTGTGAGCTCTTGAACC
TCCAATATTTGTCTAGAGATACTCTACCATTCTCTCTTATCCTCTCTTTTACTGTTATCT
CTGCTGCCTTCCTGCTAGTAAACTCATCTGTTTTTTCCTTTCATTTGTGTCCCTATTTCT
TATGAGCATCTCCTTGTCTCCTCTGTCATTGTTTTGACTCATGACTTAGTAACAGTCACG
ATTCCTCTTGAATTGTCTCTGTGGACTGCAGGACAGTATTGTTGCTTTGattgaataaga
aacgcaaatcgggaagctgaaatcttccttgttttacaatctccaagacaggtttgaaat
caaccttgaaaccgt
>NODE_276_length_583_cov_10.586621
ATAACCCCTCAGTGAGTAATTTCACTCAGATCAGTCAGACATGTACAGTAACAAGCAGAA
AGTGGCAGAATTAATTATTCTTTGTATAACACAGAAGTAATCAGAATCTCCAGCAACATA
GGAGGAAGATCTCCTTGGCTCTTTCACCACAGCTGCCAGTGCCCAGAATGGTAAATGTGG
AATTTTAATGCACAGTTGATGCTGGAGAATATGGGGAAATGCTAATTTGTGGTGCGATAA
GATGAATCGAGTCATCCCTTTAGCCCCATTTGACTCAGTGGAGGAAATTAATCATTAATG
TTTGTTAAGTATGACAATCTAACTGGGCCAGATCTACATGCTCAGAGACTGAGGCAGAGC
GAGATAAAGACCCAGGCTGCAGACAGGGAGGAAAACTGCCAGATTCTGTAATGATGGGAA
TTTATTGGCATTTAAAGAGACAGTGGCAAGGCATTTCACTAATAGCCTCCCTCCATTGGA
GTGCTCTGCCTGCCACAAATTGCATGCAATTCAAACCTATTTTTCAGATAGCAGAGAAGT
CTTACAGCTATGCTTGACTTTGGTGAAAAAGGTTGCTTCCTGGAATTGACTTTATCTGTT
GCAGCGCAATCTGCATCAACAACCAAATATGCAATATCAACTGACTAACActaccactgc
tgtggggacagcaggcatccccccctaatatgacattcttaaaatcattgccaagctcca
atactag
>NODE_277_length_459_cov_7.934640
GTGACACAGTATCACGGTATCAACACTCTGCATGCTTTTGCACGTGGTTTAGCATTCTCA
CAGCGCCAGAGCTGTAAGGAATTAATATTCATCGCTGGCAATTTATGGATTCATTTATCA
CCCACATCTTATTTGTTCCTTTAATCGACCCTGGGGGTCTGACTATGGCCTTGGCTGGCC
ACCAGTGCTGGAGCTTTATTCCTCTTCACACAGGCCTAGTGTTAACGCCGCTGGCCAAGT
TCACAGATTTGACTGACTGTGGACTTAATGCTGCTTGCCTTGTTTTCAGCACTTGTCCCT
CCAGATTTGCCACCCTGGCTGCACAATTTCCTCCAATTCTAATTATTCATCAGCTCGTTA
TGCCTGTGCCTGGGCGCCTCCCCTAATTAGAGGTGACGCGGGTTTGGTCCCAGGCTAGCC
CCAAGTGAGGGAACCAGTTCAGAACCAGTCCACGGCGTGTGCTCATGGAGGACTGGGTAA
CTGCCAGCCTCTCCAAGTGCATGGGGGGGGGAAGGAAGGGCCTGTCTTGACAGTGTGATG
TGACGTGCCTTCACACAGTTCCTCTCCCTCACACAACACACACAttaatcattctgctat
gtc
>NODE_278_length_359_cov_10.509749
AAAAAAGGAAAAAAAAAAGAAAAGAAAGAAAAAAGGGGATGGGAGAGGGAAGGGGGGGAC
ACAAGAAAAAAAAAGGCACGGGCGCCCAGTCAGTCTTCACAACAAGGGTAAAGAGAAGAA
AGAAAATAGTCACCTGGCATTCTCTGTTTCTCCAGCTCATGCTGTGAGGGTTTTCTACGT
GGGGACTCATTGGTGGTGGTAAGAGAGTTGCCTGTGACAATGTGCCAATCAGAATCCCCG
AATGAGGCTGGCAATACATGATTGGTTGGTTGAATGATATCAACAGGCTGGTATCTAAAG
ACAAGAGAGAACCAAGAGTCATCCCAGCAGAAAACACACACACTCTTGCCCTCTATTAGA
AAGTCAATGCACAACTGGCAAATTTGTTACATATTTTGGAGACACCATCATCGCTGGAGA
CACTTTTTTTTTTTATCTTATATTGCAGCACCAAATTGCTTGTTTTGATCAAACTGTTGA
ACGTAACATAAATTGTTGCAAAt
>NODE_279_length_860_cov_5.118605
CTGTCTTTTCTTTCCTTATAAGAGGTTGTTAATGTTCATGTGGGGAAAATAAAGATTAAT
GTACTATCTCCATATCTAAAATGAGAATGAAAAGCACAGACGACTGTACGTTTGACACTG
TCCTTTGATGTTTACAGAGTAAGGCAAACTGAAAAGAAATAAAAATGCCCTCCGAGGGTG
ATCAGTTCATGACAGTTTTCCATTAAAATTAAGCATTTAAATATTTGGAGCAAGTGAGAC
AGACGACATGCGCATTTCTGCATCTCCTTGTGTTTATGTACGTGTGTGTCACCATTTGGA
ATGTGTGTGAACACATGTTTATGCATGCGTGTCAGCCTGAGCCTGTGTGTATATGTGTGT
GTGTGTGTGTGTGTGTGCGCGCGTGTCTGTGTGTGTGTTTGTGTCTTAGAGGGCCATTTG
GACTGGCTAAGACATCTGCTCCATCATACGTCAGGGGCCTGGTGTGACATCTGGGGAATA
TACTGTATCCTGCCTTGCAACATTACACACAATTTACTGCTAAAGGTCATTATGTACCCG
TTAATCCACTTTTAATTGATATCAGTGCAAACAGCACAACCTCCCAGCCACATGACAGAT
CACTGCCGCCACAAAACCAGGAAATTGCTATATGGGAGTTAAAAATAGAATGGTAAACTT
TTTGCTGTGGTCTGTCTTCACTTTGTTAAAGCACTTTGGACATTTAGACCCAGACAAACA
GCGACTGGTCGTTGGATAAGAAACGCGTCACTGTGACTTTCTTTGCTTTGACTTGAAAAC
CTAGAGCACATAAACATCTAAGTGACACCTTTGTGGCTATAAATCATCCTTCTCCTGCTT
GCTGTACTGAGATCTGTGCCTCTGCAGTATGTTTGCACTTTATGTTGCATGCAGGGATTT
CATCTGGCTTTGTGTGAATTGTGACAGCGCCATAGAAACAAttaaagataaatactccag
acctgtacagaggggctgttaaaatggcttaatagatatgacat
>NODE_282_length_580_cov_14.501724
ATAATTAAGTAGAAAAAGTCAGCACTGGCTATGCAAATTTTTTAAAATGATAAATGACGC
TGTACAGCAGCAGGGATTGATTTGGTGTAAATGAAACTAATTAAGGAAATGTCAAACATA
ATTAATAAAACAGGTTTAAGCTGCAAAACATTGTCAATTGAATGAATGAGGAGGCATTGG
CTCCCATTGTTCAGGCTTTATTTAGGTCTTGTGTTTAGCTTGTTCCCTGCTCCAGAATGC
TCTCTCCCCTCCTCACTCCCTCCACCACCAATTCCCTGAGAGGGGGAAAATAAATTTGCT
TGTCTCTCCGCTGACTGTAGAAATTAATTGCTGAAATCTTGTCCCATCCAAGTGTTACAT
TCACACGCAGGACATTAACATAACTAATTTGAAAGAGCTCAAATGACTGCATAATGGAGC
TCCGTCACCATGCATGACAGTCGCTGGTCATACCAAATTAGCTTGGTTTTATAATTGAAA
AATTTCCCCCCCTTTCTTATTTTTACACCATTTCCCTCCTCTTTTTTTCATATACTTTTT
CTCGTCTTCCTTGCTCCTTTTCCTTCCATGGTATCGTTCTTTTTTGCTCTGTTTTCTTGA
TAAGAACAAAGGTTTTATAATTTACAAAAAGAGTGCTTGACCTATAATTAGAGAAGAGGA
GTGAGGGGAGAGGAGGGGGAGTGCCAAGTGGTGGCGGCAGAGTCAGATCCTTAGTCCTGG
taat
>NODE_283_length_410_cov_11.792683
ATACGGAAAGGAAACAAATTAAGATGACTAAAATGCAGCCATGCATTGTCTAGTTTTACC
TGACAGTAAGAAAAAAAAAAGAGGAGGAGGACAGGTGTTTTCTAAGTGTGTTGCTTTTTA
ATTACAGAAATAATGGACGATTCCCATTTCAACTCATCATACTTTTGGTCTCCCGTCCCC
ACTGTACAAGGACAGGTAGAGACAACCTTATTGTTGGAATTGTCTTGAAATACACATGGT
ATAGTGGTATGTGCTATGGCAAAAGATACCCAAAAGCGATTCTCACTTTGACTGTTTGTC
GAAATATTTTAAAGAATACATAATATCAGACAGTGATTTGACCCTGAAAATGTTGTTAAT
AACACCACCAAATAATGTTCTCTTAGTTGGTGAAGTTGACTTGACCTCATGTAGAAGTTA
TTTGAGTATGATTTGATGGGTTCATATGATCACTCCTGTCCCTCTCCTCTCTCATCTTTT
CAAACCTCTTTGTTcctttttttcatttactttttgcatctcaccatgccttcgttctct
attctctcccattg
>NODE_284_length_715_cov_8.002797
TTGATAACTAATCATTAATTATGTAATACACTGTAGCTGTAGCTTATAGAAGGGAAGTGA
AGCAGACTTAACTTTGGGCAATGATAGTCAGACATATTTTGCAATCAAATCCAATTTAAT
TTAATGGGATATCATTCTGGCAAAGCAACAATGTTTTTGGTCTGGGATCTGAAAGTGCTC
TTGCAGTGACACATACAGCTATCTATGGGTTGGCATGAATCACTGAGCAAGTGGGGTGGG
GGGTCCACCCGGGTTGGCACAGCACACTGGGCCTGTCAGAAAAGGCGGGAGGGGTGCACA
TTCTTCACCTCCCCCAGAATGGCACCTTCCAAAGCGGATCCCCTGTCTACCCATTCCCCA
GGCCCCAGATAAGAAGCTCATCCGTCATCCACTGGGGCCGCATTAAATTTTAACTCTGGT
TACCGAGTGTGGCCATTCAAACTTTTATCTCAAACCTTCTTTATCTTCTTTTCATTAAGT
TCTCAAGCACTAATAGCCCTGCGAGTCTCCGCCGGGGTAAGGATGATGTTCTGAATAATG
AAAGCTCATTATTTCTCCACAGAATGCTTGTTAATTCAAATGATGATATTAAAACTATAG
TAGCCCTCAGCAGTCGGGTGATTTCTAGCATACTTTATCATGTATCAATATATACTCTGT
TTGTCAAAACTGCCCCGAGCCTGGGCTGACATTCTCCTCCCGAGGAGTGGAGTGCTTCAG
CAGGCCTGCAATACTCTAAGGTGACAACTGGCAGAGTTTGTGCCTTTAGGAAAGTGGGTG
GAAGGAGGGATGAAGGCAGTGATGGGGAGACGGATGAAACTCAAAGAGCCGTCATTGTGC
TCCCATGTCTATTCGacat
>NODE_285_length_323_cov_15.201239
CTGTATTTTGTAAATGTAACATTTTCAATGCAGAACTGTAAAAAAATAATCACACAAAGT
AGCCTGCACCAACCTATCATCAGGCTCAGTTGTAATAGATTGTAATTCACATTCTGAAGA
CATTGGTTGTAATGCATCCCAATCTGAAGCACTTTGGCCAGCCCTTCCCCCACCCATAAA
CACACACGCTCCCTTTCTCTCCTCTCCGGGCCTCCTGAGGTTGGTGTCTCTGCGTTAGGA
CTCTATTGTTGCCTACTGCTGGATAATGCCCTTATTAATTGTACCTCTTTGTAAGGTGTC
AGCTGTAGCCTCAGATTGAGATGGATGGATCTCTGGAGTCTGCTCCCTGGCCCTCCACAG
ACGCTCTATCTCTGCACAGCACACAGATGCAACAGTGAGTGCAGCCACACTATGACTAAA
AGCTCAGATAAAACAGCCATTTTAATTATTCCACCCTAAAAAAAAAA
>NODE_286_length_555_cov_11.045045
ATTGAATTTGAGGGAACCAGTGACCAGTGGTCCAAAATATTGCTTGGAGCACAGTAGGTG
AGCGATGGTCTTTATCTCAGTACCATGGTGGCTCATTTATTTTGTTGATGGATTGTTTAT
CAGTCGGGCAGAATAGACGTGTATTTGAGTAGCTGGAGGGAAGTTTAGAGGGGTTTTATG
CAGCCGCGCTGTAGAACAGCCATGTACATCCCCTTCAGCCAACTGACCTCGTCGGGTCAT
CAGGACTTAAGTAAGAGTGAAAGTCGCTTTAAATGGAGCGAGGCTCCCAGGGACCCAGCC
TTGGCTGAGCAGCTGCTGCCAGCCGGCGACTATTACTTTTCCAGGGGCTGACTTTGATGT
TTTAACAATCCATACATATTGATTCAGACTGATAATAAACAATTTGATTAGCCTCTTTCT
ATAGGCTGTCATTTCAATCACTTTCAGAGCTCCGATGGAGTGGAAGTGAGGGGCCGTGGA
GGGAGGGAGGGATGAGAGGAAGGCTGGAGAGATGGAGAGACAGAGAAAGCGGCCAAAGCT
GAAAGAGAGGGTGGAGGGCCGGAGCCCCCTCCTCAGACAGAAAAAGGAATCCAGCCCTGA
TTAGGCCTCTGCCTTTGGTGAATTGGACAAGACAGCTGAGCTGCCAGGTTATTAACTCCC
TCAGAAAATTCTCAGCCCTCTCTCAGGCCGGCCTGAAta
>NODE_287_length_478_cov_5.479080
ACTACAGGAAAAACTATGCGAAAATAATGTGCAAATTGACTCGCTTCTATTCAAAACGTG
TATTCCCGAGTTGCAGTCATTGGTTGTCCATTTGTCACCCATTTAAAGCTCCCTCTGCCT
CCCTCCCTCCCTTCCCGTCTCTGCTAAGCATCTCCAGTCTACATATCTTCTTTAGCTTTA
ACGAGCCTCGTTAAGATCGCAATAATATTCCACCCTCTAATTGCTCATTCCATTCAGCAG
ATAGGCGAGCATTGGCTTGTGCCTGATGCGCGCGGTGCGGTGGGAGGGTTGCTGTGGAGA
TCGGAGACTCTGATAACCCCCCGTGCGTGCTGCACAAGTGGTGAAAGCCTCGCGCTACGT
ACTGGCTAATGATTGGCACGCTTGACAGTGATTGGCAGGGCTGCCATGACAACGCTACAA
CGACACCAAGAAGACCAATAGAAAAGGGAAACAAAATGTTTCAATGCTACACTCAACGGC
GGATTTAGGGGGGAGATATTATGAGGCTGGTGTCATTAGGCGATAGCCATTGAATCATTC
AATCTTTTTTACTTGCCGTATTTTTCGGTTTTTCCTTTTTCTCGATAATTTTCTTTCTCT
CTCAGGTCATTTCCATGGTTTt
>NODE_288_length_620_cov_7.032258
ATAACGCCATGCTCTGGGGAAGGAAATCAGCGGCAATAAACCCTAATAGGACCAGCATGC
ATAGAAATGACTCCCAGAGGCCGGGGAAGCCTGGCGTGCCGCCAGAGACGCTGCAAATGG
CAAATAATAATTTCCTCTCTACCTTATCCCCCGAACACTGCAGACCTTTAGCAGGAGAAT
GCATGAACAAGCTGAAATGCGGCGCTGCTGAAGCAGAGATAATGAATCTCCCAGAACGCG
TTGGAACTTTTTCCGCTATTCCGGCTTTAGGGGGCATCTCATTACCTCCCGGGGTCATCG
TCATGACAGCCCTTCACTCCCCCGCAGCCTCAGCAGCCGTTACAGACAGTGCGTTTCAAA
TTGCCAATCTGGCAGACTGCCCACAGAATAATTCCTCAGCATCCAGTGGAAACCCAGCGA
AGAAGAAAAGGAAAAGGTGTGGGGTCTGTGCACCCTGCAGGCGGCTAATCAACTGTGGTG
TCTGCAGCAGTTGTCGGAACCGCAAAACGGGCCACCAGATCTGCAAATTTAGGAAATGCG
AGGAGCTGAAGAAGAAGCCAGGCTCATCGCTGGAGGTGAGCACCAGGGCTCTGCTTCCCC
TTCTTTTATTATTATCCCCTTGCACTCTAAAGCATTAACCTTTTCAtccagtcacgttct
aagcccttgaaaattgtttccatgcccacccatgcctgaacatccccccggtttctcaaa
tctgcctacccgcctagcctaattggcagtaattaggggtgttt
>NODE_289_length_300_cov_1.786667
CTTTTACCTCTGAATCCATCACAGATGTTTTCATACCGTTTCCCTCGCCTCTTTGGTAAC
CTACTTTCCCCACATCCAATCAACTAATAGTCCCTCCCCTTTTCCATCCTCCACCCTCCT
CTTGCTTCTTTTCTCTCTGTAACTCCTTCTTAGTTCCTCCTCTGCCTTCGTTCTCTATCC
TCTTCAATCTTTAAATGGCCTCACCCACTTGCAGCTCCTCCCATGTGCACATACAGCAGC
GAAGGCACTGAAAGTGTCCTCTCACATTTTCCATATTTCTTTTTATCCACCACAGCAGTG
CTTGTCAAATCTCCTCTAGGTCTTGAGCCACATAATTCACCAATATTGTACTTACTGAAT
GGTATaatgtatgaatgtgtgcccatgtggagaactggcacctcacacatgaaacctgaa
ctcacagtgtttttggtttgagaa
>NODE_290_length_482_cov_5.852697
TCTGTCTCTGAACTAAGCTGTCTCAGAGCTAAGATCCAGACACACTTGAGAGACCGAGGC
AGACTACTCACCCAGACGCTTCTCTCTTGAAGTCGTACCAGTATTTCACTGCTTTTTGCC
CCTCGACACTTCCCTAAGTTTTTTTTTTTCTTTTCCCAGATTCTTTTTTCCTTTTCCTTT
TTTTTCTGATCTAATTTGCAATATTTCCACATATTAGATGAAGCCTGTACATGCGGAACA
GAGTACACATGGCCAGGGAATTGAGAAGTGCAAATAATTCCCTCATGTGGAAAGGCTGCA
ATTAACTGGGGATGTCAGCCTTTGTAAAATATAATTGAGTTCAGGACGAAATGAACGTCT
CTAATCCGGCCGACAGAGCACTGTCAATCAGTGTTCCTCGCATCCCAAAAACCAACTGTC
ATGCTTGTTTATGTCTGCCTCTCTACTTAGGGTTTGGACACTAATGCTCTGGCAGCTGCC
TCTCTTTAATGCGTGGTTGACTGGGTGACTTTGTGCATGCCCGGTGGGAGCAGGATCTCG
CACTATAGGGAGAGACTGGACATCTGTTTTTTCTGGTTGGGCTGGAGATAACATTGTGCA
ctgaggcgtggtgtgaaacacctgtg
>NODE_291_length_429_cov_5.617716
AGTCCCGAGTCTCTACGACCTTCCCGTCCCGAGATACAGCAAAAAATCACAGGTTACTCC
CACTTCCTGACGTGGTAGAGACTCGGGAGTAGGCTCAGTGCGATCGCGGCGGCAGCAAAT
GGGGGGGTAGACACAAGTTTCATGCCTCTAGCACTAACCGTTTGCCCAAACCCTCACCCC
AGGCCCAAACCCTAACCCTAACCCTAACCCTAACCCTAATTCCGGAGCTTACGTCCCATA
CAACGGGACCCCAAAAAAGTGTCCCTACAAACCTATACCAATCAACTCAGAGCGCTCTGA
AACGCGCTCTCAAAGGCCTTCTACGGGAACTTATCTCGGCCTCNNNNNNNNNNTTCCGGA
GCTTACGTCCCATACAACGGGACCCCAAAAAAGTGTCCCTACAAACCTATACCAATCAAC
TCAGAGCGCTCTGAAACGCGCTCTCAAAGGCCTTCTACGGGAACTTATCTCGGCCTCAGC
ACTATGACACTGGCTGCGTTATGCACGTCCCATTGTCAGTGAATGGGAGAACGTTTTGGC
CAATATCTCCGGAACCAGACGTGCTAGACACCT
>NODE_292_length_556_cov_8.706835
AATAGTTACCTCAGGCCCGCAGACCCAGCCTTCTGTCGGCCGTGCTCACTCAGCCTGTGT
TTGAGTGTCAGCCAAGTCAGCTATGGCTGCTCCAGAGAGCCTGAAGTCTGTTGGGGAGAC
GGGACATTCCAAACAGCATAACTCATTCTTTACACCATCTCTGCTGCCATTAGTTAATTA
TATGCAGGTGTTTTCCTTTCTCAGGTTTTTTGTTGTAGATCTAATAAAAATGTAACCATA
AGTACATAAAGCCAGAAAGACAGCGAAAAGGAAAGGGGGAGACAGTGTGGAGGAAGTGGC
TGAATTTGCTGTGTGAAGCAAATTACTGCCCCCATGTAGATTCATCAGTTCTCCCTGCTG
GATTAAGGAAGGGCCTTTCTAATGAAGTTCGCCCCGTCAAAATGAAGGGACTAATTCTGA
TTTAGCTGAGGTAATGAACTTCCCCTCTCCTAGTGAGAGCAGCACCATGGGGTGAGGAAA
GAGGGGTGGTTGTGGAGGGGGGGAGGTGTGGGGGCAAAGGAGAGTGGCAGCAAGAGAGAG
AGGGAGACAGGACGGAGATGAGACAGGAGAGAGACATGCAACGAGGACAGATAGAGCTAG
AAGGGAGAGCGAAAGCAAGGTGGAAAATGAGAAAAAAAATTATGCAAAACGGCTGTCTCG
TATttgctgagatgtattaaatttccagtgcgggtgcctg
>NODE_293_length_468_cov_13.025641
GTTACTGAGGTCATTTATTTACAGATGTGTTTTTCTTCCAAGTCATTAAGCCAGACTTCC
TCACCTTGTTGTATTTTGGGTGAAAATTTAAATGTCTCGCTGCTCGCGTGTGCTCTGTTG
AATATGTGCTGAGGCTGGCATTCTTTAAGTTGACTTGTGCCTAGGTTTGTGCTCTTTAAT
GAACCTTGTGTGTTCAGAGGCCTGAAGGTGATCGTATAGTACACTACTATGTAATAGCAT
GGGATGGCTCATTATAGCAAGGCATAACAATTCACACATTAATTTTCCAGCATCCAGTTT
TTAATTAATCCAGTAGGCAGTCTTAAACACAGGGTACACAAATTGCCTTCGGCCTCATAA
TTAATTCTAATGGAAGAAATTAAAAATTGGTGGGGTGTGTTTGGATTGTTCGGCTGTGTT
ACTGTGGCTTTGAGCTCGCTGGAGCGACGCTGTCACCGACAAGGATCTCTCCCTGCCCTG
ACCAATCCAGCAATCTCCTTTCCCTGCCACGCGAGCAGGGAGTGTTACTCACTCACCCAC
ACGAAGTCTGCAAGAATGGAAATGCTTTGCATGTCTGTGTCTACTAAAGCATATGCCTTT
TTTTTTTttact
>NODE_294_length_548_cov_7.722628
CTTTGTAAATTAATTCCTGTGCCATTTATCTACAGAAATTCAATCTGCTATTGGGTGCAC
TTTGCTGTTCAGACTCTGTGGAGATAATCACTGAGAGAACCTGACTCATCATGAAATATT
CAGCAGACTGAGTTAACGCCTTCAACTCAAAGCTTTGGCAGCGTTCCTCCTCGCTATTCA
TCACTGTGTGACAGAGCTCCTGATGAACGTACCGATGTGAATGTAGCCATCCTTGTAGAG
TCTGTTGATGATGAGGGTGAGGATGAGGCCAATGTTGCGTGAGTTGTAATAAGTTAAATA
GATGATCCATCCACAGGACAGAATGGTGGCTGAAAGAGGAAAAATAAAACATGGCCTCAG
TCAGTAAAATTAATTTTCATGTTAATTGAAGCTCAGTTTTAATTGAAAATCCTAGAATCA
CTGTCAAATTGAAATAGCAAGGTTGTCATTAGAAACATTTATACGTACCAATAAATATCA
CAAACAAAGCTTTCTTGTTTTCTCACGGTTAGTCACATTTGTTTGTGTCAGCAGTGTCTG
TCAGTCCAACAGTAAATTAGGTCTATATATTCAAATATAATCACTAATGGTGATTTTACT
AGTTAAGACTTTAATTATACATGTGAATTACTGTATTAtttattaagtcaacaaactgat
tggtcttttaagcacagtgttccagatgctat
>NODE_295_length_405_cov_4.701234
GTTTGCGCCATAGAGCCAATGCAGCCGTGCATGAATTGAAGTGAGGTTAGAGGCTAAATT
AGCAGTTAGATTCCCAAAGCGACTAAATGACAAAGAGTGCGAGGCTGCTGCGATGGACTG
TACGATAAAGGTAAGTGTCTGCTTTGTTTTTGACGCCGCCGGTGGAGCTGACAGGCGGCC
ACCCACACCAGAGTCTGCGGAGTGAGAGAGGCGAGGCGGTGATGCGAGCTCCCCACTCTT
TCCTTCTTGTACAAAATTTCCTCTTCCTTCCCGTTCGTGGTTGTATGTCGGCTCTATAAT
AACACAACTAACCACTACATCTTTACACTCAGATAAAAATTGGTGGCCGGTTAAAAGCTG
CGCGTAAAAGCGCGTTTCCAAACGTTTTTTGAGGCGGTTTTTTTTCCCCCTCTCCGTCTA
ATTTGCTGCGTTTCATCGTCCCGCACAATCCACGGAGCCGCCAACAAAAATAAGGCACGA
AGAGTGAAACTGCTGCACATCTCAGCGAGCTGACAAAAGCGTTTGTTTCTTTAAGGAAGA
GTCAgttaa
>NODE_296_length_516_cov_7.901163
GTCACTGCTGCACGCACACACACACACACACACACACACACACACACACACACACACACA
AACATGCAGATGCCCGGCAATACCACATGCCCCCTCAGTGTGTATGTGTGTGTGCGCAGG
GCTGGGTGTTGAGCGCATCGACTGAGTATCGATCCCACCACTCACCTCCCTGCAGTCAGC
TCTTGTCCTACATAGCATGCCCTGTCTGATTTCTCCCTTAATGGCTTTTATCCAGCTCCA
ATCTTTATTTAAACTGAAAAGTAGGAATTAGCACCCACTTCTATCCTGGTCTCTCTTACC
TTTTCTTTTCACTGTCATCTCGGAGTGGGTATCGGCGAGTATCGGTCCATTGACCCTCAC
TCCCTTCCTCCCCTGGCTATGATTGACTTCCCACTCAGAAAAATGCGCGATACACCACTG
CGTTACTTGCATTCCTCCTCAGTGTTCCTTATATGCGTCCTATACAGATAAGATGCCGCG
TGTCGCTGCAGCAGCAAATAGTGTTTATTTCTATTATTGATAAAGCTGCCCGGCGCTGTG
TCGATTCATTGAttaagagttcggtctataaaatgtcaggaaatggtgaagaacgcccgt
cacgagcgcgagttgacatctgcaaatgtcttgttgtattcaaccaaaatccagtgaaag
>NODE_297_length_485_cov_4.356701
AGTCATCAGAGGAGGAAGATGCTGCCGTCGCTGCCGAGGAAGAGGACTTTGCTGCGCGTG
ACACCGACGCGGAGGTCAAAGGTCGCTGGGATCTCCTCATTCTTATGTCGCTTTATTTTT
AAAAAATTAATGGCGGTTTTGCGCGCCACAAAGGCGTCTCTCCCGTCTATCAGGTTGGCT
GCCTTACCCAACCAGCTCCTCCTTCCTTTTCCCTCCCCCGGCTGATCTCTCCTTCCATCC
CCAGAGGGGGTGAGGGAAGTGGGGAGGATTTTCGTGCTGCCGGGGGCGACAGGCTCTCTG
TGCCATCCACTTACACAAACGGCAGGATCAGCGCTCCACACAAGAATAATTAGAAGATAA
TGGGTAGTAATGCGGCCCGATCTGTCCCGATTATCTCCTGGCACCGACCGGCACAGCGCC
ATCTGGTGCCAGATCTCGGGGCAGCGGCTGCTCTGCCACATGAAAAGAAGGTGGGCTTAG
GCTTAATCTCGCACCCCATTCTGTTATTGACTGTCTGTGCGGTGCTGTATTCAAAAGTGA
GAGTGTGTGCGTTCGCATGTGTGTCAGGCTGTGTCTGCCCCTCAGAGATGGCGGATATTT
ATCACAGAGAAAAAGtgagattgcattta
>NODE_298_length_486_cov_12.119342
TTGTCTTATGTAGAGTTGAATATAGTTACGTCTTTGTGTGGGGTTTTTTGCCTTTTTTGT
ACATGAAGCAGGCAAAAAAAAGGCCATGTCATTCTTCCACAACTTAATCAGGAGCTACAC
ACAGGAGAGGGCTGCTGCAGCATGGACCTCCCTGATCATGTTAATGAGGTCCCCTGGCTA
TGCAGTCATTGAAGTATAATTGACTTGTTCGTCTCTTATCTTCCTAATAGACACTCTGAC
CCAGAGCACGTTTATTTCGCTATGAGAAATGTCAAGAAGGATTGGAAGTTTCTTCAGTGT
GCCCATTAAAACTGAAGGCATGCCACCCTGTCTCCAGCCAGCCAGGGCTGCTATTGGCTC
CCTGCCTCATTATGCAGATGCCAAACGTAAATAAATGATTTGCAGATCACTGCTGCCCCC
ACCATTCTCCCCCTGCTCTCGCCCTGTCCCTCTTCCCAAAACTGTGGTCTTCTCTCTTCT
TCCAGGCCTGGAAAGGAGGACAGAAAGGCGGGAGGGAGGAGAGGAAAACACGAATATCGT
CCAGGGAGCACCATGACAATTTGTCTCTCTGGAGCAAAATAAATAATACATAGGTAGTAA
ttattataagacatgtccctgacttgaaaa
>NODE_299_length_499_cov_6.008016
AGTTCTGGTAGCAAATGTGACAAAGGTGTTGTAGCCCGGAGCAGCCCACTTGACCCCGGC
TGCTTTGGGTGAGAACGTGGATGTCTTCTCGGAAAAGTGTTGATCCCGTTTCAACACTTG
GCGCTTTATTGTCAGTTACAATATGGAGTTGAGCATCAGTGGTGAAGGCTGCAGTGGCTC
GGTGCAGACAGACATACCTCCATCTCACTGGTGTCAGGCATCAGCTCAGTGATTGGTGGG
CATATTGTTCGACTCTGAGACTTTTTTCATCATTAGCCTGCACTGCATGGCAAACGGGTG
CCATGGCCCCTTTTTTTTTCCTTCCCCTTTCTCCCCCCTTACAGGCGGCAGTATCACAGC
TCTGATCTGTCACCCTTCGCTTGCCTTAATGTGTGAAAGCAAGACGTGTTGCGCCTATTA
GCACTTCTTGGCAAGGCTGGCATGCTGATCCTTCATCCCCGGGGAGCCCGGCAATATGGT
GCCGCATGGTGACCGCCCGCCAGCCCTGGCTCCCGCTGTCACAACACATCACACATCCCC
AGCAACCAGCGCCACCGCCTCCTCCGCCACCACACCTCCATCACTGTGGTGGCGTGAGTG
ACAGCAGCCGGAGCTAGGGGTCCTCTGGGTGGAATTAAAAACt
>NODE_300_length_606_cov_2.476898
TTTACTTCATAACTAAGCTGAGGCAGAAGCTAGCGGGTTCATCCCTAGTCTTCGTCGAAA
AGTACGCGTGTGCTAGGTAGGTAAACAACGGGATGAGAATGGCTTCCATTTGACAGGTGT
TCCAGGGCGAGCAGTTGCTAGCAGCAGAGCGATATTTGTGTCTTGTGGTGACATTAACAG
CTACAGTAGGCTAACACAAACCTGGTGGAGGGCGGTGAGACCGTCTACATTGGCGTAGTT
GATGTCAGCGCCCCGGTCAAGCATTCGGAGCACCTCCTCGGTATCGCCGCTTGAGCAGGC
GGCCAGAAACACGGCGCCATCATCGAACTTCACCTTCGTCTTCTTCTTTTTCAGAATAGG
AGGCTCCAGGTCCGTTTCCGAGCCCAGCCATCGCTTTAACTGCTCATTCCTCTTCTGCTT
GGCGTCCGCCATCTTCATCCCCCTCCTGTCTCGGGCTTCTTATCTTTCTCCGAGAGAGGA
TATACTTTATAGTGGCACTATCCCACAGCGCACTGGGGCGTGGGAAGGGAGGGCTGGGGA
GGAGGGGGGGCCGAGAGCGAGAGAGAGGGCGTCTGGATTGTTTTCCATAACCTCGCGAGA
ACTGGAGCCCAGGAGCTGCAGTATAACGTCATCATGAGCAGATTATGAGGGGAGAGTGAG
CAGGGTAATCCCTtatagactgtgtacaccaaataagacaagagtgcttgaaaatattac
ataacactccactggctcacaagcattttc
>NODE_301_length_415_cov_9.655421
CACCCACTGTGGACTGTCATGTAGGTAGTGGGGGGGGATAGAGACAGAAAGACAGAGAGC
AGGTCGGTGCTTAAAGCTAACAGGTAACCTTTCTGTGCACCTAGGACAAAGGCAGGGGGA
AAAAGAAAATGTCAAATTAAGAGAGGCCAGGCAGAGAGACGTGGCTGCCATATTTGTGTG
AAAGCCCAGTGCTGTTGGCAGCAGAGATGGCTGCTTTCTGATTCATCTGGGGCCGTATGG
CAAAGCTTTGTCAGTCTGTGCGAGGTATAAATAATTCAGGGTGAGAGATGGCAATTACAG
GGCCCTGCACAACCAAAATGAATATTTTATAAGGACTAAAACTGCCCTGGAATGAATCAC
ACACATGGAGTCACACACACATACACACACAAGTGTAAGTGAATGTGCGCACACGCACAC
ATGCGCCCAAACACACACACAAAGGTAGCACATATGAACCCTTGGCATTGCTGTTGTATT
GTTGACAATATAACTATTATAATATATAAACTGCTTTTGTGGGTTAATACTTTGTAATGT
TCTCGTTGctacgtgtgat
>NODE_302_length_588_cov_10.641156
TATGCAAATTAATTCATGAACGCTCCATATTGTATAACCACATGCATCTGGCATGATTGG
GCAGTGTGGGGCAAATAGTCCTCAGCCAAGGCATTTTGCTACTCAGCAAAAGCTAATGTT
GAGGAGTGGAACAGCGTTCACAATTACCATAATAAAGGTGAGCAGGGGGAGAATAAATTG
TGGAAAGAGAAACTTCTGTGTGCATGACGAAAAATGTCCCCTATATGAATACAATGCGTA
CTTAGTCCTGAAATCACAGAACAAATGCATCAAATAAATACTTTATTCACGTGGAGCTAA
TTTCACCCCTCCATTTTGATCACGTCATTCCCTCTGGAAAATTGCAATTAAGTTTGGAGA
GATAAAACATGCCAACTACTCTGCATTTCAAGGCTTGATTGGCCTATCAGCTAGTCAGTA
TGCTGCCATGGTTTTCATCACTGTTAATTGATCCTTTCTTTAATTAATCTGGAAAGGAAA
GCCCATATCTCTATCCTGTCTGATCGTCCCCTCTGTCTGTCATAACACAATAAAGGCCCT
ATCCTACTGCTAGTAACTCTGCCTTAGCTTCTCCCTCTGGCTCTCGGCCAAATGGACTAT
TTATGGTGCACCTATCTAACGACAAGCCTGCTGTATGGAGTTCAATGGCTGGGTTCATTA
ACAGTGCTTTACCCGGCTACTTCTAATTTGCATGAAGTGACACCTTGCTTTTAATATGGA
TGTGAAGGTTAg
>NODE_303_length_428_cov_8.600468
TGTTTGGATGCTCCGGGGTAGCTTGGTTGCAGGCGGAGGTTGCGGCCGGTGGGGTGGCGG
GGGACATGGACAACTGTGGGGTTTCACATGAAGCAGGCTGCCCTTTCCCTGTCAGTAGGT
GCGCAGAATGGGGTATTCCATGTCCCCGTGGCGTGTCAGGTTCGGGGATGCTTGCACAGT
TATACTGGCGCTCTTGGTAGCTCGCCCGCGGAGGATATAACTCCTGGTGGTGATGCTGGT
AGCCAGAGTCCCTTGCGCGGCTGTAATATTCTGGACTATGCTCAGGGATGTAGTTATTTT
GCGAATATTCCTCGCATGGAGGAAATTTCGGATCAATGTAGTTAGACTCCATCAAATACG
AGCTCATGATCATTAATTTCTGGAGTGGAAAATAATTTTTCTAGCTTTGTCGTTTTTCTG
CTCCATAAAGCCCTCCTACTTGCGAGCAGCCCTGTAAAGTTACTTTTACCACGTGACCCA
GTGGCCCAATAGCAGAGTAAGAGGTAGTTCCCGGATAAGGAACCAGAGGTATTTAGCATA
CCTACAGTCGCCATTGTGGGCACAAAtctctc
>NODE_304_length_527_cov_11.703985
AATCTTATCGGGTAGCCGGCTGGAATTGCATGATACAAACAATCAAATTTGTGGTTTTGA
GAGATGATTGCTCATGGTATCCGGCACCAACTGCTTTTCACAGCTAATGCTAATGCATTA
TCCACAACTGCAAGAGCAGCATCACACACTGGCTTCAGAATCCATTAATAGTATATTCCT
ATTGAAAAAGAAATCTCAAGCACCATAATGTTACTCCATCAGCTTATCCTGTTTCAGCAA
AGCAACACTGTGCACTGAAAATACACCATCACTGACAGAGAGAGCCTAATCCAGTGATTG
GTTTTACCTTATCACACAACTTAAGGAGTGTACACTTCTAAGCTGACGGATTGAACCTCT
GTTCGATACAGGTTTGCAAAACTGAATCTGTTGAGCCTCCAAGATTTGATATGGGTATTT
AAAGCTCTGCGCGGCATTAACCGCAGAGCACAACAAATAGCCTGCCTTTTAACAGGGCTA
GGGAATCCCGGGGCCAGTTGGGATGCAAATTGAAATGATCCAAGAGTGGATTGAGAAGGT
GAGGGTGGGCTTGGATGGGGCTGTGGAGGGTGGATGTGGGAGTGGTGAGGAAAGACGGCT
GTAGGAATGTGGGAATGAGACGAGGTGGTATGAGGCTTGCGGTGAGGGCTGGCAAGGTTT
GGAGGAgttag
>NODE_305_length_507_cov_5.086785
ATAAAATCATCATTTACATCTTCCACTCTGTCTCCTGTTGGCATGCCGGCCCAGAGGCCT
GGTCCTCAAACCACTAATCAGGTAATGTTGGGGAGGTTGAATGGCGTGCCTCCCCCTGGT
CAACCTTCACTGCTCACACAGTGGTGTTGTTTTAAAGAGCATTCTTTAGCAGCTGAACTT
GGAAAGGTATTAAAGTGGGATTAGGCTCCTCCACAATCCACTGCTTGTGTCATTCAGGGA
GTTTGTGTTCTCCTCTCCCCGCTGCCACCTCCCCACTCCTCCTCTGTTTGATTGTGGCTA
GCCGCAGGAGTGGGACTGACTGTGCCTTTCAAAGGAGAGGGGTAGGGTTAAATCCCTAGT
CCACTGCTCCCTGCTAATTCTCCTTGTTCCTTAGAGAAGGATTTACTTCTGCTGCCAGCT
TCTCAAAGGCCTTCTCTGCCCATCCGAAAAGTCGGCGTTGCCTTCCTGTGGAGGTGTGGT
TGCCATAGAAGGGGCGTCATGCATGGCTATTCCATCTGAACCCCACTGAGAATGGGGACC
GGGGACTGAAAACAGGCAGAAAGTCCGGATtagacccgaggacaatgaaggacaggaaga
ttccagaagggacgaataggaattacagcagcaaaaataatgcaaagtgac
>NODE_306_length_360_cov_3.541667
ATAACTGTGCCTGTCTGAAAAAGACAGAGACAGTTGAATCAATTTAGCGTTCTATGTGTG
GGTATAAACAAATCATAATGAAATGAGCACGGGGAAGACAATACTTGTTTTGAACAAAAA
TACATTTGAGCTTATATAAGCCTCATCATCTCCATGACAACGGCTTTACTGGTAGCATGG
AGATGTATTATTTGTGTATAACCACAGCAACGTCTTCCAATTGAATTAAGCTGCACCTGT
GCACATTATGGATGGAAATAATAGACTGAAAGCAACGGTTACAGTCAGTCTCTCACTCAC
TAGATATGAGCACGAGATTGTTTGATTTTGTGCTGTTCTCAAACCTGAGAGCACTTTTTT
TTTCTCACAGATGTGAGTCATTAATGTATAACAGTGCGAGGTGAATTATATGCTAAATGA
AAgtgatggctagataacaattgattaatttttttgtacaatcttactgtatgtgatggg
ttgtgttgttttaccatttgaaac
>NODE_307_length_627_cov_9.992025
TCTAATGTTCATCTTAATGTTATAGCGAAATATTCCCTAGTCAGAATACAAATGGAGCAG
AATAGAGATAGAATTAAGATATTAAGATACTATACTCACACTATGGCAGTTACTCTTTTT
TATTTACCCTCAGATGTGAAATTCTATAACTTGTACAGTGGTTTTAGAGTCATGTTTTAA
AATGTAACAAGTATTTCACTTTCTTTACGGTTTAGATTTTCTTGTAAACAGGGAACGGAG
GCAATAGTGATTTTAGGGTTAGTTGAGCCCAATAGTGACATGAGGTAGCGAATTAGCAGG
ACATGAAGCACCATAGGAACTCCTAACCTCTTGATAGGCGCCTCACAATCAAAGTCATTA
GCCAGTGTAATAAAGGGCCTGAGATACAGCCATTCTTCAACAGCCTAACTCTTTTATAAC
CAACAGATTAAAGTTGATTGGATTAAAATGACATTCTGCCCGTCTGACCTTGGCAGCAGC
AGTTAAGTTCACCCAAATTAAATTTCTCCGTAATAAAGATGATTCATTTGTTGCCTGACG
TAGTAAATATAAAACAGAAAGAAAAAGGAGAAAAGATTAAGTGACACACGTCAGTGCACA
CATGCACAAATGCACACTTGTGCACACACATATACATGCATACGATGACACGAATACACT
CGTGTGTGCACTCACAAAGCATTGTTGGAGCTGCCAAGCAACTGGCTGCACATGCGAAAC
CAGAGAGACACCCGTCTAAGTTAACCTAAAACTTAAAACATGTCGTTTAAa
>NODE_308_length_393_cov_10.379135
AGAAGTAAAACGAAACTTGCCAAGTAATCGTCCATTTATCACAGTCTCAGTCATTTCTGG
TCACAAAGTAATCAGGGACAGAAGCGGGCTCAGCTAGCAAAACCAGGGAGGGGAGAGAAA
GTGGTAAGCTGGGCAGAAAGGAGAGGAGTGTTGCTGAGGTTTCAGCAGGAGGCATTTTAT
GGTGACTTGGTAAGGGCCTTGTGGAGCTGCTGTGCATCTGCATGAAATGATGAGCCTGGT
GTCAGGACATGGATCATCCTTTTACACCGAGTAATGAATACAGATTGCACACCGGATAGA
GAGGCTCTGCAATCTGCTGCACCACAAATGAAACAACTGCCGTTCTAATCAAATAGTCTT
TTCATGCCAGCGCAGCCCTCAACTTGGGCTAAATTCAATTCCAGATTCACAGATTTGTGG
GTTGGGGGTTGGGGAGACGCAGGAGGCAAGGGGGAGTTCTAAATGTTGTAATTAGAGTAT
TGTTTAATGTGTATGCGTGTAGACGTGTGGGATGTGCgtgtgtgtgtgtgcgtacgt
>NODE_309_length_492_cov_13.863821
CTTTAAACAATGACCCTACTTCTCTGCTGCAACTTTTTCCCCTTACACCTCGCATTTTTT
CTTCTGTCACGAGTATAAGGGGCAAGAGCGATGCATCCCTTTTTTCCTCTTCCAAGGATA
ATGATTTACAAAATGCCTCTCATCAAAGAATTCATTAACAACGAACGTTAATTAAAAAAT
AAATGAGTAAACATCAATATCAAATCTCAGCACTGTGGAAGGGAATACATTATGCAGAGT
AATGATGTTTGAGAGGGGCTTCAGCACCTCTGTGGGACTCTTTTAAACCCCTTACCTCTT
AGGCAGTTGCTTATTTTGCAACCCTTTGTTGTTTAACAACAAAGAGAATGGGCTCTCATA
ATGTTATATTAATCAGCGGATTAATATTTCAATTTGATTTGCTTTATAGTTGAGGTGCTG
TTGGCATTTCCATTTTCCCTCCATATGTGCAGCGATGTTAAGTGGTATCATTACCATTTT
CTACCTGGGGGTTCGGGGAGATAACAGGCACCAGTGATAGCTCTATTCTGTGGAGGGAGA
GGGAGGTTTTTGGGGGGCGCTCATGCATTTTTAAAGGTCCGTGTTTGGTGTGCCTTCACA
TCCATTattctcaaatgttgcatgcaaacagctgag
>NODE_310_length_336_cov_15.172619
CCCTAAAGCCATCCAGCGACGCTCCATAAATACACAATCGTTATAAAAACTTCAAATTTA
CCTCCTCTTACCTCTTTTAAATTCCCCCCAAAAGCATAAAGTATAATAAGCCAGTGAAAG
AGAAGACACATAAAAATGTAGACTCGTGGTACCTTTGGTATAAAGCATTCCGTTTTCCTT
CTTTTCTGTCTTTCTCTTGCTCAGTAGCGATCCGATAATAGCATATGGAAAGTGTTTTCA
AAATGCCCAGATTTGGCACATTGTCATTGAAAAGAGAGGAGCGCAGTGATGCGGTGCTAC
AACAGGGGAAATGAGTTGCGGATTGGACGCAGCCCGCCTCGGTGCGGACTTATCCCACTT
TAATTTAATATTCCGCAATCACACACACTAGTGATGGCATATAATTCAAGGAGAAATTCA
GAGGGAAGGAAATGCTTTTGTGTGTGTGTGTGTGTGTGTGTGTGTGTGTGTGTGTGTGCG
>NODE_314_length_478_cov_9.395397
CTCACAAAATCCCGGATGGGAAACAAGCATAATCTGGGCATTACACTGATAGCACAGACA
CCATGTTGACACAACATCTACTGCCCAGCTGAGTGCCACATAATCCCCTGTAGGAGGTGG
ATGCATACCTAGGATCCCTTGCAATGAGGTGTAGTTAACCAGCCAGACTCGTGTGCAACG
CCACAAACGAGCATCAATTTCCCCTCCCCCCACCTTGGTGCTGGTGGACTATCAGCGAGG
GTCCGACAGTGTTGTTCCTAATTACCTATTTCTCCACTCCTGATCCTGCGGCTGGCATAA
TTAGTTACCTGGGGCTGCAATCCAATTTGAAGTGATGACAAGAAAGTGATCCATGAAAAA
GTAATAAGTTAAATCCAATTTCAGCCTGCCTCTAATTAAATGCACATGGAACTAATGAGT
CAAACCCTACCATTTCACTGATAATGGTAATTAGCGGGGTGGGAGTTGCCGGCTCTCGTC
GTTGTGCCACTGTAGGTGTGAAGCGCAAAAGGTAAAAGCGGCATGGATTCTTTTAATTAC
ATGTGTCATTCTGTCAATGTAATTTACTGGCTTTTTGACCAGTCAAGTATGTTTAGCTGC
TTTCCAGCCTGCATAGCAGCTg
>NODE_315_length_336_cov_15.755953
CACACACAAACAGACACTTCCAGCAGAGAACATCGCACTCCCATGTGCACATGCTCACTT
GTTCACTCTGAACACACACACACACACAGTGGCACACATACAGTAGGGTAGAGGAGGCGG
GAGGAGTGGGTTAGGGGTTGTAAAAGGAGCCGTGTGCTATGTAATGGAGGGGAGGAATGG
GTTTGCTCTGTCAGACCGGGCCGTCACAACGGCTTTGTTTCATGTTTGATTTAATTGTCT
CTCCCCTGACAGGCCCATTCATCAATGGCTTTAATGGTCAATCAGAGACAGGCTGAGTGA
GTGCTCCCATTCTGTTTAGCCATAAGCTGGCCTGGGCTTTTATTTCATCAAAATGCCCCA
GCCTAATGTACATGCTCACTGGCTCAGAGTGGCCGCGGGGAGCACATAAAGAATGACTGA
AAGCTTTCTGATTTCAGATCAGTGAGAAGGATGTTTTTCTTTTTTTTTTTTTTCCTTCTT
>NODE_317_length_422_cov_3.938389
ATTTCCCTTGTTAGCCTCCTGCTGCATTCCCCCTATAGTTTTTTTTTCTTCTCTTTTTTT
TTTCCAGATGAATTTTATGATATTTTCCTCCCCTCCCCACTCCATCTCTCCCTCTTTCTC
GCTCTCTCACTTCTCGGCAGTTTTCCCCAGACAGGTTCCACAGTGTTTTAGAGGGGATGG
ATTTAATTGCTCTGTGGGGATTGGTTGGCTGTGCCGGGCTCGGCTGTTTAATTAGTGTAC
CCTGCCGGGATTGGTTTAATGCTTCATGATCTTGAAATTGTCTGATTGTTCAGCCCTCTG
GGGACTCTCCCTGCCTACGTAGGCCAGCAGGTTTAGCTAAACATTGCTCCAGGCTTTTGC
TGTATGCGGCAGGAGGAACAGTATGCCTAAGGAACCGGAATTTGGCTGAAGTGGGGGGGT
CAACTTATATGACGAGCTGGTCAACATGCATGTGAAGTGGACAGTCTTCTGATTCTCCTG
AGTACTTGACTGCAGGAGATGTGTatagacctcacaggaatgtgtacccttacagtcctt
catctcagcttgatgctgtatggaaa
>NODE_318_length_616_cov_7.087662
TATATAGTTCGACTGATGTGACCAAAACTCACTGAAACCCAAATAAAAGTGATTTTAAAA
TCTGTATAGAAGAATATTTGCTTTTTTTCCCCCCCACATAGCTTTTAAATGATCATTTTT
TTCCTGCATCATAGAACATTGGGTGTGATCCACTGCATGCACATGGAGATGCATTTAGAT
CAGCCTATCTTCTCCTCCTCCTCTTCCCTCCATCGCCTTACAGCCCCCTGTATCGGTGAT
AGTGAGATGGCAGGCAGGATGAAACACTTCCTCTGTGAAGCAGAACTTTTATGTCAGGTG
AAGCCAGACACATCTCATCCCCTTCAATAGCTCCTCGTCAATTTCAGGCTTAAAATTTTA
TGGGATAGGATACTGTTTGATGCAGTCTACCAGCGGTCCATAACAGCAGTCATTTATTGT
GCACTGAAAAGAGGGGGAAGAAATATTATGGCGCGCCAAAAGGGGTGGGTGGGTGTAAGG
GAGGTGAGGGGAAAAGCCCATACAGTGCAGGGAAAGGAGAAAACACAGGAGATGCTGGCA
GATTGGCAGGCATGACCGCCGGCTCTCACGTGACCTCATCAGCAAACATGAGCGGCTGAT
GCCGTCTGTCAGCCAGGTGCCGGAGTAACATTTAAAAACTCACAGTACATGAGCGGTGGA
TTTGTTAGATGGGTAACTGTGAGGCAACAGACACATAAAAAAACTACAgaaaaattaact
ataggcactaaaaatggaaaaaaatccatgaaatcaaata
>NODE_319_length_640_cov_8.945312
ATCAGCAAATAATTGCAGGCATTATATGGTGAGCAGGCTCTCTGTCTAGATGCTAGGTGT
TGATTTTGGACCTTATGGTCCTATCAGCTTTAGACAGTCTATGTACCTTTTTGCAGGCAA
ACAAAAGCATTAGGCCAAATCCTCATGTTTACTCATGCTGCCATCAGCAATCCTGTCTAT
TGACAAAAGATGAACATTTTCTCTCAAGTAACATAACTGGGCTTTTGTCCCCTCACTAAA
AGTACACTGACGGCAACACAATGGAACAGAAAAGAGGCATCGGGAGAGAAAGAGACATTT
TAAGTGGAGCAATGGCCCAAACAATTAAGAGCAAGGTACATGGAAAAAAAATTGAAAGCT
CCTCTTTTTCCCCCCTCACTTTGCATTGTCGATTTGAAATCCCTCTCTTTCTCTTCTTGG
AGGGCTGCCTGTAATGGAGCTAATCTGCCGTCGTTTGTCCGAGCCACAGGAGTTTTGTCA
ATAACAATCAGCGTTTGGAAAGTGTAATTAAGGCCGAGGCTTTTCATTAGGAAGAAGGGA
GGGGGCCGTCTCCAGGGACGGGCATGCCAATTAGAAACTCAGGCACGCGTCGCCGGGTAA
TTTCAGGGAAAGGAGGGGAAAAAAACCCAGGACTTCTTTAGATTGGAGAGGGACCCTGCT
GCTCTTTCAGAGGAGAGGAGGAGAGGCTTAATGGCATAATAATCAGACAGGGGTCCCAGG
CAGAGAAGGCAGGAGGACGGAGGGACTTTTTGGGGGAGGTGAAAGCCTTCCGAAATGAta
aaag
>NODE_320_length_502_cov_10.302789
GTGACTGCACTAAATAAGTTTTGGATAAAAATTTATCATAATGTAATTAGTAAAGACTGC
TGGTTAGAGGTTTGACTATTTAGAGTAATGCTGTAATGTAGTTTTAGTGTACTTTTGACA
TTTAGACTTTTGGTAATGTGTCGTTGTGTATTTTAAATCTATTACATGGCAAACAAAGAA
CTGAAGTTCTACTTGCAATAATTGTATTGCACTATCTGTTAAAACATCTCAGTCATTTTC
TTCTAATCATTTGGCCCTAGTGTGTGATATATAAGTGTGTATGCCAAGTTAAGGTTTCTA
ACCCTGATTGTCGTTTGTTTCAGTACACGATGGGACGTGTGATCAGGGGACAGAGAAAAG
GTGCGGGCTCCGTGTTCAAAGCCCACGTCAAGCACAGAAAAGGTGCCGCTAAACTCCGTC
ACATTGACTTCGCTGAACGCCATGGTTACATCAAGGGGATTGTGAAGGTAACTTGTCGAC
CCTGATGCATCTCAGTCTTGCCATTTGGTGTAAGTGGAGCATTAACGTTGTTTTCCCTGC
gccggtctgtcctctcaggatatcatccatgaccccggccgtggtgcccccctggccaaa
gtggccttccgtgacccataccggttcaagaagaggacagagctct
>NODE_321_length_323_cov_9.356037
AAGTGGAAAAGTGTTTTTAATGATTTATTTTAGCGTTAATCAGCTCAGACGCTGGAGAGA
CTGCAGAGCTACACGGTGCCAAATTACGCACGACGACCAGGAGTCATATCACAACCTCCA
GCTCGTCTTTAACTTCTCCTTCACGGGCTTTCAGGGCATAAAATAGTGTGCTGTGTGAGT
GAGAGCTGCTGCTGGTGGGGCAGCACCGCTTTTTCTATCTTGATCTGAACTACTAACCAA
GTCTTAGAGAGATCAAAATTCAATCCCGTTCTGAGAAAAAAGAGAAATGACGTTATTTGA
ATATGTGCCCAAAATCCTTAATGAATAACTTAGGACGAGTAGGAGGCAAATGCTGCCCCA
GCTGTTTCCTGTTGAAAATGTCTGTGTAATGTAGATAAATGTGAGGGATTTTCTCTCTAA
ATCCGTCTCCTGTTCGCTAAATCTCACTTCTCCAAAACGAGCCTGCG
>NODE_322_length_552_cov_6.534420
AACTTCCTGACTCCAACAATCCTGATTTGAGCTCATTAGTGATGTAAGGAGCATCTCAGT
TCAATTTATACAACATCGCTGCAAAGGTGAACAAGGTAGTGATTTCTTCAATCCATTTCT
TTTACTGTATATGTACTTCACAAACCCCCTCCATCTTCCCTGGATCCCTCTCTTTCTCTC
TCTCTCTCCCTCTCTCTCTCTCTCCCCTTTCGTCTTTCGTCTCTGGGAGTATGGGTGCAT
GTCAAGTGATTGTTGAATTGAAATATTGATGTGGAGTATCAAAGCGTGGCGTAGCACTCC
TGTGTTTCCAGAACTAACCACGAAGCGCTTTGATCAGATACTCCTGTGATCTGACTTCTG
AAGTTGTTAAGAGTGCTGGAAAACAAAATGCAAACAAACTTCAAGTGCTCTTGGTATTGA
TAAAAGTTTTCTTTGACAAGTGGAGATGCGTGCTGTCTGCCTGTGTCTGCCCAAGACTGG
AGATTTTGGGGTTTTCGTACATGCTAATGGACATGAGATGAGGGAATTATTATAGTTTTC
TGCTTCTCTCACACCTCGCAACGTAAACTGTGCTACAGGGGAGGGAATCACTACAGAATC
ATGCTGTGATATCGAGGTACTCAAAtagcgatgcaaaaatattgtaattcgctgatttat
gttttcattagaatttgttaggatttagaactttat
>NODE_324_length_467_cov_12.982869
ATTTGCTCAGACTAACTATGATGAAAGGCAATGAAGACAAGGGATCCTCTTGTAGGTATC
AATATAAATATTACTGGAAGGTCAATTAATATGTAAATTAACTCCTCCATTTAATTAGCT
ATTTAACTATTTTCCAAGGCATGGACATATTAAATCATGCTTAAAGACCCCTCTAACTAG
CCTCCTGACAATAGTGCCAGGGAGTCGTGGGCTCATAAACTACCGGCTTGACCTATAAAG
AGCCCCGAGTCTGCTAATTCCATCTCAGCCTAATTTTATGACTTGCATAAAATAACCATA
GTGCAGCTTTGTAGCTGTAAAGAGGATATGGGTAATAAAACGGAGCCGGGGAAAGCATCA
GAAATCTCCTCTTCACTAGTGTCCTCATTTATTATTCTATTATTCTTTGCAGGGTACCGG
GCTCATGTGAAAGACAAATGACCTTATTATATTAAATAATTTGTGAGGATATTAACCGTT
AATCACACATAAACAGCATTTAAAAGGTATTGATTTTCCAGCGCTCTCAACAGCTTGTTA
AATTTACGTCCAATAACATGATAATAGATAATCAGGTGAATGATACTCATTTGtagggga
caaaggaaagg
>NODE_325_length_700_cov_7.454286
CTAAAAACAAATCGCTGCGTCTAACAGTCGATGATCGCTATGTTGTTAGCCACATGCCTA
TGTGATCATGTGAAATCTCCTCAACACTGTGCCTCTTGCTGTAATGCTAATGGCTCTGAA
AAGAGAGTTAATCACTGTTGCACAGTTAGCCACATGCTTGCCTCTTGCAGCATGGTCGGT
GTGTTCCAGGGGTTAGCAAAACACTGGTGTAACACATGATCGCTCTTTATGAGGCTGGGG
CCTGCAAGAGAGAGAGGGGGCCCACAGACGATGCTAAAAAGACGGTAATGACAGCCATTC
ACCGCAATCCAATTATGCAAAAGGGAGTCTAAACAATTCCATCATCCCCTAAATTAGATT
GTCCTAACGAGATAAAGGCACCAATTAATCCTGAATTAATTTCTACAGCTCATTTTCCCC
AGAAAACACTCTAATATGCAAATGCCAGTGAGAGGCAGAGAGGCATCCTTCTGCAGGGGT
TTGCACCACCTCTGCGTGTTGGCTTCTCTTTCTGAGTGAACTTATGAACCTGGACACATT
TTACGAAGATAAAAAGACGGAATATAACAATGTCACAGCTCAGGTGTAGCACTGAAGAGA
AGCTGTTTAATAGAAAAGGCAAATGTCTCCCTTATAACTCATTATAGTGCTGCCATTAGT
GTAATGGAAAGCATATTGAAGCCAAAGCGCAGCAAAATTTACAGCCAGGTTTAGTTGATT
AAATGTAAGGAGCTCAAACGGTTCAAATATTTAAGGTGTGAAAGTAGTTTgtttctgttt
gctttatggtatgtgatgctcatgggtactttacaaaacaattggcctcgatgggcatag
ttat
>NODE_326_length_561_cov_8.532977
TAAACTTGGATGTTCTCCATCCATCAGCTGACTACATGGAGAGCTGACCTGTCATAAATT
CACTCGGTGGGGATGATGACAGGGCTGGAGCCAATCTTCATGAAAGAATAAAAAAATGGC
ACAAGGTTCCCATCCCCCCGCTCCCTGAGCCCCCTTCCAACCCCAACTCACCCTTCGCCC
TCTCTACCGGAGCACCCTCGCTCCCTATCTTCCTGCCTATCTCTCTGTCTCTGCACCTAC
CAGGCTTTCTCTCTCCCTCTCTTTCTCACCCCCTTTTCTCTCCATGGGTAAGCAGGTAAT
CATGAGCTGTCACAGAAAGGTGACCCATTAATGTGATGGATACGGTGTGAAAAACAAATG
GTGTGAAACGTGTGGATTGCTGTCCTTACTGCACCTTGGCCTTTTGTTCTGTCATATCAA
TATCCACACAGGGCCTCATTACACCGCTGCACTACACAATGAGTGGAGCGCCAGGGTCAA
GACTGCGCCACGCTCCCTTTGACTGGCTCCGACTGGGCTTTTCAGCTCAACCTCACCCCA
AAGGACTCCCAGGTAAACAGGAAGAGGGGCAGCCTCTGGAGCCAGAGACAGTGCACATCA
TCCCAGACTAAATAAGCAACATCCCCCCACccccaagtagttctgtatccatcaggggcc
ccgactctgttgctcctacatgtttacagacaaaactgacaatag
>NODE_327_length_380_cov_4.410526
AGTTCAGGAGTGTATAAAGGTATAAATAAAGGTTTATTGCAGCCTGAGCACGCTCAACGT
TAGGAGTTGATTTATAGATAGAAAATATACTATCACAGATGACTATGAGTTAGAAGAAGT
GTTTTACTCGGCTCAGAACGGGTCTTCAGGGGGTGACTAACCACAACAGTGTGTTTTTTT
TTTTGTTCTTTTTGTTCTGATTTACCTCCATGCCCAGCCGGATGTCCTCCAGCACTCCGT
CCACCACGTGGATGCCCACGTCCTCCTGGTAGGCCACCAGGCCGGCCAGCAGGTTGGCCA
CGCAGTGGATGCTGTTGTACTTGACGTTCCAGATGTTGACCATGCAGCAGATCAGGTAGC
TCTTCACCTCGGGGTCCTGCCAGGGCAGCTTCCTCATCTGCCGGAGCACCTTCTCCGTGG
TGACCTTGGACAGGTCTTTGTAGAGCAGCTTGCGGATGTATTCCTGCAGCGGAGGCCTCT
TCTTCTTCACcgtcttctccatgtgcggagggttgcagtagtag
>NODE_328_length_549_cov_11.264116
GTTTTCTCCTAATTGTAAATATGAATACTGCCTCTTTGCCTGAGTCAACTGTAATGTGAA
TCAGCATCTTGATTATTGCATGCTACACAACACCACAGATATTGATATACTATTAGAATG
ACTGTAAAATAGATATTTCTATCTAGCATCATTGTATTATAAAATGATTCATTTTCAGTA
GTTAATAATTCCTTCTTGAGTCAAAAGGTTATAAGTAGTATTTAATAATGCAAACTAAAG
ATTATGGTAGTGTAACACGTGGATGAATTAATCTTTTTTATTTTCTTGGGCGTCAATATT
ACTAAGAAGTGTGAATCCCTGTTTGCTTCAGGGCAAGATGTGTGACAGAGGTGGCATCGA
GCTCTTACAGTCCAAGAACGAAAATGGGTGAAGATCACTGGACTGACACCAACCACACAG
GATCTCTTTTAGTGGCTGTGGGCCATACGTGGTCACATGATTAGGCACAAATAGTGGCAT
TGGTACGACCTATTAGAAGGGGAATGGTGGAGATGACCTGACTATTGTCAAAGCTTCCTG
AACTGAGCTAATATGTTGGACACTCTCCCTTATCTTTGCTTTGTTGCATTAAGTACTGAG
CAGCTTTGTAAAGGAAAAAAACAGGAGTGGGATGGGAAGCTATTGGGGTGGTGGAAGGAC
ACTGTCCAGACATGACAGTAGGAAGTTTGTATt
>NODE_329_length_406_cov_14.339902
AAAGTGCCTATAGATAATGTAGAACCTTCCAAGATCAAACAGTAGGTCCTTATTTGACCT
GTATGGTGCATGTTTGAGCTTATGCATGTATCCTATGCACTTGGCGGAGTGTCAGTAATT
TTGTTGATGGTATTTTGCTCATCTCTATCAGCTTACACTTTATCGCTCAACTTATCATCA
AATATACACCCATACACTCACATGCATCTGTGCAAGCACGCCGCACACACACATGCACGC
ACACACGCATGCACACATATACTTTCCTCCGTCTGGTGGGGAGTCTGGACTGCTCCGACT
GACTGCGCCTCACTGCCCTTGTGCAGTGGTGTGCCAGTTGTGCCTTCCCCCATCGCTGTG
AATGCCACCATCTGGTGTGCCACGTGGACATCATAATCTCCCCTTAATTACATTAGCAGT
GCAATCAGTTACTGCATTACAAGGCCGGGCGAAGAGCTTTTAAATCTTGGAGGAAATCAT
AAATAATTGCACTAAGTACCCAGCGCCAGATGTGCGTGCCAACTTGGCTGGCATGAGATA
AATAGTAACA
>NODE_330_length_597_cov_10.512563
CTTATAATTTTTTCTCAGGAAGGCTTACACTATAATCTCAAAAAACAGTGTTTCTTAAAA
AATGTGATTCATGTTTTGTGTCAGTATGTGTAATCGCGTCTCCAGAGTGTGATTACATTG
TATGTCAGTTTGTGTATATTTTTGCAAGTGTGTTGTGCTGTCATGTTTGTAGCATTCCAT
GTGGGAGGGTCTGTTGATAAGTAAGCCATCTGTAGTGTTCTGCCGAACGACATGTTGTAA
AGCGCGATTTGAGAGTGTGGAGAGACTTGACTTGACAAATCTTGGCACATAATGAGACAG
AAGGGAGTAAAGGCAGAAGTCTGTCCAGAGATAAACAATTAGATTTGTCCCTGAGGTAAA
GGCCATGCAATGCAAGGACTCTCAGACTAACAAAATCAATATGGCTTCCAGTAAGAACAC
TCAGGGGGTAGAGTGATGAAGAGGTTATCATTCATTTCTCAGATTAGGACACACATACAC
AATGAGGAACAGTCTCGCTTTAAAAATCAATATGATCACTAGCATGAAAGATGCTTGTCA
GTGATGTATGTATTTGAAAGTATGCATGTGCTATTCAACTCTCTGTCAAATGTGATTGGT
GTAATGAGACGTGATAACATAGATCAACAGGGATACTGAACCAAGCTAGTCAAGCCAGtt
ttcttcagcagccaattgtgagaggatcttagaggagacagcatttgggaatgatatttt
cacacccccagataaaaccat
>NODE_331_length_312_cov_1.663462
TGACGTGTTGTTTACAACCGTCAGATACTCACCTCATCCATAAGTGGCTCTCCAACCTCC
TCACACCAATCAAGCCTCCTCAAGTGCCAACAGGTGCCTACAAACACATGATGAAATAAC
ATTACAACCAAACAATGCACCAAAGTATGACTTTTATTAAAACAGAAGTTTTGGGGAACA
GCAATTCTAAATTCATGAGAGCTGAGTCTACAGTGCGTGCAGTTTTACCGTCAAGTCCAA
CAGCGTCTAGCATTGCCTTTAGACACTGTAAAGAAATCAAATATATTCATTTTTAAAAGT
ATACATACATGTAATGAAGCTTAGTATAAATTAAACAAAGTAAATAGATGAACATTTTTA
CTTTCCTACCTCTTTAACAGTGCAGGTCTTTTCcacaattatgtccatctccatgccagc
agagggcgctgtgcccacagtaaagtgcaagaaaag
>NODE_332_length_675_cov_6.037037
GTGACTGAAGAGTGGTGCTGACCAGGGTCCTGAAATGTGTTCTGGTGGAAAACCGAAGAA
ACCATGCAGGCCTCAATATTGTTTTTCTACAAAATCTAGTTAAAGTTTATTCGTACAATT
GTCTCTGCAGTGGAGACGAGCGAGTGATTTCATGTAGTTATTTAAGCAATCATCAGAGGA
GGGAGAGGAAAGGCGCTGACAGGAGCCAGAGACACTTCAGGCCTGCTCTCTTGTCAGAGT
TGTCTAGACCAAATATTGGGATGAAGTTATCAACCGTTATTTGATTTCAATTTTCTCCAC
GCACCTCGCCGAGGTCATAATAACAACTTTATTTTCAGTGGTGCATAAATTAATTACGCG
CATTTAATAACTAAAATATCATTATATTCCCCCTTTAATAACATAAACGCTGCACGCCAG
GGAAACCCTTAATAGCGCGGGGCCCTGTAACTGGCCATTATCCGCCTGTAATGATATTAC
AGAACCAATTACGCGCCATTAGAAGGGATTTTCTGCACTTTATGTGGTTTAGTCCAATCC
CGCACTCCTCTTCTAAATTTCAGCTGCTTCTCGAAGCCTCATTTTGCTTCCACCTCAGAG
ACGCATGGCGTCTGCGCTCTGCCGTCCCAGATGCGCTTTAAAACTAATTGAAAGGGTCCC
GCAGCAGATCATTTATCTGAGGAAGCGAAATAAATCGCAGGACCCCTTGCTGTGAACAAA
ATCAAAAATTTGGCCTTGTGAGTGTTCTACATGCGCAACCCCTTGTAAAGTGGACCCCCT
AACACACCCTGACGAGCAATTAACccacccgacagtcaa
>NODE_333_length_654_cov_13.356269
CTTATTTGAGCCAGGGCAAGCATATCACAACTGAGCTAAACAGGCTCTTGAAACAAGAAT
ACAAAGGAGGAAATAAAGCATAGACAAAAAAGATGGAATACAAATTTAGTCAACGAAACA
GGACAAATAAGAAGGAAGGTCCATATGAACATAATGGGATTTGGTCTTGGTAAACAGGAC
AAAAATGGAGGTGATTCGAGTGAATGTATGGGTTGACAGCAAGAATGAATTTGTATTATT
TTCATTCTGTGAACGTCAGTTCAGCACTCTTACCTCTTATTGGTGTACCACCTGGGTGGA
TAATATGAATGCAAATAAGATTAGAAAGAAGAAGCATTAGTACGAGTAGATAGAGGCTGG
GGGCTTTGGAAGAAGAATCAAATTAGATTTAACAGGGTACGTAAATAAAGGTACTACAGG
AAAGAGAAAGGAGAGAGAAAGAGAATAAGAACTTTTCTGTACTCTACTGGCAAAGAAAGA
CAGGATTCATCATAGAAAAATCATAGGTCAAAGAGAAGAACTTGTACATTGATGTACCAC
GGGGAGGTGCCATTTTGGAAGGGGCAAATGGCTTCTGAAGACCATCTACTGAAGGAAAAG
ACTTTCAGGACTTTGTATATGAGATTGAGAGCAGAGATATTTAAAAAAAGAGAGAGAAAA
ACAAAACTCTGTGGTCCCTTTGCTTGACCTGAACTAGGCAGAGCTGGTCACCTCCCTAAA
GCTCTTTGAAatacccatacctaaggtgctggtgttaaaagattaagcaagtgagtaagt
ggtgggtcattgagtgag
>NODE_334_length_404_cov_10.123762
CTTTGCTGTGAATTTTTATGGCTATAATTGTCTGAAAGCTGCATTTACAAGTAAATACAA
TGCCACCACAGTGCTAATAATATTTAGCCGGTTCAGACTGCTTCCCTGTGAAGCATATTA
ATGCAACTTTGATCACCGTGTGCTTTTCCAGTAGCAATTCTTTGGCGTTTAAAGGGGTGG
AGTTAGCAGATTGTGACAAAGTGCGGGAGGGAGTGGAGGTGCATGGGTACAGCGGATTCC
CATCCCGCTTCTGGGCAATGATCTTACCTTGAATGTGGACATGGCTGGGTCCCTGCTATA
CCTGTCTATGGTGTGGAACTTGGACGAGTGGTTGAGCTCATGGTACAGCTCAGAATGTCT
TTTGCGAGTGTGCATCACTTTCTGGAAGGGAAGAAAGGAAGGGACAGCAAAAATGAAGCA
AATAGAAACAAACTTAAAAAAAAGCAAAAGGGATGGAAGCGGGGGAAGCAAGGTAAGGGC
AGGCAGGGGAATGGGTAGAAGGCTTGAGGGACTGCAGTGATGCCAGCCatgaaaaggggt
tagagaga
>NODE_335_length_551_cov_11.043557
GTAATCAGAGAGGCTCGGAGTCTTTTTAGCCAGTGGAGCTGTCATTTGTTTTCCTTTGGT
CGAATCCAAACAGCCCACTCGGCTCGCCGCAGCCTTGTTAGGGTTTGCATGGCACAGTGT
ACCGGTGGTAATCTCCATGTGTAATATCAGCTAGGTTTCCCCCACAACAGGCCATATCTA
TCTAGTTTCCTCTGTCACAGAAATAGGTTTATCTACACCCTCTTTTCACACTCCCTCTCG
GACCCCCCCACCCCTTCCTGTGTTTGCGAAGGAAGGGGGGATATTATGCTAAGCCCCCAG
CGTTAGTTTTTATGTTGCCATAGCAGCCTTGCTCCCACAGGGTTGTGACCTCAGATGATT
ACAGTACAAAGCCTATTGGGTCTTGAAAACCTCTTTGAAGATGAAAAGTCTTTGATGGTT
TGTATTTATGCAAATCTCTCAGATATGATTTATCCAACTGAGATTGAATGGAGAGATGAT
TAAAATTGCCCCTATTTTTGAAATCCTTCAATGGAGGCCCACTCTTTCAGTTTCGAGAAC
AAGAGTGGTGAGTGTGGGCGCGGGGGTTATTTTGCTCTTCATTTAGAAAAATAGTAGCAC
CGTACCTGAGGTTATTTATAACCGTCTTTTTTCCTGGTGTGTCAAAGAGGGGAGAAAAAG
GAGAGGAAGGGAGGGGGGGACATGGAGGTAGACAc
>NODE_336_length_560_cov_8.517858
GTTCATCTGGAACAACTTTGCCACACTTGTTTTCATGTTCTTTTAGATTACAGGGCAGCT
GGCCCCAGCTTTGAAGCTCCCCTCTCCCTTTGTCTCTGTGCAATGCACTCTGGTAATTAA
CTTTGTCCTTCTTTTATTTGTTCCAGTCACTCGCAGTCCACTCTTCTGAGCATCTTCTCC
CTGGAGTACCAGGTTAGAAGTTTTCTTCCTTTGTGAGCCCTGACAGGTGCCTAATTGAAT
GATGAATGTCCCTTTATTTCTTTGTAATTGAACTGCCAGCTTTCTGATTGGTTTGGAGGA
TGCCCCCCCACCATACCTCCCGTTTATTTCACACACCCCCACCTCCACCCCTTCCTCCTC
GTCACGTTCACGTTGAGGGCCTTTGCCTGCCTGAGCCTCAGTGGATGTCTGCCAAGCCTT
CCCATCCATCTGTCTAATAACATCTAGCCCCTGCTTATTTGGTGGACCTGTAATAAATTA
TGCTAAACCATTATTATTCTGACAATAATAATTTCCCCGTGTAGTGCGGCTGCGTGTGCT
AAATGTTTGCTGACTCGCACTGTCACTGCTGCTTTCCACGGCTGACAGCGGATGATGAta
aatggccactgccgccagtggcagaaggcagcacaggcaggaaatggagtcatttatcat
cccactgacaggtgtcagtcacactgcctgtctctgcggaatta
>NODE_337_length_399_cov_5.857143
ATTATGAAAATCATACATCGGTATAGTTGAAATGGGATTGCGCTGTTGACTGGTGCTTTC
ATTATACCAACAAATCATGCAGTCAAATGAGAAAGTAACCAAAAATCAGAAAGGTTTATC
TGTCTCAGAATACTGAAAAAAATCTTCTTTCTGTGTCTGTCTCTAACATTATTCTTCCTC
TTCTTCCCCCATCAGGATGACAAAGAAGGTGGTTCATCCTCTTGAGACAAAGGACCTCAC
TCACACGCATGTGGACACACTCTCAAACACACACACACACACCCATACACAAGAGCACCG
AGGTCTGCTGTCATACACCTCTCATTAATTCCTACCTGTCAGCCGGCTCCCCCTACCGTA
TCGGCCCCCCGAAAGGTGACAGCTTTCCAATGACTGACAAAGGCTCTTTAGGTGATACAG
AAGATCCCTAGCAACCGCTGGCTTCTGTAAAGTGCCCCTCAAATGTCACTTTTGCTGCTC
CGAGACGTGCGCACTCACACACCCACACACAGTATTTTTAAAACAGAGGCCTGCTCTCAA
GTC
>NODE_338_length_697_cov_6.641320
GACACTACTTCAACGTGATATTATTACAAAAAAATTATGAAAAAGACCAGAAGGAGAGTT
CAAAGCACAACCAAAAGTGAAAGTCCCTCAGCCAGTGAACTTTGTGACCTGGGGGCCTTC
CATGTGACCCCACCAATAAGAAATGCCTTAGGTAATTTGAATCAAGTGGAGGTGTGGCAC
TTTCAAACAGATTCGGCTGAATAGGCCTGCTGGAGCAGCGCACTGCTCCCTGGACCAGAT
GTGTGGGGCTGTTTTTTTATTAAAGGAGAAGCTGATAGTTGCAGGTGCAAGGCTGACATG
AGGGCCAGCTTTGCAGGCCTTCATAAAGGGGATATCCATTGCCTGTGTTTAATCAGAGCC
AGTGGGATGGGATGGGATTCATTGCTCTTTGATGGAGAGCACTGTTATGAAGATGGACAG
TCACTTTGCTCTCTAAGTGAAACCATCGTTTAGCCTCAATTCCCAGAGAAAAGGGCCATT
TGTTATCCACAGGGGAGTGCAGCAGGGGTGGTTATGCTAGGTGGAGGCTGCATGCATTTT
CCACACAATTACCGTGCATAGGCATACATTTATGGTCAGAGAAAACTGACTATGCTAAAG
CCAAAGTGACATACAATATAGACTCTGAATATCCTTCCCTCTAATACCAACAGAGCAGGA
GTAAAGCCGACACACACAAACACGCTCACACACACCTGTGCATGATCTGTATGTGTGCCT
GTGCATACATCATCACTCACTTgtgttcgcctgctggtgatgtattttcacacacagtca
tagtaaaactcttacatgtataaaaaggcacaacacagcaacattaatttcacatagtga
g
>NODE_339_length_437_cov_12.279176
ATTACTAGTATTTTTATATTCTAGTTTTGCTTGTTATCGCAATGCTTTTTCCACTACTGC
ATATTATTTTATTATTATTTTTTTAAGACTTCCACACACTTTCTGCGGCCTGTGTATAAG
TTCATGCATAAGCTGTCTGCTGCCCCGACCCAACATCCCCTGCTGGCTCCCTCAGAGCAG
CTTGGCTCGGGCCGGTGGCTTCAACCTGCAGGCAGCCATAGGACAGCCCAAGCGGAGCTG
TCTGCCACTCCTGTGCTTCATTAGGAAACAAAATATAAGGTTTCCACTCCATTAGGAATG
ACTTTAGGAGTGAAAGCACATAAGACGCCGACTCACCTCATCAACAATGCATTGCAATAA
CGGCTGAGGATGAATGAGAGTGAGCAGAGAGGGGAGAGAGAAAACAGCATTAGCCTGTAT
ACAATGTCTTTACAGCAGAGTGGGAAGGAAAAAAAATCATTAATGCAATAAAATGTGGTC
AGATTAATCAAATGCCTCAAACTCTTATGAAAATATTACAGGCAGAGAATTTTCTATTAC
ATCTAATGGTATCTAATCTAATACTGGCAGTTAAGGGCTTG
>NODE_340_length_309_cov_3.113269
TCCAACCAGGTTTTCATGTTACAATGTGTTCACATATGATAAATATGAAGGCAAAAGTTG
TGTCAAGTGACTTTGTGTGATATAATTCAGTCAACCACTATGTGGCAAAAGAGGCCTTTT
CAGGGCATGAAAAGCTGTTTCAGAGCATGAAAACAGCAATACTGCAGTTTTTTAAAGACA
ATGTTTACAAACACGTTTTGACATCACATTCTGTTCAAATATGATGAATATGAAGTCAAA
AGTTGTGTCACGTGACTGTGTGTGATATCATTCAGTGAACCACTATGTGGCAAAAGAGGC
CTGTTCAGCGCATGAAAAGCTGTTTCAGAGCATGTAAACAGCAATCCTGCAGTTTTGCAA
AGACAATGTTTCCCAACATCTTTTGACGTCACAATGTGTTCACCTATGATAAATGTTAAG
GCAAAAGTTGTTTCAAGAGACTTTGTGTGATAt
>NODE_341_length_494_cov_8.767206
GTCACCATTTGGCCCCTACTGTGCATTACCTCAAACTTCAGTACAAATGCAGAGAAAAAC
TTAGAAATTCTTGCTCAGCAACAGTCCATTTGAGCACAGTTCAGTCAGGTTGCTCTCAGT
AAACAAGGCATTTTCTAACTCGGCACCCAAGTCCATTATAAAGTCAGGGTGTCGTCAAGG
AAGGAGGGGCGAGCCGAAATGAGGGAGAGACACAAACGGAGCACCCAGATGCAGATTAGG
CTGCAGAAGATGAGGGTGTAAAAGGGATTTAATGGTAGGATGGATTAGAGAAATCCTTGT
AACAATGTTAAATAATTATGGTTCCAGCCGAGATCAAAGCGCCATTGATTGAACCCCTCA
AGCCTTCAGCACACAGAGTCTTGGAAAGCAAAGATTGGTAAACTAGTGCTCAGACCACTC
CGGCTGCTCCAGTTAAATTGGATTGGAAATATTAGGATATAGATGAATCCTTCAGGAGGC
TTTCGCAAAGCTTTTGTCACCGGAAATGTAGCTTGGGAACGGTATGAAAGGTTTGATAGT
GTACTGTCTCGACAGAATCATAAGACGAGGGTGTCGCAGCTGTCTCCACTGATACCTAAG
CGTTTTAAGTAgacttatagacacacttgactgttata
>NODE_344_length_401_cov_6.259352
GCAAATGGGGGGGTAGACACAAGTTTCATGTCTCTAGCACTAACCGTTTGCCCAAACCCT
CACCCCAGGCCGAAACCCTAACCCTAACCCTAACCCTAACCCTAATTCCGGAGCTTACGG
TGAGGGCTGGCCCATACAACGGGACCCAAAAAAGTGTCCCTACAAACCTATACCAATCAA
CTCAGAGCGGTCTGAAACGCGCTCTCAAAGGCCTTCTACGGGAACTTATCTCGGCCTCAG
CACTATGACACTGGCTGCGTTCTGCGCGTCCCATTGTCAGTGAATGGGAGAAGGTTTTGG
CCAATATCTCCGGAACCAGACGTGCTAGACACCTGGAAATGCCACCTGCCCCACCTAATT
TGGCTATGCCGAAGACGCCGGTCTCAGTCCCGAGTCTCTAGGACCTTCCCGTCCCGAGAT
ACAGCAAAAAATCACAGGTTACTCCCACTTCCTGACGTCGTAGAGACTCGGGAGTAGGCT
CAGTGCGATCGCGGCGGCAGCAAATGGGGGGGTAGACACAAGTTTCATGTCTCTAGCACT
AACCG
>NODE_345_length_753_cov_8.169987
TAAACAGAACATCTACCAGAACTCAGTGCATGTTTCTGTTCACTGATGTGCGCAGACAAA
CATATACACACCTCCTCCCACTGATGTATGTATCTGATGAGTCGGGAGAGTCTTAACAGA
CGCAGAAGACTGAGGATCTTGGTGAAGCGGACGATTCGTAGGGCACGGGCTGTTTTATAA
ACCTCCGAGTCAAAGCCTTTCTCCACTATTAAAAAGATATAATCCACTGGAATGGAGGAG
AGGAAGTCCACGACGAACCAGCTCTTCAGGTAATTCATCTTGATGACCTTGGGATCGAGG
ATGATCTCGGAGCTCTCCTCGTTGACGATCCCCGTTCTGAAGTTCATGACCAGGTCAACC
AAGAAGATGGTGTCCGAAGCCACGTTGAAGACCAGCCAGGTGGTGGTGGTCTGCTCTGAG
AAGAAGGTTATTCCCACAGGAATGATGATTAGATTCCCCATCATCATGATGAGCATTATC
AAGTCCCAGTAGAACCTGCAGATTGACACACACAAATCAGGAAGGCAAGAAGAAAAACAT
GCGAGTTAATGATAAAGAAAACAGTCAAGGAAAAGGGTACACTGTATTAGATCCTACCAC
TACTACTTTATCCATACTGAGTGTGTTAACACAAATACAGTGAACTGCTGAGGATGATAG
GAAAGCTACTCATTTTGCATCTATTCCGGCATGAAAAGTATTTGAGAACGTGCAGTTTGA
CCTGATTATCACTACACAGAGGATCACCAAACTTACTGCAAGTCATCCTGAGGGCAAAGA
GGAATGTCTGAAACTATTTACATGACACCCAATAGTTGTCACACCATTTCACTAACAAGC
ACAAATGTCAACTTCATGGTGACAAAGGAGGAAAAGTAAGAAGATTATCAAAGTCAg
>NODE_346_length_635_cov_6.089764
GTGTCCAAATATTAACAAAAATATTTATACATTTTGTAAGAAAAAAAGAAATGAGGAATC
TCAACAAAAAGTGTCCTGGAGTTACGGTCAAGAGCGGAGTATTTACTCAAAGAACTGCAA
AGGACACTGCCATTGTTTCGAAGATAAATATCCGAAAAATATAAAGAAACAAGAAAATGT
CCCTTCACATTATCACTATACATAATATCATTATATGTGTAAATGTATCCAATTTAGATG
TGTTTTACATCAAAAAATTGACATATTTTTATTGATTTTACTGCAATTTCTGTGCATTTG
AGCCAAATTGTTATGTGTACAAAAGCTATATTGTGTATTTTATTAAATTAATATATAGTT
GTGTTGCAATATACATGGGCTTATATTGTATTTGGCAAAAGTTGCCTTAGTAGCTGTCGA
ACTCTGTGAGTTTGCTTTAGTTTGGGTTTTTTTGTTGGTGTTTTTTTTTTCATCTCTATT
CTGCATCTTTGCAGGCTGGCTTCAGTGCTTTTGAGATGTCGCCTCTTTTTACCCTGAGAT
CCAGCTGGATCAAATACAATAACTGTTGAAAGCTTAATGAGCCAGCTGATCTAGAATACA
ATTCAAACCAACGACAAAAAGCAACAACCACAAGATAACAGTTTGAATATTTTTACTGAG
CAGATTTTTACAGGGCAGCTATTTTCTTTAACAATAACTAGTATGCGTAGTTTGTGTTCA
TTATGTttttactttctttccaaaaaagaaacctgccatatggaaagtggagtggtttc
>NODE_347_length_343_cov_5.110787
ATTTAATGGACAAAACAAACCAATCACAAAGTCAAATATTTCCAAGACTGATTTCTTAAA
ACAGATTTACGACTAGCCAGTCCCCTGAGGGACATCAACTAGATGTCATGATACAAACAG
ACACTGCAGACAACACAGATCTGCTTCGGCACTAAAGGTAAAGGTAACACTAACTTTTCG
GTCTTTGTCTCCGAACTCAATGCCCAGTGAGTCCATGGCTCGAAGAATGGCTGCCAAGCT
CTGGATGGTGTTGCTGTAGACCACAGGCTTATACTGCTTCACATCATCCCCAGAAAAGCC
ATCTTCATGGATAATCCTGCATGCGTACAGAGACATTATCAGAGAAACACAAGCCTGGAC
TAAACAGAAAAAGTCGCACACGTCCATATGGTCCTAAATAACTGTCTTTTCACAATAAAA
GCTCCACATGCTCTGGATTTTTCTGTGTGTGTGTGTGTGTGTGTGTGTGTGTGTGTGTGT
GTGTGTg
>NODE_348_length_298_cov_3.050336
TTCACTGTCTTGGAAAGCACCATGTGGGAAAGACTCTTAATTGCTTCATAACAAATATAC
ATATACTTCTTAGTACTCTACAGGGCACAGTGTGTACATTTCTATGTAAGGGTTAGATAT
TGCTTTCCAAAAAAATAATTTTTCAATATGCGAGAGAGGAAAAGGGGGTGAGACAGAAGC
AGACAGAGAAAAAGAAGAAACCCAGCCAGCTTTTGACACCAGGAGGCAAAGGGTTAAACA
AGACCCCATCGTATTTTCATGCATCTTCTGCTTTTGACAGATGAAAAATGTCAACTGTCC
TGTTTGTATTTGGGAGTTTTTGCACTATTCATCTGCTTCATTAGTGCCTGCTGCTCCTAG
CCCCTGACAGCTGCCGGCCCCCTGCTCTCAGCATACACACACACACACACACACACGCAC
GCACGCGCACAAAGATGCATAc
>NODE_349_length_449_cov_7.583519
AATGATCTCTGCAGAACTGCAGCGTCACCCCTGTGATTTAATCAAACCTAATTTGGGTCA
GTCCATTTTGGCTGCAGCTGAGCACCTCAACATCATCATTACGCTCCTTCAACCCAACCT
CTGCGCTCACCTCGCCTCGCCTCCTCGGACTCACCGACGAGCCTGCCAGGCCACAAACAG
CTGCTCGTCATCTGTCTTGTCACAACCTGTCCTGCTTTCGGACATGGGCTTGCACATTTT
TCGAGTTTTGGTTCTGAATTTCACCATGATCCGAATCAGAAATGAGACTTTGTGTTTAAG
ATTTCACTTCCAAGCTCTCTCTGCCTGTGGGACCTGCTCCTTGGGCTTTTCATCAGCTGC
CATTTTCGACGGCATGCAGTAATTTCATGGCTCATTGCAAGCGCTGAAAACCTTTGAAAC
TGCAAATGTTAACTTTGCCTGGCCTGGAGCCATTTAGGAAGCGATTAATTTAGCAAACAG
AAGTGAGCCACTTTCTCCTCCTAGCCTGCGCATAATTTTTTGGGGCTTCTATCTGTATTT
GAGTAAGAGTGAGCAATGTAATGACGGTTCCTGTAATTGTGGCAGTGTGAAAA
>NODE_350_length_787_cov_4.110547
CCGGAGGGAGCGCGGGGGGTTCAAAGTCTCCTCCGAGCCCGACCGCCGGTCGGGAGCGGC
GGAGCGCCCGGAGGTTTTTGTTTACGTCTTTCCCGACAACTTCTTGTCATTGAAACCCGT
TGGCCGTAGGGCGTGCGGGCGGCGGGGGTGGGGTTGGCGCTTTTGGCAACCACCGAAATG
CGCAAATCCCTCACGCCACCCTCTCGCCCATAAACAAAAAGCAAAAAAGCCTGACAACTC
TTAGCGGTGGATCACTCGGCTCGTGCGTCGATGAAGAACGCAGCTAGCTGCGAGAACTAA
TGTGAATTGCAGGACACATTGATCATCGACACTTCGAACGCACCTTGCGGCCCCGGGTTC
CTCCCGGGGCCACGCCTGTCTGAGGGTCGCTTTGCCATCAATCGGAGACCCCCGCGTCTC
CGCGGCTGGGGCAGTCGCAGGCGGTCCCGGCCGCCTTCGTCCCCCTAAGAGCAGACCTTT
CGGGACGCCCGGGCGCGCGGTGTAGCGGTGCTCGCACCTGCCTACTCCCGCCCCGGGTGG
GTCTCGCCTCCCTCCCTCCCTCCTCTCTCTCCCTCTCGGGGGAGAAAGGGGAGCGCCTCC
CCATCCGCGGAACCCCCCTGCTTGCGCGAGCTGGGACGCGGCTGCCGGTGGACGTCCTCG
TCTCTCCGCGCTGACCGCGTCGCCCTCGCGCGCCAAAAAGCTGGGGGACCCCTCCGCGGG
CCGGGGTCACGTGCGCAGGGGAGCGACGGGTGGCGAGGCCGCCCCGGCCCTCTCTATCCG
CTCAGAGCCCGCGAGCCCCCCCCCCTCCTCGCGAGGGAGGCCGCGGCCCCGGTCCGCCGC
CGTTGCGGACCGACTCCTCGACTACGACCTCAGATCAGACGAGACGACCCGCTGAATTTA
AGCATATTACTAAGCGGAGGAAAAGAAACTa
>NODE_351_length_317_cov_1.233438
TTCATAACTACTCATTCACACACACCCTCTGGGCATGTCTGAGTTTCCATATCTGCCAAA
CATCAGCCGCCCTGAGGTGCTGACAAGACGCCGTGTTACGGGAAGCAGAAACACCCTTTC
CTTTTTTCCAATCAGAGGCCTGTGTGTCTGGGCAGGCGCCTGGACCCTGCACCACCTCCC
TGGGGTTTGCTAACAGGCTTTGTTCCCTGATCTGGGACCCAGGAGGGATGAGAGAGAGTC
TCCAACACCGCCGACTTCATCTGTCTCATCTTTCTTCACAGGGTTATGATTAAAGCAGAC
CCCCCAGCACCATGTTACCACATCAAATACAGGATCAAACaacaggggtcaaatcaccca
tcttcttcaaacacacacaagtgatggctttgaatgtcctgattctcttttatcagcgct
cgtgccttatcctcttttcaaagagttattataaagcatca
>NODE_352_length_611_cov_11.875614
ATCCGCTCTTTCCAGGTCATTCACGAGGCGCTCTCCACATTATATCCCATGATCTACCAT
AGCGACGTTCTCGCAGACCTTGAAAGCCCAGCCGAAAACCTTGACGAAACTGGAAATATA
GTGCGAGAAGCAGGAGGGGAAAAAAACTCACTGGTACAATCTTCTCCTCAAGCGATCCTC
CCAAAAGTTGTCCTCGTATTTCATGCGTGCGCCCGGTCGGTCTAATGGATGATCGCCATC
TTTCCTGCTTCTTCTTTGCTGCAGCTGCAGATGACCTGAGATCCGTCTGTCTCTGAATAA
TGAGCAACCACACAGACAAGGAAGACAATCTGCAAAGCAGGCTACACAAAGAAGTTTGGG
AGACTAGCAAGCACCAGAGGGTGCACAAGAGTTTACGATGAGACGAGGGAGCATCAGCAG
GATGGACAACGTCTATGGCTGAGAAGCTCATCCTTCATCTAGACTGAAGGCAGATAGTGT
GCAAAGCCTTATCAGCGGCTCAGACCACCACCAGATACATGCGGCCGCCGTGAATTTTAT
ATAGGCATGAATACTATGTCTGTGCCACGTCATGAGGTTATCTGCAGTTCACTTTGGTGC
TGGTGATGCAGCTTCACACCTCAACCAGACAGACACACAACCACGTAGACACATGCATAG
ATGTATGCATAGATAAACAGATGGATTTTTACAATGAAAACACACCACAATGCTGCAGAA
TAAACACATGGAAATATGCTTCTAATAAAAATAAa
>NODE_353_length_416_cov_12.850962
CTGATGTTTTTTTACAACTGTGAGCCACAGAGAGACAGTGAATGGCGGTGACGGCAGTTA
TGTGCCACCACAATAAAGCTGCTTTCCATCGCTTTGGGCACACTTTACTGCTGCTCTTGA
TATCAGTATTAAAAGTGATTTGCAGCTCCGTATGTGGCAAGGAATCAAAACTTAATTTAG
GCAGATAAAGATGCCATTTGGGAGGGAGATAAAGTGCTGCATCATGGGAGATGTGTTCCC
CAGCTTGCTCTCAGCTCCTCACCCTTACAGCGCCCTCAGATTTACTAGCTCTTTTTTCCT
GCTCCATAAAACAGCAAATCTGCTCGCCAGGCGACACAGGCAAATGTTAATGGATTCATT
TGTCAAGAACCTTCCACTTATTTACAGTCCTCTTCCATTACCGTCGCTCCTCCTGCAAGA
GAAAATCCAGTGGCCAAAGTCAAAATATCGATTTGCCTGTCCATCAGCCTGTGAGTCATC
CTGTAAAACATGCCGAGCCAAAGACACTGCTGCCACCAGGAGTGTGTTTCAACATGACAG
TTACACAATCAGGGTACAAG
>NODE_354_length_406_cov_15.300492
GCTCGCTGCTGTTCCACTTTGAGGTGCAACCGAAATTCCACTGTAAAAATGTGCTGCAGT
AAACGCGTCCTGATTCGGAGAATGTCTTTGAACAAAACAACCAAAAAAAAAGAAAAAAGA
AAAAACAAACAAAAAAAGAAGTCGCTGATTTGTCTTTCTGCGTTTTGTCCATTGTTATTT
TGTTAGTCTGTCCAGGCTAGTAGTCCTGATGTGGGCTGTGCGTCAAACTGTGCCGTCGCA
AGTCACAGTTGCGCCGAAACACCTTTCCGCAGCGGCCACAGCTGTAGGGCTTGATGTCTG
TATGGGTGAGAAGGTGAGTTTTCAGGTTACTTCTTTGATTAAAGGTTCTTCCGCATGTGG
GGCATTTGTGGGGAGACTCCTGTTTAGATTTAAAGCAAGCAAAGGATTATTCCCTTTAAT
TGTATAGAACGTCTATCAGTTATATCTTTCAATCATCTAAATAAACTGCTGCGTAATAGT
AGCAATTCTTAAGTCACTGTTGTGAGTATCTCTCACTCATTTGAAAATAAAATAAAATAA
AAttggtaat
>NODE_355_length_620_cov_10.108065
ATCTCTTTGATGGACTTATTAACAAAAGAAAACATCCATAGATGTACGGAGGGGTAAGAT
TGTGATTTGTCTTGATGCATCTTTTCTCTGTATGATTTCCATTGTATTATTCTTAAACTA
GAGGGATTTGAATATAAATTGAAAGCCTCAAGCCCTCTCCCTGAAGCTAAACTGTAAATA
ATAACTCTAAACTTTTTTCTAATCTTTGGTAATTGAAGCAAATGGGTTTTGCGGAGAGAG
ATTTGTCGCAGGGAAACGTACATACATTTTTTTTATTTACGAGGAGGCGAGGGCTGAGCA
GTGTAATGAGTGAAAATGCATGCTTAATTTAAATGGCGAGTGTGTCTGTTAGGGAATGCA
TTAGAGTCTGCAGAAGAAGCGTAAGACATATTAATTGACAGACAGGAACCGCTGTCTCCG
AGGTTGATACAAGTAATTTATTACTTCAGAAACGAATGCCACCGCCAGAATGTGCTTCAT
TAATTTCAAATTTAGTTTTAATTTCAAGCTGTTGCCCCTTGAGAAGAATAAGGTGGCAAG
TTCTGTTTGAAGAGACATTTTTCCCCTCTCTCTCACTTCATCTTTCTCTTTCCATCCTCC
ATCTCTCTCTCTCTGGCTGTCTCTGATTTTCTGCAGTACAGAACAAAGACCTGGGGGTGG
AGAGGGAAAGGGAGGGTGTGGTGACTTGATTCCAATTTGAAAATTTGTCAGTGTAAAAGT
GGGAAGTTAGAACAGAATTACTGTTTATGATAGTAAatactttg
>NODE_356_length_652_cov_7.558282
AAAACCTTTTATGAATTATAGAATTGGGACGGACCTTTTGTTTACATTTAAGAAGTTATT
TGTTAGAATGTAGCGTTAAATCCATACAAAGACTAGAATAACTGGATTAATATCTGAATT
GAGTGCTGGATGGCTGCATGCCTACAGCTTTTTTAGAAGGGTTTAACAGGGAGGCAGGGC
TGTGAAAAAGGGGTTTGAGTAAAACCTTGGATGAATAATAGACTGCTTCCCAAGCAGCAG
CACTCTTGGTGGTAGGAGGTTAATATTCTCACATGTCATTAGGTCTGCTGGCTCGACTGA
TGGCTCATTGAATCAGGCAGCAAATGATTTCCTCATGCTGCAGAGGACAGAGCACTTCAA
AGGGAAGGGGCTGAGGTCAGGACAGCACTCCGCTTTGATTAATGACCGGGGCTCAGCAGA
GGTTGCCTGTAGGTAAGAATGTGACGGTGAATTGGATGTGAAGGGGACCGACTTTTAAGC
TAGATTTGACCCACCTCCAGAAAAACTTGCAGATACCATCACACAGGTTGGGTTGATGGG
TTGTGACTGAAAAGCTTGCTGGCCCTCTGGCTTATACAATCATAAAAATGAAACTTGCTG
GCTGACAGGCTTACCGGACATCATGGTAGTATTAAATCAGTTTATACTTAAATAAAGAAT
ACAGATATCACTGCTATTGCCTCTAACTGTAAGTCTTAAGGTGAATTTTCTGCTTTTGGA
GCATCTAGttacgttctcagttgaatgacgtgcagtttttaaggcaagttcagcctttat
agcatcttattaggtg
>NODE_357_length_314_cov_2.917197
TTCATAAATAACAAATAGTGTATATTAACATCCAGCATCAGCATACTACAAACCAAAGAT
TTTCCTGTAGGACACGTGTTTTTTTTTTTTGTCTTTAATTGATAGCATCCTGCAGTATTC
TGAAGAGACCCCTGCAAAATGGCCACTGTTTAGCAGTAACCCAGATGTAATTAACACTGA
CTGTGTTGTTTACACTATGAATCAAGTGCAGACTGCCTCCATACCGCCTGCATCCTCCCT
CTCTCTCTCCCCTTTTTCTCTCTCCAGCTCTGTGGCCACCAGAGCCCACCAGATGGTAGC
GAAATACAAAGTAGTTCTAGCCCTCTAACAACCCTCCGCTCCTTCTTCACCGCTCTGCAG
AGTGCAGCCCGAACTTGTCTTTGTCAGACATGAAGTCGAGTTCTTAAGTGAGTCACAATT
TAATCACAACCCCAGCCTTGGCTTGTTTTCAATAGCAc
>NODE_358_length_391_cov_8.094629
CTGACATATGGTTCTCAGATGACTCCTTTAATGATATTCATTTGTGTCGTTGTTATTCAG
TGAGTTGTTTACCTCGTGTTAGGTCAACGTGTCACTGGCTTGTGATTATGTCACATCATC
TGTCTCAATTATCAAATATGAAATGAAATGCAGCATCCCAGAGTAGGACTGAAGACTCTA
ATCAGAGAGCCGGGTGATCGGAATAAGGAACACGAGCGGAGGCAAAGATGTGACGTCACC
TCAGCATGGATAATATTCTGCTTCTTTATTCACGTTATTCCCTTTCCTCCAGAGGACTTT
TGCCGTTAAAAAGTTAGGCAACACAAAAATAGACTCGTGGATTGTGATGCCCATTATGAC
AATATAATGTGTTGTTGATCCTGTCTGCACATATAGGGGGGACAGCGCACTTAATTAGGG
CCTTGACAAGCCTACTCTCCTAAAGTGATGAGATTAATCATAATTGGTGTCACTGTGAAT
TAGAGCCCGCTTGGATGACCGCCCCACTGGCAGGTCGGACCGCGGTGGAGAccct
>NODE_359_length_412_cov_9.237864
GGTTACAACAAAGAATAAATCAAACTTCATTAAAAGTCTCAGTAACTCAACGCATGAGCA
CACAAAATCATCACAGAACCAACCAGATTATATTCCAAACTAACTCCATGCATCTCATAA
GGAGGTTGTTTTCCTTTTTCATATTTCATAAATATGAACCAGGGTGGTTTTTGTCTGTGC
CTGTCCATTTATTACCATAAAAATCAGCTGACTGAAGTATCTCACTATCTGTGGAGGCAA
TTAACTGTTTTGAGAGAATGCGTAATACGGGACTTTGTAATGGTATCATTTGGAGTCAAG
GCACAGATGCGCCGTGCGGAGCCATACTGTAATTAGAGAGAAACGCTGTACAGGTTTTCC
ACTAATTAGCAAATTATGCTGAAAATAGCATCAAGCTAATTAACAGTTATTATGGCATTT
TTGAAAGTATGACTTTAATTAGCAAAGTCCTGACGCAGGCAATTTGAAACTCGTCTCTGA
GAAGATGAGGAAGAAAAGAAGGGAAAAAAAAAACATGGGGCATGATCAAGAAGATACCCA
GATTATTATGATGCTg
>NODE_360_length_376_cov_1.890957
ATCACAAAATTTCCAGAGCGAACTCGTCTCAGGGGTTTTTTCCAAATCACATGAAATTTG
GCAGGTTGATAGAAGAGTCATTGGAGAGCAAAAGTTATTAAAATCCTCCGCAAAAGTCTG
AGGGCGTGGCCGTGACGGCGCCGCAAAGTTGGACATTCGCCATGAAACAGCAAGTGAGTG
TAAATAGCCTGAACGTGGTCCGATTGCTCTGAAACTTTACACGTTGCATCGCAGTCAGGC
GCTGATCAAAGCCACATGACGATAATGACTCTCTGTAGTAGCGCCACCTGCTGGAAACAG
GAAGTAGCATGTACTTGCTCCGATCGGCCTCAAACTTTACACGTTGCATCGCAGTCCGAC
CATGATCGCAGCCATATGAAAATAATACCTCTCAGGAATAGCGCCACCTGCTGGAAACAG
GAAGTAGCATGTACATGCTCCGATCGGCTCCAAACTTTGCGTGCGCATCATACACGGCAA
AATAATTGATATTTGAAGGTAAATACATACATCAGTGACt
>NODE_364_length_655_cov_18.170992
TACACCTTACAGGTGTATGTGTGTCTCTGTATGTGTGTGTGTGTGTGTGTGTGTGTGCGT
GCGTGCATGTCAGCAATGGACTCACAAGTGAAATAGCATCTTTTTTGATAGAGTGATAAT
GAAAATAATAACATCCCTGACAAAATATTCATAACAGTAATGATGAATGCCATATTTCTC
AGAAAGATACATCAGAGGCGTCTTGGTTAAAAGAAAACAGTGGCCGGCGTCTCCCACACC
CTCAAATTATCTGCTGCTTTCACATTTCACTGATAGCATAGATGAGAGCTGAGAAAAATG
GACACACAATTATGCTCACTTGTCGTATATTAATACTGCTTCTTGACATCTTCCATGGAC
CCTGAGCTGTCATCTCTTTGTCTGCTTTAATTGAAAATTAATGGTTAGTGCGTTGCCAAG
GCAACAGCGGCAGTGGTGGTGGGTAGTGAGCCACATTCAGACAGACACCAGTGGCATTGT
TTGTCCTGTCTGACCTTGGAAGTCAGGGGAAAAAAAGAAAGAAGAAAGGCAAAGGAGGAC
AAAAAACACATTAAAAAGAGAATGGAGAGGTAAGGGTTGAAATGTTGTCCATTGGAGCGA
GGGAGAAAAATAAAATAAAGTTATTGTGGCGTGGTTTTGGCCAGGTAGACAGAAAGAAAA
CTGTGCTAAGGTGACTGAGGAGGGGACTGAAGATATGATGTCAAAATGCCAAATGGGGAG
AATTATGTTTGAGTACGAAAGCAGAAAAAGGCCTGGTGATTCTTCTCTGGAGCGACAGGA
ttacctttgtgctgatgga
>NODE_365_length_335_cov_2.925373
GTCATTGTTTTTGCAATATCTTTGGCTGATATGAAACAGTTTTTCTGGCTGCCTACTACT
TCAGATACCACATGATGAATATGTGTCTTGCAGGGGTTTTCTTGATCCCTTACCTGCTGA
TCGTGTTCATCGGGGGCATCCCAGTCTTCTTCCTAGAGATTGCACTGGGACAGTTCATGA
AGCAAGGAGGGGTCTCTGCCTGGAACATCGCACCCCTCTTCAAAGGTACATATCTCTATG
TATGTTGGTGCTGCAGAGAAGACAAGACATTTTGTAATCCAGTCGTCACATTTGTTTTGC
AAATTTCATACCCATGCACCACCTCTCTTTCTCTCTCTCTCTATCTCTCTCTCTCTGTCT
CTCTGTCAGGTCTGGGCCTGGCCTCAATGGTCATAGTGTTCTTCTGTAACACGTACTACA
TCATGATCCTGGTGTGGGGCCTCTACTTTCTCTTCCACTCTTTCACTAACCCACTGCCc
>NODE_366_length_435_cov_3.006896
AGACATGTTGAGTGTGAACAGAACCAAAATGAGCTTTGGTGGCCGAGACTTTCATTGGCC
ACTGTTGCCTATAAACCAACTGTAGCATCGGTTGGAAAGCTGTTGAAGTAAACTATTATT
GGTGAAGACCTCTGACCGGTTATGTGCTGAAGGCAGAGAAAGTGTCGGAGCAGGCAACAA
GGACGGAGGACAGGAAATGGGGACACACTGAGGTGACAGGAGGAGGAGGATGAAGGCGAT
GGGGGGTAGTGTTGGGGCAGTGAAGAGGAGAGGGGGGTGAGTGCATGTTTTCAGTACCCA
GCATTCTTACCTCTTATTGGTGTACCACCTGTGAGGTAATTTGAATGCAAATAAGATTAG
AGATAACCATTAGTATAAATAGAAGAGAGAGAAACAGAGACTGTCATTTGTGCATCTGGT
TATTTACTGTAACACAGTGCTTATTTGCATTTTACACCTGGCTATTTCCTCCACAGAGCT
GGAATCCTGACCATAAAACTTCACATCATAAAGCCCCACACCTGCTTTTTCCCCCCCTGA
AAGCACCTTACTATCAagcagttgaccctccttcaatag
>NODE_367_length_478_cov_5.901674
GTTACTATAGTAATGTAAATGGATTAAAACCAGCGCTTAGCTCTTGTGACTCCCAATGAG
TGAGCTAAATGATTCACTCCTGGGTTTAGGCCCTCCTATAATTGATTACAGCATACGCTG
TGTCTTGGAGGCAAACTGTGATCAGTGTCATTTATGACTAGAGTGTCTGACTTTGCTCTG
GACATATTGCTTAGACAGAAGGATGGAGCAGCAAAGGAAGAAGGGATAATTAGACGAGTG
CAGATGGGTAAAAAACTAAAACAGTCACAACCTGCTGTGTTCTCCATGTGCCTGTTGTGT
GTTTTCTTGCGGGTTGCCAGGCTCTGCGTACTGTATGCATTTTGTTGTTTCCTCCCGTCC
AGGTCGCCAGCCATGGGGAACCTCATTAAGGTCCTTGGCAAGGATTTAGAGAACTGTCCA
CATTTTTTCCTGGACTTTGAAAGTAAGTGAGCGCCAGGGTGTGTGCACGTGTCCGTGTGC
TTGAATTGTGAGTGCATGTGTGTGGAGCCGAGGTGTGCAGTGGGAGGTCGGCGCATGGGG
TCAGGGGAGGCGTGTTTGGAGGCGAGCTGCTGAGCTGTTGATGGTGTGATGGAGTGTTGT
TGAGGGTGTGGTTTGTCATTAt
>NODE_368_length_456_cov_12.383772
TAGATCAGAGCAAACTTAAACATAAATACTTTATTCACGGTGCACTACCTTAACAAAGAA
ATTGCATGTATGGATCTTTATTTCAAGGTGAGAGAGAAGTCAAACACTCTTGCAATTTAT
TGATCAAATCGTAACTATATTGACTGGGGAGTTCTTTATATAAAAAAGCAACAACAAAGT
ACATAAATAAAGTCATTACCAGAGCTTAGAACAGAGGCACCCGATTTTCTCTTTTATCCT
GCAACAACAAAAAGAAGAAGAAGACAGAGGAGGAAGAAATAACAAAAAAAAGAGAGAGAG
AAAGAATTGCACAGAGGCTTTTCTTTTCTTTAAAATGCTGCATTAGGTCTTTTCCTGCAG
TCAGTTTTCATAGTTCAAAGCTGGCAGTTCAATAAATAGCTGGAACTGGCACATCTCTGT
TCTTGCAAAAAGAAATCAATGTTAATCCTATTACCGGCAGTTATCACCTAGCCCAGAAAC
GGTGGCAAGTAAGGAAAAAAAAAAAACTGAGATGTCAAAGCGGGAAGGGGAGAGAGAGCG
AGAGAAAGGGAGAGAGAGAGCGAGTCACCCTTCATTCACTTTCAAACACAgttttgataa
>NODE_369_length_402_cov_9.587065
GAGGGGGGGAGGAGGAGGAGGATGAGGAGGAGGAGGAGGGGGCGGGGATGGAAAGAAAGA
AAGAAAGGAAAGAAAAAAAACCGACACAAAACGAAACAACAAGGAAAGTTTTTCTGCGAC
TTTCTCGAATGTCGCTCCAGATTTTGCCCTTCATCGTTCTTTCACAATGTCGCGCCCTCT
CCGCTGCTATTTCTGACTGCCAGTGTGTGGATCTGGCTCGCTGAGATTTCATGCCAGTGT
AAAAATTGGCTGAGGGTTTGGTTCAAATCAAATTGGACATAAGCACCCACAACACCATCT
GTTAGGGAAAGGCAGTGGAGTGAAGGGCAGAACTCTGTATTCAGATAAATGGATTTTCAA
TTTATTAAATTGTTGACTGACACCCTTGTAAATTTTCTCTTTATGTGCCGCGGCCTATTC
TTAGAACCGCCGCGTTTAATGGAAACATGTTGCTATAGGTCCCTACAAGCCCTAATATTA
GAACCAGAGCTCCCGCTGCATCTGTTGTTTGGATTTTTTAGGGTttttttgcaccaaaca
gggaat
>NODE_371_length_336_cov_5.616071
AAGATGATTACAACTTGTGGAGTGACGCAATCCGAGGCCATAAGACTGAAGAGCCAATTC
CCTCTTCCAGGGCTGGACGTATCCGGACCCCCAGTCAGAGCGGGAGGACCTGGTGTATTA
CGAGCACAAGCCCCTCGCCAAATCGACGCCGGCGTCAGCCAACGCGGGAGACAAGGACTC
CAAGGAGCATCCAGAGGAGCGGGGGGAGAAGGGCGGGGTGATGCGTCACCCGGACAACCC
GCTGGACATTGCAGTGACACGTCTGGCCGATCTGGAGCGCAACATCGAGAGAAGGTACCT
GAGGAGCCCCTTAGGTACCACCATTCAGATCAGGCTGGATAATGTGGGTACGGTCACTGT
CCCTGCCCCCGCCCCATCCACTAGTGCTGACAGGGAAGGGTAGGTCATTTCTCCAACCAA
AGCTCCCCACTCTCCCACTAAGACCCTTTTTCTCTCTCTGTGTGTGCTTTATGTTTCCCa
>NODE_372_length_522_cov_18.028736
ATACGTTAACAGAAATAGACATTATGTTTATGACCTAATGTTTAAATGGGATTATCTCTC
AGAATATTATTAATAGCGTGAATGAGGCATTATTTCACAGCATCTGTATGCATGATTGAA
AAAAATCTAAGAGGTTTCAAGCATGGGAGGAATTTTTACATTTGGGAGGGAGGATGCAAT
CAGTAGCTTGGGACTTGCAGAGGCCTCCTCGGGTGACAAATTGAAAGTGTCTCGGTCTAG
TTTATAGCCCTGATCAGGTCAAACGAAAAATATTGGAGGTCTGGGTGAGGAGACAGGCCC
GCCTGGTGCAGATAAATGGACTGATCATTTCTTATTGAGAAACAATTCCTAAAAGGTAGT
TTACTGTGTGACTGGGGAAGCGGCGAGCGGAGAGCAGAACACGCACCCACTGCTCCCTCC
CTGACCCTTCCTCCACTGCCGGAATTAAATGGATAGAGAGAACGCGTGTTTCTGATGGCA
CTCCTCCGCCAGAGAGACACTCCATTTGTTATGAAGTAGGGGTTCTGATGAAGTGTAGGG
AGCTCCTTTTTCTTTTTTCCCCCTTTTTTCATCCTTCCTTTCTCAGGCACTACAAGGCCG
GCCTTCAGTCTGCTTCACATGAAATGGATGGAAGGAGCCGATTGAATTTTACACTCCCCA
GGTCAg
>NODE_373_length_608_cov_8.759869
GTATTTCCTTCAAACCACCACTGGCTTGTCAGTTTCTCCTCAGTGTTACTCTCTGTGTTG
GTGTCTGATCTTTGTGAGCGTGAGCAATGTGTCCTAATGTTGTCAGTTTCATCTAAGAAA
ACACACGATATGGGTACAATTTGCATAAATTTCCAAATGGAAGGCGTGAAAGCATGCTCG
GCAACTGTGCCTGTTTGTTTAAAGTCAGCCAAAGCTCTATAATTAGCAGTGTTTAATTAT
GGAAATGGCTGCCGAGGAGAATTTCAAACACACTTCTTCCCTGGATCATTAGTCACAGGG
GCAAAAAATGAAATGCTTTCAGCAATGAAGGGTTCATATTTCAAGCTTATAGCTGCTAAA
AGGGTGTACTCAGAAAATCAATTTTATGAAAGTCCGTTCAGCACTAAAGGGAGTTCCATG
CAACTAAGCAATTTTGAAATAATGTCGGTGGGGGCCTGATTCATGGATGGTAACAGGACT
TTGCTCTCCTTGCCTGGGACATTATCCTCTAAGCTAAGGTCAGAGGTCAACCTCTGGTTT
AAATCAACCTCTGTTTAGCATAACTCGATTCTTAAAGGGCTGCTGGCAACTCCACACTGA
ATAGATAAGTAGTCTTCTGCAGGCAGAGAGCATGCAGTGTAGCAGATCAAAGCTTCTGAA
AGCTGTCTAAAGACTAAAGTGGAAAAGGGGAAAGTTCAGGTAAactatggcagggaaact
aaccttgaccccgtgaaatgccagttactttg
>NODE_374_length_453_cov_12.419426
TATGAGAGCAGAGAGACAGGAGAGCTTGAGAGACTAGTGAGTCACGGGGGCATCTCTACA
GAGAAAAGCTTGGTATCCTCCAACAGAGGAAACAGGCTTAGTGGTTGGAGGATAGATCTT
TTTTTTCCCTTGCCACAGTTAATTTTCAAATCTCCAACATCCTATGGCTGTCTGTTTTTC
TTCTTCTTCTTTCTGTTTTTTCTGCTTTCATTCTTTTCTTTTAAAATGAAACTGGAGCTG
GGGCGGTGATAGTGATAGATGGCTCAGCGCTCTAACACTTTATCCAATCCGGCGCAGATT
TCATCCAATAAAGAATCACTTGTGCACTCTCAAACTAAATGGAAGTCAGGCAGCGGAGAG
AAAGGGGCTGCCGTGTGTTTCTGAGCTGCGAAAATCAAATTTTCTTAAAGCTGCCGCAGC
AGTGGCTGGCGGAAAAGGCAGCAACAGCCATGACTGGCCAGGGCCACAACGTCTGCACAC
ACAATTTAATCCATCACAGAGCGCCTGACACCATATCAATCAACCTTTCATCAGTATGCC
CCCCACCCCCCCAAAAAAAGAAAAAAAAACAAtatttctattcaatcacctctgact
>NODE_375_length_632_cov_8.550632
CATCAGGTGACTCCTCCTGCCTCAGGCTCCTTTAGAGACTCAGCAGCCAAAAACAACTCT
CATGCTCCCTGACCTTATTGTCCCCTTCATTCAGAGCTCACAGCACCTTATTCCCCATGA
CAGTGAAACCAAAGCTATAATGGCCGAGCTCGTATGTGCGTGCGTGAGCTTGTGCAGATG
TGTGCTTGTATGTGATAGAGTCATATTGCCACTGGTGCCGTTTATGTGCAACAGTGTTGT
GTGGTTGTGCCGGACTCGTTCTGCAGCTCAGTCCTGTACAAACTAGGTTTTTATGGTTTG
CATTCAGGCCCTGATACCAATTATGCAAACTATTAAAAATTTAAGGAGGACAGTCTTTTA
TAATTTAATCCTAAAGTAATAGATTCTATTAAAAATGCATGAGAGGAGCTTTATAGATGG
AGCTAGAATTAGTGTCTATCAAAGACTCCAGTCAAGGATGCAGGGAGAATGGGCAGCAGG
AGTGGCGGTATTGCCTCATTATTCAAATAGGATATGATTACCATAGAGCAGGAGTCCCTC
AGAGCTGAAGCAGAGCTCGCTGGCCACTGTGATCACGAACAGGAGGAGTCTAGTCGAGTT
CCTCGGAGGGAGATCTCCCCCTTTTCTGTTGAAGTGAAACTGGGTTTAGATTTCCTGTCT
TAACTTTCACAAATGGGATACGAAGTGACATGTGATTTGTTGTGGTTTAAAGCACTCTGT
CGTTGAAAtaccctttgtctagttgggtttctcctccctgttgtttcactcgagat
>NODE_376_length_543_cov_13.878453
TTATTCATTAAGTGTAACCAATATAAAATTTAAAACAGTCTGGGCTTTTTTGTGGAATTA
TGTAAGGTCAGCATAATTTTCTGCCTATTACTAATATCTATATCATCTTTTCCTTAGTCA
GCTCTATTTAAATATGCAATCATTTACAGCTTTTGACTATGTGTGTGCACACCCAATTTC
CAATATTCCTCTAGTAGACTTTTTATGCTGACATCAATGGCAAGCTATTAAAGACAGTAT
TTCATTATTGGTTCCTCTTCCCCAGTGGTTATTTACAATCCCATATATACTAAGCACTGA
TATTAAAGGAGACCATTTTAATGAGGTGCTATCTGCCACGGCAATATGTCTTTCTCCGAA
TGAGATTGTGTTTAAAGATTTTATCAAGAAATGGCTGTTCGGCAGGGTTATGTTTTGTCC
ATGAAATATGCATTTCATATCTCTTTCATTTCATTAACATAATTTAATTTGTGCTTTGCA
TTCTGTGCATAATACATATTTGATTTACAAAACAAATATTTCCATTAGAAAATGAATTTC
ATGCGCGGAAAAGGCAGAACTGAAAGATGTATTGTAAGGAAATAAGAAAAAAAGGAATTG
TATTATCTTTGACTCAGAAAAAAAAATCCTTGGCAAGGAGAAatacactcaatagatttt
ttatatgtgagtgtgtgtgcgtctcag
>NODE_377_length_725_cov_10.052414
AACTGTGTGACAAGCTGCTGGCTGTTTCCCTTGGGGCTGATGGCTTGGCCATAGGGGTGA
GTCCGGGTGAGGAGGTCGCCAGGTAGCCCCAGCATCATCTGGCTGCCGAGCTCTCGGGAT
GCGTCGGCGGAGGCGTGGGCCTGCTCCTGATAACTTGTGAAAAAAGTATGGCTTCTGTTG
TCTCTGCAGCCAGGGAAGTCACGATACCTTCCAATCCCGCCATGTTGGTTAGCTCTTGAT
GCCAGTTGATCAGTGACGGGTGGCATGCCGGCTCCAGAAAGATTGGCTCCAATGATAATG
CCCCTAGGGCTGTGCTCTAAACGGTGACTGGGGTATCCAGAGTCTGAAAAATTGGGAACC
GAATGGTCAACATATGCACTGGACCTCGTCTCAGGGTAGTCTCGCAAATTGTGCGAGGGG
CAGAGTTTTAAGGAACTGCCAGTGGGGTGTCCCATGTGCTCTCCTGCCAAAGGTGGCAGC
ACCACGCTGGGTTCAGTATTGCTCTCCCCGGGGTTGACGCAAGAGAGAGGGCAGCCACTA
AACCTCGAAAGGCTTGTCATGTTTTGTTGTGAGTTTGGCTATGAGTTTGCAAAATCAAAC
CAATTCAGCACCCAGGATACACCTAGAAATTCTGTTTCCCATTTTCCTTGTTGTATATCA
TCTGCATGTGAAATTCTTGGCCGTGAACTTCGCAGAAGTAGGAACCAGACTCAATTTCGT
TAAAGTTGGTGTGAGTCCCATGCCGTTCACTTTGCCCTCTTGATTTGTGGCAATAACCGT
GGTAGTAAAAATGCTTCGAAACAGGCCATGGTGCAATATAAAAgcacagcaggcaaacct
gcttttaaaaagggagctttgggattggt
>NODE_379_length_171_cov_1.339181
CCCGTTGTATGGGCCAACCCTAACCGTAAGGTCCGGAATTAGGGTTAGGGTTAGGGTTTC
GGCCTGGGGTGAGGGTTTGGGAAAACGGTTAGTGCTAGAGACATGAAACTTGTGTCTACC
CCCCCATTTGCTGCCGCCGCGATCACACTGAGCCCACTCCCACTTCCTGACGTCGTAGAG
ACTCGGGACTGAGAGCGGCGTCTTCGGCATAGCCAAATTAGGTGGGGCAGGTGGCATTTC
CAGGTGTCTAGCACGTCTGGTTGCCGAGATATTGGCCAAAACGTTCTCCCATTCACTGAC
aatgggacgtgcata
>NODE_380_length_497_cov_4.474849
AAAGACCGAGCTGGATTTACTATTTACGCCACAGTACTGCGGCGGCGTGCGTCCTCCCCA
GCCAGACGGGTCTGCGTAATAGCCAAGAGGCCGGTTGGAGCAGCCTGCAGTCGGCAGGGG
AAGAGCCTTAACTCCGGCCGCTGCGTAGGACAGCAAGGTGGCCGCGTTACCGGCGAAATC
AGCGGCGTCGTATGCCGAGGCAGCAAAGTCCAGTCGGTTGTTGGCAGGGGTGACAAACCA
TCGCTGCGGGGGGGTGGCAACAGTGGGCTCCTCGGTTTGCTGCGGGGATAGCAAGCTGTT
GCCGAGTGGGACGCTGCGCTCCGTGCCAGGACCAGTCCCCACGCCAGGGTGAAAGCGAGA
TTTGGCATAAGTGCTGACAAATTGGTCCTGCAGGAAAGAGCTAGGCATGGCATATCTCGC
ACCCGGCACGATCTGTGAACGCGGAGAGTCACCCGGTGATGGAGTTAGGCGGTCAATGTC
GCAGCCTGTGTAGACACTGAAAAGATGGAGAGACAAACAAAACAATTCAGAAACTAAACC
GTGCGCTCCAGTCGGTTCTCTAAAAAAAATTAGGAGATTTAGGTCAGCGAAGTCTACATC
TCACCCAATTACAAGTTTAGTTTGGACATGTCAGAAGTTTA
>NODE_381_length_480_cov_6.212500
AACATCGTCCTCTGTAATGAAAGACGTGATTTCTCCGTTCTCTGTGCGCTCGTAGCGTGA
CTTCTTCTTGGGCATCTTCTTTTTGCCCTTCTTGCCGGCCTCCTCGGCCGTGCCGCTGCC
TCCACCAGTGCTGCCATTGTCGTTGTCCTCGTCCTCGCTGTGCTCGCTCTCTGCATAGTT
CTTGGCTCCGCCCTCCAGCGTGCAGCTGCGTCGGGGCCTGGAGCTCTCACTTTCACGATC
TCCCCGGTCCCCGTCCTGCCGACGGGACTTACCGGCCTCTCTTTTGTCCCGGTCCCTGTC
TCTGTCCCTGTCCCGCTCTTTCTCCCGTTCCTTCTCTTTGTCGGCCGTCATGATCCGCCA
CGTGCCTTCCTCAGTCCTCTCACGGCTGGGCCTCCGTGAAAGGTAGACTGTGAGCCTGGG
CTTCAGTCTTCTGAATTTACCAGTCAAATCCAGGGAAAATTTGGCCACACCAACAACCCC
AGTGTTTCAGAAAAGCTGTGGAAGAGGAAAAAGAAGGACAATTAACATAAGCGCATGTCA
ATAACCATCATCTTTACAATGCAGAAGCTGCGTGTTCTCAGTTAAATTGCTGTTTTGTac
tgtaggagatcttttgtgggtgag
>NODE_382_length_252_cov_6.817461
AGTGTCACTTGAAACAGCTTTTGCCTTCATATTTATCATATTTGAAGACACTGTGAAGTC
AAAACATGTTTGTAAACATTGTCCTGTGAAATCAAAACATGTTTGTAAACATTGCCTTCA
TAAGTCAAAACATGTTTGTAAACACTGCATCCTAAGTCAAAACATGTTTGTAAACATTGT
CCTTTGAAATCAAAACATGTTTGTAAACATTGCCTTTATAAGTCAAAACATGTTTGTAAA
CATTGTCCTTTAAAGTCAAAACATGTTTGTAAACATTGTCATTGAAACTCTGCAGGAGTG
CTGTTTTTATGCTCTCAAACAGCGTTTCATGCGCTGAAAATGCCACTTTGGCCAAACGGT
GTCTCCTCTCAGTATCTTGACACAGTGTCACTTGAA
>NODE_383_length_317_cov_9.523660
GTCACCTGTGACAATCCTTTATGGGCTGATAAAGTAAGGGAAGTCTCTCAAGGAACAGTG
CACTGACTTGGCGGAGGGTCTCCCCGGGGAGCAGGTGTCAGGGTTGTCTATCAGAAGGCT
GAAAGGAGAAAAGGGACGTGTTACCGGGCTCTATTGTATCCCGGTTGTCATTGACTGATC
GGGTCCATTTAGCTGGCTTTCACAGTGAATGAAACCACCTGAATAGATGAAAGCGAGACA
GCCTTCCCGACAAACAAGGAGCCCTGGAATATTCATGGAGGATCTGTGAGGAAAAGATTA
ATGTATTAGAAATTAAAATGGGGCCCGGACGTATGATCTTGCTCTAACACTTGGCCAGAC
CTGTGTCACCCGCCGCTAGCGCCTGAAGTCGGCACATGCCGCTGCCAAGGTGGAGAGGAA
TCATTAAACACCCTGCCATTGTGTGAGCAGAATAATCAAAC
>NODE_384_length_538_cov_12.321562
GTTTTTACGCAATATTTGTGTCCACTCTTCCTTTTTTATACTTGATGTTCATTAAAGTGC
TGCTGCTTCCCTCTAGTGGTCACTGGATGTACTTGCTGAATGTAAGTTCTGTTCCAATAG
GAAATATGTAACTTTTGTAAAACCTAATCTCCCTAAAAACAATTCTACAAAATGTACCAT
GGTGTGTTTCAAAGGCAAGAAATAACATAAATCTTTGTTTACCAAAAGAACACATTTATA
GATCGAGTGGTGTTTTTTTGTTGTTTTTTTTGATTCCTTCAACAGCACTGTGGAATACTT
AAAGAATACAACTTTCAAACAGTGTTTAGGAAAAAGGCACGGTGAGTCAGTGACATGCAC
ATGTGAGAGAGAAGAGAACACTGATTTAAAATATAGAGTGAGGGTTTAATAATGATACAA
ACCCACGATATGTAACACCTCAAAGCAGCACATTGGCACAAAGTCAGAAGTAAGACAGCA
CAGAAGATAAAAACCTGTCTCAAAAAAATAAAGAATCAGAATAAATATCTCAATAAATAA
ATAAACAGGTAATATCTCATTAATTACTTTGAAACTAATAAATACGTACATTTGAAAATA
TGCACATTGGCAGAAATCAATAACCAAAAAAGTAAATAGTACTTAATACAGAGTTACTTA
GAAATCATAAGTTATTGATTAc
>NODE_385_length_329_cov_2.711246
CATCTTTATAACAGTCATTAGCCACAAAAGACGTGATAAATCTGAGGCGAGGCGGCCGGA
TGTACCTGTAGATGATGCCTTTGCTGTGGAGGAAGAAGAGGCCGACTGCTATCTCTGCTG
CATAAAACCTGCAGGGAGGCAGACAGAAGAAGAGGAGGGACGGTCACAGCGGCTGCTTTA
TCTCTGAGAGCACTGCTGAAGGTTTTCAGAGGATTCAAACGAAGACGATGACAAGGGGAG
AGGAGCCGGAGAGGCTGATGAAAGGCAGAGCAAGCAGGGAGATGAAAGGCAGGAAAATGA
AGACAGAGAGGGATGGAAATGAGCAACAGGGTGGGAATTAGTTTTAGATGATTGATCAAA
GATTATTGATTAGACGAGCAGCCGGGGGGAGGGAAAATGTAGATGAAAGATGAGATTAGT
GGGAGGAGAAAGTCTCTGGAAGGAGAAGAGGGCTGGTACTCCAGATGATGACt
>NODE_386_length_340_cov_1.741176
CTATTATTAGTCCTAGTTGGCTGGATGTCGAGAATGCGACAATTTTTTTGATGTCATTTT
GGGTGAGGGCGCATGTTGCGGTAAATAAGGTGGTGAGTGCGCCCAGGCATAGGCAGGTGG
TTAAGGCTGTAGGGTTATTTTCTATTATTGGGCTAAGTCGAATGAGAAGAAAAATGCCTG
CTACGACCATTGTGCTGGAGTGCAGTAGGGCAGAGACCGGCGTAGGGCCCTCCATGGCGG
AGGGGAGTCATGGGTGAAGTCCGAATTGGGCTGATTTACCGGTTGCGGCAACGATTAGGC
CCAGGAGGGGGAAGGTTAGGTCTATGTTCTTGGATGCGGCAAATATTTGTTGTATTTCTC
AGGAGTTTAGGTTGGTTGCGATTCATGCTATTGTAAAAATTAGTCCGATGTCTCCGACTC
GGTTGTAGAGTACTGCTTGAAGAGCTGCTGTGTTGGCATCTGCCCGGCCGTACCatcaac
cgat
>NODE_387_length_320_cov_4.187500
CGGACGAGGGCCCCGCGAGACGGGCCGCGCACCGCGCCTCCGGCGGCGGAGAGAGGAGGG
CGACGGGGCGACTGCTCCCCCAGCCGCGGCTCGAGCCCAGCCCCGCTTCGCACCCCAGCC
CGACCGACCCAGCCCTTAGAGCCAATCCTTATCCCGAAGTTACGGATCTGACTTGCCGAC
TTCCCTTACCCGCCTTGATCTAACATGCCAGAGGCTGTTCACCTTGGAGACCTGCTGCGG
ATATGGGTACGGCCTGGCGCGAGATTTACACCATCTCCCCCGGATTTTCAAGGGCCAGCG
AGAGCTCACCGGACGCCGCCGGAACCGCGACGCTTTCCAGGGCACGGGCCCCTCTCTCGG
GGCGAACCCATTCCAGGGCGCCCTGCCCTTCACAAAGAAAAGAGAACTCTCCCCGGGGCT
CCCGCCAGCTTCTCCGGGTTCGCTTGCGTTACCGCACTGGACGc
>NODE_388_length_439_cov_7.398633
TTGTCCTCTTTCTTCCTTATCAGTTTAGTATCAGGGTGAAACATGGGAGTCCCTGGCTTT
GACGTCACTTACACAACCTTTTCCCAGGCCGGGCTGTTATTGCAGATTTTATACAGGGCT
TTTTTTCCCTCCTTTTTCTTGGCGTCTTGTGGAAGAGCGGATGGGAAACTCTGATGTCAT
CAACCTTGGCGCAGCGGGACGGAGGAGCATGCAGACCCTCAGGGTGCCACGATTGGTGCC
CATGTGTTTGTGCCCCGTAGATGGTGAAATAGATGGTGTGGTGCTGCCCGCCTGTGCTGC
ACCTGCGTCCCAGCATGCTGATTGATCAGTTTGGTCATGTGGAATGTCACCATCTGCTCC
CCAGTCCCACTCACCCCTTCTTGTGTGAATGCCAATCACTGGCAGGAAGATAGTTATTTA
AGCCATGTCAAATCAGGCGCAGGACGATGAGCAGTATGCCAACAACACTTGAAATGTGTG
TTGCAGGCGAACACGCATATCTCACAATAAAAGGACAACCGCTCAAAGAGGTGTATGTTT
TCTATGTGTATTTATCTCCCCTGCTCCTcactaacttactcag
>NODE_389_length_489_cov_11.173824
AACAACTAACAACAAATCTGACATATTTACCATAACAGCCGTTCTGAACTTTGCTCTAAA
TGAAACACATCCATAAAATAAGTGTTTGTTCTGCACCGTCCTTTGAAGTTGGATTTGTTT
TTGCTCTTTAATGATTTCTTTCTTCTGATGATGATGGAAGCCGTGCTGACACCTTCTTTT
GCTTCATCAAGTTCCGCTGCACAATTACATGAATTTACTTTCAATAAATTACCATCTTTG
CATACATCAGTCAAATCATCCAGCTGAGGCATTCGCAAACAATATGCATTATTAATTTCA
TTGTCAGTGTTTATTTGGTTAACTTGTAACCGACTTGGACAGCCCATTGCCTTGATGATG
CATTTAAAAGCATCAGGGTCGGCTTTTTAAAAGGAAATCAGGGGATGACATGCTTCCACA
CACCACTTCGCTCCCTGCTGAGGCCACAGAGGGAAAAAGACTGAACTCCAGTGAAAGACC
AATCAAAAACTCAAAAGATGCATCGTGAGCTGCTGTAGTCAAAACAACAGAATCAGGAAG
ATCATCCACATCACAGCGATTCTCAGTGAGCGGTTGTTAGCACTGATTGACTATATTTCA
ATTTAACAAGTTTCTGCTGTCGACAatagttaa
>NODE_390_length_717_cov_9.753139
GCAGGCAGGCAGGCAGGCAGGCAGGCAGGCAGGCAGGCAGGCAGGCAGGCAGGCAGGCAG
GCAGGCAGGCAGGCAGGCAGGCAGGCAGGATTTGTCCCCCGCGTTAGACCTACGGATACC
AGGGGAATGGAAGTAGAATTTCTCCTCCCAAGTTGGAAGGGGGAGAGGGAGAGTATGCCC
CCAAGTTGGAACCAGGCACACCAGGCAAATGGAGGGAGAGTTTCCCCTCTAAGTCAGAGC
CACGGGTACCATGGGCACGAAGGGAGAAATGTTTAAGGAGACATTTTGATCTTTAAAATC
TCAATGTTGTGATTTTACTTGTCCTCATGGTTTTATCTCCAGCTGAAGCACATTCAGATT
ATTTTCACAATGCAAAGTGGTTTTTCTTTTGTTTGTTTGTTTGTTTGTTTTTTTGTTTTT
TTTGTTGTTGTTGCTGCTGCTGCTGCTGCTGCTGCTGCTGTTGTTGTTGTTGAAAAAAAA
CAAACATTTTTCTTCTTCTTCTTCTTCTTCTTCTTCTTCTTCTTCTTCTTCTTCTTCTCC
TCATTGATATTAGTATCATTGGTACTATTGGAATTTCCTTACAAATAGCAACCACCACTA
TTAAGGGCATGAAGGGAGAATTTCTTTGAGAGACATTTGATGTTTAAAATCTTAGAGACT
TTTGGCTGCTGTGTTTTTACTTGTCTTGACATTGTAATAAACAATCTCAAAGTGCTTCAA
CTGGAGATAATACTGTAAATTTCTTTCTAAGTTTTTCAACCGTCAGAAGGCTTTCTCTGT
TTCTCTCTCTCTCTCTTTGATTCTTTCTCACTCTCTCTCTCTTTCTGTCTCTCTCTCTCT
CTCTCTCTCTCTCCCTCCCCC
>NODE_391_length_480_cov_20.029167
TTGTGAAACAGGGCGTGTTATTTTCTCGCCCAGAGTGTGAATCCTAAGCAGGCCAATCGC
CAGCTCTATCGCTCCATCTCTCCGCTGGCTGAATCCTAATGGCTGGATGGAGAGAAGGAG
CGCAGGGAGCGGGGAGAGAGAGAGAGGCTGACAGCGGGGCTTGACATGGGCATTAAATCA
TGCCCCGAGGAATCCTCCATCCACGGGCTCCTGACAGCCGCGCTGTCATCACGGCCAGGC
CACTTCCTATGCCTCTTGACAACACTGGAGCAGAATTAGTCAGAGCATCAGATGTAAATT
GGCGCTGTTCAAGGATGATAATGAGCACCAAGATACATGTCGGTGTCACTGACGGGACGC
CATCATGATTGGCTGTCCCTCACACCGTGCTCTATTAGGTCTAATGGTATTCAGGCCAGG
TATGGGCTGAAGGCGGGAGCAGGGGGGAGCAGCGATGGACAGGGAGAAAGTTTTCTGTTG
TGATCAGTTTGTTCCATCTGTGCGTATTGGTTTCTTTAAGACTGTGTGGCCAGAGAAGAG
GGGGACACTGACACAGGGTCCATGCAGCCTCTAGTTTCAGCTGTCCActtgctgacatgt
tgtctctatctcacagccccaaag
>NODE_392_length_304_cov_2.937500
CATACATACATACATACACATAGACTCATATATTACTTTATATGTTTTCAGATATGTATA
TCCATACACATATGTACAAAACAAAATCATAAACCAAAAGAAATGTTCCAAATTCTGGAC
AAGGTCTACATATTCGAAAAGGAGTGAGAAGAAGTAAACAAATACTTATTTAATCCCACC
CCCTTTCCATCAAGTGTTAATTGATAATTTCCAGTGTCCTAAATATTTATATAATATACA
ATTTCTGTCTATACATGTAAGATACTTTAAAAATATATTCAGTTATAATGCTACCTATTT
ATATATATCCATATAAGTATATACACACATATATATCCATGTATAcatcaatacacatac
atacatacgtgcacctgcacatacactcatactatcgaatacagagcgagaagccaataa
ataattcacagataccaaaagaagtaac
>NODE_393_length_453_cov_2.993377
AGAGGTCAGCCTATTGCTTGCACTTTACTTTACTGTAGTGTAATGTCCTCTTTCTGTCCC
TTTTTTTCTTCTACCTTCTAGTGTTTGTATGGCTGCTACGTCCACTCCTCCATCATCCCC
ACCTTCCACCGCAGGTGCTACTGGCTGCTCCAGGTAAGAACTTCTCTTCTCCTCCTTTGC
ACTTCACCATGCTTTAGTTTACTCACAGACTCTCCCTGCCTATCCAGAAGAACTTGAATG
ACCTGCATGATATCAGTTTCCATTAAACTGGAGCATTTTCTTTTGACAGCCAGCAGGCAG
ACATCAACCTATCCCTCCACCACCTCCCTCTCTCTCCTCTCTTTTCTCTCCCCAGCCTCC
ATTTCCCCTTATCTTTCCCAGTCATTCACTTTTCTGATGGCATTGCCCATACACGCCGTC
CAGCACGAGGACGGTATCTCAGTCTGCTAAAAGCTTTGCCATCTCCCCTGTCTAACAGCC
ACAGTGATGGGCAGTAAAAGCATGATGGAAGAGGTTCCCTGTACAGTATAGTGTGCTTAC
TGTGGGTCGTCAAGTCTGCAGGCTGAGAGTGGCTGTAAATAGTAGTCCTTTGATCAc
>NODE_394_length_500_cov_8.368000
TTTGTCTAAAGTTCATTCATCAAAAGGCTGCATATTTTGAAAAGGGTAAAAGCCCACACA
CACACCCCTGTCAGGGAAGCGCAAAGGCTAGATACTATAGATTACTTTAATCCCCTGCCA
GATATAAAAAGGATAATTACATATTTGTGGTGGAGGCTGTGTGGTGAAAAAAATCAATAC
AGCCTTTTTTGTATGACACTTCATTAGTGTGAAAAAATCTTGGAGCTGAGAAGAACTGCA
CTGCAATTAAATGGTTCTGCTACCTTAGACTTTGTAATGGCTCTATATTATTATCCAGTT
TATTTGAAATAGTGGTTGCACTTGTGGAGTAATTGGAAACCATTGATTATGTACTTTTAT
GTCTACACTCTTGCACATCATTATGGAGAGAAGCAATAGTTAGTTAGCCTCTCTAATGAA
GCACTAATTGCACTAAGTAGGTTAAGATGTTAGTCAAACTGCACTCAACTGAAATCACAA
CACAAAGACTTCCAATTAATCTGCATAGTCTGACTAGCAGATGTTGTTTTGTACTCCATA
TCTTGCAGCTTTTATTTGCTTTGTGTCTGATCCTGTTGCGTAAATAGAAATTGTATTTGT
ATCAGTCCATTGGCAGCAGATGAAATTGATTGGGAAGGGGGGGa
>NODE_397_length_592_cov_5.189189
AACCGCTCTGCTCGGCCCAGTCAGCAGGCAGTGGATAAGGCCCCCGAGCTGCTCCCACCT
CTACACTCTCCCCTTCCCTGAGGCCTCCTGAGCCTCCCCCTCCCTCCTTCTCTTCATTCC
CTCGTCCTCCTCCGCCTCCTTTAAGTTCCCTCAAGTCATGATCTGGCCCGTAAATTAGTA
CTGGGAGAAAAATAGGTTCTGTAAGATGAAACTGGGTTTCAGTATGTATCAGCACACGAC
TCAGGGGAGACAAGAGAGAAGAAGCAGGCAGTAAATCCATTGGAGTCCACTGATAGCGCC
TGTTTGCACAGCCACTGCCGCTTCCTTTGATCAAATGGCTGGGGGAGCGGGGGGTCGTGT
GGCGCTGCCGAAGGTCAGCTATATATTACACTCCTAAAAGTGATTACTGAAATTCTTAAG
TGAAACCATTCTGCTGCCAGGGTGTGCTCTAATCCCCTGCAGCGTTGTCTGGGCCGGGGC
TGGGGCCGGGGCCTCTCTGTGGATCTGTGCGCCCAGCGCTCCGTTTCCCCTTCCCCACTT
GTGTTTTCTATCATCAGAGCAGGCCAAAAAAGAGCCCCTACATGGAAACATGGCCTATCC
AGTTGCAATATCAACTGCTGGGGCTCGGAGGAGAGAGAGCGAGAGGAAAGGTAGTGTCAG
GAAACAGAAATATGCACACACTTCAAAGGCTGGAGCAGCAAATTAAGGGTtaggcattgg
acacgacagtaagtgg
>NODE_398_length_610_cov_11.557377
ATGACACGAATTGCAATGAATGCAAGTCTTTTATCATTTAAGAAGTGACAAGTGTAGCTG
TTGCTGTCCTTGTAATTGTTGATGCATTGTGATTTGATGCTGGATTGAAAAGGTGCAGAA
ACTCAATCTTGATATCTAGCCTCAGCTACCAATCTGTCACCTTTCTGTGTGCCTTCCCAA
CAAAATGAAGTCTATAAACGGAGAACACTGAATGTTCTTTTGTCATTCAGTTGATAAGGG
GACGGTGCTACTACTAAGGCCTGAGGACTAATGAATCTCCACTCCATTACCGCTGAATCG
GACAGATTGCTCTCCCGGAGAAATGAATTGAGTTTTTTGTATTTGTGAGATCATTCTCCC
TCCATTAACTGCTCTTTATCCCGTCTCTTCATCACAGGCAAATCAGGTTAGGCAGCCATG
ATTAGCTGGGGTGGCCTCCCTTTTTAAAAGGTAATTGGGTTTGGCGGCTCAGCTGATAGT
GCCATTAGGACCAATAAAGGCTGGGCTTGGCTCATCGAGTGAAACAGATTCTTCAGCAGC
AGATGGCAGACGGAGGGAGAGAGCTCTGATGCATTGAGGCCGAAAACAAAGTTTGTGTAA
CCAAAGTAGTTTGGGGGCATCCTCTCCTCTCTGTGCATATGCCCCCGCCACTTTCACGGA
GGCCACTTTAATATTTTTGTCTTTCTGTGGTGGTGATGGTGACATTTTCAAATGGAGGCG
GTGACAGCGTTTAATAAGCTTAACGTTGATTACa
>NODE_399_length_458_cov_14.406114
ATTACCAATATACTTTTTTAAAAACTAATACTTACACACACACACTGTCAATTATACGTC
CACTGAAAGGATCATATGATTTAGTCCTGATTGTTCTCTTCTGTAACGTCCAGGATCTGC
TGGCCTGAGATGAACTTGCGATTACAACCTGTTGTAGTCTAGCTGAGCTGAACGCCTCAT
AAGTGGAGCTTTTGCTTTTTTATTGATCTCTTTGTTTCTCATAGCTGGAAGGGCACAATA
TTTTCTCCAACCTGAATTCCAGCGAGTACGAGCAGGTGCTGGAGATCATCCGAAAGGCCA
TCATCGCCACGGACCTCGCCCTGTACTTCAACAACCACCAGCAGCTGTCGGAGCTGCTCA
ACTCGGGTGTGCTGGACTTTAACAACCACTCACACAGGTCAGACCATGACTCACACAGGT
GCACAGGTCAGGTCTGGATTCAAACCATTTCTCATAGCAGTGAATACAGAGAAAAGCAAA
CCTGGCGTGCATGAACAGCACATTGAGTTTCTCCACATGGATATAACGAGGCTTTGCTCC
CCTCCAGGGACCGTGTGATTGGTCTGATGATGACAGCATGTGACCTGTGTTCTGTTACCA
Ag
>NODE_401_length_636_cov_9.364779
GTCACTTCCCACCTGCTATGTGGCGAAGTACTATGGCCTGTGGTCTCAGTGCTTCCCTCT
GCATTCAAATGCACACACAAAACACACACACACACACAGCAGTAATAATATGTGGATTTT
TGTGTCTATTTAATCTTGATGGGATGTTTCATCTGCAGGCTGCTATCACAGCTGGCTGCC
TTATTGTCTGGGTGAGACTGATGGGCTTGTGTGTGAGTGGTTCGTGTGTGTGCTTTCCCA
TTTTCTTCAGTTTGTCTTCCCCTATTAGTCTGCATGCACATTTCTACAACTGTTTGTTTA
CTTATACAAGAGGAGACACATTTCTCTCTTATAAATCTAACCACTATATATGCACAATGC
AATATGTACATATGTGTGTACATATTGTGAGTGTGTGCTGTCCATCAAGCCACACACATA
GCCGTACCAAACCATTGGCTTGGTTGCTGATGATGACATATGAGTTCCTGGCCTTGGTAA
TGGCTGTTAAATCTCATAATTACACGCTTCTTTATTGCAATGCATAATGACCCCACAGCA
CTATTGGACAATTAATTAAGATTTTCAGCCCAGGCTTTTTCAGGCCCAGATGAGGAGGTG
GAATGAGGTCTAATGTTCTTGTCTTCGAGCTAGGACATTAAAGCATGGTGCTGTAGGAAA
GAAGGTTGTCTCTCTGTGTGCATTCATTTTCATCTTTGTCTTTCTTTCTGTCTGTTTATG
TCTCTTTCTCTCACTCTCTCTGTTCTCTCTGTTCTCTTTGCTCCAATTGTTTAGCCTTTc
>NODE_402_length_511_cov_12.583170
GTTTGCTGACGACTTGATACTGCAAAGTTCTATCTATTTTTTTTTGCCTCCTTCTTTTTC
TTCTGCCGTAGCAAATTTGTTTTCAGGCTCCATAAAATAGCCTTTTCTTATTTCAAGCAG
CAGTGTATGCAGTGGAAAATCTTTCACATAATATATCCTTAAAAGCACATTACTGTGTCC
CATACACCGTTAAGAGTTAAGAACACAGTTAATATTTACAGTTGAAAAAAATGGGAGAAA
AGGAAAGGATTTTGCCAGGGAATAAAACACCCCCACCCACGTATACACACTCACTCTCAG
TGCAGCAGTTGAACAATTGCTATTCACAATCCTATCCTTAATGCCTAAGACCAACATAAA
AGAGGGGAGTTTAAGAATATAGGGATAAGCCCTTTCAGCTTTTCTAAGTCTTAAGGCTGG
TTTATGCTCCATGAATACTGAGCATCGGCAGCCAGTGCTGTTGCCACTCTAAATAGATAT
TACAATGATTTGGGAACAATGCATTCGACTGATTCCCTCAGACACAAAAATACATATATG
TGTATATATAGTGAATAGGAGGCAAACATTAGCGCTCCCTGACAATACAAGCATTTTTGA
TGTAGAAGGGTAGAGCAAGATTAATGTCTGAGCGAGAGAAAAGGCGAGATAccac
>NODE_403_length_512_cov_5.099609
TTTCCTTTTATCAAATGACATCAGATAATGCTACAGCCATTCCAAAAATCTCACTAAATA
CTGTTTCTGCAGTCAGCAGCAGTGACTTACAGCAGCTCCTCTCCTCAGCAGAACAGTTTG
GAAATTTAAAATTTTGCTCTCTATTCAGGGGGCCTTTTTTGACCCCTATTATGCATTCTA
GACTTAACGTCAAAGAGCGAGGAAGAGATTTAATTTGTTGACTATTGCCACCGATCTCCT
TTAAACGGCTTTTAATTGATAACGGCAAGGGAGAGCGGTGAACTTTAAATAGACATTCTA
ATTATCGGCTTTAAGAAGCAGGGGCTTTTTGGGAAATGTTATGGCATTTGGAATGGGATT
AATGGGCGAGTGAGGCGCTGGCCACCCTGCAGCTAAATGACATTAAAGAGGGAGATGAGT
GGTGCTGCTGAAGGGAGCAAACCCACTAGTCACAGGAGCCAGGGCGCCCACTGCCTTGGG
CACACACACCGTGGGGTAACGTGCAGGGGGAGGGGGAGGAGGGAAGGGGATATTGCATTA
TCCAGCCCTCAAGACTTCGCCCCACACAGATACAGACGCTctgatacagttaggcccatc
tttcacgaatgcaatacccttgtgcagatcagaccatttgggaatgctgcttgact
>NODE_404_length_504_cov_10.263889
AAGGAACAACAGGAGAGTGACTGACCAAATACTCAGCGACAGAAGGAGAGAGGAAGACGG
ATGCAGAGAGGGAGAAAGAGAGAGGGGGAGAATATATATGCGGTGGCCAGTGTTGTGAGA
CAAGGCAGGTTGCTGTCACTTTAAAAATGACTGTAATAAAAGTGACCGTCGGAAGATGGA
TCTGGTGATTTTGGCTTGCTAATCAGTCATCTGTGAAGAGGACCACAGCCCAGATTCAGC
GGCCGCCTGACACCTCTTGATTGATGCCTGTGCCCGATAAAAAAGGCCCATTAACTGTCC
TCCTATTAAACTGGGTGAAATGGCAAAAAATGCTCCTCTCTCCCACTCTGCTCCTCTGAT
CTCTCTTTCATTTAAACCATATACCTTTTATATTTTCTCCCCCTTTTCTTCCTCCTTATC
AGTCCTCACTGTTAAGGTACTCTGCTCTTCCTACAGTTATTATTGAGATCGTGGGAGAGT
GTGGGAGTAGATGTTAATCAGCAAGGCCTACTCGTGTTTGCGTGTGTGTACTTGTTCCCG
TGGCCACCGGATGTCACATACTGTATTTGAGTGCGGCCGTCCCGCTCGGATCAATAGACA
AATAGTCAacgtttcagctggtacctgcgtgactaattctcgttaagt
>NODE_405_length_299_cov_22.431438
TAAAAAAATCTAAAAGTCAAGAAAACTGAAAAAAATGTCTGGAGGGTTGGGGGACGCTCT
TCCCTTATTACTAGAAACAGTTACTCGCTATGCATAACCTAGTTAATAGTTAAATTTGCT
ATTGCTTTTTTCTTGTCTTGTTAAAATGAAATCTTTAGATCTTTTTCAATAAAGTTTAGT
CTTAATAGAATGTTATAAACAGTCGTTCTGGTTCAATATAACCTGTGATAAGTTTGTGTA
GTTCTAAAAAGCCACTCCGTCCACACCCTCCCTCCACTTACTACCGCTTTGTGATGAAAC
CTTATGCAAAAATGTGGGTCTGAAAGCATAGTTTTCAGTTTTCAGTGAACATTTTATATA
ACATTCAGCTCTTGGAGGCTTGAGCGGATAAATTAAAAAAAAAAAAATAACAAAAAAAAA
AATGTTCTTTGAGGGTCATTCAT
>NODE_407_length_399_cov_6.027569
GTGAGAGCTCTGTGGACTCCCAGCTGTTCTATGCAACATGCTGAACAGTAGGGGGTCGCC
CTGTGTTTGTTTAAAACTAACAGGAGTCCCATTAAAGCCCTGACTCCCCTCATTTAGGAC
TGCCATGGGGACACAAAGGACAGCCCTGGGAAGCGGCACGTTGCAAGGGACACCAATTAT
TGAGGCGAGGACACAGGCCAGCTTGTTCGTGCTCAGGGACATGTCAACTCGTTGGACGAC
CCCCTCCGTCAAACCCATTGACCAGAGCGCATGGAGAGGCATCTTAATTGGTGTTGGGCA
AACAGATTTTGTCACAAAGTTGCAAAGGAAGCTAAGTAGCTGAATGTTCACATTGTCCAA
CCCCTGACCTGAGCTTCAGGGGCCATTCCGAGACATCATTATGCTCCATTACTTTGAGTA
ATCGTCTCAGACTCGTCCTATACCGCAGCAGGAAATCCAGGACAGCAATTAAAAGCAATA
TTCTGGCAATAAAGACAGTGTAAATAAAAAGTGAGCTCTTTTCTCTGTGTACAGTGATAT
GAt
>NODE_408_length_400_cov_12.090000
ATGACATTGACTTCTGGGAGATGGAACTCTTTAACATGCTCTGCACCAACTGAGTCACAT
CTGCCGTTGACAAACAGCTAAGGAGTAACCTGAGTCTATGTTCTCTTTACTGGCAATTTT
TACATTTTATCATTGAAGTCAATGAGCCAATCTGCAATTTACGCCGTGGAGAGCGGGATG
AGTGTATTCAGAACCCGGTCACACACCCAATCTCCTACTAAAGAGCAGCGATAATGTAAT
AATGCCTCACTGATGTGCCAGGCAGTAATGGTGCTGAACATCTCCCATTCATCCAACACT
ACCTGATCATTGCTTTAACGGAATAATACATTACGGCTGGAAATAGCTGTAAACCTCCAA
CTTTATCTTGGGAATGTGCACTCCTTTTTACCTCAGGAAACGTTCCTGTCCCTCGGTAAT
AAAAGGCAGAGCTATCAGGATGAAATGAAAAAGAGATTGAAACCCTTCTGTCTCTGTCAG
GCAATGCACAGATATACAGAGTATGGCCTTCTTCCTATtttgtagcctaaaggctgttag
tatt
>NODE_409_length_659_cov_6.729894
GTACCGAGGTTGTTAACGTTTTTATCGGTGGTCTTCAACCCTGGTCATGGTGAGATTAGT
TCAGCTTCACCACTGTAGAGAGATATGTGAAGCTGGTGGTGATGCCACAGTGAATACTGC
CACAGTACTGTCTCTTTGGACAACTGAATGGTGCCATCTAGCACAATAACACCATTCTGG
TATATAAGTGCAATCAGCTCTTCAAGACCAGAGTTGCTGAATCACAGTTTGTAGTCACAG
CAGGGGATGAACTGAGGGGCGATGTGGGGCTAAACAGTATATTAACTGTGTGTTGTTCTC
ATTGCCACTGCAGCCGCCAATCTGTGATGGCTATTGGCCAGAGCTGGCTGGCAGATGATG
ATGGTTATGATACATCTACACCCTACTACCACAGCTCAGTATATGGTTGGTATAATGGGT
TTGTATGATGGGTAAGATTTCTTTCCACCCTCCATCTCCTACATAGGGAAGAGGAGCTAC
GTTCAATGGGTAAAGCGTGTTCTTCAAGGCCCTAAAAAGCTTTTAGTGAAATTACCGCTA
CTTGGATCTTAGGCTTTGACCATTGAACGCACCCCTGACCACTAGTCTGTGAAATGTTGC
CCAGTGATTCTGGCCTTTATGTTAAAGCCACCTCGGTTTATGTGGAGCTCATGTTTGCTA
CAGCAAAGACTTAACTGTGTGGGATTCATGAGGGCAGCGAACAAAGCAGAAATCCAGATA
ATCTGTGAAACATCCGTCAGTCCCATCAGCTGCAGTTTATTAACAGTGTGCACATTGACT
GAATTGATTCtagcttttcttat
>NODE_411_length_494_cov_9.795547
TTCACTATTCAAATATACACTACTGTGATGTTGAATTACTCTTCAGTTTTCAAAATCTGG
TGTTTTGTGGTAGTTTGTGGAACCATGTAGGACCCAACAGAACTGTCTGTGCTAGAAATA
TATGAATGTCTTTCTGTAATGGCGAGGCACCGTGACTGATCAATTAAAAGTAAGATGCAG
CAAAGAAACACCGAGTTATTAGGACAAATGGTAGTAGGACATCTTACAGCAAAGATCATT
TTAATGGTCCCAAATATTCTGAACAACTAAGTGTACACTCATGTAAAAGAAAAAAAAATG
AGAAGATATGACAAAATTCATCACATCTAGAATTCCACTCAATCTTTAATCAAGACGGGA
TTACAAATTCTCCAAAAAATCTGCAGTTTCAAAGGGCAAAAAGGGTAAAACTAGCTCACC
TACTGAGGTCTTTAAAAACCTGTTCAAGTGTGACTGAAAACGTCCTGAACATTTAAAGGC
AGGTCTTTTTTGTTGTCATTTACAAAAAACAGGAGAAAGATTTAGAGACAAATAGAGAAC
AAAAAGAAAACAATGAAGAAACTGCTGGCTTTTTTCTCTTCAGAGAAACAACGTCCGCTG
AGGAACAACGACACTGATGACATCatcaaatgacaaca
>NODE_412_length_383_cov_3.587467
GTATGCAGTTTTTTGTGTGTGTCAAGAAAAGTGAGAGGAGTGGGGGGGAAACAGGCAAAC
GGAGAAGGGAGAAGTGGGACAAGAGAGAGTCAGAAAGAGGGAGAGAGAGTTGAGCCACAG
AACAACGCTGCTGCGAGCAGCTGTGGCACTCCCAGATTTCCCCCTGATTGCTTTCAGCTG
GTACTTGAACCCTGGGCCTTTTGGGTTTTGGAGGCCAGCCCAGACCCCACAATCCCCCCA
GCGCCCCATCCAGCTGCCTGACCCCTCCCTGACCCCGCGCCGAGGATAGGAAAATACGAG
CCGTGCCAAGCCAGAGAGACTCTTTTATTTTGCCTGCTGGCATGCTGCCGGTGACCAGGG
CTTACATAATGGGAAACATAGCAGGACCCAGGAGAAACAGCCCCTTGCCCCCCTTTTTCT
TTTTCCTTACCAATCGATCCTCCCCTTTTCTCCCCCATCTCCCTTTCGCCTTCTTCTTTC
GTTTCTGTTCCCACTCCGCTCCGCTCCATCCTCTTCCTCTCCCTGTg
>NODE_413_length_614_cov_13.809446
TTAATGCATGTCCTTCTCAGGTTTTCCTATGTGTATGTGGGAGTAGCTCTGTAGATGTGT
TTAATATGATGCTGTACCTTCTTGAATATTTCAGATGTTTCTTTGCTGCTGAAAAAATGT
TGATTATTAACCTGCCAGTGAAAAAGGGAAGTGGCCATCTTTGTACAACACACTGCTGTT
TTGCTGTAACCGCGCAATGTTTTATGATCTTGAGTATTTTATAGAAAAGTAGAAGTATGT
ATCAATAATATGAAAGCAATAGCTAAATCATAATGAAGAATAACATGATCAGTGAATATT
GTGGAAAATCTTTAGATTCACTCTGGGTGGATTTTGTACTGTATTTATTACTAATGATGA
TGCAAAAAGTTGCATAGCTTAACCCAAACTGTTCTGTCTCTTTTTTATTTATTGTCTTGT
ATATGATCTTTTTGTATGTGTTTTTCAAATAAACTGCCTAAAATGCTGAGAACTAATTTG
ATTTGCTGTCTTATTTGTGTTCTTGTTACTTTAAAAAAAAAACCTCCTGAAGCAACAAAT
TATAAAATTACATCCTATTTAAATTACATTTGACATCCGTCATTACCCTGTTATCACACA
TAAATCTGTATCAACTTATATGGCTTGTTATGAAGTCATAAAAAATTGTACAAAAGCCAA
TGTTATGTTTACAAtaattttcctactcagtacatatgttgatcttttatccaaaatgtt
tatctgaattacactttgtgaaattaacattttggcaa
>NODE_414_length_562_cov_6.558719
GTTACCATAATGCCTACATAGTGTCTGCGCCTCAGAGCCATTCAAAGTTCATCTGCTTTT
CTCCAGGGAGAAATTTGTAGTCATACAGTACGAAAAAAGACAGTGATAAAAAGACGATAC
TGCCTCGGCTCATTAAAATGTATGTGGCATCTTACTCTTTAGTGAAAGCCTTTTCTTGTC
TGTGTATGTGTGTGAACCCAAAAAGAAGCAAATCAATGTAAGAGAATCTGATTGATATTC
ACTTCAGAGGGTGGAAGTGGGAGAGCCTGGGCTCACCATGGCACTCTGTGGGCTTTTGTT
CCTGGCAGGTTGGACAGGCCTTCACTGTGAGGATGACATTAATGAGTGCCTTCCACAGCC
CTGCAACCAGGGGATATGCATTCAGAATGATCCAGGCTACGGCTACACCTGTTTCTGTCG
TCCTGGATTTGTGGTGAGGCTCCCCACCTTATTTCCCTTATCCACCTGTTTTTTGTCTTT
TCTAGCTAACCTTTATCCTCTTGCACCCTTGATGCTTCTGTGGCACTAATTAGCTGAATT
GTTAAGATGTCTGATCACCTTTTTCATTGTTGCTTATGGTCTAATCTAAGTCTCTTTATT
GTAGCAGGAAAATGGGAGGCTTCTAAGATGTGACATTTTCCGTATTTGTTCCGACCTTAT
AAgaacaacttccaccccaaaagttaaccagaattatcaataaaat
>NODE_415_length_533_cov_6.512195
AGGAAAGGAAAGGAAAGGAAAGGAAAGGAAAGCATGATCATTATTGCATAGGAGGCTGGT
AGACAGGCAAGAAATGAGAGAAAAAACACTAACGTAAGTACAGTGTTATACTCTAAGCAA
CATGCTCATCCACAAAATGTCCCTGCAAGTTGCTCAAATTACACCTCACACTGAGGCCAT
TAGCGCTACTGCAGCTTCTGCTGTGTTTAAACATGTGACTGTAGGAGCTCTACTGTTACT
TTAAGGCACACGATTGCACGATAATCCACATGTAGGCTTCAAACTTCATGCTCACCATTA
TCTCAGTGTATACTTCAAAAGAACCTTGTCTTTCAGAGCAGGAACTGGAAACAAAATGGA
AGCAAAATGACAGCTTTGCGGTGGCTGCTTGATCTTGTACCGTAAGGTAATAGGCTACAT
ACAGAAAAAGGTAGAGAGAGGGAGAAAGCCTAGATTTGTCCTCTCCAGAGACAGAGGATT
GGAAGCACTAACAGCTGTGATTTACATCAGGAGGAGAGTACACGACAACAACGCTTTGTT
TTTCTAGTCACCACATGGGATGTACTGCACCAGTGAGTGGTGGGCTTACACCTGCAGTGT
TACAGCAGGTTTAAAAAGGCAGCACTCTCAAAATTGTTTGTAAGGACAATTTCAAAAGAA
TTACCTAGTtatgtttg
>NODE_418_length_211_cov_2.630332
AGGAGTGCTGTTTTTATGCTCTCAAACAGCGTTTCATGCGCTGAAAATGCCACTTTGGCC
AAACGGTGTCTCCTCTCAGTATCTTGACACAGTGTCACTTGAAACAGCTTTTGCCTTCAT
ATTTATCATATTTGAAGACCCTGTGAAGTCAAAACATGTTTGTAAACATTGTCCTGTGAA
ATCAAAACATGTTTGTAAACATTGTCCTTTAAAGTCAAAACATGTTTGTAAACATTGCAT
CCTAAGTCAAAACATGTTTGTAAACATTGTCCTTTGaaatcaaaacatgtttgtaaacat
tgcctttataagtcaaaacatgtttgtaaacattgtcctttaaagtcaaaacatg
>NODE_420_length_526_cov_8.325095
CAGTCAATTTCCATATAATACCGCAGCTAGATTATTCAATCGAAATGTTCTTTTCTAAAG
CACGTCATTTTCATAGAGCTACAATCAATCTTGGCCAATCACCGTTAGGCAACTGGAGTC
CGCAATAATGGCAAGTGCAAAATGCTGTAAAAGGCCCGTGGCTATGGGTTTGGAGCAGAC
CTACCCCCTGACTCTGGGAATGAATAAGCATTCCTTAATTAGCCCATCGGGTTAAGTGCA
AACCTTAATGGGCCTTTCCCAAACTCCAGCGTGACATCGTTCTCCAAACATGGCCAAGAA
GAAAGTTCCATTAGCAATATTAATACAAGCTTAGTTGATCATTTTCATTCAATTAACTTC
TTTCAATTAAATAGATAGCTCGACAATGGAGGTGATAAAAGATGGGGAGGGACGGCTGAT
GACACGAACCAAACATTAGCGTGTTAGGGGTCAGCGGCGTTAAACCGACTGTAAATCCCA
CCGTTCAATTTGGAAAATGCATTTCCCCTGCTCCCCACTTCTTTAATGGGTCGTTTTAGC
TGACAAGAGGCCTTTGAGCAGATCTTTTATGAAAATTCTAGACGTGCTCTTCGCGTATTT
GCCACCTTTCACAGAACACCAGTGTTCACTTTCAAATCACAGCCAAGAACAAAGTCGctt
aagtaccgtt
>NODE_421_length_425_cov_6.607059
TGACATATACACAGTCTACATATATGGTATATGTTAAGTACTAAATGTAAACAAAATGTG
CATACCACAATCAACCATTTAGCTGGTGTGTGGATGTATGGGGTAGGAAAGGTGGTAGGG
GGGGAAAAAAGAAAACAAAACAAAAAAAAATACAATACAGACAATGTACAAATTCCCAAC
TAAGGCATTGAGGCATATTAGGCATAATAATCATTGAAATGCATCAGTCAATAGCAAAGT
GTAGCTCAAAGACTAAACTGACCTCTGTCAGCGGTCACAATCCTTTGGTAAGGATGGACC
CGCGTGTCATGCCGTCTCACTTTAGTAGCCATTGCACCTAGATTGTAACAGGTCCACAAG
GTTAGAAACCATTCACTTTGAGGAGGGGAAAAACAGTCATCTTTTACAGTAACAACATTC
ACATTTTTAACCATTACCATTTATAATGCTTGGATAATACAACAATACACAGAATAACAT
AATACAGATTATAGTACATATACACACCACACTTATTTTTTTTTACATGTAGAAAAATGC
AGTAGAAAAAAATAATACACCTTTTTGGA
>NODE_422_length_436_cov_2.185780
GAGGAGGAAGACTTGGAAGTGAACACGGACGTTTACTCCAAGGTGATAGTCACTGTCATC
TACGTGGCTCTGTTCGCTGTGGGCTCTCTGGGAAACTCCATCACCCTGTACACCCTGCTG
ACCAAAAAGACCCTGCAGAACCTCCAGAGCACCGTGCACTACCACTTGGCCAGCCTGGCA
GTGTCCGATCTGCTCATCCTCGTCCTCTCCATGCCCATCGAGCTCTACAACTTCATCTGG
TTCCACCACCCGTGGGTGTTCGGGGACGCTGTGTGCAGGGGCTACTACTTCCTCCGGGAC
AGCTGCTCTTACGCCACGGCTCTCAACATCGCCAGCCTGAGCGTGGAGCGCTACATGGCC
ATCTGCCACCCGTTCAAGGCCAAGAGCATCATGTCCCGCAGCCGCACCAAAAAGCTCATC
AGCGCCATGTGGATCACGTCCTTCGCGCTCGCTACGCCGATGCTCTTCATCATGGGCCAG
GTGACGCGTAACGGCGAGAAGATTTGCACCACCATCGTTTCCCCTGTCACCATGAAGACT
GTGCTTCAGGTGAGTATCAGGAAAGTGTCTTATCGCTGGT
>NODE_423_length_306_cov_1.431373
ATTTCATTGCTTTACTACCTGCCTCATAATGTCCCTGTTTTAGAAATATCAATTTCTTTT
TAATTTCCTCTGAGTATATCTCATCTATCTCATTTTGCAGTTTTTTAATTGCCACTCCAT
TATTTGATTTCACTCCATCTTTATGTTGTTTTTGTAATTCTTTAAGTTGGCAATTTAAAT
TGTTAAGCTTCTCTTGTTTGCGCTTCTTTAGTAAAGAGGAGTAGGAAATTATTTTCCCTC
TGAGTACCGCTTTGTATGCATCCCATACTATAGGGGGGGAGACTTCCCCATTGTCATTTT
CTTTAAAGTACATTTCAATCTCCTTTTCTAATTCTTCTTTtatctggtcattatttaata
tgtttgaattcaatttccacaatgttgattttgggttatcgttcatattaactttaatat
ttattggtgagtggtcggatatatcatttg
>NODE_424_length_486_cov_6.189301
CTTACTTGCTTTCTTTTTCCCTCCTCCCTCTTTTAGTGTTCCTGCAGATTCCCCTGCTGT
CGGCTCTCGTCACATTCCCCAATCTGTTAGCCTTCTGATACCGGGGCCAGACTTGAAAGG
AAGTCTTAAGGACGAGAGCTTATACACTGTGCCAGATTTTGTTAAATAACTACGAGATGT
TGGTGCCAATTCATCGGTAATTGTCCCTTCTGGCACAGTCTGTTGAAAGTCCTGGAGAAG
CCTAAGCTCAAGATCACTGCAAGTGTTAATCTTCTTATACTTAAGGTATCAGGTTTTCTT
TTGATGTCGCTAAACATGTTGACTCCTATCTCAGCGCAGAAGGCAATCCAGACATAGCTA
TGAGCGAGATGGGGGTTTGTCTGCCTTCTTCTTCCAAGAATCTCATGGTTTGTGTGTTCC
TCTCCTAGCATTCATTACTGTGCTAAAATAAAGAAACAACAAAATGAGAGTGAGAAAAAA
GAAACAGGAAGAAAGGGATTGATTCTGTGCTAATTGTCCTTTCCTTAGCGCAATTTGGCT
TGCTCTTGTTCGGTGTAAAATGGCCTGATTTATTTTTAATGAGGCGAAATCCTATTTCTC
AGACTAGTCAgtataatagcccaaggttat
>NODE_425_length_290_cov_1.044828
ATCACCAGGCAGTTTTTGAAATGTTTAGCACCTGCAAGCGGGTCCTCTCTTTCCTTTCAG
AATTGTACAATAAATATGAAGAGGAAAAATAAGTGACTTTTTCGGGTATACTTTATTTGT
CAAATGAACTCGCTGTACACTGAACGCCTGGAGACTTTGTTATTAGTTAAGCGTATGTCA
AAAGTTTTTGCCCTTACGCAATCATAAGCATAGCCACCCTGGAATGCACAGTGCTATCAA
CTTGCATTGTTAATTCATCTTCCCTGCTCTCATGTGTTTACAGAAGGCCCAAGACAACCt
tcaagaaatgtctaaacctctgtgcagtgtttactacatcttcagtgtcctcactgcttt
actttcctccctcctgttatctttttatcctctgcggcactaagaagctcagcatttctg
agcacttctctaaa
>NODE_426_length_441_cov_3.575964
CTCCCTCATTGGGTTTGGGACTCATTTTGATTCGCCGATGGTGGCCAGCTAATCATTTGA
TCCTGTTAGAAGAAGTGAAGTGTTTGTGTGTTTGTGTGTGATTCTGCCAGGAGAGTTAAC
AACCGCTGTAAATAGGCCGGGGCTCGGTTTCTTGATTTGTGCGCAGCCGCTGCTGTGTGT
GTGTATATTTGTGAGTGTGTGAGTCCTCTCACTGGCTGCTTTTTTCCTATAAAAGCAATT
TGCCCCATGCTCGGGCTAGGCAATGAGCAGATGCTACCATTGTAAATGATGATGCGAGGG
GCCATAATAAAGAGTTGATAAACACAGAATTACTGCTGGGCTGTGGGCATGCAGAGAGAG
GGGGGGAGAGAGGGGGGATGAGGAGGGACAGAAAGTGAGAGGAGAGGAGGGGTGTCACAC
ACAATGAGGCAGAGTGAAAATGTAAACCAGAGATATAAGTCTCTCAGTCTGTTTTATGTT
TGATAAGTAGAAAGCAGAAGAAATGGGCGAACGGGTGATTATGATAAGCTTATTTAAAAT
CCCTTTTTCTTTTCCTGTGTAGGTTGGTAGAAGACgtttaataaa
>NODE_427_length_391_cov_4.498721
TTTTCGTTTGTCCCAATCTTGCAAGTATCCCAACTCCCCTTTAAGGGTGTGGGTCTAGGT
GATTTAAGCCAATGATATGACTCGGTGTTCTGCAGGAAAAAACGGTGGCATGTGAGGCAG
TGGGTCTTTAAAGGGCTGCTCTGCCCCTGCTCGCAAGCCCAATCTCGTAGGACTTGTTAG
CGTATCACGTGCCAGATTCTTAATGAAGTGGACACACAGGGGCCTCGTGTGCGCATGCGC
GTGGTGTAAAATGTAGTTGGAAATGAGGTGTCCGTCTTGGAGTAGTCGACTTTTAAAAAG
CATCGGCAGCCCGTGATATGACGACTTCGCTGGTTCTGCATCCACGCTGGGCGGACACCT
TGATGTACGTTTATGAAAAAAGCCCGAATGAAAACAACCAGAATAAAAGCCAAACAATGG
AGGGACTGAGCGGTAATTGCCCTGCGACCCACTGCAGGGACCTGATGTCGCACCCCGCGC
TGGGACGACATTCTGGCACCATAGCGACCCACCAGGGCTCCGTGTACTCGGATAC
>NODE_428_length_364_cov_1.769231
GTTCTGCTGACTATAGCATGTCTCTCCCACTGTAACATGCAAACACTCCTAAATCAACCT
TGGCCTTCCAACTCAAGTATGGCATACAGTAGCCACACACATACGCAGTTGCCAACACAA
ATTGAGCCAAACATTCAGCAAACACTCTGCAAATTATTCAACAAATAAATTAAGACCAGT
TATCATGAGGCAACAGGGCACCGAACTAAACAAAAATAAATCATACCCGAAATTATACTC
CATAAAACTCCTTACATAACCTACAGGTGTTGGGTATGGCTTAGTGTGGTGCATGGTAAG
ATGTACGCCAGGGTAAAACAATGAGAGAATGCATATGTAAAGGTGTGTGAGACTAGATCT
GTCCACTTCATCTGTGCATACATACCCACGCAAAGATGCACCACGACACACACACAAGGG
GAGAGTGGGGGTGTAAAATTATGCCGCGTTAGCTGGCATGCAGCGTTAGTGCTAATGAAG
ctctcagtccacataggctgataatttg
>NODE_429_length_421_cov_13.764846
TGATGACGGGCTTTGTTCCATGCCGGTGTCAGAGTGCTCATACGCTCAAAGGAGGGGAAG
ATGAATGTTTTTTCCCCGCTTTCCTTTATCACTGAGGGCTGAATTGTGCATCTTTTGCGA
GTGTGTTTGTGCGTGGCAGGCGAGAAAACCCAGACTGTCTGCTGAGCTGTATCTGCGTCT
CCAGCAGGGCAGCTGATTTGGTTTGTGAAGTATGTTAATAATCAAATGATCAACAAATAA
CAGATGTATTAGTTCATGCAGCTTGAAATGTCAAGGAGGCTAAAAGCGGAAATCTAATAC
AGAAAGCCCAGTTGCATTGTATTATTTTCTGTGACAAACCCTCCGGTCCAAATTACGTAG
AGCCTCCTACAGTGAGTAATCTTTACAGAAAACGGCGCCAATATTTTGTAATTAAGCTGC
AGTAAGACAACGAGCGCTGCCACAGATGGAAGTTGCAGAACTCGTATCACTTTTGTTTTT
TGTTTTTTTCTCTCAGTGTGGAGGTGGATGGGGGAAGTTAAAAAAAAATGCCCCGTGATT
GAAAAGGAAAGTAATAAATGAATAc
>NODE_430_length_546_cov_10.923077
GACAGCGCCCCAATTCCAATATAGCTTTCGACATTTGATACGTACACCCCACCCTTAAAA
ACAAAAAAAAGAAAGGAAAAATGTACCTCTGCCTCCCTCTCTCAGTCCAGAGACTCCACT
CCATAACAGCAGGCCCTAATTTCTCTTTCCAGTCATGGAATATGATAATTTTCTTATTTG
CAAGAAATATCAATTGCTCAAGGCGGACACATAATCATTGGGGAGGAAAGGAGAAGCTAC
CTGTGTAATGTGCTTAACAGGCTAACCCATTTAGCCGCAGGCGCTGTTTGAAAATGAGAA
AGTGCTGATGGTCAAAATCAATTTTCCCTGTGTCCAAATTACTCCCTGCCCGGCTTAGAA
TTTCACCTAAATGGCCAAACCTTAAAACACTGATACTAATTCTATCATATTAGAGCCTGG
TCATATAGTTGAAGTTATTGCTAATGCTATTTTGCTGTATTTATTGATGTAGCTAGATGA
CTCGAAGGCCAAGGAGCAAAGAGTTCTGTTACTGCCTCTGTGTTTGTGTGTAGATGCATA
TCAGTACAACTCAGTGCATGAAATGCAATGCAGCCATCAGGCATTAACAGTCTTTTAGGA
TGCTTGCTGCTTGGGGGTTCACAAATTTCataatcaagaaaaatggcctttaacagtcac
attttctggattatgtaatgttgaaagctt
>NODE_431_length_414_cov_3.147343
TAACAGATTCTTCCCTTGCAGATGTGCCCCCTCACTTGGTGAGCAGTGTAGTTGATCTGT
GTTCATATAAGTTATTTTGCTAATTTGCTTGATGCAGACACAACACTGACTTGCTCCATC
TTATAACTGAAGCTGCTGAAAGGGTTTAGTGTGTCAGTCTCCATTCATCAAGCAGCCAAC
AGTTCAACATTCTCTGGGCCCTTTTATCACTCCCAACACAATGTTTTGCAGCTGCACGTC
AGGGTTCAAGAACCAACGTTGTGATGAGCTGGCCAACCCCTGCGATTACTTCTGTCAGAA
TGAGGGGATGTGCACATTAACAGCTCTTAACAAACCACGCTGCAAGTAGGTCCCTCTCAC
CTCTCCAGCTGTATTCAGAGCCCACTCACCCCCTTTGTACACACCTCCACCCCAACTCCA
TCCGGCTTCATTTCAGCCTCAATCCAGTGTATGGGCTCTTTGTCACGGTGCCTCCTTGTA
GCAACTTATCATGTAATgagtgctgggtaagaaatagtatactgaaagatagtgtggtga
aactgcatgctgttgtag
>NODE_432_length_548_cov_9.468978
CCAAACAAGCTTGTATAATGCATTGGCCACCGCTGGCACAGTAGCTAGCTTGAGTGGCTA
AAAAGAGAAAAGGCTGGTTGTTGTCTCTTCTGCTCTGTACTGGCATTACTATTTTACAAG
CAAGCAGGCTCATTACAGAACCATATGCTTGGTAACGATGAAAGCTGTGGGTGCATCCCT
TGTATGAGCTGGGATGCTTAAATTATTAAATACACCACCGAGGCTTGATTCAGATGTGGC
AGGCAGCCCAGTTCTCTCTTGCACGCACACACACATACACACACGCAGAAATGAATAAAG
GCATAGGGAAAAACTTCAAACACCTTTCCTGTGCATTTAGTGTAATGAACAATGCCTTAA
TTGAGATTGGCTAATTACCCAATTTCAAGATAATTAATATGATCCTAATTAGCATATGTA
AATGGGACGTTGCATAATTGAGAATCCCTGTTTTGAATTAGATGGCTCTAAAGTGAACCC
GCACGTGAAAAGGTACAAAGCAGCTATTAAGAGTTTGATGCCGCATTAAAACAGGCCATC
ATTCAATGTGCACTGATGAAATGCTCAGCCTCACACAGATGTTCAGAAACATTATGGAAT
GTCGTTGATTATTGTTGATATGTTTTTGGGACACTGCTAATTAGAAGTCATTACCTACTT
ATCACTTTTGTGCCACTACTTAAGCAGGAATg
>NODE_433_length_416_cov_2.846154
CATTTCCTTGTTGCAGTCAGATAAAAATGTCTGCAGCGACGACTGGCTCATCATCTCTCA
GCACAGTGCACTGATCTGTGTGAAGGTGATTGCGATGCGATGCTCTAATTTGGGTGGCTA
TCACACTTAATGTGCAGTAAAGCGCCACAGACAAAGCTTCTTCGTTCGGAATGCCCCCCT
CTACTGCGCCACACAGCTCACACCACCAACCTTCTGTGGCTGTGTTTCCCCTTCACCACC
ACCGCCGCCGCCGCCGCCACCCCCCACTCCTCCCTTCATCTCCTCTCCCCACCAGGGGAA
AAGAGTTATAGCTGCCATAAAAGGCAGGTAATGCATTGTTAACTAATTCTGTCTGCTCAG
AGCTGATATATCCTCTGCTCTAAATCTCTGTGCTTCCAATAAAATGCAAATGCTAATGCT
TGCCCTCCATGAGCTGATATCATTTTTAACAGGCCAGAGGTAAATGCTAGAGAAGGGTGG
GGTGGGCCAGCGGTAGTTTGTGACACGGTGGGGCTTTGGGCTTTCATGGTACATTCTGTC
ATAAAGGAGACCTCGAGAAc
>NODE_434_length_423_cov_4.612293
ATTTGCAACTATCGTGTAAAAATAATTCACTTTCAAATAGATGCTGTTCTGACACTAAAA
GGTTGAGAGGACAAAGGTTCTGTTGTGGAAAACAACACATTTCCCTGATTTCCTCGACAA
TGCTCTCTCATCTTACAGGTATCACACGTCAAGGCCTTTTATTCAATAATTACAAGAGAA
TATCAGTTTCTGATTGAGGTGACAATAACAGAAAATATAGTGTGTGGCTCGTGTGTAAAG
TAAACTAAGCGGCACGGGTGCTTGTTAGGATAATATGTCCTACTCATTATCTAGAGTAAT
AAGTGTATCAAATTCACATAATCATGTCTAATTAGTATCAGTAATTATCTTGTTGGGCCC
AGGAATATTAATCTTCAGGTCCCAGAGGGGAGGGAGCAGAATCGCAGCAAGAATGGGAGA
GAGAGCGAGGGAATCATGCTGAGGAGCACCGACTAAATTAGCATGCTGAAATCAGAGCAG
AGGAGGAGGAGGGGGAGGACGGGGGGAGAGCGCCTCGGAGTAGGAGAATTGAAAAGAAAA
TGTGAAACTTTGTTTTAGAAAAAGTGG
>NODE_435_length_478_cov_8.412134
TTTAGCATAAAACAAACCTGGCTAGCAGTGCTGGAATCTTGCTTTCATGAATAAACAAGG
CTCTGGTCTGACTCCACTAGGTGTTGCTCATTCGACAGTTTTAAAAACAGCTCTTGATCA
TTTTTGGAGTTTAAGAACGTAATAATCTGCACTACAAGCTGTCTTCCTTTGTGTGTTTTT
GAGTGTATGTGTTACCTGCTGTCCAGGCTTGATTGGTGACAGCGTGATTCCCTGGGTGTT
GATGACAGGCAGGATCTGATTGCCGATCACCGTGGCGATGATCTGGCCTTGAGCGTTGGT
CAGAAGCTGAGGTGTAATTGGCTGTACCTGCAGTGCTGGGTTGCCACCCCCTGATTGGCT
GGAGGGCCCTGCAGAGTTGGGCATCAGTGGGATTGTTCCAATTATCTACAAAGGGGGTAG
AGAGGAGACGAAATCAGCTGGGCGGTTTTAAAAAGGAGAAGGAGTTGGGAGGGTAAAAGC
TACTGGAGGTATCAGTCATAATGATATCTGTTGTTGTGAGCTTTTTTTGCTGCTCATTTT
TGCATGTCATGAGGCTAATCAGGGCATGCTGCTTTGGAGTTGGTCTGTGTGTGATTTGGA
GGGAAAAACATTCAGAAGTGTc
>NODE_436_length_300_cov_1.023333
AAAAAGGCAAGGCAGAGAGCACCATTGTGAGGTGTATTGTGTAGCAGAGGCAAAAAAACT
GCGAGAGAAAAAGGAATACCTGAGAACAACAGGCAGCACGGGTGGATGCAAGGCATGCAA
GAATGTTCTATGTAGTTCCAAAGGAGAGTTTGAGGGGAAACGGTTATAGCGGACATGGGA
TACGCAATGTGAGCAACGCAGAAAAATGTTGAGCAAAAGAAAGAGGAAAGCAGATAATGG
AAAAAGGAACAAGTGAGCAAGCAAGACTCCAGATTTCGAAACGAATAGTGCTGACACCAa
gtaaaaggaggatcaataattcattagagtgccatggaaaaaaacatacaacaatagtgt
tctttttcctgaaaacacaaatcagctggcttcattaagtattaactttgttcttagctg
tggttgcacctgacagtgcgaaag
>NODE_437_length_330_cov_2.718182
GACATTCGTTTACATTTTAACAAAAAAAAAACAGGTAAAAATATAATATAAAAAAAAAAT
CTGTATTTTTATAAATGGTAATTCATCCTTTTATAATGTTTGACGTTAACACAAAAATTC
ACAATAAATCCAGATGTTAGTATGAATACGGTGCTTCGTAATGCTTCCTGAGGTTCCCGT
GACATTTTTAATGACATTTATACAAATATCCAACTTACGTAATATGTTTGGGAAAATGAA
GCTGCATTCAAATTTAAAGAAATGACAAACAAATGTTGTTCGGGCGCTAACAATCAGTGG
AGCCAGGCTGTCTTCCTCGATGTCCCCAGGTCAGCTCATTTACCCTCTTTGACAGTAAAA
CAGCAGGATGTGATTTGCATTACAGTTACCACACATAAACACCATTTTAGTCGCTGTACT
GGACAATCTTGGTCAATTTTTAACAATCTCAGTGTGATTAAAACAAAAGTCCAc
>NODE_440_length_337_cov_4.727003
CGCAGGTCAAGAGCGGTGCTTACTGTTATTTATATAACATTGACAGTTGCCTGTATGGTG
GCGAGAAGACATTTGTATTAATATAGTGTAAACAAACACGTAAACAACAAGCACGAAGGC
GAGAACAATAGATCATCTTTAGCCAGCTGTAGCACATCAAATCAATACTATAAGGCACGG
AAGGGGCGGAGCTGAGCTTGTTGTCACATGACCAAAACAACACCAATATTGCTACTCTTC
AATAAATCTCCCCATTCTTCTAATCTCTTTTAATTTTCTGTCCTTCCAACAAGTCTTCTT
CTCACCATCCTGCCCGCTTGTGCCCTCCAGTAATTCCTTCATGCCTCCTCTCTGCCCTTC
TCCATCTTCTTCTGTCCCCATTTGAGAAACGCTGACCTGCAGACTCCCTAATGTGACCAA
TCAATATCACACAGAGGACAGCAGACTGCCGGACATACTAATATGAAGACACACTTCCTG
c
>NODE_441_length_437_cov_1.945080
CTGACTTTTTGTCGTGGTTAAAAAAGTTGCCTCATCAGCCAAATGTTAAGATGTGCTGTT
CTGGCATCACATCAAGGTTCTTTTAGTGTCCATTGAAACTCAGCAAGACAGATTTATAGG
AAGACACCATTTTACACTGTAAGGATGCAGCCCACAAAATGACAATGTTTACAGAGAGGT
TTTCTTGTGTCGATTGACTCACAATTCAGGCCCACTGCACAGAGTTATAAGGGCTGGAGC
CGCCCGGCGATCTACTAATGCTTCACTCATGCCTCGGAGAACCAACTGTAAACCCACCAC
ACAGCAGGATGAGAGAGAGGGAGAGGCATGGTGGGAGGGTACAGAGACAGGAGGAGAGAG
GGAATGTAGAGGGAGGACAGAGAGAGGTGACAGAAAGAGGTAAAGATGGAAGAAAAAATA
TAGACGGGATAGAGAGAGAAAAAGAGTGACAGGATAAACTGAGAGAGACGGGGTGATAAT
AAATCACTAGTAGGCAAGTCAATCAGGAGGAGGGGCCCTGCTTCAACGAAGTGGGGTAGG
GAGGAAGAGGAGGAGGAGGAGGAGGAGGAGGAGGAGGAGGg
>NODE_442_length_319_cov_7.291536
GTCAAAATGGCAAAGCCCTCCAATCACATTACTGTATACCCGGGAACATTTAAATGCTAA
TGTTATAAGCTCACATGCCTAATATGATAAGCTGACAAGCTTATTATAAGCTCTGAAGTT
TTAAGAGTTTCTTCCATTAGTTATCACAGGAGGCATTAAATTGCATCGCTGCACTGTGCC
AGAAGGTATGGAGTTAAATTCTCCTGCAGAAGAGATTATTTTGGCAGCTTTCTGACAGCA
CTATACAGTGGCAGGATTGTACATAATGGTTTGTCAAGAGACAGGGAGTGGTTCCAGCTA
GATGTGTATGCGTGTGCGCACATGTGTCTTATCTTCTGGTTTGTTCGGTATATGTGGCTA
TATAGAGGATAGTTTATTTGATGGAGAGCTGCACCACAGCTGCATTTCCTGTCATCCTTC
CACTCCCTCAGACCTGAtaacctataaagcagcagacagcatt
>NODE_443_length_307_cov_1.283388
GTGTAGCTCACTGTTCATACACTCTCGTTCATTGTCAGACAGAATGAAATCTAGCGATAA
AAGCAAAACCTGTGAGTCCTGAAGGATAAAATCACACTTAGATACAGTAAAATCTTTGTT
TAGCTGAGTGGCTGAAGGAACCAGATATTTAGTTATTCATTTGTAGTATTGATAAATTCA
GTATAATGTCCATTTTCACACGACTACCATGAAAGAAACCTGAATAAAACTTTTCACTTT
AAAAGCCTTGTTAATGGTACATGTCCACAGGATCTGTTATCCCAGTGCTTGACATTTATT
TTCTGTTAGCAGTCCTGCAGTTTCAAATATTCTGGCAACATCATCTGCATGAACTTGAGG
TCTTCATCTACTACTTGCTGCTCCTGAAAATCTTTAAACCTAACAGTTGTTAAAAATGAA
AATAGCAATGTAAGGGTTTCCTGTTTGAGAa
>NODE_444_length_546_cov_6.692307
GGGTGGACAGATTGAAGTTTCCAGGCAACTGTCACTGGCCCCCATCTCTGAGACAATATT
CAGACAGCAATTTCCCCTGGTGCATTGCTTTAATTAAAAGAGCAATTTACCTCTGTCAGC
CCGCCTGGTGCCCACAATAAAAAGAGGCCGATAGAAATTCGGCCCTTATCAATCCACCAT
CACAGTTTAATAAAGTTTCCGCGTTAAGATCTGAGTTTCTATGGTGAATTGAAGTGTTTG
ACATGGAAACCAGTTCAGATCCTCCTCACTTTTCCGCCTCTTTACCTCTCGGCAAACAAC
AAAGACCTATTTCATGTTGGAAAAAGAATATTTACCTTGAAAAACACGCCTCAGTGCACA
TGAGAAAACAAGAACATTTCATCCCTCCCAACCTTCTCTCTGTGGGTTTAAGGTTATATG
GCCTCAATCTGAGGGTAATGAGGTCGTAACTTTAAAACCATGGCTTCTGATGCTCACTGA
CGTTATCATGGGCGCTCTTACTTCTCTGCTTCTCCTGGGCATCAGGAGCAGTGGACTGTG
TGGAGAATATATGGACTTTATGGCTCTGCAGGGTCTGGTTTGGACTGTAAATCCAGACTG
GACATATAGTGATCTCTGCCTTCCACAGTGTCTGTGTGACATTAATATTATCATGAgtaa
attctggtattaaagggccacaaaagaaac
>NODE_445_length_321_cov_3.283489
ATGGCATTTAAAAGGATTAGGCCTAGGCTTACTTCATATGAAATGGTTTGGGCGACTGCT
CGTAGGGCTCCGATTAGTGCGTATTTTGAATTTGATGCTCAGCCTGAGCCTAAAATTGAA
TATACTGCTAGGCTGGATAGGGCTAGGATAAATAGAATGCCTAGGTTGAGGTCTGCCATC
GGGAAGGGGAGGGGTATGGGGGTTCAGAGGGTTAAGGCAAGGGTGAGGGCTAGTATGGGT
GTAAATAGGAAGAGGATGGGGGAGGATGTTGAGGGGCGTACGGGTTCTTTTATAAATAGT
TTTAGTCCGTCTGCGATGGGTTGTAGTAATCCATAGGGTCCAACTACGTTTGGACCTTTT
CGGAGTTGTATGTAGCCTAGGACTTTTCGTTCTACAAGGGTAAGGAGAGCAACGGCTAGA
AGGACGAATACGATGAGGATTAGTGGGTTAAGGATTAAGGTAATa
>NODE_446_length_337_cov_3.626113
ACCCACATACGCTGACTCAAGAGAGAGATGAGACGGGAGCTTCCGAATTATTAAGCAGAC
AGAAGCACTGATGATGAAATTCTGAAGGTCGGGCGTAACAAGAGGCACCTTACAAGGGTC
ACAACCTTTTCCTTGCTGGGTGTTTTGTTCTTTGTACCCCCCTCACAACATCACCTTCCC
ACCTTTGTGTTCACTGGGGGGCAGGTGAGTGGGGGAGTTGTGTTACATCCCTGTTTATCT
GTTCATGACCTCTAGCCGGCAATTCTGCACTTGATAAGAGGAGGGCTCGCCTCATAATGT
GCACGGCAGCTGATATCAGCCCTGTATCCTTGTGAAATTGATTACCAAGGCCCAGGGAGC
GTGCAGAATATAATAAATAGagatgacacataaggcacacatggacttgtaggctgatgg
gtaacaccgcctcagcaattacctgctacccacttaaaacaggggtcatgcagggcaggt
t
>NODE_447_length_364_cov_1.728022
ATCACTTTGTCTGTGAGTGGTGTTAAATTACAGATGGAGTGTGTCCCAACCAGGTCTATA
GAAGAAAAGGGGTGATGATCTGGTATAAAAATTACTTTATACATCCATTTCTAGCATCGG
CAACAACAGCTTGAGTTTGCTTGTTGGCCTGCGAGTCCCTGCAGACTTCCTACCCACCAT
CACTGTCAGTTGTACACATTAAGGTCCCAAATGACCAAGAGGCACTCCTAGATCATTGTA
ACAATAACTATGTGTTAAACCTGGACAAAAACAGGCGTCTCAACTTAGGCATAAAAACTT
AAGCAGTATTTCATTTTAATAGGATATTTTTGGTGGGGGTGCAACTGCTAGTGCTGGGTA
TCTCCTGATACCACTTAAGCTGTCAGTGTCATGTTTGCTCTATTGGTTGTAAGTTTTGCA
GGGTTGTTTTTCCTGAAAAGTGACTCAGacaaaaaaaaaaaagagtctaatttcaagcaa
ttactgcttttaaagcagtcaatactat
>NODE_448_length_145_cov_3.268965
AGAACGTTTTGGCCAATATCTCCGGAACCGGACGTGCTACACACCTGGAAATGCCACCTG
CCCCACCTAATTTGGCCACGCCGAAGACGCCGGTCTGGGTCCCGAGTCTCTACGACCGTC
CCTTCCCGAGATAGAGCAAAAAATGACAGGTTACTCCCACTTCCTGACGTCGCAGAGACT
CGGGAGTAGGCTCAGTGCGATCGCGGCGGCAGCAAATGGGGGGGTAGACACAAGTTTCAC
GTCTCTAGCACTGACCGTTTTCCAAACCCTAACCCTAACCCTAACCCTA
>NODE_449_length_145_cov_16.013794
GTCGGAACTACGACGGTATCTGATCGTCTTCGAACCTCCGACTTTCGTTCTTGATTAATG
AAAACATTCTTGGCAAATGCTTTCGCTTTCGTCCGTCTTGCGCCGGTCCAAGAATTTCAC
CTCTAGCGGCACAATACGAATGCCCCCGGCCGTCCCTCTTAATCATGGCCCCAGTTCAGA
GAGAAAACCCACAAAATAGAACCGGAGTCCTATTCCATTATTCCTAGCTGCGGTATTCAG
GCGACCGGGCCTGCTTTGAACACTCTAATTTTTTCAAAGTAAACGCTTC
>NODE_450_length_344_cov_6.482558
CAAACCCTGCTTTGGGTCATAAACACCTCCGCCTGTCTCCCCTCCTCTTTTCTCCTCCAC
AGAGGTGAGTTGGGTTTGCACTCTGTTAATCTTTCACTACAGGCCCGCTCGCTTTTTACA
CTGGCCCACTGGAGAACAGAGGAGGAGAATGAAAGAGGGGTAGTAAAGGACAAGAGTGGA
TAAAAGAGCAGGAAGAAAAAGCCATAGAGAGGGCCAGATGGGCACCTTCACAGTCCATTT
ATCAAACCCAATGTGGCCCTCCCCTCCCCTCCCTGCTGCTCTCATGTCCTAAACCCCCAT
GTAATTCTGTAATGATTTTCATTATCATATAATGACCTTACAAAGCCTACAGCAGTTTGC
ATGGTCAGTACAAAACTCGCAGCTGTTCGCTTCCATGTTTGCTCGCCGGCTGTGACAAAG
CTTTTTTTGTTTTCTGTTTTTTTTTTCTTTTGGCCCGAGCAGTGACCTCTAGGCTTTAGA
AGGTCAGa
>NODE_451_length_632_cov_13.681962
GTTTTACTGCAAATGTGACCATGCAAATCAGTCAGCTGGCACAGAGCTCCAAGGAGTTCC
TTGTGAAAATTGCATAGAAATTTCTGAATAACGGAAGGCATGACACCTCTTTGAAAAATG
CAAAAGTGAACAGATGGATGTGTGCCACCAAACGCTCTCATTGCAGCAGGCTAATACTGC
GCCTTTGACTGCGATCCGCGCTTGATGTTAGCAGTTCATCTTCCTCTATTGTGCTTTTCC
TTTTGGAATGGGAGAAACATTTTCCCTGTGGATTGGAAGGTTTTCATGAGCAGGCAGATG
GAGAAAATATTGTTGACATTAAACTGTTCCTCTTTAAGGGAATTGTTGTGACAAGGTGGA
GCTCCCATCACTCGAAATAGCAGCTGTGTGCTGTTTACAAAGGGGCCCAAAGCAATGTTT
GTTTCCATTGAAACGGTGGCAACTTTTTCTGTCTATGTAATGAAGAAGCTCCTGGCATTA
TATGTTTGCTCTCACATCTACTGTCATCATAATACAATATTTTTGTAGCGACAGCATTAG
TGTTGTTACAGTGTATTACAGCTTCTACTGGTGTTGTACTGTTTTCTTAATTATTACTAC
AGCTTTCCTGTGTGTCTTTAGGTTTTCAATCATTTGAGGAACTGTAGGAAGATTACTGGG
GTGGAGAGAGAAGCCATTTTTGATCAATTAATTAAGTGACTGAGAAAAAAAAGTGCATTA
TTTCCCCCATTAATATCTCAAAATAAtagcaaatgttgaaatggtacaactgatag
>NODE_452_length_522_cov_4.273946
TTTTCTTACCTAATTATTTCAGTCCTGCGTCACACGATTAGCCCCTCTCCTCCTTTCTCC
TTCCTCCTCCTCCTCTGCTCTCCCGTTTCTTCCTCCTCTTCCTCTCCTCTCTCCCTCAAT
CTGTCTCTGTGTTCAGTATGCGCTGCTGAGAGGGCATCATTACGGAGCCCGTATTTGAGT
CATTTTGATTTAAGCAGCCAGACAATGGCCTGTTGATTGAAGCAACCAGAAGGCAGACAA
TAGGGTTCTATGCCACATAATGCGCCACCATTTTTTCTGAGCTCCCCGCTTTCAGAAAAG
GGCCCCGGCTCTCCATTGTGCCGCTCCCGGAGGGAAAAAAATGGTGCTTGGGGAGGAGGA
ATATTTTCCCGTGGTATGTCATTATTTTGCAAATTTCTATTATCTCATCATGTTGTCTTC
ATTGTAATTGCAGCTAATTAGGAGGCTAGTTAGGAGCCTGGGCTTTGAGGCTGGCTCGGC
TGCTGAAAGGAGCCCACCGATTATGGCCCCGACAAGAGAGGAAGCAGGAGAAAAGGGGAG
ATTAATGCTGTTACCCAGGAGACACTGGCTTCCATCTGCGGGGAACAATGCAGTTTTGTT
TTCTCCGGGATCCTGCTCAGATCAACAGAATGGGGGCTAGCTCTGCTCTACTCTGCTTGG
CGACAa
>NODE_453_length_487_cov_6.669405
TATTGTGTTTTTCAAGGCTTGCCTCTTGTTGCAGAACCAGACGCGCACCACCTCCCTGTC
ATAGTTCAGTTTCTCGGCTATTTCCGTCATTTCCTGTCCGGAGGGGTGTGTGTTCTTCTC
AAAGTGGCTGTTGAGGATCTCGAGCGCCTGCGGGGTGAAAGAGGTCCTCCGCTTGCGTTT
TTTCGAAGGCTCGCTGCCGATAAACTCAGTCAGGTTCTGCATGCCGGATCGGTGGCGGGC
TTCAGCCTCGGCCATCCAGCGCTCCAGAACGGGCTTAATCTTCTGGGCGCTTTTAGGGGT
GATGTCCAACTTCTCAAACCTGGCAGGATATAAAAGGCCAGGGTTCAGTTTGCCTGTCAG
ACTGCTACCTATAGTGTTCTCTTGGGCTTCCTGTGGTAGGAAAAAGTGGCTTCTCAGGAT
GGTGTGTCTGGGGAGAATTGAGAAAAAAGAATCTTACTTAGGTGCCCTGCCAGAACAAGG
GATAAGCTGCCTGCCTTTTAGTCTCCTCAACCAGAATGCCACAGGGACTGAGACTAACAT
CCAGGTGCACATCTGGGACAAACGCCTCTGTATTCTGCACCTGGaaacacctcagctgca
gcagctggaggtgatggttgccagcagtgtg
>NODE_454_length_446_cov_13.468610
GGTGTGGGGGGGGTGGTAGAGGAAGAAAAAAAAAAAGTGGCAGAATTTCCTTTCTGCCTC
TGTGACAGCGCTATCTGACAGCGTTTTACATCTCCCCTGCTCTCCCCTCACTACACTCCA
CTGTCAGACAAAGAAATTAATACCCCCAGTGACTGTGTTTTAATTAAGCAATTTCATGCA
AATTACACATTTTAGATTGTCAAATAATATACTGCGCAAAATTGTAGGCAGGCTGATCTG
ATATGCATGGAGTGTTATTCTTCCAGGCACTGTGCATACATGGAAAATGAACAAAAATGC
TAATTTCTAATCTATTATGCAAACAGTGGAGATACTTACATAGATTTGCACGCCTTCCTC
GGATAAATACGGCTCTTGAATTCTATGTATAGAATGACTGGGTTTCTTAAGCAGTCTTTG
CCATTGTTATTTATCTTATTTTGTCTTTATTTCAATCATATCTCCTCTTGCTTTCCAAGC
AATGTGTACTCTTTATTCCGACAAAGCTGCAGCCGGCGCGATAGGATAAATAAGCAGATG
CGAAGTTTATCATTAAACACCGTTTCAAGATCTCATTGACAAttaataat
>NODE_455_length_562_cov_8.786477
CATTACACATATAAGGGAATGAACATCAGACTGAGGTGTGACTTCAGTTTGAATTTTGCC
ATCCCAGCTCGTAATTTTATTCACTTGGTGTGATTAAAACCAGAAAATGTGATATGTGTT
CCATACCGAGAGCATGATATGTATTCCATACAGTGAGAGTAGTGATGAGTGTAGTGTGTT
GTGATGAGGGACACTAGGTTTGATGGTTGCAGCTTCACACAGTGCAATAATAAATTTGGG
GCTATGGGGGTCTGACATTGTCTGCGCTCAGTATAATTAAGCGGTGCATTAGAAAGAGGG
CTGGAATAAAACATGAGTATGTAAATGCAGCCTGGAGCTGATGTTCTAGTGATTATTACA
ATGCAGATAAAGCATTTCTCACAACTGCCTGTGTCTACTGAAGCCTCCAAAAACATCTGG
ACCTTTTAATTGAAAAATGGCATGGTGTTTCGCTGTGCTGCTTTGTGCTAAGTGAAGTCA
ACAATTAAGACGAAAATGTAATTGATAAGAATTGCATTGCTCCATTATTTGGTGTTCTAG
TCAAGAAAATTGATTTATCAATTATTTACAGGTCACAGAGCAGAGGCCATGCATTTCTGT
TTTCATTGCATCATCATCTCGGAACATACAGCACCGAGCCGAGAGCAtctctggagctgc
tccacatgaaatcaatcataacatgcatattatgctcaaaactaat
>NODE_456_length_599_cov_3.519199
GTTTGAATTGTAGAAGAAGGTTTGAGTGTAAAAAATACTGCAAACCCATAAATCCCCAAA
GGAATAAAGGACTACTCTGACAGACGACAGCAGCCACTGATGAGTGCCACACCGGAAGTT
CCTACAGGGATATGTAAAGAAACCTAGAATGAGGCCGGTTTGTATGTTAAAGCTGACTTT
CTTTCTTTTTCATCAAGCCTCAACAGTGCGTTGAATTTTTACTCAAGGCTTAACTTTTTT
AATAACGATTTTTTTCTCCCCCCCTCTCTTTCTCTCTTCTTTCTTTTTTCTTTTTCTTTT
GCCCCATCTCTTTCTCTCGGCAGCCCTGAGCGCTCATCCTGCTCCAGGAGGAATAGGCGG
AATCTGATTACAGACCTATTTTACAGCAGACGCCGGGGCGCAATAAAGGGAGAGAGAGCA
CGGAAACGGGACTCGGCCCATCAATTAGATCTCTATTAGCAGCCAATGCGGACCTCACCT
CAGGAAACGCCGGGGCCCTGAAATTAAACAATTCTTCAAGCCCGACAAGCCAGTCACTTC
TGCTGTATCTTTGAGGAAGGAGGGAGGCAGGGAGGCAGGGGCTGCTGTCCTTACCGTGGA
TGCACTCCTACTATAAATAAAAAATAATAATTTGAAATGCACTATATGGAAACAGGAACA
TAAAACAGAGCCATAAAGACCCAAACCTTAGGTAAGGTCACCACTCAGAACCGAATACTG
ACGATAAATCCTTAGTTgaataa
>NODE_457_length_714_cov_8.261905
GTGTCCCTGTCTGGCAACCCTATTCGGCGTGTGTGTCTGTGTCTGTGTGCATGCGCGTGT
GTGTGTGCGTGTGTGTGCGTGTGTGTGTGTGTGTGTGTTAAAGAGGGTATGTGAGATTTC
TTGTGTGTGGGCAACCGACAATGAAACATTTGTATGTCTTTCTGTGTCTTTGTCTATCTT
TTTTCTGTTATCTTATATTTTGCACATTCTAGCGTGTGTATGCATTTGTGAGGATTTGCG
TGGCTGAGACACTGACTTTGGGTTACTTAGGGGTGAGTGAGGCAGCAAGTGAGGGGGACC
AGCTTTACATGTGTGTACAAAAATTTCACCATGTATGTCCATCTCTCTCTCTCTCACGCG
CACACATGCACACACACACATATACCACACATAAAACACACACACAAACACACGCTGGGG
CAGGCTAGCCCTCCTCTACACCAGCACCTGCTCCGCTGAAGGTGAAAGAAGTGCTCACTT
GAGCTCATTGAAAAGTAGATGTGACAGTAAATTTTTCAGGCCCTTGTGAGATGGGAGATC
TTGTTATAGCAGTCAGGATGGGGGTCAGGGCAGTGGCTGCTTGATGATTGAGGAAAAGAG
AAGTAAATTCATTCTGCTTCGGGCACTTTGTCAAGTGCCAGTAGCTTACCGTTGAGAGCC
ACTCACCCATCACCGTGTTACGGCCCCAGAGGTCACATCCACCACCATAAATCTGCCTCG
CCTCCTCGCCTGCTAAACCTATTGCCTTACCCCGACTGAGCACGAGCAGGGAGAGAGGCT
GCAGCTGCTGCTGCTGCTGCTGCTGCTGCTCCGGTTCAtggtcactcaaatgaaaaaaag
acagaggggagaatatag
>NODE_458_length_297_cov_1.053872
CTGAAAAAAATGTGTTGATTTGAATTGCAAATGGGGAAAAAAACTAAAGTCCCAATGATT
ATGAAACATCTTACTAGGTGGTGAGGGACTTCGCTTTGACACACTACAACAACAACAAAT
TTACATACTGTACAGTGGCAACTCATTAGAGGGTACAGCTGAAGCACAACAAGGACAAAC
GCAAGCCACTTTTCCTCAGCTGTGCGCGTCTGATGGGTGCGAATTTTTTGCATATGTTTG
TGTTCATTTAATTTACTTGTAATAGGCTTCTCCTCTTCATACCTGTCTGATCTCCTTTTC
caattagaggaccgtaaactttttaaaaaccgctgcatctctccaacccgtgcagctgtc
tctccctgacttgatccctatttctcctccctctctgctcatttcactcaggcttctctt
tgctgaaccatcagccatcct
>NODE_459_length_339_cov_1.740413
ATGAGCTCCTATTGTAACCTCAGCACACAGGTGGACCTTCTGTCCAGTAAGAGCCTGTCG
GTGTCCAGTTTTCACCAACAGTTTGACTCTGTGAAGGAAAAAATAACGGCTTCCCCACAC
CAATGCACAGTGTTGTTTTCTTTTCTTCTGAGGACTGTTCAGGGACAAAAAAATCTCATT
TTGCAAGTTTGCAAAGCTAAAATGCAAACTGTGATGAGAGAGAGGGAGAAAGACAGAGAG
TGGGTGTTAATTGCTCTGCATTGTTCTGTCAACTCATTGAGTTTAAATTGTGCTCAGTAT
GAGGCTATAGGGAACACTGTGAAGTGATGTAATGACGTGTAGACACACAAGCCACTTCGG
GGTTTTACATAActgagcttctggcgctgatatcataagtcaggttgaaaggtgcttcac
caaaataaaccgcttgcttgtatgaaatgagaacatcttgacaataaatctagttgcata
aca
>NODE_460_length_506_cov_6.349802
GTGGAGATTTTTTTTGCCTGCTAATTGATAGAAATTAAGCCATTAATCAAGCCACTAGCC
ATCATTCAACCCAGGGAAGATGAATACAAACTTTCATAATAACCACCTTCCCCATTTTAG
CCCTCATTAGCATTAATTTTTAATGTAATTATGCTATTCTTTTACACTGAGCTCATAAAT
TACTGCTCTTTTGTTGCTGGCTGGCCTTGTAAAATCCAAAGTAATGCTTTGTAGTCTGAT
CTTTAAGGCAATTACTGGCTTCTTCACTCTTTTATCTCCCTGCATTTCCAATAACCTGCT
CTCTAATGATTTATCTCCGCTGTACCCCCCTCCTCCTCTCCACTCTCCCCCCACTCCCTT
CCCCGCTCTTTCTCTCTCTGCACCAGCGGCCAACTGCCCTGCTGCCAGCCTCCGCCTCCA
ATCCCCCATCCGCCCACATTCTCCCCATCTCTTTACAGCAGGCCCAGATACATTGGTGGT
GGTGGTGGTGGGGGGGAGATGCACACAAACACATGCATGAACGCTGGCTTTCACCAGCTT
AACTATATTAACACACTCACACGTGTACGAGTGTGTTCAGTGTATGTGTGCGTGGTAACT
TTGTTTACTATCTCCTTTAGTCAttttctagttcacccttcattagtaaa
>NODE_461_length_364_cov_2.612637
CTGATCTTTTGGCCCCTCCTCTATGGGTAAATAATCACCATAAGCCTTGGCTCTGTTTAA
TGAATCCACTGCCAGTGCGCTAATATCTGTCAACTATGCGATTTATTATCACTGCCACAG
AACCCCAGAGAGCAAGAGGATGGAGAACGGGATGAAGAGCAGCAAGGATGAAGGACGAGT
GAACAAAAGAAAATGAATAACACAGGAGGAGAGAGAGAAAGGGGAAGGAAGGAGAGAGGG
AGAAGAGGGAAATGAAGTGTGAGTGATGGGAAGGTGTAAAAGGTGGGTGATGATAGGAAC
AACAGTGTTGAGGTACTATAGAGGTAAAGTGTCTAGAAGTGGAAGGTGTGAAGGTCAGTT
TGGTCTAGAAAAAAATGGATGGTGGGGAGAAAAGGGATGAAAGCCTCGATTCGGCGATTT
GTTTTGTTTGTGTAACAGCAGTCTCTGAATGTACTGTAGGCAAAGAGTGGAAACACAATG
ATACGCTGCTTCCTCTTTGAAGACAAac
>NODE_463_length_351_cov_3.572649
TGCGTCCTCTTGTTTGTTGAAGGTTGTATATGATGTTTTACAGGTTTTAATTAGGTTGAG
TTCGTTTAATATTGCTGAAAAGGTCCGAGTTTGGGGAGAATGTGTGTGCCTAATTTGCAT
ATTTTACCCAGACTCTCTTCCCTAACAGGAAGTGTGGGATTTGGACTGCAGTAAATTTAA
ATGTCCAGCAGGAGGACCCCTTTCTTTTGCTGAGCAGCAGGTGGCTCAGCAGGCCAGGTC
TGTGTCTTCTCCTCCTATGAGATGATGTAGGTTAAAGGTCATGACTGAGTTACAGGCAGA
CCACGGGCTTCATCCAAATAAATTTGAATCCATTTATCATTTACATTTGTCATTACATTA
GTGCCTACACGGCATGGCCTCACTCTGCTATTTTTCTTTAAGATTTAATACCTGTTTTTT
CTAATCCTATTTTTAGAAGATAACAGTTTAAATATTCTAGTTAATAATTTTTTTTGTTTA
GAAAAGGGCTATTTA
>NODE_464_length_337_cov_4.062315
GAGAGGGAGAGAGAGAGGTGTGACATAAGGTGGGGAAGACAGAGCTAGGGTGAGAGGGCC
TGAACGGGCCGATCACACCCCCGCCGGATCGGGCTGACGCTCTGCCTCCCCCTACTCCCT
CAGAGTATGAGGGAAGAGGGGAGAGGAGAGAGAGAAAAAAAGCAATATTATTATAGGTCC
CGAGTTTGTTTTACTATTTAATGATGATCCATTCTAACAATTTCTGAGGTTTAAGAGAGT
TCGTTCTTCCGAAGGCACTGGCAGGGTTAGGTAAAGTTGATTTATCACGATGACACCCCC
CGCTTCATCCGACGACTGGGCGGTTGAAATGGGGTGTCAAAGGCAGTGCACGGGCCAGCG
CACGTCATCTGCAACTCTCTGCTTCTTATGGATCATCTCTATGTCTTATAATGTGCAGTT
ACATGCTTTCCAGATTTTAAAGAAACCGGTTTTAGGTTAGGATCGAGGTTAGGGTTAGGC
T
>NODE_465_length_682_cov_11.595308
ATAGTAAACAGAGGGGAAACGTTGATCTCACAACAATCCCTCTTTGTGTGTAATACAGCT
TTACTACTTGAAAATGGATGAGGTTTGAATCAGCAAAATGTTCATAGAACAATTGCAGTA
AGATAAAGGGGCTTTGGTAGTTCCAAATATGAATCATGCATAAAGACAGAAAATAGATTT
CCACCATTCATTCTAGTTAGAGGACATACTTTACAAATGCTATATGTAGCCATCAGGGCA
CCAGTAAAATAGGTCAATAGATTGTGTGTGTGTCTAATCTTTGATCAGATGGTGTTCTCA
TCCAGGGCTATTAATGTGCTGATCCACTAATTGGGAGAGCTTGCTCTCTTAATGCAATGG
CCTTCTAAATGTGTCCGTCCCAGTAATTTAATAATGGCCATTTCATGCTACTCTGACTTT
TCAAACAGCTTGCTCGGGGCAGCTACAGGGACTGGTTATTGATTGAAACTCCTAGGCTGC
CTGGGCTAGGCTCTGGGTGAGAGAGACTGATCAGCCTGCTTCCCAGAGTCCAGATGCAAC
CACAGTCCAACCCCCTTCCACCCCAAGACACACACACTCACACACACACATACACATCTC
CGCATGCTGCTCGTAAACACACAAACATGGAACATTGACTCACCAAAGACAAGTGCATAC
TCACACATAAATTTGTAGattccgctgagatccctggcaccaggcttaatcagtggagca
cagatgagagtgttaaatggaaaagaaaatgtcacaggactctgaaaatgaagacttggg
accgctgcaacagctctcttattctactaccttcatgtgcaggtct
>NODE_468_length_292_cov_1.003425
CTCACATCACACTTTTCTTCTCCATTTTAAACAGAAGTCAGTGACCATAGTGTCCAAACC
ATCCAGATAGAGGTATAAACACAAACGCAGTCCACCCACAAAACTCCCCATTTTTCTACT
CGCTCTTTCTCGAATGATTGAATCTAAATGAATCACCAACAATGATCTTCGCTCACAGCA
AAGGGAGTAAATTGTGTTTGTGATGAACTGCGACTGAGCTGATTGTTAATACGAGAACAC
AGCTGAAGCAAGTATCCGTACGTTATCAGAGTTTTTGTTGCAATCATTTAAACCACTTAG
GGAGTTCGACATTCTCTGCGTCTGCATGCTTTGAAAAGCAGCAAATGAAGCTTCATAACG
AGACCTGCGATTGCACAGTAGGCAGAGAATAAGTGGAAGATGACTCGCTGGTTATTTCTA
CCTGCGTTTGTGATTA
>NODE_469_length_159_cov_12.490566
AGCACTATGACCACTGGCTGCGTTATGCACGTCCCATTGTCAGTGAATGGGAGAACGTTT
TGGCCAATATCTCGGCAACCAGACGTGCTAGACACCTGGAAATGCCACCTGCCCCACCTA
ATTTGGCTATGCCGAAGACGCCGGCCTCAGTCCCGAGTCTCTACCACCTTCCCGTCCCGA
GATACAGCAAAAAATCACAGGTTACTCCCACTTCCTGACGTCGTAGAGACTCGGGAGTGG
GCTCAGTGCGATCGCGGCGGCAGCAAATGGGGGGGTAGACACAAGTTTCATGTCTCTAGC
ACT
>NODE_470_length_519_cov_10.223507
ATAGCTGTAACATTTGGATTTTCTCAACTGTAGGCCTCTGTGTTTATTCTAACCTGAGAA
TGTAATTTTTTTCCAGGATGCCACTATGAGGCTGAATATTTCATCTATGTCCCAACAGAT
CGACAAAAAACTAAAATATAACTTCTGCTCTACACCACTGCTATATGATATTGTGAAATA
AAATATTGACTTCATAAACACAACAGTAGTAAAAATAAACCTGTACCAGACTGTGTTATG
CCTAGCTGCAAGCATCTACGCTTTAAAAAAGTAAGGTTGAGTGTGCAAGAAATGTGAAAT
TCACAGAGAAAAAAAAAGTATTCCCAGCATGTTGCAGAATACCAATATCCTTAAGCAGGC
GGGGTTTTTGATGTATAGACTCCTGCCAGTGAATTGTACAGATGAGACACTTAAGGCAAG
ACAATAGTGTTATAGATTGTGGCAAGAGTTAAATCAATAGACCTTCTGAGGAGTAACAAG
ACACCCAGTAGCAAGTGCTACTGCTTCACACACATAGGAGGGGCTGGGAAACAAATGAGG
ACTGGCAGACAGGGGCTAAGACCTCAGTGTCACTGACTAGCCATTAGATGTTAGTGTGTA
TGCAGCTGTGTGTCTGCGTGTGTGCATCCTTGGTCTACTCTGAACATGTGTTATggatgt
gtg
>NODE_471_length_414_cov_6.753623
GTTTGTTTATTCTTAGAAGGTGTGCTGCTTGTTTGTTTGTGCGTGTGCACGTAGAAGTGT
GCAGAAGTGTGTGTGTGTGTGTGTGTGTGTGTGTGTGTGTGTGTGTCAGAGAGATAAAGA
GTGTGCTCTATCTTTCTCTTCCTCACTGCTCTTTTCTTTCTGAGTTTGGTCGTGGTTCCC
CCGGGGCCCCTGTCGCAGTAATGGCCTGCTCCTGATTGCTCTGATACAGGTTAGGAATAT
TGGCTTTAATGATGTGTAAAATGAGCAAGCAGTGCCTGTGACATTTACAGATGGCACCGC
CTTGGCCTGTTCTTCCCAACTGCTCGTTAATTCACAGGAACGGCAAGCACTTCTTTAAGT
GACTGCCTGATGCATGCATACGACACAACACAACACTTCCTACACACCAAAACAATAGCT
CACCTTGTGCACCCCTGCACCTTGTCATCATTTCAGCTGAGCGTTCACACAAATAGATGA
AGTGAGGAGTCCTCAAGGTGAGGAGCTGTTTGCTAAGTCCTTtcaaagggtttgtcacaa
cagtctccagaggtcctt
>NODE_472_length_461_cov_6.264642
AGTTGGTGTACGGTGTTTATATGCATGTGGGTGAGTGTTTTTGGGGGGGGTGAAGAGGAG
GAGGAGGAGGAGGAGGGCGGAGGAGGGAGGAGGGTAGCGGATCAGCAGCCAACTCCACTC
CGAAACCCTCCCCTCGCTCTCTCTCTCTCTTCCCTGCAATACCTCCGCCTCCTCCCCCCT
CCCCTTGAGTAAATCTATAGGGAGGGAAGGCAGAGACAGGTGCATTTCTCCACAAATTGA
GTTAGCCAAGACATGCCACATCCAATTGGGCTAAATTGATGTGAGAGTTTGTGATGTCTG
CCGTGGGTATTACAGCAAAGGTCAGTGTGCCGAGACAATGACATCAATCTGGTCCACGTG
GCCGAGAGCGCTCGGGCCCCCACCGGCCTCCTGATTCAGATGCAAACCTGCAAACACAGG
CAGGGGAAGGAGAGGGCGGACGAACGCCGGTCGCAAACTGGTGGGCATTTTGTGATTAGA
AACTCAACAAGACCTCCACACAGTCTGGCTGAGGGGACAGACACACAGTACGTCGGAAAT
GATGATCGTTTTGATTAcagacattcacagtaggctgcttgcgttaacattactcagcag
caaac
>NODE_478_length_439_cov_5.145786
GAGCCAGAGAGGGAAAGAAAGAGGAAGATAGCGAGAGAGGTTGGGTGTCCATTTTAGGAA
CGCAAGTCTCCATCTTGAAGCTCACCTCTGCGGACGGGCGTCCACGTTAGGAGGCGTTGA
GCACCGAGCGGCTGTACAGAGTTTGGTAGTAAGCGCCGGAGTCCATCGCGGCCGGACCCG
GGCTGTCGTAGATCTGCTTGGGCCCCATAGGGGAGCCGCTGGTGTAGCTGTTGTAGGCCA
TGACCTGGTCCTGGTAGGACTTGAGGTCCATCTTCTGCTCGTTGGACATGAGGTTGGTGA
TGGAGAACGGGTGGTTGAAGTTGTAGTGGGGGTCCAGCGACTTGAGGGCGTCGCTCTGTA
GGTCCATGTGCTGCTGCATGGCGCTGGGCAGGAGGTGGGAGCTACCGGCTAGAGACTGGG
AGTGGAGCAGCGGGTTGGAGGTGGAGGAGGCGCCGGAGAGGGACAGGGAGGACGGAGGGA
TGGAGGAGGAGGAGGAGGATGGAGGAAGGGAGACGGGCGGGCTGTGGAGGTGTGAGGAGG
ACAGCGGAGGGCAGTCTAAAGGAAccagggtgtttctggggtg
>NODE_479_length_468_cov_1.055556
GCAGCAAATGGGGGGGTAGACACAAGTTTCACGTCTCTAGCACTGACCGTTTTCCAAACC
CTAACCCTAACCCTAATTCCAGGCCTTAGGGTTAGGGTTGGCCCATACTACGGGACCCAA
AAAAGTGTCACTACAGACCTACACCAATCAACTCAGAGCGGTCTGAAACGCGCTCCCAAA
CACCTTCTGCGGGCACTTATCTCTGGACTCAGCACTGTGAAACTGGTGGCCTTATGCACG
CCCCATTGTCAGTGAATGGGAGAACGTTTTGGCCAATATCTCCGGAACCGGACGTGCTAC
acacctggaaatgccacctgccccacctaatttggccacgccgaagacgccggtctgggt
cccgagtctctacgaccttcccttcccgagatagagcaaaaaatcacaggttactcccAC
TTCCTGACGTCGCAGAGACTCGGGAGTAGGCTCAGTGCGATCGCGGCGGCAGCAAATGGG
GGGGTAGACACAAGTTTCACGTCTCTAGCACTGACCGTTTTCCAAACCCTAACCCTAACC
CTAATTCCAGGCCTTAGGGTTAGGGTTGGCCCATACTACGGGACCCAAAAAAGTGTCACT
ACAGACCTACAc
>NODE_480_length_345_cov_1.423188
AAATATTAGAGGGTACAGATCAATACATGAACAGGTAGCTGTGTGTGGTGTTTACAGTTT
GTATTTACTGTCTGTGTTTTAGTGCTCTGACCAAGATCTAACTTCATGTTTGCATCAGAA
GTGATGGAGACAGAAAACTATTTGGTTTGTGTCCTCCTTCTTTTTATCTACACTTCCTTC
TCTCCTTCCCTCTCTGCATTGCTCCACTCTTCTTTATCTCCGGTTTGTTTCTTCTCCTTT
ATTTTCTCCTTTCCTTGTCTCCTTCTCACCTTCACCTCTCTTTTTCTACCTCCTCTATTG
ATCTTTTATCTTCCATTTCCCTTCTTTCCTTCTCTTCTGCCTCCTCTTTTTCTTCTCATT
TCTTTCTCTCCTTTTTACACCCTCTCCTTCTTCCCTTTCTTTCCTCCTCTTCTTCACTTA
CTCCTCTTTATCTTCTTTATCTCCTTTCCCCTTCTCCTTTTTCTCTACCTCCTCTCcttt
gctacttct
>NODE_481_length_481_cov_7.814969
TGGCAGTAAACAAGTTAGTTGATTGGTTTTGCTTTATATACTGTGATTTAATAAGGAAAA
CACCAACGTAAGCCAGTCCGAGCAGCGTCGGTGGTACCAGTGCCATGCTTTCCATTGGTT
CCTGTTTACATGATGCCCACAGGACACGCGGTGATTGGTGGCTCCTCACACGTGACCAGG
CAACTTTGTACATTTGACAGGGAGTAGGAGGGTTTTGTGGAGATCAGAAAAACGACAGCG
CGATAAAAATTAGTATTGTTGCACTTCACAAATTAATGACCATGAGTTCCTACTTGATAA
ACTCCAACTATATCGAGCCTTCCTTTCCTCCATGCGACGAATATCAGCAGAGCGGATACA
TCCCCAACCCTGGAGATTACTACGAGCGGCCAAAAGATACGGGCTTCCCCCATCACGACG
AGCCATCCTATCCGAGGTCAAACTACACAGAATCGGGATACGATTACGGTAACGTCCCCG
CCGCCGGACTCGACGATTTCGGCGAGGGGCATCACGCACAGCCGCAGCCGGTTCCACAAA
GCCACGGTCCTCGCCTCACCGCGGCCCCAGAcggtggcgcaggggcaaatgccagcaaag
actgcagcctcgccggtgaggttta
>NODE_483_length_301_cov_3.322259
GTTATTAGTGGGAACTGACGACGCCGCGGACGATTGGAAATCCTAACTTGCAGGTACTTG
CTGCATTGGACCAGCAGCTCAGGTGCAAGCACAGGCGTCTCTTTGGAAAGAACAAAGCAG
GGTAGGCTAACCCAAGCAGGAAAGATCTCGTTTTCTGTGCTGTGGCTTTTGCAGGAAACT
AAACCATTCACCCGGCCATGTACTCCCATCCTGAAATGGGGGAGTGAAATGCTAAGAGCC
AGAAGGAGGCAGAGGGAGGCAGGAGGATGGGGGCACCAAAATAAAAACTAATAATAATGA
CTTTATTTCCATCTCCAACCCACAGATGTTTGCTTCCTTCCTTTCCCTTTCATGTCCGAT
GAAAATCTTTTTTCTCCTGTTCAGCTTTGAGGAGAAACATCGGCGTGGGTAATTGTAGAT
ATGAAAGTGTTTGTTACTTTTTTTg
>NODE_484_length_307_cov_2.061889
CAGAGTCAGCCAGAACAAAGCTGTCGCAAAACACAGCCAAGATAATGGAGGGAGACCCAG
ACACAGGCAACCATCTGCCTCAAAGCACAGACACTATGATGTTTATATAACCGAAAGCAT
TTAATTAAAGCAGACAGCATGAATCAGAAAGGATTGCTTTTTTAAGCTATATATGTAAAC
CTTAAATGTTGATTTTTTTTCTGATAAGCTTGCCTATGATTAACCTACAGTATTGTCCTT
TGTCCATCCCAGCCCCAACCTGACATGGAGAGACATGCAGCACCTGTCAGTCCTGACCTC
CAAGAGGAACCAGCTTCATGATGAAGTCCACCAGTGGAGGAGGAACGGCGTGGGCCTCGA
GTTCAACCATCTGTTCGGCTACGACGTAttggacgctgggggtatggtgaaaatggccaa
ggaatggaaaacggtgcccgagcggttccac
>NODE_485_length_504_cov_10.880953
TTCACCAAGTGTCTAATTGGATTTTGGTGACTTCCTTGAACTGACAGGAAAGCTCCACCA
ACAGCTGGCTTGTGAAGAGGCCTTGGAGGTTGACTGGATCTTTAAATATTAATCATCAAA
TGTGCATCTTGCAAGAGATTGCAGTATCTTCTTTCACTTCAAACTTTGATCATCAGAAAT
GACACAGTTCAAATATAGGTCAGTACAGGGCAATTAGCCTCAAAACGGACACAAAGAGTA
AGAACAATCATGAAATGCTTGGTTTCATAATAAAGTTTATTCTATATTACAAATAGTATT
TTGTTCTTGACTGCAAAATAGGAATGCATTATATTTACATACACAGGTATACAATTAATT
ATAACAAAGTTAGAGAAGCTCGCCTTATATCCCCCAGGTTTCGTTTTTATCTCTCGATAA
GATACTCTTTATCTTTCAAATATGATCTAGTAAAAGTCTTTTCTAGCATGTTTGTGTAAC
ACCTGCTATAACACTGAGCTAGGAGGACATTTTTAGTTCCTACAAAACGTTTGAAGGTGG
AAACTTTATCCGTGCTCTTTATCCGTGCAACACAAGTTGGCGACTAGCAGACAACCTTTG
TTGCAGGGGAAGGGACGGGGCAGGAAGCAAtgaaagacaggatgtaac
>NODE_486_length_533_cov_7.136961
ATTTTAGGGTCTTTCTAGGAGTGAAACATGAGACAGTCAAACAATAAATCACATCCCTGT
TTAGAGCAGGCGTCTGGCACGACTGGCCGGCTTCAGCTCCCCAGACCACCACCTCCTCCA
CTGCCGCCTCCTCCTCTCCTCTCATGCTCTCCATCCCTCATGCCTGTTAAAGGCTTGTCC
TGCAGGGCCTGGATGCACTTGTGTGGTACAACAACAGAGAAACCGCCCAAAGCTCTTAAC
AGCTCTTCCTCTCCACTTCCTCCCTCCCTCCATCTCCACACTGCTACCACCACCAGCTCC
TCTCTCCCTCTCCACTCTGCTCTGTCTTTCCCAGCTGCACCGGCGAGCTGTTCCGTATGA
ACTGCTGCCAGCTGAAAGCCTGCTACTCCTGTGAGATTGCTATTACTCAGTGCAAGCAGG
GCTCTGCGTAGCCAAAGGGCTGCTCTCCGAGCTGTAGATCTCCATGTTGTGACTTGTCAA
CACGGGAAAAATCGTTACCAAGGCTGAGGCACTTCCATTCCACACAGAGGGGGTTCTGAT
TGCGACCAGGCAGACAGGCAGGTACTGTACTGGAGGTATTAGGACGACTGCCGTTGCCTG
ATTTTGTGCTGCAGAGGATTCTCTGCTGAGAAAAGAAGGCACTTTGAAATTATTAGATaa
ctgacatcaagaaaaac
>NODE_491_length_574_cov_6.547039
TAATTCTTTAACAGTCTACTGAATACAGTTGCTGAAGGAAATGTAAATATAAGGTGAAAT
GATCGTTGGTTGTTGTGCATTGCTGTACCTTGTATAGACCTTCGGGATGAGTAGTAAGAC
ATTCTCGTTATAGGCATACTGGAATACATTGATAAAGAAAGTAGTTGGCAAACTTTGTGA
TTACATTAACCTTCCACCTTACCTCACCCACACACGGTTACTAACACTTGTCTGATGCTA
ATGTTCAAATCAGCAAGCAATGGTTTTGTCTTCTTCCTCCAGGCATTAAACCTTTCCAGT
GTGACCGCTGTGGGAAAAAGTTCACACGGGCCTACTCCCTAAAGATGCATCGGCTGAAGC
ACGAAGGTAAACGCTGTTTCCGGTGCCAGATTTGTAGCGCCACATTCACGTCCTTCGGTG
AATATAAGCACCACATGAGGGTCTCCCGACACATAATCCGCAAGCCGCGGATTTATGAGT
GCAAAACGTGCGGCGCCATGTTCACCAACTCTGGCAATTTAATTGTACACCTGAGGAGTC
TGAACCATGAGGCATCCGAACTAGCAAACTACTTCCAGAGCAGGTGAGAAGTTTGGGGGC
GCCGACCCCCATCATTTACTCAGATCTCACCTGGATCAGAAAATAACTTCAGTTTAAATT
CTAATACCTGAATTTCATTGGATCGTTGTCGTGGCTTTGGTTGTGTAGAATTGTTTTT
>NODE_492_length_392_cov_1.204082
CTTTGTTTATTGTGTGGATTAAATAAACCAGATTTTGCATGTTAATTGATGAGCTTCACG
GGTGACATTAGGCAGATTAAATTTCTCTTGTATAAAGCTAGATTGGCTGTTACTCACTGT
TTCCAGTCTATGAGCCAAATTAGGTTAACAGGCTGCTGGCTGTATATTCACATTTAACAC
ACAGCTGTGGGAGTGGTATTAAGCTTCTCTTCTAACTCTCTCCCATGAAGCCATTAAGCA
TATTTTGCCAAATATCAAACTGTTGTTTTAATGGTTGAAAACATCTAACTCTCTCCTACG
AAGTGTTTGGTTGCAGTATAACTGACTATATTGCATTATGGATGAATTATAAAGACTCAA
CAGTAGAAAATGTGTGGTGTGCTCTCTTACAGTAGATTGTGAAAGTGCAGAGCTGATCTG
ATCTGCATCCACCAAGGAGGACACGGGGAGAGAAGCGAGAGCATTAGTTACGTTTtcacg
gatctccctcctgtccatgagttcctctgcagtccatttagactccatctgttaat
>NODE_493_length_339_cov_2.333333
TGCTTAAAGAACACTGTCAGTTAGACAGTCAACTCTACTAAACATTTGCTCTAACAAGGC
AAATATAGGTTGTTTCAGTGAAACAAGATGTTCATTACTATGTAGTGCACTACTCTTAGC
TCTCCAATCATCTCTCAAAAAACTACTTTATTTCTCTTTACACTCAATTAAATTAGGACA
CATAAGCAGCATTTCCAGTCACATTTTATGTACACAATGAAGCCAATACAAAGACTCAAT
TATAAAAACAGGCCTCTGCAAGTCTGTTGGCTACAGTCCACAACCAACCACTGCATTTAT
TTCTTCTTCTTTTCCTGTGTGCTGGTGAACCACTGGTCCAGGAGCTTCTTACTATAGTAG
ATCTGCCAGCCATGTACTTGCACAGATATAACAATCACCAGGTAcatgactgacacagca
gagaaaccaaagatgaagcggtaggctttgccatggcgataaagctgctgagctacgggg
aac
>NODE_498_length_364_cov_1.148352
ATGATGAGGCCATTATATTAATAAGCCTTTTTTTACACAGACTAAAAACAACAGCACTGC
AGTAGCCAAAGTCAGGAAGAAAAGCTGGCAAAAAAAGGCTTATTAATATAATGGCCTCAT
CATTAAGGCAGAAGCAGATCTGACTATAATTACAGTTGTTTATAAGTAGATGTAGGGTTC
CTTAATTTAAGATCCGGTTTAATCATCATCATGCATCACAAGATTGAATAACGAAATTAC
GGATGTTGTCCCTTTAGGCTGATCGCAAAAAGACAAATTATTTCAACAATAAATCAAGAA
ATTCACTGATCTACTAATAAAAATATAACTTTTAGTGGTGAAGTGTGGAAGATGAATTCA
CTAATGTCACACCTAGTGTCCAACCTTGCTGGTGTTAAACAGTTTTGGGAGCAAGTAAAG
AGAAAATATAAAAACAGAATTAAAAAGACTAAGTAGGAACACGACAAACTTTACAAAATC
AACAAATAAGCTGTCaggattttgtgtt
>NODE_499_length_340_cov_2.552941
CGTGAATAACATCCAGCTCATCCAGGGTGTGTGTAAGGTGCAATGTTAGTGTATATGACT
TGTGTGTGTGCGTATGGAGTCTGCTATGGAGTAGCCGGAGCATCGACCCATTCCCCCATC
CCCCTTCCCTAGAGCGGGGCGTTTTATTTCTCATTAGCGGGCAGCAAACTGCTGGGGGAT
GAAATTTGCTAACAGGAATTAAAAGTGCATTAACACATCTGAGAGATTCATTTCTGCTAA
TAGTTTTATTAGTGCTCTGACCTTTCAGTTCATTAGAGGACTGCGGGAGAAGGGAGGGGT
GGAGAGAGGGAGAAAAGGGTGGATAAGAGGGTCTTAGGGCTCTCTGTACTTGGGTAGACC
TTTGGAAGTAGATGCAATCACAAAATGGACATAATGGTGGCAAATTACTGGACTTGTAGA
CCTTTTTTGATTTGTCGGCTGTAATTGTCTGTTCAAAGACATTTATTCAGTCTCCTACAT
CCTt
>NODE_500_length_393_cov_1.394402
CTTAGATGTCTGAAATTATAAAGGCAATATATATTGTGGGAATGGGCTTGAAATCCTGAA
CTCAAAGTTTTGAAAAATGAAGTCATCAAGTCAGTGTTATTATTAAGTTACCTTAACTTT
AATTTAGTTTTAAATCAACTAATGCAAAAGTTTGACTTCAAACTAGACACAATATTAGGT
TGATGCAATTACCAACAATATGTCAACCTTAATTTATTAAAATAATGTAAATAAATAAAG
GTTTATCTAAATCAGGAAATGAATTAGTGTATGTATTTAGTAGTAGTGGCATCCTTCTCC
CTCCCTTCCCGCTCTTTTCCGTATTTCTAGGTGGGCGTGAATGTGACGTGGCGGTGAGGA
ATGTGTGCAGGTGCTGCCACTCTGTAATCAGCTGCGGAAGTGGGCAATCAATCCACCTAC
ACTCCCGGGCTTTATAAACCACACATATTCATGAATCGACGCTGGACTGTTGAGCTATTC
CCGTCAGTCTTGTGAATCctttgttcaagactagctccctggtgtttgctcgtgtgt
>NODE_501_length_371_cov_6.463612
TTCTTTCCCTCCTAACCTAATTTACTTAATTTCTCTCCTTTTACCATTCCATCACCATCC
TATCCCACTTACATCGCCATCTCTCTCACTCATTCCCATCTCTCTGTCTCTCTCATCTCT
CCTTGCCCTCAATCCTCACCTACACTTCTCACCCTTTATTCCTTCCCCACTGTCCAATTT
ACCACAAATTCCTCCCTCTTCTCCTCCTCCTCCTTCCACCTTTTGGTGACTCTGTGGCTG
CTGGTGTGGGCATGCGGGCCTGCCTGACAGAGTTTTGCATGCGTGGCCTGTCTAACTTTT
ATTCAGATTCAAAGAAAAGGATCCGTACATCCTATCAGAGTAAGTCGGGCCTTCCTTAAG
GCTGGGGGACTCTGTGTGTGTGAGCAGGAGGGATGGGATTATAATGGCTCAGTGTTTTAG
TGGAGATGATTGCCATACAGATGTGGGCTAAAAGCAAAGGGAGTAACCAAAGAGATGACT
GGAATAAACATGTTTGTTTCTGGTCTTATGGGATA
>NODE_502_length_435_cov_2.177011
AGCGCTGTAGCAGCCGGCGAGTCCAGCCAGCCGGGATCGGGGTCGTGGTGTGGCTGGCCA
GGCGCCAGGACGTGTGCAGGGTCTACGCCATGGCACTGGCCCTCGCAGGCTGGCAGCATT
GAGAAGCGTAAAGGCATTCAGTAGCGTGAATGTCCCTTTGTCTCAGAGCAGCGTGCCAGG
CTAGCTCTAATGAGGCAGCTCTTTGTGGCAGGCCTCTCAACATCAAGTGGGCTGGTGGAC
TCATTAACCTGACTACTGCAAATAAAGCAGGCAGGCACAAGAGACGCCTATGATAGCACA
CTTAAGGCCCTGCTGAATCCCTCCACCACCACCATCATCCCTCCACCCCCCCCTCTCCTC
TTTTCCCTTCAGTCTCTCAGGCTTCCCAGGGCTCCTCTGGCCTATTTCAGGTGTCCCAAA
TAAGGGATGGGGGGTGATTTCCACTTTCCTTATTCTGTCTCCTTCTTACCTTGAGCTTTA
ATCAGTTTTTGGCTCTGCACTGTAACCTGGTTTTTGCTGAAAAATGAATGAACTAGGTTT
GCTTGGTCccatggagcagatgtagtcagttgttgcaag
>NODE_503_length_605_cov_7.547107
ATTTATTTTGATGACAAAAAAATGATAACTTGCAGTGATTTGTGCTGCAGTTAATCTTCA
TCGAAACACAACTTCAGCCTCTCTGCCCATCTAACCCTACAGAGGGAAATAAGAAAAAAA
GGAACTAAGCCATTGTCATTGAAAATGGTATGAAGAAAGCAGCCAGCCCCTTACCCTTAA
CTCTGTTGTGGACAGATTTCCCCTGACAAAAATTAAACTAGCTCCTACTTGGCACTTTAT
TATCTCTTCAACTGAATGATTTATTGTTTGTGGAGCGAAAGAACCAAAGAGAGGGGGAAG
ATTACATTTCCAGCCAAAGCTCAGGCCTGATCTCGTTTTTTACTCCCTCTGTCCAGGAAA
AAAGCTCCCGACAAACAATAATGTCAGCTGTAATTGATCGGAGGTCGCTGGCTGGGCCTG
CAGTAAAAGCGCACTATTTAAGCGACAATCGGCCCCGCGCTCTTCAGACGCTGGCTAATG
AAGCTGTCTGTCTGGGCTATTTACCTTCTCTTAAATGGAAGGGGAGAGATGTACTGTAAG
AGACAGGGCTGGAGAGGATCTGCCTCTCGCTCCTGTGAAATAGGACCTGCACATGCCTCA
GGAATGTATAATTGGTTGGCGCAGCCAAAGCTGGGGATCCGGTGCTAATTAAATGACTTG
TTTAAAGCCTATCTGTCTTTGTTTGGGAGGCTCTGGGCTTCAGAACAATGCATTGTAAAT
GCTGTTGTCAAACAAACATTCCTGGTTAt
>NODE_504_length_537_cov_11.724395
GGGAATAAAAACGAAACGGAAAAAGGAAACTAAACAGCATGCAGTCCTAATTTGTCATGC
TCATGTGCGGCATGTCTGTGCGGGTTTGTGTGTCTCCAGAGTCCAGGCTGTGTAGATCAC
CATTCCGCCTTATCTAATTTCATTAATGTGATCCCCTGTCCATCCCCTGACGGCTTAATA
GCCATTATTTGTGGGTCCCTTCAAATAAAGGCTCAGCAGTAAATTGCAGTCTGTGGAAAT
CGAGATATAAACGCCACCCTGCATTACTGTATAATATCTTTCCCTTTAATTAACTGAAAG
CCATGCTGACATTTATTGGATTGCAAGTTACTTGTTAATGGCAATAAATTGCGAAACAAA
AAAAAGAATCATTGCTTATTTTACATCAATAATTTGTGGACCTTTTGCTAATGATTATTC
ATTACTCGCCTATGGGGACTGTCGTGTTTGGTGAGCTAAAGTGAATGAAGAATGTAAAGA
TTTAAGTGGGCAGCATCTACTTAGTGTTATGGCTTCGGTGCCGTGCATTAAATGCCTCGC
TCTGTTGCTGTCCCTTTATCCTGTCTTGTGCATCTGGCTTTTGGTAAAGAATGTGTTCGG
CAAAATTTATTGCACTGAGAACATTCCATCAGGCTGCGTTTAAGAGGAAAAGTATtacta
ttcagcgctccattttgcttg
>NODE_505_length_350_cov_1.320000
GTAACCCTCAGTTCTGTTACAAGTTCCTTTTCTTTCTGGAACAAACAGCAGAATATTCAG
ATGAAAAGTACAAATGAAAAAATCTTCAAGTGCCCTTTTGTCCAAAGCCTTTGATTTTTG
CTTTTCACCCTGTTTGTGCTGTCAACACAGTGCATCTTATTCTTCCTTTTTACTGTTTTT
TACCTCCATTTCTGTTCCTTGCTCATACCTTTCTCTGCCTCTGCCCTCAATCCCTCTTTC
CTTGGGTCTTAGCTTTGAGCTTTCTTTCCTGAGCCTTTTCTTCCCATATATCACTGCATC
TCAGCCCTCAGAATCTACCTCTGATATTCCTCTTTAGGCCTCTTTCCCTCCGTTGCTCTC
TCTCCTCTCCCCCTGTGTCTATGTAAGcaagaggaggttgttaaacatttttcttccctc
ttaattgttttgactgggccgattggcatcccgattaggcccattgatttcctggcgcta
agtgcattgatttt
>NODE_506_length_557_cov_7.066427
CTTTGTGGCTCAAAGCGGACATAAACTACCCGCTGGTGTTGTGTTTGCCAGACACTCCGC
TAGATCATCAGTAATTAACACGCGCAGTGATCTCCTCTGAGTTAAAGGGGGATCATCTGT
TTAGTCCTCTTTGGTGCACGCTAGGATTTCTTGCCCTAATCGTAACATAATAAGATGTCT
GCATAAACTCTGCTCTTTTTTGCCATTTCATAAGATTTCTGCACAAAGCCCAGTGCTGAT
AATAATGTTTTAATTCCCTTGAGAGGCAGTAGGTCTTCTCTGGTGCTGCCAGTGGTGTTA
ATGGGGCAGGAATGCAGGACGAGTGCTTTCCCACGCTGTTGGTTTTCTTCTGCCGGGTGC
GTTTGAGATGAGGCTCTGGGCTGGCTCGGCTCTGCTAATGCAGCCAGAGTGCAGACAAAT
GGAAAGTGACACTTGTGTGTGTAGAATGGTATTTGTGGTGACGCTTTGACTACAGATAAT
AAAGTGTTCGCCCTGAGGTGATTTTGCCCGGCAAGCACCCCAGATGAAACTCACTTACTC
AGAGAGGGAGGCAGAAGAGACAGAGAGGGAGACAGAAAAGACAGAGAGGGAGACAGAAGA
GATGGAGAGGGGGGATGGAGAGACAGAGCGGGGGTGAGGAAACGGAGAGAGAGCAAAGCA
AGAGAAGAGTACAAATAAATATAGACAGgaggtaaagagga
>NODE_507_length_290_cov_1.003448
AAAAAGAAGACAATGACAGATGTAAAAGAACACTGAAATCTCCAGAGTTCCTCTTTCTAA
AAACAATCTGTTGCTAATTATCTGCTTCTGCTGCTGAATATAAAACAAATAGCAAGTTAC
GTGTGTTTCTCTTGAATTGCTTTCTTCAACTTTCAGTCACCACTCCCCCTTTTTTTGCTC
CTGCTCTCGGCTCATTCTCAATCACCATTTCTTTATCCTGCTCTTTTTAATCAAGTATGC
CAGCCTACAACATTACTTTGATTTTAACATCAATAGACACGACAATCTTATTGGCAACGG
TATTATGGAAATGTGTGAATGAATCTGCATATGAGTTGTAGCACCCAGACAGGTGTCTGT
GATGTTCAGCACCACTACTGTTTCCAGAGAATGAACCTTTGTTGCACTGTTTTCAGTGTC
AAACTGCAGATAAA
>NODE_508_length_705_cov_7.849646
TCAAGTTTATCCATTTGTTGTGCTGGAATAAATGACAGTGCTAGTCAGTGAGAATAATTA
GAGCAATCACAGTGTTATTGCCCAGACAGGCTACTACATTTCATTCCATAATGACATCAT
TACCTCAAGTTAATTATGTGTCTTGCGAGGTGACACGTTTGATTAAACACATGAATGCAC
AAACAAATCAAAAAATTAGCTGTGGAATGGCACACTAAATGGGAGGATTTTTAATGGAGG
AATTGTCATTTTGTTAGGTCGCCTCTGTTCCCAGGTACAACTGTGAAGGACAAATGCATT
TAGGAGACACACAGAGAGAGAGAGTTGCCTCTACAGTGCTAAATGTAAGGTGAAAAAGAA
GCTAGGACGCAAAGGGTTAAGAAGCACAAACAATAACATTTCAGTAGCAGATGTCCTTGA
GGCAAAACCAAGGACGAGGCAATTGCTAATCTTGTATTCCCAGCATGATCAAATCACCAG
GCAACAGATATAAATAAAAGGACAGGAAATGAGGAATTCACATTCAACGGTGTCAGCAGC
GAAATGAAGATTCATGGTGAAGAGCCCCGGTGAAGGCGGCAAAAATTAACTGCAAATAAA
AGGGACAGACGGCCTCCAAAGTCCAGCGTATAAAGTAGGTTTGGTGGGAGAAAAACACAC
ACGCGCTAGATAGGGTCTAGTAGATGGTGGCTGGGGCTGAGGCGAATGGGCTGCACTTTG
TCATGGAGACAGGTGCTTTTATTTGACACCTAACAGGCTGCGCCCTGACTGGATATTCTA
AAAATATGAGTCTgtgcatgatcatcagactgtctcgttttccattcatttcacaccgtc
atttgttac
>NODE_509_length_513_cov_7.259259
CAGGACAAGCAAAGAAAACCACAAAACAAACCTGGCACAGCGTACCGTGAGAAGGATGAG
GCGAGTGATGTAGAGAGAAAGGAGGTGTGTGCGGTGGTGGGGGGGCAGATGAGAAAAGTT
TTGCCCGGTGATTTATGCTTCTTTCCCGGCTGGGATATGAATCTGGGATGATGCTCCAGA
GAGCAGCACTCCAGATAATGTTAGCCCATTTAAAAAGAGCAGATTTGTGTAGTCTATCAG
GGTCGCAGAGTATTTTTTTTTCTCCTGCCTCCCTCCCTCCCTCCTCCGCCGGCCCCTCCG
TAGTGAGAAATTGGTTGTTATCATAGATCACAGATACTGCTCAAACCTCTTATGAAAGAT
GAATTAATTTCACTAATGCTTTAATGCAAAGCTCTCATGAGGGAGGCAGACTGGTGATAA
CCCCTGCCTCGTCCCCGCTTCCTCCGCTAGTGATTTATGCCCTCTTTTAGTAGATGAAAC
CGCCTAGATTTGCCATCCATCTGCAGCTTTGAGGAATCCTATTACATGGGGATCTTGGAC
CGGACAGGACGCCACAGTCCAAAACCAGTTGCTCTGTTTTGGATCACACAGCCTTAGATA
TGTAGAGTAATTGTTGGAACGAGGAAGGATACTCAGAGCGCATCATTAAAAGTTATa
>NODE_510_length_473_cov_9.397463
CGTGCGTGTGTGTGGTACTGTTTGGTAGAAATGACACTGGCCGGCCATGTAAAAGTGTGT
CTGACAAGGGGAGCGACGGAGTCAGCGCTTTTTTTTCCTCCCTCCTCGCCCCCCGCTGTT
CAATCCATCCAGCTGCTGTCACCACAGGGGAGCAGACAATCTATCAAGGCATCGGGATGC
ATTCTCCTCACCTGCGCCGCGCCTTTAATGAACAGCCAACATGATCCCGGCTGACAAGCA
GGAAATGGATGTAATAAAGATTGTTTCTGCATGCTCTTTGCATCCCTGATAAATCACCTC
GCTGTGCAACAGATACGGGAGCCACATGGAAATTTGATTTCACACGGCAAGGGGGAGGAA
GAAGAGAGCAGTGGGGGGAAAAGAGAGCTGCTAGTGGCAGGGTCACTCTATTTTATTCCT
CCTTTTCTCCAGTGGAGCAGTGGAGCTAGATGTGTGGGGGCTGAATAGAGGGGCTGTTTT
TTTTGTTATTTTTTGTGTGTATGCTCTTACTTCCCTCTAACACTCTGTTAAGCCTGGAAC
ATGCCTCTGTACCTTTAAGtctaaaaccataacaaacgttgtgtgcagatgttcacgtag
gtgtcagtcatcataat
>NODE_511_length_367_cov_7.419619
GAGGGGGGAGAAGAGTTTATGAGGAGTTCATGATTGGCCTGGAATAGACGCCTTGGTAGT
AAGTTGTGTCAGGTATGGATGAAGAATCCAGGCCCGCTTTCCCCGCCATGGAGCCCATGG
AAAGAGCTCCGGCCATCGGGGAGCCATAGCCAGAGTAATGCATCACTTGCTCGTAAGTCT
TTAGGTCCATTTTGTGATGCTGCTGCTCCGAGGACATGAGGTTGTTGATGGAGAAGGGGT
GGTTGAAGGAGTAGTGGTGCTCCGGCTTCAGGTGCGCTTCGTGCGCAAGGACCGAGTGAT
GCTGAGACATAAGGTGCTGCCCCTGCGTCACTGGGGAGGCGGCGGTGTGCTCCGGGCTCA
GGGCCTGACTCGTCTTCATGTCCGACAGGGACCTTTTGTGCTCGCTGGAGGAGGAGTTGG
AGTGCGGGGACTCGTTGCCGTTGCAGCTCTCAGAGCTGCTGTTGGAGGAGCCGCCGTCTC
CTGACTTGCGGCCGGTATCCTTCGTGGTCAt
>NODE_512_length_340_cov_5.497059
GTTCTCACACAAGACCCTGCTGGAGAGGCACATGGCCCTGCACAGCACAGCCAGCGCCAT
CACAGGGCTGCCGGTCAGTGCAGGTACCCCGGGCCCCGTCTCCATTCCCATGCCTATGGC
TGTCCCTGAGCCTGGAGCTGGAGTGGTGGCCCTCGCCATGCCAGTAAGTGGAGGTGCTGG
AGTAGGGGCTGGGGTTGGAACAGGAGTGGGTGTAGCTGCAGAAGCGAGTTGCCAAGAAGG
GACCACCTACGTGTGCTCCGTCTGCCCTGCCAAGTTCGACCAAATGGAGCTCTTCAATGA
CCACATGCGAATGCATGTCTCCGATGGATAAGTACAAATAGATAAACTTCTTTCAAAAAG
AATGACAAATGAAATGGCACTAGATTTTCCTTTTCTTATTTTGAGGTATGAAGAGTAATG
AGTATAGACACTGGCACATTAAGTTTCCCAAAAAAAAGATTTTTTTTTTTCTGTTGTTCT
AAAA
>NODE_513_length_301_cov_1.033223
TGCAAAACTGAGAAGTATTGATCCAGTAATAGTGGTTCACGCTTTGACTCTGACACCTTA
ACCCTGCAGACATAATGTCATAGCCTCTTATCCCTTCCTCTTAACACAACCTGCCTATCT
CCCACAAGCTGTCACCTCTAGTAATACGCTTCTCAAAAGCTCCCCTAAATCACTGAAATC
ATTGCACTTTCAGACATTATTTATTTTCCCACCTCTTAAAAGTGAAGCGTGATTTACAGT
TCGGTAAAAGGTTGTGCTTTTTTCTTCTTCTTTTTTTTCCTCCCTCCTTTCCTCCTCTTC
ctccatttcccactagacctactagcgctttcggttgcggtaattccatttctaccattg
taagagctgctacttagcaattactatgttaggtctgtgtaattgtgttggcttacagcg
catgacaaatacagtcaagctagac
>NODE_514_length_584_cov_9.155822
CTGTTCTTGCTCTTTGTTAATTTTATATTGAATCGCTGTTCTGCCGAGTTCCTGACAAAC
AATAAAACTTTTGATTTGAAATTTCTATTTTTCCTTTCACTCGATTCAGATTCTATTTAC
ATGCGGCTGTGAGATAGCCTCAGTGGAATTTACCAGTGCAGTTAATCCACTCTGATGGTC
TAACAGGGATTGTCTGCACAGTATCTCTGCAGCCAAATCATACAGTATGAAACTGCATCA
AATGAACAGATGGCAGTGACACGAATTAAAAGCACAGAACAATAGTAGAATATAAACCAG
AAATGACACCCAAAGTGGCTGTTGATTTATAGCCGTGGCGAGTTTGGTACTGGGCTTCCA
TGTATATTAGTGCTACAAATCTGGGTCCATTTAGCAGGGAGATGCTCATACATACATCAC
CGACTCCTGCTCCAAGCCAAGGTCAGTCCTTATTGCATCAATCTTTTCAACAGAGGCTAC
TCTACACAGCAGCAGTTTTGTAACTGTCGCAGCTGTAATGGAATCTTTTTTCTCGCGCTT
CATCTTTCTCTTATCACATGAAATATATATTCAACTTCTCTTCTTTCCCTCATTCTCCTG
Attctttttattttatctgtaaaacattcccggggacctcattccttttctgggggacac
actccaagtagcacagattttaaccctttaaggccctgagcacaccgagtcactttggaa
tatatata
>NODE_517_length_659_cov_10.103187
ATTACACTCGACGTATAAATTACAGCGCACAACATACCACTCTCCACATGAAATACACAG
AAATTGAGTGTAACTACCTTTAAATAAACAGCCAAATTTAGGGAAATTATTTTGCATAGA
GAATGCAATCTCTAATTTCTACCAGGAGGTTATATTAAACCTAAGACAAGCCAAAAGCAG
TAGCTGGAAAACAAGCAAGTAAAGAGCAACTCAGAGATGCAGTCTGCTCTGTTTGAGTAA
GGATGAGATTATATTGGATTAAAGGGGATTTTTGCAATGCAAATGAATGCACCTCAAATC
AATAAGGCCTGTTCTACTCAATATACAAACTAATTAAGAGGTAATACAATCAAACCTGAA
TAAAATAGATTGTGCAGCTTCCTCAGAAAGAAATCCAATCAAACCTTTTTATGTGAAAAG
ATAAAATCTAAAGCGATCTTTCTTTGTACGAATAATGACCTCGGCTTTGTGTCCATTTAA
TAAGGAAAACTTGTCTTAAGAGGTTACGCTCAATGTGCATATTCTAATCAATATGAATTA
CATAGGGTTTTATCTATGTTATCTGCTCCAGACTGCTAAGCTAATTAGTGTTTTATCGAG
TGTTTTAACTCAATTATTTCGCAAAGTCAAAGAGGTTCAACACAATTTTCTATGAGCCAC
CGGAACATTTTCAGTGGGGAGGAAGCAGTCAAGTTGTGCAGCTTTTAAAGGAGACACAAC
TACCAGAAGACATGTTTTAATCTTGGAAAAGTATTCAGCTCAGATGTTCAAGGGTTGGTG
CAGCTATCTGTGAGGCACATTAt
>NODE_518_length_316_cov_1.363924
TGCGTCCTCTTGTTTGTTGAAGGTTGTATATGATGTTTTACAGGTTTTAATTAGGTTGAG
TTCGTTTAATATTGCTGAAAAGGTCCGAGTTTGGGGAGAATGTGTGTGCCTAATTTGCAT
ATTTTACCCAGACTCTCTTCCCTAGCAGGAAGTGTGGGATTTGGACTGCAGTAAATTTAA
ATGTCCAGCAGGAGGACCCCTTTCTTTTGCTGAGCAGCAGGTGGCTCAGCAGGCCAGGTC
TGTGTCTTCTCCTCGTATGAGATGATGTAGGTTAAAGGTCATGACTGAGTTACAGGCAGA
CCACGGGCTTCATCCACATAAATTTGAATCCATTTATCATTTACATTTGTCATTACATTA
GTGCCTACACGGCATGGCCTCACTCTgctatttttctttaagatttaatacctatttttt
ctaatcctatttttagaaaatatcagtttaaatattctag
>NODE_520_length_390_cov_11.733334
GATTGTAACTAGGGCATCTATATTGCCATGTTTCTGCTCAGCTCACAATTAAAACATTTT
TTCCCTCCCTTTCTCTCTCTCTCTCTCTCTCTCTCTCTCTCTCGCCGCTGTCTTTCAAAG
GCTGATGTGGAGTGCACATAATTATGCATATAAACATAGTGGCTTAATTATCTCTCACAA
CATCAGTGACAATGTAATTAACAAACATTGCAAGATCAATGAGAGAAACTGCGACCTTCA
AAACATTTAACTCCTCACATTGAGGCATCGTGCGGATTTCCTATCAGTGCAAAACCCCAG
AATACTTTTCCTAGATAATTTAGATGTCGCATTAGAGCCCTCGTAAGCCAGTCAATGGAA
AAAAACCAATGAATAAAAACTATGAAAGCAATGACAGAGATGCTCATAGCGATGGATCAA
ACAGGCTTGACCATGACTTCCATTTGCAATTCTGGGTTCACTGTAAAAGGTTATTGTTCA
TTTCAAGCTATTTCAAAGCCCCCTCTATTTACTGCCTGTTAATTAACCAAccaa
>NODE_521_length_294_cov_2.159864
ATGAAGGCAAAAGCTGTTTCAAGTGACACTGTGTCAAGATACTGAGAGGAGACACCGTTT
GGCCAAAGTGGCATTTTCAGCGCATGAAACGCTGTTTGAGAGCATAAAAACAGCACTCCT
GCAGAGCTTCAATGACAATGTTTACAAACATGTTTTGACTTCACAGTGTCTTCAAATATG
ATAAATATGAAGGCAAAAGCTGTTTCAAGTGACACTGTGTCAAGATACTGAGAGGAGACA
CCATTTGGCCAAAGTGGCATTTTCAGCGCATGAAACGCTGTTTGAGAGCATAAAAACAGC
ACTCCTGCAGATTGTCACAGAAAATGTTTACAAACATTTTTTGACTTTAAAGGACAATGT
TTACAAACATGTTTTGACATATAAAGGCAATGTTTACAAACATGTTTTGACTTATGATGC
AAtgtttacaaacatgtt
>NODE_522_length_294_cov_1.006803
TTTGTATGCTTTGCAACGGAATGAAACAGAGAGACAGATCCTTGCCAAGTCTATTTGGAT
GAGAAAAACCCAGTGTTATTATCAGCACACCACCAACCAGTCTGAGGAGAAAGTGTAAAT
GACAGGAACAGGAGACAAAGAAGATCAAAAGGGAGGTGGACAAGGGGAAGAAGACAGATA
GAAAAAGAACAAGGTGATGCGAAGAATGAAACCACAAGGTAGCTGTAACAGACCAGCTCT
CTTCACCAATCAGAATTTTGAAAATGGTGAAACACTGTGGTGCAAGGCTGTGCTCTGCAa
gtaaggttaaaacacagtttaagctgtctacggtatcacatatgacagatagactgagca
ataaagcataaaatgacttttacttaccagtaaaaaactcaactgcacataagtatattc
atacctgcaatccctaaa
>NODE_523_length_326_cov_1.500000
CTCACCACACTTTCCACCGAGGAATAGTCCACAGTTTGTCCGGCGGGCAGGCAGGACGGC
AGGAAGCAGCAGAGGCTGAGGATGATCGCAGTGAGCCACTGACCGGAGACACACGCATCC
TGCACCGCGATCATTATGTCCATCACAGCGGCGCTTTCCGTCGCTTCTCCTCCGAGTCTG
GTGTTAGCAGAGAGCGGCGCGGGGAGGGGGGGTCGGCCCGGCTGACGACGCGCTTTGTGT
CCGCACTTTTTTCCGCCTCGGAGCCCCGTGAAGAAGAAACGCGCCTCCGTCCGGTTCCCC
CGGTTTTCGCTGGGCTGGATGCGGAGCTGCGTGCGCGGGGAAGTGTACTCTCCAGTGGCT
CGCACACCATCTAGTGAGGAGACGCGATGCAAAATGGGAGCAGAGCTAGAAGCAGACAAC
CCCCAGGCTCTGATCCTGTTGCCATGCGGCCGTTTCCCGGGCAACCCGTT
>NODE_528_length_462_cov_7.764069
GTTCTCGTTCCCTTTGTCGTTGGCCTCCCTTAAAATCAAGGAATCCACGAGAAAAGACCT
CGGCATGGTTGCAAACTTGTTGCTCGGCGCGGTTCAAGTCGAAGCCGGTGCGTACTGCGG
CTGTGTTCAGTGTGTGTGCTCTCCTCGGGACGGTGGACAGCGAAGTGGTGCTGAAGGCGC
ACAGCCGCTCCTTAAATAGGCGCCGTGGACTCGGTTCGGCCATGTGACGGTTACGCTGTA
AGCGGCCAAGAGCTCTCAATAGGGTTTTGTGCCTTTCTCTCGGCATTCCCACTGCACGCT
TCCCCATTATTTCACTTGTTAACTAAATGAACTGCATAATGTAGTCTATTCTTGTCAGCC
CCACCCACGCCGCAAGAGGCGGCACTGCCCATTCTCCCTTTTATCATCACTCTCATTTTA
TCATAGAGAAGAGCTTAAATTTGCCAGAGAAAACGTTTCTGTCACATTTGGAAAGGCTAG
TGCGTATTCAAGTTCTGTCTTAGACACGAAGCAGCCTTTGACTTAAACTGTATCCAAGAC
GAGCGGCAGAAATGCTGCTGCTCCACATTTATTCCATTTAAAGAGCAGCAGGTAAATTAC
ACAATc
>NODE_529_length_418_cov_2.368421
CTCGTCAGCAACATATCCAGCGACAAAACCTGAACATTGCGCAGCGTTCCTCTACCGGGA
TGTGATGACTCAAGTCGGAACCTTACACTCGACGGCTCACGTCTCCTGCACTGTTTTCGT
GTCTCTCTCCGTCTGCCTCGCTCTTCGGCCTTCTCTCCCCGTCAGTGTGTGTCGACCAGC
AGCATGTCAGTGTGTCATCCTCAGTGAAATGTTCATTCAAACAGTGTTAGCAGCAGAGTC
TTCTGTCACAAGCCCGAGGCGGCTGATGGACATTCGAAGATGATCCCAGAACTACAACAA
CAACAAAAACAAACGAGTTGTTTGATGAAAGTGGGTGGGGCGCTTTATTCTGTGATATAT
TTTAAGCCTCATATTTATTAGCATGCAGCTTCTTCTCCTGTTACTCACCACGACTTCATT
AGCATCCAATAAATCGctgcttcatggttatgcaatcgacttctggtgtggttctggttt
ctgtttgcttgtttttgtgtgcttcatggagcaaccgctgcaccgccacaacacttacac
gagaacctgagccggtttgacg
>NODE_530_length_334_cov_1.604790
GTTACGTGGAGGGGCTGAACCCAGGCGCAGACAGAACGGAGGCAGATGGAGTTTCCTCAG
AGATTTAAACGAAAACCCAACACCCACTTAAAACACAAAAGTGAAACATTCCAAAACCCA
AAAACTAAAGACAAAACTGACAGCCAACTAACTTCAAATACAAACTAAAAACAGAATGCT
CACAAACATACCACAGGAACGGGTCAGGCAGGGACGGGTAAACAGACAGTGGACAGGACT
GGATCAGTGGCAGGTTTGGCGGGTTAGGGAAAGAGTCCAGGTGGCAGTAGGTCAACACAG
ACGGGGAAAAACAGGCGGCAGACAGGTCAGGGAATGGCAAGATCTGGCGTGAGAGTCTAT
GGTCTGGCGGAGTGACTGAACAGATCATATATACCAGGAGGCTGATTATTGCAGGTGAGT
AGATTGATGCAGCTGTAGAGGATGAACAATCAGgaaggctgagaaagacagaaggcgg
>NODE_531_length_307_cov_3.726384
CTTCTCCAAGCCATAACATGAAGGGCACAAATCAAAGCCTTGGCACTGACAGACACACAC
ACATACACACACGTCGTCTTCTGCACACGCATACATACACACACACACACACACACACAC
ACACACACACGCGCGCGCACACACACACACAAAACCCCTTCCTTGGACTGATTACATTTT
GCAAGAAGATTTAATTAAGGAATTTTTAATGAGGCTTCTGCTGGCACTGCCAAGAACTGT
TTTGATATTTGCGCTGCATAATGCATAAAATTTGTCTAAACATCTCGGCAGTTGATGCAC
GGGGAGGTTGCAGATAAGCCCAGATACAGTTTCAATTTCCGTGTTGGGGTTGAGAAAAAA
AAAGAGAAAGGAAAGAAGAGGAGGAGGAAAAAAATGGAAAAGGAGGGCTCATAAAAAGGG
CAAATGTACCACCGAGAGGGGAGGTAGAAGt
>NODE_532_length_485_cov_9.612371
TACGCCGTTTTCTTCCATCTCCATGGTTATTTGTGTTAATGAAGGCGTAGTAGTCCATCC
AGACAGGGTAGTTTTTATCTCAGTTCTGTTCATTCGTGTGATTCTGTACGTTCAGGATAA
ACTGTATTAGTTTATCCTCTGTCGTTGCTGGTCTCCCTCCAGGTGAAGATGCGTCTCTGC
CGCTCAGCAGCGGCGGCAGTTATCAGATTCTGGTCAACAACGTCTTCTACTTCACCCAGC
GGGTCGTGGACAAGCTGTGGCAGGGAATGTTCAACAAGGACTCCAAGCTGGTGGTGGACT
TCATCGTGCAGCTCATCGGACAGGTACAAAATGACCCGTTCTCTCCACCTATGATATTAC
ACTCTATTCTTGGTCTGACAGTCGAACCCGCACCATCGACATGTTGAAGGGCTGCATGTA
CTAGAATGAATTAACGTTCCCTGTTCCTCTCAAAGGCAGCGAACAGTTCCTCTTCATGTA
CTCGTTGTTGTTGTCGCTGAAGGCAGAAGAATTTATAATAGATCAGATATTAGAATAGAC
TCTTCGAGGATGTTCGGCTCAGCGCCAGACTCGAATTATAGTCCGCAGACTTAtcgcact
cagcaaaatggaagttctgaacggcttac
>NODE_533_length_360_cov_1.500000
CTTCTCTGCCACTCCAGTTTTCCTCATGCAATACCACAGTTCCTCTCTGGACACCCTGCT
TTCTCTAGATCTACAAACACACAATGCAGCTCCTTGTGACCTTCTCTGTCCTTGTCTATC
AACGTCCTCAAAGCAAATACTGCATCTGTAGTACGATACTGCTGCTCACAAATGCTCATT
CTGCCCTTAGTGCAGCTTCTACTGCTCTTTCCCATAACTTCATGGTGTGGCTCATCAACT
TTATTCTTCTGTAGTTGCCACAACTCTGCACATCTCCCTTGTTCTTAAAAATCAGCACCA
GCATCTTCTCACTCTCTAGTCAGAAACTCTACTGCCACCTCTCCTAGACCCGTCCATACC
TCCACAAGTATGCCATTAAACTCTTGGTCCTCTCCGACGCCCTCATCACTTTACCCTTAC
TAATCTTTGCTACTTCCTAGTCTACAACGGTCACCTTTTCTGCTCTTCGTTTTTTCTCAT
TTTAATTATTCATCAACTCTTCTa
>NODE_534_length_554_cov_6.561372
CCACCCCATAACCCCACACTCCCCTCTTAGAGCTGCAAGGCACAGGGCTGTGCTTTATTT
CTCTGCTCATTTTTCTCAGAGATTGGTACCTTCACACGCAGATCCATACCATGCTCCTGT
GCAGTGCAGGCGGCGGTGAAGAAAGAGGGTTATATTTTCCCCTTGAGTTAGGACACCTCA
TGACAAATGATAATGGATAATCAATAAAGTGGGAAATATGAGGCAGCAAACTTTATGAAG
CCAGGAGACATATTACTCCCCAACAACACTGGTTTCCCTTAACAAAGTCACTACTCGACT
GTGCCTAATAATCTGAAGGAAAATCAAAGGACCCGCAACCACATCAGCAATATTGGCAAC
TTATTCCACTTTAATGGCATTTTGATTGATTTTTTCCCTCTTCCTAATGGTCGTTTTATA
GATTTGACGCTGCTTCTGCAAAACAGCAGTGTGTAATAAACCTCCCCGAAGGCAAACGTT
AGCCATTAAAGCTCTTGTCTTACTAGCGCTCATAATTGGAGGTTGACCACCACCACATTT
TGGTCTCTCACATAACACACACTTCTAGGACGAGCCTTCTCTCTCCTGCGCCTCTCCAGC
CGTTTGATATTTTTGGTAGATGGCCACAATAAGTGAtaggatccctttctcctgctcttt
ttgagcgatggggttaaaaatagccataaagaggtgac
>NODE_535_length_291_cov_1.439862
ATGTCCACAAGCTTCAAAATGCACTGCCTTACCATGGAAATGAAAATAGGATCCTAAACT
AAAACTGATGTCACTATCAGTTGCTTTTAATGCAGGCAGCCTGTTGGCACCGAAGTGACA
AGAGAAACTTACTATATATCAAATCATATGAACGCATCCTCTGCCACCTTTTGTCTCGGG
TTAAATTGGACATTAATTAAGTGTTTGACTCTTTACAGAGGGCAAACAAGAGAAAGCTGC
AGTACCTGCCATTGGTGGCATGAGGCAGCTCTATGAAAATACTGCATCATTAGCACATTA
TTAGTGTTTCTAAATGTCACACAGCCACGAAGGGGACAATGAACTATTGGGGAAACAGCC
TTCATGTACAAGCCAAACTCTTATTTTGTGTCAGAGTCCACCGTGACCTCTCAAAGTCAC
accggagatcattat
>NODE_536_length_176_cov_8.346591
AAACGGTGTCTCCTCTCAGTATCTTGACACAGTGTCACTTGAAACAGCTTTTGCCTTCAT
ATTTATCATATTTGAAGACACTGTGAAGTCAAAACATGTTTGTAAACATTGTCCTGTGAA
ATCAAAACATGTTTGTAAACATTGTCTTCAAAAGTCAAAACATGTTTGTAAACATTGCAT
TCTAAGTCAAAACATGTTTGTAAACATTGTCCTTTGAAATCAAAACATGTTTGTAAACAT
TGCCTTTATAAGTCAAAACATGTTTGTAAACATTGTCCTTTAAAGTCAAAACATGTTTGT
AAACATTTTCTGTGACAATC
>NODE_537_length_290_cov_2.241379
AACACCTCAGAAACTCACTATCTAACCAGATAGTTACTCTAGATGGCATTGCCTTAGCCT
CTAGCTCTACTGTAAAAAACCTTGGAGTTACTTTTGATCAGGATATGTCATTCAACTTAC
ATATAAAACAAATCTGTAGGACAGCTTTCTTTCATCTACGTAATATTGTAAAAATCAGGA
GCATCCTGTCTCAGAGTGACGCTGAGAAACTAGTCCATGCATTTGTAACTTCTAGGCTGG
ACTATTGTAATTCCTTATTATCAGGATGTCCCAATAGCTCTCTTAAAAACCTCCAGCTGA
TACAAAATGCTGCAGCCAGAGTTCTGACAGGAAACAGGAAAAGAGATCACATTTCTCCTG
TATTATCTTCTCTTCCTGTAAAATACAGGATAGATTTTAAAATCCTGCTTCTAACATATA
AAAGTctttataac
>NODE_538_length_610_cov_3.945902
AAGAGAAGATTTACAATACAATCACTGTAAGTGCCCTGCTCGTCACAGCATCAATCCTAA
TCCTTAAAGATGGCTAAAAATAAAGACGGCGGTGGCGGCGGTGGGGAGGGAGCCGTCGGC
GGAGGCTCAGGAGGGCAGCAGCCCCGTCACCCAGCCCGCCCGGCTCTGCTCAGCCCGGCC
CAGCCGGCCGGCTCAAGCAGGGGTCTGAGGGAGAGACACACAGAGGGACAGGGGAGGGAG
AGGGTGAGGGAGAGGCTGGGACGGCCGGGGAGGGAGGCTTACCCACATCTGATCCAGCTG
ACGGGGGCCATATGGCAGCTGCTAGCCAGATAAAGAGATTAAGACTAGGAGGGAGTGCGA
TTACAGCTGTCTAGCCAATTCAGGCAGCTCAAATCTGCAACTTCTAAATTAGTCTCCTCT
ACTCCAGCCGACAGGAGGGGGAAAAGTGGGTAGAGCAGACCGCACATGCTTTCAAGCAAT
TTTACAGCCGGTTAGAATTAACTGAAATTTTGAAAAAGCATTAAATAATAAGGATCAAAT
GTGATCTTTCGGACATTTATTTGCTCTTTTATTAACTGAAATATGCGTTGTTTTGTTTTC
TTAAATTACAAAATTGTACGTTTTGGTTTTTTTAATTACTCAAAAAGCACAATGATTTAA
AAAACACTAGTTTCTCTCTTCCATTAACAaatgtcccaaacaaactgccagacaacacga
acaggaaacagaagcagagttttaaattcagctc
>NODE_539_length_458_cov_3.085153
CACACCACACTGGACAGCGTCACACAACATCAGGATCTACAACACTGTTTCACTGTTACT
ACTATGCAAGACGATTCCCCAAACCAAGTTTTATTTTTGTGCTGTGTAACAAAATGCACC
GTTCCAAAACTGTAACAGTTTGTTTTCAAAAATTGTTGTTTTTAGAAATGAACAGATTGG
GGCTTTTTTGTTATTTGTGTGCTGCACTGGGAACAGTGGCACAGTGTCTGTGTATAGAGG
CATCGTAAGAGTTGAAAGAGGACCACATTTAGGCTGTAGCGCTCAGAGTTCCCAAAGCTT
GTGGGTGTTTTAATGAGTCATTTTAACTTCATTTAAAGCCAGCTGAGCAGAAAATAGATC
AGTGAATGAGCCCTGGGCCAGTATGGATCTGCAACCGATTTACATCTCTGTGAGAGCCAA
CCCACATCCAAACAGCTGTGTGTGAGAGAGTGTGTGTGAGTGTGTGTGTGCGCATATCTG
TCCTATGTGTCTGTCTGTGCAGGTGTGAGGTGAGTGCAGAACAAGGAGGGAACGTTTCTG
CAAGCAGTCTGCATACTTGTCTCTTTCATGTCTTCATCAGAATAGACAAGGGCATTCcaa
ag
>NODE_540_length_535_cov_9.568224
GCACATGAAAACACGACAGCCATTGCCAACGATCTCTAAACACAACTCTGGTGTTCTCCC
TCCTTGGAGAGATTACAGATTTCCAGCCATTTAGCAGAGAATGAGAGGCGTCTGCAGATT
GAGGGGATTGGTGCAGCACACATTGGTGTGTCGCAGCCTGACTGGGTTGAGCGCAGTGTG
CCATGTCATTTTTGGGCGCGCTGTTGCTCAACATCAAGAGAAATCGATGGCGTCTCCACA
GGGGCAGGGAGGCCTATGGAATAGAGGAGCTTCTCAGGTCTGTTTGAACTCATTTTCTTT
TCTGGGCGGTTGCCCCCTCGCTCAGCCCCCTAAGGCATCTCCCTCACAGCAGGCCCTGAC
AGCTTGACACATTGACAGCTGCCGCTGAATGACAACTGATTTGTACAAATTTCAAGCCTT
ATAAATCTACCTGTCACAACAAGAGCATAAAAGAGCTCGGACCCAGCAGGTAATTCGGAA
GTGGTGGGGGAAGAAGAAAAAAAGCCTGCTTCCTCCTCCTCCTCTTCCTCACTGCTGACA
GCCCGGTCTGAGAGGGAAAAAGAAAAAGATAGGAGATAGAAAGTAAAGAAAAGACAACAT
GGCTCTTTTTCATTTCCTGACAGTATACCGTGATTCACTCCTCAGGTCCACTTTGAATAA
GAACCAGCGAAACCATTTt
>NODE_541_length_292_cov_1.006849
TTTGCTTTTCATTTCTTTTCGTGTCGTGCACGCATTCAAACTGAGCTTTAACGACGTATG
TCTTTTTTTTTTCTTTTGAAGCCAAGAGGTCGATGCTGTTTAACATGACGTCTGGAAGCT
TGGAGGCCTTTGGAGGGGAGGCGTCGAGAGCAGAATTGTAAGTGATGCATAAATAGGGAT
TTTTTTTTGTTTACATTTGAATAAATCAGCCGACTATTGCCTGTGTCTGTGTTTGTGACC
ACCCACACATGCCTTTTGATCGATAAAGCTAAGTTGCATTAGGCCCGCGTGTTTATTtat
gctcatgtatgtccttttcccactttatgttgtatgagattttagagatgcaactgatat
tcttgcacatttgctttaaagatcttttccatttttgcgcagggcaaattttctgtactc
tatatttaacacatta
>NODE_542_length_145_cov_2.103448
GCATTCTAAGTCAAAACATGTTTGTAAACATTGTCCTTTGAAATCAAAACATGTTTGTAA
ACATTGCCTTTATAAGTCAAAACATGTTTGTAAACATTGTCCTTTAAAGTCAAAACATGT
TTGTAAACATTTTCTGTGACAATCCGCAGGAGTGCTGTTTTTATGCTCTCAAACAGCGTT
TCATGCGCTGAAAATGCCACTTTGGCCAAACGGTGTCTCCTCTCAGTATCTTGACACAGT
GTCACTTGAAACAGCTTTTGCCTTCATATTTATCATATTTGAAGACCCt
>NODE_543_length_493_cov_3.052738
ATGACTACACTCAGCTGAGATTGGACAGGCTAATCAGGCCGTGATTTGACTTGCCTGTCC
AATCGCACGCTTCTTTTGGTGCAGTGAGGTCATGTCATTTTACTCCTTTTGAACACACAT
CACACCAGAGTCACAGATCACACCGTTTCAGTACAGTAGTGCGCTATAGGAAACTGCTGT
ATTATGAGTTTTTAAGAGGTCAGATATGTTCTTTGTGTGCTGACCTCTCCCTCTCGGTCT
CACAGAGCGAAGTGCGTGCCGTGTGGACCAGATCTCAGGGGCGTACGGCTGGTGGGGGGA
GCGTACCCTTTTCCTAACCTCCCTCCACTCCTGTCGCACCGAGAACTATGTCCCGGGACT
GCACCTGCTCACCTTCCAGCACCCCCGCAACGACTCCCAGCCTGACAAGGTACGGAGTCC
AAATCTTAAATAAAAACTGTACTAGTTGTGACTGTAATAGCTTCCCTTTCCTCCTTCCTT
CCTCCAATATTGCTTTGACTCCACTGCAGTTCTCCAACTTGACTATTATGATTGTGTCAT
TTATTGTTCATTCCTCCTTTGTATTCTTTGCTTTTTAATGTCTTGACTCCAATTCTTCTC
TTTTTTACTTTCTCTGTTTGTTTTGCATAGACAAGGt
>NODE_544_length_300_cov_1.166667
ATTACTCTGATGCTGCAGCATCGGTGCAAAAATACTGTTTGCGAGTTGCAAAACAATTTT
AAAAGAACAATCCAGCTGTAATAAAGTGACAAATGTTTTTACTAGAATTTTTTTTTCAAA
ACCTGAGTTATCAAGCTGCAAATACAGCAACTGTGTTCTCTACTTCTTGGGTCAAAGCAT
TTAAAATTTACTTTGCTAATTCAATAGCTAGAAGCACATGTTATCAATAGGTTGCAAATG
AAAATGAAATGTTACACATGATAATAAACAATTAGACATTAATCTGAAATATTACACCTG
AGAAATgagaatatgaaatattgcatattacatattgcacataaaataaaatactacaag
tgatacagaaagtgatattgcacaaactactgaaaagtaatattttaataatctgagtgt
cccatgttctagctgtcataatat
>NODE_545_length_379_cov_4.248021
CGTTAGCAAACTTGCTTTAGATTACATGCTTTACTTTTTCTTACATTGTAGTGTCTTCAT
TATTTTACTACTGTCACGACCGGAATATGCATATTGTGTACACAGCGCTGAGTATGAGAG
CTCTGTGCCTTCCCTGAAACCAGAGCGATATGTGTAATTTGATTTGGTGTGTGCATGTGT
GTGTGTGTCCCGTCAGGTCTATGGAAATGCAGGATTTAGCCAGTCCTCACAGCCGAGTAA
GTGGAAGCAGTGAATCTCCTAATGGTCCCAACCTTGACAACTCGCACATCAGTAACAATT
CCATGACACCCAATGGCACTGAAGGTATGTGGGCAGTGCTCTTAAGTTTAGCTTTCTCTG
TCTTGTGTGCTATATTAAATTAAAAAAAAAAATTACTGAGAAACTGAACAATCTGAATGT
ATTTCAGCGTGGCAGCAATGCATtagaagcagtaaaccattctagcagtaaagccagtgc
aagtgttgtttgaccaaattcttgatttattatttagggtgaa
>NODE_546_length_318_cov_2.018868
AACAGGCAGAGTTCAAACCCCAGACCTGTAGGGGAATACTCCTCAGCACTGAGTCACCTA
TTTAGAAACAACAAATAAATCACAGAAGACTCTAAAAAGCTCCAACCGCAGCATTATACT
GCAGGCTGGTCATGCTGGAAGGGCAGCAGAGAGAAAAGGGCTGACTGGTCACTCCCTTAA
TCTCAATGGAAAATCCATAATTGGCAAAAAACAACCATTTTAAGATGTTCTTCAGCTGCA
ACACTGACTTCAGAGAAAACAATCCTTTCCAGGTCAGTGATGCCAGAACTGGAAAATCTC
ACAAACACACATCAGTTGTGATCTACATACACTTCCAAAGTTATGGGTCCAGTGTAGTat
tttcaaattctgtgaacattccatatttgttatttattattgaatcattcagcagctcat
cataatctgcactcggctcagtaacagtctccagtcctgtaa
>NODE_548_length_495_cov_10.781818
GTTAGGGCAGCACTATCAGCCGGTCAGTTTACTGGGGGTGATCGATGATGGTCCCGGCAC
ACTCGCACAACAAACATCTTAAGCGGATGCGGTTTTTGCTTAATTGGGAGCTTTGCAGCT
CAGATTCCGACTTATTTGATGTTGATGATGAAGTCCCAGGAAAGATGTGAAATTCTTGTA
AACTAAATGTGCATGCATGCTGTCTTCATTCGTACGCTGGTCAGAACTGTTACCCGTCAA
TTTAACCTGCACAGTTTCCCTCTTCTTCTAGGGGAGTATGAACGCACACACACACACATA
TGTGCACACATGCCCTGAGCTCATTTTTAATCCTCGCAGCTCACTGTGAAGGCAGGAGGA
AGTTCCAATTAAAATTAAAATAAGCTCTTTTAACGGTCTCTTAAATTGACAACTGAACAA
TGATTTTCGAATTGGTATCTGTCAAAGGTCTCGGAAAATCCTCAGTTGATAAGGCCCAAC
GCATCCAATTAGTAGCAGAGTAGGGCCTCAGCCAGTAATGATTTCCAGGTCCCTTAAGAT
GTGGCGCGGACACTTATTGCAAATTACTGACAAAGAGCCCTGCTGTATTGATGAGGGGGA
GAACAGCCAAGTCTCCGTGTTCCCATCAGGTGGACGAGt
>NODE_549_length_598_cov_8.326087
TGCTGTAATTATGGTATTCATGAAAAGATGAAATTGAGTGCAGACTAAATCTGTAGCTGC
AGGCAAAATCAACAGCTTGGCATTACTCCGTGACCCCTGTCTATCTTGAGGATACGGCAA
ACATACCAAAACTTTGCTGTTTTTTTTCATCAGTCAAGAGTGAGGGAATGAAGTGCATCG
ATTGCTTGTGATTATTAACTAGACTGAGATAAGCCCTCTCCTTATTATGCAGATTACTGA
GGCTCCCCGCTCCAGCATATTGTACAGATGCAAGGGAGCAGCTGCTCTTACAGATGGTGG
GTACACGGATCTATCATTATGCCTCCATTGTCTCCACTTCAATTGTTTGGGGGACAACAG
AACTGCATCAAAGAGGAATCCGACTGCAATGAATTAAGAAAGAGAAACGAAAACCATCAA
CTAAATTTATACACCGGAGGCCGTGGAATGGAGAGGAGCGTAAAGCTGGAGCTATTTCAT
ATATACAACCATGGAGTCACCCAGTCATGTATACTGTAGCCAAATCTGTTGGATGCAGCA
CTGTGCACCAAACATATGTTGTTTTCTTTATTAACCAACAGATATTAATTCAGTACGCAG
ATATTAATTCAGATATGAAAAACAGCTTTTAGCAAAATACGTACAGCTAAACAAATAAAT
GAATAAATAGATTAAATTAACACTCCAAAAAtatcgagctaaaaccaacttaaattttga
ttgcatgcatacatctcctaat
>NODE_550_length_340_cov_1.120588
TTTTTTTTAACACCCAAACATTTTTATCTCAGTCTTCATCCCCCCACCTACCACCTGTAC
TGTATTTACCAAATCTGCTATAACCAGTTCATTCGTGGGTTTATTTTAGAGCCTGTGTTT
GTTCCTGCAGGCTGTTCAGTGACAGTTTGTGCTGCTTTAGGGTCTGTTTTCCATTTTGTG
CCATTTTATGTCCCAGTTTCACATTTTATATACACAGACAGGCATATACTTTCCTGTATG
TAGTGATGTTCTCAAACTGACTTTGGAATGATACCAGTAGAGCTGGGCTATATAGCTGAG
CTTTTTGTGTAATTTGTGTTTGAGTGCAAAATGCTCATATTTGCATTTGttattcaaggt
ttagtttaattaccataatgcatcacacggttgtataacaactttacagctctagtccct
ttttgctactctgaaaagagattctttatgaataatgaagctattttcatggtgaagtgt
ggag
>NODE_551_length_733_cov_8.106412
ATTTGCAAATGGTCTCCAGGAATGAAAGTAATTGTGTCTCATTAAGGGCTACGAAGTGTG
ACAGTAGGCGAATCAAAATGTTTCACTGACAGAGGACAGAAAAATCTCTTCAAAAGCAAC
ATGTCTGGTACATTCTTGAATATATATATTTTTTCATACAGCGTTCCCTGATACTGATAG
CTGCAGAAAAACTGGATGGAAGTACATGTTTTTGCGATTCAGCTGTACAGTAATGCCTTG
ATTTAAGCACAATGCACTGTACATGACATCTTGTGAAACACTTTAATAAGAACAAGCGTT
CAGAAAAAGACAAAGAGACATCCTACTCAGTCCTGGCTGCCTCCATCTCTGCCTGTTTAT
GATGAAGGGCTCTTTTTGGTGTGAGAGTGAAAGAGACAGGCTGGGCTGGCTGTCATGTCA
TAAAGGATGCAGTCAGAGAGAGCAGACATGATTTCATGGCTAATGATTCCTGCACTAATA
TCAGTGTGGGCTGCAGAGGGGATAACCAAGTTGAGCTGTCTTAGCTCAAATGATTCAATT
AGGCCAGCTGTCCCTATTTGTCATGGCTCAACTGGCTTCTAGATTACCTTTCCAGAGTGC
ATACGTGCCTCTGCATTGAACTTACCAGCTCAACAGTTTCACAGAAAAAAAAAAGAAAGA
AAGAAAAGCAAGACAAATAGAGAGAGAAAGAAAGGAGCAGTGGAGGGGAAGAAATGAAAC
AAAGAATGCAGCGATAACCACATTATCCACTTAAACACTGAGGCCAATTACTGAGATAAA
TGTGACTTTGTGTTTTGAGGAGGATCCTTGTGAAATCAGAGGAGAGACTCGGAGCGTGCT
GGAGTGACTGGAGAGGAACAGtgatccacaaaaagaa
>NODE_552_length_401_cov_7.882793
ATGGGCTCCTCACAGAAGCAGCTTCGGTTTCTCTGTGACGTCGGGTTTTCACACGGCACA
GGAATGATTGAATTCCAACCTGCGCGTAAGTGTTTTTTGATCTAGTCGGCTTGATCCTTG
TGCACCAAAGCGCCACCACCGCGCACCATACTCGCGTGCACACAGGCGCGCACATCACAT
TATACGGCATCAGCCGGGCTCAAAGTGGATCATTATTTACTAAACAGGTTGCCTAACAAG
AAAAGACGGATTCCCCTGCAGGCTTGTATAAAAACCCTGGAAGCATGGCGGTGGAGCAAT
ATCCATCATAATTGATGTGTTGCAAAGCAGATTACACACATTAGCGCACACTGTTCTAGC
TATGACAGCTCCAACTGAACATGACAAATTCCATAATATGCAAAAAAAAGGAAGGTATTT
TGCTCTCTCTGGGTATTAAACGACAACTAACAAAGAAGCATTTGCATTGGCAGGAAAGAG
CGAACGTGTTTGCGAATGTTAGCGTGTGTGCATCCATGTCTAACTACACCTCCTCCATGC
TCTCa
>NODE_556_length_325_cov_1.880000
CTTGCTACCCGTGGCAACACAAGCGAGGCTTACCACGAAGGTGGTGGCTGGGACGAGCGG
CCTAATGGGCTGCTCCTCGGCAGAAAGGCACGCTTACTCTGGTTTCTCTTCATAACGCAC
AAGTCTTTCGCCTTTTACTAAAGACTTCCGTGGAGAGGGACTCCAACGAGTTTAGTCTAT
TTTTGGCCGGCTTTGCCGTCTGGCGGAGCCGTATGTGTTTGTTGAAAGCAAAGGTGTCAA
GCTGTGCTTGACAGATCCTTGAGGGGGGCTTGTGGGCGGAGTCGCAAAGCAGAGGCCACT
TTTGCAGCCCGTGACAAACAGGGCACCAGCACAAGCGGGAATTGTGGCGGTGGGAGGCCC
CGGGCAGTAAACGCTCAGGGGACATCGCTTCTCGGCCTTTTGGCTAAGATCAAGTGTAGT
ATCTGTTCTTATCAGTTTAATATCTGATATGTCCTCGATATGAGGACTa
>NODE_557_length_514_cov_6.449416
TTGACCTTGGTTCCTTCTCATTTGCATCCACCATTTTTCATTCTTCGGAATATGGCGTTG
GGGGACTTTTCCATCATTAAGTGAATTTACAGCGATTTCCTTATGTGTTTTCTCCAAGGG
ATTGGGTTATGAGATGCACATTAAATATCCATTAATACCTCATTATCCCACTGATAAGAT
TACCATGATAATGAGGCAGAAATTCTAATTGTTTCACTTCTTGTTGTGCCACTCATTTAA
TCATCCACCTGAAAGACAAGTACTGTGCGCCCCTACCTTGAAGACTGTAAACACGGACAG
CGGGATAGAGCTCTCCCACTGCCAATGAGAGCCCTGCCCCCGCCAACAGCAGCACACACT
GTTGCCTGGGTACTGGCATGCGTGTGTACTCATGGCGTGTGTGGGCCATGAAGTGGAAGC
ATTACGTACCAGGGGGTGCATCTACCACAGGTTGACTTTTTGGTCATGAGCCTTGGACGC
TCACTCCCACTCACACCTGCTAGCTCTTTTCCCCCTCCTCGGCATTCTTCCGCCTTGTTA
AGCCACGGCTTCCCAAAAGGAGATGGAGAGACACTGTGCTGAGGACTTTGTGGGAGGGTG
GACAAAGCAGTAATTTGGTTGTgaataatgctaggcctaatcaacagcacaaagtcat
>NODE_560_length_329_cov_2.857143
ATACTTCTCCAGCTCAGTGTGGTAGATACTGCGAATCTGGCTCAACTTGCTTTTGTAGTC
GGAGTGCTCAAGTGAGCTGTCAGGTGACATCCCTCCCGAGCTGGTGGCAGCAGACACAGC
CGCAGCAGCCCCGCCGCCCTTCTCCGGCCCCGCGACCCCCTCCGCCAGTAGCATGTTGTC
CAGTCGCACCAGCTGAGGATCCTGAGGCTCCTCCTCCTGCGTGTTCCTCATTGATAGGCC
TGGCAATACAATAAACAACTGTGTTGTGGATGAAATGTCTACAGCAGACCCTAAACCTCC
CATCCACTTGAACTGGAGCCTGCACAATGGATGAATTCTAGTTTCCTGTTCACTTTTGTT
CAAATTAGCCGTGCTATTTCAAACCTTTAGCTAATACAAACCGCAAAAAATATTTCCTAA
AGATGGAATTATTACACTTTCTTTAGCAACTGTTTTGTGCAGTAAAAAtcaca
>NODE_561_length_637_cov_5.014129
TAAAGCAATGTTTTATTTAAGGACATTTGTCGCAGTCTCCTTGGCCATTTATTTTTCTTC
AGCAACAGCAGATTTTACAGAATTACTTTTGGAAGAATTACATACTTTTCTATTCTTCTA
TAATACACTTTCTGCACTTGCACTTTTAGAAAAGCTCAGTAGACATAAAATGGTTCTATT
TATTTAGTTTTCAGTCTAGCTTTGCACCTCTGGACAGATCAATAAAGTTGTTTTAAGTAG
GTTTGGCATGCTGGAGCTGAGAGAAACTGGGTGCAACTGCTCCTGGAAAGGGTCTACAGG
GGGAGCAGCATAGGCTGAAAAAGTGGAGATCATAGCAGACCTCAGCCAGAACACGGGACA
GGTTGATTTCATGCCCCAATGCAGCGGCAGTAATTGCACCCAGACCCGTTTTATTGCGAG
TTGATTTTAAGGAGGGATGAATGGAGAAACATTCTGTAAAGTGTTTATTTTGGGGGATGA
CCTTTATTAACCCATTTTCCAGGCAGGTTCCCCTGAGGTGATCTGGCTCAGTGCTAGATT
AACCCTCGCAGGCCCATGGTAGCCAGGCTGCTCCCTATCATAGAGTTTCAGGAAGCAGAG
AATGACAGTAAAATTGGACTGGCAACATGTGTGCAAACCCCCACACACCACTTTTGAGAC
ATGAGCTACTCACCCACCCTTGACACACAAGTAGGGAGTTTGTGTTGATATTCCCAGTAG
GCAAGTCAGCAACAGGCTGGATGGTGAAGGTTAatatgtgagaggaacacagagagagaa
t
>NODE_562_length_294_cov_1.465986
GTCACCACGCTAAATGACAGTGTGAATTGAATGTGAATTGAGTGCCCTATATAAGAGCAA
AGGTTTTGCTTCCTCCAGAGAGAGGTGAGGCTGTGCTGCCACAATGTGATGTTTTGTTCC
AGTTTATTTTTAAATTCTTTTTCTTTGTAGATTATTTTTGTATTGTTTTGTAACTTAAGT
CTGACATGAATGGAGAAGCAGTGTAAAATAAAATCTGCACCTCTTTTGCACTCACGAAGT
CTGATAAGTCTGCCTTCCTATCACCTTCCTTGACCCTTTTGGCTAGACTACTCAATATTa
gcacacatgcagcatgcaaactgtgaggggaaattcattaaatttgtatttgtgtgtcag
aatagaatggaatatttcatcttcaaatgcctttgactctcaaaagtctataaactccgt
gtgatatcatggtgtcag
>NODE_563_length_627_cov_5.194577
ACTCAGTTTCTCTCGCTCACTCTCATCTCAGAGAGAGATTTATTTCACAGTATGTAGTGG
ATTAGGCCCCCCTCGTCTGCCCCTGGACAAAAGCATTGTTTTAGCACTAGCCTGTTCGCT
GTAACTGGAGGAAGCTACCACTACTAAGCGTCCACAATACGGCCATTGTGGACACAGGGC
TAGGAGGACCCTGCCTCGGAGGCCGTCTAGACTTTGAGCCCGGGCCGATTGGAGAAACAG
GGGGAGAAAATCCCATCAGGCAGTGGAGTGAAAGTTAACTAAGGTAACCTGCTGTGAACC
TGATGAAGATGTCAAGCCAACATATGGCAAAAAATGTCTATTGTCAGAACAAGGAGCTTT
CTTCCCTCTGAGGGAGGGGATGGTAGAGGAGGAGGAGATGAGGGGTGGCTAAAGAAAACT
AGGGGGGTTGCACAACCTAAAGGAAGGAATAACTGCAGTGGTCATCGTTTTACTTCTGGA
TCAGTAGTCTTATTCTGGCCGGGAGGAGGCCCAACCCCTCTACTCACAATTAAAGGAGTA
AGCAGATTAACTGGCATCTTTCAAAGGCCAGCAGAAAGAAAAACTCACTCACAGACGTTT
AATACATTTTTTCCCCCTTTGCCTATCAAGTCTCGCACTGCACACGGCAAATGGCATTAC
ATTTCATGCTGATTTAGTGAGCAGAGGTTTGGAGAaaagagaaacttcttaaactgtgat
atggtccttaagtttactaatactgattggtcacactatgttgttacaaat
>NODE_564_length_350_cov_10.182858
GAAAACAGTGGCAACACTCTACAGCAGGCAGGAACAATCATTATTTAAACAGAGAAAACG
CATGCAAGCCACGGCGCCTTACTTACTCTGTGCGCTGCGCCGAGTCTCCGCAGTTTTAAT
TACAAGCCCTAATTTCCAAGTCGCACATAGTGTCAAAAAACCTGCGACTATTTCTCAGAG
ATTCCCTTTAACAAGTGGAAACTTAGTGTCCTCCTGCACCATTTTATACATGATGAGCCG
TCAGTAATGGGATTATTAAACAAAAACGTTTCAGGCGCTGGCGTTAACCTTTTTTAATGC
CTAATTAGGTTTTGCAAAGAAATAATTAGATTCTACAGTGCTTACACTGTCTATATTTTC
AAATGGCATCTGCAGCAAACACATCATCCTGCGACACTCGTTGCCAATAATCTGCGGATA
TATGCGCTACAGTAGCAGTCGGATGTAAGATTTTAAAACATGTTGGGACCAAATAAGGTG
CACTTAAAGCTAAA
>NODE_565_length_379_cov_9.182058
GTGACTTCCGAAAAAATGCATGTTGTACTATAAAGCTTTAACAGCTTGGATCATGAGTCT
GTTACATTGGCTATACGCACATTACATTATGATTACATACATTTCTAAGAATTTGCCCAT
CATTTTTCTCCATAAACCTTAACGTGTTGGATGTGAGTTAATTTGGACTCCTGGATCGCA
ATCTGCCAACCTTAGGGCACCCAAAGTGCCTACTAGCTCCCCTATCAAAACAATCATCAG
CTGAAGGAGGTTATCGTTGAGCTGGGCTATCTGTCACCCGGCCACCGGCAGCCAGCGGGA
CACAAGGGCCATTTAATTAGGCCTACTGCTCCTCTCTGGTGTGAAAGACTCTCAGGCCCC
TTTGATTCCCTGCTGCTCTCCCAGCAGGAAGTGGTTGGTGATAATTGACACAGGATTTCC
TTGTTAACCAGCGGCAGACTCTGTGGATTAAAGTGACAGAGATCTCCAGAAGAAAGTGGG
GAGTAGATAAGGGGGAGGGGAGGAGGTGCAGGGGGGGGGGGGG
>NODE_568_length_463_cov_2.609071
AATTCCGGAGCTTACGGTGAGGGCTGGCCCATACAACGGGACCCAAAAAAGTGTCCCTAC
AAACCTATGCCAATCAACTCAGAGCGGTCTGAAACGCGCTCTCAAAGGCCTTCTACGGGA
ACTTTTCTCAGACTCAGCACTATGGCTGCGTTATGCACGTCCCATTGTCAGTGAATGGGA
GAACGTTTTGGCCAATATCTCCGGAACCAGACGTGCTAGACACCTGAAAATGCCACCTGC
CCCACCTAATTTGGCTATGCCGAAGACGCCGGTCTCAGTCCCGAGTCTCCACGACCTTCC
CGTCCCGAGATACAGCAAAAAATCACAGGTTACTCCCACTTCCTGACGTCGTAGAGACTC
GGGAGTAGGCTCAGTGCGATCGCGGTGGCAGCAAATGGGGGGGTAGACACAAGTTTCATG
TCTCTAGCACTAAccgtttgcccaaaccctcaccccaggcccaaaccctaaccctaaccc
taatTCCGGAGCTTACGGTGAGGGCTGGCCCATACAACGGGACCCAAAAAAGTGTCCCTA
CAAACCTATGCCAATCAACTCAGAGCGGTCTGAAACGCGCTCTCAAAGGCCTTCTACGGG
AACTTTt
>NODE_569_length_328_cov_1.996951
GTCATTGGAGAGCAAAAGTTATTAAAATCCTCCGCAAAAGTCTGAGGGCGTGGCCGTGAC
GGCGCCGCAAAGTTGGACATTCGCCATGAAACAGCAAGTGAATGTAAATAGCCTGAACGT
GGTCCGATTGCTCTGAAACTTTACACGTTGCATCGCAGTCAGGTGATGATCAAAGCCACA
TGACGATAATGACTCTCTGTAGTAGCGCCACCTGCTGGAAACAGGAAGTAGCATGTACTT
GCTCCGATCAACCTCAAACTTTACACGTTGCATCGCAGTCCGGCCATGATCGCAGCCATA
TGAAAATAATACCTCTTAGGAATAGCGCCACCTGCTGGAAACAGGAAGTAGCATGTACAT
GCTCCAATCGGGTCCAAACTTTGCGTGCGCATCATACACGGCAAAATAATTCATATTTGA
AGGTAAATACACACATCAATGACTAAATGGCTCAATAGCGCCACCTGTCATA
>NODE_570_length_386_cov_3.544041
TATTTATGAGAAATGGGGAAAAGGGGAATTCCTAGAAAGCTAAAAACTGCCCTCTATGTC
ATTTTACAAGTGTGATAAATATATGGCCCCTACAGGACCTCTTTTTTTTTCTTCTGTATT
TGAGGAATGTTTTCTCATCATGTCTGGTTGTTATTGTACAGCCTTTCATTTCACTGCCTG
TACTGTATAAGCACGTGAAAAAGAAAAACTCTTGAATCTTTTTTTCTCTCCCTTTCCCCT
CTTCTTTTTAAAATATCTTTTTACCTTTCAAGTTATTAATTTAACTGTTCTGTTTTGTAC
TAAAACTATCTGGATCCAACAATGTTTTATAGAATAATTATGATAAGAAATGTTAACTAT
TAACTATTCACACTCACTGACCACCTTAACCGATCTTTTTTTTTCACTTGCAttacttct
gcattgtctaattaattgtcatgtgtttaattttaagctacagaagcttagaattgacaa
aaagaccgtttggctgatataaacaaaaagcctgaatttgtgcaccattt
>NODE_571_length_301_cov_1.132890
AGGCTAACTGATTCGAGTGCACGTGTGCGCGCGCGGATATATGCAAATCACGGCTGCTTA
ATTTGGTGGCGCATGTTGCAGATGTGTGAGACAAAGATTAAGAGATCCTTGTTCAAACTG
TCTGCACGCATGTGTGTGTGCGTCTTACTCATTTAATGAGCCACACACACCAGCAGGTCT
CCCATCAGTCTGCTGTCTCCTAATTGGACCTACTGAGCAGCTAGCGGACCTCCAGCATTC
ATCTCCAAGAATTCACCGGGAGCTGGGATGCCTGGCAGGGCAGCCAGACAAAGAAGCAGA
GAGAGAGATACTGACaaagcagggagaaaaaaataaaacaaggagggaaggaataaagag
agcgtcccgaggaataactgccgaccagtttgaccttaacagaattactggcaggtctgg
gtgcctgcttgtgcgggaaggtgat
>NODE_572_length_292_cov_1.684932
GTCTCACAGAGACTGATCTGCGACTACGTGAGGGTGTGTGGTGGAGTGGTCAAAGTGCCA
CTGACTAAAGAGCTGCTAAATGACTGTGCAACTGCACGCAGCCGGTACAGGATCTTCTTG
GAAGGTGAGAGGAAGAAAAGGGAAAAGACAAAACAGATGGACAAGAGAAAAAGGGCTGAA
AATGAGCTTGAAGAGCTACGCAAGAAAAGAAGAACAATCTCAACTGTGTGCGAAACTCTA
GAGCAGGATGCAGATAGCCTTGCAGAGAAGGCTGAGAATACAGCCGGGACCAAGATGGCA
GAACTCATCACTAAATCCAACTCCATGAGAAAAAGATGCAAGGAGAAGAGAGGGGAGTTG
ATGGACTTAGACCATGAAATTGAGAAGAGGGTGGTAGAGCTACGCCATATGTCttgagga
gaatttgggatgttag
>NODE_575_length_508_cov_3.769685
GTAATGAAGTGGGGCTTTTTCACAGTACACGATAGTTGTTCCAAGTGGATCTTTGTTAGA
GGAATCCTGAAGGCTTGTGTGACAGCCAGCTATCCACGGTCAATGTTCTTTAGCATTTAG
AATATGTGGCAAAGATTGTCCTGAAATGACAGGTAGTCCTGCTCTGCTTGGGTTTAGTGG
TGCTTGCCTTTGGATCTTTTCTCGACTCTATTTATTTTTGCTTGTGGCCAGTAATGTGTT
TATTTTTATTTTTCTTGCTTTTGTTTTTATTTCCCCCTCTTACATTTTTTTGTCCTGTGC
TTCGTGGTTTATCAGATTGAAATGGCGATTGAGACGCTCCAAAAATCTGAGGGTTTATCC
AGTCAGAGAAGCTCGCTGCTCAACAGCCATGTAAGTTGCTTTTACGAATGCTTGCCCTCG
GCTAACCTTAACTTTTGCTAAGCTCACTCTCTTGCTCTTCTGCCTCTCTCAAATCTCTGT
ACATTTGGGTTCGGTGCTTGCTGTTTTTGTTGCTGGTTTTAATTGTTAGAAATGCTTTAA
ATTTACTGGCTGCtatagaagcttttgcagagttgtaatgcagcaggatcaagtttactg
acagttggcataaggtctttgcaaggaccagtctgtgactctctttagttaa
>NODE_576_length_536_cov_1.994403
ATGACTGGCCCCAATGGTGAACTATGTACAGGTGATGCAACACCCAACAGACGGAGGACA
GATTCTGGGTCTCCATAGCAACGTGAAGGAGGCGCCAGTACGTGTGGCGGAGATCAGCGT
GTACTCTCTGTCCAGCCAGCCCATCGACCATGAGGACGGTAGCGGCCAAGCTGGCCGCAA
GACCAAAACCTCAGGTGGGCACCACCATCTCCTGGTTCCCTACGTGGGTCTGTTAAACAG
CCCTGTACCTATGCTGCCTGGCCAAATCCTGTCTGTAATTTCAGCCTTCTCCCTGTAGCC
AGCCCTCCCTGCCCAGGCCTCTCTCTTTCCTCCTTCCACATGGCTTCTATTTTCCAACTG
AGGACAGAGTAAACTCTATTAATCCCAGGCCATCCTATGGCCAGGGATATGTTATTCTCT
TCAGCTATGGTTGTAATGTTGATTTGAGAGTTGAACAGATGTAAGGCCTATTACCTTACA
CTGCTCTAATTCTGGACCAGGGGGAAATATTGGGCCCTATTCGGACTCCATTCTTTCATC
Ctgctgtgctgatccctcgtgttctggatgttattagggactctgctcaaacataacaga
tgagctcatgcaccaagtattaaactagtgtcactcttagggaagaaaagatgtttatct
tgctcctctctacagtgatc
>NODE_577_length_146_cov_4.136986
ACTCGGGACTGAGACCGGCGTCTTCGGCATAGCCAAATTAGGTGGGGCAGGTGGCATTTT
CAGGTGTCTAGCACGTCTGGTTCCGGAGATATTGGCCAAAACGTTCTCCCATTCACTGAC
AATGGGACGTGCATAACGCAGCCAGTCATAGTGCTGAGTCTGAGAAAAGTTCCCGTAGAA
GGCCTTTGAGAGCGCGTTTCAGACCGCTCTGAGTTGATTGGCATAGGTTTGTAGGGACAC
TTTTTTGGGTCCCGTTGTATGGGCCAGCCCTCACCGTAAGCTCCGGAATT
>NODE_578_length_509_cov_2.721022
AAGGCTCGGCGGTGGGGTCCATGAAAAAGATATATCTGTGGTCCTTCTCCACGGTGATGC
ACGGGGCCTCGGAGCCGAAGTCCCCGACGGTCACGAGCTGCTCCCTCTCGAGGCCGCCGC
TGTTGACGGGCCACACATCCAGCACTTTGACATTCACACTGTAGGGCTCCCGGGAGGAGA
CGTTCTCCGGGGAGGAGCGCACCTCGCCCTCGATGACCACGGCGGATCGGTACGCCTGGT
CCTGGAGGGAGTTGAGACTCGGGGCGTAACAGGCGAAGGAGACCCCGATGACCAGCATGG
AGAAATGCACTGGATCAAGCCTCATGCCGTCAGCCTGTGCTGTGCTGCAGTGCTGCTGGG
CGGCGGAGCGAGCTGGAAGAGAGAGACGGCGGCGAACGGGCTCCGGCGGCAGAGCGGGCA
GGGCAGAGCGGCAGACCTTGTGGAAGTGTCCATGCCATCTGTGTCTGCCGCTGCTTTCCC
CATACGGCTGCTGGCGTCGGATGGGGGGGGACACACACCAGCCTAGGAACCGGGAACGGC
CCGCTTGTGCATGCTTAAAAATGTGATTGCTGCATTCTCCTTCACCAGCCACCCTCcccc
tctgatctcccccttttcctgaaaggcaaaacaagactcgtaaattagcctcc
>NODE_579_length_508_cov_4.295276
CGAACGCCTCTTCTTGTATTTATGTTTGTATATCTTACCCACAGAAAACAAAAAAATATG
AAAAACCGACATGCTATTTATGATATTTGTCCGTTTGTTTTAGATGTATGTAGTGTTGTG
TGAGTGTGTGTGTTTCTGACACACATGTGTGTTTGTGTGAGAGGGAGAGAATTGGGCCAG
TATCCCACCTAATTGTTATTGCGTCTGTGTTTGGCCTGGAGACAGTCGATAGGAATCAGC
AGTGAGCCTGCTGGTGGTGCTGGTGGAGGTGGAGGGGGGGTTACAGAGAGCTGTGTCTCC
CACTTCCCAGTGTCTTAGTTGTAATGCATCCCTCCACTAACAGGGATCAAGGTATTAGGG
ATTCAGGTTATTTGTATTGATTTTATGTGCTGTCATGCCGGGCTCGAGGACGCCCTCATA
TTTGTGGAAATTGCAAATTCCACCTCGGAAATGTCACCAGCGTTTAATCTCTTCTTGAGT
GGTCAATATGGGACCCTCACTCTGGTCTGACCACGTTTATTAAACAGAGACCAAGCGTTT
CCCACGGTTACCATGACACCATGCACCATGGAGCGGGATTGGTCCAGACTAAATGGGAAC
ACGGGAGTGAGGAAGTCCAACTTCAACATTAATAACTTTTGATAAGATCTGt
>NODE_581_length_367_cov_1.247956
ATTTCGTTCATGCACAAGCAGGGGAAATGATTTGCCGTCTGTACGTCAAGAGAGATTCTT
TTTCTCTTTTTTCCAATAAAGTCCAGATTGTAATTTACAACCTGTCGATCTTGTGCTGGA
GGATGGAACAGCGCGACTGTTCAGAGTGTCATCGAGACACTCGGATAGACTCACTAACGC
GATCAATGCGGTTGCATCGAGTCGGCGCCACGTATCAGTCTGTCCGGTCATGTAAGCCAG
GCAAGAGTCAGCAGTGCAAGCTGTTAGGGCAGCCAAAGGAGAAGAAGGGTCAGGGGGAAA
GAAAAGAAGCCAGAGCGAAAGAATGTCCAAGGATAGAAGGGAGGAAGAGTTAGAGAAAGG
CCTTGATGGAGGGCAAACGGATGATAGAAACCACTTGAATTAAAGGGGgtgtcatctttc
agagcatctgaggctgaggacaacagtacgctctattttctttttacgggatcttgagga
gtgagaaaggaagcagatgtgcattcaatac
>NODE_582_length_413_cov_4.820823
GACTGAAAATACGTGGTGATATTTATTAGAAGTTTATTTTATTTTGAGTCTGGCACTCAT
GTATTAAATGCGTGTTATTCCGCTGCTTAAAATAGTCCCTAATAAAAACCCTGTTTACTG
CTGTCAGGAATTTTTGCAGCTAAAACAAGTCAGAAAGTAGTTAGAGATGAACTTATACAT
TGTTTATTTTTATATATTTTAATGTGACTAATAGCAATATTAAAAATGCTCTTTAACGTC
AGCTTTATCCTTTAGAAATTCAAGCCTTTCTGCATTGTTTTCCACTTTCTGCACAATGTA
ATCTCATTGTGCATTTCTTTCTTTTCTCCACAGTGGCTTCCTCCTGCATGACCCGCCTGT
CCCGCTCCCGCACCACCTCCCTGTCCTCCTCCTACTCCATGGATGGGTCCCGCTCTCGCT
CCCGCACCCTGTCGCAGGGCTCCCAGGGCGGACAGATGCCGCCCAGCCCCTCCCAAACCA
TGGAGGTGTCCTGCTGAAGCAAAAAAACGAAGTAACATATAACGAAAagagagagagagt
gagtgagagtgggaaaa
>NODE_583_length_396_cov_3.179293
AACCCTGTAAACATTTAAATGCTGTGATTACTGGACTTATGAATTTGGGAAAAACAAATT
CCACTATTTTGCAAGTTGAACAGTTTTATTTTAAACATCAAACTCAACGAACTCTGAACA
TTTTAATGCACATGCATAATTTTCTCATTTTCTGGATGTTTTGAGCTGTTTCTATTTCCT
CCTGCCTTCTCCTTTCTTCCCCTGTCTTTCTTTATATTTCTTTCTCTTAATGGGCATCTC
CCTGGTTTATGCTGCTCCACTTGATTCTTCACTTTCCCTCTCACTCTTCTGCAAATGGTC
CTCTTTTATCTTTCTCCTTGGCATTTCTTTAACCCTTCTCCTCATCATCACCAAAGGCTC
CTTGTGTTCACGCTTCTTTCCTTTTTCACTCTTTTTCTCTATCTTCTCCAAATTCTCCTC
CTGTATCTTTTCCTGTCTTCTGTCCTTCTTCACCATCACTGTCCATCTTCTCCAAAGGAC
CTTCATGTGTCTCTATTTCCTTTGTCCTTCTTTTATCTAATTTTCTCTTATTTTTATCTt
>NODE_585_length_311_cov_7.054662
TTAAAAAAAAAAAAAAAAAAAAAAAAAAAAGGAGTGAAAACAAAGGGCACTTTCTGAAAC
ATCTTAAAGTAGAGTAGTGAGGCGTGACATTCCCAGGGTGACGGGACACAAAAGCTGAGG
TCATGGGGATGAAAAAGAGAATCAAACAGCCACTTTCACACGTCTGCCCTCCTCTGCTGC
GCCCCCCGAACACAATAGGAAACAAATGTTGTTAAAAGAGGATCGATGCCATTCATCCTA
AAGCAGCGAATGATAGCCAAACAATATTGTCACAGTGAATCGAGTTGAGATATGCTGCCA
CCCAGACCCACGGAGAGGTGGAGAGGAGCTGCTATTCAGGGAACGATTAGGGGGGAACTT
AAGCTCAGAGTGCTGCTGCTTAGAACGCAGGGGAACATTTATTGTCAGCGCTCAAGTTTG
GAGAGGAAAAAAAATGAAGATTAattaatcaaaat
>NODE_586_length_799_cov_5.331665
CTATAGTGGTGAAAATACCCTTTGGTGATACTATCAGTAAATTTTCAATTGTTTCTTGTT
TAGCTGAGGTATCAGCATGCTGAGAGCAGTTGTGCGGATGCGGACCTGATTGTTGTGGGG
CATTCCATACAGGGCTTCGACGAGATCGGCCGCCCTCTTCAGTAACACCTCCTGATGAGG
AAAAGAGGCAGAGTAAATGTTAAGACCCAAACAGATTATGTCTGAGACCCCAGTGGTACA
TACAGCAACAAACAATATGAGAAGCAGCACTGCACAGCAGGATCGCGGAGAGCTTTGGAA
ATGTTTACATATTCAACCGCCTAAATAAAAGCCACCTTGATTTAAGAGGCACCAGAGCTG
CATTTATACGGCGCGACCATTTTGCTCCTTCCAACCATGCAGAGCAGTGAATAATGTTCC
CTATCTTAATTAAACTGGCATAGTCCTTTAAAAACAACACCTCACCCCTGATTCTGGGCT
TCACGTTTGCTCTGGAGTTCAGCGCTGAGTCCCCTCTCTTCAGAACAATAAAGTGAATTA
GCTCTGGGTTAATCTAGTTCTGTTGTAATGACATTAAGGAATTTTTCAATTAACCTCTTT
GACTGGCTGTTGCAAAGGACTTCACAAATGACTTCCCATCCAGCAAGAGCTGGGTGCTTG
TGCCTTGGGGACACGGATGCTCAGGATGTGGTCTTATCCATGTCTGCATGCTTGCCCCCG
CTTGACAATGCGGATTAGCTGTGTTGCTTTGGCTCTTAACACTGAAAATGAGTTGGCCCC
GGATCCTGTTCCCCCCACTCAGTTTCGGGCTTTCAGCTAGGTGGGGTTTGGCCCGTTTGT
GTGTCTTTATCTGCTCTTTGAATTCAGCACTTAcaattaaatccctctcaagcaaccaga
ctgctctctttgttttctataatacagaaggcaatatgctcta
>NODE_587_length_319_cov_3.119122
GTGTCCGGCTCCCAGTTGCTGTCCTCGCTGTCACTGCCCCCGCATTCCATGGCCCATGAG
TCCCAGCTACACATCAAAGGTGACCCGCACTACTCCTTCAACCACCCGTTCTCCATCAAC
AACCTCATGTCGTCCTCAGAGCAGCAGCACAAACTGGACCTGAAGGCCTACGAGGCACTG
CAGTACTCCTCTTACAATGCCAGCGGGGCATCTGGCCTTGGGGGCAGGACCATGGAGTCT
CTGGAGGCCTCCTACTACCAGGGGGTGTATCCCAGACCGCTACTCAACACCTCGTAGCTG
CTGCTGCACCTCCTGCCTGGACTCTCTGCATGCAGCCGTCCTGGACTTCctgagtgactg
tgatgaaccggagactctggactgaactcctgcactgtgaccgaaccgggacgcaaacag
acacctgaactctcagccggtttacctggtcccaggtctgtgg
>NODE_588_length_298_cov_5.704698
GTTACCGTCTGGTGATGGTTCGGCACTCTGGTGTGGTTTTTCCTTATACTGGTTTGTAGT
GGTCACAAATTGCTGGTGAGCTCCCGAGTGGTTGCTAATTTGTGACCCTTCTGGAACACT
GTTAAGTAATTGGCTACCTCGCCGCTGCTGGCTTCTGTCCACTTCCCCCTCCCTGTGCTC
ATTTTATCATGCTGGAAGTATTGTATTGCTAAACAGAAGTCTTTCAATAAATCTTTTTGG
GCAGTTTTCCTTGGTTAAAGTTATTCTTTGTGTTTGTTTTAGGTTCCTATCTCACAGGCA
CTTCCAAACATCCAGCATTTAATTAATAATTTTTAAAAAATGCACTTTTTCCTGATTTAA
TCCACATCTGTCGTCTCTCAGTTAATGAACTCATGTGAGCTGTGTATGACTAAGGTTAAT
ATAATagttcctgggatgagag
>NODE_589_length_414_cov_2.405797
AATTAAAAGGCCGGCGATGATACTTCCTCAGGCTAGACGCTTAATAGGGTAAATTACAGT
GGGGTTGTTTTCGTTGATGGGGGATAGTGGGTTAAATCGGGGGTGGCCCATGGATACGAA
GAAAACTACCCGGAGGCTGTAGATGGCAGTGAAGGAGGTGGCTAGAAGGGTCAGGATTAG
GGCTCAGGCGTTGAGGTAGGATGTGTTTAGTGCTTCAATAATTGCATCTTTGGAGAAGAA
GCCAGCTAGGAAGGGTGTGCCTGTGAGGGCTAGGCTGCCGATGGTTAGGCATGAGGACGT
GAAGGGGGTGAGGTGATGTATGCCTCCTATTTTTCGGATGTCTTGTTCATCGTTAAGGCT
GTGAATAATAGAGCCCGAGCATAGGAATAGTATGGCTTTGAAGAAAGCGTGGGTGCAGAT
ATGCAGGAAGGCCAGTTGGGGTTGGTTGAGACCAATGGTTACTATTATTAGTCCTAGTTG
GCTGGATGTCGAGAATGCGACAATTTTTTTGATGTCATTTTGGGTGAGGGCGCATGTTGC
GGTAAATAAGGTGGTGAG
>NODE_590_length_450_cov_5.700000
ATGTTCTTTCAAGACCTCTGAACCCTGCAACACAAACAGAAAGGAGGCATCCACATAGGT
TGCGGTCAAGAGGGGTGTAAAGAATACACCAATCTTTTGGCAATTGATAATGTTACTTTA
CCGGGTGTCAGTCTGAAATTTTCTTTTCCAGTTTTGCACTTACAGCATTTCTTTAGATTG
TAAGTTCTTTACTAGAGCCGATCCACTTATGTTTGCTGTCAACATAAAAACCAATGGCAA
TCCTCACCATCACCCCTGGTCTATTGGCAAAAGGCTGCTGTCATCATGGCTTCCGGTTAG
GTCAGCCAAGGATCAAGGGGGGGGCAAGGGCACACACACATTGTAAGGTGAAAGCCAAGG
CCAAACGGGACAGGCAGTCATCTTAGCCAGTCATCTTTAGCCTCAATGGACTCTCAGCCT
CAGCCCGCAACTGGACTCTTTCAAATTGAAACATCAAGGACTTTTGTTAATGTTGAATAA
AAAAATATATACCAAAGTTAAAAATACACATTTCACATGAAAATGTTAGTCTAGTCTTAA
TGATTCAGCTAAAACTACACCAACTAGGTTTGTAGTAATCATTTATTAATGATt
>NODE_591_length_339_cov_7.628319
GATATGTGACAGCAGACCTCGCTAAGGACTAGCAATCACTCCATTCAGCATCTGCTGCCA
CACAGCTCATATTGTCATTCCCCAGTTTAAAGGAACCTTGAGCGGCTTCAAAGATCTTTT
CAAAGCCTTAATCCTAATAGGTCGCGGTTTGTTCTGTCACATCAAAAGGGGGAGAGAGGC
GGTGGGGGGAATAATGCATCGGGGCTGGCAGAGATTCTTAAGGGTGGAAGATTGGCAGAG
GATTTGCAGTACGGGGAGGACCGAAATCTGAAATATCGGACACAGAATGCCTGCTGTAAT
AGATATGAAATAGGTCTTCTCAACAGCATGAAAGGCTGACATTTCCAGAAAGTTTGTCAT
GAGAAGGCCCTTTTATTCCCCTTCGTCTATCTGCGTTTGTACTGCCAccatgtccatagt
ggaaattcgcaagtgtcactctaacgggttatagaataagattggacatttaagattttt
ttt
>NODE_592_length_317_cov_1.394322
CTGTCAGAACTTTGACAGTATGTGAACTTGGATCAAGTGACAATCACTAGTCTTCTAATG
TGACATGGTCTTTTCTTCATCAGAGGCCATGCCAATGGACACCGAGGTATATGAAAGTCC
TTATGCAGATCCAGATGAACTGAGGAGTTCCACAGTAGATCGTAACCAGCTGTTTTTGGA
GGATGGAGAACTGGGCTCAGGGAACTTCGGCACTGTCATGAAGGGCATTTACAAGATGAG
AAAGTATGCTACAGCACAAAACTAAATTATTACATACAAACAACACCACCGCTTAATTTA
CCCAGAGTGTCATGATGTTATGATTATGTGCTTTTGGAACAACGTTACTACGGCcacctt
taaaaaacattttcctttttatataaaaattctctctccattttccctaagacaaattct
gttcacctttcaaattccaaaaatcacagcttccatcaaag
>NODE_593_length_324_cov_7.972222
GCACTTGAGCAGCAGGAAAAGCTGGAAGTTTTCAGCACTCTCCTGTTAAAACCTCTGGAA
AGGGAGGGCAGTGGGAAAAGAGAAAAAAAATCACAGGTATAGTAAGAAGAAAAAGTGTAT
CATTACATTGAGAGCCAGTCAGTAGTGATGCCAGTTGGCCAAAGTTAGCAGGAAGCTGTC
CTAGTAAATGGCAGCAGCTGCTCGCAGTTCGAGAGAGCATGTCCCAGTCAGAGGAGAAAA
GCGATGGCATCTACATTAATACTACCTTAATGGCCCATCTGGCGCTCCGTAGGGTCCCTG
GCTGCGCCACCGACTCATAGGCGTTTGACAGGCAGTCTCCAGCGCACCAGACGCGCATGG
CATGCCAAATGGCTGGGAGACGCCTCCGTGGCGCACAGATCTGTCAAACTCTCTGACGCT
GTAGTCACACAGGCAAGGGAAGTTAAGGCAAGTTTTCACACGTGATTg
>NODE_595_length_502_cov_6.412351
GTTTTGGATATTCTCTAAGCATAAGCATTAGCATTTATGCATAAGCATAAAAAAAACAAC
CTGTGTCCTGGACTGAAACATGTAAAATCCATTTTTATATCCTGTTTTCTTTTCTGTTTG
CTACATCCCTCGTGTCCGTCCTTGCTCCGTCTCTGGTACAGAAACTCATGTTGATGCAGT
CAAACGGCTTTGGGATTTTGTTTCAAGCGTTTGTCTCCCCTCCTCTTCATCACTTTCATC
TCACCTTTTCCTTTAGTACCCAACCCCCAAGTACACTCCCCCTGCTTTGGTCTTGGCCTT
CCACGCTTGGAGGAACAGCGTGAGGCGGCATGGCCTCCATGCGGCTGACTGATTATTGTA
ATTCATACACTTTAATTAGCTGCACAAACCATTAGCCACAATTAGACTATTACAGAACGT
TTTGTGGCAGGAGCCAGCCCCAAGATTGGCTTTATCTGCTGGAGGGAGAGAGGGAAAACG
AGGAAGAGAGAGAAAGAGACAGAGGAAGGGGCAGGAGGGCAAAATGTGTTTAGCTAAACA
TTAGTGTGTATGTGTATTTAAGCTACAGAAAGCTCATTCAATATGTTGTAAAAGCTCAAA
AGTATGTGTAAGATGCCAAGCGTGACAAAGGATAAGATGTCTGAAt
>NODE_596_length_542_cov_5.520295
ATTACACATTAAACCCTCTGCGCGCAGGCCAGGATCGAACTGGATCAATATCTTGCCCAG
CACAATAAATCAGATGCTTTCTCTCCCCTTCTCTCTTTCCCCTTTGCTTTTTCGAGTGGC
TATAGGCCACTGCTCAACTGGAACATATTTAAATTTTCTTGTAACAAATTAATTCCAACA
TTTTCTCTTGATTGAATTAGGGCAAGTGCTGGTGCTGTCACAAGTGTTTGGGCTGCTCCT
GGGGAGAGACAAATTGCCAGGCCTGGACACGGGTAACAAGCAGTGGTGTTGAGTCGCTGA
TAATCTCCCCACTAATTCTCCATTACAGCAAAATGAGGCCATAAATCTTCCTGACAGCTG
ATCGATGTAAACATTGTTTCCCCCATGATTGCCAGCTCTCCCAGCGGAGCTACTGTCCGC
TCACAATCCGCTGAAATTACTCCCGCAACAGCCCTCCCTCCCTTCCTCTCCTCCCTGGAA
CTGGTGTGTGTGAGCGTCGGACTGGCCTGGCAGGGAAACCAAAGTCACTGCTGTCCTGTC
GAGGGAAGGGATGGCCATCTAATTTTAGCTCAATGCTCTCTAAACAAATGGAAAATATTA
ATCAAAATGTCTCTTGTTTAACCACTGGCACAAGCAATTCTTAGAGAAGAATGActgttc
tgctgccgtggcgttaggcagaataa
>NODE_597_length_489_cov_6.828221
TAGCTAGTGAAGGCTGCAGGAAGATTTCTGGAATGAGTCCAGAAAGTAAAGGAGTTGGTG
TCTTCCAATGTTCATGGGGCAATGGAGGTCTATCCAGTTCAGTAGCTGGTGCCGTCTCCT
CCTTCATCTCCCGGTGCATCTCCTCCTAAGCCTCAGCTCAGCTAAAGAGAAGCAAAAGAA
GAGTGGAAGAAGGGAAGCCCTTATGTTCATGTGTTTTGATTAGCAGGTAATGATCTTTGA
TCTAATGCGCTGACTGGGAAAGTGCGGCTCCCATTGAAATCCGGTGGATGCTTGGCCGAC
CTGGAGCCAGTGTCACTTCTCGTTAGGGCCTGCGGCTCCATGACCTCCCCGTTGCCAGTC
CCAGCCCCCTTCCTCACAGCATGAGCACCCTGCGTAATGATATCAATAGCAGCAGGGGTG
CAATGAATACAAATCCGCGTGCAGAATGTTTGGACAAGAATTCGCTCCCAGCCCTCCCTC
CTCCAGCCGCCCTGCTCACCACCGTTCAACCTCTATCCCCCACACAAAGGGCTAGGTTAG
GCCGTAATGTGGATGGTTGATTTTCTACAAAAATAGGTGGCTACTGCAAAGAAcaaaggc
cccctgctggttggctgcaactgtttatgtccg
>NODE_598_length_340_cov_3.911765
AACGCAAACACTAAAAATAAAAAGAGACACCAAACATGTCGAACAAAGTCTGTAGATCTG
CACCCTCTGAGGTAAGAGGTTCATCCTAATCAGGCAGCACTGCACCCACAAACCTCTCTC
CCTCTCTCCCCCCTCTCTTCTCCCCTCCCCTGCACATGCGCTTGATTGATGGCCTTATTA
ACTGGAGTTCTTGTAAGTGTGACCGAGCTGATTAAAATGCATATGTTTGGAATAATACAC
CGTTTAAGCCTCCCGGGTCGGGGCGAAACCACAAGGCAGATTTATGTAAACTATCAGCCG
GTGTCTTTAAGCCTGATAGGGACACAGGTCATGCAGGAAAATGGCTCAGGTTGGTGCGCA
ATAAAACCGCGCCGTAAAAATCAAGATGAACGGATCGGTCTGACTGAATATTCAAAACCT
GCAGTCGCTCACTTTTTttttttaaaacacgctagaaaaacttggagctgtttttttttt
tcta
>NODE_599_length_348_cov_3.063218
TGAGAGGTATTATTATCATATGGTTGGGATGAGGACCGGACTGTGATGCAACGTGTAAAG
TTTCAGGCCGATCGGCCCATGTTCAGGCTATTTTGACCCGCCAAAAGTTGTGAAAAAAAA
CGCGCCATTTTTTTCAAGATGGCCGACAGTCACTTGTGTTTTTGGCATGCTTATATGTGG
TTGTGAGGTGTATATATGCACGCCGCATATGTGCATTGAATTTTGGAGGTGCAGGTGAAA
AGTGACGCCAGGGCCCATTTTTCCATATGTGACAGGTGGCGCTGTTGAGCCATTTAGTCA
CTGATGTGTGTATTTACCTTCAAATATCAATTATTTTGCCGTGTATGATGCGCACGCCAA
GTTTGGGGCCGATCGGAGCATGTACATGCTACTTCCTGTTTCCAGCAGGTGGCGCTGTAG
ATAAAGTCATTATCGTCATATGGCTACCATCAGGGCCGGACTGTGATGCAACGTATAAAG
TTTGAGGCCGAT
>NODE_600_length_300_cov_1.040000
TTAGCAATGTTTTTAGATATAAATGTTCTGAAATGTACCATTTTTTCAGAGGTACATTGA
GAAATGCATACAATATTACAATATAATAGCATTTAACAATTCGTACCTGGCAGAGAAGCG
AAAAACTCAGAAGTCAGCATTTTAGACCGTCATAGAAGGTATCTCTGAGTCATATACAAT
AATATATTATACAACAACCAAGAATAAAGCTATACTATTATACAATAATAGAATGACACA
CTATTTGTCAAGAACAACAATAAAACAGGAGAATAGTTGAATGATTTAAGACTGGAAACA
gacaaaaacaataatatctactgattgcataattaaaaatgatcagattttggattggct
ttaatgtcctggttgcactaaatgtgaagatacaccagtgaaagcagcgtcttactttcg
caatgtgtgttttctgtctcatta
>NODE_601_length_305_cov_1.022951
ATCAGCAAAGTGTGGCGAGAAAATACAGTTCAGCTGATTGAGAATTAAACACGAAAGAAT
GCGGAATAAATGGGAATGTAAAGGGGAACATCGCATCATGTAAAAGTTCATTCTTGTGCT
ATAGAAGTATTAAATGGGTTGAAGACAACAGTCATACCGTGGAGAACTTTGAAGCACATT
TTCTTATTAAAACAAGAGTTTGCTTGAGATTCAAATTAAGATCAATGCAACAGGGATATC
ACAAAAAAAAGCACATCTTTAAACTTAAACTACAAAAACAGTTTAAAAAACAATAATTAC
aaaacaatgtttaacaaacacataaaccacgatattccttgtctttattgagtacttttt
taaatgtgaaatggcgagtgaaagaggagctgacggtgatatgttttggacttttcatgt
gagccaatgctatgatgtggctcctgatg
>NODE_602_length_325_cov_4.507692
GTTTTTTGTTTTTTTTAAAAAAGAAGCATTTTTTTTCCCCCAGATTGCTTTAAAAACATC
TATGAATATTCACTCCAAATTAACAGCGTTCATTCGGAGGTGGCATGGATTTAAACACCC
GTGCGATTAAAGTCACACTAACACACAACAAAATATTTCGTTCGCTATGAAATAAGTCGC
AGGCCTGTAGTCAAAGTTAAAAGCAACTTACTGCAGCAGCTCTCAGTCCTCCGCACCAAC
CCGACTACACAGTCCGGAGAAAGGTACTGCATCCTCACTGCCACAAAGCCCTTTCTTCCT
CCGATAAGGGGAAGCCAGCAGCTGCGATTCCGGACAGTTAAGATTATATATGATGTGTAT
ATATCGAAGGTTTGTCAGCTCTTCCAGGCCATAAAACCCACTTAAATGACACCACGTGCT
TCCTATGCACCATTCACAGGCCCTGCTTGGGGCAATTGGCATATGTAAC
>NODE_603_length_298_cov_1.050336
CTTATGAAGAAACTGCTGCTGCATCTTAAACTGTCAATGTAGAAAATTAAATGTTTTCTG
TAATCCATGTTATGTGAAGAAAACGATTTGTCTAAAGGAAGTTTAGGGCTGCGAGAAAAC
GGCTAATTACAATGTTGGTTATTGTCCCTGCAAAACAGCAAGTTATTGTTTGTAAATTAA
TGAACGTGGCTGATAAATCTGCATTTTCCTTAAAAACAAGAAGAGTTCTGTCCAAGCAGC
AAACATATATTTACCATGGTGACGTCAGTTCCTAAATGGTTCAGCTTATCTGTGCGCAAC
atgtgttttgttcaagagggacatttcacagccctcaaaggctttggtgttgagacaacg
aaacaccagtttggtggtattagggtgtttcatcctattgtctacaaagcatggttcctt
ttaaccagtttctaaagagtac
>NODE_605_length_453_cov_2.642384
AGAATTGGATGATCAGAATGTATGCATACAGGTATCCCACTTAATCTAGCTAGATGTGTA
CATCAGCTCGTCACAAGAAAGAGACAAAGACAATTCCTCAACTTAGATCTATACATAGTT
CACGTATGCAAATGTGCTTCTATCTAATTGGTTAAGGTTGGGAGGGTTCGTGGTTTAGAC
TTTGAACCTTCCAGCTTCATCAGCAGTTCTTCATAGATGGAAGCCATCGTCTTCCTGTGG
AAAGTACAATGTGTGTGTGTGTGTCAGTTCTACCTGCCTCGCCTTACTCTACACGAGGGG
CCTCTTCATGAGTGTGATGTTAAACTTTTAACCTTTCTACGTGTGTCCTGTTCTGGTACA
TAGGTTGGTGGTTTCAGGTGTCTCGGGCCTTTCATGTCTACCAATATAGCAGGCGTAAAC
ATTTTCCCTATAGAAGCATGCAAGTTTCACATCCTGCCTCAAGGCCAACAGATAAAGTGA
GCCCACGGTTAACACACTAAGGTGTGATCTCAGCTCGTCGTTAAGGTCAATGTTCGGCCA
ACATCATTTGACACCCTCTGCACTTTGTCTTCCACTGTTCATACATCCATAGTAAGa
>NODE_607_length_632_cov_2.281646
TCCTTCCACCCCTACTTTTCATATAAAGATCTCCTAGGCTTCGCAGCACTCTTAATTGCT
CTCATCTCACTAGCCTTATTTTCCCCGAACCTCTTAGGAGACCCAGACAACTTTACCCCC
GCCAACCCCATAGTTACACCCCCTCACATCAAACCAGAATGATACTTCCTATTCGCCTAC
GCTATTTTACGTTCAATTCCCAATAAATTAGGCGGAGTCTTAGCCCTCCTAGCCTCCATC
CTAGTGCTTATAGTAGTACCCATTCTACACACATCAAAACAACGAAGCCTAACATTCCGA
CCCTTCACACAATTCCTATTCTGACTCCTAATTGCAGACGTCATGATTCTCACCTGAATT
GGAGGCATACCAGTAGAACACCCCTTTATTATCATCGGCCAAATCGCATCATTCCTCTAC
TTCTTCCTCTTCCTTGTCCTAACCCCAACAGTGGGATGACTAGAAAATAAAGTCCTTGAA
TGACAATGCAATAGTAGCTCAGCGCCAGAGCGCCGGTCTTGTAAACCGGACGCCGAAGGT
TAAAATCCTTCCTACTGCTTCAAAGAAGGGGGATTTTAACCCCCACCCCTAACTCCCAAA
GCTAGGATTCTAAATTAAACTATTCTTTGCCGGACTACGCCACACAGCCTCCAAATACAT
ATATGTATTAtaaccattaatatatattcaactatttcaatagcagttgcctaagaatat
taaactagtaaacatgacattaatttctcaagcaacattagaatatttggtaatat
>NODE_608_length_343_cov_1.218659
CTCGCAAAGGTATTGAAGCAAAACTTGCATGGGTGTGTTTTTCCTGCATAGAGAAAAGTG
GAAAATCGACACAAAGAAACAGACAGATGATACTGCAGTTTGATGAGAAGTTTTGATCCA
CCAAATGAAGCACCACGATAACATCAGGGCCCAGTGATATTGCTGTAAACATGTTCCATA
TGCGCTCACTGTCTCCACATTTGTCTCCTCCTTTTCCCCTTTCTGCCTGTCTCACCCCAT
CTTTTTTGATTTCCTTTCTTACTCCTTTTCTCTCTTCCCCTCCCACCTCTCTCCTGCTCG
CTTGTTGTTTTATTGAGGAATGCTCCGCTGAGGAGAGCATTTGATCTTGCTGCTGCTTTG
ACCTAAAGATGGAGGGAGGGACGGCGGAGGGGTTTGAGGCTGCATGTGTCCCCAATTACA
CCACCGAGATGGCAGCGTAATTCACTGCTTcactcagtgactggtggacgggaaagagac
gcctaat
>NODE_609_length_306_cov_1.751634
ATCAGACTTACATTACAGTTGCTCCCATTCAGAGACTTAGAATTATAAACGGTAGCGACA
CATAAATAGAGAAATATGTCCTAAAAATATAAACATAAGCAGAAATGGTACAAGCATTTT
CTAAGAAAATAAAATGTAAGTATACAGTGTAATAAAGAGTGTGTCACTGCACAGAGATAT
TGCACATTATTGAGTGTTGACTCAAGAAGTAAAGTGAAGTAAGAAAATCAGTTAACTGTT
TGCATTGAAACATAATGAGTCCAGTTTGACTATTTGCTCAGAGCGTGAGAGTGAGAAGTT
AAACAGTTTGATGGCTGCAGGCAGGAGTGATTTCCTGTGGTGCGTCTTTTGAGTTAATAC
GAATTTAAAAAAGGGTTAAATATCCTAAAAATTCAGCTGTGATCGCTGATAAAGCCTCTT
GTTCAATCTGCTGTCTCATTGGCAGTACTt
>NODE_610_length_390_cov_2.010257
GTTTTCAGCTAATCCTGCAATTACTTAATTATTGCAATGGTGAGTTATTTGGCAGAAACA
CAAATGAAAATACTACAGACAGAGGCATATGTTTATGGGACCTCGCAACTATAGCTATAC
AGTGTGTGTACATACATAAACCCACGTACATATGCATGCATAAATAAACAAAACAAACAA
ATAAACAATCAAACAAAAAGACAGACAAGGTAAAAAAAAGGAAAAGAAAAAAAGGCTAGT
TTACATATCAGTTGTTATATAGATCCAATCTCTCACTATAAATATATTTTAAAAAAAACT
AAATAAAACATGTGAAAGCCTATATCAACTGGAATTGCAGGGAAGTGAAGTCAGTGGACA
TAAGAAAAGAATGGAGCCCACATTATGAGAAATGCATTTCTAAACCCTTTAAGTGTATGT
CTGGCATTTTTCCAAGTTTATTCAACTTAAAATGGCTTGAAACCAGAGTGCATGGGAAGC
GCGTGCAGAGGACTTCCGTCGTAGCAAAAttttcaatctagccaacaaagtgac
>NODE_611_length_357_cov_1.543417
TGATAGAGAAAAATACAACACAACAACTTAGCCTAGTCGCCCGAGCCATCTTTCTCCCGA
TCTTCTATCTCTCTTTCTCTTACAATCTCTTTCTTTTACTTACCGGCACCAGAGAGAAAA
ATGTCTCCTGTCCCCTCTGAGTTTTGATGTGCCTTCCATTTTAACTTTCTCAGCATTTCT
TCTCCCCCTATTATGATATTTCCTCTTGTTTTTGAAGATTGAGGAAGCACTGCGGTGTTG
ACTGAACTACTACTCTGCCCTAGATCAGCTAAATCTCTCATTTTGAACACCCCCCGCCAA
TTTCTGTCACTCCGGGAGACAAATGTGCATCGCTGAGTTCATTCCCCCCTCTCTCTGTGC
CCACTGGCTCCCTGAAACTCAGTTCCTTTCTCCTTTGAAGTGCTGCGTGCAGAATGGAGA
Ttctttgcatggtaaattcgcccagttgcccgcagcgtatccattacacaagtttaaaga
atgcttcggagtcgttttgga
>NODE_612_length_293_cov_1.573379
CTGGCACCATACAAGCCCCTATTGGTGCAAAACACAGATGAAATTTCAGCTTCTTAGGGT
GAAAAAAAAAGATTTTGTGGTTGGTGGAATATCGCAATACACAGAAAATATTGACATTAT
TTGACCAAACTTGACCATCATATAACTGGTTTATATTATTCTATTAAAGAAAGGTTGTAC
CATTCAAGACCATGTGTACATATCAATGAGCATGCAAAAGTTCAGGACTTTAGCCACATT
ATGTCTCGAGTTACGGCACTTCAAACATTGCTACATAGACTAGCGTGAAGAAAACACAAA
AATCGACATGTTCCTCATTTTTTTTAGGAATTTTAACTCAAAAAACTAAACTAATGTTAC
CTACGACCCCAGATTTGACATATTATATTTTATTGAACCTTTATTTACACAGGTAATATC
ATTGAGACATGGGAGAc
>NODE_613_length_348_cov_1.640805
CTGTAAAAGTCACAACAGCCTTGTTACTAGGTTGGACACAGTAACTTTTCTGCAATGAAG
ACAGAGTCTATAACAGGTCAAGATGAAAATGAATGTAATCCAGGTTAAAACATTAACAGT
ACCTGAAGTTTAGTTTAGTGTTTCCTCTGAGTTTATTTAATACATTCATGGAGACAGGAT
TGATCATAATCTAACAGGAAGTCTCACTATGTACTTTTGTTCACCTCAAACAGATGAACA
TAGTCTCAGTGAATTAGCTGAGTTCCGTCAGTTCCAACTAAGCTATTAGTTATTTGGACA
GTTTAATTAGCCGCTGTTGGTTAGGATCTAGTCTTTAGTTTATTAGTGCATTATAATGTA
TTGTACGTCACTAGAGGGTCTGTCTAATTCTTACTTCAATGACAAATATTGTAGTGTGGC
TCTCCTTCGCTGTGGTCGgtctgtctaaatgacgctaagaggagcatcaacatgacctga
gtctgaacggca
>NODE_616_length_380_cov_7.744737
CTTACAAGTCAAATCCTGGGAGAGGTTGATGTGAAGACCAGGCAGAGCAGGGATGTGAAG
AATATAAACACAATTTTTTTTTTATTGTCCAGAGGGAAAGGGGGGGTGCCGGGGGTTGGG
CGGTGGGGTCTGTAAAAGAGACGGGGACCTTATCACAGCCCAGCAGCTCTGTAATTCGCC
GCCATGATAAAGTGGCAGCGCGGAAAACCTTACAAGGCTGGCACAATCCAAAGACGGATT
AGGTTTTTCTGACATAAGCTTCCTGAAAAACTAATCAATCAGCCCATGCAGTATTATCAG
AAGCGTGAGATTAAAGAGCTGCTCCTAATCCCCCCACTGTACATTTTATTACACTTCCCA
GTGTTAGTTGCCTTTAAATATACAATAAATAAATAATAAAACCAAACCTAATTGAGCATG
GGGAAGGGGAAAAGGGTTAAAGAGCCCTTAGAGAGGGAATTTATGTAGAATTTGTGTTTT
GTTATGAAGACAGGGATAAAACTGTTGTCCTTGCCAGAGCACTt
>NODE_618_length_292_cov_1.054795
GTTACCCAGAAAATAAGGGGGGAGGCATCTTTTTATCTTTTTAGGAAATGCAGAAAAATG
TGAAAATTTGTAAGACAAAGAGAAGAACTGTGACTAAAGAGCAGAAAACGAGAAAGGAGG
AAAATAAAGGGATTTGATTGTGGGGGGACCAACATGGAGGAAGATGGAGGGAAGATGGTG
GAAAAACAACAGACAAGAAAAGCAGGAAGGGGGAGGGCTGCACAAACAGATCGATTAGCA
AATGTCTGACTTGTGTTGGAAACTGTATTTAGTGGGCGATGCATGGGAGAAGTCCAGTTC
atgagtccattcactccatacgcacacacacatgcacacacacacacactttcttagatg
aagctccggatcagctggaagcaaatcaccagatgcacgtgaagaagccagctggcagtt
gggataacatggtttt
>NODE_619_length_358_cov_4.874302
GTTTTATCAGTTTTTAAATGTCAACAGTTTAAGTTGAGCTCAGTAACCCTGAGTCTCTTT
GACGAGGCTTTAGCCGACGGCTCTGATTCTCATGTTTGTTTGTGCAGTCAGATGACCAGC
ATCACGCAGAGTGACATCATCAGCACGCTGCAGTCGCTCAACATGGTGAAGTACTGGAAA
GGTCAACACGTCATCTGTGTGACGCCCAAACTGGTGGAGGAGCATCTAAAGAGCGCCCAG
TACAAGAAGCCGCCGATCACAGGTAAAGAGGCTCCGAGCAGCAGCCTGATCCGTCCACAG
ACCGTTTCCACCCACTGCTAATGACGTCACTTCTTCACAGAGAGATCCTGGCTGTAGAAG
GACTGAACGAGGATGAACAAAATGCTGATTATGATTGATTTGATCAGTATTGAGATCGTG
ATTCAAATTTACATTAACAGAGAGCTGCTCTCGCTGCCATGTTGGGCTACATTCCTGCTA
AAGTACAAATAAAAATAGTCTg
>NODE_620_length_385_cov_3.574026
TTGTGCGTCTGTGTGTGTGTGTGTGCGCGCGTTGTGTGTCAGTGTGTAATTGTGCAGCCG
ATCCTCCAGAATGTATAGGCTCGTTAAGAAAGAAACAGGCAGAAAGGTGGGAACGTAAGG
AGGAGAAATCTATCGAGAATTGAGAAGAATAAAAATGAAGAACAAAATGAGATGGAGGGA
GAAGTGGAGCGGAATAAACAAGAGATGTGAGACGGACACTAGTGAGGTCTGGCAGTATGA
TGATGTGCACCAGGATGCAGAACCGATTTGGTTAAGATTTCACTATCTGTTTATTAGATA
TTCGTCCGTTTTACGCCTCGAGACCGTTTTTGACGACGCTGCCAGTCAGTCGGCAGTGTC
GTGTGACATTTGCTGAGTTGTCAGGTATTTAATTCACCAGATAAGACAAATATTTACATT
TACATCTCACTCTTCTCTCTTTTAAACATTTAACATTATgatatcagatcattaaataaa
cagaaaaagagcaaaggattacatatactgtgatggagtggttggtcac
>NODE_621_length_338_cov_3.852071
GTAATGGCATAATTGTCATATTAAAACAACACAACGTGCGTTTAGGAGTCAGCAGGTGTC
ACAGTTAGTGAAAGCCCACACCAGCCCTCCTACTATACACTGTATTAATTAGTCCAACAC
TGTTTCAACTTCCTCCCCCACCCATGCACTCACCATGGGAATCAGCCATAGTGATGCTCA
ATGGATACATCACCCCTTCTCTGCCACTTTCTGCTTCTCCCTCTCTCTCCCCTTTATTTC
AGCCATTTCCATATTCCTCCTCCCAAAGACTGTATGGTAATGGGAGAGGTGTAATTGAGA
GGCGCTTCGTTAGAGGAGATTTAAATGTGTTTCTTTGTGTGTGTGTGTGTTAAGAGTTGG
GAGGGGGTGTATTTGGATCATTGCTGCTATTTGGATCTTATTCTGCCAAGGAGGCCCAGT
TATCATCATTAAtgcctcccccctcctctcccttcactttacaaggtcgcaaacctccct
gg
>NODE_622_length_554_cov_6.001805
CTTTTTTTTCCTATTTCACTCCCACTATTCTGCTTCTGTTTCACAGTGTTCCATCTCTCC
CTGCCCTCCGTCACCACACACACATACGCCGAACACACACGCACACACACACATTAAAAA
GCATACACATGCACATATGCGTGCACACTCCAAACACACGCACATCTCTCCTCTCTCCCT
CTGTCACCCTCTCCCTCCGTCCTCCCTCACTTGATCCTTACACCTACGTGCTACAGATGG
TTTCATTTTATAAGAGATAAAACCACATTTGGTGGAACTGATTAAACAGAGGGAACAACA
TCCCCATCTGCCATTTATTCCAATCTGAAATTGCTTGGGCAGATGCTGACATCTTTGGAG
ATGATTGATTCACCCCGTCTGGCCAGAGAGGAGTGGAGAGGCAAGCTGAGCTGGATCCTC
CCTGGGCCTGCAGCTTCACCGCCGCCCTGCCACCGCTTCACCACAGTGTCACTTCACCAG
CGATAGAGCCCTCATCCTCCTCCCCCCCTCCACCACCTGCAGTCCCCCATCCCTTGTCTG
CTGCAAGCTGCTGCAATCAGCACAGGCCCCTGATTGGACttgggcaggtgagcgcaatac
actttaatcatcgggccagtacatgccagatcatcccgtctgtatgggtgtgtgactgtg
tggcggctgagtgggagggtgatctgtgtcggtgcctg
>NODE_623_length_359_cov_4.941504
TGCTCGCTGTGATATGTGTATGATTGAGAGTGTCGAGTATGTATGTGTGTCTTGTCTGTG
TTCTTGTCAGCGGCTGCCACAGGCACTCATGCGTCGCCTCCGCACCACGACACACACCCG
ACACTGTTCTCTTGTTCCCCAGATCTTCTTCTGACCTTTCCACCTTCCTCTCCCCCTCCC
ACACTAACACACACACACAACACTCTACTGAATCCATGTTTTTCCCTTCTAGCTGGACAG
CTCTCAGTCCCTGCTCTGTCTCTCTGCCATCCTCCACTGTCCCGCATTCCTCTCTCTCTC
ACTCTCCCTCTCTTTCTTACTCTCTCTCTCTGGCTCAGACCCCGAGGCAGCTTGTTAGTG
GGGAACTAAATATTGATTTGGCGGGCCTGTCGATGCCGGGAGAATGAGCTAGTGTCCACC
AGAGACCTCGGCACCGGCAGCCTGCTATCGACGTTTTCCGTGGGCAGAACAGGGGTGGTG
GAGGGGGGGCTGGAGctggtgtg
>NODE_624_length_299_cov_1.016722
CAAAGTACTTGAATCAGCGCCTGTCCAACATTGTTTCATTGAAATGTCAACATTACAACC
TTCAGGATCTGTTGCAGAGCAAAAGCGTTTCCAGTGAGCACAGCAGATTTTTGTGACGCT
ACATGTGTGAACTCTCTCTGCAGGCGTCTCTGAAGGAAACCAGCGCCACCCAGCGCTCCC
TGGAGAGTCAGCTCATGACCAGCCGAAACACCGACTCCAGCCGCGAGTTCAAGGTCAAAG
AGCTGGACGGAAGACTGAGAGTGCTGGAGAAGGAGAACGAGATGCTCCGGcagaaggtaa
aaccgtctgtttctcatttccaaaatgaatcattcggaaaatgtttatgttaacttgtgg
atggatcagttgaggtgggggacagaatacttgggacagttttgaagtttcttttatttg
aagtgattctgaaataaagacat
>NODE_625_length_300_cov_10.593333
GTTGCACCAGCAGAATTGTATTCTTTGGTAACATAGTGTGAAAAGTTTGGTCTCCCACAA
AAAAGTTCCTTGCGATCCTTCTTTACATGCACGATCTTTGATTTCTGACGATGTAAGATC
AAATTGAGCTGCAAGTGTGCTCCCTCTCTGCCTTTCATGCTGCTTCAATATCACGGCGTG
AAAAAACAAAGAAGGCAAAGACTGAGGGAAATCTGAAGCGTTCTGCCACTCAACATCCCC
CAATCCCAAACAACAGCGTCTCACTGCCACTACAAATACATTAGAAATCAATTATTTATG
GAACAGAGTCAGGGCCTCTTTAATCTTTTCCTTTTATCCAATTAAATTGTCTAACCATTC
TAAGCCTCTATAGCTCACAGGGAATGTGCTTTTTTTTTTTAAAAAAAAAAAGAAAAGAAA
AGAAGAAAAGATTTTTCTCTTCAG
>NODE_626_length_326_cov_2.027607
CTTACAGCACCGGGTATTCCCAGGCGGTCTCCCATCCAAGTACTAACCAGGCCCGACCCT
GCTGGGCTTCCGAGATCAGACGAGATCGGGCGCGTTTAGGGTGGTGTGGCCGTAAGCGAC
TCCCTCCAGCACTATCAGGCCTTTTATACATGTCCGTCATCACCATCTTTTGAGTGTCTT
TATGTGTACATGAAGATGAGAAGAAGCTCTGAACACACTGACACGCTTTGTCCAGCACAA
CAGCAAAGAGCCAGCGATACACAAGAAGGTATTAATTGTAGCTTCACCCTGAGCCACAAC
ATGAAAAGACGAGTGACACAGTAAGACACCAGTGACAATAAATGGGATCATATGGCATAA
TGTGCAAGAGTGTCCCAGTGACAGGCTAGTGCAAAGGACATTTTCATTCAATGAAAATCT
TTGTTTAAGCTGGAAGAAGATCTACAAGGTAAAAACAGAAGAAGACACAc
>NODE_627_length_301_cov_1.039867
GTTGCACTCAAACTTACAGGCCGACTGATCAGAATTTTTGTGCGTAGGAAAGATTTAAGT
TACTAGTCCAAAACAGTAAAGAACTGACCAATAAATTTGGTGCAGGGACACAAAGAAAGA
CACTTGTTGAAGAGAGGCAGTGAGTCTTAAGGAAGCATCTGATTACTTTACCACCCTATT
GTACCCTTCCAGGTCTTTTCCTAAATGCCATGTGCCTCAAGAGTGTAATTTAATAAATGT
CTCTCCATTAACATGACTCTAGAACATCCTGACCTTCTCCAACCATCTGCTATTGGTCCt
gagggagttggccgcatgaagctggcttgcagccacttctttctggacacacttcacaag
atatagaagtcattcatgactctttctaactgggtgtccatttcgctgtctgcaagtctc
ttgtgtacagtctctcttcatgttt
>NODE_628_length_324_cov_2.521605
ATTGGGTAAAGCAGGCAGGTTTGTTGGTGTTGTTGTGTGAGGTCATGTCACCGTTATCCT
CTTCTCCTCGGATCTCTCTGTTTGCTGTTTCCTGACGCCTCACTAACTGCCTCTAATTAA
TCTGGCTGCTTACAACTCGACTCTGCCGCCACTGCTGCTCACCTACTCCTGTCTTCTCAC
CTCTCTCTCTCTCCCTTTTCTCCTTCCCTTCCCCTTTCTTTTTCTTCTCTGTATTTGTGT
GTTTGTGTATATGTGTGTCCACCTTCTCCTTTTTTCTCTACCAATGGCTAACATTGGTAC
TCTCAGGGCTTTGGGTTTGTAACTTTTGAAACAAGCACAGATGCTGATCGTGCACGGGAG
AAACTAAACGGTACAATCGTAGAGGGACGCAAAATagaggtgctttcattttttcccttc
ttcctcatcttttctccttcttgcctgctgccttctcaacttacctat
>NODE_629_length_300_cov_1.016667
ATTATTATTAGAATTTCCCAATTATTACTCTCTTGATTTTCCTCAGTCATCAGTCAAAAA
AACTATAATATTGAGTTCGCTATCATAAGAAAAGAGAAGCATCACAAACTCATCTGAGAA
GCTGGAACCAACTTTACACAGAATTCAAGACCAAGCTTTCTTTTTGAGAGCTGTCTACGT
TTTCTGAAGAAAACCAGCTATATAACATTAAGGTTTACATACTGAGGCCTTCACTTTAAC
ATGTGAAGTGTCCTGAGAAGAACAATCTCCACTGAACTAAAATACTTGTTGATTCTAAAC
tctttttctcatttctccttcaactgctagctgtattctcagtccaagtttcgtcctcat
cttcagcctaaacttgtgaacttccccatagagggatcaataaagtttagcccatcgtat
cttaaacttaagcccctctggctc
>NODE_630_length_310_cov_1.009677
ATGATGCCTTGGCATCTTGCTGAGGGCTTCTTGTTTGAGAACATAACAAGAGTCACGAAT
GTAAAATAGTCTACAGGTACATAATGTATTTCCTGTTCTTTTTTTTCTGTGGGCCTTGTG
TTAGTGTTATCCCTTTTGCTACTGCAGTTTTTGAAGTTAAAATTGAGCACTGATGTAGTT
TACCTTCAGTGCCACTGACTACCAAGGGAAAACTACATATATTCTGATTCAGGAGAGAAT
AAATGAATGAGGACAAAATAGGGATGTCTGTGAAACAAGCTGCTGAAAAAGATGCCAAAa
tttgaaaagatctgaataatctaaaagggattttaaggaggtttggagaaagtcaggaat
gttaaatgaagattttataagtatgcgttggctatccttttcttttcatggtgtcgtttt
tgactattcttgcatgaatatatctgcacttatt
>NODE_631_length_291_cov_1.013746
GAGAGGAGCCGGGGGGAGCACGCTCACCGGAGCAGGAAAGGGAGGGCATTGGTCGGGAGC
AGAGAGGACAAGGGGCTCTAAGATGTCGTCAAACAGGACCCAGAACCCCCACGGACTGAA
ACAGATAGGCCTGGACCAGATATGGGATGACCTGCGGGCTGGAATCCAGCAGGTGTACAC
AAGGCAAAGCATGGCCAAGTCACGCTACATGGAACTCTACACGTATCCTGAGATTGGGGA
GGGTTGATGCTAGGGATGATCAGTGGCTTTCACACAGGACGTAGCACCGGTGACGCCGTG
cgctgaaacccattcgttcctattgcttgtgccacacaacaacggcatgccgcaggtcgg
agagaccacacgctctccgcagtcaaagttcaaatttgactttgaccccagcgcagtatg
acgtatgaccgcatg
>NODE_632_length_297_cov_1.003367
TTTAATAGAAACTATGAAAACTGTGCTTCAGTGTGAATGCCTTATCTGGTTTGAAAAGGC
TGTGTAAATATAATGGTGGCTGCTAATCTGCACAATTAGTGTGGCACTACTTGGCAGTAG
GGCTGTCAAGTGATTGTTTACAACAAGTAAACAAACTCTAAATTTGAAATACCTATAATT
TTCTGCCTAAAACCTGTGAAGAAATGCGTTAACACCAACTCTGCCCTGTACTTTTCCACA
TTACCTGTGGCTCTAATGTCTGTCTGTCCCTCTGTCTGTCCCTTCACAAGCCCAGCTCGT
AGTGGAGGCCGATACCTTTGGTAGCCAGGTGAGAATCCGGGGCAAAGAAACCAATTTCTA
CCTGTGCATGAACCGCCGCGGCAAGCTGGTAGGAAAGGTGAGACTTCTTTCTTTTAGAGG
CTAGTTGTTAGTCAAAAATAT
>NODE_633_length_675_cov_2.930370
TCAACAGAAGCTCCTGCGTGGGCTAAGTTGCCTGACAGTGGTGGGTAAACAGTTCAGCCT
GTTCCTGCACCTGCTTCAACTCCGGAAGAGGCGAGAAGGAGTAAGAACGATGGAGGAAGA
AGTCAGAAGCTCATGTTATTTATTCGGGGAAATGCCATATCGGGGGCACCGATCATTAGG
GGGATTAGTCAGTTTCCAAACCCTCCGATTATAATTGGTATTACTATAAAGAAAATTATT
ACAAAGGCATGTGCCGTAACAATTACGTTATAAATTTGGTCGTCTCCGAGGAGAGCGCCT
GGTTGGCTTAGTTCTGCTCGAATAAGGAGGCTTAGGGCTGTGCCTACTATTCCAGCTCAA
GCACCAAATACTAGATAGAGGGTGCCGATGTCTTTGTGATTGGTCGAGAAAAATCAACGC
GTGACTGCCACAGGTAGGATGGCTGAGTTTTTAAGCGGTGGCTTGTAGCCCCATAGACAG
AGGTTCAAGTCCTCTTCCTGCCAGCCCTGAGGTGTTTTACATATCAGATTGCAAATCTGA
AGAAGTAGGCTAGTCGCCTACCGGGGCTTTCCCCCGCCTTTTTTAGGCGGGCGGGGGAAA
GGTAGACGGATGCTCGCTGGTTTGGGCGCTTAGCTGTTAACTAAGAGTTTGTAGGATCGA
GGCCTGCCTGTCTAGGAAGGCTTTAGCTTAATTAAAGTGTCTGTTTTGCATGCAGAAGAT
GTGGGTTAGtgtcccgcaagtcttatcaggggctgggagattttcactctcgcttagggc
tttgaaggcccttggtcttaatactatcctaagcctcta
>NODE_634_length_331_cov_2.419940
AGTGGCGTGTGTTTTCCTCCAAATGTTTAAAGATGCCCGTTGCTCTGTTTCAGGTTTGTT
TGCTGCTCAGGAAAATCCCTCAAATTCATTCACACGAATCAGCGTCTAAAAACCTGAAAA
CTATGACTAGTGGAGATGGAGACAGATGGGCGAGAGACATGATGATGACACTGTCTGCTG
TCTGGGATCACAAAAAGCCTCATGGAAGTGAGAATTCATACCAGCCCATACTGACTGCCA
ACTGTCCTGCCTCCTCTCTGCCCAAAACGCCAACTGGCGAGTGGCGCACGATTAGTTTTA
AAACAGGAAGATGGCCTAATTCATTAAACATGATTTTGAGTTTGTACCACATGCAAGACT
CATTATATATTCTGAAGTTTTTTGTCTTTTTCAGCTTCTGCCCTCAATGTCCATTTAGTA
GTTTATGAGGTGCTTTAGATTTTATTAGTCTGAGTCACCCCCACTGTGTAGTTAg
>NODE_635_length_291_cov_1.079038
GTTAGGAATGCAAAAGTCTGTGCTTGGTGGCTCCCGATGCACTGACATCACCCTCATTCC
ACTCCTTGTGAAGCTCTCCCAAGTTCTTCAATTGACCTTTCTAGGCAATCCTTTTAAGGC
TGCGTCATCTCTGTTGCTAGTGCATTTTTCCTACCACACTTTTCCCTTCCACTCAACTTT
CTATTAATATTCTTCAATACAGCACTCTGCCAACAACCAGCCTCTCCAGCAATGACCTTC
TTGCGGACAACTTTCAAGTTTGTAAGTCTTCCCTGTGATTGTGATCGTGTGAACTGAACT
acactgagagatacacagtattcatattgtttgaatattcatttattcaaactgaaagtt
aaatatttttatattttgagaggttttattgaatatttttgagctgtaggctaaaactat
caaaattaaaataga
>NODE_636_length_295_cov_1.050847
ATTCTCATAACGCATCAGTTGCCAACTATTAAATGAAACAACTGATTGTTCTGAGTTGTT
TTCTGAAGAAAAATGTCTAAATTCTCTAATTACAGCTTCTAAATTTGAGTATTTTCTGGT
TTCTTTCCTCCTTCGCAACAGTAAGTAATTGAGCCATCTTGAGCTTTGAGAAACATGTTT
TTCATCATTTTCAGACATTTTATGGACCAATAATTGATAAAATAATCTTCTTTTTGAATT
GACAATGAAAATAATTCTTCGAATCATTTAGTATCACACCTTGACTGCCAGACATGAcag
aagcgcagtcgaaatggaaccttacacacagttcaaggttcaatagttccaatatctcac
tgggtatcagatctgatctgacatccgatcacgtgtcgccacaaatccctctttctctct
tgatgattccattatttat
>NODE_637_length_145_cov_7.000000
AGTGCTAGAGACATGAAACTTGTGTCTACCCCCCCATTTGCTGCCGCCGCGATCGCACTG
AGCCCACTCCCGAGTCTCTACGACGTCAGGAAGTGGGAGTAACCTGTGATTTTTTGCTGT
ATCTCGGGACGGGAAGGTGGTAGACACTCGGGACTGAGACCGGCGTCTTCGGCATAGCCA
AATTAGGTGGGGCAGGTGGCATTTCCAGGTGTCTAGCACGTCTGGTTGCCGAGATATTGG
CCAAAACGTTCTCCCATTCACTGACAATGGGACGTGCATAACGCAGCCA
>NODE_638_length_534_cov_3.164794
GTTGATTTATTTAGTTTAAAAACTAGGAATGTTGAAAATGTCATGATAAAGTATATAATT
AGTGTGAGGAGTGTCAGGGACGGGGAGAATTGGATAACTAAAATTATTCAGCCTAGGTGG
GCGATTGAGGAGTAGGCAAGGATTTTTCGTAGTTGTGTTTGGTTTAGTCCACCTCATCCT
CCAACAAGGGTGGAGGCTAGTCCTAATAAAATTAGTATTGTTGAGTTTGAAGGTTGAATT
TGGAGGAGGAGTGAGAAGGGGGCTAGTTTTTGCCAGGTTGAAAGGATGAGCCCTGTTGTC
AGGTCTAATCCTTGTAATACTTCTGGAAGTCATGCGTGTACTGGTGCTAGACCAATTTTT
AGTGCCAGAGCCAAGGTAATTATTGTAATGGGGAGGGGGTGGCTTATTTGTTGAATGTCT
CATTGTCCTGTTAGTCAGGCATTTGTAGTGCTTGCAAATAGTAGCATGGCGGCGGCTGCT
GCTTGGGTGAGGAAATATTTGGTGGTGGCTTCGACTGCTCGTGGGTGGTGGTGTTGGGCT
ATGAGAGGAATGATAGCGAGGGTATTAATTTCGAGTCCTATTCAGGCAAGCAGTCAGTGT
GAGCTTGCAAAGGTTGTTATTGTTCCTAGGCCTAGACcaaaaagtagaatggttaagatg
taagggttcattagtaaa
>NODE_641_length_296_cov_1.185811
GTTCCTCCCAGCTGTCTGTCTGTTCTTCTGAGTTTATTATATACCTGCAGCATCAAACAG
AAGCAGGATTTATATGGGAAAAAAACACATTTATGCATGTGGAATATTAACTTCGCCAAT
TACTAATAATCACAAATAATAATACAATACAACAATAACACATGGAGACAGAATCAATCA
GGATCTAACGGTGCGTCACACTATGTACTTTTCTTTACTTCAGAAGCGTAATCTGTTACA
TATATAACAGATTGTATATGTTTTATCTATTTTACGGTAAAAGTTTGATCTGTTTAGTGA
agacaaaaatatttttctgtcatgcacagaggtttttgcgtttcacagtcccatagcagg
atatttgctgttttttgtgtgaatggctgttttccatgtaaaatgtggcctctctgaaag
tctgcttcaagtaaagaaag
>NODE_642_length_344_cov_2.933140
AATCTAAAGATACAACAAAAGCACCGACTGATTCTTGCACAAAGAAGAGCCGTTCTCCAC
TAGAGAGAAGACAACTAAGCGCATAATAAGAAAACACACAACCACTGGTGCTTATGACAG
TTGTTAGAAACAGTCGAGGAAATCAATATGGTGAAAATCATAAGACGAATGTACTAATTC
ACCAACAAACAGAGAGATGCTGGACAAACAGGAATGCATTCTACCAGAACAGAAAGAAAA
GAAAAATGAAATGGACCTGGAAGATAGAGCGGGATATTGGACTTCAGAATGAAGTTAAGG
AGGAAAGAGAAAAACCAGAGCTCTACGTAATCCAATCTTTTAAGAGTCAAATCATAATTG
ATGAAGTCAAATTAATTTGGTTAAAGACCATTGGTAAACAACAGAAAGAGAGAGAGGGAG
AGAGAAAGAGAGAGAGAGAGAGAGGGAGAGAGGGAGAGAGAGAGAGAGAGAGAGAGAGAG
AGAAACAT
>NODE_643_length_292_cov_1.020548
GTTAGCATTTTGTCTGGCCTGCAGAGCTGGGTCATCACCAGCCCCCCTGGTGGTCTTTAC
TGCTGCCATAACCCGGCAGCCTGAGGGCTGAACCACATCTGATCAATAAGTATATGTGCT
CCACTCAGCATGTTTTTCCAGTGTTTTTTGAGCATCTCCTGCCATCTAAGACTGTTAAGC
TCTGATGGAAAAAGTACCACAGTAGCTCTGCTAATTTATATAGATTATGCTTGTTACAGA
TTTACCATTTTGGTTATTCACAGGATAACTTACATTACATCAAACAATACGATGAATTTT
ttgatgactgtgatgtaataatgcaagtcacatgcaagtcacagtgttcagccttggact
gactagaaatggaatacttcagactggaactcaaaatttctgccaaacaccaccacctac
ttgaataattgattat
>NODE_644_length_354_cov_1.112994
TCTTGAAAAATAACCGTCTATCACAACGTCAGCGCCCACACCTCCGTTCCCTTGAGGCAG
CTCCAACTGCTGTCATTAAAGAGTGTGAGAGGATGTGTGCGTGTGTGCATACCTGAATTT
CGTTTTGTGTTTGTAGCCACATTTTTAGCTTATTTTACAGCTTATTTATTTAGTATTGGT
GTTTTTCCCCAAAAGAGCACTTTTATATCTACATTTTCGTAATCGTGCACACATGATCTC
AGTGTTGACAGGGAAGCCTGTAATGAGAGTCCATTAGTCCATTCATCACTTGCACGGAGG
AGATACACCCTTCAGCGGCCTCAGATTTACAAGCCTGCTCCATCACTAGCGGATGCAGGG
CTCGATTGTTAATGCCTGACCTAATggcacgcggacaggcttgcggtgataaagaaggac
cctcggtgaacccgattaaacaaagggtgtggcaaaagaggtggactgtgaaaaacgagc
ctgcccgcatgtagcgat
>NODE_645_length_311_cov_1.327974
ATAACTAACCATAAAAAAATCCTGAGCTGTAGAAAGGCTTTCTTTCGAATTTTAGTTTTC
ACTGTGGAGAACTGAGGTCTATGGAGCCAGAGCTTTTTGGAGCCAGCCCCTGGCGGACGT
AGTGGTACTGCAAGTTTTTGACACTTCCGGGTAGGCTTCATTTTTGGAGCCGGCTGCTAC
GTCCATTACGTATACAGTCTATGGTTCCCGCCTTTTGTTATGATTCAAACACCGTTCAGT
TGGTTGTTCAGTCTCTCTCCCCATCCCGTGTGTCTCTCCATTGAGCTGCTACACTGAGGG
CGCCCCCTGCAGGTTTGGAGCACTTCTGTTTGTAGTAACCGGTTATGaagggtttttcat
ttgaagatcgtttctgggtttgcatcgtttcttggtctgcatcgtttctctatttgcagc
gcgtttgatgatgatgcatttgtctttgtttgtgc
>NODE_646_length_293_cov_1.068259
TGTCGCTTTCATGCTTACAAACAAACCAATGAAAAGCTGACAGGATGCAGTCTGACTGCT
GTTTGAGAAGTTATTTAGTCTTTCATAGCTTTCAGAATTGATCAGTTGGAACTGGGAAGT
CTTAAATAAACACAGAAATGCAGGAAACGGTGCAAAGACTTCATGTAGCAGATCAGATGT
CTATTACTTTCCATTTGAAACACCTGTCAGGAAACTGAAAGGAATAGAAAATAACTGAGT
AGACAAAAAAGGGTTTGAATCAACCCATCTTCTTCGCAATCCCTCCTCGAAAGAAACATT
catgtacagcgctcctaaagtcccggaaggtgacattttttatcttgcacccacaagata
atcatcttgtgcaaatcatgttgtgtgcacaagagatcctaatgagaatgataatggagt
aatttatcaggtgcaac
>NODE_647_length_290_cov_1.468966
ATGACTGATTTGATAGAATGACTCAAAACAACAACAACAACAACAACAACAACAACAACA
ACATAGCTGTACAACACTGAAGGAAAGGCTGAACCAAGCACAGAAAGTTAGACGGCTTAT
TCTTACAAACATGAGTTCAGTTCGTAAATGCTGCCGTTCCCGGGTTTCTGACTCACCTCC
GGCTCGACCGGTCGGACGTAGTTGGAGGGAAAAACTCCCGTCTGGTCCCCGATGCATCCT
CGCCACCACTCCCCCTCCCTCTCCGTCACCATGACGACGTCTCCCTCCACAAACGTCAGG
TCCCCCGCCTCCGGGCTCTCATAGGTGTACAAGGCCACGTACTCTGGCGAGGAGACGTCA
GCTTTAGCACGACAAGTGTTTTTAACTCACTGTTAGACGAAgacaagttcagctctcacc
ttccagctggacac
>NODE_648_length_290_cov_4.155172
TTCACTTCAGACAAACGAGGGAACGAGAGAGAAAGAGAGAGACACAGAGAAGGGGAGAGA
TGGCAAGAAGGAGAGAGTGTGTATGTGAGCGAAGAGGAAATGAAGTGGCAATAAGTGCAG
CCAAAGGGGAAATGCTCTTCACCGTGAGTTTAATACATCAGACTGGGGATTTGGCAGCCC
GCCACACAGCAATTGTTTACCTTTTTGCTCACTGGCTGCATCTGTTCTGTTTTGTAAACG
GCACTAAACTATTCGCCCGTAAACACCGGAATCAATAACAACTGCTAAGGGAATTCCCTT
ATCCCGCCCCTCCCTCTCTTTCCCTCCCTCTCTTCCCCATGTTTTCATCCCTATCCACCA
CCCCTTTTCCTTCCCCTAGATCTCCTCCTCTCTCccttctctctgttccctgccagtcaa
gagcagtgtgtgtg
>NODE_649_length_292_cov_1.489726
CTGCATCTTTCTCGTGTATTTCTTGGCCCATTTTATGTGCTCATTTTACTAAACATGTCA
AATTAAGCTTTACTTAATTTTATGGCCTAAACTAACTTTGCCTGTAAAACTTGCTCAAGG
GTACATGGAATTAATGTGACAAAAAGCAAACTATATTTTGATGTTTTTAAAAAATGCCTG
AATTATGTCAGTTTTCATGCAGTCTGAGTCACAAATTGCAAATGTCTTGCATAATAACAG
CCTAAATACTGAGTTAAAGTGGCGGTGAATAGAATAAATAGATAGCAAAAGTCATTGATA
agttgtttaaatagtcaaggctatcaaaaaataatagaaaagtagttaactaaatgtctt
ggaaacgttgctaaaatgtcatctttgaaatggttgttgtacaaatgcaaacttcacttt
gtaatctaatcaattt
>NODE_650_length_551_cov_2.359347
CCTAGGGCGAAGGCTGATGAAAAAGCAAAGTGAGTGGGGGTCATTAGACGGTTGTGGACT
TTAACCACAAGTTTTTGAGCCGAAATCAAAGGTTTTTCTTAAACTAACTATCTATTCAGC
TCATTCTAGGCCGCCTTGAAGTCATTCGTAGATCAGGCCCAGGGTTAGGAGAATAAGAAC
GGCGAATGCTCAGGTAAATGTGAGTAGGGGGGAGGAAAGTTGGTCGCCTCAGGGGAGGGG
GAGGAGGAGGGCAATTTCTAGGTCGAAAAGAAGGAATAGAATGGCTACAAGGAAGAAACG
TATGGAGAATGGAAGTCGGGCTGATCCCAGAGGGTCGAAGCCGCATTCGTAGGGTGAAAG
TTTTTCATGGTCTGGACTTATTTGGGGGAGTCAGAAGGAGACGATGGCCAGGATGGTTGA
GAGTGCAATGGCAATTGTAATTACAGTTGTAATTAAATTCATTATCTTTCCTTGGATTTT
AACCAAGACCAGGTGATTGGAAGTCACATGTACTGACTTTAATACTAGAAAGATTATGAG
CCTCATCAGTAGATAGAAATGTAGAGGAAGAGTCACACTACGTCTACGATGTGTCAGTAT
CAAGCGGCGGCTTCAAAGCCGAAGTGATGTTCAGATGTAAAGTGGTATTGGATTTGTCGC
AGTAAGCAGATGGCAAGGAatgtggatccaataat
>NODE_651_length_327_cov_1.394495
TGTAGAATTTACATTGTGGTACCTATACTTTTATTAAAGCAAGGAATCTGAATCTTGCAA
CAATGGTTTACTGTATCCAAATACATTAGTAGTCCATCGTACATGGAGTCTAATGTACTC
TTAGTCATAAAGTCAAACTAAATATGTGGCTTCTGTATATATTTCCAGTACTATGAGATC
TATAGTTGCTGCACATATTGACATTGTTTTTTTTCCCCCTTTCTGAGTTTCATCCCATCT
TATCCATTTTTACCCTAGTGGAGCCATATAATGGTGGCTGCATTAATGACTTTATTCCCT
TTGAGCATATTTTAACAGTTTTAATGCAAACATATACTAACTGGTATCATATTAACACTT
GCTTTTCACATAATTGTATGGCATTATAGGAATggtttgcaaagagaattttgtatttgg
agctggcttatgatcagtagaagccatcaataagtaatcttccactggtca
>NODE_653_length_304_cov_1.427632
GTATCACGCTGTTGTGTCAAAGTCTTTTCCAGCTGAATTTATTTTTTTTTAAAAAGTAAA
TTCTCAGTCAATGTTGTATGTTGTCCCTTCTTGTCTCTTCCCAGTGTGACTGACGTTTGA
CACACATCAAAATCACAAATTTAGGAAATGGCTGTAATGGCTGTAATCATGCCCCAGGCT
TCGTCTGATTGGTGGTAAACTGTGTAAATGAAAAATAAAATCAAAATCAAAATCAAAAAC
AGTGTTTATCCATTGCTTTCTTACAGTAACACTAAGCATAGATTATCCTTTTCATATGTG
TTCCTTTGTTTTACCTTTATGTAATTGAACTTTCATCCTTATGTAGTGTAATCAAGGGAC
TGTGGCTCACAAATAATGATGGAGATACTTCcagtgtgcagaaatgtgcaaactaattgc
ctgaaaatgtctgtgcaaggttacgtag
>NODE_656_length_469_cov_2.791045
GTTTGTTGAAGGTTGTATATGATGTTTTACAGGTTTTAATTAGGTTGAGTTTGTTTAATA
TTGCTGAAAAGGTCCGAGTTTGGGGAGAATGTGTGTGCCTAATTTGCATATTTTACCCAG
ACTCTCTTCCTTACACACAGGGAGCAGGAAGTATGGGATTTAGACTGCAGTAAATTTAGA
TGTCCAGCAGGAGGCTCTATTTCTTTGCTGAGCAGCAGGTGGCTCAGCAGGCCAGGTCTG
TGTCATCTCCTCCTGTGAGATAATGTAGGTCAAAGGTCAAGACTGAGTTACAGGCAGACC
AAGGGCTTCATCCACATAAATTTTAATCCATTTATCATTTACATTTGTCATTACATTAGT
GCCAAAATGGCATGGCCTCACTCTGCTATTTTTTAAGTTATTTTCCTTTGTGCACACATT
CTTTTTGGACATGTCTAGTTTTTCCTCTGTTTTCTTTCCTTCTAGCTCTGGTTGTTCTCC
TTGTTATTTGGATTGTTATGACTGTAGCTGTCTTTAAGATTTAATGCCTATTTTTTTGTT
TTTCATATTATTTTTAGAAATTATCAATTTAAATATTCCAGTTAATTATTTTTTTGGTAA
AGAAGGCTATTTa
>NODE_657_length_300_cov_1.036667
AAGTGACTATATTAAAGAGCAGGGATAAAAATAGCTTCGGAAGGTCAAAATGCTTTTGAT
GATTTGCCATCATCAATTTCCTGGAATTCTTTTAGGAGAGGAATTTCACAACGCTGCTCA
TGCGCCAGAACATGCTCAGTTAATTTATTGTCATTTCTATATGGATAAACTGAACCTTTA
ACCTTGACAAATCAAAAAAGATTGTGTACTTGTGGATGTTGCTACGTTATATCAACGCAG
ACAGCTGGAATGAGTAGTGTTAAGTGAGTAGTGTGATCACAGAGAGCTGCTTTTGTATCa
gatgtagtgtgttgtttactgcttgagaggcttaagttcagctgacatgactaaaactgc
attttgcctactttacaaatgacagcagactgaatactagatatttaaatattttaaata
ctagaatttttatgtggtaccaac
>NODE_658_length_313_cov_1.693291
AATGCCTGTGTGACCTCCCATTTCCTAATGTGTCTCTGTCTGAATACAATGTGTGTCCAG
CGTTATTCTGTTCACGTAGCCTAAACACCTGTCACTTAAAGAATTGGAATCGAGAATATT
TTAAACCGGAATTGCTAAACAAAATTGGAATCAGAATCAAAAAATACAAACAATACCCAA
CCCTACTAGTGATTGAAAGTTAAGATATATGGAGTTATATGGTTTCACTTCCTCCTGTGT
TTTTATTTAGATCAGAACACACGAGTGGATACATGTCCATAGCAAGAGACTGAAATTTAA
CATCCTTCTCACGACATATGAGATTCTTCTCAAAGACAAGGTTAGCAGCAACTTCCAATC
ATCATTGATCTTCCTGTTGTCACTTAAGTTATTTTATTTACAACATGCATttaatggtac
tgttcagttctgacatagtgtagtatgatgtaagcac
>NODE_659_length_302_cov_1.003311
CAATCATGAGAAGAGACAATAAAACATTAAAAATAAATCAATAAAGGAGACAGAAAAACT
TTAAAAAAGAGAATAGCTCGTTAGAAAGGGAAATATTAATAAGAAATAATAAATCAATAA
AGCAGATGAAAAAAACTTTAAAAAGACAATGAATTATTAAAAAAGACAAAGAAGCATCAA
AAAGAAATTAAAATTCAATAAAACTGACAAAATAGTGAAAAAAGACAATAAATCATCATA
AAAAAAATTTAAATAAATAAAAATTTAAATTTTTTAGAAAGAAGCAACAAATCAATAAAA
tgatcaatacaaaaaaaaataaaatttaaaaagacttaaaaacttttttcaaaaaaagtt
taaaaaagacaaattatttttttaaaaggaattcaccactagaagaagcaataaaacata
acaaagaaagaaaaagtcaataaaac
>NODE_662_length_316_cov_2.329114
AATATGTACTCAGGAATCAGACTTCAGAGAAGCGGTCAAAATTTTATTGGAGGCGTTAAA
GACTAGGGGCTATTCAAAACCATTTTTGAAAAACTGCCTTAAAACATTTAGAACTAAAAA
CACAGGAACAACCAAAAAAGTGATTCCACTTATTACAACATTTTCGTCAGTTAGTACGAT
CCTGAATCATAAAATCAAAGATAATTTTGAAAAAATTCTAGGAGATCGAGGATTCCTGCA
AAATCATCAGGTGATTTCAGCTTATAGAAGGAATAGAAGCCTGAGTGGATTTTTGGTTCG
TGCTAGGCTGAAATCAGTACAAGATTGGATTAAACCCAGTGTGGCACATCCAACATTTTG
TAATATAAAATATCTCCGGAACAGTGTAAACAAAACCATTATTAAAGTTCCTCAAACTTT
TAGTCTACAAACCTCAaattgtatatacattataatttgt
>NODE_663_length_361_cov_2.983380
TGAGATGGAGGGGGAAATGGACGGGTGGTAAGAGGGTGGACGAGGTGCAAAAAAAACAAA
AAACAAGAAATAAATTTTAGAAAAAAGAAGGAAAACCACAGGAGCAGAGGAGGTGATGTG
AAGTGGTGCAGCGGAAGTGCAGAGGTGCAAATTAAAATGGGGATAGAGAGGGAGAAAGAC
AAAGGTGGGTTAAAAAGGTGACGGTAGAGGTGATTAAAAAAAATCGGATGGTGTAAGAAT
CCAACAAATACGAGGCATGGGATTGATACGCGGCAGGAGAGAGAAGATAAAGTGAGAAGA
AACTATCAGTGGACAGAGAAAACCACAGTGGATGGATGCTGGAAAGCATTACAGAAAATC
TGAGAAAAATGTAAATTGAGTTTTTATAATCTCAGTCAATGTTCTGTATCTAAGTGGTCA
TTCAAAAACATGTAAAAAACAAGACATGCCACGGCGATTTTCCTCCCTCAAAAATATATG
TAAATTATCAGCGGGGAAGCGGAAa
>NODE_664_length_317_cov_1.861199
ATTTTTAGCATTGTAGGAGGTTGAGGTTTTGTAGGCGATCAGTACCGTGGGTGCGGGCGG
TGGCAACTAGTAGCGCTAGGCCGGCGCTAGCTTCACATGCAGAGAAGGCTAGTAAAATTA
TGGGGGAAGCTGAAAAGTTTGTGGAGTCTAGTTGTAGTGTTCATAGGGAGAGGGCAATAA
ACAGGGAGAGTATCATACCTTCTAGACAGAGAAGTGCTGAGAGGAGGTGCGTTCGATGAA
ATGCTAGACCTGCTAGGCCTAGGGCGAAGGCTGATGAAAAAGCAAAGTGAGTGGGGGTCA
TTAGACGGTTGTGGACTTTAACCACAAGTTTTTGAGCCGAAATCAAAGGTTTTTCTTAAA
CTAACTGTCTATTCAGCTCATTCTAggccgccttgaagtcattcgtagatcaggcccagg
gttaggagaataagaacggcgaatgctcaggtaaatgtgag
>NODE_665_length_412_cov_1.745146
GTGACTGCCATGTCATAGCCACTATACGTTTCTAGATATTTAAACCACGAAAAAGAAAGT
GAAATATAAAAAGAAACTGGAGGAAAGCAATTAAAGTGGGCAGGAGACACAATGCAGAGG
TTGTCTTGACACAATCACACAGTGTCTGAATGAAAGTTAATACCACACACACACAGGCAC
AGACACACAAATGCACAGATTGTTTCTCTTTGGCCCATTTCTGCTCTAAGTTTAGCAGAC
GACCCACCGAGGGGCCTCTGCAGTCTGATGCTTTTCCTGCTGCTGCTCTTGTTTGTCCCC
TGGTCCTTGTAGAATGGTAATAGTTCCTTCTCTGTGCGTGTGTCTGTGTGTGTATGTGTC
TCGTGGAGTTAGGCTAAGGAGACTAAATAGGGTGCCTGGAGGAAAAGGGTGAGTTTACAA
AGTAAATGgaggtactgtagtctggcttttatatgtgtgtctctgggaatgggcagctga
ggtgaggcctaagtcaatgaatgttaatgtgggaggtaaaactacgtgtgacatattata
gattagcagggaaata
>NODE_666_length_344_cov_1.784884
GTTACAGGCAGCTGTCAGTCCCAACCTGTGTAGTGTGTCACCCCTCCAGGCCGTGCCATG
AATAAACAACCAAGCAAAGAGAGTCTCAAGGACAAGGTGAAGGGGATATTTGGCCTCGGA
CCACCTCGTCCACCAAGCAAACAAAGTGACACTAAACCCTCCGAGCTTATCATCACGACT
GACATCATCAAGGTGTGCAGAGGAGACTGTGTTGAACATCTGTGCATGTTCCCACACTCA
AATTCACCAAGCTTTTTGTTCTTTCTTATCATGTCTGGCATTGAGTCATGGCCTCCCTCT
TTCCCTTGATGTGTTTTAGGAGCTCCACCCAGACTGTGGTCTGAGCAACCGTGTCCGCAT
GATGAACCACATCTGCGAACTTGCCAAAACAAAAAAATTTGAGGAGGTGAGGCTGCTGGC
TGTTtgcatttgtttatttttagtgagacagcaacatgtgcgttccattgtgtttttcaa
atctatgt
>NODE_667_length_290_cov_1.062069
CCTCCCCGCTCACCAAGCTGCTGCTCCTCCAGGTTTTCTGTCGCATCAGCTGACTGTATA
ATGTGACACCTCTTACCTGACACAGCTGATCCCTTGTGAAATTGTCCCTGATGACTGCTG
GTACCCACTGTAGTGCACAGCATCTGTGTAATGCTCAGTTGCAAGTCCTGAAGAAGTGTA
AGGAGCTGCCCTCAGGGCAGCCAACAGTAGGAGGCTGTATCTATTTTTTTTAGATGAGTC
TGATCTTGTGCATATTCATTATGCTCATTTCCACCAGAGAGAAAGCAGAACGTGAGTGTA
cttcgggattcttgcagacttcagaaagatctttttttaagtagagcagcaggcagacca
gggctgctgtcagagaggttttctctgacccttttcacaaatgtttcacaaataaatcac
taattcttgacaat
>NODE_668_length_291_cov_1.068729
GAGAGCTAATAACATAATAAAGATCACATGTGAGCAGCTCTGAGCAAGTACTGATGCATT
TTGAGATGTGGAACAGTTTGATATTATTTTAGAATTAGTTTGTCAAAAACATTACATTTG
ATGTATTTGTGATAGATAATAATGGGCTTATCTGTTATTGTGTTGATTTTTGAGATCTAA
ATTTTCAATGAACAAGTTGCTCAATCAATTTTTTTTAGTTTTATGTCTATTGGTTCTACA
TATCTACTTATCTATATTTGTCTGTCCCCCTCTCTCTTTATGTACACACACACACACACA
cacacacacacatttcttttctttctttctttattttctgtcatgtagggagtttgtcac
aagcactataccctctccagccctctccaggcagtgggaccactttgacactttgactat
gaataatcaggtaag
>NODE_669_length_294_cov_1.013605
GTTTATACAAAACACTGTGACCAGATGATAAAATGCTCAACAGCCTTCCTCTCTACGAAC
TAATCTATAAACAAAACACACAATTTCCAGATTTCAGGCATACAATTTTGTCAACTGGCT
GATTTGCTTAGAAAAAAAAATCGAAATGGAACCTGGTGAAGGAAAGGAAAACTCTAGTGG
ATGTTTTACAAGTGCCAGACTTGTTTGTAGCCACAAACAGCTGCTTGGAACACAGTAGGC
ATGATTTGCCCTTAACGGCTATTCAGTAAAATTCCCCTATTTTTGCTCCTGGCTGTCCAA
attcagtaaatcacccttaaagagcactgcagacattaagtcatagctgcatgttaatcc
aagtcaaacatgtgctttaaatacacagaaaacagatgatttacgcgctataatgtgaaa
cggttggctgaaagtgaa
>NODE_670_length_297_cov_1.030303
GTAAGTAGCTGAAGTAAAGCACATATCTTTTGAGACACAACAGGCTATATAGATAGAGCC
ATTTTCTCAGCCCCACCAGTTGTCATGTTTGTTGCTGCTTAACTTGCTGCTACTGCTGCC
GCAGTGGTCACTCTACTAACTTCAGTCTATATGTGATCGAATATTTACAAAATACATTAT
CTTTGTCTTGCTGGGCTGATATAATAAGCCATTAAATGTGAAATGAAACGAAACTAAACA
AGGCTCCACATTAATGCCACAATTATCCGATTAAACAATTCAGTAGTTTTAAACATTAGA
aagtcgcactatcaacgttgatagtgtgagttagcacagttgactgtagggaactcgttg
ccttcctactgttaacatttaggaacgttctgtcccgaaatttacgacatgcatagtgcc
tcattacccctcccttgttac
>NODE_671_length_304_cov_1.029605
TATTTTGCCTGTGCTGCAATAAATTCTCCCTTCATGAAGATTGTGTTCCATTTTTTCTGT
ATTTATCTTACTCCTCTAGGAGTATTGATTCAACCATGTGGTCTGTAGTAGTATTGTTGA
CCTGTACTGAATTACATTGTCTGATAGCCTATTATTTTGTCCATCCCATTCATATCAATT
TGGGCAGAGTGATGCACAGTTAAACAGCACCACAGCCTGCAGCCTCCAAAATGACCATCC
AGCTGGACCAACACTTCATTAAGACAACAATCTTTACATTCATGAAAGGAGGGTTTATGC
cagaattgtgtaaaacaaactgaatgtattttctcagattatgcttttggacgcttgagc
agcatattttgcattgcaaaagaaaattattaggtttttctaatcaagcccaaactccag
gaaatttcctctaaagtgttcttatcat
>NODE_672_length_293_cov_1.044369
CTCATTAGCAAGAAGACTAGGAAGGCCAGGAAGGAATGTGCAAAAAAGTACAGAGACAAA
CCTCAAAAAATCTAGGACAAAGATTTATGGGCTGATGAGACAAAGATGAACCTTTACCAA
TGTGATGGAAAGGCTAAAGTTAAGAGAATGAAAGTACCTGCTCATGAACCCAAACATACA
AGCTCATCACTGAATCACAGTGGTTGGGCTTGCATGGCTACTTTTGGGATGGGCTCATTA
ATCTTCATTGATGATGTAACACACGATGACAGCGGCAAAATGAACTCAGAAGTCGACAGA
aacattttgtcggccaatttaaagaaagattgaaccaaactgattgggacatccttcatc
atgcagcaagacaatgacccaaaacactctgccaaaacaacaaaggagttcttcaggggt
aagaggtggaaggtttt
>NODE_673_length_300_cov_1.036667
AAAAAAGGTTCTACTTAGTGCAACTCATTCAAACAAGCTTCATCATTTGCTATTGCTCTT
TTTAAAGTGCTATTATCACATCAATGTGCAATTAAATCTTCCAAATATCAAAAATGTTTG
GTTTAGCCAGTTGTACTGTGAAAGTGTTATGAATATTAGATCCAGTCACAGGAATGAACG
CACTCAAGTAAACCATGTTTACTGTGAGAAAAAGACAGAAAAGAAAAGAAGAAAAACACT
CAGTGAAAAGTGAAGAAATTTAATGAATTCGAGTCAAATTCGGCTTTAAATTAGCAAAAt
acacaaagaagtgagcattcaatggggttaagcctttgtgtctctttctggctactgatt
ggttgactggcccttgaatggtgcacaactacctgagaggagctttactgagaaatatta
gcaaagtctggttcaaaaagttac
>NODE_674_length_321_cov_2.884735
ATTACGTCCTGGGAGAACCTACCCTGATGCTGCAACTTCATTTAAAGAAATGAAGCGTTT
ATATTAACCACAATGAAGACAAACTAGTACAGTGTCTGCTCTTTCCTGTGAAAGTGATCA
CATCTTTATGGCTCCCGTCACTGCTCTTTACAGATCTGTTTCCCAGAGGTATTTGATGTG
GAGAGCCAAAGCAGGAGGAAGTGTGGGTCTGCAGCCCGCATGTTAACAATGGCTCTCCTC
AGACCCCCCGGCCCAGGCCCAGCCAGTCATGAAACACCATGGAGATGTTATTGACCTCAA
GGTTAACTCTCCTCAGGTAAACCTGGGAGATAATGGACAAAGAGCAGTTCTTTTACAGGT
GGAGTGACACGGCATATCCGCGCTGCGCAACTCCTCTCGCATTGACAGATTTTCTAATTC
ACTGCAGATTCCCATAAAACTGGGTggccagggccagctctagcc
>NODE_675_length_296_cov_1.206081
ATACTCTTCTACAATACATAATTTTATCCCTATATTCTCTGTACAAGATGATTCCGCCAG
TCAAACCACATAAACTGGTTCAACACTGACAGTACAAGACTGTACAACATTTACTATGTA
ATAATGTATAACTCATTTTACAAGATCCTATTTTCACGTTCTGTCTTCTGCACACTGCAC
ATGGTCCTTTATTTCTTTTCTCAGTCTTTTCCTCTTTGCAGAGGGAAGAAATAAGTGCTA
AATTGTTTTTGTGACTGATTCAGGCTCTATGGTTCTATGAGGGTGCAAAAGCTTGCGTTG
CACCCTCAGATGAAATGTGAATAATAAATGTGTtgtcatttgattgtgggctgcgagtgg
aaactcaactcagtaaaacagtgacccaaattgattggaatcatgtcagtgcgcgcagct
gcactctaactgctctaaac
>NODE_677_length_307_cov_1.003257
ATCATTTTCCTCTCAAAGTTGGCACATATATCGAGAGCAGAGTGTAAAAACTTCATGCAG
CCAGACAAACGGCCTGTCAGACAGGCACCTTTACTGTATGGAAACCAGCTTTGATTACGG
CCAGAAACTCTTTTGCGAGCCTTGTGAATTATGGCCAATTACCTTTACCCTCTTATAATA
ATCATTTGTTTTCCCTACTGTCACAAGCAAGACCTTGGAGTTGCTATTACCTAAAACTTC
AGTAGGCGACTACAGGTTGAAATATATGGTGATAATCATTCCCACTAATGGTCGTGGAGC
tcagagcaaaggcagtttttatagagcccagaagtgtacatcaaacccagagactagcca
gattttatgaccaggtcatttcaccctttactctgttgtttatggttttaatggcagcct
gttgccagctttcaaggctgcaatggctgat
>NODE_679_length_328_cov_1.146341
ACAATTGTGACCTTGTGATTGCTGACTTACAATTAGGGCATTTTGATCAAAGAAAGAAAG
AAGGCAAACTGTTTTAAAAAGTTGAACATTTACTACAATTCTTTATGCTAATGAATTTTG
ACCTAGCGATTTATGAAAGAAATTCTGCAGTGTTACCAGTGATTTATTTACTGATATATT
AGACAACTTAAAAAGCTGAAAACTGGCAAAACTGCACAAAACGACACAATAATGTACACA
TACTATGTAATGAACAATCAGATATCAACAAATGCATGTCACAAGTAAAGAACGCACGCA
CGCACGCACGCACGCACGCACGCACGcactccaattctatttcccacacaaataaacaac
agtataaaaatggtgatgtaaagcttggctgattttacagatcacaaatggctccaccaa
caacttcatctctccttccttcccctctccagtctctttgtctcctcctttt
>NODE_680_length_297_cov_1.750842
GTTACCAGTTACCTAATTCTGAAAGTAAGTCAGACTGTTGCAATGGGCAAATTAAATAGG
AATGAGAGAGAGGATGTCACCAGAAAAGAAAGATTTCCTGTTAATTTTTTTTCAGTGTCC
TCGACTGTCGTTCCAACAATCGTCCTTGCATTTCATTCCTTTCTCTTGCTCACTAAATTT
TCTTTGCTTTTGCTTGGCTTTTGTCTCTTGGAAAGTATTTTTTAAACCATCTGTCCTGTT
TTTCCTCTTTTCCTTTCTAATGCTTAATGCTTCCCTTTCTGTCTGTCCTCTTCTTTCCTT
TCATCTGCATCATCTCAGCTTAGTATGAATGTAGGATAGTATACTCTCCTACCTGGGCAG
AAATTTGTCCAAGCGATGGCACCGCAATCAAGATAATATTAACATTAAATTCAATATTAC
TTTATGAATACTATTTATTAa
>NODE_681_length_496_cov_8.455646
AATCAACTCAGAGCGGTCTGAAACGCGCTCTCAAAGGCCTTCTACGGGAACTTATCTCGG
CCTCAGCACTATGACACTGGCTGCGTTATGCACGTCCCATTGTCAGTGAATGGGAGAACG
TTTTGGCCAATATCTCCGGAACCACACGTGCTAGACACCTGGAAATGCCACCTGCCCCAC
CTAATTGGGCCATGCCGAAGACGCCGGTCTCGGTCCCGAGTCTCTACGACCTTCCCGTCC
CGAGATACAGCAAAAAATCACGGCTTACTCCCACTTCCTGACGTGGTAGNNNNNNNNNNG
CCGGTCTCGGTCCCGAGTCTCTACGACCTTCCCGTCCCGAGATACAGCAAAAAATCACGG
CTTACTCCCACTTCCTGACGTGGTAGAGACTCGGGAGTAGGCTCAGTGCGATCGCGGCGG
CAGCAAATGGGGGGGTAGACACAAGTTTCATGCCTCTAGCACTAACCGTTTGCCCAAACC
CTCACCCCGGGCCGAAAACCCTAACCCTAACCCTAATTCCGGAGCTTACGCCCCATACAA
CGGGAGCCCAAAAAAGTGTCCCTACAAACCTATACCAATCAACTCAGAGCGGTCTGAAAC
GCGCTCTCAAAGGCCTTCTACGGGAACTTATCTCGGCCTC
>NODE_682_length_145_cov_1.400000
GATAAATATGAAGGCAAAAGCTGTTTCAAGTGACACTGTGTCAAGATACTGAGAGGAGAC
ACCGTTTGGCCAAAGTGGCATTTTCAGCGCATGAAACGCTGTTTGAGAGCATAAAAACAG
CACTCCTGCAGAGTTTCAATGACACAATGTTTACAAACATGTTTTGACTTTAAAGGACAA
TGTTTACAAACATGTTTTGACTTATAAAGGCAATGTTTACAAACATGTTTTGATTTCAAA
GGACAATGTTTACAAACATGTTTTGACTTAGGATgcaatgtttacaaac
>NODE_683_length_298_cov_1.020134
AGCAGTCGGGGGAATTTTAAACCAGCCAATCAGTGATGTACTGAGAGTTTAGTGCTTTGG
AAAATGACAGGGGATTCCTTCTTTGTTGTGCTGCATAAAAAAACAACAACAGCTAAAACA
ACACAACACCTGAAGGTACATGAGGAATTCAAGTGGATGTTGAACAGTTTTTATGCTTTC
TGAACAGTGTGATTTTTTTAGCACACTGTTATTACGGTTTAAAAGTATATTCATGCCAGT
TTCACATTCTGTCTCTCTAGAAATGCATAAATCTATGAGTCTGCATGCCCAGGTGCTGGa
ttttatacacctattgccatggaaatgattggaacacctgaattcaggtattcaatacct
ttggcgatgtgctctacttcagactggactgtagtgtcatttcagtcttaattgtgctca
cagacaatacacttgaggtata
>NODE_684_length_416_cov_3.149039
ATTTTAGTTTAATGATAAAATGCTAATGCACTGCAGAGTGCCACTGCTGGTTCAGTTACA
GTGTAGCTTATAAAAAACATTAATCCAGCACATTAACATCCTGAAGGGATTTTCAAAACT
TAGGTAACTGAAGTCTGAGCAAACAGTACTGACAGTAAGGGATAAAGGCCTGGCCGATTA
TTGCACCAGGTAGTCAGCATTTCTCTGTTTATCAGTATCCTACTTTTTAAAAATCAATCC
AAAAAAACATTTTAAATTTAAACACTTCATTTATGTTAAATTTAGGGTTCCTTTTAGAAA
TGAAATTGCACCGCTTTGGCTATGATGCAGCCAGCCCTCCCTACCTGTAGCCACTCTGAT
CTCATGCAATATTCTTCCCACAGCACTATTTGATCAGTTACATGCGACAAGAAACAGCCT
ATTAACACTGAATTTATTATAAATAATAAAAGAAATGTCAACTTAGGTCTCTGTTGGAGT
TTGTGTTATTTTAAATCTTTTTCATTTTTCCTGCAAATATTTATCCGTTTCAAATATTga
ttattgatctgcttgattac
>NODE_685_length_299_cov_1.050167
TTCATTCATTTGAAGCAGCTTGATGCAGAGAACAAAGAATACATACCTCCACAAGTACAA
TTATGTGTATATTTACATATATTTATTGTGTTTTAAAACAGTTGTCAGTGTTTTGGTTTA
CGATATGTTTTACATATATTTTTCAAATACAAATAAAAATGTTTTCAGTATCGGGGAGAT
CAACAACAATTAGGTCCTTCCTGTCGAAAAAGTTTCCTGTCGTTGTTGTTTATCTGGACG
TGTTTCTGATCCACTTCCAAGCTGCCCACAGGTTGCCACTGATATACTTGTGTTCAACTT
tgtccttttactgtctttaggctgatcttatctcacttataacctcttcaatagtgccct
cttttcttggctactccctggaaagaagatgcttttctttttgtctttttgttcatgaca
tttttttttagctctttagtgac
>NODE_686_length_366_cov_1.797814
GAAACGTCAGCGTCGCCTCGCAGCGCGTCATTGCAGCAGCCTGAGCTGAGGATTGATTGG
ATCAATACGAGTGACTCAGCAATTTCCTGGCCGGTTGCTAAGGTTCTTAAAAGCCTCCTT
GCAGCCGTGTTCTCTTTTGGAGGCAGTTCTCAGTTGTTATTTTTATCTCTTAAATATGCA
ACATCGCGGCGAGCAGCGGCCGCAGATTGGACTTCTCACTTAGTGGTCCGAGTAGGCAGA
AAAAAGAAAGGGAGTGGAAATGTGGGAGAGAAGGAGGTGAATGAATTAGGAGAGAGAGGG
AGAGGTAAATGGGTCTATAGGAGAGAGCGAGAGGCGAGAGGAGAGAGGGGTGAGGGAGGA
GAGGCGAGGCTTAGCCGATAATTCTTCTTAAAGCTCAGATGAACAGCTGATGCACCGTGC
ACTTAATTCAATTACACACACTCCCACCGGACCTGCGTCTGTGTTTATGACGACGCCGCT
TCCCGTTTTAGGAGCACCGAGTAGaagaac
>NODE_687_length_312_cov_1.003205
TAGTCTCTTTCCTTTTTAAGATTATTGTCATTCTAACTCTGTCATATGATGAGAGAGGAC
ATTTTTAAATTGTCGCTACTTCTAGTCATGGTTTTCTGTTTCAATAGAGGTGCAGAACTT
TATATTGCAGTGAAAAATGAGCCCACAGTGAGGAATAATGTGACAGGAGGAAAAAGTGCA
GTTCTTCTTTTAAATTTACCAATGCAGTAAACACATGTATAAAACTTCCTGTTGTTGAGT
TGCAATAGCTGCTCCAATTTAGATTGGGTTCCCAGTCTGTAATTTTCACATTAGTTAAGT
TATGATGCAACAGCTCTCTTATCAAACCTTATCTCCTCACTCAGTTCTATCAGCAAAGAG
CAATGAAAAACCTAAAGGTAGCAGCTTCTCATTTTTAGATTGGAGGTACAGATTGTGAAC
ATAGTAGATGTTTTACCTTTTTAGCTAGGTGGTGAT
>NODE_688_length_294_cov_1.064626
TCACACCTGCAGAGATCAGGCAGCGACAGAGGGAGACACAAGACAGGTGTTACAAACGAT
GGACTGCCGCCATGTTCAAAACTGACAAACCTAAAAACAAACAAACATCTGTAAAGATAA
AATGTCATTTCACGGCCAAAGACAAAAATGCAGATTTTTGATGTGTGTATTCTGTAAATC
AGTTTCTGTGATTTCATTAAATATTATCTGTAAATTAACAAAATAGTGAAAATGTGTAAA
ATGCGTTGATGAATTCTGTTTTCTGATGTGGATGTTATTTACAGTTTGTTTTTACAGGAA
acgtgtgatttaaaagaacatttttctcagattttactagttattatctgcagtttaaca
aaaaatgtaaactagagtcaaaagcgctttagcgttttagaattctctttaaaagaacgg
ctaacagctgttaaatac
>NODE_689_length_335_cov_1.289552
GTTATGACTCCTGTTTTACCTGGATGGGGTTAGGTTCTGCAAAAGGTAACAGTGCCTCCA
TAGGGACGACCCAGGGGGAGATGGTTGTCCCAAAGTTCTTCCCCAAGAAAGGCCCCAGTG
GAACATACTCCCATGACTGGATATCCCTAGCTGAGAAAAAAGAAGCGTGGAAGTAGGCAG
GTTATGCTTCTATCATTATCTTATAGATACAAAGGATTATACAATACTAGACAAGCAGTA
AATGTATTTGTGAATTTCTTGTCTTTAAAAAAAGTTAGTCTAAGTTATTTTTTACTTCTA
CAGTATTTCACTGTTGAAATGTACTGAGTTACATTAAATAAAGTGCTATTGCTCTCTATC
AGTTTGTTCTTCATTAAATAATTGGTTCCTCTTAGTCTCATTTAATTTGAATGTTTTTAC
TACATTGTGTTGCTATTGTTATTATTTTATAAGCATATTTAATTTCAATTGGCATGACt
>NODE_690_length_313_cov_1.258786
GAAACCCTCAGCTATGTGTGGAGCAAACTTCCTCACATTTTCACACGAAACTAACAGAAA
CTTCATATTTACAATAAGTTTCCAACTTCCTCTTTCACCGTTGAAGTTTCTCTGAACCAT
CGTCCTCTGCAGGGTTCACACTCATGTGGCGTTGAGTCATATTCTTACTTACTTGCTATA
CTTGCTTAAAATTAACCGCCCTAAATTAAATATTATGCAAATACATTGGAACGGGTGGAG
GAAAGGTCAGGTGTGATGAGTCATAAAAGAGTATCAGCAAGAATGAAAGGAAAGGTGTAC
AAAATGGTGGTGAGACCAGCGATGTTGTACGGTTTAGAGACAGTGACACTGAGGAAAAGA
CAGGAGGCAGAGCTGGAGGTAGCAGAGATGAAGATGTTGAGGGTCTCTTTGGGAGTGACC
AGGATGGATAGGATCAGGAGTGAGAACATCAGAGGGa
>NODE_691_length_310_cov_1.012903
GTTTGTACATGTGTTTTAGTGGAAAGTTACCCCACCTGTACGTGTTAACAAAGAGGCAGA
AAAACGTAGCTTAACTTAACTTTTGTTCAGCTCGACTGAAGGATTTACTCTGCTGCATTG
ATTCTGTTTGGTTTTAGGTACATTTTAACACTTTGTGCCCCCTGCTGACCTTATGGAGTA
TCATGTTAAAACTGTAACAAGTACAATCAAATATATACACCGATTAGGCATAACATTATG
ACCACCTGCCTAATATTGTGTTGGTCCCCCTTTTGCTGCCAAAACAGCCCTGACCCGTTC
aggcatggactccactacaaccctgaaggtgtgctgtggtatctggcaccaagatgttag
cagcagatcctttgggtgttgtgggttctggagtggggcctctgtagatgggacttgttt
agtgcatcccacaggtgctgagttggattgggat
>NODE_692_length_293_cov_1.030717
CTTCATCCATCCTCGTGTTTATTCAACCTTAATGTAAGTAGCTCACTGTCAGAAACTTCA
TATAGGATCCTGGGCGGCTCAGTTCCTCTGAAAGGTGCTCATAACTTATTCACATTTTAC
TTTATACTTGTCATCAGATATGTCGAGCAGATCTATTATGCAATCTTGGGGATGGGTTGT
CTGCTGTTTAATATGCTGCAGGGACTTCTTACAAAGAAGGGGCGACGTACCGTAACAGAT
TGTGTGACGGCCCTGAGTCAGTCCGACATTGATTTGGGTCATTAAATTGATGGAAGAGTT
cctttttaaccacctcttagtcagcagccagcctgctccttttgtgttggtgctctacca
ctgcacaataacactctgctctctgtgttgggattcttattttatttttattttttgact
gccacctcagaagcaat
>NODE_693_length_307_cov_1.016287
TTCTCATCTGTTCAAATTGCAATTAAAGCCAGAGGGCAACAGAAAAGTCAGAGACATCAC
CAGTAGTCTAGAGAGGCCACGAGTAAAAGTATCAGAATGCATAGTTCACAGAAGACTGAG
ACAGCAGGGTTGTAGAAGCTATAGTGCAAGATGCAAACCTCTTATCAGCGGCTAGAATCC
AAACACAGATCGGAAATTGCCAAAAAAAATAAAATAAAATAAATTCAAAGTCAAGCAAAA
AAAGGTTCTGAAACAACATTTTCAGGAAAGATAAGACAAAAAAAATGAAGTGACTGAAAg
tgtcaagaaactgtaaaatgatccaacccatccacatcatgtcagggtgtgagcatgtat
agctgcgtctggatctgactcccacggacttcattagagatggaacagatgaaggcagca
gcagcaggatgaattcagaagtgtacacaca
>NODE_694_length_145_cov_1.613793
GAAACTGGTGGCCTTATGCACGCCCCATTGTCAGTGAATGGGAGAACGTTTTGGCCAATA
TCTCCGGAACCGGACGTGCTACACACCTGGAAATGCCACCTGCCCCACCTAATTTGGCCA
CGCCGAAGACGCCGGTCTGGGTCCTGAGTCTCTACGACCTTCCCTTCCCGAGATAGAGCA
AAAAATCACAGGTTACtcccacttcctgacgtcgcagagactcgggagtaggctcagtgc
gatcgcggcggcagcaaatgggggggtagacacaagtttcacgtctcta
>NODE_695_length_308_cov_1.019480
CTCCCTCTTGGTCACACAGCCTTTACATAGCCTGGAGGTATGTCTTGGCTCATTGTCTTG
TCTGGAATAGAAACATAAAACATGATGGTTCCGCTAAGCACAATCCAGATGGGATGTTGC
TGCAGAATGTGGTGGTAGAGTGAAGATGCAAGAGCAACTGTTACACTGTACAGTGAAATT
CATGCTTTTTAAACTTTTATAATATGATTCATATTGAAACTGTTTTAACTGGTCCACAGT
GCTGGAGAACTGTGCTGTATCAGATAATGATGTTCTGCACAGAGAGTCAGGAGGGACTGG
agatgaactgtaaaggctgctgtggcctctgaactttcctgcagacaacgtttcttgaaa
agggtacagatcacgaagcttccctggaagaagaaaattggctgtgaattagtattcgaa
ggtggaacattgtgatgactgcagctggtaaa
>NODE_696_length_149_cov_2.724832
ACATGTTTTGACTTCACAGTGTCTTCAAATATGATAAATATGAAGGCAAAAGCTGTTTCA
AGTGACACTGTGTCAAGATACTGAGAGGAGACACCGTTTGGCCAAAGTGGCATTTTCAGC
GCATGAAACGCTGTTTGAGAGCATTAGAGCAGCACTCCTGCAGAGTTTCAATGACAATGT
TTACAAACATGTTTTGACTTCACAGTGTCTTCAAATATGATAAATATGAAGGCAAAAGCT
GTTTCAAGTGACACTGTGTCAAGATACTGAGAGGAGACACCGTTTGGCCAAAG
>NODE_697_length_310_cov_1.009677
ATACATGCAGCCATCCTTATGTTATCTCAGAGGAATTCTTGCCTTTGACACCTCAGAGTT
GTTTGGGACCAGTTTAACTCTATTACGCGCTTTATTATGCCAGTGACCTAAATGAGAATT
CTTCTGATCCTGCTGTGTAATACAGAACCTCAAAATAATACCTGTGCTTCAGCTGCCAGA
AGAATGTTTTCATACCTGGTTGCTTTTTAAAACAAAAGATAATAATATTGACAAATAGCA
GCCTTTTCCAGACAAATTAACACTTGTAGCATTTTGAACTCATTGTATAAACGATTGAGt
gtttcttttatttactttatcaccatcattattgcttttgcacatttgcaaccttggtgt
aactagattacacctgcattttcccaccctttgatgtttaccgttttacattttctggac
gacatctacatccacatcaacgtcggttatttct
>NODE_698_length_336_cov_1.520833
GTAATCCTCAAACAGACATTATGTAAAGGCACATATAATACATCCACGCTCCTCATCTGC
AAATAGTGCCTTTGTAGAAAAAAGAGAGGAGGGAGACTGCAAGTCAGACTTCATCTTGTA
GTGATTGTCCCTCTATAAGCTGTTAAAACCTGATCCTCCCTAAGTGACAGCGGTCAAAGA
AAAGACTCTGGTGTGTTGCCTCCACTCCAGCAGGGGTCTGATAGCTATCAGCAGTGATGG
TGACAGAGATGTCTGTCCACATGTCCAGTCACAAGTCTCCTCGGGCTCTTGAGTGAACAA
AGCTGATGCTGTAGCTCACTTCTTTTTGTTGCACCTTTGACTCACAGGGAACGTATTTTT
CCTTAGTGAGCAAAgttgtactcattggtaactgctggttgtttgggagctatcatcgtt
ctatttctgtagatcagtttgtccattcaaaggagacatgctatagagatattctatctc
>NODE_699_length_297_cov_1.047138
CTAGCCAACTCATTTAATTTAACTACATGCTTATACAAATGACATTAAATAACAAACAAC
ATTGATGACATCTTATGTCCCGTTCTGTACTGATTAGGTCATTACATCTTTAGTTGTGGC
GAATGAATGCAAATACTTTTCCTAATTTAGAAAAGATTGGTGCCATAAAATCTGCACAAA
ATTAATTCAGGATAGCTACAACTTTAACTGTAAGTGTCAACAATACACATGAGTAGGCTG
TATGTGCTGTATGTGTTTTTAAAAGCCTTTCATGTCCTTTCATTATTCTTCTTCATGTTg
gcactgtgttgaattgtgatgatttttaacctgtacagacttggtgtatgataaaggaca
ttaaatgtgtgtaaatctgtatagctttttttttataggatattccgttctcaacgattt
gaacagtttcagaaggctaag
>NODE_703_length_496_cov_1.985887
ATGGATATTAAAACATGTTCACTCCATTTTATTTCAACAGCACGCCTTGTTTTTATTGTA
AGTGAAAGTGACGTACAGAGACACAATGCCAGGTTTTATAAGCAACCAATTAATTTCTCT
GGAAAAATAAATATCTTCACTGGATTAAGAATTGAGAAAGCGCGCTCATGGCTTTTGTTT
CCCGTAGGTGAGTGAAACTGAAATAAATGGCCAGTTTGAGTCTGTGTGCGAGTCGGTGTT
CAGTGAGGTGGAATCTCAGGCCATGGAGGCTCTGGACCTGCCTGGCTGCTTCAGAACCCG
GAGCCACAGCTACCTGCGAGCCATCCAGGCCGGCTACTCGCAAGATGATGACTGCATCAC
ACCCATGGCCTCCACTGTCACTTCCACCATCAGGTCCACCACAGGTAAGAACAATTAGAC
AAAAATGGCCATTTGCTCAATACAATATGTGACATCCTGGATGTTGGTCTTTTTGTTTGC
TTAATTACCAACAACCTGACACCAAAAGCTTACAtttgacattgatgtgcagtcatggat
gaatataaaacagttagtgcaaactggttgtcctgtcaaacagctttgtatctttgcatg
aatcactcttgtatgtttccattttttatggaggtatgat
>NODE_704_length_303_cov_1.006601
CATGGACACATGGAGGTAAACACAGAGAACGTGTCCACAGGGAAGATTCTCTCCACAAAC
CGCTGATAGAATCTTAACTGGAGCTCTCGTAGATGTTTTCTCTGGAAAAATTCTGCATCA
AACTTCATCAGAAGCGTCTTTAAAGTGCTTGTTTTACTGTAAAACCCAACGGAGAGGAAA
CAGCAGATCTTCAAGTCCGAGAACATTTACAGTTTTTGCTTCACATTCGTCTGAAATCAT
TAGAACTGATATTTCATCAATAATGTTAATTGATTACGTCAGCTCTAACCTGATCCATCt
gaacaaacttaaatattctattaaatcttttgggttggtcacagtttcgtggttcactta
aatttttagccaagtactttataagtgtataaaacgtgtaaaaatacatagtggtaaaat
aatcctaatgatggcagcagtgataac
>NODE_705_length_304_cov_1.713816
GTTACTAAACACATTGCTCGACTCCAACAGAGACATATGGGAAAACCAATTCACACAGAA
CACTGAAAGGTTTTGATCTCCTGCAAGAGCCATTTTCTCTGAACCTCCTACTTAATGTTT
TGACACTGTTATCCATGTAAATGCTCGGCGCAGTGCTTATGAATACTGAGAGCTCTCTTT
TGCACATGAATTGTCAGAGTGGTTGGAGATCATTTAATTCTTAGGAGATGGTGATTAACA
CATGCATTCATTTCAGGTTATGCACCTCTTTGATGCCAGCAAAGGGGGAGAGACCAAAAG
AGGAAGAGCGAAAGATGGGGTGGGAGAGAGAAGAAGAGGAGGAGGAAAGATGAAGAGAGG
GGAAGGGAGGGGAAAAGATAGAAGAAAGAAATACAAAGAGACAGACGGAAAGCTACACAG
GAATGGGAGAGGCAAATCCCTCATAACa
>NODE_707_length_302_cov_1.350993
CCTCACTGCTGTCCTGTCATTTTGACTTTTCCCTGCATTCACCTCCATCTCCTCCGTGTC
TTCCACTTCTTCTTCATTTGTTCCTTTCATTTTGTTGGTCTGACTCCCTTCTCTCTACTC
ATCCTTTTCTCTCCAGGGCAATACCATTGAGTCCGAGCACCTATCAGAACTGACAGAGGA
AGAGTATGAAGCTCAGATCTATCAGAGACAAGATTTGAAGGGCTTCATGTGGCTTGATGC
TAAGTACCTTAACCCCTTCTTCACTCGCAGGCTCACCCAAGAGGTAAGAGTGGGGAGAAA
GGAATCCttcattaactatatagtacgtgtctcagtacaacaactgcacagtgaatgtta
ttttgttcaagctttaattgtcattgaatgtgattgcgtttctaacttttgacgtcatat
tgagaaatttattgaatatctgaggc
>NODE_708_length_292_cov_1.027397
CACTGAAGATAGATATCAAGACTGATCCTAATGGGACCAGCACTGTTGGTGGTATGTCTT
CTTCATCCTGTCCCACCACCATGCCATCCACTGTATCTCCTGCTGGCCAGGGGACCCATC
GCTCTGCTCGCTCTGCTCTCTTCTCCTCACCCTCTGCCAGCAGTAGTGACAGCTCAGAAT
CTGACACTCAGACTCAGACAGAGGAAGATGAGCTGCACAAAAATCATCCGTGCAGTGAGC
TCAGAGACCATCACAGCCTCCTCGCTCAAGGAACTGAGGATGAGGGTGATGGCCCAGAAG
atgaccatgacagaggtatggaggacaaacatcacgaggatgacagtgatggatcagggt
cagctaagcgccgttaccctcgtcgcagcgctcgggcacgttctaacatgttttttggcc
tcacgcccttctacgg
>NODE_709_length_302_cov_1.036424
CTGATAACATTCTGTCCAAATTATGGAAATGATTTTGTGATATCAAAGCTACATGTTAGA
CATCAGAATGAATTGTAAGCTGTAAGACATGACCTAAAGGCCATTTGTCAAGAGTGTTAC
TGGAAAAGTACATATAACAATGACAAAACCATTTCAGTAATTTTAACACGACATTAGATA
CAGATTACCTTTGAAGCTGGCTTTAAGTAAAATACAGAGAAGATATTTGTCAGCGGAAGA
GGTAAGCCTCAAAGATTTTCTATAGTTTTAAAACTGCTAATTTCTGCTGAAAGAAGAATA
atccctcaaggctagtttttaaaaaagagctctaatgagatcaaactgtgacgaatatga
gggtatttttatggtttaacataaacaaacacattatacttaaaatgagcatcccacaca
acatgtatttcacaagacctctctgt
>NODE_710_length_297_cov_1.047138
GTAACTATAGAGTTCCTCCCTTGATTTATTTTTTCTTGTATACAATGAAAGATGGATTTA
ACAGTGCAACAGCCATTGTTACACAAAACCACATTTCAGAAAATTTGTTAGTATTAATGT
GTTTAAACAAGGCAGAAATTAGAACCATAGGCTGAGCAGATATTCAGTGTGTTGAGGGAA
TGAAGAGTTTTGCACAGCGTGGTGCAGGTGTGACTAATTAAACAGTAATGGCTTGGATCA
AGTATGGGGATAAAGAGTACAAAACATACTGATCAGTGGCTGCATGCCTAGACATCCTTT
caaaataaagtcaaataaattttaaacaatgtaagtgtggttttgatttgcagggtgtgc
attactagtgaccttctatattagtgctacacaaacttctaacatgtatttaccctggga
aatttgctgaccatttgtgta
>NODE_711_length_299_cov_1.016722
GTTTTCATTTGATAGGCTGCAGTCCAAAGACTAATTTACACTTATTCCTGGTTACAGTTA
CAAATGAAGACAATGAAGAAAATCAGAAGCACTTTTACATTGGCTGTATTGTTTTGAAAA
GCCAATGTGACTCGGGTCTCCCCTGGTGAACAGTGATTTTTGGTGTGCTTGGAATGAAAG
AAGAGCTGCTTATTTAGCATATTGCTGTGCCAGAAAGTATGGCTGAAAATGCTTGACTGA
CTGCATTCATCCGATGGAAGATGCAAAGTAAAACAGTGCAATCTCAGATTCCCAATTAAg
ttaacaaaatatcgtgtgtgcgcattaaacagcatacatggttatattttgtgtataaac
tgaggaacattaaatatattcctcccacatatttatcaatcatattttgatgcaaatttg
tctgtaaagcagtcacttgtgaa
>NODE_712_length_145_cov_1.427586
TGAAAATGCCACTTTGGCCAAACGGTGTCTCCTCTCAGTATCTTGACACAGTGTCACTTG
AAACAGCTTTTGCCTTCATATTTATCATATTTGAAGACACTGTGAAGTCAAAACATGTTT
GTAAACATTGTCATTGAAACTCTGTAGGAGTGCTGTTTTTATGCTCTCAAACAGCGTTTC
ATGCGCTGAAAATGCCACTTTGGCCAAACGGTGTCTCCTCTCAGTATCTTGACACAGTGt
cacttgaaacagcttttgccttcatatttatcatatttgaagaccctgt
>NODE_713_length_366_cov_1.688525
TGACAAGAAAAGAGATAATAAGAGGAGAGGAGAAAAGTGGAGAAAAGAAAAACAATAAGC
AGTGGAGAGGAGAAGAGCGGAGAAAGGAGGGAAGAGGTACGGAAAGGGAGGAAAAGAGAG
GAGAGGTCAAAATAAAGGAGGAGAGATGAGAAGAAAATAGGAAAGGAGGAGAAACGAGAA
GCGAAAATAAGAAGAGAAGAGAAAAGTGGAGAAAGGAAAAACAATAATTAGTGGAGAGGA
GAGCGCAGAATAGATAATAAAAGGGAATAAATGAAGAAAGAAGATATGGAAAGAGAGGAA
AAGAGAGGAGAAGGGAGTATAACAGGATGAGAAGGACAAGGAGCAGGCAGGGAGGAGAAG
CGAGCACCAGAGTGCTGGGTAAAAGAGAGTTTTATCCATCTATTTAAAGCCTGAgtgagc
agcactggtggttaaaccagccaatcaattgtaatgcaggagcactgcagcacacacatg
ccacctctctttcactttcctcaatatgag
>NODE_714_length_343_cov_1.355685
GCTTTTCTACTGTTATGCCTTTTCTGAATCAAACCATACTTCTAGAGCTTACTGAAAACC
CAAAGGACAAGTCAGATAGCACCCCTGCTGCTGATGTTCCTAAACAAAGCAGTGCTAAAT
GTGTCTGCAGATCAGTTTCAGTATTTCAGTGTGGACCAGTCCCCAGGTAGATGAACGAAC
ACCTCCATACTAAAGCAACAAGGTTATCACAGAAATTTGAAACTATAAGGAGAGAGGCGA
CTGGGTGAGTTTCTCGCAGTAAATCACAGCCCAGGTCTGTCAGGCTGAATAGGTTCTTGT
ATCCTTGAAGTCCTAGTTGCATCCACTGGATTTGTATCACTCCAATCAGGATATTCAATG
ATTTTGCAGATGGTTGGTTAGGCCACACCCTGGGAGCAGGAGCCAAACctgtgcagggaa
tcatactttccaatctacgtatcaaactctacacaggaggaatagcctctgtagattagg
ttaaaac
>NODE_715_length_397_cov_2.314862
CTTCTCAAGGTCTGCAAACATCACTGGCTCATGTACAAACGGGCGCAAACAGGCATATAT
GTGCCTGCAGACACAAACACTAAAGGCATCTAAACTCGTAATTCACAGGGCAGATAAGAC
AAAATTGCGGAGACTGAAGTGGAGCCTTGAGCAGCTTGGAAGTCAGAAGCATAATGAGTA
TACTGAGGAACAACTGTGGAGTCAAGCTAACAGGAGTGTGTAGGAGAGGGCATCAGACTC
TCACGGCCCAGCCTGCTGGAAGTGATGGCCCTGCAGGATTCCTGTGTGAACCCTGGGTTC
CTGCTCCCACTCCCTGCCCGGCAAACCCAAAATCTCTGCCACAACATCCCTGACAAGAGG
ACTACTCCCACTGCCGTGTTTGCTCAGCTGCACCGGCTTTGTGTCTGGGTATCGAAGCTG
CTTGTTCCTGCTCCCTCGTTATTTTTCTCCCTCCTCTTCTGTTTGGTTTCTTTTCTTGCA
GTAGTTTGTATCTTTTTTTATGTTCTTTGTTTggctttgagggataacgtcagaggtttt
t
>NODE_716_length_310_cov_1.796774
GTAACTAACTGCAGGAAAGACACGCTGTACCACAAAAAACAAAAAATATTGCTTTATAAC
CTAAATCAACAACAGAGTGCTGGAGTTTCAGAATGTTCCTCCAGATATGTCTAAGAAAAG
TGGTTTAAATATCTTCACAAATATCCATATATTATGCTATAAAAATTTCAGGCATGTCCG
AGATGGTTGAGCAGAAATAGTTCCAAAAATTTGACGATTTAAGGTGGACTGACCCTAAAG
AGGAAAGACATACTCCATTGATGTGTGTGTGAATAAATAAAAAGATGTGAAACATCTTTT
AGAAACTGCCTGCTCAGCAGTGACACACATGCAAACACACTGACACTCAGCCGCAGTACA
GAGACACGAGAAGCAGGTGTCTGTGCGTTGAGCTGGATGTGGTCGTGCAGCTCCTCGGAT
GCTGCTGAAGAGTGTCTGCGAGTGgtgaggaaac
>NODE_717_length_294_cov_1.040816
AAAACTATATCTGCCAGTGCATAGATCATAATGATATACTGTATGTATTTATTCCTTCAC
CTTATAATTAAAGATTTCTGCATTTCCCCCACCTATATTTTACACTTTAACAGTTTCCTG
TGCTTCAAACAAGGCCATAATATCTTATCTAAGGGTGATTAAATCTTGTTTTTCTTACAT
AAAAGATAAATAATCTTGTCAAGCAGTAAATATACTTGGTCAGACTCGTTTCTAAGTCCC
TGGTCTTGGTCTTTATATTGATATTCAAATGATTTTTCAGCTTAAGCTGCCAAGAAACAA
atctgaccagtggtttgcacactctgcagctaccttgaagacaaatattctatatttgga
cttttttccagatggagtagcttataaataatgtaaagtttttaaggaaagggtcagtct
atgccgacttaccaagac
>NODE_718_length_301_cov_1.026578
CTAACATGCCGACTATGTATCACACAGATATTGTTACACTGTGTCTTATGGACAAGTGCT
GCTAGCTGAGCATTCACAACTATAGATTTGCTGATAAGACAATGTGTGCGCTGATGTCCT
CTTGCCTTACACTGGACACATTCGCTTGCCCTTGAAAATCATGCCAAGTCCTATCTAGAT
TTTGCTGAATACGGTGAAGTGTAGACTAACATGGAACTGTGATGTAATATGAGCTCTGAG
TATACTTCCAGTATAAATGCTACGATTTTGTTTTCTTTTCTTCCAATCACTCTGCTTATA
cacaacagaaagacatcttacagcttacattacctttcttgtcggtacagtattcgctct
aacaatccacacttccaaagtcatatgtttgtctatagtacaaatgagctttttcttcag
attgcactggatgaaaggtaataat
>NODE_719_length_325_cov_1.578462
CCCATCTAACCCTAGTAAGCAACAACGTGATTATTGTGATTATTTTGGTAGCAATGTCAT
CGACAGCTTGTGCCTTTACACACATCACACGCAATGTGTCAGTGAAATATAAACCCAATA
AATTAACTGAGCTGACTGAACACTGCCTTGTGTCTTATTTTATTGAAAATTGAATTTTAA
AGGAAGGTCCACACCCTGGGAAGCAAGTTTCCCAGCTCGCCGTAATGGTTGCCCATTAGG
TTTTATACATGTCATCCCTTCTTTCTCCAGCAGATGACGACAGTTCCCACTGTCATTTTA
ATCCTCCCATTATAATCCAGAGGGCTGTACTACGAAGCGAGATTAGTGGGTTAGCCAGGT
ATGTTGAGCCGAAAGTCAGGCTTTTCAATACTACGAAGGTGGCTCTCTTCTTAGCTGGCt
atatctccatggtaacatacgctgtggagctagcctggtcgggagcagg
>NODE_720_length_309_cov_1.012945
TACACCTTGGGATCTTTGTCGTGTGCCTCGAGTCATTCCTGGACAGTTTGCAGAGCGGTG
GGTTGCATTGTCTTGTTTGGGGATTCTGCTGCCATTACCATGAACAGGTAGACTGCAGCA
ATGTTCAGGCAGGTGGTGTGTGTTAAAGTCACTTCCACATGAATGCCAGAACCAAAGGTT
TATCAGAAAAGCTCTTCACTGTAATGAGCTGATTAATGTAGTTCACTTGACCTGCTTGTG
GTTTTAACATTGTAGCTGATCGATGCATTTCTTTCTTTCATTTTATTTTCCTTGCCAAGt
gcattttgtctcgcctcactaattggaaagaatttagatattttcttgaggacaaactgc
tcaaagcccttggctaagactttattgcagtaatttgtctctcctttaatgtccaccagc
gatgtcatccagaaattaataaagtgtggttta
>NODE_721_length_294_cov_1.676871
ATATGTTTTATCTGCGTGTGAGTGTGTGTAGTGTCAACCTGTTGACACCTTTAGGCTCCA
GGGGCTCTGCAGGGCTGTATTTTGTCCGAGGTTTCACCACCGTCCAAAATTAAATTTCCT
GTCCAAGACCTCGCCCACATCATGGATCATGTTACCTTTCTTCTCTTCTCCCCTAAGAAC
AGTAGTCGTAAACTTTGTCCACATGCAATAAAATGCGGAGGGAAAAAATTTAATTATTGG
AAAAATGCATTCTGTAACCGCATATCTCCGATAAACACACACAAATACCCTCACTCATTT
TAATCTCCACCTGACCCACAGCTATCAATGTGTCTCAAACAGACACATTCACATGCACAG
AGTAAATATTTATGTGTGCATACATCACCCATGGATTGACTATATATAAACCAGCACAGA
AACACTCAGCAATGCAAa
>NODE_722_length_295_cov_1.044068
GTTACTTTATGTATGCTAATACGTCAGTATTGTTATCGTAGAGTTTAAGCCCCAGAAACA
AAAGGCAAAGAAAAGAACGGAGGAGTGAATCATGTCCTCATGTGTGTGTTGACTGTGCAG
GGAGAATATTACATGAGAGAAGTTGGTTGATAGGAGTTTAATGATTGAAAAGTAATAGAA
AGTAATACAGAATCCCCTAGAGCTGTATTGCAATATGATGTATTCCATTCTGAATTGCCA
CCTTTTCTTCCTTGAAATAAATGAAAGCATTTCCACCATAAATTGATGCAGAAAGGAACA
aatttgtgaagacaaattcttgagactgatattcattcaatcatgttttcccccatgatt
ttcctgggggagagtgcagtgattaatgtgtcctcccaaacgctcaaagtaaatctacac
ccatgcagagcattgatca
>NODE_723_length_486_cov_2.475309
CTTTTGACACATATGTGCTGCTTTAACAGAAAGCCATCTTGATCCAAAACACAATAAGCC
TGCACTGCTTTCACATAGAGATGCTTCACGCTATAATAAACAACATCGCTGCTTGTTGCC
AAAAACAGGAATGTAAAGAAGCTAATGTGCTACTGCATCACTGTCTTCTAGAGAACGCAA
AGTTTCTCTTTGATTCTCCCCTGAAGATGATGCAACTTGCTAGCAAGGGCTCAGAAAGAT
TGGTCAAGTGGAATATCTTACATACTTCTGCAGCAGATATCAGAGCCCACTCCTGCTTCC
TCCAATTCCCTTCAAAGAAACAAAAATCACTTCTTTTCAAGATGCCACTTGCCTCCCTTG
GCCTGTGTCCAGACATTACTCCCTGCCCACCACCAAAGCTTCCATGGATGTGATTCCCTC
CAACCACCTCTCAGAGCAACAGGGGACGGATCCTCGCTCCTTTCTACTCACAGCTTTTTG
ATTCCTTGCATGAACTATTCGGGCTCTTCTTGCCAAACACTTGCAGTAGTTGTAGCGAAA
GTAGTGTAATCCAAGCAAGTTGTCTGATACATTCCAAACCACCCACTCTCCAGGCACacg
ttaatatttatatatactgtaaaattaaaa
>NODE_724_length_299_cov_1.023411
ACAACAAAAGAGATCACCAACAATATATTTTTCTTTTTCGTTTGCAGACAGGCAGATGGA
GAAAAACAAATCTTTGATGTGCATGTTTTTAGTAATAGTCTGTTTGATGAGCTAAAATTT
CTCTGAGTAAGAAAGTGACCGATGAAGGTAGCTGAGGAGAAAAGTCAGGGTATCACTGAA
GATGGTCGGATTGTTCCTTTGAGGATTAAGGGTGTCTGTATTAAATTTTACAGCCACACA
TCCAATATTTGTTAAGCTACTTCAGTCCAGACAAAAATGTTGAGCGAACCAACAGAGAGT
ctgtcttgtagtttacattgcagctgacataccaaggagaaacacagtcctttatggagt
agctgtccaaacatccactttcactccaggtgagaacctctttaatgtgagcctaaaggg
ctaaagagccattacatagttat
>NODE_725_length_301_cov_2.411960
GTTACCTCAGACGCATCCTTTCTACACGGCAGGATATTTGTGTCATAAGTCAGAATCCAA
CAATCATGTTGGTGTATCAGTCCTGATGTATTAATGCCATCAAACTGTGGCTTTATAAGC
TCAGTTTAGACTGTTGGATTTACCTGAAATGTGATAGGCTTTTAATCACACTGAAGTTAT
TCTTGTGGTTTGGTCCCTTACTGTTCTAAGGTTCCATTAGGCCTTCAGCGTGCTGATAGG
AGAGTTTCAGACAAGCGAGGTTGCGTGCTGGATGAAGAGTTAAAACAGGAAGGGTCATAA
GAAAATGATTCAAGGGCTTAAGAGGGGAGGGAAGGAGGGTATTTTGTACGAGCCATGCGA
TGGAATCGTGTGTTTACCCCCTGACATAGATGTCAGACATCTTCTCTCCTGTCATGAAAG
CATCGTCCTCTAGAATTACGTCATc
>NODE_726_length_145_cov_1.986207
TAGAGACATGAAACTTGTGTCTACCCCCCCATTTGCTGCTGCCGCGATCGCACTGAGCCC
ACTCCCGAGTCTCTACGACGTCAGGAAGTGGGAGTAACCTGTGATTTTTTGCTGTATCTC
GGGACGGGAAGGTCGTAGAGACTCAGGACTGAGACCGGCGTCTTCGGCATAGCCAAATTA
GGTGGGGCAGGTGGCATTTCCAGGTGTCTAGCACGTCTGGTTGCCGAGATATTGGCCAAA
ACCTTCTCCCATTCACTGACAATGGGACGTGCATAACGCAGCCAGTGGT
>NODE_727_length_290_cov_1.082759
TTTACCATTGCCTGCAGATTGCTAATTCCTAGTGGTTAAAGCAAAGCAGGCCACCTCCAG
TTCCCTAATCCACGACATGTCCCACTGGACAATGCAATGCATCCACAGCAAAGGAGGTAT
CCCTGTGTCCCCTGCCACCATGAAAACCAGTAGACCTATTATCCCCAACATCAAAAATGA
TCATCATCAAGTTCAGTGACTTCAGCTGCCATCTTAACATTTTGCTAAGATAAGTTGCAA
AGCACTTTAAAGTTCATTTCCTAAATTGTTCCAAAATTATCAGATCATACAGTACCTCAT
gagaatcaacctcagctgcagtacaccagcaattacagcaagtggataaattacaagcaa
actccaaacatggcacgtgacccattctccaactcctaaactgctagtgcttcaggcaca
agctcatatgctta
>NODE_728_length_293_cov_1.054608
ATAAACTGTACAGCCTCAAAATAAAAGCACCTGATTAGGAATGGCAGTGTGTGGATTTAG
GAACAGTTGTGTAACATTAATGTGTTAACCACAAATGTAATGCTGTAAAGTATCGCTCCA
CAAGCTGACGGACAGGGCTTTCGGTCACTTCTTGCCGCTGCAGTGTGACAAGCGAGGCCA
GATGCTGAAAGGTTCAAGCCGCTGGCACGAAGAAAAAGAAAAAGCAGAGGGTGCATTTGA
AATGGGGAACGCAAGATTTTTGTGCTTAAAAAAACAGGAGAAAACGAGGGACAAGAGGGc
agtgaatgacatgagaacaaagatgacagacagactgactcatcagaggaacattcactg
cctcgctgcaaggcaatggccctgaggctgtttcacaacaaatgaatcctcacagatacg
actgccttctcctcact
>NODE_729_length_304_cov_1.598684
AGAGAATAGAGCGTGAGAAAGCCATAGAGCGAGAGCGAATCGAGAGAGAGAAAGCCATAG
AGCAAGAGAGAATCGAGAGAGAGAAAGCCTTAGAACGAGAAAGAATAGAAAGAGAAAAAA
TTCTAGAGCAAGAAAGACTGGAGATGGAGAAGGCTCTAGAGAAAGAAAGATTGGAGAGAG
AGAAAGCCCTTGAGAAGGAAAGGTTGGAGCAAGAGAGGAGGGAAAAAGAAAGAACTGAAA
GAGAGAGAGCATTGGAGCAAGAGAGGATAGAGAGGGAAAAGGCCGTGGAACGAGAAAGGG
AGGAAAAAGAAAAGGCGGAGAGAGAAGCTGCTCTGGAACGGGAGAGGATGGAGAAAGAAA
GAGCTGAGAAGGAGAGGAAAGAGAGGCTGGAGAGGGAGAaagctctagagcaggagaaac
ttgaaagggcaagggccttggagaagga
>NODE_730_length_317_cov_1.798107
ATTACAACTTCATTCATTTATTGTCAGCAGGTTTGTGATTTAATCTTTATGTTTTTAATT
TACCCCTCTTTAAACAGGCTATTGCTCTCTCTTCTGTACTCACCTGTCCTCTAAATCACT
CCTCTTAGTCAAGCGGGTAAGCTTAATATCCTGCCCTGTCAATTGCCACTGAGAGGAGGG
AGACTTTATGTTTCTTCGGTCTCATGACGGGTACTCTGAAATGCCAGCCCGAAGGCAGGA
GCTAAACACATTCTGCAGCGGCTGCTCGGGACAGTCGTGAATGGTATTGGCTTTCCGCTG
GCGTGTTACACTGTAATTGTAAGAGCAATACCTGACTTACCCCAATGATCTTATTTGTCA
ATTTTACAAGCTCCTAAGCTTTTCTTACAGAACAAGTTCAAGTTTCCATACGAGGCTGCA
ATGCACAGTATTAAAACATAttttactgagttcaaactcag
>NODE_731_length_145_cov_2.006896
AAATCACAGGTTACTCCCACTTCCTGACGTCGTAGAGACTCGGGAGTAGGCTCAGTGCGA
TCGCGGCGGCAGCAAATGGGGGGGTAGACACAAGTTTCATGTCTCTAGCACTAACCGTTT
GCCCAAACCCTCACCCCAGGCCGACACCCTAACCCTAACCCTAACCCTAACCCTAATTCC
GGAGCTTACGGTGAGGGCTGGCCCATACAACGGGAGCCAAAAAAGTGTCCCTACAAACCT
ATACCAATCAACTCagagcggtctgaaacgcgctctcaaaggccttcta
>NODE_732_length_298_cov_2.375839
TGTGCTTAAACAGAATTATTTTCACTACAGGCTAAATAGCAGTGTTTCAAGATTGAATCC
AGACCCTGCCTGCTTCCTGTTTTTCTTTTCTTCTAACTGTGTCTTTACTCTGAACCATGC
CCGGTGTGGCTGAGGTTTCTGACAGTACTCGTAGTACTAGTAGTCTAAGCTGCTGTGCAC
GACCAACAAACCTGTCTTTCCCCCTCTCTCCTTCACTGTCACTCCTTTCTTCCTTACTCA
CTCTGTCCTCTCCCTGCTCTCTTTGTTCTATCATCTTTTCTCTGCCCCACTCACCTTCCT
CATCTCTCTTTCCCTTCATTTTTTTTCTGTCTCCCTCTCCCATTTGCTTTCTTTCTGATC
CCTCCTCCCCCATATTCCTCCCTTGCTCCCTTTCCTTTTTTATCATGCATCagctgctgc
gtctgatgagcacatcagtcaa
>NODE_733_length_291_cov_1.006873
CTCACTACTGAAAGTGGTTTTATGAAGCCGGGTGTCTGACTGTGATCATAAGTCTTAGAA
GCTCTTAGTTCAGGCTGGTGATGATTCATTATCTGTACAGTGTTGTTCTGTCTCCATGTT
GGACCACAGACATGTGTTCTGTTTGCACTGACCTAAGATCCACCACATAAATCACTGCTC
CTTTCACAGCTCTATAATCGCCCTTTGGTTGTGCTGTCACCCATCACTTACTTGCCTTGA
ACTATGTTGTAGTTTGTCACGGTTTCTGATTTTTATTCAGTTGcaccaacaacaaaaaac
tcttttgagggtattttccaccaagtttctctttacgatgttgacctgcataagaatcct
ccacattcaccaggggttttgcttgtgccaaaagaatttgcagtaaatcttaagtttgtt
tattattattattat
>NODE_734_length_293_cov_1.030717
GAACTGTCCCATAAACCATGTCCCTGGTTTAGTAACCGGCCGGTCTAATGAATAGCCTGG
CCCGTTGTGCCTGACCATTGAGGCAGCTGTGCCGTGAAGGCAGCTCTCCGTGGTGTAATA
ACTCTGTCTCTCCATCTTACTGATGTGTGAAAGAAACCATGCTGTCGCTGAAAAACCCCG
GACCCACACGCACATGTTGAACACGAGGGGAATTCCCACACACACAAGCAGTTTGGCCGC
ACATTTATAGCCACACATCTAGCATGGATTGAGTTGTGTCTTCACACCAAGATAGTAATT
agcactcacaactggctctgatgtgatttacagtatctgctctgtagagctctcagtgtt
gtctttttcaggatttactttgaaaaacgtgttttttttctctgactgaaaattttcctg
agaaacatgttaactac
>NODE_735_length_302_cov_1.036424
GTTGTATTGTAGGAATAAGTTGATTTACCTGTGCTAGGGAGTGCCCAGATAGGAGTATCT
TCGACTTTTGTTTACAAAGACGATTAGGGTGAGGTAATTACAGTGAACAAGGATGAATTT
TGCATAATGTTGATAGAAACTGGTCAGAGTGCCAGAAGTGTAAGAAGCAGACTGTTGATG
AGGTATAAAGAAATGTGTTGAATGGGAGGATAGAGATGAGTCAAACTTGCATTCTAGCTC
CAGAATGAGCCGAAATTATTTGAGTGGGTAATAGAGATGACTGAAACTGGTATTTCAGTG
ccagaatgagaaccaaaattattaaagtggagaagagagaagagtcaaactgccatccgg
gtgccagaatgagccaaaattctttaagcgggctatagagatgagtgaaatgaggagaat
gacgacaggcgattgttgatgtcggt
>NODE_736_length_298_cov_1.046980
[truncated: 70,188 more chars]
