# Supplementary material for: Multilocus molecular systematics of the circumtropical reef-fish genus Abudefduf (Pomacentridae): history, geography and ecology of speciation
Source: PeerJ. 2018 Aug 14;6:e5357. doi: 10.7717/peerj.5357 (PMC6097498; doi:10.7717/peerj.5357)
Supplement: Data S1 [file peerj-06-5357-s013.zip › Data Supplement/assemblies/Chromis-atrilobata-STRI-X-1783.contigs.fasta]

>NODE_1_length_453_cov_8.227373
AAGACAAGAAGAAGGGAACGAAGAAAAGTGCTGTAGTACAGGAAAAGCTGTTTACCAATC
ATAGCAGCCTCCATTATTACAAAACAGCCCTGTTTCTCAATATTTAATGGGCGTTTAATG
TAAAAGTTGCAACCTTGCGGCTGAAATTTGATCTTTTATTGATTTAAGTGCCTTAAATCA
ATAAACGCCCATTAGTGTCTTCCCTCGCTGCCGATGAATGAAAGGAGACGAACCTTTGGA
GCAGACGAAGCACCAGCTGACGTTGACGTGGCTGTGGTGGCTGTAGCCCTTCTTGGCGTG
GAAGTGGTTGGTGCAGATGATGGCGGTGTTGGTGATCATCTCGCTCCCCGCCGCCACACA
CTGGTCGCCCACGTGATACGCCACCGGGCAGCGCAGGCAACGCATCAACCTCCCTGTAGC
CAAGAGAGTGAAGAGAGGAACCGGATTACACAAATATACCAATAAATAGGGCTGCAACTT
TAGTGTTTGGGCGAGAAAATGTAAGCAAATGGAAGAAAATGGTGGAAAATGGTGAGAAAA
TGGAAGAAGATGGCGAAAAAATTGcaagaaatgccgatcagtgactcctaaagcccaaga
taaagtcctgaaacgtccacaacccaaagatattcag
>NODE_2_length_905_cov_22.901657
TAGAAAAAAAGCTGTTTATTAGATGTGAAATGCAGCAAGATCACTTATTGAAGACACATT
TCTAATAGGTATGTTTAAGCCGTGTTGTGGTCTTAATATGAAAAAGTGCACATGCAGTAG
TTGAATATGTTTGGCTTTTTTTACCATCATATCTATCGGATATTTTAATCCAAGCACAAA
ACTTTAGTTGAAGTCCTAAAATGGATTTTGTGGTTCTTTTATTAGTTTTGGATACGAGCA
GCAGTTGCTGGCTTTGCCTTTGGGGTTTGCAAGGGTTGCACCAGCAGAATTGTATTCTTT
GGTAACATAGTGTGAAAAGTTTGGTCTCCCACAAAAAAAAGTTCCTTGCGATCCTTCTTT
ACATGCACGATCTTTGATTTCTGACGATGTAAGATCAAATTGAGCTGCAAGTGTGCTCCC
TCTCTGCCTTTCATGCTGCTTCAATATCACGGCGTGAAAAAACAAAGAAGGCAAAGACTG
AGGGAAATCTGAAGCGTTCTGCCACTCAACATCCCCCAATCCCAAACAACAGCGTCTCAC
TGCCACTACAAATACATTAGAAATCAATTATTTATGGAACAGAGTCAGGGCCTCTTTAAT
CTTTTCCTTTTATCCAATTAAATTGTCTAACCATTCTAAGCCTCTATAGCTCACAGGGAA
TGTGCTTCTTTTTCTTAAAAAAAAAGAAAAGAAGAAAAGATTTTTCTCTTCAGTCCTTCT
TTTGACTTTCGATGTAACAGAGAAGAGACACTTCTGAGGCTTGAAGAATGAAAGGAAAGA
AAGTGAGTAAAGTGTAAATGAACTCCCCCTCCCGCCCCGTCACCATTGCATTGGTTCTAC
AGGAAGTATTTGAAGTTTTGATATCAAGACTCTGGTTCCATTCCCCGCGCAAAGGGACGC
TGGGGAGCGGTGAGGCCTTTCATGATTCCTTTATGCCCAGCTGAAATAGTTCGAAAGTAT
TTGGGATCATCTCCACAGGGGTAAATACGATGTTGCTTCAATTGCTGTCCTGTATTATTC
AAGAAGTCAATTGAAGTAGTGTCTCAAAATTGAAAATGCTTATTTCCAACgcagacgtat
gaaattatt
>NODE_3_length_640_cov_16.237499
GAGAGAAAGAGAGAGAGTAAAGATTATCTTTTGGGCCATTTCACTGGCACCGTTGCGTGA
CAGAGACTGACAGCTCTTTCAGATGACTGACAGGTGTCCTTTGAAATGCCGGTGAAGCAG
CTTCTGTTCAGACTGTTGAAATGCATATTTGGTGCTCTTATCATAAAGGCATGGATGGCC
CAGATAGGTGCCGTTAACATTGCAAATGGCTCCAGAATTATTCATTGTCAGTGCTGCGGG
AAAGAATGGGGGGGTGAAGTTTGATTATTCTGCTCACACAATGGCAGGGTGTTTAATGAT
TCCTCTCCACCTTGGCAGCGGCATGTGCCGACTTCAGGCGCTAGCGGCGGGTGACACAGG
TCTGGCCAAGTGTTAGAGCAAGATCATACGTCCGGGCCCCATTTTAATTTCTAATACATT
AATCTTTTCCTCACAGATCCTCCATGAATATTCCAGGGCTCCTTGTTTGTCGGGAAGGCT
GTCTCGCTTTCATCTATTCAGGTGGTTTCATTCACTGTGAAAGCCAGCTAAATGGACCCG
ATCAGTCAATGACAACCGGGATACAATAGAGCCCGGTAACACGTCCCTTTTCTCCTTTCA
GCCTTCTGATAGACAACCCTGACACCTGCTCCCCGGGGACACCCTCCGCCAAGTCAGTGC
ACTGTTCCTTGAGAGACTTCCCTTACTTTATCAGCCCATAAAGGATTGTCACAGGTGACT
ATATCTGCTGAGGTATGGAGCTGCTCCCTCTGACCTGCCCCGGcgctatgcggtcgaggc
accatgcggtcgaggcaccatgcactgcatcacaagcggattaa
>NODE_4_length_518_cov_22.403475
TCTAAGAAATACATATGTATGTGTCTGATGAGTGTATTTCACAACAGATCTGAAGCCAAA
AATATTACAGTGCAGATTGTTACTCCAATAAGGCACCTTTTGTGGTGTTTATACGTGACA
GAAATAGACACAAATTTATTCCCCCTAAAAGCAAAGCTATGCGATGAGAACACTAGACCT
AACATGCCAATGTATTACGCTCCTGGCGGGCAGCTGCAGTAGAGGCAAGCGTGTACAGGC
AATGTCAGCACTCATCCCCTGTTGCGACACGGTACCTGCTCATACTTCTCCAGCTCAGTG
TGGTAGATACTGCGAATCTGGCTCAACTTGCTTTTGTAGTCGGAGTGCTCGAGTGAGCTG
TCAGGTGACATCCCTCCCGAGCTGGTGGCAGCAGACACAGCAGCAGCAGCCCCGCCGCCC
TTCTCTGGCCCCGCTACACCTTCCGCCAGCAGCATGTTGTCCAGTCGCACCAGCTGAGGA
TCCTGAGGCTCCTCCTCCTGCGTGTTCCTCATTGACAGGCCTGTGAATACAATGAACAAC
TGTGTTACAGATGAAATGTCTACAGAAAACCCTAAACCTTCCATCCACTTGAACTTGGAA
CCTGCACAACTTATGAAGTCTCCTGTTCACTTTTGTTGTTGTATTTATTACTCACTTTAG
GGACTGTTTTATGTAGTAACATAAAAGAAATCCAAATTCCCc
>NODE_5_length_736_cov_15.737772
AACAGTAAATTCAGTTGTGCTGCCTTTGTGTTCAATAAATGGCAGTTTGTCAAATGTGAT
CTGCAATGTTAAAGGTTCATTTACTGAATGAAAGCAGGTCTTTAAAGGCAAGCACTCATC
CTGGGCAAATGGCTAAAACTCTGTCTAGGATCAAAATCTCTGTTTGAGGACAGAAAGTTT
CTTGATGAAACACTTACACCTAGACCTTAACAGGACATTGTGTCATTCTTGACTGTTGCA
TTTTTACAGATTTTAATATAAAGCAGATTCATTCAAGAAAAAACAAAAACAAAATAAACA
CAATACCGACACAAGGATACCACAGAAATTGTAATCTTGTAATTCAATGTATTCACATTA
CAACATCCACATGGTTCAGTTCGTGACAACGTCTAATGATCTTCAAATATATTCACTGTA
TGATACATAATACCAATATAGGCACTTCCAGTAAGTCTGGCAATATTGAAGCTACAGTAT
AGTGTCTAAATTACAAAATGGTAAAAATAAATAATGTATATCTAAAAGAGTTTTTGTAGT
TTTAAAATTTCTTTACTGTACAGCATATATGTATATTGTACAAAATGGAGCATCAACCTG
CAAGGAAATTAATTATTTTACGTTCACAAATACTGTGTATTTGGACATATTCTTCCTTAG
TACATGTGGTAAGTGCAAGGTACTAGTGAGAAGAAAGCAATTCATTATTTAATCATGTGT
CAACTATATAAAAATACTCATCTCATTTTGTTTACATAATTGTAAAGCTTGTTTGGTTCC
CATGGTTACAATTATTGTACACGTGTGAATAAGCATGACAGTCAAATAAAACAAATTAAG
ACATTTAAAAAAAACAAAAAAAACAAAACTGATATACCGTATCAGcccaaatgcaagtac
tgacttgaaacagatgtagc
>NODE_6_length_816_cov_14.582108
GCAAACTTTTACAAAACCAATGGGGCATTTCCACAGACTGCAAAGATTGCCCGTATCACG
ACGCCCATTTTTCCCAGTGCTAGAATTGGTATGTCCCCTTGGAACTGTGATAACGCCATG
CTCTGGGGAAGGAAATCAGCGGCAATAAACCCTAATAGGACCAGCATGCATAGAAATGAC
TCCCAGAGGCCGGGGAAGCCTGGCGTGCCGCCAGAGACGCTGCAAATGGCAAATAATAAT
TTCCTCTCTACCTTATCCCCCGAACACTGCAGACCTTTAGCAGGAGAATGCATGAACAAG
CTGAAATGCGGCGCTGCTGAAGCAGAGATAATGAATCTCCCAGAACGCGTTGGAACTTTT
TCCGCTATTCCGGCTTTAGGGGGCATCTCATTACCTCCCGGGGTCATCGTCATGACAGCC
CTTCACTCCCCCGCAGCCTCAGCAGCCGTTACAGACAGTGCGTTTCAAATTGCCAATCTG
GCAGACTGCCCACAGAATAATTCCTCAGCATCCAGTGGAAACCCAGCGAAGAAGAAAAGG
AAAAGGTGTGGGGTCTGTGCACCCTGCAGGCGGCTAATCAACTGTGGTGTCTGCAGCAGT
TGTCGGAACCGCAAAACGGGCCACCAGATCTGCAAATTTAGGAAATGCGAGGAGCTGAAG
AAGAAGCCAGGCTCATCGCTGGAGGTGAGCACCAGGGCTCTGCTTCCCCTTCTTTTATTA
TTATCCCCTTGCACTCCAAAGCATTAACCTTTTCATCCAGTCACGTTCTAAGCCCTTGAA
AATTGTTTCCATGCCCACCCATGCCTGAACATCCCCCCGGTTTCTCAAATCTGCCTACCC
GCCTAGCCTAATTGGCAGTAATTAGGGGTGTTTGTGCGGAGCGCAAGCTGAGCTTGGCTC
AGACACCCCTAATTGCTGCCAGTCAGGCTGGGGCTGGAACGCATCCGAACAACCCCGAGC
TTGGCTCAGctccaagcagggctgggaaatggttttcagc
>NODE_7_length_742_cov_25.070082
ACAGGTGTCAAGAGCAAGAAGCAGAACAGGAGAAAAGCACCTGACGACCGTCTCAGCTTT
CCCTTTTGGCAAGATAAAAAAGCCATCCCAGTGAGGCAGAGTGAGGCTCTGAACATGAGA
TCAATGGAGCATATTTAAAAGACATTAGAGAGCAGTCCTCCTGTCACATTCCTGTGATAA
AGTACAGGGATCTAGCCTTCCAGCATACAGTACCATGTCTCTATGAAGGCGATCCTCCAG
TGTCATTTCTCCTGTGCTTAATCTCCATGTGGAGATGAAAGATGGACGACGGCCAGCAGT
GTCTATGTGCTAAGCTGGGCTCTGGGTCGTCCCACACCCGACACTGGGTTCTCCCCAATG
GCCCCCGAGATGTCAAGGGGTGAGGGCAGGAGAGAATGGATAGCTGCCGGCCCCGGAGCC
CCTCATTCACTCTCTAACTTGCTCACATTAAAGAGAGCTCTAATCACTGCAGGGACTTGG
CCAATGATGTGCTTATCAAACGGCATATTTCAAAAAGGCATCTTAAAAGGCCCGAGGGCG
AAGAGGCAATAAGAGCACATTTGTATGTGGATGAAAGGGAAAAGTGTAGACAGACCTTGC
ATCAGAATACAGCGGGGGGAGATCATTAGCATCTCCAGCAAAATATGCACTACCAGAGAG
GGAGAGCAAGGTACAGTCAGAGAGGGGGAGAGAGAGACAGAGAGGTGGTAGTGGGATGGG
GTTGCAGGGCTGGGGGAGAGAGAATGGTTCTCTTCGCCATTCGTTCTTTTTTGTTTTACA
TAGTTCCCAAAAAGAATAAGAGAACAAATACATTTTTGAACAAAGGCAGGGCTCTTGAAG
TGGAAGCCCTTTGGGGGTGTGAGGTGGCTCCATTGTGGGTTACAACAGAGTGAAGCCACA
ACGCATCTGCACTCccaaatcctctc
>NODE_8_length_734_cov_9.316076
CACACACACACACACAGCTAGTTCAAACATTTTACCCCACTGATGAACCTCATATTCTTT
CTCTTTTACGAACATCAATAACAATTCGTCAAAATCCATAAATCAGAATAAGCTGCATAC
ACGTTCTTTATGTCTTATTATAAAAATCCGCTGATGTGATATATCCTTAAAATCCACCAG
AGTTAAAAAGGACAAATCTCTGCTTTTCCTGACCTGTAAAATCCACCACTCTTCATCCTC
TTTACCTCCCATCTATATATCCTTGTACTCTTCTCTTGCTTCGCTCTCTCTCTCTCCGTT
TCCTTACCCCCTCTCCGTCTCTCCATTCCCTCCCCCTCTTCTGTCTCCCTCTCTGTCTCT
TCTGTCTCCCTCTCTGAGTAAGTGAGTTTCATCTGGGGTGCTTGCCGGGCAAAATCACCT
CAGGGCGAACACTTTATTATCTGTAGTCAAAGCGTCACCACAAATACCATTCTACACACA
CAAGTGTCACTTTCCATTTGTCTGCACTCTGGCTGCATTAGCAGAGCCGAGCCAGCCCAG
AGCCTCATCTCAAACGCACCCGGCAGAAGAAAACCAACAGCGTGGGAAAGCACTCGTCCT
GCATTCCTGCCCCATTAACACCACTGGCAGCACCAGAGCAGACCTGCTCCCTCTCAGGGG
AATTAAAACATTATTATCAGCACTGGGCTTTGTGCAGAAATCTTATGAAATGGCAAAAAA
GGGTAGACCTATTTATGCAGGCATCTTACAGCCTTTTATGTTTCGATTAGAGCAAGAAAT
CCTAGCGCGCACCAAAGAGGACCAAACAGAGGATCCCCCTTTAACTCAGAGGAGATCACT
Gcgcgtgttaattactgatgatctagcggagtgtctggcaaacacaacaccagtgggtag
tttatgtccgctttgagc
>NODE_9_length_551_cov_11.845735
GACCGTGGCTCTGTGGGACCGGCTGCGGCTGTGCGTGGTGGCCGTCGCCGAAATCGTCGA
GTCCGGCGGCGGCGGCGGCGGGCACGTTACCGTAATCGTATCCCGAATCCGTGTAGTTTG
ACCTCGGATAGGATGGCTCGTCGTGATGGGGGAAGCCCGTATCTTTTGGCCGCTCGTAGT
AATCTCCGGGGTTGGGGATGTATCCGCTCTGCTGGTATTCGTCGCATGGAGGAAAGGAAG
GCTCGATATAGTTGGAGTTTATCAAGTAGGAACTCATGGTCATTAATTTGTGAAGTGCAA
CAATACTAATTTTTATCGCGCTGTCGTTTTTCTGATCTCCACAAAACCCTCCTACTCCCT
GTCAAATGTACAAAGTTGCCTGGTCACGTGTGAGGAGCCACCAATCACCGCGTGTCCTGT
GGGCATCATGTAAACAGGAACCAATGGAAAGCATGGCACTGGTACCACCGACGCTGCTCG
GACTGGCTTACGTTGGTGTTTTCCTTATTAAATCACAGTATATAAAGCAAAACCAATCAA
CTAACTTGTTTACTGCCAAAGTTATGTGGGTGAGGCTCTCCTGCAAGAGGAGCAAGTCCT
CCTCCTCTGAAACGCAGATACAAAAATAAAAAAATAAAAATCCAAAGAGCCTGAGAAAAG
ACAGGCTGTGCACAGACAACACACTGTGTCTGAGGATTCATAAAATGCTGCttgttggag
ttcaaaatctgttgc
>NODE_10_length_886_cov_10.048532
TGGAGCTACGATAGATCCCCCAGATAACACATGTTAAGATGTCAATATTGTATTAGAAAC
CAATGTTCTCCTATATACCCCCACACCATTATCAGAATGACAATAGGTTTGGTTTCTGTT
GTGGACAGGAGTCTATTTTTACCGTACAGTGGAAGCTTATGCTCCTGATTATGCTTTTTT
TTTCCAGTGACTGTAGCCTGTCATGTAGATCATTGGACTTCTATTGTTCCTCCTCCCTTT
ACAAATGGGAGCAGAGAGGATGAGTGTTGTCATTACAGACAAGCAAGCAAGGTGAACCTT
TCCTAGACTGGGGACCTTTTCCTGGTACGCAGAATTGGAACAGCCCCTCATTGCGCCTCC
CCATAATCCCTGGCATTTTGTTTTGATGCACCACAGCATGAAAATGAGAGAATATGGCAA
TGTTATGGCATTTGAAGTCAATATGTATTATAAAATCAATCTAGATGAAGATCTGCCCAT
CCCTCTAATTAGACGGGGTGACTGGAGATTGATTTTTAATTGCAAAAGTAATTACATGGA
GCAGATAGCCAGTGACATTTGATTATCTAGGTGATTGATTAAAAGGCCTGGCTGCTGGGG
CAGACTGTCAGCCAGCTGAATCCAGACAAAAGAGAAAATTAAAAAAGTTGTCCCGTTTGT
AATCACGAATTTCAAGGGTGAAATTACAAAGCCAAACATCCCCTTGGAGAAGCCCAGCAT
CCTTCCACTTTGCGCCTGTCTGCCCTCCTATCTCACCCCTGCCGTCACAACACCCACAAC
GCAAGACCTCTGTGACACGCTAAAAAGGGGAAAACAATGATGTGAAAAATGAATTGAGGA
ATTGTTCTGTTACAGACAGCCTGGTGCGTAAATGACGGCTGCATATATCTGCTTAGCAGC
CTTGTCACATCATCATAGGCAGCAAGGAAAGAAGGAGAGGGAGAGATACAGACATACAGA
AAGAAGGACAGAGAAACACAGTGAAGGAAAGCTCTTATCTCTCAGACTGCTCCCTCACTC
ATCTTCATctcttgtcatctccctgcaataggtgcctgcacttgttccta
>NODE_11_length_661_cov_24.585476
GCGATGCTATTCGATTGGCGACTTGAAACTGCACTAATGAATGCATTCAATCAAAAATCT
ATGTCGAGTTATAGCTCCATATTTTGTAAATGTTTATTTATTCATTTATTTGCTTAGTAT
TTAACTACAAAGCTTTTGTTCATATCTGAATTAATATCTGCATCCTGAATTATTATCTGT
CTGTTAATACAAAAAACAACATATGTTTGGTGCACAGTGCTGCATCCAACAGATTTGGCT
ACAGTATACATGACTGGGTGACTCCATGGTTGTATATATGAAATAGCTCCAGCTTTACGC
TCCTCTCCATTCCACGGCCTCCGGTGTATAAATTTAGTTGATGGTTTTCGTTTCTCTTTC
TTAATTCATTGCAGTCGGATTCCTCTTTGATGCAGTTCTGTTGTCCCCCAAACAATTGAA
GTGGAGACAATGGAGGCATAATGATAGATCCGTGTACCCACCATCTGTAAGAGCAGCTGC
TCCCTTGCATCTGTACAATATGCTGGAGCGGGGAGCCTCAGTAATCTGCATAATAAGGAG
AGGGCTTATCTCAGTCTAGTTAATAATCACAAGCAATCGATGCACTTCATTCCCTCACTC
TTGACTGATGAAAAAAAGCAGCAAAGTTTTGGTATGTTTGCCGTATCCTCAAGATAGGCA
GGGGTCACGGAGTAATGCCAAGCTGTTGATTTTGCCTGCAGCTACAGATTTAGTCTGCAC
TCAATTTCATCTTTTCATGAATACCATAATTACAGCAGGACGTTCTGAGTTATCATACCG
CTTCTCCCCTTCTCACTCCCTTATAGggtttatagcctctgtagcaacgctggacctcac
atcag
>NODE_12_length_918_cov_20.303921
GGAAGGGACCCTGATGCATGCATGGGGAGGATGGGACTGGAAGCATTATTCTCAGATCAG
CATATGTGTGTCTTTGTGTGACACAGTATTGGAGAGGGAGTCTAATGGTTTGTGTGTGTG
TGTGTGTGTGTGTTTATATCTGTGTGTATGTGCGGGAGAAGGAAGGGAGGGAGGCATCAG
GGGAGAAGCGAAAGATGAAGAGAATGAGCGTGCCGCTTAGGAAATGTCACACTGGGAAGA
TTTGCAGGTTTTGATCCTAGCAAATTAATGCAAAACCCCAGTGCAAGTATTTGATTTGGG
AAAACTTTGGGAGCAGACTTGTCTCTTAATAATAATTATTGGGTTTACATTAATTTCCTC
CCCTATTCTCTTCCACAGGAGAGCTGATCACCACTGCTTGTGAGCTGGGGGTAAGTATTA
GCTGTATTGTTTAATCAATTCACTCATTAACTCTTATAAGCATTAAGGAAGTTTAATTAA
GCATGGGCAGAAAGCAGATTAATTTACTTTCAGTCCACAGGTTTTTTCCCCTTCTTTTCT
ATACACTTATTTTACTAAGTTGCAAGTAGAGAATGCTATAATTTGCAACCCGTTTTTCAA
ATCCAATTAAAGTCAATGGTAAGGCGATGGCTTTTGTAGGCTTTGCCTTATGTACGGTAT
AAGGCTTATTATATCCACCCCTCTTTTTTGTGTGTGTGTGTAAGCCGCGAAGAATGAACT
AAATCGGGTTAACAGTTATAATAAGTTTTATTATTTAATAAAGTTTATTACGCCGCTGTG
ATCCTTTTAGGGAGGCTGTGTCGGTGTCACTATGCCAGTAATCCTGCCGTTAGTGCTGCA
GTCCGTGTGGCCTGCCTGTCTGCCTTTCAGGCCTCCCCAGGGCCTCGCAGGCCATCCCTG
GGCCCCAGGCTGCTGGCCCCCCCTTCTGATCCCCAGAGCTCCAGAGTTCTGCTTCCCTTT
ACTCCCTGTGGCCTGTATCCCTCAGCTGTCCTGTAGCTGCATGTCTGTCCACCCCTGTCA
GCTGCACAGTCCCTCTGCATGCTCGTTTTAGTTACCTctcagcctgatgctaccactgag
ttcaccaaactgtcttctatta
>NODE_13_length_862_cov_18.295824
AAAGGACACATCCATTACTAACTCTCCTCCTGGGTCATATATCCTTTTGTAATACAATTA
TTGAGCAACCCATCCGGTAAACATGAGCTCTTATTGAAATAGGATCCAGTGTTCAACTTA
ACGCTTCTCTAATCTTAGCAACAAAAGGCAAATTTCTTAACTTATAAATGCACCGAGCTT
TGCGGCGATGATCAAAAGGCCAAAACAGCGTATGATTGGAAAGAAACCTAATTGCCTTTC
AAACCTCTGTGGCACGTTCTATTTATTAATCTGAAAATGCTTCCAAATCTCGGGGATAAT
GAAAATCTCTTTTATAAATATGTATGCAGTGAAGTCACAACATAATAGGGGCCTGGTGAA
AAACAGGAGGCAGCAAGGCGGCTGAAGGATGAGGCGCAGGCCCTGCAGAAAAGAATGTTC
CCCCAGCAGAAATTGGTTTAATTAATAGGACATTTTACATAATGATTACAGTGTAATTGC
ACCGACTAGCAGAGTGTCATTAAATATATCCTTGCTCCTTTACAACACCCTCCAGCTAAA
AATAATGAGTTACATTGGAAATCACTATGCAACAGGTTCATAAATAACATTTAAGCCCAT
ACAAGGCAAGTACTTATAAATAATAAATATTTGCCTTTTGTAATTGAAGAAAAAATGACT
GCCTCTTTTTCTCCGCCACTGCACGCTGCTTTGTCCTGTTGTAGCCGTGCAAAGGAGATT
TTTCCCATTTTTTCCCCCCTTGTAAGTGCTGAATAATTTATTTGCCGGCTAATAGTCAAC
ACTGTCAACACCCGGTGGTTAAAATATACCTGTGTCCAGATAAATGCAGCAGCAGGCTAC
AAAGCGATTATTCCCTGCTTCCAGATATTTTGTTGGATGCAGTCCCTGTATACACTGCAG
TAAATCACCGACTTCCAATTACCTACCTCCATAAAACAAGGCTTATATTCAAATCAGGCC
CCAAAAGAGAGACAGAGACGGGACAACTGAAGCCATGCCTGGGGGCGCTGACTGAATGTG
TGCATTCataagtgtgtgtgtgtgtg
>NODE_14_length_747_cov_20.593039
TACATGATTTACTCCAAACCTTTGTATGTGGATACCTATATTTCCTACACCTGTTTATGT
TTCACATTGGTTTTCAGTGCAGGCATGTAATATATCACTGCTAACCCTGTAGAGAATTTC
ACCAGGTTTATTCAACACAAAGCCTACATGAATGCCCGGTCATTATATTTAACTATAGAA
TATTTTACAATGAGAATGCTCAGAGTATCTCAAACGCATTCTAACTGGAAATCTATAGAG
GTCGTCTTTCCTTGTCAGTGCTGATCAAACTGCACTCCGACGCTGCCCCGTCTCTATCTC
CATCTCCAGCCAGTGGCATCTGTTCCAACCTGCCAGACAAGAGAAAGATAGAGAGAGGGA
GGGATAGAGAGAACTTAATTTCTAGCAAATTAATTTCCCATCCACGCCTCCAGAGCTTAC
TAGCTCGTTCGCTAGCTGCTGCGGCCGCTGCTGCGTGTGTCTGCTGAGTCGGAGCCTCAT
GCATAATGCATCAGGTTTAATTGCAAACCCAGAAACTAATGACTTTGGACTGGTTAACAG
CAGGGGAGCCATACATCTCGAGCAAACTGAATGAAAAATCAGCTCAGAGGAGAGAAAAAA
AGGAGCCTAGCCCCTAATTGATGAATAATTGAAGCGGCGAGCTACAGGGCATAATTGTGA
CATTTTGTTTCAATCAATTTCCAAGTGGTGTGGGCGAAAGTGCACTTAAAGGGAAAAGGC
AGTGACAATAAATGAGAAAGAAAGAGAGAGATAGAGAGAGCGGATGGTGGTGGAAATGGA
CGTTGTGTCTTCAGTCATCGCAATGACATTTTCTAGGGCAAAAGACTGGACTCCACTAAA
TGACTTTACTCTCTATCTCGCTATTCACTTTGTAGGTTTTCTGTCgaactcctgtaacgc
cattgttaggtcacttttctttttttcatcc
>NODE_15_length_562_cov_15.290035
CCTTCTATTTCTGTTTTCTCTCTCTCTCACACACACACACACACACACTAACACACAGGG
ATCTGGGGGATATATAGGGGTGTGGTAGAGCTAGTGATGGGGCTCTGCTTTGATGCCCAG
TGGGAGATTACAGGGCCAAGAAGCAGAGATAAAAGTACAACCAAAACACAGGTAGCTGCT
CTTGCTTATGCCTTACAAACACATTCACACATACACTTACACACATCCATAACACATGTT
CAGAGTAGACCAAGGATGCACGCCGACACACACCTACATACACACTAACATCTAATGGCT
AGTCAGTGACACTGAGGTCTTAGCCCCTGTCTGCCAGTCCTCATTTGTTTCCCAGCCCCT
CCTATGTGTGTGTAGCAGTAGCACTTGCTACTGGGTGTCTTGTTACTCCTCAGAAGGTCT
ATTGATTTAACTCTTGCCACAATCTATAACACTATTGTCTTGCCTTAAGTGTCTCATCTG
TACAATTCACTGGCAGGAGTCTATACATCAAAAACCCCGCCTGCTTAAGGATATTGGTAT
TCTGCAACATGCTGGGAATACTTTTTTTTTTTCTCTGTGAATTTCACATTTCTTGCACAC
TCAACCTTACTTTTTTAAAGCGTAGATGCTTGCAGCTAGGCATAACACAGCCTCGTACGG
GTTTATTTTTACTGCTGTTGTGTTTATGAAGTCAATATTTTATTTCACAATATCATATAG
CAGTGGTGTAGAGCAGAAGTTATATt
>NODE_16_length_749_cov_19.416555
GATATTTCCTTTCAAAGCCAGACAAAAAAAAGAGAGAGAGAGAGAGAGAGAGAAAGAGGG
AGAGAGAGAGAGAGAGAGGGAAGAGAGTGCAAAAGCTCAGAGTAGAAATGTCTACCTCCA
TGTCCCCCTCCTTCCTCTCCTTTTTCTCCCCTCTTTGACACACCAGGAAAAAAGACGGTT
ATAAATAACCTCAGGTACGGCGCTACTATTTTTCTAAATGAAGAGCAAAATAACCCCCGC
GCTCACACTCACCACTCTTGTTCTCGAAACTGAAAGAGTGGGCCTCCATTGAAGGATTTC
AAAAATAGGGGCAATTTTAATCATCTCTCCATTCAATCTCAGTTGGATAAATCATATCTG
AGAGATTTGCATAAATACAAACCATCAAAGACTTTTCATCTTCAAAGAGGTTTTCAAGAC
CCAATAGGCTTTGTACTGTAATCATCTGAGGTCACAACCCTGTGGGAGCAAGGCTGCTAT
GGCAACATAAAAACTAACGCTGGGGGCTTAGCATAATATCCCCCCCTCCTTCGCAAACAC
AGGAAGGGGTGGGGGGGTCCGAGAGGGAGTGTGAAAAGAGGGTGTAGATAAACCTATTTC
TGTGACAGAGGAAACTAGATAGATATGGCCTGTTGTGGGGGGGAAACCTAGCTGATATTA
CACACGGAGATTACCACCAGTACACTGTGCCATGCAAACCCTAACAAGGCTGCGGCGAGC
CGAGAGGGCTGTTTGGATTCGACCAAAAGGAAAACAAATGACAGCTCCACCGGCTTAAAA
GCCCCCGAGCCTCTCTGATTACATGTTTCTGTCCCTCTACTGTATTCTCCTCTTCAGCTA
TTATACACTTTGAGGGTCTGATTTACGCTGCataagagttgctatagtgcctgttcattg
ttccgctgatgcgtgcagcaaccattagctgtc
>NODE_17_length_476_cov_13.031512
GAATTAAAGTCATTGTCTTCCATTGTCTTAAAGCAAGCATCCCCCTCTTGACATCCCATC
TCATGAAAACCCAGCTATAGTAATGACCTGCCGCGTGCACACACACACCCACACACACAA
ACACACACACACACGCAGACACACAGACACACACAGACACAGCAGGAGAAAGAGGCGTTA
GCTCATCCCCCAGATTAAAATAACATGATTAAATATGGAAAGAGAACAGAGGTCTGAGGG
GCTCCTGCGGGACTTCATTAGGGCAAATTGCCAAAGAATGAAACATGAGTTAGCCAAGAG
AGACTGCGGGCTAGGCCAATACCGCCGGGACCCCGGAGCAGCAGCCGCTGTTATACTGCT
GCAGCTTCACAGTCAATGTGTGAAGCGGACACACACTATCACACACACGCACAACTACCA
GGAGACCCCCTGCTCACTGACACACACAGTGTCACAATTGACCGGCCAAAAGCGGGTGAG
CTTGGCGGCTGAAAACCACCGCTGAAAGAAAAAGAGGGCCCCACCCCTCTGAATCCACCC
AAAGATCAAGCCTGGACATCTGAAAAAAGCTCACAACAAAAAGTGTGTGTGTGTTTGTTT
GTGTTCATGTGCCTCCCTCCTTGCATGTTTGTTTTAACTGCATTCATTTTtcatatcggc
>NODE_18_length_567_cov_23.730158
GCAGTGACTCTTTTAGTCGGCCAGTCACACTAAAGTTTGCTACAGCGCGCCTTTCAATCT
CATTTTAAACAGATGCCACGGGCTTTGCTCTGCACCCAAGAAAATAAAGCAGCTCTTATT
TTCCCTCTGAAGAACATACTCAGAGTAATAGTAAACAGAGGGAAAATGTTGATCTCACAA
CAATCCCTCTTTGTGTGTAATACAGCTTTACTACTTGAAAATGGATGAGGTTTGAATCAG
CAAAATGCTCATAGAACAATTGCAGTAAGATAAAGGGGCTTTAGTGAGTCCAAATATGAA
TCATGCATAAAGACAGAAAATAGACTTCCACCATTCATTCTTGTTAGAGAACATGAGTTA
GTGTTATACTTTACAAATGCTATATGTAGCTATCAGTGCACCAGTAAAATAGGTCAATAG
ATTGTGTGTGTGTCTAATCTTTGATCAGATGGTGTTCTCATCCAGGGCTATTAATGTGCT
GATCCACTAATTGGGAGAGCTTGCTCTCTTAATGCAATGGCCTTCTAAATGTGTCCGTCC
CAGTAATTTAATAATGGCCATTTCATGCTACTCTGACTTTTCAAACAGCTTGCTCGGGGC
AGCTACAGGGACTGGTTATTGATTGAAACTCCTAGGCTGCCTGGGCTTGGCTGTGGGTGA
GAGAGACTGATCAGCCTGCTTCCCAGAGTCCAGATGCAACCACAGTCCAACCCCCTCCAC
ACACACACACACACACACACACACACACACa
>NODE_19_length_634_cov_15.247634
AGCTACATAAACCAAAACCTCTTAAGATCACTTTTGCCTGAGCTTTGACATATACACAGT
CTACATATACGGTATATGTTAAGTACTAAATGTAAACAAAATGTGCATACCACAATCAAC
CATTTAGCTGGTGTGTGGATGTATGGGGTAGGAAAGGTGGTGGGGGGGAAAGAAAACAAA
AAAATAATAATACAATACAGACAATGTACAAATTCCCAACTAAGGCATTGAGGCATATTA
GGCATAATAATCATTGAAATGCATCAGTCAATAGCAAAGTGTAGCTCAGAGACTAAACTG
ACCTCTGTCAGCGGTCACAATCCTTTGGTAAGGATGGACCCGCGTGTCATGCCGTCTCAC
TTTAGTAGCCATTGCACCTAGATTGTAACAGGTCCACAAGGTTAGAAACCATTCACTTTG
AGGAGGGGAAAAACAGTCATCTTTTACAGTAACAACATTCACATTTTTAACCATTACCAT
TTATAATGCTTGGATAATACAACAATACACAGAATAACGTAATACAGATTATAGTACATA
TACACACCACACATGTTTTTTCTTTTTACATGTAGAAAAATGCAGTAGAAAAAAATAATA
CACCTTTTTGGAGATTTACTTGGCATTTAAAAATGCATAACTTAAGTACTAAAATTCCAC
AGTGCTCAGAGTTCTATGGGGGACTGAAAAGGGGGGCAGGTAAAGGGTACAGGCTTCTGG
CTGTCTAGAAAAATAATGTGATTCTTCCTGTGGGATCCAGAGGGGAACTGAGAGAAATTT
GTCTCTTTATTTTGAAAGGTGGGGAAATccaatacagc
>NODE_20_length_789_cov_23.110266
GGAGGGACTGTTATTGTCTCAGGGTAAAGTTAGATATTTATCATAGGAGGAGAGAAATGC
ACTCTTAGGGCGAGGGCCGAGTAGAATGGGACACTGTGAGTATGTAAATTAATAGTGGTT
TTCATTAACTTAAACAATAATACCCGACACTACCAGAGAAGTGCGCACACTCGTCTATTT
GACCACATTAACACTAACACTAACACACCTAAAGATACCAATATCTGCTTCTTAGAAAGA
ACAGATGGACACGTAAGTGCGAGGGACTCTGGGCTTGCCAGTAGAAAGGTGGAATGAAAA
GGGGAGGAGGAGGGGAGGAGTAATTGCACAGTCCTTTGCTGAATTGTTCTGTGGATGCAA
ATTTAAATCCCTCCTATTATTTTAATAATCTGCCTTTTACTGCTTGTGCTCGGATCATTT
GTTTGCAAACCAGGTTATTTGGAGAGGGAGGCTCGGGGGTAATTTCATGCTTTGGAGCAT
TTATATCTATAACTTAATGAGGAGAGGGCCTGTTGTTTCCTGGTAATACACTGCTAGAGG
GGAGCAAACTTTTTATTCTCCGTTTAGGGTACTGTTAGAGGGCAATAACGTGGGATTACT
CTGATGGAATTAAGGAGCAAACTGAGGAGAGACCTAATGCAGCTTCTGGTGGTAGACCAA
ACTTAATACTGATGTTTTATTTAGGGTTTTTTAGGTTCATGGGATGTACCATAGGAGATG
GGCTATCCCATTTGCCCATCACAATAAGCTTACACAGATTTCTTCAGATTTAAGCATCCT
CCTTCCCCACATGCAGCCTGCTAAGTGCCCTCAGCTTGTCTTTACCCTTATGTATGTTTC
CTTTTCTCCCCCAGCAATCTAAACTTCTTAAAATGTCCGTGCAACATGTTGTCTGTGCAG
CGGTTTATAAGATTCAGACGTGTCTCCTGCTTATTGTCACTCAGTTCGTGCCAGGGCACA
AAGTCAGcctagc
>NODE_21_length_641_cov_11.733230
CCCTGCCCAGCCCCAGCTCTGGGGATGTAAGTAACGATGGGGGAGACGGACAGTCAAGGG
TTGGACGCCACACTCAGTCCTGTCGGCCCGTAGCTCTGCCGCCATTCGTCCATGTGGTTT
GTTGTGTCCATGTGGTAACCATCAGCCATCACTTTACTTTGTCAGCCTTACAAAGCGAAC
AGTGTCCTGTAGCCCACGATGCCTAGAACACACTCTAACTCCCAGACGTCCAGTGATTAA
CACTCATGTCCATTAGACATCCAAGGCCAGCTGTAGATTAACAGATCATGGTGCCCCCCC
CCGCCTCGCCTCTGCTGGGCAGGAAACTGATTGGTCCAATTCTTCCTCACAGGGAGACAT
CCATGAGGATTTCTGCACTGTGTGCAGACGCAGTGGCCAGTTGCTCATGTGCGACACGTG
TTCTCGTGTTTATCACCTGGACTGCCTGGATCCACCCCTGAAAACCATTCCTAAAGGCAT
GTGGATCTGTCCAAAATGTCAAGATCAGGTAACCAGAGTCAGGGGGAAGGGGTCAGTCCA
GAGCCTCAGGGCCTGTCGCTAACGTAGGACTGTTCAATCCTTTGTAAGCATAAACATGAT
GCAGTATTGTTTCTTTGTGCTTCTGTCTCATTCATTGTCAGTAAAGATGGCATCTCACAT
CCATCCACTCCACTGCTTGTCCCTCTCAGCCCCACCACAGGGTGGAGGCTCACTTTGTCT
CCTCAAGTCTTTCCTTCCCAGAGTCTCTTCCTCTGTGAAAACTCCCAGCTTCTCTCTGCA
GATCCTGAAAAAAGAAGAAGCCATCccgtggcccggcaccctggc
>NODE_22_length_848_cov_19.913916
GTCAAAATGAAAAAAAAAATCATGTCATCGGAGTTCATGCGTGCTTCCTTATCAAAAAAA
GATAAATAACAGAGGGACCGACCGTGTCACAAAGTGAGACAAGAGCCGCGTGTGAGCTGA
GGAGTCAGATGGCACAAGAAAGAGGACGTCCGTAAAGAGAGCATTCTCCTTTTCAACTAA
ATGCATCTTCAAAAGGAAAAACCCCACAATGTCTTGCTGAAGCCACCTGCACACAGAGGG
CAGGCTGCCACTGTTTCAATGGGCGCTGCATGCACACCCCAGCGGGCTTCCAGATAGCGG
CTAAAGAGCTTATTTCCCAAATCTCTTTATCCTTTCTAGAACTGTGAGACGTTGACAGAA
AGTCAGTTAACTCTAGCCAGTGGCAGCTGCATGGGTTTTGCATAATTAATTATTTATACG
GAGCCAGACATAGTAATTACCATCCAGATGAATATGATATTCTAATCAGGCAGGCTTTAA
TTTTAATTGCCCTCCAGCATCTAACTGTCAGTGCTGGCCTGGCTTGATAAAGTGGAGAGT
CTCTAAACACCATTAGACATCTGCTCTGAGAGCATTGCCTCCACTACCCACCAGCCCCAC
CATCCGCCATAAAAATCAATACAGGACCTGGGTGTGTGCGTGTGATCTTGCTCATTTTTC
TATGGAAAGCCATTTTTCGTCAATGACAAAACCAGAGCAGGGCTTCAAGCTATGGAGTCC
CCCCCGCTTCCAATGATTGATGAGGCCTCCAGGATTTTGTGTTTCCTTTTCTTTCTTTTC
TTTCTTTTTTTATTAACAATTTGGAGTCTCATCTCAATATATTGTATGGGGGAGCTTATC
ATGCTTCTTTTTTCTTCGTCTCTTCCAAATCGACTGTTTTCTGACAGGTGCGCTGGAAAG
ATGGAAGAAGGGAGTTACAATATTTCTAACAGATCCACTCTAGTatacatcagcagcaag
gacaataacagtctgatttagaatcctaattactgaacttaaagtttattatttttctac
aacctacacatc
>NODE_23_length_475_cov_10.147368
GGTCTGTGAGAGAAAAGGAGAGGGTATCACTGCCTGCCTGTGCCGGGGAGTGTGTGTGTG
TGTGTTTATAGCACTTGAGCAGCAGGAAAAGCTGGAAGTTTTCAGCTCTCTCCTGTTAAA
ACCTCTGGAAAGGGAGGGCAGTGGGAAAAGAGAAAGTCACAGGTATAGTAAGAAGAAAAA
GTGTATCATTACATTGAGAGCCAGTCAGTAGTGATGCCAGTTGGCCAAAGTTAGCAGGAA
GCTGTCCTAGTAAATGGCAGCAGCTGCTCGCAGTTCGAGAGAGCATGTCCCAGTCAGAGG
AGAAAAGCGATGGCATCTACATTAATACTACCTTAATGGCCCATCTGGCGCTCCGTAGGG
TCCCTGGCTGCGCCACCGACTCATAGGCGTTTGACAGGCAGTCTCCAGCGCACCAGACGC
GCATGGCATGCCAAATGGCTGGGAGACGCCTCCGTGGCGCACAGATCTGTCAAACTCTCT
GACGCTGTAGTCACACAGGCAAGGGAAGTTAAGGCAAGTTTTCACACGTGATTGGTTCTT
GACATGGATGGGGAGAGGGAGGGGGCAGGAGGAGAATGACTGGCTTGTCTATCTCTCTCC
TCCACACCCTCCTCAAATGCAAACACACATATGTGCACACACACACACACATAATCGCa
>NODE_24_length_613_cov_12.407830
GCTATAACTCCTATCTTTTACACTTAAATTCTGGAGCCGTAATGCATTGGACTTTGAGAG
TTACCCCAAGGCTCACTAGCCGTGTGAGTCATTGACATACCAGTGACTCTGACTGCACAG
TCAATTACCCATCTACCTTTCATGGGACAGGAGTAGAAGACAGGGAATGAGTTCATCCAT
GCATTCAACCTACAGCAAGCCATGCCTCTATCGGAGGTGAAACCCATATGCAGAATGGAG
AGACAAGAGGATATTGGGTTATTTTTTTTTCCTATGTGGAGAATAAAGGTTAATAACAGT
CCTTTCCTGTGTCATATTTGACATGACCAGTCATCGCAGTAATTACAATCATTACACTCC
AAAGGATGTCTAGTTATCCCTCTTAAACACAGGCCGCACAAAAGAAATCAATTATTCAAT
CAGAGCTCTCCCATTCATCCCTGCCTGAGTTCACTTAATTTTGGGCCTGGGTGAATCTGC
CGCAAATAAACCCCACGACCGGAGAAGAAAAGACGAACAGGCCCCTAATTTGTACCCTTT
CAGGCGGTCAATCACTTTTCAAAGGAATGCAAGCTTATTCTGACAATCAGGCCGACGTGA
ATGGGAATGGGTTTCATCTGCTACTTTACATAAGTTATCTGGTGATAAAGAGGGCAGAAG
AAGAGAGGGAGGGGTGAACTTTCTGTTGACAAGTGCAGCCTGTGGCCCCCTCCTCTCCCA
CTCTCAGCCCCCTCTCTCCTTTCTCTCGTCCCCCCTTTCACCTCATCTCTCACccatcct
ccgctcctcatcttgcc
>NODE_25_length_841_cov_28.124851
GCCTGTGTTTTTTTTTTCTTCCTTCATTTTCTAATTCTTGGCAACGTAAACAAATCACAA
TGTCTTGAGGAATGTGATATAGTAATTTAAACTGGGCGCAAATGACTGATCAGATTTTTT
TTAATTGTTTACAAGGTCATGAATATGTTCAATAAATAGACTGTAGTATCACTTTTACTG
TATAAACTTCATCTTTTTTTACATGCAGTCCATAAAATTTTCATTTGACGGAATAATTTA
CCCTGTTATGTATATATACAAATAGATATTTTCTCTTTATTCTCTTTTTTAAACTCTTCA
ATAAAATCTATACATTTTATACACTATCTCCCTCTTTTAATGGTCAATGTGCATACACAT
GAAGTGTCTATCCTTATAAACCGCCAGCCAATCTTCTTTTTGCTATCCATGGTAAGTGCT
CGCACGTAGGACTGGGTTGTCCTGCATTGGGAATTATAATGCCGCTTGTCTATTCCTCTG
CAGCCCTCCTTTGTGTACCCCATGGGGTTGCATTTGGTCTCATAAAAGTATTGCTTCAGT
TGGCCATTGGGGACAGGGACCTTTTCCATGACGGTAACTGTCTGCCCAGACATGTCTATT
GCCGTCTTTTTATCCACAGCTGTCACCCACTGGCTAATACTGTCACACACACTGAGCTCT
CCGCGCCGCGAGGGATCGGAGTGTCGCCGCACCCTCATGGACATGTTAGCAGCATCCAGA
TAGTTTTTGTATTCCTCCAGAAGAAAGAGCAACGGCGGCTCCAAAGGCACTTGGTTGCTG
ATCATCACCCGCGAGTCGTACAGGTCGACATCCTTGGCCTCCGAGGTGACCACAGACGAC
GGGCCCCCACCTCCCTGGCTCTTATCAGCCCCCTGTCCCAGCTGCGCCGCCGCCTCGCCC
TCCACCTCCAGCAGCTCCTCTATCACCTGCTCAAATGTGTCTGTGAGTGAGGGCAGTTCC
CCGCGCTGGCCCGGCCCGCCGCCGCTCTGTGGAGTCCCGTGGCCTCGCGCGGCCGTCGCA
GCAGc
>NODE_26_length_423_cov_8.248227
TGCGAGTAGCTTTATATGAACACTTAAAGCTACTCGCACAAACAAACGCAGGCATAATAG
TAAATCAATCAAGAAAAACAGAGTAATCATACGCATACCCCCATGTGGCCACCCCAAAAC
ACCGACGCACACCTCCCTCGCCACGTACGCACACATTTATTCGTGCGAGGCACTAAGTGG
ATACATTAGACAAGAAGGTTGAATTGACAAGCCTATAACTTTAGAGCCAATAAACGCTAA
GAGGCACCACAGTGAAAGGAGACCAGATCCAAGCTGCTCTGTCGACAACCTGGCCAGAAC
GCTGGAGCTGCTGGTAGGGCCCAGCAAATAAAGGGTGAAGCTTTTAGGCAATGAGCAGCA
GGTGATCTCAGCTTTTCTGCAAGTCCTAATGCTCCTAAAAGCCTCTCTCCCTGGTTCTGT
AATTGGGCATCAGTAGTTAATGTAGTATTGACTGCATTACATGCTCCTGTGCATCCTTTC
CCACTAATGCCATTTGCATCACCTTGTACATTTACCATATTGCTTAGCCAATAACTGTTA
AAAGCAATCTGAATCATGAATCATATGGCAAACTTTTAGCTAGACAGACATCCAAAGGAG
ACAAttt
>NODE_27_length_446_cov_11.840807
GCACAACCTTCTTTCTTCCCTTTTTTTTCTCCTCTTTTTTTTTCTCCTGTGAAAATTGAA
GAGGCTTTATGTCAAATACGGCTAAAGCCAGCCTCTCCATATCAAACAACGCAGCGCGAA
AATTACTGTGGCGATGATAAGGCTGCCAGATAGAGAGGGAGAGGAGAGCAAGGGGGGGGG
GAGAAAAACTGAAAGGAAGTGACTCTACTCAATTATACTGCAAAATTGGTATGACTGAAT
ATTTTTCATTCAGGTGACTGATAGTATCAGTGAAACTGCAATGCAGATAAATAAAGGAGC
CTTCTGTCAAGAATAAACACCATTAATCATGAAGCCAGCTACTGCGTGACCGCCTGTCCC
CCCGACTTACTCCATAGAGAAAGTATTAAAGAAGGGGGAGGCTGGGGGCAGGAGATGAAG
GAGGGAGGGTGGAGGGGAAACCAGTGACTGCACCAGAGAGGGGTGACCTATGAAGTCACA
CAGAATGGGTTTTGGACAGTTTGAGAGGAAGATGAAAAAGTGGCCTTCGTCTCTCTGCCC
CTGCTTTTTGGTGACAGCAGCCGTATCTGGACAGAGATTATCagatgcgattgcgggcta
atcattaattcctaatgtaatttatagctt
>NODE_28_length_429_cov_26.750584
AAGAGGAAAACCTTGGGAGTTGATCATGTGGGGGTTGGGGGGGGTAGGAAAAAAAAAGAA
ATATCTAGCATTAGTGAGGAATGGTGGGTTAAATCACTTACTGAAGATTTTTAATGACAT
TTCAGTGTTCCTCGTATAATTACTCTTCATCCGAGATGGGCCGTAATGCTGTTGGACAGT
CGCGGTTCAGGCTCGCTAGCTCGCTTCATTAGCGTGTCATTCCTATTTCACATCAGAGGC
TTTAATTGTAATGCTGAATATGCACAGCTCTCCACAGAAGCCTAATCAAAGTGGATCCAC
TTGTATTATTAATATCAGAAATCAGCCCGCTTGCTATTTTTTTATAAATAAAAGAATACA
GACGCATAAATCAGCTGTCATTTATTAGCATGGCCCTGGCATATCCGCCAGACATGCAAG
TAGAGCAACCCCACCCCATCTCCGTTCCTCCCCTGCATCACTCATCAAGATTTAAAAAGA
ATAAAAGACGGAGAGGAGAAAAGAAGAAGGAGGGGAGAGAGAAAAAAAAGCTGCATTAAA
TATACATACTAATTCCACTGTGAAGTAATCAGATTACAGGTGACACCGAGCTGCGGGAAA
AATAAAAAAaatt
>NODE_29_length_847_cov_20.936245
GCCGGCGGACTACAAGTGGATTTATAACCAAGAGGTCAGAGGTCAAATGAAACATCAGAG
GGTCGTCTATCTGTCCCACCTGTTAGACATCAAAGAAAAACCAGCCGCACTGCTCAGAGC
AACTGGCATTTAAAACAATTAAGTTTCCTGTCAAGTCCCTGTGATGAATTATCCGGAAGC
TTTACCCGCTGTAATTCTAAATCTTCCCAACAAGTGCCTTTGTTGTAGAGAAATTAATGA
AAACAAGATTGTCTTTCATAGGAGCTGATCTAACAGCGCGACAGCCAGCTGCTCTTCTTT
GGGAATAAAAACAGTCAGCATTAAACACAGCTCACACAAAATACTTTTTTTTCCACCACT
CGTGTGGAAAACAAATCAGGCGGCAGGCGCAGTGGCCATCTGTTTTGTTATTTGATATGT
GTGAATACATGTTGTAATGACTTTGTTTGTGAATCACTCTGCGCGGCAGAACACACGAGA
GCTCTCGAAGTGCTGGAGTGTTCAAAGCTAATCATATAATTGGACACAATAGTCGATGAC
AAATGGAGACGCTTGGAGCCAGCCAGCTGGGGAAGTGAATATGTAATCATTGTAAAATCA
TATCATTTTTGCATATTTGAAGACAGCTTAATAGAGTTTGCGTGTCAGCACACTATCAAA
TGATGATCAGAGACAGTGTTGCTGTATTTGTTTCCCGAACCGCGCTTTTGTCGGACTATT
TATCGCCATCGTGATTAAAAGTGTTTCTCAAGAGTTTGTCTCCCATTGGCTCATTTGTGT
TTCATTATGTTGTGAATGTTGAAAGCAGATTTGGGACAAATGACCAATCTGAATTTTAAA
AATAAAAGTACTATAATGCGGAAGTAAACAGCCTACAGGGGCACTTGTACTCCAGAAGGT
ACTTCGGCAGTAGCCAGAGGGGCTATGTATGGAAGGGTTGTGGAGAAGCTCGTCTAATAT
AAAAGCTAAAAATTACAACGAAGCAACAATATACTTCAGGCATACAAACCCCTGAGTGTG
TGTTACAATGg
>NODE_30_length_294_cov_3.227891
TTTGAGAGCATAATTTACACTATTTTCACTATATCGCAAGTTTTCACAACATTTTTTCTG
GGCGTCATTTTTCTTTTCGCCATACTATAGTATGAGTTTTTCTTCAGGCCAAAATACATG
ATATTTGTTTTTAGGAATACACTTTACTATAACGTTTTTGAGAGCATAATTTACACTATT
TTCACTATAACGCAAGTTTTCACAACATTTTTTCTGGGCGTCATTTTTCTTTTCGCCATA
CTATAGTAAGAGTTTTTCTTCAGGCCACAATACATGATATTTGTTTTTAGGAATACACTT
TACTATAACGTTTTTGAGAGCATAATTTACACTATTTTCACTATATCGCAAGTTTTCACA
ACATTTTTTCTGGGCGTCATTTTTCTTTTCGCCATACTATAGTATGAGTTTTTCTTCAGG
CCAAAATACATGATATTTGTTTTTAGGAATACACTTTACTATAACGTTTTTgagagca
>NODE_31_length_443_cov_10.343115
TTCCATATTCTTTTCCCTCAATCTTATTCTTTTTTCTTTTTTCTTTTCTTTTTTTTTGTT
CTATTTTGGTGTTATTGAAAGCAAGACAGTTACTAAGAGGGGAACATTCGGCCTGGCCTG
TTTTCCTGGTTTTTGGAACTGAGGCAGCCAATCAAGTGAGAAGGATTCTCTTTTAGTTTC
TCCGCTGGATTTCCACGTTGCTGCTATGTCCCAGCATCCTCACTGACATCAAGTGCAAAG
TTGTGTGTTGAAGCTTCTGTAAATACGTTCAGATGTGGAAATACAAACTCCCTCGCAAAG
AAAAATGTACATAAAGCTCACACAAGAAGTCCATCATGGCCAGGGGACAAAATGATAGTG
TTTTTATAAATATAAATATATATCGGGTTTGACAACCTTCGGACTGTTACATGCACTTTC
TTGGAAAGTTGGAAGATCTTTATGGGTCCAGTTTCTCTACACTTTAATACCTACTAACAA
CTAAGATACTGTAATTCTTTACTCTAATAATCAAATACATCAGTTTTCCAAAAGAAACAT
TGTGTGTTTGTGTGCCTTTATTTTAATCGTGTCGTAACAATTTTCTAAAAAAAAAAAAAA
AAAAAAAAAAAAAAAAAAAAAAAAAAA
>NODE_32_length_783_cov_31.982121
GGAAAAAAGTTTGAGTCCTCTTTCTAACTGTCGCAGAGTGTGATCCATTAGCTTTAATTG
TGCTGCCATACTGGTTCAGTCACATTTGTCAGCTGGATCTAAGCTGGGGGAAACAGAGGT
GCAGTGCTAGAGTTGCTTACTAGTAGTCCTCTGCTCAGAGTTTAACCCAGTCCAGTCCTT
AATGATCTATCTGTCTGCCACCCGCACAATGGCCCACACCGCTGTTCGCTTTCATTTACA
GAGTGCCAGTCTCTGAACTCCCCTCATCAGCCCTTTGTTCCTGGCTGTTTCATGTTTTTT
GGGGAGTTGAATGGTGTAGCTGTGTATGGGATACTTTTGAGCGAGTGGTTTAGAGAGACA
GCTAGAGCAAGGAATTTTCCAGTGCAATACATTATGAAGATTTCACTTTCTGCCTTTGAT
TCTGCACTGACAGTTATCCTTCAGCCCTCCTTTAAAGTCCCACTTTCAATCCCTAATGGC
TGTCATGTCGCTGCGCTCTCTGGACTCTTACTCAAAGTGTCATTGGCATAATGGTCGGCA
GCCGTTGGCCTCTTTTGATCATCCATGCTGTGTGCGAGAGCAACTGGAGCTGAAACACTG
AGGTGTATGAGGTGTCTGTGTGTGCGTGCGCTGCTTGCGCCTCTGCTCGGCTGCCACTCC
CAGGCAGAGCTCCACGACCGGAAATCTAAAATTCACTTTCAAATAGTTTTCCTCCTGTTC
TTGGTGCCTAATAGCCAAGCAGTGGAAAGTGTGTGTGCATGTGTGTGTGTGTGTACTCAT
TAAAAGGATAACACAGGTTTCTACTGTATCAGCATCTCAGGCTCAGCCCAGTTTGGCACT
CCCTCAACGGGTATGCACACTCCAACAAAGGGATGAAGGGCCGCAAGAGAGCAAGCGAGA
CCAGGAGTGAAAACTGTTGTGTGTGTGTGTGTGTGTGTgtgtgcgtgtgtgtgacggtga
gctgagg
>NODE_33_length_567_cov_17.626102
GGGGAGGAGGGGGAGGTGGTGGTGGTGGCGGGGGGCTGGTCTTTGGCTTTAAGGAAGGGA
TCAGTTGGGAAGTGTAGAATGGATGTTTCTTTTTCGCTATGGGGGGAACTTTGTATTTGA
CTGTTGTTTGTATCTGTCTTTCAGCGGCCTGATCCCCGTGGGCTGAGACAGAGAGATGCC
TCTATATGTGTTTGTATGTGTGGGTGTCTATATGTGTGTGTGTGAGGCAGAGAGACTGGT
GGTGGGATCTACCCCTCTTCTTTCCTACAGCTGCAGCTCAGAGGATTAGCCGTCATCCAC
AAGGCAACATTACACAAGTAGCCTTTGAACAAAAGTCATGGATACTATTAATGATATGGT
AATCCGTAATGGAGCTACCTCCCAGTAGTGATTATACTGACATGGGAAGAATGTCCAAGA
GTCCTGGACGCAACTACCCAAACAACACTGTGGCTATTGTTGGCAGGCCTGGTCTGAGGC
CTGCACCTACATCCACTGGCATCAGCCGACTAACAATCCCTTCCTCCGACACGCACACAC
CCACACAAACTGCCCCCTGCTTTCTTGACACCCTTCCCTCCACCCCGATCACCCTATGAA
TAAAAATGAAAACCCAAAAATGGATGGACAGAAAGAGTGGGAGGGAAGGGGTGGGAGCGG
AGGGAAGAAAAACAAAGTGTCTTGGCCGGGATCAGCCAGGGATTTCTCCCTATGTGGTTC
CCACACACTGACTGGAGCTGCGctctccctc
>NODE_34_length_859_cov_21.187428
TGCTAGTCACCGTCATCATCTTCTCTTTGGTCATACAACAATTTCCCCTGTCTTTTCTCC
GTTTCTCCTCGACGCTTAGATTTAAGCATTCCACTTACCACAGTCACTTCTTGCGCTTTA
TTGCTTCCACAAGTGGTCTGGAAGCCCTGCACTTAAACAGAAGCATAACACTGCAGCATG
CTCTTGCCCTGTTTCACTCCTTTCTCTTCTCTCTGCGTCTCACTCTCTCTCGCTCTCTTG
CCCTTTCTCCATCTCTTTGCCCCTCTTCCTCTCTGTCTTCCTGTATTTTCTTCTCCCCCC
TCTCCATCCTACTTGTTAATTATTTGCTTTATTTTGTCAGCGAGCTGATGAGTGACTTCA
AAAGGAGGATGGAGCTGGACTCAAAATACAAAAATGGCTTCCTCTCTGTTGTCTTAGACA
ATAATTATGATTTGCCAGTTAAGCCTAGACTACAGCAGAGGGATTGTAGTTTAAAGCAGA
GGCTTTGGTGCAAAAAATGCATTTATAGCCCTTTGTGAGGCTCCTCATTATGTGTGGGCC
CGATTCATTAAGTAATTGGTTTGCAGTTGTTTACATGAGTATTAAGGCCTTCTATTCAGG
GCCTTTGAGAGATACATTGTGCAAATGTTGCATGTTATGAATGCAGAATGAGAGGCGGGG
GGCCAGTCCTATTGGCCAAACACTGCACTCGGCTGAAAAGCGAGAGAAAAGCACTGGGTG
CTGCTTTGCATAGCAATGACTAGGGCCTTAATAAGCTTTACAGATTAAATACATGCAGTC
TATACAAGATGCAAAGAGATACTCTTAACACATTTATATGTGCTCATTTCACTATTATGG
AGTTTGAGAGAATTGGGGTCTTTCATATTCTTTTTTTTCTCTGTCTCTCTCTCTTCCTTG
CTCTCTCCCACACAGTGTTTTTCAGTTAGATACTTTTATGGAATGTTCTGTTTATTGTAT
TATAAGTCGTGGGGAAGCGACTGATCTGCAACATTTattaaggatttgttcattagaaat
cttttgctgtctttgtgagtggc
>NODE_35_length_555_cov_13.189189
GGTGTGAACACAGAATTACTGTCGAGCTCCTGAGAGGACGTCATCAGAGGCACAATGGCC
GGTAGGCAGCGGGCTCTTGGGCCCCTGTGGGGGTTACGGGCTCCCGAGTGAGAGCTCCGT
GGACTCCCAGCTGTTCTATGCAACATGCTGAACAGTAGGGGGTCGCCCTGTGTTTGTTTA
AAACTAACAGGAGTCCCATTAAAGCCCTGACTCCCCTCATTTAGGACTGCCATGGGGACA
CAAAGGACAGCCCTGGGAAGCGGCACGTTGCAAGGGACACCAATTATCGAGGCGAGGACA
CAGGCCAGCTTGTTCGTGCTCAGGGACATGTCAACTCGTTGGACGACCCCCTCCGTCAAA
CCCATTGACCAGAGCGCATGGAGAGGCATCTTAATTGGTGTTGGGCAAACAGATTTTGTC
ACAAAGTTGCAAAGGAAGCTAAGTAGCTGAATGTTCACATTGTCCAACCCCTGACCTGAG
CTTCAGGGGCCGTTCCGAGACATCATTATGCTCCATTACTTTGAGTAATCGTCTCAGACT
CGTCCTATACCGCAGCAGGAAATCCAGGACAGCAATTAAAAGCAATATTCTGGCAATAAA
GACAGCGTAAATAAAAAGTGAGCCCTTTTCTCTGTGTACAATGATATGATAGTGGCGAGG
GGTAAGTTTTGGCACAGAAAGGAGCCGGTAATGTCCTTTAAGCTGGACAAAGTTGAGTTT
TTGGAcaatggggtggggg
>NODE_36_length_965_cov_22.364767
TACGTTTTTACCCAGTCAGTAACACGATACAGGCAAGAGTAGAGAATATAAAGAGTTTCT
TTCCAACATCCAAAGGTCAGAAAATCCACAGTGAGATAGGATTCCCCACTACTAAGATAT
TGGAGGTAACATTTCCAGTAAAGCAGTTCTACAAAATGAGTTATATTTAACAACCATCTA
ACCGCCTTGTAACAACCTCTTGCAGACTAAGACCCATTAGATCATAAGGAGCAAATCCAG
CAACCAAAAGGGACATTGTCAGCTACTGCAATCCACAGGATTGGCTACGAAGGAAGCTGA
AGTCCTGTTTTAAGAGCATCAACCCTTCAGATGGCCTCGAGTCAGTGCCACAGACGACAC
CAGGTAAAAACACGCCTCCGGCATGACACCATCTCACACACTCCACCAGGTTTCTGAGTC
TGAACAATTCCCGACAAAGTAAATAAAGAAACCACAGCTGACAAACACAGGTTTGTCTAG
GCTTATTCATATGTTTTATTTGTATGTATTTGCACTTACCCTCGATTTGCCTTCTGCGTC
CATTAAGTGTTCCACGTACGTTACCTCACCCACTACAAATCAGATTCCAGAGACGACACA
CACCAAGGGGAGAGAAGCCGAGAGAACAATGGGGGTTTAGAGCAGAAACACAAGGAGGGC
GGCCGGTGACAGTGCGCTCAGACTGCCAGTCCTGAGCCTTCCCCCAGCACCTCAGCAGCA
CAATATGGTACAGGTCTACAAAAAGCAAGCTGGAGTCTTTTTCAAAAAAAGAAATAAAAG
ACTTCTTAGCCTGTCCTTGTTGGGATTCTCCCGAAACACCAAGAGCAATAGACTGAGGAC
AACAACTGTTGAAATGGCCAACAGCCTTCCTGTTTTGATATAATGCCCTGAAACACCACC
TTCTGCCTGAAGATAATTGACCAAATAGTTTCAAGTTGGCAAAACCCGTTCAATGCCTCA
GCCCGTTTCATTGCAAACCTGAGCATGCTTTGTCAGATGTCGCCGTTTTAAACCTCAGGC
TAATGCATCAAAACATTCGCCCATCAGCTGAGCCTAAGAGGAAACCTACAGCTAGGAAAC
TAACCGTAATCTTAGTGACGATAAacccttgagggggaaaaggcttctctaactacaaac
ctgttccta
>NODE_37_length_755_cov_36.520531
AAGGCGCCGGAGCCTGGCAGGTGGAATACCTCCGTTTTACTGCAAATGTGGCCATGCAAA
TCAGTCAGCTGGCGCGGCGCTCCGAGGAGTTCCTTGTGAAAATTGCATCGAAATTTCCAA
ATAACGGAAGGCATGACACCTCTTTGAAAAATGCAAAAGTGAACAGATGGATGTGTGCCA
CCAAAAAGCTCTTATTCCAGCAGGCTAATACTGCGCCTTTGACTGCGATCCGCGCTTGAT
GTGAGCAGTTCATCTTCCCCTATTGTGATTTTCCTTTTGGAATGGGAGAAACATTTTCCC
TGTGGATTGGAAGGTTTTCATGAGCAGGCAGATGGAGAAAATATTGTTGACATTAAACTG
TTCCTCTTTAAGGGAATTGTTGTGACAAGGTGGAGCTCCCATCACTCGAAATAGCAGCTG
TGTGCTGTTTACAAAGGGGCCCAAAGCAATGTTTGTTTCCATTGAAACGGTGGCAACTTT
TTCTGTCTATGTAATGAAGAAGCTCCTGGCATTATATGTTTGCTCTCACATCTACTGTCA
TCATAATACAATATTTTTGTAGCGACAGCATTAGTGTTGTTACAGTGTATTACAGCTTCT
ACTGGTGCAGAGCTGTTTTCTTAATTATTGCTGCAGCCTTCCTGTGTGTCTTTATCTTTT
CAGTCATTTTAGGAACTGTATGAAAATCACTGGGGTGGAGAGAGAAGCCCTTTTGATCAA
TTAATTATCTGACTTTGACATTGCATTATTCCCCCCATTAATATCTCAAAAATAATAGTA
ACAATTTGAAATGGTACAACTGATATAATCCTCCAAGTCCCAAGGAAGTTCTGGTTAGTT
TTTGCTCCCGTCACATTTTTACTCACTGTGGGCTCATTTTCTCTGcaataataaaatcca
atgcacttctatggaaacaacacaacaatggctgcaagg
>NODE_38_length_830_cov_19.027710
GGTTCATCTAAAGAAACTTATTGGAAACACGGCAAAATAAAGGTAACACAGCTTCGGGTC
TATATCCAGTCAATTCAGCTTTAATTCAGTTTAATTCTAATCAAGAGCTTATTGATTAAT
TATCCTGATTTTTTTACCTTTTAGTTGAACCGTGTACCCATCAAGCCCCTACTGAACGTA
TCCCCAAACTTGGGTACGGCTCCAGAGAAAAACTTTTAAATTCTTGCACAGCGACAGTCC
ATTTGAGCACAGTTCAGTCAGGTTGCTCTCAGTAAACAAGGCATTTTCTAACTCGACACC
CAAGTCCATTATAAAGTCAGGGTGTCGTCAAGGAAGGAGGGGCGAGCCGAAATGAGGGAG
AGACACAAACGGAGCACCCAGATGCAGATTAGGCTGCAGAAGATGAGGGTGTAAAAGGGA
TTTAATGGTAGGATGGATTAGAGAAATCCTTGTAACAATGTTAAATAATTATGGTTCCAG
CCGAGATCAAAGCGCCATTGATTGAACCCCTCAAGCCTTCAGCACACAGAGTCTTGGAAA
GCAAAGATTGGTAAACTAGTGCTCAGACCACTCCGGCTGCTCCAGTTAAATTGGATTGGA
AATATTAGGATATAGATGAATCCTTCAGGAGGCTTTCGCAAAGCTTTTGTCACCGGAAAT
GTAGCTTGGGAACGGTATGAAAGGTTTGATAGTGTACTGTCTCGACAGAATCATAAGACG
AGGGTGTCGCAGCTGTCTCCACTGATACCTAAGCGTTTTAAGTAGACTTATAGACACACT
TGACTGTTATATCAGCAAACTGAAAACTTTCAGCGCAGGCTTTCATTCAAGGTTTTATTT
TTTTCCCCCTCCTTCGTCTTGTAATCAAGAAATTTGGACGTGCATCATGGCAATTCTCCC
GCAGAAAAGGAAGGTTTTATCTCGCTCCTCCAGGGGTTTATTCAAAGTCTTCTGACAAGT
CTCACAAAACATGAATGACATTGAGATTGCtgatactgatgatgaaagtccatc
>NODE_39_length_715_cov_21.071329
GGTCCTGATCATTTAGCTCAAAGGGGGATAAATGTTGGGACTGATTAGAAACTTTTCTTA
TCTGTGTTTAAATGCTAAGAGTCATGTGGGTGTGCTGCTGATTTACAGAAAAGCTAACCC
CTAAATACATATTTTTGAGTAACCCCTAGTAGGATTAAAGTTGTTCTGTACTCTCACTGC
TCTGAAAAAAATTCCGAGCCCCTTATTGAATAAGTGCGTTTGTGTCGGGCGATGTAAGCG
TGCTGTTTATGCGTGCGGGAGGCGCATCTGTAGCATTCGCACAAGTCTTGTGTGTAGGCA
CAGATAGCGTGAACTGGGTGTGTGTCATGTGTTTAGGTTTGGGGATTTTAGTACAGCAGA
GGGAGGGGAAAAAGAATTGTAAGAAGAACATCCCCGGTCTCACAGCAACTTCAAAAGCTC
TCCTTCCCCAGGATATTAAGCGACTGTGATGAAAAATTTAGCAAGCGTTAAATAAGCTGC
TTTGAAGTGATCTGTTTTGGCTCAGCAGTCTCCAAATTTCCGTAGCCCCTCTGCAATAGC
CATCTTACTATAGAGGGGGAAATAAAGGAACAGTGTGTTAAGTGCAGCAGTTGTGGGGGA
GCTGGCTGGTTGGCAGAGGACATGCCAACAGTAATTGGTGCAGCCAAAGACATGAAGGCT
CGACTGCTGCAACTGTCCCCTTTTGTCGCTCTCTGGATCTTTTCCTTCCCTGTTTCACCT
CTCCCTCCCTGCAGGCTCTTTTTGCTGAGCCCCGTGAGTCGCAGGCAGACAGATGTTCCT
CATATGTTCGCTCTGAGAAGAGATCTTTTTTTTTTCTTGACTTGCGCGTGGGTGTAACAC
AAATGTAACACAGTGGTGACACCAggaagtcagaggttactctcgggtcttgactcagt
>NODE_40_length_798_cov_17.220551
GCCTGGTGATGGATAATACAGTCAGTGGTGTGCACCATCACACACACAGGTATTCAGCGC
TGACCTTTGCAGTGTGCTCCCAGCAGTCTGCTCGGCCTGTATAACCACCTCAGTGACAGA
TGATCAGTGGACACTTCTGCATGTTTTTCCCTCCAAATCAACACACGGACCAACTCCGAA
GCCGCGTGCCCTGATTAGCCCCATGACATGCAAAAATGAGCATCCAAAACAAGAAAAGAA
AAACTCAAAGCAACAGATATCATTACGACGGATGCCTCCAGAAGCTTTTACCCTCCCAGC
TCCTTCTCCTTTTTAAAACCGCCCAGCTGATTTCGTCTCCTCTCTACCCCCTTTGTAGAT
AATTGGAACAATCCCACTGATGCCCAACTCTGCAGGGCCCTCCAGCCAATCAGGGGGTGG
CAACCCAGCACTGCAGGTACAGCCAATTACACCTCAGCTTCTGACCAACGCTCAAGGCCA
GATCATCGCCACGGTGATCGGCAATCAGATCCTGCCTGTCATCAACACCCAGGGAATCAC
GCTGTCACCAATCAAGCCTGGACAGCAGGTAACATATACACTCGAAAACACACACAAAGG
AAGACAGCTTGTAGAGCAGCTTATTACATTCTTAAACTCCAAAAATGATCAAGAGCTGTT
TTGGAAACTGTTGAATGAGCAGCACCTAGTGGAGTCAGACCAGAGCCGAGTTTATTCATG
AAAGCACGATTCCAGCACTGCTAGCCAGGTTTGTTTTATGCTAAACACCTCACATTTTCC
CTGCTTCAACGCACATAACGCTCATTTGCATCATTCCCCCTTGGAAAATTGTAGTATTTG
GTACAATTGTTCACAAACTGTGTGTGTGTGTGTTTGCATGGTTGGAAGGTACTTGTCAGC
CAACCTTTCagactcactctcagcgagactgctaaacccctgcagagcccaaactaaaaa
aaaaacaaaaacaaaacaacac
>NODE_41_length_597_cov_24.708542
ACTGACTCAAGTCCTCCTATAAATGGGACAGATCCATTTTTACGTAATGCATTTTAAATT
TTTATTTTGTTATACCTACGTATTCCAAAGGGGCTCGATGCGATCAGGGCCTCGAAGGGT
TAAAATCTGTGCTACTTGGAGTGTGTCCCCCCAGAAAAGGAATGAGGTCCCCGGGAATGT
TTTACAGATAAAATAAAAAGAATCAGGAGAATGAGGGAAAGAAGAGAAGTTGAATATATA
TTTCATGTGATAAGAGAAAGATGAAGCGCGAGAAAAAAGATTCCATTACAGCTGCGACAG
TTACAAAACTGCTGCTGTGTAGAGTAGCCTCTGTTGAAAAGATTGATGCAATAAGGACTG
ACCTTGGCTTGGAGCAGGAGTCGGTGATGTATGTATGAGCATCTCCCTGCTAAATGGACC
CAGATTTGTAGCACTAATATACATGGAAGCCCAGTACCAAACTCGCCACGGCTATAAATC
AACAGCCACTTTGGGTGTCATTTCTGGTTTATATTCTACTATTGTTCTGTGCTTTTAATT
CGTGTCACTGCCATCTGTTCATTTGATGCAGTTTCATACTGTATGATTTGGCTGCAGAGA
TACTGTGCAGACAATCCCTGTTAGACCATCAGAGTGGATTAACTGCACTGGTAAATTCCG
CCGAGGCTATCTCACAGCCGCATGTAAATAGAATCTGAATCCGGGTGAAGGGGAAAAATA
GAAATTTAAAATCAAAAGTTTTATTGTTTGTCAGGAACTCGGcagagcagtgattcaata
t
>NODE_42_length_585_cov_17.362392
TTTCGAGAGTTTATGCGAATTCACATGGACATTTACAGCCCATGAAAAACACTCGCCAGA
TCGTTATTTCACAGTTAATTACAAATCTAATTAGAATATTCAAATTAAAGCTTTCCCTTT
CTTTTCTTCTCTGTGTGAGAGCAGGGAACCAGGGAAAGAGTGAGAGAAAGAGAGAGAGGG
AGGGTGGGAGAGAGAGAAAGAGAGAGAGAGAGACTCTCAGTGAGTGGCAATGTGATAACC
TGTAATCGGCAGTGCTGCAAACACCTTCTTCCTTTGATGTCCCCCCACTAACATCCAGGC
AACAAAGCCGGCCAATTACAAATGAGCTAATTAACTAAATTGTTGATGGAGCATGAAGAG
TTCATTCGCTCTGGCGCCTGCACCATGACAACAGTGAATGGGGGCCTTTGTTGTGGAGGT
AAGTGTGCGGCCGTGCGAGTTGCCATTAGCTTTTGACGCTTTTTTTTCACAAACCTATCA
GGCCCCTCCACGCCAGGAAGGAAATTTGTTATGGATCAGAGTTGGTTTGAATCCTGCATT
GCCGGAGCAGAACCCTGTCAACTAGCTGTCTGGAAGGTCAAAATGTGCTCTTTGAAAGGC
AGTGATGTTTTCTTTGTGAAGCCCCCTGTACCCACTGAGAGAGGAGGCGCTGTACGGAGG
AGGAGGAGGGGGCGATAACTTTTGCGCGTTTCACAATAAAATGGATTTTACCACATGGTG
TTaacaggggagaggtgagcagatatcagctgcggagttacatctctgt
>NODE_43_length_579_cov_19.673574
TGCAAACTTTTTTCTCTTTTTTTTCATTCCCCCAGATCAAGTGATCCTGTTTCCAGCAGT
TACCCAGAGCAACACTAAAAGGCACCCAACCCCAGAACAACCGGGAAACATTAACTGGCC
GCTCCGCTACCCACTAATGGATCGGACCCATTTCATCAGCAATCTGACATTTAATGAATA
TATATTTTATCTTCCCGTGCCAGTTATCGGAATGTCCTCCCCGTTCCGAGAAATGGCCGT
CCTGGGACTCTTTTGAACGGGCCTTTTTTCCTCCGACTGGCACCTGTACGCCAATCACAC
TCACTGCAACCGGCCCACAATCTTCCCTTGTTTTTTCCTCTTCGCTCTCTGTCTTCAATA
TGGTTCATGGATTAATAATTCATGGCCAGTTATTAGGGCCAGTTCAATAGGAGATCTGCT
GATGGAGGGTCGGCGCTCGGCGAGCGTGCCCGGAGGGATGCTGCGTGTTGTTGTGTCAGC
CCCCATCTGCCAGAATGCAATAAGGCAAACAATGGAGGCCTTGATTTCCACCAGCAGGCC
CATAATCTTTAAATGGCTATTAGCTGAAGAGTGCAACCAGTCAATAACCGACAAAATCCT
TTTAAAAGCTTCTCTCTCTCTCTCTTTCTCTCTTTCTGCACTCCTCTCAGCCTCTCTCTT
TTTATCTGCCCCTCGCTCTCTTTCTTCCCTCTCGTTTCTGGTCAAATTGGGACACAGTTG
CTACTATAAAACTCTTATCATGAGAGTTTTATAGTAGCAACTG
>NODE_44_length_688_cov_22.119186
CACATGTCATCACAATGCATTACTTGGCTTTTTGCATGTCGTTTCACACCATATAACCCT
CCTGACCTGAACCCTAACCTTAATAATTTTGCATATATTTTTAATTTCACAGAATAACAT
GCAGAAACCTTAAAATATATAGACATGCATGCAAAACATCCTTAAAGTAGCATGCTATTT
CTGGATGGACACAGATGCAGCGACGTCACAAGTCCAAACAAACCTCTGAAGTCCATCAGA
GTTCCCATCCTTTGTCTCAGTGACCTGCATGTCTCTTAAAAAGCTCCCACTCTCACAGCC
AAGAACCTGCACTTTTAGAAACCCCGGTGTCTCATCTTAGCCCTGCTCTTCAAACAGGCC
TGCATTGATTAACTCAGGGGGCTTTCTCTGCTATCCACCTATTAATTATATGGCCTTCAT
TAACACTGGGCTGATGAATGGCCTCTGCTGGAAAGGCGAGTTAAGAGGAGGTGTTAACAC
AGCACCTGCCTGCACTCATGTGGCCACTTATTAACCAACAATGACCTTCCACATCATAAA
CCCACTGGCCGGCTATTTGCTGTCTAATAAACGGAGCCCCTCTCTCTCTGTCGGCCCCCC
TCTTCCATGCGTGGACCCCTTTACTTGAGCCCCTCAGAGTTTATTGTTCTGGAGGAGAAA
AAAAATAGATGCCTGTAAACTTGGGACACCTGGAATCAACTAAAATACAGATCCATGGGA
CCAAAAAGGAGTTAAGTAGCATAGGTGGTTAATGGATTGATGAGGAGCCTCTCCACAAGC
CCTGTGAAGAGAAGACAGAGGCAGCTATAGGTGAGTGTCAGAGCTTTTCTCTCTTGACAT
TGTAGCTAATGGTAGCAGctccgcagcactcc
>NODE_45_length_376_cov_3.204787
GCACAAAACTAAAAGCAAACAAGAAGATAAATAACTGAATGTACTTAATTACATTTATTA
GAGGTTTATTTTGAGTCAGGCACTCGTGCATTAAATGTGTGTCCTTCCACTGCTGAAAAT
AGTCCCTAATAAACTCCCTGTTTACTGCTGTTTTAGGATTTCCTACAGCTTAAACAAGTC
AGACAGTTGTTAGAGAAAAACACACAGTAATCATAGTGTTATCCTTTAAATGTTCTGTAC
TTTCTGCATTGTTTTCCAGGTCGTGAATGTAATCTCATTGTGTTTTTTTTTCCCCCCGTT
TCGTTTCTCCACAGTGGCTTCCTCCTGCATGACCCGCCTGTCCCGCTCCCGCACCACCTC
CCTGTCCTCCTCCTACTCCATGGATGGGTCGCGCTCTCGCTCCCGCACCCTGTCGCAGGG
CTCGCAGGGCGGACAGATGCCGCCCAGCCCCTCCCAAACCATGGAGGTGTCCTGCTGAAG
CACAAAAACAGAAAAATAACATAGAACGAAGAGAGAGAGAGAGAGAGAGTGAGAGAGAGA
GGGTGGGAAAAGAGAGGAAG
>NODE_46_length_745_cov_17.926174
TATGAAGACTGTGCAGAAGGATAGAGGATGGAGAAGGTGTGTGTCACCTGGGGCCCTCTG
ACTGAGAGAGGCTGTCATGCCCATCACTGCCCCAGCAGGCCCGCCAATCACATACAGGCA
GGCCCACGCTGAGACAAGGCCACAGAAAACAAGCAAACAAGACAACAATCGACAACAATC
TTTAAACACGCTTGTCATTCTCCGCTGAGAGATTTCCATTTCAGCTACTTAAGCGGCACA
TGAAAACACGACATCCATTGCAGACGATCTCTAAACACAACTCTGGTGTTCTCCCTCCTC
GGAGAGATTACAGATTTCCAGCCATTTAGCAGAGAATGAGAGGCGTCTGCAGAATGAGGG
GATTGGTGCAGCACAGGTTGGTGTGTCGCAGCCTGACTGGGTTGAGCGCAGTGTGCCATG
TCATTTTTGGGCGCGCTGTTGCTCAACATCAAGAGAAATCGATGGCGTCTCCACAGGGGC
AGGGAGGCCTATGGAATAGAGGAGCTTCTCAGGTCTGTTTGAACTCATTTTCTTTTCTGG
GCGGTTGCCCCCTCGCTCAGCCCCCTAAGGCATCTCCCTCACAGCAGGCCCTGACAGCTT
GACACATTGACAGCTGCCGCTGAATGACAACTGATTTGTACAAATTTCAAGCCTTATAAA
TCTACCTGTCACAACAAGAGCATAAAAGAGCTCGGACCCAGCAGGTAATTCGGAAGTGGT
GGGGGAAGAAGAAAAAAAGCCTGCTTCCTCCTCCTCCTCTTCCTCACTGCTGACAGCCCG
GTCTGAGAGGGAAAAAGGAAAATGATAGGAGATAGAAAGTAAAGAAAAGACAACATGCCC
CTTTTTTCTTTTCCTGCCAGTATACAGTGATGCTTTCCTCAGGTCCACTTTGAATAAAAA
CCGCTGAAACCACTTTCCTGCCatcaggt
>NODE_47_length_736_cov_27.054348
CCCGGCAAATCCAACACAAAATGTAAGAGAGTTTCAGAGAGGCATGGAGCTCTACAAACA
CATGAAATACTCTGCTACACAGATAGCTGCGCCAGTGCTTTTCTTTAAAATTTAAATATC
CGAGCTGAATACTTTTCTAACATTGAAACATGTCTTCTGGTAGTTGTGTCTCCTTTAAAA
GCTGCACAACTCAACTGCTTCCTCCCCACTGAAAATGTTCCGGCTGCTCATAGAAAATTG
TGTTGAACCTCTTTGACTTTGCGAAATAATTGAGTTAAAACACTCGATAAAACATTAATT
AGCTTAGCAGTCTGGAGCAGATAACATAGATAAAACCCTATGTAATTCATATTGATTAGA
ATATGCACATTGAGCGTAACCTCTTAAGACAAGTTTTCCTTATTAAATGGACACAAAGCC
GAGGTCATTATTCGTACAAAGAAAGATCGCTTTAGATTTTATCTTTTCACATAAAAAGGT
TTGATTGGATTTCTTTCTGAGGAAGCTGCACAATCTATTTTATTCAGGTTTGATTGTATT
ACCTCTTAATTAGTTTGTATATTGAGTAGAACAGGCCTTATTGATTTGAGGTGCATTCAT
TTGCATTGCAAAAATCCCCTTTAATCCAATATAATCTCATCCTTACTCAAACAGAGCAGA
CTGCATCTCTTTACTTGCTTGTTTTCCAGCTCCTGTTTTTGGCTTGTCTCAGGTTTAATA
TAACCTCCTGGTAGAAATTAGAGATTGCATTCTCTATGCAAAATAATTTCCCTAAATTTG
GCTGTTTATTTAAAGGTAGCTACACTCAATTTCTGTGTATTTCATGTGGAGAGTGGTATG
TTGTATGCTGTAATTTATACGTCGAGTGTAATAACAAGCtgtagtattttcatgtggctg
tgttgtgggctttaatttcg
>NODE_48_length_639_cov_20.458529
AAAGCCCCTATTTTAAAAAAAATTAATAATTTGATATCAATGTTCAAAACATTCCTCTGA
GAAAGTCCTGTAAGTCTCCAGCTGTGTGCACTAAATGGCGCACAGTGTGAAATTCTACCT
GTAGCTGAAAATACATTCCCTGCCTGAGGTGCCTACCTTTCTGAGTCTTTTACAGTGTTA
TACTCCAAACCATTCCAGTACCACCCGGTGCATGCTGTTGTACTCCTGATGCACTCAATG
CATGGAGAATAATATTCTGTCTCAAGTCTGTGTTGACCTGTTTCTTTGGAGACAAAAACA
AGAAAGCAACAGGTGTAGTATTACCAGTGAGGAACACCAAAACATTTTGTCATGGATTTA
GTGCTGCAGTGTACTCAGAACGTTCTCTGTTTTTCAACTGAAGGTTATGAAAAGCCTTGG
AGCCTTAACAGCATGTCTGGCATGAGCGGGGATGCCTCTGGAGTGTCCTCCGTGTCCGCC
CTGCCCTGCAGCCCACCCTGTCTAATGCAGCACTCACATTCTCCCATCCCATCCATTATG
TAGCATGGTTGAGTAGCAGACACAATGCCATTGGAAGGCCAGTCCACACTCCTCCTTCTT
ACCTTTCCTGTCAGATTTTGCTTTGACACTTGCCTTCGCTCCTGCATTTTTTTTTCTTCA
TTTTTTTTCTTTATTTTTCTGGAAAACTGTATCTTAACTGTGCTTATACTTAAGCTTCCC
AAGTGTTCTCCTTGGGTGTGTCATCATATCCTAGACTAGAAAACATTGGCACATGCCACT
CTGCATGGGTCACCTCAGTTGCAGACAAAGCACTGttctactt
>NODE_49_length_839_cov_16.804529
TAATGCATCCATGAACATCACATACTGTAAAAATAAAACCAGAAACGACTAAAATATTCA
TGCTTGTATTCCTCTGCACGAAAACAAACTGCTATCACACAGTCACACCTCAGACATTTG
GATCTTTTGAGCTCCTTACATTTAATCAACTAAACCTAGCTGCCAATATTGACTTCGCTT
TGGCTCCAATATGCTTTCCATTACGCTAATGGCAGCACCATAATGAGTTATAAGGGAGAC
ATTTGCCTTTGCTCTTAAACAGCTTCTCTTCGGCGCTACACCTGAGCTGTGACATTGTTA
TATTCTCTCGTTTTATCTTTGTAATATGTGTCCAGGTTCAATAGTTCACTCGGAACGAGG
AGCCAACACGCAGAGGTGGAGTAAACCCCTGCAGAAAGATGCCTCTCTGCCTCTCACTGG
CATTTGCATATTAGAGTGTTTTCTGGGGAAAATGAGCTGTAGAAATTAATTCAGGATTAA
TTGGTGCCTTTATCTCGTTAGGACAATCTAATTTAGGGGATGATGGAATTGTTTAGACTC
CCTTTTGCATAATTGGATTGCGGTGAATGGCTGTCATTACCGTCTTTTTAGCATCGTCTG
TGGGCCCCCTCTCTCTCTTGCAGGCCCCAGCCTCATAAAGAGCGATCATGTGTTACACCA
GTGTTTTGCTAACCCCTGGAACACACCGACCATGCTGCAAGAGGCAAGCATGTGGCTAAC
TGTGCAACAGTGATTAACTCTCTTTTCAGAGCCATTAGCATTACAGCAAGAGGCACAGTG
TTGAGGAGATTTCATATGATCACATAGGCATGTGGCTAACAGCACAGCGATCATCGACTG
TTAGACACAGCGATTTGTTTTTAGTCTCAGCCCCTGTCATGTTCTGTGCTTTGTGGTTCT
GACAGCATTACCTGACCCCTCCCAGAGGAGCTGGACACGGCATCTCAAAATCTCAAAATG
CTTTTCGAGAAGCTTTCATTTTCTTCTCTTTTCTTGTCcagtacatttccgacacatttc
acc
>NODE_50_length_824_cov_20.569174
GCTCCGGTCCCCCGACATGCTCCACCGTGACGTGGTTGACCAGCTCGTGCATGGTGCTGT
AAGTTTTCGAGCAGGGCTTCTTTTGACTTTGCTCCTGGTCAATCCATTTGCAGATTAGCT
CTTGCTTTATGGGCTGCCGCATGTATCTTAAAAACGCCCCCGCGGCTCCGTGAGGAGCAG
AAGCGATGTTCACATTGAGGTTCATGGAGTTGTAGCTGTGGAGAGAAGACGGTCCATAGT
GCTCTGGCCTGTGCCCGAAGTGCTCTGGCCTGCCGTAGATGTCCCCCGGTATACCCAGGC
GCATCTGCCCATTGAGGGCATGGTGGTGGTGGGCACCTGGGGACGCCTGGTCGTGAAGTC
CAGTGAAAAGTGAATGGGCCCCACTTTCCGTGTGCCCATAAGCACCTGTTGGGGAGATGA
ACATGCCATGGTGATGAGGGGAGGAGGCGGAACTATGCTGGTCGCCAAGTGCATGCATAG
CAGAGGCTGAGAGTTCTCTCCTGAGGATGAAGTCCCTGCTGCTTGAGTAGCCTGAGTGGG
GGTGAGCCACGGGGAAACCAACTGTGGTCTGAGCAGAAGTGAAAGATGCCGCGGTCTGGG
CTTCGGGATGGCTCTGAATGTGCTGAGATGGGCTAAGTTTGAGAGCATTTGTCTGTGCCA
TGTGCTCTGGTCCAAATGGAGTGAGTGCCACTCCGGGGTCGTTGCCCAGCTCCCCAGGGT
GGAGGTGGGCATGGTGGGAGAGAGGGTGATGCCCCCCTAGCCCCGGGAAGCCTGTCATAT
TCTGATGAGGAAGGGGTTGAGTCGCTGCCAAATCCGCTAATCTTATCGCCGGATTCCTCT
TGCTTAAAGGGGGCTCCATAACTACACTGACAAGTCCATCCGCACTCACCGCAATTGTTT
TTCACCACACCACGCTCTCTAAAACATGAGGAAAATATGTATataaggggtctataagtt
cttttgtccggcttctaactctgcttgctccttttcccactctgtcct
>NODE_51_length_503_cov_15.427435
CCGCCCCACCAAACCTCCCCCTGGCCTGTCATCCTCTTAACCCCCAGCCTTGGAGCTCCT
ACCCCGGCCTCAGCTCTTCCCTCTCCCTGCCTCTCCTCCAGCCTGCCTTTCCCTCTACTC
TGCCTCCCTTAGCCCCAGCCTTCTGCTCAGTGTTCAAGGGGAGAGCCAGCTAGGAATGCT
GTGGCTCTAGACGTTTTGTCCAAGCCCTAGGTCTCTTTCACTGAGGCAAGATTAGTTCAT
ACAAAAACTCAACAATACACCACTGAAAGCCATTGTTGATATTCAACATTTTTCACATAG
CGGAGCAGAATAGACAATGCGGCAGCCGGGAAAGCCCGAAGCGGACTAGCAGGGTTGATG
GCTGATGGTATCTCAGCTGAGCGAGGCCTTAATCCCTTTTATACACACACACTCACACAA
GTATACACACTCTCAACAGCCTGGAGACAGCAAAATCAATACTGCTCGCTCTGTCTCTGT
GTGTGGATCAGTGGGTGGATGAGTGCGATACGGAGGAAAAAGAGAATGGTACTGTTTGTA
CCTACGTGTGCGAGTGTGTGTGTGCGTGTGTGTGTGCTGTCCGACTGTCTTGGCACATAA
GCATTCTtagatctttgtacataaaggatttctcaaggttctcttgcacagaaactgact
gaagcaacatgacgacaagtttacttc
>NODE_52_length_618_cov_31.061489
AAAATAAACTTATTTCTAAGAACTTACCAAGAAAAAGGGAACAGAGAAAATAAAGATGAC
TATCTGTTATTTAAGGGAAGCTAAAGGATTACTCTCCATCAAGCTTTCAACATCACATAA
TGCAGAAAATGCAACTGTTGGGGAGTGTTTTGTCTTGATTATGAAACATGTGAACCCCCA
AGCAGCAAACATCCTAAAAGACTGTTAAAGCGTGATGGCTGCAGTTCATTTCATGCACTG
AGTCGTACTGATATGCATCTACACACAAACACAAAGGCAGTAACAGAACTCTTTGCTCCC
TGGCCTTCGAGTCATCTCACTGCATCAATAAATACAGCAAAATAGCATTAGCAATAACTT
CAACTATACGACCAGGCTCTAATATGATAGAATTAGTATCAGTGTTTTAAGGTTTGGCCA
TTTAGGTGAAATTCTAAGCCGGGCAGGGAGTAATTTGGACACAGGGAAAATTGATTTTGA
CCATCAGCACTTTCTCATTTTCAAACAGCGCCTGTGGCTAAATGGGTTAGCCTGTTAAGC
ACATTACACAGGTAGCTTCTCCTTTCCTCCCCAATGATTATGTGTCCGCCTTGAGCAATT
GATATTTCTTGCAAATAAGAAAATTATCATATTCCATGACTGGAAAGAGAAATTAGGGCC
TGCTGTTATGGAGTAGAGTCTGTGGACTGAGAGAGGGAGGCAGAGGTACATTTTTCCTTT
CTTTTTTTTTGTTTTTAAGGGTGGGGTGTACGTATCAAATGtcgaaagctatattggaat
tggggcgctgtcaggcctcatc
>NODE_53_length_774_cov_17.984497
AAGCATCGCACCGGCAGACTGGGACTCTAGTAAGACCTCGAGCATCGGGCATCATCACCA
GGACTGACTGAGCCGCAGGAAAACGTGCTCCGGATGTTTTCTGAGCTGACCGGACTGTGG
TTCACATGATTTACTGGTTAACATGTTAGGGAGGAGCATGACAACATGCCATTAGGCTGT
AGAAATGTGTTTACTGTATGTGCAAATGTTCAAAGTTCAGAAAAACGGTGAAAGAATTTG
TCACCCAGCCCTCTGTCTCCATCCAGGCCGCCCCCTGCCTGCTGTGACTGATTTTGTATA
CAGGAACAAAAAAAAACTGCTTATTGGAACCTGTGAAGGATGGCACGTTCATGACTCCCC
CATTGAGATCAAGTATAACTGTGTAGTGTTAATTGTGTACTATTCACCTTGTACAGCTGT
ATTCCTACAAATATGGTTTACTGTATCATTGATACTGTAGTTTCAAAGACGTGAACAACT
ATTTTTATGAAATGCGACAGTACTGATATATTACATTTTGCTAAAAAACAAAAAACTTGT
TTACTGAAAGATATTCTGAAATACTGTCAAATAAACTCTTGACATGGTGTAAAATATTCT
TTTCTAGAGATTTTTACTTAAAATGAGACCGGAGCTGAAACAACCCATCAATTGATTAAC
ATGGATAGCCATTTATTTGTTTACCTAAAATGAAAGCTTCTCAGATTTGTGTTTTTATGC
ATTTTCTCCTTCTAAATTAGTGTATTTTTATGGCACCACTGTATACCAGAGACCAGATGA
AATACTGACAACGAATCGAGCTGAGAATAGATTTTAATCAACGCATCAGTCTCATCATTT
CAACAATCATTTACGCACAACACACCTTTCCAGTCTTTTCACacaattccacttttaagg
cgcttcacacccacgcaggttttctctttatctgggctgattagaagtgttgtcagca
>NODE_54_length_714_cov_20.385155
TATTGTTAGAAAAGAAAAGTAGACCTTTTTAGGCACTCAAACTAAAGCATTCATTTTGAG
TTGAAGCAACTATGGAGAGACAACCTCCCATTTGATACATGCAATAGTCCCTCTATAATT
TTTTTTTTTTCTTACATCAGGGTTTTTTTTTAGTGATCCTTTAGTCAAGTTATAACACAC
TCCACAATACAGTCTTTCTGGTGGGGTTTTAAGTCATTTTAGGGTGCCGGGCCGTGCAAA
ACCATATTAACTGGGAGGTTGAGATCGTTTGGTGGTTCTCCAGTGGAGGGGTCCCCCTCC
CCTTCCCCCTCCTGCCTGTGGTTTGGGAAGGCTGCCTGTGTTCCCCCTGGCCGCCTGACA
GAACTCCCCTTGGTCAAACTGTACCTTGTCTTCTTATTCCACCTGCCAATAGAAACGCTT
TCAGTCAACGATCCCCCGGATGTTCTGGACAGGCAGAAATGCCTAACTGCCTTGGCTTCT
CTACGCCACGCTAAGTGGTTCCAGGTTTGGACCTTGTCTTTATTTGTCTCTAAAACAGAA
GTAGTTTTCAGTTTGGTTTTATGCTGTTTGTTCTTTTGTCTTTTATTTGAGCGTTCCATG
TGTTTTTTTCCTTTATTTACTCTTTGGAAGTGTACCTTCTGTAGTAATACTTGATGACCT
GGATGTTTGTTTCTTAGGAAACCTTTGTCATTACACTGTTGTAGAGTTGCTTTGCTCACT
TAACAGGTTCTATCGCAGTATCATTTAAAAAAAAAAACAGTTCATTGTTGCTTTTTAGTC
CCTGAGTTCATTATTTTCCTCACTTTGCTCAACAGTTGCCTAACTCAAATCAGTAAAAAA
TCTGGGACTAATACATcatgtgtccaggtgcaatatttctataatgtcagtgttgctg
>NODE_55_length_852_cov_37.334507
GATTTAAATCTTTAACTTTTTAAAAATATTTTGCAGCCATTTTTCAATTTGAAGAACATT
GAAAACCAGAAAATGCAATCAATTGAATTTACTGAGTACAATCTAATGCACTTCAGACAT
CCTAAAGGAGTGGTCAGTTTAAACAAAGCCTTGGGCGACAATTGAAGCTGTAATATAACA
GCAAGTGAAGGATGAGTGCGTTTAGAAACTATCAAAGCATAGCTGTGACAGGAGAGTGTG
GTGCGATTAAAAAATGAAGACAAGTAGATCAAGTTAGTAGCCGGATTATTTTAAAATGTT
AAAAGCTGAATTTGTGCTGCGTATGATGCTGCCCTCACTAATAGGAAGCCACCAGAAACT
TAAGTTTAAGTAATTAAACAGCATCATAGTGTAGTTCTCGCTCCATCGCCCAAGCCTCTG
TTTGATCTTAAGGGTAAAATAAAACTACAACTACACACTTTTTTGCCCATGATGTCGTGA
AAATGCATGTTGACAGCCTGGTCCACTGATTGTTCGGCCTCGAAAGTAATAAATCCAAAA
CCTAGCCAACGACCAAGAGTGAATCAAGGTAGCAGGGGGGTTGTGACAACACAAGATGAA
GAACAGTATTGGGCTTCAGCAGAGTGAGGATCCGTCAAGACTGAGCAAGAGGCTCCTGGG
GTTCGGATGATGTCGCAGACTTGCAGAACAACACAAATCCAAGACTAACGCCTGGGGGAT
TGAAGGAAACTTTTCTCTTTAGTGTGCAGAGAAATATTTGGGTGAAGATAACAATAATGG
ACTGCTTAACTGTTAAACATGAAGGATGACAGGTGTAGCACTTGATTTACTGTGAAATGT
CACACAGAAAGTCAGTTAAGTCCATTTTCCACGCTCTGACAAGACTGAACACGTAACTGA
TGGATGCCAATTGAACCAATGTTTACATTTTGTTACTTCATGCTGTTTCATCCAAACCCC
ACCTTGATCTGTCCCTTGGTATAATGCTGTGGAGCACACACTCGCAGcagccattgttaa
tgcatcacaaaaatat
>NODE_56_length_703_cov_25.728308
AGCAAGTTTGTTGGATTAACATAGAAAACATGGATTTACACAGCACTGTAGTCACCTAGG
TAAGTGTGCCAACATACTCGGGAGGGGGGTTAATCCAGGTCTACGTAGGTCTCCTGTTTC
CATGCATGTCAACAGTAGACTTGCCCTCTTTAATATAATAGACTTGTATCTGAACCTCAT
TGAACACATTATATTTGAGGCCCTTTATTGCAGGGTTAATGACCCTTTACTTTGCAGAGA
CTTGTTCTTTCCAGCCCCAGCAAACACTGTTCACAATGTTAATTTGGGCCAGCTGCTATT
GTAATTACTACCTGGTCTTTTAAGAGCTGTTACAATTTGTGCAGTATGATTGTATTGTTT
TATCTTAACTATTTATTAATTATGAGGTGTTACCTCTGAGTAGCCTTAATTTTTTTTGAT
GATTATGGTCGACACAATGTAACTAATGAACGGGCTTTGTGGGCCAGAACCCCACTGCCA
GTCCGACCTCTCTCTCTCACAAAAAGGAGCACCTCATTCTATATCTTTGTTCTATTTTCA
AAGGGGATGCGGACAAAGACACGAATGCTGATCAGAAGAATAAGAAGGGTGTTAAGAGAC
GCCGGGAGGAACATGGAAGGGGCTACTTTGAATTTATTGAAGAGAACAAATACAGCTGGT
AAGGATGGGACAGAGCAAAAATGGCCTTCAGCATCCCTGAAACGCCATCCATAGCTTTGT
TGAACTGTATTGGCTTTAAGTGCCAATGCACATAACTAGCAAGTGGAAAACCCTCATTTT
CAAGTATTATACTACTTTATAATTAACATTACTTTCACACACATGTTTTGAGGGTCATCC
CTGAGTACTTAAAAGAGCCTTACCATTTATCCTTTTTACAGTTCCCa
>NODE_57_length_788_cov_18.668781
GCCCACCTGATTGCATTATTTGCAAATGGTCTCCAGGAATGAAAGTAATTGTGTCTCATT
AAGGGCTACGAAGTGTGACAGGAGGCGACTCAAAATGTTTTACTGAGAGAAGAATATCTT
CAAAAGCGACATATTTGATACGTTCTTGAACCCGTAGTCACAGAAAGGACTTTATTGTTT
CATAGAGCATCACTCTGATACTGATACGCTGCCGAAAAATTGGATGAAAGCGCTTGTTTT
TGTACAGTAAAGCCTTGATCTGAGCACAATGCACTGTACATGACATCTGGTGAAACACTT
TAATAAGAACACGCGTTCAGAAAAAGACAAAGAGACATCCTACTCAGTCCTGGCTGCCTC
CATCTCTGCCTGTTTATGATGAAGGGCTCTTTTTGGTGTGAGAGTGAAAGAGACAGGCTG
GGCTGGCTGTCATGTCATAAAGGATGCAGTCAGAGAGAGCAGACATGATTTCATGGCTAA
TGATTCCTGCACTAATATCAGTGTGGGCTGCAGAGGGGATAACCAAGTTGAGCTGTCTTA
GCTCAAATGATTCAATTAGGCCAGCTGTCCCTATTTGTCATGGCTCAACTGGCTTCTAGA
TTACCTTTCCAGAGTGCATACGTGCCTCTGCATTGAACTTACCAGCTCAACAGTTTCACG
GAAAGGAAGGAGAAAAAAAAAGAAAGAAGCAAGACAAATAGAGAGAGAAAGAAAAGAGCG
GTGGAGGGGAAGAAATGAAACAAAGAATGCGGCGATAACCACATTATCCACTTAAACGCC
GGGGCCAATTACTGAGATAAATGTGACTTTTTTTGTTTTGAGGAGGGATCCTTGTGAAAT
CAGAGGAGAGACTCGGAGTGTGCTGGAGTGACTGGAGAGGAAACAGAGACAACATGAGAG
AAAACATGAAGGTCAACAGATAGAGATATTCCCTAAACTGTAAAGAAAGACTACATCTTC
TGTTTACTCtta
>NODE_58_length_881_cov_29.395006
AAACCCACTCCACCAGCGCGAACAGACACTTGCATAAATTATTCCAGAGAGGAGAGGGCC
CTCCCCAGCTTGATCTCCTGACGCTTCAATATGGAGAATAAGATCTCTTGATTCCAGGAG
CCTGTAAATGTCAAAGCGAGGCTGACAAACACCGCACATTTCCTCAATTATTATCACATT
ATGCTTGTTATAAACCCTTTAAAAATTAAGTTTCACGACACAAAAACGCTGATAATGGGC
CGGTACTTTATTTACATGCTGCAGAATGTGAGATGCCATTGCCACTGAATGCTGCTGCTG
CTGCTTTGCTGCTGTGTCATGGTTGTTTAACAGAAGACAGGACACATGGCTTTATTTGTA
TGCCTAAATCCCTACATGCTTTAATTACTGGACTACCAAGCATTAAGTGGAAAATTCATC
ATTCAACATCTACTGACCTAGCGCACAAATAATCAGAGAGAGAATGAACAGATTCATTAA
ATTATCAGAATATGATTAAATCACTGAGCAAATAGAAAATGTATGATATAGTAAGAAAAA
AGCTGTAAAATATTATAGTTTACAATAATTATTCACATTCAAAGGCTTTACATCTCAATA
CATACACAACATGGCCCCTGAACATGACTTCAATCCAAATATGATTCATATATTAGAATT
TAAATAACACAGAATGAACTATAGGCTAAACAATAGCCATCAAATAACCTTATACAAGAA
TAAAAATACAAAAACTGTATCCTAATATCATTGCATTACTTGCTTCAGATTTTAATAATA
CATCATCTGTACATCACAGTTCTAGTCAGTTACAAGCCAGGTAGAGTATTCCATACACAA
TGTAACCGACTGCCATCGACTTGATTCAAACAATTTTTCTAACTAGAGGCGAAACACTTC
TCTAGTGTTTCCTCGACTTTATAGACAGATACAGCAATTTCATCGGTTATTTGGATCAGA
TAGATATCCTTTAACTGACATCCAACCACATCGAGCCCTGGGCCCCAGGGCCGGAGGGTC
CTATTCACCTATACTCCAGTCACACACTGCACACACagactcagc
>NODE_59_length_445_cov_27.125843
CTCAGGACCACTGCAACATCCCCTGCTCTCATCTCATCATCTCATCTCTCGCACACAAAC
ACGTACGCACAGGAAACACACGCGGAAGCACACATTTCCACTGCCATCCCGCCTGCATTT
ATTTATTCGTTATATTTCCTAATTCAGTTTGACGAATGAGTGACAGCTTGACACTTCATT
CGGCAAGATTAATAGAACGACACAATATTTACGTGGCAGAGACAGCCAATTATCCCACCA
TCTATCATCCAGATTATCTTTCTGATTGAAAACTACTCGTCCATGTAATCGGAATTATTT
GGAATTAGAAGGGAATTTATGGCTTCTTGTGTCACTTTTCCTGGACGGTGGTAAATTAGA
AATATTAGATACATAAAGAGAGTATAGGAAATGGGATAAATAGAGGCCCGGAATTAATGC
CACACATTTCCGTTTTTATCTGTTTGCCAGTCTCTGTGCCTCTGAGTGAACCCCATTCTC
TGTCACCATTTTATAGGTTATCATCACGTATTATTAACACATACTGTAGGCTATGCATTG
TGGTGATGATACGGCGTAATTCACACTTATAAAAAGGACTTGTCACACTCTTTTACCATT
AGCTCCAGCACTTTTTTGTgaaaagaatg
>NODE_60_length_572_cov_17.351398
TCCCTCCGTCCTCCTGCCTTCTCTGCCTGGGACCCCTGTCTGATTATTATGCCATTAAGC
CTCTCCTCCTCTCCTCTGAAAGAGCAGCAGGGTCCCTCTCCAATCTAAAGAAGTCCTGGG
TTTTTTTCCCCTCCTTTCCCTGAAATTACCCGGCGACGCGTGCCTGAGTTTCTAATTGGC
ATGCCCGTCCCTGGAGACGGCCCCCTCCCTTCTTCCTAATGAAAAGCCTCGGCCTTAATT
ACACTTTCCAAACGCTGATTGTTATTGACAAAACTCCTGTGGCTCGGACAAACGACGGCA
GATTAGCTCCATTACAGGCAGCCCTCCAAGAAGAGAAAGAGAGGGATTTCAAATCGACAA
TGCAAAGTGAGGGGGGAAAAAGAGGAGCTTTCAATTTTTTTTCCATGTACCTTGCTCTTA
ATTGTTTGGGCCATTGCTCCACTTAAGATGTCTCTTTCTCTCCCGATGCCTCTTTTCTGT
TCCATTGTGTTGCCGTCAGTGTACTTTTAGTGAGGGGACAAAAGCCCAGTTATGTTACTT
GAGAGAAAATGTTCATCTTTTGTCAATAGACCGGATTGCTGATGGCAGCATGAGTAAACA
TGAGGATTTGGCCTAATGCTTTTGTTTGCCTGCAAAAGGTACATAGACTGTCTAAAGCTG
ATAGGGCCGTAAGGTCCAAAATCAACACCTAGCATCTAGACATACAGCCTGCTCTCCATA
TAATGCCTGCAATCATTTGCTGATGAAAATTTACTg
>NODE_61_length_446_cov_3.959641
TATGGGTGGTGTCTCCATTCCCCGTCTCGGGGTTAAGCGTCTGCTTCCGTTCTCCACACC
TGCAAGCTGAGTGTCTCTCCCTCCTATCCATCTATCCATCCCTGTTCTTCTTTATCTCTC
CCTCCCCTCCCCTCCCTTTTCCTCCCCTCCCGGAGAGTTGAGGCCATTGTCGGGCTGAGC
GGTGTTGGGTTCTGTTCTCCTGCTGCTGCCAGCTCTCCCCACGGCCCCTGCAAGACAAGG
CTGTTATTGCCCCAGGGACCGCAGGCCTCAGCAGCTCTTCCTCCAAACAAATTTGCTGTA
ACTTTATCTGCAATTGGGCCCTGAATTGGGAGCAAATAGAGGCAGCTTTGTGAAGCTCGG
GGAAGGGCGAGGGCAGCGAGCTGGGGGTTGTTGGGGAGGCAGGGGAAATGATACCGGGCT
CTTTTATGTCAGGCAAAGTAGGACTCTTATCAGGAAGAGAGCCCAGACAAGGGAGCTACT
TCTAGAGGAAACTGGAGCACCTATCACCTGCTTTGCATTTAGATAAAAATTCACCCTGCT
GAAATAAAAAAGGGAAAAAAGCAAAGACAGGTACAGAAGCAACTATTGGAGTGTGTGTGT
GTGTGTGTGTGTGTGTGTGTGTGTGTGTGT
>NODE_62_length_706_cov_16.134562
GAGGAGCATTCATTTCCCGCCAAAGTGTATGCAAATCTATAAGCACAGTTACTTCCATTG
CATAAAGGGCTTCTGTTCAAGGGGTTATCATTCACACACGTCTCAGTTTAGCCTTTTAGT
TCCCCCAATTAAATAAAGTTCTAAATTCCAGCAAATTCTAATGGAAACATAAACGAGAGA
ATTACAATATTTTTGCATCGCTATTTGAGTACCTCGATATCGCAGCATGATTCTGCAGCG
ATTCCCTCCCCTGTAGCACGGGTTTACATTGCGAGGCGTGAGGGGAGCAGAAAGCCATAA
TAATTCCCTCATCTCATGTCCATTAGCATGTACGAAAACCCCAAAATCTCCAGTCTTGGG
CAGACACAGGCAGACAGCACGCATCTCCACTTGTCAAAGAAAACTTTTATCAATACCAAG
AGCACTTGAAGTTTGTTTGCATTTTGTTTTCCAGCACTCTTAACAACTTCAGAAGTCAGA
TCACAGGAGTATCTGATCAAAGCGCTTCGTGGTTAGTTCTGGAAACACAGGAGTGCTACG
CCACGCTTTGATACTCCACATCAATATTTCAATTCAACAATCACTTGACATGCACCCATA
CTCCCAGAGACGAAAGACGAAAGGGGAGAGAGGGAGAGAGAGAGAGGGAGAGATCCAGGG
AAGATGGAGGGGGGTTTGTGAAGTACATATACAGTAAAAGAAATGGATTGAAGAAATCAC
TACCTTGTTCACCTTTGCGGCGATGTTGTATAAGTTGAACTGAGATGCCCTTTACATTAC
TAATGAGCTCCCATCTTGAAGTCGGGATCATTCTACAGTTCGACTAAACGAACAACGAAA
TATCCGCAAACTTCAAAATAAAATAAACAATCAGtacctttttttttgtt
>NODE_63_length_546_cov_18.468864
GCGGACGTTCTTTCTCTGGAGAGAAACAAAAAAAAAAGCCAGCAGTTTCTTCATTGTTTT
TTCTTTTCGTTCTCTATTCGTCTCTCTCTCTCTCTCTCTCTCGATCTCTCTCTCCTGTTT
TTTGTAAATGACAACAAAAAAGACCTGCCTTTAAATGTTCAGGACGTTTTCAGTCACACT
TGAACAGGTTTTTAAAGACCTCAGTAGGTGAGCTAGTTTTACCCTTTTTGCCCTTTGAAA
CTGCAGATTTTTTGGAGAATTTGTAATCCCGTCTTGATTAAAGATTGAGTGGAATTCTAG
ATGTGATGAATTTTGTCATATCTTCTCATTTTTTTTTCTTTTACATGAGTGTACACTTAG
TTGTTCAGAATATTTGGGACCATTAAAATGATCTTTGCTGTAAGATGTCCTATTACCATT
TGTCCTAATAACTCGGTGTTTCTCTGCTGCATCTTCCGTCACGGTGCCTTGCCATCGCAG
AAAGACCATCTTGTATCTGGTTCTGTTGGGTTCAGCTTGGTTCCACAAACTATAAGACCA
CAAAACACCATAGTTTGAAAGCTAAAAAGGAGTAATTCAACATTGAAGCAGCATCAACTT
GCTTGTTAAACAACTTGGAGGCATGTCAGGTAGTTTTGTGGAACCATGACTATGTCTTTT
CTTTGGGGTTCATTTTACAGAAATGCCTTCACATTCTAGAGACCTGTTGTGGCGCCTCAT
GTTTTTTgga
>NODE_64_length_861_cov_30.797909
GAAGAAATGGAAAAAAAATAGTTTGCAAAGATAGAAAGAATTCTTTGGGAGAAAAAAGCA
GAGGAGAGGGAATGTTGTCTTCAGCATGCCTGCGTGATTCCACAGCATCTGTGCATTTTT
TTTAGTGCTGAACAAGAACAGCTAAGGGGGAAAAATGCTTGGTTGTTTTAGTTGGACAAA
AAGAGGGACACATGATTTCGCTATGGCCAAAAAGAAAACAAAAATGAACGTAAAAGTATA
GTTTAAAAAATAATTGTCATTGGATATGCTTATTTGAGCCAGGGCAAGCATATCACAACT
GAGCTAAACAGGCTCTTGAAACAAGAATACAAAGGAGGAAATAAAGCATAGACAAAAAAG
ATGGAATACAAATTTAGTCAACGAAACAGGACAAATAAGAAGGAAGGTCCATATGAACAT
AATGGGATTTGGTCTTGGTAAACAGGACAAAAATGGAGGTGATTCGAGTGAATGGATGGG
TTGACAGCAAGAATGAATTTGTTTTATTTTCATTCTGTGAACGTCAGTTCAGCACTCTTA
CCTCTTATTGGTGTACCACCTGGGTGGATAATATGAATGCAAATAAGATTAGAAAGAAGA
AGCATTAGTACGAGTAGATAGAGGCTGGGGGCTTTGGAAGAAGAATCAAATTAGGTTTAA
CAGGGTACGTAAATAAAGGTACTACAGGAAAGAGAAAGGAGAGAGAAAGAGAATAAGAAC
TTTTTCTGTACTCTACTGGCAAAGAAAGACAGGATTCATCATAGAAAAATCATAGGTCAG
AGAGAAGAACTTGTACATTGGTGTACCACGGGGAGGTGCCATTTTGGAAGTGGCAAATGG
CTTCTGAAGACCATCTACTGAAGGAAAAGACTTTCAGGACTTTGTGTATGAGATTGAGAG
CAGAGATATTTAAAGAAAGAGAGAGAGAGAGAGAGAGAGAGagagagagagagaaataaa
aaactgtgtggtccctttgtttatcctggactcttgtaaaatctccctaactaagtcagg
tgttggtgttaaaaaagattaagta
>NODE_65_length_4364_cov_20.071493
CGGCCATTTTATATTTTAATCTTTGTTGCCATCCATAGCATCCATTATATGACCCTGGTT
CTTTAAGGCAAGGATGCTTCTGAATCAGTGCCATAGCAACATCGTTCAGCTGGGCACTGA
AAGATGCTTTCAGCCAGCTTCTCAAGGATGTCAGAAAGGATTGTGGCAAAGCTGAGCTGA
ATTCCATCCTTTTTGAAATCTTCATTTCCTGAGGCCAGCACAAGCTCTGTGTTATAGGCA
AAGGTAGGTACAGGAAATGTATTGGGCCAACGCTGTGAACCTGAACATGTAAGTAACATG
TTCAGGTGAAGAAATAATCAGTGTGTCCTGCGATCCAGAAGAGCAGCTGCTGCTAGCAGG
ATGGACAGAGCTCTTTGAGTTAGGAAGCGAGGTTAATGATGCATTTTCAAAGGAACTGTC
CACATCAGTAAATGTCAAAGTAACTGCAGGAGGTTCAACAATGTGAACCACCTTAACTGT
ATCTTTGTCCTTGATGTCACTTGTTGATGTAAGAGAAAAATATTCTTCTCCAAAGTCAGC
ATCCTTATAATGTAAGGTAAAGTTCCCATCAAGCCCAAATTTCTCTCTCACAATAGACTC
AAGTTCATTCACAGTATCGGGGATTCCATGAGGCAAGTCCAGTTTGCGGATTTCATGGTC
CTGAAGAATGATCCGAAGTTTGGCTTGAGAAGTCATCGGGGTATCTGTAAGAGAAAACAT
TAGATCAGTTAGCATATATGCAGCCACATCACATGATCATTCAGAAATTAAAATTATAAC
TTAAAGTAGAAGACATTTATGTCCACGGCAAATGACAAGAGTAGGAAGAAAGCTTTGTTC
ACTTTAACATTTCCCTCTGAAAAAAGAATGTAATAAAAGCAAAACTACAAATATTACCAT
CTTACCATATTAGCAGTGTCATGCAGAGCCTAACATCATCACCTCCTCGGCAAGAATCAA
TGTGGTCTGGTTTTAAAAGTTATACTATGCTTCTGGCAAATTGAGACACTAGTATTGCCT
AATGTTTGATTATAGATTGAACATTATTGCACTTTGAAAAATAATATTGGAATACACACA
TTGGAGGAGCTGTATATTCTCGCTGCACATGCAAGTGAAAATTATCATTTATGCACAAGG
GTGGGAGCACATTTATTTAAAAAACAACAACTTTGTTTTCGTAATGAGTAGTAACCCCAT
ATATAGAGAGGATGATGCCATTTTTGACGTCTCATCAATAAACTCAAACAAATGACAAAG
TATACTGACCCCTTGCCATCTATGGTACATAAATGTAGCACTTCTGGGTCACCATGCGCT
TCCCTGCAACACTATATGCTGCCATGGGGAAGATGTCAAACAACTCACTAGGCTCAATGA
GTTTAACACTTCTTGTGTTTTCAAGCTCATAGCTTCTAAGGTGCTCAATATACCATGCAT
TTAAACATTTCACAATGAAGCCAACCTTCCCGTTCACAACAACAAGCTGTATCAACTCTA
CAAAATCTGGCAGTCCACCTGTTGAACCATGTGCTAAGATCATGCCAGTAGTGTAATTGG
TGCCATTATAGCACACTGTGTTTGCCATGTGGACAAATGATTCACCAGGGAATTTTGATT
CTACTGCTTTCTTAATGTCTTCCCTCAGCACAGTCAAATCCACTGTTGACAGTTTTGCTA
CCTGTAGAGGTTGAACAATTTTACTGCCATGTAGTTGGTATGCAATCATTAACTGATGCT
TCACTGCAAGAGACAACAGAATGTTTCGGAAGCTATGCGTATGTCTGACCACACGCTTAA
AAAAGCTGTGCTTAGCTTCAAAGCGCATAGTCCACAACGACACAAGTGGACCAAAAGCCT
TTATCAGGNNNNNNNNNNTTAGAGGTTGAACAATTTTACTGCCATGTAGTTGGTATGCAA
TCATTAACTGATGCTTCACTGCAAGAGACAACAGAATGTTTCGGAAGCTATGCGTATGTC
TGACCACACGCTTAAAAAAGCTGTGCTTAGCTTCAAAGCGCATAGTCCACAACGACACAA
GTGGACCAAAAGCCTTTATCAGGTGTGGGTAGTGTTCGAGAAAATGATGCTTCGGAATAA
GTGTTTCCTGAGGAAAAACCTCCAGCAATCTCTGCCGATGCTCAGAAATTTTGCTCTCAA
GGAAACAAATAGTAAGGTCTGTATGAACAGGAGAAAGGACAAGTTCAACTATGTCCTTAA
GGTTCAGCAGGATCAGCCATGCTGGTTCATTCTCAGGGATTCTTTCTCCAACTATCAAGG
GGAGGAGGCGAAGCAAAGCCCAGTTTTCGTGGGCATTCCCACCAACAGTTTTTCTTGCAG
CAAAAGTCAGTGGAATTTGTTGTGGTGCATCCGTTCTATCTGCCCACCTGTATGGGAACT
CTTTGATTAATTCATTTAATGTATTGAGTGTGAAATATTTTCCTTTGATTAAGGCATTTA
GGCAGAGTGCTAACTCTAAAGGCACAATACCTTCAAAGAGATCATGTAGCAAATCAGGTG
GGTAACCAGATAAAACATCGAAATACTTTAGTTTGTCAGTCAGTGGGCACTGTCTCTTTA
CTCCATAACAATGAGATGCACCTGTATCTCTCTGCGCTGTCTGAACATGCACCTTGTGCT
CTTGTGTTGTCCGAGGAAAAAATGCTCCTGTTTTAACTTCACTCACCTGGAATTGGGATC
TTTCACCCAGACAAAACCTGCAGACGTGTGTGCTTGAGAAGCTCTCTACAAACCCTCCGA
TAGAGTGGGCACCCAGGTTATCTGCAACAACACAATACACAGTACCTTTGACTTTGAGAC
CTAGTGAAGGAATGTAAAGTCCCTCTTCTTCTAGACTGGCAAGGTCCTTTAGCAGTGGCT
CTAACACAGCACTATAGCCAAACTTTTTAACATCATCAGCCTTGCAGAGAATGGCAAGGT
AGATTGATGTCAGCGAGGATCTGAGCAATGGTGGCACATTAGCTAAAACCCAATACACAG
CAGTAATTTTGTGTTTTTTTCTTGATGTGCCAAGTGGATTACACACTTCAAAATCATCCA
CATATAGAATGAGAGAAATGGCTGGATTGTTTTCTGATAGCAATGTATTGTTTTTAAAAT
GTATTCCATCATGAAATGATTTGTAGTAGTGAGTATCAGACCTCCTGTCTGCTTCAGAGC
TATGTCTGAGCAAATCCTGGATCTCTTCTTTCTTCAAAACCTCATGTAAGGACTTCAAAA
TAGGTACATATTGGAAACTTTTTTTCTCCTTGGCACTGAGTAGGTACTCTATAGGTTCCA
CCATGGAAAAATGCTCCTTGAAATACTGTCTTCTTTTGTAGGAGGTAGAAAGAGGAGCAT
TATTTCCTAGAGCTAATGTTATTGGGTTAGACTTGCATAGATCTGTTGCCATCTCTGAGA
TGATCAAATCATCANNNNNNNNNNGTTGGAAACTTTTTTTCTCCTTGGCACTGAGTAGGT
ACTCTATAGGTTCCACCATGGAAAAATGCTCCTTGAAATACTGTCTTCTTTTGTAGGAGG
TAGAAAGAGGAGCATTATTTCCTAGAGCTAATGTTATTGGGTTAGACTTGCATAGATCTG
TTGCCATCTCTGAGATGATCAAATCATCAACCTCACAATTATGCTTCTTTAAGCATGATC
GTATAATATCTTTCAAAAGAGGACCTGAAGCTGATGAAGAAATAAAGTGAAGTTCTTCCA
CTAACTCATCAATACACCTTTGTGGTACATTGAACATGCTTTCCATTTTCAGCAGCAGGT
GGGCAACATTTTTTTCAATTAAGTTAGGCAATTCTCTTATTTCTTCATCTTCAGGATCTT
CACTCACTGTACCCACCATATCCTCCTCAATAGGATCGTCCCCTGTATTTGTAGTATTAA
CATACCTCTGCAAGAGCTCAGGCCTGAAGTCATCCAGGGAATGAGGAGTGTGTTTCCGGC
TTCTGTGAGAGGCAAATGTTCCATAAATGTTTGTTTTAAAAGAGCAATTTTCAAAGACAC
AAGACACAGTTTCCTGCTTTTTTAAATGACGGCCAATGTGTTCAAAGTATTCTCTTTCTG
TGGAAATGGTGTTTAAAGAACAACAAGAACATTTAAAAGACAGAACTTCTGTGTGTGTCC
CTGTCTCACGGGTTGAATGGCTTCTTGACAGGTGGGTTCTCAAGCTGCCCCATGTTTTAA
ACGAGCAATAACACTCCCAATAGAGGCAAGGGATAAATTCTCCACCATGACCATGTCTAA
GCCTATAATGCTTTAAAAGATCAGTTCTTCTTGACACTTCAAACTTGCAAATTTTACAAG
TCCAATTCATTTTTAAAACTAAGCAACGCTCTGTCTAAACTGCTTGATTTTTATTTTGAA
TTGTTAAGTATTTCAAACCCACAGTGCTTAAAACCTGTGCAGCATCACTTTTTTTGTGTT
TCTAAATTGAAGACGGAAAAACTAAAAATTTGCTGGCAACCAATGGTACAAAAATGATCC
TGTGTCTTGTGTTATAAAAGATTTTAAATATGTTTGGACTGTATCACC
>NODE_66_length_612_cov_15.160131
GGTAAGTGAGAAAATATGTTTATTTGTAATCTGGGTGAACCAGCCCTTTAATGCATCCAG
GCACCGACACAGATCACCCTCCCACTCTGCTGCCACACAGTCACACACCCATACAGACGG
GATGATCTGGCATGTACTGGCCCGATGATTAAAGTGTATTGCGCTCACCTGCCCAAGTCC
AATCAGGGGCCTGTGCTGATTGCAGCAGCTTGCAGCAGACAAGAGATGGGGGACTGGAGG
TGGTGGAGGGGGGAGGGAAGAGGAGGCTGAGGGCTCTATCGCTGGTGAAGTGACGCTGTG
GTGAAGCGGTGGCAGGGCGGCAGTGAAGCTGCAGGCCCGGGGAGGATCCAGCTCAGCTTG
CCTCTCCACTCCTCTCTGGCCAGACGGGGTGAATCAATCATCTCCAAAGATGTCAGCATC
TGCCCAAGCAATTTCAGATTGGAATAAATGGCAGATGGGGATGTTGTTCCCTCTGTTTAA
TCAGTTCCACCAAATGTGGTTTTATCTCTTATAAAATGAAACCATCTGTAGCACGTAGGT
GTAAGGATCAAGTGAGGGAGGACGGAGGGAGAGGGTGACAGAGGGAGAGAGGAGAGATGT
GCGTGTGTTTGGAGTGTGCGCGCATATGTGCATGTGTATGCTTTTTAATGTGTGTGTGTG
CGTGTGTGTTTGGCGTATGTGTGTGTGGCGACGGAGGGCAGAGAGAGATGGAACACTGTG
AAACAGAAGCAGAATAGTGGGAGTGAAATAGGAAAAAAAAGAGAAGCACTTATCCATTAT
AAAGAGGGAAAATGTa
>NODE_67_length_945_cov_13.451852
TAAGAAAATTAGTCAATTTAATTTCCTTGAGTAATGAAAATGTCATGCACCATTTAATAA
AACTGCAAGAAAAAAGTCTGCGTTTCACACATTGGAGATAGCTCGGGCCCCATGGATTTG
AAACTTTGACAGTTGCCCCTTTTGATGTTTTCTCTGAGTTTTGTTTCTTTTTTTTCTTGA
TGTGATTTCAAATTAATCTCAACAGCTTGGATGTAAATATGAAAATGAGACTTGTTTGGT
CTCCCCCTGACAACCCAGAGCACTGCTGGCTGAGGTAACCGATATCTCTTTCCCCTTTAA
ACTGCAAATTATTTTACGTTTATGAGTTTGTCTCATCTTCAAGGTCAAAAATGTAATTTT
TGCTCTTTCAAAGGGTTATAACCTTAAAAGAGAACCTCAATCCATGCTGATTAATGAGAG
ACTCCCGCATTTGATGTTTCAACGGTGACATTTTAAACTTTAAATATTTTATATGCATAC
CTATGAAAAAAAATGAAGATATGCATTCATGTGGAATAAACGCTATTGCAGAGAAGAAAG
GCTGGGCTGGGTATCATTTTAATAGAACAGTTAGAGTGCAATGGTTTTTCTTGGTGATTT
TTATTTGAGGTTTTTATGTGTGCGCAAGCTGATTTAAAGGCACACTAAATCATTGGGGAT
GGGGAGTAGTGGATTATGCATTTAATCAAGGAGTAGGCCTTGGGAGAGTGGCTGGCCGAG
TCACTAGGGCATCAGTGAGGGGCTGGCTCTAACATGGGGGCCCATCCTCTTTGTTCCTCG
CCATAATGGGCCATTTTTACATCATTTGTGAGGAAAAAAAATGATAGAGCATGTGCTTCT
GCTCCAGCTGTGTTGCCGCTGATCGCCGTGCAACTACTGCGCGCGTTAAATAAAAAATAC
CTCTATCATGAGGTGGCAGTGCTTAAAGTTACTTAGATGTGATCTGCATGAGCCTCCTCT
TATTATAGCCTTTTTCTTTACTTATAGCACAACATATTACTGCTGCTGATTATTGTGCAG
ATATTCCACCTTGGGAAGTCGTTTTCTTTGataaaagtgggtatttacagttgttttgaa
tgcaacacagaaggacctgatgtactgcataatggacagattacttggt
>NODE_68_length_782_cov_18.448849
GTATAATAAGCTAACTACGTTTTCGGTGTGCATTTCTTATTAATACTCTACTAATCCTGC
AAATTATTATAACATGTATCGGATTGGAATGAAGCTGGCTGGTCTTACTATTATTATTTC
ATTTCGTGCTCTCACTGGCCTTACCCCATGCCCTCCACAGTGTACCCCATAACTCCAGAG
CGAACTGGACAGTAGCCATAGTATTAACTCAAGCTGATGAACCGGAATGAACAGTAGAAC
TTAAAGCACAAGCTTTTTAATGCATGTCCTTCTCAGGTTTTCCTATGTGTATGTGGGAGT
AGCTCTGTAGATGTGTTTAATATGATGCTGTACCTTCTTGAATATTTCAGATGTTTCTTT
GCTGCTGAAAAAATGTTGATTATTAACCTGCCAGTGAAAAAGGGAAGTGGCCATCTTTGT
ACAACACACTGCTGTTTTGCTGTAACCGCGCAATGTTTTATGATCTTGAGTATTTTATAG
AAAAGTAGAAGTATGTATCAATAATATGAAAGCAATAGCTAAATCATAATGAAGAATAAC
ATGATCAGTGAATATTGTGGAAAATCTTTAGATTCACTCTGGGTGGATTTTGTACTGTAT
TTATTACTAATGATGATGCAAAAAGTTGCATAGCTTAACCCAAACTGTTCTGTCTCTTTT
TTATTTATTGTCTTGTATATGATCTTTTTGTATGTGTTTTTCAAATAAACTGCCTAAAAT
GCTGAGAACTAATCTGATTTGTTGTGTTATTTGCTGTCTTGTTGCTTAAAATATAAACAA
TCCATCATTAGCCTGTTATCACACAAATCTATATCAGCTTATATGGCTGTTTTATTAAGT
TATAAGAAATTTATTTGTAGTTTTATTGTTGATTTATTGTAGTTTTATGAACAATTTCCT
GCTTCGTACATatgctgttcaaatttctttaaaaactattttagagatcttagaatgttt
tggggc
>NODE_69_length_1019_cov_22.361139
GCTGTATTATTTTTATTTTTATTATACTTGCTGTAGCGTCCTGTTATTTTTATACACATA
TTATTTTTGACTAACCAGAGAAGATTTAAATACAACAAAAACATATACAAAGTGTAATGA
CAAAATACTGTTGTTTAGACATTTACATAAGAAGGACACGTCTAAAATGTCACATAAAGA
AAGAAACAAACACCCAGCTAATATTATGAGTCAGTGGTGATATTTCAGTGCACTGATAAC
ATCATTTGAACTTTGATTAATGCCCATGTTATAATCTCAGGTTGCTCGATGTAAGAGCAA
CATTTTGCCTTCAGAACAACAAATTTATACAAAATGTTGAAGCATGTCTTTGTGGAAAAG
TGTTACAAACTAATGAGGTACATTCATTTTTACAGAATGTAATCTATAGTGTTTGGGAGT
TGTTTGTCTCAATAGGCTGTAGTAATCAAAAGTAATGAACCTATTATGAGCAGGACCTCT
GAGGGCCCGGCGTGGCATTAAGAGTGTGGCACATAAAAGGTTTATTAAAGGAAATTAAGG
TCCATCACTGCCACACCTGCTCCCCTATTATAAATGTATGACAGGTCAGTGCCTTCAATC
ACAACAGCAAACGAGAGAGAGGAGTCATGTTTCCCATTACCAGGGAAAAGTAACAGCATA
TCCTATGACTCACAGATTTCACTGGCCTGTGACCACTATACGCCACCATCAGCCTGGAAT
AATTATGTTTAATAGGTTTTATTTGGGACCCACAAGCAACAGCCAGCGAGAGTGGATGGA
TTTTAGCAACTATTTTTGTCTAAACACACACCGCGAGGTGCTGTCCGTACTTTAATGTCA
TTATTTAGTGTCATTACATTTTTACTCACCCTTTGAAACTTTTCCCTCCTAACATTATAC
TTTATGTGTTTGCATATCGCCGCTATTTTAGGAGCTCTTTGTGATGTTGTTGTTTGTTGC
GCAAAAAATAGATTTAAAGGCTGGATGGCTCCGGGTGACACCAAGGTTACCTGCCAAAAA
AATCTGCGATAATCTATTAAGTGTTTACGCCTTTTTAGCCTTTAAAACGAAATAAACGAA
TTAAAGTAAATACCTTAAATACATTCAAATGTGTGTTTTAGCGACTCATCTGTATGTTCG
ATGGTTTATTTCCAGATGGATtctgaaggtgaggagcaaaccttgaaaacatgtaacagt
agc
>NODE_70_length_876_cov_15.128996
AAGATGTTGATACCAGATGTGTATTGTGGGGCACTGCGAAAAAAATATTTCAAAGTCAGG
AGGAAGGAAGCGAAAGGGACAGATGCTGAGCAAGTCCTGAAAGAAGTGCAGGATGGGGTA
AAAGCAGCTCCAGAATAAACGCATATCTATTTCATACCAGTTCAGACAGAATAGTCTGCC
ATATGTAAATAGGGGTTCAATAATGAATGCACTTCCCCTGCTTTTATTTGCTTTAAGCCC
TCACAGTCACACACACATTGGCACCATGCGAGACACAAATTAGAGAGCGTTTTAAAGGAA
ATATTCAAAGAGCAGCCTGCCGCCGGAATATCAGTTATTATTTTTGATGTTGCAATTTCT
GACACTTTGATGCAATCAGTGAGTAGCCCCGGCATTCAGCCCTCTCCAGGGAGAGAGCTG
TCAGGAGTGAGGAGCCGGTGGGTAGATAATTATGGGAGATCAAACCTCGCTAGTTAGTAG
GCAGGAACGGGAGGCAAATGCCAAAAACCAGCCAATGTTTCGCAAACGCTTGTTCAAGGA
TATCCTAATTGCTATAAGTGGTTCCTTCAGGACTGGCACTTCAAACACTGCCTGCTGCAT
GATGTCATCTCCCTGGCTCCCCTTCACACTTACAATAGGCAAATTAAGGAAGAGGGCACA
ACAAAACATACCAGAGGATAGTGTCCTTCCTCTGCCATGACATGTGAACCACATCAGTAG
CAAATGGCCGTGCTTGCTGCATATGTATGTACGTATATGCAAACACAAAGAGACAAGCGC
CCAGATTTAGCCGAGCAGACAAAATGTTCTCTCAGTTTGTTTGTTTTTCTTCATATGGGC
AATGCATTGTGGTTACTTCTCAACTTTTTATGCTGATATCAATGGAAATACATGACATAA
CATCCCATACCGCAATTAATATAGAATGCGGGCTAATTTATATGCAGAACACAACAAGTA
CACTCGTACTGTTCGTAAATATTAGAGTTGTGTGATTTTAAAAGTGATACattctgacat
ctaactgtgtgctccataattcaaagtgagaacacagtcc
>NODE_71_length_794_cov_25.406801
CAGGGGGAGAAAATGTTAGATTCTGTGAGAAGACAACTTGTATCCCTACCAGCAGCCCCT
GCCCCAGAGAACCTTAAATCTTTCTACTGTCTTGGAAACATATATATTATACATATAGAA
AAAAAAAGAAAGAAAAGCTGGAGTGAATTATAAAAGAAAAAATGGCAGTCAAGTTGTCAG
ACCAAAAGACACTCATGACAGAAAAAAGCAGTTAGTCCTGCTGTTAAAGAGGATATAAGG
AGAGATTCAGTCAAAGAGAGGCAGAGGGAGAGTGAGAGCAAACGGGGCTCATTTTAAGAG
GGCACACTATGTTCGGCCCCCTGTCTCTTAATCCTGGGCGTTTGTCGCGGCTAATTATGG
TGGACAAGCCTCTTTATCGAACCTGCTCCTGCCATCAGCATTAGGATGCATGAGCTGCGC
CTGTTGTTTTAAACGCTCTCATTAACCACACAAATCAGTGCTGTTGACAGAGTGCTTTTG
AATTAAGCGTCTCGCCCCCACCGCCGCGCGCCAATGCTTGCAGGGCCCAGGACAAGGAGC
AATTTATAACACCATTAGCCACACTCGCCGAGGTTACAGGCATCAAAATTGTTCCCGTCT
AATTATTCTTAATGGATACAGGGAGGGAGCGACGCTCAGGACAGCTTTTTCATTAGCCCT
CAATCAAGAGGGTCGGGGGAGAGAGGGGTGGGCCAAATGTACTGCTCAGGCAAACGGGAA
ATCAAAAATAATCGTGTTTGCTTTTTTCATAATACAACACGAATGCATAGATGGAGGGGG
TGGTGGGGAGAGAGTGGTTGAAGAGATGCGGAAAGAAAAAAGAAGCTCTGCTCTTGACAT
TAGAAAAATTCTCACTGTTGTCGAGTGAAGACACACATATACTGAGAAGTGACAGTTCAT
TTGCTTTTACTGCCTTGTCGACTAATGGCAGAGTAAACTTATGCTGTGCGATAGATTTCT
AAGACATGGTTATTGGTt
>NODE_72_length_755_cov_24.295364
CAAGTGAAGCAGGAGCCGGTGGACGCAAACTCTGGGGCCTCGCAAGACTCTACACAGGAG
CACAGCCTGGACCTGAGCAAGAAAGACCACAGGTACAGAACAACACGGTAAATGAAGGGT
TAATTTAAAATGCATAACATCAATTATCAATTAATATATTTGTAAAATAAACCAACAAGG
AAATAAAGCTTCTCTGATTGATGGATGTTTTCTACACGTTTGGCAGGCAGGCATTTATAA
TTCCATATAAATGTGCATCCAATTATAAAATCCTTAATATATTTCTCCATTTTTGTGTGA
TCAGGATGTTTACATAAACCTTCCACTCCAATCTTCCCTCCAACTCACAGTAGATCTTAT
TTCTTAAGAAGACAGCATTTTTCTTCTTCATTATACAGGCACACCTTGCGTGATAAATAG
TAATATTTACTGTTCTCATGCAAATCTTGACTAAACATTGTTCATTTTCCTTGTTCCAGT
AATGAATCAAACGGACACCCTGTACCAGGGAATACATCTCTTTTATCCTCGCTTATGAAT
AAGGTAAGATCCATCCATCAAACGCCTTTCATCCCAAGACAAATTAGCGGGACACAGAGG
GGCCTGTTTGTTTTTTAATGTTTCACCGCTAATAAGATGAGTTTGTATCATTTAAATTTT
CCAGCCATTTTTCATACAGTGTAATTTTCACTGCACCTCTCACAAATTAATATAATGACG
CAGTAGCTGGGTGCCATGCCAGATATATAGAGATGTTTGGTTTTTGATGAGCTGTTTTGA
ACTCACCGTCCATTTTTTCTCCTCCTTTATACTTTTTTTTCTCCCCCTCGCCTCTCTCCA
CATTTATTTATAGAGTTTATAAATTATTTGATTAAAAAGTccgaggagaaaaaacaggaa
ggcgctgccctcattttttaacaagtctaaatgttagcg
>NODE_73_length_629_cov_21.163752
CGAGTAAAGAACCAACCCATGCATTCCGGTTCAACATGTATACTAATACCAGCACAAAAA
AAGTAATTAGTTTTGAGCATAATATGCATGTTATGATTGATTTCATGTGGAGGAGCTCCA
GAGATGCTCTCGGCTCGGTGCTGTATGTTCCGAGATGATGATGCAATGAAAACAGAAATG
CATGGCCTCTGCTCTGTGACCTGTAAATAATTGATAAATCAATTTTCTTGACTAGAACAC
CAAATAATGAAGCAATGCAATTCTTATCAATTACATTTTCGTCTTAATTGTTGACTTCAC
TTAGCACAAAGCAGCACAGCGAAACACCATGCCATTTTTCAATTAAAAGGTCCAGATGTT
TTTGGAGGCTTCAGTAGACACAGGCAGTTGTGAGAAATGCTTTATCTGCATTGTAATAAT
CACTAGAACATCAGCTCCAGGCTGCATTTACATACTCATGTTTTATTCCAGCCCTCTTTC
TAATGCACCGCTTAATTATACTGAGCGCAGACAATGTCAGACCCCCATAGCCCCAAATTT
ATTATTGCACTGTGTGAAGCTGCAACCATCAAACCTAGTGTCCCTCATCACAACACACTA
CACTCATCACTACTCTCCCTCTACGAAATACGTATCATGCTCTCGGTATGGAACACATAT
CACATTTTCTGGTTTTAATCACACATAGTGAATGAAATTAATAGCAAGGATGGCAAAATT
CAAACTGAAGTCACACCTCAGTCTGATGTTCATTCCCTTATATCTGTAATGTCTtcacta
cttaactgtgctgcagtatatcacatggcacgc
>NODE_74_length_961_cov_21.289282
GTTCAGTTTGTTCTGTCAGGCATGAAGCTGATTCAGCCCTACACAGACCTGCTGTAAATA
TTATTGGAGCAGCCCTTCAGTGAAAACCTGTTGCCTGCTCATGTCGTCTAAGGTTTGAAT
GACAAAACACACAGGCTGAATTCTAATATTTTTCACGGATATCATTGCATAATTTACCTG
CAGCCTCTCTTTCACAGCAATGAAATGAAGAGACAGGGATGCTTTTGTCATTTATTTATT
CTTCTCCAGTAATCACCCCGCTAACGCCCACGGGGGCCTCCATCTGGAGAGATCACCCAC
GGTTGTGTGTGCTGCGATGCCAGTAGGTGGTCCTGCCCATGGCTTGGTGGGTGAGCGTGG
TGTAGTCCCTGCTGCCACTGCCGCTGACATATCAGAGCTGTTTATTAAGAGGATGACAAC
TCTATCAAGCCCCATAAGCGGGCCCTCGTGCACAGGAGTTCTTTTGTTACTTTCAGGGAG
GGTGTCATCAATCTTGCTGCCATGCTACTCTCTTGAGCTGTTGATGGCAAACACGATTCC
TCCCTTTCTGCCTGGCCTCTCCCGCCTCACAGTCTGGAATCAGGCGTGGTGAGGGGGATC
GAGGAGATAGGAGGACTTTCCCCGAGAGTGCCTTTTCTTGACAGGCGACAGAGCGGACCG
TTTGGACACCAGGGGTGGATATATGGGACCATGTAATGAAAAGACGTTGACAGGACCTGC
TTGCTCTGTAATGAAGGTCCTCTGGAGCTGTGAATGGATACACACATCTTTCACGCTTTT
GTCTCCCTGCCTTTCCCACAGAATCCATCTCATCCATTTTAACCAAAAAAGAAGGTGTAA
GAGAAGCATCCCAGACAACAGCTCACAGTGGTTAACATTTACATGCAACGACGTGGTGTG
AATTTTTAATGAAACAGCAACTAAGTTGATTTACACCCACGATTTGTAGCTAAATCCCTT
CTGCATTAGCTGAGGAAGGTGCAGTTGAATTTTCACCCTCTTTCCTCTTTCTGTCAGTGC
TACTCAAGACACTGTGTAGCTCACAGAGATGGACTATGATGTATGTACTCCACTTTAGCG
TTGGCTGAGGTCACAGACTCCATAAATGTCTTAGACAAGTCTGATATTTTAATCTCTTTT
tagtg
>NODE_80_length_461_cov_13.156182
TAGCGTGACTTCTTCTTGGGCATCTTCTTCTTGCCCTTCTTGCCAGCCTCCTCGGCCGTG
CCGCTGCCTCCGCCAGTGCTGCCATTGTCGTTGTCCTCGTCCTCGCTGTGCTCGCTCTCT
GCATAGTTCTTGGCTCCGCCCTCCAGCGTACAGCTGCGCCGGGGCCTGGAGCTCTCACTT
TCACGGTCTCCCCGGTCCCCGTCCTGCCGGCGGGACTTACCGGCCTCTCTTTTGTCCCGG
TCCCTGTCTCTGTCCCTGTCCCGCTCTTTCTCCCGTTCCTTCTCTTTGTCGGCCGTCATG
ATCCGCCACGTGCCTTCCTCAGTCCTCTCACGGCTGGGCCTCCGTGAAAGGTAGACTGTG
AGCCTGGGCTTCAGTCTTCTGAATTTACCAGTCAAATCCAGGGAAAATTTGGCCACACCA
ACAACCCCAGTGTTTCAGAAAAGCTGTGGAAGAGAAAAAAAGGACAATTAACATAAGCTT
GCGTCAATAACCATCATCTTTACGATACAGGAGCTGCATGTTCTCCGCTAAATGGCCGTT
TCGTACTCGAGAAGACCTTTGGTGGGTGAGAAATACGAGATTAGTTCCTGGAGATGAAGC
AGCTGTGCTGACTCTTCTCAACATCACAGTAATTGTTGGCATTCc
>NODE_81_length_678_cov_24.848083
GGACCAACATGTCCACGCACACCTCTATACACACACTCATACAATTTCTGTCTTTCACAC
TCCCACACCTGTGTCCAGATGATTACGGGGCCATAAAGTGCCCTCTGACTCCATCAGCAC
AAAGGTAATCCCGTCGCTCCAGAGAAGAATCACCAGGCCTTTTTCTGCTTTCTTACTCAA
ACATAATTCTCCCCATTTGGCATTTTGACATCATATCTTCAGTCCCCTCCTCAGTCACCC
TACCACAGTGTTCTTTCTCTCTACCTGGCCAAAACCACGCCACAATAACTTTATTTTATT
TTTCTCCCTCGCTCCAATGGACAACATTTCAACCCTTACCTCTCCATTCTCTTTTTAATG
TGTTTTTTGTCCTCCTCTGCCTTTCTTCTTTCTTTTTTTCCCCCTGACTTCCAAGGTCAG
ACAGGACAAACAATGCCACTGGTGTCTGTCTGAATGTGGCTCGCTACCCACCACCACTGC
CGCTGTTGCCGTGGCAACGCACTAACCATTAATTTTCAATTAAAGCAGACAAAGAGATGA
CAGCTCAGGGTCCATGGAAGATGTCAAGAAGCAGTATTAATATACGACAAGTGAGCATAA
TTGTGTGTCCATTTTCCTCAGCTCTCATCTATGCTATCAGTGAAATGTGAAAGCAGCAGA
TAATTTGAGGGTGTGGGAGACGCCGGCCACTGTTTTCTTTTAACCAAGACGGCTCTGATG
TATCTTTCTGAGAAATATGGCATTCATCATTACTGTTATGAATATTTTGTCAGGGATGTT
ATTATTTTCATTATCACTCTATCAAAAAAGATGCTATTTCATATGCAAGTCCATTGCTGT
CATGCGCGCGCGCACacacaca
>NODE_82_length_384_cov_5.940104
TAAAATGTTGTCACACTCCACAAAATAAAGTTGATGACTGAGCTGCAAAATGGAAATGGA
AACTTTAGAGTTATATTACATGTAGAAATCAAGACACTTATAATTTCTGTATGACAGGAT
ATCTATTTAATAATAAGTCAGAATCCACCAGTAATACTGATCATGGTGGTGTATCTGTCC
GGATGTATTAATGCCTTAAATTGTAGCCCTTTAAGCGCAAATTAGGCCGTCAGATTTCCC
TGAAATTTGACAGACCTATAATCATGCTGAAGTTATTCATGTGGTTTGGTCCTTTACTCT
TTTAATTTTCCATTAGGCCTTCAGCGTGCTGATAGGAGTGTTTCAGACAAGCGAGGTTGC
GTGCTGGATGAAGAGTCAAAACAGGAGGGGTCATAAAAATAATGATTCAAGGGCTTCAGG
GGGGAGGAAAGGAGGGTATTTTGTACGAGCCATGCGATGGAATCGTGTGTTTACCCCCTG
ACATAGATGTCAGACATCTTCTCTCCTGTCATGAAAGCATCGTCCTCTAGAATTACGTCA
TCAGTGTTCCAAATAACAACACGAAGCT
>NODE_83_length_737_cov_8.473541
GATTTCCTCTGATCTCACGTGAGACGCCCCAGCAGCCCCCAGAAACAGACACAAACACAA
ACGAGGCAGAGCTTGGTGTCCACTTGATATGACAATCTGCTTTTAAAAATCAGACAGTGA
GAGGAAACCGCCAGATAGAGAGGAGAAATTATATATAAATAAATAAACAAAAAACAAAAC
AAGATGGACTTGAAAGGGGATAGAAAAAGTCTGTTTCAGTGAAGGGGGATGACTGCGGTG
GTCCCAGCGGTCCCCACAGGGACCTGGGGGCGAGTCTCAGCCTTGTCATACTCCGCTCTT
CTCCTCCTCCACTCTGCACACCAGCTCCAGCCCCCCCTCCACCACCCCTGTTCTGCCCAC
GGAAAACGTCGATAGCAGGCTGCCGGTGCCGAGGTCTCTGGTGGACACTAGCTCATTCTC
CCGGCATCGACAGGCCCGCCAAATCAATATTTAGTTCCCCACTAACAAGCTGCCTCGGGG
TCTGAGCCAGAGAGAGAGAGTAAGAAAGAGAGGGAGAGTGAGAGAGAGAGGAATGCGGGA
CAGTGGAGAATGGCAGAGAGACAGAGCAGGGACTGAGAGCTGTCCAGCTAGAAGGGAAAA
ACATGGATTCAGTAGAGTGTTGTGTGTGTGTTAGTGTGGGAGGGGGAGAGGAAGGTGGAA
AGGTCAGAAGAAGATCTGGGGAACAAGAGAACAGTGTCTGGTGTGTGTCGTGGTGCGGAG
GCGACGCATGAGTGCCTGCGGCAGCCGCTGACAAGAACACAGACAAGACACACATACATA
GTCGACACTCTCAATCATACACATATCACAGCGAGCagacgttgacagcactcgagcaaa
gctccagcagagcactcacagatgagtggctgtgtgcacacaaagactccagcacacagt
gaggatgtagttgcttttctt
>NODE_94_length_642_cov_5.462617
TGTAATTGTTTTATCTAGGGTAAAGGGCAGGGAGCGGTGGAGAAGGATATTTTTAAGGAA
TGATAAAATTTTTTGGCGTTTGATGACATGGCCGATGCCCTTTACATTAAGTGAAACGAT
TTTAAGGTCACTCATGCACGTCTTTTAGGGCAGTCATAAATCTGTTGTTCACATAGTTAA
TGGCCGGATCATAGTGGTAATACAAATAGACATACAATAATAAGAAAAATAACATAAGTG
AGGCTGTCAGCCCCATAAACCTGAGCGAGAAACAACCACCCAAAGATGACAAATGTCCTG
GAACAAGTGAAGCCAAGAGGTATCCCCCCTCCTTTAAGAGAGAACCACACGTCAGTTCCG
GAGATCTCCATCCCACCGCTGACGGTCTCCCTCCACATCCCTCCCACCCCCAAGCCGATC
AACAGTATTATTATGATCAAACTGCATTCTGTTAAGTATAACAATAAAGTGCCGGGGTAA
CCGGTGAGAAAAAAACAAGAGAAAATCACAGAGCACCGTAAATTAGCATCAGTGTTAACA
TTCTCCGGGATATCAATGACCCTGCTCCGAACCGGGCATTAGTTCTAGCCGAGCAGCAGG
TAGCATTCATTTATAGTAAGAACAGAGGAAATAACAGGAAACTCACCTTATTGAGCAGTC
CAGCGGCGCAGTCTGGAGAAGGAAAAACATCTGTCCGATTAACCTGGGATGACCGTTTCT
TCATCCTGTTTATTTTTCGCAGTCCTTGTCCATTAATCCTCTGCGCTGTGATCCATAATA
CTCCTGCTGCACGGCTGAACctgtgaagtgttccttcaggtcagtt
>NODE_95_length_542_cov_24.939114
CGATGATCTCATTTTATTTTGATGAACATTAATCACATGAACAATGCCTTATCTTGGATT
GAATGTAATGGCATTTATCTGTGAAAGAGATGGCTTTACTCATTCAAAGTTTCACTCGGA
ATAGAGGCAGCTTCAAACCAACTTTACAAACTCACACCCGCCAACCATCAAACCTACCAA
GGTGATGTTGGACCAATGTCCGACTACTGGGAAGGGTTTACAAAGGGCCTAGGGTATTGA
CACATATGGCATCTAGAAAAAAAAACACTTCAGACTTGTCATTGTATTGTGATCACATAT
TTCTGTTGTGACTATGTAGCGAGCTATCCAAGGTTTCCTTCTGCTGGAGTTGGACTGTAT
GAGACCAAGCCAGACCTAGCAGTGCGATACTGTATATAACATTGGTGTTGACTGTATTTA
ATAATGTTCATGACTGTTATCTTCTTCTATAATATTCTATACTATGGGTAACTGTTTTGT
GGCTTCACTGGCCTGCTGCGTGGGGCTGGCTAACGTTTGGCTAACGTTGAAGAAACATTC
AGATGGACTACGTGCACTGCGTCTATATGCACTTTGATTTATCAGGGAAATTTTATTAAT
GTTTTGTAAATGTTTCATATGACACTTAATGTGCCATTCCAGTTTTTACATCATCATGGA
AATTATGTATTTTATTTAAACAGCAAATATCATTTATGTACTTCATGGGGTTTTTTTTTT
TTTTTT
>NODE_96_length_512_cov_9.734375
CTTCTTACATGCGTGTGTGTGTGTGTGTGTGTTTTTTTTTCCCATCCCCAAATGAGAACT
CTCACAGAGCGTCACACGGGCACGGCGGGGTCAGTGACCGCGCACGCCGCCTGTTTATCT
GTATGAGAGGTCCTCGGGAGCGCGCCCCCCCTGGCCGAGGAAGGTGAGCGAGTGTCTGGA
GGGGAGGACTCGGGAGCGCGACCAGCCGAGGGATCGATCGGATTAAACTCGATTTGAGTG
AAATTAACACAAAGGAGAGAAGAGCAACGCACACTAGTCGGCGAGGTCGCGGATGCGAGA
CACGCCGGAGACGTATTTCATGAAAAACAAAAAAACTTGAACTTTTTCCATCTGTTTATT
TATATTTCAAACTGAAAAAAGGACCACGGTGGATTTTTTTTTTCACGCAAGCGGAGATAC
TAACCCCACTAACGAGGAGTTGATTTGATAAAAAGCCCGAAGTGACCGAGCTTGCTGGGT
AAGCTAACAAATACCCCCTTTTTCATTGAGTGCATTTTAAATTTTTTCGACTATATTTCA
GCCACGAGTGTGATGGTTTCGCTGCGGTCACCGGCTCCGAATTAAAACCCGTTTATATTC
TCTGTGAATAGTAAGTTTTCCATACTTTTTTCAACGCAATCGGACTCTTTAATCCGCCGT
GCGAGTTGTGGTTTCCAGCCCGACGGACGTTTCCTc
>NODE_97_length_602_cov_23.264120
GTGTCTATAGGACAGTTATCTTATTGTACACAACTTGGGGTGTTCGACATTTCTCTCCTG
CAGCGAATTGGCCCCTATTAGCTAAGCAGCAATGACCCGGTTTGTATTTGCACGCTCTGC
TTTCTTACTCCTATCTTTAGGGTCCTTGTAACGCTTCTCTGACTATCTCTCTCTCTCTCT
CTCTTTCTGTTTCACCACTGTCACACTTTACATCTATTCTCTCTCTCTATCTCTACCTCT
CTCTCGCTCCCTCCCTACTACACAGTGATTCGGTGTACAGTACCCTCTGTCATTCTGTGC
TGGCATGGTGCTTGTGCAACTGGGACTGCATTTTTCGCTGAAGAGGCACATCGATAATAG
CGCAGGCAGCTCTCTTCTTTTCTGTCTTTCCCCGCTCTCTCCATCCCCCTCCCCACTCCC
CCTTTCCGTCTCTGAAGCACTGTGGTGAGCAGGCCCAAACTCCTCTAACCTCCACAGTGT
CGGGTCACCTCTCCTCAACATAATGAATGTGCTGTGTGAACCAGTCTGACAGGATGAGCC
ACTAGGTAGAGAGCTAAATAATGGTGCACCTGCAACATTTATGCATAGTGACATAATGAT
AGCTAGCTGAGGGATTACTATAAAATACAAAGGCGTGTTTTTTTGTGTTAAAACTGTACT
TCACAGTTGAAATTTGCAAGTAAATTAGAGTTTAAAATCATGAATAAACATACGTAAAGT
AAAAAAGAAATGCTAAAAAAATCCTAAATATTACAGCAATAAACACATGCGCTGTGTTTT
AGTTTt
>NODE_98_length_599_cov_24.272120
GAAAAAAAAAAAACGACTCCATGTTCCTGGTGTTTTTCTGCAGGTTTGCAGTGAGAGCAT
TAGCAGTTAAAGCCCCTGTGCCACGATTAACAATCAAACACGCTGTGAGCCTCCATGTTA
TCCTCCGTCGCTCCAGCAGGAGAGAAAATCTCTTTTTTGTCACAAAATCCTTAATTCTTT
CTTCTCTGAAGAAAGAGGGTAATACCAAGAATGTTTCCAATCTGCTTTGAGAAATATTTG
AAGAAAAAAAAAACTCCCAATAAAACACGTGTGAACGACGGGGTAATTGTGGACAAATGC
AGCATTGAAATTCATTTTCAACTCTTTACACACCATTTCAATCTTATTTTCTGCCTGTTA
ACCACATCTTGTTGGTGAGGGTGGGCAAGACTGGCCAGTATTGATGGGTAATTGTGTATA
ATTCACTCCGTACACACGATTTGCATCAATACAAATCATTTTTCATTCTGTGCTACTTAA
AGCTCAACCCTTACCATAGAGTCGCATTTAAACGCTCATTAATGGAGGTGTCCAAAGAGG
TTAACGTCTGAAATCCAGCGCTTTTCAGAGAAGGAGGCAAACAAACCTGCACTTACAGTG
CCACGCATTAAGATGGCAAGGAGGATAATGAGTCGAGTAGATTTTTTTTATCCTCCTTTG
AATTAAACTGGGATTAGGAAATGTAGAAACCTAAGCAGTCATATTCTCCTTTATCATAAT
AAAAGTGCACgagacccagatgaagtgaccagcaggataaaccctccagaaaacctcaca
tgc
>NODE_99_length_446_cov_23.874439
GGAGAGGATAACGATAATGATGATGGAGGTTATCGTGGAGTAATTACTGTGCATGGAGGA
TTCCACACAGTGTGAACGAGTAAAACACCCAAGCGAGGGAGATTGAAAGAGGGAATGAGG
AAGCAACGTTGAAGGGGAGGGTGTGTGTGTGTGTGTATGTGTGTGTAGGGGGGGTTGTAT
CTCTAAATGTGTCGCTTGATTGAAGTGCGTAAGGTTCTGAGCTAATTACATCCAGAACCG
CAGCCTAGGAACAGATGCCACACTTGTGCATCAATAAATGCTTATAAGTAACTTATTTAG
GGCTGCCTGCCATGCAAGGAAATGGCATGACTTAAAGCACAAGTGCCCAGGGGCTATTCC
CCAGCTCTTTGTCTTGTCATCCTGCATCTTTTAAATCTATTCACCGCTTCAAAACAACAC
AGGCAGACAGCAGGGCATGGCAGGGGAAAAAAAAGAGTAGAGGAAGGGGGGAGAAAAAAA
AGATACAAATATTCACACTTTGCAGACAGTATTATGTTTGCCGTTTGGGTTGTCTGGCAT
CAAAGATATGCTGTCTTCTCTTAGATTTGTGAGTCGTAAAGGAGTGGTAAGAGCGGTGTT
TTAAGGCCAAGCTCCCGTTTGATGAAATGc
>NODE_100_length_416_cov_28.115385
GAGGAAAAAGAAAAGAAAGAAGGGAGGAGGGTTGGTTAGGTTGGGTGGGTTGTATGGGTG
GGTGGGGGGGCGGAGGGGGGGGGAGCAAAGTGGTTTCACAGTGAGACATCACACACACAA
ACAAGACACTTCCAGCAGAGAACATCACACTCCCATGTGCACATGCTCACTTGTTCACTT
TGAACACACACACACACACACACACACACTCGGAGTGGCACACATACAGTGGGGTAGAGG
AGGCGGGAGGAGTGGGTTAGGGGTTGTAAAAGGAGCCGTGTGCTATGTAATGGAGGGGAG
GAATGGGTTTGCTCTGTCAGACCGGGCCGTCACAACGGCTTTGTTTCATGTTTGATTTAA
TTGTCTCTCCCCTGACAGGCCCATTCATCAATGGCTTTAATGGTCAATCAGAGACAGGCT
GAGTGAGTGCTCCCATTCTGTTTAGCCATAAGCTGGCCTGGGCTTTTATTTCATCAAAAT
GCCCCAGCCTAATGTACATGCTCACTGGCTCAGAGTGGCCGCGGGGAGCACATAAAGAAT
GACTGAAAGCTTTCTGATTTCAGATCAGTGAGAAGGATGTTTTTTTTTTTTTTTTTTTTT
>NODE_101_length_653_cov_22.431852
CTCTTGCCTGTTCTGTTCTCCTGTAGAATTTTTTATATTCATCCCTTCTGGGATTAAACA
TCTTTGCTTGATTCCTTTCACATCCTTTTCTCTGTAAATATGATCAATTATTTGACAACA
ATCCTAACAGCAAAATCTAAAATATTTTAGATTTGCATTACAATTCCACGCTCTTGGAAT
GAGATAAAAGTAGCTGGATTTTGTAGACCAAAATTTAGCAGCATCAGAATTTCAATACTG
CCACTGATCCTGAAACTTGACATACTCAGTGTGTCAACTTGTGGAGGAGAGGATACATTG
AAAGGAAACAAACTAAGATGACTGAAATGCAGCCATGCATTGTCTAGTTTTACCTGACAA
AAAAAAGAGGAGGAGGACAGGTGTTTTCTAAGTGTGTTGCTTTTTAATTACAGAAATAAT
GGACGATTCCCATTTCAACTCATCATACTTTTGGTCTCCCGTCCCCACTGTACAAGGACA
GGTAGACACAACCTTATTGTTGGAATTGTCTTGAAATACACATGGTATAGTGGTATGTGC
TGTGGCAAAAGATACCCGGAAGGGATTCTCACTTTGACTTTGTTTATCGAAATATTTTAA
AGATTACATAATACCAGACAGTGATTTGACCCTGAACGTGTTGTTATTAACACCACCAAA
TAATGTTCTCTTAGTTGGTGAAGTTGATTTAACCTCATGTAGAAGTTCTTTGAGTATGAT
TTGATGGGTTCATATGATCACTCCTGTCCCTCTCCTCTCTCATCTCTTCAAACCTCTTTG
TTCCTTTTTTTCATTTACTTTTTGCATCTCACCATGCCTTCGTTCTCTcttctctcc
>NODE_102_length_656_cov_27.672256
GGATTTTCTTGTAAACAGGGAATGAAAGCAATAGTGATTTTAGGGTTAGTTGAGCCCAAC
AGTGACATGAGGTAGCGAATTAGCAGGACGTGAAGCACCATAGGAACTCCTAACCCCTTG
ATAGGCGCCTCACAATCAAAGTCATTAGCCAGTGTAATAAAGGGCCTGAGATACAGCCAT
TCTTCAACAGCCTAACTCTTTTATAACCAACAGATTAAAGTTGATTGGATTAAAATGACA
TTCTGCCCGTCTGACCTTGGCGGCAGCAGTTAAGTTCATCCAAATTAAATTTCTCCGTAA
TAAAGATGATTCATTTGTTGCCTGACGTAGTAAATATAAAACAGAAAGAAAAAGGAGAAA
AGATTAAGTGACACACGTCAGTGCACACATGCACAAACGCACACTTGTGCACACACATAT
ACAAGCGTACGATGACATGAATATACCCATGCGTGCACTCACACAGCATCGCTGGAGCTG
GCAAGCACCTAGGTGCACACGCAAGACCATAGAGACACCCTTTTGAGTTAATGGGAAACT
TGAAACATGGCGTTCAAATCCTTATGCTGAGGCCTCCGGTAATATCTCATGAAAAGTATA
TCTTTAAAAAATACATTGCAAGACTATGAAAATTGTAACATTCTTGGTTGCCCATGTTGA
AATGAAAGACTTCCCCAATGGCTGCTTAACTGGCTATGTCACCAGCCTTTCCACTGATTG
CCACGTGTAAATATTACAAGGAACACAGTGTTTGAAGGGTGTTGTTCTTTTTGTTTGTTA
ATATTTTATTTTGGGgggaattttttccattttaatgatagagacagagtgaaagagggt
>NODE_105_length_568_cov_14.906691
TTTTTCTTCTTCTTTGCTTCTGCCTTGTGGGGTTTGTAACAGCTACAGGCGAATCCACGC
ATGAGCAGACATTGATTAAGTGTCATTCCTGTTTTACAGATACATCCACTCCAAGGAAAA
GCCATTCAAATGTCAAGAATGTGGGAAAGGATTCTGTCAGTCCCGAACTCTAGCCGTCCA
TAAAACCTTACACATGCAGGTAAGCTCAGAACATTACCATGACCTTAACTGTGTGATGCG
TTAGGATCATAATTCACCTGTTACGCACTGTCTATACTGCATGCATGGGGGATATTAAGA
GGCCTCACAAAACGAGTGCGTTTGGCCTATTACCGTTTATGTTTTAAATAAGTAAGAAAT
GCTCATAAAAAGTGGTTTTGAAATTACGCAGCAGTTTATGTAGATGATTGAAAGATATAA
CTGATTAGACGTTCTATACAATTAAAGGGAATAATCCTTTGCTTGCTTTAAATCTAAACA
GGAGTCTCCCCACAAATGCCCCACATGCGGAAGAACCTTTAATCAAAGAAGTAACCTGAA
AACTCACCTTCTCACCCATACAGACATCAAGCCCTACAGCTGTGGCCGCTGCGGAAAGGT
GTTTCGGCGCAACTGTGACTTGCGACGGCACAGTTTGACGCACAGCCCACATCAGGACTA
CTAGCCTGGACAGACTAACAAAATAACAATGGACAAAAAAAAACGCAGCAAAAGACAAAA
ATCAGCGACTCTCTCCTCTTTTTTTTTTTTTT
>NODE_106_length_185_cov_2.686486
ACCTGCATTAAGGCTACAGCTAAGAAGTAAATTCCAAAAATAAAGAATGGAGAGAACTTG
AAAGTTTCTGCCTGAGTAAATCCGAGCCAACTTCAAATTGTGGATACACCCTTTTCAAGT
GTGGGCATCTCGCAGTCAATGTACACTTGACAATGCTTATAAACATTAGAGCTGCATTGT
TTCTCTGTTGTCATACGCTAAACTGCAGTTCTCTCTTAAAAATAGAGCCTTTTGCCAATA
GCTGTGTCCTGACCACTCCTTTGTATATTATGATTTAAAACAGATTTTGCCTTCATATTT
TTCACATCTGAAGTTATCCTGAAGCATAAATATGTTTGCAAACATTGATGGACTAAACCT
ACAGCCCTg
>NODE_107_length_796_cov_21.025126
GAACTGATGGGCAGGGCTGAGAGCCGGCAATCTGGCAGGTTGAGTATTCACCCTCCTTTG
CCCTCCACTAGCCCCCTGCTAGCCCCTGCTGCTCTGCACCATACCCAGGCACCAGCATCC
CAGCGGCTGGTGGCCCATTGCTTTGCTCCCCCATAAAAATAGCCCATCCCATTATTCTTC
TGCCTCCCTGGGGGCCACAAGGTCTCCAGCATCATTACCAGGACTAAGGATCTGACTCTG
CCGCCACCACTTGGCACTCCCCCTCCTCTCCCCTCACTCCTCTTCTCTAATTATAGGTCA
AGCACTCTTTTTGTAAATTATAAAACCTTTGTTCTTATCAAGAAAACAGAGCAAAAAAGA
GCGATACCACGGAAGGAAGAGGAGCGAGGAAGACGAGAAAAAGTATATGAAAAAAAGAGG
AGGGAAATGGTGTAAAAATAAGAAAGGGGGGGAAATTTTTCAATTATAAAACCAAGCTAA
TTTGGTATGACCAGCGACTGTCATGCATGGTGACGGAGCTCCATTATGCAGTCATTTGAG
CTCTTTCAAATTAGTTATGTTAATGTCCTGCGTGTGAATGTAACACTTGGATGGGACAAG
ATTTCAGCAATTAATTTCTACAGTCAGCGGAGAGACAAGCAAATTTATTTTCCCCCTCTC
AGGGAATTGGTGGTGGAGGGAGCGAGGAGGGGAGAGAGCATTCTGGAGCAGGGAACAAGC
TAAACACAAGACCTAAATAAAGCCTGAACAATGGGAGCCAATGCCTCCTCATTCATTCAA
TTGACAATGTTTTGCAGCTTAAACCTGTTTTATTAATTATGTTTGACATTTCCTTAATTA
GTTTCATTTACACCAAATCAATCCCTGCTGCTGTACAGCGTCATTTATCATTTTAAAAAA
TTTGCATAGCCAGTGCTGACTTTTTCTACTTAATTATACATTAAAAGTGTCAGCCGCGCT
TGctgcctggcattatctga
>NODE_108_length_649_cov_13.687211
TGTGTGTATTTGTGTTGTAAAATGGGGCAGCGGGGGCCCTCATCACCTATTGCACAGGAG
TACTGACAAACCCCTGGATTGAATATCTGACATCTCTTAACAAAAGCAGCAGCAGTAGCA
TCTTCTCTCTTGTGTTTTTTTTCTTTCTTTTCTCTCTCTGCTCGAGGTGATTCGAGTTCC
TCCGTTCATCCGATCTGCGCGTCTCTCCCTCTTTCTCCACCTTTCATTCCCTCACTTCCC
CTTCGTTCCATCTACCCAAATTAAGAAATTAATGAGGGATAGGTTCTTTACCAACTGCCC
CCGCAATGTTTACCACTGATGAAATTATAATGCAGGCCCTGCTGTATTATTTATAAGCCA
ATTAGGGGAAGTGTTACTTGATTTGATGGGGAGCCGACACACAGAGTACATTTAACTAAT
GGAGACCAAGAGAGTAAAGGGAAGGAGGGGAGGGAGGACAGCTGAGGCGGACTATTCCGT
ACGATGCTCTAGGATTACGTGGCTAATTGCCCTGCTTTATCTGTCTGTCACGGATAGCCA
TGCATATTTTAGCGTTCCCAAAGACTTTGATTGTTTGCACTCGTGTTGGGGCTGTAACAA
GTAGAGCAGAGGCCAGAGTGGAGTGTAGTTAAAAACTGGCAGCAGGGGAGGCGAGGAGGG
GAGGAGGAGAAAGAGGAGGGGAGGGAGGGGGGACGCGAGGAGGAGGACGACGAGGAGGAG
GAAGAAGAGGAGGGCGGTGGGTGTCGGGGTGCACACATGTTGTGACAGGTGGAGGAAGAG
TTTTGACAAGGAGCAAAAGGGGGTGTCGAGGTGGGAAATGTAAAAAAAAAAAA
>NODE_109_length_778_cov_24.821337
TACTGTACATATTTAATGCAAATTTTTGCATCTATGCTGAACTGCGCATTTCGTACTGTT
CAACATACGTGAGTTTTATAACCACTCAGCCTACACCTTCTGATTGTTCCTCAGCAAACA
AAGTTTTGCCAGTTTGTTAAAATTCCAGTTACTGTTAAGTCCCCTGCTGAGTGGGGCCTG
TTTCAGTGGAAACAGTTGAAACTCTCAAAACACAGTACAGAACACATGGAGTTATTGGGT
CTGTTCTGTTGTGTAAGTAAACATGTCGAGGGGTGGGCTACTTTTTCATGGTTCAGGGGC
CCCAACCCTCCCCTCACACAATTAACTTTTCCAGTGTAATGAGATGATTGATATGCTGGA
AGTGTGTGCTTTAAGGAGATATTAATCATTCCCTCTGGTAATTTTAATCATGCGTTCCAT
CATCCCCAGCTGCTGAGGATCACCTTCCTAGCAAACAAAGGGCGGCCACGCCACTTGCAT
AGTCATTCTGTTCTAGTTTAACTTTATTTTATGCTGGTTCCTCCCATCTGTTCGCACAAG
CCTCCACAGCCCACGTTGCACGTTGACAAGCTGGGGAAGCAGTGTGTGGGTGGGTGATTG
TATGAGTGTGTCTGTGTGCATGTATGTGTGTAAACTTTAGAAACACAGGCATCTTTGAAA
TGGTAAATCTAATCCTCCAGGTCCGTGACTAGTTGGTACACCGCCACCAGCCACCTCCAC
TAACACGTACAATAATGCATACAAACAGCGGGCATGCAAACACACACACACGGCCTCTCG
CAGACACAATCAATGTGACACACTTACTGAAGCACGCACAGAAACATACACACAAGCACA
TATACCACATGGTGTGGGCAATATGTCAGAGCAAAGCATAATTTGGCATTTGAACCAGTC
ACTATTATTGGAAGTATGAAGAAATGCTGCAGGGAAGATTTGTttagatgacaaacaact
tg
>NODE_110_length_707_cov_32.743988
GAGAAGCCGCAGCTCAACAACTGGAAGGAGTACTTGGACTTTGAAATTGAAAACGGGACT
CCGGAGCGTGTGGTTGTTCTCTTTGAGCGTTGCCTCATCGCCTGTGCACTCTACGAGGAG
TTCTGGATTAAGGTAACGCCACCTTTATCCTCTCTCTCACTCCTGCTACCTCCCTGCACT
TCCCCCATCAACGATGATATCACATCGACACAGTAAATCGTCCTGCACTCTCTTTGCGTG
TAACGTTGATATGTGACTGTATCTGTTGTATTAGGAGATGGCCAGCTTGCCACACAAGAT
TTGACTGCAGCATTTGCCAACTACTACGTTGCATCTTCTTCGTCTCCCACTACCTTACAG
AAACTTATCTAATTGGTTCCATGAAGGTGCTGATGGGTTTACACAGAAAATTTCTAAAAA
CGATCTTGTCAATGAAGAAATTCACTGTTTCTGTCAACTGAAAATTTAGGTTTAAAATGT
GTTGTCTCTTTTGCCTTTCTCTTTCTCCTCTGTTCTGTGTCTCTGTCCTCTCCTGCATCT
CTTCCAACTCGCTTTCTCTTTTTCACTCTGAAGTATGCAAAATATCTAGAGGGCTACAGC
ACTGATGGTGTGAGACATGTCTACAAGAAGGCTTGTACCATCCACCTGCCCAAGAAGCCG
GCCATCCACCTGTTGTGGGCAGCTTTTGAAGAGCAGCAAGGTGAGTGCCACAATTAAACC
AGCATGTAAATTGAACAGAACACATAAAAAGGACAAACTTGAAAGAAAATTGCATGTAAT
TTAATTGCCACCTGGCCAGGCTAATGATATTTTGCATGCGTTTTTcacaggcaacgtaga
ggaggctcgcagcatcctgaagtccctggaagcaacggtccctggtctggc
>NODE_111_length_401_cov_30.266832
AAGTAATCGGGAAGCCACGAAACAAAAATAAATTTGGGGCTTGACACGCTGTTGGAAAAG
AATAGCAATCAGCAAATTTAATGCATTTCTGATGTATATTTAAGGCTCTGACACTAGGCC
ACAGATGTACATGTGTTGGGTTTCTATTTTGCAAAAGATATGGTTGGTGATAACCTATTA
TGGGACATCGTCAGCTTCCCCACTGCCTCAGTCTCGGATAGGAAAAATTCCATCACTTGC
TCTATCCAGGAGATGTAATATCGAAACAAATTATGGCTGGAATTGAAAAGTCACAAGCTT
ATTCTGTCTTGATCAAACCACTGCCAAGAGGCTAAGTGCAGAGGTGGAGATACCCCCAAA
ATGCTTTTTATTGCATTATCATCAATGACATCTACAGCACTCTCAGCTCCCAGCCTCAGC
AGCGGGAATAAATATATATTTTTCCAGCTGTAATCCAACAAACAGACGACCAACGAGGAC
CAACAGAGGAATCATTAACAATTAGGGCTGTTGTTGTTTTACTAAAACAAATAAATCAAG
CGCAGttaatcaaaaccgcctgtaacaagtcggtccagttggtcc
>NODE_112_length_669_cov_14.068759
GCTGTGAAATTCAAAATAATAATAATAATAATAATATTAATAATAATAATAATAATAATA
AAAGGAGGAAAAAATAAAACAAAACAAAACCAAAAATAAAAGGCATGGCGCTGCAACATC
TGGTCTTCACTGCAGGTAAGTGGTTAATTTGCATAATGTATACAGGTTTTTAGGATTTTT
TCCCTATTTTTTATTTTTTACTAAACAGCATTTCCTTTTTTTTATAAACCAGAAAAAACT
AAACTCTACAGAGAAAGTCCCCTACCCGCAGTCTTTCGCTGCCGATAGAGTTTGACATCA
AGCTGTACAGCGCAGTCGAAAACATACTTACATCTGAGCTCATTTACAGGTACAGCCATA
ATCAAGGCACAAAGATCTACAAGTAGATTTGTTTTTCTTTCAATTAAGTTGTACAAAATA
ATATTACATTTTACAGTCTGTACAGGATAATTCAACCTTGCACAGTGTACAAGTTAACAA
AAAACAAAACCGAAAAAAAAAAAGAACAATACATTTTTCTCTCCCGTCCCCCCACCCTCC
TCCCCATCAGTATCTCTATAAGCTAAAAGGATGGTTTGTGTGGAAAAACAAAACAAAAAC
AAAATAAAACAAAAACAGGAGGCAGGTCCGAGTCCGTGGAGGCAGCAGGGCTAAGGTGCA
GAGAGCTCAGTCCCTTTTCCTTCATTTTTAAAATCCGTCTTCATCAGTGTCGCCGCGTTT
CCTGCCCCCTCCCCTCTTTTGCGGTCCGCTCCACGCGTCTCTCGGCCGTCTCTCGGTCCA
CCCTGCAGCTCGGCAAGCTAACATCGTGACAGGGTAATAAATATTTGTGATGCTACATTG
Tgtgtatgcttcc
>NODE_113_length_1142_cov_19.920315
ACCTGAGGGAAAGAAATGGAATGTTTGGGAGTAATTCCTGTTTTGCTTTTCTGTTGGTTC
ATGACGACTTTTGGACGTACAGTATTTAAAACCTTCAGCCAGATGTTTGATGTGTCTTTG
GTTCGACTGGACCTTGACCTCTAGCCATTGGCGACATACCTCCTTGTTCCACTATTGCCA
ATTTGGGACAGAGAACCACAACCTCGCCCAGAAAATTAACACACTGCTGGCAACCGTCAC
CTCCAGCTGCTGCTATAGCTGAGGTGTTTCCAGGTGCAGAATACAGCGGCGTTTGTCCCA
GATGTGCACCTGGATGTTAGTCTCAGTCCCTGTGGCATTCTGGTTGAGGAGACTAAAAGG
CAGGCAGCTTATCCCTTGTTCTGGCAGGGCACCTAAGTAAGATTCTTTTTTCTCAATTCT
CCCCAGACACACCATCCTGAGAAGCCACTTTTTCCTACCACAGGAAGCCCAAGAGAACAC
TATAGGTAGCAGTCTGACAGGCAAACTGAACCCTGGCCTTTTATATCCTGCCAGGTTTGA
GAAGTTGGACATCACCCCTAAAAGCGCCCAGAAGATTAAGCCCGTTCTGGAGCGCTGGAT
GGCCGAGGCTGAAGCCCGCCACCGATCCGGCATGCAGAACCTGACTGAGTTTATCGGCAG
CGAGCCTTCGAAAAAACGCAAGCGGCGGACCTCTTTCACCCCGCAGGCGCTCGAGATCCT
CAACAGCCACTTTGAGAAGAACACACACCCCTCCGGACAGGAAATGACGGAAATAGCCGA
GAAGCTGAACTATGACAGGGAGGTGGTGCGCGTCTGGTTCTGCAACAAGAGGCAAGCCTT
GAAAAACACGATAAAGCGCTTGAAACAGCCCGAACTCGGCGCGGCCGCACCAATGGACCC
TCTCACCGACTCTCTAGAGGAGCTGCCCAAATGAACGAGCTCTCCGGGCCGGAAAACGGC
GGACGGAGTGGAAAAGTGGCAGCCATTAAAAACAACAAAAGGTGGATGAACTCCTCTCGA
GATGAGGACTGAAAAAGTGTTCCCCAAGTCACCCGGATGGACAGTCCTGAGTTTGCAAAA
CAAAAACTATGTGTTGTCAGTGTGATTAACCACAGTTATGTACATGGCGAAACCAAAAAC
ACGAGAAAAAAGAGATTAATATCTGAGAATTATGTAAAAACATACGGTGTGCTGTTTCAA
AGAGTTTTAGATTCTGGCCTTTCCGGACCAGACTGTCGCCCAAATTTTGGCTCCCatgag
gagggatttagtaaagagatcataccaaatctaaacactatttaccaaagtctgttgcat
ctgagt
>NODE_114_length_785_cov_18.249681
GTGCACGCTTTGATCCTCATTGTGCAGAACATCATACCAGTGCAGGGTATTTCCTTCAAA
CCACCACTGGCTTGTCAGTTTCTCCTCGATGTTACTCTCTGTGTTGGTGTCTGATCTTTG
TGAGCATGAGCAACGTGTCCTAATGTTGTCAGTTTCATCTAAGAAAACACACGATATGGG
TACAATTTGCATAAATTTCCAAATGGAAGGCGTGAAAGCATGCTCGGCAACTGTGCCTGT
TTGTTTAAAGTCAGCCAAAGCTCTATAATTAGCAGTGTTTAATTATGGAAATGGCTGCCG
AGGAGAATTTCAAACACACTTCTTCCCTGGATCATTAGTCACAGGGGCAAAAAATGAAAT
GCTTTCAGCAATGAAGGGTTCATATTTCAAGCTTATAGCTGCTAAAAGGGTGTACTCAGA
AAATCAATTTTATGAAAGTCCGTTCAGCACTAAAGGGAGTTCCATGCAACTAAGCAATTT
TGAAATAATGTCGGTGGGGGCCTGATTCATGGACGGTAACAGGACTTTGCTCTCCTTGCC
TGGGACATTATCCTCTAAGCTAAGGTCAGAGGTCAACCTCTGGTTTAAATCAACCTCTGT
TTAGCATAACTCGATTCTTAAAGGGCTGCTGGCAACTCCACACTGAATAGATAAGTAGTC
TTCTGTAGGCAGAGAGCATGCAGTGTAGCAGATCAAAGCTTCTGAAAGCTGTCTAAAGAC
TAAAGTGTAAAAGGGGAAAGTTCAGGTAAACTATGGCATAAAAACTAACCTTGACCCCGT
GAAGTGCTAGTTACTTTGTACCACAACAATGATGTCTTAATCATAGCCACAACCTCACAC
ATTGGCTGTAAACATACAATTTGTGCATGCCTCCTAGAACACAGGCGCCCTGCCTGCTAT
AAATCCAGTccctgttgcttctttgattggcccccacatcaagctgggtgtcattccctg
gaaggaagg
>NODE_115_length_654_cov_16.304281
TGTCAGTCAAGCTTTATGCCTGCATTTGGCTACATTAATCAGATGATTACAAAAGCATTC
TTTCTAGTTACTGGTTAAGTGCCGCTGTCAGGCTTATTTGCATGGCCTATGAACCAGTGG
CTGAATGTACGTGATCAAGTGACACATTTCGGTGGCAAAAGAGAACTCATATCTCAAGCA
GAAAACACACAGATTTTCAGTGCTGCCTTAATGTAAAGTCTGACGTCCGTTAATGTTTTA
TTAGCATTTTATTAATACAGACTTGAAGGGGGCCGAATGATGGAATGCAGCAGTGTGAGA
TTGTCTGTATTTTTGTTTGGCATTTGGTGGGTGTTGTCGCTTTCGGGCTGGGGGGGAACT
GCAGCGGGGAGTCGAGAAGCACCCCACACCTCACGCTGAGTCCCCCTGGTGCTGCCCCCT
CTCATCTATGAGAAGAGTCTTCTTCTCCCCTGCTAAGTTTGCAAAGTCCAATTTTCAGCT
AATATGGAGGTCGCAACAGCAGGCGCAGAGGGCGTAGTAGGACATAATGGCTATGGGATT
GTAAATATTGGTTTTAGAGAGACACAATTGGAGGGCAAGCGGAGAGAAATTTCCATAGAG
TATGTGCTAGCACCATTGGAGGCCTTGGTGCAGCAGAATAGATTTTCCATTCTAGTGTGT
CACATTAGATTTTCGGAGGTGCTCAGTGGCAGGTACATGTCATTAGTAACACTTTAGCAC
AGTAATGAACCTTTTTATTTATCCGGTGCTTCTCTCATGAATGAATAAGGAGCTGCTCCC
CAACTGTGCCCAGCCGTGAGAAGCAGACAGAGGAGGCAGAGAGAGAGGGAGAGAGGga
>NODE_116_length_449_cov_13.287305
GAGGAGGCTGTGCTGTTGGGATGCTCCGGGGTGGCTTGGTTGCAGGCGGAGGTGGCGGCC
GGTGGGGTGGCGGGGGACATGGACAACTGTGGGGTTTCACATGAAGCAGGCTGCCCTTTC
CCTGTCAGTAGGTGCGCAGAGTGGGGTATTCCATGTCCCCGTGGCGTGTCGGGTTCGGGG
ATGCTTGCACAGTTATACTGGCGCTCTTGGTAGCTCGCCCGCGGAGGATATAACTCCTGG
TGGTGATGCTGGTAGCCAGAGTCCCTTGCGCGGCTGTAATATTCTGGACTATGCTCGGGG
ATGTAGTTGTTTTGCGAATATTCCTCGCATGGAGGAAATTTCGGATCAATGTAGTTAGAC
TCCATCAAATACGAGCTCATGATCATTAATTTCTGGAGTGGAAAATAATTTTTCTAGCTT
TGTCGTTTTTCTGCTCCATAAAGCCCTCCTACTTGCGAGCAGCCCTGTAAAGTTACTTTT
ACCACGTGACCCAGTGGCCCAATAGCAGAGTGAGAGGTAGTTCCCGGATAAGGAACCAGA
GGTATTTAGCATACCTACAGTCGCCATTGTGGGCACAAATCTCTCTCTCTCTCCCTCTCT
CTCTCTCTCTCTCTTTCTCTCTCTCTCTCTttc
>NODE_120_length_440_cov_6.897727
GATCTTCTGCTATTGTTGCTCCAACTTCTCACTTTTCTCTCTTTCACTCTCTCTCTCATG
CTGTACCCATTCTTCTTACTTTGAAACATCCCTCTCTTATCACACCTCTCCTCCTTTTCC
TCCCCCTCTCTTTCTCTCTCTGGCTGTCTCTATCTATCTTCCCATCCCCCTTGGTGTTTT
TCCCCCTCCCTACAATCAATGTGGCTTTTAAGATGCCTATCGATTTGTTCCCCTAGACAG
GCCCAGCGCGCTGGGGCGACACTTTGATTGCTGGGCCAGTAATTACTGTTATTATTTATG
CATCTGGGCAAAATGGCAGGACTTAACATTCACAGTACAAGAGGCCACAGGCAATCAACA
GAGGTGAGCACCTGGAGAGGGAGAGAGGGCGGGCGGGTGAGCGAGCGGGGAGAGAGAGAG
AGAGCAGCATTGGCCCTGTGAGAGTTGCACTCCAGAGATGAGCGCGAAGAGTGCAGTCAA
AGATATTCACACTCACTCACACACACACACACACACAAACACGCGCACACACTCCTGGGA
GGGGATATGAAAGCATAAGCAGAAGACAGGCACATGTGTGCaaatgcacttgtatacaaa
ggattattctagtgtgtgtgtgtg
>NODE_121_length_610_cov_22.336065
GTCTCCCTGAGGGGAGGTGACCCCGTGTCTGTTGGTTGTATCAGCAGCCCTGCATTGTAC
TCGGGGGGGGATTTAGACTCTCAAAGCATCTTCCCGCTGCAGCTTTCCCAGCAAACACCC
AAAGTGGTATCTCGCCTTTTCTCTCGCTCAGACATTAATCTTGCTCTACCCTTCTACATC
AAAAATGCTTGTATTGTCAGGGAGCGCTAATGTTTGCCTCCTATTCACTATATATACACA
TATATGTATTTTTGTGTCTGAGGGAATCAGTCGAATGCATTGTTCCCAAATCATTGTAAT
ATCTATTTAGAGTGGCAACAGCACTGGCTGCCGATGCTCAGTATTCATGGAGCATAAACC
AGCCTTAAGACTTAGAAAAGCTGAAAGGGCTTATCCCTATATTCTTAAACTCCCCTCTTT
TATGTTGGTCTTAGGCATTAAGGATAGGATTGTGAATAGCAATTGTTCAACTGCTGCACT
GAGAGTGAGTGTGTATACGTGGGTGGGGGTGTTTTATTCCCTGGCAAAATCCTTTCCTTT
TCTCCCATTTTTTTCAACTGTAAATATTAACTGTGTTCTTAACTCTTAACGGTGTATGGG
ACACAGTAATGTGCTTTTAAGGATATATTATGTGAAAGATTTTCCACTGCATACACTGCT
GCTTGAAATAAGAAAAGGCTATTTTATGGAGCCTGAAAACAAATTTGCTACGGCAGAAGA
AAAAGAAGAAGGGAAAAAAAATAGATAGAACTTTGCAGTATCAAGTCGTCAGCAAACAAT
gaaagagagatctc
>NODE_122_length_889_cov_12.224972
GAGATGTTTCTGGTGACAGATTTGCATTGCTTTTAACCAGGGTTCTAACAGCACAGTCGA
CAAATCTCTGCTCTACAGCAGGTGACAACGAGCGAGCATTTTAAAAACACACGCAACAGC
CATGTCTGCAACTTGCCTTTGTCAGATTAAATGCACTCTAAAAGGAGGAGAGGGTTTTCA
TAGAGCATATTGCCTTCTGTATTATAGAAAACAAAGAGAGCAGTCTGGTTGCTTGAGAGG
GATTTAATTGTAAGTGCTGAATTCAAAGAGCAGATAAAGACACACAAACGGGCCAAACCC
CACCTAGCTGAAAGCCCGAAACTGAGTGGGGGGAACAGGATCCGGGGCCAACTCATTTTC
AGTGTTAAGAGCCAAAGCAACACAGCTAATCCGCATTGTCAAGCGGGGGCAAGCATGCAG
ACATGGATAAGACCACATCCTGAGCATCCGTGTCCCCAAGGCACAAGCACCCAGCTCTTG
CTGGATGGGAAGTCATTTGTGAAGTCCTTTGCAACAGCCAGTCAAAGAGGTTAATTGAAA
AATTCCTTAATGTCATTACAACAGAACTAGATTAACCCAGAGCTAATTCACTTTATTGTT
CTGAAGAGAGGGGACTCAGCGCTGAACTCCAGAGCAAACGTGAAGCCCAGAATCAGGGGT
GAGGTGTTGTTTTTAAAGGACTATGCCAGTTTAATTAAGATAGGGAACATTATTCACTGC
TCTGCATGGTTGGAAGGAGCAAAATGGTCGCGCCGTATAAATGCAGCTCTGGTGCCTCTT
AAATCAAGGTGGCTTTTATTTAGGCGGTTGAATATGTAAACATTTCCAAAGCTCTCCGCG
ATCCTGCTGTGCAATGTTGCTTCTCATATTGTTTGTTGCTGTATGTACCACTGGGGTCTC
AGACATAATCTGTTTGGGTCTTAACATTTACTCTCCCTGTTTTCCTCATCAGGAGGTGTT
ACTGAAGAGGGCGGCCGATCTCGTTGAAGCCCTGTATGgaatgccccacaacaatcaggt
ccgcatccacactgctgctgctttctgcatgctgatacctctgttaaataaga
>NODE_123_length_598_cov_24.185619
GGTGAGCTCACTTCCCGTCCCTCTCTTTCTTTTTCTTTTTTAACACAGGACACATTACAT
TTTAGTCAGATGACATCACCAGGTTGAGGCGCACACTCGTCTCAGCATGACTGATGTCCT
CGCTATTTACAGCAAAGTCCCAAAACACTTCAAAGGCATCCTCAAAAACACGCTTGTCCT
CTTCGACATAACTGATTACAGCCAGCCTTGATTGTGTGTGAGGGGCATTTAGTCAGGTAA
GCATCAGTGAGTAACTATATTAAGCCAATACATCTTGTATTGTAAAAACTACACTCAGTA
ATGTCGTGTTCCTAAGTCCTTTAACATGCTTTATTAGGCAGCCTCGAGGTGACCATTATC
TATCAGCCTGCTCTGCATAGCTCTTAACTAGGACAATGTGGATCTCTTGTAATGCGCCAT
ATGAAAAAAATCCCTCCCTTAATCTATTTTTCTCCAGATAGACAAACCTTGATGCTGATT
AATGGTAGTTAAACTCACAAGCACTCCGTCAATGAGATTGCAAATAGATGGTAATGTATT
AGAGTCATTAAATACGCATCATTCTTTTGGCATGAAATATGTTGACCCCAACCTGATTAT
ATACATAATTAAAACTGCTCAACAGTTTCTGAGCACGGAGCTGCAGAGCAGAGAGAGAGC
GAGCAGGTCGACAGGCAGGAGTCATAATGATACACAGCAGCCACGTCACTTATTTGGGTC
ATTTGTCATTTCCGCCCAGCATTATTTcagtgcatataaattgcacattttatcagctcc
cc
>NODE_124_length_593_cov_17.156830
GCCACTTTAAAAGCTTTATCTCTCCTGCTTTGTGCCCAAAGTGTCATGTCCATAACAGCA
CCACCTGATCTACAGAGTAAAATAACCGCTAAGGCTTATTGTTTGGACAATATTGGAAAG
CCCACCCCGCCCCGCCCCGCTTCCCCCCGCTGCTTCCCTCTCCTCTCCCTTGATTCATTT
CACCCACTGTCCTCGGCTGCTGGAAAATGGCGTTAATTTTTTTATTACCTGTTTGACTCT
CCAGCCTTATTACTGTAGCCCCTTAATGTTCTCTGTAACCGTGGAAACCAGATGAATAAA
TGTCCGCCAAAGAAAATGAGATGATTAAACAGGTCACCCTTGCAAAACAAATTCGCTTGG
TCGAGCGCAATTTGTGTACCAAGCGGCTGTCTTAACAGTTTGCTAACAAGGGGATTGTTT
GCCAGACTAACTGACAGAGAAAGGGAGGGAGGATGAGGGGGGGAAATGAAGATATCTGGG
GAAAAGGATATGATTGAAGAGATAATATTTTAGATCACCGTGCTGTTTTGTCTCTTTATT
TTCCTCGATAACGCGCAAAAGGTTTCAACTTCGCCCCTTTCTTTATTGAATGCTGCTTAA
ATATTAAAATGTTAAAGGACGGAAATGCTCCTTTCTGGCCCACTGTATGTTTTTACCGGC
ATTTACAAGTAAGTTTAAAGCAGCCATCCATATTATTGTCAGAGGCATTTGGTCTGTGAT
CATcagcaagtgcagcagcaaatagaattcccctcatttatgtggcaaccaatcatt
>NODE_125_length_390_cov_9.320513
TGTGAAGGTGCTGCGGCCGGGTTCATGAATACAGGTCTTTTCTAACAAAATCTTTCTGCA
TTTGCTTCTTTTCCTCTTCCCTCCTCCTCCTCCTTCTTCTTCTGGGACTTCATCCTCCTT
CAACCTTCTCTCACCTCTGACCTTCGACCTCTTGACCTCACACACCTGCTCAGATGGTCT
TCCCTAAGATCAATCATGGCTTTCTTTCCGCTGACCAGCAGCTCATAAAGCGACGGCTCA
TTAAGGTAGTGGGTTGTGTCCTGTTTCTTTCTTTCTCTGGTCTGTCTGTCCACCGTGCCA
AGGCTCAGCCAATCACGTCCCTCTGGCCAGTTTGCATGCAAGCCTGACCTGTCACAAGCT
CTCTTATACACCCTGTTATTGTTAAAGAGTAAAATGGAAATTTCTTTATTCTTGTTGTTG
TTGTTAAAAAGCAAGGTTTTATTAAGGTAAAATGAATTACTGTCCTGGCACTCCTCAAAG
AACTTTCCCTACAATTTACATTGCTGAATATTTTCTTAGAATTTCTTataatccagtgta
ataccggaccacacattttcactattttttttcc
>NODE_126_length_715_cov_31.615385
GGATAAGTTAGGTCTACCGCCTGCAGGGTTGTTGTTGTTTTGCTAGTAAGGTGTCCTATT
TCTGTAAAATGAGTAATCAAAAATGAGGGTAATGGAACACAAACACTTTGAGTAAGGTGT
AACTGGGAAAGTAAATGTTAGTCACTGAGAAAACCTGAGAGCCATCCAGAAGTTTGGTAT
AGGTAGAGTTAGGTGGAAAGGGTTTAAAGAAACTGTGACCTTTTTCAGTAATTTCTCATC
ACGTTAGATACAGTTGCAACTGTGGGAGTTGACACAGTGGGCACCAAAGTTTACTTAAAA
AAACAAAACAAAAATAAAGACAGAAAGAGGAGAAGGAACGGAGAGGAGTAGAGTCTGGGA
TACAAGCACAAGCGCCATGGCAACACATAGAAAGAGGAAGAAAAGAGTTACCCATAAGTA
GCCGCCGTTTCACCCGCTTGTCCACATCAGCTACTGACGTGGCATTGAACTCAGAGCTCT
CAATTGCAGCCTCATCTTTCTCTAAAACACAAGTGACAAGGGGACAAACAGTGAGCAGCA
GGTTAATGAGAAGCCCAAATGACCAGACCTTCAGCCCCTCTTGGCGTTTGAGCAAAAAAC
CAAAGCCAAGAAGCAAGAAGCGATGAAGAAGTGCCAAAATCCCTGTTAGAGTGTTAATCC
CCAAACAAATTATAAATCCCCCAAAGCAAATCAAAAGAACAAAACAAAATAAAATAAATG
AAAATGATCAGTATCAGTGTGTAGCTTACAAAATGAAGCGGTAGGTAGGTAGGTAGGTAG
GTGGGTCGGTAGGTATAGGCAAATGGGTAGGGAAGGGGAGGGGAGGAGGTTCAAGGCTTA
Catatgaagagtttttaaaaatgagagaggattgggattttagggatggaatgggttgg
>NODE_127_length_656_cov_19.432926
GAAATGCCTGACGAAACAAGAAGCAGTGAACCACATCAGGTGCTGAGATGAATGAACTCC
AGCAAATGAACTTTGGCAAGACCTTTTTGGATCCTTTGAACTTGCTATAGGGTCTGTTTC
TGGTCTGTCAGGGGAGGGTGCAGTGTTGTGGTCACTCTGTGGTATGGTCATCAGGCTTTG
GCCCCTTCACTCCTCTCTGCCAATGTATCTGTTTCCAAATGGGACTGAGACAGGCCTTAG
ATGTACCCTGCTGAGGTCCTCTGAAACCAGAGACCCTTGAAGTGGACGTCTGCCTGTGTC
CAGTCTGCTCCCAGGAACCCTTTCAGATCCAAGGACTCCAAATGTGGCGTGCTGCATGAA
GACATTTTGGACGCAGCCTGGTCGATAGGGTGTCTCCCTGCCCCCGACTCACCACCACCT
CTACCATGCTAACCACCAGCAGCCCCTTGCAGACCAGGGAGCAAGACCACCCTGGGCTGG
TCAGCAACCCCTGCTTACACCTGCCATAAAACTTAAAAGCTACAGTCTCATCCCCCAGCT
TTGAAGTGTTCAAAGCATAGCTTAGTGACCTTTGATGCGACTTTGGCTGCAACACATGTT
TTGCACCCATGTATAAACGCAGGCCTCTCAGTAGACAAGGCGGGATTGTTTACCTACATG
TGCGAAACGTAAGGGCCAATGCATGGCAACCATGCATGGAGCCTCTATTTCCACACGTCA
AGTTCCCCATGGTGGGAAACAGACGAGTCGAACCGGACACTGCTTTGAGCAAACATATTC
AACCGCCATGTGTtgagcattacttaaaaacactttcgctgtgcttgcggactgttcaat
>NODE_128_length_581_cov_17.320137
GTTGTTTTCGTTTGCCCCTATCCTGCGAGTATCCCCAACTCCCCTTTAAGGGTGTGGGTC
TAGGTGATTTAAGCCAATGGCATGACTCGGTGTTCTGCAGGAAAAAACGGTGGCATGTGA
GGCAGTGGGTCTTTAAAGGGCTGCTCTGCCCCTGCTCGCAAGCCCAATCTCGTAGGACTT
GTTAGCGTATCACGTGCCAGATTCTTAATGAAGTGGACACACAGGGGCCTCGTGTGCGCA
TGCGCTTGGTGTAAAATGTAGTTGGAAATGAGGTGTCCGTCTTGGAGTAGTCGACTTTTA
AAAAGCATCGGCAGCCCGTGATATGACGACTTCGCTGGTTCTGCATCCACGCTGGGCGGA
CACCTTGATGTACGTTTATGAAAAAAGCCCGAATGAAAACAACCAGAATAAAAGCCAAAC
AATGGAGGGACTGAGCGGTAATTGCCCTGCGACCCACTGCAGGGACCTGATGTCGCACCC
CGCGCTGGGACGACATTCTGGCACCATCGCGACCCACCAGGGCTCCGTCTACTCGGATAT
TTCCTCTCCAGACACCGGCCGGCAGTGTCCCGCTCCTCAGACTTCATCCAGCGCGTCTTT
GAGTTACGGTTATCCCTTTGGAAACCCATATTACGGCTGTAGATTATCCCATTCGCACAA
CGTGAACTTGCAGCAGAAGCCCTGCTCGTACCATCCCGCAGAGAAATACGCCGAGCCCAG
CACAGCGCTGCCCACGGAAGAACTGTCTACCAGGGcgaaagagtt
>NODE_129_length_685_cov_20.084671
TACACACATGCTGTCTCATTTGCTCACCAGGGTGTTGGCCTAAAGTTCCTTTTTGTTTCT
GCTTTTTTGCTTCTCCAGCCTGAGAAATTAAATTCTGTCACAAAGCTTAAATTATTAGAA
GTAATCATGAACCTTATTTAGTGTCGATTTCAGTTTTGGGGGAGATGCAGACTCCATGTG
TATAATATATGTCTGTGTTTATGTCTGTCTGGGGGTATGAGACTGAGTGCATGTGTGTTG
TGTGACCGTGTGTATGTACATGTACTGTGTGTCTGGATGTCTGCATATCTGCATGTGTGT
GCGTGCATGTTAGTCGTAGGCTCAGAGGCATAGCGTGGGTCTGCATGAGGGAGTGTGGTG
GCAGAGCACTCCTGTGATAGGCCAGATCCAGGGTGCACTGAAGCCTTTCGCATATATATG
GAATTTTTGAATATCTAAACCATTATTTAGCATCCAAATCAGTTCTGCTTGTCTGACTGA
TGGACAATTTCAGTGTGACCCCGGTCTTTTTGCATGTGACCTATACTGTCGGGATTCTTG
CATATTGTTTGGATGTTCACGTTGACTCCTCTCCCGTTTTTCTCTTTGATCCTTTTAGCA
TGCTCTTTGTGTCGGAATTCATGAAATATTCATAGCTGGACTGTGGCTTTTCCATATCTT
TATGTACAATTATTGGCAGCCGTCCTGTTATGTCGAGCCATCTTAATAGTAGGTATTGGG
CTCGGTTAAGTGTGACTTCAGATTTTTCTGACAGTTTAGCTGGTCTGTGTTATGAATTGA
TAAGGCGGGGCATTATATTTGCAGATTGTGCAGCGTGGTTGCCTTTTTAGCCTACCATTA
ATATTGATAAACACAAAGAATGTGTCtca
>NODE_130_length_531_cov_12.043315
CAGTACTGCGGCGGCGTGCGTCCTCCCCAGCCAGACGGGTCTGCGTAATAGCCAAGAGGC
CGGTTGGAGCAGCCTGCAGTCGGCAGGGGAAGAGCCTTAACTCCGGCCGCTGCGTAGGAC
AGCAAGGTGGCCGCGTTACCGGCGAAATCAGCGGCGTCGTATGCCGAGGCAGCAAAGTCC
AGTCGGTTGTTGGCAGGGGTGACAAACCATCGCTGCGGGGGGGTGGCAACAGTGGGCTCC
TCGCTTTGCTGCGGGGATAGCAAGCTGTTGCCGAGTGGGACGCTGCGCTCCGTGCCAGGA
CCAGTCCCCACGCCAGGGTGAAAGCGAGATTTGGCATAAGTGCTGACAAATTGGTCCTGC
AGGAAAGAGCTAGGCATGGCATATCTCGCACCCGGCACGATCTGTGAACGCGGAGAGTCA
CCCGGTGATGGAGTTAGGCGGTCAATGTCGCAGCCTGTGTAGACACTGAAAAGATGGAGA
GACAAACAAAACAATTCAGACACTAAAAACCGTGCGCCGTAGTCGGGTCTCTGAAAAATG
TAAGAGATTTAGGTCAGCGGAGTCTGTATTTGACAAGTTTAGTGTGCAGCCTCACATGTC
AGAAAGTTGAACACATCAGGTTTTGTGAAGGTGGAATAACTGCAGGGTTTAAGAATAAAT
GCGCACCAAATCTAATAAAAGATCTAAGAAAAAATATTAAAATATGAGGAGCTGc
>NODE_131_length_620_cov_6.729032
AACCAAAAGCACACATTATAGTTTCACTCAGTCCAGTGCATGAACAAGGCTTTATTCACC
CCACTAACTATGCTTGAGTTAAAATATACATCACATGAATCATATAATATTTATAACTGC
CCTTACTTAACAGACTCAAAGGAGTGGCTCTCTTTCTGCAAAGGACATACTGCTGGACAT
GACTGGAATAAGGGAAGCTCTGTATATGGCAGAATCATAAGACCAGAAACAACCACGTTT
ATTCCAGTCATCTCTTTGGTTTGTCCCTTTGCTTTAGCCCACATCTGAATGGCAATCATC
TCCACCAAAACACTGCCCCATTATTATCCCATCCCTCCTGCCCACACACACCCCCAGCCT
TAAGGAAGGCCCGACTTACTCTGATAGGATGTACGGATCCTTTTCTTTGAATCTGAATAA
ATGTTAGACAGGCCACGCATGCAAAACTCTGTCAGGCAGGCCCGCATGCCCACACCAGCA
GCCACAGAGTCACCAAAAGGTGGAAGGAGGAGGAGAAGAGGGAAGGAATGAGTGGTAAAT
AGGATGGCAGGGTAGGAACAAAGAGTGACAAGTGCAGGTGAGGATTGAAGGCGAGGAGAG
ATGAGAGAGGACAGAGAGGTGGGGATGAGAGAGAGGGATGGCAGTGTAAGTGGGGTTGGA
TGGTGGGGGAATGGTAAAAGGAGAGAAATGAAAGAAACAAGGTTAGGATGGAAAGAATGT
GAAGCAAGACAGGAAGAAGtaatgaggaaataatagtgttaagacattttaggagggaag
gaaagggattgaggaggggaggga
>NODE_132_length_986_cov_27.610548
GTTGACACAGGACATTTTTTTCCTGTGAAAACACATCACTGTTGTTTTTCTGCCTCGTGG
TGAGGAGGTGATTAATGACCAATTTTGAGATTCTATCAAAGCAACTGTGCTGTTCTGCAA
ATCCAGCCTAATTACTACACATTGTTCCAAGTGTAGGAGAAAGAGAATATCACATGAATG
CTGAAACGAGAAGAAAGAAAGACTTTTTGTAATTGGAATACATATTTTAAAATATGTAAA
CAAGGCTCAATAATTTCTACCTAGGTAACAACTTAACATTTTTGTTCTGGTTAGTTTTCT
TTTTTGAAACCTCAAACTCTGTAAATAACCAACTTGCTTTGCACATATAATTGATCAATT
TTAATTGCCACTGCTCGCACCCTTCCAATAGGAAGAGAAAGTTGAAAGTAAAAGAAAGAA
AAAAGTAAGAATGAAATGTATTCTCGCATACTATGATATGGTAAATGTTAGCGCCTGCTG
CATCGCACTCCATATCACTTCGCTCCATATGAAAAATAGTTTGCTATTTTGGAACCCCCT
GGCAGCCATAGTGGATCACCACAGACCCAGAGCTCATTTATCTTTTGTCAGAGATGAAGC
CAAACTAACGCCATCTCCTGAAGCTGCTAAAGAATGAGGAGGGACATAGGGAGGGTAAAA
ATAAACCCGGAGCCCAGGTAGCTACACAAAGAAGTCATTCTACAAGTAATGGGTGGCTTC
TGAAAGTGGAACTCTGTTTGGAACTGTCTCTCCGCTCGGAAATGATGCTGTTTAGTGCTG
AAGTTTATTCAGTTACCTTTGCTGGCATTTATGAGGCTGCCTGAGAATATGTGCATGTAA
CAGCATTGTTACGTGGCACATTATCCGACCAATTAAATGATGATTTTATTAGATTCTATT
TTAAAATACCTGCAAATACGAAATGGTTATGAGCCAAAATAAAGGTGCTTCTATATGTGT
CATATTAAACTGCTGCCGCAGGGCATCGTACCATCCAATTAATCATCTGAAAGAAAATAC
ACCACTGGTGTATAACACTGGTGTATAGCACCACTACTGCCTTATAAATTACATCACTTG
ATATTCTGTTTCTGAAAGAGAAATACTCTTTATTTCTAGTATGAGCATATAATTATGAGA
GTTTCtaacataatagtaataacacagcca
>NODE_133_length_585_cov_29.206837
TCTGTGCCACCAGTCATTTCTTTGTATCTTTGTCTCTCTTTTTTTTTTGTTCTCTCTCTC
CATATCTCTGTGTCTATGCTCAGCCCATTAATTGTGCCCGAACAGTGCCACATGCCTCAA
TGAAAATAAATTGCTTTTAATTTAGGCTTTCCTTTTTGCCACGGCCGGCATCACTTAATT
TCATTAGCTCTGAACCTGTAGAGCGCTTTTTCAAAAGCGTCATCTCATGGACGCACTTGA
AAATGAAAAGAAGCCCCTCTTTTTTTCCCTCCTCGCTCCCTCTCTCCTCTCTCTGCGCTC
CTCAATTAACAGAATCGTTTCCTTTCAACTAAAATGAATGTTATTGAAACCAATTAGCAT
GGACTGGAAAATCTCTCGTTAATGAGGGGAGTGTGGGTGAGTAAACAGGAATGAAAAGAT
GAAATTAGAGAAGAGGCTCTTCTTGTTGGCCTGGAATAATGACATGCTTAGTCGCCTAAT
TGTCTGGTGAAAAGCACCGCTGCGATAGTAACAGATTGCGGTGTTCATTAGGCAGCAATG
GGCCACCTGCTGCTGGGGCGGCGAGCCCGCAGTCCCCGTACACGTGTTTATCCCAGGGGG
CACTTTTTTTTGGACATGACGCTCACTATGAAAAGCAAATGAGCTTGCCAATATGCTGCA
ATGTTGTGTCCTTATTGCCAAGGCACAGAAGCATGATATGTCAAATCAAATGAAATGAAT
GAAACCCAATAGTGTGAAGCTGGAGGGTTTCCTCTCTCTTTtttttttt
>NODE_134_length_601_cov_12.019967
GCTGATTCACCGTGTGACCAAACACTGAGCCCAAGTTGAGACTAATGAAGTCTTTAATTT
GGTTATAGTTTATTAATGTCAGAGACACTCCGCCATTAATCATATTATAACGCCCCTGAG
TGCGCGTGTGCTTGCACTAATGTGTGTATAGACAGTGTGTGTGTGTGTGTGTGTGTGTGT
GGACGTGTGTCTCTTGGCGAGTGTGTTTCAACATATGCCTGTGTGTGTTTGTATGGGCCG
CTGCATATGTGCACGCGTATGTGTGCGTACATGTGTGTGTGTGAGAGACAAGTGTGCGGC
TCTCCACCAGCAATAATATCGCATACATTTTAAAGGACCGTCATTATCGCCGTGGGTTAC
CCTGCAGCCCCCCATCACAAACCCCACAAACCATTTTCATTCCAAACTCATTAATATGCA
AACTTATTCAAATGAGATTGTAATTAAGCATCTACTGAGTGGGAACCCTTTTCATGATAA
TTTATGATAAACTCCTCGCCACCTTTGATTGAGATTGATTTTTGGCGCAGGCAAGCCGAC
CTGAATACAAAGCTACACCTGAGAGACCTGGAGGGAGAATAACACTTTTAAAACAGCAAA
CTTATTTCATGGCTGATTGTGCCACAATCATCTTGGAGGAGTAACAAAGATCTATTTGAA
TAATGCATTCCCACTGTGCTGGTTATGTGCTTAGCCTAAAAGAAAAAAAGGAAGAAAAAA
AAAAAAAACTgggcatatctgttcttggcatcaaggtgacaaagtgatgtgtgtgaatgt
gtgtc
>NODE_135_length_1056_cov_20.304924
GCCCACTCCATGCTATATCAGTCAAGTGATTTATATGTTTGGATTGCTATTGGATAATAG
GCTTGAGAGCTGCACATATTAGGCATTCACACTCCAAAATACTCAAGCTCATAAATCAGA
CCAGACAGAGGCACTTTTGGAATGTTAAATAATTCCATAATCATGCTCTCGTGTAAAGTC
GGCTCTTATTTTTTCTCGAAATTACAAAATTCCTCCGTTAAAAATAAACGTGCGAGCAGA
AGTCCGGGGCTCGATGAAGAAGACAACACGTCGCTAGCTGTGTTTCATGGCTCCACAGTG
CAGAGCAGGCCATATATCTCCAGCGTATTATCAGGATGACTCCTGCTGGCCACCCTGTCA
CAGGAGAGTGCTTGATATAAACAAGAGATTGCTGCGACACCCAGTAATCAATATTAGGAT
GGTTTCAGTACCAAACATCATTTGTCTCTGCGACCATTCCTTTGACCAAACGAAGCATTA
ATTCAAATCATAAATCTGAGCTGATTTAAATCCGAGGAGAGTGAGGGAGGGAGAGAGGCC
CCTGTCTGACTGCCTGCCCCTAATGATTTATTTTCTACATTTCTGCGAGCGAGAGATTTG
TCCATACTCACTGACAGGTCACCTTCAAACGCCAGTGGCAGACTGTTCATCACCATGCAG
ACGAGCATCTCATCGCTGCAAGTAAATATTAAAGGAAAAGAATCCAATTGATTGTGGATG
GGGCCGAGAGGCGTCACTGCCATATATTTCACTCAGAGAGCTAATGCTGTGGCCCATGCA
CCCACACCTAGAACTGCTCCCCCTTGCCAGAATTATGATTCTACCGGGAGCCTGTGTGGC
TGGCTGTGGGCTCAAGGTTACAATTTAAATTGTAAAAAGATAAAACAGTTTCTTATTAGC
TCCATTGCCGTAGCCTTGCTGTTGGTACTCACATTTATCTTTATTTCTGTGACCTCGCAG
GCTCGTATTCTCTTTTTTACACACTCCATTCTCTCGGAGTGATGACCTCACACTTTATGC
ATTTTGCATTGTTAAATCTGCTTAGAAACACATCCTGTTTTCATCTCGCACACCATAAGC
ACCGCGGTGTCAAGTATTACTGCAGAAATGTATTCGGGAGTCAAGTCATTtattacagta
agtgaatcaaaacctcaatttagcaaccaaagctgcggggattacatttggtttataatt
tggaatgggctcatgaatccgcactaacatacattatcat
>NODE_136_length_645_cov_22.644960
CTTGTTATGGAGTTCGTGTGAAAGACACACGAATTTCCACCCTCTTTTTTTTACCAGTTA
AACCAGTATCTCTGGATAGAACACACTCAAGTACAGCAACAGGTAGAGTCTCTGACCGCA
AACTCTTCCGTGACTCCTCTGAAAATAATCTCTCCCCCTGTTTTTGTCTCTCTCTCTCTC
TCTCCGTTTATCTCAATTGAGTTTCCAGCCTTTTCTTTTTGTTTTGTTTGTTTTGTTCGC
TCTTCTTTATCACTTGGAAGAAAAAAAAAGGTGAACCCTCGTGTTATTTTTATTTTAATC
TTTGCTTTAATTGTAGTTTTTACCCTTGTGGTCCCTGATGGCTTCGCACAGTGATACTCT
GGTGGTGTTCTTTGGGGCAACAGCTGGTGCAAATGGGGGTAAACTGGGTTCGGATGAGAG
GGAAATAATTCTCTTGGTGTGGCAAATTGTGGACCTACATGAGAAAAAGGTACGGACCTT
TCTGACCCCCCCTCCCTCTCTTTCTTTCATTCGTTGTGTTTTGTTTTCTTGTGTAGTGTT
TGTGGCATAGCGTGTTGTTTTGTTAACCTGTAGAGGACCAGTGTTTGACATTTAAACCAA
CATGGTGTGTGTTGCTCCCCTCGGTAGCCGCGGCTCGTGCTAGCTAGCTGCTAGTTAGCT
CACCTTTTTTCAACAGGTGTGTGAGGCTGAACGTTAACGAGCTAAGCTTCACCTGGAGGA
GGAAAGCACACCTTTTTGGTTTAGCATGTCGGCTTTTAAACATGTCGTTGACAATTGAGT
GCCTTTATTGCAACTACATTGTCAATTGTTTGACTTTTTTTTTtaattt
>NODE_137_length_699_cov_29.148785
CCCAACTTCCTACCACCCCGTCCCCCTCCTTTTGTATTTATTGCTGTATTTATTTCTGCT
GAAAAGCCAGTCTAGTTCATTTGCTAGTCGGCTGGGCAGAGCAGGGCTCCTATTCTTAGG
CTTTTATTAACATCATGGACTGCACAACAACAGCTACAGAATCTATTATTCATTAAGTGT
AACCAATATAAAATTTAAAACAGTCTGGGCTTTTTTGTGGAATTATGTAAGGTCAGCATA
ATTTTCTGCCTATTACTAATATCTATATCATCTTTTCCTTAGTCAGCTCTATTTAAATAT
GCAATCATTTACAGCTTTTGACTATGTGTGTGCACACCCAATTTCCAATATTCCTCTAGT
AGACTTTTTATGCTGACATCAATGGCAAGCTATTAAAGACAGTATTTCATTATTGGTTCC
TCTTCCCCAGTGGTTATTTACAATCCCATATATACTAAGCACTGATATTAAAGGAGACCA
TTTTAATGAGGTGCTATCTGCCACGGCAATATGTCTTTCTCCGAATGAGATTGTGTTTAA
AGATTTTATCAAGAAATGGCTGTTCGGCAGGGTTATGTTTTGTCCATGAAATATGCATTT
CATATCTCTTTCATTTCATTAACATAATTTAATTTGTGCTTTGCATTCTGTGCATAATAC
ATATTTGATTTACAAAACAAATATTTCCATTAGAAAATGAATTTCATGCGCGGAAAAGGC
AGAACTGAAAGATGTATTGTAAGGAAATAAGAAAAAAAGGAATTGTATTATCTTTGACTC
AGAAAAAAAAATCCTTGGCAAGGAGAAATACACTCAATAGATTTTTTATATGTGCGTGTG
TGTGTGTGTGTGTGTGTgtgtgtctgagggagtttatgtgtgt
>NODE_138_length_621_cov_20.043478
GAAGAGCTTAAATTCGCGAGAGAAAAATGATGCAGCAATGATTGGGTGGTAAATTAGGAG
GAGTGTACATTTTTTATTTGGATTTATCTCCTCATGATCTCACCAGATAGAGGCATCATG
AAGCTATGATTTTAAAACAATTGTTGGGGAATCATTCTGTGATTTACCTGCTGTTATTTA
AATGGAATAAACGCCATTCTCCTTCTTGCCTTTGGACACAATTCTAACCTAAAGGCTGCT
TAATGGCTAAGACAAAACTTGAATACACACTAGCTCCTTTCCAAATGTGACAGAAACGTT
TTTCTCTCGCGAATTTAAGCTCTTCTCTATGATAAAATGAGGAGTGATGATAAAAGGGAG
AATGGGGCAGTGCCGCCTCTTGCGGCGTGGGTGGGGCTGACAAGAATAGACTACATTATG
CAGTTCATTTAGTTAACAAGTGAAATAATGGGGAAGCGTGCAGTGGGAATGCCGAGAGAA
AGGCACAAAACCCTATTGAGAGCTCTTGGCCGCTTGCAGCGTAACCGTCACATGGCCGAA
CCGAGTCCGCGGCGGCTATTTAAGGCGCGTCTGTGCGCCTTCAGCACCACTTCGCTGTCC
ACCGTCCCGAGGAGAGCACGACACGCGCACCGAGCACCGCCGCCAAAACAACACACGCAC
CCACGGCTTCGACTTGCACCGCGCCGAGCAACAAGTTTGCAACCATGCCGAGGTCTTTTC
TCGTGGATTCCTTGATTTTAAGGGAGGCCAACGACAAGGGCAACGAGAACAACCCACCTT
TATTCccgtacgccgtgcactcgcc
>NODE_139_length_806_cov_15.249380
CTGCAAAGCCTTGCTAAAGCTATCAGATATACACATCATAGCGTTGACACTTGGCTGGTG
CTTTTTGTCTATCCGTTTTGTTATAAAGCCCCAGTTACAGTGTTCATTTGATGCTGCTCA
GTCAACACAAGTCTCACACTGGCTCAGGCAGAGCAGAGAGAATCAGCATGAGGGTGGATT
GATTTTTGGCTGGGTGCGGACAGTGAGCAAGAGACAGTGGGCCTCCAGACAGAAGCTTGG
CTGGACTCTGTGAAGACTGGAGCCTTCTGTGAGGTTGCCTGCCCCACCACATGGAGTGCT
CCAACAGTGACCCTGCGCAAACTGGCAACTGCCAACCGTCTGCTTCCGTCTGCTTGGCAT
ATTTGGCCATTTAGTGGGCGCTTGTGAAGATCAAATGGGTTAAGATCGCCCCTCTTAGTG
AGCGGGGAAAAAAGAACATCAAAAAGGTGTAAATTTCACTTCCCCACTTTTGATTAAGTC
AAGCATGAAAAGAAATGTAATACTCTCAAGTGGCAAGGGTTTACACTATTGATGCTGTTA
CTTCTGCTTCAGGAGGCCCAATCAGCCGACAGGGAGCTGAGTAAACTCGCCCTGAGTTTT
AGGGGAGGCCAGATGGAGGGCTTTTGCTGTGCCTGAAAAGACAGCTTAAGAGCTCGCCTC
CTCAATCCCACTCAATACTGACTGTGTGAAATCCTGGCCCTGGCTAACCCCCCAACCCAC
CCGCCTTCTCCAAAGCTGGTGGCTACCACCATATGGGCTTGTTTAAAAACTCCCACAGGC
TGGTACAAAGCACAACAACACAGTTTTCATATCAAGTACTCTCTCAAAGAGGCCCCCCCT
CTGACTCCTTCCCTTCCGATTCCAAAGGCTGTCACGGGTTCTGCTCTGATTAATAGTTGG
TGTTGGCCGTCTGTTTTGGCAGATCATTTTGTGCGATGATTAATATGAATTTGCCAGCTC
AATCCAGATTTCATATGTTACTAAAGGagc
>NODE_140_length_788_cov_25.897207
TGTCGATAGCAGAGTTGGCAGCGGTGGCAGGGGTGTTGGTTTAGGGTGGGAGGGACAATA
AAGTGCAGCAAGACGACCAGGAGATTTATGTCGGCGTGATTGTCAATCATGGACGGTAGA
CAGCCAGCGAAAGTCAAAGACGGCAAACCAAAGGGGCGGCTCGAGTCATGCTCCATCTCT
CATTTTACCCCGCTCGCTCCCTCTCTCTCCATCTTGTGGCCATATGAATTAGTGTGGTGA
GAGGAGAGAATGAAGAAGGTGGGAGGGGAGGATGGGGAGTGACGGGAAACAGACGGGTAT
AATATTCTCATCACTCTTCACTCTGCAGTCGTTGGTGAGGAGCGTGGCCCAGGGCACTCA
GCGGCCCAGCCAGCCGCCTCGCAGACCCTGCAAATATTCCTAAACCTCAATTTTTCATAT
TTCCCTGTATGCATAAGGAGATGAAAAATCATCCGATCATTTGTATTGTCTGACTGAGGT
TATACACAAATATTAGTTTATCTACCGCACCTAAGATTGCCTCCCTAAGCAAGACGGATT
GGTCTTTTGGAGAGGGCAATATTCCCCGGGAACATATTCAGTCCATCTTTTATGTGCTGC
AATTCACAGAGCAGCAGGTATGAGTTCCATCTCCAGACAGGCTCGATAAAGCTAAACACC
CGATAGAGACACTGCTTATTACACACAATACGCTTTAATTGCCAGACAATTTTCGGCTGG
GTAAAATTTATAGTTTTCAAAACCGATCTCATGCAAAGAGGCTTGATACCTAATATTCAT
ATTCTCCGCACATTTACTCAACACTTGGCTAAAATGAATATTAAAGCAAAACAAGCAAAG
GAATCAATTTGATGTGAGAGGAGGGGGAAAAGAGAGAGGGGGAAAAAACTCTTtaaatca
caatctcaattgatttccgttacctcttctgtgaactaccaagtgtctggtcctctcctc
caagtgagtgag
>NODE_141_length_660_cov_14.966666
TACTAACTTTGTCTCTTCCTAATCGCTATCGCTTCTCTTTTTTCTCCCCCTCCTTTCCCC
CCTGAGAGAGCGACTCCGGGTTTTGACGCATGAAAACGGCTTTACGTGGCACCGAAGAAG
TGAATGAAAGATGATGCATGCCACTTAAAATGCCTGAGGGAGCAAGTGTAATCTAAATTG
GATATAGAGGCTATTATTACACAACATTATGCGTTGTGGTGGACTAATTGCGCGGCTGGA
TGAGTTAAACAGTCGGTTAATGTCGAGTGGCGGACAGGTTTCTGGAGCGCACAAGGTCAG
CTGCGCTGCTCCCAAGCCTTCAGTGGTGTACAGGAGGAAAAAAAAATGCTTGAAGTATTC
ATGGGATTTTTAACCATTCTAAATCTGTGTCCTAAACCGATTAGTTGACACCAATTTTTC
TTTGATGTATTAGCTGAGGGCTTTTGCCACTTGGAAGCCAATTGAAATTCAAAACAGTTT
TCGCTCCAAATGCTTTGGGGAGATCTGCTGCAAATAATGGATGTAATTTATTTTTGACCT
TGCTTTTTTTTTTCTCTCCAACGGGTGGGTTATTAAATGATTAAACATATGTGCACTATG
CTACTTGACTAAACAACTGGCGTGCAGCTCTGATTAGCTATTATGACTATCATTAAAGTA
CATCAGTAATTTTCCTCCTTTTATTTGTGTGTTTTTAAATAGTGATTGGCCATGACATCA
GCTGTTCAGGCATTGTGTGTGTGTGTTTTCTTGACACTAATGTTGCTGTTGCAAAGTTGT
TGTTTTTTTCCAGTTGTATTAAAAATAATAACTGACTGTTTGTCTTTTGTTTTGAATCCG
TTCa
>NODE_142_length_568_cov_22.871479
TTTGGTTATGAATCTAAAGTGGACCTGAGTGCAGTCGGAGCAGCAGGACTGTTAGAACAA
TTGCAGCTGTCTCCCAGGGCTGTGGCCATTAGTCAATAAATTAGAAAGTAATTAGTTTCT
GCTTCTGTGGCTCTATTTGAAGCGCTTCACACAGGTGTAATGAAAATTTATTGGAGCTGT
TGATCCGAAGGAGCAAAGAAAAGTAGAGGATTTGTAGCGTGTGATTGTAATGTAGGATTT
CCATCTGCCTTTCTCCTTTTTTTGCTTACAGTGTGACAGGTAAGGTTAGCCATGATGACT
GGTATAGTGAGGCTATGCTTCAGTATTTGGAGTTTTGACAAAAGGCCAATCGACTAGCAG
CTATAAATATTTAAGTGTATATCTTGTAGTCAGAAAACTTCCTGTTTTTTAACATTTTGA
ATTCATGACTTCAAATGAGTTAAGACTTTTGGTAAGAAGAGCTGCATGGACATAACCACC
AAAATCTGTGGTTCTGCTGAAAAAGGCACTTTTTTCTGTGAAATATTCTCATGTGTATCA
CATACAGCAAAATAGGATACGTAAAATTTCAGCAAAGTTGTTTTTTCTTTGCTATAATTT
AACTACATCTACTGCGCTCACAGAAGCCTGTGAGGAAGACAGCTAGATCCCTGGACTATC
TGTTTCATTTTGATTCTGTGTGCTTTTTGGCCAGCGGGCATCTCATCACCCTTTGTTGTT
Cacacagcacactaatttttttcagtgtcatc
>NODE_143_length_616_cov_14.331169
TGTCTTTGTCATGTCCGGTAAAGTCTGGAACATTGTGCTTAAAGGACCAATTACAGTTGG
TTGACCTTAGAAATAATACAGAAATTCACATATATAATTATAGTCTTAAGTAGCAAAATC
ACCATTAGTGATTATATGTGAATATATAGACCTAGCTTACTGTTGGGCTGAGAGACACTG
TTGACACAAACAAACATGCCTAACCATCAGATAACATCAAAGCCTTGTTTATTATATTCA
TTGCTACTTATAAGTGTTTCTATTGACAACCTTGTTAATTCAATGTGACAAAAAAAGCAG
TGATATTTAGTTAAAACTGAGCTTCAGTTAAGGTGAATATTCATTTTACTGACTGCGACC
ATGTTGTGTTTTTCTCTTCCAGCCACCATTCTGTCCTGTGGATGGATCATCTATTTAACT
TATTACAACTCGCGCAACATCGGCCTCATCCTCACCCTCATCATCAACAGACTCTACAAG
GATGGCTACATTCACATCGGTGGGTTCATCCGGAGCTCTTGTCACAGATTGACGAATAGC
GAGGAGGACCGCTGCCAAAGCTTCGAGTTGAAGGCGTTAACTCAGTCTGCTGAATATTTC
ATGATGAGTCAGGTTCTCTCAGTGATTATCTCTACAGAGTCTGAACAGCAAAGTGCACCC
AATAGCAGATTGAATTTCTGTACATAAATGGCACAGGAATTAATTTACAAAGCACCTTGA
GGCCATAAATGTAAGTGTAACTCTGGGGTTTTTATTTAGCATGCGATGAGGTTTTTTCAA
AATCCTTCCATTTctctgct
>NODE_144_length_835_cov_13.124551
GCATTTATCATTGAAATACTGAGCTGTCAAGTCACACTACATACCTGTCAAGAAGGGCTC
AAAGGTACAGCTCCGGCTCCTCTCCTCTGTTGCAGTGCATGATTCTTCATTGCATTGCAT
AGCAGGCCTGCTCGCCGTTGTTTTCAGCCATATGTCAACATAATTCATTTCCGTGTGTGA
CAGCTCCTTACAGTAAGACACGGTGGGACTACTAGTTCTCAAAACCCTGTTTACATAACC
AGGAGCCGGCGCTAACCACTGTTTTCTGCCCTACGTCTAAAATCACACTGCGGTAAAGTG
CTGCCACGGAAAGGGATGCAGGTCAGCTTATTGGAAGAGAAGTAATTTACTTGTAATTTG
ACAAGTTGTTTCCACAAGTAGCGCAGATTAGCTTCAATAAAATGACAATATTTTTACAAA
TGAGCGAAGCGAGGCATAGGAATAAGCACCTATGAGTGCAGAGACAACACTTTGTCATCA
TGCTTCTCATTGTGACATCTGAAAAGACCCACAGGTGCTGTAGAAAGTGACTGTGTTGTC
ATATTTCATTTAGGCATCCTTCTGCAAAGCTGTAATTGCCTAATTAGCTTGTTAATTAGG
AGATTAGCATTTACTGATAGAGTGGCTTGCTCTGTTGTGATGAGAGTAATACAGATTAAG
TGAGAAGTTATGGGTGCATGAGTTCACAATTTTGCTGCCCACAAAGGGGTCACAAATCAT
TAAAAGATTTGCAGAATGGCTGCGAGTGTTTGCATCTGAAGACGACGCTCGCCTTCTCCT
TCCTCCCTCGTATCAGAATCGGTGCCGAGGACGGTGGAAGAATGTGGAAGGCAATCCTGT
CACATGGCAGCGAGATCCCTCCTGGTCTGAGTGTCGCCTGTATCATCCCCTGTTGCTCGG
GGACATTGGAGGAAATGACCGAGCAGACGGTGCCAGAGACATTACTAACCCAATTATGAA
CAGTCTTTCATCTGGTTTGGATACTTTATTTTATTTATTTCCTGATATTTGTCGCTGCc
>NODE_145_length_636_cov_5.188679
GCTGTCTAACCTTCCTCTGAGGGTTCCGGCTGACAACCTGGATGAGATTTAAAGGGATTT
TACTCGCCCTGCAAATTAGCTGTGTAAAGATGCAAACAAGATACCTGCCCTCCGTGTTCT
TTTCTGATCACTTTTAGTGGTGCGCTTTAAGGATCCTTCCGCATTCGCCACTGCAATTAC
TCTCACATCTAAAGCCTGTGTGATCCAAAACCGAGCAACTGGTTTTTGGACTGCGTGTGG
CGTCCTGTCCGGTCCAAGATCCCCATGTAATAGGATTCCTCAAAGCTGCAGATGGATGGC
AAATCTAGGCGGTTTCATCTACTAAAAGAGGGCATAAATCACTAGCGGAGGAAGCGGGGA
CGAGGCAGGGGTTATCACCAGTCTGCCTCCCTCATGAGAGCTTTGCATTAAAGCATTAGT
GAAATTAATTCATCTTTCATAAGAGGTTTGAGCAGTATCTGTGATCTATGATAACAACCA
ATTTCTCACTACGGAGGGGCCGGCGGAGGAAGGGAGGGAGGGAGGCAGGAGGGGAAAAAA
AAAAAATACTCTGCGACCCTGATAGACTACACAAATCTGCTCTTTTTAAATGGGCTAACA
TTATCTGGAGTGCTGCTCTCTGGAGCATCATCCCAGATTCATATCCCAGCCGGGAAAGAG
GCATAAATCACCGGGCAAAACTTTTCTCATCTGCCCCCCCCCACCACCACCACCCAACCC
TTCAACCGACACACACACACACACACCTCCTTTctctcgacatcactcgcctcatccttc
tcacggtacgctgtgccaggtttgttttgtggttttcttt
>NODE_146_length_803_cov_14.813201
AGAGGTGAATATCTTGGCACTTGCACGTTTTGAATTTGACCCTTTGAAATCGAACAATGT
TCCATTCATTGCTTCTGGTGCTTCAGAGGAAAAGCTACACAGCCTTGAGGAAGAGAATGC
ATTTTTTTTCTTTCTGTTCATTCAATTTTTCATGAACCAATCAGACAGAGAAAAGAAAGA
CATGAAGAACATAGAAGAGAAAAAAGAAAGCTGCAAAAGTTACAGAAAGCTTCATAGTGA
AATGGGTTGTGCAAAGTTTAGCTCAGCACCACTGACCTCTAGTAAAACCCCCACCGTGGT
CAAAAAGTGGGAGTTTAATTGCAACAATTTGATTCAGCTCAAAACAATTTCAATTCGGAT
CAGATCAGTGCTACTTTTGACTCATGCAAAATCAGGAGAACATCTGCACAGCTTGCCAAT
TTCGAGGCTAATGACCAGATAAAACCGGACTAATGGGATGTGGTGGAGTCCAGTCGGAGT
GGGGAAAGTATACTGCATTTCATACAAATTGTTTGGAGACACGAAGTCAAGGCTTACCCA
AGTCTGGCTTTAGCTCAGTAGGCAAGCTTAATTTCCGTGACATCTTTGCTGGAAAAAAGA
GAACATCCCTCTTTACAAACACACGTCTAAGCTAACACACGATGCCATGCAAAGCTAGAT
CACTAGCATTGGACTGGGATTGTGCACAAAGCCAAAGTACACAGAACGACAAACGGCTGT
GGAACAAGTGCCAGGGGATTGTTTTATTGACTATAGGAGCCAAAATGCGGTACACAGAGG
AAGACACTGCATAAGGAGTCAGAGACAACTCTGTATATCACAGAGGCATGCTGTGAAGGA
CAAAACAAAAGAAGGTGACCTCTGGTTGCACAAGCCCTGAAAGAGAGGACTGGTGAGACA
CATCAAATCTGCACGGCCATTCAGGACCTTCATGCCAAAGGAGCATGCATCAAGAACAAG
GAAGtaacaaggaacagaaaattatga
>NODE_147_length_971_cov_26.017508
TGCAGAAATGTCATGAAGTATGTTGTTTTTTTAGATATTTAATATTCTGGAGTGGCCAGA
CAAGAACATATCAGTTTGGTTGTTTTATTTATTAACATTTTCTCAGTTTTGACAGCCTTA
TCACAATGCACTTTCTATCCAGGGGTGTAATTGTGATATGACATTAGCATTGACATTAAC
ATGCCAGTAGGAGTCAACTGGCAAAGTGATAACAATGAGCATTTTTAAAAAAAACAAAAA
AAAACAACAACATGCAGGCACGCCATTATAGTCGATAAGATATACGTATGACTTGTGTGT
ACATTATAGATCACTAAATAATAATCACCCATTTTATCTGACAATATACATTAACAGAAA
AAAGACATTAGGTGTATGACCCGATGTTTTAAATAGGATTATCTCTCAGAATATTAGTAA
TAGCATGGATGAGGCTTTTTTTCACGGCATCTGTATGCATGATAAAAAAAATCCAAGAGG
TTTCAAGCATGGGAGGAATTTTTACATTTGGGAGGGAGGATGCAATCAGTAGCCTGGGAC
TCGCAGAGGCCTCCTCGGGTGACAAATTGAAAGTGTCTCGGTCTAGTTTATAGCCCTGAT
CAGGTCAAACGAAAAATATTGGAGGTCTGGGTGAGGAGACAGGCCCGCCTGGTGCAGATA
AATGGACTGATCATTTCTTATTGAGAAACAATTCCTAAAAGGTAGTTTACTGTGTGACTG
GGGAAGCGGCGAGCGGAGAGCAGAACGCGCACCCACTGCTCCCTCCCTGACCCTTCCTCC
ACTGCCGGAATTAAATGGATAGAGAGAACGCGTGTTTCTGATGGCACTCCTCCGCCAGAG
AGACACTCCATTTGTTATGAAGTAGGGGTTCTGATGAAGTGTAGGGAGCTCCTTTTTCTT
TTTTCCCCCTTTTTTCATCCTTCCTTTCTCAGGCACTACAAGGCCGGCCTTCAGTCTGCT
TCACATGAAATGGATGGAAGGAGCCGATTGAATTTTACACTCCCCTGGTCATGATTAATG
TGTTTGGTGAGGACTATCTTGGCAGTGGAACTCTACTACCACTAGCTGGCGCTCAAGCTC
CTCCATGGCTGTAGCTTTCTAACTTTGCacaagggttctgttggggtggtggtgttaaat
cgggtcagttttgtc
>NODE_148_length_1040_cov_24.959616
GGACATATTCAATCACATAATTTAGTTTGGGTGATTTTTGCTGCACATATCTGACCTTTT
AATAGATGCATGCAGAGAAATGGTGGCGCTCAACAGCTATACGACACAAACAAATCTTAA
AGTGATAAATTCTTATTGTTGGTTTATTTTCTGTGTTTCCTGCAGCCTGGAGGCACACAC
TCTGTCTCACTCCGAGGAGCGGGAGTACAAGTGTGACCAGTGTCCCAAGGCCTTCAACTG
GAAATCTAACTTAATCCGACATCAGATGTCGCATGACAGTGGCAAGCACTACGAATGTGA
AAACTGCTCAAAGGTAAAGTGATGACTTTTGAAGGGGCTGTTTAACAAGTGAGCAATTTT
GTGTGCCTGGCTTTTTTTTATTTGTATATTTTTTTTTAGAAGCAGATAGTAACTCCCCCG
TGTGTCTGTGCGGTTCCTTCCCCCAGCAGGTGTTCACAGACCCCAGTAACCTACAGAGGC
ACATTCGCTCTCAGCACGTTGGGGCTCGTGCCCATGCCTGCTCTGACTGTGGCAAGACGT
TCGCAACGTCTTCGGGCCTCAAGCAGCATAAGCACATCCACAGCAGTGTCAAGCCCTTCA
TGTGTAAGTCACTAAGACCCTACCTATGTAAGTCTCCTCAGTACATTATAATAATAACAA
TAATACCATGCTTTGACTTGCCTTTAATAGAAACACTCTGATGTTTTTGCAAAAATACAC
TTCTTGAGAATTGAGTTTGTTGTGTTCTACAGGATTTTCACATGAGGTTATATAGTAGCT
GTACAATTTCTTTTTAAGACAAGAATCATGCAGTTTTTTTCTGCATCAGCACTCTCACAC
ACTGCTGATATGGTAATAATAACATTTGAACTAGCGTGCAATTTCATTCAATCCCACTTG
GTCTAACCTCACTGTTGCCCGTCACAGTGCGCCAGCCTGATCTACTGTTGACACTACAGC
CAACAGGCTCTTTTTTTTCTCCCTTCGTTGCTTTTTCTCTCTTGCGCACACACTTTTTCG
TCCATGCTCCTCAGTAAAAACGCTAATTCCTGCAAGACACATTTTGACCTTTCGCACTTT
TACCACCTCACACAAGAGATCTGATCTCCTTCCCctaaagcattatgaccttcaccctct
gccctttcttgctttctctatttcacacacatatgagctcacacaaacctgtctgcacac
caaatgcacaccacgtttctcctt
>NODE_149_length_617_cov_24.628849
TACCATTCTTTTTTTTTTTTGCAGTGTGCATCGTCCTCTAGTTCTTGCAGCTGTATGGAT
TAAAAATTCAAACAACAAAAACAAATTGATCTCTATATTTATTCTACCTATGAGTCTTAC
CATTGGCTAAGTTTGTCAAGGAGATGAACTAGTCTCCATGTGTTTGTTTGTGACAGCCGA
GATGTGAGTGGTGGAGACATAAATCATGTCAGATTTATTTTTCCTCTCAACTTGGAACAT
AGTTCTCTTCCCTGTAGAATTCAGAACTGATCATTAACCTTTCCTTTAGTTCCTTCCCTT
GCCTGGTCACATTTCCTCTCTATTTGGTTCCTGGCCCCATATGCCACTTTCCTATTTCCT
GCCTGCAGACAGCAGGGAGTAGCTCTATTATCACCTTCCTAGAGCTGTCTTTGAATGTGA
GAGGCAATTCCATTTCACTCAGCCATGGGGAGGGGTCGGAGGAGGAGGAGGGGGGAGAAA
AAGCACACCATAGAGCACACAGAAATTGGTGTAGGTTTACTTCTTATAGTCGAATGTACG
ACTACTTTTGCTTTTCCGCTCCCAGATTTTAGGATTTAGAGAGTCTGCTGCCAATGTGCA
GGTTTGTCTAGCATAGTTTTGAAACCGGAGCAAAGGTTAAGTGCAGCGTATCATGTCTGG
TTGTTGTGTGAACACTTTATCCTCAACTCCATTTAGAAGTCACCTTCTGAAATATTAACA
ATCCTAAACCAGCTATattactctactgtgaagctgtgctaaacatatccaatatgtctc
caatgctttctccctcccgtg
>NODE_150_length_759_cov_18.841898
AGCTCAATTTGTTAACTGCATCATTACTTTCTTACATTATCCACCTGCCTCTTCTCAAAC
CGGCCGTTCAGGTTTTCTCATTATGATCAGAGCAGATGAACTACAGATAGAAACCAGTCA
ATGTCATTCATGCAGTGTCCACACAGCGGACTTCTGCTGGCCGCTGGCCATACCTCAAAC
TGTACCAGTGACATGAATAGTGGAGAACAATCTCAGACACAATCCCGGATGGGAAACAAG
CATAATCTGGGCATTACACTGATAGCACAGACACCATGTTGACACAACATCTACTGCCCA
GTTGAGTGCCACATAATCCCCTGTAGGAGGTGGATGCATACGTAGGATCCCTTGCAATGA
GGTGTAGTTAACCAGCCAGACTCGTGTGCAACGCCACAAACGAGCATCAATTTCCCCTCC
CCCCACCTTGGTGCTGGTGGACTATCAGCGAGGGTCCGACAGTGTTGTTCCTAATTACCT
ATTTCTCCACTCCTGATCCTGCGGCTGGCATAATTAGTTACCTGGGGCTGCAATCCAATT
TGAAGTGATGACAAGAAAGTGATCCATGAAAAAGTAATAAGTTAAATCCAATTTCAGCCT
GCCTCTAATTAAATGCACATGGAACTAATGAGTCAAACCCTACCATTTCACTGATAATGG
TAATTAGCGGGGTGGGAGTTGCCGGCTCTCGTCGTTGTGCCACTGTAGGTGTGAAGCGCA
AAAGGTAAAAGCGGCATGGATTCTTTTAATTACATGTGTCATTCTGTCAATGTAATTTAC
TGGCTTTTTGACCAGTCAAGTATGTTTAGCTGCTTTCCAGCCTGCATAGCAGCTGTTTGT
ATATCTAGTATGATTAAAGGGCCTCCAGGCTGCTGAGTATACAGCGCAGGCATCTTCATC
CAGAGGCAGGGGTGGGcggtgccggggcgagggagtttggggg
>NODE_151_length_690_cov_25.185507
ACTGACCTGGCCTCTGCAGGTAACGTATTGCCTCCTTTGTTTTAGGATAAAATAATAATA
AAAAAATAACAATGAAGCCACCGATGACTTTAAGATCTCATGTGAATCAGTTCAGTGTCA
ACACCTACAGCTTTCGAGGTATGCATCAAGGACCGGGCTAAGCAGGCACCGTGCAGCACC
GATTAAATCTAAATAAGCTGACTCTCACACAGTTTGTTTGTTTATCGGGGCGAGTCGGGG
GGTGTTCGGAGCCTCAGAACTGCATTTAAAGCTGATCTGGCTCCTTCAGACAGCGCTGCA
TCCGACTTCCTGTTGTCGACTCGCACTTGCCACGGAAAAATTGCTGCTGCAGCCTTAGAC
AACCTACAGCACTTTGTATGCCGAAAGAAAAGAGTTAATTAGAAATACAAATTCTCCCAG
ATTGTTATTAATGGGAACTGTAGAGTAAGCAACACATATTTTGTGCCCATAAGTAATTCT
CAGGTATCTTTGATCTGTGGCCCACAGCGGATGCTGCTGCGTGCCGCTGTCTGGCTTCTG
GGATTCTGCCAGCGCCAGACATCTGGCTACTTTGTTATCATTGGCTGATCTGCTCCCGGG
AGGCCACTCTTGTGACACCAGGCAGAGAGTGTCCTGGCAAGGAAAATTATCAGCACATTT
TGAGTGGATTAGAGTTCCAAAGTGGTCTTCAAATCTCTACAGGGGTCTAGTGAGCCATGC
TCTACTGGGGGTTCCTCAGGGCTCTGTTTTGACACCACTGTTGATTTGAAAGGCAGCGAG
GGTACGGCTCCCACTGTTGCATCACAGGTTCCAGGCAGCATCTTAGGAAGTGGAAAAAAG
GCCCCAATTATGATCTGTcagatgcagaaggggg
>NODE_152_length_668_cov_13.226048
TAGAAAATAGATGTAGACTAATCATCCTGCATAATGTATTGATGTGTATCTTGTTTCATT
AACAATCATCAACAATCCACTCATGTGATGTGATACTAACAAACTGTTTGCCTTAGCTAC
AGGGGCTAGGTAAACACTCAAATGGCATTTCCTCTTTTTTTTCTCCTGTCTCTCTTTTTT
TTTTGTTCTCACCAGTTTCAGTCCCTTATGTTTGGTAATCGGCATTGCTAAGTCAGAAGA
CATCAGCTTGACTCTATAAATTACCACCTGATCCTTTCTTCCTGGATAATTAGGTACCCA
TTAGTTCTAATCAAGTAGTTACTTAATTATTGCAGTAATTAGTCTAATGGTCTAGCAAAT
TGAAGCTTTATCACTTTCGGATACTTAATGTTCTTGGCAGAGTACATCACAAGTGTCAAG
GCTTGGGCTTCAGCAATCAGGCAGCAGAAAACAAAGTTTATACCATGTCATAAATAATAT
TGGTCTGTTCGTGGTTTGATGTGAAAAGAACACAAGTTTATGTTAGATTGTGGCAAATAA
GCTGTGTGGGGAAAAAATGTAATTTGAGAAATAAATTTTAATTTGATTGCGGCCTGACAA
AACATCACTAATAGCCCAGAGAGGAGGGGGCGGATTGCATTTGGTATCAGGTTATTGTGA
TACACTCATATTAGCCTGCTCGAACATGAAGAAACATCTCTCATACCAGTGAAAGAGGAC
AAGGTTAGCAGCTCGGCCAATTTACCGGTTTACCAGTCTTTTTATAAAAATGCATGGTAT
TCAGtttattcaattttccttatgggttgtttcaatatcccatcacacagtggagacatc
aaacgtcaactg
>NODE_153_length_949_cov_5.016860
GATGTGCATATGAGTTTTCTACTAGGAAAAAAAAACCCTAAAACCCTCACAAGTGGGGAA
ATAGCTAGCTTAAGTTACAGATTCAAGACTGTAACGGAGTTTAAAGCTAAAGTACAACAG
AAACAAACAGCTGCGAATGGAATTCTACGTTTAGGAAAGTCAAGTAACCTGTGAAACATA
GAAAATGCTCCACAGCTTAAAATCCTAAAAACAAAAGAAGCAGAATTTATCTAAGGTCCC
TCTCAAAATCTTCAACATTCTTGCATTTCCACCCTGCTATTTCAGCTAGAGCGGAGAGCA
TTCTAGCAAGGCATCATCATCATCATCATCAGGCACTCCCATGTCATGTAAATGCTCTAT
GCTTTAATACTCATATGGAGAAGGGTTACGATAGAGTAGTGGCAGTGAGTACATCTCTCT
TGCAGGACGTCCCCACTCCGACAGATCAGGTGCCCTTCCTCGTCGTCCCTCACACTCAGT
GCCCGCGTCCGGCTGTCGCTCCGCTGTATTCGCACCCAAACCGCCATCATCAGCAGGTCA
CAACACGACCGAAGGGGACGGAGGGGGGTTTCAGGGGCAGCCGCAGCCATGGCGTCGGGG
GGCGGCACAGGAAGATGAGGAGGGAGGAGGAAGGTGGTGTTGGTTGTAGTTGATGTAGTT
GTGGTTGTAGGTGGGTTTCGTGGTCATGGGGCGATTCACGCATGACACCACGTGAAGGAA
ATATATAACGATAGGGATATAGTGCAAGGGAACAAGTCAAAGATCACATGTTGTCCTCTG
CTCCTCTCCCCCCCCTCTACCTTTAAACCACAGCTGCTTACAAACAAGGAAGCAACTGGC
ATATCCATTCATCAACGCAGAAACCAATTAAGACAGTAGCATAACTAATCCAAAACTGAC
CTAGATTAAATAGAATGGAAGATAAAATGCCAGGACCATTTGTTTTCAAGCAGGAAAAAA
AATTAAAGATAACCCCAAAATAGAGACTATATCAAATTCTACCCCTTGCTCACATTTATA
ATACTTAGTAGGTGCGGTtaataataccccacgcaaaaagaaacatttcatgaatctagg
tcattttaaatgccgataacatctaacaaaagtatgatttcaatgaaaatata
>NODE_154_length_718_cov_22.626741
TATTGCTTATCTGAAAAAATAGAGAAACGTAAAATGTAGTTTTACAGCTTATATATGACA
TTAACTGCAATGAATTCAAGTCTTTTGTCATTTAGGAAGTGGCAATCGTAGCTGTTGCTG
TCTTCGTAATTGTCGATGCGTTGTGATTTGATGCTGGATTAAAAAGGTGCGGAAACGCCA
CCCAGTCTTGATATCTAGCCTCGGCTACCAATCCGTCACCTCTCTGTGTGCCGTCCCAAC
AAAGTGAAGTCTATAAACGGAGAACACTGAATGTTCTTTTGTCATTCAGTTGATAAGGGG
ACGGTGCTACTACTAAGGCCTGAGGACTAATGAATCTCCACTCCATTACCGCTGAATCGG
ACAGATTGCTCTCCCGGAGAAATGAATTGAGTTTTTTGTATTTGTGAGATCATTCTCCCT
CCATTAACTGCTCTTTATCCCGTCTCTTCATCACAGGCAAATCAGGTTAGGCAGCCATGA
TTAGCTGGGGTGGCCTCCCTTTTTAAAAGGTAATTGGGTTTGGCGGCTCAGCTGATAGTG
CCATTAGGACCAATAAAGGCTGGGCTTGGCTCATCGAGTGAAACAGATTCTTCAGCAGCA
GATGGCAGACGGAGGGAGAGGGCTCTGATGCATTGAGGCCGAAAACAAAGTTTGTGTAAC
CAAAGTAGTTTGGGGGCATCCTCTCGTCTCCGTGCATATGCCCCCACCACAGTCGCCCCA
GCCAGTTTAATGCTTTTGGCTTTTTTGCGGTGGTGATGGTGACATTTTCAAACGGAAGCG
GTGACAGCTTTTAATATGCTTAACACTGATTACAAAATGATTTGGCCATTAGAATGTGAT
TTTTTCTTTATTGGGATAATTAATCATTCACGCAGAAATGTTTTAATGGTggacctgggg
ca
>NODE_155_length_631_cov_8.218700
GTCGGGTGAGAAACCTCGATGGTCGTAGCATTCTGGTGAGATCTATGTGGTCTTCCCTTG
GGCCGCGCGTCACGGCCAACTCTGAGATTCAATAGAAGAGGAGAAAAAGACCTCTCTCCA
TTTGGAGGCAGAGAAGGAGGAGGGGTGAAAGGAGGAGAAAAAAAGACTCGAGATCCCGCC
TCTGGGGCTGTCAGATCGCAGGACTTTCTTGCATCTGATTGGTTCCAGAAGGGCAAAAAT
TACTCAGCAAACACGACTATTATTAGCTGCTTAGCAACAGCTCACTAAAGTAGAGAGACC
ACCCAGGCAGACAGACCTCATGTGTGCATCTCCAACTTCAGGGGAGGCTCGCTGAGAGCC
GAACCCCTCGGTGCGTTTGGGTTTCCACACCGCGTTCCGTCGCTCGAAAGAAGCGTTTCC
CGGAGAGGAGCTGCAGTCTGCGGCAGGGCAGCCGGTCTGCGCGTCGGACGGTGGCAGAGG
AATGTCAGAAGTGAAGTTTCTAACTTTGTTTTTTTTTCTACCACCACCATGATGGTGGTA
GTTGAGCCTCAAATTACAGTGGTTTAAGGGGAGGGCCTTGAGTCGACTATAGTGTCGTTA
CATGTCAGCTCCACTGAAGCACATAGGCTGGTGTTTAGAGCCTGGAAGGTGCAATTCTGT
GTCATTCAGTACAGCAAATAATAGCTGTACAGTAAATAAATAAATATTATAGCTTCAAGG
ATCAAACACGACATTAGTATTATGTCCTTCTCCAAACACACCTCACTCTCAAGATAACAT
TAGTTTtgacaaataatacattttgacaaaactct
>NODE_156_length_813_cov_41.512917
TAGCGCACCTTCACATGCCTTTCCTTTCAACATCCCACTCCTGCGGCTGCATAAGAGGAG
GAAGTTGGGGAGAGAGATACAAAGACTCGGCGTGACGCACATACAATCTGCAGACTGAAG
CGGTTTCACAACCATGGTCTCCGATGTCTCACTGCAGTTCTCTGGTGTGTTGGAGAGAAA
GAACTGAATCCCCTATCCTCTGGCCCTGCTCACTCCCACCGAGCCGAAGAAACACCACAG
AGGAGACGGAGAGAGAGCGAGAGATGGAGGAAAAGAAATGTGGAGGAACACTAAAGGAAT
GGAGAAGTAGAATCGGAGGGGAGGTGATTGGAGAAGACAAAGAAGTGGTAAGGGGGTGTG
AGGAGAAAAGAGAGATTGAAGAAAGCATGATAAAGAGGGAGAGGAATAGTGTCTCGCTCT
TTTTAAACTTGGAGATGCTCAATCCCTTCTTCTCACTCCAACCTGCATTTCTGGGTCACT
AGAGACATTTAAACTGCACTTATAATTAACAGCTATTTTTAAACAGGGAGGGAGAAGTGG
AGCGGTGGCGAGGTACAAAAGCATTAAAATTGCCCCAGATTCGCTATTGAATAGGACACA
TCAAGGCAATATGCTGGCAGATCAAAGTGAGCGAGGAGAAAGGAGACAGGGCCGATCAGT
GGGGATAAATTGTTCCCTTTATAATGGCATAAGAATAGACCTCTTTGCCGCTGAAACAAT
TTAATAACTGCATTCATTACCTCTGTCCAGCCTGTCTGTCTGTCTGCTGCACAATGTGTA
ACCGCTTTTGCCACGCACTACCTCTCTTTGTCTCACTTTCCCTCTTCCTCATTGTGTTCC
AAACTTATCACCTCATTCTTTTTACTTCTTTACATCTCACAGTCCTGCTTTTCTCTCCTC
CCTCCTCCACCCATTCTCCACCGAGTCCTCCACCTTTCCCCCTGCCCCTGTCCCCCGCCG
CCTTGCCTCTTTTCCTGCACGTTCCAGCagtagctac
>NODE_162_length_430_cov_3.204651
CCCAAAAATGCCATGTAAATTGTATTCGGTAACTGATTACATTTCCAAGTAATACGATCC
GACACATGCATAACAAGCGTCCACATCCAGGCTGCAGATTCCTCCGGTCGCCCTCCCGTT
TGTTATTCCCTGTCCATCTGCAAGCGCTCACTCGTGCGCACTCACCTCCACACCCAACAT
GCTTTGCGAGCTCATGTTTCGAGTTCAGACATTCCTCTGAAGCTCCACATTACTGACCTC
AGCTGCTCTGCAATGACAGGCAGCGGAGGAACGTGAATCCCCGCCGTCTGGACTTATACC
CCACCTACTGAAAGCATGCCTCCCAGATACTATCCTGCCCCTCGCCTCTCCTCCAGCACA
ACCCAGCAGACGTCTAAGGTCACATTCTCCCCCCGTCTCGCTTTGTACATGTTTCCAGTC
TTTCCTCGTCGCAGTTTCACTTAAGAATTGCACCACTTGATCATCTTCTGAGAACCAGCT
TTGACCTCTCAGCCAGTCCCGTCTTTCGCCTTGAAATCCTCAAAAACCTCCTCCAGCTCC
CCGTTAAGCCTGTTGCAGGATTTCCTTCCCCTACAGGGTCTTGGAAGGCGAGCAGAGCGT
GAGAGAGGAGTGGc
>NODE_163_length_400_cov_1.780000
GCAGACGGCCACATACAGTCGCCCGCTTAACAACATACTTTGTGTCCTCTCCATCTCGCC
CAATGGCCTCTTTCTCCCTCTTCGCCGTCCCTTTCAGCAGAAATCGCTCTCAGATTGGTC
CGCCCCCCCGAAAAAAGCGAACGTCCCTCGCCACCACCACCACCTCCGCTGCCACTTCTC
CCTCCAGGAGTCTGCTTTTTAAATCCATCACTCTCTGAAGAAGTTCTAAAGGTCTGTCTC
GCCAAAAAAAACTTTTCTTCTACGTCCATCTTGGAAAGGGAACGTCAAATAATTGCGCCT
CAACTTTTTCCACAGAACACTAGAAACTCTTTTTATAGGCATAATGAGGTATTTTCCTCC
CTCCTACTATTCTGTTGTGGGAGAACATTGCTAAACTGCAATTTCATGCTAATTTGATGT
GGACTGTTATTTTGTCCTTGCTTATAAATAGATGCTAAATACACTTGCAAGAGTGGACAC
AAGCAAAACAGaacactggaggaaaacctactgttcagtcttggggttcacattcacagc
cattatctagataagtgttcaagtcctcttaagagctttaaagg
>NODE_165_length_1047_cov_6.639924
TGTCTCTTCACAGTGCTTGACTCTAGTCTGGCACTGTGAAGAGACATGAGAGGTGTAGAA
TAAGTGGGAGGCCTCGGCCGCCGGTGAAATACCACTACTCTTATCGTTTTTTCACTTACC
CGGTGAGGCGGGGAGGCGAGCCCCGAGCGGGCTCTCGCTTCTGGCGTCAAGCGCCCGGCA
CCCGCCGGGCGTGACCCGCTCCGGGGACAGTGGCAGGTGGGGAGTTTGACTGGGGCGGTA
CACCTGTCAAACGGTAACGCAGGTGTCCTAAGGCGAGCTCAGGGAGGACAGAAACCTCCC
GTGGAGCAGAAGGGCAAAAGCTCGCTTGATCTTGATTTTCAGTATGAATACAGACCGTGA
AAGCGGGGCCTCACGATCCTTCTGACTTTTTGGGTTTTAAGCAGGAGGTGTCAGAAAAGT
TACCACAGGGATAACTGGCTTGTGGCGGCCAAGCGTTCATAGCGACGTCGCTTTTTGATC
CTTCGATGTCGGCTCTTCCTATCATTGTGAAGCAGAATTCACCAAGCGTTGGATTGTTCA
CCCACTAATAGGGAACGTGAGCTGGGTTTAGACCGTCGTGAGACAGGTTAGTTTTACCCT
ACTGATGATGTGTTGTTGCAATAGTAATCCTGCTCAGTACGAGAGGAACCGCAGGTTCAG
ACATTTGGTGTATGTGCTTGGCTGAGGAGCCAATGGTGCGAAGCTACCATCTGTGGGATT
ATGACTGAACGCCTCTAAGTCAGAATCCCGCCTAGACGTGACGATACCGTAGCGCCGTGG
ATCTTCGGTTGGTCCCGGATAGCCGGCCTCGGCCGGTGCGGAGAGCCGCTCGTGACAGGG
CTGGGGCGCGGCCGGACGATGGCCGCCCCTCTCCTGCCTCGCATCGCATGTTTGTGGAGA
ACCTGGTGCTAAATCACTTGCAGACGACCTGATTCTGGGTCAGGGTGTCGTACGTAGCAG
AGCAGCTCCCTCGCTGCGATCTATTGAAAGTCATCCCTCGATCCAAGCTTTTGTGTGGGT
CTGGCCGCGGGCGCCGGAGCCCCACACAACGCTCCCTGCCGGGGCCCCGGGGTACCAGGG
GCGCGGAGGGACTTTGAGTGAGAGCGCAGACAGGAGGGCCAGGGTACCAGGGGCGCGAGA
AAGAGAGCAGGGCCGGGTTACCAGGGGCGCGGGGGACTCGGAGACAGAGAGCGCAGAGCA
GGGCCGGGATACCAGGGGCGCGTGGGACTCG
>NODE_166_length_766_cov_17.031332
GCGCTCCTTATAATCATGATACTGAATGCGTGTGTGAGCCGAGGGAATTGAAAGCTTGCC
ACATATCGTGCAGGGTTCCTTTTCATTGAGCGAAAATACTGATCTGTAGTCCTCGCAGTA
TGTAGTTGATTTTGTGTTTAGCTGTGCGTGACACGTGTGTTAAGTTGGTATATCAGCTGT
ATCAGTTCTCCGGTATCACTGGCTGGGCCGGGCGGCTGTGGGGGGGGATGAAGGCTGAGG
GCACTAAGTGGGCGACAGGCTGGGCCAAGACGGGATTTGTTTTCAGCCTGCTCATTCAAG
CTCATTCACTCCTTTTCCCCTTGCAGAATAGGACCCTTTGATGGAGGAGATATTTAGTTC
TCATGCGGCTGGTTTGGCACTGACTGGAGCTGGGGCTTATTTGAAAAGGATCTTCCTGCC
CCCGTTGTCTCCAACCCCCCCACCTCCTGTAGGCGAGCGGAGGGGAGCGGAGCACGACAG
ACAGACAGCCCCACAGCAGCCCACCCACACTAAATTAATTCTGACAAGGAACTTAAGATA
ACGTCAAAGCGCTGACTAATCGCAGGATTGGGTTTCTGTAAGTCAGGGAGCTGTGAAATG
TGCCATCATATCTAATAAAAGACCTCCAGTTGCTCCCTTTCTCTCTCAGCAGTGGTGAAG
GTTGGGGGGGAGTGTGGCGGTGGTGTCGACTGTCTCGCTGAACTGGTCTGAAAAACAATT
AAATTTCACTTCGGCAGTGGAAGTGCAAGTGTGTGTGTGTATATGTGTGTGTCAGTTAGG
GTAAAATGATTGACATGTTTGTCAAGAGGCCTAAAGAATTCTTTCCTCCTAGTTTCCTCT
GCCTCTTTTCTCATTCTCTGGGTCTTTTGTTGAGTTCTGCTGTGGCGTTTTTGCCATTaa
gggtttgtccattgtcgtctctactcagaaagttgaatggttttattttc
>NODE_167_length_570_cov_23.607018
GCCAAACTAACGCCTTACTGTACTAAACATTTCGGCACATGAACTTTTAAGTACTGCAGT
GTGCACTGGGTAGATGATAAAAAAGTTCTGTGTCACTGGTCCATGCCGGCATGCTCCCCA
GTCCCTGTAATGATTTCTATTCATAAACATGCAGTGTGCTATCCTCCACCTGGCAGCTGC
CTCTGTGCATATGAGATTACTATTATGCATCTTCCAATCCCAAGGATAAACATCTCTTCA
CTTTTGAAGTTTGCAAGCATGAGGCATATTTTAGTGCCATATGACTTAAGCATCCCTTCA
GGTATCACTTGCAATCTTTTCTCATTCTATATACATTGTTCAACTTTAATGGGTATCTAA
TTTGTGTTATCAGCTTACAGGGCAGTAAGTAATAATTTGCATGGCTGCCCTAAGCAAATA
TGCTTCCATAAGCATCCCCATAGTATAGACACTAGAATGGATTAACCTCCATATTGGCTA
TGCCCTGACGGTCAATGCTTTTTTAGAAATAAGTAGAACAGATAGTTTAGTTTGGTGGCA
ATTGTTGTGGAAAAAAATGGATTTACTACAAACCTTTTTACATTCAGATGCTACATTGGA
TAAACATTGCTCACACATAGCAATGGTGACATTAAATCGGTGCATCTATACTTCCAGCTC
TGGTGACATTGGTTGAGGCCCTTTGCTGGAACAACCACATAATATGGgcatgaacttgaa
atgcttcattttttacagatgacctacagcatgt
>NODE_168_length_540_cov_13.725926
CATAATTTTTTTTCTCATTCTCCACCTTGCTTTCGCTCTCCCTTCTAGCTCTATCTGTCC
TCGTTGCATGTCTCTCTCCTGTCTCATCTCCGTCCTGTCTCCCTCTCTCTCTTGCTGCCA
CTCTCCTTTGCCCCCACACCTCCCCTCCCCCTACACAACCACCCCTCTTTCCTCACCCCA
TGGTGCTGCTCTCACTAGGAGAGGGGAAGTTCATTACCTCAGCTAAATCAGAATTAGTCC
CTTCATTTTGACGGGGCGAACTTCATTAGAAAGGCCCTTCCTTAATCCAGCAGGGAGAAC
TGATGAATCTACATGGGGGCAGTAATTTGCTTCACACAGCAAATTCAGCCACTTCCTCCA
CACTGTCTCCCCCTTTGCTTTTCGCCGTCTTTCTGGCTTTATGTACTTATGGTTACATTT
TTATTAGATCTACAACAAAAAACCTGAGAAAGGAAAACACCTGCATATAATTAACTAATG
GCAGCAGAGATGGTGTAAAGAATGAGTTATGCTGTTTGGAATGTCCCGTCTCCCCAACAG
ACTTCAGGCTCTCTGGAGCAGCCGTAGCTGACTTGGCTGACACTCAAACACAGGCTGAGT
GAGCACGGCCGACAGAAGGCTGGGTCTGTGGGCCTGAGGTAACTATTCAGGCTGATTTTA
TAATGCCGTGATTATGTTCTGGAGTCTTAGGATACACAAGTctttccagcgcacatgatt
acag
>NODE_169_length_678_cov_12.144543
TGGGGGGAGGATGGGGGTTGGGCTGTCGGACAGCACGCTGGAGATGGATAGAGAGCTAGA
AGAGATGTGGAGAGGTGGGTGGAGGGGGTTGGGGTGCAGTGGGGGGGGGCAGACAGGTGT
AGGTGCTGTGAGTGGCTCTCCCTCTAGCTGTGCCATTGCAGATTTCCAGTTTCCTGCAGC
ATATGTCTGCGTGGTTAGCATGTGCTCGAAACCCCCTCTTTCTTTCACTGGAGGCAGCCA
GCCTGTGTGATTTATGTGGGGCCCCTGTTCCACTGTGCATACACTGGAAAATCTCCAGTT
TACACAAGAATTGCCTGAAAAATGAGATCTGTGACTACATTCTTTTCATTAGCGGCTTAC
GCTAGCGTGGAGCCTGGGAGCCTCTGAGCTCCTAATGATGCACACGCAGGCCCGTAGCCT
CCCAGCTGCTCTCCGGCTCTCATTACCTACAACATTCATGTCACAAACACTCTTATTTAA
TTTCCACAACAATTAAAAAGGAAAACAGTTGCTAAACTTGTGCTGCTTGAGGCAGCTGAG
AGCTGTGTGTTCAATGGCTCAAACAAAATGTTTGTGCAACAAATACACACACACAAATAA
CACACACACTCCGACACACATTTTGATGTTGGGCTATAAAGAGAAACTATAAACAACAGT
GATATTTTGATATTGTATTCCATGCAATACACAGCCAAAGAGCTCCCAGATAGGAAATGA
CATTAGGATGGATATACTACAATGAAATTTTATTACCAGGGGACTGACTTCACAAATGCA
CACTTAGAAAACAAAAACCATACCTGTCTATCCGGATAGTGACAGATATTCCCTTTGTGT
GGCcgatgcacctgcactcccg
>NODE_170_length_582_cov_18.242268
GCAGGTGAAGCTGCAAACTGTGTGAAATGTGCAGTACCAGTCATGTGGGGGTCCTCCTGC
TCCGGTTCGATCCGCGGCGCCTTCAGGGACACCTGCCCTGAAGCGCTGCATCCCCGCGTT
AACGCGACTCTTCCTTAAAGAAGCGAACGGTTTGTGTCAGCTCGCCGAAAAGTGCAGCAA
GTTTCACTCTCCGTGCCTCATTTTTGTTATTTGCGGTTCCGCGGATTGTGCGGGGACGAA
TAAACGCAGCAATAAGGTGGACAGAAAGAAGCGCCGCAAAACGTTTGGAAGCGCGCCTTT
ACGCGCAGCTTTTAACCGGCCACCAATTTTTATCTGAGTGTAAAGATGTAGTGGTTAGTT
GTGTTATTATAGAGCCGACATACAACCACGAACGGGAAGGAAGAGGAAATTTTGTACAAG
AAGGAAAGAGTGGGGAGCTCGCATCACCGCCTCGCCTCTCTCACTCCGCAGACGCTGGTG
TGGGTGGCCGCCTGTCAGCTCCACGGGCAGCCGTCAAAAACAAACCAGACACTTACCTTT
ATCGTACAGTCCATCGCAGCAGCCTCGCACTCTTTGTCATTTAGTCGCTTTGGGAATCTA
ACTGCTAATTTAGCCTCTAACCTCACTTCAATTCATGCACTGCTGCATTGGTTCTATGGC
GCAAACCATTGCAGTTTTTTTTTGCGCACAGACCATAAACCGGATGGCAGGTTTTTTTTT
CTctcctctctctctctctctctctctctctctctctctctcgctc
>NODE_171_length_714_cov_12.988795
GGGGAAATTGCTATTTCATAGCCGCGCAGCCTTTGTTCGCTGCGACAAAAGAAAGGCGAC
TGTATATCTGGATCAACTTTTTAGGACTTTTATTGTACAACAACCTTTGCATAACAACTA
TTTTTCTCAAGCGTTGCCCGAGGCACTGCGCATGCGCGCTGGCTGCTTGCTGTCACTAAG
ACATTTTTCTTCACGTTGGAAACTGTCACTGGTGACGTCAATCACGGAGCTCTGACCAAT
TAGAGCGCAGGGTGATTGTTTAGCTCCACGGGCTGCAGCGCCTACCATGAATCTCTATTC
AGTATCAAAGCGTCCTGCTGCTGCCTCTCAACCGAATGGGATTCCATGTAGTCTGCAGAT
AGACTTAACTTTAAAAAGTTTTTTTTTCTTTATTTTTCATTGCGATTAAAATATATTTGT
CATCATCATTATTATTTTGCCTGCTGTCAAGTTATTCTAAAATTAGGAAGTAATGAGCGT
GGATGCATTGGGAAGCCCCGTGATGGACCCTACGTTTTCCAAACGGAACACGGCGCTGAG
ATTAGTTGACTTGGCAGGGGCTCACCACCATCACCATCATCACCACCATACCCCTCAGAG
CGTGACAGGCTTCCCGGGGTTCAGCAGCCATCCACACTCAATGGCTCACTCGCACCCTGG
GGAGATTACTGCGGAACCCCGCCTGGGGCCGAGTCCATTCGGGCCAGAACACATGGGGCA
CTCCGCGGCCCTCAAAATCAGCCCAGCCCATCATTATCCCCACCACCATCACCACCACCA
CAATCATCATATGGCAGGCCACAGTGAAGTGGTCTCCAGTCAAACGGGAGCTTTTGGCCC
GGTTCAGGCGACGTCGGTCCCGTATTCTATGTCTCACACGGCCCAGGCTTTatccgca
>NODE_172_length_849_cov_16.956419
TGTGTGTGTGTGCTCACATTCACTCGGGGCAGTGTTTGTGTGCACGTCCCTATACGTGTG
CCTGTGTTTTCGCCTCCATACAGTGACGAGTATGGAGGTTGATTGCAAAGCCCACACAAC
TGAGAGTGGAACCTGATTAACCTTACAGTGACTCCAGAAGCATGTGACCACCGCTGCTTC
CCCTCCTCTCCAACCCATAGCCGAGGAAAGAGATGTTGAACTTAACCTCTGCAACAGTGA
TGAATTAACAATAGAACAATTCAATGCCCCAGTAATTACAAAACACTTTGGACACGGCAA
CATTTTTCAACTCCGCCACACAGGTTTGTCGGTATTGGTGGCTTTCACCTGGAATGTTGG
GGCTCTTTGCTCTTCCTAACTTTGTTTTCTCTGACGCAGATTAGATCTGCCACCCCATTA
CAGATTCATTTTCCTAATTTTTCATGTCTGCGCCGCGCCCCATCTGCACAGGGCTGATAA
TTGTGGGGACCAGCCCTGGTGATTAACATCAGCAGAATTAATTACGCCCGCCATTAAGGC
TCCAGGTTGCACACAATGATCAAGAGAAATTAACTTTCTCCCAGGCCCCTAAATCATCTC
ACCTTCAAGTGGAGTGATGGCAAAGAGACAGGCCCGGAGTCCTGGACCCCGCTCAGCACC
TTCTTAACCAAACATGAGGTGCGCATCCTGCCTCCCACCGAGGAGATTATAGCGGTGGCT
GATGGGTATCAATTACGCCACCTTATGTGGTGGGATGAGCGAGAGGTGTCCAGGGTCTGG
TGACTAATGGACCTGGGTTGGAGCCACCCTGCAGCTGGAGACCAGGGAGCTGACTGCTTC
TCTGGCCGGGGAGTACCCGCCAGATGCTGAGAGCCTCAGTTCACCGGCCTGACACACAGG
TATATATCTGCACAGCACATTTGACGATGCACTCTGGAGTAAGGGTGGCCATGTGATCGT
GGgttagccagaaactgacgaggaaaaagactttgtcaccttagtcatgcagtcacaggg
ctggatcagtttc
>NODE_173_length_560_cov_13.583928
AGAAGCACTATTCTCTGAAAACTGCACCATAAATACAATAGCTTAGTTGAAAAAAAAAAA
GAACCTTGTCTATGCAAAACAAACAGAGAAAGTTAAAAAAAAAGAAGTGAGCATTTGAGT
AAAGAGATTAAAAAACAAAGGGCACAAAGGAGAAATGAACAATAAGTGACATAATTGTCA
AGTTGGAGAACTGCAGTGGAGTCAAAGCAATATTGGAGGAAGGAAGGAGGAATAAGTGTA
AGCAGAAAGGGAAGTTGTTACAATCAAAACTAGTACAGTTTTTATTTAAGATTTGGACTC
CGTACCTTGTCAGGCTGGGAGTCGTTGCGGGGGTGCTGGAAGGTGAGCAGGTGCAGTCCC
GGGACATAGTTCTCGGTGCGACAGGAGTGGAGGGAGGTTAGGAAAAGGGTACGCTCCCCC
CACCAGCCGTACGCCCCTGAGATCTGGTCCACACGGCACGCACTTCGCTCTGTGAGACCG
AGAGGGAGAGGTCAGCACACAAAGAACATATCTGACCTCCTAAAAACTCATAATACAGCA
GTTTCCTACAGCGTACTACTGTACTGAAAAGGGTGTGATCTGTGACTCTTGTGTGACGTG
TGTTCAAAAGGAGTAAAATGACATGACCCCACTGCACCAAAAGAAGCATGCGATTGGACA
GGCAAGTCAAATCATGGTCTGATTAGCCTGTCCAATCTCAGCTGAGTGTGATCAAATCAC
CCTACTTCATGTCTGAAACacacc
>NODE_174_length_876_cov_9.031963
CTGTTCATCTTTCTGCTTTGATCATACCATCCCATGACATATCCATCGTCAGCTTTTCAA
CTCCTCCAGGAGTGGGCATAGCCTAATTGGTGCTACGAGGAATAAATCAAAGCAGAAAAC
AGGACTTGTTCCAAACACAGCTCATAATGCACTAAAAAAAACATCTTGTGTTTCCTGCAA
CTGTCCAGTGAGTTTACATGCCACCTCATGTTACATTTTTCCAACACTGTTGCAGCTGAT
GTATGGCTGTTAAAGAGAAACTGTGATTCAACATTACACAGCCATCCTGTGAGGTACCTG
TGCTGCTCTCTTGGTCCTTATTCTAATCTTATTTAACAGTCTCTGCCTGACACGCAATTC
AATGCAGGCCCCCAGATTGGAGAGTTTCCAAACAATCCTGAGCTCACCCAAGCTTGGAAT
TGGTTTTCCGTGGAACATCTCCCTCCTCCCTTTGGGCACTTTACCAATTTGACCAAATTT
GTTCCATCACTGGTTCTAAGTACCAGAAGTGTTTTCTGCCCACACTTGGACTCGTTTCTG
CAATTTGCACATTCTTTGCAGAACATTAACAGCTTTGTCAGGGGCTGAGCTACCAGCTGC
TGTGCTGTGGGGGCCCCTGTTTCAGGGTATACTCAAAGGAAAATTGTCACAAAACACTAA
CAACTCATCACTTCTTATCCGAGGCACTCTTAAACACGTAGGCGAGCCAGTCCTCTTTAG
CATCTATAATCGATATACAAACACTTAATAAAGGGTTTATAACACAGGATAACACGCTAT
AATGCAGTTATAAGCAGATATAACAACATTTTATTAATGATTTAAAAATAACACTCCTTA
TATATATATATTGTTAATGTTGGTGTATTATCAGCTACTAGGTGACTGATTATACTGTAT
GACTTAAATAGCATACGATTACACACTTCAAATTTGATTTTTAAACAGATTTTAACCAAT
TTTCCTCACAGGCTGGTTTGAAACCTCTTATAAATGCCACTATATATCatctcgactctg
ttacatcatgttatcatacgtttattatccttttcctgcc
>NODE_175_length_561_cov_16.206774
GTTGAGGCTAAAAACGTGCAGGATCCCGCCGCAGAGGATTACGGTAAATATACTTTGAGA
CTGCAGGAGATTTTTTTTTTTATTTAGATCTGAACATAAACCTTAACAGGATATTTTTTT
TCGTTTTTTTAACTCTTTTCAGGAATTTCCTTGGCGCGAGGAGATCCTCAGCAAACAGGA
AAGAAATAAAAAAAAGGGGGGGGGATAAAATGCAATGGGGGGAGGAAGGAAGGAAGGAAG
GAAAGGAAGAGGGAAAAAAAATGCATGAAACATGAAACTCTGCAAATTTGACTTATAACA
AGCAAAATTACACCCTGCTGTCATTTAAATTATGGCTGCCCTCTATAAAGGTGTCTTTTA
GGTGCATTAATTGAATTCGGCACTATTTCCCAATAATAATCTGTAAAGTTCAGCCGTCCA
TCCTTCACGAGATCCCCGCCGCGTACCAGAGGAGTATCTATTTCAGTGGCTTAATTTATT
TTCATGATTCGCCGATAATGACGGCCATGCAGGCTGTACATCAGAATTAACCTTCATTTC
ACTGAGGTATATTACGATGACAGTCCCCGACACATTTCACCTACACAAAGGGCATTCTCT
CCCCTCTCTCTCTCTCTCTCTCTCTCTCCCTCTCTCTCTCCCCCCTTCTCTTCCTCTCAC
TTTCTCCCCCTGCCTCCTCTGTCGCTGCCCCTGCTGTATAATCATCCTCGGcagaccaag
attgtttgatagccgattaattttc
>NODE_176_length_393_cov_12.264631
CATGCACACAAACACACACACACACACACACACACACACACACAGTCAGTCACCCACCCT
TCCCCCTGTCTTCACCTGTCTGTAGAGGTAAACACATGCATTTAAATCAGTTGTGGGGTG
CCGTGGTAACAAAGACAAATGATGTTGTATGTAATATTTTTCTATTAACATAAAGTAATA
TAAAGTGAAGGGCAGTGGTGTATGGAGGGAGTTAGGGGCTAATGTCCCGTATCAGATGTG
GACAATGTCAGGGCTGCATACTGAGCAGTCTGTGTCCTTCTCCCCTGCTGTGTGTGTGTG
TGTGTCCTGCTCTTTCACAGGGCGAGAAGGCAGTGACACACCGAGCTGCCAACGCTTGTA
TTATTCCCACTGCCTTATTAACCCCTCTGCCCTCACCCCTCTCTCCTCACTCTCTTTTCT
GCTCTCTCAGAGGAACTGAATGTATATCAAAACCGGCCTGAGCTCCTCTTCACCCACCTC
TTGGTCACTTGTCACGGCCAACAGCACGCACCCAACGTTTGTCAAGgagtaagacatcaa
agtttctcttcctttctacatactccttctttgctgc
>NODE_177_length_783_cov_19.409962
ACCCAAGAGGAGGGAAGAATGGGGGTTGGGCCCGCTGAGGTGGGGCTGAATTAAAAGGAG
GAGAGGTATTCCACTTGTCCAACTCCAGCAATCCATCCAATGGATCAATTTTTCCTCTCA
AATTCCCAATCCATTCCCCATCTCTTTTAAAAACTAATACCCAATTCCAATCACTGCTAC
CATAAAGCATATCTTGTAAAAGGTCATAGTGTGACCTCTGAGTTCGCTAAATTGGATGCT
GGTTGGCCCACTTTCCCCTGAAATACCGCACAGCCTGATATAAAAAGTGCCCTGCACACA
ATCACACCACCAGTGGGACCGGCATCCAGCCCATCAGTAGGTGTTCATTTTGATGTGAAG
TGTCACAGCACAGAGAATTTAACAAGATATTGGTTGTCTTTGTTGAGGGAAACAGAAACC
AGAACCCAAACATAAACTAGAGCACTGGGGCCCAGGAATTATTCTGGGATAGGTGTATCT
GTGCATGCATGTGTGCTTGCCATAGGCAGCATACCGGTATATAGTGGAGCATCTCTCTGC
AGCCAGCCAAGGGAACTGATCAGATGGACGATCAAACACTAATCATTCCCTCACGGCCCA
TACCGAGTAAAGCTGTCATTAATTTTGCGGAATTACATCAAATCTGAGACATTCTTTATG
TGGCCCACGGCCTGTAGACAGTTATACGACAGGGACTGCTGCGCTAAGCAGATGGGGCAG
CTTGGCCGTGCATACTAAATACCACCGTCCCCCATTTCTCTATCTCCGCCCTCCCAACAC
TCTGCCCTCCTTCCAGGCACTCTGCTTCTGCTCCTTCTTTCTTTGTTTTCTACCCTTCTA
ATGCCTTTCCTCGCCTACATGGTCACACAGGTCCACTGATTACATCACTCACCCCACAGT
AATGGACATTACTCCCCTCAAAAAAGCTCTTctgcctatagaaaaaagaaaatggcacca
acttgta
>NODE_178_length_584_cov_18.611301
ATTTTTAGACCGGTATATTTTTTAATGGCCGTTTCTTCAGGCACCAAATCACCGCTGCGA
ACCCAACCACGGTACAAATCCCAGTTCTTCGTACACATAGGGATAAACGTTTATTTAAGT
TTTGCGTCCCATGCCTGGCTCTCACATGTGCATGTACACGCTCACACAGAGAAACATCTC
GTGGTTTCCCAGGTTTCAATAAAGTGCCTTTCCCTCTTCTGCCCCCCTACCTCTCTCCCT
GCTCCGTGGTAAAGACGTGTAATTCAATGCTCAATTTAGGCCTGTCTCAGTGGAGATTTT
TTTTGCCTGCTAATTGATAGAAATTAAGCCATTAATCAAGCCACTAGCCATCATTCAACC
CAGGGAAGATGAATACAAACTTTCATAATAACCACCTTCCCCATTTTAGCCCTCATTAGC
ATTAATTTTTAATGTAATTATGCTATTCTTTTACACTGAGCTCATAAATTACTGCTCTTT
TGTTGCTGGCTGGCCTTGTAAAATCCAAAGTAATGCTTTGTAGTCTGATCTTTAAGGCAA
TTACTGGCTTCTTCACTCTTTTATCTCCCTGCATTTCCAATAACCTGCTCTCTAATGATT
TATCTCCGCTGTACCCCCCCCCTTCCTCTCCACTCTCCCCCCACTCCCTTCCCCGCTCTT
TCTCTCTCTGCACCAGCGGCCAACTGCCCTGCTGCCAGCCTCCGCCTCCAATCCCCTATC
CGCCCACATTCTCCCCATCTCTTTACAGCAGGCCCAGATACATATtgg
>NODE_182_length_614_cov_29.460913
AAGCAACAAAACAGAAAAAGAGAGAGCACCTCCACATTTGCATTTAAACTATATGCAAAC
AAACTGAGGCATGCATTTGTCAACATGAAATGCTAATGCCGAACTTGAGCTTGAAAGAGT
TTGGGTCACTTTGCACAAAATACGAGATGTTGGATTTGTGTAAAACAAGCGCTGCTGACT
TTTCTCAGAAACCCCACAGCATCAAAGTCAGAAAATCAAAATAAAGCAGAGCAACTTTGT
GAGTAAAGGGACGAGGTTGGTCTCATTTCTTATTTAAAATCAGCTCCATAATTTGATCTT
TGTAAAACTTAAGTTGCTGCAGGTGTTCAGCAGGAGGAATGATAGCCTTAGGGCTTGGAG
CTACCGTGAGGCCCCGCTGAGATTTCCCATCATCCCTACAGTCTGGCAGCAGCTTTTCAA
ACAGCGCCCCTTCTGAAGTTGCCCTTGGTTCTACATGTGTAGCAGTAATTATGAATGAGG
GGGACTAAGATCTGTACAAAACCATCAAACATTTTACAGCTTGCTGCTATTGTTATAAAG
ATCAATAGACACAGTATCAGTCCTGGTTTTGAAGGAGAGGTGGTGCTGTACATTTTCCCT
TCGCATACTTTCTCTCTTTCTTTCTTTCTTCCTTTCTTTCGGTCTCCCTCGCTCATGTCC
CCTCTCATTTCTCTTTTCTTTCTCACTCTCCGCTCTCTCTCCCTATACAGAGCCAGTGTT
GCACATCCGTTTTAATTGCCGTTTGTAGGGTTCTGTGATGTGAGCTGCTAAAAGACACCC
GTCCTGTAAAAGAGCATg
>NODE_183_length_603_cov_17.756218
GAGAAAAAAAAAAAAAAAACATATAGTGTGAAAGATGGGCAGACAGCCCTGGGAGGACAA
TAGCTGTTGGCTTGAAAATGCTTCTTGATTATTAAAAGCTAATGCATTTTCAGCATTGCA
GCCTTCATTAAGGGTGCGGATGGAGGGGGGGTGAGAGAGATGAGTGGGTACTGGGAGGAG
GAGAGGATGGGAGAGGAAGGGAGAGAGAGACAGGGGCTGAGTCTGTCCTATAACTCCTGG
GTCTAAGACACATGCAGCTAGAAGATTGGCTCGGGCCTCTCCTAGGGGTCGACAATGTGT
CATTTCCACCCGGCTAGATTGCCCTCTGCCTATCTGATATTAATGTGCAAATCAATATTT
CAGGGATTAAATTTCCCTTCTTCATTTTTTATGGTTTCTACCTCAATAAGTCTCCCGTCT
AATAGAGGAGGCTGGATGATTTAGAAGCCTTTGCTGCAGAAAGAGAGAGAAAGAAATAGA
GAGGAGCTTTGCAACAAGGCTATCGCTGCATTTTAATGTTCTTCTTCGTGGATCCCCCAT
AGGCCCTTAGTAAGGAGGGCTATATCGCTGCTTTACAGTGTAAAGACAGCCAATTTGGCT
AAAAAGGCAGAAAGGGAAAATATGAGTCCGGTTGAATACTTAAGACGCTGTGGTAATCCG
AGTAGTAGGTATTAGTGAAGGGGAGCTTCCCCCCCTCAAAGAGACACACACAGAGCTACA
TCCAAACCTGCATTACCAGCCGTCATGCTTGAGCGAGcagtatagcttactacacgctgg
actgcta
>NODE_184_length_701_cov_24.181170
CGGCAGCTCCGCCACAAGTTTGCAAACCGGCGTAATGTGTCTGTTTGCGCTGAGGAAGGG
CTCAGTCCGGATATCAATTAAATCAAGCGTTGTCAGTCTGATGGCCCTCTCAATGGAGGG
ACAGCCCATTCCCCTCTACACATCAGCTCAGCTTTGTGTCAACCATCCATCTCTCATCCT
CCCCTGCGCTTCCTCCTCTCTCCGGTTGCCATCTTTATCAGTCTTGACTCTCTCTCTTCC
TCCCTCTCTCTCTCTTCCTCCCTCTCTCTCTCTTCCTCCCTCTCTCGTCTCCTTTGCTCT
CTCCCTCTCTGTCTCTCAAGCAGCCGGTAACTGAATGCACAAATTACTCTCCCCTCCACC
TTTAACTCCCACTAAATCTTTCCCCTTTTCCACTTTGCTGAGCCGGGATATTTTATTCCT
CCATCAAATATGCATCCCATTAATTAAGTTAAATTACTCCTGACTGCCAAATATCCCCTG
CCCCGATGGGTGTCAACACAGAAATGCATGACTGTGAACCTGCAATGACACGGCCCCAAC
ACTTAAACATGAGTTACAGCCCTTTCCAGCTCCATCCATGGGCAGATTACCAGACACTTT
GGGCTGCTGAAATTAAGCGCCGTTCGCTCCTTCCCCTCCACCCAGCTTTTTAATAAGTGC
ACAATGGATGACACTCGCACTTCTGACAATGAGAGGACTGATATTTTAATTACACCCCTT
TTTTCATCTGCCTTCCTCTTCATCTTTTAATTGCTGTTGTTAATCACTCATTAACTTCCC
TCTCTTTATTTTTTTCTCCCCCTCCTACAATATACCTATGACATGATTAGCTCTATAGAA
TGGATTGTTCAGCAACATTTTTTAAAATAACTcaactactttacg
>NODE_185_length_640_cov_12.820312
CAAGCAAAACGGAGCGCTGAATAGTAATACTTTTCCTCTTAAATGCAGCCTGATGGAATG
TTCTCAGTGCAATAAATTTCGCCCAACACATTCTTTACCAAAAGCCAGATGCACAAGACA
GGATAAAGGGACGGCAACAGAGCGAGGCATTTAATGCACGGCACCGAAGCCATAACACTA
AGTAGATGCTGCCCACTTAAATCTTTACATTCTTCATTCACTTTAGCTCACCAAACACGA
CAGTCCCCATAGGCGAGTAATGAATAATCATTAGCAAAAGGTCCACAAATTATTGATGTA
AAATAAGCAATGATTCTTTTTTTTGTTTCGCAATTTATTGCCATTAACAAGTAACTTGCA
ATCCAATAAATGTCAGCATGGCTTTCAGTTAATTAAAGGGAAAGATATTATACAGTAATG
CAGGGTGGCGTTTATATCTCGATTTCCACAGACTGCAATTTACTGCTGAGCCTTTATTTG
AAGGGACCCACAAATAATGGCTATTAAGCCGTCAGGGGATGGACAGGGGATCACATTAAT
GAAATTAGATAAGGTGGAATGGTGATCTACACAGCCTGGACTCTGGAGACACACAAACCC
GCACAGACATGCCGCACATGAGCATGACAAATTAGGACTGCATGCTGTTTAGTTTCCTTT
TTCCGTTTTTATTCCCCTGACCTGCTCGGCTTGTGTGTTTCCATTTCCCTCCGTCTTGCC
TTCACCTTTTCTGCACTTTGTCCCAGCGCCAACCAGAGAGCCCGGCTAGGTGTTCAACAT
GAGGGCCTGTCAGCTCATCAGGGAAAGTTTCCctgtttgtcctg
>NODE_187_length_781_cov_33.823303
GCCGTTTAGACGTTCTAATATCACAACTCATTTAAGGCTTAGAAACGGGTATGAACTGCC
TTATGTAATATAGATAGCAACTTATTATTGACAGTAATCTATTAAACACTAAGGTGCAGG
AAAAACTTTGAGGGTCTCTTTTTCCATATTCAAGAAAAAAGGAACACAAAGTGAACATTG
CGCTGTTATGTTAGTGTTCATACAACAGCACAGTATAAAAGACTAAATCTGAGCTGAATC
CCATGGACTCAAGAGTGCAGCTGCGTGCACAGCAGTCCAACAGCCCCACACACAGCGGAA
AGGATATGAACATAGCATATGCAAGACAGTCTGAACATTTCAAAGTTTCTGCACAAGATG
TCCAAATGTTTTCTCTGGCTATATCTTCAGAGGCTAAACTGTGATTAATAGCAGTGAAAG
AAGCCTTTGAAGCAGGATTGGTGACATCAAAGTCCTAATCCATGGGTGGCAGGATTTTTA
TAATGAGTGGGAAGTATCTTAACACATTTCAAAGGGTTTACTCCATGAATAAACAATAGC
TGCACAGATGTGCCACACACACCTTTAGAAAAATACGTCTGCAGACACAGGAGGCAGCAT
TACCCAAGCAGCCGTGTATGGCAAGGAGGAAAACCTTTGTAAGTTTTTTAAGATAAAGCT
GAAGTGACAGGCCAACAATTGTTCTAGATTTTCTACCGCACACAGACGAACTTCTAAAAT
GCAAATATGCAGTCGACGTCTGCAATATAATTTCAAGACTCACGTCAGTTGTTAAGGACA
ACGTCTGACAGCGAGCCAAGAACTTAAACACTGGATCAGCGGCTGCCTTTCTCAGAGGAC
TTTTCACTATCAAATGTGTATTAGTGGCTTCAATCAAACACTGGAGAGATCAAAATCAAT
TTATGATGGATTAATTTACAGTCAGACCACTTCTAACTTTAGACAAAGAATGTCCtattt
gtgcc
>NODE_188_length_551_cov_33.346642
GTTTCCCGGATGCCATCAGTCACACTGCAGCGGGGAAATACGACAGCAACAGGTGAGACT
GTATACAGTCTGAGGAGCCCAGCCTCTCTGTGTGCTTTAACACACAAAGTGAGAGGATCC
AAAGAGAAAGGACGAGGACAGGGATGAGAGCAAAGGACGTGGGGATCATACTGCCCAAAA
AATGTTTGCAGACTGGATACTGAACACCGTTGTTGAGGTTACTATTTATCTCATGCCAGC
CAAGTTGGCACGCACATCTGGCGCTGGGTACTTAGTGCAATTATTTATGATTTCCTCCAA
GATTTAAAAGCTCTTCGCCCGGCCTTGTAATGCAGTAACTGATTGCACTGCTAATGTAAT
TAAGGGGAGATTATGATGTCCACGTGGCACACCAGATGGTGGCATTCACAGCGATGGGGG
AAGGCACAACTGGCACACCACTGCACAAGGGCAGTGAGGCGCAGTCAGTCGGAGCAGTCC
AGACTCCCCACCAGACGGAGGAAAGTATATGTGTGCATGCGTGTGTGCGTGCATGTGTGT
GTGTGTGTGTGGTGTACATGCACAGATGCATGTGAGTATATGGGTGTATATTTGATGATA
AGTTAAGCGATAAAGTGTAAGCCGGTAGAGATGAGCAAAATACCATCAACAAATTACTTA
CGCTTGGCCACGTGTATAAGATACATACACAAGCTcaaaaatgcaccatacaggtcaaat
aaagacccactgttg
>NODE_189_length_792_cov_25.660353
AAAAGAAAATGTCAAAAATACTCAAGTTCTCTATCACCATAAAACAGACACACAATACCA
CTTATTCTTTTGTAATACTGTGCTTAGCAGTTTCAGTATAAACAGTCTATCATACAGCAG
CTAATAATACATACCGAGCAATAATTGTTTTTAACAAAACATCAGTGAACTACCTTAATC
CCTACTACCATCCTGTGTTGTGCAAACATGCATGTTGTAGTAAGCTCTGCAAGCTGAGGT
TATATTCGTGCATCAGGTCATTCCTGTAGCGGGCTGGTCCGGGTCGGCCCACTCCCCTCT
GAGAGCCCTCTCATCAAGCCTGCCTCTCCTCTGCCGCCCTCTTCCCCACAATCCCCATAA
ACTCTCATAATTGCCACATTAAACTTGAGTTTATTATTTTTCTCCAGGTGCAGGTGTGCA
GATGATATGAGCCCCAGGTTGCATTTACATACAAATTGAAGGTTTTTATTAATCAGGCAG
GCAGCAGGAATCAAACGGCAACACTCCATCAGGCCTTTAAATACATTTGGTGACATTTTT
ACCCGGCATTAGCATGATAGGGCAAGCGGAGTATAATGTACCAATGATTGCTTTTCCATT
GAAAGCACAAACGGTTTCATTTTTCCTGTCATCTCAAATAAGTGTTAAAGAGGGTTTGGA
GGCTATTGTGCGAGTGCCGTATGCTGGGGACTTGGGACCGCTGATGGCCATATTAAATAA
CCATTAGTGCCTGAGCTTAGATCATTGTGGCATCCGCCTCCTCTGAATTTATCCTGTGAT
TTCAAATGAAGGCAAGCTGTGCCAGCTTTCATAAAGTGCTCCAACCCTCTCCATTTTTCC
TCAAACTAAATGCATTACAACGGTAATTTTGTGACTGTTAAGATAACTAGCGTTAACAAG
CACTTAATTAAAATGTACAATAAATAGCCGTCTGCAGCCTTATCTCCCCTCCAGAGCGAc
gctggtaggaggctcc
>NODE_190_length_714_cov_4.049020
GCCCGGAACAGGCGGGGTGTGCTGCGCGCCGCTGTCCCCCGGGGGAGGTTCGACCCTCCA
CCCGGGAGCAGAAGCGCTGGCCCTGTCGGGGCCGCCCTGGCGGGAGGCCCCTCGGCTGGT
TTTTGGCGTCAGTGCTCGGACCCGTCGGCGCGGGCCGAACGACCGGTAATGATCCTTCCG
CAGGTTCACCTACGGAAACCTTGTTACGACTTTTACTTCCTCTAGATAGTCAAGTTTGAT
CGTCTTCTCGGCGCTCCGCCAGGGCCGTGACCGACCCCGGCGGGGCCGATCCGAGGACCT
CACTAAACCATCCAATCGGTAGTAGCGACGGGCGGTGTGTACAAAGGGCAGGGACTTAAT
CAACGCGAGCTTATGACCCGCGCTTACTGGGAATTCCTCGTTCATGGGAAATAATTGCAA
TCCCCAATCCCTATCACGAGTGGGGTTCAGCGGGTTACCCACGCCTCTCGGCGAAGGGTA
GACACACGCTGATCCACTCAGTGTGGCGCGCGTGCAGCCCCGGACATCTAAGGGCATCAC
AGACCTGTTATTGCTCAATCTCGTGTGGCTGAACGCCACTTGTCCCTCTAAGAAGTTGGA
CGCCGACCGCACGGGGCCGCGTAACTAGTTAGCATGCCGGAGTCTCGTTCGTTATCGGAA
TTAACCAGACAAATCGCTCCACCAACTAAGAACGGCCATGCACCACCACCCACAGAATCG
AGAAAGAGCTATCAATCTGTCAATCCTTTCCGTGTCCGGGCCGGGTGAGGTTTCCCGTGT
TGAGTCAAATTAAGCCGCAGGCTCCACTCCTGGTGGTGCCCTTCCGTCAATTCCTTTAAG
TTTCAGCTTTGCAACCATACTCCCCCCGGAACCCAAAGACTTTGGTTTCCcggacgct
>NODE_197_length_937_cov_17.200640
GAGTAAAAAAGTGAAACCAATTTTAGAAAGCATATTTAAAACAGCATTGCAAAAACACAA
GGCTGTCCATGTAAGCATGTAACACCCTGCTCACTTTTATTGTGTTGAATCTGGACACCG
AAGGTAGCACCACATGACGGGAACCAAACGATCAAAAAAAAAGCTTTTTGAACACTTCCA
ACAATGACACACAAACGCATCCCATTCACAGAAACTATTCCTCCACAGATTGGTGCCTGT
GATTCACAGGTCAATTCCTCTAGCATCAAACACTGAGCAAACAAGGTGAAAGTGAATGAG
CCTTTCGAAGCAATAACAAAGTGAGAGGGAATACATTTACATGAGAAAACAGAGGACCAC
ATTATTCTAACAACTACCTTTGCCAGGCCAATCTATCTACCAAATTAGTTTATCGTGTAA
TACCCTTCCAGAAGCTCTTCTGGCAGAAACAAGATATTATTCTCTTGGAATGGCCCATAG
AAAGAGGGAAAAGCCAGTCAGATTCATATTTCATCTCTGCCATGGAAACCTCATCAGTGT
AATAACCCTCCATCTCATGGGTGTTATTCAACCATCTGCTACTATATTACTTATCTTTAT
TTTGCAACTAATTAACAGCATAATCTTCTAAATTCAGCAAGTTAATTATCATTATTGTGG
TCTTTGCAGCATCATCAGTCCTTGTAAAGTGCCGTCTCCGCGCCCCCCGAGAGCCGGGTG
GGGGCGGGGAGCGGGCAGGTTGAGCTGGGGGTCTGTTTTCTTGACGCAGGCTCATTAGGT
GTTTGCTGATGAGCTGAGTGCGGTGGGAGGCGCCGTGAGTAAGAGGGGGGGATGCAGGTC
AGGCAGGATTCTGCTGAACAAAAGGTTCCATGCAGGGTGAGGCCGACTTAATGTGCCTCG
CTGAGCGTGTGCCAAGATGCCCCCAGCTGGCTTTCGCAGGTTGCCCCCCCCTCCGGTTGG
CCCTGGTGACGGCGTGCTGAGCACAACGCTGTCTACGCGTTTGTCATCTCCGTACCCCAT
GATCTCCCGACAACTCCCTGCCCCTCCCCTCCTTCCTGCTTCATCCTCACCAGTCAGGAT
CAATCCTTCCCTCCCCAATACACACACACACACACCtcctc
>NODE_198_length_674_cov_15.167656
AACAAGACCAATCCCACTCAGTGCTAATCTGCATTCATTACTATGCAAACAAAACAATCC
AGCCTCATATATTCTTTCAAAGTCACCTTTAGATTCAGACACTTTTCCCATATAGACGCA
CGGGCAAGTCAGAATCCTCCTGAGCACAAAACAAACAGCACATCACGGTCGCATGTAGAG
AGCCACACCAGAGAGAGAACAGAAAAGGGAACATTTCAACAAATAGAGAATAGCATGGCA
CTGTCACATGGGGAGCACAAAACAGCAAATAACAGAGACAAGGTCTGATGGTAGCCCTTG
GAGCAGCTGTCATATTAAATAATAATGAAGGATCTATTAATATGCAAAGGAAGCAGCAGC
CGACTGGCTTAACGCTGTCATGCCTCTGCATATTGTCAGGATCTTCATCATTAATTAACA
TGCTAGCTGCCCCATACCTGCGCCAATGTCAGAACATTCTTACAACAAACACCCCAATGC
CTGTGCCCTCCGCAACTAACTCGTATAATTAAATTAAAATCAGATTAACTTCACATCAGT
ACACAAAAGACTGACTTTTACGACTTTCTCTAGCAGTGATTAAAAAAAAAAATTGCCGGA
GCTTATCTGTTGTGTTTCTGTTCTCTTCTCAGTTAGGGACGGCACGATGGGCAACAATGA
AAACACACTTTATTTATCGGGCGAGCAGGCTAAATAGAGAAGAGATACTCCATGTCAATG
AGCATGGTCGCCTAATTTTATGCATGGACTGGTGGCGGCACAGCGATGACAAACTGGGGC
TGAGAACAGCGCAACTCTTAGGTACActaaaccacttgaactgtgctatccacatcatga
caaatttagtatcaatta
>NODE_199_length_613_cov_14.592170
AGTTAAAGAGGCAGCAATATTTGGGAGTATCGCGGCACATTTCAAAGCATTTTCTCTGCG
ATATTTGAAAACGGAGTCGTGCAGTGAACGCCTGCGTGTCCCTTTTAAAACAAACCCAGC
GCCTGTCAATCACGGCGCATTCCAACCAATCCCAAAGCTCCCTTTTTAAAAGCAGGTTTG
CCTGCTGTGCTTTTATATTGCACCATGGCCTGTTTCGAAGCATTTTTACTACCACGGTTA
TTGCCACAAATCAAGAGGGCAAAGTGAACGGCATGGGACTCACACCAACTTTAACGAAAT
TGAGTCTGGTTCCTACTTCTGCGAAGTTCACGGCCAAGAATTTCACATGCAGATGATATA
CAACAAGGAAAAAATGGGGAACGGGATTTCTAGGTGTATCCTGGGTGCTGAATTGGTTTG
ATTTTGCAAACTCATAGCCAAACTCACAACAAAACATGACAAGCCTTTCGAGGTTTAGTG
GCTGCCCTCTCTCTTGCGTCAACCCCGGGGAGAGCAATACTGAACCCAGCGTGGTGCTGC
CACCTTTGGCAGGAGAGCACATGGGACACCCCACTGGCAGTTCCTTAAAACTCTGCCCCT
CGCACAATTTGCTAGACTACCCTGAGACGAGGTCCAGTGCATATGTTGACCATTCGGTTC
CCAATTTTTCAGACTCTGGATACCCCAGTCACCGTTTAGAGCACAGCCCTAGGGGCATTA
TCATTGGAGCCAATCTTTCTGGAGCCGGCATGCCACCCGTCACTGATCAACTGGCATCAA
GAGCTAACCAACATGGC
>NODE_200_length_733_cov_25.994543
GCCCCGCTGTCTGTCTGGAGCTCCGCTGTCTTCTCTCCGCGAGCCCTGCAACAAGAAAAG
CCGTTTATGGCGACACACAATGTGAAAAGGGGGCCGATTTAAAAAGGAGAAGAATGCAAG
CAAGAACAACAAAAGTCAGTTATAGCAAAGTCTATGCCTCTCCTCTCCTATCTTCCACCC
CCTAGCTTAGCCCACATAATGAGCAGGAAAAAGCTTTATATTTTGTTCACTGGGTATTCA
CAGATAATTTGAAGCCATTGTTTCTGCCACAGATGGTTCTTTTTAATACAATAACGGTGC
TCTTTGTGAATAGCGAGCCCACAATAAAAATCTAAAGCGTCCTCCTGAATAACCATTTTG
TTCTCTCTTGTATAGGCCGAACAAAAGCGCCAGTGAGGTAATGGCCTGCCTTATTGAAAG
CCTCAGAATGGGGATTTGATAAAGATTTTTTTCGCTCCTTTTTCTTTTTGCAAAGTACAC
GGCAATGTCAAAGAGAAACTGACACGGGATGAAAAGGAGGAGGAAAAAAAAGGCTTGAAA
AAGTGCTTGCTGGTGCAGATTGCCAAGATTATTATTATTATTATTATTACTAATAATGTT
AATATTATTATTTACATTTCCTAACTTGGTGCCAAAGTCAGATACTGCAGCAGAACAGGT
CAGGTGCAGGCATGTTATGGATTTTTACAATGGAGCTTAAACCCAGAATACATTAGCCCT
CCAAGGGTCTGCTGTTGGATTTAGCACAGTCTCATAATTTCTCGCAGGGTGTGTCAACTT
GTGCTCCGCAGAATTAAGCATTCAGGGTTGCACCATCCGGGGGGGAGACTTGCAGAAACC
CTCCCGCTTCTTAATTCTGCCCCTCTCtcgcgccacagtcacccaggaaatattgcatgg
ccttaaagcgttgataa
>NODE_201_length_569_cov_35.456944
GGAGTTCTTGTTCGAGTCCCAAACCTACTGAGATCTCTAATGAAGGCTTTACCTTCCAGG
CAAGCATATTTCTCCAAATGACAGTAATTTACATATGATGTATTTAGAGAAGAAGAGGGC
AGGCTAATTCTATTTGGAGATTTTCCTTTGTTTTAGGAGTCATTAGCAGCTAGCTCAAAT
CTAATTTTTACAATTTCATCAGGCCATCTTGGAAAGCCTCTGTGAGCTCATCAGAGAGGA
GCATTTATTGCTAAGTGTTCTCTATTGCATTAGCACACAATAAAGCGGCCAGGGACTGCT
ACAGACGTTTATGTGGAATCCAGTTAACACTCTGCCAATTCGTTTTTTATTGGGACACAA
TCAATTTTTATTCATTTTAAAGCCAGAATGCTTTCTTTCATTGTGTGCCTACCCCAGCTT
ATTATGCCCTAAACTAATTACTCAGTTGTTTTCACAAAATGCTAATGTTTATGTTAAAGA
TTTCCTCTTTGAAATGCAGGCCTGATGTGCTTATACATACACTTCCCCCTATGCTTTAAG
CATAATAACAATGACATTCATTTAATTTATAGAAGTCTGGCAGTGACAGGAGGGTCTGAG
TAATAACACTGATTTTGAAGAATTGCAGTTAAAGTCATCAAACCTGACCCTTGGGTCTAA
AATTCCCCGTTTTCTAGCCAGTTTTGTAGAAATTTGAATTTTTCCCTCATTGGACTAGAA
CAATACTTTtggcatgtttttttaactctagta
>NODE_202_length_659_cov_26.596357
GTAAAAAAAAAAAAAGGAAAAGGCATATGCTTTAGTAGACACAGACATGCAAAGCATTTC
CATTCTTGCAGACTTCGTGTGGGTGAGTGAGTAAAACTCCCTGCTCGCGTGGCAGGGGAA
GGAGATTGCTGGATTGGTCAGGGCAGGGAGAGATCCTTGTCGGTGACAGCGTCGCTCCAG
CGAGCTCAAAACCACAGTAACACAGCCGAACAATCCAAACACACCCCACCAATTTTTAAT
TTCTTCCATTAGAATTAATTATGAGGCCGAAGGCAATTTGTGTACCCTGTGTTTAAGACT
GCCTACTGGATTAATTAAAAACTGGATGCTGGAAAATTAATGTGTGAATTGTTATGCCTT
GCTATAATGAGCCATCCCATGCTATTACATAGTAGTGTACTATACGATCACCTTCAGGCC
TCTGAACACACAAGGTTCATTAAAGAGCACAAACCTAGGCACAAGTCAACTTAAAGAACG
CCGACCTCAGCACATATTCAACAGAGCACGCGCGAGCAGTGAGACATTTAAATTTTCACC
CAAAATACAACAAGGTGAGGAACTCTGGCTTAATGACTTGGAAGAAAAACACATCTGTAA
ATAAATGACCTCAGTAACCTGCACTTAAACCTGATAAAACAAGATAGAAGAGCAAAAGTT
GCTGTGATGTCAATTTTGGCTCCGAAATTGCTCGCAGCTTAAAAGAAAGCAAAACACATC
AGTTGTTTTTGGCCCAGTGTTCCCCTGTCTAATAGAGTGTGAAGTACAGTAACGTTGTGC
AATACGAGGCAAAACTCTTGGctccgtccccgatgtactggctcggggctgcacaataac
acc
>NODE_203_length_442_cov_22.830317
CATTAGTTCTCTTCTCTAACCCTGCATCCTTCTATCCATCTTACTAATATGTTCACTTTT
CCTGTTCCAGCGAACGGCAAACACAAACAACAGTGTTTTTTTTTTTGACTCCTCAGTCCC
ATCCGTACCCTTCATTTTTATCTCACTACCTTTCAAACATCTCTCATCACATCTCCTTTT
TCCTTCTCTCCACCTATCTTCCTGTCTCCTCTTCCCCCTCTTGCCTCTCCACCTCAGCAT
CAATAGAGGGCCCATCTGTTCCCATACATCATGCACTTCATTTCAGTTTATTAGCTGGGA
TAAATCATAAATATTTCATTATACATCACGGGCGGCTGTCGCCTGCACACCGACAATTTA
TCACCGCTGCCCTCTCTGCCGGCTTGCCATGGCGGCTATAAGCTTTCCAGTCTATTAAAC
AAGATTGATACAGTGTGTAAATTTAGATATTGGGAATTTCTTCACAGACCACTGCTCCGC
ACTGATAGGCCAGGGTAACAGGGGAGGAGAGAGAAGATGGAGGGAGAAGAGGGGGGAGAA
TGAGGAGGGGGGAGTGGAGGAGCTTGGCTGGGTGTTAACAGCACTATCAGGGTAGTTACA
GTTTCCCCTCTTCGCCTCCTCTTTTG
>NODE_204_length_925_cov_16.994595
GATGATACATTTACAAACTCGGCCCTCTCCTCGCCGCAGCTCTCCTCCTTCCTCCCTTCA
CGTCTCTTCCTCCGCCGCTTGAATGTCACCACTCTGTGGGAGGATTTAACGTTGCTTTTA
ACCCTCGCCGCCTCATAATTACCTTGACATTTACCCTGCATTCAATCAAGTTTTTAACAG
CAGATTTATTGCGATGACTTTTTTGTATTGCAGAAGGAAGCAGTAATTATGCAGGTTATT
AAGAGTCTTCATGTTAATGCAGTTTTACATCTATAATATTCGCCGTGCTCTGTTTTCCTG
TGTGGAGGAGCGCAGTGTCAGCTGCCCTAAGACAGAGTGACACAGGAAAGGACAGAAATA
CTATTAGATGAAGTATCAGATGACTTGGGGTATGAGGAGTGGAACGGGGTAGCACTGCCT
ATCCCTCCTTTATTGCTCAGGTTATTATCACAACTGCTGGGGAATTGTCGAGACGGGGAG
ATAGGAGTGGCAACGATCCATCCGGGACTCGTTCATCACCACGCGCCGCAGCCCCCCGAA
TAGAAATTACATCTGCATCTGAATTAGTAACATTATTCGCCAATTTGGCTCAGAGTGAAC
ATTGTTCCATTGAAGGTGGAATTAAATTAGAAAATGAGTGAGTCTTTAATTTTCAGATTA
TAAATCAGGGAATATAATTCACCTCCTTGTACCTTAAGGGCAATCACATTATCCTAAGCG
ACATTTTATCCTCAGCCCCGCCAAGTGATCTCATCATGATACACAGACACACACCAATCA
TGCTTCCTGGGGAAGTAAGAAATACATCTTCTCCTCCCGAATTAGACGTAAAATATGAGC
GTCTCCTCCTGCATGAGAGCTTATTTTACATGAAATTTGATGGTCCTTCTGAACTCACAA
ACACTATAGAGAATTACCTGGTTCAAGTGATATTACGTTGCTTTTTACCCCTGTCAATGC
ATAGTTTTGTTGGTTGGACATCAGGTGAACATACAGAATATCCTACAGCTGTAGACATGT
AGGCACATGGAGAGTTTTTACAAATGGGAAACACCTAAGGTTATGCAAAGGTCTAATGTT
ATGGATATGAAACCACTCAAAAACAGCAc
>NODE_205_length_613_cov_11.055465
CTGCGAGTTTCCTCTTTTTAGCCAACACAGCTGCGTTCTGAAGAAAATTAAAGCAACAGC
TCTCAAGTGCATACACAAATGAGGTTGCTGACATCAGTGGAAGGGGGATGTCTACTCCAC
TGAGCAGCAGAGGTGAATCAACAGATTTGGCTTCCAATCGAAGACTGGGAGAGAAAAAAA
AAAACAGACATATACAGACACACCAACCTGTGAGAGGACATCAGTAATGGGCTCACATTT
TCCTAATCTCCTTTGATGGATTCAGGCCATGATTTTCATTTAGTCCAAAAGAGATAACCA
AACTGTCAGCTGTGCTGCTGCTTTGCTTTAATCTCCGCCTGCAGCCAATAATCACCCTGC
AACCCGCAACCCTTTGTCAATTGTTAATCTTGTATTGAAGACATTTAGATGCCAGGATGG
TATTCTGCATCCTAGGATAATCCAGGGAGCCACTGAGGAGAAGCAAATTGGATTCATTAT
TAAATTTTGCATTATTAAAAAGACAAATGAATTGAGTTCTCCAAAGAATTTGTGAAATCA
ATTTAAAAAATAATCATGACCATGCAGATGCATATCACGTCTCCCGCAGACTGACGGAAA
GATTAGCAATCTAGTATCTTAAGGCGTTTGACGCATGGTTGTGTCATGACTACACACTTC
TATGTATCCTTTCAATTTCAGAAGATGTGCTAAAACAGAGGTTTGCAAGCTTAATACTtt
aagatccacatctgagttttatccaaggtcagaggtctggaacgattggcgataacaaaa
ttccatttaatcaactc
>NODE_206_length_552_cov_4.675725
CCTCTCAAACTGCACCAAATATGTTGAGTGTGAACAGAACCAAAATTAGTCTGGGTGCCT
GAGACTTTCATTAGCCCCAGCTGCCTATAAACCAGCTGCAGTATCAGTTGGTAAGCTGTT
GACGTAAACCGTTATTGATGAAAACCTCTGACCGGTTATGTGCTGAAGGCAGAGAAAGTG
TCGGAGCAGGCAACAAGGACGGAGGACAGAAAATGGGGACACACTGAGGTAGCAGGAAGA
GGAGGATGAAGGCGATGGAGGGCAGTGTGGGGGCAGTGAGGAGGAGAGGAGGGTGAGTGG
ATGTTTTCTGTACCCAGCATTCTTACCTCTTATTGGTGTACCACCTGTGAGGTAATTTGA
ATGCAAATAAGATTAGAGATAACCATTAGTATAAATAGAAGAGAGAGAAACAGAGACTGT
CATTTGTGCATCTGGTTATTTACTGTAACACAGTGCTTATTTGCATTATACACCTGGCTA
TTTCCTCCACAGAGCTGGAATGCTGATCATAAAACTTCCCATCATAAAGCCCCACACCTG
CCTTTTTTTTCCACATGAAAGCACCTGACTGTCAAGCAGTTGACCCTCCTTCACCAACAA
CAGACCTGTTTTGATTACAACCcaaaggtgtgtttttttccccccccacattcttcagta
acaaggcagataaggacacaagctgccagctctccttctgatgcaattcataggaacatg
ccctgaaatagtcggt
>NODE_207_length_691_cov_24.538351
GGCCTGCTGGGAACAGTGGTGAGATGTTAGATTAGACCTGCAAGTCTGGGCAGGGCCTGA
GAGGGGATGCAACGCGAAGGGACTGCCCACTCTGTCTATGGCTCATGCTCCATTATGGTT
TTATCTGGGGGTGTGAAAATATCATTCCCAAATGCTGTCTCCTCTAAGATCCTCTCACAA
TTGGCTGCTGAAGAAAACTGGCTTGACTAGCTCAGTTCAGTATCCCTGTTGATCTATGTT
ATCACGTCTCATTACACCAATCGCATTTGACAGAGAGTTAAATAGCACATGCATACTTTC
ATTTTAAATATATACATCACTGACAAGCATCTTTCATGCTAGTGATCATATTGATTTTTA
AAGTGAGACTGTTCCTCATTGTGTATGTGTGTCCTAATCTGAGAAATGAATGATAACCTC
TTCATCACTCTACCCCCTGAGTGTTCTTACTGGAAGCCATATTGATTTTGTTAGTCTGAG
AGTCCTTGCATTGCATGGCCTTTACCTCAGGGACAAATCTAATTGTTTATCTCTGGACAG
ACTTCTGCCTTTACTCCCTTCTGTCTCATTATGTGCCAAGATTTGTCAAGTCAAGTCTCT
CCACACTCTCAAATCGCGCTTTACAACATGTCGTTCGGCAGAACACTACAGATGGCTTAC
TTATCAACAGACCCTCCCACATGGAATGCTACAAACATGACAGCACAACACACTTGCAAA
AATATACACAAACGGACATACAATGTAATCACACTCTGGAGACGCGATTACACATACTGA
CACAAAACATGAATCACATTTTTTAAGAAACACTGATTTTTGAGATTATAGTGTAAGCCT
TACTGAGAAAAAAATATaagcaattattgattgtt
>NODE_208_length_713_cov_23.415148
GGTGACCCCTTCCCAATTACGGGCGCTACAGCAGAACATATCACAGCACCGTCCAAAGTG
ACAGTCATTTAGCAGCAACTCATCTGAGGGGAGGAAGTGGGAGATGGATGATAAGGAAAT
AAAAAATGATTTGCCAGGACCTGTTAGCCACTTCTCTACACAGGCCTGCCGCCCCCCCAG
CTCCTCCCTGTCTTATTCACACACACTCATATCCTCCCTCTCTCTCCCTGCCTCTCTTTC
TCTCCCGCTCTGTCTCTTCCCACCCCCTGCCACCCCTGCTGCCCATCTCCCTCTTGCTCC
ACAGACACGTGACGACTCCGCATGATTATTGGCGCAATCACTCATGTAACAGCCTGCCCA
GCTTTCCGTGGGGGCTCCAGTATTTGTCACTGTCACTTCCCCAAGTGCTCCGCCATTGTC
TTGGAAATTGTATGTGTAAGGCAAGAGATGCCTGTGACCCACTTCGACAAGGGAGCCAGC
GATGTGAGGGCGCTCATCACACAAAAAAACAGCAGTTTGATGTGTCCTATTATGTGTCCC
AGCAAGAGCCATAAATAATTGTGACAAGTTTTTTGTTGCGCGTGAAAGTCCTTGACTCTG
CCTCCTGTTCCAGCACCTCCTCTCTCGTATGGAGACGCTGCCAAGCACCCCCGATGATAG
ATGGCACGGTGCAGCAAATGACAACGGGATAGATTTTTAGTTTGTGCTTTGGAAGGGATC
AGTAATGGTGCTTTGCTGTACAAAGCAATAAAAGAGAAGGACAAGAGACAGAGGGGGGAG
AATGAGGGAAAAACAAAAAAAAAAGATCCATCGATGGTGAAGAGGGAAGAATGATGGCCG
GTGACGCATGATTTTGGGGCATTTTAGCCTTTAGATTTATGAAATCAGGGTTTGTCa
>NODE_209_length_614_cov_10.586319
ACCAAGACACTCAGCAACACCGGCTGTCACCTATACATGTAATATAAATGCAATCTCACT
TTTTCTCTGTGATAAATATCAGCCATCTCTGAGGGGCAGACACAGCCTGACACACATGCG
AACACACGCACTCGCTCCCCGCGCACACACTCACTTTTGAATACAGCACCGCACAGACAG
TCAATAACAGAATGGGGTGTGAGATTAAGCCTAAGCCCACCTTCTTTTCATGTGGCAGAG
CAGCCGCTGCCCCGAGATCTGGCACCAGATGGCGCTGTGCCGGTCGGTGCCAGGAGATAA
TCGGGACAGATCGGGCCGCATTACTACCCATTATCTTCTAATTATTCTTGTGTGGAGCGC
TGATCCTGCCGTTTGTGTAAGTGGATGGCACAGAGAGCCTGTCGCCCCCGGCAGCACGAA
AATCCTCCCCACTTCCCTCACCCCCTCTGGGGATGGAAGGAGAGATCAGCCGGGGGAGGG
AAAGGAAGGAGGAGCTGGTTGGGTAAGGCAGCCAACCTGATAGACGGGAGAGACGCCTTT
GTGGAGCATGAAACAGCCACCGGTTTATTAATAAAGTGATGTAAGGATGAGGAGATCCCG
GCGACCTTTGACCTCTGCGCTGGTGTCACACACAGCAAAGTCTTATTCTTCGGGAGCGAC
GGCAGCATCTTCCTCCTCTGATGACTCTATAAAAGCAGGATAAGGATACAGTTCAAGTCT
CTCAGGCTCCATTTGTACGGTGGCTGTGTGGAAACAGGCCCCAACCCCCCtagacccaaa
ggatagcgcaaactgcgc
>NODE_210_length_497_cov_16.068411
GAAAAAAAAAAAAGCATGTTGTACTATAAAGCTTTAACAGCTTGGATCATGAATCTGTTA
CATTGGCTAAACGCACATTACATTCTGATTACATACATTTCAAAGAATTTGTCCATCATT
TTTCTCCATAGACCTTTACGTCGTGGATGTGAGTTAATTTGGACTCCTGGATCGCAATCT
GCCAACCTTAGGGCACCCAAAGAGCCTACTAGCTCCCCTATCAAAACAATCATCAGCTGA
AGGAGGTTATCGTTGAGCTGGGCTATCTGTCACCCGGCCACCGGCAGCCAGCGGGACACA
AGGGCCATTTAATTAGGCCTACTGCTCCTCTCTGGTGTGAAAGACTCTCAGGCCCCTTTG
ATTCCCTGCTGCTCTCCCAGCAGGAAGTGGTTGGTGATAATTGACACAGGATTTCCTTGT
TAACCAGCGGCAGACTCTGTGGATTAAAGTGACAGAGATCTCCAGAAGAAAGTGGGGAGT
AGATAAGGGGGAGGGGAGGAGGTGCAGGGGGGGAGTGGCGGGGGCAGCAGCTATTTACCG
CTCTTGAGAAACCAGGGAGGAAATAGCAATATCAGACTGGTGCGCGGTCCTGCCGCGAGA
TGTAGCTCCCACTTATCTTAGCCATTTCAGCTTGGCTGATCAAAGATTGGCTTTCCTTAA
AATAACCTGGGCCCAAGGTTG
>NODE_211_length_714_cov_21.708683
TATTGTATAACCACATGCATCTGGCATGATTGGGCAGTGTGGGGCAAATAGTCCTCAGCC
AAGGCATTTTGCTACTCAGCAAAAGCTAATGTTGAGGAGTGGAGCCGCGTTCACAATTAC
CATAATAAAGGTGAGCAGGGGGGAGAATAAAAATTGCGGAAGGAGAAAGTTCTGTGTGCA
CGACAGGGAAAAAAAGTGCCCTATATGAATACAATACGTACTTAGTCCTGAAATCACAGA
ACAAATGCATCAAATAAATACTTTATTCACGTGGAGCTAATTTCACCCCTCCATTTTGAT
CACGTCATTCCCTCTGGAAAATTGCAATTAAGTTTGGAGAGATAAAACATGCCAACTACT
CTGCATTTCAAGGCTTGATTGGCCTATCAGCTAGTCAGTATGCTGCCATGGTTTTCATCA
CTGTTAATTGATCCTTTCTTTAATTAATCTGGAAAGGAAAGCCCATATCTCTATCCTGTC
TGATCGTCCCCTCTGTCTGTCATAACACAATAAAGGCCCTATCCTACTGCTAGTAACTCT
GCCTTAGCTTCTCCCTCTGGCTCTCGGCCAAATGGACTATTTATGGTGCACCTATCTAAC
GACAAGCCTGCTGTATGGAGTTCAATGGCTGGGTTCATTAACAGTGCTTTACCCGGCTAC
TTCTAATTTGCATGCAGTGACACCTTGCCTTTAATATGGATGTGAAGGTTAGTGGTAGGC
CATGCCACTTTCTCAACTACCAATGGTCTAAATGTTGTTCTCGCGGCTCCTTGTACCCCC
ACTGTCACGAACACCAGCACATTTTCCTTCTGATTCAATTATATCCCATCTTCTTTGTCA
TGCTTTGTTCCTCCGCTGGCATTTGTCatgtatgttagctcacatgatgttaacatac
>NODE_212_length_462_cov_7.348485
TAAGTGTGTCAGAGTGTGTGTGTGTGTGTGTTGTGTTGCTGGTGGCACGGCTTCAGGATT
GTGTCGAGGCTGTCTGTAATAAATGTGCCCAGGCGAGTGGGCCCAAAAAGATATATCACA
AACAGGAGGGGAGGCAGAGTGCACTGGGAGAGGAAGAGGATGGAGCGGAGCGGAGTGGGA
ACAGAAACGAAAGAAGAGGAGAAGGGGAGATGGGGGAGAAAAGGGGAGGATCGATTGGTA
AGGAAAAAGAAAAAGGGGGGCAAGGGGCTGTTTCTCCTGGGTCCTGCTATGTTTCCCATT
ATGTAAGCCCTGGTCACCGGCAGCATGCCAGCAGGCAAAATAAAAGAGTCTCTCTGGCTT
GGCACGGCTCGTATTTTCCTATCCTCGGCGCGGGGTCAGGGAGGGGTCAGGCAGCTGGAT
GGGGCGCTGGGGGGATTGTGGGGTCTGGGCTGGCCTCCAAAACCCAAAAGGCCCAGGGTT
CAAGTACCAGCTGAAAGCAATCAGGGGGAAATCTGGGAGTGCCACAGCTGCTCGCAGCAG
CGTTGTTCTGTGGCTCAACTCTCTTTCCCTCTTTCTGACTCTCTCTTGTCCCACTTCTCC
CTTCTCTGTTTGCCCCCTCCCCTCCAAcctcctctcacttttcttg
>NODE_218_length_572_cov_18.131119
GAGTCCACTGAGGTACACAGTAAAAACCCACAGGCATACCAGTGAGCTTAGACACACCAC
AAATATCCACCCTGAGATATGACACAGCCCCCAAAGTCAGGAAATAAAATGTCTACTGAG
TGATATGATTGTTTCTTTGTTTGCGTCTTTGTCTCCTTTGTTTTTTCTTTCTTTCTTGCT
TACTTGCTTTCTTTTTCCCTCCTCCCTCTTTCAGTGTTCCTGCAGATTCCCCTGCTGTCG
GCTCTCGTCACATTCCCCAATCTGTTAGCCTTCTGATACCGGGGCCAGACTTGAAAGGAA
GTCTTAAGGACGAGAGCTTATACACTGTGCCAGATTTTGTTAAATAACGACGAGATGTTG
GTGCCAATTCATCGGTAATTGTCCCTTCTGGCACAGTCTGTTGAAAGTCCTGGAGAAGCC
TAAGCTCAAGATCACTGCAAGTGTTAATCTTCTTATACTTAAGGTATCAGGTTTTCTTTT
GATGTCGCTAAACATGTTGACTCCTATCTCAGCGCAGAAGGCAATCCAGACATAGCTATG
AGCGAGATGGGGGTTTGTCTGCCTTCTTCTTCCAAGAATCTCATGGTTTGTGTGTTCCTC
TCCTAGCATTCATTACGGTGCTAAAATAAAGCAGCAACAAAATGAGAGGGAAAAAAAAGA
AACAGGAAGAAAAGGATTGATTCTGCGCTAATTGTCCTTTCCTTAGCGCAATTTAGCTTG
CTCTTGTTCGGTGTAAAATGGCCTGATTTATTTTTa
>NODE_219_length_685_cov_18.030657
AAAAACTAGATGATCCAATTTTGCATGCCAACTGCATTCCTCGGTTTTAGCTACACAGCC
GAAATAACTGTGAAAAATGTCCCCTTGGTCTGACTTTTATTCCTCACCTTATTCCCAATG
TCATTCATTTGCCACTGAAGGTAACAAGCCTTTTCCACTCGGTGCTCTGTAACGGCAGAC
CTTTAATAGCCATTTCCCGGTGTGGCGAGGGGAGAGAGGGGGAACATGTTTATTTGTGTG
TCTGCACATGCTTCTCCAGCGATTCTCTCTGCTCCACTCACCCAGCTGCTGGCTGGAGGA
GTGATTCATGGGCCTGACAGATGCCTGGTGCAGCTGGATCTGTCCTTGATCATCCCAAAA
GCCTGGACAGCACTGTCATTCACCATTGCCCAAATTATCTCTGTATTGACTGCAGAACCC
TCTGTGACAGCGCCGTAATGGCTAATTACCCAGGATGCTTTGGGTACTTTTAAACCCCAG
AGTGTTCTCTTGCTGTCTTGCCATGCGGCTGCTGCTGCTACCGTGTCGTGTCGTTCTGAG
GGCCACTGTTTTCTCTGGCCCCACCTGAGCTCCACAGTCTGAGCATCCCGGAGCAAAACG
TCAAGAGGAACAAAGGCATAATGTTCTCTTTTCCCTGAATTATACAGCAAAGTAACCAAA
TGCTTATATATTTTTTTGGTAGCGTCAGAGAGAGAGACACACACAGAATTTCACAGAGGG
AAACATGAACATAAACTACTGTTTACGGTTTGTCTGTTTCTCTATCCTTCTCTGCATGTC
AGGGGAATTGCCTCGTGAAACACACACAGTTAATTATCAAAATCTGTCTAATGATGTTAA
AAAAAAACTGGCtagttgaaatctttctc
>NODE_220_length_702_cov_30.368946
GACAGGTACATTCCAAAGTGTAAAGAGCCACAGACAGATTACATACAAAAAGGAAATGTA
AGTAACAGAATATCAATGAGCATTTCCTTCTGCTTTCCTTTAGCCGTGTATGTAAAATGC
TGCTCCTCTACAAAGCAGCTTTAACCCAGATTATTCTTTGGGAATTTTTTGAGTCCTTGA
GACAAAAGAGTTCTCTTGCTCCAACCTCTATCTCAGCGGAGAAGACAGGGTGGTACAGGA
ACGAGAGAATCAAAAGGCTGGAAATTCACGGCTGAGAATAAATGCTCGCTCTTCCCTGAG
GTGATTTGTCTTTGCGCTCCTCTTTCTACAGATGTTAGACCCCTTTTTTAGTAAAGACCT
GAGGTTCTTTGGTAGCACTTTGATATCCTGCTCGGATTCAATATGTGAAATAGAAGAGCC
ACTCCGTGACTTGGAGCACATCACAGTCTTTGAAGTCTGATCCAATTTTTGCTGCTCACC
ATTTGATGTTGAAAGGATGAAATGAGGAAAATGTACAGTTTTTGCCAGTAACTCTGCTGA
GCATATGTAAGATTAAAAAAGCAAAATCCTTTGGAGGATGTACTTAGAAATGTTAAGCAG
ATTAATACTTTCCTATAGCTCTTTTATTCAAAGATAAAATTAAATATGAGAGGAAGTCTG
TATGTGCTGTTTTTTACCCTCACAATTAAGTCAGTGTGGTGCTGTTTGCTAGGAGGTAGG
GCTAGTAAAGGGGGATATGCAATTGCATTAGCATTTGATTAACATTGCAAAGCACATTAA
TGGGTTTGAGTTATATGAGTGCCAAATTGTAAATTGTAAATAAATGAATACAACATCTAC
ATGACTAAATTGAAAAAACACATTACAGAGCTTGctttaacttgta
>NODE_221_length_464_cov_11.614224
CACATTTGAACCTCTCCGCCCTGCCTGTCTCAGACACACACACACACACACATACACACA
CACACGCTCACACACACGCATACGCAGAGGGAAAGAAATGTTTCACAGAGTGTCTCACCC
TGCAGAGAAAATAAGAAATAACCATAACTCCTTCCACTGCCAACCTGCCCTGCATGACCC
CTGTTTTAAGTGGGTAGCAGGTAATTGCTGAGGCGGTGTTACCCATCAGCCTACAAGTCC
ATGTGTGCCTTATGTGTCATCTCTATTTATTATATTCTGCACGCTCCCTGGGCCTTGGTA
ATCAATTTCACAAGGATACAGGGCTGATATCAGCTGCCGTGCACATTATGAGGCGAGCCC
TCCTCTTATCAAGTGCAGAATTGCCGGCTAGAGGTCATGAACAGATAAACAGGGATGTAA
CACAACTCCCCCACTCACCTGCCCCCCAGTGAACACAAAGGTGGGAAGGTGATGTTGTGA
GGGGGGTACAAAGAACAAAACACCCAGCAAGGAAAAGGTTGCGACCCTTGTAAGGTGCCT
CTTGTTACGCCCGACCTTCAGAATTTCATCATCAGTGCTTCTGTCTGCTTAATAATTCGG
AAGCTCCCCGTCTCATCTCTCTCTTGAGTCAGCGTATGTGGGTGTGCg
>NODE_222_length_767_cov_20.170795
GGAGAATGAAAACTGTTTCTCTGAATGACTGACTGCCTATCCAAATGAGAAGTTGTGCAG
AAAAAGAAATAAAGGAGTAATTTGAGGGGAGATTATATAAATATTACAGACAGAAAAGAG
AGTAATAATGAAGTTTGCGAGCTAGAGCCGTGTTGTGACAGATAAACAGCAAGTCGGCGT
CATCATCTCCTAATTTCATTCCTTCATTTGGACAAACATAAGTAATATATAGCATTAATT
ACCCTATTTAGCAGATAGGAACCTCATTGGCTTTTTAAATGCTGCATTAAATACATAACT
CATCTCTTCCCTCTGCAATTAACATCAGAACATCACACTCATTTCCATTTTAATGACTTC
CCAACAATACGCCACCTTTGATGATAAGGCAACATAATGTCAACTTCATTCTGAGCTGGC
AGTGAATGTGTAATGAACTTAACGTGATCATTAGTGCTGTTAATTATCTTTCTAATATGA
GGACACAGATATGATTATGGAAACTGCATTCGCTGATGAAATAAATCTCTGGGAGGATTG
CACTGAAGCTTGACTGAGGACACAGTCTGCCTATCTGTCTCTATATTCTCATTCATTACC
TACAGTAGGCTTTAAAACTCTCTCTTTTTTTTCGTTCAATAAAAGTAGATATCTGAGACC
CAGAAACTATGCTCAGTGCTCTGCAGAAATGCATTACTATGGATCCAGTGATTGAAAAGA
GACTCTCCATAAGCTCATGGCTTGCCCAATAAAGGTCATAAGTTGATGATCCAGAAATTA
ATTAAAGACTCACTTGTTTCTTCATGAGGATGAATGGAAAAATGAGCACACTGGCTGACC
ATTGCTGATGATTCGAATATCTTTTTTTTTCTTTTCTCAACACTCGCTGCATGCTGCAAC
CAATTCGGAGTTGCAGCACAGTGcagagaggaagaaaaagaaaatatccct
>NODE_223_length_851_cov_19.227966
AGTCCATTCAATCTGCCATGAACAATCATTCATTTGTATGGAAATGTTATTGCTTTCAAT
AAATAGGAGTGTGATATCATAAGTTTAACATCAGTCCAACTGAACATAATGGGAGATTTG
ATGACTTGGCATGACTGTGGAGCATAGAACGTATACGTAAAGCAACTAATGATGCCATGC
ATCTGAACAGAAATAAAGCAAAGATAGAGGCTAGTGAAAACAGATTCTGTCTTTCTGTCA
TCAGCCTTTTCGACCAAATGGAAGGAATAAGATAAATCTGTGTTGCTTAAACCCCTGCTC
CTCCAGCCGGATTAAAAATTCATAAGATATATTGAATTGGTGTGGAAATCCCAAAATATA
TGCAATTTGATCAAGTGGGGATTAAAAGTGTCATTGTGCTTGTCAATAAGGGTTGGTGGC
GACGTGGCAGTATCACATTGACTCTTGCGTATTAATACTCAGTGTCCTATTGGGCCATCA
GCTGATTGTTTGGAATGTAAATGATGCTGCTGATGGCTCCAGTGACTGATGGCTTAAATT
CCAATTAATCAATTGCTTCATCAGTTTCCCTAATTCAGATCAAATATCTCCTGAGTGCAC
ACTCTTCTTCCAGTGGTATTAGAAGAAATAAATGCTCTGGAAGTAATTTTCATCAATCTC
GTGTACATGCCAATATCCCTCACAAGCCTGGTCCAGGTTGAGGACTTAATGTCTTAAGTG
TGTGTTTGTGGGTGTGTGTGTGTGTGCGTGTAGAAGAGGGATTTGCATATTAGGGAGGAA
TGTAAGGAATTAAAACAGGGCTACATATTTGTGTGGACTTACTTACTGCATTCTATTTAT
TTAGCAGTATAGTTGCCAAACCCAAGTAGGAGCCTGAACTTAAATGTGTTTAATGTTCCA
GCTTTGCTTCATGCTTTCAGTGTCTTTAGGTTTCCTTTTGTGGTGCTGAGATCATGATAA
AATGGCCTTTCATGCCTTCGACCTTTGTCAGCGGCATATTTCCGTCGGCTCCATACGTCA
GGcagttatgacagg
>NODE_224_length_717_cov_14.980474
CATTTACACTAAAGCGGGACGGGATTTTTTTTTTTGACTGTTTATTTGCTGAAAAATCGC
CACGGAGCAGCTTTTTCTTTTTTTTTTAAAGGGGTCAGCTCGCCGCGCCGTCGGGCTGCA
CATCACCAACACACCGAGGCTACATGCAGCCGGGGCTGGAGCACATCTAGAGGGCTGCTG
TAGTCTGAAAGAGCCCCCGGAGGTGATGGTTGTGGAGAATCTCAACTGTCCCGTGAACCC
CTGACTGCTTTTCTCTTTTTTTTTCTCGGCGATCTCGTCTGCAGGAGAAGGCACCAGAGA
CTGGCGTATGCTACAGATTTCCTCTGCTTCTCCGGCTCCCAGTTTTTCCACCGTATTTTC
TCAGGCTGCTTGTCATTGCCTGGACTCGGATCCCGGAATCTTCATGATTTGCGGACACCA
TGCTCGTTTTTTAGCCGGGAAACCCTCTTCTCGTCCCGCATGTTTAGGACCAAACGATCG
GGGCTCGTCCGGCGACTCTGGAGGAGCCGTGCGCCCGTGGAGGGCGACGGGGAGGCGGAT
AGAGGGACGCATGGCTCCGGGGGCTGCTGCATGGGCAAAGCGACAAAGGTGGCCAAGTCC
AACGCAGGGTCCGAGGCTGAATTGAAGGCGTTGACCCACTCGATACTGAAAAAGATCAAA
GAGAAACAATTAGAGGTGCTTTTGCAGGCGGTGGAGTCCAAGGGGGGTGCCCGAAGCCCC
TGCTTGCTCCTGCCCAGCAAAGTGGACGCCAAAGTGGGTCAACAGTCTTACTCTCTCCCC
ATGCTGCTCTACAAAGTGTTCAGGTGGCCGGACCTCAGGCATTCCTCGGAGCTGAAGAGG
CTGTCTTGCTGTGAATCCTACGGGAAAATCAACCCAGagctcgtttgctgcaacccgcac
c
>NODE_225_length_600_cov_25.334999
ATGTTGTGAATATGTTTATCAGTATTCATGCTTATTTGACAGGTTTTAGACGTTTTTCTT
TTTTCATTCTGGCTGGATTGTGTTTTGTTTTAAGGTAACTCGACCGAACACCGGGCTTAA
ATAAGGAAAAATATACAGCAGTCAATCAATGATTAAAAAAAGTATCTGGAATACATAACA
ACAAAAGGAAAAGTGATGATGCCCAGTGAATTACTTAGATAATTGTAATGTAATATGAAC
CCAGGAAACAAATAAATTCCATTTCCAATGAATCCACACAATTCAGTGAGCTACTCTCCT
GGTCCATTTAACTACACACATGTGTACTATAATGAGCTGTAGACATTATGCCTAATTATG
TATTAGACTGTGTTAGAGGGCCTAACAAAAGCTTTTGAAAGGGACAATTACGTTTGTTGC
TTAGTTACATCGTTAAAAATATACCAAATCAGTGCAGATTATAGTGGGCGAGAATGCACA
TGTACACCACAAGCATTGTTGCCAAAATGCACAAAATTCAATTCATTAGGAAAAAAGAAA
ACATTTTTGCTTGTGAAAAGGACAGTGGCATAAGTGAAAATAAACAGTTTTTAACTGAAG
TGTGTTCCTCTGGGTAAGTAAAATCTTTGTAAAAAAAAAGAAAAAAACATTTGTAAAGCA
GTGAAGCCCAAGCCAAGCAATGGTGACAACTCATTTGTTTTTTTAACAAAAGGCAACTTC
AATAACATTTTAAATGAAAGAATAGAGGAAGTTTAATTTAAATCAAAGTGAACTGGTgca
cgcc
>NODE_226_length_919_cov_6.124048
GGGGATGCGTGCATTTATCAGACCCAAAACCCATGCGGGGTGGCCTCTCGGGGCGCCCCG
GCCGCTTTGGTGACTCTAGATAACCTCGAGCCGATCGCTGGCCCCCCGTGGCGGCGACGT
CTCATTCGAATGTCTGCCCTATCAACTTTCGATGGTACTTTCTGTGCCTACCATGGTGAC
CACGGGTAACGGGGAATCAGGGTTCGATTCCGGAGAGGGAGCCTGAGAAACGGCTACCAC
ATCCAAGGAAGGCAGCAGGCGCGCAAATTACCCACTCCCGACTCGGGGAGGTAGTGACGA
AAAATAACAATACAGGACTCTTTCGAGGCCCTGTAATTGGAATGAGTACACTTTAAATCC
TTTAACGAGGATCAATTGGAGGGCAAGTCTGGTGCCAGCAGCCGCGGTAATTCCAGCTCC
AATAGCGTATCTTAAAGTTGCTGCAGTTAAAAAGCTCGTAGTTGGATCTCGGGATCGAGC
TGACGGTCCGCCGCGAGGCGAGCTACCGTCTGTCCCAGCCCCTGCCTCTCGGCGCCCCCT
CGATGCTCTTAGCTGAGTGTCCCGCGGGGTCCGAAGCGTTTACTTTGAAAAAATTAGAGT
GTTCAAAGCAGGCCCGGTCGCCTGAATACCGCAGCTAGGAATAATGGAATAGGACTCCGG
TTCTATTTTGTGGGTTTTCTCTCTGAACTGGGGCCATGATTAAGAGGGACGGCCGGGGGC
ATTCGTATTGTGCCGCTAGAGGTGAAATTCTTGGACCGGCGCAAGACGGACGAAAGCGAA
AGCATTTGCCAAGAATGTTTTCATTAATCAAGAACGAAAGTCGGAGGTTCGAAGACGATC
AGATACCGTCGTAGTTCCGACCATAAACGATGCCAACTAGCGATCCGGCGGCGTTATTCC
CATGACCCGCCGGGCAGCGTCCGGGAAACCAAAGTCTTTGGGTTCCGGGGGGAGTATGGT
TGCAAAGCTGAAACTTAAAGGAATTGACGGAAGGGCACCACCAggagtggagactgcggc
ttaatttgactcaacacgggaaacctcacccggcccggacacggaaaggattgacagatt
gatagctctttctcgattctgtg
>NODE_227_length_712_cov_20.991573
CTTCAGAAAGCAGCATTCAAAATCTTATTTTAATTTGTATATTTACTCCATAAACATTAT
TACAAAACTCAGCAAGTTACCAATATTACATTATCACCATACAGGCTTGATCACAAATAT
TTAAAACCTTTGCAACAGTTACAACAAAACAAAAAACAAAATAATACTCAAATAATTTAC
ATGAAAATCTATAAAACAGCAAATTGTTCACAAATTATATTTTTTTTTCCAAGTTTTCAT
TTTTTTTTCTTTGCTTATTTGTGTTTTGCACAGTAACACAACACTCTCACAACAAGATCA
TGGTCTTATTACAAAACTCCCAACAAAATGTAAATATTTCTAGTTTTCTGTTGATACTTT
CATATTTTGGTTTTTAAAACCAGAAACTTGTCATTGTATATCCTTTCCACTGCCCATAGA
GGCGCATAAAAGGTTACTCACACACACAAATACTTCACAGCACTTTCTAAGAAAAATATA
CACTTACAAAATATGTTACAAATTGGCACACAAAAAATATACAAGATTTTGTAGTGTCAA
GAGTTCATTAAGATTCCTTCTGGTAACAACTCTAGACAGTATATATAAAGCTCGGTAATC
TTTTAATGAAAAGAGCAAAAGTAATTCCAATCAGTGTCAAAGAATCATGAAGTGAATACA
TCAAACATAACATTATAATATACATTCATAAAGAGGGTTAGGTACCTAATCTATTTTGCA
TTTCTTTTTTTGTTAACTCTGGGAAAAAAAAAAGAAAAAGAAAATCAAAACCAAACAGAA
AAGGAAAGAAAAGAAAACAATTGTCAGCTTTCTTAGCACCATTAACATGAGGCAGCTCAA
CAGTGGCACATTTTGAAAACAAAAAGagaaagaaagagaaaaaaatctatgaactc
>NODE_228_length_629_cov_30.661367
GAGTCAAAAAGCCTCCTATCAAAAACGGATGAAAAATATCTCTCCCTGTGTTGACCAACA
GGCAGAAAACTATTTTACAATTTCAGAAATAAAACAGATACTTTTAGACCATCATATGGG
CTGTTGAAAATCAAAAAAATCTGAACCCGCAGCTATGCATTACCCACCGCTGTCTGTGAA
ATATGTATATTTATGAAAATAAGTGGTGAAACTAGCGCAACAGTACTGAGCAGACGTCAA
ACAAAAGCTCGTCAGTAATGTTTTATACAAATCCACTGATATAATAATTATACTATCCCC
AGTCCTTAGTGGAGGTTGATTGTTCTTGCTGTGAGCTAACACACTTAATTGTAGTATGCA
AATGAGAGCAATTACAAAGCTTTTAGGTGAAGAGATGACAGCTGAGGTTGGTTCTATTGG
GGGCCTCACCCAAACAGTTGTCATGGAAACCACATAGAGTAACGCAACTGTCAAACGGAT
ATAATCTCATGATATGTCCAGAAATTGCCTCCTCTCTACTTTGTGCTCGCAAAACCGATC
CATATGAAAGGGAGATTCTTTGATTACTGAACAAATTGTCAATTTGTGTTTTGCAAAGCA
AAAGAGGGCTCATTTGAGGAAAAAGAAATGTTGGAATGGATTCAATTTCCAAACCAACAC
TTCATAAAAATGTAAAATATGCTCACGCACATAGTCCGAAAGGCTTTGAGCATATTTTTG
TAGTGTCAGTAATTAGTCACGTGTGGCTAAAAGGAATTTCCGACAATTATTTTTATAGTA
GTCATTCAGCACACACGTCTTTTtgtgctgtga
>NODE_229_length_636_cov_15.957547
GGAGGCTGATATGAAGGTGTTACTAAATCTTCTTGGCACACTGCTTTAATCTGTTGTTTT
TGTAATGAAGTGTGGCTTTTTCTCGGTTACACAATAGTTGTTCTAAGTGGATCTGCGTGA
GAGGAGTCCTGAAGGGTTGTGTGACAGCCAGTTATACACGGTCAATGTTCTTTAGCATTA
AGAATATGTGGCAAAAATTGTCCTGAAATGACCGGTCGTCCTGCTCTGCTTGGGTTTAGT
GGTGCTTGCCTTGGGATCTTTTCTAGACTCTTATTTATTTTTTGCTTGTGGCCAGTAATG
TGTTTATTTTATTCTTCTTGCTTTTGTTTTTATTTCCCCCTCTTACATTTTTTTGTCCTG
TGCTTCGTGGTTTATCAGATTGAAATGGCGATTGAGACGCTCCAAAAATCTGAGGGTTTA
TCCAGTCAGAGAAGCTCGCTGCTCAACAGCCATGTAAGTTGCTTTTACGAATGCTTGCCC
TCGGCTAACCGTAACTTTTGCTACGCTCACTCTCTTGCTCTTCTGCCTCTCTCAAATCTC
TGTACATTTGAGTTTGGTGTGGTGCTTGCTGTTTTTGTTGCTGGTTTTAATTGTTATAAA
TGCTTTAAATTTACTGGCTGCAATAGAAGCTTTTGCAGAGCTGTAATGCAACAGCATCAA
GTTTACTGTCGGCCTAAGGTCTTTGCATGTGTGAATCTCTTTAGTTAATAAGCATTTGGT
CCCCCTTTTAGCTCCAGTGGCTGTTGGACAATTATGAGACAGCAGAGGGAGTAAGTCTAC
CGCGATCCACCCTCTACAATCATTATCTGCGCCACTGCCa
>NODE_230_length_624_cov_30.357372
CAACCGAGTCGTCTGGACCAAACTGGACTAAAAGGAGAAACGGTGGGGGGAGATCCGCTC
TTTCCAGGTCATTCACGAGGCGCTCTCCACATTATATCCCATGATCTACCATAGCGACGT
TCTCGCAGACCTTGAAAGCCCAGCCGAAAAACCTTGACGAAACTGGAAATATAGTGCGAG
AAGCAGAGGGGAAAAAACTCACTGGTACAATCTTCTCCTCAAGCGATCCTCCCAAAAGTT
GTCCTCGTATTTCATGCGTGCGCCCGGTCGGTCTAATGGATGATCGCCATCTTTCCTGCT
TCTCCTTTGCTGCAGCTGCAGATGACCTGAGATCCGTCTGTCTCTGAATAATGAGCAACC
ACACAGACAAGGAAGACAATCTGCAAAGCAGGCTACACAAAGAAGTTTGGGAGACTAGCA
AGCACCAGAGGGTGCACAAGAGTTTACGACGAGACGAGGGAGCATCAGCAGGATGGACAA
CGTCTATGCCTGAGAAGCTCATCCTTCATCTAGACTGAAGGCAGATAGTGTGCAAAGCCT
TATCGGCGGCTCAGACCACCACCAGATACATGCGGCCGCCGTGAATTTTATATAGGCATG
AATACTATGTCTGTGCCACGTCATGAGGTTATCTGCAGTTCACTTTGGTGCTGGTGATGC
TGCTTCACACCTCAACCAGACAGACACACAACCCCACAGATGCATGCATGAGATAGGCAC
ATAGGTGGATATGCAGATTTCTCAATGCACAATGAAAACACGTTGCaaaatcaacacatt
aaatatgctcataatgatatattttttt
>NODE_231_length_504_cov_17.375000
GATTAGACTTTACAATGTGTATAAGACAGTTAAAAATTTCCCCGTCTGTCCACTCTGCTG
CATTATGGATATTATTGTTGTTTTTGCTGATAATAAAAATCAACTATAGGACCTTTACTG
TTAAAGTAATATTATTAAATTCCAGTTTTGCCAGTTATCTTAATGCTTTTTCCACTACTG
CATTTTATTTATTTATTTTTCTCAAGATTTCCACACACTTTCTGCGGCCTGTGTATGAGT
TCATGCATAAGCTGTCTGCTGCCCCGACCCAACATCCCCTGCTGGCTCCCTCAGAGCAGC
TTGGCTCGGGCCGGTGGCTTCAACCTGCAGGCAGCCATAGGACAGCCCAAGCGGAGCTGC
CTGCCACTCCTGTGCTTCATTAGGAAACAAAATATAAGGTTTCCACTCCATTAGGAATGA
CTTTAGGAGTGAAAGCACATAAGACGCCGACTCACCTCATCAACAATGCATTGCAATAAC
GGCTGAGGATGAATGAGAGTGAGCAGAGAGGGGAGAGAGAAAAACAGCATTAGCCTGTAT
ACAATGTCTTTACAGCAGAGTGGGAAGGGAAAAAAATCATTAATGCAATAAAATGTGGTC
AGATTAATCAAATGCCTCAAACTCTTATGAAAATATTACAGGCAGAGAATTTTCTATTAC
ATCTAATGGTATCTAATCTAATACTGGc
>NODE_232_length_593_cov_9.224283
GGAGCCCAACAGGGGGGTCAGAGGGAGCCGACTCGGCCCACTCGGACAACTCCCACCCGG
GGTCCTCCGACGACCAGCCGCACCCCAGGAGCTCCCTGGTCCCCCTTGACTGCCCCCCGC
TGAGCTCCTCGCACCTCCACAGCCCGCCGGCCTCCCTGCCTCCCTCCTCCTCCAGCTCCT
CCTCCATGTCCACCTCCAACCCGCTCCTCCACTCCCAGGCTCTGGCCGGCGGCCCCCACC
TCCTGCCCGGCGCCATGCAGCAGCACATGGACCTCCAGAGCGACGCCCTCAAGTCTCTGG
ACCCCCACTACAACTTCAACCACCCCTTCTCCATCACCAACCTCATGTCCAACGAGCAGA
AGATGGACCTCAAGTCCTACCAGGACCAGGTCATGGCCTACAACAGTTACACCAGCGGCT
CCCCGGTGGGGGCCAAGCAGATCTACGACAGCCCGGGTCCGGCCGCCATGGACTCCGGCG
CTTATTACCAAACTCTGTACAGCCGCTCGGTGCTGAACGCCTCCTAATGCGCCGACGACA
CACAAGATGGAGACTCCTGTTTCCAAAATGGACGCCCAAACCTCTCGCTATCTTCCTCTT
CCCTTCCCTCCCTTGGCTCCTGGCTTCGGTCCAGCGGCCTTGAAAAAAGGGGGACTCTCA
TCTAAAATGGCCGCCGTGTGTTTGAGGGACCAAAGAACGCTTTTCCCAAACAAGGAGTCC
GGCTGGTTACAAAAATAAAAGTGAAGACATTTTGATTCGTaagtgaaaaaagagctt
>NODE_233_length_439_cov_5.931663
GCAAACTTCTAAAAATGGCGCTGGTTTTCATTTTAATAACAGATGCAGCCTGGTCCTGAT
ACAGGGCCCTCCAGGGTGCAGGGTGTTAGGAGATACTGAGGAGACAACGGAGACAGAATA
GCAACAAGAGTAAGATCTGAGATGTCTGGACAGTGAGAGAGCACAGTAGAGGTATGGTGA
GATTCAGTATAGGGATGAATAATTCAGGAAAGTGTTATCTCCCTGCGCTCAACTGCCCGT
CCCCTCCCTGACCTATCACCTAATTGGTTGTAATGAGTTAAAGAGGGGAGCAGGTGTGGC
TAAGAGGTCCGAAAGTGGCCCACTTGTATTCTGGCTGTGCTTCAGCTACACTAAAAAGAC
AAGCAGAGGAAACGAGTGGAGGGATAAAGAGTTGGGAGTTACGATGAAAGAAAGGAGAAA
TATCAAATTTTAATGACATGGAGCAGAGAAGGACACATAATCAATCAAGTGTAATACTAA
TATCTTAAAAGCTAATGTTGATGTCTGCAGTCGCTGACTTCTGTTTGAGTATCTGGTCTC
GGTTTGTGGACAGAAAGTGTAAACCTAATGAGTGctctccatcctgccctgtgtttttgt
tagcctggaggaggatgtgtgtc
>NODE_234_length_669_cov_16.780270
GGTGGTGCTCGCTCTAAGCCTTCCCCCCCCACTCTCTCTCATTCGGTCTCCCCCTCTTTT
TCTCTCTGGCTCTTTAAACCATTCCATCTTTATAGCTGAGCCAATCAATGGCAAACCAGT
GTCTATTGTCTGTTCTGTGCTCAGGCCACTGCCCTGCTACAGCACCCCCCATTACAGAAA
TGTTTCTTCCCATCAGTGCCTTTACTTATCACTTCCCGGGTGACATTGAACTTCCTATGC
CCCGGCCGCCGAGACACATCTCTGAACTCACACAATTACTCTTCATCCCCACTAACAATT
TAGTAATGAAGTATTGATTTCCAGATTCCTCTCTTATGGATGATATTAGATTTTGTTTGA
TAAACTGTGCCTGGGCCTCTAATCTGCACTGTCCCTTTTCCCACTGTCTGTAAAACAAAG
TGCCACTGGAGAGATAATGACCAGGGAACATCGATGAACTCATTTCATCAATTTGTAACA
CTTGACAATGAAAAAGGGCAGGCATTTTTCAAGCAGCAATGTCAAAGTTTATTGCTCTGG
GTACGGTCTTATTGGAAGCCAGACATCTTGAGCAGCATTCAGTTCTAATTTATGGGCCCC
AATGTGCCAGTTACTTTTAAAGGAAATGTTTGGATACTGGGAGGATATTAGTGTTGCACC
TGGGTTGTCTGATTCTCAGGGCCACCGGGGATTCATGTGTCATGTTAGAAAATACGAAAA
CAGCAGAAGAGAGGCTGAGACTGGAGCTATTTGCAATGCAAGAAAATGCTGCTTAGGACA
TAAATCATGCTGAGATGTTACATGcaagtcacacatgcatggatgcaagggccaaataaa
tgcttgcattcta
>NODE_235_length_660_cov_21.206060
CGCTGTCTTCTCCTTAGTGGAAGTCATATTTAAACGGAGACAGCCTGTTCTGCTGGCCAG
GCAGCCAGGCTCAGGCAAGAGGTCCCAATCAGCCAGCCTCACAGACTGCTCATTCAATAG
GATTTAAAAAGCCAACTGTGTGGAGAAATGAGAGTTTTGCCCCCCAAATCATATGGAATT
ACAGTGCTGGTTGCATATGGGGGGAGCCAGTGGCAGGCACAAAAGCCCACAGGAAGCTGC
TATTTCTGTGTGTTTTATTAACCCAACCAAGCAATTTAATTCTTTTGTTCGGGGGAGTTC
TACTTCATTGATTAACAAAAGCGGGGATATAATTTTTTCAGCCCCTTTTGAAAAGCCTGA
AATGTCAAGCCTTTTAAAGGAGATTATTCTGCCTGTGTGCGATGAATAGAGCCCAGAGTA
ACCTTTTGTCTACAATTAAATATTCCAGCATAAATATAAAAGAAAATCAGAGATGGGGAA
GATTGAGTCAGGAGAGATTGGAGAGGTAGATCCTCTGCCCGATAGTGGCAACAGCCTGGC
TCTAATTAGATATGCCAGGCGGGCTGTGAGCAGTCACTCTCCACAGCACGCCGAGAGAGG
AGGCAGCCTGAGAGAGGAGGACAGAGGAAACCTATCTGCTCATCTGTCTGTCCAGCGCCT
TCCTCTGGGCATCCACAAGGTATTTCAGGAGACTTTGTTTTGTTTTGTTTTCCACTGTTA
TTTGTTTTCCCGACATCTTTGCCGCCGGAGAGGAAAAGTCTAAAAGGCAATGCCTTCTGG
GAACTGCATAAGCAGATAGGGctgaatagtaatgataataataaaaaaaaaaaaaaaagt
tgtg
>NODE_236_length_633_cov_24.834124
AGGGAGGTTTTAGGTTTTAAAAATTCATAGATCATGTTTCACATCTGTGCAATTACAGGT
GAGGAAGGATTCACACTGGAAGTATGTACACAGAAAATCCTTCTGTGCGGGAGAAATGTA
ACAAGGGTTTGATGCTGTCTTCAGTCTCTATGCTGACAGTATGTACGCTTTGAACCTCTT
AGATGAGGTGACCTTATGCTGACCTTCCAAAGCCTAGAGGTCACTGCTCTGGCCAAAAGA
AAAAAAACAAAAAACAAAAAAAGCTTTGTCACAGCCGGCGAGCAAACATGGAAGCGAACA
GCTGCGAGTTTTGTACTGACCATGCAAACTGCTGTAGGCTTTGTAAGGTCATTATATGAT
AATGAAAATCATTACAGAATTACATGGGGGTTTAGGACATGAGAGCAGCAGGGAGGGGAG
GGGAGGGCCACATTGGGTTTGATAAATGGACTGTGAAGGTGCCCATCTGGCCCTCTCTAT
GGCTTTTTCTTCCTGCTCTTTTATCCACTCTTGTCCTTTACTACCCCTCTTTCATTCTCC
TCCTCTGTTCTCCAGTGGGCCAGTGTAAAAAGCGAGCGGGCCTGTAGTGAAAGATTAACA
GAGTGCAAACCCAGCTCACCTCTGTGGAGGAGAAAAGAGGAGGGGAGACAGGCGGAGGTG
TTTATGACCCAAAGCAGGGTTTGTGCCTGACTTGGCAAACCCTGTCCTCCCATCTCTCAG
TGTGGGCCGGTAGGAGAGTAGGCAGCCATTGACCTTTGACATCGGAAACAGTTGGACAGC
TCAGGATGTGTGAATCGTAGTTTTGAGGcactggggt
>NODE_237_length_612_cov_16.655230
GGAGAAGAGAGCAGAACCAGAACATTCAAGTTACAGCGCAGCAGCAGAGAAAGGAGAAAT
TAGACTGAACACACTAGACTTTATGATCAAAGGAAAAACATTTGATCCGGCTTCCCAAAC
ACATTAAATCAATCTGTTTGTTAAAACCAGATGTAATCACAGCCTCAGTCCAAAGGTTGG
GCATCATGCATATCCTAACACACACACATATATACAAGTTCACAAGGAACGCACACAGAC
AAGTTCCGTCCTCCTAGACATGCACCCGCTGAGATAAACAACAATAAAAAAAAAGGCCAT
CAGCCTGCCCACCAATCCATCCCTCACCCTCAGCCACATCATATGTGACTGGTTTAATCG
CAGGCCAATCACTGCCGGGTCACAATTAATAAAAGCCACAACAGCCGCAAATAAACAAGT
CCAAATTGCTGCCTTAATCGAATGATGCAAACATCGGTGAGTTACAAAAGTTCACTGCCA
CCACTGACAATTTCCTAATTGTATTCACTCATTCATGGCAATTTTATTAACATGGAGCGG
ATGTCTTCTGCCCTTCCACTGTCGCAGCACCAGGGATCTAATTTCATTATTTTCCACAAG
ATTTGCTTGACTACTGCCGCCATGCTAGTGGCTCACCACGGCCAGATGTTTATGCTATTT
AAATGAGGAAGCAAAGCCTGTTGGGTAAACATAATTAAAGAAAGTTGAAGCTTTCTGTGT
TTCTTTTTTTTTTTACTTCCCTTCCTTGCCCTCTCTTTGTCTCTCTATCTCTCCTCCTAC
GTGTCTCTCTCTCTTt
>NODE_238_length_602_cov_17.566444
CCCTTCTCTCTTATGTTTCTTCTGTGTCTTTGTCTCTATCCTTCTCCGCCACAGCTTCTT
TCCTTTTTTCTTGTGCAACCTGCTTTTCTGTTTCAGTCTCTCCCAGCCACGGTGCTCCCC
CAGCCCACCCCCATAACCCCGCACTCCCCTTCTTAGAGCTGCAAGGCACACGGGCTGTGC
TTTATTTCTCTGCTCATTTTTCTCGGAGATTGGTACCTTCACACGCAGATCCATACCATG
CTCCTGTGCAGTGCAGGCGGCGGTGAAGAAAGAGGGTTATATTTTCCCCTTGAGTTAGGA
CACCTCATGACAAATGATAATGGATAATCAATAAAGTGGGAAATATGAGGCAGCAAACTT
TATGAAGCCAGGAGACATATTACTCCCCAACAACACTGGTTTCCCTTAACAAAGTCACTA
CTCGACTGTGCCTAATAATCTGAAGGAAAATCAAAGGACCCGCAACCACATCAGCAATAT
TGGCAACTTATTCCACTTTAATGGCATTTTGATTGATTTTTTCCCTCTTCCTAATGGTCG
TTTTATAGATTTGACGCTGCTTCTGCAAAACAGCAGTGTGTAATAAACCTCCCCGAAGGC
AAACGTTAGCCATTAAAGCTCTTGTCTTACTAGCGCTCATAATTGGAGGTTGACCACCAC
CACATTTTGGTCTCTCACATAACACGCACACACACTTCGAGGACAAGCCTTCTCTCTCCT
GCACCTCTCCAAGCCCTTAGATATTTTTGGTAGATGGCCGCAATAAGTGATAGCATCCCT
TTctcc
>NODE_240_length_383_cov_25.451696
CGCCACTGCCAGAGCTTACAGTCAACGGGAGAGAGGGGAGTAGAAATAAAGAAAAAAAAA
AGAACGTAATTATCCAGTTTCTCATCTGTTTGCACAAATAGGACAGAAAACCCCTCAAAA
ACTGCTCAACGCTATGGTAATTTGCCACAGAGAAACATTGGAAAACAAATGTGTTCAGGA
AATGTAGATGGGTTTTTAAGGTCTGAAAGCCACAGCTGCTTGGCAAGCAGGAGCTGGCTC
CTTTTGTCTTTTATCTTCTTCTGTAATGTGCACAGGTGCTGCTTAATTCAATTGGAGAAC
GTTGCCATGGTTTTACATTAATATATTTCCATGTTACCATTACGACTGTTGTCATGGAGA
TGATAGGACCTATTTGAACTGAAAGCAGTGATGGTTTTATGGGGGTACTGCTCTCTCTCC
CTCCTCTCTCTCTCTCTTTTTCCTCTCTCACTTTCTCTTTCATTTGGTTGCTCCATGTCA
AGTCACATGGTATGCAGCCAGATTTAAGGCTTGACTTCACTGTTCATTCCCCCCCCACCT
CCATTCGTTTTTTTTTTTTTTTTTACT
>NODE_241_length_742_cov_16.688679
CTCAGGGACACACACTGCCACAGACTCACGCACACACACAAGCACGTGTGCACACAAACC
ACAGACACACACACACACACACACACACTGTTCCCTGCTCAGTGCATTACAGCCTTTCCT
CCTTTTACACTTATCTGTACTCATGTGTCTGCAATGAGCGAGCCTAAGTTACCAAACTCG
CAAATTGCCCTGCTGTCACGCAGGTCCCCTTTAAGTGCGCCTTTTAGCCTCCTAAAGGAC
AAATAAAGTCCATTTAATAACTGCACTAAACACTAATAGTCTATGTGTGGTTGACATTTG
TGTTTGGACTAAAAGCCCCCCTCAGGCCACTGCTGGTACAGAGGCAGGGGCGCGCAGCTC
CCCTCTGTAGCACTAACAGGTCTGCCACAGCTGAAAGCACAAGACAACAGCTCTTAAGAC
ACTCTCTCACACACTGAGCTATTGATCCGTCTAAAAGAACACACAGTGGACGCCACTTGC
CACTCTACTTTCAAAACACATTTCTCTCTCTCTTTCTAAAAAAAAAAGACTGGACACTCT
GCATCACAGGGGGTTAGACCAGCAGTTTGTATGTGTGGGTATCCGTAAAGGTCCCGTTTT
AAAGACGTTACACAGAGTTTTATATGAAATGTCACTGTTTTACTGTTGCACTTTACAGGT
GTCCACAGGTACATTTTATCCGGAGCAGATAAAGTTTTTGTTTAGATTTGTTTGGCAGAG
AAATAGGCGCAGTTGTGACAGTGTATTCTGTAGCTGTGTAGTGTGTGTATACGGTCATTT
TGGCTTTAACTTCTGCTGCTTGCTGTGTGATAAACACGGCGTCGGCTGGTAACATGGGAC
TGCTTCACTCGGTGCACTGTTTTTCTCAGTTAAGTCTGTCAGGTTCGCTCTCTTtcacaa
aaatcctattccagtagaacttcttt
>NODE_242_length_652_cov_23.082823
CACAGGAAAGGCCAAAAGGAGTGTCAGCTCCCAAACGATGACTCATGAAAAGCTTCGGCT
TACATTTATGAGTTCCTTTTCCTGTGCCAGCGGCCTGATGGACTTGCGGGTAAAAGAACA
CCAGTTGGAAGCTTGGCCTCTTGATATTTGGGGCTCCTGTCGAAGCCAACTGCAGCAAGT
TTTGTGCCTCCAGATTTGGGAGTTTTATAATGAAGTCGAGCAGCTGCAGTTTTCCCTTCA
GTCTGGAAACGAGAGGCTTTGTGTCTCTTGTCACCCTGTGTTAATTTGGGCCCTAATGTA
TTTTATAAACAAAGGGCTGCTCTCTAGCCTGACAGTCGTGACACCTTGATTCCAGTGCAG
GATGCATGCAGGACGGGGTTACACCATTAATAATCAACTGGCAGCCATCACACCATTTTA
ACCACGATCATTATGATAAAGGGCATACACTTAATTACAGGCCTGCTTAATTATAGCTCT
GTTGAAGCTCGTTTGTTTGGTCAAATGCTAATTATACCACCACGCTCTTGGCAAGTCCTC
ATTTCAATCCACTTTTTGCCGGCTGAACAGTGTGGCTTATTTTCATGCAAATTTGATATC
TGGTGAATGTTTTGTCTCTCTTCTTTCCGCTTTTCTGTGCCTTGTGTGAGTGTGTCTTTG
TTTCGGAGGTGAACATCTCTCAGACAAGACGGAATCGGGAATAATCAAGAGTAATTAAAC
TGGAAGAGGGCTGGGAAAGGGCTGGGTTGGAGGAGAGAGTGGAGGTGCTCAAATACAGCA
GAGAATAAAAAAGCCTTTCATCTTCTctccgtagacggaaggaggggaagtgctgg
>NODE_243_length_401_cov_3.361596
GAGGTAGAGAGGGAGGGAGGGGGTGTGGTATAAAAATAAAATGACATACAATCTATCAAT
GTAAGGAAAAGAAGTGAATGTTCCCCCTGTTCATGAGGTGCTGGAGGAAATTCTTTCAAA
ATTCTGCGCTCTGTCTTGCCTGAGTTCTCACAAACTCCATCTCTCTCTCTCTCTCCCTCT
TTTTTCCTTTCATTCGTTCACCCTCGCCCTCTTTCTTTCCCTCTGCAAAGTTTACTATTC
CCATGGAGACCCTGTAAAGAATTTCAATTAGAAGAACTTGCCCCCCTCCTCAACTCATTT
CAATGAATAGGATGGAGAGAAAAGGGAGAAAAAAGAGAGGGAGAGAAAGCATGTGACAGA
AGAAAAGGAGGAAAAAGGGGGAAACAAGGGGACCGATCAAGGAATGATACAAAAAAAAAA
CAACAATTTGAAATCAATAGAGGGGTAAAGTTCTGATGAAGGATAGAAAATGTGTTGGTG
AACATTCCTGGATTATAGAGCAGAGAACAACGTGAGCTGGGGTCTTTGTCAACACGCTCT
CCCTTTTATTCTCCTTCTCCCTCCACTTTCCTTTTTGCACTCAct
>NODE_244_length_605_cov_37.965290
TGGATGCCTACGGAAACATCCTCCTCACCACGCTGGAGATGAACAACGAGGTGATGCCTT
CTGACGTGGGGAGCAGCGTCAGTGACTCTCGGAATTCGGTCATGTCCTTTGACAGCTCCG
GGGTCCAATTCAGGAAGCCCATGGCGCCCCGAGATGGCTTCAGCCACCACTCGCTGGACC
GGAGCGCCATGCGGAGCCGGGCCAACTGTCGGCTACGACGACGCTCCTCCAAGCTCAAGT
TGAAAATCCCAAACCTGTCAGATGTTAGCACCATTGACAAGTGGTCCCGGGTCATTTTCC
CCATCACCTTTGGATTTTTCAACCTAATCTACTGGTTGTACTATGTGAATTGATGTGCAT
CCCACTAGGAATCATGGGCCATATTTTGAGAGCACATTAAATTGGCTTTGATACAGTTCC
AAAATATGTATACACATATACAAGTTGAACATATGTATATGCATATTTCTATATATTATA
TTTATATATACACGTGTGAAATCTGAAGGACCTTTCTGCTGTACAAAGTATTAATAGGAT
GACTTGAATGTTTAAGAATAATTGTGAGAGAAGAATTTCAAGGCTTTGAGTTTCTTTTTC
CTCCTGAAACAAACAAACAAACAAACACGAGATCCCACCAGGGGTTTTTGGAACTAAAGA
CTGCATGATATTTTTGCTATAAAAAAGGAAAAAAAAACACGAGAAAAACGCGAAAAAAGA
GGAAGCGAAAAGCTCTTGAGAGAGAAAAGATGTCTcagagtcccattgactttttattga
tacttattg
>NODE_245_length_640_cov_39.396873
GATATATGAGTAAAAAGCTTCCATAGAAAAAAAAAAGCAAGGGTATGGGCAGATCCTAAA
TCCTTAAGCTACAGCACTGTTAATGTGTTTATATATAAACAGTCAGAGGATAAGCCCTAA
ATCCACTGCCAAGCTAAATGGTTTATGCATCTTTTTTGTTTGTTTACTTCTATGTCATTT
AAGCAAATTGGTCCGACATCCCTGACGAGCACGAGATCTAAAGTGAGTGTATTTTGCATT
CATGTCCAAAAGCTTCCCTCTCCCTTAACACTGCAGTAACCTCATCTTCACCTTTCATTT
GGCCTCAGAGAGATGTTAACAGACTCAGATGTGCATGATGGCAGTTCTGTGTGCTTTTTC
CCCCCTTCTTCGTCTGCACGCTCTCCTCTTCCTTTGTTCCACTGGTCTAATCCAGTATGT
GTGGGCCGGTAAGTTTAATGGAAACAATTTATTAAGTCCGGCTTAAAATGCCATCTGCAG
CTAAGCCTCCCAAAGCCGCTAAGCTCCTGGTTTCGCCCCGGAGCTTGCTGTGTTCACGCT
TACTGTAATGCTCTGTTTAAAATGAGCACAACGGGTCAAAATTAATCAGGATTACAAGGG
CACAAATCCACTTCAGAAATGGGTTTTCTACCAATCTTTCTCCTGCTATCCCAAGATGCC
CCAGGTTTCTCTGGTGGACAGCGCACCACATGGGTTTACCATCACACCATGGCAGGTTGC
ATTTAGCTGAGACAACGGGACTTCCGAGAGGAGAAGGGGCAGTAAAAGACGTTGCCTCGA
CTACACTTATTGCTCTAAAGCCCACAGTTGCAACATTCAACACA
>NODE_246_length_380_cov_29.955263
TCTGTCCTCATCCAACAGTATGTGTCTTCTGCAGCCCTGAAGCTGCACTCTCAGAACCGG
GGCCGCACATTTTGACACTTGCTTTCCCCAGACAGCGCCACCTACAGTAAGGGATGATCA
CTAAAGTGCCGCTTACGCTTTGAAAGCATGATTCCACTCAAAACATATCAAGAAATATCA
TTTCGAAGGTTTATTCCCCCCAAATAGTCCTTTTAACTATCAAGTTGAGGTTTGAAAGTT
TTGTTCCACACAAAGAAAAAACTTTCTTTAGTTGAACTTGGTCACTAAGAGTTGTGTCCT
TTCTAATTCCTGGACTTGATGAAATGTTGTGAACGTAAGTTAAACAAGTGACATGAGCAA
CAACAGACAAAATGTGGAGTTTTGTCACCTATAAAAGGCTTGTGTGAAGTTTTCCCTGTG
GCTTACGGCCATACCACCCTGAACACGCCCGATCTCGTCTGATCTCGGAAGCCAAGCAGG
GTCNNNNNNNNNNGCCCTGTGGCTTACGGCCATACCACCCTGAACACGCCCGATCTCGTC
TGATCTCGGAAGCCAAGCAGGGTC
>NODE_247_length_612_cov_22.875816
TCTGGGATGATGTGCGCTGTCTCCGGCTCCAGAGGCTGCCCCTCTTCCTGTTTACCTGGG
AGTCCTTTGGGGTGAGGTTGAGCTGAAAAGCCCAGTCGGAGCCAGTCAAAGGGAGCGTGG
CGCAGTCTTGACCCTGGCGCTCCACTCATTGTGTAGTGCAGCGGTGTAATGAGGCCCTGT
GTGGATATTGATATGACAGAACAAAAGGCCAAGGTGCAGTAAGGACAGCAATCCACACGT
TTCACACCATTTGTTTTTCACACCGTATCCATCACATTAATGGGTCACCTTTCTGTGACA
GCTCATGATTACCTGCTTACCCATGGAGAGAAAAGGGGGTGAGAAAGAGAGGGAGAGAGA
AAGCCTGGTAGGCGCAGAGACAGAGAGATAGGCAGGAAGATAGGGAGCGAGGGTGCTCCG
GTAGTGAGGGTAAAGGGTGAGTCGGGGTTGGAAGGGGGCTCAGGGAGCGGGGGGATGGGA
ACCTTGTGCCATTTTTTTATTCTTTCATGAAGATTGGCTCCAGCCCTGTCATCATCCCCA
CCGAGTGAATTTATGACAGGTCAGCTCTCCATGTAGTCACCTGATGGATGGAGAACATCC
AAGTTTATTTGGGGCATAGTGGAAATGGCCGAACAATTCCCTAAAGCACTCATAGATTTT
TTTATTTTCCTGCTTGTTTTAAGCAAAGGGGACATGCACATTCACTCACAGAGATACCAA
CAAAACCAATGGTAGCTGTGAAAAATTGCATATTTGGTattccaccatcccccactgctt
ttgccttgattttaca
>NODE_248_length_375_cov_10.776000
AAATATGTTTGCAAACATTGATGGACTAAAACTATAGCCCTGATTATTTTTTTTATTGCC
TTAAAGTGATTTTCACAGTCGGGAAACGCCACTTTTCCCATACCGTGTGTTCGCTGATTT
AAATCATAAAAGTCATTACAAACCGCTTTTGCCTTCATATTTTTCACATCTGAAGTTATC
CTGAAGCATAAATATGTTTGCAAACATTGATGGACTAAAACTATAGCCCTGACTTTATTG
CCTTAAAGGGATTTTTCCTTTCGGGAAACGTCGCTTTTCCCATACTGTGTGTTCGCTGAT
TTAAATCATGAAAGTCATTACAAACCGCTTTTGCCTTCATATTTATCACATCTAAAGTCA
TTCTGAATAGAAGATATGCTTATAAACATTAGAGCTGCATTGTTTCTGTGTTGTCATACG
CTAAACTGCAGTTCTCTCTTAAAAATAGAGCCTTTTGCCAATAGCTGTGTCCTGACCACT
CCTTTGTATATTATGATTTAAAACAGATTTTGCCTTCATATTTTTCACATCTGAAGTTAT
CCTGAAGCATAAATATGTT
>NODE_249_length_668_cov_24.321856
GAGAAAAATATTCAGCTTGTATGGAAACATACAAGAGCGGGGGGGAGAGGGATGGAGAAA
ATTATTGAGGGAACGAGGTGAGGGGGAGAGGGAGTACTGCACATATAGAGGAGAGAGGAG
CACACATCAAGGAGACATGAGAGAGCAAGGGAGGAAAGAAGAAAGGAGAGGAGAGGAGAT
ATGATTACCAAGGAAACAGCAAGAAAAAAAAATTCCTGCTGGGGAGAAAGAGACAGAGCG
TGTGGAGTAGACAAAGAGGAGAAAGAGCATGGGGGAAGAAAGGGAGTGGGAGGACAGAGA
GACATAGAGAGAGAGACAGAGAGAGGAGAGGATAGAATGAATGCTAACAGGGAGCCCAAA
CCCAGTACTGAGGCTTTATCCTTCACAGGCGGAGGAGCAACAATCGCAAACACATTTTCT
CTCGCCCTGGCCCTAAGAGAGATAAAAAAGCAATTTGTATTCTATTCCTATTCAGCGTCG
CTTGGCCTGTTTCTCTGCCTGCATATTTGTAAACACAGCTTTGTCAGAGCAGCTTAATCT
TCCCAACACAAACACAGACTACAGGAAGGAGGGGCGAGAAAGGGCGAGCAGGGAAGAACA
GTGATGAGGGGGGATAGGGTAAAGGACGAGTAAGGGAGAGAGGAGCAGGGTGAAAAGGGT
AAGAGGGCGAGGATGGGAGGGGAGGTCTGAGGAGCAACGGAGGGTCAGATCAGAAGTCGG
TCAGGGCATCCAGGATCAGAACTCGTTTCCGTCTCTGCTGCCACAGGATGTCTCTGTGTC
AAACTCTGAAAGGCCCACTGTGTGACATAAAAACACACACATGcacagcatcaactgacc
cgctcaccctcc
>NODE_250_length_530_cov_16.000000
CCCTCACTCACTCACTCAGTCTCTCTTTTCCCCTCCTGCTTTTTTTTTTCTCCCCTTCCT
TTAGTTTTTGACAGCATCATAATAATCTGGGTATCTTCTTGATCATGCCCCATGTTTTTT
TTCTCCCTTCTTTTCTTCCTCATCTTCTCAGAGACGAGTTTGAAATTGCCTGCGTCAGGA
CTTTGCTAATTAAAGTCATACTTTCAAAAATGCCATAATAACTGTTAATTAGCTTGATGC
TATTTTCAGCATAATTTGCTAATTAGTGGAAAACCTGTACAGCGTTTCTCTCTAATTACA
GTATGGCTCCGCACGGCGCATCTGTGCCTTGACTCCAAATGATACCATTACAAAGTCCCG
TATTACGCATTCTCTCAAAACAGTTAATTGCCTCCACAGATAGTGAGATACTTCAGTCAG
CTGATTTTTATGGTAATAAATGGACAGGCACAGACACAAACCACCCTGGTTCATATTTAT
GAAATATGAAAAAGGAAAACAACCTCCTTATGAGATGCATGGAGTTAGTTTGGAATATAA
TCTGGTTGGTTCTGTGATGATTTTGTGTGCTCATGCGTTGAGTTACTGAGACTTTTAATG
AAGTTTGATTCATTCTTTGTTGTAACCTTGCGAGCGAGTAAGCCATAACGTTGTAATTAA
AGTAAAAAAAATGTGGAGTAATGGCGTCGGCCTCGTGTaaggtaaaggcaaagc
>NODE_251_length_591_cov_33.214890
AAAAAACAAACTTTAAACAATGACCCCACTTCTGTGCTGCAACTTTTTCCCCTTACACCT
CGCATTTTTTCTTCTGTCACGAGTATAAGGGGCAAGAGCGATGCATCCCTTTTTCCTCTT
CCAAGGATAATGATTTACAAAATGCCTCTCATCAAAGAATTCATTAACAACGAACGTTAA
TTAAAAAATAAATGAGTAAACATCAATATCAAATCTCAGCACTGTGGAAGGGAATACATT
ATGCAGAGTAATGATGTTTGAGAGGGGCTTCAGCACCTCTGTGGGACTCTTTTAAACCCC
TTACCTCTTAGGCAGTTGCTTATTTTGCAACCCTTTGTTGTTTAACAACAAAGAGAATGG
GCTCTCATAATGTTATATTAATCAGCGGATTAATATTTCAATTTGATTTGCTTTATAGTT
GAGGTGCTGTTGGCATTTCCATTTTCCCTCCATATGTGCAGCGATGTTAAGTGGTATCAT
TACCATTTTCTACCTGGGGGTTCGGGGAGATAACAGGCACCAGTGATAGCTCTATTCTGT
GGAGGGAGAGGGAGGTTTTTGGGGGGCGCTCATGCATTTTTAAAGGTCCGTGTTTGGTGT
GCCTTCACATCCATTATTCTCAAATGTTGCATGCAAACAGCTGAGTCACAGCCTTTCTGC
CCGCCACAGGACAACAAGAAACAAGAACGCCCTGAAATGCTAAATTAGAGTGCCCACTGT
AAAAGTGTCCGCTGGTATACAGGCAAATATGATTTATTCATTctaaattgtgttt
>NODE_252_length_770_cov_19.192207
AATTAGAGTGTTAGTGGTTATTCTGGGTGACAGGGTTTGAGGTTATATGAGTTTGGGAGG
TGATAGGTCAATGAAGTGTGGGCATGCCATGCGCCATAGTGAGTTGGAAACAACTGTCAG
AGCTCCCGCAATGAAGGTTAAGGGTTGCCATTTTTTTCTTGTTTAGGGCTCGGTGTCGAG
GTCACCATCTTTGGGATTGTGGCAAGCTTCTGTCAGTTCTGGACGACAGTCCTCACAAAA
AATGGGGACTTTTTGTGTGAAAAAAATAAAATAAAAAGTAAGTTGCCCTGACAAAGGCAA
AGAAGTCAATTATTTTACTTGTTGGAAATCTGCAGTAATGTGGAGGAAACAAAGAGAAAA
AAGTAAAAGCCAAAGTGAAAAAAAACAGGATGGGGTATTGTGGGGTAAAGAAGGAGGTTG
TTGGCAGGTCAGGGAGGAAATTGAGAAGAAGCGAAGAAAGAATTGCCTGGTAATACAAAC
CCATCTCCTCATTTTTTGATAAGAGTGTCTAGGATGGAACTCAAAGAGAACGAATAAAAG
AAGAGAGAGGGAGGGGACACACGGCAAACCCAAAAAAAAGACAATAAGAATGATATCTAC
CAGACAATGTAGTTTGTTTACCATAGCGTGTCCAATGCCTGATTGCTTTCCAGAAAAAGG
GGAAGAAAGGAAATCAAAAGAATAGTGAACAAAAAAGGTTGTTAATAAGGATGGACAGAA
AACAAAAACCCAAAGCAACGATGAAGAATTAGGATGTTAGTACATTAGTTGGTTAGAAAT
TGGTTAGTAGTAAAAAATGACTTTTATCATGGATGAGTTAGTGTTGCGGTGAATAAACAC
TACATGGTTTGTCAGAGACTCGCTGCAGTAATTAAGTGCCATTGTGCCATCCTAGCCAAA
TTTTCTACATCGGAGTCCTGCAGGaagaaaacaaaacaaaagagaagtactgta
>NODE_253_length_387_cov_7.607235
AATGCAGCTCTAATGTTTATAAGCATTGTCAAGTGTACATTGACTGCGAGATGCCCACAC
TTGAAAAGGGTGTATCCACAATTTGAAGTTGGCTCGGATTTACTCAGGCAGAAACTTTCA
AGTTCTCTCCATTCTTTATTTTTGGAATTTACTTCTTAGCTGTAGCCTTAATGCAGGTAA
AAAAAACCTTAAACAAACATAAACAACATTATTTACAGTGAAAATATAAATATACAGTGC
AATATCATTATCAAAAATTCATGTTCCAAATACTAATTCTGATTAGAATGTAAACCCACA
CAAGCACATTGACATAACCCTGCCCCAGTTTACCATTAGCAGCGTAACAATTCATTAAGG
ACAATACAACATTTAGAATTAACCCTATATCCTAATTTCATCGACCCCATTCATCTAAAA
TTATCAATGTCCTTTCATTCACCAGCTTAATTAAACAATCTAAAGTCATCAGTACAATTT
TAAGCAAGTCAGTATCTAAAAGCCAAATTCATCAGCATATCATAATCCATAGAACCCAGC
ACACTTTATTTACACTCAGCTACTCTAATGC
>NODE_263_length_308_cov_8.886364
TTGCAAACATTGATGGACTAAAACTATAGCCCTGACTTTATTGCCTTAAAGGGATTTTTC
CTTTCGGGAAACGTCGCTTTTCCCATACTGTGTGTTCGCTGATTTAAATCATGAAAGTCA
TTACAAACCGCTTTTGCCTTCATATTTATCACATCTAAAGTCATTCTGAATAGAAGATAT
GCTTGTCGCGCTGACCAGCGATGGGCAGCAGGCAAACTATTGGTCGCGCGCCCGCCCGGA
GCGCTTTGCGGGGCGCACACAGGCTGCATATAAGCAGCCGCGCACAGGTGCTCGCGGGAC
AGGTAATGAGCGTGATCGCATGCTCCGAAGTGACTGCGGGAGAGTATCCACAAGCAAACA
TTGAAGAGGCAGCTGGTAAGGAGCAGTTCCATGTTTATGCTGGTGAACTGTTGTGTGAGA
CGCCACTGATGTGCGCGGAGAACTGTACCTGTGTTGAGACGCCTGGGACTCAGACGCTCG
CTGCGAAGAGTG
>NODE_264_length_434_cov_28.009216
GGCCCTTTAGCCCCCCCTTCGCCTCAACCCAGAGCTATCATTCATAACCTTTCTGTGGGG
CTGGGAGTGAAAGAGGTGGGATAAGGGAGAAAGAGGGGGGGAGCGGAGAGCAACATGGCA
GCTTATTTAGAAGACTTCCTTTATTGGAACATGTGCAAGCAGTTCACTCACAAAGGACTT
AAATAGGATATTTTCTGTTCCCTATAGTTGCTTTCCCCTTTTAAGTGCCGAGGCAAAAAA
AGTAAGTTTACAACTCCCTCCTCAATGGGGGCTCTTCACTCTCAGGTTGCGGGGACCTGA
GTGACCTAGGAAAGTTAATTAGGAGGCGAACAAAGAGCGAGCTGGAGCAGAATGCCTCGC
CTCTCCTCCAGCCAAAGATGTCATCCATTAATTAGGAAAATCTTTAAGGTGGCCTTATTG
AATTTACAGAAAGCCCCGTGGTTGGCGGGCAACAGTTTTTTGATCAAGCCCTGACTCAAA
CAATGCCTTTCTGGGGGTTAAAAAAGAAGAAGAAGGGAGGAGATTGGTGGTAGAAGACGA
GAGGGAGAAAGGGAAAAGGGGCAGGAGGGGAGGGGGGGCAGAAAAAGAAACGTATGGGTC
CGCGGCGCAGTACAGTTt
>NODE_265_length_561_cov_15.768270
TCTAATTTTTTTCTGTTCTGCTTCTGAGCTAAAGCAGGTTCCTATGCCTATTTCTGACTG
GTCTCAATCTATCTGCTAAAACCCAACTAGTTTGAAGGTACTGATGAGAAGCAAGTGAGT
TGGATCGGATGGAAAGCACGATAGAGCAGCTGATTATTCAAAGACTATTGGCATGGCTAT
AGCTGGAAATATGGAAGGATTCTGCAGAGAAAAGAGTGAAAGTGAGGTCAGACTTTGGGG
TCAGCTCCCTCCGATCAGTGCCTTTAAACCCAGTCATCCCCCACCTTGCCTCCTTCTTTT
AACTATAATGCCTGAATCCAATTTTCGAAGTGACATTTTCTATGGTTACTGGTGCCTTTT
CTTTATTTTTTTCTCTCTTTTCTCTCTCCTCTGGCTGTGTTGTGTTTTATTTCCTCTGGG
CTTTCTCCTGTCACGCTGTCTGATTCTTTGCAGATGGATGTAGTGAGTGCGTTCCAGAGT
GGAACTTCCTTTCAGGGGGCTCTAAGGCGGCAGGCCTCCAACTCCAGCCAACAACAGCAC
GATGTAACCAATGTTTCTAGCCCTACACATGTAGCCTTTTCTACTACTACCACTACTGCC
ACTGCCGCCAACACCGCTTCTGCCACTGTGGGGTGTGAGTGCGTGTTCTCCTCTAGTGCA
TGAGACTTTTTTTTATTTCTTCTTCTCTTCTAACATCTTCCTCCTCCACTCTTCTTCTCA
CCTAACGTTGACACTTTGACTCTCt
>NODE_266_length_749_cov_21.228304
GGCCTCGTCTCCCATAGATAAGAAGCAGTAATCCTGGTGTGTGCGTTATTGTGTGTTTTT
CGAGTGGAATCTGTGGCTGCGCGCCGTGGGACCGGGAAACAGTTTAAAATTCACGAATTT
AATTTTGCCACATTTTCCCCAGCTGAAAATGAAGCATCATTAAGTTCTTGTCCCCACTTT
CGTTTTTTGAATGAGCTTTTAAATGAGCCCCATTTCTCTCACGTCGATTACACGTCAGTT
TTCCGGCGACAAAACAAATCAGAATGTAGCTCAAGCACTTAATCTCAAGTCATCATCTCT
ATTTAAGATCAAAACATCTGATGAGTAGATTATTTTCCCCGTTGCTCGATGAGGATCCCT
CGCTCCAGAAACCCCCTTTTAGGAAGTGTTCCCATGTTTGACAGCATGCCAGTCTCAACA
AAGGGGAAATGCTGAGTTCCCTTTAATAGATCTATATTCATTTTCAAATGAGTTGATTAG
CCAGCACAATGTCATTGGATTCAGGGGCCCATTACACATTTATGATGGTAAATTACTGAA
CATTTACAATCCAAATGAAATTTCATGAGGAGGGGATATTGAAAAAATGAAGGGAGAGAG
ACGCTTTGCGTACATCCCTGTAGCCTTGCCTCATTGCATCTCTCTTCCTCTCCCTCCCTC
TCTGTCTCTCTCCCTTCTCTCCCCCACTCTCTTTTCTTCTGTCTCTCCCACTCTCTCTCC
ACTCTCGTCTGTTTCTCTCTCACATATCACATCAGTGCCCCCTGTGGTCCAAGTGGGCAT
CGCATAGCGGTCTGCAGCCCTACTCCACTCGCACACACTGACATTTGAGGGAAGTGTGTT
GTTTTCATACTGCCATTCAAATAACACCAGCTCATCTACAAGTAAGGTTACGggtaaata
ttccgtggtagttgttttcactttaaaagtagg
>NODE_267_length_692_cov_20.316475
AACAAACACACATTCACCAATGAGAGGACAGTACACCCAACCATGGGAGGAGATATCAAG
ATGAATTTGAAATCCAGTATGAACAGCAAAAAGACAGAAGAAAGAGAGAAAATGAAAAAA
AAAGGCAGATAGCAAGAGAGAAAATCTTCAGAGATGCCTACTTCCAAAATGGAGACTGTC
ACAGTGTTTCGTTTTAAAATAATAATAACAATCGGAGAAAAATAACTTTTTGTTCTAGAC
AGGATGGCACCCCTGAAGCAAAGAGAGCAGAGAAGCAGACTGACAGAGTTCTGACTCACG
GCCAGTAGTGGGAGGAGCAGTAGCAGCAGTAGTGCTTGTAGGAGAGGAAAGGGCATTGGA
CAAGGACACGTGACTAGGACTAGAAACATTGGTTACATCCTGGGTCTGGCTGGTGGTGGA
TGATTGGCGTCTCAGAGCCCCCGCCCCCTGAAAGGAGGTGCCACTCTTGAAGGTGTTGAC
TACTTCAATCTGTGGGAGGAGAGCGGGACAGGAGAGGACAAATGGCTGCTCAGAGTGACA
CAGACCAAATGGCAACACAGGTTGACTGGCTGGGTGACTTTGGTGGTAAAAGGGAGTACA
GTGTCTCAGTCATGACACGATGGGAGGGGACAGCTAAAGGTCAGGGTGCAGTATCCCCAC
AACAACATGGAGAGTTTGACCTAAAGAGTTGTTTCACCCAAATTCAAAAAGAGGAAAAAC
ATTTACCTGTAATGGCAGCCACGTAGACAGTTTAAGGTTTACTTCAGCGGAAGTGATCAA
GCATTTTGTTTTTGGcaaagacattttctttttcagctttatacaagatttaacagccaa
ggtttttctcatgaaataaatgtcttatttactgtg
>NODE_268_length_514_cov_8.904669
GCCCATTAATTGCCTCCCTGCCATCTCCGCTCCCTGGCGCGTGATCTCTCAGAACTAATG
CATGTGTTTGCCTGAGCTTTTATCTAATCTCCATTGCAGTTCAATCATATGCTTGGTTTG
TTTACATTCCTTTCATGTGAAAGTTTTTTTTTTGACTTATTGTAAAAGCAGCCCTAGCCC
AGGTTTCCCTGTTCATTTACTGTAAGCTGTTTCATGTGCTTGTGAGTGCACATAGCCTCC
TGCTCTCAGGAAGGGAAAAAGCATATTCTTCCATCCCCAGGGGAAATAATTAATCCTTAC
AAGGCTGTCGCATGTTGAAATGAAGCGAGTGTGAAGCATTTAGCCCAGGAGGCATTGCAG
GCTGTCGCCCGCACAGGCACCTGTTGTTGTCCCTGCCCTACATTTCATGAGAGAGCGCTG
AGCAGAGGATAACAACATGCTCCACTGATGGCAAATGAGACACACAACTGCAGATGCAGG
GTTGTGTATGTGCGTGGGTGTGTATGTATGCACATGTTTTCACTTTTTTTTCTGTTTTCG
TGCATTATGTTTGCATGCACGACCACTCCAGAGTGTGTGCACAGGTGCAGGAAACCCCCT
ACCTTATGAGGAGGTGAGGGCTCACACAAAAGAGTCGGTGCTGGCTGCCTCAGAGGGTGT
TTATCAACCAGAACCATCTGTATGCtgctgctcatagc
>NODE_269_length_887_cov_23.197294
AGAAATTATACCCTTGGGATTAGCAGGCCAGACTATGGTTACGCGTATGTACGTTACATA
AACCATAACTGACACATGAGGCCCACGTATGGTACATTGGTGCGATAATTTGTCCAGATG
TAGCAGACCTTAAATCACATCTTAGGCGTGGATGAGCACAAAAGGTCCTTCATGAATGAG
GGAGGATGTGTCAAAACAAAGGCTCTGCCAAATCACTGAAAACACTCCGCTCATTATTTG
GCATTGTTTGCAAAAAATACGAGTCTAGACTTCTATGATACTCGCATGCATTACACTGAA
AGCTAGGAGGGTTATCGGCATAACAGGCTCACCCACAATCCCCAGATTCACAAAGGGAAT
GATTGTGGCTGGAATGTGGTGTGTTCCCAGGAAGACTAGAGAGGGCCATCACAAAAGGAA
AACCCACACGGTGGGCACTTTTTCTTCTGCCATGTACAGGAAGCGAAATGAGAACTATCA
AGTTTGACACTATTCACAGGGCCTTCACGGGGCCCTACAATACCTGGCTGGGCAGACAGA
ATGCCGGGCTTAAGAAAGGGGGGAAAACGGCTGGCAAAGTCTCCGTCACGTGAAAGCGTG
TCGATATTTCTGACACCTCCAGGCTACGTGCCAAATAAAGAGCATAGGGGCTTGTCGCTG
TGGGGCCGCTGGGCCCACCAGAATGCTGAAAGCTGGTACCCCTAATGCTCCAACAGAGAC
CTGGGATGGAAGACTTCTGTGTAAACAAGAAAGAAATCTTACTGCGCTTAAGTTCTGAAA
AACTGCAGGAAATAACGAGCAATCAAAAAGAAAGAAAAGCATTAAGAAAATGGTTTCCTT
GGGAAGAAACTGAGGTGTGAATATTCCAATTAACTGTATTCAGATTAATGTGAACTTTGT
AATAGTTTTTGCATTTATCAAAGTGTCTTTCCGATGTTAAACACTTAAAATGTATATGAC
AAGCTGTGATTTCTAGCTTTCTCCACTATCTAAGACGAACTTAAACCGTTTGTAAAAACA
GCAAAAGAAAGCTGCTCTGATTTCTATTTTGTCTTTGGtctaatattggtt
>NODE_270_length_514_cov_20.229572
TGGACTATAAAGAATGTGCATTACAAGGTCTATAGGTGGACATCTGTCGAGAAAATAAAT
TGAATTTCAGCATGCATCTATTTTAGTTGCACACTTTCTTTAAGTTGGGGAATAATTTTC
AAAAAAATGTGCATGTCTAGTACGCGCTCCATAACCAATATCAATAAGCCTTTCATGTAG
AGCTAACAAAGAGGCATCACATCTCCTGGCACGGACACGGTTGGTGTTGTTGAGATGTAA
TTGAAGCTGCAAGGGTCACATTTTCGGAATAGAAATTACAGTCTTGTCTTTGACTTGTGT
GGCGTGAACCAGAGATGCATCCCACAGCCCTTGTGTCCTTCACAAGCCTTTATTATTTAT
AACGCTCACTCTTTGAGCAATGACCAGTACTAATGCATAACCTTCTGTCCTTCTGGCTGA
TTCGCTTCCTTTGAAACCAAAGATTGAGGCAGGAGAAGTGGGTGTATGGTGGATGAGGCA
GGGGTGTGGGCGGGCGAAGGGGGAGAGCTAGTATAGGGCAGTGGAGATCCAGGCTATCGA
GAAGTTATTATGTTTTTTCCCTTTATATCTGAGGATGTGGAATAACACTGTGATGCTTCT
TTTCTCCAGAATAGAGTTATGGGCTTCAAAGCAATACTATTTCCTGACGTCCCTCCTTCC
ACTATTTGTCTGCTCCGACGGAATAATGTGCTGGGAGT
>NODE_271_length_668_cov_14.058383
AAGACGTTTGCCATTAATTTTATTTATTAGAAGTTAAATGCTGCTCGATTAAAGACAGAA
ACATACAGCTTAATTTTTGGGGAATATAAAACGACATGCTGTAAAGTGCTTTACTGCTGA
GTAACGTTCATCAATCAAAGCAATGAACCGCGATCATCCTTTCTGACGTATTGTGCATCC
GTCCCCTCAGCCAGACCGTGTCGAGGTCTCGTTTAGCCTCTAATCACAAAATGCCCACCA
GCTCGCGAACCAGCGTTTTTGTCCGCCCTCTCCTTTCCCCTGCCTGTGTTTGCAGGTTTG
CATCTGAATCAGGGGGCCGGCGGGGGCCCAGAGCGCTCGGCCACGTGGACCAGATTGATG
TCATTGTCTCGGCACACTGACCTTTGCTGTAATACCCACGGCAGACATCACAAACTCTCA
CATCAATTTAGCCCAATTGGATGTGGCATGTCTTGGCTAACTCAATTTGTGGAGAAATGC
ACCTGTCTCTGCCTTCCCTCCCTATAGATTTACTCAAGGGGAGGAGGAGGAGGAGGTATT
GCAGGGAAGAGAAAGGGGAGAGTGAGGGGAGGGTTTCGGAGTGGAGTTGGCTGCTGATCC
ACTACCCTCCTCCCTCCTCCTCAACCCCCCTAAAAACACTCACCCACATGCATATAAACA
CTGCGCACCAACTTCTCCCTTTTTCTCTTTCTCTCAGCTCTTTTCCCTCCCTGCCATACT
TTGCAGATGTAGCGCCTCTGCAGCAGCACACACCCTGAACAGTGCATGTGTGTGTGTGTG
TGTTTTCCAAGGTCTGGGCAGAGCGTCTGGGAGGAGCAGAAGGAGAGCCATTAGCCCAGC
GGTAATCAGATt
>NODE_272_length_485_cov_6.059794
ATAAGGAAACGTCCCTGATGCAAATGATCATTCTCAATTCCTCTAACTGGAAAAAATGAT
ATTCTAGGAGCCAAATTAGACAGAAATTAGACTGATCAGATATTTTTTTTTTCATCCTCT
GTCTTTTCTTTCCTTATAAGAGGTTGTTAATGTTCGTGTGGGGAAAATAAAGATTAATGT
ACTATCTACATATCTAAAATGAGAATGAAAAGCACAGATGAGCGTATGTCTGACACTGTC
CTTTGATGTTTACAGAGTAAGGCCAACAGAAAATAAATAAAAATGCCCTCCGAGGGTGAT
CAGTATATGACAGTTTTCCATTAAAATTAAGCATTTAAATATTTGGAGCAAGTGAGACAG
ACGACATGCGCATTTCTGCATCTCCTTGTGTTTATGTACGTGTGTGTGCACCATTTGGAA
TGTGTGTGAACACATGTTTATGCATGCGTGTCAGCCTGAGCCTGTGTGTGTATGTGCGTG
TGTGTGTGTGTGTGTTTGTGTCTTAGAGGGCCATTTGGACTGGCTAAGACATCTGCTCCA
TCATACGTCAGGGGCCTGGTGTGACATCTGGGGAATATACTGTATCCTGCCTTGCAACAT
TACACACAATTTACTGCTAAAGGTCATTATGTACCCGTTAATCCACTTTTAATTGATATC
AGTGCAAAC
>NODE_273_length_396_cov_17.944445
CATATTGGTGTAAAATTCTGCCAGAGGATCCCCCCCCCTTGCCAGAGACAGTGATGCTCT
ATTCAAAGTCAAAAAGTGCTCTGGCAAGGACAACAGTTTTATCCCTGTCTTCATAACAAA
ACACAAATTCTACATAAATTCCCTCTCTAAGGGCTCTTTAACCCTTTTCCCCTTCCCCAT
GCTCAATTAGGTTTGGTTTTATTATTTATTTATTGTATATTTAAAGGCAACTAACACTGG
GAAGTGTAATAAAATGTACAGTGGGGGGATTAGGAGCAGCTCTTTAATCTCACGCTTCTG
ATAATACTGCATGGGCTGATTGATTAGTTTTTCAGGAAGCTTATGTCAGAAAAACCTAAT
CCGTCTTTGGATTGTGCCAGCCTTGTAAGGTTTTCCGCGCTGCCACTTTATCATGGCGGC
GAATTACAGAGCTGCTGGGCTGTGATAAGGTCCCCGTCTCTTTTACAGACCCCACCGCCC
AACCCCCGGCACCCCCCCTCCCCCCTTTCCCTCTGGACAATAAAAAAAAATTGTGTTTAT
ATTCTTCACATCCCTGCTCTGCCTGGTCTTCACATCAACc
>NODE_274_length_596_cov_9.184564
AGATGGAATACATCAAGCCATAAATTAATCATGTTCACTCCACCTTACAGAACATGTGCC
ATGCATATCTTACATTTCATAACAGCCACAACAGTCACCCATACGTCCAGCATATCTATC
ATTCAGGAATAGCTCAACACATGAAGGTCCAGCAATAAAAACCTGCTCACATTTCATCTC
CAAGTCTTACATCAAGGTGAGGCAGGGAGGGAAAAGGGATCAATCTGAGCTACAGTCAAG
TTTACCATAAAAGCCATGGCAGTACAATAGCAGACAGTATAACCACTGCAGTGCAGTACT
GTATACAACCAGGTGCTGATATTACTGCCTTTTAGAGCCCACACAAGGCTAACCATGCTG
GGTAACTGATCAACTACAGCTGCCTGCACAAGCCCAAGGCAAACAGAGAGAGAAATAGAA
AGCAGAGGGAGACGACCAGCGACAAGCCTGGCCGCTCTTGTACTCACCAGCACTGGCAGA
ACACAGCAGAGACACCAAGAGCACAATCACCAGCGTCAGGATCTTCACATTCATTTCTGC
ACTCCCCTCTGGCTCTCCGCTAGTCACTCGCTGATATACTGTAGTGGTGTGTGTGTGTGG
ATGGGAGGGAGAGAGAGAGAGAGAGAGAGAGAGGGAGAGCAGCTGAGCGAGCAAGAGAGA
GAGAGAGAGAGAGAGAGACTGTTTGCTCCCCTATGTGTGTGTGTGTGTGTGTTAGAAGTG
AGTGTGTCAATTTGTGGGAATGTGTGTGTGGCTCCCTgactgtgcctgtgtatttgtcta
>NODE_275_length_639_cov_16.009390
AGCATTGGGGGTGCAGGGCTGACAGGTGGAAAAAAACACTCTCATCTGACTAGCCTCCTC
TATCCTTCCATGGGGCCCCGTATGAGCAAAGTAATGAAGTCCAAATTACAGCACAGGATT
GCTAAGAACAAGCCTCTATTGTTTGCCCTCGGGGCACACTAAAGCACACTAAATGAGTGT
CACAGCAAGCAGCGGGGCACAGACCGTTACTGCACTATTTAGTCTGTCCCCGTTGTCTCA
AGACGGCCCCGTTTCAGAGGTTCTCAGATCAGACAAATACTGCTCCCCTCCTCCCCCCTC
CTTCGCCTTCACCCTTCCTCTGTACAGCTAACCCCTCCCCAACTCCTCACCCCAAAATAG
GCCAAATCTCCTCCATTGTGTTTCGACTGCCTAGTGTGAAATTCACTGTGACGTTAAATG
TTTTCTAATGAATAATTACTGAATGGATATGCAGGGGGAATATGTGTAATGGATTGTAGA
CTGCATTTTAAAGACGTCTTTTTTGTCTCTGCTCCGTGGTATTTACAGGACAAAAACACT
TGGCCTTTCTCAGAAGAAATGAGGGCCATAGGCGGAGGATAGAGGCAAGGGAGGAGGGGG
GAAGGAGGGCTTTGTGTCAATTAGATCCAATGGATTATCTTTTTTAATGTTTTTACAGAG
AGACTTGAGAATCAAAGGACTTCTGCTTCCAAAGGAGAGAGAAAAAAATACAAAACCAAC
AAAAGCTGTGAAAACCTTTGGTCTAAGTGTTGGTGCTGCGAATGCAAAACAGATTGGTGG
AATTTTTCCCACTATGCTTCTTAAATGTGCCGCTGTTTTGGcc
>NODE_276_length_741_cov_18.438597
GGGCACAAACAGAAACAGATCAGACACACAGACAGCCAACAGATCAAAACGGAAGCTGCG
GGAGCGGAACCCACCATGCTTTGATTAGGTTTGGTTTGGTTTCGGTTTGGTGTGTGCAGA
CTAAAGCCATCACCCCAGTCTGTCTCTGCCCTTGCCAAGTTGTTTGCCAAAACGGGGAAA
GATTTGGGAAAGAAAGTTAGAGAGAGAAAAGCTGTGGGCTGTTTTGGCCCACCCCCTCTC
AGTTTGACCAGGGTCCAGCCGACAGTCACCCAGCTCTTGTGGGTTTAGTGAATTGAGAAG
ACACTTCTTGTGTGGATTTTTCAATTCTTCAACATGTCATTTGGCTGGGAGTGCTATTGT
CCCCTGCCCCTTTTCTCCCTGCTCCTTCTGCCGAGACGAGTCGTGTCATCCCCTCGTGAT
CAGCACTTTTGTTGCCTTTGTTTTTGGCCCTACCTCAGAAGTCCATCTTGTCTTTTATGT
CCCTGCCTTTCATGCATAAGGGAACAGTTGTGGCCTGTTGTGGGGCTGTTCCACTGCATT
TCCACCAGTGGGGTTTCCTTTCATTCTCTTCAAAGTACTACAATGGGGCTCTGAAGGCCT
GAATGGCCAATGCAGAGTGCACAATCCTACAGAGCCCGCTCATTTTGTTTTGCCAGAGTC
AATAAAAATGCTAAGTTAAAAGCTAACCCCCTTATGCCCTCCTCAAATGGAGCGACTTGT
TTGACCTTTTTAAGCTCCCCTCTCAATTAACTTTTAATGATAAATTCATAGATTTTTTTT
CCTAGCTGTCATTTAAAGTGCATTATTCTGGACATGTTTAATGTTGCATTGTGTCATTCA
TTTATTATCTCCCATTGATTTGTCTTATACtttatgtacagaatgaacaacacaatgatc
catactaacctgaatggatttatcg
>NODE_277_length_893_cov_18.876820
AGTACATCGAGCAGCGGAAGCCGTGCGACACCATGAAAGTGGGAGGGAACCTCGACTCGA
AAGGCTACGGTGTGGCGACGCCCAAAGGCTCAGCATTAAGGTGGGTGGAATAATATAACA
ATATCCCCCATGTTGTTATAGTATTCCACCTACCCTGATGTCCCCCTGTTGTCATTCTCT
TCTCTTCCTTTTCTTGTTTTTTTTAATGGACACAGAGGTAATGGTAGTATGCTTTTCAAT
GGATACAAAGGTTAATTAATGCTAATATTTTCTCTAGTATTTCTATAAATGTGTTAAGAG
TTGCTATTTTATAGTTGAGGAATCGAATCCGAATGATAAGGTTTAAAGCTAACAATAATT
TCATATTTATGTCTCTCTTACTGTTGCTTTTCTCTTTCCTTCGATCTCTCCTTCTGTCCC
GTGTGCTGTCCTACCTGACTGTTGTGTTGTCACTTTTAATTTAACAGTTCAATGGTTTTT
CAATTTAGCCTTTAAAAGCTGCGCTGTCACTTGTGACGAATGTTAATTGCATGATGTTTG
TTGTTGTTACTTTTCTTCTCAATGACAAGTGTCCCCATCCCGCACACTTCAGTTCTAAAC
TACGTAACCCTTCATGCCACCTTTTCCAAGATTTAACACTGTCTCTACCATATATGAGCC
TTTTCTTATCTCTCCGTATTCCTTAAATTATTAAACAATTTGTCCTTTTCCTAGACCGTT
CTGATTAACAGATAGCATTCTGTGCATAAGCCCCTGCTTTGACCGTGGTAGTCTCACTAC
CATTATCTATTATTATGATGCCTATACAAGTATTACTTTGCATTAGATTTCTCACGGACC
TGTGCATTTTCTTACAAGTTATGTTTTATCGTTTCAAGAAATGCTGTTAACCTGGCAGTT
TTAAAACTGAATGAGCAAGGCCTCTTGGACAAATTGAAAAACAAATGGTGGTACGACAAG
GGAGAGTGCGGCAGCGGGGGAGGTGACTCCAAGGTCAGCCTCGATGTCACCACAATCGGG
TACCATAGTGCAGAGTAATCGGCAAGGctgttacgacaacccaaccataaccaaacc
>NODE_278_length_795_cov_33.457863
TTACATACGCACAGTATGGTGGGTGGATGACTTATTTACATGACAGCCAATATCTAATCT
TCCAATCTATTGTGAGGCATCAAAACTACTGCACTTGTGTATATTAGTTTATAGCTGTAT
GGGTGTTATGCGTATACGTAACCACCTGCAGATAAGCAGAGTGTTAAGTCTTAAATCCTG
GGTTTTGGGTGGCTGCAGATGCCACAGGCTTAATAGGCTAGAGGGGAAGTAGCTCCTCAT
AAAACAACACATAACAAACATATCCCCTTCCCCAAACAAACATGTCCCTGTCTCCACATT
ATCACCTTAGCCCGAACAAAACACCTCTTTTTGTTCTCCTCTGGATCCTTGAGCGCAGGT
ACCTCAGCTTGTTTGTTAACACCAGCACCAAAGAGAGGGAGAGGGAGAGGGAAAAAATCA
ATGTAATACTGCAGAACTATCAGATCATATGAAATTATGGATTCTTGGTCTGAGCATTCA
GCCCTTGTCTGCCGAGCTGCGCAAATCAATTCAAACAGACACAAAGAGCAAACACACGGC
GTAACATCACAATAGGAAATTGAAGCGAGCGGAGCCTCCCTTTTAAAATATGCGGCTACA
TATTTGTTTTGTGGATTACCATTCTGAAATGAAGTTTGAACAGTTACTTAAAATAATATG
CAAAATATAATTCCTTCTTCTTCTATTTTTATTATTATTCCTCTCCTCCATACCCCCATT
CTCTTGTTTGTTGGAGGAGAGGGGAGCGATGGCGGCCACAATGTAAACAGACACACAGAG
CTGCTATGATGCTGATTATGTTTCCAAAACATATTTTGGGGCCTTATTCCCATTGCAGGG
AGTTGAGTATTTATCCTTTCTTTGTTTCCATATTGTACTGCTGGTTCTAAAACATTTATG
ATGCTATCTGAGGTGCAGTAAAGGGGTGAGGGGTGATTTAAGcatttggaagaggaaaat
ctgtgtcatgtcaggtgca
>NODE_279_length_821_cov_18.585871
GCAGCTTTAAAACTGACTAACAGTTAGTGATGTGCAAAAACACTCATCATGCTGATCTGT
TGAACGGGTTACTTTTTTCATCATCAGTTCCACACAGTGTCAAACTTTATTAGATTGTAT
GTGTGTGTTGTTGCGAAAACATCCAAAATGCACGAGACATGATATGCATGTTTCTTTATT
TCATAAAGAGAAATGGTGTCTAGACAAAAAAGTCATTTATATAACACTAGCAATTGAAAT
GAATGAAAATGGGGTTTGCACAATACCGTATTTACAATGGTTATTAAGTCATTTAATTAA
TTAGGGTCATGTAGCATTTAAAAATTAGGTAAGAACTCTTAGTAGAGAATAAGCAAATAA
CAGCTATTTCAAATTGACAATATTAACACAAAACAGTCATCTAGAAAAATGAGAGAAAAA
AAACAACAACTTGAACTACAAGCTTAAGAGCTATTACATTAAAAATGATGCACCAAAATC
TACTAATACAATAATCCATATAATCTGTGTAAAAAGCATGTAGAAAAAACACCTGATGCA
GTTTGCTGATACAGTCATTGACCAGTTATGAGAGGTATGAAGGATTTCACAGGTAGATAA
GTGTGAGAAAGTCCGCACTGGTGACTCAGGGATGGGGGCCCAGGCCCCTGCATACACTCA
CTTCACTTGAATGTGAACTATGGCCTCTGCAAGTTCTAAGGCAAATATCGGAGGTGCACT
TGTATCCATGTAATGCTGACCCATCCCAAAAGTTGGATTAAAGACAAGGTGAGGAAACTC
ATTCTTTGTTTCTTACACAACACCAAAAACCAGTCCAATTGAACAGAGCGATTTTTTTAC
ATGGCAAAAATTGATCAAACATGACATGACACCTATTTGTAAACATATTCCATTTTTATA
TTTGACTCAATGATCTCAGCCTGCGCATTCAACCAGGATACCAGATTTTCTTTTTCTTTc
agtaaagttgagcaatctgtgagaaaggcatgttttttttttgtt
>NODE_280_length_561_cov_19.383244
ACTAAAACTGTTGGCGCTCGAACAGTGTCCCACTGTACCTCAGCCCAGAACTCAGCATAG
ATGTCGTTGGCTGTGAGTCGTGTGATTGGCCATTGCTTGGTAACAGAACACAGGTCACAT
GCTGTCATCATCAGACCAATCACACGGTCCCTGGAGGGGAGCAAAGCCTCGTTATATCCA
TGTGGAGAAACTCAATGTGCTGTTCATGCACGCCAGGTCCACATTTCTCTGTGCACTGCT
ACGAAAACCGGTTTGAATCTGGACCTGACCTGCGCATCAGTGTGAGTCATGGTCTGACCT
GTGCGAGTGGTTGTTGAGGTCCAGCACACCCGAGGTCAGCAGCTCCGACAGCTGCTGGTG
GTTGTTGAAGTACAGGGCGAGGTCCGTGGCGATGATGGCCTTTCGGATGATCTCCAGCAC
CTGCTCGTACTCGCTGGAATTCAGGTTGGAGAAAATATTGTGCCCTTCCAGCTATGGGAA
ACAAAGAGATCAATAAAAAAGCAAAAGCTCCACTTATGAGGCGTTCAGCTCAGCTAGGCT
ACAACAGGTTGTAATCGCAAGTTCATCTCAGGCCAGCAGACCCTGGACATTACAGAAGAG
GAAAATCAGAACTAAGTCATATGATCCTTTCAATTGATTTATAATTGATAGAATGCGCGT
GTGTGTGTGTGTGTATATGTGTGTGTGTGTGTGTGTCTATGTAAATATTAAGTATTTCTA
TAGTTAAAGTATCTGCTTGTcgtac
>NODE_281_length_722_cov_13.882272
TAAAGTATGAGCATAAAGCATATCTCATCTGATGTTGTTTTATCTCTTTGATAGACTTAT
TAACAAAAGAAAACATTCATAGATGTACAAAGAGGCAAGATTGTGATTTGTCTTGATACG
TCTTTTCTCTGTAAGATTTCCATTGTATTATTCTTAAACTAGAGGGATTTGAATATAAAT
TGAAAGCCTCAAGCCCTCTCCCTCAAGCTAAACTGTAAATAATAACTCTAAACTTTTTTC
TAATCTTTGGTAATTGAAGCAAATGGGTTTTGCGGGGAGAGATTTGTCGCAGGGAAACGT
ACATACATTTTTTTTATTTACGAGGAGGCGAGGGCTGAGCAGTGTAATGAGTGAAAATGC
ATGCTTAATTTAAATGGCGAGTGTGTCTGTTAGGGAATGCATTAGAGTCTGCAGAAGAAG
CGTAAGACATATTAATTGACAGACAGGAACCGCTGTCTCCGAGGTTGATACAAGTAATTT
ATTACTTCAGAAACGAATGCCACCGCCAGAATGTGCTTCATTAATTTCAAATTTAGTTTT
AATTTCAAGCTGTTGCCCCTTGAGAAGAATAAGGTGGCAAGTTCTGTTTGAAGAGACATT
TTTCCCCCTCTCCCTCACTTCATCTTTCTCTTTCCATCCTCCATCTCTCTCTCTCTCTGG
CTGTCTCTGATTTTCTGCAGTACAGAACAAAGACCTGGGGGTGGAGAGAGAAAGGGAGGG
TGTGGTGACTTGATTCCAATTTGAAAACAATGTCAGTGTAAAAGTGGGAAGTTAGAACAG
AATTACTGTTTATGATAGTAAATACTTTGTGAATGTCATTGGATGATTGCTCTGTCTCCT
CTGgagaaagaacaaataacagtacttttagtttcagttccctgctttgtaaggaaacaa
gaatac
>NODE_282_length_683_cov_19.975109
TACCTGTTCTGTGTTTCCATGAAGGCCATGTGATGAAAGGTGGAAAATGGCACAAGAAGC
TGATATCCCTTCTTCTAACCCATGGACTGTTCTTGTTAGCTCGAGCACGAGTGAGTAATT
CGATAAGTCAAGTATTCATTTATTACTTTCCTTTTCAATCATTGGGCTTTTTTTTTTTAA
ACTTCCCCCATCCACCTCCACACAGAGAGAGAGAAAAAAAACAAAAGTGATACGAGTTCT
GCAACTTCCATCTGTGGCAGCGCTCGTTGTCTTACTGCAGCTTAATTACAAAATATTGGC
GCCGTTTTCTGTAAAGATTACTCACTGTGGGAGGCTCTACGTAATTTGGACCGGAGGGTT
TGTCACAGAAAATAATACAATGCAACTGGGCTTTCTGTATTAGATTTCCGCTTTTAGCCT
CCTTGACATTTCAAGCTGCATGAACTAATACATCTGTTATTTGTTGATCATTTGATTATT
AACATACTTCACAAACCAAATCAGCTGCCCTGCTGGAGACGCAGATACAGCTCAGCAGAC
AGTCTGGGTTTTCTCGCCTGCCACGCGCAAACACACTCGCAAGAGATGCACAATTCAGCC
CTCAGTGATAAAGGAAAGCAGGGAAAAAACATTCATCTTCCCCTCCTTTGAGCGTATGAG
CACTCTGACACCGGCATGGAACAAAGCCCGTCATCACATTCTAATCTCGAATTTCAGGGC
TTTTATTTCACCCAAATGCCACCCTGCTGGCCTTGTGAATTATTGACAGACTGACACCAA
TGCGAAAGGACACATAAAAGAGGCTAAAAGCTCCGGCCCTGGAAGAGCTTGTCCTCTCCT
ATTGCCATCAACAGGgagacaaactct
>NODE_283_length_633_cov_14.654029
TCCCTCACCCAAACAGAAGCTGACACCCTATTAATCTGCTACCGCCATGCATACATACGT
GTGCGTGTGTGTGTTTCTGTGTGTGTTTGAGTGAAGGAATCGGTGTGAGCATGCGGAAGA
GACGGTGTAAAAGGTTATGTTTAGCGTACGCGTTAACATTTTTGCCATGCCTATGTTTCT
GCGTGCGTATTTGCATGTATGTGTGTGTGTGTTTGTGTGTGAATGCGCTCCAAATCCAGT
GTGCACACACATGCAAACGTGTACACGCACCACTCTGCCATCCGCCAACAACAGCCGGCG
CTGAAGGGAGCTGAAGGGTGCTTGGAAATTAAGGTTATTACACAAATTGAGCCATATGGT
CTAAATATTTCAGAGCTGAAATTTACTAGGCAATAAAAATGGCCCCTACCTCGGTAATGG
TGTAAATTACAGCTTAACCACCAGCGCTAATGATGTCCTTCTGTACGCCCCGTAACCAAC
CGTACATGAAGGACACATTGTTTAAAAAATACCCCAGGAAAAGCGAAAGAGAGGGAGAGA
GAGAGGGAGAGAGAGGAAAAGGGAAGAAGGGATGGGGATAGAGGGATGAACAGAGGTAAG
GAGGAAGTGAAAGAGGTGAAGAAAGTGGAGAGTGGGGAAACAAGAGTGACGGAGAAAGAG
GGAAGGAGAGAGAGAGGGAAAGAGAGAGAGTGATTAATATAGGGAGTGGAGAAACAGAGA
GAGAGAGCTAGCAGCATGTTTACAATCTGTTAGTTTACCATTAAGAGCCCGTCAGAGAGT
GTGGGACAGCGAGGGCcagccggcgaactgtgtctca
>NODE_284_length_560_cov_14.576786
TGTGACTCCCAATGAGTGAGCTAAATGATTCACTACTAGATTTCGGCCCTTCTATAATTG
AATACAGCATACGCTGTGTATTGGAGGCAAACTGTGATCAGTGTCATTTATGACTGGAAT
GTCTGACTTGGCTCTGGACATATTGCTTAGACAGAAGGATGGAGCAGCAAAGGAAGAAGG
GATAATTAGATGAGTGCAGATGGGTAAAAAACTAAAACAGTCACAACCTGCTGTGTTCTC
CATGTGCCTGTTGTGTGTTTTCTTGCGGGTTGCCAGGTCCTGCGTACTGTATGCATTTTG
TTGTTTCCTCCCGTCCAGGTCGCCAGCCATGGGGAACCTCATTAAGGTCCTTGGCAAGGA
TTTAGAGAACTGTCCACATTTTTTCCTGGACTTTGAAAGTAAGTGAGCGCCAGGGTGTGT
GCACGTGTCTGTGTGCTTGAATCGTGCGTGCATGTGTGTGGAGCGGAGGTGTGCAGTGGG
AGGTCGGCGCGTGGGGTCAGGGGAGGCGTGTTTGGAGGCGAGCTGCTGAGCTGTTGATGG
TGTGATGGAGTGTTGTTGAGGGTGTGGTTTGTCATTATCAGGCACTCTTTAGTCCCACTC
TCACCCCCGAAGCTATTCATACGTATAAACGGTGCGTAGGTAAATACAATGACACGAATC
AAAAACAGAGTTATTTGCAATGAAAAATCACCTCAGCTGTTAATTTTATGGAATTGAATT
TGAGAATGATATAAAATGACCTca
>NODE_285_length_649_cov_2.944530
GCCCCAGCCCCAGCCCCAGCCCCAGCCCCAGCCCCAGCCCCAGGCTCCCCTGAGCCTGAT
GCCCGGGTTGTGAGTCACAACCTCATCTCGTGTTGATTTTGTCTCATTTCATCTCTTTTC
TCTTCTTTTGTTTTCTCTTGCCTTATTCTCGTTCCATTTAGCTACATTTCATTTCATTTC
TTTTACTTTGCTGTATTTGCGGCAGGATCGCCAGGACAGCCGGACCTCCAGCAGCAGCAG
CCGCAGCAGCCGCCCGGAGCGCCAGGAGAGACGTACCGCCAGCATTAGCAGCGGCCGCCC
GGAGCGACGGGACAGTCGGGACAGTCGGGACAGCCGGGCGGCAGCAGCAGCCAGAGCCCC
AGCTCCGGGCTCCCCGGGCCCCTCCCGGGGCTCTGCAGCGGCCGCGGGGGGAGAGCGGAG
AGGGGGAGCCCGATACCCGGGGTGTGAGTCACCACTTCGTCTCGTGTTGATTTTGTTTCA
TCCCATCCCATCTCGTCTCATCCCATCTCTTTTCTCTTCTTTACCTTTCCCCTTTCACCG
TTTCACGTCTTTTAGCTGCATTTCGTGTCATTTATTTTACTTATTTATTTTATTTTATTT
ATTTTTTTTTATCTTTTTATTTATTTGGTTGTATTTGCGGCAGGAGCGCCGGGAGAGCGG
GACATCCAGCCGCAGCAGCAGCCGCCCGGAGCGCCAGGAGAGACGTACCGCCAGCGTCAG
CAGCAGCCGCCCGGAGCGCCGGGAGAGACGTACCGCCAGCATTAGCAGCGGCCGCCCGGA
GCGACGGGAGAGCGGGACATCCagccgcagcagcagccgcccggagcgccggg
>NODE_286_length_507_cov_9.927022
AGACGATGATCCGTAGCATTGCGGCTGAGGCTATCACCTTTGCATGGCCGGGTGCAATGC
TACGCTCACCCGCCATTAGTGCTCCGTATGTAGCCGTAACACTGAACTGTGACCAGCCCA
CTGCTGTAGTCTTGTATTGAAACGGTCGCACCTACAGTAATGTCAGCGTGCCTGCAACCG
TGCCGAACCCGAGCCGAGTGCAGACCACGCTGATCGTACTGTAGCTTCATTTAACTGATG
ATAGCAGTCTTTTTTGTTTTGTTTTTTCCTTTCTGGTGGGGCTCCTCAGTGTAATGGACC
AACTATAGATGGGTTTGTTTGTTCTTGAGTGAGGAGGACCATGCAGTTCCTACAGGGACT
TAACATTAGTTCCATTGAGTGAGTCGACCATCTGCCCACCATTAACCCCAGAACCCTCCT
TCTCTTTACAGGCTGGACAATTTGCTTAATATGGCCTATGGCGTAAAGAGGTAATTAAAA
ACTTCACCCAATGCCAGATGTCCATGTTGACTCAATGATTTTTCAATATCCTTTTTTTTT
TTCTTCTTTTTTTTGGTTCTTTTTTTAGTTTACGTTTCCTTGTATTTTTGCAGTCACTTT
GCGTTTGACAATTCCTTCAAGGTCAGCTGCATTTTTGGTTCTTTGATTTGTTTTTTGGTT
TTCCTGTTATTATTTCTTCTTCTTCTTCTCg
>NODE_287_length_494_cov_16.989878
GCCAACAGGGGGTGGGAGAGAACGGGGGATCGGGGCGAGAGAGAGAGACGGAGGGGAAAG
TCAGATAAAAGTAGTTAAAAGAAGGAGAAACGGAGAAGGTGGGGGGGAGTAGAGGGGGGG
GCACAGGTTTGAGGGAACAACAGGAGAGTGACTGACCAAATACTCAGCGACAGAAGGAGA
GAGGAAGACGGATGCAGAGAGGGAGACAGAGAGAGGGAGAGGGAGAGGACGAGAATATAT
ATGCGGTGGCCAGTGTTGTGAGACAAGGCAGGTTGCTGTCACTTTAAAAATGACTGTAAT
AAAAGTGACCGTCGGAAGATGGATCTGGTGATTTTGGCTTGCTAATCAGTCATCTGTGAA
GAGGACCACAGCCCAGATTCAGCGGCCGCCTGACACCTCTTGATTGATGCCTGTGCCCGA
TAAAAAAGGCCCATTAACTGTCCTCCTATTAAACTGGGTGAAATGGCAAAAAATGCTCCT
CTCTCCCACTCTGTTCCTCTGATCTCTCTTTCATTTAAACCATATATCCTTTTATATTTT
CTCCCCTCTTTCCCCCCTCCCCTCCTTATCAGTCCTCACTGTTAAGGTACTCTGCTTCTC
CTACAGTTATTATTGAGATCCTGGGAGAGAGTGGGAGTAGATGTTAATCAGCAAGGccta
cttgtgtttgcgtgtgtg
>NODE_288_length_672_cov_14.851191
GTGCTCGCGGTTCTCTGTATTTCATTTTAATGTCATTCTCTCTCTGTGTTCCACTCACAT
ATTAACCTTCACCATCCAGCCTGTTGCTGACTTGCCTACTGGGACACAAACTCCTTACAT
TTGTGTGTCAAGGGTGGGTGAGTAGCTCATGTCTGAAAAGCGGTGTGTGGGGGTTTGCAC
ACATGTTGCAAGTCCAATTTTACTGTCATTCTCTGCTTCCTGAAACTCTATGATAGGGAG
CAGCCTGGCTACCATGGGCCTGCGAGGGTTAATCTAGCACTGAGCCAGATCACCTCAGGG
GAACCTGCCTGGAAAATGGGTTAATAAAGGTCATCCCCCAAAATAAACACTTTACAGAAT
GTTTCTCCATTCATCCCTCCTTAAAATCAACTCGCAATAAAACGGGTCTGGGTGCAATTA
CTGCCGCTGCATTGGGGCATGAAATCAACCTGTCCCGTGTTCTGGCTGAGGTCTGCTATG
ATCTCCACTTTTTCAGCCTATGCTGCTCCCCCTGTAGACCCTTTCCAGGAGTAGTTGCAC
CCAGTTTTTCTCAGCACCAGCACGCCAAACCTACTTAAAACAACTTTATTGATCTGTCCA
GAGGTGCAAAGCTAGACTGAAAACTAAATAAATAGAACCATTTTATGTCTACTGAGCTTT
TATAGAAGTGCAAGTGCAGAAAGTGCATTATAGAAGAATAGAAAAGTATGTAATTCTTCC
AAAAGTAATTCTGTAAAATATGCTGTTGCTGACGAAAAATAAATGGCCAAGGAGACTGCG
ACAAATgtccttaaataaaacattgctttatagggatttgtgttccaagtttccaggctg
aacggatgaaagatgg
>NODE_289_length_711_cov_20.196905
GCAAGTGTGTTTTGATTTTTTTAAATTTCAGGTTTCTTTTAATCAGCGAATCATAACAAC
ATTGTCCTATATACTTTGACTTTTAAGCATTTTTCTATTCTTTCATACAGTTTATTTGAG
AAACGAGACAACATAATATCGTAACAGTTAGCATGAATGTTGGTATGTGTAGGAGTGCGT
TCTTGGTGGCCTTGCCTGTGTGCTGCATTTCTGCCTGTTTACCCGTTAGAGGGGTTAGTT
CCCTGATCCGTGAGAACTCTGTAAGTGTCTGCCTGGTTGATTAACTCCACATCGCAGCAC
AACGTCTTACCCCTCACTGCATAAATGGGCTTTAATTGAGGGAGCTGGCTCCTTAGCAGG
GAACCTCTTTCACTCTGTGTCGATTAAAACGTCATTTTACAGCCAAAAAAGAAACACGTT
CCCAATCACTGCCCTTGAATTATTGTTCTGTAGCTCGAGGCTTGTATTTTAAAGTCACTG
AATAATTGCAATCAGATTATTCTAATCAAGTGCTGGAACAGTAATTACAGGTTGCAGTCA
TTTAAGCTGCCCTGGAAGTCCCATACACACTGCTGGTGTGCATATTAAAAGTTTATGTCG
CAGGAGATAAATTTAATGAAGAGGATTGTAATCTTTCAGCTACTTTTAGATAGGTTTCAC
ACGTGTTTTAGGACCTCAGTCTCAGCCTTCGGAGTAGCTACGCCAGAGCCATTTATGGTA
GATATTTTTCGTACCCTGCGCCATTCTCCTCCGGCCCCCTCAGTCCTCTCAGTCAACCAA
GCCCAGGCAATAGTACCAAACAGTTCTCCCAATAGGACTAGACGTGTTTCCTCCTACTCA
TCTCCCCCCACTGATAACCTCATCTGTGCCCAGGTCTGGATTTCATgtcaaagca
>NODE_290_length_810_cov_16.950617
GTTGATATTTTTTAAAAGTTGTTGTTAACTGTATTTTTAGAATTATTTTGAACTGGCTAA
AAGCTGTTGTTAAAATAGTGTACTGTACTCTCTAGGTTATGGTGTTTGGGAGGTGTTTTC
CACACTGAGAGCCAAAGGTTGGTAACTGTGTAATAGGATAAACCTCATCTTTACAATGTG
TGTCTCAGTATCTTCTCATCAGTGTCTGTAAATACCTGTATGCTCACGTTGTGTATGCGT
TCGTGCATTAAGGCGAGCTCCTGGCTAAAGTCCAAAGAGTGTCAGACGCCTGTTTGTGCG
TGTGTGTGTGGTGCTGTTTGGTAGAAATGACACTGGCCGGCCATGTAAAAGTGTGTCTGA
CAAGGGGAGCGACGGAGTCAGCGCTTTTTTTTCCTCCCTCCTCGCCCCCCGCTGTTCAAT
CCATCCAGCTGCTGTCACCACAGGGGAGCAGACAATCTATCAAGGCATCGGGATGCATTC
TCCTCACCTGCGCCGCGCCTTTAATGAACAGCCAACATGATCCCGGCTGACAAGCAGGAA
ATGGATGTAATAAAGATTGTTTCTGCATGCTCTTTGCATCCCTGATAAATCACCTCGCTG
TGCAACAGATACGGGAGCCACATGGAAATTTGATTTCACACGGCAAGGGGGAGGAAGAAG
AGAGCAGTGGGGGGAAAAGAGAGCTGCTAGTGGCAGGGTCACTCTATTTTATTCCTCTTT
TTCTCCAGTGGAGCAGTGGAGCAAGATGTGTGTGGGTTGAATGGAGGGGCTGTTTTTTGT
TATTTTGTGTGTGTGTGCTGTTACATATCCCTCTAACACTCTGTTAAGCCTGGAACATGC
CCCGTCCCTTTAAGTCTAAAACCACAACAGATGATGTGTGCAGATGTTCACGTAGGTGTC
AGTCATCATAATTGGACATAACATTAATGCGTGCACTAGGgggcagggtggcatttacca
aaaccacaaaacacaggaaaaagggaaggaaccc
>NODE_291_length_783_cov_19.915709
GCCGACACCGCTTCACTCATCACTGTCAAACTAACTGTCCCGGCGTTGTCCTTATCATTG
CAGCCCTTGCCTAAGCCACTCACTGTCTCTGTGGGTGACCAATGTGTCAGATGATAACAG
GGCGAAGGTCAATCCCTCTTGATACTCCTCAGTCTTTAGTTAAGTGTGGGTAACGGCGTC
GCTCCGACATCCAGATGAGATCTCGCTCGATTAAGAGCAGGTACTCTCGGATTGGGTATT
GGCAACAAAACAAAAAAAACAAAAAACAAAGCCCACTCCGCTTGTTGGCTTGAGTGCGGG
TTTATGTTTAGTCTGTCCCCTCGCCCTAACCCCTCATTACAGCCAGTTTATCATGCCAGG
AAGAGAGTGGCAAAAACAAATTAGTCCACAGGAGGGGAAAATAGCTGGGGATATCGATTT
CGCCTTTTCATGCCAGAGTGGAGCACAGAAAATATTGGGCTATAAAAGGGAAACAAGGAT
ATAAAGCCATTACGGTGCGCACTTAATTGATCCCACTTCCCATAACAAATTAATTGAGCG
GAAAATGGCAGATGGCTTTGATGAATGTCATAAAAAAGGCTTGTCAGCAAGCCTGGTGTG
TGCGACCCCCTTGCTCATTCACTGTATCGCATGAAGGAGCTGCTTAGAAAGGAGCCTTGT
AGGAGTGCAGCATGTGTTTCTTTGGGTATTTACATCCCAGTGATCCGAATGTTAATCACG
TTGACTTATTGACATCGTTGCTAATTGTCGACTGCTTCCTGGTGGATTTCTTTTCTCTTT
TCTTTTCCCCCGTTGTCTGCTTCCTTTCCCGTTGCATTCCTTAACTGCAGCCGGCGTACA
TGTGCATGTTTGTTTGCTCCGTGCGGGAGTGTGTTTCAGTGTATGTTTATACTGACAGGC
TGCTGCCCCagtagcagaacaaatgctaatttaatcaattggctataaatcctactggcc
gctgact
>NODE_294_length_873_cov_19.159222
TGGCAGTGGTTCTAATGAAAATGTGGTTGTCCCTCGTGTTGTGGAGTGTGTGGACCATGT
GTCGAAGGTCACCTGTGGGGCAAATCACAATCTTGTTCTTACAGGTACTGTAAAGCACTG
TGTGGGTCTGCTAGGATACACAACATTTAATTAACATGCTGTCATAAAATTGATAATAAT
TAAATGGTTTCCTTTTTAAAAAATGCAGTCATTTGTATTATTTATGTGTGCACTGTACCA
GTTACCTTTTGTCTTTAACATGGGCCCTCATAAAAGAAAAAGATCCTATCATTGACCATT
CAGTATCTTTAGAATATCTTAAGAAATGGAGCTGACGTCAGTAGTCATGAGCTGTCACTG
TGTGCTTCAAAGTTCGCCTCTTTTACTCAGTTTTATGCGCATATCTGAGCCCTCAAGCCC
TCGATCAGCACATCACCTGAGAGAGATACAAGGAAGGAGAGAGAGAGAGTTAGTGAGAAT
ATGGCCCTGGCTCCTGATCCATAACAGTCATTGCCTGTTACATACATTTCAGAATTCATT
CAGGCTATGAAGATAATCGAGGTAGTCGACAGTTTCCCCTGCAGCCCAATGGATTTATGA
TAGCACTGTCAAGAAAATGAGGCAAAATGACACAGTAGCTGACTTTAGCTGCAAATAATG
TGATAGGCCGTACAGTGGTGCAGCAGCAGCTGCTGTCATTGCAGGTAATAGCCTATAAAG
AAGCCTGATAGCAATACCTGTCATTTCTTAATGGCTGACTTCACTGAAGAGCTTTTGTGG
CCTTTAACATGAAGATAATAGAAGATACAACAAATTTTACAGCTTTTGCGTTGCATCCAT
AATTTATCTCCAGAGGCCCCCACGCAGCAGTAGCACAACAAGGACAACATGCTCCTAGAG
GTGTGCTGGAGAGAGAGATGCAATGTGAGCTGCAGGGGGTGGGAGGCCCCGGCTGTACTT
TGCAATTAATGGAGGAGCTGCACAGTATTCAAAACATCTTCTATCACTTAATATTATTAC
ATACCTATCTAGATAATAATATCTTTatgtactaaat
>NODE_295_length_620_cov_7.946774
AGAGTCTAACCCCGGCAGCCACTTCACCAAAGCATGGATGCTGCCTGTGCAGCCACTGAA
AAATGGCCTTGAAGACTGTGTTTGTTCCACCAGGAACAATGCTTTCAAAGCTCTTTCCCT
ATAACTATTCCCCCACCACATTTTCCCCTCACTATGGGAATGGTGGCTAAGGCACACTGC
TTGAGTTGCTTGAGCCCATGCTGAGCGGCGCACAGCAGACCTTCCTCTGTGGGAACGCTG
GTTTGTGGATGAAATGTGAGAAACAGCAGCAGCAACAACGGCACCAAAATGTGCATGCTT
GGCAGAACGCAACATTGCTCAGCAGGGTGTCCATTTGGCTGGCACAAGCTCCTTTTGGTG
TTTTATTCCACAAGTGAATCAGGGGAGAGCGCGAACGCAGTCCCCCACTACCATAAATTA
TGCAGTCGAGATTCCCACATTTGGGGAATTCGCAGGGGTCAGCCAGCCGGAGTGCAATGG
CTGGGCCTCGCCCTGGGTGAACCACCTTCTTGATCATGGTGTCTCCCCTGCCAGGTAAGT
ATGAGTTGGGATGGGTGGAGCCATGGGCCCCATTTCCACACGCAGCACCCTGGCTCATGG
TGCTGCAAACGCATAATTCCAGAGTCTAACCCCGGCAGCCACTTCACCAAAGCATGGATG
CTGCCTGTGCAGCCACTGAAAAATGGCCTTGAAGACTGTGTTTGTTCCACCAGGAACAAT
GCTTTCAAAGCTCTTTCCCTATAACTATTCCCCCACCACATTTTCCCCTCACTATGGGAA
TGGTGGCTAAGGCACACTGCTTGA
>NODE_296_length_824_cov_15.661407
GCTTTCATGATGTAAAATTCACATCACCTAAGCACAGACCATCTTAGAAGTGGTACAATG
TTACCTAGGCAACAATTAAACACACACCGAACAGACTGATATATCTCAGAAAGATTTAAA
GCATAATCTGAAATGTTTCTCGCTCCTTGGGGGAACTAAAGGTGAAGTCAGTTATCTGCC
ATTATTTGGTTTAAAACATTCCCAGCAGTATCCAACATCTCTGCCTATTTGATTCACTTT
GAGCATGTCTCTCTCCTGGATGCATTCATCCTCCCTAAACTCCTGAGTTGGAGTGGTTCG
CCTCAGGCAGAGGAAGCAATAATGTGAACCCTGGAGAGCTATTCAGAGTGAAGAGGAGAG
TGGAGAGGAGCCTCCTCCACTGTTCTCCTCCAGCGGGCCGTTTGGGAGGCTAAACGGCGC
CGATATCCCTTATTAAACCATCTGGCTGATGCTAATTAGATTATCAGAGATAAAGAGAAG
GAGTTTTCTTTGTACATTTTAATGAGATAATGTGTCAGGCAATTGCGAGGAGAAGCGTTA
TTTTCCGAGTGCAAAGACTTTTCAGGTGAAAGTGTACAAGAATGAACAGATGCAGAGGAA
TGATTAATAGTGCTTATCTGGAAACATCTTGCCTACATAAGGGGAAATACAGATTAGGGG
AGTAAAAGTATATGTCTTTTGCGACTTCCTTATTATATAAACATTAAAAAAGTGCCTCCC
CTGACTCCAAGGAAAATTTGGTCAATTAGAAAACTCTAATACCTTCCTGGTAGTTGGTCT
GCGGCATCTGATCAAGTCAAATTTTTGGGTTAAATCTCCTCTGCGTTGCTGAATTAGACC
ACACAGTGCTTCCAGGGCATGTAAGCAGATAGATTTCCAGGCTAAAGATAGTCTTGGAAG
CTCTTGCTTCTAATgagaatgaggaggggggactattgattaggcttgtcaccagagaag
aacataaaagtacacattcaataagggacttcataccccgttcggcta
>NODE_297_length_874_cov_8.768879
TAATTCACAGTCTCAGGGGGCATTTCATCGCTGACAGACAAGCTAATCTAAAATCCCCCA
ATTTACAAATGAAAATCCCACCATCCAATTGAGCTAATAGAGGGACTTGAATGGGATAAT
AAGATGTGGTGTAATACTGTGTAAAAAGCCTGTAATGTTGTGTTGGTGTAAGAGCCTGTG
TGACTGGATGTTTGACTGTTTGCAGTGATTACAGGGGCCTGCGGGCCTGGCGACGGCTCC
GTGGCTGGGACAGGGAGCTTCTCCCTGGGCAAGGAGATACGCCTGTCTGCCCCTTCTGCC
GGAGCTACAGGGACCAGAATGTCAGGAGGGAGAGTGCTCCCTGTGAGCGCTCTCCCTCTC
TCTTTCTCTCTTTCACTCTCTTTCACTCTCTGTCTCTTCCTGTATGTGTCTCTCTCCCTC
TCGTTGCCGGTCTTGCTGGGTCTGTACTATTGCAGTGCTTGCAGATGTGCACAAACAAGG
GAGGATTAAAGCAAAACGAATCTAAACAGACAAATGGAATTAGAGTGATGGGTGTCGGTG
GGCTGGTTCACAGTGATAAACATAATGATGCTCTGTATGTGTGTGTGTGTGAGTGTGTGT
GTTCCTGTGTCTGGGGGATTATCAGTGGTTAGGTGTGTGGTGTGTATGGCTGGGTGACTG
CTTCTGGGTTTCTTTGTGTGTTTGCCTATCTGTCTATGTTTTTGTAATTATGTGTGTGTA
TATTTACTCTGTCTCTAGTTGTGTGTTTGATAAATGAGTTATTCCATATTGCCTCACAAA
AACAAGTCTCTGCGCCCTCTGCATGTCTGTGGATGTGTTTCTGTGTTTTTGTCAGGGTCA
TAATTTTTTCTTATTGTTTATATTTGTATTGTGCAGCTGCTACTTCACCTGCATGTGTCT
AGCGGGCATCAGAACTCGTCACACAATATCAGTGCAACTAGAAAGATGATGGTAACACGC
CATTTGTGAATGTGGAATATGAAGCTGtaaaactgatcttgagtcgtgctttgccgttta
tgtgcagatgtgttgtttccttgtgccaggggtctgtg
>NODE_298_length_661_cov_5.620272
ACTTGTTCCCATTGTTTCCTCATTTCATTTCTGTTCCTGTCACTTGTCCGAAGGGTCCGG
GCAGGGGGTGCAGGGACGGACGGACGGGCGAATGAATGAGTGAGTGAATGAATGAATTCA
AGACGAGGCAGCGGCGCTGAACCGTAAAGAAGTGGAAAACAATATCAGCTGCGTGCGTCT
GTCAGTTGCAAATGTGCTGTGTTGGCCTTTGTTTATGGCCACTGGAAGGAGGCAGGGGGA
AAGAGGTGCGTTTTAAAAATTCACAACACCCAGACAAAAGTTTATCACGCCGGTTATTTT
TAATTCAGCAAACTTCCTTGATGGTTTCAGTTTAATGATTTTGTGTGTTTTCAGGAAAAG
AGAAAGACCCAAATCAGCATCCCAGTGCATTTAGCAAACCCGTGTTTTTTGTGTCCCTTT
TTCTTTTTTTTCCCAGAGAGAGCGAAAAAAGGGGGAGAAAGAGAGACAAAGTTGTGCGGT
GTTGGTAGAATGAAAGAGGAGTCTGGTGGCAGGAGTGTAGAGGAGGCAGCATATGGCTGT
AGAAAGAGCACAGCTGGAGGTAGCATCTCCATCTGAGGATGATGTCAGAGCAGCTGACAG
GCTGCCATCCACCCCACCTCCTCCTCCTCCTCCATCCCTCCACCGCCTCCACCCCTCCCC
AGTCCTTTATTGTGAGTCTCAGCGGCAGCCTGGGAGAGTTAGTGCTGTGTATGTGTGTGT
GTTTGTGGCTGCCGATCAGCGCCAGTTAGGAGAAGGAGGAGGAGGAGGAGGTGGAGGAAG
AGGAGGAGGGAGGTGGTATCTCGTTCCCCCTCCAACATCTCCTCCACTTTGCATCTGTcc
ctcgc
>NODE_299_length_527_cov_19.920303
GGAGGAAAAAAAAAAAGGAGGGTAGGTGAGGAGAGGGGTGAGGAGGGGGTTCTGCTCCGA
GCCTCCCGGTAAGACAGAATTGGGCATTGTCGCCAAGCAGAGTGGAGCAGAGCTAGCCCC
CATTCTGTTGATCTGAGCAGGATCCCGGAGAAAACAAAACTGCATTGTTCCCCGCAGATG
GAAGCCAGTGTCTCCTGGGTAACAGCATTAATCTCCCCTTTTCTCCTGCTTCCTCTCTTG
TCGGGGCCATAATCGGTGGGCTCCTTTCAGCAGCCGAGCCAGCCTCAAAGCCCGGGCTCC
TAACTAGCCTCCTAATTAGCTGCAATTACAATGAAGACAACATGATGAGATAATAGAAAT
TTGCAAAATAATGACATACCACGGGAAAATATTCCTCCTCCCCAAGCACCATTTTTTTCC
CTCCGGGAGAGGCACAATGGAGAGCCGGGGCCCTTTTCTGAAAGCGGGGAGCTCAGAAAA
AATGGTGGCGCATTATGTGGCATAGAACCCTATTGTCTGCCTTCTGGTTGCTTCAATCAA
CAGGCCATTGTCTGGCTGCTTAAATCAAAATGACTCAAATACGGGCTCCGTAATGATGCC
CTCTCAGCACCGCATACTGAACACAGAGACAGATTGAGGGAGAGAGGAGAGGAAGAAGAA
GAGGAGGAGGAAGAAACAGGAGAGGAGGAGGAGGACGGAGGAGAGAGGAga
>NODE_300_length_530_cov_15.575472
CTTAATGAAAACTGTTGCTTTGCCTTTCAGTGGCTTGCGAATGCTATCTGCTGCCTGTAC
AGTATGTGGCTTGATAATACACCGAGTTTGTCCAAAAGAAAGTTTGTTCAGACCCTGGCT
GTTTATCCGGTGCCAGACAGAGGCACCTCATGTAGAAAAGGTAAAAGTAGTTCTGTCCAC
CTCTCATTCTTGCCAAAAAAGTTCAGCCACTGAGCCACGGCATTAACTTGTATTCTAACA
AGATTAAAATATATTCGTCCTGGGGATTAGCATAGTTAGGTGTCCTTTTGCCTCTTTTTT
TTCCTGCACTGGTGCGGTGACAGTGGGCTTTGATCTGTGTTGCGAGGCAAGAGTCCTGGC
TTGGACCTAGCCATTCGAGTGCCAAGTGTGAAATTGGCCTGATGTCATCCCCATTCTTCA
CCTTTTACATCTTTCACCACTTTAATTATGTTTCCGCCACAAAGCCCAGGCACCTCTGAG
CAGATTCCACTCTGGCTGGAGGAAGCATTTAGAAACTGTGGGTAAATGACACAGTAGGGG
AGGGGGAGGATGGTAGGAGAGGTCATAGCAGGATGGGGCCCTTTTCTGTGTGGAGGTAGA
CATTGATACTTTCCTGATGTATCCAGCACTCACTTCCATTTTTTACAGCATGAGAACTCT
CTGGAATACTCGGGAAAATAACTTTTATTTCAGGCTTCTTTTCCTTTTTTTtat
>NODE_301_length_836_cov_22.893541
TGTCATTTTTACGATGCAGCCACCCTTCAGTCGAGTATATGGGTAAAACACCATAATACT
CCTAACTGACTAGCAGACCACACTCACGCTTCCTGATAAAAATAAATAAAGCAATCAAAG
CAGCTCGGAAAGTCCTCCTCTGTTTTTTTATGTTCTTATTCATGGGCGAAATAAGAAGCA
GGCAGTTTGCTGGCAGTAGGAGGTTTAGCTGCCTGGAGCTAACGGGAGCATCAAACCACG
GTTTTGTGTTTCCATCTGTGTGTGTGTGTGTGTGTGTGTGTGTGTGTGTGTGTGTGTGGA
GCTGCTGTTGTTGCTGTTGCTGCTGCTACTGCTACCACTTGCCTCCATCTCCTCCCTTCT
CTGGCCTAATCAACAAAACAGCCTCAGCTGCCCCTTCGGATCCCCTGCCAGGGTCCCTAT
CATCCTCTGATCAAATATTAATGTGTGATACTGAGCTTGCTCACTAATCCAAAGCCAATT
AATATTATCTGTCAATTATTTACAGATCCTGAGGTGCGGAGGCAGATCCCTGCGGACTAC
ATCGGCCAGGTTCAGAATACGTAATTGACTTCCTCTTTCGCCCCCCACCTCAACCCCAGC
CTCCCTTCATTCTTTCTTCCTCTCTCCCTCTTGCTTTTTCTTTCATTTTCCCTCTCTTTT
CATCTCCTCCTTCCTTTTTTGTTTATGTGTGTCTTTTAAAGCCTAAATGGTTGTCTTTTC
AGTGGTTCAAGGCAATCGGCGCAGGATGCTGCCTGGGCATTAGCATTGCTGATATATCTG
ACATTGCAGGATGGGGGCGGCAGGGGAGCTGCGCTCTGCTAAGGCTTTGTGTCTGACTCT
CACTCATACAGTGCAGTCAGGGAATACTGTTATTAGTTTTTATCACTGATGCGCAACAAC
ATGACATATGTTTCAAATCCTTGCGCCTAGTGATTCGGGTTGTTAGCTCCAATCACTTCC
ATTGTTATTCCAAtagacgctgaatttgctgtggccgcacatcttcgctcttggaggtgg
>NODE_302_length_768_cov_16.561197
ACATTTCCATAATTACTACAAGAATTATGGTAAATATCGAGATTCTAAAATCATTTTATC
CATCACAATTTCATATATTTTAGGATCAGAGTGTTCTAAAGATGATTTTCTTTTACTGAG
GTGTGACTGAAGTGTGGCGCTAACCAGGTTTCTGAAATGAAACTGAAGAAACCATAGGCC
TAAATATGGCACATCTGCACAATCTAGTTAAAGTTTATTTGTAAAAATCGTCTGTACAGT
GGAGAGGAGAGAGCGATTTCATGTAGTTATTTAAGCAATCATCAGAGGGAGCCGAGGAAA
GGCGCTGACAGGAGCCAGAGACACTTCAGGCCTGCACTCTTGTCAGAGTTGTCTAGACCA
AATATTGGGATAAAGTTATCAACCGTTATTTGATTTCAATTTTCTCCACGCACCTCGCCG
AGGTCATAATAACAACTTTATTTTCAGTGGTGCATAAATTAATTACGCGCATTTAATAAC
TAAAATATCATTATATTCCCCCTTTAATAACATAAACGCTGCACGCCAGGGAAACCCTTA
ATAGCGCGGGGCCCTGTAACTGGCCATTATCCGCCTGTAATGATATTACAGAACCAATTA
CGCGCCATTAGAAGGGATTTTCTGCACTTTATGTGGTTTAGTCCAATCCCGCACTCCTCT
TCTAAATTTCAGCTGCTTCTCGAAGCCTCATTTTGCTTCCACCTCAGAGACGCATGGCGT
CTGCGCTCTGCCGTCCCAGATGCGCTTTAAAACTAATTGAAAGGGTCCCGCAGCAGATCA
TTTATCTGAGGAAGCGAAATAAATCGCAGGACCCCTTGCTGTGAACAAAATCAAAAATTT
GGCCTTGTGAGTGTTCTACATGCGCAACCCCTTGTAAAGTGGACCCCCTAACACACCCTG
ACGAGCAATTAACCCACCCGACAGTCAATCTAAAACCCAAAAGCAGTCATCc
>NODE_303_length_499_cov_10.406814
GAATTTTCACTTCAAGGCTTAACTTTTTTAATAACGATTTTTTTCCCCCCTTCTCTCTTC
TCTCTTCTCTCTTTCTTCTTCTTCTTCTTTTTTTTCTCCTTTTGCCCCATCTCTTTTCTC
TCGGCAGCCCTGAGCTCTCATCCTGCTCCAGGAGGAATAGGCGGAATCTGATTACAGACC
TATTTTACAGCAGACGCCGGGGCGCAATAAAGGGAGAGAGAGAGCACGGAAACGGGACTC
GGCCCATCAATTAGATCTCTATTAGCAGCCAATGCGGACCTCACCTCAGGAAACGCCGGG
GCCCTGAAATTAAACAATTCTTCAAGGCCGACAAGCCAGTCACTTCTGCTATATCTTTGA
GGGAGGGAAGGAGGGGATGCTGTCCTTACAAAAAACATTTAAAATGCACTATATGGAAAC
AGGAACATACTGGTGGTAATAACAAAGACCCATAAAGACCCAAAACCTGAGGTAAGGTCG
CCACTCAGGACCAAACACTGAAGATAAATCCTTATTTGGATCATTTATTAATGGAAGCAG
CACCTCATGAGGCCTGTTACTGACCTTGTAGCCTCAAATATTAAAGTAAAATGTGCCAAA
AACAAAAATGTTAAGCATTATAATGATATTAATCTAATATTACAGTGActtctttctgtt
ccccttccctctaagctccttcc
>NODE_304_length_440_cov_8.352273
AGAGTTCTAGAGATATCCAAGGTCCCCAGAAGATGACTCCAGCTGACTTTGATAATCCTC
TTGCTTCTCCTCCTTTGCCACCATGAAGTTGACATTTGTGTTTGTTAGTGAAGTGGTGTG
ACAACTATTGGGCGTCATGTAAATAGTTTCAGACATTCCTCTTCGCCCTCAGGATGATTT
GCAGTAACCTTGGCGATGCTCTGTATAGTGATAATCAGGTCAAACTGCACTTTCTCAAAT
ACTTTTCACGAACGCATACCTTCAAAGCAAGTAACATTCCTATCATCCTCATCTGTTCAT
TGCATTTGTGTTAATATACTCAGTTTGGATAAAGTAGTAGTGGTAGGTTCTAATACGTTC
TACCCCTTTTATTGACTGTTTTCTTTCTTTATAATTAACTGCCATGTTTTCTCCCCTGCA
TTCCTGATTTTTGTGTGTCGCTCTGCAGGTTCTACTGGGACTTGATAATGCTCATCATGA
TGATGGGGAATCTAATCATCATTCCTGTGGGAATAACGTTCTTCTCAGAGCAGACTACCA
CCACCTGGCTGGTCTTCAATGTGGCTTCGGACACCATCTTCCTGGTGGACCTGGTCATGA
ACTTCAGGACGGGGATCGTCAACG
>NODE_305_length_533_cov_14.866792
GACCACAATAAAACTGCTTTTTTATTATTTCTCAAGAAAACACACATCTTAGACGTGTGA
CGCCACTGTAACAGGTCCTTCCCTTGCAGATGTGCCCCCCCTCGCTCGGTGAGCAGTGTA
GTTGATCTGTGTTCATATGAGTTCTTTTGCTAATTTGCTTGATGCAGACACAACACCGAC
TTGCTCCGTCTTATAACCGAAGCTGCTAAAAGGGTTTAGTGTGTCGGTCTCCATTCATCA
AGCAGCCAACAGTTCAACATTCTCTGGGCCCTTTTATCACTCCCAACACAATGTTTTGCA
GCTGCACGTCAGGGTTCAAGAACCAACGTTGTGATGAGCTGGCCAACCCCTGCGATTACT
TCTGTCAGAATGAGGGGATGTGCACATTAACAGCTCTTAACAAACCACGCTGCAAGTAGG
TCCCTCTCACCTCTCCAGCTGTATTCAGAGCCCACTCACCCCCTTTGTACACACCTCCAC
CCCGACTCCATCCGGCTTCATTTCAGCCTCAATCCAGTATATGGGCCCTTTGTCACAGTG
CCTCCTTGTAGCAACTTATCATGTAATGAGTGCTGGGTAAGAAATAGTATACTGAAAGAC
AGGGTAGTGAAATTGCATACTGTCCATTTAGGATTAGAATACATTTCAGTAGATTGAATT
TTTAAATAGCCTTGTGccttcattcagatagttttaattagttgtgttactgttgta
>NODE_306_length_539_cov_15.903525
GAGGAGCAGGCAATGGAAATGGACATTGCCGTGCTGCAGCAGGTCGAGGAACTGGAGAGG
AAGGTCACTGCAGCCAGCCTACAGGTCAAGGTGAAATAATAACACATGTTCACAAATATC
CAACTATGCATTTGCTTCGTGGGGTATAAACCTGTGGAGTGATGTGACCTGTAGCCATAA
AACTGACCGGCTGATTTCCCATCCCAGGGCTGGACGTTTCCAGACCCCCAGTCTGAGCGG
GAGGACCTGGTGTATTACGAGCACAAGCCCCCCACCAAAACGACGCCGGCGGCAGCCAAC
GCAGGAGACAAGGACTCCAAAGACTCCAAGGAGCATCCAGAGGAGCGGGGGGAGAAGGGC
GGGGTGATGCGTCACCCGGACAACCCGTTGGACATTGCAGTGACACGTCTGGCTGATCTG
GAGCGCAACATCGAGAGAAGGTACCTGAGGAGCCCCTTAGGTACCACCATTCAGATCAGG
CTGGATAATGTGGGTACGGTCACTGTCCCTGCCCCCGCCCCATCCACTAGTGCTGACAGG
GAAGGGTAGGTCATTTCTCCAACCAAAGCTCCCCACTCTCCCACTAAGACCCTTTTTCTC
TCTCTGTGTGTGCTTTATGTTTCCCATATTACTCAAACAGTGGGGGTCTTTGCTGCTTTC
ACAGCAGACTATTGTGGTGGCTTGTTGCATTTTTTTTCTCCTTCTTTTTTTTTTTTTTGG
tct
>NODE_307_length_590_cov_12.889831
GGGAAGGAAGCAATTAAATAGCCATGAGCCGGACCCAACCCTGCGCAACATCTGCCGAGA
CCAGTATTCAGCACTCCACAACTGACAAATTAGTGTAATGGACTAATAGGGACGGATAGA
GGGAGCGAATACAATAATATGGCTGTTTAACGCGGGCTGGCTATTCTCAGGCAAACCGGC
TAGTCTGGAGAAACTTACCCAGAGACGCGGTCCTCATCCTGGAGAGCGTCCGGTCCACAC
TGAGGCAAGACTGAGCAACAGAGATGGTCTGTACCGGTCAAGTAACACTTACAGCCTGCA
AAGAGAGAGTCAGACGAAGCCTCGCCGTCAGTGCGATTATATGTTATGTGCAATATACTG
TCAACTCCCCAAAACCATAAAACTTACTTTAATGGCCACCACGTGACCGTTTATGGCCAG
TGAGCCTATCTGGCCGCTCTTCGGATGATTTTTACGATCTAATTCATAGACAAAACCCCC
ATTCATTTAGCACCCAAATGTCAGAGAGCCAGAATCGGCCCTAATAAAGTTTACAGCTTG
AAAAAGTCGAGCCAATTCCCCGGGAATAAGCTCAGGAGCCCCGTTCCGCAAAAAAAGGGG
GGACGCCCGGTCCCTGAAGCCCGTCTAGTGGCCAAGGACCCCCACAAAGCACCCCCAGCA
CCACAGCAAAGGTGAGTAAAAAAAACAACAAACCCAACTAGACGCTTTCATTCAAGAGGA
CCTGTTGAATTCAAAGAGgtttaactatagagggaacttttttccagatttgtc
>NODE_308_length_798_cov_21.784462
TATGACAAATGGCATAATATGATTTGCACACAAAGCAGTGGTTTGGGGCAGATTTTTTTT
TTTTTTTTACAACTGTGAGCCACAGAGAGACAGTGAATGGCGGTGACGGCAGTTATGTGC
CACCACAATAAAGCTGCTTTCCATCGCTTTGGGCACACTTTACTGCTGCTCTTGATATCA
GTATTAAAAGTGATTTGCAGCTCCGTATGTGGCAAGGAATCAAAACTTAATTTAGGCAGA
TAAAGATGCCATTTGGGAGGGAGATAAAGTGCTGCATCATGGGAGATGTGTTCCCCAGCT
TGCTCTCAGCTCCTCACCCTTACAGCGCCCTCAGATTTACTAGCTCTTTTTTCCTGCTCC
ATAAAACAGCAAATCTGCTCGCCAGGCGACACAGGCAAATGTTAATGGATTCATTTGTCA
AGAACCTTCCACTTATTTACAGTCCTCTTCCATTACCGTCGCTCCTCCTGCAAGAGGAAA
TCCAGTGGCCAAAGTCAAAATATCGATTTGCCTGTCCATCAGCCTGTGAGTCATCCTGTA
AAACACGGCGAGCCAAAGACACTGCTGCCACCAGGAGTGTGTTTCAACATGACAGTTACA
CAATCAGCGGACAAGCTTCTTTTTTTTCCCTCACTAAAATTATGTAATGCAATACATGTA
GGACACAAAATGAATCACATTAGCAACGGTTTTAAAATTCATAAAATCACATACATATGC
CATTTAATCCTAATCCCTAGTGGCATGATGAAATACATGTTATGGGTCAACAGCCCTGAA
CCCTTTGTTTATTTATTTGTTTTGTGCGTTTGTGTGTTATGTTCTAAACCTTGTTTACTG
GTTTCAAGGACTCCCACCTATCTGATAATTTGCTGGccttataaacattgatgaacttta
caactggctgaacatatcaacagggtgaatgtttcatttattcagaaggttttttctttt
attgcctatagtgttttctagt
>NODE_309_length_745_cov_30.202684
TGAAAAGTTACACCACCGGCTTGTGTTATGCTGGTAATTACAGAATTAATAGTTCTAAGA
AAGACGAATCCCCCATCAGTCTCCCCACCGACCACTTGAGAAGCCACAGAGCGACAAAAA
ATATTGCTGAGAACAGGAGCAGCAGATGAGTGCAGACTGATGAAACGGACTAACAGACTA
AGTTAGATGAGAAAAAGAGAGTTAAAGTAGCAAAAGAAGGGAAAAAGGCAGAGAAGCGAA
CAACACAAAGGGACGGGGGAGAAAGCAGAAAAAAAGATGGCACTATGATATAGAACAGAT
TGTGCTGATTCCACTCTCTCTCTATCCGCCTTCCATCAGTGCCCCCATTCCTCAGCCAGA
CACTTTCTTAAGCTAAACTAAATGGGCTAATTAATCTGGGCTAATGGTGGGTGACAGCAA
ATATGCTAGCACAATTATCACCCTATTAAAGATTCATATTCCAGCCCATAATTGAAAATG
AAAAGGTGGGGTGAAGGGAGGATGGGTGGGAATCTGCGCCCCTGGCCCCCACACACACAC
TTCCAGAAACTCACAGCACCACATCTCACGAATGGTTACTTCAGCAGTGCATGATGCAGT
GTGATTTTATGGCTCCAGACGTTTAATTATTGGGATTGGGCAATAGTGGGTAAATGAATT
AGAGACAATTTATCTAAGCATAAAACTAATTTGAAAACATGAATGTGGTTTCATTTCCTG
TATTGTAGTTCTGTCTAATTCCTTCGCTGCGGTGTGGTCCAATCATCACGCGCGGCAAAA
GTGTCTGTCGGTTTTGATCTCCAGTTGAAGCCGCCTTGGTTATGAATCTCTAACTATTCC
TCAAATCATGTGCAATCAGCTGGGAGAGTTCCACAAAGAATTCATGAAGTGGATGTGCGG
CGCGCTTGTggatgtgtgtcgtgaggatc
>NODE_310_length_626_cov_18.584665
TGTGATTTAATCAAACCTAATTTGGGTCAGTCCATTTTGGCTGCAGCTGAGCACCTCAAC
ATCATCATTACGCTCCTTCAACCCAACCTCTGCGCTCACCTCGCCTCGCCTCCTCGGACT
CGCCGGCAAGGCTGCCAGGCCACAAACAGCTGCTCGTCATCTGTCTTGTCACAACCTGTC
CCGCTTTCGGACATGGGCTCACACATTTTTTTTTCGAGTTTTGGTTCTGAATTTCACCAT
GATCCGAATCAGAAATGAGACTTTGTGTTTAAGATTTCACTTCCAAGCTCTCCCTGCCTG
TGGGACCTGCTCCTTGGGCTTTTCATCAGCTGCCATTTTCGACGGCATGCAGTAATTTCA
TGGCTCATTGCAAGCGCTGAAAACCTTTGAAACTGCAAATGTTAACTTTGCCTGGCCTGG
AGCCATTTAGGAAGCGATTAATTTAGCAAACAGAAGTGAGCCACTTTCTCCTCCTAGCCT
GCGCATAATTTTTTGGGGCTTCTATCTGTATTTGAGTAAGAGTGAGCAATGTAATGACGG
TTCCTGTAATTGTGGCAGTGTGAAAATGGTTCCTACCTCAGCCCCCACTATCTCACTCAT
CTCTCCTGGCTGAGCCTCGACAGCCTCGTACAGTGAGAGCACACGCAGATTGAGAAGAGG
TGGAATCACTTACAACATGCTTGACCTTATTTCTTGTTGCGAGTTGTTAAAGCGTGTTAA
AAGAACATGTTTGTTTGCAATTTCAGCACCTCGCCGAGTGATGCctcgcacacatttgca
agccgctgactgaacaggcattttctgatc
>NODE_316_length_709_cov_17.929478
TAATAGATATCAAAGCACACGCCACAGTCTGCTCCTTCACATACCCGACACAAAAAATAA
ATGTGTATTTAGTAATTGGATTTTGAATATGGCGCCTACGCCACAATCATCAGGTATGCC
TCCACGGTAATGGCTCTGTCAAACTAATTAACTTCTACAGTTTGAGTGAAGCTAACGAGA
TGCGTACAGGCATCAGAGGAAGGCCAGGCTCTACAGGTGATAACCCTATTTGGCAGTGAC
ATTTTTTAGTGTAAAGTCACAGTGGCGGTGATGAGATCAAAGGCAGAGAGTCCCCCATTG
GGTCCAATTAGAACTATAGCATTGTACAGGGAAGGGGTGGCAGGGGGGAGAGAGGGGAGT
GGGTGGTTGGGGGAGAGAAGGGAAAAAATGTTGAGTTATGATATTCATAATCTATGCAGA
GAGGCCTTTCCAGTACAGGTCTTCTCCCCATAGCTGTGATCTTTTCAATTTACATCAAGG
GAAGATGGTCGGGGATGAAAGCAGGGCATCCAAGGCGCACAGCCCACAGAGGGCAGACAT
GGGGCCTCATTAAGGCCCAGCCCAGCCAGCCCCAAACAGGGTTTGAAGTGCGTCATATAA
AGAGCATGGGGTCAAAGGTCAGACATAGAACAGATCTCCATTTAACTCTCCAGCTGGAGA
TGGTAATTAGCAGGTGCAATGATGATCCCTGCCTGACTGTAAGGGATGATACCACTATAG
GTGACACCAGGCATCTGTGTGAATGTGTGTGGGCACCCGTGAACATCTTCGCACACATGG
TGGCTCGACGCGTCGATATATAACATCTATCAAGGATACCAACTCATTTCATGCTCCCAT
GCATGTTTATACCAAACACGCTGGTATTATTGTGTGTTTACTACATTTActcc
>NODE_317_length_387_cov_2.028424
AAGAATTTGGTTAAAGGATGGAGGCTTTGCAAAGACAGAAGGCAGGGAGAGAAAATGTGG
AGGAAAAAAAAAAGGATCACTCAATGCACTCAACAATGCACTGGCAGCCCATACAAACAT
AAAAAGGGAGAGGAAGAAAGAGAGAGCGCGAGAGAGAAAATTGAGCTTAACAGCCTGATT
GTTAACTATTATTTATCCATTATGGGGGGAATGGAGCCGAGGCGCTGTGCGGGAGAGGAT
TAGAGAAGATTTGTGGGCTTTACAAGGCCCTGTCCTCCCATCCGCATCGCTCCAGCTCCC
AGGGGCTCCGCAGCCAGCGCCGGCTCAGCTTGTCTGATCATTTATCCATAATTAGAAAAT
TAATATTTTAGATGGCGCTATGATGAACCCATTATGGTGATGGGCCCCGATATCAATTAT
AACTTCAATTTCAATTTCACTTACAGCCACGGCAGCAAAATGGCTCCGGGTGGCGGAGTC
GAGTGATGGGCTCGGTGCCACGGAGCATGACGAATACAGATCACTGCACATTAGgatgag
caattatttgaacatgtataaaaactattta
>NODE_318_length_657_cov_19.656012
AAAAATAAAATCAGCGACGGATCCGGGGCAAAAGCCAAACGATTACAGGAGTGTGTCTGA
TATTTTAGAAAACAAGAAAAGCGATAACATGTTAGAAAACAACAACAACAACAATGCAAG
CTAGAACACTCTGACGCCTCGAACAAGAGAGAGGAAAAAAAATGAATGGGCTGATGGAAA
GATAAAAAAAAGTAGCTACTACAGGAAAAACTATGCGAAAATAATGTGCAAATTGACTCG
CTTCTATTCAAAACGTGTATTCCCGAGTTGCAGTCATTGGTTGTCCATTTGTCACCCATT
TAAAGCTCCCTCTGCCTCCCTCCCTCCCCGCCCGGCTCTGCTAAGCATCTCCAGTCTACA
TATCTTCTTTAGCTTTAACGAGCCTCGTTAAGATCGCAATAATATTCCACCCTCTAATTG
CTCATTCCATTCAGCAGATAGGCGAGCATTGGCTTGTGCCTGATGCGCGCGGTGCGGTGG
GAGGGTTGCTGTGGAGATCGGAGACTCTGATAACCCCCCGTGCGTGCTGCACAAGTGGTG
AAAGCCTCGCGCTACGTACTGGCTAATGATTGGCACGCTTGACAGTGATTGGCAGGGCTG
CCATGACAACGCTACAACGACACCAAGAAGACCAATAGAAAAGGGAAACAAAATGTTTCA
ATGCTACACTCAACGGCGGATTTAGGGGGGAGATATTATGAGGCTGGTGTCATTAGGCGA
TAGCCATTGAATCATTCAATCTTTTTTACTTGCCGTATTTTTCGGTTTTTCCTTTTTCTC
GATAATTTTCTTTCTCTCTCAGGTCATTTccatggttttcagatcccctttagagcttta
t
>NODE_319_length_865_cov_6.220809
GCAGAAATAGTTAAAAAAAAAATGATTGGGAAAGTCATTATTGTTTCTCAAATGTTCAGA
ACAAGCAGGGAAATGCAGATTTCTGTCTGGTCATGCTTGATGTCATGCGTAGTTGCCCCC
TAAAGGCCCATTCTGAGCCTGGCTGTCCCCTATAATGTTCCTGCCATCTTTATCAGGTTA
AGAATCTGAGTTTACCAGCTGAAGATACTGTAGTGAAGCATGAACTCCACTGTAACCCTT
AAGAGGGTGAGGAGAACCATCTTGAATGTGTGATCTCACCCTTAATCAAAGTTATATTTG
ACCCACACTTCCTTCAATGGACCAAAACCCAACTATACGTCTCATCATTTACAAATACAG
TCCACTTTTGCTGCCCCCCTCTCTCTAAAAGTTTTTAACTCCACCCAGAGGACCCCTGGC
TCCGGCTGCTGTCACTCACGCCGCCACAGTGATGGAGGTGTGGTGGCGGAGGAGGCGGCG
GCGCTGGTTGCTGGGGATGTGTGATGTGTTGTGACAGCGGGAGCCAGGGCTGGCGGGCGG
TCACCATGCGGCACCATATTGCCGGGCTCCCTGGGGATGAGGGATCAGCATGCCAGCCTT
GCCAAGAAGTGCTAATAGGCGCAACACGTCTTGCTTTCACACATTAAGGCAAGCGAAGGG
TGACAGATCAGAGCTGTGATACTGCCGCCTGTAAGGGGGAGAAAAGGGGAGGAGAAAAAA
AAAAAAAGGGGGCCACAGCGCCCGTTTGCCACACAGTGCAGGCTAATGATGAAAAAAGTC
CCCGAGTCGAACAATATGCCCACCAATCACCGAGCTGATGCCTGACACCGGGGAGGTGGA
GGTTTGTCCGTTTGCACCGAGCCACTGCAGCCTTCACCACTGATGCTCAACTCCATATTG
TAACTGACAATAAAGAGCCAAGTGTTGAAACGGGATCAACACTTTTCCGAGAAGACGTCC
ACGTTCTCacccaaagcggccggggtcaagcgggctgctcggggctacaacacctttgtc
acatttgctggcagaacccacagcttgga
>NODE_320_length_686_cov_24.276968
GCTTAATAGTGGAAAAGCAACATCCTGCGGCGCTTTCTTCACCTGCGGGGGATCGACACT
CTTGCCATAAAGGACAATACTGAACACAAAAACGTCGATTCCGCGGCGCTGGAGAAGCAT
TTGACGGTTGATGCACCAAAAAACCTAAAACTTAAAAAAAAGAAAAAAAAGGAAAAAAAA
AAAACTTAAATTATGAACTCAATGCTTTTGGGGTGGGGGGGTTAAAAAAAGCTGAGAGAA
TATTGTAACAAACTTCGTACAGAGTTCAGTCTATTAATTGTTTCATGTTAGATATTCTAT
GTGTTTACCTCAATTGAAAAAGAATGTTTTTGCTAGTTTCAGATCTGCTGTGGCATTGAT
ATTGTATGTCCATGAATTCCTTCCTTTTTCAGCACGTGTTCCTCACTAGATGATAAGATG
CCGTCTCCCTTAAGCTTTGTCAAAAATACATTAAATACTTGTATGAGGACTGTGACGTAA
TGTTTAAAAGGTGTTCAGTCACAAATGCTGTAATAAATATTTCATTTTTGATTTTTGTTA
GATTTTTGTGTGATTAACTGTGTTACCAAACCAAGTCTTAATTCACTTGTTTCCCCATTT
TGACCAAAAACACTATTAATTGCCTTCTTTATCTTCATTAACCAGAAAACAAGCTTTGCA
GTAAATTGTTGCCTGTTAAATTTATTTTTGCATCTGGCCGTAAAAAAAAAAAAAAGAATC
AGTTCTCACTTTCATCCACAGCACTCTGTTTGAAATTGCTTGTTTTAACCAACATTTAAG
TGTCgagtggccccccttaaaatgacaataacaaattatggttgaaatccatcttgccag
ggcaatttatttaggcacacaaatataccc
>NODE_321_length_801_cov_21.902622
TTTTCTCTCCAGTCTGCATTATTATTTTAACGTCACATCTTGTGGACGTTTATCATAATT
GGCCTGCACAGAGATCATTGCATTGCCCAGTAATATTTACACCACAAATACTGCCCTGCC
GCTGCGAAATCAGTCCCACATGGTGCCAACAACACAACAGATGCTCACCTTGAAAAGAAG
TGGCATAAACTAAAATCCTGTACTCTGTGCTCTAAAAAATACAATTCATATTCTGCATTG
ATTAGAAACATGCAGCAGACACTGCCCTGAGGCCATATAGGCCCTCTGAATGCTCCATAA
GTCTATTTTTGTTGCTCCTCGGGTAGGTTACTATGACTTTTATATTATTTATTTCAAAGC
GCCCAGATATTGATTATTTCACAAGGAAAAATGACAAATGGCAGGAGGGAATGACACGGT
CAGCAGGTTCTATTAGAGAAATGATAGTGTTGCTCGTGGTTTGTTAAAAGGTCCAGTTTA
GATACTTTATAGGTTTACATCCATCATCGTCTAATGACCTATTTGATGAAAAACACGCGC
TCTGGTGACAACAGCCCTGTGCAGCCAACTTTGCTTTGTAATTGCTCTCATATTAAATAT
AGATTTTTGTTTTGATATCTTGTGAGAATTCCTTTCTGTGGGTCAAAATTGTGATAAAAG
ACATGGATGCGATGGCAAAAGCTCGGAGGGAGAAAACTGGAAAGAGAATGGGGAGGAGGG
GGAGAGAAGATGGGTGGGTAAGAGATGTTGACAGTGGAACTGTAAGTTTGTTATTTTGAG
TTCTGAGCAGTAGTGGAGGAAGTATTCAGATCCTTTACCCAACTAAAAATAGCAATAGTG
CAATATAAAAATGCGCAAGTCCTGCACTATAAATGTCACTTGAGGAAGAGCGTAAATATG
CGTGTTTTTAAATTGCAAAATGTACAAAAGGATGTCCATAATATGACAAAAACACCCCTA
CTGTTATATTATGGACATCCTTTTg
>NODE_322_length_668_cov_23.955090
TAGCGGTACTTAAGCTCCATAACCGACATGACAACTCGTTTTAAAAAGGCGTCAGCTGCC
ATGTTAACAAATTGGAGATAACGCAGCGCTTGACAGGTGAGACCCACCTGCAAACCGGGC
GCGTTTTCAAGCCGACGACGCCAACCGGCTCGGTGACAGCGACGTCTTTATTGGCTAAGC
GACACGAGGGCCGGCGAGGACTCGGAGGCCGGCTGGCTGCTGCCGCTGCGAGGGGACGAG
AACAGAGGGTTGTGGGGGTTGTATGACAGCAGCGCCGGGGAGAGAAACACAGTTCAGGGG
CCTTTTTCCAAGAGTGGTAATCAGGCGGAGGGGGATGAAAAAGGCTGATTTTCAGGGAAT
TAGCATGATAAGCGAGAACACAAAATCAATCCTCGTCCTCAGCCGAGGCCTCCTCTGATT
ACTTTGAACTGTCAAAAAATGGCAGAATCAAATCGAAAGTGCTCGAGGTTAGGGGAGTGA
TTTGTTCAAGAAGAGATCGCTAGAGCAATTGACACAGCTCTTGAGACAATAATTGGGTTA
TCAAAGAGAAAACAGTTCAAGTACCACGGGGGTGAAAGCTTATTTGCATTGGATTTTCAT
ACGGAGAGACACACCTCTTCTTTACAGCCACTGTTTTTTTATCGCCCGCTATACTTGAGG
GGCGAGTTGACACGGGGATTGCATCATTATCATCCAAAAGTTTGTTGCCATGTGCGCGCC
GCATGATTAGCAAGTGGGTTTTTTTATGTGTGTGTGTGTGTGTGTGTGTGTGTGTGTGTG
TGATTCGAGTTGAAAGTACAGTTTGTGCAGCCGTGACAgtttattatacttcctgggaat
atgaacttcaga
>NODE_323_length_551_cov_15.150635
GAGGACAAGCATCGAGAGGAAGGGCTCAACAATTGGAGCAATGAGAACAGAGAGAACGGA
GAGAATGAAAGAGAGAGAGAGAGAGAGAGAGAGAGAGAGAGAGAGAGAGACATAAACAGA
CAGAAAGAAAGACAAAGATGAAAATGAATGCACACAGAGAGACAACCGTCTTTCCTACAG
CACCATGCTTTAATGTCGTAGCTCGAAGACAAGAACATTAGACCTCATTCCACCTCCTCA
TCTGGGCCTGAAAAAGCCTGGGCTGAAAATCTTAATTAATTGTCCAATAGTGCTGTGGGG
TCATTATGCATTGCAATAAAGAAGCGTGTAATTATGAGATTTAACAGCCATTACCAAGGC
CAGGAACTCATATGTCATCATCAGCAACCAAGCCAATGGTTTGGTACGGCTATGTGTGTG
GCTTGATGGACAGCACACACTCACAATACGTACACACATATGTACATATTGCATTGTGGG
TTTATGGTGGCTGGATTTACAAGAGAGAAATGTGTCTCCTGTTGTATGAGCAAACAAACA
GTTGTATAAATGTGTATGCAGACTAACAGGGAAAGGCAAACTGAAGAAAATGCATACAGG
CAAGCAAGCACACACACACACACACACACTCACACACACAAACCCATCAGTCTCACCCAG
ACAATAAGGCAGCCAGCTGTGATAGCAGCCTGCAGATGAAACATCCCATCAAGATTAAAT
AGACACAAAAATcca
>NODE_324_length_567_cov_26.728395
TAGACATGGCTGCAGGCAGGCAGGGGCCGGCGAGGGATCGTGCTGTTTTAATAGGGCTCA
TCCAGAGGTGACGAGAGCACTGCATGCACTGAACTGGAGGTGTGAGCTGGGGCTGCCAGT
ACATATCTTTTGTCTTTCATTATCTTTATTTCCTTATTATTTTAAATGGCCGGTGTGTGT
GTGTTTTTTTTTCTTCACTAGAAGCTTTTTTGATATCCATTTAGATTGGGGCTTCATTAA
AAAACCTCAGACAATGGAGTGACTTCTAATTAAGAAGCGCCGCATCTGGCCCCTGGCACC
CTATCCCGTTGTTCCATCTATTTTGCTGGGGAGAATTCATTTGTTTCTTAATTAAGAAAA
ACACCAATAGCGTGAAAAATCTGCTTATGGTACCTGAATCCTAATTAGTTAAATAGTGAG
GGGAAGGGGAAAACACATTCCAGTAGCCCTAGAAATGAACTCAGAGCTGATAAAAATGAA
CTAACTAGCCTTGCATAAATCGAAGCTGGGGAGAAAGTGTACCATCATTATGGCTAAGAC
AATATGCAAACTATCTTCAAAGAAATCAAATTGCCGGAATGTTTTCATTTGCATGTATTA
ACCATTAACATAATGAGGAGAAGTGACATTGGACCCGGATTGTGTGTCTGTTCGGATTGA
TAACTCTGCTGCATCTGCAAATAGTCTCCTCTGCAAAATTATGCTAGCAGTCAAATCAGT
GTTGAACTGtggagggagagggagagcggta
>NODE_325_length_560_cov_19.092857
TAGCAGGAGAAAATGGATTATAAGCTGCTTTTTTTTGTATCTTGTGTGATTCAAAATACA
TACCTGTTGTAGCTGCAGAGAGAGAGAGAAACAGAGAGGTGAGATATTTGTTAAAGAACA
TGCTTTTTTTTCTTCTTCTCCTTCTTCTTCCATGAGAGCAACGTGTGTGCTGTTGTTTGG
ATTTCACATGATTGATGCTTGACTTAATCCAGTGCTCTCTGCGCCTTCCCAGGAGGGTGA
GGCGGTCTCTTTGTGCTCCCTCTGTCCCATGTGAAGCAAACCAAAGCGGGAGAGTGAGGG
TCATAGCTATTCGGCAGGGTACCAGATCCTTCCCACCGGCACATCTGCATGTGAAATCGC
CATTTCACCCCTCCACACTCCCTAATTGTTGCAAAAATTATTTGTGAAATTGCCTTCCAC
CAGGAGTGTTTTCCACGGCAATTGTCACACAATTTTATATGCACGGTGGGCCCACAGAGT
TGACACATGCACCTCTTCTTTTCTGCCATATGTGCTCTTTTCTATTCGGGGGTTTTTAAT
AGTAGCGCATTATTTTTTCTTTCCCCCCCTCCTTCCCCTTCAACAATTACCTTTAAGCAA
TTACTCTCTTGCGTTCTGCGGGGCAAAGTCAACCTGTTGTCATCAATAGCGGGTCGATCC
AAATGTTGTAATTACCACTAAGAGCTATAGGAGCGCATTTTGGACGCTCATGCTGCGCGC
ATTTACCTAATTGAAAGGTTAACa
>NODE_326_length_500_cov_21.096001
GAGTGTCTTTTGGCATTGCTTCCAATGGCAGGTGTAGAGACAAACGAGAAACAGTGCTCA
AGCCTGCACGCGCATGCATTCAAGCATGTGTGTGTGTGTGTGTGAGTATATATATCTATC
TATCTATATATATATATATAGATATATAGATATATATATATATATATATGTATGTGTGTG
TATGTGTGTGTGTATATAAATATATATATATATATCCCTCCCACCCCGCTACGATACAGT
AACTGCTGACCCCGGACACAGTGCCATTATGGTAGACGAGGCAGGGCTCCCCTGGCAGCG
GCTGGGGCGGCTGGTTGCTAGGTGGAGAGACATTACCGCGGGCCTCTGCAATAATTTATC
CTAAGAGCGCGGCGAGCCGTCATGTAGCCCCTGACAGAGAGCTGCAGTACTTTATCAGCC
TGCCTGTAAATCAGCCATGTGTGGGTGCAGACGGCAACATTGTTTGATCTCTTTCAGACA
CTCTAATAATCTGCTCCCCTCTGATTGATACCTTCACACAACAAAGCACATTACACCAGC
AAACCACAGCAGCCATCAGTGTGTGTGTGCACACCAGAGTGTGTACGTGCATGTGCTAAC
GTCTGCCTGTATGAAAAGTGTCCAAGCGTGTGTGTGTGTGTGTCTTTCTGGTGGTCATCA
GTATTGCCAGTGGCCACGGGAGGG
>NODE_327_length_669_cov_18.324366
AAAGGTAAAAGAAGCTCGACCACAGTACTGGTATGTTGTGAGGATCAGACAAGGTAACAC
ACAAAAAACCTTGTTTTGGATATTTCCTTTTAGGGCATTTTTGTGGAAAGAGCAACAACA
ACAGACTATAGTTGCCTCTAACAGCTAGTGCCCACTGTTCAGCCTCTCACCCTTCTTGCC
GCAGTAGATGAACTGTCCAGTGTGGATGCCCTCAGCAGCGATGAAGAGCTCTGTCCTCTT
CTTGAACCGGTATGGGTCACGGAAGGCCACCTTAGCCAGGGGAGCGCCACGGCCGGGGTC
ATGGATGATATCCTGAGAGGGGACATCAACAACGTTCACACTCCCCTTGCGCCAAACAGC
AAGACTACAACAGGTCAGAGGCGACAGGTTACCTTCACGATCCCCTTGATGTAACCATGG
CGTTCAGCGAAGTCAATGTGGCGGAGTTTAGCAGCACCTTTTCTGTGCTTGACATGGGCT
TTGAACACGGAGCCCGCACCTTTTCTCTGTCCCCTGATCACACGTCCCATCGTGTACTGA
AACAAACGACAGGTAGCATTAGAAATCTTAAATTAGCACTTTTACACACACTTTGACATC
ATACAATAGAGCTAAAAATGACTGACATTGTTTTTAACAGATACTGCAATATAGTTCTTA
AAAGTAGAATTTCAGTTCATTATCCGAGATGCAAAATGCAGCCTTTGCCACTTGTATCGC
TTGAAATTTGTTATAAATGATTTGTTTAGCCCTAGTCAAACACAGGGCAAATTAATTCCT
GTATCTCCATAACAGCAGCTTAAATATGAAAAATCAATTATTGTCATTCTTCTACCagaa
cctctcagtagtg
>NODE_328_length_495_cov_15.644444
AGAGAAAGAGGGCTATTGACAAGACAGACATCCGAATGGTCAATCGTGTTATTTGACCCT
TAGAATTGAGGTGAAGTCGTGCTATGCTAATAGATATATTCCCCGCTGATATCATTCCGC
ACGTCACAAGAGGTGATTTATGCTCAATAATGGGGAAAATGTTTCTTCAATCACACAGGT
GTTTCACACCATGCTTCAGTGCACAATGTTATCTCCAGCCCAACCAGAAAAAACAGATGT
CCAGTCTCTCCCTATAGTGTGAGATCCCTCTCCCACCGGGCATGCACAAAGTCACCCAGT
CAACCACGCATTAAAGAGAGGCAGCTGCCAGAGCATTAGTGTCCAAACCCTAAGTAGAGA
GGCAGACATAAACAAGCATGACAGTTGGTTTTTGGGATGCGAGGAACACTGATTGACAGT
GCTCTGTCGGCCGGATTAGAGACGTTCATTTCGTCCTGAACTCAATTATATTTTACAAAG
GCTGACATCCCCAGTTAATTGCAGCCTTTCCACATGAGGGAATTATTTGCACTTCTCAAT
TCCCTGGCCATGTGTACTCTGTTCCGCATGTACAGGCTTCATCTAATATGTGGAAATATT
GCAAATTAGATCAGAAAAAAAAAGAAAAAGGAAAAAAAAATAAATCTGGGAAAAGAAAAA
AAAAAAACTTGGGGAAGTG
>NODE_329_length_420_cov_2.192857
GCTGCCTTGGTTGACGTGTTCCTTCATTATGATGAATGTGTGGTTTATTTTGAGTGAAAT
CCACATATGCACACCGCCCTGCTATAATAAGGTAATCGAATGTATATTCATCAGCAGCTA
AAAATACACTATGTACTCCTGTTTAAATAAGATTTGCTAAAAACTACAGCAGTTTTAGGA
AATTCCATGTCCTTTTTTAAAAATGAAACTACGTATTTCTGACCAGTTATTTACCAAAGC
AACCAACAAGGTGGTCATATGTTTTGTAATTACAATATGCAGTTGGGCTTTGCAAACAAG
CTTTATTTCTTGGTATTTTGCCATCTTTCCTCTGTTGTCTCTCTCACTCATGTACACATT
CTTCAGTTTGTCCTTTCCTTATGCTGCACTCCTCAGTCTTTTCTTCAATGCATATCATTT
CATTTCTCTTTCTGTTGTCTCTATTTTATCCTGCGAAAGCTCATATTTTATAGTTATCGC
GTTATCTGAGCTGGTCTATGACTCATAGCTTTGTGTCTTTATGTGCGTATGTATCTCGGT
GTGTATTTgtgtaggtttcatcacaaacatgtagtatatgcgtgtgtgtgggtatcctcc
tgtg
>NODE_330_length_473_cov_26.247356
CGCATGTATAGGATGTATGAGGATATGTAACTAAGCCCTCTCTCATTTGGGGGGGGTTGT
TTTACCTGTTGTGGATCTGAGAGTTGAAGTGACAGTGGAGGATGTCATTGAAGGCAAGCA
GTCGTCATCTTGGGAATAACCAGCCTGAATTGCACGGAGGTAACTGTGGCTTCGAGTGCG
GAACGAACCAGGCAGGTCCAAGGCCTCCATGGCCTGGGATTCTACTTCACTAAAAACGGA
CTCGCAAACTGACTCAAACTGGCCATTGATCTCAGTCTCACTCACCTGAGAGACAAAAAC
AGGAATAGCAGTCCTTAATTTTTCCTCTTCCTTTCTCTTTCTCACTTTGATTCTTCCCCT
TTGCACAGCAAATATGAAGGAGTGTTAGCATAAAGGAACGTCACTGTCATTTTGGACCTT
AAACTGAATAAATGTCAGATCAAATGAAAAAAATGCAGATGACAACAAAAACAATCAGAA
ATATATAGATATAGATATGCAGTTTGTGTTATAAAGCATTCAATTAACCACAAACCCCAA
AACAAAGATACACTGTATGCTGAATTCTACTAGATGGGAAATAATAAGAACACACGGCAT
TCGCAATTCTTTATCTTATAACTCTAGCAAGTGTCTTAGCgaaacactaaactgctc
>NODE_331_length_576_cov_13.913195
CCTGATATTGATAGTTACATTTATAGCAACGGACACATGAATATACTTTCAATTATACAC
ATACCTGTAAGTAAATGAAGTCTTTTATGTCTTGTGACATGCAGGGACAAGCTGGAGCAG
GGAGATGTTAGTTATAGTTTACACATTTTTTGCTCATTCAACTACCTGTGCATCCATTAG
AGCTCACGCACAATAGCTGTGAACAATTGTAAGACGTGAGCCAACAGTCCTCAACGCTTC
ACTGTGACAGCATCAACACCCCTTTTCCCTGTGTCTCTCTGCCTCCCTCTCTCCTCAATG
GCAAAGTCAAAATGGCAAAGCCCTCCAATCACATTACTGTATACCCGGGAACATTTAAAT
GCTAATGTTATAAGCTCACATGCCTAATATGATAAGCTGACAAGCTTATTATAAGCTCTG
AAGTTTTAAGAGTTTCTTCCATTAGTTATCACAGGAGGCATTAAATTGCATCGCTGCACT
GTGCCAGAAGGTATGGAGTTAAATTCTCCTGCAGAAGAGATTATTTTGGCAGCCTTCTGA
CAGCACTATACAGTGGCAGGATTGTACATAATGGTTTGTCAAGAGACAGGGAGGTGCGCA
GGGAGTGGTTCCAGCTAGATGTATACGTGTGCACGCACATGTGTCTTATCTAGTGGTTTG
TTCGGTATATGTGGCTATATAGAGGAGAGTCTATTCGATGGAGAGCTGCGGCACAGCTGC
ATTTCCTgtcatccttccacttcctcagccctgataacct
>NODE_332_length_665_cov_23.049623
TCTTAATTCCACTCCCGTGCAAAAGTTTTCATGCATGCAACCCCACTAAAACAAACGTGG
GGGGGATCAACGTTTCTCTCTCTCTTTCTCTCTCTCTCTCTCACTCTCTCTGTGTTTTTT
TTTTATTTTGATGGTAACATTTCACCTAATGATGAAGAGCGCATTTTCCACGGTGTAAGC
CCACCACGCAGATGATCCCACAGAATGAGCTGAGACGGATTCAGGCTCCGCGCCTCAGTG
TGTGGAGCAGCTGACTCCCTCTCTCCACGTCCAGATGGCTCCTGCACACAGATTTGCATT
CATTTTCCTTTAATATCTTCTGAAATAGCGGGGCAGCTGCATTTGTTGTCAAATACGGTT
TAAAACTCCCTTTCAGGACAGCATCGTTACCTACGTGACGGGTGTGGAGATCCATTTTCC
CTCTCCAGTCAACAGTATCAGATCTAAGAGGATTTGTCTCAAAGTCTCCTAATTTGATAA
TCAGATTTAAATCGCCTTGGTGCGTGTAATCAGGGGTTAAGTTCTAATAAGCGACTTGAA
ACTGTGCAACAAAAAAAAAAGGAGCACGAGCGAGTTCTGTGCAAAAAAGATATTTGCAAT
CTCGATAGAACAGACAAAAAACATTTACAGCATGCGCCTCGGTTTGTCTCATGTAAGAGA
AAAATACAATTAACAAAGAGGCCCCCTCCTTCCTTCCTCCTCCTTCCCTTTTTCCATTTG
AGTTTTGCCTGATTTTTCTTTTTTTGTGTGTGTGCTACAAATTCAAACTTTCTCTTAAAT
ATTAACACAAAAAAAGTAAGAAATAATAACAATAATACTAATAAAAAAAATCTACACTCT
CATTTTGTg
>NODE_333_length_914_cov_20.272429
CATCCATTGGTTATTTACCCAGAGCTAATGAGGCAGAAAACAGCATTAACTTAATTCTCC
TCTCATTCCGCGTCTCCCCTTTCATTTCTCCTCCTTCCTCTCCTCCTTTCTCTATCAAGG
AAACGGTTACTTAAGCGACTTTGTTCTTGGCTGTGATTTGAAAGTGAACACTGGTGTTCT
GTGAAAGGTGGCAAATACGCAGAGAGCACGTCGAGAATTTTCATAAAAGATCTGCTCAAA
GGCCTCTTGTCAGCTAAAACGACCCATTAAAGAAGTGGGGAGCAGGGGAAATGCATTTTC
CAAATTGAACGGTGGGATTTACAGTCGGTTTAACGCCGCTGACCCCTAACACGCTAATGT
TTGGTTCGTGTCATCAGCCGTCCCTCCCCATCTTTTATCACCTCCATTGTCGAGCTATCT
ATTTAATTGAAAGAAGTTAATTGAATGAAAATGATCAACTAAGCTTGTATTAATATTGCT
AATGGAACTTTCTTCTTGGCCATGTTTGGAGAACGATGTCACGCTGGAGTTTGGGAAAGG
CCCATTAAGGTTTGCACTTAACCCGATGGGCTAATTAAGGAATGCTTATTCATTCCCAGA
GTCAGGGGGTAGGTCTGCTCCAAACCCATCGCCATGGGCCTTTTACAGCATTTTGCACTT
GCCATTATTGCGGACTCTAGTTGCCTCCCGGTGATTGGCCAAGATTGATTGTCGCTCTAT
GAAAATGACGTGCTTTAGAAAAGAACATTTCGATTGAAATAATCTAGCTGGGTTATTATA
TGGAAATTGACTGGCTGTAACTATTATGGTGGACATATCACATCTCCATGCAATGACATG
CATGAGATTATTCAGTAGCTGTCTGGAACCTGCCATAGCAACAGGGGAGCCTCTTATGAA
CAGTTGAAAGCTGCTGAAATGTTTCCCAAGGAAGCCTGTTTCTCTAAAGATATTAGTTCC
AGTATGTCACTTTTGATCAGACGTTCGATTTTCGTATTGGCACACGCTGTTTATGAATAC
AAAGGCCTTTTCCTTTTTGTAAAGCAGGCCTTTAATTAATAGTTTTTCCTAATCAGATTT
ATTGTTtagccttttagt
>NODE_334_length_637_cov_12.365777
CACAAAGAAAACAGCATCCCATAATGGGTGAACAACACTTTATTTAATAAAAGCCAAATA
TCAACTCCAAATATTTGCTCTTTTGTTGAGCATGAGACAAAACATAATTTGCCTCATTTT
GCACGGGTACATGACAATGAATCCGATTCCGATTTGAACACTCCCTCTACATCCATCTCT
CCGGTGATCTATCCATTCACTTGCCTATCCTTGTCCATCTAGCCCGGGGCTATGGAAGCC
TAATTGTTTACCAAAGGGTTGCGGCTCATTTGCTCCTGGAGATTGGGCCTAATTAACACT
AACTTGTCTGAACACCAAGGAGCGCTGTCCACTCCACTTTAATCTAATCTGTACTCTTTC
AAAAAATAATGAGATCATTTACACCTCATTAACGAGCAATGTAATGTCTGGGCATTAATC
ATAATGATTGCTTATCATTTCACTTTGCAATATTATCTCCTCTAATGAAACTGTTCACAC
AACTGCCAAGAGGGCCTTAATTGGTCGTGTGAAATCACAGAGCACCCGGCAGCTTGCAGC
GACGTGTGTGAAGTTCTAATTTGCATGGGTGGGTTGTGGGGGTGGGTGGGGGTGTGTGGG
CACGAGAGGATGGCATCACTTAGGAGCGAACACACACACACACATACATGCACACAGACA
CACAAGGTAAGGCGCAGATATGTGCTGTGTGAAAATCAGGTTAGATAGGCAACGACGTAG
TTTTAATTTCCCACCAGTCCACGAATGTTTCTTCAAACTTCAAATAAAACCTGCAGACTT
TGACTTTTTCTTCAAGTCTGTTTTTTTTTTTcaatgtttga
>NODE_335_length_896_cov_29.005581
GCTCATTTGTCATTTGCCGAATGCTGATATTTCAATTAACGGCGCAGTAACTACGACTTC
AATTTAGAGGCTTATTAAGCGGCATGCCGAGCCGCCCGCAACGGATTCATGCAACGTGGA
CATGTATGGAAATTCGCAGATTTGCAGTGCACGGCGCCTCGGTACTGTAGGTAGCTCCGT
CTGACAGATGCTGATCCAGAACCTCCACCGCTTGTATCCTAACCTGCTGATCACAGGGAA
CGACGGTTAGGGAGAAGAATGGGCAATGGGCCCCGGTGAAAAAATCCTCACCCTCTGGCA
GTGCCTCATGGAAATGCCGCAAACGCTGTACGGATTCAAACGTATCAGGGATTATTAAGA
GACCTGAGAACAAGGTCAAAGACTTGCAGAAGAACACAGAGCAAGTTAAACTTAACTTCC
ACTTCATCCCCGAGGCTCTGAAAATACTTAGGAGATAGTTGAGGCAGGCTCTGTTGAAAG
CTCCCCCGCCGGCACGCAAAGCTTTACTTTTGATGTTAATTCCTTGAAAGCTGTTTCTTT
AGCTGGGGATTAGTGCATGAAGAGCTAGGCTTACCATGCTCTGGCTAATAAAGATGAAAC
ATCTAACACAGGTACTCGTACATACACTCGCCAGGGAACAGTGCCTATAAAGTTGCCTTA
ATTATAGAGAACCGACTTCGCTTCAGTAACTATAAGAATGGGACGACATTTGTAGTTTGA
AAATACGGCGGTATTAAATGTTGGAAATCCTCTGTATTCTTTAGACACAAGTCTCGAGGT
AAAATAATGAGTATATAGGCACATCACTTTCTCAGCTCATGCGATCAAAGCTGCCTTCAT
GGTATGCCTTCGGTCTCCCCAGCTTAAGTCTCCTTAGCATGCCGCGAAAGACTGACAATT
ATGAAGTGTGTCCATTACAGCTGCTGATTAGCCTCCATGTCTGTTCTGGCTCGAGCGAAT
GTAGTGGCTAATGATTCTGTGGCAGCGTGCATAGAAAGCCGACACCACAATTCATCTGCC
CGGCCAAAATCTCCATGATTAATAGATGTTtcacaagaacattcgcccctttgaatattt
>NODE_336_length_681_cov_11.625550
AGGAAAAAACCACCAGTAATTTGGCATTTGATTTTTATGGGCTTTTATCATATTAAAACA
ATGTTGTCCTGTGTGTTTGCTGCATTATTAGTTCGCTGGACTTCTTGTCCTTTTGCCCAA
GCTTTGATAATGTTAATCATAACCTCACTTGGCCTCTTTTCTGCATCTAATTTCTTCCTT
TTATAAAATTATATCACATGCTGCCAGACCCATTCCAAAACTCTCACTAAATACTGCATC
TGCAGCCGGTAGCAGTGACTTACAGCAGCTCCTCTGCTCCTCAGCAGAACAGTTTGGAAA
TTTAAATTTTTTGCTCTCTATTCAGCGGGCCTTTTTTGACCCCTATTATGCATTCTAGAC
TTAACGTCAAAGAGCGAGGGAGAGATTTAATTTGTTGACTATTGCCACCGATCTCCTTTA
AACGGCTTTTAATTGATAACGGCAAGGGAGAGCGGTGAACTTTAAATAGACATTCTAATT
ATCGGCTTTAAGAAGCAGGGGCTTTTTGGGAAATGTTATGGCATTTGGAATGGGATTAAT
GGGCGAGTGAGGCGCTGGCCACCCTGCAGCTAAATGACATTAAAGAGGGAGATGAGTGGT
GCTGCTGAAGGGAGCAAACCCACTAGTCACAGGAGCCAGGGCGCCCACTGCCTTGGGCAC
ACACACCGTGGGGTAACGTGCAGGGTGGGGGGAGGAGGGAGGAGGGAAGGGGGTATTACA
TTATCCAGCCCTCAAGACTTCGCCCCACACGGATACAGACGCTCCGATACAGTTAGGCCC
ATCCTTCACTAATGCAATACTCTTGTGCAGATGAAGACAGGCCATTTGGGAATACtggtg
acttaaaattagtgtgaatactggt
>NODE_337_length_636_cov_21.067610
AAGCGAGACGTTAGACAGGTCAGAGCATTGTCACATCCACAAGCTTAAAAGTGTATAAAT
GTTCAAAACATGAGAATGTCGATGAGAACTAAATATGACGTCTATGGGTAACACAATGCG
AGATGCGAATGATCATGTGACGGCTTCTGCATGGTCATTGCAAGCATTATTGTTGAAATG
TGTTACTAGGACAGAGGTATAACAAGCATGGCCATCAACAGTCATACATGAAAATGGTTT
CAAAATTGCAAGGAAACTTAAATGGACGAACACAGTTTTAAGCTTTAAAAAAGGGGGATA
TCTCTCTCTCTCTCATTAAATCATAAGTCACCAGTACATACGATCCTTTGGCCAACCTCT
TCATTCACTAACACTGAAGGATGGAACGGATGGAGCCAAAAAGCGTGCAGTTGGGGGGAA
TTTATGAAAACCTCGTTCCCTACCCCCTAAATTTTTACACTTTCGATCCCATATACGTTG
TAACCTTCCTTATAAGTTGCAAAATTCTGTGAATTCTGCGAGGAAGTTGGGTTAATATTC
TGTGCATTCTTTGCCACCTTCATTCGTTTCGCCTCGGCTCGGGACTTGTAACAGAACTCA
ATCAAGGCCACCAGCATGGCCAAACCGAGTCCTCCGACCAGAATGTAGAAGACCCCAGCC
ACGTTGCTCAGGCTGAGGGCGCTCGTCTTCTCCTGCGAAATGCACACGAGACGGGGGTCA
GCGGCGGGGCAAGGGTGAAAGGTCAGAAGATTTTTTTAAAAAAATGTACACGAATAAAAC
AATATCACATCCACAACAAGAACtaaaaaaaaaaaaaagc
>NODE_338_length_664_cov_31.578314
TCTCAGAAGCTGTGTCCACATTTAGTTTTTTTTTTAACAAATCTCTTGCTGCTGTGCTGG
TTGGTGCAGAACCATGAATGCATGTAAAATGTAACTATTGTAAGTACTTGAAGTCATGAC
AGCTGTCTATAAGCATCAGGGACATGTCTATTGGCCAACTTGACCCTTGTTAGAAAACAA
AACAAATACAAAAAGAGAATACTGCAGCCTGGGACTGCCGAGCCGGGTCACTGGAGATTT
TCCAGACAAACGCCGCACAGGGGAGGGGAGGGGAGGGGAGGAAGAATAAAAAGGACAGGC
TCAGAATCTCATTTTAACAGACCGCACACAATCTGGGCTCCCACAGAACTATCTCTGCCT
GACCGCTTTCTATTTATCCCTTATCAGTGTTTACCAACCGCTAGTTTTCTTTCATTCACA
CTGTGAGGCAGTTCTCTTACTATCAGTCAACAGCTGACACCGTGGAACAGCCTCAAAGGC
AAGAGGAAGGGATCAAAACTAAACCAAAGCTGTTTAAACAATACAACAGAGGAAATAAAT
TCATAAATCCTAATTCTTCCCAACCCACAAGGGTATAAGCAGATCCTTTATAGTTAGGCC
AACAAACAAAACCACAGCCAATGAGGTACATTACAATCAAGGTAAATTCTGAAATATATT
TAGAAAAAAGAAAGGCGGAAAAAAAATCCCATGTAATATTAATTGGGAACATTTCATAGT
CTTGCCCTGTCAAGCAAATATAAGTATTCACTAAAAGGCTTTTTCTGTTGTGTATAATTG
TCTTTTTAGAAAAAATCCCACCTGAGTCAACATTGTTAACATTTTTAGATCATTTTTTTT
TCTATACt
>NODE_339_length_428_cov_34.679905
GACTTATTTTGCAGTACACACAACTCCAATTCTTCTTACCCTTAACATTTTGCTTTTCTG
TATGACCTCATTTCAATTTGTGACCCCGGCACTGTGGACTACGACTATAATGACCAGTGT
TGCCGGTGAAGATGGTGCCTTTTTGCTGCCTGCTCTTACTGCAGGCTCTGTGTGTGATTG
CCGTGCGGCTGGATTCACAAGGAAGGGCATAAACTTGGACTGGAGGACAATGCATTAAGA
CTGCTGGTCCCTATGCCTTAGATTTGGCACAGGTTAGGTAGAGGCATGAAATGCATATTG
TTTGTGTTCATTTGAATAAGGACAAATGTCAGATTTCCATGGCTCCAGGCAGCCTGCATG
TTAGATGATCAACTCTTTTGGGCCCCTGGATGTGGGGTCATCAGTAGCGCTTCCAGGTCA
CTGTCACTGCATGCCGGTTTGGGGCCATAATTGACCTTTTGACAGAGCACAGGGAGACAG
CCTTTCTCTGAGGGCAGGAATAATCACTTTAGATTTACTTGTGGCTGTGCTCATGTTCGC
TAATTAAAATGTTTGTTTTTCGAAAAATTCAATTTATGATCTAGGAAAATGCATTTTATA
GTTATTTGTTTC
>NODE_340_length_541_cov_13.417745
GAGCAACAATCTTCAAGTCAGAGCCATCAGACAACACACTTAGGAATCTAGGCTGTAGAT
TGGGCATTAGATTATCATGGATTTCAAAGTTATCCTGGATGCTAACTGTTATTTTGGTGA
GCCATGTGAAGAAGGTGTGACTTTCCAAAACATTTATTTACGCTACAGGAAAAAGCTAAA
CATAAATGATTACTACAAATCTAGTTGGTGTAGTTTTAGCTGAATCATTAAGACTAACAT
TTTCATGTGAAATGTGTATTTTTAACTTTGGTATATATTTTTTTATTCAACATTAACAAA
AGTCCTTGATGTTTCAATTTGAAAGAGTCCAGTTGCGGGCTGAGGCTGAGAGTCCATTGA
GGCTAAAGATGACTGGCTAAGATGACTGCCTGTCCCGTTTGGCCTTGGCTTTCACCTTAC
AATGTGTGTGTGACCTTTGCCCCCCCCTTGATCCTTGGCTGACCTAACCGGAAGCCATGA
TGACAGCAGCCTTTTGCCAATAGACCAGGGGCGATGGTGAGGATTGCCATTGGTTTTTAT
GTTGACAGCAAACATAAGTGGATCGGCTCTAGTAAAGAACTTACAATCTAAAGAAATGTT
GTAAGTGCAAAACTGGAAAAAAACAAATTCAGACATACACCCGGTAAAGTAACAAATATC
AAAAGATTGGTGTATTCTTTACACCCCACTTTACTCAATTTGATTGAACAgtgtcctaga
ccgca
>NODE_341_length_915_cov_15.021858
ACACTTTCCTGATGCCATACATCATGTGGGGTGATTACATTTTGACATAGTCATTTGTTT
ACCGCAATCTCATCCACATGTACTGTACTTCTGTGTACTTTTAGGAAAACTATATTAACT
GTTTATGTGACTCACTTAACCAAGTATTCTTTCACACTGGAAACTTCGTCTATGGTGGTA
ATTTGTAACTTTTTTCCCGCAAAGACTAATTTCAGCTGCTCCCATTTAGCTCTGCTGACT
ACGCCTGAAGAAAATACCATGTTTATCACAAGTAAACAGTTTTCTTAGAAAGTTGTTTGC
GTTCGAGACGAGTTGCCATACGTGATTGTACGTGCAGTTATGATTTTTACATTTGTGCTG
AATTGTATCAACAAAGAATGTGGTGGTGTAATGTACCGGACCAGTATACAGACTGAATGT
TTGTGTTATGCTGTGTTTTCATAACTGGGGTCAGACACATGCAGCCCACCCAGTCTGTTG
AAGGGCCTTTGTAACTAAAACATCATACACATCCTGTGGTGCCTTTTAATACCTATTAGG
CTACTCTGGGCTCATATATTTTTTTCCTTTTTTCCTGCATAATGTTAATGAAAGTCATTT
TTCAGACATTACAAGTGCAATGATTTGCAGTTAACCCATGCAAACAAGAGAAATAGTGGG
CAAACTGTTGTGACATTCATTGTATATAATGAAATCTTAATATGGTGCATATTTAAGTGA
AAGGTTAGCAACATAAAGGGCAAATGGATTGCCTGGCAATGAATTTTAAGCAGCTATTGA
TTTTACACTACAAGCTACCTCTTCCCTGAATGATAATTTTGAAATGGCACACTGCTTATC
TTAAAGCTGATCTGACACAACAGGACACCAGAAATACACAGAATATTAAAGCAAATACAG
ACGGATAAGTAACGGTCTTGTAGACGACGCGCCACTCTCATTCCACTTAACGAGAATACG
TAATAAGCGCTGATGTGCTCTCCGAAATTGAGCTGATGCGAATACGTCTAAGGGCAAACT
ATAATTGTGGTGAAAAACTTAAACTTTACAAAGCAGAAGTGAAACTAAGAAAAGTTTAGC
ATATACttttcatataatg
>NODE_342_length_546_cov_29.298534
GCCACAAAGTTTTATGTTGAAAAAAAAAAAGATGCATGGATTTTTCCAAAAAAATTGTTT
CTCCATCTCTTTCTTCTCTTTCTTTTCTCTGCTGAGGCTCAGACAAACTCTCAGTTTCAA
AATGCGGCGCTTGTTGATCAAGAGTACAGACATCTTTGACTTGAACGTCGGGTAATGAGA
GAAATTAGCACAAATGCTCTAAGTAATAGTTCCTGATTTTTTTTTTTCACTCACAAATTA
TTTTTCAACTTGTTTTTGTATCTATGCATAAATTAAAAAATCGGCTGAAATTTATTATTC
ATCTGAGATGTGATTAATATGCAAAATTATGCAAATTAAGATGCAATTAGGCTCCAATTC
TCTAGTGGAATTTTCCATTATAATTTAATACAAAGTAACAGAGTAATTGGTGTCACGTGT
AATTACGGTTACTCAAGTGCACTTTCAGGCATGCAAATGATTCGCTATATGTTGGTTATC
CTATGCAAATGTACCATGTGGTGTTTTAACAAGTTGAGGAAAACACAATGAGTGCGTGGT
TACCCAGTGGGGTTGGAACAAGGTAAAGACACCAGGGTGTGTTTTTTAAATGAGAGAAGC
TGGAAAACTTTCAGTGCTCAGATTATCACCAGTTAAGACTTGCAGTTACTTCACCCCCCC
CCACCCCCCCTTTCCTTTTTGAATTTTTGATGAATGGtggagaggcgcagactttcatcc
gtcaccaatc
>NODE_343_length_641_cov_35.455540
TGGGAGAAAGCAAACTGAGACAAGAAGGGGCCCATGGGAAATGTAGGCATGTTATGCTGC
ACAGGGGAGGAGGCCAGTCGGGGGCTGGAGGGCTCAGACTTGATCCTAGTGTAAGAAAAA
CTGGCTTTGCTGCCTGGGTGGGCCTCTCCCTTCTGAACAGACAGCATGGGCTTCTTCTCA
GCCTTGTCAGCCTCTCCGTCTGTGCTGGTCTCCTTGTTGAGGGCCCCTTTGGGACTTCCC
AGCAGAGCATCCTTCCTGTTGGCCAGCTCAGCGCGGGCCTGCTGCTGCTGCTGCTGGAGG
CTTTCCTCAGGACCCCTGGGGGAATGCTCGGTGCCGTCGCCTTCCCTGTGAAGTTTGCTG
CCGTGCCCATGTAAGTCCTGATGCTGTAAGAGTTCCCTGTGGCTCTGGAAGCTGATATGG
CAGTGATTGCATCTGAAGGCCGCCTGTGACAGGTGAGACATGATGTGATGCTGGAATGTA
ATAAGAGAATCTGCCGTGTAGTTACAGATTGTGCATTTCAAGCTGGTGCCAGGAGGGAGG
CTCTCTTCCATTTTGACACCTGTGAAGGAGATAAAAGGGAGAAATGCTCAGAATCTCGCC
TCCCACTTCTCCTTTAGAGTTAACTGTAGAAACCATCAAACGCTCATGCATTATGCCAGG
CTTATTCCCATCCACTAGATTTTTTTTTGCTCAAGGATAAACTGTCAACTATGCTAGCTG
ACAGCAGGATATGTATATTTCTCAAAAGAAATGACAGTCATTTTTCCAACGTGTCTGAAA
CTCTATCCTTTTTACTAAAACATATTTTTCTTTTAAAATAGAGtg
>NODE_344_length_538_cov_8.698885
ACTAGCTATCAACAATGGAGTGGAATATGCAAAAATGCCAATTAAATGTGTTAGCATACG
CACAGGTTTTTTTTTTTGTATGATATCCCAACATCTGTGGCATTAGCCATGGCTCTCTTT
ATGTAAAATAGAGACAGGGAAATGAATACGCAATCTACCACTGTGTTTTCATCATTAGTG
CGCTCCAACTCACGGCTCTGCTGCCTTCCAAGCTGCCTGAGTGGGGAGCGAGAGGAACAT
TTGTGTGCCCTCGCTTGCCAAATTAATTCTTGTCTTGACATCTTAATTCTCAGTTCTTGT
GTGTGGTCAAATCAGCCTACTATAGAAAAGCAATCAAGCAATTATTCCCAAATTATATTT
GCCCAACACACACTGATTGGTTATTCTTTTCTTATTGAGTAAGCTCATTAATTCTGAGCA
GCTTGCTTGTTATGCCTCTGCCATTACTCCTTTCCCCTCTCATCCCCTCTCTCTCTCTCT
CTCCCGCTCTCTCTCTCTCTCTCAGGCTCTCTCACCCCCTGCTCCTCATCATGCACACTC
ACTCCCAGCTCTCACTCCCCACCAACCCCCCCACACTCCTCTTTCCTCCTCTCTCCAGCA
GATGCACCCTATCTTCCAGCCCCAGTCTGCTGATGTTTTGGAGATGACATACTCTACAAA
AGCCCCATGATCTGTGGCATTGTCTAGTCGGCCAATTACTATTCCCATCTCTGATTAACT
Tt
>NODE_345_length_687_cov_20.909752
GCAGAGGTTTGAGTGGTGTCTGGTGTATGTTGTGCACAGTGGATAGGTTGTCTCCGGGTC
TGTCGGGGACGGGAGAGTCGAGGGAAAAACAGTGGGACAGCATTTTGTGCCTGAGCTGGT
GTTTCTCAGAACATTTCGGCATTGTGTTCTGCCAAGTCCCGTTCCGGTCTGAGATTCTAG
TGCAGCCACAGATTGAAATGTATCAATTCGCTGTTGGTTTTTCTTACATGTGTTTTGAAA
TCTAAACCGAAAGCAAGAGTATAAAATCACTCTGGCTATCGTTCACAAATAATTCTCCAG
ACTCATATCTGCTCTTTGTTTTATACACTCTGTAATAATCACAGATCGCAGTTCTGGCCA
TACATTCATCCCATCCATCCCTCTGGTCATGGCCAACACGATACTGTTCTATACTGTGCT
CTGCTTCTTCGATGCCTTGGCAGCAAATTAAGTTAAAGCCTGCGTGGAAAAAAGAAGCCC
TTAAATGTTGCCATATGCAGGATTGCATGGGAACTTCCTGAGGAACACATGTTGTTCTGG
GTCTCTCGGAGAGGTGTTGAGTCTGTGTAGTCTATAGAGTGCGACTCAGTATGGTGGACC
ACTCAACGCTGGCAACAGAAAAACAGCCATTTACGACGTACCATAATATTTTGGGGGAAA
ATGTCACATTTAAGACCTGTCAATTCTGAACGGGTCAGCAATGGTTAAATACGATGTGCC
ATGTTACACGGGGACAATCAGATCCAACTAAACGCTGGATGTCAAAGTCCTCAGATGTTT
ACACTTGGTACTTTTCTGGACTATATCTCTTTCTTTTCTTTTTCTTTTTTTTACACAGAC
TAGCTGCTTTGCTGACACATTcttaattctc
>NODE_346_length_567_cov_27.779541
TAACGATAAACTTCGCTTCACATCTGCCTATTTATCCCATGGCGCGGGGACTCGCAGCTT
TGTCGGAAATAAAGAGCACACATTGCTTGGAAAGCAAGAGGGGGGACGCGATTGAAATAA
AGACAAAATAAGATAAACAACAATGGCAAAGGCTGCTTAAGAAACCCAGTCATTCTATAC
ATAGAATTCAAGGGCCGTATTTATCCGAGAAAGGCGTGCAAATCTATGTAAGTATCTCCA
CTGTTTGCATAATAGATTAGAAATTAGCATTTTTGTTCATTTTCCATGTATGCACAGTGC
CTGGAAGAATAACACTCCATGCATATCAGATCAGCCTGCCTACAATTTTGCGCAGTATAT
TATTTGACAATCTAAAATGTGTAATTTGCATGAAATTGCTTAATTAAAACACAGTCACTG
GGGGTATTAATTTCTTTGTCTGACAGTGGAGTGTAGTGAGGGGAGAGCAGGGGAGATGTA
AAACGCTGTCAGATAGCGCTGTCACAGAGGCAGAAAGGAAATTCTGCCACATTTTTTTTC
TTCTTCTTCCCCCCCCACCACACCCCACCCCTCTCTCTCTCTCTTTTTCTCTCTCTCTCT
CTCTCTCTCCTAACGGCACAGAGCGATGAGAGAGGATAACGCCTGCCCAGCTAATTTGGG
TTATGGTGGTAAACGGAGGCCAGTGCACTAGAAAGATACCAAAGGGAGGGAGGGAGATGA
GGGGAGAGGGTGGTGGGGGGGGATCACtgga
>NODE_347_length_257_cov_4.610895
TTTGAGAGCATAATTTACACTATTTTCACTATATCTCAAGTTTTCACAACATTTTTTCTG
GGCGTCATTTTTCTTTTTGCCATACTATAGTATGAGTTTTTCTTCAGGCCAAAATACATG
ATGTTTGTTTTTAGGAAAAGACTTTACTATAACGTTTTTGAGAGCATAATTTACACTATT
TTCAATATAAGAAGTGATTTCACAAAAAAAATGTTTGCATAATTTTTCCTTTCGCCATAG
TACAGTATGAGTTTTCTTTCAGGCCAAAATACATGATGTTTGTTTTTAGGAATACACTTT
ACTATAACGTTTTTGAGAGCATAATTTACACTATTTTCAATATAAGAAGTGATTTCACAA
AAAAAATGTTTGCATAATTTTTCCTTTCGCCATAGTACAGTATGAGTTTTTCTTCAGGCC
AAAATACATGATGTTTGTTTT
>NODE_349_length_629_cov_14.136725
AGTGTTTTAATACCACAATGTATCATGGGACATAATTCCATACGGCTCGCCCCGGCGCGT
CGTTTAATTTTAAAATATCAAATTGTTTTCCTCCACAGTCACCTGATTTCGTCTGCCATC
GTCTTTGTCATTTCGCTCTCTCGTCTGTCTAAAACTGGCACTTTTGTTGCATTCCAAGAG
GTTGATAAATCAATCCATCAAAAAATTCTTTGCGGTGAAACTCAATCAAGAAAGGTCATG
TCGGCGGGAAAAGAACAGATTAAATTAGCATTGAATTAGACATGGAAAGTGAGCTCTGTC
AAAACCATCACTGTGCTCAGCACAATTAGAATATGTTAATTATGCATTTCATTAAGGGGC
CTCAGCGCTCTTTGAATGTGAGATGAAATGTCACTGGTGTAGGCAGCCGAAAAATGGAAG
ATTGCCAGGCACAACTTTCTTTGTGCAATGTGTGACACCTTCATTAACATCAGGGATTGC
TAGTCTGATTAGACTTTTTGTATTAGTTTAAGCCTTTAGGCTTTCAAATGCTATGCCTTT
TTTCTCCATTTTGATGTGGCAGCTCAGACCCTTCTCCATTTCCAAGCAGATATTGTCTAT
GGTTCAATTCTTTGTTTAAATTCTCCAACATAATGCCATGACATTGGACGTAACATCTCA
TTGTCTTTGTGTAGATGACGGCATTTACCACGTCTTTGTTTCACATAATCTCGGGTCACT
TTCAGCAATGCGAGACTTGAAGAGCCAAATTCCCACAGTGTGTATTCAGAGGGAGGATAT
TCAGGGTAGCGTTTGAATTAAAGCACacatgat
>NODE_352_length_821_cov_24.239952
TAAATGCAGACAGGAGCCAAGTCAGTAGCTGGCGGAATTACCCCCATGAATCATGCCCAT
TGTGATGCCTACCCAGGATGAGAACATGGAAAGGAATTAGGTATGGCAGAGCCTTATCAG
CTTCCCATTCGGAACTGGTCGGCCGCTTGGTGCAAAGCAACCTGGACAAGCCTTTCCCAT
CCTCGCTCATGTAGAGTGTCCGTGAATGTGGAATTCCTCCACTGCCATGTGTTGTTACTT
AAGGGTGTGCTGCAGCCAAGTTACTGCGCACTTTTCCATCCACGCCCGTCCTCCTGTCTG
TGCACTTCCTTCCCTCCCATTTACCCAGAGATCTTTGTGGTAGGTCCTGGAGTTCAGGCA
ATATTAGGTTGCACCTCTTAAAACATGTCAGGCTTTGTGGTGAAAATTAAAGAATGGAAA
AATGATGAAATGTAACATTTTGCTTAAGGCTTTTTTCACTTTCAAGCTGTTAGAAAAAGG
GTAGAAAAGATGAGACTGATGGAAACACATTTGACAAGTTTTATCATACTGGGTTCATTT
TTCATATACAGCCCTGCGTTATTTCCTCTCCAACTGTTCTTTGTGGAGTTTAGGCTAAGT
GGTGTGTCTTGGGTGGCATCTTGTGATTTGAAATCACGAGTAAAGTGAAGAAGACCTGAG
GAATAAATTATGTTTACAGAACAATCTTGGGGGATTTAATATATCATTATTTCACCTCAA
CTTTCCATCTAGGTTCATTCACAAGATGCTGTGTGCAGATAATCCCCCTTGCGTCTGCTC
TTTGTGTCCTGGGCAGAGATTCCTGCATGATATGACAAATGAAGTGAATTTCGTGGCGGA
CAAAGAAATGTGTTTGTCAAGAAAAAGACACCGAGAGCAAAACTCTGTAATAGAAAACAC
TCCTCAGCAGGAGTGTGTATTCTCACTCAACAATAAAACTCTTTGGTGGTTTAAATGAAA
AGAGCcagtgcatgaaaaatttgtcttctgcatgataaactgttc
>NODE_353_length_466_cov_27.081545
GCATTTTTAAAACTGAGATGATTTACATGGTAATGTCTACAGTTTAATAAACATGAGTTC
TAACCACATTTTATGTAGAATACAGGGCTGGAATGACCATATGTATAATTACCTCACTAA
AAACAAAGCATTTACAAGAGAGAAAGAAAAAAACAACAACAAAAACAAAAAAAAGAAGAA
AAAATCAAGGAGGACGTGTTCGCCGGGTAATCTGCCATCTATGTGAAACACTTTCAAACC
AAGGAAATTTAAGATCTTCATCAAGGCGTCTGCATCCAAACATTTAACAAAGGATTTTGT
TTCGACAATGTAGCATTTACTTTATGTCCACTTCACATTACTGGCCCTGTGCAGAAGAAA
TACATAGAAGATACATTGCATGTTAACAGCGGAAACAGTGGACTCAGCTTCCCAAAATAA
AAAGCTTAAAACCTGTAGGGAGGAAGCAGTGTGTGGTTAAGCAGCAGCCGCCGTCACCGG
AGCCCTGTGGGAACCTGGGGAGGGGGTTACGGCACAAATCGACTGAGTGTAAGTGAATGT
GGAGGGCGGGTTCTTATCGGGGGTGTACCTGAGGGGCTTGTGGTGCCGCGCCCATCGACT
GGGGGTTGGCCGTGCCGTAGTACGCCGCCTGCTGCCGGTAGTACTCCGCc
>NODE_354_length_689_cov_21.354136
GCCCTTTGTGTCCCTGTCTGGCAACCTTATTCTGTGTGTGTGTGTTAAAGAGAGGGTATG
TGAGATTTCTTGTGTGCAAGCACCCAACCGTAAAAGATTTGTACGTCTTTGTGTGTCTTT
GCCCATCTTTTTGTCACTTTACTTATATTTTACAGATTCTATATTAGCGTCTGAGTGTTT
GTGTTTGTGTTTGTGAGGGTCTGTGTGGTTGAGACGCTGACTTTGGGTGACTCAGGGGTG
AGTGAGGAAGCAAGTGAGGGAGACCAACTTACATGCATGTACAAAGATTTCTCCATGTAC
GTTCATCTCTCTCTCTTACACACACACACACACACACAAATATACCACACATAAAACGCA
CACACAAACACACGCCGGGGCAGGTTAGCCCTCCTCTACACCAGCACCTGCTCCGCTGAA
GGTGAAAGAAGTGCTCACTTGAGCTCATTGAAAAGTAGATGTGACAGTAAATTTTTCAGG
CCCTTGTGAGATGGGAGATCTTGTTATAGCAGTCAGGATGGGGGTCAGGGCAGTGGCTGC
TTGATGATTGAGGAAAAGAGAAGTAAATTCATTCTGCTTCGGGCACTTTGTCAAGTGCCA
GTAGCTTACCGTTGAGAGCCACTCACCCATCACCGTGTTACGGCCCCAGAGGTCACATCC
ACCACCATAAATCTGCCTCGCCTCCTCGCCTGCTAAACCTATTGCCTTACCCCGACTGAG
CACGAGGAGGGAGAGAGGCTGCAGCTGCTGCTGCTGCTGCTCCTGCTCATAGTCACTCAA
ATGAAAAAAAGACAGAGGGGAGAATATAGATTCTTCTTTTTGATGCTGCTGATGGTGTAA
GAGCAGAACATTCGGTGTGCTGTTACAcagggg
>NODE_355_length_599_cov_13.771285
TAACAGTAGATTGTGACAGTAGTATGTTATCGATGGAGAACATCACATGGGGCTGACGTG
GTGTGCAGCAAGGATGGCGCAGGGGGAGGCGGTAGTGGTGGACAGTGATTGGTTGATTTG
GTTGGTCAGGTGACTGAAGGGGGTTATGGACAGTCGAGTTGAGTCAGATCACATGATGAG
GGTTTGCAGCTATAACGTCAGGAGGTTCCATCAGGAAAGTATGGAAGCCTGACAGGTTTT
AGCTTTTGGTGGACACTGGACAGAACACCCACCCCGAACCCCGCAGACCCACAAACACAC
ACCTAACAGACGCACACACACACACACACACATCCGCCCACAGGTACCAGTGTTTTGCAT
AGACACACACAGAGAAACACACACAGGTTGGTTAACTCTCGCCAGACACACACATTCAGT
CCCACCCCCAGACTTGCGATGTGTTACTGTGATGATGCAGAGTGTGGTGGAAGGTGAAGA
ATAAGACAACGGAAGACAGGTGATGCTAAAATGAACATTTATAATGACTGCTGTTGCTGT
CGCAAAATAAGAATCCTTAAAAAAAGACCTCATATATATTAGCACTAGATTGCCCACTTC
ACTGGTAATCCACAAGTCAAGAAACACAACTCACTAGGTTTTTTTCTCTTTACAAACACA
ATGCTACAATTACATTAAATATTCAATAATCTTTAAGTCAGTTAATGAATGTTGTTAAAA
GCAACCACTAAAATACTAAAAAATAAAAACAAAACAATAATATTAATTCACCTTTTTCca
gtc
>NODE_356_length_523_cov_17.288719
AAATTCCTCCACCGCCGTTTGATAATGAATGCAAAGGCCTTGGTTCCTACTCGGTAATTC
TGTCGGAGCGAAAATAATAAGAAAGGAAGAGGTGAGGAGGATCGCAACTTCGCTTTAGAC
CGATAACAACGGCAGAAAGAGCAGGCATCCTTCAGCCGTGACACGAGTTAAAGACAAGCG
CTGATCATCTTTGAGGGAGACGTGGCATTCTCTAATTTATATCGCCGGCGTGCCGTCATA
ATAATAAGGGATAGGATCTGTCATGGTGCCTAGCTGGTGCTTTTATTAGACCGATGGGAG
GTCTCTGTGCCTCTCCTTTCTGTGTTGTAGTAATGAAAGTTACAGCACGTTCTCGCCCAG
CCAAAGGTTGGCCCTGCCTAATGAAAACAGATGAAGCAGAGATAAAGTGTTTGCCGACAT
TAAGGGACTCATTTATCACCGTTAGCCCCCGAGCTATAGAACACCTTGGTCTGGAGCTCT
CCTTTAACAGGCCCTGCCTCCCAGCACCCCGGTGGCACACTGCAGCCTCCCAGCCTCCAT
CTTTTACCCTTCCTTCTCTTTGGCTCGCCGCATATTTCACGGCGGCGGTTTCATCCGTCC
GTCTGTACGTTCGCGTCGCGGCTTATTGAAGTCACTGCGAGGGGGTTTTAGCGCCCAAAT
ACACACCATAAAAAAACGGAGGGTTTTAGTGGAACCTTTATCAAATc
>NODE_357_length_426_cov_20.201878
TAGATATTTTAGTAAAAATTGGTGATAGCTCATGTTAACCATTGTTCAGTCTTGACGGCT
GAATGTGATTTTACGGAAACTCCCGGCGGTGTTTATATTGAGGGAGCGGCCAACCAAACT
ATGCATGGGAAGGTAGTCTCAGCACAACCTAACCCGGGCGAGATTCACTGACGTTCCAAT
TGGCCAATCAGAAGAGCGGAGCTAAGATCTTTTCCTTGGCGACATCCAATAGAGAGCCCA
GAAATCACTACTTGGGCGGGGCCTAGCGTCGTTTCAGCTGGGTTTTCTCTCCAGCCTGTA
TAGTTTGTACGAGCAGCAATTGTGATGCAGTCATAAGACGGCCAGGACGAATTTGGGGCG
TATGGGAGTCACATGAAAGGAATGATGCAATGCTTGGCAACCAATTTCTAGCTGGGGATA
ACACCAGCAGAATCAGAACATGTTTTATTAAACAGTGTTGGCTCTAACAAAAATCTAAAA
ATATACATATATGCATGGATCTCTAATGTCGAAGAATTGTTTGTTTCCGGAACACAAAAG
CTGAATCGATTTTCTTACGAATTGTTTTTATCGTGTTTTAAAAAAAAAAAAAAAACGAAA
AAAAATTCCA
>NODE_358_length_559_cov_23.248659
GACTGCTACACTGCACTCCACTTAAACAATCACGCCTGTCCTGAATGCCAATGAGAGAGA
AAACACAGGATTTTCACCCTTTTTCTCCGACTTGTAGCCAGTTTAGACCTGATGTGTAAG
ACTAAGTTGAGTGCACTGTTTGGCCTCTTTGTGTTGGGACGAATTTGTTTTACTTTTTTT
TTTTTGGTGTGTTACAACTGTGTGTGTGTGCGTGCGTGTGTGCGTGTAAGAGTGTGTGTT
TGTTCTTTCTCTTTTGTGAAATTTTTTGGGTAACTTCGAGTTTGACTGCGGCTCACCCCC
GTCTCTTCCTGTGTGTCTTGTGTAGGGCTGTTAGTGCAAGACCTTACTGACACCATATTA
AGTTCATATGCCTATAAGTCCCACTACCTTCTGACTGAGTCAAATCGTGCTGAGTTGAAA
TTACCTATGATTCCCTCTCCTTCGTCAGCTACCAAAAAGAATGTTGGGAAAGGTAACTGA
ACAGTTTTTCTCTTTCTCCTTTGTCCCACTGGTCTGTGTTTGTGTTGTGCCTGCTCCCAT
TCTGATTTAGCTTCCCTTCTTTTTACTTTTTTTTCTGCACACATCTTTCATTTCAAAGCC
TTGAGGTGCAAAGTTAATTAACTGATTAAACATGCAGTTAATTTTAATGCAGAGTGGCGC
AAAGTAACTTCAGCCGAGTTCCCTAACACATTAACAGATAACAGTGGGCCTCATGCAAGA
ACGTTTTCGTGTTCCTGGGTCAg
>NODE_360_length_277_cov_1.891697
AAACAATCTAAAGTCATCAGTACAATTTTAAGCAAGTCAGTATCTAAAAGCCAAATTCAT
CAGCATATCATAATCCATAGAACCCAGCACACTTTATTTACACTCAGCTACTCTAATGCA
CACTTCTCAATGTTTACTTAACTACTTTATTAAATGTAACCAAACACAATTACACGCAGT
AATCAAAACACCACTATTTTCAAACAAAGAACCAAAGCACCAAACATTTCACCACGTGAG
CCGGCATCTCCGCCGGCACGCGTCACTCTTCGCAGCAAGCGTCTGAGTCCCAGGCGTCTC
AACACAGGTACAGTTCTCCGCGCACATCAGTGGCGTCTCGCACAACAGTTCACCAGCATA
AACATGGAACTGCTCCTTACCAGCTGCCTCTTCAATGTTTGCTTGTGGATACTCTCCCGC
AGTCACTTCGGAGCATGCGATCACGCTCATTACCtgtcccg
>NODE_364_length_680_cov_10.851471
TCATAATTTGCCAGATTCCTTGTTTTTACCCAACCAACAGTTCAGAAAAAACTACATTTG
TATCACTTAATGAAAGGCAGAAAATTATTTCAATGAATTGGCTTAAAGCAGAAATGATTA
ATTCAGGTGGTGGTAGATATATATATTTTACAACACTTCTCTCCTGTAAGTCAGTCTATG
TCAGTTATATATCCTATACTAATCAACAAGTGTTCTCTTCTTGTACTTAGACCTCATTTC
CTGGTTCATTTCAGTCCACACAAACAGATTTAGAAAGGTTTACTTTGCTATGGATGAGAA
AGAAATCAGGGGTAGAACACAGATGAACTGTAGCCCTGCAGGCTGTGTATCCCTGGTCCT
GACAAAGAAAGGAGCCTCAGTAGTTTCGTGCAGCATCCAGGGATAGAGATTAGCATGGAG
CCATCAGCAGCGCTGCAGTCCCTCCCTACCCTGCTTCTGCTGTCAGACCGCCTCCTCCCT
GCTTGTCAGAAGCTCCGACGAGGAGCTGTAAAAACCTTTTCCCCTCTCCTTAACAACTGC
AAAACAACACGCACACACCCCGGCTGAGGTGCCTGCTTTTCTGAGGCCTCTGACAGGACG
TGCTGCAGGCACAAATTGTAATTCATAAAGGTTAAGGGGGTCAATGCCTTTTATTACCAG
TCTGAGTGCATCCAGCTTGGTGGGGCGGGCATGCAAATGGAATGTCTCAGAGTGTTCTAT
GCAAGAACTCAGACAGCGAGTGCGTGCGTGCCTCTGAATGGGAGGAAGTAAAAGGTGGGT
AAAGGGTGGTGGGGGGGGTGTGAGATCGGCTGCTCTCTCCACCTTCCACAGCCATGTAGG
ACCACACAGCCGCTGCCCGGTTAA
>NODE_365_length_615_cov_16.055285
GCATAGTTGCACCTGCCAGCAGTGACATGTCGTAGCTATGCCTGTAAATTAAAGGCGTGA
AAACCAGGCAGCGGCATTCTTCGGTTCAAAGGGTTAACATAGAGTTTGATTGCAAGTGTG
TTTACTGCCAGCCTGCCACAGCCACATAAGCATTCCTTTGTCTGTCTGGTTGTTACATTT
TCACCAGCAGTAATTGCTTAAAGTGAGACGTATTCTGGTGAGTGGACGTCTAAATGAAAA
TATATTTTCACCCTGTTTTCAATCAGTCCGAAACAGACAATTAATGGTCGCCTAATCCCT
GGACACATCTCCGGCTCCCTGCTCCGACAATGAAGCCAATAAAAACCTTTAAAAAAAAAT
TCTCAGTTGTTTTCTTTTTTTACTAATTTCTCTTTTTTATTTCTTTTTGTCTTTACCTCG
TCTATTTCTCATGAGTTTTCTCTGATAGTGATCCTGTTAAATTAAGTGCCTGGGCTTTAT
CCAGAGCCCTCTCACCGTCACTCCTTTAATTTAGTCATTATAATTAACCATTAACTGGTG
TCAGTTTCTGGGCCACTAACAGGCCCACTCAGTTCTGCTTGTCTGCATTATCACAGTTTG
GGGGAGAAAGTAAATTATAATGAAGGGCTATATAGTCCAATTACTGATAAAAGCAGCCAA
GTGCGCTCCTTGTAATTAGGTGCCAGTATCCCTCCCTCCTTCTCTCTCTCTCTCTCTCTC
TCTCTCTCTCTCTCTCTCTCTCCCCCCTTCTTGTAGTGACACGTTGGAAGGGAATATATG
CTTAATAGCTATTTTTATt
>NODE_366_length_557_cov_15.940754
GACAAATCTGTTGACAACAAGGTCGTCCTGTGAGCAAACTTTCTGCTTTCTTCTCGCTCT
CCTTCTCCTTCCATCATCCCCCCTCCTTTTGAAGTTATGTCCAAAAGGCTGTTATTATCT
GGTATTAATAGATGCAGCCCCCAGGAAGACAAAATCAGCTATTGATAATTGCAAGGAGTA
TACGGCAGCTACTGTATCGATCGGCGTGTCCTCCACTCCCCCTGGTACTGAGAGATAAGG
AGACACACTCTTTAGAGCAATATAATTTCTTTTGACCTATCTGCTTGCTACAGACTTATG
ATGAATAGCCACAGTGGCTGAAGTCCTTTATCACCAAAGTTACCCCCTTGATATAATATT
GATTCTTTATAACTAGCTCGCCACACAAAAATCAAACTGTCCACTTGGCCATCATCATCA
TCAATATCATCACAAAGGCGGGAGGAATGAAGATCCCTTGCGCCTCTAAAGGCGAGACTG
CACAATCTCCTCTGTAGGCCTAATCTTTATTTTGCTGATGATGAAAGGAAAGGGGAAACG
AGGCGAGGTGCCATTTAAGACGAGGTGCCATTTAATCCGGTATAGACTAACACACACACA
CACACACACACAAACACACACATACAGAGAGAGAGATTGTTGCTATACAGCTTTTGTGGA
AGTAATTCATTTGGGGTGAAATTcttccaccacagaaagcgtctctgtctgatttcaggt
ttaacataatgtgaaatcctc
>NODE_367_length_648_cov_24.898148
ACAGTCTTGCTAGTATTGGAGCTTGGCAATGATTTTCAGAATGTTATATTAGGAGGGGGG
GATGCCTGCTGTCCCCACAGCAGTGGTAGTGTTAGTCAGTTGATATTGCATATTTGGTTG
TTGATGCAGATTGTGCTGCAACAGATAAAGTCAATTCCAGGAAGCAACCTTTTTCACCAA
AGTCAAGCATAGCTGTAAGACTTCTCTGCTATCTGAAAAATAGGTTTGAATTGCATGCAA
TTTGTGGCAGGCAGAGCACTCCAATGGAGGGAGGCTATTAGTGAAATGCCTTGCCACTGT
CTCTTTAAATGCCAATAAATTCCCATCATTACAGAATCTGGCAGTTTTCCTCCCTGTCTG
CAGCCTGGGTCTTTATCTCGCTCTGCCTCAGTCTCTGAGCATGTAGATCTGGCCCAGTTA
GATTGTCATACTTAACAAACATTAATGATTAATTTCCTCCACTGAGTCAAATGGGGCTAA
AGGGATGACTCGATTCATCTTATCGCACCACAAATTAGCATTTCCCCATATTCTCCAGCA
TCAACTGTGCATTAAAATTCCACATTTACCATTCTGGGCACTGGCAGCTGTGGTGAAAGA
GCCAAGGAGATCTTCCTCCTATGTTGCAGGAGATTCTGATTACTTCTGTGTTATACAAAG
AATAATTAATTCTTCCACTTTCTGCTTGTTACTGTACATGTCTGACTGCTCTAAGTCAAA
TTACTCACTGAGGGGTTATTCGAAAGGTCAAGGTGGGTTTTTTATTTGCTGTGTTAAGTC
CTGGGCATTCAGTCTTTGCTTTCATTCTTTACTTCCACTGTGATAAAATGTt
>NODE_368_length_624_cov_26.575321
TGCAACTGGCTAAATTTGAAATAGTCAATTTTAATTTAATTTTTTTTGGTGTGTATTATT
TTTGTTCTTGTTATTGTATTCATTTATCCTTTTAAAATTTAGGATCGAACATCTCTAAAT
GATAAAGGGAACAGCTAAACCGTGTTAACACCCAAACAAAGTTACCACCCTCGCAGCCAT
CGCGCCGGGAAGTCCAAAGTCAGCCACACAAGCATCAATATTTTACAATCCCTCAAGAAT
CCTCTTTTAAAGATGCAATCAATGCCTCCTATTCATTATCTATGTGTATGTCTTCTAGGT
ATGGCCTTTGTCATTAAGCAATAATTCTCCCCTCCACAGTCCCACATTACTCTGCTGCTC
CATACTTTTACAAATGCCTCGGGGCTATAAATACTAATGAAATCTCTTTGCTTAATTTGA
TTTTGCTGGTACACTTGCAGTTATGGCTGAACTTTCCCACGAGAGAGGCTGATTGAACAC
TTTCAAGTCCTTATGGAAGCAGGAAAACATTCCAAAGAGCTGGGGAGATCATTTCCATAA
TTACCCCGATTGGCAGCCTAATGACCTTCTGTGACAATAAAAAGATCTCTTGTTAATTCC
ATTTCTGTCGCTGACATTCAAGAGATTCCTATCTTACATGTTTGAGGGTTCACAAGATAA
CAAGTGTACTTTTTTTTTCTCCCTCCCGTTTCCAGCGAGCAAAAGAGCAGCCCCATTCAG
CTCTGCTCTGCCCCCCCCTCACCCCACCCCACCCCACCACCCCCACCCTCCAACCCCAAC
CCACTGCAGTGATGTGGCTCTGCTCTGc
>NODE_369_length_819_cov_15.126985
GGAGGATTTTTTATTTATTTTTTTAATGTGAGTGGACTGGTGTGTTTTGGCACTGTAATA
TGGTGCAGTGTTGGATGAGAGTTGATTGATTTAACCAGTATTTTTTTTTTTTGGATAACA
GCTGGTGCACTGCAAAAATGTGGAATCCAGCTTCTTTTTTTCCCTCCTCCACACCATTCC
TAGCAAAGCAGAATCACCACATCTAGTTGGCGTAAATGTTGTGTTTTGGCGCACTGATGA
TGGGGGTGAGGGGAGCTGCCATGGTTCCTCATCTGACCATTTCCAAAGGGTGGGCTTCCC
TGCGTGCGCGCACGTCTCTCCAAAAAGTTCCACCTTAAATGCGTTTTGGCCCCGCTTGCT
CCCTGTAGTTTAGGCTTTTTTTTTGTCCTCCCCGCAGCAGCTGTCACCCTGCATTACTCG
CAGTCAGCTAAATGAAACATTATTCTAAACATATGCATCGTAATCAGTCCGGTCACACTT
ACAAGAACACGCGTTAATAAGGCAATCAATCACTCTGGAACAAGCAAGTTGTTCTGTAAC
AGCTCATAAACAGTGTGTAATGAAGAATTGGAGGTTAGCATGACACGGCGCTGATCAGAT
AATCAATGTCAAAGATGCGATGAATGTCAGTAAATGCAGTTTTCATGTCGTTTCTATAAA
ATCCCCCAATTTACAACAAGCAGTTCAATTACCCTGAAAATACAGTCAATTAAATAGGGG
TGATTGGACAGTAGGGGCAGGATCATCGATCTTTGCATTTCTATCTCGCTGGTGGACATT
TAATTTGGTTTTTCTATTAGCACCGAAATAAAGAAAATATAAAAAAAATATATTAAACAA
GCCCAAAGATTTATTCTCTTGTCAAAAACCATTCAGTGAAGGTGACAGACAGTCTTCTGC
ATTATGATGAATTCTTTTTTTCAACCCCCCCTCCTACCCCCccactgtcttgcacattgg
atacaaaactaatcgtgttattgtggccagtgtttttctggcc
>NODE_370_length_510_cov_23.360785
AGAGATAGAGTATTCAGAGTCCATATCGCTGCATGCCGAGCAGGTAGGCCCCGCTCTGGC
TCTCTCGCTCAACGCAATCCTCCACCCACCAACCGCTACTGTCCACACCGACACCACCAG
CAGCAGCACCCAGGACGGACGGGAGGAGGAAAAGGAGGGACCCGGGGAGGAAGAGAGGAC
AGAAAGGAGGGATGAAACTGGCCTCTTCCAATTCGGAGAAGGGGTGTGTGTGGAGGCAGA
GGAGGAGAGGTGGAGATAAGTGGACAGGAGGGGAGGACTAAGAGGAGGGAATAGATGGGG
AGGAAGAGGCCCCTGTGCTATCCGGAGCTGTCTGTTTCTGTCTGTATGTCTGTTCTCACA
CAGTCGAAATCAATTTGCCATCAGGACTGTCACTGTGGAACAAAGAGAGAAGGAAGCTTG
CCAGGTCGGACACACTCAGAGAGAAATGGAGAAAGACAAGACAGGCACAAGGAGGCAGGA
TAGAGTTTAGGAGAAGCACAGGTGGGGTCCGGGAAATCTACGTCGCCCCACCTGCGGCTA
CATCTCCAAACACACCTGCCGTCATCAGGAAGATTGGACTTCCAATTCCCTCATCAACAC
TTGCACATGCAGATTACGTATGCCGGGTTAGAAATAGTTGCACAAATCGAGAAGCTTTTT
TTTTTTTTCTTTTTTAAATCcaatgtttgcctcc
>NODE_371_length_472_cov_15.485169
GGGGGAAACATCGCCGAAAAGGTGATGGAGAGAGGTAGATGTGCGTATACTCGTGGCTCC
TTCACGCTGGATGTGAGGTTTTGCTGTGTGTCTGTGTGTGTGTCGGTCTCTGTGTGTGTG
TGTGCTGTGCAGGAGAGGAAAAGGGAAAGGGGGGGGAAGCGAGGCCGTGCGTGAACGAGG
AGGGTGAGGTGGGGGTGTCTAATCCAGTCCCAGTGTGAAACTGTTGACATTTGTTCTTTT
TTTCCCTTCATTATGTGACTGGGGCTGTTTTGCGCTGGATTAGCTACAAATCTCCCATGC
AGCACATTCAGCATGCCACTAGTAGTTTAACTTCATTAATAATGGATGAAGAGATTGTAA
TCCAGGAGTAAGAGAGCATGCAGGAATACCAGACACAGGGAGAGAGAGCAGCAGGGAGAA
GAGGGCACCCCTCTTATAAAATGAGATTTTTTTTTCTTCTTCTTTCTTCCAGGACGGCCC
TGAGATGGCGATTACTCCTACCTACATGTAATATTGCATCAATACCTTTTGTCTCGGGTT
GTAATTTGCCCGAGACCCACCAAGGTAGGGGTGTGTAATCGAATACGTGGAGGGCCGAAT
AAAAGGGTGGTGGTGGTGGTGGTGGTGGGGGGACGGGACGGGACTTCggaagtctc
>NODE_372_length_542_cov_4.817343
AAACTTCACACAAGCCTTTTATAGGTGACAAAACTCCACATTTTGTCTGTTGTTGCTCAT
GTCACTTGTTTAACTTACGTTCACAACATTTCATCAAGTCCAGGAATTAGAAAAGACACA
ACTCTTAGTGACCAAGTTCAACTAAAGAAAGTTTTTTCTTTGTGTGGAACAAAACTTTCA
AACCTCAACTTGATAGTTAAAAGGACTATTTGGGGGGAATAAACCTTCGAAATGATATTT
CTTGATATGTTTTGAGTGGAATCATGCTTTCAAAGCGTAAGCGGCACTTTAGTGATCATC
CCTTACTGTAGGTGGCGCTGTCTGGGGAAAGCAAGTGTCAAAATGTGCGGCCCCGGTTCT
GAGAGTGCAGCTTCAGGGCTGCAGAAGACACATACTGTTGgatgaggacagaaaaagctt
acagcacctgGTATTCCCAGGCGGTCTCCCATCCAAGTACTAACCAGGCCCGACCCTGCT
TGGCTTCCGAGATCAGACGAGATCGGGCGTGTTCAGGGTGGTATGGCCGTAAGCCACAGG
GAAAACTTCACACAAGCCTTTTATAGGTGACAAAACTCCACATTTTGTCTGTTGTTGCTC
ATGTCACTTGTTTAACTTACGTTCACAACATTTCATCAAGTCCAGGAATTAGAAAAGACA
CAACTCTTAGTGACCAAGTTCAACTAAAGAAAGTTTTTTCTTTGTGTGGAACAAAACTTT
CAAACC
>NODE_373_length_517_cov_17.261122
CACAAAGACGAGAGTAAGTGGATTAATATCTGTATCGAGCGCCGGATGGCTTCATGCCGG
CAGCTTTTGTAGCAGGGTTTTAACGGGGAGGCAGGGCTGTGAAAAAGGGGTCTGAGTAAA
ACCTTGGATGAATAATAGACTGCTTCCCGAGCAGCCGCACTCTTGGTGGTAGGAGGTTAA
TATTCTCACATGTCATTAGGTCTGCTGGCTCGACTGATGGCTCATTGAATCAGGCAGCAA
ATGATTTCCTCATGCTGCAGAGGACAGAGCACTTCAAAGGGAAGGGGCTGAGGTCAGGAC
AGCACTCCGCTTTGATTAATGACCGGGGCTCAGCAGAGGTTGCCCGTAGGTAAGAATGTG
ACGGTGGATTGGATGTGAAGGGGACCGACTTTTAAGCTAGATTTGACCCACCTCCAGAAA
AACTTGCAGATACCATCACACAGGTTGGGCTGATGGGTTGTGACTGCAGAGCTTGCCGGC
CCTCTGGCTCATACAATCAGAAAAATGAAACTAGCCGGCTGACAGGCTCGGCGTAGCATT
GGGTCGTTTTATACTTAAATAAAGAACTCAGATATCAGTGGAATCGCTTTTAACTGCAAC
TCTGAGGGTGAGTTTTTCTGCTTTTGGAACATCTAGTTAAGTTCAGCCTTCAGagcatct
tattcatgatactcaattattgttagctttgatttcttgta
>NODE_374_length_725_cov_4.984828
ACTTGGTCAACTAATTTATACTCATCGGGTACTCCACGTGGTACACCTATAGCATCTATA
TAAGTCGAGTCATTATCAGGTAGCCAGGTTGCAGAGCGCTTAGATCTCCGCCACTGTTCA
GGCATCACACTAGATAAAATGCTTTTCAACTTGCTTTCCGACATGGGGTATACTGACACT
GGGAGGAGTAGGGAGACCAGGGCACAGTTCCCTGTGGTATTAACTGGCAAGCGATCAAAG
ATTCTTTCATCCCCACACCACCACCAAAGGTCACTACGCGACACAGGGATGAATTTAGCA
GATACTGTTATTGTATTTACACACCAAGTACTAGACAAATTTCCCAATCTTGAACCTTTA
CCAATTTTTTTCTATGCAAGAGAAATTCCCTCGAGCCACAGTCTTTGAGAATATTGTCTT
TTTCTTTTCAGGTCCGGTTACGGGGAATACCTTATCCCAAAACTGACATGTGACCTTCGG
GTTAGTGTTCGTCATCACATCAAAGATACACTCATCAGAGATAGCTGCTGGTATTATTTG
AAGTACGGGCCTTGGGCCCATACATATCACATAGTCTGTTTTTGTTACATTAGCTGCTTG
TTCTACCATCAGTAACCAATTGTTACTATAACCAGTTACTCCAGTTGCTACACGAAACCA
TTCGTCAACACTATCAAACGGCACACTGACAGCTCTCACACCAACTCGTCGTGTATAATT
GTTCATCCTAGGCTGCTCTGTGGTTTTCATAGTACTATTGACACATACAATAATCGGAAA
GTAAGGGTCAACGCCTGACGACCAAGCCCACAGCAACAGTCCCCAACAGGAAGTGTTAAA
CAGTGTTGCATTCGGAGGACGAATTTCACCGTCAGGAAGAGAAAAAGTTAACCTAAGATG
TTATCCTGg
>NODE_375_length_549_cov_5.081967
ATGGATAAAAACTGGTCTTGTTTTCTCCATTGTGGCGCGCCGGGCGTGCCGGAGTGAAGG
CGGGGAAGGCTGGGAGAGCAGCTCCTCATTTAAAGAGTAAATAATCTCCCATTGCATTCT
ATTATTTATACCCCTGGCTTGAAAGGGGACTGTATTAACTTATAAGTTATAAGTAGTTAG
AAGTTACTTACTTTAAACTGGGGGGGGGTGTCGGGGGGAGGCGGGCGGGTGTCGGGGGGG
GGAGGCGAACCGACGCTCTGCTTAGCTGACTTCCCCCCAAATTGCTGACATAATTACATG
AATGTAATTTTTTATGACTCACAGAAAATCTTGGCATTTTCACTGAAGCAGATAATTAGA
CTTGGAATAAAGCAGGGGCGGAATAATTAATACATCAAAACTAGATGAACTTTTTCTAAT
TATTTTTATTTAATCTCCATTCTAATTATTGTTCTAGTCGGCTGAGCGAGATTGCCTCTC
TCATTCAGGGTGTGAAATGCACCCGTAGCGCTCAATCCTCACCCAGTGAAATATCAACTA
AGCGTGGAGACGGGAAATCACAGGGCGCTCGCCACTCTTCTTCTTCTTCTTCTTCTTCTT
CTTCTTCCTCCTTCTCCCTCCTCCTCCTCTGCCGCCGCCGCCACCTTCTCACTCTCTCTT
CCTCCTTCCTctgattgaactgtaatttaaatttctccattgccaacaaacaatttacat
acacctgccgcgc
>NODE_376_length_781_cov_15.483994
GAATTCAGCTCAGCTTTGCCACAATCCTTTCTGACATCCTTGAGAAGCTGGCTGAAAGCA
TCTTTCAGTGCCCAGCTGAACGATGTTGCTATGGCACTGATTCAGAAGCATCCTTGCCTT
AAAGAACCAGGGTCATATAATGGATGCTATGGATGGCAACAAAGATTAAAATATAAAATG
GCCGTCTTTAGATCCAAATTGAGAGGGCTTGGATGCCCTGAGCTTGATGTGAACTCTCTT
AAAAAGAAGCGACCACATGAGAAAGCACCTGCAAAAAATATCAAAAAGCCAAAAAGGGCA
GAGGTAAACTACTTACCTCCACACCCACAAGGAGAAACAGAAGGAACTCTGGAACATGTA
AGATTGGAGCTTCTTGATGAAGTAAAGAAGAGGAACAACTGCCAGGTCATCAGTGAGAAA
ATGGCAAAGACGTTCTCCATACGCAGGCAGGAAGTTGTCAATGAAGCACCACCAATCAGT
GACTTGAGAGACCGATGGCCCGCTCTTTTCGATGCAACGCAGGTTAATATTTCATAAAAT
GGTTTGCAGTATGTGCTATGTCAGTCAATTTTGTACATTAAACCGTCACGCCTTTTTTAT
TTGTATTTTTTATACAGATAAATGAAGAATTCAGAAGGATCACCACTGTTGGCCTTGAGA
CAACATTCTTTGCAAAACTCGACCAGTATACCCCGAATATAATGGCACTGGTGTCCTCAA
GAGGAGGAGCTGCAAAAAGGAAGATTCAGCACATAAAGAACATGCTGCTAGAGGTATGAA
TAATTGTACACACAGTTATTTTAATATACAAAAAAGTTAATTAAAATTATTTATATAAAT
AAATAATAAATTAATACATAATAGATTTGTCTTTAAAACTGTCATCATTCAACACTTCTA
AAACAAAAGAAGAATATACAATAATGAATAAATGTTATAGTTTTTGGATTTCACATTATT
TCTTT
>NODE_377_length_732_cov_15.553279
GAGTTGTATATCGCCTCTGTTATGTTTATTGAAAACAAACAAAAAAAAAGTTATTGTGCA
TGACGTGTTTAGCAGTCATAATGATGTCCATTTGTGAAATGTGTATCAAATCAAAAAATG
AGGAAAAAAAAAATGAAAAGAAAAAAAATAAAATAAATCCGTAGATGCACTTATTGTACA
TGTGGCTAGGTTTAGTAGGTTTGACTTCAAGTTCTGACTGCCTTACAATGTTTGGGCAGG
TGGTTCTGAAAGACATAGAAAAGACTTTTGGGAGAAGACATAATGAAAAACAATAAAGGA
TTGTAGAATAATATTGAACAATTCTGAAATTGCAGTTCTTTTGATGCTTGTGATTATTGC
AGATGTACTTTAGAGAAATTTCATTGAAAAAGATATGACTCTGATGTTAATTCTGTAGAA
TAGCAATGTATACCAAATGTAATCTTTCCAATGCTATGAAGAATTTATACATGAAATTGA
TATGCAATAAAACCTGTGTGCTTTTTAAATGAGACGTCCATCGTGTGTTTGTAAAGCCAG
AAACTAGGAAGACGAGTCATCTCTCCCAGTTTAGTTTGTTATTTGGAATCACTGAAAGCT
AAAATACTTGATTAATCATTGAAGTCATTTATAAAACATTAGGTAGTTCTAGAAATGTAT
GGGCAAAATCTGCCGACATTATAACAGTGGTATAAACATATGTAGACACCAGTTTTGTTT
ACTTTTGAAGATGAAAAGAAGAACTTAAACCCCCTGCAGCAAACAAATGTTCAAAATCTT
CAAATGTTAAAATCAAAGAAAAAAAACAAAACATTATCGTGTCATGTGGGATAATTTTGA
CGCTCGTACAGGGGAAGTCTATAAAAATATATCAGTGAACATCCAGATTTGCAATTTCCA
CTTTTGAAAAATGtcc
>NODE_378_length_463_cov_10.488121
CGGCTCTTCTTCGGCGTCCAGCCTCACCAGAGTTTACCACTGCGACGTCTGCAATGAAGA
CCTGAACCTCACCTCCACGGAGATCCTCAAACACAAACGGCAGCACATGTACTCTGCCAA
ATAACTGACTCCATAAGACTCCAGAGAGCTTTGTGTCTCTTCTTCTTCTTCTTCTTCTTC
CTTTTTTGTACTTGAAGCTCTTTATTAAAGTGTCTCTGCTGCCTCTGCTGCCCTCTACTG
GTCACTGGGTGTAACTGCAGCATCCAATACTAGAAAACCACATTTATAAAAGCTACTCTC
CCAAAATAATCTCTACAAAATGCACTTTGTTGTTATTCAAATTAGAAAGAAATAACATAA
ATCTGTTTTTGTCGATTCCATGGATAGCCCCGGGGAGGACACAACTTCAAAACAGTGTTT
AGGAAAAAAGGCACAGCGAGATTAAAGATGTGCACAATTGAGAGAGAGATAGAAGCAAAA
CACCGCTTTAAAATATAGAGTGAGGGTTTAATAATGATACAAACCCACGATATGTAACAC
CTCAAAGCAGCACATTGGCACAAAGTCAGAAGTAAGACAGCACAGAAGATAAAAACCTGT
CTCCAAAAAAATAAAGAATCAGAATAAATATCTCAATAAATAAATAA
>NODE_379_length_923_cov_9.453955
TCTCAGGCCCCATCCAGTGTTGTCAGTGATAATGGAAAGCTGTGAGGATAACTGGTGATA
AATAGACTTTAACACCCTCCTCCTTAAGAGCAATGCAGTCCTGCAGTCCTCTCATATGCT
TAACTAATCATGACCATGGCCGGCAAATTCATACAAAAGACTAATTACTGTTGTACTTCA
CTTCAGTCTCAAAGGCCTCTTATATAAGGACTTGGGGGTTCTCTTGCCTCTTTTCTCCTC
TTGATGGGTATTTTTTTTACAAGTAGGCCTCATGCTAGACAAAAGCGTTTAAAAATTGGT
GATTGCTTTCATCCGCTTTAATTACATTCAGAAATGGCATTTCTGCCACATAATACACCC
CTATTGTTTCAGAATTATCTGGCTTGGGGAGTAAAATCTACAATATTTGACGATGCTCCC
GAGCTAAATCGCCTCTTGAAATTGAAATATGCTGCCGAAATACAAAATAAAAAGCCAGCC
TTTGCTGCTGATATACTGGAAGCTCCTTGGCTTTCTGCAGAATGCTATTATTATGCATAT
CCAGGTAGAAAGTTAATTAACCCAAAGCTTAAGCTAATTATGGTAGCAGAATGCTATCAA
CCAAACGCTTTCAGTCTGACAGCTGTCCAGAATTTCATTTGCTAATCATTTGTCTTTTGC
CGGAGCATATGGTACATTTCCCCGCTATCACAGCAACAACAAACAGATGAAAATCATTAA
CTAAAAACAATGTGCAATGTGAAAAATCAGACACAGATTTATAAGGCTTTGTGTCAGAGA
AAAAAGGGGGATTTATGGCCTGGGAAATATAATGATAATTTTTGGTTTTAGCCACTTAGG
ATTTTAGGCAGATCACGTGACCCAAGTGTGCAGGGAATTCAGATGCACAAATATATTGTT
TATATCTATATGCAAATGAGACAGAATGTTTATCCGTGTAAAATTAATTACAATTTTCTA
TAGGAGCATATGCAAAGAGCTTGTTCTTAGCAATTTTTAGCTTCTAGCACATTTTGTGCC
TGTTTTTTTCAACACAATATTTTTATGTTGTTAAAAGTAGAAATCCCTcagctcagaatc
aaatcaattattttccaagaaatgctt
>NODE_380_length_738_cov_18.100271
TGTATCTTTATAATGCTGGAATGAGCCATTGCTACCCCACAGTGCAACAGTCGCTTAATG
TTTCATAAACGTCATTTGGAAGTAATTCAGTAAGCACCCTCATGAAAAAGAGATGAAATA
CAGATTGCCATTGGGTATATTAACACCTGTCACATCACACCAATATCATATTGCATTGTT
GTAGTTACCCAGCTTTCTATTATTTTCTCGACTCCCAAAACGTCACCTCGGCCTCTCAAT
CTACTGATGTAATTACCTCATCAAATAAAATATCAACAAAGCTCCTAAAATAGGATTTGT
GGAAGTGGGGGGGAAACAAAACAAAATAAAAAAAGAGGAGAAACATATCATCACGCCCAA
CATACTGTATGTGAGATGTGTGACGCTTAGAAGTCAGGGGAGCAAAGCCTTGAGGGCATA
CAATCAATATTACATTTTCCATTGCCACCTTCATAGCTATTGTAAATGGCTTGTGTCAAA
AATAATAACAGGTTGTATCAGGAACCTTGGGTTTGCAATTTCGCTCCTAGTGCTTGGAGG
CCCCGTCTGCTCTCCCTCCCTTACCCCAGCACCACTGGGTGTTAATGACGCCGTGGTGGC
AGACACTTCTCACACCGCGACTGACTTTTTTTCCCTCTCTGCCCATTCTTTATCTCTTTA
CTCCTGACAGTTTCCGAGAACTGCGGGGAAAATGTGTATGTGTAAGAAAACGCTTACTAC
TAGAGATGATTAGCCCTTTGTGCATGTTTCGGCGCTCAGCCAGTAGCATAGTATTATTAG
CAGGGCTGGAGAGATTAAATCTATTCTCACTTCGGTTGTCATAGCACTCTAGGCAGCAAT
AAGCAAGATGAGATGCAGTAATATGCACACTAGAGGGACAGACTCCTCTTCACTGGAATC
AGAGCTACTTTGAGTTCTTctc
>NODE_381_length_496_cov_16.072580
GGCCAGGGGTTAAACTGCTGCACTCTAACCTCCTTGGCAATGATTTCATTCACTCGGTTT
CTCTCGCTCACTCTCATCTCAGAGAGAGATTTATTTCACAGTATGTAGTGGATTAGGCCC
CCCTCGTATGCCCCTGGACAAAAGCATTGTTTTAGCACTAGCCTGTTCGCTGTAACTGGA
GGAAGCTACCACTACTAAGCGTCCACAATACGGCCATTGTGGACACAGGGCTAGGAGGAC
CCTGCCTCGGAGGCCGTCTAGACTTTGAGCCCGGGCCGATTGGAGAAACAGGGGGAGAAA
ATCCCATCAGGCAGTGGAGTGAAAGTTAACTAAGGTAACCTGCTGTGAACCTGATGAAGA
TGTCAAGCCAACATATGGCAAAAAATGTCTATTGTCAGAACAAGGAGCTTTCTTCCCTCT
GAGGGAGGGGATGGTAGAGGAGGAGGAGGAGATGAGGGGTGGCTAAAGAAAACTAGGGGG
GTTGCACAACCTAAAGGAAGGAATAACTGCAGTGGTCATCGTTTTACTTCTGGATCAGTA
GTCTTATTCTGGCCGGGAGGAGGCCCAACCCCTCTACTCACAATTAAAGGAGTAAGCAGA
TTAACTGGCATCTTTCAAAGGCCAGCAGAAAGAAAAACTCACTCGCAGACGTTTAATACA
TTTTTTTTCCCCCttttgcc
>NODE_382_length_463_cov_28.224623
CAATATTCAAATTCTTATCTCTGTGTCTGTGTATGTGCATGAGTACTCGGTGATCTCAGC
GTACCGATTGCTGCTTGAAGTACTGTAGATTGCTGGCTTTGACATTTTCCCATTGTGCAT
GGTGGTGCAGCAGGCAATAATTAAATATCAGGTGCATAAGCTGCTCTTTAATTTGACATG
TGTGTTTGAGGCAATAAACACATGTGGTGCAGTGGGGGCTGCATAATTGCAGAGGAATAA
AATATCATATCAAGAGTGAGAGGATCATTGTATCAGGTACCCGATGACAGCTCGTTTGAT
CATTATGCCAAGGCTAAAGAGGTTGGCTAATTAGTTGTCATTAAAACTCACCCTCTAATC
AGGGCTCGCTCTTGCATAAAAAATGTCCCTATCACATGATAAGCGAACAATGCCCTTAAC
CCTTTCAGGCCGATCTCAGTGCTTACAGCTATTAGCTTTGGGAAACCGGGGTAGAGAGGG
TTGACATCGCTCTGCATTTTCACAAAATCCGGATAAGATGAGCCACTGTTGTCGTTATGT
GATAAGGGTGGTTACAAGTGCTTTTTAAGGAAACGTCTGATAGAAAATCTTGAAGATTAT
ATTCACAATTTCCTTTGATCTAAATGAGCCCTGACTTGTctcttttt
>NODE_383_length_399_cov_25.548872
GGGTTTTTTTTTTTTTTTTTAGGTGTGATGAGACAAAGGAACAAAGGATGCCTTAGAGGA
GAGGTTGCCTATATGCCTGGAAACCTCTTCAAAGCACACCGCCAAATGGATCTAACGCCT
CCCCCCGCCACCTCTAGATCATGATACTTGGCTGAAGCTATTCCGCTATCTTTATGATCC
CTCCTCCATCTATGGCGAACTATAGCCATGCAGGGGACCACACCATCTTGCAGAATGTCT
CTCCTCTCGCCACGTTCCTCAAACTGACCTCTCTGGGTTTCATCATCGGAGTCGGCGTGG
TCGGAAACCTCCTGATCTCCATCCTGCTGGTCAAAGACAAGAGCCTGCACCGGGCGCCCT
ACTATTTCCTGCTGGACCTGTGCGCCTCCGACATCCTGCGCTCTGCCATCTGCTTCCCCT
TCGTCTTCACCTCGGTCAAGAATGGATCTGCCTGGACCTACGGCACGCTGACCTGTAAGG
TGATCGCCTTCCTGGGTGTGCTCTCCTGTTTCCACACGGCGTTCATGCTCTTCTGCGTCA
GCGTCACGCGCTACCTGGccatcgcgcaccaccgtttctacac
>NODE_384_length_900_cov_14.991111
TGAGATACATGCACTTCCTGTATTGGAAATCAGCAAGAGAGCTTTTAGGGAGACGGCAGG
CTAATGCATGGCATGATTCAACACAGCGATTTTAATCACAAAACCAAACCCAAGAGTGGC
CAAGCAGGTCTGTTTCTTTATGCTACATCTGATTATTTACAAAACAAGCTGTACATCTTT
AATGGAAAAACAACAACATCTGGCAAAATTTAAAGTTTTGTACTCCTGCATAACAGGGGA
AAAGATTTCAACCCATCACACAAGATGTATGTTGCAAAAGCTTGAGATAAAGCTTGGGGA
TGACAGAAGCAAGATACTCACCAACAGGCTTTTGTGTTTCAAGGCTCTTTCCTTTGTATG
TATCAAACAGGTTGAGAGACGCATACTTGGTTTTGCCTTCCTTCCCCTTTGCAGTTTGCC
CAGAGCGCTCTGACATTGCGCTGTCCGCTCATTGAGTATGGTGAGCCCTGAGACTGGGGG
AGAAAGGAGAGAGAGAGATTTGACACCAGGTATACACAGAAAGTGAGAGTGAAAATGTTG
ACTGCACTCAAAACAACGAAAACAGAAGCAGTTTCACATATCAAAACATAGTAAACACAG
GATTTGACTTGTCTCCTGTCTGAGGTTGATGTAATTAAGCACTACAACACTATAAAATAC
GTTAGCCATACGAACAAACATATCACAAAATAGGCAGAGTTCAGAAATATATATGAGACA
TACTGCAGCTAAATCCTACGAAGCACATTCAAAAATACCTGCGTTGGGGAAACACACTAG
GATAAATCCTAAATCAGGAGGTGTATAGCCCCACTTTTCATGGGTACACCATTCCTCTCT
GTCACGTAGACAGAATAAATGTGGATTTAAGTTCTTTGTCTTGAAATAAATATTTGTCCT
TTTCAACATATTATCAAGCCATATCCCAACAATGTAGAACATGTGGAACTAAAAGCAAAT
ATCATTTTTCATTTTTCTTAACTAACAATATGCAGATTGTACAGCATAAAAAAGTAGCTG
GAGAACAGCAAAAGGTCTCCTAGATGAGTATAAAAATTGACAAGAAACCTCCCATTTACG
ACCa
>NODE_385_length_630_cov_9.676190
ATGCCCAGGAAAAAGACGGAGAGCTTTCCAAGATGCACACATATGCACCACACACTCTGA
AACACATACACATGCAATCAAGCACTCAAAAACTCCACACGTCATATGTGTGAGAGCACC
CTCTAACACACACACACGCACACATACACGCGCACACACACACAACACATACACACACAC
ACACACACACCTCTCACCCCATGCCTTTTTCCAGGGCTCTGGCTCCCTCCCTGCCTCTCT
TTCTGGCTCTTTCTCTTTCAACAGAGCCAGTTAATTACACCCTACTGCTGCAGGCAGCTT
CAAACCACCACTAATTTAGAGTTCCATTACAGTAAACTGTTCCACATGTGCATCCAGGGC
CCAGGCAGGCTCGGGTGGCCACGTTTCAGGAAGGAGCAGCCGCCGATAGGCACCCACCCC
CATCCTGCCAACACAGCCATACTGCCATCTTTCTTCTACTCTTTCTCGCTGTATTTTCTC
GCTTCATATCTTTACCTTTTTCCGGTCAGTTCCTCATCAAAACCGCCTTGGATTTCGTTC
CACTCGCCATTTCTGACCCACCCCACGTCTCCTCTCCATAATCATGTCCTTATACCCGAT
CCTCTCCGCCGCCTCCCCACCCCCCCACCTCCACCCGCACCCCGTCTTTATCCCTCTACT
GCTTATACAACTTGTACCATGACCCTGTGCAGCGGTTCCACTGTGTGGctaacgcacaaa
aacatcactaaagatttcacagtggtcctaatgggagaagaggtacagactggaaaaaca
aaactgccagcgacgcacaggctcataatgtgca
>NODE_386_length_455_cov_5.951648
GTCAGTCTGCCATCAGGCTGTGACACCGTGACACCAGACTTCCTTTCTGTGCTCCACCAG
AACAAACTGCACCTACAGCTCTGGCACTTCAGCAGGCCTGTCTGCCTGCCACTGGCAGGG
TGAAAGGCTGTCGAGTGGTGACGAAGAGCAAGAGGTAGAGAGACATACACAAAGAGAGAG
AGGTGGAGGTAGGCTGGGGGCGAGGGTGGGGGGGCTGTTGAAGTTGAAGCCTGTTCTTTT
GTGGCGCCCTGCCTTCTGATCATTTACATCAAGTTGACATTCGGAGAGTTTACTCTGGGG
TCTGTAATTGTATTCTTTCGCCAGTTCTGCATTGCCAACCGTGAAAATGGAATCTTATCA
ACCCTGACCAATTTTTAATGTACAAAATGAATTGGCAGGGGTTCAAAAAAAAAAGGGGGA
GCTACAATTCAAATCAGGTGAATGATACAGGGCAATTTTTTTTTTACAGTGAATGATTGA
GCTGCCCACCACCCCCCTTGCAACCTCCCACCATCTTATCACCCCCTGCTTTCAACTATC
ATATTACGCTGGATTTATTTTTCTTTCAAAGGAAGGGCAAGCTTGGGAGGGGGCAACTCC
AGCTAAAAAATACATGTGTGTATgggtttctgcgtgtgt
>NODE_387_length_740_cov_19.747297
TGATAGAAGGCATGAAGGCATGCAGGCACAGTGTTGCCTGTTGAATCACATCATCAGCAT
CAACAATAAAAAAAAGGAAAAAATGGCAGGCAGATATAAATGAATATTCCTCACCTGTCT
GCTCATGTTGACTCCTCTTGTTTGGATTTCACAGTGGGGGAAAAAATAAAGGCGTATATT
TACTTTTAATTGAAAGGAAATTAAAGACGCATCCACATCCGCATGTGACAAAGGAAGATC
ACAAGGCTTGGGAGTGATGATAGCTTTTGTTTAAGATGGATTTCATAAAGAAAACCCCCC
ACTGATAATGATGAAAAAAAATCTTGGACATTTCTCCAAATACAATTACCTCGGCATCAC
CTGATTCAATCAAATGCATTTGCATTCTGTTTGCATGCAGTGTTCCGTGAACCGGTAAAC
AAGGCAGGCAGAATAAATCTGATGTGTTTTCATGCTTATGGTTGCTCTTCTGTTTGCTAC
ATTTTATTCTGAGTATTTGAATTTTTATGAATTGATAAATAACTGCACAAACATACGCAT
CGCTGTGCGGATGGATGTTCTAAAGATGGAGGGGCATATTTTTGCAAACCAAAAAAGAAA
AACGGAGAATGTTAGTTCATGTTTTGAGACAGATGTTGTTTGGCCAGCGAGCATGGAGAT
TAATATTTGACTGTGTCTGATGTGTACTTAAGAATGTATCAAAGAAGATGCATCATTTTG
GGGCCTACCAGAGGATGTTGCAGCTGGCGCGATGACAAAAAGCATAAGGCCACACTTGGC
AACAGTCAGTCATATACTTACAGCCTGGATAGCTGGAGAGAAATGTAGTGATtacaccac
agtcttgttcccttctaatccctgaccttctttctccctggacacttggaccttaagtct
gtgtataaaattctcactctgctt
>NODE_388_length_545_cov_2.565138
CTTCATTCTCTGTCCTTGTCTACACAATCATCTCAATCATGAATCACACTCCCAGCCCCC
ACCTGTCTGAGGGCAGTAAGTCAGCTGGAGGTGGCCTGCTATGCAGCCTAGGTTTGGGAT
CTGACAGGGGGATCTGCTCCCCAGACAGCCTCACCCACACCCCCAGCCCCACCGGAGAAA
CACCGAGCTCCAGCCCCCCGCTGCTGCTGTCGCCTGGGCTGGGCAGTCTCGGGCTGGGCT
CTCTGGGGGCCATGAGTGAGGGAGCTGGAGCCGATTGGGAGAGCAGGGAGGAGCTGAGGC
TCAGAGAGCTGGAGGAGGCTCGGGCCAGAGCAACTCAGATGGAGAAGACCATGAGGTGGT
GGTCAGACTGCACAGCCAACTGGAGGGAGAAGTGGAGCAAGGTGGGCAGCTGTTTCACTG
AATCCAGAAGAGACAACATAATGGAAAGCAGAGCATTACTATTATACTGCTGCAAGATCT
GACTCAATTTCTCTTTCTCGAAATGTCCACAAAATGTGTGCAAATCCCTAAAACATCAGT
AGCAGGGTTTATACTGATATTTGAAATGATTTCATTTGGTTTATTGGACTACACAATGGA
AAACCTTCTGAGAAAAATATTCATTGAGTCTTTTTTTAAAACATGAAACTCTAAATTCAA
GACTAGAACATTTTcattttcactgggcttatggctatatatataaatatatatatataa
gttatcttg
>NODE_390_length_185_cov_2.491892
AGCTGTAGCCTTAATGCAGGTAAAAAACCTTAAACAAACATAAACAACATTATTTACAGT
GAAAATATAAATATACAGTGCAATATCATTATCAAAAATTCATGTTCCAAATACTAATTC
TGATTAGAATGTAAACCCACACAAGCACATTGACATAACCCTGCCCCAGTTTACCATTAG
CAGCATAACAATTCATTAAGGACAATACAACATTTAGAATTAACCCTCTATCCTAATTTC
ATCGACCCCATTCATCTAAAATTATCAATGTCCTTTCATTCACCAGCTTAATTAAACAAT
CTAAAGTCATCAGTACAATTTTAAGCAAGTCAGTATCTAAAAgccaaattcatcagcata
tcataatcc
>NODE_392_length_619_cov_9.820679
TACATTATTTTCCTGTGGAACAGCTTAGAGAAATATTACAGCTGAAATGATCAGTTTGAC
TAACAAAAAAATGCAGAAGTTAGTAAAAAAAGGCTTATTAGTAAAACAAAAAAAGCCATT
AACCCTTTCGCTTGATTTCGCCTTAGTCACCTGTCAATTAAAGACTCCAACCACCTTGTC
TAATCTACCAGGTACCAAACAGTATCTTTATGGCCTTTTTTTTGCTTCTCTCGCTACATT
TTTCGGTTCCACTCCTCCCCACCCACTAGCCCTTACCCAGGGTGCCCGTGCAGAGGCAGT
TGTGAGTCCGGGGAGGTGGCTTAGTTTGGTGGCTGTCCAGAATCTGTTGCACTAGCTGCT
CCACTGAGAAGCCAGAGCTGCTGTTCCCATTGCTGCAAGTCCACTTGATGCCATGAACTG
CCGGGAGAGAGGAGGAGACAGAGATGTCAGCCAGCCCAACAGACCACCAGCCACGCCAAC
CCCCCGCCCCACCCACTGCCCTCTCTGCCTGCCTGCCAGTACGCCTCATCCTGCTCACTG
GACACCTCTCTACAAATGTGGTAAAACAGAGAAATTTAGATTTCTGTTTTTCCCTGAAGG
GAATCAAACAATCCATGCATCCCTTGGGTAAAAGGCGAATATGGTTTAATTAGTAGAAAT
GAAGTGTCATTACCTTTGGTTTTATACTTGGTCTGATAATGCTTAATCATGACACTCTAT
CATGTCTTCGTAACAAAAGCTAAACTTTTTTTCCTACGCGCCTTGTTTTCCTTCCATAGT
ccagtattgaacagttgctcttc
>NODE_393_length_720_cov_2.626389
AGTATTCTCATGATTTATCTTCTTAACCATCCTCCCTCCTAAAATTCTGGCCCACATCTC
CCCTAACGAACCAACCCTTCAAAGCACAGAAAAACCCCAAACAGAATCCTGAAACTGACC
ATGATACTAAGCTTCTTTGACCAGTTTATAAGCCCCACCCATCTGGGAATCCCCTTAATT
GCGCTAGCTTTACTCCTGCCCTGAGTTTTATTCCCTAAACCTACAGCTCGATGAATTGAT
AACCGCCTACTTAGCCTCCAAAATTGATTCATCAATTCTTTTACCCAGCAAATCTTCCTT
CCTATTAATGTAGCAGGACACAAATGAGCTGTTTTACTTGCATCCCTTATGGTCTTCCTA
ATTACACTTAACATGTTAGGCCTACTCCCTTATACCTTCACCCCTACAACACAGCTCTCC
CTCAATATGGCATTTGCAGTTCCTATATGATTGGCAACTGTCCTTATTGGTGTACGCAAC
CAACTAGACCACACCCTAGCCCACTTCCTACCAGAAGGTACCCCAACTCCTTTAATTCCT
ATTCTAATTATTATCGAAACTATTAGCCTATTTATTCGACCCCTGGCGCTTGGAGTCCGA
TTAACAGCCAATCTCACCGCCGGCCATCTCTTAATTCAACTAATCGCCACTGCCGCCTTC
GTCCTTCTGCCTCTTATACCTACCGTGGCAATCTTAACATCAATCCTCCTTGTCCTCCTC
ACCCTCCTTGAAGTTGCCGTAGCTATAATCCAGGCCTATGTATTCGTCCTCTTACTAAGC
CTCTACCTACAAGAAAACGTTTAATGGCCCATCAAGCACACGCATACCACATAGTAGACC
CAAGCCCCTGGCCCCTCACAGGGGCAGTTGCCGCCCTGCTAATGACATCAGGTCTagcga
tctg
>NODE_394_length_768_cov_22.423178
TAGCGTATTTGTGTTGTTGATGTTGCCATAGAGAACACACATGGGTCAAAGATTATGTTT
GGTTGCATTGATTGGGTACAGTTTGTTATTTTTCTTCCATTATTTAATTAGTTGCAGTTT
TTACAGTGTATGCAGATTTTAGACTTAGTTAGAATTTTTTTATTTCAATCAAACTGTGTT
CAATTGTGTTTGTAAAGTCTGTGGTAGCTTTTGTTGCAACATAAAATAATTTAAACAGAA
AAAATTCAAAATAGCGCCAACAAACTTGTATTATTTGGGCGACTTTAAGCTTGTAGTTTT
AACTTATTGTTAACTTAAAAACTATTTATTATGATTATTATTATTGCCTCGTATAAAGTA
TGTTTTGTGTATATTTATGGTTTATTTCATTATATTTGCAAGTTTAAAAGATTTTAAGTT
TGCCAAAATTGTGGTTACACCATTTCGTTTCTTAAAAAGGGGGACAAATAGAAAAACAGC
TTTAGAAGTACGATTTGGAAACGTTCTCCATAGTCAAAGAATGCACTGCTATATTTAACT
AATTGAAGTGTATAAACATACATGCTGTGTGCTAGATGTTATGCCTTTACTGCCTGTGTT
CTGTTTGTCTTGTTAAATGAAAATCTTTTAATTATTTAATCTAATCACAGTCTTGTTTTT
TCAAACCACTCGGCGAAGCCCCCCTGAGACATGGAGCGGCCCCTGTAGCAAGGCTTTGGC
CCGACTGAGGGTCCGACAACTAGCCGGGAACAGAGGGGGACCGTCCTCGGTTTAATACGC
TCGCAAGAATCTTTCCTGTTTCTGCTGATGGGTTTGACGTACAAAAAAAAGGATATTAAG
GGTTCCGTTTCTGTCAAAGCATTGTAACACTGAGATCACCTGTATCAATTTCCAATATCA
ATTTGCGCTAACGAAACAAAGGCGTTTCTTTCggatttaaaaaaaaaaaccc
>NODE_395_length_911_cov_13.763995
GCACATTTTAAATACCTCTTTATGTAAATCGCATCACTTTTCATTCCAACATATTCTGGA
TACATCTGTTGGTGAATCTTTGCTCTGTGCTATAAGTAACATTTTAGGATTTTAGCTCGC
CACCAGAGCAAATTTTAATCTCAGACAAAGGCAGTGTAGTATGACACACCAGAGACAAGA
TGAGCTATTGCTTTAGCAGTTTCAGGCATAAATGACATTGACTTCTGGGAGATGGAACTC
TTTAACATGCTCTGCACCAACTGAGTCACATCTGCCGTTGACAAACAGCTAAGGAGTAAC
CTGAGTCTATGTTCTCTTTACTGGCAATTTTTACATTTTATCATTGAAGTCAATGAGCCA
ATCTGCAATTTACGCCTTGGAGAGCGGGATGAGTGTATTCAGAACCCGGTCACACACCCA
ATCTCCTACTAAAGAGCAGCGATAATGTAATAATGCCTCACTGAAGTGCCAGGCAGTAAT
GGTGCTGAACATCTCCCATTCATCCAACACTACCTGATCATTGCTTTAACAGAATAATAC
ATTACGGCTGGAAATAGCTGTAAACCTCCAACTTTATCTTGAGAATGTGCACTCCTTTTT
ACCTCAGGAAACGCTCCTGTCCCTCGGTAATAAAAGACAGAGCTATCAGGATGAAATGAA
AAAGAGATTGAAACCCTTCTGTCTCTGTCAGGCAATGCACAGATATACAGAGTATGGCCT
TCTTCCTATTTTGTAGCCTACAGGCTGTTTGTATTATTATGAAAATAGGTATTATGATCT
TATGTTTTCTCCAGGAGGAAAATGAAATATTGGACATGGCTGCCTTTTTCCTACATGACT
GTAAAGTAGGTTTGATTGACCGTTCTTTCTCCCTGTTTCTTATCCCTGTCAATTCTTCAT
TCCTTGACAAATGACACTTAGCCGTCTGTCAATAATGGCCCACGTAAATGTGCTTAAATG
GGCCAGGGCACACCAATGTTATGGCTGTTCATCCTATTTAAATTACTTTCTGCCTTACAT
AATTACAGCaacatggtataagagggtagttcaagcacagaaccagtgtaatgtatgtac
agaggtgaaggcaga
>NODE_396_length_185_cov_1.540541
TGAAGAAAAACTCATACTATAGTATGGCGAAAAGAAAAATGACGCCCAGAAAAAATGTTG
TGAAAACTTGCGATATAGTGAAAATAGTGTAAATTATGCTCTCAAAAACGTTATAGTAAA
GTGTTTTCCTAAAAACAAACATCATGTATTTTGGCCTGAAGAAAAACTCATACTGTACTA
TGGCAAAAGGAAAAATTATGCAAACATTTTTTTTGTGAAATCACTTCTTATATTGAAAAT
AGTGTAAATTATGCTCTCAAAAACGTTATAGTAAAGTGTATTCCTAAAAACAAATATCAT
GTATTTTGGCCTGAAGAAAAACTCATACTATAGTATGGCGAAAAGAAAAATGACGCCCAG
AAAAAATGt
>NODE_398_length_228_cov_11.320175
AAACTTCACACAAGCCTTTTATAGGTGACAAAACTCCACATTTTGTCTGTTGTTGCTCAT
GTCACTTGTTTAACTTACGTTCACAACATTTCATCAAGTCCAGGAATTAGAAAGGACACA
ACTCTTAGTGACCAAGTTCAACTAAAGAAAGTTTTTTCTTTGTGTGGAACAAAACTTTCA
AACCTCAACTTGATAGTTAAAAGGACTATTTGGGGGGAATAAACCTTAGAAATGATATTT
CTTGATATGTTTTGAGTGGAATCATGCTTTCAAAGCGTAAGCGGCACTTTAGTGATCATC
CCTTACTGTAGGTGGCGCTGTCTGGGGAAAGCAAGTGTCAAAATGTGCGGCCCCGGTTCT
GAGAGTGCAGCTTCAGGGCTGCAGAAGACACATACTGTTGGATGAGGACAGA
>NODE_399_length_755_cov_23.358940
ACCTAACAGGAGATTTGGATGGCCATTGGTGGGACCATGCGTCATGGCATAGCAGCGAGG
CCTCCCCAATGTCTTTGGTGAGACATGTGGAGCCCTGCCTTGACCCTCCTTCCCTCCCTC
CTGCCCCTTAACCCCATCTCTCTCTCCCCCTCTCTCTGTCTCTCTCCTCTCCCCCATCCC
CGTTCTCCCAGAGTCTTTTGTCATTTCATGTTTCCTTTGTTTTATTTACACCTTTGCATG
TTGTTTTTTCTGTTTTTCTTTCTGTTTTTATCCCACACCTGTAGGGGACAGTCAAAGGGG
AAAAAGAAAAACTATTGAGCAGGCATTTATGTCCGAGCCGACACACACCTTATCTGAGAG
GCAAAAGAAAATGGTGCGCTTTGGGGGACACTCATTTGAAGAGGACTTGGCATGGTGTGA
ACCGCAGGTTAAAGACTCGGGAGTTGATACGTGCAGTAGCACTACGCTAAACGAGGAGCA
TAGCCATAGTGAGAAGGTACTGAGACAATCTAGCCTGCATTTTGTTATTATTATTATTAT
TTATGACCTACCCATCCAGTCTTTGTTTGCTCTCTGTCACTAAGTGTAAATAGGTGAGAT
GTTTGTTTTTTTTGGATTTTATTTGACGTTGTATAAATTGATTTCTCTTGCGATTTCGTT
CCTTTTTGTTCAGTTACTTTTGGCTCCACCTTGCTCGGTGTTGCCGAAAAAGTCTTTTGG
GGACACCCTCTTTGCTTGCTACTTGTACTTGCTGTTTTGCTCCCCAAACAGAAACTACAC
ATCTTACAGTAGTTGTTAACAGAAGAGCATTGACACACAACCTCTCTGTTTGTCATGGCA
CACAGGAATGTGGGTCTctcctagttgcatgctcgttctcctccgtatgttgtgttcttg
ctctgcagcggtcctgtttagtgcagtaggaacaccttt
>NODE_400_length_542_cov_24.902214
ACCGAGACAAAGAATTTCCATTGTTTCAGGGTTCCTATAAATATCTAGAGGTTATGCTAA
TAGATATGGGACATAGCAGAATGATTAATGTGTGTGTTGTGTGAGGGAGAGAAACTGTGT
GAAGGCACGTCACATCACACTGTCAAGACAGGCCCTTCCTTTCCCCCCCATGCACTTGGA
GAGGCTGGCAGTTACCCAGTCCTCCATGAGCACACGCCGTGGACTGGTTCTGAACTGGTT
CCCTCACTTGGGGCTAGCCTGGGACCAAACCCGCGTCACCTCTAATTAGGGGAGGCGCCC
AGGCACAGGCATAACGAGCTGATGAATAATTAGAATTGGAGGAAATTGTGCAGCCAGGGT
GGCAAATCTGGAGGGACAAGTGCTGAAAACAAGGCAAGCAGCATTAAGTCCACAGTCAGT
CAAATCTGTGAACTTGGCCAGCGGCGTTAACACTAGGCCTGTGTGAAGAGGAATAAAGCT
CCAGCACTGGTGGCCAGCCAAGGCCATAGTCAGACCCCCAGGGTCGATTAAAGGAACAAA
TAAGATGTGGGTGATAAATGAATCCATAAATTGCCAGCGATGAATATTAATTCCTTACTG
CTCCAGTGCTGTGAGAATGCTAAACCACGTGCAAAAGGATGCAGAGTGTTGATATGGGGA
TGCTATGTTACCATTTTTGAGGCAGCATGTCAGAATCCTAATAAATGATTGACAGTCATA
TTTGGc
>NODE_401_length_560_cov_17.173214
GGCTGCACAGCGATGTAGAGTCCTATTGGACAGTGTAGCAATGACAGAGTAGATAGATAG
ATAGATAGATAGATAGATAGATAGATAGATAGATAGATAGATAGATAGATAGATAGATAG
ATAGATAGATAGATAGATAGATAGATAGATAGATAGATAGATAGATAGATAGATTCTAGA
TCCTGCAAAATGTCTTAAGGCTCTGGTCAAATAGGAGGCAGTGTGCAGAGGTGCCTCACT
AATGTCCTGCCTCTGCCGGGCCGACATGACCACTGCAGGTCTTCAGGTGATTAACATGTT
GGCAGGGGTTTCTACATGAAAAGACCCCTGTTTCTTTGTCTTCTGGTGTGTAAATATTGT
GCTAGCGGAATATGAAAGTAGTGCAACTATAAGGTACAAAAACATAGGGAAAAAAGATCA
AGAGTGGGTCTCACATCAAGGAGGACCCTGAGGATGTCTTTGTTGTCAACTTCAGAAGGG
GGAAGAGAGGAGCAGAGGAGGAAACTGGCAGAAGGGGGAAAGATGCCAGAGAGAGCTCAA
AGGATTCGGTCTGGGCAAGGTGATCGGTATTCCTCGGCAGTCTGCCTTCTGGCTCAGATC
AGTGGGAGTAAGCTGGCAGCCAAGCCAGAGGGCATAACAGCACAAACACACCTTCAGCAC
TACACTGCTAGAGGCTCGACTTCACAATCTGGAGGGGCGGGAGTTGGAgggagagacaga
gggaagagcaggagaaaataaata
>NODE_402_length_381_cov_11.671916
TGTCGCTGTGCACATTATCAGTGAATATATTATCTGAATCTCCCTCCATGTTTGCTACCA
CAGTGTCAACACTCCAGCTGTCCAGTTAAAATGAATTTAGCAGATAAAATGTCTTCCTCA
GTCCTGTATCCTGGTTCTGCCACACCGGCCCTCTGGTAAATGAGTAGTGGTTAGGGGTTC
CCTAGTGATTGGTTCGGATTAACCCTGAATTTTCTGTCTCCACTTCTGAATACAGGTGGA
TAAATGAGTGGGTGAGTGAGGGACAGAGAGACAGGTTGGACGGGAAAGAGTAGGTACAGA
CCTCTTCCTCCTCAATTCGAGCAGGTTCAATCAGCAGATTATTGACTTGATCAAATGACA
CCCCCTGTTAGGACAGGAACCAGCGAGAGGCATGCGGATTAGTCAGGCCAAAATAAAAAT
ATGCACACACACACACACATACATACAAAAAGAAAAAAAAAACACTTTCCTCACACTTTC
CATAAACTCCACCCAACACACTCAACACTCCACTATCTGCTTGCAGGTTGTGGGACTTCA
AAGTTCACCTtgaagcagaagtggc
>NODE_403_length_730_cov_17.858904
GGCTCATAGATGACAGGGCTTGAAATGCCATGATTGTGTACTGAAAGCTCAGGCAGCTGT
ACATGCAGCATGATGTCTTCAGAATACAGGTTTTTAGACAAAACAATATAGAACAGAACA
TCATTTTGTCTAAAGTTCATTCATCAAAAAGCTGCATATTTTGAAAAGGGTAAAAGCCCA
CACACACACCCCTGTCAGGGAAGCGCAAAGGCTAGATACTATAGATTACTTTAATCCCCT
GCCAGATATAAAAAGGATAATTACATATTTGTGGTGGAGGCTGTGTGGTGAAAAAATCAA
TACAGCCTTTTTTGTATGACACTTCATTAGTGTGAAAAAATCTTGGAGCTGAGAAGAACT
GCACTGCAATTAAATGGTTCTGCTACCTTAGACTTTGTAATGGCTCTATATTATTATCCA
GTTTATTTGAAATAGTGGTTGCACTTGTGGAGTAATTGGAAACCATTGATTATGTACTTT
TATGTCTACACTCTTGCACATCATTATGGAGAGAAGCAATAGTTAGTTAGCCTCTCTAAT
GAAGCACTAATTGCACTAAGTAGGTTAAGATGTTAGTCAAACTGCACTCAACTGAAATCA
CAACACAAAGACTTCCAATTAATCTGCATACTCTGACTAGCAGATGTTGTTTTGGACTCC
ATATCTCGCCGCTTTTATTTGCTTTGTGTCTGATCCTGTTGCGTAAATAGAAATTGGATT
CGTATCAGTCCATTGGCAGCAGATGAAATTGATTGGGAAGGGGGGGAAATAAGGGGCGGC
TGGGGAAAAAAAAATCTAAGGTGATGGAATATAAAGTGGCCACTTTGCTGCTGTTTTCAA
AAGGAGGACTATCTGTAATGTAGATTTCCTTCTGATAATGTCAGCGGTGTAACACTGGCT
Ggtaattgtacagg
>NODE_404_length_672_cov_16.538691
TAAATCTCTGCTCAGCTAATCCGTGGAACAGTTCACATTTTCGAGAGAGACACTCCGGTA
GGACAAAAGCGCCGCTCTGCTCGCCGCGCCTTCATCTGGGGACAGACACACATAAAGAGA
GATATTTAGAGAGAGGGGAGGGAATGGTGGTGGGGGGGAAGAAATCCTCCACTAATGTGA
CAGAGAATTCTCCAAAAAAATCATCATTGTGTGCTCTTGCACTGCAAAGCAGATTCTGTA
TCACTCCATAATTTTCTTTTTTCTCGAGCAAGTGCAATAACTTAATCTTAAAGGCAAAAC
GTGGACATGAGGGCCATTTCGAAACATGTTGTAGATAAATGTTAATCACATTAGCATTTC
CCAGACTTCCGTAAATCTCCATAAATAGCATGCTGAGGTTGATCCCTCTTTTTTGCCCAT
TGAGGCAAAATTACAGTTGATGAATTGCTTTTGCCATGCATGTAGGCTAATGAAAGCTTT
GCTCCTGGGCCTTCCTTAACAAAGGCTCATAATTTTTCCACTTTCCACTAAAATAAGAAC
CTGTTCCACTTTTAATTAATAGTTTTACCCTCTCCTATTCAGGACTGTATGCATAGTTTC
AAATTAATTTTTTAGGTGAGGCTTGGTTATTAATACTGTAGAAACAACCCCTTTTGTGTT
AAAGTAACAGGGAGGTAATGTTAGCCTGCAGGTTTAGAAAGAATTTCCTCTCGTGTCATC
TTACTGCTTAGCACAACTTATGACACTGCTCTGAGACTGAAACATTTCATGACGGGTGGC
TATTTTACTTCAAGTCATCACATTTGTTcagtgagctgcagtgaaagtgaacatgcagcg
actataagcacttggg
>NODE_405_length_501_cov_23.730539
GGGGAAAAAAATCTTCACATCCACCTTGTGCAACAATGCCACTAGTTTTGCATTTTCTTC
TGGAAATTTTCTGCCTTAGCTCAATTCCCTGCTACATTAATCTCATTATCCTTTGAACCT
TTTCACTGTTAATGCCAAATGCAATTTGTATTCTGAGGCCAGGCAAAAAGCTCTAAACTG
ATTATCCCAATTTGAACCGTGGCAGTCCTAGATATTGTTGAGTCTGAAAGGGCCATCTAG
CTGGTGAATGGGCTTCTCATATGCCTTCTGAGTTTCATGACACAATGTTGCGTCTGCTTT
GCAAGGGATAAATTAAGCGTGTGAAAGTCTAAGCAAAGCCCTCATTTTCCAGTTAATCAA
ATCTTCCCCTAATCAAATTAGCGCACATAATTCCTCTGGATGCGTGGTACAAAAACAGCA
TTATCCCCCTCTCCGGAGCTGAAAGGCAGGGAATCAGCGTGGTGCCTCTCTCTCCTCTGC
ATGAGCAGCCCTCAATGGAAGAGGAGGGCCGGGGTGAGACGGGGGGGTGGAGGAGACCAG
GGGCAAAGGGGGAGGGCATGGCTCTTCCCAGTGGCCTAACAGAGAAAGGCAAGGCCGGGG
TAAACTTTGGCAGCGTTTAAGTTCCCAGCTCATTAAAAAGCCTGGCTCAGTGGCCACCTC
CAGggagcactgaagcgttggctaa
>NODE_406_length_831_cov_12.598075
GCAGATTTTGATTAAATCGCAGTTATTTCTTAATCTACTGAGCTTGACCTATATCATGTT
GCAGCTGGAAGGTGACTTGCCGTCAAAGAGTCACTTCGGACTGGGCAGGTCGTTTATCAA
TCGCAGAAAAGATTGATTTCCCGTCATTTCTAACACTCCAGTTTAACTCGCGGTTGTCTC
TGGCTGGCCCCCGCGCGTTACTTCCTAAAAACATTTTGATGTGTGCATTCGCAGGTAGAT
CTTTGATAGCTGTTTATTCAAAAGCAAACTTGAAAAGCGGATATAACCTCGAGTCAGAAG
TCTGGACGGACAGAGTAAGATTGAAATTGGTCCGACTCTCCCTCTCTCTCTCTTGAATTG
AGGGTCCATTGTAGTACGTCAAACAAAAGGTTTTTATCAGAGGCTCTTAATGTAACCCCC
TCCCCTCACTCTCTCGGCCACCAACTCGTTCTTCTCTTCCTCTCTTTTCTCATTCATTTA
TTCCACTGTGTGTGGAAATAGGCTGGGCAACAATTAATTTCAGAGTGAATTCAGGCAGGA
TCTATTACCCCTCTCTGCCTCTATTGCTCTAATGGAAATCTATTTCACTTCTCTTTTGTG
TCCAATATAATTTAATGCCCATTTTATTAATGGCCTGAAATAATTACGGAAGGCTTTTGT
GATTCTTGAGTATGTTTCATTTAATTGTGTAATAAATGTCTAATCAGAGCTCCCATCTGA
AGCCATTATGGCATTAAAATTAACAATTACGCCACAAATGTCTTGGTGAATGCGTTGGGG
TCTATAGAAATCGTTGCTGATAACAAGACACATATAAATCATTCATGAGAATTTTTTCAG
AGAAAAGCGGTGTGAGAGATAGGAGGATGGGAGGGAGAAAAAAGAAGTGGAGGAAGAAAA
GAGGAGAAGAAAGGGGCTGAGTTTTCTTTATTCCATTGAAAAACGGGGATGGCCAAAAGA
TAGGGCATTTTAAAACTGTGTCACCCTCtccagctcctttcttcccctgtctctc
>NODE_407_length_999_cov_20.836838
GCACCATCATTTTAAGCTTTGTCTGTCCCAGCGTCTCACTGACCCTCCACTGTTGGACTT
GTGTAGGAAGTAAGTGCGGCACACTGGTAGTAGATCTATGTGAATGTATGTTTTCTGCTT
TATTCCATATTAACTGTCAGAAAGAAGTTAAAGAAACATTCTGATGAGCCTTTTGCTCTC
CTCTTCCTCATTTAGAGCGATGACTGACGTGCTTGAAATCACTGAACTCCTCGCTCCTTA
ATGAGAGATAATTCCCAACTAAACTTCTTTGCTCTTGTTTTTTTGTTTTTCTTCTTTCAT
GAATACAATATATTCATTCAATTAACTATTGTAGACAGCACAAACTTGTTAAATTGAAAT
ATAGTCAATCAGTGCTAACAACCGCTCACTGAGAATCGCTGTGATGTGGATGATCTTCCT
GATTCTGTTGTTTTGACTACAGCAGCTCACGATGCATCTTTTGAGTTTTTGATTGGTCTT
TCACTGGAGTTCAGTCTTTTTCCCTCTGTGGCCTCAGCAGGGAGCGAAGTGGTGTGTGGA
AGCATGTCATCCCCTGATTTCCTTTTAAAAAGCCGACCCTGATGCTTTTAAATGCATCAT
CAAGGCAATGGGCTGTCCAAGTCGGTTACAAGTTAACCAAATAAACACTGACAATGAAAT
TAATAATGCATATTGTTTGCGAATGCCTCAGCTGGATGATTTGACTGATGTATGCAAAGA
TGGTAATTTATTGAAAGTAAATTCATGTAATTGTGCAGCGGAACTTGATGAAGCAAAAGA
AGGTGTCAGCACGGCTTCCATCATCATCAGAAGAAAGAAATCATTAAAGAGCAAAAACAA
ATCCAACTTCAAAGGACGGTGCAGAACAAACACTTATTTTATGGATGTGTTTCATTTAGA
CCAAAGTTCAGAACGGCTGTTATGGTAAATATGTCAGATTTGTTGTTAGTTGTTTGTGGA
TGTGATAGTTTTGGCTTATTTATTTTTCTCACAGTCCACAGGGATGTAAATGCTCACTCT
GCACATATCAAAGTAGTCAGTGTAAATTTGATTTGAAGATCAGGGGGAACAAGAGCTAAA
ATGTAGTTGTCATTGTCGAGACACATTTCCACCATGAGAAGCTCAAGTGGCAAGGCAATC
ACAGCGCCTAACTTGGTAAAAATAGTTTACAACTAGGCTGTCt
>NODE_408_length_907_cov_23.181919
CCTTGGTTTAGACAGGAGAAGGAGCAGCATAGTCCTAGTATATCATTCTAACTTCTCCCA
CACTTCAACTCCCGTCTCCTGATTGTGGTACTCTTTCCATTGTCTTTGACACAAAAAGTT
TGTTTATATATGCATGTATATATGTATATACATATATGTATGTATATATATATAAACACA
TTTTTATAGCTACAGCACCTTTTCCCATGGGGCAACAGTGTCAATACCTCGCACATGGTA
CATGGCCGTGCCAAAGAAAAAAAAGAAATAAAAACAATATATTGGTCAGGATATTTATCT
TTTTTTCCCTAAAATTGGCATTTGACATGATGATATTCTATTGCCGTCTGGGGGAGGGAA
GGGACAAAGGTTCTTCTTTTGAGTTTATATTCAAGTTTTCTCCTTTTTTCGTGTATAATT
TCTTCTTTTCCTGTTTAAAAAGAGTTCACACTTTTGTGATTTGCGTGTGCTGCTCTTCAT
CAAAAGGTTCATTTTCCGGATCAGAGTCAGTGGTGTCAGAGTATCGATAATGGTCTGGCT
CATTGTCGCTAACGTCCGGGGTGACGGATGTTGAAGTGCTAGCCTCAGAATTCGAAGGCT
CCTCCACGGTTTTCGTAAAATACAACTTCACCTGGAAAGCAAGACAACTAACTTCAGTGT
GTGGAATGAGATGATCAGAAACAAGACTCATCATTGCCATTTGGATTATCTTCTGTTAAA
GTAATCATAGTTAAAAACTAACAGTAGAGCAGTCAACTTCTACAACAGTCTTTCGTTTTT
TCCATTATAATAATATCTCATTTGGATATAAGTCCCTACAGCTTCTTTCAATGCTTACCT
TGAAGTTTGGCGAGAAGTAGCGGTTAGCTTTGTCTTTGTTGGCCTTGTCCAAGTCATTCT
TCGTGAGCGTCAGGATGAGGTAGTCCCTGTCGCTTTCCCTGCCGCTTTCCCTGCAGCTGT
CCCTGCACTCGGCGCTCTGCGGCTGGCCCTGGCCCGGTCCCGGTCCCCCCTGCTGGCTCT
CTGCATTGTTCACCGccccattctccatcttgtccccgccctcctctggtccagggatga
agaaggtgttc
>NODE_409_length_494_cov_13.459515
GATATTCAGATAATTGAAACACATCACATGCTACCTCACCTTAGCAATGACAGAACGAGG
GTTTTTTTTTTACACTTTGGAAACATGTTTCATTCTTTTTTCTTTTTCTTTTTTAGGGTG
GAATAATTAAACTGGCTGTTTTTTTTATCTGAGCTTTTAGTCATAGTGTGGCAGCACTCA
CTGTTGCATCTGTGTGCTGTGCAGAGATAGAGCGTCTGTGGAGGGCCAGGGAGCAGACTC
CAGAGATCCATCCATCTCAATCTGAGGCTACAGCTGACACCTTACAAAGAGGTACAATTA
ATAAGGGCATTATCCAGCAGTAGGCAACAATGGAGTCCTAACGCAGAGACACCAACCTCA
GGAGGCCCGGAGAGGAGAGAAAGGCAGCGTGCGTGTTTATGGGTGGGGGGAAGGGCCGGC
CAAAGTGCTTCAAATTGGGATGCATTACAACCAATGTCTTCAGAACGTGAATTACAATCT
ATTATGACTGAGCCTTATGATGGGTGGCACAGGCTGTTCTGTGTGCTAAAGAGGTGACAT
TATTCTTTTTTACAGCTATGCATCTAAAATTTTACATTCACAAAATACAGTTTAGATTTA
GAAAAAATAAAAAGTTATATTATTGAATGAATTACATAAAGACGCTTTTAGATTTGTAGA
GGTGAAcagaacaaagtg
>NODE_410_length_732_cov_16.596994
TAAATGTTCATTGATTCAAGGGCAGACAAATATACCCCCAACACCCTGCAATGACCCACA
TAGAGCGATATGTGAAGTTCACCATCTATTAAAATAACATGACAGGCACAAATAAACCAT
ATTATACATTTTGTTACCCTTGCAGCCAACTCAAATTACATTTTGAATGTCGTCCACTCA
ATCTCCCCTCGTCTTTTGTGCTTTCTTTGATATAAATAGACAGACATTCAGGGGTCTAAA
GAGTGGAAGTTAGAAGAATAAAAAAGGAAGAGGAAATTTAGATATTTTTAAATGATGTCC
TACATTTTGTCAGCTAAAATCAGGATATTGCCTGAGCGGGGAGAAGCCATGTTCTTCAGT
TGTCAAAAGGCAGTAAGTAATGATTAAAATAGCAGTGTGAAACGCGGGGAGATTAAAGTG
ATGCTAATGATAAGTGAGAGAAGAAAAGGGCAAGCTATATTTTAATTCCTGGGAGAATGG
TTAATGACTTCTATTGCCTGAGATTAAACTAAACCTGTCTCATCAGCTTTTTCTGCTCGC
TGAGGAAAAAAAGCCCTCTGCACTTTAATTTATTAAACTCTTTTAAGGAAGCACATTGAT
CTACATAGGTTAAACTTTCAAAATTTGGGCAAAAAGACGCCCCATAAAGCTGTCATGCAG
GGCAAAGCTGTTGAGTTGCTCAAGGCACACTATAAAGAATTCATTATCTCCAAACTGCCA
CATTTAATCAGAAAATATCAATTATTTAAAAGGGGAGGTTTGCTCCTGTTTAGAGCATCA
GGTTTTACTGACACCCTGAATTATACTGACAAGTTGAATATATTTTTCTGCTGTCACCGT
GATGGTGCTGTGAACTTTCCCATTTTCAATGCCACCTTTTTTTTTATATATATACCTttg
tctcggtaaatgtgca
>NODE_413_length_871_cov_22.803675
ACAAAGACTCTCCATGTGTGTACACCACCGTCTCACCTTTGTTGGAGAAATACATACACA
ACATGGGGGCATTTTACAAGCGCAATTAGGAGGAAAACTGAAATTGTTTTGCAAGCGGCG
GACTGCATATGCATTGTGCGGTGAGTCAGTCCATTTAGCTGCTTGACTGGAATGGTCCTG
TTCAGTTTGACAGATCAGAAGAGGAAAAAATATCTCAACACCATGAAAACCAAAGGCTTA
GCAGTGAGCAAATCAGCCCTTTGTCTTGTTCAATTCAAATCAAAGGATAACCAGGAATGT
TTGTTTGACAACAGCATTTACAATGCATTGTTCTGAAGCCCAGAGCCTCCCAAACAAAGA
CAGATAGGCTTTAAACAAGTCATTTAATTAGCACCGGATCCCCAGCTTTGGCTGCGCCAA
CCAATTATACATTCCTGAGGCATGTGCAGGTCCTATTTCACAGGAGCGAGAGGCAGATCC
TCTCCAGCCCTGTCTCTTACAGTACATCTCTCCCCTTCCATTTAAGAGAAGGTAAATAGC
CCAGACAGACAGCTTCATTAGCCAGCGTCTGAAGAGCGCGGGGCCGATTGTCGCTTAAAT
AGTGCGCTTTTACTGCAGGCCCAGCCAGCGACCTCCGATCAATTACAGCTGACATTATTG
TTTGTCGGGAGCTTTTTTCCTGGACAGAGGGAGTAAAAAACGAGATCAGGCCTGAGCTTT
GGCTGGAAATGTAATCTTCCCCCTCTCTTTGGTTCTTTCGCTCCACAAACAATAAATCAT
TCAGTTGAAGAGATAATAAAGTGCCAAGTAGGAGCTAGTTTAATTTTTGTCAGGGGAAAT
CTGTCCACAACAGAGTTAAGAGTAAGGGGCTGGCTGCTTTCCTCATACCATTTTCAATGA
CAATGGCTTAGTTCCTTTTTTTCTTATTTCCCTCTGTAGGGTTAGATGGCCAGAGAGGCT
GGAGTTGTGTTTCGATGAAGATTAACTGCTGCACAAATCACTGCAAGTtatcattttttt
gtcatcaaaataaatgactgctctctttttaatca
>NODE_414_length_779_cov_21.037228
GAGGAAGTGCAGTTTTTGTCTGTGTGCGTGTGTGTGTTTGTGTGTGTATGTGTGTGTGTG
TGTGTGTGTGTGTGCGTGTGTGTGTGTGAATATAAGCACTTAAAGTTGAGTCATTTTAGG
GATATAGATATTTTCCATTTTCAACTCTGACAAAAATGCAGTGAAATAGAGGGGCCATTT
TTTTCTTTTTCGATTTCTGTCTCGTAAATCCTTTTCAAACGCAATTCCCATTCTTCTTTT
GAGGTCTTTTAAGTCATTATAAATGTTTTCTCTCTCCCTCTCTTTCTGTCTGTCTGTCTC
TCTCCCCTCTCCCTAGCTTTAGTCTTCTTGAATAAAATAAGTGCAGATTTGCTGGAAATC
AGTGGCTTTTGTGTGTGGCTGCAGGAGCATGGTGAAATGTTTGGACACTAATACCCATTC
ATTTCGGTAGCGCCATAAATAAAAGCTGCCAGCTATGCGGCTGCCGTGAAGTGGTATTCT
TTGGTGCCCAGCGGGATGTCCTGTTCACATTAGCGCAGCAGGGAAAACTGGCCGGAACAG
CCAGACAACTAAATCAAGACATTGTCAACTTCTGACAAAATTGCTATGGGGGGAGAACCG
GTTTTAAGAGGGTTGTGCATGTCTGGTTGTATGCATGTTGCAGTGTGTGTGCGTGTGTGT
GTTTGTAAGACACAGAGAGAAACAGACAGGGAGCGCAAAAGAATGAGAAAACAGGGGAGG
CACGGGGGGAAGAGATATATCTTTTCAAAATTTAGTATATTCTGAAAAATAATTCCTAAC
TGAGTAACACCATGGGGCTGACATGAATGAGGAAGTGTTGCTAGAATGGAGACAACAGGG
CTCAGCTCAAGAAATAAAACCTaaacctccacaaacactcatctcctgttgtgtttttcc
ctaaatccatggcaaaatgcttgtcaggatcaattttccaatatgtatgaatggtgtgca
agt
>NODE_415_length_795_cov_13.088050
GAAATATTCATAAAAAATGTTCTTCCAAACCTTCATGAAGGAGAAGCGCACTCCTCAGCG
GGTCCATTCTTTTGTCACTTATCACGTTAATTTCGCTCACATATGGCGATAATTCCTTTT
ATTTATTGGCCCTTTAATTTGAAACATATTTGCTGTCACTTTGTTGTCTCATTACGTTTG
TAGAATTTGAATCATCCCAGAAATTAAACGAGCGTGAGCCATCTCTGTGTATGTAACACA
AGCAGGGGGGGAAAAAAGATATAAGCGATATAATTGAACAAAACATGTAACCTGTCTAAA
TCTGAGCAGAAAATGAGAGAAAATGAAAATTCTATTAGTCTCTAATGTTCCCTCTGCCCC
CCTCCCATGTGCTCTTCATCTCTCCTGCAAAGTATTCAAATGCAAGCCCTGCCTTACCTC
CCCGTGTCTCTTTTTCTCTAATTATCCATGAGGTCAGTAAGCAAAATGGGGAAGAAGCCA
GGAGATCAATACAAATTATCCCTGAGCAAACCAGTGCTGACAGTTTGAATTGCAGCATAT
GTTTACCCAAAATCAGGCAATTTATCTTAATATCAGGCGAGTAATGCAGCAGGGGTGAGA
GGTCACACAATCTCTCCACCTCATAATTACCCGCCTCTAAAACAGGAAAGTGGTATTGAT
TGGCCGCGGGCCGGGAAGCGGGCGTGACTGGAACGTGCCAGCGACCCCCCCACCCACCCC
TATCATACCTCCCCCCTAGTTCTCCCCCCCACCACCACCTTCCTCGGTCCCTCCTCCCCT
CGGCTAGACTCCCCACCCAGTTCAGGATTTATGGGATGTGTGTGGAGGGTTTCATGTTTC
CTTGCAGCGATTGAGAAGCCTTACAGGAGGGGTATTAAGAAGGGTGGGTGGGTTGgggtg
ggctcttccacacaccccctcctcttttaccatattgtgctggaaggacatggaggacca
aacaaattttggcatgcat
>NODE_416_length_512_cov_12.761719
CGTGAGTGTGTGTTCAGGTGTTTATTATGAGAATCACACATGGGTATAGCTGAAATGGGA
TTGCTCTGTTGACTGGTGCTTTCATTATAGCAACAAATCGTGCAGTCAAATGAGAATATA
AGCAAAAACCTGAAAGGTTTATCAGTCTCGGAATACTAAAAAAAACCTATCTGTGTCTCT
CTAACATTATTCTTCCTCTTCTTCCCCCATCAGGATGACAAAGAAGGTGGTTCATCCTCT
TGAGACAAAGGACCTCACTCACACGCATGTGGACACACTCTCAAACACACACACACACAC
ATACACAAGAGCACCGAGGTCTGCTGTCATACACCTCTCATTAATTCCTACCTGTCAGCC
GGCTCCCCCTACCGTATCGGCCCCCCGAAAGGTGACAGCTTTCCAATGACTGACAAAGGC
TCTTTAGGTGATACAGAAGATCCCTAGCAACCGCTGGCTTCTGTAAAGTGCCCCTCAAAT
GTCACTTTTGCTGCTCCGAGACGTGCGCACTCACACACCCACACACAGTATTTTTAAAAC
AGAGGCCTGCTCTCAAGTCTTCAACCATCTTTGACATCCAGAGGCTATGGATGTCACAGA
GGCCTCAGCTCTTAAAGCTTTTAACATCCGAGAGAGATGGCGTTGTCTGACAGCGCTATT
GGTGGATGCTATTGTTGCATGTCGTTTCTCCCcccc
>NODE_417_length_785_cov_16.940128
GTTGAAATTCCCATTCTTTTGTAATGGGAAAGTGAAAATGATATTGAACGCAGGGGAAAG
ACACTGACATAACATATAGGAGACTTAGTTCAGCACTGGGCCCCGGGTCACAAATTGCAG
GGAATTTGTTTGTTAGCAGTAGTTTTTGCTTTCTGAATGCACATCCCTTTACCGCTCCAG
CCCTTCAGATGTCAGATAATACACTTTTTATGCGCCATTCTAAATGGAAATGAAAGTGAC
AGAAATTCCCTCCAATGTCTGGGTTCCCAAATCCCAGTATGAGGCGAAAACCAAGGTAGT
GAAATTAGGGGAGAAAGCTGGGGATGAGGAGGAATGTGGAGCTGTCAGTCAGTCAGTCAG
TGGGAAGGGGGATTATGCAGAGCTCAGAGCAGTAATTGAACACCATCGGGCCCGCCCTCA
TTTACATCTCAGCCTTCTGCCGGCTTTGATTGGCAGCTGTACATGAAATGCCACATCAGT
TGAAAGTATGTTGTGAGCTGGCACTAACAATCCTGTGGCTCCGGGGAGACCTGCCATATT
GTAATTTGGTTATCAGGCATGAAGGAAATAATTCTAAGTGCCAGGAAATGTGAGGCAGAA
TAAATGCTTCATTGCTGCAAGTTGCCCAGGGTGACAGTTCTTATTTAATGTACAAGAGCG
TCCCGTTGCCTGTAGATTTGGGGGAGCAGAGAAGGGGAAAGGAGATGTAAACTAGGAGGT
GGAGAATTTTCACAAAAGACGACGTTAAAACGGAAACCTGCAGCAAAAAATACAAAAACA
AATACAGATAATCAATAAAAAAAAAGTCATTATGTATGATTTTTGCTTCATGCTTTGTCT
GGATAAAATAGCAGCAACAGATGCACAACCCAGACTATTTGTATTTTAGCCCTATTTTTA
GGCTCATACATGGGATTTCTAGACaaaaggcatgagcacagaagtaatgcagatttgtgc
atgccgttg
>NODE_418_length_913_cov_5.441402
ATTTAAGAGTCTTCTCACATTACAGGCCGAGTAGCGGCCCTGAATGAAGCCTGTTTGGTC
TGATTTTATAAGAATTGGGAGCAAATTATCTAGCCGTCTAGCGAGGAGTTTTGCAAGCAG
CTTGCTGTCAACTGAGATCAAACTGATAGGCCTATATGAGCCGCACATATCTGCAGGTTT
TCCTATTTTCAAAATGACTGATATATTAGCAAGGTTTAAAGTGGGGGGGAGGGAGCCCCT
GTTAAATGAATCCGAATACATATCTGTCAAGGGGCCGACTAGAATTTCGCTAAACTTTCT
GTAAAATTCAGGGCCGAAGCCGTCCGGTCCCGGGGCTTTGCCTGCTTTGAGTGTGCGGAT
AGTTTCTGAGACCTCTTCCCTGGTAATTGGTTTGCATAAGGAGTGTTTTTGTTCAGCAGA
CAGTGGTGGAAACCTAATTTTGTCTAAGAATTTCGCTCTGGATTCTGTAGATGAAGTGCA
CTCTGAGCTGTAAAGGTCCATATAAAATGATTTCATAATTTTATTTATGTCACAGGATTT
AAAATGTCTCGAGCCATTTTTGTCAGTCAGAGTGTTGATGGTGTTGGATTCAGTTTTGCC
GCGAGCAAGACGAGCAAGTAACCGGCTGGGTTTGTTGCCAGATTCAAATAGCCTGTGCTT
GGCAAAAAATATTTGCATTTCTGCCTTCTTGGTTAATAGTTGATTCAGAGCGGATCGGGC
TGCGTTGAGTTGTTTTGTCAGACTACTACTGCAGGATAGTTTAAACAGATTTTCTAGATC
ATGTATTGTCTTTTCTAAATCCAATTGTTTCTTGAGAGCTTCTTTTTTCTGGGCAGACGT
ATAAGATATAATTGTCCCTCTTAAGTAAGCTTTCCCAGATTCCCACAGTGTCGAGGGGCT
AATACCAGGTGTATTATTTCCGGCGATAAACTGTTGCCATTCTGTGGTAATGTATTTGAC
AAAGGTATTATTACTTAGCAGAGTGGGGTTCAGTCTCCATTGTCTGCATACAAGGTCTCT
CTGGGAAGGGGAGATAGTAATACTAATCGGGGAGTGATCAGAAAGGGACCGAATTCCAAT
TGTGCAGTCCactgtcc
>NODE_419_length_654_cov_7.350153
ACCAACATGACATTTGTATAACAACCACATTAGATGAGGTACCATAGATAATACCACACT
TCCTACAATGAAAGCAGCAACTAATCAGACATTCATTGCAGCCTATAAATACATTATCTG
CGCAGCAAGGCCACAAGACTTCAGATCTTTGTTATGCGTCATTTGCCTCCAAGGTCAACG
GGCATCTTGCACTTTCATTTAAGAATTGAATCGCTTTCCAATAACCACGCTGAGAGCACT
TAAATGCAACAACTAAAAGGTCAGTTACAGGCGGACTCTGACTCAGCTGGCTTTCTTTCA
CAAAAGTACAAGTTTGTTCATACCCATGTTTGCAAAAACTGGAAAAAAGTTAATTTTATT
GTCTAGGAAAGAGCCATATGGGAAACTATTTTAATTGCTTCATAACAAATATACATACAC
CTTTTAGTAGTGTACAAGGCACAGTGTGTTAGGGTTAGATGGTGCTTTCCAAAAACACAA
ATTTCTCAAAAAGGGAGGGAGGAAAAGGAGGTGAGACAGACGCAGACAGAGAAAAAGAAG
AAAACCAGCCAGCTTTTGACACCAGGAGGCAAAGGGTTAAACAAGACCCCATCGTATTTT
CATGCATCTTCTGCTTTTGACAGATGAAAAATGTCAACTGTCCTGTTTGTATTTGGGAGT
TTTTGCACTATTCATCTGCTTCATTAGTGCCTGCTGCTCCTAGCCCCTGACAGCTGCCGG
CCCCCTGCTCTCACCGTGTACACACACACACACACACACACACACATATATACACACACA
AGCATAAAGATGCATACCCCCACACACACACACACAAACACACACTTACTTCTTTTTt
>NODE_420_length_471_cov_3.944798
GCTAGATTTTTATACTTTTTTACATATGTTTTTTTTTCCTGTTTAGGGAAAGAAGTGGTT
TGGAGATGACGGCAGGATCATGGCTCTGCCTGACCCTATAAAGGAATCCTCCACAAGGCC
CCCTCTCTTCCAGATGGAGGAGGACCTGGACCCTGCACTGCAGACTGTGTACAGGAAGGT
CAGACACACACTCACTGCCACCGTCAGTTTACTTCATCTAAAGCACCATGCACATTCATA
TGAAAGTGTTTTGTTCTCTCACCCCTTCACCTCTTTGGGAAAAAAAAGCGAAAGGGCAGT
TTGGCATGTGGTACAAAGGAGCAGAGAGGAGGCAGGAGTTCATTATCAGAGAACAGAGGC
CAACACATCTGTGATATCACCTATTTTAGTAGTTGGAAGTAGAGCTGGTGTTAAAATTGA
GTTGTAGCTTTTGTAGCTGACATAAGCCTCATTATTTATAAGCCACACCTCGTACATTTT
GCAGCACATCTGATTCAGGTTTCAACTGTTGAGTCAATTCTTTCTTTCCATCGTCCTTCT
GTGACAGTCCCGCTTTTGATGGTGTCTCATGTGGGAACATGTTTTAAAAATCATTACATT
GCACTTCAAAATAATTACATCACAATTCAAATCGCaatcacagtttgatattttc
>NODE_429_length_600_cov_11.131667
AATACATATGCACACACTACACATACATGCACACACTACACATACATGCACACACTACAC
ATACATTTACCCACGCAAAGCACTCTCTCTCTCACACAAGCACAAAGCAAGCAAACAAGC
ACACAGATGAGGCACGACAAGCTCAAAATCCCTTTATTACCACTCGTTGTGGAGAGGGTG
CAGAAGTGGCCCACCAAGTGCTCCCCTCTCTGTATATAAACCCTTAAAGCCTTGTCCCAC
ACCCAATGAAAGGCCACTGCAATCTGTAAGCAACCCTGTTCCCATATGGGCCAGCCTGCC
ATGGGCCTCGTTTGCCTTTGTCCTGTGGCTCTCTGAGGGCCAAGCCCTGCACGCCCCAGC
CTAGCTCCAGGCATTTATTAAATATGCACCTTCCAGTCGCTGTGAAGAAAGATCCCAACC
AGCTAATCTCATCACAGACTGGGGACCCTCCACATATGTAAATCTACATCTGTTCCCCTT
CAAAGAGAGAGATTCTCCAGGATTATCCCGCACACAGACCCAGACGCATACACATACACA
CATGGAAATGTGCTCATACACAAACACACATAAGTACTCTTTCTCCCACATGGCCGCTGC
CAATCAAGAAGTACGCCCTCTGCCACATGTACTAGTCTGCCATGCACAGACTCCAAATGT
ACCCTCCTTTATCAATTAGCTTTATGACAAGCAATGGCCAAGACATTGCGCTTTGTGTCA
TTGCTTTGTGTTTTCCTTGGtgggaagtgacaaggcaaagccttacaaaacctgcccctc
gcct
>NODE_430_length_562_cov_20.793594
GCTGACTCATTCATCAGCCTGACCTCATTTGCAATCCAGACCGGTTTCCTGAAGAAGGGA
TAGTTGGATTCAAAGAAGATGGGTGCAAAATATTGAATTTGAGGAAACCAGTGACCAGTA
GTCCAAAATATTGCTTGGAGCACAGTAGGTGAGCAATGGTCTTTATCTCAATACCATGGT
GGCTCATTTATTTTGTTGATGGATTGTTTATCAGTCGGGCAGACTGGACGTGTATTTGAG
TAGCTGGAGGGAAGTTTAGAGGGTTTTATGCAGCAGCGCTGTAGAACAGCCATGTACATC
CCCTTCAGCCAACTGACCTCGTCGGGTCATCAGGACTTAAGTAAGAGTGAAAGTCGCTTT
AAATGGAGCGAGGCTCCCAGGGACCCAGCCTTGGCTGAGCAGCTGCTGCCAGCCGGCGAC
TATTACTTTTCCAGGGGCTGACTTTGATGTTTTAACAATCCATACATATTGATTCAGACT
GATAATAAACAATTTGATTAGCCTCTTTCTATAGGCTGTCATTTCAATCACTTTCAGAGC
TCCGATGGAGTGGAAGTGAGGGGCCGTGGAGGGAGGGACGGATGAGAGGAGGGCTGGAGG
GATGGAGAGACAGAGAAAGCGGCCAAAGCTGAAAGAGAGGGTGGAGGGCCGGAGCCCCCT
CCTCAGACAGAAAAAGGAATCCAGCCCTGATTAGGCCTCTGCCTTTGGTGAATTGGACAA
GACAGCTGAGCTGCCAGGTTATTAAC
>NODE_431_length_422_cov_6.549763
AAGTGCGCTGTCCCCCCTATATGTGCAGACAGGATCAACAACACATTATATTGTCATAAT
GGGCATCACAATCCACGAGTCTATTTTTGTGTTGCCTAACTTTTTAACGGCAAAAGTCCT
CTGGAGGAAAGAGAGTAATGTGAATAAAGCAGCAGAATATTATCCACGCCGAGGTGACGT
CACGCCTTCGCCTCGGCTCGCGTTCCTTATTCCGATCACCCAGCTCTCTGATTAGAGTCT
TCAGTCCTACTCTGGGATGCTGCATTTCATTTCATATTTGATAATTGAGACAGATGATGT
GACATAATCACAAGCCAGTGACACGTTGACCTAACATGAGGTAAACAACTCGCTGAATAA
CAACGACACAAATGAATATCATTAAAGGAGTCATCTGAGAACCATATGTCAGCATGCTGG
ATTCTCACCATTACACCTCATTAACATGGTAACATATGCTGGCTCCCAAGCACAGGAAAA
AGAAACACCACCGTTTGTCATCTGCCAAACCAGAACCCCCCGTTTCTCCTCATCTTTGTT
TTTTATAAAAGCATAATTTACGTTgtgcttattctaaagacgtagcagtgggattatgaa
atttca
>NODE_432_length_699_cov_17.821173
GGGCAGGGAGGGCATATCCATGTCGGCATGTGAGTGACCACCTCTTCAGGATCAGTCCGG
ACTCCTTCAGGCCCTTGGACGGTGAGGGTATACGAGGGGAGCTGAAACACAAGTGTCACC
TGACCATACTGTCTTTTCTCTTTAGGTTATGTGATATGTGGCTGGCACAGTGCGAGAGTA
CAAAAACAGGTTTGTTTTGCAGTGACTGGCTTTCTGTAAAGTCTGAGTCTCGTGGTGAGT
ACAGCATTTGTCAGCCTTCCCCCCCACCATTGTTCCTGCATGCCTGCAGTGAGCGTGAGG
GTGGGGGGCGTGAGGAAGTCTTGACTTTTTTTTTGAAGGGGGGGAGTTATTTTGATTGTC
TTTACCTATCAGGTGTAAATTTCCAGGCACTCAGTTCATTTTGGGCCTGCTCCAGTTTGT
CTTTAGTCTGTTCCAGTTCAGCCTTCATTTTGAGGAAAAACAAGTTGATGGCCGGATCCA
CCATGGACGACCGCAGTTGGGCCGCACTCGGCTGCTGGACTTGCTTGAGGTACTGGATCT
GGGTCTGCAGGATACAACAAACACGTGTCAGCGACGGGCAATGACGAAGAACTGTTCTGT
GATTGTTTAAAGCACCAGAGCGACTCCTTAATTTTGACTCAAGTCACATTTGTGCTTCCC
CTAAAATCTATAAAATCTAAATTCCTCATGCGTAAATGTAATAAACAGTCATTTGACCTC
AATTTCAAGCAATTAAATTATATAATTAAGCAGTTCTGAGAAGTACTTAGATATAAATCC
AACAAAAAATACTTGCATAGATAATAAGCTCTAATTATACATTGTAATGTTCCATTAAAT
caaaatgtacttgcttttcaaaaatgattatacatgttctttt
>NODE_433_length_864_cov_10.293982
GATTTTTGTAAAAGTAAAATTAAAAACTAACAATCAAATACCAATAATTCAACATTTTTA
CCAGACAGATTGTAGAGTAACTACTAAGCACACTGACCACCCACACATTTTCTTCTTTGT
CTTTGCACAAAAGGGCAAATGTCACAACATTTAGACATTTGTTATTTATTAGACTTTGGT
CTAACTAATATGTGTGTATTACCCTTTTGGAACTGGAATTCTTAAAAGTCTACGCCATTT
GCTAAAGGAAATCCAAATAAAAGGTCAAATGATAGTTGGTTGTTGTGCTTTGCTGCACCT
TGTATAGACGTTGGGGACGAGTTGTGAGGCTTTTCTTTTTCTAGGCATGCAGGAATATGT
TGATAAAGAAAGTAGTTGGCAGACTTTGTGATTACATTAACCCTCCACCTCACCTCACCC
ACACATGGTTGCTGACTTGTGTGATGCTAATGTTCAGATGAGCAAGCAATGGTTTTTGTC
TTCGTCCTCCAGGCATTAAACCTTTCCAGTGTGACCGCTGTGGGAAAAAGTTCACACGGG
CCTACTCCCTAAAGATGCATCGGCTGAAGCACGAAGGTAAACGCTGTTTCCGGTGCCAGA
TTTGTAGCGCCACATTCACGTCCTTCGGTGAATATAAGCACCACATGAGGGTCTCCCGAC
ACATAATCCGCAAGCCGCGGATTTATGAGTGCAAAACGTGCGGCGCCATGTTCACCAACT
CTGGCAATTTAATTGTACACCTGAGGAGTCTGAACCATGAGGCATCCGAACTAGCAAACT
ACTTCCAGAGCAGGTGAGGAGTTTGGGGGCGCCGACCCCCATCATTTACTCAGATCTCAC
CTGGATCAGAAAATAACTTCAGTTTAGATTCTAATACCTGAATTTCATTGGATCGATGTC
GTGGCTTTGGTTGTGTAGAATTGTTTTTTTGAGATGATTGCAATTGATTTGAATGCTCAA
ATCAAATGTACCTGAAGTATTTGACTGTATTTATTGTGGAATTTTAATTTCACCTTTTCA
AAACAGTTGTTTGACATTTGGGgaggta
>NODE_434_length_601_cov_19.201330
TGTCCAGACCAAACCCTGCAGGGCCATAAAGTCCATCCAGTCCTCACACAGTCCACTGCC
TCCAGAAACCAGCAGAAGCAGAAGAATCAGAGAGCAGCCGATAACGTCAGTGGGCATCAG
AAGCCATGGTTTTAAAGTTATGACCTCATTAGCCTCAGATTGAGGCCATATAACCTTAAA
CCCACAGAGGAGGAGGAGGCAGGGAGGGATGAAATGTTCCTGTTTTCTCGTGTGCACCGA
GGCGTGCTTTTCAAGGTAAATATTCTTTTTCCAACATGAAATAGGTCTTTGTTGTTTGCC
CAGAGGTAAAGAGGCGGAAAAGTGAGGAGGATCTGAACTGGTTTCCATGTCAAACACTTC
AATTCACCATAGAAACTCAGATCTTAACGCGGAAACTTTATTAAACTGTGATGGTGGATT
GATAAGGGCCGAATTTCTATCGGCCTCTTTTTATTGTGGGCACCAGGCGGGCTGACAGAG
GTAAATTGCTCTTTTAATTAAAGCAATGCACCAGGGGAAATTGCTGTCTGAATATTGTCT
CAGAGATGGGGGCCAGTGACAGTTGCCTGGAAACTTCAATCTGTCCACCCGCATTTATTC
CAGATCACAGTTATGAGATAAAGTTTAATAAAAATCTTTTCCTCCGCCACCAACGAAATG
AAATCCAACCCTTTCTGAACAAGTGAACACAATGAGACAGGACTGCGGAGGAAACCTCAT
GTTCAACATGTATCTCTCaggttcgtcattttagtgccgttaggagccgcagaatccgcc
tatta
>NODE_435_length_185_cov_6.497297
AAGAGGCAGCTGGTAAGGAGCAGTTCCATGTTTATGCTGGTGAACTGTTGTGCGAGACGC
CACTGATGTGCGCGGAGAACTGTACCTGTGTTGAGACGCCTGGGACTCAGACGCTCGCTG
CGAAGAGTGACGCGTGCCGGCGGAGATGCCGGCTCACGTGGTGAAATGTTTGGTGCTTTG
GTTCGTTGTTTGAAAATAGTGGTGTTTCGATTACCGCGTGTAATTGTGTTTGGTTACATT
TAATAAAGTAGTTAAGTAAACATTGAGAAGTGTGCATTAGAGTAGCTGAGTGTAAATAAA
GTGTGCTGGGTTCTATGGATTATGATATGCTGATGAATTTGGCTTTTAGATACTGACTTG
CTTAAAATT
>NODE_436_length_441_cov_13.204082
GACGGAAAAGCTTCAAATGCTGGTTTCTTCATGACAAAGATGCCACTCTTGATTTTAAGC
TATCAGAGGTTTAACTGCTGCTTCTCACACAACCCTGGCTTATCAAAAATGTACTCTCGC
AGCCTCGTGTGCATACCTGCGGCCACATGTGCACACTTACACGCATGCATACTGTTGGTC
AGTGGTATGTGGTGCAGGTCTCCAGGTCTGCTTTACGACAGAATGTACCATGAAAGCTCA
AAGCCCCACCGTGTCACAAACTACCGCTGGCCCACCCCACCCTTCTCTAGCATTTACCTC
TGGCCTGTTAAAAATGATATCAGCTCATGGAGGGCAAGCATTAGCATTTGCATTTTATTG
GAAGCACAGAGATTTAGAGCAGAGGATATATCAGCTCTGAGCAGACAGAATTAGTTAACA
ATGCATTACCTGCCTTTTATGGCAGCTATAACTCTTTTCCCCTGGTGGGGAGAGGAGATG
AAGGGAGGAGTGGAGGGGGGGTGGGTTGGGTTGGCGGCGGCGGCGGTGGTGAAGGGGAAA
CACAGCCAGCAGAAGGTTGGTGGTGAGAGCTGTGTGGCGCAGTAGAGGGGGGCATTTCGA
ACGCAGAAGCTTTGTCTGTGGCGCT
>NODE_437_length_473_cov_18.367865
GTTAAAATTGAGGCAAAATATTTCTATATTCCTCTCCTTTTTTTTCCTTGAGGTTCCTGC
TGTTCATGCACCATGAAATCTTGCTTCATTAAAAGTGTATTAATCTTGTCTCGTCTCATG
GGAGGTACCTTAAGATGATGTTGTGTCTTTTTCTTTAAATTGTTGGAGGAAAAAAAAAAA
AAAATCTTCCAGATTTGGTCCCTGTCAGTCAGAAATAATTGTGTGCTTAATCTTGTCCCT
GATGGATGACTTGGAGTTCAGCAATGGGCCAGCTCCAATGACAAATACAATATTAATATT
CATTAACTGCTTTGACAATGCTAATTTTGATGCAGTAGTAAAGGGCCTTCCAAAGTTAGC
GGCCAAAGCATCAGAGCTGAGCAAGGTGGCAAGATAATTTGTGCTGCTTTACTGAGCTGA
AGGCTTTTAAAGTCTTAAGCAGGGGAAAAAAAAGGCTAGGTACCACAAACAAAATAAAAG
AGAAAGGGAAAAAGTTCAGACGCATTGGAAACCAGGACTGTGGAAGTAATACGATCAAGA
GACGGCTACAAAAATCTGACACCTCCAATGCTGCATCTTTGAGCAAATATCCTTCTTTTT
TTTTTTATTTAAACAAAAAACTTGCAACAGAAAAAAGGAAGCACAACATGgtaagtc
>NODE_438_length_703_cov_9.829303
CCCACCCATGCGATGCTAGCCTATTAGCTGGAGAGGGAGAGAGAGAGAGAGAAAGAGAGA
GAGATAGAGAAAGAGAGACAGAGAGAGAGAGAGAGGTTTCAGCCCTGGATTCGAGAGGAG
GCTAATTTACGAGTCTTGTTTTGCCTTTCAGGAAAAAGGGGGAGATCAGAGGGGGAGGGT
GGCTGGTGAAGGAGAATGCAGCAATCACATTTTTAAGCATGCACAAGCGGGCCGTTCCCG
GTTCCTAGGCTGGTTGTGTGTCCCCCCCCATCCGACGCCAGCAGCCGTATGGGGAAAGCA
GCGGCAGACACAGATGGCATGGACACTTCCACAAGGTCTGCCGCTCTGCCCTGCCCGCTC
TGCCGCCGGAGCCCGTTCGCCGCCGTCTCTCTCTTCCAGCTCGCTCCGCCGCCCAGCAGC
ACTGCAGCACAGCACAGGCTGACGGCATGAGGCTTGATCCAGTGCATTTCTCCATGCTGG
TCATCGGGGTCTCCTTCGCCTGTTACGCCCCGAGTCTCAACTCCCTCCAGGACCAGGCGT
ACCGATCCGCCGTGGTCATCGAGGGCGAGGTGCGCTCCTCCCCGGAGAACGTCTCCTCTC
GGGAGCCCTACAGTGTGAATGTCAAAGTGCTGGATGTGTGGCCCGTCAACAGCGGCGGCC
TCGAGAGGGAGCAGCTCGTGACCGTCGGGGACTTCGGCTCCGAGGCCCCGTGCACCACCG
TGGAGAAGGACCACAGATATATCTTTTTCATGGACCCCACCGCCGAGCCTTTGGTATTCA
AGGCATCGTTCGCCCCCGTGGACGCCGACAAGCCGGAGCTGAAGaaggatgtggagcgag
tgctgtgcgaggactgcggtaagttttgaaggcttccccgtttcata
>NODE_441_length_408_cov_22.693628
AAAACTCACAAATGCAGTGTGACCAAATGTTCCAGAGATGTACCAGTATACTAAACAGGC
TATATATCTCGCTCTCCTCTCCAAACAGAAATAGATTTCACTGAATTGTTTGATAAATTT
GGTCTAGGTTTTCCAGCCATCCTTATTGGAGCTCCTACTGTTTTTCTGGCTGTTGGTGGC
CTAAGCCCTAATCACCCTCTGTTCCCTCAGAGGCCATAAATTACTCCGATGAGATGGTGC
TTTGTGTTCCTACTGCTGGGGAGCGGGGCGAATTCACAGCGCCATATTTTGACAACCCGT
ACTTTAAATCATTGTTTTATGACAGATGGGAAAACTTCTGCACTTTCACCGGCCTGATTT
ATGTTCATTTGGGTCTGGAGGACACTATAATTTGCAAGTAATGTGAAAACAGATGGATAG
AGAGATACCAAAGGGTAAGACTGACCTATACATTCTCAGTGCAGCTTGCAAATGGCATCC
ATATGCCGCGAGAACTCTTCCAGTTACATCTCCATTACCCTGTGTGTGCGCGCGCGCGTG
TGTGTGTGTGTGTGTGTGTGTGTGTGTGTGTGTGTGTGTGTGCGCATATGTT
>NODE_442_length_876_cov_23.264841
TGTGCGCTTGTTCATTCACCCACTGTTTTGGCCCGCTAACAGGCCCCTGGCATCGCACGC
CAGCCAGACCACCCTGACCGCCCTTCTCAAGCCAGCAATCCACCCAGTCAGGCTCAGTGT
GGCTGTACTTACTGCCGCGACACCTCGCATCGCCCCACTTCCACCTTAAGAGAATGAGTA
ATCAACATACTGGTAGACATTTGCAAGGCTGTCAGTCAAATCCAGGACTCCGCTACGCTA
TCAGTCCTCCGCCCGTCACCAAACCCTCCTTCCCTTCCTTCCTCTCCTCTAATACCAATT
TAAATCGTTCAACGTGCCTTTTCTCCTGCTGCCATTATTCAAAAAGATCATAATAGTTTT
CCCTGTGCCCAAAGCACAAAAAATCAATTATTTCCCCACAAAGACTTGAAAGTACTTAGC
GCGGGCCTGCGAGGGGAAAAGCTGTGGGTTATATCAAATTGAAACTGCACTCATTACACA
GGCACACAATTAGTTACCTCTGGTCTGCCTGCCGCTCTTTAATTTCCGAAACGGCATATC
TGTATTATAACAGAAACAAGCATGCAAATGCTATTGTTGGGGATTTAGAGAAATCAATAG
GACGGCTGGCGAGAGGCGTTTGGTGGCGCTGTCACTCAAAATCTGCTGCCGGCGACTGAT
AAAGGTCTGAATTCAAATTAGCGCCAAAGCCGGCCAGTGACATCAGAAGTGACATCCGAA
ATAAAAGGGACGGCTTCATGATATATGTAATTATTCTCCTCGCATTTGCGCTACATTTTT
TTTTTCTCTTTTCGCTCTCCCTCCTCTTTTCTCCCCATCCCCTCATTCTCTCTTTCTCCT
CATTGTGTGTACTTGTGTAACTGTGTTTTGCATAAAGGGATTAGGAGTGCCTTAATGAGA
AACTGTAATTGTTTTTTCAGCCGCGCTCTATGGATATGTTCGCATGTGTGTATCTCTGTG
GATATTTGTGTGAGAGAGACAGCCTGAAAATATGTCTTGAAGGAATGTGGCTTGTTTAAT
GCAAAAtgaatacagtattgaaataatatgtttttttccc
>NODE_443_length_709_cov_18.839211
TCATCAAAGGTTCATTCTCACCGTGGAGCCCATCAGGACCCATCAGGACCCATCAGGACC
AGTTGGACCATTAGGACCAGATCAGAGCGCATTGCAAAGCAGAGAAATAAGAGCAGAAAA
CAGAAGCAGCACTTTCTCCAGCAGACAGAGCAGAATCATGATGTTTAAATAGAGAAAAGG
GCGTGCAGAGCTGCAGCCTCGTACTCACTCCGTGCGCCGCGCCGAGTCCCGCACTTTAAT
TAGCTCTCATCTCCAAACGCGTCAAAAAACAACCTGCGACTATTTCTCAGAGATTCCCCC
CTAACAAGTGGAAACTTAGTGTCCTCCTGCACCATTTTATACATGATGAGCCGTCAGTAA
TGGGATTATTAAACAAAAACGTTTCAGGCGCTGGCGTTAACCTTTTTTAATGCCTAATTA
GGTTTTGCAAAGCAATAATTAGATTCTACAGTGCTTACACGGCCTATATTTTCAAATGGC
ATCTGCGGCAAACACATCATCCCCGGCGACACCCGCTCTGCCAATAATCCGCGGACGTAT
ATGCGCCGCGGCAGCAGTCGGATGTAAGGTTTTAAAACATGTTGCGACCAAATAAGGTGC
ACTTAAAGCTAAAAAAAATAATTACCCAGCCCGGGCTGCAGGCCGAGCTGCGGCAGGAGC
ATCGGCTGGTGGACTGCGGCCCCTGGTGGTGGAGCTGCAGGAGGGCGATTGGGAGGGGAA
AGCAAATAAAAATGCCCCTTTTTTATTATATAAGTCTGTGCTTCTTATTGTCTAATTAGA
ATATCAGAAATCTGCATATTCGTTATCAAAGCAGCAAAGTTTTTAATCAAAGctgaggag
gagaagctggtttctacatgtgggcgttgacctcggcgcatgcgcagtttggt
>NODE_444_length_637_cov_32.081635
GCAACAATGTTTTTGGTCCTGAATCTGAAAGTGCTCTTGCAGTGACACATACAGCTATCT
ATGGGTTGGCATGAATCACTGAGCGAGTGGGGTGGGGGGTCCACCCGGGTTGGCACAGCA
CACTGGGCCTGTCAGAAAAAGCGGGAGGGGTGCACATTCTTCACCTCCCCCAGAATGGCA
CCTTCCAAAGCGGATCCCCTGTCTACCCATTCCCCAGGCCCCAGATAAGAAGCTCATCCG
TCATCCACTGGGGCCGCATTAAATTTTAACTCTGGTTACCGAGTGTGGCCATTCAAACTT
TTATCTCAAACCTTCTTTATCTTCTTTTCATTAAGTTCTCAAGCACTAATAGCCCTGCGA
GTCTCCGCCGGGGTAAGGATGATGTTCTGAATAATGAAAGCTCATTATTTCTCCACAGAA
TGCTTGTTAATTCAAATGATGATATTAAAACTATAGTAGCCCTCAGCAGTCGGGTGATTT
CTAGCATACTTTATCATGTATCAATATATACTCTGTTTGTCAAAACTGCCCCGAGCCTGG
GCTGACATTCTCCTCCCGAGGAGTGGAGTGCTTCAGCAGGCCTGCAATACTCTAAGGTGA
CAACTGGCAGAGTTTGTGCCTTTAGGAAAGTGGGGGGAAGGAGGGATGAAGGCAGTGATG
GGGAGACGGATGAAACTCAAAGAGCCGTCATTGTGCTCCCATGTCTATTCGACATTTTTC
CATCATGCACACGCGAATACCCAGCTCCCCCCTCGTCGCACGCACACCCATGCACGAATA
CACTCACATCTGTCATCCTCATCTGTCTTGCCTGATATgtg
>NODE_445_length_689_cov_16.283018
TGATGATGCAGACTCAATTCTAATCAGACTCCATGGGAAGAAAAAAATGAAATATTATTA
AGTATGATTATTCTAAGCAAGGCTCTGAGAAAACGTCTGTGTTATAATCCAGGGATTTGA
ATAATCAGGTTGAAGATAATGGGCTGGGCCGGCCTGGGCGTAAATAGAGAGCATCCACTC
ATCCTCCCAGTGCTGAACTTAATGAACTTTTAATTGATGCGGTTTTGCAAGTCCTTTTGT
CATGCAACAGAAACAAGCCTCTCTGCTGATGGGCCTGTTTTCCCGACTGGCTTCAGATTG
GTTTACAGCAGGCCCTAAGTACCATGTAGTTAGTTTCATGTGTCATATAAAATCTGCCCA
GGCACAACGACGCCTGCAACTAAAACCTTAAGTGCATCCACAGGAATCACTCACCGGCTT
TGCACTTCCGTCTTAAGGAAGGAGGAGAAATTCAATCACTGCCGGCTTGACACACCGAAG
ATGAGGCACGTGTTCCTGCTTTTAGTTGTTTCGAAGAACACTCTGGCAGGGCGAGCTGGG
ATTTCTGTTTGTCTGAATAACATCCCTGATATGACCAGATCCTGAGTCACTCAATATGTC
AGGCCGTTTTGTTTCCCAGCCCCATGAATTGTGATGCATAGATAGAGATATACCCCTGTG
AGCCCAGGTCATCTTTATTCAATGATTTGCTTATTTAAATCAAATGGGCCTGATCTGTAT
CTGACACAAATTCCCCATACAGTGCTGCATCAGCTTTGTAAGGGGGAGCATCCTTGCAAA
GCGCTTGGCCCACTTTACTTCCCAACATCAGTAACCACAGCTCAGGGACTGTAACACAGC
AATCTGTTAAGGAGATAAATAATCAGAtttggc
>NODE_446_length_436_cov_12.371560
TTGTGTGTAAAACGAAACAAAAAAAAATATTTGAAAAGGAAAAAAAAAAAAAAGGTCATC
CTGAGCAGGACGGGCAAAAAAATGGAGTCACAATGGATAGTAGAGCTTACCAGCAGTGGC
AGGGTTGATGCAGTCAAAAAGGGTCCCTTTCCTTTAATTATTTACTTCCCTATCCGACAT
TGTCCTGCAAGAGGTAAAAATACATTCATTTGAGGGACCCTTTTCTGTGAACCAAGCAAC
CAGGAGCCCGTCCACTCGAGCATCGTCAGCATTGTGGAGAGAGAGCGTGGCAAATCGATT
GGCCGTGGCTGTCACTGCATGTGTGTGTGTTTGCACGTGCTCGTGTCTGTTTGTGTGTGT
GTGTGTGTGTGTGAGTGTGTGCGAAAAACAGAAAATATACTACTTCCATATAGCGAGACT
TCGATCAAAAAGACTGTATAAATCCTTTGTTCTTTTTTATCCTTTGATAGTACAATGGCA
CCCATATGGCGTTAACTTATGGATAAAATATGGGAGCAATGATTCAGTGTCTGCGGCGCC
GCATCCCTCTCTGTCAAATACACGTgtagacgcttggccgggagagaccagagtgtttct
gtgcagtcggaaatgcgccg
>NODE_447_length_661_cov_19.647503
AGTTTCTCTTTGATGGGGGAATGTAAATGTGTCATTTATACCTGTCTTGTCTTTTATCAT
GATAAAGCAGTTCATACTCTGAGAAAAGGGGAAAGAGAAATGCAAGCAGTAGCTTCATTC
ATCGCCTGTCCTGTTTCATTCACACGCTTGTGATTCTCTATCATGCTCCTCTCAGCAGCC
GTCAAGAGGCCAGCTAGCATTGAAACAAATCTCTCATATTCTGCTTTTTGATTTCATTCT
TTCTCGCTGTCGTCTCTCCTATTAGCTTATTCATTCTTCACATGTGACTGCCAGCCTGTT
AAGGTCATATTAAACCAAAGCAATCCACTTTAAATGGTTATCTACGACGCGCATTAAAAA
GCTCTTTGCTGCCCTTTAAATATTGTGATTGGGTTATAGGGGGGTCGCTGTTTCGGAGCG
CTGATCGCTCTCCCAGGAGCCCGCTTCAGAATATAAATTGAGTAATATTATAAAGGCGGG
CACTCCAGAAGGACTGGGTAATGAATAGGATTCATGATCTGAGGAGGAACAGGAGGTCAT
GCAATGAAGTGAAATACTCTAATAACTCCAATCCAAACCCACTCAGATGATGATACATTA
ACTGAGAGACCCTTGTATTCCTGTTTTTTCTCTCCTCTGTCAGACTATATGAGCATTACA
TCGACTCCAGAAGCACTTGCTGTGAAAAAAAAACAGAGAAAGCTGATCCTGGTGGGAATG
GTTATTTAAAGTTCTCATTTTGACTTTAATGTCAAGGCCACCTACAAACAGTGGGAGAGG
GTCAGATCAAATCTCTGCAAATCTTGTAATCTGCTGCAAAGAAATTAATAAAAAAAACAC
ACaga
>NODE_448_length_185_cov_3.102703
ACACAGGTACAGTTCTCCGCGCACATCAGTGGCGTCTCGCACAACAGTTCACCAGCATAA
ACATGGAACTGCTCCTTACCAGCTGCCTCTTCAATGTTTGCTTGTGGATACTCTCCCGCA
GTCACTTCGGAGCATGCGATCACGCTCATTACCTGTCCCGCGAGCACCTGTGCGCGGCTG
CTTACAAGCAGCCTGTGTGCGCCCCGCAAAGCGCTCCGGGCGGGCGCGCGACCAATAGTT
TGCCTGCTGCCCATCGCTGGTCAGCGCGACAAGCATATCTTCTATTCAGAATGACTTTAG
ATGTGATAAATATGAAGGCAAAAGCGGTTTGTAATGACTTTCATGATTTAAATCAGCGAA
CACACAGTA
>NODE_449_length_440_cov_4.402273
TAAATGAAGGGCAGCGGTCAACATGGGCTCTTTTAACATGACAAGAGCCGAGTATTGAAT
CTGCAATGCCCTGGATACAGTCAACATAAAACATATCGAATGGCATTCCTCGCCACATTC
CTCTCAATATCAAAAGGTGCGTATTTGAGGATATCCTTAGTGCGTTTACGCCTGTGTTTG
CGCCCTGACCCACTGGGGCCAGTGCAATAACTTTGGACTCCCTCCCACTGCATCTCGTTG
CAATGACCACTCTCAGTTTTTATTTAGCTGGGTTGTGTGCCTTCCCAGTCCAGCCGCTTT
TCAGATTCATTTCCAGGTAAACACAGTGTGGCCAGCCACAAACCTGCAGCCAACAGGCGT
TGTCACAGCTGTGGCAGATAATGGCAAGTCCAAACTCCAGCCCGGCTCTGGAATGTTTAC
TGTCACCACAGGCAAGTTGGCAGCAAACATTTTTTTCCCAACACTTTCCAAGAGGAAGAC
TCTCCCGTTATTAATTTTATTTTGATGAATTACATGCTTAACCCTTTGCCCTCCGCTGTT
TTTGTGTGGCTTGGTGTGCTCAGGAAGGATACAAAGGCACAAAAAAAGGGACATTCATAA
GTGGATCTTTTAATTTCAGTtgga
>NODE_450_length_185_cov_11.891891
TGCAGTTTAGTGTATGACAACACAGAAACAATGCAGCTCTAATGTGTATAAGCATATCTT
CTATTCAGAATGACTTTAGATGTGATAAATATGAAGGCAAAAGCTGTTTTAAATCATAAT
ATACAAAGGAATGGTCAGGACACAGCTATTGGAAAAATGCTCTATTTTTAAGAGCGAACT
GCAGTTTAGTGTATGACAACACAGAAACAATGCAGCTCTAATGTGTATAAGCATATCTTC
TATTCAGAATGACTTTAGATGTGATAAATATGAAGGCAAAAGCGGTTTGTAATGACTTTC
ATGATTTAAATCAGCAAACACACAGTATGGTAAAAGCGGCGTTTCCCCACTGTGAAAATC
ACTCTATGG
>NODE_451_length_424_cov_21.231133
ACCACCACCACCACCATCACTCCAACACACACACACACACACACACATCTACACACATAC
ACATTAAACAATACTCTAATTACAACATTTATAACTCCCCCTTGCCTCCTGCGTCTCCCC
CAACCCCCAACCCACAAATCTGTGAATCTGGAATTGAATTTAGCCCAAGTTGAGGGCTGC
GCTGGCATGAAAAGACTATTTGATTAGAACGGCAGTTGTTTCATTTGTGGTGCAGCAGAT
TGCAGAGCCTCTCTATCCGGTGTGCAATCTGTATTCATTACTCGGTGTAAAAGGATGATC
CATGTCCTGACACCAGGCTCATCATTTCATGCAGATGCACAGCAGCTCCACAAGGCCCTT
ACCAAGTCACCATAAAATGCCTCCTGCTGAAACCTCAGCGACGCTCGTCTCCTCTCTGCC
CTGCTTTCCACTTTCCCTCGCCTGCCTGTTTTTTGCTAGCTTTCCCTGCTTCTCCCTCTC
ATTACTTTTTGACCAGAAATGAGCGAAACTGTGATAAATGGGCGATTAGTTGGCAAGATT
CACATTACTTTTTATAAAAAAATTGGAGTAAAATGCAGTACAAATCAGAGATATTAAATT
AATaaaca
>NODE_452_length_185_cov_2.702703
CAGCGATGGGCAGCAGGCAAACTATTGGTCGCGCGCCCGCCCGGAGCGCTTTGCGGGGCG
CACACAGGCTGCTTATAAGCAGCCGCGCACAGGTGCTCGCGGGACAGGTAATGAGCGTGA
TCGCATGCTCCGAAGTGACTGCGGGAGAGTATCCACAAGCAAACATTGAAGAGGCAGCTG
GTAAAGAGCAGTTCCATGTTTATGCTGGTGAACTGTTGTGCGAGACGCCACTGATGTGCG
CGGAGAACTGTACCTGTGTTGAGACGCCTGGGACTCAGACGCTCGCTGCGAAGAGTGACG
CGTGCCGGCGGAGATGCCGGCTCACGTGGTGAAATGTTTGGTGCTTTGGTTCTTTGTTTG
AAAATAGTG
>NODE_459_length_672_cov_9.761905
GCAGAGGTGGTAAAAATAACAGCTACTGTAAGTAACAGTGGCTCTCTGTGAAAATGCTTG
CGAGCCAGCGGAGTGTTATGTAATATTTTCAAGTACTCTTGTCTTATTTGGTGTACACAG
TCTATAAGGGATTACCCTGCTCACTCTCCCCTCATAATCTGCTCATGATGACGTTATACT
GCAGCTCCTGGGCTCCAGTTCTCGCGAGGTTATGGAAAACAATCCAGACGCCCTCTCTCT
CTCTCTCTCCCTCTCTCGCTCTCGGTCCCCCCTCCTCCCCAGCCCTCCCTTCCCACGCCC
CAGTGCGCTGTGGGATAGTGCCACTATAAAGTATATCCTCTCTCGGAGAAAGATAAGAAG
CCCGAGACAGGAGGGGGATGAAGATGGCGGACGCCAAGCAGAAGAGGAATGAGCAGTTAA
AGCGATGGCTGGGCTCGGAAACGGACCTGGAGCCTCCTATTCTGAAAAAGAAGAAGACGA
AGGTGAAGTTCGATGATGGCGCCGTGTTTCTGGCCGCCTGCTCAAGCGGCGATACCGAGG
AGGTGCTCCGAATGCTTGACCGGGGCGCTGACATCAACTACGCCAATGTAGACGGTCTCA
CCGCCCTCCACCAGGTTGGTGTTAGCCCGCTGTAGCTGTTAATGTCGCCATAAGACGCAA
ATATCGCTCTGCTGCTAGCAACTGCTCGCCCTGGAACACCTGTCAAATGGAAGCCATTCT
CATCCCGTTGTTTACCTACCTAGCACCCTCGTCCTTTTCGACGCAGGGTAGGGATGAACC
CGCTGGCTTTCTGTCTGAGCTTAGTTATGTAGTAAACAGCGCTCACCctacattgagctt
gaacaatacattcggt
>NODE_460_length_663_cov_17.693815
TTAGTGCAAACATTTCAGCCATGTCATGGTTTTGCGTCGAAATGCAGGTGAATAGTCTTC
TCTTGCTTGTAAATATGAATACTGCCTCTTTGCCTGAGTCAACTGTAATGTGAATCAGCA
TCTTGATTATTGCATGCTACACAACACCACAGATATTGATATATTACTAGAATGACTGTA
AAATAGATATTTCTATCTAGCATCATTGTATTATAAAAATGATTCATTTTCAGTAGTTAA
TAATTCCTTCTTAAGTCAAAAGGTTATACGTAGTATTTAATAATGCAAACTAAAGACTAT
GGTAGTGTAACACGTGGATGAATTAATCTTTTTTATTTTCTTGGGCGTCAATATTACTAA
GAAGTGTGAATCCCTGTTTGCTTCAGGGCAAGATGTGTGACAGAGGTGGCATCGAGCTCT
TACAGTCCAAGAACGAAAATGGGTGAAGATCACTGGACTGACACCAACCACACAGGATCT
CTTTTAGTGGCTGTGGGCCATACGTGGTCACATGATTAGGCACAAATAGTGGCATTGGTA
CGACTTGTTAGAAGGGGAATGGTGGAGATGACCTGCCTATTGTCAAAGCTTCCTGAACTG
AGCTAATATGTTGGACACTCTCCCTTATCTTTGCTTTGTTGCATTAAGTACTGAGCAGCT
TTGTAAAGGAAAAAAACTGGAGTGGGATGGGAAGCTATTGGGGTGGTGGAAGGAAACTGT
CCAGACATGACAGTAGGAAGTTTGAATTATTATTAATTGAATATATTCTGCATTTTCTCT
TGTCCCACCCCACCCCCTTTACCTTGACGACTTGAAATGTTTCATCTACGTCCTCATGAT
gttcttc
>NODE_461_length_493_cov_8.653144
CACACACACACACACACACACACACACACTGCTCTTGACTGGCAGGGAACAGAGAGAAGG
GAGAGAGGAGGAGATCTAGGGGAAGGAAAAGGGGTGGTGGATAGGGATGAAAACATGGGG
AAGAGAGGGAGGGAAAGAGAGGGAGGGGCGGGATAAGGGAATTCCCTTAGCAGTTGTTAT
TGATTCCGGTGTTTACGGGCGAATAGTTTAGTGCCGTTTACAAAACAGAACAGATGCAGC
CAGTGAGCAAAAAGGTAAACAATTGCTGTGTGGCGGGCTGCCAAATCCCCAGTCTGATGT
ATTAAACTCACGGTGAAGAGCATTTCCCCTTTGGCTGCACTTATTGCCACTTCATTTCCT
CTTCGCTCACATACACACTCTCTCCTTCTTGCCATCTCGCCCCTTCTCTGTGTCTCTCTC
TTTCTCTCTCGTTCCCTCGTTTGTCTGAAGTGAAAAAAAAGGACAAGGGTGTAGGGCGCT
TTTTGCCGTCTGGCTATTTTCTGTCCTTCCCTGACCCAGGAGGCCCAGTTCTACCTAACA
GAGCCATTAGTAGGGGGAATTGCATGTGTCTGACATGGCCGAAAACCAATTATTAGACAC
TTTCTACCAAATGATGCCCAAGTCTTTGGGGAATGGACAATCATGCAATAATTTAGCcac
tgatttaatttctctcc
>NODE_462_length_666_cov_9.139640
AAGGCCAAACCTGTTTTAAATCATAATATACAAAGGAATGGTCAGGACACAGCTATTGGA
AAAATGCTCTATTTTTAAGAGCGAACTGCAGTTTAGTGTATGACAACACAGAAACAATGC
AGCTCTAATGTGTATAAGCATATCTTCTATTCAGAATGACTTTAGATGTGATAAATATGA
AGGCCAAACCTGTTTTAAATCATAATATACAAAGGAACGGTCAGGACACAGCTATTGGAA
AAATGCTCTATTTTTAAGAGCGAACTGTGGTTTAGTGTATGACAACACAGAAACAATGCA
GCTCTAATGTGTATAAGCATTTCTTCTATTCAGAATGACTTTAGATGTGATAAATGTGAA
GGCAAAAGCGGTTTGTAATGATTTTCATGATTTCAATCAGCAAACACACAGTATGGTAAA
AGCGGCGTTTCCCCACTGTGAAAGACACGCTATTGGCACTACAAAAAAATCAGGGCTATA
ATTGTAGTCCATCAATGTTTGCAAACATATTTATGCTTCAGGATAACTTCAGATGTGAAA
AATATGAAGGCCAAACCTGTTTTAAATCATAATATACAAAGGAATGGTCAGGACACAGCT
ATTGGCAAAACGCTCAATTTTTAAGAGCGAACTGCAGTATAGTGTATGACAACACAGAAA
CAATGAAGCTCTAATGTGTATAAGCATATCTTCTATTCAGAATGACTTTAGATGTGATAA
ATATGAAGGCCAAACCTGTTTTAAATCATAATATAcaaaggaacggtcaggacacagcta
ttggaaaaatgctctatttttaagagcgaactgtggtttagtgtatgacaacacagaaac
aatgcagctc
>NODE_464_length_370_cov_3.027027
GCCCCCCCCCTCCTGTGCCCATGCTAGCTTCTCTCCAGCACCCTCCAATATCTCTTTGGG
TGGCTCGGAGTCGAGAGGAGCTCAGACGAACAGCTGGATGCGCTCGCGGATGGTCTGCCG
GCAGATCGGGCAGGTCTTGAGCGCGGCGCTGCAGTCGATGCAGGAGGCGTGTCCGCACTG
GAAGACCAGCTTGATGTGGTTGTCGATGCAGATGGGGCAGGTGATCCGCTCCTCCATCTG
GCGGTAGCGAGACTGCAGCTGCTCCAGCAGGTTGTGCTGTTCCGAGTTCTCGGTGCCTGG
GCTGCAGTCCACCTCCGTTTGGTCTGCGGGGAGAGAGAGAGGTCGTCAAGCACAACTCCG
TTTTAGGCCAGTCAGTTTTATGCAAGCTGCGCAGCCCTCGTGCAACATGACACTGTGCTG
CTGTTTCACTGTGCTGATAAAGACAAAAGGGATGTAGACTAGAGCAGCTGAATATGGATG
TAGCATGAGTCCAGATTTCAGACTGTTTCacttggcaattatcaccaacgcatctcaaga
ataaacattagggc
>NODE_465_length_430_cov_3.316279
GCAAAATTATAGCAAGGACACCAATATTTTTACATGATATTGACTTAGTATGTAAATAAG
ATAAACCAGTCAGTGTACATAAAATTACACAGTACCAAAGTTTTTTTTGAGTTTTAGTTT
TAGTTTTTCAAGGTCTCCACAAGTTTCATGACAATCAGTTCATCAGTTTGTATTATTTTG
CATCCTGAGTTGATCTTTTATACTAATTGCAGCCTGGAAGAAAGCTCATGCACCATCATA
GACATACATAGAAGAGGTTCATCCCTGAATGTGTTCAGCAGGTTTCATGGCGATCTGCTC
GGCAGATTTTGACATCGTGTACACATGTAGACACTTTGGCCCAACGGGTGCGTCGGAGGA
GAGGCGAGGGCATCGCAAACTAACTGATCAGCATCACCATCCTTCAGCCTCGCTCGAGCA
TGTCAAACAAAATGAGATGAGAGACGAGAGCGCTGCCAAAGCACATTCGGGCCAGAAACA
GATCTCCAAAATAGCCACACATTATCATTATCATCATCTTGTGTTTTGTCCTTCATCTGA
AGCCATGACCCTCCGGCTCCCAGTAGCAGCTCCCATAagagcgcctcacacacacacacg
cgcgcacacacaca
>NODE_466_length_792_cov_19.866161
GACAAATGTTAAAAAAAAGAAAAGACAGGAAGACAGACAGAAATGAAGAAAGAAAGAGAG
CGAGAGAAAGAAAGAAAGAAAGAAAGAAAGAGAGAGAGGGCAAGAAAAGAAAGAAAGAAA
GAAAGAAAGAAAGAAAGAAAGAAAGAAAGAAAGAAAGAAAGAAAGAAAGAAAGAAAGAAA
GAAAGAAAGAAAAAGAGATCTGTGAATTTCCCCTTCCTCCCCTGAGACCTCCCTTGATGC
CAAGCATTCATCATCCAGCCTCTAATATCAGTTATTCTGTGGCTCCTCTGCTTACAGCAG
AATTAATTTCTGCTTTAATTACTCTCATCGGCGGAATGCTGATGAAGGAGAGGGACGAGG
CATTCTGGGACTCGGGCCTCATTCCACTGCTTTAATTTGAATGAATTCCACCCGGAGACG
CTGGCAAACAACTGGCAGCCGAGCCCCGGGAGCCACTCTGGGACTGCGCAGAAGAGCTGC
AGCCATGGCCCCCACCAACCAAGCTACCTTGTGTGTGTGTGCCTGTGTGTGTTTCCGTGC
TTGTGTGTATTATGTGGAGCACGTTGGTTGTGTGCGAGGCTGAGCGCTGGAGTGAAAAGG
TAGGGAGAAGGTATGTACGAGACGGGGAAAAGAGAAAAGAGATTGATAGATTAAGTGATG
AGTCTCTGTGCGGTGTGTGAGCATGTTTACAGTGTTTGTGTGTGAAGTTGCGTGTGTCTT
GCATCCACATAAATGCACTCAAGGATGTGGGATGAGAAAGTCGAACTTGTATAGAAAACA
AAGTGTAAATGATTTCATACAGAGGGAGACAGTGAGAACAGGTCCGCATGGAGGGAAAAC
ATATGAAATATGAACAACATCACTGACTGCAGCCCACTGTGTAACACAAGTGTTAGTTTG
AGAGCAAAAATCATtaatacttaatttgattattccagatatggcacatcacactctcca
acaacgccccagccca
>NODE_467_length_2525_cov_5.728317
TAAGGTTAGGGTTAGGGTTAGGTTTAGGGTTAGGGTTAAGGTTAGGTTTAGGGTTAGGGC
TAGGTTTAGGCTAAGGTTAGGGTTAGGGTTAGGTTTAGGTTAAGGTTAGGGTTAGGTTAA
GGTTAGGGTTAGGTTTAGGTTTAGGTTAAGGTTAAGGTTAGGGTTAGGTTAAGGTTAGGG
TTAGGTTAAGGTTAGGCGTGGTTTTAGGAATGTTTTGGTTAATTTTGGGAAGCTAATTTA
GGAACATAAGCCTATTTTGGAAGTTAAAATCTAGTAGTGGTCTCTATGTAAGCCAACCTA
GATCTTAGAAGCCAATTCTTTATCCTGAGGCTAATCTTTAGGAAGCTAAATTGTAGGACA
CATCATCAGTAGTGCACCTCAGGATCATCGAGTGTTTCGGCCATTACCACTAGACACTCT
CCCCATGAGGGTGGCCCCTCGAGGTTGATCAAATCTCGAGGTGTGTCCCATAACCAATTG
CATTAAGGTTTGTCTATTTTTGGGTTAGATTCTGTTGACATTTTAAAATTTGAGTTTTGG
TTGCGCTTGAAATTGAACTATGTTTTTAATTTTAAGAGGCATATTTGTGGATTTTTAACA
TTTTTTTATTATTTTATTATTATTATTGTTGTTTTTGGTCATTTGAAGGAGGTAAGTTTA
AACAAGGGTGATACTTACCGTCTGGTCCGGTTAATAGGTTGGTTGTTGATGCCGTAAGGT
TGCTCTGATCTGTCCAGCTAGGTCCGGAGGGTCGAGAGTATGTTCTTTGGGTTGTCAGGA
ATGACTCCTTGGTTGTCGGGGACCGTCTCCAGCCGCCATGGTCTTTTCATCTCTCTCCGG
CCTTTCTTTCACCAGGGGCGACGGAGCAATTTGTGTAACCCCCAACACCCCCGCCTCTCA
ACCCACCAAAAGTCCAGCCTTCCAAATACTAGAGCCTAAATTCTTAAATATCATAGTTTA
GCGTATTACAATTTAAAATCTCAGATGTTACGTTTTTTTTAATATTAAGGTTTTAAAATA
TTGAATATTAAAATTTAAAGTAATGTTAAAAGGACACAGGCATTTAATTAATACCTGTGT
CCCAATACACCGCACGACCCCAGGTATTGTTGGGCCTAATATAAGTTTAATTCAGAAAGC
TGGAAAAGCTCTTTTTTAAGAAAGTTATGTGTTTTTATTAAAATCAAAGTCAATCTAGGT
CGCGGTTTTGTGATGAAATTTTCTTTAAATTGTGTTTAAATGAGGAATTATGATCCTAAT
TTATGTTTTAATCCTTTAAACTGTATTAAGAATTTGTTAATTTGAGTAAAAAGGCTGTAA
ATCCCTACATTTTGTGTTCCCATGATCCACCTGGTGCTGCATCTTGATGAGAAGGCCTGT
CTCTCCTAGGTGTATTTTCCAGCACCGCCACCAGGGGGGTGCTGCTAATGGTCCTGGGTG
TGAGGCTGCACGGGACTCAATTAGTCCTGTTTAAGACTGCCAGTAGGGGGCTGCTGAGTT
ACAGCTGCTCCCAGCATTCTAGTTTGGAGATCTGTTTTATTCATAATAAATATCCCAATG
GGTGTAAAGTGAGCAGTTCAGTAATTTTGTAGTCCAAGGTTGATGTAAATATTAGGATTT
CTGTTTACCTCTGTAAATATTTCTTCTTTTTTTCTTCTTTCTTCTCACTATCAGACTCCG
TTTTAATTGTTCAGTTGGTTGTTTTCTTCATTATTGTCAGGGAAGGGATATTTGTTGTTG
TTATATTTGCTGTTTATTTCTATAAGTATTTCTTTTATGTTGTCCTTATACCATTTTGGT
TTAGTTATTCAGTTTGTTATCCTCCTTATCTTGTTATTAAGTATTATCCTTGTAATTCTT
GATGTTATTGAAGGAGATTATCCCAGCTGTTGCAGATTTTAGTTCTTATTTTAGAGTTCC
TAATGTGTTCTTCTTGGTTGTTTCCTCTTCGTCATCCAGGTAGAAGTTAGTGTAAAACAG
TTGTTAACTTGGACTATGCAGAGAGTACGCGGTCCGAAGGCTCTGGCTGGGTTAGGTTTG
TTGAATCTATCTCGATGACCCCCCCCACTTCATCCGACGACTGGGTGGTTGAATGGGGAG
CCAAAGGCAGTGCACGGGCCGGCGCCTGTTGGCGTAACTCTCTGGGTCCTGATTAACATT
TGGTTGCCGTCTATAAAGACGAGAGAGGAAGGAGAGGCCAGAAGACAGAGTCCAGAGAAG
AGGGTCTGTCTGGACCCAGCTATCTCCGTTGCCGGCTTGGCTTGTGACCTCTGTCTCCAG
CACTCCCCCACTCTCATTGGGTGGTGGACGGCTGAGAGAGGAAGAGGAGAAGAAGGAGAG
GCAAGAAGACAGAGTCCAGAGAAGAGGGTCTGTCTGGACCCATCTATCTCCGTTGCCGGC
TTGGCTTGTGACCTCTGCCTCCCGCACTCCCCCACTCTCATGGGGGAGTGAAAGGGAGGA
GAGTGGCTAAGTGAGAAGAGAGGAAGGAGAGGCAAGAAGACAGAGTCCAGAGAAGAGGGT
CTGTCTGGACCCATCTATCTCCGTTGCCGGCTTGGCTTGTGACCTCTGCCTCCCGCACTC
CCCCACTCTCATGGGGGAGTGAAAGGGAGGAGAGTGGTAAAGTGAGGAGAAGAGAGGAAG
GAGAGGCAAGAAGACAGAGAGTCGGGAGAAGAGGGTCTGTCTGGACCCATCTATCTCCGT
CGCCGGCTT
>NODE_469_length_415_cov_3.207229
CCTGCACCGCCCATGTGCAGAGGTTCTTCGCTGCCCCAAAACCGCCTACCAAACACCAAA
AAAAGATACACAACACCACAGAGTTTAGGGTTTAAATCCTCTCTTTTCTGTGCATTAAGA
CTCAATCAGGATGAGCTCCTCACTGTAAGAAAGCAGACTAGCATCCTGTCATTAACAAAC
CTGGGAAAATAATAGCGTCATGGTCTTTGACGCTGAGTTTAGACAGATCCTGGATGTTTC
CGCGGGCCAGCCTCGCGCTCTCCTCCAGCACGTTTCTCTTCTCCTGAGAAGGCTCTCCCT
TCAGGTGATTCACCACATGCATCTGGTCAATGTTGGGGGCGAACATGTTGACCTGCAGGT
GAGAAAAGCAGCAGTGAGGACAAAACTACCAAATATCAATCACTAACCTAGAGAGCATCC
ATATTTTAGCTCAGTGGTGCAATCGGGACTGAAATCGAGATCAGTTTATTGTGAAAAAAC
AAAAATTGTGTGCATTTATGTCCAAAAGCCATTGTATTTCTCAAATTTGGTCTTTATTAA
AAAAAATAAaaaaggagtgctaaagctgctggcaaacatgtcatgacggggaattgggg
>NODE_470_length_513_cov_8.859649
TCCATGTTTATTTGATGGTCAACAGTTGGACAAGTTGGCATTTGTGTACAATAAACAAGT
TTGACCATTAAACTGACTGAACTGTATTAATGTTAATAAATTAATGTTATTAATAAGAAA
TTGAGGAAACAATTTGAATTGATATTTGTGATGAGAAATGCAAAACAAATGAGCTGGAAT
AGCTTAAATTGAGTAAGTTGATAACTTAATTTAACATTAAACATTTTAATAAAATTAAGT
TACTTCACCTTAATTTCACATTATACATTTTATTAAAATTAAGTTACTTCACCTTAATTT
CACATTAAACATTTTATTAAAATTAAGTTGGATCGGCTTAATTAACAGTTTGCAGGATGA
AGTAAATCATGTTGGTTGTCCTTAAATAACTGAGTTTCTAACATTAAAAGTCTTGTCAGA
TTTTCTAAAAAAACTTAGTTGGAATTTAATAAAAAGATTGATGCAAATTGTTACCTTAAT
TGAAGTAGATCCCTTGTATTTTTTTTTAGAGTGTACAAAGGAATGGTCAGGACACAGCTA
TTGGCAAAACGCTCAATTTTTAAGAGCGAACTGCAGTTTAGTGTATGACAACACAGAAAC
AATGCAGCTCTAATGTTTATAAGCATATCTTCTATTCAGAATGACTTTAGATGTGATAAA
TATGAAGGCAAAAGCGGTTTGTAATGACTTTCATGAT
>NODE_475_length_185_cov_4.010811
AAGTGTGCATTAGAGTAGCTGAGTGTAAATAAAGTGTGCTGGGTTCTATGGATTATGATA
TGCTGATGAATTTGGCTTTTAGATACTGACTTGCTTAAAATTGTACTGATGACTTTAGAT
TGTTTAATTAAGCTGGTGAATTAAAGGACATTGATAATTTTAGATGAATGGGGTCGATGA
AATTGGGATATAGGGTTAATTCTAAATGTTGTATTGTCCTTAATGAATTGTTACGCTGCT
AATGGTAAACTGGGGCAGGGTTATGTCAATGTGCTTGTGTGGGTTTACATTCTAATCAGA
ATTAGTATTTGGAACATGAATTTTTGATAATGATATTGCACTGTATATTTATATTTTCac
tgtaaataa
>NODE_476_length_635_cov_12.045670
GTTGACATCAGTGGCAGCAGGAGTCTGTGGACACCTGGTTCATGTCTCCTGTTTCCATCA
GGTGACTCCTCCTGCCTCAGGCTCCTTTAGAGACTCAGCAGCCAAAAGCAACTCTCATGC
TCCCTGACCTTATTGTCCCCTTCATTCAGCGCTCACACCACCTCATTCCCCATGACAGTG
AAACCAAAGCTATAATGGCCGTGCTCGCATGTGCGTGCGTGAGCTTGCGCAGATGTGTGC
TTGTATGCAATAGAGTCATATTGCCGTTGGTGTCGTTTATGTGCAACAGTGTTGTGTGGT
TTTGCCTGACTCGTTCTGCAGCTCAGTCCTGAACAAACTGGGTTTTTATGGTTCGCATTC
AGGCCCTGATACCAATTATGCAAACTATTAAAAATTTAAGGAGGACAGTCTTTTATAATT
TAATCCTAAAGTAATAGATTCTATTAAAAATGCATGAGAGGAGCTTTATAGATGGAGCTA
GAATTAGTGTCTATCAAAGACTCCAGTCAAGGATGCAGGGAGAATGGGCAGCAGGAGTGG
CGGTATTGCCTCATTATTCAAATAGGATATGATTACCATAGAACAGGAGTCCCTCAGAGC
TGAAGCAGAGCTCGCCGGCCACTGTGATCACGAACAGGAGTCTAGTCGAGTTCCTTGGAG
GGAGATCTACCCTCTTTCTGTTGAAGTGAAACTGGGTTTAGATTTCCTGTCTTAACTTTC
ACAAATGGGATTCGAAGTGACATGTGATTTGTTGTGGTTTAAAGCACTCGGTCGTTGAAA
TACCCTATGTCTTGTTGGGTTTctcctccctgttgtttc
>NODE_477_length_468_cov_12.717949
GAATTTATGAATAAAAGTATTCAGTAATTCACTGTATTTTTGCTATGAAACACACACAGG
CTGCAAAACTACAGCGTAAAAATATATTAAATTTCATACGAGACGGTTGTGACACTAAAA
GGTTAACATGACAGAGGTTCTGTTGTGGAAAACACATTTCCCTGATTTCCTCGACAATGC
TCTCTCGTCTTACACGTATCACACGTCAAGGCCTTTTATTCAATAATTACAAGAGAATAT
CAGTTTCTGATTGAGGTGACAATAACAGAAAATATAGTGTGTGGCTCGTGTGTAAAGTAA
ACTAAGCGGCACGGGTGCTTGTTAGGATAATATGTCCTACTCATTATCTAGAGTAATAAG
TGTATCAAATTCACATAATCATGTCTAATTAGTATCAGTAATTATCTTGTTGGGCCCAGG
AATATTAATCTTCAGGTCCCAGAGGGGAGGGAGCAGAATCGCAGCAAGAATGGGAGAGAG
AGCGAGGGAATCATGCTGAGGAGCACCGACTAAATTAGCATGCTGAAATCAGAGCAGAGG
AGGAGGAGGGAGGGAGGGAGGAGGAGGAGGAGGAGTAGGGGGGGAGAAAGAGAGAGCAGA
GGAGTAGGAGAATTGAAAAGAAAATGTGAAACTTTGTTttagaaaaaaagtg
>NODE_478_length_594_cov_10.531986
AATGGCTGCAACATGAGTCAGCAAATCATAGACGGAAGATATCTGCAGAGATCACCTTCA
GCAAGGACTAAAACATGAGACATATGTGCCTAAATATTAACATAAAATACATTTAATGCC
TGTTTAGCTTCTGTCCAGCATCTATAACACAATAAATAGTCAAATAAAGCACATATTCAT
CTTAGCTACACCATTTTCTTCCATCTCCAGGGTTATTTCTCTTAATAAAGGCATAGTTTT
CCATCCATATAAGGCTGTTTTTCATTTTTATGATGTGACTCTTTCCCTCCAGGCGAAGAT
GCGTCTCTGCCGCTCAGCAGCGGAGGCAGCTACCAGATCCTGGTCAACAACGTCTTCTAC
TTCACCCAGCGGGTCGTGGACAAGCTGTGGCAGGGGATGTTCAACAAGGACTCCAAGCTG
GTGGTGGACTTCATCGTGCAGCTCATCGGACAGGTACGAAATCACCTTGGCCTGTTTTTT
GTCGAGGCTGTCGCTGCAGATGTGTGCAACGTAGAGCAATTCCTGAGCAAAGTGGTTCAT
TTTAGGCTTAAAAACTGTTTGCAGCAGTTTATTTTTTCATGTTTTTAGTACCAACAATCT
GGTTGTCACTCTACCATTTTGTGCCACTTTAAACTAGAATTCAACAACTTACACACTTGA
TTTTCCACTTCTCACACAGAATAAAAGTCTCTTGGGTGCTGGGAGAAGTTCAGCAAGCAG
AACATAATACAGACGTAGCAGCTGATAACTCTAAACACGACTTTACAAGGAGCATTTc
>NODE_479_length_730_cov_19.050686
CCCGCCGCGATTTGTTGCAAAACTGTTATCGCTCAAGTCATAAGTCAGCGTTTGAGGCTA
ATCACAGCTAACTCCTCCGAAACCTTGCCAGCCCTCACCGCAAGCCTCACACCACCTCGT
CTCGTTCCCACATTCCTGCAAGCCGCCTATCCCTCGCCACTCCCACATCAACCCCTCCAC
AGCCCCCCATCCCGAGCCCACCCTCACCTTCTCAATCCACTCTTGGATCATTTCAATTTG
CATCCCAACTGGCCCCGGGATTCCCTAGCCCTGTTAAAAGGCAGGCTATTTGTTGTGCTC
TGCGGTTAATGCCGCGCAGAGCTTTAAATACCCATATCAAATCTTGGAGGCTCAACAGAT
TCAGTTTTGCAAACCTGTATCGAACAGAGGTTCAATCCGTCAGCTTAGAAGTGTACACTC
CTTAAGTTGTGTGATAAGGTAAAACCAATCACTGGATTAGGCTCTCTCTGTCAGTGATGG
TGTATTTTCAGTGCACAGTGTTGCTTTGCTGAAACGGGATAAGCTGATGGAGTAACATTA
TGGTGCTTGAGATTCCTTTTTTTCAATAGGAATATACTATTAATGGATTCCGAAGCCAGT
GTGTGATGCCGCTCTTGCAGTTGTGGATAATGCATTAGCATTAGCTGTGAAAAGCAGTTG
GTGCCGGATACCATGAGCAATCATCTCTCAAAACCACAAATTTGATTGTTTTTATCATGC
AAATCCAGCCTACTACCCCGATAAGATTGATTGAGGTCTTATATAGGATTGCGGTGTTTA
TTCTCGCAGAGCTTCTCACAAACAAACCTCAGCCTTTAGATTCACAAGCATAATTTTGCA
CAGCATATGGTGAATTCATAACTCAAGAAGGGGAGAATCTCTAGAGTCTGCTGCTTCTTG
CGGTTACTCTGcct
>NODE_481_length_890_cov_16.792135
CCTGTCCGGCTTCAACAGCGGCAGCTCCCTACACCTCGGCTCAATGAGCGGATGGCAACA
GCAACACCTTCAGAACATGCAGCATTCAGCCCTCGGCCAGCTAGGGTGAGCGCACTGAAC
TTACTTCGAGGTGTTGTTGGCAAATGCATGATGTAACACATACGTTTTTGTTTTTTTTGA
GATGCCACACTCAGAGATCTAAGACTCCTTTACTGTTTTCAATCTTCACTTGAACACAAA
TGACACCTCACAAGTGTGTGTACGCATAGCTGCATGCAAGTCACTTTGTCTCTTGCTCTG
TAACTCTGTAACCTCTTGCGTTTCCTCTCCTTCCAACAGAAATTGCTCTAGCTCTCACTT
ATGTCAGGGTTCAAATCTCTCCCTGCCCTCTGCTCAAAGCCTGCACATCAAGTCCGAACC
TGTTTCTCCTCCTAGAGATCGCACCAGCAGCACACCGGGGGGCTACGGTGGTGGGGTACC
ACCTCCCCAGAACCCCTCGTCCCGCCAGGACTCGGGACGTTCCCCAGTTGATAGCCTGAG
CAGTTGTAGCAGCTCCCATGAGGGCAGCGACCGCGATGAGCACAGGAATGAGTTCCACTC
ACCTCTGGGACTGGCCCGGCCCGCCCTGGACGAGCGCGAGAGCCCCTCCATCAAACGGGT
GCGCCTGTCAGAGGGATGGGCGACATGATAGCTCTGTCCTGTACCCCGGCAGTGCCCCGA
GTTGCCCTGATCCCCCGGCAATGCAGCATTACGATGCCCCCCAAGTCAGCTCCCTCTTCT
TCCTCCTCTCACTCGATATCACGAGTCACTCACCACCCAACCCCATGGCCTCTTTCCTTT
TATCGCTTTAACGTCAAAGGAAAGAAAAGGAACAATCCTTCTCAAAAACCTATTTGTAAT
TTGTTTTCCTTTTTTATTTTCCTTTTCTTTTTGCTGAGTGTGTGTGTGCTATACATATTG
ACATTATATAAACCAGtggggtgttgtaatggggggtttgggagggtgggtgttggttgg
gatgggatctgggggtatttttgttggggaactatgcataaattgtattgtgtg
>NODE_482_length_509_cov_22.848722
AATAAATTAGTGAACTTTGTGTCTGGTGGATACTGTGATCTCTCATGTGTTTAGGGTGAT
GCAGATCGGGAAGGCCCTGCAGGATCAGCAGTGGCTGTTTGAGAGCCTGATGGTGCAGGT
GGAGGAGAGGAGGTCTGCTGTGGAGAACAATGCCAAGCAGATAGAGGACAGGTTGGTTTC
AGTCATAATCACCGTCCCAGTTCTGAGCAACACCAGTCAATAATTTAACAGTGTGAAATA
TAGCGAGCTAATGAATAAATTAGTCTGAAATGCTGCTTTTTTCTGCATTTGGGAGAGACA
TTTTTCCCCCCTTTCTGTCTTTGTAGACTTCATGGAGTAAAGATTGCACACAGGAAGGCA
GAGAACCAGATTAAAATGGCAAAGATGATTATGATGAACGAGCTTAACAAACGAGCCAAC
CTATTAATAGAGCAACTGGAGGTAATTACTTTCTCATTCTTTCTTTCCTTCTTATCGTTC
AGCCAGCCGTGAATGTACATGCAAAGAATCTGTAACTGCCATGATGTAATCAGCCCTGAA
AGCAAGCAAACGAGAGCCAATAATAATCTGTCAGAGTTGCTTAAACCAACATCTTAGGAA
CTGCATCTGTCAAAGAAAAGCATTGTTGATTAGCCCACAGTTCAGCCACTGTGCACCAGT
AATTACACGCGCGTTTTTTTTTTTTTTTTTTTt
>NODE_483_length_406_cov_3.211823
GAGCGGAACAGATAGCAGATCGCCGGGCTCCGAGTGTGAACCGGAGCTGAAACAGCGGCC
GGTAGTAGTGGCCTGCTCTCTCTCTTACACACACACTCCCTCCCTCTCCCGCTCTGTCTC
TACTTTACTGACCCCTTTAGGATCCCCGCGAAGCCGTTAAACCGTCACTTGCTTTCTAGA
ATGTGAAATATATAGTACATTGTCAACTCCCCAAAACCATAAAACTAACTTTATGGACCC
CACGTGACCAGAGGAGAGCCAGTGAGAGGTATCAGTCTGAGGCCAGGCCTGATCTTTACG
ATCCAACTTGGAGATAAAAACCCTCATCTGTTTGACATGTAAATGTCAAAGCTGCCTTCT
TTTTTATAGTTTGGCCCAAAGCAGAAGGGGGTTAGCTTTAAAAAAATATCTCAACACACA
TACACACACAGAAGAGCCAGGAGATAGAGGTTGTGTCCAGATGAGGCTCGAAGCTGGACC
TCGTCCCCCCCATGAGCTCAGAAACAAAGCCGTGTATGCGCAGGGAAACGGCAGCACCAT
CAGCCGGTGAGTTTAAAAGTTCAGTTGGTTGTTTAcagttggaaatcagg
>NODE_484_length_658_cov_18.863222
CCATGTAATTTGAAGCTGTTGTAATGTCTGCTACACCCACATAGGTTCTTTTCAGATTGT
ACCTGATGCTGGGACTCGGTGGGTAAATAAAAAGCTTGCTTGCTTGTCTCCTCTGCTGGT
TTTGCTGTACTTGATAGCCCCTAACAACTTCCAACGTTTTGCTCACTGAGTGTCTAATTG
GATTTCGGTGACTTGCTTGAACTGACAGCAAAGCTCCACCCACAGCAGACTTGTGAAGAC
TGAATGGATCTTTAAATATTTATAATCAAATGTACCTCTTGCAGGAGATTTCAGTATCCC
CTTTCACTTTAAACTTTGATCGTCAGTAATGTCACAGTTCAAATATAGGTCAGTACAGAA
CAATTGGCCTCCAAACTGTATGCAAACGGACACAAAGAGCAAAAACAATCGTGAAATGCT
TGGTTTCATAATAAAGTTTATTCTATATTACAAATAGTATTTTGTTCTTGACTGCAAAAT
AGGAATGCATTATATTTACATACACAGGTATACAATTAATTATAACAAAGTTAGAGAAGC
TCGCCTTATATCCCCCAGGTTTCGTTTTTATCTCTCGATAAGATACTCTTTATCTTTCAA
ATATGATCTAGTAAAAGTCTTTTCTAGCATGTTTGTGTAACACCTGCTATAACACTGAGC
TAGGAGGACATTTTTAGTTCCTACAAAACGTTTGAAGGTGGAAACTTTATCTGTGCTCTT
GGCAACACAAGTTGGCTACTAGCAGACAACCTTTGTTGCGGGGGAAGGGATGGGGCAGGG
GAGAAATGAAAGACAGGATGTAACACTGGGGGGCAGATTCAcaatgacaattgaggactc
tc
>NODE_485_length_597_cov_14.437186
CCTTTCATTGTTAGCGCAAATTGGCCTTCTCAGCATCAGCTTAGCGACATGGGAACCCAA
ACAAGCTTGTATAATGCATTGGCCACCGCTGGCACCGTAGCTAGCTTGAGTGGCTAAAAA
GAGAAAAGGCTGGTTGTTGTCTCTTCTGCTCTGTACTGGCATTACTATTTTACAAGCAAG
CAGGCTCATTACAGAACCATATGCTTGGTAACGATGAAAGCTGTGGGTGCATCCCTTGTA
TGAGCTGGGATGCTTAAATTATTAAATACACCACCGAGGCTTGATTCAGATGTGGCAGGC
AGCCCAGTTCTCTCTTGCACGCACACACACACACCCGTACACACACGCAGAAATGAATAA
AGGCATAGGGAAAAACTTCAAACACCTTTCCTGTGCATTTAGTGTAATGAACAATGCCTT
AATTGAGATTGGCTAATTACCCAATTTCAAGATAATTAATATGATCCTAATTAGCATATG
TAAATGGGACGTTGCATAATTGAGAATCCCTGTTTTGAATTAGATGGCTCTAAAGTGAAC
CCGCACGTGAAAAGGTACAAAGCAGCTATTAAGAGTTTGATGCCGCATTAAAACAGGCCA
TCATTCAACGTGCGCTGATGAAATGCTCAGCCTCACGCAGATGTTCGGAAACATTATGGA
ATGTCGTTGATTATTGTTGATATGTTTTTGGGACACCACTAATTAGAAGTCATTACCTAC
TTATCACTTTTGTGCCACTACTTAAGCAGGAATGAAAACAATCTTggttgccggaattgc
a
>NODE_488_length_623_cov_24.457464
CCTCACTCCACTCCCTCCTTCCCTCCTTTGTGAGTAAGAGAGTGTCGGACATCCCGGCGT
GACAGATTACACTGCTCAGAGTGCATATCAGGCCGAAGTGTTGAGGCCCACTAATCCGCC
CTCTAATTCTCAATTAGTGTAAAATGAGCCCATAAATCACGCAGACAGGCCGATCGATGG
AAACGTTGTTTTAGGAGTGATTGGCAGCCTCCCCAAAGGTTACTGTTTAAGTTGGTTTAA
GGTTACAGCTCTCTCCGAGGCTGCAGGCGGGCTGTGTGTGTGTGTGCGTGCGCGCGTGTG
TGTGTGACTGTGTTGGCTTGGCTTGTGGTTGGGAGGGCTGGGGGGGTCGAACTCAATCTA
TATGATGCAGGGCCTCGGTCCTTTGGGGATACAGCAGAGGGACAGCACCAATTTTTAGCC
CATCAGCCGTCCAATTTTTCTCCTTTTCATACCTGCTGTAGTAAATGAGAAACAAATTAA
ATTTCACCCCACTATCTCCACAGAAACCATTTAAATCCTTTATGGAAACCAAATTGTCCC
CAGACAAATCGCCCCTGGTTCTGTGGAAATACACTATGGCGCTGCAACCGAAATAAATTT
GTGTCACTCCGGATATGGCATTGTCTGTAATGCCATTCATTGGAGGATCCTGGTGAAAGA
GAGAGGGAAATAAAATAAGGGGCACTTTTGGAGGAACAAAAGGGGTGAAAAAGACCCCAG
CTCCCCATTCTCTTTTTTTCTTTTTTCTTTTTTTTTTTTACTCTCCCCTCCATCTCTCTC
TGTCTTTCCTTCCTTCTCCCTTGCGCC
>NODE_491_length_606_cov_12.559406
GGGCACTTTGTTAGTACAAATTAACTGCACCGAAGAAATCAATGAACAGGAGAGCAGAGG
TTAACATACTGTACTTCTTTGACGCATATTTAACTGTATCGTTCGGTTGACGCGCATTTC
CGTTCATAAAAGCACAACTGGACATGGGCGGACGCCGCGGTAAAGTTATTAAACTGTAAT
TTTCCGTTGGTATAATTAACGCTTGTTAAAAACTTTCGCCGGGAAGCGCTGGGCAGATGA
GCATGTGAATATACAGAGCAGCGTCCGTGTGTGTGTGTGTGTGTATTCATTTCAGGTTGT
AAACAGTGGTCTCGGAGCACCGGGTTGTTATCGAGTTGTGGCCCCCGGCGTAGGATTGAT
CCACTTCAGTCCAGCAGCAGGGGGGCGGGAGCTCTGGAGGGGCTCAGCGGGGCTCCAAAT
CAATAAGGTTAATAGATGTGGGGGCCACGCAGTCAGAGGTGTGCAGCCTGGCATTTTCGG
TGCCAATGAGGAAAATTCCTGATGACGAGGTGTCTCTTTTAGAGCCTGCATTAATGTCAG
CCTGATTACCTGGAGCCAGGATGTCAGATACAGTGGGGTTAGTGGAGGTTTGTTCCTTGG
CCATTAACTGGAATTAGCTTTACAAGGAGACCCTTCAGACTGGAGACTTTAACTTGCCAC
CTCTTCATCCGCTGTCCATTGAGAACAAATTGCCAGCCCCCTCCCTCCTTTCCCCTCCTG
ACTCTATTCTTTCACTCTGATTTCTATAATGCCAACAGTTTCATAATCACTTGATGAGTA
ATTTCCtctc
>NODE_492_length_744_cov_16.926075
AGAGAAAACAGTGTGACCCGAGGACGGTGATTCCTCTATTGCTGTGCACGTGCAGCAGAT
GCACCGCTGAGGACCTGTGGACCAGATTAGCACCTCGGGGGGTTTGGTGCTGAGCCCAGC
TGTGCTGTCTATGAGGCAGACTATTCTGTCTAAGCCTCTGGAGGACCTCTGGAGACTGTT
GTGACAAACCCTTTGAAAGGACTCAGCAAACAGCTCCTCACCTTGAGGACTCCGCACTTC
ATCTATTTGCGTGCACGCTCAGCTGAAACGATGACAAGGTGCAGAGGTACACAAGGTGAG
CTATTGTTTTGGTGTGTAGGATGTGTTGTGTTGTGTCGTATGCATGCATCAGGCAGTCAC
TTAAAGAAGTGCTTGCCGTTCCTGTGAATTAACGAGCAGTTGGGAAGAACAGGCCAAGGC
GGTGCCATCTGTAAATGTCACAGGCACTGCTTGCTCATTTTACACATCATTAAAGCCAAT
ATTCCTAACCTGTATCAGAGCAATCAGGAGCAGGCCATTACTGCGACAGGGGCCCCGGGG
GAACCACGACCAAACTCAGAAAGAAAAGAGCAGTGAGGAAGAGAAAGATAGAGCACACTC
TTTATCTCTCTGACACACACACACACATACATACCCACACGCACGTACACGCACACACAC
ACTTCTGCACACACTTCTACGTGCACACGCACAAACAAACAAGCAGCACACCTTCTAAGA
ATAAACAAACACATGAAATCAGCACCAATACCACTACCCTAATAGCTAGTGCATTTAACA
GCAGAGCACGATGAAAACAGGGCCAATTATACATGTATCTGTGGGCAGTGTGTATAGAGC
Ccaaatgagaatcttgttattcctttccctccatactgtggcgctcagaaagctaagcca
ttacaagagtggaggctccagggacagc
>NODE_494_length_672_cov_12.769345
CAAAAAAAAAACTGAATTCTGGACAAAAACATGTAAAATCCATTTTGATGTCCTGTTTTC
TTTTCTGCTTGCAACAACCCTCACGTCCGTGTCTGGTACATAAACCAATGTTGATGCAGT
CATACGGCTTTTGAATTTTGTTTCAAGCGTTTGTCTCCCCTCCTCTTCATCACTTTCATC
TCACCTTTTTCTTTAGTGCCCAACCCCCAGCTGCACTCCCCCTGCTTTGGTCTCGGCCTT
CCACGGTTGGAGGAACAGCGTGAGGCGGCATGGCCTCCATGCGGCTGACTGATTATTGTA
ATTCATACACTTTAATTAGCTGCACAAACCATTAGCCACAATTAGACTATTACAGAACGT
TTTGTGGCAGGAGCCAGCCCCAAGATTGGCTTTATCTGCTGGAGGGAGAGAGGGAAAAGG
AGGAGGAGAGAGGAAGAGACGGAGGAAGGGGCAGGAGGGCAAAATGTATTTAGCTACACA
TTAGCGTGTATGTGTATTTAAGCTACAGAAAGCTAATTCAATATGTTGTAAAAAACACAA
AAGTATGTGTAAGATGCCAAGCGTGACAAAGGATAAGATGTCTGAATTACAGGCAGCGCT
GAACAACAACCCAGTAAGACTGAGCTCTCGTTCGTCGCATTTATGTTCAAGCTCAACAAG
ATCATCAATTTGAGATCTGAATCTTGTTAAACGCAAATGTACAAGCGATTGTTTGCTAAT
CAAAGACAGTTACTGACGCATTAGGCATTCTAATGCTCTAAATCCCCTACCGTTCTCGAT
GTAAATTTTTTTCTTtgattgacacagtcctgtgaaaacacgtgcaccgccacatcttct
ctgtcacgctactgta
>NODE_495_length_514_cov_19.040855
AGGGGATGCGATATTTCTCCCTACACGATCATTTTTCTGCGCGTTGGCCGAACACCTAAG
TAAAACGCAGTAGCGCGCAAAAACCAAAAACGAGTGTGAATTCTGCTGAAACATGCATGA
ACCCCCAACTCCACATCAAAGTTGAGTTTTTAAACACAGATACCCGTCATAGCCTCCCCA
AGAGTGATGTCAGCTGTAGGATTTGGTGAGCTGGGGTGCGGTGGGGGGGATCTAAAGAGT
GCATAACCATGGAAAGGGGCTTGAACGCTCAAGAATCTTGTCTTTCTGTTTGCCCCCTCA
ATCGAGCGACACAAAGGCTGAATTACTCATTCAAACCTCGCGGGACAAAGGGAAAGGAGC
TGGATAGCACTCCTGCATTTGTAGTCAAACATTTAGAGACTTAAATCGAGTCGTCATGAA
GGAGAAAGAGTCGGACAAAGCCCATAGAATTGCCATCAGCAAACATTTTCCTGTGTCATA
TTATGGGGTCTCCATGGCTCCCTCTGGCCCGCGGACAATAGCACAAGTTTGCACACTCGA
ATACTGTCACCCTGCCAACGGCAACAAGGGCCCAAAACAGGACAATCCCCCAGAGAAAGC
ATGGGCTCCGCGGGGAAGGTTGCAATAGAGGAGGAAAATGGGACTTGTGAAATGCAAATT
GAGCTTCATCCCCTTATTGAAGTAGATCGGAAGAGCAc
>NODE_496_length_571_cov_11.406304
CGCACCCATGAATGTCCACTACGAATTTAACCAGCGTCCATTTTTTTAGAGGTTTAATCG
ATTTAAGCAACCCGTGTGTTTGAAAAGTCACACTAACATACAACAAATATATGCCCTTTT
TCTCCCACACACACACACACACACTATGAAATCAGTGTCAGGCCTGTAGTCAAAAGTTAA
AAGCAACTTACTGCAGCAGCTCTGAGTCCTCCGCACCACCCGACTTACACAGTCCGGAGA
AAGGTACTGCATCCTCTCTGCCACAAAGCCCTTTCTTCCTCCGATAAGGGGAAGCCAGCA
GCTGCGATTCCGGACAGTTAAGATTATATATGATGTGTATATATCGAAGGTTTGTCAGCT
CTTCCAGGCCATAAAACCCACTTAAATGACACCACGTGCTCCCCGTGCAACCATTCACAG
GCCCTGCTTGGGGCAATTGGCATATGTAACCTTGTAAACTTTAAAATACCCTAAAAGAAA
GACATACAAAAAGGGGGGGATTGAATACATTGTCCACGCACAGGTTAAGGCCCAACAGAG
CGCAGAGAAAGTGGACGCTGCGTCTGACCGGTTCCCATTAACCGTCAAGGAAGTTCAATA
GGAAGCTATTAGTTTGAGAGGTGAGTTGATTTTTATTTTCTTTAAAGTAGTGCTAGAGAG
GAGTTACCTCCATAACCTTGGGCTACAAAACCGGCGTCTCACTGCTGCTCGTTGCTGGAG
CTGCAGTCGGgtacagacgccccggcaaaatggcg
>NODE_499_length_712_cov_17.433989
AATATGGTAATTGTTGTAGTTATACGTGTGCACTGTGCAGTAATTGATACACTGTGTAGT
AATTGATAGTGAGTTCTTTGGCTCTTTCTGGTTGAAGCTAATCAAGCAGTCACTGCAGCC
TCTTCAGTAATCACACTGACTGACTGCTCTTCAGGTACTTGTCTTATCAGCCCCAGTTTC
TATCATATTGTTGAAGAAGAGTGAAGGGAATGAATATTTCAGCAGCTGAGTGAGCACGAA
GCACCAGCAGGGCTTCATACCATCTTGTTTGCACTTACTACAGCCATTAAGTTTACAAGC
AGCATTTGTATTTATCACCAGGCCTGGATGGTTAGAAGCAATCAAAAACCAAACACAAGG
AGAGAAATACAAGGTTCAGGTTGACATGTGAAGAAAAACTGAGGTGAAGTGCTGACATGC
TGATGTCTTAGCAGATAACACTTAAATCATTTTCCTCCAAAACTTCACTGGTAAGGGTTC
AAAGAGATATAGCCATAATACAAATTTTTGGAGTAAGTAGTGGTGTTTGAAGTTATTTTA
TGGGATTTTGCTGTAAGGCCCAGAATTGATTTGCAGAAGGGATAAAAGGAAGATACTTTA
TCTTCGGAGCTTTGTCGGAAAAAGCTTAGCATCCATTGGTAGTTCCGCCAATATGCCTGC
AGGGCATGGAGGTAGGGTGAGAGGGGGGTTGCTGGCATTGACATTATATACCAGAATGAA
TTGTGCTGAGTTTACACCTCCTGCTGCTTACGTTCTGCTCTTTCATAATCTTTCATGAAC
CATACAATGTTTTATTTAATGTCCTGGGTCAGAGAGAAACTTGAGAAAAAACATATTAAT
AATGAAACGCATAGTACTGgggagggaaaggagaagaagaaaaaaaaaacttggtt
>NODE_500_length_897_cov_19.000000
ACAGAGGAAATGTCTGGCACACAGATTGAATTTGTTCTCTCTAAAGTCAAAGGCAGGAAA
ACAATTAAGTGTCTGCCGCACATTTCACAGTGTACCACTTGACACAGTTTTTCACATCAC
TGGGGCAATTGTCTGCAGAGAGCGTCGAGACAAAGCCATTACTTCCAATGTCTCAAAAAG
ATGGCATTGTTATTTTCTGATTTTGAAACATTTCAATTAAGCCACTGATGGAGATAATAA
ACATAATGGTGTGAGACTTGCACTGTTTTCTTTTGTCCTGTCACGTCCATTTCCAGGACG
GTTGCTGCTGTTAAACCAGAGGTGCATCACAGGGAGGCTTGGTCCCAGAGGTAGGTTGGT
GTATGTGTGAGTGTGTGTGTCGATGTGTGTGTGTGGTTCGCTATCCTCCAGAGCCCCCGT
TCCCTCCTCAAACCTTCGTCTTTCATTCAACGTCTAGTCCTTTCAAAACAAGGTGAAGTT
CAGCAAAGTTTCTCTGCAGAGATGATCAAACAGTCACATCACTAATGGCGATGGGTGACA
GGGCCAGTGAATACAGATCAGCTTTAATTGTGGTGGGTCTTACTGCCACTGTCTGTCAAT
CTGAGCCTTTGAATTGGCGAAAATTTGCTCTGTTCATTCTGTTAAATGATGTATCCAATT
AAATGCTTTAGAATTCATGATCTTCAGTCAAGGTTAAATGAAAGCAGTTACTCCTGTCAG
TAAGGTGATTAAAAGCTGCCTACATCAGACACATTTTGTGCAAAAATTTAAATTTGGGGA
CTAAAGCATGAATCTTTATTCATTATGTGCAGTCCTGCTCTATAAATGTCCAGCACAGTC
GCTCTTAATCACCTTGTTCATTTTAAATCTCACTTTAGTCCTTTTTATTAAAAGGCATCC
TGGTATTTAAATTACAGTGTTTTACATATTCTGATTAAACTGAAGCTGATTCAAAGAACT
TTCTCCACAGCAAATAGGCATTTTAAAAAAAGAGCACCTTTTTTTTTAAATACTGGAAAT
CCATGTTTGTTATGGTAAAAAACAGAAGGTTTGAACCTTTCAAAACATTTTCTTaatagc
c
>NODE_501_length_804_cov_16.796021
ACTATTAAGTTGTTAAGGACACCCCAAACCCACTCTCACCTCACCCCTCTTCCCCTCTAC
CCCTCCCCCACGTGTTGAACTCCTCGCTTCCCCATTCGCAGACCTCTGCAGGATGCACAT
GACAGAGAGATAAAAAAAAGAGAAAACTTTAAATTGATTTGGCAGTGCAGGACTTTGAGC
ATCCTTATAGAACACTGTTTAAAAGACTTGAGAACTCATCCCCGCTGTCTGTTGAGGTGA
TCTTATATAGACCTATCTGGAGGAAGGGGAGCTTAAAGACTTGAATGTGGTAAATGTTGC
AAGGTAACTTCAAGTTGTTATGTGCAATACTTCTTTTGAACCTTTTTCCAGATAAAGACT
CTTTGCAATGTAATTCTTTAATGCCATTTTTAATTGCAGACATTTAATTAAAGAAGATGT
TAATATGTTTTTCACAGTCATTTTCTACTGTTATTGTAATCCTTTTCATGCTGGTGTTTG
TAAAAAAGAAAAGAAATCAAACTATTTGTACTAATATAAATAATTGAAGTTATTTTTAAA
ACATTAAAGGTTTTGTGCTCATTTGCTTATTTTGTTTATTTTAAGCTACTGTGATTGATT
GCATTGTAATTATTAGGTCAACAATGTATTTAGCTGTTTATTGGTATATTTTTAATTGGA
ATGTATAATTGATTTTTATAATTTTGATCAGATTTTTGTTATATTTTTGAGGTGAAGCTT
TTAATATGTTAAAGTGTCTAGTTTTTACTAATTGCTATATTGTGCTCCACAATATATGGT
TCACATTTTCTGAAGGAAAATAAATATTTAAATATTTGTCTGTTAATGATGTTACTTAAT
GGCAAGATTTCAATAGTTTTTAACTGTGTATGGGAAGGTTGTTGTATTTATTAATAGCAT
TTTTTACTTAAGATATCACCTTAATTTTTATTGTCATTTCACTTTATAAGTTCCTATTTT
TGTATTTTCCTTTCTAATTAAGttatgt
>NODE_502_length_843_cov_17.161329
GAGGTTAGCAAAAAGACGGCGAATAAAACAAGTTTCCTCTAACATTTACTTCATAATGTT
CCTTAAGTTGTTTTTCCAGTAAAATGCAAATGTCAGTTAGTAATGCTGGGAGTTTGCATT
AAAAATACAGAAATACATTTACAGGAATACAGAATTACTGGAAAATCAGACATTATTTTA
CCATTTTGTTGAAAATAAAAGACACAACGCTTTAACTGCTCAGTCATAAATAAGATTTTA
GTACATTTTAAGCCAACAAACAAATGCAAAGAGCTTGCATCACAACTAACGTAAAGAATA
AAAAACTTCCCCCTTAAACTTCCCTAAAAGTTATCCTCGCCACTTTTAAACTTTTTAAAT
GCAATGATACTCAAAAATATGATTTGCCATAAACAGCATGAATATTTGTGATGTAGCCAG
TGGTAAAAAATCCTTTTTGGGGATTGCGATATCTAAAAGAGAGAGGTTTATACATTAGCG
CTGTAGTTGCAAAACACTGTTGATATTCAAATGATTATTGTGCAAAATCTGGGATAAGCT
TCTGTGTGAGAGCTCTTCTAAGTGCCTACAACTATTGCTAATTCCCCTCACCATTGTGGG
CCGAACAAAGGCCTTAATCCCATTTCACTTTTGCAGAAGGCTGGGGCTATTTTCCCTCTC
ATAAACCAACAACACTCCCCCAAGCCAGAGCTGAGAGGTTCTGAGAAAGGGGCCAGTGTG
TGTATACTTCAAGGCTTTTTTGTCCAACTTGGCTAGTGCTCTGCATAAACTTTTAAGTGG
TCCCAGTAGGCCTCAAACACCTTTTGGCAGAAAAAATAAGCTACCACAAACTGTAAAAAG
GAAACCAAACACTCTCTTAACCTGGACAATACAAAAGAAAATATATGAAGTCTTTTATTA
CTCGGACTGGGTCTGGGCTGCAAAGAGTTAACACGTTTTTTTTTTCTtcatgcactagta
aaggaactttcattcttctgaaagcagctctctttctctgcattgtaaatcctttaatac
attattt
>NODE_503_length_610_cov_17.026230
CACACACATGTGAAATGAGGTTGTAAGGTTGTGCACAAAGGAAAGCAGAGCACAATAGAA
GAAGCATGCAGCCTTGGATGTCAAATGATGTATGAAAACATTGCACGCTTTTGGAAAACG
GTGACCCCCCTTGATATTAATGCTCCGGAATCTACAGGCAGCTTTTTAAGATCAGACAAT
ACAAAAAAGGGGGAAAAAATGGCAACTCCTAGAGAAAGTCCGTCGTCACTTAGACAAAAA
AAATCTGCTCTCTGCCCGTTTTAATAACCCAGACTATGAGATAAAGCATATTTTTTTTAA
AGTGCCACTTTATTACAAAAGTATAAACTTGACTGACATTTCATGAATAGTAATCTTGAT
ATAAAACATTACAATCTTTTGCACTTTAGCACTTAATTACACGCTTTTTGAGTACAAGAC
CCTGTAGTCTGAATAGCAAACACACAACATTAGCTGCCACATTTAACTTAGCAGGGCTTT
CCAAGAACACACCGTAGCTTCATGGCTTCAAAAAACAAGAAACAGAATACACTGAAATTT
ACATTGCAGCTCGTTTGCAGTTTTTGTGTCACAAGATAAGTCATTCCAAAACACAATTGA
ACATAATAGAAAAAGATAGATTTTCTTGACACTGATGATATATTTATTATTTCTTTCTCT
TTTGTCATGTACATACACGTTGCATCAACATACAGTATAATCACATTGTTTGCTGGGGGG
GTATTTGGTCAAATGAGATCGTCGCTATTGTTCAGGATTTGGatgtaatttgtgtgtgtg
tgtgtgtgtgtgtt
>NODE_504_length_507_cov_13.579882
ATTCTACAAAAATATATAGAATAAAAACACAAACGTTCAACATGAAAGCACTTCTTGGTG
ACACAACTTTGTGCTAGTTATTGTGCAGCCTTATGGAATCACATGTAACTATAATACAGT
ACTTAGAAACTTGAATAGAGAATACAAGGATGCCAGTTTATTGCTGGTATTTTGTCATGT
AAGAAATTCAGATGAACTTAGATTTACAATCAATACATATGATTGACATTAACCAGATCC
TTATTGTAACACGTGGCATCCTTGAATGTTTTTTTCGTTTTGCTTCGAATAGTAAGAGTT
TTCCTCTTGATTAAAAAATGAAAACCAAATGTGTAAAAACACAAATAAACGAATAAACAA
ATAAATAATGCATCTCATAAGGCTACAATAAGAAAGTAAAATGATGTTCCGAACCTGGAA
CCACTTAGCGTGGCGCAGAGCAGCCAGAGCGTCAAGGCATTTTTGCCTGTCCAAGACGTC
CGCTGGGTCTTTCACCATACCCGAGGTTACATCTAAAAATGGATTTGAAGTGTCAAAATG
GTGATGAGGAATGGGTGTTTGACCAGGTCAGCAAGGCTGGCAAAGAACAAACACATTGCC
ACACATACCAATATTCCATGACAACCTAGGATTGGTTGTTTTTTTTGTAATTTTGAAAAT
GTTACTGACATTACAAAAAAAAAAAAGCCTa
>NODE_505_length_572_cov_13.646853
AACAACAAATTGTCATTGGCATTCCATTTATGAGCCATCAAATGCCATCATATCCACTCC
AACAAAGAGGAGCTCCATCAGGTTGGACGGGTGGCCAGAATCTTTTAACAAGCTCGTCGC
CATGAAGAGAGCCCGCTCCATTCTGAATTCATAAAGGCCAGCTACCATTTGTCAATTTGA
ATATCAAAAGGGGCTAGCATGGGGCCCCTTGACTGTTAAAGGCACACTCCCATAGCTTCT
ATGAAGCAGGTGTGTGATGATCAATTATTAAGGATCCCACTCTGGTTACTCTTAGTGGGA
GGTGGAATTGGGGATCTGGGGGTTTGTGGTGGTGGGAGAACATCTTTCTGTGTTGGACCT
GGATGGGGGAGAGACAGCGGAGAAGGGAGAGGGAATACTATTTACATAAAATTAACAGTT
CAAAAGAATGAGTTCACACACCAATCAAACTTGTTAATTGACTGTCAATGGTGTGTCCCT
GAATATACAACACAACTACATTATTCATCTTAGGCCTTGACAGGGAAGACAGTCCAATTT
GCATGGGCGTTCTAAACGTGATCAACAACCACAAAGCCACATGCATTTTTAATAGGCCAG
AGATGGGATCCTTTAATATTCATAAGGGTCAAACAATTGCATATGACATTAAACTTTCTA
TAACAAGGTAAGTATTTTTCAAATGCTAGCCTTAGCAGTCTAAATGGCCCACAGAGAAAA
GGGAGAATGTGccgtctcccaggagcaaatcaatgc
>NODE_506_length_419_cov_5.202864
CTAAACTGCAGTTCTCTCTTAAAAATAGAGCCTTTTGCCAATAGCTGTGTCCTGACCACT
CCTTTGTATATTATGATTTAAAACAGATTTTGCCTTCATATTTTTCACATCTGAAGTTAT
CCTGAAGCATAAATATGTTTGCAAACATTGATGGACTAAAACTATAGCCCTGACTTTATT
GCCTTAAAGGGATTTTTCCTTTTGGGAAACGTAGCTTTTCCCATACTGTGTGTTCGCTGA
TTTAAATCATGAAAGTCATTACAAACCGCTTTTGCCTTCATATTTATCACATCTAAAGTC
ATTCTGAATAGAAGATATGCTTATAAACATTAGAGCTGCATTGTTTCTGTGTTGTCATAC
GCTAAACTGCAGTTCTCTCTTAAAAATAGAGCCTTTTGCCAATAGCTGTGTCCTGACCCC
TCCTTTGTATATTATGATTTAAAACAGATTTTGCCTTCATATTTTTCACATCTGAAGTTA
TCCTGAAGCATAAATATGTTTGCAAACATTGATGGACTAAACCTACAGCCCTGATTATTT
TTTACTGCCTTACAGTAATTTTCACGGTCTGGAAACGCCGGTTTTCCCGTACTGTGTGTT
CGC
>NODE_509_length_415_cov_5.710844
GGCTACCTTTAGAATATATATTAAGCTGACAATGTCTTAACGGATTATTACTAAACTAGG
ACTACTTGATAATTCCCCAACTGTTGTTTTTCTGAAACGTAACTCATTTGTTTTATAGAA
AAACCATTTGAGACAAAGTGTGATTTTGTATTATTGTATCCTTACCCTTAGCATAAAGTT
TGGTCACTGGGCTGCAGCATTAACTTGTATTCTAACAAGATTAAAATATATTTGTCCTGG
AGATTAGCATAGTTAAGTCTCCCTTTTTTCGCCTTCTGGGGCGGCTGCAGCAGGCTTTGA
TCAGTGTTGCGCAGCAAGGCCCAGGCTTGGCCTGGCCATCCAAGGCCTGGGTGTGAAATT
GGTCTGATGTCATCCCCCATTCTCCACCTTCACCAGCTTTATGTGGCCATAATTATATTT
CCGCCACAAAGCCCCTATCCCCTTCATTCTATATTCCATATTCCAAGTTTGATTAGGAAG
CGTTTAGAGAACTATGGCTAAATTACTCGGTGGGGGGAAGGGGGATGGGCCATCTTTTGT
CTGACAGACACAGAGGAGACATCAATACTTTGTGATATGTACTTTTCTTTTTCCtggcc
>NODE_510_length_722_cov_13.430748
GCGAGTTTTGTGTTCTATCAATTAAGCATGTAACAGTCATTATCATATAGTTTGCAGCTT
GAATGGTTTCAGCTGCATGCATGAGTAAATCAAAACAATTCAGTGCAATTGCACACTTTT
TCGCACGCGGATTCAACATGGTAAACATTCTTGGTGAGGATGTAAAAACGCAATCTAGTT
CTTTATCGGACTTAAACAGTTGTAACCAACCAGCAGGGGGCATTTGTTCTTTGCAGTAAT
CAACTATTTTGTAGGAAATCAACCATCCAGATTACAGCCTAACCTAGCCCTTTGTGTGGG
GGATAGAGGTTGAACGGTGGTGAGCGGGGCGGCCGGAGGAGGGAGGACTGGGAGCGAATT
CTTGTCCAAACATTCTGCACGCGGATTTGTATTCATTGCACCCCTGCTGCTATTGATATC
ATTACGCAGGGTGCTCATGCTGTGAGGAAGGGGGCTGGGACTGGCAACGGGGAGGTCATG
GAGCTGCAGGCCCTAACGAGAAGTGACACTGGCTCCAGGTCGGCCAAGCATCCACCGGAT
TTCAATGGGAGCCGCACTTTCCCAGTCAGCGCATTAGATCAAAGATCATTACCTGCTAAT
CAAAACACATGAACATAAGGGCTTCCCTTCTTCCCCTCTTCTTTTGCTTCTCTTTAGCCG
AGCTGAGGCTTAGGAGGAGATGCACTGGGAGGTGAGGGAGGAGACGGCACCAGCTACTGA
AATGGATGGACCTCCACTGCCCCATGAAAATGGAAGACACCAACTCTTCTACTTTCTGGA
CTCATTCCAGCAATCCCTCTGCAGTCTTTACTGGCTATTAACTAACTTTATCAAGAAGTA
CTGATATGATATCTGCATATATGATATGATATCTGCATTTACATGCATATATGATATGAT
ATCTGc
>NODE_511_length_494_cov_7.947369
GCTGAATGAAGCCTTGTCACAGAGCAAAAAAAAAGCAGGGGAAGCAGTGCCAAAGCAGCC
AAACAGTTTACGGGACCCTACGCCCCAAGTGGAACAAATAGAATGTAATTAAGGCGAGAT
GAGAGCATGGAGGAGGCGTAGTTAGACATGGATGCACACACACACAACATTTCCACTCCT
GCCAATGCAAATGCTTCTTTGTTGGTTGCCTTTTTAATACCCACAGAGAGCAAAATACCT
TCTTTCTTTTTTTTTTGCATATTATGGAATTTGTCATGTTCAGTTGGAGCTGTCATAGCT
AGAACAGTGTGCGCTAATGTGTGTAATCTGCTTTGCAACACATCAATTATGATGGATATT
GCTCCGCCGCCATGCTTCCAGGGTTTTTATACAAGCCTGCAGGGGAATCCGTCTTTTCTT
GTTAGGCAACCTGTTTAGTAAATAATGATCCACTTTGAGCCCCGGCTGATGTCGTATAAT
GTGATGTGTGTGTGTGTGTGTGTGTGCGCGGAGTATGGTGTGTCGGCGGTTGCTTTGGTG
CACAAGGATCAAGCCGACTAGATCAAAAAACACTTACGCGCAGGTTGGAATTCAATCATT
CCCGATGCCGTGTGAAAAACCCGACGTTACAGAGAAACCGAAGCGGCTTCTgtgaggagc
ccatatgtaaaaactgta
>NODE_512_length_564_cov_10.781915
TTACGGGAGGGCGTGATTCATGGAGGCGGAGGCAGCTCAAGGAAAACCAATCCTGTGACA
CTTTTCTCCCCCCCACCCTCTGCGCTGTTCGGCGGCGGCGGCTACAGAAGGACAAGGCAG
CGGCAGCCGGTCGCCCCTGACAACCGTGATAAAATGGCCTTCCTTAACTAAACTCGTAAA
GCACTGGGCGATAAAACTCAATCTTCTGTAAAATCCAATTAAGTCATTATCTGACTGATT
GTATCTTTAATTGAAAACAGAAGTGACAGTAAATTTCTGTGATATATCAGGATCAATCGA
TACTGCCGCGCAATCTGGTCCCGAGGGGTGATTTATAATGTCAAAGCCTTATAGGTAACT
CCACATTCTTCTCTCTAAAACCACTGGTGGATGAAATTAAGAGTAAGTGCGTTTCATAAA
AAAACAAGATGGTCACGTTATTGATTACAACAGATGGGGCAGAGTCCAATGAATGTTCCC
CACGGCGCCGCGGAAAGAAAATACAAGTAATTTTCTTTGGTCTGCTTTATATTGTTGTTC
ACCCGGCACACCATCACATTTACACTCCATCACTTTAGAGCACTTTTATTTCCCTAAAAA
CTTGTAGCGACATAAACTCCAAAGCTCCAAATTACTTTTGTTGCTGTCTCATTCGAACAC
AAACACAAATAAACACGTTGGAAGCATGCAGTTGGAAATGAATCTCCATAAAACACAAAC
AGCGTACAGTACAGGGGCGCAgcagtcg
>NODE_514_length_652_cov_11.480062
ACTGACAGCACAGAGGGATTGGGCTAATCTGAGTGACTGATTTGAGGCGCGCAGCGGCTC
GGCTGTCCCCATAACTCCTGAGAAATAGACAGCTTCAGCGGAGTTATCTGTGTTTGTAAG
TCCTTCTGCTGCGCTGGGATGACAATAGGGATTAGTGCCAAGGTTCTTTAAACTGTTTTT
TTTTCTTATTTTATTTTTGGGCGGGGGGAAGGGGGGCTCTTATCGGTGTCTCGGCAGGAT
GCTGCCGCAGCCAGTTTTCCTTGACTGTCAATTAAAGAGGGGATCATTAACTTCAAGGGT
ATAAATGTTCTAACACTGGTATTACGTTGGGAAGCTAAGTCGCTGACAGATGTTCCAACT
TTAATTCTCCACTTGTTTTTTTGTCCTTTAATTAATTTATGTATCACTATTCGGGTTTTA
AATATTTTTTCCCCCTGTCTGCTCTTTGTTAGCCTGTAATCTCAGTTACCATGGTAGTCG
CAAAGACGATTGGGCCTTGTCACTCGCCTCTGTTTCTTATGAGGTTCAATCGGCTAATGT
ATTCAATATCATCCAAACTGAAAGGTAAACAGTATCTAATGGCACATGTGTTCCTGCACT
GCCTCGATGCAGCCTGGAGGCGCTGGGCGGGAGGAGAACAGCACGTCTGCCTCCAGTTCT
TCAGGCTTTTCACGAGGACCCAACTATTTAGAATGGTGCTTGATAAAAACAAAACGAGCG
CAGCTTGTATCTCTGTACATGTGTGGTTCTTTGGGAGGTAAACAAAAGTAGCGTACTACT
TTGGGGTTTTCTCTTCggaagctttgttggtggttgtgaagcacgagtatgacagc
>NODE_515_length_384_cov_14.898438
GCGTAAAAGTCTGAACTGTCAGTATTTGGGGTTTCGAGAAAGCCGAGTTGTGCCGAATAC
ATGAGGAGAGACTTTTTTTTCTATATTTAATGGCTAAAAAGTGCAAATTTACACTAATTT
AAAGAAGGAGTCGTGGAGCAAAGCTGAAATCGCGAGCGTAAAAGTCGAACCGAGGTCCTT
TTAAGGCGTTTTCCTGGCGATTATTCTAGTTTTAATAGATTCCTACGAGCAAAATGTGCT
TATCTTTCAACATACTTGGTGTATATGCGGGTGGATCGCGATACGGTTTTGAGATGGACA
TTTTTTGCAGTGCGCGGAGAGGATTTTACTATGTGCGCAGCCAGACCCCGCCTGCTCACC
GCGCGTCACTGGCGAGTAGTGTGGACGCGGAGTCACTCCCCTGCCTACTTTTAATAGCTT
TGTCATGTGATGGAAAGCAGTTGTAAGACAGGTGCCCTCGGTTCATTCTCGGCGAGGGGC
AGCAGTTGCCTGTGTGCGAGCGAGTGGGAAGCGTGTGTGGATTTCTTTTTTACTTGATTT
CTTTCTTTTTTTTTTCTTTTTTTTTTTT
>NODE_516_length_721_cov_12.135922
AGTCTGATTCCAGTCACACCTACAGCTTCTTTGATATCTTTAATATCCCTGTGGATCCTC
ACAGAGAGATGTGTGGTCTCTTTTCCGGCTAATGTCATCGCCGGCCCCTGTTGATGTGTT
TTTCTATATATAAAATCATCATTTACATCTTCCAGTCTGTCTCCTGTTGGCATGCTGGCC
CAGAGGCCTGGTCCTCAAACCACTAATCAGGTAATGTTGGGGAGGTTGAATGGCGTGCCT
CCCCCTGGTCAACCTTCACTGCTCACACAGTGGTGTTGTTTTAAAGAGCATTCTTTAGCA
GCTGAACTTGGAAAGGTATTAAAGTGGGATTAGGCTCCTCCACAATCCACTGCTTGTGTC
ATTCAGGGAGTTTGTGTTCTCCTCTCCCCGCTGCCACCTCCCCACTCCTCCTCTGTTTGA
TTGTGGCTAGCCGCAGGAGTGGGACTGACTGTGCCTTTCAAAGGAGAGGGGTAGGGTTAA
ATCCCTAGTCCACTGCTCCCTGCTAATTCTCCTTGTTCCTTAGAGAAGGATTTACTTCTG
CTGCCAGCTTCTCAAAGGCCTTCTCTGCCCATCCGAAAAGTCGGCGTTGCCTTCCTGTGG
AGGTGTGGTTGCCATAGAAGGGGCGTCATGCATGGCTATTCCATCTGAACCCCGCTGAGA
ATGGGGACCGGGGACTGAAAACAGGCAGAAAGTCCGGATTAGACCCGAGGACAAAGCAGG
ACAGGAAGATTCCAGAAGGGACGAATAGGAATTACAGCAGCAAAAATAATGCAAAGTGAC
AGAGAGGGGAAATAGAAAAATAATGGCTTACAAGATTAGACTCGGCGAGgagaaagaaga
aaggaaagagggctgaatgagaatgttttcatctagatgagaagatttgagagagcggtc
gtagg
>NODE_518_length_466_cov_5.075107
ACTGACATTTCGTAGACGTAGTATGACTCTTCCTCTATATCTCAATCTATTGATGAGGCT
CATAATCTTTCTAGTATTAAGCTAGTACATGTGACTTCCAATCACCTAGTCTTGGTTAAA
ATCCAAGGAAAGATAATGAATGTAATCATAACTATAATTGTAATTACTGTGGCACTCTCC
AGCATTCTAGCCGCCGTCGCCTTCTGACTCCCCTTAATTACCCCAGACCACGAAAAGCTC
TCACCCTACGAATGTGGATTTGACCCTCTTGGATCAGCTCGACTTCCGTTCTCTATACGC
TTTTTCCTTGTCGCTATTCTTTTCCTTCTCTTTGATCTAGAAATTGCACTACTTCTCCCC
CTCCCATGAGGGGATCAACTCCCCTCCCCCCTGCTAACCTTCACGTGAGCATTCACTGTT
CTTGTCCTCCTAACCTTAGGCCTAATCTACGAGTGGCTTCAAGGCGGATTAGAATGAGCC
GAATAGGTAATTAGTTTAAGAAAAACTCTTGATTTCGGCTCAAAAGCTTGTGGTTAAAGT
CCATAATTATCTACATGACTCCGACTCATTTTGCCTTTTCGTCGACATTCATCCTAGGGC
TAGCAGGCCTGACATTTCACCGAACACATCTCCTCAGATCGGAAGAGCAc
>NODE_519_length_695_cov_13.046043
GGGCACTTGTGCTGGTTGGAGTGAGCGTGTTGTGTGTTACTCAATGAGAGTATGAAAATG
TGCGAATTCATTGTGAATTAATCTGTTAATTCAGAGCACTTAAGATCGGCAACGTGGACT
TGGCTTTTAAACGCTTAACGTGTCCAGTTGCTAGTATCCTCGCTAAAATACAAAAGAATT
TATTCATGTTTAAGCTCTACGTTAAAGGTTCGATCTAATGTGCAACTATTTGTATGGCTC
TTAATTGGAATGCATTTCAGAATGTGTAAACTTTAACCCAATCAGATACAGGCGATTGGT
GCTTTTCGTCTCAATCTGTGAGACTGATTGGTTCTGTGCGTGTACGTGTCTGAGGCTCTA
CTTCCAGCGAGCACAATGTGTGTGCGTGTTAATTTGTGAATGCGTGTGTCTGTCGGTCAG
TCAGAGCGCCAGCAGCGAAGGCGAGTTCAGGGAATCAGATGACTGCTCGCTACTGCTGTT
CCGCTGGTTGGCACTGACCCCGCAGGCTCCCTCTGGGTAGGTGAACACAAATGAAGATGT
GTATGAGGTGTTGTAGCTGCCAATGGCCACATCGTCATGGTTAACACCACCACCACTGTC
GCTGGCCATAAGGCATGGCCCACCAGGTGCTGGCTCACTTGAGCCATAGAAAGAACTAGA
AAACTCTACCTCCTGCATTAATCCGGGCTGAGGCTGCGGCTGGACTTGCTGCTGCTGAAC
CGGAGGCTGGGACTGTGTGGAGGCCGGGTGGGCTGTGTAGGCAGGAGGCAGATAGAAAGA
GTCTTCCTTCACAGTCAATCCCACAATGGAGACAGGAGCTTGTAAGGACTGGGGAGGGAG
CTGGGGAGCAAGCTGGGCCTGCACTGGTgggagctgccc
>NODE_522_length_473_cov_9.008456
AAGCAAATGGGCAGAGAAATGGTGACCCACTGAATCCATTATTTCTCATTCTATTTCCAT
TGTCTCAAAGCCTGCCTTATGTGCCCAAAGTGTCTTTAAAGACACGTTAAGAGAAAAGAA
CTCTCTGCCTTGGAATGAGCTAACTTAATTATCATAGCAACTGGCAGTGCTCTTTAACAT
GTCAATGGTCCTTGGCCTGCATGCATAATTTTGCTGTGTTATTGTGGTGGCCTCTGCGTT
TCTCACTGACAAAAACCCAAACCACAGGCACGGGGGCCTATTGTCATGGGCGCATCCATC
TGGATCAAGGCCATTAGAGGATATTTGCACTTCCTCTGTGGCTCCTGGCTCTTTTTGACA
TGCAGCAGAAGGAGAAGGCATCACCCACCAGTGCAGGGCCAATTGAGGTGTAGATTGACC
AGAGGGACAGTGAAGAAGGGCAGTCAGCAGGGCAGCACTCCTGTCAAATCCAGTGATGGA
CACCCATGTGGCAGCTGCTAGTTGCCCTGCGGTTTCTGAGGTCCCATTGCAATTGATGGG
ACATGACGAGGCAGGCACCCCGGTTTCCCTCTTTTGTCCGGGGGGATGTTGGAGGGTGTA
TCAGAATGTCAGAGGCTTTTGGCTGCAGCACACTTCTGGTgtcaactgcatacgata
>NODE_523_length_851_cov_4.827262
TATGCTCTCAAAAACGTTATAGTAAAGTGTATTCCTAAAAACAAATATCATGTATTTTGG
CCTGAAGAAAAACTCATACTATAGTATGGCGAAAAGAAAAATGACGCCCAGAAAAAATGT
TGTGAAAACTTGCAAAAAAAAAATTTTCCTAAAAACAAACATCATGTATTTTGGCCTGAA
GAAAAATTTCCTAAAAACAAACATCATGTATTTTGGCCTGAAGAAAAACTCATACTATAG
TATGGCGAAAAGAAAAATGACGCCTTGAAAAACTGTTGTGAAAACTTGCGATATAGTCAA
AATAGTGTAAATTATGCNNNNNNNNNNTGGCCTGAAGAAAAACTCATACTATAGTATGGC
GAAAAGAAAAATGACGCCTTGAAAAACTGTTGTGAAAACTTGCGATATAGTCAAAATAGT
GTAAATTATGCTCTCAAAAACGTTATAGTAAAGTAATTTCCTAAAAACAAACATCATGTA
TTTTGGCCTGAAGAAAAACTNNNNNNNNNNGTACTATGGCGAAAGGAAAAATTATGCAAA
CATTTTTTTTGTGAAATCACTTCTTATATTGAAAATAGTGTAAATTATGCTCTCAAAAAC
GTTATAGTAAAGTGTATTCCTAAAAACAAATATCATGTATTTTGGCCTGAAGAAAAACTC
ATACTATAGTATGGCGAAAAGAAAAATGACGCCTTGAAAAACTGTTGTGAAAACTTGCGA
TATAGTCAAAATAGTGTAAATTATGCTCTCAAAAACGTTATAGTAAAGTAATTTCCTAAA
AACAAACATCATGTATTTTGGCCTGAAGAAAAACTCATACTATAGTATGGCGAAAAGAAA
AATGACGCCTTGAAAAAATGTTGTGAAAACTTGCGATATAGTGAAAATAGTGTAAATTAT
GCTCTCAAAAACGTTATAGTAAAGTGTTTTCCTAAAAACAAACATCATGTATTTTGGCCT
GAAGAAAAACTCATACTGTACTATGGCGAAAGGAAAAATTATGCAAACATTTTTTTTGTG
AAATCACTTCTTATa
>NODE_524_length_914_cov_10.191466
AAGCTCAGGCCAATTACATCAGGTATGAAAGTAATTTACAGTACGAAAGATGGAACGGCA
TGTGCCTCCGAAGAAATATCCATGAGGTGGTTATTGTGCGATTCTTCCCGGTTGCGGTAA
TAAGTGCAACAGTGAATGAATCAAATGGCAAATGAAAATTATATAAAGTATTCATATTAC
ATTCAAATTCCCTTGTTAGAGCAAACAATGTTTTCACATTTCTAAGGCAGCAATTTGGCT
GGAAAAGAAAGACCATAATGAATACAACTGCTTTCAAAAGTACCTCATGTTTGTAAATGA
CAGGGTGCTTTGCTGTGAATTTTTATGGCTATAATTGTCTGAAAGCTGCATTTACAAGTA
AATACAATGCCACCACAGTGCTGATAATATTTGACTGCTTTCTGTGAAGCATATTAATGC
AACTTTGATCACTGTGTGCTTTTTTCCGGCAGCAATTCTTCAGTATTTAAAAAGCGGGTG
GGGTTTAAGGTTTTGTGACAAAGTGCGGGCAGGGAGTGGAGGTGCATGGGTACAGCGGGT
TCCCATCCCGCTTCTGGGCAATGATCTTACCTTGAATGTGGACATGGCTGGGTCCCTGCT
ATACCTGTCTATGGTGTGGAACTTGGACGAGTGGTTGAGCTCATGGTACAGCTCAGAATG
TCTTTTGCGAGTGTGCATCACTTTCTGGAAGGGAAGAAAGGAAGGGACAGCAAAAATGAA
GCAAATAGAAACAAACAAAAAAAAAAGCAAAAGGAATGGAGGGAGGGCGGGGAAGCAAAG
ATAGGGGCAGGCAGGAGTGTAAAAGGATTGAGGGACTGCAGTGATGCCAGCCATGAAAAG
GGGTTAGAGAGGGACGCCGACAGATCGATCGATTGCTGGCTCATGCTCATCCATCATCTA
CTTCCTCAGTCTTTAGGAATTTGGCAACTGGGAGTGCTACAGAGCAGTCCTTTACATGAA
AATTTGGTGAAAATGACTGACAAAGATGCCATTGCTGCAGACTGGCGCCTGCTAACTGGT
GATCCTGTTAAGCCAGGGTTTTGTCAAAGTCGTTAAACGTCAAACAAGACGGACTGGAAT
GTAACTCTTgccctagtg
>NODE_525_length_604_cov_9.021523
GCCCGAGTAAAAACAGTATTAATAATCAAATAAATAACATAAATAGTAGTAGAAGTATTC
ATAGTGATGGTAAATATATATGTATACCTATATATGGATAGATATTTATGATTCATATAT
ACACAATCCTGTTCAGGGTTCAACCAGTGGCAGAAACTTTGTGCAGAAAATAATCACGCT
GAGTGGATTTCAGTCAAAGGGCCGGGAGAAAAATGTCATTTAGCATTCAAGATTTCCATT
TGGTCGGCTGAAAAGAGACTTAACGCCAATTGTCCTGCTGGTCATCTCACAGGATGGAAT
GCAAATGTGGAGGTCTATAGGGCCTGGTGCGGGAAAGCCATTGATTTGAGATGAATACAG
TGGCTACTCTCGGGCCCTTCACAGTTATTAGGACTAATAGAGAAACATAAAATAGTGAGA
GAGAGGAGCACGGATCGGCACAAATGCTCTAAATAGCTGGCTACTCCACAGGCCTCTCGG
AGAGTTTGGCTTGCAATTTGCATTCCTTTGTGTGACAACTTGTAATCCTCCCCTCAGCAT
GCCAAGAAACACACAACAGATTTATTGTCCCAGTCAACAAATCGTTTAGGTCATCCCAAA
CCTATTACTGCCTAATGCAGTTGGAGCCCAACCCACCCTCCACCCCCCCACCCAGCCAGC
CCCCCACCAGCCGCACAGCCCCATGCACCGCCTCGTCCCAACCACCGGAGACTTGCAAAC
ACAGAGACCCCGCACGGCCGGGGGCCCCACGGCTGCGGCGCTTTGTTGGCCCCCCCGGCC
CATTCAGC
>NODE_526_length_694_cov_22.788185
TAGGCCATTCTTTCTTTTTCTGTTGTCAAGCCAAAAACTTTATCAATAATATGAACACAA
TGTTCCTGCTGCAGATCACTTGATTGTTTGTGGGAAATAAATTTTTATCAGGTTCTTTTT
TTTTTTTTTTACTTGTCTTTGAAAAAGCTCCTAGATAAAACAACACTGGCTTTGTTGTCA
GTTTTTTAGGGGCAGAGACTAGAAGATAAAACCTACACAGGCTGGGAAAAAAACATTTGA
GACAGCAACAAGAGAGAAAGAGAGAGAGAGTAAGTAAAGAAACAACAGAGCAGAGAATAT
TTGTAAAGAGCAAAAGAAGAGTCAGAAAAGAAGAGGGATAAGGAAGAAAAAAGAGAGAGG
AGAAAGAGAGAAGGGAGCAAGGGATGAGACGGCTGCCTGGAAAGACGATTAGTATTCATG
CGGCGTGGCGCTCCAGAGAGGATTAATGGACTCTGATGCCTAATATCCTGGAGAACAATT
AATTTGCCCACAGTTTTGTCATGGTTGAAAGTCAAATGCTGGAACAGATCGATGCGCACA
GCCGCCAGTGAAATCGCGGCAGCCCCTTCTGCCAGGCGCAGAATTTTAATTTCATCATCA
TCATTTTCCCCGGCTGCCACCCTCGACGAAGCTGTCCCTGACATGGCTGAGAGGGCTGCC
ACATCCCGACAGGCATGGCGCGTATACACACACACGCGCACACACACAGTAAAAGCACAG
TGAACACACAAACGTGTAGCACACACTTGCACATACACATGTTCAGTAAAGAAAGTCTTA
TGCCTGCGTACCCTCAAACACACACACATTCATCTGATGCAAACACAAGTAGGAAAAGAC
CCCAAAAAATAAATCAGCACTTGCACAGATGTAAAATc
>NODE_527_length_440_cov_13.231818
GTGTCCAATGCCTAACCCTTAATTTGCTGCTCCAGCCTTTGAAGTGTGTGCATATTTCTG
TTTCCTGACACTACCTTTCCTCTCTCTCTCTCTTTGGCTCTCTCTCTCTCTCTCTCTCTC
TCCAGTTGATATTGCAACTGGATAGGCCATGTTTCCATGTAGGGGCTCTTTTTAGGCTCT
GCTCTGATGATAGAAAACACAAGTGGGGAAGGGGAAACGGAGTGCTGGGCGCACAGATCC
ACAGAGAGGCCCCGGCCCCAGCCCCGGCCCAGACAACGCTGCAGGGGATTAGAGCACACC
CTGGCAGCAGAATGGTTTCACTTAAGAATTTCAGTAATCACTTTTAGGAGTGTAATATAT
AGCTGACCTTCGGCAGCGCCACACGACCCCCCGCTCCCCCAGCCATTTGATCAAAGGAAG
CGGCAGTGGCTGTGCAAACAGGCGCTATCAGTGGACTCCAATGGATTTACTGCCTGCTTC
TTCTCTCTTGTCTCCCCTGAGTCGTGTGCTGATACACACTGAAACCCAGTTTCATCTTAC
AGAACCTATTTTTCTCCCAGTACTAATTTACGGGCCAGATCATGACTTGAGGGAACTTAA
AGgaggcggaggaggaggacgagg
>NODE_528_length_185_cov_5.778378
CTCCAATCTTACATGTTCCAGAGTTCCTTCTGTTTCTCCTTGTGGGTGTGGAGGTAAGTA
GTTTACCTCTGCCCTTTTTGGCTTTTTGATATTTTTTGCAGGTGCTTTCTCATGTGGTCG
CTTCTTTTTAAGAGAGTTCACATCAAGCTCAGGGCATCCAAGCCCTCTCAATTTGGATCT
AAAGCCGGCCATTTTATATTTTAATCTTTGTTGCCATCCATAGCATCCATTATATGACCC
TGGTTCTTTAAGGCAAGGATGCTTCTGAATCAGTGCCATAGCAACATCGTTCAGCTGGGC
ACTGAAAGATGCTTTCAGCCAGCTTCTCAAGGATGTCAGAAAGGATTGTGGCAAAGCTGA
GCTGAATTC
>NODE_529_length_417_cov_4.199041
GAACATTTAATGAACAGAAATGGAATGTTTTCAAAACTACATAGCACATAACAGAACAAA
GGAAATTAAACTGAACAAGATGTCAAGGATTTGAGAGAGAGAGACTAATTTGCAGCAGGA
CAGCAGGTCCTGCAGAATGTGACCTGGTGTCTCTGCAGATGTAAATATTCTACTTGGTGC
AGGTGGTGGAAGTCCTCTTGCTCTTCCTGAGGTGTCCTGGACCCAACCTGCACACCCCTC
TCCTGGCTGTGTCAGTGGCAGCGGCAGTGTCGCTGGTGTCGGTGGTCTGTAAAAATGCAG
GCTGCATAACTATCTCTAAGGCCTCCTCTGCAGAAAAATGTCTCTTCATCTCTGCTCCAC
GACTTTCTCCTTCTCAGCTCACTAATTAAATGACCCCCTCAGCCAAGATGTATGCTTTGG
CAGCTGCATAAATATACTAATAGTTGTTTTGATTAGACCAAAGGCCATAGGGACACAAGA
AACACATGCTGCAAAATATGCCCTCTTTTTGATCAATGCATACACAGTTCACACACAGAC
ACACACACACAGACACACACACACACACACACAGACATACAGAGACACACAGATACACAG
a
>NODE_530_length_758_cov_22.905014
GCTTCCTCCATTATCCGACAACAAAAGGAGCCCTCAACCCACAAAACCCCGGCCAGCTGT
GTGCCTGACATGGCAGGGAATACACTGCGCCTCTCTGGCGACAATAAAACGAAACTTGAG
TTTAAACAAAAAAAGTTACACCATATTTGCTCAGACTAACTATGATGAAAGGCAATGAAG
ACAAGGGATCCTCATGTAGGTATCAATATAAATATTACTGGAAGGTCAATTAATATGTAA
ATTAACTCCTCCATTTAATTAGCTATTTAACTATTTTCCAAGGCATGGACATATTAAATC
ATGCTTAAAGACCCCTCTAACTAGCCTCCTGACAATAGTGCCAGGGAGTCGTGGGCTCAT
AAACTACCGGCTTGACCTATAAAGAGCCCCGAGTCTGCTAATTCCATCTCAGCCTAATTT
TATGACTTGCATAAAATAACCATAGTGCAGCTTTGTAGCTGTAAAGAGGATATGGGTAAT
AAAACGGAGCCGGGGAAAGCATCAGAAATCTCCTCTTCACTAGTGTCCTCATTTATTATT
CTATTATTCTTTGCAGGGTACCGGGCTCATGTGAAAGACAAATGACCTTATTATATTAAA
TAATTTGTGAGGATATTAACCGTTAATCACACATAAACAGCATTTAAAAGGTATTGATTT
TCCAGCGCTCTCAACAGCTTGTTAAATTTACGTCCAATAACATGATAATAGATAATCAGG
TGAATGATACTCATTCGTAGGGGACAAAGGAAAGGTAATGGGCGCCACTGACCCTGACTC
CACCATATTTCTTTATCCCGTTCGCTCATGACCTTCCAACAGGTATTTGACCTTGGGTAC
GTCTCAGTGCAGCTCTGCAGTGAGTGACAGCCGTGTGGTAGATATAACGTTCAGccaggg
tgtttagttttaggcccgtagctggtgctttaaatccagggc
>NODE_531_length_445_cov_10.808989
GAGAGCCACTGGTCCAACCAGGCTTGTGGAGGCATGTGGAGACTCACTACTAAGTTTACA
CATATCGCGGCCTTAGAAAAGTCTTATTAACAGCAGCTGCAGGCAGTAGGAGAACACAGA
GAGCGGCAGCATGACTGCTGAACCAGGGAACGCCTCTCCACACTAGAACCCCCCCCTCCT
CCTCAGTCTTAATGACTAACCAGAATGAGAAGCGGAGGAGAGGAAGAGCCTGGAAGAGCC
TGATTTGTTCTGCATGCTAAATATGGCCTGTAATCTTTATTCCTCTGAGTGCCTTATTAA
AAGTGAAAGGAAGATGAAATCCCACCAGCCAGCCCATCCTTTCTGCTGTTTATTAGAGGG
GCTTTTCCTCTGTTAATATTGAGGTTATGGTAACCTTAGTGGTGATAGATGCATCTGGTG
ACTTCAGGTAATAATAGCAATGATTGATTCCCACCTGAACCCTGGAGGTGTAATCTAGCA
GGATGGAAGAGATAAAGTGGCAGCCAGCGTCTGAGAGATACACAGAGAGGCAGATTCCAT
CCAACAGTGCTGTTTATCATCCAGCAGACAACAGCGCCCTGTCAGAATTTATGATGTTTC
CCCTCGTCTCTAATTCATcattcattaac
>NODE_532_length_185_cov_2.918919
CGCATGCTCCGAAGTGACTGCGGGAGAGTATCCACAAGCAAACATTGAAGAGGCAGCTGG
TAAGGAGCAGTTCCATGTTTATGCTGGTGAACTGTTGTGCGAGACGCCACTGATGTGCGC
GGAGAACTGTACCTGTGTTGAGACGCCTGGGACTCAGACGCTCGCTGCGAAGAGTGACGC
GTGCTGGCGGAGATGCCGGCTCACGTGGTGAAATGTTTGGTGCTTTGGTTCTTTGTTTGA
AAATAGTGGTGTTTCGATTACCGCGTGTAATTGTGTTTGGTTACATTTAATAAAGTAGTT
AAGTAAACATTGAGAAGTGTGCATTAGAGTAGCTGAGTGTAAATAAAGTGTGCTGGGTTC
TATGGATTA
>NODE_533_length_537_cov_10.273743
TATAGATGCAATATTAATTCCTCACAAAGCATGCAAACCTAAATGAGTTGACTGTGCGTT
AAAAGAAAATCTGTCTGTGAAGAGTTTCAATATTCAGGAGGGGGAAAAAAAATACTGAAA
ATGTGTGGTCCGGTATTACACTGGATTATAAGAAATTCTAAGAAAATATTCAGCAATGTA
AATTGTAGGGAAAGTTCTTTGAGGAGTGCCAGGACAGTAATTCATTTTACCTTAATAAAA
CCTTGCTTTTTTAATAACAACAACAACAAAAAAAAGATATTTCCATATTGCTCTTTAACA
ATAACAGGGCGTATAAGAGAGCTTGTGACAGGTCAGGCTTGCATGCAAACTGGCCAGAGG
GACGTGATTGCCTGAGCCTTGGCACGGTGGACAGACAGACCAGAGAGAGAGAGAAACAGG
ACACAACCCACTACCTTAATGAGCCGTCGCTTTATGAGCTGCTGGTCAGCGGAAAGAAAG
CCATGATTGATCTTAGGGAAGACCATCTGAGCAGGTGTGTGAGGTCAAGAGGTCGGAGGT
CAGAGGTGAGAGAAGGTTGAAGGAGGATGAAGTCCCAGAAGAAGAAGGAGGAGGAGGAGG
GAAGAGGAAAAGAAGCAAATGCAGAAAGATTTTGTTAGAAAAGACCTGTATTCATGAACC
CGGCCGCAGCACCTTCACAGATGAGAAATCCACACTTTTCCGGCGCTTTTTTTTTTTTTT
t
>NODE_536_length_522_cov_7.659004
GTGAATATTTTCTAGTTTCTTTACTCCTCCATGACCGTAAACTGAACATCTTTGGGTTGT
GGACGTTTCAGGACTTTATCTTGGGCTTTAGGAGTCACTGATCAACATTTCTCATCATTT
TTCTGCCATTTTCTCGCCATTTTTTCGCCATTTTGTTACATTTTCTTGCCATTTTGTTCA
ATTTTCCACCATTTTCTAGGCCAAACACTAGAGTTGCAGCCCCATCTATTGGTATATGTG
TGTAATCCGGTGCCCCTCTTCACTCTCTTCACCACAGGGAGGTTGATGCGTTGCCTGCGC
TGCCCGGTGGCGTATCACGTGGGTGACCAGTGTGTGGCGGCGGGCAGCGAGATGATCACC
AACACCGCCATCATCTGCACCAACCACTTCCACGCCAAGAAGGGCTACAGCCACCACAGC
CACGTCAACGTCAGCTGGTGCTTCGTCTGCTCCAAAGGTTCGTCTCCTTTCATTCATCGG
CAGCGAGGGAAGACACTAATGGGCGTTTATTGATTTAAGGCCTTATTGATTTAAGGCACT
TAAATCAATAAAAGATCAAATTTCAGCCGCAAGGTTGCAACTTTTACATTAAACGCCCAT
TAAATATTGAGAAACAGGGCTGTTTTGTAATAATGGAGGCTGCTATGATTGGTAAACAGC
TTTTCCTGTACTACAGCACTTTTCTTCGTTCCCTTCTTCTTGTCTt
>NODE_537_length_185_cov_3.021622
CCGCGTGTAATTGTGTTTGGTTACATTTAATAAAGTAGTTAAGTAAACATTGAGAAGTGT
GCATTAGAGTAGCTGAGTGTAAATAAAGTGTGCTGGGTTCTATGGATTATGATATGCTGA
TGAATTTGGCTTTTAGATACTGACTTGCTTAAAATTGTACTGATGACTTTAGATTGTTTA
ATTATGCTGGTGAATGAAAGGACATTGATAATTTTAGATGAATGGGGTCGATGAAATTAG
GATATAGGGTTAATTCTAAATGTTGTATTGTCCTTAATGAATTGTTACGCTGCTAATGGT
AAACTGGGGCAGGGTTATGTCAATGTGCTTGTGTGGGTTTACATTCTAATCAGAATTAGT
ATTTGGAAC
>NODE_538_length_621_cov_24.043478
TGCGTAAAAAAAAAATTGAAAGGCTGCGAAAATCAGTTGATTTGCAAATAAATCAGAACA
GGGAGAATTATCCCATCGAAATGAACGTCTCAGAAAATGTTACTTTAACTTGTTTGCTGA
CAAGATGCTCCACAGAGAAGTGGGGCAAAAACTAGTTACTGTTCAGCAGCAAAAGAGGAA
AACGTAGAAAAAAACAACAACAACAGTGAAAGAAATGAAGTTGTGTTTTTTTCTGCCCAT
AGATGCTCAACATAAACTCTCTCGACATTTTCACACTCAGCCCTAAAGCCATCCAAGCAG
CGCTCCATAAATACACAATCGTGATATATATATATAAAAAAAACTTCAAATTTACCTCCT
TCTTACCTCTTTTAAATTCCCCCAAAAACGCATAAAGTATAATAAAGCCAGTGAAAGAAG
AAGACACATAAAAATGTAGACTCGTGGTACCTTTGGTATAAAGCATTCCGTTTTCCTTCT
TTTCTGTCTTTCTCTTGCTCAGTAGCGATCCGATAATAGCATATGGAAAGTGTTTTCAAA
ATGCCCAGATTTGGCACATTGTCATTGAAAAGAGAGGAGCGCAGTGATGCGGTGCTACAA
CAGGGGAAATGAGTTGCGGATTGGACGCAGCCCGCCTCGGTGCGGACTTATCCCACTTTA
ATTTAATATTCCGCAATCACACACACTAGTGATGGCATATAATTCAAGGAGAAATTCAGA
GGGAAGGAAATGCTTTTGTGTGTGTGTGTGTGCGTGTGTTTTTTTTTTTTTACACCACTT
TATTTGATTAAGGAGAGAGGCAGCA
>NODE_539_length_623_cov_24.375603
CATTCCCCACATGCATACTGTGTATTACACCACATAGTGAGCTCATATTCTGCTCAATGT
ACAGAAAAAACACTCTCAACACTCCCAGTGCAATCATCTTGCAAGTACAAGCTGATAACA
CAGACCACAGAGATCAGTCTCTGCAGGATAACCTACACGCTCAAATAAGAAGTGGTAGAG
TGCCAGCAGCTAAACCATGCATCAGTTTCCTCCCTCTCTTCCGGACTATAGTCCCCTGAA
GCCGGTGACTTCCCTGTCTCCCCGAACTCTCTGCAGCACCGACTGGTGGTGCAGAAGCAC
TGCTGATTAGCATGCAGTAATGATGGTGAGCTGGGCTCCATTGTTCTAACACCTCCCCTC
TCCTCCGCACCAATCTGTCACCATTCAGTGGGCTAGAGCTGCCTCAAATGCTTCTCTCCA
CAAATGAGATGGATAATTAGTTGCCCCTCACGAATGCTGCACTCTTCTCACCCCTGATTG
CTTTCACCTTCTTGCTCCTGGCAATTTTGACACCTTGTAATCAGCCTGCTACTTCTCTGT
CTCAATCCATATCCTTCTCCTTTTTTTGTCCTCTTTCATTTTTTCTATAGCTCCTAAATC
TTGTTCAAATCTACCAGCTCTAGCAGCAAATGTCCCAAGGACAAAGATGGATCTCGTACT
CCACTGAAAATGATGACAACAACTACGCCTTAGAGCTAAAGTGAAATTTCACCCAAACCG
TTCACATTACTGTATACACAAGTAAATATAGTGTACGGAAATACACCAAAAAAAAAATCT
AGCTGTCAGTGCGAGTTTCctcttcca
>NODE_540_length_375_cov_1.194667
GCTTGTTTTGCATTTTCTTCTTAAAAAATTGACCAATTATTGAGCTGTGACGCTGTTTCT
ACCAAGGGAATTAAGGGGCAGTAAGCTGATTATCTCCACTGCGTATCTGTCTGTATGTCC
ATTTATCCATATACAGTTGCTTAAAACTGTCAGGGTTATTGCAGGCTTGACCTTTCCGTG
AGAGTGATTATATAGTTGTTTGTGGTTAAAGTGTTGATAAGTCTGGCCAAGCGCTTCTGT
CAACTCCATCTACGTCGTTCCCAGTTCCATCTCATCTGTTAAAATTATTTAACAAGCACA
GTGAACTTTTCAGAACTTATTACAGACTAATGTGTCTGCAGAGAGGAGAGCACTCTTCCC
CTCCATTGGGAGACGGCAGGCAGAAAGGCAGTGATGTGCTCATGTGAGAATATTAACAGC
CAACTTGTTTGGAGACACTCTTATCTAAATGAAATTGGAACAAGgacagcgaaacattcc
tttatataatttgcatttggaaaaagggaccctaggctcattatttaagaaagtgtaagc
tccttttgtgccaaatctc
>NODE_541_length_498_cov_3.744980
TGAGATTTTATGAGGATTCAAGAAAACAAACAATATTGTTTTCCTCTGAGAAATGATGTT
TTCCTCCCTTACACCGTGACAGCTGTTGTATTTTCCACGAATGGATAAATATTCAGAAAA
GAAGAGATGTGCTGCTTTCAGTGTGTAATTTAGTGTAAATTCCAGTGTGAGAACTTTTTT
AAAGACTGCTCTAAAAAGAACAATCAGCAAAAGCTCCTTAATTAGCCTGAGTCAGGAGAT
TACAGTCGATGGTTGAATGGATGAGTGGGTAGATTGTTGTCGTAAAAAGAAGCCTGACTT
TAAGCTATTTTGAGGAGGAGTTATGTCTGCTCCCAACACATTCCATTCCAGACTGCGTAT
CTGTCGGCAAACATGCAAGTAGGCAAATGTTTAAAGTTGTTCTTCCTCTCCCAGGTACAT
GGCCATCATCCACCCTCTGAAGCCTCGCCTCTCCTCCACCTCTACCAAGGTTGTAATCGC
TCTGATATGGATCGTAGCCGTCCTGCTGGCCTTCCCCCAGTGCTACTACAGCGTGACGAG
GTTTTACTACCCCAGGACTGTGTGCATGGTCGACTGGCCCGACGACTACGGAGGAACACA
TCAGCTGAGGTGAACGAAAGACAAAAAAACAACAAAATGGTGACATGTGTCTTGATGACT
CGTGCAAAAACAGAAATGCAGa
>NODE_542_length_707_cov_13.772277
GTCAATAAATTGTAAGCAGTCATTCTCAGCAGTACACACTGTGTGCTTACCAAGGTGCCC
ATCAGCCCATCTTGGGCCAATGCTGAGTGGGATAGAAACTGACAGGCTCATTAACACAGC
GGATACACAGCCTACGGCCATATGGACAAACTGGGAGGACTGGGAATATCCCGCCAATCC
ACCAGCCACTTAAAACACACTAATTGGACCCACATAGATTGCACTAATGATTCAACAGCA
ATAGTTAAACACAAGTGTTGTCCATATCCATTGGCCTCCCTCTACTAGGGTATAGTGAGA
CTAAGATGGCCAGAATTTTTGTAGAGACAGGAAGCAGGCACCAGTGGATTTTTTCTATTT
TTTATCTTTTTTTTTGTTTGTTTGTTTTTGTGGTTGCTGCTATTTTTTGTTATTGTGTGT
TTACTGTATGAATCCCTATATGAGCTCCTAAACTAATTAAATTCCTCTGTGCATCGGTAA
TGGGAAGCTAAGAGATATAATTGTTGTCATTTTCATGCCATCCTTTTAATTACTTTCTGG
TTCCATTTCATTCCATTTGAATTGACAGCCTGATCAACTTTTAATTGCCAGTTTTTGCAA
ACAGCTTATCAGCCTGTTCCAAGCCTGCATGCAGAGTACTAAATGACCTGGTCAAACACA
CTCACAAACACACAAACACGCAGCAAATCCCGGAGCCAATGGTTACACGTGCACGCTGAG
CACACACATGCATACCAACCCTCCGCACCAGATGCATGGTGGAGTTTGACAGAGTGAGAT
GCGGATGCAGCAAACAGGAGGGCCATTCATTTCCCTATAGAACAGCAGCAGCAGGAAGAA
ACGGGGGGAGAGTGCACAAAGCAGGGAGAGCGAGAGCTGGGAGTACGatgg
>NODE_543_length_547_cov_13.884827
GCAAATACTTGTATTTATTTATATCGTATTATCACCGGAGCAGGTGGGAAATCTTGCCTC
ATCCCTGAAGCAGACAAAAATATTATTAATGCTTAATAAAAAGTACTGTGGAGCAGGTGA
GAGCGACCCTGGCGGGACATGGCGCGTTGGATTCTGCAAAGGCTCGACCATAAATTGGTC
CGAAATGAACACAAAAAAGCACAGAGAGAGCGTCTCACTTATGAGGGTCTGTACGCGGGC
GTGTGTCGACCACGCGCCCGTGTGTGTGTGTGTGTGTGTACATTGGCGGTTTTGCTCGTG
TGTCTGCGCGCGTGTGCATCTCCATGAATTTGCGAATGTGTGTGTTGTCTGAAGCAGCCC
CAGGGAGGGGCTCTGACATTGAAGACGGGTTAAATCCTGTTTTACATTCAAGTGGCAGGC
CCTAGTTCATTAGAGTGAGGATCATTCCTCCTCAAGACCAAAGGAAGCGCATACTAAACA
AGAGCAGTTGTTGGGGAGAAAATGCCATTGTACGTGCAAAAACCGTATGTACTGTATAAG
TGGGGGTGTGTGCTGATGCGCTGTGAGTGGAGCTGCAAAATAACCTTTCTTCTTTATCTC
TTCATTTTCTGCGGAATAACGTCTTTATATGGAGAAGTAAAGGTGCGGTCTTGTATAGTT
GAAGTCATTGTGTTGCCATTTGTGTGTGTGTGTGTGTGCGTGTGCGTGTGTGTgggtgtg
tgtgtgtgagc
>NODE_544_length_185_cov_4.135135
TGGAAACGCCGGTTTTCCCGTACTGTGTGTTCGCTGATTTAAATCATGAAAGTCATTACA
AACCGCTTTTGCCTTCATATTTATCACATCTAAAGTCATTCTGAATAGAAGATATGCTTG
TCGCGCTGACCAGCGATGGGCAGCAGGCAAACTATTGGTCGCGCGCCCGCCCGGAGCGCT
TTGCAGGGCGCACACAGGCTGCATATAAGCAGCCGCGCACAGGTGCTCGCGGGACAGGTA
ATGAGCGTGATCGCATGCTCCGAAGTGACTGCGGGAGAGTATCCACAAGCAAACATTGAA
GAGGCAGCTGGTAAGGAGCAGTTCCATGTTTATGCTGGTGAACTGTTGTGCGAGACGCca
ctgatgtgc
>NODE_547_length_420_cov_5.697619
GGGGAGGAAAAAATAATTAGCATATTAATCTTTTTTATGCCGTCATCTCTCAGGTCCAGG
GGACCCACGGTGTAATTTAAATCTAAATGCTTTCCCTGGCATTAGAATTCATTTTAGATG
GGTCAATTGTTCCATAATAAAGGGATAGAAGGTGTACTTCATGCAAGAGATTTATGTTTG
CCATTTGTTCATATTCATGTGCTACTGAATACCCCTCAATTCAAATGGTGATGGCAGCTC
ATATCAGTCGAGCTCCAGACCTACAGATCACTAACCGGCAGCAATGAATTTCATTTGCGG
AGGACAAAAAGAGTGAGGAGGGAGAGGAGAGAGAGAGAGAGAGAGGGAGGGAGAGAGAGA
GAGGGAGACGTGGGGGGATCAGCTCCCCAACACAGTTTATTGATTTTTTTTTTCCTGCTC
GACAGAAAGCCTGTATAACAGCTCTATTGCCCTCATAATGATTAGTGACAAAAGTTTAAT
TAAGCAATTATGAAGCCAATAATAGAGTTGTCTGGTTTGCTTAGCTTTAGACTGTTTAAG
ACTTATCTCCCTCTCGCACATCACAGCAGCTGGAATGTGCTTGAAGAGATTAATGCTACG
AGAA
>NODE_551_length_540_cov_5.862963
GTAAGTTAAACAAGTGACATGAGCAACAACAGACAAAATGTGGAGTTTTGTCACCTATAA
AAGGCTTGTGTGAAGTTTGCCCTGTGGCTTACGGCCATACCACCCTGAACACGCCCGATC
TCGTCTGATCTCGGAAGCCAAGCAGGGTCGGGCCTGGTTAGTACTTGGATGGGAGACCGC
CTGGGAATACCAGGTGCTGTAAGCTTTTTCTGTCCTCATCCAACAGTATGTGTCTTCTGC
AGCCCTGAAGCTGCACTCTCAGAACCGGGGCCGCACATTTTGACACTTGCTTTCCCCAGA
CAGCGCCACCTACAGTAAGGGATGATCACTAAAGTGCCGCTTACGCTTtgaaagcatgaT
TCCACTCAAAACATATCAAGAAATATCATTTCGAAGGTTTATTCCCCCCAAATAGTCCTT
TTAACTATCAAGTTGAGGTTTGAAAGTTTTGTTCCACACAAAAAACGACTTTCTTTAGTT
GAACTTGGTCACTCAGAGTTGAGGCCTTTGTAATCTCTGGACTTGATGAAACATGTTAAG
GTAAGTTAAACAAGTGACATGAGCAACAACAGACAAAATGTGGAGTTTTGTCACCTATAA
AAGGCTTGTGTGAAGTTTGCCCTGTGGCTTACGGCCATACCACCCTGAACACGCCCGATC
TCGTCTGATCTCGGAAGCCAAGCAGGGTCGGGCCTGGTTAGTACTTGGATGGGAGACCGC
CTGg
>NODE_552_length_410_cov_8.407317
GGCTGGGGACAGAGCGTTTGTGCCGCTGCTACCACTACTACTACTGCTGCCGCTAACGTT
ACCCCCGGGTCCCCCCAGGCCGTTGGCTCTGCTCACGTTCGCCGCCGCTGCAACCGTCGC
GGAGGAGCCAATCCCCAACTCCGAGCCACAATGTCCGGTTCCTGCCACCCCGCTTCCCGC
CCCCACCCCGCCGGGACCCCCCGACCCGGGCGATCCCGACAGTTTCTGCTTCTTCACCCC
GCAGCACCCGGCCGCCATCTTGGAACAATCTGCACCGACACACCGCTTCCGACCCATAAC
CGTCACCGCGGGAAGGGTGGGGGGGAACGCCGACCAGACGTAGAAATCCCACTGCGTTGA
TACGTACGACGGACAATACTCCACTTTCACTCTTTTATTTTTTGTCGGACGACGAAATAA
CCGATGTGGCGAGAAGACTGCAATGTCACCCTAGCGTTGCCTTTAAAAATGCGTGACTTC
GCTACGCAAAATCCATCGCTGGACGAGCGTTTTTCCGTTGAGCAGTCAGCCCAGTCCAGC
TTTTTTGGACCGCGGTGTTCCGGTGGATCACCTATAACGTCAGCCAAATatgca
>NODE_553_length_610_cov_8.749181
AATTACTCTCAAGGCAAACATCAGGTCGGGGTGAAATGGTCAGAGCGGTGATCGCGCGGA
GTTGTTTCCTTGTTTTGGCAACTCTCATTAGCAACCCGCACGTGGAGGAGGAGGAGGAAA
TGTGGAAATGACAGCGTTACGTTGGAGGCGATCTGGATCAGTCTGCCCCCCCCACCACCA
CCACCAGCACCACCACCACCACCACCTCCCTCCCTGACCCTGGCCTGACCCTGGCCTGTC
ACAAGGATTGCTGCCCTTTGTGTCATGCCTCTCCATGCTGACTTTGGAGTGGAGATTGCA
GGTACAATGTGGATTGTTCTCAGTGTGTTTTCAAAGATCAGAATAACAATGGCATTTGCT
CAGCTCACTCACTCACGCTCATTGATCACTTGTCCCCTCTTTCTCCGGGCCCTCTGATCA
CATCAACTCTTGCCGCTGCCCCTTTTTTTCTGACGGCGGTTTCACTCCACAACCAAACCC
CTGCACCTCTTGAGCTACTTTCTAATGCCTAAGCGCCCCGATGTGAGCGTGTGTTCCCCC
GCATGCAAAGCCACACCGCCCGGCATCTTACTGGGAGGCGACGCGCTGGTCTGGGGGTGA
TGCGGCGAGCTGTGGGACAGCAGCGGGTTGAGTCCGTGGGGTGGCGCGGTGATGGCATCC
ATGGCCAGCTTCTGCCTGAAGGCCTCCTCCTTGCGGCGGTTGGCGAACCAGTTATAAACC
CGCACTTCGGtgaccaggttggagcccaggccctgggctttggacggggagactcctctc
tgcagacactcggc
>NODE_555_length_405_cov_5.614815
GGAGAGGGCCTGAGAGGACACAATGGGGTGGGAGGCGAGGAACAACGTCTGAAGCTAGGG
TGAGGTCTCAGGGGTGGGGGGTGGAGGGGCGGTGGGATTGGGTGGGTGTGTTAAGGTGAT
AAAAACCTTTCATGACATTAGGGTCTGTGAGGTTCCGCGAGCAGATCATTGAGATCATAG
CATGGAGCCTATCTTCCTCTTCCTCGTCATCGTCCAGCGACGGAGCGCGGCTGCCCGTGG
TGTGGTGGTAGTTTATAGTGACTGCTTGCACCAGTGGGATGACAGAGAACACAGTTAGAG
AAGGGCTACCCTACAGGTCTGGGGAAAGGCACTGTGGAAAACACACCACCGTACTTTAAA
CACACACAGATCAGCGTTAGCCATAGAAAGGAGGTTCATTTTTGTCATCAGCAGCCACTT
CTGCCTTGTGAATAGTTTGTGCACAGCAGTGTTGCCGTGTTACTTACTGGCGTCGTATCG
GTATCCGGGGTAGACGATGCGAAACACGTAGTCGGCAGCCGTTTGctcctcatcggtcct
gtcctggtcaatgagcctggctgtactactcctcttcctcagtttaggg
>NODE_556_length_526_cov_7.058935
CCCATCGAGAAGACGGTGAAGAAGAAGAGGCCTCCGCTGCAGGAGTACATCCGCAAGCTG
CTCTACAAGGACCTGTCCAAGGTCACCACCGAGAAGGTGCTGAGGCAGATGAGGAAGCTG
CCCTGGCAGGACCCCGAGGTGAAGAGCTACCTGATCTGCTGCATGGTCAACATCTGGAAC
GTCAAGTACAACAGCATCCACTGTGTGGCCAACCTGCTGGCCGGCCTGGTGGCCTACCAG
GAGGACGTGGGCATCCATGTGGTGGACGGGGTGCTGGAGGACATCCGGCTGGGCATGGAG
GCAAGTCACACCTAATGCAGTTCATTTATAGAGCATGTTTACAGTCGACCAAGGTGCTGT
GATTGTTAGAAAACAAGCGAAAATAGGTGCAAAAAAGCAAAAACTAATTAAAAAGTTATT
AAATCTAAATTGTAAAGCTAAAAAAAAATATATAAAATACTGAAAAAACAAGAAAAATAC
GGTAAGAACTTGTCGGATCAAATTCTAAAATGTATTAAATAGAAATGACGCTGTCTTTAG
TTAATTAATTAAATGCGTTGCAATGGATGCTTTTGTATTTTATACTGATTGTATCCAAGT
TAGAGTCTTCAGTTTTTAACAGTCTGCAGCAACTTTTAGTCGTTGACAAGCCAGATTTAT
ggcctgtatagtgaacaaactataacagggtaattattggctctatttcc
>NODE_560_length_716_cov_15.132682
GAACACATTAGCCTCCTAATGATTTTGTTCAGTGGAAATGGACAAAAATGAAAAAGTGAA
ATTACACTTTACAGCCTTACATGAATGAGAAAGGGCACTGCTTTAACATGATATTATCAC
ACAAAAATTAGGAAAAAAGACCAGAGGGAGAGATCAAAGCACAACCAAGAGTGAAAGTCC
CTCAGCCAGTGAACTTTGCGACCTGTGGGCTTTCCATGTGACCCCACCAATAAGAAATGC
CTTAGGTAATTTGAATCAAGTGGAGGTGTGTCACTTTCAAACAGACTCGGCTGAATAGGC
CTGCTGGAGCAGCGCACTGCTCCCCTGACCAGATGTGTGGGGCTGTTTTTTTATTAAAGG
AGAAGCTGATAGTTGCAGGTGCAAGGCTGACATGAGGGCCAGCTTTGCAGGCCTTCATAA
AGGGGATATCCATTGCCTGTGTTTAATCAGAGCCAGTGGGATGGGATGGGATTCATTGCT
CTTTGATGGAGAGCACTGTTATGAAGATGGACAGTCACTTTGCTCTCTAAGTGAAACCAT
CGTTTAGCCTCAATTCCCAGAGAAAAGGGCCATTTGTTATCCACAGGGGAGTGCAGCAGG
GGTGGTTATGCTAGGTGGAGGCTGCATGCATTTTCCACACAATTACCGTGCATAGGCATA
CATTTATGGTCAGAGAAAACTGACTATGCTAAAGCCAAAGTGACATACAATATAGACTGA
ATATCCTCCCTCTAATACCAACAGAGCAGGGGTAAAACCGACACACACACACACACCTGT
GCATGATCTGGATGTGTGCCTGCGCATACATCATCACTCATGTgtgtttgtctgctggtg
gtgtatattcacacatagtcactgttgtcctgttactatcatgttacgtcaaattatgcc
>NODE_562_length_192_cov_4.192708
TTAAATCAGCGAACACACAGTACGGGAAAACCGGCGTTTCCAGACCGTGAAAATTACTGT
AAGGCAGTAAAAAATAATCAGGGCTGTAGGTTTAGTCCATCAATGTTTGCAAACATATTT
ATGCTTCAGGATAACTTCAGATGTGAAAAATATGAAGGCAAAATCTGTTTTAAATCATAA
TATAAAAAGGAATGGTCAGGACACAGACATTGGCAAAAGGCTCTATTTTTAAGAGAGAAC
TGCAGTTTAGCGTATGACAACACAGAAACAATGCAGCTCTAATGTTTATAAGCATTGTCA
AGTGTACATTGACTGCGAGATGCCCACACTTGAAAAGGGTGTATCCACAATTTGAAGTTG
GCTCGGATTTACTCAG
>NODE_563_length_185_cov_2.394595
GTCCATCAATGTTTGCAAACATATTTATGCTTCAGGATAACTTCAGATGTGAAAAATATG
AAGGCAAAATCTGTTTTAAATCATAATATAAAAAGGAATGGTCAGGACACAGACATTGGC
AAAAGGCTCTATTTTTAAGAGAGAACTGCAGTTTAGCGTATGACAACACAGAAACAATGC
AGCTATAATGTTTATAAGCATTGTCAAGTGTACATTGACTGCGAGATGCCCACACTTGAA
AAGGGTGTATCCACAATTTGAAGTTGGCTCGGATTTACTCAGGCAGAAACTTTCAAGTTC
TCTCCATTCTTTATTTTTGGAATTTACTTCTTAGCTGTAGCCTTAATGCAGGTAAAAACC
TTAAACAAA
>NODE_566_length_637_cov_7.613815
CTGTTTTAAATCATAATATACAAAGGAATGGTCAGGACACAGCTATTGGCAAAACGCTCA
ATTTTTAAGAGCGAACTGCAGTTTAGTGTATGACAACACAGAAACAATGCAGCTCTAATG
TGTATAAGCATATCTTCTATTCAGAATGACTTTAGATGTGATAAATATGAAGGCAAAAGC
GGTTTGTAATGACTTTCATGATTTAAATCAGCAAACACACAGTATGGTAAAAGCGGCGTT
TCCCCACTGTGAAAATCACTCTATGGCACTACAAAATAATCAGGGCTATAGTTTTAGTCC
ATCAATGTTTGAAAACATATTTATGCTTCAGGATAACTTCAGATGTGAAAAATATGAAGG
CCAAACCTGTTTTAAATCATAATATACAAAGGAATGGTCAGGACACAGCTATTGGCAAAA
CGCTCAATTTTTAAGAGCGAACTGCAGTTTAGTGTATGACAACACAGAAACAATGCAGCT
CTAATGTGTATAAGCATATCTTCTATTCAGAATGACTTTAGATGTGATAAATATGAAGGC
AAAAGCTGTTTTAAATCATAATATACAAAGGAATGGTCAGGACACAGCTATTGGAAAAAT
GCTCTATTTTTAAGAGCGAACTGCAGCTTAGTGTATGACAACACAGAAGCAATGCAGCTC
TAATGTGTATAAGCATATCTTCTATTCAGAATGACTTTAGATGTGATAAATATGAAGGCA
AAAGCGGTTTGTAATGACTTTCATGATTTAAATCAGCAAACACACAGTATGGTAAAAGCG
GCGTTTCCCCACTGTGAAAATCACTCTATGGCACTACAAAA
>NODE_567_length_511_cov_5.956947
GCCCTGCGAAACCCTTTTTAAAAGTTAATGTGCCGGGGCCAGGATATATGCTGGAGGCGC
GACAACCAGAAAATTGCAGCCCCCTCCCCTCCAACCTTCCCCCTCGTTTCTTTCTCTCCC
CTCTTTCTCTTGCACTCGCGCACACACACGCTGTGCGTTATACTCTCCTGAGTGTATCCC
TCGCTGTGAACAAGCCCTGGAGCATGTGTGCTCTCTGTTCCGTGACACACCGCCTTTCAA
TCAGACCTCATATCACACACACATACACACGCACACACATGCACACGGAGGCGTAGCAGC
ACACGCAGCCACGCACATGTGGAGGCTGTCGAGCACACCCAGGACATGACGAGAGGGTCA
GCAAAGCAATAAAGATTGTAGAGCGCTGTCCGAGGTGCTAAATTCACTCAATAATGGGAG
CGCTGCCTCTGTGTTAACCTCCCATTACTAGCACTATCTGGGTGGAAGGCAGAGAGGAAG
GGAGGGAGGGAGGGGCGAGACGGAAAAGAGGGGAGACCAGAGAGGAGGCCTGCTTGAGGT
GATTGAGAGATGTAGAGGCCCTAGGAAGGTAAGTGGTTCTTTAGTATGTATGCACCGCTC
CTCGCTTCCTTCTCCCTACTTTTCCTCAACGCCCCATGCCTCCCAGGGATTGCTAGATAG
GTAGATGGATGGATGAAGGGAAGGAGgggatgagg
>NODE_569_length_469_cov_5.554371
AGCACAGAGGCAGAGGACTTTACAGGCTGGAGCTGACTCCTGATGGGGAATGAAGAGAAT
AATTACACATCTAAGGCACCAGGAAGGAGCCATTGATTGTGTGATTGGCATGCTGTGCAT
TGTGTGGGAAATTCTTAAAGAAAACAATGACTTTCATGGTTTAAAATAGAGCGTATAAAG
ACTCACAGCTGAAAGTGCCTCTGGGCTTTTAGGGGAGTTAGTTTAGGTAGAGGCACTTGC
TCTTTGAAAGAAGCTTTTCCCTCAGAGGACTCACACAAAGTTGAAGTGACCCAGTTTCCC
CACTTAAGGCCCTGTCTGTGTATGGTACTGAAATAACTGTGCGTCTGTGTCTTGTGCATT
CTCCAGGGACTGACATGGCGGTGTTCTGTCTGCTGTGTGCAAAGCGCTTCCAGACCCAGA
AGGCCCTGCAGCAGCACATGGAGGTCCACGCAGGCATGCACAGCTACATCTGTAGCCACT
GCGAGCGCCCCTTCCCGAGCCACACTACCCTCAAAAGACACTTGCGCTCGCACACGGGTA
AGAGACGGACCGCTCCAGCCGCCGCCGTTATCTACACTGTCACCTCCTGTCGCGAAGGCG
CGCGCCCGCCGGTGTCAAACGCATGCATATGTTGGAAAAGAGACAAAGGCGGC
>NODE_570_length_542_cov_10.463099
GCTCTTTGTTGATTGTAACTAGGGCATCTATATTGCCATGTTTCTGCTCAGCTCACAATT
AAAACATTTTTTCCCTCCCTCTCTCTCTCTCTCTCTCTCTCTCCCTCTCTCTCTCGCCGC
TGTCTTTCAAAGGCTGATGTGGAGTGCACATAATTATGCATATAAACATAGTGGCTTAAT
TATCTCTCACAACATCAGTGACAATGTAATTAACAAACATTGCAAGATCAATGAGAGAAA
CTGCGACCTTCAAAACATTTAACTCCTCACATTGAGGCATCGTGCGGATTTCCTATCAGT
GCAAAACCCCAGAATACTTTTCCTAGATAATTTAGATGTCGCATTAGAGCCCTCGTAAGC
CAGTCAATGGAAAAAACCAATGAATAAAAAAAAAAACACTATGAAAGCAATGACAGAGAT
GCTCATAGCGATGGATCAAACAGGCTTGACCATGACTTCCATTTGCAATTCTGGGTTCAC
TGTAAAAGGTTATTGTTCATTTCAAGCTATTTCAAAGCCCCCTCTATTTACTGCCTGTTA
ATTAACCAACCAAACAGTGAGGAAGTTTGAAGCTCATAGTGTGTGTGTGTGTTTTTTTTA
ATACGACAAATTGCTCCAAACTAATGCACATAATGTCATTTATTTAAAGCAAGTGTTTAT
TAGCGGACcagtgtccacacacttgaactaattcactgacatggacataaatggggtttt
taaatg
>NODE_572_length_409_cov_3.339853
TCATCTTTACACAATTGAAGTCTTTTCTCATGCATATCAATATGTGCTGTTCTATTCCCT
TTTACAGTCAATGAGCCATTCATGTCATCAAACGTCAAAAATTACTTAAAGCATCAGGAG
GCTTTGGCACCCTCCTCCTGCGTTGCCACGATGATTCAGCAGTGGGAGCTGACAGATTGG
TGGAATAATGAACAGCGGCATGCTGGGAGAACGTGTGTGTAAGCACATGCCTTCTTTTGC
TCTTCAAATTTCTGTGTGCCAGCTAGCAGTGGCAGTCCACCCTCCCTCCCTTCCCCTCTT
CTCCTACTGCTCTTGGAATGGTAGACTCTCATGCATAGGAAATCTTTGAGCCAAAACAAA
CAGGTTTGAAAACTTCTTCTCCTTTGGAGGCCCCAGGTGACTTTACTGCCTTTGTGTGAT
CTGGGTGCCTTTCTTGTTCTGTCACACTTTTCTTTACTTATTAATCCATCTCCATCTTGC
TGTGGCTTTGATGCTGCTGACAGCAGAGCTGTCCTGATTCTGTCACCAAAGAAGCTCTAA
AGGTGGGGTACAGTCATTGTGATGGGGACTACAAGGGTTTTGGAggcagaatc
>NODE_573_length_383_cov_5.475196
GCAGAGAGGAGAAAGATAAACATCTTTTCTTCCCTGAGAGTGACACTAGTTTAATACTTG
GTGCATGAGCTCATCTGTTATGTTTGAGCGGCCTCCCTAATAACATCCAGAACACAAGGG
ATCAGCACAGCAGGATGAAGGCATGGAGTCCGAATAGGGCCCAATATTTCCCCCTGGTCC
AGAATTAGAGCAGTGTAAGGTAATAGGCCTTACATCTGTTCAACTCTCAAATCAACATTA
CAACCATAGCTGAAGAGAATAACATATCCCTGGCCATAGGATGGCCTGGGATTAATAGAG
TTTACTCTGTCCTCAGTTGGAAAATAGAAGCCATGTGGAAGGAGGGAAGAGAGAGGCCTG
GGCAGGGAGGGCTGGCTGCAGGGAGAAGGCTGAAATTACAGACAGGATTTGGCCGGGCAG
CATAGGTACAGGGCTGTTTAACAGACCCACGTTGGGAAGCAGGAGATGGTGGTGCCCACC
TGAGGTTTTGGTCTTGCGGCCAGCTTGGCCGCTACCGTCCTCATGGTCGATGGGCTGGCT
GGACAGAGAGTACACGCTGATCTCCGC
>NODE_574_length_643_cov_11.690514
CCCAGCACCCAAGAGACTTTTATTCTGTGTGAGAAGTGGAAAATCAAGTGTGTAAGTTGT
TGAATTCTAGTTTAAAGTGGCACAAAATGGTAGAGTGACAACCAGATTGGAAGACCTGAG
TTGTTGTTAAAAAATAAACTCCTGCAAACAGTTTTTAAGCCTAAAATGAACCACTTTGCT
CAGGAATTGCTCTACGTTGCACACATCTGCAGCGACAGCCTCTACCAGAAACAGGCTATG
GTCGTTTCGTACCTGTCCGATGAGCTGCACGATGAAGTCCACCACCAGCTTGGAGTCCTT
GTTGAACATCCCCTGCCACAGCTTGTCCACGACCCGCTGGGTGAAGTAGAAGACGTTGTT
GACCAGGATCTGGTAGCTGCCTCCGCTGCTGAGCGGCAGAGACGCATCTTCACCTGGAGG
AAAAGACGCACATCATACAAATGAAAAACAGCCTTATATGGATGAAATACTATGCCTTTA
TTAGCAGAAATAACCTTGGAGATGGAAGAAAATGGTGTAGGTAAAAGGAATATGTGCTTT
ATTTGACTATTTATTGTGTTATAGATGATGAACAGAAGCTAAACAGGCATTAAAATGTAT
TTTATGTTAATATTTAGGCACATATGTCTCATTTTTTAGTCCTCGCTGAAGGTGATCTCT
GCAGATATCTTCCATCTATGATTTGCTGACTCATGTTGCAGCCATTAAAGTTTCTCCAAG
AGCCAAATAAGAAATCAGctaagccgccctgcagctcgtcatctgggcctttagtagagg
aggaatttagcatcggtcctgattaatgcgacgctgagtttgtcctc
>NODE_575_length_479_cov_7.668058
GTATGCCAGACAAAGTGTTTTGATGGAGGACGATTGCAGCCGCGTCTGGAGACAGTTTGA
TGGTTTATGGATGAGAGCACACTCCGTGCCTTTGACTGCACAAGACAATGCACTATGTTC
TCTTCTTCCCTTATCACACAATCTCACACAACACAACACACCACACTGGACAGCGTCACA
CAACATCAGGATCTACAACACTGTTTCACTGTTACTACTATGCAAGACGACTCCCCAAAC
CAAGTTTTATTTTTGTGCTGTGTAACAAAACGCACCGTTCCAAAACTGTAACAGTTTGTT
TTCAAAAATTGTTGTTTTTAGAAATGAACAGATTGGGGCTTTTTTGTTATTTGTGTGCAG
CACTGGGAACAGTGGCACAGTGTCTGTGTATAGAGGCATCGTAAGAGTTGAAAGAGGACC
ACATTTAGGCTGTAGCGCTCAGAGTTCCCAAAGCTTGTGGGTGTTTTAATGAGTCATTTT
AACTTCATTTAAAGCCAGCTGAGCAGAAAATAGATCAGTGAATGAGCCCTGGGCCAGTAT
GGATCTGCAACCGATTTACATCTCTGTGAGAGCCAACCCACATCCAAACAGCTGTGTGTG
TGAGAGAAAGAGAGAGTGTGTGTGTGTGTGTGTGTGTGTGTGTGTGTGCGTGCATATCTG
TCC
>NODE_576_length_729_cov_4.882030
CAGGATTTGTTTACCATCATATTGACATATTGAAAAATGTGATTATTAGGAGGGGAAGTG
ATTGTTTTCAGTGATCATGTGGCGTTTTCTCCTTAAAATGTAGAATCCTGCAGGTGCAAG
CACATAGAAAAGAATTGAAAAAAAAAAATCTTAACTGAGCTTCCTCTAGCAGCAAGAATA
ACTACCATGTGTTACACGCGAGAGCAAAAAAAGGAACAGCACTCACTGTCAAACAACCGG
TTTGTCAGCTCCTACCTCTGCACTCTTGGTATATTTACGGCTTTGATGCATCTACTCCTT
ATCCCCACATTCCCTGCCTTTTCCTGAGGAGCAGTTACCCTTCCCAGTGCAGGAGAGATG
AAGGGAGGGGTGGTCGGGTGGTTGGGGGGGGGCCCACACTCAGGCCAAAGGGCCACTGTG
GCTTTAAGTGTGCTCCTTGTGTGGCCAGAGCAGCCATCGCGCTGATGCAAAGTGACAGGG
ACAGATGTGACATATCGGTTCCGACACACTTCCATACCACCAGTCACAGGCTCGGGGTGA
CTCACATCCCCCTGCTCTGGTCCTGTCCCCCCGCTGCAGGACAACACAACGATGCTCGAA
TGAACCTCGCCATCGCCCTCACTGCTGCCAGGTATGGGGCTGCCATAGCCAATTACACTG
AAGTGGTGCACCTACTGAAGAGGGCAGACCCTCAGACGGGGAAGAAGAGGGTCTGCGGAG
CGCACTGCAGGGATGTGATCACAGGTAAATCCAACAAAAGCTGCTTCCTTCCTTCCTGCC
TCACTCTATTCCCACTCCCTCTACCCCTCACAACAGGGGCCCTCCCAGCACCTCTTACTC
AGTGCTAGTTTGCacatagtcattgcacatctaatgcaggggcttttaatattttataag
cgttttatggtgt
>NODE_577_length_417_cov_3.673861
GAGGTAAACAGAAATCCTAATATTTACATCAACCTTGGACTACAAAATTACTGAACTGTT
CACTTTACACCCATTGGGATATTTATTATTAATAAAACAGATCTCCAAACTAGAATGCTG
GGAGCAGCTGTAACTCGGCAGCCCCCTACTGGCAGTCTTAAACAGGACTAATTGAGTCCC
GTGCAGCCTCACACCCAGGACCATTAGCAGCACCCCCCTGGTGGCAGTGCTGGAAAATAC
ACCTAGGAGAGACAGGCCTTCTCATCAAGATGCAGCACCAGGTGGATCATGGGAACACAA
AATGTATGGATTTACAGCCTTTTTACACAAATTAACAAATTCTTAATACAGTTTAAAGGA
TTAAAACATAAATTAGGATCATAATTCCTCATTTAAACACAATTTAAAGAAAATTTTATC
ACAAAACCGCGACCTAGATTGACTTTGATTTTAATAAAAACACATAACTTTCTTAAAAAA
GAGCTTTTCCAGCTTTCTGAATTAAACTTATATTAGGCCCAACAATACCTGGGGTCGTGC
GGTGTATTGGGACACAGGTATTAATTAAATGCCTGTGTCCTTTTAACATTACTTTAAATT
t
>NODE_579_length_449_cov_2.305122
TGTTTAAATCTGTGTTTTAACATCCTTCAGATAAGCAAAAGCCCTCTTGCTTTCCAGATG
ACCAGGGTTGGTGATGCTCAGTCGGACACAGATGAAAAGATCTTATGCGTGGCAGGTTAA
AGCATAAGACGCAATGACTAGCGGTGCATCTGTACTACTAACAATCAACTGTCATCATCA
TTGATATAGTACTTGATTTAAAATAATAAAAAAAGAAACAGGAGGAGCACACTGAAGATC
AACTGAGAACATCACAGAATGATAAAATAAAACATAAAGGGGTAAAGGAGGGAGAAGTGA
GGAGTGGGTGGTGGCGAGGGGTGAGGGAGAAGTGAGAGATGCCTGGGTGGGTGACTAAGA
CGATGAGGCTGGCTTACGAAGCGAGAGTGGCAGTGAGGGGTGAGCTGGCATCACCAAAGT
CATTTTCCAGGCTGATACACAACAACAAGGACGACAGAGATAAGAGAGAAACACACCCGA
GGACACTCTCCCATGTTGGGACAAAAAAGCCATTGTCACAACACTACAAACTAAGAATAT
CTCCCCTGCAGAGGCTGAAACCTTTTATTGTCCTGCTAAAtgtgaagaaattccccatat
acttttcacaaaaagtgtttttgtaaacctggt
>NODE_581_length_379_cov_1.166227
TGAGAAAGGTTTAATAAATCATACCACATCATACTACCATGAACACAATTATGTCCACCA
GTGACCCTTAAAACCTTTAGCACTTCTCGGGTTCATTATTCACTTATATACAAATAAGGT
GCACTTATTGTGTGTCATACTGTTCACCTTGCTAAAACCTCAGTGGATGCTCAAGACCTC
TGATGAATTTAGATTTACAAATCTTTGTTGCTTCCTTTTTGTTGTCTTAATAGCATAAGA
TTTTTCTTTTCCTGTCCAAATTTTTGAATTCAAAGCATTCAATTGAGGCTTCTTCTCTAC
CAGCACTTGTCATTAGGGTGCAGTCGGACCAAATTCTGCCTTGTGAAATTACCACATGAT
GTGACCAAATCCAGGGGGGGCAGGAAATAGCATGGGTTGTGTTGCAGCTGAAATATGCAG
AAGCCAGCGTGGCTAGTGGGCTAATAACTGCAGCCCACAAAATTtacattttgctcatta
acttctgtcacggtccttacactcactgcagccaaacagcatctcttattttctgctcct
tgtattatattatttttctgtct
>NODE_582_length_404_cov_2.329208
CCTGTTTATTCAGTCAGTTCATGTTTGTGTTCCTGCAGCTGCTCAGGTGTTTGTTCTACC
TGCTGATCTCATCACCTGTATCCAGGCAGGTCAAATGGTTTCTATATAACTGTAGTGTTT
AAATCCCCAGTATTTAAACTGTTCAGGTAGATTCACACCATAGATGTCACTGCAGGGTCT
GAACCTCAATATTTAAACTAGTTAGATTTATTCTTTTAATAACATAATTTACTACAGAGC
ACTTTAATGTCAGGATGAATATCAGTAACTTGGCTTCAATCCGCCCGTTAATGATCTTCA
GCCTGAATCTTTTCATTTCTTCTTCTTCTCTTTTGAACTCAACCGGCTGCAGAACCAACT
TCCGGCCAGGAGGCGGCGCATGCGCAGCTGACTGATGGACGTTGGAGGCAGCAGAAGAAG
AAGAAGCTAGCCCTGTTAGCCTCCGGCAGCTAACGAGTTGAACACCGTCAGAGGTTCGGT
TGGTTCTGTTGGGACTGCAGAGGGAAGCTAACGTTAGTGAACCGGAACCAGAACCatgtc
cagcagagtgaaacacgaacctctggtcagtttggatagaacacgttc
>NODE_584_length_529_cov_21.858223
CAAGGGGGAGAGAAAAAAAAAACTCGCAGTGTGGGTTTTTTTTTTTAAAAAGCCGCCGTC
CTCGGGGGAGCTGTGTTTGCGCTCAAGAACAATTTATTGCCGATGAACATATGGCCAATA
TTTTGTCTCACGTCATAGCACGGGGGGGAAAACAAACACAATGCAATGTTAGCGAGTCAG
CAAGAGCCGAGCCACTTGGCCAGCTATGCAAACGCTCTTGGACAATATGAGAAGAGGAGC
ACTTGCTTTCTGGGTATATAAACCACATCAGGCTTATCTCTGCACGCACTCCTGACTCCC
ATTTGGAGATATTTCATTAACTCTGCGCGCTGTCTTAACGCTGGCACCAACACTCAGCCC
CCCTCCAGTCTAGGTAAGCGCACTGGATGCTCCAGGCAGTTGGCATACAGTGCTTTTTTA
TTTGTTTGTTTGTTTCTTTTACAGCTTACATTGCTTATTTTATTCCTGTTTTATGCGCTA
ATGTAAAAAAACCTTGTCTGACTACTTTTTAATTCTGTTTTTTAAAAGAAAGCATAGGCC
CGTGTGGTTTTCACCTGGTGATCACTCCACTCTCACGTGGCCAGTCTGTGCTGTGGGTTG
AACATTATTAGGATCAGGAAGTGTGGCCTCAAGTCAGGAGGAATCCACATCCCTGTATCA
TTTGGAAATATGCAAAAAAAATAAATCTAAATATATGTATacatattcaatct
>NODE_585_length_498_cov_7.253012
CGTCCGCCTTCCGTACACTGCGGTAATGGCTTCTGGCAGCCCTAGAAAGATAAGTAACCG
GCGAAAAAAAGGCAGGAGAGTGGGATGAGGAGGGCGGGAGGGCCAAGGGGCCAGAGAGCA
GAGGACCCTTTCTCATATCCAAGCTGCCCCCATCTCGCCGCTGTTCGACCCTCCTCTCCC
CCTTTTGCCTTACCCCGCTTTGGCCCGGTCGCTTTGCACGATACTTCAGTGAATAAATGA
GTCGTTTTAATCCGACTGACAAGCTGGCATTGCCCAGCCCTGCCCTCCATCTGTACTGGC
GGCCAGCACAGCAGCAGGCCCCAGGCAGCCCGATGTGCCAATCCAACACACAGCTTATCC
TGGCTGTAGCTTCAGGGACAGAAGGGTTAGAGCTCTATGCGGCAGCTACCCTCTCCACCA
AAAGAGCTATTTATATAAGAAAGGGATTAGCCGGTGGAGGCTTTGATGAACTGAAAAAAA
AATGAATTTGCTCCCATCTTGCTCTGGTGCACGTTTGAAGTCCTCATCTTTTTAAATGAA
AACTACAGTTTGCTTCTCCAAGTTAAAAAAATAATCCAGAGTGGGTTTTGGATTTTATCT
TACGCCCTCAAAGCTATTTATTTTTTTAGGACGGCCGCGAGTTTTGCCGACGCGCCCGTG
AGATCATTTCCACtcggcgacg
>NODE_588_length_801_cov_11.215980
TATAAGCTGCAGAGAACACACAATGTGAATGTGCTGGAGTGCTCCGCCGGGGGGCTGAGG
CCCCACTTATGTCAGGTTTAGGTTCTCCCCCCGTGAACCCCGGCGGCCACACACAAACAC
ACTTCTCTAAAAAGAAAGACAGCGGCGACAGAGAGGCTTTCCTCACACCGAAACCATGTT
TACCCATGCTGCAGCTGAATTTACAAGGGTTTAATGGAGGACATTTACACAAGGTGTGCA
GGCGACTGAGATGCTCCATGTGCCAGATGAGGGCAGCCCTTAGGAGAGCCAGGGGAAACA
ATGCCAAATCTCCTCCCCCTGCCCTCCTCTCTCCTGCCCCTTTTGGCACCCTCCCTTGTC
CTCCAGTGAGAGGCTCCAAGGAGGGGGGGTGGGGCCGGGAAGGTTAATGTGCCCACTTTG
ATCTTCGTCAAGGCACACTGAGTAAGAATTAATTTACATTTCAGATGAAAAGGTTGACAG
TATAAAAAGGCATCTTGTTTCTGGTATGTGAGAGCTGTGTAATAGGCCAGGAATTTGAGA
GAGGAAGTCGTGAGGAAACAGAAGGGATAAGCCCCTCTCTTGCCTTTACTGGGAAAGAGA
TGAAAGGAAAAAAGGATCTCAGTATGCACTGTTCTTCTGAAACATGGGGACCAAATGCTG
CCCAAACTTTCAAAAGCTTTTCTGTATGCATTATTAATTAATTATTACTATTTCGTGGGC
CACTCATGGAGATCAAAAAGGTGTTTCACAAAGATGCAAGGTTTTCACGCCTTTGTCCCC
[truncated: 44,463 more chars]
