# Supplementary material for: Multilocus molecular systematics of the circumtropical reef-fish genus Abudefduf (Pomacentridae): history, geography and ecology of speciation
Source: PeerJ. 2018 Aug 14;6:e5357. doi: 10.7717/peerj.5357 (PMC6097498; doi:10.7717/peerj.5357)
Supplement: Data S1 [file peerj-06-5357-s013.zip › Data Supplement/assemblies/Chromis-atrilobata-STRI-X-1794.contigs.fasta]

>NODE_1_length_870_cov_32.878162
TCAAAATCCTGATTGTGCATTTCAGGAACAGGTCCACTTTAGGAACAGGTTTGTAGTTAG
AGAAGCCTTTTCCCCCTCAAGGGTTTATCGTCACTAAGATTACGGTTAGCTTCCTAGCTG
TAGGTTTCCTCTTAGGCTCAGCTGATGGGCGAATGTTTTGATGCATTAGCCTGAGGTTTA
AAACGGCGACATCTGACAAAGCATGCTCAGGTTTGCAATGAAACGGGCTGAGGCATTGAA
CGGGTTTTGCCAACTTGAAACTATTTGGTCAATTATCTTCAGGCAGAAGGTGGTGTTTCA
GGGCATTATATCAAAACAGGAACAGTTGTTGTCCTCAGTCTATTGCTCTTGGTGTTTCGG
GAGAATCCCAACAAGGACAGGCTAAGAAGTCTTTTATTTCTTTTTTTGAAAAAGACTCCA
GCTTGCTTTTTGTAGACCTGTACCATATTGTGCTGCTGAGGTGCTGGGGGAAGGCTCAGG
ACTGGCAGTCTGAGCGCACTGTCACCGGCCGCCCTCCTTGTGTTTCTGCTCTAAACCCCC
ATTGTTCTCTCGGCTTCTCTCCCCTTGGTGTGTGTCGTCTCTGGAATCTGATTTGTAGTG
GGTGAGGTAACGTACGTGGAACACTTAATGGACGCAGAAGGCAAATCGAGGGTAAGTGCA
AATACATACAAATAAAACATATGAATAAGCCTAGACAAACCTGTGTTTGTCAGCTGTGGT
TTCTTTATTTACTTTGTCGGGAATTGTTCAGACTCAGAAACCTGGTGGAGTGTGTGAGAT
GGTGTCATGCCGGAGGCGTGTTTTTACCTGGTGTCGTCTGTGGCACTGACTCGAGGCCAT
CTGAAGGGTTGATGCTCTTAAAACAGGACTTCAGCTTCCTTCGTAGCCAATCCTGTGGAT
TGCAGTAGCTGACAATGTCCCTTTTGGTTGCTGGATTTGCTCCTTATGATCTAATGGGTC
TTAGTCTGCAAGAGGTTGTTACAAGGCGGTTAGATGGTTGTTAAATATAACTCATTTTGT
AGAACTGCTTTACtggaaatgttacctccaatat
>NODE_2_length_681_cov_37.644642
GCAGGATTCTCCAAATTGGTCCTATCGAATGTGACAGGAGGAAGAGCATTAAGCATCTGA
CAAGATGATATCTAAGTTCAATTTCCTACTCCTCACCTGATTTATACCTGCAGCAGATCA
TTTTCCTTTCTGTCATAAAGACCTCTATAAATCAGTGGTGCTTATGGAAGCACTACAGAA
CAGGGTCCCTGGATTTGTATCCCCTGTGTTTGCTATTAGGAAACCATTACAGCCACATTT
TCCTCCTTCAAACAAAAATGATCAAATCTAATACTGGCAAGATTAGAGAGATAAAGAGAG
AAAGGGCTGGCGGAGCTGTTCAACACAGTCCCCTATCTAAACAATATGCTCTAAACTCAA
TAAAAACAGGGCTTTTTGCTGGTGACACCATTATCCATCTGTTTGGACAAAATTGCTGTA
TCATGGTATAAATCTGCGATACAAGTGACATATCCTCTAAAATAAAAGGGAACATTAACT
GCTCTATCTTCTAGAGGCCATGGGACTAGCTGGCTATAAGCTCAGTCAAGTGTGATGGCA
GTTATACTGTGTTTTACTAGACTGCAGACAATTATACTTTGCTCCTCTCCGCTAAGAAGA
CAAACTGCCATGGCTTCAACTGAAATGATTTCAAATAGATTTTCCAAAATGTCTGTCGCC
AGATTGCTTCCATACATTATTTCACTTAAATGGAGAGAAAAAAAGAGGGAGCAAATCCAC
AAATCAATCACAACAGCCCACTTTACCAGATGGAAAGACGAGAGCTTTCAGTGTGTATGT
GTGTGTGTGTGCATGTGTGTGTGTGTGTGTTTTTGTAGACCTGCAGAGAAGGACAGTTAT
AGGATGTgcacagtcctgtctctgt
>NODE_3_length_782_cov_25.171356
TTCTGCCTATTGTCAAATTGAATGTACTTCTCTGAGTTCATAGATTTTTTTCTCTTTCTT
TCTCTTTTTGTTTTCAAAATGTGCCACTGTTGAGCTGCCTCATGTTAATGGTGCTAAGAA
AGCTGACAATTGTTTTCTTTTCTTTCCTTTTCTGTTTGGTTTTGATTTTCTTTTTCTTTT
TTTTCCCAGAGTTAACAAAAAAAGAAATGCAAAATAGATTAGGTACCTAACCCTCTTTAT
GAATGTATATTATAATGTTATGTTTGATGTATTCACTTCATGATTCTTTGACACTGATTG
GAATTACTTTTGCTCTTTTCATTAAAAGATTACCGAGCTTTATATATACTGTCTAGAGTT
GTTACCAGAAGGAATCTTAATGAACTCTTGACACTACAAAATCTTGTATATTTTTTGTGT
GCCAATTTGTAACATATTTTGTAAGTGTATATTTTTCTTAGAAAGTGCTGTGAAGTATTT
GTGTGTGTGAGTAACCTTTTATGCGCCTCTATGGGCAGTGGAAAGGATATACAATGACAA
GTTTCTGGTTTTAAAAACCAAAATATGAAAGTATCAACAGAAAACTAGAAATATTTACAT
TTTGTTGGGAGTTTTGTAATAAGACCATGATCTTGTTGTGAGAGTGTTGTGTTACTGTGC
AAAACACAAATAAGCAAAGAAAAAAAAATGAAAACTTGGAAAAAAAAATATAATTTGTGA
ACAATTTGCTGTTTTATAGATTTTCATGTAAATTATTTGAGTATTATTTTGTTTTTTGTT
TTGTTGTAACTGTTGCAAAGGTTTTAAATATTTGTGATCAAGCCTGTATGGTGATAATGT
AATATTGGTAACTTGCTGAGTTTTGTAATAATGTTTATGGAGTAAATATACAAATTAAAA
TAAGATTTTGAATGCTGCTTTCTGAAGAGAGTTGGGTTGTGTTTTTTACCGCCCACCCAT
TGCTTt
>NODE_7_length_837_cov_32.054958
GAGAAAAGTTTCAAAAGAAATGCCATAATATACACATTATCTGAACTTTGAAATGTGACT
CATTTTACAGTCTTAGTTTGTGGGCCGTCTTTTAGTGCTTGATTTTCTTATAAAATATAA
AAGTTAATGATTAAGTCTTATATTTACAGGATTTGTTTGTAGGTAAAATGTTCATTTAAT
TAAATAATTTAAAAAAAAATAAGTGTAGCCCCAAAACATTCTAAGATCTCTAAAATAGTT
TTTAAAGAATATTGAACAGCATATGTACGAAGAAGGAGATTGTTCATAAAACTACAATAA
ATCAACAATAAAACTACAAATACATTTCTTATAACTTAATAAAACAGCCATATAAGCTGA
TATAGATAACAGGCTAATGATGGATCGTTTGTTTTTTAAGCAACAAGACAGCAAATAACA
CAACAAATCAGATTAGTTCTCAGCATTTTAGGCAGTTTATTTGAAAAACACATACAAAAA
GATCATATACAAGACAATAAATAAAAAAGAGACAGAACAGTTTGGGTTAAGCTATGCAAC
TTTTTGCATCATCATTAGTAATAAATACAGTACAAAATCCACCCAGAGTGAATCTAAAGA
TTTTCCACAATATTCACTGATCATGTTATTCTTCATTATGATTTAGCTATTGCTTTCATA
TTATTGATACATACTTCTACTTTTCTATAAAATACTCAAGATCATAAAACATTGCGCGGT
TACAGCAAAACAGCAGTGTGTTGTACAAAGATGGCCACTTCCCTTTTTCACTGGCAGGTT
AATAATCAACATTTTTTCAGCAGCAAAGAAACATCTGAAATATTCAAGAAGGTACAGCAT
CATATTAAACACATCTACAGAGCTACTCCCACATACACATAGGAAAACCTGAGAAGGACA
TGCATTAAAAAGCTTGTGCTTTAAGTTCTACTGTTCATTCCGGTTCATCAGCTTGAGTTA
ATACTATGGCTACTGTCCAGTTCGCTCTGGAGTTATGGGGTACACTGTGGAGGGCATGGG
g
>NODE_8_length_638_cov_17.462383
CACGTGTTTTCACAGGACTGTGTCAATCAAAGAAAAAAATTTACATCGAGAACGGTAGGG
GATTTAGAGCATTAGAATGCCTAATGCGTCAGTAACTGTCTTTGATTAGCAAACAATCGC
TTGTACATTTGCGTTTAACAAGATTCAGATCTCAAATTGATGATCTTGTTGAGCTTGAAC
ATAAATGCGACGAACGAGAGCTCAGTCTTACTGGGTTGTTGTTCAGCGCTGCCTGTAATT
CAGACATCTTATCCTTTGTCACGCTTGGCATCTTACACATACTTTTGTGTTTTTTACAAC
ATATTGAATTAGCTTTCTGTAGCTTAAATACACATACACGCTAATGTGTAGCTAAATACA
TTTTGCCCTCCTGCCCCTTCCTCCGTCTCTTCCTCTCTCCTCCTCCTTTTCCCTCTCTCC
CTCCAGCAGATAAAGCCAATCTTGGGGCTGGCTCCTGCCACAAAACGTTCTGTAATAGTC
TAATTGTGGCTAATGGTTTGTGCAGCTAATTAAAGTGTATGAATTACAATAATCAGTCAG
CCGCATGGAGGCCATGCCGCCTCACGCTGTTCCTCCAACCGTGGAAGGCCGAGACCAAAG
CAGGGGGAGTGCAGCTGGGGGTTGGGCACTAAAGAAAAAGGTGAGATGAAAGTGATGAAG
AGGAGGGGAGACAAACGCTTGAAACAAAATTCAAAAGCCGTATGACTGCATCAACATTGG
TTTATGTACCAGACACGGACGTGAGGGTTGTTGCAAGCAGAAAAGAAAACAGGACATCAA
AATGGATTTTacatgtttttgtccagaattctgttttttttt
>NODE_9_length_862_cov_15.122970
CGTGTCATATCCTGTCGAGATGATGAAATGATCATGAAGCACCATGAAAGTGACATTTGG
CAGATGGACTGCATTCATCTTTATTACTGCAGAGTTCCTGTACTACTTTCCTTTGATAAA
ACATGAAACACCTCCTCTGCTCAGATTTCCAGTCTGTGACAAGTGTTTTAGTTTCCGCAC
AGATACCTGTAAGTAAAGTGAGGCCGTTGTGAATCGCTAAACAAACAAAAAAAAAGGTAC
TGATTGTTTATTTTATTTTGAAGTTTGCGGATATTTCGTTGTTCGTTTAGTCGAACTGTA
GAATGATCCCGACTTCAAGATGGGAGCTCATTAGTAATGTAAAGGGCATCTCAGTTCAAC
TTATACAACATCGCCGCAAAGGTGAACAAGGTAGTGATTTCTTCAATCCATTTCTTTTAC
TGTATATGTACTTCACAAACCCCCCTCCATCTTCCCTGGATCTCTCCCTCTCTCTCTCTC
CCTCTCTCCCCTTTCGTCTTTCGTCTCTGGGAGTATGGGTGCATGTCAAGTGATTGTTGA
ATTGAAATATTGATGTGGAGTATCAAAGCGTGGCGTAGCACTCCTGTGTTTCCAGAACTA
ACCACGAAGCGCTTTGATCAGATACTCCTGTGATCTGACTTCTGAAGTTGTTAAGAGTGC
TGGAAAACAAAATGCAAACAAACTTCAAGTGCTCTTGGTATTGATAAAAGTTTTCTTTGA
CAAGTGGAGATGCGTGCTGTCTGCCTGTGTCTGCCCAAGACTGGAGATTTTGGGGTTTTC
GTACATGCTAATGGACATGAGATGAGGGAATTATTATGGCTTTCTGCTCCCCTCACGCCT
CGCAATGTAAACCCGTGCTACAGGGGAGGGAATCGCTGCAGAATCATGCTGCGATATCGA
GGTACTCAAATAGCGATGCAAAAATATTGTAATTCTCTCGTTTATGTTTCCATTAGAATT
TGCTGGAATTTAGAACTTTATTTAATTGGGGGAACTAAAAGGCTAAACTGAGAcgtgtgt
gaatgataaccccttgaacagaagcc
>NODE_10_length_1279_cov_5.054730
ATTTAGGAATAAAGGAGACATCATATGTATTAGGGGCATAGATGCATCCAAGAATAACAT
GTTCACCATACAGGTAGCCAGATAAAAGTACATATCGCCCACCCTTATCTGTAATTGTTT
TATCTAGGGTAAAGGGCAGGGCGCGGTGGAGAAGGATATTTTTAAGGAATGATAAAATTT
TTTGGCGTTTGATGACATGGCCGATGCCCTTTACATTAAGTGAAACGATTTTAAGGTCAC
TCATGCACGTCTTTTAGGGCAGTCATAAATCTGTTGTTCACATAGTTAATGGCCGGATCA
TAGTGGTAATACAAATAGACATACAATAATAAGAAAAATAACATAAGTGAGGCTGTCAGC
CCCATAAACCTGAGCGAGAAACAACCACCCAAAGATGACAAATGTCCTGGAACAAGTGAA
GCCAAGAGGTATCCCCCCTCCTTTAAGAGAGAACCACACGTCAGTTCCGGAGATCTCCAT
CCCACCGCTGACGGTCTCCCTCCACATCCCTCCCACCCCCAAGCCGATCAACAGTATTAT
TATGATCAAACTGCATTCTGTTAAGTATAACAATAAAGTGCCGGGGTAACCGGTGAGAAA
AAAACAAGAGAAAATCACAGAGCACCGTAAATTAGCATCAGTGTTAACATTCTCCGGGAT
ATCAATGACCCTGCTCCGAACCGGGCATTAGTTCTAGCCGAGCAGCAGGTAGCATTCATT
TATAGTAAGAACAGAGGAAATAACAGGAAACTCACCTTATTGAGCAGTCCAGCGGCGCAG
TCTGGAGAAGGAAAAACATCTGTCCGATTAACCTGGGATGACCGTTTCTTCATCCTGTTT
ATTTTTCGCAGTCCTTGTCCATTAATCCTCTGCGCTGTGATCCATAATACTCCTGCTGCA
CGGCTGAACCTGTGAAGTGTTCCTTCAGGTCAGTTAGTCGGGGCTGTTCCTGCTGATAAA
GTTCTCCACCTCTTCTGGATTCTTGAAGATGCGCTCCTGTCCGTTAAAGGTGAAGCATAA
ACTGGCCGGGAAGCGCATCTGGAACCGTATCCCTCTCTGGATGAGCTGCTCACAGGTCCC
GTTGAACTGACGTCTGGCTTCCCTCACCTGGGCAGACAGGTCCTGGCGAATATAAATCTT
GCTGCCCTGGTAGGTGAGCTCACCTTTATCTCTGGTTGCAGCAATAATCTTTTGTTTATC
GCTGAAATTGTGTAGTTTGATGATGATAGGCCTGTTGTAGTTTTTCTTTGCGGTCCGAGG
GCTCTATGTGCCCTGTCGATCGAATGGTTCGGTTAGCCTGCTCTCCATAGAGATTGTGCG
TCCTCTGCTTCAGAGATGCGGTTCTCCGTTTCTGTTATCCGTTTAGTGTTGTCTTCAATG
CGGTTACTCAGTCTGTCAAGGGTGGTTTGCAGTTCTGCAAATTTCCGTTCTATTAAGGCA
CTTATTTTGTCCGTGACGTCCCg
>NODE_11_length_787_cov_15.216010
CTGAAATTGCAAACAAACATGTTCTTTTAACACGCTTTAACAACTCGCAACAAGAAATAA
GGTCAAGCATGTTGTAAGTGATTCCACCTCTTCTCAATCTGCGTGTGCTCTCACTGTACG
AGGCTGTCGAGGCTCAGCCAGGAGAGATGAGTGAGATAGTGGGGGCTGAGGTAGGAACCA
TTTTCACACTGCCACAATTACAGGAACCGTCATTACATTGCTCACTCTTACTCAAATACA
GATAGAAGCCCCAAAAAATTATGCGCAGGCTAGGAGGAGAAAGTGGCTCACTTCTGTTTG
CTAAATTAATCGCTTCCTAAATGGCTCCAGGCCAGGCAAAGTTAACATTTGCAGTTTCAA
AGGTTTTCAGCGCTTGCAATGAGCCATGAAATTACTGCATGCCGTCGAAAATGGCAGCTG
ATGAAAAGCCCAAGGAGCAGGTCCCACAGGCAGGGAGAGCTTGGAAGTGAAATCTTAAAC
ACAAAGTCTCATTTCTGATTCGGATCATGGTGAAATTCAGAACCAAAACTCGAAAAAAAA
ATGTGTGAGCCCATGTCCGAAAGCGGGACAGGTTGTGACAAGACAGATGACGAGCAGCTG
TTTGTGGCCTGGCAGCCTCGCCGGCGAGTCCGAGGAGGCGAGGCGAGGTGAGCGCAGAGG
TTGGGTTGAAGGAGCGTAATGATGATGTTGAGGTGCTCAGCTGCAGCCAAAATGGACTGA
CCCAAATTAGGTTTGATTAAATCACAGGGGTGACGCTGCAGTTCTGCAGACATCATTAAC
ATCAAAATGATTATGGTGGAACAGTTTGACTTAGCTGAACCCAACCGGTTCACCAACAGT
CTGGCGCTAGAACGCTGCCATTTGCATATTGAGGGAAATAAGCTTTAAGCAGATCCAATT
ACAACTGAAACACAAAGGAACTACTTTAGAATCCTTTGCTGCTCCGCTTTACCAATGCTA
AATTTTACATc
>NODE_12_length_967_cov_25.494312
GAGTTTTGCTCTCGGTGTCTTTTTCTTGACAAACACATTTCTTTGTCCACCACGAAATTC
ACTTCATTTGTCATATCATGCAGGAATCTCTGCCCAGGACACAAAGAGCAGACGCAAGGG
GGATTATCTGCACACAGCATCTTGTGAATGAACCTAGATGGAAAGTTGAGGTGAAATAAT
GATATATTAAATCCCCCAAGATTGTTCTGTAAACATAATTTATTCCTCAGGTCTTCTTCA
CTTTACTCGTGATTTCAAATCACAAGATGCCACCCAAGACACACCACTTAGCCTAAACTC
CACAAAGAACAGTTGGAGAGGAAATAACGCAGGGCTGTATATGAAAAATGAACCCAGTAT
GATAAAACTTGTCAAATGTGTTTCCATCAGTCTCATCTTTTCTACCCTTTTTCTAACAGC
TTGAAAGTGAAAAAAGCCTTAAGCAAAATGTTACATTTCATCATTTTTCCATTCTTTAAT
TTTCACCACAAAGCCTGACATGTTTTAAGAGGTGCAACCTAATATTGCCTGAACTCCAGG
ACCTACCACAAAGATCTCTGGGTAAATGGGAGGGAAGGAAGTGCACAGACAGGAGGACGG
GCGTGGATGGAAAAGTGCGCAGTAACTTGGCTGCAGCACACCCTTAAGTAACAACACATG
GCAGTGGAGGAATTCCACATTCACGGACACTCTACATGAGCGAGGATGGGAAAGGCTTGT
CCAGGTTGCTTTGCACCAAGCGGCCGACCAGTTCCGAATGGGAAGCTGATAAGGCTCTGC
CATACCTAATTCCTTTCCATGTTCTCATCCTGGGTAGGCATCACAATGGGCATGATTCAT
GGGGGTAATTCCGCCAGCTACTGACTTGGCTCCTGTCTGCATTTAGGAAGAATGTGACCT
CACAATATGCCTCTTTCAGACCCATCCCTGTCTGACTTCGACCAGCCTCTCCTTGAAGCC
CTCTTCTGTTAGAGGCTGCAGAGTGAAGACAAGGGAATGCAGCAGAAAGGCAAGGAAGAG
GGGCTAAGCTAAAAGGGGAGAAAAAATCCTGCAAACACACTCCTCCTTCCCCATTTTCTC
TCTTCCTACATCACTCTCTCCCTCCCAGTCTAATAactaaatgatgtgcagtgaggaggg
gaatttaaaac
>NODE_13_length_573_cov_9.129145
TAGGGGAGCAAACAGTCTCTCTCTCTCTCTCTCTCTCTCTCTTGCTCGCTCAGCTGCTCT
CCCTCTCTCTCTCTCTCTCTCTCTCCCTCCCATCCACACACACACACCACTACAGTATAT
CAGCGAGTGACTAGCGGAGAGCCAGAGGGGAGTGCAGAAATGAATGTGAAGATCCTGACG
CTGGTGATTGTGCTCTTGGTGTCTCTGCTGTGTTCTGCCAGTGCTGGTGAGTACAAGAGC
GGCCAGGCTTGTCGCTGGTCGTCTCCCTCTGCTTTCTATTTCTCTCTCTGTTTGCCTTGG
GCTTGTGCAGGCAGCTGTAGTTGATCAGTTACCCAGCATGGTTAGCCTTGTGTGGGCTCT
AAAAGGCAGTAATATCAGCACCTGGTTGTATACAGTACTGCACTGCAGTGGTTATACTGT
CTGCTATTGTACTGCCATGGCTTTTATGGTAAACTTGACTGTAGCTCAGATTGATCCCTT
TTCCCTCCCTGCCTCACCTTGATGTAAGACTTGGAGATGAAATGTGAGCAGGTTTTTATT
GCTGGACCTTCATGTGTTGAGCTATTCCTGAATGATAGATATGCTGGACGTATGGGTGAC
TGTTGTGGCTGTTATGAAATGTAAGATATGCATGGCACATGTTctgtaaggtggagtgaa
cctgattaatttatggcttgatgtattccatctgacccaagtgctatattattattacac
gactgtgattgtgcagcagggcaacacagcaccttta
>NODE_14_length_531_cov_8.416196
GCAGCCCCGTCACCCAGCCGGCCCGCCCGCCCGCCCGGCTCTGCTCGGCCCGGCCCGGCC
AGCCGGCTCAAGCAGGGGTCTGAGGGAGAGACACACAGAGGGACAGGGGAGGGAGAGGGT
GAGGGAGAGGCTGGGACGGCCGGGGAGGGAGGCTTACCCACATCTGATCCAGCTGACGGG
GGCCATATGGCAGCTGCTAGCCAGATAAAGAGATTAAGACTAGGAGGGAGTGCGATTACA
GCTGTCTAGCCAATTCAGGCAGCTCAAATCTGCAACTTCTAAATTAGTCTCCTCTACTCC
AGCCGACAGGAGGGGGAAAAGTGGGTAGAGCAGACCGCACATGCTTTCAAGTAATTTTAC
AGCCGGTTAGAATTAACTGAAATAAAAAAGCATTACATAAACAAGGATTAGACGTTATCT
TTTTGACATTTTTGCTCTTTTATGGACTAAAATATGCATTATTTTCTTTTCTTAAATTAT
AAAATTACATCATTTAAAAAACAAAAATGTTCAAAAACACAACAACAATTTTAAAAAAAG
ACTAGTTTCTCGCTTCTATTAACAAGTGTCCCAAACAAACTGCCACACAACACAAATAGG
AAACAGACGCCGGGTTTTAAATTCAGCTCGCTCGACTACAAAACTAAAAACACAGcagag
tgttcccggactgcaattacccctcagacaggcagcagcaactacttttaccacg
>NODE_16_length_554_cov_4.232852
CCCACTAATAGGGAACGTGAGCTGGGTTTAGACCGTCGTGAGACAGGTTAGTTTTACCCT
ACTGATGATGTGTTGTTGCAATAGTAATCCTGCTCAGTACGAGAGGAACCGCAGGTTCAG
ACATTTGGTGTATGTGCTTGGCTGAGGAGCCAATGGTGCGAAGCTACCATCTGTGGGATT
ATGACTGAACGCCTCTAAGTCAGAATCCCGCCTAGACGTGACGATACCGTAGCGCCGTGG
ATCTTCGGTTGGTCCCGGATAGCCGGCCTCGGCCGGTGCGGAGAGCCGCTCGTGACAGGG
CTGGGGCGCGGCCGGACGATGGCCGCCCCTCTCCTGCCTCGCATCGCATGTTTGTGGAGA
ACCTGGTGCTAAATCACTTGCAGACGACCTGATTCTGGGTCAGGGTGTCGTACGTAGCAG
AGCAGCTCCCTCGCTGCGATCTATTGAAAGTCATCCCTCGATCCAAGCTTTTGTGTGGGT
CTGGCCGCGGGCGCCGGAGCCCCACACAACGCTCCCTGCCGGGGCCCCGGGGTACCAGGG
GCGCGGAGGGACTTGGAGAGAGAGCGCAGACAGGAGGGCCAGGGTACCAGGGGCGCGAGA
AAGAGAGCAGGGCCGGGTTACCAGGGGCGCGGGGGACTCGGAGACAGAGAGCGCAGAGCA
GGGCCGGGATACCAGGGGCGCGTGGGACTCGGCcggggtaccaggggcgcgtgggactcg
gcaggggtaccaggggcg
>NODE_17_length_1037_cov_21.227579
TGACACAGTATTGGAGAGGGAGTCTAATGGTTTGTGTGTGTGTGTGTGTGTGTGTGTGTT
TATATCTGTGTGTATGTGCGGGAGAAGGAAGGGAGGGAGGCATCAGGGGAGAAGCGAAAG
ATGAAGAGAATGAGCGTGCCGCTTAGGAAATGTCACACTGGGAAGATTTGCAGGTTTTGA
TCCTAGCAAATTAATGCAAAACCCCAGTGCAAGTATTTGATTTGGGAAAACTTTGGGAGC
AGACTTGTCTCTTAATAATAATTATTGGGTTTACATTAATTTCCTCCCCTATTCTCTTCC
ACAGGAGAGCTGATCACCACTGCTTGTGAGCTGGGGGTAAGTATTAGCTGTATTGTTTAA
TCAATTCACTCATTAACTCTTATAAGCATTAAGGAAGTTTAATTAAGCATGGGCAGAAAG
CAGATTAATTTACTTTCAGTCCACAGGTTTTTTCCCCTTCTTTTCTATACACTTATTTTA
CTAAGTTGCAAGTAGAGAATGCTATAATTTGCAACCCGTTTTTCAAATCCAATTAAAGTC
AATGGTAAGGCGATGGCTTTTGTAGGCTTTGCCTTATGTACGGTATAAGGCTTATTATAT
CCACCCCTCTTTTTTGTGTGTGTGTGTAAGCCGCGAAGAATGAACTAAATCGGGTTAACA
GTTATAATAAGTTTTATTATTTAATAAAGTTTATTACGCCGCTGTGATCCTTTTAGGGAG
GCTGTGTCGGTGTCACTATGCCAGTAATCCTGCCGTTAGTGCTGCAGTCCGTGTGGCCTG
CCTGTCTGCCTTTCAGGCCTCCCCAGGGCCTCGCAGGCCATCCCTGGGCCCCAGGCTGCT
GGCCCCCCCTTCTGATCCCCAGAGCTCCAGAGTTCTGCTTCCCTTTACTCCCTGTGGCCT
GTATCCCTCAGCTGTCCTGTAGCTGCATGTCTGTCCACCCCTGTCAGCTGCACAGTCCCT
CTGCATGCTCGTTTTAGTTACCTCTCAGCCTGATGCTACCACTGAGTTCACCAAACTGTC
TTCTATTAAACTGTCTGCTCGAGTTTTTCTTTTGTTCTCTTATTTACTTCTTCTCATTTG
CTCCTTGACTTACTTTGACTTGCATTTTCCATCCCCAACTCCTCGCTCAGACGCTTTGGT
GAAGTTGTTTgcacgagcggaaccgcagaacctttgctgtgtttgaggtgactggtgagg
cagtcacattctcacctttca
>NODE_18_length_522_cov_21.360153
GGGGGGGGGGGCATCCTCCAAACCAATCAGAAAGCTGGCAGTTCAATTACAAAGAAATAA
AGGGACATTCATCATTCAATTAGGCACCTGTCAGGGCTCACAAAGGAAGAAAACTTCTAA
CCTGGTACTCCAGGGAGAAGATGCTCAGAAGAGTGGACTGCGAGTGACTGGAACAAATAA
AAGAAGGACAAAGTTAATTACCAGAGTGCATTGCACAGAGACAAAGGGAGAGGGGAGCTT
CAAAGCTGGGGCCAGCTGCCCTGTAATCTAAAAGAACATGAAAACAAGTGTGGCAAAGTT
GTTCCAGATGAACACCTCTGACAAAGGATTCCTGCCACGACGGTGTGGGGGTAGAAGAAA
GGGGGAGGTTGTGTGTGGTATGAGAGATGAGAAAAATATAGCCCTTTTTTTCCCCCTTTT
TCAGTCATTCATACACAGCATCACCTTCAATCTTCTGTGTTCGGTTAAAGTGCTGAAAGC
CAAACTGTTCTTAATTGAAGTTGTAAAACTACACAAAAGGAAGAACATTTATTCAACACA
TGACAAAATTCGCAGATAAATTAAAGACACTCGTGTGTGTGTGAAGTGTAACTTTAGAGG
AAAATGTACCATTCACTGGAAATTATGCTCCCCTGGTTTGAACTCTctgcaaagtggatg
accacagtgagtgtcggtatttgtttgtatcacaaagttttccttc
>NODE_19_length_813_cov_19.543665
AATGAAGACAGTTTTGTGTGAGCCCCGGATTTAAAGCACCAGCTACGGGCCTAAAACTAA
ACACCCTGGCTGAACGTTATATCTACCACACGGCTGTCACTCACTGCAGAGCTGCACTGA
GACGTACCCAAGGTCAAATACCTGTTGGAAGGTCATGAGCGAACGGGATAAAGAAATATG
GTGGAGTCAGGGTCAGTGGCGCCCATTACCTTTCCTTTGTCCCCTACGAATGAGTATCAT
TCACCTGATTATCTATTATCATGTTATTGGACGTAAATTTAACAAGCTGTTGAGAGCGCT
GGAAAATCAATACCTTTTAAATGCTGTTTATGTGTGATTAACGGTTAATATCCTCACAAA
TTATTTAATATAATAAGGTCATTTGTCTTTCACATGAGCCCGGTACCCTGCAAAGAATAA
TAGAATAATAAATGAGGACACTAGTGAAGAGGAGATTTCTGATGCTTTCCCCGGCTCCGT
TTTATTACCCATATCCTCTTTACAGCTACAAAGCTGCACTATGGTTATTTTATGCAAGTC
ATAAAATTAGGCTGAGATGGAATTAGCAGACTCGGGGCTCTTTATAGGTCAAGCCGGTAG
TTTATGAGCCCACGACTCCCTGGCACTATTGTCAGGAGGCTAGTTAGAGGGGTCTTTAAG
CATGATTTAATATGTCCATGCCTTGGAAAATAGTTAAATAGCTAATTAAATGGAGGAGTT
AATTTACATATTAATTGACCTTCCAGTAATATTTATATTGATACCTACATGAGGATCCCT
TGTCTTCATTGCCTTTCATCATAGTTAGTCTGAGCAAATATGGTGTAACTTTTTTTGTTT
AAACTCAAGTTTCGTTTTATTGTCGCCAGAGAGGCGCAGTGTATTCCCTGCCATGTCAGG
CACACAGCTGGCCGGGGTTTTGTGGGTTGAGGGCTCCTTTTGTTGTCGGATAATGGAGGA
AGCACCATAAACAGCGATGGGAAGTGGCCTGGGgggc
>NODE_20_length_674_cov_21.277449
GCAGTGTTGTGGTCACTCTGTGGTATGGTCATCAGGCTTTGGCCCCTTCACTCCTCTCTG
CCAATGTATCTGTTTCCAAATGGGACTGAGACAGGCCTTAGATGTACCCTGCTGAGGTCC
TCTGAAACCAGAGACCCTTGAAGTGGACGTCTGCCTGTGTCCAGTCTGCTCCCAGGAACC
CTTTCAGATCCAAGGACTCCAAATGTGGCGTGCTGCATGAAGACATTTTGGACGCAGCCT
GGTCGATAGGGTGTCTCCCTGCCCCCGACTCACCACCACCTCTACCATGCTAACCACCAG
CAGCCCCTTGCAGACCAGGGAGCAAGACCACCCTGGGCTGGTCAGCAACCCCTGCTTACA
CCTGCCATAAAACTTAAAAGCTACAGTCTCATCCCCCAGCTTTGAAGTGTTCAAAGCATA
GCTTAGTGACCTTTGATGCGACTTTGGCTGCAACACATGTTTTGCACCCATGTATAAACG
CAGGCCTCTCAGTAGACAAGGCGGGATTGTTTACCTACATGTGCGAAACGTAAGGGCCAA
TGCATGGCAACCATGCATGGAGCCTCTATTTCCACACGTCAAGTTCCCCATGGTGGGAAA
CAGACGAGTCGAACCGGACACTGCTCTGAGCAAACATATTCAACCGCCATGTGTTGAGCA
TTACTTAAAAACACTTTCGCTGTGCTTGCGGACTGTTCAATAGGCCACAGGCTTTCAGAG
ATAGACAGATAAAGCAGTAGAGTCGCTTGCATCTGACGTTATGTTGCATATTCAGAAACG
AAACCGAACAAAATAGATTTATTTCTGTACAGTTTGAGATAAAATTGCGTttgtagactc
aaatatcaaaaactgtca
>NODE_21_length_796_cov_19.704773
TAAAATGTGCAATTTATATGCACTGAAATAATGCTGGGCGGAAATGACAAATGACCCAAA
TAAGTGACGTGGCTGCTGTGTATCATTATGACTCCTGCCTGTCGACCTGCTCGCTCTCTC
TCTGCTCTGCAGCTCCGTGCTCAGAAACTGTTGAGCAGTTTTAATTATGTATATAATCAG
GTTGGGGTCAACATATTTCATGCCAAAAGAATGATGCGTATTTAATGACTCTAATACATT
ACCATCTATTTGCAATCTCATTGACGGAGTGCTTGTGAGTTTAACTACCATTAATCAGCA
TCAAGGTTTGTCTATCTGGAGAAAAATAGATTAAGGGAGGGATTTTTTTCATATGGCGCA
TTACAAGAGATCCACATTGTCCTAGTTAAGAGCTATGCAGAGCAGGCTGATAGATAATGG
TCACCTCGAGGCTGCCTAATAAAGCATGTTAAAGGACTTAGGAACACGACATTACTGAGT
GTAGTTTTTACAATACAAGATGTATTGGCTTAATATAGTTACTCACTGATGCTTACCTGA
CTAAATGCCCCTCACACACAATCAAGGCTGGCTGTAATCAGTTATGTCGAAGAGGACAAG
CGTGTTTTTGAGGATGCCTTTGAAGTGTTTTGGGACTTTGCTGTAAATAGCGAGGACATC
AGTCATGCTGAGACGAGTGTGCGCCTCAACCTGGTGATGTCATCTGACTAAAATGTAATG
TGTCCTGTGTTAAAAAAGAAAAAGAAAGAGAGGGACGGGAAGTGAGCTCACCGGCCCCTC
TGGCCTGAGAAGTAAAAACGATTGAACAATGTTGGTGTTTAAACATGTTTGGACATGTTT
GGACATGTTTGATACCTCTACAGGCGAAAATGTTAATATTAATGTatagatagatagata
gatagatagatagatagatagatagatagatagatagatagatagatagatagatagata
gatagatagatagatagata
>NODE_22_length_797_cov_17.100376
TAAATGCTGAATGATGCTAATTTAGATCCACACAACCAATAATCCTTTCTTGTGTTAATT
TTGGTGCACTTAAATCGCACAACTATCAAGAGCATTATTCCTCTCTTTTGATGATGCAGA
CTCAATTCTAATCAGACTCCATGGGAAGAAAAAAATGAAATATTATTAAGTATGATTATT
CTAAGCAAGGCTCTGAGAAAACGTCTGTGTTATAATCCAGGGATTTGAATAATCAGGTTG
AAGATAATGGGCTGGGCCGGCCTGGGCGTAAATAGAGAGCATCCACTCATCCTCCCAGTG
CTGAACTTAATGAACTTTTAATTGATGCGGTTTTGCAAGTCCTTTTGTCATGCAACAGAA
ACAAGCCTCTCTGCTGATGGGCCTGTTTTCCCGACTGGCTTCAGATTGGTTTACAGCAGG
CCCTAAGTACCATGTAGTTAGTTTCATGTGTCATATAAAATCTGCCCAGGCACAACGACG
CCTGCAACTAAAACCTTAAGTGCATCCACAGGAATCACTCACCGGCTTTGCACTTCCGTC
TTAAGGAAGGAGGAGAAATTCAATCACTGCCGGCTTGACACACCGAAGATGAGGCACGTG
TTCCTGCTTTTAGTTGTTTCGAAGAACACTCTGGCAGGGCGAGCTGGGATTTCTGTTTGT
CTGAATAACATCCCTGATATGACCAGATCCTGAGTCACTCAATATGTCAGGCCGTTTTGT
TTCCCAGCCCCATGAATTGTGATGCATAGATAGAGATATACCCCTGTGAGCCCAGGTCAT
CTTTATTCAATGATTTGCTTATTTAAATCAAATGGGCCTGATCTGTATCTGACACAAATT
CCCCATACAGTGCTGCATCAGCTTTGTAAGGGGGAGCATCCTTGCAAAGCGCTTGGCCCA
CTTTACTTCCCAACATCAGTAACCACAGCTCAGGGACTGTAACACAGCAATCTGTtaagg
agataaataatcagatttggc
>NODE_23_length_700_cov_27.514286
TAAAAACTGCTGGTAATGTGCTCTTAGCGAAGCAACGCACCGGCAGACTGGGACACTAGT
AAGACCTCGAGCATCGGGCATCATCACCAGGACTGACTGAGCCGCAGGAAAACGTGCTCC
GGATGTTTTCTGAGCTGACCGGACTGTGGTTCACATGATTTACTGGTTAACATGTTAGGG
AGGAGCATGACAACATGCCATTAGGCTGTAGAAATGTGTTTACTGTATGTGCAAATGTTC
AAAGTTCAGAAAAACGGTGAAAGAATTTGTCACCCAGCCCTCTGTCTCCATCCAGGCCGC
CCCCTGCCTGCTGTGACTGATTTTGTATACAGGAACAAAAAAAAACTGCTTATTGGAACC
TGTGAAGGATGGCACGTTCATGACTCCCCCATTGAGATCAAGTATAACTGTGTAGTGTTA
ATTGTGTACTATTCACCTTGTACAGCTGTATTCCTACAAATATGGTTTACTGTATCATTG
ATACTGTAGTTTCAAAGACGTGAACAACTATTTTTATGAAATGCGACAGTACTGATATAT
TACATTTTGCTAAAAAACAAAAAACTTGTTTACTGAAAGATATTCTGAAATACTGTCAAA
TAAACTCTTGACATGGTGTAAAATATTCTTTTCTAGAGATTTTTACTTAAAATGAGACCG
GAGCTGAAACAACCCATCAGTTGATTAACATGGATAGCCATTTATTTGTTTACCTAAAAT
GAAAGCTTCTCAGATTTGTGTTTTTATGCATTTCATCCTTCTAAATTAGTGTATTTTTAT
GGTACCACTATATACCAGAGACCAGATGAAATACTGACAACGAATCGAGCTGAGAATAGA
TTTTAATCAACGCATCAGTCTCATCATTTCAACAATCATttacg
>NODE_24_length_735_cov_11.801360
TATGATTTCTGCTCATTGAGTGGACAATTAGATATTTTTATTTATTTATTACTACACCCT
TTTTACGCATCTCAAGCTGATTATTTTTTATTTTTATGTCAGCAAAAGTGGCTTTTTAAC
TTTGTGTAAGTTTGAAAATGTAAATTGTTACAGCAGATTGTCATTTTTTCTATATGGATT
TAATGTTTTATTTTATTTTATTCACTCTGGCCTTCATTCCCAATTTGCCTTTGCAGGAGA
TTTTTGGACTCTTCTGATTATTTTTTTATTTCTCTACTACAGAAAACATATTTCGGCCCC
CCCCTTTCACTGTCCACTCCAGGTTTTCTTGCTCTCCAAGTTGACCTGTCAAGCAGATTA
CCACAGAAAGAGATTAATGGCAGAGGCGGGTTGCAATAATAATCGTTTTGTTTGATGTGA
CAACTTTGATAGGCGTTGATTTACTTACAAACTGATAGGCTTTTAATTGAGCGCCTCCAT
CCCGATTGAGATGAAAGGGGAAAACCACATTGAAAAGCTGCCCGATTGCCCCGGAGCCTC
AATACTGATTAGCCATCTCAGTGGTGAATAGTTCAAGGCATTTTCAACTTTCTTTTCTCT
GCGGCCCTGACAGACCATTCCTCTTCTTTTCTTTTTTCCCCCTCTTCCCCCAAGTCCGCT
CATTCTCTCCCCCCTACCTCTCCCAAAGAAAATAAATCATTTTCATTGTATGTAAATAAA
ATCGAGCTGACATCAATATATAATGTCTGGGATTTTTTTGTCCTTTTATTTTCTTTTTTT
GTTGTGTGTTGTGTGTGTGTCCTCGTCTTTGTTATTCTTGTTGCAGATGACAGTGAGCCC
GAGGCACATGACAGGTTTTAACAACACAATAGCAGATGCGCGCAGCCAAAATGGACAGGA
TGGTGAGTGTGAGTGTGTg
>NODE_25_length_901_cov_21.209766
GAAGTTTAGAAGTTTCAGGCCAAGTCATGTCAAAAAGAAAAGAGAAGATGGAGGATGCTG
GAATGAACCTGGTAATTACATGAAAGGCTTTTAGTGTCGGTTTCCTTCAGTGGACGTCAG
TTTCAAATGATCTCAGTGTTGTTTATGAGGGTTTTCCATCCTCTCAGTCAAACATTGTGG
TTGGTCCAACAGCATGACAGCGGTGCCGTCTTAGCATGTAACCACAATCCAACATCTCTG
GATCCATTTGGGGTTCTCTACGTTGATTAAAAAGAGGATGTTAGCAGAACCAGGTGGCTC
TGAGCTAAACCCACACTCACAAGCAGAAATCTCCATTAAAATAATGAAAGCAATAAAAGC
AACAACAACAACAACAATAATAAAACCTTTGGAAAACATTTCATAAACCATCAGCAGCCA
ATTAGAGGAGCCGGCACAGGCTGTTCTGTGCTGTGCTTTGTGTGTGTGTGTGTGTGTGTA
CGTGTGTGTGTTGGGTATTAGAGCGTTACAGCGCCCAGCCCGGCTGTGCCCTGCAGGCCC
GACCTTCTAATCATTATCTGTCTGTCTTATTACGCTCCAAACCGGGCCACTCTTAAATAA
AATATGCAAAGGTTTCTTAAATGATGACCCGAGGCTGCGCGCGCCGCCGCTGCTCTACAT
GCTGTTAATCTGAGAAATGCAAATTCCCTTCATCTCGCACTCGCCTTTATTAACTTTTTT
GAATTTAAAATTCCACGAACAATGAGTTCTGTCAGCTTCTGAAATGATATTTTCTCTCCT
CTTTTTATGTGCGCACGGAAGCGAGTTTAGAGCATGAAATTACCAGGGGAAATATGAGCG
GTTTCATCTCTCCCGCACAATTTAATTGGCTGCTTTGCAATTATTAGTTTTTGCTGCTAA
AGTTTTTTTTTTTTTTTATACTTTACTGTTACTGTTTCCTTAAAGTGGCAGCTCACAACA
GTGTTTTATTTTTCCATGTATTTGCGTGTAATTCCAGCACTAACCATTAGCCAGCTGCTC
TGATTGGACGGCCCACTCCATGTGATTTGAGCAGTGATTTGATGTTCAGATTTCAAATTC
AGTGa
>NODE_30_length_775_cov_30.316130
TGAATTTACCTCCACTTGTTCTGATTTTAGTCAAAAATGCTAAGGTGGTAAAAGTCATCA
TGAATTTAGATAATTTCAGTTTTTAATTTATCGGATGCTACACTTGATTAAGCCACATAG
CTTCATTTTATCTCTAAGGGCAACATCTATCAGTTCAATTTTTGCCAAGTATGTGTTTCA
TATTTGGCTGAAGGGGTGGGTTTTTCATCGAATGACATTTAATTTATCACGCCTTGGAGG
AAATGATTAACTACATCGGGGGCCTTAGTCTTAAACTGCTGTTTAATTAATGCTCTATGA
ATATACTGTATGAGTAATCCACTTGCCAACTCACTATGTGACAATAAAACAAACAGACCC
ACAAAACCCAATTATGTTCTATAGTCAAAGTAAATACTCATAGAGAAATGGGAAATTTAT
CTTCCTTGTTCATATGTAGCAATAGAGAATGAGTAGGAAAAATAATAATGCAAAACATTT
CCACTTAAAAAAGGTGCAGTACAAGAGAGAGCATGCATGATGAAATTAAGTTTAGTTAAC
AAAATAAAGTAAAGAAACATAACTATTGTATTACCAGTTTGTGCCATAAATTTAGCAGAT
TCAGCTTGCTCCTGCAGGGCCTTTGTGTCATGAACTGATCTTGGCCGCTGACTTTTTACT
GTATGCTCTCCGATCATTCCATATTCTATGGGACAAAATAGAGGTTCATATGAAAGCTAG
GCTTAAACATGATCTTCTGAGAACAAAAAGCTTATTACATACTGTTTTCAGGATGTTTGA
AGCAACTGCAGTACATGGCTAGAAACAAAGACCACACAAGTTTGTATTTAATTTGTCCTT
TTTTTTTTCTTTCTCTACGGCATAGAACAATGCAACGAATTTATAAGGGTGAGTTGGAAG
TATTAATTGAGCTTGAAAGCACAGCGTAGACACATAGCaaacatgcagataaactcaca
>NODE_31_length_798_cov_35.517544
GAAACAGGCTTCCTTGGGAAACATTTCAGCAGCTTTCAACTGTTCATAAGAGGCTCCCCT
GTTGCTATGGCAGGTTCCAGACAGCTACTGAATAATCTCATGCATGTCATTGCATGGAGA
TGTGATATGTCCACCATAATAGTTACAGCCAGTCAATTTCCATATAATACCGCAGCTAGA
TTATTCCAATCGAAATGTTCTTTTCTAAAGCACGCCATTTTCATAGAGCGACAATCAATC
TTGGCCAATCACCGGGAGGCAACTAGAGTCCGCAATAATGGCAAGTGCAAAATGCTGTAA
AAGGCCCATGGCGATGGGTTTGGAGCAGACCTACCCCCTGACTCTGGGAATGAATAAGCA
TTCCTTAATTAGCCCATCGGGTTAAGTGCAAACCTTAATGGGCCTTTCCCAAACTCCAGC
GTGACATCGTTCTCCAAACATGGCCAAGAAGAAAGTTCCATTAGCAATATTAATACAAGC
TTAGTTGATCATTTTCATTCAATTAACTTCTTTCAATTAAATAGATAGCTCGACAATGGA
GGTGATAAAAGATGGGGAGGGACGGCTGATGACACGAACCAAACATTAGCGTGTTAGGGG
TCAGCGGCGTTAAACCGACTGTAAATCCCACCGTTCAATTTGGAAAATGCATTTCCCCTG
CTCCCCACTTCTTTAATGGGTCGTTTTAGCTGACAAGAGGCCTTTGAGCAGATCTTTTAT
GAAAATTCTCGACGTGCTCTCTGCGTATTTGCCACCTTTCACAGAACACCAGTGTTCACT
TTCAAATCACAGCCAAGAACAAAGTCGCTTAAGTAACCGTTTCCTTGATAGAGAAAGGAG
GAGAGGAAGGAGGAGAAATGAAAGGGGAGACGCGGAATGAGAGGAGAATTAAGTTAATGC
TGTTTTCTGCCTCATTAGCTCTGGGTAAATAACCAATGGATGACCTCCAGGGCGCGCCGT
CTTGTctttgcctgttcatgca
>NODE_32_length_588_cov_18.535715
GAAAACAAGCAAACAAGACAACAATCGACAACAATCTTTAAACACGCTTGTCATTCTCCG
CTGAGAGATTTCCATTTCAGCTACTTAAGCGGCACATGAAAACACGACATCCATTGCAGA
CGATCTCTAAACACAACTCTGGTGTTCTCCCTCCTCGGAGAGATTACAGATTTCCAGCCA
TTTAGCAGAGAATGAGAGGCGTCTGCAGAATGAGGGGATTGGTGCAGCACAGGTTGGTGT
GTCGCAGCCTGACTGGGTTGAGCGCAGTGTGCCATGTCATTTTTGGGCGCGCTGTTGCTC
AACATCAAGAGAAATCGATGGCGTCTCCACAGGGGCAGGGAGGCCTATGGAATAGAGGAG
CTTCTCAGGTCTGTTTGAACTCATTTTCTTTTCTGGGCGGTTGCCCCCTCGCTCAGCCCC
CTAAGGCATCTCCCTCACAGCAGGCCCTGACAGCTTGACACATTGACAGCTGCCGCTGAA
TGACAACTGATTTGTACAAATTTCAAGCCTTATAAATCTACCTGTCACAACAAGAGCATA
AAAGAGCTCGGACCCAGCAGGTAATTCGGAAGTGGTGGGGGAAGAAGAAAAAAAGCCTGC
TTCCTCCTCCTCCTCTTCCTCACTGCTGACAGCCCGGTCTGAGAGGGAAAAAGGAAAATG
ATAGGAGATAGAAAGTAAAGAAAAGACAACATGCCCCTTTTTTCTTTTCCTGCCAGTATA
CAGTGATGCTTTCCTCAGGTCCACTTTGAATAAAAACCGCTGAAACCACTTT
>NODE_33_length_681_cov_35.653450
GAGGCACTTTTGGAATGTTAAATAATTCCATAATCATGCTCTTGTGTAAAGTCGGCTCTT
ATTTTTTCTCGAAATTACAAAATTCCTCCGTTAAAAATAAACGTGCGAGCAGAAGTCCGG
GGCTCGATGAAGAAGACAACACGCCGCTAGCTGTGTTTCATGGCTCCACAGTGCAGAGCA
GGCCATATATCTCCAGCGTATTATCAGGATGACTCCTGCTGGCCACCCTGTCACAGGAGA
GTGCTTGATATAAACAAGAGATTGCTGCGACACCCAGTAATCAATATTAGGATGGTTTCA
GTACCAAACATCATTTGTCTCTGCGACCATTCCTTTGACCAAACGAAGCATTAATTCAAA
TCATAAATCTGAGCTGATTTAAATCCGAGGAGAGTGAGGGAGGGAGAGAGGCCCCTGTCT
GACTGCCTGCCCCTAATGATTTATTTTCTACATTTCTGCGAGCGAGAGATTTGTCCATAC
TCACTGACAGGTCACCTTCAAACGCCAGTGGCAGACTGTTCATCACCATGCAGACGAGCA
TCTCATCGCTGCAAGTAAATATTAAAGGAAAAGAATCCAATTGATTGTGGATGGGGCCGA
GAGGCGTCACTGCCATATATTTCACTCAGAGAGCTAATGCTGTGGCCCATGCACCCACAC
CTAGAACTGCTCCCCCTTGCTAGAATTATGATTCTACCGGGAGCCTGTGTGGCTGGCTGT
GGGCTCAAGGTTACAATTTAAATTGTAAAAAGATAAAACAGTTTCTTATTAGCTCCATTG
CCGTAGCCTTGCTGTTGGTACTCACATTTATCTTTATTTCTGTGACCTCGCAGGCTCGTA
TTCTCTTTTTTACACACTCCATTCT
>NODE_34_length_678_cov_9.362832
CACACACACACACACACACACACACACACACACACACACACACACCTAGCTAGTTCAAAC
ATTTTACCCCACTGATGAACCTCATATTCTTTCTCTTTTACGAACATCAATAACAATTCG
TCAAAATCCATAAATCAGAATAAGCTGCATACACGTTCTTTATGTCTTATTATAAAAATC
CGCTGATGTGATATATCCTTAAAATCCACCAGAGTTAAAAAGGACAAATCTCTGCTTTTC
CTGACCTGTAAAATCCACCACTCTTCATCCTCTTTACCTCCCATCTATATATCCTTGTAC
TCTTCTCTTGCTTCGCTCTCTCTCTCTCCGTTTCCTTACCCCCTCTCCGTCTCTCCATTC
CCTCCCCCTCTTCTGTCTCCCTCTCTGTCTCTTCTGTCTCCCTCTCTGAGTAAGTGAGTT
TCATCTGGGGTGCTTGCCGGGCAAAATCACCTCAGGGCGAACACTTTATTATCTGTAGTC
AAAGCGTCACCACAAATACCATTCTACACACACAAGTGTCACTTTCCATTTGTCTGCACT
CTGGCTGCATTAGCAGAGCCGAGCCAGCCCAGAGCCTCATCTCAAACGCACCCGGCAGAA
GAAAACCAACAGCGTGGGAAAGCACTCGTCCTGCATTCCTGCCCCATTAACACCACTGGC
AGCACCAGAGCAGACCTGCTCCCTCTCAGGGGAATTAAAACATTATTATCAGCACTGGGC
TTTGTGCAGAAATCTTATGAAATGGCAAAAAAGGGTAGACCTATTTATGCAGGCATCTTA
CAGCCTTTTATGTTTCGATTAGAGCAAGAAATCCTAGCGCGCACCAAAGAGGACCAAACA
GAGGATCCCCCTTTAActcaga
>NODE_35_length_632_cov_23.528481
GTAAAGTTTAAGTTTTTCACCACAATTATAGTTTGCCCTTAGACGTATTCGCATCAGCTC
AATTTCGGAGAGCACATCAGCGCTTATTACGTATTCTCGTTAAGTGGAATGAGAGTGGCG
CGTCGTCTACAAGAGCGTTACTTATCCGTCTGTATTTGCCTTAATATTCTGTGTATTTCT
GGTGTCCTGTTGTGTCAGATCAGCTTTAAGATAAGCAGTGTGCCATTTCAAAATTATCAT
TCAGGGAAGAGGTAGCTTGTAGTGTAAAATCAATAGCTGCTTAAAATTCATTGCCAGGCA
ATCCATTTGCCCTTTATGTTGCTAACCTTTCACTTAAATATGCACCATATTAAGATTTCA
TTATATACAATGAATGTCACAACAGTTTGCCCACTATTTCTCTTGTTTGCATGGGTTAAC
TGCAAATCATTGCACTTGTAATGTCTGAAAAATGACTTTCATTAACATTATGCAGGAAAA
AAGGAAAAAAATATATGAGCCCAGAGTAGCCTAATAGGTATTAAAAGGCACCACAGGATG
TGTATGATGTTTTAGTTACAAAGGCCCTTCAACAGACTGGGTGGGCTGCATGTGTCTGAC
CCCAGTTATGAAAACACAGCATAACACAAACATTCAGTCTGTATACTGGTCCGGTACATT
ACACCACCACATTCTTTGTTGATACAATTCAGCACAAATGTAAAAATCATAACTGCACGT
ACAATCACGTATGGCAACTCGTCTCGAACGCAAACAACTTTCTaagaaaactgtttactt
gtgataaacatggtattttcttcaggcgtagtcagc
>NODE_36_length_988_cov_21.894737
ACCTTGTCTGTAGCCCCGTGCTAACAGTGATGCCCAGTTTGGGTCTGTTCTTTAAGCCAT
CAGTTTTGCTGCAGTGTGGACTTGTTTTGATACCCACCTTTTGTGCATCTGATAACTTCT
GCCTGTGGTTCCAATTCTGATTCTCTCTGTCAAGCCTTCTAGTTTGTCAATTTTTAGGGA
CGCTGGACCTTTGACCAACTGGCCGCTCTCTGTCTCGGAAGGGGCAAAGTGCAGTGTACC
CAGTATAGGGGCAAAGGGGAGGGGCTCTACCTCCTGTTATTGTTAGAAAAGAAAAGTAGA
CCTTTTTAGGCACTCAAACTAAAGCATTCATTTTGAGTTGAAGCAACTATGGAGAGACAA
CCTCCCATTTGATACATGCAATAGTCCCTCTATAATTTTTTTATTTTTTTTTTACATCAG
GGTTTTTTTTTAGTGATCCTTTAGTCAAGTTATAACGCACTCCACAATACAGTCTTTCTG
GTGGGGTTTTAAGTCATTTTAGGGTGCCGGGCCGTGCAAAACCATATTAACTGGGAGGTT
GAGATCGTTTGGTGGTTCTCCAGTGGAGGGGTCCCCCTCCCCTTCCCCCTCCTGCCTGTG
GTTTGGGAAGGCTGCCTGTGTTCCCCCTGGCCGCCTGACAGAACTCCCCTTGGTCAAACT
GTACCTTGTCTTCTTATTCCACCTGCCAATAGAAACGCTTTCAGTCAACGATCCCCCGGA
TGTTCTGGACAGGCAGAAATGCCTAACTGCCTTGGCTTCTCTACGCCACGCTAAGTGGTT
CCAGGTTTGGACCTTGTCTTTATTTGTCTCTAAAACAGAAGTAGTTTTCAGTTTGGTTTT
ATGCTGTTTGTTCTTTTGTCTTTTATTTGAGCGTTCCATGTGTTTTTTTCCTTTATTTAC
TCTTTGGAAGTGTACCTTCTGTAGTAATACTTGATGACCTGGATGTTTGTTTCTTAGGAA
ACCTTTGTCATTACACTGTTGTAGAGTTGCTTTGCTCACTTAACAGGTTCTATCGCAGTA
TCATTTAAAAAAAAAAAACAGTTCATTGTTGCTTTTTAGTCCCTGAGTTCATTATTTTCC
TCACTTTGCTCAACAGTTGCCTAACTCAAATCAGTAAAAAATCTGGGACTAATACATCAT
GTGtccaggtgcaatatttctataatgtcagt
>NODE_37_length_579_cov_25.044905
ATGATTTATGTCCTAAGCAGCATTTTCTTGCATTGCAAATAGCTCCAGTCTCAGCTTCTC
TTCTGCTGTTTTCGTATTTTCTAACATGACACATGAATCCCCGGTGGCCCTGAGAATCAG
ACAACCCAGGTGCAACACTAATATCCTCCCAGTATCCAAACATTTCCTTTAAAAGTAACT
GGCACATTGGGGCCCATAAATTAGAACTGAATGCTGCTCAAGATGTCTGGCTTCCAATAA
GACCGTACCCAGAGCAATAAACTTTGACATTGCTGCTTGAAAAATGCCTGCCCTTTTTCA
TTGTCAAGTGTTACAAATTGATGAAATGAGTTCATCGATGTTCCCTGGTCATTATCTCTC
CAGTGGCACTTTGTTTTACAGACAGTGGGAAAAGGGACAGTGCAGATTAGAGGCCCAGGC
ACAGTTTATCAAACAAAATCTAATATCATCCATAAGAGAGGAATCTGGAAATCAATACTT
CATTACTAAATTGTTAGTGGGGATGAAGAGTAATTGTGTGAGTTCAGAGATGTGTCTCGG
CGGCCGGGGCATAGGAAGTTCAATGTCACCCGGGAAGTGATAAGTAAAGGCACTGATGGG
AAGAAACATTTCTGTAATGGGGGGTGCTGTAGCAGGGCAGTGGCCTGAGCACAGAACAGA
CAATAGACACTGGTTTGCCATTGATTGGCTCAGCTATAAAGATGGAATGGTTTAAAGAGC
CAGAGAGAAAAAGAGGGGGAGACCGAATGAGAGAGAGTGGGGG
>NODE_38_length_667_cov_27.527737
GAATATCTCTGCTGCATGGTGCAGCTGTGGGTCAGGAATCATATGTTGGTACTTCAGTCT
CAAAGTTACCGTGAGCTTCCAGTGGAGCATTAGCAGAGTTTGTCTCCCTGTTGATGGCAA
TAGGAGAGGACAAGCTCTTCCAGGGCCGGAGCTTTTAGCCTCTTTTATGTGTCCTTTCGC
ATTGGTGTCAGTCTGTCAATAATTCACAAGGCCAGCAGGGTGGCATTTGGGTGAAATAAA
AGCCCTGAAATTCGAGATTAGAATGTGATGACGGGCTTTGTTCCATGCCGGTGTCAGAGT
GCTCATACGCTCAAAGGAGGGGAAGATGAATGTTTTTTCCCTGCTTTCCTTTATCACTGA
GGGCTGAATTGTGCATCTCTTGCGAGTGTGTTTGCGCGTGGCAGGCGAGAAAACCCAGAC
TGTCTGCTGAGCTGTATCTGCGTCTCCAGCAGGGCAGCTGATTTGGTTTGTGAAGTATGT
TAATAATCAAATGATCAACAAATAACAGATGTATTAGTTCATGCAGCTTGAAATGTCAAG
GAGGCTAAAAGCGGAAATCTAATACAGAAAGCCCAGTTGCATTGTATTATTTTCTGTGAC
AAACCCTCCGGTCCAAATTACGTAGAGCCTCCCACAGTGAGTAATCTTTACAGAAAACGG
CGCCAATATTTTGTAATTAAGCTGCAGTAAGACAACGAGCGCTGCCACAGATGGAAGTTG
CAGAACTCGTATCACTTTTGTTTTTTTTTCTCTCTCTCTGTGTGGAGGTGGATGGGGGAA
GTTTTAAAAAAAAAAAGCCcaatgattgaaaaggaaagtaataaatgaatacttgactta
tcgaattactc
>NODE_39_length_592_cov_17.679054
GTTTCACTAAGTATTGAGTATGTTCTCAGCTACCCTGTGCTTTCTTCTCTTTTTTTTGTT
TGTTTGTTTTTGTGGTTGCTGCTTTTTTTTGTTATTGTGTGTTTACTGTATGAATCCCTA
TATGAGCTCCTAAACTAATTAAATTCCTCTGTGCATCGGTAATGGGAAGCTAAGAGATAT
AATTGTTGTCATTTTCATGCCATCCTTTTAATTACTTTCTGGTTCCATTTCATTCCATTT
GAATTGACAGCCTGATCAACTTTTAATTGCCAGTTTTTGCAAACAGCTTATCAGCCTGTT
CCAAGCCTGCATGCAGAGTACTAAATGACCTGGTCAAACACACTCACAAACACACAAACA
CGCAGCAAATCCCGGAGCCAATGGTTACGCGTGCACGCCGAGCACACACATGCATACCAA
CCCTCCGCACCAGATGCATGGTGGAGTTTGACAGAGTGAGATGCGGATGCAGCAAACAGG
AGGGCCATTCATTTCCCTATAGAACAGCAGCAGCAGGAAGAAACGGGGGGAGAGTGCACA
AAGCAGGGAGAGCGAGAGCTGGGAGTACGATGGAGATAGCAACGAGTGAGGTAATCCATC
ACTTCATCCGTAAGCATCTGCTGAAGTAGCATACAGCTTTATTACACCAAAAATCTTACA
TCTCACTTCTATTAACACCATACACCTAATTCTATATTTTAAAGGAGAATTATAGCTTAG
TTCAATTTAATGTATTTACCGTTAATATGTCCCTTTTTCTATTGCTATTTTTctct
>NODE_40_length_605_cov_27.988430
TGTCATAAACAACTCGATAAATCCATTCAGGTTAGTATGGATCATTGTGTTGTTCATTCT
GTACATACAGTATAAGACAAATCAATGGGAGATAATAAATGAATGACACAATGCAACATT
AAACATGTCCAGAATAATGCACTTTAAATGACAGCTAGGAAAAAAAATCTATGAATTTAT
CATTAAAAGTTAATTGAGAGGGGAGCTTAAAAAGGTCAAACAAGTCGCTCCATTTGAGGA
GGGCATAAGGGGGTTAGCTTTTAACTTAGCATTTTTATTGACTCTGGCAAAACAAAATGA
GCGGGCTCTGTAGGATTGTGCACTCTGCATTGGCCATTCAGGCCTTCAGAGCCCCATTGT
AGTACTTTGAAGAGAATGAAAGGAAACCCCACTGGTGGAAATGCAGTGGAACAGCCCCAC
AACAGGCCACAACTGTTCCCTTATGCATGAAAGGCAGGGACATAAAAGACAAGATGGACT
TCTGAGGTAGGGCCAAAAACAAAGGCAACAAAAGTGCTGATCACGAGGGGATGACACGAC
TCGTCTCGGCAGAAGGAGCAGGGAGAAAAGGGGCAGGGGACAATAGCACTCCCAGCCAAA
TGACATGTTGAAGAATTGAAAAATCCACACAAGAAGTGTCTTCTCAATTCACTAAACCCA
CAAGAGCTGGGTGACTGTCGGCTGGACCCTGGTCAAACTGAGAGGGGGTGGGCCAAAACA
GCCCACAGCTTTTCTCTCTCTAACTTTCTTTCCCAAATCTTTCCCCGTTTTGGCAAACAA
CTTGGcaag
>NODE_41_length_406_cov_8.502463
CTACAGCTCGGAGAGCAGCCCTTTGGCTACGCAGAGCCCTGCTTGCACTGAGTAATAGCA
ATCTCACAGGAGTAGCAGGCTTTCAGCTGGCAGCAGTTCATACGGAACAGCTCGCCGGTG
CAGCTGGGAAAGACAGAGCAGAGTGGAGAGGGAGAGAGGAGCTGGTGGTGGTGGTGGTGG
TGGTGGTAGCAGCGTGGAGATGGAGGGAGGGAGGAAGTGGAGAGGAAGAGCTGTTAAGAG
CTTTGGGCGGTTTCTCTGTTGTTGTACCACACAAGTGCATCCAGGCCCTGCAGGACAAGC
CTTTAACAGGCATGAGGGATGGAGAGCATGAGAGGAGAGGAGGAGGAGGCGGCAGTGGAG
GAGGTGGTGGTCTGGGGAGCTGAAGCCGGCCAGTCGTGCCAGACGCCTGCTCTAAACAGG
GATGTGATTTATTGTTTGACCGTCTCACGTTTCACTCCTAGAAAGACCCCTAAAATTACA
TCGTTaggagataaagaacttcctcaattgtcttagcagagagactttcccctgtgggcc
gagtgtgtgctaccatcttaaccagcgcacgagaccgggaagttttcttg
>NODE_42_length_965_cov_18.538860
GAGTGAATGATAGCGAGGCAGAGAGAGGGAGGAGCAAAGAGTGAAAATAGAAACAAACCA
ATAATCTTCTACATTGCCTCCTAAACGAGAGCCACTCTGTCCCTAATGTAGACAAGTCAT
TTTGTACAAGCCGTTAAAGCCCACTGGGCCAGGCGAGCATGCAGTGTAGGGCCGCCTGTT
TCAAAGATCTTTTGCAATCAGTTACACAATGGACCCCCTCATTTTATGCTGCTACATCAT
AAAAGTGCTCCTTTTGTTACATTTCCATCCTTAAAAGGGTCTTAATCCCCATCCTTTCAG
GCCAGTCTATGGCAAATTCCTCAGGGACATCCCATTCGCTGCAAGGGCTGGAGTGACCCA
CTCAGAAACCAGCATGCAGGGCTTTGAGCTTTTCTTCTGCTGCCACTCTCCAGAGAACAT
TAAATCGTACTTTTCATCCCCCTCACCATAGGGGGAAGCCCCTTAATGATGACAGAGAAA
GAGAAATTCCTCCACTCGGTCCTATGACACCATTCTGCTGTCAAGCAGGCGTCTCGGCGG
ACAGAGAATCAAACATGGCTTCCTGCAGGTGGAACGCCAGTGAAGGTCACGGTACAGTCC
AAAGAGGACAGAAGGAGAGATGAAGGGAACGAGGGTGGGAGAAGGAGAGAAAGAAAGAGA
GGTAGCACTTCAGAGGGAGACCGGCTTTCCCTTTGCAAATTAAGTCATCTGCCGCAAAAG
GTTAAAAAAGCACTTGCAGCTTCCCTCAGTCATACCTTATGTGTTATCCAACCGTTTGAT
TTCTACCTAGCAGAACTTTTCTAGTTTCAGCCTGTTTTACTCTTTGTCATTGCTCAACAT
AATGTAGATACTTTTAATTGAGCATCATAAGAGATACTATCATGCCGTCACAATTTACCT
ATGATTGTTTTGGTGCCTGTTCAAAGTCTTTTTCGTTTTGTTTCACTGCATCTACCTGTT
TAAGTTTGCCTGCGCCTGCCTTCGTGAAGCCATCTCTCATAGAGGGTGGATTTAATCAGA
CTGAGACCCCTGCTGTCCAATCCCCCAGCCCTGCTTCACACCAGAGTACTCAATGTAAAC
ATTGTACCAATATAAAACATGTGTCAATCAAGacccagatagtcctttcagccagtcagg
atttagtcc
>NODE_43_length_627_cov_22.213717
GGGTGAGACTGATGGGTTTGTGTGTGTGAGTGTGTGTGTGTGTGTGCTTGCTTGCCTGTA
TGCATTTTCTTCAGTTTGTCTTTCCCTGTTAGTCTGCATACACATTTATACAACTGTTTG
TTTGCTCATACAACAGGAGACACATTTCTCTCTTGTAAATCTAGCCACCATAAACCCACA
ATGCAATATGTACATATGTGTGTACGTATTGTGAGTGTGTGCTGTCCATCAAGCCACACA
CATAGCCGTACCAAACCATTGGCTTGGTTGCTGATGATGACATATGAGTTCCTGGCCTTG
GTAATGGCTGTTAAATCTCATAATTACACGCTTCTTTATTGCAATGCATAATGACCCCAC
AGCACTATTGGACAATTAATTAAGATTTTCAGCCCAGGCTTTTTCAGGCCCAGATGAGGA
GGTGGAATGAGGTCTAATGTTCTTGTCTTCGAGCTACGACATTAAAGCATGGTGCTGTAG
GAAAGACGGTTGTCTCTCTGTGTGCATTCATTTTCATCTTTGTCTTTCTTTCTGTCTGTT
TATGTCTCTCTCTCTCTCTCTCTCTTTCATTCTATCCATTCTCTCTGTTCTCATTGCTCC
AATTGTTGAGCCCTTCCTCTCGATGCTTGTCCTCGATGATGATATTGGAGACCATATCTC
TAATCTGTGAATGGTAAATTAATCCCTGTGGAGTTTTCTGTGGTCCTCTCTCTATGGAAA
GCTACGGGGGATTAGGAAGATAGAATCAACACAGCCTCATAATCTCATATACAGACACCA
Ggtctggacagggaccattgggttttgtttc
>NODE_44_length_664_cov_26.246988
TGTCAATTTAATTCCACAGAATAACATGCAAAAAACCTTAAAATGTATAGACGTGCCTAA
ATTAGCATGCTATTTCTGTAAGTCTACGTCTGGGTGGACACAGATGCAGCGACGTCACAA
GTCCAAACAAACCTCTGAAGGCCAACAGAGTTCCCATCCTTTGTCTCAGTGACCTGCATG
TCTCTTAAAAAGCTCCCACTCTCACAGCCAAGAACCTGCACTTTTAGAAACCCCGGTGTC
TCATCTTAGCCCTGCTCTTCAAACAGGCCTGCATTGATTAACTCAGGGGGCTTTCTCTGC
TATCCACCTATTAATTATATGGCCTTCATTAACACTGGGCTGATGAATGGCCTCTGCTGG
AAAGGCGAGTTAAGAGGAGGTGTTAACACAGCACCTGCCTGCACTCATGTGGCCACTTAT
TAACCAACAATGACCTTCCACATCATAAACCCACTGGCCGGCTATTTGCTGTCTAATAAA
CGGAGCCCCTCTCTCTCTGTCGGCCCCCCTCTTCCATGCGTGGACCCCTTTACTTGAGCC
CCTCAGAGTTTATTGTTCTGGAGGAGAAAAAAAATAGATGCCTGTAAACTTGGGACACCT
GGAATCAACTAAAATACAGATCCATGGGACCAAAAAGGAGTTAAGTAGCATAGGTGGTTA
ATGGATTGATGAGGAGCCTCTCCACAAGCCCTGTGAAGAGAAGACAGAGGCAGCTATAGG
TGAGTGTCAGAGCTTTTCTCTCTTGACATTGTAGCTAATGGTAGCAGCTCCGCAGCACTC
CAATGCTAATCTGTCATAATAGCAGGTCAGTATACAACGGCTAGACCTTTGCTTTTTTTT
TTTAAACa
>NODE_45_length_702_cov_28.517094
GTTTCTCCCACCGTTGGACTGAAACTCGACGGCAGCTAACACAATGGGACAGTGAAGGGC
CTAATTATTGCCCCTATCATTTGCATAATTACAATGTTTTTCTGAAGCAGGGGCAGTATA
GAAATTGTAAATAGTAGTGGACTCGCTGTCTTCTCCTTAGTGGAAGTCATATTTAAACGG
AGACAGCCTGTTCTGCTGGCCAGGCAGCCAGGCTCAGGCAAGAGGTCCCAATCAGCCAGC
CTCACAGACTGCTCATTCAATAGGATTTAAAAAGCCAACTGTGTGGAGAAATGAGAGTTT
TGCCCCCCAAATCATATGGAATTACAGTGCTGGTTGCATATGGGGGGAGCCAGTGGCAGG
CACAAAAGCCCACAGGAAGCTGCTATTTCTGTGTGTTTTATTAACCCAACCAAGCAATTT
AATTCTTTTGTTCGGGGGAGTTCTACTTCATTGATTAACAAAAGCGGGGATATAATTTTT
TCAGCCCCTTTTGAAAAGCCTGAAATGTCAAGCCTTTTAAAGGAGATTATTCTGCCTGTG
TGCGATGAATAGAGCCCAGAGTAACCTTTTGTCTACAATTAAATATTCCAGCATAAATAT
AAAAGAAAATCAGAGATGGGGAAGATTGAGTCAGGAGAGATTGGAGAGGTAGATCCTCTG
CCCGATAGTGGCAACAGCCTGGCTCTAATTAGATATGCCAGGCGGGCTGTGAGCAGTCAC
TCTCCACAGCACGCCGAGAGAGGAGGCAGCCTGAGAGAGGAGGACAGAGGAAACCTATCT
GCTCATCTGTCTGTCCAGCGCCTTCCTCTGGGCATCCACAAGGTATTTCAGGAGACTTTG
TTTTGTTTTGTTTTCCACTGTTATTTGTTTTCCCGACATCTTTGcc
>NODE_46_length_461_cov_24.522776
GAGACAGATTTTTTTTCTTGGTGACTTCCAGAAAAAAAAAAGCATGTTGTACTATAAAGC
TTTAACAGCTTGGATCATGAATCTGTTACATTGGCTAAACGCACATTACATTATGATTAC
ATACATTTCAAAGAATTTGTCCATCATTTTTGTCCATAGACCTTCACGTCGTGGATGTGA
GTTAATTTGGACTCCTGGATCGCAATCTGCCAACCTTAGGGCACCCAAAGAGCCTACTAG
CTCCCCTATCAAAACAATCATCAGCTGAAGGAGGTTATCGTTGAGCTGGGCTATCTGTCA
CCCGGCCACCGGCAGCCAGCGGGACACAAGGGCCATTTAATTAGGCCTACTGCTCCTCTC
TGGTGTGAAAGACTCTCAGGCCCCTTTGATTCCCTGCTGCTCTCCCAGCAGGAAGTGGTT
GGTGATAATTGACACAGGATTTCCTTGTTAACCAGCGGCAGACTCTGTGGATTAAAGTGA
CAGAGATCTCCAGAAGAAAGTGGGGAGTAGATAAGGGGGAGGGGAGGAGGTGCAGGGGGG
GAGTGGCGGGGGCAGCAGCTATTTACCGCTCTTGAGAAACCAGGGAGGAAATAGCAATAT
CAGACTGGTGCGCGGTCCTGCCGCGAGATGTAGCTCCCACTTATC
>NODE_48_length_457_cov_30.328228
TAAATGGAGTTGAGGATAAAGTGTTCACACAACAACCAGACATGATACGCTGCACTTAAC
CTTTGCTCCGTTTCAAAACTATGCTAGACAAACCTGCACATTGGCAGCAGACTCTCTAAA
TCCTAAAATCTGGGAGCGGAAAAGCAAAAGTAGTCGTACATTCGACTATAAGAAGTAAAC
CTACACCAATTTCTGTGTGCTCTATGGTGTGCTTTTTCTCCCCCCTCCTCCTCCTCCTCC
GACCCCTCCCCATGGCTGAGTGAAATGGAATTGCCTCTCACATTCAAAGACAGCTCTAGG
AAGGTGATAATAGAGCTACTCCCTGCTGTCTGCAGGCAGGAAATAGGAAAGTGGCATATG
GGGCCAGGAACCAAATAGAGAGGAAATGTGACCAGGCAAGGGAAGGAACTAAAGGAAAGG
TTAATGATCAGTTCTGAATTCTACAGGGAAGAGAACTATGTTCCAAGTTGAGAGGAAAAA
TAAATCTGACATGATTTATGTCTCCACCACTCACGTCTCGGCTGTCACAAACAAACACAT
AGAGACTAGTTCATCTCTTTGACAAACTTAGCCAATGGTAAGACTCATAGGTAGAATAAA
TATAGAGATCAATTTGTTTTTGTTGTTTGAATTTTTAATcc
>NODE_49_length_798_cov_30.734335
TCTTTTTTAAAAGTGAATAAGGTAAGAGAAAATGAACAATAGGAATAATTAAAAACAAAA
GAATCTGGACCCATTGGCTGGGATGAAAAAAAGAAAAGTGACCTAACAATGGCGTTACAG
GAGTTCGACAGAAAACCTACAAAGTGAATAGCGAGATAGAGAGTAAAGTCATTTAGTCGA
GTCCAGTCTTTTGCCCTAGAAAATGTCATTGCGATGACTGAAGACACAACGTCCATTTCC
ACCACCATCCGCTCTCTCTATCTCTCTCTTTCTTTCTCATTTATTGTCACTGCCTTTTCC
CTTTAAGTGCACTTTCGCCCACACCACTTGGAAATTGATTGAAACAAAATGTCACAATTA
TGCCCTGTAGCTCGCCGCTTCAATTATTCATCAATTAGGGGCTAGGCTCCTTTTTTTCTC
TCCTCTGAGCTGATTTTTCATTCAGTTTGCTCGAGATGTATGGCTCCCCTGCTGTTAACC
AGTCCAAAGTCATTAGTTTCTGGGTTTGCAATTAAACCTGATGCATTATGCATGAGGCTC
CGACTCAGCAGACACACGCAGCAGCGGCCGCAGCAGCTAGCGAACGAGCTAGTAAGCTCT
GGAGGCGTGGATGGGAAATTAATTTGCTAGAAATTAAGTTCTCTCTATCCCTCCCTCTCT
CTATCTTTCTCTTGTCTGGCAGGTTGGAACAGATGCCACTGGCTGGAGATGGAGATAGAG
ACGGGGCAGCGTCGGAGTGCAGTTTGATCAGCACTGACAAGGAAAGACGACCTCTATAGA
TTTCCAGTTAGAATGCGTTTGAGATACTCTGAGCATTCTCATTGTAAAATACTCTATAGT
TAAATATAATGGCCGGGCATTCATGTAGGCTTTGTGTTGAATAAACCTGGTGAAATTCTC
TACAGGGTTAGCAGTGATATATTACATGCCTGCACTGAAAACCAATGTGAAACATAAACA
GGTGTAGGAAATATAGctatcc
>NODE_50_length_876_cov_17.313927
AATGTGATTGTAGTTGTGAAAAATTAAAGAGATGGACTAGAACAGATGAGAGGATTTTTA
CATTTTTTGAAATATTTTACTTTTTTCTAGCCTTTGCTGATCTGTCTTCACTTAAACTAC
CAACTCCTGTGGGCATCAATTATCTTTCCTTGTTGATAACTAATCATTAATTATGTAATA
CACTGTAGCCGTAGCTTATGGAAGGGAAGGGAAGCAGACTTAACTTTGGGCAATGATAGT
CAGACATATTTTGCAATCAAATCCAAGTTAATTTAATGGGATATCATTTTGGCAAAGCAA
CAATGTTTTTGGTCCTGAATCTGAAAGTGCTCTTGCAGTGACACATACAGCTATCTATGG
GTTGGCATGAATCACTGAGCGAGTGGGGTGGGGGGTCCACCCGGGTTGGCACAGCACACT
GGGCCTGTCAGAAAAAGCGGGAGGGGTGCACATTCTTCACCTCCCCCAGAATGGCACCTT
CCAAAGCGGATCCCCTGTCTACCCATTCCCCAGGCCCCAGATAAGAAGCTCATCCGTCAT
CCACTGGGGCCGCATTAAATTTTAACTCTGGTTACCGAGTGTGGCCATTCAAACTTTTAT
CTCAAACCTTCTTTATCTTCTTTTCATTAAGTTCTCAAGCACTAATAGCCCTGCGAGTCT
CCGCCGGGGTAAGGATGATGTTCTGAATAATGAAAGCTCATTATTTCTCCACAGAATGCT
TGTTAATTCAAATGATGATATTAAAACTATAGTAGCCCTCAGCAGTCGGGTGATTTCTAG
CATACTTTATCATGTATCAATATATACTCTGTTTGTCAAAACTGCCCCGAGCCTGGGCTG
ACATTCTCCTCCCGAGGAGTGGAGTGCTTCAGCAGGCCTGCAATACTCTAAGGTGACAAC
TGGCAGAGTTTGTGCCTTTAGGAAAGTGGGGGGAAGGAGGGATGAAGGCAGTGATGGGGA
GACGGATGAAACTCAAAGAGCCGTCATTgtgctcccatgtctattcgacatttttccatc
atgcacacgcgaatacccagctcccccctcgtcgcacgca
>NODE_51_length_483_cov_23.418219
AAAAGGAGAAAAAAAAGCCTCATCATGGGTCTCGATGAGTGAAAAATAACACTGTTAATC
TCTTGTCACAGTCTTGCACCTTAATCTTATTGCACTTCACATAGTGATTAAGTCGCAGAA
ATGGCACCAAAAAAAAGAAAGGGGGGAGAGAGGGAACAAAAAAAAGAAATAAGAGGGGAT
AAATAAAAGAACAACGATTACAGAGGAGAAAGGGAGGAGGAGGAGGAGGGCGAGGAGGAA
GAGAGGAGGCAAACAATAGAGAATCAAAGCATAATAATATTCCTAAATGAAGAGGGAAAT
GTTGCTCCGCTCATTTTATTAATCAGACTGTCAATTTCACCCAAGAGGCCAAACCCAAGA
GCAATCTAAAACAGACTCAGAGATCAACCCAGGGACACGCACCTCCGCTCCTCACTCCTC
TCCTTCCTCTCCACTTGGATATTATTCGTCTGACCGAAGGCCGCCTCCATCATCAAGTGA
CAGCCCTCTCCTATTTATTTGCTTATAAACCTGTTACAATAAATGATCATTGGAGCAACG
TCAGCCGAGCATTTTAACAACGAGCGAGCGGCCACTTCTTCTTCTTCTTTCTTTTTTTTT
TTTTTTTGATGAATGACATTTGTGCTGCTGCCGGGGAGGACGCACGGGCTCGTCCTGAGC
AGTCCGC
>NODE_52_length_786_cov_31.597965
TGAGAGAACGAGAGTGTGTTGAGGGGGTGGGGTGTCAGCCGATGTCATAGGGCCCTGTCT
CAGTCCTTGGTTAATGGCCATTGGTCATAGGCTGTCTCCCCTTTATTTCTTTTGCTCTCC
TGCTCTATCCTCCCAGGTCTCCCACTGGAGCAGCGCCCTCAGGCACCGCATCATTTATTG
CTGTCAGGAGTCACAGTGGAGAGGAGGGGGAAGAGGAGAGGGGAAGGAGGGGGAGGTGTG
CAGGAGGAGGGGAGACAGGGAGGAAGATGTGCTGCAGAGAGAAGCCAATGGAGGCGATGG
GGAGAGGCAGGCACGCTAGACTGTCAAATCTCAGCCGTTGAATATTTAATGGAGCCTGGA
GTGTTTATTTAGTTAGCCTGTCGATTTTTACCGCTCTGTCAATAGCGGCTCCCGTGTAGC
CTGCTGATGATCTTTAGTGTCTCTTCCCCCAGGAGAGGCCAGGCACTAAATGCAATTATG
GATTTTCCTGCACCGCAATGTGTTTGATATTTTTACTGATCTAATTTGCAATCTGGTAGT
TTATTGTTTGGCATTTTAGTGGCGCTCAAGTGGCGAGGCAAATTTGATTTCCCCTCATAA
TTCTTTATAACTTCATTAATGCTGTTAGCACATTGGCACAGATCTTAAATAAGAATCATC
CCATGGATGAATGCATTCCTCATTTTATTGTCTCCATGCCCCATTCTTTTTACTGATTCT
GGTTCTAATTAAAAATCATCCTCGTGGTGTACTGTCTTTGTGAAATATGAAATCATAATC
GAATTTGAATGGCTCCCTTCACAGAGTCTTGCGTATTCAACTGTATGCCCAGATCTGTTG
TGGGCAGAAGAAAACAGAATCAAAACTGCTTTCTTTTAGTGGCATTCAGCATCTTCAGAG
ACAAATGAGGGTATTAGCCACAGAGCAACAAAAGTAACAGAGGCAAAATAATGTGGGTGA
TTGTCTcgga
>NODE_53_length_563_cov_30.994671
TGTTTAAGGATAGCTGTCAGAGGATGATGGCTCCGATTCAACACTGCAGCAGGTTTGCAC
AGAGCTCCCTGATAAAACGGAAAAAGAAAGCAAAAGCCTCCTCTTGTCTCCCCCCTCGCT
CTTCCCTCCGTCTCTGCCCCCTCTCTCTATGTCTTCCTCTCCCTCTCTCTACCGCTCTCC
CTCTCCCTCCACAGTTCAACACTGATTTGACTGCTAGCATAATTTTGCAGAGGAGACTAT
TTGCAGATGCAGCAGAGTTATCAATCCGAACAGACACACAATCCGGGTCCAATGTCACTT
CTCCTCATTATGTTAATGGTTAATACATGCAAATGAAAACATTCCGGCAATTTGATTTCT
TTGAAGATAGTTTGCATATTGTCTTAGCCATAATGATGGTACACTTTCTCCCCAGCTTCG
ATTTATGCAAGGCTAGTTAGTTCATTTTTATCAGCTCTGAGTTCATTTCTAGGGCTACTG
GAATGTGTTTTCCCCTTCCCCTCACTATTTAACTAATTAGGATTCAGGTACCATAAGCAG
ATTTTTCACGCTATTGGTGTTTTTCTTAATTAAGAAACAAATGAATTCTCCCCAGCAAAA
TAGATGGAACAACGGGATAGGGTGCCAGGGGCCAGATGCGGCGCTTCTTAATTAGAAGTC
ACTCCATTGTCTGAGGTTTTTTAATGAAGCCCCAATCTAAATGGATATCAAAAAAGCTTC
TAGTGAAGAAAAAAAAAACACACACAC
>NODE_54_length_712_cov_24.747190
TTCTTTCTTTGTGTTTGTACACAGAGTATTCCCTGAATAGTGCAGACCTGTCCTCCCTGT
CCGGCTTCAACAGCGGCAGCTCCCTACACCTCGGCTCAATGAGCGGATGGCAACAGCAAC
ACCTTCAGAACATGCAGCATTCAGCCCTCGGCCAGCTAGGGTGAGCGCACTGAACTTACT
TCGAAGTGTTGTTGGCAAATGCATGATGTAACACATACGTTTTTGTTTTTTTTGAGATGC
CACACTCAGAGATCTAAGACTCCTTTACTGTTTTCAATCTTCACTTGAACACAAATGACA
CCTCACAAGTGTGTGTACGCATAGCTGCATGCAAGTCACTTTGTCTCTTGCTCTGTAACT
CTGTAACCTCTTGCGTTTCCTCTCCTTCCAACAGAAATTGCTCTAGCTCTCACTTATGTC
AGGGTTCAAATCTCTCCCTGCCCTCTGCTCAAAGCCTGCACATCAAGTCCGAACCTGTTT
CTCCTCCTAGAGATCGCACCAGCAGCACACCGGGGGGCTACGGTGGTGGGGTACCACCTC
CCCAGAACCCCTCGTCCCGCCAGGACTCGGGACGTTCCCCAGTTGATAGCCTGAGCAGTT
GTAGCAGCTCCCATGAGGGCAGCGACCGCGATGAGCACAGGAATGAGTTCCACTCACCTC
TGGGACTGGCCCGGCCCGCCCTGGACGAGCGCGAGAGCCCCTCCATCAAACGGGTGCGCC
TGTCAGAGGGATGGGCGACATGATAGCTCTGTCCTGTACCCCGGCAGTGCCCCGAGTTGC
CCTGATCCCCCGGCAATGCAGCATTACGATGCCCCCCAAGTCAGCTCCCTCTTCTTCCTC
CTCTCACTCGATATCACGAGTCACTCACCACCCAACCCCATGGcctctttcctttt
>NODE_55_length_578_cov_20.799309
AGACCAAAAAAAAAAAAAAAGAAGGAGAAAAAAAATGCAACAAACCACCACAATAGTCTG
CTGTGAAAGCAGCAAAGACCCCCACTGTTTGAGTAATATGGGAAACATAAAGCACACACA
GAGAGAGAAAAAGGGTCTTAGTGGGAGAGTGGGGAGCTTTGGTTGGAGAAATGACCTACC
CTTCCCTGTCAGCACTAGTGGATGGGGCGGGGGCAGGGACAGTGACCGTACCCACATTAT
CCAGCCTGATCTGAATGGTGGTACCTAAGGGGCTCCTCAGGTACCTTCTCTCGATGTTGC
GCTCCAGATCAGCCAGACGTGTCACTGCAATGTCCAACGGGTTGTCCGGGTGACGCATCA
CCCCGCCCTTCTCCCCCCGCTCCTCTGGATGCTCCTTGGAGTCTTTGGAGTCCTTGTCTC
CTGCGTTGGCTGCCGCCGGCGTCGTTTTGGTGGGGGGCTTGTGCTCGTAATACACCAGGT
CCTCCCGCTCAGACTGGGGGTCTGGAAACGTCCAGCCCTGGGATGGGAAATCAGCCGGTC
AGTTTTATGGCTACAGGTCACATCACTCCACAGGTTTATACCCCACGAAGCAAATGCATA
GTTGGATATTTGTGAACATGTGTTATTATTTCACCTTGACCTGTAGGCTGGCTGCAGTGA
CCTTCCTCTCCAGTTCCTCGACCTGCTGCAGCACGGCAATGTCCATTTCCATTGCCtgct
cctcgacacaccagccccgcaccgactccacactgacctggc
>NODE_56_length_485_cov_11.882474
AGAGAAATAACTTCCGAAAAAAAAAAAAATGTGCCGGAAAAGTGTGGATTTCTCATCTGT
GAAGGTGCTGCGGCCGGGTTCATGAATACAGGTCTTTTCTAACAAGATCTTTCTGCATTT
GCTTCTTTTCCTCTTCCCTCCTCCTCCTCCTTCTTCTTCTGGGACTTCATCCTCCTTCAA
CCTTCTCTCACCTCTGACCTCCGACCTCTTGACCTCACACACCTGCTCAGATGGTCTTCC
CTAAGATCAATCATGGCTTTCTTTCCGCTGACCAGCAGCTCATAAAGCGACGGCTCATTA
AGGTAGTGGGTTGTGTCCTGTTTCTTTCTTTCTCGTCTGTCTGTCCACCGTGCCAAGGCT
CAGCCAATCAGGTCCCTCTGGCCAGTTTGCATGCAAGCCTGACCTGTCACAAGCTCTCTT
ATACGCCCTGTTATTGTTAAAGAGTAAAATGGAAATTTCTTTATTCTTGTTGTTGTTGTT
AAAAAGCAAGGTTTTATTAAGGTAAAATGAATTACTGTCCTGGCACTCCTCAAAGAACTT
TCCCTACAATTTACATTGCTGAATATTTTCTTAGAATTTCTTATAATCCAGTGTAATACC
ggaccacacattttcagtatttttttccccctcctgattattgaaactcttcacagacag
attttcttt
>NODE_57_length_611_cov_18.860884
AGTCTTCTGGAGACCTGGTGGTGGGAGCGCTGTTCGCCAGGAGCAGAGGGCGATCAGCGA
AGTTTGGCAGGAAGAAATGGGAGGGATAAAGCTCTAAAGGGGATCTGAAAACCATGGAAA
TGACCTGAGAGAGAAAGAAAATTATCGAGAAAAAGGAAAAACCGAAAAATACGGCAAGTA
AAAAAGATTGAATGATTCAATGGCTATCGCCTAATGACACCAGCCTCATAATATCTCCCC
CCTAAATCCGCCGTTGAGTGTAGCATTGAAACATTTTGTTTCCCTTTTCTATTGGTCTTC
TTGGTGTCGTTGTAGCGTTGTCATGGCAGCCCTGCCAATCACTGTCAAGCGTGCCAATCA
TTAGCCAGTACGTAGCGCGAGGCTTTCACCACTTGTGCAGCACGCACGGGGGGTTATCAG
AGTCTCCGATCTCCACAGCAACCCTCCCACCGCACCGCGCGCATCAGGCACAAGCCAATG
CTCGCCTATCTGCTGAATGGAATGAGCAATTAGAGGGTGGAATATTATTGCGATCTTAAC
GAGGCTCGTTAAAGCTAAAGAAGATATGTAGACTGGAGATGCTTAGCAGAGCCGGGCGGG
GAGGGAGGGAGGCAGAGGGAGCTTTAAATGGGTGACAAATGGACAACCAATGACTGCAAC
TCGGGAATACACGTTTTGAATAGAAGCGAGTCAATTTGCACATTATTTTCGCATAGTTTT
TCCTGTAGTAGCTACTTTTTTTTTTATCTTTCCATCAGCCCATTCATTTTTTTCCTCTCT
CTTGTGCGAGGCGTC
>NODE_58_length_708_cov_24.745762
ATTAGGAAAGAGAATATTCAAATAGGATTTTTTTGTGTGTGTGTGTGTTTCAAGTTGTTC
TGTGATTGTCAAGACAGTCCTTCTCCCGATTATTAATTGTCAATGAGATCTTGAAACGGT
GTTTAACGATAAACTTCGCTTCACATCTGCCTATTTATCCCATGGCGCAGGGGCTCGCAG
CTTTGTCGGAAATAAAGAGCACACATTGCTTGGAAAGCAAGAGGGGGGACGCGATTGAAA
TAAAGACAAAATAAGATAAACAACAATGGCAAAGGCTGCTTAAGAAACCCAGTCATTCTA
TACATAGAATTCAAGGGCCGTATTTATCCGAGAAAGGCGTGCAAATCTATGTAAGTATCT
CCACTGTTTGCATAATAGATTAGAAATTAGCATTTTTGTTCATTTTCCATGTATGCACAG
TGCCTGGAAGAATAACACTCCATGCATATCAGATCAGCCTGCCTACAATTTTGCGCAGTA
TATTATTTGACAATCTAAAATGTGTAATTTGCATGAAATTGCTTAATTAAAACACAGTCA
CTGGGGGTATTAATTTCTTTGTCTGACAGTGGAGTGTAGTGAGGGGAGAGCAGGGGAGAT
GTAAAACGCTGTCAGATAGCGCTGTCACAGAGGCAGAAAGGAAATTCTGCCACATTTTTT
TTCTTCTTCTTCTCCCCCCCATCCCACCCCACCCCTCTCTCTCTCTTTCTCTCTCTCTCT
CTCTCTCTCCTAACGGCACAGAGCGATGAGAGAGGATAACGCCTGCCCAGCTAATTTGGG
TTATGGTGGTAAACGGAGGCCAGTGCACTAGAAAGATACCAAAGGGAGGGAGGGAGATGA
GGGGAGAGGGTGGTGGGGGGGGATCACTGGAAGAGATAGGCagaaagagggg
>NODE_59_length_691_cov_21.538351
GAGGGGAGGTGACCCCGTGTCTGTTGGTTGTATCAGCAGCCCTGCATTGTACTCGGGGGG
GGATTTAGACTCTCAAAGCATCTTCCCGCTGCAGCTTTCCCAGCAAACACCCAAAGTGGT
ATCTCGCCTTTTCTCTCGCTCAGACATTAATCTTGCTCTACCCTTCTACATCAAAAATGC
TTGTATTGTCAGGGAGCGCTAATGTTTGCCTCCTATTCACTATATATACACATATATGTA
TTTTTGTGTCTGAGGGAATCAGTCGAATGCATTGTTCCCAAATCATTGTAATATCTATTT
AGAGTGGCAACAGCACTGGCTGCCGATGCTCAGTATTCATGGAGCATAAACCAGCCTTAA
GACTTAGAAAAGCTGAAAGGGCTTATCCCTATATTCTTAAACTCCCCTCTTTTATGTTGG
TCTTAGGCATTAAGGATAGGATTGTGAATAGCAATTGTTCAACTGCTGCACTGAGAGTGA
GTGTGTATACGTGGGTGGGGGTGTTTTATTCCCTGGCAAAATCCTTTCCTTTTCTCCCAT
TTTTTTCAACTGTAAATATTAACTGTGTTCTTAACTCTTAACGGTGTATGGGACACAGTA
ATGTGCTTTTAAGGATATATTATGTGAAAGATTTTCCACTGCATACACTGCTGCTTGAAA
TAAGAAAAGGCTATTTTATGGAGCCTGAAAACAAATTTGCTACGGCAGAAGAAAAAGAAG
AAGGGAAAAAAAATAGATAGAACTTTGCAGTATCAAGTCGTCAGCAAACAATGAAAGAGA
GATCTCAAAGGGGCCGGGCGAATTTTTCAAAAAAAATGATTGCATCCTGTTTTTAtatat
ttattatttttctttctctctctcttttttgttgc
>NODE_60_length_881_cov_35.879681
ACCAGAGTTGTCTCTGGGCCACTATCTTAAACCAATATTAGACCAAAGACAAAATAGAAA
TCAGAGCAGCTTTCTCTTGCTGTTTTTACAAATGGTTTAAGTTCGTCTTAGATAGTGGAG
AAAGCTAGAAATCACAGCTTGTCATATACATTTTAAGTTTTTAACATCGGAAAGACACTT
TGATAAATGCAAAAACTATTACAAAGTTCACATTAATCTGAATACAGTTAATTGGAATAT
TCACACCTCAGTTTCTTCCCAAGGAAACCATTTTCTTAATGCTTTTCTTTCTTTTTGATT
GCTCGTTATTTCCTGCAGTTTTTCAGAACTTAAGCGCAGTAAGATTTCTTTCTTGTTTAC
ACAGAAGTCTTCCATCCCAGGTCTCTGTTGGAGCATTAGGGGTACCAGCTTTCAGCATTC
TGGTGGGCCCAGCGGCCCCACAGCGACAAGCCCCTATGCTCTTTATTTGGCACGTAGCCT
GGAGGTGTCAGAAATATCGACACGCTTTCACGTGACGGAGACTTTGCCAGCCGTTTTCCC
CCCTTTCTTAAGCCCGGCATTCTGTCTGCCCAGCCAGGTATTGTAGGGCCCCGTGAAGGC
CCTGTGAATAGTGTCAAACTTGATAGTTCTCATTTCGCTTCCTGTACATGGCAGAAGAAA
AAGTGCCCACCGTGTGGGTTTTCCTTTTGTGATGGCCCTCTCTAGTCTTCCTGGGAACAC
ACCACATTCCAGCCACAATCATTCCCTTTGTGAATCTGGGGATTGTGGGTGAGCCTGTTA
TGCCGATAACCCTCCTAGCTTTCAGTGTAATGCATGCGAGTATCATAGAAGTCTAGACTC
GTATTTTTTGCAAACAATGCCAAATAATGAGCGGAGTGTTTTCAGTGATTTGGCAGAGCC
TTTGTTTTGACACATCCTCCCTCATTCATGAAGGACCTTTTGTGCTCATCCACGCCTAAG
ATGTGATTTAAGGTCTGCTACATCTGGACAAATTATCGCACCAATGTACCATACGTgggc
ctcatgtgtcagttatggtttatgtaacgtacatacgcgtaacca
>NODE_61_length_558_cov_25.263441
GATTGAGAGGTAGGATGCTGGGTCCGCAGTGTGCTGGATTCGACAAGGATATTCCTTTAG
AAACGCAACTAAATAGAGCTTCTTCTTTTTTTTTCTCTTCTCCTGTGAGAGGCAACGGTG
CTCCAGACATCCGATCAGCTTTCAGCACAGCGCTGTTGCTATATGTGGTTCCAGTAAATT
ACATACAATATGAAAAGGGCTGGGCTCCCTGCGATGGACCTCAAACAATCTAAGAGAAAA
CACGGGTACATCGTCCGGCCGTCGACGCTCGCACACACATATGCACGCGGGAAATAAATT
TAATGTTGTCACTTCCTTCAAAGCCGTCAATGTCAGGAGAGACTGCTGGCAATTCAAAGT
AATCGGGAAGCCACGAAACAAAAATAAATTTGGGGCTTGACACGCTGTTGGAAAAGAATA
GCAATCAGCAAATTTAATGCATTTCTGATGTATATTTAAGGCTCTGACACTAGGCCACAG
ATGTACATGTGTTGGGTTTCTATTTTGCAAAAGATATGGTTGGTGATAACCTATTATGGG
ACATCGTCAGCTTCCCCTCTGCCTCAGTCTCGGATAGGAAAAATTCCATCACTTGCTCTA
TCCAGGAGATGTAATATCGAAACAAATTATGGCTGGAATTGAAAAGTCACAAGCTTATTC
TGTCTTGATCAAACCACTGCCAAGAGGCTAAGTGCAGAGGTGGAGATACCCCCAAAATGC
TTTTTATTGCATTATCATCAAT
>NODE_62_length_901_cov_22.138735
GGAGCCTCCTACCAGCGTCGCTCTGGAGGGGAGATAAGGCTGCAGACGGCTATTTATTGT
ACATTTTAATTAAGTGCTTGTTAACGCTAGTTATCTTAACAGTCACAAAATTACCGTTGT
AATGCATTTAGTTTGAGGAAAAATGGAGAGGGTTGGAGCACTTTATGAAAGCTGGCACAG
CTTGCCTTCATTTGAAATCACAGGATAAATTCAGAGGAGGCGGATGCCACAATGATCTAA
GCTCAGGCACTAATGGTTATTTAATATGGCCATCAGCGGTCCCAAGTCCCCAGCATACGG
CACTCGCACAATAGCCTCCAAACCCTCTTTAACACTTATTTGAGATGACAGGAAAAATGA
AACCGTTTGTGCTTTCAATGGAAAAGCAATCATTGGTACATTATACTCCGCTTGCCCTAT
CATGCTAATGCCGGGTAAAAATGTCACCAAATGTATTTAAAGGCCTGATGGAGTGTTGCC
GTTTGATTCCTGCTGCCTGCCTGATTAATAAAAACCTTCAATTTGTATGTAAATGCAACC
TGGGGCTCATATCATCTGCACACCTGCACCTGGAGAAAAATAATAAACTCAAGTTTAATG
TGGCAATTATGAGAGTTTATGGGGATTGTGGGGAAGAGGGCGGCAGAGGAGAGGCAGGCT
TGATGAGAGGGCTCTCAGAGGGGAGTGGGCCGACCCGGACCAGCCCGCTACAGGAATGAC
CTGATGCACGAATATAACCTCAGCTTGCAGAGCTTACTACAACATGCATGTTTGCACAAC
ACAGGATGGTAGTAGGGATTAAGGTAGTTCACTGATGTTTTGTTAAAAACAATTATTGCT
CGGTATGTATTATTAGCTGCTGTATGATAGACTGTTTATACTGAAACTGCTAAGCACAGT
ATTACAAAAGAATAAGTGGTATTGTGTGTCTGTTTTATGGTGATAGAGAACTTGAGTATT
TTTGACATTTTCTTTTGTTCCTCTAAATTTTATGTTGACTTCTCAGTTCTGAACAATGTC
CCCATGCGTTTTtctgcacagtcttgtaagtgcttgctttgtgctcttgtcaacagaatt
atcac
>NODE_63_length_1308_cov_17.218655
TATCACACCTACTGTAACCCCCTGCATCTCTCCTCATCTTAGGCCCGGAGAGCTCGCCCC
GAGAGTAAATTGTGTGACGTCCATAAGCTTCTCTGTCAATCTACAGACGCCTGGCCTTGA
AGTCAGTGTCCATTTGGCACTGTGTCCACGCTGATGGATTTGTAAACATTAGGACCAACA
TGTCCACGCACACCTCTATACACACACTCATACAATTTCTGTCTTTCACACTCCCACACC
TGTGTCCAGATGATTACGGGGCCATAAAGTGCCCTCTGACTCCATCAGCACAAAGGTAAT
CCCGTCGCTCCAGAGAAGAATCACCAGGCCTTTTTCTGCTTTCTTACTCAAACATAATTC
TCCCCATTTGGCATTTTGACATCATATCTTCAGTCCCCTCCTCAGTCACCCTACCACAGT
GTTCTTTCTCTCTACCTGGCCAAAACCACGCCACAATAACTTTATTTTATTTTTCTCCCT
CGCTCCAATGGACAACATTTCAACCCTTACCTCTCCATTCTCTTTTTAATGTGTTTTTTG
TCCTCCTCTGCCTTTCTTCTTTCTTTTTTTCCCCCTGACTTCCAAGGTCAGACAGGACAA
ACAATGCCACTGGTGTCTGTCTGAATGTGGCTCGCTACCCACCACCACTGCCGCTGTTGC
CGTGGCAACGCACTAACCATTAATTTTCAATTAAAGCAGACAAAGAGATGACAGCTCAGG
GTCCATGGAAGATGTCAAGAAGCAGTATTAATATACGACAAGTGAGCATAATTGTGTGTC
CATTTTCCTCAGCTCTCATCTATGCTATCAGTGAAATGTGAAAGCAGCAGATAATTTGAG
GGTGTGGGAGACGCCGGCCACTGTTTTCTTTTAACCAAGACGGCTCTGATGTATCTTTCT
GAGAAATATGGCATTCATCATTACTGTTATGAATATTTTGTCAGGGATGTTATTATTTTC
ATTATCACTCTATCAAAAAAGATGCTATTTCATATGCAAGTCCATTGCTGTCATGCGCGC
GCGCACACACACACACAGATACACACTCACACACACACACCTGTAAGGTGTATGTGGTGC
AAGGACACACTGCTGACTGTATTCCGTAGGTTGTTATTTGATTTCCATTAACCAACCTTT
ACGACGAGACCTCCAGCTCATGCAAATGTGCGAACTGCTCTCCGTGCCTTTGTCTGGTTC
TGCAGAACCCATAGTATACACATTAACGCACAGACACAAGATCACACACAAACACGTCCT
GATACAAGGATGCACACACATGCAAGGCCGACGCAAACCACAGAGTGGGACCTTGGAAAG
TATAAAAACATGCAGAACAATATTGAGAAAGTATTTTATTAGCGATAAGGTGAGTGAGGC
AGAGCTGGGTAGTGGCACAGGTGAAGAAAAGAGCCCCCCCTCACAGAGGAAGTgccatgg
cagggttgagtaatgtgccaggccagataaggcccagcgtatctgctttgta
>NODE_64_length_579_cov_12.322970
TCACAATAAATATTTCCATTTATATGCAAATTATTATCTACTGACCAAGAATGGATAAAA
ACTGGTCTTGTTTTCTCCATTGTGGCGCGCCGGGCGTGCCGGAGTGAAGGCGGGGAAGGC
TGGGAGAGCAGCTCCTCATTTAAAGAGTAAATAATCTCCCATTGCATTCTATTATTTATA
CCCCTGGCTTGAAAGGGGACTGTATTAACTTATAAGTTATAAGTAGTTAGAAGTTACTTA
CTTTAAACTGGGGGGGGATGTCGGGGGGAGGCGGGCGGGTGTCGGGGGGGGAGGCGAACC
GACGCTCTGCTTAGCTGACTTCCCCCCAAATTGCTGACATAATTACATGAATGTAATTTT
TTATGACTCACAGAAAATCTTGGCATTTTCACTGAAGCAGATAATTAGACTTGGAATAAA
GCAGGGGCGGAATAATTAATACATCAAAACTAGATGAACTTTTTCTAATTATTTTTATTT
AATCTCCATTCTAATTATTGTTCTAGTCGGCTGAGCGAGATTGCCTCTCTCATTCAGGGT
GTGAAATGCACCCGTAGCGCTCAATCCTCACCCAGTGAAATATCAACTAAGCGTGGAGAC
GGGAAATCACAGGGCGCTCGCCACTCTTCTTCTTCTTCTTCTTCTTCTTCTTCCTCCTTC
TCCCTCCTCCTCCTCCTCCTCTGCCGCCGCCGCTGCCACCTTCTCACTCTCTCTTCCTCC
TTCCTCTGATTGAACTGTAATTTAAATTtatccattgccaaca
>NODE_66_length_727_cov_24.627235
GATTCTATATTAGCGTCTGAGTGTTTGTGTTTGTGTTTGTGAGGGTCTGTGTGGTTGAGA
CGCTGACTTTGGGTGACTCAGGGGTGAGTGAGGAAGCAAGTGAGGGAGACCAACTTACAT
GCATGTACAAAGATTTCTCCATGTACGTTCATCTCTCTCTCTTACACACACACACACACA
CACACAAATATACCACACATAAAACGCACACACAAACACACGCCGGGGCAGGTTAGCCCT
CCTCTACACCAGCACCTGCTCCGCTGAAGGTGAAAGAAGTGCTCACTTGAGCTCATTGAA
AAGTAGATGTGACAGTAAATTTTTCAGGCCCTTGTGAGATGGGAGATCTTGTTATAGCAG
TCAGGATGGGGGTCAGGGCAGTGGCTGCTTGATGATTGAGGAAAAGAGAAGTAAATTCAT
TCTGCTTCGGGCACTTTGTCAAGTGCCAGTAGCTTACCGTTGAGAGCCACTCACCCATCA
CCGTGTTACGGCCCCAGAGGTCACATCCACCACCATAAATCTGCCTCGCCTCCTCGCCTG
CTAAACCTATTGCCTTACCCCGACTGAGCACGAGGAGGGAGAGAGGCTGCAGCTGCTGCT
GCTGCTGCTCCTGCTCATAGTCACTCAAATGAAAAAAAGACAGAGGGGAGAATATAGATT
CTTCTTTTTGATGCTGCTGATGGTGTAAGAGCAGAACATTCGGTGTGCTGTTACACAGGG
GAGATGTGTGCATTTGGACGAATGGTTGTGTTGTGTGTTTATGTGTGAAAGGATGGATGG
ATTATAAGTATGTACATATATATTTATAAGGAGGTATATTTTTTGGCCGTTACATTAGAG
CCTGCATGTGtgcatatagattttgttgttaggagtcacacagtgatgtgtgtctacagg
agcattttggc
>NODE_67_length_467_cov_17.182013
GGATTTCAGAGACAGAGAGTAAGAAAGCCGGCTCTTCTTCGGCGTCCAGCCTCACCAGAG
TTTATCACTGCGACGTCTGCAATGAAGACCTGAACCTCACCTCCACAGAGATCCTCAAAC
ACAAAAGGCAGCACATGTATTCTGCCAAATAACAGACTCCAAAAGACTCCACAGAGCTTT
GTGTCTCTTCTTCTTCTTCTTCCCTTTTTGTACTTGAAGCTCTTTATTAAAGTGTCTCTG
CTGCCTCTGCTGCCCTCTACTGGTCACTGGGTGTAACTGCTGCATCCAATACTAGAAAAC
CACATTTATAAAAGCTACTCTCCCAAAATAATCTCTACAAAATGCACTTTGTTGTTATTC
AAAGGCAAGAAATAACATAAATCTGTTTTTGTCGATTCCTTGGATAGCACAGGGGAGGAT
ACAACTTTCAGAATAGGGTTTAAAAAGGTACAGCAAGTTAAAGACGAGCACAAGCGAGAG
AGATAGAAGCAAAACACCGCTTTAAAATATAGAGTGAGGGTTTAATAATGATACAAACCC
ACGATATGTAACACCTCAAAGCAGCACATTGGCACAAAGTCAGAAGTAAGACAGCACAGA
AGATAAAAACCTGTCTCCAAAAAAATAAAGAATCAGAATAAATATCTCAAT
>NODE_68_length_582_cov_12.487972
GCTCTAATGGCTGCAACATGAGTCAGCAAATCATAGACGGAAGATTTCTGCAGAGATCAC
CTTCAGCGTGGACTAAAAAATGAGACATATGTGCCTAAATATTAACATAAAACATTTAAT
ATAACATTTAATGCCTGTTTAGCTTCTGTCCATCATCTATAACACAATAAATAGTCAAAT
AAAGCACATATTCCTCTTTGCTACACCATTTTCCTCCATCTCCAAGGTTATTTATGTTAA
TAAAGGCATATTTTTCAATCCATATAAGGCTGTTTTTCATTTGTATGATGTGTGTCTTTC
CCTCCAGGTGAAGATGCGTCTCTGCCGCTCAGCAGCGGAGGCAGCTACCAGATCCTGGTC
AACAACGTCTTCTACTTCACCCAGCGGGTCGTGGACAAGCTGTGGCAGGGGATGTTCAAC
AAGGACTCCAAGCTGGTGGTGGACTTCATCGTGCAGCTCATCGGACAGGTACGAAATCAC
CTTAGCCTGTTTTTTTTAGAGGCTGTCGCTGCAGATGTGTGCAACGTAGAGCAATTCCTG
AGCAAAGTGGTTCATTTTAGGCTTAAAAACTGTTTGCAGCAGTTTATTTTTTCATGTTTT
TAGCACCAACAACTCAGGTCTTCCAATCTGGTTGTCACTCTACCATTTTGTGCCACTTTA
AACTATAATTCAACAACTTACACACTTGATTTTCCACTTCCAACACAGAATAAAAGTCTC
TTGGGTGCTGGGAGAAGTTCAgcaagcagaacataatacagacgta
>NODE_69_length_728_cov_34.226650
AGCACCATTAACATTAGAAAATGAGCAATCAGCTGGAATGAAGCGCAAGAGGAGGGGGGG
ACCCGTCCAAACTTTAGCAATGATACCCGGCAAATCCAACACAAAATGTAAGAGAGTTTC
AGAGAGGCATGGAGCTCTACAAACACATGAAATACTCTGCTACACAGATAGCTGCGCCAG
TGCTTTTCTTTAAAATTTAAATATCCGAGCTGAATACTTTTCTAACATTGAAACATGTCT
TCTGGTAGTTGTGTCTCCTTTAAAAGCTGCACAACTCAACTGCTTCCTCCCCACTGAAAA
TGTTCCGGCTGCTCATAGAAAATTGTGTTGAACCTCTTTGACTTTGCGAAATAATTGAGT
TAAAACACTCGATAAAACATTAATTAGCTTAGCAGTCTGGAGCAGATAACATAGATAAAA
CCCTATGTAATTCATATTGATTAGAATATGCACATTGAGCGTAACCTCTTAAGACAAGTT
TTCCTTATTAAATGGACACAAAGCCGAGGTCATTATTCGTACAAAGAAAGATCGCTTTAG
ATTTTATCTTTTCACATAAAAAGGTTTGATTGGATTTCTTTCTGAGGAAGCTGCACAATC
TATTTTATTCAGGTTTGATTGTATTACCTCTTAATTAGTTTGTATATTGAGTAGAACAGG
CCTTATTGATTTGAGGTGCATTCATTTGCATTGCAAAAATCCCCTTTAATCCAATATAAT
CTCATCCTTACTCAAACAGAGCAGACTGCATCTCTTTACTTGCTTGTTTTCCAGCTCCTG
TTTTTGGCTTGTCTCAGGTTTAATATAACCTCCTGGTAGAAATTAGAGATTGCATTCTCT
ATGCAAAATAATTTccctaaatttggctgtttatttaaaggtagctacactcaatttctg
tgtatttcatgt
>NODE_70_length_796_cov_31.285175
TCATGGTGGAAATGTGTCTCGACAATGACAACTACATTTTAGCTCTTGTTCCCCCTGATC
TTCAAATCAAATTTACACTGACTACTTTGATATGTGCAGAGTGAGCATTTACATCCCAGT
GGACTGTGAGAAAAATAAATAAGCCAAAACTATCACATCCACAAACAACTAACAACAAAT
CTGACATATTTACCATAACAGCCGTTCTGAACTTTGGTCTAAATGAAACACATCCATAAA
ATAAGTGTTTGTTCTGCACCGTCCTTTGAAGTTGGATTTGTTTTTGCTCTTTAATGATTT
CTTTCTTCTGATGATGATGGAAGCCGTGCTGACACCTTCTTTTGCTTCATCAAGTTCCGC
TGCACAATTACATGAATTTACTTTCAATAAATTACCATCTTTGCATACATCAGTCAAATC
ATCCAGCTGAGGCATTCGCAAACAATATGCATTATTAATTTCATTGTCAGTGTTTATTTG
GTTAACTTGTAACCGACTTGGACAGCCCATTGCCTTGATGATGCATTTAAAAGCATCAGG
GTCGGCTTTTTAAAAGGAAATCAGGGGATGACATGCTTCCACACACCACTTCGCTCCCTG
CTGAGGCCACAGAGGGAAAAAGACTGAACTCCAGTGAAAGACCAATCAAAAACTCAAAAG
ATGCATCGTGAGCTGCTGTAGTCAAAACAACAGAATCAGGAAGATCATCCACATCACAGC
GATTCTCAGTGAGCGGTTGTTAGCACTGATTGACTATATTTCAATTTAACAAGTTTGTGC
TGTCTACAATAGTTAATTGAATGAATATATTGTATTCATGAAAGAAGAAAAACAAAAAAA
CAAGAGCAAAGAAGTTTAGTTGGGAATTATCTCTCATTAAGGAGCGAGGAGTTCAGTGAT
TTCAAGCACGTCAGTCATCGCTCTAAATGAGGAAGAGGAGAGCAAAAGGCTCATCAGAAT
ATTTctttaacttctttctg
>NODE_71_length_548_cov_17.009125
GCTGCTAACCTTGTCCTCTTTCACTGGTATGAGAGATGTTTCTTCATGTTCGAGCAGGCT
AATATGAGTGTATCACAATAACCTGATACCAAATGCAATCCGCCCCCTCCTCCCTGGGCT
ATTAGTGATGTTTTGTCAGGCCGCAATCAAATTAAAATTTATTTCTCAAATTACATTTTT
TTCCCACACAGCTTATTTGCCACAATCTAACATAAACTTGTGTTCTTTTCACATCAAACC
ACGAACAGACCAATATTATTTATGACATGGTATCAACTTTGTTTTCTGCTGCCTGATTGC
TGAAGCCCAAGCCTTGACACTTGTGATGTACTCTGCCAAGAACATTAAGTATCCGAAAGT
GATAAAGCTTCAATTTGCTAGACCATTAGACTAATTACTGCAATAATTAAGTAACTACTT
GATTAGAACTAATGGGTACCTAATTATCCAGGAAGAAAGGATCAGGTGGTAATTTATAGA
GTCAAGCTGATGTCTTCTGACTTAGCAATGCCGATTACCAAACATAAGGGACTGAAACTG
GTGAGAACAAAAAAAAAGAGAGACAGGAGAAAAAAAAGAGGAAATGCCATTTGAGTGTTT
ACCTAGCCCCTGTAGCTAAGGCAAACAGTTTGTTAGTATCACATCACATGAGTGGATTGT
TGATGATTGTTAATGAAACAAGATACACATCAATACATTATGCAGGATGATTAGTCTACA
TCTATTTTCTAa
>NODE_72_length_673_cov_17.887074
AAAAAGAGCAACCGGGGGGGATGGAGGGGAAATAAATAAGGAGCCGTGCTCGAGGTAAAA
AGAAAGACTTCTGGATGCAAACAAGCAGAAACATATGTCCACGCAGTCCCACCATCACTG
TGTCAAATTAAATTTTTGCTGAGTAGATTAAACATATACAACATGCGGCTCTTCCTCATA
TGAATGGTGTTGTCCTTTTATTGCGCGGATATGCGCGTACGCCTGCAACACACATTTCAA
GTGTTGTTGGCATATTGCTCATCGCCCTGCGCCTGATTTGACATGGCTTAAATAACTATC
TTCCTGCCAGTGATTGGCATTCACACAAGAAGGGGTGAGTGGGACTGGGGAGCAGATGGT
GACATTCCACATGACCAAACTGATCAATCAGCATGCTGGGACGCAGGTGCAGCACAGGCG
GGCAGCACCACACCATCTATTTCACCATCTACGGGGCACAAACACATGGGCACCAATCGT
GGCACCCTGAGGGTCTGCATGCTCCTCCGTCCCGCTGCGCCAAGGTTGATGACATCAGAA
TTTCCCATCCGCTCTTCCACAGGACGCCAAGAAAAAAGGAGGGGAGGGAGAAAAAAAAAA
AAAGAAAAACGCTGTACAAAATCTGCAATAACAGCCCGGCCTGGGAAAAGGTTGTGTAAG
TGACGTCAAAGCCAGGGACTCCCATATTTCACCCTCATACCAAACTGATAAGGGAAAAAC
AAAAGCACCTTCACATTTTGGCCAGACCAGAGGTATTTTTGGGGTTCTGATAACAGTATT
TAAGAGGTTAATTGGCTAAAATCACTTCCTTACTGCAGGCCCATTCCTGATTTTTTTGCT
TGTTTCAGTTTTACAGg
>NODE_73_length_585_cov_30.524786
ACAGCATCATCATAATCTCCTAGCAGCAACCACAGTAGGAATCACACAAACATAAATCAT
AGAGGGGGGAAAAAATTCTTCACATCCACCTTGTGCAACAATGCCACTAGTTTTGCATTT
TCTTCTGGAAATTTTCTGCCTTAGCTCAATTCCCTGCTACATTAATCTCATTATCCTTTG
AACCTTTTCACTGTTAATGCCAAATGCAATTTGTATTCTGAGGCCAGGCAAAAAGCTCTA
AACTGATTATCCCAATTTGAACCGTGGCAGTCCTAGATATTGTTGAGTCTGAAAGGGCCA
TCTAGCTGGTGAATGGGCTTCTCATATGCCTTCTGAGTTTCATGACACAATGTTGCGTCT
GCTTTGCAAGGGATAAATTAAGCGTGTGAAAGTCTAAGCAAAGCCCTCATTTTCCAGTTA
ATCAAATCTTCCCCTAATCAAATTAGCGCACATAATTCCTCTGGATGCGTGGTACAAAAA
CAGCATTATCCCCCTCTCCGGAGCTGAAAGGCAGGGAATCAGCGTGGTGCCTCTCTCTCC
TCTGCATGAGCAGCCCTCAATGGAAGAGGAGGGCCGGGGTGAGACGGGGGGTGGAGGAGA
CCAGGGGCAAAGGGGGAGGGCATGGCTCTTCCCAGTGGCCTAACAGAGAAAGGCAAGGCC
GGGGTAAACTTTGGCAGCGTTTAAGTTCCCAGCTCATTAAAAAGCCTGGCTCAGTGGCCA
CCTCCAGGGAGCACTGAAGCGTTGGCTAATGAGGTACTTGTTTAATTTt
>NODE_74_length_911_cov_19.522503
ATTATTGCCTCGAATCTGCCGTAAAGCAGCCGCAGCAGTGAGGGGGTACGAAATTCATGT
CCTAATATGCAAATTAATTCATGAACGCTCCATATTGTATAACCACATGCATCTGGCATG
ATTGGGCAGTGTGGGGCAAATAGTCCTCAGCCAAGGCATTTTGCTACTCAGCAAAAGCTA
ATGTTGAGGAGTGGAACCGCGTTCACAATTACCATAATAAAGGTGAGCAGGGGGGAGAAT
AAAAATTGCGGAAGGAGAAAGTTCTGTGTGCACGACGGGGAAAAAAAGTGCCCTATATGA
ATACAATACGTACTTAGTCCTGAAATCACAGAACAAATGCATCAAATAAATACTTTATTC
ACGTGGAGCTAATTTCACCCCTCCATTTTGATCACGTCATTCCCTCTGGAAAATTGCAAT
TAAGTTTGGAGAGATAAAACATGCCAACTACTCTGCATTTCAAGGCTTGATTGGCCTATC
AGCTAGTCAGTATGCTGCCATGGTTTTCATCACTGTTAATTGATCCTTTCTTTAATTAAT
CTGGAAAGGAAAGCCCATATCTCTATCCTGTCTGATCGTCCCCTCTGTCTGTCATAACAC
AATAAAGGCCCTATCCTACTGCTAGTAACTCTGCCTTAGCTTCTCCCTCTGGCTCTCGGC
CAAATGGACTATTTATGGTGCACCTATCTAACGACAAGCCTGCTGTATGGAGTTCAATGG
CTGGGTTCATTAACAGTGCTTTACCCGGCTACTTCTAATTTGCATGCAGTGACACCTTGC
CTTTAATATGGATGTGAAGGTTAGTGGTAGGCCATGCCACTTTCTCAACTACCAATGGTC
TAAATGTTGTTCTCGCGGCTCCTTGTACCCCCACTGTCACGAACACCAGCACATTTTCCT
TCTGATTCAATTATATCCCATCTTCTTTGTCATGCTTTGTTCCTCCGCTGGCATTTGTCA
TGTATGTTAGCTCACATGATGTTAACATACCCCGCTGCCATATGAAATAAAATCCACATC
ACTGAAGACGTTATGGATTTTTTTTTTTAGATTAGAGTGAAGTGAGCATTATACAGCAGT
GCGCAGTTTTAGGgt
>NODE_75_length_707_cov_28.239038
CAGAAGGGATTTAGCTACAAATCGTGGGTGTAAATCAACTTAGTTGCTGTTTCATTAAAA
ATTCACACCACGTCGTTGCATGTAAATGTTAACCACTGTGAGCTGTTGTCTGGGATGCTT
CTCTTACACCTTCTTTTTTGGTTAAAATGGATGAGATGGATTCTGTGGGAAAGGCAGGGA
GACAAAAGCGTGAAAGATGTGTGTATCCATTCACAGCTCCAGAGGACCTTCATTACAGAG
CAAGCAGGTCCTGTCAACGTCTTTTCATTACATGGTCCCATATATCCACCCCTGGTGTCC
AAACGGTCCGCTCTGTCGCCTGTCAAGAAAAGGCACTCTCGGGGAAAGTCCTCCTATCTC
CTCGATCCCCCTCACCACGCCTGATTCCAGACTGTGAGGCGGGAGAGGCCAGGCAGAAAG
GGAGGAATCGTGTTTGCCATCAACAGCTCAAGAGAGTAGCATGGCAGCAAGATTGATGAC
ACCCTCCCTGAAAGTAACAAAAGAACTCCTGTGCACGAGGGCCCGCTTATGGGGCTTGAT
AGAGTTGTCATCCTCTTAATAAACAGCTCTGATATGTCAGCGGCAGTGGCAGCAGGGACT
ACACCACGCTCACCCACCAAGCCATGGGCAGGACCACCTACTGGCATCGCAGCACACACA
ACCGTGGGTGATCTCTCCAGATGGAGGCCCCCGTGGGCGTTAGCGGGGTGATTACTGGAG
AAGAATAAATAAATGACAAAAGCATCCCTGTCTCTTCATTTCATTGCTGTGAAAGAGAGG
CTGCAGGTAAATTATGCAATGATATCCGTGAAAAATATTAGAATTCAGCCTGCGTGTTTT
GTCATTCAAACCTTAGACGACATGAGCAGGCAACAGGTTTCCACtgaaggg
>NODE_76_length_564_cov_22.893618
GCCTAAAAATAGGGCTAAAATACAAATAGTCTGGGTTTGTGCATCTGTTGCTGCTATTTT
ATCCAGACAAAGCATGAAGCAAAAATGATACATAATGACTTTTTTTTTATTGATTATCTG
TATTTGTTTTTTGTTTTTTTTGCTGCAGGTTTCCATTTTAACGTCGTCTTTTGTGAAAAT
TCTCCACCTCCTAGTTTACATCTCCTTTCCCCTTCTCTGCTCCCCCAAATCTACAGGCAA
CGGGACGCTCTTGTACATTAAATAAGAACTGTCACCCTGGGCAACTTGCAGCAATGAAGC
ATTTATTCTGCCTCACATTTCCTGGCACTTAGAATTATTTCCTTCATGCCTGATAACCAA
ATTACAATATGGCAGGTCTCCCCGGAGCCACAGGATTGTTAGTGCCAGCTCACAACATAC
TTTCAACTGATGTGGCATTTCATGTACAGCTGCCAATCAAAGCCGGCAGAAGGCTGAGAT
GTAAATGAGGGCGGGCCCGATGGTGTTCAATTACTGCTCTGAGCTCTGCATAATCCCCCT
TCCCACTGACTGACTGACTGACAGCTCCACATTCCTCCTCATCCCCAGCTTTCTCCCCTA
ATTTCACTACCTTGGTTTTCGCCTCATACTGGGATTTGGGAACCCAGACATTGGAGGGAA
TTTCTGTCACTTTCATTTCCATTTAGAATGGCGCATAAAAAGTGTATTATCTGACATCTG
AAGGGCTGGAGCGGTAAAGGGATGTGTg
>NODE_77_length_412_cov_12.752427
AGAGGAAGTGGAGGGGATCAACTGGAGAGGAGAAATTCAATCAGTGCACGTGGGAAAAAT
TCACTATGAGCCGAGCAGTCGGCGACACAGCAGACTGTTGATGCCTTACAGGATGTTGCA
ACAGGATGTTGACTGGGAACAAGTGCGCCGATTTACTGGAAAGTCATCCAACAGCAGGAA
GAAGGTGAAAAGAAAGGAGAAAAGGCGAGTAATGCAGGGCCAGAAGAAAATAAAGAGAGG
AAAGGCAGAAAGAAAAAGGTTGAATATCGGGGTAAAAAAAACAAGCAGGGTGAAAGAGGA
GTGAGAGGAGGAGGAGAGAGGTGGAAAGTGGTGGAGAAGTTGACCAGAGAGAGACACTAG
TTCCAACAGCAGACATCCTCGGTGTTGTTTGTTTTGTGTGAAAGTGAATGATAAAAGAGG
CATGAAATCAGCAGAGAAAGGCAAGACAACAGCAAGGGTCCAGAGCCCTCCATCACGGCT
CATACAGCTCCACAGTGGCGGCTCGCACAATAGGCCCCTACTACTGACAACCTCCACCTC
CTCCCCCACTTCCACAGCTGTGTGTGTGTGTGTGTGTGTGTGTATGTGTGTGTGTG
>NODE_78_length_722_cov_13.163435
GGTATTTCAACGACCGAGTGCTTTAAACCACAACAAATCACATGTCACTTCGAATCCCAT
TTGTGAAAGTTAAGACAGGAAATCTAAACCCAGTTTCACTTCAACAGAAAGAGGGTAGAT
CTCCCTCCAAGGAACTCGACTAGACTCCTCCTGTTCGTGATCACAGTGGCCGGCGAGCTC
TGCTTCAGCTCTGAGGGACTCCTGTTCTATGGTAATCATATCCTATTTGAATAATGAGGC
AATACCGCCACTCCTGCTGCCCATTCTCCCTGCATCCTTGACTGGAGTCTTTGATAGACA
CTAATTCTAGCTCCATCTATAAAGCTCCTCTCATGCATTTTTAATAGAATCTATTACTTT
AGGATTAAATTATAAAAGACTGTCCTCCTTAAATTTTTAATAGTTTGCATAATTGGTATC
AGGGCCTGAATGCGAACCATAAAAACCCAGTTTGTTCAGGACTGAGCTGCAGAACGAGTC
AGGCAAAACCACACAACACTGTTGCACATAAACGACACCAACGGCAATATGACTCTATTG
CATACAAGCACACATCTGCGCAAGCTCACGCACGCACATGCGAGCACGGCCATTATAGCT
TTGGTTTCACTGTCATGGGGAATGAGGTGGTGTGAGCGCTGAATGAAGGGGACAATAAGG
TCAGGGAGCATGAGAGTTGCTTTTGGCTGCTGAGTCTCTAAAGGAGCCTGAGGCAGGAGG
AGTCACCTGATGGAAACAGGAGACATGAACCAGGTGTCCACAGACACCTGCTGCCACTGA
TGTCAACCTGCGAGCACAACACTCACCAGGGcaaacagcaaaaactacttagcaggttta
cagcctccctttgtccccgcagtcactgataacggtgttcagtcagcttaaatggaaatg
tatttc
>NODE_79_length_490_cov_13.177551
GCAGTAAACTGAATACAAAATCGCCTGTTTAATAATTTGCCCTCAACGCTCGCATTTGAA
TATCGTCTAGACTAAACCAGAATGTGAAGTGAAGCTATAAATTACATTAGGAATTAATGA
TTAGCCCGCAATCGCATCTGATAATCTCTGTCCAGATACGGCTGCTGTCACCAAAAAGCA
GGGGCAGAGAGACGAAGGCCACTTTTTCATCTTCCTCTCAAACTGTCCAAAACCCATTCT
GTGTGACTTCATAGGTCACCCCTCTCTGGTGCAGTCACTGGTTTCCCCTCCACCCTCCCT
CCTTCATCTCCTGCCCCCAGCCTCCCCCTTCTTTAATACTTTCTCTATGGAGTAAGTCGG
GGGGACAGGCGGTCACGCAGTAGCTGGCTTCATGATTAATGGTGTTTATTCTTGACAGAA
GGCTCCTTTATTTATCTGCATTGCAGTTTCACTGATACTATCAGTCACCTGAATGAAAAA
TATTCAGTCATACCAATTTTGCAGTATAATTGAGTAGAGTCACTTCCTTTCAGTTTTTCT
TCCCCCCCCCTTGCTCTCCTCTCCCTCTCTATCTGGCAGCCTTATCATCGCCACAGTAAT
TTTCGCGCTGCGTTGTTTGATATGGAGAGGCTGGCTTTAGCCGTATTTGACATAAAGCCT
CTTCAATTTTCACA
>NODE_80_length_623_cov_20.898876
GATTGGAGGCGGAGGCTGGCAGCAGGGCAGTTGGCCGCTGGTGCAGAGAGAGAAAGAGCG
GGGAAGGGAGTGGGGGGAGAGTGGAGAGGAAGGGGGGGGGGGTACAGCGGAGATAAATCA
TTAGAGAGCAGGTTATTGGAAATGCAGGGAGATAAAAGAGTGAAGAAGCCAGTAATTGCC
TTAAAGATCAGACTACAAAGCATTACTTTGGATTTTACAAGGCCAGCCAGCAACAAAAGA
GCAGTAATTTATGAGCTCAGTGTAAAAGAATAGCATAATTACATTAAAAATTAATGCTAA
TGAGGGCTAAAATGGGGAAGGTGGTTATTATGAAAGTTTGTATTCATCTTCCCTGGGTTG
AATGATGGCTAGTGGCTTGATTAATGGCTTAATTTCTATCAATTAGCAGGCAAAAAAAAT
CTCCACTGAGACAGGCCTAAATTGAGCATTGAATTACACGTCTTTACCACGGAGCAGGGA
GAGAGGTAGGGGGGCCGAAGAGGGAAAGGCACTTTATTGAAACCTGGGAAACCACGAGAT
GTTTCTCTGTGTGAGCGTGTACATGCACATGTGAGAGCCAGGCATGGGACACAAAACTTA
AATAAACGTTTATCCCTATGTGTACGAAGAACTGGGATTTGTACCGTGGTTGGGTTCGCA
GCGGTGATTTGGTGCCTGAAGAAACGGCCATTAAAAAATATACCggtctaaaaattaaat
ttaaaacaagtctttgtgaatttgaatctgtgtggcagtttgaaaaatgttatattcttt
gattaaactggccaatttaaaatggga
>NODE_81_length_513_cov_14.978558
GGCTATTGACAAGACAGACATCCGAATGGTCAATCGTGTTATTTGACCCTTAGAATTGAG
GTGAAGTCGTGCTATGCTAATAGATATATTCCCCGCTGATATCATTCCGCACGTCACAAG
AGGTGATTTATGCTCAATAATGGGGAAAATGTTTCTTCAATCACACAGGTGTTTCACACC
ACGCTTCAGTGCACAATGTTATCTCCAGCCCAACCAGAAAAAACAGATGTCCAGTCTCTC
CCTATAGTGTGAGATCCCTCTCCCACCGGGCATGCACAAAGTCACCCAGTCAACCACGCA
TTAAAGAGAGGCAGCTGCCAGAGCATTAGTGTCCAAACCCTAAGTAGAGAGGCAGACATA
AACAAGCATGACAGTTGGTTTTTGGGATGCGAGGAACACTGATTGACAGTGCTCTGTCGG
CCGGATTAGAGACGTTCATTTCGTCCTGAACTCAATTATATTTTACAAAGGCTGACATCC
CCAGTTAATTGCAGCCTTTCCACATGAGGGAATTATTTGCACTTCTCAATTCCCTGGCCA
TGTGTACTCTGTTCCGCATGTACAGGCTTCATCTAATATGTGGAAATATTGCAAATTAGA
TCAGAAAAAAAAAGAAAAAGGAAAAAAAAATAAATCTGGGAAAAGAAAAAAAAAAAACTT
GGGGAAGTGTCGAGGGGCAGAAAGCagtgaaacgctg
>NODE_82_length_734_cov_18.726158
GAAGTAAGGGCACGCCCCCCGCGACAGAGATGTAACTCCGCAGCTGATATCTGCTCACCT
CTCCCCTGTTAACACCATGTGGTAAAATCCATTTTATTGTGAAACGCGCAAAAGTTATCG
CCCCCTCCTCCTCCGTACAGCGCCTCCTCTCTCAGTGGGTACAGGGGGCTTCACAAAGAA
AACATCACTGCCTTTCAAAGAGCACATTTTGACCTTCCAGACAGCTAGTTGACAGGGTTC
TGCTCCGGCAATGCAGGATTCAAACCAACTCTGATCCATAACAAATTTCCTTCCTGGCGT
GGAGGGGCCTGATAGGTTTGTGAAAAAAAAGCGTCAAAAGCTAATGGCAACTCGCACGGC
CGCACACTTACCTCCACAACAAAGGCCCCCATTCACTGTTGTCATGGTGCAGGCGCCAGA
GCGAATGAACTCTTCATGCTCCATCAACAATTTAGTTAATTAGCTCATTTGTAATTGGCC
GGCTTTGTTGCCTGGATGTTAGTGGGGGGACATCAAAGGAAGAAGGTGTTTGCAGCACTG
CCGATTACAGGTTATCACATTGCCACTCACTGAGAGTCTCTCTCTCTCTCTTTCTCTCTC
TCCCGCCCTCCCTCTCTCTCTTTCTCTCACTCTTTCCCTGGTTCCCTGCTCTCACACAGA
GAAGAAAAGAAAGGGAAAGCTTTAATTTGAATATTCTAATTAGATTTGTAATTAACTGTG
AAATAACGATCTGGCGAGTGTTTTTCATGGGCTGTAAATGTCCATGTGAATTCGCATAAA
CTCTCGAAATCAGGACATTGTTCCGGCTTATTTTCCAAATTATACATTTCTCTACAGTAG
TGACTGTAATAAGTTGCagaaagctaaaaaaaaaaattaaaaaaattgcactgataccag
aaactggtgcacccatgg
>NODE_83_length_873_cov_9.917526
ACAGACACTTGTCCATGTAACAGCTCTGCAGAAACTCACACCGGCTCTCAACAACACTCT
GCTTTACTGTCGATCACCAAGACACTCAGCAACACCGGCTGTCACCTATACATGTAATAT
AAATGCAATCTCACTTTTTCTCTGTGATAAATATCAGCCATCTCTGAGGGGCAGACACAG
CCTGACACACATGCGAACACACGCACTCGCTCCCCGCGCACACACTCACTTTTGAATACA
GCACCGCACAGACAGTCAATAACAGAATGGGGTGTGAGATTAAGCCTAAGCCCACCTTCT
TTTCATGTGGCAGAGCAGCCGCTGCCCCGAGATCTGGCACCAGATGGCGCTGTGCCGGTC
GGTGCCAGGAGATAATCGGGACAGATCGGGCCGCATTACTACCCATTATCTTCTAATTAT
TCTTGTGTGGAGCGCTGATCCTGCCGTTTGTGTAAGTGGATGGCACAGAGAGCCTGTCGC
CCCCGGCAGCACGAAAATCCTCCCCACTTCCCTCACCCCCTCTGGGGATGGAAGGAGAGA
TCAGCCGGGGGAGGGAAAGGAAGGAGGAGCTGGTTGGGTAAGGCAGCCAACCTGATAGAC
GGGAGAGACGCCTTTGTGGAGCATGAAACAGCCACCGGTTTATTAATAAAGTGATGTAAG
GATGAGGAGATCCCGGCGACCTTTGACCTCTGCGCTGGTGTCACACACAGCAAAGTCTTA
TTCTTCGGGAGCGACGGCAGCATCTTCCTCCTCTGATGACTCTATAAAAGCAGGATAAGG
ATACAGTTCAAGTCTCTCAGGCTCCATTTGTACGGTGGCTGTGTGGAAACAGGCCCCAAC
CCCCCTAGACCCAAAGGATAGCGCAAACTGCGCAGAGGCATATGGCTTACCATGTGCTGG
GTCCCACGTGCACACTCTTAAGCGCGATTCTACCCAGAACATCTTCGCTTAATTATCAGC
ATTTTGTTCAGCATCCTCCTATTTTGCATATTAATATCTGTcagctcagtatgtaatatg
aggagatgaaggcttaggcttcgctaaaaaacacagc
>NODE_84_length_646_cov_24.188854
TAGCAGGCCTGCTCGCCGTTGTTTTCAGCCATATGTCAACATAATTCATTTCCGTGTGTG
ACAGCTCCTTACAGTAAGACACGGTGGGACTACTAGTTCTCAAAACCCTGTTTACATAAC
CAGGAGCCGGCGCTAACCACTGTTTTCTGCCCTACCTCTAAAATCACACTGCGGTAAAGT
GCTGCCACGGAAAGGGACGCAGGTCAGCTTATTGGAAGAGAAGTAATTTACTTGTAATTT
GACAAGTTGTTTCCACAAGTAGCGCAGATTAGCTTCAATAAAATGACAATATTTTTACAA
ATGAGCGAAGCGAGGCATAGGAATAAGCACCTATGAGTGCAGAGACAACACTTTGTCATC
ATGCTTCTCATTGTGACATCTGAAAAGACCCACAGGTGCTGTAGAAAGTGACTGTGTTGT
CATATTTCATTTAGGCATCCTTCTGCAAAGCTGTAATTGCCTAATTAGCTTGTTAATTAG
GAGATTAGCATTTACTGATAGAGTGGCTTGCTCTGTTGTGATGAGAGTAATACAGATTAA
GTGAGAAGTTATGGGTGCATGAGTTCACAATTTTGCTGCCCACAAAGGGGTCACAAATCA
TTAAAAGATTTGCGGAATGGCTGCGAGTGTTTGCATCTGAAGACGACGCTCGCCTTCTCC
TTCCTCCCTCGTATCAGAATCGGTGCCGAGGACGGTGGAAGAATGTGGAAGGCAACCCTG
TCACATGGCAGCGAGATCCCTCCTGGTCTGAGTGTCGCCTGTATCATCCCCTGTTGCTCG
GGGACATTGGAGGAAATGACCGAGCAGACGGTGCCAGAGACATTActaac
>NODE_85_length_999_cov_24.697699
GAATCCTTAGATTTATTAATTTTTAAAAAAATGTTTATAATCATTTCGGTACAAAATTTC
ATTCAAAGATGTCCTTCAACAGCAGGTGGTATCTACTTTAAATTTTCATTTAATCAGCTT
TGATCCAGGTGATAGATGGGCCTAGCAGCAGTTCAGCTCTTTGTGCTTCCAAGTGCAAAA
TGAAATAGGAACCGGCAAGAACATTAACTGCATATGTGGTTAAATTAATATGTTTAAACT
GTGGACAGGAAGCTAATGAAGTCATTATGTGCTTTGCTTAAAACAGAGATATGCACACAC
TGCACATGCTCTGTCACTGACCCATATAGATGTGGGTTATATCTAAGTGAAAGCTCGCTT
TGTATTTTTTCGTTATTGTATGTGGAACATGGCTGCAGTATTGTTCAAGCTTTAAAAGTT
TGTGTGAGAAAAGTTGTGCTCTGAAAGAGAACAAGGATAAAAAATTAAGTTCTGATTACA
ATTACGGGACGTGACACTTAGCTGATTTCAAATCAGCGAGGCCAAATTTCACAAAGCCTG
TCAATGGTGGCAGCAAGCTCGCCAGATCCCTCCCCAATCAAAAGTTTGCTCTATATAATT
TTACGCAATCAGATTTCTCCACAGTCATCCAGTGCAATCAGGTAATCAGAGGGGAGCATT
AACAAGACAAATGGGGTTTAAAAAGTGGGTGCACTCTGTTTGCAGGAACTTCCTATGGAG
AAGCCCCCTCCTCTCCTTGATTACTCCTATCACCCTCATACAGCGCAACATCCCCCGCTA
AATAGCTTTCTACTACAGTACAGGCAGTATGTGCAGTAGGAACAAATGTGATTGACTTTA
CACGTAAAATTTGACAGGTAAATTAACCTCTTAGGGCTATTTATGTCAAGTGACTAACTG
CCCGAACTCCACTGAATGAGCCATATTGTATACAGTTAGTGGCACCGCTGCCTTTTTCAC
ACCTTTCATTATCGGTGAAATACTGTGATGCAGATTGCACAGTCAGGGACTCTTTGTGCC
AGGATGCATTTTTCACTCCATGTGTGCAGATGTTCCATGTATGTATGTTAACTGGGTTTG
TGACTGCTGTCTGTCATCTTCACTGTCACAGTTTCACccaaataatctccatttattgtc
acgtaaacccaaaataatcatgttaaagcacccatattgtgcc
>NODE_86_length_639_cov_16.588419
TGTCAACAGAAAGTTCACCCCTCCCTCTCTTCTTCTGCCCTCTTTATCACCAGATAACTT
ATGTAAAGTAGCAGATGAAACCCATTCCCATTCACGTCGGCCTGATTGTCAGAATAAGCT
TGCATTCCTTTGAAAAGTGATTGACCGCCTGAAAGGGTACAAATTAGGGGCCTGTTCGTC
TTTTCTTCTCCGGTCGTGGGGTTTATTTGCGGCAGATTCACCCAGGCCCAAAATTAAGTG
AACTCAGGCAGGGATGAATGGGAGAGCTCTGATTGAATAATTGATTTCTTTTGTGCGGCC
TGTGTTTAAGAGGGATAACTAGACATCCTTTGGAGTGTAATGATTGTAATTACTGCGATG
ACTGGTCATGTCAAATATGACACAGGAAAGGACTGTTATTAACCTTTATTCTCCACATAG
GAAAAAAAAATAACCCAATATCCTCTTGTCTCTCCATTCTGCATATGGGTTTCACCTCCG
ATAGAGGCATGGCTTGCTGTAGGTTGAATGCATGGATGAACTCATTCCCTGTCTTCTACT
CCTGTCCCATGAAAGGTAGATGGGTAATTGACTGTGCAGTCAGAGTCACTGGTATGTCAA
TGACTCACACGGCTAGTGAGCCTTGGGGTAACTCTCAAAGTCCAATGCATTACGGCTCCA
GAATTTAAGTGTAAAAGATAGGAGTTATAGCCATGTTCATGATATCTGTCAGATTCCCAT
ATGCCTTGACCTCTCAAGCAGTGCGGCCTGAAATGGGctttaatgcacttgatgcattcg
agggcgtcagtgaaacagacattcatcacatagtgatcagaca
>NODE_87_length_846_cov_24.692671
AAAAACTAATACCCAATTCCAATCACTGCTACCATAAAGCATATCTTGTAAAAGGTCATA
GTGTGACCTCTGAGTTCGCTAAATTGGATGCTGGTTGGCCCACTTTCCCCTGAAATACCG
CACAGCCTGATATAAAAAGTGCCCTGCACACAATCACACCACCAGTGGGACCGGCATCCA
GCCCATCAGTAGGTGTTCATTTTGATGTGAAGTGTCACAGCACAGAGAATTTAACAAGAT
ATTGGTTGTCTTTGTTGAGGGAAACAGAAACCAGAACCCAAACATAAACTAGAGCACTGG
GGCCCAGGAATTATTCTGGGATAGGTGTATCTGTGCATGCATGTGTGCTTGCCATAGGCA
GCATACCGGTATATAGTGGAGCATCTCTCTGCAGCCAGCCAAGGGAACTGATCAGATGGA
CGATCAAACACTAATCATTCCCTCACGGCCCATACCGAGTAAAGCTGTCATTAATTTTGC
GGAATTACATCAAATCTGAGACATTCTTTATGTGGCCCACGGCCTGTAGACAGTTATACG
ACAGGGACTGCTGCGCTAAGCAGATGGGGCAGCTTGGCCGTGCATACTAAATACCACCGT
CCCCCATTTCTCTATCTCCGCCCTCCCAACACTCTGCCCTCCTTCCAGGCACTCTGCTTC
TGCTCCTTCTTTCTTTGTTTTCTACCCTTCTAATGCCTTTCCTCGCCTACATGGTCACAC
AGGTCCACTGATTACATCACTCACCCCACAGTAATGGACATTACTCCCCTCAAAAAAGCT
CTTCTGCCTATAGAAAAAAGAAAATGGCACCAACTTGTATACTCAGAGTTTTATCCCTAC
ATAAGACACATTATGCATTGATTTAGTGTGATGAGAAAATAAATTGTTTACTGACATAAA
TCTTTAATGTTTGTCTCTTGGATGTTGACAACTCTAACAGTTTACTTGCCTGCACAACAG
AAGGTCATAATCCCATTTGAGGTTTCCTTGGcaactgattactgctgaaggcaagttgca
atttatgact
>NODE_88_length_840_cov_28.229761
GAAAGTATTAGGGAATTGTGTAGCCCATGACATCCTTTGATTCAAGGCTCTTCCTCGCAT
ATCAAAGCTCACGCGCTGGGCCCGTTCTGTTTAGGGAGGTGTGAGAGCACTGTGAGAGGA
TTTGGGAGTGCAGATGCGTTGTGGCTTCACTCTGTTGTAACCCACAATGGAGCCACCTCA
CACCCCCAAAGGGCTTCCACTTCAAGAGCCCTGCCTTTGTTCAAAAATGTATTTGTTCTC
TTATTCTTTTTGGGAACTATGTAAAACAAAAAAGAACGAATGGCGAAGAGAACCATTCTC
TCTCCCCCAGCCCTGCAACCCCATCCCACTACCACCTCTCTGTCTCTCTCTCCCCCTCTC
TGACTGTACCTTGCTCTCCCTCTCTGGTAGTGCATATTTTGCTGGAGATGCTAATGATCT
CCCCCCGCTGTATTCTGATGCAAGGTCTGTCTACACTTTTCCCTTTCATCCACATACAAA
TGTGCTCTTATTGCCTCTTCGCCCTCGGGCCTTTTAAGATGCCTTTTTGAAATATGCCGT
TTGATAAGCACATCATTGGCCAAGTCCCTGCAGTGATTAGAGCTCTCTTTAATGTGAGCA
AGTTAGAGAGTGAATGAGGGGCTCCGGGGCCGGCAGCTATCCATTCTCTCCTGCCCTCAC
CCCTTGACATCTCGGGGGCCATTGGGGAGAACCCAGTGTCGGGTGTGGGACGACCCAGAG
CCCAGCTTAGCACATAGACACTGCTGGCCGTCGTCCATCTTTCATCTCCACATGGAGATT
AAGCACAGGAGAAATGACACTGGAGGATCGCCTTCATAGAGACATGGTACTGTATGCTGG
AAGGCTAGATCCCTGTACTTTATCACAGGAATGTGACAGGAGGACTGCTCTCTAATGTCT
TTTAAATATGCTCCATTGATCTCATGTTCAGAGCCTCACTCTGCCTCACTGGGATGGCTT
TTTTATCTTGCCAAAAGGGAAAGCTGAGACGGTCGTCAGGTGCTTTTCTCCtattctgct
tctt
>NODE_89_length_468_cov_4.145299
CGCAAGTTTTCACAACATTTTTTCTGGGCGTCATTTTTCTTTTCGCCATACTATAGTATG
AGTTTTTCTTCAGGCCAAAATACATGATATTTGTTTTTAGGAATACACTTTACTATAACG
TTTTTGAGAGCATAATTTACACTATTTTCACTATAACGCAAGTTTTCACAACATTTTTTC
TGGGCGTCATTTTTCTTTTCGCCATACTATAGTATGAGTTTTTCTTCAGGCCAAAATACA
TGATGTTTGTTTTTAGGAAATCACATTACTATAACGTTTTTGAGAGCATAATTTATACTA
TTTTCACTATATCGCAAGTTTTCACAAGATTTTTTCTGGGCGTCATTTTTCTTTTCGCCA
TACTACAGTATGAGTTTTTCTTCAGGCCAAAATACATAATGTTTGTTTTTGGAAAAACAC
TTTACTATAACGTTTTTGAGAGCATAATTTACACTATTTTCACTATAACGCAAGTTTTCA
CAACATTTTTTCTGGGCGTCATTTTTCTTTTCGCCATACTATAGTATGAGTTTTTCTTCA
GGCCAAAATACATGATATTTGTTTTTAGGAATACACTTTACTATaacgtttttgagagca
taatttacactattttcactataacgcaagttttcacaacattttttctggg
>NODE_90_length_630_cov_23.868254
GCAGTTCTGTAGTGGACCTAGGGCGCCACCTGGTGGATCACGAGGGCAACAGCAGCTGGG
GAGCTTCCAAAAAACATGAGGCGCCACAACAGGTCTCTAGAATGTGAAGGCATTTCTGTA
AAATGAACCCCAAAGAAAAGACATAGTCATGGTTCCACAAAACTAACTGACATGCCTCCA
AGTTGTTTAACAAGCAAGTTGATGCTGCTTCAATGTTGAATTACTCATTTTTAGCTTTCA
AACTATGGTGTTTTGTGGTCTTATAGTTTGTGGAACCAAGCTGAACCCAACAGAACCAGA
TACAAGATGGTCTTTCTGCGATGGCAAGGCACCGTGACGGAAGATGCAGCAGAGAAACAC
CGAGTTATTAGGACAAATGGTAATAGGACATCTTACAGCAAAGATCATTTTAATGGTCCC
AAATATTCTGAACAACTAAGTGTACACTCATGTAAAAGAAAAAAAAATGAGAAGATATGA
CAAAATTCATCACATCTAGAATTCCACTCAATCTTTAATCAAGACGGGATTACAAATTCT
CCAAAAAATCTGCAGTTTCAAAGGGCAAAAAGGGTAAAACTAGCTCACCTACTGAGGTCT
TTAAAAACCTGTTCAAGTGTGACTGAAAACGTCCTGAACATTTAAAGGCAGGTCTTTTTT
GTTGTCATTTACAAAAAACAGGAGAGAGAGATCGAGAGAGAGAGAGAGAGAGAGAGACGA
ATAGAGAACGAAAAGAAAAAACAATGAAGAAACTGCTGGCTTTTTTTTTTGTTTCTCTCC
AGAGAAAGAACGTCCGCTGAGGAACGACGACACC
>NODE_91_length_807_cov_17.742256
GTAGCTCTGGAAGAGCAGCTCTCCTGGTTGGACTGTGATGGTAAGCACAAGGTCAGACTG
GTCACCAGCATTCAATGGGGTTATCATGTATTGACATCCATCTGTGGAACATCTGGGACT
GAGGTTGTAACGTTATGGGTGGTCTCCAACCTGGTCATGGTGAGAATAGTCCAGCTTCAC
CACAGATAGAGCAGCTGGTGGTGAAGCCAAGGTGAATCTGAATGGTGCTTCTAGCTCAAC
ACACCATTCCAGACCAGTTTGCAGCCACAGCAGGGGGTGAACTGAGGGGCGATGTGGGGC
TAAACAGTATATTAACTGTGTGTTGTTCTCATTGCCACTGCAGCCGCCAATCTGTGATGG
CTATTGGCCAGAGCTGGCTGGCAGATGATGATGGTTATGATACATCTACACCCTACTACC
ACAGCTCAGTGTATGGTTGGTATAATGGGTTTGTATGATGGGTAAGATTTCTTTCCACCC
TCCATCTCCTACATAGGGAAGAGGAGCTACGTTCAATGGGTAAAGCGTCTTCTTGAAGGC
CCTAAAAGCTTCTAGTGAAATTACTGCTCCCTGGATCTTAGGCTTTGACCATTGAACGCA
CCCCTGACCACTAGTCTACGAAACGTTGCCCCGTGATTCTGGCCTTTATGTTAAAGCCAC
CTCGGTCTAAGCAGGACTCATGTTTACCTGGAGGTCATGAGGGATCAGTCATGGACTCAT
GGACCCAACTGGTGGCATCTTCTAGACGTAGGGATCAGATCCTCCTCATCAGGATTAGGG
TTCAACAGCTTCAGGAAGGCAGAAGAACTAGACGGTTATTATTTAATAGAAGTAAAACTA
ATAACGGGGCAGAGTTTAGTTTGTTAGTCCAGGATCAGATGCTTCATTAGAGTCTCTAAC
CTCAGATCCAACTTTATTAAGCCTTAAAACAACCTCAGTGTTGAACTCAGCAGATAAAAG
ATAATATAATTTCATCTTTcaccaggatcag
>NODE_92_length_752_cov_15.948138
GCGTGGAGCGGACCGCAAAAGAGGGGAGGGGGCAGGAAACGCGGCGACACTGATGAAGAC
GGATTTTAAAAATGAAGGAAAAGGGACTGAGCTCTCTGCACCTTAGCCCTGCTGCCTCCA
CGGACTCGGACCTGCCTCCTGTTTTTGTTTTCTTTTGTTTTTGTTTTGTTTTTCCACACA
AACCATCCTTTTAGCTTATAGAGATACTGATGGGAGGAGGGTGGGGGGACGGGAGAGAAA
AATGTATTGTTCTTTTTTTTTTTCGGTTTTGTTTTTTGTTAACTTGTACACTGTGCAAGG
TTGAATTATCCTGTACAGACTGTAAAATGTAATATTATTTTGTACAACTTAATTGAAAGA
AAAACAAATCTACTTGTAGATCTTTGTGCCTTGATTATGGCTGTACCTGTAAATGAGCTC
AGATGTAAGTATGTTTTCGACTGCGCTGTACAGCTTGATGTCAAACTCTATCGGCAGCGA
AAGACTGCGGGTAGGGGACTTTCTCTGTAGAGTTTAGTTTTTTCTGGTTTATAAAAAAAA
GGAAATGCTGTTTAGTAAAAAATAAAAAATAGGGAAAAAATCCTAAAAACCTGTATACAT
TATGCAAATTAACCACTTACCTGCAGTGAAGACCAGATGTTGCAGCGCCATGCCTTTTAT
TTTTGGTTTTGTTTTGTTTTATTTTTTCCTCCTTTTATTATTATTATTATTATTATTAAT
ATTATTATTATTATTATTATTTTGAATTTCACAGCTTTAAACAAACATTGGAAATCCATT
GAAAGTGTCCAAATTGCAACCTGGTGTTGTTTTAATAGGAACCAACGTTTTTTCGATATG
AAGTGTGTCTGAGGTCTGTACTGATGTGCGTGCCTGtgcgcatgtgtacataaaacaaac
atagactcacagacgcattgtgtgtgtgcgtgcgtg
>NODE_93_length_494_cov_24.485830
TGGAAGGATGACAGGAAATGCAGCTGTGCCGCAGCTCTCCATCGAATAGACTCTCCTCTA
TATAGCCACATATACCGAACAAACCACTAGATAAGACACATGTGCGTGCACACGTATACA
TCTAGCTGGAACCACTCCCTGCGCACCTCCCTGTCTCTTGACAAACCATTATGTACAATC
CTGCCACTGTATAGTGCTGTCAGAAGGCTGCCAAAATAATCTCTTCTGCAGGAGAATTTA
ACTCCATACCTTCTGGCACAGTGCAGCGATGCAATTTAATGCCTCCTGTGATAACTAATG
GAAGAAACTCTTAAAACTTCAGAGCTTATAATAAGCTTGTCAGCTTATCATATTAGGCAT
GTGAGCTTATAACATTAGCATTTAAATGTTCCCGGGTATACAGTAATGTGATTGGAGGGC
TTTGCCATTTTGACTTTGCCATTGAGGAGAGAGGGAGGCAGAGAGACACAGGGAAAAGGG
GTGTTGATGCTGTCACAGTGAAGCGTTGAGGACTGTTGGCTCACGTCTTACAATTGTTCA
CAGCTATTGTGCGTGAGCTCTAATGGATGCACAGGTAGTTGAATGAGCAAAAAATGTGTA
AACTATAACTAACATCTCCCTGCTCCAGCTTGTCCCTGCATGTCACAAGACATAAAAGAC
TTCATTTACTTACaggta
>NODE_94_length_656_cov_18.382622
GAGGATAACACAAACACACACACACACACACACACAAATTACATCCAAATCCTGAACAAT
AGCGACGATCTCATTTGACCAAATACCCCCCCAGCAAACAATGTGATTATACTGTATGTT
GATGCAACGTGTATGTACATGACAAAAGAGAAAGAAATAATAAATATATCATCAGTGTCA
AGAAAATCTATCTTTTTCTATTATGTTCAATTGTGTTTTGGAATGACTTATCTTGTGACA
CAAAAACTGCAAACGAGCTGCAATGTAAATTTCAGTGTATTCTGTTTCTTGTTTTTTGAA
GCCATGAAGCTACGGTGTGTTCTTGGAAAGCCCTGCTAAGTTAAATGTGGCAGCTAATGT
TGTGTGTTTGCTATTCAGACTACAGGGTCTTGTACTCAAAAAGCGTGTAATTAAGTGCTA
AAGTGCAAAAGATTGTAATGTTTTATATCAAGATTACTATTCATGAAATGTCAGTCAAGT
TTATACTTTTGTAATAAAGTGGCACTTTAAAAAAAATATGCTTTATCTCATAGTCTGGGT
TATTAAAACGGGCAGAGAGCAGATTTTTTTTGTCTAAGTGACGACGGACTTTCTCTAGGA
GTTGCCATTTTTTCCCCCTTTTTTGTATTGTCTGATCTTAAAAAGCTGCCTGTAGATTCC
GGAGCATTAATATCAAGGGGGGTCACCGTTTTCCAAAAGCGTGCAATGTTTTCATACATC
ATTTGACATCCAAGGCTGCATGCTTCTTCTATTGTGCTCTGCTTTCCTTTGTGCACAACC
TTACAACCTCATTTCACAtgtgtgtgcgtgcatgtgtgtgtgtgtaagtgtgtgtgtgtg
>NODE_95_length_448_cov_27.678572
AACAAAAAAAAAAAAAAAAAGAGGAGAGAGTCGCTGATTTTTGTCTTTTGCTGCGGTTTT
TTTTTGTCCATTGTTATTTTGTTAGTCTGTCCAGGCTAGTAGTCCTGATGTGGGCTGTGC
GTCAAACTGTGCCGTCGCAAGTCACAGTTGCGCCGAAACACCTTTCCGCAGCGGCCACAG
CTGTAGGGCTTGATGTCTGTATGGGTGAGAAGGTGAGTTTTCAGGTTACTTCTTTGATTA
AAGGTTCTTCCGCATGTGGGGCATTTGTGGGGAGACTCCTGTTTAGATTTAAAGCAAGCA
AAGGATTATTCCCTTTAATTGTATCGAACGTCTAATCAGTTATATCTTTCAATCATCTAC
ATAAACTGCTGCGTAATTTCAAAACCACTTTTTATGAGCATTTCTTACTTATTTAAAACA
TAAACGATAATAGGCCAAACGCACTCGTTTTGTGAGGCCTCTTAATATCCCCATGCATGC
AGTATAGACAGTGCGTAACAGGTGAATTATGATCCTAACGCATCACACAGTTAAGGTCAT
GGTAATGTTCTGAGCTTACCTGCATGTGTAAGGTTTTATGGACGGCTAGAGTTCGGGACT
GACagaatcctttcccacattcttgacatttg
>NODE_96_length_502_cov_26.603586
ACAATATTGTGCTGCCTCTCTCCTTAATCAAATAAAGTGGTGTAAAAAAAAAAACACACG
CACACACACACACACACACACACACAAAAGCATTTCCTTCCCTCTGAATTTCTCCTTGAA
TTATATGCCATCACTAGTGTGTGTGATTGCGGAATATTAAATTAAAGTGGGATAAGTCCG
CACCGAGGCGGGCTGCGTCCAATCCGCAACTCATTTCCCCTGTTGTAGCACCGCATCACT
GCGCTCCTCTCTTTTCAATGACAATGTGCCAAATCTGGGCATTTTGAAAACACTTTCCAT
ATGCTATTATCGGATCGCTACTGAGCAAGAGAAAGACAGAAAAGAAGGAAAACGGAATGC
TTTATACCAAAGGTACCACGAGTCTACATTTTTATGTGTCTTCTTCTTTCACTGGCTTTA
TTATACTTTATGCGTTTTTGGGGGAATTTAAAAGAGGTAAGAAGGAGGTAAATTTGAAGT
TTTTTTTAATATATATATATCACGATTGTGTATTTATGGAGCGCTGCTTGGATGGCTTTA
GGGCTGAGTGTGAAAATGTCGAGAGAGTTTATGTTGAGCATCTATGGGCAGAAAAAAACA
CAACTTCATTTCTTTCACTGTTGTTGTTTTTTTCTACGTTTTCCTCTTTTGCTGCTGAAC
AGTaactagtttttgccccacttctc
>NODE_97_length_835_cov_21.355688
GTAAAAACGAATGCAGGCTTAGTGCATTTTTTGCCAGACATGACACCGGAGTATAAACGA
CATACACCACTCTAGTACAAACATTTGCTGCAGCGCAGAATCTCCACACTAATCAAGGGA
AGTCTTTGGTGCATTTTCCCCCTTCTGCATCTGACAGATCATAATTGGGGCCTTTTTTCC
ACTTCCTAAGATGCTGCCTGGAACCTGTGATGCAACAGTGGGAGCCGTACCCTCGCTGCC
TTTCAAATCAACAGTGGTGTCAAAACAGAGCCCTGAGGAACCCCCAGTAGAGCATGGCTC
ACTAGACCCCTGTAGAGATTTGAAGACCACTTTGGAACTCTAATCCACTCAAAATGTGCT
GATAATTTTCCTTGCCAGGACACTCTCTGCCTGGTGTCACAAGAGTGGCCTCCCGGGAGC
AGATCAGCCAATGATAACAAAGTAGCCAGATGTCTGGCGCTGGCAGAATCCCAGAAGCCA
GACAGCGGCACGCAGCAGCATCCGCTGTGGGCCACAGATCAAAGATACCTGAGAATTACT
TATGGGCACAAAATATGTGTTGCTTACTCTACAGTTCCCATTAATAACAATCTGGGAGAA
TTTGTATTTCTAATTAACTCTTTTCTTTCGGCATACAAAGTGCTGTAGGTTGTCTAAGGC
TGCAGCAGCAATTTTTCCGTGGCAAGTGCGAGTCGACAACAGGAAGTCGGATGCAGCGCT
GTCTGAAGGAGCCAGATCAGCTTTAAATGCAGTTCTGAGGCTCCGAACACCCCCCGACTC
GCCCCGATAAACAAACAAACTGTGTGAGAGTCAGCTTATTTAGATTTAATCGGTGCTGCA
CGGTGCCTGCTTAGCCCGGTCCTTGATGCATACCTCGAAAGCTGTAGGTGTTGACACTGA
ACTGATTCACATGAGATCTTAAAGTGTACAGTGGCTTCATTGTTATTTTTTTCATTATTA
TTTTATCCTAAAACAAAGGAGGCAATAGTTTACctgcagaggccaggtcagttaccccc
>NODE_98_length_574_cov_7.745645
GCTTTGTGTTTGTGGTCAGTCAGGAGGGACGCTTCCTCTACATCTCAGAGACAGTTTCTA
TCTACCTGGGACTCTCACAGGTAAGACGACCTCAACTGAGCTTTCATTCTCTCTCTCTCT
TTCTCACACACACACACACACACACTAGAATAATCCTTTGTATACAAGTGCATTTGCACA
CATGTGCCTGTCTTCTGCTTATGCTTTCATATCCCCTCCCAGGAGTGTGTGCGCGTGTTT
GTGTGTGTGTGTGTGTGTGAGTGAGTGTGAATATCTTTGACTGCACTCTTCGCGCTCATC
TCTGGAGTGCAACTCTCACAGGGCCAATGCTGCTCTCTCTCTCTCTCCCCGCTCGCTCGC
CCGCCCGCCCTCTCTCCCTCTCCAGGTGCTCACCTCTGTTGATTGCCTGTGGCCTCTTGT
ACTGTGAATGTTAAGTCCTGCCATTTTGCCCAGATGCATAAATAATAACAGTAATTACTG
GCCCAGCAATCAAAGTGTCGCCCCAGCGCGCTGGGCCTGTCTAGGGGAACAAATCGATAG
GCATCTTAAAAGCCACATTGATTGTAGGGAGGGGGAAAAACACCAAGGGGGATGGGAAGA
TAGATAGAGACAGCCAGAGAGAGAAAGAGAGGGGGAGGAAAAGGAGGAGAGGTGTGATAA
GAGAGGGATGTTTCAAAGTAAGAAGAATGGGTACAGCATGAGAGAGAGAGTGAGAGAGAG
AAAAGTGAGAAGTTGGAGCAACAATAGCAGAAGTAAAT
>NODE_99_length_648_cov_22.586420
CACTGAGAGATGGGAGGACAGGGTTTGCCAAGTCAGGCACAAACCCTGCTTTGGGTCATA
AACACCTCCGCCTGTCTCCCCTCCTCTTTTCTCCTCCACAGAGGTGAGCTGGGTTTGCAC
TCTGTTAATCTTTCACTACAGGCCCGCTCGCTTTTTACACTGGCCCACTGGAGAACAGAG
GAGGAGAATGAAAGAGGGGTAGTAAAGGACAAGAGTGGATAAAAGAGCAGGAAGAAAAAG
CCATAGAGAGGGCCAGATGGGCACCTTCACAGTCCATTTATCAAACCCAATGTGGCCCTC
CCCTCCCCTCCCTGCTGCTCTCATGTCCTAAACCCCCATGTAATTCTGTAATGATTTTCA
TTATCATATAATGACCTTACAAAGCCTACAGCAGTTTGCATGGTCAGTACAAAACTCGCA
GCTGTTCGCTTCCATGTTTGCTCGCCGGCTGTGACAAAGCTTTTTTTGTTTTTTGTTTTT
TTTCTTTTGGCCAGAGCAGTGACCTCTAGGCTTTGGAAGGTCAGCATAAGGTCACCTCAT
CTAAGAGGTTCAAAGCGTACATACTGTCAGCATAGAGACTGAAGACAGCATCAAACCCTT
GTTACATTTCTCCCGCACAGAAGGATTTTCTGTGTACATACTTCCAGTGTGAATCCTTCC
TCACCTGTAATTGCACAGATGTGAAACATGATCTATGAATTTTTAAAACCTAAAACCTCC
CTAGTGCCACTGGGATGTGCCATTTCCTATCCTAATAGGCCTGTTCCCTGGAGGTTGTGT
CTTGCTCTTCAATCCACACTTCCTGTGTGGCATACAGAACTGCTCTGCTGCg
>NODE_100_length_751_cov_17.616510
GACAAATATTTACCCCACTGACAGAAACGGCACTCTGTATCTGCTGCAAATGTAAATTAG
CTGTAAAATGTTGTCACACTCCACAAAATAAAGTTGATGACTGAGCTGCAAAATGGAAAT
GGAAACTTTAGAGTTATATTACATGTAGAAATCAAGACACTTATAATTTCTGTATGACAG
GATATCTATTTAATAATAAGTCAGAATCCACCAGTAATACTGATCATGGTGGTGTATCTG
TCCGGATGTATTAATGCCTTAAATTGTAGCCCTTTAAGCGCAAATTAGGCCGTCAGATTT
CCCTGAAATTTGACAGACCTATAATCATGCTGAAGTTATTCATGTGGTTTGGTCCTTTAC
TCTTTTAATTTTCCATTAGGCCTTCAGCGTGCTGATAGGAGTGTTTCAGACAAGCGAGGT
TGCGTGCTGGATGAAGAGTCAAAACAGGAGGGGTCATAAAAATAATGATTCAAGGGCTTC
AGGGGGGAGGAAAGGAGGGTATTTTGTACGAGCCATGCGATGGAATCGTGTGTTTACCCC
CTGACATAGATGTCAGACATCTTCTCTCCTGTCATGAAAGCATCGTCCTCTAGAATTACG
TCATCAGTGTTCCAAATAACAACACGAAGCTCAAAGCTAGACACCAGCAGAGCATTGACC
AGAGAGGAGAGAAAGGACGACAGACAGACAGGAGACACACCACAAACAGAGAGACGCGAC
ACGCACACAGAAAAAAATGGAAACAAAACAAAACAAAAAAAATAATGGTTAACGGCAAAA
AAAAAAAGTCCACACACAGCTTACACCCACGGGAGGAGGCTCGGTGGCCCCGTCCCGCTG
TACCTACCCCCTGACAAATATGTCACTGGACTTTTCCCCAGTGAAGTAATCATCGTCCTC
CAGTATTACTTCGTCTGTATTCCAAATAATCACCc
>NODE_101_length_435_cov_17.105747
GCTGGACCGGAGCCAGGACCAAGGGAGGGAAGGGAAGAGGAAGATAGCGAGAGGTTTGGG
CGTCCATTTTGGAAACAGGAGTCTCCATCTTGTGTGTCGTCGGCGCATTAGGAGGCGTTC
AGCACCGAGCGGCTGTACAGAGTTTGGTAATAAGCGCCGGAGTCCATGGCGGCCGGACCC
GGGCTGTCGTAGATCTGCTTGGCCCCCACCGGGGAGCCGCTGGTGTAACTGTTGTAGGCC
ATGACCTGGTCCTGGTAGGACTTGAGGTCCATCTTCTGCTCGTTGGACATGAGGTTGGTG
ATGGAGAAGGGGTGGTTGAAGTTGTAGTGGGGGTCCAGAGACTTGAGGGCGTCGCTCTGG
AGGTCCATGTGCTGCTGCATGGCGCCGGGCAGGAGGTGGGGGCCGCCGGCCAGAGCCTGG
GAGTGGAGGAGCGGGTTGGAGGTGGACATGGAGGAGCTGGAGGAGGAGGGAGGCAGGGAG
ACCGGGGGGCTGTGGAGGTGCGAGGAGCTCAGCGGGGGGCAGTCAAGGGGGACCAGGGAG
CTCCTGGGGTGCGGCTGGTCGtcggaggaccccgggtgggagttgtccgagtgggccgag
tcggctccctctgaccccc
>NODE_102_length_428_cov_27.546728
GAGGGTTCGCAGCTATAACGTCAGGAGGTTCCATCAGGAAAGTATGGAAGCCTGACAGGT
TTTAGCTTTTGGTGGACACTGGACAGAACACCCACCCCGAACCCCGCAGACCCACAAACA
CACACCTAACAGACGCACACACACACACACACACATCCGCCCACAGGTACCAGTGTTTTG
CATAGACACACACAGATAAACACACACAGGTTGGTTAACTCTCGCCAGACACACACACAT
TCAGTCCCACCCCCAGACTTGCGATGTGTTACTGTGATGATGCAGAGTGTGGTGGAAGGT
GAAGAATAAGACAACGGAAGACAGGTGATGCTAAAATGAACATTTATAATGACTGCTGTT
GCTGTCGCAAAATAAGAATCCTTAAAAAAAGACCTCATATATATTAGCACTAGATTGCCC
ACTTCACTGGTAATCCACAAGTCAAGAAACACAACTCACTAGGTTTTTTTCTCTTTACAA
ACACAATGCTACAATTACATTAAATATTCAATAATCTTTAAGTCAGTTAATGAATGTTGT
TAAAAGCAACCACTAAAATACTAAAAAATAAAAACAAAACAATAATAATATTAATTCACC
TTTTTCCAGTcg
>NODE_103_length_603_cov_11.839138
GATAATGGAGGTCACGGAGGCAATTGGGAGAAAACGCTTGTGTGTGTGAGAAAGAGCAGA
AACAGCGGCGTCGAGATAGCATCGCTAATTTCCACCGGCGCAAACAACACGCAAGAGGAA
AGAGAGGAGGAAGGGGGGAGGAGGATGGAGGATGGGGAAGTGGGGGTAGCGAAAAAGAAA
CGACACGAAACGAAAACAACAAGGAAAGTTTCTCCGCGACTTTCTCGAATGTCGCTCCAG
ATTTTGCCCTTCATCGTTCTTTCACAATGTCGCGCCCTCTCCGCTGCTATTTCTGACTGC
CAGTGTGTGGATCTGGCTCGCCGCGATTCCATGCCAGTGTAAAAATTGGCTGAGGGTTTG
GTTCAAATCAAATTGGACATAAGCACCCACAACACCATCTGTTAGGGAAAGGCAGTGGAG
TGAAGGGCAGAACTCTGTATTCGGATAAATGGATTTTCAATTTATTAAACTGTTGACTGA
CACCCTTGTAAATTCTCCCTTTATGTGCCGCCGCCTATTCTTAGCACCGCTGAACGGGGA
CGCGTCGCTATACGTCCCTGCGACTCCCGACGTCAGAACGCCCCGTCTGTTGTTTGGTTT
ATCTAGCACCAATTTGTTCCTTTTTTTCCCCCCTACCTGAAAACAAAACTTTAAAATAAA
CCCCCCGTCAGGTGTTTTGTCAGCACTCCGTTTTCTGTTTAACAGGTGCATCGCCCCGAA
CGGGGAGGCGTCGCTATACGTCCCTGCGACTCCCGACGTCACAACGCCCCGTCTGTTgtt
tggttta
>NODE_104_length_636_cov_16.022013
ATCCGCCGCTCATGTACTGTGAGTTTTTAAATGTTACTCCGGCACCTGGCTGACAGACGG
CATCAGCCGCTCATGTTTGCTGATGAGGTCACGTGAGAGCCGGCGGTCATGCCTGCCAAT
CTGCCAGCATCTCCTGTGTTTTCTCCTTTCCCCCGCACTGTATGGGCTTTTCCCCCCATC
ACCTCCCTTGCACCCACCCACCCCCTTTTGGCGCGCCATAATATTTCTTCCCCCTCTTTT
CAGTGCACAATAAATGACTGCTGTTATGGACCGCTGGTAGACTGCATCAAACAGTATCCT
ATCCCATAAAATTTTAAGCCTGAAATTGACGAGGAGCTATTGAAGGGGATGAGATGTGTC
TGGCTTCACCTGACATAAAAGTTCTGCTTCACAGAGGAAGTGTTTCATCCTGCCTGCCAT
CCCACTATCACCGATACAGGGGGCTGTAAGGCGATGGAGGGAAGAGGAGGAGGAGAAGAT
AGGCTGATCTAAATGCATCTCCATGTGCATGCAGTGGATCAGACCCAATGTTCTATGATA
CAGGGAAAGAATTATCATTTAAAAGCTATGTGTGTGGAAAAAAAATAGCAAATATTCTTC
TATACAGATTTTTAAATCCCTTTTATTTGGATTGTTGTGAGTTTTGGTCACATCAATTAA
AACTATTAATTTTGATTCTATTTATTCACAATTCACATGTATGCCTTTTGGTGTTCCTAT
ATTAATGTTTCCTCCCTGCACAAGTACAAATACCCCCCCTTTTCATGTAGTAATGCTTTG
GCCTTGACCACAGGGGCAGAATGGGAGTCCAGGctattta
>NODE_105_length_548_cov_32.503651
CGCAAGTCAAGAAAAAAAAAAAAGATCTCTTCTCAGAGCGAACATATGAGGAACATCTGT
CTGCCTGCGACTCACGGGGCTCAGCAAAAAGAGCCTGCAGGGAGGGAGAGGTGAAACAGG
GAAGGAAAAGATCCAGAGAGCGACAAAAGGGGACAGTTGCAGCAGTCGAGCCTTCATGTC
TTTGGCTGCACCAATTACTGTTGGCATGTCCTCTGCCAACCAGCCAGCTCCCCCACAACT
GCTGCACTTAACACACTGTTCCTTTATTTCCCCCTCTATAGTAAGATGGCTATTGCAGAG
GGGCTACGGAAATTTGGAGACTGCTGAGCCAAAACAGATCACTTCAAAGCAGCTTATTTA
ACGCTTGCTAAATTTTTCATCACAGTCGCTTAATATCCTGGGGAAGGAGAGCTTTTGAAG
TTGCTGTGAGACCGGGGATGTTCTTCTTACAATTCTTTTTCCCCTCCCTCTGCTGTACTA
AAATCCCCAAACCTAAACACATGACACACACCCAGTTCACGCTATCTGTGCCTACACACA
AGACTTGTGCGAATGCTACAGATGCGCCTCCCGCACGCATAAACAGCACGCTTACATCGC
CCGACACAAACGCACTTATTCAATAAGGGGCTCGGAATTTTTTTCAGAGCAGTGAGAGTA
CAGAACAACTTTAATCCTACTAGGGGTTACTCAAAAATATGTATTTAGGGGTTAGCTTTT
CTGTAAATCAGc
>NODE_106_length_800_cov_14.072500
GAAGAAACGTGGTGATTAATTAAATTGTCACATATAACAAATCAAATATAGTCGTAGTGC
TTGAGTACGAATATAATTTTTGCTAATAGATATCAAAGCACACGCCACAGTCTGCTCCTT
CACATACCCGACACAAAAAATAAATGTGTATTTAGTAATTGGATTTTGAATATGGCGCCT
ACGCCACAATCATCAGGTATGCCTCCACGGTAATGGCTCTGTCAAACTAATTAACTTCTA
CAGTTTGAGTGAAGCTAACGAGATGCGTACAGGCATCAGAGGAAGGCCAGGCTCTACAGG
TGATAACCCTATTTGGCAGTGACATTTTTTAGTGTAAAGTCACAGTGGCGGTGATGAGAT
CAAAGGCAGAGAGTCCCCCATTGGGTCCAATTAGAACTATAGCATTGTACAGGGAAGGGG
TGGCAGGGGGGAGAGAGGGGAGTGGGTGGTTGGGGGAGAGAAGGGAAAAAATGTTGAGTT
ATGATATTCATAATCTATGCAGAGAGGCCTTTCCAGTACAGGTCTTCTCCCCATAGCTGT
GATCTTTTCAATTTACATCAAGGGAAGATGGTCGGGGATGAAAGCAGGGCATCCAAGGCG
CACAGCCCACAGAGGGCAGACATGGGGCCTCATTAAGGCCCAGCCCAGCCAGCCCCAAAC
AGGGTTTGAAGTGCGTCATATAAAGAGCATGGGGTCAAAGGTCAGACATAGAACAGATCT
CCATTTAACTCTCCAGCTGGAGATGGTAATTAGCAGGTGCAATGATGATCCCTGCCTGAC
TGTAAGGGATGATACCACTATAGGTGACACCAGGCATCTGTGTGAATGTGTGTGGGCACC
CGTGAACGTCTTCGCACACATGGTGGCTCGACGCGTCGATATATAACATCTATCAAGGAT
ACCAACTCATTTCATGCTCCCATGCATGTTTATACCAAACACGCTGGTATTATTGTGTGT
TTACTACATTTACTCCTacacaag
>NODE_107_length_942_cov_16.477707
TATAGGTCAGTGAGTCAGTGGGGTTTTTTTTGCCGTCTGTCCATGCATGCTCAAATGTAC
GCGAGTGTATCTCTACATCATATTATTACTAATGTATTATACATACATCTAAAGTGGCTG
TCAGGACTGGTCAGTCATCATGAAACATGAGGCAGCCACTCTGACATCGCCACCACATTA
ACGCATTCTCAGAAGAGGTAAAAAAAAACAAAACACCCACTGTGGACTGTCATGTAGGTA
GAGGGGGGGATAGAGACAGAAAGACAGAGAGCAGGTCGGTGCTTAAAGCTAACAGGTAAC
CTTTCTGTGCACCTAGGACAAAGGCAGGGGGAAAAAGAAAATGTCAAATTAAGAGAGGCC
AGGCAGAGAGACGTGGCTGCCATATTTGTGTGAAAGCCCAGTGCTGTTGGCAGCAGAGAT
GGCTGCTTTCTGATTCATCTGGGGCCGTATGGCAAAGCTTTGTCAGTCTGTGCGAGGTAT
AAATAATTCAGGGTGAGAGATGGCAATTACAGGGCCCTGCACAACCAAAATGAATATTTT
ATAAGGACTAAAACTGCCCTGGAATGAATCACACACATGGAGTCACACACACATACACAC
ACAAGTGTAAGTGAATGTGCGCACACGCACACATGCGCCCAAACACACACACAAAGGTAG
CACATATGAACCCTTGGCATTGCTGTTGTATTGTTGACAATATAACTATTATATTATATA
AACTGCTTTTGTGGGTTAATAATTTTTAATATTCTTGTGTACATGTGTGATTTCTCACAA
TATTTAGTTAAGGGGTGTAGCACAGTTTCTGTTTTCTTACCCTGTAATGAAAAAAATATA
TATTTATCACCATAAACAAATATACCTGTTTGTAATCTATTCAGTGGCCCATTAGAAATA
CTTAAGGAAAAAATGTAAATAAAAGCAAAAAGTGTTGCAAATATATAGTAAAGATCTACA
CAAAAAGCAGTCTCCAGAGACTCCGAGCCTTTACTTTTGACCCTGTAAATATGGTCTTTG
TGTGTGAGCAAGGGGAGGGGGGGGAGCGAAATGCTAATGGGAAAAGATTAAACCCAAAAG
CCGCCTGGAGCATTTACCTCTAAAAGGTTTTGTCTGTCAGGTTTCc
>NODE_108_length_832_cov_32.531250
GATTAATTTACTTCTTAAACTGTCAAAGCAGAGGAGCCGGCGATGAGAGAACCATTTCAA
ATATTCAAAGGGGCGAATGTTCTTGTGAAACATCTATTAATCATGGAGATTTTGGCCGGG
CAGATGAATTGTGGTGTCGGCTTTCTATGCACGCTGCCACAGAATCATTAGCCACTACAT
TCGCTCGAGCCAGAACAGACATGGAGGCTAATCAGCAGCTGTAATGGACACACTTCATAA
TTGTCAGTCTTTCGCGGCATGCTAAGGAGACTTAAGCTGGGGAGACCGAAGGCATACCAT
GAAGGCAGCTTTGATCGCATGAGCTGAGAAAGTGATGTGCCTATATACTCATTATTTTAC
CTCGAGACTTGTGTCTAAAGAATACAGAGGATTTCCAACATTTAATACCGCCGTATTTTC
AAACTACAAATGTCGTCCCATTCTTATAGTTACTGAAGCGAAGTCGGTTCTCTATAATTA
AGGCAACTTTATAGGCACTGTTCCCTGGCGAGTGTATGTACGAGTACCTGTGTTAGATGT
TTCATCTTTATTAGCCAGAGCATGGTAAGCCTAGCTCTTCATGCACTAATCCCCAGCTAA
AGAAACAGCTTTCAAGGAATTAACATCAAAAGTAAAGCTTTGCGTGCCGGCGGGGGAGCT
TTCAACAGAGCCTGCCTCAACTATCTCCTAAGTATTTTCAGAGCCTCGGGGATGAAGTGG
AAGTTAAGTTTAACTTGCTCTGTGTTCTTCTGCAAGTCTTTGACCTTGTTCTCAGGTCTC
TTAATAATCCCTGATACGTTTGAATCCGTACAGCGTTTGCGGCATTTCCATGAGGCACTG
CCAGAGGGTGAGGATTTTTTCACCGGGGCCCATTGCCCATTCTTCTCCCTAACCGTCGTT
CCCTGTGATCAGCAGGTTAGGATACAAGCGGTGGAGGTTCTGGATCAGCATCTGTCAGAC
GGAGCTACCTACAGTACCGAGGCGCCGTGCACTGCAAATCTGCGAATTTCCATaca
>NODE_109_length_675_cov_33.811852
AGCACGCCGTCACCAGGGCCAACCGGAGGGGGGGCAACCTGCGAAAGCCAGCTGGGGGCA
TCTTGGCACACGCTCAGCGAGGCACATTAAGTCGGCCTCACCCTGCATGGAACCTTTTGT
TCAGCAGAATCCTGCCTGACCTGCATCCCCCCCTCTTACTCACGGCGCCTCCCACCGCAC
TCAGCTCATCAGCAAACACCTAATGAGCCTGCGTCAAGAAAACAGACCCCCAGCTCAACC
TGCCCGCTCCCCGCCCCCACCCGGCTCTCGGGGGGCGCGGAGACGGCACTTTACAAGGAC
TGATGATGCTGCAAAGACCACAATAATGATAATTAACTTGCTGAATTTAGAAGATTATGC
TGTTAATTAGTTGCAAAATAAAGATAAGTAATATAGTAGCAGATGGTTGAATAACACCCA
TGAGATGGAGGGTTATTACACTGATGAGGTTTCCATGGCAGAGATGAAATATGAATCTGA
CTGGCTTTTCCCTCTTTCTATGGGCCATTCCAAGAGAATAATATCTTGTTTCTGCCAGAA
GAGCTTCTGGAAGGGTATTACACGATAAACTAATTTGGTAGATAGATTGGCCTGGCAAAG
GTAGTTGTTAGAATAATGTGGTCCTCTGTTTTCTCATGTAAATGTATTCCCTCTCACTTT
GTTATTGCTTCGAAAGGCTCATTCACTTTCACCTTGTTTGCTCAGTGTTTGATGCTAGAG
GAATTGACCTGTGAATCACAGGCACCAATCTGTGGAGGAATAGTTTCTGTGAATGGGATG
CGTTTGTGTGTCATTGTTGGAAGTGTTCAAAAAGCTTTTTTTTTTGATCGTTTGGTTCCC
GTCATGTGGTgctaccttc
>NODE_110_length_595_cov_30.763025
TGAAAAAGCTCCTAGATAAAACAACACTGGCTTTGTTGTCAGTTTTTTAGGGGCAGAGAC
TAGAAGATAAAACCTACACAGGCTGGGAAAAAAACATTTGAGACAGCAACAAGAGAGAAA
GAGAGAGAGAGTAAGTAAAGAAACAACAGAGCAGAGAATATTTGTAAAGAGCAAAAGAAG
AGTCAGAAAAGAAGAGGGATAAGGAAGAAAAAAGAGAGAGGAGAAAGAGAGAAGGGAGCA
AGGGATGAGACGGCTGCCTGGAAAGACGATTAGTATTCATGCGGCGTGGCGCTCCAGAGA
GGATTAATGGACTCTGATGCCTAATATCCTGGAGAACAATTAATTTGCCCACAGTTTTGT
CATGGTTGAAAGTCAAATGCTGGAACAGATCGATGCGCACAGCCGCCAGTGAAATCGCGG
CAGCCCCTTCTGCCAGGCGCAGAATTTTAATTTCATCATCATCATTTTCCCCGGCTGCCA
CCCTCGACGAAGCTGTCCCTGACATGGCTGAGAGGGCTGCCACATCCCGACAGGCATGGC
GCGTATACACACACACGCGCACACACACAGTAAAAGCACAGTGAACACACAAACGTGTAG
CACACACTTGCACATACACATGTTCAGTAAAGAAAGTCTTATGCCTGCGTACCCTCAAAC
ACACACACATTCATCTGATGCAAACACAAGTAGGAAAAGACCCCAAAAAATAAATCAGCA
CTTGCACAGATGTAAAATCCTTATGCTATACACTTTTGCATCAATCGCTGATGTgggat
>NODE_111_length_824_cov_30.729368
TGCTTCTTCTCCGACCTGCTTAGTGCACAAAGCTGCATGGAACTGCGGACCTGATGATTT
CAGGATTTGGCTTATATTACAAAGAGACAAGTCAGGGCTCATTTAGATCAAAGGAAATTG
TGAATATAATCTTCAAGATTTTCTATCAGACGTTTCCTTAAAAAGCACTTGTAACCACCC
TTATCACATAACGACAACAGTGGCTCATCTTATCCGGATTTTGTGAAAATGCAGAGCGAT
GTCAACCCTCTCTACCCCGGTTTCCCAAAGCTAATAGCTGTAAGCACTGAGATCGGCCTG
AAAGGGTTAAGGGCATTGTTCGCTTATCATGTGATAGGGACATTTTTTATGCAAGAGCGA
GCCCTGATTAGAGGGTGAGTTTTAATGACAACTAATTAGCCAACCTCTTTAGCCTTGGCA
TAATGATCAAACGAGCTGTCATCGGGTACCTGATACAATGATCCTCTCACTCTTGATATG
ATATTTTATTCCTCTGCAATTATGCAGCCCCCACTGCACCACATGTGTTTATTGCCTCAA
GCACACATGTCAAATTAAAGAGCAGCTTATGCACCTGATATTTAATTATTGCCTGCTGCA
CCACCATGCACAATGGGAAAATGTCAAAGCCAGCAATCTACAGTACTTCAAGCAGCAATC
GGTACGCTGAGATCACCGAGTACTCATGCACATACACAGACACAGAGATAAGAATTTGAA
TATTGAATATGAATGGGAACATCTTCCAGCTTGTCTATGCTCAGTTGGCTCTTTATACTT
CCCTTTGTCACTGTAAAGGGAATTTAGTATTACTTGACAAAAGCTCAGAGCTAATGTTTG
CGTACAATATAAAAAAATAAAACATTCTGAGCTATATTGTAAAAATAAATGAATCATCAC
CATGTAGAATTTAGAAATTAAGATATGTGTTATTTTCATACGACTGCTACCTTTTCCACT
GAATTTCAGTATGCTTTCAGAATATGTTTtcaataagcattagtggca
>NODE_112_length_582_cov_13.054983
GGTATTTCCCCTGGGAGCACAACTCTAATTCAGGGGGTAAGATAAGCCATCAAAGTTAGT
GACAGAGAGGGCGTACGGGTGACTCAATGACAGGCTGAGTGGAAGACAGTCATGAGAGCT
GCCATGACTTATGCTCACACACACACACCCACACACACACAAATGGCAACACAATGACTT
CAACTATACAAGACCGCACCTTTACTTCTCCATATAAAGACGTTATTCCGCAGAAAATGA
AGAGATAAAGAAGAAAGGTTATTTTGCAGCTCCACTGACAACGCATCAGCACACACCCCC
ACTTATACAGTACATACGGTTTTTGCACGTACAATGGCATTTTCTCCCCAACAACTGCTC
TTGTTTAGTATGCGCTTCCTTTGGTCTTGAGGAGGAATGATCCTCACTCTAATGAACTAG
GGCCTGCCACTTGAATGTAAAACAGGATTTAACCCGTCTTCAATGTCAGAGCCCCTCCCT
GGGGCTGCTTCAGACAACACACACATTCGCAAATTCATGGAGATGCACACGCGCGCAGAC
ACACGAGCAAAACCGCCAATGTACACACACACACACACACATGGGCGCGTGGTCGACACA
CGCCCGCGTACAGACCCTCATAAGTGAGACGCTCTCTCTGTGCTTTTTTGTGTTCATTTC
GGACCAATTTATGGTCGAGCCTTTGCAGAATCCAACGCGCCATGTCCCGCCAGGGTCGCT
CTCACCTGCTCCACAGTACTTTTTATTAAGCATTAATAATATTTTt
>NODE_113_length_646_cov_19.442724
AGCATTCAAATCAATTGCAATCATCTCAAAAAAACAATTCTACACAACCAAAGCCACGAC
ATCGATCCAATGAAATTCAGGTATTAGAATCTAAACTGAAGTTATTTTCTGATCCAGGTG
AGATCTGAGTAAATGATGGGGGTCGGCGCCCCCAAACTCCTCACCTGCTCTGGAAGTAGT
TTGCTAGTTCGGATGCCTCATGGTTCAGACTCCTCAGGTGTACAATTAAATTGCCAGAGT
TGGTGAACATGGCGCCGCACGTTTTGCACTCATAAATCCGCGGCTTGCGGATTATGTGTC
GGGAGACCCTCATGTGGTGCTTATATTCACCGAAGGACGTGAATGTGGCGCTACAAATCT
GGCACCGGAAACAGCGTTTACCTTCGTGCTTCAGCCGATGCATCTTTAGGGAGTAGGCCC
GTGTGAACTTTTTCCCACAGCGGTCACACTGGAAAGGTTTAATGCCTGAAGGACGAAGAC
AAAAACCATTGCTTGCTCATCTGAACATTAGCATCACACAAGTCAGCAACCATGTGTGGG
TGAGGTGAGGTGGAGGGTTAATGTAATCACAAAGTCTGCCAACTACTTTCTTTATCAACA
TATTCCTGCATGCCTAGAAAAAGAAAAGCCTCACAACTCGTCCCCAACGTCTATACAAGG
TGCAGCAAAGCACAACAACCAACTATCATTTGACCTTTTATTTGGATTTCCTTTAGCAAA
TGGCGtagacttttaagaattccagttccaaaagggtaatacacacatattagttagacc
aaagtctaataaatcacaaatgtctaaatgttgtgacatttgcccttttg
>NODE_114_length_690_cov_24.259420
ACATCATCTGTTGTGGTTTTAGACTTAAAGGGACGGGGCATGTTCCAGGCTTAACAGAGT
GTTAGAGGGATATGTAACAGCACACACACAAAAAATAACAAAAAACAGCCCCTCCATTCA
ACCCACACACATCTTGCTCCACTGCTCCACTGGAGAAAAAGAGGAATAAAATAGAGTGAC
CCTGTCACTAGCAGCTCTCTTTTCCCCCCACTGCTCTCTTCTTCCTCCCCCTTGCCGTGT
GAAATCAAATTTCCATGTGGCTCCCGTATCTGTTGCACAGCGAGGTGATTTATCAGGGAT
GCAAAGAGCATGCAGAAACAATCTTTATTACATCCATTTCCTGCTTGTCAGCCGGGATCA
TGTTGGCTGTTCATTAAAGGCGCGGCGCAGGTGAGGAGAATGCATCCCGATGCCTTGATA
GATTGTCTGCTCCCCTGTGGTGACAGCAGCTGGATGGATTGAACAGCGGGGGGCGAGGAG
GGAGGAAAAAAAAGCGCTGACTCCGTCGCTCCCCTTGTCAGACACACTTTTACATGGCCG
GCCAGTGTCATTTCTACCAAACAGCACCACACACACACGCACAAACAGGCGTCTGACACT
CTTTGGACTTTAGCCAGGAGCTCGCCTTAATGCACGAACGCATACGCAACGTGAGCATAC
AGGTATTTACAGACACTGATGAGAAGATACTGAGACACACATTGTAAAGATGAGGTTTAT
CCTATTACACAGTTATCAACCTTTGGCTCTCAGTGTGGAAAACACCTCCCAAACACCATA
ACCTAGAGAGTACAGGACACTATTTTAACTATAGCTTTTAGCCAGTTCAAAAtaattcta
aaaatacagttaacaacaactttaaaaaaatatc
>NODE_115_length_636_cov_4.174528
TGAGAGCTTCTTTTTTCTGGGCAGACGTATAAGATATAATTGTCCCTCTTAAGTAAGCTT
TCCCAGATTCCCACAGTGTCGAGGGGCTAATACCAGGTGTATTATTTCCGGCGATAAACT
GTTGCCATTCTGTGGTAATGTATTTGACAAAGGTATTATTACTTAGCAGAGTGGGGTTCA
GTCTCCATTGTCTGCATACAAGGTCTCTCTGGGAAGGGGAGATAGTAATACTAATCGGGG
AGTGATCAGAAAGGGACCGAATTCCAATTGTGCAGTCCACTGTCCTGTCCAAAACCACTC
GGGACGAGAAGAAGTGGTCAATTCTGGAAAAAACCTGGTGCGGAGGTGAGAAGAATGTAT
ATTCCTTATTCAAATGGTGGAGTGTTCTCCAAGTGTCGTATAAGTTTAAATCGTTGAGGA
ATTCACATAGTTCTGCACTTTTCTTTGAGGAAGCAGAGCGGGAGGGTGAGATGTCAATAT
TTGGATTAAGTGTGCTATTAACCCTCATGCCCTCCTGTGGACATTTTTGTACATTTTGAG
CAACTTTTTTTTTCATTTGCTCATCATTTTGGCTGTGTTGCAGTTTTTGGCCTGAATTTT
TGCAGGAAATCTTCTTTTTAGTGAAATTTTTGAAATCCGTTGTTATTTTCTTTGATATGT
CATTAATATTTTGTAAACACATTTTGCACCCTTTCGACACCCTCGTGTACAAAAATGTAC
ACCAACTTCAACTGCTATAAAATCATCATATATTAATATTTTTTTCTCATTCTTTTTGCA
TAAATCACTTAAACAACTTAAGACCTTTCCAAAACTACCa
>NODE_116_length_664_cov_30.509037
AAAGAGAGAGGAAACCCTCCAGCTTCACACTATTGGGTTTCATTCATTTCATTTGATTTG
ACATATCATGCTTCTGTGCCTTGGCAATAAGGACACAACATTGCAGCATATTGGCAAGCT
CATTTGCTTTTCATAGTGAGCGTCATGTCCAAAAAAAAGTGCCCCCTGGGATAAACACGT
GTACGGGGACTGCGGGCTCGCCGCCCCAGCAGCAGGTGGCCCATTGCTGCCTAATGAACA
CCGCAATCTGTTACTATCGCAGCGGTGCTTTTCACCAGACAATTAGGCGACTAAGCATGT
CATTATTCCAGGCCAACAAGAAGAGCCTCTTCTCTAATTTCATCTTTTCATTCCTGTTTA
CTCACCCACACTCCCCTCATTAACGAGAGATTTTCCAGTCCATGCTAATTGGTTTCAATA
ACATTCATTTTAGTTGAAAGGAAACGATTCTGTTAATTGAGGAGCGCAGAGAGAGGAGAG
AGGGAGCGAGGAGGGAAAAAAAGAGGGGCTTCTTTTCATTTTCAAGTGCGTCCATGAGAT
GACGCTTTTGAAAAAGCGCTCTACAGGTTCAGAGCTAATGAAATTAAGTGATGCCGGCCG
TGGCAAAAAGGAAAGCCTAAATTAAAAGCAATTTATTTTCATTGAGGCATGTGGCACTGT
TCGGGCACAATTAATGGGCTGAGCATAGACACAGAGATATGGAGAGAGAGAACAAAAAAA
AAGAGAGACAAAGATACAAAGAAATGACTGGTGGCACAGATGAGTCAAGAGAGAGCAAAG
TCTAGACCTGGACAGATTAACTGTAATGATTTCTATTATTGTATTTCTATTTCCTCTTTT
TTTACTct
>NODE_117_length_615_cov_7.302439
GATGCCACCCTGCCGTCCGCCTTCCGTACACTGCGGTAATGGCTTCTGGCAGCCCTAGAA
AGATAAGTAACCGGCGAAAAAAAGGCAGGAGAGTGGGATGAGGAGGGCGGGAGGGCCAAG
GGGCCAGAGAGCAGAGGACCCTTTCTCATATCCAAGCTGCCCCCATCTCGCCGCTGTTCG
ACCCTCCTCTCCCCCTTTTGCCTTACCCCGCTTTGGCCCGGTCGCTTTGCACGATACTTC
AGTGAATAAATGAGTCGTTTTAATCCGACTGACAAGCTGGCATTGCCCAGCCCTGCCCTC
CATCTGTACTGGCGGCCAGCACAGCAGCAGGCCCCAGGCAGCCCGATGTGCCAATCCAAC
ACACAGCTTATCCTGGCTGTAGCTTCAGGGACAGAAGGGTTAGAGCTCTATGCGGCAGCT
ACCCTCTCCACCAAAAGAGCTATTTATATAAGAAAGGGATTAGCCGGTGGAGGCTTTGAT
GAACTGAAAAAAAAATGAATTTGCTCCCATCTTGCTCTGGTGCACGTTTGAAGTCCTCAT
CTTTTTAAATGAAAACTACAGTTTGCTTCTCCAAGTTAAAAAAATAATCCAGAGTGGGTT
TTGGATTTTATCTTACGCCCTCAAAGCTATTTATTTTTTTAGGACGGCCGCGAGTTTTGC
CGACGCGCCCGTGAGATCATTTCCACTCGGCGACGGAAGTGAAAGTGAAACTAATTTCTG
TCCACTCGCCACCGCCGAGGGGTTAATTCTGCTCTGTCATCCTTTGGCACAGCGAGAGgc
caaatgcactatcactcac
>NODE_118_length_725_cov_13.321380
GAAAATGAGACTTGTTTGGTCTCCCCCTGACAACCCAGAGCACTGCTGGCTGAGGTAACC
GATATCTCTTTCCCCTTTAAACTGCAAATTATTTTACGTTTATGAGTTTGTCTCATCTTC
AAGGTCAAAAATGTAATTTTTGCTCTTTCAAAGGGTTATAACCTTAAAAGAGAACCTCAA
TCCATGCTGATTAATGAGAGACTCCCGCATTTGATGTTTCAACGGTGACATTTTAAACTT
TAAATATTTTATATGCATACCTATGAAAAAAAATGAAGATATGCATTCATGTGGAATAAA
CGCTATTGCAGAGAAGAAAGGCTGGGCTGGGTATCATTTTAATAGAACAGTTAGAGTGCA
ATGGTTTTTCTTGGTGATTTTTATTTGAGGTTTTTATGTGTGCGCAAGCTGATTTAAAGG
CACACTAAATCATTGGGGATGGGGAGTAGTGGATTATGCATTTAATCAAGGAGTAGGCCT
TGGGAGAGTGGCTGGCCGAGTCACTAGGGCATCAGTGAGGGGCTGGCTCTAACATGGGGG
CCCATCCTCTTTGTTCCTCGCCATAATGGGCCATTTTTACATCATTTGTGAGGAAAAAAA
ATGATAGAGCATGTGCTTCTGCTCCAGCTGTGTTGCCGCTGATCGCCGTGCAACTACTGC
GCGCGTTAAATAAAAAATACCTCTATCATGAGGTGGCAGTGCTTAAAGTTACTTAGATGT
GATCTGCATGAGCCTCCTCTTATTATAGCCTTTTTCTTTACTTATAGCACAACATATTAC
TGCTGCTGATTATTGTGCAGATATTCCACCTTGGGAAGTCGTTTTCTTTGATAAAAGTGG
GTATTTACAGTTGTTTTGAATGCAAcacagaagtacctgatgtactgcataatggacaga
ttacttggt
>NODE_119_length_812_cov_18.992611
GCCATTTTTTTCTTGTTTAGGGCTCGGTGTCGAGGTCACCATCTTTGGGATTGTGGCAAG
CTTCTGTCAGTTCTGGACGACAGTCCTCACAAAAAATGGGGACTTTTTGTGTGAAAAAAA
TAAAATAAAAAGTAAGTTGCCCTGACAAAGGCAAAGAAGTCAATTATTTTACTTGTTGGA
AATCTGCAGTAATGTGGAGGAAACAAAGAGAAAAAAGTAAAAGCCAAAGTGAAAAAAAAC
AGGATGGGGTATTGTGGGGTAAAGAAGGAGGTTGTTGGCAGGTCAGGGAGGAAATTGAGA
AGAAGCGAAGAAAGAATTGCCTGGTAATACAAACCCATCTCCTCATTTTTTGATAAGAGT
GTCTAGGATGGAACTCAAAGAGAACGAATAAAAGAAGAGAGAGGGAGGGGACACACGGCA
AACCCAAAAAAAAGACAATAAGAATGATATCTACCAGACAATGTAGTTTGTTTACCATAG
CGTGTCCAATGCCTGATTGCTTTCCAGAAAAAGGGGAAGAAAGGAAATCAAAAGAATAGT
GAACAAAAAAGGTTGTTAATAAGGATGGACAGAAAACAAAAACCCAAAGCAACGATGAAG
AATTAGGATGTTAGTACATTAGTTGGTTAGAAATTGGTTAGTAGTAAAAAATGACTTTTA
TCATGGATGAGTTAGTGTTGCGGTGAATAAACACTACATGGTTTGTCAGAGACTCGCTGC
AGTAATTAAGTGCCATTGTGCCATCCTAGCCAAATTTTCTACATCGGAGTCCTGCAGGAA
GAAAACAAAACAAAAGAGAAGTACTGTAAGACGTAGGACTGTCAGATAAAAATTTGTGTA
GGATGGCTTCGGTTCCAACAAAACTTGTAGTGTTTTTTTCACCTTTATTCTAACAAAGTG
TGCCTTTCAAAGAGGAAAGAAAATGATAGTGAAAGAAGGACAGATCTGTAGAAAGAAGGA
AAGGCAGGCAAGCAGCCCTTGGCTCTTAGcttataa
>NODE_120_length_705_cov_3.449645
AACCAAAAATACACATGGGAGATTTGATAGGCCCCTAATTTGACAAGTGTATTTCAAATT
TTGCAGTTTGGGTAATTCAGTGCTCGAAATCAAATGATTACTTTTTTTTCTTTCTTTCTT
TTTTGTTTGGGTAAAAATCCTTTTTACCTTCCGCAATGAAACTACGAGGACGTGTCCCAT
CGTGTCCTAATGTGTATTAATGCAAGTGTGTCTGTGTAGCTCACGCTCCTGTGTGGAGGC
CTGGCATAGTGTGGTGCAGTGCAGAGTGGAGAGGAGAGACAGCTGCCCTGACAGATGCCG
GGAGGCAGGACCCCACTGGGAAGCAGAGGGAGGGAGCTGGCACTGTCTCACCCCAGCGGA
AACACCATAGGCTGCAGAGGAAGTGGGCAGGGGGACAAACCAGGGGCTCAGTGTGTGTGT
GTGTGCGTGTGGGTGGGTGAGTGTGTATCTGATCTACTTTAAGAGGACCTTGGCAGTTGG
TCATGTATGTATGTATTTACATCTGATACCTCACAAGTACATACAGTATAAATCCAACCA
TCAGGCAGACCACACACTTCACGCTGTGACCATATTAGTCCAACTTACTCTGCTTTGAAT
GTGTAAGAAAAGTAGATCATAAGGTAATCCACAGCCATGTGCGACATCGAAAACCTGAAG
TATAATTTAATAAATCATTGAAATGATGATAATGATATTTTTAATTTGAAACTGCAAAAT
ACATTTGTAAATAATCTGGAAATATGGCACATCATTAGTTTTAAGCATCTTTCTtaacag
tatgtgttgttaaatcaggaaacaacccaacttccatatctttgttcagtgatcatgagt
ctgtaatttacaatactatccttccaagactgagtttattctttggcaa
>NODE_121_length_662_cov_30.895771
CAGGACAAAAGAAGCGCAAACTTTTATCCCGTAAAGTAGTTGAGTTATTTTAAAAAATGT
TGCTGAACAATCCATTCTATCGAGCTAATCATGTCATAGGTATATTGTAGGAGGGGGAGA
AAAAAAATAAAGAGAGGGAAGTTAATGAGTGATTAACAACAGCAATTAAAAGATGAAGAG
GAAGGCAGATGAAAAAAGGGGTGTAATTAAAATATCAGTCCTCTCATTGTCAGAAGTGCG
AGTGTCATCCATTGTGCACTTATTAAAAAGCTGGGTGGAGGGGAAGGAGCGAACGGCGCT
TAATTTCAGCAGCCCAAAGTGTCTGGTAATCTGCCCATGGATGGAGCTGGAAAGGGCTGT
AACTCATGTTTAAGTGTTGGGGCCGTGTCATTGCAGGTTCACAGTCATGCATTTCTGTGT
TGACACCCATCGGGGCAGGGGATATTTGGCAGTCAGGAGTAATTTAACTTAATTAATGGG
ATGCATATTTGATGGAGGAATAAAATATCCCGGCTCAGCAAAGTGGAAAAGGGGAAAGAT
TTAGTGGGAGTTAAAGGTGGAGGGGAGAGTAATTTGTGCATTCAGTTACCGGCTGCTTGA
GAGACAGAGAGGGAGAGAGCAAAGGAGACGAGAGAGGGAGGAAGAGAGAGAGAGGGAGGA
AGAGAGAGAGAGTCAAGACTGATAAAGATGGCAACCGGAGAGAGGAGGAAGCGCAGGGGA
GGATGAGAGATGGATGGTTGACACAAAGCTGAGCTGATGTGTAGAGGGGAATGGGCTGTC
CCTCCATTGAGAGGGCCATCAGACTGACAACGCTTGATTTAATTGATATCCGGACTGAGC
CCTTCc
>NODE_122_length_698_cov_35.053009
TAAATTAATCCATCATAAATTGATTTTGATCTCTCCAGTGTTTGATTGAAGCCACTAATA
CACATTTGATAGTGAAAAGTCCTCTGAGAAAGGCAGCCGCTGATCCAGTGTTTAAGTTCT
TGGCTCGCTGTCAGACGTTGTCCTTAACAACTGACGTGAGTCTTGAAATTATATTGCAGA
CGTCGACTGCATATTTGCATTTTAGAAGTTCGTCTGTGTGCGGTAGAAAATCTAGAACAA
TTGTTGGCCTGTCACTTCAGCTTTATCTTAAAAAACTTACAAAGGTTTTCCTCCTTGCCA
TACACGGCTGCTTGGGTAATGCTGCCTCCTGTGTCTGCAGACGTATTTTTCTAAAGGTGT
GTGTGGCACATCTGTGCAGCTATTGTTTATTCATGGAGTAAACCCTTTGAAATGTGTTAA
GATACTTCCCACTCATTATAAAAATCCTGCCACCCATGGATTAGGACTTTGATGTCACCA
ATCCTGCTTCAAAGGCTTCTTTCACTGCTATTAATCACAGTTTAGCCTCTGAAGATATAG
CCAGAGAAAACATTTGGACATCTTGTGCAGAAACTTTGAAATGTTCAGACTGTCTTGCAT
ATGCTATGTTCATATCCTTTCCGCTGTGTGTGGGGCTGTTGGACTGCTGTGCACGCAGCT
GCACTCTTGAGTCCATGGGATTCAGCTCAGATTTAGTCTTTTATACTGTGCTGTTGTATG
AACACTAACATAACAGCGCAATGTTCACTTTGTGTTCCTTTTTTCTTGAATATGGAAAAA
GAGACCCTCAAAGTTTTTACTGCACCTTAGTGTTTAATAGATTACTGTCAATAATAAGTT
GCTATCTATATTACATAAGGCAGTTCATACCCGTTTctaagc
>NODE_123_length_415_cov_20.534939
GGAGATTTTTTTTTATTTAGATCTGAACATAAACCTTAACAGGATTTTTTTTTTTCGTTT
TTTAACTCTTTTCAGGAATTTCCTTGGCGCGAGGAGATCCTCGGCAAACAGGAAAGAAAT
AAAAAAAAGGGGGGGGGGGATAAAATGCAATGGGGGAGGAAGGAAGGAAGGAAGGAAAGG
AAGAGGGAAAAAAAATGCATGAAACATGAAACTCTGCAAATTTGACTTATAACAAGCAAA
ATTACACCCTGCTGTCATTTAAATTATGGCTGCCCTCTATAAAGGTGTCTTTTAGGTGCA
TTAATTGAATTCGGCACTATTTCCCAATAATAATCTGTAAAGTTCAGCCGTCCATCCTTC
ACGAGATCCCCGCCGCGTACCAGAGGAGTATCTATTTCAGTGGCTTAATTTATTTTCATG
ATTCGCCGATAATGACGGCCATGCAGGCTGTACATCAGAATTAACCTTCATTTCACTGAG
GTATATTACGATGACAGTCCCCGACACATTTCACCTACACAAAGGGCATTCTCTCCCCTC
TCTCTCTCTCTCTTTCTCCCTCTCTCTCTCCCCCCTTCTCTTCCTCTCACTTTCTCCCc
>NODE_124_length_955_cov_32.153927
GGAGTGGCCAGACAAGAACATATCAGTTTGGTTGTTTTATTTATTAACATTTTCTCAGTT
TTGACAGCCTTATCACAATGCACTTTCTATCCAGGGGTGTAATTGTGATATGACATTAGC
ATTGACATTAACATGGCAGTAGGAGTCAACTGGCAAAGTGATAACAATGAGCATTTTTAA
AAAAAAACAAAAAAAACAACAACATGCAGGCACGCCATTATAGTCGATAAGATATACGTA
TGACTTGTGTGTACATTATAGATCACTAAATAATAATCACCCATTTTATCTGACAATATA
CATTAACAGAAAAAAGACATTAGGTGTATGACCCGATGTTTTAAATAGGATTATCTCTCA
GAATATTAGTAATAGCATGGATGAGGCTTTTTTTCACGGCATCTGTATGCATGATAAAAA
AAATCCAAGAGGTTTCAAGCATGGGAGGAATTTTTACATTTGGGAGGGAGGATGCAATCA
GTAGCCTGGGACTCGCAGAGGCCTCCTCGGGTGACAAATTGAAAGTGTCTCGGTCTAGTT
TATAGCCCTGATCAGGTCAAACGAAAAATATTGGAGGTCTGGGTGAGGAGACAGGCCCGC
CTGGTGCAGATAAATGGACTGATCATTTCTTATTGAGAAACAATTCCTAAAAGGTAGTTT
ACTGTGTGACTGGGGAAGCGGCGAGCGGAGAGCAGAACGCGCACCCACTGCTCCCTCCCT
GACCCTTCCTCCACTGCCGGAATTAAATGGATAGAGAGAACGCGTGTTTCTGATGGCACT
CCTCCGCCAGAGAGACACTCCATTTGTTATGAAGTAGGGGTTCTGATGAAGTGTAGGGAG
CTCCTTTTTCTTTTTTCCCCCTTTTTTCATCCTTCCTTTCTCAGGCACTACAAGGCCGGC
CTTCAGTCTGCTTCACATGAAATGGATGGAAGGAGCCGATTGAATTTTACACTCCCCTGG
TCATGATTAATGTGTTTGGTGAGGACTATCTTGGCAGTGGAACTCTACTACCACTAGCTG
GCGCTCAAGCTCCTCCATGGCTGTAGCTTTCTAACTTTGCACAAGGGTTCTGTTGGGGTG
GTGGTGTTAAATCGGGTCAGTTTTGTCCAAGAAACTGGTCTtcacatagcccacaaccc
>NODE_125_length_791_cov_21.689001
TCCTGGTGTCAAGCTGTTTTGCACACTCCTGTCTGCTCTAAGTGTTTTTTTTATTTATTT
TTTTATTATTTTCCCAACTTTTCTGTATCAGTATTTTGAGACAACGCTGTCCTGCAGGGT
GTAGTCACCCCCCCCAAAACAGACTGATCTAATACCACATACCTCCAGCTCAGGAGATGG
CTTGGTGATTTTCTCATCAACAGTAACGTCTTGGGTTTCGGCGGCTGGTGGAGGCAAACA
TTGGATTTAAAAAAGAAAAAAAAGCTTCTCGATTTGTGCAACTATTTCTAACCCGGCATA
CGTAATCTGCATGTGCAAGTGTTGATGAGGGAATTGGAAGTCCAATCTTCCTGATGACGG
CAGGTGTGTTTGGAGATGTAGCCGCAGGTGGGGCGACGTAGATTTCCCGGACCCCACCTG
TGCTTCTCCTAAACTCTATCCTGCCTCCTTGTGCCTGTCTTGTCTTTCTCCATTTCTCTC
TGAGTGTGTCCGACCTGGCAAGCTTCCTTCTCTCTTTGTTCCACAGTGACAGTCCTGATG
GCAAATTGATTTCGACTGTGTGAGAACAGACATACAGACAGAAACAGACAGCTCCGGATA
GCACAGGGGCCTCTTCCTCCCCATCTATTCCCTCCTCTTAGTCCTCCCCTCCTGTCCACT
TATCTCCACCTCTCCTCCTCTGCCTCCACACACACCCCTTCTCCGAATTGGAAGAGGCCA
GTTTCATCCCTCCTTTCTGTCCTCTCTTCCTCCCCGGGTCCCTCCTTTTCCTCCTCCCGT
CCGTCCTGGGTGCTGCTGCTGGTGGTGTCGGTGTGGACAGTAGCGGTTGGTGGGTGGAGG
ATTGCGTTGAGCGAGAGAGCCAGAGCGGGGCCTACCTGCTCGGCATGCAGCGATATGGAC
TCTGAATACTCTATCTCTGATCATAGTCCACCATCACGGACTGATCTCTCAAGAGACTGC
CTTTGCTActgcttg
>NODE_126_length_715_cov_32.969231
CAGGCCATATGATGAGGAATGATTTGATGCTTGTTCCGTTGCTTCTGTCAGTAATCTGTC
CTGTTGGACTGTAGGCCAGTGGGTAGAGATGCCGACAGGAGGGTGAGCGGGTCAGTTGAT
GCTGTGCATGTGTGTGTTTTTATGTCACACAGTGGGCCTTTCAGAGTTTGACACAGAGAC
ATCCTGTGGCAGCAGAGACGGAAACGAGTTCTGATCCTGGATGCCCTGACCGACTTCTGA
TCTGACCCTCCGTTGCTCCTCAGACCTCCCCTCCCATCCTCGCCCTCTTACCCTTTTCAC
CCTGCTCCTCTCTCCCTTACTCGTCCTTTACCCTATCCCCCCTCATCACTGTTCTTCCCT
GCTCGCCCTTTCTCGCCCCTCCTTCCTGTAGTCTGTGTTTGTGTTGGGAAGATTAAGCTG
CTCTGACAAAGCTGTGTTTACAAATATGCAGGCAGAGAAACAGGCCAAGCGACGCTGAAT
AGGAATAGAATACAAATTGCTTTTTTATCTCTCTTAGGGCCAGGGCGAGAGAAAATGTGT
TTGCGATTGTTGCTCCTCCGCCTGTGAAGGATAAAGCCTCAGTACTGGGTTTGGGCTCCC
TGTTAGCATTCATTCTATCCTCTCCTCTCTCTGTCTCTCTCTCTATGTCTCTCTGTCCTC
CCACTCCCTTTCTTCCCCCATGCTCTTTCTCCTCTTTGTCTACTCCACACGCTCTGTCTC
TTTCTCCCCAGCAGGAATTTTTTTTCTTGCTGTTTCCTTGGTAATCATATCTCCTCTCCT
CTCCTTTCTTCTTTCCTCCCTTGCTCTCTCATGTCTCCTTGATGTGTGCTCCTCTCTCCT
CTATATGTGCAGTACTCCCTCTCCCCCTCACCTCGTTCCCTCAATAATTTTctccttcc
>NODE_127_length_358_cov_7.131285
GGCACTACAAAAAAATCAGGGCTATAATTGTAGTCCATCAATGTTTGCAAACATATTTAT
GCTTCAGGATAACTTCAGATGTGAAAAATATGAAGGCCAAACCTGTTTTAAATCATAATA
TACAAAGGAATGGTCAGGACACAGCTATTGGCAAAACGCTCAATTTTTAAGAGCGAACTG
CAGTATAGTGTATGACAACACAGAAACAATGCAGCTCTAATGTGTATAAGCATTTCTTCT
ATTCAGAATGACTTTAGATGTGATAAATGTGAAGGCAAAAGCGGTTTGTAATGATTTTCA
TGATTTCAATCAGCAAACACACAGTATGGTAAAAGCGGCGTTTCCCCACTGTGAAAGACA
CGCTATTGGCACTACAAAAAAATCAGGGCTATAATTGTAGTCCATCAATGTTTGCAAACA
TATTTATGCTTCAGGATAACTTCAGATGTGAAAAATATGAAGGCCAAACCTGTTTTAAAT
CATAATATACAAAGGAATGGTCAGGACACAGCTATTGGCAAAACGCTCAATTTTTAAGAG
CG
>NODE_128_length_1155_cov_18.729870
GCCAAAGATCAGAGTTTAATGGTAATATCTCACCCTGCCCTGGCCTCCAGGGCTATGACT
TTGCGCTGTTGATTAAGCCTAGCATTATTCACAACCAAATTACTGCTTTGTCCACCCTCC
CACAAAGTCCTCAGCACAGTGTCCCTCCATCTCCATTTGGGAAGCCGTGGCTTAACAAGG
CGGAAGAATGCAGAGGAGGGGGAAAAGAGCTAGCAGGTGTGAGTGGGAGTCAGCGTCCAA
GGCTCATGACCAAAAAGTCAACCTGTGGTAGATGCACCCCCGGTACGTAATGCTTCCACT
TCACGGCCCACACACGCCATGATCACACATGCATGCCAGCACCCAGGCAACAGTGTGTGC
TGCTGTTGGCGGGGGCAGGGCTCTCATTGGCAGTGGGAGAGCTCTATCCCGCTGTCCGTG
TTTACAGTCTTCAAGGTAGGGGCGCACAGTACTTGTCTTTCAGGTGGATGATTAAATGAG
TGGCACAACAAGAAGTGAAACAATTAGAATTTCTGCCTCATTATCATGGTAATCTTATCA
GTGGGATAATGAGGTATTAATGGATATTTAATGTGCATCTCATAACCCAATCCCTTGGAG
AAAACACATAAGGAAATCGCTGTAAATTCACTTAATGATGGAAAAGTCCCCCAACGCCAT
ATTCCGAAGAATGAAAAATGGTGGATGCAAATGAGAAGGAACCAAGGTCAATAAGACTGC
AGGGACTGAGTGAATGTCAGAGAGAGAGAGAGAGAGAGACAGCGAGAGAGAGAGAAAGAG
AGCGAGCAAGAGAGAGAGAGAGATGGGCAGGGGGAAGGATGTGACCAAAAAGACTGAGGC
AAGAGAAGCTGAACGATTGAGGTCTGAGCAATTTCACATTAGATGAACCTGTTATTTTTA
CACCGGTGTATTATTGTCATAGCTTTGTCCCAACAGTCTGCAGAAGCAGAAGCACTACAA
TGCACTTAAGATGCTTATCTTACATATCAGCACACTATGGCTATGATTATATTATGATTA
TCTATTTATCAGCCACAATTGCTGTAATAATGGTAGCTAACTTAACATTGAAAATAATTT
GTTGTGCCCCAAGAGTCTATTCTGATCAATGTCCACTTCACCAGTGTACTCAATGAAAAG
GAAGATAATTGCATATTCCATAAATTTTATGAGTCAGTTTTAGTATATAAAAACACAAAA
ATAAGATTAGTATTTTTCAAGGAAGTTCACCATTGAGGTtatttttggccaatggaggtt
ttagtcagaaccaaaggatacttaccagagtacaaaatgatttgaactgagaataaatat
agcaatccgttttttggcc
>NODE_129_length_668_cov_32.899700
GCCCCGGAAGCATCAAGCTTAGAAAATGAGAAGCCCTACTCGGCTCTCCCGCTGGCGACC
GGGAGCACCCCTTGCCCGCGCCCGCCCTGATGATTAATGCCACCCCCGTCCAGCCACAAA
CCTTTCTGCCTCAGATAATGCCAGGCAGCAAGCGCGGCTGACACTTTTAATGTATAATTA
AGTAGAAAAAGTCAGCACTGGCTATGCAAATTTTTTAAAATGATAAATGACGCTGTACAG
CAGCAGGGATTGATTTGGTGTAAATGAAACTAATTAAGGAAATGTCAAACATAATTAATA
AAACAGGTTTAAGCTGCAAAACATTGTCAATTGAATGAATGAGGAGGCATTGGCTCCCAT
TGTTCAGGCTTTATTTAGGTCTTGTGTTTAGCTTGTTCCCTGCTCCAGAATGCTCTCTCC
CCTCCTCGCTCCCTCCACCACCAATTCCCTGAGAGGGGGAAAATAAATTTGCTTGTCTCT
CCGCTGACTGTAGAAATTAATTGCTGAAATCTTGTCCCATCCAAGTGTTACATTCACACG
CAGGACATTAACATAACTAATTTGAAAGAGCTCAAATGACTGCATAATGGAGCTCCGTCA
CCATGCATGACAGTCGCTGGTCATACCAAATTAGCTTGGTTTTATAATTGAAAAATTTCC
CCCCCTTTCTTATTTTTACACCATTTCCCTCCTCTTTTTTTCATATACTTTTTCTCGTCT
TCCTCGCTCCTCTTCCTTCCGTGGTATCGCTCTTTTTTGCTCTGTTTTCTTGATAAGAAC
AAAGGTTTTATAATTTACAAAAAGAGTGCTTGACCTATAATTAGAGAAGAGGAGTGAGGG
GAGAGGAGGGGg
>NODE_130_length_698_cov_29.995703
GCTGAAAAGCCAGTCTAGTTCATTTGCTAGTCGGCTGGGCAGAGCAGGGCTCCTATTCTT
AGGCTTTTATTAACATCATGGACTGCACAACAACAGCTACAGAATCTATTATTCATTAAG
TGTAACCAATATAAAATTTAAAACAGTCTGGGCTTTTTTGTGGAATTATGTAAGGTCAGC
ATAATTTTCTGCCTATTACTAATATCTATATCATCTTTTCCTTAGTCAGCTCTATTTAAA
TATGCAATCATTTACAGCTTTTGACTATGTGTGTGCACACCCAATTTCCAATATTCCTCT
AGTAGACTTTTTATGCTGACATCAATGGCAAGCTATTAAAGACAGTATTTCATTATTGGT
TCCTCTTCCCCAGTGGTTATTTACAATCCCATATATACTAAGCACTGATATTAAAGGAGA
CCATTTTAATGAGGTGCTATCTGCCACGGCAATATGTCTTTCTCCGAATGAGATTGTGTT
TAAAGATTTTATCAAGAAATGGCTGTTCGGCAGGGTTATGTTTTGTCCATGAAATATGCA
TTTCATATCTCTTTCATTTCATTAACATAATTTAATTTGTGCTTTGCATTCTGTGCATAA
TACATATTTGATTTACAAAACAAATATTTCCATTAGAAAATGAATTTCATGCGCGGAAAA
GGCAGAACTGAAAGATGTATTGTAAGGAAATAAGAAAAAAAGGAATTGTATTATCTTTGA
CTCAGAAAAAAAAAATCCTTGGCAAGGAGAAATACACTCAATAGATTTTTTATATGTGTG
TGTGTGTGTGTGTGTGTGTGTGTGTGTctgagggagtttatgtgtgtactgcatgtgtgt
gtgtatactgctatccatgcatgtttgtgtagactgtatgta
>NODE_131_length_746_cov_20.865952
TGAGAAAAAAATATAAGCAATTATTGATTGTTTGAGATCTACATTACAGCATTGTCTTGA
ATGGAAAAAAATAAAGAATTATAATTATTAGTACAATGCTGTAGTGTAGATCTCAAACAA
TCAATAATTGCTTATATTTTTTTCTCAGTAAGGCTTACACTATAATCTCAAAAATCAGTG
TTTCTTAAAAAATGTGATTCATGTTTTGTGTCAGTATGTGTAATCGCGTCTCCAGAGTGT
GATTACATTGTATGTCCGTTTGTGTATATTTTTGCAAGTGTGTTGTGCTGTCATGTTTGT
AGCATTCCATGTGGGAGGGTCTGTTGATAAGTAAGCCATCTGTAGTGTTCTGCCGAACGA
CATGTTGTAAAGCGCGATTTGAGAGTGTGGAGAGACTTGACTTGACAAATCTTGGCACAT
AATGAGACAGAAGGGAGTAAAGGCAGAAGTCTGTCCAGAGATAAACAATTAGATTTGTCC
CTGAGGTAAAGGCCATGCAATGCAAGGACTCTCAGACTAACAAAATCAATATGGCTTCCA
GTAAGAACACTCAGGGGGTAGAGTGATGAAGAGGTTATCATTCATTTCTCAGATTAGGAC
ACACATACACAATGAGGAACAGTCTCACTTTAAAAATCAATATGATCACTAGCATGAAAG
ATGCTTGTCAGTGATGTATATATTTAAAATGAAAGTATGCATGTGCTATTTAACTCTCTG
TCAAATGCGATTGGTGTAATGAGACGTGATAACATAGATCAACAGGGATACTGAACTGAG
CTAGTCAAGCCAGTTTTCTTCAGCAGCCAATTGTGAGAGGATCTTAGAGGAGACAGCATT
TGGGAATGATATTTTCACACCCCCAGATAAAACCATAATGGAGCATGAGCcatagacaga
gtgggcagtcccttcgcgttgcatcccctc
>NODE_132_length_809_cov_4.652658
GTTTAATATCTGATATGTCCTCGATATGAGGACTACATATTAAACGGATTTTTAGCACTG
GGAGCTGAAAGAGGGGCTTGCTCCATTCAGTCCACGCATCGACCCGGCACTGCAGTGCCG
CCGGGAACGGTGCACCCTCCTCTGGCCTTGTGAAATGAAAAAACTTTGGCACACACACAC
ACACTGGGAGGTTGGCCACTGAACCCGAGGCTGTCAAACCAAGCGAGCGACAGGAGCCCT
TTCTGCGGCGTGGCCAAGCTCACACAGCTCATTTTTACAGGAGAGAGAACGGCTTTGCTC
TTGGGTGCGGACCACACAGGTTTTCATTCACACTGTCCAGGGCCCAAGTCAAACATTTCT
TGAGCCCAACTCTCAGCGAGTTGGAAAAACCACGAAAGGGAGCACGGTGAGTTTTGTGTG
CAGTGCCATCGGTCATCCAACAGAAGGGCTGCAATTCCATTGGACGCAGCCCTTGGCAAC
GCGGGGAGGTGAGGCGCACCGCGAGAGTGGTGGCTGGGGCGACCAGCCTTTTGGGGATGC
TCCTCAGAAGAAAGGCACACTTACTCTGGTTTCTCTTCATAACGCACAAGTCTTTCGCCT
TTTACTAAAGACTTCCGTGGAGAGTGACTCCAACGAGTTTAGCCTATTTTTGGGAGGCTT
TGTCGTCTGGCAGAGCCGTATCTGTTTGTTGAAAGCAAAAGAGTCGTGCTTGAGGGGTCC
TCAGCGGGGCCTGTGGGCGGAGTCGCAAAGCAGAAGCCCCTTTTGCAGCCCGTGAAAAGC
AGTGCACCAGCACAAGTGAGAATTGTGCTAGGAGGTGGGCCAGGACAGGAAACCATCAGG
GTTCATCGCTTCTCGGCCTTTTGGCTAAGATCAAGTGTAGTATCTGTTCTTATCAGTTTA
ATATCTGATATGTCCTCGATATGAGGACTACATATTAAACGgatttttagcactgggagc
tgaaagaggggcttgctccattcagtccacgca
>NODE_133_length_454_cov_29.555065
CGTGCAAAAGTTTTCATGCATGCAACCCCACTAAAACAAACGTGGGGGGGATCAACGTTT
CTCTCTCTCTTTCTCTCTCTCTCTCTCACTCTCTCTGTGTTTTTTTTTATTTTGATGGTA
ACATTTCACCTAATGATGAAGAGCGCATTTTCCACGGTGTAAGCCCACCACGCAGATGAT
CCCACAGAATGAGCTGAGACGGATTCAGGCTCCGCGCCTCAGTGTGTGGAGCAGCTGACT
CCCTCTCTCCACGTCCAGATGGCTCCTGCACACAGATTTGCATTCATTTTCCTTTAATAT
CTTCTGAAATAGCGGGGCAGCTGCATTTGTTGTCAAATACGGTTTAAAACTCCCTTTCAG
GACAGCATCGTTACCTACGTGACGGGTGTGGAGATCCATTTTCCCTCTCCAGTCAACAGT
ATCAGATCTAAGAGGATTTGTCTCAAAGTCTCCTAATTTGATAATCAGATTTAAATCGCC
TTGGTGCGTGGAATCAGGGGTTAAGTTCTAATAAGCGACTTGAAACTGTGCAACAAAAAA
AAAAAGGAGCACGAGCGAGTTCTGTGCAAAAAAGATATTTGCAATCTCGGTAGAACAGAC
AAAAAACATTTACAGCATGCGCCTCGGTTTGTCTcatg
>NODE_134_length_883_cov_22.291054
TCTATCTATCTATCTATCTATCTATCTATCTATCTATCTATCTATCTATCTATATTCTAA
TATGGTAATTGTTGTAGTTATACGTGTGCACTGTGCAGTAATTGATACACTGTGTAGTAA
TTGATAGTGAGTTCTTTGGCTCTTTCTGGTTGAAGCTAATCAAGCAGTCACTGCAGCCTC
TTCAGTAATCACACTGACTGACTGCTCTTCAGGTACTTGTCTTATCAGCCCCAGTTTCTA
TCATATTGTTGAAGAAGAGTGAAGGGAATGAATATTTCAGCAGCTGAGTGAGCACGAAGC
ACCAGCAGGGCTTCATACCATCTTGTTTGCACTTACTACAGCCATTAAGTTTACAAGCAG
CATTTGTATTTATCACCAGGCCTGGATGGTTAGAAGCAATCAAAAACCAAACACAAGGAG
AGAAATACAAGGTTCAGGTTGACATGTGAAGAAAAACTGAGGTGAAGTGCTGACATGCTG
ATGTCTTAGCAGATAACACTTAAATCATTTTCCTCCAAAACTTCACTGGTAAGGGTTCAA
AGAGATATAGCCATAATACAAATTTTTGGAGTAAGTAGTGGTGTTTGAAGTTATTTTATG
GGATTTTGCTGTAAGGCCCAGAATTGATTTGCAGAAGGGATAAAAGGAAGATACTTTATC
TTCGGAGCTTTGTCGGAAAAAGCTTAGCATCCATTGGTAGTTCCGCCAATATGCCTGCAG
GGCATGGAGGTAGGGTGAGAGGGGGGTTGCTGGCATTGACATTATATACCAGAATGAATT
GTGCTGAGTTTACACCTCCTGCTGCTTACGTTCTGCTCTTTCATAATCTTTCATGAACCA
TACAATGTTTTATTTAATGTCCTGGGTCAGAGAGAAACTTGAGAAAAAACATATTAATAA
TGAAACGCATAGTACTGGGGAGGGAAAGGAGAAGAAGAAAAAAAAAACTTGGTTTGAGGC
TCCTCAGCAAACAGGTCAGAAGGACCTTTTGAAGTCTACTGCTTCAGTGCAGTCAATAGT
TTAAGAACTTGTGTTATTTCTGAATGTAAGGCcagcttggacttttt
>NODE_135_length_635_cov_12.914961
CCATAAAGTCCATCCAGTCCTCACACAGTCCACTGCCTCCAGAAACCAGCAGAAGCAGAA
GAATCAGAGAGCAGCCGATAACGTCAGTGGGCATCAGAAGCCATGGTTTTAAAGTTATGA
CCTCATTAGCCTCAGATTGAGGCCATATAACCTTAAACCCACAGAGGAGGAGGAGGCAGG
GAGGGATGAAATGTTCCTGTTTTCTCGTGTGCACCGAGGCGTGCTTTTCAAGGTAAATAT
TCTTTTTCCAACATGAAATAGGTCTTTGTTGTTTGCCCAGAGGTAAAGAGGCGGAAAAGT
GAGGAGGATCTGAACTGGTTTCCATGTCAAACACTTCAATTCACCATAGAAACTCAGATC
TTAACGCGGAAACTTTATTAAACTGTGATGGTGGATTGATAAGGGCCGAATTTCTATCGG
CCTCTTTTTATTGTGGGCACCAGGCGGGCTGACAGAGGTAAATTGCTCTTTTAATTAAAG
CAATGCACCAGGGGAAATTGCTGTCTGAATATTGTCTCAGAGATGGGGGCCAGTGACAGT
TGCCTGGAAACTTCAATCTGTCCACCCGCATTTATTCCAGATCACAGTTATGAGATAAAG
TTTAATAAAAATCTTTTCCTCCGCCACCAACGAAATGAAATCCAACCCTTTCTGAACAAG
TGAACACAATGAGACAGGACTGCGGAGGAAACCTCATGTTCAACATGTATCTCTCAGGTT
CGTCATTTTAGTGCCGTTAGGAGCCGCAGAATCCGCCTATTATGAGATGATTTCTGCATT
TTCTGCCGGGTGCCGGTGTCCTGCGGccgacgttctgcc
>NODE_136_length_691_cov_23.635311
GAGGAGAACGAGCATGCAACTAGGAGAGACCCACATTCCTGTGTGCCATGACAAACAGAG
AGGTTGTGTGTCAATGCTCTTCTGTTAACAACTACTGTAAGATGTGTAGTTTCTGTTTGG
GGAGCAAAACAGCAAGTACAAGTAGCAAGCAAAGAGGGTGTCCCCAAAAGACTTTTTCGG
CAACACCGAGCAAGGTGGAGCCAAAAGTAACTGAACAAAAAGGAACGAAATCGCAAGAGA
AATCAATTTATACAACGTCAAATAAAATCCAAAAAAAACAAACATCTCACCTATTTACAC
TTAGTGACAGAGAGCAAACAAAGACTGGATGGGTAGGTCATAAATAATAATAATAATAAC
AAAATGCAGGCTAGATTGTCTCAGTACCTTCTCACTATGGCTATGCTCCTCGTTTAGCGT
AGTGCTACTGCACGTATCAACTCCCGAGTCTTTAACCTGCGGTTCACACCATGCCAAGTC
CTCTTCAAATGAGTGTCCCCCAAAGCGCACCATTTTCTTTTGCCTCTCAGATAAGGTGTG
TGTCGGCTCGGACATAAATGCCTGCTCAATAGTTTTTCTTTTTCCCCTTTGACTGTCCCC
TACAGGTGTGGGATAAAAACAGAAAGAAAAACAGAAAAAACAACATGCAAAGGTGTAAAT
AAAACAAAGGAAACATGAAATGACAAAAGACTCTGGGAGAACGGGGATGGGGGAGAGGAG
AGAGACAGAGAGAGGGGGAGAGAGAGATGGGGTTAAGGGGCAGGAGGGAGGGAAGGAGGG
TCAAGGCAGGGCTCCACATGTCTCACCAAAGACATTGGGGAGGCCTCGCTGctatgccat
gacgcatggtcccaccaatggccatccaaatctcc
>NODE_137_length_542_cov_38.758301
GGGCTGAATGGTGACGCGGTGAAACACCTTGTTACAAACAGTTTCCCGGATGCCATCAGT
CACACTGCAGCGGGGAAATACGACAGCAACAGGTGAGACTGTATACAGTCTGAGGAACCC
AGCCTCTCTGTGTGCTTTAACACACAAAGTGAGAGGATCCAAAGAGAAAGGACGAGGACA
GGGATGAGAGCAAAGGACGTGGGGATCATACTGCCCAAAAAATGTTTGCAGACTGGATAC
TGAACACCGTTGTTGAGGTTACTATTTATCTCATGCCAGCCAAGTTGGCACGCACATCTG
GCGCTGGGTACTTAGTGCAATTATTTATGATTTCCTCCAAGATTTAAAAGCTCTTCGCCC
GGCCTTGTAATGCAGTAACTGATTGCACTGCTAATGTAATTAAGGGGAGATTATGATGTC
CACGTGGCACACCAGATGGTGGCATTCACAGCGATGGGGGAAGGCACAACTGGCACACCA
CTGCACAAGGGCAGTGAGGCGCAGTCAGTCGGAGCAGTCCAGACTCCCCACCAGACGGAG
GAAAGTATATGTGTGCATGCGTGTGTGCGTGCATGTGTGTGTGTGTGTGTGGTGTGCATG
CACAGATGCATGTGAGTATATGGGTGTATATTTGATGATAAGTTAAGCGATAAAGTGTAA
GCCGGTAGAGATGAGCAAAATACCATCAACAAATTACTAACGCTTGGccacgtgtataag
atacat
>NODE_138_length_979_cov_3.705822
GGCCATTTAGAAGCTCTCAAGGTGTTCTGTCTAAATGGCCTTAATGCTGCAGCTAATTAT
CCAATATTGACATTTTGTCCCGCCTTAGGTCAGAGGGTCAACAGTTGGAGATTAATGGCA
CTGGAAGGAGCTTAGAGGGAAGGGGAACAGAAAGAAGTCACTGTAATATTAGATTAATAT
CACTATAATGCTTAACATTTTTGTTTTTGGCACATTTTACTTTAATATTTGAGGCTACAA
GGTCAGGAACAGGCCTCATGAGGTGCTGCTTCCATTAATAAATTATCCAAATAAGGATTT
ATCTGCAGTGTTTGGTCCTGAGTGGCGACCTTACCTCAGGTTTTGGGTCTTTATGGGTCT
TTGTTATTACCACCAATATGTTCCTGTTTCCATATAGTGCATTTTAAATGATTTTTGTAA
GGACAGCATCCCCTCCCTCCCTCCCTCCCTCCCTCAAAGATATAGCAGAAGTGACTGGCT
TGTCGGCCTTGAAGAATTGTTTAATTTCAGGGCCCCGGCGTTTCCTGAGGTGAGGTCCGC
ATTGGCTGCTAATAGAGATCTAATTGATGGGCCGAGTCCCGTTTCCGTGCTCTCTCTCTC
CCTTTATTGCGCCCCGGCGTCTGCTGTAAAATAGGTCTGTAATCAGATTCCGCCTATTCC
TCCTGGAGCAGGATGAGAGCTCAGGGCTGCCGAGAGAAAAGAGATGGGGCAAAAGGAGAA
AAAAAAGAAGAAGAAGAAGAAGAAAGAGAGAAGAGAGAAGGGGGGAAAAAATCGTTATTA
AAAAAGTTAAGCCTTGAAGTAAAAATTCAACGTGCTGTCGAGGCTTGATGAAAAAGAAGA
AAGTCAGCTTTAACATACAGATTGTGCTCATCCTGGGTTTCTTTACACATCCCTATAGGA
AGCTCCAGTGTGGCACTCATTAGCGGCTGCTTCCATCTGTCAGAATAGTCCTTTATTCCT
TTGGGGATTTATGGGTTTGCAGTATTTTTACACCGAACCCTCCTCCTAAAACCCAAACTT
ATAAGATTAATATAGATCCCTCAGATAGGGGCTACGGTATTGCTGCCAAATGCCTGCTAT
AATTACTATTTTAACGCGGTTATGTGCGCTTTCATGACTCaggctctcagttcgttcgtc
taatcaaatagcaccgatctgcc
>NODE_139_length_554_cov_21.119133
GCAGCCTCTATGACATTTTAACTTTTGAGGGGAGGGGTGTGTAGGGGGGGGGGATAGAGT
GGAGTCTTTGTTAGTAAATCCATTAATATATAAATGATGAAACCTTTACCTGCTCCCAGT
TGCTTTGGCTTTCATGTTGTTGTTGTGTTGTTGTTTGGATCGTAATCAGGTATTAATGCC
ATTCTGTCTGAACTCAAAGATGGCAGGCTGCCTGGTAATTCATATGCTTGTTCTCTGATG
GCATCTGTCGAAGTGTGCTCTCTGCATATTGGTACATACCCTATGGGAAATTTCAATCCA
GCCCCAGACTGAGTGGGATGTAAGCAATTTCTTAACTGGGACACTTGCGTGAAAACAGAA
AGAACAGAGAGGGAGAGAGAGAGAGAGAGGGAGCAGATACAGGGGGGAGAGAGGAAGAGG
CAGAGAGGGAGGGAGAGAATAAGTTTGAGGCCAATCCTACTGTGACAAGCAGTGACAGAG
TGAAGAGGGCTCACTATACTTGCCTGGCTTTATTAATTTGGGACATATGGTTCGCGCAAA
CAAAAAGTTACAGCTCAAGAGAGAGAGAAAGAGAAAATCTTGATGGAGGGATTTTTTCGC
AACGGGCTGATTAGTGCCAGCGCTTAACTCCATCTGAAATTAATCAATATAATATTAACA
GGCCATTTTAATTGGAAGGAGGGGAGCTTTGTcagagcggcgatgatgatagctgatgaa
aagcgcctgcactaatca
>NODE_140_length_587_cov_32.269165
CAAAAAAAAAACAGGATTGGGCGGAGAGAGGGAAAAGAGGAAAAGAGGAAAAGACAAATG
TTAAAAAAAAGAAAAGACAGGAAGACAGACAGAAATGAAGAAAGAAAGAGAGCGAGAGAA
AGAAAGAAAGAAAGAGAGAGAGGGCAAGAAAAGAAAGAAAGAAAGAAAGAAAGAAAGAGA
GAAAGAAAGAAAGAAAGAAAGAAAGAAAGAAAGAAAGAAAGAAAGAAAGAAAAAAAGAAA
GAAAGAAAGAAAGAAAGAAAGAAAGAAAAAGAGATCTGTGAATTTCCCCTTCCTCCCCTG
AGACCTCCCTTGATGCCAAGCATTCATCATCCAGCCTCTAATATCAGTTATTCTGTGGCT
CCTCTGCTTACAGCAGAATTAATTTCTGCTTTAATTACTCTCATCGGCGGAATGCTGATG
AAGGAGAGGGACGAGGCATTCTGGGACTCGGGCCTCATTCCACTGCTTTAATTTGAATGA
ATTCCACCCGGAGACGCTGGCAAACAACTGGCAGCCGAGCCCCGGGAGCCACTCTGGGAC
TGCGCAGAAGAGCTGCAGCCATGGCCCCCACCAACCAAGCTACCTTGTGTGTGTGTGTGC
CTGTGTGTGTTTCCGTGCTTGTGTGTATTATGTGGAGCACGTTGGTTGTGTGCGAGGCTG
AGCGCTGGAGTGAAAAGGTAGGGAGAAGGTATGTACGAGACGGGGAAAAGAGAAAAGAGA
TTGATAGATTAAGTGATGAGTCTCTGTGcggtgtgtgagcatgtttacagt
>NODE_141_length_1033_cov_35.744434
CAACGGTGCACATCTGCTACTTTCCTCTGGGTTCTTTTTTTTTTGAGCAGCCTCGATTCA
CCTTGAGGACACAACGGGCTTTCCAAAACAATAAGTGGCATGAGGAACAGATGTGAAAAT
TCATAGAGACTTGATAGATGCACTTCTGCTACAGAATGCAGTCCATTAAAGACACAATGT
GAGTGGGAACTGTAAAAAGGATAAATGGTAAGGCTCTTTTAAGTACTCAGGGATGACCCT
CAAAACATGTGTGTGAAAGTAATGTTAATTATAAAGTAGTATAATACTTGAAAATGAGGG
TTTTCCACTTGCTAGTTATGTGCATTGGCACTTAAAGCCAATACAGTTCAACAAAGCTAT
GGATGGCGTTTCAGGGATGCTGAAGGCCATTTTTGCTCTGTCCCATCCTTACCAGCTGTA
TTTGTTCTCTTCAATAAATTCAAAGTAGCCCCTTCCATGTTCCTCCCGGCGTCTCTTAAC
ACCCTTCTTATTCTTCTGATCAGCATTCGTGTCTTTGTCCGCATCCCCTTTGAAAATAGA
ACAAAGATATAGAATGAGGTGCTCCTTTTTGTGAGAGAGAGAGGTCGGACTGGCAGTGGG
GTTCTGGCCCACAAAGCCCGTTCATTAGTTACATTGTGTCGACCATAATCATCAAAAAAA
ATTAAGGCTACTCAGAGGTAACACCTCATAATTAATAAATAGTTAAGATAAAACAATACA
ATCATACTGCACAAATTGTAACAGCTCTTAAAAGACCAGGTAGTAATTACAATAGCAGCT
GGCCCAAATGAACATTGTGAACAGTGTTTGCTGGGGCTGGAAAGAACAAGTCTCTGCAAA
GTAAAGGGTCATTAACCCTGCAATAAAGGGCCTCAAATATAATGTGTTCAATGAGGTTCA
GATACAAGTCTATTATATTAAAGAGGGCAAGTCTACTGTTGACATGCATGGAAACAGGAG
ACCTACTTAGACCTGGATTAACCCCCCTCCCGAGTATGTTGGCACACTTACCTAGGTGAC
TACAGTGCTGTGTAAATCCATGTTTTCTATGTTAATCCAACAAACTTGCTATTCCAACCA
CGGACACACTAACCACGTGCTAGCTAGACAAGCAGTTCAGCGCCGGTTCCTTCTTCcgca
cagctttcggttagctggaccagatgttcccggtctgattcaagtcaaaccatttggtta
aaaaatcgacattttta
>NODE_142_length_559_cov_19.681574
GCCTGTCTTTTCTCAGGCTCTTTGGATTTTTTTTTATTTTTATTATATCTGCGTTTCAGA
GGAGGAGGACTTGCTCCTCTTGCAGGAGAGCCTCACCCACATAACTTTGGCAGTAAACAA
GTTAGTTGATTGGTTTTGCTTTATATACTGTGATTTAATAAGGAAAACACCAACGTAAGC
CAGTCCGAGCAGCGTCGGTGGTACCAGTGCCATGCTTTCCATTGGTTCCTGTTTACATGA
TGCCCACAGGACACGCGGTGATTGGTGGCTCCTCACACGTGACCAGGCAACTTTGTACAT
TTGACAGGGAGTAGGAGGGTTTTGTGGAGATCAGAAAAACGACAGCGCGATAAAAATTAG
TATTGTTGCACTTCACAAATTAATGACCATGAGTTCCTACTTGATAAACTCCAACTATAT
CGAGCCTTCCTTTCCTCCATGCGACGAATACCAGCAGAGCGGATACATCCCCAACCCCGG
AGATTACTACGAGCGGCCAAAAGATACGGGCTTCCCCCATCACGACGAGCCATCCTATCC
GAGGTCAAACTACACGGATTCGGGATACGATTACGGTAACGTGCCCGCCGCCGCCGCCGC
CGGACTCGACGATTTCGGCGACGGCCACCACGCACAGCCGCAGCCGGTCCCACAGAGCCA
CGGTCCTCGCCTCGCCGCGGCCCcagacggtggcgcaggggcaaatgccagcaaagactg
cagcctcgccggtgaggtctatc
>NODE_143_length_613_cov_35.913540
CACAGAGATACACACATGCGAACATATCCATAGAGCGCGGCTGAAAAAACAATTACAGTT
TCTCATTAAGGCACTCCTAATCCCTTTATGCAAAACACAGTTACACAAGTACACACAATG
AGGAGAAAGAGAGAATGAGGGGATGGGGAGAAAAGAGGAGGGAGAGCGAAAAGAGAAAAA
AAAAATGTAGCGCAAATGCGAGGAGAATAATTACATATATCATGAAGCCGTCCCTTTTAT
TTCGGATGTCACTTCTGATGTCACTGGCCGGCTTTGGCGCTAATTTGAATTCAGACCTTT
ATCAGTCGCCGGCAGCAGATTTTGAGTGACAGCGCCACCAAACGCCTCTCGCCAGCCGTC
CTATTGATTTCTCTAAATCCCCAACAATAGCATTTGCATGCTTGTTTCTGTTATAATACA
GATATGCCGTTTCGGAAATTAAAGAGCGGCAGGCAGACCAGAGGTAACTAATTGTGTGCC
TGTGTAATGAGTGCAGTTTCAATTTGATATAACCCACAGCTTTTCCCCTCGCAGGCCCGC
GCTAAGTACTTTCAAGTCTTTGTGGGGAAATAATTGATTTTTTGTGCTTTGGGCACAGGG
AAAACTATTATGATCTTTTTGAATAATGGCAGCAGGAGAAAAGGCACGTTGAACGATTTA
AATTGGTATTAGAGGAGAGGAAGGAAGGGAAGGAGGGTTTGGTGACGGGCGGAGGACTGA
TAGCGTAGCGGAGTCCTGGATTTGACTGACAGCCTTGCAAATGTCtaccagtatgttgat
tactcattctcttaagg
>NODE_144_length_621_cov_8.647343
GGAGAAATTTCAAACGTTTTCTTTCAAATTCACTTGATAATTATATGGAAACACACCAGG
TGCATAACAGCAAAGACAAGAAGAAGGGAACGAAGAAAAGTGCTATAGTACAGGAAAAGC
TGTTTACCAATCATAGCAGCGTCCATTATTACAAAACAGCCCTGTTTCTCAATATTTAAT
GGGCGTTTAATGTAAAAGTTGCAACCTTGCGGCTGAAATTTGATCTTTTATTGATTTAAG
TGCCTTAAATCAATAAACACCCATTAGTGTCTTCCCTCGCTGCCGATGAATGAAAGGAGA
CGAACCTTTGGAGCAGACGAAGCACCAGCTGACGTTGACGTGGCTGTGGTGGCTGTAGCC
CTTCTTGGCGTGGAAGTGGTTGGTGCAGATGATGGCGGTGTTGGTGATCATCTCGCTGCC
CGCCGCCACGCACTGGTCGCCCACGTGATACGCCACCGGGCAGCGCAGGCAACGCATCAA
CCTTCCTGTAGCCAAGAGAGTGAAGAGAGGCACCGGGTTACACAAATATACCACTAGATA
GGGCTGTAACTTTAGTGTTTGGGCTAGAAAATGGTGGAAAATGGTGAGAAAATGGAACAA
AATGGAAGAAAATGGCGAAAAAATTGCAAGAAATGTCGATCAGTGACTCCTAAAGCCCAA
GATAAAGTCCTGAAACGAAAGATTATTGCTGGGTGATTTCAGCTTTTTGTTTATTTATTT
CAAATTCTGGTGATAAATTAGGGATATTTTTACATTAAACTGCATGTTTTTTTGTCTTta
gttcaaagctcgaagatgtctgcac
>NODE_145_length_888_cov_24.289415
AGCGCCTGTCAATCACGGCGCATTCCAACCAATCCCAAAGCTCCCTTTTTAAAAGCAGGT
TTGCCTGCTGTGCTTTTATATTGCACCATGGCCTGTTTCGAAGCATTTTTACTACCACGG
TTATTGCCACAAATCAAGAGGGCAAAGTGAACGGCATGGGACTCACACCAACTTTAACGA
AATTGAGTCTGGTTCCTACTTCTGCGAAGTTCACGGCCAAGAATTTCACATGCAGATGAT
ATACAACAAGGAAAAAATGGGGAACGGGATTTCTAGGTGTATCCTGGGTGCTGAATTGGT
TTGATTTTGCAAACTCATAGCCAAACTCACAACAAAACATGACAAGCCTTTCGAGGTTTA
GTGGCTGCCCTCTCTCTTGCGTCAACCCCGGGGAGAGCAATACTGAACCCAGCGTGGTGC
TGCCACCTTTGGCAGGAGAGCACATGGGACACCCCACTGGCAGTTCCTTAAAACTCTGCC
CCTCGCACAATTTGCGAGACTACCCTGAGACGAGGTCCAGTGCATATGTTGACCATTCGG
TTCCCAATTTTTCAGACTCTGGATACCCCAGTCACCGTTTAGAGCACAGCCCTAGGGGCA
TTATCATTGGAGCCAATCTTTCTGGAGCCGGCATGCCACCCGTCACTGATCAACTGGCAT
CAAGAGCTAACCAACATGGCGGGATTGGAAGGTATCGTGACTTCCCTGGCTGCAGAGACA
ACAGAAGCCATACTTTTTTCACAAGTTATCAGGAGCAGGCCCACGCCTCCACCGACGCGT
CCCGAGACCTCGGCAGCCAGATGATGCTGGGGCTACCTGGCGACCTCCTCACCCGGACTC
ACCCCTATGGCCAAGCCATCAGCCCCAAGGGAAACAGCCAGCAGCTGGTCACACAGTTCC
TGGGTCTGTACAAGCCCCTGAACATGGCGATCCAGCGTGGAGGAGGCGACGCTTTCCTCA
GGTGCTCTAAGCAGACAGTCAAGCATGAGCTGGTGTGCAAGTGGAGTGACGGCCAAGAGG
GGGCTGGGAAGCTGCCCtgctccagagccttcgggaccatgtatgaacttgt
>NODE_146_length_929_cov_40.655544
TGCATAAATTATTCCAGAGAGGAGAGGGCCCTCCCCAGCTTGATCTCCTGACGCTTCAAT
ATGGAGAATAAGATCTCTTGATTCCAGGAGCCTGTAAATGTCAAAGCGAGGCTGACAAAC
ACCGCACATTTCCTCAATTATTATCACATTATGCTTGTTATAAACCCTTTAAAAATTAAG
TTTCACGACACAAAAACGCTGATAATGGGCCGGTACTTTATTTACATGCTGCAGAATGTG
AGATGCCATTGCCACTGAATGCTGCTGCTGCTGCTTTGCTGCTGTGTCATGGTTGTTTAA
CAGAAGACAGGACACATGGCTTTATTTGTATGCCTAAATCCCTACATGCTTTAATTACTG
GACTACCAAGCATTAAGTGGAAAATTCATCATTCAACATCTACTGACCTAGCGCACAAAT
AATCAGAGAGAGAATGAACAGATTCATTAAATTATCAGAATATGATTAAATCACTGAGCA
AATAGAAAATGTATGATATAGTAAGAAAAAAGCTGTAAAATATTATAGTTTACAATAATT
ATTCACATTCAAAGGCTTTACATCTCAATACATACACAACATGGCCCCTGAACATGACTT
CAATCCAAATATGATTCATATATTAGAATTTAAATAACACAGAATGAACTATAGGCTAAA
CAATAGCCATCAAATAACCTTATACAAGAATAAAAATACAAAAACTGTATCCTAATATCA
TTGCATTACTTGCTTCAGATTTTAATAATACATCATCTGTACATCACAGTTCTAGTCAGT
TACAAGCCAGGTAGAGTATTCCATACACAATGTAACCGACTGCCATCGACTTGATTCAAA
CAATTTTTCTAACTAGAGGCGAAACACTTCTCTAGTGTTTCCTCGACTTTATAGACAGAT
ACAGCAATTTCATCGGTTATTTGGATCAGATAGATATCCTTTAACTGACATCCAACCACA
TCGAGCCCTGGGCCCCAGGGCCGGAGGGTCCTATTCACCTATACTCCAGTCACACACTGC
ACACACAGACTCAGCTGAAGGAAGAGGACCTTTGGAAAGGACCTTAAGGTACTATGTCAA
AAAATTAAAAGCATTATGATAATACATAttgct
>NODE_147_length_873_cov_15.399771
ATGTTCAGTTTCACCGCAGCTCACTGAACAAATGTGATGACTTGAAGTAAAATAGCCACC
CGTCATGAAATGTTTCAGTCTCAGAGCAGTGTCATAAGTTGTGCTAAGCAGTAAGATGAC
ACGAGAGGAAATTCTTTCTAAACCTGCAGGCTAACATTACCTCCCTGTTACTTTAACACA
AAAGGGGTTGTTTCTACAGTATTAATAACCAAGCCTCACCTAAAAAATTAATTTGAAACT
ATGCATACAGTCCTGAATAGGAGAGGGTAAAACTATTAATTAAAAGTGGAACAGGTTCTT
ATTTTAGTGGAAAGTGGAAAAATTATGAGCCTTTGTTAAGGAAGGCCCAGGAGCAAAGCT
TTCATTAGCCTACATGCATGGCAAAAGCAATTCATCAACTGTAATTTTGCCTCAATGGGC
AAAAAAGAGGGATCAACCTCAGCATGCTATTTATGGAGATTTACGGAAGTCTGGGAAATG
CTAATGTGATTAACATTTATCTACAACATGTTTCGAAATGGCCCTCATGTCCACGTTTTG
CCTTTAAGATTAAGTTATTGCACTTGCTCGAGAAAAAAGAAAATTATGGAGTGATACAGA
ATCTGCTTTGCAGTGCAAGAGCACACAATAATGATTTTTTTTGAGAATTCTCTGTCACAT
TAGTGGAGGATTTCTTCCCCCCCACCACCATTCCCTCCCCTCTCTCTAAATATCTCTCTT
TATGTGTGTCTGTCCCCAGATGAAGGCGCGGCGAGCAGAGCGGCGCTTTTGTCCTACCGG
AGTGTCTCTCTCGAAAATGTGAACTGTTCCACGGATTAGCTGAGCAGAGATTTATTTAAT
GCATCCTCATAGAGTATTGTTGAAATCTATTTTGGGATATGGAGCTTGCCAAGCTCTAAG
CCTGGTAATATATGCCTGCTACAGTTTAAGAGAGAGGGTTCACAGACCCTCTTTATGTTG
GGATCATATGGATCATACAGAGTCATTGAATAtgaaaatattgagggctggttgcacatt
tattgttttcacacagggcccacaaaaggcttgtttc
>NODE_148_length_633_cov_5.421801
CACATGGTACAATGCACTACCACCTTGCATATTGAAGTAAAAAAAAAAGGCCGCATTAGT
CTGAGAGAAGCTGTGAAAAAGTGCTGTAAGTCACGAGTATTACAGAGGCCAGTGTAATTT
GATGTGGCCTTTCTTGCGCTGTGATCATGTAGGCACAGCTGCCCAACAGCTGTGTCTCCA
TTTCCTTGTTGCAGTCAGATAAAAATGTCTGCAGCGGCGACTGGCTCATCATCTCTCAGC
ACAGTGCACTGATCTGTGTGAAGGTGATTGCAATGCGATGCTCTAATTTGGGCGGCTATC
ACACTTAATGTGCAGTAAAGCGCCACAGACAAAGCTTCTGCGTTCGAAATGCCCCCCTCT
ACTGCGCCACACAGCTCTCACCACCAACCTTCTGCTGGCTGTGTTTCCCCTTCACCACCG
CCGCCGCCGCCAACCCAACCCACCCCCCCTCCACTCCTCCCTTCATCTCCTCTCCCCACC
AGGGGAAAAGAGTTATAGCTGCCATAAAAGGCAGGTAATGCATTGTTAACTAATTCTGTC
TGCTCAGAGCTGATATATCCTCTGCTCTAAATCTCTGTGCTTCCAATAAAATGCAAATGC
TAATGCTTGCCCTCCATGAGCTGATATCATTTTTAACAGGCCAGAGGTAAATGCTAGAGA
AGGGTGGGGTAGGCCAGCGGTAGTTTGTGACACGGTGGGGCTTTGAGCTTTCATGGTACA
TTCTGTCGTAAAGCAGACCTGGAGACCTGCACCACATACCACTGACCAACAGTATGCATG
CGTGTAAGTGTGCACATGTGGCCGCAGGTATGCACAc
>NODE_149_length_555_cov_11.780180
ACAGGTTTTTTTTTTTTGTATGATATCCCAACATCTGTGGCATTAGCCATGGCTCTCTTT
ATGTAAAATAGAGACAGGGAAATGAATACGCAATCTACCACTGTGTTTTCATCATTAGTG
CGCTCCAACTCACGGCTCTGCTGCCTTCCAAGCTGCCTGAGTGGGGAGCGAGAGGAACAT
TTGTGTGCCCTCGCTTGCCAAATTAATTCTTGTCTTGACATCTTAATTCTCAGTTCTTGT
GTGTGGTCAAATCAGCCTACTATAGAAAAGCAATCAAGCAATTATTCCCAAATTATATTT
GCCCAACACACACTGATTGGTTATTCTTTTCTTATTGAGTAAGCTCATTAATTCTGAGCA
GCTTGCTTGTTATGCCTCTGCCATTACTCCTTTCCCCTCTCATCCCCTCTCTCTCTCTCT
CTCCCGCTCTCTCTCTCTTTCTCAGGCTCTCTCACCCCCTGCTCCTCATCATGCACACTC
ACTCCCAGCTCTCACTCCCCACCAACCCCCCCACACTCCTCTTTCCTCCTCTCTCCAGCA
GATGCACCCTATCTTCCAGCCCCAGTCTGCTGATGTTTTGGAGATGACATACTCTACAAA
AGCCCCATGATCTGTGGCATTGTCTAGTCGGCCAATTACTATTCCCATCTCTGATTAACT
TTGATGTGGAACCTAATGAGATAAGGCAGCTTATCAAGGCAGCAGCTGATAGTGGTCTGA
TTTATTCCTGTGCCTGgca
>NODE_150_length_667_cov_17.650675
GCCACACACAAACACACTTCTCTAAAAAGAAAGACAGCGGCGACAGAGAGGCTTTCCTCA
CACCGAAACCATGTTTACCCATGCTGCAGCTGAATTTACAAGGGTTTAATGGAGGACATT
TACACAAGGTGTGCAGGCGACTGAGATGCTCCATGTGCCAGATGAGGGCAGCCCTTAGGA
GAGCCAGGGGAAACAATGCCAAATCTCCTCCCCCTGCCCTCCTCTCTCCTGCCCCTTTTG
GCACCCTCCCTTGTCCTCCAGTGAGAGGCTCCAAGGAGGGGGGGTGGGGCCGGGAAGGTT
AATGTGCCCACTTTGATCTTCGTCAAGGCACACTGAGTAAGAATTAATTTACATTTCAGA
TGAAAAGGTTGACAGTATAAAAAGGCATCTTGTTTCTGGTATGTGAGAGCTGTGTAATAG
GCCAGGAATTTGAGAGAGGAAGTCGTGAGGAAACAGAAGGGATAAGCCCCTCTCTTGCCT
TTACTGGGAAAGAGATGAAAGGAAAAAAGGATCTCAGTATGCACTGTTCTTCTGAAACAT
GGGGACCAAATGCTGCCCAAACTTTCAAAAGCTTTTCTGTATGCATTATTAATTAATTAT
TACTATTTCGTGGGCCACTCATGGAGATCAAAAAGGTGTTTCACAAAGATGCAAGGTTTT
CACGCCTTTGTCCCCTCCTCCTTTTAAAATGTGTGAAAAAAAGTGGCGCGAATGTTCACC
GGACATGGGACTACATGAGAAATCCGTCTTTTTGCATTTGAATATATGATGAATTTCAGA
AGAAAACATCAACATTTCTTTACCTGACTGTATGCggacagctgcctcttctcgctcctt
ttttatttgct
>NODE_151_length_456_cov_23.243422
GATTGGCTGGAATTTTTTTTCGTTTTTTTTTTTTTTTTTTTAAACACGATAAAAACAATT
CGTAAGAAAATCGATTCAGCTTTTGTGTTCCGGAAACAAACAATTCTTCGACATTAGAGA
TCCATGCATATATGTATATTTTTAGATTTTTGTTAGAGCCAACACTGTTTAATAAAACAT
GTTCTGATTCTGCTGGTGTTATCCCCAGCTAGAAATTGGTTGCCAAGCATTGCATCATTC
CTTTCATGTGACTCCCATACGCCCCAAATTCGTCCTGGCCGTCTTATGACTGCATCACAA
TTGCTGCTCGTACAAACTATACAGGCTGGAGAGAAAACCCAGCTGAAACGACGCTAGGCC
CCGCCCAAGTAGTGATTTCTGGGCTCTCTATTGGATGTCGCCAAGGAAAAGATCTTAGCT
CCGCTCTTCTGATTGGCCAATTGGAACGTCAGTGAATCTCGCCCGGGTTAGGTTGTGCTG
AGACTACCTTCCCATGCATAGTTTGGTTGGCCGCTCCCTCAATATAAACACCGCCGGGAG
TTTCCGTAAAATCACATTCAGCCGTCAAGACTGAACAATGGTTAACATGAGCTATCACCA
ATTTTTACTAAAATATCTACATACGAATTCAAGACAGTCg
>NODE_152_length_412_cov_46.395630
GATTCTTTTTTTTTTTTTACGACCAGATGCAAAAATAAATTTAACAGGCAACAATTTACT
GCAAAGCTTGTTTTCTGGTTAATGAAGATAAAGAAGGCAATTAATAGTGTTTTTGGTCAA
AATGGGGAAACAAGTGAATTAAGACTTGGTTTGGTAACACAGTTAATCACACAAAAATCT
AACAAAAATCAAAAATGAAATATTTATTACAGCATTTGTGACTGAACACCTTTTAAACAT
TACGTCACAGTCCTCATACAAGTATTTAATGTATTTTTGACAAAGCTTAAGGGAGACGGC
ATCTTATCATCTAGTGAGGAACACGTGCTGAAAAAGGAAGGAATTCATGGACATACAATA
TCAATGCCACAGCAGATCTGAAACTAGCAAAAACATTCTTTTTCAATTGAGGTAAACACA
TAGAATATCTAACATGAAACAATTAATAGACTGAACTCTGTACGAAGTTTGTTACAATAT
TCTCTCAGCTTTTTTTAACCCCCCCACCCCAAAAGCATTGAGTTCATAATTTAAGTTTTT
TTTTTTTCCTTTTTTTTCTTTTTTTTAAGTTTTAGGTTTTTTGGTGCATCAACCGT
>NODE_153_length_503_cov_10.373757
TGATAAATTGCGCTGATAGACTGATTCCACTCATGTTGTCTACATTATTTGTGCGTAAAA
GAATGCAGCTGTTTTGGCACATTCAACAGAAAATGGGGCGTAAAAGTCTGAACTATCAAT
ATTTGGGGTTTCTAGAAAGCCGAGTTGTGCCGAATACACGAGGAGAGACTTTTTTTTCTA
TATTTAATGGCTAAAAAGTGCAAATTTACACTCATTTAAAGAAGGAGTCGTGGAGAAAAG
CTGAAACCGCGAGCGTAAAAGTCGAACCGAGGTCCTTTTAAGGCGTTTTCCTGGCGATTA
TTCGAGTTTTAATAGATTCCTACGAGCAAAATGTGCTTATCTTTCAACATACTTGGTGTA
TATGCGGGTGGATCGCGATATGGTTTTGAGATGGACATTTTTTGCAGTGCGCGGAGAGGA
TTTTACTATGTGCGCAGCCAGACCCCGCCTGCTCACCGCGCGTCACTGGCGAGTAGTGTG
GACGCGGAGTCACTCCCCTGCCTACTTTTAATAGCTTTGTCATGTGATGGAAAGCAGTTG
TAAGACAGGTGCCCTCGGTTCATTCTCGGCGAGGGGCAGCAGTTGCCTGTGTGCGAGCGA
GTGGGAAGCGTGTGTGGATTTCTTTTTTACTTGATTTCTTTCTTTTTTTTTTCTTTTTTT
TTTTTGCCTTTTTTTTTTTTTTTTTTT
>NODE_154_length_712_cov_13.473314
GAGGAGCTCTGCGGAGTACGGCTCCGTGTCCTCCATGCGACTGACCACATCGCAAACCAG
CTTAGCATCAGCCTGGACAAGCACATTTCATAAGATCAGGGAAAGAACAACAAGATTATA
TCTGGAAATGTTATGTATCATCTGCTTAGGCGGTAGTGTGGCATCTTTTTATTATTCAAA
ACCATTTCATACAACACATTCTTTAACTGGACACTAGAAACCAATATTTTCATTACTGAT
TTCTTAAAAACAGCTAATCCAGTCTTCTGAGGGACGTCAACCCAAACGGACACTGCGATT
TATCTCAACACAGACCTGCTTCGGCACTAAAGGTAAAGGCAGGACTAACTTTTCGGTCTT
TGTCTCCAAACTCGATGCCCAGTGAGTCCATGGCTCGAAGAATGGCCGCCAAGCTCTGGA
TGGTGTTGCTGTAGACCACAGGCTTATACTGCTTCACATCATCCCCAGAAAAGCCATCTT
CGTGGATAATCCTGCATGCGTACAGAGACATTATCAGAGAAACACAAGCCTAGACTCAAC
TGAAAAAGTCGCACACGCCCATATGGTCCTAAATGACTGCCTTTTCACAATAAAAGCTCC
ACATGCTCTGGATTTTGTGTGTGTTGGAGGGGATTTCTGTCTTTTTAGCATTAAATCACA
TTGTCCTCTCTCTCTTGTTCCTCCCATCTCTATCCTAAATCCATCTTTAAGTGTGTGTGC
GTCCGTATAATGGGGTAGAAATTGATCACATTCTCAGTCTGTGATCTGTAATTGGGCAGT
AATGTGATATTTAAGCCATTAATAATTTATGCCGGGCGATGGAGTGGAATCAGGCGGAGC
ACCAATCAATCACCACCACTAGGACTCGACACAGTTAAATTCCTTATAATCTGTTc
>NODE_158_length_860_cov_21.540697
TATGCACAAACACACACACACACACATGCATGTGAACATTTTCAATCATCTGATACTTCT
GCCGTGCACGCTTTGATCCTCATTGTGCAGAACATCATACCAGTGCAGGGTATTTCCTTC
AAACCACCACTGGCTTGTCAGTTTCTCCTCGATGTTACTCTCTGTGTTGGTGTCTGATCT
TTGTGAGCATGAGCAACGTGTCCTAATGTTGTCAGTTTCATCTAAGAAAACACACGATAT
GGGTACAATTTGCATAAATTTCCAAATGGAAGGCGTGAAAGCATGCTCGGCAACTGTGCC
TGTTTGTTTAAAGTCAGCCAAAGCTCTATAATTAGCAGTGTTTAATTATGGAAATGGCTG
CCGAGGAGAATTTCAAACACACTTCTTCCCTGGATCATTAGTCACAGGGGCAAAAAATGA
AATGCTTTCAGCAATGAAGGGTTCATATTTCAAGCTTATAGCTGCTAAAAGGGTGTACTC
AGAAAATCAATTTTATGAAAGTCCGTTCAGCACTAAAGGGAGTTCCATGCAACTAAGCAA
TTTTGAAATAATGTCGGTGGGGGCCTGATTCATGGACGGTAACAGGACTTTGCTCTCCTT
GCCTGGGACATTATCCTCTAAGCTAAGGTCAGAGGTCAACCTCTGGTTTAAATCAACCTC
TGTTTAGCATAACTCGATTCTTAAAGGGCTGCTGGCAACTCCACACTGAATAGATAAGTA
GTCTTCTGTAGGCAGAGAGCATGCAGTGTAGCAGATCAAAGCTTCTGAAAGCTGTCTAAA
GACTAAAGTGTAAAAGGGGAAAGTTCAGGTAAACTATGGCATAAAAACTAACCTTGACCC
CGTGAAGTGCTAGTTACTTTGTACCACAACAATGATGTCTTAATCATAGCCACAACCTCA
CACATTGGCTGTAAACATACAATTTGTGCATGCCTCCTAGAACACAGGCGCCCTGCCTGC
TATAAATCCAGTCCCTGTTGCTTCTTTGATTGGCCCCCACATCAAGCTGGgtgtcattcc
ctggaaggaaggatatggacgaca
>NODE_159_length_593_cov_26.930861
AACAAAAGCATTAGGCCAAATCCTCATGTTTACTCATGCTGCCATCAGCAATCCGGTCTA
TTGACAAAAGATGAACATTTTCTCTCAAGTAACATAACTGGGCTTTTGTCCCCTCACTAA
AAGTACACTGACGGCAACACAATGGAACAGAAAAGAGGCATCGGGAGAGAAAGAGACATC
TTAAGTGGAGCAATGGCCCAAACAATTAAGAGCAAGGTACATGGAAAAAAAATTGAAAGC
TCCTCTTTTTCCCCCCTCACTTTGCATTGTCGATTTGAAATCCCTCTCTTTCTCTTCTTG
GAGGGCTGCCTGTAATGGAGCTAATCTGCCGTCGTTTGTCCGAGCCACAGGAGTTTTGTC
AATAACAATCAGCGTTTGGAAAGTGTAATTAAGGCCGAGGCTTTTCATTAGGAAGAAGGG
AGGGGGCCGTCTCCAGGGACGGGCATGCCAATTAGAAACTCAGGCACGCGTCGCCGGGTA
ATTTCAGGGAAAGGAGGGGAAAAAAACCCAGGACTTCTTTAGATTGGAGAGGGACCCTGC
TGCTCTTTCAGAGGAGAGGAGGAGAGGCTTAATGGCATAATAATCAGACAGGGGTCCCAG
GCAGAGAAGGCAGGAGGACGGAGGGACTTTTTGGGGGAGGTGAAAGCCTTCTGAAATGAT
AAAAGAAACACATGCAGGATTGCTAGAGGAAAATGGAGGCAGTAAATAGCGGGATGTAGA
GCCCTTGAAAGAATGagagggtgccgttgatgagaactgattaattaaaggaataac
>NODE_160_length_557_cov_24.089767
CAGTAATTACAAAACACTTTGGACACGGCAACATTTTTCAACTCCGCCACACAGGTTTGT
CGGTATTGGTGGCTTTCACCTGGAATGTTGGGGCTCTTTGCTCTTCCTAACTTTGTTTTC
TCTGACGCAGATTAGATCTGCCACCCCATTACAGATTCATTTTCCTAATTTTTCATGTCT
GCGCGCGCCCCATCTGCACAGGGCTGATAATTGTGGGGACCAGCCCTGGTGATTAACATC
AGCAGAATTAATTACGCCCGCCATTAAGGCTCCAGGTTGCACACAATGATCAAGAGAAAT
TAACTTTCTCCCAGGCCCCTAAATCATCTCACCTTCAAGTGGAGTGATGGCAAAGAGACA
GGCCCGGAGTCCTGGACCCCGCTCAGCACCTTCTTAACCAAACATGAGGTGCGCATCCTG
CCTCCCACCGAGGAGATTATAGCGGTGGCTGATGGGTATCAATTACGCCACCTTATGTGG
TGGGATGAGCGAGAGGTGTCCAGGGTCTGGTGACTAATGGACCTGGGTTGGAGCCACCCT
GCAGCTGGAGACCAGGGAGCTGACTGCTTCTCTGGCCGGGGAGTACCCGCCAGATGCTGA
GAGCCTCAGTTCACCGGCCTGACACACAGGTATATATCTGCACAGCACATTTGACGATGC
ACTCTGGAGTAAGGGTGGCCATGTGATCGTGGGTTAGCCAGAAACTGACGAGGAAAAAGa
ctttgtcaccttagtcatgca
>NODE_161_length_632_cov_14.982594
CGTATGAATAGCTTCGGGGGTGAGAGTGGGACTAAAGAGTGCCTGATAATGACAAACCAC
ACCCTCAACAACACTCCATCACACCATCAACAGCTCAGCAGCTCGCCTCCAAACACGCCT
CCCCTGACCCCACGCGCTGACCTCCCACTGCACACCTCCGCTCCACACACATGCACGCAC
GATTCAAGCACACAGACACGTGCACACACCCTGGCGCTCACTTACTTTCAAAGTCCAGGA
AAAAATGTGGACAGTTCTCTAAATCCTTGCCAAGGACCTTAATGAGGTTCCCCATGGCTG
GCGACCTGGACGGGAGGAAACAACAAAATGCATACAGTACGCAGGACCTGGCAACCCGCA
AGAAAACACACAACAGGCACATGGAGAACACAGCAGGTTGTGACTGTTTTAGTTTTTTAC
CCATCTGCACTCATCTAATTATCCCTTCTTCCTTTGCTGCTCCATCCTTCTGTCTAAGCA
ATATGTCCAGAGCCAAGTCAGACATTCCAGTCATAAATGACACTGATCACAGTTTGCCTC
CAATACACAGCGTATGCTGTATTCAATTATAGAAGGGCCGAAATCTAGTAGTGAATCATT
TAGCTCACTCATTGGGAGTCACAAGAGCTGAGCGCTGGTTTTAATCCATTTACATTACTA
TAGTAACCCAATAAAAGCCGGCCATGTATGGGCTGCTTTCCCCTAATGCTCTTTATGTCC
AATAGTATATAGATACTTTATAACAAGCTCTTTATACCTCCAGAGTATACAGCCAGAGCT
TTATGAAACCAATGATgcaagcttcattagataaca
>NODE_162_length_777_cov_15.485200
TCATGCTTTTGCTTCTCTCTAGCATTTAGCTTTCTCTTTGGAGTATATCAGTACATCAGA
TAACCCCAAGGTATAACAGTAAAACCTTGAGTTCACACATACTCGGGAGTTGTTTTTGAG
TAGCTGGTGTGTGCGGCTTGTATGTATTTCATTTTCTTTTTTGTCTCTTACAGCGCAGAG
TTAAGACTGAATCAGCTGTTCACACAATCCCTCACATACACACACAGACACGATGCTCAG
ACGTGCACAAAAGCTCAATTGCACGGTAGCAAACACACATTTTTTTTTTTTGCACACAAA
AACACTCACACACCTAAAGAGGGGGCTGTGCCTCCGGGGGCCACGTCAGTTACCTGCTGA
CACACAGGCTAGTGATTGATGAGACGCCGGGGGCGCTGGAGTAGACTTTGTCAGCTGCTC
ATAATTTATACATCTTATCTCCATCAGAAGAAAAGACAGAGTGCCGCGTTGTGTATATGG
AGATGAAAACACTGGGCTTGTTTAGGCAGCGGTGACAGGGTAGCTGCTAGCTGTTAGCCG
CGGCGCAGAGTGAAAACTCAGATTGCGATCTGTTAGCTTTCTCACCAGGTCCCTCTGTGG
CCAGAGCCTTCACTCTTTACCTGTGATGAATCCTCTGACTGTCAGTCATTTCCACTCACT
TTCATTGCCTCTCTCGCTCCCTCTCTCATGTTTCCCCTCTCTCTTTGTGTCTCCCTTTTC
TTCTCTCTGTCTCACTCTCTTGTGTCTCTATTTCTCTTCTGTGACCCTTTCCTCTTTTTT
CTTTTTTTGCCTCTCTTCTCTGTCTATCTCCTGTCACATTCTCTGGCCAGACAGGCCCAA
GCCTCTGCTGAAAGCTGCTGGCTCTTCCTCAGTCCAGCCACAGAGCGAAGGTCACGACAG
AGTTCTGGCTtgagttacagaataattagctttgtcagagtcatgttgaaatcaatgttc
a
>NODE_165_length_185_cov_4.497297
GCGTGTAATTGTGTTTGGTTACATTTAATAAAGTAGTTAAGTAAACATTGAGAAGTGTGC
ATTAGAGTAGCTGAGTGTAAATAAAGTGTGCTGGGTTCTATGGATTATGATATGCTGATG
AATTTGGCTTTTAGATACTGACTTGCTTAAAATTGTACTGATGACTTTAGATTGTTTAAT
TAAGATGGTGAATTAAAGGACATTGATAATTTTAGATGAATGGGGTCGATGAAATTAGGA
TATAGGGTTAATTCTAAATGTTGTATTGTCCTTAATGAATTGTTACGCTGCTAATGGTAA
ACTGGGGCAGGGTTATGTCAATGTGCTTGTGTGGGTTTACATTCTAATCAGAATTAGTAT
TTGGAACAT
>NODE_166_length_893_cov_26.340425
AAAAAAACTGCTTAATGTATCACTATCCACAATCGTAGTCTATTAGCTGCTCCCTTTTAT
ATAGGCAAATTATGTAACTAATTCAAAAGTAGACATCTTTGTAGAAAAGAAGAGAATTTT
ACTCATCTTCTAGTGTTCATCTTAATGATATAGCAAAATATTCTCTAGTCAGAATACAAA
TGGACCAGAATAGAGATAGAATTAAGATATCAAGATACTATACTCACACTATGGAAGTTA
CCATTTTTTCTATTTACCCTCTAATGTCAAACGCTATAACTTGTACACTGGTTTCATAGC
CATGTTTTAGAATTTGATAATTACTTCACTTTCTTTACGATTTGGATTTTCTTGTAAACA
GGGAATGAAAGCAATAGTGATTTTAGGGTTAGTTGAGCCCAACAGTGACATGAGGTAGCA
AATTAGCAGGACGTGAAGCACCATAGGAACTCCTAACCCCTTGATAGGCGCCTCACAATC
AAAGTCATTAGCCAGTGTAATAAAGGGCCTGAGATACAGCCATTCTTCAACAGCCTAACT
CTTTTATAACCAACAGATTAAAGTTGATTGGATTAAAATGACATTCTGCCCGTCTGACCT
TGGCGGCAGCAGTTAAGTTCATCCAAATTAAATTTCTCCGTAATAAAGATGATTCATTTG
TTGCCTGACGTAGTAAATATAAAACAGAAAGAAAAAGGAGAAAAGATTAAGTGACACACG
TCAGTGCACACATGCACAAACGCACACTTGTGCACACACATATACAAGCGTACGATGACA
TGAATATACCCATGCGTGCACTCACACAGCATCGCTGGAGCTGGCAAGCACCTAGGTGCA
CACGCAAGACCATAGAGACACCCTTTTGAGTTAATGGGAAACTTGAAACATGGCGTTCAA
ATCCTTATGCTGAGGCCTCCGGTAATATCTCATGAAAAGTATATCTTTAAAAAATACATT
GCAAGACTATGAAAATTGTAACATTCTTGGTTGCCCATGTTGAAATGAAAGACTTCCCCA
ATGGCTGCTTAACTGGctatgtcaccagcctgattgccacgtgtaaatattacaagg
>NODE_167_length_541_cov_16.587801
GACACACACACACACACTGTTCCCTGCTCAGTGCATTACAGCCTTTCCTCCTTTTACACT
TATCTGTACTCATGTGTCTGCAATGAGCGAGCCTAAGTTACCAAACTCGCAAATTGCCCT
GCTGTCACGCAGGTCCCCTTTAAGTGCGCCTTTTAGCCTCCTAAAGGACAAATAAAGTCC
ATTTAATAACTGCACTAAACACTAATAGTCTATGTGTGGTTGACATTTGTGTTTGGACTA
AAAGCCCCCCTCAGGCCACTGCTGGTACAGAGGCAGGGGCGCGCAGCTCCCCTCTGTAGC
ACTAACAGGTCTGCCACAGCTGAAAGCACAAGACAACAGCTCTTAAGACACTCTCTCACA
CACTGAGCTATTGATCCGTCTAAAAGAACACACAGTGGACGCCACTTGCCACTCTACTTT
CAAAACACATTTCTCTCTCTCTTTCTAAAAAAAAAAGACTGGACACTCTGCATCACAGGG
GGTTAGACCAGCAGTTTGTATGTGTGGGTATCCGTAAAGGTCCCGTTTTAAAGACGTTAC
ACAGAGTTTTATATGAAATGTCACTGTTTTACTGTTGCACTTTACAGGTGTCCACAGGTA
CATTTTAACCGGAGCAGATAAAGTTTTTGTTTAGATTTGTTTGGCAGAGAAATAGGCGCA
GTTGTGACAGTGTATTctgtagctgtgtagtgtgtgtatacggtcattttggctttaact
tctgc
>NODE_168_length_878_cov_25.453302
CCTGGACAGCTTGGTCGCCCCGGCCTGCAGGAGAGGGACTCACCGTGATGAAATAGAGGT
AGGCAGTTGTTCCTTCAGCCCCAGGGTCATTATTTAAAAAGTGACAGAGACTCCAGTGAG
TGAACGTGAGAGAGGTGAGGAAGAAAGAAGGGAGAGGAGAGAGTGAGAACAACACTCGGG
AAAGAAGGGGGAAGGAGGGGCTGGGGGCGAGGGGCTCAGTTGTGCAGGTGTATTGTCCAG
CGGAGGGAGAGGGTGCTGGGAGACAAATGAATCCAGCAGGCATTTGGTACACACCGGAGA
TTGCTTATCGATCCAGATCGCAGTATTCAGGCCGGCCTGAGAGAGGGCTGAGAATTTTCT
GAGGGAGTTAATAACCTGGCAGCTCAGCTGTCTTGTCCAATTCACCAAAGGCAGAGGCCT
AATCAGGGCTGGATTCCTTTTTCTGTCTGAGGAGGGGGCTCCGGCCCTCCACCCTCTCTT
TCAGCTTTGGCCGCTTTCTCTGTCTCTCCATCCCTCCAGCCCTCCTCTCATCCGTCCCTC
CCTCCACGGCCCCTCACTTCCACTCCATCGGAGCTCTGAAAGTGATTGAAATGACAGCCT
ATAGAAAGAGGCTAATCAAATTGTTTATTATCAGTCTGAATCAATATGTATGGATTGTTA
AAACATCAAAGTCAGCCCCTGGAAAAGTAATAGTCGCCGGCTGGCAGCAGCTGCTCAGCC
AAGGCTGGGTCCCTGGGAGCCTCGCTCCATTTAAAGCGACTTTCACTCTTACTTAAGTCC
TGATGACCCGACGAGGTCAGTTGGCTGAAGGGGATGTACATGGCTGTTCTACAGCGCTGC
TGCATAAAACCCTCTAAACTTCCCTCCAGCTACTCAAATACACGTCCAGTCTGCCCGACT
GATAAACAATCCATCAACAAAATAAATGAGCCACCATGGTATTGAGATAAAGACCATTGC
TCACCTACTGTGCTCCAAGCAATATTTTGGACTACTGGTCACTGGTTTCCTCAAATTCAA
TATTTTGCACCCATCTTCTTTGAATCCAACTATCCCTTCTTc
>NODE_169_length_376_cov_3.449468
TTAGGGAAAGAAGTGGTTTGGAGATGACGGCAGGATCATGGCTCTGCCTGACCCTATAAA
GGAATCCTCCACAAGGCCCCCTCTCTTCCAGATGGAGGAGGACCTGGACCCTGCACTGCA
GACTGTGTACAGGAAGGTCAGACACACACTCACTGCCACCGTCAGTTTACTTCATCTAAA
GCACCATGCACATTCATATGAAAGTGTTTTGTTCTCTCACCCCTTCACCTCTTTGGGAAA
AAAAAGCGAAAGGGCAGTTTGGCATGTGGTACAAAGGAGCAGAGAGGAGGCAGGAGTTCA
TTATCAGAGAACAGAGGCCAACACATCTGTGATATCACCTATTTTAGTAGTTGGAAGTAG
AGCTGGTGTTAAAATTGAGTTGTAGCTTTTGTAGCTGACATAAGCCTCATTATTTATAAG
CCACACCTCGTACATTTTGCAGCACATCTGATTCAGGTTTCAACTGTTGAGTCAATTCTT
TCTTTCCATCGTCCTTCTGTGACAGTCCCGCTTTTGATGGTGTCTCATGTGGGAACATGT
TTTAAAAATCATGACATTGa
>NODE_170_length_714_cov_17.403362
TCTAAATAAACCTCGATCTGAAAGCTACCAAATGGTCCATGTGGCGGACTTGTTTTCTCA
GCAGCAATAAACTCGGCTTAAATTCCTCCACCGCCGTTTGATAATGAATGCAAAGGCCTT
AGTTCCTACTCGGTAATTCTGTCGGAGCGAAAATAATAAGAAAGGAAGAGGTGAGGAGGA
TCGCAACTTCGCTTTAGACCGATAACAACGGCAGAAAGAGCAGGCATCCTTCAGCCGTGA
CACGAGTTAAAGACAAGCGCTGATCATCTTTGAGGGAGACGTGGCATTCTCTAATTTATA
ACACCGGCGTGCCGTCATAATAATAAGGGATAGGATCTGTCATGGTGCCTAGCTGGTGCT
TTTATTAGACCGATGGGAGGTCTCTGTGCCTCTCCTTTCTGTGTTGTAGTAATGAAAGTT
ACAGCACGTTCTCGCCCAGCCAAAGGTTGGCCCTGCCTAATGAAAACAGATGAAGCAGAG
ATAAAGTGTTTGCCGACATTAAGGGACTCATTTATCACCGTTAGCCCCCGAGCTATAGAA
CACCTTGGTCTGGAGCTCTCCTTTAACAGGCCCTGCCTCCCAGCACCCCGGTGGCACACT
GCAGCCTCCCAGCCTCATGCACGCCTCCATCTTTTACCCTTCCTTCTCTTTGGCTCGCCG
CATATTTCACGGCGGCGGTTTCATCCGTCCGTCTGTACGTTCGCGTCGCGGCTTATTGAA
GTCACTGCGAGGGGGTTTTAGCGCCCAAATACACACCAACAAAAAAACTGAGGGTTTTAG
TGGAACCTTTATCAAATCTAAAGGATTTGGCAGTCCTTGCGGGACCTCCATCAGCGCGCC
CTCGATGTTGACCCATGTGGGTtcaacagccatccgaagctgaatctcttctgttgag
>NODE_172_length_395_cov_26.113924
GGTTTGAAAGTTTTGTTCCACACAAAGAAAAAACTTTCTTTAGTTGAACTTGGTCACTAA
GAGTTGTGTCTAAAAAAAAAAGGTTTGAAAGTTTTGTTCCACACAAAGAAAAAACTTTCT
TTAGTTGAACTTGGTCACTAAGAGTTGTGTCCTTTCTAATTCCTGGACTTGATGAAATGT
TGTGACCCTGTGGCTTACGGCCATACCACCCTGAACACGCCCGATCTCGTCTGATCTCGG
AAGCCAAGCAGGGTCNNNNNNNNNNGCCCTGTGGCTTACGGCCATACCACCCTGAACACG
CCCGATCTCGTCTGATCTCGGAAGCCAAGCAGGGTCGGGCCTGGTTAGTACTTGGATGGG
AGACCGCCTGGGAATACCAGGTGCTGTAAGCTTTTTCTGTCCTCATCCAACAGTATGTGT
CTTCTGCAGCCCTGAAGCTGCACTCTCAGAACCGGGGCCGCACATTTTGACACTTGCTTT
CCCCAGACAGCGCCACCTACAGTAAGGGATGATCACTAAAGTGCCGCTTACGCTTTGAAA
GCATGATTCCACTCAAAACATATCAAGAAATATCATTTC
>NODE_175_length_612_cov_10.410131
CCACAGATGGAGGGAAACAAGTTACACGGGGAAGGAAGCAATTAAATAGCCATGAGCCGG
ACCCAACCCTGCGCAACATCTGCCGAGACCAGTATTCAGCACTCCACAACTGACAAATTA
GTGTAATGGACTAATAGGGACGGATAGAGGGAGCGAATACAATAATATGGCTGTTTAACG
CAGGCTGGCTATTCTCAGGCAAACCGGCTAGTCTGGAGAAACTTACCCAGAGACGCGGTC
CTCATCCTGGAGAGCGTCCGGTCCACACTGAGGCAAGACTGAGCAACAGAGATGGTCTGT
ACCGGTCAAGTAACACTTACAGCCTGCAAAGAGAGAGTCAGACGAAGCCTCGCCGTCAGT
GCGATTATATGTTATGTGCAATATACTGTCAACTCCCCAAAACCATAAAACTTACTTTAA
TGGCCACCACGTGACCGTTTATGGCCAGTGAGCCTATCTGGCCGCTCTTCGGATGATTTT
TACGATCTAATTCATAGACAAAACCCCCATTCATTTAGCACCCAAATGTCAGAGAGCCAG
AATCGGCCCTAATAAAGTTTACAGCTTGAAAAAGTCGAGCCACTTCCCCGGGAATAAGCT
CAGGAGCCCCGTTCCGCAAAAAAAGGGGGGACGCCCGGTCCCTGGAGCCCGTCTAGTGGC
CAAGGACCCCCACAAAGCACCCCCAGCACCACAGcaaaggtgagtaaaaaaacaaaacaa
acccaactagacgctttcattcaagaggacctgttgaattcaaagaggtttaactacaga
gggaactttttttcca
>NODE_176_length_740_cov_16.447298
ACTGAGGCATGATGCCATTAGACCTGCAGGATTCAGAGAGCCGTGTTTTGTGCAGGAGTG
TTTTAATACCACAATGTATCATGGGACATAATTCCATACGGCTCGCCCCGACGCGTCGTT
TAATTTTAAAATATCAAATTGTTTTCCTCCACAGTCACCTGATTTCGTCTGCCATCGTCT
TTGTCATTTCGCTCTCTCGTCTGTCTAAAACTGGCACTTTTGTTGCATTCCAAGAGGTTG
ATAAATCAATCCATCAAAAAATTCTTTGCGGTGAAACTCAATCAAGAAAGGTCATGTCGG
CGGGAAAAGAACAGATTAAATTAGCATTGAATTAGACATGGAAAGTGAGCTCTGTCAAAA
CCATCACTGTGCTCAGCACAATTAGAATATGTTAATTATGCATTTCATTAAGGGGCCTCA
GCGCTCTTTGAATGTGAGATGAAATGTCACTGGTGTAGGCAGCCGAAAAATGGAAGATTG
CCAGGCACAACTTTCTTTGTGCAATGTGTGACACCTTCATTAACATCAGGGATTGCTAGT
CTGATTAGACTTTTTGTATTAGTTTAAGCCTTTAGGCTTTCAAATGCTATGCCTTTTTTC
TCCATTTTGATGTGGCAGCTCAGACCCTTCTCCATTTCCAAGCAGATATTGTCTATGGTT
CAATTCTTTGTTTAAATTCTCCAACATAATGCCATGACATTGGACGTAACATCTCATTGT
CTTTGTGTAGATGACGGCATTTACCACGTCTTTGTTTCACATAATCTCGGGTCACTTTCA
GCAATGCGAGACTTGAAGAGCCAAATTCCCACAGTGTGTATTCAGAGGGAGGATATTCAG
GGTAGCGTTTGAATTAAAGCACACATGATGATGACATTAACTATGGACAGTtacagtgtc
gctaaatataaatgcaatatggag
>NODE_177_length_372_cov_21.494623
ATTGAGATATTTATTCTGATTCTTTATTTTTTTGGAGACAGGTTTTTATCTTCTGTGCTG
TCTTACTTCTGACTTTGTGCCAATGTGCTGCTTTGAGGTGTTACATATCGTGGGTTTGTA
TCATTATTAAACCCTCACTCTATATTTTAAAGCGGTGTTTTGCTTCTATCTCTCTCGCTT
GTGCACGTTTTTAACTCGCTGTGCCTTTTTAAACACTGTTCTGAAAGTTGTATTCTCCCC
AGTGCTTCCAAGGAATCGACAAAAACAGATTTATGTTATTCCTTTCTACTTTGAATATCA
ACAACGTGCATTTTGTAGAGATTATTTTGGGAGAGTAGCTTTTATAAATGTGGTTTTCTA
GTATTGGATGCAGCAGTTACACCCAGTGACCAGTAGAGGGCAGCAGAGGCAGCAGAGCCA
CTTTAATAAAGAGCTTCAAGTACAAAAAGGGAAGAAGAAGAAGAAGAGACACAAAGCTCT
GTTGAGTCTTATGGAGTCAGTTATTTGGCAGAATACATGTGCTGCCTTTTGTGTTTGAGG
Atctccgtggaggtga
>NODE_178_length_473_cov_7.128964
TGCAAACACACGCCCACACGTGTGCGCGCTTGTGCGTTTAAGTGTGTCAGAGTGTGTGTG
TGTGTGTGTTGTGTTGCTGGTGGCACGGCTTCAGGATTGTGTCGAGGCTGTCTGTAATAA
ATGTGCCCAGGCGAGTGGGCCCAAAAAGATATATCACAAACAGGAGGGGAGGCAGAGTGC
ACTGGGAGAGGAAGAGGATGGAGCGGAGCGGAGTGGGAACAGAAACGAAAGAAGAGGAGA
AGGGGAGATGGGGGAGAAAAGGGGAGGATCGATTGGTAAGGAAAAAGAAAAAGGGGGGCA
AGGGGCTGTTTCTCCTGGGTCCTGCTATGTTTCCCATTATGTAAGCCCTGGTCACCGGCA
GCATGCCAGCAGGCAAAATAAAAGAGTCTCTCTGGCTTGGCACGGCTCGTATTTTCCTAT
CCTCGGCGCGGGGTCAGGGAGGGGTCAGGCAGCTGGATGGGGCGCTGGGGGGATTGTGGG
GTCTGGGCTGGCCTCCAAAACCCAAAAGGCCCAGGGTTCAAGTACCAGCTGAAAGCAATC
AGGGGGAAATCTGGGAGTGCCACAGCTGCTCGCAGCAGCGTTGTTCTGTGGCTCAACTCT
CTTTCCCTCTTTCTGACTCTCTCTTGTCCCACTTCTCCCttctctgtttgccccctc
>NODE_179_length_185_cov_4.194594
TACATTCTAATCAGAATTAGTATTTGGAACATGAATTTTTGATAATGATATTGCACTGTA
TATTTATATTTTCACTGTAAATAATGTTGTTTATGTTTGTTTAAGGTTTTTTACCTGCAT
TAAGGCTACAGCTAAGAAGTAAATTCCAAAAATAAAGAATGGAGAGAACTTGAAAGTTTC
TGCCCGAGTAAATCCGAGCCAACTTCAAATTGTGGATACACCCTTTTCAAGTGTGGGCAT
CTCGCAGTCAATGTACACTTGACAATGCTTATAAACATTAGAGCTGCATTGTTTCTGTGT
TGTCATACGCTAAACTGCAGTTCTCTCTTAAAAATAGAGCCTTTTGCCAATAGCTGTGTC
CTGACCACT
>NODE_180_length_528_cov_21.632576
GAAAAAAAAAAAAAGAAAAAAAAAAGAAAGGCAAAGAAAGGGAGGGAATGAATGCATTTT
CTTCTTATCTATCTGTCTTTCACTCTCTTTCCCCCAGTGAGAGAGACAGAAGGGAATAAA
TGGCTCCCCTCTCCTCTCCTCTCTCCTCGGTGTGGGCTGACAGCGCAGCAGATGGTGGTT
TAAGCAGTGAATTTATGAGCGCCACAATCTTAATGTTGCAGAAAGAAAAGAAAAGGACTC
GCATCAAACGCCACTGACAAATGCACTTGCTAATATTAATGCACTCCCCATTCATCCAAT
ATGCTGCCTAATTGCTTTTCTGTACACAGTAATATGGCACCTGCTGCTCAAGTCCGGCGC
TCGCGTCAGGAGAGGGGAGATCGGAGGAGGGAGGGAGGGAGAGGGGGGACGACATAGAAG
CAAAGAGAGAAGAGAAAGAAAGTGTCTCTCTTGCTCTCTCTTTCTGTCTTTCTCGCTCCC
CTTTTTTTTCCTGTGATGGATGCAAGGCTGTGGATCATGCGCCAGACCTGTCAGTGTTCC
TAATTAAAATTTTATACTTACAGGCTCAGGGAAAGAAAAAAAAGAAAAAGGTGGAAAGCA
CTCAGTAAACAATCAGTTATGAGAGAGGAGAGGAAGGGAGAGGCCATCGCacagacacac
tcgcgcagtgcgacacacaccgaggcgcgcgcaatccaattttaaatacagc
>NODE_187_length_1083_cov_29.373037
TTTGTTAATGGCAACACATACTGTGTAAGAGACAAGTGCATGGGCTGTGTAAGAAAACAT
TATGAAAATCCTCAAAGACTGATAATGTTTTCTCAGCTCTTGCCTGTTCTGTTCTCCTGT
AGAATTTTTTATATTCATCCCTTCTGGGATTAAACATCTTTGCTTGATTCCTTTCACATC
CTTTTCTCTGTAAATATGATCAATTATTTGACAACAATCCTAACAGCAAAATCTAAAATA
TTTTAGATTTGCATTACAATTCCACGCTCTTGGAATGAGATAAAAGTAGCTGGATTTTGT
AGACCAAAATTTAGCAGCATCAGAATTTCAATACTGCCACTGATCCTGAAACTTGACATA
CTCAGTGTGTCAACTTGTGGAGGAGAGGATACATTGAAAGGAAACAAACTAAGATGACTG
AAATGCAGCCATGCATTGTCTAGTTTTACCTGACAAAAAAAAGAGGAGGAGGACAGGTGT
TTTCTAAGTGTGTTGCTTTTTAATTACAGAAATAATGGACGATTCCCATTTCAACTCATC
ATACTTTTGGTCTCCCGTCCCCACTGTACAAGGACAGGTAGACACAACCTTATTGTTGGA
ATTGTCTTGAAATACACATGGTATAGTGGTATGTGCTGTGGCAAAAGATACCCGGAAGGG
ATTCTCACTTTGACTTTGTTTATCGAAATATTTTAAAGATTACATAATACCAGACAGTGA
TTTGACCCTGAACGTGTCGTTATTAACACCACCAAATAATGTTCTCTTAGTTGGTGAAGT
TGACTTAACCTCATGTAGAAGTTCTTTGAGTATGATTTGATGGGTTCATATGATCACTCC
TGCCCCTCTCCTCTCTCATCTCTTCAAACCTCTTTGTTCCTTTTTTTCATTTACTTTTTG
CATCTCACCATGCCTTCGTTCTCTCTTCTCTCCCATTGTCATCTTCTCTTCCTTTGTCTT
CTCCCTACACTAATCTAACCCATCATTGACTTATTACCACCTTTCTTCCTACATTGTTTT
GACACCTCCTTCCTGCTCCTATGTATTCTTCTTTCAACCCTTATGTTTCATGGCAAATAT
GCTATTTTTTTTGCCTTTCCCATCTTCCTTACTGCCACCTGCCTTCCTTTTTGTCATCCC
TGTATTCTCTCTTATTTTGCTGTTTCCAATCCGCCTTACCGTCCTTCCTTATACACCCGT
CTCACTTGCTTCATTGTTTATCATTGTGCGTTTGTTTTCCTCAcctcgctgctcttgctt
ctcctcc
>NODE_188_length_827_cov_8.980653
GATATTTTCCTATTTTTCAGGCCCCAAGCTTTTCTGTAACTTCTCTCAGTCTTTACATAA
GTGGGCCTGTTGTCTACCTTCAGTCCTGCTACCGGAGGAGATGCTATTTGTGGTGTGGAG
GCTGGGCTTGTTCTGGTTTGGGAGCTTTTGCCTTCTTTCGTCCGCTCTCTCTACACTGTG
TGTTGTTGGGTTTTTTTGCACTGTAGCTCAGCTCCTTGGTCTTGTCTTTCCACCTCTGCC
TGTATTCGCTTGTTGGTGGCTGGGGAGTGAGTGTGGAGCCACTTCTGCTTCAAGGTGAAC
TTTGAAGTCCCACAACCTGCAAGCAGATAGTGGAGTGTTGAATGTATTGGGTGGAGTCTA
TGGAAAGTGTGAGGAAAGTGTTTTTTTTTTCTTTTTGTATGTATGTGTGTGTGTGTGCAT
ATTTTTATTTTGGCCTGACTAATCCGCATGCCTCTCGCTGGTTCCTGTCCTAACAGGGGG
TGTCATTTGATCAAGTCAATAATCTGCTGATTGAACCTGCTCGAATTGAGGAGGAAGAGG
TCTGTACCTACTCTTTCCCGTCCAACCTGTCTCTCTGTCCCTCACTCACCCACTCATTTA
TCCACCTGTATTCAGAAGTGGAGACAGAAAATTCAGGGTTAATCCGAACCAATCACTAGG
GAACCCCTAACCACTACTCATTTACCAGAGGGCCGGTGTGGCAGAACCTGGATACAGGAC
TGAGGAAGACATTTTATCTGCTAAATTCATTTTAACTGGACAGCTGGAGTGTTGACACTG
TGGTAGCAAACATGGAGGGAGATTCAGATAATATATTCACTGATAATATGCACAGCGACA
GCATTTTCACATCATGGGATTGGAGCAGCGCTTTTTATTTCCCTGCTTGTAGCTGCAGCT
CTTTTTTGTTGATACAgaaaaaggttaagcttaagccctggcatgtgtgttcccatatat
gctccagagaagcctgttagaccagattatgtttagtctttgtcatttgtg
>NODE_189_length_694_cov_32.182999
GGACTGCTTGTTTGTTTAGGCTAGAGTGTCACTGTTCCTCCAGGCTGAAAACATTCTGAG
GCGGAGTAGTTATGGCTGTAGCACTACTAATTCTCACTGTGCTTTTGAATGGATACAACA
CAGCTGACAAAGCAACAAAACAGAAAAAGAGAGAGCACCTCCACATTTGCATTTAAACTA
TATGCAAACAAACTGAGGCATGCATTTGTCAACATGAAATGCTAATGCCGAACTTGAGCT
TGAAAGAGTTTGGGTCACTTTGCACAAAATACGAGATGTTGGATTTGTGTAAAACAAGCG
CTGCTGACTTTTCTCAGAAACCCCACAGCATCAAAGTCAGAAAATCAAAATAAAGCAGAG
CAACTTTGTGAGTAAAGGGACGAGGTTGGTCTCATTTCTTATTTAAAATCAGCTCCATAA
TTTGATCTTTGTAAAACTTAAGTTGCTGCAGGTGTTCAGCAGGAGGAATGATAGCCTTAG
GGCTTGGAGCTACCGTGAGGCCCCGCTGAGATTTCCCATCATCCCTACAGTCTGGCAGCA
GCTTTTCAAACAGCGCCCCTTCTGAAGTTGCCCTTGGTTCTACATGTGTAGCAGTAATTA
TGAATGAGGGGGACTAAGATCTGTACAAAACCATCAAACATTTTACAGCTTGCTGCTATT
GTTATAAAGATCAATAGACACAGTATCAGTCCTGGTTTTGAAGGAGAGGTGGTGCTGTAC
ATTTTCCCTTCGCATACTTTCTCTCTTTCTTTCTTTCTTCCTTTCTTTCGGTCTCCCTCG
CTCATGTCCCCTCTCATTTCTCTTTTCTTTCTCACTCTCCGCTCTCTCTCCCTATACAGA
GCCAGTGTTGCACATCCGTTTTAATTGCCGTTTGTAGG
>NODE_190_length_755_cov_59.161591
AGACATCCTAAAGGAGTGGTCAGTTTAAACAAAGCCTTGGGCGACAATTGAAGCTGTAAT
ATAACAGCAAGTGAAGGATGAGTGCGTTTAGAAACTATCAAAGCATAGCTGTGACAGGAG
AGTGTGGTGCGATTAAAAAATGAAGACAAGTAGATCAAGTTAGTAGCCGGATTATTTTAA
AATGTTAAAAGCTGAATTTGTGCTGCGTATGATGCTGCCCTCACTAATAGGAAGCCACCA
GAAACTTAAGTTTAAGTAATTAAACAGCATCATAGTGTAGTTCTCGCTCCATCGCCCAAG
CCTCTGTTTGATCTTAAGGGTAAAATAAAACTACAACTACACACTTTTTTGCCCATGATG
TCGTGAAAATGCATGTTGACAGCCTGGTCCACTGATTGTTCGGCCTCGAAAGTAATAAAT
CCAAAACCTAGCCAACGACCAAGAGTGAATCAAGGTAGCAGGGGGGTTGTGACAACACAA
GATGAAGAACAGTATTGGGCTTCAGCAGAGTGAGGATCCGTCAAGACTGAGCAAGAGGCT
CCTGGGGTTCGGATGATGTCGCAGACTTGCAGAACAACACAAATCCAAGACTAACGCCTG
GGGGATTGAAGGAAACTTTTCTCTTTAGTGTGCAGAGAAATATTTGGGTGAAGATAACAA
TAATGGACTGCTTAACTGTTAAACATGAAGGATGACAGGTGTAGCACTTGATTTACTGTG
AAATGTCACACAGAAAGTCAGTTAAGTCCATTTTCCACGCTCTGACAAGACTGAACACGT
AACTGATGGATGCCAATTGAACCAATGTTTACATTTTGTTACTTCATGCTGTTTCATCCA
AACCCCACCTTGATCTGTCCCTTGGTATAATGCTGTGGAGCACACACTCGCAGCAGCCAT
TGTTAATGCATCACAAAAATATGGAGAAACacaaactgt
>NODE_191_length_743_cov_12.611036
AATGATTTTGTTCAGTGGAAATGGACAAAAATGAAAAAGTGAAATTACACTTTACAGCCT
TACATGAATGAGAAAGGGCACTGCTTTAACATGATATTATCACACAAAAATTAGGAAAAA
AGACCAGAGGGAGAGATCAAAGCACAACCAAGAGTGAAAGTCCCTCAGCCAGTGAACTTT
GCGACCTGTGGGCTTTCCATGTGACCCCACCAATAAGAAATGCCTTAGGTAATTTGAATC
AAGTGGAGGTGTGTCACTTTCAAACAGACTCGGCTGAATAGGCCTGCTGGAGCAGCGCAC
TGCTCCCCTGACCAGATGTGTGGGGCTGTTTTTTTATTAAAGGAGAAGCTGATAGTTGCA
GGTGCAAGGCTGACATGAGGGCCAGCTTTGCAGGCCTTCATAAAGGGGATATCCATTGCC
TGTGTTTAATCAGAGCCAGTGGGATGGGATGGGATTCATTGCTCTTTGATGGAGAGCACT
GTTATGAAGATGGACAGTCACTTTGCTCTCTAAGTGAAACCATCGTTTAGCCTCAATTCC
CAGAGAAAAGGGCCATTTGTTATCCACAGGGGAGTGCAGCAGGGGTGGTTATGCTAGGTG
GAGGCTGCATGCATTTTCCACACAATTACCGTGCATAGGCATACATTTATGGTCAGAGAA
AACTGACTATGCTAAAGCCAAAGTGACATACAATATAGACTGAATATCCTCCCTCTAATA
CCAACAGAGCAGGAGGAAAACCGACACACACACACACACCTGTGCATGATCTGGATGTGT
GCCTGCGCATACATCATCACTCATGTGTGTTTGTCTGCTGGTGGTGTATATTCACACATA
GTCACTGTTGTCCTGTTACTATCATGTTACGTCAAATTATGCCACATTATTATTGGACTG
GAATACCAATAAAATAAAAATAAGTAt
>NODE_192_length_604_cov_21.917219
ATACTGTACTTTGAAAAAACAGCGTGCCATGTGATATACTGCAGCACAGTTAAGTAGTGA
AGACATAACAGATATAAGGGAATGAACATCAGACTGAGGTGTGACTTCAGTTTGAATTTT
GCCATCCTTGCTATTAATTTCATTCACTATGTGTGATTAAAACCAGAAAATGTGATATGT
GTTCCATACCGAGAGCATGATACGTGTTTCGTAGAGGGAGAGTAGTGATGAGTGTAGTGT
GTTGTGATGAGGGACACTAGGTTTGATGGTTGCAGCTTCACACAGTGCAATAATAAATTT
GGGGCTATGGGGGTCTGACATTGTCTGCGCTCAGTATAATTAAGCGGTGCATTAGAAAGA
GGGCTGGAATAAAACATGAGTATGTAAATGCAGCCTGGAGCTGATGTTCTAGTGATTATT
ACAATGCAGATAAAGCATTTCTCACAACTGCCTGTGTCTACTGAAGCCTCCAAAAACATC
TGGACCTTTTAATTGAAAAATGGCATGGTGTTTCGCTGTGCTGCTTTGTGCTAAGTGAAG
TCAACAATTAAGACGAAAATGTAATTGATAAGAATTGCATTGCTTCATTATTTGGTGTTC
TAGTCAAGAAAATTGATTTATCAATTATTTACAGGTCACAGAGCAGAGGCCATGCATTTC
TGTTTTCATTGCATCATCATCTCGGAACATACAGCACCGAGCCGAGAGCATCTCTggagc
tcctccacatgaaatcaatcataacatgcatattatgctcaaaactaattactttttttg
tgctggta
>NODE_193_length_1033_cov_21.496613
AAGGAAGAGAAAAAAAATGTAGTGAAGATCAGTGAAGAAATAGGTTGACTCTTCAGGGGG
AGAAAATGTTAGATTCTGTGAGAAGACAACTTGTATCCCTACCAGCAGCCCCTGCCCCAG
AGAACCTTAAATCTTTCTACTGTCTTGGAAACATATATATTATACATATAGAAAAAAAAG
AAAGAAAAGCTGGAGTGAATTATAAAAGAAAAAATGGCAGTCAAGTTGTCAGACCAAAAG
ACACTCATGACAGAAAAAAGCCGTTAGTCCTGCTGTTAAAGAGGATATAAGGAGAGCTTC
AGTCAAAGAGAGGCAGAGGGAGAGTGAGAGCAAACGGGGCTCATTTTAAGAGGGCACACT
ATGTTCGGCCCCCTGTCTCTTAATCCTGGGCGTTTGTCGCGGCTAATTATGGTGGACAAG
CCTCTTTATCGAACCTGCTCCTGCCATCAGCATTAGGATGCATGAGCTGCGCCTGTTGTT
TTAAACGCTCTCATTAACCACACAAATCAGTGCTGTTGACAGAGTGCTTTTGAATTAAGC
GTCTCGCCCCCACCGCCGCGCGCCAATGCTTGCAGGGCCCAGGACAAGGAGCAATTTATA
ACACCATTAGCCACACTCGCCGAGGTTACAGGCATCAAAATTGTTCCCGTCTAATTATTC
TTAATGGATACAGGGAGGGAGCGACGCTCAGGACAGCTTTTTCATTAGCCCTCAATCAAG
AGGGTCGGGGGAGAGAGGGGTGGGCCAAATGTACTGCTCAGGCAAACGGGAAATCAAAAA
TAATCGTGTTTGCTTTTTTCATAATACAACACGAATGCATAGATGGAGGGGGTGGTGGGG
AGAGAGTGGTTGAAGAGATGCAGAAAGAAAAAAGAAGCTCTGCTCTTGACATTAGAAAAA
TTCTCACTGTTGTCGAGTGAAGACACACATATACTGAGAAGTGACAGTTCATTTGCTTTT
ACTGCCTTGTCGACTAATGGCAGAGTAAACTTATGCTGTGTGATAGATTTCTAAGACATG
GCTATTGGTTAATGAATACAGAAGGGAAGTTCAACAGGAAAACATTTGATTGTTCAGGGA
GGGGAGTCGCTGATGAAGTTTCGCcaatgtgcacttgtgtgccattggtcattgttaatg
attgtggaatagctgtggtaaaatgatactttatttaatgaatcatcctggtctgataaa
taatttactaatggaca
>NODE_194_length_438_cov_10.573059
TGATTAAATCATATTTGCATATGGAAATTGTTTGAAAATGATATTAATTTGTTTTATTCA
AAGGAGAATTACTTTCTCATATTAAAGCTAAATCAGACAAAGACTGTGAGAGTGACAGGT
GATGATATTGAACTTTGCTCAGCGGGCGCCTGTCGGTGAAAATACGTCGACACACATGAT
TGTAGGAAACGTGTGTTTTTCTAGGGTATAAATCAGTTTACTCTTCCTCCTCCTGGCTGT
GTGTATGTGTCAAAACACTGCATCCAAATCCTCCTTCTCTTCCTCAGTTCCAATAAAGAT
GAAGGTCATTTTCTCAGCCAGATTTCCCTCCACCTTGTGCGCCGTGTCCAGGTGTGTGTG
ACTGATGTAGCTCGACAAGACGTCACCATGGGACGGACCTCCTCCTGAGCCAACTTAACT
TATCAGGAACACGGACCAAAAAAAAATCAGGCTAATTAATTAAGAACAGTATTAGAAGTA
ATGGGATATTATAATATAAATTGCTACATTCTGGAACCAATTTAATCCAATTACTGGAAC
CCCTCATGAATATAATACCTCCAAAATCACTCCGTCAGAGTCCAAAGGGAGATGTGTCTG
ACTACTAAGACTGAAAGAAACG
>NODE_195_length_660_cov_29.571213
CATGTAAAATGTAACTATTGTAAGTACTTGAAGTCATGACAGCTGTCTATAAGCATCAGG
GACATGTCTATTGGCCAACTTGACCCTTGTTAGAAAACAAAACAAATACAAAAAGAGAAT
ACTGCAGCCTGGGACTGCCGAGCCGGGTCACTGGAGATTTTCCAGACAAACGCCGCACAG
GGGAGGGGAGGGGAGGGGAGGAAGAATAAAAAGGACAGGCTCAGAATCTCATTTTAACAG
ACCGCACACAATCTGGGCTCCCACAGAACTATCTCTGCCTGACCGCTTTCTATTTATCCC
TTATCAGTGTTTACCAACCGCTAGTTTTCTTTCATTCACACTGTGAGGCAGTTCTCTTAC
TATCAGTCAACAGCTGACACCGTGGAACAGCCTCAAAGGCAAGAGGAAGGGATCAAAACT
AAACCAAAGCTGTTTAAACAATACAACAGAGGAAATAAATTCATAAATCCTAATTCTTCC
CAACCCACAAGGGTATAAGCAGATCCTTTATAGTTAGGCCAACAAACAAAACCACAGCCA
ATGAGGTACATTACAATCAAGGTAAATTCTGAAATATATTTAGAAAAAAGAAAGGCGGAA
AAAAAATCCCATGTAATATTAATTGGGAACATTTCATAGTCTTGCCCTGTCAAGCAAATA
TAAGTATTCACTAAAAGGCTTTTTCTGTTGTGTATAATTGTCTTTTTAGAAAAAATCCCA
CCTGAGTCAACATTGTTAACATTTTTAGATCATTTTTTTTTCTATACTACTAAGAAGCTT
GACAATTTAAGGGACATGATACACAACTCAAACATTTTATTTAGATTTTCTAAAACGTTC
caat
>NODE_196_length_1001_cov_17.622377
GAAACTGTACAGCAAAAATCTTGCCATGGTAACAGCTGTTGGGATTATGGTTCCTGCTGC
ACTACGATCTGTCGAGGGGTCTCTGAGTGCTGGGCATCAGTAGATGTGAAATTCCCAAAT
CTCCGAATTATGTAAATCATATTTAAGTGTCATACATTTGGGGAAACCTTAAAATTGAAT
TCACCATAAATAGATGTGTAGGTTGTAGAAAAATAATAAACTTTAAGTTCAGTAATTAGG
ATTCTAAATCAGACTGTTATTGTCCTTGCTGCTGATGTATACTAGAGTGGATCTGTTAGA
AATATTGTAACTCCCTTCTTCCATCTTTCCAGCGCACCTGTCAGAAAACAGTCGATTTGG
AAGAGACGAAGAAAAAAGAAGCATGATAAGCTCCCCCATACAATATATTGAGATGAGACT
CCAAATTGTTAATAAAAAAAGAAAGAAAAGAAAGAAAAGGAAACACAAAATCCTGGAGGC
CTCATCAATCATTGGAAGCGGGGGGGACTCCATAGCTTGAAGCCCTGCTCTGGTTTTGTC
ATTGACGAAAAATGGCTTTCCATAGAAAAATGAGCAAGATCACACGCACACACCCAGGTC
CTGTATTGATTTTTATGGCGGATGGTGGGGCTGGTGGGTAGTGGAGGCAATGCTCTCAGA
GCAGATGTCTAATGGTGTTTAGAGACTCTCCACTTTATCAAGCCAGGCCAGCACTGACAG
TTAGATGCTGGAGGGCAATTAAAATTAAAGCCTGCCTGATTAGAATATCATATTCATCTG
GATGGTAATTACTATGTCTGGCTCCGTATAAATAATTAATTATGCAAAACCCATGCAGCT
GCCACTGGCTAGAGTTAACTGACTTTCTGTCAACGTCTCACAGTTCTAGAAAGGATAAAG
AGATTTGGGAAATAAGCTCTTTAGCCGCTATCTGGAAGCCCGCTGGGGTGTGCATGCAGC
GCCCATTGAAACAGTGGCAGCCTGCCCTCTGTGTGCAGGTGGCTTCAGCAAGACATTGTG
GGGTTTTTCCTTTTGAAGATGCATTTAGTTGAAAAGGAGAATGCTCTCTTTACGGACGTC
CTCTTTCTTGTGCCATCTGACTCCTCAGCTCACACGCGGCTCTTGTCTCACTTTGTGACA
CGGTCGGTCCCTCTGTTATTTATCTTTTTTTGATAAGGAAGCACg
>NODE_197_length_448_cov_26.270090
GATGTTAATTGAAATTTGTCTAATGAAGTAAAGTTAAGAAAGAGAGAGAGACACGTAGGA
GGAGAGATAGAGAGACAAAGAGAGGGCAAGGAAGGGAAGTAAAAAAAAAAAGAAACACAG
AAAGCTTCAACTTTCTTTAATTATGTTTACCCAACAGGCTTTGCTTCCTCATTTAAATAG
CATAAACATCTGGCCGTGGTGAGCCACTAGCATGGCGGCAGTAGTCAAGCAAATCTTGTG
GAAAATAATGAAATTAGATCCCTGGTGCTGCGACAGTGGAAGGGCAGAAGACATCCGCTC
CATGTTAATAAAATTGCCATGAATGAGTGAATACAATTAGGAAATTGTCAGTGGTGGCAG
TGAACTTTTGTAACTCACCGATGTTTGCATCATTCGATTAAGGCAGCAATTTGGACTTGT
TTATTTGCGGCTGTTGTGGCTTTTATTAATTGTGACCCGGCAGTGATTGGCCTGCGATTA
AACCAGTCACATATGATGTGGCTGAGGGTGAGGGATGGATTGGTGGGCAGGCTGATGGCC
TTTTTTTTTATTGTTGTTTATCTCAGCGGGTGCATGTCTAGGAGGACGGAACTTGTCTGT
GTGCGTTCATTGTGAACTTGTATATATGTGTg
>NODE_198_length_689_cov_19.208998
GCAACAGCCATGTCTGCAACTTGCCTTTGTCAGATTAAATGCACTCTAAAAGGAGGAGAG
GGTTTTCATAGAGCATATTGCCTTCTGTATTATAGAAAACAAAGAGAGCAGTCTGGTTGC
TTGAGAGGGATTTAATTGTAAGTGCTGAATTCAAAGAGCAGATAAAGACACACAAACGGG
CCAAACCCCACCTAGCTGAAAGCCCGAAACTGAGTGGGGGGAACAGGATCCGGGGCCAAC
TCATTTTCAGTGTTAAGAGCCAAAGCAACACAGCTAATCCGCATTGTCAAGCGGGGGCAA
GCATGCAGACATGGATAAGACCACATCCTGAGCATCCGTGTCCCCAAGGCACAAGCACCC
AGCTCTTGCTGGATGGGAAGTCATTTGTGAAGTCCTTTGCAACAGCCAGTCAAAGAGGTT
AATTGAAAAATTCCTTAATGTCATTACAACAGAACTAGATTAACCCAGAGCTAATTCACT
TTATTGTTCTGAAGAGAGGGGACTCAGCGCTGAACTCCAGAGCAAACGTGAAGCCCAGAA
TCAGGGGTGAGGTGTTGTTTTTAAAGGACTATGCCAGTTTAATTAAGATAGGGAACATTA
TTCACTGCTCTGCATGGTTGGAAGGAGCAAAATGGTCGCGCCGTATAAATGCAGCTCTGG
TGCCTCTTAAATCAAGGTGGCTTTTATTTAGGCGGTTGAATATGTAAACATTTCCAAAGC
TCTCCGCGATCCTGCTGTGCAATGTTGCTTCTCATATTGTTTGTTGCTGTATGTACCACT
GGGGTCTCAGACATAATCTGTTTGGGTCTTAACATTTACTCTCCCTGTTTTCCTCATCAG
GAGGTGTtactgaagagggcggccggtctcgtt
>NODE_199_length_729_cov_16.253773
GTGGTAGAAGTAGAACAGTGCTTTGTCTGCAACTGAGGTGACCCATGCAGAGTGGCATGT
GCCAATGTTTTCTAGTCTAGGATATGATGACACACCCAAGGAGAACACTTGGGAAGCTTA
AGTATAAGCACAGTTAAGATACAGTTTTCCAGAAAAATAAAGAAAAAAAATGAAGAAAAA
AAAAATGCAGGAGCGAAGGCAAGTGTCAAAGCAAAATCTGACAGGAAAGGTAAGAAGGAG
GAGTGTGGACTGGCCTTCCAATGGCATTGTGTCTGCTACTCAACCATGCTACATAATGGA
TGGGATGGGAGAATGTGAGTGCTGCATTAGACAAGGTGGGCTGCAGGGCAGGGCGGACAC
GGAGGACACTCCAGAGGCATCCCCGCTCATGCCAGACATGCTGTTAAGGCTCCAAGGCTT
TTCATAACCTTCAGTTGAAAAACAGAGAACGTTCTGAGTACACTGCAGCACTAAATCCAT
GACAAAATGTTTTGGTGTTCCTCACTGGTAATACTACACCTGTTGCTTTCTTGTTTTTGT
CTCCAAAGAAACAGGTCAACACAGACTTGAGACAGAATATTATTCTCCATGCATTGAGTG
CATCAGGAGTACAACAGCATGCACCGGGTGGTACTGGAATGGTTTGGAGTATAACACTGT
AAAAGACTCAGAAAGGTAGGCACCTCAGGCAGGGAATGTATTTTCAGCTACAGGTAGAAT
TTCACACTGTGCGCCATTTAGTGCACACAGCTGGAGACTTACAGGACTTTCTCAGAGGAA
TGTTTTGAACATTGATATCAAATTATTTATTTTTTTTAAAATAGGGGctttaaacccttt
tattaaggagtagaaatcactaaattaaaattcggcttgaaatcttaaaaacaatatcca
acatcaggcttcc
>NODE_200_length_866_cov_27.191687
TGAGCACCTCACACAGCGGTGAGTGACAATGTCTTGAGCCAAGAATTGGAGAGAAATTTG
ATTTTTTTTAAAAAAAACAACAACCAGTGTCTTTGTTTTTATATTATTGCTCATGCAGAT
GGCTACTTTCACTCAATTTTAAAAGAAAAATATGTTTTAGTAAAAAGGATAGAGTTTCAG
ACACGTTGGAAAAATGACTGTCATTTCTTTTGAGAAATATACATATCCTGCTGTCAGCTA
GCATAGTTGACAGTTTATCCTTGAGCAAAAAAAAATCTAGTGGATGGGAATAAGCCTGGC
ATAATGCATGAGCGTTTGATGGTTTCTACAGTTAACTCTAAAGGAGAAGTGGGAGGCGAG
ATTCTGAGCATTTCTCCCTTTTATCTCCTTCACAGGTGTCAAAATGGAAGAGAGCCTCCC
TCCTGGCACCAGCTTGAAATGCACAATCTGTAACTACACGGCAGATTCTCTTATTACATT
CCAGCATCACATCATGTCTCACCTGTCACAGGCGGCCTTCAGATGCAATCACTGCCATAT
CAGCTTCCAGAGCCACAGGGAACTCTTACAGCATCAGGACTTACATGGGCACGGCAGCAA
ACTTCACAGGGAAGGCGACGGCACCGAGCATTCCCCCAGGGGTCCTGAGGAAAGCCTCCA
GCAGCAGCAGCAGCAGGCCCGCGCTGAGCTGGCCAACAGGAAGGATGCTCTGCTGGGAAG
TCCCAAAGGGGCCCTCAACAAGGAGACCAGCACAGACGGAGAGGCTGACAAGGCTGAGAA
GAAGCCCATGCTGTCTGTTCAGAAGGGAGAGGCCCACCCAGGCAGCAAAGCCAGTTTTTC
TTACACTAGGATCAAGTCTGAGCCCTCCAGCCCCCGACTGGCCTCCTCCCCTGTGCAGCA
TAACATGCCTACATTTCCCATGGGCCCCTTCTTGTCTCAGTTTGctttctcccaagacat
ttcagtagtcccgcaggcttctgagattctggctaaaatgtcagagctagttcaccggag
gctgcgccatggagggaacagctacccccc
>NODE_201_length_893_cov_12.418813
ACCAATTCTGCGGAGTCTAATAGAGTATGGTAATTTGACTAAACACCAGCCAAAAGAGAG
TGAACCAATTTATGCAGCTTTAAAACTGACTAACAGTTAGTGATGTGCAAAAACACTCAT
CTTGCTGATCTGTTGAACGGGTTACTTTTTTCATCATCAGTTCCACACAGTGTCAAACTT
TATTAGATTGTATGTGTGTGTTGTTGCAAAAACATCCAAAATGCACGAGACATGATATGC
ATGTTTCTTTATTTCATAAAGAGAAATGGTGTCTAGACAAAAAAGTCATTTATATAACAC
TAGCAATTGAAATGAATGAAAATGGGGTTTGCACAATACCGTATTTACAATGGTTATTAA
GTCATTTAATTAATTAGGGTCATGTAGCATTTAAAAATTAGGTAAGAACTCTTAGTAGAG
AATAAGCAAATAACAGCTATTTCAAATTGACAATATTAACACAAAACAGTCATCTAGAAA
AATGAGAGAAAAAAAACAACAACTTGAACTACAAGCTTAAGAGCTATTACATTAAAAATG
ATGCACCAAAATCTACTAATACAATAATCCATATAATCTGTGTAAAAAGCATGTAGAAAA
AACACCTGATGCAGTTTGCTGATACAGTCATTGACCAGTTATGAGAGGTATGAAGGATTT
CACAGGTAGATAAGTGTGAGAAAGTCCGCACTGGTGACTCAGGGATGGGGGCCCAGGCCC
CTGCATACACTCACTTCACTTGAATGTGAACTATGGCCTCTGCAAGTTCTAAGGCAAATA
TCGGAGGTGCACTTGTATCCATGTAATGCTGACCCATCCCAAAAGTTGGATTAAAGACAA
GGTGAGGAAACTCATTCTTTGTTTCTTACACAACACCAAAAACCAGTCCAATTGAACAGA
GCGATTTTTTTACATGGCAAAAATTGATCAAACATGACATGACACCTATTTGTAAACATA
TTCCATTTTTATATTTGACTCAATGATCTCAGCCTGCGCATTCAACCAGGATACCAGATT
TTCTTTTTCTTTCAGTAAAGTTGAGCAATCTGTGAGAAAGGCATGTTTTTTTTttgt
>NODE_202_length_530_cov_16.456604
GACGTGAATCTTCTTCATCCACGGGTACACCACGGGCTGTTTGGAGGAGGCTGTGCTGTT
GGGATGCTCCGGGGTGGCTTGGTTGCAGGCGGAGGTGGCGGCCGGTGGGGTGGCGGGGGA
CATGGACAACTGTGGGGTTTCACATGAAGCAGGCTGCCCTTTCCCTGTCAGTAGGTGCGC
AGAGTGGGGTATTCCATGTCCCCGTGGCGTGTCGGGTTCGGGGATGCTTGCACAGTTATA
CTGGCGCTCTTGGTAGCTCGCCCGCGGAGGATATAACTCCTGGTGGTGATGCTGGTAGCC
AGAGTCCCTTGCGCGGCTGTAATATTCTGGACTATGCTCGGGGATGTAGTTGTTTTGCGA
ATATTCCTCGCATGGAGGAAATTTCGGATCAATGTAGTTAGACTCCATCAAATACGAGCT
CATGATCATTAATTTCTGGAGTGGAAAATAATTTTTCTAGCTTTGTCGTTTTTCTGCTCC
ATAAAGCCCTCCTACTTGCGAGCAGCCCTGTAAAGTTACTTTTACCACGTGACCCAGTGG
CCCAATAGCAGAGTGAGAGGTAGTTCCCGGATAAGGAACCAGAGGTATTTAGCATACCTA
CAGTCGCCATTGTGGGCACAAATCTCTCTCTCTCTCTCCCTCTCTCTCTCTTTCTCTCTC
TCTCTCTTGTCCTCCCCCCCCCTGCCTCCCcccctcctccaaccctccccccct
>NODE_203_length_464_cov_49.894398
GTTAATGTGTTTATATATAAACAGTCAGAGGATAAGCCCTAAATCCACTGCCAAGCTAAA
TGGTTTATGCATCTTTTTTGTTTGTTTACTTCTATGTCATTTAAGCAAATTGGTCCGACA
TCCCTGACGAGCACGAGATCTAAAGTGAGTGTATTTTGCATTCATGTCCAAAAGCTTCCC
TCTCCCTTAACACTGCAGTAACCTCATCTTCACCTTTCATTTGGCCTCAGAGAGATGTTA
ACAGACTCAGATGTGCATGATGGCAGTTCTGTGTGCTTTTTCCCCCCTTCTTCGTCTGCA
CGCTCTCCTCTTCCTTTGTTCCACTGGTCTAATCCAGTATGTGTGGGCCGGTAAGTTTAA
TGGAAACAATTTATTAAGTCCGGCTTAAAATGCCATCTGCAGCTAAGCCTCCCAAAGCCG
CTAAGCTCCTGGTTTCGCCCCGGAGCTTGCTGTGTTCACGCTTACTGTAATGCTCTGTTT
AAAATGAGCACAACGGGTCAAAATTAATCAGGATTACAAGGGCACAAATCCACTTCAGAA
ATGGGTTTTCTACCAATCTTTCTCCTGCTATCCCAAGATGCCCCAGGTTTCTCTGGTGGA
CAGCTCACCACATGGGTTTACCATCACACCATGGCAGGTTGCATTTAG
>NODE_204_length_996_cov_11.737952
GCCGGTGGAGACGGATGGAGCTGGGAGGCGGTCATGCACAGCGGACAGAAGCAGAGCAGC
CCGGCTTTCCTGGAGTGGCAGGAGCCCGCCAGGCCGTGCGGGTGGTGCGGCGAGTGCACG
GCGTACGGGAATAAAGGTGGGTTGTTCTCGTTGCCCTTGTCGTTGGCCTCCCTTAAAATC
AAGGAATCCACGAGAAAAGACCTCGGCATGGTTGCAAACTTGTTGCTCGGCGCGGTGCAA
GTCGAAGCCGTGGGTGCGTGTGTTGTTTTGGCGGCGGTGCTCGGTGCGCGTGTCGTGCTC
TCCTCGGGACGGTGGACAGCGAAGTGGTGCTGAAGGCGCACAGACGCGCCTTAAATAGCC
GCCGCGGACTCGGTTCGGCCATGTGACGGTTACGCTGCAAGCGGCCAAGAGCTCTCAATA
GGGTTTTGTGCCTTTCTCTCGGCATTCCCACTGCACGCTTCCCCATTATTTCACTTGTTA
ACTAAATGAACTGCATAATGTAGTCTATTCTTGTCAGCCCCACCCACGCCGCAAGAGGCG
GCACTGCCCCATTCTCCCTTTTATCATCACTCCTCATTTTATCATAGAGAAGAGCTTAAA
TTCGCGAGAGAAAAACGTTTCTGTCACATTTGGAAAGGAGCTAGTGTGTATTCAAGTTTT
GTCTTAGCCATTAAGCAGCCTTTAGGTTAGAATTGTGTCCAAAGGCAAGAAGGAGAATGG
CGTTTATTCCATTTAAATAACAGCAGGTAAATCACAGAATGATTCCCCAACAATTGTTTT
AAAATCATAGCTTCATGATGCCTCTATCTGGTGAGATCATGATGAGATAAATCCAAATAA
AAAATGTACACTCCTCCTAATTTACCACCCAATCATTGCTGCATCATTTTTCCTCCTGTA
TTAATTATTCCCTGCACTTGTGTGGCTACTTTTTTACTGTCAGCGTTGGACGCAAACGCA
ACAGCTGAATGTAAAGTTTATGCATATCCATTTTAGGGTTAATGTGTCATTTCTGGGCAC
AAAAAAAGGGACAAGTCATCGCCTGAAGGCAGTGCTGTTAAAGAGCAGTGATTAATTCCT
TTGctcgggcccctgccgagtcgggggaaagaatatgtaaaaataaccaggttttcactc
tgcggcccttattgaatgtcattgtggagggttttcaatg
>NODE_205_length_642_cov_21.669783
GGCTGGAGTTGAACGCAGTGTGGCTCAACCAAACGAGAGGCTTATTTTTCTCCCTTTTTG
TTAAAATGCAGATATGACCAGCTTCCCACTGCAAAAATTCTTACTGCCTCCAGTCCACTT
TTCCAATTTCTGTTTTTCCACAGAAAATAGCCCCCAAATCTGACAATAACAGCAAAATAT
GTTGTGAATATGTTTATCAGTATTCATGCTTATTTGACAGGTTTTAGACGTTTTTCTTTT
TTCATTCTGGCTGGATTGTGTTTTGTTTTAAGGTAACTCGACCGAACACCGGGCTTAAAT
AAGGAAAAATATACAGCAGTCAATCAATGATTAAAAAAAGTATCTGGAATACATAACAAC
AAAAGGAAAAGTGATGATGCCCAGTGAATTACTTAGATAATTGTAATGTAATATGAACCC
AGGAAACAAATAAATTCCATTTCCAATGAATCCACACAATTCAGTGAGCTACTCTCCTGG
TCCATTTAACTACACACATGTGTACTATAATGAGCTGTAGACATTATGCCTAATTATGTA
TTAGACTGTGTTAGAGGGCCTAACAAAAGCTTTTGAAAGGGACAATTACGTTTGTTGCTT
AGTTACATCGTTAAAAATATACCAAATCAGTGCAGATTATAGTGGGCGAGAATGCACATG
TACACCACAAGCATTGTTGCCAAAATGCACAAAATTCAATTCATTAGGAAAAAAGAAAAC
ATTTTTGCTTGTGAAAAGGACAGTGGCATAAGTGAAAATAAACAGTTTTTAACTGAAGTG
TGTTCCTCTGGGTAAGTAAAATCTTTGTAAAAAAAAAAAAAAAAAA
>NODE_206_length_546_cov_12.443223
CACACACACACACACACACACACTCACTGCTCTTGACTGGCAGGGAACAGAGAGAAGGGA
GAGAGGAGGAGATCTAGGGGAAGGAAAAGGGGTGGTGGATAGGGATGAAAACATGGGGAA
GAGAGGGAGGGAAAGAGAGGGAGGGGCGGGATAAGGGAATTCCCTTAGCAGTTGTTATTG
ATTCCGGTGTTTACGGGCGAATAGTTTAGTGCCGTTTACAAAACAGAACAGATGCAGCCA
GTGAGCAAAAAGGTAAACAATTGCTGTGTGGCGGGCTGCCAAATCCCCAGTCTGATGTAT
TAAACTCACGGTGAAGAGCATTTCCCCTTTGGCTGCACTTATTGCCACTTCATTTCCTCT
TCGCTCACATACACACTCTCTCCTTCTTGCCATCTCGCCCCTTCTCTGTGTCTCTCTCTT
TCTCTCTCGTTCCCTCGTTTGTCTGAAGTGAAAAAAAAGGACAAGGGTGTAGGGCGCTTT
TTGCCGTCTGGCTATTTTCTGTCCTTCCCTGACCCAGGAGGCCCAGTTCTACCTAACAGA
GCCATTAGTAGGGGGAATTGCATGTGTCTGACATGGCCGAAAACCAATTATTAGACACTT
TCTACCAAATGATGCCCAAGTCTTTGGGGAATGGACAATCATGCAATAATTTAGCCACTG
ATTTAATTTCTCTCCCGCACAGCATCTCTCACTCTCTCATCCTTTGTCCCTCAtttcctc
ctctttctct
>NODE_207_length_807_cov_18.597275
AGGGATCTAGCTGTCTTCCTCACAGGCTTCTGTGAGCGCAGTAGATGTAGTTAAATTATA
GCAAAGAAAAAACAACTTTGCTGAAATTTTACGTATCCTATTTTGCTGTATGTGATACAC
ATGAGAATATTTCACAGAAAAAAGTGCCTTTTTCAGCAGAACCACAGATTTTGGTGGTTA
TGTCCATGCAGCTCTTCTTACCAAAAGTCTTAACTCATTTGAAGTCATGAATTCAAAATG
TTAAAAAACAGGAAGTTTTCTGACTACAAGATATACACTTAAATATTTATAGCTGCTAGT
CGATTGGCCTTTTGTCAAAACTCCAAATACTGAAGCATAGCCTCACTATACCAGTCATCA
TGGCTAACCTTACCTGTCACACTGTAAGCAAAAAAAGGAGAAAGGCAGATGGAAATCCTA
CATTACAATCACACGCTACAAATCCTCTACTTTTCTTTGCTCCTTCGGATCAACAGCTCC
AATAAATTTTCATTACACCTGTGTGAAGCGCTTCAAATAGAGCCACAGAAGCAGAAACTA
ATTACTTTCTAATTTATTGACTAATGGCCACAGCCCTGGGAGACAGCTGCAATTGTTCTA
ACAGTCCTGCTGCTCCGACTGCACTCAGGTCCACTTTAGATTCATAACCAAAATAATTTA
TCATTACAAGCACATTAAATTGAACCGTATAGACCATAACAGTGGTAATTTATATCATTT
TGTTGTTAGGGATGCTTTTCCCTCCCCTGTCTTGAAAGCATGCAATCTAGGCGATAGGAT
TCGTCTCCAGGCAGTCGTTGCATGTGGCAGGTTCACTTTGTTCTTCAAAGAACTCTTTGT
TTTGTGCCTCATTCACCATTTGTTGGACTTTATGCTAGAAAGGAGACAGAAAAGAGTGTG
CCGCCTATTTTTGAATTTAGATAAGAACAAGCAGAAGTTTCTGTGTTACACATAAACTTC
TGCTTGTTCTTATCTAAATTCAAAAATAGGc
>NODE_208_length_568_cov_25.322184
CCCATATGAAGAAAAACAAACAAACTGAGAGAACATTTTGTCTGCTCGGCTAAATCTGGG
CGCTTGTCTCTTTGTGTTTGCATATACGTACATACATATGCAGCAAGCACGGCCATTTGC
TACTGATGTGGTTCACATGTCATGGCAGAGGAAGGACACTATCCTCTGGTATGTTTTGTT
GTGCCCTCTTCCTTAATTTGCCTATTGTAAGTGTGAAGGGGAGCCAGGGAGATGACATCA
TGCAGCAGGCAGTGTTTGAAGTGCCAGTCCTGAAGGAACCACTTATAGCAATTAGGATAT
CCTTGAACAAGCGTTTGCGAAACATTGGCTGGTTTTTGGCATTTGCCTCCCGTTCCTGCC
TACTAACTAGCGAGGTTTGATCTCCCATAATTATCTACCCACCGGCTCCTCACTCCTGAC
AGCTCTCTCCCTGGAGAGGGCTGAATGCCGGGGCTACTCACTGATTGCATCAAAGTGTCA
GAAATTGCAACATCAAAAATAATAACTGATATTCCGGCGGCAGGCTGCTCTTTGAATATT
TCCTTTAAAACGCTCTCTAATTTGTGTCTCGCATGGTGCCAATGTGTGTGTGACTGTGAG
GGCTTAAAGCAAATAAAAGCAGGGGAAGTGCATTCATTATTGAACCCCTATTTACATATG
GCAGACTATTCTGTCTGAACTGGTATGAAATAGATATGCGTTTATTCTGGAGCTGCTTTT
ACCCCATCCTGCACTTCTTTCagggcttgctc
>NODE_209_length_788_cov_16.597715
AATAGGAATGTTTATGTTGGCTTTGCGAATCATGTTGTGTGGCATTTAATAGTTTCTAAT
GGTGGCTGAACACCTCTTCATGTGTTTATATTTATACATCTCACCCACAGAAAACAACAA
AATGTGAAAAACCGACATGCTTTTCATGATATTTGTCCATTTTTAAAAGATGCATGTAGT
GTTGTGTGAGTGTGTGTGTTTCCGACATATGTGTGTGTTTGTGCGAGAGGGAGAGAACTG
GGCCAGTATCCCACCTAATTGTTATTGCGTCTGTGTTTGGCCTGGAGACAGTCGATAGGA
ATCAGCAGTGAGCCTGCTGGTGGTGCTGGTGGAGGTGGAGGGGGGGTTACGGAGAGCTGT
GTCTCCCACTTCCCAGTGTCTTAGTTGTAATGCATCCCTCCACTAACAGGGATCAAGGTA
TTAGGGATTCAGGTTATTTGTATTGATTTTATGTGCTGTCATGCCGGGCTCGAGGACGCC
CTCATATTTGTGGAAATTGCAAATTCCACCTCGGAAATGTCACCAGCGTTTAATCTCTTC
TTGAGTGGTCAATATGGGACCCTCACTCTGGTCTGACCACATTTATTAAACAGAGACCAA
GCGTTTCCCACGGTTACCATGACACCATGCACCGTGGAACGGGATTGGTCCAGACTAGAT
GGTAACATGGGAGTGAGGAAGTCCAACTTCAACATTAATAACTTTTGATAAGATCTGTCT
TGATGGTTATGAGATTGTACATGGATAAGGAGAGTTGACTCTGGATTAGGTTCAGCACTG
GGAGGAGTATTCAGAGTTGTGTTCAGAAACGACACTGAGGATATAATAAGATGTAATTCT
GAAGGGCTGCAAACTCACCTGCTGCTTTGGGAGTCAGTGAGATTCACAATATTGTGCAGC
TTTGGCGGCTAGGAAAtatgacatcactgcaaattgaggggagtccactaactaaggtca
ttgtcattattc
>NODE_210_length_677_cov_20.194979
GCGTGGTGTGGTGAAAAACAATTGCGGTGAGTGCGGATGGACTTGTCAGTGTAGTTATGG
AGCCCCCTTTAAGCAAGAGGAATCCGGCGATAAGATTAGCGGATTTGGCAGCGACTCAAC
CCCTTCCTCATCAGAATATGACAGGCTTCCCGGGGCTAGGGGGGCATCACCCTCTCTCCC
ACCATGCCCACCTCCACCCTGGGGAGCTGGGCAACGACCCCGGAGTGGCACTCACTCCAT
TTGGACCAGAGCACATGGCACAGACAAATGCTCTCAAACTTAGCCCATCTCAGCACATTC
AGAGCCATCCCGAAGCCCAGACCGCGGCATCTTTCACTTCTGCTCAGACCACAGTTGGTT
TCCCCGTGGCTCACCCCCACTCAGGCTACTCAAGCAGCAGGGACTTCATCCTCAGGAGAG
AACTCTCAGCCTCTGCTATGCATGCACTTGGCGACCAGCATAGTTCCGCCTCCTCCCCTC
ATCACCATGGCATGTTCATCTCCCCAACAGGTGCTTATGGGCACACGGAAAGTGGGGCCC
ATTCACTTTTCACTGGACTTCACGACCAGGCGTCCCCAGGTGCCCACCACCACCATGCCC
TCAATGGGCAGATGCGCCTGGGTATACCGGGGGACATCTACGGCAGGCCAGAGCACTTCG
GGCACAGGCCAGAGCACTATGGACCGTCTTCTCTCCACAGCTACAACTCCATGAACCTCA
ATGTGAACATCGCTTCTGCTCCTCACGGAGCCGCGGGGGCGTTTTTAAGATACATGCGGC
AGCCCATAAAGCAAGAGCTAATCTGCAAATGGATTGACCAGGAGCAAAGTCAAAAGAagc
cctgctcgaaaacttacagca
>NODE_211_length_442_cov_36.323528
TTTTTAAAATGCCTATTTGCCGTGGAGAAAGTTCTTTGAATCAGCTTCAGTTTAATCAGA
ATATGTAAAACACTGTAATTTAAATACCAGGATGCCTTTTAATAAAAAGGACTAAAGTGA
GATTTAAAATGAACAAGGTGATTAAGAGCGACTGTGCTGGACATTTATAGAGCAGGACTG
CACATAATGAATAAAGATTCATGCTTTAGTCCCCAAATTTAAATTTTTGCACAAAATGTG
TCTGATGTAGGCAGCTTTTAATCACCTTACTGACAGGAGTAACTGCTTTCATTTAACCTT
GACTGAAGATCATGAATTCTAAAGCATTTAATTGGATACATCATTTAACAGAATGAACAG
AGCAAATTTTCGCCAATTCAAAGGCTCAGATTGACAGACAGTGGCAGTAAGACCCACCAC
AATTAAAGCTGATCTGTATTCACTGGCCCTGTCACCCATCGCCATTAGTGATGTGACTGT
TTGATCATCTCTGCAGAGAAACTTTGCTGAACTTCACCTTGTTTTGAAAGGACTAGACGT
TGAATGAAAGACGAAGGTTTGAGGAGGGAACGGGGGCTCTGGAGGATAGCGAACCACACA
CACACATCGACACACACACACACACA
>NODE_212_length_494_cov_13.170040
GAAAAAACATTTGAATTTTCCCTCAATGCTTCCTCACTGTTGAGGCGTTTGTGTGTTTTT
TTTTTCCTCTCCTTATTTTTCTTTTCCTTTTTCTTTTTTCGCTATTTTTTTATTTTTTTT
TAAAACTCGAGTCACATCCGCAATCCCGCGGCCCTATAAGGAGCTTTCACGCTTTTTGGT
TTGCTTTAGATGTTTAATACCCCCTCTCTTTTGTGTCAGGGAGCTGGAGAGGCGTTAAGA
AGCGCTGATAAACCCCACTTAGATCCCTTCCTGGCCCGTCACCCTGGCCTGCCGGGCCGC
TTTAGCAGGGAACTGATCTGTGACGGCCTGCCACTCAAACTGAGCACTTCTGAAGGCTGA
CACAATGGAGTGAGCAACACACCAGAGGGCCCGGGGGTGGGTGGGGAAGGGGGAAGGAGG
GAGGGTGAGGCAGAGGAGGGAGAGGAGGCCAAGAGGTGCCCTGAAAGAAGGCTAGAGGAG
GGGCCAGAGAGCATCTCCCTGTTATCTGTTCCCTCTCTTTCAGTTTATGCAGTTTCCCTC
CTCCCTCTTCTTGCTGCTTGATACTGTAGAGCTCTCACTCTTTGACTGTTTGTCTTCTAG
TCGGCAGTAACACGCACACACTGGCCCTGTCTTCTGTCATTTGTCTCTCTGTGGTCAGGG
CTATCagtgtggcagcta
>NODE_213_length_533_cov_8.217636
CGACTAAAACTATAATAAAGACGTTCCCGCTTTGTTTTGGTTGTTTCCTTCCATCCCTCC
ATCCACACTTCTCCTCTCTCTGATGGTTCAACAGCTTCCAAGTGTCCTTGAGTAAAGAAA
GTGAAGTGGAGGCGATGGGAAAAAAAAGTAGGTGAGGAAAAAGACAGAGGGGTGAACGTA
CAAAGAGAAAGACAGCGGAGATAAGAGAGGGATGGAGAGAGGAGGAAAAGGAGGCAGAGG
GCGGAGGCATGCAAAGCCCAAAGCCAGCCCTGTGTTGGGAGAGGAGGGGGAGGAGGGGGG
AGGAGGAGGAGGCCCAGTAAATCAGCCAGCCTCTTGTCAACACCTCCCACCAGCTTCCCC
CCAGGGGCTTCTGAAGCCACTGAGCTGAGAATAACAAATGGCCGTCATTGGCCAGGCAAA
AAGCTGTGATTATAATTATCACATCCCACACTGACCTTGCATAAACCTTAATCCTTCTCC
AATGGAGCATTTAAATAGGCTGCCAACAGCGACAGAGATGAGGAGCGAGGGAGGGGAGGC
GAGGGGAGGGGAGGGAGGTAAAGTGGGAAGGCAGGAGAAGGAGGCGGCGGCGGCGAAGGC
GGCGTGGGGAACACTGGAAAGGGAGCCGAGACAAATGTAAAGACAAGGAAGTGGAAATAG
AAGGGTGAAGCAAGAAGGAGGATCTGACTTCTTCCATTCTTATGAAATAACATGAGt
>NODE_214_length_956_cov_11.395397
CTGCTTTAAAATAGATCCAGTATGCAGCAGGTAATTTAGTGTCAGTTCTTTGTGTCTCTG
CCCCTCCTCTTTCAGTCCACTGCTTGTCATAAGGTTAGCGCGCTCTGTAATTGATACTAA
ATTTGTCATGATGTGGATAGCACAGTTCAAGTGGTTTAGTGTACCTAAGAGTTGCGCTGT
TCTCAGCCCCAGTTTGTCATCGCTGTGCCGCCACCAGTCCATGCATAAAATTAGGCGACC
ATGCTCATTGACATGGAGTATCTCTTCTCTATTTAGCCTGCTCGCCCGATAAATAAAGTG
TGTTTTCATTGTTGCCCATCGTGCCGTCCCTAACTGAGAAGAGAACAGAAACACAACAGA
TAAGCTCCGGCAATTTTTTTTTTTAATCACTGCTAGAGAAAGTCGTAAAAGTCAGTCTTT
TGTGTACTGATGTGAAGTTAATCTGATTTTAATTTAATTATACGAGTTAGTTGCGGAGGG
CACAGGCATTGGGGTGTTTGTTGTAAGAATGTTCTGACATTGGCGCAGGTATGGGGCAGC
TAGCATGTTAATTAATGATGAAGATCCTGACAATATGCAGAGGCATGACAGCGTTAAGCC
AGTCGGCTGCTGCTTCCTTTGCATATTAATAGATCCTTCATTATTATTTAATATGACAGC
TGCTCCAAGGGCTACCATCAGACCTTGTCTCTGTTATTTGCTGTTTTGTGCTCCCCATGT
GACAGTGCCATGCTATTCTCTATTTGTTGAAATGTTCCCTTTTCTGTTCTCTCTCTGGTG
TGGCTCTCTACATGCGACCGTGATGTGCTGTTTGTTTTGTGCTCAGGAGGATTCTGACTT
GCCCGTGCGTCTATATGGGAAAAGTGTCTGAATCTAAAGGTGACTTTGAAAGAATATATG
AGGCTGGATTGTTTTGTTTGCATAGTAATGAATGCAGATTAGCCCTGAGTGGGATTGGTC
TTGTTGACGTTTAGACTTCTAGTGGCTTAATAGACTTGTTGTTGGGCGCCAGCATCTCCC
TGGCTTCCTTATTACATCCATTGTATTGAGGTGTGTGTTATGTGGATATGACAATTGATC
TGGCGAAATGAAACAATTATCAGAACAAAGATTTCGATTTATGGAGTGTGtcacttagtc
>NODE_215_length_832_cov_13.481971
GAGAGAAGAATATCTTCAAAAGCGACATATTTGATACGTTCTTGAACCCGTAGTCACAGA
AAGGACTTTATTGTTTCATAGAGCATCACTCTGATACTGATATGCTGCCGAAAAATTGGA
TGAAAGCGCTTGTTTTTGTACAGTAAAGCCTTGATCTGAGCACAATGCACTGTACATGAC
ATCTGGTGAAACACTTTAATAAGAACACGCGTTCAGAAAAAGACAAAGAGACATCCTACT
CAGTCCTGGCTGCCTCCATCTCTGCCTGTTTATGATGAAGGGCTCTTTTTGGTGTGAGAG
TGAAAGAGACAGGCTGGGCTGGCTGTCATGTCATAAAGGATGCAGTCAGAGAGAGCAGAC
ATGATTTCATGGCTAATGATTCCTGCACTAATATCAGTGTGGGCTGCAGAGGGGATAACC
AAGTTGAGCTGTCTTAGCTCAAATGATTCAATTAGGCCAGCTGTCCCTATTTGTCATGGC
TCAACTGGCTTCTAGATTACCTTTCCAGAGTGCATACGTGCCTCTGCATTGAACTTACCA
GCTCAACAGTTTCACGGAAAGGAAGGAGAAAAAAAAAAGAAAGAAGCAAGACAAATAGAG
AGAGAAAGAAAAGAGCGGTGGAGGGGAAGAAATGAAACAAAGAATGCGGCGATAACCACA
TTATCCACTTAAACGCCGGGGCCAATTACTGAGATAAATGTGACTTTTTTTGTTTTGAGG
AGGGATCCTTGTGAAATCAGAGGAGGGACTCGGAGTGTGCTGGAGTGACTGGAGAGGAAA
ACAGAGACAACATGAGAGATAATATGAAGGTCAACAGATAGAGATATTCCCTAAACTGCA
AAGAAAGACTACATCTTCTGTTTACTCTTATGTGATTTGGGGACATTTTAAGCGTACAAC
ACCAAAAACTGCATTACAAATCAGGTCCtcacaagtagagctgctctgatttttgtggac
ggagcctcaattatgtgcgtgctaagtattaaattcaaagaagcattagagtcatt
>NODE_216_length_605_cov_27.284298
ATACAATTATTGAGCAACCCATCCGGTAAACATGAGCTCTTATTGAAATAGGATCCAGTG
TTCAACTTAACGCTTCTCTAATCTTAGCAACAAAAGGCAAATTTCCTAACTTATAAATGC
ACCGAGCTTTGCGGCGATGATCAAAAGGCCAAAACAGCGTATGATTGGAAAGAAACCTAA
TTGCCTTTCAAACCTCTGTGGCACGTTCTATTTATTAATCTGAAAATGCTTCCAAATCTC
GGGGATAATGAAAATCTCTTTTATAAATATGTATGCAGTGAAGTCACAACATAATAGGGG
CCTGGTGAAAAACAGGAGGCAGCAAGGCGGCTGAAGGATGAGGCGCAGGCCCTGCAGAAA
AGAATGTTCCCCCAGCAGAAATTGGTTTAATTAATAGGACATTTTACATAATGATTACAG
TGTAATTGCACCGACTAGCAGAGTGTCATTAAATATATCCTTGCTCCTTTACAACACCCT
CCAGCTAAAAATAATGAGTTACATTGGAAATCACTATGCAACAGGTTCATAAATAACATT
TAAGCCCATACAAGGCAAGTACTTATAAATAATAAATATTTGCCTTTTGTAATTGAAGAA
AAAATGACTGCCTCTTTTTCTCCGCCACTGCACGCTGCTTTGTCCTGTTGTAGCCGTGCA
AAGGAGATTTTTCCCATTTTTTCCCCCCTTGTAAGTGCTGAATAATTTATTTGCCGGCTA
ATAGTCAACACTGTCAACACCCGGTGGTTAAAATATACCTGTGTCCAGATAAATGCAGCA
GCAGGctac
>NODE_217_length_1108_cov_23.666967
GCCAATTTCCAACGTAATTGCCTTTCTTCTCAACTCTTGCCCACAAATGAAGCTTTAGAC
TGCGATTATGCCAATGATGCAGTGAACGGGTGACATTCATCAGGCTGACAGGAGCAGCAA
GTCTATTTCACAGTAGACCTTTCAACTTGTCACAGTGGGAAAAGCGCAGGTGTCACTAAT
AGCATTAACAAAGGCTCTGCTCTATTCAGGTGTCTCAGTTGGCCATGACAGTGTGGCAGG
AAGCCAGCAGGCACAATACCAGGACCCTGATGGTGGAACGGCTAAGAAAGAATTACAGTC
ACACCCGTGCTTTTCCATTGTGACACGTCAAATGTTTTAAAAAAAAGACCAAATTACACC
AGGTTTAGTTTTGTGAATCTGACCCAGGAACACGAAAACGTTCTTGCATGAGGCCCACTG
TTATCTGTTAATGTGTTAGGGAACTCGGCTGAAGTTACTTTGCGCCACTCTGCATTAAAA
TTAACTGCATGTTTAATCAGTTAATTAACTTTGCACCTCAAGGCTTTGAAATGAAAGATG
TGTGCAGAAAAAAAAAGTAAAAAGAAGGGAAGCTAAATCAGAATGGGAGCAGGCACAACA
CAAACACAGACCAGTGGGACAAAGGAGAAAGAGAAAAACTGTTCAGTTACCTTTCCCAAC
ATTCTTTTTGGTAGCTGACGAAGGAGAGGGAATCATAGGTAATTTCAACTCAGCACGATT
TGACTCAGTCAGNNNNNNNNNNGTAAAAAGAAGGGAAGCTAAATCAGAATGGGAGCAGGC
ACAACACAAACACAGACCAGTGGGACAAAGGAGAAAGAGAAAAACTGTTCAGTTACCTTT
CCCAACATTCTTTTTGGTAGCTGACGAAGGAGAGGGAATCATAGGTAATTTCAACTCAGC
ACGATTTGACTCAGTCAGAAGGTAGTGGGACTTATAGGCATATGAACTTAATATGGTGTC
AGTAAGGTCTTGCACTAACAGCCCTACACAAGACACACAGGAAGAGACGGGGGTGAGCCG
CAGTCAAACTCGAAGTTACCCAAAAAATTTCACAAAAGAGAAAGAACAAACACACACTCT
TACACGCACACACGCACGCACACACACACAGTTGTAACACACCAAAAAAAAAAAAAGTAA
AACAAATTCGTCCCAACACAAAGAGGCCAAACAGTGCACTCAACTTAGTCTTACACATCA
GGTCTAAACTGGCTACAAGTCGGAGAAAAAGGGTGAAAATCCTGTGTTTTCTCTCTCATT
GGCATTCAGGACAGGCGTGATTGTTTAAGTGG
>NODE_218_length_654_cov_28.730886
GCAGAGAAAATGAGCCCACAGTGAGTAAAAATGTGACGGGAGCAAAAACTAACCAGAACT
TCCTTGGGACTTGGAGGATTATATCAGTTGTACCATTTCAAATTGTTACTATTATTTTTG
AGATATTAATGGGGGGAATAATGCAATGTCAAAGTCAGATAATTAATTGATCAAAAGGGC
TTCTCTCTCCACCCCAGTGATTTTCATACAGTTCCTAAAATGACTGAAAAGATAAAGACA
CACAGGAAGGCTGCAGCAATAATTAAGAAAACAGCTCTGCACCAGTAGAAGCTGTAATAC
ACTGTAACAACACTAATGCTGTCGCTACAAAAATATTGTATTATGATGACAGTAGATGTG
AGAGCAAACATATAATGCCAGGAGCTTCTTCATTACATAGACAGAAAAAGTTGCCACCGT
TTCAATGGAAACAAACATTGCTTTGGGCCCCTTTGTAAACAGCACACAGCTGCTATTTCG
AGTGATGGGAGCTCCACCTTGTCACAACAATTCCCTTAAAGAGGAACAGTTTAATGTCAA
CAATATTTTCTCCATCTGCCTGCTCATGAAAACCTTCCAATCCACAGGGAAAATGTTTCT
CCCATTCCAAAAGGAAAATCACAATAGGGGAAGATGAACTGCTCACATCAAGCGCGGATC
GCAGTCAAAGGCGCAGTATTAGCCTGCTGGAATAAGAGCTTTTTGGTGGCACACATCCAT
CTGTTCACTTTTGCATTTTTCAAAGAGGTGTCATGCCTTCCGTTATTTGGAAATTTCGAT
GCAATTTTCACAAGGAACTCCTCGGAGCGCCGCGCCAGCTGACTGATTTGCATGGCCa
>NODE_219_length_638_cov_9.001568
AGGGACAGATGCAAAGTGGAGGAGATGTTGGAGGGGGAACGAGATACCACCTCCCTCCTC
CTCTTCCTCCACCTCCTCCTCCTCCTCCTTCTCCTAACTGGCGCTGATCGGCAGCCACAA
ACACACACACATACACAGCACTAACTCTCCCAGGCTGCCGCTGAGACTCACAATAAAGGA
CTGGGGAGGGGTGGAGGCGGTGGAGGGATGGAGGAGGAGGAGGAGGTGGGGTGGATGGCA
GCCTGTCAGCTGCTCTGACATCATCCTCAGATGGAGATGCTACCTCCAGCTGTGCTCTTT
CTACAGCCATATGCTGCCTCCTCTACACTCCTGCCACCAGACTCCTCTTTCATTCTACCA
ACACCGCACAACTTTGTCTCTCTTTCTCCCCCTTTTTTCGCTCTCTCTGGGAAAAAAAAG
AAAAAGGGACACAAAAAACACGGGTTTGCTAAATGCACTGGGATGCTGATTTGGGTCTTT
CTCTTTTCCTGAAAACACACAAAATCATTAAACTGAAACCATCAAGGAAGTTTGCTGAAT
TAAAAATAACCGGCGTGATAAACTTTTGTCTGGGTGTTGTGAATTTTTAAAACGCACCTC
TTTCCCCCTGCCTCCTTCCAGTGGCCATAAACAAAGGCCAACACAGCACATTTGCAACTG
ACAGACGCACGCAGCTGATATTGTTTTCCACTTCTTTACGGTTCAGCGCCGCTGCCTCGT
CTTGAATTCATTCATTCACTCACTCattcattcattcgcccgtccgtccgtccctgcacc
ccctgcccggacccttcggacaagtgacaggaacagaaatga
>NODE_220_length_804_cov_23.609453
GAATATAACTGTATTCGTTTGACGGTTCTTTGGTTCACTTATCTATTTTTTAAGACTATT
TATTTTTCTATTTATTTCTATTTATTATATATTTATTAATTGATTTAATTTAAATCTGTG
TAATTTATGTATTTATTTGTTTCATTGTCTGTGTATTTGCGTGATTCTGGTACAGGGAGG
GGGGCGTTTCTGAGCAAAAGGGAACAAAGCGACTAGTGGAGAGGCTCTTCCAGTAGTCCA
CTGCACTGAGAGAACTTTTAGTACGTTTGTGCTTTGTACCAATATATCAAAATTACAATA
TAAAAAAATCTAAAAGTCAAGAAAACTGAAAAAAATGTCTGGAGGGTTGGGGGACGCTCT
TCCCTTATTACTAGAAACAGTTACTCGCTATGCATAACCTAGTTAATAGTTAAATTTGCT
ATTGCTTTTTTCTTGTCTTGTTAAAATGAAATCTTTAGATCTTTTTCAATAAAGTTTAGT
CTTAATAGAATGTTATAAACAGTCGTTCTGGTTCAATATAACCTGTGATAAGTTTGTGTA
GTTCTAAAAAGCCACTCCGTCCACACCCTCCCTCCACTTACTACCGCTTTGTGATGAAAC
CTTATGCAAAAATGTGGGTCTGAAAGCATAGTTTTCAGTTTTCAGTGAACATTTTATATA
ACATTCAGCTCTTGGAGGCTTGGGCAGATAAATTTAAAAAAACAAAAAAATGTTCTTTGA
GGGTCATTCATTGCACTGGACTAAATCGGTCAAAGTCACTAAAGAGTCAGAACTTATTTT
TAAGAATATTCATCATGTTTTCAAATGACATACCAACAAATCTTTAAAAATGAGAAATTG
TTACCATTGCACACCAACTGTTATTTACAACAGTTGTTGCTATACTTAAAGAAGTACTCT
GGAGGTATAAAAAAAAGGGATTGTACCGATTCTATATTTTATATACTCTAATATGATATA
TATTATATATTTTGAaaggtgaaaggta
>NODE_221_length_623_cov_32.487961
GCTGAAAAGTTACACCACCGGCTTGTGTTATGCTGGTAATTACAGAATTAATAGTTCTAA
GAAAGACGAATCCCCCCCATCAGTCTCCCCACCGACCACTTGAGAAGCCACAGAGCGACA
AAAAATATTGCTGAGAACAGGAGCAGCAGATGAGTGCAGACTGATGAAACGGACTAACAG
ACTAAGTTAGATGAGAAAAAGAGAGTTAAAGTAGCAAAAGAAGGGAAAAAGGCAGAGAAG
CGAACAACACAAAGGGACGGGGGAGAAAGCAGAAAAAAAGATGGCACTATGATATAGAAC
AGATTGTGCTGATTCCACTCTCTCTCTATCCGCCTTCCATCAGTGCCCCCATTCCTCAGC
CAGACACTTTCTTAAGCTAAACTAAATGGGCTAATTAATCTGGGCTAATGGTGGGTGACA
GCAAATATGCTAGCACAATTATCACCCTATTAAAGATTCATATTCCAGCCCATAATTGAA
AATGAAAAGGTGGGGTGAAGGGAGGATGGGTGGGAATCTGCGCCCCTGGCCCCCACACAC
ACACTTCCAGAAACTCACAGCACCACATCTCACGAATGGTTACTTCAGCAGTGCATGATG
CAGTGTGATTTTATGGCTCCAGACGTTTAATTATTGGGATTGGGCAATAGTGGGTAAATG
AATTAGAGACAATTTATCTAAGCATAAAACTAATTTGAAAACATGAATGTGGTTTCATTT
CCTGTATTGTAGTTCTGTCTAATTCCTTCGCTGCGGTGTGGTCCAATCATCACGCGCGGC
AAAAGTGTCTGTCGGTTTTGATCTCca
>NODE_222_length_578_cov_28.425606
GCAAATTCAGCGTCTACTGGAATAACAATGGAAGTGATTGGAGCTAACAACCCGAATCAC
TAGGCGCAAGGATTTGAAACATATGTCATGTTGTTGCGCATCAGTGATAAAAACTAATAA
CAGTATTCCCTGACTGCACTGTATGAGTGAGAGTCAGACACAAAGCCTTAGCAGAGCGCA
GCTCCCCTGCCGCCCCCATCCTGCAATGTCAGATATATCAGCAATGCTAATGCCCAGGCA
GCATCCTGCGCCGATTGCCTTGAACCACTGAAAAGACAACCATTTAGGCTTTAAAAGACA
CACATAAACAAAAAAGGAAGGAGGAGATGAAAAGAGAGGGAAAATGAAAGAAAAAGCAAG
AGGGAGAGAGGAAGAAAGAATGAAGGGAGGCTGGGGTTGAGGTGGGGGGCGAAAGAGGAA
GTCAATTACGTATTCTGAACCTGGCCGATGTAGTCCGCAGGGATCTGCCTCCGCACCTCA
GGATCTGTAAATAATTGACAGATAATATTAATTGGCTTTGGATTAGTGAGCAAGCTCAGT
ATCACACATTAATATTTGATCAGAGGATGATAGGGACCCTGGCAGGGGATCCGAAGGGGC
AGCTGAGGCTGTTTTGTTGATTAGGCCAGAGAAGGGAGGAGATGGAGGCAAGTGGTAGCA
GTAGCAGCAGCAACAGCAACAACAGCAGCTCCACACACACACACACACACACACACACAC
ACACACACACACACACACACAGATGGAAACACAAAACCGTGG
>NODE_223_length_609_cov_16.349754
CATGAAAATGTTAGTCTTAATGATTCAGCTAAAACTACACCAACTAGATTTGTAGTAATC
ATTTATTTACGCTACAGGAAAAAGCTAAACATAAATGATTACTACAAATCTAGTTGGTGT
AGTTTTAGCTGAATCATTAAGACTAACATTTTCATGTGAAATGTGTATTTTTAACTTTGG
TATATATTTTTTTATTCAACATTAACAAAAGTCCTTGATGTTTCAATTTGAAAGAGTCCA
GTTGCGGGCTGAGGCTGAGAGTCCATTGAGGCTAAAGATGACTGGCTAAGATGACTGCCT
GTCCCGTTTGGCCTTGGCTTTCACCTTACAATGTGTGTGTGACCTTTGCCCCCCCCTTGA
TCCTTGGCTGACCTAACCGGAAGCCATGATGACAGCAGCCTTTTGCCAATAGACCAGGGG
CGATGGTGAGGATTGCCATTGGTTTTTATGTTGACAGCAAACATAAGTGGATCGGCTCTA
GTAAAGAACTTACAATCTAAAGAAATGTTGTAAGTGCAAAACTGGAAAAAAACAAATTCA
GACATACACCCGGTAAAGTAACAAATATCAAAAGATTGGTGTATTCTTTACACCCCACTT
TACTCAATTTGATTGAACAGTGTCCTTGACCGCAACCTATGTGGATGCCTCCTTTCTGTT
TCTGTTGCAGGGTTCAGAGGTCTTGAAAGAACATCACTGTCCATTTGTTTATGCAGCTAA
AGCATCACAGTGTGATGTACTGgagtaagacaggctttgtattgccggaaacagatgcag
tggtgttctttgc
>NODE_224_length_1031_cov_20.337536
GTTTTTATCACCTGAGGGAAAGAAATGGAATGTTTGGGAGTAATTCCTGTTTTGCTTTTC
TGTTGGTTCATGACGACTTTTGGACGTACAGTATTTAAAACCTTCAGCCAGATGTTTGAT
GTGTCTTTGGTTCGACTGGACCTTGACCTCTAGCCATTGGCGACATACCTCCTTGTTCCA
CTATTGCCAATTTGGGACAGAGAACCACAACCTCGCCCAGAAAATTAACACACTGCTGGC
AACCGTCACCTCCAGCTGCTGCTATAGCTGAGGTGTTTCCAGGTGCAGAATACAGCGGCG
TTTGTCCCAGATGTGCACCTGGATGTTAGTCTCAGTCCCTGTGGCATTCTGGTTGAGGAG
ACTAAAAGGCAGGCAGCTTATCCCTTGTTCTGGCAGGGCACCTAAGTAAGATTCTTTTTT
CTCAATTCTCCCCAGACACACCATCCTGAGAAGCCACTTTTTCCTACCACAGGAAGCCCA
AGAGAACACTATAGGTAGCAGTCTGACAGGCAAACTGAACCCTGGCCTTTTATATCCTGC
CAGGTTTGAGAAGTTGGACATCACCCCTAAAAGCGCCCAGAAGATTAAGCCCGTTCTGGA
GCGCTGGATGGCCGAGGCTGAAGCCCGCCACCGATCCGGCATGCAGAACCTGACTGAGTT
TATCGGCAGCGAGCCTTCGAAAAAACGCAAGCGGCGGACCTCTTTCACCCCGCAGGCGCT
CGAGATCCTCAACAGCCACTTTGAGAAGAACACACACCCCTCCGGACAGGAAATGACGGA
AATAGCCGAGAAGCTGAACTATGACAGGGAGGTGGTGCGCGTCTGGTTCTGCAACAAGAG
GCAAGCCTTGAAAAACACGATAAAGCGCTTGAAACAGCCCGAACTCGGCGCGGCCGCACC
AATGGACCCTCTCACCGACTCTCTAGAGGAGCTGCCCAAATGAACGAGCTCTCCGGGCCG
GAAAACGGCGGACGGAGTGGAAAAGTGGCAGCCATTAAAAACAACAAAAGGTGGATGAAC
TCCTCTCGAGATGAGGACTGAAAAAGTGTTCCCCAAGTCACCCGGATGGACAGTCCTGAG
TTTGCAAAACAAAAACTATGTGTTGTCAGTGTGATTAACCACAGTTATGTACATGGCGAA
ACCAAAAACACGAGAAAAAAGAGATTAATATCTGAGAATTATGTAAAAACATAcggtgtg
ctgtttcaaagagtt
>NODE_225_length_650_cov_19.469231
AGGGGAGCTGAAGGGGTGGAGATAGCAGCAAAGGGAGTGACAGAAAATATAGAGGAGCAG
AAAATGGATAGACTCTAATAGAGAGAGAACAGAGAGAAGGAGCAGAGAATGGGCTTAGGC
TTCTCTAAACAAATCAACACATCTATCACCCTGGGCCTCCTGTAAGGGCCATTGGGTCAC
TGGTGTGTTTGCACCGATCCCATCACTCACTCAGAGTCGACAGGCCGGCCATTCCCAACC
AACCACAGTCTGCTTTTCCAATCCAGTCAACAAAGCCCAGGCCCTGGCACTGTCTGTTTA
GCTAGAGGGGAGAACTGTCAGGAAAAGTAAGACGAATGAGCTGCCCTGATTGACTATTTC
CTTAGATACTGAATCAATGGGCTTATTATCACCAGCAATTACAGTACTAATACAAACAGA
TGCTTGGGGAAAGACATCTGCTTAGAGAGATGAGACAACTAGATTTCCAGTCAATAGAGT
GAAGAAAGCTCTTCTCTCACTGACCCTCAACAGAGGTATTTGTATTCATGTGAGACCCAG
AGGCAAATCTACAACCGTGCACATGAAACACACACAGCTACTAAAGCACATGGATATTTA
TTGCCACTTGAAGAGCAATTAATTTGTAATAATGCTTGTATCACGAGGGATAACAGGCCC
AGCTCCCATCCCCATCCATTTACTAATAAACAGTTCAAGTCTAAAGGGAAGCTGATGTGT
TGCTTaactctaaataggctgtttattcaagacaactggtgaaactaaaatggactccac
tgatatggttctttaaattcagtaaattcattcactttttccctcttttgcttc
>NODE_226_length_535_cov_24.099066
GGAGAGAAAAAAAAACTTGCCATCCGGTTTATGGTCTGTGCGCAAAAAAAAACTGCAATG
GTTTGCGCCATAGAACCAATGCAGCAGTGCATGAATTGAAGTGAGGTTAGAGGCTAAATT
AGCAGTTAGATTCCCAAAGCGACTAAATGACAAAGAGTGCGAGGCTGCTGCGATGGACTG
TACGATAAAGGTAAGTGTCTGGTTTGTTTTTGACGGCTGCCCGTGGAGCTGACAGGCGGC
CACCCACACCAGCGTCTGCGGAGTGAGAGAGGCGAGGCGGTGATGCGAGCTCCCCACTCT
TTCCTTCTTGTACAAAATTTCCTCTTCCTTCCCGTTCGTGGTTGTATGTCGGCTCTATAA
TAACACAACTAACCACTACATCTTTACACTCAGATAAAAATTGGTGGCCGGTTAAAAGCT
GCGCGTAAAGGCGCGCTTCCAAACGTTTTGCGGCGCTTCTTTCTGTCCACCTTATTGCTG
CGTTTATTCGTCCCCGCACAATCCGCGGAACCGCAAATAACAAAAATGAGGCACGGAGAG
TGAAACTTGCTGCACTTTTCGGCGACCTGACACAAACCGTTCGCTTCGTTAAGGAAGAGT
CGCGTTAACGCGGGGATGCAGCGCTTCAGGGCAGGTGTCCCTGAAGGCGCCGCGGATCGA
ACCGGAGCAGGAGGACCCCCACATGACTGGTATTGCACATTTCacacagtttgcagctt
>NODE_227_length_824_cov_15.851942
GAAGAGAGGCTGTGAAAGCCACCGGCAGCCCCTCTCCTCCATCCGTGCTCCAGAGATGAA
GGGATGTAGCGCCTGCCTCTCCTTGTTCCTCCTTTCTCCCACTCCCTTTGCCTCCTCTCC
TCCCTCTTTCTTGGCCAGGGGTTAAACTGCTGCACTCTAACCTCCTTGGCAATGATTTCA
TTCACTCGGTTTCTCTCGCTCACTCTCATCTCAGAGAGAGATTTATTTCACAGTATGTAG
TGGATTAGGCCCCCCTCGTATGCCCCTGGACAAAAGCATTGTTTTAGCACTAGCCTGTTC
GCTGTAACTGGAGGAAGCTACCACTACTAAGCGTCCACAATACGGCCATTGTGGACACAG
GGCTAGGAGGACCCTGCCTCGGAGGCCGTCTAGACTTTGAGCCCGGGCCGATTGGAGAAA
CAGGGGGAGAAAATCCCATCAGGCAGTGGAGTGAAAGTTAACTAAGGTAACCTGCTGTGA
ACCTGATGAAGATGTCAAGCCAACATATGGCAAAAAATGTCTATTGTCAGAACAAGGAGC
TTTCTTCCCTCTGAGGGAGGGGATGGTAGAGGAGGAGGAGGAGATGAGGGGTGGCTAAAG
AAAACTAGGGGGGTTGCACAACCTAAAGGAAGGAATAACTGCAGTGGTCATCGTTTTACT
TCTGGATCAGTAGTCTTATTCTGGCCGGGAGGAGGCCCAACCCCTCTACTCACAATTAAA
GGAGTAAGCAGATTAACTGGCATCTTTCAAAGGCCAGCAGAAAGAAAAACTCACTCGCAG
ACGTTTAATACATTTTTTTTCCCCTTTTGCCTATCAAGTCTCGCGCTGCACACGGCAAAT
GGCATTACATTTCATGCCGATTTAGTGAGCAGAGGTTTGGAGAAAAGAGAAACTTCTTAA
ACTATGATATGCCCCTTAAGTTTACTAATACTGATTGGTCACACTATGTTGTTACAAATG
AGGATTGAGAGAAGTAGTgaaagcctcaggaagctcataaaactacct
>NODE_228_length_660_cov_24.051516
GGATGAAACTCCACCACTTTATGACGCCTAAAGAGGAAACTTAGGTTTAAGTCTGTTAAG
TTGATATGTAAATACAAATGGTCTTCAGCTGTCATTATGAATGTGAAAGAGAGCAAGGAT
CAGTTTCCAGATTTCTGATAATGATTGGAAACCTTGTTGTACTTTCATTAGTTAAATAAA
AAAAACTATAATACATACTAAAAACTAGATGATCCAATTTTGCATGCCAACTGCATTCCT
CGGTTTTAGCTACACAGCCGAAATAACTGTGAAAAATGTCCCCTTGGTCTGACTTTTATT
CCTCACCTTATTCCCAATGTCATTCATTTGCCACTGAAGGTAACAAGCCTTTTCCACTCG
GTGCTCTGTAACGGCAGACCTTTAATAGCCATTTCCCGGTGTGGCGAGGGGAGAGAGGGG
GAACATGTTTATTTGTGTGTCTGCACATGCTTCTCCAGCGATTCTCTCTGCTCCACTCAC
CCAGCTGCTGGCTGGAGGAGTGATTCATGGGCCTGACAGATGCCTGGTGCAGCTGGATCT
GTCCTTGATCATCCCAAAAGCCTGGACAGCACTGTCATTCACCATTGCCCAAATTATCTC
TGTATTGACTGCAGAACCCTCTGTGACAGCGCCGTAATGGCTAATTACCCAGGATGCTTT
GGGTACTTTTAAACCCCAGAGTGTTCTCTTGCTGTCTTGCCATGCGGCTGCTGCTGCTAC
CGTGTCGTGTCGTTCTGAGGGCCACTGTTTTCTCTGGCCCCACCTGAGCTCCACAGTCTG
AGCATCCCGGAGCAAAACGTCAAGAGGAACAAAGGCATAATGTTCTCTGTTCCCTGAATT
ATAC
>NODE_229_length_744_cov_18.947580
GCTTAAAACAAGCAGGAAAATAAAAAAATCTATGAGTGCTTTAGGGAATTGTTCGGCCAT
TTCCACTATGCCCCAAATAAACTTGGATGTTCTCCATCCATCAGGTGACTACATGGAGAG
CTGACCTGTCATAAATTCACTCGGTGGGGATGATGACAGGGCTGGAGCCAATCTTCATGA
AAGAATAAAAAAATGGCACAAGGTTCCCATCCCCCCGCTCCCTGAGCCCCCTTCCAACCC
CGACTCACCCTTTACCCTCACTACCGGAGCACCCTCGCTCCCTATCTTCCTGCCTATCTC
TCTGTCTCTGCGCCTACCAGGCTTTCTCTCTCCCTCTCTTTCTCACCCCCTTTTCTCTCC
ATGGGTAAGCAGGTAATCATGAGCTGTCACAGAAAGGTGACCCATTAATGTGATGGATAC
GGTGTGAAAAACAAATGGTGTGAAACGTGTGGATTGCTGTCCTTACTGCACCTTGGCCTT
TTGTTCTGTCATATCAATATCCACACAGGGCCTCATTACACCGCTGCACTACACAATGAG
TGGAGCGCCAGGGTCAAGACTGCGCCACGCTCCCTTTGACTGGCTCCGACTGGGCTTTTC
AGCTCAACCTCACCCCAAAGGACTCCCAGGTAAACAGGAAGAGGGGCAGCCTCTGGAGCC
GGAGACAGCGCACATCATCCCAGACTAAATAAGCAACATCCCCCTCACCCCCAAGTAGTT
CTGTAGCCATCAGGGGCCCCCGACTCTGTTGCTCCTATATGTTTACAGACAAAACTGACA
ATAGTCGCGTGGAGAAATCATTGCACCAACTCCTCTTTTTGTCCACTTTAGTTGATTTGA
ATTTTTAGCTTTGCACTTGGAGTAAAGTTTTCATTTCAAGGGAGCCTGGACGCCACTTGT
GTGTCTAAAAAGTTAGctcctcttgagt
>NODE_230_length_807_cov_12.706320
TGATGTGTTTTTATGAAAAGGAAAAAAAAATAATGCATGAAGCATTTCTTGGAAAATAAT
TGATTTAATTCTGAGCTGAGGGATTTCTACTTTTAACAACATAAAAATATTGTGTTGAAA
AAAACAGGCACAAAATGTGCTAGAAGCTAAAAATTGCTAAGAACAAGCTCTTTGCATATG
CTCCTATAGAAAATTGTAATTAATTTTACACGGATAAACATTCTGTCTCATTTGCATATA
GATATAAACAATATATTTGTGCATCTGAATTCCCTGCACACTTGGGTCACGTGATCTGCC
TAAAATCCTAAGTGGCTAAAACCAAAAATTATCATTATATTTCCCAGGCCATAAATCCCC
CTTTTTTCTCTGACACAAAGCCTTATAAATCTGTGTCTGATTTTTCACATTGCACATTGT
TTTTAGTTAATGATTTTCATCTGTTTGTTGTTGCTGTGATAGCGGGGAAATGTACCATAT
GCTCCGGCAAAAGACAAATGATTAGCAAATGAAATTCTGGACAGCTGTCAGACTGAAAGC
GTTTGGTTGATAGCATTCTGCTACCATAATTAGCTTAAGCTTTGGGTTAATTAACTTTCT
ACCTGGATATGCATAATAATAGCATTCTGCAGAAAGCCAAGGAGCTTCCAGTATATCAGC
AGCAAAGGCTGGCTTTTTATTTTGTATTTCGGCAGCATATTTCAATTTCAAGAGGCGATT
TAGCTCGGGAGCATCGTCAAATATTGTAGATTTTACTCCCCAAGCCAGATAATTCTGAAA
CAATAGGGGTGTATTATGTGGCAGAAATGCCATTTCTGAATGTAATTAAAGCGGATGAAA
GCAATCACCAATTTTTAAACGCTTTTGTCTAGCATGAGGCCTACTTGTAAAAAAAATACC
CATCAAGAGGAGAAAAGAGGCAAGAGAACCCCCAAGTCCTTATATAAGAGGCCTTTGAGA
CTGAAGTGAAGTACAACAGTAATTagtcttt
>NODE_231_length_768_cov_31.382812
AAAAAATTATTTTATAGAAAAGAGCAGGGTGTCGAACATTCTGCCACAATCCAAAACTTT
TACAGCACACTTCTGTGATTATTGGATTAGTTAGGTCTACGGCCTGCAGGGTTGTTGTTG
TTTTGCTAGTAAGGTGTCCTATTTCTGTAAAATGAGTAATCAAAAATGAGGGTAATGGAA
CACAAACACTTTGAGTAAGGTGTAACTGGGAAAGTAAATGTTAGTCACTGAGAAAACCTG
AGAGCCATCCAGAAGTTTGGTATAGGTAGAGTTAGGTGGAAAGGGTTTAAAGAAACTGTG
ACCTTTTTCAGTAATTTCTCATCACGTTAGATACAGTTGCAACTGTGGGAGTTGACACAG
TGGGCACCAAAGTTTACTTAAAAAAACAAAACAAAAATAAAGACAGAAAGAGGAGAAGGA
ACGGAGAGGAGTAGAGTCTGGGATACAAGCACAAGCGCCATGGCAACACATAGAAAGAGG
AAGAAAAGAGTTACCCATAAGTAGCCGCCGTTTCACCCGCTTGTCCACATCAGCTACTGA
CGTGGCATTGAACTCAGAGCTCTCAATTGCAGCCTCATCTTTCTCTAAAACACAAGTGAC
AAGGGGACAAACAGTGAGCAGCAGGTTAATGAGAAGCCCAAATGACCAGACCTTCAGCCC
CTCTTGGCGTTTGAGCAAAAAACCAAAGCCAAGAAGCAAGAAGCGATGAAGAAGTGCCAA
AATCCCTGTTAGAGTGTTAATCCCCAAACAAATTATAAATCCCCCAAAGCAAATCAAAAG
AACAAAACAAAATAAAATAAATGAAAATGATCAGTATCAGTGTGTAGCTTACAAAATGAA
GCGGTAGGTAGGTAGGTAGGTAGGTAGGTGGGTCGGTAGGTATAGGCAAATGGGTAGGGA
AGGGGAGGGGAGGAGGTTCAAGGCTTACATATGAAGAGTTTTTaaaaatgag
>NODE_232_length_509_cov_28.628683
CTCTAACCCTGCATCCTTCTATCCATCTTACTAATATGTTCACTTTTCCTGTTCCAGCGA
ACGGCAAACACAAACAACAGTGTTTTTTTTTTTGACTCCTCAGTCCCATCCGTACCCTTC
ATTTTTATCTCACTACCTTTCAAACATCTCTCATCACATCTCCTTTTTCCTTCTCTCCAC
CTATCTTCCTGTCTCCTCTTCCCCCTCTTGCCTCTCCACCTCAGCATCAATAGAGGGCCC
ATCTGTTCCCATACATCATGCACTTCATTTCAGTTTATTAGCTGGGATAAATCATAAATA
TTTCATTATACATCACGGGCGGCTGTCGCCTGCACACCGACAATTTATCACCGCTGCCCT
CTCTGCCGGCTTGCCATGGCGGCTATAAGCTTTCCAGTCTATTAAACAAGATTGATACAG
TGTGTAAATTTAGATATTGGGAATTTCTTCACAGACCACTGCTCCGCACTGATAGGCCAG
GGTAACAGGGGAGGAGAGAGAAGATGGAGGGAGAAGAGGGGGGAGAATGGGGAGGGGGGA
GTGGAGGAGCTTGGCTGGGTGTTAACAGCACTATCAGGGTAGTTACAGTTTCCCCTCTTC
GCCTCCTCTTTTGGATGAGGGGTAAAAGGGGGGGAACAAAAGTGTAGTAATAATATGGTT
ACAGCTACGTAGCTCTCTCATCTTATGCAAATa
>NODE_233_length_657_cov_30.875191
CCCAAAGGCTCAGCATTAAGGTGGGTGGAATAATATAACAATATCCCCCATGTTGTTATA
GTATTCCACCTACCCTGATGTCCCCCTGTTGTCATTCTCTTCTCTTCCTTTTCTTGTTTT
TTTTAATGGACACAGAGGTAACGGTAGTGTGCTTTTCAATGGATACAAAGGTTAATTAAT
GCTAATATTTTCTCTAGTATTTCTATAAATGTGTTAAGAGTTGCTATTTTATAGTTGAGG
AATCGAATCCGAATGATAAGGTTTAAAGCTAACAATAATTTCATATTTATGTCTCTCTTA
CTGTTGCTTTTCTCTTTCCTTCGATCTCTCCTTCTGTCCCGTGTGCTGTCCTACCTGACT
GTTGTGTTGTCACTTTTAATTTAACAGTTCAATGGTTTTTCAATTTAGCCTTTAAAAGCT
GCGCTGTCACTTGTGACGAATGTTAATTGCATGATGTTTGTTGTTGTTACTTTTCTTCTC
AATGACAAGTGTCCCCATCCCGCACACTTCAGTTCTAAACTACGTAACCCTTCATGCCAC
CTTTTCCAAGATTTAACACTGTCTCTACCATATATGAGCCTTTTCTTATCTCTCCGTATT
CCTTAAATTATTAAACAATTTGTCCTTTTCCTAGACCGTTCTGATTAACAGATAGCATTC
TGTGCATAAGCCCCTGCTTTGACCGTGGTAGTCTCACTACCATTATCTATTATTATGATG
CCTATACAAGTATTACTTTGCATTAGATTTCTCACGGACCTGTGCATTTTCTTACAAGTT
ATGTTTTATCGTTTCAAGAAATGCTGTTAACCTGGCAGTTTTAAAACTGAATGAGCAAGG
c
>NODE_234_length_982_cov_28.475559
AGCGCCGAGTGCAGGGACAGCTGCAGGGAAAGCGGCAGGGAAAGCGACAGGGACTACCTC
ATCCTGACGCTCACGAAGAATGACTTGGACAAGGCCAACAAAGACAAAGCTAACCGCTAC
TTCTCGCCAAACTTCAAGGTAAGCATTGAAAGAAGCTGTAGGGACTTATATCCAAATGAG
ATATGATTATATTGAAAAAAACGAAAGACTGTTGTAGAAGTTGACTGCTCTACTGTTAGT
TTTTAACTATGATTACTTTAACAGAAGATAATCCAAATGGCAATGATGAGTCTTGTTTCT
GATCATCTCATTCCACACACTGAAGTTAGTTGTCTTGCTTTCCAGGTGAAGTTGTATTTT
ACGAAAACCGTGGAGGAGCCTTCGAATTCTGAGGCTAGCACTTCAACATCCGTCACCCCG
GACGTTAGCGACAATGAGCCAGACCATTATCGATACTCTGACACCACTGACTCTGATCCG
GAAAATGAACCTTTTGATGAAGAGCAGCACACGCAAATCACAAAAGTGTGAACTCTTTTT
AAACAGGAAAAGAAGAAATTATACACGAAAAAAGGAGAAAACTTGAATATAAACTCAAAA
GAAGAACCTTTGTCCCTTCCCTCCCCCAGACGGCAATAGAATATCATCATGTCAAATGCC
AATTTTAGGGAAAAAAAGATAAATATCCTGACCAATATATTGTTTTTATTTCTTTTTTTT
CTTTGGCACGGCCATGTACCATGTGCGAGGTATTGACACTGTTGCCCCATGGGAAAAGGT
GCTGTAGCTATAAAAATGTGTTTATATATATATACATACATATATGTATATACATATATA
CATGCATATATAAACAAACTTTTTGTGTCAAAGACAATGGAAAGAGTACCACAATCAGGA
GACGGGAGTTGAAGTGTGGGAGAAGTTAGAATGATATACTAGGACTATGCTGCTCCTTCT
CCTGTCTAAACCAAGGCCAGTGCTGCAGTCACTTTGTTTCACTCCCTCTCTTCTCCTCCT
CCCCCCTTATCCTCTCATCTTTTACTCTCCCCACCCTCCATCCTATCCTCCTtcctatat
tcctttactgtgaatgcttcttgtgctctttgcaggctgtctcacgtgacttttggcctt
tgtgcagtgcaaactgcatgcgggca
>NODE_235_length_429_cov_6.657342
GGAGAAAGATAAACATCTTTTCTTCCCTGAGAGTGACACTAGTTTAATACTTGGTGCATG
AGCTCATCTGTTATGTTTGAGCGGCCTCCCTAATAACATCCAGAACACAAGGGATCAGCA
CAGCAGGATGAAGGCATGGAGTCCGAATAGGGCCCAATATTTCCCCCTGGTCCAGAATTA
GAGCAGTGTAAGGTAATAGGCCTTACATCTGTTCAACTCTCAAATCAACATTACAACCAT
AGCTGAAGAGAATAACATATCCCTGGCCATAGGATGGCCTGGGATTAATAGAGTTTACTC
TGTCCTCAGTTGGAAAATAGAAGCCATGTGGAAGGAGGGAAGAGAGAGGCCTGGGCAGGG
AGGGCTGGCTGCAGGGAGAAGGCTGAAATTACAGACAGGATTTGGCCGGGCAGCATAGGT
ACAGGGCTGTTTAACAGACCCACGTTGGGAAGCAGGAGATGGTGGTGCCCACCTGAGGTT
TTGGTCTTGCGGCCAGCTTGGCCGCTACCGTCCTCATGGTCGATGGGCTGGCTGGACAGA
GAGTACACGCTGATCTCCGCCACACGTACTGGCGCCTCCTTCACGTTGCTATGGAGACCC
AGAATCTGTCCTc
>NODE_237_length_534_cov_18.936329
CCACCACCACCATCACCCCAACACACACACACACACACACACATCTACACACATACACAT
TAAACAATACTCTAATTACAACATTTATAACTCCCCCTTGCCTCCTGCGTCTCCCCCAAC
CCCCAACCCACAAATCTGTGAATCTGGAATTGAATTTAGCCCAAGTTGAGGGCTGCGCTG
GCATGAAAAGACTATTTGATTAGAACGGCAGTTGTTTCATTTGTGGTGCAGCAGATTGCA
GAGCCTCTCTATCCGGTGTGCAATCTGTATTCATTACTCGGTGTAAAAGGATGATCCATG
TCCTGACACCAGGCTCATCATTTCATGCAGATGCACAGCAGCTCCACAAGGCCCTTACCA
AGTCACCATAAAATGCCTCCTGCTGAAACCTCAGCGACGCTCGTCTCCTCTCTGCCCTGC
TTTCCACTTTCCCTCGCCTGCCTGGTTTTTGCTAGCTTTCCCTGCTTCTCCCTCTCATTA
CTTTTTGACCAGAAATGAGCGAAACTGTGATAAATGGGCGATTAGTTGGCAAGATTCACA
TTACTTTTTTTTAAAAAATTGCAGTAAAATGCAGCACAAATCAGAGATATTAAATTAATA
AACATATATTTGGAATACAGCTAGCCTTGTTAATATCACATTTAACTGTACCAATGCTAG
AGGTGAAAGAAATACTCCATATATTAGCAATACCAGTCTTTCTAAAGAGCCACTgatc
>NODE_238_length_642_cov_28.912773
CAGTATAAACATACACTGAAACACACTCCCGCACGGAGCAAACAAACATGCACATGTACG
CCGGCTGCAGTTAAGGAATGCAACGGGAAAGGAAGCAGACAACGGGGGAAAAGAAAAGAG
AAAAGAAATCCACCAGGAAGCAGTCGACAATTAGCAACGATGTCAATAAGTCAACGTGAT
TAACATTCGGATCACTGGGATGTAAATACCCAAAGAAACACATGCTGCACTCCTACAAGG
CTCCTTTCTAAGCAGCTCCTTCATGCGATACAGTGAATGAGCAAGGGGGTCGCACACACC
AGGCTTGCTGACAAGCCTTTTTTATGACATTCATCAAAGCCATCTGCCATTTTCCGCTCA
ATTAATTTGTTATGGGAAGTGGGATCAATTAAGTGCGCACCGTAATGGCTTTATATCCTT
GTTTCCCTTTTATAGCCCAATATTTTCTGTGCTCCACTCTGGCATGAAAAGGCGAAATCG
ATATCCCCAGCTATTTTCCCCTCCTGTGGACTAATTTGTTTTTGCCACTCTCTTCCTGGC
ATGATAAACTGGCTGTAATGAGGGGTTAGGGCGAGGGGACAGACTAAACATAAACCCGCA
CTCAAGCCAACAAGCGGAGTGGGCTTTGTTTTTTGTTTTTTTTGTTTTGTTGCCAATACC
CAATCCGAGAGTACCTGCTCTTAATCGAGCGAGATCTCATCTGGATGTCGGAGCGACGGC
GTTACCCACACTTAACTAAAGACTGAGGAGTATCAAGAGGGATTGACCTTCGCCCTGTTA
TCATCTGACACATTGGTCACCCgcagagacagtgagtggcttaggc
>NODE_239_length_893_cov_20.061590
GAGGTGACTCACTTTCCAATTCATTCAAGTCAAAAATAATGAAGCACAGTATATATGAAA
CATCTGAAAAAATGACCTGCATAGAGTACTAAAGGGGAAAAAAATATGAGTCAAACAAGC
CTCAGAATCCTTGATCAGCATTAAATGGCTCTTTGGTTTTATATCTCCAACAGGGGTGCC
CCCCAAACTCCCTCGCCCCGGCACCGCCCACCCCTGCCTCTGGATGAAGATGCCTGCGCT
GTATACTCAGCAGCCTGGAGGCCCTTTAATCATACTAGATATACAAACAGCTGCTATGCA
GGCTGGAAAGCAGCTAAACATACTTGACTGGTCAAAAAGCCAGTAAATTACATTGACAGA
ATGACACATGTAATTAAAAGAATCCATGCCGCTTTTACCTTTTGCGCTTCACACCTACAG
TGGCACAACGACGAGAGCCGGCAACTCCCACCCCGCTAATTACCATTATCAGTGAAATGG
TAGGGTTTGACTCATTAGTTCCATGTGCATTTAATTAGAGGCAGGCTGAAATTGGATTTA
ACTTATTACTTTTTCATGGATCACTTTCTTGTCATCACTTCAAATTGGATTGCAGCCCCA
GGTAACTAATTATGCCAGCCGCAGGATCAGGAGTGGAGAAATAGGTAATTAGGAACAACA
CTGTCGGACCCTCGCTGATAGTCCACCAGCACCAAGGTGGGGGGAGGGGAAATTGATGCT
CGTTTGTGGCGTTGCACACGAGTCTGGCTGGTTAACTACACCTCATTGCAAGGGATCCTA
CGTATGCATCCACCTCCTACAGGGGATTATGTGGCACTCAACTGGGCAGTAGATGTTGTG
TCAACATGGTGTCTGTGCTATCAGTGTAATGCCCAGATTATGCTTGTTTCCCATCCGGGA
TTGTGTCTGAGATTGTTCTCCACTATTCATGTCACTGGTACAGTTTGAGGTATGGCCAGC
GGCCAGCAGAAGTCCGCTGTGTGGACACTGCATGAATGACATTGACTGGTTTCTATCTGT
AGTTCATCTGCTCTGATCATAATGAGAAAACCTGAACGGCCGGTTTGAGAAGAGGca
>NODE_240_length_658_cov_29.849545
CTAGATTTTATGTCTGTGTTCAGTATAATTAGGATGTAATGCCAGGAAATGTCTTAAACC
ATTAGCATTAAAATAAACTTATTTCTAAGAACTTACCAAGAAAAAGGGAACAGAGAAAAT
AAAGATGACTATCTGTTATTTAAGGGAAGCTAAAGGATTACTCTCCATCAAGCTTTCAAC
ATCACATAATGCAGAAAATGCAACTGTTGGGGAGTGTTTTGTCTTGATTATGAAACATGT
GAACCCCCAAGCAGCAAACATCCTAAAAGACTGTTAAAGCGTGATGGCTGCAGTTCATTT
CATGCACTGAGTCGTACTGATATGCATCTACACACAAACACAAAGGCAGTAACAGAACTC
TTTGCTCCCTGGCCTTCGAGTCATCTCACTGCATCAATAAATACAGCAAAATAGCATTAG
CAATAACTTCAACTATACGACCAGGCTCTAATATGATAGAATTAGTATCAGTGTTTTAAG
GTTTGGCCATTTAGGTGAAATTCTAAGCCGGGCAGGGAGTAATTTGGACACAGGGAAAAT
TGATTTTGACCATCAGCACTTTCTCATTTTCAAACAGCGCCTGTGGCTAAATGGGTTAGC
CTGTTAAGCACATTACACAGGTAGCTTCTCCTTTCCTCCCCAATGATTATGTGTCCGCCT
TGAGCAATTGATATTTCTTGCAAATAAGAAAATTATCATATTCCATGACTGGAAAGAGAA
ATTAGGGCCTGCTGTTATGGAGTAGAGTCTGTGGACTGAGAGAGGGAGGCAGAGGTACAT
TTTTCCTTTCTTTTTTTTTGTTTTTAAGGGTGGGGTGTACGTATCAAATGTCgaaagcta
ta
>NODE_241_length_606_cov_16.973597
ACTGTCATATCAGGGTATGTCCGATGAAATTATGGGATTAAAGAAGGAGGACTTCACATT
ATGTTAAACCTGAAATCAGACAGAGACGCTTTCTGTGGTGGAAGAATTTCACCCCAAATG
AATTACTTCCACAAAAGCTGTATAGCAACAATCTCTCTCTCTGTATGTGTGTGTTTGTGT
GTGTGTGTGTGTGTTAGTCTATACCGGATTAAATGGCACCTCGTCTTAAATGGCACCTCG
CCTCGTTTCCCCTTTCCTTTCATCATCAGCAAAATAAAGATTAGGCCTACAGAGGAGATT
GTGCAGTCTCGCCTTTAGAGGCGCAAGGGATCTTCATTCCTCCCGCCTTTGTGATGATAT
TGATGATGATGATGGCCAAGTGGACAGTTTGATTTTTGTGTGGCGAGCTAGTTATAAAGA
ATCAATATTATATCAAGGGGGTAACTTTGGTGATAAAGGACTTCAGCCACTGTGGCTATT
CATCATAAGTCTGTAGCAAGCAGATAGGTCAAAAGAAATTATATTGCTCTAAAGAGTGTG
TCTCCTTATCTCTCAGTACCAGGGGGAGTGGAGGACACGCCGATCGATACAGTAGCTGCC
GTATACTCCTTGCAATTATCAATAGCTGATTTTGTCTTCCTGGGGGCTGCATCTATTAAT
ACCAGATAATAACAGCCTTTTGGACATAACTTCAAAAGGAGGGGGGATGATGGAAGGAGA
AGGAGAGCGAGAAGAAAGCAGAAAGTTTGCTCACAGGACGACCTTGTTGTCAACAGATTT
GTCTCTCata
>NODE_242_length_944_cov_18.042374
ACCTCAAAAAACTACAGTGACAAAATGCTATACGTTAATAACAGTAGGGGTGTTTTTGGC
ATATTATGGACATCCTTTTGTACATTTTGCAATTTAAAAACACGCATATTTACGCTCTTC
CTCAAGTGACATTTATAGTGCAGGACTTGCGCATTTTTATATTGCACTATTGCTATTTTT
AGTTGGGTAAAGGATCTAAATACTTCCTCCACTACTGCTCAGAACTCAAAATAACAAACT
TACAGTTCCACTGTCAACATCTCTTACCCACCCATCTTCTCTCCCCCTCCTCCCCATTCT
CTTTCCAGTTTTCTCCCTCCGAGCTTTTGCCATCGCATCCATGTCTTTTATCACAATTTT
GACCCACAGAAAGGAATTCTCACAAGATATCAAAACAAAAATCTATATTTAATATGAGAG
CAATTACAAAGCAAAGTTGGCTGCACAGGGCTGTTGTCACCAGAGCGCGTGTTTTTCATC
AAATAGGTCATTAGACGATGATGGATGTAAACCTATAAAGTATCTAAACTGGACCTTTTA
ACAAACCACGAGCAACACTATCATTTCTCTAATAGAACCTGCTGACCGTGTCATTCCCTC
CTGCCATTTGTCATTTTTCCTTGTGAAATAATCAATATCTGGGCGCTTTGAAATAAATAA
TATAAAAGTCATAGTAACCTACCCGAGGAGCAACAAAAATAGACTTATGGAGCATTCAGA
GGGCCTATATGGCCTCAGGGCAGTGTCTGCTGCATGTTTCTAATCAATGCAGAATATGAA
TTGTATTTTTTAGAGCACAGAGTACAGGATTTTAGTTTACGCCACTTCTTTTCAAGGTGA
GCATCTGTTGTGTTGTTGGCACCATGTGGGACTGATTTCGCAGCGGCAGGGCAGTATTTG
TGGTGTAAATATTACTGGGCAATGCAATGATCTCTGTGCAGGCCAATTATGATAAACGTC
CACAAGATGTGACGTTAAAATAATAATGCAGACTGGAGAGAAAAGATATCCGTGCACTGA
AAAGCTTccaagctcagatgttcatcaggctttagcttcttctgcatcctcctcctgatc
acctgtattctgactggttcatggaagatgtgatgccaagccttgtta
>NODE_243_length_767_cov_3.687093
CTTTGGTTTCCCCGACGCTGCCCGGCGGGTCATGGGAATAACGCCGCCGGATCGCTAGTT
GGCATCGTTTATGGTCGGAACTACGACGGTATCTGATCGTCTTCGAACCTCCGACTTTCG
TTCTTGATTAATGAAAACATTCTTGGCAAATGCTTTCGCTTTCGTCCGTCTTGCGCCGGT
CCAAGAATTTCACCTCTAGCGGCACAATACGAATGCCCCCGGCCGTCCCTCTTAATCATG
GCCCCAGTTCAGAGAGAAAACCCACAAAATAGAACCGGAGTCCTATTCCATTATTCCTAG
CTGCGGTATTCAGGCGACCGGGCCTGCTTTGAACACTCTAATTTTTTCAAAGTAAACGCT
TCGGACCCCGCGGGACACTCAGCTAAGAGCATCGAGGGGGCGCCGAGAGGCAGGGGCTGG
GACAGACGGTAGCTCGCCTCGCGGCGGACCGTCAGCTCGATCCCGAGATCCAACTACGAG
CTTTTTAACTGCAGCAACTTTAAGATACGCTATTGGAGCTGGAATTACCGCGGCTGCTGG
CACCAGACTTGCCCTCCAATTGATCCTCGTTAAAGGATTTAAAGTGTACTCATTCCAATT
ACAGGGCCTCGAAAGAGTCCTGTATTGTTATTTTTCGTCACTACCTCCCCGAGTCGGGAG
TGGGTAATTTGCGCGCCTGCTGCCTTCCTTGGATGTGGTAGCCGTTTCTCAGGCTCCCTC
TCCGGAATCGAACCCTGATTCCCCGTTACCCGTGGTCACCATGGTAGGCACAGAAAGTAC
CATCGAAAGTTGATAGGGCAGACATTCGAATGAGACGTCGCCGCCACGGGGGGCCAGCGA
TCGGCTCGAGGTTATCTAGAGTCACCAAAGCGGCCGGGGCGCCCCGAGAGGCCACCCCGC
ATGGGTTTTGGGTCTGATAAATGCACGCATCCCCGGAGGTCAGCGCTCGTT
>NODE_244_length_1022_cov_11.290606
ACTGACCGGCTCACTCTGTGTTTACATACCAGGTTAGATGAGTGATGGCCTGTTACAGAA
AGGAATGTTAGGCACAAGGCCACTGACGTCTACACACATGCTCATCTTCTTTGCCAGTGC
AGTTGCTAAAACAAGGAAGAGGGTTGTGTATACATTTGCCTGCGTGTGCTTCAATTGTTA
TTCAGGAACCGAGCCTTAATCATAAAGTATGAGCATAAAGCATATCTCATCTGATGTTGT
TTTATCTCTTTGATAGACTTATTAACAAAAGAAAACATTCATAGATGTACAAAGAGGCAA
GATTGTGATTTGTCTTGATACGTCTTTTCTCTGTAAGATTTCCATTGTATTATTCTTAAA
CTAGAGGGATTTGAATATAAATTGAAAGCCTCAAGCCCTCTCCCTCAAGCTAAACTGTAA
ATAATAACTCTAAACTTTTTTCTAATCTTTGGTAATTGAAGCAAATGGGTTTTGCGGGGA
GAGATTTGTCGCAGGGAAACGTACATACATTTTTTTTATTTACGAGGAGGCGAGGGCTGA
GCAGTGTAATGAGTGAAAATGCATGCTTAATTTAAATGGCGAGTGTGTCTGTTAGGGAAT
GCATTAGAGTCTGCAGAAGAAGCGTAAGACATATTAATTGACAGACAGGAACCGCTGTCT
CCGAGGTTGATACAAGTAATTTATTACTTCAGAAACGAATGCCACCGCCAGAATGTGCTT
CATTAATTTCAAATTTAGTTTTAATTTCAAGCTGTTGCCCCTTGAGAAGAATAAGGTGGC
AAGTTCTGTTTGAAGAGACATTTTTCCCCCTCTCCCTCACTTCATCTTTCTCTTTCCATC
CTCCATCTCTCTCTCTCTCTGGCTGTCTCTGATTTTCTGCAGTACAGAACAAAGACCTGG
GGGTGGAGAGAGAAAGGGAGGGTGTGGTGACTTGATTCCAATTTGAAAACAATGTCAGTG
TAAAAGTGGGAAGTTAGAACAGAATTACTGTTTATGATAGTAAATACTTTGTGAATGTCA
TTGGATGATTGCTCTGTCTCCTCTGGAGAAAGAACAAATAACAGTACTTTTAGTTTCAGT
TCCCTGCTTTGTAAGGAAACAAGAATACAGAATTGAGAATGTACATCATTAGAccttctg
tcaatgtgattctaacaaatctctttctttttgtctttgttttttcttccttctgcctga
gcagca
>NODE_245_length_711_cov_30.687763
GAGCCGTGCAGGCACAAGCAGGGTCCCTTTCACAGCAGAGCAGAGCCACATCACTGCATT
GGGTTGGGGTTGGAGGGTGGGGGTGGTGGGGTGGGGTGGGGTGAGGGGGGGGCAGAGCAG
AGCTGAATGGGGCTGCTCTTTTGCTCGCTGGAAACGGGAGGGAGAAAAAAAAAGTACACT
TGTTATCTTGTGAACCCTCAAACATGTAAGATAGGAATCTCTTGAATGTCAGCGACAGAA
ATGGAATTAACAAGAGATCTTTTTATTGTCACAGAAGGTCATTAGGCTGCCAATCGGGGT
AATTATGGAAATGATCTCCCCAGCTCTTTGGAATGTTTTCCTGCTTCCATAAGGACTTGA
AAGTGTTCAATCAGCCTCTCTCGTGGGAAAGTTCAGCCATAACTGCAAGTGTACCAGCAA
AATCAAATTAAGCAAAGAGATTTCATTAGTATTTATAGCCCCGAGGCATTTGTAAAAGTA
TGGAGCAGCAGAGTAATGTGGGACTGTGGAGGGGAGAATTATTGCTTAATGACAAAGGCC
ATACCTAGAAGACATACACATAGATAATGAATAGGAGGCATTGATTGCATCTTTAAAAGA
GGATTCTTGAGGGATTGTAAAATATTGATGCTTGTGTGGCTGACTTTGGACTTCCCGGCG
CGATGGCTGCGAGGGTGGTAACTTTGTTTGGGTGTTAACACGGTTTAGCTGTTCCCTCTA
TCATTTCGAGATGTTCGATCCTAAATTTTAAAAGGATAAATGAATACAATAATAAGAGCA
AAAATAATACACACCAACAAAAAAAAAAGTCCAAATTAGAAACTGACTATTTCAAATTTA
GCCAGTTGCAAAAGCTTGTTCTGagctgcctgtacccaagtacattggtattggt
>NODE_246_length_798_cov_15.333333
CATCTTTCTGCTTTGATCATACCATCCCATGACATATCCATCGTCAGCTTTTCAACTCCT
CCAGGAGTGGGCATAGCCTAATTGGTGCTACGAGGAATAAATCAAAGCAGAAAACAGGAC
TTGTTCCAAACACAGCTCATAATGCACTAAAAAAAACATCTTGTGTTTCCTGCAACTGTC
CAGTGAGTTTACATGCCACCTCATGTTACATTTTTCCAACACTGCTGCAGCTGATGTATG
GCTGTTAAAGAGAAACTGTGATTCAACATTACACAGCCATCCTGTGAGGTACCTGTGCTG
CTCTCTTGGTCCTTATTCTAATCTTATTTAACAGTCTCTGCCTGACACGCAATTCAATGC
AGGCCCCCAGATTGGAGAGTTTCCAAACAATCCTGAGCTCACCCAAGCTTGGAATTGGTT
TTCCGTGGAACATCTCCCTCCTCCCTTTGGGCACTTTACCAATTTGACCAAATTTGTTCC
ATCACTGGTTCTAAGTACCAGAAGTGTTTTCTGCCCACACTTGGACTCGTTTCTGCAATT
TGCACATTCTTTGCAGAACATTAACAGCTTTGTCAGGGGCTGAGCTACCAGCTGCTGTGC
TGTGGGGGCCCCTGTTTCAGGGTATACTCAAAGGAAAATTGTCACAAAACACTAACAACT
CATCACTTCTTATCCGAGGCACTCTTAAACACGTAGGCGAGCCAGTCATCTTTAGCATCT
ATAATCGATATACAAACACTTAATAAAGGGTTTATAACACAGGATAACACGCTATAATGC
AGTTATAAGCAGATATAACAACATTTTATTAATGATTTAAAAATAACACTCCTTATATAT
ATATATTGTTAATGTTGGTGTATTATCAGCTACTAGGTGactgattatactgtatgactt
aaatagcatacgattacacacttcaaatttgatttttaaacagattttaaccaattttcc
tcacaggctggtttgaaacctc
>NODE_247_length_575_cov_12.493913
GCAGCTGCTGCTTTGAGTTTGGTTCCCACACAGAGCTGTACAGTTTTGTTACATTTCTAT
GATCCATTGGAGACCCACTTATTTAACAACTCTTTGATGTAAGAATTCTTTGGAGTTGTA
TTATAAATACAGCCCTCTTATGTAAGTACATTGAAACTGATTAAATACATGCTACAGAGC
AGATATTTCTTTTGAAACAGCCAGATTATGCAGCGTTTACTATTGTATATGTGATTTCTT
TTTTTTACAATGGTTCAAATTTTTGTGTTTATGAAAAGTATGCAGTGCTTTTTCCACCCC
ATTTAGCAAACAAGAGTGCGCACATTAGATGGTGTGAATGGTTACATTTGTGTTTGAGTG
AGTGTGTGTCTATGTAGCTTTTAGAATTTCTGTGTTAGTGTATAGTGTTTGTGTCTATAG
GACAGTTATCTTATTGTACACAACTTGGGGTGTTCGACATTTCTCTCCTGCAGCGAATTG
GCCCCTATTAGCTAAGCAGCAATGACCCGGTTTGTATTTGCACGCTCTGCTTTCTTACTC
CTATCTTTAGGGTCCTTGTAACGCTTCTCTGACTATCTCTCTCTCTCTCTCTCTCTTTCT
GTTTCACCACTGTCACACTTTACATCTATTCTCTCTCTCTATCTCTACCTCTCTCTCGCT
CCCTCCCTACTACACAGTGATTCGGTGTACAGTACCCTCTGTCATTCTGTGCTGGCATGG
TGCTTGTGCAACTGGGACTGCATTTTTCGCTGAAGAGGC
>NODE_248_length_913_cov_18.054764
GAAGAAACAGGAGTGCAAAATATGCAATTACTTTTTTTTTTCTGTTCAACATTAAAACAC
GCATACCTGCTCCTACACACATGCTGTCTCATTTGCTCACCAGGGTGTTGGCCTAAAGTT
CCTTTTTGTTTCTGCTTTTTTGCTTCTCCAGCCTGAGAAATTAAATTCTGTCACAAAGCT
TAAATTATTAGAAGTAATCATGAACCTTATTTAGTGTCGATTTCAGTTTTGGGGGAGATG
CAGACTCCATGTGTATAATATATGTCTGTGTTTATGTCTGTCTGGGGGTATGAGACTGAG
TGCATGTGTGTTGTGTGACCGTGTGTATGTACATGTACTGTGTGTCTGGATGTCTGCATA
TCTGCATGTGTGTGCGTGCATGTTAGTCGTAGGCTCAGAGGCATAGCGTGGGTCTGCATG
AGGGAGTGTGGTGGCAGAGCACTCCTGTGATAGGCCAGATCCAGGGTGCACTGAAGCCTT
TCGCATATATATGGAATTTTTGAATATCTAAACCATTATTTAGCATCCAAATCAGTTCTG
CTTGTCTGACTGATGGACAATTTCAGTGTGACCCCGGTCTTTTTGCATGTGACCTATACT
GTCGGGATTCTTGCATATTGTTTGGATGTTCACGTTGACTCCTCTCCCGTTTTTCTCTTT
GATCCTTTTAGCATGCTCTTTGTGTCGGAATTCATGAAATATTCATAGCTGGACTGTGGC
TTTTCCATATCTTTATGTACAATTATTGGCAGCCGTCCTGTTATGTCGAGCCATCTTAAT
AGTAGGTATTGGGCTCGGTTAAGTGTGACTTCAGATTTTTCTGACAGTTTAGCTGGTCTG
TGTTATGAATTGATAAGGCGGGGCATTATATTTGCAGATTGTGCAGCGTGGTTGCCTTTT
TAGCCTACCATTAATATTGATAAACACAAAGAATGTGTCTCACATGAGAGAATAAATATC
AGCACTGGAATATAAAATATGGAAAATGCATTATTATTATTATTAATATATGTTTTACTT
ACACTTCCAAAAGTCATGCTTTGGTCTCCCTCATAATCACCTTCAttgtcaccctaatgg
agtcctgatttgaggtg
>NODE_249_length_700_cov_15.592857
GGGTGATCGATGATGGTCCCGGCACACTCGCCCAACAAACATCTTAAGCGGATGCGGTTT
TTGCTTAATTGGGAGCTTTGCAGCTCAGATTCCGACTTATTTGATGTTGATGATGAAGTC
CCAGGAAAGCTGTGAGATTCTTGTAAACTAAATGTGCATGCATGCTGTCTTCATTCGTAC
GCTGGTCAGAACTGTTACCCGTCAATTTAACCTGCATAGTTTCCCTCGTCTTCTAGGGGA
GTATGAACGCACACACACACATACGTGCACACATGCCCTGAGCTCATTTTTAATCCTCGC
AGCTCACTGTGAAGGCAGGAGGAAGTTCCAATTAAAATTAAAATAAGCTCTTTTAACGGT
CTCTTAAATTGACAACTGAACAATGATTTTCGAATTGGTATCTGTCAAAGGTCTCGGAAA
ATCCTCAGTTGATAAGGCCCAACGCATCCAATTAGTAGCAGAGTAGGGCCTCAGCCAGTA
ATGATTTCCAGGTCCCTTAAGATGTGGCGCGGACACTTATTGCAAATTACTGACAAAGAG
CCCTGCTGTATTGATGAGGGGGAGAACAGCCAAGTCTCCGTGTTCCCATCAGGTGGACGA
GTACCAAGAGGGGTCTGAAAGAGAGCCGGGTGTCTCTCCCTCTCTCTCCCTCTCTCTCCC
TCTCTGCAGCCATAATGTGGCCTCGCTGTGTAGCTCATATATAGCCCCCCTGCTGACATG
GACTCTGAGAGACCAGCCTCTCTTGACATGAGCCCCAGCTCAGGGAAAATGCTAATGCTA
ACATGAGGGAGGTGTCAGGAGCGGATCATCAATAATGTCTGCAAGTTTACTGCCCTCTTC
TAATTATAGCTCCTATCTCTCAGGGccgcgggaggctgcagggc
>NODE_252_length_915_cov_29.132240
GGATAAAAGGTTATTTAAGAGTTTAACTAAGACAGTACACCACTCTTTTCTCCCTCATTC
AGTCTTACATACGCACAGTATGGTGGGTGGATGACTTATTTACATGACAGCCAATATCTA
ATCTTCCAATCTATTGTGAGGCATCAAAACTACTGCACTTGTGTATATTAGTTTATAGCT
GTATGGGTGTTATGCGTATACGTAACCACCTGCAGATAAGCAGAGTGTTAAGTCTTAAAT
CCTGGGTTTTGGGTGGCTGCAGATGCCACAGGCTTAATAGGCTAGAGGGGAAGTAGCTCC
TCATAAAACAACACATAACAAACATATCCCCTTCCCCAAACAAACATGTCCCTGTCTCCA
CATTATCACCTTAGCCCGAACAAAACACCTCTTTTTGTTCTCCTCTGGATCCTTGAGCGC
AGGTACCTCAGCTTGTTTGTTAACACCAGCACCAAAGAGAGGGAGAGGGAGAGGGAAAAA
ATCAATGTAATACTGCAGAACTATCAGATCATATGAAATTATGGATTCTTGGTCTGAGCA
TTCAGCCCTTGTCTGCCGAGCTGCGCAAATCAATTCAAACAGACACAAAGAGCAAACACA
CGGCGTAACATCACAATAGGAAATTGAAGCGAGCGGAGCCTCCCTTTTAAAATATGCGGC
TACATATTTGTTTTGTGGATTACCATTCTGAAATGAAGTTTGAACAGTTACTTAAAATAA
TATGCAAAATATAATTCCTTCTTCTTCTATTTTTATTATTATTCCTCTCCTCCATACCCC
CATTCTCTTGTTTGTTGGAGGAGAGGGGAGCGATGGCGGCCACAATGTAAACAGACACAC
AGAGCTGCTATGATGCTGATTATGTTTCCAAAACATATTTTGGGGCCTTATTCCCATTGC
AGGGAGTTGAGTATTTATCCTTTCTTTGTTTCCATATTGTACTGCTGGTTCTAAAACATT
TATGATGCTATCTGAGGTGCAGTAAAGGGGTGAGGGGTGATTTAAGCATTTGGAAGAGGA
AAATCTGTGTCATGTCAGGTGCAGGCATTCATTAACACCTCCTGTTAAaaggcaaacgtg
ctcccaggtgggaatctgt
>NODE_253_length_862_cov_16.701857
AGAAAAGCTGAGTCCCACTGAGTGCGCTCCGTGTAGCGGCCAGCCACGCATGCTCAGGAC
CAGCAAGCCGCCATTCGCAGCGGGCCACAAGACATTAACATAATTTTATATAACACAGGC
ACCCGCACTGGAAATTTAATACATCTCAGCAAATACGAGACAGCCGTTTTGCATAATTTT
TTTTCTCATTCTCCACCTTGCTTTCGCTCTCCCTTCTAGCTCTATCTGTCCTCGTTGCAT
GTCTCTCTCCTGTCTCATCTCCGTCCTGTCTCCCTCTCTCTCTTGCTGCCACTCTCCTTT
GCCCCCACACCTCCCCTCCCCCTACACAACCACCCCTCTTTCCTCACCCCATGGTGCTGC
TCTCACTAGGAGAGGGGAAGTTCATTACCTCAGCTAAATCAGAATTAGTCCCTTCATTTT
GACGGGGCGAACTTCATTAGAAAGGCCCTTCCTTAATCCAGCAGGGAGAACTGATGAATC
TACATGGGGGCAGTAATTTGCTTCACACAGCAAATTCAGCCACTTCCTCCACACTGTCTC
CCCCTTTGCTTTTCGCCGTCTTTCTGGCTTTATGTACTTATGGTTACATTTTTATTAGAT
CTACAACAAAAAACCTGAGAAAGGAAAACACCTGCATATAATTAACTAATGGCAGCAGAG
ATGGTGTAAAGAATGAGTTATGCTGTTTGGAATGTCCCGTCTCCCCAACAGACTTCAGGC
TCTCTGGAGCAGCCGTAGCTGACTTGGCTGACACTCAAACACAGGCTGAGTGAGCACGGC
CGACAGAAGGCTGGGTCTGTGGGCCTGAGGTAACTATTCAGGCTGATTTTATAATGCCGT
GATTATGTTCTGGAGTCTTAGGATACACAAGTCTTTCCAGCGCACATGATTACAGCATCG
AATGGAAAATCAGAGATAATAGGATAAATAATTTTCCTATTgtgaaagcaagtccttctc
atttcgcttaaacctacaataacacacacagttttgcgagaatctctaaagagacaagag
cttcagcagttgtccggatccgtaca
>NODE_254_length_616_cov_22.194805
GGTATATATATAAAAAAAAAGGTAAGTTCACAGCACCATCACGGTGACAGCAGAAAAATA
TATTCAACTTGTCAGTATAATTCAGGGTGTCAGTAAAACCTGATGCTCTAAACAGGAGCA
AACCTCCCCTTTTAAATAATTGATATTTTCTGATTAAATGTGGCAGTTTGGAGATAATGA
ATTCTTTATAGTGTGCCTTGAGCAACTCAACAGCTTTGCCCTGCATGACAGCTTTATGGG
GCGTCTTTTTGCCCAAATTTTGAAAGTTTAACCTATGTAGATCAATGTGCTTCCTTAAAA
GAGTTTAATAAATTAAAGTGCAGAGGGCTTTTTTTCCTCAGCGAGCAGAAAAAGCTGATG
AGACAGGTTTAGTTTAATCTCAGGCAATAGAAGTCATTAACCATTCTCCCAGGAATTAAA
ATATAGCTTGCCCTTTTCTTCTCTCACTTATCATTAGCATCACTTTAATCTCCCCGCGTT
TCACACTGCTATTTTAATCATTACTTACTGCCTTTTGACAACTGAAGAACATGGCTTCTC
CCCGCTCAGGCAATATCCTGATTTTAGCTGACAAAATGTAGGACATCATTTAAAAATATC
TAAATTTCCTCTTCCTTTTTTATTCTTCTAACTTCCACTCTTTAGACCCCTGAATGTCTG
TCTATTTATATCAAAGAAAGCACAAAAGACGAGGGGAGATTGAGTGGACGACATTCAAAA
TGTAATTTGAGTTGGCTGCAAGGGTAACAAAATGTATAATATGGTTTATTTGTGCCTGTC
ATGTTATTTTAATAGATGGt
>NODE_255_length_547_cov_2.146252
ACAGCAAACATTCCACATCAAGTACCTTTACTCAGGTCCTGTACTTGAATGCAGTTTTGA
GGTACTTTATTCGAGTATTTCCATGTTGTGCTACTTTCTTCTTTCACTGAACCACACCTT
AGAGGGAAGTATTGTTCCTTCTGTTCCACTATGTTTATCAGACAACTTTTTTAGTCTTTT
TTTTTAGACACAATACACATGATTACAGATTTAATATTGACATTTTTAGATATATTTCTT
TTTTTCTGCTTTTTTGATAACATGTTTTTGATATTTTGTAATAAAACAAATAAATATGTT
TTGATTTTCACATTTATTTCATTTTATTTATTATAAAGTTTGGATTTAAAAATATTTTTA
TGTTTTTGAAAACTTTAAAAAGTGTGTAAAAAATGTTTTGGTAGTTTTTAATAGACATAC
ATTGAATTTTGGATTTTTTAAAATATATTTTTCTGTTTATTTGTTGTTTCAAATATATTT
TCCTCAGACTCATTGTTTCAAATTAAGATTCTGATTAGTAATTAATCAATAGTTTAACCC
CAGTAGATGTTTTTATAGTTTGTCATAGTCCCAGTCATTTTGTACAATCCTAGAACCATT
ATAATTTATATCAGGAACTATTGATAACCTTTCACATAGCGAGTTTTTTCACATGAAGCT
GTTCACAGGAAGGAAACTGATGCAGGTTATCTAATGCAGGAGCGACATGGACCGATCCTC
CAGTTTCTATc
>NODE_256_length_481_cov_56.382538
GCAACTTTTGCTCTTCTATCTTGTTTTATCAGGTTTAAGTGCAGGTTACTGAGGTCATTT
ATTTACAAATGTGTTTTTCTTCCAAGTCATTAAGCCAGAGTTCCTCACCTTGTTGTATTT
TGGGTGAAAATTTAAATGTCTCACTGCTCGCGCGTGCTCTGTTGAATATGTGCTGAGGTC
GGCGTTCTTTAAGTTGACTTGTGCCTAGGTTTGTGCTCTTTAATGAACCTTGTGTGTTCA
GAGGCCTGAAGGTGATCGTATAGTACACTACTATGTAATAGCATGGGATGGCTCATTATA
GCAAGGCATAACAATTCACACATTAATTTTCCAGCATCCAGTTTTTAATTAATCCAGTAG
GCAGTCTTAAACACAGGGTACACAAATTGCCTTCGGCCTCATAATTAATTCTAATGGAAG
AAATTAAAAATTGGTGGGGTGTGTTTGGATTGTTCGGCTGTGTTACTGTGGTTTTGAGCT
CGCTGGAGCGACGCTGTCACCGACAAGGATCTCTCCCTGCCCTGACCAATCCAGCAATCT
CCTTCCCCTGCCACGCGAGCAGGGAGTTTTACTCACTCACCCACACGAAGTCTGCAAGAA
TGGAAATGCTTTGCATGTCTGTGTCTACTAAAGCATATGCCTTTTCCTTTTTTTTTTTTT
TTTTA
>NODE_257_length_584_cov_10.162671
TGGCAAAAAAAGTACTCACTGTGTATTTATTTATAAATAACCCAAAATGACACGCAGGAA
TACAGACGTGCACAATGCTCATTGAATAAAAGCAGGGCCATGTTTTACCAGAGAACACTG
GTTTGTGTGGTGGACCGTGTGCTGCGTGCGATGGTGGAGGTACTGTATATATTGTGGAGA
GACTGGGCAAAGCAGAGCGAGCAGAGAAGCAGAGGGGAGGGAAGCTGGCAGTGACTGAGA
AGATGAGGATTTGACGGCAAGGTGACAAAGAGTTCAAACAAAATGAGGCTTGTAGATTAG
CAGCACTCCCCTCGGTGACAGGTGTCATCTCTTGGGGCAGTCTGTCACTCTGCCTGCTGC
CACTCTTTATATAATATGAAGAGAGAGAGAGAGTGAGAGAGAGAGACGAGAGAGGAGGAG
AAGCAGCAGCACTTGCACCTCGCCAGGCATGGCCTCGCCTGTTCTACCTGCCAGTAACCG
AGATTAAATCCTAAGTGGCAGAAGGAGAGTGCAATGAACAAAAGTTAAGCAAATGTTTAT
TTACCTCGCTGCTGATTTAGCTTTAATAACAAACTTCGAATTTAACAGAAACTTCTCAAT
CGAAAATCAAGGTAAAATCAAAACAATAATATCCACGATTACTGTTGCAGTCTGAGAATA
AAGGAGAATGCTGTTCAGACTAAATATATTGCTTTAGCTCTTTACTCTGTGTCATACTAA
TAAATCACACCTCCTATTgtacatgtattgttgtggtagtatttgatt
>NODE_258_length_425_cov_13.287059
TAAAATGTCTTAACACTATTATTTCCTCATCACTTCTTCCTGTCTTGCTTCACATTCTTT
CCATCCTAACCTTGTTTCTTTCATTTCTCTCCTTTTACCATTCCCCCACCATCCAACCCC
ACTTACACTGCCATCCCTCTCTCTCATCCCCACCTCTCTGTCCTCTCTCATCTCTCCTCG
CCTTCAATCCTCACCTGCACTTTTCACTCTTTGTTCCTACCCTGCCATCCTATTTACCAC
TCATTCCTTCCCTCTTCTCCTCCTCCTTCCACCTTTTGGTGACTCTGTGGCTGCTGGTGT
GGGCATGCGGGCCTGCCTGACAGAGTTTTGCATGCGTGGCCTGTCTAACTTTTATTCAGA
TTCAAAGAAAAGGATCCGTACATCCTATCAGAGTAAGTCGGGCCTTCCTTAAGGCTGGGG
GTGTGTGTGGGCAGGAGGGATGGGATAATAATGGGGCAGTGTTTTGGTGGAGATGATTGC
CATTCAGATGTGGGCTAAAGCAAAGGGACAAACCAAAGAGATGACTGGAATAAACATGGT
TGTTTCTGGTCTTATAATTCTGCCATATACAGAGCTTCCCTTATTCCAGTCATGTCCAGC
AGTATGTCC
>NODE_259_length_403_cov_3.928040
TAAGCTTATATGAACTATGGAGGCCGGGTAGATAATATGTTGTTTTCACAGTAGTGAGAA
CATTTAACAAGTGTTTTGAGCACTAATGAATCTATTACTCTAACCTTTCATAATTTTGCT
TTATTCTTCTGACAGATCTGCCTCCAGGTTATCCTTACCAGTCCATCACTGCCCCATTTG
GCTCATCATTCCCCTCTTATCACATCCCAACACCCACAGGGGAAAACACAGAGGCTGTCC
GACCCCATCGTTCCTGCTCTCCTGCCTCAGCTGCCCCTTTGCCCCCAGCCCACCTTCATT
CAAGGACCCTGGACACAGATGTCAAGCCACAGAAATTAGAACCTTCAAAGACAGCAGCTT
TTCTCAAGCAGGAACCTGGTGTGGAGCAGCCTCAACTTGATGTGACACCAGAACCGCTCG
GGCCTCTTCGACAGAACTGCAGCCCTGTCCGAGCCAATGAAGACAGAGAAGAAGATGGGA
AAGCCCTGAAGCCCCAGCCTCAACCGCTACCTCTGCATGTCCCCAGTCCTCCACCGCAAC
AAGGggaaggattggaagtcagggaagaagaaaaagaaggtcaaatc
>NODE_260_length_1043_cov_21.511984
ATCATCAGTTTTTAGCCCATGTCGAATTTCAAATATCATTTTTCTTTTCCTGTAATTTAT
TGATTTCATTTACATATCAAGACTCACTTGTTAAATTAGCGTATTTGTGTTGTTGATGTT
GCCATAGAGAACACACATGGGTCAAAGATTATGTTTGGTTGCATTGATTGGGTACAGTTT
GTTATTTTTCTTCCATTATTTAATTAGTTGCAGTTTTTACAGTGTATGCAGATTTTAGAC
TTAGTTAGAATTTTTTTATTTCAATCAAACTGTGTTCAATTGTGTTTGTAAAGTCTGTGG
TAGCTTTTGTTGCAACATAAAATAATTTAAACAGAAAAAATTCAAAATAGCGCCAACAAA
CTTGTATTATTTGGGCGACTTTAAGCTTGTAGTTTTAACTTATTGTTAACTTAAAAACTA
TTTATTATGATTATTATTATTGCCTCGTATAAAGTATGTTTTGTGTATATTTATGGTTTA
TTTCATTATATTTGCAAGTTTAAAAGATTTTAAGTTTGCCAAAATTGTGGTTACACCATT
TCGTTTCTTAAAAAGGGGGACAAATAGAAAAACAGCTTTAGAAGTACGATTTGGAAACGT
TCTCCATAGTCAAAGAATGCACTGCTATATTTAACTAATTGAAGTGTATAAACATACATG
CTGTGTGCTAGATGTTATGCCTTTACTGCCTGTGTTCTGTTTGTCTTGTTAAATGAAAAT
CTTTTAATTATTTAATCTAATCACAGTCTTGTTTTTTCAAACCACTCGGCGAAGCCCCCC
TGAGACATGGAGCGGCCCCTGTAGCAAGGCTTTGGCCCGACTGAGGGTCCGACAACTAGC
CGGGAACAGAGGGGGACCGTCCTCGGTTTAATACGCTCGCAAGAATCTTTCCTGTTTCTG
CTGATGGGTTTGACGTACAAAAAAAAGGATATTAAGGGTTCCGTTTCTGTCAAAGCATTG
TAACACTGAGATCACCTGTATCAATTACCAATATCAATTTGCGCTAACGAAACAAAGGCG
TTTCTTTCGCATTTAAAAAAAAAACCCAGCCGAGAGCTCCGAGGAAATATATTGCAGAGC
TCCGGGGGAAAACAAAAGCAGCAGGAAGGTTTTCTTGGGAGTTATTAGGGTAGTAAAGGG
GTGAGTGGTCCTTCTGTTTCTCAACCAACTGTATTTTGTGTCTATTTATTTAGAAGAGGG
GACGCAGTAACTTAGtgatgtttttct
>NODE_261_length_822_cov_32.255474
CAGCAATTTTAAACACATGAAGCTATATTTTGGACGCATAGTGACAAAGCGTCTGCTGCG
GCTTTGGAAAAAAGTTTGAGTCCTCTTTCTAACTGTCGCAGAGTGTGATCCATTAGCTTT
AATTGTGCTGCCATACTGGTTCAGTCACATTTGTCAGCTGGATCTAAGCTGGGGGAAACA
GAGGTGCAGTGCTAGAGTTGCTTACTAGTAGTCCTCTGCTCAGAGTTTAACCCAGTCCAG
TCCTTAATGATCTATCTGTCTGCCACCCGCACAATGGCCCACACCGCTGTTCGCTTTCAT
TTACAGAGTGCCAGTCTCTGAACTCCCCTCATCAGCCCTTTGTTCCTGGCTGTTTCATGT
TTTTTGGGGAGTTGAATGGTGTAGCTGTGTATGGGATACTTTTGAGCGAGTGGTTTAGAG
AGACAGCTAGAGCAAGGAATTTTCCAGTGCAATACATTATGAAGATTTCACTTTCTGCCT
TTGATTCTGCACTGACAGTTATCCTTCAGCCCTCCTTTAAAGTCCCACTTTCAATCCCTA
ATGGCTGTCATGTCGCTGCGCTCTCTGGACTCTTACTCAAAGTGTCATTGGCATAATGGT
CGGCAGCCGTTGGCCTCTTTTGATCATCCATGCTGTGTGCGAGAGCAACTGGAGCTGAAA
CACTGAGGTGTATGAGGTGTCTGTGTGTGCGTGCGCTGCTTGCGCCTCTGCTCGGCTGCC
ACTCCCAGGCAGAGCTCCACGACCGGAAATCTAAAATTCACTTTCAAATAGTTTTCCTCC
TGTTCTTGGTGCCTAATAGCCAAGCAGTGGAAAGTGTGTGTGCATGTGTGTGTGTGTGTA
CTCATTAAAAGGATAACACAGGTTTCTACTGTATCAGCATCTCAGGCTCAGCCCAGTTTG
GCACTCCCTCAACGGGTATGCACACTCCAACAAAGGGATGAAGGGCCGCAAGAGAGCAAG
CGAGACCAGGAGTGAAAACTGTTGTGTGTGTGTGTGTGTGTGTGTg
>NODE_262_length_588_cov_12.954082
CATGAGAATGATTTCAGCTCACCGAGTTCACAAAGCCTGCTCATGTGGTGCGGGTTGCAG
CAAACGAGCTCTGGGTTGATTTTCCCGTAGGATTCACAGCAAGACAGCCTCTTCAGCTCC
GAGGAATGCCTGAGGTCCGGCCACCTGAACACTTTGTAGAGCAGCATGGGGAGAGAGTAA
GACTGTTGACCCACTTTGGCGTCCACTTTGCTGGGCAGGAGCAAGCAGGGGCTTCGGGCA
CCCCCCTTGGACTCCACCGCCTGCAAAAGCACCTCTAATTGTTTCTCTTTGATCTTTTTC
AGTATCGAGTGGGTCAACGCCTTCAATTCAGCCTCGGACCCTGCGTTGGACTTGGCCACC
TTTGTCGCTTTGCCCATGCAGCAGCCCCCGGAGCCATGCGTCCCTCTATCCGCCTCCCCG
TCGCCCTCCACGGGCGCACGGCTCCTCCAGAGTCGCCGGACGAGCCCCGATCGTTTGGTC
CTAAACATGCGGGACGAGAAGAGGGTTTCCCGGCTAAAAAACGAGCATGGTGTCCGCAAA
TCATGAAGATTCCGGGATCCGAGTCCAGGCAATGACAAGCAGCCTGAGAAAATACGGTGG
AAAAACTGGGAGCCGGAGAAGCAGAGGAAATCTGTAGCATACGCCAGTCTCTGGTGCCTT
CTCCTGCAGACGAGATCGCCGAGAAAAAAAAAAAAGAGAAAAGCAGTCAGGGGTTCACGG
GACAGTTGAgattctccacaaccatcacctccgggggctctttcagactaca
>NODE_263_length_512_cov_26.662109
CGACACCCCCTTTTGCTCCTTGTCAAAACTCTTCCTCCACCTGTCACAACATGTGTGCAC
CCCGACACCCACCGCCCTCCTCTTCTTCCTCCTCCTCGTCGTCCTCCTCCTCGCGTCCCC
CCTCCCTCCTCTCCTCTTCCTCCTCCTCCCCTCCTCGCCTCCCCTGCTGCCAGTTTTTAA
CTACACTCCACTCTGGCCTCTGCTCTACTTGTTACAGCCCCAACACGAGTGCAAACAATC
AAAGTCTTTGGGAACGCTAAAATATGCATGGCTATCCGTGACAGACAGATAAAGCAGGGC
AATTAGCCACGTAATCCTAGAGCATCGTACGGAATAGTCCGCCTCAGCTGTCCTCCCTCC
CCTCCTTCCCTTTACTCTCTTGGTCTCCATTAGTTAAATGTACTCTGTGTGTCGGCTCCC
CATCAAATCAAGTAACACTTCCCCTAATTGGCTTATAAATAATACAGCAGGGCCTGCATT
ATAATTTCATCAGTGGTAAACATTGCGGGGGCAGTTGGTAAAGAACCTATCCCTCATTAA
TTTCTTAATTTGGGTAGATGGAACGAAGGGGAAGTGAGGGAATGAAAGGTGGAGAAAGAG
GGAGAGACGCGCAGATCGGATGAACGGAGGAACTCGAATCACCTCGAGCAGAGAGAGAAA
AGAAAGAAAAAAAaacacaagagagaagatgctact
>NODE_264_length_558_cov_11.666667
AAGAAGATTTTTCATCACTGCTACGGATACTGGGCTCAGATATTCAGATAATTGAAACAC
ATCACATGCTACCTCACCTTAGCAATGACAGAACGAGGGTTTTTTTTTTACACTTTGGAA
ACATGTTTCATTCTTTTTTCTTTTTCTTTTTTAGGGTGGAATAATTAAACTGGCTGTTTT
TTTTATCTGAGCTTTTAGTCATAGTGTGGCAGCACTCACTGTTGCATCTGTGTGCTGTGC
AGAGATAGAGCGTCTGTGGAGGGCCAGGGAGCAGACTCCAGAGATCCATCCATCTCAATC
TGAGGCTACAGCTGACACCTTACAAAGAGGTACAATTAATAAGGGCATTATCCAGCAGTA
GGCAACAATGGAGTCCTAACGCAGAGACACCAACCTCAGGAGGCCCGGAGAGGAGAGAAA
GGCAGCGTGCGTGTTTATGGGTGGGGGGAAGGGCCGGCCAAAGTGCTTCAAATTGGGATG
CATTACAACCAATGTCTTCAGAACATGAATTACAATCTATTATGACTGAGCCTTATGATG
GGTGGCACAGGCTGTTCTGTGTGCTAAAGAGGTGACATTATTCTTTTTTACAGCTATGCA
TCTAAAATTTTACATTCACAAAATACAGTTTAGATTTAGAAAAAATAAAAAGTTATATTA
TTGAATGAATTACATAAAGACGCTTTTAGATTTGTagaggtgaacagaacaaagtgcaaa
agcgtctttatgtaattcattc
>NODE_265_length_673_cov_25.717682
TGTTATATCACAATGAAATCTTTGACTGATGTGTGCAGCAGTAACATGTGCCACGTTTGT
AACCACACTAGTCAAAGATTTCATTGTGATATAACAGATGTAATTTAAGACAACAGATAT
ATTTTCATATGCGAGAAAAGTTCATAGGCAAGTCAGAAATCTTCATCAGCATTTTATCTC
TTGTTTTCTTATTTTAATAGTTGTAATATTTTGTCATAATATTTAAAATATGAAACAAAT
AACTATAAAATGCATTTTCCTAGATCATAAATTGAATTTTTCCAAAAACAAACATTTTAA
TTAGCGAACATGAGCACAGCCACAAGTAAATCTAAAGTGATTATTCCTGCCCTCAGAGAA
AGGCTGTCTCCCTGTGCTCTGTCAAAAGGTCAATTATGGCCCCAAACCGGCATGCAGTGA
CAGTGACCTGGAAGCGCTACTGATGACCCCACATCCAGGGGCCCAAAAGAGTTGATCATC
TAACATGCAGGCTGCCTGGAGCCATGGAAATCTGACATTTGTCCTTATTCAAATGAACAC
AAACAATATGCATTTCATGCCTCTACCTAACCTGTGCCAAATCTAAGGCATAGGGACCAG
CAGTCTTAATGCATTGTCCTCCAGTCCAAGTTTATGCCCTTCCTTGTGAATCCAGCCGCA
CAGCAATCACACACAGAGCCTGCAGTAAGAGCAGGCAGCAAAAAGGCACCATCTTCACCG
GCAACACTGGTCATTATAGTCGTAGTCCACAGTGCCGGGGTCACAAATTGAAATTAGGTC
ATACAGAAAAGCAAAATGTTaagggtaagaagaattggagttgtgtgtactgcaaaataa
gtcacaacagtctgtta
>NODE_266_length_725_cov_23.011034
TGTGAAACAAGACCTTCAATATACATTATCTTTAGCATAGATGTCAACATGTTCTGGCAT
TATGTATGTACATATAAAACAGTTTGGGCAACCTTTTGACTTCTCTTACAAATAAAGAGC
GGCTAGGCTAATTTTGCCACAGCATGGGTGTTGAAAGTGAGAACAGTACTTGCAGCCAAA
TATGACTGTCAATCATTTATTAGGATTCTGACATGCTGCCTCAAAAATGGTAACATAGCA
TCCCCATATCAACACTCTGCATCCTTTTGCACGTGGTTTAGCATTCTCACAGCACTGGAG
CAGTAAGGAATTAATATTCATCGCTGGCAATTTATGGATTCATTTATCACCCACATCTTA
TTTGTTCCTTTAATCGACCCTGGGGGTCTGACTATGGCCTTGGCTGGCCACCAGTGCTGG
AGCTTTATTCCTCTTCACACAGGCCTAGTGTTAACGCCGCTGGCCAAGTTCACAGATTTG
ACTGACTGTGGACTTAATGCTGCTTGCCTTGTTTTCAGCACTTGTCCCTCCAGATTTGCC
ACCCTGGCTGCACAATTTCCTCCAATTCTAATTATTCATCAGCTCGTTATGCCTGTGCCT
GGGCGCCTCCCCTAATTAGAGGTGACGCGGGTTTGGTCCCAGGCTAGCCCCAAGTGAGGG
AACCAGTTCAGAACCAGTCCACGGCGTGTGCTCATGGAGGACTGGGTAACTGCCAGCCTC
TCCAAGTGCATGGGGGGGAAAGGAAGGGCCTGTCTTGACAGTGTGATGTGACGTGCCTTC
ACACAGTTTCTCTCCCTCACACAACACACACATTAATCATTCTGCTATGTCCCATATCTA
TTAGCATAACCTCTAGATATTTATAGGAACCCTGAAACAATGGAAATTCTTTGTCTcggt
ggtgtcatg
>NODE_267_length_677_cov_15.228951
ACACACTTAGGAGGTTTTATTTAAATTAAATTTAAGGTAAAATTCAGAAAAAATAGCACT
TATGTTTAAAGGAGTCCTATTTAAAGAAACACTTTGAGCGGGGCACATATGTTAAGTGCT
TTTATGTCTGTCAAAGCTTTGGGAAATGACTTTGTGAATAATATATACAGCAGAGGGAAG
TGGAAGGATTTTAATAAATGTCTTGTCACTGACTCAAGTCCTCCTATAAATGGGACAGAT
CCATTTTTACGTAATGCATTTTAAATTTTTATTTTGTTATACCTACGTATTCCAAAGGGG
CTCGATGCGATCAGGGCCTCGAAGGGTTAAAATCTGTGCTACTTGGAGTGTGTCCCCCCA
GAAAAGGAATGAGGTCCCCGGGAATGTTTTACAGATAAAATAAAAAGAATCAGGAGAATG
AGGGAAAGAAGAGAAGTTGAATATATATTTCATGTGATAAGAGAAAGATGAAGCGCGAGA
AAAAAGATTCCATTACAGCTGCGACAGTTACAAAACTGCTGCTGTGTAGAGTAGCCTCTG
TTGAAAAGATTGATGCAATAAGGACTGACCTTGGCTTGGAGCAGGAGTCGGTGATGTATG
TATGAGCATCTCCCTGCTAAATGGACCCAGATTTGTAGCACTAATATACATGGAAGCCCA
GTACCAAACTCGCCACGGCTATAAATCAACAGCCACTTTGGGTGTCATTTCTGGTTTATA
TTCTACTATTGTTCTGTGCTTTTAATTCGTGTCACTGCCATCTGTTCATTTGATGCAGTT
TCATACTGTATGATTTGGCTGCAGAGATACTGTGCAGACAATCCCTGTTAGACCATCAGA
GTGGATTAACTGCACTGGTAA
>NODE_268_length_619_cov_11.701131
CCCAAACCTCATCCAGTTTTGTTCTTTTCTTTTTCTTTTCTTCTGTTTGTTTTGTTTTAC
GTGTCCTGTTCTGTTTCGTTCCGTTATTCTTTTCTTGTTGTCGTTGTTGTCGTTGCGTTT
GTGTATGTTCCGGGTGTGGGCCGCGTGTGTGTGTGTGCGCGTGTGTCTGTCTGTGTGTGT
GTGTTCTCTCCAGCTGCCTCCGTTGATTACGGTTCCTTTGCAGACAGATGCAGCACCTGG
CTAGAGCTGCTTAGGCTGAAAGCTCACACCATAAGACGAGGATCAGTTAAGACAAGTAGG
AGGACACAGTCTCTAGCACACTCTGGTGATCATACCCACAAATACAGAACACAGTCTCAC
AAAGCAATCACAAAGTGCTCACCTACATGCACACACCCCTCCATGCATGCCGCTGGGGGG
CGGAGCACTGGAAATCAAGCACTGGCTTTTTTTTTAATTTAGCTAGAGTGTGAAAGTTGA
GGCCCCACCCCTCAGAGAGATCCACAATCAGCAGCTTGGCTTTAAAATGCCTGTAGCAGC
GGTAACCATGATTACAAATTGAAGGAAATTAGTTTTTTTTTCTTTTTGCATTCAGTGAGC
CGCACTTTTTTCTCTAGGCACTCGTGTAGATCTGAATGAATTGCAGCAGCACGATGACAA
CTACCGGAGGAGTTCGTTTCATTTCATTCTGCATTTGCATTAACCAATCTACTTAAGCTG
AGAAAACATGACATGATTTAGGGGGGATACTGTGTGAATGCTAAAACATTCCATGCCTGA
CTTGTTTTTGGACAtcacgggct
>NODE_269_length_597_cov_35.070351
TCTACTTTATGCTTGTGTTCATGTGAAAAGATTTCTGAACCAGCTGGAGTTTTGTGGTCC
TCCCCACTGGTCATTGGGTTGCAGGCCTGGTTCAGTCAGAGGTGATTGAATAGAAATATT
GTTTTTTTTTCTTTTTTTGGGGGGGGTGGGGGCATACTGATGAAAGGTTGATTGATATGG
TGTCAGGCGCTCTGTGATGGATTAAATTGTGTGTGCAGACGTTGTGGCCCTGGCCAGTCA
TGGCTGTTGCTGCCTTTTCCGCCAGCCACTGCTGCGGCAGCTTTAAGAAAATTTGATTTT
CGCAGCTCAGAAACACACGGCAGCCCCTTTCTCTCCGCTGCCTGACTTCCATTTAGTTTG
AGAGTGCACAAGTGATTCTTTATTGGATGAAATCTGCGCCGGATTGGATAAAGTGTTAGA
GCGCTGAGCCATCTATCACTATCACCGCCCCAGCTCCAGTTTCATTTTAAAAGAAAAGAA
TGAAAGCAGAAAAAACAGAAAGAAGAAGAAGAAAAACAGACAGCCATAGGATGTTGGAGA
TTTGAAAATTAACTGTGGCAAGGAAAAAAAAGATCTATCCTCCAACCACTAAGCCTGTTT
CCTCTGTTGCAGGATACCAAGCTTTTCTCTGTAGAGATGCCCCCGTGACTCACTGGTCTC
TCAAGCTCTCCTGTCTCTCTGCTCTCATAATGTCTGCTGACCAGCTCAAGCCCACACCTG
TTCGCACCCTCTCTGCTCTTTATGTCTAGCTCGTTtaacatagcgctctgctttttctct
c
>NODE_270_length_1010_cov_19.500000
TAATGGTTGAAGTGACCAGCATAATGTATCAGACTTTGATTCATTTAATTAACGGTATTG
AATAACTTTGTCTGAGACACTATATTGGTGTCTATGGCTGTGCATTAATGAAGTGATGCA
CTACAGATATTGTAAGTGAGCATGCTGTTTGCAGATTTTAAATTAAATACAAATGTGGAT
TATAGCAATGAAATTTTACTCATACAGTATTTGTTTCTCATAGCAGCTATCTATGCCCTC
AGCTTTGGAACGAAATCCATCTGGTTTGACTAAAATAATCAAAAATAAATTCCTTAGTCA
TATCTCTGATTTGCTGCCATGAGTGAACAATATCTTTACCTTCTCTCAGTTCTCAAACTT
TTTAAATGTCCTGGAGGAGTTCTTGTTCGAGTCCCAAACCTACTGAGATCTCTAATGAAG
GCTTTACCTTCCAGGCAAGCATATTTCTCCAAATGACAGTAATTTACATATGATGTATTT
AGAGAAGAAGAGGGCAGGCTAATTCTATTTGGAGATTTTCCTTTGTTTTAGGAGTCATTA
GCAGCTAGCTCAAATCTAATTTTTACAATTTCATCAGGCCATCTTGGAAAGCCTCTGTGA
GCTCATCAGAGAGGAGCATTTATTGCTAAGTGTTCTCTATTGCATTAGCACACAATAAAG
CGGCCAGGGACTGCTACAGACGTTTATGTGGAATCCAGTTAACACTCTGCCAATTCGTTT
TTTATTGGGACACAATCAATTTTTATTCATTTTAAAGCCAGAATGCTTTCTTTCATTGTG
TGCCTACCCCAGCTTATTATGCCCTAAACTAATTACTCAGTTGTTTTCACAAAATGCTAA
TGTTTATGTTAAAGATTTCCTCTTTGAAATGCAGGCCTGATGTGCTTATACATACACTTC
CCCCTATGCTTTAAGCATAATAACAATGACATTCATTTAATTTATAGAAGTCTGGCAGTG
ACAGGAGGGTCTGAGTAATAACACTGATTTTGAAGAATTGCAGTTAAAGTCATCAAACCT
GACCCTTGGGTCTAAAATTCCCCGTTTTCTAGCCAGTTTTGTAGAAATTTGAATTTTTCC
CTCATTGGACTAGAACAATACTTTTGGCATGTTTTTTAACTCTAGTAAAGAGAGAACAAA
AAAATATCCATTTAGGTcctaaagtaataatatgggggaaaaaataatctaatt
>NODE_271_length_542_cov_18.239853
GCTGAACGGAGGTGGCGAGGAGGAAAAAAAAAGGAGGGTAGGTGAGGAGAGGGGTGAGGA
GGGGGTTCTGCTCCGAGCCTCCCGGTAAGACAGAATTGGGCATTGTCGCCAAGCAGAGTG
GAGCAGAGCTAGCCCCCATTCTGTTGATCTGAGCAGGATCCCGGAGAAAACAAAACTGCA
TTGTTCCCCGCAGATGGAAGCCAGTGTCTCCTGGGTAACAGCATTAATCTCCCCTTTTCT
CCTGCTTCCTCTCTTGTCGGGGCCATAATCGGTGGGCTCCTTTCAGCAGCCGAGCCAGCC
TCAAAGCCCGGGCTCCTAACTAGCCTCCTAATTAGCTGCAATTACAATGAAGACAACATG
ATGAGATAATAGAAATTTGCAAAATAATGACATACCACGGGAAAATATTCCTCCTCCCCA
AGCACCATTTTTTTCCCTCCGGGAGAGGCACAATGGAGAGCCGGGGCCCTTTTCTGAAAG
CGGGGAGCTCAGAAAAAATGGTGGCGCATTATGTGGCATAGAACCCTATTGTCTGCCTTC
TGGTTGCTTCAATCAACAGGCCATTGTCTGGCTGCTTAAATCAAAATGACTCAAATACGG
GCTCCGTAATGATGCCCTCTCAGCACCGCATACTGAACACAGAGACAGATTGAGGGAGAG
AGGAGAGGAAGAAGAAGAGGAGGAGGAAGAAACAGGAGaggaggaggaggacggaggaga
gaggag
>NODE_272_length_749_cov_24.995995
CACTTAGTTTCTGTTTTGGAACAGGGTGATGCGGATGTGCGTAAACAGGATTAGGAGAGA
CGGTTCCACTGTCACACAGACCTCCAGATTGTAATTCTCATGCCTCTCTGACAGCTTGGC
ACAGCACTAAGTCACCTAACGTTTGCTTTGACATGAAATCCAGACCTGGGCACAGATGAG
GTTATCAGTGGGGGGAGATGAGTAGGAGGAAACACGTCTAGTCCTATTGGGAGAACTGTT
TGGTACTATTGCCTGGGCTTGGTTGACTGAGAGGACTGAGGGGGCCGGAGGAGAATGGCG
CAGGGTACGAAAAATATCTACCATAAATGGCTCTGGCGTAGCTACTCCGAAGGCTGAGAC
TGAGGTCCTAAAACACGTGTGAAACCTATCTAAAAGTAGCTGAAAGATTACAATCCTCTT
CATTAAATTTATCTCCTGCGACATAAACTTTTAATATGCACACCAGCAGTGTGTATGGGA
CTTCCAGGGCAGCTTAAATGACTGCAACCTGTAATTACTGTTCCAGCACTTGATTAGAAT
AATCTGATTGCAATTATTCAGTGACTTTAAAATACAAGCCTCGAGCTACAGAACAATAAT
TCAAGGGCAGTGATTGGGAACGTGTTTCTTTTTTGGCTGTAAAATGACGTTTTAATCGAC
ACAGAGTGAAAGAGGTTCCCTGCTAAGGAGCCAGCTCCCTCAATTAAAGCCCATTTATGC
AGTGAGGGGTAAGACGTTGTGCTGCGATGTGGAGTTAATCAACCAGGCAGACACTTACAG
AGTTCTCACGGATCAGGGAACTAACCCCTCTAACGGGTAAACAGGCAGAAATGCAGCACA
CAGGCAAGGCCACCAAGAACGCACTCCTACACATACCAACATTCATGCTAACTGTTACGA
TATTATGTTGTCTCGTTTCTCAAATAAACTGta
>NODE_273_length_828_cov_23.264492
TGACTTTCAAGGCAGTCGAGGGAGAGAAAGAGTTTCCAAGTTGTTTGTCATCTAAACAAA
TCTTCCCTGCAGCATTTCTTCATACTTCCAATAATAGTGACTGGTTCAAATGCCAAATTA
TGCTTTGCTCTGACATATTGCCCACACCATGTGGTATATGTGCTTGTGTGTATGTTTCTG
TGCGTGCTTCAGTAAGTGTGTCACATTGATTGTGTCTGCGAGAGGCCGTGTGTGTGTGTT
TGCATGCCCGCTGTTTGTATGCATTATTGTACGTGTTAGTGGAGGTGGCTGGTGGCGGTG
TACCAACTAGTCACGGACCTGGAGGATTAGATTTACCATTTCAAAGATGCCTGTGTTTCT
AAAGTTTACACACATACATGCACACAGACACACTCATACAATCACCCACCCACACACTGC
TTCCCCAGCTTGTCAACGTGCAACGTGGGCTGTGGAGGCTTGTGCGAACAGATGGGAGGA
ACCAGCATAAAATAAAGTTAAACTAGAACAGAATGACTATGCAAGTGGCGTGGCCGCCCT
TTGTTTGCTAGGAAGGTGATCCTCAGCAGCTGGGGATGATGGAACGCATGATTAAAATTA
CCAGAGGGAATGATTAATATCTCCTTAAAGCACACACTTCCAGCATATCAATCATCTCAT
TACACTGGAAAAGTTAATTGTGTGAGGGGAGGGTTGGGGCCCCTGAACCATGAAAAAGTA
GCCCACCCCTCGACATGTTTACTTACACAACAGAACAGACCCAATAACTCCATGTGTTCT
GTACTGTGTTTTGAGAGTTTCAACTGTTTCCACTGAAACAGGCCCCACTCAGCAGGGGAC
TTAACAGTAACTGGAATTTTAACAAACTGGCAAAACTTTGTTTGCTGAGGAACAATTAGA
AGGTGTAGGCTGAGTGGTTATAAAGCTCACGTATGTTGAACAGTACGAAatgcgcagttc
agcatagatgcaaaaatttgcattaaatatgtacagtaggggctgcagtgca
>NODE_274_length_694_cov_22.341499
GGGCAGATTTTTTTTTTTTTTTTACAACTGTGAGCCACAGAGAGACAGTGAATGGCGGTG
ACGGCAGTTATGTGCCACCACAATAAAGCTGCTTTCCATCGCTTTGGGCACACTTTACTG
CTGCTCTTGATATCAGTATTAAAAGTGATTTGCAGCTCCGTATGTGGCAAGGAATCAAAA
CTTAATTTAGGCAGATAAAGATGCCATTTGGGAGGGAGATAAAGTGCTGCATCATGGGAG
ATGTGTTCCCCAGCTTGCTCTCAGCTCCTCACCCTTACAGCGCCCTCAGATTTACTAGCT
CTTTTTTCCTGCTCCATAAAACAGCAAATCTGCTCGCCAGGCGACACAGGCAAATGTTAA
TGGATTCATTTGTCAAGAACCTTCCACTTATTTACAGTCCTCTTCCATTACCGTCGCTCC
TCCTGCAAGAGGAAATCCAGTGGCCAAAGTCAAAATATCGATTTGCCTGTCCATCAGCCT
GTGAGTCATCCTGTAAAACACGGCGAGCCAAAGACACTGCTGCCACCAGGAGTGTGTTTC
AACATGACAGTTACACAATCAGCGGACAAGCTTCTTTTTTTTCCCTCACTAAAATTATGT
AATGCAATACATGTAGGACACAAAATGAATCACATTAGCAACGGTTTTAAAATTCATAAA
ATCACATACATATGCCATTTAATCCTAATCCCTAGTGGCATGATGAAATACATGTTATGG
GTCAACAGCCCTGAACCCTTTGTTTATTTATTTGTTTTGTGCGTTTGTGTGTTATGTTCT
AAACCTTGTTTACTGGTTTCAAGGACTCCCACCTATCTGATAATTTGCTGGCCTTATAAA
CATTGATGAACTTTACaactggctgaacatatcaacag
>NODE_275_length_703_cov_43.655762
CAGTGGAAACTCTGCTGCTGTAGCTACTGCTGGAACGTGCAGGAAAAGAGGCAAGGCGGC
GGGGGACAGGGGCAGGGGGAAAGGTGGAGGACTCGGTGGAGAATGGGTGGAGGAGGGAGG
AGAGAAAAGCAGGACTGTGAGATGTAAAGAAGTAAAAGGAATGAGGTGATAAGTTTGGAA
CACAATGAGGAAGAGGGAAAGTGAGACAAAGAGAGGTAGTGCGTGGCAAAAGCGGTTACA
CATTGTGCAGCAGACAGACAGACAGGCTGGACAGAGGTAATGAATGCAGTTATTAAATTG
TTTCAGCGGCAAAGAGGTCTATTCTTATGCCATTATAAAGGGAACAATTTATCCCCACTG
ATCGGCCCTGTCTCCTTTCTCCTCGCTCACTTTGATCTGCCAGCATATTGCCTTGATGTG
TCCTATTCAATAGCGAATCTGGGGCAATTTTAATGCTTTTGTACCTCGCCACCGCTCCAC
TTCTCCCTCCCTGTTTAAAAATAGCTGTTAATTATAAGTGCAGTTTAAATGTCTCTAGTG
ACCCAGAAATGCAGGTTGGAGTGAGAAGAAGGGATTGAGCATCTCCAAGTTTAAAAAGAG
CGAGACACTATTTCTCTCCCTCTTTATCATGCTTTCTTCAATCTCTCTTTTCTCCTCACA
CCCCCTTACCACTTCTTTGTCTTCTCCAATCACCTCCCCTCCAATTCTACTTCTCCATTC
CTTTAGTGTTCCTCCACATTTCTTTTCCTCCATCTCTCGCTCTCTCTCCGTCTCCTCTGT
GGTGTTTCTTCGGCTCGGTGGGAGTGAGCAGGGCCAGAGGATAGGGGATTCAGTTCTTTC
TCTCCAACACACCAGAGAACTGCAGTGAGACATCGGAGACCATGGTt
>NODE_276_length_784_cov_17.126276
AAATCTTGTATAAAGCTGAAAAAGAAAATGTCTTTGCCAAAAACAAAATGCTTGATCACT
TCCGCTGAAGTAAACCTTAAACTGTCTACGTGGCTGCCATTACAGGTAAATGTTTTTCCT
CTTTTTGAATTTGGGTGAAACAACTCTTTAGGTCAAACTCTCCATGTTGTTGTGGGGATA
CTGCACCCTGACCTTTAGCTGTCCCCTCCCATCGTGTCATGACTGAGACACTGTACTCCC
TTTTACCACCAAAGTCACCCAGCCAGTCAACCTGTGTTGCCATTTGGTCTGTGTCACTCT
GAGCAGCCATTTGTCCTCTCCTGTCCCGCTCTCCTCCCACAGATTGAAGTAGTCAACACC
TTCAAGAGTGGCACCTCCTTTCAGGGGGCGGGGGCTCTGAGACGCCAATCATCCACCACC
AGCCAGACCCAGGATGTAACCAATGTTTCTAGTCCTAGTCACGTGTCCTTGTCCAATGCC
CTTTCCTCTCCTACAAGCACTACTGCTGCTACTGCTCCTCCCACTACTGGCCGTGAGTCA
GAACTCTGTCAGTCTGCTTCTCTGCTCTCTTTGCTTCAGGGGTGCCATCCTGTCTAGAAC
AAAAAGTTATTTTTCTCCGATTGTTATTATTATTTTAAAACGAAACACTGTGACAGTCTC
CATTTTGGAAGTTGGCATCTCTGAAGATTTTCTCTCTTGCTATCTGCCTTTTTTTTTCAT
TTTCTCTCTTTCTTCTGTCTTTTTGCTGTTCATACTGGATTTCAAATTCATCTTGATATC
TCCTCCCATGGTTGGGTGTACTGTCCTCTCATTGGTGAATGTGTGTTTGTTTCCCCAGAG
TGCTAGGAGCGCAGGACTAAGGGTGATACCCACGGCGTGACATTTCAGGTTGTGAGTTTG
TCTCCCTCTGCTCATCCCTCTCCATCCATCATCCCATCCCTCAGTCCTCTcattttaatg
tcttgaca
>NODE_277_length_587_cov_7.657581
CCTTGCCTCTATTGGGAGTGTTATTGCTCGTTTAAAACATGGGGCAGCTTGAGAACCCAC
CTGTCAAGAAGCCATTCAACCCGTGAGACAGGGACACACACAGAAGTTCTGTCTTTTAAA
TGTTCTTGTTGTTCTTTAAACACCATTTCCACAGAAAGAGAATACTTTGAACACATTGGC
CGTCTTGTATTCCCAGCATGATCAAATCACCAGGCAACAGATATAAATAAAAGGACAGGA
AATGAGGAATTCACATTCAACGGTGTCAGCAGCGAAATGAAGATTCATGGTGAAGAGCCC
CGGTGAAGGCGGCAAAAATTAACTGCAAATAAAAGGGACAGACGGCCTCCAAAGTCCAGC
GTATAAAGCAGGTTTGGTGGGAGAAAAACACACACACGCTAGATAGGGTCTGGTAGATGG
TGGCTGGGGCTGAGGCGAATGGGCTGCACTTTGTCATGGAGACAGGTGCTTTTATTTGAC
ACCCAACAGGCTGCGCCCTGACTGGATATTCTAAAAATATGAGTCTGCGCATGATCATCA
GACTGTCTCGTTTTCCATTCATTTCACACCGTCATTTGTTACTGCAAACACACACACAGA
AACCCCCTTTGACTTTGTCTGTCGGCCTGGAATGCTAAAATGAAACAGAAAATGCGCTGG
ACGGGGACGCTCTAAACTGCAGTAAATGTTAATGAAGTTTCATATTCACGGGTCGAGCCG
TGATAAAATGAAATCGACTCCAGGGAATATTcaggtaaatagatctacaca
>NODE_278_length_716_cov_13.604749
CAGTCCTCCTGCAGTCATCCCTGAGTGTCTTTTGGCATTGCTTCCAATGGCAGGTGTAGA
GACAAACGAGAAACAGTGCTCAAGCCTGCACGCGCATGCATTCAAGCATGTGTGTGTGTG
TGTGTGTGTGAGTATATATATATATCTATCTATATATATATATATAGATATATAGATATA
TATATATATATGTATGTGTGTGTATGTGTGTGTGTATATAAATATATATATATATATATC
CCTCCCACCCCGCTACGATACAGTAACTGCTGACCCCGGACACAGTGCCATTATGGTAGA
CGAGGCAGGGCTCCCCTGGCAGCGGCTGGGGCGGCTGGTTGCTAGGTGGAGAGACATTAC
CGCGGGCCTCTGCAATAATTTATCCTAAGAGCGCGGCGAGCCGTCATGTAGCCCCTGACA
GAGAGCTGCAGTACTTTATCAGCCTGCCTGTAAATCAGCCATGTGTGGGTGCAGACGGCA
ACATTGTTTGATCTCTTTCAGACACTCTAATAATCTGCTCCCCTCTGATTGATACCTTCA
CACAACAAAGCACATTACACCAGCAAACCACAGCAGCCATCAGTGTGTGTGTGCACACCA
GAGTGTGTACGTGCATGTGCTAACGTCTGCCTGTATGAAAAGTGTCCAAGCGTGTGTGTG
TGTGTGTCTTTCTGGTGGTCATCAGTATTGCCAGTGGCCACGGGAGGGAGAGGGAGGGGA
TGAATTAGTCTTCTGCAGAAACACAGGGTCATTTGGAGTCTCTAAACCAATGACAGGCTA
ACGGGTTCACAAAACGATCACTGGATGAAAGGAGGGGCAGGGAGAGAGGGAGGGAGGGAG
AAAGAGAGAGGAAGAGAGAGAGAGACACCAACCTCAAAACAAGAAAATACAGCAAACAGa
>NODE_279_length_790_cov_18.353165
TCTCCTCCTTTGCCACCATGAAGTTGACATTTGTGTTTGTTAGTGAAGTGGTGTGACAAC
TATTGGGCGTCATGTAAATAGTTTCAGACATTCCTCTTCGCCCTCAGGATGATTTGCAGT
AACCTTGGCGATGCTCTGTATAGTGATAATCAGGTCAAACTGCACTTTCTCAAATACTTT
TCACGAACGCATACCTTCAAAGCAAGTAACATTCCTATCATCCTCATCTGTTCATTGCAT
TTGTGTTAATATACTCAGTTTGGATAAAGTAGTAGTGGTAGGTTCTAATACGTTCTACCC
CTTTTATTGACTGTTTTCTTTCTTTATAATTAACTGCCATGTTTTCTCCCCTGCATTCCT
GATTTTTGTGTGTCGCTCTGCAGGTTCTACTGGGACTTGATAATGCTCATCATGATGATG
GGGAATCTAATCATCATTCCTGTGGGAATAACGTTCTTCTCAGAGCAGACTACCACCACC
TGGCTGGTCTTCAATGTGGCTTCGGACACCATCTTCCTGGTGGACCTGGTCATGAACTTC
AGGACGGGGATCGTCAACGAGGAGAGCTCCGAGATCATCCTCGATCCCAAGGTCATCAAG
ATGAATTACCTGAAGAGCTGGTTCGTCGTGGACTTCCTCTCCTCCATTCCCGTGGATTAT
ATCTTTTTAATAGTGGAGAAAGGCTTTGACTCGGAGGTTTATAAAACAGCCCGTGCCCTG
CGCATCGTCCGCTTCACCAAGATCCTCAGTCTTCTGCGTCTGTTAAGACTCTCCCGACTC
ATCAGATACATACATCAGTGGGAGGAGGTGTGTATATGTTTGTCTGCGCACATCGGCGAA
CAAAAACACACAAGAGTTATGGCAGATATGTTGTTTATATTCCAGCTCTGTGTGCTGcct
ctgactcaggctggatgctttttcccagcagcacagtaacaaccttgaaaggttattgca
cacatataagtgcg
>NODE_280_length_784_cov_12.867347
TGGATAAATCTGCTCGGTGCTCTCTGGAGTATAGATGGTTGTGGAGGGGAATGCCAACAA
TTACTGTGATGTTGAGAAGAGTCAGCACAGCTGCTTCATCTCCAGGAACTAATCTCGTAT
TTCTCACCCACCAAAGGTCTTCTCGAGTACGAAACGGCCATTTAGCGGAGAACATGCAGC
TCCTGTATCGTAAAGATGATGGTTATTGACGCAAGCTTATGTTAATTGTCCTTTTTTTCT
CTTCCACAGCTTTTCTGAAACACTGGGGTTGTTGGTGTGGCCAAATTTTCCCTGGATTTG
ACTGGTAAATTCAGAAGACTGAAGCCCAGGCTCACAGTCTACCTTTCACGGAGGCCCAGC
CGTGAGAGGACTGAGGAAGGCACGTGGCGGATCATGACGGCCGACAAAGAGAAGGAACGG
GAGAAAGAGCGGGACAGGGACAGAGACAGGGACCGGGACAAAAGAGAGGCCGGTAAGTCC
CGCCGGCAGGACGGGGACCGGGGAGACCGTGAAAGTGAGAGCTCCAGGCCCCGGCGCAGC
TGTACGCTGGAGGGCGGAGCCAAGAACTATGCAGAGAGCGAGCACAGCGAGGACGAGGAC
AACGACAATGGCAGCACTGGCGGAGGCAGCGGCACGGCCGAGGAGGCTGGCAAGAAGGGC
AAAAAGAAGATGCCCAAGAAGAAGTCACGCTACGAGCGCACAGAGAACGGAGAAATCACG
TCTTTCATTACAGAGGACGATGTTGTTTACAGACCCGGAGGTAAGTCCTGGTCACGGCTA
ATCTAATTGTGCGAGCAGGTGAGCCGCACTTATTAGCTTTGTTACCAACTGCACTGAACA
CAAGTCAGCATTCATCTATAGACTTTGCCAGGTTACCAACCCCATCCCATACATTAATTT
ATgcatccaactcaataagttttagggattaaaaagaaaaattaattgatcgatgattga
aacagtcg
>NODE_281_length_444_cov_21.087837
TGTAATCTGATTACTTCACAGTGGAATTAGTATGTATATTTAATGCAGCTTTTTTTTTTC
TCTCCCCTCCTTCTTCTTTTCTCCTCTCCGTCTTTTATTCTTTTTAAATCTTGATGAGTG
ATGCAGGGGAGGAACGGAGATGGGGTGGGGTTGCTCTACTTGCATGTCTGGCGGATATGC
CAGGGCCATGCTAATAAATGACAGCTGATTTATGCGTCTGTATTCTTTTATTTATAAAAA
AATAGCAAGCGGGCTGATTTCTGATATTAATAATACAAGTGGATCCACTTTGATTAGGCT
TCTGTGGAGAGCTGTGCATATTCAGCATTACAATTAAAGCCTCTGATGTGAAATAGGAAT
GACACGCTAATGAAGCGAGCTAGCGAGCCTGAACCGCGACTGTCCAACAGCATTACGGCC
CATCTCGGATGAAGAGTAATTATACGAGGAACACTGAAATGTCATTAAAAATCTTCAGTA
AGTGATTTAACCCACCATTCCTCACTAATGCTAGATATTTCTTTTTTTTTCCTACCCCCC
CCAACCCCCACATGATCAACTCCCAAGGTTTTCCTCTTTAAAAAAAAAatccttgccgca
aaaccaaacttctacctcagaagttcca
>NODE_282_length_378_cov_13.888889
TTTCTGTGCTTGACATGGGCTTTGAACACGGAGCCCGCACCTTTTCTCTGTCCCCTGATC
ACACGTCCCATCGTGTACTGAAACAAACGACAGGTAGCATTAGAAATCTTAAATTAGCAC
TTTTACACACACTTTGACATCATACAATAGAGCTAAAAATGACTGACATTGTTTTTAACA
GATATAGTTGCAATATAGTTCTTAAAAGTAGAATTTCAGTTCATTATCCAAGATGCAAAA
TGCAGCCTTTGCCACTTGTATAGCTTGAAATTTGTTATAAATGATTTGTTTAGCCCTAGT
CAAACACAGGGCAAATTAATTCCTGTATCTCCATAACAGCAGCTTAAATATGAAAAATCA
ATCATTGTCATTTTTCTACCAGAACCTCTCAGTAGTGTATCATGTGTAATTGATTTAATG
AGCACAACCTGGACCCACAAGCTGCCTCAACCTTTACAAAAACAccttttagcttacaaa
actgtctgtagcaggcaagtgaatacaagtatttagcatatttgttactttagaaagtat
ttacaagtttgacatgtgagta
>NODE_283_length_697_cov_26.761837
GCTTATATATGACATTAACTGCAATGAATTCAAGTCTTTTGTCATTTAGGAAGTGGCAAT
CGTAGCTGTTGCCGTCTTCGTAATTGTCGATGCGTTGTGATTTGATGCTGGATTAAAAAG
GTGCGGAAACGCCACCCAGTCTGGATATCTAGCCTCGGCTACCAATCCGTCACCTCTCTG
TGTGCCGTCCCAACAAAGTGAAGTCTATAAACGGAGAACACTGAATGTTCTTTTGTCATT
CAGTTGATAAGGGGACGGTGCTACTACTAAGGCCTGAGGACTAATGAATCTCCACTCCAT
TACCGCTGAATCGGACAGATTGCTCTCCCGGAGAAATGAATTGAGTTTTTTGTATTTGTG
AGATCATTCTCCCTCCATTAACTGCTCTTTATCCCGTCTCTTCATCACAGGCAAATCAGG
TTAGGCAGCCATGATTAGCTGGGGTGGCCTCCCTTTTTAAAAGGTAATTGGGTTTGGCGG
CTCAGCTGATAGTGCCATTAGGACCAATAAAGGCTGGGCTTGGCTCATCGAGTGAAACAG
ATTCTTCAGCAGCAGATGGCAGACGGAGGGAGAGGGCTCTGATGCATTGAGGCCGAAAAC
AAAGTTTGTGTAACCAAAGTAGTTTGGGGGCATCCTCTCGTCTCCGTGCATATGCCCCCA
CCACAGTCGCCCCAGCCAGTTTAATGCTTTTGGCTTTTTTGCGGTGGTGATGGTGACATT
TTCAAACGGAAGCGGTGACAGCTTTTAATATGCTTAACACTGATTACAAAATGATTTGGC
CATTAGAATGTGATTTTTTCTTTATTGGGATAATTAATCATTCACGCAGAAATGTTTTAA
TGGTggacctggggcagactgaagaagggcaggcctaatgg
>NODE_284_length_428_cov_11.331776
TCCAACCTTCCCCCTCGTTTCTTTCTCTCCCCTCTTTCTCTTGCACTCGCGCACACACAC
GCTGTGCGTTATACTCTCCTGAGTGTATCCCTCGCTGTGAACAAGCCCTGGAGCATGTGT
GCTCTCTGTTCCGTGACACACCGCCTTTCAATCAGACCTCATATCACACACACATACACA
CGCACACACATGCACACGGAGGCGTAGCCGCACACGCAGCCACGCACATGTGGAGGCTGT
CGAGCACACCCAGGACATGACGAGAGGGTCAGCAAAGCAATAAAGATTGTAGAGCGCTGT
CCGAGGTGCTAAATTCACTCAATAATGGGAGCGCTGCCTCTGTGTTAACCTCCCATTACT
AGCACTATCTGGGTGGAAGGCAGAGAGGAAGGGAGGGAGGGAGGGGAGAGACGGAAAAGA
GGGGAGACCAGAGAGGAGGCCTGCTTGAGGTGATTGAGAGATGTAGAGGCCCTAGGAAGG
TAAGTGGTTCTTTAGTATGTATGCACCGCTCCTCGCTTCCTTCTCCCTACTTTTCCTCAA
CGCCCCATGCCTCCCAGGGATTGCTAGATAGGTAGATGGATGGATGAAGGGAAGGAGGGG
ATGAGGGgggag
>NODE_285_length_678_cov_31.526548
TGTTCATATCTGAATTAATATCTGCATCCTGAATTATTATCTGTCTGTTCATACAAAAAA
CAACATATGTTTGGTGCACAGTGCTGCATCCAACAGATTTGGCTACAGTATACATGACTG
GGTGACTCCATGGTTGTATATATGAAATAGCTCCAGCTTTACGCTCCTCTCCATTCCACG
GCCTCCGGTGTATAAATTTAGTTGATGGTTTTCGTTTCTCTTTCTTAATTCATTGCAGTC
GGATTCCTCTTTGATGCAGTTCTGTTGTCCCCCAAACAATTGAAGTGGAGACAATGGAGG
CATAATGATAGATCCGTGTACCCACCATCTGTAAGAGCAGCTGCTCCCTTGCATCTGTAC
AATATGCTGGAGCGGGGAGCCTCAGTAATCTGCATAATAAGGAGAGGGCTTATCTCAGTC
TAGTTAATAATCACAAGCAATCGATGCACTTCATTCCCTCACTCTTGACTGATGAAAAAA
AGCAGCAAAGTTTTGGTATGTTTGCCGTATCCTCAAGATAGGCAGGGGTCACGGAGTAAT
GCCAAGCTGTTGATTTTGCCTGCAGCTACAGATTTAGTCTGCACTCAATTTCATCTTTTC
ATGAATACCATAATTACAGCAGGACGTTCTGAGTTATCATACCGCTTCTCCCCTTCTCAC
TCCCTTATAGGGTTTATAGCCTCTGTAGCAACGCTGGACCTCACATCAGATTCTGGCGTA
TGACTTTAAGTCTGTGATAAACACATAGCTTGTGCTGTGTTGATAAGAGTCACACCTTAT
AAGCAATACTCTCACACTAGAAGATTGCCCTTGTAAAACACTAAAAATTCATTGGAAATT
TAACCTCCTGTctgaaatggct
>NODE_286_length_400_cov_6.185000
TATTTTGAAATCAATTTAAATGGAATGGTTTTACTGCTTTACTTTTTTTACATTCATCAT
TTCACTACTATCTCGATTATACATATTGTGTACACAGCGTTGAGTTTGAGAGCTCTGTGC
CTTCCCTGAAACCAGAGCGATATGTGTAATTTGATTTGGTGTGTGCATGTGTGTGTGTGT
GTGTGTCTCGTCAGGTCTATGGAAATGCAGGATTTAGCCAGTCCTCACAGCCGAGTAAGT
GGAAGCAGTGAATCTCCTAATGGTCCCAACCTTGACAACTCGCACATCAGTAACAATTCC
ATGACACCCAATGGCACTGAAGGTATGTGGGCAGTGCTCTTAAGTTTAGCTTTCTCTGTT
TTTTTCCTCATTTGAATTAAGAGAAAATGATTGAGAAGCTGAACAATGTGAAAGTACGTC
AGTGTAGCAGTAAATGCATTAGAAGCAGCAAAGTCATTGTAGCAATAAAGCCAGTGCAAG
AGTTGGTGAATCAGATTCTTGATTTTTTTTTCTTTTAGGGTGAATTACTAGTGttgttgt
atttttgagtaatatagtattaagcaaccagtacaacagtgctg
>NODE_287_length_645_cov_20.632559
ATCTAGTTGGCGTAAATGTTGTGTTTTGGCGCACTGATGATGGGGGTGAGGGGAGCTGCC
ATGGTTCCTCATCTGACCATTTCCAAAGGGTGGGCTTCCCTGCGTGCGCGCACGTCTCTC
CAAAAAGTTCCACCTTAAATGCGTTTTGGCCCCGCTTGCTCCCTGTAGTTTAGGCTTTTT
TTTTGTCCTCCCCGCAGCAGCTGTCACCCTGCATTACTCGCAGTCAGCTAAATGAAACAT
TATTCTAAACATATGCATCGTAATCAGTCCGGTCACACTTACAAGAACACGCGTTAATAA
GGCAATCAATCACTCTGGAACAAGCAAGTTGTTCTGTAACAGCTCATAAACAGTGTGTAA
TGAAGAATTGGAGGTTAGCATGACACGGCGCTGATCAGATAATCAATGTCAAAGATGCGA
TGAATGTCAGTAAATGCAGTTTTCATGTCGTTTCTATAAAATCCCCCAATTTACAACAAG
CAGTTCAATTACCCTGAAAATACAGTCAATTAAATAGGGGTGATTGGACAGTAGGGGCAG
GATCATCGATCTTTGCATTTCTATCTCGCTGGTGGACATTTAATTTGGTTTTTCTATTAG
CACCGAAATAAAGAAAATATAAAAAAAATATATTAAACAAGCCCAAAGATTTATTCTCTT
GTCAAAAACCATTCAGTGAAGGTGACAGACAGTCTTCTGCATTATGATGAATTCTTTTTT
TTCCAACCCCCTCACCCCCCCACTGTCTTGCACATTGGATACAAAACTAATCGTGTTATT
GTGGCCAGTGTTTTTCTGGCctcttgtcttttcctctccacgcctccat
>NODE_288_length_599_cov_13.801335
TATGGCTATTTTTAACCCCATCGCTCAAAAAAAAAAGAGCAGGAGAAAGGGATGCTATCA
CTTATTGCGGCCATCTACCAAAAATATCTAAGGGCTTGGAGAGGTGCAGGAGAGAGAAGG
CTCGTCCTCGAAGTGTGTGTGCGTGTTATGTGAGAGACCAAAATGTGGTGGTGGTCAACC
TCCAATTATGAGCGCTAGTAAGACAAGAGCTTTAATGGCTAACGTTTGCCTTCGGGGAGG
TTTATTACACACTGCTGTTTTGCAGAAGCAGCGTCAAATCTATAAAACGACCATTAGGAA
GAGGGAAAAAATCAATCAAAATGCCATTAAAGTGGAATAAGTTGCCAATATTGCTGATGT
GGTTGCGGGTCCTTTGATTTTCCTTCAGATTATTAGGCACAGTCGAGTAGTGACTTTGTT
AAGGGAAACCAGTGTTGTTGGGGAGTAATATGTCTCCTGGCTTCATAAAGTTTGCTGCCT
CATATTTCCCACTTTATTGATTATCCATTATCATTTGTCATGAGGTGTCCTAACTCAAGG
GGAAAATATAACCCTCTTTCTTCACCGCCGCCTGCACTGCACAGGAGCATGGTATGGATC
TGCGTGTGAAGGTACCAATCTCCGAGAAAAATGAGCAGAGAAATAAAGCACAGCCCGTGT
GCCTTGCAGCTCTAAGAAGGGGAGTGCGGGGTTATGGGGGTGGGCTGGGGGAGCACCGTG
GCTGGGAGAGACTGAAACAGAAAAGCAGGTTGCACAAGAAAAAAGGAAAGAAGctgtggc
gga
>NODE_289_length_483_cov_9.281573
AACATATTTATGCTTCAGGATAACTTCAGATGTGAAAAATATGAAGGCAAAATCTGTTTT
AAATCATAATATACAAAGGAGTGGTCAGGACACAGCTATTGGCAAAAGGCTCTATTTTTA
AGAGAGAACTGCAGTTTAGCGTATGACAACACAGAAACAATGCAGCTCTAATGTTTATAA
GCATATCTTCTATTCAGAATGACTTTAGATGTGATAAATATGAAGGCAAAAGCGGTTTGT
AATGACTTTCATGATTTAAATCAGCGAACACACAGTATGGGAAAAGCGACGTTTCCCGAA
AGGAAAAATCCCTTTAAGGCAATAAAGTCAGGGCTATAGTTTTAGTCCATCAATGTTTGC
AAACATATTTATGCTTCAGGATAACTTCAGATGTGAAAAATATGAAGGCAAAAGCGGTTT
GTAATGACTTTTATGATTTAAATCAGCGAACACACGGTATGGGAAAAGTGGCGTTTCCCG
ACTGTGAAAATCACTTTAAGGCAATAAAAAAAATAATCAGGGCTATAGTTTTAGTCCATC
AATGTTTGCAAACATATTTATGCTTCAGGATAACTTCAGATGTGAAAAATATGAAGGCAA
AATCTGTTTTAAATCATAATATACAAAGGAGTGGTCAGGACACAGCTATTGGCAAAAGGC
TCTATTt
>NODE_290_length_457_cov_29.752735
AAAAATTCAAAAAGGAAAGGGAGTGGGGGGGTGAAGTAACTGCAAGTCTTAACTGGTGAT
AATCTGAGCACTGAAAGTTTTCCAGAATCTCTCATTTAAAAAACACACCCTGGTGTCTTT
ACCTTGTTCCAACCCCACTGGGTAACCACGCACTCATTGTGTTTTCCTCAACTTGTTAAA
ACACCACATGGTACATTTGCATAGGATAACCAACATATAGCGAATCATTTGCATGCCTGA
AAGTGCACTTGAGTAACCGTAATTACACGTGACACCAATTACTCTGTTACTTTGTATTAA
ATTATAATGGAAAATTCCACTAGAGAATTGGAGCCTAATTGCATCTTAATTTGCATAATT
TTGCATATTAATCACATCTCAGATGAATAATAAATTTCAGCCGATTTTTTAATTTATGCA
TAGATACAAAAACAAGTTGAAAAATAATTTGTGAGTGAAAAAAAAAAATCAGGAACTATT
ACTTAGAGCATTTGTGCTAATTTCTCTCATTACCCGACGTTCAAGTCAAAGATGTCTGTA
CTCTTGATCAACAAGCGCCGCATTTTGAAACTGAGAGTTTGTCTGAGCCTCAGCAGAGAA
AAGAAAGAGAAGAAAGAGATGGAGAAACAATTTTTTtggaa
>NODE_291_length_658_cov_10.686930
AAGGCACTCAAATGCAATATCACCTATGCACATCTAAAGTTAACCTCATTTACACAGAAG
AGCCACATTTGACCAAGAGTGATTTTCATGACTCGAGTCTCATCCATTAAATCGCATCTC
TCTGTCTCGACACTCACCCACTCTCCACCCAAACGCAGCTATGCTGTATCTAAATGGTAA
TAATGCAGCATCTCAATATGATATTTCCTCACTCCTTCATTGCATATTGTTGGTTGCATG
TTGTTTTCCTTTTTTTGTCCCACTGTGGTTACTGCTTAGGGCCCTGCAAAGCCCTGGCCA
GCAGCTTTGTCAGGATGCTAAATGGAGGGCCGTGAGTTTAAAAACTTAAAGAGGCAGTGA
AATATTAGCCAATGTGGGTGAGGAATGAGTGGCTGAGAACCGCAGCGTGTCAGTGTTAAA
TGGTCGGACTCGGATGCATATAAGTTAGTCCAAGCATGAAGGGCAGTGGGACGCTCGCGT
GGAAACGATGTCCCCTCCCCTCCTTCCCATCCCTCACCCCCTCCACAGACGCACATTCAC
ACACACACACACACACACTCGTACTGTCACACCCCACCCACACAGCTTTTAAGCAAGGAG
CCCATCAGAAACTTGTCATTTCTCTCATTCACTCCGACAGCCTTGAGACACAATGCAGAC
TTACCTCTGTGTTGTACACCCCATATATCAGAAAGATGAACAGGCCCTGCAAACACAGAC
AAAGAAAGAGAGAGAGAGAGAGAGAGAGAGAGAGGGAGAGAGAAAGAGAAAGAAGAGGAG
GACAAAGTTGTTACTGTTGTTTTCTCTCTTATCTTTAAAAGACAAACAAAAATAAAAAAA
AA
>NODE_292_length_765_cov_18.448366
AATTCACGAATTTAATTTTGCCACATTTTCCCCAGCTGAAAATGAAGCATCATTAAGTTC
TTGTCCCCACTTTCGTTTTTTGAATGAGCTTTTAAATGAGCCCCATTTCTCTCACGTCGA
TTACACGTCAGTTTTCCGGCGACAAAAGAAATCAGAATGTAGCTCAAGCACTTAATCTCA
AGTCATCATCTCTATTTAAGATCAAAACATCTGATGAGTAGATTATTTTCCCCGTTGCTC
GATGAGGATCCCTCGCTCCAGAAACCCCCTTTTAGGAAGTGTTCCCATGTTTGACAGCAT
GCCAGTCTCAACAAAGGGGAAATGCTGAGTTCCCTTTAATAGATCTATATTCATTTTCAA
ATGAGTTGATTAGCCAGCACAATGTCATTGGATTCAGGGGCCCATTACACATTTATGATG
GTAAATTACTGAACATTTACAATCCAAATGAAATTTCATGAGGAGGGGATATTGAAAAAA
TGAAGGGAGAGAGACGCTTTGCGTACATCCCTGTAGCCTTGCCTCATTGCATCTCTCTTC
CTCTCCCTCCCTCTCTGTCTCTCTCCCTTCTCTCCCCCACTCTCTTTTCTTCTGTCTCTC
CCACTCTCTCTCCACTCTCGTCTGTTTCTCTCTCACATATCACATCAGTGCCCCCTGTGG
TCCAAGTGGGCATCGCATAGCGGTCTGCAGCCCTACTCCACTCGCACACACTGACATTTG
AGGGAAGTGTGTTGTTTTCATACTGCCATTCAAATAACACCAGCTCATCTACAAGTAAGG
TTCCGGGTAAATATTCCGTGGTAGTTGTTTTCACTTTAAAAGTAGGGAGATGCAGACGAA
CTGCAGCGAAAGGGTGGATGTGTGGAGCCGAGGAGGTTGTTCCCTCCTCTGTCTTTGGTG
TAGAGTTACATGTAGGTTCAAACGTCCTATAGATCCCTGAGCAAACACc
>NODE_293_length_648_cov_27.027779
GACAGATTACATACAAAAAGGAAATGTAAGTAACAGAATATCAATGAGCATTTCCTTCTG
CTTTCCCTTAGCCGTGTATGTAAAATGCTGCTCCTCTACAAAGCAGCTTTAACCCAGATT
ATTCTTTGGGAATTTTTTGAGTCCTTGAGACAAAAGAGTTCTCTTGCTCCAACCTCTATC
TCAGCGGAGAAGACAGGGTGGTACAGGAACGAGAGAATCAAAAGGCTGGAAATTCACGGC
TGAGAATAAATGCTCGCTCTTCCCTGAGGTGATTTGTCTTTGCGCTCCTCTTTCTACAGA
TGTTAGACCCCTTTTTTAGTAAAGACCTGAGGTTCTTTGGTAGCACTTTGATATCCTGCT
CGGATTCAATATGTGAAATAGAAGAGCCACTCCGTGACTTGGAGCACATCACAGTCTTTG
AAGTCTGATCCAATTTTTGCTGCTCACCATTTGATGTTGAAAGGATGAAATGAGGAAAAT
GTACAGTTTTTGCCAGTAACTCTGCTGAGCATATGTAAGATTAAAAAAGCAAAATCCTTT
GGAGGATGTACTTAGAAATGTTAAGCAGATTAATACTTTCCTATAGCTCTTTTATTCAAA
GATAAAATTAAATATGAGAGGAAGTCTGTATGTGCTGTTTTTTACCCTCACAATTAAGTC
AGTGTGGTGCTGTTTGCTAGGAGGTAGGGCTAGTAAAGGGGGATATGCAATTGCATTAGC
ATTTGATTAACATTGCAAAGCACATTAATGGGTTTGAGTTATATGAGTGCCAAATTGTAA
ATTGTAAATAAATGAATACAACATCTACAtgactaaattgaaaaaacacatt
>NODE_294_length_657_cov_21.762558
TGGGAGACACGGGGTCCTTTAGAAACACCCAAACAATAATGAGGGCAAGGAGGCACTTAT
TTTTTCTCCCTCCTCCTCCTCATATTCACCACATTTTCTTAATCATCCGCCCCACCACCA
CCACCGCCGCCGCCGCCCGGCAGCTCACCGCGTTCCCATCCTCAAATTCCCTCAAAGTTT
CAGATGCTCACAGCACCACAATGCCCAGATGCTGTCCTTTGGCCCTTTAGCCCCCCCTTC
GCCTCAACCCAGAGCTATCATTCATAACCTTTCTGTGGGGCTGGGAGTGAAAGAGGTGGG
ATAAGGGAGAAAGAGGGGGGGAGCGGAGAGCAACATGGCAGCTTATTTAGAAGACTTCCT
TTATTGGAACATGTGCAAGCAGTTCACTCACAAAGGACTTAAATAGGATATTTTCTGTTC
CCTATAGTTGCTTTCCCCTTTTAAGTGCCGAGGCAAAAAAAGTAAGTTTACAACTCCCTC
CTCAATGGGGGCTCTTCACTCTCAGGTTGCGGGGACCTGAGTGACCTAGGAAAGTTAATT
AGGAGGCGAACAAAGAGCGAGCTGGAGCAGAATGCCTCGCCTCTCCTCCAGCCAAAGATG
TCATCCATTAATTAGGAAAATCTTTAAGGTGGCCTTATTGAATTTACAGAAAGCCCCGTG
GTTGGCGGGCAACAGTTTTTTGATCAAGCCCTGACTCAAACAATGCCTTTCTGGGGGTTA
AAAAAGAAGAAGAAGGGAGGAGATTGGTGGTAGAAGACGAGAGGGAGAAAGGGAAAAGGG
GCAGGAGGGGAGGGGGGGCAGAAAAAGAAACGTATGGGTCCGCGGCGCAGTACAGTTTAA
T
>NODE_295_length_724_cov_29.408840
GACCCTGTGTCAATGCCCCCCCCATCTCTGGCCACACAGCCTTAAAGAAACCAATACGCA
CGGATGGAACAAACTGATCACAACAGAAAACTTTCTCCCTGTCCATCGCTGCTCCCCCCT
GCTCCCGCCTTCAGCCCATACCTGGCCTGAATACCATTAGACCTAATGGAGCACGGTGTG
AGGGACAGCCAATCATGATGGCGTCCCGTCAGTGACACCGACATGTATCTTGGTGCTCAT
TATCATCCTTGAACAGCGCCAATTTACATCTGATGCTCTGACTAATTCTGCTCCAGTGTT
GTCAAGAGGCATAGGAAGTGGCCTGGCCGTGATGACAGCGCGGCTGTCAGGAGCCCGTGG
ATGGAGGATTCCTCGGGGCATGATTTAATGCCCATGTCAAGCCCCGCTGTCAGCCTCTCT
CTCTCTCCCCGCTCCCTGCGCTCCTTCTCTCCATCCAGCCATTAGGATTCAGCCAGCGGA
GAGATGGAGCGATAGAGCTGGCGATTGGCCTGCTTAGGATTCACACTCTGGGCGAGAAAA
TAACACGCCCTGTTTCACAAGTGATTACCCTTTCCCTGTAAACTGCAATTAAGGCTAAAA
AAGAAAGGGGGCGAAGAGGTGATGGAGAAACAAAACGTGTATGACCGCCAACTGAAGAGG
AAAAACCTTGAGCATTTTCCCTTGATGGTTTCGCAGCTGCTTGTTTGTCTAATTTCCATA
GACAACTTTTCGGTGGTGTTTTGCTGAGTTGTTTTGGTTTCTGTTTGGTTGTATAACACC
CACAGAATACGTGCCCCCTTGCCCTCCCTCTTGTAGAGTGATTAACATATTGCATGATGT
CTCTGGATAGTTCTCCCTTCCACTATGCAATCCTTTCTTGCTGTCTATATATTCATCTTA
TTCAGGGt
>NODE_296_length_618_cov_26.153721
CCAAAAATTTGACTTGATCAGATGCCGCAGACCAACTACCAGGAAGGTATTAAGAGTTTT
CTAATTGACCAAATTTTCCTTGGAGTCAGGGGAGGCACTTTTTTAATGTTTATATAATAA
GGAAGTCGCAAAAGACATATACTTTTACTCCCCTAATCTGTATTTCCCCTTATGTAGGCA
AGATGTTTCCAGATAAGCACTATTAATCATTCCTCTGCATCTGTTCATTCTTGTACACTT
TCACCTGAAAAGTCTTTGCACTCGGAAAATAACGCTTCTCCTCGCAATTGCCTGACACAT
TATCTCATTAAAATGTACAAAGAAAACTCCTTCTCTTTATCTCTGATAATCTAATTAGCA
TCAGCCAGATGGTTTAATAAGGGATATCGGCGCCGTTTAGCCTCCCAAACGGCCCGCTGG
AGGAGAACAGTGGAGGAGGCTCCTCTCCACTCTCCTCTTCACTCTGAATAGCTCTCCAGG
GTTCACATTATTGCTTCCTCTGCCTGAGGCGAACCACTCCAACTCAGGAGTTTAGGGAGG
ATGAATGCATCCAGGAGAGAGACATGCTCAAAGTGAATCAAATAGGCAGAGATGTTGGAT
ACTGCTGGGAATGTTTTAAACCAAATAATGGCAGATAACTGACTTCACCTTTAGTTCCCC
CAAGGAGCGAGAAACATTTCAGATTATGCTTTAAATCTTTCTGAGATATATCAGTCTGTT
CGGTGTGTGTTTAATTGTTGCCTAGGTAACATTGTACCACTTCTAAGATGGTCTGTGCTT
AGGTGATGTGAATTTTacatca
>NODE_297_length_691_cov_25.056440
CAATAAACAAAAAAAAAGACAACGGCGGCTTCTGTATTACAAGAGATGCAAAAAAATTGA
GATAATTTCAGAATAAACCCATGCGTAAAAAGTTGACAACAAACTTCGACAAGCCCTCCG
GAGAATGAAAACTGTTTCTCTGAATGACTGACTGCCTATCCAAATGAGAAGTTGTGCAGA
AAAAGAAATAAAGGAGTAATTTGAGGGGAGATTATATAAATATTACAGACAGAAAAGAGA
GTAATAATGAAGTTTGCGAGCTAGAGCCGTGTTGTGACAGATAAACAGCAAGTCGGCGTC
ATCATCTCCTAATTTCATTCCTTCATTTGGACAAACATAAGTAATATATAGCATTAATTA
CCCTATTTAGCAGATAGGAACCTCATTGGCTTTTTAAATGCTGCATTAAATACATAACTC
ATCTCTTCCCTCTGCAATTAACATCAGAACATCACACTCATTTCCATTTTAATGACTTCC
CAACAATACGCCACCTTTGATGATAAGGCAACATAATGTCAACTTCATTCTGAGCTGGCA
GTGAATGTGTAATGAACTTAACGTGATCATTAGTGCTGTTAATTATCTTTCTAATATGAG
GACACAGATATGATTATGGAAACTGCATTCGCTGATGAAATAAATCTCTGGGAGGATTGC
ACTGAAGCTTGACTGAGGACACAGTCTGCCTATCTGTCTCTATATTCTCATTCATTACCT
ACAGTAGGCTTTAAAACTCTCTCTTTTTTTTCGTTCAATAAAAGTAGATATCTGAGACCC
AGAAACTATGCTCAGTGCTCTGCAGAAATGCATTACTATGGATCCAGTGATTGAAAAGAG
ACTCTCCATAAGCTCATGGCTTGCCCAATAAAGGt
>NODE_298_length_638_cov_15.217869
CTGTATCGTCTTTCATCGCAAGGTATGAAAATGATTCCACAAAGTGTAAAAACTTAAAGC
TTTTCATTGCCTGTTTTTTCCAGCAGTCCTACTGTATGATAACAGAGACGAGTGCAGAGT
GTTTTACGAGGCTTCACATCAATAATTTCATACGTCTGCGTTGGAAATAAGCATTTTCAA
TTTTGAGACACTACTTCAATTGACTTCTTGAATAATACAGGACAGCAATTGAAGCAACAT
CGTATTTACCCCTGTGGAGATGATCCCAAATACTTTCGAACTATTTCAGCTGGGCATAAA
GGAATCATGAAAGGCCTCACCGCTCCCCAGCGTCCCTTTGCGCGGGGAATGGAACCAGAG
TCTTGATATCAAAACTTCAAATACTTCCTGTAGAACCAATGCAATGGTGACGGGGCGGGA
GGGGGAGTTCATTTACACTTTACTCACTTTCTTTCCTTTCATTCTTCAAGCCTCAGAAGT
GTCTCTTCTCTGTTACATCGAAAGTCAAAAGAAGGACTGAAGAGAAAAATCTTTTCTTCT
TTTCTTTTTTTTTAAGAAAAAGAAGCACATTCCCTGTGAGCTATAGAGGCTTAGAATGGT
TAGACAATTTAATTGGATAAAAGGAAAAGATTAAAGAGGCCCTGACTCTGTTCCATAAAT
AATTGATTTCTAATGTATTTGTAGTGGCAGTGAGACGCTGTTGTTTGGGATTGGGGGATG
TTGAGTGGCAGAACGCTTCAGATTTCCCTCAGTCTTTGCCTTCTTTGTTTTTTCACGCCG
TGATATTGAAGCAGCATGAAAGGCAGAGAGGGAGCACACTTG
>NODE_299_length_752_cov_18.424202
ATAGGCAAACACACACCGCAGTGTGTCTGTGTGTGTGTGCGCGCGCGTGAGGCAACAATG
CCATCCGCACACAGTGAAACAAACCCTATTAAAAGAATTTCAGGGGTCGTTTCGAATCTG
GCTCTGTGAAATAGCTCACGCCTGAACCAGCGACTGATTTCATGTGCCTATTTGATTGTT
TAGGGTCCCTTTATCTGTGGTGATGTCATCAAAATGAGGGCCCCACACTCGAGCAGCACC
TCACTGGCTTTACAGTTTAAGCAATCCCCACTACATCGGGCTGAATACTGGAGAGGATAA
CGATAATGATGATGGAGGTTATCGTGGAGTAATTACTGTGCATGGAGGATTCCACACAGT
GTGAACGAGTAAAACACCCAAGCGAGGGAGATTGAAAGAGGGAATGAGGAAGCAACGTTG
AAGGGGAGGGTGTGTGTGTGTGTGTATGTGTGTGTAGGGGGGGTTGTATCTCTAAATGTG
TCGCTTGATTGAAGTGCGTAAGGTTCTGAGCTAATTACATCCAGAACCGCAGCCTAGGAA
CAGATGCCACACTTGTGCATCAATAAATGCTTATAAGTAACTTATTTAGGGCTGCCTGCC
ATGCAAGGAAATGGCATGACTTAAAGCACAAGTGCCCAGGGGCTATTCCCCAGCTCTTTG
TCTTGTCATCCTGCATCTTTTAAATCTATTCACCGCTTCAAAACAACACAGGCAGACAGC
AGGGCATGGCAGGGGAAAAAAAAGAGTAGAGAAAGGGGGGAGAAAAAAAAGATACAAATA
TTCACACTTTGCAGACAGTATTATGTTTGCCGTTTGGGTTGTCTGGCATCAAAGATATGC
TGTCTTCTCTTAGATTTGTGAGTCGTAAAGGAGTGGTAAGAGCGGTGTTTTAAGGCCAAG
CTCCCGTTTGATGAAATGCAGCTGTTCTTTAAAGTt
>NODE_300_length_741_cov_35.348179
GAGAGAGGCGAGGGGGAGAAAAAAAAGTATAAAGGAGGAGAAAAAATGGACGGTGAGTTC
AAAACAGCTCATCAAAAACCAAACATCTCTATATATCTGGCATGGCACCCAGCTACTGCG
TCATTATATTAATTTGTGAGAGGTGCAGTGAAAATTACACTGTATGAAAAATGGCTGGAA
AATTTAAATGATACAAACTCATCTTATTAGCGGTGAAACATTAAAAAACAAACAGGCCCC
TCTGTGTCCCGCTAATTTGTCTTGGGATGAAAGGCGTTTGATGGATGGATCTTACCTTAT
TCATAAGCGAGGATAAAAGAGATGTATTCCCTGGTACAGGGTGTCCGTTTGATTCATTAC
TGGAACAAGGAAAATGAACAATGTTTAGTCAAGATTTGCATGAGAACAGTAAATATTACT
ATTTATCACGCAAGGTGTGCCTGTATAATGAAGAAGAAAAATGCTGTCTTCTTAAGAAAT
AAGATCTACTGTGAGTTGGAGGGAAGATTGGAGTGGAAGGTTTATGTAAACATCCTGATC
ACACAAAAATGGAGAAATATATTAAGGATTTTATAATTGGATGCACATTTATATGGAATT
ATAAATGCCTGCCTGCCAAACGTGTAGAAAACATCCATCAATCAGAGAAGCTTTATTTCC
TTGTTGGTTTATTTTACAAATATATTAATTGATAATTGATGTTATGCATTTTAAATTAAC
CCTTCATTTACCGTGTTGTTCTGTACCTGTGGTCTTTCTTGCTCAGGTCCAGGCTGTGCT
CCTGTGTAGAGTCTTGCGAGGCCCCAGAGTTTGCGTCCACCGGCTCCTGCTTCACTTGAA
CCAGACCGAACTGGCTGGCTGAAGCCGGCTGCCCGTTCCCTGAGGAGAGAGGAGACAACA
AAGTTATTGTTGgtcagcattatta
>NODE_305_length_762_cov_17.000000
GCCTGGTGATGGATAATACAGTCAGTGGTGTGCACCATCACACACACAGGTATTCAGCGC
TGACCTTTGCAGTGTGCTCCCAGCAGTCTGCTCGGCCTGTATAACCACCTCAGTGACAGA
TGATCAGTGGACACTTCTGCATGTTTTTCCCTCCAAATCAACACACGGACCAACTCCGAA
GCCGCGTGCCCTGATTAGCCCCATGACATGCAAAAATGAGCATCCAAAACAAGAAAAGAA
AAACTCAAAGCAACAGATATCATTACGACGGATGCCTCCAGAAGCTTTTACCCTCCCAGC
TCCTTCTCCTTTTTAAAACCGCCCAGCTGATTTCGTCTCCTCTCTACCCCCTTTGTAGAT
AATTGGAACAATCCCACTGATGCCCAACTCTGCAGGGCCCTCCAGCCAATCAGGGGGTGG
CAACCCAGCACTGCAGGTACAGCCAATTACACCTCAGCTTCTGACCAACGCTCAAGGCCA
GATCATCGCCACGGTGATCGGCAATCAGATCCTGCCTGTCATCAACACCCAGGGAATCAC
GCTGTCACCAATCAAGCCTGGACAGCAGGTAACATATACACTCGAAAACACACACAAAGG
AAGACAGCTTGTAGAGCAGCTTATTACATTCTTAAACTCCAAAAATGATCAAGAGCTGTT
TTGGAAACTGTTGAATGAGCAGCACCTAGTGGAGTCAGACCAGAGCCGAGTTTATTCATG
AAAGCACGATTCCAGCACTGCTAGCCAGGTTTGTTTTATGCTAAACACCTCACATTTTCC
CTGCTTCAACGCACATAACGCTCATTTGCATCATTCCCCCTTGGAAAATTGTAGTATTTG
GTACAATTGTTCACAAACTGTGTGTGTGTGTGTGTTTGCATGGTTGGAAGGTACTTGTCA
GCCAACCTTTCAGACTCACTCTCAGCGAGACTGCTAAAcccctgca
>NODE_306_length_523_cov_17.434034
AGTAATTTACGACAACTGTTTTCAGCGGAGGAAAAAGAGCAGGCTGTTGAAAAGTGCTCG
CGGTTCTCTGTATTTCATTTTAATGTCATTCTCTCTCTGTGTTCCACTCACATATTAACC
TTCACCATCCAGCCTGTTGCTGACTTGCCTACTGGGACACAAACTCCTTACATTTGTGTG
TCAAGGGTGGGTGAGTAGCTCATGTCTGAAAAGCGGTGTGTGGGGGTTTGCACACATGTT
GCAAGTCCAATTTTACTGTCATTCTCTGCTTCCTGAAACTCTATGATAGGGAGCAGCCTG
GCTACCATGGGCCTGCGAGGGTTAATCTAGCACTGAGCCAGATCACCTCAGGGGAACCTG
CCTGGAAAATGGGTTAATAAAGGTCATCCCCCAAAATAAACACTTTACAGAATGTTTCTC
CATTCATCCCTCCTTAAAATCAACTCGCAATAAAATGGGTCTGGGTGCAATTACTGCCGC
TGCATTGGGGCATGAAATCAACCTGTCCCGTGTTCTGGCTGAGGTCTGCTATGATCTCCA
CTTTTTCAGCCTATGCTGCTCCCCCTGTAGACCCTTTCCAGGAGTAGTTGCACCCAGTTT
TTCTCAGCACCAGCACGCCAAACCTACTTAAAACAACTTTATTGATCTGTCCAGAGGTGC
AAAGCTAGACTGAAAACTAAATAAATAGAACCATTTTATGTCTACTg
>NODE_307_length_684_cov_31.115498
GACAGCTAATGGTTGCTGCACGCATCAGCGGAACAATGAACAGGCACTATAGCAACTCTT
ATGCAGCGTAAATCAGACCCTCAAAGTGTATAATAGCTGAAGAGGAGAATACAGCAGAGG
GACAGAAACATGTAATCAGAGAGGCTCGGGGGCTTTTAAGCCGGTGGAGCTGTCATTTGT
TTTCCTTTTGGTCGAATCCAAACAGCCCTCTCGGCTCGCCGCAGCCTTGTTAGGGTTTGC
ATGGCACAGTGTACTGGTGGTAATCTCCGTGTGTAATATCAGCTAGGTTTCCCCCCCACA
ACAGGCCATATCTATCTAGTTTCCTCTGTCACAGAAATAGGTTTATCTACACCCTCTTTT
CACACTCCCTCTCGGACCCCCCCACCCCTTCCTGTGTTTGCGAAGGAGGGGGGGATATTA
TGCTAAGCCCCCAGCGTTAGTTTTTATGTTGCCATAGCAGCCTTGCTCCCACAGGGTTGT
GACCTCAGATGATTACAGTACAAAGCCTATTGGGTCTTGAAAACCTCTTTGAAGATGAAA
AGTCTTTGATGGTTTGTATTTATGCAAATCTCTCAGATATGATTTATCCAACTGAGATTG
AATGGAGAGATGATTAAAATTGCCCCTATTTTTGAAATCCTTCAATGGAGGCCCACTCTT
TCAGTTTCGAGAACAAGAGTGGTGAGTGTGAGCGCGGGGGTTATTTTGCTCTTCATTTAG
AAAAATAGTAGCGCCGTACCTGAGGTTATTTATAACCGTCTTTTTTCCTGGTGTGTCAAA
GAGGGGAGAAAAAGGAGAGGAAGGAGGGGGACATGGAGGTAGACATTTCTACTCTGAGCT
TTTGCACTCTcttccctctctctctctc
>NODE_308_length_614_cov_14.548860
TGAGTAATACAATACAAATCTGCGTCTGTGTGTTTTTGTATTAATTTCTTTGCGGCAGAT
TACAAGATTTGCAGAGATTTGATCTGACCCTCTCCCACTGTTTGTAGGTGGCCTTGACAT
TAAAGTCAAAATGAGAACTTTAAATAACCATTCCCACCAGGATCAGCTTTCTCTGTTTTT
TTTTTCACAGCAAGTGCTTCTGGAGTCGATGTAATGCTCATATAGTCTGACAGAGGAGAG
AAAAAACAGGAATACAAGGGTCTCTCAGTTAATGTATCATCATCTGAGTGGGTTTGGATT
GGAGTTATTAGAGTATTTCACTTCATTGCATGACCTCCTGTTCCTCCTCAGATCATGAAT
CCTATTCATTACCCAGTCCTTCTGGAGTGCCCGCCTTTATAATATTACTCAATTTATATT
CTGAAGCGGGCTCCTGGGAGAGCGATCAGCGCTCCGAAACAGCGACCCCCCTATAACCCA
ATCACAATATTTAAAGGGCAGCAAAGAGCTTTTTAATGCGCGTCGTAGATAACCATTTAA
AGTGGATTGCTTTGGTTTAATATGACCTTAACAGGCTGGCAGTCACATGTGAAGAATGAA
TAAGCTAATAGGAGAGACGACAGCGAGAAAGAATGAAATCAAAAAGCAGAATATGAGAGA
TTTGTTTCAATGCTAGCTGGCCTCTTGACGGCTGCTGAGAGGAGCATGATAGAGAATCAC
AAGCGTGTGAATGAAACAGGACAGGCGATGAATGAAGCTACTGCTTGCATTTCTCTTtcc
ccttttctcagagtatga
>NODE_312_length_491_cov_20.486761
TCATTAAAAATAAATCAGGCCATTTTACACCGAACAAGAGCAAGCTAAATTGCGCTAAGG
AAAGGACAATTAGCGCAGAATCAATCCTTTTCTTCCTGTTTCTTTTTTTTCCCTCTCATT
TTGTTGCTGCTTTATTTTAGCACCGTAATGAATGCTAGGAGAGGAACACACAAACCATGA
GATTCTTGGAAGAAGAAGGCAGACAAACCCCCATCTCGCTCATAGCTATGTCTGGATTGC
CTTCTGCGCTGAGATAGGAGTCAACATGTTTAGCGACATCAAAAGAAAACCTGATACCTT
AAGTATAAGAAGATTAACACTTGCAGTGATCTTGAGCTTAGGCTTCTCCAGGACTTTCAA
CAGACTGTGCCAGAAGGGACAATTACCGATGAATTGGCACCAACATCTCGTCGTTATTTA
ACAAAATCTGGCACAGTGTATAAGCTCTCGTCCTTAAGACTTCCTTTCAAGTCTGGCCCC
GGTATCAGAAGGCTAACAGATTGGGGAATGTGACGAGAGCCGACAGCAGGGGAATCTGCA
GGAACACTGAAAGAGGGAGGAGGGAAAAAGAAAGCAAGTAAGCAAGAAAGAAAGAAAAAA
CAAAGGAGACAAAGACGCAAACAAAGAAACAATCATATCACTCAGTAGACATTTTATTTC
CTGACTTTGGgggct
>NODE_313_length_601_cov_26.302828
ATTCTGGGTTTAAGCTCCATTGTAAAAATCCATAACATGCCTGCACCTGACCTGTTCTGC
TGCAGTATCTGACTTTGGCACCAAGTTAGGAAACGTAAATAATAATATTAACATTATTAG
TAATAATAATAATAATAATCTAGGCAATCTGCACCAGCAAGCACTTTTTCAAGCCTTTTT
TTTCTCCTCCTTTTCATCCCGTGTCAGTTTCTCTTTGACATTGCCGTGTACTTTGCAAAA
AGAAAAAGGAGCGAAAAAAATCTTTATCAAATCCCCATTCTGAGGCTTTCAATAAGGCAG
GCCATTACCTCACTGGCGCTTTTGTTCGGCCTATACAAGAGAGAACAAAATGGTTATTCA
GGAGGACGCTTTAGATTTTTATTGTGGGCTCGCTATTCACAAAGAGCACCGTTATTGTAT
TAAAAAGAACCATCTGTGGCAGAAACAATGGCTTCAAATTATCTGTGAATACCCAGTGAA
CAAAATATAAAGCTTTTTCCTGCTCATTATGTGGGCTAAGCTAGGGGGTGGAAGATAGGA
GAGGAGAGGCATAGACTTTGCTATAACTGACTTTTGTTGTTCTTGCTTGCATTCTTCTCC
TTTTTAAATCGGCCCCCTTTTCACATTGTGTGTCGCCATAAACGGCTTTTCTTGTTGCAG
GGCTCGCGGAGAGAAGACAGCGGAGCTCCAGACAGACAGCGGGGCTGCGCGGGGGCTGCA
CGCCGACCACCGCGCACCGGCTGCCGGATCCAACCCGCCGCGGAATACCGGGAGAAGTGA
GGACc
>NODE_314_length_712_cov_12.140450
TAGTAAAAAAAAAAAATGCCAATACCCAATTAGGCTTCTCTCCTTAAAGCATGAACCAGC
TTTTCAGTGCAACTCTGGAGGCTGATATGAAGGTGTTACTAAATCTTCTTGGCACACTGC
TTTAATCTGTTGTTTTTGTAATGAAGTGTGGCTTTTTCTCGGTTACACAATAGTTGTTCT
AAGTGGATCTGCGTGAGAGGAGTCCTGAAGGGTTGTGTGACAGCCAGTTATACACGGTCA
ATGTTCTTTAGCATTAAGAATATGTGGCAAAAATTGTCCTGAAATGACCGGTCGTCCTGC
TCTGCTTGGGTTTAGTGGTGCTTGCCTTGGGATCTTTTCTAGACTCTTATTTATTTTTTG
CTTGTGGCCAGTAATGTGTTTATTTTATTCTTCTTGCTTTTGTTTTTATTTCCCCCTCTT
ACATTTTTTTGTCCTGTGCTTCGTGGTTTATCAGATTGAAATGGCGATTGAGACGCTCCA
AAAATCTGAGGGTTTATCCAGTCAGAGAAGCTCGCTGCTCAACAGCCATGTAAGTTGCTT
TTACGAATGCTTGCCCTCGGCTAACCGTAACTTTTGCTACGCTCACTCTCTTGCTCTTCT
GCCTCTCTCAAATCTCTGTACATTTGAGTTTGGTGTGGTGCTTGCTGTTTTTGTTGCTGG
TTTTAATTGTTATAAATGCTTTAAATTTACTGGCTGCAATAGAAGCTTTTGCAGAGCTGT
AATGCAGCAGCATCAAGTTTACTGTCGGCCTAAGGTCTTTGCATGTGTGAATCTCTTTAG
TTAATAAGCATTTGGTCCCCCTTTTAGCTCCAGTGGCTGTTGGACAATTATGAGACAGca
gagggcgtaagtctaccgcgatccaccctctacaatcattatctgcgccactgcca
>NODE_315_length_875_cov_26.026285
ACACTGTAATCTCACTAGAGTTATGAAAGAAGCCGTACAAAGAGCTGCTAGTCACCGTCA
TCATCTTCTCTTTGGTCATACAACAATTTCCCCTGTCTTTTCTCCGTTTCTCCTCGACGC
TTAGATTTAAGCATTCCACTTACCACAGTCACTTCTTGCGCTTTATTGCTTCCACAAGTG
GTCTGGAAGCCCTGCACTTAAACAGAAGCATAACACTGCAGCATGCTCTTGCCCTGTTTC
ACTCCTTTCTCTTCTCTCTGCGTCTCACTCTCTCTCGCTCTCTTGCCCTTTCTCCATCTC
TTTGCCCCTCTTCCTCTCTGTCTTCCTGTATTTTCTTCTCCCCCCTCTCCATCCTACTTG
TTAATTATTTGCTTTATTTTGTCAGCGAGCTGATGAGTGACTTCAAAAGGAGGATGGAGC
TGGACTCAAAATACAAAAATGGCTTCCTCTCTGTTGTCTTAGACAATAATTATGATTTGC
CAGTTAAGCCTAGACTACAGCAGAGGGATTGTAGTTTAAAGCAGAGGCTTTGGTGCAAAA
AATGCATTTATAGCCCTTTGTGAGGCTCCTCATTATGTGTGGGCCCGATTCATTAAGTAA
TTGGTTTGCAGTTGTTTACATGAGTATTAAGGCCTTCTATTCAGGGCCTTTGAGAGATAC
ATTGTGCAAATGTTGCATGTTATGAATGCAGAATGAGAGGCGGGGGGCCAGTCCTATTGG
CCAAACACTGCACTCGGCTGAAAAGCGAGAGAAAAGCACTGGGTGCTGCTTTGCATAGCA
ATGACTAGGGCCTTAATAAGCTTTACAGATTAAATACATGCAGTCTATACAAGATGCAAA
GAGATACTCTTAACACATTTATATGTGCTCATTTCACTATTATGGAGTTTGAGAGAATTG
GGGTCTTTCATATTCTTTTTTTTCTCTGTCTCTCTCTCTTCCTTGCTCTCTCCCACACAG
TGTTTTTCAGTTAGATACTTTTATGGAATGTTCTGTTTATTGTATTATAAGTCGTGGGGA
AGCGACTGATCTGCAACATTTATTAAGGATTTGTTCatt
>NODE_316_length_571_cov_15.329247
AGTGATCCTGTTTCCAGCAGTTACCCAGAGCAACACTAAAAGGCACCCAACCCCAGAACA
ACCGGGAAACATTAACTGGCCGCTCCGCTACCCACTAATGGATCGGACCCATTTCATCAG
CAATCTGACATTTAATGAATATATATTTTATCTTCCCGTGCCAGTTATCGGAATGTCCTC
CCCGTTCCGAGAAATGGCCGTCCTGGGACTCTTTTGAACGGGCCTTTTTTCCTCCGACTG
GCACCTGTACGCCAATCACACTCACTGCAACCGGCCCACAATCTTCCCTTGTTTTTTCCT
CTTCGCTCTCTGTCTTCAATATGGTTCATGGATTAATAATTCATGGCCAGTTATTAGGGC
CAGTTCAATAGGAGATCTGCTGATGGAGGGTCGGCGCTCGGCGAGCGTGCCCGGAGGGAT
GCTGCGTGTTGTTGTGTCAGCCCCCATCTGCCAGAATGCAATAAGGCAAACAATGGAGGC
CTTGATTTCCACCAGCAGGCCCATAATCTTTAAATGGCTATTAGCTGAAGAGTGCAACCA
GTCAATAACCGACAAAATCCTTTTAAAAGCTTCTCTCTCTCTCTCTTTCTCTCTTTCTGC
ACTCCTCTCAGCCTCTCTCTTTTTATCTGCCCCTCGCTCTCTTTCTTCCCTCTCGTTTCT
GGTCAAATTGGGACACAGTTGCTACTATAAAACTCTTATCATGAGAGTTTTAATGCCAGC
AGAGGCAGGAGAGACAGCTAGCAATGCTGGTGGCc
>NODE_317_length_653_cov_14.777948
GACACAGGAAAGGACAGAAATACTATTAGATGAAGTATCAGATGACTTGGGGTATGAGGA
GTGGAACGGGGTAGCACTGCCTATCCCTCCTTTATTGCTCAGGTTATTATCACAACTGCT
GGGGAATTGTCGAGACGGGGAGATAGGAGTGGCAACGATCCATCCGGGACTCGTTCATCA
CCACGCGCCGCAGCCCCCCGAATAGAAATTACATCTGCATCTGAATTAGTAACATTATTC
GCCAATTTGGCTCAGAGTGAACATTGTTCCATTGAAGGTGGAATTAAATTAGAAAATGAG
TGAGTCTTTAATTTTCAGATTATAAATCAGGGAATATAATTCACCTCCTTGTACCTTAAG
GGCAATCACATTATCCTAAGCGACATTTTATCCTCAGCCCCGCCAAGTGATCTCATCATG
ATACACAGACACACACCAATCATGCTTCCTGGGGAAGTAAGAAATACATCTTCTCCTCCC
GAATTAGACGTAAAATATGAGCGTCTCCTCCTGCATGAGAGCTTATTTTACATGAAATTT
GATGGTCCTTCTGAACTCACAAACACTATAGAGAATTACCTGGTTCAAGTGATATTACGT
TGCTTTTTACCCCTGTCAATGCATAGTTTTGTTGGTTGGACATCAGGTGAACATACAGAA
TATCCTACAGCTGTAGACATGTAGGCACATGGAGAGTTTTTACAAATGGGAAACACCTAA
GGTTATGCAAAGGTCTAATGTTATGGATATgaaaccactcaaaaacagcacagtgctttt
ttcccccttttttagcattctttcttaacatagcacgaccctttgaaagctcctacc
>NODE_318_length_653_cov_15.895865
GTGAGGGAATTATATCTTCTAACTGCACTGCAACTGTCTTTTTCTTCCTTTTTCTAGTGT
CGGTTCCCTTCCAAAACTCTCTCTAGCGTGTAACTAATATGACACTCTGCTGAGGTACAA
CTAGGCTAGATGTGAGTGTGCAAGTCTGGCCCTAAACTAGCAGACTGTGTTGTCACAGCT
TGATTTATTGTACAAAAACAAGAATACATAAATGTATAACAATCTAAATAGTAAACTTTT
CCTGTCATGAAATATACTAATCAGCTATTTTAAATTTATCAGTAATAAGTAGCGCAGATA
ATTCAAGCAGTCTGAGAGGGAAAATGCCGGTCATCTTTCAGGGTCCACAAAATATTGGCA
CAACGTCACGTAGTCTCAGAGCTGTGAGCCAACAAAGTTTGTCGGCCACTGCTACACACA
GTAAACCGTTATAACTGTCTAAGGCAAATGGAGTTCCTGTTCTTGATGATTCCCAAAACT
GCAACTCAGACAATTAACCATGTAGAACACCAGTGTTTATTGTGTGCTGTAAATATTCAG
TCCACTGTTGTACTAATGCAGACATAAAGGTGCTTCACTATTGCTCCAACTGCAGGAGGC
AAAAAGTCACCTCAGGTCGATGGCACTCAGCCTGTAAACAGGGCTTCCCGTAAAATCAAT
GATCTTCAGTAGGAGCTATCAGTCTGTGGAACAGAAATAGCCATGGCTGTGTTGCGTCTA
AGGCAGGGACGTACAGTGCTGTGTGTTTGCTCGAGTGTGTGCGAGCAGAGGAGGCTGATC
ATTGGCATGTCTGGGAGTATTTCTCAAAGATAGCAGAACTGAAGTCATGCAGCTTAG
>NODE_319_length_455_cov_1.964835
TGTTGCTTCTGTGGAAAAAATGCAACCCAAAGTTGTTTTTTTCTTATGAATTTCACTTTC
ATGTCTGCAGCCAGAGTGGCTGAAGATTTTTCATTTCAATATCTTGTTTTGAATATCTTC
CTCGGCTCCCGTCTTCCTATCAAACAGCTACTTTATGTAATAGCACAGTATAAGCGCAGT
TCAAGATGGACTCCCCTCAGAGTATGCATTCCAGCTTCCACTATCAGGCAGGGGTGTGTT
GGAGCAGAGCAGAGGGGAGGGGAAGGGAGGGAAAGTGGAGAGTTGCTTGATGGTGCACGC
TTATTAGCCTGAAATATCCATGCAGCAGCTGCACCATTTCCTCGGCAACACCTGTCGCCA
TGGCGCTGAGTTGTCGACATGCCTCTGTGTCAGTGTCTGCTTGTCTGAGGAGCTGCACAT
TCACAACGTGGCCGACCTTTGGAAAAAACACATACACACACACTTCCTTGGCTAATGCCC
TGGCATGTGCAGAATCTAGTACATGCAGTACAACATCCTTCATATGCAGTGACGCCAACA
TGCAGccacacaaatgcacacacaaccacacacttctctgtagcagtaatgttagaggag
acactggtgtgcaacgagcgaaagtgaattagcttcttt
>NODE_320_length_579_cov_17.293610
ACGTGTTTATTTGTGTTTGTGTTCGAATGAGACAGCAACAAAAGTAATTTGGAGCTTTGG
AGTTTATGTCGCTACAAGTTTTTAGGGAAATAAAAGTGCTCTAAAGTGATGGAGTGTAAA
TGTGATGGTGTGCCGGGTGAACAACAATATAAAGCAGACCAAAGAAAATTACTTGTATTT
TCTTCCCGCGGCGCCGTGGGGAACATTCATTGGACTCTGCCCCATCTGTTGTAATCAATA
ACGTGACCATCTTGTTTTTTTATGAAACGCACTTACTCTTAATTTCATCCACCAGTGGTT
TTAGAGAGAAGAATGTGGAGTTACCTATAAGGCTTTGACATTATAAATCACCCCTCGGGA
CCAGATTGCGCGGCAGTATCGATTGATCCTGATATATCACAGAAATTTACTGTCACTTCT
GTTTTCAATTAAAGATACAATCAGTCAGATAATGACTTAATTGGATTTTACAGAAGATTG
AGTTTTATCGCCCCGTGCTTTACGAGTTTAGTTAAGGAAGGCCATTTTATCACGGTTGTC
AGGGGCGACCGGCTGCCGCTGCCTTGTCCTTCTGTAGCTGCCGCCGCCGAACAGCGCAGA
GGGTGGGGGGGAGAAAAGTGTCACAGGATTGGTTTTCCTTGAGCTGCCTCCGCCTCCATG
AATCACGCCCTCCCGTAATAGATAAAAAAACCTGCCCGGGTCTCGCCGTGACACCGCCCC
GCTGAAGTGATGGCGGCTCGATACAGACGGGAGGCATGGaaga
>NODE_321_length_468_cov_22.632479
CAAACTTCCTCACTGTTTGGTTGGTTAATTAACAGGCAGTAAATAGAGGGGGCTTTGAAA
TAGCTTGAAATGAACAATAACCTTTTACAGTGAACCCAGAATTGCAAATGGAAGTCATGG
TCAAGCCTGTTTGATCCATCGCTATGAGCATCTCTGTCATTGCTTTCATAGTGTTTTTTT
TTTTATTCATTGGTTTTTTCCATTGACTGGCTTACGAGGGCTCTAATGCGACATCTAAAT
TATCTAGGAAAAGTATTCTGGGGTTTTGCACTGATAGGAAATCCGCACGATGCCTCAATG
TGAGGAGTTAAATGTTTTGAAGGTCGCAGTTTCTCTCATTGATCTTGCAATGTTTGTTAA
TTACATTGTCACTGATGTTGTGAGAGATAATTAAGCCACTATGTTTATATGCATAATTAT
GTGCACTCCACATCAGCCTTTGAAAGACAGCGGCGAGAGAGAGAGAGGGAGAGAGAGAGA
GAGAGAGAGAGGGAGGGAAAAAATGTTTTAATTGTGAGCTGAGCAGAAACATGGCAATAT
AGATGCCCTAGTTACAATCAACAAAGAGCAACTCGGAAAAAAATAAAAACTCTAAAGACA
AGATTTGCAACTGATGCAGTATGCTCTCCCCTCCGTCTTCAAACAcgggctt
>NODE_322_length_666_cov_14.060061
GATTATCAAATCAGATCTGACTGATGTGACACACTTGCAGTCAAAAATTGCATTCATCTT
GCCGCAGAATCAAAAACTAACACAAAGGTATTTTTCATCCTAACCTTACTGATAAAACTA
ACAAATAGAGATGGATTTAGGGGGAGAAAAGAGTAGTTAATGAATGATGAATTAGAGACG
AGGGGAAACATCATAAATTCTGACAGGGCGCTGTTGTCTGCTGGATGATAAACAGCACTG
TTGGATGGAATCTGCCTCTCTGTGTATCTCTCAGACGCTGGCTGCCACTTTATCTCTTCC
ATCCTGCTAGATTACACCTCCAGGGTTCAGGTGGGAATCAATCATTGCTATTATTACCTG
AAGTCACCAGATGCATCTATCACCACTAAGGTTACCATAACCTCAATATTAACAGAGGAA
AAGCCCCTCTAATAAACAGCAGAAAGGATGGGCTGGCTGGTGGGATTTCATCTTCCTTTC
ACTTTTAATAAGGCACTCAGAGGAATAAAGATTACAGGCCATATTTAGCATGCAGAACAA
ATCAGGCTCTTCCAGGCTCTTCCTCTCCTCCGCTTCTCATTCTGGTTAGTCATTAAGACT
GAGGAGGAGGAGGGGGGGGTTCTAGTGTGGAGAGGCGTTCCCTGGTTCAGCAGTCATGCT
GCCGCTCTCTGTGTTCTCCTACTGCCTGCAGCTGCTGTTAATAAGACTTTTCTAAGGCCG
CGATATGTGTAAACTTAGTAGTGAGTCTCCACATGCCTCCACAAGCCTGGTTGGACCAGT
GGCTCTCTCAAGCCTCTATAGCAGCACCAGCAGACAGACACAGTGAAGGAAGAGTGGtta
aagtcccggg
>NODE_323_length_580_cov_17.239655
ATTTTCTCCTGCTCTTCCCTCTGTCTCTCCCTCCAACTCCCGCCCCTCCAGATTGTGAAG
TCGAGCCTCTAGCAGTGTAGTGCTGAAGGTGTGTTTGTGCTGTTATGCCCTCTGGCTTGG
CTGCCAGCTTACTCCCACTGATCTGAGCCAGAAGGCAGACTGCCGAGGAATACCGATCAC
CTTGCCCAGACCGAATCCTTTGAGCTCTCTCTGGCATCTTTCCCCCTTCTGCCAGTTTCC
TCCTCTGCTCCTCTCTTCCCCCTTCTGAAGTTGACAACAAAGACATCCTCAGGGTCCTCC
TTGATGTGAGACCCACTCTTGATCTTTTTTCCCTATGTTTTTGTACCTTATAGTTGCACT
ACTTTCATATTCCGCTAGCACAATATTTACACACCAGAAGACAAAGAAACAGGGGTCTTT
TCATGTAGAAACCCCTGCCAACATGTTAATCACCTGAAGACCTGCAGTGGTCATGTCGGC
CCGGCAGAGGCAGGACATTAGTGAGGCACCTCTGCACACTGCCTCCTATTTGACCAGAGC
CTTAAGACATTTTGCAGGCTCTAGAATCTATCTATCTATCTATCTATCTATCTATCTATC
TATCTATCTATCTATCTATCTATCTATCTATCTATCTATCTATCTATCTATCTATCTATC
TATCTATCTATCTATCTATCTATCTATCTATCTATCTATCTATCTATCTATCGATCTATC
TATCTATCTACTCTGtcattgctacactgtccaataggactcta
>NODE_324_length_794_cov_27.574306
TATAAACCGCTGCACAGACAACATGTTGCACGGACATTTTAAGAAGTTTAGATTGCTGGG
GGAGAAAAGGAAACATACATATGGGTAAAGACAAGCTGAGGGCACTTAGCAGGCTGCATG
TGGGGAAGGAGGATGCTTAAATCTGAAGAAATCTGTGTAAGCTTATTGTGATGGGCAAAT
GGGATAGCCCATCTCCTATGGTACATCCCATGAACCTAAAAAACCCTAAATAAAACATCA
GTATTAAGTTTGGTCTACCACCAGAAGCTGCATTAGGTCTCTCCTCAGTTTGCTCCTTAA
TTCCATCAGAGTAATCCCACGTTATTGCCCTCTAACAGTACCCTAAACGGAGAATAAAAA
GTTTGCTCCCCTCTAGCAGTGTATTACCAGGAAACAACAGGCCCTCTCCTCATTAAGTTA
TAGATATAAATGCTCCAAAGCATGAAATTACCCCCGAGCCTCCCTCTCCAAATAACCTGG
TTTGCAAACAAATGATCCGAGCACAAGCAGTAAAAGGCAGATTATTAAAATAATAGGAGG
GATTTAAATTTGCATCCACAGAACAATTCAGCAAAGGACTGTGCAATTACTCCTCCCCTC
CTCCTCCCCTTTTCATTCCACCTTTCTACTGGCAAGCCCAGAGTCCCTCGCACTTACGTG
TCCATCTGTTCTTTCTAAGAAGCAGATATTGGTATCTTTAGGTGTGTTAGTGTTAGTGTT
AATGTGGTCAAATAGACGAGTGTGCGCACTTCTCTGGTAGTGTCGGGTATTATTGTTTAA
GTTAATGAAAACCACTATTAATTTACATACTCACAGTGTCCCATTCTACTCGGCCCTCGC
CCTAAGAGTGCATTTCTCTCCTCCTATGATAAATATCTAACTTTACCCTGAGACAATAAC
AGTCCCTCCTCCTATGCTGGAGTAAATGGGGAGCGATGAGAGAGTGAGGTGAGCAAGAAC
ggacgaggcaaagggtgc
>NODE_325_length_433_cov_12.960739
AAACGACATTAAAGGAACTATTCTATTTGAAAGAAAAAAGGGTAATTTATGAATAAAAGT
ATTCAGTAATTCACTGTATTTTTGCTATGAAACACACACAGGCTGCAAAACTACAGCGTA
AAAATAAATTACATTTCATACGAGACGGTTGTGACACTAAAAGGTTAACATGACAGAGGT
TCTGTTGTGGAAAACACATTTCCCTGATTTCCTCGACAATGCTCTCTCGTCTTACACGTA
TCACACGTCAAGGCCTTTTATTCAATAATTACAAGAGAATATCAGTTTCTGATTGAGGTG
ACAATAACAGAAAATATAGTGTGTGGCTCGTGTGTAAAGTAAACTAAGCGGCACGGGTGC
TTGTTAGGATAATATGTCCTACTCATTATCTAGAGTAATAAGTGTATCAAATTCACATAA
TCATGTCTAATTAGTATCAGTAATTATCTTGTTGGGCCCAGGAATATTAATCTTCAGGTC
CCAGAGGGGAGGGAGCAGAATCGCAGCAAGAATGGGAGAGAGAGCGAGGGAATCATGCTG
AGGAGCACCGACTAAATTAGCATGCTGAAATCAGAGCAGAGGAGGAGGAGGAGGGAGGGA
GGGAGGAGGAGGAGGAG
>NODE_326_length_311_cov_3.093248
TTTCCTAAAAACAAACATCATGTATTTTGGCCTGAAGAAAAACTCATACTGTACTATGGC
GAAAGGAAAAATTATGCAAACATTTTTTTTGTGAAATCACTTCTTATATTGAAAATAGTG
TAAATTATGCTCTCAAAAACGTTATAGTAAAGTGTATTCCTAAAAACAAACATCATGTAT
TTTGGCCTGAAGAAAAACTCATACTATAGTATGGCGAAAAGAAAAATGACGCCTTGAAAA
ACTGTTGTGAAAACTTGCGATATAGTCAAAATAGTGTAAATTATGCTCTCAAAAACGTTA
TAGTAAAGTAATTTCCTAAAAACAAACATCATGTCTTTTGGCCTGAAGAAAAACTCATAC
TGTACTATGGCGAAAGGAAAAATTATGCAAACATTTTTTTTGTGAAATCACTTCTTATAT
TGAAAATAGTGTAAATTATGCTCTCAAAAACGTTATAGTAAAGTGTATTCCTAAAAACAA
ATATCATGTATTTTG
>NODE_327_length_676_cov_16.894970
CATGCAAATAAAGCCTGTCTGCATGGCCAGATAGAGGTAAGTGAGAAAATATGTTTATTT
GTAATCTGGGTGAACCAGCACTTTAATGCATCCAGGCACCGACACAGATCACCCTCCCAC
TCTGCTGCCACATAGTCACACACCCATACAGACGGGATGATCTGGCATGTACTGGCCCGA
TGATTAAAGTGTATTGCGCTCACCTGCCCAAGTCCAATCAGGGGCCTGTGCTGATTGCAG
CAGCTTGCAGCAGACAAGAGATGGGGGACTGGAGGTGGTGGAGGGGGGAGGGAAGAGGAG
GCTGAGGGCTCTATCGCTGGTGAAGTGACGCTGTGGTGAAGCGGTGGCAGGGCGGCAGTG
AAGCTGCAGGCCCGGGGAGGATCCAGCTCAGCTTGCCTCTCCACTCCTCTCTGGCCAGAC
GGGGTGAATCAATCATCTCCAAAGATGTCAGCATCTGCCCAAGCAATTTCAGATTGGAAT
AAATGGCAGATGGGGATGTTGTTCCCTCTGTTTAATCAGTTCCACCAAATGTGGTTTTAT
CTCTTATAAAATGAAACCATCTGTAGCACGTAGGTGTAAGGATCAAGTGAGGGAGGACGG
AGGGAGAGGGTGACAGAGGGAGAGAGGAGAGATGTGCGTGTGTTTGGAGTGTGCGCGCAT
ATGTGCATGTGTATGCTTTTTAATGTGTGTGTGTGCGTGTGTGTTTGGCGTATGTGTGTG
TGGCGACGGAGGGCAGAGAGAGATGGAACACTGTGAAACAGAAGCAGAATAGTGGGAGTG
AAATAGGAAAAAAAAGAGAAGCACTTATCCATTATAAAGAGGGAAAATGTAATCTTACTG
CGAGCTCACACCTCCACTct
>NODE_328_length_406_cov_25.687193
GGTAAAACACACATACTCTTAATCCGCCACTGCCAGAGCTTACAGTCAACGGGAGAGAGG
GGAGTAGAAATAAAGAAAAAAAAAGAACGTAATTATCCAGTTTCTCATCTGTTTGCACAA
ATAGGACAGAAAACCCCTCAAAAACTGCTCAACGCTATGGTAATTTGCCACAGAGAAACA
TTGGAAAACAAATGTGTTCAGGAAATGTAGATGGGTTTTTAAGGTCTGAAAGCCACAGCT
GCTTGGCAAGCAGGAGCTGGCTCCTTTTGTCTTTTATCTTCTTCTGTAATGTGCACAGGT
GCTGCTTAATTCAATTGGAGAACGTTGCCATGGTTTTACATTAATATATTTCCATGTTAC
CATTACGACTGTTGTCATGGAGATGATAGGACCTATTTGAACTGAAAGCAGTGATGGTTT
TATGGGGGTACTGCTCTCTCTCCCTCCTCTCTCTCTCTCTTTTTCCTCTCTCACTTTCTC
TTTCATTTGGTTGCTCCATGTCAAGTCACATGGTATGCAGCCAGATTTAAGGCTTGACTT
CACTGTTCATTCCCCCCCCACCTCCATTCGTTTTTTTTTTTTTTTTTTTA
>NODE_329_length_427_cov_36.484779
TAATTACTACCTATGTATTATTTATTTTGCTCCAGAGAGACAAATTGTCATGGTGCTCCC
TGGACGGTTTTTTCGTGTTTTCCTCTCCTCCCTCCCTGCCTGCCTGCCTCCCTCCTTCCT
GTCCTCCTTTCCAGGCCTGGGAGAAGAGAGAGAAGACCACAGTTTTGGGAAGAGGAGCAG
GGCGAGAGCAGGGGGGAGAATGGTGGGGGCAGCAGTGATCTGCAAATCATTTATTTACGT
TTGGCATCTGCATAATGAGGCAGGGAGCCAATGGCAGCGCTGGCTGGCTGGAGACAGGGT
GGCATGCCTTCAGTTTTAATGGGCACACTGAAGAAACTTCCAATCCTTCTTGACATTTCT
CATAGCGAAATAAACGTGCTCTGGGTCAGAGTGTCTATTAGGAAGATAAGAGACGAACAA
GTCAATTATACTTCAATGACTGCATAGCCAGGGGACCTCATTAACATGATCAGGGAGGTC
CATGCTGCAGCAGCCCTCTCCTGTGTGTAGCTCCTGATTAAGTTGTGGAAGAATGACATG
GCCTTTTTTTTTTTTGCCTGCTTCTTGTACAAAAAAAGACACAAAAAAAGACGTAAATAT
ATTCAAATATA
>NODE_331_length_873_cov_30.441008
AGAGAAGATTTAAATACAACAAAAACATATACAAAGTGTAATGACAAAATACTGTTGTTT
AGACATTTACATAAGAAGGACACGTCTAAAATGTCACATAAAGAAAGAAACAAACACCCA
GCTAATATTATGAGTCAGTGGTGATATTTCAGTGCACTGATAACATCATTTGAACTTTGA
TTAATGCCCATGTTATAATCTCAGGTTGCTCGATGTAAGAGCAACATTTTGCCTTCAGAA
CAACAAATTTATACAAAATGTTGAAGCATGTCTTTGTGGAAAAGTGTTACAAACTAATGA
GGTACATTCATTTTTACAGAATGTAATCTATAGTGTTTGGGAGTTGTTTGTCTCAATAGG
CTGTAGTAATCAAAAGTAATGAACCTATTATGAGCAGGACCTCTGAGGGCCCGGCGTGGC
ATTAAGAGTGTGGCACATAAAAGGTTTATTAAAGGAAATTAAGGTCCATCACTGCCACAC
CTGCTCCCCTATTATAAATGTATGACAGGTCAGTGCCTTCAATCACAACAGCAAACGAGA
GAGAGGAGTCATGTTTCCCATTACCAGGGAAAAGTAACAGCATATCCTATGACTCACAGA
TTTCACTGGCCTGTGACCACTATACGCCACCATCAGCCTGGAATAATTATGTTTAATAGG
TTTTATTTGGGACCCACAAGCAACAGCCAGCGAGAGTGGATGGATTTTAGCAACTATTTT
TGTCTAAACACACACTGCGAGGTGCTGTCCGTACTTTAATGTCATTATTTAGTGTCATTA
CATTTTTACTCACCCTTTGAAACTTTTCCCTCCTAACATTATACTTTATGTGTTTGCATA
TCGCCGCTATTTTAGGAGCTCTTTGTGATGTTGTTGTTGTTGCGCAAAAAATAGATTTAA
AGGCTGGATGGCTCCGGGTGACACCAAGGTTACCTGCCAAAAAAATCTGCGATAATCTAT
TAAGTGTTTACGCCTTTTTAGCCTTTAAAACGAAATAAACGAATTAAAGTAAATACCTTA
AATACATTCAAATGTGTGTTTTAGCGACTCATCTGTa
>NODE_332_length_750_cov_26.658667
CCACAAGACTAAATGTGGGATTATAAAACAGCAAAGCTATCAACATCCCCAGCCACCCCA
GCACCTCCCCTCCTTCCGTCTACGGAGAGAAGATGAAAGGCTTTTTTATTCTCTGCTGTA
TTTGAGCACCTCCACTCTCTCCTCCAACCCAGCCCTTTCCCAGCCCTCTTCCAGTTTAAT
TACTCTTGATTATTCCCGATTCCGTCTTGTCTGAGAGATGTTCACCTCCGAAACAAAGAC
ACACTCACACAAGGCACAGAAAAGCGGAAAGAAGAGAGACAAAACATTCACCAGATATCA
AATTTGCATGAAAATAAGCCACACTGTTCAGCCGGCAAAAAGTGGATTGAAATGAGGACT
TGCCAAGAGCGTGGTGGTATAATTAGCATTTGACCAAACAAACGAGCTTCAACAGAGCTA
TAATTAAGCAGGCCTGTAATTAAGTGTATGCCCTTTATCATAATGATCGTGGTTAAAATG
GTGTGATGGCTGCCAGTTGATTATTAATGGTGTAACCCCGTCCTGCATGCATCCTGCACT
GGAATCAAGGTGTCACGACTGTCAGGCTAGAGAGCAGCCCTTTGTTTATAAAATACATTA
GGGCCCAAATTAACACAGGGTGACAAGAGACACAAAGCCTCTCGTTTCCAGACTGAAGGG
AAAACTGCAGCTGCTCGACTTCATTATAAAACTCCCAAATCTGGAGGCACAAAACTTGCT
GCAGTTGGCTTCGACAGGAGCCCCAAATATCAAGAGGCCAAGCTTCCAACTGGTGTTCTT
TTACCCGCAAGTCCATCAGGCCGCTGGCACAGGAAAAGGAACTCATAAATGTAAGCCGAA
GCTTTTCATGAGTCATCGTTTGGGAGCTGACACTCCTTTTGGCCTTTCCTGTTcacagca
atatttaaaagtatgaaattctaaaatatccctc
>NODE_333_length_458_cov_23.471615
AACATCTACTCCCACTCTCTCCCAGGATCTCAATAATAACTGTAGGAGAAGCAGAGTACC
TTAACAGTGAGGACTGATAAGGAGGGGAGGGGGGAAAGGGGGGAGAAAATATAAAAGGAT
ATATGGTTTAAATGAAAGAGAGATCAGAGGAGCAGAGTGGGAGAGAGGAGCATTTTTTGC
CATTTCACCCAGTTTAATAGGAGGACAGTTAATGGGCCTTTTTTATCGGGCACAGGCATC
AATCAAGAGGTGTCAGGCGGCCGCTGAATCTGGGCTGTGGTCCTCTTCACAGATGACTGA
TTAGCAAGCCAAAATCACCAGATCCATCTTCCGACGGTCACTTTTATTACAGTCATTTTT
AAAGTGACAGCAACCTGCCTTGTCTCACAACACTGGCCACCGCATATATATTCTCGTCCT
CTCCCTCTCCCTCTCTCTGTCTCCCTCTCTGCATCCGTCTTCCTCTCTCCTTCTGTCGCT
GAGTATTTGGTCAGTCACTCTCCTGTTGTTCCCTCAAACCTGTGCCCCCCCTCTACTCCC
CCCCACCTTCTCCGTTTCTCCTTCTTTTAACTACTTTTATCTGACTTTCCCCTCCGTCTC
TCTCTCTCGCCCCGATCCCCCGTTCTCTCCCACCCCctgttg
>NODE_334_length_625_cov_19.903999
GGAATTTATGATAAGCGAGGGTATGGCTGCCTGTGCTGTACTGCTGCAGTCCTTTCTCTG
TGCTGATGTGTCTTTGTCATGTCCGGTAAAGTCGCATCTGGAACATTGTGCTTAAAGGAC
CAATTACAGTTGGTTGACCTCAGAAATAATACAGAAATTCATATATATAATTACAGTCTT
AAGTAGCAAAATCACCATTAGTGATTATATGTGAATATATAGACCTAGTTTACTGTTGGG
ATGAGAGACACTGTCGACACAAACAAACATGCCTAACCATCAGATAACATTAAAGCCTTG
TTTATTATATTTATTTATTGCTACGTATAAGTGTTTCTATTGACAACCTTGTTAATTCAA
TGTGACAATAAAAGCAGTGATATTTAGTTAAAACTGAGCTTCAGTTAAGGTGAATATTCA
TTTTACTGACTGCGACCATGTTGTGTTTTTCTCTTCCAGCCACCATTCTGTCCTGTGGAT
GGATCATCTATTTAACTTATTACAACTCGCGCAACATCGGCCTCATCCTCACCCTCATCA
TCAACAGACTCTACAAGGATGGCTACATTCACATCGGTGGGTTCATCCGGAGCTCTTGTC
ACAGATTGACGAATAGCGAGGAGGTCCGCTGCCAAAGCTTCGAGTTGAAGGCGTTAACTC
AGTCTGCTGAATATTTCATGATGAGTCAGGTTCTCTCAGTGATTATCTCTACAGAGTCTG
AACAGCAAAGTGCACCCAATAGCAGATTGAATTTCTGTACATAAATGGCACAGGAATTAA
TTTACAAAGCACCTTGAGGCCATAAATGt
>NODE_335_length_415_cov_24.115664
ACAGAACACAGGTCACATGCTGTCATCATCAGACCAATCACACGGTCCCTGGAGGGGAGC
AAAGCCTCGTTATATCCATGTGGAGAAACTCAATGTGCTGTTCATGCACGCCAGGTCCAC
ATTTCTCTGTGCACTGCTACGAAAACCGGTTTGAATCTGGACCTGACCTGCGCATCAGTG
TGAGTCATGGTCTGACCTGTGCGAGTGGTTGTTGAGGTCCAGCACACCCGAGGTCAGCAG
CTCCGACAGCTGCTGGTGGTTGTTGAAGTACAGGGCGAGGTCCGTGGCGATGATGGCCTT
TCGGATGATCTCCAGCACCTGCTCGTACTCGCTGGAATTCAGGTTGGAGAAAATATTGTG
CCCTTCCAGCTATGGGAAACAAAGAGATCAATAAAAAAGCAAAAGCTCCACTTATGAGGC
GTTCAGCTCAGCTAGGCTACAACAGGTTGTAATCGCAAGTTCATCTCAGGCCAGCAGACC
CTGGACATTACAGAAGAGGAAAATCAGAACTAAGTCATATGATCCTTTCAATTGATTTAT
AATTGATAGAATGTGTGTGTGTGTGTGTGTGTGTGTGTGTGTATATGTGTGTGTGTGTg
>NODE_336_length_810_cov_20.204939
GAAGATGTTTTGAATACTGTGCAGCTCCTCCATTAATTGCAAAGTACAGCCGGGGCCTCC
CACCCCCTGCAGCTCACATTGCATCTCTCTCTCCAGCACACCTCTAGGAGCATGTTGTCC
TTGTTGTGCTACTGCTGCGTGGGGGCCTCTGGAGATAAATTATGGATGCAACGCAAAAGC
TGTAAAATTTGTTGTATCTTCTATTATCTTCATGTTAAAGGCCACAAAAGCTCTTCAGTG
AAGTCAGCCATTAAGAAATGACAGGTATTGCTATCAGGCTTCTTTATAGGCTATTACCTG
CAATGACAGCAGCTGCTGCTGCACCACTGTACGGCCTATCACATTATTTGCAGCTAAAGT
CAGCTACTGTGTCATTTTGCCTCATTTTCTTGACAGTGCTATCATAAATCCATTGGGCTG
CAGGGGAAACTGTCGACTACCTCGATTATCTTCATAGCCTGAATGAATTCTGAAATGTAT
GTAACAGGCAATGACTGTTATGGATCAGGAGCCAGGGCCATATTCTCACTAACTCTCTCT
CTCTCCTTCCTTGTATCTCTCTCAGGTGATGTGCTGATCGAGGGCTTGAGGGCTCAGATA
TGCGCATAAAACTGAGTAAAAGAGGCGAACTTTGAAGCACACAGTGACAGCTCATGACTA
CTGACGTCAGCTCCATTTCTTAAGATATTCTAAAGATACTGAATGGTCAATGATAGGATC
TTTTTCTTTTATGAGGGCCCATGTTAAAGACAAAAGGTAACTGGTACAGTGCACACATAA
ATAATACAAATGACTGCATTTTTTAAAAAGGAAACCTTTTAATTATTATCAATTTTATGA
CAGCATGTTAATTAAATGTTGTGTATCCTAGCAGACCCACACAGTGCTTTACAGTACCTG
TAAGAACAAGATTGTGATTTGCCCCACAGGTGACCTTCGACACATGGTCCACACACTCCA
CAACACGAGGGACAACCACATTTTCATTAGAACc
>NODE_337_length_657_cov_13.686454
AAAGGTCATCAGGTTTCACGGATGCTTGTTTATGCAGAAATGACTTTGAGCAACACGTAA
AACTTCAAAAATAACCGGCAATGTAATTCCCCCCATTGTTTGCATGTATAAAATTAAGGA
GATTATTTTGGCCTTGGACTATAAAGAATGTGCATTACAAGGTCTATAGGTGGACATCTG
TCGAGAAAATAAATTGAATTTCAGCATGCATCTATTTTAGTTGCACACTTTCTTTAAGTT
GGGGAATAATTTTCAAAAAAATGTGCATGTCTAGTACGCGCTCCATAACCAATATCAATA
AGCCTTTCATGTAGAGCTAACAAAGAGGCATCACATCTCCTGGCACGGACACGGTTGGTG
TTGTTGAGATGTAATTGAAGCTGCAAGGGTCACATTTTCGGAATAGAAATTACAGTCTTG
TCTTTGACTTGTGTGGCGTGAACCAGAGATGCATCCCACAGCCCTTGTGTCCTTCACAAG
CCTTTATTATTTATAACGCTCACTCTTTGAGCAATGACCAGTACTAATGCATAACCTTCT
GTCCTTCTGGCTGATTCGCTTCCTTTGAAACCAAAGATTGAGGCAGGAGAAGTGGGTGTA
TGGTGGATGAGGCAGGGGTGTGGGCGGGCGAAGGGGGAGAGCTAGTATAGGGCAGTGGAG
ATCCAGGCTATCGAGAAGTTATTATGTTTTTTCCCTTTATATCTGAGGATGTGGAATAAC
ACTGTGATGCTTCTTTTCTCCAGAATAGAGTTATGGGCTTCAAAGCAATACTATTTCCTG
ACGTCCCTCCTTCCACTATTTGTCTGCTCCGACGGAATAATGTGCTGGGAGTGGTGGGGT
G
>NODE_338_length_621_cov_17.924316
AAATTGGCCTTCTCAGCATCAGCTTAGCGACATGGGAACCCAAACAAGCTTGTATAATGC
ATTGGCCACCGCTGGCACCGTAGTTAGCTTGAGTGGCTAAAAAGAGAAAAGGCTGGTTGT
TGTCTCTTCTGCTCTGTACTGGCATTACTATTTTACAAGCAAGCAGGCTCATTACAGAAC
CATATGCTTGGTAACGATGAAAGCTGTGGGTGCATCCCTTGTATGAGCTGGGATGCTTAA
ATTATTAAATACACCACCGAGGCTTGATTCAGATGTGGCAGGCAGCCCAGTTCTCTCTTG
CACGCACACACACACACCCGTACACACACGCAGAAATGAATAAAGGCATAGGGAAAAACT
TCAAACACCTTTCCTGTGCATTTAGTGTAATGAACAATGCCTTAATTGAGATTGGCTAAT
TACCCAATTTCAAGATAATTAATATGATCCTAATTAGCATATGTAAATGGGACGTTGCAT
AATTGAGAATCCCTGTTTTGAATTAGATGGCTCTAAAGTGAACCCGCACGTGAAAAGGTA
CAAAGCAGCTATTAAGAGTTTGATGCCGCATTAAAACAGGCCATCATTCAACATGCGCTG
ATGAAATGCTCAGCCTCACGCAGATGTTCGGAAACATTATGGAATGTCGTTGATTATTGT
TGATATGTTTTTGGGACACCGCTAATTAGAAGTCATTACCTACTTATCACTTTTGTGCCA
CTACTTAAGCAGGAATGAAAACAATCTTGGTTGCCGGAATTGCCGTTCATGTACAAGAAG
AAGAAGaagaagaaaaaaaaacggc
>NODE_339_length_766_cov_20.566580
TGGCCCTCGCTGTCCCACACTCTCTGACGGGCTCTTAATGGTAAACTAACAGATTGTAAA
CATGCTGCTAGCTCTCTCTCTCTGTTTCTCCACTCCCTATATTAATCACTCTCTCTCTTT
CCCTCTCTCTCTCCTTCCCTCTTTCTCCGTCACTCTTGTTTCCCCACTCTCCACTTTCTT
CACCTCTTTCACTTCCTCCTTACCTCTGTTCATCCCTCTATCCCCATCCCTTCTTCCCTT
TTCCTCTCTCTCCCTCTCTCCCTCTCTTTCGCTTTTCCTGGGGTATTTTTTAAACAATGT
GTCCTTCATGTACGGTTGGTTACGGGGCGTACAGAAGGACATCATTAGCGCTGGTGGTTA
AGCTGTAATTTACACCATTACCGAGGTAGGGGCCATTTTTATTGCCTAGTAAATTTCAGC
TCTGAAATATTTAGACCATATGGCTCAATTTGTGTAATAACCTTAATTTCCAAGCACCCT
TCAGCTCCCTTCAGCGCCGGCTGTTGTTGGCGGATGGCAGAGTGGTGCGTGTACACGTTC
GCATGTGTGTGCACGCTGGATTTGGAGCGCATTCACACACAAACACACACACACACACAT
GCAAATACGTACGCAGAAACATAGGCATGGCAAAAATGTTAACGCGTACGCTAAACATAA
CCTTTTACACCGTCTCTTCCGCATGCTCACACCGATTCCTTCACTCAAACACACACAGAA
ACACACACACGCACACGTATGTATGCATGGCGGTAGCAGATTAATAGGGTGTCAGCTTCT
GTTTGGGTGAGGGAGCGTCAGGCGTCGGCCAGATGGTTCTCAGGGATGATGACTGTCAGG
GGTCCTGCTCTGATCAATGGGATGTATTAATACAGCACACATGCACACACACATACACAC
TCACACACTGTTGCATATACACACACACACACACACAAACAAAAATGTTa
>NODE_340_length_804_cov_26.256218
CACTAAGTTCCACTAAAACACCCAAACTTATTCTGCTACTTTATCATTCAAACTTTTAAT
GACATTCCCCACATGCATACTGTGCATTACACCACATAGTGAGCTCATATTCTGCTCAAT
GTACAGAAAAAACACTCTCAACACTCCCAGTGCAATCATCTTGCAAGTACAAGCTGATAA
CACAGACCACAGAGATCAGTCTCTGCAGGATAACCTACACGCTCAAATAAGAAGTGGTAG
AGTGCCAGCAGCTAAACCATGCATCAGTTTCCTCCCTCTCTTCCGGACTATAGTCCCCTG
AAGCCGGTGACTTCCCTGTCTCCCCGAACTCTCTGCAGCACCGACTGGTGGTGCAGAAGC
ACTGCTGATTAGCATGCAGTAATGATGGTGAGCTGGGCTCCATTGTTCTAACACCTCCCC
TCTCCTCCGCACCAATCTGTCACCATTCAGTGGGCTAGAGCTGCCTCAAATGCTTCTCTC
CACAAATGAGATGGATAATTAGTTGCCCCTCACGAATGCTGCACTCTTCTCACCCCTGAT
TGCTTTCACCTTCTTGCTCCTGGCAATTTTGACACCTTGTAATCAGCCTGCTACTTCTCT
GTCTCAATCCATATCCTTCTCCTTTTTTTGTCCTCTTTCATTTTTTCTATAGCTCCTAAA
TCTTGTTCAAATCTACCAGCTCTAGTAGCAAATGTCCCAAGGACAAAGATGGATCTCGTA
CTCCACTGAAAATGATGACAACAACTCCGCCTTAGAGCTAAAGTGAAATTTCACCCAAAC
CGTTCACATTACTGTATACACAAGTAAATATAGTGTACAGAAATACACCAACAAAAAAAA
ATCTAGCTGTCAGTGCGAGTTTCCTCTTCCAAATAACAATGAATGACAACATAATTATGA
GCAAGCAGCTGTTCATGATCCCAGAGAGAAAAGCATGCAGGCTGCACAATGTTCGACTGT
TCACAGATTAACCAGAGAggatcattag
>NODE_341_length_493_cov_18.324543
GAAACTTTGTGCAGAAAATAATCACGCTGAGTGGATTTTAGTCAAAGGGCCGGGAGAAAA
ATGTCATTTAGCATTCAAGATTTCCATTTGGTCGCCTGAAAAGAGACTTAACGCCAATTG
TCCTGCTGGTCATCTCACAGGATGGAATGCAAATGTGGAGGTCTATAGGGCCTGGTGCGG
GAAAGCCATTGATTTGAGATGAATACAGTGGCTACTCTCGGGCCCTTCACAGTTATTAGG
ACTAATAGAGAAACATAAAATAGTGAGAGAGAGGAGCACGGATCGGCACAAATGCTCTAA
ATAGCTGGCTACTCCACAGGCCTCTCGGAGAGTTTGGCTTGCAATTTGCATTCCTTTGTG
TGACAACTTGTAATCCTCCCCTCAGCATGCCAAGAAACACACAACAGATTTATTGTCCCA
GTCAACAAATCGTTTAGGTCATCCCAAACCTATTACTGCCTAATGCAGTTGGAGCCCAAC
CCACCCCCTCCCCACCCAGCCAGCCCCCCACCAGCCGCACAGCCCCATGCACCGCCTCGT
CCCAACCACCGGAGACTTGCAAACACAGAGACCCCGCACGGCCGGGGGCCCCACGGCTGC
GGCGCTTTGTTGGCCCCCCCGGCCCATTCAGCCCTTGGTGCACTTCTGCAGCTTTATACC
TTCTTCTTCTTCTTctc
>NODE_342_length_598_cov_7.931438
CTTAATTTACAATTTCTCCATAAAAAAATCTGAGAAATTTCAAACGTTTGCTTCAAATTC
ACTTGATAATTATATGGAAACACACCAGGTGCATAACAGCAAAGACAAGAAGAAGGGAAC
GAAGAAAAGTGCTGTAGTACAGGAAAAGCTGTTTACCAATCATAGCAGCCTCCATTATTA
CAAAACAGCCCTGTTTCTCAATATTTAATGGCCGTTTAATGTAAAAGTTGCAACCTTGCG
GCTGAAATTTGATCTTTTATTGATTTAAGTGCCTTAAATCAATAAGACCTTAAATCAATA
AACGCCCATTAGTGTCTTCCCTCGCTGCTGCCGATGAATGAAAGGAGACGAACCTTTGGA
GCAGACGAAGCACCAGCTGACGTTGACGTGGCTGTGGTGGCTGTAGCCCTTCTTGGCGTG
GAAGTGGTTGGTGCAGATGATGGCGGTGTTGGTGATCATCTCACTGCCCGCCGCCACACA
CTGGTCGCCCACGTGATACGCCACCGGGCAGCGCAGGCAACGCATCAACCTCCCTGTAGC
CAAGAGAGTGAAGAGAGGAACCGGGTTACACAAATATACCACTAGATAGGGCTGCAACTT
TAGTGTTTGGGCTAGAAAATGGTGGAAAATGGTGAGAAAATGGAAGAAAATGGAAGAAAA
TGGCGAAAAAATTGCAAGAAATGTCGTTCAGTGACTCCTAAAGCCCGAGATAAAATCCTT
AAACATCCACAACCCAAAGATATTCAGTTTATAGTCATGGAGGAGtaaagaaaccagaaa
at
>NODE_343_length_488_cov_8.969262
TACCTGAGGAGGCAGAAGCGCTTCAAGTGCGAGAAGAAGATGACCGTGAAGGATCCCGGC
CGCAAGTCAGGAGACGGCGGCTCCTCCAACAGCAGCTCCGAGAGCTGCAACGGCAACGAG
TCCCCGCACTCCAACTCCTCCTCCAGCGAGCACAAAAGGTCCCTGTCGGACATGAAGGCG
AGTCAGGCCCTGAGCCCGGAGCACACCGCCGCCTCCCCGGTGACGCAGGGGCAGCACCTC
ATGTCTCAGCATCACTCGGTCCTTGCGCACGAAGCGCACCTGAAGCCGGAGCACCACTAC
TCCTTCAACCACCCCTTCTCCATCAATAACCTCATGTCCTCGGAGCAGCAGCATCACAAA
ATGGACCTTAAGACTTACGAGCAGGTGATGCATTACTCTGGCTATGGCTCCCCGATGGCC
GGAGCTCTTTCCATGGGCTCCATGGCGGGGAAAGCCGGCCTGGATTCTTCCTCCATACCT
GACACAACTTACTACCAGGGCGTCTATTCCAGGCCAATCATGAACTCCTCATAAACTCTT
GTCCCCCTCCGTCTAATGTGGACTTTCTTCCCATTCGATTTGTACATTTGTAAAAAAAAA
TAACAAAAAAAATATAGACTTTGTGTACAATATGTATTTCagatatttttgacgtttccc
accgttttagtt
>NODE_344_length_658_cov_16.980244
AGAAGATAATGATCGCTACACAACACACAGGGACCTTGGCTAGCAGCCCATAGTTCCCTT
GAGCTGACGCACCAACCAAACACAACACACTGTGCAAATGGACTCGGCAAGGCCAAAACA
GCGGCACATTTAAGAAGCATAGTGGGAAAAATTCCACCAATCTGTTTTGCATTCGCAGCA
CCAACACTTAGACCAAAGGTTTTCACAGCTTTTGTTGGTTTTGTATTTTTTTCTCTCTCC
TTTGGAAGCAGAAGTCCTTTGATTCTCAAGTCTCTCTGTAAAAACATTAAAAAAGATAAT
CCATTGGATCTAATTGACACAAAGCCCTCCTTCCCCCCTCCTCCCTTGCCTCTATCCTCC
GCCTATGGCCCTCATTTCTTCTGAGAAAGGCCAAGTGTTTTTGTCCTGTAAATACCACGG
AGCAGAGACAAAAAAGACGTCTTTAAAATGCAGTCTACAATCCATTACACATATTCCCCC
TGCATATCCATTCAGTAATTATTCATTAGAAAACATTTAACGTCACAGTGAATTTCACAC
TAGGCAGTCGAAACACAATGGAGGAGATTTGGCCTATTTTGGGGTGAGGAGTTGGGGAGG
GGTTAGCTGTACAGAGGAAGGGTGAAGGCGAAGGAGGGGGGAGGAGGGGAGCAGTATTTG
TCTGATCTGAGAACCTCTGAAACGGGGCCGTCTTGAGACAACGGGGACAGACTAAATAGT
GCAGTAACGGTCTGTGCCCCGCTGCTTGCTGTGACACTCATTTAGTGTGCTTTAGTGTGC
CCCGAGGGCAAACAATAGAGGCTTGTTCTTAGCAATCCTGTGCTGTAATTtggacttcat
ta
>NODE_345_length_597_cov_6.068677
CATTAGCAGCACCCCCCTGGTGGCGGTGCTGGAAAATACACCTAGGAGAGACAGGCCTTC
TCATCAAGATGCAGCACCAGGTGGATCATGGGAACACAAAATGTATGGATTTACAGCCTT
TTTACACAAATTAACAAATTCTTAATACAGTTTAAAGGATTAAAACATAAATTAGGATCA
TAATTCCTCATTTAAACACAATTTAAAGAAAATTTTATCACAAAACCGCGACCTAGATTG
ACTTTGATTTTAATAAAAACACATAACTTTCTTAAAAAAGAGCTTTTCCAGCTTTCTGAA
TTAAACTTATATTAGGCCCAACAATACCTGGGGTCGTGCGGTGTATTGGGACACAGGTAT
TAATTAAATGCCTGTGTCCTTTTAACATTACTTTAAATTTTAATATTTAATATTTTAAAA
CCTTAATAGTTAAAAAAAACTTAACATCTGAGATTTTAAATTGTAATAAGCTAAACTATG
ATATTTAAGAATTTAGGCTCTAGTATTTGGAAGGCTGGACTTTTGGTGGGTTGAGAGGCG
GGGGTGTTGGGGGTTACACAAATTGCTCCGTCGCCCCTGGTGAAAGAAAGGCCGGAGAGA
GATGAAAAGACCATGGCGGCTGGAGACGGTCCCCGACAACCAAGGAGTCATTCCTGACAA
CCCAAAGAACATACTCTCGACCCTCCGGACCTAGCTGGACAGATCAGAGCAACCTTACGG
CATCAACAACCAACCTATTAACCGGATCAGACGGTAAGTATCACCCTTGTTTAAACTTAC
c
>NODE_346_length_536_cov_12.458955
TGCGATTATGTGTGTGTGTGTGTGCACATATGTGTGTTTGCATTTGAGGAGGGTGTGGAG
GAGAGAGATAGACAAGCCAGTCATTCTCCTCCTGCCCCCTCCCTCTCCCCATCCATGTCA
AGAACCAATCACGTGTGAAAACTTGCCTTAACTTCCCTTGCCTGTGTGACTACAGCGTCA
GAGAGTTTGACAGATCTGTGCGCCACGGAGGCGTCTCCCAGCCATTTGGCATGCCATGCG
CGTCTGGTGCGCTGGAGACTGCCTGTCAAACGCCTATGAGTCGGTGGCGCAGCCAGGGAC
CCTACGGAGCGCCAGATGGGCCATTAAGGTAGTATTAATGTAGATGCCATCGCTTTTCTC
CTCTGACTGGGACATGCTCTCTCGAACTGCGAGCAGCTGCTGCCATTTACTAGGACAGCT
TCCTGCTAACTTTGGCCAACTGGCATCACTACTGACTGGCTCTCAATGTAATGATACACT
TTTTCTTCTTACTATACCTGTGACTTTCTCTTTTCCCACTGCCCTCCCTTTCCAGAGGTT
TTAACAGGAGAGAGCTGAAAACTTCCAGCTTTTCCTGCTGCTCAAGTGCTATAAACACAC
ACACACACACTCCCCGGCACAGGCAGGCAGTGATACCCTCTCCTTTTCTCTCACAGACCC
ATATGCacacacatataaacaccagcactctaataggagtatagaaactggatccatctg
>NODE_347_length_558_cov_27.885305
CGGTCTGAGATTCTAGTGCAGCCACAGATTGAAATGTATCAATTCGCTGTTGGTTTTTCT
TACATGTGTTTTGAAATCTAAACCGAAAGCAAGAGTATAAAATCACTCTGGCTATCGTTC
ACAAATAATTCTCCAGACTCATATCTGCTCTTTGTTTTATACACTCTGTAATAATCACAG
ATCGTAGTTCTGGCCATACATTCATCCCATCCATCCCTCTGGTCATGGCCAACACGATAC
TGTTCTATACTGTGCTCTGCTTCTTCGATGCCTTGGCAGCAAATTAAGTTAAAGCCTGCG
TGGAAAAAAGAAGCCCTTAAATGTTGCCATATGCAGGATTGCATGGGAACTTCCTGAGGA
ACACATGTTGTTCTGGGTCTCTCGGAGAGGTGTTGAGTCTGTGTAGTCTATAGAGTGCGA
CTCAGTATGGTGGACCACTCAACGCTGGCAACAGAAAAACAGCCATTTACGACGTACCAT
AATATTTTGGGGGAAAATGTCACATTTAAGACCTGTCAATTCTGAACGGGTCAGCAATGG
TTAAATACGATGTGCCATGTTACACGGGGACAATCAGATCCAACTAAACGCTGGATGTCA
AAGTCCTCAGATGTTTACACTTGGTACTTTTCTGGACTATATCTCTTTCTTTTCTTTTTC
TTTTTTTTACACAGACTAGCTGCTTTGCTGACACATTCTTAATTCTCACAGTTTGCAAAA
CCTGATCTGTTTCTACAATCac
>NODE_348_length_749_cov_16.022697
GTAGTAAATAGATCAAATACATTTACACCTATTTCTGGAAAATGAGAGGACTAAGGATTC
ATATAGGAACCCTTTAACTGGCATTCATATTATACTAAACATATGGCTGAAACTTCTTTC
ACTCGTGTAGCCAACATATTCTGTGTCTAGATACCCAAAGTTCCCCCTTTTCCCCTGTGT
GTTAATAAACAACACAAGCTGAGAGTCCTCAATTGTCATTGTGAATCTGCCCCCCAGTGT
TACATCCTGTCTTTCATTTCTCCCCTGCCCCATCCCTTCCCCCGCAACAAAGGTTGTCTG
CTAGTAGCCAACTTGTGTTGCCAAGAGCACAGATAAAGTTTCCACCTTCAAACGTTTTGT
AGGAACTAAAAATGTCCTCCTAGCTCAGTGTTATAGCAGGTGTTACACAAACATGCTAGA
AAAGACTTTTACTAGATCATATTTGAAAGATAAAGAGTATCTTATCGAGAGATAAAAACG
AAACCTGGGGGATATAAGGCGAGCTTCTCTAACTTTGTTATAATTAATTGTATACCTGTG
TATGTAAATATAATGCATTCCTATTTTGCAGTCAAGAACAAAATACTATTTGTAATATAG
AATAAACTTTATTATGAAACCAAGCATTTCACGATTGTTTTTGCTCTTTGTGTCCGTTTG
CATACAGTTTGGAGGCCAATTGTTCTGTACTGACCTATATTTGAACTGTGACATTACTGA
CGATCAAAGTTTAAAGTGAAAGGGGATACTGAAATCTCCTGCAAGAGGTACATTTGATTA
TAAATATTTAAAGATCCATTCAGTCTTCACAAGTCTGCTGTGGGTGGAGCTTTGCTGTCA
GTTCAAGCAAGTCACCGAAATCCAATTAGACACTCAGTGAGCAAAACGTTGGAAGTTGTT
aggggctatcaagtacagcaaaaccagcagagg
>NODE_356_length_652_cov_13.401840
GCCCTGCCTGTCTCAGACACACACACACACACATACACACACACACGCTCACACACACGC
ATACGCAGAGGGAAAGAAATGTTTCACAGAGTGTCTCACCCTGCAGAGAAAATAAGAAAT
AACCATAACTCCTTCCACTGCCAACCTGCCCTGCATGACCCCTGTTTTAAGTGGGTAGCA
GGTAATTGCTGAGGCGGTGTTACCCATCAGCCTACAAGTCCATGTGTGCCTTATGTGTCA
TCTCTATTTATTATATTCTGCACGCTCCCTGGGCCTTGGTAATCAATTTCACAAGGATAC
AGGGCTGATATCAGCTGCCGTGCACATTATGAGGCGAGCCCTCCTCTTATCAAGTGCAGA
ATTGCCGGCTAGAGGTCATGAACAGATAAACAGGGATGTAACACAACTCCCCCACTCACC
TGCCCCCCAGTGAACACAAAGGTGGGAAGGTGATGTTGTGAGGGGGGTACAAAGAACAAA
ACACCCAGCAAGGAAAAGGTTGCGACCCTTGTAAGGTGCCTCTTGTTACGCCCGACCTTC
AGAATTTCATCATCAGTGCTTCTGTCTGCTTAATAATTCGGAAGCTCCCCGTCTCATCTC
TCTCTTGAGTCAGCGTATGTGGGTGTGCGCATGTTTGTGTGCGGTGGGGTTATGAGGCCT
GCAGACACCCTCTCTCTGATTATCTCCAAGCACTCTTTGCAGACCTTTATAGACCAACCA
CAACTCCATCAATCATTTGCCCCGCCGTCTTACTCTCCGTGCTGACCCATGTCCCACCTC
ACCACTGCTGGGCTAATATTATCTAACGCTGCGCCTGTAGCAGTGTTAATTTtggc
>NODE_357_length_466_cov_5.493562
TAATATATCAGTCATTTTGAAAATAGGAAAACCTGCAGATATGTGCGGCTCATATAGGCC
TATCAGTTTGATCTCAGTTGACAGCAAGCTGCTTGCAAAACTCCTCGCTAGACGGCTAGA
TAATTTGCTCCCAATTCTTATAAAATCAGACCAAACAGGCTTCATTCAGGGCCGCTACTC
GGCCTGTAATGTGAGAAGACTCTTAAATGTCATACAATTTTCCTTCCATCATAGGCAAAA
AGCACTGGCTGTCTCGCTCGACGCTGAGAAAGCCTTTGATAGAATTGAATGGGCCTACAT
GCTTGATGTTCTGCAGAGGTTCGGACTTGAGGGAGACTTCCTTAAATGGATCCAAACCAT
ATATCACTCACCAACAGCTACTGTCATCACTAATGGGCAACGCTCTGAACCCTTCCCTAT
AGCAAGGGGTGTCCGCCAGGGATGCCCACTTAGCCCTCTCCTTTTTGCCTTAGCCTTAGA
ACCGTTGGCTGAAAATATCAGACTACACACTGGTGTTAAAGGTATAGTGATAGGAGATGT
AGAGCATAAAATTGTCCTATATGCTGACGACATTCTCCTATTCTTGTCATCCCCTAAAAT
TTCAATCCCCACCATCCTCACAATTTTCAGCGACTTTAGAATTTCCCCTT
>NODE_358_length_616_cov_18.297077
TATGCTTTTTTTTTTTCCAGTGACTGTAGCCTGTCATGTAGATCATTGGACTTCTATTGT
TCCTCCTCCCTTTACAAATGGGAGCAGAGAGGATGAGTGTTGTCATTACAGACAAGCAAG
CAAGGTGAACCTTTCCTAGACTGGGGACCTTTTCCTGGTACGCAGAATTGGAACAGCCCC
TCATTGCGCCTCCCCATAATCCCTGGCATTTTGTTTTGATGCACCACAGCATGAAAATGA
GAGAATATGGCAATGTTATGGCATTTGAAGTCAATATGTATTATAAAATCAATCTAGATG
AAGATCTGCCCATCCCTCTAATTAGACGGGGTGACTGGAGATTGATTTTTAATTGCAAAA
GTAATTACATGGAGCAGATAGCCAGTGACATTTGATTATCTAGGTGATTGATTAAAAGGC
CTGGCTGCTGGGGCAGACTGTCAGCCAGCTGAATCCAGACAAAAGAGAAAATTAAAAAAG
TTGTCCCGTTTGTAATCACGAATTTCAAGGGTGAAATTACAAAGCCAAACATCCCCTTGG
AGAAGCCCAGCATCCTTCCACTTTGCGCCTGTCTGCCCTCCTATCTCACCCCTGCCGTCA
CAACACCCACAACGCAAGACCTCTGTGACACGCTAAAAAGGGGAAAACAATGATGTGAAA
AATGAATTGAGGAATTGTTCTGTTACAGACAGCCTGGTGCGTAAATGACGGCTGCATATA
TCTGCTTAGCAGCCTTGTCACATCATCATAGGCAGCAAGGAAAGAAGgagagggagagat
acagacatacagaaagaagg
>NODE_359_length_827_cov_19.602177
TGAGACTTGTCAGAAGACTTTGAATAAACCCCTGGAGGAGCGAGATAAAACCTTCCTTTT
CTGCGGGAGAATTGCCATGATGCACGTCCAAATTTCTTGATTACAAGACGAAGGAGGGGG
AAAAAAATAAAACCTTGAATGAAAGCCTGCGCTGAAAGTTTTCAGTTTGCTGATATAACA
GTCAAGTGTGTCTATAAGTCTACTTAAAACGCTTAGGTATCAGTGGAGACAGCTGCGACA
CCCTCGTCTTATGATTCTGTCGAGACAGTACACTATCAAACCTTTCATACCGTTCCCAAG
CTACATTTCCGGTGACAAAAGCTTTGCGAAAGCCTCCTGAAGGATTCATCTATATCCTAA
TATTTCCAATCCAATTTAACTGGAGCAGCCGGAGTGGTCTGAGCACTAGTTTACCAATCT
TTGCTTTCCAAGACTCTGTGTGCTGAAGGCTTGAGGGGTTCAATCAATGGCGCTTTGATC
TCGGCTGGAACCATAATTATTTAACATTGTTACAAGGATTTCTCTAATCCATCCTACCAT
TAAATCCCTTTTACACCCTCATCTTCTGCAGCCTAATCTGCATCTGGGTGCTCCGTTTGT
GTCTCTCCCTCATTTCGGCTCGCCCCTCCTTCCTTGACGACACCCTGACTTTATAATGGA
CTTGGGTGTCGAGTTAGAAAATGCCTTGTTTACTGAGAGCAACCTGACTGAACTGTGCTC
AAATGGACTGTCGCTGTGCAAGAATTTAAAAGTTTTGCTCTGGAACCGTACCCAAGTTTG
GGGATACGTTCAGTAGAGGCTTGATGGGTACACGGTTCAACTAAAAGGTAAAAAAATCTG
AATAATTAATCAATAAGCTCTTGATTAGAATTAAACTGAATTAAAGCTGAATTGACTGGA
TATAAACCCGAAGCTGTGCTACCTTCATTTTGCCGTGTTTCCAATAAGTTTCTTTAGATG
AACCAGGGGAATGTCGAAGTTCAGGCGACTGATGCCCAAAAGGTTtaatcc
>NODE_360_length_509_cov_13.422397
TTGTCAGTCATTTTCACCAAATTTTCATGTAAAGGACTGCTCTGTAGCACTCCCAGTTGC
CAAATTCCTAAAGACTGAGGAAGTAGATGATGGATGAGCATGAGCCAGCAATCGATCGAT
CTGTCGGCGTCCCTCTCTAACCCCTTTTCATGGCTGGCATCACTGCAGTCCCTCAATCCT
TTTACACTCCTGCCTGCCCCTATCTTTGCTTCCCCGCCCTCCCTCCATTCCTTTTGCTTT
TTTTTTTGTTTGTTTCTATTTGCTTCATTTTTGCTGTCCCTTCCTTTCTTCCCTTCCAGA
AAGTGATGCACACTCGCAAAAGACATTCTGAGCTGTACCATGAGCTCAACCACTCGTCCA
AGTTCCACACCATAGACAGGTATAGCAGGGACCCAGCCATGTCCACATTCAAGGTAAGAT
CATTGCCCAGAAGCGGGATGGGAACCCGCTGTACCCATGCACCTCCACTCCCTGCCCGCA
CTTTGTCACAAAACCTTAAACCCCACCCGCTTTTTAAATACTGAAGAATTGCTGCCGGAA
AAAAGCACACAGTGATCAAAGTTGCATTAATATGCTTCACAGAAAGCAGTCAAATATTAT
CAGCACTGTGGTGGCATTGTATTTACTTGTAAATGCAGCTTTCAGACAATTATAGCCATA
AAAATTCACAGCAAAGCACCCTGTCATTTACAa
>NODE_362_length_703_cov_20.887625
GCAGAAGATGCAAAAAAGGGTTTGATGATTAAAAATACATCATTATGAGCATATTTAATG
TGTTGATTTTGCAACGTGTTTTCATTGTGCATTGTGAAATCTGCATATCCACCTATGTGC
CTATCTCATGCATGCATCTGTGGGGTTGTGTGTCTGTCTGGTTGAGGTGTGAAGCAGCAT
CACCAGCACCAAAGTGAACTGCAGATAACCTCATGACGTGGCACAGACATAGTATTCATG
CCTATATAAAATTCACGGCGGCCGCATGTATCTGGTGGTGGTCTGAGCCGCCGATAAGGC
TTTGCACACTATCTGCCTTCAGTCTAGATGAAGGATGAGCTTCTCAGGCATAGACGTTGT
CCATCCTGCTGATGCTCCCTCGTCTCGTCGTAAACTCTTGTGCACCCTCTGGTGCTTGCT
AGTCTCCCAAACTTCTTTGTGTAGCCTGCTTTGCAGATTGTCTTCCTTGTCTGTGTGGTT
GCTCATTATTCAGAGACAGACGGATCTCAGGTCATCTGCAGCTGCAGCAAAGGAGAAGCA
GGAAAGATGGCGATCATCCATTAGACCGACCGGGCGCACGCATGAAATACGAGGACAACT
TTTGGGAGGATCGCTTGAGGAGAAGATTGTACCAGTGAGTTTTTTCCCCTCTGCTTCTCG
CACTATATTTCCAGTTTCGTCAAGGTTTTTCGGCTGGGCTTTCAAGGTCTGCGAGAACGT
CGCTATGGTAGATCATGGGATATAATGTGGAGAGCGCCTCGTGAATGACCTGGAAAGAGC
GGATCTCCCCCCACCGTTTCTCCTTTTAGTCCAGTTTGGTCCAGACGACTCGGTTGGAGA
GAAAGTCGGCTTTTTAAAaaaaatgtgtgtatgtcggtgtgtgtgtg
>NODE_363_length_686_cov_8.717201
CCCTCGCTCGGTGAGCAGTGTAGTTGATCTGTGTTCATATGAGTTCTTTTGCTAATTTGC
TTGATGCAGACACAACACCGACTTGCTCCGTCTTATAACCGAAGCTGCTAAAAGGGTTTA
GTGTGTCGGTCTCCATTCATCAAGCAGCTCAACAGTTCAACATTCTCTGGGCCCTTTTAT
CACTCCCAACACAATGTTTTGCAGCTGCACGTCAGGGTTCAAGAACCAACGTTGTGATGA
GCTGGCCAACCCCTGCGATTACTTCTGTCAGAATGAGGGGATGTGCACATTAACAGCTCT
TAACAAACCACGCTGCAAGTAGGTCCCTCTCACCTCTCCAGCTGTATTCAGAGCCCACTC
ACCCCCTTTGTACACACCTCCACCCCGACTCCATCCGGCTTCATTTCAGCCTCAGTCCAG
TATATGGGCCCTTTTTTCACAGTGCCTCCTTGTAGCAACTTATCATGTAATGAGTGCTGG
GTAAGAAATAGTATACTGAAAGACAGGGTAGTGAAATTGCATACTGTCCATATAGGATTA
GAATACATTTCAGTAAATTGAATTTTTAAATAGCCTTGTGCCTTCATTCAGATAGTTTTA
ATTAGTTGTGTTACTGTTGTATATCATTTAAATGTAATTATTGGCTGGTTCATAGCGCTG
CCCTTGGAGTTTTGCATTTATTTTATCAATACACTCATAACTGTACTTTGCCTTTTGGAC
AAGAGAAACAATTTGCTGTCACTGACTTAATTTAAAATTGTAATAATATTTACTTTATCG
TAAGTTACCTTAAGGCtttgttgactgtcatttactaaagtagttatttcttcgcaccaa
tattatgtcaactttgtatttttattattt
>NODE_364_length_945_cov_9.505820
GCAGAGTCAAAGGTCGGGTTAAGGGTGGAGAGTGGAAAGATTGAGCTTGCTGTCACCTTC
ATTAGCACTCCCAGAAGGGATGCCACAGAGTAGCAACAAACACTGGCACATGGGAGGGAA
AGAGGCACAACAGAGATGAGCAGTCCAATACAGATGGCTTGACACTGGGGTTAAGGGTTA
CAACAGAAGAGCAACTGTTCAATACTGAACTATGGAAGGAAAACAAGGCGCGTAGGAAAA
AAAGTTTAGCTTTTGTTACGAAGACATGATAGAGAGTGTCATGATTAAGCATTATCAGAC
CAAGTAGAAAACCAAAGGTAATGACACTTCATTTCTACTAATTAAACCATATTAGACTTT
TACCCAAGGGATGCATGGATTGTTTGATTCCCTTCAGGGAAAAACAGAAATCTAAATTTC
TCTGTTTTACCACATTTGTAGAGAGGTGTCCAGTGAGCAGGATGAGGCGTACTGGCAGGC
AGGCAGAGAGGGCAGTGGGTGGGGCGGGGGGTTGGCGTGGCTGGTGGTCTGTTGGGCTGG
CTGACATCTCTGTCTCCTCCTCTCTCCCGGCAGTTCATGGCATCAAGTGGACTTGCAGCA
ATGGGAACAGCAGCTCTGGCTTCTCAGTGGAGCAGCTAGTGCAACAGATTCTGGACAGCC
ACCAAACTAAGCCACCTCCCCGGACTCACAACTGCCTCTGCACGGGCACCCTGGGTAAGG
GCTAGTGGGTGGGGAGGAGTGGAACCGAAAAATGTAGCGAGAGAAGCAAAAAAAAGGCCA
TAAAGATACTGTTTGGTACCTGGTAGATTAGACAAGGTGGTTGGAGTCTTTAATTGACAG
GTGACTAAGGCGAAATCAAGCGAAAGGGTTAATGGCTTTTTTTGTTTTACTAATAAGCCT
TTTTTTTACTAACTTCTGCATTTTTTTGTTAGTCAAACTGATCATTTCAGCTGTAATATT
TCTCTAAGCTGTTCCACAGGAAAATAATGTAGAAAGCAAAGGTTTACTAATAAACAGAAC
AAATTACTGAATGAACCCCAGTAAAATTGTTatgttttaaggtaacaagccatgcaaaac
atattgtacactttactcactgtaaatctatggacaggctcgttttgtc
>NODE_365_length_616_cov_12.136364
CCAGTGTAAATCACTTGTCACTCTATTGCAAATGTAACTGCTCTGATCTGAAAGAGAGAG
GTGGAGAGAGAGAAAGAGAGAGAGTAAAGATTATCTTTTGGGCCATTTCACTGGCACCGT
TGCGTGACAGAGACTGACAGCTCTTTCAGATGACTGACAGGTGTCCTTTGAAATGCCGGT
GAAGCAGCTTCTGTTCAGACTGTTGAAATGCATATTTGGTGCTCTTATCATAAAGGCATG
GATGGCCCAGATAGGTGCCGTTAACATTGCAAATGGCTCCAGAATTATTCATTGTCAGTG
CTGCGGGAAAGAATGGGGGGGTGAAGTTTGATTATTCTGCTCACACAATGGCAGGGTGTT
TAATGATTCCTCTCCACCTTGGCAGCGGCATGTGCCGACTTCAGGCGCTAGCGGCGGGTG
ACACAGGTCTGGCCAAGTGTTAGAGCAAGATCATACGTCCGGGCCCCATTTTAATTTCTA
ATACATTAATCTTTTCCTCACAGATCCTCCATGAATATTCCAGGGCTCCTTGTTTGTCGG
GAAGGCTGTCTCGCTTTCATCTATTCAGGTGGTTTCATTCACTGTGAAAGCCAGCTAAAT
GGACCCGATCAGTCAATGACAACCGGGATACAATAGAGCCCGGTAACACGTCCCTTTTCT
CCTTTCAGCCTTCTGATAGACAACCCTGACACCTGCTCCCCGGGGAGACCCTCCGCCAAG
TCAGTGCACTGTTCCTTGAGAGACTTCCCTTACTTTATCAGCCCATAAAGGATTGTCACA
GGTGACTATATCTGCTGagg
>NODE_366_length_656_cov_23.086891
CATTTGCCACTTCCAAAATGGCACCTCCCCGTGGTACACCAATGTACAAGTTCTTCTCTC
TGACCTATGATTTTTCTATGATGAATCCTGTCTTTCTTTGCCAGTAGAGTACAGAAAAAG
TTCTTATTCTCTTTCTCTCTCCTTTCTCTTTCCTGTAGTACCTTTATTTACGTACCCTGT
TAAATCTAATTTGATTCTTCTTCCAAAGCCCCCAGCCTCTATCTACTCGTACTAATGCTT
CTTCTTTCTAATCTTATTTGCATTCATATTATCCACCCAGGTGGTACACCAATAAGAGGT
AAGAGTGCTGAACTGACGTTCACAGAATGAAAATAAAACAAATTCATTCTTGCTGTCAAC
CCATCCATTCACTCGAATCACCTCCATTTTTGTCCTGTTTACCAAGACCAAATCCCATTA
TGTTCATATGGACCTTCCTTCTTATTTGTCCTGTTTCGTTGACTAAATTTGTATTCCATC
TTTTTTGTCTATGCTTTATTTCCTCCTTTGTATTCTTGTTTCAAGAGCCTGTTTAGCTCA
GTTGTGATATGCTTGCCCTGGCTCAAATAAGCATATCCAATGACAATTATTTTTTAAACT
ATACTTTTACGTTCATTTTTGTTTTCTTTTTGGCCATAGCGAAATCATGTGTCCCTCTTT
TTGTCCAACTAAAACAACCAAGCATTTTTCCCCCTTAGCTGTTCTTGTTCAGCACTAAAA
AAAATGCACAGACGCTGTGGAATCACGCAGGCATGCTGAAGACAACATTCCCTCTCCTCT
GCTTTTTTCTCCCAAAGAATTCTTTctatctttgcaaactatttttttccatttcttcta
>NODE_367_length_806_cov_14.286600
AGACAGTGAACACGCTGATAACGAGCCTTGTGCTTTGACTGTTTGACAACTCAATCTTTC
ACTGCCGTTTACTCTGCCTAACGCCACGGCAGCAGAACAGTCATTCTTCTCTAAGAATTG
CTTGTGCCAGTGGTTAAACAAGAGACATTTTGATTAATATTTTCCATTTGTTTAGCGGGC
TCTGAGCTAAAATTAGATGGCCATCCCTTCCCTCGACAGGACAGCAGTGACTTTGGTTTC
CCCGCCAGGCCAGTCCGACGCTCACACACACCAGTTCCAGGGAGGAGAGGAAGGGAGGGA
GGGCTGGTGCGGGAGTAATTTCAGCGGATTGTGAGCGGACAGTAGCTCCGCTGGGAGAGC
TGGCAATCATGGGGGAAACAATGTTTACATCGATCAGCTGTCAGGAAGATTTATGGCCTC
ATTTTGCTGTAATGGAGAATTAGTGGGGAGATTATCAGCGACTCAACACCACTGCTTGTT
ACCCGTGTCCAGGCCTGGCAATTTGTCTCTCCCCAGGAGCAGCCCAAACACTTGTGACAG
CACCAGCACTTGCCCTAATTCAATCAAGAGAAAATGTTGGAATTAATTTGTTACAAGAAA
ATTTAAATATGTTCCAGTTGAGCAGTGGCCTATAGCCACTCGAAAAAGCAAAGGGGAAAG
AGAGAAGGGGAGAGAAAGCATCTGATTTATTGTGCTGGGCAAGATATTGATCCAGTTCGA
TCCTGGCCTGCGCGCAGAGGGTTTAATGTGTAATAATTTCCAATTTAAAGCTCCTTCTCA
AGATCATGGCTGTAAAGAGAGGAGAGGTGAAAGCAGGCCTGGACTCCGCAGCAAGCCCCG
CTGATTAAGGAGCCTGTTGCTAAGGCTTTGTCAAAAGCTCAGTTTGAATGTAAATGCAGG
GTTATctgtcccggcatctcccatgtgtctaacacatattttatttgtctgtcttggata
ctggcacacggacagggtggatgctgaggc
>NODE_368_length_1295_cov_26.993822
CACTGATGACACAGTGCCAATATCAGTTTAATAAAAAACCATGTTGCGATAATTCCAAAG
CTACTGGCTCTCCTTTTGGCTCGCAAACAAAGAGTGGGGGTGGGGGTGGGAGGGTGGATG
GTAGAGGCTCACATGGTGCACTATGGGTCAAGAATAAGCTAACTTTGTTGAAAATGCACT
TTGACTAACCGTCTCATCTTCTCTCCTCCCCTCCCTCCTTGTTTTTTGTCTCTCTCTCTC
TCCCCCCTCCTCCAGTTCCACCAGGTTAGAAGAGTGATGACCATCCTGTTCCTTACTATG
GTTATTTCATACTTCAGTTGCATGAGAGCTGCGCCCCTGAGAGATGCCCCGGGCATGCGG
GGCCATCGGACGGAAGGCTACTTGGGCGCTGCTGCGACGGCCGCGCGAGGCCACGGGACT
CCACAGAGCGGCGGGCCGGGCCAGCGCGGGGAACTGCCCTCACTCACAGACACATTTGAG
CAGGTGATAGAGGAGCTGCTGGAGGTGGAGGGCGAGGCGGCGGCACAGCTGGGACAGGGG
GCTGATAAGAGCCAGGGAGGTGGGGGCCCGTCGTCTGTGGTCACCTCGGAGGCCAAGGAT
GTCGACCTGTACGACTCGCGGGTGATGATCAGCAACCAAGTGCCTTTGGAGCCGCCGTTG
CTCTTTCTTCTGGAGGAATACAAAAACTATCTGGATGCTGCTAACATGTCCATGAGGGTG
CGGCGACACTCCGATCCCTCGCGGCGCGGAGAGCTCAGTGTGTGTGACAGTATTAGCCAG
TGGGTGACAGCTGTGGATAAAAAGACGGCAATAGACATGTCTGGGCAGACAGTTACCGTC
ATGGAAAAGGTCCCTGTCCCCAATGGCCAACTGAAGCAATACTTTTATGAGACCAAATGC
AACCCCATGGGGTACACAAAGGAGGGCTGCAGAGGAATAGACAAGCGGCATTATAATTCC
CAATGCAGGACAACCCAGTCCTACGTGCGAGCACTTACCATGGATAGCAAAAAGAAGATT
GGCTGGCGGTTTATAAGGATAGACACTTCATGTGTATGCACATTGACCATTAAAAGAGGG
AGATAGTGTATAAAATGTATAGATTTTATTGAAGAGTTTAAAAAAGAGAATAAAGAGAAA
ATATCTATTTGTATATATACATAACAGGGTAAATTATTCCGTCAAATGAAAATTTTATGG
ACTGCATGTAAAAAAAGATGAAGTTTATACAGTAAAAGTGATACTACAGTCTATTTATTG
AACATATTCATGACCTTGTAAACAATTAAAAAAAATCTGATCAGTCATTTGCGCCCAGTT
TAAATTACTATATCACATTCCTCAAGACATTGTGATTTGTTTACGTTGCCAAGAATTAGA
AAATGAAGGAAGAAAAAAAAAAACACAGGCAAGGAATGAGAGAGGACAGTTCCATCTTCA
AAAGCTTGCatgctgcttcaattgtgaaccaagaaattc
>NODE_369_length_603_cov_20.393034
ACAGTTTTCCATTAAAATTAAGCATTTAAATATTTGGAGCAAGTGAGACAGACGACATGC
GCATTTCTGCATCTCCTTGTGTTTATGTACGTGTGTGTGCACCATTTGGAATGTGTGTGA
ACACATGTTTATGCATGCGTGTCAGCCTGAGCCTGTGTGTGTATGTGCGTGTGTGTGTGT
GTGTGTTTGTGTCTTAGAGGGCCATTTGGACTGGCTAAGACATCTGCTCCATCATACGTC
AGGGGCCTGGTGTGACATCTGGGGAATATACTGTATCCTGCCTTGCAACATTACACACAA
TTTACTGCTAAAGGTCATTATGTACCCGTTAATCCACTTTTAATTGATATCAGTGCAAAC
AGCACAACCTCCCAGCCACATGACAGATCACTGCCGCCACAAAACCAGGAAATTGCGATA
TGGGAGTTAAAAATAGAATGGTAAACTTTTTGCTGTGGTCTGTCTTCACTTTGTTGAACT
ACTTTGGACATTCTGACCCGGACAAACAGCGACTGGTAGTTGGATGAGAAATGTGCCACT
GTGACTTTCTTAGCATCGACTCGAAAACGTAGAGCACATAAACATCTAAGTGACACCTTT
GTGGCTATAAATCATCCTTCTCGTGATTGCTGTACTGAGATCTGCGCCTCCGCAGTGTGT
TTGCACTTTACGTTGCATGTAGGGATTTCATCTGGCTTTGTGTGAATTGTGACAGCGCCA
TAGAAACAATTAAAGATAAATACTCcagacctgtacagaggggctgttaaaatggcttaa
tagatat
>NODE_376_length_824_cov_12.737864
TGAAGGCTTGCCACGGACGCCGGCGCGCATGCGCCATATTCAAAATTGGAAATGATATGG
TCACAGCTGCACATCGAGTCATGCATTCCATTTCTTCATATTCTGAAACATGATCATTCG
CCCTCCAGAGAGAGAAAATTACTGAAATATTCATAAAAAATGTTCTTCCAAACCTTCATG
AAGGAGAAGCGCACTCCTCAGCGGGTCCATTCTTTTGTCACTTATCACGTTAATTTCGCT
CACATATGGCGATAATTCCTTTTATTTATTGGCCCTTTAATTTGAAACATATTTGCTGTC
ACTTTGTTGTCTCATTACGTTTGTAGAATTTGAATCATCCCAGAAATTAAACGAGCGTGA
GCCATCTCTGTGTATGTAACACAAGCAGGGGGGGAAAAAAGATATAAGCGATATAATTGA
ACAAAACATGTAACCTGTCTAAATCTGAGCAGAAAATGAGAGAAAATGAAAATTCTATTA
GTCTCTAATGTTCCCTCTGCCCCCCTCCCATGTGCTCTTCATCTCTCCTGCAAAGTATTC
AAATGCAAGCCCTGCCTTACCTCCCCGTGTCTCTTTTTCTCTAATTATCCATGAGGTCAG
TAAGCAAAATGGGGAAGAAGCCAGGAGATCAATACAAATTATCCCTGAGCAAACCAGTGC
TGACAGTTTGAATTGCAGCATATGTTTACCCAAAATCAGGCAATTTATCTTAATATCAGG
CGAGTAATGCAGCAGGGGTGAGAGGTCACACAATCTCTCCACCTCATAATTACCCGCCTC
TAAAACAGGAAAGTGGTATTGATTGGCCGCGGGCCGGGAAGCGGGCGTGACTGGAACGTG
CCAGCGACCCCCCCACCCACCCCTATCATACCTCCCCCCTAGTTCTCCCCCCCACCACCA
CCTTCCTCGGTCCCTCCTCCCCTCGGCTAGACTCCCCACCCAGTTCAGGATTTATGGGAT
GTGTGTGGAGGGTTTCATGTTTCCTTGcagcgattgagaagccttaca
>NODE_377_length_711_cov_12.419128
CTTTTTTTATTGCTGCACACAATTAATATCTCAAATAAGGACAGGGAGGAAGAAAAACAC
AGTCTCTGTATTTTGGTGGCTGTTGTGTAGCATCGCTCACAAAGAAAACAGCATCCCATA
ATGGGTGAACAACACTTTATTTAATAAAAGCCAAATATCAACTTCAAATATTTGCTCTTT
TGTTGAGCACGAGACAAAACATAATTTGCCTCATTTTGCACGGGTACATGACAATGAATC
CGATTCCGATTTGAACACTCCCTCTACATCCATCTCTCCGGTGATCTATCCATTCACTTG
CCTATCCTTGTCCATCTAGCCCGGGGCTATGGAAGCCTAATTGTTTACCAAAGGGTTGCG
GCTCATTTGCTCCTGGAGATTGGGCCTAATTAACACTAACTTGTCTGAACACCAAGGAGC
GCTGTCCACTCCACTTTAATCTAATCTGTACTCTTTCAAAAAATAATGAGATCATTTACA
CCTCATTAACGAGCAATGTAATGTCTGGGCATTAATCATAATGATTGCTTATCATTTCAC
TTTGCAATATTATCTCCTCTAATGAAACTGTTCACACAACTGCCAAGAGGGCCTTAATTG
GTCGTGTGAAATCACAGAGCACCCGGCAGCTTGCAGCGACGTGTGTGAAGTTCTAATTTG
CATGGGTGGGTTGTAGGGGGGGATGGGGGTGTGTGGGCACGAGAGGATGGCATCACTTAG
GAGCGCACACACACACACACACATACATGCACACAGACACACAAGGTAAGGCGCAGATAT
GTGCTGGGATAAAGTGAAAATCAGGTTAGATAGACAACGACGCAGTTTTAATTTCCCACC
AGTCCACGAATGTTTCTTCAAACTTCAAATAAAACCTctagactttgactttttc
>NODE_378_length_566_cov_20.443462
GATGATGGCGACGGAGGTTTGGATTGGGGGGTTGAGGTTGGTGCGGGGAGGGTGTATGTG
GGGGGACGGGGGGGGGAGACGGATGGAAGGGGGGAGGGGGGAGTGAGAGAGGATGGGTGG
GTGGGGGAGGTGGGGGGCAGGAGGGGGGAGAAAGAAAAGTTGTCATTTCCCAACTCCTCA
TTAATATTCCGAGGTTAAGAGCTTTTCAGCGAAACGTAATTAATTGAGCCCGAGCCTGAC
AGTAAACAAGCAATTTCAAATTAAAGCGAAATGACAGCGGCGTCATTTGTTAAAAACGTG
CGGGGCCCCCCGATTTTGGCGACAGATAAATGAGGGAAAATGTTAAGGAGGGAGAAAGTG
ATGAAGATATTAATCTTCACCTGTCTGTGTCAGCGTGCCACTCATTGCCGCAATGTTGCT
TTCCATCCTCTGCAGATGCTTCTTGTCCTCTCGGCTTCTCATAATGAGGGGAAGGATGTA
TTTCTGCAATTAAAAGCATAGCACAATATTACACTTCTCTCTGGTGGAAAGGGGCAGAAA
GACGAGGAAAAGACGGGACCCATCCACACTCGGCGGAGTCGGGTCAAAGGCATTGTTTTA
TTGGACTCGTGCCTCGCTGTCTAAACTGCATGATTAGGTGAATGCATTTCTACAACAAAA
TGTCAAAGCAACTGATAACAGGTTGATACacacatctagtgctgaaaccattagtgggtt
agaaaattaatccttttttttttagaaccg
>NODE_380_length_703_cov_12.812233
CCCGAATGGCCTGTCTTCATCTGCACAAGAGTATTGCATTAGTGAAGGATGGGCCTAACT
GTATTGGAGCGTCTGTATCCGTGTGGGGCGAAGTCTTGAGGGCTGGATAATGTAATACCC
CCTTCCCTCCTCCCTCCTCCCCCCACCCTGCACGTTACCCCACGGTGTGTGTGCCCAAGG
CAGTGGGCGCCCTGGCTCCTGTGACTAGTGGGTTTGCTCCCTTCAGCAGCACCACTCATC
TCCCTCTTTAATGTCATTTAGCTGCAGGGTGGCCAGCGCCTCACTCGCCCATTAATCCCA
TTCCAAATGCCATAACATTTCCCAAAAAGCCCCTGCTTCTTAAAGCCGATAATTAGAATG
TCTATTTAAAGTTCACCGCTCTCCCTTGCCGTTATCAATTAAAAGCCGTTTAAAGGAGAT
CGGTGGCAATAGTCAACAAATTAAATCTCTCCCTCGCTCTTTGACGTTAAGTCTAGAATG
CATAATAGGGGTCAAAAAAGGCCCCCTGAATAGAGAGCAAAAAATTTAAATTTCCAAACT
GTTCTGCTGAGGAGCAGAGGAGCTGCTGTAAGTCACTGCTACCGGCTGCAGATGCAGTAT
TTAGTGAGAGTTTTGGAATGGGTCTGGCAGCATGTGATATAATTTTATAAAAGGAAGAAA
TTAGATGCAGAAAAGAGGCCAAGTGAGGTTATGATTAACATTATCAAAGCTTGGGCAAAA
GGACAAGAAGTCCAGCGAACTAATAATGCAGTAAACACACAGGACAACATTGTTTTAATA
TGATAAAAGCCCATAAAAATCAAATGCCAAATTACTGGTGGTTTTTTCCTGGAATAAATT
CTTGCACTTGTGCTTTAACCATGAATAAGGTTTatttttttctccta
>NODE_381_length_741_cov_26.333334
GCACGGGCTCCACTGATTGATTGTATTGATTCATCCAGTTTACAATTGATACAAGAAGAA
GTGTTACTGACCTGTATCAAACCAAGCCAGAGCTACAGTGACCCCTATTACTGGCCATTT
TTCCTGTAGGCACAAAAATATGTAGTTTGTGGAGACCTTCGCTGTTTTAAATAGACAACA
GACAAATGCAATGTGATTTATTAGCCTTACCATATTAGAATGTTAATATTATTATCCCAT
CATATTTTTCCCAACAGCTCTTGTGTGTGTTTAAATGTATTTCACCATACTGTGTAGTTT
CTGTTGATGTTGCTTGCATGGGGACTTTGCTTAGCCATCACAGGCTGGGAGAATGCTTCT
TTTCCTCGATTTTCTCTACTTTTCTCTTTGCCTCCTGAAGGACTGAAGAAAGTACGTAAT
CCGGATCGAATGTACAGATCAGCAGTGTGTTATGCTGGCCATGGTCCACCTAAGAGTATC
AGTGATGACACAGAGACGAACAGTAAGAGTCAGTTATTAATACTGCATTGCTGCTCCAAG
AGGCCACTAGCTGGCCACTCTATTATTCATTCATCAATTCATTTATTTACTTCTTGATTT
CATCCGTCCCCATGCCCCCCTCCTTCTTTTATTCTCCTCCAACACAACACCTCCTCCGGC
TGCTCTGTTGATTGAAGTGTCTGCTTTACGGGATCACGCTGTCAATAGCTGAAGTGTTGT
CGTTAACTAAGAGTGATTGTTTCAGGTTGAGGCCAGGGGATCAGGACCTGAGCAGACCCT
CAGAGAGAAAGCTTACACTTTGAGCCATCAATTATGGCCCTGTACTTGCCTTTTCTCAGC
TTTTCCTAAACCTGCATTTGATGGAGGGGGATCAACTCAAGTTAACAATACGAGTTTAAA
ATGTTGCAAAATTAAAGTGCGTacg
>NODE_382_length_680_cov_21.733824
TCATTTTATCCATCACAATTTCATATATTTTAGGATCAGAGTGTTCTAAAGATGATTTTC
TTTTACTGAGGTGTGACTGAAGTGTGGCGCTAACCAGGTTTCTGAAATGAAACTGAAGAA
ACCATAGGCCTAAATATGGCACATCTGCACAATCTAGTTAAAGTTTATTTGTAAAAATCG
TCTGTACAGTGGAGAGGAGAGAGCGATTTCATGTAGTTATTTAAGCAATCATCAGAGGGA
GCCGAGGAAAGGCGCTGACAGGAGCCAGAGACACTTCAGGCCTGCACTCTTGTCAGAGTT
GTCTAGACCAAATATTGGGATAAAGTTATCAACCGTTATTTGATTTCAATTTTCTCCACG
CACCTCGCCGAGGTCATAATAACAACTTTATTTTCAGTGGTGCATAAATTAATTACGCGC
ATTTAATAACTAAAATATCATTATATTCCCCCTTTAATAACATAAACGCTGCACGCCAGG
GAAACCCTTAATAGCGCGGGGCCCTGTAACTGGCCATTATCCGCCTGTAATGATATTACA
GAACCAATTACGCGCCATTAGAAGGGATTTTCTGCACTTTATGTGGTTTAGTCCAATCCC
GCACTCCTCTTCTAAATTTCAGCTGCTTCTCGAAGCCTCATTTTGCTTCCACCTCAGAGA
CGCATGGCGTCTGCGCTCTGCCGTCCCAGATGCGCTTTAAAACTAATTGAAAGGGTCCCG
CAGCAGATCATTTATCTGAGGAAGCGAAATAAATCGCAGGACCCCTTGCTGTGAACAAAA
TCAAAAATTTGGCCTTGTGAGTGTTCTACATGCGCAACCCCTTGTAAAGTGGACCCCCTA
ACACACCCTGACGagcaattaacc
>NODE_383_length_384_cov_2.697917
GTGTAGGTGTCTACCAGGGCCTCCAGGGGGCGCTGTGGACTGGACTCTTGTCTTTGGTGA
TGCTGCTCTGGACTGTGGAGCTGAGAGGAGAGAAGTCAGCCTCTGTCAGCTTGTTCTCAG
AGGAAGGCTGCAGCTTGTTGACCAGGTTGAGCAGTGTTCTCTGCTGCTGGTTCTGCTGCT
GCAGCTGTGTCAGGAAGCAAACTGTCATCTCCAGGATGTCTGCTTTCTCCAGCTTGGAGT
CTGGCTGCTGCTTGAGGAACTCTGGACCCAGGAGAGACTTGAGCTGCTCAATGCTGCTGT
TGATTCGCTCTCTGCGTAGCTTCTCCACCAGAGGTTTTCTGAGCTGCAGAGACAAGAACA
AAGTCATTAATATACTGGTCCAAGACTGTAGTTTCAGGATCAACAAATACAATCTCTTGT
GAAAGATGTTTGAGTCTCCATGGATCTCCAATTTACCTTGTGGGTCAGAGTGAGATGCTC
CTGAGAACTGGTCATTGCTGCAGTGATTGTAGGTGCCATGGTTGGATGTGTGAGCTGTAG
AGGTCTCTGTAGAGAGAATCTGATCTCt
>NODE_384_length_532_cov_20.022556
GAGACTTTTTATGAAGTTTGATTCATTCTTTATGGCTTACTCGCTCGCAAGGTTACAACA
AAGAATGAATCAAACTTCATTAAAAGTCTCAGTAACTCAACGCATGAGCACACAAAATCA
TCACAGAACCAACCAGATTATATTCCAAACTAACTCCATGCATCTCATAAGGAGGTTGTT
TTCCTTTTTCATATTTCATAAATATGAACCAGGGTGGTTTGTGTCTGTGCCTGTCCATTT
ATTACCATAAAAATCAGCTGACTGAAGTATCTCACTATCTGTGGAGGCAATTAACTGTTT
TGAGAGAATGCGTAATACGGGACTTTGTAATGGTATCATTTGGAGTCAAGGCACAGATGC
GCCGTGCGGAGCCATACTGTAATTAGAGAGAAACGCTGTACAGGTTTTCCACTAATTAGC
AAATTATGCTGAAAATAGCATCAAGCTAATTAACAGTTATTATGGCATTTTTGAAAGTAT
GACTTTAATTAGCAAAGTCCTGACGCAGGCAATTTCAAACTCGTCTCTGAGAAGATGAGG
AAGAAAAGAAGGGAGAAAAAAAACATGGGGCATGATCAAGAAGATACCCAGATTATTATG
ATGCTGTCAAAAACTAAAGGAAGGGGAGAAAAAAAAAAGCAGGAGGGGAAAAGAGAGACT
GAGTGAGTGAGTGAGGGAGGGAAGGGaggaggaggaggaggaggaggaggaccggg
>NODE_385_length_882_cov_16.155329
GGGCAGCCTCACCCCGACCTCCCCCTCCAGCCCCGTCCATCCCCTCCCCCTGCCCAGCCC
CAGCTCTGGGGATGTAAGTAACGATGGGGGAGACGGACAGTCAAGGGTTGGACGCCACAC
TCAGTCCTGTCGGCCCGTAGCTCTGCCGCCATTCGTCCATGTGGTTTGTTGTGTCCATGT
GGTAACCATCAGCCATCACTTTACTTTGTCAGCCTTACAAAGCGAACAGTGTCCTGTAGC
CCACGATGCCTAGAACACACTCTAACTCCCAGACGTCCAGTGATTAACACTCATGTCCAT
TAGACATCCAAGGCCAGCTGTAGATTAACAGATCATGGTGCCCCCCCCCGCCTCGCCTCT
CCACACATGTGGGGCTCCGCTGGGCAGGAAACTGATTGGTCCAATTCTTCCTCACAGGGA
GACATCCATGAGGATTTCTGCACTGTGTGCAGACGCAGTGGCCAGTTGCTCATGTGCGAC
ACGTGTTCTCGTGTTTATCACCTGGACTGCCTGGATCCACCCCTGAAAACCATTCCTAAA
GGCATGTGGATCTGTCCAAAATGTCAAGATCAGGTAACCAGAGTCAGGGGGAAGGGGTCA
GTCCAGAGCCTCAGGGCCTGTCGCTAACGTAGGACTGTTCAATCCTTTGTAAGCATAAAC
ATGATGCAGTATTGTTTCTTTGTGCTTCTGTCTCATTCATTGTCAGTAAAGATGGCATCT
CACATCCATCCACTCCACTGCTTGTCCCTCTCAGCCCCACCACAGGGTGGAGGCTCACTT
TGTCTCCTCAAGTCTTTCCTTCCCAGAGTCTCTTCCTCTGTGAAAACTCCCAGCTTCTCT
CTGCAGATCCTGAAAAAAGAAGAAGCCATCCCGTGGCCCGGCACCCTGGCTATCGTTCAT
TCCTACATCGCTTACAAAGAAGGTGCCGCCTCGTCGTCCTGCTTCTAATCGCTCGCCTGC
CGAGACCCGAGGGAGACTCTGACTCTGTGTTTGTGTTTCAGCTAAAGaggaggagaagca
gaagctgatgaagtggagctctgaactgaaacacaaacacagagtc
>NODE_386_length_641_cov_14.578783
GCAATGTGAAATCCATTTCTAGGAACATTAATTAATTAGATTAGACTTTACAATGTGTAT
ACGACAGTTAAAATGTCCCCATCTGTCCACTCTGCTGCATTATGGATATTATTGTTGTTT
TTGCTGATAATAAAAATCAACTATAGGAGCTTTACTGTTAAAGTAATATTATTAAATTCC
AGATTTGCCAGTTATCTTAATGCTTTTTCCACTACTGCATTTTATTTATTTATTTTTCTC
AAGATTTCTACACACTTTCTGCGGCCTGTGTACGAGTTCATGCATAAGCTGTCTGCTGCC
CCGACCCAACATCCCCTGCTGGCTCCCTCAGAGCAGCTTGGCTCGGGCCGGTGGCTTCAA
CCTGCAGGCAGCCATAGGACAGCCCAAGCGGAGCTGCCTGCCACTCCTGTGCTTCATTAG
GAAACAAAATATAAGGTTTCCACTCCATTAGGAATGACTTTAGGAGTGAAAGCACATAAG
ACGCCGACTCACCTCATCAACAATGCATTGCAATAACGGCTGAGGATGAATGAGAGTGAG
CAGAGAGGGGAGAGAGAAAAACAGCATTAGCCTGTATACAATGTCTTTACAGCAGAGTGG
GAAGGAAAAAAAATCATTAATGCAATAAAATGTGGTCAGATTAATCAAATGCCTCAAACT
CTTATGAAAATATTACAGGCAGAGAATTTTCTATTACATCTAATGGTATCTAATCTAATA
CTGGCAGTTAAGGGCTTGGGCATCTATTTATTGTGAAACACAATTTAGGAAGTTTAAAGG
GAGGCAGTGAAGCATGCGCGCAACATAGCCGTCAGGAACATAGGc
>NODE_389_length_545_cov_19.913761
ATATAGTGGTGCATTTTTGTGCTTTTTTTTTTTTTAGTTCTTGTTGTGGATGTGATATTG
TTTTATTCGTGTACATTTTTTTAAAAAAATCTTCTGACCTTTCACCCTTGCCCCGCCGCT
GACCCCCGTCTCGTGTGCATTTCGCAGGAGAAGACGAGCGCCCTCAGCCTGAGCAACGTG
GCTGGGGTCTTCTACATTCTGGTCGGAGGACTCGGTTTGGCCATGCTGGTGGCCTTGATT
GAGTTCTGTTACAAGTCCCGAGCCGAGGCGAAACGAATGAAGGTGGCAAAGAATGCACAG
AATATTAACCCAACTTCCTCGCAGAATTCACAGAATTTTGCAACTTATAAGGAAGGTTAC
AACGTATATGGGATCGAAAGTGTAAAAATTTAGGGGGTAGGGAACGAGGTTTTCATAAAT
TCCCCCCAACTGCACGCTTTTTGGCTCCATCCGTTCCATCCTTCAGTGTTAGTGAATGAA
GAGGTTGGCCAAAGGATCGTATGTACTGGTGACTTATGATTTAATGAGAGAGAGAGAGAT
ATCCCCCTTTTTTAAAGCTTAAAACTGTGTTCGTCCATTTAAGTTTCCTTGCAATTTTGA
AACCATTTTCATGTATGACTGTTGATGGCCATGCTTGTTATACCTCTGTCCTAGTAACAC
ATTTCAACAATAATGCTTGCAATGACCATGCAGAAGCCGTCACATGATCATTCGCatctc
gcattgtgt
>NODE_390_length_821_cov_26.515224
GGGGCATTTTACAAGCGCAATTAGGAGGAAAACTGAAATTGTTTTGCAAGCGGCGGACTG
CATATGCATTGTGCGGTGAGTCAGTCCATTTAGCTGCTTGACTGGAATGGTCCTGTTCAG
TTTGACAGATCAGAAGAGGAAAAAATATCTCAACACCATGAAAACCAAAGGCTTAGCAGT
GAGCAAATCAGCCCTTTGTCTTGTTCAATTCAAATCAAAGGATAACCAGGAATGTTTGTT
TGACAACAGCATTTACAATGCATTGTTCTGAAGCCCAGAGCCTCCCAAACAAAGACAGAT
AGGCTTTAAACAAGTCATTTAATTAGCACCGGATCCCCAGCTTTGGCTGCGCCAACCAAT
TATACATTCCTGAGGCATGTGCAGGTCCTATTTCACAGGAGCGAGAGGCAGATCCTCTCC
AGCCCTGTCTCTTACAGTACATCTCTCCCCTTCCATTTAAGAGAAGGTAAATAGCCCAGA
CAGACAGCTTCATTAGCCAGCGTCTGAAGAGCGCGGGGCCGATTGTCGCTTAAATAGTGC
GCTTTTACTGCAGGCCCAGCCAGCGACCTCCGATCAATTACAGCTGACATTATTGTTTGT
CGGGAGCTTTTTTCCTGGACAGAGGGAGTAAAAAACGAGATCAGGCCTGAGCTTTGGCTG
GAAATGTAATCTTCCCCCTCTCTTTGGTTCTTTCGCTCCACAAACAATAAATCATTCAGT
TGAAGAGATAATAAAGTGCCAAGTAGGAGCTAGTTTAATTTTTGTCAGGGGAAATCTGTC
CACAACAGAGTTAAGGGTAAGGGGCTGGCTGCTTTCCTCATACCATTTTCAATGACAATG
GCTTAGTTCCTTTTTTTCTTATTTCCCTCTGTAGGGTTAGATGGCCAGAGAGGCtagagt
tgtgtttcgatgaagattaactgctgcacaaatcactgcaagttatcatttttttgtcat
caaaataaatgactgctctctttttaatcattttaaaaacattca
>NODE_391_length_839_cov_32.547081
CTCTGAGACATCTTTTCTCTCTCAAGAGCTTTTCGCTTCCTCTTTTTTCGCGTTTTTCTC
GTGTTTTTTTTTTCCTTTTTTATAGCAAAAATATCATGCAGTCTTTAGTTCCAAAAACCC
CTGGTGGGATCTCGTGTTTGTTTGTTTGTTTGTTTCAGGAGGAAAAAGAAACTCAAAGCC
TTGAAATTCTTCTCTCACAATTATTCTTAAACATTCAAGTCATCCTATTAATACTTTGTA
CAGCAGAAAGGTCCTTCAGATTTCACACGTGTATATATAAATATAATATATAGAAATATG
CATATACATATGTTCAACTTGTATATGTGTATACATATTTTGGAACTGTATCAAAGCCAA
TTTAATGTGCTCTCAAAATATGGCCCATGATTCCTAGTGGGATGCACATCAATTCACATA
GTACAACCAGTAGATTAGGTTGAAAAATCCAAAGGTGATGGGGAAAATGACCCGGGACCA
CTTGTCAATGGTGCTAACATCTGACAGGTTTGGGATTTTCAACTTGAGCTTGGAGGAGCG
TCGTCGTAGCCGACAGTTGGCCCGGCTCCGCATGGCGCTCCGGTCCAGCGAGTGGTGGCT
GAAGCCATCTCGGGGCGCCATGGGCTTCCTGAATTGGACCCCGGAGCTGTCAAAGGACAT
GACCGAATTCCGAGAGTCACTGACGCTGCTCCCCACGTCAGAAGGCATCACCTCGTTGTT
CATCTCCAGCGTGGTGAGGAGGATGTTTCCGTAGGCATCCACCTGCGAGGAGAGCGAACC
GACACCGAGAGTCAGTGGGGGCTGAAGTGCCGAGCAGCAGCCCCAAATCCCCCTAAAATA
GATACTTATGTTAACCCCCCTCCCATCCCTAAAGCTGTAAAGGCTTAAGCAAAATGTAGG
GATGATATGGAATGTCTTCTCTTGCATGCAACAGATATAGTTAGCAAGTTTCTATTAGTG
TTTTCTTGCAAAAAATAGTGACAAGTACTTTGAACAGCCTtaatcatcagactttactgt
gag
>NODE_392_length_912_cov_18.246710
AGGGAGAAAGAAGGTCAGGGATTAGAAGGGAACAAGACTGTGGTGTAATCACTACATTTC
TCTCCAGCTATCCAGGCTGTAAGTATATGACTGACTGTTGCCAAGTGTGGCCTTATGCTT
TTTGTCATCGCGCCAGCTGCAACATCCTCTGGTAGGCCCCAAAATGATGCATCTTCTTTG
ATACATTCTTAAGTACACATCAGACACAGTCAAATATTAATCTCCATGCTCGCTGGCCAA
ACAACATCTGTCTCAAAACATGAACTAACATTCTCCGTTTTTCTTTTTTGGTTTGCAAAA
ATATGCCCCTCCATCTTTAGAACATCCATCCGCACAGCGATGCGTATGTTTGTGCAGTTA
TTTATCAATTCATAAAAATTCAAATACTCAGAATAAAATGTAGCAAACAGAAGAGCAACC
ATAAGCATGAAAACACATCAGATTTATTCTGCCTGCCTTGTTTACCGGTTCACGGAACAC
TGCATGCAAACAGAATGCAAATGCATTTGATTGAATCAGGTGATGCCGAGGTAATTGTAT
TTGGAGAAATGTCCAAGATTTTTTTTCATCATTATCAGTGGGGGGTTTTCTTTATGAAAT
CCATCTTAAACAAAAGCTATCATCACTCCCAAGCCTTGTGATCTTCCTTTGTCACATGCG
GATGTGGATGCGTCTTTAATTTCCTTTCAATTAAAAGTAAATATACGCCTTTATTTTTTC
CCCCACTGTGAAATCCAAACAAGAGGAGTCAACATGAGCAGACAGGTGAGGAATATTCAT
TTATATCTGCCTGCCATTTTTTCCTTTTTTTTATTGTTGATGCTGATGATGTGATTCAAC
AGGCAACACTGTGCCTGCATGCCTTCATGCCTTCTATCAAACACACCCACGAGTTTGTAA
CCGAAAATAAATAAATAAATAAAGGAAGCCAGCTTGTCTTGTTCCGAGCTGGATGGGATA
GACAAACAAACACGAAACAAGTGCAGCACAACACAAACTTTACTTCATCATTAAATGGCT
GTTAATCcgtgtccccagtggctacagttgctttgatcagagcaaaattgtcacgaagac
acaactttttcttttc
>NODE_394_length_222_cov_3.693694
CTTTGGTTCTTTGTTTGAAAATAGTGGTGTTTCGATTACCGCGTGTAATTGTGTTTGGTT
ACATTTAATAAAGTAGTTAAGTCAACATTGAGAAGTGTGCATTAGAGTAGCTGAGTGTAA
ATAAAGTGTGCTGGGTTCTATGGATTATGATATGCTGATGAATTTGGCTTTTAGATACTG
ACTTGCTTAAAATTGTACTGATGACTTTAGATTGTTTAATTAAGCTGGTGAATTAAAGGA
CATTGATAATTTTAGATGAATGGGGTCGATGAAATTAGGATATAGAGTTAATTCTAAATG
TTGTATTGTCCTTAATGAATTGTTACGCTGCTAATGGTAAACTGGGGCAGGGTTATGTCA
ATGTGCTTGTGTGGGTTTACATTCTAATCAGAATTAGTATTTGGAA
>NODE_395_length_1040_cov_23.887501
TAAAGGGAGCTGTCTTTAAAATGTTCAATTGCTGTTTTAGGCTCGGGATTCTCCCTGCCT
GACTCAACCTCCACCATAACCCCCCTAGTTAATATGTGAACTGTCTGGTTTGAGCTGAGG
GGGCAGGGAGGGCATATCCATGTCGGCATGTGAGTGACCACCTCTTCAGGATCAGTCCGG
ACTCCTTCAGGCCCTTGGACGGTGAGGGGATACGAGGGGAGCTGAAACACAAGTGTCACC
TGACCATACTGTCTTTTCTCTTTAGGTTATGTGATATGTGGCTGGCACAGTGCGAGAGTA
CAAAAACAGGTTTGTTTTGCAGTGACTGGCTTTCTGTAAAGTCTGAGTCTCGTGGTGAGT
ACAGCATTTGTCAGCCTTCCCCCCCACCATTGTTCCTGCATGCCTGCAGTGAGCGTGAGG
GTGGGGGGCGTGAGGAAGTCTTGACTTTTTTTTTGAAGGGGGGGAGTTATTTTGATTGTC
TTTACCTATCAGGTGTAAATTTCCAGGCACTCAGTTCATTTTGGGCCTGCTCCAGTTTGT
CTTTAGTCTGTTCCAGTTCAGCCTTCATTTTGAGGAAAAACAAGTTGATGGCCGGATCCA
CCATGGACGACCGCAGTTGGGCCGCACTCGGCTGCTGGACTTGCTTGAGGTACTGGATCT
GGGTCTGCAGGATACAACAAACACGTGTCAGCGACGGGCAAAGACGAAGAACTGTTCTGT
GATTGTTTAAAGCACCAGAGCGACTCCTTAATTTTGACTCAAGTCACATTTGTGCTTCCC
CTAAAATCTATAAAATCTAAATTCCTCATGCTTAAATGTAATAAACAGTCATTTGACCTC
AATTTCAAGCAATTAAATTATATAATTAAGCAGTTCTGAGAAGTACTTAGATATAAATCC
AACAAAAAATACTTGCATAGATAATAAGCTCTAATTATACATTGTAATGTTCCATTAAAT
CAAAATGTACTTGCTTTTCAAAAATGATTATACATGTTCTTTTCCTGTTTGACCACACAA
ACTCAAAAACAAGCCAAACTCACCAGCCAAAGTCAAAGGTGCCATCTCCCCGAGAATATA
TTTCAATAAATTTACATAAAGGCAAAAAGTATGCCTCTAAAACAACCAGCTTAGCATTTA
GGCAATGGAAATGAACATGGAGTCACAGGTTTTGCAGTGTGGAGGGTAAAAGGAAAGCAG
GGctctacctggctgtgtgtgctg
>NODE_396_length_611_cov_18.898527
AAAACATAAGATGATAATACCTATTTTCATAATAATACAAACAGCCTGTAGGCTACAAAA
TAGGAAGAAGGCCATACTCTGTATATCTGTGCATTGCCTGACAGAGACAGAAGGGTTTCA
ATCTCTTTTTCATTTCATCCTGATAGCTCTGTCTTTTATTACCGAGGGACAGGAGCGTTT
CCTGAGGTAAAAAGGAGTGCACATTCTCAAGATAAAGTTGGAGGTTTACAGCTATTTCCA
GCCGTAATGTATTATTCTGTTAAAGCAATGATCAGGTAGTGTTGGATGAATGGGAGATGT
TCAGCACCATTACTGCCTGGCACTTCAGTGAGGCATTATTACATTATCGCTGCTCTTTAG
TAGGAGATTGGGTGTGTGACCGGGTTCTGAATACACTCATCCCGCTCTCCAAGGCGTAAA
TTGCAGATTGGCTCATTGACTTCAATGATAAAATGTAAAAATTGCCAGTAAAGAGAACAT
AGACTCAGGTTACTCCTTAGCTGTTTGTCAACGGCAGATGTGACTCAGTTGGTGCAGAGC
ATGTTAAAGAGTTCCATCTCCCAGAAGTCAATGTCATTTATGCCTGAAACTGCTAAAGCA
ATAGCTCATCTTGTCTCTGGTGTGTCATACTACACTGCCTTTGTCTGAGATTAAAATTTG
CTCTGGTGGCGAGCTAAAATCCTAAAATGTTACTTATAGCACAGAGCAAAGATTTACCAA
Cagatgtatccagaatatgttggaatgaaaagtgatgcgatttacataaagaggtattta
aaatgtgctgcatta
>NODE_398_length_527_cov_21.305502
ACATTTTCACCAGCAGTAATTGCTTAAAGTGAGACGTATTCTGGTGAGTGGACGTCTAAA
TGAAAATATATTTTCACCCTGTTTTCAATCAGTCCGAAACAGACAATTAATGGTCGCCTA
ATCCCTGGACACATCTCCGGCTCCCTGCTCCGACAATGAAGCCAATAAAAACCTTTAAAA
AAAATTCTCAGTTGTTTTCTTTTTTTACTAATTTCTCTTTTTTATTTCTTTTTGTCTTTA
CCTCGTCTATTTCTCATGAGTTTTCTCTGATAGTGATCCTGTTAAATTAAGTGCCTGGGC
TTTATCCAGAGCCCTCTCACCGTCACTCCTTTAATTTAGTCATTATAATTAACCATTAAC
TGGTGTCAGTTTCTGGGCCACTAACAGGCCCACTCAGTTCTGCTTGTCTGCATTATCACA
GTTTGGGGGAGAAAGTAAATTATAATGAAGGGCTATATAGTCCAATTACTGATAAAAGCA
GCCAAGTGCGCTCCTTGTAATTAGGTGCCAGTATCCCTCCCTCCTTCTCTCTCTCTCTCT
CTCTCTCTCCCCTTCTTGTAGTGACACGTTGGAAGGGAATATATGCTTAATAGCTATTTT
TATTACTGTTAACCTCTTAGTCATGTTCTTAACCCAGCGACTTTCAATCACAGAGACAAG
GGGATGCCACAGAGAGACCTTATCTCACAAACAATCATTTTATGTGCTCTa
>NODE_399_length_871_cov_13.477612
CAACACTCCAACCAGGAACAGAAGTTGTAGCCTATATTTTAGCCGAGTGATTATTTATGT
ACCTGCCATGAATTTTCACTCAAGCTCGCTGTGCACCAAAACCTCCCACATCTCCCCCAA
AACCAGATGGAACAAGGCAGAGTAACCGCAAGAAGCAGCAGACTCTAGAGATTCTCCCCT
TCTTGAGTTATGAATTCACCATATGCTGTGCAAAATTATGCTTGTGAATCTAAAGGCTGA
GGTTTGTTTGTGAGAAGCTCTGCGAGAATAAACACCGCAATCCTATATAAGACCTCAATC
AATCTTATCGGGGTAGTAGGCTGGATTTGCATGATAAAAACAATCAAATTTGTGGTTTTG
AGAGATGATTGCTCATGGTATCCGGCACCAACTGCTTTTCACAGCTAATGCTAATGCATT
ATCCACAACTGCAAGAGCGGCATCACACACTGGCTTCGGAATCCATTAATAGTATATTCC
TATTGAAAAAAAGGAATCTCAAGCACCATAATGTTACTCCATCAGCTTATCCCGTTTCAG
CAAAGCAACACTGTGCACTGAAAATACACCATCACTGACAGAGAGAGCCTAATCCAGTGA
TTGGTTTTACCTTATCACACAACTTAAGGAGTGTACACTTCTAAGCTGACGGATTGAACC
TCTGTTCGATACAGGTTTGCAAAACTGAATCTGTTGAGCCTCCAAGATTTGATATGGGTA
TTTAAAGCTCTGCGCGGCATTAACCGCAGAGCACAACAAATAGCCTGCCTTTTAACAGGG
CTAGGGAATCCCGGGGCCAGTTGGGATGCAAATTGAAATGATCCAAGAGTGGATTGAGAA
GGTGAGGGTGGGCTCGGGATGGGGGGCTGTGGAGGGGTTGATGTGGGAGTGGCGAGGGAT
AGGCGGCTTGCAGGAATGTGGGAACGAGATGAGGTGGTGTGAGGCTTGCGGTGAGGGCTG
GCAAGGTTTCGGAGGAGTTAGCTGTGATTAGCCTCAAACGCTGACTTatgacttgagcga
taacagttttgcaacaaatcgcggcggggggttgg
>NODE_401_length_566_cov_8.284452
TTTCATCGACCCCATTCATCTAAAATTATCAATGTCCTTTAATTCACCAGCTTAATTAAA
CAATCTAAAGTCATCAGTACAATTTTAAGCAAGTCAGTATCTAAAAGCCAAATTCATCAG
AAAAAAAAAAAAATTATCAATGTCCTTTAATTCACCAGCTTAATTAAACAATCTAAAGTC
ATCAGAATGTTTACTTAACTACTTTATGAAATGTAACCAAACACAATTACACGCGGTAAT
CGAAACACCACTATTTTCAAACAAAGAACCAAAGCACCAAACATTTCACCACGTGAGCCG
GCATCNNNNNNNNNNTAAATGTAACCAAACACAATTACACGCGGTAATCGAAACACCACT
ATTTTCAAACAAAGAACCAAAGCACCAAACATTTCACCACGTGAGCCGGCATCNNNNNNN
NNNTCCGCCGGCACGCGTCACTCTTCGCAGCGAGCGTCTGAGTCCCAGGCGTCTCAACAC
AGGTACAGTTCNNNNNNNNNNAATATCATAATCCATAGAACCCAGCACACTTTATTTACA
CTCAGCTACTCTAATGCACACTTCTTAATGTTTACTTAACTACTTTATTAAATGTAACCA
AACACAATTACACGCGGTAATCGAAACACCACTATTTTCAAACAAAGAACCAAAGCACCA
AACATTTCACCACGTGAGCCGGCATCTCCGCCGGCACGCGTCACTCTTCGCAGCGAGCGT
CTGAGTCCCAGGCGTCTCAACACAGGTACa
>NODE_402_length_707_cov_17.743988
CCAATAGAGGACGAGCCATTCTATACAGATGGCCTCAAGGACAATTAGCAGTAATGATTG
GTTGCCACATAAATGAGGGGAATTCTATTTGCTGCTGCACTTGCTGATGATCACAGACCA
AATGCCTCTGACAATAATATGGATGGCTGCTTTAAACTTACTTGTAAATGCCGGTAAAAA
CATACAGTGGGCCAGAAAGGAGCATTTCCGTCCTTTAACATTTTAATATTTAAGCGGCAT
TCAATAAAGAAAGGGGCGAAGTTGAAACCTTTTGCGCGTTATCGAGGAAAATAAAGAGAC
AAAACAGCACGGTGATCTAAAATATTATCTCTTCAATCATATCCTTTTCCCCAGATATCT
TCATTTCCCCCCCTCATCCTCCCTCCCTTTCTCTGTCAGTTAGTCTGGCAAACAATCCCC
TTGTTAGCAAACTGTTAAGACAGCCGCTTGGTACACAAATTGCGCTCGACCAAGCGAATT
TGTTTTGCAAGGGTGACCTGTTTAATCATCTCATTTTCTTTGGCGGACATTTATTCATCT
GGTTTCCACGGTTACAGAGAACATTAAGGGGCTACAGTAATAAGGCTGGAGAGTCAAACA
GGTAATAAAAAAATTAACGCCATTTTCCAGCAGCCGAGGACAGTGGGTGAAATGAATCAA
GGGAGAGGAGAGGGAAGCAGCGGGGGGAAGCGGGGCGGGGCGGGGTGGGCTTTCCAATAT
TGTCCAAACAATAAGCCTTAGCGGTTATTTTACTCTGTAGATCAGGTGGTGCTGTTATGG
ACATGACACTTTGGGCACAAAGCAGGAGAGATAAAGCTTTTAAAGTGGCCCTGCTCCTAT
TTTTTTATTGTCATTCAGCGATTGCATATCAGAACAATTAAAAAGTTAGCc
>NODE_403_length_738_cov_15.944445
AAAAAAAAAACGTGTTAACTCTTTGCAGCCCAGACCCAGTCCGAGTAATAAAAGACTTCA
TATATTTTCTTTTGTATTGTCCAGGTTAAGAGAGTGTTTGGTTTCCTTTTTACAGTTTGT
GGTAGCTTATTTTTTCTGCCAAAAGGTGTTTGAGGCCTACTGGGACCACTTAAAAGTTTA
TGCAGAGCACTAGCCAAGTTGGACAAAAAAGCCTTGAAGTATACACACACTGGCCCCTTT
CTCAGAACCTCTCAGCTCTGGCTTGGGGGAGTGTTGTTGGTTTATGAGAGGGAAAATAGC
CCCAGCCTTCTGCAAAAGTGAAATGGGATTAAGGCCTTTGTTCGGCCCACAATGGTGAGG
GGAATTAGCAATAGTTGTAGGCACTTAGAAGAGCTCTCACACAGAAGCTTATCCCAGATT
TTGCACAATAATCATTTGAATATCAACAGTGTTTTGCAACTACAGCGCTAATGTATAAAC
CTCTCTCTTTTAGATATCGCAATCCCCAAAAAGGATTTTTTACCACTGGCTACATCACAA
ATATTCATGCTGTTTATGGCAAATCATATTTTTGAGTATCATTGCATTTAAAAAGTTTAA
AAGTGGCGAGGATAACTTTTAGGGAAGTTTAAGGGGGAATTTTTTTATTCTTTACGTTAG
TTGTGATGCAAGCTCTGTGCATTTGTTTGTTGGCTTAAAATGTACTAAAATCTTATTTAT
GACTGAGCAGTTAAAGCATTGTGTCTTTTATTTTCAACAAAATTGTAAAATAATGTCTGA
TTTTCTAGTAATTCTGTATTCCTGTAAATTTATTTCTGTATTTTTAATGCAAACTCCCAG
CCTTACTAACTGATATTTGCattttactggaaaaacaacttaaggaacattatgaagtaa
atgttagaggaaacttgtttta
>NODE_407_length_428_cov_12.955607
TGAGTTTTTAGGAGGTCAGATATGTTCTTTGTGTGCTGACCTCTCCCTCTCGGTCTCACA
GAGCGAAGTGCGTGCCGTGTGGACCAGATCTCAGGGGCGTACGGCTGGTGGGGGGAGCGT
ACCCTTTTCCTAACCTCCCTCCACTCCTGTCGCACCGAGAACTATGTCCCGGGACTGCAC
CTGCTCACCTTCCAGCACCCCCGCAACGACTCCCAGCCTGACAAGGTACGGAGTCCAAAT
CTTAAATAAAAACTGTACTAGTTTTGATTGTAACAACTTCCCTTTCTGCTTACACTTATT
CCTCCTTCCTTCCTCCAATATTGCTTTGACTCCACTGCAGTTCTCCAACTTGACAATTAT
GTCACTTATTGTTCATTTCTCCTTTGTGCCCTTTGTTTTTTAATCTCTTTACTCCAATGC
TCACTTCTTTTTTTTAACTTTCTCTGTTTGTTTTGCATAGACAAGGTTCTTTTTTTTCAA
CTAAGCTATTGTATTTATGGTGCTGTTTTCAGAGAATAGTGCTTCTGTTGATGTTTTTCC
ACTTccatccatcctccattgtccttccacctcctcatccctccaccaggtgtccatcct
ccgcagcactac
>NODE_408_length_484_cov_26.117769
GCCATCGCCACCGACAACGTCCACACCATGCAGATGACGGCCAAGCACGTCCAGAAAGTC
AGCCTCTTGGTGTAGAAACGGTGGTGCGCGATGGCCAGGTAGCGCGTGACGCTGACGCAG
AAGAGCATGAACGCCGTGTGGAAACAGGAGAGCACACCCAGGAAGGCGATCACCTTGCAG
GTCAGCGTGCCGTAGGTCCAGGCAGATCCATTCTTGACCGAGGTGAAGACGAAGGGGAAG
CAGATGGCGGAGCGCAGGATGTCGGAGGCGCACAGGTCCAGCAGGAAATAGTAGGGCGCC
CGGTGCAGGCTCTTGTCTTTGACCAGCAGGATGGAGATCAGGAGGTTTCCGACCACGCCG
ACTCCGATGATGAAACCCAGAGAGGTCAGTTTGAGGAACGTGGCGAGAGGAGAGACATTC
TGCAAGATGGTGTGGTCCCCTGCATGGCTATAGTTCGCCATAGATGGAGGAGGGATCATA
AAGATAGCGGAATAGCTTCAGCCAAGTATCATGATCTAGAGGTGGCGGGGGGAGGCGTTA
GATCCATTTGGCGGTGTGCTTTGAAGAGGTTTCCAGGCATATAGGCAACCTCTCCTCTAA
GGCATCCTTTGTTCCTTTGTCTCATCACACCTAAAAAAAAAAAAAAAAAACCCTGAAAAA
AAACATCa
>NODE_409_length_816_cov_21.492647
ACGAGTCCCTGTCGACTCGCTCATCCCCGTAGATACGATGCAATCAAAAAAAAGAAGAAA
AAAAAAGCAACACGGGAGGCGAAGGGGGGGGGGAGAAAAAAAATCAATGCATCAAAAAAC
AAACTTTAAACAATGACCCCACTTCTGTGCTGCAACTTTTTCCCCTTACACCTCGCATTT
TTTCTTCTGTCACGAGTATTAGGGGCAAGAGCGATGCATCCCTTTTTCCTCTTCCAAGGA
TAATGATTTACAAAATGCCTCTCATCAAAGAATTCATTAACAACGAACGTTAATTAAAAA
ATAAATGAGTAAACATCAATATCAAATCTCAGCACTGTGGAAGGGAATACATTATGCAGA
GTAATGATGTTTGAGAGGGGCTTCAGCACCTCTGTGGGACTCTTTTAAACCCCTTACCTC
TTAGGCAGTTGCTTATTTTGCAACCCTTTGTTGTTTAACAACAAAGAGAATGGGCTCTCA
TAATGTTATATTAATCAGCGGATTAATATTTCAATTTGATTTGCTTTATAGTTGAGGTGC
TGTTGGCATTTCCATTTTCCCTCCATATGTGCAGCGATGTTAAGTGGTATCATTACCATT
TTCTACCTGGGGGTTCGGGGAGATAACAGGCACCAGTGATAGCTCTATTCTGTGGAGGGA
GAGGGAGGTTTTTGGGGGGCGCTCATGCATTTTTAAAGGTCCGTGTTTGGTGTGCCTTCA
CATCCATTATTCTCAAATGTTGCATGCAAACAGCTGAGTCACAGCCTTTCTGCCCGCCAC
AGGACAACAAGAAACAAGAACGCCCTGAAATGCTAAATTAGAGTGCCCACTGTAAAAGTG
TCCGCTGGTATACAGGCAAATATGATTTATTCATTCTAAATTGTGTTTGACAACCTTTGT
TCCTGCTGGAGTCTGCAGATGAAGTCAAATGATGTGTTATAATCTAACAGGACACAGCAC
AGGGACCTGGgagtacttgtgattctgttcggtttgtggc
>NODE_415_length_899_cov_21.818687
ATTAGAAAGGAAAATACAAAAATAGGAACTTATAAAGTGAAATGACAATAAAAATTAAGG
TGATATCTTAAGTAAAAAATGCTATTAATAAATACAACAACCTTCCCATACACAGTTAAA
AACTATTGAAATCTTGCCATTAAGTAACATCATTAACAGACAAATATTTAAATATTTATT
TTCCTTCAGAAAATGTGAACCATATATTGTGGAGCACAATATAGCAATTAGTAAAAACTA
GACACTTTAACATATTAAAAGCTTCACCTCAAAAATATAACAAAAATCTGATCAAAATTA
TAAAAATCAATTATACATTCCAATTAAAAATATACCAATAAACAGCTAAATACATTGTTG
ACCTAATAATTACAATGCAATCAATCACAGTAGCTTAAAATAAACAAAATAAGCAAATGA
GCACAAAACCTTTAATGTTTTAAAAATAACTTCAATTATTTATATTAGTACAAATAGTTT
GATTTCTTTTCTTTTTTACAAACACCAGCATGAAAAGGATTACAATAACAGTAGAAAATG
ACTGTGAAAAACATATTAACATCTTCTTTAATTAAATGTCTGCAATTAAAAATGGCATTA
AAGAATTACATTGCAAAGAGTCTTTATCTGGAAAAAGGTTCAAAAGAAGTATTGCACATA
ACAACTTGAAGTTACCTTGCAACATTTACCACATTCAAGTCTTTAAGCTCCCCTTCCTCC
AGATAGGTCTATATAAGATCACCTCAACAGACAGCGGGGATGAGTTCTCAAGTCTTTTAA
ACAGTGTTCTATAAGGATGCTCAAAGTCCTGCACTGCCAAATCAATTTAAAGTTTTCTCT
TTTTTTTATCTCTCTGTCATGTGCATCCTGCAGAGGTCTGCGAATGGGGAAGCGAGGAGT
TCAACACGTGGGGGAGGGGTAGAGGGGAAGAGGGGTGAGGTGAGAGTGGGTTTGGGGTGT
CCTTAACAACTTAATAGTTGAGAAACATTTGGTGCACACCACAACAATTAATTTTAATAG
CTAATTCATGTACTTGTCATTTTCTCTTTTTTTTTCTTGTCATGCATGctaaggattaca
ata
>NODE_416_length_597_cov_16.788944
GAGGTTTGGGTTTGCGTTGCTGCATGTCAGGCAAAAGTGCTAGAATTCATCTCCCTATTG
AAATAGCAAGGAATGTATAATTTTTTGTTCACAACAGATTTTTCACTACGAGTGAATACA
AATGCGCGTCTGGAAGTTAAACAGCGCTTAGAAGTTCAGAGAAGTTTCTGATCATATCTG
AAGCTCATGTAACAGAGAAGCTGAGACACCACATGGACCCAGAACCCAGTCAGTTGTGGG
TCCATGTGGTTGCACCATCATGTAAATGTTGCACCAGTTTTGTAGTAGTATACAGATAAA
TGACTGAACAAAAATATAAAGCCAATCTTTGTTCTTAGGTGACATGTAGGAGTTAAAGTC
CTTAAGTTGTATATACATTATGTATATTTATACACTTAATTATTTTTTACTTTTCAGTAA
AAGGGGCTCCACAAAATATGACAATATGCCATACTTGATGAAGTAAGTCACAGACTTATT
TTAGAACGGAGGAACACTTCCACTCCCATCTGGAAGACAAAAAATAGAAAAGAGAGAAAG
AGAACATTAGTGGTGCATTTCCAGAGAATGATTTGTCATCTCATTTTAAAAAAGAAACAC
GGATCAAAGTGAGGCACATTCTTACCTTTGTGGAAGCACTGTGGCGATGGATGACATTGG
AGTTGATACAACTCAGGTTGTTGCCCTAAGCCAGGGGCGATCGAGGCACCTGCCCCAAAC
ATGGGTTCCAGGACGGCCAGTTCCTCCAGGAGGGACTGAGTGCAAGACACGGCGGGCGTG
g
>NODE_417_length_675_cov_20.536297
TTCACAGCTACATAAACCAAAACCTCTTAAGATCACTTTTGCCTGAGCTTTGACATATAC
ACAGTCTACATATACGGTATATGTTAAGTACTAAATGTAAACAAAATGTGCATACCACAA
TCAACCATTTAGCTGGTGTGTGGATGTATGGGGTAGGAAAGGTGGTGGGGGGGAAAGAAA
ACAAAAAAAAAATAATACAATACAGACAATGTACAAATTCCCAACTAAGGCATTGAGGCA
TATTAGGCATAATAATCATTGAAATGCATCAGTCAATAGCAAAGTGTAGCTCAGAGACTA
AACTGACCTCTGTCAGCGGTCACAATCCTTTGGTAAGGATGGACCCGCGTGTCATGCCGT
CTCACTTTAGTAGCCATTGCACCTAGATTGTAACAGGTCCACAAGGTTAGAAACCATTCA
CTTTGAGGAGGGGAAAAACAGTCATCTTTTACAGTAACAACATTCACATTTTTAACCATT
ACCATTTATAATGCTTGGATAATACAACAATACACAGAATAACGTAATACAGATTATAGT
ACATATACACACCACACATGTTTTTTCTTTTTACATGTAGAAAAATGCAGTAGAAAAAAA
TAATACACCTTTTTGGAGATTTACTTGGCATTTAAAAATGCATAACTTAAGTACTAAAAT
TCCACAGTGCTCAGAGTTCTATGGGGGACTGAAAAGGGGGGCAGGTAAAGGGTACAGGCT
TCTGGCTGTCTAGAAAAATAATGTGATTCTTCCTGTGGGATCCAGAGGGGAACTGAGAGA
AATTTGTCTCTTTATTTTGAAAGGTGGGGAAATCCAATACAGCTCTGATGGTAATTGAAT
AGTGCCAGACACCACCTGg
>NODE_419_length_574_cov_21.663763
TGCAAACTTTTACAAAACCAATGGGGCATTTCCACAGACTGCAAAGATTGCCCGTATCAC
GACGCCCATTTTTCCCAGTGCTAGAATTGGTATGTCCCCTTGGAACTGTGATAACGCCAT
GCTCTGGGGAAGGAAATCAGCGGCAATAAACCCTAATAGGACCAGCATGCATAGAAATGA
CTCCCAGAGGCCGGGGAAGCCTGGCGTGCCGCCAGAGACGCTGCAAATGGCAAATAATAA
TTTCCTCTCTACCTTATCCCCCGAACACTGCAGACCTTTAGCAGGAGAATGCATGAACAA
GCTGAAATGCGGCGCTGCTGAAGCAGAGATAATGAATCTCCCAGAACGCGTTGGAACTTT
TTCCGCTATTCCGGCTTTAGGGGGCATCTCATTACCTCCCGGGGTCATCGTCATGACAGC
CCTTCACTCCCCCGCAGCCTCAGCAGCCGTTACAGACAGTGCGTTTCAAATTGCCAATCT
GGCAGACTGCCCACAGAATAATTCCTCAGCATCCAGTGGAAACCCAGCGAAGAAGAAAAG
GAAAAGGTGTGGGGTCTGTGCACCCTGCAGGCGGCTAATCAACTGTGGTGTCTGCAGCAG
TTGTCGGAACCGCAAAACGGGCCACCAGATCTGCAAATTTAGGAAATGCGAGGAGCTGAA
GAAGAAGCCAGGCTCATCGCTGGAGGTGAGCACCAGGGCTCTGCTTCCCCTTCTTTTATT
ATTATCCCCTTGCACTCCAAAGCATTAACCTTTTCATc
>NODE_421_length_539_cov_14.025974
TCTCATCAAGTGATTATGAAACTGTTGGCATTATAGAAATCAGAGTGAAAGAATAGAGTC
AGGAGGGGAAAGGAGGGAGGGGGCTGGCAATTTGTTCTCAATGGACAGCGGATGAAGAGG
TGGCAAGTTAAAGTCTCCAGTCTGAAGGGTCTCCTTGTAAAGCTAATTCCAGTTAATGGC
CAAGGAACAAACCTCCACTAACCCCACTGTATCTGACATCCTGGCTCCAGGTAATCAGGC
TGACATTAATGCAGGCTCTAAAAGAGACACCTCGTCATCAGGAATTTTCCTCATTGGCAC
CGAAAATGCCAGGCTGCACACCTCTGACTGCGTGGCCCCCACATCTATTAACCTTATTGA
TTTGGAGCCCCGCTGAGCCCCTCCAGAGCTCCCGCCCCCCTGCTGCTGGACTGAAGTGGA
TCAATCCTACGCCGGGGGCCACAACTCGATAACAACCCGGTGCTCCGAGACCACTGTTTA
CAACCTGAAATGAATACACACACACACACACACACACGGACGCTGCTCTGTATATTCACA
TGCTCATCTGCCCAGCGCTTCCCGGTGAAAGTTTTTAACAAGCGTTAATTATACCTGACG
GAAAATCGCAGTTTAATAACTTTACCGCGgcgtccgcccatgtccagttgtgcttttatg
aacggaaatgcgcgttaaccgaacgatacagttaaacatgcgtcaaagaagtacagtatg
tta
>NODE_422_length_616_cov_19.055195
TACAATTACCAGCCAGTGTTACACCGCTGACATTATCAGAAGGAAATCTACATTACAGAT
AGTCCTCCTTTTGAAAACAGCAGCAAAGTGGCCACTTTATATTCCATCACCTTAGATTTT
TTTTTCCCCAGCCGCCCCTTATTTCCCCCCCTTCCCAATCAATTTCATCTGCTGCCAATG
GACTGATACGAATCCAATTTCTATTTACGCAACAGGATCAGACACAAAGCAAATAAAAGC
GGCGAGATATGGAGTCCAAAACAACATCTGCTAGTCAGAGTATGCAGATTAATTGGAAGT
CTTTGTGTTGTGATTTCAGTTGAGTGCAGTTTGACTAACATCTTAACCTACTTAGTGCAA
TTAGTGCTTCATTAGAGAGGCTAACTAACTATTGCTTCTCTCCATAATGATGTGCAAGAG
TGTAGACATAAAAGTACATAATCAATGGTTTCCAATTACTCCACAAGTGCAACCACTATT
TCAAATAAACTGGATAATAATATAGAGCCATTACAAAGTCTAAGGTAGCAGAACCATTTA
ATTGCAGTGCAGTTCTTCTCAGCTCCAAGATTTTTTCACACTAATGAAGTGTCATACAAA
AAAGGCTGTATTGATTTTTTCACCACACAGCCTCCACCACAAATATGTAATTATCCTTTT
TATATCTGGCAGGGGATTAAAGTAATCTATAGTATCTAGCCTTTGCGCTTCCCTGACAGG
GGTGTGTGTGTGGGCTTTTACCCTTTTCAAAATATGCAGCTTTTTGATgaatgaacttta
gacaaaatgatgttctgttc
>NODE_423_length_584_cov_21.013699
GCCGAGTCTAATCTTGTAAGCCATTATTTTTCTATTTCCCCTCTCTGTCACTTTGCATTA
TTTTTGCTGCTGTAATTCCTATTCGTCCCTTCTGGAATCTTCCTGTCCTGCTTTGTCCTC
GGGTCTAATCCGGACTTTCTGCCTGTTTTCAGTCCCCGGTCCCCATTCTCAGCGGGGTTC
AGATGGAATAGCCATGCATGACGCCCCTTCTATGGCAACCACACCTCCACAGGAAGGCAA
CGCCGACTTTTCGGATGGGCAGAGAAGGCCTTTGAGAAGCTGGCAGCAGAAGTAAATCCT
TCTCTAAGGAACAAGGAGAATTAGCAGGGAGCAGTGGACTAGGGATTTAACCCTACCCCT
CTCCTTTGAAAGGCACAGTCAGTCCCACTCCTGCGGCTAGCCACAATCAAACAGAGGAGG
AGTGGGGAGGTGGCAGCGGGGAGAGGAGAACACAAACTCCCTGAATGACACAAGCAGTGG
ATTGTGGAGGAGCCTAATCCCACTTTAATACCTTTCCAAGTTCAGCTGCTAAAGAATGCT
CTTTAAAACAACACCACTGTGTGAGCAGTGAAGGTTGACCAGGGGGAGGCACGCCATTCA
ACCTCCCCAACATTACCTGATTAGTGGTTTGAGGACCAGGCCTCTGGGCCAGCATGCCAA
CAGGAGACAGACTGGAAGATGTAAATGATGATTTTATATATAGAAAAACACATCAACAGG
GGCCGGCGATGACATTAGCCGGAAAAGAGACCACACATCTCtatgtga
>NODE_424_length_648_cov_7.432099
CCAGGCGGTCTCCCATCCAAGTACTAACCAGGCCCGACCCTGCTTGGCTTCCGAGATCAG
ACGAGATCGGGCGTGTTCAGGGTGGTATGGCCGTAAGCCACAGGGAAAACTTCACACAAG
CCTTTTATAGGTGACAAAACTCCACATTTTGTCTGTTGTTGCTCATGTCACTTGTTTAAC
TTACGTTCACAACATTTCATCAAGTCCAGGAATTAGAAAGGACACAACTCTTAGTGACCA
AGTTCAACTAAAGAAAGTTTTTTCTTTGTGTGGAACAAAACTTTCAAACCTCAACTTGAT
AGTTAAAAGGACTATTTGGGGGGAATAAACCTTCGAAATGATATTTCTTGATATGTTTTG
AGTGGAATCATGCTTTCAAAGCGTAAGCGGCACTTTAGTGATCATCCCTTACTGTAGGTG
GCGCTGTCTGGGGAAAGCAAGTGTCAAAATGTGCGGCCCCGGTTCTGAGAGTGCAGCTTC
AGGGCTGCAGAAGACACATACTGTTGGatgaggacagaaaaagcttacagcacctggtat
TCCCAGGCGGTCTCCCATCCAAGTACTAACCAGGCCCGACCCTGCTTGGCTTCCGAGATC
AGACGAGATCGGGCGTGTTCAGGGTGGTATGGCCGTAAGCCACAGGGAAAACTTCACACA
AGCCTTTTATAGGTGACAAAACTCCACATTTTGTCTGTTGTTGCTCATGTCACTTGTTTA
ACTTACGTTCACAACATTTCATCAAGTCCAGGAATTAGAAAAGACACAACTCTTAGTGAC
CAAGTTCAACTAAAGAAAGTTTTTTCTTTGTGTGGAACAAAACTTTCAAACC
>NODE_425_length_466_cov_12.819742
AGTCAGTTTCTGTGCAAGAGAACCTTGAGAAATCCTTTATGTACAAAGATCTAAGAATGC
TTATGTGCCAAGACAGTCGGACAGCACACACACACACACACACTCGCACACGTAGGTACA
AACAGTACCATTCTCTTTTTCCTCCGTATCGCACTCATCCACCCACTGATCCACACACAG
AGACAGAGCGAGCAGTATTGATTTTGCTGTCTCCAGGCTGTTGAGAGTGTGTATACTTGT
GTGAGTGTGTGTGTATAAAAGGGATTAAGGCCTCGCTCAGCTGAGATACCATCAGCCATC
AACCCTGCTAGTCCGCTTCGGGCTTTCCCGGCTGCCGCATTGTCTATTCTGCTCCGCTAT
GTGAAAAATGTTGAATATCAACAATGGCTTTCAGTGGTGTATTGTTGAGTTTTTGTATGA
ACTAATCTTGCCTCAGTGAAAGAGACCTAGGGCTTGGACAAAACGTCTAGAGCCACAGCA
TTCCTAGCTGGCTCTCCCCTTGAACACTGAGCAGAAGGCTGGGGCTAAGGGAGGCAGAGT
AGAGGGAAAGGCAGGCTGGAGGAGAGGCAGGGAGAGGGAAGAGCTGAGGCCGGGGTAGGA
GCTCCAAGGCTGGGGGTTAAGAGGATGACAGGCCAGGGGGAGGTTTGGTG
>NODE_426_length_666_cov_6.351351
ATGAATCATTTTTAGGGTGAGATTTTATGAGGATTCAAGAAAACAAACAATATTGTTTTC
CTCTGAGAAATGATGCTTTCCTCCCTTACACCGTGACACCGTTGTATTTTCCACAAATGG
ATAAATATTCAGAAAAGAAGAGATGTGCTGCGTTCAGTGTGTAATTTAGTGTAAATTCCA
GTGTGAGAACTTTTTTCAAGACTGCTCTAAAAAGAACAATCAGCAAAAGCTCCTTAATTA
GCCTGAGTCAGGAGATTACAGTCGATGGTTGAATGGATGAGTGGGTAGATTGTTGTCGTA
AAAAGAAGCCTGACTTGAAGCTATTTTAAGGAGGAGTTATGTCTGCTCCCAACACATTCC
ATTCCAGACTCCGTATCTGTCGACAAACATGCAAGTAGGCAAATGTTTAAAGTTGTTCTT
CCTCTCCCAGGTACATGGCCATCATCCACCCTCTGAAGCCTCGCCTCTCCTCCACCTCTA
CCAAGGTTGTAATCGCCCTGATATGGATCGTAGCCGTCCTGCTGGCCTTCCCCCAGTGCT
ACTACAGCGTGACGAGGTTTTACTACCCCAGGACTGTGTGCATGGTCGACTGGCCCGACG
ACTACGGAGGAACACATCAGCTGAGGTGAACGAAAGACAAAAAATCAACAAAATGGTGAC
ATGTGTCTTGATAACTTGTGCAAAAACAGAAATGCAGAACTTCTACTCTGTATAAATGTA
AGCACAGATCCTAACACTGAACATTATCCATCATGCCATACCTGTTCATATCCACATATA
TTCATCATGCCTCATCTGTACGTGTGAAAGGTGTAGATAGTCTTCATTATATCTTTATTT
ATAGccttgc
>NODE_427_length_666_cov_13.309309
GTAGCATGAGAACACGCTTTGCTATTGGGGCAAAACGCAGGACTATGGATTGTGTTTTTA
CATGATTGTCAAGACGTTTGCCATTAATTTTATTTATTAGAAGTTAAACGCTGCTCGATT
AAAGACAGAAACATACAGCTTAATTTTTGGGGAATATAAAACGACATGCTGTAAAATGGT
TTACTGCTGAGTAACGTTGATCAATCAAAGCACTGAACCGCGATCATCCTTTCTGACGTA
TTGTGCATCCGTCCCCTCAGCCAGACCGTGTCGAGGTCTCGTTTAGCCTCTAATCACAAA
ATGCCCACCAGCTCGCGAACCAGCGTTTTTGTCCGCCCTCTCCTTTCCCCTGCCTGTGTT
TGCAGGTTTGCATCTGAATCAGGGGGCCGGCGGGGGCCCAGAGCGCTCGGCCACGTGGAC
CAGATTGATGTCATTGTCTCGGCACACTGACCTTTGCTGTAATACCCACGGCAGACATCA
CAAACTCTCACATCAATTTAGCCCAATTGGATGTGGCATGTCTTGGCTAACTCAATTTGT
GGAGAAATGCACCTGTCTCTGCCTTCCCTCCCTATAGATTTACTCAAGGGGAGGAGGAGG
AGGAGGAGGTATTGCAGGGAAGAGAAAGGGGAGAGTGAGGGGAGGGTTTCGGAGTGGAGT
TGGCTGCTGATCCACTACCCTCCTCCCTCCTCCTCAACCCCCCTAAAACACTCACCCACA
TGCATATAAACACTGCGCACCAACTTCTCCCTTTTTCTCTTTCTCTCAGCTCTTTTCCCT
CCCTGCCATACTTTGCAGATGTAGCGCCTCTGCAGCAGCACACACCCTGAACAGTGCATG
TGTGTGTGtg
>NODE_428_length_501_cov_12.005988
CCTCAGAGGTCAGAGAGTGAGTCAATCATCTAAACCGTTGCGACGACACAGTCTGAAAAA
AAGAAGTAAGTGTGTGTTTGTGTGTGTGTGTGTGTGTGTGTGTGGGGGTATGCATCTTTA
TGCTTGTGTGTATATGTGTGTGTGTGTGTGTGTGTGTGTGTGTACACGGTGAGAGCAGGG
GGCCGGCAGCTGTCAGGGGCTAGGAGCAGCAGGCACTAATGAAGCAGATGAATAGTGCAA
AAACTCCCAAATACAAACAGGACAGTTGACATTTTTCATCTGTCAAAAGCAGAAGATGCA
TGAAAATACGATGGGGTCTTGTTTAACCCTTTGCCTCCTGGTGTCAAAAGCTGGCTGGTT
TTCTTCTTTTTCTCTGTCTGCGTCTGTCTCACCTCCTTTTCCTCCCTCCCTTATTGAGAA
ATTTGTGTTTTTGGAAAGCACCATCTAACCCTAACACACTGTGCCTTGTACAGTACTAAA
AGGTGTATGTATATTTGTTATGAAGCAATTAAAATAGTTTCCCACATGGCTCTTTCCTAG
ACAATAAAATTAACTTTTTTCCAGTTTTTGCAAACATGGGTATGAACAAACTTGTACTTT
TGTGAAAGAAAGCCAGCTGAGTCAGAGTCCGCCTGTAACTGACCTTTTAGTTGttgcatt
taagtgctctcagcgtggttattgg
>NODE_430_length_186_cov_7.424731
CAGTATGGGAAAAGCGACGTTTCCCGAAAGGAAAAATCCCTTTAAGGCAATAAAGTCAGG
GCTATAGTTTTAGTCCATCAATGTTTGCAAACATATTTATGCTTCAGGATAACTTCAGAT
GTGAAAAATATGAAGGCAAAATCTGTTTTAAATCATAATATACAAAGGAGTGGTCAGGAC
ACAGACATTGGCAAAAGGCTCTATTTTTAAGAGAGAACTGCAGTTTAGCGTATGACAACA
CAGAAACAATGCAGCTCTAATGTTTATAAGCATTGTCAAGTGTACATTGACTGCGAGATG
CCCACACTTGAAAAGGGTGTATCCACAATTTGAAGTTGGCTCGGATTTACTCAGGCAGAA
ACTTTCAAGT
>NODE_431_length_624_cov_17.016026
TCATACTCGTGCTTCACAACCACCAACAAAGCTTCCAAAGAGAAAACCCCAAAGTAGTAC
GCTACTTTTGTTTACCTCCCAAAGAACCACACATGTACAGAGATACAAGCTGCGCTCGTT
TTGTTTTTATCAAGCACCATTCTAAATAGTTGGGTCCTCGTGAAAAGCCTGAAGAACTGG
AGGCAGACGTGCTGTTCTCCTCCCGCCCAGCGCCTCCAGGCTGCATCGAGGCAGTGCAGG
AACACATGTGCCATTAGATACTGTTTACCTTTCAGTTTGGATGATATTGAATACATTAGC
CGATTGAACCTCATAAGAAACAGAGGCGAGTGACAAGGCCCAATCGTCTTTGCGACTACC
ATGGTAACTGAGATTACAGGCTAACAAAGAGCAGACAGGGGGAAAAAATATTTAAAACCC
GAATAGTGATACATAAATTAATTAAAGGACAAAAAAACAAGTGGAGAATTAAAGTTGGAA
CATCTGTCAGCGACTTAGCTTCCCAACGTAATACCAGTGTTAGAACATTTATACCCTTGA
AGTTAATGATCCCCTCTTTAATTGACAGTCAAGGAAAACTGGCTGCGGCAGCATCCTGCC
GAGACACCGATAAGAGCCCCCCTTCCCCCCGCCCAAAAATAAAATAAGAAAAAAAAAACA
GTTTAAAGAACCTTGGCACTAATCCCTATTGTCATCCCAGCGCAGCAGAAGGACTTACAA
ACACAGATAACTCCGCTGAAGCTGTCTATTTCTCAGGAGTTATGGGGACAGCCGAGCCGC
TGCgcgcctcaaatcagtcactcagatt
>NODE_432_length_370_cov_33.635136
CCACCCACCCCACATAAACTTGTGCCGCCGTCGCTTATTTCAATCACGTAAGACCCCTAA
TGGCGTTGTCCGGGCGAGGGTGTTACGTATGTCTGTACAAGCTTTTTCTGACAAGCCCGG
CTTGTTGATATTTGTCTTTTACTGTAGAGCCACCAAGGTGTTGCCTAAGAGAGTTTAAGC
ACGCCGATATTGCAAAGGGTTATTAGATTCATAAGTCAGCGAAGTGGTGGGCGATCTACT
GAGCACAGCAGAAGTTCTCATATGATGACTTCAAACAAGACACATTACCTACCAGCATCT
GTTGGAGTGAGTGGATATTAAGACACTTCTATCTCCAGGACAGCGTAGGGGGAAAAAATG
GTAAGTAGCAATGGGAAACACACGCACACACACACACACACACACGGCAAGAGGAGAAAA
GGGGGGAATGATTACCAGTTAAATAGTCGTGCTTTGCTGTTTGGTCTTGGCAACGCATTG
CTTGTGGAGGAGAAGAAAAAAAAGGTTGGACTCAGTGGCTTCTACTTGAGAAACTCAGTA
TCGAGACCCatgtc
>NODE_434_length_897_cov_25.371237
AGGAGATCAGATCTCTTGTGTGAGGTGGTAAAAGTGCGAAAGGTCAAAATGTGTCTTGCA
GGAATTAGCGTTTTTACTGAGGAGCATGGACGAAAAAGTGTGTGCGCAAGAGAGAAAAAG
CAACGAAGGGAGAAAAAAAAGAGCCTGTTGGCTGTAGTGTCAACAGTAGATCAGGCTGGC
GCACTGTGACGGGCAACAGTGAGGTTAGACCAAGTGGGATTGAATGAAATTGCACGCTAG
TTCAAATGTTATTATTACCATATCAGCAGTGTGTGAGAGTGCTGATGCAGAAAAAAACTG
CATGATTCTTGTCTTAAAAAGAAATTGTACAGCTACTATATAACCTCATGTGAAAATCCT
GTAGAACACAACAAACTCAATTCTCAAGAAGTGTATTTTTGCAAAAACATCAGAGTGTTT
CTATTAAAGGCAAGTCAAAGCATGGTATTATTGTTATTATTATAATGTACTGAGGAGACT
TACATAGGTAGGGTCTTAGTGACTTACACATGAAGGGCTTGACACTGCTGTGGATGTGCT
TATGCTGCTTGAGGCCCGAAGACGTTGCGAACGTCTTGCCACAGTCAGAGCAGGCATGGG
CACGAGCCCCAACGTGCTGAGAGCGAATGTGCCTCTGTAGGTTACTGGGGTCTGTGAACA
CCTGCTGGGGGAAGGAACCGCACAGACACACGGGGGAGTTACTATCTGCTTCTAAAAAAA
AATATACAAATAAAAAAAAGCCAGGCACACAAAATTGCTCACTTGTTAAACAGCCCCTTC
AAAAGTCATCACTTTACCTTTGAGCAGTTTTCACATTCGTAGTGCTTGCCACTGTCATGC
GACATCTGATGTCGGATTAAGTTAGATTTCCAGTTGAAGGCCTTGGGACACTGGTCACAC
TTGTACTCCCGCTCCTCGGAGTGAGACAGAGTGTGTGCCTCCAGGCTGCAGGAAACACAG
AAAATAAACCAACAATAAGAATTTATCACTTTAAGATTTGTTTGTGTCGTATAGCTGTTG
AGCGCCACCATTTCTCTGCATGCATCTATTAAAAGGTCAGATATgtgcagcaaaaatcac
c
>NODE_435_length_620_cov_10.698387
TCCTTTTGGTGTTTTATTCCACAAGTGAATCAGGGGAGAGCGCGAACGCAGTCCCCCACT
ACCATAAATTATGCAGTCGAGATTCCCACATTTGGGGAATTCGCAGGGGTCAGCCAGCCG
GAGTGCAATGGCTGGGCCTCGCCCTGGGTGAACCACCTTCTTGATCATGGTGTCTCCCCT
GCCAGGTAAGTATGAGTTGGGATGGGTGGAGCCATGGGCCCCATTTCCACACGCAGCACC
CTGGCTCATGGTGCTGCAAACGCATAATTCCAGAGTCTAACCCCGGCAGCCACTTCACCA
AAGCATGGATGCTGCCTGTGCAGCCACTGAAAAATGGCCTTGAAGACTGTGTTTGTTCCA
CCAGGAACAATGCTTTCAAAGCTCTTTCCCTATAACTATTCCCCCACCACATTTTCCCCT
CACTATGGGAATGGTGGCTAAGGCACACTGCTTGAATTGCTTGAGCCCATGCTGAGCGGC
GCACAGCAGACCTTCCTCTGTGGGAACGCTGGTTTGTGGATGAAATGTGAGAAACAGCAG
CAGCAACAACGGCACCAAAATGTGCATGCTTGGCAGAACGCAACATTGCTCAGCAGGGTG
TCCATTTGGCTGGCACAAGCTCCTTTTGGTGTTTTATTCCACAAGTGAATCAGGGGAGAG
CGCGAACGCAGTCCCCCACTACCATAAATTATGCAGTCGAGATTCCCACATTTGGGGAAT
TCGCAGGGGTCAGCCAGCCGGAGTGCAATGGCTGGGCCTCGCCCTGGGTGAACCACCTTC
TTGATCATGGTGTCTCCCCTGCCa
>NODE_436_length_548_cov_8.510949
GCCCATTAATTGCCTCCCTGCCATCTCCGCTCCCTGGCGCGTGATCTCTCAGAACTAATG
CATGTGTTTGCCTGAGCTTTTATCTAATCTCCATTGCAGTTCAATCATATGCTTGGTTTG
TTTACATTCCTTTCATGTGAAAGTTTTTTTTTTGACTTATTGTAAAAGCAGCCCTAGCCC
AGGTTTCCCTGTTCATTTACTGTAAGCTGTTTCATGTGCTTGTGAGTGCACATAGCCTCC
TGCTCTCAGGAAGGGAAAAAGCATATTCTTCCATCCCCAGGGGAAATAATTAATCCTTAC
AAGGCTGTCGCATGTTGAAATGAAGCGAGTGTGAAGCATTTAGCCCAGGAGGCATTGCAG
GCTGTCGCCCGCACAGGCACCTGTTGTTGTCCCTGCCCTACATTTCATGAGAGAGCGCTG
AGCAGAGGATAACAACATGCTCCACTGATGGCAAATGAGACACACAACTGCAGATGCAGG
GTTGTGTATGTGCGTGGGTGTGTATGTATGCACATGTTTTCACTTTTTTTTCTGTTTTCG
TGCATTATGTTTGCATGCACGACCACTCCAGAGTGTGTGCACAGGTGCAGGAAACCCCCT
ACCTTATGAGGAGGTGAGGGCTCACACAAAAGAGTCGGTGCTGGCTGCCTCAGAGGGTGT
TTATCAACCAGAACCATCTGTATGCTGCTGCTCATAGCTAtgatctactgcagcctaaac
caataagtcaca
>NODE_437_length_685_cov_12.408759
CGAAAAAGCGCAGAGGAACAGTGACAGGGTCTGGGCACTTGGGGGCACTAGGAGGTGGCG
CCATGCCCAGGAAAAAGACGGAGAGCTTTCCAAGATGCACACATATGCACCACACACTCT
GAAACACATACACATGCAATCAAGCACTCAAAAACTCCACACGTCATATGTGTGAGAGCA
CCCTCTAACACACACACACGCACACATACACGCGCACACACACACAACACATACACACAC
ACACACCTCTCACCCCATGCCTTTTTCCAGGGCTCTGGCTCCCTCCCTGCCTCTCTTTCT
GGCTCTTTCTCTTTCAACAGAGCCAGTTAATTACACCCTACTGCTGCAGGCAGCTTCAAA
CCACCACTAATTTAGAGTTCCATTACAGTAAACTGTTCCACATGTGCATCCAGGGCCCAG
GCAGGCTCGGGTGGCCACGTTTCAGGAAGGAGCAGCCGCCGATAGGCACCCACCCCCATC
CTGCCAACACAGCCATACTGCCATCTTTCTTCTACTCCTCTTTCTCGCTGTATTTTCTCG
CTTCATATCTTTACCTTTTTCCGGTCAGTTCCTCATCAAAACCGCCTTGGATTTCGTTCC
ACTCGCCATTTCTGACCCACCCCACGTCTCCTCTCCATAATCATGTCCTTATACCCAATC
CTCTCCGCCGCCTCCCCACCCCCCCACCTCCACCCGCACCCCGTCTTTATCCCTCTACTG
CTTATACAACTTGTACCATGACCCTGTGCAGCGGTTCCACTGTGTGGCTAACGCACAAAA
ACATCACTAAAGATTTCACAGTGGTCCTAATGGgagaagaggtacagactggaaaaacaa
aactgccagcgacgcacaggctcataatg
>NODE_438_length_808_cov_9.070544
CAGGGGCCTGCGGGCCTGGCGACGGCTCCGTGGCTGGGACAGGGAGCTTCTCCCTGGGCA
AGGAGATACGCCTGTCTGCCCCTTCTGCCGGAGCTACAGGGACCAGAATGTCAGGAGGGA
GAGTGCTCCCTGTGAGCGCTCTCCCTCTCTCTTTCTCTCTTTCACTCTCTTTCACTCTCT
GTCTCTTCCTGTATGTGTCTCTCTCCCTCTCGTTGCCGGTCTTGCTGGGTCTGTACTATT
GCAGTGCTTGCAGATGTGCACAAACAAGGGAGGATTAAAGCAAAACGAATCTAAACAGAC
AAATGGAATTAGAGTGATGGGTGTCGGTGGGCTGGTTCACAGTGATAAACATAATGATGC
TCTGTATGTGTGTGTGTGTGAGTGTGTGTGTTCCTGTGTCTGGGGGATTATCAGTGGTTA
GGTGTGTGGTGTGTATGGCTGGGTGACTGCTTCTGGGTTTCTTTGTGTGTTTGCCTATCT
GTCTATGTTTTTGTAATTATGTGTGTGTATATTTACTCTGTCTCTAGTTGTGTGTTTGAT
AAATGAGTTATTCCATATTGCCTCACAAAAACAAGTCTCTGCGCCCTCTGCATGTCTGTG
GATGTGTTTCTGTGTTTTTGTCAGGGTCATAATTTTTTCTTATTGTTTATATTTGTATTG
TGCAGCTGCTACTTCACCTGCATGTGTCTAGCGGGCATCAGAACTCGTCACACAATATCA
GTGCAACTAGAAAGATGATGGTAACACGCCATTTGTGAATGTGGAATATGAAGCTGTAAA
ACTGATCTTGAGTCGTGCTTTGCCGTTTATGTGCAGATGTGTTGTTTCCTTGTGCCAGGG
GTCTGTGTGTTTATGTGCTGAGGAGGTCAGGAGTGTGGAGGAACCAGCAGGGGGGCAGCG
ATCAACAGTCtggggctcccctgcagaggggctctgggattagggctaaaccctgccctg
ccagatgggcacaacacatccccaacatcgca
>NODE_442_length_503_cov_16.568588
AGGCTCGTCGCCATGAAGAGAGCCCGCTCCATTCTGAATTCATAAAGGCCAGCTACCATT
TGTCAATTTGAATATCAAAAGGGGCTAGCATGGGGCCCCTTGACTGTTAAAGGCACACTC
CCATAGCTTCTATGAAGCAGGTGTGTGATGATCAATTATTAAGGATCCCACTCTGGTTAC
TCTTAGTGGGAGGTGGAATTGGGGATCTGGGGGTTTGTGGTGGTGGGAGAACATCTTTCT
GTGTTGGACCTGGATGGGGGAGAGACAGCGGAGAAGGGAGAGGGAATACTATTTACATAA
AATTAACAGTTCAAAAGAATGAGTTCACACACCAATCAAACTTGTTAATTGACTGTCAAT
GGTGTGTCCCTGAATATACAACACAACTACATTATTCATCTTAGGCCTTGACAGGGAAGA
CAGTCCAATTTGCATGGGCGTTCTAAACGTGATCAACAACCACAAAGCCACATGCATTTT
TAATAGGCCAGAGATGGGATCCTTTAATATTCATAAGGGTCAAACAATTGCATATGACAT
TAAACTTTCTATAACAAGGTAAGTATTTTTCAAATGCTAGCCTTAGCAGTCTAAATGGCC
CACAGAGAAAAGGGAGAATGTGCCGTCTCCCAGGAGCAAATCAATGCTacatgcttatgc
cggtttatttctgcttatttatttctt
>NODE_443_length_397_cov_1.715365
CACACATACACACGAAGATTACACAAACTTGCATCCCGCAGCCTCCAGCACCGCAGGGCA
TCGCCGCCACATCTGTGCCCATCTCAGACACCTCGGCTGTGGGCAGCGGGGGTGAGAGAG
TGCCCTGAGCGGCTGGCATGGGCTGGCATGGCCTTGGCAGTGAATGGTGTGGAAGGGAAC
AGCAGCCAGCGGATGACAGGAGGGACAGAGAGAAGGAAAGGAGAAGTGAGGAATTCAGGA
AGAAAAGACTGAAAAAAGAACACTAGGAGTGAGAAGATGGTAAAGGAGATGATGGCCGAG
GTAAATTGTGCAAAGTCGTATAAGGTGTGGAGGATGGTGAAGAAGGACAGCTAAGGACAC
GGGGGTAAAAGAGGTGATGGTAGAAAAGGTAGCTGAATCTAGGGATAGATGAGAGAATAA
CAGCGGAAGCAATACAGGGAGGCAGAAAAAAGAACACGGACAGAATGATGCAGAAATAGA
CAGAACGATAGAGGATGGAGGGGAGCCGGTAGCGCCCGTCGTGAGAACGGGTGCAGGGCA
CTGGCAGGTGGCACCGAGGCCAGGCTGTCCAgtgaccatca
>NODE_444_length_593_cov_6.706577
GATAAGTTTTTGTTCCATAAAAATTTTAACACCGGGCACTTTACAGAGGTCCATTTTTTT
TTCTGTCTTTCCATCGTTGTTCTCTCTTCCAAGTCCTCGTTTGAATGTGCCTAGAGCTAC
ATAACAGCACACTGTCCCACTGGAAAAACAAAGCCCAGACGTCCCAAGGCTCTCCCAGAG
TCTCTCTCTTTTCCTCGCTCCTTCCTCCTTCTCCTGTCTGTTGCCTCTTCTCAACCCTCT
CCCGCCGTCTCTACTCTCCTGTGCCGTGTATGTGTGAGGAGCACTGCCGGAGGGCGATGG
TGGAGTGGGTGGTTACAAGGTGAAGTAGCTCTTCTCTCTACTGTAGTCTTGACCAGTACT
GAGACATGTCAGGCTCGCTCCCTGGGACTTGGACAGGGACAGACACTCCAGGAGAGATGA
GTCCTGCAGAGACAAGAAGAGGAAGACGTGAGCACAAAAACAAAACAGAAACAAACAAAA
AAATGAAAGCCCCAGAAGTCTACATGCTAAATTAGATGCACCATGCACAGTTAGTGTGAC
AGCTAACACGAGTTAGCCGCATAGCACAGAGCATTGTGCTTTAAATGCTTGCAAATAGGT
GAACGAGCACGGGGGCCGCAATGAGTCACAATGCTCTGCACATGGTTGCTCAGTAAAATG
CTTGCAAGCTCGATAAATTGAGGCTTTGGCAATGGCATTTAagcagagagagtacaacag
caaatgaatcaaattaattagcaatttagcacagaggaaatgtggttatgcatgatt
>NODE_445_length_501_cov_13.315370
TTCTCTACATAGATGTCACTAATATGACAATTAACTCTGTCCGCTTCCCTCTATCCTCCC
TCCTTCCCTCCCCCTGTTTTGATACAAATATGGCTGCATTTGTACAAGCGAAAAAGACAA
AGCAAATTATGTAGCCGGTAGATTCATCCTTTGTTTCTAATTTTAGTTTTGGTTTTGAAT
TCCATCTGGACTTTTTTATTTTTTTCCTCCCCTCTATCTTCTTTTTTGGTTTTGTTTGAT
TTCTCCTCAGTCTCTGGACTAAATATGTAGCTTTGATACTAAAAGAGGTCATTGTCTTTT
TCCCATTTCGCTGCGGAGAACATTCCTTTCTCCTTTTTTTCTTTTTTTCTTTCTTTCCTT
TGTTTTGTTGATATTGCATACGTGTCACTGATTGAAATGGAAGGTAGGTAATGCTTTGCC
TACGCACGTGATCTTTATGCAGATGAGAATGTGACAAGCACCCTAGCCTGAGTGACGTCA
ATGTTTCTCTCTCTCTTTCTCTCTCTCTCTCTCTCTCTCTCTCTTTCTGTTGTTTACCAA
TGGTCTTTAACCAAATTAATTTGACTTCATCAATTATGATTTGACTCTTAAAAGATTGGA
TTACGTAGAGCTCTGGTTTTTCTCTTTCCTCCTTAACTTCATTCTGAAGTCCAATATCCC
GCTCTATCTTCCAGGTCCATTTCAt
>NODE_446_length_885_cov_15.236158
AACATGTGGCCGAGGATATCACACGTCTGTGTTTTTTTTTCCACAGCATGTCTTTGTACT
GTATGTTCAAGTGTATCTTTATAATGCTGGAATGAGCCATTGCTACCCCACAGTGCAACA
GTCGCTTAATGTTTCATAAACGTCATTTGGAAGTAATTCAGTAAGCACCCTCATGAAAAA
GAGATGAAATACAGATTGCCATTGGGTATATTAACACCTGTCACATCACACCAATATCAT
ATTGCATTGTTGTAGTTACCCAGCTTTCTATTATTTTCTCGACTCCCAAAACGTCACCTC
GGCCTCTCAATCTACTGATGTAATTACCTCATCAAATAAAATATCAACAAAGCTCCTAAA
ATAGGATTTGTGGAAGTGGGGGGGAAACAAAACAAAATAAAAAAAGAGGAGAAACATATC
ATCACGCCCAACATACTGTATGTGAGATGTGTGACGCTTAGAAGTCAGGGGAGCAAAGCC
TTGAGGGCATACAATCAATATTACATTTTCCATTGCCACCTTCATAGCTATTGTAAATGG
CTTGTGTCAAAAATAATAACAGGTTGTATCAGGAACCTTGGGTTTGCAATTTCGCTCCTA
GTGCTTGGAGGCCCCGTCTGCTCTCCCTCCCTTACCCCAGCACCACTGGGTGTTAATGAC
GCCGTGGTGGCAGACACTTCTCACACCGCGACTGACTTTTTTTCCCTCTCTGCCCATTCT
TTATCTCTTTACTCCTGACAGTTTCCGAGAACTGCGGGGAAAATGTGTATGTGTAAGAAA
ACGCTTACTACTAGAGATGATTAGCCCTTTGTGCATGTTTCGGCGCTCAGCCAGTAGCAT
AGTATTATTAGCAGGGCTGGAGAGATTAAATCTATTCTCACTTCGGTTGTCATAGCACTC
TAGGCAGCAATAAGCAAGATGAGATGCAGTAATATGCACACTAGAGGGACAGACTCCTCT
TCACTGGAATCAGAGCTACTTTGAGTTCTTCTCAGAGAGGGGTACTTAACTGAATTCTTT
TTTTAAGAGGAGTTGATTGCTTTATCTCACCCAGCCATTATCTCATGtg
>NODE_447_length_969_cov_17.442724
GCAGTGTTTTGTGTCTTTTTCGGTGTGGATGTCTTGCACCTCTGGAGGAGGGTTAGTGGG
CTTTTTTTTGTATACATCAGTGCCCATCGAGACTTGTTGTTTTATAATGCATCCATGAAC
ATCACATACTGTAAAAATGAAACCAGAAACGACTAAAATATTCATGCTTGTATTCCTCTG
CACGAAAACAAACTGCTATCACACAGTCACACCTCAGACATTTGGATCTTTTGAGCTCCT
TACATTTAATCAACTAAACCTAGCTGCCAATATTGACTTCGCTTTGGCTCCAATATGCTT
TCCATTACGCTAATGGCAGCACCATAATGAGTTATAAGGGAGACATTTGCCTTTGCTCTT
AAACAGCTTCTCTTCGGCGCTACACCTGAGCTGTGACATTGTTATATTCTCTCGTTTTAT
CTTCGTAATATGTGTCCAGGTTCAATAGTTCACTCGGAACGAGGAGCCAACACGCAGAGG
TGGAGTAAACCCCTGCAGAAAGATGCCTCTCTGCCTCTCACTGGCATTTGCATATTAGAG
TGTTTTCTGGGGAAAATGAGCTGTAGAAATTAATTCAGGATTAATTGGTGCCTTTATCTC
GTTAGGACAATCTAATTTAGGGGATGATGGAATTGTTTAGACTCCCTTTTGCATAATTGG
ATTGCGGTGAATGGCTGTCATTACCGTCTTTTTAGCATCGTCTGTGGGCCCCCTCTCTCT
CTTGCAGGCCCCAGCCTCATAAAGAGCGATCATGTGTTACACCAGTGTTTTGCTAACCCC
TGGAACACACCGACCATGCTGCAAGAGGCAAGCATGTGGCTAACTGTGCAACAGTGATTA
ACTCTCTTTTCAGAGCCATTAGCATTACAGCAAGAGGCACAGTGTTGAGGAGATTTCATA
TGATCACATAGGCATGTGGCTAACAGCACAGCGATCATCGACTGTTAGACACAGCGATTT
GTTTTTAGTCTCAGCCCCTGTCATGTTCTGTGCTTTGTGGTTCTGACAGCATTACCTGAC
CCCTCCCAGAGGAGCTGGACACGGCATCTCAAAATCTCAAAATGCTTTTCGAGAAGCTTT
CATTTTCTTCTCTTTTCTTGTCCAGTACATTTCCGACACATTTCACCCTTTCATTacttc
cacaatatctccg
>NODE_448_length_642_cov_20.786604
AAATGTCATAATTCCACTGTAACGTCTTTAGAATAAGCATAACGTAAATTATGCTTTTAT
AAAAAACAAAGATGAGGAGAAACGGGGGGTTCTGGTTTGGCAGATGACAAACGGTGGTGT
TTCTTTTTCCTGTGCTTGGGAGCCAGCATATGTTACCATGTTAATGAGGTGTAATGGTGA
GAATCCAGCATGCTGACATATGGTTCTCAGATGACTCCTTTAATGATATTCATTTGTGTC
GTTGTTATTCAGCGAGTTGTTTACCTCATGTTAGGTCAACGTGTCACTGGCTTGTGATTA
TGTCACATCATCTGTCTCAATTATCAAATATGAAATGAAATGCAGCATCCCAGAGTAGGA
CTGAAGACTCTAATCAGAGAGCTGGGTGATCGGAATAAGGAACGCGAGCCGAGGCGAAGA
CGTGACGTCACCTCGGCGTGGATAATATTCTGCTGCTTTATTCACATTACTCTCTTTCCT
CCAGAGGACTTTTGCCGTTAAAAAGTTAGGCAACACAAAAATAGACTCGTGGATTGTGAT
GCCCATTATGACAATATAATGTGTTGTTGATCCTGTCTGCACATATAGGGGGGACAGCGC
ACTTAATTAGGGCCTTGACAAGCCTACTCTCCTAAAGTGATGAGATTAATCATAATTGGT
GTCACTGTGAATTAGAGCCCGCTTGGATGACCGCCCCACTGGCAGGTCGGACCGCGGTGG
AGACCCTTGGACACTGCTGCTAGCCGCAGCTTAGCCCTCTCTCTCTCTCTCTCTCTCTTA
GTCTTTCTCTCTGCCCAGCTATCTCAGGCCCCTCTCTGGCTTTTCC
>NODE_449_length_462_cov_15.032468
TATGTGTTTCTTTCGTAGGCCTTTCGGTAGTGTTCAACACATAAATCAGTATTTTAGGAA
AGCATACATTTAGAGGCCTGTAGTTAGGATCCATCCAGTAGATCAATATCAAACTACTAA
GCCTTAAGGCCACCATCTTTTTTTTCTTTTAGAACAACAGAAAAAAAAAATCTTTTTTTT
TGGGAAACTTAATGTGCCAGTGTCTATACTCATTACTCTTCATACCTCAAAATAAGAAAA
GGAAAATCTAGTGCCATTTCATTTGTCATTCTTTTTGAAAGAAGTTTATCTATTTGTACT
TATCCATCGGAGACATGCATTCGCATGTGGTCATTGAAGAGCTCCATTTGGTCGAACTTG
GCAGGGCAGACGGAGCACACGTAGGTGGTCCCTTCTTGGCAACTCGCTTCTGCAGCTACA
CCCACTCCTGTTCCAACCCCAGCCCCTACTCCAGCACCTCCACTTACTGGCATGGCGAGG
GCCACCACTCCAGCACCAGGCTCAGGGACAGCCATAGGCATGGGAATGGAGACGGGGCCC
GGGGTACCTGCACTAACCGGCAGCCCTGTGATGGCGCTGGCTGTGCTGTGCAGGGCCATG
TGCCTCTCCAGCAGGGTCTTGTGTGAGAACTTCTTCTTGCagatgt
>NODE_450_length_907_cov_27.533627
GACACAGGACATTTTTTTCCTGTGAAAACACATCACTGTTGTTTTTCTGCCTCGTGGTGA
GGAGGTGATTAATGACCAATTTTGAGATTCTATCAAAGCAACTGTGCTGTTCTGCAAATC
CAGCCTAATTACTACACATTGTTCCAAGTGTAGGAGAAAGAGAATATCACATGAATGCTG
AAACGAGAAGAAAGAAAGACTTTTTGTAATTGGAATACATATTTTAAAATATGTAAACAA
GGCTCAATAATTTCTACCTAGGTAACAACTTAACATTTTTGTTCTGGTTAGTTTTCTTTT
TTGAAACCTCAAACTCTGTAAATAACCAACTTGCTTTGCACATATAATTGATCAATTTTA
ATTGCCACTGCTCGCACCCTTCCAATAGGAAGAGAAAGTTGAAAGTAAAAGAAAGAAAAA
AGTAAGAATGAAATGTATTCTCGCATACTATGATATGGTAAATGTTAGCGCCTGCTGCAT
CGCACTCCATATCACTTCGCTCCATATGAAAAATAGTTTGCTATTTTGGAACCCCCTGGC
AGCCATAGTGGATCACCACAGACCCAGAGCTCATTTATCTTTTGTCAGAGATGAAGCCAA
ACTAACGCCATCTCCTGAAGCTGCTAAAGAATGAGGAGGGACATAGGGAGGGTAAAAATA
AACCCGGAGCCCAGGTAGCTACACAAAGAAGTCATTCTACAAGTAATGGGTGGCTTCTGA
AAGTGGAACTCTGTTTGGAACTGTCTCTCCGCTCGGAAATGATGCTGTTTAGTGCTGAAG
TTTATTCAGTTACCTTTGCTGGCATTTATGAGGCTGCCTGAGAATATGTACATGTAACAG
CATTGTTACGTGGCACATTATCCGACCAATTAAATGTTGATTTTATTAGATTCTATTTTA
AAATACCTGCAAATACGAAATGGTTATGAGCCAAAATAAAGGTGCTTCTATATGTGTCAT
ATTAAACTGCTGCCGCAGGGCATCGTAccatccaattaatcatctgaaagaaaatacacc
actggtgtataacactggtgtatagcaccactactgccttataaattacatcacttgata
ttctgtttctg
>NODE_451_length_625_cov_17.665600
TGTGATTTCTATAATTGGGACGGACCATTTGTTTACATGTAAGAAGTTATTAGTTAAAAT
GTAGCATTAAATCCACACAAAGACGAGAGTAAGTGGATTAATATCTGTATCGAGCGCCGG
ATGGCTTCATGCCGGCAGCTTTTGTAGCAGGGTTTTAACGGGGAGGCAGGGCTGTGAAAA
AGGGGTCTGAGTAAAACCTTGGATGAATAATAGACTGCTTCCCAAGCAGCCGCACTCTTG
GTGGTAGGAGGTTAATATTCTCACATGTCATTAGGTCTGCTGGCTCGACTGATGGCTCAT
TGAATCAGGCAGCAAATGATTTCCTCATGCTGCAGAGGACAGAGCACTTCAAAGGGAAGG
GGCTGAGGTCAGGACAGCACTCCGCTTTGATTAATGACCGGGGCTCAGCAGAGGTTGCCC
GTAGGTAAGAATGTGACGGTGGATTGGATGTGAAGGGGACCGACTTTTAAGCTAGATTTG
ACCCACCTCCAGAAAAACTTGCAGATACCATCACACAGGTTGGGCTGATGGGTTGTGACT
GCAGAGCTTGCCGGCCCTCTGGCTCATACAATCAGAAAAATGAAACTAGCCGGCTGACAG
GCTCGGCGTAGCATTGGATCGTTTTATACTTAAATAAAGAACTCAGATATCAGTGGAATC
GCTTTTAACTGCAACTCTGAGGGTGAGTTTTTCTGCTTTTGGAACATCTAGTTAAGTTCA
GCATCTCATTCATGATACTCAATTATTGTTAGCTTTGATTTCTTGTAGTTGTttgactgg
aaacaggcaggagtgggaaccaagcgcca
>NODE_452_length_561_cov_10.117647
CCAAAAAAGCTGGACTGGGCTGACTGCTCAACGGAAAAACGCTCGTCCAGCGATGGATTT
TGCGTAGCGAAGTCACGCATTTTTAAAGGCAACGCTAGGGTGACATTGCAGTCTTCTCGC
CACATCGGTTATTTCGTCGTCCGACAAAAAATAAAAGAGTGAAAGTGGAGTATTGTCCGT
CGTACGTATCAACGCAGTGGGATTTCTACGTCTGGTCGGCGTTCCCCCCCACCCTTCCCG
CGGTGACGGTTATGGGTCGGAAGCGGTGTGTCGGTGCAGATTGTTCCAAGATGGCGGCCG
GGTGCTGCGGGGTGAAGAAGCAGAAACTGTCGGGATCGCCCGGGTCGGGGGGTCCCGGCG
GGGTGGGGGCGGGAAGCGGGGTGGCAGGAACCGGACATTGTGGCTCGGAGTTGGGGATTG
GCTCCTCCGCGACGGTTGCAGCGGCGGCGAACGTGAGCAGAGCCAACGGCCTGGGGGGAC
CCGGGGGTAACGTTAGCGGCAGCAGTAGTAGTAGTGGTAGCAGCGGCACAAACGCTCTGT
CCCCAGCCCCGGCCGGTTACACTACATCCGGCCTCTCCCCGAATCTCAGCCCGGGACCTG
GTTCGGGAAGTGGAGGCAGAAAAATGGTCGTCTCAGCGGAGATGTGCTGCTTCTGTTTTG
ACGTGCTTtattgccatctgtacggataccaacctccgagaacacccaggtttacaaatg
atccctagtgagtatgcttgtcttt
>NODE_456_length_531_cov_14.047081
TAATATTTTCAAGTACTCTTGTCTTATTTGGTGTACACAGTCTATAAGGGATTACCCTGC
TCACTCTCCCCTCATAATCTGCTCATGATGACGTTATACTGCAGCTCCTGGGCTCCAGTT
CTCGCGAGGTTATGGAAAACAATCCAGACGCCCTCTCTCTCTCTCTCTCCCTCTCTCGCT
CTCGGTCCCCCCTCCTCCCCAGCCCTCCCTTCCCACGCCCCAGTGCGCTGTGGGATAGTG
CCACTATAAAGTATATCCTCTCTCGGAGAAAGATAAGAAGCCCGAGACAGGAGGGGGATG
AAGATGGCGGACGCCAAGCAGAAGAGGAATGAGCAGTTAAAGCGATGGCTGGGCTCGGAA
ACGGACCTGGAGCCTCCTATTCTGAAAAAGAAGAAGACGAAGGTGAAGTTCGATGATGGC
GCCGTGTTTCTGGCCGCCTGCTCAAGCGGCGATACCGAGGAGGTGCTCCGAATGCTTGAC
CGGGGCGCTGACATCAACTACGCCAATGTAGACGGTCTCACCGCCCTCCACCAGGTTGGT
GTTAGCCCGCTGTCGCTGTTAATGTCGCCATAAGACGCAAATATCGCTCTGCTGCTAGCA
ACTGCTCGCCCTGGAACACCTGTCAAATGGAAGCCATTCTCATCCCGTTGTTTACCTACC
TAGCACCCTCGTCCTTTTCGACGCAGGGTAGgaatgaacccgctggctttctgtc
>NODE_460_length_606_cov_23.722773
ATGATAAGGAAATAAAAAATGATTTGCCAGGACCTGTTAGCCACTTCTCTACACAGGCCT
GCCGCCCCCCCAGCTCCTCCCTGTCTTATTCACACACACTCATATCCTCCCTCTCTCTCC
CTGCCTCTCTTTCTCTCCCGCTCTGTCTCTTCCCACCCCCTGCCACCCCTGCTGCCCATC
TCCCTCTTGCTCCACAGACACGTGACGACTCCGCATGATTATTGGCGCAATCACTCATGT
AACAGCCTGCCCAGCTTTCCGTGGGGGCTCCAGTATTTGTCACTGTCACTTCCCCAAGTG
CTCCGCCATTGTCTTGGAAATTGTATGTGTAAGGCAAGAGATGCCTGTGACCCACTTCGA
CAAGGGAGCCAGCGATGTGAGGGCGCTCATCACACAAAAAAACAGCAGTTTGATGTGTCC
TATTATGTGTCCCAGCAAGAGCCATAAATAATTGTGACAAGTTTTTTGTTGCGCGTGAAA
GTCCTTGACTCTGCCTCCTGTTCCAGCACCTCCTCTCTCGTATGGAGACGCTGCCAAGCA
CCCCCGATGATAGATGGCACGGTGCAGCAAATGACAACGGGATAGATTTTTAGTTTGTGC
TTTGGAAGGGATCAGTAATGGTGCTTTGCTGTACAAAGCAATAAAAGAGAAGGACAAGAG
ACAGAGGGGGGAGAATGAGGGAAAAACAAAAAAAAAAGATCCATCGATGGTGAAGAGGGA
AGAATGATGGCCGGTGACGCATGATTTTGGGGCATTTTAGCctttaaatttatgaaatca
gggtttgtca
>NODE_461_length_657_cov_10.849315
AACGAGGCAGAGCTTGGTGTCCACTTGATATGACAATCTGCTTTTAAAAATCAGACAGTG
AGAGGAAACCGCCAGATAGAGAGGAGAAATTATATATAAATAAATAAACAAAAAACAAAA
CAAGATGGACTTGAAAGGGGATAGAAAAAGTCTGTTTCAGTGAAGGGGGATGACTGCGGT
GGTCCCAGCGGTCCCCACAGGGACCTGGGGGCGAGTCTCAGCCTTGTCATACTCCGCTCT
TCTCCTCCTCCACTCTGCACACCAGCTCCAGCCCCCCCTCCACCACCCCTGTTCTGCCCA
CGGAAAACGTCGATAGCAGGCTGCCGGTGCCGAGGTCTCTGGTGGACACTAGCTCATTCT
CCCGGCATCGACAGGCCCGCCAAATCAATATTTAGTTCCCCACTAACAAGCTGCCTCGGG
GTCTGAGCCAGAGAGAGAGAGTAAGAAAGAGAGGGAGAGTGAGAGAGAGAGGAATGCGGG
ACAGTGGAGAATGGCAGAGAGACAGAGCAGGGACTGAGAGCTGTCCAGCTAGAAGGGAAA
AACATGGATTCAGTAGAGTGTTGTGTGTGTGTTAGTGTGGGAGGGGGAGAGGAAGGTGGA
AAGGTCAGAAGAAGATCTGGGGAACAAGAGAACAGTGTCTGGTGTGTGTCGTGGTGCGGA
GGCGACGCATGAGTGCCTGCGGCAGCCGCTGACAAGAACACAGACAAGACACACATACAT
AGTCGACACTCTCAATCATACACATATCACAGCGAGCAGACGTTGACAGCACTCGAGCAA
AGCTCCAGCAGAGcactcacagatgagtggctgtgtgcacacaaagactccagcacacag
t
>NODE_464_length_185_cov_2.362162
CACATTGACATAACCCTGCCCCAGTTTACCATTAGCAGCGTAACAATTCATTAAGGACAA
TACAACATTTAGAATTAACCCTATATCCTAATTTCATCGACCCCATTCATCTAAAATTAT
CAATGTCCTTTAATTCACCAGCTTAATTAAACAATCTAAAGTCATCAGTACAATTTTAAG
CAAGCCAGTATCTAAAAGCCAAATTCATCAGCATATCATAATCCATAGAACCCAGCACAC
TTTATTTACACTCAGCTACTCTAATGCACACTTCTCAATGTTGACTTAACTACTTTATTA
AATGTAACCAAACACAATTACACGCGGTAATCGAAACACCACTATTTTCAAACAAAGaac
caaagcacc
>NODE_465_length_551_cov_8.693285
CCGTCGTGATGGAGTCTCCCTCCTCGGACAGGTAGTTGGCGCCGGCCCTGCCACCGATGG
AGTTGGCGGGCCAGCAGGAAAAGACCGAGCTGGATTTACTATTTACGCCGCAGTACTGAG
GCGGCGTGCGTCCTCCCCAGCCAGACGGGTCTGCGTAATAGCCAAGAGGCCGGTTGGAGC
AGCCTGCAGTCGGCAGGGGAAGAGCCTTAACTCCGGCCGCTGCGTAGGACAGCAAGGTGG
CCGCGTTACCGGCGAAATCAGCGGCGTCGTATGCCGAGGCAGCAAAGTCCAGTCGGTTGT
TGGCAGGGGTGACAAACCATCGCTGCGGGGGGGTGGCAACAGTGGGCTCCTCGCTTTGCT
GCGGGGATAGCAAGCTGTTGCCGAGTGGGACGCTGCGCTCCGTGCCAGGACCAGTCCCCA
CGCCAGGGTGAAAGCGAGATTTGGCATAAGTGCTGACAAATTGGTCCTGCAGGAAAGAGC
TAGGCATGGCATATCTCGCACCCGGCACGATCTGTGAACGCGGAGAGTCACCCGGTGATG
GAGTTAGGCGGTCAATGTCGCAGCCTGTGTAGACACTGAAAAGATGGAGAGACAAACAAA
ACAATTCAGACACTAGAAACCGTGCGCCGTAGTCGGGTCTGTGGAAAATGTAAGAGATTT
AGGTCAGCGGAGTCTGTATTTGACAAGTTTAGTGTGCAGCCTCACATGTCAGAGAGTTGA
ACACATCAGGTTTTG
>NODE_466_length_718_cov_23.500000
CCTGGAGTTTGTCCTGGTGGCCCACCAGCCAAACTGTAAGATCCCCTACCAGGACCAGCC
TCAGCAGGGCTCAGGGCAGCTCCCACCAGTGCAGGCCCAGCTTGCTCCCCAGCTCCCTCC
CCAGTCCTTACAAGCTCCTGTCTCCATTGTGGGATTGACTGTGAAGGAAGACTCTTTCTA
TCTGCCTCCTGCCTACACAGCCCACCCGGCCTCCACACAGTCCCAGCCTCCGGTTCAGCA
GCAGCAAGTCCAGCCGCAGCCTCAGCCCGGATTAATGCAGGAGGTAGAGTTTTCTAGTTC
TTTCTATGGCTCAAGTGAGCCAGCACCTGGTGGGCCATGCCTTATGGCCAGCGACAGTGG
TGGTGGTGTTAACCATGACGATGTGGCCATTGGCAGCTACAACACCTCATACACATCTTC
ATTTGTGTTCACCTACCCAGAGGGAGCCTGCGGGGTCAGTGCCAACCAGCGGAACAGCAG
TAGCGAGCAGTCATCTGATTCCCTGAACTCGCCTTCGCTGCTGGCGCTCTGACTGACCGA
CAGACACACGCATTCACAAATTAACACGCACACACATTGTGCTCGCTGGAAGTAGAGCCT
CAGACACGTACACGCACAGAACCAATCAGTCTCACAGATTGAGACGAAAAGCACCAATCG
CCTGTATCTGATTGGGTTAAAGTTTACACATTCTGAAATGCATTCCAATTAAGAGCCATA
CAAATAGTTGCACATTAGATCGAACCTTTAACGTAGAGCTTAAACATGAATAAATTCTTT
TGTATTTTACCGAGGATACTAGCAACTGGACACGTTAAGCGTTTaaaagccaagtccacg
ttgccgatcttaagtgctctgaattaacagattaattcacaatgaattcgcacattttca
ta
>NODE_467_length_701_cov_12.687589
ACCGGGTTATGGAGGATGGAGGTGTCATTCATGCATACATGTCTGACAACACACTGTATG
GAGCGCACACGTGCACGCGCAGAGTGGCTCTCCTTACATCACCATGGCAGCTCCGGTTGG
CCCTGATGATGGTGCACGGGCAAGGTATGAAACGGGGAAGCCTTCAAAACTTACCGCAGT
CCTCGCACAGCACTCGCTCCACATCCTTCTTCAGCTCCGGCTTGTCGGCGTCCACGGGGG
CGAACGATGCCTTGAATACCAAAGGCTCGGCGGTGGGGTCCATGAAAAAGATATATCTGT
GGTCCTTCTCCACGGTGGTGCACGGGGCCTCGGAGCCGAAGTCCCCGACGGTCACGAGCT
GCTCCCTCTCGAGGCCGCCGCTGTTGACGGGCCACACATCCAGCACTTTGACATTCACAC
TGTAGGGCTCCCGAGAGGAGACGTTCTCCGGGGAGGAGCGCACCTCGCCCTCGATGACCA
CGGCGGATCGGTACGCCTGGTCCTGGAGGGAGTTGAGACTCGGGGCGTAACAGGCGAAGG
AGACCCCGATGACCAGCATGGAGAAATGCACTGGATCAAGCCTCATGCCGTCAGCCTGTG
CTGTGCTGCAGTGCTGCTGGGCGGCGGAGCGAGCTGGAAGAGAGAGACGGCGGCGAACGG
GCTCCGGCGGCAGAGCGGGCAGGGCAGAGCGGCAGACCTTGTGGAAGTGTCCATGCCATC
TGTGTCTGCCGCTGCTTTCCCCATACGGCTGCTGGCGTCGGATGGGGGGGGACACACAAC
CAGCCTAGGAACCGGGAACGGCCCGCTTGTGCATGCTTAAAAATGTGATTGCTGCATTCT
CCTTCACCAGCCACCCTCCCCCTCTGATCTCCCCCTTTTTCCTga
>NODE_468_length_575_cov_27.732174
GAATGTGCTGACTTACCATGTTGTGCTTCCTTTTTTTCTGTTGCAAGTTTTTGTTTAAAT
AAAAAAAAAAAGAAGGATATTTGCTCAAAGATGCAGCATTGGAGGTGTCAGATTTTTGTA
GCCGTCTCTTGATCGTATTACTTCCACAGTCCTGGTTTCCAATGCGTCTGAACTTTTTCC
CTTTTCTCTTTTATTTTGTTTGTGGTACCTAGCCTTTTTTTCCCCCTGCTTAAGACTTTA
AAAGCCTTCAGCTCAGTAAAGCAGCACAAATTATCTTGCCACCTTGCTCAGCTCTGATGC
TTTGGCCGCTAACTTTGGAAGGCCCTTTACTACTGCATCAAAATTAGCATTGTCAAAGCA
GTTAATGAATATTAATATTGTATTTGTCATTGGAGCTGGCCCATTGCTGAACTCCAAGTC
ATCCATCAGGGACAAGATTAAGCACACAATTATTTCTGACTGACAGGGACCAAATCTGGA
AGATTTTTTTTTTTTTTCCCTCCAACAATTTAAAGAAAAAGACACAACATCATCTTAAGG
TACCTCCCATGAGACGAGACAAGATTAATACACTTTTAATGAAGCAAGATTTCATGGTGC
ATGAACAGCAGGAACCTCAAGGAAAAAAAAGGAGAGGAATATAGAAATATTTTGCCTCAA
TTTTAACCATTTTTCTAAGGATCACATTTATAAATTACAACTGATTTTGATGACAGGAGA
CTAAATTTTAACTCAAAGAGCATTTTCTTTTTTTccttt
>NODE_469_length_753_cov_26.685259
CGTAAATTAGCTCATTTATATAGAACAAAGAGTTTCTATTCATGGGCAGCAAATGTAACA
GGCCATTTTTACAACCGGGGAAATGTTTGTGCTCTAAGAAATACATATGTATGTGTCTGA
TGAGTGTATTTCACAACAGATCTGAAGCCAAAAATATTACAGTGCAGATTGTTACTCCAA
TAAGGCACCTTTTGTGGTGTTTATACGTGACAGAAATAGACACAAATTTATTCCCCCTAA
AAGCAAAGCTATGCGATGAGAACACTAGACCTAACATGCCAATGTATTACGCTCCTGGCG
GGCAGCTGCAGTAGAGGCAAGCGTGTACAGGCAATGTCAGCACTCATCCCCTGTTGCGAC
ACGGTACCTGCTCATACTTCTCCAGCTCAGTGTGGTAGATACTGCGAATCTGGCTCAACT
TGCTTTTGTAGTCGGAGTGCTCGAGTGAGCTGTCAGGTGACATCCCTCCCGAGCTGGTGG
CAGCAGACACAGCAGCAGCAGCCCCGCCGCCCTTCTCTGGCCCCGCTACACCTTCCGCCA
GCAGCATGTTGTCCAGTCGCACCAGCTGAGGATCCTGAGGCTCCTCCTCCTGCGTGTTCC
TCATTGACAGGCCTGTGAATACAATGAACAACTGTGTTGTGGATGAAATGTCTACAGAAA
ACCCTGCAACAATATTCATCATCCTTTCCTACCTGTTACGCTGTTACATAAATTAATGCT
AAAATTTATTTTTTAAAATATATAAATAGATTTATGCTATGACAAGTTTTCTTTTTGTAT
CAAGCAGCAAAAGAAGTTGCAGCATGATGTGTTTGAGTCAGTTTGTCTTGTAACTTGTTG
CACTTTCAGCAATGCAACTATTGCACATGCACACATTGCGACTTTGATACTGAAGTGATA
TATCATGCACCCtaatgtggttaaccagattagcaac
>NODE_471_length_781_cov_26.676056
TACATTTCTGTCACCTTTACGTAGTTCAACAAATTTCTTCTTTGCACGCATGAAAGTTGT
ACTCTTAGAAGTACAGTTTCTCCAATTAGTAATGTATATTTTGTTTTGGATGTATCAGAA
TCTAACTGTCCTAATTTAAATTAATAAAAAATGCAGAGATGGCAATTACAGACTTCTTAG
TGCAAACATTTCAGCCATGTCATGGTTTTGCGTCGAAATGCAGGTGAATAGTCTTCTCTT
GCTTGTAAATATGAATACTGCCTCTTTGCCTGAGTCAACTGTAATGTGAATCAGCATCTT
GATTATTGCATGCTACACAACACCACAGATATTGATATATTACTAGAATGACTGTAAAAT
AGATATTTCTATCTAGCATCATTGTATTATAAAAATGATTCATTTTCAGTAGTTAATAAT
TCCTTCTTAAGTCAAAAGGTTATACGTAGTATTTAATAATGCAAACTAAAGACTATGGTA
GTGTAACACGTGGATGAATTAATCTTTTTTATTTTCTTGGGCGTCAATATTACTAAGAAG
TGTGAATCCCTGTTTGCTTCAGGGCAAGATGTGTGACAGAGGTGGCATCGAGCTCTTACA
GTCCAAGAACGAAAATGGGTGAAGATCACTGGACTGACACCAACCACACAGGATCTCTTT
TAGTGGCTGTGGGCCATACGTGGTCACATGATTAGGCACAAATAGTGGCATTGGTACGAC
TTGTTAGAAGGGGAATGGTGGAGATGACCTGCCTATTGTCAAAGCTTCCTGAACTGAGCT
AATATGTTGGACACTCTCCCTTATCTTTGCTTTGTTGCATTAAGTACTGAGCAGCTTTGT
AAAGGAAAAAAACTGGAGTGGGATGGGAAGCTATTGGGGTGGTGGAAGGAAACTGTCCAG
ACATGACAGTAGGAAGTTTGAATTATTATTAATTGAATATATTCTGCATTTTCTCttgtc
ccacc
>NODE_472_length_185_cov_5.794595
TGTCTGTTGTTGCTCATGTCACTTGTTTAACTTACGTTCACAACATTTCATCAAGTCCAG
GAATTAGAAAAGACACAACTCTTAGTGACCAAGTTCAACTAAAGAAAGTTTTTTCTTTGT
GTGGAACAAAACTTTCAAACCTCAACTTGATAGTTAAAAGGACTATTTGGGGGGAATAAA
CCTTAGAAATGATATTTCTTGATATGTTTTGAGTGGAATCATGCTTTCAAAGCGTAAGCG
GCACTTTAGTGATCATCCCTTACTGTAGGTGGCGCTGTCTGGGGAAAGCAAGTGTCAAAA
TGTGCGGCCCCGGTTCTGAGAGTGCAGCTTCAGGGCTGCAGAAGACACATACTGTTGGAT
GAGGACAGA
>NODE_473_length_884_cov_37.337105
ACCACAACGAGCATGAAGTCAGCAAGCGATGGGCCTTTGAGGAAGGGGTAGGTGTTGTGT
TTTCTCCATGTTATTTAAAATATTCAATCTAAACCTTATTGTCAGACTAATTCATGTTGT
TTTGTTGTTATTGTTTTTTAGATAAAGAGGCCGTACTTCCATGTCAAAGCCTTAGAGAAG
CCGCAGCTCAACAACTGGAAGGAGTACTTGGACTTTGAAATTGAAAACGGGACTCCGGAG
CGCGTGGTTGTTCTCTTTGAGCGTTGCCTCATCGCCTGTGCACTCTACGAGGAGTTCTGG
ATTAAGGTAACGCCACCTTTATCCTCTCTCTCACTCCTGCTACCTCCCTGCACTTCCCCC
ATCAACGATGATATCACATCGACACAGTAAATCGTCCTGCACTCTCTTTGCGTGTAACGT
TGATATGTGACTGTATCTGTTGTATTAGGAGATGGCCAGCTTGCCACACAAGATTTGACT
GCAGCATTTGCCAACTACTACGTTGCATCTTCTTCGTCTCCCACTACCTTACAGAAACTT
ATCTAATTGGTTCCATGAAGGTGCTGATGGGTTTACACAGAAAATTTCTAAAAACGATCT
TGTCAATGAAGAAATTCACTGTTTCTGTCAACTGAAAATTTAGGTTTAAAATGTGTTGTC
TCTTTTGCCTTTCTCTTTCTCCTCTGTTCTGTGTCTCTGTCCTCTCCTGCATCTCTTCCA
ACTCGCTTTCTCTTTTTCACTCTGAAGTATGCAAAATATCTAGAGGGCTACAGCACTGAT
GGTGTGAGACATGTCTACAAGAAGGCTTGTACCATCCACCTGCCCAAGAAGCCGGCCATC
CACCTGTTGTGGGCAGCTTTTGAAGAGCAGCAAGGTGAGTGCCACAATTAAACCAGCATG
TAAATTGAACAGAACACATAAAAAGGACAAACTTGAAAGAAAATTGCATGTAATTTAATT
GCCACCTGGCCAGGCTAATGATATTTTGCATGCGTTTTGCACAGGCAACGTAGAAGAGGC
TCGCAGCATCCTGAAGTCCCTGGAAGCAACGGTCCCTGGTCTGGCCat
>NODE_474_length_644_cov_5.878882
GTTACGCCAACAGGCGCCGGCCCGTGCACTGCCTTTGGCTCCCCATTCAACCACCCAGTC
GTCGGATGAAGTGGGGGGGGTCATCGAGATAGATTCAACAAACCTAACCCAGCCAGAGCC
TTCGGACCGCGTACTCTCTGCACAGTCCAAGTTAACAACCATTTTAAACTAACTTCTGCC
TGGATGACGAAGAGGAAACAACCAAGAAGAACACATTAGGAACTTTAAGATAAGAACTAA
AATCTGCAACAGCTGTGATAATCTCCTTCAATAACATCAAGAATTACAAGGATAATACTT
AATAACAAGATAAGGAGGATAACAAACTGAATAATTAAACCAAAATGGTATAAGGACAAC
ATAAAAGAAATACTTATAGAAATAAACAGCAAATATAGCAACAACAAATATCCCTTCCCT
GACAATAATGAAGAAAACAACCAACTGAACAATTAAAACGGAGTCTGATAGTGAGAAGAA
AGAAGAAAAAAAGAAGAAATATTTACAGAGGTAAACAGAAATCCTAATATTTACATCAAC
CTTGGACTACAAAATTACTGAACTGTTCACTTTACACCCATTGGGATATTTATTATTAAT
AAAACAGATCTCCAAACTAGAATGCTGGGAGCAGCTGTAACTCGGCAGCCCCCTACTGGC
AGTCTTAAACAGGACTAATTGAGTCCCGTGCAGCCTCACACCCAGGACCATTAGCAGCAC
CCCCCTGGTGGCGGTGCTGGAAAATACACCTAGGAGAGACAGGCCTTCTCATCAAGATGC
AGCACCAGGTGGATCATGGGAACACAAAATGTAGGGATTTACAGCCTt
>NODE_475_length_556_cov_27.938848
GTTAACCTTTCAATTAGGTAAATGCGCGCAGCATGAGCGTCCAAAATGCGCTCCTATAGC
TCTTAGTGGTAATTACAACATTTGGATCGACCCGCTATTGATGACAACAGGTTGACTTTG
CCCCGCAGAACGCAAGAGAGTAATTGCTTAAAGGTAATTGTTGAAGGGGAAGGAGGGGGG
GGAAAGAAAAAATAATGCGCTACTATTAAAAACCCCCGAATAGAAAAGAGCACATATGGC
AGAAAAGAAGAGGTGCATGTGTCAACTCTGTGGGCCCACCGTGCATATAAAATTGTGTGA
CAATTGCCGTGGAAAACACTCCTGGTGGAAGGCAATTTCACAAATAATTTTTGCAACAAT
TAGGGAGTGTGGAGGGGTGAAATGGCGATTTCACATGCAGATGTGCCGGTGGGAAGGATC
TGGTACCCTGCCGAATAGCTATGACCCTCACTCTCCCGCTTTGGTTTGCTTCACATGGGA
CAGAGGGAGCACAAAGAGACCGCCTCACCCTCCTGGGAAGGCGCAGAGAGCACTGGATTA
AGTCAAGCATCAATCATGTGAAATCCAAACAACAGCACACACGTTGCTCTCATGGAAGAA
GAAGGAGAATGAGAAAAAAAGCATGTTCTTTAACAAATATCTCACCTCTCTGTTTCTCTC
TCTCTCTCTGCAGCTACAACAGGTATGTATTTTGAATCACACAAGATACAAAAAAAAGCA
Gctaataatccattttctcc
>NODE_476_length_681_cov_16.822321
GGGGAACATCACCGTGCAAGCAAAACGGAGCGCTGAATAGTAATACTTTTCCTCTTAAAT
GCAGCCTGATGGAATGTTCTCAGTGCAATAAATTTCGCCCAACACATTCTTTACCAAAAG
CCAGATGCACAAGACAGGATAAAGGGACGGCAACAGAGCGAGGCATTTAATGCACGGCAC
CGAAGCCATAACACTAAGTAGATGCTGCCCACTTAAATCTTTACATTCTTCATTCACTTT
AGCTCACCAAACACGACAGTCCCCATAGGCGAGTAATGAATAATCATTAGCAAAAGGTCC
ACAAATTATTGATGTAAAATAAGCAATGATTCTTTTTTTTGTTTCGCAATTTATTGCCAT
TAACAAGTAACTTGCAATCCAATAAATGTCAGCATGGCTTTCAGTTAATTAAAGGGAAAG
ATATTATACAGTAATGCAGGGTGGCGTTTATATCTCGATTTCCACAGACTGCAATTTACT
GCTGAGCCTTTATTTGAAGGGACCCACAAATAATGGCTATTAAGCCGTCAGGGGATGGAC
AGGGGATCACATTAATGAAATTAGATAAGGTGGAATGGTGATCTACACAGCCTGGACTCT
GGAGACACACAAACCCGCACAGACATGCCGCACATGAGCATGACAAATTAGGACTGCATG
CTGTTTAGTTTCCTTTTTCCGTTTTTATTCCCCTGACCTGCTCGGCTTGTGTGTTTCCAT
TTCCCTCCGTCTTGCCTTCACCTTTTCTGCACTTTGTCCCAGCGCCAACCAGAGAGCCCG
GCTAGGTGTTCAACATGAGGGCCTGTCAGCTCATCAGGGAAAGTTTCCCTGTTTGTcctg
agcactgtaggcagccagtcactcc
>NODE_478_length_576_cov_2.786458
GAAGCCAGTGAACAGCTGATGATCTTCTGGGTGGGTTGATGATCCTCTGGGGGGCTCCAC
TCTTTGTTGCACACTGTCATTTTAGTTACCATGGTTGGTTATTCTTGGATCAAAAGTTGT
TCACAGAGAAGTGAGAAGTTGCTAGTGCTTTTCTATCATTCCACCATAGAGAGCATCCTC
ATGTACGGTGTGACAGTGTGGTACATGGATGCTCTGCAATGGACAAAAAGGCAATACAAG
AAGTCATCAACACTGCACAGACAATTATTAGCTGTCCTCTTCCCTCCCTAGAGGAAATTT
TCCAACGTTAGACTACTCTCTAAAGCCAAAAACATTTTACAAGACTGTTCCCACAGTAGT
CCGTAAGGTGCAAAGGTTACTAATTCCTCATTAAAAAAGGCCATTCAAGCAGCAAGTTCT
TCCTCATGTTTTTGAGAATATACTATAGGGGTGGAAGCTGCAGCTCCTAGTGTGGACTGA
ATGGGTGGCAACAGTGGGAAAATGCCAGTATTCTAAAGGTAATGAATTCCGGAATTTTAT
GATGTGAATTCCGGAATGTTCGGATTTGAATTCCAGAATTGTATGATGTGAATTCCGGAA
TTGTATGATGTGAATTCCGGAATTGTATGATGTGAATTCTGGAATGTTAGGATTTGATTT
CCAAATTTGTGTGATGTGAATTCCGGAATGTTATGATTTGAATTACGGAATGttattatt
tgaatttttcaaatgtttttatttgaattccggaatgtta
>NODE_479_length_697_cov_20.688665
AAAACGGATGAAAAATATCTCTCCCTGTGTTGACCAACAGGCAGAAAACTATTTTACAAT
TTCAGAAATAAAACAGATACTTTTAGACCATCATATGGGCTGTTGAAAATCAAAAAAATC
TGAACCCGCAGCTATGCATTACCCACCGCTGTCTGTGAAATATGTATATTTATGAAAATA
AGTGATGAAACTAGCGCAACAGTACTGAGCAGACGTCAAACAAAAGCTCGTCAGTAATGT
TTTATACAAATCCACTGATATAATAATTATACTATCCCCAGTCCTTAGTGGAGGTTGATT
GTTCTTGCTGTGAGCTAACACACTTAATTGTAGTATGCAAATGAGAGCAATTACAAAGCT
TTTAGGTGAAGAGATGACAGCTGAGGTTGGTTCTATTGGGGGCCTCACCCAAACAGTTGT
CATGGAAACCACATAGAGTAACGCAACTGTCAAACGGATATAATCTCATGATATGTCCAG
AAATTGCCTCCTCTCTACTTTGTGCTCGCAAAACCGATCCATATGAAAGGGAGATTCTTT
GATTACTGAACAAATTGTCAATTTGTGTTTTGCAAAGCAAAAGAGGGCTCATTTGAGGAA
AAAGAAATGTTGGAATGGATTCAATTTCCAAACCAACACTTCATAAAAATGTAAAATATG
CTCACGCACATAGTCCGAAAGGCTTTGAGCATATTTTTGTAGTGTCAGTAATTAGTCACG
TGTGGGTAAAAGGAATTTCCGACAATTATTTTTATAGTAGTCATTCAGCACACACGTCTT
TTTGTGCTGTGAAGTcagtggcttgaacaaacatgccttcacttaacatctgttgtaagt
aagcaatagtctatgtgcaattgatttgtgacaattttggt
>NODE_482_length_391_cov_2.943734
CGGGAGTCTCATGAATTGCAGTAGCTGATTATCCATTGCTTCGCGTTCTCAAGAGTAAGA
TGCTCTCTTACTATTGGCAGCGTGACTTGGTGTCACTCCGGCTTGTGCCATAAATGCTGT
CAGAAAACCTCAGCTCATCAGACTCAGTGGGTGATGACTAGTGGAGATGGAGACAGATGG
GCGAGAGACATGATGATGACACTGTCTGCTGTCTGGGATCACAAAAAGCCTCATGGAAGT
GAGAATTCATACCAGCCCATACTGACTGCCAACTGTCCTGCCTCCTCTCTGCCCAAAAAC
GCCAACTGGCGAGTGGCGCACGATTAGTTTTAAAACAGGAACATGGCCTAATTCATTAGA
AAATGATACTGAGTTTGGTACCGCATGCAAAACTCATTAAATATTCTGAAGTTTTGGTGT
TTATCAGCTTCTGCCCTCAATGTCTAGTTAGCAGTTTATGAGGTGCTTCAGATTTTATTA
GTCTGAATCACTCCTCCTGTATAGTTagctaaaacatgcataccacaccagtgacatttt
tttatttcagatatgcgactttctgttgccttgct
>NODE_483_length_702_cov_29.613960
AAGACGACCAGGAGATTTATGTCGGCGTGATTGTCAATCATGGACGGTAGACAGCCAGCG
AAAGTCAAAGACGGCAAACCAAAGGGGCGGCTCGAGTCATGCTCCATCTCTCATTTTACC
CCGCTCGCTCCCTCTCTCTCCATCTTGTGGCCATATGAATTAGTGTGGTGAGAGGAGAGA
ATGAAGAAGGTGGGAGGGGAGGATGGGGAGTGACGGGAAACAGACGGGTATAATATTCTC
ATCACTCTTCACTCTGCAGTCGTTGGTGAGGAGCGTGGCCCAGGGCACTCAGCGGCCCAG
CCAGCCGCCTCGCAGACCCTGCAAATATTCCTAAACCTCAATTTTTCATATTTCCCTGTA
TGCATAAGGAGATGAAAAATCATCCGATCATTTGTATTGTCTGACTGAGGTTATACACAA
ATATTAGTTTATCTACCGCACCTAAGATTGCCTCCCTAAGCAAGACGGATTGGTCTTTTG
GAGAGGGCAATATTCCCCGGGAACATATTCAGTCCATCTTTTATGTGCTGCAATTCACAG
AGCAGCAGGTATGAGTTCCATCTCCAGACAGGCTCGATAAAGCTAAACACCCGATAGAGA
CACTGCTTATTACACACAATACGCTTTAATTGCCAGACAATTTTCGGCTGGGTAAAATTT
ATAGTTTTCAAAACCGATCTCATGCAAAGAGGCTTGATACCTAATATTCATATTCTCCGC
ACATTTACTCAACACTTGGCTAAAATGAATATTAAAGCAAAACAAGCAAAGGAATCAATT
TGATGTGAGAGGAGGGGGAAAAGAGAGAGGGGGAAAAAACTCTTTAAATCACAATCTCAA
TTGATTTCCGTTACCTCTTCTGTGAACTACCaagtgtctggtcctc
>NODE_485_length_185_cov_3.821622
CAGCGATGGGCAGCAGGCAAACTATTGGTCGCGCGCCCGCCCGGAGCGCTTTGCGGGGCG
CACACAGGCTGCTTATAAGCAGCCGCGCACAGGTGCTCGCGGGACAGGTAATGAGCGTGA
TCGCATGCTCCGAAGTGACTGCGGGAGAGTATCCACAAGCAAACATTGAAGAGGCAGCTG
GTAAAGAGCAGTTCCATGTTTATGCTGGTGAACTGTTGTGCGAGACGCCACTGATGTGCG
CGGAGAACTGTACCTGTGTTGAGACGCCTGGGACTCAGACGCTCGCTGCGAAGAGTGACG
CGTGCCGGCGGAGATGCCGGCTCACGTGGTGAAATGTTTGGTGCTTTGGTTCTTTGTTTG
AAAATAGTG
>NODE_488_length_617_cov_24.103727
AAGTAATTAAGGATCTCTCTCTCTCTCTCTTTTTTTTCCTCTTGAGCCCAGCCTGGGCCA
AAGAACGTAACTTTCTGTATGCAAGTCGATCATCGCTGCAACTTGACATCCTGACCCGGA
CATTTAATTTATTGATCTTCATTTTATTCGGATGTAAGGACCCTTTGCTCCTTTAAATTA
ATCCAGGTTAATTTGGCCAGGCCCCCTATCCCACCCAGCATGAATGGGCCCTCTGTTGGC
TAGAGCTGGCCCTGGCCACCCAGTTTTATGGGAATCTGCAGTGAATTAGAAAATCTGTCA
ATGCGAGAGGAGTTGCACAGCGCGGATATGCCGTGTCACTCCACCTGTAAAAGAACTGCT
CTTTGTCCATTATCTCCCAGGCTTACCTGAGGAGAGTTAACCTTGAGGTCAATAACATCT
CCATGGTGTTTCATGACTGGCTGGGCCTGGGCCGGGGGGTCTGAGGAGAGCCATTGTTAA
CATGCGGGCTGCAGACCCACACTTCCTCCTGCTTTGGCTCCCCACATCAAATACCTCTGG
GAAACAGATCTGTAAAGAGCAGTGACGGGAGCCATAAAGATGTGATCACTTTCACAGGAA
AGAGCAGACACTGTACCAGTTTGTCTTCATTGTGGTTAATATAAACGGTTCATTCCTTAA
AACGAAGCCACAGCATCGTGGGTATGTTCTTCCAGGATGTAATATCTTAACATCCTGCAG
AACCTTTACCTGGCAACAGTTTAAATTTACTCTCATAATTACATGTAATATACAACTCTG
cattaatattccatccacgaa
>NODE_489_length_294_cov_7.755102
CCAATAGCTGTGTCCTGACCATTCCTTTGTATATTATGATTTAAAACAGGTTTGGCCTTC
ATATTTTTCACATCTGAAGTTATCCTGAAGCATAAATATGTTTGCAAACATTGATGGACT
AAAACTATAGCCCTGATTATTTTGTAGTGCCATAGAGTGATTTTCACAGTGGGGAAACGC
CGCTTTTACCATACTGTGTGTTTGCTGATTTAAATCATGAAAGTCATTACAAACCGCTTT
TGCCTTCATATTTATCACATCTAAAGTCATTCTGAATAGAAGATATGCTTATAAACATTA
GAGCTGCATTGTTTCTGTGTTGTCATACACTAAACTGCAGTTCGCTCTTAAAAATAGAGC
ATTTTTCCAATAGCTGTGTCCTGACCATTCCTTTGTATATTATGATTTAAAACAGGTTTG
GCCTTCATATTTTTCACATCTGAAGTTATCCTGAAGCATAAATATGTTTGCAAACATT
>NODE_490_length_185_cov_2.345946
CAGGCCAAAATACATGATATTTGTTTTTAGGAATACACTTTACTATAACGTTTTTGAGAG
CATAATTTACACTATTTTCAATATAAGAAGTGATTTCACAAAAAAAATGTTTGCATAATT
TTTCCTTTCGCCATAGTACAGTATGAGTTTTTCTTCAGGCCAAAATACATGATGTTTGTT
TTTAAGAAATTACTTTACTATAACGTTTTTGAGAGCATAATTTACACTATTTTGACTATA
TCGCAAGTTTTCACAACAGTTTTTCAAGGCGTCATTTTTCTTTTCGCCATACTATAGTAT
GAGTTTTTCTTCAGGCCAAAATACATGATGTTTGTTTTTAGGAAATTACTTTACTATAAC
GTTTTTGAG
>NODE_491_length_679_cov_9.351988
GGGATAGAGTTATAGAGGAGAGACAGGTTGTAGCAAAGAAGAAGACTGAGACGACCCCCC
CCACCCCATTGTCCAAAAACTCAACTTTGTCCAGCTTAAAGGACATTACCGGCTCCTTTC
TGTGCCAAAACTTACCCCTCGCCACTATCATATCATTGTACACAGAGAAAAGGGCTCACT
TTTTATTTACGCTGTCTTTATTGCCAGAATATTGCTTTTAATTGCTGTCCTGGATTTCCT
GCTGCGGTATAGGACGAGTCTGAGACGATTACTCAAAGTAATGGAGCATAATGATGTCTC
GGAACGGCCCCTGAAGCTCAGGTCAGGGGTTGGACAATGTGAACATTCAGCTACTTAGCT
TCCTTTGCAACTTTGTGACAAAATCTGTTTGCCCAACACCAATTAAGATGCCTCTCCATG
CGCTCTGGTCAATGGGTTTGACGGAGGGGGTCGTCCAACGAGTTGACATGTCCCTGAGCA
CGAACAAGCTGGCCTGTGTCCTCGCCTCGATAATTGGTGTCCCTTGCAACGTGCCGCTTC
CCAGGGCTGTCCTTTGTGTCCCCATGGCAGTCCTAAATGAGGGGAGTCAGGGCTTTAATG
GGACTCCTGTTAGTTTTAAACAAACACAGGGCGACCCCCTACTGTTCAGCATGTTGCATA
GAACAGCTGGGAGTCCACGGAGCTCTCACTCGGGAGCCCGTAACCCCCACAGGGGCCCAA
GAGCCCGCTGCCTACCGGCCATTGTGCCTCTGATGACGTCCTctcaggagctcgacagta
attctgtgttcacaccactcacagcggcgttggcgttccacttttcagtggtctgattgc
aaggtgtggtgccagaggagtca
>NODE_492_length_690_cov_15.372464
GTGATAAAACTATATAATTAGCAGAAGAGTACCTCAGGAATTTTTAACCATCTTTCTCGC
TATCTTCCATCTCTTGTTCATAATTTTCTGTTCCTTGTTACTTCCTTGTTCTTGATGCAT
GCTCCTTTGGCATGAAGGTCCTGAATGGCCGTGCAGATTTGATGTGTCTCACCAGTCCTC
TCTTCCAGGGCTTGTGCAACCAGAGGTCACCTTCTTTTGTTTTGTCCTTCACAGCATGCC
TCTGTGATATACAGAGTTGTCTCTGACTCCTTATGCAGTGTCTTCCTCTGTGTACCGCAT
TTTGGCTCCTATAGTCAATAAAACAATCCCCTGGCACTTGTTCCACAGCCGTTTGTCGTT
CTGTGTACTTTGGCTTTGTGCACAATCCCAGTCCAATGCTAGTGATCTAGCTTTGCATGG
CATCGTGTGTTAGCTTAGACGTGTGTTTGTAAAGAGGGATGTTCTCTTTTTTCCAGCAAA
GATGTCACGGAAATTAAGCTTGCCTACTGAGCTAAAGCCAGACTTGGGTAAGCCTTGACT
TCGTGTCTCCAAACAATTTGTATGAAATGCAGTATACTTTCCCCACTCCGACTGGACTCC
ACCACATCCCATTAGTCCGGTTTTATCTGGTCATTAGCCTCGAAATTGGCAAGCTGTGCA
GATGTTCTCCTGAGTTTGCATGAGTCAAAAGTAGCACTGATCTGATCCGAATTGAAATTG
TTTTGAGCTGAATCAAATTGTTGCAATTAAACTCCCACTTTTTGACCACGGTGGGGGTTT
TACTAGAGGTCAGTGGTGCTGAGCTAAACTTTGCACAACCCATTTCACTATGAAGCTTTC
TGTAACTTTTGCAGCTTTCTTTTTTCTCttctat
>NODE_493_length_603_cov_17.547264
CCTGTGTGTGTTTGTGTGTGTGTGTGTGTGTTATGTGACAGCAGACCTCGCTAAGGACTA
GCAATCACTCCATTCAGCATCTGCTGCCACACAGCTCATATTGTCATTCCCCAGTTTAAA
GGAACCTTGAGCGGCTTCAAAGATCTTTTCAAAGCCTTAATCCTAATAGGTCGCGGTTTG
TTCTGTCACATCAAAAGGGGGAGCGAGGCGGTGGGGGGAATAATGCATCGGGGCTGGCAG
AGATTCTTAAGGGTGGAAGATTGGCAGAGGATTTGCAGTACGGGGAGGACCGAAATCTGA
AATATCGGACACAGAATGCCTGCTGTAATAGATATGAAATAGGTCTTCTCAACAGCATGA
AAGGCTGACATTTCCAGAAAGTTTGTCATGAGAAGGCCCTTTTATTCCCCTTCGTCTATC
TGCGTTTGTACTGCCACCATGTCCATAGTGGAAATTCGCAAGTGTCACTCTAACAGGTTA
TAGAATAAGATTGGACATTTAAGATTTTTTTTCCCACCTCTTCCCTTTTTTATTGAATGT
TTAGAATTTCCACTGAGAGACCAATTGAGTCCGAGCCGTTTTAGAATACTGCCTTCTGCA
TGGCACTCAAGTTAAAAATCCACCTCCAGCACTTGTTTCCTGGATTTGTGTTATAGCAGG
TGAATGAAATATGGCCTTAAAATAGATTCTTTACCATTTCCCAGCATTACAATATCTCAT
TGCACGTATATCGTGCATGCATTACACATATCATTGGAGGAATTTCCCAGATAAGAACGC
TTTCTTg
>NODE_494_length_487_cov_9.453798
AGGCAGAAGCTGGCCATGGATGCCATCACCGCGCCGCCCCACGGACTCAACCCGCTGCTG
TCCCACAGCTCGCCGCATCACCCCCAGACCAGCGCGTCGCCTCCCAGTAAGATGCCGGGC
GGTGTGGCTTTGCATGCGGGGAACACACGCTCACATCGGGGCGCTTAGGCATTAGAAAGT
AGCTCAAGAGGTGCAGGGGTTTGGTTGTGGAGTGAAACCGCCGTCAGAAAAAAGGGGCAG
CGGCAAGAGTTGATGTGATCAGAGGGCCCGGAAAAAGAGGGGACAAGTGATCAATGAGCG
TGAGTGAGTGAGCTGAGCAAATGCCATTGTTATTCTGATCTTTGAAAACACACTGAGAAC
AATCCACATTGTACCTGCAATCTCCACTCCAAAGTCAGCATGGAGAGGCATGACACAAAG
GGCAGCAATCCTTGTGACAGGCCAGGGTCAGGCCAGGGTCAGGGAGGGAGGTGGTGGTGG
TGGTGGTGCTGGTGGTGGTGGTGGTGGTGGGGGGGCAGACTGATCCAGATCGCCTCCAAC
GTAACGCTGTCATTTCCACATTTCCTCCTCCTCCTCCACGTGTGGGTTGCTAATGAGAGT
TGCCAAAACAAGGAAACAACTCTGCGCGATCACCGCTCTGACCATTTCACCCCAACCTGA
TGTTTGCCttg
>NODE_495_length_613_cov_31.096249
CGGCTTTTGATGCAAAACTCCTCGTGTTTGCGAGCGTTCCTCCTCTGAAGTTCATATTCC
CAGGAAGTATAATAAACTGTCACGGCTGCACAAACTGTACTTTCAACTCGAATCACACAC
ACACACACACACACACACACATAAAAAAACCCACTTGCTAATCATGCGGCGCGCACATGG
CAACAAACTTTTGGATGATAATGATGCAATCCCCGTGTCAACTCGCCCCTCAAGTATAGC
GGGCGATAAAAAAACAGTGGCTGTAAAGAAGAGGTGTGTCTCTCCGTATGAAAATCCAAT
GCAAATAAGCTTTCACCCCCGTGGTACTTGAACTGTTTTCTCTTTGATAACCCAATTATT
GTCTCAAGAGCTGTGTCAATTGCTCTAGCGATCTCTTCTTGAACAAATCACTCCCCTAAC
CTCGAGCACTTTCGATTTGATTCTGCCATTTTTTGACAGTTCAAAGTAATCAGAGGAGGC
CTCGGCTGAGGACGAGGATTGATTTTGTGTTCTCGCTTATCATGCTAATTCCCTGAAAAT
CAGCCTTTTTCATCCCCCTCCGCCTGATTACCACTCTTGGAAAAAGGCCCCTGAACTGTG
TTTCTCTCCCCGGCGCTGCTGTCATACAACCCCCACAACCCTCTGTTCTCGTCCCCTCGC
AGCGGCAGCAGCCAGCCGGCCTCCGAGTCCTCGCCGGCCCTCGTGTCGCTTAGCCAATAA
AGACGTCGCTGTCACCGAGCCGGTTGGCGTCGTCGGCTTGAAAACGCGCCTGGTTTGCAg
gtgggtctcacctgtca
>NODE_496_length_536_cov_15.908582
CACACACACACACACACACACACACACACACACACACAGGCACACACACGCGCGCGCACA
GGGTAATGGAGATGTAACTGGAAGAGTTCTCGCGGCATATGGATGCCATTTGCAAGCTGC
ACTGAGAATGTATAGGTCAGTCTTACCCTTTGGTATCTCTCTATCCATCTGTTTTCACAT
TACTTGCAAATTATAGTGTCCTCCAGACCCAAATGAACATAAATCAGGCCGGTGAAAGTG
CAGAAGTTTTCCCATCTGTCATAAAACAATGATTTAAAGTACGGGTTGTCAAAATATGGC
GCTGTGAATTCGCCCCGCTCCCCAGCAGTAGGAACACAAAGCACCATCTCATCGGAGTAA
TTTATGGCCTCTGAGGGAACAGAGGGTGATTAGGGCTTAGGCCACCAACAGCCAGAAAAA
CAGTAGGAGCTCCAATAAGGATGGCTGGAAAACCTAGACCAAATTTATCAAACAATTCAG
TGAAATCTATTTCTGTTTGGAGAGGAGAGCGAGATATATAGCCTGTTTAGTATACTGGTA
CATCTCTGGAACATTTGGTCACACTGCATTTGTGAGTTTTGGAGATTCTACATTAAATAG
TCGTAGCCCGGGACATGTGATGTATTGGTCAGCTGAGGTGCCCGAGGCCAAATCAAATAT
ACAACGGGACGTTCTTGGATTTTAAACAACGTGTTcgtgtaaatgatgtcaccacgtctc
>NODE_497_length_489_cov_13.092025
GGATAAATGTAAGATTATTTTCTGAAAGGCTTTGTAAGTAGGTGGCACTTGCACCAACTG
ACTACATCTGCTCCATGGGACCAAGCAAACCTAGTTCATTCATTTTTCAGCAGAAACCAG
GTTACAGTGCAGAGCCAAAAACTGATTAAAGCTCAAGGTATGAAGGAGACAGAATAAGGA
AAGTGGAAATCACCCCCCATCCCTTATTTGGGACACCTGAAATAGGCCAGAGGAGCCCTG
GGAAGCCTGAGAGACTGAAGGGAAAAGAGGAGAGGGAGGAGGTGGAGGGATGATGGTGGT
GGTGGAGGGATTCAGCAGGGCCTTAAGTGTGCTATCATAGGCGTCTCTTGTGCCTGCCTG
CTTTATTTGCAGTAGTCAGGTTAATGAGTCCACCAGCCCACTTGATGTTGAGAGGCCTGC
CACAAAGAGCTGCCTCATTAGAGCTAGCCTGGCACGCTGCTCTGAGACAAAGGGACATTC
ACTCTACTGAATGCCTTTACGCTCCTCAATGCTGCCAGCCTGCGAGGGCCGGTGCCACGG
CGTAAACCCTGCACACGTCCTGGCGTCTGGCCAGCCACACCACGACCCCGAGCGCGGCTG
GCTGGACTCGCGGGCTGCTGCGGCGCTGGAATGACGGAGGGCTTCATCGGCCGGAGCCTG
CTGTGTGTTAGTG
>NODE_498_length_759_cov_23.928854
CATCAAGCACAGCTCATTGTGAATGTTTGCACTCTTTTGCAACGATCACCTCAAAATTCA
GGAATTATAACGAGTGCATGAACATTTTATCACAGTGGAAGTAAAGAATGAAAGCAAAGA
CTGAATGCCCAGGACTTAACACAGCAAATAAAATACCCACCTTGACCTTTCGAATAACCC
CTCAGTGAGTAATTTGACTTAGAGCAGTCAGACATGTACAGTAACAAGCAGAAAGTGGAA
GAATTAATTATTCTTTGTATAACACAGAAGTAATCAGAATCTCCTGCAACATAGGAGGAA
GATCTCCTTGGCTCTTTCACCACAGCTGCCAGTGCCCAGAATGGTAAATGTGGAATTTTA
ATGCACAGTTGATGCTGGAGAATATGGGGAAATGCTAATTTGTGGTGCGATAAGATGAAT
CGAGTCATCCCTTTAGCCCCATTTGACTCAGTGGAGGAAATTAATCATTAATGTTTGTTA
AGTATGACAATCTAACTGGGCCAGATCTACATGCTCAGAGACTGAGGCAGAGCGAGATAA
AGACCCAGGCTGCAGACAGGGAGGAAAACTGCCAGATTCTGTAATGATGGGAATTTATTG
GCATTTAAAGAGACAGTGGCAAGGCATTTCACTAATAGCCTCCCTCCATTGGAGTGCTCT
GCCTGCCACAAATTGCATGCAATTCAAACCTATTTTTCAGATAGCAGAGAAGTCTTACAG
CTATGCTTGACTTTGGTGAAAAAGGTTGCTTCCTGGAATTGACTTTATCTGTTGCAGCAC
AATCTGCATCAACAACCAAATATGCAATATCAACTGACTAACACTACCACTGCTGTGGGG
ACAGCAGGCATCCCCCCCTCCTAATATAACATTCTGAAAATCATTGCCAAGCTCCAATAC
TAGCAAGACTGTGATGGGTTtagaggagtggcagtgggttaaa
>NODE_499_length_694_cov_10.471182
GCTGATTTCTTTTTGGCTCTTGGAGAAGCTCTAATGGCTGCAACATGAGTCAGCAAATCA
TAGACGGAAGATATCTGCAGAGATCACCTTTAGCGTGGACTAAAAAACAAGACATATGTG
CCTAAATATTAACATAAAATACATTTTAATGCCTTTTTAGCTTCTGTCCATCATCTATAA
CACAATAAATAGTCAAATAAAGCACATATTCCTCTTTGATACACCATTTTCTTCCATCTC
CAGGGTTATTTCTGCTAATAAAGGCATAGTTTTCCATCCATATAAGGCTGTTTTTCATTT
GTATGATTGTGTAAATCCTCTAAAATGTTATGTGACCCTTTCCCTCCAGGCGAAGATGCG
TCTCTGCCGCTCAGCAGCGGAGGCAGCTACCAGATCCTGGTCAACAACGTCTTCTACTTC
ACCCAGCGGGTCGTGGACAAGCTGTGGCAGGGGATGTTCAACAAGGACTCCAAGCTGGTG
GTGGACTTCATCGTGCAGCTCATCGGACAGGTACGAAATCACCTTAGCCTGTTTTATGTA
GAGGCTGTCGCTGCAGATGTGTGCAACGTAGAGCAATTCCTGAGCAAAGTGGTTCATTTT
AGGCTTAAGAACTGTTTGCAGCAGTTTATTTTTTCATGTTTTTAGCACCAACAACTCAGG
TCTTCCAATCTGGTTGTCACTCTACCATTTTGTGCCACTTTAAACTAGAATTCAACAACT
TACACACTTGATTTTCCACTTCTCACACAGAATAAAAGTCTCTTGGGTGCTGGGAGAAGT
TCAGCAAGCAGAACATAATACAGACGTAGCAGCTGATAACTCTAAACACGACTTCACAAG
GAGCATTTCAGTGTTTGAGGCTAGTTTTCcagtatatt
>NODE_500_length_500_cov_5.622000
CGGCAGTCGGTTTCACTGAATGTGCCACGCTCTACAAACTTCTAAAAATGGCGCTGGTTT
TCATTTTAATAACAGATGCGGCCTGGTCCTGATACAGGGCCCTCCAGGGTGCAGGGTGTT
AGGAGATACTGAAGAGACAACGAAGACAGAATAGCAACAAGAGTAAGATCTGAGATGTCT
GGACAGTGAGAGAGCACAGTAGAGCTATGGTGAGATTCAGTATAGGGATGAATAATTCAG
GAAAGTGTTATCTCCCTGCGCTCAACTGCCCGTCCCCTCCCTGACCTATCACCTAATTGG
TTGTAATGAGTTAAAGAGGGGAGCAGGTGTGGCTAAGAGGTCCGAAAGTGGCCCACTTGT
ATTCTGGCTGTGCTTCAGCTACACTAAAAAGACAAGCAGAGGAAACGAGTGGAGGGATAA
AGAGTTGGGAGTTACGATGAAAGAAAGGAGAAATATCAAATTTTAATGACATGGAGCAGA
GAAGGACACATAATCAATCAAGTGTAATACTAATATCTTAAAAGCTAATGTTGATGTCTG
CAGTCGCTGACTTCTGTTTGAGTATCTGGTCTCGGTTTTTGTGGACAGAAAGTGTAAACC
TAATGAGTGCTCTccatcctgccctgtgtttttgttagcctggaggaggatgtgtgtcag
agggaaaaaataacactacactgt
>NODE_501_length_581_cov_18.127367
AAAAAGTGTCCTGGAGTTTAAGGTCAAGAGCGGAGTATTAACTCAAAGAACTGCAAAGGA
CACTGCCATTGTTTCGAAGACAAATATCCGAAAAATATAAAGAAACAAGAAAATGTCCCT
TCACATTATCACTATACATAATATCATTATATGTGTAAATGTATCCAATTTAGATGTGTT
TTACATCAAAAAATTGACATATTTTTTATTGATTTTACTGCAATTTCTGTGCATTTGAGC
CAAATTGTTATGTGTACAAAAGCTATATTGTGTATTTTATTAAATTAATATATAGTTGTG
TTGCAATATACATGGGCTTATATTGTATTTGGCAAAAGTTGCCTTAGTAGCTGTCGAACT
CTGTGAGTTTGCTTTAGTTTGGGTTTTTTTGTTGGTGTTTTTTTTCATCTCTATTCTGCA
TCTTTGCAGGCTGGCTTCAGTGCTTTTGAGATGTCGCCTCTTTTTACCCTGAGATCCAGC
TGGATCAAATACAATAACTGTTGAAAGCTTAATGAGCCAGCTGATCTAGAATACAATTCA
AACCAACTACAAAAAGCAACAACCACAAGAAAACAGTTTGAATATTTTTACTGAGCAGAT
TTTTACAGGGCAGCTATTTTCTTTAACAATAACTAGTATGCGTAGTTTGTGTTCATTATG
TTTTTACTTTCTTTCCAAAAAAGAAACCTGCCATATGGAAAGTGGAGTGGTTTCCTTGGT
GATCATAAAACTGCCTTACTGTCTCTGcagagagcttgttgtatc
>NODE_502_length_436_cov_7.832569
GTTCCTGGCTCCCATTGTTTCCTCACGCTTCCACTTGAAACTGAATTTTAAGTGAATCAT
AAAATCTAATTTGCACAAACAGTAAATAAACCCCAGTCCAACTGACGCCCTTCTTACATG
CGTGTGTGTGTGTGTGTGTGTGTTTTTTTCCCATCCCCAAATGAGAACTCTCACAGAGCG
TCACACGGGCACGGCGGGGTCAGTGACCGCGCACGCCGCCTGTTTATCTGTATGAGAGGT
CCTCGGGAGCGCGCCCCCCCTGGCCGAGGAAGGTGAGCGAGTGTCTGGAGGGGAGGACTC
GGGAGCGCGACCAGCCGAGGGATCGATCGGATTAAACTCGATTTGAGTGAAATTAACACA
AAGGAGAGAAGAGCAACGCACACTAGTCGGCGAGGTCGCGGATGCGAGACACGCCGGAGA
CGTATTTCATGAAAAACAAAAAAACTTGAACTTTTTCCATCTGTTTATTTATATTTCAAA
CTGAAAAAAGGACCACGGTGGATTTTTTTTTTCACGCAAGCGGAGATACTAACCCCACTA
ACGAGGAGTTGATTTGATAAAAAGCCCGAAGTGACCGAGCTTGCTGGGTAAGCTAACAAA
TACCCCCTTTTTCATTGAGt
>NODE_503_length_584_cov_16.484589
TATCCTGCGAGTATCCCCAACTCCCCTTTAAGGGTGTGGGTCTAGGTGATTTAAGCCAAT
GGCATGACTCGGTGTTCTGCAGGAAAAAACGGTGGCATGTGAGGCAGTGGGTCTTTAAAG
GGCTGCTCTGCCCCTGCTTCGCAAGCCCAATCTCGTAGGACTTGTTAGCGTATCACGTGC
CAGATTCTTAATGAAGTGGACACACAGGGGCCTCGTGTGCGCATGCGCTTGGTGTAAAAT
GTAGTTGGAAATGAGGTGTCCGTCTTGGAGTAGTCGACTTTTAAAAAGCATCGGCAGCCC
GTGATATGACGACTTCGCTGGTTCTGCATCCACGCTGGGCGGACACCTTGATGTACGTTT
ATGAAAAAAGCCCGAATGAAAACAACCAGAATAAAAGCCAAACAATGGAGGGACTGAGCG
GTAATTGCCCTGCGACCCACTGCAGGGACCTGATGTCGCACCCCGCGCTGGGACGACATT
CTGGCACCATCGCGACCCACCAGGGCTCCGTCTACTCGGATATTTCCTCTCCAGACACCG
GCCGGCAGTGTCCCGCTCCTCAGACTTCATCCAGCGCGTCTTTGAGTTACGGTTATCCCT
TTGGAAACCCATATTACGGCTGTAGATTATCCCATTCGCACAACGTGAACTTGCAGCAGA
AGCCCTGCTCGTACCATCCCGCAGAGAAATACGCCGAGCCCAGCACAGCGCTGCCCACGG
AAGAACTGTCTAccagggcgaaagagtttgccttctacccgagtttcg
>NODE_504_length_647_cov_8.961360
CAGCTGAAGATACATTATCAGTGTGGCTCATATGAAAAAGTTATTCTTTACAGAGTTATC
CAATTATAATTACAATTTTGTCATTTTGAAATTGTTTAATAAAAAATGTAGTAAGGCCAA
ACTGAGACCTCCCCCAAAGAGTTGTTGTAGAAATGGTTCAAGAACAAGACAGACACATGT
GCAGCATTTATAAATCTTATTATTCAACAATATTCACATTACAACATCAACACTGCTCTG
CTAGTGACAGGTTCTAATAATCCCAATATATTGTATAGTTACTTTGTAATACATTATCGA
GAGGCACTTCCAGTAAGTCTGGCAATAGAGGAGCTACAGTATTGTGTCTAAATTACAAAA
CAGTAAAAATAAATATTTTTCTAAAAGTTTTTTTTGTCATAATATACTTTTGAATCTGTA
CAGTATATATTTTTTATACAAAGTCAAACAATATCTAGAAATAAAATGTCATATTCCACT
TAAACAAATACTGGTGAATCACACAATTTCCCCATCCTGTAGGTATTGCTACATGTGTTA
AGTGCAAGATACTGGAGAGAAGAAAAGAATTGAGTCTGTGAAGCGCCTGCTATAGTTGAT
TTAAGAAAAAGAACATCTTGTTTGTCTTGCTTTAAAGGTGGTGAACAAAAAGTTTGTTTT
GGTTTCCTTTGTGACAAACAAGGAAAGCTGAGATTATAGCATTCGAACAATGTATACATA
CATACATGTGACAATGGTATGGCACAGGAGCCTGGCCCCTTTTAGAAATGGCTGAAACAA
CAAACAACACAAAAAAGAAAtgcttttggttcaaatcatcaaaaagaaagt
>NODE_505_length_337_cov_4.264095
CGTACTGTGTGTTCGCTGATTTAAATCATGAAAGTCATTACAAACCGCTTTTGCCTTCAT
ATTTATCACATCTAAAGTCATTCTGAATAGAAGATATGCTTGTCGCGCTGACCAGCGATG
GGCAGCAGGCAAACTATTGGTCGCGCGCCAGCCCGGAGCGCTTTGCGGGGCGCACACAGG
CTGCTTATATGCAGCCGCGCACAGGTGCTCGCGGGACAGGTAATGAGCGTGATCGCATGC
TCCGAAGTGACTGCGGGAGAGTATCCACAAGCAAACATTGAAGAGGCAGCTGGTAAGGAG
CAGTTCCATGTTTATGCTGGTGAACTGTTGTGTGAGACGCCACTGATGTGCGCGGTGAAC
TGTACCTGTGTTGAGACGCCTGGGACTCAGACGCTCGCTGCGAAGAGTGACGCGTGCCGG
CGGAGATGCCGGCTCACGTGGTGAAATGTTTGGTGCTTTGGTTCTTTGTTTGAAAATAGT
GGTGTTTCGATTACCGCGTGTAATTGTGTTTGGTTACATTT
>NODE_508_length_762_cov_16.740158
GAAACGAGGCACCAATCAAAATGACCACAGCCAAACTAACGCCTTACTGTACTAAACATT
TCGGCACATGAACTTTTAAGTACTGCAGTGTGCACTGGGTAGATGATAAAAAAGTTCTGT
GTCACTGGTCCATGCCGGCATGCTCCCCAGTCCCTGTAATGATTTCTATTCATAAACATG
CAGTGTGCTATCCTCCACCTGGCAGCTGCCTCTGTGCATATGAGATTACTATTATGCATC
TTCCAATCCCAAGGATAAACATCTCTTCACTTTTGAAGTTTGCAAGCATGAGGCATATTT
TAGTGCCATATGACTTAAGCATCCCTTCAGGTATCACTTGCAATCTTTTCTCATTCTATA
TACATTGTTCAACTTTAATGGGTATCTAATTTGTGTTATCAGCTTACAGGGCAGTAAGTA
ATAATTTGCATGGCTGCCCTAAGCAAATATGCTTCCATAAGCATCCCCATAGTATAGACA
CTAGAATGGATTAACCTCCATATTGGCTATGCCCTGACGGTCAATGCTTTTTTAGAAATA
AGTAGAACAGATAGTTTAGTTTGGTGGCAATTGTTGTGGAAAAAAATGGATTTACTACAA
ACCTTTTTACATTCAGATGCTACATTGGATAAACATTGCTCACACATAGCAATGGTGACA
TTAAATCGGTGCATCTATACTTCCAGCTCTGGTGACATTGGTTGAGGCCCTTTGCTGGAA
CAACCACATAATATGGGCATGAACTTGAAATGCTTCATTTTTTACAGATGACCTACAGCA
TGTGCTACAATGAGTGGCCTCTTGTCCTCTTGGAAACCCAGTTGCCCTTTTAACCCGGAT
TACAATAAAAATGACTCACCATAGTATATGTGTCCTTTCTTTGCTGCTATCGTTGGATTA
TTTGTATtttttattttgtaggcattcatgctttttttctccctgc
>NODE_509_length_464_cov_20.622845
TCCCTTGTTAGCCTCCTGCTGCATTCCCCCTATAGTTTTTTTCTTCTCTTTTTTTTTTCC
AGATGAATTTTATGATATTTTCCTCCCCTCCCCACTCCATCTCTCCCTCTTTCTCGCTCT
CTCACTTCTCGGCAGTTTTCCCCAGACAGGTTCCACAGTGTTTTAGAGGGGATGGATTTA
ATTGCTCTGTGGGGATTGGTTGGCTGTGCCGGGCTCGGCTGTTTAATTAGTGTACCCTGC
CGGGATTGGTTTAATGCTTCATGATCTTGAAATTGTCTGATTGTTCAGCCCTCTGGGGAC
TCTCCCTGCCTACGTAGGCCAGCAGGTTTAGCTAAACATTGCTCCAGGCTTTTGCTGTAT
GCGGCAGGAGGAACAGTATGCCTAAGGAACCGGAATTTGGCTGAAGTGGGGGTCAACTTA
TATGACGAGCCGGTCGACATGCATGTGAAGTGGACAGTCTTCTGACTCTTCTGAGTACTT
GACTGCAGGAGATGTGTACAGACCTCACAGGAATGTATACTCTAACAGTCCTTCATCTCA
GCTTGATGCTGTATGGAAATGATCCAATTGACTATTAATGCAGTACCAATATTTAGACTG
CGATAGTGTTTCTGTATGATAAGCAAGCATATGATTTTAGCTGCAGCc
>NODE_510_length_450_cov_11.331111
AAAGATAGGAAAACATGACGGGGGTTGTACCGCGCATTCAAATCCAGAAAAATTATAAAC
TGCATTTCCAAAGAACTGTATTGCGGTTTTTCTTATCTTCTCTCGTCCTCTGAGCAATGT
CAAGGTGAAGACAGATTGCCAGAGATGGGTGATTTACAGATATTGTTTTTTTCCTGTTCC
CCACACATCCTTCTGTTTTTCGCTTTGAATTCAGCCTCAGTTGTCTGTCTTACCTCTTTC
CATCCCTCTATCCCTTGACAACATGAGCTGCCACTCTGTGTTACTGTCACATGAGCGAGT
GCCAGCCCCCACATCACAGCAGCCTTTGATTGGCCAGGCCTTTCCAGGTCGGTGAGCTGC
TGCCTGATAATAACCTTGTTTGATTGCTGGAGCAGAGATGTAATTGATTGATCTGCTCAC
CCTGTCTGGGGCTCGGCTTCTGAAGTAGCCTCGTGTGTGTGTGTGTGTGTGTGTGTGTGT
GTGTGTGTGTGTGTGTGTGGGTGTGTGTATTGAAGTGGGGGGTTGGTTGATTGTCGAGCG
GAGCTGCAGATAAGCATACATGTACACACATACCTCGACTCACCACGCAGATCACACACA
CCGGcatttaccgacacactttttgttattgtgg
>NODE_511_length_480_cov_4.183333
GTAAAAAGGCTGTAAATCCCTACATTTTGTGTTCCCATGATCCACCTGGTGCTGCATCTT
GATGAGAAGGCCTGTCTCTCCTAGGTGTATTTTCCAGCACTGCCACCAGGGGGGTGCTGC
TAATGGTCCTGGGTGTGAGGCTGCACGGGACTCAATTAGTCCTGTTTAAGACTGCCAGTA
GGGGGCTGCCGAGTTACAGCTGCTCCCAGCATTCTAGTTTGGAGATCTGTTTTATTAATA
ATAAATATCCCAATGGGTGTAAAGTGAGCAGTTCAGTAATTTTGTAGTCCAAGGTTGATG
TAAATATTAGGATTTCTGTTTACCTCTGTAAATATTTCTTCTTTTTTTCTTCTTTCTTCT
CACTATCAGACTCCGTTTTAATTGTTCAGTTGGTTGTTTTCTTCATTATTGTCAGGGAAG
GGATATTTGTTGTTGTTATATTTGCTGTTTATTTCTATAAGTATTTCTTTTATGTTGTCC
TTATACCATTTTGGTTTAATTATTCAGTTTGTTATCCTCCTTATCTTGTTATTAAGTATT
ATCCTTGTAATTCTTGATGTTATTGAAGGAGATTATCCCAGCTGTTGCAGATTTTAGTTC
TTATTTTAGAGTTCCTAATGTGTTCTTCTTGGTTGTTTCCTCTTCGTCATCCAGGTAGAA
GTTa
>NODE_512_length_1217_cov_4.528348
GGGTATCTGCAAATAAGGCACTTTATATCCTCTCAGGCCACTGTCAGGTTCAAACAACCT
AGAACATTATTAAACAAACACATGGAAAGAAGACACAAGAGTTAGAGTTCTTTTTACTCG
CGAGGAGAATGGACAGAGACGTTGCTCAGTCGCAAATACAGCCAATGATGTTAGAACAGA
TGACACCAAGAAACGGTATTTTCCAAAGGCGTTCATCCATGTATCCCACATGGTAGTGTC
AACACCAGAATGCTCTTTCACCTTGCTATTGAGGCTGCGTAGGCCTTCAATGGCCTTGGT
CAGGCTGCCATCAGCAGCGGTGTTGTTTGGTATGAATGAACAACATTGTTCACCAAACAT
TGCACAGACGCCTCCCTTTTCAGCAAGCAACATATCTAGAGCTATTCTGTTCTGGAACGC
CATAAGTGAAGTCGCCGACAGCTGTCCATGAACAGCTTCAAAACCGCTCTGGGTCCAATT
TCCTAATTTCTGAACATTGTAGTGGATGTAATTGATCCTGTCTACATTTTTGTTAAGCGT
GCACCACCAACAGATAGAAGATTCGAACCCTGCCACAACTTGGTCAACTAATTTATACTC
ATCGGGTACTCCACGTGGTACACCTATAGCATCTATATAAGTCGAGTCATTATCAGGTAG
CCAGGTTGCAGAGCGCTTAGATCTCCGCCACTGTTCAGGCATCACACTAGATAAAATGCT
TTTCAACTTGCTTTCCGACATGGGGTATACTGACACTGGGAGGAGTAGGGAGACCAGGGC
ACAGTTCCCTGTGGTATTAACTGGCAAGCGATCAAAGATTCTTTCATCCCCACACCACCA
CCAAAGGTCACTACGCGACACAGGGATGAATTTAGCAGATACTGTTATTGTATTTACACA
CCAAGTACTAGACAAATTTCCCAATCTTGAACCTTTACCAATTTTTTTCTATGCAAGAGA
AATTCCCTCGAGCCACAGTCTTTGAGAATATTGTCTTTTTCTTTTCAGGTCCGGTTACGG
GGAATACCTTATCCCAAAACTGACATGTGACCTTCGGGTTAGTGTTCGTCATCACATCAA
AGATACACTCATCAGAGATAGCTGCTGGTATTATTTGAAGTACGGGCCTTGGGCCCATAC
ATATCACATAGTCTGTTTTTGTTACATTAGCTGCTTGTTCTACCATCAGTAACCAATTGT
TACTATAACCAGTTACTCCAGTTGCTACACGAAACCATTCGTCAACACTATCAAACGGCA
CACTGACAGCTCTCACACCAACTCGTCGTGTATAATTGTTCATCCTAGGCTGCTCTGTGG
TTTTCATAGTACTATTGACACATACAATAATCGGAAAGTAAGGGTCAACGCCTGACGACC
AAGCCCACAGCAACAGTCCCc
>NODE_514_length_640_cov_21.396875
AGAGAGAATCAGCATGAGGGTGGATTGATTTTTGGCTGGGTGCGGACAGTGAGCAAGAGA
CAGTGGGCCTCCAGACAGAAGCTTGGCTGGACTCTGTGAAGACTGGAGCCTTCTGTGAGG
TTGCCTGCCCCACCACATGGAGTGCTCCAACAGTGACCCTGCGCAAACTGGCAACTGCCA
ACCGTCTGCTTCCGTCTGCTTGGCATATTTGGCCATTTAGTGGGCGCTTGTGAAGATCAA
ATGGGTTAAGATCGCCCCTCTTAGTGAGCGGGGAAAAAAGAACATCAAAAAGGTGTAAAT
TTCACTTCCCCACTTTTGATTAAGTCAAGCATGAAAAGAAATGTAATACTCTCAAGTGGC
AAGGGTTTACACTATTGATGCTGTTACTTCTGCTTCAGGAGGCCCAATCAGCCGACAGGG
AGCTGAGTAAACTCGCCCTGAGTTTTAGGGGAGGCCAGATGGAGGGCTTTTGCTGTGCCT
GAAAAGACAGCTTAAGAGCTCGCCTCCTCAATCCCACTCAATACTGACTGTGTGAAATCC
TGGCCCTGGCTAACCCCCCAACCCACCCGCCTTCTCCAAAGCTGGTGGCTACCACCATAT
GGGCTTGTTTAAAAACTCCCACAGGCTGGTACAAAGCACAACAACACAGTTTTCATATCA
AGTACTCTCTCAAAGAGGCCCCCCCTCTGACTCCTTCCCTTCCGATTCCAAAGGCTGTCA
CGGGTTCTGCTCTGATTAATAGTTGGTGTTGGCCGTCTGTTTTGGCAGATCATTTTGTGC
GATGATTAATATGAATTTGccagctcaatccagatttcatatgt
>NODE_515_length_7074_cov_16.490246
TAAGTCTTAAAAGAGGTGAGGTTATTGTCTGTAAGTTTTCTTTTGAAGACCTTCGAGTTT
GTAGCAATACGATAAAGTACGGCCGACCACATGACCACATCCTTTGTTTCAAAACAAAAG
TACAAGTCATGGTCATAGTAATATGAGCTTTTATTTTGGAAAAGAAAAACAGTGCGGATA
TTCTATTGTGTGGCAGAGCTGGTAAGCTGGTTTTAATGCGCAATCACGTACAGAGAGGAG
CCAGACTGCGACCCTTATTAAGGCCTGATGGAAAATTTTTAAAAATCAGGAGAAAACAAC
AGTTTCTATGGAGTATCACTAGGTAAGTAACTGTTTTTTTCCTTTATGTTGTTCTTAACC
GCTTCTAACNNNNNNNNNNGCTAACTTAAATATCATTACATTTTCAACAAAACCTTTGCC
TGGCCAAAGGGCAAAATCAGCCCCATCTCCTTCACTGTCTGAGCTAAATTACAGCCGGCA
ACTGGCAGATGATAAATAACAAAAGAATATAAATTTAAATAAATAAATGTAAAATAAGTC
AGACTAATGTTTTCCTAAATGTCTTAGGGCTGTATTTATGTAATATTTACAAATCATGTT
TTAAGTAGAGATGTTGAATTATTATTTTTCATAAGTCTTAAAAGAGGTGAGGTTATTGTC
TGTAAGTTTTCTTTTGAAGACCTTCGAGTTTGTAGCAATACGATAAAGTACGGCCGACCA
CATGACCACATCCTTTGTTTCAAAACAAAAGTACAAGTCATGGTCATAGTAATATGAGCT
TTTATTTTGGAAAAGAAAAACAGTGCGGATATTCTGTTGTGTGGCAGAGCTGGTAAGCTG
GTTTTAATGCGCAATCACGTACAGAGAGGAGCCAGACTGCGACCCTTATTAAGGCCTGAT
GGAAAATTTTTAAAAATCAGGAGAAAACAACAGTTTCTATGGAGTATCACTAGGTAAGTA
ACTGTTTTTTTCCTTTATGTTGTTCTTAACCGCTTCTAACTGTATCAGCAAATAGTTCAA
GAATTTTTCTAACACAGACAAAATTGAAATTAAGCTAATATAGTGATTGTAAATGGTGTA
GACCCACAGCTGCCTCAGCAGCGACTTCCGCCACACGATTTTGAAATTTCTTTCTGCCCG
CGCGCTCTGTCCCGGCGCCGCCCCTCCACCGTTTATTTCTGCCGAAGTGACCGTCAGACA
CACAAGTCTTTTGCCACAACGTTCGTGTTATTGTTTACTGTAGCAGCTGAACAGTTTTAA
TTATCTTTAAATTTTAGTTCTATCACTGCAAAGGTAAGCGAGAATGGTGTTTTGTTTTGT
CCAAATTTAAAGTTTGCACTACATTGATGAAGCTAACCGGTTAGCTACAGGTGCATGGTG
ATAGCTGATTGCTTCACGGTCCGGTCACAACTAAACCTGTAGCAAATTACTTTGAGAGAA
ATTTGAGTTTTATTTCTATAAGTTTTGATCTGTGGTTATGTGCAATGTGCTAACACACAG
ACATTCCTTGTAGAAACGCCATAGAAAAGGTTTAGTTTTGGTAATCTCCGCAATAGGCCT
GTATAAGTTTTCTATTTTGCTATTGAGACACGTAGCATTTTCTGAAGCTAGGAATGATTA
AAATATATGTGTAGTGAACATGTCTGTTTCATTTTCACATTTTTTTTCTCGTTAAATTCA
CTTTATAAAAATCTTTCAACATATTAAGACAACAACGGTGATACAGTCCAAACATATTTA
AAATCTTTTATAACACAAGACACAGGATCATTTTTGTACCATTGGTTGCCAGCAAATTTT
TAGTTTTTCCGTCTTCAATTTAGAAACACAAAAAAAGTGATGCNNNNNNNNNNTCTCGTT
AAATTCACTTTATAAAAATCTTTCAACATATTAAGACAACAACGGTGATACAGTCCAAAC
ATATTTAAAATCTTTTATAACACAAGACACAGGATCATTTTTGTACCATTGGTTGCCAGC
AAATTTTTAGTTTTTCCGTCTTCAATTTAGAAACACAAAAAAAGTGATGCTGCACAGGTT
TTAAGCACTGTGGGTTTGAAATACTTAACAATTCAAAATAAAAATCAAGCAGTTTAGACA
GAGCGTTGCTTAGTTTTAAAAATGAATTGGACTTGTAAAATTTGCAAGTTTGAAGTGTCA
AGAAGAACTGATCTTTTAAAGCATTATAGGCTTAGACATGGTCATGGTGGAGAATTTATC
CCTTGCCTCTATTGGGAGTGTTATTGCTCGTTTAAAACATGGGGCAGCTTGAGAACCCAC
CTGTCAAGAAGCCATTCAACCCGTGAGACAGGGACACACACAGAAGTTCTGTCTTTTAAA
TGTTCTTGTTGTTCTTTAAACACCATTTCCACAGAAAGAGAATACTTTGAACACATTGGC
CGTCATTTAAAAAAGCAGGAAACTGTGTCTTGTGTCTTTGAAAATTGCTCTTTTAAAACA
AACATTTATGGAACATTTGCCTCTCACAGAAGCCGGAAACACACTCCTCATTCCCTGGAT
GACTTCAGGCCTGAGCTCTTGCAGAGGTATGTTAATACTACAAATACAGGGGACGATCCT
ATTGAGGAGGATATGGTGGGTACAGTGAGTGAAGATCCTGAAGATGAAGAAATAAGAGAA
TTGCCTAACTTAATTGAAAAAAATGTTGCCCACCTGCTGCTGAAAATGGAAAGCATGTTC
AATGTACCACAAAGGTGTATTGATGAGTTAGTGGAAGAACTTCACTTTATTTCTTCATCA
GCTTCAGGTCCTCTTTTGAAAGATATTATACGATCATGCTTAAAGAAGCATAATTGTGAG
GTTGATGATTTGATCATCTCAGAGATGGCAACAGATCTATGCAAGTCTAACCCAATAACA
TTAGCTCTAGGAAATAATGCTCCTCTTTCTACCTCCTACAAAAGAAGACAGTATTTCAAG
GAGCATTTTTCCATGGTGGAACCTATAGAGTACCTACTCAGTGCCAAGGAGAAAAAAAGT
TTCCAATATGTACCTATTTTGAAGTCCTTACATGAGGTTTTGAAGAAAGAAGAGATCCAG
GATTTGCTCAGACATAGCTCTGAAGCAGACAGGAGGTCTGATACTCACTACTACAAATCA
TTTCATGATGGAATACATTTTAAAAACAATACATTGCTATCAGAAAACAATCCAGCCATT
TCTCTCATTCTATATGTGGATGATTTTGAAGTGTGTAATCCACTTGGCACATCAAGAAAA
AAACACAAAATTACTGCTGTGTATTGGGTTTTAGCTAATGTGCCACCATTGCTCAGATCC
TCGCTGACATCAATCTACCTTGCCATTCTCTGCAAGGCTGATGATGTTAAAAAGTTTGGC
TATAGTGCTGTGTTAGAGCCACTGCTAAAGGACCTTGCCAGTCTAGAAGAAGAGGGACTT
TACATTCCTTCACTAGGTCTCAAAGTCAAAGGTACTGTGTATTGTGTTGTTGCAGATAAC
CTGGGTGCCCACTCTATCGGAGGGTTTGTAGAGAGCTTCTCAAGCACACACGTCTGCAGG
TTTTGTCTGGGTGAAAGATCCCAATTCCAGGTGAGTGAAGTTAAAACAGGAGCATTTTTT
CCTCGGACAACACAAGAGCACAAGGTGCATGTTCAGACAGCGCAGAGAGATACAGGTGCA
TCTCATTGTTATGGAGTAAAGAGACAGTGCCCACTGACTGACAAACTAAAGTATTTCGAT
GTTTTATCTGGTTACCCACCTGATTTGCTACATGATCTCTTTGAAGGTATTGTGCCTTTA
GAGTTAGCACTCTGCCTAAATGCCTTAATCAAAGGAAAATATTTCACACTCAATACATTA
AATGAATTAATCAAAGAGTTCCCATACAGGTGGGCAGATAGAACGGATGCACCACAACAA
ATTCCACTGACTTTTGCTGCAAGAAAAACTGTTGGTGGGAATGCCCACGAAAACTGGGCT
TTGCTTCGCCTCCTCCCCTTGATAGTTGGAGAAAGAATCCCTGAGAATGAACCAGCATGG
CTGATCCTGCTGAACCTTAAGGACATAGTTGAACTTGTCCTTTCTCCTGTTCATACAGAC
CTTACTATTTGTTTCCTTGAGAGCAAAATTTCTGAGCATCGGCAGAGATTGCTGGAGGTT
TTTCCTCAGGAAACACTTATTCCGAAGCATCATTTTCTCGAACACTACCCACACCTGATA
AAGGCTTTTGGTCCACTTGTGTCGTTGTGGACTATGCGCTTTGAAGCTAAGCACAGCTTT
TTTAAGCGTGTGGTCAGACATACGCATAGCTTCCGAAACATTCTGTTGTCTCTTGCAGTG
AAGCATCAGTTAATGATTGCATACCAACTACATGGCAGTAAAATTGTTCAACCTCTAAAG
GTAGCAAAACTGTCAACAGTGGATTTGACTGTGCTGAGGGAAGACATTAAGAAAGCAGTA
GAATCAAAATTCCCTGGTGAATCATTTGTCCACATGGCAAACACAGTGTGCTATAATGGC
ACCAATTACACTACTGGCATGATCTTAGCACATGGTTCAACAGGTGGACTGCCAGATTTT
GTAGAGTTGATACAGCTTGTTGTTGTGAACGGGAAGGTTGGCTTCATTGTGAAATGTTTA
AATGCATGGTATATTGAGCACCTTAGAAGCTATGAGCTTGAAAACACAAGAAGTGTTAAA
CTCATTGAGCCTAGTGAGTTGTTTGACATCTTCCCCATGGCAGCATATAGTGTTGCAGGG
AAGCGCATGGTGACCCAGAAGTGCTACATTTATGTACCATAGATGGCAAGGGGTCAGTAT
ACTTTGTCATTTGTTTGAGTTTATTGATGAGACGTCAAAAATGGCATCATCCTCTCTATA
TATGGGGTTACTACTCATTACGAAAACAAAGTTGTTGTTTTTTAAATAAATGTGCTCCCA
CCCTTGTGCATAAATGATAATTTTCACTTGCATGTGCAGCGAGAATATACAGCTCCTCCA
ATGTGTGTATTCCAATATTATTTTTCAAAGTGCAATAATGTTCAATCTATAATCAAACAT
TAGGCAATACTAGTGTCTCAATTTGCCAGAAGCATAGTATAACTTTTAAAACCAGACCAC
ATTGATTCTTGCCGAGGAGGTGATGATGTTAGGCTCTGCATGACACTGCTAATATGGTAA
GATGGTAATATTTGTAGTTTTGCTTTTATTACATTCTTTTTTCAGAGGGAAATGTTAAAG
TGAACAAAGCTTTCTTCCTACTCTTGTCATTTGCCGTGGACATAAATGTCTTCTACTTTA
AGTTATAATTTTAATTTCTGAATGATCATGTGATGTGGCTGCATATATGCTAACTGATCT
AATGTTTTCTCTTACAGATACCCCGATGACTTCTCAAGCCAAACTTCGGATCATTCTTCA
GGACCATGAAATCCGCAAACTGGACTTGCCTCATGGAATCCCCGATACTGTGAATGAACT
TGAGTCTATTGTGAGAGAGAAATTTGGGCTTGATGGGAACTTTACCTTACATTATAAGGA
TGCTGACTTTGGAGAAGAATATTTTTCTCTTACATCAACAAGTGACATCAAGGACAAAGA
TACAGTTAAGGTGGTTCACATTGTTGAACCTCCTGCAGTTACTTTGACATTTACTGATGT
GGACAGTTCCTTTGAAAATGCATCATTAACCTCGCTTCCTAACTCAAAGAGCTCTGTCCA
TCCTGCTAGCAGCAGCTGCTCTTCTGGATCGCAGGACACACTGATTATTTCTTCACCTGA
ACATGTTACTTACATGTTCAGGTTCACAGCGTTGGCCCAATACATTTCCTGTACCTACCT
TTGCCTATAACACAGAGCTTGTGCTGGCCTCAGGAAATGAAGATTTCAAAAAGGATGGAA
TTCAGCTCAGCTTTGCCACAATCCTTTCTGACATCCTTGAGAAGCNNNNNNNNNNTCTTT
AGATCCAAATTGAGAGGGCTTGGATGCCCTGAGCTTGATGTGAACTCTCTTAAAAAGAAG
CGACCACATGAGAAAGCACCTGCAAAAAATATCAAAAAGCCAAAAAGGGCAGAGGTAAAC
TACTTACCTCCACACCCACAAGGAGAAACAGAAGGAACTCTGGAACATGTAAGATTGGAG
NNNNNNNNNNTTGATTATTTCTTCACCTGAACATGTTACTTACATGTTCAGGTTCACAGC
GTTGGCCCAATACATTTCCTGTACCTACCTTTGCCTATAACACAGAGCTTGTGCTGGCCT
CAGGAAATGAAGATTTCAAAAAGGATGGAATTCAGCTCAGCTTTGCCACAATCCTTTCTG
ACATCCTTGAGAAGCTGGCTGAAAGCATCTTTCAGTGCCCAGCTGAACGATGTTGCTATG
GCACTGATTCAGAAGCATCCTTGCCTTAAAGAACCAGGGTCATATAATGGATGCTATGGA
TGGCAACAAAGATTAAAATATAAAATGGCCGGCTTTAGATCCAAATTGAGAGGGCTTGGA
TGCCCTGAGCTTGATGTGAACTCTCTTAAAAAGAAGCGACCACATGAGAAAGCACCTGCA
AAAAATATCAAAAAGCCAAAAAGGGCAGAGGTAAACTACTTACCTCCACACCCACAAGGA
GAAACAGAAGGAACTCTGGAACATGTAAGATTGGAGCTTCTTGATGAAGTAAAGAAGAGG
AACAACTGCCAGGTCATCAGTGAGAAAATGGCAAAGACGTTCTCCATACGCAGGCAGGAA
GTTGTCAATGAAGCACCACCAATCAGTGACTTGAGAGACCGATGGCCCGCTCTTTTCGAT
GCAACGCAGGTTAATATTTCATAAAATGGTTTGCAGTATGTGCTATGTCAGTCAATTTTG
TACATTAAACCGTCACGCCTTTTTTATTTGTATTTTTTATACAGATAAATGAAGAATTCA
GAAGGATCACCACTGTTGGCCTTGAGACAACATTCTTTGCAAAACTCGACCAGTATACCC
CGAATATAATGGCACTGGTGTCCTCAAGAGGAGGAGCTGCAAAAAGGAAGATTCAGCACA
TAAAGAACATGCTGCTAGAGGTATGAATAATTGTACACACAGTTATTTTAATATACAAAA
AAGTTAATTAAAATTATTTATATAAATAAATAATAAATTAATACATAATAGATTTGTCTT
TAAAACTGTCATCATTCAACACTTCTAAAACAAAAGAAGAATATACAATAATGAATAAAT
GTTATAGTTTTTGGATTTCACATTATTTCTTTTTATATATATATATATATATATATAT
>NODE_517_length_435_cov_4.774713
GTCTTCAGCTGAGGAGCAAGTCACTGCTAACAGTTGTGACTCAGCACTGAAGGAGAAAGC
AGAGCCTGGGAAAAGATAGAGAGCAAAATCCACATAGAAGCAGACGTCTCATAAAAGTTC
CAATGTGAATCTGTGGTGCAAGTATGACCGAAAGTATTGGATACTGCAGTAAATTACAGA
TATCAACTGAGTGAAGCAGAAATTACAAAGAATTTTTAAGCTTTTATTGTGTAGCTTATA
AAATGTAAATGCAGATATCATATCATATATGCATGTAAATGCAGATATCATATCATATAT
GCAGATATCATATCAGTACTTCTTGATAAAGTTAGTTAATAGCCAGTAAAGACTGCAGAG
GGATTGCTGGAATGAGTCCAGAAAGTAGAAGAGTTGGTGTCTTCCATTTTCATGGGGCAG
TGGAGGTCCATCCATTTCAGTAGCTGGTGCCGTCTCCTCCCTCACCTCCCAGTGCATCTC
CTCCTAAGCCTCAGCTCGGCTAAAGAGAAGCAAAAGAAGAGGGGAAGAAGGGAAGCCCTT
ATGTTCATGTGTTTTGATTAGCAGGTAATGATCTTTGATCTAATGCGCTGACTGGGAAAG
TGCGGCTCCCATTGAAATC
>NODE_518_length_577_cov_16.426344
GAGAGAAAAAAAAACTATATTGTTATAGCAGTCCAGCGTGTAGTAAGCTATACTGCTCGC
TCAAGCATGACGGCTGGTAATGCAGGTTTGGATGTAGCTCTGTGTGTGTCTCTTTGAGGG
GGGGAAGCTCCCCTTCACTAATACCTACTACTCGGATTACCACAGCGTCTTAAGTATTCA
ACCGGACTCATATTTTCCCTTTCTGCCTTTTTAGCCAAATTGGCTGTCTTTACACTGTAA
AGCAGCGATATAGCCCTCCTTACTAAGGGCCTATGGGGGATCCACGAAGAAGAACATTAA
AATGCAGCGATAGCCTTGTTGCAAAGCTCCTCTCTATTTCTTTCTCTCTCTTTCTGCAGC
AAAGGCTTCTAAATCATCCAGCCTCCTCTATTAGACGGGAGACTTATTGAGGTAGAAACC
ATAAAAAATGAAGAAGGGAAATTTAATCCCTGAAATATTGATTTGCACATTAATATCAGA
TAGGCAGAGGGCAATCTAGCCGGGTGGAAATGACACATTGTCGACCCCTAGGAGAGGCCC
GAGCCAATCTTCTAGCTGCATGTGTCTTAGACCCAGGAGTTATAGGACAGACTCAGCCCC
TGTCTCTCTCTCCCTTCCTCTCCCATCCTCTCCTCCTCCCAGTACCCACTCATCTCTCTC
ACCCCCCCTCCATCCGCACCCTTAATGAAGGCTGCAATGCTGAAAATGCATTAGCTTTTA
ATAATCAAGAAGCATTTTCAAGCCAACAGCTATTGTCCTCc
>NODE_520_length_654_cov_28.818043
TAAAAAAAAACAAACGCATGTCGTCCACCACGTTCATCTCTCTCCGCCTCTATTCCCGTC
TCCCTCTTTGACTCAGGACCACTGCAACATCCCCTGCTCTCATCTCATCATCTCATCTCT
CGCACACAAACACGTACGCACAGGAAACACACGCGGAAGCACACATTTCCACTGCCACCC
CGCCTGCATTTATTTATTCGTTATATTTCCTAATTCAGTTTGACGAATGAGTGACAGCTT
GACACTTCATTCGGCAAGATTAATAGAACGACACAATATTTACGTGGCAGAGACAGCCAA
TTATCCCACCATCTATCATCCAGATTATCTTTCTGATTGAAAACTACTCGTCCATGTAAT
CGGAATTATTTGGAATTAGAAGGGAATTTATGGCTTCTTGTGTCACTTTTCCTGGACGGT
GGTAAATTAGAAATATTAGATACATAAAGAGAGTATAGGAAATGGGATAAATAGAGGCCC
GGAATTAATGCCACACATTTCCGTTTTTATCTGTTTGCCAGTCTCTGTGCCTCTGAGTGA
ACCCCATTCTCTGTCACCATTTTATAGGTTATCATCACGTATTATTAACACATACTGTAG
GCTATGCATTGTGGTGATGATACGGCGTAATTCACACTTATAAAAAGGACTTGCCACACT
CTTTTCCCATTAGCTCCAGCACTTTTTTGTGAAAAGAATGTAGATATGTTTGGTTGAGCA
ATGAGCTATTTTAATCAGAAAGCAGAATTAAATGTGTTCAACTTTGAAAGACAGTAATGG
ATAGATGTTATCAACAGAGATAGCCTTGTGTGTATTGATCTCTGGCTATGTTTTTTAa
>NODE_522_length_612_cov_5.444445
TGGCGTTTTCTCCTTAAAATGTAGAATCCTGCAGGTGCAAGCACATAGAAAAGAATTGAA
AAAAAAAATCTTAACTGAGCTTCCTCTAGCAGCAAGAATAACTACCATGTGTTACACGCG
AGAGCAAAAAAAGGAACAGCACTCACTGTCAAACAACCGGTTTGTCAGCTCCTACCTCTG
CACTCTTGGTATATTTACGGCTTTGATGCATCTACTCCTTATCCCCACATTCCCTGCCTT
TTCCTGAGGAGCAGTTACCCTTCCCAGTGCAGGAGAGATGAAGGGAGGGGTTGTCGGGTG
GTTGGGGGGGGCCCACACTCAGGCCAAAGGGCCACTGTGGCTTTAAGTGTGCTCCTTGTG
TGGCCAGAGCAGCCATCGCGCTGATGCAAAGTGACAGGGACAGATGTGACATATCGGTTC
CGACACACTTCCATACCACCAGTCACAGGCTCGGGGTGACTCACATCCCCCTGCTCTGGT
CCTGTCCCCCCGCTGCAGGACAACACAACGATGCTCGAATGAACCTCGCCATCGCCCTCA
CTGCTGCCAGGTATGGGGCTGCCATAGCCAATTACACTGAAGTGGTGCACCTACTGAAGA
GGGCAGACCCTCAGACGGGGAAGAAGAGGGTCTGCGGAGCGCACTGCAGGGATGTGATCA
CAGGTAAATCCAACAAAAGCTGCTTCCTTCCTTCCTGCCTCACTCTATTCCCACTCCCTC
TACCCCTCACAACAGGGGCCCTCCCAGCACctcttactcagtgctagtttgcacatagtc
attgcacatctaatgc
>NODE_523_length_912_cov_16.230263
AAAGAGAAGAGAAACATACACTTTCCACAACAACATTGTTATAAAATCCATGGTGGTTCA
ATCAGGAAAGAATATTTCCTGTTCTTGATCTTTGTCTAAACAGTAAACCTGTAGATGAAA
TGCTGAAATCCCATTTTAGTTCTACTGTACCTGGCCTGGTCTAAAACCCCTTAATCGCCC
TGTTAATTATGTATGTGCAGAAAGAGCGAGCTTTCAAAGTAAAATTACCATATGTCAGAT
GTTTAATTTCTCACTACTGGTGCTGAATTTCTGTTAATGCAGAATGTAAAATGAAAGAGT
ACACCGTAGGCCCAAGTGTAAAGCATCAACAGAGCAAACCGAATGATAAAACATGAAGAT
TTACAATATATTAATTGCAAGACAGCGCATATCAAAGTGGCCGTTAACTACCTGAGGTCA
ATGTCATACTGTCTAATTAACCGGGCAGCGGCTGTGTGGTCCTACATGGCTGTGGAAGGT
GGAGAGAGCAGCCGATCTCACACCCCCCCCACCACCCTTTACCCACCTTTTACTTCCTCC
CATTCAGAGGCACGCACGCACTCGCTGTCTGAGTTCTTGCATAGAACACTCTGAGACATT
CCATTTGCATGCCCGCCCCATCAAGCTGGATGCACTCAGACTGGTAATAAAAGGCATTGA
CCCCCTTAACCTTTATGAATTACAATTTGTGCCTGCAGCACGTCCTGTCAGAGGCCTCAG
AAAAGCAGGCACCTCAGCCGGGGTGTGTGCGTGTTGTTTTGCAGTTGTTAAGGAGAGGGG
AAAAGGTTTTTACAGCTCCTCGTCGGAGCTTCTGACAAGCAGGGAGGAGGCGGTCTGACA
GCAGAAGCAGGGTAGGGAGGGACTGCAGCGCTGCTGATGGCTCCATGCTAATCTCTATCC
CTGGATGCTGCACGAAACTACTGAGGCTCCTTTCTTTGTCAGGACCAGGGATACACAGCC
TGTAGGGCTACAGTTCATCTGTGTTCTACCCCTGATTTCTTTCTCATCCATAGCGAAGTA
AACCTTTCTAAATCTGTTTGTGTGGACTGGAATGAACCAGGAAATGAGGTCTAAGTATAA
Gaagagaacacttgtt
>NODE_524_length_404_cov_11.670792
GTATTACACTGGATTATAAGAAATTCTAAGAAAATATTCAGCAATGTAAATTGTAGGGAA
AGTTCTTTGAGGAGTGCCAGGACAGTAATTCATTTTACATTAATAAAACTTTGCTTTTTT
AATAACAACAACAACAAAAAAAAGATATTTCCATATTACTCTTTAACAATAAAGGGTGTA
TAAGAGAGCTTGTGACAGGTCAGGCTTGCATGCAAACTGGCCAGAGGGACATGATTGGCT
GAGCCTTGGCACGGTGGACAGACAGACCAGAGAGAGAGAAACAGGACACAACCCACTACC
TTAATGAGCCGTCGCTTTATGAGCTGCTGGTCAGCGGAAAGAAAGCCATGATTGATCTTA
GGGAAGACCATCTGAGCAGGTGTGTGAGGTCAAGAGGTCGGAGGTCAGAGGTGAGAGAAG
GTTGAAGGAGGATGAAGTCCCAGAAGAAGAAGAAGGAGGAGGAGGGAAGAGGAAAAGAAG
CAAATGCAGAAAGATCTTGTTAGAAAAGACCTGTATTCATGAACCCGGCCGCAGCACCTC
CACAGATGAGAAATCCACACTTTTCCGGCACTTTTTTTTTTTTTTTCg
>NODE_525_length_846_cov_20.290781
TGTGTGTGTGTGTGTGTGTGTGTGTGTGTGCGTGTGTGTGTGTGAATATAAGCACTTAAA
GTTGAGTCATTTTAGGGATATAGATATTTTCCATTTTCAACTCTGACAAAAATGCAGTGA
AATAGAGGGGCCATTTTTTTCTTTTTCGATTTCTGTCTCGTAAATCCTTTTCAAACGCAA
TTCCCATTCTTCTTTTGAGGTCTTTTAAGTCATTATAAATGTTTTCTCTCTCCCTCTCTT
TCTGTCTGTCTGTCTCTCTCCCCTCTCCCTAGCTTTAGTCTTCTTGAATAAAATAAGTGC
AGATTTGCTGGAAATCAGTGGCTTTTGTGTGTGGCTGCAGGAGCATGGTGAAATGTTTGG
ACACTAATACCCATTCATTTCGGTAGCGCCATAAATAAAAGCTGCCAGCTATGCGGCTGC
CGTGAAGTGGTATTCTTTGGTGCCCAGCGGGATGTCCTGTTCACATTAGCGCAGCAGGGA
AAACTGGCCGGAACAGCCAGACAACTAAATCAAGACATTGTCAACTTCTGACAAAATTGC
TATGGGGGGAGAACCGGTTTTAAGAGGGTTGTGCATGTCTGGTTGTATGCATGTTGCAGT
GTGTGTGCGTGTGTGTGTTTGTAAGACACAGAGAGAAACAGACAGGGAGCGCAAAAGAAT
GAGAAAACAGGGGAGGCACGGGGGGAAGAGATATATCTTTTCAAAATTTAGTATATTCTG
AAAAATAATTCCTAACTGAGTAACACCATGGGGCTGACATGAATGAGGAAGTGTTGCTAG
AATGGAGACAACAGGGCTCAGCTCAAGAAATAAAACCTAAACCTCCACAAACACTCATCT
CCTGTTGTGTTTTTCCCTAAATCCATGGCAAAATGCTTGTCAGGATCAATTTTCCAATAT
GTATGAATGGTGTGCAAGTGCTCATATTGTGATATGATAGAAAATACCACAGAAAAAATA
TACTTGCAATATGTTCTGACTTTGTCGCTACTGAGTTTGaatcaaagcgcaggattttga
atcattttta
>NODE_527_length_547_cov_13.330895
TACATTTACCCACGCAAAGCACTCTCTCTCTCACACAAGCACAAAGCAAGCAAACAAGCA
CACAGATGAGGCACGACAAGCTCAAAATCCCTTTATTACCACTCGTTGTGGAGAGGGTGC
AGAAGTGGCCCACCAAGTGCTCCCCTCTCTGTATATAAACCCTTAAAGCCTTGTCCCACA
CCCAATGAAAGGCCACTGCAATCTGTAAGCAACCCTGTTCCCATATGGGCCAGCCTGCCA
TGGGCCTCGTTTGCCTTTGTCCTGTGGCTCTCTGAGGGCCAAGCCCTGCACGCCCCAGCC
TAGCTCCAGGCATTTATTAAATATGCACCTTCCAGTCGCTGTGAAGAAAGATCCCAACCA
GCTAATCTCATCACAGACTGGGGACCCTCCACATATGTAAATCTACATCTGTTCCCCTTC
AAAGAGAGAGATTCTCCAGGATTATCCCGCACACAGACCCAGACGCATACACATACACAC
ATGGAAATGTGCTCATACACAAACACACATAAGTACTCTTTCTCCCACATGGCCGCTGCC
AATCAAGAAGTACGCCCTCTGCCACATGTACTAGTCTGCCATGCACAGACTCCAAATGTA
CCCTCCTTTATCAATTAGCTTTATGACAAGCAATGGCCAAGACATTGCGCTTTGTGTCAT
TGCTTTGTGTTTTCCTTGGTGGGAAGTGACAAGGCAAAGCCTTACAAAACCTGCCCCTCG
CCTAAAggcta
>NODE_528_length_527_cov_21.094877
GAAGTCTGGACGGACAGAGTAAGATTGAAATTGGTCCGACTCTCCCTCTCTCTCTCTTGA
ATTGAGGGTCCATTGTAGTACGTCAAACAAAAGGTTTTTATCAGAGGCTCTTAATGTAAC
CCCCTCCCCTCACTCTCTCGGCCACCAACTCGTTCTTCTCTTCCTCTCTTTTCTCATTCA
TTTATTCCACTGTGTGTGGAAATAGGCTGGGCAACAATTAATTTCAGAGTGAATTCAGGC
AGGATCTATTACCCCTCTCTGCCTCTATTGCTCTAATGGAAATCTATTTCACTTCTCTTT
TGTGTCCAATATAATTTAATGCCCATTTTATTAATGGCCTGAAATAATTACGGAAGGCTT
TTGTGATTCTTGAGTATGTTTCATTTAATTGTGTAATAAATGTCTAATCAGAGCTCCCAT
CTGAAGCCATTATGGCATTAAAATTAACAATTACGCCACAAATGTCTTGGTGAATGCGTT
GGGGTCTATAGAAATCGTTGCTGATAACAAGACACATATAAATCATTCATGAGAATTTTT
TCAGAGAAAAGCGGTGTGAGAGATAGGAGGATGGGAGGGAGAAAAAAGAAGTGGAGGAAG
AAAAGAGGAGAAGAAAGGGGCTGAGTTTTCTTTATTCCATTGAAAAACGGGGATGGCCAA
AAGATAGGGCATTTTAAAACTGTGtcaccctctccagctcctttcttcccc
>NODE_533_length_568_cov_25.623240
GCACTGCTGTCCAAATATGTGCAAATCATGAGGAGTTCAATCAAATCTATCAGGAATAGG
ATGCAGAAACTGTACAAAAAAAAAGGAAAAGAAGCCTGAAATAAAAGTTATTTTCACGAG
TATTCCAGAGAGTTCTCATGCTGTAAAAAATGGAAGTGAGTGCTGGATACATCAGGAAAG
TATCAATGTCTACCTCCACACACAAAAGGGCCCCATCCTGCTATGACCTCTCCTACCATC
CTCCCCCTCCCCTACTGTGTCATTTACCCACAGTTTCTAAATGCTTCCTCCAGCCAGAGT
GGAATCTGCTCAGAGGTGCCTGGGCTTTGTGGCGGAAACATAATTAAAGTGGTGAAAGAT
GTAAAAGGTGAAGAATGGGGATGACATCAGGCCAATTTCACACTTGGCACTCGAATGGCT
AGGTCCAAGCCAGGACTCTTGCCTCGCAACACAGATCAAAGCCCACTGTCACCGCACCAG
TGCAGGAAAAAAAAGAGGCAAAAGGACACCTAACTATGCTAATCCCCAGGACGAATATAT
TTTAATCTTGTTAGAATACAAGTTAATGCCGTGGCTCAGTGGCTGAACTTTTTTGGCAAG
AATGAGAGGTGGACAGAACTACTTTTACCTTTTCTACATGAGGTGCCTCTGTCTGGCACC
GGATAAACAGCCAGAGTCTGAACAAACTTTCTTTTGGACAAACTCGGTGTATTATCAAGC
CACATACTGTACAGTGCAGCAGATAGCATTCg
>NODE_536_length_601_cov_15.823627
GAAGCTCGGCTAATGATGCATGAGTCGTGCAAAGTACCACAACAAGCAAATTCATCTGAG
CATTTGGGAGAGTGCAGTGGCAAAAACAAACACACGCACACCGTAGCTTCCAAAGAAAAT
AACTGGAATCATTCAGCCTGGCATCCCTGAAGCTCAAGGGTTCCCCACTGTACATATGTA
GGTATGTCAAGTTTGTGCGCATGTATAGGATGTATGAGGATATGTAACTAAGCCCTCTCT
CATTTGGGGGGGGGTTGTTTTACCTGTTGTGGATCTGAGAGTTGAAGTGACAGTGGAGGA
TGTCATTGAAGGCAAGCAGTCGTCATCTTGGGAATAACCAGCCTGAATTGCACGGAGGTA
ACTGTGGCTTCGAGTGCGGAACGAACCAGGCAGGTCCAAGGCCTCCATGGCCTGGGATTC
TACTTCACTAAAAACGGACTCGCAAACTGACTCAAACTGGCCATTGATCTCAGTCTCACT
CACCTGAGAGACAAAAACAGGAATAGCAGTCCTTAATTTTTCCTCTTCCTTTCTCTTTCT
CACTTTGATTCTTCCCCTTTGCACAGCAAATATGAAGGAGTGTTAGCATAAAGGAACGTC
ACTGTCATTTTGGACCTTAAACTGAATAAATGTCAGATCAAATGAAAAAAATGCAGATGA
CAACAAAAACAATCAGAAATATATAGATAGATATAGATATGCAGTTTGTGTTATAAAGCA
TTCAATTAAGCACAAACCCCAAAAACAAAGATACACTGTATACTGAATTCTACTAGATGG
GGAAt
>NODE_537_length_523_cov_25.812620
GTCAAATCCTGTGTTTACTATGTTTTGATATGTGAAACTGCTTCTGTTTTCGTTGTTTTG
AGTGCAGTCAACATTTTCACTCTCACTTTCTGTGTATACCTGGTGTCAAATCTCTCTCTC
TCCTTTCTCCCCCAGTCTCAGGGCTCACCATACTCAATGAGCGGACAGCGCAATGTCAGA
GCGCTCTGGGCAAACTGCAAAGGGGAAGGAAGGCAAAACCAAGTATGCGTCTCTCAACCT
GTTTGATACATACAAAGGAAAGAGCCTTGAAACACAAAAGCCTGTTGGTGAGTATCTTGC
TTCTGTCATCCCCAAGCTTTATCTCAAGCTTTTGCAACATACATCTTGTGTGATGGGTTG
AAATCTTTTCCCCTGTTATGCAGGAGTACAAAACTTTAAATGTTGCCAGATGTTGTTGTT
TTTCCATTAAAGATGTACAGCTTGTTTTGTAAATAATCAGATGTAGCATAAAGAAACAGA
CCTGCTTGGCCACTCTTGGGTTTGGTTTTGTGATTAAAATCGCTGTGTTGGATCATGCCA
TGCATTAGCCTGCCGTCTCCCTAAAAGCTCTCTTGCTGATTTCCAATACAGGAAGTGCAC
GTATCTCAGACGCATGTCAGCCAGTTTTTGCTGATActgttattgttcttcagggatgtg
caccattagtaagcatttacacctgtcggtaagagagagaccaacgt
>NODE_538_length_668_cov_19.426647
TAAAAAGAATGAAAAACAATGGTGCATTTGTCTGAAGAAAAAAAAAATCATTGAAAAATA
TGGGTTTAAATGGATGGTGCTTGTTTTGTTTAAATCTGAGTTGTATATCGCCTCTGTTAT
GTTTATTGAAAACAAACAAAAAAAAAGTTATTGTGCATGACGTGTTTAGCAGTCATAATG
ATGTCCATTTGTGAAATGTGTATCAAATCAAAAAATGAGGAAAAAAAAATGAAAAGAAAA
AAAATAAAATAAATCCGTAGATGCACTTATTGTACATGTGGCTAGGTTTAGTAGGTTTGA
CTTCAAGTTCTGACTGCCTTACAATGTTTGGGCAGGTGGTTCTGAAAGACATAGAAAAGA
CTTTTGGGAGAAGACATAATGAAAAACAATAAAGGATTGTAGAATAATATTGAACAATTC
TGAAATTGCAGTTCTTTTGATGCTTGTGATTATTGCAGATGTACTTTAGAGAAATTTCAT
TGAAAAAGATATGACTCTGATGTTAATTCTGTAGAATAGCAATGTATACCAAATGTAATC
TTTCCAATGCTATGAAGAATTTATACATGAAATTGATATGCAATAAAACCTGTGTGCTTT
TTAAATGAGACGTCCATTGTGTGTTTGTAAAGCCAGAAACTAAGAAGACGAGTCATCATC
CCTCCCAGTTTAGTTTGTTATTTGGAACCACTGAAAGCTAAAATACTTGATTAATCATTG
AAGACATTTATAAAACATTAGGTAGTTCTAGAAATGTATGGGCAAAATCTGCCGACATTA
TAACAGTGGTATAAACATGTAGACACCAGTTTTGTTTACTTTTGAAGATGAAAAGAAGAA
CTTAAACCccct
>NODE_539_length_456_cov_5.114035
GAGGGGACACCTAAAAAAAATCATCTTATTTACCCAAAGTTCATGTATTCCCTTGTCATA
AACTTAACCTCTTCAACAGACAGAGGCAAAGGGCAGACGGGCCAGGAAAAAGAAAAGTAC
ATATCACAAAGTATTGATGTCTCCTCTGTCTCTGTCAGACAAAAGATGGCCCATCCCCCT
TCCCCCCACCGAGTAATTTAGCCATAGTTCTCTAAACGCTTCCTAATCAAACTTGGAATA
TGGAATATAGAATGAAGGGGATAGGGGCTTTGTGGCGGAAATATAATTATGGCCACATAA
AGCTGGTGAAGGTGGAGAATGGGGGATGACATCAGACCAATTTCACACCCAGGCCTTGGA
TGGCCAGGCCAAGCCTGGGCCTTGCTGCGCAACACTGATCAAAGCCTGCTGCAGCCGCCC
CAGAAGGCGAAAAAAGGGAGACTTAACTATGCTAATCTCCAGGACAAATATATTTTAATC
[truncated: 85,455 more chars]
