# Supplementary material for: Multilocus molecular systematics of the circumtropical reef-fish genus Abudefduf (Pomacentridae): history, geography and ecology of speciation
Source: PeerJ. 2018 Aug 14;6:e5357. doi: 10.7717/peerj.5357 (PMC6097498; doi:10.7717/peerj.5357)
Supplement: Data S1 [file peerj-06-5357-s013.zip › Data Supplement/assemblies/Chromis-multilineata-STRI-X-1871.contigs.fasta]

>NODE_1_length_445_cov_27.862921
CTTTCTCCATCACTCTTGTTTCCCCACTCTCCACTTTCTTCACCTCTTTCACTTCCTCCT
TACCTCTGTTCATCCCTCTATCCCCATCCCTTCTTCCCTTTCCCTCTCTCTCTCTCTCTT
TTGCTTTTCCTGGGGTATTTTTTAAACAATGTGTCCTTCATGTACGGTTGGTTACGGGGC
GTACAGAAGGACATCATTAGCGCTGGTGGTTAAGCTGTAATTTACACCATTACCGAGGTA
GGGGCCATTTTTATTGCCTAGTAAATTTCAGCTCTGAAATATTTAGACCATATGGCTCAA
TTTGTGTAATAACCTTAATTTCCAAGCACCCTTCAGCTCCCTTCAGCGCCGGCTGTTGTT
GGCGGATGGCAGAGTGGTGCGTGTACACGTTCGCATGTGTGTGCACGCTCTGGATTTGGA
GCACATTCACACACACAAACACACGCATGCAAATACGTACGCAGAAACATAGGCATGGCA
GAAATGTTAACGCGTACGCTAAACATAACCTTTTACACCGTCTCTTCCGCATGCTCACAC
CGATTCCTTCACTCACACACACAGAAACACACACGCACACGTATGTATGCATGGCGGTAG
CAGATTAATAGGGTGTCAGCTTCTGTTTg
>NODE_2_length_911_cov_19.432491
CTTATTTTTCTCCCTTTTTGTTAAAATGCAGATATGACCAGCTTCCCACTGCAAAAATTC
TTACTGCCTCCAGTCCACTTTTCCAATTTCTGTTTTTCCACAGAAAATAGCCCCCAAATC
TGACAATAACAGCAAAATATGTTGTGAATATGTTTATCAGTATTCATGCTTATTTGACAG
GTTTTAGACGTTTTTTTTCCCATTCTGGCTGGATTGTGTTTTGTTTTAAGGTAACTCGAC
CGAACACCGGGCTTAAATAAGGAAAAATATACAGCAGTCAATCAATGATAAAAAAAAGTA
TCTGGAATACATAACAACAAAAGGAAAACTGATGATGCCCAGTGAATTACTTAGATAATT
GTAATGTAATATGAACCCAGGAAACAAATAAATTCCATTTCCAATGAATCCACACAATTC
AGTGAGCTACTCTCCTGGTCCATTTAACTACACACATGTGTACTATAATGAGCTGTAGAC
ATTATGCCTAATTATGTATTAGACTGTGTTAGAGGGCCTAACAAAAGCTTTTGAAAGGGA
CAATTACGTTTGTTGCTTAGTTACATCGTTAAAAATATACCAAATCAGTGCAGATTATAG
TGGGCGAGAATGCACATGTACACCACGAGCATTGTTGCCAAAATGCACAAAATTCAATTC
ATTAGGAAAAAAGAAAACATTTTTGCTTGTGAAAAGGACAGTGGCATAAGTGAAAATAAA
CAGTTTTCAACTGGAGTGTGTTCCTCTGGGTAAGTAAAATCTTTGTAAAAAAGAAAAAAA
ACATTTGTAAAACAGTGAAGCTCAAGCCAAGCAATGGTGACAACTCATTTGTTTTTTGAA
CAAAAGGCAACTTCAATAACATTTTAAATGAAAGAATGGAGGAAGTTTAATTTAAATCAA
AGTGAACTGGTGCACGCCTCCATTCAGTTTTTCATTCTATGGATTCAATGGGTCTGGACT
GGCTATTGAAAAAGGACAGATGAGGGGTCTGAAATCTGGCCTCATCAAAAGAGGGTAAAG
CCACGCCAAAAATATCATGGCAGATCAGCTGTCAAAACTTCAATTTGTGGACGTGAGACA
CAACTAATGTGGACc
>NODE_3_length_920_cov_38.786957
GTGTCAGCCGATGTCATAGGGCCCTGTCTCAGTCCTTGGTTAATGGCCATTGGTCATAGG
CTGTCTCCCCTTTATTTCTTTTGCTCTCCTGCTCTATCCTCCCAGGTCTCCCACTGGAGC
AGCGCCCTCAGGCACCGCATCATTTATTGCTGTCAGGAGTCACAGTGGAGAGGAGGGGGA
AGAGGAGAGGGGAAGGAGGGGGAGGTGTGCAGGAGGAGGGGAGACAGGGAGGAAGATGTG
CTGCAGAGAGAAGCCAATGGAGGCGATGGGGAGAGGCAGGCACGCTAGACTGTCAAATCT
CAGCCGTTGAATATTTAATGGAGCCTGGAGTGTTTATTTAGTTAGCCTGTCGATTTTTAC
CGCTCTGTCAATAGCGGCTCCCGTGTAGCCTGCTGATGATCTTTAGTGTCTCTTCCCCCA
GGAGAGGCCAGGCACTAAATGCAATTATGGATTTTCCTGCACCGCAATGTGTTTGATATT
TTTACTGATCTAATTTGCAATCTGGTAGTTTATTGTTTGGCATTTTAGTGGCGCTCAAGT
GGCGAGGCAAATTTGATTTCCCCTCATAATTCTTTATAACTTCATTAATGCTGTTAGCAC
ATTGGCACAGATCTTAAATAAGAATCATCCCATGGATGAATGCATTCCTCATTTTATTGT
CTCCATGCCCCATTCTTTTTACTGATTCTGGTTCTAATTAAAAATCATCCTCGTGGTGTA
CTGTCTTTGTGAAATATGAAATCATAATCGAATTTGAATGGCTCCCTTCACAGAGTCTTG
CGTATTCAACTGTATGCCCAGATCTGTTGTGGGCAAAAGAAAACAGAATCAAAACAGCTT
TCTTTTAGTGGCATTCAGCATCTTCAGAGACAAATGAGGGTATTAGCCACAGAGCAACAA
AAGTAACAGAGGCAAAATAATGTGGGTGATTGTCTCAGAGAGACAGTGTGGTTCCACGTG
TTTCTGTAGAGCCGTAGGATTTCTAGCTCTGTGACGGATGTGTTAGTTAGAGGGGCAGCA
TTAGCCGTAATGCTGTTAGCATGTAGCTGTGTGAGTGATGTGCTAGTTAGATGCCCAGCA
GTAGAGCTAATGGTGTTAGCGTGt
>NODE_4_length_894_cov_11.137584
GTCCATCTGTGGATTTGTCTTATACATGTACATCATCAGCTTTCAGTCCCTTGTGTACAG
TGAATTATCATGTGTGTGACTATGCCTTAAGGCAATCACGAGTTGTATAAAAAGGGACAT
TTTTCCTCAACTGTGAAAAGATGATATCTATATGATTATATAGATGACTGTATGTATGAA
TCCATGTATAGTGTCCAAATATTAACAAAATATTTATACATTTTATAAGAAAAAAAAGAA
ATGAGGAATCTCAACAAAAAAGTGTCCTGGAGTTTAAGGTCAAGAGCGGAGTATTAACTC
AAAGAACTGCAAAGGACACTGCCATTGTTTCGAAGACAAATATCCGAAAAATATAAAGAA
ACAAGAAAATGTCCCTTCACATTATCACTATACATAATATCATTATATGTGTAAATGTAT
CCAATTTAGATGTTTTACATCAAAAAATTGACATATTTTTTATTGATTTTACTGCAATTT
CTGTGCATTTGAGCCAAATTGTTATGTGTACAAAAGCTATATTGTGTATTTTATTAAATT
AATATATAGTTGTGTTGCAATATACATGGGCTTATATTGTATTTGGCAAAAGTTGCCTTA
GTAGCTGTCGAACTCTGTGAGTTTGCTTTAGTTTGGGTTTTTTTGTTGGTGTTTTTTTTT
CATCTCTATTCTGCATCTTTGCAGGCTGGCTTCAGTGCTTTTGAGATGTCGCCTCTTTTT
ACCCTGAGATCCAGCTGGATCAAATACAATAACTGTTGAAAGCTTAATGAGCCAGCTGAT
CTAGAATACAATTCAAACCAACTACAAAAAGCAACAACCACAAGAAAACAGTTTGAATAT
TTTTACTGAGCAGATTTTTACAGGGCAGCTATTTTCTTTAACAATAACTAGTATGCGTAG
TTTGTGTTCATTATGTTTTTACTTTCTTTCCAAAAAAGAAACCTGCCATATGGAAAGTGG
AGTGGTTTCCTTGGTGATCATAAAACTGCCTTACTGTCTCTGCAGAGAGCTTGTTGTATC
TGTGGAGCTTGTGACTGCTTATAAAGCCCTGGTCCACcagaatgtgcattttctataa
>NODE_5_length_699_cov_34.480686
TGATTCATGGGTTTAGCGGTACTTATGCTCCATAACCGACATGACAACCCGTTTTAAAAA
GGTGTCAGCTGCCATGTTACGTTATGTTATGCACCTGCAAACCGGGCACGCTTTCACGCC
AACGCCGACCGGCTCAGTGACAGCGACGTCTTTATTGGCTAAACGATACGAGGGCCGGCG
AGGACTCGGAGGCCGGCTGGCTGCCGCCGCTGTGAGGGGACGAGAACAGAGGGTTGTGGG
GGTTGTATGACAGCAGCGCCGGGGAGAGAAACACAGTTCAGGGGCCTTTTTCCAAGAGTG
GTAATCAGGCGGAGGGGGATGAAAAAGGCTGATTTTCAGGGAATTAGCATGATAAGCGAG
AACACAAAATCAATCCTCGTCCTCAGCCGAGGCCTCCTCTGATTACTTTGAACTGTCAAA
AAATGGCAGAATCAAATCGAAAGTGCTCGAGGTTAGGGGAGTGATTTGTTCAAGAAGAGA
TCGCTAGAGCAATTGACACAGCTCTTGAGACAATAATTGGGTTATCAAAGAGAAAACAGT
TCAAGTACCACGGGGGTGAAAGCTTATTTGCATTGGATTTTCATACGGAGAGACACACCT
CTTCTTTACAGCCACTGTTTTTTTATCGCTCGCTATACTTGAGGGGCGAGTTGACACGGG
GATTGCATCATTATCATCCAAAAGTTTGTTGCCATGTGCGCGCCGCATGATTAGCAAGTG
GTTTTTTTATGTGTGTGTGTGTGTGTGATTCGAGTTGAAAGTACAGTTTGTGCAGCCGTG
ACAGTTTATTATACTTCCTGGGAATATGAACTtcagaggaggaacgctcgcaaacacgac
gagttttgcttcaaaagccggagagagagagagagaaaaaaac
>NODE_6_length_16569_cov_12.981773
AGACCCCTCCCCCTGCCGAATACATCAAGGCCACCCCTGCAATATCAGCTCGGAATAAAC
GAAAATCGCCAAACTCATCAGCTGAAAAACAAGAACCCTCATACCACCCCCCTCAGAATA
AGCTAGCAGTAAGGGCTACTACTAACATATAGAACATCATAAGCCCCAGCACTGGTCAGC
TTCCCCAACCCTCCGGATATGGCTCAGCAGCAAGTGCCGCCGAATACGCGAAAACAACCA
ACATTCCACCTAAATAAATCAAAAATAGAATTAAAGACAAAAAAGAGCCCCCATGCCACA
CTAAAACCCCGCAACCCATCCCCGCCACCAACACCAGCCCTAAAGCGGCGAAATAGGGAG
AAGGATTTGAAGCAACAGCTGCCATCCCTAAAACTAACCCAAACAAACATATAAGCATAA
TATACGTCATAGTTCCCACCAGGATTTTAACCAGGACCAGTGACCTGAAAAATCACCGTT
GTTATTCAACTATAAGAACCCTAATGGCCAACCTTCGAAAAACCCACCCCCTACTTAAAA
TAGCAAACGACGCAGTAATCGACCTCCCAACGCCAGCCAATATTTCCGTCTGATGAAATT
TCGGCTCCCTCCTGGGACTCTGCTTAATCGCCCAAATCCTCACAGGCCTCTTCCTCGCCA
TACACTACACATCTGACATCGCCACAGCCTTCTCATCCGTCGCCCACATTTGCCGGGACG
TAAACTACGGATGACTCATCCGAAACATGCATGCTAACGGCGCATCCTTCTTCTTCATCT
GTATTTACCTTCACATCGGACGAGGCCTCTACTACGGCTCATACCTTCACAAAGAGACAT
GAAATGTCGGGGTCGTCCTTCTCCTCCTAGTAATAATGACCGCCTTCGTAGGTTACGTCC
TTCCCTGAGGCCAAATGTCATTCTGAGGTGCCACCGTCATTACAAACCTCCTTTCAGCTA
TTCCCTATATTGGGAACTCCCTTGTCCAATGAATTTGAGGCGGCTTCTCAGTAGACAACG
CTACCCTGACCCGATTCTTCGCCTTCCACTTCCTCTTCCCCTTCGTCATTGTAGCTATAA
CCCTTGTTCACCTGATTTTCCTACACGAAACAGGATCCAACAACCCCACAGGCCTAAACT
CAGACGCAGACAAAATTTCCTTTCACCCCTATTTTTCCTACAAAGACCTCCTAGGTTTCG
CAGCTCTACTAATTGCCCTCATTTCTCTAGCACTATTCTCCCCCAACCTCCTTGGTGACC
CCGATAACTTCACCCCCGCCAACCCAATGGTTACGCCACCACACATCAAGCCAGAATGAT
ACTTCCTCTTTGCCTACGCAATCCTACGTTCAATTCCCAACAAACTAGGAGGTGTCCTAG
CCCTACTAGCCTCAATTCTAGTGCTTATACTGGTTCCCATTCTACATACATCCAAACAAC
GAAGCCTAACATTCCGACCTCTAACACAATTCCTCTTCTGAGTTCTCATTGCAGACGTTA
TGATCCTCACCTGAATCGGAGGAATACCAGTCGAACACCCATTCATCATTATCGGTCAAG
TCGCATCCCTTCTCTACTTCTCCCTCTTCCTCGTTATTACCCCAACAGTAGGTTGACTCG
AAAATAAAATCCTTGACTGACGATGCAATAGTAGCTCAGCGCCAGAGCGCCGGTCTTGTA
AACCGGATGCCGAGGGTTAAATTCCCTCCTACTGCTATATCAAAAAAGAGGGAATCCAAC
CCCCACCTCTAACTCCCAAAGCTAGTATTCTACTTAAACTATTCTTTGTAATTTTACATA
TATGTATTATCACCATTAAACTATTTTAACCATATCATTAAGTATTCAGGTATTAATATA
ATGCTTAATCACCATCTAATGGTTTAACGCATTTCTGTTTTATAACATTTAAAGGTTAAT
ATTACATAGGCATATTATTGTTAGTTTCACATTACGTTTATATTAACCATATACATCAAG
TAACTGGCATACAACCTCAAGTCAGATAGTTTGCACAGTAAGAACCGACCATCAGTTGAT
TTCTTAATGCATACGGTTATTGATGGTCAGGGATAAGAATTGTGGGGGTTTCACTCAGTG
AATTATTCCTGGCATTTGGTTCCTATTTCAGGGTCAAAAATCGCTATAATTCCCCATTCA
TTCCTTGAAGCTTGCATAGGTTAATGGTTGTAATCATAACACTCATTACCCCACATGCCT
AGCATTCTTTCTAGAGGGCAGCTGGTTCTCTTTTATTTCTTTTCCTTTCATTTAGCATTT
CACAGTGTACGTAAAGCATTAATCAAGGTAGAACAACTCCTCTGCAAGAAAGAATAATAG
GTTCATGGTGAAAAGATTTTCACCCAAGAAGTTCATAACTGATATCAAGGACATAAGTAG
TGAATAATCCTCCTAAAATATTCAAGTTTATCCCCCCGGTTTTTCGCATTAAACCCCCCT
ACCCCCCTACACTCGTGAGACCCCTAACATTCCTGAAAACCCCCGGAAACAGGAACAGGG
CCCTAGAGTGTAGAAAAGCATTTCATTTATCACCAAACACACTTATTATAATATTACATT
TGCATTACTTTAAAAATTTTTGGTATATGACAGCACTATGCCGGCGTAGCTTAACTTAAA
GCATAACCTTGAAGACGTTAAGATGGACCCTAGAGTGGTCTCGCAGGCACAAAGGCTTGG
TCCTAACCTTACTGTCAGCTCTAGCTAAACTTACACATGCAAGTATCCGCACCCCTGTGA
GAATGCCCCACAGTTTCCCGCCCGAAAACAAGGAGCTGGTATCAGGCACAGTATATTCTA
GCCCACAACACCTTGCTCAGCCACACCCTCAAGGGACTTCAGCAGTGATAGACATTAAGC
CATAAGTGAAAACTTGACTTAGTTAAAGCTAAAAGAGCCGGTGAAACTCGTGCCAGCCAC
CGCGGTTATACGAGAGGCTCAAGTTGACAGACAACGGCGTAAAGAGTGGTTAAGGAGACT
TTTAAACTAAAGCCGAACCTCCTCAGAACTGTTATACGTTTCCGAAGATATGAAGCTCCT
CCACGAAAGTGGCTTTACTTATCCTGACTCCACGAAAGCTGTGAAACAAACCGGGATTAG
ATACCCCATTATGCTCAGCCCTAAACCTTGATAGACCAATACACCCACTATCCGCCCGGG
TACTACGAGCATTAGCTTGAAACCCAAAGGACTTGGCGGTGCTTAACATCCACCTAGAGG
AGCCTGTCCTATAACCGATAACCCCCGTTAAACCTCACCCTCCCTTGTTTTTTCCGCCTA
TATACCGCCGTCGTAAGCTTACCCTGTGAGGGACACATAGTAAGCACAATTGGCAAAGCC
CAGAACGTCAGGTCGAGGTGTAGCTAATGAGAGGGGAAGAGATGGGCTACATTTCCTAAG
CCAGGAAACACGGACTGCTGTTCTGAAACGAACGCCATGAAGGAGGATTTAGTAGTAAGC
AGGGAAATAGAGCGTCCCGCTGAAACCGGCCCTAAAGCGCGCACACACCGCCCGTCACTC
TCCCCGAGCAAAAATATACATGTACCTAAAAACCTACATCTGCAAAGGGGAGGCAAGTCG
TAACATGGTAAGTGTACCGGAAGGTGCACTTGGAATAATCAGAGCGTAGCTAAGACAGAA
AAGCATCTCCCTTACACTGAGAAGTCACCCGTGCAAATCGGGTCGCCCTGACGCCCAACA
GCTAGCCCACCCCAATAAAACCAACACTACCATATTAATAACCCCTAACACACTGCAAAC
ATAAAACAAACCATTTTTCCCCCTAAGTACGGGCGACAGAAAAGGAACCATGGAGCAATA
GAGAAAGTACCGCAAGGGAAAGCTGAAAGAGAAATGAAACAACCCAGTAAAGCCTAAAAA
AGCAGAGATACACTCTCGTACCTTTTGCATCATGATTTAGCTAGTATTCCTCAAGCAAAA
AATTTTTAGTTTGACACCCCGAAACTAGGTGAGCTACTCCAAGACAGCCTAATCAATAGG
GCACCCCCGTCTCTGTGGCAAAAGAGTGGGAAGAGCTTTGAGTAGAGGTGACAGACCTAC
CGAGCCTAGTTATAGCTGGTTGCCTGGGAATTGGATAGAAGTTCAGCCTCATAAGTTCTT
CCCTCGACCTGTCTAATCCTAGCCTGTCCCTGAGACCAAAAGAAATTCATGAGCGTTAGT
CAAAGGGGGTACAGCCCCTTTGAAACAAGACACAACTTTTCCAGGAGGTTAAAGATCATA
ATCCCTAAGGCAAAATACAATCGTGGGCTTAAAAGCAGCCACCCCCTTTAAATGCGTTAC
AGCTTAAGTATGGCCTAACCCAATAATCCTGATAACAAATCTAAAACCCCTAAACCTACC
AGGCCGTCCCATGCCCCCATGGGAGCGATTATGCTAATATGAGTAATAAGAGAGCACCAT
AACTCTCTCCCCGCACACATGTAAATCGGAACGGACCCCCCACCGAATCTTAACGGCCCC
AAGCAAAGAGGGTATTGAGTGAAAGACCAAACAACAAGAAAAACACCCATAACACCACCG
TTAACCCCACACTGGCGTGCTAACAAGGAAAGACTACAAGAAAAAGAAGGAACTCGGCAA
ATCCACACCCAAGCCTCGCCTGTTTACCAAAAACATCGCCTCTTGAAATTTAACTATAAG
AGGTCCCGCCTGCCCTGTGACCATATGTTTAACGGCCGCGGTATTTTGACCGTGCGAAGG
TAGCGCAATCACTTGTCTTTTAAATGGAGACCTGTATGAATGGCATGACGAGGGCTTGAC
TGTCTCCTTTTTCCAGTCAATGAAATTGATCTCCCCGTGCAGAAGCGGGGATAATAACAT
AAGACGAGAAGACCCTGTGGAGCTTTAGACACTAAGCCAGACCATGTCAAAAACCCCTTA
TCTAAAGGACTGAACTTATTGGCCCCCTGTCCTGATGTCTTTGGTTGGGGCGACCTCGGG
GAAACAAAAAACCCCCACGTGGAGCAGGAGTACTTCACTCCCAAAACTAAGAGCCACAGC
TCAAGTTAGCAGAACTTCTGACCAATTACAGATCCGGCTTCAATGCCGATCAACGGACCG
AGTTACCCCAGGGATAACAGCGCAATCCTCTTTTAGAGGCCATATCGACAAGAGGGTTTA
CGACCTCGATGTTGGATCAGGACATCCTAATGGTGCAGCCGCTATTAAGGGTTCGTTTGT
TCAACGATTAAAGTCCTACGTGATCTGAGTTCAGACCGGAGTAATCCAGGTCAGTTTCTA
TCTATGCTATGATCTTTTCTAGTACGAAAGGACCGAAAAGAAAAGGCCAATGCTTAAAGT
ACGCCCTACCCTTAATTAATGAATACAACTAAAATAAGTAAAAGGGCATAATCCCTATGC
TAAAGAATATAGCTTGTTAGGATGGCAGAGCCCGGCTATTGCAAAAGATTTAAGCCCTTT
ATATAGAGGTTCAAATCCTCTTCTTAACTTTATGGCTTTCCCCACCCTCTCCAACTTCCT
CTTAGGCGCCCTCACTCTAGTTCTTAACCCCTTAATTCTATTCGTGTTCGTCCTCTTAGC
CGTCGCCCTCCTTACCCTAGTCGAACGAAAAGTCCTAGGTTATATACAACTACGAAAAGG
CCCAAACGTTGTAGGGCCGTATGGACTCCTCCAACCAATCGCAGACGGGTTAAAACTCTT
TATAAAAGAACCCGTACGACCATCAACCTCTTACCCCATTCTCTTTGTCTTTACCCCCAT
GCTCGCCCTCACCCTCGCCCTAATGCTCTGAGCACCCATGCCCCTACCATTCCCCATAGC
AGACCTAAACCTAGGTATACTATTCATCCTTGCCCTCTCCAGCCTGGCAGTTTACGCCAT
CCTTGGGTCCGGCTGAGCATCAAATTCTAAATATGCCTTAATTGGAGCCCTGCGAGCAGT
CGCCCAAACCATTTCCTATGAGGTAAGCTTAGGCCTCATTCTTCTAAACGCCATCATCTT
TGCCGGAGCTTTTACCCTCCAAACCTTTGGCGAAGCCCAAGAAGGCATGTGATTATTCTT
ACCCCTACTACCCTTAGCTGTCATGTGATTTATTTCGACCTTAGCGGAAACCAACCGAGC
ACCCTTCGATTTAACCGAAGGGGAATCGGAACTAGTCTCGGGCTTTAATGTAGAATACGC
AGGAGGCCCTTTCGCACTATTCTTCCTAGCAGAATACGCTAACATTCTTCTCATAAATAC
ACTTTCCGCCACAATCTTCCTAGGATCCTCCCTCCAACACGACCTCCCAGAATTCACCTC
AATAAGTTTAATAGCCAAAGCAGTTATTCTTTCCGTTGTTTTCCTTTGAGTTCGAGCTTC
CTTCCCACGATTCCGATATGATCAACTCATATTCCTAATCTGAAAAAATTTCCTACCACT
AACTCTAGCCTTTGTGATCTGGTACCTGGCCCTTCCCATCGCACTCGCTGGGCTTCCCCC
TCTAATTTAACAGCGGAGCTGTGCCTGAAGCCAAAGGGTCACTTTGATAGAGTGAATTAT
GGGGGTTAAAGTCCCCCCAACTCCTTAGAAAGAAGGGACTTGAACCCAACCTGAAGAGAT
CAAAACTCTTAGTGCTTCCACCTACACCACTTCCTAGTAAAATCAGCTAATTAAGCTTTT
GGGCCCATACCCCAAACATGTTGGTTAAAATCCTTCTTTTACTAATGAGCCCCTACATCT
TAACCATCTTGCTGTTCGGTTTAGGCACAGGAACAATAATTACCTTCGCAAGCACACACT
GGCTTCTTGCCTGAATGGGCCTCGAAATCAACACCCTAGCCATTATTCCACTAATAGCGC
AACACCACCACCCACGGGCAGTTGAAGCCACTACCAAATACTTCCTCACGCAAGCAGCTG
CCGCTGCCATACTACTGTTTGGAAGCACTACAAATGCCTGAATGACAGGCCAATGAAGCA
TCCAACAGATATTCCACCCCCTCCCCACCGCAATGATTACCCTTGCCCTCGCATTAAAAA
TCGGACTAGCACCCGTCCACGCGTGACTGCCCGAAGTACTTCAGGGGTTAGACCTGACAA
CAGGTCTAATACTCTCCACATGGCAAAAACTCGCCCCTTTCTCACTTCTCCTCCAAATCC
AGCCCTCCAACCCCACAATACTAACCCTCCTCGGATTAGCATCTACCCTAATTGGAGGAT
GAGGCGGACTAAACCAAACGCAACTACGAAAAATCCTTGCTTACTCCTCCATTGCTCACC
TAGGCTGAATAATCCTAATTATCCAATTCTCCCCCTCCCTAACACTCCTAGCCCTCATTA
CATACTTCATCATAACATTTTCAGCCTTCCTGGTTTTTAAACTAAATAACTCAACTAGCA
TCAACGCACTTGCCTCATCCTGAACAAAAATACCAGCAATCACAGCTCTCACCCCCCTGA
TTCTCCTCTCACTGGCAGGCCTACCCCCACTCACTGGTTTCATGCCGAAATGACTGATCC
TCCAAGAACTTACCAAGCAAGACCTCCCCCTCACAGCCACCATCGCAGCTCTCACCGCTC
TTCTCAGCCTATATTTCTACCTACGACTCTGCTACGCCATAACCCTAACGATGTCCCCCA
ATAACCTCATTGGGACAGCACCATGACGCCTCCCCTCCACCCAACAAACCCTCCCTTTAT
CTATCTCAACTATCCTAGCTGTATGCCTTCTCCCGCTTGTTCCAGCCGCACAAGCCATAA
CAATCAGCTAGGGGCTTAGGATAGCACTCTAGACCAAGGGCCTTCAAAGCCCTAAGCGGG
AGTGAAAATCTCCCAGCCCCTGATAAGACCTGCGGGACACTAACCCACATCTTATGCATG
CAAAACAAACACTTTAATTAAGCTAAGGCCTTACACTAGATAGGTAGGCCTCGATCCTAC
AAACTCTTAGTTAACAGCTAAGCGCTCAAACCAGCGAGCATCCATCTACTTTCCCCGCTC
AATAAAAAGCGGGGAAAGCCCCGGTAGGCGACTAGCCTACTTCTTTAGATTTGCAATCTA
ATATGTAAAACACCTCAAGGCTTGGTAAGAAGAGGACTCAAACCTCTCTCTATGGGGCTA
CAAGCCACCGCTTAAAACTCAGCCATCTTACCTGTGGCAATCACGCGTTGATTCTTTTCG
ACTAATCACAAAGACATCGGTACCCTTTATCTAGTATTTGGTGCCTGAGCTGGAATAGTA
GGTACAGCTCTAAGCCTCCTTATTCGAGCGGAACTAAGCCAGCCAGGCGCCCTCCTCGGA
GATGACCAGATTTATAATGTCATTGTTACAGCACATGCCTTTGTAATAATTTTCTTTATG
GTAATACCAATCATAATCGGAGGTTTTGGAAATTGACTAATTCCTCTCATGATTGGGGCC
CCGGACATGGCATTCCCTCGAATGAATAATATAAGCTTCTGACTCCTGCCCCCCTCATTC
CTTCTTCTGCTCGCCTCTTCTGGTGTTGAAGCAGGTGCGGGAACAGGATGAACTGTATAC
CCCCCTCTATCAGGCAACCTAGCCCACGCAGGTGCTTCCGTAGACTTAACCATCTTCTCC
CTCCACCTGGCAGGTATTTCTTCAATCCTGGGAGCCATCAACTTTATCACTACCATTATT
AATATGAAACCCCCTGCCATTTCCCAGTATCAAACCCCTCTTTTCGTATGGGCTGTTCTT
ATTACTGCCGTACTTCTCCTTCTATCCCTCCCAGTCTTAGCTGCTGGCATCACAATACTT
CTAACTGATCGAAACCTAAACACTACATTCTTTGACCCTGCGGGAGGAGGTGACCCAATC
CTTTATCAACACCTGTTCTGATTCTTCGGGCACCCAGAAGTCTACATTCTAATTCTCCCC
GGATTTGGAATGATCTCCCACATTGTTGCTTATTACTCTGGTAAAAAAGAACCTTTCGGC
TACATGGGCATGGTCTGAGCAATGATGGCCATCGGACTACTAGGCTTTATCGTATGAGCA
CATCACATGTTCACCGTCGGTATGGATGTAGACACACGAGCCTACTTTACATCCGCCACT
ATAATTATCGCCATTCCAACTGGTGTAAAAGTATTCAGCTGATTAGCGACTCTTCACGGA
GGAGTAATCAAATGAGACACCCCCCTTCTATGAGCCCTCGGATTCATCTTTCTTTTTACA
GTCGGAGGCCTGACAGGTATTGTCCTTGCCAATTCCTCTCTAGATATCGTGCTCCACGAC
ACTTACTACGTTGTAGCCCACTTCCACTACGTCCTCTCTATAGGAGCTGTATTCGCAATC
GTTGCCGCTTTCGTACACTGATTCCCCCTCTTTACAGGATACACACTCCACTCCACATGA
ACCAAAGTTCACTTTGGGGTTATATTCGCAGGGGTCAATCTTACCTTCTTCCCACAACAC
TTCCTTGGCCTGGCTGGAATGCCTCGACGATACTCTGACTACCCAGACGCCTACACTCTC
TGAAATACAGTCTCCTCCATTGGATCCCTAGTATCTCTTGTAGCAGTCATCATATTCCTG
TTCATTATCTGAGAAGCCTTTGCAGCTAAACGTGAAGTTCTATGAGTCGAACTGACCTCT
ACAAACGTAGAATGACTCCACGGCTGCCCTCCCCCTTATCACACCTTTGAAGAACCAGCA
TTCGTTCAAATCCAACAAACCTGACAAGAACACGAAGCTTCAGCAGTTATTTCTGCTAAA
GCACACTAACGAGAAAGGGAGGAGTCGAACCCCCATAAATTGGTTTCAAGCCAGTCACAT
AACCGCTCTGTCACTTTCTTCATAAGACACTAGTTAAACTGAACATAACACTACCTTGTC
AAGATAGAATTGTGGGTTAAAATCCCACGTGTCTTGCACACAATGGCCCACCCCTCCCAA
CTAGGATTCCAAGACGCAGCCTCCCCTGTAATAGAAGAACTTCTTCATTTCCACGACCAC
GCCCTTATAATTGTATTTTTAATTAGCACCCTCGTTCTTTACATCATTGTAGCCATAATT
ACCACCAAACTCACCAATAAATTCATTTTAGACTCCCAGGAAATCGAAATTATCTGAACC
GTTCTCCCCGCTCTTATTCTTATCCTTATCGCTCTCCCCTCCCTTCGCATTCTTTACCTT
ATGGATGAAATCAATGACCCCCACCTAACAATTAAAGCCATGGGGCATCAGTGATACTGA
AGCTACGAATATACAGACTACGAAGACCTAGGATTTGACTCCTACATGATCCCGACACAA
GATCTGGCCAAAGGACAGTTCCGTCTCCTGGACACAGACCATCGAATAGTAGTCCCTGTT
GAATCCCCCATCCGCATGCTAATTTCCGCTGAAGACGTACTTCACTCATGAGCAGTGCCA
TCCCTAGGTGTCAAAATAGACGCAGTTCCCGGCCGACTAAATCAAGCAGCTTTCATTGCA
TCCCGACCTGGTGTGTTCTACGGACAATGCTCTGAAATCTGCGGGGCAAATCACAGCTTC
ATGCCCATTGTAGTTGAAGCCGTTCCTCTAGAACAATTCGAAACCTGATCCTCTTTAATA
CTTGAAGACGCTTCGCTAGGAAGCTGAATAGGGTTCAGCGTTAGCCTTTTAAGCTAAAGA
TTGGTGCCCCCCGACCACCCCCAGCGATCATGCCTCAACTTAACCCCGCACCCTGGTTCC
TAATTATAGTATTCTCATGACTAATTTTCTTAACCATCCTCCCTCCTAAAATTCTGGCCC
ACCTCTCCCCCAACGAACCTACCCTCCAAAGCACAGAAAAACCCCAAACAGAATCCTGAA
ACTGACCATGATACTAAGCTTCTTCGACCAATTTTCAAGCCCCACCTACCTGGGAATCCC
TTTAATTGCATTAGCCCTACTCCTACCCTGAATCCTCTTCCCCAAACCCACAGCCCGATG
AGTTGATAACCGCCTACTAAGCCTCCAAAACTGATTCATCAATTCTTTCACCCAACAAAT
CTTCCTTCCCATCAACTTAGCAGGGCACAAATGAGCTGTTTTACTCGCATCCCTTATAGT
TTTCCTTATTACCCTCAACATACTAGGCCTACTCCCCTACACCTTCACCCCCACAACACA
GCTCTCCCTTAATATAGCATTCGCAGTGCCTATGTGACTAGCAACTGTCCTTATTGGCTT
CCGCAACCAACCAAACCACACCCTAGCCCACTTCCTACCAGAAGGCACTCCGACCCCTCT
GATCCCTGTTCTTATTATCATCGAAACTATTAGCCTATTTATTCGACCTCTAGCACTCGG
AGTCCGATTAACAGCCAATCTTACCGCTGGCCACCTCCTAATCCAATTAATCGCTACCGC
CGCTTTCGTCCTTCTGCCACTTATGCCTACCGTAGCTATCTTAACATCAATCCTTCTAGC
CCTTCTCACCCTCCTTGAAGTCGCTGTAGCTATAATTCAGGCCTATGTATTTGTCCTTTT
ATTAAGCCTCTACCTACAAGAAAACGTTTAATGGCCCATCAAGCACACGCATACCACATA
GTAGACCCAAGCCCCTGGCCCCTTACAGGCGCAGTTGCCGCCCTCCTAATGACATCAGGT
CTAGCGATCTGAATACACTTCCACACAACAACACTGATAGCCCTAGGTACCATCCTTCTC
CTCCTAACAATATATCAGTGATGACGAGACATTGTCCGAGAGGGCACATATCAAGGCCAT
CACACGCCCCCTGTTCAAAAAGGTCTCCGCTACGGAATAATTCTTTTCATTACCTCCGAA
GTATTTTTCTTCCTTGGATTCTTCTGAGCCTTCTACCACTCAAGCCTTGCACCAACCCCA
GAGCTAGGTGGCTGCTGACCCCCTGCAGGCATCACCACCCTGGACCCCTTTGAAGTTCCC
CTACTCAACACAGCCGTTCTACTCGCCTCAGGAGTGACAGTGACTTGAGCCCACCACAGC
ATTATAGAAGGCCACCGAAAACAAGCCATTCAATCCCTCACCTTAACCATTATGCTTGGA
TTCTACTTCACCTTCCTACAAGGCATGGAATACTATGAAGCCCCCTTCACAATTGCAGAT
GGTGTCTACGGATCAACCTTCTTTGTAGCCACAGGCTTCCACGGTCTCCACGTTATTATT
GGCTCTACATTCCTCGCCGTCTGCCTTGTACGACAAGTCCAGTACCACTTTACATCCGAA
CATCACTTTGGATTCGAGGCCGCTGCCTGATACTGACATTTCGTAGACGTAGTATGGCTC
TTCCTCTACATCTCAATCTACTGATGAGGCTCATAATCTTTCTAGTATTAAGCTAGTACA
TGTGACTTCCAATCACCTAGTCTTGGTTAAAATCCAAGGAAAGATAATGAATGTAATCAT
AACTATAATCATAATTACCGTGGCACTTTCCAGCATCTTAGCTGCCGTTGCCTTCTGACT
CCCCCTGATCAGCCCAGACTACGAAAAGCTCTCACCCTATGAATGCGGATTTGACCCTCT
TGGGTCAGCTCGGCTCCCATTCTCCATGCGCTTTTTCCTCGTTGCCATCCTTTTCCTGCT
CTTTGACCTAGAAATCGCCCTACTTCTTCCCCTCCCATGAGGAGACCAACTGCCCTCTCC
TCTACTAACATTCACATGAGCATTCACCGTTCTTATCCTCCTAACCTTGGGCCTAATCTA
CGAATGGCTACAAGGCGGACTGGAATGAGCCGAATAGGCAATTAGTTTAAGAAAAACTCT
TGATTTCGGCTCAAAAGCTTATGGTTAAAGTCCATAATTGCCTACATGACTCCGACTCAT
TTTGCCTTTTCGTCGACATTCATCCTGGGGCTAGCAGGCCTAACATTCCACCGAACACAT
CTCCTCTCCGCACTCCTCTGCTTAGAAGGAATGATGCTATCGCTCTTTATTGCTCTTTCC
CTCTGAACACTCCAACTAGACTCCACAAGCTTCTCAACCTCCGCTATAATCCTTCTGGCC
TTCTCAGCCTGCGAAGCCAGTGCAGGACTCGCCCTACTAGTTGCCACTGCTCGCACACAC
GGGACCGACAAAATCCACAACCTTAACACTTTACAATGCTAACAATCCTCATCCCAACCG
CTATGCTCATTCTACTAATCTGGGTCATTCCAGCCAAACAACTCTGGTCCTCCACCCTCG
CCTACAGCCTGGCTATTGCAGTTGTAAGCCTAACTACACTTGGTGCCCCCTTAACAACAG
GCTGACTCTCCATTAACCAATACCTAGCCCTAGACGCCGTCTCAACCCCCTTCGTCATCC
TTACCTGCTGACTCCTCCCCCTAATAATTCTTGCAATCCAGTATAACGCCTTTCAAGAAC
CGATTAATCGACAACGAATATACCTTACACTCCTCGCATCCCTACAAATCATTCTCATCC
TAGCTTTCACTGCTACTGAACTCATTCTATTCTTTATTATATTTGAAGCCACACTAGTCC
CAACCCTTGCTATTATCACCCGATGAGGTTCTCAAGCTGAACGCCTTAAAGCAGGAAACT
TCCTTCTATTCTATACACTAACAGGCTCCCTCCCCCTCCTAGTAGCCCTGCTGCTCCTCC
AAAATGAGACAGGATCTCTCTCCCTCTTAACTCTCCCCTATAACACCCTTGAATACTCCT
GCACCTACGCCACCAAACTCTGAACAGCTGCCTGCTTGATAGCCTTTATAATCAAAATAC
CCCTTTATGGAGTCCACCTCTGACTTCCTAAGGCTCACGTCGAGGCCCCCATCGCCGGCT
CCATAGTTCTTGCTGCAGTCCTCCTAAAACTAGGAGGCTATGGACTAATTCGTGTGATTG
CACTTCTAGGGCCCCTGACAACAGATATCAGCTACCCATTTATCTGTCTTGCAACATGAA
GCGTGCTCATAGCCGGTTCTATCTGCTTACGCCAAACCGACATAAAATCTCTCGTTGCCT
ACTCTTCCGTAGGTCACATAGGCCTGGTCGCAGCCGGCATTATAATCCAAACACCCTGAG
GCCTCACAGGAGCCGTCATCCTTATGATTGCCCACGGATTAACCTCCTCCGCCCTCTTCT
GTCTCACAAACACCAACTACGAACGGACCCACAGCCGAACTATACTACTAGCCCGAGGTC
TTCAAATAGTACTCCCCCTAATAGCCTTCTGATGATTCGTTGCTGCAGTCGCCAACCTCG
CCCTGCCCCCACTCCTGTCCCTAATGGGAGAACTTCTAATTATCACCGCCCTATACAACT
GATGCTGGTGAACCCTCGCAATCACAGGAGTAGGCACCCTTCTTGCTGCCGCATATTCCC
TATTTATGTTCTTAATGTCACAACGAGGCCCCCTCCCTCCCCACATAAAAGGCCTATACC
CCTCCCACTCTCGAGAACACCTAATTATGCTTCTCCACCTTCTCCCCCTCATCCTACTGT
CCCTCAAACCAGACCTCTTGTCAGACATCACCTTTTGTAGACTTAGTTTAATAAAAACAT
TAGATTGTGATTCTAAAAACAGGGGTTAAAACCCTCTAGTCCACCGAGAGAGGCTCGCCA
GCAACGAAAACTGCTAATTTTCGCCACCTTGGTTGAACCCCAAGGCTCACTCGCCCATAA
AGCTCCTAAAGGATAACAGCTCATCCGTTGGTCTTAGGAACCAAAAACTCTTGGTGCAAA
TCCAAGTAGCAGCTATGCACCACATCCCCTTCATGTTTGCATCCAGTCTTTTCCTAATCT
ACCTCTTCTTAACACACCCCTTCCTGCCTACCTTCCTGACCCCTAATTCTTTAGACAAAT
CTTGGGCTCTCACCATGGTGAAGACAGCAGTAAAAGTAGCCTTCTTCATCAGCCTTTTGC
CCTTATTCATTTACTTGGACAAAGGCACAGAAATGATCATCACCAATTGAAACTGATTCA
ACACCCTCGCCTTCGACGTAAATATTAGCCTTAAATTTGACTTCTACTCAATTATCTTTA
TCCCAATCGCCCTCTACGTCACATGATCAATTCTTGAATTCGCCTCCTGATACATACATG
CAGACCCCCTTATAAACCGTTTTTTCAAATACTTACTAATTTTCCTTATTGCCATGATCA
TCCTGGTCACAGCAAACAACATATTCCAACTATTCATTGGCTGAGAAGGAGTAGGAATTA
TATCATTCCTCCTCATCGGATGATGATACGGCCGGGCAGATGCAAACACCGCAGCCCTCC
AAGCCGTCCTTTACAATCGAATCGGGGACATCGGCCTTATCTTCACAATAGCCTGACTTG
CAACAAACCTAAATACCTGAGAAATACAACAGATCTTTGCCACCTCAAAAGGCATAGACC
TCACCTTCCCCCTTCTAGGCCTAATCGTTGCCGCCACCGGGAAATCAGCCCAATTCGGAC
TTCACCCCTGGCTACCCTCCGCAATGGAGGGGCCCACACCAGTCTCCGCTCTACTTCACT
CTAGCACAATGGTCGTCGCAGGTATTTTTCTCCTCATTCGAATGAGCCCCCTTATGGAAA
ACAACCCCGTTGCCCTAACCACCTGCCTATGCCTTGGCGCACTAACCACTCTATTTACCG
CAACCTGCGCTCTTACCCAGAATGACATCAAAAAAATCGTTGCATTCTCCACATCCAGCC
AGCTGGGCCTGATAATAGTAACCATCGGCCTGAACCAACCTCAACTTGCCTTCCTCCACA
TCTGTACCCACGCCTTCTTCAAGGCCATGCTGTTCCTATGTTCAGGCTCAATTATCCACA
GCCTTAATGATGAACAAGACATCCGAAAAATAGGAGGAATACACCGTCTTACCCCCTTTA
CATCTTCTTGCTTAACCATTGGTAGCCTTGCCCTAACAGGCACCCCCTTCTTAGCAGGTT
TCTTCTCCAAAGATGCAATCATTGAAGCACTAAACACATCATACCTAAACGCCTGGGCCC
TCATCCTCACCCTTCTAGCTACCTCCTTCACAGCCATCTATAGCCTACGAGTCGTTTTCT
TCGTCTCCATAGGCCACCCTCGATTCAACTCCCTGTCCCCAATTAACGAAAACGTCCCTG
CGGTAATTAACCCCATCAAACGTCTAGCCTGAGGAAGCATCATCGCCGGCCTCTTGATTA
CATCAAACATTCTCCCACTAAAAACACCCGTCATATCTATACCCCCTGTTCTTAAGCTAG
CCGCTCTCATCGTAACGATCATTGGACTGTTAACCGCCCTAGAACTAGCCTCTCTAACCA
CCAAGCAATTCAAAACAACCCCCAACTTACCTACACATCACTTTTCTAACATACTAGGTT
TCTTCCCAATAATCATCCACCGCCTCACCCCCAAAATAAGCCTACTCCTCGGACAAACCA
TCGCCACCCAAATAGTAGACCAAACCTGACTAGAGAAAACAGGCCCCCAAGCAGTTACCT
CCCTAAATACCCCTCTAATCACAACCACAAGTGACATCCAACGAGGAATAATTAAAACTT
ACCTCTCCCTCTTCTTCCTCACACTCGCCCTAACTATATTACTCCTCCTTACCTAAATGG
CACGAAGTGCTCCCCGACTAAGACCCCGAATTAACTCTAGCACCACAAACAAAGTCAAAA
GTAAAACCCACGCCCCCATAACTAAGACCCCTCCCCCTGCCGAATACATCAAGGCCACCC
CTGCAATATCAGCTCGGAATAAACGAAAATCGCCAAACTCATCAGCTGAAAAACAAGAAC
CCTCATACCACCCCCCTCAGAATAAGCTAGCAGTAAGGGCTACTACTAAcatatagaaca
tcataagccccag
>NODE_7_length_666_cov_21.585585
GAGCGACCTACAGTCTTTAATGGTAAGCTTTTATGAGTTGGAGGAAAAGAAAATAGCAGG
AAAAGATCTTTGCCTATGTTCCTGACGGCTATGTTGCGCGCATGCTTCACTGCCTCCCTT
TAAACTTCCTAAATTGTGTTTCACAATAAATAGATGCCCAAGCCCTTAACTGCCAGTATT
AGATTAGATACCATTAGATGTAATAGAAAATTCTCTGCCTGTAATATTTTCATAAGAGTT
TGAGGCATTTGATTAATCTGACCACATTTTATTGCATTAATGATTTTTTTTCCTTCCCAC
TCTGCTGTAAAGACATTGTATACAGGCTAATGCTGTTTTTCTCTCTCCCCTCTCTGCTCA
CTCTCATTCATCCTCAGCCGTTATTGCAATGCATTGTTGATGAGGTGAGTCGGCGTCTTA
TGTGCTTTCACTCCTAAAGTCATTCCTAATGGAGTGGAAACCTTATATTTTGTTTCCTAA
TGAAGCACAGGAGTGGCAGGCAGCTCCGCTTGGGCTGTCCTATGGCTGCCTGCAGGTTGA
AGCCACCGGCCCGAGCCAAGCTGCTCTGAGGGAGCCAGCAGGGGATGTTGGGTCGGGGCA
GCAGACAGCTTATGCATGAACTTGTACACAGGCCGCAGAAAGTGTGTGGAAATCTTTAGG
AAAATAAATAAATAAAATGCAGTAGTGGGAAAAGCATTAAGATAACAGGCAAAACTGGAA
TTTAAAAGTAAAGGTCCTACAGTTATTTATTTTTTCTGAGAGTATTATTAGCAAAAACAA
AGCTAATATCCATAATGCATCACAGTGGACTGACAGGACCCAATTTTAACTGTTTTATAC
ACATTGtaaa
>NODE_8_length_853_cov_34.825321
GAAACTTTATCAAAAAAGTGGTTGTTTGGGCTTTTTTGTAGAGGTACAGGAGAGGAAAGC
AAATAGAAGAAATGGAAAAAAATAGTTTGCAAAGATAGAAAGAATTCTTTGGGAGAAAAA
AGCAGAGGAGAGGGAATGTTGTCTTCAGCATGCCTGCGTGATTCCACAGCATCTGTGCAT
TTTTTTTAGTGCTGAACAAGAACAGCTAAGGGGGAAAAATGCTTGGTTGTTTTAGTTGGA
CAAAAAGAGGGACACATGATTCGCTATGGCCAAAAAGAAAACAAAAATGAACGTAAAAGT
ATAGTTTAAAAAATAATTGTCATTGGATATGCTTATTTGAGCCAGGGCAAGCATATCACA
ACTGAGCTAAACAGGCTCTTGAAACAAGAATACAAAGGAGGAAATAAAGCATAGACAAAA
AAGATGGAATACAAATTTAGTCAACGAAACAGGACAAATAAGAAGGAAGGTCCATATGAA
CATAATGGGATTTGGTCTTGGTAAACAGGACAAAAATGGAGGTGATTCGAGTGAATGGAT
GGGTTGACAGCAAGAATGAATTTGTTTTATTTTCATTCTGTGAACGTCAGTTCAGCACTC
TTACCTCTTATTGGTGTACCACCTGGGTGGATAATATGAATGCAAATAAGATTAGAAAGA
AGAAGCATTAGTACGAGTAGATAGAGGCTGGGGGCTTTGGAAGAAGAATCAAATTAGATT
TAACAGGGTACGTAAATAAAGGTACTACAGGAAAGAGAAAGGAGAGAGAAAGAGAATAAG
AACTTTTCTGTACTCTACTGGCAAAGAAAGACAGGATTCATCATAGAAAAATCATAGGTC
AGAGAGAAGAACTTGTACATTGATGTACCACGGGGAGGTGCCATTTTGGAAGTGGCAAAT
GGCTTCTGAAGACCATCTACTGAAGGAAAAGACTTTCAGGACTTTGTATATGAGATTGAG
AGCAGAGATATTTAAAAAAGAAAGAGAGAGAGAGAGAAATAAAAAACTGTGTGGTCCCTT
TGTTTGACCTGGActct
>NODE_9_length_185_cov_61.686485
AGGATTTTTTTTTCTGAGTCAAAGATAATACAATTCCTTTTTTTCTTATTTCCTTACAAT
ACATCTTTCAGTTCTGCCTTTTCCGCGCATGAAATTCATTTTCTAATGGAAATATTTGTT
TTGTAAATCAAATATGTATTATGCACAGAATGCAAAGCACAAATTAAATTATGTTAATGA
AATGAAAGAGATATGAAATGCATATTTCATGGACAAAACATAACCCTGCCGAACAGCCAT
TTCTTGATAAAATCTTTAAACACAATCTCATTCGGAGAAAGACATATTGCCGTGGCAGAT
AGCACCTCATTAAAATGGTCTCCTTTAATATCAGTGCTTAGTATATATGGGATTGTAAAT
AACCACTGG
>NODE_10_length_419_cov_27.575178
AAGAGATATGAAATGCATATTTCATGGACAAAACATAACCCTGCCGAACAGCCATTTCTT
GATAAAATCTTTAAACACAATCTCATTCGGAGAAAGACATATTGCCGTGGCAGATAGCAC
CTCATTAAAATGGTCTCCTTTAATATCAGTGCTTAGTATATATGGGATTGTAAATAACCA
CTGGGGAAGAGGAACCAATAATGAAATACTGTCTTTAATAGCTTGCCATTGATGTCAGCA
TAAAAAGTCTACTAGAGGAATATTGGAAATTGGGTGTGCACACACATAGTCAAAAGCTGT
AAATGATTGCATATTTAAATAGAGCTGACTAAGGAAAAGATGATATAGATATTAGTAATA
GGCAGAAAATTATGCTGACCTTACATAATTCCACAAAAAAGCCCAGACTGTTTTAAATTT
TATATTGGTTACACTTAATGAATAATAGATTCTGTAGCTGTTGTTGTGCAGTCCATGATG
TTAATAAAAGCCTAAGAATAGGAGCCCTGCTCTGCCCAGCCGACTAGCAAATGAACTAGA
CTGGCTTTTCAGCAGAAATAAATACAGCAATAAATACAAAAGGAGGGGGACGgggtggta
gga
>NODE_11_length_437_cov_34.617847
GCGAGGAAAACCGAAAACAAAAAAAAAAAGAAAGAAAAAAGGGGATGGGGGAGGGAAGGG
GGGGACACAAGAAAAAAAAAGGCACGGGCGCCCAGTCAGTCTTCACAACAAGGGTAAAGA
GAAGAAAGAAAATAGTCACCTGGCATTCTCTGTTTCTCCAGCTCATGCTGTGAGGGTTTT
CTACGTGGGGACTCATTGGTGGTGGTAAGAGAGTTGCCTGTGACAATGTGCCAATCAGAA
TCCCCGAATGAGGCTGGCAATACATGATTGGTTGGTTGAATGATATCAACAGGCTGGTAT
CTAAAGACAAGAGAGAACCAAGAGTCATCCCAGCAGAAAACACACACACTCTTGCCCTCT
ATTAGAAAGTCAATGCACACCTGGCATATTTGTTACATATTTTGGAGACGCCCATCATCA
CTGGAGACATCTTTCACCTTCTACTGCAGCACCAAATTGCCTGTTTTGATGAAATAGTTG
AACGCAACGTAAATTGTTGCAAATCGCACATTGTTGGCAAAAGAATACATAACTCCGTTG
AGGGTGCAACAGACTAGGGACTGAGTGCACCATTTTTCAAAGTGCTGCTTtcagtgcgct
gaagatgtctccagctgtgat
>NODE_12_length_724_cov_19.219614
CTGTGATGGTAAGCACAAGGTCAGACTGGTCACCAAGCATTCAATGGGGTTTTACCAGAC
ATGTATTGAAAGCCATCTGTGGTACAACTAGGCACTGAGTTGTTAACGTTTATCGGTGGT
CTTCAACCCTGGTCATGGTGAGAATAGTTCAGCTTCACCACAGTAGTGAGACATCTGAAG
CTGGTGGTGATGCCCCAGTGAATACTGCCACAGTCTCTTTGGACAACTGAATGGTGCCAT
CTAGCTCAACCACACCATTCTGGTTATCAGTGCAATCAGCTCTTCAAGACCAGAGTTGCT
GAATCACAGTTTGTAGTCACAGCAGGGGATGAACTGAGGGGCGATGTGGGGCTAAACAGT
ATATTAACTGTGTGTTGTTCTCATTGCCACTGCAGCCGCCAATCTGTGATGGCTATTGGC
CAGAGCTGGCTGGCAGATGATGATGGTTATGATACATCTACACCCTACTACCACAGCTCA
GTATATGGTTGGTATAATGGGTTTGTATGATGGGTAAGATTTCTTTCCACCCTCCATCTC
CTACATAGGGAAGAGGAGCTACGTTCAATGGGTAAAGCGTGTTCTTGAAGGCCCTAAAAA
GCTTTTAGTGAAATTACTGCTCCTTGGATCTTAGGCTTTGACCATTGAACGCACCCCTGA
CCACTAGTCTACGAAACGTTGCCCAGTGATTCTGGCCTTTCTGTTAAAGCCACCTCGGTT
TAGTAGGACTCATGTCTGCTACAGCAAAGACTCATGAGGGCAGCAGACATCATTCAGTCC
CATCAGCTGGAGCTGGTCATTAACACATGGACTGGGTTGGTGGCAGCTTCTCAGAGACGT
AGTGATGCAGTTGTCggaagaactaaacgattatcatacttattttaatagaagtaaaaa
taaagacg
>NODE_13_length_610_cov_23.813114
CAAAGTTTTACGTAAAAAAAAAACAAAAACGATGCATGGATTTTTCCTAAAAATTGTTTC
TCCATCTCTTTCTTCTCTTTCTTCTCTCCGCTGAGGCTCAGACAAACTCTCAGTTTCAAA
ATGCGGCGCTTGTTGATCAAGAGTACAGACATCTTTGACTTGAACGTCGGGTAATGAGAG
AAATTAGCACAAATGCTCTAAGTAATAGTTCCTGATTTTTTTTTTCTCACTCACAAATTA
TTTTTCAACTTGTTTTTGTATCTATGCATAAATTAAAAAATCGGCTGAAATTTATTATTC
ATCTGAGATGTGATTAATATGCAAAATTATGCAAATTAAGATGCAATTAGGCTCCAATTC
TCTAGTGGAATTTTCCATTATAATTTAATACAAAGTAACAGAGTAATTGGTGTCACGTGT
AATTACGGTTACTCAAGTGCACTTTCAGGCATGCAAATGATTTGCTATATGTTGGTTATC
CTATGCAAATGTACCATGTGGTGTTTTAACAAGTTGAGGAAAACACAATGAGCGCGTGGT
TGCCCAGTGGGGTTGGAACAAGGTAAAGACACCAGGGTGTGTTTTTCAAATGAGAGAAGC
TGGAAAACTTTCAGTGCTCAGATTATCACCAGTTAAGACTTGCAGTTACTTCTCTCTCCC
CCCCCCACCCCCCCTTTCCTTTTTGAATTTTTGATGAATGGCGGAGAGGCGCAGACTTTC
ATCCGTCACCAATCGATTAATGAGAGAAAACTGGTTTTTGGATGTGACTTGGGACTCGAG
TTTtggagggaaag
>NODE_14_length_724_cov_9.372929
ATGATATTAGCACTCAGTAGGGCATAAACAGAAATAACCGTACACTACTGAATATCACGC
CTTGATTATGAGCTTAAGAGTGGGTGTACAGATGGATCCAGTTTCTATACTCCTATTAGA
GTGCTGGTGTTTATATGTGTGTGCATATGGGTCTGTGAGAGAAAAGGAGAGGGTATCACT
GCCTGCCTGTGCAGGGGAGTGTGTGTGTGTGTTTATAGCACTTGAGCAGCAGGGAAAGCT
GGAAGTTTTCAGCTCTCTCCTGTTAAAACCTCTGGAAAGGGAGGGCAGTGGGAAAAGAGA
AAGTCACAGGTATAGTAAGAAGAAAAAGTGTATCATTACATTGAGAGCCAGTCAGTAGTG
ATGCCAGTTGGCCAAAGTTAGCAGGAAGCTGTCCTAGTAAATGGCAGCAGCTGCTCGCAG
TTCGAGAGAGCATGTCCCAGTCAGAGGAGAAAAGCGATGGCATCTACATTAATACTACCT
TAATGGCCCATCTGGCGCTCCGTAGGGTCCCTGGCTGCGCCACCGACTCATAGGCGTTTG
ACAGGCAGTCTCCAGCGCACCAGACGCGCATGGCATGCCAAATGGCTGGGAGACGCCTCC
GTGGCGCACAGATCTGTCAAACTCTCTGACGCTGTAGTCACACAGGCAAGGGAAGTTAAG
GCAAGTTTTCACACGTGATTGGTTCTTGACATGGATGGGGAGAGGGAGGGGGCAGGAGGA
GAATGACTGGCTTGTCTATCTCTCTCCTCCACACCCTCCTCAAATGCAAACACACATATG
TGCACACTCACCGGGCACACACACACACATAATCGCACACACCCTCACACGTTCACACTC
TCCATACTAGATGCTAAGTTGCCATGACCAGATTAAACCTCAATGAGAAAGCCAGGTTAa
gattagcc
>NODE_15_length_991_cov_14.759838
GATGACTCACAACGGGTGTGGCCAATGTGTTCCCAAAGATATCTTTTCCACAGTCTGAAT
ATCAATAGGAATGTTTATGTTGGCTTTGCGAATCATGTTGTGTGGCATTTAATAGTTTCT
AATGGTGGCTGAACACCTCTTCATGTGTTTATATTTATACATCTCACCCACAGAAAACAA
CAAAACATGAAAAACCGACGTGCTTTTCATGATATTTGTCCATTTTTTAAAGATGCATGT
AGTGTTGTGTGAGTGTGTGTGTTTCCGACATATGTGTGTGTTTGTGCGAGAGGGAGAGAA
CTGGGCCAGTATCCCACCTAATTGTTATTGCGTCTGTGTTTGGCCTGGAGACAGTCGATA
GGAATCAGCAGTGAGCCTGCTGGTGGTGCTGGTGGAGGTGGAGGGGGGGTTACGGAGAGC
TGTGTCTCCCACTTCCCAGTGTCTTAGTTGTAATGCATCCCTCCACTAACAGGGATCAAG
GTATTAGGGATTCAGGTTATTTGTATTGATTTTATGTGCTGTCATGCCGGGCTCGAGGAC
GCCCTCATATTTGTGGAAATTGCAAATTCCACCTCGGAAATGTCACCAGCGTTTAATCTC
TTCTTGAGTGGTCAATATGGGACCCTCACTCTGGTCTGACCACATTTATTAAACAGAGAC
CAAGCGTTTCCCACGGTTACCATGACACCATGCACCGTGGAACGGGATTGGTCCAGACTA
GATGGTAACATGGGAGTGAGGAAGTCCAACTTCAACATTAATAACTTTTGATAAGATCTG
TGTCGATGGTTATGAGATTGTACATGGATAAGGAGAGTTGACTCTGGATTAGGTTCAGCA
CTGTGAGGAGTATTCAGAGTTGTGTTCAGAAATGACACTGAGGATATAATGAGATGTAAT
TCTGAAGGGCTGCAAACTCACCTGCTGCACTGGGAGTCAGTGAGATTCACAATATTGTGC
AGCTTTGGCGGCTGGGAAATATGACATCACCGCAAATTGAGGGGAGTCCACTAACTAAGG
TCATTGTCATTATTCTATGAGGCCTCTTCAAGGTCCGTAAAAGCAAACTGCTTTGTTGCA
TCTGCCAACATTTGCATGCTATTATCATCTTTGCTTTATCCGTGTCATAGCAAATGTTTC
TCTTtctcctgtgtttacaggaatggccgagtcac
>NODE_16_length_600_cov_8.655000
ATAGTCACTGGAACAAACAACTACTACAGGCACTGAATTGTGCATGCTACAAATTTTAAG
GCAGAAATGTAAGGTCAAAAATAATTCACATTATAAACCAGAACTGTTGTAATGGTTGCT
TAATACTATATTACTCAAAAAACAACAACACCAGTAATTCACCCTAAAAGAAAAAATCAA
GAATTTGACGTACCAACTCTTGCACTGGCTTTATTGCTAGAATGACTTTACTGCTTCTAA
TGCATTATTGCTACACTGACATACTTTCACATTGTTCAGCTTCTCAGTCACTTTCTCTTA
ATTCAAAATAGCACACAAGACACAGAAAGCTAAACTTAAGAGCACTGCCCACATACCTTC
AGTGCCATTGGGTGTCATGGAATTGTTACTGATGTGCGAGTTGTCAAGGTTGGGACCATT
AGGAGATTCACTGCTTCCACTTACTCGGCTGTGAGGACTGGCTAAATCCTGCATTTCCAT
AGACCTGACGAGACACACACACACACACACATGCGCACACCAAATCAAATTACACATATC
GCTCTGGTTTCAGGGAAGGCACAGAGCTCTCAAACTCAACGCTGTGTACACAATATGTAT
AATCCAGTCGAGATAGTAGTGAAATGATGAATGTAAAAAAAGTAAAGCAGTAAAACCATT
CAATTTAAATTCTTTTCAAAATATATAATCTAATGCAAATTTGAGAATGGCTACCTTGCA
TGCAATATTTTCAACAAAAAATAATGAGATTTTTCTGTGGTGCCAAATGACAAAAAaaaa
aatt
>NODE_17_length_690_cov_22.463768
GTTTTGTTTTCTTCCAGCAGGACTCTGATGTAGAAAATTTGGCTAGGATGGCACGACGGC
ACTTATTTACTGCAGCGAGTCTCTGACAAACCATGTAGCGTTTATTCACCGCAACACTAA
CTCATCCATGAGAAAAGTCATTTTTTACTACTAACCAATTTCTAACCAACTAATGTACTA
ACATCCTAATTCTTCATCGTTGCTTTGGGTTTTTGTTTTCTGTCCATCCTTATTAACAAC
CTTTTTTGTTCACTATTCTTTTGATTTCCTTTCTTCCCCTTTTTCTGGAAAGCAATCAGG
CATTGGACACGCTATGGTAAACAAACTACATTGTCTGGTAGATATCATTCTTATTGTCTT
TTTTTTGGGTTTGCCGTGTGTCCCCTCCCTCTCTCTTCTTTTATTCGTTCTCTTTGAGTT
CCATCCTAGACACTCTTATCAAAAAATGAGGAGATGGGTTTGTATTACCAGGCAATTCTT
TCTTCGCTTCTTCTCAATTTCCTCCCTGACCTGCCAACAACCTCCTTCTTTACCCCACAA
TACCCCATCCTGTTTTTTTTTCACTTTGGCTTTTACTTTTTTCTCTTTGTTTCCTCCACA
TTACTGCAGATTTCCAACAAGTAAAATAATTGACTTCTTTGCCTTTTCTCAGGGCAACTT
ACTTTTTATTTTATTTTTTTCACACAAAAAGTCCCCATTTTTTGTGAGGACTGTCGTCCA
GAACTGACAGAAGCTTGCCACAATCCCAAAGATGGTGACCTCGACACCGAGCCCTAAACA
AGAAAAAAATGGCAACCCTTAACCTTCATTGCGGGAGCTCTGACAGTTGTTTCCAACTCA
CTATGGCGCATGGCATGCCCACACTtcattgacc
>NODE_18_length_385_cov_57.501297
CCATTCCTTTGACCAAACGAAGCATTAATTCAAATCATAAATCTGAGCTGATTTAAATCC
GAGGAGAGTGAGGGAGGGAGAGAGGCCCCTGTCTGACTGCCTGCCCCTAATGATTTATTT
TCTACATTTCTGCGAGCGAGAGATTTGTCCATACTCACTGACAGGTCACCTTCAAACGCC
AGTGGCAGACTGTTCATCACCATGCAGACGAGCATCTCATCGCTGCAAGTAAATATTAAA
GGAAAAGAATCCAATTGATTGTGGATGGGGCCGAGAGGCGTCACTGCCATATATTTCACT
CAGAGAGCTAATGCTGTGGCCCATGCACCCACACCTAGAACTGCTCCCCCTTGCCAGAAT
TATGATTCTACCGGGAGCCTGTGTAGCTGGCTGTGGGCTCAAGGTTACAATTTAAATTGT
AAAAAGATAAAACAGTTTCTTATTAGCTCCATTGCCGTAGCCTTGCTGTTGGTACTCACA
TTTATCTTTATTTCTGTGACCTCGCAGGCTCGTATTCTCTTTTTTACACACTCCATTCTC
TCGGAGTGATGACCTCACACTTTATGCAt
>NODE_19_length_705_cov_21.876596
AACGTTTAAGATGTTGATACCAGATGTGTATTGTGGGGCACTGCGAAAAAAATATTTCAA
AGTCAGGAGGAAGGAAGCGAAAGGGACAGATGCTGAGCAAGTCCTGAAAGAAGTGCAGGA
TGGGGTAAAAGCAGCACCAGAATAAACGCATATCTATTTCATACCAGTTCAGACAGAATA
GTCTGCCATATGTAAATAGGGGTTCAATAATGAATGCACTTCCCCTGCTTTTATTTGCTT
TAAGCCCTCACAGTCACACACACATTGGCACCATGCGAGACACAAATTAGAGAGCGTTTT
AAAGGAAATATTCAAAGAGCAGCCTGCCGCCGGAATATCAGTTATTATTTTTGATGTTGC
AATTTCTGACACTTTGATGCAATCAGTGAGTAGCCCCGGCATTCAGCCCTCTCCAGGGAG
AGAGCTGTCAGGAGTGAGGAGCCGGTGGGTAGATAATTATGGGAGATCAAACCTCGCTAG
TTAGTAGGCAGGAACGGGAGGCAAATGCCAAAAACCAGCCAATGTTTCGCAAACGCTTGT
TCAAGGATATCCTAATTGCTATAAGTGGTTCCTTCAGGACTGGCACTTCAAACACTGCCT
GCTGCATGATGTCATCTCCCTGGCTCCCCTTCACACTTACAATAGGCAAATTAAGGAAGA
GGGCACAACAAAACATACCAGAGGATAGTGTCCTTCCTCTGTCGTGACATGTGAACCACA
TCAGTAGCAAATGGGCGTGCATGCTGCATATGTATGTATGTATATGCAAACACAAAGAGA
CAAGCGTCTAGATTTAGCCGAGCAGACAAAATATTCTCTTGGTTTGTTTGTTTTTCTTCA
TATGGGCAATGCATTGTGGTTAATTCTCAACTTTTTGTGCTGATATCAa
>NODE_20_length_748_cov_16.167112
GTGGATTAAGCCAGCTTTTGGATTATAATGCAGAAATGGAAAGGTACAGGTCTTTTGCAA
ACTTTTACAAAACCAATGGGGCATTTCCACAGACTGCAAAGATTGCCCGTATCACGACGC
CCATTTTTCCCAGTGCTAGAATTGGTATGTCCCCTTGGAACTGTGATAACGCCATGCTCT
GGGGAAGGAAATCAGCGGCAATAAACCCTAATAGGACCAGCATGCATAGAAATGACTCCC
AGAGGCCGGGGAAGCCTGGCGTGCCGCCAGAGACGCTGCAAATGGCAAATAATAATTTCC
TCTCTACCTTATCCCCCGAACACTGCAGACCTTTAGCAGGAGAATGCATGAACAAGCTGA
AATGCGGCGCTGCTGAAGCAGAGATAATGAATCTCCCAGAACGCGTTGGAACTTTTTCCG
CTATTCCGGCTTTAGGGGGCATCTCATTACCTCCCGGGGTCATCGTCATGACAGCCCTTC
ACTCCCCCGCAGCCTCAGCAGCCGTTACAGACAGTGCGTTTCAAATTGCCAATCTGGCAG
ACTGCCCACAGAATAATTCCTCAGCATCCAGTGGAAACCCAGCGAAGAAGAAAAGGAAAA
GGTGTGGGGTCTGTGCACCCTGCAGGCGGCTAATCAACTGTGGTGTCTGCAGCAGTTGTC
GGAACCGCAAAACGGGCCACCAGATCTGCAAATTTAGGAAATGCGAGGAGCTGAAGAAGA
AGCCAGGCTCATCGCTGGAGGTGAGCACCAGGGCTCTGCTTCCCCTTCTTTTATTATTAT
CCCCTTGCACTCCAAAGCATTAACCTTTTCATCCAGTCACGTTCTAAGCCCTTGAAAATT
GTTTCCATGCCCACCCATGCCTGAACATCCccccggtttctcaaatctgcctacccgcct
agcctaattggcagtaattaggggtgtttgtg
>NODE_21_length_591_cov_18.561760
ACATTAACTTAGCGTGTATGCCCTAAGTGTTATAGAACAATGTGATAAAGGGCTGGGAAA
GACAGCTCCTTTGTTTTCTTCTCATTAGAGAGGGCCGTCTCACACTCCACCCTTGACTGC
CTCGTTATTCCTTTAATTAATCAGTTCTCATCAACGGCACCCTCTCATTCTTTCAAGGGC
TCTACATCCCGCTATTTACTGCCTCCATTTTCCTCTAGCAATCCTGCATGTGTTTCTTTT
ATCATTTCAGAAGGCTTTCACCTCCCCCAAAAAGTCCCTCCGTCCTCCTGCCTTCTCTGC
CTGGGACCCCTGTCTGATTATTATGCCATTAAGCCTCTCCTCCTCTCCTCTGAAAGAGCA
GCAGGGTCCCTCTCCAATCTAAAGAAGTCCTGGGTTTTTTTCCCCTCCTTTCCCTGAAAT
TACCCGGCGACGCGTGCCTGAGTTTCTAATTGGCATGCCCGTCCCTGGAGACGGCCCCCT
CCCTTCTTCCTAATGAAAAGCCTCGGCCTTAATTACACTTTCCAAACGCTGATTGTTATT
GACAAAACTCCTGTGGCTCGGACAAACGACGGCAGATTAGCTCCATTACAGGCAGCCCTC
CAAGAAGAGAAAGAGAGGGATTTCAAATCGACAATGCAAAGTGAGGGGGGAAAAAGAGGA
GCTTTCAATTTTTTTTCCATGTACCTTGCTCTTAATTGTTTGGGCCATTGCTCCACTTAA
GATGTCTCTTTCTCTCCCGATGCCTCTTTTCTGTTCCATTGTGTTGCCGTCAGTG
>NODE_22_length_799_cov_24.297873
ATCACAAAGGGCACATCATCCAGAGCTGTGAAGAAAGTAAGAAAAAGCAAAGTTGAAGTT
TGACTTTTATACAAACATATATTACTCCCTATTCTTGATCCTAAGTCTTTCCACAAGACT
AAATGTGGGATTATAAAACAGCAAAGCTATCAACATCCCCAGCCACCCCAGCACCTCCCC
TCCTTCCGTCTACGGAGAGAAGATGAAAGGCTTTTTTATTCTCTGCTGTATTTGAGCACC
TCCACTCTCTCCTCCAACCCAGCCCTTTCCCAGCCCTCTTCCAGTTTAATTACTCTTGAT
TATTCCCGATTCCGTCTTGTCTGAGAGATGTTCACCTCCGAAACAAAGACACACTCACAC
AAGGCACAGAAAAGCGGAAAGAAGAGAGACAAAACATTCACCAGATATCAAATTTGCATG
AAAATAAGCCACACTGTTCAGCCGGCAAAAAGTGGATTGAAATGAGGACTTGCCAAGAGC
GTGGTGGTATAATTAGCATTTGACCAAACAAACGAGCTTCAACAGAGCTATAATTAAGCA
GGCCTGTAATTAAGTGTATGCCCTTTATCATAATGATCGTGGTTAAAATGGTGTGATGGC
TGCCAGTTGATTATTAATGGTGTAACCCCGTCCTGCATGCATCCTGCACTGGAATCAAGG
TGTCACGACTGTCAGGCTAGAGAGCAGCCCTTTGTTTATAAAATACATTAGGGCCCAAAT
TAACACAGGGTGACAAGAGACACAAAGCCTCTCGTTTCCAGACTGAAGGGAAAACTGCAG
CTGCTCGGCTTCATTATAAAACTCCCAAATCTGGAGGCACAAAACTTGCTGCAGTTGGCT
TCGACAGGAGCCCCAAATATCAAGAGGCCAAGCTTCCAACTGGTGTTCTTTTACCCGCAA
GTCCATCAGGCCGCTGGCACAGGaaaaggaactcataaatgtaagccgaagcttttcatg
agtcatcgtttgggagctgacac
>NODE_23_length_698_cov_29.752150
GTAACAGCTACAAGCAAATCCACGCATGAGCAGACATTGATTAAGTGTCATTCCTGTTTT
ACAGATACATCCACTCCAAGGAAAAACCATTCAAATGTCAAGAATGTGGGAAAGGATTCT
GTCAGTCTCGAACTCTAGCCGTCCATAAAACCTTACACATGCAGGTAAGCTCAGAACATT
ACCATGACCTTAACTGTGTGATGCGTTATGATCATAATTCACCTGTTACGCACTGTCTAC
TGCATGCTTGGGGATATTAAAAGGTCTCACAAAACGAGTGCGTTTGGCCTATTAACATTT
TTTGTTAAATAAGTAAGAGATAATCATAAAAGTGATTTTAAAATTACTGTGTAAATCAGT
GAGTTAGAACTGACGCAGCAGTTTATTTAGATGATTGAAAGATATAACTGATAGACGTTC
TATACAATTAAAGGGAATAATCCTTTGCTTGCTTTAAATCTAAACAGGAGTCTCCCCACA
AATGCCCCACATGCGGAAGAACCTTTAATCAAAGAAGTAACCTGAAAACTCACCTTCTCA
CCCATACAGACATCAAGCCCTACAGCTGTGGCCGCTGCGGAAAGGTGTTTCGGCGCAACT
GTGACTTGCGACGGCACAGTTTGACGCACAGCCCACATCAGGACTACTAGCCTGGACAGA
CTAACAAAATAACAATGGACAAAAACGCAGAAAGACAAATCAGCGACTCTCTCTTTTTTT
TGTTGTTGTTGTTCAAAGACATTCTCCGCAATCAGGACACGTTTACTGCAGCGCGTTTTT
TTTTCTACAGTGGAATTTTTTTGGTTGCACCTCAAGTGGAACAGCAGCGAGCGGAGCCAA
GTCCAGTTTTCACACCacctgtaaatatcaagaccatgtaca
>NODE_24_length_642_cov_20.003115
GACAAGTCTTCTGGAGACCTGGTGGTGGGAGCGCTGTTCGCCAGGAGCAGAGGGCGATCA
GCGAAGTTTGGCAGGAAGAAATGGGAGGGATAAAGCTCTAAAGGGGATCTGAAAACCATG
GAAATGACCTGAGAGAGAAAGAAAATTATCGAGAAAAAGGAAAAACCGAAAAATACGGCA
AGTAAAAAAGATTGAATGATTCAATGGCTATCGCCTAATGACACCAGCCTCATAATATCT
CCCCCCTAAATCCGCCGTTGAGTGTAGCATTGAAACATTTTGTTTCCCTTTTCTATTGGT
CTTCTTGGTGTCGTTGTAGCGTTGTCATGGCAGCCCTGCCAATCACTGTCAAGCGTGCCA
ATCATTAGCCAGTACGTAGCGCGAGGCTTTCACCACTTGTGCAGCACGCACGGGGGGTTA
TCAGAGTCTCCGATCTCCACAGCAACCCTCCCACCGCACCGCGCGCATCAGGCACAAGCC
AATGCTCGCCTATCTGCTGAATGGAATGAGCAATTAGAGGGTGGAATATTATTGCGATCT
TAACGAGGCTCGTTAAAGCTAAAGAAGATATGTAGACTGGAGATGCTTAGCAGAGCCGGG
CGGGGAGGGAGGGAGGCAGAGGGAGCTTTAAATGGGTGACAAATGGACAACCAATGACTG
CAACTCGGGAATACACGTTTTGAATAGAAGCGAGTCAATTTGCACATTATTTTCGCATAG
TTTTTCCTGTAGTAGCTACTTTTTTTTATCTTTCCATCAGCCCATTCATTTTTTTCTCTC
TCTTGAGCGAGGCGtcagagtgttgtagccgcattgtttttttcct
>NODE_25_length_753_cov_24.735723
ATCGAGACCCGTTGTTTTATAATGCATCCATGAACATCACATACTGTAAAAGAAAATCAG
GAAAGACTAAAACATTCATGCTTGTATTCCTCTGCACAGAAACAAACCGCTATCACACAG
TCACACCTTAAACATTTGAATCTTTTGAGCTCCTTACATTTAATCAACTAAACCTAGCTG
CCAATATTGACTTCGCTTTGGCTTCAATATGCTTTCCATTACGCTAATGGCAGCACCATA
ATGAGTTATAAGGGAGACATTTGCCTTTGCTCTTAAACAGCTTCTCCTCAGTGCTACACC
TGAGCTGTGACATTGTTATATTCTCTCATTTTATCTTCGTAATATGTGTCCAGGTTCAAT
AGTTCACTCGGAACGAGAAGCCAACACGCAGAGGTGGAGTAAACCCCTGCAGAAAGATGC
CTCTCTGCCTCTCACTGGCATTTGCATATTAGAGTGTTTTCTGGGGAAAATGAGCTGTAG
AAATTAATTCAGGATTAATTGGTGCCTTTATCTCGTTAGGACAATCTAATTTAGGGGATG
ATGGAATTGTTTAGACTCCCTTTTGCATAATTGGATTGCGGTGAATGGCTGTCATTACCG
TCTTTTTAGCATCGTCTGTGGGCCCCCTCTCTCTCTTGCAGGCCCCAGCCTCATAAAGAG
CGATCATGTGTTACACCAGTGTTTTGCTAACCCCTGGAACACACCGACCATGCTGCAAGA
GGCAAGCATGTGGCTAACTGTGCAACAGTGATTAACTCTCTTTTCAGTGCCATTAGCATT
ACAGCAAGAGGCACAGTGTTGAGGAGATTTCACATGATCACATAGGCATGTGGCTAACAG
CGCAGCGATCATCGACTGTTAGACACAGCGATTTGTTTTTAGTCTCAGCCCCTGTCATGT
TCCGTGCTTTGTGGTTCTGACAGCATTACCTGACCcc
>NODE_26_length_604_cov_24.309603
TGGATGAGCTGAATGCTGAATGTGCACACCGCCGTTTTTTCTTTTTTTTTTTTTTGTACA
TGAACTGCAATTCCGGCAACCAAGATTGTTTTCATTCCTGCTTAAGTAGTGGCACAAAAG
TGATAAGTAGGTAATGACTTCTAATTAGCGGTGTCCCAAAAACATATCAACAATAATCAA
CGACATTCCATAATGTTTCCGAACATCTGCGTGAGGCTGAGCATTTCATCAGCGCACGTT
GAATGATGGCCTGTTTTAATGCGGCATCAAACTCTTAATAGCTGCTTTGTACCTTTTCAC
GTGCGGGTTCACTTTAGAGCCATCTAATTCAAAACAGGGATTCTCAATTATGCAACGTCC
CATTTACATATGCTAATTAGGATCATATTAATTATCTTGAAATTGGGTAATTAGCCAATC
TCAATTAAGGCATTGTTCATTACACTAAATGCACAGGAAAGGTGTTTGAAGTTTTTCCCT
ATGCCTTTATTCATTTCTGCGTGTGTGTATGTGTGCGTGTGTGTGCGTGCAAGAGAGAAC
TGGGCTGCCTGCCACATCTGAATCAAGCCTCGGTGGTGTATTTAATAATTTAAGCATCCC
AGCTCATACAAGGGATGCACCCACAGCTTTCATCGTTACCAAGCATATGGTTCTGTAATG
AGCCTGCTTGCTTGTAAAATAGTAATGCCAGTACAGAGCAGAAGAGACAACAACCAGCCT
TTTCTCTTTTTAGCCACTCAAGCTAGCTACGGTGCCAGCGGTGGCCAATGCATTatacaa
gcttgttt
>NODE_27_length_738_cov_16.941734
GTCCGTCGCACAGCACCTGTCATCTTTAAAGGTAATTCCATTCTGTCCACTGTTGTCTAG
AGAGGACAGTGTGTGAATCTTGCCCCACGGCTACATCTGTTTCAAGTCAGTACTTGCATT
TGAGCTGATACGGTATATCAGTTTTGTATTTTTTTTTAAATGTCTTAATTTTGTTTTATT
TGACTGTCATGCTTATTCACACGTGTACAATAATTGTAACCATGGGAACCAAACAAGCTT
TACAATTATGTAAACAAAATGAGATGAGTATTTTTATATAGTTGACACATGATTAAATAA
TGAATTGCTTTCTTCTCACTAGTACCTTGCACTTACCACATGTACTAAGGAAGAATATGT
CCAAATACACAGTATTTGTGAACGTAAAATAATTAATTTCCTTGCAGGTTGATGCTCCAT
TTTGTACAATATACATATATGCTGTACAGTAAAGAAATTTTAAAACTACAAAAACTCTTT
TAGATATACATTATTTATTTTTACCATTTTGTAATTTAGACACTATACTGTAGCTTCAAT
ATTGCCAGACTTACTGGAAGTGCCTATATTGGTATTATGTATCATACAGTGAATATATTT
GAAGATCATTAGACGTTGTCACGAACTGAACCATGTGGATGTTGTAATGTGAATACATTG
AATTACAAGATTACAATTTCTGTGGTATCCTTGTGTCAGTATTGTGTTTATTTTGCTTTT
TTTTTTGAATGAATGAATGAATCTGCTTTATATTAAAATCTGTAAAGATGCAACAGTCAG
AAATGACACAATGTCCTGTTAAGGTCTAGGTGTAGTGTTTCATCAAGACCCTTTCCGTCC
TCAGAGATTTTGATCCTAGACAGAGTTTTATTCATTTCCACGGgatgagtgttttcattt
agtaaatgaacctttaacattg
>NODE_28_length_1094_cov_24.327240
GGTCCTCCGACGTGCTCCACTGTCACATGGGTGACAAGTTCATACATGGTCCCGAAGGCT
CTGGAGCAGGGCAGCTTCCCAGCCCCCTCTTGGCCGTCACTCCACTTGCACACCAGCTCA
TGCTTGACTGTTTGCTTAGAGCACCTGAGGAAAGCGTCGCCTCCTCCACGCTGAATTGCC
ATGTTCAGGGGCTTGTACAGACCCAGGAACTGTGTGACAAGCTGCTGGCTGTTTCCCTTG
GGGCTGATGGCTTGGCCATAGGGGTGAGTCCGGGTGAGGAGGTCGCCAGGTAGCCCCAGC
ATCATCTGGCTGCCGAGATCTCGGGACGCGTCGGTGGAGGCGTGGGCCTGCTCCTGATAA
CTTGTGAAAAAAGTATGGCTTCTGTTGTCTCTGCAGCCAGGGAAGTCACGATACCTTCCA
ATCCCGCCATGTTGGTTAGCTCTTGATGCCAGTTGATCAGTGACGGGTGGCATGCCGGCT
CCAGAAAGATTGGCTCCAATGATAATGCCCCTAGGGCTGTGCTCTAAACGGTGACTGGGG
TATCCAGAGTCTGAAAAATTGGGAACCGAATGGTCAACATATGCACTGGACCTCGTCTCA
GGGTAGTCTCGCAAATTGTGCGAGGGGCAGAGTTTTAAGGAACTGCCAGTGGGGTGTCCC
ATGTGCTCTCCTGCCAAAGGTGGCAGCACCACGCTGGGTTCAGTATTGCTCTCCCCGGGG
TTGACGCAAGAGAGAGGGCAGCCACTAAACCTCGAAAGGCTTGTCATGTTTTGTTGTGAG
TTTGGCTATGAGTTTGCAAAATCAAACCAATTCAGCACTCAGGATACACCTAGAAATCCT
GTTCCCCATTTTTTCCTTGTTGTATATCATCTGCATGTGAAATTCTTGGCCGTGAACTTC
GCAGAAGTAGGAACCAGACTCAATTTCGTTAAAGTTGGTGTGAGTCCCATGCCGTTCACT
TTGCCCTCTTGATTTGTGGCAATAACCGTGGTAGTAAAAATGCTTCGAAACAGGCCATGG
TGCAATATAAAAGCACAGCAGGCAAACCTGCTTTTAAAAAGGGAGCTTTGGGATTGGTTG
GAATGCGCCGTGATTGACAGGCGCTGGGTTTGTTTTAAAAGGGACACGCAGGCGTTCACT
GCACGACTCCGTTTTCAAATATCGCAGAGAAAATGCTTTGAAATGTGCCGCGATACTCCC
AAATATTGCTGCCTCTTTAACTTCAGGCGCCTTCTCATAAGAACCTTTCTCTAAAAAAAA
AAAATCTCTGCATAGGAg
>NODE_29_length_486_cov_16.845678
CCAGGCCGGGCTGTTATTGCAGATTTTGTACAGCGTTTTTTTTTTTTTTTCCTCCCTCCC
CTCCTTTTTTCTTGGCGTCCTGTGGAAGAGCGGATGGGAAATTCTGATGTCATCAACCTT
GGCGCAGCGGGACGGAGGAGCATGCAGACCCTCAGGGTGCCGCGATTGGTGCCCATGTGT
TTGTGCCCCGTAGATGGTGAAATAGATGGTGTGGTGCTGCCCGCCTGTGCTGCACCTGCG
TCCCAGCATGCTGATTGATCAGTTTGGTCATGTGGAATGTCACCATCTGCTCCCCAGTCC
CACTCACCCCTTCTTGTGTGAATGCCAATCACTGGCAGGAAGATAGTTATTTAAGCCATG
TCAAATCAGGCGCAGGGCGATGAGCAATATGCCAACAACACTTGAAATGTGTGTTGCAGG
CGTACGCGCATATCTCGCCATAAAAGGGCAACCATTCATATGAGGAAGAGCCGCATGTTA
TATATGTTTAATCCACTCAGCAAAAATTTAATTTGACACAGTGATGGTGTGACTGCGTGG
ACATATGTTTCTGCTTGTTTGCATCTAGAAGTCTTTCTTCCACTTCGAGCACGGCTCCTT
ATTTATTTCCCCTCCATCCCCTCCGGTTGCTCTTTTTTTTGGCCTCTTAATGGCCGACAA
CGTATCAGGg
>NODE_30_length_665_cov_30.526316
TAACAGGAGATGTTAATGAATGCCTGCACCTGACATGACACAGATTTTCCTCTTCCAAAC
GCTTAAATCACCCCTCACCCCTTTACTGCACCTCAGATAGCATCATAAATGTTTTAGAAC
CAGCAGTACAATATGGAAACAAAGAAAGAATAAATACTCAACTCCCTGCAATGGGAATAA
GGCCCCAAAATATGTTTTGGAAACATAATCAGCATCATAGCAGCTCTGTGTGTCTGTTTA
CATTGTGGCCGCCATCGCTCCCCTCTCCTCCAACAAACAAGAGAATGGGGGTATGGAGGA
GAGGAATAATAATAAAAATAGAAGAAGAAGGAATTATATTTTGCATATTATTTTAAGTAA
CTGTTCAAACTTCATTTCAGAATGGTAATCCACAAAACAAATATGTAGCCGCATATTTTA
AAAGGGAGGCTCCGCTCGCTTCAATTTCCTATTGTGATGTTACGCCGTGTGTTTGCTCTT
TGTGTCTGTTTGAATTGATTTGCGCAGCTCGGCAGACAAGGGCTGAATGCTCAGACCAAG
AATCCATAATTTCATATGATCTGATAGTTCTGCAGTATTACATTGATTTTTTCCCTCTCC
CTCTCCCTCTCTTTGGTGCTGGTGTTAACAAACAAGCTGAGGTACCTGCGCTCAAGGATC
CAGATGAGAACAAAAAGAGGTGTTTTGTTCGGGCTAAGGTGATAATGTGGAGACAGGGAC
ATGTTTGTTTGGGGAAGGGGATATGTTTGTTATGTGTTGTTTTATGAGGAGCTACTTCCC
CTCTAGCCTATTAAGCCTGTGGCATCTGCAGCCACCCAAAACCCAGGATTTAAGACTTAA
CACTCTGCt
>NODE_31_length_683_cov_21.688141
GTGGTGTCATTGTGCAGCCCCAAGCCAGTACATCGGGGACGGAGCCAAGAGTTTTGCCTC
GTATTGCACAACGTTACTGTACTTCACACTCTATTAGACAGGGGAACACTGGGCCAAAAA
CAACCGATGTGTTTTGCTTTCTTTTAAGCTGCGAGCAATTTCGGAGCCAAAATTGACATC
ACAGCAACTTTTGCTCTTCTATCTTGTTTTATCAGGTCTAAGTGCAGGTTACTGAGGTCA
TTTATTTACAGATGTGCTTTTCTTCCAAGTCATTAAGCCAGACTTCCTCACCTTGTTGTA
TTTTGGGTGAAAATTTAAATGTCTCACTGCTCGCGCGTGCTCTGTTGAATATGTGCTGAG
GTTGGCGTTCTTTAAGTTGACTTGTGCCTAGGTTTGTGCTCTTTAATGAACCTTGTGTGT
TCAGAGGCCTGAAGGTGATCGTATAGTACACTACTATGTAATAGCATGGGATGGCTCATT
ATAGCAAGGCATAACAATTCACACATTAATTTTCCAGCATCCAGTTTTTAATTAATCCAG
TAGGCAGTCTTAAACACAGGGTACACAAATTGCCTTCGGCCTCATAATTAATTCTAATGG
AAGAAATTAAAAATTGGTGGGGTGTGTTTGGATTGTTCGGCTGTGTTACTGTGGTTTTGA
GCTCGCTGGAGCGACGCTGTCACCGACAAGGATCTCTCCCTGCCCTGACCAATCCAGCAA
TCTCCTTCCCCTGCCACGCGAGCAGGGAGTTTTACGCACTCACCCACACGAAGTCTGCAA
GAATGGAAATGCTTTGCATGTCTGTGTCTACTAAAGCATATGCTTTTTTCTTTTTTCTTT
TTTTTTTACTGGCCCCTGAATaaagtc
>NODE_32_length_756_cov_23.369047
GTACTTTAAAAAAACAGAATGACATGTGATATACTGCAGCACAGTTAAGTAGTGAAGACA
TTACACATATAAGGGAATGACCATCAGACTGAGGTGTGACTTCAGTTTGAATTTTGCCAT
CCTCGCTATTAATTTCACTCACTCGGTGTGATTAAAACCAGAAAATGTGATGTGTGTTCC
ATAGCGAGAGCATGATATGTATTTCGCAGAGTGAGAGTAGTGATGAGTGTAGTGTGTTGT
GATGAGGGACACTAGGTTTGATGGTTGCAGCTTCACACAGTGCAATAATAAATTTGGGGC
TATGGGGGTCTGACATTGTCTGCGCTCAGTATAATTAAGCGGTGCATTAGAAAGAGGGCT
GGAATAAAACATGAGTATGTAAATGCAGCCTGGAGCTGATGTTCTAGTGATTATTACAAT
GCAGATAAAGCATTTCTCACAACTGCCTGTGTCTACTGAAGCCTCCAAAAACATCTGGAC
CTTTTAATTGAAAAATGGCATGGTGTTTCGCTGTGCTGCTTTGTGCTAAGTGAAGTCAAC
AATTAAGACGAAAATGTAATTGATAAGAATTGCATTGCTTCATTATTTGGTGTTCTAGTC
AAGAAAATTGATTTATCAATTATTTACAGGTCACAGAGCAGAGGCCATGCATTTCTGTTT
TCATTGCATCATCATCTCGGAACATACAGCACCGAGCCGAGAGCATCTCTGGAGCTCCTC
CACATGAAATCAATCATAACATGCATATTATGCTCAAAACTAATTACTTTTTTTGTGCTG
GTATTAGTATACATGTTGAACCGGAATGCATGGGTTGGTTCTTTACTCGTGTAGCTGTTT
AATTATAGCCTGTGTTAAATGTGaagcgatgagagaaagaagaaagcgagaataaataca
gacttattgtcttatgaggacacgcaaatccacattgcca
>NODE_33_length_828_cov_36.798309
TTCTAAATTCTACATGATGGTGATTCATTTATTTTTACAGTATAGCTCAAAATGTTTTAT
TTTTTCATATTGTACGCAAACATTAGCTTTGAGCTTTTGTCAAGTAATACTAAATTCCCT
TTACAGTGACAAAGGGAAGTATAAAGAGCCAACTGAGCATAGACAAGCTGGAAGATGTTC
CCATTCATATTCAATATTCAAATTCTTATCTCTGTGTCTGTGTATGTGCATGAGTACTGG
GTGATCTCAGCGTACCGATTGCTGCTTGAAGTACTGTAGATTGCTGGCTTTGACATTTTC
CCATTGTGCATGGTGGTGCAGCAGGCAATAATTAAATATCAGGTGCATAAGCTGCTCTTT
AATTTGACATGTGTGCTTGAGGCAATAAACACATGTGGTGCAGTGGGGGCTGCATAATTG
CAGAGGAATAAAATATCATATCAAGAGTGAGAGGATCATTGTATCAGGTACCCGATGACA
GCTCGTTTGATCATTATGCCAAGGCTAAAGAGGTTGGCTAATTAGTTGTCATTAAAACTC
ACCCTCTAATCAGGGCTCGCTCTTGCATAAAAAATGTCCCTATCACATGATAAGCGAACA
ATGCCCTTAACCCTTTCAGGCCGATCTCAGTGCTTACAGCTATTAGCTTTGGGAAACATG
GGTAGAGAGGGTTGACATCACTCTGCATTTTCACAAAATCCAGATAAGATGAGCCACTGT
TGTCATTATGTGATAAGGGTGGTTACAAGTGCTTTTAAGGAAACGTCTGACAGAAAATCT
TGAAGATTATATTCACAATTCCTTTGATCTAAATGAGCCCTGACTTGTCTCTTTTTAATA
TAAGCCAAATCCTGAAATCATCAGGTCAGCAGTTACATGCAGCTTTGTGCACTAAGCAGG
TCGGAGAAGAAACAGAAGTGAATCAGAGATAAAGATGACTGCTCTCCACTCACAGCAGCA
GCACAGATGCATTATATCGGTTTAAGTgggaatgacttcttcagacaacacc
>NODE_34_length_516_cov_14.437984
TAACAAGAAAGCCACAATTTGATGTGATTCAATTTTAGCCGGCCATATTGGTGTAAAATT
CTGCCAGAGGATCCCCCCTCCTTGCCAGAGACATTGATGCTCTATTCAAAGTCAAAAAGT
GCTCTGGCAAGGACAACAGTTTTATCCCTGTCTTCATAACAAAACACAAATTCTACATAA
ATTCCCTCTCTAAGGGCTCTTTAACCCTTTTCCCCTTCCCCATGCTCAATTAGGTTTGGT
TTTATTATTTATTTATTGTATATTTAAAGGCAACTAACACTGGGAAGTGTAATAAAATGT
ACAGTGGGGGGATTAGGAGCAGCTCTTTAATCTCACGCTTCTGATAATACTGCATGGGCT
GATTGATTAGTTTTTCAGGAAGCTTATGTCAGAAAAACCTAATCCGTCTTTGGATTGTGC
CAGCCTTGTAAGGTTTTCCGCGCTGCCACTTTATCATGGCGGCGAATTACAGAGCTGCTG
GGCTGTGATAAGGTCCCCGTCTCTTTTACAGACCCCACCGCCCAACCCCCGGCAACCCCC
CCCCCCTTTCCCTCTGGACAATAAAAAAAAATTGTGTTTATATTCTTCACATCCCTGCTC
TGCCTGGTCTTCACATcaacctctcccaggatttgccttgtaagaaagaggggaaaaaaa
gagtggaacttaagtcttcaaaaagccaccagagaaattg
>NODE_35_length_510_cov_13.576470
CTCTGTAATGAAAGACGTGATTTCTCCGTTCTCTGTGCGCTCGTAGCGTGACTTCTTCTT
GGGCATCTTCTTCTTGCCCTTCTTGCCGGCCTCCTCGGCCGTGCCGCTGCCTCCGCCAGT
GCTGCCATTGTCGTTGTCCTCGTCCTCGCTGTGCTCGCTCTCTGCATAGTTCTTGGCTCC
GCCCTCCAGCGTACAGCTGCGCCGGGGCCTGGAGCTCTCACTTTCACGGTCTCCCCGGTC
CCCGTCCTGCCGGCGGGACTTACCGGCCTCTCTTTTGTCCCGGTCCCTGTCTCTGTCCCT
GTCCCGCTCTTTCTCCCGTTCCTTCTCTTTGTCGGCCGTCATGATCCGCCACGTGCCTTC
CTCAGTCCTCTCACGGCTGGGCCTCCGTGAAAGGTAGACTGTGAGCCTGGGCTTCAGTCT
TCTGAATTTACCAGTCAAATCCAGGGAAAATTTGGCCACACCAACAACCCCAGTGTTTCA
GAAAAGCTGTGGAAGAGAAGAAAAAGAAGGACAATTAACATAAGCTCGCGTCAATAACCA
TCATCTTAACGATACAGAAGCTGCAGGTTCTCAGCTAAACGGCCGTTTTGTACTCGAGAA
GACCTTTTGTGGGTGAGAAATACAAGATTAGTTCCTGGAGATGAAGCAGCTGTGCTGACT
CTTCTCAACATCAcagtaattgttggcattcccc
>NODE_36_length_661_cov_25.021179
TGCAGACTGTTGGGCCAAAGCTATGACAATCAAACGCAGGCGTAAAAATAACAGATTCAT
CTAATGTGAAATTGCTCAGACCTCAATCTTTCAGCTTCTCTTGCCTCAGTCTTTTTGGTC
ACATCCTTCCCCCTGCCCATCTCTCGCTCTCTCTCTCTCGCTCTCACTCTCGCTCTTTCT
CGCTCTCTCTCTCTCTGACATTCACTCAGTCCCTGCAGTCTTATTGACCTTGGTTCCTTC
TCATTTGCATCCACCATTTTTCATTCTTCGGAATATGGCGTTGGGGGACTTTTCCATCAT
TAAGTGAATTTACAGCGATTTCCTTATGTGTTTTCTCCAAGGGATTGGGTTATGAGATGC
ACATTAAATATCCATTAATACCTCATTATCCCACTGATAAGATTACCATGATAATGAGGC
AGAAATTCTAATTGTTTCACTTCTTGTTGTGCCACTCATTTAATCATCCACCTGAAAGAC
AAGTACTGTGCGCCCCTACCTTGAAGACTGTAAACACGGACAGCGGGATAGTGCTCTCCC
ACTGCCAATGAGAGCCCTGCCCCCGCCAACAGCAGCACACACTGTTGCCTGGGTGCTGGC
ATGCGTGCGTGCTCATGGCGCGCGTGGGCCGTGAAGTGGAAGCATTACGTACCGGGGGTG
CATCTACCACAGGTTGACTTTTTGGTCACGAGCCTTGGACGCTGACTCCCACTCACACCT
GCTAGCTCTTTTCCCCCTCCTCTGCATTCTTCCGCCTTGTTAAGCCATGGCTTCCCAAAT
GGAGATGGAGGGACACTGTGCTGAGGACTTTGTGggagggtggacaaagcagtaatttgg
ttgtg
>NODE_37_length_466_cov_21.236052
TCTCGGTGGATACAGGGGGCTTCACAAAGAAAACATCACTGCCTTTCAAAGAGCACATTT
TGACCTTCCAGACAGCTAGTTGACAGGGTTCTGCTCCGGCAATGCAGGATTCAAACCAAC
TCTGATCCATAACAAATTTCCTTCCTGGCGTGGAGGGGCCTGATAGGTTTGTGGAAAAAA
AAAGCGTCAAAAGCTAATGGCAACTCGCACGGCCGCACACTTACCTCCACAACAAAGGCC
CCCATTCACTGTTGTCATGGTGCAGGCGCCAGAGCGAATGAACTCTTCATGCTCCATCAA
CAATTTAGTTAATTAGCTCATTTGTAATTGGCCGGCTTTGTTGCCTGGATGTTAGTGGGG
GGACATCAAAGGAAGAAGGTGTTTGCAGCACTGCCGATTACAGGTTATCACATTGCCACT
CACTGAGAGTCTCTCTCTCTCTCTCTTTCTCTCTCTCCCACCCTCCCTCTCTCTCTCTCT
CTCACTCTTTCCCTGGTTCCCTGCTCTCACACAGAGAAGAAAAGAAAGGGAAAGCTTTAA
TTTGAATATTCTAATTAGATTTGTAATTAACTGTGAAATAACGATCTGGCGAGTGTTTTT
CATGGGCTGTAAATGTCCATGTGAATTCGCATAAACTCCTGAAATCagga
>NODE_38_length_597_cov_20.703518
GTCAGCTCGCCGCGCCGTGAGGCTGCACATCACCAACACACTGTGGCTACATGCAGCCCG
GCTGGAGCCAGTCCGCGTCAGAGGTGTGTTGTAGTCTCAAGAGCCCGGAGGGTGATGGTC
GTGAATCCCCGGCGGAGAATCTAACTGTCCCGTGAACCCCCTGACTGCTTTTTTCTTTTT
TTTTTCGGCGATCTAGTCTGCAGGAGAAGGCAACAGAGACTGGCGTATGCTACAGATTTC
CTCTGCTTATCCGGCTCCCAGTTTTTCCACCGTATTTTCTCAGGCTGCTTGTCATTGCCT
GGACTCGGATCCCGGAATCTTCATGATTTGCGGACACCATGCTCGTTTTTTAGCCGGGAA
ACCCTCTTTTCGTCCCGCATGTTTAGGACCAAACGATCGGGGCTCGTCCGGCGACTCTGG
AGGAGCCGTGCGCCCGTGGAGGGCGACGGGGAGGCGGATAGAGGGACGCATGGCTCCGGG
GGCTGCTGCATGGGCAAAGCGACAAAGGTGGCCAAGTCCAACGCAGGGTCCGAGGCTGAA
TTGAAGGCGTTGACCCACTCGATACTGAAAAAGATCAAAGAGAAACAATTAGAGGTGCTT
TTGCAGGCGGTGGAGTCCAAGGGGGGTGCCCGAAGCCCCTGCTTGCTCCTGCCCAGCAAA
GTGGACGCCAAAGTGGGTCAACAGTCTTACTCTCTCCCCATGCTGCTCTACAAAGTGTTC
AGGTGGCCGGACCTCAGGCATTCCTCGGAGCTGAAGAGGCTGTCTTGCTGTGAATCctac
g
>NODE_39_length_660_cov_18.836363
GCCAGATGGACAGATTTTATGGTATTTTTATCTGTTTCGTCTCATGCATACACACACACA
GGACGCGCCAGCAGCTTATCAATGTGCATGTAAACTGCTCTTTTTTTTAATATTTGCATA
AGATGAGAGAGCTACGTAGCTGAAACCAAATTATTCCTACACTTTTGTTCCCCCCTTTTA
CCCCTCATCCAAAAGAAGATGCGAAGAGGGGAAACTGTAACTACCCTGATAGTGCTGTTA
ACACCCAGCCAGCTCCTCCACTCGCCCCTCGTTCTCTCCCCCCCTCTCCCTCCATCTTCT
CTCTCCTCCCCTGTTACCCTGGCCTATCAGTGCGGAGCAGTGGTCTGTGAAGAAATTCCC
AATATCTAAATTTACACACTGTATCAATCTTGTTTAATAGACTGGAAAGCTTATAGCCGC
CATGGCAAGCCGGCAGAGAGGGCAGTGGTGATAAATTGTCGGTGTGCAGGCGACAGCCGC
CCGTGATGTATAATGAAATATTTATGATTTATCCCAGCTAATAAACTGAAATGAAGTGCA
TGATGTATGGGAACAGATGGGCCCTCTATTGATGCTGAGGTGGAGAGGCAAGAGGGGGAA
TAGGAGACAGGAAGATAGGTGGAGAGAAGGAAAAAGGAGATGTGATGAGAGATGTTTGAA
AGGTAGTGAGATAAAAATGAAGGGTACGGATGGGACTGAGGAGTCAAAAAAACACCGTTG
TTTGTGTTTGGTGTTCGCTGGAACAGGAAAAGTGAGCATATTAGTAAGATGGATAGAAGG
ATGCAGGGTTAGAGAAGAGAGCtaatgagattaaatgatggaatagaggacagacagaag
atgg
>NODE_40_length_727_cov_31.672626
CTTAAATTGTCTAGCTTCTTAGTAGTATAGAAAAAAAAAAGATCTAAAAATGTTAACAAT
GTTGACTCAGGTTGGGATTTTCCTAAAAAGACAATTATACTCAACAGAAAAAGCCTTTTA
GTGAATACTTATATTTGCTTGACAGGGCAAGACTATGAAATGTTCCCAATTAATATTACA
TGGGATTTTTTTTCCGCCTTTCTTTTTTCTAAATATATTTCAGAATTTACCTTGATTGTA
ATGTACCTCATTGGCTGTGGTTTTGTTTGTTGGCCTAACTATAAAGGATCTGCTTATACC
CTTGTGGGTTGGGAAGAATTAGGATTTATGAATTTATTTCCTCTGTTGTATTGTTTAAAC
AGCTTTGGTTTAGTTTTGATCCCTTCCTCTTGCCTTTGAGGCTGTTCCACGGTGTCAGCT
GTTGACTGATAGTAAGAGAACTGCCTCACAGTGTGAATGAAAGAAAACTAGCGGTTGGTA
AACACTGATAAGGGATAAATAGAAAGCGGTCAGGCAGAGATAGTTCTGTGGGAGCCCAGA
TTGTGTGCGGTCTGTTAAAATGAGATTCTGAGCCTGTCCTTTTTATTCTTCCTCCCCTCC
CCTCCCCTCCCCTGTGCGGCGTTTGTCTGGAAAATCTCCAGTGACCCGGCTCGGCAGTCC
CAGGCTGCAGTATTCTCTTTTTGTATTTGTTTTGTTTTCTAACAAGGGTCAAGTTGGCCA
ATAGACATGTCCCTGATGCTTATAGACAGCTGTCATGACTTCAAGTACTTACAATAGTTA
CATTTTACATGCATTCATGGTTCTGCACCAAGCAGCACAGCAGCAAGAGATTTGTTAAAA
AACTAAATGTGGACACAGCTTCTGAGATACTGAGttcctttattaccttttgtcatataa
tttatctccac
>NODE_48_length_541_cov_16.796673
CTTTCTCTTTGGAGTATATCAGTACATCAGATAACCCCAAGGTATAACAGTAAAACCTTG
AGTTCACACACATACTCAGGAGTTGTTTTTGAGTAGCTGGTGTGTGCGGGTTGTATGTAT
TTCATTTTCTTTTTTGTCTCTTACAGCGCGGAGTTAAGACTGAATCAGCTGTTCACACAA
TCCCTCACATACACACAGACACGATGCTCAGACGTGCACAAAAGCTCAATTGCACGGTAG
CAAACACACATTTTTTTATTATTTTTTTTTTGCACACAAAAACACTCACACACCTAAAGA
GGGGGCTGTGCCTCCGGGGGCCACGTCAGTTACCTGCTGACACACAGGCTAGTGATTGAT
GAGACGCCGGGGGCGCTGGAGTAGACTTTGTCAGCTGCTCATAATTTATACATCTTATCT
CCATCAGAAGAAAAGACAGAGTGCCGCGTTGTGTATATGGAGATGAAAACACTGGGCTTG
TTTAGGCAGCGGTGACAGGGTAGCTGCTAGCTGTTAGCCGCGGCGCAGAGTGAAAACTCA
GATTGCGATCTGTTAGCTTTCTCACCAGGTCCCTCTGTGGCCAGAGCCTTCACTCTTTAC
CTGTGATGAATCCTCTGACTGTCAGTCATTTCCACTCACTTTCATTGCCTCTCTCGCTCT
CTCTCTCATGTTTCCCCTCTCTCTTTGTGTCTCCCTTTTTTTCTCTCTGtctcactctct
tgtgt
>NODE_49_length_616_cov_10.284091
GGAATAAAAGGACTATTCTGACAGATGGAAGCAGCCGCTAATGAGAGCCACACTGGAGGC
TTCTATAGGGACGTGTAAAGAAACCCAGGATGAGCTCAATTTGTATGTTAAAGCTGACTT
TCTTCTTTTTCATCAAGCCTCGACAGTAACGTTGAATTTTTACTCAGGGCTTAACTTTTT
TAATAACGATTTTTCCCCCCTTCTCTCTTCTCTCTTCTTTTTTCCTCTTGCCCCATCTCT
TTCTCTCGGCAGCCCTGAGCTCTCATCCCTGCTCCAGGAGGAATAGGCGGAATCTGATTA
CAGACCTATTTTACAGCAGACGCCGGGGCGCAATAAAGGGAGAGAGAGCACGGAAACGGG
ACTCGGCCCATCAATTAGATCTCTATTAGCAGCCAATGCGGACCTCACCTCAGGAAACGC
CGGGGCCCTGAAATTAAACAATTCTTCAAGCCCCGACAAGCCAGTCACTTCTGCTGTATC
TTTGAGGGAGGAGGGAGGGATGGAGGGAGGGAGGGGATGCTGTCCTTACCAGGCTGATAA
AGAAAAAATCATTTAAAATGCACTATATGGAAACAGGAACATATCGGTGGTAATAAAAAA
GAACCATAAAGACACAAAGCTGAGGGAAGGTCACCACTCAGGACCAAACACTGAAGATAA
ATCCTGATTTGGCACCATATGAGGCCTGTTACTGACCCTGTAGCCTGAAATATTAAAGCA
AAATGTGCCAAAAACAAAAAATGTTAAGCATTATAGTGATATTAATATAATATTACAGTg
acttccttctattccctgtc
>NODE_50_length_381_cov_7.454068
TCCAGCCCCCCCCCCCTCCACCACCCCTGTTCTGCCCACGGAAAACGTCGATAGCAGGCT
GCCGGTGCCGAGGTCTCTGGTGGACACTAGCTCATTCTCCCGGCATCGACAGGCCCGCCA
AATCAATATTTAGTTCCCCACTAACAAGCTGCCTCGGGGTCTGAGCCAGAGAGAGAGAGC
AAGAAAGAGAGGGAGAGTGAGAGAGAGAGGAATGCGGGACAGTGGAGGATGGCAGAGAGA
CAGAGCAGGGACTGAGAGCTGTCCAGCTAGAAGGGAAAAACATGGATTCAGTAGAGTGTT
GTGTGTGTGTTAGTGTGGGAGGGGGAGAGGAAGGTGGAAAGGTCAGGAGAAGATCTGGGG
AACAAGAGAACAGTGTCTGGTGTGTGTCGTGGTGCGGAGGCGACGCATGAGTGCCTGCGG
CAGCCGCTGACAAGAACACAGACAAGACACACATACATAGTCGACACTCTCAATCATACA
CATATCACAGCGAGCAGACGTTGACAGCACTCGAGCAAAGCTCCAGCAGagcactcacag
atgagtggctgtgcacacaaagact
>NODE_51_length_832_cov_32.548077
AACAGCTATACGACACAGACAAATCTTATCTTAAAGTGATAAATTCTTATTGTTGGTTTA
TTTTCTGTGTTTCCTGCAGCCTGGAGGCCCACACTCTGTCTCACTCCGAGGAGCGGGAAT
ACAAGTGTGACCAGTGTCCCAAGGCCTTCAACTGGAAATCTAACCTAATCCGACATCAGA
TGTCGCACGACAGTGGCAAGCACTACGAATGTGAAAACTGCTCAAAGGTAAAGTGATGAC
TTTTGAAGGGGCTATTTAACAAGTGAGCATTTTTGTGTGTCAGGGTTTTTTTTATTTGTA
CATTTTTAGAAGCAGATAGTAACTCCCCCGTGTGTCTGTGCGGTTCCTTCCCCCAGCAGG
TGTTCACAGACCCCAGTAACCTACAGAGGCACATTCGCTCTCAGCACGTTGGGGCTCGTG
CCCATGCCTGCTCTGACTGTGGCAAGACGTTCGCAACGTCTTCAGGCCTCAAGCAGCATA
AGCACATCCACAGCAGTGTCAAGCCCTTCATGTGTAAGTCACTAAGACCCTACCTATGTA
AGTCTCCTCAGTACATTATAATAATAACAATAATAACATGCTTTGACTTGCCTTTGATAG
AAACACTCTGATGTTTTTGCAAAAATACACTTCTTGGGAATTGAGCTTGTTGTGTTCTAC
AGGATTTTGACATGAGATTATATAGTAGCTGTACCATTTCTTTTAAGACAAGAGTCATGC
AGTTTTTTTCTGCACACTCTCACACACTGCTGATATGGTAATAATAACATTTGAACTAGC
GTGCAATTTCATTCCATCCCACTTGGTCTAACCTCACTGTTGCCCGTCATAGTGCGCCAG
CCTGATTTACTGTTGACGCTACCGCCAACAGGCTCTTTTTTTCTCTCTTCGTTGCTTTTT
CTCTCTTGCGCACACACTTTTTCGTCCGTGCTCCTCAGTAAAAACGCTAATTCCTGCAAG
ACACATTTTGACCTTTCGCACTTTTActgaggagcacggacgaaaaagtgtgtgcg
>NODE_52_length_722_cov_18.594183
CATTAATTTATCTGCAAATTTTTGTCATGTTTTGAATAATTGTTCTTCCCTTTGTGTAGT
TTTACAACTTCGATTAAGAACAGTTTGGATTTCAGCACTTTAACCGAACACAGAAGATTG
AAGGTGATGCTATGTATGAATGACTGAAAAAGGGGAAAAAAAGGGCTATATTTTTCTCAT
CTCTCATACCACACACAACCTCCCCCTTTCTTCTACCCCCACACCGTTGTGGCAGGAATC
CTTTGTCAGAGGTGTTCATCTGGAACAACTTTGCCACACTTGTTTTCATGTTCTTTTAGA
TTACAGGGCAGCTGGCCCCAGCTTTGAAGCTCCCCTCTCCCTTTGTCTCTGTGCAATGCA
CTCTGGTAATTAACTTTGTCCTTCTTTTATTTGTTCCAGTCACTCGCAGTCCACTCTTCT
GAGCATCTTCTCCCTGGAGTACCAGGTTAGAAGTTTTCTTCCTTTGTGAGCCCTGACAGG
TGCCTAATTGAATGATGAATGTCCCTTTATTTCTTTGTAATTGAACTGCCAGCTTTCTGA
TTGGTTTGGAGGATGCCCCCCCCCGCCATACCCCCGTTTATTTCGCCCCCCCACCTCCAC
CCCTTCCTCCTCGTCACGTTCACGTTGAGGGCCTTTGCCTGCCTGAGCCTCAGTGGATGT
CTGCCAAGCCTTCCCATCCATCTGTCTAATAACATCTAGCCCCTGCTTATTTGGTGGACC
TGTAATAAATTATGCTAAACCATTATTATTCTGACAATAATAATTTCCCCGTGTAGTGCG
GCTGCGTGTGCTAAATGTTTGCTGACTCGCACTGTCACTGCTGCTTTCCACGGCTGACAG
CGGATGATGATAAATGGCCGCTGCCGCCAGTGGCAGAAGGCAGCACAGGCAGAAAATGGA
Gtcatt
>NODE_53_length_957_cov_23.799374
GTTCAGGTGACAATTTGTTCCAGCTAATTGGAAATTTTGCACTGGCTCTCCTTGCGAAAT
ACATCAGCCTATCATGAATGACACTGATGTGATAAGCACGGATTCCGCTAGCCGCCACCG
TTACTTGAAGCCAGCAAGGCTCGAGCATAAAAGTTGACAGCTGCAACAGTTTTCAGAAAT
AGTTAGTTGATAACCATCCACGGGGTAATGAAACTTCCACCTTTGATGAGAAGTTGAAAA
GAGAGTGTTTCACTGTTGGCTTGGCAGAACATTAGACATGGCTGCAGGCAGGCAGGGGCC
GGCGAGGGATCGTGCTGTTTTAATAGGGCTCATCCAGAGGTGACGAGAGCACTGCATGCA
CTGAACTGGAGGTGTGAGCTGGGGCTGCCAGTACATATCTTTTGTCTTTCATTATCTTTA
TTTCCTTATTATTTTAAATGGCCGGTGTGTGTGTGTGTTTTTTTTCTTCACTAGAAGCTT
TTTTGATATCCATTTAGATTGGGGCTTCATTAAAAAACCTCAGACAATGGAGTGACTTCT
AATTAAGAAGCGCCGCATCTGGCCCCTGGCACCCTATCCCGTTGTTCCATCTATTTTGCT
GGGGAGAATTCATTTGTTTCTTAATTAAGAAAAACACCAATAGCGTGAAAAATCTGCTTA
TGGTACCTGAATCCTAATTAGTTAAATAGTGAGGGGAAGGGGAAAACACATTCCAGTAGC
CCTAGAAATGAACTCAGAGCTGATAAAAATGAACTAACTAGCCTTGCATAAATCGAAGCT
GGGGAGAAAGTGTACCATCATTATGGCTAAGACAATATGCAAACTATCTTCAAAGAAATC
AAATTGCCGGAATGTTTTCATTTGCATGTATTAACCATTAACATAATGAGGAGAAGTGAC
ATTGGACCCGGATTGTGTGTCTGTTCGGATTGATAACTCTGCTGCATCTGCAAATAGTCT
CCTCTGCAAAATTATGCTAGCAGTCAAATCAGTGTTGAACTGTGGAGGGAGAGGGAGAGC
GGTAGAGAGAGGGAGAGGAAGACAGAGGGAGAGGGGGCAGAGACAGAGAGAGAGCGAGGG
GGGAGACAAGAGGAGGCTTTTGCTTTCTTTTTCCGTTttatcagggagctctgtgcaaac
c
>NODE_54_length_740_cov_30.420271
ATTTATATATAATCATGAGCATATTTAATGTGTTTATTTTGCAACATGTCTTCATTGTGC
ATTGTGAAATCCACACATCCATCCATGTATCTATCTATGCATGCATCTGGTTGTGTGTCT
GTCTGGTTGAGGTGTGAAGCAGCATCACCAGCACCAAAGTGAACTGCAGATAACCTCATG
ACGTGGCACAGACATAGTATTCATGCCTATATAAAATTCACGGCGGCCGCATGTATCTGG
TGGTGGTCTGAGCCGCCGATAAGGCTTTGCACACTATCTGCCTTCAGTCTAGATGAAGGA
TGAGCTTCTCAGGCATAGACGTTGTCCATCCTGCTGATGCTCCCTCGTCTCGTCGTAAAC
TCTTGTGCACCCTCTGGTGCTTGCTAGTCTCCCAAACTTCTTTGTGTAGCCTGCTTTGCA
GATTGTCTTCCTTGTCTGTGTGGTTGCTCATTATTCAGAGACAGACGGATCTCAGGTCAT
CTGCAGCTGCAGCAAAGGAGAAGCAGGAAAGATGGCGATCATCCATTAGACCGACCGGGC
GCACGCATGAAATACGAGGACAACTTTTGGGAGGATCGCTTGAGGAGAAGATTGTACCAG
TGAGTTTTTTTCCCCTCTGCTTCTCGCACTATATTTCCAGTTTCGTCAAGGTTTTTCGGC
TGGGCTTTCAAGGTCTGCGAGAACGTCGCTATGGTAGATCATGGGATATAATGTGGAGAG
CGCCTCGTGAATGACCTGGAAAGAGCGGATCTCCCCCCACCGTTTCTCCTTTTAGTCCAG
TTTGGTCCAGACGACTCGGTTGGAGAGAAAGTCGGGTTTTTTTTGTAATGTGTGTGTGTG
CGTGTGTGTAGTCGGGTGGGCGCTCCGGCTGGCACCCAATGCAGCCAAAGTCAAGTGGGT
CTTCTCGCTTCCCagttaatatcc
>NODE_55_length_870_cov_29.396551
CCTCAGGGAACGGGCAGCCGGCTTCAGCCAGCCAGTTCGGTCTGGTTCAAGTGAAGCAGG
AGCCGGTGGACGCAAACTCTGGGGCCTCGCAAGACTCTACTCAGGAGCACAGCCTGGACC
TGAGCAAGAAAGACCACAGGTACAGAACAGCACGGTAAATAAAGGGTTAATTAAAAATGC
ATAACATTCATTAATATATCTGTGAAATAAACCAACAAGGAAGTAAAGCTTCTCTGATTG
ATGGATGTTTTCTACATGTTTGGCAGGCAGGCATTTATAATTCCATATAAATGTGCATCC
AATTATAAAATCCTTAATATATTTCTCCATTTTTGTGTGATCAGGATGTTTACATAAACC
TTCCACTCCAATCTTCCTTCCAACTCACAGTAGATCTTATTTCTTAAGAAGACAGCATTT
TTCTTCTTCATTATACAGGCACACCTTGCGTGATAAATAGTAATATTTACTGTTCTCATG
CAAATCTTGACTAAACATTGTTCATTTTCCTTGTTCCAGTAATGAATCAAACGGACACCC
TGTACCAGGGAATACATCTCTTTTATCCTCGCTTATGAATAAGGTAAGATCCATCCATCA
AACGCCTTTCATCCCAAGACAAATTAGCGGGACACAGAGGGGCCTGTTTGTTTTTTAATG
TTTCACCGCTAATAAGATGAGTTTGTATCATTTAAATTTTCCAGCCATTTTTCATACAGT
GTAATTTTCACTGCACCTCTCACAAATTAATATAATGACGCATTCGCCGGGTGCCATGCC
AGATATATAGAGATGTTTGGTTTTTGATGAGCTGTTTTGAACTCGCCGTCCATTTTTTCT
CCTCCTTTATACTTTTTTTTTCTCCCCCTCGCCTCTCTCCACATTTATTTATAGAGTTTA
TAAATTATTTGATTAAAAAGTCAGAGGAGAAAAAACACGGAAGGCGCTGCCCTCATTTTT
TAACAAGTCTAAATGTTAGCGTATGGAAATTTAACCGTGTATTTTTTTTGTGAAGATTAA
AATGGACACCGTCTcagtcatacatcttacctga
>NODE_56_length_635_cov_32.015747
CATCACCTCTTCGCCCTCTTTCTTTTTTAGCCTTAATTGCAGTTTACAGGGAAAGGGTAA
TCACTTGTGAAACAGGGCGTGTTATTTTCTCGCCCAGAGTGTGAATCCTAAGCAGGCCAA
TCGCCAGCTCTATCGCTCCATCTCTCCGCTGGCTGAATCCTAATGGCTGGATGGAGAGAA
GGAGCGCAGGGAGCGGGGAGAGAGAGAGAGGCTGACAGCGGGGCTTGACATGGGCATTAA
ATCATGCCCCGAGGAATCCTCCATCCACGGGCTCCTGACAGCCGCGCTGTCATCACGGCC
AGGCCACTTCCTATGCCTCTTGACAACACTGGAGCAGAATTAGTCAGAGCATCAGATGTA
AATTGGCGCTGTTCAAGGATGATAATGAGCACCAAGATACATGTCGGTGTCACTGACGGG
ACGCCATCATGATTGGCTGTCCCTCACACCGTGCTCCATTAGGTCTAATGGTATTCAGGC
CAGGTATGGGCTGAAGGCGGGAGCAGGGGGGAGCAGCGATGGACAGGGAGAAAGTTTTCT
GTTGTGATCAGTTTGTTCCATCCGTGCGTATTGGTTTCTTTAAGACTGTGTGGCCAGAGA
TGGGGGGGACATTGACACAGGGTCCATGCAGCCTCTGGGTTCAGCTGTCCACTTGCTGAC
ACGTCGTCTCAAAACTCACAGCCCCGAAGTTTGAAACGTAAAGCAACAGTTACTCCATTT
TTCCCACACGTCATGCTGCCACATGCCATAAACCGCCCGACCAGGAGCGATATTAGTCTG
AACTTTTGAGCGATCcacagtcacttcaataatttttcc
>NODE_57_length_883_cov_28.865232
AATTAGACATCCTCCTGTGTGTGAAATCTGGAGGTCAAGAGCTGCAGAATTTATTTTAGT
TGAATTTAGGAAAAGACACAGATGCTGTAAAACATGTTGTGCACAGAGCAATCAGTTCAT
CAGTCAGTCTGTCTGCAGCTGATTCCATGTGTCTGATTTTCATCGGCGGAAGAATTTCCT
GATCCGCTCTCAGCATCACTGAATTTGAAATCTGAACATCAAATCACTGCACAAATCACA
TGGAGTGGGCCGTCCAATCAGAGCGGCTGGCTAATGGTTAGTGCTGGAATTACACGCAAA
TACATGGAAAAATAAAACACTGTTGTGAGCTGCCACTTTAAGGAAACAGTAACAGTAAAG
TATAAAAAAAAAACTTTAGCAGCAAAAACTAATAATTGCAAAGCAGCCAATTAAATTGTG
CGGGAGAGATGAAACCGCTCATATTTCCCCTGGTAATTTCATGCTCTAAACTCGCTTCCG
TGCGCACATAAAAAGAGGAGAGAAAATATCATTTCAGAAGCTGACAGAACTCATTGTTCG
TGGAATTTTAAATTCAAAAAAGTTAATAAAGGCGAGTGCGAGATGAAGGGAATTTGCATT
TCTCAGATTAACAGCATGTAGAGCAGCGGCGGCGCGCGCAGCCTCGGGTCATCATTTAAG
AAACCTTTGCATATTTTATTTAAGAGTGGCCCGGTTTGGAGCGTAATAAGACAGACAGAT
AATGATTAGAAGGTCGGGCCTGCAGGGCACAGCCGGGCTGGGCGCTGTAACGCTCTAATA
CCCAACACACACACGTACACACACACACACACAAAGCACAGCACAGAACAGCCTGTGCCG
GCTCCTCTAATTGGCTGCTGATGGTTTATGAAATGTTTTCCAAAGGTTTTATTATTGTTG
TTGTTGTAGCTTTTATTGCTTTCATTATTTTAATGGAGATTTCTGCTTGTGAGTGTTGGT
TTAGCTCAGAGCCACCTGGTTCTGCTAACATCCTCTTTTTAATCAACGTAGAGAACCCCA
AATGGATCCAGAGATGTTGGATTGTGGTTACATGCTAAgacagcatc
>NODE_58_length_855_cov_20.361404
ATTCAGGTGTCTCGGTTGGCCATGACAGTGTGGCAGAAAGCCAGCAGGCACAATACCAGG
ACCCTGATGGTGAAACGGCTAAAAAAGAATCACATTCACACCTGTGCTTTTCCACTGTGA
CACGTCGAATGTTAAAAAAGACCAAATTACAACGGGTTTTAGTTTTGTGAATCTGACCCA
GGAATACGAAAACGTTCTTGCATGAGGCCCACTGTTATCTGTTAATGTGTTAGGGAACTC
GGCTGAAGTTACTTTGCGCCACTCTGCATTAAAATTAACTGCATGTTTAATCAGTTAATT
AACTTTGCACCTCAAGGCTTTGAAATGAAAGATGTGTGCAGAAAAAAAAAAGAGGGAAGC
TAAATCAGAATGGGAGCAGGCACAACACAAACACAGACCAGTGGGACAAAGGAGAAAGAG
AAAAACTGTTCAGTTACCTTTCCCAACATTCTTTTTGGTAGCTGACGAAGGAGAGGGAAT
CATAGGTAATTTCAACTCAGCACGATTTGACTCAGTCAGAAGGTAGTGGGACTTATAGGC
ATATGAACTTAATATGGTGTCAGTAAGGTCTTGCACTAACAGCCCTACACAAGACACACA
GGAAGAGACGGGGGTGAGCCGCAGTCAAACTCGAAATTACCCAAAAAATTGCACAAAAGA
GAAAGAACAAACACACTCTCACACACACACACAGTTGTAACACACCAAAAAATAAATAAA
TAAATAAAACAAATTCGTCCCAACACAAAGAGGCCAAACAGTGCACTCAACTTATTCTTA
CACATCACATCTAAACTGGCTAAAAGTCGGAGAAAAAGGGGTGAAAGTCCTGCGTTTTCT
CTCTCATCGGCATTCAGGACAGGCGTGATTGTTTAAGTGGAGTGCAGTGTAGCAGCCTGA
ATCATTCATAGGATTAGTATCGTGATGGAAAACAAACATTACATTTCACAGCACCGCTAT
TCATGAGCAAcacatgaaacatgaaatattaaagttagctaaacatgaaatatcagaaac
acagtatgtgaggtttcac
>NODE_59_length_746_cov_30.764074
AGACAATTTAATAGAAGACAGTTTGGTGAACTCAATGGTAGCATCAGACAGAGAGGTAAC
TAAAACAAGCATGCAGAGGGACTGTGCAGCCGACGGGAGTGGACAGACATGCAGCTACAG
GACAGCTGAGGGATACAGGCCACAGGGAGCAAAGGGAAGCAGAACTCTGGAGCTCTGGGG
ATCAGAAGGGGGGGCCAGCAGCCTGGGGCCCAGGGATGGCCTGCGAGGCCCTGGGGAGGC
CTGAAAGGCAGACAGGCAGGCCACACGGACTGCAGCACTAACGGCAGGATTACTGGCATA
GTGACACCGACACAGCCTCCCTAAAAGGATCACAGCGGCGTAATAAACTTTATTAAATAA
TAAAACTTATTATAACTGTTAACCCGATTTAGTTCATTCTTCGCGGCTTACACACACACA
CAAAAAAGAGGGGTGGATATAATAAGCCTTATACCGTACATAAGGCAAAGCCTACAAAAG
CCATCGCCTTACCATTGACTTTAATTGGATTTGAAAAACGGGTTGCAAATTATAGCATTC
TCTACTTGCAACTTAGTAAAATAAGTGTATAGAAAAGAAGGGGGGAAAACCTGTGGACTG
AAAGTAAATTAATCTGCTTTCTGCCCATGCTTAATTAAACTTCCTTAATGCTTATAAGAG
TTAATGAGTGAATTGATTAAACAATACAGCTAATACTTACCCCCAGCTCACAAGCAGTGG
TGATCAGCTCTCCTGTGGAAGAGAATAGGGGAGGAAATTAATGTAAACCCAATAATTATT
ATTAAGAGACAAGTCTGCTCCCAAAGTTTTCCCAAATCAAATACTTGCACTGGGGTTTTG
CATTAATTTGCTAGGATCAAAACCTGCAAATCTTCCCAGTGTGACATTTCCTAAGCGGCA
CGCTcattctcttcatctttcgcttctccc
>NODE_60_length_816_cov_15.938725
CCTCCAGTCTGCTCAGTCCTCACTCATGTCTGTGGACTGTTCATCTAAATGGTCCCTGCC
TTGTGGTCATATGAATCTGCTTGGGTTTCATCATAGTGCAGCGTGGAAAAGCTACAGTAG
AACTGATGTGTATTAGCAAACGTCATGTCCCATCGTCACTCCATCGATGAACACTCTCTC
TGTTATCAGTGTTGAAAATATCGCAGAAACGACAAAAATGTGAAGCAAGCGGTTCGCTAA
GCAGCAGAGCATCACCCCGAGGATGACACACACACACACACACAAATTACATCCAAATCC
TGAACAATAGCGACGATCTCATTTGACCAAATACCCCCCAGCAAACAATGTGATTATACT
GTATGTTGATGCAACGTGTATGTACATGACAAAAGAGAAAGAAATAATAAATATATCATC
AGTGTCAAGAAAATCTATCTTTTTCTATTATGTTCAATTGTGTTTTGGAATGACTTATCT
TGTGACACAAAAACTGCAAACAAGCTGCAATGTAAATTTCAGTGTATTCTGTTTCTTGTT
TTTTGAAGCCATGAAGCTACGGTGTGTTCTTGGAAAGCCCTGCTAAGTTAAATGTGGCAG
CTAATGTTGTGTGTTTGCTATTCAGACTACAGGGTCTTGTACTCAAAAGCGTGTAATTAA
GTGCTAAGTGCAAAAGATTGTAATGTTTTATATCAAGATTACTATTCATGAAATGTCAGT
CAAGTTTATACTTTTGTAATAAAGTGGCACTTTAAAAAAAATATGCTTTATCTCATAGTC
TCGCTTATTAAAACGGGCAGAGAGCAGAATTTTGCTAAGTGACGACGGACTTCTCTAGGA
GTTGCCATTTTCCCTTTTGTATTTTTCTGATCCTAAAAGCTGCCTGTAGATTCCAGAGAA
TTGATTTCAGGGGTCACCGTTTTCCGAAACGTACGATATTTTCATACATCATTTGACATC
CAAGGCTGCATGCTTCTTCTATtgtgctctgcttttcttt
>NODE_61_length_999_cov_30.566566
CACAGAGGGTTTCAGCCCTTGGATGCTGGAACATAAATGTCATCCGCGCACTGGCTTCTA
TTAAAAAAAAGCGAAGCCTCTGCTGGAACGTATCGGAGCTCTTCCGGATGTTTCTGGCCG
CGATCATCCCGCTTGTTCTTTCTGGCCTGGTAGAGTGTGAATTTATCTTGGACCGGCTTG
ATACGTGTGAATGCAGGCCGAGGTGTTTGAACTTGACTTTGGCTCCGTCCAAGGCCTCAG
CTCACCGTCACACACATACACGCACAACATGTTTTCACTCCTGGTCTCGCTTGCTCTCTT
GCGGCCCCTTCATCCCTTTGTTGGAGTGCGCATACCCGTTGAGGGAGTGCCAAACTGGGC
TGAGCCTGAGATGCTGATACAGTAGAAACCTGTGTTATCCTTTTAATGAGTACACACACA
CACATGCACACACACTTTCCACTGCTTGGCTATTAGGCACCAAGAACAGGAGGAAAACTA
TTTGAAAGTGAATTTTAGATTTCCGGTCGTGGAGCTCTGCCTGGGAGTGGCAGCCGAGCA
GAGGCGCAAGCAGCGCACGCACACACAGACACCTCATACACCTCAGTGTTTCAGCTCCAG
TTGCTCTCGCACACAGCATGGATGATCAAAAGAGGCCAACGGCTGCCGACCATTATGCCA
ATGACACTTTGAGTAAGAGTCCAGAGAGCGCAGCGACATGACAGCCATTAGGGATTGAAA
GTGGGACTTTAAAGGAGGGCTGAAGGATAACTGTCAGTGCAGAATCAAAGGCAGAAAGTG
AAATCTTCATAATGTATTGCACTGGAAAATTCCTGCTCTGGCTGTCTCTCTAAACCACTC
GCTCAAAAGTATCCCATACACAGCTACACCATTCAACTCCCCAAAAAACATGAAACAGCC
AGGAACAAAGGGCTGATGAGGGGAGTTCAGAGACTGGCACTCTGTAAATGAAAGCGAGCA
GCGGTGTGGGCCATTGTGCGGGTGGCAGACAGATAGATCATTAAGGACTGGACTGGGTTA
AACTCTGAGCAGAGGACTACTAGTAAGCAACTCTAGCACTGCACCTCTGTTTCCCCCAGC
TTAGATCCAGCTGACAAATGTGACTGAACTAGTATGGCAGCACAATTAAAGCTAATGGAT
CACACTCTGCGACAGTTAGAAAGAGGACTCaaacttttttcca
>NODE_62_length_658_cov_18.629179
CACACTACATTGGCAATACATGACACCACCGAGACAAAGAATCTCCATTGTTTCAGGGTA
CCTATAAATATCTAGAGGTTATGCTAATAGATATGGGACATAGCAGCATGATTAATGTGT
GTGTTGTGTGAGGGAGAGAATCTGTGTGAAGGCACGTCACATCACACTGTCAAGACAGGC
CCTTCCTTTCCCCCCCATGCACTTGGAGAGGCTGGCAGTTACCCAGTCCTCCATGAGCAC
ACGCCGTGGACTGGTTCTGAACTGGTTCCCTCACTTGGGGCTAGCCTGGGACCAAACCCG
CGTCACCTCTAATTAGGGGAGGCGCCCAGGCACAGGCATAACGAGCTGATGAATAATTAG
AATTGGAGGAAATTGTGCAGCCAGGGTGGCAAATCTGGAGGGACAAGTGCTGAAAACAAG
GCAAGCAGCATTAAGTCCACAGTCAGTCAAATCTGTGAACTTGGCCAGCGGCGTTAACAC
TAGGCCTGTGTGAAGAGGAATAAAGCTCCAGCACTGGTGGCCAGCCAAGGCCATAGTCAG
ACCCCCAGGGTCGATTAAAGGAACAAATAAGATGTGGGTGATAAATGAATCCATAAATTG
CCAGCGATGAATATTAATTCCTTACTGCTCTGGCGCTGTGAGAATGCTAAACCATGTGCA
AAAGGATGCAGAGTGTTGATATGGTGATGCTATGTTACCATTTTTGAGGCAGCGTGTCAG
AATCCTAATAAATGATTGACAGTCATATTTGGCTGCAAGTACTGTTCTCACTTCCAACAC
CCATGCTGTGGCAAAATTAGCCTAGCCGCCCTTTATTTGTAAGAGAAGTCAAAAGGTTGC
Cc
>NODE_63_length_436_cov_49.364677
CAAAAAGATCATAATAGTTTTCCCTGTGCCCAAAGCACAAAAAATCAATTATTTCCCCAC
AAAGACTTGAAAGTACTTAGCGCGGGCCTGCGAGGGGAAAAGCTGTGGGTTATATCAAAT
TGAAACTGCACTCATTACACAGGCACACAATTAGTTACCTCTGGTCTGCCTGCCGCTCTT
TAATTTCCGAAACGGCATATCTGTATTATAACAGAAACAAGCATGCAAATGCTATTGTTG
GGGATTTAGAGAAATCAATAGGACGGCTGGCGAGAGGCGTTTGGTGGCGCTGTCACTCAA
AATCTGCTGCCGGCGACTGATAAAGGTCTGAATTCAAATTAGCGCCAAAGCCGGCCAGTG
ACATCAGAAGTGACATCCGAAATAAAAGGGACGGCTTCATGATATATGTAATTATTCTCC
TCGCATTTGCGCGACATTTTTTTTTTTCTCTCTTTTCGCTCTCCCTCCTCTTTTCTCCCC
GTCCCCTCATTCTCTCTTTCTCCTCATTGTGTGTACTTGTGTAACTGTGTTTTGCATAAA
GGGATTAGGAGTGCCTTAATGAGAAACTGTAATTGTTTTTTCAGCCTCGCTCTATGGATA
TGTTCGCATGTGTGTATCTc
>NODE_64_length_665_cov_25.834587
CTGTTTATTAGATATGAAATGCAGCAAGATCATTTATTGAAGACACATTTCTAATAGGTA
TGTTTAAGCCGTGTTGTGGTCTTAACATGAAAAAGCAGCACATGCAGTAGTTGAATATGT
TTGGCTTTTTTACCATCATATCTATCGGATATTTTAATCCAAGCACAAAACTTTAGTTGA
AGTCCTAAAATGGATTTTGTGGTTCTTTTATTAGTTTTGGATACGAGCAGCAGTTGCTGG
CTTTGCCTTTGGGGTTTGCAAGGGTTGCACCAGCAGAATTGTATTCTTTGGTAACATAGT
GTGAAAAGTTTGGTCTCCCACAAAAAAAAGTTCCTTGCGATCCTTCTTTACATGCACGAT
CTTTGATTTCTGACGATGTAAGATCAAATTGAGCTGCAAGTGTGCTCCCTCTCTGCCTTT
CATGCTGCTTCAATATCACGGCGTGAAAAAACAAAGAAGGCAAAGACTGAGGGAAATCTG
AAGCGTTCTGCCACTCAACATCCCCCAATCCCAAACAACAGCGTCTCACTGCCACTACAA
ATACATTAGAAATCAATTATTTATGGAACAGAGTCAGGGCCTCTTTAATCTTTTCCTTTT
ATCCAATTAAATTGTCTAACCATTCTAAGCCTCTATAGCTCACAGGGAATGTGCTTCTTT
TTTTAAAAAAAAAAAGAAAAGAAGAAAAGATTTTTCTCTTCAGTCCTTCTTTTGACTTTC
GATGTAACAGAGAAGAGACACTTCTGAGGCTTGAAGAATGAAAGGAAAGAAAGTGAGTAA
AGTGTAAATGAACTCCCCCTCCCGCCCCGTCACCATTGCATTGGTTCTACAGGAAGTATT
TGAAGTTTt
>NODE_65_length_691_cov_23.437048
TTAATTGCAAAGTACAGCCAGGGCCTCCCACCCCCTGCAGCTCATACTGCATCTCTCTCT
CCAGCACACCTCTAGGAGCATGTTGTCCTTGTTGTGCTACTGCTGCGTGGGGGCCTCTGG
AGATAAATTATGGATGCAACGCAAAAGCTGTAAAATTTGTTGTATCTTCTATTATCTTCA
TGTTAAAGGCCACAAAAGCTCTTCAGTGAAGTCAGCCATTAAGAAATGACAGGTATTGCT
ATCAGGCTTCTTTATAGGCTATTACCTGCAATGACAGCAGCTGCTGCTGCACCACTGTAC
GGCCTATCACATTATTTGCAGCTAAAGTCAGCTACTGTGTCATTTTGCCTCATTTTCTTG
ACAGTGCTATCATAAATCCATTGGGCTGCAGGGGAAACTGTCGACTACCTCGATTATCTT
CATAGCCTGAATGAATTCTGAAATGTATGTAACAGGCAATGACTGTTATGGATCAGGAGC
CAGGGCCATATTCTCACTAACTCTCTCTCTCTCCTTCCTTGTATCTCTCTCAGGTGATGT
GCTGATCGAGGGCTTGAGGGCTCAGATATGCGCATAAAACTGAGTAAAAGAGGCGAACTT
TGAAGCACACAGTGACAGCTCATGACTACTGACGTCAGCTCCATTTCTTAAGATATTCTA
AAGATACTGAATGGTCAATGATAGGATCTTTTTCTTTTATGAGGGGCAATATTAAAGACA
AAAGGTAACTGGTACAGTGCACACATAAAAAATACAAATGACTGCATTTTTTAGAAGGAA
ACCTTTTTAATTATTATCAATTTTATGAcagcatgttaattaaatgttgtgtatcctagc
agacacacacagtgctctacagtacctgtaagaac
>NODE_66_length_722_cov_37.114960
ATCGCAGGTCAGAGTTTACTGTTGTCACTTGCTAGAAGGCGAATGAGAAGCTAAATGTAG
CTGCTGAGCATGTACAGGGCACCTCCACAGAGCACAGATAAACACTTCGCTGGTAGGCCT
TCTTATGACATTTCACAGAGCTGGGCCTATGGATGTGGTGGGGAGTTATCACCTAGCTGT
CAGCAGCTAGAAATATCTGAGAAGAACACTTAGGAATCTGCACAGGCTGTGTTGAATGTT
GCAACTGTGAGCTTTAGAGCAATAAGTATAGTCGAGGCACCGTCTTTTGCTGCCCCTTCT
CCTCTCGGAAGTCCCGTTGTCTCAGCTAAATGCAACCTGCCATGGTGTGATGGTGAACCC
ATGTGGTGTGCTGTCCACCAGAGAAACCTGGGGCATCTTGGGATAGCAGGAGCAAGATTG
GTAGAAAACCCATTTCTGAAGTGGATTTGTGCCCTTGTAATCCTGATTAATTTTGACCCG
TTGTGCTCATTTTAAACAGAGCATTACAGTAAGCGTGAACACAGCAAGCTCCGGGGCGAA
ACCAGGAGCTTAGCGGCTTTGGGAGGCTTAGCTGCAGATGGCATTTTAAGCCGGACTTAA
TAAATTGTTTCCATTAAACTTACCGGCCCACACATACTGGATTAGACCAGTGGAACAAAG
GAAGAGGAGAGCGTGCAGACGAAGAAGGGGGGAAAAATGCACACAGAACTGCCATCATGC
ATATCTGAGTCTGTTAACATCTCTCTGAGGCCAAATGAAAGGTGAAGATGAGGTTACGGC
AGTGTTAAGGGAGAGAGAAGCTTTTGGACATGAATGCGAAATGCACTCACTTTAGATCTC
GTGCTCGTCAGGGATGTCGGACCAATTTGCTTAAATGACATAGAAGTAAACAAACAAAAA
AGATGc
>NODE_67_length_655_cov_10.458015
CTGTCTCTGAACTAAGCTGTCTCAGAGCTAAGATCCAGACACACTTGAGAGACTGAGGCA
GACTACTCACCCAGACGCTTCTCTCTTGAAGTCGTACCAGCATTTCACTGCTTTCTGCCC
CTCGACACTTCCCTAAGTTTTTTTTTTCTTTTCCCAGATTTTTTTTTTCCTTTTTCTTTT
TTTTCTGATCTAATTTGCAATATTTCCACATATTAGATGAAGCCTGTACATGCGGAACAG
AGTACACATGGCCAGGGAATTGAGAAGTGCAAATAATTCCCTCATGTGGAAAGGCTGCAA
TTAACTGGGGATGTCAGCCTTTGTAAAATATAATTGAGTTCAGGACGAAATGAACGTCTC
TAATCCGGCCGACAGAGCACTGTCAATCAGTGTTCCTCGCATCCCAAAAACCAACTGTCA
TGCTTGTTTATGTCTGCCTCTCTACTTAGGGTTTGGACACTAATGCTCTGGCAGCTGCCT
CTCTTTAATGCGTGGTTGACTGGGTGACTTTGTGCATGCCCGGTGGGAGAGCGATCTCGC
ACTATAGGGAGAGACTGGACATCTGTTTTTTCTGGTTGGGCTGGAGATAACATTGTGCAC
TGAAGCATGGTGTGAGACACCTGTGTGATTGAAGAAACATTTTCCCCATTATTGAGCATA
AATCACCTCTTGTGACGTGCGGAATGATATCAGCGGGGAATATATCTATTAGCATAGCAC
GACTTCACCTCAATTCTAAGGGTCAAATAACACGATTGACCATTCAgctgtctgtcttgt
caatagccctctttctctcctgtagatactgtatgtgagttaccttttcccatcagtgc
>NODE_68_length_390_cov_8.184615
CGAGAAACTAGCTTTTTTAAATCATTGTTGTGTTTTTGAGTTTTGTTTTTTTTTGTTAAA
TGTTGTAATTTTGTAATTTAAGAAAGGAAAATAATGCATATTTTAGTCAATAAAAGAGCA
AAAATGTCAAAAAGATAACGTTTAATCCTTGTTTATGTAATGCCTTTTTATTTCAGTTAA
TTCTAACCGGCTGTAAAATTACTTGAAAGCATGTGCGGTCTACTCTACCCACTTTTCCCC
CTCCTGTCGGCTGGAGTGGAGGAGACTAATTTAGAAGTTGCAGATTTGAGCTGCCTGAAT
TGGCTAGACAGCTGTAATCGCACTCCCTCCTAGTCTTAATCTCTTTATCTGGCTAGCAGC
TGCCATATGGCCCCCGTCAGCTGGATCAGATGTGGGTAAGCCTCCCTCCCCGGCCGTCCC
AGCCTCTCCCTCACCCTCTCCCTCCCCTGTCCCTCTGTGTGTCTCTCCCTCAGACCCCTG
CTTGAGCCGGCTGGCCGGGCCGGGGCTGAGCAGAGCCGGGCGGGCTGGGTGACGGGGCCG
CTGCCCTCCTGAGCCTCCGCCGACGGCTCCCtcc
>NODE_69_length_864_cov_25.995371
GCTGCAGAAGAGGCAGGCTTCGCCAGACAGAAAAGCAATTAATCTGCAAACGAGCTGGGG
AACAGCCGGCCTGAGCATTGGAGCCTCCTACCAGCGTCGCTCTGGAGGGGAGATAAGGCT
GCAGACGGCTATTTATTGTACATTTTAATTAAGTGCTTGTTAACGCTAGTTATCTTAACA
GTCACAAAATTACCGTTGTAATGCATTTAGTTTGAGGAAAAATGGAGAGGGTTGGAGCAC
TTTATGAAAGCTGGCACAGCTTGCCTTCATTTGAAATCACAGGATAAATTCAGAGGAGGC
GGATGCCACAATGATCTAAGCTCAGGCACTAATGGTTATTTAATATGGCCATCAGCGGTC
CCAAGTCCCCAGCATACGGCACTCGCACAATAGCCTCCAAACCCTCTTTAACACTTATTT
GAGATGACAGGAAAAATGAAACCGTTTGTGCTTTCAATGGAAAAGCAATCATTGGTACAT
TATACTCCGCTTGCCCTATCATGCTAATGCCGGGTAAAAATGTCACCAAATGTATTTAAA
GGCCTGATGGAGTGTTGCCGTTTGATTCCTGCTGCCTGCCTGATTAATAAAAACCTTCAA
TTTGTATGTAAATGCAACCTGGGGCTCATATCATCTGCACACCTGCACCTGGAGAAAAAT
AATAAACTCAAGTTTAATGTGGCAATTATGAGAGTTTATGGGGATTGTGGGGAAGAGGGC
GGCAGAGGAGAGGCAGGCTTGATGAGAGGGCTCTCAGAGGGGAGTGGGCCGACCCGGACC
AGCCCGCTACAGGAATGACCTGATGCACGAATATAACCTCAGCTTGCAGAGCTTACTACA
ACATGCATGTTTGCACAACACAGGATGGTAGTAGGGATTAAGGTAGTTCACTGATGTTTT
GTTAAAAACAATTATTGCTTGGTTTGTATTATTATCAGCTGCTGTATGATATACTGTTTA
TATTGAAAGCACAGTAttacaaaagaatctgtggtactgtgtgtttgttttatggtgata
gagaacttgagtatttttgacattttct
>NODE_70_length_494_cov_11.813766
CACTCAGGGACACACACTGCCACAGACTCATGCACACACACAAGCACGTGTGCACACAAA
CCACAGACACACACACACACGCACTGTTCCCTGCTCAGTGCATTACAGCCTTTCCTCCTT
TTACACTTATCTGTACTCATGTGTCTGCAATGAGCGAGCCTAAGTTACCAAACTCGCAAA
TTGCCCTGCTGTCACGCAGGTCCCCTTTAAGTGCGCCTTTTAGCCTCCTAAAGGACAAAT
AAAGTCCATTTAATAACTGCACTAAACACTAATAGTCTATGTGTGGTTGACATTTGTGTT
TGGACTAAAAGCCCCCCTCAGGCCACTGCTGGTACAGAGGCAGGGGCGCGCAGCTCCCCT
CTGTAGCACTAACAGGTCTGCCACAGCTGAAAGCACAAGACAACAGCTCTTAAGACACTC
TCTCACACACTGAGCTATTGATCCGTCTAAAAGAACACACAGTGGACGCCACTTGCCACT
CTACTTTCAAAACACATTTCTCTCTCTCTTTCTAAAAAAAAAAAAAAGACTGGACACTCT
GCATCACAGGGGGTTAGACCAGCAGTTTGTATGTGTGGGTATCCGTAAAGGGCCCGTTTT
AGAGACGTTACACAGAGTTTTATATGAAATGTCACTGTTTTACTGTTGCACTTTACAGGT
GGCCACAGGTACATTTTt
>NODE_71_length_572_cov_21.622377
AAATCACTGCACAAAAAGGAAAGTGATGAACCAAATCTGCATTTGTGAGCACAAAACATG
TACTGTAAAAGACAACTGCGGCGCTTTGGGTAAAGGGTGGATGATGCAAGCCGTTCGTGC
GTATGCGCCCGCACGGATGTGTGAGTGTTTGTATGCCTGTGTGTGTTTGTGTGTGTGTGT
GTGTGTTATGTGACAGCAGACCTCGCTAAGGACTAGCAATCACTCCATTCAGCATCTGCT
GCCACACAGCTCATATTGTCATTCCCCAGTTTAAAGGAACCTTGAGCGGCTTCAAAGATC
TTTTCAAAGCCTTAATCCTAATAGGTCGCGGTTTGTTCTGTCACATCAAAAGGGGGAGCG
AGGCGGTGGGGGGAATAATGCATCGGGGCTGGCAGAGATTCTTAAGGGTGGAAGATTGGC
AGAGGATTTGCAGTACGGGGAGGACCGAAATCTGAAATATCGGACACAGAATGCCTGCTG
TAATAGATATGAAATAGGTCTTCTCAACAGCATGAAAGGCTGACATTTCCAGAAAGTTTG
TCATGAGAAGGCCCTTTTATTCCCCTTCGTCTATCTGCGTTTGTACTGCCACCATGTCCA
TAGTGGAAATTCGCAAGTGTCACTCTAACAGGTTATAGAATAAGATTGGACATTTAAGAT
TTTTTTTTTCCCACCTCTTCCCTTTTTTATTGAATGTTTAGAATTTCCACTGAGAGACCA
ATTGAGTCCGAGCCGTTTTAGAATACTGCCTTCtgc
>NODE_72_length_185_cov_131.854050
AGAGATGGAGAAAAAGAAATGTGGAGGAGCACTAAAGGAATGGAGAAGTAGAATCGGAGG
GGAGGTGATTGGAGAAGACAAAGAAGTGGTAAGGGGGTGTGAGGAGAAAAGAGAGATTGA
AGAAAGCATGATAAAGAGGGAGAGAAATAGTGTCTCGCTCTTTTTAAACTTGGAGATGCT
CAATCCCTTCTTCTCACTCCAACCTGCATTTCTGGGTCACTAGAGACATTTAAACTGCAC
TTATAATTAACAGCTATTTTTAAACAGGGAGGGAGAAGTGGAGCGGTGGCGAGGTACAAA
AGCATTAAAATTGCCCCAGATTCGCTATTGAATAGGACACATCAAGGCAATATGCTGGCA
GATCAAAGT
>NODE_73_length_478_cov_33.891212
CCTTCTTCTCACTCCAACCTGCATTTCTGGGTCACTAGAGACATTTAAACTGCACTTATA
ATTAACAGCTATTTTTAAACAGGGAGGGAGAAGTGGAGCGGTGGCGAGGTACAAAAGCAT
TAAAATTGCCCCAGATTCGCTATTGAATAGGACACATCAAGGCAATATGCTGGCAGATCA
AAGTGAGCGAGGAGAAAGGAGACAGGGCCGATCAGTGGGGATAAATTGTTCCCTTTATAA
TGGCATAAGAATAGACCTCTTTGCCGCTGAAACAATTTAATAACTGCATTCATTACCTCT
GTCCAGCCTGTCTGTCTGTCTGCTGCACAATGTGTAACCGCTTTTGCCACGCACTACCTC
TCTTTGTCTCACTTTCCCTCTTCCTCATTGTGTTCCAAACTTATCACCTCATTCCTTTTA
CTTCTTTACATCTCACAGTCCTGCTTTTCTCTCCTCCCTCCTCCACCCATCCTCCACCGA
GTCCTCCACCTTTCCCCCTGCCCCTGTCCCCCGCCGCCTTGCCTCTTTTCCTGCACGTTC
CAGCGGTAGCTACAGCAGCAGAGTTTCCACTGAGCCGATGTGCTGCAGGCCCCACAATGA
AGATGTGCAATGTCTGACACTCTTGGAATGAGAGCCCTAATAGAAGGGGAAGCGGTTATC
Ac
>NODE_78_length_377_cov_26.572945
GCCCAGCTGTGCTGTCTATGAGGCAGACTACAACACAGCATCTATTCTGTCTAAGCCTCT
GAAGGACCTCTGGAGACTGTTGTGACAAACCCTTTGAAAGGACTCAGCAAACAGCTCCTC
ACCTTGAGGACTCCTCACTTCATCTATTTGTGTGAACGCTCAGCGGAAACGATGACAAGG
TGCGGAGGTACACAAGGTGAGCTATTGTTTTGGTGTGTAGGATGTGTTGTGTTGTGTCGT
ATGCATGCATCAGGCAGTCACTTAAAGAAGTGCTTGCCGTTCCTGTGAATTAACGAGCAG
TTGGGAAGAACAGGCCAAGGCGGTGCCATCTGTAAATGTCACAGGCACTGCTTGCTCATT
TTACACATCATTAAAGCCAATATTCCTAACCTGTATCAGAGCAATCAGGAGCAGGCCATT
ACTGCGACAGGGGCCCCGGGGGAACCACGACCAAACTCAGAAAGAAAAGAGCAGTGAGGA
AGAGAAAGATAGAGCACACTCTTTATCTCTCTGACACACACACACACACAGATACCCACA
CGCACATACACACACACACAC
>NODE_79_length_844_cov_14.951422
CTGCGGCTCTCCGTCAGACTGTCACGGCATTTGTTTTCAGAGTTTTACACAATGTCACAT
TCCTAAAGTTGTCATATTGAGTCCACTGAGGTACACAGTAAAAACCCACAGGCATACCAG
TGAGCTTAGACACACCACAAATATCCACCCTGAGATATGACACAGCCCCCAAAGTCAGGA
AATAAAATGTCTACTGAGTGATATGATTGTTTCTTTGTTTGCGTCTTTGTCTCCTTTGTT
TTTTCTTTCTTTCTTGCTTACTTGCTTTCTTTTTCCCTCCTCCCTTTTTCAGTGTTCCTG
CAGATTCCCCTGCTGTCGGCTCTCGTCACATTCCCCAATCTGTTAGCCTTCTGATACCGG
GGCCAGACTTGAAAGGAAGTCTTAAGGACGAGAGCTTATACACTGTGCCAGATTTTGTTA
AATAACGACGAGATGTTGGTGCCAATTCATCGGTAATTGTCCCTTCTGGCACAGTCTGTT
GAAAGTCCTGGAGAAGCCTAAGCTCAAGATCACTGCAAGTGTTAATCTTCTTATACTTAA
GGTATCAGGTTTTCTTTTGATGTCGCTAAACATGTTGACTCCTATCTCAGCGCAGAAGGC
AATCCAGACATAGCTATGAGCGAGATGGGGGTTTGTCTGCCTTCTTCTTCCAAGAATCTC
ATGGTTTGTGTGTTTCTCTCCTAGCATTCATTACGGTGCTAAAATAAAGCAGCAACAAAA
TGAGAGGAGAAAAAAAAAAGAAACAGGAAGAAAAGGATTGATTCTGCGCTAATTGTCCTT
TCCTTAGCGCAATTTAGCTTGCTCTTGTTCGGTGTAAAATGGCCTGATTTATTTTTAATG
AGGCGAAATCCTATTTCTCAGACTAGTCAGTATAATAGCCCAAGGTTATTTCCGAGACCT
GCTTCTTCAGTGAGCTTCTTTCAAGATCAACAGAAAAGACACCTGTCTCCAAGTATAAAT
GATTTAGTGTCTAATTAATTTTCCTGACCCCAAGGTGCACTGTATGTGTTTTAGGGTTGG
tatgatgc
>NODE_80_length_703_cov_27.496445
GTTTGAAGAAAAAAGATGAGGCATGGGGGTTTAGGGCTGAGGGGAGAAATGGGAGGGAGT
GTGGGGCTTGAGGGGGGAGTGGGGGGTGTCACAGATGTCCAGCCCTTTGAAAGAAAATTA
AACAAGTACCTCATTAGCCAACGCTTCAGTGCTCCCTGGAGGTGGCCACTGAGCCAGGCT
TTTTAATGAGCTGGGAACTTAAACGCTGCCAAAGTTTACCCCGGCCTTGCCTTTCTCTGT
TAGGCCACTGGGAAGAGCCATGCCCTCCCCCTTTGCCCCTGGTCTCCTCCACCCCCCGTC
TCACCCCGGCCCTCCTCTTCCATTGAGGGCTGCTCATGCAGAGGAGAGAGAGGCACCACG
CTGATTCCCTGCCTTTCAGCTCCGGAGAGGGGGATAATGCTGTTTTTGTACCACGCATCC
AGAGGAATTATGTGCGCTAATTTGATTAGGGGAAGATTTGATTAACTGGAAAATGAGGGC
TTTGCTTAGACTTTCACACGCTTAATTTATCCCTTGCAAAGCAGACGCAACATTGTGTCA
TGAAACTCAGAAGGCATATGAGAAGCCCATTCACCAGCTAGATGGCCCTTTCAGACTCAA
CAATATCTAGGACTGCCACGGTTCAAATTGGGATAATCAGTTTAGAGCTTTTTGCCTGGC
CTCAGAATACAAATTGCATTTGGCATTAACAGTGAAAAGGTTCAAAGGATAATGAGATTA
ATGTAGCAGGGAATTGAGCTAAGGCAGAAAATTTCCAGAAGAAAATGCAAAACTAGTGGC
ATTGTTGCACAAGGTGGATGTGAAGAATTTTTTTTCCCCCCTCTATGATTTATGTTTGTG
TGATTCCTACTGTGGTTGCTGCTAGGAGATTATGATAATGCtttggc
>NODE_81_length_714_cov_39.116245
TGCAAAATGAAATAGGAACAGGCAGGAACATTAACTGCATATGTGGTTAAATTAATATGT
TTAAACTGTGGACAGGGAGCTAATGAAGTCATTATGTGCTTTGCTTAAAACAGAGATATG
CACACACTGCACATGTTCTGTCACTGACCCATATAGATGTGGGTTATGTCTCAGTGAAAG
CTCGCTTTGTATTTTTCGTTATTGTATGTGGAACATGGCTGCAGTATTGTTCAAGCTTTA
AAAGTTTGCGTGAGAAAAGTTGTGCTCTGAAAGAGAACAAGGATAAAAAATTAAGTTCTG
ATTACAATTACGGGACGTGACACTTAGCTGATTTCAAATCAGCGAGGCCAAATTTCACAA
AGCCTGTCAATGGTGGCAGCAAGCTCGCCAGATCCCTCCCCAATCAAAAGTTTGCTCTAT
ATAATTTTACGCAATCAGATTTCTCCACAGTCATCCAGTGCAATCAGGTAATCAGAGGGG
AGCATTAACAAGACAAATGGGGTTTAAAAAGTGGGTGCACTCTGTTTGCAGGAACTTCCT
ATGGAGAAGCCCCCTCCTCTCCTTGATTACTCCTATCACCCTCATACAGCGCAACATCCC
CCGCTAAATAGCTTTCTACTACAGTACAGGCAGTATGTGCAGTAGGAACAAATGTGATTG
ACTTTACACGTAAAATTTGACAGGTAAATTAACCTCTTAGGGCTATTTATGTCAAGTGAC
TAACTGCCCGAACTTCACTGAATGAGCCATATTGTATACAGTTAGTGGCGCCGCTGCCTT
TCTCACACCTTTCATTATCGGTGAAATACTGTGATGCAGATTGCACAGTCAGGGACTCTT
TGTGCCAGGATGCATTTTTCACTCCATGTGTGCAGATGTTCCATGTATGTATGTtaac
>NODE_82_length_670_cov_18.798508
GATATTTTATCGCCCAAGTTAACGGTTAATGAATTCCCAAAGTGAAATCTGTCACTTCAA
AAATAAAGAGGAAGGCAAATTAAAGGGAGATAGAGAGAGACAGGGGAAGAAAGGAGCTGG
AGAGGGTGACACAGTTTTAAAATGCCCTATCTTTTGGCCATCCCCGTTTTTCAATGGAAT
AAAGAAAACTCAGCCCCTTTCTTCTCCTCTTTTCTTCCTCCACTTCTTTTTTCTCCCTCC
CATCCTCCTATCTCTCACACCGCTTTTCTCTGAAAAAATTCTCATGAATGATTTATATGT
GTCTTGTTATCAGCAACGATTTCTATAGACCCCAACGCATTCACCAAGACATTTGTGGCG
TAATTGTTAATTTTAATGCCATAATGGCTTCAGATGGGAGCTCTGATTAGACATTTATTA
CACAATTAAATGAAACATACTCAAGAATCACAAAAGCCTTCCGTAATTATTTCAGGCCAT
TAATAAAATGGGCATTAAATTATATTGGACACAAAAGAGAAGTGAAATAGATTTCCATTA
GAGCAATAGAGGCAGAGAGGGGTAATAGATCCTGCCTGAATTCACTCTGAAATTAATTGT
TGCCCAGCCTATTTCCACACACAGTGGAATAAATGAATGAGAAAAGAGAGGAAGAGAAGA
ACGAGTTGGTGGCCGAGAGAGTGAGGGGAGGGGGTTACATTAAGAGCCTCTGATAAAAAC
CTTTTGTTTGACGTACTACAATGGACCCTCAATTCAAGAGAGAGAGAGGGAGAGTCGGAC
CAATTTCAATCTTACTCTGCCCGTCCAGACTTCTGACTCGAGGTTATATCCGCTTTTCAA
GTttgcttttgaat
>NODE_83_length_750_cov_21.062666
ACCAGTTTGATTAATATCTGCTTTCACATTTTTTTGCTTGCTCTGCTAGGGGCTCTAGTT
TACATGTAAATGAAATCTGGTCAGGTTAATCCCTAGTGCTTATAGTAGCTGCATGTTCAG
TTTCACTGCAGCTGACTGAATAAATGTGATGACTTGAAGTAAAATAGCCACCTGTCATGA
AATGTTTCAGTCTCAGAGCAGTGTCATAAGTTGTGCTAAGCAGTAAGATGACACGAGAGG
AAATTCTTTATAAACCTGCAGGCTAACATTACCTCCCTGTTACTTTAACACAAAAGGGGT
TGTTTCTACAGTATTAATAACCAAGCCTCACCTAAAAAATTAATTTGAAACTATGCATAC
AGTCCTGAATAGGAGAGGGTAAAACTATTAATTAAAAGTGGAACAGGTTCTTATTTTAGT
GGAAAGTGGAAAAATTATGAGCCTTTGTTAAGGAAGGCCCAGGAGCAAAGCTTTCATTAG
CCTACATGCATGGCAAAAGCAATTCATCAACTGTAATTTTGCCTCAATGGGCAAAAAAGA
GGGATCAACCTCAGCATGCTATTTATGGAGATTTACGGAAGTCTGGGAAATGCTAATGTG
ATTAACATTTATCTACAACATGTTTCGAAATGGCCCTCATGTCCACGTTTTGCCTTTAAG
ATTAAGTTATTGCACTTGCTCGAGAAAAAAGAAAATTATGGAGTGATACAGAATCTGCTT
TGCAGTGCAAGAGCACACAATGATGATTTTTTTGGAGAATTCTCTGTCACATTAGTGGAG
GATTTCTTCCCCCCCACCACCATTCCCTCCCCTCTCTCTAAATATCTCTCTTTATGTGTG
TCTGTCCCCAGATGAAGGCGCGGCGAGCAGAGCGGCGCTTTTGTCCTACCGGAGTGTCTC
TCTCGAAAATGTGAACTGTTCCACGGATTAGCtg
>NODE_84_length_628_cov_21.382166
TGCCATAACTCTTGTGTGTTTTTGTTCGCCGATGTGCACAGACAAACATATACACACCTC
CTCCCACTGATGTATGTATCTGATGAGTCGGGAGAGTCTTAACAGACGCAGAAGACTGAG
GATCTTGGTGAAGCGGACGATGCGCAGGGCACGGGCTGTTTTATAAACCTCCGAGTCAAA
GCCTTTCTCCACTATTAAAAAGATATAATCCACGGGAATGGAGGAGAGGAAGTCCACGAC
GAACCAGCTCTTCAGGTAATTCATCTTGATGACCTTGGGATCGAGGATGATCTCGGAGCT
CTCCTCGTTGACGATCCCCGTCCTGAAGTTCATGACCAGGTCCACCAGGAAGATGGTGTC
CGAAGCCACATTGAAGACCAGCCAGGTGGTGGTAGTCTGCTCTGAGAAGAAGGTTATTCC
CACAGGAATGATGATTAGATTCCCCATCATCATGATGAGCATTATCAAGTCCCAGTAGAA
CCTGCAGAGCGACACACACAAATCAGGAAGGCAGGGGAGAAAACATGGCAGTTAATTATA
AATAAATAAAACAGTCAATAAAAGGGGTAGAATGTATTGGAACCTACCACTACTACTTTA
TCCAAACTGAGTTTATTAACACAAATGCAATGAACAGATGAGGGTGATAGGAATGTTACT
TGACTTGTAGGTATGTGGTCGTGAAAAGTATTTGAGAAAGTGCAGTTTGACCTGATTATC
ACTATACGGAGCATCACCAAGGTTACTGCAAATCATCCTGAGGGCAAAGAGGAATGTCTG
AAACTATTTACATgacgcccaatagttgtcac
>NODE_85_length_528_cov_8.928030
AGAGAGAGAGAGAGCGCGCGCGACAGAGAGAGAGGAGAGAAAAAAAAACTTGCCATCCGG
TTTATGGTCTGTGCGCAAAAAAAAACTGCAATGGTTTGCGCCATAGAACCAATGAAGCCG
TGCATGAATTGAAGTGAGGTTAGAGGCTAAATTAGCAGTTAGATTCACAAAGCGACTAAA
TGACAAAGAGTGCGAGGCTGCTGCGATGGACTGTACGATAAAGGTAAGTGTCTGGTTTGT
TTTTGACGCCTGTTTTTGGAGCTGACAGGCGGCCACCCACACCAGAGTCTGCGGAGTGAG
AGAGGCGAGGCGGTGATGCGAGCTCCCCACTCTTTCCTTCTTGTACAAAATTTCCTCTTC
CTTCCCGTTCGTGGTTGTATGTCGGCTCTATAATAACACAACTAACCACTACATCTTTAC
ACTCAGATAAAAATTGGTGGCCGGTTAAACGCTGCGCGTAAAAGCGCGTTTCCAAACGTT
TTGAGGCGCTTCTTTCTGTCCACCTAACTGCTGCGTTTAATCGTCCCGCACAATCCGCGG
AACCGCAAAAACAAAAATGAGGCACGAAGAGTGAAACTGCTGCACATTTCGGCGAGCTGA
CAAACCGTGTGCTTCTTTAAGGAAGAGTCCGTTAACGCAGGGATGCAGCGCTTCGGGGCA
GGTGTCCCTGAAGGCGCCGCGGATCGAACCGGAGCAGGaggaccaccagatg
>NODE_86_length_628_cov_21.708599
GGGAGGTTTTAGGTTTTAAAAATTCATAGATCATGTTTCACATCTGTGCAATTACAGGTG
AGGAAGGATTCACACTGAAAGTATGTACACAGAAAATCCAGTCTTCTGTGTGGGAGAAAT
GTTACAAGGGTTTGATGTTGTCTTCAGTCTGTATGCTGACAGTATGTACGCTTTGAACCT
CTTAGATGAGGTGACCTTATGCTGACCTTCCAAAGCCTAGAGGTCACTGCTCTGGCCAAA
AGAAAAAAAACAAAAAACAAAAAAAGCTTTGTCACAGCCGGCGAGCAAACATGGAAGCGA
ACAGCTGCGAGTTTTGTACTGACCATGCAAACTGCTGTAGGCTTTGTAAGGTCATTATAT
GATAATGAAAATCATTACAGAATTACATGGGGGTTTAGGACATGAGAGCAGCAGGGAGGG
GAGGGGAGGGCCACATTGGGTTTGATAAATGGACTGTGAAGGTGCCCATCTGGCCCTCTC
TATGGCTTTTTCTTCCTGCTCTTTTATCCACTCTTGTCCTTTACTACCCCTCTTTCATTC
TCCTCCTCTGTTCTCCAGTGGGCCAGTGTAAAAAGCGAGCGGGCCTGTAGTGAAAGATTA
ACAGAGTGCAAACCCAGCTCACCTCTGTGGAGGAGAAAAGAGGAGAGGAGACAGGCGGAG
GTGTTTATGACCCAAAGCAGGGTTTGTGCCTGACTTGGCAAACCCTGTCCTCCCATCTCT
CAGTGTGGGCCGGTAGgagagtaggcagccattgacctttggcatcggaaacagttggac
agctcaggatgtgtgaatcgcagtagttttga
>NODE_87_length_794_cov_16.783375
TTCCTCACATCTCATTCCTCTGCTGCTGCGGTTCAGGGGAACGATAGGTGCTCTTTTCCC
CACTTCAATAAGGGGATGAAGCTCAATTAGCATTTCACAAGTCCCATTTTCCTCCTCTAT
TGCAACCTTCCCCGCGGAGCCCATGCTTTCTCTGGGGGATTGTCCTGTTTTGGGCCCTTG
TTGCTGTTGGCAGGGTGACAGTATTCGAGTGTGCAAACTTGTGCTATTGTCCGCGGGCCA
GAGGGAGCCATGGAGACCCCATAATATGACACAGGAAAATGTTTGCTGATGGCAATTCTA
TGGGCTTTGTCCGACTCTTTCTCCTTCATGACGACTCGATTTAAGTCTCTAAATGTTTGA
CTACAAATGCAGGAGTGCTATCCAGCTCCTTTCCCTTTGTCCCGCGAGGTTTGAATGAGT
AATTCAGCCTTTGTGTCGCTCGATTGAGGGGGCAAACAGAAAGACAAGATTCTTGAGCGT
TCAAGCCCCTTTCCATGGTTATGCACTCTTTAGATCCCCCCCACCACCCCAGCTCACCAA
ATCCTACAGCTGACATCACTCTTGGGGAGGCTATGACGGGTATCTGTGTTTAAAAACTCA
ACTTTGATGTGGAGTTGGGGTTCACGCATGTTTCAGCAGCATTTACACTCGTTCTTGGTT
TATGCGCACTACTGCGTTTTTTTGTTAGGTGTTTGGCCAACGCACAGAAAAATGATCGTG
TAGGGAGAAATATCGCATCCCCTCAGCGGCTTTTTCCAGATCTCCATGACAACAATTTGC
AATGGTGAAGAATTCGATACCAGGGCGCTTGGAGGCTGATTGGGGTGCATTGTGAGGGGC
CTGGGGTCGCTGATTGGTTCAAGGAAAGCACCATAACTACAAGGAGTTTATATTCATTCA
ACTTGTTGAAGTGCTCCTACTGCAGCCTGGAGAGAAGTCTGCACTTGGACTGTGGCTCCG
Agagaattcatccagcag
>NODE_88_length_410_cov_6.682927
GGTCAAAAGTAAAGGCTCTGACTCTCTGGAGACTGCTTTTTGTGTAGATCTTTACGATAT
ATTTGCAACACTTTTTGCTTTAATTTAATTTTTTTCCTAAAGTATTTCTAATGGGCCACT
GAATAGATTACTTAAATCTCAAACAGGTATATTTGTTTATGGTGATAAATATATATTTTT
TTCATTACAGGGTGAGAAAACAGAAACTGTGCTACACCCCTTAACTAAATATAGTGAGAA
ATCACACATGTACACAAGAATATTAAAAATTATTAACCCACAAAAGCAGTTTATATAATA
TAATAGTTATATTGTCAACAATACAACAGCAATGCCAAGGGTTCATATGTGCTACCTTTG
TGTGTGTGTTTGGGCGCATGTGTGCGTGTGCGCACATTCACTTACACTTGTGTGTGTATG
TGTGTGTGACTCCATGTGTGTGATTCATTCCAGGGCAGTTTTAGTCCTTATAAAATATTC
ATTTTGGTTGTGCAGGGCCCTGTAATTGCCATCTCTCACCCTGAATTATTTATACCTCGC
ACAGACTGACAAAGCTTTGCCATACGGCCCCAGATGAATCAGAAAGCAGCCATC
>NODE_89_length_554_cov_16.205776
CACCTTTCAAAATAAAGAGACAAATTTCTCTCAGTTCCCCTCTGGATCCCACAGGAAGAA
TCACATTATTTTTCTAGACAGCCCAGAAGCCTGTACCCTTTACCTGCCCCCCTTTCCAGT
CCCCTATAGAACTCTGAGCACTGTGGAATTTTAGTACTTAAGTTATGCATTTTTAAATGC
CAAGTAAATCTCCAAAAAGGTGTATTATTTTTTTCTACTGCATTTTTCTACATGTAAAAA
GAAAAACATGTGTGGTGTGTATATGTACTATAATCTGTATTACGTTATTCTGTGTATTGT
TGTATTATCCAAGCATTATAAATGGTAATGGTTAAAAATGTGAATGTTGTTACTGTAAAA
GATGACTGTTTTTCCCCTCCTCAAAGTGAATGGTTTCTAACCTTGTGGACCTGTTACAAT
CTAGGTGCAATGGCTACTAAAGTGAGACGGCATGACACGCGGGTCCATCCTTACCAAAGG
ATTGTGACCGCTGACAGAGGTCAGTTTAGTCTCTGAGCTACACTTTGCTATTGACTGATG
CATTTCAATGATTATTATGCCTAATATGCCTCAATGCCTTAGTTGGGAATTTGTACATTG
TCTGTATTGTATTTTTTTTTTGTTTGTTTTCTTTTCCCCCACCACCTTTCCTACCCCATA
CATCCACACACCAGCTAAATGGTTGATTGTGGTATGCACATTTTGTTTACATTTAGTACT
TAACATATACCGtatatg
>NODE_90_length_792_cov_16.622475
CTGCTATGTGGCGAAGTACCATGGCCTGTGGTCTCAGTGCTTCACTGTGCATTCAAATGC
ACACACACACACACAGCAGCAATAATATGTGGATTTTTGTGTCTATTTAATCTTGATGGG
ATGTTTCATCTGCAGGCTGCTATCACAGCTGGCTGCCTTATTGTCTGGGTGAGACTGATG
GGTTTGTGTGTGAGTGTGTGTGTGTGTGCTTGCTTGCCTGTATGCATTTTCTTCAGTTTG
TCTTTCCCTGTTAGTCTGCATGCACATTTATACAACTGTTTGTTTGCTTATACAAGAGGA
GACATATTTCTCTCTTGTAAATCTAGCTACTATAAACCCACAGTGCAATATGTACATATG
TGTGTATGTATTGTGAGTGTGTGCTGTCCATCAAGCCACACACATAGCCGTACCAAACCA
TTGGCTTGGTTGCTGATGATGACATATGAGTTCCTGGCCTTGGTAATGGCTGTTAAATCT
CATAATTACACGCTTCTTTATTGCAATGCATAATGACCCCACAGCACTATTGGACAATTA
ATTAAGATTTTCAGCCCAGGCTTTTTCAGGCCCAGATGAGGAGGTGGAATGAGGTCTAAT
GTTCTTGTCTTCGAGCTACGACATTAAAGCATGGTGCTGTAGGAAAGACGGTTGTCTCTC
TGTGTGCATTCATTTTCATCTTTGTCTTTCTTTCTGTCTGTTTATGTCTCTCTCTCCCTC
TCATTCCCTCTGTTCTCTCTCTTCTCATTGCTCCAATTGTTGAGCCCTTCCTCTCGATGC
TTGTCCTCGATGATGATATTGGAGACCATATCTCTAATCTGTGAATGGTAAATTAATCCC
TGTGGAGTTTCTGTGGTCCTCTCTCTATGGAAAGCTACGGGGGATTAGGAAGATAGAATC
AACACAGCCTCATAATCTCATATACAGACACCAGGTctggacagggaccattgggttttg
tttcaaagccataatc
>NODE_91_length_751_cov_25.159786
AGAGAAAAATATAAATTCGAAGGATGTTAATATATTTGAGCAGCGCATAAATATTTTGGT
CATACACACTTTAATTTTGCAACATTTTAAAACTCATATTGTTAACTTGAGTTGATCCCC
CTCCATCAAATGCAGGTTTAAGAAAAGCCGAGAAAAGGCAAGTACAGGGCCATAATTGAT
GGCTCAAAGTGTAAGCTTTCTCTCTGAGGGTCTGCTCAGGTCCTGATCCCCTGGCCTCAA
CCTGAAACAATCACTCTTAGTTAACGACAACACTTCAGCTATTGACAGCGTGATCCCGTA
AAGCAGACACTTCAATCAACAGAGCAGCCGGAGGAGGTGTTGTGTTGGAGGAGAATAAAA
GAAGGAGGGGGGCATGGGGACGGATGAAATCAAGAAGTAAATAAATGAATTGATGAATGA
ATAATAGAGTGGCCAGCTAGTGGCCTCTTGGAGCAGCAATGCAGTATTAATAACTGACTC
TTACTGTTCGTCTCTGTGTCATCACTGATACTCTTAGGTGGACCATGGCCAGCATAACAC
ACTGCTGATCTGTACATTCGATCCGGATTACGTACTTTCTTCAGTCCTTCAGGAGGCAAA
GAGAAAAGTAGAGAAAATCGAGGAAAAGAAGCATTCTGCCAGCCTGTGATGGCTAAGCAA
ACTCCCCATGCAAGCAACATCAACAGAAACTACACAGTATGTTGAAATACATTTAAAACA
CACAAGAGCTGTTGGGAAAAAATATGATAGGAATAATATTAACATTCTAATATAATAAGG
CTAATAAATCACATTGAATTTGTCTGTTGTCTATTTAAAACAGTGAAGGTCTCCACAAAC
TACATATTTTTGTCGCTACAGGAAAAATGGCTTGTAATAGGGGTCAATGACGCTCTGGCT
TGGTTTGATACGGGTCAGTAACACTTCTTATTgta
>NODE_92_length_794_cov_19.851385
TGCACTTGTTCATTTTAATGTCAATTGTCAAAAACCTTTTTCTTTGTTTTGCTAAGCAGG
ATTCGCAGTATCCGTTCAATCATTGTTAAAAAGGTAATGGGACAAATTTCATTTTGCATT
GTTAATCCGGCTGGCTATTAAGAAAATGTTTTGAAAGGTTCAAACCTTCTGTTTTTTACC
ATAACAAACATGGATTTCCACTATTAAAAAAAAGGTGCTCTTTTTTAAAATGCCTATTTG
CTGTGGAGAAAGTTCTTTGAATCAGCTTCAGTTTAATCAGAATATGTAAAACACTGTAAT
TTAAATACCAGGATGCCTTTTAATAAAAAGGACTAAAGTGAGATTTAAAATGAACAAGGT
GATTAAGAGCGACTGTGCTGGACATTTATAGAGCAGGACTGCACATAATGAATAAAGATT
CATGCTTTAGTCCCCAAATTTAAATTTTTGCACAAAATGTGTCTGATGTAGGCAGCTTTT
AATCACCTTACTGACAGGAGTAACTGCTTTCATTTAACCTTGACTGAAGATCATGAATTC
TAAAGCATTTAATTGGATACATCATTTAACAGAATGAACAGAGCAAATTTTCGCCAATTC
AAAGGCTCAGATTGACAGACAGTGGCAGTAAGACCCACCACAATTAAAGCTGATCTGTAT
TCACTGGCCCTGTCACCCATCGCCATTAGTGATGTGACTGTTTGATCATCTCTGCAGAGA
AACTTTGCTGAACTTCACCTTGTTTTGAAAGGACTAGACGTTGAATGAAAGACGAAGGTT
TGAGGAGGGAACGGGGGCTCTGGAGGATAGCGAACCACACACACACACACACATTGACAC
ACACACACATACACCAACCTACCTCTGGGACCAAACCTCCCCGCGATGCACCTCTGGTTT
AACAGCAGCAACCGTCCTGGAAATGGACGTGACAGGACAAAAGAAAACAGTGCAAGTCTC
ACACCATTATGTTTATTa
>NODE_93_length_736_cov_16.706522
GGTGGCAGCGGCTATCAGGCCCGGCGCTGAATTAGTCGGCGGCGGATTCAAATGTCTAGA
TGCTATCAAACAGCATTTAATGATAATGGAGGTCACGGAGGCAATTGGGGAAACGCTTGT
GTGTGAGAAAGAGCAGAAACACGGCGCTAAGATAGCATCGCTAATTTCCACCGGCCTCGG
CGCGCAAACACCACGCAAGAGGGAGGAGAGGGGGAGGACGGGGGAGGGAAGGGAGGAGGG
AGGAAAACGAAACAACAAGGAAAGTTTCTCGGCGACTTTCTCGAATGTCGCTCCAGATTT
TGCCCTTCATCGTTCTTTCACAATGTCGCGCCCTCTCCGCTGCTATTTCTGACTGCCAGT
GTGTGGATCTGGCTCGCTGAGATTCCATGCCAGTGTAAAAATTGGCTGAGGGTTTGGTTC
AAATCAAATTGGACATAAGCACCCACAACACCATCTGTTAGGGAAAGGCAGTGGAGTGAA
GGGCAGAACTCTGTATTCAGATAAATGGATTTTCAATTTATTAAATTGTTGACTGACACC
CTTGTAAATTCTCCCTTTATGTGCCGCCGCCTATTCTTAGCAGCGCTTAATGAAACGTGT
TGCTATACGTCAACGAGCCCCAACATGCAAACGTCTGTTGTTTGGATTATTTTACACCAA
TTTGTTCCTTTTTTCCCCCAAAAACAAAACTTTAAATATCCCCCGTCAGGAGTTTCGTTG
GCGCTGCTCTCCGTCTAACAGGTGTGTCGCCTGAAGTGTTCGGAGGCGACGATCTTGTGA
TTTCTTTTCCTGCGATCACTTCAGGCGACCATATGTCCCCCGTCGCCTCACCCCTCTGAA
AACCCGCCGCACAAGGTGAATGATGCTGCTCAGAAGTCGATGCCGAGCGCTTTGAGTGTG
CATATgagcgtgaacccccc
>NODE_94_length_649_cov_21.391371
AATATTCAGGTCAAGACTAAAAGCGATAGAGACCCTAACAAACGCATCCATTCAAGTAAA
TACAGAAAAGAGGCACCAATCAAAATGACCTCGGCCAAACTAACGCCTTACTGTACTAAA
CATTTGGGCACATGAACTTTTAAGTACTGCAGTGTGCACTGGGTAGATGATAAAAAAGTT
CTGTGTCACTGGTCCATGCCGGTATGCTCCCCAGTCCCTGTAATGATTTCTATTCATAAA
CATGCAGTGTGCTATCCTCCACCTGGCAGCTGCCTCTGTGCATATGAGATTACTATTATG
CATCTTCCAATCCCAAGGATAAACATCTCTTCACTTTTGAAGTTTGCAAGCATGAGGCAT
ATTTTAGTGCCATATGACTTAAGCATCCCTTCAGGTATCACTTGCAATCTTTTCTCATTC
TATATACATTGTTCAACTTTAATGGGTATCTAATTTGTGTTATCAGCTTACAGGGCAGTA
AGTAATAATTTGCATGGCTGCCCTAAGCAAATATGCTTCCATAAGCATCCCCATAGTATA
GACACTAGAATGGATTAACCTCCATATTGGCTATGCCCTGACGGTCAATGCTTTTTTAGA
AATAAGTAGAACAGATAGTTTAGTTTGGTGGCAATTGTTGTGGAAAAAAACGGATTTACT
ACAAACCTTTTTACATTCAGATGCTACATTGGATAAAAGTCTCTCACACATGGCAATGGT
GAAATTAAATCTGTGCATCTATACTTCCAGCATTGTCGATGGCAGTTGAGGCCCTTTACT
GGAACAACCACATAATATgggcgtgaacttgaaatgcttcatttttacagatg
>NODE_95_length_792_cov_26.517677
CGTTCACATTACACATAGTCATTTGATCCCTTGTTATTATAAAACATATCGACCGCAGCC
ACTTTAAGGATTTAGATTTATTAAAAAAAATTCAATGACAGTCAGAATCAACTAAAGAAT
GTCTAAAAGACTGTCGTGACTTATTTTGCAGTACACACAACTCCAATTCGTCTTACCCTT
AACATTTTGCTTTTCTGTATGACCTCATTTCAATTTGTGACCCCGGCACTGTGGACTACG
ACTATAATGACCAGTGTTGCCGGTGAAGATGGTGCCTTTTTGCTGCCTGCTCTTACTGCA
GGCTCTGTGTGTGATTGCCGTGCGGCTGGATTCACAAGGAAGGGCATAAACTTGGACTGG
AAGACAATGCATTAAGACTGCTGGTCCCTATGCCTTAGATTTGGCACAGGTTAGGTAGAG
GCATGAAATGCATATTGTTTGTGTTCATTTGAATAAGGACAAATGTCAGATTTCCATGGC
TCCAGGCAGCCTGCATGTTAGATGATCAACTCTTTTGGGCCCCTGGATGTGGGGTCATCA
GTAGCGCTTCCAGGTCACTGTCACTGCATGCCGGTTTGGGGCCATAATTGACCTTTTGAC
AGAGCACAGGGAGACAGCCTTTCTCTGAGGGCAGGAATAATCACTTTAGATTTACTTGTG
GCTGTGCTCATGTTCGCTAATTAAAAATGTTTGTTTTGGGAAAAATTCAATTTGTGATCT
AAGAAAATATATTTTATAGTTATTTGTTTCATATTTTAACCATTATGGCAAAAATAATAC
GACTATAAAAATAAGAAAGCAAGAGATAAAATGCTGACGAAGATCTTTGACTTGCCTTTG
AACTTTTCTCGCATATGAAAACATAGCTATTGTCTTAAATTATGTCTGTTATATCACAAG
GAAATCTTTGACCAGTGTGGCTACAAACATGGCACGAGTTACTGCGGCACATCAGTcttt
tctgacgttttccatg
>NODE_96_length_675_cov_11.364445
ATCATATCCACTCCAACAAAGAGCAGCTCCATCAGGTTGGACGGGTGGCCAGAATCTTTT
AACAAGCTCGTCGCCACGAAGAGAGCCCGCTCCATTTTGAATTCATAAAGGCCAGCTACC
ATTTGTCAATTTGAATATCAAAAGGGGCTAGCATGGGGCCCCTTGACTGTTAAAGGCACA
CTCCCATAGCTTCTATGAAGCAGGTGTGTGATGATCAATTATTAAGGATCCCACTCTGGT
TACTCTTAGTGGGAGGTGGAATTGGGGATCTGGGGGTTTGTGGTGGTGGGAGAACATCTT
TCTGTGTTGGACCTGGATGGGGGAGAGACAGCGGAGAAGGGAGAGGGAATACTATTTACA
TATAATTAACAGTTCAAAAGAATGAGTTCACACACCAATCAAACTTGTTAATTGACTGTC
AATGGTGTGTCCCTGAATATACAACACAACTACATTATTCATCTTAGGCCTTGACAGGGA
AGACAGTCCAATTTGCATGGGCGTTCTAAACGTGATCAACAACCACAAAGCCACATGCAT
TTTTAATAGGCCAGAGATGGGATCCTTTAATATTCATAAGGGTCAAACAATTGCATATGA
CATTAAACTTTCTATAACAAGGTAAGTATTTTTCAAATGCAAGCCTTAGCAGTCTAAATG
GCCCACAGAGAAAAGGGAGAATGTGCAATCTCCCAGGAGCGGATCAATGCTACATGCTTA
TGCCGGTTTATTTCTGTTCATTTATTTCTTAATAACGTttgatatatgctgccatgattc
aatcgctgactggaagttgattcaagattagtcagttggttcaaatttagttagttttct
tgtcgtttcttcattttta
>NODE_97_length_475_cov_35.058949
GCCCCCATCCCGCAATGTCAGATATATCAGCAATGCTAATGCCCAGGCAGCATCCTGCGC
CGCTCGCCCTGAACCACTGAAAAGACAACCATTTAGGCTTTAAAAGACACACATAAACAA
AAAAGGAAGGAGGAGATGAAAAGAGAGGAAAAATGAAAGAAAAAGCAAGAGGGAGAGAGG
AAGAAAGAATGAAGGGAGGCTGGGGTTGAGGTGGGGGGCGAAAGAGGAAGTCAATTACGT
ATTCTGAACCTGGCCGATGTAGTCCTCAGGGATCTGCCTCCGCACCTCAGGATCTGTAAA
TAATTGACAGATAATATTAATTGGCTTTGGATTAGTGAGCAAGCTCAGTATCACACATTA
ATATTTGATCAGAGGATGATAGGGACCCTGGCAGGGGATCCGAAGGGGCAGCTGAGGCTG
TTTTGTTGATTAGGCCAGAGAAGGGAGGAGACTGAGGCAAGTGGTAGCAGTAGCAGCAGC
AACAGCAACAACAGCAGCTCCAGACACACACACACACACACAGACGGAACCACACACACA
CACATACACAGATGGAAACACACAACCGTGGTTTGATGCTCCCGTTAGCTCCAGGCAGCT
AAACCTCCTACTGCCAGCAAACTGCCTGCTTCTTATTTCGCCCATGAATAAGAACATAa
>NODE_98_length_747_cov_26.704149
ATTGGCTGGAATGAAAAAAGGTGACCTAACAATGGCGTTACAGGAGTTTGACAGAAAAAC
CTACAAAGTGAGAGCGAGATAGGGAGGAAAGTCATTTAGTGGAGTCCAGTCTTTTGCCCT
AGAAAATGTCATTGCGATGACTGAAGACACAACGTCCATTTCCACCACCATCCGCTCTCT
CTATCTCTCTCTTTCTTTCTCATTCATTGTCACTGCCTTTTCCCTTTAAGTGCACTTTCG
CCCACACCACTTGGAAATTGATTGAAACAAAATGTCACAATTATGCCCTGTAGCTCGCCG
CTTCAATTATTCATCAATTAGGGGCTAGGCTCCTTTTTTTCTCTCCTCTGAGCTGATTTT
TCATTCAGTTTGCTCGAGATGTATGGCTCCCCTGCTGTTAACCAGTCCAAAGTCATTAGT
TTCTGGGTTTGCAATTAAACCTGATGCATTATGCATGAGGCTCCGACTCAGCAGACACAC
GCAGCAGCGGCCGCAGCAGCTAGCGAACGAGCTAGTAAGCTCTGGAGGCGTGGATGGGAA
ATTAATTTGCTAGAAATTAAGTTCTCTCTATCCCTCCCTCTCTCTATCTTTCTCTTGTCT
GGCAGGTTGGAACAGATGCCACTGGCTGGAGATGGAGATAGAGACGGGGCAGCGTCGGAG
TGTAGTTTGATCAGCGCTGACAAGGAAAGACGACCTCTATAGATTTCCAGTTAGAATGTG
TTTGAGATACTCTTCGCATTCACATTATAAAATATTCTATAGGTAAATATAATGACCGGG
CATTCATGTAGGTGTTGTGTTGAATAAACCTGCTGAAATTCTCTAAAGGGTTAGCAGTGA
TATGTTACATGCCTGCACTGAAAACCAATGTGAAAAATAAACAGGTGTAGGAAATATAGg
tatcactgctaaccctttagagaatttcagc
>NODE_99_length_580_cov_18.612068
TGTCAAAATACGTGCAAATCATGAGTAGATAAATAAAATCTATCTGGAATAGGATGCAGA
AAAAAAAGCCAGGAATAAAAGTTATTTTCCCGAGTATTCCAGAGAGTTCTCATGCTGTAA
AAAATGGAAGTGGGTGCAGGATACATCAGGAAAGTATCAATGTCTACCTCCACACACAAA
AGGGCCCCATCCTGCTATGACCTCTCCTACCATCCTCCCCCTCCCCTACTGTGTCATTTA
CCCACAGTTTCTAAATGCTTCCTCCAGCCAGAGTGGAATCTGCTCAGAGGTGCCTGGGCT
TTGTGGCGGAAACATAATTAAAGTGGTGAAAGATGTAAAAGGTGAAGAATGGGGATGACA
TCAGGCCAATTTCACACTTGGCACTCGAATGGCTAGGTCCAAGCCAGGACTCTTGCCTCG
CAACACAGATCAAAGCCCACTGTCACCGCACCAGTGCAGGAAAAAAAAGAGGCAAAAGGA
CACCTAACTATGCTAATCCCCAGGACGAATATATTTTAATCTTGTTAGAATACAAGTTAA
TGCCGTGGCTCAGTGGCTGAACTTTTTTGGCAAGAATGAGAGGTGGACAGAACTACTTTT
ACCTTTTCTACATGAGGTGCCTCTGTCTGGCACCGGATAAACAGCCAGAGTCTGAACAAA
CTTTCTTTTGGACAAACTCGGTGTATTATCAAGCCACATACTGTACAGGCAGCAGATAGC
ATTCGCAAGCCActgaaaggcaaagcaacagttttcattaagag
>NODE_100_length_679_cov_18.468336
TGTACACGAATAAAACAAAATCACATCCACAACAAGAACTAAAAAAATACACCAATGTGT
TATTTGTCTTGTTATTTTTTGTGCTTTCTAGATATTATTGGTTGCCAAAAACCGTAGAAT
ACTTGATATAGTGGTGCATTTTTGTGCATTTATTTATTTATTTTTTTAGTTCTTGTTGTG
GATGTGATTTTGTTTTATTCGTGTACATTTTTATAAAAAAAAAATCTTTCGACCTTTCAC
CCCTGCCCCGCCGCTGACCCCCGTCTCGTGTGCATTTCGCAGGAGAAGACGAGCGCCCTC
AGCCTGAGCAACGTGGCTGGGGTCTTCTACATTCTGGTCGGAGGACTCGGTTTGGCCATG
CTGGTGGCCTTGATTGAGTTCTGTTACAAGTCCCGAGCCGAGGCGAAACGAATGAAGGTG
GCAAAGAATGCACAGAATATTAACCCAACTTCCTCGCAGAATTCACAGAATTTTGCAACT
TATAAGGAAGGTTACAACGTATATGGGATCGAAAGTGTAAAAATTTAGGGGGTAGGGAAC
GAGGTTTTCATAAATTCCCCCCAACTGCACGCTTTTTGGCTCCATCCGTTCCATCCTTCA
GTGTTAGTGAATGAAGAGGTTGGCCAAAGGATCGTATGTACTGGTGACTTATGATTTAAT
GAGAGAGAGAGAGATATCCCCCTTTTTTAAAGCTTAAAACTGTGATCGTCCATTTAAGTT
TCCTTGCTATTTTGAAACCATTTTCATGTATGACTGTTGATGGCCATGCTTGTTATACCT
CTGTCCTAGTAACACATTTCAACAATAATGCTTGCAATGACCATGCAGAAGCCGTCACAT
GATCATTCgcatctcgcattgtg
>NODE_101_length_729_cov_8.960219
TACATTCTGGCAATTTCAACGTCTGTTTTTTAAACGATGTAACAGAAATAAAGTTTATTA
TTATTATTATTTTTATCTTATTATCTCTCCATCAGGTTGAGGGCAGCTGCTTTTGTCTAG
TCTCACAATCACAACACATGAACTTACATTTTGCTGAGTGTCTGGATTTGAGTCTGGCAC
TGAGCCGAAACGCGATTATAACATCAGATCTATTGTAAACTCCTCTGCCTTCAGCAACGA
GCACATGAGGATGAACTGATCACCGCCTTTGAGAGGAAACATTTGATTTATTTTAGCACA
TGCAGCCCTTCAACGTGTTGATCGTTTGGTTTCAACCGTCTGTTCTGCACCACGACTGGA
CAAAGACCAGGCCGAGGTGGTTTCATACCTGTCCGATGAGCTGCACAATGAAGTCCACCA
CCAGCTTGGAGTCCTTGTTGAACATCCCCTGCCACAGCTTGTCCACGACCCGCTGGGTGA
AGTAGAAGACGTTGTTGACCAGAATCTGGTAGCTGCCTCCACTGCTGAGCGGCAAAGACG
CGTCTTCACCTGGAGGGAGACCGGCGGCAAAGGGTTACATGACTTTACAGAGGATTTACA
GAATCATACAAATGAAAAACTGCCTTATATGGATGGAATACTATGGATGCAATACTATGC
CTGCATTAACAGAAATAACCTTGGAGATGGAAGAAAATGGTGTAGCTAAAAGGAGTATGT
GCTTTATTTGACTATTTATTGTGTTATAGAGACGGACAGAAGCTGAGCAGGCATTAAAAT
GTACTTTGTGCTAATATTTAGGCACATATGTCTCAGTTTTTCGTCCATGCTGAaggtgat
ctctgcagatatctccggactatgatttgctgactcatgttgcagccattagagcttctc
caggagccaaaca
>NODE_102_length_622_cov_26.921223
AGAAGACTTTGAATAAACCCCTGGAGGAGCGAGATAAAACCTTCCTTTTCTGCGGGAGAA
TTGCCATGATGCACGTCCAAATTTCTTGATTACAAGACGAAGGAGGGGGAAAAAAATAAA
ACCTTGAATGAAAGCCTGCGCTGAAAGTTTTCAGTTTGCTGATATAACAGTCAAGTGTGT
CTATAAGTCTACTTAAAACGCTTAGGTATCAGTGGAGACAGCTGCGACACCCTCGTCTTA
TGATTCTGTCGAGACAGTACACTATCAAACCTTTCATACCGTTCCCAAGCTACATTTCCG
GTGACAAAAGCTTTGCGAAAGCCTCCTGAAGGATTCATCTATATCCTAATATTTCCAATC
CAATTTAACTGGAGCAGCCGGAGTGGTCTGAGCACTAGTTTACCAATCTTTGCTTTCCAA
GACTCTGTGTGCTGAAGGCTTGAGGGGTTCAATCAATGGCGCTTTGATCTCGGCTGGAAC
CATAATTATTTAACATTGTTACAAGGATTTCTCTAATCCATCCTACCATTAAATCCCTTT
TACACCCTCATCTTCTGCAGCCTAATCTGCATCTGGGTGCTCCGTTTGTGTCTCTCCCTC
ATTTCGGCTCGCCCCTCCTTCCTTGACGACACCCTGACTTTATAATGGACTTGGGTGTCG
AGTTAGAAAATGCCTTGTTTACTGCGAGCAACCTGACTGAACTGTGCTCAAATGGACTGT
CGCTGTGCAAGAATTTAAAAGTTTTCCCTGGAATAGTACTGAAGTTTGGGTATACGTTCA
GTAGGGGCTAAATGgtgacatggttc
>NODE_103_length_904_cov_25.990044
GCCCATGGGAAATGTAGGCATGTTATGCTGCACAGGGGAGGAGGCCAGTCGGGGGCTGGA
GGGCTCAGACTTGATCCTAGTGTAAGAAAAACTGGCTTTGCTGCCTGGGTGGGCCTCTCC
CTTCTGAACAGACAGCATGGGCTTCTTCTCAGCCTTGTCAGCCTCTCCGTCTGTGCTGGT
CTCCTTGTTGAGGGCCCCTTTGGGACTTCCCAGCAGAGCATCCTTCCTGTTGGCCAGCTC
AGCGCGGGCCTGCTGCTGCTGCTGCTGGAGGCTTTCCTCAGGACCCCTGGGGGAATGCTC
GGTGCCGTCGCCTTCCCTGTGAAGTTTGCTGCCGTGCCCATGTAAGTCCTGATGCTGTAA
GAGTTCCCTGTGGCTCTGGAAGCTGATATGGCAGTGATTGCATCTGAAGGCCGCCTGTGA
CAGGTGAGACATGATGTGATGCTGGAATGTAATAAGAGAATCTGCCGTGTAGTTACAGAT
TGTGCATTTCAAGCTGGTGCCAGGAGGGAGGCTCTCTTCCATTTTGACACCTGTGAAGGA
GATAAAAGGGAGAAATGCTCAGAATCTCGCCTCCCACTTCTCCTTTAGAGTTAACTGTAG
AAACCATCAAACGCTCATGCATTATGCCAGGCTTATTCCCATCCACTAGATTTTTTTTTT
GCTCAAGGATAAACTGTCAACTATGCTAGCTGACAGCAGGATATGTATATTTCTCAAAAG
AAATGACAGTCATTTTTCCAACGTGTCTAAAACTCTGTCCCTTTTTCTAAAACATATTTT
TCTTTTAAAATTGAGTGAAAGTAGCCATCTGCAAGAGCCATAATATAAAAAACAAAGACA
AGGGTTGTGTTTAAAATAAAATCTATTTTCTCTCCTATTCTTGGCTCAAGACATTGTCAC
TCACCACTGTGTGAGGTGCTCAAGTGCATTTCCAGGGCCCTTGCTCCAGAGAAGCTCTTG
TTGCACTGTGGGAAGGGGCAAATACTGGGTGTCTGGTGGGGTCCAttttcattctcctcc
acgactgtctctggctccctctgccgcccgctgcagtagtacatgagatgggcctgcagg
ttcctctc
>NODE_104_length_531_cov_18.261770
GTCATCAGAGGCACAATGGCCGGTAGGCAGCGGGCTCTTGGGCCCCTGTAAGGGTTACGG
GCTCCCGAGTGAGAGCTCCGTGGACTCCCAGCTGTTCTATGCAACATGCTGAACAGTAGG
GGGTCGCCCTGTGTTTGTTTAAAACTAACAGGAGTCCCATTAAAGCCCTGACTCCCCTCA
TTTAGGACTGCCATGGGGACACAAAGGACAGCCCTGGGAAGCGGCACGTTGCAAGGGACA
CCAATTATCGAGGCGAGGACACAGGCCAGCTTGTTCGTGCTCAGGGACATGTCAACTCGT
TGGACGACCCCCTCCGTCAAACCCATTGACCAGAGCGCATGGAGAGGCATCTTAATTGGT
GTTGGGCAAACAGATTTTGTCACAAAGTTGCAAAGGAAGCTAAGTAGCTGAATGTTCACA
TTGTCCAACCCCTGACCTGAGCTTCAGGGGCCGTTCCGAGACATCATTATGCTCCATTAC
TTTGAGTAATCGTCTCAGACTCGTCCTATACCGCAGCAGGAAATCCAGGACAGCAATTAA
AAGCAATATTCTGGCAATAAAGACAGCGTAAATAAAAAGTGAGCCCTTTTCTCTGTGTAC
AATGATATGATAGTGGCGAGGGGTAAGTTTTGGCACAGAAAGCAGCCGGTAATGTCCTTT
AAGCTGGACAAAGTTGAGTTTTTGGACAATGGGGCGGGGGGGTCGTCTCagtctt
>NODE_105_length_645_cov_28.370543
CCTGGCATCAGATCTTCCATTAACCAGTCAGAATCCAGGTGATCAGGAGGAGGATGCAGA
AGAAGCTAAAGCCTGATGAACATCTGTGTAACAAACTTGAAAGCTTTGTCTCTCCAGTCT
ACATTATCATTTTAACGTCACATCTTGTGGACATCTATCATAATTGGCCTGCACAGAGAT
CATCCCGTTGCCCAGTAATATTCACACCACAAATACTGCTCTGCCACTGCGAAATCAGTC
CAACACGGTGCAAACAACACAACAGATGCTAACCTTGAAAAGAAGTGGCGTTAAACTAAA
ATCCTGTACTCTTGTGCTCTAAAAAATACAATTCATATTCTGCATTGATTAGAAACATGC
AGCAGACACTGCCCTGAGGCCATATAGGCCCTCTGAATGCTCCATAAGTCTATTTTTGTT
GCTCCTCGGGTAGGTTACTATGACTTTTATATTATTTATTTCAAAGCGCCCAGATATTGA
TTATTTCACAAGGAAAAATGACAAATGGCAGGAGGGAATGACACGGTCAGCAGGTTCTAT
TAGAGAAATGATAGTGTTGCTCGTGGTTTGTTAAAAGGTCCAGTTTAGATACTTTATAGG
TTTACATCCATCATCGTCTAATGACCTATTTGATGAAAAACACGCGCTCTGGTGACAACA
GCCCTGTGCAGCCAACTTTGCTTTGTAATTGCTCTCATATTAAATATAGATTTTTGTTTT
GATATCTTGTGAGAATTCCTTTCTGTGGGTCAAAATTGTGATAAAAGACATGGATGCGAC
GGCAAAAGCTCGGAGGGAGAAAACTGGAAAGAGAATGGGGAAGGGGGGG
>NODE_106_length_809_cov_26.289246
GCTGACCTTGGAGTCACCTCCCCCGCTGACGCACTCTCCCTTGTCGTACCACCATTTGTT
TTTCAATTTGTCCAAGAGGCCTTGCTCATTCAGTTTTAAAACTGCCAGGTTAACAGCATT
TCTTGAAACGATAAAACATAACTTGTAAGAAAATGCACAGGTCCGTGAGAAATCTAATGC
AAAGTAATACTTGTATAGGCATCATAATAATAGATAATGGTAGTGAGACTACCACGGTCA
AAGCAGGGGCTTATGCACAGAATGCTATCTGTTAATCAGAATGGTCTAGGAAAAGGACAA
ATTGTTTAATAATTTAAGGAATACGGAGAGATAAGAAAAGGCTCATATAAGGTAGAGACA
GTGTTAAATCTTGGAAAAGGTGGCATGAAGGGTTACGTAGTTTAGAACTGAAGTGTGCGG
GATGGGGACACTTGTCATTGAGAAGAAAAGTAACAACAACAAACATCATGCAATTAACAT
TCGTCACAAGTGACAGCGCAGCTTTTAAAGGCTAAATTGAAAAACCATTGAACTGTTAAA
TTAAAAGTGACAACACAACAGTCAGGTAGGACAGCACACGGGACAGAAGGAGAGATCGAA
GGAAAGAGAAAAGCAACAGTAAGAGAGACACAAATATGAAATTATTGTTAGCTTTAAACC
TTATCATCGGGATTCGATTCCTCAACTATAAAACAGCAACTCTTAACACATTTATAGAAA
TACTGGAAAAATATTAGCATTAGTTAACCTTTATATCCATTGAAAAGCATACCACCGTTA
CCTCTGTGTCCATTAAAAAAAACAAGAAAAGGAAGAGAAGAGAATGACAACAGGGGGACA
TCAGGGTAGGTGGAATACTATAACAACATGGGGGATATTGTTATATTATTCCACCCACCT
TAATGCTGAGCCTTTGGGCGTCGCCACACCGTAGCCTTTCGAGTCGAGGTTCCCTCCCAC
TTTCATGGTGTCGCACGGCTTCCGCTGCTCGAt
>NODE_107_length_571_cov_16.105080
GAGTCATTGACATACCAGTGACTCTGACTGCACAGTCAATTACCCATCTACCTTTCATGG
GACAGGAGTAGAAGACAGGGAATGAGTTCATCCATGCATTCAACCTACAGCAAGCCATGC
CTCTATCGGAGGTGAAACCCATATGCAGAATGGAGAGACAAGAGGATATTGGGTTATTTT
TTTTTTCCTATGTGGAGAATAAAGGTTAATAACAGTCCTTTCCTGTGTCATATTTGACAT
GACCAGTCATCGCAGTAATTACAATCATTACACTCCAAAGGATGTCTAGTTATCCCTCTT
AAACACAGGCCGCACAAAAGAAATCAATTATTCAATCAGAGCTCTCCCATTCATCCCTGC
CTGAGTTCACTTAATTTTGGGCCTGGGTGAATCTGCCGCAAATAAACCCCACGACCGGAG
AAGAAAAGACGAACAGGCCCCTAATTTGTACCCTTTCAGGCGGTCAATCACTTTTCAAAG
GAATGCAAGCTTATTCTGACAATCAGGCCGACGTGAATGGGAATGGGTTTCATCTGCTAC
TTTACATAAGTTATCTGGTGATAAAGAGGGCAGAAGAAGAGAGGGAGGGGTGAACTTTCT
GTTGACAAGTGCAGCCTGTGGCCCCCTCCTCTCCCACTCTCAGCCCCCTCTCTCCTTTCT
CTCGTCCCCCCTTTCACCTCATCTCTCACCCATCCTCCGCTCCTCATCTTGCCcgtgccc
actaggattggcagcatgtaatttaagagcatggg
>NODE_108_length_613_cov_16.587276
CTGTGAGCGCGGTTGTAAACGTGTGACAAATTTGAAAGCATTTGCTCTATTTCAAAGCCT
CCGCGTCTGTCATTTATTTGTATTGTCTCGGTAATTTTCAATGTTGTATGATCTCATCAT
CACCACCCACTTAGTTATGATAGGCCAAGGTGCGCTCTTCCCCACTGCACGCGCACGGAG
CGCAGGTGACAGAGGTGACACATCACGCAGTATTTATTCATCTTATTTTGAAAATCCCGA
AAATAATAGGCTACTCTGGCCGTTATCAGGGCTGATTGCCATGTCTGATCATTATCATTC
ATAATCCACCATGAAACTGTAAAATCTTTAATGTGACACTGTAGCCTCGCTGCCAAGGTG
TCCCAGGAAATTTAGATCTAACCGATTCAGGAAAATAAAATAGGCTCTATTCTATATCAT
TTACCTCTCGAAGCATTTTACTAAGCAGCAACTTGGAGAGAGAAACCTTGTGTTTCTTCC
TCCTGGCTCCTTCCTCACTACCTCTCCCGGTTGATCTGATTATTTTTCCCTTCACGTTTT
GTCCCAATAGCAAATTACCAATTCTATGAATTGCAAAGCAGCCTCAGAGACGCTGAGGGG
TAGAGAGAGAGAAGGGGGGTGGGTGCGGGGGGGATGCGAAGATTGAAAGGGATCTTTGCA
AACACAATCACGTTCTTAAATGGAAATGCGGGGCTTTAAACAAATCTTACATCTCTCCCG
TTCCATTCGCCTAAAACTCTGCAATCAGGCGCATGTTCCGCTCCTTCTAAAACAGGAGCT
TTTTTGGAAGGTTTTTC
>NODE_109_length_907_cov_15.498346
AAGAGAAAGATATTTGTTAGAACCACACTGACAGAATGTATAATGATGGACATTCTCAAT
TCTGTATTCTTGTTTCCTTACAAAGCAGGGAACTGATCGAAACTAAAAGTACTGTTATTT
GTTCTTTCTCCAGAGGAGACAGAGCAATCATCCAATGACATTCACAAAGTATTTACTATC
ATAAACAGTAATTCTGTTCTAACTTTCCACTTTTACACTGACATTGTTTTCAAATTGGAA
TCAAGTCACCACACCCTCCCTTTCTCTCTCCACCCCCAGGTCTTTGTTCTGTACTGCAGA
AAATCAGAGACAGCCAGAGAGAGAGAGAGATGGAGGATGGAAAGAGAAAGATGAAGTGAG
GGAGAGGGGGAAAAATGTCTCTTCAAACAGAACTTGCCACCTTATTCTTCTCAAGGGGCA
ACAGCTTGAAATTAAAACTAAATTTGAAATTAATGAAGCACATTCTGGCGGTGGCATTCG
TTTCTGAAGTAATAAATTACTTGTATCAACCTCGGAGACAGCGGTTCCTGTCTGTCAATT
AATATGTCTTACGCTTCTTCTGCAGACTCTAATGCATTCCCTAACAGACACACTCGCCAT
TTAAATTAAGCATGCATTTTCACTCATTACACTGCTCAGCCCTCGCCTCCTCGTAAATAA
AAAAAATGTATGTACGTTTCCCTGCGACAAATCTCTCCCCGCAAAACCCATTTGCTTCAA
TTACCAAAGATTAGAAAAAAGTTTAGAGTTATTATTTACAGTTTAGCTTCAGGGAGAGGG
CTTGAGGCTTTCAATTTATATTCAAATCCCTCTAGTTTAAGAATAATACAATGGAAATCT
TACAGAGAAAAGACGTATCAAGACAAATCACAATCTTGCCTCTTTGTACATCTATGAATG
TTTTCTTTTGTTAATAAGTCTATCAAAGAGATAAAACAACATCAGATGAGATATGCTTTA
TGCTCATACTTTATGATTAAGGCTCGGTTTCTGAATAACAATTGAAGCACACGCAAGCAA
ATGTATACACAACCCTCTTCCTTGTTTTAGCAACTGCACTggcaaagaagatgagcatgt
gtgtagacgtc
>NODE_110_length_654_cov_23.683487
TCCTACTTAGGTTTGGCAACTATAACGCTAAATAAATAGAATGCAGTAAGTAAGTCCACA
CAAATATGTAGCCCTATTTTAATTCCTTACATTCCTTCCTAATATGCAAATCCCTGTTCT
ACACGCACACACACACACACACACACCCACAAACACACACTTAAGACATTAAGTCCTCAA
CCTGGACCAGGCTTGTGAGGGATATTGGCATGTACACGAGATTGATGAAAATTACTTCCA
GAGCATTTATTTCTTCTAATACCACTGGAAGAGGAGTGTGCACTCAGGAGATATTTGATC
TGAATTAGGGAAACTGATGAAGCAATTGATTAATTGGAATTTAAGCCATCAGTCACTGGA
GCCATCAGCAGCATCATTTACATTCCAAACAATCAGCTGATGGCCCAATAGGACACTGAG
TATTAATACGCAAGAGTCAATGTGATACTGCCACGTCGCCACCAACCCTTATTGACAAGC
ACAATGACACTTTTAATCCCCACTTGATCAAATTGCATATATTTTGGGATTTCCACACCA
ATTCAATATATCTTATGAATTTTTAATCCGGCTGGAGGAGCAGGGGTTTAAGCAACACAG
ATTTATCTTATTCCTTCTATGTGGCTGAAAAGGCTGAGGACAGAAAGACAGAATCTGTTT
TCACCAGCCTCTATCTTTTCTTTATTTGTGGTCAGATACATGACATCATTAGTTGCTTCT
AATTATACATCTTGTGCCATACAGttttcccaacactccacagccatgccaagtcatcaa
atctcccattatgttcagctggactgatgttaaacttatgatatcacactcctattta
>NODE_111_length_449_cov_30.585747
CCCAAACACATTAAATCAATCTGTTTGTTAAAATCCGAAACCTCAGTTAAAACCAGATGT
AATCACAGCCTCAATCCAAAGGTTGGGCATCATGCATATCCTAACACACACACAGACAAG
TTCCGTCCTCCTAGACATGCACCCGCTGAGATAAACAACAATAAAAAACCCTGTCTGCCA
TCAGCTTGCCCACCAATCCATCTCTCACCCTCAGCCACATCATATGTGACTGGTTTAATC
GCAGGCCAATCACTGCCGGGTCACAATTAATAAAAGCCACAACAGCCGCAAATAAACAAG
TCCAAATTGCTGCCTTAATCGAATGATGCAAACATCGGTGAGTTACAAAAGTTCACTGCC
ACCACTGACAATTTCCTAATTGTATTCACTCATTCATGGCAATTTTATTAACATGGAGCG
GATGTCTTCTGCCCTTCCACTGTCGCAGCACCAGGGATCTAATTTCATTATTTTCCACAA
GATTTGCTTGACTACTGCCGCCATGCTAGTGGCTCACCACGGCCAGATGTTTATGCTATT
TAAATGAGGAAGCAAAGCCTGTTGGGTAAACATAATTAAAGAAAGTTGAAGCTTTCTGTG
TTTTTTTTTTTTTTACTTCCCTTCCTTGCCCTC
>NODE_112_length_412_cov_42.368931
AATACAAAAAAAAAAAACAGGATTGGGCGGAGAGAGGAGAAAAGACGAAAAGCCAAATGT
TAGAAAAGAAAAGACAGGAAGACAGACAGAAATGAAGAAAGAAAGAAAGAGAGAGAGAGA
AAGAAAGAAAGAGAGAGAGGGAGAGAGAAAGAAAGAAAGAAAGAAAGAAAGAAAGAAAGA
AAGAAAGAAAGAAAGAAAGAAAGAAAGAAAGAAAGAAAGAAAGAAAGAAAGAAAGAAAGA
AAAAGAGATCTGTGAATTTCCCCTTCCTCCCCTGAGACCTCCCTTGATGCCAAGCATTCA
TCATCCAGCCTCTAATATCAGTTATTCTGTGGCTCCTCTGCTTACAGCAGAATTAATTTC
TGCTTTAATTACTCTCATCGGCGGAATGCTGATGAAGGAGAGGGACGAGGCATTCTGGGA
CTCGGGCCTCATTCCACTGCTTTAATTTGAATGAATTCCACCCGGAGACGCTGGCAAACA
ACTGGCAGCCGAGCCCCGGGAGCCACTCTGGGACTGCGCAGAAGAGCTGCAGCCATGGCC
CCCACCAACCAAGCTACCTTGTGTGTGTGTGCCTGTGTGTGTTTCCTTGATTGTGT
>NODE_113_length_620_cov_24.737097
GAAATCTACATTACAGATAGTCCTCCTTTTGAAAACAGCAGCAAAGTGGCCACTTTATAT
TCCATCACCTTAGATTTTTTTTTCCCCAGCCGCCCCTTATTTCCCCCCCTTCCCAATCAA
TTTCATCTGCTGCCAATGGACTGATACGAATCCAATTTCTATTTACGCAACAGGATCAGA
CACAAAGCAAATAAAAGCTGCAAGATATGGAGTCCAAAACAACATCTGCTAGTCAGAGTA
TGCAGATTAATTGGAAGTCTTTGTGTTGTGATTTCAGTTGAGTGCAGTTTGACTAACATC
TTAACCTACTTAGTGCAATTAGTGCTTCATTAGAGAGGCTAACTAACTATTGCTTCTCTC
CATAATGATGTGCAAGAGTGTAGACATAAAAGTACATAATCAATGGTTTCCAATTACTCC
ACAAGTGCAACCACTATTTCAAATAAACTGGATAATAATATAGAGCCATTACAAAGTCTA
AGGTAGCAGAACCATTTAATTGCAGTGCAGTTCTTCTCAGCTCCAAGATTTTTTCACACT
AATGAAGTGTCATACAAAAAAGGCTGTATTGATTTTTTCACCACACAGCCTCCACCACAA
ATATGTAATTATCCTTTTTATATCTGGCAGGGGATTAAAGTAATCTATAGTATCTAGCCT
TTGCGCTTCCCTGACAGGGGTGTGTGTGGGGGCTTTTACCCTTTTCAAAATATGCAGCTT
TTTGATGAATgaactttagacaaaatgatgttctgttctatattgttttgtctaaaaacc
tgtattctgaagacatcatgcagc
>NODE_114_length_566_cov_31.680212
TAAAATTCGCGAATTTAATTTTGCCACATTTTCCCCAGCTGAAAATGAAGCATCATTAAG
TTCTCGTCCCCACTTTGGGTTTTTTGAATGAGGTTTTAAATGAGCCCCATTTCTCTCGCG
TCGATTACGCGTCGGGTTTTCCGGCGACAAAACAAATCAGAATGTAGCTCAAGCACTTAA
TCTCGAGTCATCATCTCCATTTAAGATCAAAACATCTGATGAGTAGATTATTTTCCCCGT
TGCTCGATGAGGATCCCTCGCTCCAGAAACCCCCTTTTAGGAAGTGTTCCCATGTTTGAC
AGCATGCCAGTCTCAACAAAGGGGAAATGCTGAGTTCCCTTTAATAGATCTATATTCATT
TTCAAATGAGTTGATTAGCCAGCACAATGTCATTGGATTCAGGGGCCCATTACACATTTA
TGATGGTAAATTACTGAACATTTACAATCCAAATGAAATTTCATGAGGAGGGGATATTGA
AAAAATGAAGGGAGAGAGACGCTTTGCGTACATCCCTGTAGCCTTGCCTCATTGCATCTC
TCTTCCTCTCCCTCCCTCTCTGTCTCTCTCCCTTCTCTCACCCACTCTCTTTTCTTCTGT
CTCTCCCACTCTCTCTCTCTCCACTCTCGTCTGTTTCTCTCTCACATATCACATCAGTGC
CCCCTGTGGTCCAACTGGGCATCGCATGGGGGTCTGCAGCCCCGCTCACTCGCACACATT
GACATTtgagggaagtgtgttgttttccta
>NODE_115_length_395_cov_32.493671
GTCAAGCGGCCCCTCAGGCTGCAACGGCGGCGGCGGCCTCTCAGCCCGGAGGCCAGCCGG
ACTACAGCGCTGCCTGGGCGGAGTACTACCGGCAGCAGGCTGCTTACTACGGCACGGCCA
ACCCCCAGTCGATGGGCGCGGCGCCACAAGCCCCTCAGGTACACCCCCGATAAGAACCCG
CCCTCCACATTCACTTACACTCAGTCGATTTGTGCCGTAACCCCCGCTTGCCTCCCCAGG
TCCCCACAGGGCTCCGGTGACCGCGGCAGCCGCTAACCACACACTGCTTCCTCCCTCACA
GGTTTTAAGCTTTTTATTTTGGGAAGCTGAGTCCACTGTTTCCGCTGTTAACATGCAATG
TATCTTCTATGTATTTCTTCTGCACAGGGCCAGTAATGTGAAGTGGACATAAAGTAAATG
CTACATTGTCGAAACAAAATCCTTTGTTAAATGTTTGGATGCAGACGCCTTGATGAAGAT
CTTAAATTTCCTTGGTTTGAAAGTGTTTCACATAGATGGCAGATTACCCGGCGAACACGT
CCTCCTTGATTTTTTTCTTCTTTTTTTTTTTTTTTTTTT
>NODE_116_length_478_cov_26.219666
ATGTGAATCTGAGCTGTCACAATCGGCGAGCCCCCCCATTAAACTGTACTGCGCCGCGGA
CCCATACGTTTCTTTTTCTACCCTCCTCCCTCCCCTTTTCCCTTTCTCCCCTCTCGTCTT
CTACCACCAATCTCCTCCCTTCTTCTTCTTTTTTAACCCCCAGAAAGGCATTGTTTGAGT
CAGGGCTTGATCAAAAAACTGTTGCCCGCCAACCACGGGGCTTTCTGTAAATTCAATAAG
GCCACCTTAAAGATTTTCCTAATTAATGGATGACATCTTTGGCTGGAGGAGAGGCGAGGC
ATTCTGCTCCAGCTCGCTCTTTGTTCGCCTCCTAATTAACTTTCCTAGGTCACTCAGGTC
CCCGCAACCTGAGAGTGAAGAGCCCCCATTGAGGAGGGAGTTGTAAACTTACTTTTTTTG
CCTCGGCACTTAAAAGGGGAAAGCAACTATAGGGAACAGAAAATATCCTATTTAAGTCCT
TTGTGAGTGAACTGCTTGCACATGTTCCAATAAAGGAAGTCTTCTAAATAAGCTGCCATG
TTGCTCTCCGCTCCCCCCTCTTTCTCCCTTATCCCACCTCTTTCACTCCCAGCCCCACAG
AAAGGTTATGAATGATAGCTCTGGGCTGAGGGGGCGGGGGGGTAAAGGGCCAAAGGACAG
Ca
>NODE_117_length_1539_cov_5.969460
GAGGTAAGGGATGCCGTCAGGCTGAAGAAGGAGTCCTATCGGGCGCTGCTAGCCCATAGG
ACTCCTGAAGCAGCTGACGGGTATCGGCAGGCCAGGCGTGCCGCAGCCCGGGCTGTTGTG
GAGGCAAAAACTCGGGCCTGGGAGGAGTTCGGGGAGGCCATGGAGGAGGACTATCGGTCG
GCCTCGAAGAGATTCTGGCAAACCGTTCGGCGCCTCAGGAGGGGGAAGCAGTTCCCCACC
AACACTGTTTACAGTGGGGGTGGGGGGCTGTTGACCTCAACTGGGGACGTCATCGGACGG
TGGAAGGAGTACTTCGAGGACCTCCTCAATCCCTCCGTCACGTCTTCCGTTGAGGAAGCA
GAGACGGGGCTCTCGGAGGTGGAGTCGTCCATCACCCGGGCCGAAGTCACTGAGGTGGTT
GGCAATCTCCTCGGTGGCAGGGCACCGGGGGTGGATGAGATCCGCCCTGAGTACCTCAAG
TCTCTGGATGTGCAGGGACTGTCGTGGCTGACACGTCTCTGTAACATCGCGTGGCGGTCG
GGGACAGTGCCTCTGGATTGGCAGACGGGGGTGGTGGTCCCTCTTTTTAAGAAGGGGGAC
CGGAGGGTGTGTTCCAACTACAGGGGGATCACACTCCTCAGCCTCCCCGGGAAAGTCTAT
TCCAGGGTACTGGAGAGGAGGATTCGACCGATAGTCGAACCTCGGATTCAGGAGGAACAA
TGCGGTTTTCGTCCCGGTCGCGGAACACTGGACCAGCTCTATACTCTCCATCGGGTGCTC
GAGGGATCATGGGAGTTCGCCCAACCAGTCCACATGTGCTTTGTGGATTTGGAGAAGGCG
TTCGACCGTGTCCCTCGTGGCATCCTGTGGGGGGTACTCCGGGAATATGGGGTCCGGGGC
CCTTTGTTAAGGGCAGTCCGGTCCCTGTACGACCGGAGCAGGAGTCTGGTTCGTATTGCC
AGCAGTAAGTCGGACCTGTTCCCGGTGCGTGTTGGACTCCGGCAGGGCTGCCCTTTGTCA
CCGGTTCTGTTCATAATTTTTATGGACAGAATTTCTAGGAGCAGCCGGGGGCCGGAGGGG
GTCCGGTTCGGGGACCACAGGATCTCGTCTCTGCTTTTTGCGGATGATGTGGTCCTGTTG
GCTTCATCGAATCCGGACCTTCAGCGCGCACTGGGGCGGTTTGCAGCGGAGTGTGAAACG
GCGGGGATGAGGATCAGCACCTCTAAATCCGAGGCCATGGTTCTCGACCGGAAAAGGGTG
GCTTGCCCTCTCCGGGTCGGTGGAGAGTCCTTACATCAAGTGGAGGAGTTTAAGTATCTC
GGGGTCTTGTTCACGAGTGAGGGGAAGATGGAGCGTGAGATTGACAGGCGGATCGGTGCA
GCGTCTGCAGTCATGCGGTCGCTGTATCGGTCCGTCGTGGTGAAGAGGGAGCTAAGCCGA
AAGGCGAGGCTCTCGATTTACCGGTCAATCTTCGTTCCAACCCTCACCTATGGTCATGAG
CTTTGGGTCATGACCGAAAGAACGAGATCTCGGATACAAGCGGCCGAAATGAGTTTCCTC
CGTAGTGTGGCTGGGCGCTCCCTTAGAGATAGGGTGAGGAGCTCAGTCACCAGGGAGGAG
CTCGGAGTAGAGCCGCTACTCCTCCACATCGAGAGGAACCAGCTGAGGTGGCTCGGGCAT
CTGTTTCGGATGCCTCCTGGACGCCTCCCTAGGGAGGTGTTCT
>NODE_118_length_846_cov_21.495272
AACAGTTTATGTGGGTTACCTGTATATTCCAGCTAACATGGAAACCATCAGAGGGGAGCT
GAAGGGGTGGAGATAGCAGCAAAGGGAGTGACAGAAAATATAGAAGAGCAGAAAATGGAT
AGACTCTAATAGAGAGAGAACAGAGAGAAGGAGCAGAGAATGGGCTTCGGCTTCTATAAA
CAAATCAACACATCTATCACCCTGGGCCTCCTGTAAGGGCCACTGGGTCACTGGTGTGTT
TGCACCGATCCCATCACTCACTCAGAGTCGACAGGCCGGCCATTCCCAACCAACCACAGT
CTGCTTTTCCAATCCAGTCAACAAAGCCCAGGCCCTGGCACTGTCTGTTTAGCTAGAGGG
GAAAACTGTCAGGAAAAGTAAGACGAATGAGCTGCCCTGATTGACTATTTCCTTAGATAC
TGAATCAATGGGCTTATTATCACCAGCAATTACAGTACTAATACAAACAGATGCTTGGGG
AAAGACATCTGCTTAGAGAGATGAGACAACTAGATTTTCAGTCAATAGAGTGAAGAAAGC
TCTTCTCTCACTGACCCTCAACAGAGGTATTTGTATTCATGTGAGACCCGGAGGCAAATC
TACAACCGTGCACATGAAACACACACAGTTACTAAAGCACACGGATATTTATTGCCACTT
GAAGAGCAATTAATTTGTAATAACGCCTGCATCAGGAGGGATAACAGGGCCAGCTCCCAT
CCCCATCCATTTACTAATAAACAGTTCAAGTCCAAAGGGAAGCCGATGTGTTGCTTAACT
CTAAATAGGCTGTTTATTTAAGGAAACTGGTGAAACTAAACAATCTAAAATGGACTACAC
TGATGTAGTTGTTTAAATCCAGTAAATTCATTCACCTTTTTCCTCATTGGCTTCTTTGCT
TTTCACTTTCACAGAATTCATTtgctccattcttcaccctgttattggctctaccttttc
agatgacctctttgtttcaacatatttgaccaggagaccaaaacatggccgccacgttct
gccttgttgg
>NODE_119_length_786_cov_13.468193
GCTGCAGAAATGTCACCCGAAACAATGTTAAACCCTTCTATCGTGTCCTGTCTCCTGCAG
GGCAGAGTGTCTGCAGAGAGGAGTCTCCCCCTCCAAAGCTCAGGGCCTCGGCTCCAATCT
GGTCACCGAAGTGCGGGTTTACAACTGGTTCGCCAACCGCCGCAAAGAGGAAGCCTTCAG
GCAGAAGCTGGCCATGGATGCCATCACCGCGCCAACCCACGGCATCAACCCTCTGCTGTC
TCACAGCTCGCCGCATCACCCCCAGACCAGCGCTTCGCCTCCCAGTAAGATGCCAGGGGG
TGTAGCTTTGCATGCGGGGAACATACGCTAACATCAGGGCGCTTAGATGTTAGAAAGTAG
CTCAAAAGGTGCGTGGTTTAGTTGTGTTTGGAGTGAAACCGCCGCCAGAAAAGGGGCAGC
GGCAGAGTTGATGTGATCAGAGGGCCCAGAGAAAGAGAGGACAAGTGATCAATGAGCGTG
AGTGAGTGAGCTGAGCAAATGCCATTGTTATTCTGATCTTTGAAAACACACTGAGAACAA
TCCACATTGTACCTGCAATCTCCACTCCAAAGTCAGCATGGAGAGGCATGACACAAAGGG
CAGCAATCCTTGTGACAGGCCAGGGTCAGGCCAGGGTCAGGGAGGGAGGTGGTGGTGGTG
GTGTTGGGGGGGCAGACTGATCCAGATCGCCTCCACGTAACGCTGTCATTTCCACATTTC
CTCCTCCTCCTCCTCCTCCACGTGCAGGTTGCTAATGAGAGTCGTCCAAAACAAGGAAAC
AACTCCGCGCGATTATTGCTCTGACCATTTCACCCCGACCTGATGTTTGCATTGAGAGTA
ATTAGTATTGACCAAGTCTACCTGGCGTATACAACATCACAACAAAGCTGATAGGCCTCA
CAGGGCATCACTCACCCTCCATAAAACTGTGATTTGAGACACTCGCTCGGGGCCCATTGT
TGTGCTCTCg
>NODE_120_length_746_cov_14.249330
GGATTAAAAACCCTCAGCAAACACGCACACAGCGCAGCAGCACATCAACAAAATGTTGCC
GTTCAGTTTTGTGTTCCATCATTGTGTTTAACAGGGGAACATCACCGTGCAAGCAAAACG
GAGCGCTGAATAGTAATACTTTTCCTCTTAAATGCAGCCTGATGGAATGTTCTCAGCGCA
ATAAATTTCGCCCAACACATTCTTTACCAAAAGCCAGATGCACGAGACAGGATAAAGGGA
CGGCAACAGAGCGAGGCATTTAATGCACGGCACCGAAGCCATAACACTAAGTAGATGCTG
CCCACTTAAATCTTTACATTCTTCATTCACTTTAGCTCACCAAACACGACAGTCCCCATA
GGCGAGTAATGAATAATCATTAGCAAAAGGTCCACAAATTATTGATGTAAAATAAGCAAT
GATTCTTTTTTTTGTTTCGCAATTTATTGCCATTAACAAGTAACTTGCAATCCAATAAAT
GTCAGCATGGCTTTCAGTTAATTAAAGGGAAAGATATTATACAGTAATGCAGGGTGGCGT
TTATATCTCGATTTCCACAGACTGCAATTTACTGCTGAGCCTTTATTTGAAGGGACCCAC
AAATAATGGCTATTAAGCCGTCAGGGGATGGACAGGGGATCACATTAATGAAATTAGATA
AGGTGGAATGGTGATCTACACAGCCTGGACTCTGGAGACACACAAACCCGCACAGACATG
CCGCACATGAGCATGACAAATTAGGACTGCATGCTGTTTAGTTTCCTTTTTCCGTTTTTA
TTCCCCTGACCTGCTCGGCTTGTGTGTTTCCATTTCCCTCCGTCTTGCCTTCACCTTTTC
TGCACTTTGTCCCAGCGCCAACCAGAGAGCCCGGCTAGGTGTTCAACATGAGGGCCTGTC
AGCTCATCAGGGAAAGTTTCCCTGTttgtc
>NODE_121_length_711_cov_23.751055
GTTCAAGTCTGGCCCTAAACTAGCAGACTGTGTTGTCACAGCTTGATTTATTGTACAAAA
ACAAGAATACATAAATGTAGAACAATCTATAGAGTAAACTTTTCCTGTCATGAAATATAC
TAATCAGCTATTTTAATTCATCAGTAATAAGTAGTGCAGATAATTCAAGCAGTCTGAGAG
GGAAAATGCCAGTCATCTTTCAGTTTCCACAAAATATTGGCATAGCGTCACGTAGTCTCA
GAGCTGTGAGCCAACAAAGTTTGTCGGCCACTGATACACACAGTAAACCGTTATAACTGC
ATAAGGTACATGGAGTTCCTGTTCTTGATGATTCCCAAAACTGCAACTCAGACAATTAAC
CATGTAGAACACCAGCGTTTATTGTGTGCTGTAAATATTCAGTCCACTGTTGTACTAATG
CAGACATAAAGGTGCTTCACTATTGCTCCAACTGCAGGAGGCAAAAAGTCACCTCAGGTC
GATGGCACTCAGCCTGTAAACAGGGCTTCCCGTAAAATCAATGATCTTCAGTAGGAGCTA
TCAGTCTGTGGAACAGAAATAGCCATGGCTGTGTTGCGTCTAAGGCAGGGACGTACAGTG
CTGTGTGTTTGCTCGAGTGTGTGCGAGCAGAGGAGGCTGATCATTGGCGTGTCTGGGAGT
ATTTCTCAAAGACAGCAGAACTGAACCGATGCAGCTTCGTCATGCATGCAGCGAGATGAT
CCGCAGAGAGGACTACGTGTGTGCTTTATGCATCAAACCAGTGCTAAAGCGAATACATAA
CTTTGAGCTAAAATAATCCTTGCTGATTACAATATGAGAAAACGTAAATACCCAGGAGGC
GAGTTACTGATTGTTTTAGTTTCACAGCACTCAATTTTAGTAAGCATTTTGCACt
>NODE_122_length_772_cov_18.290155
GTGTTTTTTTGATTAAGGAAAAAAAGACGCTGTCCATCGTTGGAAAGCATCTAAATGACC
AGTTGTGCGTAATGCGTAATAGGCCTATGGCCCTTCGCCAAAGAGGGAGTTAACGGTGTA
TAACACAAACACGTGAATATGGATGTGTCTCAGAAGTTTTATGCTCCTGTCGTTGTAACT
CGATGCGGATTTTAAAGATCTGAGGCGGCGAACGAGCGATCAGCCAGGAACTAGTATCCC
CCCCATAAACTTGTGCCGCCGTCGCTTATTTCAATCACGTAAGACCCCTAATGGCGTTGT
CCGGGCGAGGGTGTTACGTATATCTGTACAAGCTTTTTCTGACAAGCCCGGCTTGTTGAT
ATTTGTCTTTTACTGTAGAGCCACCAAGGTGTTGCCTAAGAGAGTTTAAGCACGCCGATA
TTGCAAAGGGTTATTAGATTCATAAGTCAGCGAAGTGGTGGGCGATCTACTGAGCACAGC
AGAAGTTCTCATATGATGACTTCAAACAAGACACATTACCTACCAGCATCTGTTGGAGTG
AGTGGATATTAAGACACTTCTATCTCCAGGACAGCGTAGGGGGAAAAAATGGTAAGTAGC
AATGGGAAACACACACACAGCAATAGGAAAAAGGGGGGATGATTACCAGTTAAATAGTCG
TGCTTGCTGTTTGGTCTTGGCAACGCATTGCTTGGAGAAAGGTTGGACTCAGTGGCTACT
TGAGAAACTCAGTATCGAGACCCATGTCTGGTGAGGCTGATGTTGACAGAGCTTGTGTGA
GAGAAGACTGTGTGGCATTTCTCCGCTCAGGATATGCCGGTACAGTGAGAGGGGTAAGGA
AATATTACATTGTGTCTGCGCGCAAATGTGCTCGGTGGATGTGATGTGGGGCTTATAGGC
TGCTGTGTTGGAGAGGTGCTGTGTGTGCTTTGCCAGTGGAGGGCTTTatattttat
>NODE_123_length_1046_cov_16.262907
TGTCACTTCTATTGATTTTTCTCCTGCCCCCGTCTCTCATAGTTTATATCTAGCTATAAG
ATATACTCCAGAGGAGGATTTATTGCCGCTATAGGCCTTGCCCGCCAGGTCTGCCATTAC
CTAGAGAAGAGAAGCGGGGGTGGGATGGTAGGGGCACCACAGCAGTGCAGTATTGGATAG
TGTTTAAATACCGTGAAAAGAGCCTGCTCATTTACCCAGTGAGAGCTTTGAAAAGCAGAC
TGATGTGATAATCCTACGAGTAGCAGGTGGTCTTCTTTAATGTTGGTGTAAAACAAAATT
GCACTTTCTCTTTTCCAGTCTTTATAATCTCTAAATGAGAGAATTGATCACCTGATGGCA
AGAAAATGGTTTCAGCGGATCTTATTCAAAGTGGACCCGAGGAAAGGATCACTGTATACT
GGCAGGAAAAGAAAAAAGAGCCATGTTGTCTTTTCTTTACTTTCTATCTCCTATCATTTT
CCTTTTTCCCTCTCAGACCGGGCTGTCAGCAGTGAGGAAGAGGAGGAGGAGGAAGCAGGC
TTTTTTTCTTCTTCCCCCACCACTTCCGAATTACCTGCTGGGTCCGAGCTCTTTTATGCT
CTTGTTGTGACAGGTAGATTTATAAGGCTTGAAATTTGTACAAATCAGTTGTCATTCAGC
GGCAGCTGTCAATGTGTCAAGCTGTCAGGGCCTGCTGTGAGGGAGATGCCTTAGGGGGCT
GAGCGAGGGGGCAACCGCCCAGAAAAGAAAATGAGTTCAAACAGACCTGAGAAGCTCCTC
TATTCCATAGGCCTCCCTGCCCCTGTGGAGACGCCATCGATTTCTCTTGATGTTGAGCAA
CAGCGCGCCCAAAAATGACATGGCACACTGCGCTCAACCCAGTCAGGCTGCGACACACCA
ACCTGTGCTGCACCAATCCCCTCAATCTGCAGACGCCTCTCATTCTCTGCTAAATGGCTG
GAAATCTGTAATCTCTCCGAGGAGGGAGAACACCAGAGTTGTGTTTAGAGATCGTCTGCA
ATGGATGTCGTGTTTTCATGTGCCGCTTAAGTAGCTGAAATGGAAATCTCTCAGCGGAGA
ATGACAAGCGTGTTTAAAGATTGTTGTCGATTGTTGTCTTGTTTGCTTGTTTTCTGTGGC
CTTGTCTCAgcgtgggcctgcctgtatgtgattggcgggcctgctggggcagtgatgggc
atgacagcctctctcagtcagagggcccca
>NODE_124_length_630_cov_27.371429
GACAAATATCGGGAAATAAATAAAATAAAGTATCCAAACCAGATGAAAGACTGTTCATAA
TTGGGTTAGTAATGTCTCTGGCACCGTCTGCTCGGTCATTTCCTCCAATCTCCCCCGAGC
AACAGGGGATGATACAGGCGACACTCAGACCAGGAGGGATCTCGCTGCCATGTGACAGGC
TGCCTTCGACATTCTTCCACCCTCCTCGGCACCGATTCTGATATACAAGGGAGGAAGGAG
AAGGCGAGCGTCGTCTTCAGATGCAACACTCGCAGCGATTCCGCAAATCTTTTAATGATT
TGTGACCCCTTTGTGGGCAGCAAAATTGTGAACTCATGCACCCATAACTTCTCACTTAAT
CTGTATTACTCTCATCACAACAGAGCAAGCCACTCTATCAGTAAATGCTAATCTCCTAAT
TAACAAGCTAATTAGGCAATTACAGCTTTGCAGAAGGATGCCTAAATGAAATATGACAAC
ACAGTCACTTTCTACAGCACCTGTGGGTCTTTTCAGATGTCACAATGAGAAGCATGATGA
CAAAGTGTTGTCTCTGCACTCATAGGTGCTTATTCCTATGCCTCGCTTAGCTCATCTGTA
AAAATATTGTCATTTTATTTAACCTAATCTGCGCTACTTGTGGAAACAACTTGTCAAATT
ACAAGTAAATTATTTCCCTTCCAACGAGCTGACCTGCATCACTTCCGTGGCAGACTTTAC
CGCAGTGTGATTTTAGAGGTAGAGCAGAAAACAGTGGTTAGCACCGGCTGCTGGTTATGT
AAACATGGTTTTTGAGAACTAGTAGTCCCACCGt
>NODE_125_length_852_cov_30.694836
GACATTTTTTTCCTGTGAAAACACATCACTGTTGTTTTTCTGCTTCGTGGTGAGGAGGTG
ATTAATGACCAATTTTGAGATTCTATCAAAGCAACTGTGCTGTTCTGCAAATCCACCCTA
ATTACTACACATTGTTCCAAGTGTAGGAGAAAGACACATGAATGCTGAAACTAGAAGAAA
GAAAGACTTTTTGTAATTGGAATACATATTTTAAAATATGTAAACAAGACTCAATAATTT
CTACCTAGGTAACAACTTAATATTTTTGTTCTGGTTAGTTTCCTTTTTTGAAACCTCAAA
CTCTGTAAATAACCAACTTGCTTTGCACATATACTTGATCAATTTTAATTGCCACTGCTC
GCACCCTTCCAATAGGAAGAGAAAGTTGAAAGTAAAAGAAAGAAAAAAGTAAGAATGAAA
TGTATTCTCGCATACTATGATATGGTAAATGTTAGCGCCTGCTGCATCGCACTCCATATC
ACTTCGCTCCATATGAAAAATAGTTTGCTATTTTGGAACCCCCTGGCAGCCATAGTGGAT
CACCACAGACCCAGAGCTCATTTATCTTTTGTCAGAGATGAAGCCAAACTAACGCCATCT
CCTGAAGCTGCTAAAGAATGAGGAGGGACATAGGGAGGGTAAAAATAAACCCGGAGCCCA
GGTAGCTACACAAAGAAGTCATTCTACAAGTAATGGGTGGCTTCTGAAAGTGGAACTCTG
TTTGGAACTGTCTCTCCGCTTGGAAATGATGCTGTTTAGTGCTGAAGTTTATTCAGTTAC
CTTTGCTGGCATTTATGAGGCAGCCTGAGAATATGTGCATGTAACAGCATTGTTACGTGG
CACATTATCCGACCAATTAAATGATGATTTTATTAGGTTCTATTTTAAAATACCTGCAAA
TACGAAATGGTTATGAGCCAAAATAAAGGTGCTTCTATATGTGTCATATTAAAGTGCTGC
CGCAGGGCATCGTACCATCCAATTAATCATCCGAAAGAAAATACACCACTGGTGTATAAC
ACTGgtgtatagcacc
>NODE_126_length_698_cov_43.371059
AGCATTATACCAAGGGACAGATCAAGGTGGGGTTTGGATGAAACAGCATGAAGTAACAAA
ATGTAAATATTGGTTCAATTGGCATCCATCAGTTACGTGTTCAGTCTTGTCAGAGCGTGG
AAAATGGACTTAACTGACTTTCTGTGTGACATTTCACAGTAAATCAAGTGCTACACCTGT
CATCCTTCATGTTTAACAGTTAAGCAGTCCATTATTGTTATCTTCACCCAAATATTTCTC
TGCACACTAAAGAGAAAAGTTTCCTTCAATCCCCCAGGCGTTAGTCTTGGATTTGTGTTG
TTCTGCAAGTCTGCGACATCATCCGAACCCCAGGAGCCTCTTGCTCAGTCTTGACGGATC
CTCACTCTGCTGAAGCCCAATACTGTTCTTCATCTTGTGTTGTCACAACCCCCCTGCTAC
CTTGATTCACTCTTGGTCGTTGGCTAGGTTTTGGATTTATTACTTTCGAGGCCGAACAAT
CAGTGGACCAGGCTGTCAACATGCATTTTCACGACATCATGGGCAAAAAAGTGTGTAGTT
GTAGTTTTATTTTACCCTTAAGATCAAACAGAGGCTTGGGCGATGGAGCGAGGACTACAC
TATGATGCTGTTTATTTACTTAAATTTAAGTTTTCTGGTGGCTTCCTCTTAGTGAGTGCA
GCATCATACGCAGCACAAATTCAGCTTTTAACATTTTAAAATAATCCGGCTACTAACTTG
ATTTACTTGTCTTCATTTTTTAATCGCACCACACTCTCCTGTCACACCTATGCTTTGATA
GTTTCTAAACGCACTCATCCTTCACTTGCTGTTATATTACAGCTTCAATTGTCGCCCAAG
GCTTTGTTTAAACTGACCACTCCTTTAGGatgtctgaagtgc
>NODE_127_length_562_cov_23.459074
TAGTGGTGGACAGTGATTGGTTGATTTGGTTGGTCAGGTGACTGAAGGGGGTTATGGACA
GTCGAGTTGAGTCAGATCACATGATGAGGGTTTGCAGCTATAACGTCAGGAGGTTCCATC
AGGAAAGTATGGAAGCCTGACAGGTTTTAGCTTTTGGTGGACACTGGACAGAACACCCAC
CCCGGACCCCGCAGACCCACGGACACACACCGAAACAGACGCACAGTCGCGCACACATCC
GCCCACGGGTACCATTGTTTTGCATAGACACACAGATAAACACACAGGTTTGTTAACTCT
CGCACACACTCACGACAAACACACACACACACATTCAGTCCCACCCCCAGACTTGCGATG
TGTTACTGTGATGATGCAGAGTGTGGTGGAAGGTGAAGAATAAGACAACGGAAGACAGGT
GATGCTAAAATGAACATTTATAATGACTGCTGTTGCTGTCGCAAAATAAGAATCCTTAAA
AAAAGACCTCATATATATTAGCACTAGATTGCCCACTTCACTGGTAATCCACAAGTCAAG
AAACACAACTCACTAGGTTTTTTTCTCTTTACAAACACAATGCTACAATTACATTAAATA
TTCAATAATCTTTAAGTCAGTTAATGAATGTTGTTAAAAGCAACCACTAAAATACTAAAA
AATAAAAACAAAACAATAATAATATTAATTCACCTTTTTCCAGTCGTTCCCTTTTTTTTT
TTtcttgttgcgttgttatttattaa
>NODE_128_length_849_cov_10.706714
TTTAATATCCCTGTGGATCCTCACAGAGAGATGTGTGGTCCCGTCTCCGGCTAATGTCAT
CACCGGCCCCTGTTGATGTGTTTTTCTATATATAAAATCATCATTTACATCTTCCAGTCT
GTCTCCTGTTGGCATGCTGGCCCAGAGGCCTGGTCCTCAAACCACTAATCAGGTAATGTT
GGGGAGGTTGAATGGCGTGCCTCCCCCTGGTCAACCTTCACTGCTCACACAGTGGTGTTG
TTTTAAAGAGCATTCTTTAGCAGCTGAACTTGGAAAGGTATTAAAGTGGGATTAGGCTCC
TCCACAATCCACTGCTTGTGTCATTCAGGGAGTTTGTGTTCTCCTCTCCCCGCTGCCACC
TCCCCACTCCTCCTCTGTTTGATTGTGGCTAGCCGCAGGAGTGGGACTGACTGTGCCTTT
CAAAGGAGAGGGGTAGGGTTAAATCCCTAGTCCACTGCTCCCTGCTAATTCTCCTTGTTC
CTTAGAGAAGGATTTACTTCTGCTGCCAGCTTCTCAAAGGCCTTCTCTGCCCATCCGAAA
AGTCGGCGTTGCCTTCCTGTGGAGGTGTGGTTGCCATAGAAGGGGCGTCATGCATGGCTA
TTCCATCTGAACCCCGCTGAGAATGGGGACCGGGGACTGAAAACAGGCAGAAAGTCCGGA
TTAGACCCGAGGACAAAGCAGGACAGGAAGATTCCAGAAGGGACGAATAGGAATTACAGC
AGCAAAAATAATGCAAAGTGACAGAGAGGGGAAATAGAAAAATAATGGCTTACAAGATTA
GACTCGGCGAGGAGAAAGAAGAAAGGAAAGAGGGCTGAATGAGAATGTTTTCATCTAGAT
GAGAAGATTTGAGAGAGCGGTCGTAGGTGAATGCGGAGTCCTGGACGTATCAAAACCGCG
CTAACAAGTCATTTCCTCAACTTTTTGCTCTCTTTCTGAGCCTAAGCCGGCAATCATTAG
CTAAACATTAGAGTTAGAGCTGGGAACTTGTCTTGAcagattcatcacctctttcccctg
atcccagcatgta
>NODE_130_length_878_cov_14.348519
AAATAATGCATGAAGCATTTCTCGGAAAATAATTGATTTAATTCTGAGCTGAGGGATTTC
TACTTTTAACAACATAAAAATATTGTGTTGAAAAAAACAGGCACAAAATGTGCTAGAAGC
TAAAAATTGTTAAGAACAAGCTCTTTGCATATGCTCCTATAGAAAATTGTAATTAATTTT
ACACGGATAAACATTCTGTCTCATTTGCATATAGATATAAACAATATATTTGTGCATCTG
AATTCCCTGCACACTTGGGTCACGTGATCTGCCTAAAATCCTAAGTGGCTAAAACCAAAA
ATTATCATTATATTTCCCAGGCCATAAATCCCCCTTTTTTCTCTGACACAAAGCCTTATA
AATCTGTGTCTGATTTTTCACATTGCACATTGTTTATAGTTAATGATTTTCATCTGTTTG
TTGTTGCTGTGATAGCGGGGAAATGTACCATATGCTCCGGCAAAAGACAAATGATTAGCA
AATGAAATTCTGGACAGCTGTCAGACTGAAAGCGTTTGGTTGATAGCATTCTGCTACCAT
AATTAGCTTAAGCTTTGGGTTAATTAACTTTCTACCTGGATATGCATAATAATAGCATTC
TGCAGAAAGCCAAGGAGCTTCCAGTATATCAGCAGCAAAGGCTGGCTTTTTATTTTGTAT
TTCGGCAGCATATTTCAATTTCAAGAGGCGATTTAGCTCGGGAGCATCGTCAAATATTGT
AGATTTTACTCCCCAAGCCAGATAATTCTGAAACAATAGGGGTGTATTATGTGGCAGAAA
TGCCATTTCTGAATGTAATTAAAGCGGATGAAAGCAATCACCAATTTTTAAACGCTTTTG
TCTAGCATGAGGCCTACTTGTAAAAAAAATACCCATCAAGAGGAGAAAAGAGGCAAGAGA
ACCCCCAAGTCCTTATATAAGAGGCCTTTGAGACTGAAGTGAAGTACAACAGTAATTAGT
CTTTTGTATGAATTTGCCGGCCATGGTCATGATTAGTTAAGCATATGAGAGGACTGCAGG
ACTGCATtgctcttaaggaggagggtgttaaagtctatttat
>NODE_131_length_746_cov_23.372654
TATGGACAAACTGGGAGGACTGGGAATATTCTGCCAATCCACCAGCCACTTAAAACACAC
TAATTGGACCCACATAGATTGCACTAATGATTCAACAGCAATAGTTAAACACAAGTGTTG
TCCATATCCGTTGGCCTCCATCTACTAGGGTATAGTGAGGCTAAGATGGCCAGATTTTTT
GTAGAGACAGGAAGCAGGCACCAGTGGATTTTTTCTATTATTTTTTCTTTTTTTTGTTTG
TTTGTTTTTGTGGTTGCTGCTATTTTTTGTTTTTGTGTGTTTACTGTATGAATCCCTATA
TGAGCTCCTAAACTAATTAAATTCCTCTGTGCATCGGTAATGGGAAGCTAAGAGATATAA
TTGTTGTCATTTTCATGCCATCCTTTTAATTACTTTCTGGTTCCATTTCATTCCATTTGA
ATTGACAGCCTGATCAACTTTTAATTGCCAGTTTTTGCAAACAGCTTATCAGCCTGTTCC
AAGCCTGCATGCAGAGTACTAAATGACCTGGTCAAACACACTCAGAAACACACAAACACG
CAGCAAATCCCGGAGCCAATGGATACACGTGCACGCTGAGCACACACATGCATACCAACC
CTCCGCACCAGATGCATGGTGGAGTTTGACAGAGTGAGATGCGGATGCAGCAAACAGGAG
GGCCATTCATTTCCCTATAGAACAGCAGCAGCAGGAAGAAACGGGGGGAGAGTGCACAAA
GAAGGGAGAGGGAGAGCTGGGAGTACGATGGAGATAGCAACGAGTGAGGTAATCCATCAC
TTCATCCATAAGCATCTGCTGAAGTAGCATACAGCTTTATGAGACCAGAAATCTTACATC
TCACTTCTATTAACATCATACACCCAATTCTATATTTTAAAGGAGAATTGTAGTTTACTT
CAATTTCATGTATTTACCATTAATATGGGc
>NODE_132_length_814_cov_37.958229
GCATTTCTCTGTGTAGGTGTGGCAACATTAATAAAAAAAATAAAGACAAAAAAACATGTA
AGTTCATTCGTCATTTGCCGAATGCTGATATTTCAATTAACGGCGCAGTAACTACGACTT
CAATTTGGAGGCTTATTTAAACGGCACGCCGAGCTGCTCATAACGAATTCATGCAACGTG
GACACATATGGAAATTCTGCAGATTTGCGGTGCACAGCGGCTCGGTACTGTAGGTAGCTC
CGTCTGACAGATGCTGATCCAAAACCTCCACTGCTTGTATCCTAACCTGCTGATCACAGG
AATGACGGTGAAGGAGAAGAATGGGCAATGGGCCCCGGTGAAAAAAATCCTCACCCTCTG
GCAGTGCCTCATGGAAATGCCGCAAACGCTGTACGGATTCAAACGTATCAGGGATTATTA
AGAGACCTGAGAACAAGGTCAAAGACTTGCAGAAGAACACAGAGCAAGTTAAACTTAACT
TCCACTTCATCCCCGAGGCTCTGAAAATACTTAGGAGATAGTTGAGGCAGGCTCTGTTGA
AAGCTCCCCCGCCGGCACGCAAAGCTTTACTTTTGATGTTAATTCCTTGAAAGCTGTTTC
TTTAGCTGGGGATTAGTGCATGAAGAGCTAGGCTTACCATGCTCTGGCTAATAAAGATGA
AACATCTAACACAGGTACTCGTACATACACTCGCCAGGGAACAGTGCCTATAAAGTTGCC
TTAATTATAGAGAACCGACTTCGCTTCAGTAACTATAAGAATGGGACGACATTTGTAGTT
TGAAAATACGGCGGTATTAAATGTTGGAAATCCTCTGTATTCTTTAGACACAAGTCTCGA
GGTAAAATAATGAGTATATAGGCACATCACTTTCTCAGCTCATGCGATCAAAGCTGCCTT
CATGGTATGCCTTCAGTCTCCCCAGCTTAAGTCTCCTTACCATGCCGCGAAAGACTGACA
ATTATGAAGTgtgtccattacagctgctgattagcctc
>NODE_133_length_698_cov_32.189114
TAAAGATCTTTTGCAATCAGTTTCACAATGGACCCCCTCATTTTATGCTGCTACATCATA
AAAGTGCTCCTTTTGTTACATTTCCATCCTTAAAAGGGTCTTAATCCCCATCCTTTCAGG
CCAGTCTATGGCAAATTCCTCAGGGACATCCCATTCGCTGCAAGGGCTGGAGTGACCCAC
TCAGAAACCAGCATGCAGGGCTTTGAGCTTTTCTTCTGCTGCCACTCTCCAGAGAACATT
AAATCGTACTTTTCATCCCCCTCACCATAGGGGGAAGCCCCTTAATGATGACAGAGAAAG
AGAAATTCCTCCACTCGGTCCTATGACACCATTCTGCTGTCAAGCAGGCGTCTCGGCGGA
CAGAGAATCAAACATGGCTTCCTGCAGGTGGAACGCCAGTGAAGGTCACGGTACAGTCCA
AAGAGGACAGAAGGAGAGATGAAGGGAACGAGGGTGGGAGAAGGAGAGAAAGAAAGAGAG
GTAGCACTTCAGAGGGAGACCGGCTTTCCCTTTGCAAATTAAGTCATCTGCCGCAAAAGG
TTAAAAAAGCACTTGCAGCTTTCTCTCAGTCATACCTCATGTGTTACCCAACCGTTTGAT
TTCTACATATCAGAACTTTTATAGTTTCAGCCTGTTTTACTCTTTGTCAGTGCTCAACGT
AATGTACATACTTTTAATTGAGCATCATAAGAGATACTATTATGCCCTCACAACTTACCT
ATGATTGTTTTGGTGCCTGTTTAAAGTCTTTTTCGTTTTGTTTCACTGCATctacctgtt
taagttggtctgcgcctgccttcgtgaagccatctctcatagagggtggatttattcaga
ctgagacccctgctgtccaatccccctgcactgcttcacacc
>NODE_134_length_704_cov_14.698864
CATGCAAGAGATTTATGTTTGCCATTTGTTCATATTCATGTGCTACTGAATACCCCTCAA
TTCAAATGGTGATGGCAGCTCATATCAGTCGAGCTCCAGACCTACAGATCACTAACCGGC
AGCAATGAATTTCATTTGCGGAGGACAAAAAGAGTGAGGAGGGAGAGGAGAGAGAGAGAG
AGAGGGAGGGAGAGAGGGAGAGAGAGAGAGGGAGACGTGGGGGGATCAGCTCCCCAACAC
AGTTTATTGATTTTTTTTTTCCTGCTCGACAGAAAGCCTGTATAACAGCTCTATTGCCCT
CATAATGATTAGTGACAAAAGTTTAATTAAGCAATTATGAAGCCAATAATAGAGTTGTCT
GGTTTGCTTAGCTTTAGACTGTTTAAGACTTATCTCCCTCTCGCACATCACAGCAGCTGG
AATGTGCTTGAAGAGATTAATGCTACGAGAACACAGATGCCCACTTTAATACGGCGCCAT
GATGCCGTTTGAATGAAGTTGAGAACACAAGCTTCTCTTTATCAAATTACAAGTCTGCTT
TTCATGAATATGGAGGAAAAAGGAAGGAGGGGAAAAAAAACAGCCATGGCTTCAAGGTGT
AATTATAAAGACATACAACAGAAAGACACACAATTCCGTTTTAGTAATCTGCCTGTATGA
AATATGCATGATAATGTATTACTGAATAAAGACTCACCATGTTCTAAGAGGCTTTGGCAT
TTTACATTTGCTCAGACAATTGGATATTTCTCAATATTCCTTAATGTTGTATTcgatcct
ccacctctccccttttgttcttgcgtcttttttttgtgtgtgcctctgaaaattgattag
attatctcctctctccatgcgacgcaacaaataaatgaggtttcaaga
>NODE_135_length_594_cov_38.335018
CACCTTGAGGACACAACGGGCTTTCCAAAACAATAAGTGGCATGAGGAACAGATGTGAAA
ATTCATAGAGACTTGATAGATGCACTTCTGCTACAGAATGCAGTCCATTAAAGACACAAT
GTGAGTGGGAACTGTAAAAAGGATAAATGGTAAGGCTCTTTAAGTACTCAGGGATGACCC
TCAAAACATGTGTGTGAAAGTAATGTTAATTATAAAGTAGTATAATACTTGAAAATGAGG
GTTTTCCGCTTGCTAGTTATGTGCATTGGCACTTAAAGCCAATACAGTTCAACAAAGCTA
TGGATGGCGTTTCAGGGATGCTGAAGGCCATTTTTGCTCTGTCCCATCCTTACCAGCTGT
ATTTGTTCTCTTCAATAAATTCAAAGTAGCCCCTTCCATGTTCCTCCCGGCGTCTCTTAA
CACCCTTCTTATTCTTCTGATCAGCATTCGTGTCTTTGTCCGCATCCCCTTTGAAAATAG
AACAAAGATATAGAATGAGGTGCTCCTTTTTGTGAGAGAGAGAGGTCGGACTGGCAGTGG
GGTTCTGGCCCACAAAGCCCGTTCATTAGTTACATTGTGTCGACCATAATCATCAAAAAA
TTAAGGCTACTCAGAGGCAACACCTCATAATTAATAAATAATTAATATAAAACAATACAA
TCATACTGCACAAATTGTAACAGCTCTTAAAAGACCAGGTAGTAATTACAATAGCAGCTG
GCCCAAATGAACATTGTGAACAGTGTTTGCTGGGGCTGGAAAGAACAAGTCTCTGCAa
>NODE_136_length_618_cov_20.040453
GCTCCTAACGGGACTAAATGACGAACCTGAGAGATACATGTTGAACATGAGGTTTCCTCC
GCAGTCCTGTCTCATTGTGTTCACTTGTTCAGAAAGGGTTGGATTTCATTTCGTTGGTGG
CGGAGGAAAAGATTTTTATTAAACTTTATCTCATAACTGTGATCTGGAATAAATGCGGGT
GGACAGATTGAAGTTTCCAGGCAACTGTCACTGGCCCCCATCTCTGAGACAATATTCAGA
CAGCAATTTCCCCTGGTGCATTGCTTTAATTAAAAGAGCAATTTACCTCTGTCAGCCCGC
CTGGTGCCCACAATAAAAAGAGGCCGATAGAAATTCGGCCCTTATCAATCCACCATCACA
GTTTAATAAAGTTTCCGCGTTAAGATCTGAGTTTCTATGGTGAATTGAAGTGTTTGACAT
GGAAACCAGTTCAGATCCTCCTCACTTTTCCGCCTCTTTACCTCTGGGCAAACAACAAAG
ACCTATTTCATGTTGGAAAAAGAATATTTACCTTGAAAAGCACGCCTCAGTGCACACGAG
AAAACAGGAACATTTCATCCCTCCCAACCTCCCCTCTGTGGGTTTAAGGTTATATGGCCT
CAATCTGAGGCTAATGAGGTCATAACTTTAAAACCATGGCTTCTGATGCTCACTGACGTT
ATCAGCTGCTCTCTGATTTTTCTGCTTCTTATGGTTTCTAGAAGCAGTGGACTGTGTGAG
GACTGTATGGACTTTATGGCTCTGCAGGGTCTGGACACAGTGATCTCTGCCTTccacagt
gtttatgtaaaatgagtattat
>NODE_137_length_955_cov_20.886911
GTGTGGATTACTAATATTAGTTAGGGCTCTATGTTTCATTAGACTGTATTAGGAAAGAGA
ATATTCAAATAGGATTTTTTTGTGTGTGTGTGTGTGTGTGTGTCAAGTTGTTCTGTGATT
GTCAAGACAGTCCTTGTCCCGATTATTAATTGTCAATGAGATCTCGAAACGGTGTTTAAC
GATAAACTTCGCTCCACATCTGCCTATTTATCCTATCGCGCGCGGGGCTCGCAGCTTCAT
CGGAAATAAAGAGCACACATTGCTTGGAAAGCGAGAGGGGGGGACGCGATTGAAATAAAG
ACAAAATAAGATAAACAACAATGGCAAAGACTGCTTAGGAAACCCAGCCATTCTATACAT
AGAATTCAAGGGCCGTATTTATCCGAGAAAGGCGTGCAAATCTATGTAAGTATCTCCACT
GTTTGCATAATAGATTAGAAATTAGCATTTTTGTTCATTTTCCATGTATGCACAGTGCCT
GGAAGAATAACACTCCATGCATATCAGATCAGCCTGCCTACAATTTTGCGCAGTATATTA
TTTGACAATCTAAAATGTGTAATTTGCATGAAATTGCTTAATTAAAACACAGTCACTGGG
GGTATTAATTTCTTTGTCTGACAGTGGAGTGTAGTGAGGGGAGAGCAGGGGAGATGTAAA
ACGCTGTCAGATAGCGCTGTCACAGAGGCAGAAAGGAAATTCTGCCACATTTTTTTTTCT
TCTTCTTCCCCCCCCACCCCACCCCTCTCTCTCTCTCTCTCCTAACGGCGCAGAGCGATG
AGAGAGGATAACGCCTGCCCAGCTAATTTGGGTTATGGTGGTAAACGGAGGCCAGTGCAC
TAGAAAGATACCAAAGGGAGGGAGGGAGATGAGGGGAGAGGGTGTGTGGTGGTGGGGGGG
GATCACTGGAAGAGATAGGCAGAGAGAGGGGAGAGACTAGCATACGTAGCCGCTTTTGTG
CTATCATTGTTGTCCTCGGGGTGAAACTATGCCAAGCGGTCGACGGCGATACAATCGTGT
CAGATATTGCTGTTGCTGGtagaggatctggtttgtttgcatgtcatttctacagcgtcc
cactatgtttaaaacacagctgttcaagtcgtcaatctcccctccgagtcatttttttc
>NODE_138_length_550_cov_16.765455
CTCTCTCTCACACACACACACACACACACACACTTACACACAGGGATCTGGGGGATATAT
AGGGGTGTGGTAGAGCTAGTGATGGGGCTCTGCTTTGATGCCCAGTGGGAGATTACAGGG
CCAAGAAGCAGAGATAAAAGTACAACCAAAACACAGGTAGCTGCTCTTGCTTATGCCTTA
CAAACACATTCACACATACACTTACACACATCCATAACACATGTTCAGAGTAGACCGAGG
ATGCACACACGCAGACACACACCTACATACACACTAACATCTAATGGCTAGTCAGTGACA
CTGAGGTCTTAGCCCCTGTCTGCCAGTCCTCATTTGTTTCCCAGCCCCTCCTATGTGTGT
GTAGCAGTAGCACTTGCTACTGGGTGTCTTGTTACTCCTCAGAAGGTCTATTGATTTAAC
TCTTGCCACAATCTATAACACTATTGTCTTGCCTTAAGTGTCTCATCTGTACAATTCACT
GGCAGGAGTCTATACATCAAAAACCCCGCCTGCTTAAGGATATTGGTATTCTGCAACATG
CTGGGAATACTTTTTTTTTTCTCTGTGAATTTCACATTTCTTGCACACTCAACCTTACTT
TTTTAAAGCGTAGATGCTTGCAGCTAGGCATAACACAGCCTGGTACGGGTTTATTTTTAC
TGCTGTTGTGTTTATGAAGTCAATATTTTATTTCACAATATCATATAGCAGTGGTGTAGA
GCAGAAGTTATATt
>NODE_139_length_815_cov_19.105522
CCAGGGAAAGGACACGGGAAGGGCTTTTCTCCCGTATGAACTCGGATGTGATTTATCAGT
TTGTACTTCGCTTTGAACGCCTTTCCTTCCCGCGGACATTCTTCCCAAAAGCAGACGTGG
CTGCTCTGCTCCGGTCCCCCGACATGCTCCACCGTGACGTGGTTGACCAGCTCGTGCATG
GTGCTGTAAGTTTTCGAGCAGGGCTTCTTTTGACTTTGCTCCTGGTCAATCCATTTGCAG
ATTAGCTCTTGCTTTATGGGCTGCCGCATGTATCTTAAAAACGCCCCCGCGGCTCCGTGA
GGAGCAGAAGCGATGTTCACATTGAGGTTCATGGAGTTGTAGCTGTGGAGAGAAGACGGT
CCATAGTGCTCTGGCCTGTGCCCGAAGTGCTCTGGCCTGCCGTAGATGTCCCCCGGTATA
CCCAGGCGCATCTGCCCATTGAGGGCATGGTGGTGGTGGGCACCTGGGGACGCCTGGTCG
TGAAGTCCAGTGAAAAGTGAATGGGCCCCACTTTCCGTGTGCCCATAAGCACCTGTTGGG
GAGATGAACATGCCATGGTGATGAGGGGAGGAGGCGGAACTATGCTGGTCGCCAAGTGCA
TGCATAGCAGAGGCTGAGAGTTCTCTCCTGAGGATGAAGTCCCTGCTGCTTGAGTAGCCT
GAGTGGGGGTGAGCCACGGGGAAACCAACTGTGGTCTGAGCAGAAGTGAAAGATGCCGCG
GTCTGGGCTTCGGGATGGCTCTGAATGTGCTGAGATGGGCTAAGTTTGAGAGCATTTGTC
TGTGCCATGTGCTCTGGTCCAAATGGAGTGAGTGCCACTCCGGGGTCGTTGCCCAGCTCC
CCAGGGTGGAGGTGGGCATGGTGGGAGAGAGGGTGATGCCCCCCTAGCCCCGGGAAGCCT
GTCATATTCTGATGAGGAAGGGGTTGAGTCGCTGCCAAATCCGCTAATCTTATCGCCGGA
TTCCTCTTGCTTAAAGGGGGCTCCATAACTACACTGACa
>NODE_140_length_523_cov_25.019121
CGCCGCTCCATCCCTCCATGTCCCCCCTCCACCACTTACAGTCTATCACTGTATATTTTT
ATTGATGAGGCCTGACAGCGCCCCAATTCCAATATAGCTTTCGACATTTGATACGTACAC
CCCACCCTTAGAAACCAAAAAAAAGAAAGGAAAAATGTACCTCTGCCTCCCTCTCTCAGT
CCACAGACTCTACTCCATAACAGCAGGTCCTAATTTCTCTTTCCAGTCATGGAATATGAT
AATTTTCTTATTTGCAAGAAATATCAATTGCTCAAGGCGGACACATAATCATTGGGGAGG
AAAGGAGAAGCTACCTGTGTAATGTGCTTAACAGGCTAACCCATTTAGCCACAGGCGCTG
TTTGAAAATGAGAAAGTGCTGATGGTCAAAATCAATTTTCCCTGTGTCCAAATTACTCCC
TGCCCGGCTTAGAATTTCACCTAAATGGCCAAACCTTAAAACACTGATACTAATTCTATC
ATATTAGAGCCTGGTCGTATAGTTGAAGTTATTGCTAATGCTATTTGCTGTATTTATTGA
TGCAGTGAGATGACTCGAAGGCCAGGGAGCAAAGAGTTCTGTTACTGCCTTTGTGTTTGT
GTGTAGATGCATATCAGTACGACTCAGTGCATGAAATGCACTGCAGCCATCAGGCTTTAA
CAGTCTTTTAGGAAGTTTGCTGCTTGGGGGTTCACATGTTTCATAAT
>NODE_141_length_612_cov_17.465687
CAAACACACTTCTCTAAAAAGAAAGACAGTGGCGACAGAGAGGCTTTCCTCACACCGAAA
CCATGTTTACCCATGCTGCAGCTGAATTTACAAGGGTTTAATGGAGGACATTTACACAAG
GTGTGCAGGCGACTGAGATGCTCCATGTGCCAGATGAGGGCAGCCCTTAGGAGAGCCAGG
GGAAACAATGCCAAATCTCCTCCCCCTGCCCTCCTCTCTCCTGCCCCTTTTGGCACCCTC
CCTTGTCCTCCAGTGAGAGGCTCCAAGGAGGGGGGGTGGGGCCGGGAAGGTTAATGTGCC
CACTTTGATCTTCGTCAAGGCACACTGAGTAAGAATTAATTTACATTTCAGATGAAAAGG
TTGACAGTATAAAAAGGCATCTTGTTTCTGGTATGTGAGAGCTGTGTAATAGGCCAGGAA
TTTGAGAGAGGAAGTCGTGAGGAAACAGAAGGGATAAGCCCCTCTCTTGCCTTTACTGGG
AAAGAGATGAAAGGAAAAAAGGATCTCAGTATGCACTGTTCTTCTGAAACATGGGGACCA
AATGCTGCCCAAACTTTCAAAAGCTTTTCTGTATGCATTATTAATTAATTATTACTATTT
CGCGGGCCACTCATGGAGATCAAAAAGGTGTTTCACAAAGATGCAAGGTTTTCACGCCTT
TGTCCCCTCTCCTTTTAAAATGTGTGAAAAAAAGTGGCGCGAATGTTCACCGGACATGGG
ACTACATGAGAAATTCAGTCTTTTTGCATTTGAATATATAatgaactttgaaagaaaaca
tcaacatttctttacc
>NODE_142_length_979_cov_22.199183
TCACTGTCACACAGACCTCCAGATTGTAATTCTCATGCCTCTCTGACAGCTTGGCACAGC
ACTAAGTCACCTAACGTTTGCTTTGACATGAAATCCAGACCTGGGCACAGATGAGGTTAT
CAGTGGGGGGAGATGAGTAGGAGGAAACGCGTCTAGTCCTATTGGGAGAACTGTTTGGTA
CTATTGCCTGGGCTTGGTTGACTGAGAGGACTGAGGGGGCCGGAGGAGAATGGCACAGGG
TACGAAAAATATCTACCATAAATGGCTCTGGCGTAGCTACTCCGAAGGCTGAGACTGAGG
TCCTGAAACACGTGTGAAACCTATCTAAAAGTAGCTGAAAGATTACAATCCTCTTCATTA
AATTTATCTCCTGCGACATAAACTTTTAATATGCACACCAGCAGTGTGTATGGGACTTCC
AGGGCAGCTTAAATGACTGCAACCTGTAATTACTGTTCCAGCACTTGATTAGAATAATCT
GATTGCAATTATTCAGTGACTTTAAAATACAAGCCTCGAGCTACAGAACAATAATTCAAG
GGCAGTGATTGGGAACGTGTTTCTTTTTTGGCTGTAAAATGACGTTTTAATCGACACAGA
GTGAAAGAGGTTCCCTGCTAAGGAGCCAGCTCCCTCAATTAAAGCCCATTTATGCAGTGA
GGGGTAAGACGTTGTGCTGCGATGTGGAGTTAATCAACCAGGCAGACACTTACAGAGTTC
TCACGGATCAGGGAACTAACCCCTCTAACGGGTAAACAGGCAGAAATGCAGCACACAGGC
AAGGCCACCAAGAATGCACTCCTTCACATACGAACATTCATGCTACCAGATACAGTATTA
TGTTGTTTCCTTTCTTAAATAATTGTATGAAAGAATATAAAAATGCTTTAAAGTCAAAGT
GTATAAGACAATGTCTTGTTATGATTCACTGATTAAAAGAAACCTGAAATACAAATTCTA
AATCAAAACACACTTGCAGTCCATCACCACATAAGAAAGACATGTCAATTATCTTCCATA
TTCTATAGCAACAAAGCCAGATAATTGATAGCATTTAACAGACAAGTCTAATGTATCTCA
TCACTCTAAGGAGTCTGTGGTGGATTAATTAAAAAAGTAATACaacttgagggagaagta
ttgcccagctggcactgattcca
>NODE_143_length_579_cov_5.606217
CTAGTACCTAAGCAAACTAAAGATTAGCCACTTAATTACTAGTCACATACTAACATACAT
CAACCCCGATCAGAGCAGCAACTGTTGTGTGTCTGTGTTCCTGTTGACCTTGGATGTCCT
CAACCTGACGGCCCGAAGCTCCCCGAAGGGTGACCATCGAGCCGAGTGGGGGATATGTAG
CGGACATAGCCTGGCACCGCCTTGGACCGAGCCACAAGGGTCAGACCAAAAGCGCCAAGA
AAACACTAAGTAAAGGTTTGACATAAACATGCCAGTTTGGAGCCTCTCCAGAGGTGAGAA
AGCTCTTCTACCTCCAAGTGGACCCGCAATTAATGTCACCACTGAATTACGACAAGGCCT
GGTGCAAGTAAGATGGCCTCATGGAATGTTCTTCAGAGCAAATAGTATGACACTTTATTT
CTTTACATTTTTCTTTGTGTTCTACTGTGAGTCTCTGACTCCATGCAGAGTAAGAAACAA
TACCAGGGACTAACATTAACATATGGGACTTTTGATCAAGACACCTCAAAAGGAAAAGCA
GTTCACACATAGCTGTGAATTAAATGGACACAAATGCCTCCCCCTTTCTCCTTCCCAGTC
TGCCCCTATCAGTAGATCAGATAAGAACTTCAGACATTCCAGAGGGGGAAAGTGACCAGA
AATTCCATAAACCAGAGAAAATGTGTTTTTCTATTTGATTCTGTATGTTTTTATGTCACA
CCAGACACAGCAAGAAAATCTGATATTATCTGTCCAAgattta
>NODE_144_length_1023_cov_25.195503
CCCGAGCACAGAATTGATAAGTGGAGGGAAAAAAAATGTGTAAGTAATAGACGTTCTGTC
TGCAAAGTTTGCTGGTCTGTAGGCCGGGGAAAAAATCTGAATTCAAAGAGATAAATGTTT
CCTTGAGCTGGGATTTGATGCCTTGTAGAAAACAACTTGCTATAGTTGTGTTATGGCCAC
ATGCACAGAGGCAGTAGTATCTGAGAAGCCATTTCAGACAGGAGGTTAAATTTCCAATGA
ATTTTTAGTGTTTTACAAGGGCAATCTTCTAGTGTGAGAGTATTGCTTATAAGGTGTGAC
TCTTATCAACACAGCACAAGCTATGTGTTTATCACAGACTTAAAGTCATACGCCAGAATC
TGATGTGAGGTCCAGCGTTGCTACAGAGGCTATAAACCCTATAAGGGAGTGAGAAGGGGA
GAAGCGGTATGATAACTCAGAACGTCCTGCTGTAATTATGGTATTCATGAAAAGATGAAA
TTGAGTGCAGACTAAATCTGTAGCTGCAGGCAAAATCAACAGCTTGGCATTACTCCGTGA
CCCCTGCCTATCTTGAGGATACGGCAAACATACCAAAACTTTGCTGCTTTTTTTCATCAG
TCAAGAGTGAGGGAATGAAGTGCATCGATTGCTTGTGATTATTAACTAGACTGAGATAAG
CCCTCTCCTTATTATGCAGATTACTGAGGCTCCCCGCTCCAGCATATTGTACAGATGCAA
GGGAGCAGCTGCTCTTACAGATGGTGGGTACACGGATCTATCATTATGCCTCCATTGTCT
CCACTTCAATTGTTTGGGGGACAACAGAACTGCATCAAAGAGGAATCCGACTGCAATGAA
TTAAGAAAGAGAAACGAAAACCATCAACTAAATTTATACACCGGAGGCCGTGGAATGGAG
AGGAGCGTAAAGCTGGAGCTATTTCACATATACAACCATGGAGTCACCCAGTCATGTATA
CTGTAGCCAAATCTGTTGGATGCAGCACTGTGCACCAAACATATGTTGTTTTTTTTATTA
ACAGACAGACATTAATTCAGGATGCAGATATTAATTCAGATATGAACAAAAGCTTTTTAG
CTAAAAACTGAGCAAATAAATTAATAAATAAACACTCAAAAAATATGGAGCTATAACTTG
ATATACATTTTGATTGCATGCATTCAGTAGTGCAGTTTCAAGTTGCCAATCAAATagcat
caaatac
>NODE_145_length_539_cov_27.927645
CAATGCTTTTTGGGGAGGAGGGGGAGGGGGGGTTTAAAAAAAAGCTGAGAGAATATTGTA
ACAAACTTCGTACAGAGTTCAGTCTATTAATTGTTTCATGTTAGATATTCTATGTGTTTA
CCTCAATTGAAAAAGAATGTTTTTGCTAGTTTCAGATCTGCTGTGGCATTGATATTGTAT
GTCCATGAATTCCTTCCTTTTTCAGCACGTGTTCCTCACTAGATGATAAGATGCCGTCTC
CCTTAAGCTTTGTCAAAAATACATTAAATACTTGTATGAGGACTGTGACGTAATGTTTAA
AAGGTGTTCAGTCACAAATGCTGTAATAAATATTTCATTTTTGATTTTTGTTAGATTTTT
GTGTGATTAACTGTGTTACCAGCAAAGTCTTAATTCACTTTTTTCCCATTTTGACAAAAA
AAAAACACCAATAACTGCTTCTTTATCTTCATTAACCAGAAAACCAGCTTTGCGGTAAAT
TGTTGCCTGTTAAATTTTATTTTTGCATCTGGTCGTAAAAAAAAAACAACTCAGTTCTCA
CTTTCATCCAGCACTCCGTTTAAAATTGCTTGTTTTAACCAACATTTAAGTGTCGAGTGC
CCCCCCTTAAAATGACAATAACAAATTATGGTTGAAATCCATCTTGCCAGGGCAATTTAT
TTAGGCACACAAATATACCCTCTGAATGATAAATAACTGTCACATGCAAATTaagggtgc
aaa
>NODE_146_length_480_cov_13.902083
CGGATCCTGGGCTCAGATATTCAGATAATTGAAACGCATCACATGCTAGCTCACCTTAGC
AGTGACAGAACTAGGTTTTTTTTCACTTTGGAAACATGTTTCATTCTTTTTTCTTTTTCT
TTTTTTTTTTGTAGGGTGGAATAATTAAACTGGCTGGTTTTATCTGAGCTTTTAGTCATA
GTGTGGCAGCACTCACTGTTGCATCTGTGTGCCGTGCAGAGATAGAGCGTCTGTGGAGGG
CCAGGGAGCAGACTCCAGAGATCCATCCATCTCAATCTGAGGCTACAGCTGACACCTTAC
AAAGAGGTACAATTAATAAGGGCATTATCCAGCAGTAGGCAACAATGGAGTCCTAACGCA
GAGACACCAACCTCAGGAGGCCCGGAGAGGAGAGAAAGGCAGCGTGCGTGTTTATGGGTG
GGGGGAAGGGCCGGCCAAAGTGCTTCAAATTGGGATGCATTACAACCAATGTCTTCAGAA
CATGAATTACAATCTATTATGACTGAGCCTTATGATAGGTGGCACAGGCTGTGTTGTGTG
CTAAATGGGTGAGATTTGTTTTTACAGCTCTGCATCTAAAATTTTACATTCACAAAATAC
AGTTTAAAAAAAAAGTTATATTATTGAGTTACATAAAGATGCTTTTAGATTTGtagaggt
gaaa
>NODE_147_length_426_cov_9.861503
TCCATCCACATCTCCTCCCTCCGATGGTGCGACAGCTTCCAAGTGTCCTTGAGTTAAGAA
AGTGAAGTGGAGGCGAAGGAAGAAGTAGGTAAGAAGACAGAGGGGTGAATGTACAAAGAG
AAAGACAGCGGAGATAAGGAGAGGAGGAGAAGGAGGCAGAGGGCGGAGGCATGCAAAAGC
CCTGTGTTGGGAGAGGAGGAGGGAGGAGGAGGAGGAGGAGGCCCAGTAAATCAGCCAGCC
TCTTGTCAACACCTCCCACCAGCTTCCCCCCAGGGGCTTCTGAAGCCACTGAGCTGAGAA
TAACAAATGGCCGTCATTGGCCAGGCAAAAAGCTGTGATTATAATTATCACATCCCACAC
TGACCTTGCATAAACCTTAATCCTTCTCCAATGGAGCATTTAAATAGGCTGCCAACAGCG
ACAGAGATGAGGAGCGAGGGAGGGGAGGAGGCGAGAGGGGAGGGGAGGGGAGGGAGGTGA
AGTGGGAAGGCAAGGGAAGGAGGCGGCGGCGTGGGGAAACACTGGAAAGGGAGCCGAGAC
AAATGTAAAGACAAGGAAGTGGAAAGAGAAGGGTGAAGCGAGAAGGAGGAGGAGGAGGAG
AAGCAGGAAG
>NODE_148_length_578_cov_26.401384
ATGCATGAAAGACAAGCAGTAGCAAAGGCAGTCTCTTGAGAGATCAGTCCGTGATGGTGG
ACTATGATCAGAGATAGAGTATTCAGAGTCCATATCGCTGCATGCCGAGCAGGTAGGCCC
CGCTCTGGCTCTCTCGCTCAACGCAATCCTCCACCCACCAACCGCTACTGTCCACACCGA
CACCACCAGCAGCAGCACCCAGGACGGACGGAAGGAGGAAAAGGAGGGACCCGGGGAGGA
AGAGAGGACAGAAAGGAGGGATGAAACTGGCCTCTTCCAATTCGGAGAAGGGGTGTGTGT
GGAGGCAGAGGAGGAGAGGTGGAGATAAGTGGACAGGAGGGGAGGACTAAGAGGAGGGAA
TAGATGGGGAGGAAGAGGCCCCTGTGCTATCCGGAGCTGTCTGTTTCTGTCTGTATGTCT
GTTCTCACACAGTCGAAATCAATTTGCCATCAGGACTGTCACTGTGGAACAAAGAGAGAA
GGAAGCTTGCCAGGTCGGACACACTCAGAGAGAAATGGAGAAAGACAAGACAGGCACAAG
GAGGCAGGATAGAGTTTAGGAGAAGCACAGGTGGGGTCCCGGAAATCTACTTCGCCCCAC
CTGCGGCTACATCTCCAAACACACCTGCCGTCATCAGGAAGATTGGACTTCCAATTCCCT
CATCAACACTTGCACATGCAGATTGTGTATGCCGGGTTAGAAATCGTTGCACAAAATCGA
GAAGCCTTTTTTTTTTTGTTTAATCCAatgtttgcctctacc
>NODE_149_length_952_cov_13.210084
TTGTAGCGGTGCACTGTACGCTTAATTGACATCTCCCTGACAGATTAGTTTCACAGTTCT
GGTTCTTTGAAACGGTTCGATGACCTCCAGAAACCCACTGCTGACAACACTTCTAATCAG
CTCCGATAAAGACAAAACCTGCGTGGGTGTGAAAAGACTGGAAAGGTGTGTTATGCGTAA
ATGATCGTTGAAATGATGAGACTGATGCGTTGATTAAAATCCATTCTCAACTCGATCTGT
TGTCAGTATTTCATCTGGTCTCTGGTACATAGTGGTACCGTTGAAATTCAAATTCTAAAA
ATACAGAAAGGACAAAATGCATAAAAACACACATCTGAGAAGCTTTCATTTTGGGTAAAC
GAATAAATAGCTATCAAGGTTATTCAATTGATGGATTGTTTCAGCTCCGGTCTAATTTTA
AGTAAAGAAATCTCTAGAAAAGAATATTTTACACCATGTCAAGAGTTTATTTGACAGTAT
TTCAGAATATCTTTCAGTAAACAAGTTTTTTGTTTTTTAGCAAAATGTAATATATCAGTA
CTGTCGCATTTCATAAAAATAGTTGTTCACGTCTTTGAAACTACAGTATCAATGATACAG
TAAACCATATTTGTAGGAATACAGCTGTACAAGGTGAATAGTACACAATTAACACTACAC
AGTTATACTTGATCTCAATGGGGGATTCATGAACGTGCCATCCTTCACAGGTTCCAATAA
GCAGTTTTTTTGTTCCTGTATACAAAATCAGTCACAGCAGGCAGAGGGCGGCCTGGATGG
AGACAGAGGGCTGGGTGACAAATTCTTTCACCTTTTTCTGAACTTTGAACATTTGCACAT
ACAGTAAACACATTTCTACAGCCTAATGGCATGTTGTCATGCTCCTCGCTAACATGTTAA
CCAGTTAATCACGTGGAACCACAGTCCGGTCAGCTCGGAAACATCCAGAGCACGTTTTCC
TGCGGCTCAGTCAGTCCTGGTGATGCTCGATGCTCGAGGTCTTACTAGTGTCCCAGTCTG
CCGGTGCGTTGCTTTGCTAAGAGCATGTTACCAGCAGTTTACGAGTACAGCCTGGATGTG
CCGTCATGCTGCATTCAGTCAAATTGTCACatagcattgtgttttttttttcttcc
>NODE_150_length_710_cov_25.619719
AGCTTAGAAAATGAGAAGCCCTGCTCGGCTCTCCCGCTGGCGACCGGGAGCACCCCTTGC
CCGCGCCCGCCCTGATGATTAATGCCACCCCCGTCCAGCCACAAACCTTTCTGCCTCAGA
TAATGCCAGGCAGCAAGCGCGGCTGACACTTTTAATGTATAATTAAGTAGAAAAAGTCAG
CACTGGCTATGCAAATTTTTTAAAATGATAAATGACGCTGTACAGCAGCAGGGATTGATT
TGGTGTAAATGAAACTAATTAAGGAAATGTCAAACATAATTAATAAAACAGGTTTAAGCT
GCAAAACATTGTCAATTGAATGAATGAGGAGGCATTGGCTCCCATTGTTCAGGCTTTATT
TAGGTCTTGTGTTTAGCTTGTTCCCTGCTCCAGAATGCTCTCTCCCCTCCTCACTCCCTC
CACCACCAATTCCCTGAGAGGGGGAAAATAAATTTGCTTGTCTCTCCGCTGACTGTAGAA
ATTAATTGCTGAAATCTTGTCCCATCCAAGTGTTACATTCACACGCAGGACATTAACATA
ACTAATTTGAAAGAGCTCAAATGACTGCATAATGGAGCTCCGTCACCATGCATGACAGTC
GCTGGTCATACCAAATTAGCTTGGTTTTATAATTGAAAAATTTCCCCCCCTTTCTTATTT
TTACACCATTTCCCTCCTCTTTTTTTCATACACTTTTTCTCGTCTTCCTCGCTCCTCTTC
CTTCCGTGGTATCGCTCTTTTTTGCTCTGTTTTCTTGATAAGAACAAAGGTTTTATAATT
TACAAAAAGAGTGCTTGACCTATAATTAGAGAAGAGGAGTGAGGGGAGAGGAGGGGGAGT
GCCAAGTGGTGGCGGCAGAGTCAGATCCTTAGTCCTGGTAATGATGCTGGAGAc
>NODE_151_length_822_cov_29.243309
TTGGATAAGTTAGGTTTACAGCCTGCGGGGTTGTTGTTGTTTTGCTAGTAAGGTATCCTA
TTTCTGTAAAATGAGTAATCACAAATGAGGGTAATGGAACACAAACACTTTGAGTAAGGT
GTAACTGGGAAAGTAAATGTTAGTCACTGAGAAAACCTGAGAGCCATCCAGAAGTTTGGT
AGGTAGAGTTAGGTGGAAAGGGTTTAAAGAAACTGCGACCTTTTTTAGTTATTTTTCATC
ACGTTAGATACAGTTGCAACTGTGGGAGTTGACACAGTGGGCACCAAATGTTTACATAAA
AAAACAAAACAAAAATAAAGACAGAAAGAGGAGAAGGAACGGAGAGGAGTAGAGTCTGGG
ATACAAGCACAAGCGCCATGGCAACACATAGAAAGAGGAAGAAAAGAGTTACCCATAAGT
AGCCGCCGTTTCACCCGCTTGTCCACATCAGCTACTGACGTGGCATTGAACTCAGAGCTC
TCAATTGCAGCCTCATCTTTCTCTAAAACACAAGTGACAAGGGGACAAACAGTGAGCAGC
AGGTTAATGAGAAGCCCAAATGACCAGACCTTCAGCCCCTCTTGGCGTTTGAGCAAAAAA
CCAAAGCCAAGAAGCAAGAAGCGATGAAGAAGTGCCAAAATCCCTGTTAGAGTGTTAATC
CCCAAACAAATGATAAATCCCCCAAAGCAAATCAAAAGAACAAAACAAAATAAAATAAAT
GAAAATGATCAGTATCAGTGTGTAGCTTACAAAATGAAGCGGTAGGTAGGTAGGTAGGCA
AATAGGTAGGGAAGGGGAGGGGAGGAGGTTCAAGGCTTACAAATGAAGAGTTTTTAAAAA
TGAGAGAGGTTTGGGAATTTAGGGATGGAATGGGTTGGGGTGAATATTAACGAGGATTTG
AATTGTGATGTTGACGTTGCTGTTGTCGCCGATGGAGTTTCTGTCTTCCATATCAAACAG
CCACGCTTTCTCAGCAATGATTCCCTCACGTTAGGATGGAGGAGGa
>NODE_152_length_1005_cov_25.158209
TGATTGTGCATTTCAGGAACAGGTCCACTTTAGGAACAGGTTTGTAGTTAGAGAAGCTTT
TTTCCCTCAAGGGTTTATCGTCACTAAGATTACGGTTAGTTTCTAGCTGTAGGTGTCCTC
TTAGGCTCAGCTGATGGGCGAATGTATTGATGCATTAGCCTGAGGGTTAAAACGGCGACA
TTTGACAAAGCATGCTCAGGTTTGCAATGAAATGGGCTGAGGCATTGAACGGGTTTTGCC
AACTTGAACTCATTTGGTCAATTATCTTCAGGTAGAAGGTAGAAGGTGGTGTTTCAGGGC
CTTATATCAAAACAGGAAGGCTGTTGGCCATTTCAACAGTTGTTGTCCTCAGTCTATTGC
TCTTGGTGTTTCGGGAGAATTCTAACAAGGACAGGCTAAGAAGTCTTTTATTTCTTTTTG
TAAAAAGACTCCAGCTTGCTTTTTGTAGACCTGTACCATATTGTGCTGCTGAGGTGCTGG
GGGAAGGCTCAGGACTGGCAGTCTGAGCTCAGTCACCGGCCGCCTCCTTGTGTTTCTGCT
CTAAACCCCCATTGTTCTCTCGGCTTCTCTCCCCTTGGTGTGTGTCGTCTCTGGAATCTG
ATTTGTAGTGGGTGAGGTAACGTACGTGGAACACTTAATGGACGCAGAAGGCAAATCGAG
GGTAAGTGCAAATACATACAAATAAAACATATGAATAAGCCTAGACAAACCTGTGTTTGT
CAGCTGTGGTTTCTTTATTTACATTGTCGGGAATTGATCAGAAACCTGGTGGAGTGTGTG
AGATGGTGATATGCCGGAGGCGTGTTTTACCTGGTGTCGTCTGTGGCACTGACTTGATCC
TGAAGGGTTGATGCTCTTAAAACAGGACTTCAGCTTCCTTCGTAGCCAATCCTGTGGATT
GCAGTAGCTGACAATGTCCCCTTTGGTTGCTGGATTTGCTCCTTATGATCTAATGGGTCT
TAGTCTGCAGAGGTTGTTACAAGGCGGTCAGATGGTTGTTAAACATAACTCATTTTGTAG
AACTGCTTTACTGGAAATGTTACCTCCAATATCTTAGTAGAGGGGAATCCTATCTCACTG
TGGATTTTCTGACCTTTGGATGTTGGAAAGAATCTCTTTATATCCACTACACTTGCCTGT
ATCgtgttactgactgggtaaaacgtagatgttaatatcgtaacgttac
>NODE_153_length_427_cov_13.051522
CCCCTGTCTTGATACAAATATGGCTGCATTTGTACAAGCGAAAAAGACAAAGCAAATTAT
GTAGCCGGTAGATTCATCCTTTGTTTCTAATTTTAGTTTTTGGTTTTGAATTCCATCTGG
ACTTTTTTGTTTTTCCTCCCCCTCTACTTTCTTTTTGGTTTCGTTTGATTTCTCCTCAAG
TCTCTGGACTAAATATGTAGCTTTGATACTAAAAGAGGTCATTGTCTTTTTCCCATTTCG
CTGCGGAGAACATTCCTTTCTCCTTTTTTTCTTTTTTTCTTTCTTTCCTTTGTTTCGTTG
ATATTGCATACGTGTCACTGATTGAAATGGAAGGTAGGTAATGCTTTGCCTACGCACGTG
ATCTTTATGCAGATGAGAATGTGACAAGCACCCTAGCCTGAGTGACGTCAATGTTTCTCT
CTCTCTTTCTCTCTCTCTCTCTCTCTCTCTGTTGTTTACCAATGGTCTTTAACCAAATTA
ATTTGACTCCATCAATTATGATTTGACTCTTAAAAGATTGGATTACGTAGAGCTCTGGTT
TTTCTCTTTCCTCCTTAACTTCATTCTGAAGTCCAATATCCCGCTCTATCTTCCAGGTCC
ATTTCATTTTt
>NODE_154_length_414_cov_29.333334
CCCGGATTCAGATTCTATTTACATGCGGCTGTGAGATAGCCTCGGCGGAATTTACCAGTG
CAGTTAATCCACTCTGATGGTCTAACAGGGATTGTCTGCACAGTATCTCTGCAGCCAAAT
CATACAGTATGAAACTGCATCAAATGAACAGATGGCAGTGACACGAATTAAAAGCACAGA
ACAATAGTAGAATATAAACCAGAAATGACACCCAAAGTGGCTGTTGATTTATAGCCGCGG
CGAGTTTGGTACTGGGCTTCCATGTATATTAGTGCTACAAATCTGGGTCCATTTAGCAGG
GAGATGCTCATACATACATCACCGACTCCTGCTCCAAGCCAAGGTCAGTCCTTATTGCAT
CAATCTTTTCAACAGAGGCTACTCTACACAGCAGCAGTTTTGTAACTGTCGCAGCTGTAA
TGGAATCTTTTTTCTCGCGCTTCATCTTTCTCTTATCACATGAAATATATATTCAACTTC
TCTTCTTTCCCTCATTCTCCTGATTCTTTTTATTTTATCTGTAAAACATTCCCGGGGACC
TCATTCCTTTTCTGGGGGACACACTCCAAGTAGCACAGATTTTAACCCTTCGGGGCCC
>NODE_155_length_488_cov_24.352459
CGTGAAAACCAGGCAGCGGCATCCTTCGGTTCAAAGGGTTAACGTAGAGTTTGATTGCAA
GTGTGTTTACTGCCAGCCTGCCACAGCCACATAAGCATTCCTTTGTCTGTCTGGTTGTTA
CATTTTCACCAGCAGTAATTGCTTAAAGTGAGACGTATTTTGGTGAGTGGACGCCTAAAT
GAAAATATATTTTCACCCTGTTTTCAATCAGTCTGAAACAGACAATTAATGGTCGCTTAA
TCCCTGGACACATCTCCGGCTCCCTGCCCCGACAATGAAGCCAATAAAAACCTTTGAAAA
AAATATTCTCAGTTGTTTTCTTTTTTACTAATTTCTCTTTTTTTATTTCTTTTTGTCTTT
ACCTCGTCTATTTCTCATGAGTTTTCTCTGATAGTGATCCTGTTAAATTAAGTGCCTGGG
CTTTATCCAGAGCCCTCTCACCGTCACTCCTTTAATTTAGTCATTATAATTAACCATTAA
CTGGTGTCAGTTTCTGGGCCACTAACAGGCCCACTCAGTTCTGCTTGTCTGCATTATCAC
AGTTTGGGGGAGAAAGTAAATTATAATGAAGGGCTATATAGTCCAATTACTGATAAAAGC
AGCCAAGTGCGCTCCTTGTAATTAGGTGCCAGTATCCCTCCCTCCTTCTCTCTCTCTCTC
TCTCTCTCTCTC
>NODE_156_length_786_cov_21.918575
ATTCTGTTTCTAGCTAGTCAAGTGTAGCACCGAGTCAAAAAGCCTCCTATCAAAAACGGA
TGAAAAATATCTCTCACTGTATTGACCAACAGGCAGAAAACTATTTTACAATTTCAGAAA
TAAAACGGATACTTTTATACCATCATATGGGCTGTTGAAAATAAAAAAAACCTGAACCCG
CAGCTATGCATTACCCGCCGCTGTCTGTGAAATATGTATATTTATGAAAATAAGTGGTAA
AACTAGCGCAACAGTACTGAGCAGACGTCAAACAAAAGCTCGTCAGTAATGTTTTATACA
AATCCACTGATATAATAATTATACTATCCCCAGTCCTTAGTGGAGGTTGATTGTTCTTGC
TGTGAGCTAACACACTTAATTGTAGTATGCAAATGAGAGCAATTACAAAGCTTTTAGGTG
AAGAGATGACAGCTGAGGTTGGTTCTATTGGGGGCCTCACCCAAACAGTTGTCATGGAAA
CCACATAGAGTAACGCAACTGTCAAACGGATATAATCTCATGATATGTCCAGAAATTGCC
TCCTCTCTACTTTGTGCTCGCAAAACCGATCCATATGAAAGGGAGATTCTTTGATTACTG
AACAAATTGTCAATTTGTGTTTTGCAAAGCAAAAGAGGGCTCATTTGAGGAAAAAGAAAT
GTTGGAATGGATTCAATTTCCAAACCAACACTTCATAAAAATGTAAAATATGCTCACGCA
CATAGTCCGAAAGGCTTTGAGCATTTTTTTGTAGTGTCAGTAATTAGTCACGTGTGGCTA
AAAAGAATTTCCGACAATTATTTTTATAGTAGTCATTCAGCACACACGTCTTTTTGTGCT
GTGAAGTCGGTGGCTTGAACAAACATGCCTTCACTTAACATCTGTTGTAAGTAAGCAATA
CTCTATGTGCaattgatttgtgacaattttggttactgtagatcaaacagactttcacac
aggctgcact
>NODE_157_length_741_cov_28.939272
AGAAACCATTAGGCCTGCCCTTCTTCAGTCTGCCCCGAGTCCACCATTAAAACATTTCTG
TGTGAATGATTAATTATCCCAATAAAGAAAAAATCACATTCTAATGGCCAAATCATTTTG
TAATCAGTGTTAAGCATATTAAAAGCTGTCACCGCTTCCGTTTGAAAATGTCACCATCGC
CACCACAAAAAAGGCAAAAGCATTAAACCGGCTGGGGCGACTGTGGCGGGGGCATATGCA
CGGAGAGGAGAGGATGCCCCCAAACTACTTTGGTTACACAAACTTTGTTTTCGGCCTCAA
TGCATCAGAGCCCTCTCCCTCCGTCTGCCATCTGCTGCTGAAGAATCTGTTTCACTCGAT
GAGCCAAGCCCAGCCTTTATTGGTCCTAATGGCACTATCAGCTGAGCCGCCAAACCCAAT
TACCTTTTAAAAAGGGAGGCCACCCCAGCTAATCATGGCTGCCTAACCTGATTTGCCTGT
GATGAAGAGACGGGATAAAGAGCAGTTAATGGAGGGAGAATGATCTCACAAATACAAAAA
ACTCAATTCATTTCTCCGGGAGAGCAATCTGTCCGATTCAGCGGTAATGGAGTGGAGATT
CATTAGTCCTCAGGCCTTAGTAGTAGCACCGTCCCCTTATCAACTGAATGACAAAAGAAC
ATTCAGTGTTCTCCGTTTATAGACTTCATTTTGTTGGGACGGCACACAGAGAGGTGACAG
ATTGGTAGCCGAGGCCAGATATCAAGATTGGGTGGCGTTTCCGCACCTTTTTAATCCGGC
ATCAAATCACAACGCATCGACAATTACGAAGACAGCAACAGCTACGATTGCCACTTCTTA
AATGATAAAAGACTTGAATTCATTGCAGTTAATGTCACATATAAGCTGTGAAACTACATT
TTACGTTTCTCTATTTTTTCAGATg
>NODE_158_length_450_cov_19.417778
TCAATATGATATTTCCTCACTCCTTCATTGCATATTGTTGGTTGCATATTGTTTTTCTTT
TTTTGTCCTACTGTGGTTACTGCTTAGGGCCCTGCAAAGCCCTGGCCAGCAGCTTTGTCA
GGATGCTAAATGGAGGGCCGTGAGTTTAAAAACTTAAAGAGGCAGTGAAATATTAGCCAA
TGTGGGTGAGGAATGAGTGGCTGAGAACCGCAGCGTGTCAGTGTTAAATGGTCGGACTCG
GATGCATATAAGTTAGTCCAAGCATGAAGGGCAGTGGGACGCTCGCGTGGAAACGATGTC
CCCTCCCCTCCTTCCCATCCCTCACCCCCTCCACAGACGCACATTCACACACATACACAC
TCGTACTGTCACACCCCACCCACACAGCTTTTAAGCAAGGAGCCCATCAGAAACTTGTCA
TTTCTCTCATTCACTCCGACAGCCTTGAGACACAATGCAGACTTACCTCTGTGTTGTACA
CCCCATATATCAGAAAGATGAACAGGCCCTGCAAACACAGACAAAGAAAGAGAGAGAGGG
AGAGAGAAAGAGAAAGAATAGGAGGACAAAGTTGTTACTGTTGTTTTCTCTCTTATCTTT
AAAAAAAAAAAACAAAAAAAAAGAAAAACAATGA
>NODE_159_length_605_cov_34.241322
CATTTTATCTCTAAGGGCGACATCTATCAGTTCAATTTTTGCCAAGTATGTGTTTCATAT
TTGGCTGAAGGGGTGGGTTTTTCATCGAATGACATTTAATTTATCACGCCTTGGAGGAAA
TGATTAACTACATCGGGGGCCTTAGTCTTAAACTGCTGTTTAATTAATGCTCTATGAATA
TACTGTATGAGTAATCCACTTGCCAACTCACTATGTGACAATAAAACAAACAGACCCACA
AAACCCAATTATGTTCTATAGTCAAAGTAAATACTCATAGAGAAATGGGAAATTTATCTT
CCTTGTTCATATGTAGCAATAGAGAATGAGTAGGAAAAATAATAATGCAAAACATTTCCA
CTTAAAAAAGGTGCAGTACAAGAGAGAGCATGCATGATGAAATTAAGTTTAGTTAACAAA
ATAAAGTAAAGAAACATAACTATTGTATTACCAGTTTGTGCCATAAATTTAGCAGATTCA
GCTTGCTCCTGCAGGGCCTTTGTGTCATGAACTGATCTTGGCCGCTGACTTTTTACTGTA
TGCTCTCCGATCATTCCATATTCTATGGGACAAAATAGAGGTTCATATGAAAGCTAGGCT
TAAACATGATCTTCTGAGAACAAAAAGCTTATTACATACTGTTTTCAGGATGTTTGAAGC
AACTGCAGTACATGGCTAGAAACAAAGACCACACAAGTTTGTATTTAATTTGTCCTTTTT
TTTTTTCTTTCTCTACGGCATAGAACAATGCAACGAATTTATAAGGGTGAGTTGGAAGTA
TTAATTGAG
>NODE_160_length_654_cov_40.802753
AGAATTTCAATTTCCTACACGAGATACCTGAGAAACATCTAATTACACGACTCCGGGATG
ATTGAAGGGTGTAGTAATGGACTGAATGGTGACGCGGTGAAACACCTTGTTACAAACAGT
TTCCCGGATGCCATCAGTCACACTGCAGCGGGGAAATGCTACAGCAACAGGTGAGACTGT
ATACAGTCTGAGGAGCCCAACCTCTCTGTGTGCTTTAACACACAAAGTGAGAGGATCCAA
AGGGAAAGGACGAGGACAGGGATGAGAGCAAAGGACGTGGGGATCATACTGCCCAAAAAA
TGTTTGCAGACTGGATACTGAACACCGTTGTTGAGGTTACTATTTATCTCATGCCAGCCA
AGTTGGCACGCACATCTGGCGCTGGGTACTTAGTGCAATTATTTATGATTTCCTCCAAGA
TTTAAAAGCTCTTCGCCCGGCCTTGTAATGCAGTAACTGATTGCACTGCTAATGTAATTA
AGGGGAGATTATGATGTCCACGTGGCACACCAGATGGTGGCATTCACAGCGATGGGGGAA
GGCACAACTGGCACACCACTGCACAAGGGCAGTGAGGCGCAGTCAGTCGGAGCAGTCCAG
ACTCCCCACCAGACGGAGGAAAGTATATGTGTGCATGCGCGTGTGCGTGCACGTGTGTGT
GTGTGTGGTGTGCGTCCACAGATGCATGTGAGTGTAAGTGTATGGGTGTATGTTTGATGA
TAAGTTAAGCGATAAAGTGTAAGCCGGTAGAGATGAGCAAAATACCATCAAAAAATTACT
TACACTTGGCCAAGTGTATAGGATACATGCACAGGCTCAAAAATGCACCATACAGGTc
>NODE_161_length_524_cov_30.849237
TTTTTACCTATCAGAATGATTGTCCCGCCATTACGCGATTTAATGGTAAAACACACGTAC
TCTTAATCCGCACGCTGCCGGAGCTTACAGTCAACGGGAGAGGGGAGTAAAAGAAAAAAA
AAGAAGAAGAAGAAGAACGTAATTATCCAGTTTCTCATCTGTTTGCACAAATAGGACAGA
AAAACCTCTCAAAAACTGCTCGACGCTATGGTAATTTGCCACAGAGAAACATTGGAAAAC
AAATGTGTTCAGGAAATGTAGATGGGTTTTTAAGGTCTGAAAGCCACAGCTGCTTGGCAA
GCAGGAGCTGGCTCCTTTTGTCTTTTATCTTCTTCTGTAATGTGCACAGGTGCTGCTTAA
TTCAATTGGAGAACGTTGCCATGGTTTTACATTAATATATTTCCATGTTACCATTACGAC
TGTTGTCATGGAGATGATAGGACCTATTTGAACTGAAAGCAGTGATGGTTTTATGGGGGT
ACTGCTCTCTCTCCCTCCTCTCTCTCCTTCTCTCTCTCTCTCACTTTCTCTTTCATTTGG
TTGCTCCATGTCAAGTCACATGGTATGCAGCCAGATTTAAGGCTTGACTTCACTGTTCAT
TCCCCCCCCCTTTCGTTTTTTTTCTTTACTGATTCTAACTCAGTATTGCTGGAACAGAAG
ATGCATTTCAATCTTACCTGGCAACCAACAGATTCGGGCATAAAACac
>NODE_162_length_802_cov_27.514963
GAGACATGCAGGACAGTTGCTCCATAACTGAATGAAAAGGATCAAAAATCAGAATAAATC
CACATGTATCATGCATTTAAAAAGCTGCAGGACAGAAACAAGCGATAGAAATGCCCTTTT
ATTGCCTCGGCTTAAAACTACACAAGGATGCTCTGTGCAAATAGTGAGCAAGTGAAGAAC
CAAGGTGATAATCTATAGTGTCAAAGGAAATCAGGTAAGTTACCTTGAAGACATCACATA
AATGCCACTGAAAGGAAAGAGCGCTAGACATCCCCACGGGTCTCCGCAAGACAAAGCCCG
GCGAAAATGAACTTGTTTGAAGTCATTAAAAACGGGGAGAAAGAGGATGAGATGCGGGCA
ATGTCACATCTCAATATTCCGACTTTGTTCCATTGCGCAGGCTCGTTTTGGAGAAGTGAG
ATTTAGCGAACAGGAGACGGATTTAGAGAGAAAATCCCTCACATTTATCTACATTACACA
GACATTTTCAACAGGAAACAGCTGGGGCAGCATTTGCCTCCTACTCGTCCTAAGTTATTC
ATTAAGGATTTTGGGCACATATTCAAATAACGTCATTTCTCTTTTTTCTCAGAACGGGAT
TGAATTTTGATCTCTCCAAGAGTTGGTTAGTAGTTCAGATCAAGATAGAAAAAGCGGTGC
TGCCCCACCAGCGGCGGCTCTCGCTCACACAACACACTGTTTTATGCCCCGAAAGCCCGT
GAAGGAGAAGTTAGAGACGAGGTTGTGATATGACTCCTGGTTGTTGTGCGTAATTTGGCA
CCGTGTAATTCGGCAGTCGCTCCGGCGTCTGAGCTGATTAACGCGAGAATAAATCATTAA
AAACACTTTTCCACTTACTTAGCACAGTGCTTCTGACTTGGATGGCCAATAAAAAGGCGA
AATATAAAAAAAGCCAAATACACGTGAAGTGGAGTGAATGTGGAAAAATATGACATTTTT
ATTGCAATGCCGAGCCAGAGAtaacc
>NODE_164_length_918_cov_33.708061
CATTATGGTCTCACGTGCGATGATTTGTGCTACAGGAGCGGAGGCCTCACCTTGGTGCGT
CCTGAACCGAGCTGCGGTGGAAGAGATCTGGAGGCAGCCGTGACCCGAGCCCTGGATGTC
GCCAGATTTCCTGTTGAATGCAAAACCAAAGCCAGAAGCCATTTAGACGTTCTAATATCA
CAACTTATTTAAGGCTTAGAAACAGGTATGAACTACCTTATGTAATATAGTAAGCAACTT
ATTATTGAGAGTGATCTATTAAACACTATGTTGCAGTAAACACTTTGAGGGTCTCGTTTT
CCGTATTCAAGAAAAAAGGAAAACAAAGTAAACATTGCACTGTTATGTTAGTGTTCATAC
TACAGCACAGTATAAAAGACTAAATCTGAGCTGAATCCCATGGACTCAAGAGTGCAGCTG
CGTGCACAGCAGTCCAACAGCCCCACACACAGCGGAAAGGATATGAACATAGCATATGCA
AGACAGTCTGAACATTTCAAAGTTTCTGCACAAGATGTCCAAATGTTTTCTCTGGCTATA
TCTTCAGAGGCTAAACTGTGATTAATAGCAGTGAAAGAAGCCTTTGAAGCAGGATTGGTG
ACATCAAAGTCCTAATCCATGGGTGGCAGGATTTTTATAATGAGTGGGAAGTATCTTAAC
ACATTTCAAAGGGTTTACTCCATGAATAAACAATAGCTGCACAGATGTGCCACACACACC
TTTAGAAAAATACGTCTGCAGACACAGGAGGCAGCATTACCCAAGCAGCCGTGTATGGCA
AGGAGGAAAACCTTTGTAAGTTTTTTAAGATAAAGCTGAAGTGACAGGCCAACAATTGTT
CTAGATTTTCTACCGCACACAGACGAACTTCTAAAATGCAAATATGCAGTCGAAGTCTGC
AATATAATTTCAAGACTCACGTCAGTTGTTAAGGACAACGCCTGACAGCGAGCCAAGAAC
TTAAACACTGGATCAGCGGCTGCCTTTCTCAGAGGACTTTTCACTATCAAATGTGTATTA
GTGGCTTCAATCAAACACTGGAGAGATCAAAATCAATTTATGATGGATTAATTTACAGTC
AGACcacttctaactttagaca
>NODE_165_length_1072_cov_5.158582
GGCGCGCGCCGGCTGAGGTGGGATCCCGGGCCCCTCGCTGGGCCCCCGGGCGCACCACCG
GCCCGTCTCGCCCGCCGCGTCGGGGAGGTGGAGCTTGAGCGCGTGCGATAGGACCCGAAA
GATGGTGAACTATGCCTGGGCAGGGCGAAGCCAGAGGAAACTCTGGTGGAGGCCCGTAGC
GGTCCTGACGTGCAAATCGGTCGTCCGACCTGGGTATAGGGGCGAAAGACTAATCGAACC
ATCTAGTAGCTGGTTCCCTCCGAAGTTTCCCTCAGGATAGCTGGCGCTCAGAGTCTCGCA
GTTTTATCTGGTAAAGCGAATGATTAGAGGTCTTGGGGCCGAAACGATCTCAACCTATTC
TCAAACTTTAAATGGGTAAGAAGCCCGGCTCGCTGGCTTGGAGCCGGGCGTGGAATGCGA
GCCGCCTAGTGGGCCACTTTTGGTAAGCAGAACTGGCGCTGCGGGATGAACCGAACGCCG
GGTTAAGGCGCCCGATGCCGACGCTCATCAGACCCCAGAAAAGGTGTTGGTTGATATAGA
CAGCAGGACGGTGGCCATGGAAGTTGGAATCCGCTAAGGAGTGTGTAACAACTCACCTGC
CGAATCAACTAGCCCTGAAAATGGATGGCGCTGGAGCGTCGGGCCCATACCCGGCCGTCG
CCGGCAACAGGAGCCGCGAGGGCTAGGCCGCGACGAGTAGGAGGGCCGCCGCGGTGCGCA
CGGAAGCCTAGGGCGCGAGCCCGGGTGGAGCCGCCGCGGGTGCAGATCTTGGTGGTAGTA
GCAAATATTCAAACGAGAACTTTGAAGGCCGAAGTGGAGAAGGGTTCCATGTGAACAGCA
GTTGAACATGGGTCAGTCGGTCCTAAGGGATGGGCGAACGCCGTTCGGAAGCGCGGGGCG
ATGGCCTACGTCGCCCCCGGCCGATCGAAAGGGAGTCGGGTTCAGATCCCCGAACCTGGA
GTGGCGGAGATAGGCGCCGCCAGGCGTCCAGTGCGGTAACGCAAGCGAACCCGGAGAAGC
TGGCGGGAGCCCCGGGGAGAGTTCTCTTTTCTTTGTGAAGGGCAGGGCGCCCTGGAATGG
GTTCGCCCCGAGAGAGGGGCCCGTGCCCTGGAAAGCGTCGCGGTTCCGGCGGCGTCCGGT
GAGCTCTCGCTGGCCCTTGAAAATCCGGGGGAGATGGTGTAAATCTCGCGCCAGGCCGTA
CCCATATCCGCAGCAGGTCTCCAAGGTGAACAGCCTCTGGCATGTTAGATCAAGGc
>NODE_166_length_616_cov_33.826298
TACCACTCTCCACATGAAATACACAGAAATTGAGTGTAGCTACCTTTAAATAAACAGCCA
AATTTAGGGAAATTATTTTGCATAGAGAATGCAATCTCTAATTTCTAACAGTAGGTTATA
TTAAACCTGAGACAAGCCAAAAACAGGAGCTGGAAAACAAGCAAGTAAAGAGATGCAGTC
TGCTCTGTTTGAGTAAGGATGAGATTATATTGGATTAAAGGGGATTTTTGCAATGCAAAT
GAATGCACCTCAAATCAATAAGGCCTGTTCTACTCAATATACAAACTAATTAAGAGGTAA
TACAATCAAACCTGAATAAAATAGATTGTGCAGCTTCCTCAGAAAGAAATCCAATCAAAC
CTTTTTATGTGAAAAGATAAAATCTAAAGCGATCTTTCTTTGTACGAATAATGACCTCGG
CTTTGTGTCCATTTAATAAGGAAAACTTGTCTTAAGAGGTTACGCTCAATGTGCATATTC
TAATCAATATGAATTACATAGGGTTTTATCTATGTTATCTGCTCCAGACTGCTAAGCTAA
TTAATGTTTTATCGAGTGTTTTAACTCAATTATTTCGCAAAGTCAAAGAGGTTCAACACA
ATTTTCTATGAGCAGCCGGAACATTTTCAGTGGGGAGGAAGCAGTTGAGTTGTGCAGCTT
TTAAAGGAGACACAACTACGAGAAGACATGTTTCAGTGTTAGACAAGTATTCAGCTCGGA
TATTTAAATTTTAAAGAAAAGCACTGGTGCAACTATCTGTGTAGCAGAGTATTTTATGTG
TTTGTGGAGCTCCATGCCTC
>NODE_170_length_921_cov_21.935940
GATTATGACCTTCTGTTGTGCAGGCAAGTAAACTGTTAGAGTTGTCAACATCCAAGAGAC
AAACATTAAAGATTTATGTCGGTAAACAATTTATTTTCTCATCACACTAAATCAATGCAT
AATGTGTCTTATGTAGGAATAAAACTCTGAGTATACAAGTCGGTGCCATTTTTTTCTATA
GGCAGTATGAGCTTTTTTGAGGGAAGTAATGCCCATTACTGTTGGGTGAGTGATGTAATC
AGTGGACCTGTGTGACCATATAGTCGAGGAAAGGCATTAGAAGGGTAGAAAACAAAGAAA
GAAGGAGCAGAAGCAGAGTGCCTGGAAGGAGGGCAGAGTGTTGGGAGGGCGGAGATAGAG
AAATGGGGGACGGTGGTATTTAGTATGCACGGCCAAGCTGCCCCATCTGCTTAGCGCAGC
AGTCCCTGTCGTATAACTGTCTACAGGCCGTGGGCCACATAAAGAATGTCTCAGATTTGA
TGTAATTCCGCAAAATTAATGACAGCTTTACTCGGTATGGGCCGTGAGGGAATGATTAGT
GTTTGATCGTCCATCTGATCAGTTCCCTTGGCTGGCTGCAGAGAGATGCTCCACTATATA
CCGGTATGCTGCCTATGGCAAGCACACATGCACGCACAGATACACCTATCCCAGAATAAT
TCCTGGGCCCCAGTGCTCTAGTTTATGTTTGGGTTCTGGTTTCTGTTTCCCTCAACAAAG
ACAACCAATATCTTGTTAAATTCTCTGTGCTGTGACACTTCACATCAAAATGAACACCTA
CTGATGGGCTGCATGCCGGTCCCACTGGTGATGTGATTGTGTACAGGGCACTTTTATATC
AGGCTGTGCGGTATTTCAGGGGAAAGTGGGCCAACCAGCATCCAATTTAGCGAACTCAGA
GGTCACACTATGACCTTTTACAAGATATGCTTTATGGTAGCAGTGATTGGAATTGGGTAT
TAGTTTTTAAAAGAGATGGGGAATGGATTGGGAATTTGAGCGAAAAATTGATCCATTGGA
TGGATTGCTGGAGTTGGACAAGTGGAATACCTCTCCTCCTTTTAATTCAGCCCCACCTCA
GCGGGCCCAACccccattctttcct
>NODE_171_length_417_cov_25.784172
GCCCTCCCACCTTCATACTTTCTCCCCCTCCCCAAGCCTCCCCCTGGCCTGTCATCCTCT
TAACCCCCAGCCTTGGAGCTCCTACCCCGGCCTCAGCTCTTCCCTCTCCCTGCCTCTCCT
CCAGCCTGCCTTTCCCTCTACTCTGCCTCCCTTAGCCCCAGCCTTCTGCTCAGTGTTCAA
GGGGAGAGCCAGCTAGGAATGCTGTGGCTCTAGACGTTTTGTCCAAGCCCTAGGTCTCTT
TCACTGAGGCAAGATTAGTTCATACAAAAACTCAACAATACACCACTGAAAGCCATTGTT
GATATTCAACATTTTTCACATAGCGGAGCAGAATAGACAATGCGGCAGCCGGGAAAGCCC
GAAGCGGACTAGCAGGGTTGATGGCTGATGGTATCTCAGCTGAGCGAGGCCTTAATCCCT
TTTATACACACACACTCACACAAGTATACACACTCTCAACAGCCTGGAGACAGCAAAATC
AATACTGCTCGCTCTGTCTCTGTGTGTGGATCAGTGGGTGGATGAGTGTGATACGGAGGA
AAAAGAGAACAGTACTGTTTGTACCTACGTGTGTGTGTGTGTGCTGTCCGACTGTCTtgg
c
>NODE_172_length_416_cov_44.425480
CCTCTCTCCTTAATCAAATAAAGTGGTGTAAAAAAAAAACACACGCACACACACACACAC
ACACACACACAAAAGCATTTCCTTCCCTCTGAATTTCTCCTTGAATTATATGCCATCACT
AGTGTGTGTGATTGCGGAATATTAAATTAAAGTGGGATAAGTCCGCACCGAGGCGGGCTG
CGTCCAATCCGCAACTCATTTCCCCTGTTGTAGCACCGCATCACTGCGCTCCTCTCTTTT
CAATGACAATGTGCCAAATCTGGGCATTTTGAAAACACTTTCCATATGCTATTATCGGAT
CGCTACTGAGCAAGAGAAAGACAGAAAAGAAGGAAAACGGAATGCTTTATACCAAAGGTA
CCACGAGTCTACATTTTCATGTGTCTTCTCTTTCACTGGCTTTATTATACTTTATGCGTT
TTTTGGGGGAATTTAAAAGGAGGTAAGAGGAGGTAAATTTGAAGTTGTTTTTTTTTATCA
CGATTGTGTATTTATGGAGCGTTGCTGGATGGCTTTAGGGGCTGAGTGTGAAAATGTCGA
GAGAGTTTATGTTGAGCATCTTATATGGGCAAAAAAGAAAAACTTAATTTCTTTCACTGt
>NODE_175_length_536_cov_19.777985
CGTCACACACAGTCCTATTGGCCCAGTAGCTCTGTCAGTCATTTGCACCCCAACACGTCC
ATTTGGTTTGTTGTGTCCATGTGATAACCATCAGCCATCACTTGGTTTTACTTTGATGCA
GCCTTACAAAGTGAACAGAGTCCTGTAGCCCATTAATGCCTAGAACACACTCTAACTCCC
AGATGTCCAGTAACCTTTCCGTGGGCTCAGTGATTAACACACCATGTCCATTAGACATCC
AAACAAGGCCAGCTGTAAATTAACAGATCACGGTGCCTCCCCCCGCCTCGCCTCTCCACA
GATGGTTGGTGGGGCTCCGCTGGGCAGGGAAACTGATTGGTCCAATTCTTCCTCACAGGG
AGACATCCATGAGGATTTCTGCACTGTGTGCAGACGCAGTGGCCAGTTGCTCATGTGCGA
CACGTGTTCTCGTGTTTATCACCTGGACTGCCTGGATCCACCCCTGAAAACCATTCCTAA
AGGCATGTGGATCTGTCCAAAATGTCAAGATCAGGTAACCGCAGCAGCCGAGACTGATCC
TGAGTCAGGGGGAAGGGGGTACCGCAGTCCAGAGGGGAGCCTCAGGGCCTGTAGCTGTAC
TGTAGGACTGTTCAATCCTTTGTAAGCATATACATGATGCAGTATTGTTTTTTTGTGCTT
CTGTCTCACTCATTGTCAGTAAAGATTGGCATCTCACATCCATCCACTCCATTGCttgtc
>NODE_176_length_695_cov_18.348202
TAGCCTCAACAAACGATACCCTCCTGACCTGAACCCTCACCTTAATAATTTTGCATGTTA
ATTCAATGCCACAGAATAACATGCGGAAACCTTAAAATGTACAGACATGCACACAAAACG
TGCTTAAATCAGCATGCTATTTCTGTGAGACTACGTCTGGATGGACACAGATGCAGTGAC
GTCACGAGTCCAAACAAACCTCTGAAGGCCATCAGAGTTCTCATTCTTTGTCTCAGTGAC
CTGCATGTCTCTTAAAAAGCTCCCACTCTCACAGCCAAGAACCTGCACTTTTAGAAACCC
TGGTGTCTCATCTTAGCCCTGCTCTTCAAACAGGCCTGCATTGATTAACTCAGGGGGCTT
TCTCTGCTATCCACCTATTAATTATATGGCCTTCATTAACACTGGGCTGATGAATGGCCT
CTGCTGGAAAGGCGAGTTAAGAGGAGGTGTTAACACAGCACCTGCCTGCACTCATGTGGC
CACTTATTAACCAACAATGACCTTCCACATCATAAACCCACTGGCCGGCTATTTGCTGTC
TAATAAACGGAGCCCCTCTCTCTCTCTCGGCCCCCCTCTTCCATGCGTGGACCCCTTTAC
TTGAGCCCCTCAGAGTTTATTGTTCTGGAGGAAAAAAAAAATAGATGCCTGTAAACTTGG
GACACCTGGAATCAACTAAAATACAGATCCATGGGACCAAAAAGGAGTTAAGTAGCATAG
GTGGTTAATGGATTGATGAGGAGCCTCTCCACAAGCCCTGTGAAGAGAAGACAGAGGCAG
CTATAGGTGAGTGTCAGAGCTTTTCTCTCTTGACATTGTAGCTAATGGTAGCAACTCCGC
AGCACTCCAATGCTAATCTGTCATAATAGCaggtcagta
>NODE_177_length_392_cov_20.818878
TCACTAGTGAAGAGGAGATTTCTGATGCTTTCCCCGGCTCCGTTTTATTACCCATATCCT
CTTTACAGCTACAAAGCTGCACTATGGTTATTTTATGCAAGTCATAAAATTAGGCTGAGA
TGGAATTAGCAGACTCGGGGCTCTTTATAGGTCAAGCCGGTAGTTTATGAGCCCACGACT
CCCTGGCACTATTGTCAGGAGGCTAGTTAGAGGGGTCTTTAAGCATGATTTAATATGTCC
ATGCCTTGGAAAATAGTTAAATAGCTAATTAAATGGAGGAGTTAATTTACATATTAATTG
ACCTTCCAGTAATATTTATATTGATACCTACATGAGGATCCCTTGTCTTCATTGCCTTTC
ATCATAGTTAGTCTGAGCAAATATGGTGTAACTTTTTTTGTTTAAACTCAAGTTTCGTTT
TATTGTCGCCAGAGAGGCGCAGTGTATTCCCTGCCATGTCAGGCACACAGCTGGCTGGGG
TTTTGTGTGTTGAGGGCTCCTTTTGTTGTCGGATAATGGAGGAAGCGCCATAAACAGCGA
TGGGAAGTGGCCTGGGGGGCTTTGCGggttgggtgg
>NODE_178_length_766_cov_26.365536
GTGTGTTTGATAGAAGGCATGAAGGCATGCAGGCACAGTGTTGCCTGTTGAATCACATCA
TCAGCATCAACAATAAAAAGAAGGAAAAAATGGCAGGCAGATATAAATGAATATTCCTCA
CCTGTCTGCTCATGTTGACTCCTCTTGTTTGGATTTCACAGTGGGGGAAAAAATAAAGGC
GTATATTTACTTTTAATTGAAAGGAAATTAAAGACGCATCCACATCCGCATGTGACAAAG
GAAGATCACAAGGCTTGGGAGTGATGATAGCTTTTGTTTAAGATGGATTTCATAAAGAAA
ACCCCCCACTGATAATGATGAAAAAAAATCTTGGACATTTCTCCAAATACAATTACCTCG
GCATCACCTGATTCAATCAAATGCATTTGCATTCTGTTTGCATGCAGTGTTCCGTGAACC
GGTAAACAAGGCAGGCAGAATAAATCTGATGTGTTTTCATGCTTATGGTTGCTCTTCTGT
TTGCTACATTTTATTCTGAGTATTTGAATTTTTATGAATTGATAAATAACTGCACAAACA
TACGCATAGCTGTGCGGATGGATGTTCTAAAGATGGAGGGGCATATTTTTGCAAACCAAA
AAAGAAAAACGGAGAATGTTAGTTCATGTTTTGAGACAGATGTTGTTTGGCCAGCAAGCA
TGGAGATTAATATTTGACTGTGTCTGATGTGTACTTAAGAATGTATCAAAGAAGATGCAT
CATTTTGGGGCCTACCAGAGGATGTTGCAGCTGGCGCGATGACAAAAAGCATAAGGCCAC
ACTTGGCAACAGTCAGTCATATACTTACAGCCTGGATAGCTGGAGAGAAATGTAGTGATT
ACACCACAGTCTTGTTCCCTTCTAATCCCTGACCTTCTTTCTCCCTGGACACTTGGACCT
TAAgtctgtgtataaaattctcactctgcttcatcttttctcataatgta
>NODE_179_length_600_cov_8.275000
CTGATGAACCTCACACTCTTTCTCTTTTACCAACACCAGCAACAATTCGTCAAAATCCAT
AAATCAGAATAAGCTGCATACATGTTCTTTATGTCTTATTATAAAAATCCGCTATGTGAT
ATATCCTTAAAATCAGCCACAGTAAAAAGGACAAATCTCCGTTCTTTCTGACCTGTAAAA
TCCACCACTCTTCATCCTCTTTACCTCCCATCTATATATCTTTGTACTCTTCTCTTGCTC
CGCTCTCTCTCTCTCTCTCCGTTTCCTTACCCCCTCTCCTCTCTCCATCCCACCCCCCTC
TCTCTCCGTCTCTTCTGTCTCCCTCTCTGTCTCTTCTGTCTCCCTCTCTGAGTAAGTGAG
TTTCATCTGGGGTGCTTGCCGGGCAAAATCACCTCAGGGCGAACACTTTATTATCTGTAG
TCAAAGCGTCACCACAAATACCATTCTACACACACAAGTGTCACTTTCCATTTGTCTGCA
CTCTGGCTGCATTAGCAGAGCCGAGCCAGCCCAGAGCCTCATCTCAAACGCACCCGGCAG
AAGAAAACCAACAGCGTGGGAAAGCACTCGTCCTGCATTCCTGCCCCATTAACACCACTG
GCAGCACCAGAGCAGACCTGCTCCCTCTCGGGGGAATTAAAACATTATTATCAGCACTGG
GCTTTGTGCAGAAATCTTATGAAATGGCAAAAAAAGGGAGACCTATTTATGCAGGCATCT
TACAGCCTTTTATGTTACGATTAGAGCACGAAATCCTAGCATGCACCAAAGGGGACCAAA
CAga
>NODE_180_length_562_cov_14.946619
AAATATTGGTACTGCATTAATAGTCAATTGGATCATTTCCATATAGCATCAAGCTGAGAT
GAAGGACTGTAAGAGTATACATTCCTGTGAGGTCTGTACACATCTCCTGCAGTCAAGTAC
TCAGCAGAGTCAGAAGACTGTCCACTTCACATGCATGTTGACCGGTTCGTCATATAAGTT
GACCCCCACTTCAGCCAAATTCCGGTTCCTTAGGCATACTGTTCCTCCTGCCGCATACAG
CAAAAGCCTGGAGCAATGTTTAGCTAAACCTGCTGGCCTACGTAGGCAGGGAGAGTCCCC
AGAGGGCTGAACAATCAGACAATTTCAAGATCATGAAGCATTAAACCAATCCCGGCAGGG
TACACTAATTAAACAGCCGAGCCCGGCACAGCCAACCAATCCCCACAGAGCAATTAAATC
CATCCCCTCTAAAACACTGTGGAACCTGTCTGGGGAAAACTGCCGAGAAGTGAGAGAGCG
AGAAAGAGGGAGAGATGGAGTGGGGAGGGGAGGAAAATATCATAAAATTCATCTGGAAAA
AAAAAAGAGAAGAAAAAAACTATAGGGGGAATGCAGCAGGAGGCTAACAAGGGAAATTGA
AAAAGGAGAGTCTCAATTCAGTTCTTTGTTCTTTTCTCTATTTTTTTTCATTAATATTCA
AAATGTCTGCCTTTTCTCTGAGCTGAGGGGCTGGGAGGGAGGTGTgtgtgaccacattta
aattcaaaaatagtgaccctgttgcg
>NODE_181_length_860_cov_37.232559
GTTATTAACACAAGTGTGCACAAGGGTGAGAGCAGGATGTGGGGATGCACTGCAGCCCCT
ACTGTACATATTTAATGCAAATTTTTGCATCTATGCTAAACTGTGCATTTAGTATTGTTC
AACATCATACGTGAGCTTTATAACCACTCAGCCTACACCTTCTGATTGTTCCTCAGCAAA
CAAAGTTTTGCCAGTTTGTTAAAATTCCAGTTACTGTTAAGTCCCCTGCTGAGTGGGGCC
TGTTTCAGTGGAAACAGTTGAAACTCTCAAAACACAGTACAGAACACATGGAGTTATTGG
GTCTGTTCTGTTGTGTAAGTAAACATGTCGAGGGGTGGGCTACTTTTTCATGGTTCAGGG
GCCCCAACCCTCCCCTCACACAATTAACTTTTCCAGTGTAATGAGATGATTGATATGCTG
GAAGTGTGTGCTTTAAGGAGATATTAATCATTCCCTCTGGTAATTTTAATCATGCGTTCC
ATCATCCCCAGCTGCTGAGGATCACCTTCCTAGCAAACAAAGGGCGGCCACGCCACTTGC
ATAGTCATTCTGTTCTAGTTTAACTTTATTTTATGCTGGTTCCTCCCATCTGTTCGCACA
AGCCTCCACAGCCCACGTTGCACGTTGACAAGCTGGGGAAGCAGTGTGTGGGTGGGTGAT
TGTATGAGTGTGTCTGTGTGCATGTATGTGTGTAAACTTTAGAAACACAGGCATCTTTGA
AATGGTAAATCTAATCCTCCAGGTCCGTGACTAGTTGGTACACCGCCACCAGCCACCTCC
ACTAACACGTACTATAATGCATACAAACAGCGGGCATGCAAACACACACACACACGGTCT
CTCGCAGACACAATCAATGTGACACACTTACTGAAGCACGCACAGAAACATACACACAAG
CACATATACCACATGGTGTGGGCAATATGTCAGAGCAAAGCATAATTTGgtatttgaacc
agtcactattattggaagtatgaagaaatgctgcagggaagatttgtttagatgacaaac
aacttggaaactctttctctccct
>NODE_182_length_618_cov_13.682848
GTTTACAGCTACGCAGCAATAAGAGCATTCCTTTACTCAAATTTTCATCTTTAATATATC
GGAGCAAACTTAAACATAAATTCTTTATTGACGGTACACTACCTCAACAAAGGAAACGCA
TGTATGGATCTTTATTTCAAGGTGAAAGAGAAGTCAAACACTCCTGCAATTTATAGATCA
AATCATAACTATATTGACTGGTGAGGTTTTTTTTCATATAAAAAAGCAACAACAAAGTAC
ATAAATAAAGTCATTACCAGAGCTTAGAACAGAGGCACCCGATTTTCTCTTTTATCCTGC
AACAACAAAAAGAAGAAGAAGACAGAGGAGGAAGAAATAACAAAAAAGAGAGAGAGAGAG
AGAAAGAATTGCACAGAGGCTTTTCTTTTCTTTAAAATGCTGCATTAGGTCTTTTCCTGC
AGTCAGTTTTCATAGTTCAAAGCTGGCAGTTCAATAAATAGCTGGAACTGGCACATCTCT
GTTCTTGCAAAAAGAAATCAATGTTAATCCTATTACCGGCAGTTATCACCTAGCCCAGAA
ACGGTGGCAAGTAAGGAAAAAAAAAAACTGAGATGTCAAAGCGGGAAGGGGAGAGAGAGC
GAGAGAAAGGGAGAGAGAGAGCGAGTCACCCTTCATTCACTTTCAAACACAGTTTTGATA
ATTTACTTCTGTAGAAGAAGAAGAAGGGAGGCGGGAGGAAGGGAGGAGGGGGGAGTGAGC
TTCAGTTACTAGGAAATGTGTGTGTTTACGTGCATGCGTGTGACTGTGTGTGTGTGTGTG
TGTGTGtatgtgcttgtatgcc
>NODE_183_length_572_cov_19.753496
ATATCTGTAGCATGACTGTAAGCACAGGCAAAATGAAGTTAACACTCACACATGATAATC
TGCACATTAAAAATCAATAAACATAAATGAGATTGTAATGACAAAGCAAATAAGGGGGGA
TTTGATTTGTGTGTTGCATGGTAAACTTGAAAAGGGTCATTAGAGCTTTCTGTGCACATG
CATAAACAGAAAAACGAGTGCAGGATCGGAAAGCCTTCACGCTGCGAATACAACAGACAT
AAAGAAGTTCAACGTTTCAAGGTGTCCTGTAACACTGCACTACATCAGCTGAAAGAAAAA
CTTCCAATAGCGACCACCTCCCTTCTTTTTAAAATTCTACAAATATTCCATTTCCTGGGT
TTATCCAGGTATGAGTCTATTAATAACTTGGATACAAAGATATGGAGCTTCAAACTGAAA
AGGCAAATAGCACTCTGTCTGCCTGGGCTAAAACAATGAATTCTAATGCATCTGGTTGGG
GGAAGAGATAAGAGTGTGTTATTAATCTTGTGTCACATATATCAGCTAATTACATACTTG
CTATTCCAGTTCTTTCCATCTTTACAGCCCAGCTGTCTCAAGACACTGCACCTATGGCAA
GGAGATAAAAAGGTAAGCATTCAGGGCTGGTAAACAGAAATGGCAGCAGGAATTTATCAC
GGGAGTTTTTTTTTCCCCTTTTTGCGATACTTGCCTGTTGATAAAATCTATGGCTTGTGC
TTTGAGCTGCTCGGCACTGTGCAAGTCAGCCAGGAT
>NODE_184_length_815_cov_32.641716
CCCCCCTTCCCAACCTGATCCACGCTGCAATTAGAGGCCCATTATCCCTCTCTCAACCCT
CACACTCTTTACAAACTGGGCCTCAAAAGCAGCAATAAAGAGCTCTGTGATGAAATATGA
CAACAGAAATGATGAATAGAATACTTATCTTTAGGTTTCATAATGAAATTACATAGTTTT
GCTAACCCGTGTATTTTTATAGGTCATTTCCCACTAAACATCATCAAAAAAAAAAGGAGA
GAGGAAACCCTCCAGCTTCACACTATTGGGTTTCATTCATTTCATTTGATTTGACATATC
ATGCTTCTGTGCCTTGGCAATAAGGACACAACATTGCAGCATATTGGCAAGCTCATTTGC
TTTTCATAGTGAGCGTCATGTCCAAAAAAAAGTGCCCCCTGGGATAAACACGTGTACGGG
GACTGCGGGCTCGCCGCCCCAGCAGCAGGTGGCCCATTGCTGCCTAATGAACACCGCAAT
CTGTTACTATCGCAGCGGTGCTTTTCACCAGACAATTAGGCGACTAAGCATGTCATTATT
CCAGGCCAACAAGAAGAGCCTCTTCTCTAATTTCATCTTTTCATTCCTGTTTACTCACCC
ACACTCCCCTCATTAACGAGAGATTTTCCAGTCCATGCTAATTGGTTTCAATAACATTCA
TTTTAGTTGAAAGGAAACGATTCTGTTAATTGAGGAGCGCAGAGAGAGGAGAGAGGGAGC
GAGGAGGGAAAAAAAAGAGGGGCTTCTTTTCATTTTCAAGTGCGTCCATGAGATGACGCT
TTTGAAAAAGCGCTCTACAGGTTCAGAGCTAATGAAATTAAGTGATGCCGGCCGTGGCAA
AAAGGAAAGCCTAAATTAAAAGCAATTTATTTTCATTGAGGCATGTGGCACTGTTCGGGC
ACAATTAATGGGCTGAGCATAGACACAGAGATATGGAGAGAGAGAACAAAAAAAAACGAG
AGACAAAGATACAAAGAAATgactggtggcacagatgag
>NODE_185_length_777_cov_15.360360
AGCTGTTGCGTTTGCGTCCAAACGCTGACAGTAAAAAGTAGCCACACAAGTGCAGGACAC
GAATAATTAACACAGGGGGAAAATAACGCAGGAATGATTGGGTGGTAAATTAAGAGGAAT
GTACATTTTACTGGATTTATCTCCTCGTGATCTCGCCAGATAGAGGCGTCATGAGGCTAT
AATTTTAAAACAATTGTTGGGGAATTATTCTGTGATTTACCTGCTGTTATTTAAATGGAA
TAAACGGCATTCTCCTTCTTGCTTTTGGACACAATTACAACCCAAAGGCTGCCTAATGTC
TAAGACAAAACTTGAATACACACTGGCTCTTTCCAAATGTGACAGAAACGTTTTCTCTCG
CGAATTTAAGCTCTTCTCTATGATAAAATGAGGAGTGATGATAAAAGGGAGAATGGGCAG
TGCCGCCTCTTGCGGCGTGGGTGGGGCTGACAAGAATAGACTACATTATGCAGTTCATTT
AGTTAACAAGTGAAATAATGGGGAAGCGTGCAGTGGGAATGCCGAGAGAAAGGCACAAAA
CCCTATTGAGAGCTCTTGGCCGCTTGCAGCGTAACCGTCACATGGCCGAACCGAGTCCAC
GGCGGCTATTTAAGGAGCGTCTGTGCGCCTTCAGCACCACTTCGCTGTCCACCGTCCCGA
GGAGAGCACAACACGCGCACTGAGCACAGCCGCAACACGTTACCCCGGCTCCAACTTGAA
CCGCGCCGAGCAACAAGTTCGCAACCATGCCGAGGTCTTTTCTCGTGGATTCCTTGATTT
TAAGGGAGGCCAACGACAAGGGGAACGAGAACAACCCACCTTTATTCCCGTACGCCGTGC
ACTCGCCGCACCACCCGCACGGGCTGGCGGGCTCCTGcataaggaagtgagaaagatcaa
cagtaataataagtaacaagtgctccagccttcgaaatgtgttgggtttttaacgattgt
t
>NODE_186_length_721_cov_25.216366
GTCAGGCATGAAGCTGATTCAGTCCTACACAGACCTGCTGTAGATATTATAGGAGCAGCC
CTTCAGTGAAAACCTGTTGCCTGCTCATGTCATATAAGGTTTAAATGACAAAACACACAG
ACTGTCTTACCGACCCACCAAAACCAGGATCAATTCTAATATTTTTCACGGATATCATTG
CGTAATTTACCTGCAGCCTCTCTTTCACAGCAATGAAATCAAGAGACAGGGATGTGTTTG
TCATTTATTCATTCTTCTCCAGTAATCACCCCGCTAACGCCCACAGGGGCCTCCATCTGG
AGAGATCACCCACGGTTGTGTGTGCTGTGATGCCAGTAGGTGGTCCTGCCCATGGCTTGG
TGGGTGAGCGTGGTGTAGTCCCTGCTGCCACTGCCGCTGACATATCAGAGCTGTTTATTA
AGAGGATGACAACTCTATCAAGCCCCATAAGCGGGCCCTCGTGCACAGGAGTTCTTTTGT
TACTTTCAGGGAGGGTGTCATCAATCTTGCTGCCATGCTACTCTCTTGAGCTGTTGATGG
CAAACACGATTCCTCCCTTTCTGCCTGGCCTCTCCCGCCTCACAGTCTGGAATCAGGCGT
GGTGAGGGGGATCGAGGAGATAGGAGGACTTTCCCCGAGAGTGCCTTTTCTTGACAGGCG
ACAGAGCGGACCGTTTGGACACCAGGGGTGGATATATGGGACCATGTAATGAAAAGACGT
TGACAGGACCTGCTTGCTCTGTAATGAAGGTCCTCTGGAGCTGTGAATGGATACACACAT
CTTTCACGCTTTTGTCTCCCTGCCTTTCCCACAGAATCCATCTCATCCATTTTAACCAAA
AAAGAAGGTGTAAGAGAAGCATCCCAGAcaacagctcacagtggttaacatttacatgca
acgac
>NODE_187_length_550_cov_8.063637
GCAAATCATAGCCCGGAGATATCGGCAGAGATCACCTTCAGCGTGGACGAAAATGACGAG
ACATATGTGCCTAAATATTAGCACAAAGTACATTTTAATGCCTGCTCAGCTTCTGTCCGT
CTCTATAACACAATAAATAGTCAAATAAAGCACATACTCCTCTTAGCTACACCATTTTCT
TCCATCTCCAAGGTTATTTCTGTTAATGCAGGCATAGTATTGCATCCATAGTATTCCATC
CATATAAGGCAGTTTTTCATTTGTATGATTCTGTAAATCCTCTGTAAAGTGTGACCCTTT
GCCGCTGGTCTCCCTCCAGGTGAAGACGCGTCTCTGCCGCTCAGCAGTGGAGGCAGCTAC
CAGATTCTGGTCAACAACGTCTTCTACTTCACCCAGCGGGTCGTGGACAAGCTGTGGCAG
GGGATGTTCAACAAGGACTCCAAGCTGGTGGTGGACTTCATTGTGCAGCTCATCGGACAG
GTACGAAACCACCTCGGCCTGGTCTTTGTCCAGTCGTGGTGCAGAACAGACGGTTGAACC
CAAACGATCAACACGTTGAAGGGCTGCTTATGCTAAAATAAATCAAATGTTTCCTCTCAA
AGCCGGTGATCAGTTCCTCCTCATGTGCTCATTGCTGAAGGCAGAGGAGTTTACAATAGA
TCTGATGATATAATCGCGTTTCGGCTCAGTGCCAGACTCAAATCCAGACACTCAGcaaaa
tgtaagttcatgtg
>NODE_188_length_626_cov_19.012779
GGGGGCTGAAGTAAACCTTAAACTGTCTACATGGCTGCCATTACAGGTAGATGTTTTTCC
TCTTTTTGAATTTGGGTGAAACAACTCTTTAGTCAAATTCACCATGTTGTTGTGGGGATA
CTGCACCCTGACCTTTAGCTGTCCCCCCCATCGTGTCATGACTGAGACACTGTACTCCCT
TTTACCACCAAAGTCACCCAGCCAGTCAACCTGTGTTGCCATTTGGTCTGTGTCACTCTG
AGCAGCCATTTGTCCTCTCCTGTCCCGCTCTCCTCCCACAGATTGAAGTAGTCAACACCT
TCAAGAGTGGCACCTCCTTTCAGGGGGCGGGGGCTCTGAGACGCCAATCATCCACCACCA
GCCAGACCCAGGATGTAACCAATGTTTCTAGTCCTAGTCACGTGTCCTTGTCCAATGCCC
TTTCCTCTCCTACAAGCACTACTGCTGCTACTGCTCCTCCCACTACTGGCCGTGAGTCAG
AACTCTGTCAGTCTGCTTCTCTGCTCTCTTTGCTTCAGGGGTGCCATCCTGTCTTGAACA
AAAAGTTATTTTTCTCCGATTGTTACTATCATTTTAAAACGAATCACCGCGGCAGTCTCC
GTTTTGGAGGTTGGCATCTCTGAAGATTTTCTCTCTTGCTATCTGCCTTTTTTTATTTCA
TTTTCTCTCTTTCTTCTGTCTTTTTGCTGTTCATACTGGATTTCAAATTCATCTTGATAT
CTCCTCCCATGGTTGGGTGTACTGTCCTCTCATTGGTGAATGTGTGTTTGTTTCCCCAGA
GTGCTAGGAGCGCAGGACTAAGGGTGATAc
>NODE_189_length_884_cov_19.564480
ACATGCAACATGAAAGCTGTGACTGTAGTCTGACTTGACTGTTATGTTTGTTATGTGTAA
CACAGAAACTTCTGCTTGGTCTTATCTAAATTCAAAAATAGGCGGCACACTCTTTTCTGT
CTCCTTTCTAGCATAAAGTCCAACAAATGGTGAATGAGGTGCAAAACAAAGAGTTCTTTG
AAGAACAAAGTGAACCTGCCACATGCAACGACTGCCTAGAGACGAATCCTATCGCCTAGA
TTGCATGCTTTCAAGACAGGGGAGGGAAAAGCATCCCTAACAACAAAATGATATAAATTA
CCACTGTTATGGTCTATACGGTTCAATTTAATGTGCTTGTAATGATAAATTATTTTGGTT
ATGAATCTAAAGTGGACCTGAGTGCAGTCGGAGCAGCAGGACTGTTAGAACAATTGCAGC
TGTCTCCCAGGGCTGTGGCCATTAGTCAATAAATTAGAAAGTAATTAGTTTCTGCTTCTG
TGGCTCTATTTGAAGCGCTTCACACAGGTGTAATGAAAATTTATTGGAGCTGTTGATCCG
AAGGAGCAAAGAAAAGTAGAGGATTTGTAGCGTGTGATTGTAATGTAGGATTTCCATCTG
CCTTTCTCCTTTTTTTGCTTACAGTGTGACAGGTAAGGTTAGCCATGATGACTGGTATAG
TGAGGCTCTGCTTCAGTATTTGGAGTTTTGACAAAAGGCCAATCGACTAGCAGCTATAAA
TATTTCAGTGTATATCTTGTAGTCAGAAAACTTCCTGTTTTTAACATTTTGAATTCATGA
CTTCAAATGAGTTAAGACTTTTGGTGAGAAGAGCTGCATGGACATAACCACCAAAATCTG
TGGTTCTGCTGAAAAAGGCACTTTTTTTCCGTGAAATATTCTCATGTGTATCACATACAG
CAAAATAGGATACGTAGAATTTCAGCAAAGTTGTTTTTTCTTTGCTATAATTTAACTACA
TCTACTGCGCTCACAGAAGCCTGTGAGGAAGACAGCTAGATCCCTGGACTATCTGTTTCA
TTTTGATTCTGTGTGCTTTTTGGccagcgggcatctcatcaccctttg
>NODE_190_length_446_cov_20.607624
CCAGTATTCAGCACTCCACAACTGACAAATTAGTGTAATGGACTAATAGGGACGGATAGA
GGGAGCGAATACAATAATATGGCTGTTTAACACAGGCTGGCTATTCTCAGGCAACCGGCT
AGTCTGGAGAAACTTACCCAGAGACGCGGTCCTCATCCTGGAGAGCGTCCGGTCCACACT
GAGGCAGACTGAGCAACAGAGATGGTCTGTACCGGTCAAGTAACACTTACAGCCTGCAAA
GAGAGAGTCAGACGAAGCCTCGCCGTCAGTGCGATTATATGTTATGTGCAATATACTGTC
AACTCCCCAAAACCATAAAACTTACTTTAATGGCCACCACGTGACCGTTTATGGCCAGTG
AGCCTATCTGGCCGCTCTTCGGATGATTTTTACGATCTAATTCATAGACAAAACCCCCAT
TCATTTAGCACCCAAATGTCAGAGAGCCAGAATCGGCCCTAATAAAGTTTACAGCTTGAA
AAGTCGAGCCAATTCCCCGGGAATAGCTCAGGAGCCCCGTGCGCAAAGGGGACGCCCCGG
CCCCTGGAGCCCGTCTAGTGTCCAAGGACCCCCACAAAGCCCCCAGCGCCACAGCAAAGG
TGAGTAAAAAAAACTAGAAGCTTTCATTCA
>NODE_191_length_596_cov_19.402685
GTGATCGATGATGGTCCCGGCACACTCGCCCAACAAACATCTTAAGCGGATGCGGTTTTT
GCTTAATTGGGAGCTTTGCAGCTCAGATTCCGACTTATTTGATGTTGATGATGAAGTCCC
AGGAAAGCTGTGAGATTCTTGTAAACTAAATGTGCATGCATGCTGTCTTCATTCGTACGC
TGGTCAGAACTGTTACCCGTCAATTTAACCTGCATAGTTTCCCTCGTCTTCTAGGGGAGT
ATGGACGCACACACACACATACGTGCACACATGCCCTGAGCTCATTTTTAATCCTCGCAG
CTCACTGTGAAGGCAGGAGGAAGTTCCAATTAAAATTAAAATAAGCTCTTTTAACGGTCT
CTTAAATTGACAACTGAACAATGATTTTCGAATTGGTATCTGTCAAAGGTCTCGGAAAAT
CCTCAGTTGATAAGGCCCAACGCATCCAATTAGTAGCAGAGTAGGGCCTCAGCCAGTAAT
GATTTCCAGGTCCCTTAAGATGTGGCGCGGACACTTATTGCAAATTACTGACAAAGAGCC
CTGCTGTATTGATGAGGGGGAGAACAGCCAAGTCTCCGTGTTCCCATCAGGTGGACGAGT
ACCAAGAGGGGTCTGAAAGAGAGCTGGGTGTCTCTCCCTCTCTCTCCCTCTCTCTCCCTC
TCTGCAGCCATAATGTGGCCTCGCTGTGTAGCTCATATATAGCCCCCCTGctgacatgga
ctctgagagaccagcctctcttgacatgagccccagctcagggaaaatgctaatgctaac
>NODE_192_length_718_cov_18.337048
CATCCTAGTTTACAGCTTGGCAACACCACAAGTGACCAATCAGAAGCTTGACTAATGATG
CATGAGTCGTGCAAAGTACCACACAAGCAAATTCATCTGAGCATTTGGGAGAGTGCAGTG
GCAAAAACAAACACACGCACACGGTAGCTTCCAAAGAAAATAACTGGAATCATTCAGCCT
GGCATCCCTGAAGCTCAAGGGTTCCCCACTGTACATATGTAGGTATGTCAAGTTTGTGCG
CATGTATAGGATGTATGAGGATATGTAACTAAGCCCTCTCTCATTTGGGGGGGTTGTTTT
ACCTGTTGTGGATCTGAGAGTTGAAGTGACAGTGGAGGATGTCATTGAAGGCAAGCAGTC
GTCATCTTGGGAATAACCAGCCTGAATTGCACGGAGGTAACTGTGGCTTCGAGTGCGGAA
CGAACCAGGCAGGTCCAAGGCCTCCATGGCCTGGGATTCTACTTCACTAAAAACGGACTC
GCAAACTGACTCAAACTGGCCATTGATCTCAGTCTCACTCACCTGAGAGACAAAAACAGG
AATAGCAGTCCTTAATTTTTCCTCTTCCTTTCTCTTTCTCACTTTGATTCTTCCCCTTTG
CACAGCAAATATGAAGGAGTGTTAGCATAAGGGAACGCCACTGTCATTTTGGACCTTAAA
CTGAATAAATGTCAGATCAAATGAAAAAAATGCAGATGACAACAAAAACAATCAGAAATA
TATATATATATATATATATGCAGTTTGTGTTATAAAGCATTCAATTAACCACAAACCACA
AAACAAAGATACACTGTATACTGAATTCTACTAGATGGGAAATAGTAAGAACACACGGCA
TTCGCAATTCTTTATCTTGTAACTCTAGCAAGTGTCTTAgcaatacactaaactgctcta
cc
>NODE_193_length_717_cov_20.762901
TGGGCAGCTCCTCTAGAGAGTCGGTGAGAGGGTCCATTGGTGCGGCGGCGCCGAGTTCGG
GCTGTTTCAAGCGCTTTATTGTGTTTTTCAAGGCTTGCCTCTTGTTGCAGAACCAGACGC
GCACCACCTCCCTGTCATAGTTCAGCTTCTCGGCTATTTCCGTCATTTCCTGTCCGGAGG
GGTGCGTGTTCTTCTCAAAGTGGCTGTTGAGGATCTCGAGCGCCTGCGGGGTGAAAGAGG
TCCGCCGCTTGCGTTTTTTCGAAGGCTCGCTGCCGATAAACTCAGTCAGGTTCTGCATGC
CGGATCGGTGGCGGGCTTCAGCCTCGGCCATCCAGCGCTCCAGAACGGGCTTAATCTTCT
GGGCGCTTTTAGGGGTGATGTCCAACTTCTCAAACCTGGCAGGATATAAAAGGCCAGGGT
TCAGTTTGCCTGTCAGACTGCTACCTATAGTGTTCTCTTGGGCTTCCTGTGGTAGGAAAA
AGTGGCTTCTCAGGATGGTGTGTCTGGGGAGAATTGAGAAAAAAGAATCTTACTTAGGTG
CCCTGCCAGAACAAGGGATAAGCTGCCTGCCTTTTAGTCTCCTCAACCAGAATGCCACAG
GGACTGAGACTAACATCCAGGTGCACATCTGGGGCAAACGCCTCTGTATTCTGCACCTGG
AAACACCTCAGCTGCAGCAGCTGGAGGTGACGGTTGCCAGCAGTGTGTTAATTTTCTGGG
CGAGGTTGTGGTTCTCTGTCCCAAATTGGCAATAGTGGAACAAGGAGATGTATAATCGCC
AATGGCTAGAGGTCGAGGTCCAGTCGAACCAAagacacatcaaacatctggctgaaggtt
ttaaatactgcacttccaaaagtcgtcatgaatcaacagaaaagcaaaacaggaattact
c
>NODE_194_length_656_cov_18.737804
GAGTTATTTTTTATTTAACGCGCACAGTAGTGGCTCGGCGATCAGCGGCAACACAGCTGG
AGCAGAAGCACATGCTCTATCATTTTTTTTTCCTCACAAATGATGTAAAAATGGCCCATT
ATGGCGAGGAACAAAGAGGATGGGCCCCCATGTTAGAGCCAGCCCCTCACTGATGCCCTA
GTGACTCGGCCAGCCACTCTCCCAAGGCCTACTCCTTGATTAAATGCATAATCCACTACT
CCCCATCCCCAATGATTTAGTGTGCCTTTAAATCAGCTTGCGCACACATAAAAACCTCAA
ATAAAAATCACCAAGAAAAACCATTGCACTCTAACTGTTCTATTAAAATGATACCCAGCC
CAGCCTTTCTTCTCTGCAATAGCGTTTATTCCACATGAATGCATATCTTCATTTTTTTTC
ATAGGTATGCATATAAAATATTTAAAGTTTAAAATGTCACCGTTGAAACATCAAATGCGG
GAGTCTCTCATTAATCAGCATGGATTGAGGTTCTCTTTTAAGGTTATAACCCTTTGAAAG
AGCAAAAATTACATTTTTGACCTTGAAGATGAGACAAACTCATAAACGTAAAATAATTTG
CAGTTTAAAGGGGAAAGAGATATCGGTTACCTCAGCCAGCAGTGCTCTGGGTTGTCAGGG
GGAGACCAAACAAGTCTCATTTTCATATTTACATCCAAGCTGTTGAGATTAATTTGAAAT
CACATCAAGAAAAAAAAGAAACAAAACTCAGAGAAAACAtcaaaaggggcaactgtcaaa
gtttcaaatccatggggcccgagctatctccaacgtgtgaaacgcagacttttttcttgc
>NODE_195_length_757_cov_18.171730
GGTGCATCAAGCACAGCTCATTGTGAGTGTTTGCACTCTTTTGTACCGATCACCTCAAAA
TTCAGGAATTATGATGAGTGTATGAACATTTTATCACAGTGGAAGTAAAGAATGAAAGCA
AAGGACTGAATGCCCAGGACTTAACACAGCAAATAAAAAACCCACCTTGACCTTTCGAAT
AACCCCTCAGTGAGTAATTTGACTTAGAGCAGTCAGACATGTACAGTAACAAGCAGAAAG
TGGAAGAATTAATTATTCTTTGTATAACACAGAAGTAATCAGAATCTCCTGCAACATAGG
AGGAAGATCTCCTTGGCTCTTTCACCACAGCTGCCAGTGCCCAGAATGGTAAATGTGGAA
TTTTAATGCACAGTTGATGCTGGAGAATATGGGGAAATGCTAATTTGTGGTGCGATAAGA
TGAATCGAGTCATCCCTTTAGCCCCATTTGACTCAGTGGAGGAAATTAATCATTAATGTT
TGTTAAGTATGACAATCTAACTGGGCCAGATCTACATGCTCAGAGACTGAGGCAGAGCAA
GATAAAGACCCAGGCTGCAGACAGGGAGGAAAACTGCCAGATTCTGTAATGATGGGAATT
TATTGGCATTTAAAGAGACAGTGGCAAGGCATTTCACTAATAGCCTCCCTCCATTGGAGT
GCTCTGCCTGCCACAAATTGCATGCAATTCAAACCTATTTTTCAGATAGCAGAGAAGTCT
TACAGCTATGCTTGACTTTGGTGAAAAAGGTTGCTTCCTGGAATTGACTTTATCTGTTGC
AGCACAATCTGCATCAACAACCAAATATGCAATATCAACTGACTAACACTACCACTGCTG
TGGGGACAGCAGGCATCCCCCCCCTCCTAATATAACATTCTGAAAATCAttgccaagctc
caatactagcaagactgtgatgggtttagaggagtggcagt
>NODE_196_length_439_cov_6.414578
CCCTCGTTTCTTTCTCTCCCCTCTTTCTCTTGCACTCGCGCACACACACGCTGTGCGTTA
TACTCTCCTGAGTGTATCCCTCGCTGTGAACAAGCCCTGGAGCATGTGTGCTCTCTGTTC
CGTGACACACCGCCTTTCAATCAGACCTCATATCACACACACACACACACATACACACAC
ACGCACACGGAGGCGTAGCCGCACACGCAGCCACGCACATGTGGAGGCTGTCGAGCACAC
CCAGGACATGACGAGAGGGTCAGCAAAGCAATAAAGATTGTAGAGCGCTGTCCGAGGTGC
TAAATTCACTCAATAATGGGAGCGCTGCCTCTGTGTTAACCTCCCATTACTAGCACTATC
TGGGTGGAAGGCAGAGAGGAAGGGAGGGAGGGAGGGGAGAGACGGAAAAGAGGGGAGACC
AGAGAGGAGGCCTGCTTGAGGTGATTGAGAGATGTAGAGGCCCTAGGAAGGTAAGTGGTT
CTTTAGTATGTATGCACCGCTCCTCGCTTCCTTCTCCCTACTTTTCCTCAACGCCCCATG
CCTCCCAGGGATTGCTAGATAGGTAGATGGATGGATGAAGGGAAGGAGGGGATGAAGGGG
GAGGAGGAGGAGGGGAAatgagg
>NODE_197_length_622_cov_10.093247
ATCCCTGCCTTGCTATCTCTGTCTGACCGCTGGAGAGTGTAACACTGCACAGATAGCCTC
TCTCACCGAGTGCATCGTGCTAATGAGGGGTGGCATTTAGAGATGTGCTGCTCTGACACA
TGGGCATTGTGTGCCAGGCAGTGGGTGATTAAGGACGAAGGTCAGCCCATTAATTGCCTC
CCTGCCATCTCCGCTCCCTGGCGCGTGATCTCTCAGAACTAATGCATGTGTTTGCCTGAG
CTTTTATCTAATCTCCAATGCAGTTCAATCATATGCTTGGTTTGTTTACATTCTTTTCAT
GTGAAAGTTTTTTTTTTCTTGACTTATTGTAAAAGCAGCCCTAGCCCAGGTTTCCCTGTT
CATTTACTGTAAGCTGTTTCATGTGCTTGTGAGTGCACATAGCCTCCTGCTCTCAGGAAG
GGAAAAAGCATATTCTTCCATCCCCAGGGGAAATAATTAATCCTTACAAGGCTGTCGCAT
GTTGAAATGAAGCGAGTGTGAAGCATTTAGCCCAGGAGGCATTGCAGGCTGTCGCCCGCA
CAGGCACCTGTTGTTGTCCCTGCCCTACATTTCATGAGAGAGCGCTGAGCAGAGGATAAC
AACATGCTCCACTGATGGCAAATGAGACACACAACTGCAGATGCAGGGTTGTGTATGTGC
GTGGGTGTGTATGTATGCACATGTTTTCACTTTTTTTCTGTTTTCGTGCATTATGTTTGC
ATGCACGACCACTCCAGAGCGTGTGCACAGGTGCAGGAAACCCCCTACCTTATGAGGAGG
TAAGGGCTCGCACAAAAGAGTcggtg
>NODE_198_length_577_cov_38.831890
CCGGGGTAATGATATTAACGTTTTCAGCAATCAGCGCTGTGAAGCTCCACACAGAGTGCA
TGTGTTCTACTTTACGCTCGTGTTCATGCGAAAAGATTTCTGAACCAGCTGGAGTTTTGT
GGTCCTCCCCATTGGTCATTGGGTTGCAGGCCTGGTTCAGTCAGAGGTGATTGAATAGAA
ATATTGTTTTTTTTTCTCTTTTTTTTGGGGGGGGTGGGGGCATACTGATGAAAGGTTGAT
TGATATGGTGTCAGGCGCTCTGTGATGGATTAAATTGTGTGTGCAGACGTTGTGGCCCTG
GCCAGTCATGGCTGTTGCTGCCTTTTCCGCCAGCCACTGCTGCGGCAGCTTTAAGAAAAT
TTGATTTTCGCAGCTCAGAAACACACGGCAGCCCCTTTCTCTCCGCTGCCTGACTTCCAT
TTAGTTTGAGAGTGCACAAGTGATTCTTTATTGGATGAAATCTGCGCCGGATTGGATAAA
GTGTTAGAGCGCTGAGCCATCTATCACTATCACCGCCCCAGCTCCAGTTTCATTTTAAAA
GAAAAGAATGAAAGCAGAAAAAACAGAAAGAAGAAGAAGAAAAACAGACAGCCATAGGAT
GTTGGAGATTTGAAAATTAACTGTGGCAAGGAAAAAAAAGATCTATCCTCCAACCACTAA
GCCTGTTTCCTCTGTTGCAGGATACCAAGCTTTTCTCTGTAGAGATGCCCCCGTGACTCA
CTAGTCTCTCAAGCTCTCCTGTCTCTCTGCTCTCATAATGt
>NODE_199_length_434_cov_9.407834
TCAACAGAAGCACTATTCTCTGAAAACTGCACAATAAATACAATAGCTTAGTTTAAAAAA
AGAACCTTGTCTATGCAAAACAAACAGAGAAAGTAAAAAAAAAAGTGAGCATTGCAGTTT
AAGATATTAAAAAACAAAGAGCACAAAGGAGAAATGAACAATAAGCGACCTAATTGTCAA
GTTGGAGAACTGCCGTGGAGTCAAAGCAATATTGGAGGAAGGAAGGAGGAATAAGCGTAA
GCAGAAAGGGAAGTTGTTACAATCACAACTATTACAGTTTTTATTTAAGATTTTGACTCC
GTACCTTGTCAGGCTGGGAGTCGTTGCGGGGGTGCTGGAAGGTGAGCAGGTGCAGTCCCG
GGACATAGTTCTCGGTGCGACAGGAGTGGAGGGAGGTTAGGAAAAGGGTACGCTCCCCCC
ACCAGCCATACGCCCCTGAGATCTGGTCCACACGGCACGCACTTCGCTCTGTGAGACCGA
GAGGGAGAGGTCAGCACAAAAAGAACATATCTGACCTCTTAAAAACTCATAATACAGCAG
TTTCCTACAGCGTACTACTGTACTGAAAAGGGTGTGATCTGTTACTCTTGTGTGACGTGT
GTTCAGTAGTACGCTGTA
>NODE_200_length_571_cov_23.068302
TGTCACTGAGTGTACTGTTTGTTTTGTGCCATGATCCACGAGGCATAATTGTATTCTGTG
ATCTGAATGCTGCCTGTCGCTTTATAGGTTATCAGGGCTGAGGAAGTGGAAGGATGACAG
GAAATGCAGCTGTGGCGCAGCTCTCCATCGAATAGACTCTCCTCTATATAGCCACATATA
CCGAACAAACCACTAGATAAGACACATGTGCGTGCACACGTATACATCTAGCTGGAACCA
CTCCCTGCGCACCTCCCTGTCTCTTGACAAACCATTATGTACAATCCTGCCACTGTATAG
TGCTGTCAGAAGGCTGCCAAAATAATCTCTTCTGCAGGAGAATTTAACTCCATACCTTCT
GGCACAGTGCAGCGATGCAATTTAATGCCTCCTGTGATAACTAATGGAAGAAACTCTTAA
AACTTCAGAGCTTATAATAAGCTTGTCAGCTTATCATATTAGGCATGTGAGCTTATAACA
TTAGCATTTAAATGTTCCCGGGTATACAGTAATGTGATTGGAGGGCTTTGCCATTTTGAC
TTTGCCATTGAGGAGAGAGGGAGGCAGAGAGACACAGGGAAAAGGGGTGTTGATGCTGTC
ACAGGGAAGCGTGGAGGACTGTTGGCTCACGTCTTACGATTGTTCACAGCTTTTGTGCGT
GAGCTCTAATGGATGCACAGGTAGTTGAATGAGCAAAGAAATTGTAAACTATAACTAACA
TCTCCCAGCTCCAGTTTGTCCCTgccatcacaaga
>NODE_201_length_547_cov_28.016453
GCAGAAATAACATTACTATTGATCTTCAAATGGCGATAATTGAAAAGATCAAAACGATTA
AACAAAAAAAAATCGAGAATGTGCTGACTTACCATGTTGTGCTCCTTTTTTGTTGTAAGT
TTTTGTTTAAATAAAAAAAAGATATTTGCTCAAAGATGCAGCATTGGAGGTGTCAAATTT
TTGTAGCCGTCTCTTGATCGTATTACTTCCACAGTCCTGGTTTCCAATGCGTCTGAACTT
TTTCCCTTTCTCTTTTATTTTGTTTGTGGTACCTAGCCTTTTTTTCCCCTGCTTAAGACT
TTAAAAGCCTTCAGCTCAGTAAAGCAGCACAAATTATCTTGCCACCTTGCTCAGCTCTGA
TGCTTTGGCCGCTAACTTTGGAAGGCCCTTTACTACTGCATCAAAATTAGCATTGTCAAA
GCAGTTAATGAATATTAATATTGTATTTGTCATTGGAGCTGGCCCATTGCTGAACTCCAA
GTCATCCATCAGGGACAAGATTAAGCACACAATTATTTCTGACTGACAGGGACCAAATCT
GGAAGATTTTTTTTTTTTCCCTCCAACAATTTAAAGAAAAAGACACAACATCATCTTAAG
GTACCTCCCATGAGACGAGACAAGATTAATACACTTTTAATGAAGCAAGATTTCATGGTG
CATGAACAGCAGGAACCTCGAGAAAAAAAAAGGAGAGGAATATAGAAATATTTTGCCTCA
ATTTTAACCAt
>NODE_203_length_406_cov_24.913794
AAGTCAAGCCAAGTCTTTGTCTATGTGTGCCAACTATTTTGAAAATATTCCACTTTGTGT
CTTTTTTAATCCATGAGAGCCACACACAGATACGAGGGTGCACACAAACGCACACACACA
CACACATTCCCTGCGTCACACACACACACACACACACACTCATACATACACACAACACTG
TGGCTACAAGGTCACTCCAAGTATTGATAAATCACCCAGCTGTGATTCCCTCCTGACAGC
TCAAACTAACATCAAGCTGGATGGGGGAGAACAAAAGACCATCAAGCGGCCCTTTTCCTG
ACACTTTTATTCAATCACGGCCAGATTGCTTACGACAGCACCAGCAGCTGTTTCGTCTTC
ATCTTTCCCCATTTGATAAAGCGTGTCAAGTCATATTTCTGTAAGTACTTCACCTCACCC
CATACTGTGCAGATCCACAGCGATTCGGCATATGCACATTCCACATGAGGGGATCGTCAA
ATGGGTCAGGGAGTAATGACACCCCTCTGAAGGTCGCAGCACACTGGCGTTGGGGCGGGA
GGGGGGGAGGCGGCGGCGGCGGCGGCGGGAGAGCAGGTAGGTGGGTGGAG
>NODE_204_length_714_cov_27.994398
GGCTCAGCTTCGAGAAATAAAACCTAAACCTCCAAAAACACAACAGGAGATGAGTGTTTG
TGGAGGTTTAGGTTTTATTTCTCGAAGCTGAGCCCTGTCGTCTCCATTCTAGCAACACTT
CCTCATTCATGTCGGCCCCATGGTGTTACTCAGTTAGGAATTATTTTTCAGAATATACTA
AATTTTGAAAAGATATATCTCTTCCCCCCGTGCCTCCCCTGTTTTCTCATTCTTTTGCTC
TCCCTGTCTGTTTCTCTCTGTGTCTTACAAACACACACACACACGCACACACTGCAACAT
GCATACAACCAGACATGCACAACCCCTCTTAAAACCGGTTCTCCCCCCATAGCAATTTTG
TCAGAAGTTGACAATGTCTTGATTTAGTTGTCTGGCTGTTCCGGCCAGTTTTCCCTGCTG
CGCTAATGTGAACAGGACATCCCGCTGGGCACCAAAGAATACCACTTCACGGCAGCCGCA
TAGCTGGCAGCTTTTATTTATGGCGCTACCGAAATGAATGGGTATTAGTGTCCAAACATT
TCACCATGCTCCTGCAGCCACACACAAAAGCCACTGATTTCCAGCAAATCTGCACTTATT
TTATTCAAGAAGACTAAAGCTAGGGAGAGGGGAGAGAGACAGACAGACAGAAAGAGAGGG
AGAGAGAAAACATTTATAATGACTTAAAAGACCTCAAAAGAAGAATGGGAATTGCGTTTG
AAAAGGATTTACGAGACAGAAATCGAAAAAGAAAAAAATGGCCCCTCTATTTCACTGCAT
TTTTGTCAGAGTTGAAAATGGAAAATATCTATATCCCTAAAATGACTCAACTTTAAGTGC
TTATATTCACACGCACACACACACACACACACACACACACACaaaaactgcacttcct
>NODE_205_length_406_cov_27.280788
TTTTTTTTTTTTCTTTTGCAGTATGCATCGTCCTCTAGTTCTTGCAGCTGTATGGATTAA
AAATTCAAACAACAAAACAGATTGATCACTCTATTTATTCCGCCTATGAGTCTTACCATT
GGCAAAGTTTGTCAAGGAAATGAACTAGTCTCCATGTGTTTGTTTGTGACAGCCGAGACG
TGAGTGGTGGAGACATAAATCATGTCAGATTTATTTTTCCTCTCAACTTGGAACATAGTT
CTCTTCCCTGTAGAATTCAGAACTGATCATTAACCTTTCCTTTAGTTCCTTCCCTTGCCT
GGTCACATTTCCTCTCTATTTGGTTCCTGGCCCCATATGCCACTTTCCTATTTCCTGCCT
GCAGACAGCAGGGAGTAGCTCTATTATCACCTTCCTAGAGCTGTCTTTGAATGTGAGAGG
CAATTCCATTTCACTCAGCCATGGGGAGGGGTCGGAGTAGGAGGAGGAGGGGGGGGGGAG
AAGCACACCATAGAGCACACAGAAATTGGTTTAGGTTTACTTCTTATAGTCGAATGTACG
AGTACTTTTGCTTTTCCGCTCCCAGATTTTAGGATTTACAGAGTCTGCTG
>NODE_206_length_930_cov_13.650537
GTGGTTTTATGCGCTACCCAAGGCTTTAACTACTTCTCTCAATCCTCATTTGTAACAACC
TAGTGTGACCAATCAGTATTAGTAAACTTAAGGAGCATATCATAGTTTGAGAAGTTTCTC
TTTTCTCCAAACCTCTGCTCACTAAATCGGCATGAAATGTAATGCCATTTGCCGTGTGCA
GCGCGAGACTTGATAGGCAAAAGGGGAAAAAAATGTATTAAACGTCTGCGAGTGAGTTTT
TCTTTCTGCTGGCCTTTGAAAGATGCCAGTTAATCTGCTTACTCCTTTAATTGTGAGTAG
AGGGGTTGGGCCTCCTCCCGGCCAGAATAAGACTACTGATCCAGAAGTAAAACGATGACC
ACTGCAGTTATTCCTTCCTTTAGGTTGTGCAACCCCCCTAGTTTTCTTTAGCCACCCCTC
ATCTCCTCCTCCTCTACCATCCCCTCCCTCAGAGGGAAGAAAGCTCCTTGTTCTGACAAT
AGACATTTTTTGCCATATGTTGGCTTGACATCTTCATCAGGTTCACAGCAGGTTACCTTA
GTTAACTTTCACTCCACTGCCTGATGGGATTTTCTCCCCCTGTTTCTCCAATCGGCCCGG
GCTCAAAGTCTAGACGGCCTCCGAGGCAGGGTCCTCCTAGCCCTGTGTCCACAATGGCCG
TATTGTGGACGCTTAGTAGTGGTAGCTTCCTCCAGTTACAGCGAACAGGCTAGTGCTAAA
ACAATGCTTTTGTCCAGGGGCATACGAGGGGGGCCTAATCCACTACATACTGTGAAATAA
ATCTCTCTCTGAGATGAGAGTGAGCGAGAGAAACCGAGTGAATGAAATCATTGCCAAGGA
GGTTAGAGTGCAGCAGTTTAACCCCTGGCCAAGAAAGAGGGAGGAGAGGAGGCAAAGGGA
GTGGGAGAAAGGAGGAACAAGGAGAGGCAGGCGCTACATCCCTTCATCTCTGGAGCACGG
ATGGAGGAGAGGGGCTGCCGGTGGCTTTCACAGCCTCTCTTCTCACCAGAGGAGCTGCTG
TTCACCATATGGGATTTGGCCTCTCTTAACAAACAGGCCCCCTATtcactcacaacacac
attcagtcgttcatggaataaggtgaaaaaagtg
>NODE_207_length_625_cov_17.639999
AAACTCCAAGGGCAGCGCTATGAACCAGCCAATAATTACATTTAAATGATACACAACAGT
AACACAACTAATTAAAACTATCTGAATAAAGGCGCAAGGCTATTTAAAAATTAAATTTAC
TGAAATGTTTAATAATCCTAAATGGACAGTATGCAATTTCGCTACACTGTCTTTCTGTAT
CCTATTTCTTACCCAGCACTCATTACACGATAAGTTGCTACAAGGAGGCACTGTGACAAA
GAGCCCATATACTGGATTGAGGCTGAAATGAGGCCGGATGGAGTCGGGGTGGAGGTGTGT
ACAAAGGGGGTGAGTGGGCTCTGAATACAGCTGGAGAGGTGAGAGGGACCTACTTGCAGC
GTGGTTTGTTAAGAGCTGTTAATGTGCACATCCCCTCATTCTGACAGAAGTAATCGCAGG
GGTTGGCCAGCTCATCACAACGTTGGTTCTTGAACCCTGACGTGCAGCTGCAAAACATTG
TGTTGGGAGTGATAAAAGGGCCCAGAGAATGTTGAACTGTTGGTTGCTTGATGAATGGAG
ACCGACACACTAAACCCTTTTAGCAGCTTCGGTTGTAAGACGGAGTAAGTCGGCGTTGTG
TCTGCATCAGGTAAATTAGCAAAATAACTCATATGAACACAGATCTACTGCACTGCTCAC
CGAGCGAGGGGGCACATCTGCAAGGGAAGAACCTGTTACAGTGGCATCACGTCTAAGATG
TGTGTTTTCTTGaaaaataataaaaaagcagttttattgtggtcaatagatttacaaaca
aaataacaccacaaatataaaatataatt
>NODE_208_length_737_cov_23.811398
TTCATTTTTTACATATCAAGACTCACTTGTTAAATTTAGCGTATTTGTGTTGTTGATGTT
GCCATAGAGAACACACATGGGTCAAAGATTCTGTTCGGTTGCATTTGATTGGGTACAGTT
TGTTATTTTCCTTCCATTATTTAATTAGTTGCAGTTTTTACAGTGTATGCAGATTTTAGA
CTTAGTTAGACTTTTTTGATTTCAATCAAACTGTGTTCAATTGTGTTTGTAAAGTCTGTG
GTAGCTTTTGTTGCAACATAAAAATAATTTAAACAGAAAAAATTCAAAATAGCGCCAACA
AACTTGTATTATTTGGGCGACTTTAAGCTTGTAGTTTTAACTTATTGTTAACTTAAAAAC
TATTTATTATGATTATTATTATTGCCTCGTATAAAGTATGTTTTGTGTATATTTATGGTT
TATTTCATTATATTTGCAAGTTTAAAAGATTTTAAGTTTGCCAAAATTGTGGTTACACCA
TTTCGTTTCTTACAAAAGGGGGACAAATAGAAAAACAGCTTTAGAAGTACGATTTGGAAA
CGTTCTCCATAGTCAAAGAATGCACTGCTATATTTAACTAATTGAAGTGTATAAACATAC
ATGCTGTGTGCTAGATGTTATGCCTTTACTGCCTGTGTTCTGTTTGTCTTGTTAAATGAA
AATCTTTTAATTATTTAATCTAATCACAGTCTTGTTTTTTCAAACCACTCGGCGAAACCC
CCCTGAGACATGGAGCAGCCCCTTGTAGCAAGGCTTTGGCCCGAGCGAGGGTCCGACAAC
TTAGCCGGGAACAGAGGGGATGTCCTCGGTTTAATACGCTCGCAAGAATCTTTCCTGTTC
ACGCTGATGGGTTTGACGTACAAAACAAAAGGATATTAAGGGTTCCGTTTCTGTCAAAGC
ATTGTActactgaaatcacct
>NODE_209_length_644_cov_30.759317
GAGGTCAGAGGTCAAATGAAACATCAGAGGGTCGTCTATCTGTCCCACCTGTTAGACATC
AAAGAAAAACCAGCCGCACTGCTCAGAGCAACTGGCATTTAAAACAATTAAGTTTCCTGT
CAAGTCCCTGTGATGAATTATCCGGAAGCTTTACCCGCTGTAATTCTAAATCTTCCCAAC
AAGTGCCTTTGTTGTAGAGAAATTAATGAAAACAAGATTGTCTTTCATAGGAGCTGATCT
AACAGCGCGACAGCCAGCTGCTCTTCTTTGGGAATAAAAACAGTCAGCATTAAACACAGC
TCACACAAAATACTTTTTTTTCCACCACTCGTGTGGAAAACAAATCAGGCGGCAGGCGCA
GTGGCCATCTGTTTTGTTATTTGATATGTGTGAATACATGTTGTAATGACTTTGTTTGTG
AATCACTCTGCGCGGCAGAACACACGAGAGCTCTCGAAGTGCTGGAGTGTTCAAAGCTAA
TCATATAATTGGACACAATAGTCGATGACAAATGGAGACGCTTGGAGCCAGCCAGCTGGG
GAAGTGAATATGTAATCATTGTAAAATCATATCATTTTTGCATATTTGAAGACAGCTTAA
TAGAGTTTGCGTGTCAGCACACTATCAAATGATGATCAGAGACAGTGTTGCTGTATTTGT
TTCCTGAACCGCGCTTTTGTTGGACTATTTATCGCCATCGTGATTAAAAGTGTTTCTCAA
GAGTTTGTCTCCCATTGGCTCATTTGTGTTTCATTATGCTGTGAATGGGAGACAAACTCT
TGAGAAACACTTTTAATCACGATGGCGATAAATAGtccaacaaaagcg
>NODE_210_length_558_cov_9.939068
CAACTGTTCAATACTGGACTATGGAAGGAAAACAAGGCGCGTAGGAAAAAAAGTTTAGAT
CTTGTTATGAAGACATAATAGAGAGTGTCTTGATTAAGCATTATCAGACCAAATATAAAA
CCAAAGGTAATGACACTTCATTTCTACTAATTAAACCATATTAGCCTTTTACCCAAGGGA
TGCATGGATTGTTTGATTCCCTTCAGGGAAAAACAGAAATCTAAATTTCTCTGTTTTACC
GCACTTGTAGAGAGGTGTCCAGTGAGCAGGATGAGGCGTACTGGCAGGCAGACAGAGAGG
GCAGTGGGTGGGGCGGGGGGTTGGCGTGGCTGGTGGTCTGTTGGGCTGGCTGACATCTCT
GTCTCCTCCTCTCTCCCGGCAGTTCATGGCATCAAGTGGACTTGCAGCAATGGGAACAGC
AGCTCTGGCTTCTCAGTGGAGCAGCTAGTGCAACAGATTCTGGACAGCCACCAAACTAAG
CCACCTCCCCGGACTCACAACTGCCTCTGCACGGGCACCCTGGGTAAGGGCTAGTGGGTG
GGGAGGAGTTGAACCAAAAAATTCAGCGAGAGAAGCAAAAAAAAAAAGGCCATAAAGATA
CTGTTTGGTATCTGGTAGATTAGACAAGGTGGTTGGAGTCTTTAATTGACAGGTGATTCA
TAGCGAAATCAAGCGAAAGGGTTAATGACTTTTTTTTGTTTTACTAATAAGCCTTTTTTT
ACTAACTGTTctgcaatttttg
>NODE_211_length_395_cov_8.243038
GCCATTGACAGCTAATGGCTGCTGCACGCATCAGCGGAACAATGAGCAGGCACTATAGCA
ACTCTTATGCAGCCTAAATCAGACCCTCAAAGTGTATAATAGCTGAAGAGGAGAATACAG
CAGAGGGACAGAAACATGTAATCAGAGAGGCTCGGGGGCTTTTAAGCCGGTGGAGCTGTC
ATTTGTTTTCCTTTTGGTCGAATCCAAACAGCCCGCTCGGCTCGCCGCAGCCTTGTTAGG
GTTTTGCATGGCACAGTGTACCGGTGGTAATCTCCGTGTGTAATATCAGCTAGGTTTCCC
CCCACAACAGGCCATATCTATCTAGTTTCCTCTGTCACAGAAATAGGTTTATCTACACCC
TCTTTTCACACTCCCTCTCGGACCCCCCCACCCCACCCTTCCTGTGTTTGCGAAGGAGGG
GGGGATATTATGCTAAGCCCCCAGCGTTAGTTTTTATGTTGCCATAGCAGCCTTGCTCCC
ACAGGGTTGTGACCTCAGATGATTACAGTACAAAGCCTATTGGGTCTTGAAAACCTCTTT
GAAGATGAAAAGTCTTTGATGGTTTGTATTTATGCAAAT
>NODE_212_length_397_cov_20.780857
ATAAATAAAAGTATTTAGTAATTCACAGTATTTTTGCTATAAAACACACACAGGCTGCAC
AACTACAGCGTTAAAATAATTCAATTTCAAATAGATGCAGTTGTGACACTAAAAGGTTAA
CATGACAGAGGCTCTGTTGTGGAAAACACATTTCTCTGATTTCCTCGACAATGCTCTCTC
GCCTTACACGTATCACACGTCAAGGCCTTTTATTCAATAATTACAAGAGAATATCAGTTT
CTGATTGAGGTGACAATAACAGAAAATATAGTGTGTGGCTCGTGTGTAAAGTAAACTAAG
CGGCACGGGTGCTTGTTAGGATAATATGTCCTACTCATTATCTAGAGTAATAAGTGTATC
AAATTCACATAATCATGTCTAATTAGTATCAGTAATTATCTTGTTGGGCCCAGGAATATT
AATCTTCAGGTCCCAGAGGGGAGGGAGCAGAATCGCAGCAAGAATGGGAGAGAGAGCGAG
GGAATCATGCTGAGGAGCACCGACTAAATTAGCATGCTGAAATCAGAGCATAGGAGGAGG
AGGGGGGAGGGAGGAGGAGGAGGAGGGAGGAGGAGTAGGGG
>NODE_213_length_508_cov_24.795275
ACAAAGACGAGGAACACAAAAAAAAAAAAAGAAAAAAGAAAAGAAAAAAAAAATCCCAGA
CATTATATATTGATGTCAGCTCGATTTTATTTACATACAATGAAAATGATTTATTTTCTT
GGGAGAGGCAGGGGGAGAGAGAATGAGCGGACTTGGGAGGAGAAAGAAAAGAAGAGAAAT
GGTCTGTCAGGCCGCTGAGAAAAGAAGTTTAAAATGCCTTGAACTATTCACCACTGAGAT
GGCTAATCAGTATTGAGGCTGCGGGGCAATCGGGCAGCTTTTCAATGTGGTTTTCCCTTT
CATCTCAATCGGGATGGAGGCGCTCAATTAAAAGCCTATCAGTTTGTAAGTAAATCAACG
CCTATCAAAGTTGTCACATCAAACAAAACGATTATTATTGCAACCCGCCTCTGCCATTAA
TCTCTTTCTGTGGTAATCTGCTTGACAGGTCAACTTGGAGAGCAAGAAAACCTGGAGTGG
ACAGCGAAGGGGGCCAAAATATGTTTTCAGCAGTAGCAAAATAAAAAAAACAATGTGAGT
CCAAAATCTCCTGCAAAGGCAATTTGGAATGGAGGCCAGAGAAGAGTGAATTAAATAAAA
TAAAAACATTAAATCCACATAGTAAAAAGTAGAATCTGCTGCAACAATTTACATTTTTAA
ACTTgcacaaaagtaaaaaagccacttttcag
>NODE_214_length_810_cov_17.337036
AGGCTGTTCAGAATAAAACAGAGTACCCCTGCAGGATGGTGCTGAACCAGAGTTATTTGC
AGGAAAAACGGATTAATAGCTTTTATTTTTTGTATCTGTGTGATTCAAAATACATACCTG
TTGTAGCTGCAGAGAGAGAAAAACAGAGAGGTGAGATATTTGTTAAAGAACACGCTTTCT
TTTTTTCTTCTTGCATGAGAGCAATGTGCTGTTGTTTGGATTTCACATGATTGATGCTTG
ACTTAATCCAGTGCTCTTTGCGCCTTCCCAGGAGGGTGAGGCGGTCTCTTTGTGCTTCTC
TGTCCCATGTGAAGCAAACCAAAGCGGGAGAGTGAGGGTCATAGCTATTCGGCAGGGTAC
CAGATCCTTCCCACCGGCACATCTGCATGTGAAATCGCCATTTCACCCCTCCACACTCCC
TAATTGTTGCTAAAATTATTTGTGAAATTGCCTTCCACCAGGAGTGTTTTCCACGGCAAT
TGTCACACAATTTTATATGCACGGTGGGCCCACAGAGTTGACACATGCACCTCTTCTTTT
CTGCCATATGTGCTCTTTCTATTCGGGTTTTAATAGTAGCGCATTATTTTTTCCTCCCCC
CCACCCCTCAACAATTACCTTTAAGCAATTACTCCCGTGCGTTCTGCGGGGCAAGTCAAC
CTGTTGTCATCAATAGCGGGTCGATCCAAACGTTGTAATTACCACTAAAAGCTATAGGAG
CGCATTTGGACGTTCATGCTGCGCGCATTTACTTAATTGAAAGGTTAACAAGCCAAACGC
ATCTTACGGGGTAACCTTCGCCACCGAGCGCGGCTGCTTTTGCGCAGTTTGTCCATTCAG
AAAAAAACCCCACGCCGCCACTCACTTGTTTGGGGGGGCCGTGGTTTGTTTGTTTATTTA
TTTATTTTTCTAATTCAAACGAAGCGCtgcgtgtgcgcaaaagcatccattgaggagtaa
ctttggatacagacgccagaagtttgatcgagcg
>NODE_215_length_690_cov_24.753624
CCATTTAAGCACATTTACGTGGGCCATTATTGACAGACGGCTAAGTGTCATTTGTCAAGG
AAGGAGGAATTGACAGGGATAAGAAACAGAGAGAAAGAACGGTCAATCAAACCTACTTTA
CAGTCATATAGGAAAAAAGCAGCCATGTCCAATATTTCATTTTCCTCTTGGAGAAAACAT
AAGATCATAATACCTATTTTCATAATAATACAAACAGCCTGTAGGCTACAAAATAGGAAG
AAGGCCATACTCTGTATGTCTGTGCATTGCCTGACAGAGACAGAAGGGTTTCAATCTCTT
TTTCATTTCATCCTGATAGCTCTGCCTTTTATTACCGAGGGACAGGAACGTTTCCTGAGG
TAAAAAGGAGTGCACATTCCCAAGATAAAGTTGGAGGTTTACAGCTATTTCCAGCCGTAA
TGTATTATTCCGTTAAAGCAATGATCAGGTAGTGTTGGATGAATGGGAGATGTTCAGCAC
CATTACTGCCTGGCACATCAGTGAGGCATTATTACATTATCGCTGCTCTTTAGTAGGAGA
TTGGGTGTGTGACCGGGTTCTGAATACACTCATCCCGCTCTCCACGGCGTAAATTGCAGA
TTGGCTCATTGACTTCAATGATAAAATGTAAAAATTGCCAGTAAAGAGAACATAGACTCA
GGTTACTCCTTAGCTGTTTGTCAACGGCAGATGTGACTCAGTTGGTGCAGAGCATGTTAA
AGAGTTCCATCTCCCAGAAGTCAATGTCATTTATGCCTGAAACTGCTAAAGCAATAGCTC
ATCTTGTCTCTGGTGTGTCATACTACACTGCCTTTGTCTGAGATTAAAATTTGCTCTGGT
GGTGAGCTAAAATCCTAAAATGTTACTTatagca
>NODE_216_length_778_cov_29.105398
GTCCGCGCCGGGTTCGATCCGGCAGCCGGTGCGTTGTGGTCGGCGTGCAGCCCCCGCGCA
GCCCCGCTGTCTGTCTGGAGCTCCGCTGTCTTCTCTCCGCTAGCCCTGCAACAAGAAAAG
CCGTTTATGGCGACACACAATGTGAAAAGGGGGCCGATTTAAAAAGGAGAAGAATGCAAG
CAAGAACAACAAAAGTCAGTTATAGCAAAGTCTATGCCTCTCCTCTCCTATCTTCCACCC
CCTAGCTTAGCCCACATAATGAGCAGGAAAAAGCTTTATATTTTGTTCACTGGGTATTCA
CAGATAATTTGAAGCCATTGTTTCTGCCACAGATGGTTCTTTTTAATACAATAACGGTGC
TCTTTGTGAATAGCGAGCCCACAATAAAAATCTAAAGCGTCCTCCTGAATAACCATTTTG
TTCTCTCTTGTATAGGCCGAACAAAAGCGCCAGTGAGGTAATGGCCTGCCTTATTGAAAG
CCTCAGAATGGGGATTTGATAAAGATTTTTTTCGCTCCTTTTTCTTTTTGCAAAGTACAC
GGCAATGTCAAAGAGAAACTGACACGGGATGAAAAGGAAAAAAGGCTCGAAAAAGTGCTT
GCCGGTGCAGATTGCAAAGATTATTATTATTATTAATATTATTATTATTATTATTTACGT
TTCCTAACTTTGTGCCAAAGTCAGATGCTGTTGTGGGGGCTGCAGCAGAACAGGTCAGGT
GCAGGCATGTTATGGATTTTACAATGGAGCTTAAATCCAGAATACATTAGCCTCCAAAGG
TCTGCTGTGCATTTAGCACAGTCTCATAATTTTGCACAGGGTGTGTCAAGTTGTGCTCCA
TAGAATCAAGTATTCAGGGTGCATATCCGGGGAGACTTGCAGAAACCTCCTGCTTCTAAT
TCTGCCCCtctcgctacagtcacccaggaaatattgcatgcccttaaagcattgataagg
ca
>NODE_217_length_955_cov_14.837696
GAGGGCTTGAAAGGATTTGTGTCAGCGCGTGAGAGATCAAAGATTGAGGCGGTCACGTTT
TGTTCTGCTGAGTCAAAAAACTAATAAGGAGAGTGATAATGGGGCCCAGGAGAATGACAA
CCCAGGTGGTGGTGTGTTTGATTCACACTACAGACGATTTCCAGTCAAACAATTACATGA
AATCAAAGTTACCAATAAGTGAGTATCATGAATAAGATGCTATAAAGGCTGAACTTGTCT
TTCATTCAACTGAGAACTTAACTAGATGTTCCAAAAGCAGAAAAATTCACCTTAAAAGTT
GCAGTTAAAAGCGATTGCAGTGATATCTGTATTCTTTATTTAAGTATAAAATGATTCAAT
ACTACCGTGATGTCCGGTGAGCCTGTCAGCCAGCAAGTTTCATTTTTATGATTGTATAAG
CCAGAGGGCCAGCAAGCTTTTCAGTCACAACCCATCAAACCAACCTGTGTGATGGTATCT
GCAAGTTTTTCTGGAGGTGGGTCAAATCTAGCTTAAAAGTCGGTCCCCTTCACATCCAAT
TCACCGTCACATTCTTACCTACAGGCAACCTCTGCTGAGCCCCGGTCATTAATCAAAGCG
GAGTGCTGTCCTGACCTCAGCCCCTTCCCTTTGAAGTGCTCTGTCCTCTGCAGCATGAGG
AAATCATTTGCTGCCTGATTCAATGAGCCATCAGTCGAGCCAGCAGACCTAATGACATGT
GAGAATATTAACCTCCTACCACCAAGAGTGCTGCTGCTTGGGAAGCAGTCTATTATTCAT
CCAAGGTTTTACTCAAACCCCTTTTTCACAGCCCTGCCTCCCCGTTAAACCCTTCTACAA
AAGCTGTAGGCATGAAGCCATCCAGCGCTCAATACAGATATTAATCCAGTTATTCTAGTC
TTTGTATGGATTTAATGCTACATTTTAACTAATAACTTCTTACACGTAAACAAATGGTCC
ATCCCAATTATAGAAATCATAAAAGCTATGGTTTTCAGGTCCTGTGTGCCACATTTTTTA
AATTATTAATAGCTGGCAGAGACTAAAaaggatacattttgcatattagaatatagctaa
aggtttaagacaatgaatatggatatgaatatgttgtaatacaacactagttgtgtttc
>NODE_218_length_724_cov_30.718231
AAAATAAATAATCAAGAAATTCTACTTTTGTTTTCATTTTTTTCTAATTACGGTATTATA
CCTGTCAGATAATTAATTGATCAAAAAAGGCTTCTCTCTCCACCCCAGTGATTTTCATAT
GGTTCCTAAAATGACTGAAAACATAAAGACACACATGACGGCTGCAGTAATAATTAAGAA
AACAGCACCGCACCAGTAGAAGCTGTAATACACTGTAACAACACTAATGCTGTCGCTACA
AAAATATTGTATTATGATGACAGTAGATGTGAGAGCAAACATATAATGCCAGGAGCTTCT
TCATTACATAGACAGAAAAAGTTGCCACCGTTTCAATGGAAACAAACATTGCTTTGGGCC
CCTTTGTAAACAGCACACAGCTGCTATTTCGAGTGATGGGAGCTCCACCTTGTCACAACA
ATTCCCTTAAAGAGGAACAGTTTAATGTCAACAATATTTTCTCCATCTGCCTGCTCATGA
AAACCTTCCAATCCACAGGGAAAATGTTTCTCCCATTCCAAAAGGAAAAATCACAATAGG
GGAAGATGAACTGCTCACATCAAGCGCGGATCGCAGTCAAAGGCGCAGCATTAGCCTGCT
GGAATGAGCGCTTTTCGGTGGCACACATCCATCTGTTCACTTTTGCATTTTTCAAAGAGG
TGTCATGCCTTCCGTTATTTGGAAATTTCGATGCAATTTTCACAAGGAACTCCTCGGAGC
GCCGCGCCAGCTGACTGATTTGCATGGCCACATTTGCAGTAAAACGGAGGTATTCCACCT
GCCAGGCTCCGGCGCCTTCTCCTGAGAAGTTTGATCGCTCGCTGGTAATCTGATTGGGAG
AGATCCATCCAATTTGCGCTGATAATGAGACAGCTTGACAGGGACACAACGGCAATTACT
TTGCGAGg
>NODE_219_length_786_cov_28.958015
TATGGAAACATACAAGAGCAGGGGGAGAGGGATGGAGAAAATTATTGAGGGAACGAGGTG
AGGGGGAGCGGGAGTGCTGCACATATAGAGGAGAGAGGAGCACACATCAAGGAGACATGA
GAGAGCTAGGGAGGAAAGAAGAAAGGAGAGGAGAGGAGATATGATTACCAAGGAAACAGC
AAGAAAAAAAATTCCTGCTGGGGAGAAAGAGACAGAGCGTGTGGAGTAGACAAAGAGGAG
AAAGAGCATGGGGGAAGAAAGGGAGTGGGAGGACAGAGAGACATAGAGAGAGAGACAGAG
AGAGGAGAGGATAGAATGAATGCTAACAGGGAGCCCAAACCCAGTACTGAGGCTTTATCC
TTCACAGGCGGAGGAGCAACAATCGCAAACACATTTTCTCTCGCCCTGGCCCTAAGAGAG
ATAAAAAAGCAATTTGTATTCTATTCCTATTCAGCGTCGCTTGGCCTGTTTCTCTGCCTG
CATATTTGTAAACACAGCTTTGTCAGAGCAGCTTAATCTTCCCAACACAAACACAGACTA
CAGGAAGGAGGGGCGAGAAAGGGCGAGCAGGGAAGAACAGTGATGAGGGGGGATAGGGTA
AAGGACGAGTAAGGGAGAGAGGAGCAGGGTGAAAAGGGTAAGAGGGCGAGGATGGGAGGG
GAGGTCTGAGGAGCAACGGAGGGTCAGATCAGAAGTCGGTCAGGGCATCGAGGATCAGAA
CTCGTTTCCGTCTCTGCTGCCACAGGATGTCTCTGTGTCAAACTCTGAAAGGCCCACTGT
GTGACATAAAAACACACACATGCACAGCATCAACTGACCCGCTCACCCTCCTGTCGGCAT
CTCTACCCACTGGCCTAAAGTCCAACAGGACGGATTACTGACAGAAGCAACGGAACAAGC
ATCAAATCATCCCTCATCATATGGCCTGGATGTGACAGATGGAAGAGGTGGgtccttgtg
cttccttaac
>NODE_220_length_790_cov_21.158228
TATTAATCATCGCACAAAATGATCTGCCAAAACAGACGGCCAACACCAACTATTAATCAG
AGCAGAACCCGTGACAGCCTTTGGAATCGGAAGGGAAGGAGTCAGAGGGGGGGCCTCTTT
GAGAGAGTACTTGATATGAAAACTGTGTTGTTGTGCTTTGTACCAGCCTGTGGGAGTTTT
TAAACAAGCCCATATGGTGGTAGCCACCAGCTTTGGAGAAGGCGGGTGGGTTGGGGGGTT
AGCCAGGGCCAGGATTTCACACAGTCAGTATTGAGTGGGATTGAGGAGGCGAGCTCTTAA
GCTGTCTTTTCAGGCACAGCAAAAGCCCTCCATCTGGCCTCCCCTAAAACTCAGGGCGAG
TTTACTCAGCTCCCTGTCGGCTGATTGGGCCTCCTGAAGCAGAAGTAACAGCATCAATAG
TGTAAACCCTTGCCACTTGAGAGTATTACATTTCTTTTCATGCTTGACTTAATCAAAAGT
GGGGAAGTGAAATTTACACCTTTTTGATGTTCTTTTTTCCCCGCTCACTAAGAGGGGCGA
TCTTAACCCATTTGATCTTCACAAGCGCCCACTAAATGGCCAAATATGCCAAGCAGACGG
AAGCAGACGGTTGGCAGTTGCCAGTTTGCGCAGGGTCACTGTTGGAGCACTCCATGTGGT
GGGGCAGGCAACCTCACAGAAGGCTCCAGTCTTCACAGAGTCCAGCCAAGCTTCTGTCTG
GAGGCCCACTGTCTCTTGCTCACTGTCCGCACCCAGCCAAAAATCAATCCACCCTCATGC
TGATTCTCTCTGCTCTGCCTGAGCCAGTGTGAGACTTGTGTTGACTGAGCAGCATCAAAT
GAACACTGTAACTGGGGCTTTATAACAAAACGGATAGACAAAAAGCACCAGCCAAGTGTC
AACGCTATGATGTGTATATctgatggctttagcaaggctttgcagagtcactatctactt
tgcatgcaactgca
>NODE_221_length_447_cov_25.210291
GATTTTTTATTTTTTTTTTAGATTCGAAAACCTTAACGGGATTTTTTTTTCCGTTTTTTA
CTCTTTTCAGGAATTTTCTCGGCGCCAGAAGATCCTCAGCAAACAGGAAAGAAATAAAGA
AAAAGGGGGGGGCAGGATAAAATGGAATGGGGGGAGAGGAAGGAAGGAAAGAAGGAAGGA
AAGGGGGAAAAAAAATGCATGAAACATGAAACTCTGCAAATTTGACTTATAACAAGCAAA
ATTACACCCTGCTGTCATTTAAATTATGGCTGCCCTCTATAAAGGTGTCTTTTAGGTGCA
TTAATTGAATTCGGCACTATTTCCCAATAATAATCTGTAAAGTTCAGCCGTCCATCCTTC
ACGAGATCCCCGCCGCGTACCGGAGGAGTATCTATTTCAGTGGCTTAATTTATTTTCATG
ATTCGCCGATAATGACGGCCATGCAGGCTGTACATCAGAATTAACCTTCATTTCACTGAG
GTATATTACGATGACAGTCCCCGACACATTTCACCTACACAAAGGGCATTCTCTCCCCTC
TCTCTCCCCTCTCTCTCTCTCTCTCTCCCCCTTCTCTCCCTCTCACTTTCtccccccctg
cctcctccgtcgctgcccctgctgtataatc
>NODE_222_length_759_cov_30.876152
TGGTCATACAACAATTTCCCCTGTCTTTTCTCCGTTTCTCCTCGACGCTTAGATTTAAGC
ATTCCACTTACCACAGTCACTTCTTGCGCTTTATTGCTTCCACAAGTGGTCTGGAAGCCC
TGCACTTAAACAGAAGCATAACACTGCAGCATGCTCTTGCCCTGTTTCACTCCTTTCTCT
TCTCTCTGCGTCTCACTCTCTCTCGCTCTCTTGCCCTTTCTCCATCTCTTTGCCCCTCTT
CCTCTCTGTCTTCCTGTATTTTCTTCTCCCCCCTCTCCATCCTACTTGTTAATTATTTGC
TTTATTTTGTCAGCGAGCTGATGAGTGACTTCAAAAGGAGGATGGAGCTGGACTCAAAAT
ACAAAAATGGCTTCCTCTCTGTTGTCTTAGACAATAATTATGATTTGCCAGTTAAGCCTA
GTCTACAGCAGAGGGATTGTAGTTTAAAGCAGAGGCTTTGGTGCAAAAAATGCATTTATA
GCCCTTTGTGAGGCTCCTCATTATGTGTGGGCCCGATTCATTAAGTAATTGGTTTGCAGT
TGTTTACATGAGTATTAAGGCCTTCTATTCAGGGCCTTTGAGAGATACATTGTGCAAATG
TTGCATGTTATGAATGCAGAATGAGAGGCGGGGGGCCAGTCCTATTGGCCAAACACTGCA
CTCGGCTGAAAAGCGAGAGAAAAGCACTGGGTGCTGCTTTGCATAGCAATGACTAGGGCC
TTAATAAGCTTTACAGATTAAATACATGCAGTCTATACAAGATGCAAAGAGATACTCTTA
ACACATTTATATGTGCTCATTTCACTATTATGGAGTTTGAGAGAATTGGGGTCTTTCATA
TTCTTTTTTTCTCTGTCTCTCTCTCTTCCTTGCTCTCTCCCACACAGTGTTTTTCAGTTA
GATACTTTTATGGAATGTTCTGTTTATTGTATTATAACTCgtg
>NODE_223_length_707_cov_18.117397
GCAGTATCATGAAATACCCGTGCGTAATTTTGCTTTTTACTTTTCCACTGCAGTCAATTA
CAGAGCAATTCATTGGCATTTCATGATTCCACAGGGAGCAGGCTTTTTTTTCTTCAATCA
GCTGTCATATCAGGGCATGTCCGATAAAATTATGGGATTAAAGAGGGAGGATTTCACATT
ATGTTAAACCTGAAATCAGACAGAAACGCTCTCTATGGTGGAAGAATTTCAGCCCAAATG
AATTACTTCCACAAAAGCTGTATAGCAACAATCTCTCTCTCTGTATGTGTGTGTTTGTGT
GTGTGTGTGTGTGTGTTAGTCTATACCGGATTAAATGGCACCTCGTCTTAAATGGCACCT
CGCCTCGTTTCCCCTTTCCTTTCATCATCAGCAAAATAAAGATTAGGCCTACAGAGGAGA
TTGTGCAGTCTCGCCTTTAGAGGCGCAAGGGATCTTCATTCCTCCCGCCTTTGTGATGAT
ATTGATGATGATGATGGCCAAGTGGACAGTTTGATTTTTGTGTGGCGAGCTAGTTATAAA
GAATCAATATTATATCAAGGGGGTAACTTTGGTGATAAAGGACTTCAGCCACTGTGGCTA
TTCATCATAAGTCTGTAGCAAGCAGATAGGTCAAAAGAAATTATATTGCTCTAAAGAGTG
TGTCTCCTTATCTCTCAGTACCAGGGGGAGTGGAGGACACGCCGATCGATACAGTAGCTG
CCGTATACTCCTTGCAATTATCAATAGCTGATTTTGTCTTCCTGGGGGCTGCATCTATTA
ATACCAGATAATAACAGCCTTTTGGACATAACTTCAAAAGGGGGGGATGATGGAAGGAGA
AGGAGAGGGAGAAGAAAGCAGAAAGTTTGCtcacaggacgaccttgttgtc
>NODE_224_length_705_cov_28.767376
TGTGTCTGTGTGTGTGTGTGTGTGTGCGTGCACGCGCATGTCAGCAATGGACTCACAAGT
GAAATAGCATCTTTTTTGATAGAGTGATAATGAAAATAATAACATCCCTGACAAAATATT
CATAACAGTAATGATGAATGCCATATTTCTCAGAAAGATACATCAGAGGCGTCTTGGTTA
AAAGAAAACAGTGGCCGGCGTCTCCCACACCCTCAAATTATCTGCTGCTTTCACATTTCA
CTGATAGCATAGATGAGAGCTGAGGAAAATGGACACACAATTATGCTCACTTGTCGTATA
TTAATACTGCTTCTTGACATCTTCCATGGACCCTGAGCTGTCATCTCTTTGTCTGCTTTA
ATTGAAAATTAATGGTTAGTGCGTTGCCACGGCAACAGCGGCAGTGGTGGTGGGTAGCGA
GCCACATTCAGACAGACACCAGTGGCATTGTTTGTCCTGTCTGACCTTGGAAGTCAGGGG
GAAAAAAAGAAAGAAGAAAGGCAGAGGAGGACAAAAAACACATTAAAAAGAGAATGGAGA
GGTAAGGGTTGAAATGTTGTCCATTGGAGCGAGGGAGAAAAATAAAATAAAGTTATTGTG
GCGTGGTTTTGGCCAGGTAGAGAGAAAGAACACTGCTGTAGGGTGACTGAGGAGGGGACT
GAAGATATGATGTCAAAATGCCAAATGGGGAGAATTATGTTTGAGTAAGAAAGCAGAAAA
AGGCCTGGTGATTCTTCTCTGGAGCGACGGGATTACCTTTGTGCTGATGGAGTCAGAGGG
CACTTTATGGCCCCGTAATCATCTGGACACAGGTGTGGGAGTGTGAAAGACAGAAATTGT
GTGAGTGTGTGTATAGAGGTGTGCGTGGACATGTTGGtcctaatgttta
>NODE_225_length_745_cov_18.391947
ACATGAAGAATAATTGTTGGAAAGCAAGTACAAAGTGATTTAATGCAAAACTACAATGAA
TAATTAGGACTAATTGTCTGTGCAAGTGTTTTGTGTTGGATTTATATCTAAGTACTGCTC
AGAACTGCTTAATTATATCATTTCATTGCTTGAAATTGAGATCAAATGACTGTATATTAC
ATTTAAGCATGAGGAATTTAGACTTTATAGATTCTTTGGGGAAGTACAAATGTGACCACT
GGCGACTCGAGTCAAAATTAAGGAGTAGCTCTGGTACTTTGAACAATCACAGAACACTTC
TTCGTCTTTGCCCGTCGCTGACACGTGTTTGTTGTATCCCGCAGACCCAGATCCAGTACC
TCAAGCAAGTCCAGCAGCCGAGCGCGGCCCAACTGCGGTCGTCCATGGTGGATCCGGCCA
TCAACTTGTTTTTCCTCAAAATGAAGGCTGAACTGGAACAGACTAAAGACAAACTGGAGC
AGGCCCAAAATGAACTGAGTGCCTGGAAATTTACACCTGATAGGTAAAGACAATCAAAAT
AACTCCCCCCCTCAAAAAAAAAGTCAAGACTTCCTCACGCCCCCCACCCTCACTCTCACT
GCAGGCATGCAGGAACAATGGTGGGGGGGAAGGCTGACAAATGCTGTACTCACCACGAGA
CTCAGACTTTACAGAAAGCCAGTCACTGCAAAACAAAACTGTTTTTGTACTCTCGCACTG
TGCCAGCTACATATCACATAACCTAAAGAGAAAAGACAGTATGGTCAGGTGACACTTGTG
TTTCAGCTCTCTCCCCTCGTGTCCCCTCACCGTCCAAGGGCCTGAAGGAGTCCGGACTGT
TCCTGAAGAGGTGGTCACTCACATGCCGACATGGATATGCCCTCCCCGCCCCCTCAGCTC
AAACCAGAcagttcacatataaactaggg
>NODE_226_length_602_cov_25.199335
GGTGACCCCGTGTCTGTTGGTTGTATCAGCAGCCCTGCATTGTACTCGGGGGGGGATTTA
GACTCTCAAAGCATCTTCCCGCTGCAGCTTTCCCAGCAAACACCCAAAGTGGTATCTCGC
CTTTTCTCTCGCTCAGACATTAATCTTGCTCTACCCTTCTACATCAAAAATGCTTGTATT
GTCAGGGAGCGCTAATGTTTGCCTCCTATTCACTATATATACACATATATGTATTTTTGT
GTCTGAGGGAATCAGTCGAATGCATTGTTCCCAAATCATTGTAATATCTATTTAGAGTGG
CAACAGCACTGGCTGCCGATGCTCAGTATTCATGGAGCATAAACCAGCCTTAAGACTTAG
AAAAGCTGAAAGGGCTTATCCCTATATTCTTAAACTCCCCTCTTTTATGTTGGTCTTAGG
CATTAAGGATAGGATTGTGAATAGCAATTGTTCAACTGCTGCACTGAGAGTGAGTGTGTA
TACGTGGGTGGGGGTGTTTTATTCCCTGGCAAAATCCTTTCCTTTTCTCCCATTTTTTTC
AACTGTAAATATTAACTGTGTTCTTAACTCTTAACGGTGTATGGGACACAGTAATGTGCT
TTTAAGGATATATTATGTGAAAGATTTTCCACTGCATACACTGCTGCTTGAAATAAGAAA
AGGCTATTTTATGGAGCCTGAAAACAAATTTGCTACGGCAGAAGAAAAAGAAGAAGGAGA
AAAAAAATAGATAGAACTTTGCAGTATCAAGTCGTcagcaaacaatgaaagagagatctc
aaaggg
>NODE_227_length_929_cov_22.843918
TGAGACAAACAGAGCAGAGACTACTTTAGAAGCATAATGGTGGCATAAATCTCATCAGGG
CGCGTTTGGCTCGTGTTTTTGGTGAGGCTGGGTATGAAAACTTCTAACCTAAGGAGGATT
TAAAAAATAAAAAATCAAATAAAATGTGAAACGCTGGTGTTTGTTGGCACTGTGGTGTGG
CGCAGTGTTGGATGAGAGTTGATTGATTTAACCAGTATTTTTTGGATAACAGCTGGTGCA
CTGCAAACGTGGAATCCAGCTTTTTACACCAATTCCGAGCAGCAGAATTACTACATCTAG
CTGGCGTAATGTTGTGTTTTGGCGCACTGAGGAGCTTGCCAGGTTTCCTCATCTGGGCGC
TCGCCGTTTTTTTGACCAGACAAGGGGGCTCCTTGCATGCGCGCGTCGTCTCCAAAGTTC
CACCTTAAATGCGTTTTGGCCCCGCTTGCTCCCTGTAGTTTAGGTTTTTTTGTCCTCCCG
CAGCAGCTGTCACCCCGCATTACTCGCAGTCAGCTAAATGAAACATTATTCTAAACATAT
GCATCGTAATCAGTCCGGTCACACTTACAAGAACACGCGTTAATAAGGCAATCAATCACT
CTGGAACAAGCAAGTTGTTCTGTAACAGCTCATAAACAGTGTGTAATGAAGAATTGGAGG
TTAGCATGACACGGCGCTGATCAGATAATCAATGTCAAAGATGCGATGAATGTCAGTAAA
TGCAGTTTTCATGTCGTTTCTATAAAATCCCCAATTTACAACAAGCAGTTCAATTACCCT
GAAAATACAGTCAATTAAATAGGGGTGATTGGACAGTAGGGGCAGGATCATCGATCTTTG
CATTTCTATCTCGCTGGTGGACATTTAATTTGGTTTTTCTATTAGCACCGAAATAAAGAA
AATATAAAAAATATATTAAACAAGCCCAAAGATTTATTCTCTTGTCAAAAACCATTCAGT
GAAGGTGACAGACAGTCTTCTGCATTATGATGAATTCTTTTTTCACCCCCCCTCTGTCTT
GCACATTGGATACAAAACTAATcgtgttattgtggccagtgtttttctggcctcttgtct
tttcccctccacacctccatctatctcggtgcc
>NODE_228_length_667_cov_17.961020
AAATGTGTATTTAGTAATTGGATTTTGAATATGGCGCCTACGCCACAATCATCAGGTATG
CCTCCACGGTAATGGCTCTGTCAAACTAATTAACTTCTACAGTTTGAGTGAAGCTAACGA
GATGCGTACAGGCATCAGAGGAAGGCCAGGCTCTACAGGTGATAACCCTATTTGGCAGTG
ACATTTTTTAGTGTAAAGTCACAGTGGCGGTGATGAGATCAAAGGCAGAGAGTCCCCCAT
TGGGTCCAATTAGAACTATAGCATTGTACAGGGAAGGGGTGGCAGGGGGGAGAGAGGGGA
GTGGGTGGTTGGGGGAGAGGAGGGAAAAAATGTTGAGTTATGATATTCATAATCTATGCA
GAGAGGCCTTTCCAGTACAGGTCTTCTCCCCATAGCTGTGATCTTTTCAATTTACATCAA
GGGAAGATGGTCGGGGATGAAAGCAGGGCATCCAAGGCGCACAGCCCACAGAGGGCAGAC
ATGGGGCCTCATTAAGGCCCAGCCCAGCCAGCCCCAAACAGGGTTTGAAGTGCGTCATAT
AAAGAGCATGGGGTCAAAGGTCAGACATAGAACAGATCTCCATTTAACTCTCCAGCTGGA
GATGGTAATTAGCAGGTGCAATGATGATCCCTGCCTGACTGTAAGGGATGATACCACTAT
AGGTGACACCAGGCATCTGTGTGAATGTGTGTGGGCACCCGTGAACGTCTTCGCACACAT
GGTGCCTCGACGCGTCGATATATAACATCTATCAAGGATACCAACTCATTTCATGCTCCC
ATGCATGTTTATACCAAACATGCTGGTATTATTGTGTGTTTACTAcatttacacctacac
aagcatttgta
>NODE_229_length_546_cov_18.705128
GCCAAGCTGAAATGGCTAAGATAAGTGGGAGCTACATCTCGCGGCAGGACCGCGCACCAG
TCTGATATTGCTATTTCCTCCCTGGTTTCTCAAGAGCGGTAAATAGCTGCTGCCCCCGCC
ACTCCCCCCCTGCACCTCCTCCCCTCCCCCTTATCTACTCCCCACTTTCTTCTGGAGATC
TCTGTCACTTTAATCCACAGAGTCTGCCGCTGGTTAACAAGGAAATCCTGTGTCAATTAT
CACCAACCACTTCCTGCTGGGAGAGCAGCAGGGAATCAAAGGGGCCTGAGAGTCTTTCAC
ACCAGAGAGGAGCAGTAGGCCTAATTAAATGGCCCTTGTGTCCCGCTGGCTGCCGGTGGC
CGGGTGACAGATAGCCCAGCTCAACGATAACCTCCTTCAGCTGATGATTGTTTTGATAGG
GGAGCTAGTAGGCTCTTTGGGTGCCCTAAGGTTGGCAGATTGCGATCCAGGAGTCCAAAT
TAACTCACATCCACGACGTGAAGGTCTATGGAGAAAAATGATGGACAAATTCTTTGAAAT
GTATGTAATCACAATGTAATGTGCGTATAGCCAATGTAACAGATTCATGATCCAAGCTGT
TAAAGCTTTATAGTACAACATGCATTTTTTTTGGAAGTCACCAAAAAAAAAATCTGTCTC
TTTAACTACAAGTCagaaaaaaacagtcattaaaattctggtttcataaatctaggagtg
tgaacccacg
>NODE_230_length_633_cov_29.338072
ATGCTCACGTTGCGTATGCATTCATGCATTAAGGCGAGCTCCTGGCTAAAGTCCAAAGAC
TGTCAGAAGCCTGTTTGTGCGTGTGTGTGTGGTGCTGTTTGGTAGAAATGACACTGGCCG
GCCATGTAAAAGTGTGTCTGACAAGGGGAGCGACGGAGTCAGCGCTTTTTTTTCCTCCCT
CCTCACCCCCCGCTGTTCAATCCATCCAGCTGCTGTCACCACAGGGGAGCAGACAATCTA
TCAAGGCATCGGGATGCATTCTCCTCACCTGCGCCGCGCCTTTAATGAACAGCCAACATG
ATCCCGGCTGACAAGCAGGAAATGGATGTAATAAAGATTGTTTCTGCATGCTCTTTGCAT
CCCTGATAAATCACCTCGCTGTGCAACAGATACGGGAGCCACATGGAAATTTGATTTCAC
ACGGCAAGGGGGAGGAAGAAGAGAGCAGTGGGGGGAAAAGAGAGCTGCTAGTGGCAGGGT
CACTCTATTTTATTCCTCTTTTTCTCCAGTGGAGCAGTGGAGCAAGATGTGTGTGGGTTG
AATGGAGGGGCTGTTTTTTTGTTATTTTTTGTGTGTGTGCTGTTACATATCCCTCTAACA
CTCTGTTAAGCCTGGAACATGCCCCCATCCCTTTAAGTCTAAAACCACAACAGATGATGT
GTGCAGATGTTCACGTAGGTGTCAGTCATCATAATTGGACATAACATTAATGTGTGCACT
AGGGGGCAGGGTGGCATTTACCAAAACCACAAAACACAGGAGAAAGGGAAGGAACCctaa
gatgggaacctattttcaaaacaagaaaatgcaacta
>NODE_231_length_419_cov_28.205250
CCCGAATGATGGAATGCAGCAGTGCGAGATTGTCTGTATTTTTGTTTGCCATTTGGTGGG
TGTTGTCGCTTTCGGGCTGGGGGGGAACTGCAGCGGGGAGTCGAGAAGCACCCCACACCT
CACGCTGAGTCCCCCTGGTGCTGCCCCCTCTCATCTATGAGAAGAGTCTTCTTCTCCCCT
GCTAAGTTTGCAAAGTCCAATTTTCAGCTAATATGGAGGTCGCAACAGCAGGCGCAGAGG
GCGTAGTAGGACATAATGGCTATGGGATTGTAAATATTGGTTTTAGAGAGACACAATTGG
AGGGCAAGCGGAGAGAAATTTCCATAGAGTATGTGCTAGCACCATTGGAGGCCTTGGTGC
AGCAGAATAGATTTTCCATTCTAGTGTGTCACATTAGATTTTCGGAGGTGCTCAGTGGCA
GGTACATGTCATTAGTAACACTTTAGCACAGTAATGAACCTTTTTATTTATCCGGTGCTT
CTCTCATGAATGAATAAGGAGCTGCTCCCCAACTGTGCCCAGCCGTGAGAAGCAGACAGA
GGAGGCAGAGAGAGGGAGAGAGGGGAGAGAGAAGGGGGGAGAGAGggggagacagagaga
gag
>NODE_232_length_480_cov_31.549999
CCCATTTACTCCAGCATAGGAGGAGGGACTGTTATTGTCTCAGGATAAAGTTAGATATTT
ATCATAGGAGGAGAGAAATGCACTCTTAGGGCGAGGGCCGAGTAGAATGGGACACTGTGA
GTATGTAAATTAATTGTGGTTTTCATTAACTTAAACAATAATACCCGACACTACCAGAGA
AGTGCACACACTCCTCTATTTGACCACATTAACACCAACACTAACACACCTAAAGATACC
AATATCTGCTTCTTAGAAAGAACAGATGGACACATAAGTGCGAGGGACTCTGGGCTTGCC
AGTAGAAAGGTGGAATGAAAAGGGGAGGAGGAGGGGAGGAGTAATTGCACAGTCCTTTGC
TGAATTGTTCTGTGGATGCAAATTTAAATCCCTCCTATTATTTTAATAATCTGCCTTTTA
CTGCTTGTGCTCGGATCATTTGTTTGCAAACCAGGTTATTTGGAGAGGGAGGCTCGGGGG
TAATTTCATGCTTTGGAGCATTTATATCTATAACTTAATGAGGAGAGGGCCTGTTGTTTC
CTGGTAATACACTGCTAGAGGGGAGCAAACTTTTTATTCTCCGTTTAGGGTACTGTTAGA
GGGCAATAATGTGGGATTACTCGGATGGAATTAAGGAGTAAAGTGAGGAGAGGCCTACTA
CAGC
>NODE_233_length_938_cov_24.881662
CTTGTCTCGAGGCCTGAAACCAACTACAATGTCCATCTCAAACCAATTTGATCCCTTCAG
CTGACTCATTCATCAGCCTGACCTCATTTGCAATCCAGACTGGTTTCATGAAGAAAGGAG
AGTTGGATTCAAAGAAGATGGGTGCAAAATATTGAATTTGAGGGAACCAGTGACCAGTGG
TCCAAAATATTGCTTGGAGCACAGTAGGTGAGCAATGGTCTTTATTTCAATACCATGGTG
GCTCATTTATTTTGTTGATGGATTGTTTATCAGTCGGGCAGACTGGACGTGTATTTGAGT
AGCTGGAGGGAAGTTTAGAGGGTTTTATGCAGCAGCGCTGTAGAACAGCCATGTACATCC
CCTTCAGCCAACTGACCTCGTCGGGTCATCAGGACTTAAGTAAGAGTGAAAGTCGCTTTA
AATGGAGCGAGGCTCCCAGGGACCCAGCCTTGGCTGAGCAGCTGCTGCCAGCCGGCGACT
ATTACTTTTCCAGGGGCTGACTTTGATGTTTTAACAATCCATACATATTGATTCAGACTG
ATAATAAACAATTTGATTAGCCTCTTTCTATAGGCTGTCATTTCAATCACTTTCAGAGCT
CCGATGGAGTGGAAGTGAGGGGCCGTGGAGGGAGGGACGGATGAGAGGAGGGCTGGAGGG
ATGGAGAGACAGAGAAAGCGGCCAAAGCTGAAAGAGAGGGTGGAGGGCCGGAGCCCCCAC
CTCAGACAGAAAAAGGAATCCAGCCCTGATTAGGCCTCTGCCTTTGGTGAATTGGACAAG
ACAGCTGAGCTGCCAGGTTATTAACTCCCTCAGAAAATTCTCAGCCCTCTCTCAGGCCGG
CCTGAATACTGCGATCTGGATCGATAAGCAATCTCCGGTGTGTACCAAATGCCTGCTGGA
TTCATTTGTCTCCCAGCACCCTCTCCCTCCGCTGGACAATACACCTGCACAACTGAGCCC
CTCACCCCCCGCCCCTCCTTCCCCCTTCTTTCCCGAGTGCTGTTCTCACTCTTTCCTCTC
CCTTCTTTCTTCCTCACCTCTCTCACGTTCACTCACTGGAGTCTCTGTCACTTTTTAAAT
AATGACCCTGGGGCTGAAGGAACAACTGCctacctctatttc
>NODE_234_length_450_cov_15.062222
TACGGGTGACTCAATGACAGGCTGAGTGGAAGGCAGTTAGGAGAGCTGCCATGACTTATG
CTCACACACACACACACACACACACAAATGGCAACACAATGACTTCAACTGTACAAGCCC
GCACCTTTACTTCTCCATATAAAGACGTTATTCCGCCGAAAATGAAGAGATAAAGAAGAA
AGGTTATTTTGCAGCTCCACTGACAGCGCATCAGCACACACCCCCACTTATACAGTACAT
ACGGTTTTTGCACGTACAATGGCATTTTCTCCCCAACAACTGCTCTTGTTTAGTATGCGC
TTCCTTTGGTCTTGAGGAGGAATGATCCTCACTCTAATGAACTAGGGCCTGCCACTTGAA
TGTAAAACAGGATTTAACCCGTCTTCAATGTCAGAGCCCCTCCCTGGGGCTGCTTCAGAC
AACACACACATTCGCAAATTCATGGAGATGCACGCGCGCGCAGACACACGAGCAAAACCG
CCAATGTACACACACACACACGCACACACACACGTGCGCGTGGTAGACACACGCCCGCGT
ATAGCCCCTCATAAGTGAGACGCTCTCTCTGTGCTTTTTTGTGTTCATTTCGGACCAATT
TACGGTCGAGCCTTTGcagaatccaacgcgtgat
>NODE_235_length_546_cov_24.483517
AAAAAAATGTGACTAAGCTGCTTCTAATTCCACTCCCGTGCAAAAGTTTTCATGCGTGCA
CTAAAACAAACGTGGGGGATCAGCGTTTCTCTCTCTCTCTCTCTTTTTTTTTATATTTTA
TTTTGATGGTAACATTTTCACCTAATGATGAAGAGCGCATTTTCCACGGTGTAAGCCCAC
CACGCAGATGATCCCACAGAATGAGCTGAGACGGATTCAGGCTCCGCGCCTCAGTGTGCG
GAGCAGCTGACTCCCTCTCTCCACGTCCAGATGGCTCCTGCACACAGATTTGCATTCATT
TTCCTTTAATATCTTCTGAAATAGCGGGGCAGCTGCATTTGTTGTCAAATACGGTTTAAA
ACTCCCTTTCAGGACAGCATCGTTACCTACGTGACGGGTGTGGAGATCCATTTTCCCTCT
CCAGTCAACAGTATCAGATCTAAGAGGATTTGTCTCAAAGTCTCCTAATTTGATAATCAG
ATTTAAATCGCCTTGGTGCGTGTAATCAGGGGTTAAGTTCTAATAAGCGACTTGAAACTG
TGCAACAAAAAAAAAAAAAGCAAAGCAGAGCGAGTTCTGTGCAAAAAAGATATTTGCAAT
CTCGGCAGAACAGACAAAAAAACATTTTTACAGCATGCGCCTCGGTTTGTCTCATGTTAA
GAGAAAAATACAATTAACAAAGAGCACAGCCCATCCCCTCCCACCTTCTCTGGTTATCCT
taggtttttt
>NODE_236_length_813_cov_12.571956
TACAGCAGTGTTATCAAAGCAATATGGAAGATGTGGTTTTGGTGTCTTTTTTTTTTTGAA
GAAGAATACAGGGGGGAACATTAGGAGAAGCATGAGAGAGTCAAAGTGTCAACGTTAGGT
GAGAAGAAGAGTGGAGGAGGAAGATGTTAGAAGAGAAGAAGAAATAAAAAAAAGTCTCAT
GCACTAGAGGAGAACACGCACTCACACCCCACAGTGGCAGAAGCGGTGTTGGCGGCAGTG
GCAGTAGTGGTAGTAGTAGAAAAGGCTACATGTGTAGGGCTAGAAACATTGGTTACATCG
TGCTGTTGTTGGCTGGAGTTGGAGGCCTGCCGCCTTAGAGCCCCCTGAAAGGAAGTTCCA
CTCTGGAACGCACTCACTACATCCATCTGCAAAGAATCAGACAGCGTGACAGGAGAAAGC
CCAGAGGAAATAAAACAACACAGCCAGAGGAGAGAGAAAAGAGAGAAAAAAATAAAGAAA
AGGCACCAGTAACCATAGAAAATGTCACTTCGAAAATTGGATTCAGGCATTATAGTTAAA
AGAAAGAGGCAAAGGGGGATGACTGGGTTTAAAGGCACTGATCGGAGGGAGCTGACTCCA
AAGTCTGACCTCACTTTCACTCTTTTCTCTGCAGAATCCTTCCATATTTCCAGCTATAGC
CATGCCAATAGTCTTTGAACAATCAGCTGCTCTATCGTGCTTTCCATCCGATCCAACTCA
CTTGCTTCTCATCAGTACCTTCAAACTAGTTGGGTTTTAGCAGATAGATTGAGACGAGTC
AGAAATAGGCATAGGAACCTGCTTTAGCTCAGAAGCAGAACAGAAAAAAATTAGAGAAAG
GGCTTTTTTGTTTTTAGGGCACAAGCCATTCTTTAAGAGTGCCGAGAGAGAGAACAAAAC
AGATTTTAAGCTGGAGGAGCAATAGAGAGTTAAAGggtttatggcttttgattcccttcg
gtgttgatgtggtgtggagcaacacacacgaaactgt
>NODE_237_length_753_cov_18.907038
TATTCCAGTCCAATAATAGTGTTGGATAATTTGACATAACAGGACATCTATGAGTTTCTC
ACTGACTATGTGTGAATATACACCACCAGCAGACAAACACACATGAGTGATGATGTATGC
GCAGGCACACACCCAGATCATGCACAGGTGTGTGTGTGTGTCGGTTTTACTCCTGCTCTG
TTGGTATTAGAGGGAAGGATATTCAGTCTATATTGTATGTCACTTTGGCTTAAGCATAGT
CAGTTTTCTCTGACCATAAATGTATGCCTATGCACGGTAATTGTGTGGAAAATGCATGCA
GCCTCCACCTAGCATAACCACCCCTGCTGCACTCCCCTGTGGATAACAAATGGCCCTTTT
CTCTGGGAATTGAGGCTAAACGATGGTTTCACTTAGAGAGCAAAGTGACTGTCCATCTTC
ATAACAGTGCTCTCCATCAAAGAGCAATGAATCCCATCCCATCCCACTGGCTCTGATTAA
ACACAGGCAATGGATATCCCCTTTATGAAGGCCTGCAAAGCTGGCCCTCATGTCAGCCTT
GCACCTGCAACTATCAGCTTCTCCTTTAATAAAAAAAACAGCCCCACACATCTGGTCAGG
GGAGCAGTGCGCTGCTCCAGCAGGCCTATTCAGCCGAGTCTGTTTGAAAGTGACACACCT
CCACTTGATTCAAATTACCTAAGGCATTTCTTATTGGTGGGGTCACATGGAAAGCCCACA
GGTCGCAAAGTTCACCGGCTGAGGGACTTTCACTCTTGGTTGAGCTTTGAACTCTCCCTC
TGGTCTTTTTTCCTAATTTTTGTGTGATAATATCATGTTAAAGCAGTGCCCTTTCTCATT
CATGTAAGGCTGTGAAGTGTAATTTCACTTTTTCATTTTTGTCCATTTCCACTGAACAAA
ATCatcaggaggctaatgtgctctatgaagccatgag
>NODE_238_length_939_cov_27.367413
GCACACTTTTGTCCCCAGAAAACAGAGCATGGACTGATGAGTTGCGAAGACTCTGGACTG
CTTGTTTGTTTAGGCTAGAGTGTCACTGTTCCTCCAGGCTGAAAACATTCTGAGGCAGAG
TAGTCATAGCGGTAGCACTACTAATTCTCACTGTGGCTTTGAATGCATACAACACAGCTG
ACAAAGCAACAAAACAGAAAAAGAGCAAGCACATTCACATTTACAGCATTTAAACTATAT
GCAAACAAACTGAGACACGCATTTGTCAACATTAAATGCTAATGCCTAACTTGAGCTTCA
AAGAGTTCGGGTCACTTTGCACAAAATACGAGATGTTGGATTTGTGTAAAATGAGCGCTG
CTGACTTTTCTCAGAAAACCCACGGCATCAAAGTCAGAAAATCAAAATAAAGCAGAGCAA
CTTTGTGAGTAAAGGGACGAGGTTGGTCTCATTTCTTATTTAAAATCAGCTCCATAATTT
GATCTTTGTAAAACTTAAGTTGCTGCAGGTGTTCAGCAGGAGGAATGATAGCCTTAGGGC
TTGGAGCTACCGTGAGGCCCCGCTGAGATTTCCCATCATCCCTACAGTCTGGCAGCAGCT
TTTCAAACAGCGCCCCTTCTGAAGTTGCCCTTGGTTCTACATGTGTAGCAGTAATTATGA
ATGAGGGGGACTAAGATCTGTACAAAACCATCAAACATTTTACAGCTTGCTGCTATTGTT
ATAAAGATCAATAGACACAGTATCAGTCCTGGTTTTGAAGGAGAGGTGGTGCTGTACATT
TTCCCTTCGCATACTTTCTCTCTTTCTTTCTTCCTTTCTTTCGGTCTCCCTCGCTCATGT
CCCCTCTCATTTCTCTTTTCTTTCTCACTCTCCGCTCTCTCTCCCTATACAGAGCCAGTG
TTGCACATCCGTTTTAATTGCCGTTTGTAGGGTTCTGTGATGTGAGCTGCTAAAAGACAC
CCGTCCTGTAAAAGAGCATGAGATGGAGACAGAGAGAGGAAATGAAACATATTCACTTCA
GTGCCGGCTGGTTGTATAGCAAGGGCCAAGGCCAAACTTCAAGCGCCGTGTGTGTAGGTA
GTATGTTGTATATGTGTGTGTGTGTGTGTGTGTGTGTGTgtgt
>NODE_239_length_691_cov_22.767004
TGGGAGAAATAAAAAAAAAAAAGAAAGAAGGGAGAGCAAAGTTAATAGATATCTCCGGCT
AACTTTTTAATTGTTCTGATATGCAATCGCTGAATGACAATAAAAAAATAGGAGCAGGGC
CACTTTAAAAGCTTTATCTCTCCTGCTTTGTGCCCAAAGTGTCATGTCCATAACAGCACC
ACCTGATCTACAGAGTAAAATAACCGCGAAGGCTTATTGTTTGGACAATATTGGAAAGCC
CACCCCGCCCCGCCCCGCTTCCCCCCGCTGCTTCCCTCTCCTCTCCCTTGATTCATTTCA
CCCACTGTCCTCGGCTGCTGGAAAATGGCGTTAATTTTTTTATTACCTGTTTGACTCTCC
AGCCTTATTACTGTAGCCCCTTAATGTTCTCTGTAACCGTGGAAACCAGATGAATAAATG
TCCGCCAAAGAAAATGAGATGATTAAACAGGTCACCCTTGCAAAACAAATTCGCTTGGTC
GAGCGCAATTTGTGTACCAAGCGGCTGTCTTAACAGTTTGCTAACAAGGGGATTGTTTGC
CAGACTAACTGACAGAGAAAGGGAGGGAGGCTGAGGGGGGGAAATGAAGATATCTGGGGA
AAAGGATATGATTGAAGAGATAATATTTTAGATCACCGTGCTGTTTTGTCTCTTTATTTT
CCTGGATAACGCGCAAAAGATCTCAACTTCGCCCCTTTCTTTATTGCTTGCTGCTTGAAT
ATTAAAATGTTAAAGGACGGAAATGCTCCTTTCTGGCTTACTGTATGTTTTTACCGGCAT
TTACAAGTAAGTTTAAAGCAGCCATCCATATTATTGTCAGAGGCATTTGGTCTGTGATCA
TCAGCAAGTGCAGCAGCAAATAGAATTCccctcat
>NODE_241_length_645_cov_25.857365
TACAGATTCTATATTAGCGTGTGAGTGTTTGTGTTTATGAGCGTCTGTGTGGCTGAGACA
CTGACTTTGGGTGACTCGGGTGAGTGAGGGAGCAAGTGAGGGGGACCAACTTACATGTGT
GTACAAAAATTTCTCCATGTACGTTCATCTCTCTCTCTTACACACACACACACACACACA
CACACAAATATACCACACATAAAACGCACACACAAACACACGCTGGGGCAGGTTAGCCCT
CCTCTACACCAGCACCTGCTCCGCTGAAGGTGAAAGAAGTGCTCACTTGAGCTCATTGAA
AAGTAGATGTGACAGTAAATTTTTCAGGCCCTTGTGAGATGGGAGATCTTGTTATAGCAG
TCAGGATGGGGGTCAGGGCAGTGGCTGCTTGATGATTGAGGAAAAGAGAAGTAAATTCAT
TCTGCTTCGGGCACTTTGTCAAGTGCCAGTAGCTTACCGTTGAGAGCCACTCACCCATCA
CCGTGTTACGGCCCCAGAGGTCACATCCACCACCATAAATCTGCCTCGCCTCCTCGCCTG
CTAAACCTATTGCCTTACCCCGACTGAGCACGAGCAGGGAGAGAGGCTGCAGCTGCTGCT
GCTGCTGCTCCTGCTCATAGTCACTCAAATGAAAAAAAGACAGAGGGGAGAATATAGATT
CTTCTTTTTGATGCTGCTGATGGTGTAAGAGCAGGACATTCGGTGTGCTGTTACACTGGG
GAGATGTGTACATTTGGACGAATGGTTGTGTTGTGTGTTTATGTGGGAAAGGATGGATGG
ATTATAAGTATGTACATATATATTTATAAGGAGGTATATtttttatggc
>NODE_242_length_372_cov_10.045699
TTTAATTACAGAAATAATGGACGATTCCCATTTCAACTCATCATACTTTTGGTCTCCCGT
CCCCACTGTACAAGGACAGGTAGACACAACCTTATTGTTGGAATTGTCTTGAAATACACA
TGGTATAGTGGTATGTGCTGTGGCAAAAGATACCCGGAAGTGATTCTCACTTTGACTGTT
TATCGAAATATTTTAAAGATTACATAATACCAGACAGTGATTTGACCCTGAACGTGTCGT
TAATAACACCACCAAATGATGTTCTCTTAGTTGGTGAAGTTGACTTAACCTCATATAGTA
GTTATTTGAGTATGATTTGATGGGTTCATATGATCATTCCTGTCCCTCTCCTCTCTCATC
TCTTCAAACCTCTTTGTTCCTTTTTTCATTTACTTTTTGCATCTCACCATGCCTTCGTTC
TCTCTTCTCTCCCATTCTCATCTTCTCTTCCTTTGTCTTCTCCCTACACTACTCTAACCC
ATcattgacttatacccacctttcttcccgtattgttttgacaccttcttcctgccccta
cgtttcatggcaaata
>NODE_243_length_396_cov_1.361111
CTTTTTTTCCTCTAATTAATAATAATAATAATAATAATAATCATAATAAAACATCTTTAG
GTGGATTTTCTCTTTTCTCTCCTGAAGGCTTCGATCTCTGAGCTCCTAAAGGTCGACGCC
AACAAGCGAGCGACACGCCGACGCCTGATTTAACAAAAGAAACATCAGCTGGGAAACGTA
GAGAAGGGAGGAATGACAAATGCATTATTGGTATTCAAACTGGGCCTGGGACTTGATTTT
TCTTCTTTTTTTTGTATCTGTACAGTCATGTCGTTCAACCACTGCAGTCATTATTAATTC
TTGTACAAGTTGTATCACTGGTTGTTGTACCATATCTGACATTTGTAATTATGAAATAAT
ACACTGCCATTTGTATAAAAAAAATACTTGTGTCTTGACTTATTTGTGTCATGTTATTTT
GTTGTTTGTTGGAAAAATAAATGGCCATAGATGGGAGGAGTAAACGTGGTGCCATGACCC
GTGTTATGTATAAACTGAACTAGTGGCATAAtgcatatttcctattggagcagagctgat
accaaaatgatggaaaacccctgtattggcattcatgcac
>NODE_248_length_1036_cov_11.727799
ACCTAATGTAATGTAAGGGCTGAAATAATGACATCCCTTTACATAAGTTCGAATCCATGA
CTTTTGCTTTAACTAGTGTATTTTCATTTTCTGATTTGGCTGCTTTTACTTAAACAGAAA
ATCCTCCTTCCATCACCACACAAGCAACTGGCATTTTGCACCAACAAAAAATTTTACTTT
CAAACTGCTCCGTGACCCGTTTCCACTTCTAAAGTGCTCGCTGCCAGCTCTACCTCCTAA
CTCTGAATCATCTCCTAAGCACTCACGTATTGTTTAATATACTCTAATGTGGATTTATCC
CTCATGAAATGATTTCTGTGCCTTTAAAGTTGCTGTGATTCTTAATGTCAATTTATCCAC
TCCTCCAAAACGCACTCCACTTTAACTAGTGCCGAAGTGTAGTCTTTTGTCTCTTTTAAG
ACATTTTTTAAATTGGGTAAGGGCCATTAAGAGAAAAAGCACCAATCAGCTTTTACAGTC
ATTCGTCTTTATCAAGCGCAAGGGAGCTCAAACAAAAACCTACTCAGGTTGTAAATGGTC
GAAATGTCAATTAGAAAAAAAATCATCATTAGGTTTATTACTCAAATTAACAGTTGCTCT
CAACCATTTAAATCATTGTTGGTGTTCGCCGTTAAAAGGGAGCAGTTTTTTTCTTTTCTT
TCAGTCTTAGTAGTCAGACACATCTCCCTTTGGACTCTGACGGAGTGATTTTGGAGGTAT
TATATTCATGAGGGGTTCCAGTAATTGGATTAAATTGGTTCCAGAATGTAGCAATTTATA
TTATAATATCCCATTACTTCTAATACTGTTCTTAATTAATTAGCCTGATTTTTTTTGGTC
CGTGTTCCTGATAAGTTAAGTTGGCTCAGGAGGAGGTCCGTCCCATGGTGACGTCTCGTC
GAGCTACATCAGTCACACACACCTGGACACGGCGCACAAGGTGGAGGAAAATCTGGCTGA
GAAAATGACCTTCATCTTTATTGGAACTGAGGAAGAGAAGGAGGATTTGGATGCAGATTT
TGACACATACACACAACCAGGAGGAGGAAGTGTAAACTGATTTATACCCTAGAAAAACAT
GCGTTTTCTACAATCATGTGTGTGTACGTATTTTCACCGAGAGGCGCCTACTGAGCAAAG
TTCAATATCATCACCTGTCACTCTCACAGCCATTGTCTGATTTAGCTTTAATATGAGAAA
GTAATTCTCCTTTGAATAta
>NODE_249_length_956_cov_31.373430
CCCTTTTATATAGGCAAATTATGTAACTAATTCAAAAGTAGACATCTTTGTAGAAAAGAA
GAGAACTTTACTTGTCTTCTAGTGTTCATCTTAATGATTAACGAAATATTCCCTAGTCAG
AATACAAATGGACCAGAATAGAGATAGAATTAAGATATCAAGATACTATACTCAGACTAT
GGAAGTTACCATTTTTTTTCTATTTACCCTCAAATGTCAAACTCTATAACTTGTACACTG
GTTTTATAGGCATGTTTTAGAATTTGATAAGTACTTCACGTTCTTTACAATTTGGATTTT
CTTGTAAACAGGGAATGAAAGCAATAGTGATTTTAGGGTTAGTTGAGCCCAACAGTGACA
TGAGGTAGCGAATTAGCAGGACGTGAAGCACCATAGGAACTCCTAACCCCTTGATAGGCG
CCTCACAATCAAAGTCATTAGCCAGTGTAATAAAGGGCCTGAGATACAGCCATTCTTCAA
CAGCCTAACTCTTTTATAACCAACAGATTAAAGTTGATTGGATTAAAATGACATTCTGCC
CGTCTGACCTTGGCGGCAGCAGTTAAGTTCATCCAAATTAAATTTCTCCGTAATAAAGAT
GATTCATTTGTTGCCTGACGTAGTAAATATAAAACAGAAAGAAAAAGGAGAAAAGATTAA
GTGACACACGTCAGTGCACACATGCACAAACGCACACTTGTGCACACACAAGCACACGAT
GACATGAATATACCCATGCGTGCACTCACACAGCATCGCTGGAGCTGACAAGCACCTGGG
TGCTAACGCAAGACCACAGAGACACCCTTTTGAGTTAATAGGAAACTTGAAACATGTCGT
TCAAATCCTTATGCCAAGGCCTCCGGTAATATCTCATGAAAAGTGTATCCTTAAAAAATA
CATTGCAAGACTATGAAGATTGTAACATTATTAGTTGCTCATGTTGAAATGAAAGACTTC
CCCAATGGCTGCTGAACCGGCCCACGTCACCAGCCTTTCCACTGATTGCCACGTGTAAAT
ATTACAAGGAACACAGTGTTTGAAGGTGTTTTAATTTCCGTTGTAAAAGGAAGATTAAAA
AATGTGTAAAAAAAGAgctcaacaaaatgtaaaaaaaaatggttagaactgttcattact
>NODE_250_length_770_cov_27.445454
CAGGACACAAAGAGCAGACGCAAGGGGGATTATCTGCACACAGCATCTTGTGAATGAACC
TAGATGGAAAGTTGAGGTGGAATAATGACATATTCAATCCCCCAAGATTGTTCTGTAAAC
ATATTTTACTTCTCAGATCTTCTTCACTTTACTAGTGATTTCAAATCACGAGATGCCACC
CAAGACACACCACTTAGCCTAAACTCTGCAAAGAACAGTTGGAGAGGAAATAACACAGGG
CTGTATATGAAAAATAAACCCAGTATGATAAAACTTGTCAAATGTGTTTCCATCAGTCTC
ATCTTTTCTCCCCTTTTTCTAACAGCTTGAAAGTGAAAAAAGCCTTAAGCAAAATGTTAC
ATTTCATCATTTTTCCATTCTTTAATTTTCACCACAAAGCCTGACATGTTTTAAGAGGTG
CAACCTAATATTGCCTGAACTCCAGGACCTACCACAAAGATCTCTGGGTAAATGGGAGGG
AAGGAAGTGCACAGACAGGAGGACGGGCGTGGATGGAAAAGTGCGCAGTAACTTGGCTGC
AGCACACCCTTAAGTAACAACACATGGCAGTGGAGGAATTCCACATTCACGGACACTCTA
CATGAGCGAGGATGGGAAAGGCTTGTCCAGGTTGCTTTGCACCAAGCGGCCGACCAGTTC
CGAATGGGAAGCTGATAAGGCTCTGCCATACCTAATTCCTTTCCATGTTCTCATCCTGGG
TAGGCATCACAATGGGCATGATTCATGGGGGTAATTCCGCCAGCTACTGACTTGGCTCCT
GTCTGCATTTAGGAAGAATGTGACCTCACAATATGCCTCTTTCAGACCCATCCCTGTCTG
ACTTCGACCAGCCTCTCCTTGAAGCCCTCTTCTGTTAGAGGCTGCAGAGTGAAGACAAGG
GAATGCAGCAGAAAGGCAAGGAAGAGGGGCTAAGCTGAAAGGGGAAAAAAATcc
>NODE_251_length_778_cov_26.111826
ACAATGACGTCTTAATCATAGACATAACCTCACAAATTGTATGTTTACAGCCAATGTGTG
AGGTTATGTCTATGATTAAGACATCATTGTTGTGGTACAAAGTAACTAGCACTCCACGGG
GTCAAGGTTAGTTTTCATGCCATAGTTTACCTGAACTTTCCCCTTTTACACTTTACTCTT
TAGACAGCTTTCAGAAGCTTTGATCTGCTACACCGCATGCTCTCTGCCTACAGAAGACTA
CTTATCTATTCAGTGTGGAGTTGCCAGCAGCCCTTTAAGAATCGAGTTATGCTAAACAGA
GGTTGATTTAAACCAGAGGTTGACCTCTGACCTTAGCTTAGAGGATAATGTCCCAGGCAA
GGAGAGCAAAGTCCTGTTACCGTCCATGAATCAGGCCCCCACCGACATTATTTCAAAATT
GCTTAGTTGCATGGAACTCCCTTTAGTGCTGAACGGACTTTCATAAAATTGATTTTCTGA
GTACACCCTTTTAGCAGCTATAAGCTTGAAATATGAACCCTTCATTGCTGAAAGCATTTC
ATTTTTTGCCCCTGTGACTAATGATCCAGGGAAGAAGTGTGTTTGAAATTCTCCTCGGCA
GCCATTTCCATAATTAAACACTGCTAATTATAGAGCTTTGGCTGACTTTAAACAAACAGG
CACAGTTGCCGAGCATGCTTTCACGCCTTCCATTTGGAAATTTATGCAAATTGTACCCAT
ATCGTGTGTTTTCTTAGATGAAACTGACAACATTAGGACACGTTGCTCATGCTCACAAAG
ATCAGACACCAACACAGAGAGTAATGCCGAGAAGAAACTGACAAGCCAGTGGTGGTTTGA
AGGAAATACCCTGCACAGGTATGATGTTCTGCACAATGAGGATCAAAGCGTGCACAGCAG
AAGTATCAGATGATTGAAAATGTTCACATGCATGCATGTGTGTGTGTGTGTGTGtttgtg
ca
>NODE_252_length_554_cov_15.990974
GGCCTGTCTCCACACAGCCACCGTACAAATGGAGCCTGGGAGACTTGAACTGTATCCTTA
TCCTGCTTTTATAGAGTCATCAGAGGAGGAAGATGCTGCCGTCGCTCCCAAAGAATAAGA
CTTTGCTGTCTGTGACACCGACGCAGAGGTCAAAGGTCGCCGGGATCTCCTCATCCTTAC
ATCACTTTATTAATAAACCGGTGGCGGTTTCATGCTCCACAAAGGCGTCTCTCCCGTCTA
TCAGGTTGGCTGCCTTACCCAACCAGCTCCTCCTTCCTTTCCCTCCCCCGGCTGATCTCT
CCTTCCATCCCCAGAGGGGGTGAGGGAAGTGGGGAGGATTTTCGTGCTGCCGGGGGCGAC
AGGCTCTCTGTGCCATCCACTTACACAAACGGCAGGATCAGCGCTCCACACAAGAATAAT
TAGAAGATAATGGGTAGTAATGCGGCCCGATCTGTCCCGATTATCTCCTGGCACCGACCG
GCACAGCGCCATCTGGTGCCAGATCTCGGGGCAGCGGCTGCTCTGCCACATGAAAAGAAG
GTGGGCTTAGGCTTAATCTCACACCCCATTCTGTTATTGACTGTCTGTGCGGTGCTGTAT
TCAAAAGTGAGTGTGTGCGCGAGGAGAGAGTGCGTGTGTTCGCATGTGTGTCAGGCTGTG
TCTGCCCCTCAGAGATGGCTGATATTTATCACAGAGAAAAAGTGAGATTGCATTTATATT
ACATGTATAGgtgacagc
>NODE_253_length_728_cov_25.737637
CCTTTTAGACTTTTCCTCTCCGGCGGCAAAGATGTCGGGAAAACAAATAACAGTGGAAAA
CAAAACAAAACAAAGTCTCCTGAAATACCTTGTGGATGCCCAGAGGAAGGCGCTGGACAG
ACAGATGAGCAGATAGGTTTCCTCTGTCCTCCTCTCTCAGGCTGCCTCCTCTCTCGGCGT
GCTGTGGAGAGTGACTGCTCACAGCCCGCCTGGCATATCTAATTAGAGCCAGGCTGTTGC
CACTATCGGGCAGAGGATCTACCTCTCCAATCTCTCCTGACTCAATCTTCCCCATCTCTG
ATTTTCTTTTATATTTATGCTGGAATATTTAATTGTAGACAAAAGGTTACTCTGGGCTCT
ATTCATCGCACACAGGCAGAATAATCTCCTTTAAAAGGCTTGACATTTCAGGCTTTTCAA
AAGGGGCTGAAAAAATTATATCCCCGCTTTTGTTAATCAATGAAGTAGAACTCCTCCGAA
CAAAAGAATTAAATTGCTTGGTTGGGTTAATAAAACACACAGAAATAGCAGCTTCCTGTG
GGCTTTTGTGCCTGCCACTGGCTCCCCCCATATGCAACCAGCACTGTAATTCCATATGAT
TTGGGGGGCAAAACTCTCATTTCTCCACACAGTTGGCTTTTTAAATCCTATTGAATGAGC
AGTCTGTGAGGCTGGCTGATTGGGACCTCTTGCCTGAGCCTGGCTGCCTGGCCAGCAGAA
CAGGCTGTCTCCATTTAAATATGACTTCCACTAAGGAGAGACAGCGAGTCCACTACTATT
TACAATTTCTATACTGCCCCTGCTTCAGAAAAACATTGTAATTATGCAAATGATAGGGGC
AATAATTAGGCCCTTCACTGTCCCATTGTGTTAGCtgccgtcgagttccagtccaacggt
aggagaaacgca
>NODE_254_length_559_cov_13.144901
CCAACCTCCCAAGCTGCTCGGAGAAGGTATAAAGCTCCAGAAGTGCACCGAGGCTGAATG
GACCGGGGGGGCCAACAAAGCGCCAGGAGCTGTGGGGCCCCGGGCCGTGCGGGGTCTGTG
TTTGCAAGTCTCCCGGTGGTTGAGACGAGGCGGTGCATGGGGGGGCTGTGCGGCCGGTGG
GGGGTGGGGGGGCTCCCACTGCATTAGGCAGTAATAGGTTTGGGATGACCTAAACGATTT
GTTGACTGGGACAATAAATCTGTTGTGTGTTTCTTGGCATGCTGAGGGGAGGATTACAAG
TTGTCACACAAAGGAATGCAAATTGCAAGCCAAACTCTCCGAGAGGCCTGTGGAGTAGCC
AGCTATTTAGAGCATTTGTGCCGATCCGTGCTTCTCTCTCTCACTATTTTATGTTTCTCT
ATTAGTCCTAATAACTGTGAAGGGCCTGAGAGTAGCCACTGTATTCATCTCAAATCAATG
GCTTTCCCGCACCAGGCCCTATAGACCTCCGCATTTGCATTCCATCCTGTGAGATGACCA
GCAGGACAATTGGCGTTAAGTCTCTTTTCAGGCGGCCAAATGGAAATCTTGAATGCTAAA
TGACATTTTTTCCTCTCGGCCCTTTTACCAAAATCCACTCggcgtgattattttctgcac
aaagtttctgccactggttgaaccctgaacaggatttagtatatatgaatcataaatatc
tatccatttataggtagatataa
>NODE_255_length_985_cov_26.058884
CTCTTGATGTCTTTCACTTGTCTGTCTCGGCTGTCAGGGCCAACCTTGAAAGAGGAGGCA
TAAACACACCCAGAAGAGCAATGTCAATGAAAGCCCTGGATGAATAGATACAAGTTAAAG
CAAGCTCTGTAATGTGTTTTTTCAATTTAGTCATGTAGATGTTGTATTCATTTATTTACA
ATTTACAATTTGGCACTCATATAACTCAAACCCATTAATGTGCTTTGCAATGTTAATCAA
ATGCTAATGCAATTGCATATCCCCCTTTACTAGCCCTACCTCCTAGCAAACAGCACCACA
CTGACTTAATTGTGAGGGTAAAAAACAGCACATACAGACTTCCTCTCATATTTAATTTTA
TCTTTGAATAAAAGAGCTATAGGAAAGTATTAATCTGCTTAACATTTCTAAGTACATCCT
CCAAAGGATTTTGCTTTTTTAATCTTACATATGCTCAGCAGAGTTACTGGCAAAAACTGT
ACATTTTCCTCATTTCATCCTTTCAACATCAAATGGTGAGCAGCAAAAATTGGATCAGAC
TTCAAAGACTGTGATGTGCTCCAAGTCACGGAGTGGCTCTTCTATTTCACATATTGAATC
CGAGCAGGATATCAAAGTGCTACCAAAGAACCTCAGGTCTTTACTAAAAAAGGGGTCTAA
CATCTGTAGAAAGAGGAGCGCAAAGACAAATCACCTCAGGGAAGAGCGAGCATTTATTCT
CAGCCGTGAATTTCCAGCCTTTTGATTCTCTCGTTCCTGTACCACCCTGTCTTCTCCGCT
GAGATAGAGGTTGGAGCAAGAGAACTCTTTTGTCTCAAGGACTCAAAAAATTCCCAAAGA
ATAATCTGGGTTAAAGCTGCTTTGTAGAGGAGCAGCATTTTACATACACGGCTAAAGGAA
AGCAGAAGAAAATGCTCATTGATATTCTGTTACTTACATTTCCTTTTTGTATGTAATCCG
TCTGTGGCTCTTTACTCTTTGGAATGTATCTGTCAAAGAAAGAGACATTTTAAGTAAAAT
CAACATTAAAATGATAACCATAAAACAAACAAATTATGAATCTGCTTAATACATAGCAAT
CCAGGGCAGACGATGATTTGTATTGTTCTTTTTGTTTCACAATTAttcaatttgtgcaag
acaacggtacgtttctgtgcccgatcact
>NODE_256_length_1136_cov_8.489436
TACTCCAGCCTTTAAAACTCTAAGTGCCTGCGCCCCTGGTACTCCAGCCTTTAAAACTCT
AAGTGCCTGCGCCCCTGGTACCCAGGCCCTGCACACTCCAAGTGCCCGCGCCCCTGGTAC
ACTGACTGACTGTGACTGTGTTGGGTGGAGACAGAGACAGAGAGAACCCAGTGTAGAGAG
GGGGGGAGTGGGAGAGGAAGAGCGGCCTCTCCCTCAAACACACAACCGCCCGCCCTTTGC
GCCCCTGGTACCCCGGGGTCCGTGCAGGCTGTGCCGGCGTGAGGGGGCCCGCGCGCCCTC
GGCCAGACACAAAAGCTTGGATCGAGGGATGACTTTCAATAGATCGCAGCGAGGGAGCTG
CTCTGCTACGTACGACACCCTGACCCAGAATCAGGTCGTCTGCAAGTGATTTAGCACCAG
GTTCTCCACAAACATGCGATGCGAGGCAGGAGAGGGGCGGCCATCGTCCGGCCGCGCCCC
AGCCCTGTCACGAGCGGCTCTCCGCACCGGCCGAGGCCGGCTATCCGGGACCAACCGAAG
ATCCACGGCGCTACGGTATCGTCACGTCTAGGCGGGATTCTGACTTAGAGGCGTTCAGTC
ATAATCCCACAGATGGTAGCTTCGCACCATTGGCTCCTCAGCCAAGCACATACACCAAAT
GTCTGAACCTGCGGTTCCTCTCGTACTGAGCAGGATTACTATTGCAACAACACATCATCA
GTAGGGTAAAACTAACCTGTCTCACGACGGTCTAAACCCAGCTCACGTTCCCTATTAGTG
GGTGAACAATCCAACGCTTGGTGAATTCTGCTTCACAATGATAGGAAGAGCCGACATCGA
AGGATCAAAAAGCGACGTCGCTATGAACGCTTGGCCGCCACAAGCCAGTTATCCCTGTGG
TAACTTTTCTGACACCTCCTGCTTAAAACCCAAAAAGTCAGAAGGATCGTGAGGCCCCGC
TTTCACGGTCTGTATTCATACTGAAAATCAAGATCAAGCGAGCTTTTGCCCTTCTGCTCC
ACGGGAGGTTTCTGTCCTCCCTGAGCTCGCCTTAGGACACCTGCGTTACCGTTTGACAGG
TGTACCGCCCCAGTCAAACTCCCCACCTGCCACTGTCCCCGGAGCGGGTCACGCCCGGCG
GGTGCCGGGCGCTTGACGCCAGAAGCGAGAGCCCGCTCGGGGCTCGCCTCCCCGCCTCAC
CGGGTAAGTGAAAAAACGATAAGAGTAGTGGTATTTCACCGGCGGCCGAGGCCTCCCACT
TATTCTACACCTCTCATGTCTCTTCACAGTGCCAGACTAGAGAGGTGTAGACAGTGGGAa
>NODE_257_length_881_cov_16.214529
AGGAAATCCCTACCTGCGGATAAAGCCTGGGCCGTGTGAGACATAGAATACGGGACCGAC
GTCGCCTGAACCGGGCCAAAAGCTCCCGTTTGACTGGAGACCACTTCGCTGTGGCCTGCC
ATATGATGATTGTGGTGGTGGTGATGGTGGTGGGGATAATGATGGGCTGGGCTGATTTTG
AGGGCCGCGGAGTGCCCCATGTGTTCTGGCCCGAATGGACTCGGCCCCAGGCGGGGTTCC
GCAGTAATCTCCCCAGGGTGCGAGTGAGCCATTGAGTGTGGATGGCTGCTGAACCCCGGG
AAGCCTGTCACGCTCTGAGGGGTATGGTGGTGATGATGGTGATGGTGGTGAGCCCCTGCC
AAGTCAACTAATCTCAGCGCCGTGTTCCGTTTGGAAAACGTAGGGTCCATCACGGGGCTT
CCCAATGCATCCACGCTCATTACTTCCTAATTTTAGAATAACTTGACAGCAGGCAAAATA
ATAATGATGATGACAAATATATTTTAATCGCAATGAAAAATAAAGAAAAAAAACTTTATA
AAGTTAAGTCTATCTGCAGACTACATGGAATCCCATTCGGTTGAGAGGCAGCAGCAGGAC
GCTTTGATACTGAATAGAGATTCATGGTAGGCGCTGCAGCCCGTGGAGCTAAACAATCAC
CCTGCGCTCTAATTGGTCAGAGCTCCGTGATTGACGTCACCAGTGACAGTTTCCAACGTG
AAGAAAAATGTCTTAGTGACAGCAAGCAGCCAGCGCGCATGCGCAGTGCCTCGGGCAACG
CTTGAGAAAAATAGTTGTTATGCAAAGGTTGTTGTACAATAAAAGTCCTAAAAAGTTGAT
CCAGATATACAGTCGCCTTTCTTTTGTCGCAGCGAACAAAGGCTGCGCGGCTATGAAATA
GCAATTTCCCCACTCTGATTACGCGATTACAAAACAGACTGCCTCGCCAGAGTATGCATA
TTGTCACTATAAAAGTTGTAAGGATCATAAATAATGCAGTGACATCTTCATTTTGCACCG
AAACGTATGAAGGACCACTTTACGCACAAattacgcataacttta
>NODE_258_length_527_cov_36.362431
CAAGACAAGGGTAAATTCAGAAGGTGGTGCTCCCTCTAAGCCTCCCCCCCCTCTCATTCG
GTCTCCCCCTCTTTTTCTCTCTGGCTCTTTAAACCATTCCATCTTTATAGCTGAGCCAAT
CAATGGCAAACCAGTGTCTATTGTCTGTTCTGTGCTCAGGCCACTGCCCTGCTACAGCAC
CCCCCATTACAGAAATGTTTCTTCCCATCAGTGCCTTTACTTATCACTTCCCGGGTGACA
TTGAACTTCCTATGCCCCGGCCGCCGAGACACATCTCTGAACTCACACAATTACTCTTCA
TCCCCACTAACAATTTAGTAATGAAGTATTGATTTCCAGATTCCTCTCTTATGGATGATA
TTAGATTTTGTTTGATAAACTGTGCCTGGGCCTCTAATCTGCACTGTCCCTTTTCCCACT
GTCTGTAAAACAAAGTGCCACTGGAGAGATAATGACCAGGGAACATCGATGAACTCATTT
CATCAATTTGTAACACTTGACAATGAAAAAGGGCAGGCATTTTTCAAGCAGCAATGTCAA
AGTTTATTGCTCTGGGTACGGTCTTATTGGAAGCCAGACATCTTGAGCAGCATTCAGTTC
TAATTTATGGGCCCCAATGTGCCAGTTACTTTTAAAGGAAATGTTTGGATACTGGGAGGA
TATTAGTGTTGCACCTGGGTTGTCTGATTCTCAGGGCCACcggggattcat
>NODE_259_length_488_cov_12.317623
AAAAGGGGGGGGATGGAGAGAGAGAGCGGGAAAGACAGAAAGAAGAGAGCTGCCTGCGCT
ATTATCGATGTGCCTCTTCAGCGAAAAATGCAGTCCCAGTTGCACAAGCACCATGCCAGC
ACAGAATGACAGAGGGTACTGTACACCGAATCACTGTGTAGTAGGGAGGGAGCGAGAGAG
AGAGGTAGAGATAGAGAATAGATGTAAAGTGTGACAGTGGTGAAACAGAGAGAGAGAGAG
AGAGAGAAAGATAGTCAGAGAAGCGTTACAAGGACCCTAAAGATAGGAGTAAGAAAGCAG
AGCGTGCAAATACAAACCGGGTCATTGCTGCTTAGCTAATAGGGGCCAATTCGCTGCAGG
AGAGAAATGTCGAACACCCCAAGTTGTGTACAATAAGATAACTGTCCTATAGACACAAAC
ACTATACACTAACACATAAATTCTAAAGCTACATAGACACACACGCACTCAAACACAAAT
GTAACCATTCACACCATCTAATGTGCGCACTCTTGTTGGCTAAATGGGGTGGAAAAAGCA
CTGCCGACTTTTCGTAAACAGATAAATATGAGCCATTGTAAAACAATCGGATATACAAAT
GTAAACTCTACATAAtctggctgtttcaaaagacatatctgctctggagcatgtatttaa
tcagttcgactg
>NODE_260_length_448_cov_33.979912
TCCCCCCCACCACCACCAATGTATCTGGGCCTGCTGTAAAGAGATGGGGAGAATGTGGGC
GGATAGGGGATTGGAGGCGGAGGCTGGCAGCAGGGCAGTTGGCCGCTGGTGCAGAGAGAG
AAAGAGCGGGGAAGGGAGTTGGGGGAGAGTGGGGTGGGGGGTACAGCGGAGATAAATCAT
TAGAGAGCAGGTTATTGGAAATGCAGGGAGATAAAAGACTGAAGAAGCCAGTAATTGCCT
TAAAGATCAGACTACAAAGCATTACTTTGGATTTTACAAGGCCAGCCAGCAACAAAAGAG
CAGTAATTTATGAGCTCAGTGTAAAAGAATAGCATAATTACATTAAAAATTAATGCTAAT
GAGGGCTAAAATGGGGAAGGTGGTTATTATGAAAGTTTGTATTCATCTTCCCTGGGTTGA
ATGATGGCTAGTGGCTTGATTAATGGCTTAATTTCTATCAATTAGCAGGCAAAAAAAATC
TCCACTGAGACAGGCCTAAATTGAGCATTGAATTACACATCTTTACCACGGAGCAGGGAG
AGAGGTAGGGGGGCAGAAGAGGGAAAGGCACTTTATTGAAACCTGGGAAACCACGAGCTG
TTTCTCTGTGTGAGCGTGTACGTGCACATGTg
>NODE_261_length_953_cov_22.109129
GCTAAGACAACAGACCCCTTCCACTACCTCATGTGGAAATCATACAAAGCATCCTGCAGG
CAGCAGGTTCATTTTATAGCTTCATCTATTACCACACTGTCATTGTTAATTGTCTTCTTT
TTACCTCTGCAGGATTCTCCAAATTGGTCCTATCGAATGTGACAGGAGGAAGAGCATTAA
GCATCTGACAAGATGATATCTAAGTTCAATTTCCTACTCCTCACCTGATTTATACCTGCA
GCAGATCATTTTCCTTTCTGTCATAAAGACCTCTATAAATCAGTGGTGCTTATGGAAGCA
CTACAGAACAGGGTCCCTGGATTTGTATCCCCTGTGTTTGCTATTAGGAAACCATTACAG
CCACATTTTCCTCCTTCAAACAAAAATGATCAAATCTAATACTGGCAAGATTAGAGAGAT
AAAGAGAGAAAGGGCTGGCGGAGCTGTTCAACACAGTCCCCTATCTAAACAATATGCTCT
AAACTCAATAAAAACAGGGCTTTTTGCTGGTGACACCATTATCCATCTGTTTGGACAAAA
TTGCTGTATCATGGTATAAATCTGCGATACAAGTGACATATCCTCTAAAATAAAAGGGAA
CATTAACTGCTCTATCTTCTAGAGGCCATGGGACTAGCTGGCTATAAGCTCAGTCAAGTG
TGATGGCAGTTATACTGTGTTTTACTAGACTGCAGACAATTATACTTTGCTCCTCTCCGC
TAAGAAGACAAACTGCCATGGCTTCAACTGAAATGATTTCAAATAGATTTTCCAAAATGT
CTGTCGCCAGATTGCTTCCATACATTATTTCACTTAAATGGAGAGAAAAAAAGAGGGAGC
AAATCCACAAATCAATCACAACAGCCCACTTTACCAGATGGAAAGACGAGAGCTTTCAGT
GTGTGTGTGCGCGTGTGTGCATGTGTGTGTGTGTTTTTGTAGACCTGCAGAGAAGGACAG
TTATAGGATGTGCACAGTCCTGTCTCTGTTATGTGTCTCACTCATATTGAAGGATGACAT
AGTGTGTCTATTTTCAGTGGTGAGCTGCCAGTgctgtaagagtggaataatgtataatga
actgacccgtagacttctggctacttcaacaactcgttaattaaagggccaatcatg
>NODE_262_length_619_cov_27.405493
CTGCTCCAAACCATCTGTGATATAATAGATCAGCAGTGAGGAAAAATTACAGCATTGTCT
TGAATGGAAAAAAATAAAGAATTGTAATTATTAGCACAATACTGTAGTGTAGATCTCAAA
CAATCAATAATTGCTTATAATTTTTTCTCAGTAAGGCTTACACTATAATCTCAAAAATCA
GTGTTTCTTAAAAAATGTGATTCATGTTTTGTGTCAGTATGTGTAATCGCGTCTCCAGAG
TGTGATTACATTGTATGTCAGTTTGTGTATATTTTTGCAAGTGTGTTGTGCTGTCATGTT
TGTAGCATTCCATGTGGGAGGGTCTGTTGATAAGTAAGCCATCTGTAGTGTTCTGCCGAA
CGACATGTTGTAAAGCGCGATTTGAGAGTGTGGAGAGACTTGACTTGACAAATCTTGGCA
CATAATGAGACAGAAGGGAGTAAAGGCAGAAGTCTGTCCAGAGATAAACAATTAGATTTG
TCCCTGAGGTAAAGGCCATGCAATGCAAGGACTCTCAGACTAACAAAATCAATATGGCTT
CCAGTAAGAACACTCAGGGGGTAGAGTGATGAAGAGGTTATCATTCATTTCTCAGATTAG
GACACACATACACAATGAGGAACAGTCTCGCTTTAAAAATCAATATGATCACGAGCATGA
AAGATGCTTGTCAGTGATGTATATATTTAAAATGAAAGTATGCATGTGCTATTCAACTCT
CCGTCAAATGCGATTGGTGTAATGAGACGTGATAACATAGATCAACAGGGATACTGAACC
GAGCTAGTCAAGCCAGTTTTCTt
>NODE_263_length_792_cov_24.232323
CCTAACAGCTTGAAGTTAGAGGACCACGGCGCTCCCTGCATTGCAGGATGGAAGACAGAA
CTTGTTCTAAACTGCTTTACTATGCAAGTCTTTTGTGCTTTCATGATGTAAAATTCACAT
CACCTAAGCACAGACCATCTTAGAAGTGGTACAATGTTACCTAGGCAACAATTAAACACA
CACCGAACAGACTGATATATCTCAGAAAGATTTAAAGCATAATCTGAAATGTTTCTCGCT
CCTTGGGGGAACTAAAGGTGAAGTCAGTTATCTGCCATTATTTGGTTTAAAACATTCCCA
GCAGTATCCAACATCTCTGCCTATTTGATTCACTTTGAGCATGTCTCTCTCCTGGATGCA
TTCATCCTCCCTAAACTCCTGAGTTGGAGTGGTTCGCCTCAGGCAGAGGAAGCAATAATG
TGAACCCTGGAGAGCTATTCAGAGTGAAGAGGAGAGTGGAGAGGAGCCTCCTCCACTGTT
CTCCTCCAGCGGGCCGTTTGGGAGGCTAAACGGCGCCGATATCCCTTATTAAACCATCTG
GCTGATGCTAATTAGATTATCAGAGATAAAGAGAAGGAGTTTTCTTTGTACATTTTAATG
AGATAATGTGTCAGGCAATTGCGAGGAGAAGCGTTATTTTCCGAGTGCAAAGACTTTTCA
GGTGAAAGTGTACAAGAAGGAACAGATGCAGAGGAATGATTAATAGTGCTTATCTGGAAA
CATCTTGCCTACATAAGGGGAAATACAGATTAGGGGAGTAAAAGTATATGTCTTTTGCGA
CTTCCTTATCATATAAACATTAAAAACGTGCCTCCCCTGACTCCAAGGAAAATTTGGTCA
ATTAGAAAACTCTCATACCTTCCTCCTAGTTGGTCTGCGGCGTCTGATCAAGTCCAATTT
TTGGGTTAAATCTTCTCTGCATTGCTGAATTAGACCACACAGCGCTTCCAGggcacataa
gcagatagatttccag
>NODE_264_length_653_cov_13.932619
TCTCTCTGTCGAGAAACAAAAAAAAAAAAGCCAGCAGTTTCTTCATTGTTTTTCTTTTCG
TTCTCTATTCGTCTCTCTCTCTCTCTCTCTCTCTCTCTCTCTCTCTCGATCTCTCTCTCT
CCTGTTTTTTGTAAATGACAAACAAAAAAGACCTGCCTTTAAATGTTCAGGACGTTTTCA
GTCACACTTGAACAGGTTTTTAAAGACCTCAGTAGGTGAGCTAGTTTTACCCTTTTTGCC
CTTTGAAACTGCAGATTTTTTGGAGAATTTGTAATCCCGTCTTGATTAAAGATTGAGTGG
AATTCTAGATGTGATGAATTTTGTCATATCTTCTCATTTTTGTTTTCTTTTACATGAGTG
TACACTTAGTTGTTCAGAATATTTGGGACCATTAAAATGATCTTTGCTGTAAGACGTCCT
ATCACCATTTGTCCTAATAACTCGGTGTTTCCTTTGCTGATCCGTCACGGTGCCTTGCCG
TTGCAGAAAGACGATCTTGTATCTGGTTCTGTTGGGTTCAACATGGTTCCACAAACTATA
CGACCACAAAACACCATATTTTGAAAGCTACCAAAGAGAAATTCAATATCAAACAACGTG
GAAGCATGTCAGGTAGTTTTGTGGAACCATGAATATGTCATTTTACAGAAATGCCTTCAC
ATTCTAGTACCTGTTGTGGCGCCTCATGTTTTTTGGAAGCCCCTCGGTTGCTGTTGTCCT
TGTGATCCaccaggtggcgccctaggtccactgcaggattgcctagagtgttacctcatg
ggtcacttacagtaaatgtgtgtagagtggtgtagctgtttacactcagagtatgtt
>NODE_265_length_516_cov_37.643410
CACCCGCCAACCATCAAACCTACCAAGGTGATGTTGGACCAATGTCCGACTACTGGGAAG
GGTTTACAAAGGGCCTAGGGTATTGACACATATGGCATCTAGAAAAAAAAAACACTTCAG
ACTTGTCATTGTATTGTGATCACATATTTCTGTTGTGACTATGTAGCGAGCTATCCAAGG
TTTCCTTCTGCTGGAGTTGGACTGTATGAGACCAAGCCAGACCTAGCAGTGCGATACTGT
ATATAACATTGGTGTTGACTGTATTTAATAATGTTCATGACTGTTATCTTCTTCTATAAT
ATTCTATACTATGGGTAACTGTTTTGTGGCTTCACTGGCCTGCTGCGTGGGGCTGGCTAA
CGTTTGGCTAACGTTGAAGAAACATTCAGATGGACTACGTGCACTGCGTCTATATGCACT
TTGATTTATCAGGGAAATTTTATTAATGTTTTGTAAATGTTTCATATGACACTTAATGTG
CCATTCCAGTTTTTACATCATCATGGAAATTATGTATTTTATTTAAACAGCAAATATCAT
TTATGTATTTCATGGGTTTTTTTGTTTTTATTTTCAATCGGTAAACAGATTGACTGGTTG
ATTTCCAAGTAATCAAGTGTTTTACCAAAGTGACTGTGAACTTGTAACTTTCGATACAGT
TGAATTATTTTTCTTAAGAAAAAAATATATCTATATAttg
>NODE_266_length_829_cov_12.872135
AAGGATCCGGACAACTGCTGAAGCTCTGTCTCTTTAGAGATCCTCGCAAAACTGTGTGTG
TTTATGTAGGTTTAACAGAAAGAAGAAGGACGCAGGAGTCTTGCTTTCACAATAGGAAAT
TATTTATCCTATTATCTCTGATTTTCCATTCAGTGCTGTAATCATGTGCACTGGAAAGAC
TTGTGTATCCTAAGACTCCAGAACATAATCACGGCATTATAAAATCAGCCTGAATAGTTA
CCTCAGGCCCACAGACCCAGCCTTCTGTCGGCCGTGCTCACTCAGCCTGTGTTTGAGTGT
CAGCCAAGTCAGCTACGGCTGCTCCAGAGAGCCTGAAGTCTGTTGGGGAGACGGGACATT
CCAAACAGCATAACTCATTCTTTACACCATCTCTGCTGCCATTAGTTAATTATATGCAGG
TGTTTTCCTTTCTCAGGTTTTTTGTTGTAGATCTAATAAAAATGTAACCATAAGTACATA
AAGCCAGAAAGACGGCGAAAAGCAAAGGGGGGAGACAGTGTGGAGGAAGTGGCTGAATTT
GCTGTGTGAAGCAAATTACTGCCCCCATGTAGATTCATCAGTTCTCCCTGCTGGATTAAG
GAAGGGCCTTTCTAATGAAGTTCGCCCCGTCAAAATGAAGGGACTAATTCTGATTTAGCT
GAGGTAATGAACTTCCCCTCTCCTAGTGAGAGCAGCACCATGGGGTGAGGAAAGAGGGGT
GGTTGTGTAGGGGGGAGGGAGGTGTGGGGGCAAAGGAGAGTGGCAGCAAGAGAGAGAGGG
AGACAGGACGGAGATGAGACAGGAGAGAGACATGCAACGAGGACAGACAGAGCTAGAAGG
GAGAGCGAAAGCAAGGTGGAGAATGAGAAAAAAAATTATGCAAAACGGCTGTCTCGTATT
TGCTGAGATGTATTAAATTTCCAGTGCGGGTGCCTGTGTTATATAAAATTATGTTAATGT
CTTGTGGCCCGCTGCGAATGGCGGCTTGCTGGTCCTGAGCATGCGtggctggc
>NODE_267_length_375_cov_29.682667
TTTTTTTTTTTTTTTAGGTGTGATGAGACAAAGGAACAAAGGATGCCTTAGAGGAGAGGT
TGCCTACATGCCTGGAAACCCCTTCAAAGCACACCGCCAAATGGATCTAACGCCTCCCCC
CGCCGCCTCTAGATCATGATACTTGGCTGAAGCTGTTCCGCTATCTTTATGATCCCTCCT
CCATCTATGGCGAACTATAGCCATGCAGGGGACCACACCATCTTGCAGAATGTCTCTCCT
CTCGCCACGTTCCTCAAACTGACCTCTCTGGGTTTCATCATCGGAGTCGGCGTGGTCGGC
AACCTCCTGATCTCCATCCTGCTGGTCAAAGACAAGAGCCTGCACCGGGCGCCCTACTAT
TTCCTGCTGGACCTGTGCGCCTCCGACATCCTGCGCTCCGCCATCTGCTTCCCCTTCGTC
TTCACCTCGGTCAAGAATGGATCTGCCTGGACCTACGGCACACTGACCTGCAAGGTGATC
GCCTTCCTGGGAGTGCTCTCCTGTTTCCACACGGCGTTCATGCTCTTCTGCGTCAGCGTC
ACGCGCtacctggccatcg
>NODE_268_length_559_cov_27.695885
GGGGTTTAGCAGTCGCGCTGAGAGTGAGTCTGAAAGGTTGGCTGACAAGTACCTTCCAAC
CATGCAAACACACACACACACACACACACACACACACACACACACACACAGTTGTGAACA
ATCGTACCAAATACTACAATTTTCCAAGGGGGAATGATGCAAATGAGCGTTATGTGCGTT
GAAGCAGGAAAAATGTGAGGTGCTTAGCATAAAACAAACCTGGCTAGCAGTGCTGGAATA
TTGCTTTCATGAATAAACTAGGCTCTGGTCTGACTCCACTAGGTGCTGCTCATTCAACAG
TTTTAAAACACAGCTCTTGATCATTTTTGGAGTTTAAGAATGTAATAAGCCGCTCTACAA
GCTGTCTTCCTTTGTGTGTTTTCGAGTGTATATGTTACCTGCTGTCCAGGCTTGATTGGT
GACAGCGTGATTCCCTGGGTGTTGATGACAGGCAGGATCTGATTGCCGATCACCGTGGCG
ATGATCTGGCCTTGAGCGTTGGTCAGAAGCTGAGGTGTAATTGGCTGTACCTGCAGTGCT
GGGTTGCCACCCCCTGATTGGCTGGAGGGCCCTGCAGAGTTGGGCATCAGTGGGATTGTT
CCAATTATCTACAAAGGGGGTAGAGAGGAGACGAAATCAGCTGGGCGGTTTTAAAAAGGA
GAAGGAGCTGGGAGGGTAAAAGCTACTGGAGGTATCAGTCGTAATGATATCTGTTGCTGT
GAGTTGTTTTTTTTTTTtttttg
>NODE_269_length_2585_cov_6.244101
AATCTAATTATAACCAAATTGATAGACCATTTCCATCCTCCATCACCATTATCTCCTGAA
AGAAGGTATTACCTACACACACACACACACACACACACACACTCACTCATACATTCACTC
AATTTATTGTTTATAGCTCACGTTGTTATATTTGTAGAATAGTCAATAAATATTTTCACT
TAGACCAACTCGTGATTTCGTGTTTTTCTGTGTGTGGGAACGAAGGTCAATTTAATCGGA
AATTCACTGCTTCATATATGAGACTGATCAATTTTATGTGATTATAATCGTTAAGATTTA
ATCTGAACAATTATTTTCTCAGTAAACTGAGATGGTGCCCCTAAATTAACGAGTGCAAAT
TATCGTCAAGCCTGTGAACGCTACATATTATTATTTTTGGTGCAGCCGTGCGAGGCGATT
TTAAACCAACGTTCCCCACAAAGAAACTATTAAATTCTACTGATTGAACACTGTGAGCTA
AACACACAGGAGCTTTCTGCGTTGATGTGGTTTATATTGGCTTGATTAAGGATGTTGTGT
GAGCATTATACCTTTCTTTCTAAACGTAAACTTTGTGCACAAGTTACGATCTGAGCCTTG
ATATTATATGTTTGACTTGGACTTTATGACTCCGTGGACGCACGTTGTTACAATAAGTCT
GTAATTCCTGTAACGTTACTATTAAGGGAGCTTCCAGCCGTGAGACGGCTCGATCATAAA
TCATAGGAGACGCTAAGCCGAAGCTGCAGCCCAGATCTGCGCTAACTATAACTATATATT
AGTTATATATAAATATATTATTTAGCTGTTATTGTGCTGAGCCACAAATGTTGATGTGCA
CTGCAAAAAGTAAGTACAGTTGCTGCGAGCCTCCAGAACTGTTACTGAGCTTTGAATATT
GATAAAACTTTGCCGCGATGTTCCGGGAAGTATTTTATCATGTGTGGTACCAATCATAGC
TATATGCTGTGTTTAATATGGCCTTTTGATGAATAACTGTTGCTGCGCTGTGCCAGAACA
GATATATTCATCCTGAATATTGTTATTGCTTTGCTGCGAGTGTCCAGAAGGTTATTGACA
TATTCAGACCCTCGGTGTTAACTGTTAGCTTAGCTACCTGACAGGTTAGCAGCTGCTGCG
GCAGTAGAGGTACTTGTGCTTGTGTGGACCGGACACACTGCGTTTACTAACTGGGAGCGG
AGAATTCCTGCTGTCCAGTGAAACTTTTGCAATGCTTTTTGAACAGTACTAAGCCCGTGT
AAACCGTAAGTGCTTACTACTCGTGAAATTCACACAGACGTGCTGTGCGCTCCTTCTTGT
TGTCCGGAGCAGGCGATCCCTGCTGCCCGGTGAAATATTTGAAAAAGCTTGTTAACCAGT
ACTAAGCCTGTGTAACACGTAAGCGCTTACTACTTGGGAAATTCGCACAGAAGTCCTGTG
CACGCTTGGGCTAAAGGCCGCCGCGCCTAGCTTTTTACTTTTGGAGCCGGGCTGGAGTCG
TGACATCTCTGAATCCCAAGAGAACAATGCATCATTCCAGCCTCAGACCTGCGAGTCTAT
CAGGGGGCGGTGCTTACGCATGACGCGCCGACGTCATACGCCCCATCCCTCCTACTACGC
ACAGCGAGTAGGAACAAGTTTAGCTCCATCTGGTGGCCGCTTTGAGCTATTGAGCTGATT
GTTAGAAAATAACAAATCCTCTAAACAGCAGCTGATGCATGCCACATACAGCGACTAACA
CACTGTGATAAAGGAAAGCATGGTGACTTTGTAAATTGTAAATGACTAGTTGTGGTAAAC
CACTGTCACTAATCATTTAACACAATCAATTTCACTCACCTTAATCCACGCTTGAAGAAT
TAAAAATTCAACTCATTATCTGAATTTCAGATTCAGCCTCTGAAGTCAGGACCTGATATC
ATGATAACTCATTACTGTTACACAAGCCAGTTTGAGTTGTTTTATTTTAACTGCATCAAC
TAATCAATTGAACACCTTTAAAGAAATTATTTAATGTGCACTGTAAGGTTTTAATTTAGT
TTTGATTTACTTTTACAGTTAAGGCTGGATCGACAAGACTGTCTCCTTTTTAACAAATCC
TAATGCTGAACCCTCCCTCTTTCAGCAAAGAGTAACTAAACGAAATAGTTACAACCAGAG
TGTTAGCTTGTAACACTTAAACAAATAATCAAATACTAAAACCCACAAACCGCAGCTGTG
CATGAAATCAATTTTCTTTAAATAATTCAAGAACTACTAAAACTGCATGTGAACCTCCTG
CACTTGCTTTGTTGCTGTATCCTTTTGTTGCTGTGTCCCAAAACAATAGCAATCAAGCTC
GTACCTCAAACAGGCTACCTTGTATTTAAAAATTATTAATTGGTGTCAATCTTTCTTATC
CATTACTCGCAAATATGGATCTTGATTTTTCTCGACAAAATGACACCCTTGATGGCTTAG
AAACCGCATTAGTGGACATGACTGAAGACCTGATACCTGGCTTTGCAGTCCGTGTTCAAC
AAACAGATCCTCCTGAACTCGAAACAATAATGACAGGGCTTGTAAATGAAGCCCTCTCAG
AATCACTCAAAGACAAACCCCTAGCTAAAATGTTAGGAAGCATGGCTGCAGTATTGTCTG
CACAACTCAATCATGCATACAAACTTGCAGACCAGACAACGAGCATACTAAAATCCTGTG
CGCAAGAAATTGGACTTCTAAAAAGAGAGATTCAaatgaacaaacaacaacaacaggaca
gggatcaac
>NODE_270_length_888_cov_16.138514
CCCATGTTTCTTTCATTCTCTGTACCTACCCACAGGAGACCGACATACTGGAGGAGGAAA
AGGCAGAGCTGGAGGCTGAGATCTCGGAGCTGCAGAAGGAGAAAGAGCGCCTGGAGTTTG
TCCTGGTGGCCCACCAGCCAAACTGTAAGATCCCCTACCAGGACCAGCCTCAGCAGGGCT
CGGGGCAGCTTCCTCCAGTGCAGGCCCAGCTCCCTCCCCAGCTCCCTCCCCAGACCTTAC
AAGCTCCTGTCTCCATTGTGGGATTGACTGTGAAGGAAGACTCTTTCTATCTGCCTCCTG
CCTACACAGCCCACCCGGCCTCCACACAGTCCCAGCCTCCGGTTCAGCAGCAGCAAGTCC
AGCCGCAGCCTCAGCCCGGATTAATGCAGGAGGTAGAGTTTTCTAGTTCTTTCTATGGCT
CAAGTGAGCCAGCACCTGGTGGGCCATGCCTTATGGCCAGCGACAGTGGTGGTGGTGTTA
ACCATGACGATGTGGCCATTGGCAGCTACAACACCTCATACACATCTTCATTTGTGTTCA
CCTACCCAGAGGGAGCCTGCGGGGTCAGTGCCAACCAGCGGAACAGCAGTAGCGAGCAGT
CATCTGATTCCCTGAACTCGCCTTCGCTGCTGGCGCTCTGACTGACCGACAGACACACGC
ATTCACAAATTAACACGCACACACATTGTGCTCGCTGGAAGTAGAGCCTCAGACACGTAC
ATGCACAGAACCAATCAGTCTCACAGATTGAGACGAAAACCACCAATCGCCTGTATCCGA
TTGGGTTAAAGTTTACACATTCTGAAATGCATTCCAATTAAGAGCCATACAAATAGTTGC
ACATTAGATTGAACCTTTAATGTAGAGCTTAAACATGAATAAATTCTTTTGTATTTACCG
AGGATACTTGCAACTGGACACATTAAGCGTTTAAAAGCCAAGTCCACGTTGCCAATCTTA
AGTGCTCTGAATTAACAGATTAATTCACAATGGATTCTCACATTTTCATACTCTCATTGA
GTAACACACAACATGCTCACTCCAACAAGCACAAGTGcccccacctagttcc
>NODE_271_length_676_cov_18.337278
CTTGTTCCAAACGCAGCTCATAATGCACTGAAAAAAAAACATCTTGTGTTTCCTGCAACT
GTCCAGTGAGTTTACATGCCACCTCATGTTACATTTTTCCAACACCGCCGCGGCTGATGT
ATGGCTGTTAAAGAGAAACTGTGATTCAACATTACACAGCCATCCTGTGAGGTACCTGTG
CTGCTCTCTTGGTCCTTATTCTAATCTTATTTAACAGTCTCTGCCTGACACGCAATTCAA
TGCAGGCCCCCAGATTGGAGAGTTTCCAAACAATCCTGAGCTCACCCAAGCTTGGAATTG
GTTTTCCGTGGAACATCTCCCTCCTCCCTTTGGGCACTTTACCAATTTGACCAAATTTGT
TCCATCACTGGTTCTAAGTACCAGAAGTGTTTTCTGCCCACACTTGGACTCGTTTCTGCA
ATTTGCACATTCTTTGCAGAACATTAACAGCTTTGTCAGGGGCTGAGCTACCAGCTGCTG
TGCTGTGGGGGCCCATGTTTCAGGGGATACTCAAAGGAAAATTGTCACAAAACACTAACA
ACTCATCACTTCTTATCCTAGGCATTCTTAAACACGCAGGGCGGGCCAGTCCTATTTAGC
ATCTATAATCGGTGTACAAACACTTAATAAAGGGTTTATAACGCAGGATAACACACTATA
ATTCAGTTATAAGCAAATAAAGCAACATTTTTTAATGATTTCAAAATGATCACACTTCTT
ATAAATAGATATTGTTAATGTTGGTGTATTAACAGCTACTGGGTGACTTAAATAACATAT
GATTACACACATcaagtttgatttttaaaaacatttaaacaaattttttctcacaggccg
gtttaaaaattataaatgcc
>NODE_272_length_731_cov_23.005472
GGGTCTGTCGGGGACGGGAGAGTCGAGGAAAAAAACAGTGGGACAGCATTTTGTGCCTTA
GCTGGTGTTTCTCAGAACATTTCAGCACTGTGCCAAGTCCCGTTCCGGTCTGGGATTCTA
GCGCAGCCACAGATTGAAATGTATCAATTCACTGTTGGTTTTTCTTACATGTGTTTTGAA
ATCGAAACACAAAGCAAGAGTATAAAATCACTCTGGCTATCTTTCACAAATAATTCTCCA
GACTCATATCTGCTCTTTGTTTTATACACTATGTAATAATCACAGATCGCAGTTCTGGCC
ATACATTCATCCCATCCATCCCTCTGGTCATGGCCAACACGATACTGTTCTATACTGTGC
TCTGCTTCTTCGATGCCTTGGCAGCAAATTAAGTTAAAGCCTGCGTGGAAAAAAGAAGCC
CTTAAATGTTGCCATATGCAGGATTGCATGGGAACTTCCTGAGGAACACATGTTGTTCTG
GGTCTCTCGGAGAGGTGTTGAGTCTGTGTAGTCTATAGAGTGCGACTCAGTATGGTGGAC
CACTCAACGCCGGCAACAGAAAAACAGCCATTTACGACGTACCATAATATTTTGGGCGAA
AATGTCACATTTAAGACCTGTCAATTCTGAACGGGTCAGCGGTGGTTAAATACGATGTGC
CATGTTACACGGGGACAATCAGATCCAACTAAATGCTAGATGTCAAAAGTCCTCACATGT
TTACACTTGATACTTTTCTGGACTATATCTCTTTCTTTTCTTTTTTTTTCACACAGATTA
GCTACTTTGACACATTCTTAATTCTCACAGTTTGCAAAACCTGATCTGTTTCTACAATCT
CAATGACATTTCATGGCTGGATAAACAAAATGGAGATTTTGGcaatattcactttcaagg
aacccagaatccaac
>NODE_273_length_687_cov_25.212519
GTGACTCCAGAAGCATGTGACCACTGCTGCTTCCCCTCCTCTCCAACCCATAGCCCAGGA
AAGAGATGTTGAACTTAACCTCTGCAACAGTGATGAATTAACAATAGAACAATTCAATGC
CCCAGTAATTACAAAACACTTTGGACACGGCAACATTTTTCAACTCCGCCACACAGGTTT
GTCGGTATTGGTGGCTTTCACCTGGAATGTTGGGGCTCTTTGCTCTTCCTAACTTTGTTT
TCTCTGACGCAGATTAGATCTGCCACCCCATTACAGATTCATTTTCCTAATTTTTCATGT
CTGCGCCGCGCCCCATCTGCACAGGGCTGATAATTGTGGGGACCAGCCCTGGTGATTAAC
ATCAGCAGAATTAATTACGCCCGCCATTAAGGCTCCAGGTTGCACACAATGATCAAGAGA
AATTAACTTTCTCCCAGGCCCCTAAATCATCTCACCTTCAAGTGGAGTGATGGCAAAGAG
ACAGGCCCGGAGTCCTGGACCCCGCTCAGCACCTTCTTAACCAAACATGAGGTGCGCATC
CTGCCTCCCACCGAGGAGATTATAGCGGTGGCTGATGGGTATCAATTACGCCACCTTATG
TGGTGGGATGAGCGAGAGGTGTCCAGGGTCTGGTGACTAATGGACCTGGGTTGGAGCCAC
CCTGCAGCTGGAGACCGGGGAGCTGACTGTTTCTCTGGCCGGGGAGTACCCGCCAGATGC
TGAGAGCCTCAGTTCACCGGCCTGACACACAGGTATATATCTGCACAGCACATTTGACGA
TGCACTCTGGAGTAAGGGTGGCCATGTGATCGTGGGTTAGCCAAAAAACTGACGAGGaaa
aagactttgtcaccttagtcatgcagtcaca
>NODE_274_length_381_cov_19.776903
CCAGGAAAAAGAGGGAGAGCTTTCCAAGATGCACACATATGCACCACACACTCTGAAACA
CATACACATGCAATCAAGCACTCAAAAACTCCACACGTCATATGTGTGAGAGCACCCTCT
AACACACACACACACACGGACACACACACACACAACGCACACACACACCTCTCACCCCAT
GCCTTTTTCCAGGGCTCTGGCTCCCTCCCTGCCTCTCTTTCTGGCTCTTTCTCTTTCAAC
AGAGCCAGTTAATTACACCCTACTGCTGCAGGCAGCTTCAAACCACCACTAATTTAGAGT
TCCATTACAGTAAACTGTTCCACATGTGCATCCAGGGCCCAGGCAGGCTCGGGTGGCCAC
GTTTCAGGAAGGAGCAGCCGCCGATAGGCACCCACCCCCATCCTGCCAACACAGCCATAC
TGCCATCTTTCTTCTTCTCCTCTTTCTCACTGCGTTTCTCGCTTCACATCTTTACCTTTT
TTCCAGTCAGTTCCTCATCAAAACCTCCTTGGATTTAGTTCCACCCGTCGTTTCTGACCC
ACCTCACGTCTCctctccataatca
>NODE_275_length_891_cov_22.579124
TGCTAACTTGAGCCATTGATCTTATTGAGCAAACTTCTGGTGTACTGTGGTTATACAATA
TAGATGTTTTACACCTGGGTATAATAAGCTAACTACGTTTTCGGTGTGCATTTCTTATTA
ATACTCTACTAATCCTGCAAATTATTATAACATGTATCGGATTGGAATGAAGCTGGCTGG
TCTTACTATTATTATTTCATTTCGTGCTCTCACTGGCCTTACCCCATGCCCTCCACAGTG
TACCCCATAACTCCAGAGCGAACTGGACAGTAGCCATAGTATTAACTCAAGCTGATGAAC
CGGAATGAACAGTAGAACTTAAAGCACAAGCTTTTTAATGCATGTCCTTCTCAGGTTTTC
CTATGTGTATGTGGGAGTAGCTCTGTAGATGTGTTTAATATGATGCTGTACCTTCTTGAA
TATTTCAGATGTTTCTTTGCTGCTGAAAAAATGTTGATTATTAACCTGCCAGTGAAAAAG
GGAAGTGGCCATCTTTGTACAACACACTGCTGTTTTGCTGTAACCGCGCAATGTTTTATG
ATCTTGAGTATTTTATAGAAAAGTAGAAGTATGTATCAATAATATGAAAGCAATAGCTAA
ATCATAATGAAGAATAACATGATCAGTGAATATTGTGGAAAATCTTTAGATTCACTCTGG
GTGGATTTTGTACTGTATTTATTACTAATGATGATGCAAAAAGTTGCATAGCTTAACCCA
AACTGTTCTGTCTCTTTTTTATTTATTGTCTTGTATATGATCTTTTTGTATGTGTTTTTC
AAATAAACTGCCTAAAATGCTGAGAACTAATCTGATTTCTTGTGTTATTTGCTGTCTTGT
TGCTGAAGCATCCATTACAGAATCACAAACAATTTTAACTATATGTGTTGTCCATCATTA
GCCTGTTATCACACACATCTGTATCAGCTTATGTGGCTGTTTTACTAAGTTATAAGAATT
CTATTGGTAGTTTTATTATTGATTTATTGTCGTTTTATGTTTAAGAACAATTTCCTACTC
CGTACATATGCTGATTAATATtctttaaaaaacaaatttggagatcttagaatgt
>NODE_276_length_590_cov_31.762712
CAGAATCCTTGATCAGCATTAAATGGCTCTTTGGTTTTATATCTCCAACAGGGGTGCCCC
CCAAACCCCCTCACCTCGGCACCGCCCACCACTGCCTCTGGATGAAGATGCCTGCGCTGT
ATACTCAGCAGCCTGGAGGCCCTTTAATCATACTAGATATACAAACAGCTGCTATGCAGG
CTGGAAAGCAGCTAAACATACTTGACTGGTCAAAAAGCCAGTAAATTACATTGACAGAAT
GACACATGTAATTAAAAGAATCCATGCCGCTTTTACCTTTTGCGCTTCACACCTACAGTG
GCACAACGACGAGAGCCGGCAACTCCCACCCCGCTAATTACCATTATCAGTGAAATGGTA
GGGTTTGACTCATTAGTTCCATGTGCATTTAATTAGAGGCAGGCTGAAATTGGATTTAAC
TTATTACTTTTTCATGGATCACTTTCTTGTCATCACTTCAAATTGGATTGCAGCCCCAGG
TAACTAATTATGCCAGCCGCAGGATCAGGAGTGGAGAAATAGGTAATTAGGAACAACACT
GTCGGACCCTCGCTGATAGTCCACCAGCACCAAGGTGGGGGGAGGGGAAATTGATGCTCG
TTTGTGGCGTTGCACACGAGTCTGGCTGGTTAACTACACCTCATTGCAAGGGATCCTAGG
TATGCATCCACCTCCTACAGGGGATTATGTGGCACTCAGCTGGGCAGTAGATGTTGTGTC
AACATGGTGTCTGTGCTATCAGTGTAATGCCCAGATTATGCTTGTTTCCCATCc
>NODE_277_length_570_cov_25.635088
TGCAGAGAAGGATAGAGAAACAGACAAACCGTAAACAGTAGTTTATGTTGGTGTTTGTGA
AATTCTGTGTGTCTCTCCCTCTCTGAAAATATAAAAAAGAAAAAGCATTTGGTTACTTTG
CTGTATAATTCAGGGAAAAGAGAACATTATGCCTTTGTTCCTCTTGACGTTTTGCTCCGG
GATGCTCAGACTGTGGAGCTCAGGTGGGGCCAGAGAAAACAGTGGCCCTCAGAACGACAC
GACACAGTAGCAGCAGCAGCCGCATGGCAAGACAGCAAGAGAACACTCTGGGGTTTAAAA
GTACCCAAAGCATCCTGGGTAATTAGCCATTACGGCGCTGTCACAGAGGGTTCTGCAGTC
AATACAGAGATAATTTGGGCAATGGTGAATGACAGTGCTGTCCAGGCTTTTGGGATGATC
AAGGACAGATCCAGCTGCACCAGGCATCTGTCAGGCCCATGAATCACTCCTCCAGCCAGC
AGCTGGGTGAGTGGAGCAGAGAGAATCGCTGGAGAAGCATGTGCAGACACACAAATAAAC
ATGTTCCCCCTCTCTCCCCTCGCCACACCGGGAAATGGCTATTAAAGGTCTGCCGTTACA
GAGCACCGAGTGGAAAAGGCTTGTTACCTTCAGTGGCAAATGAATGACATTGGGAATAAG
GTGAGGAATAAAAGTCAGACCAAGGGGACATTTTTCACAGTTATTTCGGCTGTGTAGCTA
AAACCGAGGAATGCAGTTGgcatgcaaaagtgga
>NODE_278_length_753_cov_18.203188
AACTGTGACATGTATCATATGCTGGTATATTCTCCTGCAGTCCTAAAGTCGGCTAAATTT
CACAGGTTGTTTTCGTTTGCCCTATCTCGCAAGTATCCCCAACTCCCCTTTAAGGGTGTG
GGTCTAGGTGATTTAAGCCAATGACATGACTCGGTGTTCTGCAGGAAAAAACGGTGGCAT
GTGAGGCAGTGGGTCTTTAAAGGGCTGCTCTGCCCCTGCTCGCAAGCCCAATCTCGTAGG
ACTTGTTAGCGTATCACGTGCCAGATTCTTAATGAAGTGGACACACAGGGGCCTCGTGTG
CGCATGCGCTTGGTGTAAAATGTAGTTGGAAATGAGGTGTCCGTCTTGGAGTAGTCGACT
TTTAAAAAGCATCGGCAGCCCGTGATATGACGACTTCGCTGGTTCTGCATCCACGCTGGG
CGGACACCTTGATGTACGTTTATGAAAAAAGCCCGAATGAAAACAACCAGAATAAAAGCC
AAACAATGGAGGGACTGAGCGGTAATTGCCCTGCGACCCACTGCAGGGACCTGATGTCGC
ACCCCGCGCTGGGACGACATTCTGGCACCATCGCGACCCACCAGGGCTCCGTCTACTCGG
ATATTTCCTCTCCAGACACCGGCCGGCAGTGTCCCGCTCCTCAGACTTCATCCAGCGCGT
CTTTGAGTTACGGTTATCCCTTTGGAAACCCATATTACGGCTGTAGATTATCCCATTCGC
ACAACGTGAACTTGCAGCAGAAGCCTTGCTCGTACCATCCCGCAGAGAAATATGCCGAGC
CCAGCACAGCGCTGCCCACGGAAGAACTGTCTACCAGGGCGAAAGAGTTTGCCTTCTACC
CGAGTTTCGCcagctcatatcaggctgttcctggatatctggacgtgtcggtagtgccca
gtatcagtgcccaccctgaaccgcggcacgacgcctt
>NODE_279_length_862_cov_26.345707
TAGGTTGTAGAAAAAAAAACTTTAGGTTTAGTAATTAGGATTCTAAATCAGACTGTTATT
GTCCTTGCTGCTGATGTATACTAGAGTGGATCTGGTTGAAATATTGTAACTCCCTTCTTC
CATCTTTCCAGTGCACCTGTCAGAAAACAGTCGATTTAGAAGAGACGAAGAAAAAAGAAG
CATGATAAGCTCCCCCATACAATATATTGAGATGAGACTCCAAATTGTTAATAAAAAAGA
AAGAAAAGAAAGAAAAGGAAACACAAAATCCTGGAGGCCTCATCAATCATTGGAGGCGGG
GGGGACTCCATAGCTTGAAGCCCTGCTCTGGTTTTGTCATTGACGAAAAATGGCTTTCCA
TAGAAAAATGAGCAAGATCACACGCACACACCCAGGTCCTGTATTGATTTTTATGGCGGA
TGGTGGGGCTGGTGGGTAGTGGAGGCAATGCTCTCAGAGCAGATGTCTAATGGTGTTTAG
AGACTCTCCACTTTATCAAGCCAGGCCAGCACTGACAGTTAGATGCTGGAGGGCAATTAA
AATTAAAGCCTGCCTGATTAGAATATCATATTCATCTGGATGGTAATTACTATGTCTGGC
TCCGTATAAATAATTAATTATGCAAAACCCATGCAGCTGCCACTGGCTAGAGTTAACTGA
CTTTCTGTCAACGTCTCACAGTTCTAGAAAGGATAAAGAGATTTGGGAAATAAGCTCTTT
AGCCGCTATCTGGAAGCCCGCTGGGGTGTGCATGCAGCGCCCATTGAAACAGTGGCAGCC
TGCCCTCTGTGTGCAGGTGGCTTCAGCAAGACATTGTGGGGTTTTTCCTTTTGAAGATGC
ATTTAGTTGAAAAGGAGAATGCTCTCTTTGCGGACGTCCTCTTTCTTGTGCCATCTGACT
CCTCAGCTCACACGCGGCTCTTGTCTCACTTTGTGACACGGTCGGTCTCTCTGTTATTTA
TCTTTTTTTGATAAGGAAGCGCGCATGAACTCCGATGACATGATTTTTTTTTtccatttt
gactgttgccaaaacatgaagtggag
>NODE_280_length_740_cov_16.885136
CGGAAAGCAGCAGCGTGGATGCGGACCTGATTGTTGTGGGGCATTCCATACAGGGCTTCG
ACGAGATCGGCCGCCCTCTTCAGTAACACCTCCTGATGAGGAAAACAGGGAGAGTAAGTG
TTAAGACCCAAACAGATTATGTCTGAGACCCCAGTGGTACATACAGCAACAAACAATATG
AGAAGCAACATTGCACAGCAGGATCGCGGAGAGCTTTGGAAATGTTTACATATTCAACCG
CCTAAATAAAAGCCACCTTGATTTAAGAGGCACCAGAGCTGCATTTATACGGCGCGACCA
TTTTGCTCCTTCCAACCATGCAGAGCAGTGAATAATGTTCCCTATCTTAATTAAACTGGC
ATAGTCCTTTAAAAACAACACCTCACCCCTGATTCTGGGCTTCACGTTTGCTCTGGAGTT
CAGCGCTGAGTCCCCTCTCTTCAGAACAATAAAGTGAATTAGCTCTGGGTTAATCTAGTT
CTGTTGTAATGACATTAAGGAATTTTTCAATTAACCTCTTTGACTGGCTGTTGCAAAGGA
CTTCACAAATGACTTCCCATCCAGCAAGAGCTGGGTGCTTGTGCCTTGGGGACACGGATG
CTCAGGATGTGGTCTTATCCATGTCTGCATGCTTGCCCCCGCTTGACAATGCGGATTAGC
TGTGTTGCTTTGGCTCTTAACACTGAAAATGAGTTGGCCCCGGATCCTGTTCCCCCCACT
CAGTTTCGGGCTTTCAGCTAGGTGGGGTTTGGCCCGTTTGTGTGTCTTTATCTGCTCTTT
GAATTCAGCACTTACAATTAAATCCCTCTCAAGCAACCAGACTGCTCTCTTTGTTTTCTA
TAATACataaggcaatatgctctatgaaaaccctctcctccttttagagtgcatttaatc
tgacaaaggcaagttgcagacatg
>NODE_281_length_604_cov_22.548014
TGCTGAATTTCTGTTAATGCAGAATGTAAAATGAAAGAGTACACCGTAGGCCCAAGTGTA
AAGCATCAACAGAGCTAACCGAATGATAAAACATGAAGATTTACAATATATTAATTGCAA
GACAGCGCATATCAAAGTGGCCGTTAACTACCTGAGGTCAATGTCATACTGTCTAATTAA
CCGGGCAGCGGCTGTGTGGTCCTACATGGCTGTGGAAGGTGGAGAGAGCAGCCGATCTCA
CACCCCCCCACCACCACCCTTTACCCACCTTTTACTTCCTCCCATTCAGAGGCACGCACG
CACTCGCTGTCTGAGTTCTTGCATAGAACACTCTGAGACATTCCATTTGCATGCCCGCCC
CATCAAGCTGGATGCACTCAGACTGGTAATAAAAGGCATTGACCCCCTTAACCTTTATGA
ATTACAATTTGTGCCTGCAGCACGTCCTGTCAGAGGCCTCAGAAAAGCAGGCACCTCAGC
CGGGGTGTGTGCGTGTTGTTTTGCAGTTGTTAAGGAGAGGGGAAAAGGTTTTTACAGCTC
CTCGTCGGAGCTTCTGACAAGCAGGGAGGAGGCGGTCTGACAGCAGAAGCAGGGTAGGGA
GGGACTGCAGCGCTGCTGATGGCTCCATGCTAATCTCTATCCCTGGATGCTGCACGAAAC
TACTGAGGCTCCTTTCTTTGTCAGGACCAGGGATACACAGCCTGTAGGGCTACAGTTCAT
CTGTGTTCTACCTCGGATTTCTTCCTCCTCCATAGCGAAGTAAACCTTTCTAAATCTGTT
TGTGCgga
>NODE_282_length_974_cov_10.303902
GAAAAGGAGACTAAAGTAAAAAAATAAATAAATAAAAAATCATAAATCAATGGTTGGAGA
TGGAACTGAAACTGAAGTCTTCTGGGTGAAAGTGCACTGACTTGACTCCGCTGCCATAAA
ATGTGGTTATATCAGCCTACTGAGGCCTCTAGAAGGTAGAGCAGGTCCCTAGTGCTCCAT
ATGTATAAGAATGATATGATGATAATGGCTATTTAATGGGCAGATGACATCCAAAACCTT
AGAAGTAGAAAAGTTCCTCCACAGTCACAAAACAAGCTGTGGCCACGGCAAGTCCACTTA
TCCTCATGTGTTCATATTCATGGTGTCTTCATTAAATGTCTTTACTAAACCTACACTGGA
AAAGAAATAAGCTTATCATAATCACCCATTTGCCCATTTCTTCTGCTTTATACGTACCAA
ACATAAAACAGGTTGAGGGACTTATATCTCTGGTTTACATTTCCACTCTGCCTCATTGTG
TGTGACACCCCTCCTCTCCTCTCACTTTCTCTCCCTCCTCCTTCCTCCCTCACCCCCTCC
CTCCCCCTCTCTGCATGCCCACAGCCCAGCAGTAATTCTGTGTTTATCAACTCTTTATTA
TGGCCCCTCGCATCATCATTTACAATGGTAGCATCTGCTCATTGCCTAGCCCGAGCATGG
GGCAAATTGCTTTTATAGGGAAAAAACAGCCAGTGAGAGGGCTCACACACTCACAAATAC
ACACACACACACAGCAGTGGCTGCGCACAAATCAAGAAACCGAGCCCCGGCCTATTTACA
GCGGTTGTTAACTCTCCTGGCAGAATCACACACAAACACACAAACACTTCACTTCTTCTA
ACAGGATCAAATGATTAGCTGGCCACCATCGGCGAATCAAAATGAGTCCCAAACCCAATG
AGGGAGCAGTTTTGATTTTCCTTTTATTTTTTTTTGAACATCTACCTGACGCTGCGATGT
GAAAAACAAATATCACATCTGGCCTTGGAGCTCTAATTTCTGCGTTTGGCTCGGTCTAAT
TTAGCCGCTACAGCAACGTGGGAAACAGTGGGGAAGCAGAAAATGGCAAGACATCCTGTC
TTTGTTGTTCGCATTTAACACATTAGAGCTCCCTAAATGACAGGGATGAGGAGATGGTGa
ggtgaatctgcggaggga
>NODE_283_length_451_cov_19.798225
GGGAGGGGGGAGTGAGAGAGGATGGGTGGGTGGGGGAGGGGGGCAGGGAGGGGGGAGAAA
GAAAAGTTGTCATTTCCCAACTCCTCATTAATATTCCGAGGTTAAGAGCTTTTCAGCGAA
ACGTAATTAATTGAGCCCGAGCCTGACAGTAAACAAGCAATTTCAAATTAAAGCGAAATG
ACAGCGGCGTCATTTGTTAAAAACGTGCGGGGCCCCCCGATTTTGGCGACAGATAAATGA
GGGAAAATGTTAAGGAGGGAGAAAGTGATGAAGATATTAATCTTCACCTGTCTGTGTCAG
CGTGCCACTCATTGCCGCAATGTTGCTTTCCATCCTCTGCAGATGCTTCTTGTCCTCTCG
GCTTCTCATAATGAGGGGAAGGATGTATTTCTGCAATTAAAAGCATGGCACAATATTACA
CTTCTCTCTGGTGGAAAGGGGCAGAAAGACGAGGAAAAGACGGGACCCATCCACGCTCGG
CGGAGTCGGGTCAAAGGCATTGTTTTATTGGACTCGTGCCTCGCTGTCTAAACTGCATGA
TTAGGTGAATGCATTTCTACCACAAAATGTCAAAGCAACTGATAACAGGTTGATACACAC
ATCTAGTGCTGAAACCATTAgtgggttagaaaatt
>NODE_284_length_844_cov_20.539099
TACCAATATTACATTATCACCATACAGGCTTGATCACAAATATTTAAAACCTTTGCAACA
GTTACAACAAAACAAAAAACAAAATAATACTCAAATAATTTACATGAAAATCTATAAAAC
AGCAAATTGTTCACAAATTATATTTTTTTTTCCAAGTTTTCATTTTTTTTTCTTTGCTTA
TTTGTGTTTTGCACAGTAACACAACACTCTCACAACAAGATCATGGTCTTATTACAAAAC
TCCCAACAAAATGTAAATATTTCTAGTTTTCTGTTGATACTTTCATATTTTGGTTTTTAA
AACCAGAAACTTGTCATTGTATATCCTTTCCACTGCCCATAGAGGCGCATAAAAGGTTAC
TCACACACACAAATACTTCACAGCACTTTCTAAGAAAAATATACACTTACAAAATATGTT
ACAAATTGGCACACAAAAAATATACAAGATTTTGTAGTGTCAAGAGTTCATTAAGATTCC
TTCTGGTAACAACTCTAGACAGTATATATAAAGCTCGGTAATCTTTTAATGAAAAGAGCA
AAAGTAATTCCAATCAGTGTCAAAGAATCATGAAGTGAATACATCAAACATAACATTATA
ATATACATTCATAAAGAGGGTTAGGTACCTAATCTATTTTGCATTTCTTTTTTTGTTAAC
TCTGGGAAAAAAAGAAAAAGAAAATCAAAACCAAACAGAAAAGGAAAGAAAAGAAAACAA
TTGTCAGCTTTCTTAGCACCATTAACATGAGGCAGCTCAACAGTGGCACATTTTGAAAAC
AAAAAGAGAAAGAAAGAGAAAAAAATCTATGAACTCAGAGAAGTACATTCAATTTGACAA
TAGGCAGAAATGAGAGAAGGCAGACTAAATGGGCTTGCAGCCCATGTGGAGCTTCCCATC
AGCAGCTTGTCTTGGTCCTAACCCTGATACACTGGAGAAAAGAAACAAAGGATCATGGCA
GAGAGGAGAGAAAAAAAAGAGACACAGAAAGATTGATTATGATTCTTGCCATATGCAAGc
aatcaatt
>NODE_285_length_578_cov_17.053633
ACGAGACAGCAACAAAAGTAATCTGGAGCTCTGGAGTTTATGTCGCTACAAGTTTTTAGG
GAAATAAAAGTGCTCTAAGTGATGGAGTGTAAATGTGGTGCTGTGCCGGCGGAACAACAG
TATATATAAAGCAAGACAAAGAGAATTACTTGTGTTTTCTTTCCGCCAAACGTCGTCGGG
AACATTCATTGGACTCGGCCCCATCTGTTGTAATCAATAACGTGACCGTCTTGTTTTTTT
ATGAAACGCACTTACTCTTAATTTCATCCACCAGTGGTTTTAGAGAGAAGAATGTGGAGT
TACCTATAAGGCCCCGGCGCCATAAATCACCCGTCGGGGACCAGATTGCGCCGGCAGTAT
CGATTGATCCTGATATATCACAGAAATTTACTGTCACTTCTGTTTTCAATTAAAGATACA
ATCAGTCAGATAATGACTTAATTGGATTTTACAGGAGATTGAGTTTTATCGCCGCCGTGC
TTTACGAGTTTAGTTAAGGAAGGCCGTTTTATCACGGTTGTCAGGGGCGACCGGCTGCTG
CTGCTGCCTTGTCCTTCTGTAGCCGCCGCCGCTGTGTTCGGCTCAGGAGGGTGGGGGGGC
AAAGTGTCACAGGATTGGTTTTCCTTGAGCCGCCTCCGCCTCCATGAATCACGACCTCCA
GTAATAGATAAAGAAATCTGCCCCGGATCTCGACGTGacgcctcctgatggcggcgtgga
agaggacgaaccctagaggaacgtttcaggacgtttttagtc
>NODE_286_length_1977_cov_10.475974
TGGTGGCGGCGGCGGTGGCGGTTGTGGTGGTGATGGCGGTTCTGGTGTCGGGGGTTCTCC
CCTGGCTCCTACCCCTCCCTCCCTCCACCCCTCCCTGCCTGCCCGCCTCCATCCTCTGCC
GCCGCGCGCGCAACGGCTTTGCTCTGTCTCTGGGGCTACCTGGTTGATCCTGCCAGTAGC
ATATGCTTGTCTCAAAGATTAAGCCATGCAAGTCTAAGTACACACGGCCGGTACAGTGAA
ACTGCGAATGGCTCATTAAATCAGTTATGGTTCCTTTGATCGCTCTACCGTTACTTGGAT
AACTGTGGCAATTCTAGAGCTAATACATGCAAACGAGCGCTGACCTCCGGGGATGCGTGC
ATTTATCAGACCCAAAACCCATGCGGGGTGGCCCCTCGGGGCGCCCCGGCCGCTTTGGTG
ACTCTAGATAACCTCGAGCCGATCGCTGGCCCCCCGTGGCGGCGACGTCTCATTCGAATG
TCTGCCCTATCAACTTTCGATGGTACTTTCTGTGCCTACCATGGTGACCACGGGTAACGG
GGAATCAGGGTTCGATTCCGGAGAGGGAGCCTGAGAAACGGCTACCACATCCAAGGAAGG
CAGCAGGCGCGCAAATTACCCACTCCCGACTCGGGGAGGTAGTGACGAAAAATAACAATA
CAGGACTCTTTCGAGGCCCTGTAATTGGAATGAGTACACTTTAAATCCTTTAACGAGGAT
CAATTGGAGGGCAAGTCTGGTGCCAGCAGCCGCGGTAATTCCAGCTCCAATAGCGTATCT
TAAAGTTGCTGCAGTTAAAAAGCTCGTAGTTGGATCTCGGGATCGAGCTGACGGTCCGCC
GCGAGGCGAGCTACCGTCTGTCCCAGCCCCTGCCTCTCGGCGCCCCCTCGATGCTCTTAG
CTGAGTGTCCCGCGGGGTCCGAAGCGTTTACTTTGAAAAAATTAGAGTGTTCAAAGCAGG
CCCGGTCGCCTGAATACCGCAGCTAGGAATAATGGAATAGGACTCCGGTTCTATTTTGTG
GGTTTTCTCTCTGAACTGGGGCCATGATTAAGAGGGACGGCCGGGGGCATTCGTATTGTG
CCGCTAGAGGTGAAATTCTTGGACCGGCGCAAGACGGACGAAAGCGAAAGCATTTGCCAA
GAATGTTTTCATTAATCAAGAACGAAAGTCGGAGGTTCGAAGACGATCAGATACCGTCGT
AGTTCCGACCATAAACGATGCCAACTAGCGATCCGGCGGCGTTATTCCCATGACCCGCCG
GGCAGCGTCCGGGAAACCAAAGTCTTTGGGTTCCGGGGGGAGTATGGTTGCAAAGCTGAA
ACTTAAAGGAATTGACGGAAGGGCACCACCAGGAGTGGAGCCTGCGGCTTAATTTGACTC
AACACGGGAAACCTCACCCGGCCCGGACACGGAAAGGATTGACAGATTGATAGCTCTTTC
TCGATTCTGTGGGTGGTGGTGCATGGCCGTTCTTAGTTGGTGGAGCGATTTGTCTGGTTA
ATTCCGATAACGAACGAGACTCCGGCATGCTAACTAGTTACGCGGCCCCGTGCGGTCGGC
GTCCAACTTCTTAGAGGGACAAGTGGCGTTCAGCCACACGAGATTGAGCAATAACAGGTC
TGTGATGCCCTTAGATGTCCGGGGCTGCACGCGCGCCACACTGAGTGGATCAGCGTGTGT
CTACCCTTCGCCGAGAGGCGTGGGTAACCCGCTGAACCCCACTCGTGATAGGGATTGGGG
ATTGCAATTATTTCCCATGAACGAGGAATTCCCAGTAAGCGCGGGTCATAAGCTCGCGTT
GATTAAGTCCCTGCCCTTTGTACACACCGCCCGTCGCTACTACCGATTGGATGGTTTAGT
GAGGTCCTCGGATCGGCCCCGCCGGGGTCGGTCACGGCCCTGGCGGAGCGCCGAGAAGAC
GATCAAACTTGACTATCTAGAGGAAGTAAAAGTCGTAACAAGGTTTCCGTAGGTGAACCT
GCGGAAGGATCATTACCGGTTTTCGCCCCTCTCCCCGGTCGGGATGGAGGAGGAGGAGAC
GCCCCCACCGGCGGCTTCTCGCTCCCGCCCCGCGCCGCCGAAGGGTCCGAACTCAAGCCG
AGGGGCCTTCCCGCCGTGCGGCGGGTCGTCCCCGACAGGGCCAGCGCGGCCCGGGCCCTC
c
>NODE_287_length_934_cov_10.980728
CAGACAGAGAAAAGCTGTGTTCCCCTGTGTCCCCCCGCCTGTCACTGGCCCTACCTCATG
TTGTGACATTAATTATTGTGTTTTTCCATATGTTCCATACATGCAAGGCCAAGCTCCATC
TTTCATCCATTCAGCCTGGAAACTTGGAACGCAAATCCCTATAAAGCAATGTTTTATTTA
AGGACATTTGTCGCAGTCTCCTCGGCCATTTATTTTTTCGTCAGCAACAGCATATTTCGC
AGAATTACTTTTGGAAGAATTACATACTTTTCTATTCTTCTATAATGCACTTTCTGCACT
TGCACTTCTGTAAAAGCTCAGTAGACATAAAAATGGTTCTATTTATTTAGTTTTCAGTCT
AGCTTTGCACCTCTGGACAGATCAATAAAGTTGTTTTAAGTAGGTTTGGCGTGCTGGTGC
TGAGAAAAACGGGGTGCAACTACTCCTGGAAGGGGTCTACAGGGGGAGCAGCATAGGCTG
AAAAAGTGGAGATCATAGCAGACCTCAGCCAGAACACGGGACAGGTTGATTTCATGCCCC
AATGCAGCGGCAGTAATTGCACCCAGACCCGTTTTATTGCGAGTTGATTTTAAGGAGGGA
TGAATGGAGAAACATTCTGTAAAGTGTTTATTTTGGGGGATGACCTTTATTAACCCATTT
TCCAGGCAGGTTCCCCTGAGGTGATCTGGCTCAGTGCTAGATTAACCCTCGCAGGCCCAT
GGTAGCCAGGCTGCTCCCTATCATAGGGTTTCAGGAAGCAGAGAATGACAGTAAAATTGG
ACTTGCAACATGTGCGCAAACCCCCACACACCGCTTTTGAGACATGAGCTACTCACCCAC
CCTTGACACACAAATGTAAGGAGTTTGTGTTGATATTCCCAGTAGGCAAGTCAGCAACAG
GCTGGATGGTGAAGGTTAATATGTGAATGGAACACAGAGAGAGAATGACATTAAAATGAA
ATACAGGGAACAGCGAGCACTTTTCAACTGCCTGCTCTTTTTTCCTCCGCCGAAAACAGT
TGTCGTAAATTACTGGATTGTCTTTAGGCTTTTATCAGCTAAATaaacgatcatccgaga
ttatgtgagtaattgatcttcccttgaggtgagtgtgt
>NODE_288_length_689_cov_26.177069
CCAGGGTCCTGAAATGTGTTCTGGTTAGAAATCTGAAGAAACCATAGGCCTAAATATGGT
ACATCTGCAAAAATCTAGTTAAAGTTTATTTGTAAAATCGTCCGTACAGTGGAGAGGAGA
GAGTGATTCCATGTAGTTATTTAAGCAATCATCAGAGGGAGCCGAGGAAAGGCGCTGACA
GGAGCCAGAGACACTTCAGGCCTGCACTCTTGTCAGAGTTGTCTAGACCAAATATTGGGA
TAAAGTTATCAACCGTTATTTGATTTCAATTTTCTCCACGCACCTCGCCGAGGTCATAAT
AACAACTTTATTTTCAGTGGTGCATAAATTAATTACGCGCATTTAATAACTAAAATATCA
TTATATTCCCCCTTTAATAACATAAACGCTGCACGCCAGGGAAACCCTTAATAGCGCGGG
GCCCTGTAACTGGCCATTATCCGCCTGTAATGATATTACAGAACCAATTACGCGCCATTA
GAAGGGATTTTCTGCACTTTATGTGGTTTAGTCCAATCCCGCACTCCTCTTCTAAATTTC
AGCTGCTTCTCGAAGCCTCATTTTGCTTCCACCTCAGAGACGCATGGCGTCTGCGCTCTG
CCGTCCCAGATGCGCTTTAAAACTAATTGAAAGGGTCCCGCAGCAGATCATTTATCTGAG
GAAGCGAAATAAATCGCAGGACCCCTTGCTGTGAACAAAATCAAAAATTTGGCCTTGTGA
GTGTTCTACATGCGCAACCCCTTGTAAAGTGGACCCCCTAACACAccctgacgagcaatt
aacccacccgacagtcaatctaaaacccaaaagcagtcatcctcctttttttaatatatg
aaagaaccaaataaaaagtgcagcgggtatgtg
>NODE_289_length_443_cov_29.729120
TATATATACTAAACAGACATATATGTATATATATATATATATGTATGTGTGTGTGTATGT
GTATATATATATATATATATATATATATATATCCCTCCCACCCTGCTACGATACAGTAAC
TGCTGACCCCGGACACAGTGCCATTATGGTAGACGAGGCAGGGCTCCCCTGGCAGCGGCT
GGGGCGGCTGGTTGCTAGGTGGAGAGACATTACCGCGGGCCTCTGCAATAATTTATCCTA
AGAGCGCGGCGAGCCGTCATGTAGCCCCTGACAGAGAGCTGCAGTACTTTATCAGCCTGC
CTGTAAATCAGCCATGTGTGGGTGCAGACGGCAACATTGTTTGATCTCTTTCAGACACTC
TAATAATCTGCTCCCCTCTGATTGATACCTTCACACAACAAAGCACATTACACCAGCAAA
CCACAGCAGCCATCAGTGTGTGTGTGCACATGAGAGTGTGTACGTGCATGTGCTAACGTC
TGCCTGTATGAAAAGTGTCCAAGCGTGTGTGTGTGTGTGTCTTTCTGGTGGTCATCAGTA
TTGCCAGTGGCCACGGGAGGGAGAGGGAGGGGATGAATTAGTCTTCTGCAGAAACACAGG
GTCATTTGGAGTCTCTAAACCAATGAc
>NODE_290_length_484_cov_17.258265
GAGAAATCCCTGGCTGATCCCGGCCAAGACACTTTGTTTTTCTTCCCTCCGCTCCCACCC
CTTCCCTCCCACTCTTTCTGTCCATCCATTTTTGGGTTTTCATTTTTATTCATAGGGTGA
TCGGGGTGGAGGGAAGGGTGTCAAGAAAGCAGGGGGCAGTTTGTGTGGGTGTGTGCGTGT
CGGAGGAAGGGATTGTTAGTCGGCTGATGCCAGTGGATGTAGGTGCAGGCCTCAGACCAG
GCCTGCCAACAATAGCCACAGTGTTGTTTGGGTAGTTGCGTCCAGGACTCTTGGACATTC
TTCCCATGTCAGTATAATCACTACTGGGAGGTAGCTCCATTACGGATTACCATATCATTA
ATAGTATCCATGACTTTTGTTCAAAGGCTACTTGTGTAATGTTGCCTTGTGGATGACGGC
TAATCCTCTGAGCTGCAGCTGTAGGAAAGAAGAGGGGTAGATCCCACCACCAGTCTCTCT
GCCTCACACACACACACACACACACACATATAGACACCCTCACATACAAACACATATAGA
GGCATCTCTCTGTCTCAGCCCACGGGGATCAGGCCGCTGAAAGACAGATACAAACAACAG
TCAAATACAAAGTTCCCCCCATAGCGAAAAAGAAACATCCATTCTACACTTCCCAACTGA
TCCCCTCC
>NODE_291_length_795_cov_13.105660
CACCCTGTCTTTGACTAAGTGACACACTCCATAAATCGAAATCTTTGTTCTGATAATTGT
TTCATTTCGCCGGATCAATTGTCATATCCACATAACACACACCTCGATACAATGGATGTA
ATAAGGAAGCCAGGGAGATGCTGGCGCCCAACAACAAGTCTATTAAGCCACTAGAAGTCT
AAACGTCAACAAGACCAATCCCACTCAGTGCTAATCTGCATTCATTACTATGCAAACAAA
ACAATCCAGCCTCATATATTCTTTCAAAGTCACCTTTAGATTCAGACACTTTTCCCATAT
AGACGCACGGGCAAGTCAGAATCCTCCTGAGCACAAAACAAACAGCACATCACGGTCGCA
TGTAGAGAGCCACACCAGAGAGAGAACAGAAAAGGGAACATTTCAACAAATAGAGAATAG
CATGGCACTGTCACATGGGGAGCACAAAACAGCAAATAACAGAGACAAGGTCTGATGGTA
GCCCTTGGAGCAGCTGTCATATTAAATAATAATGAAGGATCTATTAATATGCAAAGGAAG
CAGCAGCCGACTGGCTTAACGCTGTCATGCCTCTGCATATTGTCAGGATCTTCATCATTA
ATTAACATGCTAGCTGCCCCATACCTGCGCCAATGTCAGAACATTCTTACAACAAACACC
CCAATGCCTGTGCCCTCCGCAACTAACTCGTATAATTAAATTAAAATCAGATTAACTTCA
CATCAGTACACAAAAGACTGACTTTTACGACTTTCTCTAGCAGTGATTAAAAAAAAAAAA
ATTACCGGAGCTTATCTGTTGTGTTTCTGTTCTCTTCTCAGTTAGGGACGGCACGATGGG
CAACAATGAAAACACACTTTATTTATCGGGCGAGCAGGCTAAATAGAGAAGAGATACTCC
ATGTCAATGAGCATGGTCGCCTAATTTTATGCATGGACTGGTGGcggcacagcgatgaca
aactggggctgagaacagc
>NODE_292_length_1290_cov_20.572094
GAATGATTACAGTTTGCAAACAATTTGACAACACTGATGACACAGTGCCAATATCAGTTT
AATAAAAAAACATGTTGCGATTATTCTGAAGCTACTGGCTCTCCTTTTGGCTCGCAAACA
AAGAGTGGGGGGTGTAAATAGGAGGAGAGGCTCACAAGGGGCACTATGGGTCAAGAATAA
GCTAACTTTGTTGAAAATGCACTTTGACTAACCGTCTCGTCCTCTCCCCGCCCCTTCCTT
GTTTTTGTCTCTCTCTCTCTCTCCCCCCTCCTCCAGTTCCACCAGGTTAGAAGAGTGATG
ACCATCCTGTTCCTTACTATGGTTATTTCATACTTCAGTTGCATGAGAGCTGCGCCCCTG
AGAGATGCCCCGGGCATGCGGGGCCATCGGACGGAAGGCTACTTGGGCGCTGCTGCGACG
GCCGCACGAGGCCACGGGACTCCACAGAGTGGCGGCGGGCCAGGCCAGCGCGGGGAACTG
CCCTCACTCACAGACACATTTGAGCAGGTGATAGAGGAGCTGCTGGAGGTGGAGGGCGAG
GCGGCACAGCTGGGACAGGGGGCTGATAAGAGCCAGGGAGGTGGGGGCCCGTCGTCTGTG
GTCGCCCCGGAGACCAAGGATGTCGACCTGTACGACTCGCGGGTGATGATCAGCAACCAA
GTGCCTTTGGAGCCGCCGTTGCTCTTTCTTCTGGAGGAATACAAAAACTATCTGGATGCT
GCTAATATGTCCATGAGGGTGCGGCGACACTCCGATCCCTCGCGGCGCGGAGAGCTCAGT
GTGTGTGACAGTATTAGCCAGTGGGTGACAGCGGTGGATAAAAAGACGGCAATAGACATG
TCTGGGCAGACAGTTACCGTCATGGAAAAGGTCCCTGTCCCCAATGGCCAACTGAAGCAA
TACTTTTATGAGACCAAATGCAACCCCATGGGGTACACAAAGGAGGGCTGCAGAGGAATA
GACAAGCGGCATTATAATTCCCAATGCAGGACAACCCAGTCCTACGTGCGAGCACTTACC
ATGGATAGCAAAAAGAAGATTGGCTGGCGGTTTATAAGGATAGACACTTCATGTGTATGC
ACATTGACCATTAAAAGAGGGAGATAGTGTATAAAATGTATAGATTTTATTGAAGAGTTT
AAAAAAGAGAATAAAGAGAAAATATCTATTTGTATATATACATAACAGGGTAAATTATTC
CGTCAAATGAAAATTTTATGGACTGCATGTAAAAAAAGATGAAGTTTATACAGTAAAAGT
GATACTACAGTCTATTTATTGAACATATTCATGACCTTGTAAACAATTAAAAAAAATCTG
ATCAGTCATTTGCGCCCAGTTTAAATTACTATATCACATTCCTCAAGACATTGTGATTTG
TTTACGTTGCCAAGAATTAGAAAATGAAGGAAGAAAAAAAAAAACACAGGCAAGGAATGA
GAGAGGACAGTTCCATCTTCAAAAGCTTGCatgc
>NODE_298_length_641_cov_5.731669
GGTTTAAAGGTAGAGGGGGGAGAGGAGCAGAGGACAACATGTGATCTTTGACTTGTTCCC
TTGCACTATATCCCTATCGTTATATATTTCCTTCACGTGGTGTCATGCGTGAATCGCCCC
ATGACCACGAAACCCACCTACAACCACAACTACATCAACTACAACCAACACCACCTTCCT
CCTCCCTCCTCATCTTCCTGTGCCGCCCCGACGCCATGGCTGCGGCTGCCCCTGAAACCC
CCCTGTCCCCTTCGGTCGTGTTGTGACCTGCTGATGGCGGTTTGGGTGCGAACACAGCGG
AGCGACAGCCGGACGCGGGCACTGAGTGTGAGGGACGACGAGGAAGGGCACCTGATCTGT
CGGAGTGGGGACGTCCTGCAAGAGAGATGTACTCACTGCCACTACTCTATCGTAACCCTT
CTCCATATGAGTATTAAAGCATAGAGCATTTACATGACATGGGAGTGCCTGATGATGATG
ATGCCTTGCTAGAATGCTCTCCGCTCTAGCTGAAATAGCAGGGTGGAATGCAAGAATGTT
GAAGATTTTGAGAGGGAATTTAGATAAATTCTGCTTTTTTTTGTTTTAGGATTTTAAGCT
GTGGAGCATTTTCTATGTTTCACAGGTTACTTGACTTTCCTAAACATAGAATTCCATTTG
CAGCTGTTTGTTTCTGTTGTACTGTAGCTTTAAACTCAGTTACAGTTTTGAATCTGTAAC
TTAAGCTAGGTATTTCCCACTGTGAGGGTGTTAGGGTTTTTTTTTCTAGTGGaaagctct
catatgcacatcacttatttagtcattttcatgaagattagtaca
>NODE_301_length_743_cov_16.654104
AAAACAAGGGGATTTATCAGGGATGTCTCTGCCTCGGCTGGGGCTAGGGGGACCAAATTA
CAGCCCCGGTGTCTGGTTGGAGGCGGAGGAGGAAATAGATGGGTCTAGATATAATGGTGA
TGGCCCCTGGGTGGTACTCCTTTGAGGGAGAAAGAGGAGATTAGAGTGGAGGTGTGAGCT
CGCAGTAAGATTACATTTTCCCTCTTTATAATGGATAAGTGCTTCTCTTTTTTTTCCTAT
TTCACTCCCACTATTCTGCTTCTGTTTCACAGTGTTCCATCTCTCTCTGCCCTCCGTCGC
CACACACACATACGCCAAACACACACGCACACACACACATTAAAAAGCATACACATGCAC
ATATGCGCGCACACTCCAAACACACGCACATCTCTCCTCTCTCCCTCTGTCACCCTCTCC
CTCCGTCCTCCCTCACTTGATCCTTACACCTACGTGCTACAGATGGTTTCATTTTATAAG
AGATAAAACCACATTTGGTGGAACTGATTAAACAGAGGGAACAACATCCCCATCTGCCAT
TTATTCCAATCTGAAATTGCTTGGGCAGATGCTGACATCTTTGGAGATGATTGATTCACC
CCGTCTGGCCAGAGAGGAGTGGAGAGGCAAGCTGAGCTGGATCCTCCCCGGGCCTGCAGC
TTCACTGCCGCCCTGCCACCGCTTCACCACAGCGTCACTTCACCAGCGATAGAGCCCTCA
GCCTCGTCTCCCTCCCCCCCCTCCACCACCTCCAGTCCCCCATCTCTTGTCTGCTGCAAG
CTGCTGCAATCAGCACAGGCCCCTGATTGGACTTGGGcaggtgagcgcaatacactttaa
tcatcgggccagtacatgccagatcatcccgtctgtatgggtgtgtgactgtgtggcggc
agtgtgggagggtgatctgtgtcggag
>NODE_302_length_759_cov_30.725956
GTCTGTGGCTGTGCATTAATGAAGTGATGCACTACAGATATTGTAAGTGAGCATGCTGTT
TGCAGATTTCAAATTAAATACAAACGTGGATTATAGCAATGAAATTTTACACATACAGTA
TTTGTTTCTCATAGCAGCTATCTATGCCCTCAGCTTTGGAACGAAATCCATCTGGTTTGA
CTAAAATAATCAAAAATAAATTCCTTAGTCATATCTCTGATTTGCTGCCATGAGTGAACA
ATATCTTTACCTTCTCTCAGTTCTCAAACTTTTTAAATGTCCTGGAGGAGTTCTTGTTCG
AGTCCCAAACCTACTGAGATCTCTAATGAAGGCTTTACCTTCCAGGCAAGCATATTTCTC
CAAATGACAGTAATTTACATATGATGTATTTAGAGAAGAAGAGGGCAGGCTAATTCTATT
TGGAGATTTTCCTTTGTTTTAGGAGTCATTAGCAGCTAGCTCAAATCTAATTTTTACAAT
TTCATCAGGCCATCTTGGAAAGCCTCTGTGAGCTCATCAGAGAGGAGCATTTATTGCTAA
GTGTTCTCTATTGCATTAGCACACAATAAAGCGGCCAGGGACTGCTACAGACGTTTATGT
GGAATCCAGTTAACACTCTGCCAATTCGTTTTTTATTGGGACACAATCAATTTTTATTCA
TTTTAAAGCCAGAATGCTTTCTTTCATTGTGTGCCTACCCCAGCTTATTATGCCCTAAAC
TAATTACTCAGTTGTTTTCACAAAATGCTAATGTTTATGTTAAAGATTTCCTCTTTGAAA
TGCAGGCCTGATGTGCTTATACATACACTTCCCCCTATGCTTTAAGCATAATAACAATGA
CATTCATTTAATTTATAGAAGTCTGGCTGTGACAGGAGGGTCTGAGTAATAACACTGATT
TTAAATAATTAcagttaaagtcatcaaacctggcccttgggtc
>NODE_303_length_554_cov_26.779783
AGACGCATGAGTCAGCGGCCAGTAGGATTTATAGCCAATTGATTAAATTAGCATTTGTTC
TGCTACTGGGGCAGCAGCCTGTCAGTATAAACATACACTGAAACACACTCCGGCGCGGAG
CAAACAAACATGCACATGTACGCCGGCCGCAGTTAAGGAATGCGACGGGAAAGAAACCAG
ACAACGGGGACAGAAAAGAGAAAAGAAATCCACCAGGAAGCGGTAGACAATTAGCAGCGA
TGTCAATAAGTCAACGTGATTAACATTCGGATCACTGGGATGTAAATACTCAAAGAAACA
CATGCTGCACTCCTGCAAGCCTCCTTCCTGAGCGGCTCCTTGGTGCGATACAGTGAATGA
GCAAGGGGGTCGCACACACCAGGCTTGCTGACAAGCCTTTTTTACGACATTCATCAAAGC
CATCTGCCATTTTCCGCTCAATTAATTTGTTATGGGAAGTGGGATCAATTAAGTGCGCAC
CGTAATGGCTTTATATCCTTGTTTCCCTTTTATAGCCCAATATTTTCTGTGCTCCACTCT
GGCATGAAAAGGCGAAATCGATATCCCCGGCTATTTTCCCCTCCCGTGGACTAATTTGTT
TTTGCCACTCTCTTCCTGGCATGATAAACTGGCTGTAATGAGGGGTTAGGGCGAGGGGGA
CAGACTAAACATAAACCCACACTCAAGCCAACAAGCGGAGTGGGGGCGCGCTTTCTTTTT
TTTTGTTGTCGCCAACGc
>NODE_304_length_786_cov_33.430027
TGGTGAGTGACTCGTGATCGAGTGAGAGGAGGAAGAAGAGGGAGCTGACTTGGGGGGCAT
CGTAATGCTGCATTGCCGGGGGATCAGGGCAACTCGGGGCACTGCCGGGGTACAGGACAG
AGCTATCATGTCGCCCATCCCTCTGACAGGCGCACCCGTTTGATGGAGGGGCTCTCGCGC
TCGTCCAGGGCGGGCCGGGCCAGTCCCAGAGGTGAGTGGAACTCATTCCTGTGCTCATCG
CGGTCGCTGCCCTCATGGGAGCTGCTACAACTGCTCAGGCTATCAACGGGGGAGCGTCCC
GAGTCCTGGCGGGACGAGGGGTTCTGGGGAGGTGGTACCCCACCACCGTAGCCCCCCGGT
GTGCTGCTGGTGCGATCTCTAGGAGGAGAAACAGGTTCGGACTTGATGTGCAGGCTTTGA
GCAGAGGGCAGGGAGAGATTTGAACCCTGACATAAGTGAGAGCTAGAGCAATTTCTGTTG
GAAGGAGAGGAAACGCAAGAGGTTACAGAGTTACAGAGCAAGAAACAAAGTGACTTGCAT
GCAGGTATGCATACACACACTCGTGAGGTGTCATTTGTGTTCAAGTGAAGATTGAAAACA
GTAAAGGAGTCTTAGATCTCTGAGTGTAGCATCTCAAAAAAATAATAACTTATGTGTTAC
ATCATGCATTTGCCAACAACACCTTGAAGTAAGTTCAGAGCGCTCACCCTAGCTGGCCGA
GGGCTGAATGCTGCATGTTCTGAAGGTGTTGCTGTTGCCATCCGCTCATTGAGCCGAGGT
GTAGGGAGCTGCCGCTGTTGAAGCCGGACAGGGAGGACAGGTCTGCACTATTCAGGGAAT
ACTCTGTGTACGAACATAAAGAAAGAAGACACAATGTAGGTTCTAGATTGTTCAAAGAAG
TTCAAACAAAGTCTCAAAGAGAATGCAGCTCTGGTAAATTCTGCTATGCCATgtatgtga
caacaacacc
>NODE_305_length_498_cov_30.849398
AATCATCCCAGAAATTAAACGAGCGTGAGCCATCGCTGTGTATGTAACACAAGCAGGGGG
GGGAAAAAAAGATATAAGCGATATAATTGAACAAAACATGTAACCTGTCTAAATCTAAGC
AGAAAATGAGAGAAAATGAAAATTCTATTAGTCTCTAATGTTCCCTCTGCCCCCCTCCCA
TGTGCTCTTCATCTCTCCTGCAAAGTATTCAAATGCAAGCCCTGCCTTACCTCCCCGTGT
CTCTTTTTCTCTAATTATCCATGAGGTCAGTAAGCAAAATGGGGAAGAAGCCAGGAGATC
AATACAAATTATCCCTGAGCAAACCAGTGCTGACAGTTTGAATTGCAGCATATGTTTACC
CAAAATCAGGCAATTTATCTTAATATCAGGCGAGTAATGCAGCAGGGGTGAGAGGTCACA
CAATCTCTCCACCTCATAATTACCCGCCTCTAAAACAGGAAAGTGGTATTGATTGGCCGC
GGGCCGGGAAGCGGGCGTGACTGGAACGTGCCAGCGACCCCCCCACACCCACCCACCCCT
ATCATACCTCCCCCCTAGTTCCCCCCCCCACCCTTCTCGGTCCCTCCTCCCCTCGGCTAG
ACTCCCCACCCAGTTCAGGATTTATGGGATGTGTGTGGAGGGTTTCATGTTTCCTTGCAG
CGATTGAGAAGCCTTACAggag
>NODE_306_length_452_cov_29.564159
ATCACAACCTCGCTTGGCCTCTTTTCTGCATCTAATTTTTCCTTTCATAAAATTATATCA
CATGCTGCCAGAGCCATTCCAAAAATCTCACTAAATACTGCATCTGCAGCCGGTAGCAGT
GACTTACAGCAGCTCCTCTGCTCCTCTGCAGAACAGTTTGGAAATTTAAATTTTTTGCTC
TCTATTCAGGGGGCCTTTTTTGACCCCTATTACGCATTCTAGACTTAACGTCAAAGAGCG
AGGAAGAGATTTAATTTGTTGACTATTGCCACCGATCTCCTTTAAACGGCTTTTAATTGA
TAACGGCAAGGGAGAGCGGTGAACTTTAAATAGACATTCTAATTATCGGCTTTAAGAAGC
AGGGGCTTTTTGGGAAATGTTATGGCATTTGGAATGGGATTAATGGGCGAGTGAGGCGCT
GGCCACCCTGCAGCTAAATGACATTAAAGAGGGAGATGAGTGGTGCTGCTGAAGGGAGCA
AACCCACTAGTCACAGGAGCCAGGGCGCCCACTGCCTTGGGCACACACACCGTGGGGTGG
GGGGGGTATTACATTATCCAGCCCTCAAGACTTCGCCCCACATGGATACAGACGCTCCGA
TACAGTTAAGCCCATCCTTcactaatgcaatactct
>NODE_307_length_433_cov_22.678984
ATTTCTTTTACTGTATATGTACTTCACAAACCCCCCTCCATCTTCCCTGGATCTCTCCCT
CTCTCTCTCTCTCTCTCCCTCTCTCCCCTTTCGTCTTTCGTCTCTGGGAGTATGGGTGCA
TGTCAAGTGATTGTTGAATTGAAATATTGATGTGGAGTATCAAAGCGTGGCGTAGCACTC
CTGTGTTTCCAGAACTAACCACGAAGCGCTTTGATCAGATACTCCTGTGATCTGACTTCT
GAAGTTGTTAAGAGTGCTGGAAAACAAAATGCAAACAAACTTCAAGTGCTCTTGGTATTG
ATAAAAGTTTTCTTTGACAAGTGGAGATGCGTGCTTGTCTGCCTGTGTCTGCCCAAGACT
GGAGATTTTGGGGTTTTCGTACATGCTAATGGACACGAGATGAGGGAATTATTATGGCTT
TCTGCTCCCCTCACGCCTCGCAATGTAAACCCCGTGCTACAGGGGAGGGAATCGCTGCAG
AATCACGCTGCGATTATCGAGGTACTCAAATAGCGGTGCAAGAATATTGTAATTCTCTCG
TTTATGTTTCCATTAGAATTTGCTAGAATTTAGAACTTTACTTAATTGGGGGAACtaaaa
ggctaaactgagacatg
>NODE_308_length_585_cov_21.731625
TACTATTGGACATAAAGAGCATTAGGGGAAAGCAGCCCATACATGGCCGGCTTTTATTGG
GTTACTATAGTAATGTAAATGGATTAAAACCAGCGCTCAGCTCTTGTGACTCCCAATGAG
TGAGCTAAATGATTCACTACTAGATTTCGGCCCTCCTATAATTGAATACAGCATACGCTG
TGTATTGGAGGCAAACTGTGATCAGTGTCATTTATGACTGGAATGTCTGACTTGGCTCTG
GACATATTGCTTAGACAGAAGGATGGAGCAGCAAAGGAAGAAGGGATAATTAGATGAGTG
CAGATGGGTAAAAAACTAAAACAGTCACAACCTGCTGTGTTCTCCATGTGCCTGTTGTGT
GTTTTCTTGCGGGTTGCCAGGTCCTGCGTACTGTATGCATTTTGTTGTTTCCTCCCGTCC
AGGTCGCCAGCCATGGGGAACCTCATTAAGGTCCTTGGCAAGGATTTAGAGAACTGTCCA
CATTTTTTCCTGGACTTTGAAAGTAAGTGAGCGCCAGGGTGTGTGCACGTGTCTGTGTGC
TTGAACTGTGAGTGCATGTGTGTGGAGCGGAGGTGTGCAGTGGGAGGTCGGCGCGTGGGG
TCAGGGGAGGCGTGTTTGGAGGCGAGCTGCTGAGCTGTTGATGGTGTGATGGAGTGTTGT
TGAGGGTGTGGTTTGTCATTATCAGGCACTCTTTAGTCCCACTCTCAGCCCGAAGCTATT
CATACGTAGAAACGGTGCgtaggtaaatacaatgacacgaatcaaaaac
>NODE_314_length_623_cov_7.916533
GTTTCTTTGCTCCTCTATGACCCTAAACTAAATATCTTTGAGTTGTGGACCTTTAAGGGC
TTTATCTTGGGCTTTAGGAGTCACTGAACGACATTTTTGGCCATTTTCGTCCATTTTCAG
CCATTTACGGCCATTTACGGCCATTTACGGCCATTTATGGCCATTTTTGGCCATCTTCTA
GCCCAAACACCAAAGCTTCAGCCCTGTCCATCAGTATCTTGTATAATCCGGTGCTCCTCT
TTCACTCTCTTCACCACAGGGAGGTTGATGCGTTGCCTGCGCTGCCCAGTGGCGTATCAC
GTCGGTGACCAGTGCGTGGCGGCGGGCAGCGAGATGATCACCAACACCGCCATCATCTGC
ACCAACCACTTCCACGCCAAGAAGGGCTACAGCCACCACAGCCACGTCAACGTCAGCTGG
TGCTTCGTCTGCTCCAAGGGTTCGTCGCCTCGTCTCAGACACACTAATGGGCGTTTATTG
ATTGTGTTAAGGCACTTTTATGCAGTGAAGATCAAATTTCAGCTGCATGGTTGCAACTTT
TACATTAAACCCCCATTAAATATTGAGAAACGGGGCTGTTTTCTAATTATGGAGGCTGCT
ATGATGGTAAACAGCTTTGGAGTTTCTCCTCTACTACAACCTTTTCTTCATTCCCTTCTT
CTTGTCTTTGCTGCTATGCACACAATATATTTCCATGTAATTATCCAGTGAATTTGAAGC
AAATATTTCCGAGATAAACAAGAGAAATTGTAAATTAAGCTTGTTTTTATAAACTACTTT
GAATCTAATAAGGTTAAGTtggtgata
>NODE_315_length_623_cov_12.296950
TGAATTCAATAAAGCTGCATTTGCAAACGTGTGTGTCTGGAGTTTGGGGGCAACATTTTC
ACTGACTGCTTGGTGACATTAGAAGACTTCCTCAACATGGATCTGAACGGATTCAAAACA
AAAGACAAACAGTCGGTTATTATTTTTAATACAACTGTAAAAAAAACAACAACTTTGCAA
CAGCAACATCAGTATTAAGTAAACACACACACAATGCATCGACAGCTGATGTCACGGCCA
ATCACTATTTAAAACACACAAATAAAAGGAGGAAAATTACTGATGTACTTTAATGATAGT
CATAATAGCTAATCAGAGCTGCACGCAGTTGTTTAGTCAAGTAGCATAGTGCACATATGT
TTAATCATTTAATAACCCACCCGTTGGAGAAAAAAAAAAAGCAAGGTCAAAAATAAATTA
CATCCATTATTTGCAGCAGATCTCCCCAAAGCATTTGGAGCGAAAACTGTTTTGAATTTC
AATTGGCTTCCAAGTGGCAAAAGCCCTCAGCTAATACATCAAAGAAAAATTGGTGTCAAC
TAATCGGTTTAGGACACAGATTTAGAATGGTTAAAAATCCCATGAATACTTCAAGCATTT
CTTTCCTGTACACACCACTGAATGCTTGGGAGCAGCGCGGGCTGACCTTGTGCGCTCCAG
AAACCTGTCCGCCACTCGACATTAACTGACTGTTTAACTCATCCAGCCGCGCAATTAGTC
CACCACAACGCATAATGTTGTGTAATAATAGCCTCTATATCCAATTTAGATTACACTTGC
TCCCTCAGGCATTTTAAGTGGCATGCA
>NODE_316_length_970_cov_16.129896
AATAAAATCTGTGCATCAGATGATCACAATGGAGACAACAGACTATCTATATGAACATAA
AACTAATAATACTTCTGCAAAGTGTCACTTTTAGTCAGGTGAGGTTGTAATCCTTCCAAT
AAAACACTGGGTAAACTGAGTTATGCTTGGTTTACCTTCCATTATAAAACACAGACACAC
ATTCACACACATCACTTTGTCACCTTGATGCCAAGAACAGATATGCCCAGTTTTTTTTTT
CTTTTTTCTTTTAGGCTGAGCACATCACCAGCACAGTGGGAATGCATTATTCAAATAGAT
CTTTGTTACTCCTCCAAGATGATTGTGGCACAATCAGCCATGAAATAAGTTTGCTGTTTT
AAAAGTGTTATTCTCCCTCCAGGTCTCTCAGGTGTAGCTTTGTATTCAGGTCGGCTTGCC
TGCGCCAAAAATCAATCTCAATCAAAGGTGGCGAGGAGTTTATCATAAATTATCATGAAA
AGGGTTCCCACTCAGTAGATGCTTAATTACAATCTCATTTGAATAAGTTTGCATATTAAT
GAGTTTGGAATGAAAATGGTTTGTGGGGTTTGTGATGGGGGGCTGCAGGGTAACCCACGG
CGATAATGACGGTCCTTTAAAATGTATGCGATATTATTGCTGGTGGAGAGCCGCACACTT
GTCTCTCACACACATGTACGCACATACGCGTGCACATATGCAAGGGCCCATACAAACACA
CAGGCATATGCTGAAACACACTCGCGAAGAGACACACATCCACACACACACCGGCTATAC
ACACATTAGTGCAAGCACACGCGCACTCAGGGGCGTTATAATATGATTAATGGCGGAGTG
TCTCTGACATTAATAAACTATAACCAAATTAAAGACTTCATTAGTCTCAACTTGGGCTCA
GTGTTTGGTCACACGGTGAATCAGCGCTGTGTGATATTTGCCTTGCAAGATTTTTCCTTT
TTCTCTTCCTTCTTTTTAAGCCACAAAAGTTTACTTTTCAAAAAAAAATTGTTCTCTTAT
CAGTTTCTGTCTGTCTGTTTTGGAAGAAGAGTcacgtggcactgatatctgtgaaaagat
gcttttgtattttgtctggataaggtatgaaaatgtgtgtgtgtgtgtgtgtgtgtgtat
gtgtgtgtatgtat
>NODE_317_length_773_cov_18.448900
ACGCAAAGGACATTAAGTGATATAATTTGCAAGTTCCAAGTTGATTTTGACAAGTGAATG
ACACTTCAGGTCCCTCTTTTTGTCTGTCTTAAACAACTTGATAAATCCATTCAGGTTAGT
ATGGATCATTGTGTTGTTCCCGCTGTACATACAGTATAAGGCAAATCAATGGGAGATAAT
AAATGAATGATACAATGCAACATTAAACATGTCCAGAATAATGCACTTTAAATGACAGCT
AGGAAAAAAAATCTATGAATTTATCATTAAAAGTTAATTGAGAGGGGAGCTTAAAAAGGT
CAAACAAGTCGCTCCATTCGAGGAGGGCATAAGGGGGTTAGCTTTTAACTTAGCATTTTT
ATTGACTCTGGCAAAACAAAATGAGCGGGCTCTGTAGGATTGTGCACTCTGCATTGGCCA
TTCAGGCCTTCAGAGCCCCATTGTAGTACTTTGAAGAGAATGAAAGGAAACCCCACTGGT
GGAAATGCAGTGGAACAGCCCCACAACAGGCCACAACTGTTCCCTTATGCATGAAAGGCA
GGGACATAAAAGACAAGATGGACTTCTGAGGTAGGGCCAAAAACAAAGGCAACAAAAGTG
CTGATCACGAGGGGATGACACGACTCGTCTCGGCAGAAGGAGCAGGGAGAAAAGGGGCAG
GGGACAATAGCACTCCCAGCCAAATGACATGTTGAAGAATTGAAAAATCCACACAAGAAG
TGTCTTCTCAATTCACTAAACCCACAAGAGCTGGGTGACTGTCGGCTGGACCCTGGTCAA
ACTGAGAGGGGGTGGGCTAAAACAGCCCACAGCTTTTCTCTCTCTAACTTTCTTTCCCAA
ATCTTTCCCCGTTTTGGCAAACAACTTGGCAAGGGCAGAGACAGACTGGGGTGATGGCTT
TAGTCTGCACACACCAAACCGAAACCAAACCAAACCTAATCAAAGCAtggtgggttc
>NODE_321_length_723_cov_13.428769
GGCCTGTTTTCCTGGTTTTTGGAACTGAGGCAGCCAATCAAGTGAGAAGGATTCTCTTTT
AGTTTCTCCGCTGGATTTCCACGTTGCTGCTATGTCCCAGCATCCTCACTGACATCAAGT
GCAAAGTTGTGTGTTGAAGCTTCTGTAAATACGTTCAGATGTGGAAATACAAACTCCCTC
GCAAAGAAAAATGTACATAAAGCTCACACAAGAAGTCCATCATGGCCAGGGGACAAAATG
ATAGTGTTTTTATAAATATAAATATATATCGGGTTTGACAACCTTCGGACTGTTACATGC
ACTTTCTTGGAAAGTTGGAAGATCTTTATGGGTCCAGTTTCTCTACACTTTAATACCTAC
TAACAACTAAGATACTGTAATTCTTTACTCTAATAATCAAATACATCAGTTTTCCAAAAG
AAACATTGTGTGTTTGTGTGCTTTTATTTTAATCATGTCGCAGCAATTTTAATTGAAAAA
AAAGCAGAAATAAAAATGAAACACCTTTTTTTTTTTACTTGTGCGTAATCGGTGCTTGGT
TGCGCAGCGCTTTTCTGTCCGTGCGCCCTGACGCACAGCAGTGGATGCAGTGACTGATTC
ATTTAAACTGATCGCAGTTTTAACCTCATAATTTCCTTTGCCAGTCTTTGAAAGCGCGAA
TGAACGGCTAATCCTCGGAATCAAGTCGATTCGAGGCTTTTTACGCGCAAAGGAAAAGCT
TCACTCGTCAAATGTATTTATACACCAATAAATAAGATTGTAATAAAAATAAAAAGCGGC
GAAAACAGATTATTCTGTCTGGAGCACATAGTTAAGCAGGCGCAAATCAGCATCAACACT
ATTAAGGTGTCGGCATTTTATGTGTCTTTCTTTTTTCcttcgtttcattaagaagcgcga
cggtgtc
>NODE_322_length_746_cov_24.647453
GATGGTCCGAGAGGAGCTGACGCGTAAAAACAAACCAAAAAAAACAAAACACGCACATCA
TCAAAGCTGGATTCTCACCGTGCGTCGAGACCATTAGACCATCAGACCATCAGATCATCA
CAATACAAAGCAGAGAAATAAGAGCAGAAAACAGAAGCAGCACTTTTACAGCAGGCAGAG
AGCATCATGATGTTTAAATAGAGGTAAACGGCGGCAGGCCAGAGCTCTGCAGCCGCGCGT
ACTTACTCTGAGCGCCGCTTCGAGTCCCCGCGGTTTAATTACAGCCCTAACGTCTCCAGA
CGCGCATCTAGTGTCAAAAACAACCCGCGACTATTTCTCAGAGATTCCCCGTTAACAAGT
GGAAACTTAGTGTCCTCCTGCACCATTTTATACATGATGAGCCGTCAGTAATGGGATTAT
TAAACAAAAACGTTTCAGGCGCTGGCGTTAACCTTTTTTAATGCCTAATTAGGTTTTGCA
AAGCAATAATTAGATTCTACAGTGCTTACACGGCCTATATTTTCAAACGGCATCTGCAGC
AAACACATCATCCCCGCGACGCCCGATGCCAATAATGCGCGGATGTATGCGCCGCGGCGG
CAGTCGGATGTAAGGTTTTAAAACATGTTGCGACCAAATAAGGTGCACTTAAAAGCTAAA
ATAATTATCCAACACGGGCTACAGGCCGACCTGCACCTGGAGCATAGGCTGGTCGACTGC
GCCCCCTGGTGGTGGATCTGCAGGAGAGCGTCTGAGGGGGAAAAGCAAATAAAGATGCCC
CTTTTTATTATATAAGTCTGTTCTTCTTATTGTCTAATTAGAATATCAGAATTTTGCACG
TTCTTTATCAAAGCAGCAAAGTTTTTAAACAAAGCTGAAGAGGAGAAGCTGATTTGTTCC
CTGGACGtgggcgttgacctcggcgcatgc
>NODE_323_length_811_cov_18.263872
ACTAGCACTTCTACAGACCAACTCCTAGAAATATGGACATATCCGTATTACATAACTTAA
TTAGAAAGGAAAATACAAAAATAGGAACTTATAAAGTGAAATGACAATAAAAATTAAGGT
GATATCTTAAGTAAAAAATGCTATTAATAAATACAACAACCTTCCCATACACAGTTAAAA
ACTATTGAAATCTTGCCATTAAGTAACATCATTAACAGACAAATATTTAAATATTTATTT
TCCTTCAGAAAATGTGAACCATATATTGTGGAGCACAATATAGCAATTAGTAAAAACTAG
ACACTTTAACATATTAAAAGCTTCACCTCAAAAATATAACAAAAATCTGATCAAAATTAT
AAAAATCAATTATACATTCCAATTAAAAATATACCAATAAACAGCTAAATACATTGTTGA
CCTAATAATTACAATGCAATCAATCACAGTAGCTTAAAATAAACAAAATAAGCAAATGAG
CACAAAACCTTTAATGTTTTAAAAATAACTTCAATTATTTATATTAGTACAAATAGTTTG
ATTTCTTTTCTTTTTTACAAACACCAGCATGAAAAGGATTACAATAACAGTAGAAAATGA
CTGTGAAAAACATATTAACATCTTCTTTAATTAAATGTCTGCAATTAAAAATGGCATTAA
AGAATTACATTGCAAAGAGTCTTTATCTGGAAAAAGGTTCAAAAGAAGTATTGCACATAA
CAACTTGAAGTTACCTTGCAACATTTACCACATTCAAGTCTTTAAGCTCCCCTTCCTCCA
GATAGGTCTATATAAGATCACCTCGACAGACAGCGGGGATGAGTTCTCAAGTCTTTTTAA
ACAGTGTTCTATAAGGATGCTCAAAGTCCTGCACTGCCAAATCAATTTAAAGTTTTCTCT
TTTTTTTTTATCTCTCTGTCATGTGCATCCTGCAGAGGTCTGCGAATGGGGAAGCGAGGA
GATCAACACGTGGggggagggaagagggggaggag
>NODE_324_length_438_cov_16.468037
ACGGTACACTGTCACAACAACACAGAAAGGAAACTTAAGCAACCGATGACCAGCGGCTCC
TCTCATAGGTCAGCACTGAAATCAGATGAGAACAATATGCAAACACTCGGTGCCTTTAAT
GTGAAGGGTTTCCATGCAGGGGGGGCACATGTGTGTGAAACGAAACGAAAAATATTTGAA
AAGGAAAAAAAGGTCATCCTGAGCAGGACGGGCAAAAAATGGAGTCACAATGGATAGTAG
AGCTTACCAGCAGTGGCAGGGTTGATGCAGTCAAAAAGGGTCCCTTTCCTTTAATTATTT
ACCTCCCTATCCGACATTGTCCTGCAAGAGGTAGAAATACATTCATTTGAGGGACCCTTT
CTGTGAACCAAGCAACCAGGAGCCCGTCCACTCGAGCATCGTCAGCATTGTGGAGGGGGA
GCGTGGCAAATCGATTGGCCGTGGCTGTCGCTGCATGTGTGTGTGTGTTCGCACGTGCAC
GAGTCTGTTTGTGTGCGAAAAACAGAAAATATACTACTTCCATATAGCGAGGCTTCGATC
AAAAAGACTGTATAAATCCTTTGTTCTCTTTTATCCTTTGATAGTACAATGGCACCCATA
TGGCGCTAACTTATGGGTGCCa
>NODE_325_length_633_cov_32.353870
CCACATAGTGAGCTCATATTCCGCTCAATGTACAGAAAAACACTCTCAACACTCGCAGTG
CAATCATCTTGCAAGTACAAGCTGATAACACAGACCACAGAGATCAGTCTCTGCAGGATA
ACCTACACGCTCAAATAAGAAGTGGTAGAGTGCCAGCAGCTAAACCATGCATCAGTTTCC
TCCCTCTCTTCCGGACTATAGTCCCCTGAAGCCGGTGACTTCCCTGTCTCCCCGAACTCT
CTGCAGCACCGACTGGTGGTGCAGAAGCACTGCTGATTAGCATGCAGTAATGATGGTGAG
CTGGGCTCCATTGTTCTAACACCTCCCCTCTCCTCCGCACCAATCTGTCACCATTCAGTG
GGCTAGAGCTGCCTCAAATGCTTCTCTCCACAAATGAGATGGATAATTAGTTGCCCCTCA
CGAATGCTGCACTCTTCTCACCCCTGATTGCTTTCACCTTCTTGCTCCTGGCAATTTTGA
CACCTTGTAATCAGCCTGCTACTTCTCTGTCTCAATCCATATCCTTCTCCTTTTTTTTGT
CCTCTTTCATTTTTTTTATAGCTCCTAAATCTTGTTCAAATCTACCAGCTCTAGTAGCAA
ATGTCCCAAGGACAAAGATGGATCTTATACTCCACTGAAAATGATGGCAATAACTACACC
TTAGAGCTAAAGTGGAATTTCACCCAAACCGTTCACATTATTGTATACACAAGTAAATAT
AGTGTACGGAAATACACACACAAAAAAAAAATCTAGCTGTCAGTGCGAGTTTCCTCTTCC
AAATAACAATGAATGACAACATAATTATgagcaagca
>NODE_326_length_716_cov_14.574022
GTTTCTCTTTGATGGGGGAATGTAAATGTGTCATTTATACCTGTCTTGTCTTTTATCATG
ATAAAGCAGTTCATACTCTGAGAAAAGGGAAAAGAGAAATGCAAGCAGTAGCTTCATTCA
TCGCCTGTCCTGTTTCATTCACACGCTTGTGATTCTCTATCATGCTCCTCTCAGCAGCCG
TCAAGAGGCCAGCTAGCATTGAAACAAATCTCTCATATTCTGCTTTTTGATTTCATTCTT
TCTCGCTGTCGTCTCTCCTATTAGCTTATTCATTCTTCACATGTGACTGCCAGCCTGTTA
AGGTCATATTAAACCAAAGCAATCCACTTTAAATGGTTATCTACGACGCGCATTAAAAAG
CTCTTTGCTGCCCTTTAAATATTGTGATTGGGTTATAGGGGGGTCGCTGTTTCGGAGCGC
TGATCGCTCTCCCAGGAGCCCGCTTCAGAATATAAATTGAGTAATATTATAAAGGCGGGC
ACTCCAGAAGGACTGGGTAATGAATAGGATTCATGATCTGAGGAGGAACAGGAGGTCATG
CAATGAAGTGAAATACTCTAATAACTCCAATCCAAACCCACTCAGATGATGATACATTAA
CTGAGAGACCCTTGTATTCCTGTTTTTTCTCTCCTCTGTCAGACTATATGAGCATTACAT
CGACTCCAAGAGCACTTGCTGTGAAAAAAACAGAGAAAGCTGATCCTGGTGGGAATGGTT
ATTTAAAGTTCTCATTTTGACTTTAATGTCAAGGCCACCTACAACAGTGGTGGAGGGTCA
GATCAAATCTCTGCAAATCTTGTAATCTGCCGCAaagacattaataaaaacacacagaag
cagatttgtattgtattactcatgcagtttcatgatcttctgcaaatgtctcaagaaatg
>NODE_327_length_768_cov_14.067708
TGAGATAATGGCTGGGTGAGATAAAGCAATCAACTCCTCTTAAAAAAAGAATTCAGTTAA
GTACCCCTCTCTGAGAAGAACTCAAAGTAGCTCTGATTCCAGTGAAGAGGAGTCTGTCCC
TCTAGTGTGCATATTACTGCATCTCATCTTGCTTATTGCTGCCTAGAGTGCTATGACAAC
CGAAGTGAGAATAGATTTAATCTCTCCAGCCCTGCTAATAATACTATGCTACTGGCTGAG
CGCCGAAACATGCACAAAGGGCTAATCATCTCTAGTAGTAAGCGTTTTCTTACACATACA
CATTTTCCCCGCAGTTCTCGGAAACTGTCAGGAGTAAAGAGATAAAGAATGGGCAGAGAG
GGAAAAAAAGTCAGTTGCGGTGTGAGAAGTGTCTGCCACCACGGCGTCATTAACACCCAG
TGGTGCTGGGGTAAGGGAGGGAGAGCAGACGGGGCCTCCAAGCACTAGGAGCGAAATTGC
AAACCCAAGGTTCCTGATACAACCTGTTATTATTTTTGACACAAGCCATTTACAATAGCT
ATGAAGGTGGCAATGGAAAATGTAATATTGATTGTATGCCCTCAAGGCTTTGCTCCCCTG
ACTTCTAAGCGTCACACATCTCACATACAGTATGTTGGGCGTGATGATATGTTTCTCCTC
TTTTTTTTATTTTGTTTTGTTTCCCCCCCACTTCCACAAATCCTATTTTAGGAGCTTTGT
TGATAGTTTATTTGATGAGGTAATTACATCTGTAGATTGAGAGGCCGGGGTGACGTTTTG
GGAGTCGAGAAAATAATAGAAAGCTGGGTAACTACAACAATGCAATATGATATTGGTGTG
ATGTGACAGGTGTTAATATACCCAATGGCAATCTGTATTTCATCTCTTTTTCATGAGGGT
GCTTActgaattacttccaaatgacgtttatgaaacattaagcgactgttgc
>NODE_328_length_418_cov_27.904306
GTGTGTGTGTGTGTGTGTGTGTGTGTGTGTGTGTGTGTGTGTGCCTGCGTGTGTGTGAGT
ACGCGCCATGCCTGTCGGGATGTGGCAGCCCTCTCAGCCATGTCAGGGACAGCTTCGTCG
AGGGTGGCAGCCGGGGAAAATGATGATGATGAAATTAAAATTCTGCGCCTGGCAGAAGGG
GCTGCCGCGATTTCACTGGCGGCTGTGCGCATCGATCTGTTCCAGCATTTGACTTTCAAC
CATGACAAAACTGTGGGCAAATTAATTGTTCTCCAGGATATTAGGCATCAGAGTCCATTA
ATCCTCTCTGGAGCGCCACGCCGCATGAATACTAATCGTCTTTCCAGGCAGCCGTCTCAT
CCCTTGCTCCCTTCTCTCTTTCTCCTCTCTCTTTTTTCTTCCTTATCCCTCTTCTTTTCT
GACTCTTCTTTTGCTCTTTACAAATATTCTCTGCTCTGTTGTTTCTTTACTTACTCTCTC
TCTCTTTCTCTCTCTGTCTCTCTCTCTCGTTGCTGTCTCAAATGTTTTTTTCCCAGCCTG
TGTAGGTTTTATCTTCAAGTCTCTGCCCCTAAAAaactgacaacaaagccggtgttgttt
ta
>NODE_329_length_473_cov_23.211416
TGTGTGTGTGTGTGTGTGTGTGTTTGTGCTTGCCTTATGTATATTTGAATATATTTACGT
CTTTTTGTGTCTTTTTTTGTACAAGAAGCAGGCAAAAAAAAGGCCATGTCATTCTTCCAC
AACTTAATCAGGAGCTACACACAGGAGAGGGCTGCTGCAGCGTGGACCTCCCTGATCATG
TTAATGAGGTCCCCTGGCTATGCAGTCATTGAAGTATAATTGACTTGTTCGTCTCTTATC
TTCCTAATAGACACTCTGACCCAGAGCACGTTTATTTCGCTATGAGAAATGTCAAGAAGG
ATTGGAAGTTTCTTCAGTGTGCCCATTAAAACTGAAGGCATGCCACCCTGTCTCCGGCCA
GCCAGCGCTGCCATTGGCTCCCTGCCTCATTATGCAGATGCCAAACGTAAATAAATGATT
TGCAGATCACTGCTACCCCCACCATTCTCCCCCCTGCTCTCGCCCTGTTCCTTTTCCCAA
AACTGTGGTCTTCTCTCTTCTCCCAGGCCTGGAAAGGAGGACAGGAAGGAGGGAGGAAGG
CAGGGAGGAGAGGAAAACACGAAAAACCGTCCAGGGAGCACCATGACAATTTGTCTCTCC
GGAGCAAAATAAATAATACATAGGTAGTAATTATAACAAGACATGTCCcggacttga
>NODE_330_length_667_cov_25.976011
AACCATAGTTAAAACAAAAGGCTATCGATGTAAGCATGTGACACGCTCCTCACTTTCATT
GTGTTGAATCTGGACACCGAAGGTACGACCGCAGCGCATGATGGGAACCAAACTATCCAA
AAAAATAAGCTTTTTGAACACTTCCACCAATCACACACAAACACATCCCATTCACAGAAA
CTATTCCTCCACAGACTGGTGCCTGTGATTCACAGGTCAATTCCTCTCGCATCAAACACT
GAGCAAACAAGGTGAAAGTGAATGAGCCTTTCGAAGCAATAACAAAGTGAGAGGGAATAC
ATTTACATGAGAAAACAGAGGACCACATTATTCTAACAACTACCTTTGCCAGGCCAATCT
ATCTACCAAATTAGTTTATCGTGTAATACCCTTCCAGAAGCTCTTCTGGCAGAAACAAGA
TATTATTCTCTTGGAATGGCCCATAGAAAGAGGGAAAAGCCAGTCAGATTCATATTTCAT
CTCTGCCATGGAAACCTCATCAGTGTAATAACCCTCCATCTCATGGGTGTTATTCAACCA
TCTGCTACTATATTACTTATCTTTATTTTGCAACTAATTAACAGCATAATCTTCTAAATT
CAGCAAGTTAATTATCATTATTGTGGTCTTTGCAGCATCATCAGTCCTTGTAAAGTGCCG
TCTCCGTGCCCCCCGAGAGCCGGGTGGGGGCGGGGAGCGGGCAGGTTGAGCTGGGGGTCT
GTTTTCTTGACGCAGGCTCATTAGGTGTTTGCTGATGAGCTGAGTGCGGTGGGAGGCGCC
GTGAGTAAGAGGGGGGATGCAGGTCAGGCAGGATTCTGCTGAACAAAAGGTTCCATGCAG
GGTGAGGCCGa
>NODE_331_length_573_cov_16.649214
GAAATGCCGGTGAAGCAGCTTCTGTTCAGACTGTTGAAATGCATATTTGGTGCTCTTATC
ATAAAGGCATGGATGGCCCAGATAGGTGCCGTTAACATTGCAAATGGCTCCAGAATTATT
CATTGTCAGTGCTGCGGGAAAGAATGGGGGGGTGAAGTTTGATTATTCTGCTCACACAAT
GGCAGGGTGTTTAATGATTCCTCTCCACCTTGGCAGCGGCATGTGCCGACTTCAGGCGCT
AGCGGCGGGTGACACAGGTCTGGCCAAGTGTTAGAGCAAGATCATACGTCCGGGCCCCAT
TTTAATTTCTAATACATTAATCTTTTCCTCACAGATCCTCCATGAATATTCCAGGGCTCC
TTGTTTGTCGGGAAGGCTGTCTCGCTTTCATCTATTCAGGTGGTTTCATTCACTGTGAAA
GCCAGCTAAATGGACCCGATCAGTCAATGACAACCGGGATACAATAGAGCCCGGTAACAC
GTCCCTTTTCTCCTTTCAGCCTTCTGATAGACAACCCTGACACCTGCTCCCCGGGGAGAC
CCTCCGCCAAGTCAGTGCACTGTTCCTTGAGAGACTTCCCTTACTTTATCAGTCCATAAA
GGATTGTCACAGGTGACTATATCTGCTGAGGTATGGAGCTGCTCCCTCTGACCTGCCCCG
GCGCTGTGCGGTCGAGGCACCATGCGGTCGAGGCACCATGCACTGCATCACAAGCGGATT
AAGGTGGCTTAGATGCTGTCATACAAGCAGATTCagt
>NODE_332_length_680_cov_20.674999
TGATCCTCACGACACACATCCACAAGCGCACCACACATCCACTTCATGAATTCTTTGTGG
GACTCTCCCAGCTGATTGCACATGATTTCAGGAATAGTTAGAGATTTCTAACCAAGGTGG
ATTCAACTGAAGATCAAAACTGACAGACACATTTGCTGTGCGTGATGATTGGAGCACACA
GCAGTGTGTGTTGAAGGAACTAGACAGAACTACAATACAGGAATGAAACCACATTCATGT
TTTCAAATTAGTTTTATGCTTAGATAAATTGTCTCTAATTCATTTACCCACTATTGCCCA
ATCCCAATAATTAAACGTCTGGAGCCATAAAATCATACTGCATCATGCACTGCTGAAGTA
ACCATTCATGAGATGTGGTGCTGTGAGTTTCTGGATGTGTGTGTGGGGGCCAGGGGCGCA
GATTCCCACCCATCCTCCCTTCACCCCACCTTTTCATTTTCAATTATGGGTTGGAATATG
AATCTTTAATAGGGTGATAATTGTGCTAGCATATTTGCTGTCACCCACCATTAGCCCAGA
TTAATTAGCCCATTTAGTTTAGCTTAAGAAAGTGTCTGGCTGAGGAATGGGGGCACTGAT
GGAAGGCGGATAGAGAGAGAGTAGAATCAGCACAATCTGTTCTATATCATGGTGCCATCT
TTTTTTTTCTGCCTTCTCCTCGTCCCTTTGTGTTGTTCGCTTCTCTGCCTTTTCCCTCTT
TTGCTACTTTAACTCTCTTTTTCTCATCTAACTTAGTCTGTTAGTCTGTTTCATCAGTCT
GCACTCATCTGCTGCTCCTGTTCTCAGCAATATTTTTTGTCGCTCTGTGGCTTTTCAAGT
GGTCGGTGGGGAGACTGATGGGGg
>NODE_333_length_839_cov_11.828367
CATGAGTAAATCAAAACAATTCAGTGCAATTGCGCACTTTTTCGCACGCGGATTCTTAGG
CTCAGCATGGTAAACATTCTTGGTCAGGATGTAAAAAATACAATCCGGCACTTAATCGGA
CTTAAACAGTTGTAACCAACCAGCAGGGGGCATTTGTTCTTTGCAGTAATCAACTATTTT
GTAGGAAATCAACCATCCAGATTACAGCCTAACCTAGCCCTTTGTGTGGGGGATAGAGGT
TGAACGGTGGTGAGCGGGGCGGCCGGAGGAGGGAGGGCTGGGAGCGAATTCTTGTCCAAA
CATTCTGCACGCGGATTTGTATTCATTGCACCCCTGCTGCTATTGATATCATTACGCAGG
GTGCTCATGCTGTGAGGAAGGGGGCTGGGACTGGCAACGGGGAGGTCATGGAGCTGCAGG
CCCTAACGAGAAGTGACACTGGCTCCAGGTCGGCCAAGCATCCACCGGATTTCAATGGGA
GCCGCACTTTCCCAGTCAGCGCATTAGATCAAAGATCATTACCTGCTAATCAAAACACAT
GAACATAAGGGCTTCCCTTCTTCCCCTCTTCTTTTGCTTCTCTTTAGCCAAGCTGAGGCT
TAGGAGGAGATGCACCGGGAGGTGAGGGAGGAGACGGCACCAGCTACTGAACTGGATGGA
CCTCCACTGCCCCGTGAAAATGGAAGACACCAACTCTTCTACTTTTTGGACTCATTCCAG
CAATCCCTCTGCAGCCTTTACTGGCTATTAACTCACTTTTTCAAGAAGTACTGCTATGGT
ATCTGCTAAATCAGAACAAGTTACAAATTCACTGCTGGGCACTGAATTTCCATTTTCTAA
GCTACACAATAAAAACTTGAAAAATTCTTTGTCATTTCTGCTTCACTCAGTCAATATCTG
TCATTTACTgcagtatccaataccttccgtcatacttgcaccacagattcacattggaac
tttattgagacgtctgcttcgatgtggattttgctctctatcttttcccaggctctgctc
tct
>NODE_334_length_484_cov_45.030991
ATAAAAAGTACACTTGTTATCTTGTGAACCCTCAAACATGTAAGATAGGAATCTCTTGAA
TGTCAGCGACAGAAATGGAATTAACAAGAGATCTTTTTATTGTCACAGAAGGTCATTAGG
CTGCCAATCGGGGTAATTATGGAAATGATCTCCCCAGCTCTTTGGAATGTTTTCCTGCTT
CCATAAGGACTTGAAAGTGTTCAATCAGCCTCTCTCGTGGGAAAGTTCAGCCATAACTGC
AAGTGTACCAGCAAAATCAAATTAAGCAAAGAGATTTCATTAGTATTTATAGCCCCGAGG
CATTTGTAAAAGTATGGAGCAGCAGAGTAATGTGGGACTGTGGAGGGGAGAATTATTGCT
TAATGACAAAGGCCATACCTAGAAGACATACACATAGATAATGAATAGGAGGCATTGATT
GCATCTTTAAAGAGGATTCTTGAGGGATTGTAAAATATTGATGCTTGTGTGGCTGACTTT
GGACTCCCGGCGTGATGGCTGTGAGGGTGGTAACTTTGTTTGGGTGTTAACACGGTTTAG
CTGTTCACTTTATCATTTAGAGATGTTCGATCCTAAATTTTAATGTATAAATAAACACAA
TAATAAAAGCAAAAATAATacacaccaaaaaaagccaaaattaaaaacggactatttcaa
atttagcc
>NODE_335_length_637_cov_6.767661
ACCCTCCAACATCCCCTGGGACAAAAGAGTGAAACCGGGGTGCCTGCCTCGTCATGTCCC
ATCAATTGCAATGGGACCTCAGAAACCGCAGGCCAACTAGCAGCTGCCACATGGGTGTCC
ATCACTGGATTTGACAGGAGTGCTGCCCTGCTGACTGCCCTTCTTCACTGTCCCTCTGGT
CAATCTACACCTCAATTGGCCCTGCACTGGTGGGTGATGCCTTCTCCTTCTGCCGCATGT
CAAAAAGAGCCAGGAGCCACAGAGGAAGTGCAAATATCCTCTAATGGCCTTGATCCAGAT
GGATGCGCCCATGACAATAGGCCCCCGTGCCTGTGGTTTGGGTTTTTTGTCAGTGAGAAA
CGCAGAGGCCACCACAATAACACAGCAAAATTATGCATGCGGGCCAAGGACCATTGACAT
GTTAAAGAGCACTGCCAGTTGCTATGATAATTAAGTTAGCTCATTCCAAGGCAGAGAGTT
CTTTTCTCTTAACATGTCTTTAAAGACACTTTGGGCACATAAGGCAGGCTTTGAGACAAT
GGAAATAGAATGAGAAATAATGGATTCAGTGGGTCACCATTTCTCTGCCCATTTGCTTAA
CACTGGGCCATACATCTCAGAGTGAATGCTGCTTGATGGGATTGCCTTCAGAGGTGTGTT
TTGTGGGTTTTTACATTTGATCGCTCAAGAGATTGACACATTCTGTGTAGTCCATATGGA
CTTCTTAAGGATAAGACAGATTAAAGGCCAAAGTATGAAATATTCAGCTGGCTGATCTAT
TTCATGACAgtgacaaacattgaattctctttgtagagacc
>NODE_336_length_576_cov_29.255209
TGTATAATTATAGTCTTAAGTAGCAAAATCACCATTAGTGATTATATGTGAATATATAGA
TCTAATTTACTGTTGGCCTGAGAGACAATGTCGACACAAACGTGCCTAACCATCAGAAAA
CATTAAAACCTTGTTTATTCTATTTATTGCTACGTATAAGTGTTTCTATTGACAACCTTG
TTAATTCAATTTGACAGTAAATGCAGTGATATTTAGTTAAAACTGAGCTTCAGTTAAGGT
GAATATTCATTTTACTGACTGAGACCATGTTGTGTTTTTCTCTTTCAGCCACCATTCTGT
CCTGTGGATGGATCATCTATTTAACTTATTACAACTCACGCAACATCGGCCTCATCCTCA
CCCTCATCATCAACAGACTCTACAAGGATGGCTACATTCACATCGGTGGGTTCATCAGGA
GCTCCGTCACAGATTGATGAATAGCGAGGAGGAACGCTGCCAAAGCTTTGAGTTGAAGGC
GTTAACTCAGTCTGCTGAATATTTCATGATGAGTCAGGTTCTCTCAGTGATTATCTCTAC
AGAGTCTGAACAGCAAAGTGCACCCAATAGCAGATTGAATTTCTGTACATAAATGGCACA
GGAATTAATTTACAAAGCACCTTGAGACCATAAATGTAAGTGTAACTCTGGGGTTTTTAT
TTAGCATGCGATTAGGTTTTTTCAAAATCCttccatttctctgctaaagaggagttcttg
tcagttgcttctgctctgtaatacagtcctaaacactgta
>NODE_337_length_768_cov_17.958334
TCCTTTGGCATGAAGGTCCTGAATGGCCGTGCAGATTTGATGTGTCTCACCAGTCCTCTC
TTTCAGGGCTTGTGCAACCAGAGGTCACCTCCTTTGTTTTGTCCTTCACAGCATGCCTCT
GTGATATACAGAGTTGTCTCTGACTCCTTATGCAGTGTCTTCCTCTGTGTACCGCATTTT
GGCTCCTATAGTCAATAAAACAATCCCCTGGCACTTGTTCCACAGCCGTTTGTCGTTCTG
TGTACTTTGGCTTTGTGCACAATCCCAGTCCAATGCTAGTGATCTAGCTTTGCATGGCAT
CGTGTGTTAGCTTAGACGTGTGTTTGTAAAGAGGGATGTTCTCTTTTTTCCAGCAAAGAT
GTCACGGAAATTAAGCTTGCCTACTGAGCTAAAGCCAGACTTGGGTAAGCCTTGACTTCG
TGTCTCCAAACAATTTGTATGAAATGCAGTTTACTTTCCCCACTCCGACTGGACTCCACC
ACATCCCATTAGTCCGGTTTTATCTGGTTATTAGCCTCGAAATTGGCAAGCTGTGCAGAT
GTTCTCCTGAGTTTGCATGCATCAAAAGTAGCACTGATCTGATCCGAATTGAAATTATTT
TGAGCTGAATCAAATTGTTGCAATTAAACTCCCACCTTTTGACCACGGTGGGGGTTTTAC
TAGAGGTCAGTGGTGCTGAGCTAAACTTTGCACAACCCATTTCACTATGAAGCTTTCTGT
AACTTTTGCAGCTTTCTTTTTCCTCTTCTATGTTCTTCATGTCTTTCTTTTCTCTGTCTG
ATTGGTTTACGAAAATAGAAAGAACAGAAAGAAAAAAATGCATTCTCTTCTTCAAGGCTG
TGTCGCTTTTCCTCTAAAGCACCAGGAGCAatgaacggaacattgtttgatttcaaatgg
tcaaattcaaacgtgcaagtgccaagatattcacctgtgtgcttctttgagg
>NODE_338_length_620_cov_18.609678
CAGCAACCTGCATCTGGATTCAGTAAAAGCCAGTTTGAAAGGTAAAATAAGCGCGACTAC
AGGACTGAACAGTGGTGAGGATCAGACAACTTGTGCACAAATAGAAGGTAAAAAAACGAT
TTGGATATTCCCTTTTTGTGCATTTTAATGGAAAGAGCAACAACGACAGACTATAGTTGT
CTTTAAGTGCACACTGCTCAGCCTCTTACCCTTCTTGCCGCAGTAGATGAACTGTCCAGT
GTGGATGCCCTCAGCAGCGATGAAGAGCTCTGTCCTCTTCTTGAACCGGTATGGGTCACG
GAAGGCCACCTTGGCCAGGGGAGCGCCACGGCCGGGGTCATGGATGATATCCTGAGAGGG
GAGATCAACAACGTTTACACTCCGCTCACGCCAAACAGCGAGACTACGACAGGTGAGAAT
CGACGGGTTACCTTCACGATCCCCTTGATGTAACCATGGCGTTCAGCGAAGTCAATGTGA
CGGAGTTTAGCAGCACCTTTTCTGTGCTTGACATGGGCTTTGAACACGGAGCCCGCACCT
TTTCTCTGTCCCCTGATCACACGTCCCATCGTGTACTGAAAGACGACAGGCAGTGTTAGA
AATCTTAAATTAGCACTTTTACACACACTTTAACATCTTACAATAGGATTAAAAATGACT
AGTAGAGATTGTTTTTAACAGATACTGCAATACAGTTTTTAAAAGTAGAATATCAGTTCA
TTATCTGCCATGTAATAGATGCAAACTATACAAAGAATACACTACCAGAACCTCTCGGTA
GTGTATCATGGATAATTGATTTAa
>NODE_339_length_531_cov_24.937853
TGTATTTACATGGCAACCTCCTCTGAAGGTACAATCCATCAGAGCTTTGCCTTTACCTTT
ACGCCATTACTCCACTTTTTTTTTTTACGTTAATTATAACGTTTTGGCTTACTCGCTCGC
AAGGTTACAACAAAGAATGAATCAAACTTCATTAAAAGTCTCAGTAACTCAACGCATGAG
CACACAAAATCATCACAGAACCAACCAGATTATATTCCAAACTAACTCCATGCATCTCAT
AAGGAGGTTGTTTTCCTTTTTCATATTTCATAAATATGAACCAGGGTGGTTTGTGTCTGT
GCCTGTCCATTTATTACCATAAAAATCAGCTGACTGAAGTATCTCACTATCTGTGGAGGC
AATTAACTGTTTTGAGAGAATGCGTAATACGGGACTTTGTAATGGTATCATTTGGAGTCA
AGGCACAGATGCGCCGTGCGGAGCCATACTGTAATTAGAGAGAAACGCTGTACAGGTTTT
CCACTAATTAGCAAATTATGCTGAAAATAGCATCAAGCTAATTAACAGTTATTATGGCAT
TTTTGAAAGTATGACTTTAATTAGCAAAGTCCTGACGCAGGCAATTTCAAACTCGTCTCT
GAGAAGATGAGGAAGAAAAGAAGGGAGAAAAAAAACATGGGGCATGATCAAGAAGATACC
CAGATTATTATGATGCTGTCAAAAACTAAAGGAAGGGGAGAAAAAAAAAAAAAAG
>NODE_340_length_598_cov_19.918060
GTCTCGGAAGGGGCAAAGTGCAGTGTACCCAGTATAGGGGCAAAGGGGAGGGGCTCTACC
TCCTGTTAACGTTAGAAAAGAAAAGTAGACCTTTTTAGGCACTCAAACTAAAGCATTAAT
TTGAGTTGAAGCAACTATGGAGAGACAACCTCCCATTTGATACATGCAATAGTCCCTATA
TAAATATTTTTTTTACATCAGGTTTTTTTTAGTGATCTTTTAGTCAAGTTATAATGCACT
CCACAATACAGTCTTTCTGGTGGGGTTTTAAGTAATTGTAGGGTGCCGGGCCGTGCAAAA
CCATATTAACTGGGAGGTTGAGATCGTTTGGTGGTTCTCCAGTGGAGGGGTCCCCCTCCC
CTTCCCCCTCCTGCCTGTGGTTTGGGAAGGCTGCCTGTGTTCCCCCTGGCCGCCTGACAG
AACTCCCCTTGGTCAAACTGTACCTTGTCTTCTTATTCCACCTGCCAATAGAAACGCTTT
CAGTCAACGATCCCCCGGATGTTCTGGACAGGCAGAAATGCCTAACTGCCTTGGCTTCTC
TACGCCACGCTAAGTGGTTCCAGGTTTGGACCTTGTCTTTATTTGTCTCTAAAACAGAAG
TAGTTTTCAGTTTGGTTTTATGCTGTTTGTTCTTTTGTCTTTTATTTGGGCGTTCCATGT
GTTTTTTTTTTCTTTATTTACTCTTTCGAAGTGTACCTTCTGTAGTAATACTTGATGACC
TGGATGTTTGTTTCTTAGGAAACCTTTGTCATTACACTGTTGTAGAGTTGCTTTGCTCAC
Tt
>NODE_341_length_455_cov_22.936264
CCCCCCCCCACTCCTATTCGCCCCTCCACGTATTCGATTACACACCCCTACCTTCGCGGG
TTTCGGGGCAAATTACAACCCCGAGACAAAAGGTATTGATGCAATATTACATGTAGGTGG
GAGTAATCGCCATCACAGGGCCGTCCTGGAGGAGGGAAAAAAAAAATCTCATTTTATAAG
AGGGGTGCCCTCTCCTCCCGCTGCTCTCCCTCCCCGTGTATGGTATTCCTGCATGCTCTC
TTACTCCTGGATTACAATCTCTTCATCCATTATTAATGAAGTTAAACTACTAGTGGCATG
CTGAATGTGCTGCATGGGAGATTTGTAGCTAATCCAGCGCAAAACAGCCCCAGTCACATA
ATGAAGGGAAAAAAAGAACAAATGTCAACAGTTTCACACTGGGACTGGATTAGACACCCC
CGCCTCACCCTCCTCGTTCACGCACGGCCTCGCCTCCCCCTTCTCTTTTCTCTCCACACA
CACACACAGGCCGACACACACACACTCAGAGTAGAACCTCACATCCAGCGTGAAGGAGCT
ACGAGGAGACGCGCATCCACCTctctccatcaccttttcggcgacgtgtccccccgcgtc
ggattagtgaatctgaagtacagatttgaagcgaaaggc
>NODE_342_length_420_cov_11.940476
GAAATTGCAGTTCTTTTGATGCTTGTGATTATTGCAGATGTACTTTAGAGAAATTTCATT
GAAAAAGATATGACTCTGATGTTAATTCTGTAGAATAGCAATGTATACCAAATGTAATCT
TTCCAATGCTATGAAGAATTTATACATGAAATTGATATGCAATAAAACCTGTGTGCTTTT
TAAATGAGACGTCCATCGTGTGTTTGTGAAGCCGTAAACTTAAGACGACAAGTCATTTCC
TCACAGTTTGGTTTGTTATTTGGAACCACTGAAAGCTAAAATAACTTGACTAATCATTTA
AGTCATTTATAAAACATCAGGTAGTTTTAGAAATGTGAGGATTTGCTGCTTTTTCTTAGT
TTATATCACGTGAAATTGGATAAATGTGGGTTTTGGCCTTTGGGAAATTTATGGGCAAAG
TCTGCAGACATTATAACAGTGGTATTAACATATTTAAACACCAGTTTTATTTACTTTTGA
AGATGAAAAGAAGAACTTAAACGCCCTGCAGCAAACAGACATTATTTTCTCATCTTCAAA
TGTTAACATCAAagaaaaaaaaacattatcatatcatgtgggatagttctgacgctcata
cagg
>NODE_343_length_850_cov_23.260000
TGTATTTATTTGTTTCATTGTCTGTGTATTTGCGTGATTCTGGTACAGGGAGGGGGGCGT
TTCTGAGCAAAAGGGAACAAAGCGACTAGTGGAGAGGCTCTTCCAGTAGTCCACTGCACT
GAGAGAACTTTTAGTACGTTTGTGCTTTGTACCAATATATCAAAATTACAATATAAAAAA
ATCTAAAAGTCAAGAAAACTGAAAAAAATGTCTGGAGGGTTGGGGGACGCTCTTCCCTTA
TTACTAGAAACAGTTACTCGCTATGCATAACCTAGTTAATAGTTAAATTTGCTATTGCTT
TTTTCTTGTCTTGTTAAACTGAAATCTTTAGATCTTTTTCAATAAAGTTTAGTCTTAATA
GAATGTTATAAACAGTCGTTCTGGTTCAATATAACCTGTGATAAGTTTGTGTAGTTCTAA
AAAGCCACTCCGTCCACACCCTCCCTCCACTTACTACCGCTTTGTGATGAAACCTTATGC
AAAAATGTGGGTCTGAAAGCATAGTTTTCAGTTTTCAGTGAACATTTTATATAACATTCA
GCTCTTGGAGGCTTGGGCAGATAAATTTAAAAAAACAAAAAAATGTTCTTTGAGGGTCAT
TCATTGCACTGGACTAAATCGGTCAAAGTCACTAAAGAGTCAGAACTTATTTTTAAGAAT
ATTCATCATGTTTTCAAATGACATACCAACAAATCTTTAAAAATGAGAAATTGTTACCAT
TGCACACCAACTGTTATTTACAACAGTTGTTGCTATACTTAAAGAAGTACTCTGGAGGTA
TAAAAAAAAGGGATTGTACCGATTCTATATTTTATATACTCTAATATGATATATATTATA
TATTTTGAAAGGTGAAAGGTAAGGGAATGGTTCCAGACGTATAAATATAAAGGAAATTGG
ATTTTTTTTGTTTGTTGTTAAGACTTGAAAACATGAAGGAGGTGTGTGGAGAGCATTTGA
AACACTCAGACGCATGCTCGCATAGTACATCCTCCTCCTCTCTCACACCTCAGTCATctg
acaagccgggtcat
>NODE_344_length_585_cov_13.895726
GGGGTATTTGTAGTTGTGCAGGGAGGAAACATTAATATAGTAACACCAAAAGGCATACAT
GTGAATTGTGTAAATAAAACCTAAATTAATAGTTTTAATTGATGTGACCAAAGCTTACTA
CAATCCAAATAAAAGGGATTTAAAAATCTGTATAGAAGAATATTTGCTATTTTTTTCCCC
ACACACAGCTTTTAAATGATAATTTTTTTCCCTGTATCATAGAACATTGGGTCTGATCCA
CTGCATGCACATGGAGATGCATTTAGATCAGCCTATCTTCTCCTCCTCCTCTACCCTCCA
TCGCCTTACAGCCCCCTGTATCGGTGATAGTGGGATGGCAGGCAGGATGAAACACTTCCT
CTGTGAAGCAGAACTTTTATGTCAGGTGAAGCCAGACACATCTCATCCCCTTCAATAGCT
CCTCGTCAATTTCAGGCTTAAAATTTTATGGGATAGGATACTGTTTGATGCAGTCTACCA
GCGGTCCATAACAGCAGTCATTTATTGTGCACTGAAAAGAGGGGGAAGAAATATTATGGC
GCGCCAAAAGGGGGTGGGTGGGTGCAAGGGAGGTGAGGGGGGAAAAGCCCATACAGTGCG
GGGAAAACACAGGAGATGCTGGCAGATTGGCAGGCATGACCGCCGGCTCTCACGTGACCT
CATCAGCAAACATGAGCGGCTGATGCCGTCTGTCAGCCAGGTGCCGGAGTAACATTTAAA
AACTCACAGTACATGAGCGGCGGATTTGTTAGATGTTGAATGGAGAGGc
>NODE_345_length_741_cov_24.313091
GCCGGACGGGAGAGGATACTCCTCTTCGCCTCTGCATAGCTCGGTTGTTGCACTGAGAAA
ACTTTATTTTACGGTAAATAATATGTTAGGATTTTATTTCGTAAGAGAACATAGAAGTCA
TTCCTGCTCAATGCAACAAATGCATGTCAACTGAGGTCACACGCCATCAACAGTGGCACT
GATGGAAGAGAATAATTCCCCCCAAAAATGGATGTTGACCTCAGTTGTCCTCATTTTGGC
CACCACCATCGCTGGCTGTCTCTCCTGCCTCTGCTGGCATTAAAACTCTCATGATAAGAG
TTTTATCGTAGCAACTGTGTCCCAATTTGACCAGAAACGAGAGAGAAGAAAGAGGCAGAT
AAAAAGAGAGAGCCTGAGAGGAGAAAGAGAGAAAGAGAGGGAGAGAGAGAGAGAAGCTTT
TAAAAGGATTTTGTCGGTTATTGACTGGTTGCACTCTTCAGCTAATAGCCATTTAAAGAT
TATGGGCCTGCTGGTGGAAATCAAGGCCTCCATTGTTTGCCTTATTGCATTCTGGCAGAT
GGGGGCTGACACAACAACACGCAGCATCCCTCCGGGCACGCTCGCCGAGCGCCGACCCTC
CATCAGCAGATCTCCTATTGAACTGGCCCTAATAACTGGCCATGAATTATTAATCCATGA
ACCATATTGAAGACAGAGAGCGAAGAGGAAAAAACAAGGGGAGATTGTGGGCCGGTTGCA
GTGAGTGTGATTGGCGTACAGGTGCCAGTCGGAGGAAAAAAGGCCCGTTCAAAAGAGTCC
CAGGACGGCCATTTCTCGGAACGGGGAGGACATTCCGATAACTGGCACGGGAAGATAAAA
TATATATTCATTAAATGTCAGATTGCTGATGAAATGGGTCCGATCCATTAGTGGGTAGCG
GAGCGGCCAGTTAATGtatcccggt
>NODE_346_length_614_cov_30.975571
GGAAAATGTGCTGGTGTTCGTGACAGTGGGGGTACAAGGAGCCGCGAGAACAACATTTAG
ACCATTGGTAGTTGAGAAAGTGGCGTGGCCTACCACTAACCTTCACATCCATATTAAAGG
CAAGGTGTCACTGCATGCAAATTAGAAGTAGCCGGGTAAAGCACTGTTAATGAACCCAGC
CATTGAACTCCATACAGCAGGCTTGTCGTTAGATAGGTGCACCATAAATAGTCCATTTGG
CCGAGAGCCAGAGGGAGAAGCTAAGGCAGAGTTACTAGCAGTAGGATAGGGCCTTTATTG
TGTTATGACAGACAGAGGGGACGATCAGACAGGATAGAGATATGGGCTTTCCTTTCCAGA
TTAATTAAAGAAAGGATCAATTAACAGTGATGAAAACCATGGCAGCATACTGACTAGCTG
ATAGGCCAATCAAGCCTTGAAATGCAGAGTAGTTGGCATGTTTTATCTCTCCAAACTTAA
TTGCAATTTTCCAGAGGGAATGACGTGATCAAAATGGAGGGGTGAAATTAGCTCCACGTG
AATAAAGTATTTATTTGATGCATTTGTTCTGTGATTTCAGGACTAAGTACGTATTGTATT
CATATAGGGCACATTTTTTTTCCCGTCATGCACACAGAAGTTTCTCCTTCCACAATTTTT
ATTCTCCCCCCTGCTCACCTTTATTATGGTAATTGTGAACGCGGCTCCACTCCTCAACAT
TAGCTTTTGCTGAGTAGCAAAATGCCTTGGCTGAGGACTATTTGCCCCACACTGCCCAAT
CATGCCAGATGCATGTGg
>NODE_347_length_801_cov_11.806492
ATGGATATTACTTCAAATTTTGTGAGTGCATATAAATGTTGTCGAGGTAGTCTTCGACAC
CATGTAATTTGAAGCTGTTGTAACGTCTGCTACACCCACATAGGTTCTTTTCAGATTGTA
CCTGATGCTGGGACTCGGTGGGCAAATACAAAGCTTGCTTGCTTGTCTCCTCTGCTGGTT
TTGCTGTACATGTTAGCCCCTAACAACTTCCAACGTTTTGCTCACCGAGTGTCTAATTGG
ATTTTGGTGACTTGCTTGAACTGACAGCAAAGCTCCACCCACAGCAGACTTGTGAAGACT
GCCTGGATCTTTAAATATTTATAATCAAATGTGCCTCTTGCAGGAGATTTCAGTATCCTC
TTTCACTTTGATCGTCAGAAATGTCATAGTTCAAATATAGGTCAGTACAGGTCAGTTAGC
CTCCAAACGGTGTGCAAACGGACACAAAGAGCAAAAACAACTGTGAAATGCTTGGTTTCA
TAATAAAGTTTATTCTATATTACAAATAGTATTTTGTTCTTGACTGCAAAATAGGAATGC
ATTATATTTACATACACAGGTATACAATTAATTATAACAAAGTTAGAGAAGCTCGCCTTA
TATCCCCCAGGTTTCGTTTTTATCTCTCGATAAGATACTCTTTATCTTTCAAATATGATC
TAGTAAAAGTCTTTTCTAGCATGTTTGTGTAACACCTGCTATAACACTGAGCTAGGAGGA
CATTTTTAGTTCCTACAAAACGTTTGAAGGTGGAAACTTTATCTGTGCTCTTGGCAACAC
AAGTTGGCTACTAGCAGACAACCTTTGTTGCGGGGGAAGGGACGGGGCAGGGGAGAAATG
AAAGACAGGATGTAACACTGGGGGGCAGATTCACAATGACAGTTGAGGACTCTCAGCTTG
TGTTGTTTATTAACACACAGGGGAAAAGGGGGAACTTTAGGTATCTAGACACAGAATATG
TTGGCTACACGAGTGAAAGaagttc
>NODE_348_length_503_cov_12.910537
TTCCTCACTGTTGAGGCGTTTGTGTGTTTTTTTCCTCTCCTTATTTTTCTTTTCCTTTTT
CTTTTTTCCTTTTTTGATATTTTTTTTTTTTTTAAAACTCAAGTCACATCCGCAATCCCG
CGGCCCTATAAGGAGCTTTCACGCTTTTTGGTTTGCTTTAGATGTTTAATACCCCCTCTC
TTTTGTGTCAGGGAGCTGGAGAGGCGTTAAGAAGCGCTGATAAACCCCACTTAGATCCCT
TCCTGGCCCGTCACCCTGGCCTGCCGGGCCGCTTTAGCAGGGAACTGATCTGTGACGGCC
TGCCACTCAAACTGAGCACTTCTGAAGGCTGACACAATGGAGTGAGCAACACACCAGAGG
GCCCGGGGGTGGGAGGAGAAGGGGGAAGGAGGGAGGGTGAGGCAGAGGAGGGAGAGGAGG
CCAAGAGGTGCCCTGAAAGAAGGCTAGAGGAGGGGCCAGAGAGCATCTCCCTGTTATCTG
TTCCCTCTCTTTCAGTTTATGCAGTTTCCCTCCTCCCTCTTCTTGCTGCTTGATACTGTA
GAGCTCTCACTCTTTGACTGTTTGTCTTCGAGCCGGCAGTAACACGCACACACTGGCCCT
CTCTTCTGTCATTTGTCTCTCTGTGGTCAGGGCTATCAGTCTGGCAGCGAGAAATGAAAG
ATTGAATGAAGAGGCACAGAGTttgtg
>NODE_349_length_558_cov_23.050179
GGCTACGACTATTTAATGTAGAATCTCCAAAACTCACAAATGCAGTGTGACCAAATGTTC
CAGAGATGTACCAGTATACTAAACAGGCTATATATCTCGCTCTCCTCTCCAAACAGAAAT
AGATTTCACTGAATTGTTTGATAAATTTGGTCTAGGTTTTCCAGCCATCCTTATTGGAGC
TCCTACTGTTTTTCTGGCTGTTGGTGGCCTAAGCCCTAATCACCCTCTGTTCCCTCAGAG
GCCATAAATTACTCCGATGAGATGGTGCTTTGTGTTCCTACTGCTGGGGAGCGGGGCGAA
TTCACAGCGCCATATTTTGACAACCCGTACTTTAAATCATTGTTTTATGACAGATGGGAA
AACTTCTGCACTTTCACCGGCCTGATTTATGTTCATTTGGGTCTGGAGGACACTATAATT
TGCAAGTAATGTGAAAACAGATGGATAGAGAGATACCAAAGGGTAAGACTGACCTATACA
TTCTCAGTGCAGCTTGCAAATGGCATCCATATGCCGCGAGAACTCTTCCAGTTACATCTC
CATTACCCTGTGTGCGTGTGTGCCTTTGTGTGTGTGTGGGTGTGCGTGTGTGTGTATGTG
TGTGTGTGCCCATATGTTTGTATGTTTGGCTCATGCATGTTTGTTCTGTTGAAAAAAAAA
TTTTAAAAAAGCTGAAGGAAAACGGGGAAGAAGCctgtgaaaatttagtgccgatgcaga
tttttgttgaagggagttagac
>NODE_350_length_672_cov_19.758928
CCTTCTCCTAATTATTTCACTCCTGTGTCACACGATTAGCTCCTCTCCTCCTCCTCCTCT
CCTGTTCCGTCCTCCTCGTCCTCTCCTCTCTCCCTCGGTCTGTCTGTGTTCAGTATGCGA
GCTGAGAGGGCATCATTACGGAGCCCGTATTTGAGTCATTTTGATTTAAGCAGCCAGACA
ATGGCCTGTTGATTGAAGCAACCAGAAGGCAGACAATAGGGTTCTATGCCACATAATGCG
CCACCATTTTTTCTGAGCTCCCCGCTTTCAGAAAAGGGCCCCGGCTCTCCATTGTGCCTC
TCCCGGAGGGAAAAAAATGGTGCTTGGGGAGGAGGAATATTTTCCCGTGGTATGTCATTA
TTTTGCAAATTTCTATTATCTCATCATGTTGTCTTCATTGTAATTGCAGCTAATTAGGAG
GCTAGTTAGGAGCCTGGGCTTTGAGGCTGGCTCGGCTGCTGAAAGGAGCCCACCGATTAT
GGCCCCGACAAGAGAGGAAGCAGGAGAAAAGGGGAGATTAATGCTGTTACCCAGGAGACA
CTGGCTTCCATCTGCGGGGAACAATGCAGTTTTGTTTTCTCCGGGATCCTGCTCAGATCA
ACAGAATGGGGGCTAGCTCTGCTCCGCTCTGCTTGGCGACAATGCCCAATTCTGTCTTAC
CGGGAGGCTCGGAGCAGAACCCCCCCACCCCCACCACCACCTCCTCACCCTCTCCTCACC
TACCCTGCCTCCCTCCGTCCCTCCCTTGTGTTTCCTCGCCACCTCCGTTCATTGGGGCCC
CGGCTAAAACAGCTTAGCGCCCTCAGCGAGCCGGTGACTCtcacgccgcccccccagttt
cctccccccctcggta
>NODE_351_length_1042_cov_27.897312
TAAAGCGATTGATTTAACTTGTGCTCTTGTTTTAGCAATATGTATTATCATAATGCTTTT
AATTTTTGACATAGTACCTTAAGGTCCTTTCCAAAGGTCCTCTTCCTTCAGCTGAGTCTG
TGTGTGCAGTGTGTGACTGGAGTATAGGTGAATAGGACCCTCCGGCCCTGGGGCCCAGGG
CTCGATGTGGTTGGATGTCAGTTAAAGGATATCTATCTGATCCAAATAACCGATGAAATT
GCTGTATCTGTCTATAAAGTCGAGGAAACACTAGAGAAGTGTTTTGCTCTAGTTAGAAAA
ATTGTTTGAATCAAGTCGATGGCAGTCGGTTACATTGTGTATGGAATACTCTACCTGGCT
TGTAACTGACTAGAACTGTGATGTACAGATGATGTATTATTAAAATCTGAAGCAAGTAAT
GCAATGATATTAGGATACAGTTTTTGTATTTTTATTCTTGTATAAGGTTATTTGATGGCT
ATTGTTTAGCCTATAGTTCATTCTGTGTTATTTAAATTCTAATATATGAATCATATTTGG
ATTGAAGTCATGTTCAGGGGCCATGTTGTGTATGTATTGAGATGTAAAGCCTTTGAATGT
GAATAATTATTGTAAACTATAATATTTTACAGCTTTTTTCTTACTATATCATACATTTTC
TATTTGCTCAGTGATTTAATCATATTCTGATAATTTAATGAATCTGTTCATTCTCTCTCT
GATTATTTGTGCGCTAGGTCAGTAGATGTTGAATGATGAATTTTCCACTTAATGCTTGGT
AGTCCAGTAATTAAAGCATGTAGGGATTTAGGCATACAAATAAAGCCATGTGTCCTGTCT
TCTGTTAACAACCATGACACAGCAGCAAAACAGCAGCATTCAGTGGCAATGGCATCTCAC
ATTCTGCAGCATGTAAATAAAGTACCGGCCCATTATCAGTGTTTTTGTGTCGTGAAACTT
AATTTTTAAAGGGTTTATAACAAGCATAACGTAATAATAATCGAGGAAATGTACGATGTT
TGTCAGCCTAGCTAGAAAGATTCGCTTTGACATTTACAGGCTCCTGGAATCAAGAGATCT
TATTCTCCATGTTGAAGCGTCAGGAGATCAAGCTGGGGAGGGCCCTCTCCTCTCTGGAAT
AATTTATGCAAGTGTCTGTTAGCGCTGGTGGAGTGGGTTTAGTAGGAGTGGccgaggagt
tggcagcctgctttgcatgaatcgtg
>NODE_352_length_401_cov_1.588529
CGAGGGACGGTGTTCAGTGTGCATTTGAGGAGCTGGTGGAGAAGATCATCCAGACCCCCG
GCTTATGGCAGAGCGAGAACCACGGCCGAGCTGTCCAGCTCACCGACGAAGATGCAGGAG
GTGGATCCTGCGGTGGCTACTGCTCCTTGGTCTAAACAACACAAACATCCACTTTCACAC
ACACGCACATGCCCAAACATACACATGAATACCATGCCCTCAAACATAAGCATACACACA
CGCACACCCTTGAAAGAACAGCCCACCCTCCCACTGTGTGCTGTCCTGAGCTGAGCTCCC
TCCTCAGACATGAAGGCAGTGGATGTCGGACTGTCTCCCCTCCACTGAGCTGACAGGGTG
GACCGTCCTCGCACTCTGTGTTCACACAGACACTTCTTTTGCACAGTTTCTAATAACAAT
GCTGCGCTAAAATGCAAATACAGCTCAGCCTTCCTCTTAATGGAATTTGAGTGAGTGTTT
CTCTCTTCTGTTTTGTTTTGAGTtacagttttgtgcagtttcaggaccttggtcaaaata
ttagccattctcacttgatgctcatttgatttggttatagcattg
>NODE_353_length_590_cov_20.567797
TATTCTGCCAAATAACAGACTCCATGAGAGGAAACAGAGATTTGTCTCTTCTTCTTCTTC
TTCTTCTTCCCTTTTTGTACTTGAAGCTCTTTATTAAAGTAGCGTTGCTGCCCTCTACTG
GTCACTGGATGTAATTGCTGCATCCAATACTAGAATACCAAATTTATAAAAACTACTCTC
CCAAAATAAAGTCTAGAAAATGCACTTTGTTGTTATTCAAAGGCAAGAAATACCATAAAT
CTTCGTTTTTTGGATTCCTTGGATAGAGAGAGAAGGAAAACACCGCTTTTAAAATATAGA
GTGAGGGTTTAATAATGATACAAACCCACGATATGTAACACCTCAAAGCAGCACATTGGC
ACAAAGTCAGAAGTAAGACAGCACAGAAGATAAAAACCTGTCTCCAAAAAAATAAAGAAT
CAGAATAAATATCTCAATAAATAAATAAACAGGTAAATATCTCGTTAATTACTTTGAAAC
TAATAAATACGTACAATTTTTTTGAAAAAATATGCACATCGGCAGAAAAATCAAGAACCG
AAAAAAGAAAAAAAAGTAAATAGTACTGAATACAGAGTTACTTGGAAAAATCATAAGGTA
TTGATTACTCAAATCAAAAGGCACATTTATTAAGATGTAAGAATGGGGGCCTGCAAGTTG
TGATCGCATGACTGTCGGTACTGTACTCGAAACACCGCGTCTGAACCAGAAGTAGCAAAC
TGTGTGCAATGGCTTTACTAGTTCTGTAGATCTGCACCATcaagtgaactcgtg
>NODE_354_length_536_cov_20.617537
GATTAGCAAACAATCGCTTGTACATTCGCGTTTAACAAGATTCAGATCTCAAATTGATGA
TCTCGTTGAGCTTGAACATAAATGCGACGAACGAGAGCTCAGTCTTACTTGGTTGTTGTT
TAGTGCTGCCTGTAATTCAGACATCTTATCCTTTGTCACGCTCGGCATCTTACACATACT
TTTGGGTTTTTTACAACATATTGAATTAGCTTTCTGTAGCTTAAATACACATACACACTA
ATGTGTAGCTAAATACATTTTGCCCTCCTGCCCCTTCCTCCGTCTCTTTCTCTCTCTTCC
TCGTTTTCCCTCTCTCCCTCCAGCAGATAAAGCCAATCTTGGGGCTGGCTCCTGCCACAA
AACGTTCTGTAATAGTCTAATTGTGGCTAATGGTTTGTGCAGCTAATTAAAGTGTATGAA
TTACAATAATCAGTCAGCCGCATGGAGGCCATGCCGCCTCACGCTGTTCCTCCAAGCGTG
GAAGGCCGAGACCAAAGCAGGGGGAGTGCAGCTGGGGGTTGGGCACTAAAGAAAAAGGTG
AGATGAAAGTGATGAAGAGGAGGGGAGACAAACGCTTGAAACAAAATTCAAAAGCCGTAT
GACTGCATCAACATGGGTTTATGTACCAGAGACGGAAGTGAGGGTTGTTGTAAACAGAAA
AGAAAACAGGATATCAAAATGGATTTTACATGTTTTTGTCCAGGATGCTGTTTTtttgtt
>NODE_355_length_502_cov_13.597610
TTCTGCCATGTACAGGAAGCGAAATGAGAACTATCAAGTTTGACACTATTCACAGGGCCT
TCACGGGGCCCTACAATACCTGGCTGGGCAGACAGAATGCCGGGCTTAAGAAAGGGGGGA
AAACGGCTGGCAAAGTCTCCGTCACGTGAAAGCGTGTCGATATTTCTGACAACTCCAGGC
TACGAGCCAAATAAAGAGCATAGGGGCTTGTCGCTGTGGGGCCGCTGGGCCCACCAGAAT
GCTGAAAGCTGGTACCCCTAATGCTCCAACAGAGACCTGGGATGGAAGACTTCTGTGTAA
ACAAGAAAGAAATCTTACTGCGCTTAAGTTTGGAAAGACTGCAGGAAATAACGAGCAATC
GAAGAGAAAGAAAAGCATTAAGAACATGGTTTCATTGGGAGGGAACTGAGGTGTGAGCTG
CCTCTGAATCAACTGTGTTCAGATTAATGTGAATTTTTCCATCTTTGTCGTAGTTTTTGC
ATTTATCAAATGAAAATGTATATGACAAGCTGTGATTTCTAGCATCTCCACTATCTAAGA
TGCACTTAAATTGTTTGGAATAACAAGAGAAAGCtggtctgatttccatttggtctttgg
tctaatattggtttaaggtagtggcccagagacaactctggtggaggactgttgtttcag
ccaccagaacaaaatacggtcctgga
>NODE_361_length_869_cov_29.238205
ATATAACCTACTTATCCCAAAAGGCGCAACAGGTGTCGAGTGCAAGAAGCAGAACAGGAG
AAAAGCACCTGACGACCGTCTCAGCTTTCCCTTTTGGCAAGATAAAAAAGCCATCCCAGC
GAGGCAGAGTGAGGCTCTGAACATGAGATCAATGGAGCATATTTAAAAGACATTAGAGAG
CAGTCCTCCTGTCACATTCCTGTGATAAAGTACAGGGATCTAGCCTTCCAGCATACAGTA
CCATGTCTCTATGAAGGCGATCCTCCAGTGTCATTTCTCCTGTGCTTAATCTCCATGTGG
AGATGAAAGATGGACGACGGCCAGCAGTATCTATGTGCTAAGCTGGGCTCTGGGTCGTCC
CAAACCCGACACTGGGTTCTCCCCAGTGGCCCGGGAGATGTCAAGGGGTGAGGGCAGGAG
AGAATGGATAGCTGCCGGCCCCGGAGCCCCTCATTCACTCTCTAACTTGCTCACATTAAA
GAGAGCTCTAATCACTGCAGGGACTTGGCCAATGATGTGCTTATCAAACGGCATATTTCA
AAAAGGCATCTTAAAAGGCCCGAGGGCGAAGAGGCAATAAGAGCACATTTGTATGTGGAT
GAAAGGGAAAAGTGTAGACAGACCTTGCATCAGAATACAGCGGGGGGAGATCATTAGCAT
CTCCAGCAAAATATGCACTACCAGAGAGGGAGAGCAAGGTACAGTCAGAGAGGGGGAGAG
AGAGACAGAGAGGTGGTAGTGGGATGGGGTTGCAGGGCTGGGGGAGAGAGAATGGTTCTC
TTCGCCATTCGTTCTTTTTTGTTTTACATAGTTCCCAAAAAGAATAAGAGAACAAATACA
TTTTTGAACAAAGGCAGGGCTCTTGAAGTGGAAGCCCTTTGGGGGTGTGAGGTGGCTCCA
TTGTGGGTTACAACAGAGTGAAGCCACAACGCATCTGCACTCCCAAATCCTCTCACAGTG
CTCTCACACCTCCCTAAACAGAACGGGCCCAGCGCGTGAGCTTTGATATGCGAGGAAGAG
CCTTGAATCAAAGGATGTCATGGGCTACACaat
>NODE_362_length_693_cov_29.836941
ACTAGGAGAGACCCACATTCCTGTGTGCCATGACAAACAGAGAGGTTGTGTGTCAATGCT
CTTCTGTTAACAACTACTGTAAGATGTGTAGTTTCTGTTTGGGGAGCAAAACAGCAAGTA
CAAGTAGCAAGCAAAGAGGGTGTCCCCAAAAGACTTTTTCGGCAACACCGAGCAAGGTGG
AGCCAAAAGTAACTGAACAAAAAGGAACGAAATCGCAAGAGAAATCAATTTATACAACGT
CAAATAAAATCCAAAAAAAACAAACATCTCACCTATTTACACTTAGTGACAGAGAGCAAA
CAAAGACTGGATGGGTAGGTTATAAATAATAATAATAATAACAAAATGCAGGCTAGATTG
TCTCAGTACCTTCTCACTATGGCTATGCTCCTCGTTTAGCGTAGTGCTACTGCACGTATC
AACTCCCGAGTCTTTAACCTGCGGTTCACACCATGCCAAGTCCTCTTCAAATGAGTGTCC
CCCAAAGCGCACCATTTTCTTTTGCCTCTCAGATAAGGTGTGTGTCGGCTCGGACATAAA
TGCCTGCTCAATAGTTTTTCTTTTTCCCCTTTGACTGTCCCCTACAGGTGTGGGATAAAA
ACAGAAAGAAAAACAGAAAAAACAACATGCAAAGGTGTAAATAAAACAAAGGAAACATGA
AATGACAAAAGACTCTGGGAGAACGGGGATTTGGGAGAGGAGAGAGACAGAGAGAGGGGA
GAGAGAGATGGGGTTAAGGGGCAGGAGGGAGGGAAGGAGGGTCAAGGCAGGGCTCCACAT
GTCTCACCAAAGACATTGGGGAGGCCTCGCTGCTATGCCATGACGCATGGTCCCACCAAT
GGCCATCCAAATCTCCTGTTAGGTgggggggtaaggg
>NODE_364_length_876_cov_28.036530
GAACTGGTTATCCATTGATAAAATTGCAAACATTAAACACCTTTAAGCAAATTATGTAGA
ATTGAGTTGTATTATTTTTATTATACTTGCTGTAGCGTCCTGTTATTTTTATACACATAT
TATTTTTGATTAGCCAGAGAAGATTTAAATACAACAAAAACATATACATGTGTAATGATA
AAACACTGTTGTTTAAACATTTACATAAGAAGGACACGTCTAAAATGTCACATAAAGAAA
GAAAAAAACACCCTGCTAATATTATGAGTCAGTGGTGATATTTCAGTGCACTGATAACAT
CATTTGAACTTTGATTAATGCCCATGTTATAATCTCAGGTTGCTCGGTGTAAGAGCAACA
TTTTGCCTTCAGAACAACAAATTTATACAAAATGTTGAAGCACGTCTTTGTGGAAAAGTG
TTACAAACTAATGAGGTACATTCATTTTTACAGAATGTAATCTATAGTGTTTGGGAGTTG
TTTGTCTCAATAGGCTGTAGTAATCAAAAGTAATGAACCTATTATGAGCAGGACCTCTGA
GGGCCCGGCGTGGCATTAAGAGTGTGGCACATAAAAGGTTTATTAAAGGAAATTAAGGTC
CATCACTGCCACACCTGCTCCCCTATTATAAATGTATGACAGGTCAGTGCCTTCAATCAC
AACAGCAAACGAGAGAGAGGAGTCATGTTTCCCATTACCAGGGAAAAGTAACAGCATATC
CTATGACTCACAGATTTCACTGGCCTGTGACCACTATACGCCACCATCAGCCTGGAATAA
TTATGTTTAATAGGTTTTATTTGGGACCCACAAGCAACAGCCAGCGAGAGTGGATGGATT
TTAGCAACTATTTTTGTCTAAACACACACTGCGAGGTGCTGTCCGTACTTTAATGTCATT
ATTTAGTGTCATTACATTTTTACTCACCTTTGAAACTTTTCCTCCTAGCATTATACTTTA
TGTGTTTGCATATCGCCGCTATTTTAAGAGCTCTTTGTGATGTTGTTGTTGCAcaaaaat
agatttaaaggctggatggctccgggtgactccaaggtta
>NODE_365_length_613_cov_5.944535
ATTGAATCTGCAATGCCCTGGATACAGTCAACATAAAACATATCGAATGGCATTCCTCGC
CACATTCCTCTCAATATCAAAAGGTGCGTATTTGAGGATATCCTTAGTGCGTTTACGCCT
GTGTTTGCGCCCTGACCCACTGGGGCCAGTGCAATAACTTTGGACTCCCTCCCACTGCAT
CTCGTTGCAATGACCACTCTCAGTTTTTATTTAGCTGGGTTGTGTGCCTTCCCAGTCCAG
CCGCTTTTCAGATTCATTTCCAGGTAAACACAGTGTGGCCAGCCACAAACCTGCAGCCAA
CAGGCGTTGTCACAGCTGTGGCAGATAATGGCAAGTCCAAACTCCAGCCCGGCTCTGGAA
TGTTTACTGTCACCACAGGCAAGTTGGCAGCAAACATTTTTTTCCCAACACTTTCCAAGA
GGAAGACTCTCCCGTTATTAATTTTATTTTGATGAATTACATGCTTAACCTTTTGCCCTG
CGCTGTTTTGTGTGTGCTCTGGAAGGATACAAAGGCACAAAAAGGGGACATTCATAAGTG
GATCTTTTAATTTCAGTTGGAAAAAAAACAAAGATCCCTACTTTGAAAGCTGAAACTTAA
AGTTAACACATTCCTGCCAACAACTCCTGGGTGTTTGAAGGAATGTCCGAAGAGGTCCGC
CTTCCTCTCACAGAGCAGAGATCAACCTGTTTCCatccccctgcaccctggaaaacctcc
cagagtcattttagggcctcgctcatgtaggtgctgtgctttcacttctttaactgagtc
attaaactttcaccact
>NODE_368_length_424_cov_29.601416
GGGGGGGCAGATGAGAAAAGTTTTGCCCGGTGATTTATGCCTCTTTCCCGGCTGGGATAT
GAATCTGGGATGATGCTCCAGAGAGCAGCACTCCAGATAATGTTAGCCCATTTAAAAAGA
GCAGATTTGTGTAGTCTATCAGGGTCGCAGAGTATTTTTTTTTCTCCTGCCTCCCTCCCT
CCCTCCTCCGCCGGCCCCTCCGTAGTGAGAAATTGGTTGTTATCATAGATCACAGATACT
GCTCAAACCTCTTATGAAAGATGAATTAATTTCACTAATGCTTTAATGCAAAGCTCTCAT
GAGGGAGGCAGACTGGTGATAACCCCTGCCTCGTCCCCGCTTCCTCCGCTAGTGATTTAT
GCCCTCTTTTAGTAGATGAAACCGCCTAGATTTGCCATCCATCTGCAGCTTTGAGGAATC
CTATTACATGGGGATCTTGGACCGGACAGGACGCCACGCGCAGTCCAAAACCAGTTGCTC
GGTTTTGGATCACACAGCCGTGGATACGAGAGTAATTGCAGTGGCGAATGTGGAAGGATC
CTCATAGCGCGTCATTAAAAGTGATCAGAAAGAACACAGAGGGCAGGTGTCTTGTTTGCA
TCTTCACa
>NODE_369_length_808_cov_19.000000
TACTCTTAGAAGTACAGTTTTCTCCAATTAGTAATGTATATTTGTTTTGGATGTATCCGA
TTGTAACTCTCCTAATTTAAATTCATAAAAATGCAGAGATGGCAATTACAGGACTTCATA
GTGCAAACATTTTAGCCATGTCATGGTTTTGCGTCGAAATGCAGGTGAATAGTCTTCTCT
TGCTTGTAAATATGAATACTGCCTCTTTGCCTGAGTCAACTGTAATGTGAATCAGCATCT
TGATTATTGCATGCTACACAACACCACAGATATTGATATATTACTAGAATGACTGTAAAA
TAGATATTTCTATCTAGCATCATTGTATTATAAAATGATTCATTTTCAGTAGTTAATAAT
TCCTTCTTAAGTTCAAAAGGTTATAAGTAGTATTTAATAATGCAAACTAAAGATTATGGT
AGTGTAACACGTGGATGAATTAATCTTTTTTATTTTCTTGGGCGTCAATATTACTAAGAA
GTGTGAATCCCTGTTTGCTTCAGGGCAAGATGTGTGACAGAGGTGGCATCGAGCTCTTAC
AGTCCAAGAACGAAAATGGGTGAAGATCACTGGACTGACACCAACCACACAGGATCTCTT
TTAGTGGCTGTGGGCCATACGTGGTCACATGATTAGGCACAAATAGTGGCATTGGTACGA
CTTGTTAGAAGGGGAATGGTGGAGATGACCTGACTATTGTCAAAGCTTCCTGAACTGAGC
TAATATGTTGGACACTCTCCCTTATCTTTGCTTTGTTGCATTAAGTACTGAGCAGCTTTG
TAAAGGAAAAAAACTGGAGTGGGATGGGAAGCTATTGGGGTGGTGGAAGGACACTGTCCA
GACATGACAGTAGGAAGTTTGAATTATTATTAATTGAATATATTCTGCATTTTCTCTTGT
CCCACCCCACCCCCTTTACCTTGACGACTTGAAATGTTTCATCTACGTCCTCATGATgtt
cttctatcaaccttgcttaggatgagaacaaa
>NODE_370_length_823_cov_12.928311
GGTGAGAGCATTGGGGGTGCAGGGCTGACAGGTGGAAAAAAACACTCTCATCTGACTAGC
CTCCTCTATCCTTCCATGGGGCCCCGTACGAGCAAAGTAATGAAGTCCAAATTACAGCAC
AGGATTGCTAAGAACAAGCCTCTATTGTTTGCCCTCGGGGCACACTAAAGCACACTAAAT
GAGTGTCACAGCAAGCAGCGGGGCACAGACCGTTACTGCACTATTTAGTCTGTCCCCGTT
GTCTCAAGACGGCCCCGTTTCAGAGGTTCTCAGATCAGACAAATACTGCTCCCCTCCTCC
CCCCTCCTTCGCCTTCACCCTTCCTCTGTACAGCTAACCCCTCCCCAACTCCTCACCCCA
AAATAGGCCAAATCTCCTCCATTGTGTTTCGACTGCCTAGTGTGAAATTCACTGTGACGT
TAAATGTTTTCTAATGAATAATTACTGAATGGATATGCAGGGGGAATATGTGTAATGGAT
TGTAGACTGCATTTTAAAGACGTCTTTTTTGTCTCTGCTCCGTGGTATTTACAGGACAAA
AACACTTGGCCTTTCTCAGAAGAAATGAGGGCCATAGGCGGAGGATAGAGGCAAGGGAGG
AGGGGGGAAGGAGGGCTTTGTGTCAATTAGATCCAATGGATTATCTTTTTTAATGTTTTT
ACAGAGAGACTTGAGAATCAAAGGACTTCTGCTTCCAAAGGAGAGAGAAAAAAATACAAA
ACCAACAAAAGCTGTGAAAACCTTTGGTCTAAGTGTTGGTGCTGCGAATGCAAAACAGAT
TGGTGGAATTTTTCCCACTATGCTTCTTAAATGTGCCGCTGTTTTGGCCTCGCCGAGTCC
ATTTGCACAGTGTGTTGTGTTTGGTTGGTGCGTCAGCTCAAGGGAACTATGGGCTGCTAG
CCAAGGTCTCTGTGTGTTGTGTAGCGATCATTATCTTCTGTCTGTTCATCTGCACAATCA
CAGACCTTTGCTTCAAAGAcacataggacctctagtcctcttatttc
>NODE_371_length_468_cov_12.589744
GTGCGTGGTGCCCGTCGCTGAAATCGTCGAGTCCGGCGGCGGGGACGTTACCGTAGTCGT
ATCCCGATTCCGTGTAGTTTGACCTCGGATAGGATGGCTCGTCGTGATGGGGGAAGCCCG
TATCTTTTGGCCGCTCGTAGTAATCTCCGGGGTTGGGGATGTATCCGCTCTGCTGGTATT
CGTCACATGGAGGAAAGGAAGGCTCGATATAGTTGGAGTTTATCAAGTAGGAACTCATGG
TCATTAATTTGTGAAGTGCAACAATACTAATTTTTATCGCGCTGTCGTTTTTCTGATCTC
CACAAAACCCTCCTACTCCCTGTCAAATGTACAAAGTTGCCTGGTCACGTGTGAGGAGCC
ACCAATCACCGCGTGTCCTGTGGGCATCATGTAAACAGGAACCAATGGAAAGCATGGCAC
TGGTACCACCGACGCTGCTCGGACTGGCTTACGTTGGTGTTTTCCTTATTAAATCACAGT
ATATAAAGCAAAACCAATCAACTAACTTGTTTACTGCCAAAGTTATGTGGGTGAGGCTCT
CCTGCAAGAGGAGCAGTCCTCCTCCTCTGAAACGCAGATAAAAAATCCGAAGAGCCTGAG
AAAACACAGGCTGTGCACAGACAACACACTGTCTCTGagaatcatgaatgct
>NODE_372_length_804_cov_18.206469
GTCTCAGTCTGAATATTCTCGCAGTATCTTAGATCTGTCAGAAAACCAAGCAGGTGATTC
TCATCCGCCGCATCTGTTCAAGGAAGTGCATTACCTACCCAGAGTTTCAAACGTGCAATT
ACAAAGAAAGATGACTGATACAAAGTGAACACAAAACATTCCCTATTAAATACTGAATGA
TGCTAATTTAGATTCACACAACCAATAATCCTTTCTTGTGTTAATTTTGGTACACTTAAA
TCGCACAACTATCAAGAGCATTATTCCTCTCTTTTGATGATGCAGACTCAATTCTAATCA
GACTCCATGGGAAGAAAAATGAAATATTATTAAGTATGATTATTCTAAGCAAGGCTCTGA
GAAAACGTCTGTGTTATAATCCAGGGATTTGAATAATCAGGTTGAAGATAATGGGCTGGG
CCGGCCTGGGCGTAAATAGAGAGCATCCACTCATCCTCCCAGTGCTGAACTTAATGAACT
TTTAATTGATGCGGTTTTGCAAGTCCTTTTGTCATGCAACAGAAACAAGCCTCTCTGCTG
ATGGGCCTGTTTTCCCGACTGGCTTCAGATTGGTTTACAGCAGGCCCTAAGTACCATGTA
GTTAGTTTCATGTGTCATATAAAATCTGCCCAGGCACAACGACGCCTGCAACTAAAACCT
TAAGTGCATCCACAGGAATCACTCACCGGCTTTGCACTTCCGTCTTAAGGAAGGAGGAGA
AATTCAATCACTGCCGGCTTGACACACCGAAGATGAGGCACGTGTTCCTGCTTTTAGTTG
TTTCGAAGAACACTCTGGCAGGGTGAGCTGGGATTTCTGTTTGTCTGAATAACATCCCTG
ATATGACCAGATCCTGAGTCACTCAATATGTCAGGCCGTTTTGTTTCCCAGCCCATGAAT
TGTGATGCATAGATAGAGATATACCCCCGTGAGCCAGGTCATCTTTATTCAATGATTTGC
TTATTTAAATCAAATGGGCCTGATCTGt
>NODE_373_length_561_cov_10.575758
AACATTATAAATGGTAAAGACCCTACTGTGTACAATGAAACATAAGCTAACAACAGAACA
AACAGGTGAGATGTACACTAAGCCAACCATATGCAGATACAGTCTTTAGAGCATTTCTAA
TCAGGCTATTGTAACAGCTCCATGGTCTGGAATTTATTGTTTCATTTTCCGCCACATTTT
GCTCTTCGGCTGATCTGCTTCCATCCTCTCACTTGATATTATTTGAATATTGAATGCAGA
GAATTAGTTAGTTAGTGTCTGACAAACAGCGTCATGGTCACCGCATTAGAAATGTATTGA
TTGTGTCATTACAGCCGGCCAACAAACACAAAACAAACACTGCATGAAAAGGAGCTCAGT
GTTATTTCGTGAGCTGTCCTGCATAAATGTCGCACCAGTTAGTTTCTACACTCACACTGT
GTGCGTGTGTGTGTGTGTTTGTGTGCGTGTGTGTGTGTGTGTGTGCGTGCAGGTTTTACA
GTCAGGCTCAATACACGCATGCCCGCGCACACACTCACACAAAGCAACACAAATCCATAC
TAGCCACAGGCTCCTCTCCAATCTATTTTCTGCTCAGCTGGTTTTAAATGAAGTTATTAT
GACTCATTAAAATGCCCACAAGCTTGTGGAAGTCGGCCAATTACGATTTAAATTTAGCCT
CCTGCTCTCACAACCTTATCTCCCCCCTGTACAACCAACCTCTCATCTCTGCCTCTGCTT
TTTTTTTTCTTCCTTTTTTTTTTTT
>NODE_374_length_623_cov_12.390048
GTGATAGCGCGTTGCTCTTTGGTCCTGGCATCGTTACGCAGCAGTTAAAACAACACTATC
TGCTAGTATTTAAAGGACATCAAATCACGCCAGTTTGCCGGGCATCTGTACTCAACTGCA
GCTCCAGCACGAGCAGCAGCGTGAGGCTGGTGTAGCCCAAGGTTATGAGGTAATTTCTCT
CTAGCACTACTTAAAGAAAATAAAAATCAACTCACCTCTCAAACTAATAGCTTCCTATTG
AACTTCCTTGACGGTTATGTGAACCTGGTCAGCGCAGCGTCCACTTTCTCTGCGCTCTGT
TGGGCCTAACCTATGCGTGGACAATGTATTCAATCCCCCGTTTTGTATGTCTTTCTTTTA
GGGTATTTTAAAGTTTACAAGGTTACATATGCCAATTGCCCCAAGCAGGGCCTGTGAATG
GTGCACGGGGAGCACGTGGTGTCATTTAAGTGGGTTTTATGGCCTGGAAGAGCTGACAAA
CCTTCGATATATACACATCATATATAATCTTAACTGTCCGGAATCGCAGCTGCTGGCTTC
CCCTTATCGGAGGAAGAAAGGGCTTTGTGGCAGTGAGGATGCAGTACCTTTCTCCGGACT
GTGTAGTCGGGTGGTGCGGAGGACTGAGAGCTGCATGCAGTAAGTTGCTTTTAACTTTGA
CTACAGGCCTGCCACTTATTTCATAGCGTGTGTGGGGGGGTGAAAAAAGCTATATTTTTG
TTGTGTGTTTGTGTGGCTTTTAAATGCACGGGTTGTTTAGATCGATTACTAAAATGAACG
CTGTTAATTTGTAGTGGAATATTCAtg
>NODE_375_length_924_cov_18.077923
GAAAGAGGAAAAAAGATTGAATGTTTTTAAAATGATTAAAAAGAGAGCAGTCATTTATTT
TGATGACAAATAAATGATAACTTGCAGTGATTTGTGCTGCAGTTAATCTTCATCGAAACA
CAACTTCAGCCTCTCTGGCCATCTAACCCTACAGAGGGAAATAAGAAAAAAAGGAACTAA
GCCATTGTCATTGAAAATGGTATGAGGAAAGCAGCCAGCCCCTTACCCTTAACTCTGTTG
TGGACAGATTTCCCCTGACAAAAATTAAACTAGCTCCTACTTGGCACTTTATTATCTCTT
CAACTGAATGATTTATTGTTTGTGGAGCGAAAGAACCAAAGAGAGGGGGAAGATTACATT
TCCAGCCAAAGCTCAGGCCTGATCTCGTTTTTTACTCCCTCTGTCCAGGAAAAAAGCTCC
CGACAAACAATAATGTCAGCTGTAATTGATCGGAGGTCGCTGGCTGGGCCTGCAGTAAAA
GCGCACTATTTAAGCGACAATCGGCCCCGCGCTCTTCAGACGCTGGCTAATGAAGCTGTC
TGTCTGGGCTATTTACCTTCTCTTAAATGGAAGGGGAGAGATGTACTGTAAGAGACAGGG
CTGGAGAGGATCTGCCTCTCGCTCCTGTGAAATAGGACCTGCACATGCCTCAGGAATGTA
TAATTGGTTGGCGCAGCCAAAGCTGGGGATCCGGTGCTAATTAAATGACTTGTTTAAAGC
CTATCTGTCTTTGTTTGGGAGGCTCTGGGCTTCAGAACAATGCATTGTAAATGCTGTTGT
CAAACAAACATTCCTGGTTATCCTTTGATTTGAATTGAACAAGACAAAGGGCTGATTTGC
TCACTGCTAAGCCTTTGGTTTTCATGGTGTTGAGATATTTTTTCCTCTTCTGATCTGTCA
AACTGAACAGGACCATTCCAGTCAAGCAGTTAAATGGACTGACTCACCGCACAATGCATA
TGCAGTCCGCCGCTTGCAAAACAATTTCAGTTTTCCTCCTAATTGCGCTTGTAAAATGCC
CCCATGTTGTGTATGTATTTCTCCAACAAAGGTGAGACGGTGGTGTACACACATGGAGag
tctttgttgtggtcatatcaaggatttg
>NODE_376_length_512_cov_3.732422
CAGTTCTAAACAAGAACCCGTTTTCGATTCCCATCCCTACCAGCGATCCGCTTTCCTTTT
GAATGAGCAGATTTTATCATTCAGTGACATGATGCTTGTGCTTTCACCTTGCAATGACAT
GTCATTGGTGGAGGACCGAATACTTATGGATCCCTTTACGGTGGTCCACTCCTCCTCCTG
CGCCAGAAGTTGATGGTCTTTCTGACGGTGGTTCTCCGCTCCCCTCTGCTGCCTTCTCCG
CTGGCCTCTCTGCCTTTGTTGGTTGGTTGGTATTAACCAATGTTTCATTTTGAAAAATAA
TATCCAAGGCTTAAATCCTAGTGTATAGATTTGAGATGTTCAGCAGAAATCTACTGTTGT
ACACTGACGTGTGTGTGACATCTGTTTACTGTGGTGCTGTAAAGTGACCTGTCAGCTGCA
AATGATACTGTCGTTCATAATCATTTTGGTCTTTTCATTGTTGTACTGCCAGAAAGCAAC
AAAAAACAAAAAAACTCAAATACCTATTATATAGCTTTAGTATGTATATTTATACTGTCA
ACCTTTCAACATTCATGAAGCCTTTATAACTGTTAAAAGTGTTTTAAGAGGCCCTGTTTC
AATTTCATAGGTATTAGCTGTGGTATGTGCCATAGCTGAACTGTATGTTACTGACAGGAG
TTTTTAACAGTGtgtttactttaattctatctctgg
>NODE_377_length_873_cov_3.537228
GCTGGAGCTGGAGGATGGAGGGGCTGAGCTGGAGGATGGAGGGGCTGGAGCTGGAGGATG
GAGGGGCTGGAGATGGAGGATGGAGGGGCTGGAGCTGGAGGATGGAGGGGCTGGAGATGG
AGGATGGAGTTCCAGCCCCAGCTCCAGGCTCCAAGGGCAGCCAGCGTTCCAACACACACA
CATACAGCCCAAGCTCCAGGCTCCAAGGGCAGCCAGCGTTCCAACACACACATACAGCCC
AAGCTCCAGGCTCCAAGGGCAACCAGCGTTCCAGCACTCACAGCCCCAGCTCCAGGCTCC
CCTGCCACACAGAAAAACAACTTTTAGTCAATGTGTGCTGCCAGTCAGGGGCTCCAACAC
CTGGCACCGCATCCCACCTACAGTCAGAGAATGCACCACTTTCACCACCTTCAAACTTAA
TCTCAAAAACTGGCTCATGATGCACCAAAGCGCTTCTCACACCTAGACAAACGGTTTGTT
TGCACTTTTAATGTAACGCTGGGACTCATGCACCGTGCATTACTTTCCCATGCTCCCCAT
ATATTGCATCTGTACTCATGCACACCAGGCACCCTGGTTAGTAATGTTTGTTTTGTAAGC
TGTCGAGGGACAACAGATGAAAATCAAAGTTTTTTTTCCCCCTTTCTTCCTCTCTCTTCT
TTTTCTTTTTCAGTTTAGTTCATTTCAGTCATACGAACACTTCAAAGTAGCCAGCCGTAG
AAAAATGAAAACAACAACAACAACAACAACAACAACAACAACGACACCATTTTGAATAAG
AAAAAGGCTCAGGTAGAAGCCAAGCATATTAATGCCCGCCTCCTGTGCATCTTTAGCCGC
ACAAACCCTGGTGTCAAGTGAGAAGAGAAAAGAAGAAGAAAAGAAAAACAACAACAAACA
AAAAAAAAGCAAACAAGTGTATAATATATTTTTTATACAGGTCCTTCTCAAAACAAAATT
AGCATATTGTGGCAGACTTCACTGTTTTCTGTAATGTACATTAGACTTTCATATACAGTC
CCTGACAAAAGTCTTGTCGCTTGGGTACAAGTTGACc
>NODE_378_length_671_cov_10.503726
ATAAGCAAAAACCTGAAAGGTTTATCTCAGAATACTAAAAAAAAATCTATCTGTGTCTCT
CTAACATTATTCTTCCTCTTCTTCCCCCATCAGGATGACAAAGAAGGTGGTTCATCCTCT
TGAGACAAAGGACCTCACTCACACGCATGTGGACACACTCTCAAACACACACACACACAC
ACACTCATACACAAGAGCACCGAGGTCTGCTGTCATACACCTCTCATTAATTCCTACCTG
TCAGCCGGCTCCCCCTACCGTATCGGCCCCCCGAAAGGTGACAGCTTTCCAATGACTGAC
AAAGGCTCTTTAGGTGATACAGAAGATCCCTAGCAACCGCTGGCTTCTGTAAAGTGCCCC
TCAAATGTCACTTTTGCTGCTCCGAGACGTGCGCACTCACACACCCACACACAGTATTTT
TAAAACAGAGGCCTGCTCTCAAGTCTTCAACCATCTTTGACATCCAGAGGCTATGGATGT
CACAGAGGCCTCAGCTCTTAAAGCTTTTAACATCCGAGAGAGATGGCGTTGTCTGACAGC
GCTATTGGTGGATGCTATTGTTGCGTGTCGTTTTCCCCCCCCAAGTGCATGGGATTTGCT
TGTTTTTTCTGTTGTAAGAGGCAGATAAGGAAGAGCGAGAAACAGAACCAAACTTTCCCT
CTGTGTCCATTCAGCTGTCATGAGTTGAGTGGCAACGGCAGGCAATATTGGTGTCGGCTC
GCACTAGTTGGGAAGGGGTCAAGTACAGAGAAACGCCGGCTTCTTGCATTGACGTCGTTC
AGCTGTCGGCGCTGATTCCAtagtgcatccgtacctgtttgcagtgttgtctgtgtcgta
gagctggtaatagta
>NODE_379_length_421_cov_13.522565
CCGTCCTCGGGGGAGCTGTGTTTGCGCTCAAGAACAATTTATTGCCGATGAACATATGGC
CAATATTTTGTCTCACGTCATAGCAAGGGGGGAAAACAAACACAATGCAATGTTAGCGAG
TCAGCAAGAGCCGAGCCACTTGGCCAGCTATGCAAACGCTCTTGGACAATATGAGAAGAG
GAGCGCTTGCTTTCTGGGTATATAAACCACATCAGGCTTATCTCTGCACGCACTCCTGAC
TCCCATTTGGAGATATTTCATTAACTCTGCGCGCTGTCTTAACGCTGGCAACACATTCAG
CCCCCCTCCAGTCTAGGTAAGCGCACTGGATGCTCCAGGCAGTTTGCATACAGTGTTTTT
TTCATTTGTTTGTTTGTTTTTTACAGCTTACACTGCTTATTTTCTTCCTGTTTCATGCGC
TTAGATCTGTAATGTGGAAAAAACCTTGTCTGACTACTTTTTAATTCTGTTTTTTAGTAT
AGGCCTGTGTGGTTTACACCTAGTGATCCTTCCACTCTCACGTGGCCAGTCTGCGCTAGG
TTGAACGTTATTATGATCAGGAGAGTGGCCTCAGTCAGGAGGAATTCACCCCTGTAttat
ttgca
>NODE_380_length_372_cov_2.973118
GGCGGGGGCAGCAGCTATTTACCGCTCTTGAGAAACCAGGGAGGAAATAGCAATATCAGA
CTGGTGCGCGGTCCTGCCGCGAGATGTAGCTCCCACTTATCTTAGCCATTTCAGCTTGGC
TGATCAAAGATTGGCTTTCCTTAAAATAACCTGGGCCCAAGGTTGAGTACATGCTTCCAC
GCCATGGGTTTTTTTGGCAAATTATCAGTCTTTTCCAATCCCCCCTTATAAAGCTGCATG
GCTGTTTGTGGAGGACTAGAGAGATAATCTCATTTCATTTGTACAATTATACACTATCAT
GGAATAAAAGCATATTTGCAAATGACGTAATTTCCCGCTTTGTACCAACTGGGTCACAAG
CCTTGACAAAAGCATTATCATGCAGACAGGAGAGGTACCCAGTCGGCTGTAGGGCAAAGA
TGGAGCTTTCAGAGGACGTAATCCACTTTATTTATTTCTAGATTTCCTTTCTGCTTATCT
AACTACTACACAGCTTACCAACAGACATTTTACAAGTGCTCATTGGAAGGTTTTACCATA
ctgaagctcttctaca
>NODE_381_length_651_cov_28.565285
GATATTCTGTATGTTCACCTGATGTCCAACCAACAAAACTATGCATTGACGGGGGTAAAA
AGCAACGTAATATCACTTGAACCAAGTAATTCTCTATAGTGTTTGTGAGTTCAGAAGGGC
CATCAAATTCCATGTAAAATAAGCTCTCATGCAGGAGGAGACGCTCATATTTTACGTCTA
ATTCTGGAGGAGAAGATGTATTTCTCACTTCCCCAGGAAGCATGATTGGTGTGTGTCTGT
GTATCATGATGAGATCACTTGGCGGGGCTGAGGATAAAATGTCGCTTAGGATAATGTGAT
TGCCCTTAAGGTACAAGGAGGTGAATTATATTCCCTGATTTATAATCTGAAAATTAAAGA
CTCACTCATTTTCTAATTTAATTCCACCTTCAATGGAACAATGTTCACTCTGAGCCAAAT
TGGCGAATAATGTTACTAATTCAGATGCAGATGTAATTTCTATTCGGGGGGCTGCGGCGC
GTGGTGATGAACGAGTCCCGGATGGATCGTTGCCACTCCTATCTCCCCGTCTCGACAATT
CCCCAGCAGTTGTGATAATAACCTGAGCAATAAAGGAGGGATAGGCAGTGCTACCCCGTT
CCACTCCTCATACCCCAAGTCATCTGATACTTCATCTAATAGTATTTCTGTCCTTTCCTG
TGTCACTCTGTCTTAGGGCAGCTGACACTGCGCTCCTCCATACAGGAAAACAGAGTACGG
CGAATATTATAGATGTAAAACTGCATTAACATGAAGACTCTTAATAACCTGCATAATTAC
TGCTGCCTTCTGCAATACAAAAAAGTCATCGCAATAAATCTGCTGTTAAAAACTt
>NODE_382_length_428_cov_10.186916
AAACAACCGGTTTGTCAGCTCCTACCTCTGCACTCTTGGTATATTTGCGGCTTTGATGCA
TCTACTCCTTATCCCCACATTCCCTGCCTTTTCCTGAGGAGCAGTTACCCTTCCCAGTGC
AGGAGAGATGTAGGGAGGGGTGGTCGGACGGGGGGGTGGGGGGCCCACACTCAGGCCAAA
GGGCCACTGTGGCTTTAAGTGTGCTCCTTGTGTGGCCAGAGCAGCCATCGCGCTGATGCA
AAGTGACAGGGACAGATGTGACATATCGGTTCCGACACACTTCCATACCACCAGTCACAG
GCTCGGGGTGACTCACATCCCCCTGCTCTGGTCCTGTCCCCCCGCTGCAGGACAACACAA
CGATGCTCGAATGAACCTCGCCATCGCCCTCACTGCTGCCAGGTATGGGGCTGCCATAGC
CAATTACACTGAAGTGGTGCACCTACTGAAGAGGGCAGACCCTCAGACGGGGAAGAAGAG
GGTCTGCGGAGCGCACTGCAGGGATGTGATCACAGGTAAATCCAACAAAAGCTGCTTCCT
TCCTTCCCGCCTCACTCTATTCCCACTCCCTCTACCCCTCACAACAGGGGCCCTCCCAGC
ACCTCTTACTCa
>NODE_383_length_583_cov_20.523155
TATTGGACAGTGTAGCGATGACAGAGCAGTGTAGATAGATAGATAGATAGATAGATAGAT
AGATAGATAGATAGATAGATAGATAGATAGATAGATAGATAGATAGATAGATAGATAGAT
AGATAGATGGATTCTAGAGGCTGCAAAATGTCTTGAGGCTCTGGTCAAATAGGAGGCAGT
GTGCAGAGGTGCCTCACTAATGTCCTGCCTCTGCCGGGCCGACATGACCACTGCAGGTCT
TCAGGTGATTAACATGTTGGCAGGGGTTTCTACATGAAAAGACCCCTGTTTCTTTGTCTT
CTGGTGTGTAAATATTGTGCTAGCGGAATATGAAAGTAGTGCAACTATAAGGTACAAAAA
CATAGGGAAAAAAGATCAAGAGTGGGTCTCACATCAAGGAGGACCCTGAGGATGTCTTTG
TTGTCAACTTCAGAAGGGGGAAGAGAGGAGCAGAGGAGGAAACTGGCAGAAGGGGGAAAG
ATGCCAGAGAGAGCTCAAAGGATTCGGTCTGGGCAAGGTGATCGGTATTCCTCGGCAGTC
TGCCTTCTGGCTCAGATCAGTGGGAGTAAGCTGGCAGCCAAGCCAGAGGGCATAACAGCA
CAAACACACCTTCAGCACTACACTGCTAGAGGCTCGACTTCACAATCTGGAGGGGCGGGA
GTTGGAGGGAGAGACAGAGGGAAGAGCAGCAGAAAATAAATACACTGTAATTATCTTCAA
ATCATCAACCGCTGACATCCATTGTAAATATGTGCatgtgtgtgtgt
>NODE_384_length_722_cov_34.914127
CTCTGTTTAATTTACATGCTGGGTTAATTGTAGCACTCACCTTGTTGCTCTTCAAAAGCT
GCCCACAACAGGTGGATGGCCGGCTTCTTGGGCAGGTGGATGGTACAAGCCTTCTTGTAG
ACGTGTCTCACACCATCAGTGCTGTAGCCCTCTAGATATTTTGCATACTTCAGAGTGAAA
AAGAGAAAGCGAGTTGGAAGAGATGCAGGAGAGGACAGAGACAAAGAACAGAGGAGAAAG
AGAAAGGCAAAAGAGACAACACATTTTAAACCTAAAATTTCAGTTGACAGAAACAGTGAA
TTTCTTCATTGACAAGATCGTTTTTAGAAATTTTCTGTGTAAACCCATCAGCACCTTCAT
GGAACCAATTAGATAAGTTTCTGTAAGGTAGTGGGAGACGAAGAAGATGCAACGTAGTAG
TTGGCAAATGCTGCAGTCAAATCTTGTGTGGCAAGCTGGCCATCTCCTAATACAACAGAT
ACAGTCACATATCAACGTTACACGCAAAGAGAGTGCAGGACGATTTACTGTGTCGATGTG
ATATCATCGTTGATGGGGGAAGTGCAGGGAGGTAGCAGGAGTGAGAGAGAGGATAAAGGT
GGCGTTACCTTGATCCAGAACTCCTCGTAGAGTGCACAGGCGATGAGGCAACGTTCAAAG
AGAACAACCACGCGCTCCGGAGTCCCGTTTTCAATTTCAAAGTCCAGGTACTCCTTCCAG
TTGTTGAGCTGCGGCTTCTCTAAGGCTTTGACATGGAAGTAAGGTCGCTTTATCTAAAGA
AAACAAAACAACATGAATTAGTCTGACGATAAGGTGAAGACTGAACAGATTTTGAACAAT
TTGGAGAAAACACGACACCTACCCCTTCCTCAAAGGCCCATCGCTTGCTGACTTCATGTT
CGTTGt
>NODE_385_length_552_cov_26.503624
CTCACGGGGCTCAGCAAAAAGAGCCTGCGGGGAGGGAGAGGTGAAGCAGGGAGGAAAAAG
ATCCGGAGAGCGACAAAAGGGGACAGTTGCACCAGTAGAGCCTTCATGTCTTTGGCTGCA
CCAATTACTGTTGGCATGTCCTCTGCCAGCCAGCCAGCCAGCTCCCCCACAACTGCTGCA
CTTAACACACTGTTCCTTTATTTCCCCTCTATAGTAAGATGGCTATTGCAGAGGGGCTAC
GGAAATTTGGAGACTGCTGAGCCAAAACAGATCACTTCAAAGCAGCTTATTTAACGCTTG
CTAAATTTTTCATCACAGTCGCTTAATATCCTGGGGAAGGAGAGCTTTTGAAGTTGCTGT
GAGACCGGGGATGTTCTTCTTACAATTCTTTTTCCCCTCCCTCTGCTGTACTAAAATCCC
CAAACCTAAACACATGACACACACCCAGTTCACGCTATCTATGCCTACACACAAGACTTT
TTACGAATGCCACGGATGCACCTCCCGCACGCATAAACAAGCACGCTTACATACTCAGAC
ACAAACACACTTATTCAGTAAGGGTCACTGGATTTCTTTCAGAGCAGTGAGAGAACAAAA
CAAGTTTAATCCTACTGGGGTTACTCAAAAATATGTATTTAGGGGTAAGCTCTTCTGTAA
ATCAGTAGCACACCCACATGACTCTTAGCAtttaaacacagagacgaatagtttctaatc
agtgacaacatttatc
>NODE_386_length_663_cov_19.346909
CATTTTGATGTTAATGATGTCTGCAGAACTGCAGCGTCACCCCTGTGATTTAATCAAACC
TAATTTGGGTCAGTCCATTTTGGCTGCAGCTGAGCACCTCAACATCATCATTACGCTCCT
TCAACCCAACCTCTGCGCTCACCTCGCCTCGCCTCCTCGGACTCACCGACGAGGCTGCCA
GGCCACAAACAGCTGCTCGTCATCTGTCTTGTCACAACCTGTCCCGCTTTCGGACATGGG
CTCACACATTTTTCCGAGTTTTGGTTCTGAATTTCACCATGATCCGAATCAGAAATGAGA
CTTTGTGTTTAAGATTTCACTTCCAAGCTCTCCCTGCCTGTGGGACCTGCTCCTTGGGCT
TTTCATCAGCTGCCATTTTCGACGGCATGCAGTAATTTCATGGCTCATTGCAAGCGCTGA
AAACCTTTGAAACTGCAAATGTTAACTTTGCCTGGCCTGGAGCCATTTAGGAAGCGATTA
ATTTAGCAAACAGAAGTGAGCCACTTTCTCCTCCTAGCCTGCGCATAATTTTTTGGGGCT
TCTATCTGTATTTGAGTAAGAGTGAGCAATGTAATGACGGTTCCTGTAATTGTGGCAGTG
TGAAAATGGTTCCTACCTCAGCCCCCACTATCTCACTCATCTCTCCTGGCTGAGCCTCGA
CAGCCTCGTACAGTGAGAGCACACGCAGATTGAGAAGAGGTGGAATCACTTACAACATGC
TTGACCTTATTTCTTGTTGCGAGTTGTTAAAGCGTGTTAAAAGAACATGTTTGTTTGCAA
TTTCAGCACCTTGCCGAGTGACGCCGCGCACACATTTGCAAGCCGCTGACTGAACAGGCg
ttttctg
>NODE_387_length_1418_cov_4.772920
CCACCCCCACTGTAAACAGTGTTGGTGGGGAACTGCTTCCCCCTCCTGAGGCGCCGAACG
GTTTGCCAGAATCTCTTCGAGGCCGACCGATAGTCCTCCTCCATGGCCTCCCCGAACTCC
TCCCAGGCCCGAGTTTTTGCCTCCACAACAGCCCGGGCTGCGGCACGCTTGGCCTGCCGA
TACCCGTCAGCTGCTTCAGGAGTCCTATGGGCTAGCAGCGCCCGATAGGACTCCTTCTTC
AGCCTGACGGCATCCCTTACCTCCGGTGTCCACCACCGGGTTCGGGGGTTGCCGCCACGA
CAGGCACCGGAGACCCTGCGACCACAGCTCCGGGCAGCCGCTTCCACAATGGAGGTGGAG
AACATGGTCCACTCGGACTCAATGTCTCCAGCCTCCCCCGGGATCTGGGAGAAGCTCTCC
CGGAGGTGGGAGTTGAAGACCGCACTGACAGAGGTCTCCGCCAGACGCTCCCAACAGACC
CTCACGACACGTTTGGGCCTGCCAAGTCTGTCCGGCTTACCCCTCCGCCAGCGGATCCAA
CTCACCACCAGGTGGTGATCGGTCGACAGTTCTGCCCCTCTCTTTACCCGAGTGTCCGAG
ACACGCGGCCGGAGGTCGGATGACACGACCACAAAGTCGATCATCGACCTCCGGCCTAGG
GTGTCCTGGTGCCACGTGCACTTGTGGACACCCCTGTGCTCGAACATGGTGTTCGTTATG
GACAGACCGCGACTAGCACAGAAGTCCAATAACAGAACACCACTCGGGTTCAGATCAGGG
AGGCCATGCCTCCCAATCACCCCCTTCCAGGTCAAACTGTCGTTGCCCACGTGGGCGTTG
AAGTCACCCAGGAGAACAATGGAGTCCCCAGTCGGAGCACTTTCCAGCACCCCTCCCAGA
GACTCCAAGAAGGCCGGGTACTCTGCACCGCTGTTCGGCCCGTAGGCCGAGACAACAGTG
AGAGACCTGTCCCCGACCCGGAGGCGCAGGGACGCGACCCTCTCGTTCACCGGGGTGAAC
TCCAACACGTGGCGGCTGAGGTGTGGAGATGTTAACACGCCCACCCCAGCCCGCCGCCTC
TCCCCGCGGGCAACTCCAGAAAAATGGAGAGCCCAGCCCTTCTCGAGAAGCTGGGTTCCA
GAGCCCAGACTGTGCGTGGAGGTGAGGCCGACTATGTCGAGATGGTATCTCTCGACCTCC
CGCACAAGCTCAGGCTCCTTCCCCCCCAGCGAGGTGACATTCCATGTCCCTACAGCCAGA
AGCTGTGCCCGGGGATCGGGTCGCCGAGGCCCCCGCCGTCGACTGCCACCCGATCCACAT
TGCACCCGGCCCCTATGGTTCCCTCTGCGGGTGGTGGGTCCGCAGGAGGTCGGGCCCACG
TCGTCCATTCGGGCTGGGCCCGGCCGGGCCCCGTGGGCAAAGGCCCGGCCACCAGGCGCT
CGCTTACGAGCCCCAACCCCAGGCCTGGCTCTGGGGTGGGGCCCCGGCTGCGCCATACCG
GGCGACGTCACGGTCCTTGTTGTTTTTTGATCCATAGGGGTTTTCGAACTGCTTTTAGTC
TGACCCGTCACCCAGGACCTGTTTGCCTTGGGAGACCCTACc
>NODE_388_length_732_cov_29.844263
GAGCTTGCAGTGACTTACTCATCAAGTCACACTAAAGTTTGCTACAGCGCGCCTTTCAAT
CTCATTTTAAACAGATGCCACGGGCTTTGCGCTGCACCCAAGAAAATAAAGCAGCTCTTA
TTTTCCCTCTGAAGAACATACTCAGAGTAATAGTAAACAGAGGGAAAATGTTGATCTCAC
AACAATCCCTCTTTGTGTGTAATACAGCTTTACTACTTGAAAATGGATGAGGTTTGAATC
AGCAAAATGCTCATAGAACAATTGCAGTAAGATAAAGGGGCTTTAGTGAGTCCAAATATG
AATCATGCATAAAGACAGAAAATAGACTTCCACCATTCATTCTTGTTAGAGGACATGAGT
TAGTGTTATACTTTACAAATGCTATATGTAGCTATCAGTGCACCACTAAAATAGGTCAAT
AGATTGTGTGTGTGTCTAATCTTTGATCAGATGGTGTTCTCATCCAGGGCTATTAATGTG
CTGATCCACTAATTGGGAGAGCTTGCTCTCTTAATGCAATGGCCTTCTAAATGTGTCCGT
CCCAGTAATTTAATAATGGCCATTTCATGCTACTCTGACTTTTCAAACAGCTTGCTCGGG
GCAGCTACAGGGACTGGTTATTGATTGAAACTCCTAGGCTGCCTGGGCTTGGCTGTGGGT
GAGAGAGACTGATCAGCCTGCTTCCCAGAGTCCAGATGCAACCACAGTCCAACCCCCTCC
ACACACACACACGTCTCCACATGCTGCTCGTAAACACACAAACATGGAACATTGACTCAC
AAACGACAAGCGCATACTCACACACAAATTTGCAGATTCCGCTGAGATCCCTCCGCACCA
GGCTTGATCAGTGGAGCACAGATGAGAGCGGTAAATGGAAAAGAAAATGTCACAGGACTC
TGAAAATgaagacgtg
>NODE_389_length_793_cov_15.728878
TTTTTTGTCACTGCTTCTCTGAAACAAACACTGGCTTTTGCAACTCCAAAGGTTGTTCTA
TGAAAGAATATGAACAAAAAAGAAAACCATGCCTTTCTCACAGATTGCTCAACTTTACTG
AAAGAAAAAGAAAATCTGGTATCCTGGTTGAATGCGCAGGCTGAGATCATTGAGTAAAAT
ATAAAAATGGAATATGTTTACAAATAGGTGTCATGTTCATGTTTGATCAATTTTTGCCAT
GTAAAAAAATCGCTCTGTTTCAATTGGACTGGTTTTTGGTGTTGTGTAAGAAACAAAGAA
TGAGTTTCCTCACCTTGTCTTTAATCCAACTTTTGGGATGGGTCAGCATTACATGGATAC
AAGTGCACCTCCGATATTTGCCTTAGAACTTGCAGAGGCCATAGTTCACATTCAAGTGAA
GTGAGTGTATGCAGGGGCCTGGGCCCCCATCCCTGAGTCACCAGTGCGGACTTTCTCACA
CTTATCTACCTGTGAAATCCTTCATACCTCTCATAACTGGTCAATGACTGTATCAGCAAA
CTGCATCAGGTGTTTTTTCTACATGCTTTTTACACAGATTATATGGATTATTGTATTAGT
AGATTTTGGTGCATCATTTTTAATGTAATAGCTCTTAAGCTTGTAGTTCAAGTTGTTGTT
TTTTTTCTCTCATTTTTCTAGATGACTGTTTTGTGTTAATATTGTCAATTTGAAATAGCT
GTTATTTGCTTATTCTCTACTAAGAGTTCTTACCTAATTTTTAAATGCTACATGACCCTA
ATTAATTAAATGACTTAATAACCATTGTAAATACGGTATTGTGCAAACCCCATTTTCATT
CATTTCAATTGCTAGTGTTATATAAATGACTTTTTTGTCTAGACACCATTTCTCTTTATG
AAATAAAGAAACATGCATATCATGTCTCGTGCATTTTGGATGTTTTCGGATCAACACACA
CACACaacctaataaag
>NODE_390_length_475_cov_31.073685
TAGAAGTTTGGTTTTGCGGCAAGGATTTTTTTTTAAAGAAGAGGAAAACCTTGGGAGTTG
ATCATGTGGGGGTTGTGGGGAGGGGGGGAGAAAAAAAAAGAAATATCTAGCATTAGTGAG
GAATGGTGGGTTAAATCACTTACTGAAGATTTTTAATGACATTTCAGTGTTCCTCGTATA
ATTACTCTTCATCCGAGATGGGCCGTAATGCTGTTGGACAGTCGCGGTTCAGGCTCGCTA
GCTCGCTTCATTAGCGTGTCATTCCTATTTCACATCAGAGGCTTTAATTGTAATGCTGAA
TATGCACAGCTCTCCACAGAAGCCTAATCAAAGTGGATCCACTTGTATTATTAATATCAG
AAATCAGCCCGCTTGCTATTTTTTTATAAATAAAAGAATACAGACGCATAAATCAGCTGT
CATTTATTAGCATGGCCCTGGCATATCCGCCAGACATGCAAGTGGAGCAACCCCACCCCA
TCTCCGTTCCTCCCCTGCATCACTCATCAAGATTTAAAAAGAATAAAAGACGGAGAGGAG
AAAAGAAGAAGGAGCTGCATTAAATATACATACTAATTCCACTGTGGAGTAATCAGATTA
CAGGTGACACCGAGCGGCGGGAGAAATAAGAAAATGTGGACagctggcaataaagaggg
>NODE_392_length_496_cov_25.556452
GCATCTTCTCTCTGGTGTGTTTTTTTTTTCTCTTTTCTCTCTCTCAGCTCGAGGTGATTC
GAGTTCCTCCGTTCATCCGATCTCCGCGTCTCTCCCTCTTTCTCCACCTTTCATTCCCTC
ACTTCCCCTTCGTTCCATCTACCCAAATTAAGAAATTAATGAGGGATAGGTTCTTTACCA
ACTGCCCCCGCAATGTTTACCACTGATGAAATTATAATGCAGGCCCTGCTGTATTATTTA
TAAGCCAATTAGGGGAAGTGTTACTTGATTTGATGGGGAGCCGACACACAGAGTACATTT
AACTAATGGAGACCAAGAGAGTAAAGGGAAGGAGGGGAGGGAGGACAGCTGAGGCGGACT
ATTCCGTACGATGCTCTAGGATTACGTGGCTAATTGCCCTGCTTTATCTGTCTGTCACGG
ATAGCCATGCATATTTTAGCGTTCCCAAAGACTTTGATTGTTTGCACTCGTGTTGGGGCT
GTAACAAGTAGAGCAGAGGCCAGAGTGGAGTGTAGTTAAAAACTGGCAGCAGGGGAGGCA
AGGAGGGGAGGAGGAGGAGGGGAGAGGAGGGAGGGAGGGGGGGACGCGAGGAGGACGACG
GCGAGGAGGAGGTGGAGGAGGAAGAAGAGGAGGGCGGTGGGTGTCGGGGTGCACACATGT
TGTGACAGGTGGAGGAAGAg
>NODE_393_length_575_cov_20.970434
CTGATAAAAGGGAGGGAAAAAAGGGGGAGAGAAGGAGCATGAGGAGTGCGGGGAACATAA
ACACACAAGTTGCCTACCAGTGCTGACGTGAATCTTCTTCATCCACGGGTACACCACGGG
CTGTTTGGAGGAGGCTGTGCTGTTTGGATGCTCCGGGGTAGCTTGGTTGCAGGCGGAGGT
TGCGGCCGGTGGGGTGGCGGGGGACATGGACAACTGTGGGGTTTCACATGAAGCAGGCTG
CCCTTTCCCTGTCAGTAGGTGCGCGGAGTGGGGTATTCCATGTCCCCGTGGCGTGTCGGG
TTCGGGGATGCTTGCACAGTTATACTGGCGCTCTTGGTAGCTCGCCCGCGGAGGATATAA
CTCCTGGTGGTGATGCTGGTAGCCAGAGTCCCTTGCGCGGCTGTAATATTCTGGACTATG
CTCGGGGATGTAGTTGTTTTGCGAATATTCCTCGCATGGAGGAAATTTCGGATCAATGTA
GTTAGACTCCATCAAATACGAGCTCATGATCATTAATTTCTGGAGTGGAAAATAATTTTT
CTAGCTTTGTCGTTTTTCTGCTCCATAAAGCCCTCCTACTTGCGAGCAGCCCTGTAAAGT
TACTTTTACCACGTGACCCAGTGGCCCAATAGCAGAGTGAGAGGTAGTTCCCGGATAAGG
AACCAGAGGTATTTAGCATACCTACAGTCGCCATTGTGGGCACAAATCTCCCTCTCTCTC
TCTCCCTCTCTCTCTGCTATTGGGCCACTGGGTCACGTG
>NODE_394_length_760_cov_25.089474
GGGAAAGCGGCAGGGAAAGCGACAGGGACTACCTCATCCTGACGCTCACGAAGAATGACT
TGGACAAGGCCAACAAAGACAAAGCTAACCGCTACTTCTCGCCAAACTTCAAGGTAAGCA
GTGAAGCTGTATGGATTTATATCCAAATGAGATATGATTATATTGAAAAAAATGAAAGAC
TGTTAAAGAAGTTGACTGCTCTACTGTTAGTTTTTAACTATGATTACTTTAACAGAAGAT
AATCCAAATGGCAATCATGAGTCTTGTTTCTGATCATCTGATTCCACACACTGACGTTAG
TTGTATTAATTTCCAGGTGAAGTTGTATTTTACGAAAACCGTGGAGGAGCCTTCGAATTC
TGAGGCTAGCACTTCAACATCCGTCACCCCGGACGTTAGCGACAATGAGCCAGACCATTA
TCGATACTCTGACACCACTGACTCTGATCCGGAAAATGAACCTTTTGATGAAGAGCAGCA
CACGCAAATCACAAAAGTGTGAACTCTTTTTAAACAGGAAAAGAAGAAATTATACACGAA
AAAAGGAGAAAACTTGAATATAAACTCAAAAGAAGAACCTTTGTCCCTTCCCTCCCCCAG
ACGGCAATAGAATATCATCATGTCAAATGCCAATTTTAGGGAAAAAAAGATAAATATCCT
GACCAATATATTGTTTTTATTTCTTTTTTTCTTTGGCACGGCCATGTACCATGTGCGAGG
TATTGACACTGTTGCCCCATGGGAAAAGGTGCTGTAGCTATAAAAATGTGTTTATATATA
TATACATACATATATGTATATACATATATACATGCATATATAAACAAACTTTTTGTGTCA
AAGACAATGGAAAGAGTACCACAATCAGGAGACGGGAGTTGAAGTGTGGGAGAAGTTAGA
ATGATATACTAGGActatgctgctccttctcctgtctaaaccaa
>NODE_395_length_911_cov_22.463226
TTGGAAACATATATATTATACATATAGAAAAAAAAGGAAAGAAAAGCTGGAGTGAATTAT
AAAAGAAAAGATGGCAGTCAAGTTGTCAGACCAAAAGAGACTCATGACAGAAAAAAGCAG
TTAGTCCTGCTGTTAAAGAGGATATAAGGAGAGATTCAGTCAAAGGGAGGCAGAGGGAGA
GTGAGAGCAAACGGGGCTCATTTTAAGAGGGCACACTATGTTCGGCCCCCTGTCTCTTAA
TCCTGGGCGTTTGTCGCGGCTAATTATGGTGGACAAGCCTCTTTATCGAACCTGCTCCTG
CCATCAGCATTAGGATGCATGAGCTGCGCCTGTTGTTTTAAACGCTCTCATTAACCACAC
AAATCAGTGCTGTTGACAGAGTGCTTTTGAATTAAGCGTCTCGCCCCCACCGCCGCGCGC
CAATGCTTGCAGGGCCCAGGACAAGGAGCAATTTATAACACCATTAGCCACACTCGCCGA
GGTTACAGGCATCAAAATTGTTCCCGTCTAATTATTCTTAATGGATACAGGGAGGGAGCG
ACGCTCAGGACAGCTTTTTCATTAGCCCTCAATCAAGAGGGTCGGGGGAGAGAGGGGTGG
GCCAAATGTACTGCTCAGGCAAACGGGAAATCAAAAATAATCGTGTTTGCTTTTTTCATA
ATACAACACGAATGCATAGATGGAGGGGGTGGCGGGGAGAGGGTGGGTGAAGAGATGCAG
AAAGAAAAAGACGCTCTGCTCTTGACATTAGAAAAATTCTTACTGTTGTCTAGTGAAGAC
ACACATATACTGAGAAGTGACAGTTCATTTGCTTTTACTGCCTTGTCGACTAATGGCAGA
GTAAACTTATGCTGTGTGATAGATTTCTAAGACATGGTTATTGGTTAATGAATACAGAAG
GGAAGTTCAACAGGAAAACATTTGATTGTTCAGGGAGGGGAGTCGCTGATGAAGTTTCGC
CTATGTGCACTTGTGTGCCATTGGTCATTGTTAATGATTGTGgaatggctgtggtaaaat
tatactttattaatgaatcatcctggtctgataaataatttactaatggacagctgataa
tttctaacctcaaat
>NODE_396_length_622_cov_6.329582
GGTGGAGGACCGGAGCCCCACGGGGGGATCGGAGGGAGCCGACTCTGCCCACTCAGATAA
CTCCCACCCGGGCTCCTCAGACGACCAGCCTCACCCCAGGAACTCGCTGGTTCCACTAGA
CTGCCCTCCGCTGTCCTCCTCACACCTCCACAGCCCGCCCGTCTCCCTTCCTCCATCCTC
CTCCACCTCATCCTCCATCCCCCCGTCCTCCCTGTCCCTCTCCGGCTCCTCCACCTCCAA
CCCGCTCCTCCACTCCCAGTCCTTAGCCGGCAGCTCCCACCTGCTGCCCAGCGCCATGCA
GCAGCACATGGACCTACAGAGCGACGCCCTGAAGTCGCTGGACCCCCACTACAACTTCAA
CCACCCGTTCTCCATCACCAACCTCATGTCCAACGAGCAGAAGATGGACCTCAAGTCCTA
CCAGGACCAGGTCATGGCCTACAACAGTTACACCAGCGGCTCCCCGGTGGGGGCCAAGCA
GATCTACGACAGCCCGGGTCCGGCCGCCATGGACTCCGGCGCCTATTACCAAACTCTGTA
CAGCCGCTCGGTGCTGAACGCCTCCTAATATGGACGCCGTCTGTAGAGCCAAGATGGAGA
CTTCTGTTTCTAAAATGGACACCCAACCTCTCGCTATCTTCCTCTTTCCCTCCCTGGCTC
AGGTCCAGCGGCCTCCAAAGGGACTTGCATCTAAAATGGccgccgtgtttgagggaccat
ttcttttttcttttccaaacaaggagactggctggttacatggaggcaaaacagtgaaga
catttgattcgtaagtgagaaaagtc
>NODE_397_length_619_cov_40.287560
GGCAAAGTGACAACAATGAGCATATTTAAAAAAACAACAACATTCAGGCACGCTTAGATA
TAAACGTATAACTTGTGTGTATATTATACTAAATAATTATCACCTATTTTATCTGGCTAT
ATACATTAACAGAAAAACACATGTGCATGGCCTGATGTTAAAATGGGATTATCTCTCAGA
ATATTATTAATAGCATGAACAAGGCTTTTTTCACAGTATCTGTATGCATGATAAAAAAAA
AAATCTAGGGGGTTTCAAGCATGGGAGGAATTTTTACATTTGGGAGGGAGGATGCAATCA
GTAGCTTGGGACTTGCAGAGGCCTCCTCGGGTGACAAATTGAAAGTGTCTCGGTCTAGTT
TATAGCCCTGATCAGGTCAAACGAAAAATATTGGAGGTCTGGGTGAGGAGACAGGCCCGC
CTGGTGCAGATAAATGGACTGATCATTTCTTATTGAGAAACAATTCCTAAAAGGTAGTTT
ACTGTGTGACTGGGGAAGCGGCGAGCGGAGAGCAGAACACGCACCCACTGCTCCCTCCCT
GACCCTTCCTCCACTGCCGGAATTAAATGGATAGAGAGAACGCGTGTTTCTGATGGCACT
CCTCCGCCAGAGAGACACTCCATTTGTTATGAAGTAGGGGTTCTGATGAAGTGTAGGGAG
CTCCTTTTTCTTTTTTCCCCCTTTTTTCATCCTTCCTTTCTCAGGCACTACAAGGCCGGC
CTTCAGTCTGCTTCACATGAAATGGATGGAAGGAGCCGATTGAATTTTACACTCCCCTGG
TCATGattaatgtgtttggtgag
>NODE_398_length_524_cov_9.921756
CACATACGCAGAGGGAAAGAAATGTTTCACAGAGTGTCTCACCCTGCAGAGAAAATAAGA
AATAACCATAACTCCTTCCACTGCCAACCTGCCCTGCATGACCCCTGTTTTAAGTGGGTA
GCAGGTAATTGCTGAGGCGGTGTTACCCATCAGCCTACAAGTCCATGTGTGCCTTATGTG
TCATCTCTATTTATTATATTCTGCACGCTCCCTGGGCCTTGGTAATCAATTTCACAAGGA
TACAGGGCTGATATCAGCTGCCGTGCACATTATGAGGCGAGCCCTCCTCTTATCAAGTGC
AGAATTGCCGGCTAGAGGTCATGAACAGATAAACAGGGATGTAACACAACTCCCCCACTC
ACCTGCCCCCCAGTGAACACAAAGGTGGGAAGGTGATGTTGTGAGGGGGGTACAAAGAAC
AAAACACCCAGCAAGGAAAAGGTTGCGACCCTTGTAAGGTGCCTCTTGTTACGCCCGACC
TTCAGAATTTCATCATCAGTGCTTCTGTCTGCTTAATAATTCGGAAGCTCCCGTCTCATC
TCTCTCTTGAGTCAGCGTATGTGGGTGTGCGCATGTTTGTGTGCGGTGGGGTTATGAGGC
CTGCAGACACCCTCTCTCTGATTATCTCCAAGCACTCTTTGCAGAcctttatagaccgac
cacaactccatcaatcatttgccccgccgtcttactctccgtgctgac
>NODE_399_length_492_cov_14.849593
TGTGTGTGTGTGTGTGTGTGTGTGTGTGTGTGTGTGTGTGTGTGTGTGTGTACACGGTGA
GAGCAGGGGGCCGGCAGCTGTCAGGGGCTAGGAGCAGCAGGCACTAATGAAGCAGATGAA
TAGTGCAAAAACTCCCAAATACAAACAGGACAGTTGACATTTTTCATCTGTCAAAAGCAG
AAGATGCATGAAAATACGATGGGGTCTTGTTTAACCCTTTGCCTCCTGGTGTCAAAAGCT
GGCTGGTTTTCTTCTTTTTCTCTGTCTGCGTCTGTCTCACCTCCTTTTCCTCCCTCACTT
ATTGAGAAATTTGTGTTTTTGGAAAGCACCATCTAACCCTTACATAGAAATGTACACACT
GTGCCTTGTAGAGTACTAATAGGTGTATGTATATTTGTTATGAAGCAATTAAAATAGTTT
CCCACATGGTGCTCTCCTAGACAATAAAATTAACTTTTTTTCCCCAGTTTTTGCAAACAT
GGGCATGGGCCAGCTGAGTCGGAGTCCGCCTGTCACTGCCCTTTTAGTTGTTGCATTTTA
GTGCTCTCAGCGTGGCTATTGGAAAGCGATTCAATTCTTAAATGAAAGTGCAAGATGCCC
GTTGACCTTGGAGGCAAATGATGCATAACAAAGATCTGAAGTTTTGtggccttgctgtgc
agatgatgtatttata
>NODE_400_length_773_cov_11.644243
CTTTGTGTCTGGTGGATACTGTGATCTCTCATGTGTTTAGGGTGATGCAGATCGGGAAGG
CCCTGCAGGACCAGCAGTGGCTGTTTGAGAGCCTGATGGTGCAGGTGGAGGAGAGGAGGT
CCGCTGTGGAGAACAATGCCAAGCAGATAGAGGACAGGTAGGTTTCAGTCATAATCACCG
TCCCGGTTCTGAGCATCACCAGTCAATAATTTAACAGTGTGAAATATAGCAAGCTAATGA
ATAAATTACTGTCTGAAATGCTGCTTTCTTCTGCATTTGGGAGAGACATTTTTCCCCCCC
TTCTGTCTTTGTAGACTTCATGGAGTAAAGATTGCACACAGGAAGGCAGAGAACCAGATT
AAAATGGCAAAGATGATTATGATGAACGAGCTTAACAAACGAGCCAACCTATTAATAGAG
CAACTGGAGGTAATTACTTTCTCATTCTTTCTTTCCTTCTTATCGTTCAGCCAGCCGTGA
ATGTACATGAGAAGAATCTGTAACTGCCATGATGTAATCAGCCCTGAAAGCAAGCAAACG
AGAGCCAATAATAATCTGTCAGAGTTGCTTAAACCAACGTCTTAGGAACTGCATCTGTCA
AAGAAAAGCATTGTTGATTAGCCCACAGTTCAGCCACTGTGCGCCAGTAATTACGCATGC
GTTTTTTTGTTTTTTCTTAATTCCTTTGCAGAAGATTTCGGAGGGTTTCCAGCAGCGTCT
GGAGGACCAGCTGCAAGGGGCAATAGAGATATGCGGCCAGCTGGACCACATTCAGAAGTT
CATCACCTGGGCTACGACCCATCACTGCAGAGAGCCGGTGCTCTTCAGCAGGGCCCTGGT
ATGCAGAGAAGACactcagcagacgtccactgtcttgttgtagcacacacacacacacat
gcactgtcctgtgagggcaataataattaatttctctcgagaaaattgctgaagatg
>NODE_401_length_416_cov_11.860577
ATAGCCAAACAAAGCGTCTCTACATCTGATGAGGCGGGTTAAGCATCTCCACCCTGCATC
TCTGATCTGAAATCCACCAAATGGTCCATGCGGCTGAATTGTTTTCTCAGCAGCAATAAA
CTCGGCTTAAATTCCTCCATCGCCGTCTGATAATGAATGCAAAGGCCTTGGTTCCTATTC
AGCAAGTCTGTCGGCGCGAAATAATAAGAACGGAAGAGGTGAGGAGGATCGCAACTTGGC
TTTGGACCGATTACGACGGCAGAAGGAGCTGATATCCTTCAGCCGCGACACGAGTTAAAG
AGAAGCACTGATCATCTTTGAGGGACGTGGCATCCTCTAATTCATAACGCCGGCGTGCCG
TCATAATAATAAGGAATAGGATCTGTCATGGTGCCTAGCTGGAGCTTTTATTAGAGCGAT
GGGAGGTCTCTGCGCCTCTCCTCTCTGTGTTGTAGTAATGAAAGTTACAGCACGTTCTCG
CCCAGCCAAAGGTTGGCCCTGCCTAATGAAAACAGATGAAGCAGAGATAAAGTGTTTGCC
GACATTAAGGGACTCATTTATCACCGTTAGCCCCCGAGCTATAGAACACCTTGGTCTGGA
>NODE_402_length_627_cov_22.964912
GAAGCACTTCTTTTCCTTGGAATAAAGTAATTAAGGATCTCTCTCTCTCTCTCTTTTTTT
TTTTCTCGAGCCCAGCCTGAGCCAAAGAACGTAACTTTCTGTATGCGAGTCGATCATCGC
TGCAACTTGACATCCTGACCCGGACATTTAATTTATTGATCTTCATTTTATTCGGATGTA
AGGACCCTTTGCTCCTTTAAATTAATCCAGGTTAATTTGGCCAGGCCCCCTTATCCCACC
CAGCATGAATGGGCCCTCTGTTGGCTAGAGCTGGCCCTGGCCACCCAGTTTTATGGGAAT
CTGCAGTGAATTAGAAAATCTGTCAATGCGAGAGGAGTTGCACGGCGCGGATATGCCGTG
TCACTCCACCTGTAAAAGAACTGCTCTTTGTCCATTATCTCCCAGGCTTACCTGAGGAGA
GTTAACCTTGAGGTCAATAACATCTCCATGGTGTTTCATGACTGGCTGGGCCTGGGCCGG
GGGGTCTGAGGAGAGCCATTGTTAACATGCGGGCTGCAGACCCACACTTCCTCCTGCTTT
GGCTCCCCACATCAAATACCTCTGGGAAACAGATCTGTAAAGAGCAGTGACGGGAGCCAT
AAAGATGTGATCACTTTCACAGGAAAGAGTCAGACACTGTACTAGTTTGTCTTCATTGTG
GTTAATATAAACGGTTTCATTCCTTTAAATAAAGTTACAGCATCGGGGTATGTTCTCCCA
GGATGTAATATCTTAACATCCTGCAGAACCTTTACCTGGCAACAGTTTAACTTTACTCTC
ATAATTACATGTCATAtacaactctatgcac
>NODE_403_length_714_cov_16.799721
CGTCCACCACGTTCATCTCTCTCCTCCTCTATTCCTGTCTCCTTCTTTGACTCAGGACCA
CTGCAACATGCCCTGCGCTCTCGCACACAAACACATACACACAGGAAACACACGCGAACG
CACACATTTCCACTGCCACCCCGCCTGCATTTATTTATTCGTTATATTTCCTAATTCAGT
TTGACGAATGAGTGACAGCTTGACACTTCATTCGGCGAGATTAATAGAACGACACAATAT
TTACGTGGCAGAGACAGCCAATTATCCCACCATCTATCATCCAGATTATCTTTCTGATTG
AAAACTACTCGTCCATGTAATCGGAATTATTTGGAATTAGAAGGGAATTTATGGCTTCTT
GTGTCACTTTTCCTGGACGGTGGTAAATTAGAAATATTAGATACATAAAGAGAGTATAGG
AAATGGGATAAATAGAGGCCCGGAATTAATGCCACACATTTCCTTTTTTATCTGTTTGCC
AGTCTCTGTGCCTCTGAATGAACCCCATTCTCTGTCACCGTTTTATAGGTTATCATCACG
TATTATTAACACATACTGTAGGCTATGCATTGTGGTGATGATACGGCGTAATTCACACTT
ATAAAAGGGACTTGTCACACTCTTTTCCCATTAACTCCAGCACTTTTTGTGAAAAGAATG
TAGATATGTTTGGTTGAGCAATGAGTTGTTTTAATCAGAAAGCAGAATTAAATGTGTTCA
ACTTTGAAGACAGTAATGGATAGATGTTATCAACAGAGATAGCCTTGTGTGTATTGATCT
CTGGCTATGTTTTTTAAATGTCCATCTCACTCAAGGCAGCACCGACATTAGTTTACTCCT
TCAACCTCTGTCCTTCAGCccctgttgattaattcacccgactcatttctatctcacc
>NODE_404_length_451_cov_1.543237
TGAAATTGTCCGTAAATTGAAAATCCGTAAACAGTGAACTGTTCAAGAAATTAAAGTTGT
ATTAATACTTTTTTACAGTGTTGTTTTCTTTACTGTCTAATTTTCTTCATCTTTGTTGTT
TATTTTTAATTTTTAATTATTATTTTCCCTTTTTCGGTTCTTTTCCTTTAATTTCCTTTC
CTTCTTTCCTTTCTTCATGTTTTCTTGTCTCTATTTTCCCTCCTGTAATTTCCTTTTATT
GTCTTTCTTTACCTTCTTTCTTTCCTTCCTTTGCTTTCTTGTCTTTCCTTTGCTTCCTTG
TCTCTCATTTCCACCCTTCTTTAATTTCCTTTCCTTGTATTTTAATTTTCTTTCCCTCCT
CCTTTCGTTTCTGTTCCTTTTGTCCTTTGCCATCCTTCTTCCCTTTTCTTCATTCCACCA
TCACCTTTTGTCTCTGTGTTTTTTACTTCCCCGTTGTTTTCCTTTCCTTTCTCATTTGTC
ATTTTCTTTTTCTCTTCCTATCCCTTTTCCTTTATTTCATACCTCTTCTGTTGTATCCTT
CAATTTCTTTTTCCTCCCCTCCTCTTCCATCTCCTCGTTCCTTTGCTGTTTTCTTTATTT
TCCATCGTCAATCTTtcatcttttcctttcttttc
>NODE_405_length_648_cov_33.657406
GTGTCTGTTTGGACCAACTGGACTAATTTGTTACAGGCGATTTTGATTAACTGCGCTTGA
TTTATTTGTTTTAGTAAAACAACAACAACCCTAATTGTTAATGATTCCTCTGTTGGTTCT
CGTGGTCGCCTTGTGTGTTGGATTACAGCTCGAAAAATATATATTTATACCCGCTAGCCG
AGGCTGGGAACCGGGAGTGCTGTAGATGTCATTGATGATAATGCAATAAAAAGCATTTTG
GGGGTATCTCCACCTCTGCACTTAGCCTCTTGGCAGTGGTTTGATCAAGACAGAATAAGC
TTGTGACTTTTCAATTCCAGCCATAATTTGTTTCGATATTACATCTCCTGGATAGAGCAA
GTGATGGAATTTTTCCTATCCGAGACTGAGGCAGTGGGGAAGCTGACGATGTCCCATAAT
AGGTTATCACCAACCATATCTTTTGCAAAATAGAAACCCAACACATGTACATCTGTGGCC
TAGTGTCAGAGCCTTAAATATACATCAGAAATGCATTAAATTTGCTGATTGCTATTCTTT
TCCAACAGCGTGTCAAGCCCCAAATTTATTTTTGTTTCGTGGCTCCCCGATTACTTTGAA
TTGCCAGCAGTCTCTCCTGACATTGACGGCTCTGAAGGAAGTGACAACATTAAATTTATT
TTCCGCGTGCATATGTGTGTGCGAGCGTCTACGGCCGGACGATGTACCCGTGTTTTCTCT
TAGATTGTTTGAGGTCCATCGCAGAGAGCCCAGCCCTTTCATATTGTATGTAATTTACTG
GAACCACATATAGCAACAGCGCACTGCTGAAAGCTGATCGGATGTCTGGAGa
>NODE_406_length_632_cov_18.306963
ACATGTAGAAATCAAGACACTTGTAATTTCTGTATGACAGGATATTTATTTAATAAGTCA
GAATCTACTAGTAATACTGATCATGTTGGTCTATCAGTCTGGATGCATGAATGCCATTAA
ATTGTGGCCCTATAAGCGCAAATTAGGCCGTCAGATTTCCCTGAAATGTGACAGACCTAT
AATCATGCTGAAGTTATTCATGTGGTTTGGTCCTTTACTGTTTAATTTTCCATTAGGCCT
TCAGCGTGCTGATAGGAGTGTTTCAGACAAGCGAGGTTGCGTGCTGGATGAAGAGTCAAA
ACAGGAAGGGGTCATAAAAATAATGATTCAAGGGCTTCAGGGGGAAGGAAAAGGAGGGTA
TTTTGTACGAGCCATGCGATGGAATCGTGTGTTTACCCCCTGACATAGATGTCAGACATC
TTCTCTCCTGTCATGAAAGCATCGTCCTCTAGAATTACGTCATCAGTGTTCCAAATAACA
ACACGAAGCTCAAAGCTAGACACCAGCAGAGCATTGACCAGAGAGGAGAGAAAGGACGAC
AGACAGACAGGAGACACACCACAGACAGAGAGACGCGACACGCACACAGAAAAAAATGGA
AACAAAACAAAACAAAAAAAATAATGGTTAACGGCAAAACAAAAAAAGTCCACACACAGC
TTACACCCACGGGATGAGGCTCGGTGGCCCCGTCCCGCTGTACCTACCCCCTGACAAATA
TGTCACTGGACTTTTCCCCAGTGAAGTAATCATCGTCCTCCAGTATTACTTCGTCTGTAT
TCCAAATAATCACCCTGAGCTCATATCTGGtaaagg
>NODE_407_length_462_cov_13.582252
GGTGCCTCGATCGCCCCTGGCTTAGGGCAACAACCTGAGTTGTATCAACTCCAATGTCAT
CCATCGCCACAGTGCTTCCACAAAGGTAAGAATCTGCCTCACTTTGATCCATGTTTTTTT
TTTTTTAATGAGATGACAAATCATTCTCTGAAAATGCACCACTAATGTTCTCTTTCTCTC
TTTTCTATTTTTTGTCTTCCAGATGGGAGTGGAAGTGTTCCTCCGTTCTAAAATAAGTCT
GTGACTTACTTCATCAAGTATGGCATATTGTCATATTTTGTGGAGCCCCTTTTACTGAAA
AGTAAAAAATAATTAAGTGTATAAATATACATAATGTATATACAACTTAAGGACTTTAAC
TCCTACATGTCACCTAAGAACAAAGATTGGCTTTATATTTTTGTTCAGTCATTTATCTGT
ATACTACTACAAAACTGGTGCAACATATACATGATGGTGCAACGACATGGACCCACAACT
GACTGGGTTCTGAGTCCATGTGGTGTCTCAGCTTCTCTGTTACATGAGCTTCAGATATGA
TCAGACAGAGAAACTTCTCTGAACTTCTAAGCGCTGTTTAACTTCCAGACGCGCATTTGT
ATTCACTCGtcgtgaaaaatctgttgtgaacaaaaaattatacatt
>NODE_408_length_953_cov_22.036726
TGTTTTAATCCTTTCCATTGATATCTAATGTTGCAAACCATGATGCGCAACACATGAGCT
GGTTGTGTAGTCTCCCTGTGCACTGAGCCGGAGTGGTCTAATGCTTGGCTGTGCTAGCGG
AAGTGAAGCATGTATGCATGAACAGGCAAAGACAAGACGGAGCGCCCTGGAGGTCATCCA
TTGGTTATTTACCCGGAGCTAATGAGGCAGAAAACAGCATTAACTTAATTCTCCTCTCAT
TCCACGTCTCCCCTTTCATTTCTCCTCCTTCCTCTCCTCCTTTCTCTATCAAGGAAACGG
TACTTGAGCGACTTTGTTCTTGGCTGTGATTTGAAAGTGAACACTGGTGTTCCGTGAAAG
GTGGCAAATACGCAGAGAGCACGTCTAGAATTTTCATAAAAGATCTGCTCAAAGGCCTCT
TGTCAGCTAAAACGACCCATTAAAGAAGTGGGGAGCAGGGGAAATGCATTTTCCAAATTG
AACGGTGGGATTTACAGTCGGTTTAACGCCGCTGACCCCTAACACGCTAATGTTTGGTTC
GTGTCATCAGCCGTCCCTCCCCATCTTTTATCACCTCCATTGTCGAGCTATCTATTTAAT
TGAAAGAAGTTAATTGAATGAAAATGATCAACTAAGCTTGTATTAATATTGCTAATGGAA
CTTTCTTCTTGGCCATGTTTGGAGAACGATGTCACGCTGGAGTTTGGGAAAGGCCCATTA
AGGTTTGCACTTAACCCGATGGGCTAATTAAGGAATGCTTATTCATTCCCAGAGTCAGGG
GGTAGGTCTGCTCCAAACCCATCGCCATGGGCCTTTTACAGCATTTTGCACTTGCCATTA
TTGCGGACTCTAGTTGCCTCCCGGTGATTGGCCAAGATTGATTGTCGCTCTATGAAAATG
ACGTGCTTTAGAAAAGAACATTTCGATTGAAAGAATCTAGCTGCGGTATTATATGGAAAT
TGACTGGCTGTAACTATTATGGTAGACATATCACATCTCCATGCAATGACATGCATGAGA
TTATTCAGTAGCTGTCTGGAACCTGCCATAGCAACAGGGGAGCCTCTTATGAACAGTTGA
AAGCTGCTGAAATGTTTCCCAAGGAAGCCTGTTActctaaagatattagctccaatc
>NODE_409_length_644_cov_22.810558
GGCTCCTTAATCAGCGGGGCTTGCTGCGGAGTCCAGGCCTGCTTTCACCTCTCCTCTCTT
TACAGCCATGATCTTGAGAAGGAGCTTTAAATTGGAAATTATTACACATTAAACCCTCTG
CGCGCAGGCCAGGATCGAACTGGATCAATATCTTGCCCAGCACAATAAATCAGATGCTTT
CTCTCCCCTTCTCTCTTTCCCCTTTGCTTTTTCGAGTGGCTATAGGCCACTGCTCAACTG
GAACATATTTAAATTTTCTTGTAACAAATTAATTCCAACATTTTCTCTTGATTGAATTAG
GGCAAGTGCTGGTGCTGTCACAAGTGTTTGGGCTGCTCCTGGGGAGAGACAAATTGCCAG
GCCTGGACACGGGTAACAAGCAGTGGTGTTGAGTCGCTGATAATCTCCCCACTAATTCTC
CATTACAGCAAAATGAGGCCATAAATCTTCCTGACAGCTGATCGATGTAAACATTGTTTC
CCCCATGATTGCCAGCTCTCCCAGCGGAGCTACTGTCCGCTCACAATCCGCTGAAATTAC
TCCCGCACCAGCCCTCCCTCCCTTCCTCTCCTCCCTGGAACTGGTGTGTGTGAGTGTCGG
ACTGGCCTGGCGGGGAAACCAAAGTCACTGCTGTCCTGTCGAGGGAAGGGATGGCCATCT
AATTTTAGCTCAAAGCCCGCTAAACAAATGGAAAATATTAATCAAAATGTCTCTTGTTTA
ACCACTGGCACAAGCAATTCTTGGAGAAGAATGACTGTTCTGCTGCCGTGGCGTTAGGCA
GAGTAAACGGCAGTGAAAGATTGAGTTGTCAAACAGTCAAAGCACAAg
>NODE_410_length_798_cov_19.150375
CTACATCTGTCATTGTCACTGAGAGACTGGCCATAATACTTTATTTATATTCTGTTCGGG
AGATACGTGGTTTCTGTTGTAAATGTTCATTGATTCAAGGGCAGACAAATATACCCCCAA
CACCCTGCAATGACCCACATAGAGCGATATGTGAAGTTCACCATCTATTAAAATAACATG
ACAGGCACAAATAAACCGTATTATACATTTTGTTACCCTTGCAGCTCAACTCAAATTACA
TTCTGAATGTCGTCCACTCAATCTCCCCTCGTCTTTTGTGCTTTCTTTGATATAAATAGA
CGGACATTCAGGGGTCTAAAGAGTGGAAGTTAGAAGAATAAAAAAGGAAGAGGAAATTTA
GATATTTTTAAATGATGTCCTACATTTTGTCAGCTAAAATCAGGATATTGCCTGAGCGGG
GAGAAGCCATGTTCTTCAGTTGTCAAAAGGCAGTAAGTAATGATTAAAATAGCAGTGTGA
AACGCGGGGAGATTAAAGTGATGCTAATGATAAGTGAGAGAAGAAAAGGGCAAGCTATAT
TTTAATTCCTGGGAGAATGGTTAATGACTTCTATTGCCTGAGATTAAACTAAACCTGTCT
CATCAGCTTTTTCTGCTCGCTGAGGAAAAAAAGCCCTCTGCACTTTAATTTATTAAACTC
TTTTAAGGAAGCACATTGATCTACATAGGTTAAACTTTCAAAATTTGGGCAAAAAGACGC
CCCATAAAGCTGTCACGCAGGGCAAAGCTGTTGAGTTGCTCAAGGCACACTATAAAGAAT
TCATTATCTCCAAACTGCCACATTTAATCAGAAAATATCAATTATTTAAAAGGGGAGGTT
TGCTCCTGTTTAGAGCATCAGGTTTTACTGACACCCTGAATTATACTGACAAGTTGAATA
TATTTTTCTGCTGTCACCGTGATGGTGCTGTGAACTTTCCCATTTTCAGTGCCACCTTTT
TTTTTGTTTTTTTTTTTTAATA
>NODE_411_length_378_cov_16.708994
TAGTGGGGTATTAAGTGACATGAACTTGTGGAGTGACATGATCAGAAGCCATAAAACTGA
CCGGCTGATTTCCTATCCCAGGGCTGGACGTATCCGGACCCCCAGTCTGAGCGGGAGGAC
CTGGTGTATTACGAGCACAAGCCCCCCACCAAAACGACGCCGAGCTCAGCCAACGCGGGA
GACAAGGACTCCAAAGACTCCAAGGAGCATCCAGAGGAGCGGGGGGAGAAGGGCGGGGTG
ATGCGTCACCCGGACAACCCGTTGGACATTGCAGTGACACGTCTGGCTGATCTGGAGCGC
AACATCGAGAGAAGGTACCTGAGGAGCCCCTTAGGTACCACCATTCAGATCAGGCTGGAT
AATGTGGGTACGGTCACTGTCCCTGCCCCCGCCCCATCCACTAGTGCTGACAGGGAAGGG
TAGGTCATTTCTCCAACCAAAGCTCCCCACTCTCCCACTAAGACCCTTTTTTCTCTCTCT
GTGTGTGCTTTATGTTTCCCATATTACTCAAACAGTGGGGGTCTTTGCTGCTTTCACAGC
AGACTATTGTGGTGGCTTGTTg
>NODE_412_length_543_cov_4.338858
GATGTTAGTAGGCCTGAAGGCTTTGATTATACTGCTTACACTAAGGGTACACAGGCAGAA
TGTGCTATTTTGGCCTTGATTTTGCTTTCATTATTGGGCAGCCTTAGAATAGACAGTTGA
CTCATGTGTCTTTCACAAGTCGTATCCTGTCTGACTGTTTTTTTGGTAGGCCATTGGTCA
CGTTATGAATCATAGGGTTCATGAGCCTAAATGCCATTTGTGGTGCCAAGCAGAGCATAG
ATATCACTTACAAACTTTTCTTATGTCATTTGCTGCCAAGAAGTGACATGCTGTTGTATA
ATATCATATGTCCTAAATCCGTCCTATCATTAATTCATTAATGTGCCTCATCATCCCCTC
CCTTCCCCTTGTTCTGTCACTCTTTGTCTCTCTCATTGAATGTGTGTGGACATGCGTGTC
ACCTCAGTCTTCTTGAGTATCTCACCCATCCTTCTTTGGTGGCCTTCAAGCTCAGGACAT
GGTCCACTCATCTTTTCAGCCTAGATACCCGAGGCAATTTATGCTCCGTATTTTAGTCAT
TATCGCCCATGTGATATCCAAACATCAGTTACTTATTTGTGGCTCCAATATAGCTTAAGC
AGAGCCTATCGTGATACATAGCACTTGTAAACATGAGACTTTCTCCTGACTGTTCTTGAC
TCTGTGCCAACCTGATCTGTTCTAACTTtccactgactggatttaagagtggtgatggat
atgaaaa
>NODE_413_length_602_cov_13.946844
AGTCAACAGGTTGCATCGTCCACATCCAAGACAAAAGGTTGAAATCAGAGGTGGACACGG
CTGCAGACAAACACCCCCCACTGGTTTTACTGGTGTCAGGGGAGGAGGCCTGATGCCATC
ATCTTCCCGCTCAGACCTGATTATGAGACCTTTCTTTAATTCGCATCAGGTTCAGCTCTG
CACCCATTAAGGCTCCCCGGAGGTCGGCGACGGCTCCTTTGTCTCTAATGGAGGAGTCGA
CAAACAATCCGCGGGAGAAAAAAGAAACGCTGATGGAAATGCAGGAAAGCAGCGAGAGTG
AGAAGAGAGAGAGAGAGAGAGAGGAGACAGAAAGACAACAACTGACATCTCAGGGAATTT
CACAGGGATGGCTAATCCAATGTGATCAGCGGAAGATTTTAATATTTAAATAGCCAGCAA
CGCACCAGAAGTTTCTAATTAAATTATAACTCATGCTTGAAAAGCAAAAGTGCATGTGTT
GTGGGAGCCCTGAATAATTCAGCCCGCCCTATATCTCGTCTTTCTGTTAACCCGGAGACA
AATGGCACTTGCTAGGGCTTTTAGACAGGGGGGCTGGCACCGTCAGAAACACGAACAACA
CCGGCTTGTAAAGGGCCTCACCCATCAGGGCCCAAATCCAAACTGACTGGCCCCGCTACA
GAACAACGTCTGTAACCCCGCGAATTAATTTGGTTAATTAATCCATTATTAATCGCCTTA
AAGGCCACACAACATTGGCACATTGTGAAAAGATGACGGGGagggaagaggaggaaaaaa
aaagac
>NODE_415_length_623_cov_22.609951
TGTTTTTTTGCTTCTCCAGCCTGAGAAATTAAATTCTGTCACAAAGCTTCCAGTGAATTA
TTGGAAGTAATCATGAACCTTATTTAGTGTTGATTTCAGTTTTATGGGAGATGCAGACAC
CATGTGTATAATATATGTCTGTGTTTATGTCTGTCTGGGGGTATGAGACTGAGTGCATGT
GTGTTGTGCGACCGTGTGTATGTACATGTACTATGTGTCTGGATGTCTGCATATCTGCAT
GTGTGTGCGTGCATGTTAGTCGTAGGCTCAGAGGCATAGCGTGGGTCTGCATGAGGGAGT
GTGGTGGCTGAGCACTCCTCTGATAGGCCAGATCCAGGGTGCACTGAAGCCTTTCGCATA
TATATGGAATTTTTGAATATCTAAACCATTATTTAGCATCCAAATCAGTTCTGCTTGTCT
GACTGATGGACAATTTCAGTGTGACCCCGGTCTTTTTGCATGTGACCTATACTGTCGGGA
TTCTTGCATATTGTTTGGATGTTCACGTTGACTCCTCTCCCGTTTTTCTCTTTGATCCTT
TTAGCATGCTCTTTGTGTCGGAATTCATGAAATATTCATAGCTGGACTGTGGCTTTTCCA
TATCTTTATGTACAATTATTGGCAGCCGTCCTGTTATGTCGAGCCATCTTAATAGTAGGT
ATTGGGCTCGGTTAAGTGTGACTTCAGATTTTTCTGACAGTTTAGCTGGTCTGTGTTATG
AATTGATAAGGCGGGGCATTATATTTGCAGATTGTGCAGCGTGGATGCCTTTTTAGCCTA
CCATTAATATTGATAAACGCAAATAAt
>NODE_416_length_448_cov_6.725446
ACCCTGTAAAGCTTCTCTAATGTTTGTGTGGATGGAAGTTATTTCTTATTATTACTTCTT
ATTTATTTTTGAAAGGCAGGTTTGTTTAAATTATAAAGCCTAGGAAAGGAGAATGATTGT
CTTCTACTGTAGCTAAAGTTAAACTCCTGAATCTCTGAGGAGGTTTTAGCCAATAATAAT
AATAATATTAATAATAATAATAATAATAATGATATTGTGATGTTTGTTTGTGCAGTCAGA
TGACCAGCATCACGCAGAGTGACATCATCAGCACGCTGCAGTCGCTCAACATGGTGAAGT
ACTGGAAAGGTCAACATGTCATCTGTGTGACGCCCAAACTGGTGGAGGAGCATCTGAAGA
GCGCCCAGTACAAGAAGCCGCCCATCACAGGTAGGAGGCTCCGAGCAGCAGCCCTGATCC
ATCTAGTGGTGATGGACGTCACCGTAGTAGGGCTGATAGAGTATGAATGAAATGCTAATT
ATGATTTATGAGATCATGATTCACATTTAAATAAGTTTAAAGTCAGGCTACATTCATGCT
AATGTACAAATAAAAACAGTCTTGACCTGAGTTTagagcatcttctgcaggctaaatata
aataaacaacatcttactgctgaacatctgct
>NODE_417_length_581_cov_11.796902
TAAGTGGTTGGGAGGGTTTTTAAGCCAACTCAAGCTGACGAGAAGAAGAAGGAAATAATA
AGAGGAAAAAATCAAAACAAATCAAAGAACCAAAAATGCAGCTGACCTTGAAGGAATTGT
CAAACGCAAAGTGACTGCAAAAATACAAGGAAACTAAAAAAAGAACGAACGAAAAAAAAA
AAAAGGATATTGAAAAATCATTGAGTCAACATGGACATCTGGCATTGGGTGAAGTTTTTA
ATTACCTCTTTACGCCATAGGCCATATTAAGCAAATTGTCCAGCCTGTAAAGAGAAGGAG
GGTTCTGGGGTTAATGGTGGGCAGATGGTCGACTCACTCAATGGAACTAATGTTAAGTCC
CTGTAGGAACTGCATGGTCCTCCTCACTCAAGAACAAACAAACCCATCTATAGTTGGTCC
ATTACACTGAGGAGCCCCACCAGAAAAGAAAAAAAACAAAAAAGAAACGCTATCATCAGT
AAATGAAGCTACAGTACGGTCAGCATGGTCTGCACTTGCCCGGTGTTGGGCGGTTGCTGC
AGGCATGTTGACTTTACTGTAGGTGCGACCGTTTCATACAAGACTACAGCAGTGGACTGG
TCACAGTTCAGTGTTACGGCTACATACGGAGCACTAATGGCAGGTGAGCGTAGCATTGCA
CCCGGCTACGCTAAAGGTGATAGCcccggccgcagtgctacggatcatcgtcttaacgcg
gggaaattgcatgtgggtatccatacaatttacggttcattagga
>NODE_418_length_480_cov_26.662500
TCAAATTTACACTGACTACTTTGATATGTGCAGAGTGAGCATTTACATCCCTGTGGACTG
TGAGAAAAATAAATAAACCACAACTATCACATCCACAAACAACTAACAACAAATCTGACA
TATTTACCATAACAGCCGTTCTGAACTTTGGTCTAAATGAAACACATCCATAAAATAAGT
GTTTGTTCTGCACCGTCCTTTGAAGTTGGATTTGTTTTTGCTCTTTAATGATTTCTTTCT
TCTGATGATGATGGAAGCCGTGCTGACACCTTCTTTTGCTTCATCAAGTTCCGCTGCACA
ATTACATGAATTTACTTTCAATAAATTACCATCTTTGCATACATCAGTCAAATCATCCAG
CTGAGGCATTCGCAAACAATATGCATTATTAATTTCATTGTCAGTGTTTATTTGGTTAAC
TTGTAACCGACTTGGACAGCCCATTGCCTTGATGATGCATTTAAAAGCATCAGGGTCGGC
TTTTAAAAGGAAATCAGGGGATGACATGCTTCCACACACCACTTCGCTCCCTGCTGAGGC
CACAGAGGGAAAAAGACTGAACTCCAGTGAAAGACCAATCAAAAACTCAAAagatgcatc
gtgagctgctgtagtcaaaacaacagaatcaggaagatcatccacatcacagcgattctc
agtg
>NODE_420_length_612_cov_14.470589
CTCTCTCTCACACACACACACACACTCACACACACACACATTGCTCTTGACTGGCAGGGA
ACAGAGAGAAGGGAGAGAGGAGGAGATCTAGGGGAAGGAAAAGGGGTGGTGGATAGGGAT
GAAAACATGGGGAAGAGAGGGAGGGAAAGAGAGGGAGGGGCGGGATAAGGGAATTCCCTT
AGCAGTTGTTATTGATTCCGGTGTTTACGGGCGAATAGTTTAGTGCCGTTTACAAAACAG
AACAGATGCAGCCAGTGAGCAAAAAGGTAAACAATTGCTGTGTGGCGGGCTGCCAAATCC
CCAGTCTGATGTATTAAACTCACGGTGAAGAGCATTTCCCCTTTGGCTGCACTTATTGCC
ACTTCATTTCCTCTTCGCTCACATACACACTCTCTCCTTCTTGCCATCTCGCCCCTTCTC
TGTGTCTCTCTCTTTCTCTCTCGTTCCCTCGTTTGTCTGAAGTGAAAAAAAAAAGGACAA
GGGTGTAGGGCGCTTTTTGCCGTCTGGCTATTTTCTGTCCTTCCCTGACCCAGGAGGCCC
AGTTCTACCTAACAGAGCCATTAGTAGGGGGAATTGCATGTGTCTGACATGGCCGAAAAC
CAATTATTAGACACTTTCTACCAAATGATGCCCAAGTCTTTGGGGAATGGACAATCATGC
AATAATTTAGCCACTGATTTAATTTCTCTCCCGCACAGCATCTCTCACTCTCTCATCCTT
CGTCCCTCATTTCCCCCTCTTTCTCTCATTGCGTCTCTCTGTAGTGTAAATCAGACCATC
TGAGGGGTGGTCTGCc
>NODE_421_length_594_cov_19.691919
TGTCACAGAGGTCCTGCGTTGTGGTTGTTGTGACGGCAGGAGTGAGATAGGAGGGCAGAC
AGGCGCAAAGTGGAAGGATGCTGGGCTTCTCCAAGGGGATGTTTGGCTTTGTAATTTCAC
CCTTGAAATTCGTGATTACAAACGGGACAACTTTTTTAATTTTCTCTTTTGTCTGGATTC
AGCTGGCTGACAGTCTGCCCCAGCAGCCAGGCCTTTTAATCAATCACCTAGATAATCAAA
TGTCACTGGCTATCTGCTCCATGTAATTACTTTTGCAATTAAAAATCAATCTCCAGTCAC
CCCGTCTAATTAGAGGGATGGGCAGATCTTCATCTAGATTGATTTTATAATACATATTGA
CTTCAAATGCCATAACATTGCCATATTCTCTCATTTTCATGCTGTGGTGCATCAAAACAA
AATGCCAGGGATTATGGGGAGGCGCAATGAGGGGCTGTTCCAATTCTGCGTACCAGGAAA
AGGTCCCCAGTCTAGGAAAGGTTCACCTTGCTTGCTTGTCTGTAATGACAACACTCATCC
TCTCTGCTCCCATTTGTAAAGGGAGGAGGGACAATAGAAGTCCAATGATCTACATGACAG
GCTACAGTCACTGGAAAAAAAAGCATAATCAGGAGCATAAGCTTCCACCGTAGGGTAAAA
ATAGACTCCTGTCCACAACAGAAACCAAACCTATTGTCATTCTGATAATGATGTGGGGGT
ATAGAGGAGAACATTGGTTTCTAATACAATATTGACATCTTAACATGTGTTatctcgg
>NODE_424_length_396_cov_5.224748
CATTTCAGACGCAAATGAAAAAAGGCTTTGTGGTTTTAATTAGTCATTTTGTTTATTTCA
CGGCCACACACACAAAAAAAGCCCGTCTGTAAATATGTATTACTGTGGTGCAGCAGCAGC
AGCAGCAGCAGCAGCAGCAGCAGCAGGCCTACACCTTTCCCTCCGCCGGTTGCCTTTACT
ACTTTAAAATCTCACAACAAAGCCCGTGTTTGAAGACTGAGGGGAGAGCACACTGCATCA
GTTGCAAATCTTGTCTTTAGAGTTTTTATTTTTTTCCGAGTTGCTCTTTGTTGATTGTAA
CTAGGGCATCTATATTGCCATGTTTCTGCTCAGCTCACAATTAAAACATTTTTTCCCTCC
CTCTCTCTCTCTCTCCCTCTCTCCCTCTCTCTCTCCCTCTCTCTCTCTCTCGCCGCTGTC
TTTCAAAGGCTGATGTGGAGTGCACATAATTATGCATATAAACATAGTGGCTTAATTATC
TCTCACAACATCAGTGACAATGTAATTAACAAACATTGCAAGATCAATGAGAGAAACTGC
GACCTTCAAAACATTTAACTCCTCACATTGAGGCATCGTG
>NODE_425_length_380_cov_3.968421
CGAGAGAGCTCAGTCTCAAGTTATCTGCTCTTGTCGATACCAATGATTTATTCACTTGTC
ATTGGTCTGGATCAGCAGATCACCCCTCAACTTTCTTATAAAACTGAAAGTTCGACATTT
TAGTTAGATCATAACCTAAATCTCCAAGAACTGAGAACAGTTTGAAAAAACTGTCACTGT
CTCTAAATGAACAGAGAATTAAAAAAGTGAGATATTCAAGGAAACAGTTCAACCTTATGT
ATAAATAAGGACGTGAATGCAAACCTGGAACCACTTGGCGTGGCGGAGAGACGCCAAGGC
AGTTAGGCATTTCTGCCTGTCCAGAACGTCCGGCGGATCGTTGACTGTTCGCATTTCTAT
TGACGAGGTGGGGTAAGAAGAAAAGGTACAGTTTGACCAAGGGGGTCGGCTCTGTCTTGC
AGCTCAGGGAGTAGCAGCTTTTCCCAAACCATCAGCAGCAGGGAAAGGGGGTCCCCAAGT
ACCCAATGTGTAAATCTTTGGTCCCAGCGAACATAATAGTCAcccatcacagatcccagc
taacttttccacagtgcttgcaag
>NODE_426_length_653_cov_21.681471
TAATAAAAGACTTCATATATTTTCTTTTGTATTGTCCAGGTTAAGAGAGTGTTTGGTTTC
CTTTTTACAGTTTGTGGTAGCTTATTTTTTCTGCCAAAAGGTGTTTGAGGCCTACTGGGA
CCACTTAAAAGTTTATGCAGAGCACTAGCCAAGTTGGACAAAAAAGCCTTGAAGTATACA
CACACTGGCCCCTTTCTCAGAACCTCTCAGCTCTGGCTTGGGGGAGTGTTGTTGGTTTAT
GAGAGGGAAAATAGCCCCAGCCTTCTGCAAAAGTGAAATGGGATTAAGGCCTTTGTTCGG
CCCACAATGGTGAGGGGAATTAGCAATAGTTGTAGGCACTTAGAAGAGCTCTCACACAGA
AGCTTATCCCAGATTTTGCACAATAATCATTTGAATATCAACAGTGTTTTGCAACTACAG
CGCTAATGTATAAACCTCTCTCTTTTAGATATCGAAATCCCCAAAAAGGATTTTTTACCA
CTGGCTACATCACAAATATTCATGCTGTTTATGGCAAATCATATTTTTGAGTATCATTGC
ATTTAAAAAGTTTAAAAGCGGCGAGGATAACTTTTAGGAAGAGTTTAAGGGGGAAGTTTT
TATTATTTACGTTAGTTGTGATGCAAGCTCTGTGCATTTCTTTGTTGGCTTCAAATGTAA
TAAAATCCTATTTGTGACTGGGCAGTTAAAGCGTTGTGTCTTTTATTTTTCAGCCAGATG
GTAAAATAATGTCTGATTTTCCAGTAAGTCTGTATTCCTGTAAATTTATTTCTGTATTTT
TAATGCAAACTCCCAGCATTACAAACCGATATTTGCATTTAActggaaaaacaactt
>NODE_428_length_732_cov_22.344263
TGGATTATCTCAAATCAGAATTGCTAATTAATAGATTGCAATTCACTTGAGATTTGTGCC
GTTTTTCAGTCGGCACACCTATTAAGGTTTGCAGCTTATGTCACCTTACTTAGTGGATGC
ATTATATGAAAAGTATATGCCAAAGTTTTCTTAGTTTTACTTCTGCTTTGCAAAGTTTTT
CATCATAATTATCGTTTGCCCTTAGACGTATCCGCATCAGCTCAATTTCGGAGAGCACAT
CGGCACTTATTATGTATTCTCGTTAAGTGGAATGAGAGTGGCGCATCATCTACGAGAGCG
TTACTTATCCGTCTGTATTTGCCTTAATATTCTGTGTATTTTCTGGTGTCCTGTTGTGTC
AGATCAGCTTTAAGATAAGCAGTGTGCCATTTCAAAATTATCATTCAGGGAAGAGGTAGC
TTGTAGTGTAAAATCAATAGCTGCTTAAAATTCATTGCCAGGCAATCCATTTGCCCTTTA
TGTTGCTAACCTTTCACTTAAATATGCACCATATTAAGATTTCATTATATACAATGAATG
TCACAACAGTTTGCCCACTATTTCTCTTGTTTGCATGGGTTAACTGCAAATCATTGCACT
TGTAATGTCTGAAAAATGACTTTCATTAACATTATGCAGGGAAAAAAGGAAAAAATATAT
GAGGCCGAGTAGCCTAATAGGTATTAAAAGGCACCACAGGATGTGTATGATGTTTTAGTT
ACAAAGGCCCTTCAACAGACTGGGTGGGCTGCATGTGTCTGACCCCAGTTATGAAAACAC
AGCATAACACAAACATTCAGTCTGTATACTGGTGCTGTACATTACACCATCGCATTCTTT
GTTGACACAATTCAGCACAAATgtaaaaatcatgtatggcaacttgtctcgaaaggaaac
aactttctaagaaaac
>NODE_429_length_483_cov_11.573499
GAATATATTAGTCTGAATCTCCCTACATGTTTGCTACCACAGTGTCAACACTCCAGCTGT
CCAGTGAAAAATTAATTTAGCAGATTAAATCTCTTGTTCAGTCCTGCATCCAGGTTCTGC
CACACTGGCCCTCTGGTGAATGAATTGTGGTTAGGGGTTCCCTAGTGATTGGTTCGGATT
AACCATGAATTTTCTGTCTCCACGTCTGAATACAGGTGGATAAATGAGTGGGTGAGTGAG
GGACAGAGAGACAGGTTGGACGGGAAAGAGTAGGTACAGACCTCTTCCTCCTCAATTCGA
GCAGGTTCAATCAGCAGATTATTGACTTGATCAAATGACACCCCCTGTTAGGACAGGAAC
CAGCGAGAGGCATGCGGATTAGTCAGGCCAAAATAAAAATATGCACACACACACACATAC
ACACAAAAAGAAAAAAAAACAACACTCTCCTCACACTTTCAATAAACTTCACCCAACACA
CTCGACACTCCACTATCTGCTTGCAGGTTGTGGGACTTTGGTTCACCTTGAAGCAGAAGT
GATTCCACATTCACTCCCCAGCCACCAACAAGCAAATACAGGCAGAGGTGGAAAGACAAG
ACCAAGGAGCTGAGCTACAGTGCAAAAAACAACAACACAACAAcacacagtgtagagaga
gcgcaca
>NODE_431_length_737_cov_19.503391
GGCGGCTTCTGTATTACAAGAGATGCAAAAAATTTGAGATAATTTCAGAATAAACCCATG
CGTAAAAAGTTGACAACAAACTTCGACAAGCCCTCCGGAGAATGGAAACTGTTTCTCTGA
ATGACTGACTGCCTATCCAAATGAGAAGTTGTGCAGAAAAAGAAATAAAGGAGTAATTTG
AGGGGAGATTATATAAATATTACAGACAGAAAAGAGAGTAATAATGAAGTTTGCGAGCTA
GAGCCGTGTTGTGACAGATAAACAGCAAGTCGGCGTCATCATCTCCTAATTTCATTCCTT
CATTTGGACAAACATAAGTAATATATAGCATTAATTACCCTATTTAGCAGATAGGAACCT
CATTGGCTTTTTAAATGCTGCATTAAATACATAACTCATCTCTTCCCTCTGCAATTAACA
TCAGAACATCACACTCATTTCCATTTTAATGACTTCCCAACAATACGCCACCTTTGATGA
TAAGGCAACATAATGTCAACTTCATTCTGAGCTGGCAGTGAATGTGTAATGAACTTAACG
TGATCATTAGTGCTGTTAATTATCTTTCTAATATGAGGACACAGATATGATTATGGAAAC
TGCATTCGCTGATGAAATAAATCTCTGGGAGGATTGCACTGAAGCTTGACTGAGGACACA
GTCTGCCTATCTGTCTCTATATTCTCATTCATTACCTACAGTAGGCTTTAAAACGCTCCT
TTTTTTTTCTGCGTTCAATAAAAGTAGATATCTGAGACCCAGACACTATGCTTGGAGCTC
AGCAGAAATGCATTACTATGGATCCAGTGATTGAAAAGAAGACTCCCCATAAGCTCATGA
CTTGCCCAATAAAGGTCATAAGTTGATGATCCAGAAATTAATtaaagactcacttgtttc
ttcatgaggatggatgaaaaa
>NODE_432_length_549_cov_15.528234
TCTGCAAAGTATGGCAGGGAGGGAAAAGAGCTGAGAGAAAGAGAAAAAGGGAGAAGTTGG
TGTACGGTGTTTATATGCATGTGGGTGAGTGTTTTTGGGGGGGAGGTGAGGAGGAGGGAG
GAGGAGGGTAGTGGATCAGCAGCCAACTCCACTCCGAAACCCTCCCCTCACTCTCCCCCT
TTCTCTTCCCTGCAATACCTCCTCCTCCTCCTCCTCCCCCCTCCCCTTGAGTAAATCTAT
AGGGAGGGAAGGCAGAGACAGGTGCATTTCTCCACAAATTGAGTTAGCCAAGACATGCCA
CATCCAATTGGGCTAAATTGATGTGAGAGTTTGTGATGTCTGCCGTGGGTATTACAGCAA
AGGTCAGTGTGCCGAGACAATGACATCAATCTGGTCCACGTGGCCGAGCGCTCGGGCCCC
CACCGGCCCCCTGATTCAGATGCAAACCTGCAAACACAGGCAGGGGGAAGGAGAGGGCGG
ACAAAAACGCTGGTTCGCGAGCTGGTGGGCATTTTGTGATTAGAGGCTGAACGAGACCCG
GACACGGTCTGGCGGAGGGGACGGACGCACAATACGTCAGGAGGGATGATTGCAGATCAT
TGTTTTGATTGATGAACATTACTCAGCAATAAACCACGTTTTATATTCCCCAAAAATTAA
GCTTTATGTTTCTGTTTTTAATCTGGCAGCATTTAACTTCTAATACGACACAACCATGTA
AAAACACAactct
>NODE_433_length_477_cov_8.964360
CTTAGGTGGTACTGTGGCATTGTTTTATTATTCGAAACCATTACATTCAATCATTTCTTT
AACTGGGGACTAAAAACCAAAAACAAAGTCTGATATTTTGATTAAAACAGACTATCCAGT
CGTCTGAGGGACATCAACTCGGCATCATGACCCATTTATCTCAGCACAGACCTGCTTCGG
CACTAAAGGTGAAGGCAAAACTAACTTTTCGGTCTTTGTCCCCAAACTCGATGCCCAGTG
AGTCCATGGCTCGAAGAATGGCCGCCAAGCTCTGGATGGTGTTGCTGTAGACCACAGGCT
TATACTGCTTCACATCATCCCCAGAAAAGCCATCTTCGTGGATAATCCTGCATGCGTACA
GAGACATTATCAGAGAAACACAAGCCTAGACTCAACTGAAAAAGTCGCACACGCCCATAT
GGTCCTAAATGACTGCCTTTTCACAATAAAAGCCCCACATGCTCTGGATTTTTCCCTGTG
TGTGTGTGTTGGAGGGGATTTCTGTCTTTTTGGCATTACATCAAACGCATAAATCACATT
GTGCTCTCTCCCTTATTCCTACCATCTCTGTCCTAAATCCATCTTTAAGTGTGTGTATAA
TGGGGTAGGAATTGATCACATTCTCAGTCTGTGATCTGTAATTGGGCAGTAATGTgatat
t
>NODE_434_length_749_cov_20.440588
TTAACGAGAATTGGTGCTGCAGGTGCCAGCCGAAACGTCGACTGTTTATCTATTGATTCC
GAGCGGGACGGCCGCACTCAAACGCAGTACGTGACATCCGGTGGCCACGTGAACAAGTAC
ACACACGCAAACACAAGTAGGCCTCGCTGATTAACATCTACTCCCACTCTCTCCCAGGAT
CTCAATAATAACTGTAGGGAGAAGCAGACTACCTTAACAGTGAGGACTGATAAGGAGGAG
GGGGGGAAAGGGGGAAGAAAATATAAAAGGATATATGGTTTAAATGAAAGAGAGATCAGA
AGAGCAGAGTGGGAGAGAGGAGCATTTTTTGCCATTTCACCCAGTTTAATAGGAGGACAG
TTAATGGGCCTTTTTTATCGGGCACAGGCATCAATCAAGAGGTGTCAGGCGGCCGCTGAA
TCTGGGCTGTGGTCCTCTTCACAGATGACTGATTAGCAAGCCAAAATCACCAGATCCATC
TTCCGACGGTCACTTTTATTACAGTCATTTTTAAAGTGACAGCAACCTGCCTTGTCTCAC
AACACTGGCCACCGCATATATATTCCCGTCCTCTCTCTCCCTCTCTCCGTCTCCCCCTCT
TGCATCCGTCTTCCTCTCTCCCTCTGTCGCTGAGTATTTGGTCAGTCACTCTCCTGTTGT
TCCCCTCAAACCTGTGCCCCCCCTCCTCCACCACCTTCTCCGTTTCTCCTTCTTTTAACT
ACTTTTATCTGACTTTCCCCTCTCTGTCTCTCTCTCTCTCTCTCTCCCCGATCCCCCCTT
CTCTCCCACCCCCTGTTGGCACTACACTTATTCTCTCACTCTGCTGGGCAGGTTGAGGGG
AAGCAGGGTCAGGGAGGTGTGGAGAGAGACAGGAgaaagaggggagagagaagagaaaat
aagacccccacctcttccattgtctgaagggtg
>NODE_435_length_787_cov_20.621347
GTAAACATGAGGTCTTATTGAAATAGGATCCAGTGTTTAGCTTAATGCTTCTCTAATCTT
AGCGAAAAAAGGCAAATTTCTCAACTTATAAATGCACCGAGCTTTGCAGCGATGATCAAA
AGGCCAAAATAGCGTATGATTGGAAAGAAACCTAATTGCCTTTCAAACCTCTGTGGCACG
TTCTATTTATTAATCTGAAAATGGTTCCAAATCTTGGGGATAATGAAAATCTCTTTTATA
AATATGTATGCAGTGAAGTCACAACATAATAGGGGCCTGGTGAAAAACAGGAGGCAGCAA
GGCGGCTGAAGGATGAGGCGCAGGCCCTGCAGAAAAGAATGTTCCCCCAGCAGAAATTGG
TTTAATTAATAGGACATTTTACATAATGATTACAGTGTAATTGCACCGACTAGCAGAGTG
TCATTAAATATATCCTTGCTCCTTTACAACACCCTCCAGCTAAAAATAATGAGTTACATT
GGAAATCACTATGCAACAGGTTCATAAATAACATTTAAGCCCATACAAGGCAAGTACTTA
TAAATAATAAATATTTGCCTTTTGTAATTGAAGAAAAAATGACTGCCTCTTTTTCTCCGC
CACTGCACGCTGCTTTGTCCTGTTGTAGCCGTGCAAAGGAGATTTTTCCCATTTTTCCCC
TCTTGTAAGTGCTGAATAATTTATTTGCTGGCTAATAGTCAACACTGTCAACACCCGGTG
GTTAAAATATACCTGTGTCCAGATAAATGCAGCAGCGGGCTACAAAGCGATTATTCCCTG
CTTCCAGATATTTTGTTGGATGCAGTCCCTGTATACACTGCAGTAAATCACCAACTTCCA
ATTACCTACCTCCATAAAACAAGGCTTATATTCAAATCAGGCCCCAAAAGAGAGACAGAG
ACGGGACAACTGAACCCATGCCTGGGGGCGctgactgaatgtgtgcattcataagtgtgt
gtgtgtgtgtg
>NODE_436_length_400_cov_8.537500
TACATTCAAATTCCCTTGTTAGAGCAAACAATGTTTTCACATTTCTAAGGCAGCAATTTG
GCTGGAAAAGAAAGACCATAATGAATACAACTGCTTTCAAAAGTACCTCATGTTTGTAAA
TGACAGGGTGCTTTGCTGTGAATTTTTATGGCTATAATTGTCTGAAAGCTGCATTTACAA
GTAACTACAATGCCACCACAGTGCTGATAATATTTGACTGCTTTCTGTGAAGCATATTAA
TGCAACTTTGATCACCGTGTGCTTTTTTCCTGCAGCAATTCTTCAGTGTTTAAAAAGGGG
GTGGGGTTTAAGGTTTTGTGGCAAAGTGCGGGGAGGGAGTGGAGGTGCATGGGTACAGCG
GGTTCCCGTTCCCGCTTCTGGGCAATGATCTTACCTTGAATGTGGACATGGCTGGGTCCC
TGCTATACCTGTCTATGGTGTGGAACTTGGACGAGTGGTTGAGCTCATGGTACAGCTCAG
AATGTCTTTTGCGAGTGTGCATCACTTTCTGGAAGGGAAGAAAGGAAGGGACAGCAAAAA
TGAAGCAAATAGAAACAAACTAAAAAAAAAAAAAGCAAAAGGAA
>NODE_437_length_481_cov_5.143451
GAGGCTTAATGCGAGAAGAGAATGCAAATGCTGTTGAGACAGGGAGGGATGGATGGAGGA
GAGCTGGGTGGATGGTTGAAATAGGGAAGAAAGAAAGGCAAGGGTGGGGTGTTGGTGTGA
CTTTTTGGCGGGGTCAGAGTTTTTCTCTGGACGACGGCGACAGAGCTGGATTTGCATTGA
TGGATCTTCTTTCCATGGGGATGTCATGTATCAGTGCTTGGGCACATCATGCCCCGGTCA
TTAATCAAATCATGGCCTCCATCTAAACCTGTCTGTCTGCCAGACGCTTCTCATCTGTCT
GCCCCTCTTTCTCCCTCTCTCTCTCCCTCTTTCTCTCCAACTCTCTGTTGTAGCCTTTGT
CAGCCTTTCTGGCTCCTCTGTCTGTCTTTTTTTTATAAATATTATATTTTACCTCTTGTT
ATGAATATGCAACAAGTCTATGAAGTTACATTTCATGATAGCAATAAAAGCAAAGAAGAA
AAGTAGTTTGATGCAGTACTGTAGTAGTAATGATGGTAGCCGTTCTACTAGCAACTGCTA
TAATGATAGTAGAAATAACAGCTGGTGGTGGTAACAAAGATGGCAGAATCATGTTAATAT
TCAAACTAGATTTTGTGCTCTGTGACTTTTGGTGTCTCTTTGCCTTCAACGTGACAGTAA
Tcagt
>NODE_438_length_666_cov_18.654655
AGTTTGCCAAAAGAGGCTGCATTTACAGGGTCCAGTTTCTGCTCCTGGCAGTGGCGCAGA
TAATGATTGTAGAGGGTGGATCGTGGTAGACTTACTCCCTCTGCTGTCTCATAATTGTCC
AACAGCCACTGGAGCTAAAAGGGGGACCAAATGCTTATTAACTAAAGAGATTCACACACA
CAAAGACCTTAGGCCGACAGTAAACTTGATGCTGCTGCATTACAGCTCTGCAAAAGCTTC
TATTGCAGCCAGTAAATTTAAAGCATTTATAACAATTAAAACCAGCAACAAAAACAGCAA
GCACCACACCAAACTCAAATGTACAGAGATTTTGAGAGAGGCAGAAGAGCAAGAGAGTGA
GCTTAGCAAAAGTTACGGTTAGCCGAGGGCAAGCATTCGTAAAAGCAACTTACATGGCTG
TTGAGCAGCGAGCTTCTCTGACTGGATAAACCCTCAGATTTTTGGAGCGTCTCAATCGCC
ATTTCAATCTGATAAACCACGAAGCACAGGACAAAAAAATGTAAGAGGGGGGAAATGAAA
ACAAAAGCAAGAAAAATAAAATAAACACATTACTGGCCACAAGCAAAAATAAATAGAGTC
TAGAAAAGATCCCAAGGCAAGCACCACTGAACCCAAGCAGAGCAGGACGACCGGTCATTT
CAGGACAGTCTTTGCCACATATTCTAAATGCTAAAGAACATTGATCGTGGATAACTGGCT
GTCACGCAACCCTTCAGGACTCCTCTCACACAGATCCACTTAGAACAACTATTGTGTACC
GAGAAGAAGCCACACTTCATTACAAAAACAACAGATTAAAGCCGTGTGCCAAGACGATTT
AGTAAcacct
>NODE_439_length_383_cov_9.704961
ACAGGTTGCCTAACAAGAAAAGACGGATTCCCCTGCAGGCTTGTATAAAAACCCTGGAAG
CATGGCGGCGGAGCAATATCCATCATAATTGATGTGTTGCAAAGCAGATTACACACATTA
GCGCACACTGTTCTAGCTATGACAGCTCCAACTGAACATGACAAATTCCATAATATGCAA
AAAAGAAAAAAAAAGGTATTTTTCTCTCTCTGGGTATTAAAAAGGCAACCAACAAAGAAG
CATTTGCATTGGCAGGAGTGGAAGTGTTGTGTGTGTGCATCCGTGTCTAACTACGCCTCC
TCCATGCTCTCATCTCGCCTTAATTACATTCTATTTGTTCCACTTGGGGCGGAGGGTCCC
GTAAACTGTTTGGCTGCTTGGCACGACTTCCCCCCCATTTTGACAAGGCTTCATTCAGCA
CGGCTAATCCAGACGTAGCATTAGCAACGTGGATGATGGTGATGATGACGATGATGCGTT
TGAGGGCCACCGACGGCGTTGTTTGCCGAACGACAGATAAGCCGGTTGAAATTTCACCGC
TTTCATTGTGGctgatcattcggctcg
>NODE_440_length_544_cov_5.238971
CCCACCGGGAGACCCCCAGGTCCGGCGGCGCGCCTGGCCCGCCCCACTCGGAACCTCAAC
CCCCAGCGCGGATGCGTCGGGCGGGGGGGTGGCGGCCCCAGGCCTCACCACCCCTCTCCC
CCGGCCTCCGCGCGCCTCCGGGTACCCAGACCCTCCTCCCTCCTCCGGAGGGAGCGCGGG
GGGTTCAAAGTCTCCTCCGAAACCCGTTTGGGGATCGGCGGAGCGCCCGGCGGTCCGTTT
CTCTGCAAAGCACTTCTCGTCGTTTGAACTGGTTGGCCCAGGGCGTAAAAACCCCAAAAA
GCAAAAGAAACAAATACGACAACTCTTAGCGGTGGATCACTCGGCTCGTGCGTCGATGAA
GAACGCAGCTAGCTGCGAGAACTAATGTGAATTGCAGGACACATTGATCATCGACACTTC
GAACGCACCTTGCGGCCCCGGGTTCCTCCCGGGGCCACGCCTGTCTGAGGGTCGCTTTGC
CATCAATCGGAGACCCCCGCGTCTCCGCGGCTGGGGCCTGTCGCAGGCGTCCCCGGACGC
CTTCGTCCCCCTAAGAGCAGACCGGTTTTTCTAAACCCAGAGATGGCGCCTCCCCCGTCC
GCGGGGCGGAACCTCCCTCCCCCAACCGCGCCCTGGCGCGAGCCCTGGTCGCGGCTGCCG
GTGGACGTCCTCGTCTCTCCGCGCTGACCGCGGCCGGGCCGTGCCGCCAAAGGGGCGcga
ccggagga
>NODE_441_length_527_cov_13.322580
AAAATCACAACTGGACATGGGCGGACGCTGCGGTAAAGTTATTAAACTGTAATTTTGAGT
CGGTGTAATTAACGCTTATTAAAACTTTCACCGGGAAGCGTCGGGCGGATGAGCAGTGAA
TATACAGAGCGGCATCCGTGTGTGTATTCATTTCAGGTTGTAAACAGTAGTCTCGGAGCA
CTGGGTTGTTATCGAGTTGTGGCCCCCGGCGTAGGATTGATCCACTTCAGTCCAGCAGCA
GGGGGGCGGGAGCTCTGGAGGGGCTCAGCAGGGCTCCAAATCAATAAGGTTAATAGATGT
GGGGGCCACGCAGTCAGAGGTGTGCAGCCTGGCATTTTCGGTGCCAATGAGGAAAATTCC
TGATGACGAGGTGTCTCTTTTAGAGCCTGCATTAATGTCAGCCTGATTACCTGGAGCCAG
GATGTCAGATACAGTGGGGTTAGTGGAGGCTTGTTCCTTGGCCATTAACTGGAATTAGCT
TTACAAGGAGACCCTTCAGACTGGAGACTTTAACTTGCCACCTCTTCATCCGCTGTCCAT
TGAGAACAAATTGCCAGCCCCCTCCCTCTTTTCCCTCCTGACTCTATTCTTTCACTCTGA
TTTCTATAATGCCAACAGTTTCATAATCACTTGATGAGTAATTTCCTCTCATTTGGGATT
TGGAGAGAGAGGTTTCATTTAGAAGTTTCTTTCTTTTCTTTTTTTTTTTTt
>NODE_442_length_786_cov_19.947838
AGGCGTAACAGATGCATTATGCAGTTAGAAATTCTCATAAACAAGACAATTAAAAAGGTA
CTTTAGGGATGTAAAATCAAGGCAAAAGCATCGGGGGATGGTGGAATACAAAACATGCAA
TTTTTCACAGCTGCCACTGGTTTTGTTGGTATCTCGGCGAGTGAATGCGAGTGTCCCCTT
TGCTTAAAACAAGCAGGAAAATAAAAAAATCTATGAGTGCTTTAGGGAATTGTTCGGCCA
TTTCCACTATGCCCCAAATAAACTTGGATGTTCTCCATCCATCAGGTGACTACATGGAGA
GCTGACCTGTCATAAATTCACTCGGTGGGGATGATGACAGGGCTGGAGCCAATCTTCATG
AAAGAATAAAAAAATGGCACAAGGTTCCCATCCCCCCGCTCCCTGAGCCCCCTTCCAACC
CCGACTCACCCTTTACCCTCACTACCGGAGCACCCTCGCTCCCTATCTTCCTGCCTATCT
CTCTGTCTCTGCGCCTACCAGGCTTTCTCTCTCCCTCTCTTTCTCACCCCCTTTTCTCTC
CATGGGTAAGCAGGTAATCATGAGCTGTCACAGAAAGGTGACCCATTAATGTGATGGATA
CGGTGTGAAAAACAAATGGTGTGAAACGTGTGGATTGCTGTCCTTACTGCACCTTGGCCT
TTTGTTCTGTCATATCAATATCCACACAGGGCCTCATTACACCGCTGCACTACACAATGA
GTGGAGCGCCAGGGTCAAGACTGCGCCACGCTCCCTTTGACTGGCTCCGACTGGGCTTTT
CAGCTCAACCTCACCCCAAAGGACTCCCAGGTAAACAGGAAGAGGGGCAGCCTCTGGAGC
CGGAGACAGCGCACATCATCCCAGACTAAATAAGCAACATCCCCCTCACCCCCAAGTAGT
TCTGCAGCCATCAGAGGCCCCCAACTCTGTTGCTCCTATATGTTTACAGGCAAAACTGAC
AATAGTCGCg
>NODE_444_length_1551_cov_5.913604
TTCAATGTGTCTCAGCAAGACTTGAAGAGACTGGAGATGTTTTTGACCAGCCCAGGTCCG
ACAGACCCCGCAAGACAACTGCTCGGGAGGACTGTTTGTTGGCTCAAAAATCCAAGGCCA
GCCCCTTTTCCACTGCAGCAGAGCTCCACCAGGCCTGGTCACCTTAAGTCCCCGTGTTAA
CCAGAACGGTTTGTAGAATTCTGTCTCGAAATGGCCTCCATGGTCAAATCAGTGCCCAGA
AACCAGCTCTAAACCAAAGGCAATTAAAAAAAAACATGTGGCATTTACCAATGGCAGGAT
GGTGCTCCATCGCATTTTTCCATCTCTACATCAAAGTTCCTCAAGGCGAAGAAGATCAAG
GTGCACCAGGACTGGCCAGCCCAGTCACCAGACATGAACATCATTGAGCATGTCTGGTGT
AGAATAAAAGAGGAAGCATGGAAGACGAAACCAAATAATCTTGATGAACTCTGGGAGGCA
TGTAAGACTGCTTTCTTTGCTATTCCTGATGACTTCATCAATAAATTGTATGAATCATTG
TCAAACCGCATAGATGCAGTCCTTCAAGCTCATGGAAGTCATACAAGATATTAAATATGG
ATCTTGCAGCACCAATACTTCATTAACTGATGTTATGCAACATATTTTTGTATTTGAAGT
AAATTATTTATTCAATTTTACCATTATTCTCTGTAGGCGACAAAACTTTTGTCTTGCCAA
CATCTGACCTTTCTGTGTTCATTAAATAATTAATCTTTCTTCAGTGAAGCAAATTTATTT
TAGTATATTATACATAATTTGGGAGGGTTTCAGCTTTCATATGAGCCATTTCTAAAACCA
ATGGATTAATTAAAAGTCAGGTTTTACGCTGTTGTTTCTACAAAATGGATAAGCGACAAG
ACTTTTGTCAGGGACTGTATGTTAAGATTCATTACACACAACGGAGGTAGTTCAAGCCTT
TTATTGTTTTAATGTTGATGATTTGGGCCAAAAAGAAAAAAAAAACATAAAAGGAAAGAA
ATGCCAAAAATCCACATCTGAAATAATAAACATATTTCATCTGACCAATAAAAGAAACGT
GTTTTGAATACAAAAAAAGGAGGAGGGAAGGAGAGCCAGGGTACCAGGGGCGCGAAGGAG
GGAGAGCCAGGGTACCAGGGGCGCGAAGGAGGGAGAGCCAGGGTACCAGGGGCGCGAAGG
AGGGAGAGCCAGGGTACCAGGGGCGCGAAGGAGGGAGAGCCAGGGTACCAGGGGCGCGAA
GGAGGGAGAGCCAGGGTACCAGGGGCACGAGGGAGAGAAAGCCAGGGTACCAGGGGCACG
AAGGAGGGAGAGCCAGGGTACCAGGGGCACGAGGGAGAGAAAGCCAGGGTACCAGGGGCA
CGAGTGTGGGAGAGCCAGGGTACCAGGGGCACGAGGGTGGGAGAGCCAGGGTACCAGGGG
CACGAGGGTGGGAGAGCCAGGGGCTGGAAGCCGGGGTACCAGGGGCTCCAAGCGGCTAGG
GTACCAGGGGCACGAAGGAGGGAGAGCCAGGGGCTGGAAGCCGGGGTACCAGGGGCTCCA
AGCGGCTAGGGTACCAGGGGCACGACGGAGGGAGAGCCAGGGGCTGGAAGCCGGGGTACC
AGGGGCTCCAAGCGGCTAGGGTACCAGGGGCACGAAGGAGGGAGAGCCAGGGGCTGGAAG
CCGGGGTACCAGGGGCTCCAAGCGGCTAGGGTACCAGGGGCACGAAGGAGggaga
>NODE_445_length_721_cov_20.022192
CATCGGCTAACAAATGGCAATTCGGCAGGAGAAACATGAGCAAAATGAGTTTACACCCTC
CGCCCCAAACCAGGACAAAAGAAGTGCAAACTTTATCCCGTAAAGTAGTTGAGTTATTTT
AAAAATGTTGCTGAACAATCCATTCCATAGAGCTAATCATGTCATAGGTATATTGTAGGA
GGGAAAAAAAATAAAGAGAGGGAAGTTAATGAGTGATTAACAACAGCAATTAAAAGATGA
AGAGGAAGGCAGATGAAAAAAGGGGTGTAATTAAAATATCAGTCCTCTCATTGTCAGAAG
TGCGAGTGTCATCCATTGTGCACTTATTAAAAAGCTGGGTGGAGGGGAAGGAGCGAACGG
CGCTTAATTTCAGCAGCCCAAAGTGTCTGGTAATCTGCCCATGGATGGAGCTGGAAAAGG
CTGTAACTCATGTTTAAGTGTTGGGGCCGTGTCATTGCAGGTTCACAGTCATGCATTTCT
GTGTTGACACCCATCGGGGCAGGGGATATTTGGCAGTCAGGAGTAATTTAACTTAATTAA
TGGGATGCATATTTGATGGAGGAATAAAATATCCCGGCTCAGCAAAGTGGAAAAGGGGAA
AGATTTAGTGGGAGTTAAAGGTGGAGGGGAGAGTAATTTGTGCATTCAGTTACCGGCTGC
TTGAGAGACAGAGAGGGAGAGAGCAAAGGAGATGAGAGAGGGAGGAAGGGAGAGAGAGAG
GGAGAGTCAAGACTGATAAAGATGGCAACCGGAGAGAGGAGGAAGCGGAGGGGAGGATGA
GAGATGGATGGTTGACACAAAGCTGAGCTGATGTGTAGAGGGGAATGGGCTGTCCCTCCA
TTGAGAGGGCCATCAGACTGACAACGCTTGATTTAATTGATATCCGGACTGAGCCCTTCC
TCAGc
>NODE_446_length_733_cov_26.492496
CCTGACGTTGGATATTGTTTTTAAGATTTCAAGCCAAATTTTGATTTAGTGATTTCTACT
CCTTAATAAAAGGGTTTAAAGCCCCTATTTTTTTAAAAAACAATTTGATATCAATGTTCA
AAACATTCCTCTAAGAAAGTCCTGTAAGTCTCCAGCTGTGTGCAGTAAATGGCACACAGT
GTGAAATTCTACCTGTAGCTGAAAACACATTCCCTGCCTGAGGTGCCTACCTTTCTGAGT
CTTTTACAGTGTTATACTCCAAACCATTCCAGTACCACCCGGTGCATGCTGTTGTACTCC
TGATGCACTCAATGCATGGAGAATAATAATCTGTCTCAAGTCTGTGTTGACCTGTTTCTT
TGGAGACAAAAACAAGAAAGCAACAGGTGTAGTATTACCAGTGAGGAACACCAAAACATT
TTGTCATGGATTTAGTGCTGCAGTGTACTCAGAACGTTCTCTGTTTTTCAACTGAAGGTT
ATGAAAAGCCTTGGAGCCTTAACAGCATGTCTGGCATGAGCGGGGATGCCTCTGGAGTGT
CCTCCGTGTCCGCCCTGCCCTGCAGCCCACCCTGTCTAATGCAGCACTCACATTCTCCCA
TCCCATCCATTATGTAGCATGGTTGAGTAGCAGACACAATGCCATTGGAAGGCCAGTCCA
CACTCCTCCTTCTTATCTTTCCTGTCAGATTTTGCTTTGACACTTGCCTTCGCTCCTGCA
TTTTTTTTTCTTCATTTTTTTTCTTTATTTTTCTGGAAAACTGTATCTTAACTGTGCTTA
TACTTAAGCTTCCCAAGTGTTCTCCTTGGGTGTGTCATCATATCCTAGACTAGAAAACAT
TGGCACATGCCACTCTGCATGGGTCACCTCAGTTGCAGAcaaagcactgttctacttcta
ccacaggctaaccccac
>NODE_447_length_593_cov_6.241147
ACAAGATCAGGGAAAGAACAACAAGATTACATCTGAAAACACATTATTTATCATCTGCTT
AGGTGGTACTGTGGCATTGTTTTATTATTCGAAACCATTACATACAATCATTTGTTTAAC
TGGAGACTAAAAACCAATAACAAAGTCAGATATTTTGATTAAAACAGACAATCCAGTCTC
CTGAGGGACATCAACTCGGCATCATGACCCATTTATCTCAACACAGACCTGCTTCGGCAC
TAAAGGTGAAGGCAAAACTAACTTTTCGGTCTTTGTCCCCGAACTCGATGCCCAGTGAGT
CCATGGCTCGAAGAATGGCCGCCAAGCTCTGGATGGTGTTGCTGTAGACCACAGGCTTAT
ACTGCTTCACATCATCCCCAGAAAAGCCATCTTCGTGGATAATCCTGCATGCGTACAGAG
ACATTATCAGAGAAACACAAGCCTAGACTCAACAGAAAAAGTCGCACACGCCCATATGGT
CCTAAATGACTGCCTTTTCACAATAAAAGCCCCACATGCTCTGGATTTTTCCCTGTGTGA
GTGTGTGTTGGAGGGGATTTCTGTCTTTTTGGCATTACATCAAACGCATAAATCACATTG
TGCTCTCTCCCTTATTCCTACCGTCTCTGTCCTAAATCCATCTTTAAGTGTGTGTATAAT
GGGGTAGGAATTGATCACATTCTCAGTCTGTGATCTGTAATTGGGCAGTAATGTGATATT
TAAGCCATTAATAATTTATTCCGGGCGATGGAGTGGAATCAGGCAGAGCACCGATCa
>NODE_448_length_639_cov_3.569640
AACTTCATTGTGCCTCTTTGATGATACTCGGTGGCCCTTATGTCTGTTCAAAGTGCTCTC
AAAGTTTCTAGAAAGAGTGGAATTCCCTCCTGACGCAAAATAGTCATATGTGGTCAGATC
AGCTGATGCGCACAACATAATGGGCTATTCTCACCTGTATATGAAGGGAAAAAAGAGACA
GAAACATAAATATGCGGCGCGTTTTTTTATTCGTGTAAACAAGTTAATATAAAGCAAAGT
GTGTTTTCATGAATTATTTCCCCTAAAATGTCAATGACTATTGTTTGCTGGTTTAGGAGT
TTCGCTCCGCCCCCTGTGTTTGTCGTAAACCTGGCTCCTGGCTCCAATAAACCCGGGCTA
AGAGCGCCCTGGGCTCGCCTCCTTCTCCAAGGCGATCAATAGGATCTCAGGCGCACTACA
AGCACTCTCTTACGTAGACATCCACCAAGGAGAGAGCCGATACAACAACACGGTTGATCT
GCTCAAACACAAAAATCTACCTGCTTTCTGAATCATGTCGTTGAGCCCAAAGCACACAAC
GCCTTTTTCAGTGACAGATATTTTGAGTCCAATCGAGGAGACCTACAAGAAGTTTAGTGG
CATGGACGGCGCAGGGAACCTAACCTCTCCACTGGGAGCCTACCGACAGCCTCAGGTGTC
TCAGACCGGCATGCAACAGCACTCCATGGGCCACAACGCCACCGTGGCCACCACttacca
catgccgcacaccgtctcccagttctcccacagcgcaatggggggatactgcaatggaag
cattggcaacatgggagaccttccgtcgtaccaggaaagcatg
>NODE_453_length_573_cov_19.649214
AAAGAATTCCAAAGAAAAGTGCATTACAAGCTCTATAGGTGGACATCTGTGGAGAGAATA
AATTGAATTTCAGTATGCATCTATTTTAGTTGCACACTTTCTTTAAGTTGGGGAATAATT
TTCAAAAAAATGTGCATGTCTAGTACGCGCTCCATAACCAATATCAATAAGCCTTTCATG
TAGAGCTAACAAAGAGGCATCACATCTCCTGGCACGGACACGGTTGGTGTTGTTGAGATG
TAATTGAAGCTGCAAGGGTCACATTTTCGGAATAGAAATTACAGTCTTGTCTTTGACTTG
TGTGGCGTGAACCAGAGATGCATCCCACAGCCCTTGTGTCCTTCACAAGCCTTTATTATT
TATAACGCTCACTCTTTGAGCAATGACCAGTACTAATGCATAACCTTCTGTCCTTCTGGC
TGATTCGCTTCCTTTGAAACCAAAGATTGAGGCAGGAGAAGTGGGTGTATGGTGGATGAG
GCAGGGGTGTGGGCGGGCGAAGGGGGAGAGCTAGTATAGGGCAGTGGAGATCCAGGCTAT
CGAGAAGTTATTATGTTTTTTCCCTTTATATCTGAGGATGTGGAATAACACTGTGATGCT
TCTTTTCTCCAGAATAGAGTTATGGGCTTCAAAGCAATACTATTTCCTGACGTCCCTCCT
TCCACTATTTGTCTGCTCCTACGGAATAATGTGCTGGGAGTGGTGGGGTGGGGTGGGGTG
GGGTGTGTTTTAGCTACATGATTATTTGCTTGTTTCc
>NODE_458_length_561_cov_5.557932
GACGACGCACAATTCAAAGTGTTCACATCAGAGTTAGCTAGATGCTAATTCACATCTGTT
GTCTCTGAGGAGGGACACAAAAGACAAGCACAGAACTACAAGTACACTCTGAAAACAACA
CAATAAGTTAAAGTGTGAGATAATAAACAGGAAGTTCAGTCACACCTTAAACTCTGTGAA
GCTTCCTGAGTCTCTGATGTTTGTGTGGATGGAAGTTATTTCTTCTTATTATTCAAATTC
AATTTAACAGGACTTGTTTTTTGAAAGGCAGGTTTGTTCATTTATAAAGCCTAGAAAAGG
AATATGTCTGATTGTCTTCTACTGTAGCTAAAGTTAAACTGACCAATCCTGAATCTCTGA
GGAGGTTTTAGCCAATAATAATAGTAATAATATTAATAATAATAATAATAATAATAATGA
TGATATTCTGCTGTTTGTTTGTGCAGTCAGATGACCAGCATCACGCAGAGTGACATCATC
AGCACGCTGCAGTCGCTCAACATGGTGAAGTACTGGAAAGGTCAACACGTCATCTGTGTG
ACGCCCAAACTGGTGGAGGAGCATCTGAAGAGCGCCCAGTACAAGAAGCCGCCCATCACA
GGTAGGAGGCTCCGACCAGCAGCCTGATCCATCTAGTGGTGATGGACGTCACCGTAGTAG
GGCTGCTAGAGTATGAATGAAAGGCTAATTATGATTTATGAGATCATGATTCACATTTAA
ATAAGTTTAAAGTCAGGCTACAttc
>NODE_459_length_1330_cov_6.918797
TCTTTTAACCAATCCCAGGCGCGCTCTGATGAACTGGAAGCCCAGTTGAAAGCACAACAC
CAGGGCGACAGGGAGTCTGAGAATGAAGCAACATGTCAGCTACAGAAAGAAAATGACAGA
CTAGAACTAATTATCTCTCAACAGCGACAAGATTTGATAACTACAGAAGCTGAACTAAAA
GAAAACAAATGAGGACTGCGCTGAAGCTAAACATTTACTCGACAGAGCTGCAGATGAGAT
CAGGGACTTAAAAGCTCAGGTCAAAGTCTACACTCAACACAGAAATACTGACCAAAAACA
GATAGAGACCCTAGGAAAACAACTAGGGGATAAAACAGATCAACTTATGAGTTTACAACA
ATTACAAAGAATAAAAGAGGAAGAATTAGCTGACGTTGAAAGAGAATTAAAATTCTCATT
GGAGATAACACAAGGAAAACAAACACGCTTCAATGAGGATGTCATAGAAGCCAGGGAGTA
CACCTCATCCCCTCAGGATGTTCGAGAAAGGCGTCCTTCATCCCCCTCTCTTGTGCCTGC
ACCGAAGCCGGTTCCCCGCTTCCGAAACATAAAAGCACTACGTGACCAGACCGACACAGC
TTCTGCTTATGGAGCCCACTCAACCTCGGACAGGTATCTACCCCGAGGTCCCACAGATCG
GGATCTAGATAAGATTGCTCGCAACATACCTCGCTTTGAGCCAGGTCTTGAAGGTTCTCA
CGACACGTACACCTACTTGAAAGACATCGGCTTCTATCTGAGAAAATTTCCCAATGCTTC
AGTAGATGACAAAATCTACTTAATCAAAGTAAGATCAAGTCGGGAAGTCAGCAGCTTCAT
TGAACGCCAGCCTGACTACATCAGAACCGATTATGATTTACTCTGTCAAGCCCTGGAGGA
GGAATTCACTGATTACATATCGCAGATTGGGTTGACCGCTGCGCTAGTAATCAAGCAGGG
ACGACAAGAGTCTCCCCAGCAATATTACCACAGGCTTCGCCAAGCTTACTTCGGTTCCTG
GAATGAACCTGAGATGGAGGAAGACTTGAACTTCAAAACTCTTTTCATTCAAAACCTCCA
TCCCTCCACCAGTCATCACTTGGGGATCTCCGCATGCCCCCGCACTTTAACTAGCCGACA
ACTGCGAGAACTGGCACTAAAAGGATTTGTGAGACAGAAGCAAAGCCAGAACTAAAACAT
AATAAACTACAAACATCCGACAATGTGGATAAGAAAATCGTAGAATAGACAGGTGAATAA
ACGATAGTTAACTCTATGTTCCAATCGGTAACATAAAGTTATATAATCAGATGAGGTAAC
CATAACAAACCAAAAGAAACTCCTACAACTGACTTAAACAAAATCATTTTTAGGACAGAA
TAAAAGGGATAAATCACTGGAAACCAATTAGAACATGTGCGCCTAGTATTCATTCAAGCT
AACTGCTTAACAGCAATCCCATTTGCTACAAGTGGGGGTGAAACAAATACTAGGAAATTT
CTTGGTGAATACCt
>NODE_460_length_464_cov_7.599138
GGCAAACGGAGAAGGGAGAAGTGGGACAAGAGAGAGTCAGAAAGAGGGAAAGAGAGTTGA
GCCACAGAACAACGCTGCTGCGAGCAGCTGTGGCACTCCCAGATTTCCCCCTGATTGCTT
TCAGCTGGTACTTGAACCCTGGGCCTTTTGGGTTTTGGAGGCCAGCCCAGACCCCACAAT
CCCCCCAGCGCCCCATCCAGCTGCCTGACCCCTCCCTGACCCCGCGCCGAGGATAGGAAA
ATACGAGCCGTGCCAAGCCAGAGAGACTCTTTTATTTTGCCTGCTGGCATGCTGCCGGTG
ACCAGGGCTTACATAATGGGAAACATAGCAGGACCCAGGAGAAACAGCCCCTTGCCCCCC
TTTTTCTTTTTCCTTACCAATCGATCCTCCCCTTTTCTCCCCCATCTCCCCTTCTCCTCT
CCTTTCGTTTCTGTTCCCACTCCGCTCCATCCTCTTCCTCTCCCTGTGCACTCTGCCTCC
CCTCCTGTTTGTGATATATCTTTTTGGGCCCACTCGCCTGGGCACATTTATTACAGACAG
CCTCGACACAATCCTGAAGCCGTGCCACCAGCAACACAACACACTCACACACACACACTC
tctgacacacttaaacgcacaagcgcgcacacgtgtgggcgtgtgttt
>NODE_461_length_409_cov_13.454768
ATTTCATCAAACGGGAGCTTGGCCTTAAAACACCGCTCTTACCACTCCTTTACGACTCAC
AAATCTAAGAGAAGACAGCATATCTTTGATGCCAGACAACCCAAACGGCAAACATAATAC
TGTCTGCAAAGTGTGAATATTTGTATCTTTTTTTTTCCTCCCTTCCTCTACTCTTTTTTT
TTTTCCTGCCATGCCCTGCTGTCTGCCTGTGTTGTTTTGAAGCGGTGAATAGATTTAAAA
GATGCAGGATGACAAGACAAAGAGCTGGGGAATAGCCCCTGGGCACTTGTGCTTTAAGTC
ATGCCATTTCCTTGCATGGCAGGCAGCCCTAAATAAGTTACTTATAAGCATTTATTGATG
CACAAGTGTGGCATCTGTTCTTAGGCTGCGGTTCTGGATGTAATTAGCTCAGAACCTTAC
GCACTTCAATCAAGCGACACATTTAGAGATACAACCCCCCCTGCACACACATACACACAC
ACACACACACACCCTCCCCTTCAACGTTGCTTCCTCATTCCCTCTTTCAATCTCCCTCGC
TTGGGTGTTTTACTCATTCACACTGCGTGGAATCCTCCATGCACAGTAATTAc
>NODE_462_length_411_cov_7.479319
AGAAGAAAGTCCACATCAGACGCAAGGGGAGAAGAGTTTATGAGGAGTTCATGATTGGCC
TGGAATAGACGCCCTGGTAGTAAGTTGTGTCAGGTATGGAGGAAGAATCCAGGCCGGCTT
TCCCCGCCATGGAGCCCATGGAAAGAGCTCCGGCCATCGGGGAGCCATAGCCAGAGTAAT
GCATCACCTGCTCGTAAGTCTTAAGGTCCATTTTGTGATGCTGCTGCTCCGAGGACATGA
GGTTATTGATGGAGAAGGGGTGGTTGAAGGAGTAGTGGTGCTCCGGCTTCAGGTGCGCTT
CGTGCGCAAGGACCGAGTGATGCTGAGACATGAGGTGCTGCCCCTGCGTCACCGGGGAGG
CGGCGGTGTGCTCCGGGCTCAGGGCCTGACTCGCCTTCATGTCCGACAGGGACCTTTTGT
GCTCGCTGGAGGAGGAGTTGGAGTGCGGGGACTCGTTGCCGTTGCAGCTCTCGGAGCTAC
TGTTGGAAGAGCCGCCGTCTCCTGACTTGCGGCCGGGATCCTTCACGGTCATCTTCTTCT
CGCACTTGAAGCGCTTCTGCCTCCTCAGGTAGCAGCCGTTCTcaaacatgttccc
>NODE_463_length_391_cov_11.744246
TATCATTCAGGAATAGCTCAACACATGAAGGTCCGGCAATAAAAACCTCTTCACATTTCA
TCTCCAAGTCTTACATTAAGGTGAGGCAGGGAGGGAAAGGGGATCAATCTGAGCTACAGT
CAAGTTTACCATAAAAGCTATGGCAGTACAATAGCAGACAGTATAACCACTGCAGTGCAG
TACTGTATACAACCAGGTGCTGATATTCCTGCCTTTTAGAGCCCACACAAGGCTAACCAT
GCTGGGTAACTGATCAACTACAGCTGCCTGCACAAGCCCAAGGCAAACAGAGAGAGAAAT
AGAAAGCAGAGGGAGACGACCAGCGACAAGCCTGGCCGCTCTTGTACTCACCAGCACTGG
CAGAACACAGCAGAGACACCAAGAGCACAATCACCAGCGTCAGGATCTTCACATTCATTT
CTGCACTCCCCTCTGGCTCTCCGCTAGTCACTCGCTGATATACTGTAGTGGTGTGTGTGT
GTGGATGGGAGGGAGAGAGAGAGAGAGAGAGAGAGGGAGAGAGGGAGAGCAGCTGAGCGA
GCAAGAGAGAGAGAGACTGTTTGCTCCCCTATGTG
>NODE_464_length_553_cov_22.453888
GGGATAAAAAAAAAAAAAACATATAGTGTGAAAGATGGGCAGACAGCCCTGGGAGGACAA
TAGCTGTTGGCTTGAAAATGCTTCTTGATTATTAAAAGCTAATGCATTTTCAGCATTGCA
GCCTTCATTAAGGGTGCGGATGGAGGGGGGGGTGAGAGAGATGAGTGGGTACTGGGAGGA
GGAGAGGATGGGAGAGGAAGGGAGAGAGAGACAGGGGCTGAGTCTGTCCTATAACTCCTG
GGTCTAAGACACATGCAGCTAGAAGATTGGCTCGGGCCTCTCCTAGGGGTCGACAATGTG
TCATTTCCACCCGGCTAGATTGCCCTCTGCCTATCTGATATTAATGTGCAAATCAATATT
TCAGGGATTAAATTTCCCTTCTTCATTTTTTATGGTTTCTACCTCAATAAGTCTCCCGTC
TAATAGAGGAGGCTGGATGATTTAGAAGCCTTTGCTGCAGAAAGAGAGAGAAAGAAATAG
AGAGGAGCTTTGCAACAAGGCTATCGCTGCATTTTAATGTTCTTCTTCGTGGATCCCCCA
TAGGCCCTTAGTAAGGAGGGCTATATCGCTGCTTTACAGTGTAAAGACAGCCAATTTGGC
TAAAAAGGCAGAAAGGGAAAATATGAGTCCGGTTGAATACTTAAGACGCTGTGGTAATCC
GAGTAGTAGGTATTAGTGAAGGGGAGCTTCCCCCCCTCAAAGAGACACACACAGAGCTAC
ATCCAAACCTGCAttac
>NODE_465_length_498_cov_8.044177
GTATCCAGCGCAGGTTTAATGCATATTTCAGCAAGCCCAAGCAGGGTGCCTTAGAATTAC
CACTTTACTTGTGGGCCCTCAGGCCTTGGAGCCGACTTTGACATCAAGAGAATATGTTTG
GGAAAAGGAATGTGCGGCAAGCTTTCACCTCCAGGTATTTATCTTCTAAGGTGGGGTGGA
CTAGGGAAGGAGGTGGTGGGGTGGCGGGTGCAGCCAGGCTATGTCATGGCAGGTCGAGAA
GAAACAGACATGAACCTGTCTTAGTGCTGATCCGTGTCCCTGCACACCGCTACGGTGCAG
AGGTTGAGTGTGATGCAGCTCCGATGGCCACTTGAAGGCAACTTCAGCCGCTTCTGTCAC
CAAAACATCCCAAATTGCTGCTCACAGGAGCGAAATCTCTTAAGATAACCGGCATGCTGT
TTGCAAACGCGGAGACAATGCAGGCGTATTGAGCGCAATCCAAAAGGAACCGCGCTATTT
GACTTGGGATGAGTTGCTATGAAACACAAAATACATGTACAGTCTTTCAAGTAAAAAGTG
TTACGTCAAGACAGCAGAACTGAAAGGTGACTCCATGTGCTACTTTTGCACTCGAAGATT
GGttctcttgcttgtattgctctcattatgttcacttgctggtacacttttcattcactg
acctgaccctccctccaaaatt
>NODE_466_length_422_cov_25.203791
GAAACTTGCCAACTAATTGTCCATTTATCACAGTTTGGCTCATTTGTGGTGAAAAAGTAA
TGAGAGGAAGAAGCAGGGTAAGGCTAGCAAAACCAGGCAAGGAGAGGGAAAGTGGAAAGC
AGGGCAGAGAGGAGAGGAGTGTTGCTGAGGTTTCAGCAGGAGGCATTTTATGGTGACTTG
GTAAGGGCCTTGTGGAGCTGCTGTGCATCTGCATGAAATGATGAGCCTGGTGTCAGGACA
TGGATCATCCTTTTACACCGAGTAATGAATACAGATTGCACACCGGATAGAGAGGCTCTG
CAATCTGCTGCACCACAAATGAAACAACTGCCGTTCTAATCAAATAGTCTTTTCATGCCA
GCGCAGCCCTCAACTTGGGCTAAATTCAATTCCAGATTCACAGATTTGTGGGTTGGGGGT
TGGGGAGACGCAGGAGGCAAGGGGGAGTTATAAATGTTGTAATTAGAGTATTGTTTAATG
TGTATGTGCGTAGACGTGTGTGTGTGTTGGGGTGATGGTGGTGGTGGTGGTGGTGGTGGG
CGGGGGGGGTCCCTGGCATCATGTTGTCGTTAACCACTTGGTTATTTTAGATAGCAGCCG
GAGGAa
>NODE_467_length_506_cov_8.144269
CTGTAACTACAGTTCCCAGTTCACCTTTGGAATGCCCTTGTCTATTCTGATGAAGACATG
AAAGAGACAAGTATGCAGACTGCTTGCAGAAACGTTCCCTCCTTGTTCTGCACTCGTCTC
ACACCTGCACAGACAGACACATAGGACAGATATGCACACACACACACACACACACTCTCT
CTTTCTCTCACACACAGCTGTTTGGATGTGGGTTGGCTCTCACAGAGATGTAAATCGGTT
GCAGATCCATACTGGCCCAGGGCTCATTCACTGATCTATTTTCTGCTCAGCTGGCTTTAA
ATGAAGTTAAAATGACTCATTAAAACACCCACAAGCTTTGGGAACTCTGAGCGCTACAGC
CTAAATGTGGTCCTCTTTCAACTCTTACGATGCCTCTATACACAGACACTGTGCCACTGT
TCCCAGTGCTGCACACAAATAACAAAAAAGCCCCAATCTGTTCATTTCTAAAAACAACAA
TTTTTGAAAACAAACTGTTACAGTTTTGGAACGGTGCGTTTTGTTACGCAGCACAAAAAT
AAAACTTGGTTTGGGGAGTCGTCTTGCATAGTAGTAACAGTGAAACAgtgttgtagatcc
tgatgttgtgtgacgctgtccagtgtggtgtgttgtgttgtgtgagattgtgtgataagg
gaagaagagaacatagtgcattgtcttgtg
>NODE_468_length_374_cov_18.513369
AAAGGGGGCCACGGAAAGTGTCACTAAAGGTTACCATAATGCCTACATAGTGTCTGCGCC
TCAGAGCCATGCAAAGTTCACCTGCTTTCCCCCGGGAGAAATTTGTAGCCATACAGTACT
AAAAAAGACAGTGATAAAAAGACGATGCTGCCTTGGCTCATTAAAATGTATGTGGCATCT
TACTCTTTAGTGAAAGCCTTTTCTTGTCCGTGTATGTGTGTGAACCCAAAAAGAAGCAAA
TCAATGTAAGAGAATCTGATTGATATTCACTTCAGAGGGTGGAAGTGGGAGAGCCTGGGC
TCACCATGGCACTCTGTGGGCTTTTGTTCCTGGCAGGTTGGACAGGCCTTCACTGTGAGG
ATGACATTAATGAGTGCCTTCCACAGCCCTGCAACCAGGGGATATGCATTCAGAATGATC
CAGGCTACGGCTACACCTGTTTCTGTCGTCCTGGATTTGTGGTGAGGCTCCCCACCTTAT
TCCCCTTATCCATCTCCTTTTTTTTTTTTCTGCTAACCTTTATCCTCTTGCACCCTTGAT
TCTTTTGTGTCACTATTT
>NODE_470_length_700_cov_19.135714
GGTAACGGGCAGGGTCGAGGGGTGGGGATTTAGAAGAACTTCAAACAGGGTCATTAGGCT
GTTGGCTGAGATCTGCGCCCCTCTTACCCAGGGAGGGAAAAGCCAGAGAGGGGCCTGAGA
TAGCTGGGCAGAGAGAAAGACTAAGAGAGAGAGAGAGAGAGAGGGCTAAGCTGCGGCTAG
CAGCAGTGTCCAAGGGTCTCCACCGCGGTCCGACCTGCCAGTGGGGCGGTCATCCAAGCG
GGCTCTAATTCACAGTGACACCAATTATGATTAATCTCATCACTTTAGGAGAGTAGGCTT
GTCAAGGCCCTAATTAAGTGCGCTGTCCCCCCTATATGTGCAGACAGGATCAACAACACA
TTATATTGTCATAATGGGCATCACAATCCACGAGTCTATTTTTGTGTTGCCTAACTTTTT
AACGGCAAAAGTCCTCTGGAGGAAAGAGAGTAATGTGAATAAAGAAGCAGAATATTATCC
ACGCCGAGGTGACGTCACGTCTTCGCCTCCGCTCGCGTTCCTTATTCCGATCACCCAGCT
CTCTGATTAGAGTCTTCAGTCCTACTCTGGGATGCTGCATTTCATTTCATATTTGATAAT
TGAGACAGATGATGTGACATAATCACAAGCCAGTGACACGTTGACCTAACATGAGGTAAA
CAACTCGCTGAATAACAACGACACAAATGAATATCATTAAAGGAGTCATCTGAGAACCAT
ATGTCAGCATGCTGGATTCTCACCATTACACCTCATTAACATGGTAACATATGCTGGCTC
CCAAGCACAGGAAAAAGAAACACCACCGTTTGTCATCTGCCAAACCAGAACCCCCCGTTT
CTCCTCATCCTtgttgtttttaaaagcataatttacattgtgct
>NODE_471_length_864_cov_17.015047
TCACAAATTGCAGGGAATTTGTTTGTTAGCAGTAGTTTGCTTTCGGAACGCACATCCCTT
TACCGCTATAGCCCTTCAGATGTCAGATAATACACTTTTTATGCGCCATTCTAAATGGAA
ATGAAAGTGACAGAAATTCCCTCCAATGTCTGATTCCCAAATCCCAGTATGAGGCGAAAC
CAAGGTAGTGAAATTAGGGGAGAAAGCTGGGGATGAGGAGGAATGTGGAGCTGTCAGTCA
GTCAGTCAGTGGGAAGGGGGATTATGCAGAGCTCAGAGCAGTAATTGAACACCATCGGGC
CCGCCCTCATTTACATCTCAGCCTTCTGCCGGCTTTGATTGGCAGCTGTACATGAAATGC
CACATCAGTTGAAAGTATGTTGTGAGCTGGCACTAACAATCCTGTGGCTCCGGGGAGACC
TGCCATATTGTAATTTGGTTATCAGGCATGAAGGAAATAATTCTAAGTGCCAGGAAATGT
GAGGCAGAATAAATGCTTCATTGCTGCAAGTTGCCCAGGGTGACAGTTCTTATTTAATGT
ACAAGAGCGTCCCGTTGCCTGTAGATTTGGGGTAGCAGAGAAGGGGAAAGGAGATGTAAA
CTAGGAGGTGGAGAATTTTCACAAAGACGACGTTAAAATGGAAACCTTCAGCGAAAGAAA
CAAAACAAATACGGATAATCAATAAAAAAATAAGTCATTGTGCATAATTTTTGCTTCATG
CTTTGTCTGAATAAAATAGCAGCAACAGATGCACAACCCCGACTATTTGTATTTTAGCCC
TATTTTTAGGCTCATACATGGGATTTCTAGACAAAAGGCACGAGCACAGAAGTAATGCAG
ATTTGTGCGTGCCGTTGCATCATTTGGTTGACATGTAGTGAAAATGGGTCCTGAACGCAG
CCACTTCTCTTAAGTGGCTCGGGCCTTATTTGTTTTGATGCACTGTTTTTGCATGGGGAG
TCTTTTCTCTGGAGATGGAGCTGTCACATTGTAAAAAGAAGCccctgatgctggcagcag
cctccgggcaaaatgaaaacaagtaagt
>NODE_472_length_454_cov_15.033040
ATTATAATCACAAAACCCAATCCAAGTGTGGCCAAGCAGGTCTGTTTCTTTATGGTACAT
CTGATTATTTACAAAACAAGCTGTACATCTCTAATGGCAAAACAACCACATCTGGCAACA
TTTAAAGTAGCCTTTTGTACCACTGCATAACAGGGAAAAATATTTCAACCCATCACACAA
GATGTATGTTGCAAAAGCTTGGTCGTGAGATAAAGCTCGGGGATGACAGAACAAAGATAC
TCACCAACAGGCTTTTGTGTTTCAAGGCTCTTTCCTTTGTATGTATCAAACAGGTTGAGA
GACGCATACTTGGTTTTGCCTTCCTTCCCCTTTGCAGTTTGCCCAGAGCGCTCTGACATT
GCGCTGTCCGCTCATTGAGTATGGTGAGCCCTGAGACTGGGGGAGAAAGGAGAGAGAGAT
TTGACACCAGGTATACACAGAGAGTGAAAGTGAAAATGTTGGCCGCACAAGCACTCAAAA
CAACTAAAACAGAAACCGTTTCACAAATCAAAATATAGTAAAGACAGGATTTGACTCATC
TCCTGTTGGAGGTTGATGTAATTAAGCACTTCTAGTGCAACTTACAATACAACAGTATAA
AATACGTTAACCATActaacaaacatattacaaaacag
>NODE_481_length_466_cov_8.665236
TTGTGTGTATGTGTTTCTTTCGTAGGCCTTTCGGTAGTGTTCAACACATAAATCAGTATT
TTAGGAAAGCATACATTTAGAGGCCTGTAGTTAGGATCCATCCAGTAGATCAATATCAAA
CTACTAAGCCTTAAGGCCACCATCTTTTTTTTCTTTTAGAACAACAGAAAAAAAAAATCT
TTTTTTTTGGGAAACTTAATGTGCCAGTGTCTATACTCATTACTCTTCATACCTCAAAAT
AAGAAAAGGAAAATCTAGTGCCATTTCATTTGTCATTCTTTTTGAAAGAAGTTTATCTAT
TTGTACTTATCCATCGGAGACATGCATTCGCATGTGGTCATTGAAGAGCTCCATTTGGTC
GAACTTGGCAGGGCAGACGGAGCACACGTAGGTGGTCCCTTCTTGGCAACTCGCTTCTGC
AGCTACACCCACTCCTGTTCCAACCCCAGCCCCTACTCCTGCACCTCCACTTACTGGCAT
GGCGAGGGCCACCACTCCAGCTCCAGGCTCAGGGACAGCCATAGGCATGGGAATGGAGAC
GGGGCCCGGGGTACCTGCACTAACCGGCAGCCCTGTGATGGCGCTGGCTGTGCTGTGCAG
GGCcatgtgcctctccagcagggtcttgtgtgagaacttcttcttgcaga
>NODE_482_length_410_cov_21.141464
GGTGCATCTGCTGGAGAGAGGAGGAAAGAGGAGTGTGGGGGGGTGGGGGGTGGAGTGAGA
GCTGGGAGTGAGTGTGCATGATGAGGAGCAGGGGGTGAGAGAGCCTGAGAGAGAGAGAGA
GCGGGAGAGAGAGAGAGAGAGAGAGAGAGGGGATGAGAGGGGAAAGGAGTAATGGCAGAG
GCATAACAAGCAAGCTGCTCAGAATTAATGAGCTTACTCAATAAGAAAAGAATAACCAAT
CAGTGTGTGTTGGGCAAATATAATTTGGGAATAATTGCTTGATTGCTTTTCTATAGTAGG
CTGATTTGACCACACACAAGAACTGAGAATTAAGATGTCAAGACAAGAATTAATTTGGCA
AGCGAGGGCACACAAATGTTCCTCTCGCTCCCCACTCAGGCAGCTTGGAAGGCAGCAGAG
CCGTGAGTTGGAGCGCACTAATGATGAAAACACAGTGGTAGATTGCGTATTCATTTCCCT
GTCTCTATTTTACATAAAGAGAGCCATGGCTAATGCCACAGATGTTGGGATATCATACAA
AAAAAAAAACCtgtgcgtatgctaacacatttaattggcatttttgcatattcc
>NODE_483_length_448_cov_26.216518
ACCTCCACACAGAGAGAGAGAGAGAAAAAAAACAAAAGTGATACGAGTTCTGCAACTTCC
ATCTGTGGCGGCGCTCGTTGTCTTACTGCAGCTTAATTACAAAATATTGGCGCCGTTTTC
TGTAAAGATTACTCACTGTGGGAGGCTCTACGTAATTTGGACCGGAGGGTTTGTCACAGA
AAATAATACAATGCAACTGGGCTTTCTGTATTAGATTTCCGCTTTTAGCCTCCTTGACAT
TTCAAGCTGCATGAACTAATACATCTGTTATTTGTTGATCATTTGATTATTAACATACTT
CACAAACCAAATCAGCTGCCCTGCTGGAGACGCAGATACAGCTCAGCAGACAGTCTGGGT
TTTCTCGCCTGCCACGCGCAAACACACTCGCAGAGATGCACAATTCAGCCCTCAGTGATA
AAGGAAAGCAGGGAAAAAACATTCATCTTCCCCTCCTTTGAGCGTATGAGCACTCTGACA
CCGGCATGGAACAAAGCCCGTCATCACATTCTAATCTCGAATTTCAGGGCTTTTATTTCA
CCCAAATGCCACCCTGCTGGCCTTGTGAATTATTGACAGACTGACACCAATGCGAAAGGA
CACATAAAAGAGGCTAAAAGCTccggccctgg
>NODE_484_length_506_cov_15.272727
AACAGCTCTCAAGTGCATACACAAATGAGGTTGCTGACATCAGTGGAAGGGGGATGTCTA
CTCCACTGAGCAGCAGAGGTGAATCAACAGATTTGGCTTTCAATCGAAGACTGGGAGAGA
AAAAAAAAAAACAGACATATACAGACACACCAACCTGTGAGAGGACATCAGTAATGGGCT
CACATTTTCCTAATCTCCTTTGATGGATTCAGGCCATGATTTTCATTTAGTCCAAAAGAG
ATAACCAAACTGTCAGCTGTGCTGCTGCTTTGCTTTAATCTCCGCCTGCAGCCAATAATC
ACCCTGCAACCCGCAACCCTTTGTCAATTGTTAATCTTGTATTGAAGACATTTAGATGCC
AGGATGGTATTCTGCATCCTAGGATAATCCAGGGAGCCACTGAGGAGAAGCAAATTGGAT
TCATTATTAAATTTTGCATTATTAAAAAGACAAATGAATTGAGTTCTCCAAAGAATTTGT
GAAATCAATTTAAAAAATAATCATGACCATGCAGATGCATATCACGTCTCCCGCAGACTG
ATGGAAAGATTAGCAATTTAGTATCTTAAGGCGTTTGACGCATGGTCATGTCATGACTAC
ACACATCTATGTATCCTTTCAATTTCAGAAGATGTGTTAAAACAGAGGTTTGCAAActta
atactcaaagatccacatctgagttttatc
>NODE_485_length_758_cov_24.019789
TAAAATAAAATGTAAAAACATAACAATGAAGCCACTGATGACTTTAAAACCTCACCAGTT
CAGTGTCAACACCTGCAGCTTTCGAGGTTTGCATCCAGGACCGGGCTAAGCAGGCGCCGT
GCAGCACGATTAAGTCCAAATAAGCTGACTCTCACACAGTTTGTTTGTTTATGGAGGCGA
GTCGGGGGGTGTTCTGAGCCTCAGAACTGCATTTAAAGCTGATCTGGCTCCTTCAGACAG
CGCTGCATCCGACTTCCTGTTGTCGACTCGCACTTGCCACGGAAAAATTGCTGCTGCAGC
CCGAGACAACCTACAGCACTTTGTATGCCGAAAGAAAAGAGTTAATTAGAAATACAAATT
CTCCCAGATTGTTATTAATGGGAACTGTAGAGTAAGCAACACATATTTTGTGCCCATAAG
TAATTCTCAGGTATCTTTGATCTGTGGCCCACAGCGGATGCTGCTGCGTGCCGCTGTCTG
GCTTCTGGGATTCTGCCAGCGCCAGACATCTGGCTACTTTGTTATCATTGGCTGATCTGC
TCCCGGGAGGCCACTCTTGTGACACCAGGCAGAGAGTGTCCTGGCAAGGAAAATTATCAG
CACATTTTGAGTGGATTAGAGTTCCAAAGTGGTCTTCAAATCTCTACAGGGGTCTAGTGA
GCCATGCTCTACTGGGGGTTCCTCAGGGCTCTGTTTTGACACCACTGTTGATTTGAAAGG
CGGCGAGGGTTCGGCTCCCACTGTTGCATCACAGGTTCCAGGCAGCATCTTAGGAAGTGG
AAAAAAGGGCCCCAATTATGATCTGTCAGATGCAGAAGGGGGAAAATGCACCAAAGACTT
CCCTtgattagtgaggagattctgcgctgcagcaaatgtttgtactagagtggtgtgtgt
cgtttatactccggtgtcatgtctggcaaaaaaatgcactaa
>NODE_486_length_392_cov_15.698979
CCGTCCTCGGGGGAGCTGTGTTTGCGCTCAAGAACAATTTATTGCCGATGAACATATGGC
CAATATTTTGTCTCACGTCATAGCAAGGGGGGAAAACAAACACAATGCAATGTTAGCGAG
TCAGCAAGAGCCGAGCCACTTGGCCAGCTATGCAAACGCTCTTGGACAATATGAGAAGAG
GAGCACTTGCTTTCTGGGTATATAAACCACATCAGGCTTATCTCTGCACGCACTCCTGAC
TCCCATTTGGAGATATTTCATTAACTCTGCGCGCTGTCTTAACGCTGGCAACACATTCAG
CCCCCCTCCAGTCTAGGTAAGCGCACTGGATGCTCCAGGCAGTTTGCATACAGTGTTTTT
TTTATTTGTTTATTTGTTTTTTACAGCTTACACTGCTTATATTCTTCCTGTTCCATGCGC
TTAGACCTTTAATGTGGAAAAACCTTGTCTGACTACTTTTTAATTCTGTTTTTTAGTATA
GGCCTGTGTGGTTTACACCTAGTGATCCTTCCACTCTCACGTGGCcagtctgcgctaggt
tgaacgttattatgatcaggagagtggcctcagtca
>NODE_487_length_377_cov_18.896551
TTCCACCTTTTTTTTTTCTTCCCTGAGCCTGTAAGTATAAAATTTTAATTAGGAACACTG
ACAGGTCTGGCGCATGATCCACAGCCTTGCATCCATCACAGGAAAAAGGGAGCGAGAAAG
ACAGAAAGAGAGAGCGAGAGACACTTTCTTTCTCATCTCTCTCTACTTCCACGTCCGCCC
CCCCACCCCCCACCCCCTCCTCGATCTCCCCTCTCCTGACGCGAGCGCCGGACTTGAGCA
GCAGGTGCCATATTACTGTGTACAGAAAAGCAATTAGGCAGCATATTGGATGAATGAGGA
GTGCATTAATATTAGCAAGTGCATTTGTCAGTGGCGTTTGATGCGAGTCCTTTTCTTTTC
TTTCTGCAACATTAAGATTGTGGCGCTCATAAATTCACTGCTTAAACCACCATCTGCTGC
GCTGTCAGCCCACACCGAGGAGAGAGGAGAGGAGAGGGGAGCCATTTATTCCCTTCTGTC
TCTCTCACTGGGGAAAGAGAGTGAAAGACAGATAGATAAGAAGAAAATGCATTCATTCCC
TCCCTTTCTTTGCCTTTCTTt
>NODE_488_length_492_cov_14.497968
CTATGTTTGTTTTATGTACACATGCGCACAGGCATGCACATCAGTACAGACCTCAGACAC
ACTTCATATCGAAAAAACGTTGGTTCCTATTAAAACAACACCAGGTTGCAATTTGGACAC
TTTCAATGGATTTCCAATGTTTGTTTAAAGCTGTGAAATTCAAAATAATAATAATAATAA
TATTAATAATAATAATAATAATAATAAAAGGAGGAAAAAATAAAACAAAAAAACAAAACC
AAAAATAAAAGGCATGGCGCTGCAACATCTGGTCTTCACTGCAGGTAAGTGGTTAATTTG
CATAATGTATACAGGTTTTTAGGATTTTTTCCCTATTTTTTATTTTTTACTAAACAGCAT
TTCCTTTTTTTTTATAAACCAGAAAAAACTAAACTCTACAGAGAAAGTCCCCTACCCGCA
GTCTTTCGCTGCCGATAGAGTTTGACATCAAGCTGTACAGCGCAGTCGAAAACATACTTA
CATCTGAGCTCATTTACAGGTACAGCCATAATCAAGGCACAAAGATCTACAAGTAGATTT
GTTTTTCTTTCAATTAAGTTGTACAAAATAATATTACATTTTACAGTCTGTACAGGATAA
TTCAACCTTGCACAGTGTACAAGTTAACAAAAAAACAAAACCCGAAAAAAAAAAAAAAAG
AACAATACATTTTCTC
>NODE_489_length_599_cov_5.105175
CAGTGTGGGAAATCTTTCAAAACACAACTGAAGCTTTGCCAGAGACTTGACTTTGGAGAG
AGACTGTGCGGCTGTTGTTGCTGGGATAAAGCTTTCATAGGAGGCCAAGCAAAGTTTGGT
CAGCAGTTTGTCCTCTAGCCTGTAGCCAAACGGGGCCCCGCCCTTCCTCTCATCTTCCCC
CCTACTCCCCAGCCCCAACAATCACCCTTCATTCAATTGCTAATTACTAGGGCTGTCTGG
TGCTGGATGGTAGCCTTCCTGCCCTCACCGCTACAAGCGGGCCCTTCTCCCAGCGGGGTA
CTTTATGGCAGGCCCTTCCTTTTGGCAAATGTGCTTGCTCAGGCAGCACACATAATAAAT
TGGAATCGATACAGAGAAGATTAGCATGGCCCCTGCGAAAGGATGACACGCAAATTCGTG
AAGCGGTTCTCATTTTGACTTGCCTACCTTTCCCTTTGCCCTTTGAATGGACTGGACTTG
ATTTGTGTGCACTACGTGAAAGTGGTTTGGCTTGGATGCTTGGCATCTGTCACATTTACC
AGGGATAATCATTATAGCACAGGCGGCAATGGAAGGGAAGATTAAATTTGATCAGGCGGT
GCATTGCTCTTGTAACAAATTACTACAAAGTTCTCTCCAGTCCCTTTCAAGTGCAATGCA
GAAAGGGGCGCTATTTGGAGTCCAAATTCCCGCCTTTGTTTGCCCATTTGGAGCCAACCT
TTGACAGAAGATGACAGACCTGGCAAAGGTAAGATTTTCAAGTATGCCCCTCTGGCACTT
GTt
>NODE_490_length_428_cov_3.287383
TCCCATGCAGAGAGCACTCACCTTGGAGACAACAATGAAAGCCTTTTGATGTATGGCTGC
ACATAGGACACAATATATTTCCAGTGCAGAATGCTCTCATATGGCTGGTCTCACTCTCAA
AAGTAGTGACACAAAATCAAGATTCAAAATGGGTCTGTGTGCTTCTTCTGATGTTAAGTG
CAATGGTGCACTTAACATCAGGGAGAAACCCCTATGCAAGCCATGTAAATCAATCTGAGT
TATATTGCACTAAACTTTATGCAATATACCCTCAGCTTTCATTGCTTCTATAATGCACAT
TTACATACAGTCTACACAAACATGCATGGATAGCAGTATACACACACATGCAGTACACAC
ATAAACTCCCTCAGACACACACACACACGCACATATAAAAAATCTATTGAGTGTATTTCT
CCTTGCCAAGGATTTTTTTTTCTGAGTCAAAGATAATACAATTCCTTTTTTTCTTATTTC
CTTACAATACATCTTTCAGTTCTGCCTTTTCCGCGCATGAAATTCATTTTCTAATGGAAA
TATTTGTTTTGTAAATCAAATATGTATTATGCACAGAATGCAAAGCACAAATTAAATTAT
GTTAATGAAATG
>NODE_491_length_742_cov_12.733153
TACTGTCTTTAATCACCTGCTATTTTGAGCTGTCTTCCTCAGCTGCCTGTTGCTGTAGTT
TCCTTAACAACACCTTCTTGTGTATTACTACCCTAATTTTGACTAGAACAAGAAGGGAAA
AGCAGAGTTCATGGTTTCCAGGTAATTTATTCCAGTTATTACGGTGCGAAATATGCTCTA
AACTTTATTTTCTGCGAGAGAGCAAAGAAGGAGGTAGAAAGGAGGAGAAACTTTGATGTC
TTACTCCTTGATAAACGTTGGGTGCGTGCTGTTGGCCGTGACAAGTGACCAAGAGGTGGG
TGAAGAGGAGCTCAGGCCGGTTTAGATACACATTCAGTTCCTCTGAGAGAGCAGAAAAGA
GAGTGAGGAGAGAGGGGTGAGGGCAGAGGGGTTAATAAGGCAGTGGGAATAATACAAGCG
TTGGCAGCTCGGTGTGTCACTGCCTTCTCGCCCTGTGAAAGAGCAGGACACACACACACA
CACAGCAGGGGAGAAGGACACAGACTGCTCAGTATGCAGCCCTGACATTGTCCACATCTG
ATACGGGACATTAGCCCCTAACTCCCTCCATACACCACTGCCCTTCACTTTATATTACTT
TATGTTAATAGAAAAATATTACATACAACATCATTTGTCTTTGTTACCACGGCACCCCAC
AACTGATTTAAATGCATGTGTTTACCTCTACAGACAGGTGAAGACAGGGGGAAGGGTGGG
TGACTGACTGTGTGTGTGTGCATGCGTCTCAATGTGTGTGTGTGTGTGTTTGTAATAGGG
GAGGGTACAAATGCGCGCATCTCGTTCAGATTTATCGATCTTACCCACCTCTCGCCAGGA
CCGAGCTGTAACCTATATATAACCCGTGTTGCTGTGAGGATGGGTGTTGAGTGCGGGACC
CTGACATCAACCTGCCATCACCCACa
>NODE_492_length_607_cov_10.090610
ATTTATGTTTGAAAATGGATATTTCATTTGTCTTAGCAGAGCATCCTTTCACTTACACGT
CCCGAAAACCAATAAAAGGATTGCGGCAGAGGCATAAATTGGTCTGTCTGACTGAATCCA
TGTTGTGCTGCTAATGTACTCAAATTAACTCAACTGTAAATTGTCTCCTCTGGATGTCTG
TCTAGCTAAAAGTTTGCCATATGATTCATGATTCAGATTGCTTTTAACAGTTATTGGCTA
AGCAATATGGTAAATGTACAAGGTGATGCAAATGGCATTAGTGGGAAAGGATGCACAGGA
GCATGTAATGCAGTCAATACTACATTAACTACTGATGCCCAATTACAGAACCAGGGAGAG
AGGCTTTTAGGAGCATTAGGACTTGCAGAAAAGCTGAGATCACCTGCTGCTCATTGCCTA
AAAGCTTCACCCTTTATTTGCTGGGCCCTACCAGCAGCTCCAGCGTTCTGGCCAGGTTGT
CGACAGAGCAGCTTGGATCTGGTCTCCTTTCACTGTGGTGCCTCTTAGCGTTTATTGGCT
CTAAAGTTATAGGCTTGTCAATTCAACCTTCTTGTCTAATGTATCCACTTAGTGCCTTGC
GCAAATAAATGTGTGCGTACGTGGCGAGGGAGGTGTGCGTCGGTGTTTTGGGGTGGCCAC
ATGGGGGTATGCGTATGATTACTCTGTTTTTCTTGATTGATTTACTATTATGCCTGCGTt
agtttgtgcgagcagctttaagtgttcatatttcagtccttatgcggcctataaaacaga
tcatcgctgtg
>NODE_493_length_617_cov_21.340357
CTCACAAAGACAACAGCATCCCATAACAACGCTTTATTTAATAAAAGCCAAATATCAACT
TCAAATATTTGCTCTATTATTGAGCACGAGACAAAACATAATTTGCCTCATTTTGCACGG
ATACATGACAATGAATCCGATTCAGATTTGAACACTCCCTCAACATCCATCTCTCCGGTG
ATCTATCCATTCACTTGCCTATCCTTGTCCATCTAGCCCGGGGCTATGGAAGCCTAATTG
TTTACCAAAGGGTTGCGGCTCATTTGCTCCTGGAGATTGGGCCTAATTAACACTAACTTG
TCTGAACACCAAGGAGCGCTGTCCACTCCACTTTAATCTAATCTGTACTCTTTCAAAAAA
TAATGAGATCATTTACACCTCATTAACGAGCAATGTAATGTCTGGGCATTAATCATAATG
ATTGCTTATCATTTCACTTTGCAATATTATCTCCTCTAATGAAACTGTTCACACAACTGC
CAAGAGGGCCTTAATTGGTCGTGTGAAATCACAGAGCACCCGGCAGCTTGCAGCGACGTG
TGTGAAGTTCTAATTTGCATGGGTGGGTTGTGGGGGGGTGGGTGGGCACGAGTGGATGGC
ATCACTTAGGAGCACACACATGCATGCACACAGACACACGAGGTAAGGTGCAGATATGTG
CTGGGATAAACTGAAAATCAGGTTAGATAGACAACGATGTAGTTTTAATTTCCCACCAGT
CCAAGAACGTTTCTTCAAACTTCAAATAAGACTTTGACTTTTTCTTCAAGTCTttttttt
ttttcaatgtttgaaactaaa
>NODE_494_length_811_cov_28.332922
TGGTTACTTATCACTACAAATGTGAAAAGCTTTGCCATCACCTGGATTCAAAGAGCTCAG
AAAAGACCGACTAAACACCTGCGCCACAAACCGAACAGAATCACAAGTACTCCCGGGTCC
CTCTGCTGTGTCCTGTTAGATTATAACACATCATTTGACTTCATCTGCAGACTCCAGCAG
GAACAAAGGTTGTCAAACACAATTTAGAATGAATAAATCATATTTGCCTGTATACCAGCG
GACACTTTTACAGTGGGCACTCTAATTTAGCATTTCAGGGCGTTCTTGTTTCTTGTTGTC
CTGTGGCGGGCAGAAAGGCTGTGACTCAGCTGTTTGCATGCAACATTTGAGAATAATGGA
TGTGAAGGCACACCAAACACGGACCTTTAAAAATGCATGAGCGCCCCCCAAAAACCTCCC
TCTCCCTCCACAGAATAGAGCTATCACTGGTGCCTGTTATCTCCCCGAACCCCCAGGTAG
AAAATGGTAATGATACCACTTAACATCGCTGCACATATGGAGGGAAAATGGAAATGCCAA
CAGCACCTCAACTATAAAGCAAATCAAATTGAAATATTAATCCGCTGATTAATATAACAT
TATGAGAGCCCATTCTCTTTGTTGTTAAACAACAAAGGGTTGCAAAATAAGCAACTGCCT
AAGAGGTAAGGGGTTTAAAAGAGTCCCACAGAGGTGCTGAAGCCCCTCTCAAACATCATT
ACTCTGCATAATGTATTCCCTTCCACAGTGCTGAGATTTGATATTGATGTTTACTCATTT
ATTTTTTAATTAACGTTCGTTGTTAATGAATTCTTTGATGAGAGGCATTTTGTAAATCAT
TATCCTTGGAAGAGGAAAAAGGGATGCATCGCTCTTGCCCCTTATACTCGTGACAGAAGA
AAAAATGCGAGGTGTAAGGGGAAAAAGTTGCAGCACAGAAGTGGGGTCATTGTTTAAAGT
TTGTTTTTTGATGCGTTGATTTTTTTTCTCccccc
>NODE_497_length_391_cov_5.846547
CACTCCCCCTTGCCTAACCCTAACCCCCCCTTCCCTGGATAAAATTGGACCCCACCCACA
AAGGACAAATTCAGTTCATTGGGTGTTGGAAATTGGATTTATTTTCAGATGTTTAGAAAT
TGCATTGAATTGAATGGTATTGGGAGAACTAAATAAAACCTAAGTATAGCACAGGTATAA
CAAAGGGCAAATATTTATGTAAACCAAAGTTAGCCAAACAAGGGCAATAAAACAAGGGGA
AAAGTTTTTATGAGCCAACTGAAATGCCAAAGCTAAAGGATGGAGAAATTAAGTTCATTT
AATTAAATTTCATTCAATGTGATTTGGAACACTCGAAACAAATACTTACCTGGAACCTGT
AAAGTAAAAACCTACTTACTTGGAACCTGTAAAAAGAAAAAACATTATTAGTAAAACAAT
TTTGGAACCATACATTTAAACAAAGTTAAAAATGACTTACCTGGGATTGGAGGACAGAAA
GCATGGAAAGGAAAATTCGTATTGACAAAGGGGATTTTCGAAGCACCGCCTCCAGAGGCT
CAGTATAGCTCTGGACGCAGATGGGGAAGCATCTC
>NODE_499_length_401_cov_5.286783
AGTATCAATAAAAAGTCAATGGGACTCTGAGACATCTTTTCTCTCTCAAGAGCTTTTCGC
TTCCTCTTTTTTCCGCGTTTTTCTTTTTTTCCTTTTTTATAGCAAAAATATCATGCAGTC
TTTAGTTCCAAAAACCCCTGGTGGGATCTCTTGTTTGTTTGTTTGTTTGTTTGTTTGTTT
GTTTGTTTGTTTCAGGAGGAAAAAGAAACTCAAAGCCTTGAAATTCTTCTCTCACAATTA
TTCTTAAACATTCAAGTCATCCTATTAATACTTTGTACAGCAGAAAGGTCCTTCAGGTTT
CACACGTGTATATATAAATATAATATATAGAAATATGCATATACATATGTTCAACTTGTA
TATGTGTATACATATTTTGGAACTGTATCAAAGCCAATTTTATGTGCTCTCAAAATATGG
CCCATGATTCCTAGTGGGATGCACATCAATTCACATAGTACAACCAGTAGATTAGGTTGA
AAAATCCAAAGGTGATGGGGAAAATGACCCGGGACcacttgtcaatggtgctaacatctg
acaggtttgggattttcaacttgagcttggaggagcgtcgtcgta
>NODE_501_length_454_cov_1.539648
TGAATTATCTTTAGAGTCATTAATGTCTGCAGATAAGAGCCAATGAGGAGTTTGCATGTG
GTATTAGCAGCGTTTTCTGTGCTTCTATGTCACACAAAGGTCCTAAAAACAGCTTGTAGA
AAGAACATTTCACACTGAATGAGCCTCTGAGTCATTCACATCTGCACATGAGGAGTTTGT
AGGATATTTGTTTTGAAATGAGGCTGCTGTCATTTCATCTGTTGGTAAAAGAGTGAAGGT
CATGTCTGTGTGGCCATTCTGATGTATATATTATGCATCCACACCAGAGAATTCAACCGT
TTTTAAACATAAACGTTGAATATTAATTAGACCAGAGAATATTTAGGCTTAGCGTCGAGC
AGTATTAAATATTAAAATGTAATAATAAAGAAGTCAGGAGGAGGAATATTCATGCTCATT
AGCAGCCTTCACACATACATCTCAGATTCAATTATTAAACGTCCCTCTTAAGGTGAATTG
TTGTCCAGTAATAATCAAAACCTACAGACTGCAGCGTTTTTGTGTTTCCATAAAACACAA
AGGTTTTTAATAAACGTCTTCTAAAGGGAGGATTtcacagtgagttatcctctgagtcat
taacaggagctgcttttaaatacgagacaaaccgcaaa
>NODE_502_length_609_cov_17.178982
AAAGCTCCATATTGCATTTATATTTAGCGACACTGTAACTGTCCATGGTTAATGTCATCA
TCATGTGTGCTTTAATTCAAACGCTACCCTGAATATCCTCCTTCTGAATACACACTGTGG
GAATTTGGCTCTTCAAGTCTCGCATTGCTGAAAGTGACCCAAGATTATGTGAAACAAAGA
CGTGGTAAATGCCGTCATCTACACAAAGACAATGAGATGTTACGTCCAATGTCATGGCAT
TATGTTGGAGAATTTAAACAAAGAATTGAACCATAGACAATATCTGCTTGGAAATGGAGA
AGGGTCTGAGCTGCCACATCAAAATGGAGAAAAAAGGCATAGCATTTGAAAGCCTAAAGG
CTTAAACTAATACAAAAAGTCTAATCAGACTAGCAATCCCTGATGTTAATGAAGGTGTCA
CACATTGCACAAAGAAAGTTGTGCCTGGCAATCTTCCATTTTTCGGCTGCCTACACCAGT
GACATTTCATCTCACATTCAAAGAGCGCTGAGGCCCCTTAATGAAATGCATAATTAACAT
ATTCTAATTGTGCTGAGCACAGTGATGGTTTTGACAGAGCTCACTTTCCATGTCTAATTC
AATGCTAATTTAATCTGTTCTTTTCCCGCCGACATGACCTTTCTTGATTGAGTTTCACCG
CAAAGAATTTTTTGATGGATTGATTTATCAACCTCTTGGAATGCAACAAAAGTGCCAGTT
TTAGACAGACGAGAGAGCGAAATGACAAAGACGATGGCAGACGAAATCAGGTGACTGTGG
AGGAAAACAATTt
>NODE_503_length_415_cov_9.098795
AATGGCACCTTCCAAAGCGGATCCCCTGTCTACCCATTCCCCAGGCCCCAGATAAGAAGC
TCATCCGTCATCCACTGGGGCCGCATTAAATTTTAACTCTGGTTACCGAGTGTGGCCATT
CAAACTTTTATCTCAAACCTTCTTTATCTTCTTTTCATTAAGTTCTCAAGCACTAATAGC
CCTGTGAGTCTCCGCCGGGGTAAGGATGATGTTCTGAATAATGAAAGCTCATTATTTCTC
CACAGAATGCTTGTTAATTCAAATGATGATATTAAAACTATAGTAGCCCTCAGCAGTCGG
GTGATTTCTAGCATACTTTATCATGTATCAATATATACTCTGTTTGTCAAAACTGCCCCG
AGCCTGGGCTGACATTCTCCTCCCGAGGAGTGGAGTGCTTCAGCAGGCCTGCAATACTCT
AAGGTGACAACTGGCAGAGTTTGTGCCTTTAGGAAAGTGGGGGGGAAGGAGGGATGAAGG
CAGTGATGGGGAGACGGATGAAACTCAAAGAGCCGTCATTGTGCTCCCATGTCTATTCGA
CATTTTTCCATCATGCAcacacgaatacccagctcccccctcgtcgcacgcacacccac
>NODE_504_length_415_cov_6.703614
GGTCTGTTGTTGGTGAAGGAGGGTCAACTGCTTGACAGTCAGGTGCTTTCATGTGGAAAA
AAAAGGCAGGTGTGGGGCTTTATGATGGGAAGTTTTATGATCAGCATTCCAGCTCTGTGG
AGGAAATAGCCAGGTGTATAATGCAAATAAGCACTGTGTTACAGTAAATAACCAGATGCA
CAAATGACAGTCTCTGTTTCTCTCTCTTCTATTTATACTAATGGTTATCTCTAATCTTAT
TTGCATTCAAATTACCTCACAGGTGGTACACCAATAAGAGGTAAGAATGCTGGGTACAGA
AAACATCCACTCACCCTCCTCTCCTCCTCACTGCCCCCACACTGCCCTCCATCGCCTTCA
TCCTCCTCCTCCTGCTACCTCAGTGTGTCCCCATCTCCTGTCCTTCGTCCTTGTTGCCTG
CTCCGACACTTTCTCTGCCTTCAGCACATAACCGGTCAGAGGTTTTCACCAATAACAGTT
TACTTCAACAGCTTACCAACTGATGCTACAGCTGGTTTATAGGCAGCGGTGGCTAATGAA
AGTCTCTGCCACCCAGACTCATTTTGGTTCTGTTCACACTCAACATGTTTGGTGCAGTt
>NODE_505_length_1059_cov_6.203022
AAAACCTGACTTTTAATTAATCCATTGGTTTTAGAAATGGCTCATATGAAAGCTGAAACC
CTCCCAAATTATGTATAATATACTAAAATAAATTTGCTTCACTGAAGAAAGATTAATTAT
TTAATGAACACAGAAAGGTCAGATGTTGGCAAGACAAAAGTTTTGTCGCCTACAGAGAAT
AATGTGAAAATTGAATAAATAATTTACTTCAAATACAAAAATATGTTGCATAACATCAGT
TAATTAAGTATTGGTGCTGCAAGATCCATATTTAATATCTTGTATGACTTCCATGAGCTT
GAAGGACTGCATCTATGCGGTTTGACAACGATTCATACAATTTATTGACGAAGTCATCAG
GAATAGCAAAGAAAGCAGTCTTACATGCCTCCCAGAGTTCATCAAGATTATTTGGTTTCG
TCTTCCATGCTTCCTCTTTTATTCTACACCAGACATGCTCAATGATGTTCACGTCTGGTG
[truncated: 71,465 more chars]
