# Supplementary material for: Multilocus molecular systematics of the circumtropical reef-fish genus Abudefduf (Pomacentridae): history, geography and ecology of speciation
Source: PeerJ. 2018 Aug 14;6:e5357. doi: 10.7717/peerj.5357 (PMC6097498; doi:10.7717/peerj.5357)
Supplement: Data S1 [file peerj-06-5357-s013.zip › Data Supplement/assemblies/Chromis-multilineata-STRI-X-9890.contigs.fasta]

>NODE_1_length_392_cov_16.272959
GACCGGTGAGTAATTGGCATTTTAAATTACCATACAAACCATGTATGTAAAGGGAGTAAA
TCAGATACAACTGGCCTTTACTAGTGCATCTGTGGGCTCACATTTACAAATATGCCTATT
AATAATACAATTCCCAGAGGAACATACAAGCACCCAGGATGCGGAATGTCCTCTGAATAA
ATGCTTGAGCTGGGAATGGCGTTTTTTTTTTTTCCCCCCAACACCTTGCAAAACACCATT
TCCACCAAGAGGGATACTGCATCTTTACAAATGAAACCTATTCCTTTGCATCTTCCATGC
TCTTATTTCAATACTCCTCTCTCCTTGTTCCCCCTCCACACATCATTAAACATATTATTA
TAACATGACTGTCAGCCTGCGCCTCTCTTCGCTCCATTCTTGCTCTGCCAGGTAATCAAT
TTGTCGTCACTCTCTGTAACCCCAGTAAAGTCATCAAGTGAAATGAGTTACAGCTGCAAA
GAGCCTTCAAGAATACAGGAGGAAGAGAGAGAGAGAGAGAGAGAGAGAGGGAGAGACAGG
GAGAGAGGAGAGAGAAGAAAAAAAAAAAAAAGAAAG
>NODE_2_length_817_cov_34.507957
GCCGATTACTCTGCACTATGGTACCCGATTGTGGTGACATCGAGGCTGACCTTGGAGTCA
CCTCCCCCGCTGCCGCACTCTCCCTTGTCGTACCACCATTTGTTTTTCAATTTGTCCAAG
AGGCCTTGCTCATTCAGTTTTAAAACTGCCAGGTTAACAGCATTTCTTGAAACGATAAAA
CATAACTTGTAAGAAAATGCACAGGTCCGTGAGAAATCTAATGCAAAGTAATACTTGTAT
AGGCATCATAATAATAGATAATGGTAGTGAGACTACCACGGTCAAAGCAGGGGCTTATGC
ACAGAATGCTATCTGTTAATCAGAATGGTCTAGGAAAAGGACAAATTGTTTAATAATTTA
AGGAATACGGAGAGATAAGAAAAGGCTCATATAAGGTAGAGACAGTGTTAAATCTTGGAA
AAGGTGGCATGAAGGGTTACGTAGTTTAGAACTGAAGTGTGCGGGATGGGGACACTTGTC
ATTGAGAAGAAAAGTAACAACAACAAACATCATGCAATTAACATTCGTCACAAGTGACAG
CGCAGCTTTTAAAGGCTAAATTGAAAAACCATTGAACTGTTAAATTAAAAGTGACAACAC
AACAGTCAGGTAGGACAGCACACGGGACAGAAGGAGAGATCGAAGGAAAGAGAAAAGCAA
CAGTAAGAGAGACACAAATATGAAATTATTGTTAGCTTTAAACCTTATCATCGGGATTCG
ATTCCTCAACTATAAAACAGCAACTCTTAACACATTTATAGAAATACTGGAAAAATATTA
GCATTAGTTAACCTTTATATCCATTGAAAAGCATACTACCGTTACCTCTGTGTCCATTAA
AAAAAACAAGAAAAGGAAGAGAAGAGAATGACAACAGGGGGACATCAGGGTAGGTGGAAT
ACTATAACAACATGGGGGATATTGTTATATTATTCCACCCACCTTAATGCTGAGCCTTTG
GGCGTCGCCACACCGTAGCCTTTCGAGTCGAGGTTCCCTCc
>NODE_3_length_1759_cov_5.835702
AATTAGAATGTAGACTTCTGGGTGCCCGAAGAATCAGAACAGGTGTTTATAAAGGATTGG
GTCACCTCCTCCCGCAGGGTCAAAGAATGTAGTGTTTAGGTTTCGATCAGTTAGAAGTAT
TGTGATGCCAGCAGCTAAGACTGGGAGGGATAGAAGGAGAAGTACGGCAGTAATAAGAAC
AGCCCATACGAAAAGAGGGGTTTGATACTGGGAAATGGCAGGGGGTTTCATATTAATAAT
GGTAGTGATAAAGTTGATGGCTCCCAGGATTGAAGAAATACCTGCCAGGTGGAGGGAGAA
GATGGTTAAGTCTACGGAAGCACCTGCGTGGGCTAGGTTGCCTGATAGAGGGGGGTATAC
AGTTCATCCTGTCCCCGCACCTGCTTCAACACCAGAAGAGGCGAGCAGAAGAAGGAATGA
GGGGGGCAGGAGTCAGAAGCTTATATTATTCATTCGAGGGAATGCCATGTCCGGGGCCCC
AATCATGAGAGGAATCAGTCAATTTCCAAAACCTCCGATTATGATTGGTATTACCATAAA
GAAAATTATTACAAAGGCATGTGCTGTAACAATGACATTATAAATCTGGTCATCTCCGAG
GAGGGCGCCTGGCTGGCTTAGTTCTGCTCGAATAAGGAGGCTTAGAGCTGTACCTACTAT
TCCAGCTCAGGCACCAAATACTAGATAAAGGGTACCGATGTCTTTGTGATTAGTCGAAAA
GAATCAACGCGTGATTGCCACAGGTAAGATGGCTGAGTTTTAAGCGGTGGCTTGTAGCCC
CATAGAGAGAGGTTTGAGTCCTCTTCTTACCAAGCCTTGAGGTGTTTTACATATTAGATT
GCAAATCTAAAGAAGTAGGCTAGTCGCCTACCGGGGCTTTCCCCGCTTTTTATTGAGCGG
GGAAAGTAGATGGATGCTCGCTGGTTTGAGCGCTTAGCTGTTAACTAAGAGTTTGTAGGA
TCGAGGCCTACCTATCTAGTGTAAGGCCTTAGCTTAATTAAAGTGTTTGTTTTGCATGCA
TAAGATGTGGGTTAGTGTCCCGCAGGTCTTATCAGGGGCTGGGAGATTTTCACTCCCGCT
TAGGGCTTTGAAGGCCCTTGGTCTAGAGTGCTATCCTAAGCCCCTAGCTGATTGTTATGG
CTTGTGCGGCTGGAACAAGCGGGAGAAGGCATACAGCTAGGATAGTTGAGATAGATAAAG
GGAGGGTTTGTTGGGTGGAGGGGAGGCGTCATGGTGCTGTCCCAATGAGGTTATTGGGGG
ACATTGTTAGGGTTATGGCGTAGCAGAGTCGTAGGTAGAAATATAGGCTGAGAAGAGCGG
TGAGAGCTGCGATGGTGGCTGTGAGGGGGAGGTCTTGCTTGGTAAGTTCTTGGAGGATCA
GTCATTTCGGCATGAAACCAGTGAGTGGGGGTAGGCCTGCCAGTGAGAGGAGAATGAGGG
GGGTGAGAGCTGTGATTGCTGGTATTTTTGTTCAGGATGAGGCAAGTGCGTTGATGCTAG
TTGAGTTATTTAGTTTAAAAACCAGGAAGGCTGAAAATGTTATGATGAAGTATGTAATGA
GGGCTAGGAGTGTTAGGGAGGGGGAGAATTGAATAATTAGGATTATTCAGCCTAGGTGAG
CAATGGAGGAGTAAGCAAGGATTTTTCGTAGTTGCGTTTGGTTTAGTCCGCCTCATCCTC
CAATTAGGGTAGATGCTAATCCGAGGAGGGTTAGTATTGTGGGGTTGGAGGGCTGGATTT
GGAGGAGAAGTGAGAAAGGGGCGAGTTTTTGCCATGTGGAGAGTATTAGACCTGTTGTCA
GGTCTAACCCCTGAAGTACTTCGGGCAGTCACGCGTGGACGGGTGCTAGTCCGATTTTTA
ATGCGAGGGCAAGGGTAATCATTGCGGTGGAGAGGGGGTGGAATATCTGTTGGATGCTTC
ATTGGCCTGTCATTCAGGCATTt
>NODE_4_length_989_cov_17.159758
CTATTAACCCTGTTAGCATTATTGACACAACCAGCACACCTCAAATCAGGACTCCATTAG
GGTGACAATGAAGGTGATTATGAGGGAGACTAAAGCATGACTTTTGGAAGTGTAAGTAAA
ACATATATTAATAATAATAATAATGCATTTTCCTTATTTTATATTCCAGTGCTGATATTT
ATTCTCTCATGTGAGACACATTATTTGCGTTTATCAATATTAATGGTAGGCTAAAAAGGC
ATCCACGCTGCACAATCTGCAAATATAATGCCCCGCCTTATCAATTCATAACACAGACCA
GCTAAACTGTCAGAAAAATCTGAAGTCACACTTAACCGAGCCCAATACCTACTATTAAGA
TGGCTCGACATAACAGGACGGCTGCCAATAATTGTACATAAAGATATGGAAAAGCCACAG
TCCAGCTATGAATATTTCATGAATTCCGACACAAAGAGCATGCTAAAAGGATCAAAGAGA
AAAACGGGAGAGGAGTCAACGTGAACATCCAAACAATATGCAAGAATCCCGACAGTATAG
GTCACATGCAAAAAGACCGGGGTCACACTGAAATTGTCCATCAGTCAGACAAGCAGAACT
GATTTGGATGCTAAATAATGGTTTAGATATTCAAAAATTCCATATATATGCGAAAGGCTT
CAGTGCACCCTGGATCTGGCCTATCAGAGGAGTGCTCAGCCACCACACTCCCTCATGCAG
ACCCACGCTATGCCTCTGAGCCTACGACTAACATGCACGCACACACATGCAGATATGCAG
ACATCCAGACACATAGTACATGTACATACACACGGTCGCACAACACACATGCACTCAGTC
TCATACCCCCAGACAGACATAAACACAGACATATATTATACACATGGTGTCTGCATCTCC
CATAAAACTGAAATCAACACTAAATAAGGTTCATGATTACTTCCAATAATTCACTGGAAG
CTTTGTGACAGAATTTAATTTCTCAGGCTGGAGAAGCAAAAAAACAGAAACAAAAAGAAC
TTTAGGCTAACACCCTGGTGAGCAAATGAGACAGCATGTGTGTAGGAGCAGGTATGCGTG
TTTAAATGTTGatcagaaaaaaaaaagtaattgcatattttgcactcctgtttcttcaaa
gctggatgtccatatggctgcgtgtttgttgtc
>NODE_5_length_390_cov_1.456410
ATAATTATAACCCCAAAATAATGCAGTCCCTTAAAGACACAGTCAGTAACTGTAGTAATC
TTGTTCCAGGACTTCATTGGTCAATAGTCTACATCTTCTTTTGTCTGTGACTGCAGCAAA
GTGACTCAGTTTATTATTTAGTAATTTAAGGTTAAATAGATGTAGTTTTGTTGTGTAACT
GTCTGGTGTGTCTAACGGTAACTGTCCTGAGAAAGAAGAAAAGAGACAGTAGTTCTTTAG
CTCGTAGGTCAGTACGTAGAACTTTGATGATGATTTTGACAGAGTTCGGTTTTGACATTT
TGTTGATAACGTTAAAAGATTAATCGAAGAGTAAGCAGATACCAGATACCAGATAAACTT
TTCAATTAAATCATGTACCTTAGCACATCAGTGTGGGTGTCTGTTGGTGTTTGCTAGTTA
GCCCGCTCCATTTGGTAATTTTATCACTCATTTTTCAGTTTTTAGCTATAAAAATTAAGT
CTAACTAAAATTAAATAAATACCTCCCTTCCTCCTACCCCAGCTTGTTGGTCTAGCAGTA
TGATtcttaggtgtcttctttattgtgaaatcat
>NODE_6_length_457_cov_10.426696
TTGTACTCTCTCTGTTTAAATGCCATTGCCAAAGCCTCAATTTATCGAGCTTGCAAGCAT
TTTACTGAGCAACCATGTGCAGAGCATTGTGACTCATCGCGGCCCCGTGCTCGTCTACCT
ATTTGCAAGCATTTAAAGTACAATGCTCTGTGCTATACTGCTAACTCGTGTTAGCTGTCA
CACTAACTGTGCATGGTGCATCTAATTCAGCATGTCGACTTCTGGGGCTGCTTTTTTTTT
GTTTGTTTGTTTCTGTTTTGTTTTTGTGCTCATGTCTTTCTCCTCTTGTCTCTGCAGGAC
TCATCTCTCCTGGAGTGTCTGTCCCTGTCCAAGTCCCAGGGAGCGAGCCTGACATGTCTC
AGTACTGGTCAAGACTACAGTAGAGAGAAGAGCTACTTCACCTTGTAACCACCCACTCCA
CCATCGCCCTCCGGCAGTGCTCCTCACACATACACGGCACAGGAGAGTAGAGACGGCGGG
AGAGGGTTGAGAAGAGGCAACAGACAGGAGGGGAGGAAGGAACGAAGGAGAGAGACTCTG
GGAGAGCCTTGGGACGTCTGGGCTTTGTTTTTCCAGTGGGACAGTGTGCTGTTATGTAGC
TCTAGGCACATTCAAACGAGGACTTGGAAGAGAGAACAACa
>NODE_7_length_508_cov_25.515749
AGTAAATCATCTTTGTGATATTTTGAGCTAAACTGATTGGTAAATTGTCTTTAATTAAAA
ATTAATTAAAATGGGCACAATATGGGCGCTTTAAAATGATTTTTTTTGGTGCACAGGACA
ATAAATGGAGATTATTTGGGTGAAACTGTATGTAGGCAGTGACGATGACAGACAGCAGTC
ACAAACCCAGTTAACATACATACATGGAACATCTGCACACATGGAGTGAAAAATGCATCC
TGGCACAAAGAGTCCCTGACTGTGCAATCTGCATCACAGTATTTCACCGATAATGAAAGG
TGTGAGAAAGGCAGCGGCGCCACTAACTGTATACAATATGGCTCATTCAGTGAAGTTCGG
GCAGTTAGTCACTTGACATAAATAGCCCTAAGAGGTTAATTTACCTGTCAAATTTTACGT
GTAAAGTCAATCACATTTGTTCCTACTGCACATACTGCCTGTACTGTAGTAGAAAGCTAT
TTAGCGGGGGATGTTGCGCTGTATGAGGGTGATAGGAGTAATCAAGGAGAGGAGGGGGCT
TCTCCATAGGAAGTTCCTGCAAACAGAGTGCACCCACTTTTTAAACCCCATTTGTCTTGT
TAATGCTCCCCTCTGATTACCTGATTGCACTGGATGACTGTGGAGAAATCTGATTGCGTA
AAATTATATAGAGCAAACTTTTGATTGGGGAG
>NODE_8_length_185_cov_40.583782
GAACATGGCTGCAGTATTGTTCAAGCTTTAAAAGTTTGCGTGAGAAAAGTTGTGCTCTGA
AAGAGAACAAGGATAAAAAATTAAGTTCTGATTACAATTACGGGACGTGACACTTAGCTG
ATTTCAAATCAGCGAGGCCAAATTTCACAAAGCCTGTCAATGGTGGCAGCAAGCTCGCCA
GATCCCTCCCCAATCAAAAGTTTGCTCTATATAATTTTACGCAATCAGATTTCTCCACAG
TCATCCAGTGCAATCAGGTAATCAGAGGGGAGCATTAACAAGACAAATGGGGTTTAAAAA
GTGGGTGCACTCTGTTTGCAGGAACTTCCTATGGAGAAGCCCCCTCCTCTCCTTGATTAC
TCCTATCAC
>NODE_9_length_1966_cov_19.537130
GGGAGGGCCCGGGCCGCGCTGGCCCTGTCGGGGACGACCCGCCGCACGGCGGGAAGGCCC
CTCGGCTTGAGTTTCGGACCCTTCGGCGGCGCGGGGCGGGAGCGAGAAGCCGCCGGTGGG
GGCGTCTCCTCCTCCTCCATCCCGACCGGGGAGAGGGGCGAAAACCGGTAATGATCCTTC
CGCAGGTTCACCTACGGAAACCTTGTTACGACTTTTACTTCCTCTAGATAGTCAAGTTTG
ATCGTCTTCTCGGCGCTCCGCCAGGGCCGTGACCGACCCCGGCGGGGCCGATCCGAGGAC
CTCACTAAACCATCCAATCGGTAGTAGCGACGGGCGGTGTGTACAAAGGGCAGGGACTTA
ATCAACGCGAGCTTATGACCCGCGCTTACTGGGAATTCCTCGTTCATGGGAAATAATTGC
AATCCCCAATCCCTATCACGAGTGGGGTTCAGCGGGTTACCCACGCCTCTCGGCGAAGGG
TAGACACACGCTGATCCACTCAGTGTGGCGCGCGTGCAGCCCCGGACATCTAAGGGCATC
ACAGACCTGTTATTGCTCAATCTCGTGTGGCTGAACGCCACTTGTCCCTCTAAGAAGTTG
GACGCCGACCGCACGGGGCCGCGTAACTAGTTAGCATGCCGGAGTCTCGTTCGTTATCGG
AATTAACCAGACAAATCGCTCCACCAACTAAGAACGGCCATGCACCACCACCCACAGAAT
CGAGAAAGAGCTATCAATCTGTCAATCCTTTCCGTGTCCGGGCCGGGTGAGGTTTCCCGT
GTTGAGTCAAATTAAGCCGCAGGCTCCACTCCTGGTGGTGCCCTTCCGTCAATTCCTTTA
AGTTTCAGCTTTGCAACCATACTCCCCCCGGAACCCAAAGACTTTGGTTTCCCGGACGCT
GCCCGGCGGGTCATGGGAATAACGCCGCCGGATCGCTAGTTGGCATCGTTTATGGTCGGA
ACTACGACGGTATCTGATCGTCTTCGAACCTCCGACTTTCGTTCTTGATTAATGAAAACA
TTCTTGGCAAATGCTTTCGCTTTCGTCCGTCTTGCGCCGGTCCAAGAATTTCACCTCTAG
CGGCACAATACGAATGCCCCCGGCCGTCCCTCTTAATCATGGCCCCAGTTCAGAGAGAAA
ACCCACAAAATAGAACCGGAGTCCTATTCCATTATTCCTAGCTGCGGTATTCAGGCGACC
GGGCCTGCTTTGAACACTCTAATTTTTTCAAAGTAAACGCTTCGGACCCCGCGGGACACT
CAGCTAAGAGCATCGAGGGGGCGCCGAGAGGCAGGGGCTGGGACAGACGGTAGCTCGCCT
CGCGGCGGACCGTCAGCTCGATCCCGAGATCCAACTACGAGCTTTTTAACTGCAGCAACT
TTAAGATACGCTATTGGAGCTGGAATTACCGCGGCTGCTGGCACCAGACTTGCCCTCCAA
TTGATCCTCGTTAAAGGATTTAAAGTGTACTCATTCCAATTACAGGGCCTCGAAAGAGTC
CTGTATTGTTATTTTTCGTCACTACCTCCCCGAGTCGGGAGTGGGTAATTTGCGCGCCTG
CTGCCTTCCTTGGATGTGGTAGCCGTTTCTCAGGCTCCCTCTCCGGAATCGAACCCTGAT
TCCCCGTTACCCGTGGTCACCATGGTAGGCACAGAAAGTACCATCGAAAGTTGATAGGGC
AGACATTCGAATGAGACGTCGCCGCCACGGGGGGCCAGCGATCGGCTCGAGGTTATCTAG
AGTCACCAAAGCGGCCGGGGCGCCCCGAGGGGCCACCCCGCATGGGTTTTGGGTCTGATA
AATGCACGCATCCCCGGAGGTCAGCGCTCGTTTGCATGTATTAGCTCTAGAATTGCCACA
GTTATCCAAGTAACGGTAGAGCGATCAAAGGAACCATAACTGATTTAATGAGCCATTCGC
AGTTTCACTGTACCGGCCGTGTGTACTTAGACTTGCATGGCTTAATCTTTGAGACAAGCA
TATGCTACTGGCAGGATCAACCAGGTAGCCCCAGAGACAGAGCAAAGCCGTTGCGCGCGC
GGCGGCAGAGGATGGAGGCAGGCAGGCAGGGAGGGGTGGAGGGAGGGAGGGGTAGGAGCC
AGGGGAGAACCCCCGACACCAGAACCGCCATCACCACCACAACCGCCACC
>NODE_10_length_560_cov_30.062500
ATAGATAGATAGATAGATAGACTATAGATAGATAGATAGATAGATAGATAGATAGATAGA
TAGATAGATAGATAGATAGATTCTAGAGGCTGCAAAATGTCTTAAGGCGCTGGTCAAATA
GGAGGCAGTGTGCAGAGGTGCCTCACTAATGTCCTGCCTCTGCCGGGCCGACATGACCAC
TGCAGGTCTTCAGGTGATTAACATGTTGGCAGGGGTTTCTACATGAAAAGACCCCTGTTT
CTTTGTCTTCTGGTGTGTAAATATTGTGCTAGCGGAATATGAAAGTAGTGCAACTATAAG
GTACAAAAACATAGGGAAAAAAGATCAAGAGTGGGTCTCACATCAAGGAGGACCCTGAGG
ATGTCTTTGTTGTCAACTTCAGAAGGGGGAAGAGAGGAGCAGAGGAGGAAACTGGCAGAA
GGGGGAAAGATGCCAGAGAGAGCTCAAAGGATTCGGTCTGGGCAAGGTGATCGGTATTCC
TCGGCAGTCTGCCTTCTGGCTCAGATCAGTGGGAGTAAGCTGGCAGCCAAGCCAGAGGGC
ATAACAGCACAAACACACCTTCAGCACTACACTGCTAGAGGCTCGACTTCACAATCTGGA
GGGGCGGGAGTTGGAGGGAGAGACAGAGGGAAGAGCAGCAGAAAATAAATACACTGTAAT
TATCTTCAAATCATCAACCGCTGACATCcattgtaaatatgtgcatgtgtgtgtgtgtgt
gtgtgtgtgtgtgtgtgtgcacat
>NODE_11_length_668_cov_12.485030
AAGATAAGAGAGAAAACAACAGTAACAACTTTGTCCTCCTATTCTTTCTCTTTCTCTCTC
CCTCTCTCTCTTTCTTTGTCTGTGTTTGCAGGGCCTGTTCATCTTTCTGATATATGGGGT
GTACAACACAGAGGTAAGTCTGCATTGTGTCTCAAGGCTGTCGTAGTGAATGAGAGAAAT
GACAAGTTTCTGATGGGCTCCTTGCTTAAAAGCTGTGTGGGTGGGGTGTGACAGTACGAG
TGTGTATGTGTGTGAATGTGCGTCTGTGGAGGGGGTGAGGGATGGGAAGGAGGGGAGGGG
ACATCGTTTCCACGCGAGCGTCCCACTGCCCTTCATGCTTGGACTAACTTATATGCATCC
GAGTCCGACCATTTAACACTGACACGCTGCGGTTCTCAGCCACTCATTCCTCACCCACAT
TGGCTAATATTTCACTGCCTCTTTAAGTTTTTAAACTCACGGCCCTCCATTTAGCATCCT
GACAAAGCTGCTGGCCAGGGCTTTGCAGGGCCCTAAGCAGTAACCACAGTAGGACAAAAA
AAGAAAAACAATATGCAACCAACAATATGCAATGAAGGAGTGAGGAAATATCATATTGAG
ATGCTACATTATTACCATTTAGATACAGCATGGCTGCGTGGGGGTGGAGAGTGGGTGAGT
GTCGAGACAGAGAGATGCGATTTAATGGATGAGACTCAAGTCATGAAAATCACTCTTGGT
CAAATGTGGCTCTTTTGTGTAAATGAGGTTAACTTTAGATGTGCATAGGTGATATTGCAT
TTGAGTGCCTTTTTAAAATGCAGCACGTTTTCtgaacttgtggtctatttctcattttta
gacatcttccat
>NODE_12_length_973_cov_30.680370
ACTGTAGTCTGACTTGACTGTTATGTTTGTTATGTGTAACACAGAAACTTCTGCTTGGTC
TTATCTAAATTCAAAAATAGGCGGCACACTCTTTTCTGTCTCCTTTCTAGCATAAAGTCC
AACAAATGGTGAATGAGGCGCAAAACAAAGAGTTCTTTGAAGAACAAAGTGAACCTGCCA
CATGCAACGACTGCCTAGAGACGAATCCTATCGCCTAGATTGCATGCTTTCAAGACAGGG
GAGGGAAAAGCATCCCTAACAACAAAATGATATAAATTACCACTGTTATGGTCTATACGG
TTCAATTTAATGTGCTTGTAATGATAAATTATTTTGGTTATGAATCTAAAGTGGACCTGA
GTGCAGTCGGAGCAGCAGGACTGTTAGAACAATTGCAGCTGTCTCCCAGGGCTGTGGCCA
TTAGTCAATAAATTAGAAAGTAATTAGTTTCTGCTTCTGTGGCTCTATTTGAAGCGCTTC
ACACAGGTGTAATGAAAATTTATTGGAGCTGTTGATCCGAAGGAGCAAAGAAAAGTAGAG
GATTTGTAGCGTGTGATTGTAATGTAGGATTTCCATCTGCCTTTCTCCTTTTTTTGCTTA
CAGTGTGACAGGTAAGGTTAGCCATGATGACTGGTATAGTGAGGCTCTGCTTCAGTATTT
GGAGTTTTGACAAAAGGCCAATCGACTAGCAGCTATAAATATTTCAGTGTATATCTTGTA
GTCAGAAAACTTCCTGTTTTTAACATTTTGAATTCATGACTTCAAATGAGTTAAGACTTT
TGGTGAGAAGAGCTGCATGGACATAACCACCAAAATCTGTGGTTCTGCTGAAAAAGGCAC
TTTTTTTCCGTGAAATATTCTCATGTGTATCACATACAGCAAAATAGGATACGTAGAATT
TCAGCAAAGTTGTTTTTTCTTTGCTATAATTTAACTACATCTACTGCGCTCACAGAAGCC
TGTGAGGAAGACAGCTAGATCCCTGGACTATCTGTTTCATTTTGATTCTGTGTGCTTTTT
GGCCAGCGGGCATCTCATCACCCTTTGTTGTTCACACAGCACACTAATTTTTTTCAGTGT
CATCTGCCGCACAGTCTGTGTCTTCTCactccctcataaaaaaagggagaaagtcaggct
tcaaccatcaggtttac
>NODE_13_length_728_cov_11.241758
CGGTCATTTCCACTTATTTGTGAATCACTCTGTGCTCGCTCGGTCGCTCCGCAGTGCTTC
TTATTCTCCGTTGTGGGGAAAAAAAGAGAAAAGGAGGCTTAATGATGAGGAAAAGCACTG
TTTTGTTTGGACTACATGGTGTGAATTATTTGGGCATGAGAGGGTGACCAACGAGAAGTA
GCCACCAGACCTCTGAGAACGAGCAGCGACGCATAGAGCCGGCACCCCGCCTCCCACCCG
CCCCAACCACCGACACCACCCCTCGACAAATGCTCGGCGGTCGTGAACTACATTGATCCG
GGGTATAATTCTCTATGAAATTGATGAATGAGGGCAGCCATTGACAGAAAGGGTAAAGAC
CACTTTGAGATGTCCCCTGTGAATAAGTATGATGGAAAATAGATTGTTGAAGAAGATTTA
TGTTTGTTCTCCGCTGCCACAAGAGAGGGCCACAACCCCCCCTCACCCCCCCACCCTCTG
TACCCAAGCCTGGCTCGGACCAATCAAACATGTCATTGTGGTCAGATTAAACTCACTGCC
TCTATTCAGCTGCCAGCTCGGTGACAATTAGCTCATTCTCAAGATGCAAAAGAAGACAGA
AGCAGCATTCTTTTTCACAAAGGCGTGCCGTATCTCTCTCGTGCTCTTATGACAGGTGAT
GCTGTGGGATATCACACTAAAGTTAAACCTCCTGGTATTGATCTCCTTAAAGCGAAAACA
TGCAAAGAGATATAATTATATTTAATATTTTTACACGTAGCGTAAGATTGAGGTAATGCA
AACATTCTGAAGTCACtagtcttaataatgaccaaaggcctgtatgaaaattactgcaac
aatatatcataattaacatgacaacattatgatgaagacttgaaaaatcgtttttgtacc
agaagacctcta
>NODE_14_length_801_cov_26.641697
TAATAGATTGCAATTCACTTGAGATTTGTGCCGTTTTTCAGTCGGCACACCTATTAAGGT
TTGCAGCTTATGTCACCTTACTTAGTGGATGCATTATATGAAAAGTATATGCCAAAGTTT
TCTTAGTTTTACTTCTGCTTTGCAAAGTTTTTCATCATAATTATCGTTTGCCCTTAGACG
TATCTGCATCAGCTCAATTTCGGAGAGCACATCGGCACTTATTATGTATTCTCGTTAAGT
GGAATGAGAGTGGCGCATCATCTACGAGAGCGTTACTTATCCGTCTGTATTTGCCTTAAT
ATTCTGTGTATTTTCTGGTGTCCTGTTGTGTCAGATCAGCTTTAAGATAAGCAGTGTGCC
ATTTCAAAATTATCATTCAGGGAAGAGGTAGCTTGTAGTGTAAAATCAATAGCTGCTTAA
AATTCATTGCCAGGCAATCCATTTGCCCTTTATGTTGCTAACCTTTCACTTAAATATGCA
CCATATTAAGATTTCATTATATACAATGAATGTCACAACAGTTTGCCCACTATTTCTCTT
GTTTGCATGGGTTAACTGCAAATCATTGCACTTGTAATGTCTGAAAAATGACTTTCATTA
ACATTATGCAGGGAAAAAAGGAAAAAATATATGAGGCCGAGTAGCCTAATAGGTATTAAA
AGGCACCACAGGATGTGTATGATGTTTTAGTTACAAAGGCCCTTCAACAGACTGGGTGGG
CTGCATGTGTCTGACCCCAGTTATGAAAACACAGCATAACACAAACATTCAGTCTGTATA
CTGGTGCTGTACATTACACCATCGCATTCTTTGTTGACACAATTCAGCACAAATGTAAAA
ATCATGTATGGCAACTTGTCTCGAAAGGAAACAACTTTCTAAGAAAACTGTTTACTCGTG
ATAAACATGGTATCTTCTTCAGGCATAGTCAGCAGAGCTAAATGGGAGCAGCTGAAATGa
gtctttgcagggaaaaaagttgcaa
>NODE_15_length_881_cov_15.402951
ATTGCGTGTTAGTCGCCTGCCTCCTGGGAGTTGCCCGGGTCCCGAATCACTGCGAATCAC
TGTGACCTCGGTTATCAATCATTGTATCAGGGTATCTAATGTAAACGCAACTGTGGCGTG
GATAACATGCCACATCTGCTCTCTGGACAGCGCCGCTTCTTGGTTACCAAGCGATTTATT
AGAGAAGCCCCGTGTGAGGAATAATAGGTCACGGTATAAAAGATCAACCAGCGGCGCTTC
CACACGCGTACAATTATCTCTTAAACAGGTTGTTGTAACATTATCATGAGCCCACACGAG
GCAGCGGATAGTTTGGTGTCCCTAAAACATCTCGCAGGGGAGAAAACTCGCGGTGTGGGT
TTAAAAAGCCGCCGTCCTCGGGGGAGCTGTGTTTGCGCTCAAGAACAATTTATTGCCGAT
GAACATATGGCCAATATTTTGTCTCACGTCATAGCAAGGGGGGAAAACAAACACAATGCA
ATGTTAGCGAGTCAGCAAGAGCCGAGCCACTTGGCCAGCTATGCAAACGCTCTTGGACAA
TATGAGAAGAGGAGCACTTGCTTTCTGGGTATATAAACCACATCAGGCTTATCTCTGCAC
GCACTCCTGACTCCCATTTGGAGATATTTCATTAACTCTGCGCGCTGTCTTAACGCTGGC
AACACATTCAGCCCCCCTCCAGTCTAGGTAAGCGCACTGGATGCTCCAGGCAGTTTGCAT
ACAGTGTTTTTTTTATTTGTTAGTTTGTTTTTTACAGCTTACACTGCTTATGTTCTTCCT
GTTTCATGCGCTTAGACCTTTAATGTGGAAAAAACCTTGTCTGACTACTTTTTAATTCTG
TTTTTTAGTATAGGCCTGTGTGGTTTACACCTAGGGATCCTTCCACTCTCACGTGGCCAG
TCTGCGCTGGGTTGAACGTTATTATGATCAGGAGAGTGGCCTCAGACAGGAGGAATTCAC
CCCTGTATTATTTGAAAATAAGCAAAATATCTAAATATATATATACGTATTCAATCTAAC
AAAAATGCTTTGagaaaaatccagctcttaaagttaacaaaaagg
>NODE_16_length_921_cov_22.210640
CTGAGGTGGGGCTGAATTAAAAGGAGGAGAGGTATTCCACTTGTCCAACTCCAGCAATCC
ATCCAATGGATCAATTTTTCGCTCAAATTCCCAATCCATTCCCCATCTCTTTTAAAAACT
AATACCCAATTCCAATCACTGCTACCATAAAGCATATCTTGTAAAAGGTCATAGTGTGAC
CTCTGAGTTCGCTAAATTGGATGCTGGTTGGCCCACTTTCCCCTGAAATACCGCACAGCC
TGATATAAAAGTGCCCTGTACACAATCACATCACCAGTGGGACCGGCATGCAGCCCATCA
GTAGGTGTTCATTTTGATGTGAAGTGTCACAGCACAGAGAATTTAACAAGATATTGGTTG
TCTTTGTTGAGGGAAACAGAAACCAGAACCCAAACATAAACTAGAGCACTGGGGCCCAGG
AATTATTCTGGGATAGGTGTATCTGTGCGTGCATGTGTGCTTGCCATAGGCAGCATACCG
GTATATAGTGGAGCATCTCTCTGCAGCCAGCCAAGGGAACTGATCAGATGGACGATCAAA
CACTAATCATTCCCTCACGGCCCATACCGAGTAAAGCTGTCATTAATTTTGCGGAATTAC
ATCAAATCTGAGACATTCTTTATGTGGCCCACGGCCTGTAGACAGTTATACGACAGGGAC
TGCTGCGCTAAGCAGATGGGGCAGCTTGGCCGTGCATACTAAATACCACCGTCCCCCATT
TCTCTATCTCCGCCCTCCCAACACTCTGCCCTCCTTCCAGGCACTCTGCTTCTGCTCCTT
CTTTCTTTGTTTTCTACCCTTCTAATGCCTTTCCTCGACTATATGGTCACACAGGTCCAC
TGATTACATCACTCACCCCACAGTAATGGGCATTACTTCCCTCAAAAAAGCTCATACTGC
TTGTAGAAAAAAATGGCACCGACTTGTATGCTCAGAGTTTTATTCCTACATAAGACACAT
TATGCATTGATTTAGTGTGATGAGAAAATAAATTGTTTACCGACATAAATCTTTAATGTT
TGTCTCTTGGATGTTGACAACTCTAACAGTTTACTTGCCTGCACAACAGAAGGTCATAAT
CCCATTTgaggtttccttggcaact
>NODE_17_length_808_cov_17.996286
TTTTCCTCAACTGTGAAAAGATGATATCTATATGATTATATAGATGACTGTATGTATGAA
TCCATGTATAGTGTCCAAATATTAACAAAATATTTATACATTTTATAAGAAAAAAAAGAA
ATGAGGAATCTCAACAAAAAAGTGTCCTGGAGTTTAAGGTCAAGAGCGGAGTATTAACTC
AAAGAACTGCAAAGGACACTGCCATTGTTTCGAAGACAAATATCCGAAAAATATAAAGAA
ACAAGAAAATGTCCCTTCACATTATCACTATACATAATATCATTATATGTGTAAATGTAT
CCAATTTAGATGTTTTACATCAAAAAATTGACATATTTTTTATTGATTTTACTGCAATTT
CTGTGCATTTGAGCCAAATTGTTATGTGTACAAAAGCTATATTGTGTATTTTATTAAATT
AATATATAGTTGTGTTGCAATATACATGGGCTTATATTGTATTTGGCAAAAGTTGCCTTA
GTAGCTGTCGAACTCTGTGAGTTTGCTTTAGTTTGGGTTTTTTTGTTGGTGTTTTTTTTT
CATCTCTATTCTGCATCTTTGCAGGCTGGCTTCAGTGCTTTTGAGATGTCGCCTCTTTTT
ACCCTGAGATCCAGCTGGATCAAATACAATAACTGTTGAAAGCTTAATGAGCCAGCTGAT
CTAGAATACAATTCAAACCAACTACAAAAAGCAACAACCACAAGAAAACAGTTTGAATAT
TTTTACTGAGCAGATTTTTACAGGGCAGCTATTTTCTTTAACAATAACTAGTATGCGTAG
TTTGTGTTCATTATGTTTTTACTTTCTTTCCAAAAAAGAAACCTGCCATATGGAAAGTGG
AGTGGTTTCCTTGGTGATCATAAAACTGCCTTACTGTCTCTGCAGAGAGCTTGTTGTATC
TGTGGAGCTTGTGACTGCTTATAAAGCCCTGGTCCACCAGAATGTGCATTTTCTATAAAG
GACCAAAAGAGGTTCTTTTTCagcagtctgtg
>NODE_18_length_509_cov_23.532417
CCCTCCCTGCCCCTCCTTTCATCCAGTGATCGTTTTGTGAACCCGTTAGCCTGTCATTGG
TTTAGAGACTCCAAATGACCCTGTGTTTCTGCAGAAGACTAATTCATCCCCTCCCTCTCC
CTCCCGTGGCCACTGGCAATACTGATGACCACCAGAAAGACACACACACACACACGCTTG
GACACTTTTCATACAGGCAGACGTTAGCACATGCACGTACACACTCTCGTGTGCACACAC
ACACTGATGGCTGCTGTGGTTTGCTGGTGTAATGTGCTTTGTTGTGTGAAGGTATCAATC
AGAGGGGAGCAGATTATTAGAGTGTCTGAAAGAGATCAAACAATGTTGCCGTCTGCACCC
ACACATGGCTGATTTACAGGCAGGCTGATAAAGTACTGCAGCTCTCTGTCAGGGGCTACA
TGACGGCTCGCCGCGCTCTTAGGATAAATTATTGCAGAGGCCCGCGGTAATGTCTCTCCA
CCTAGCAACCAGCCGCCCCAGCCGCTGCCAGGGGAGCCCTGCCTCGTCTACCATAATGGC
ACTGTGTCCGGGGTCAGCAGTTACTGTATCGTAGCAGGGTGGGAGGGATATATATATATA
TATATATATATATATATATATATATATACACATACACACACACATACATATATATATATA
CATATATGTCTGTTTAGTATATATATATATATa
>NODE_19_length_807_cov_37.428749
AGAGTTTACTGTTGTCACTTGCTAGAAGGCGAATGAGAAGCTAAATGTAGCTGCTGAGCA
TGTACAGGGCACCTCCACAGAGCACAGATAAACACTTCGCTGGTAGGCCTTCTTATGACA
TTTCACAGAGCTGGGCCTATGGATGTGGTGGGGAGTTATCACCTAGCTGTCAGCAGCTAG
AAATATCTGAGAAGAACACTTAGGAATCTGCACAGGCTGTGTTGAATGTTGCAACTGTGA
GCTTTAGAGCAATAAGTATAGTCGAGGCACCGTCTTTTGCTGCCCCTTCTCCTCTCGGAA
GTCCCGTTGTCTCAGCTAAATGCAACCTGCCATGGTGTGATGGTGAACCCATGTGGTGTG
CTGTCCACCAGAGAAACCTGGGGCATCTTGGGATAGCAGGAGCAAGATTGGTAGAAAACC
CATTTCTGAAGTGGATTTGTGCCCTTGTAATCCTGATTAATTTTGACCCGTTGTGCTCAT
TTTAAACAGAGCATTACAGTAAGCGTGAACACAGCAAGCTCCGGGGCGAAACCAGGAGCT
TAGCGGCTTTGGGAGGCTTAGCTGCAGATGGCATTTTAAGCCGGACTTAATAAATTGTTT
CCATTAAACTTACCGGCCCACACATACTGGATTAGACCAGTGGAACAAAGGAAGAGGAGA
GCGTGCAGACGAAGAAGGGGGGAAAAAAGCACACAGAACTGCCATCATGCACATCTGAGT
CTGTTAACATCTCTCTGAGGCCAAATGAAAGGTGAAGATGAGGTTACGGCAGTGTTAAGG
GAGAGAGAAGCTTTTGGACATGAATGCGAAATGCACTCACTTTAGATCTCGTGCTCGTCA
GGGATGTCGGACCAATTTGCTTAAATGACATAGAAGTAAACAAACAAAAAAGATGCATAA
ACCATTTAGCTTGGCAGTGGATTTAGGGCTTATCCTCTGACTGTTTATATATAAACACAT
TAACAGTGCTGTAGCTTAAGGATTTAGGATc
>NODE_20_length_445_cov_2.175281
AGAAGACAATAGTATAAATGCAGGGGTGAAAAGCTTGATTTCATGAGCACTAGCAGCCCA
AACATACACGAAATGTCCTAAACATTGCTTCTAATTGATTCCCTTGCTGCCAAAACTGCA
GTTATTATTTCATAAGTATTTATTGTTGCATTTGGGAAGAAAGACCGCATTACAAACAGG
CACAAAGTAAATGGAGTCATATATTCAGTGTGACAAAAAATACTTGAATTTTTTGAAGTC
ATGAAACAGGAGCCACAGTTAAAGGGAGGAAAAGAAAAAAAGAAAAAAGGGAGACAGAAG
GACCAAGAGCAGCAGCTGTGTGTGGGAGGATCAGAGTAGTGAGCAGAGAGAGGGGGCTGC
CGAGGAGAAACCGAGCTTTGACGGACAAAGGAGACTAAATTTTTGTAATGGTTTTCTTGT
ATTGACCACGTCTGTGCACATAATGTTGGACCGAAACTGTGGCTAAGTATCTGCACAAGC
TCTGAGTGTTGCAGGAAGAAAGAAATCTGCCGGCCTGACAGCAAGCAAATAGGATTTTAT
GCATAAATAAGTTGGGACAATTGAACCCttgtgagtatgtgtgtgtgtcggtattgttag
ggtctttacctcgaataataacgtcctgt
>NODE_21_length_640_cov_47.089062
TAATAGAAATCATTACAGTTAATCTGTCCAGGTCTAGACTTTGCTCTCTCTTGACTCATC
TGTGCCACCAGTCATTTCTTTGTATCTTTGTCTCTCATTTTTTTTTGTTCTCTCTCTCCA
TATCTCTGTGTCTATGCTCAGCCCATTAATTGTGCCCGAACAGTGCCACATGCCTCAATG
AAAATAAATTGCTTTTAATTTAGGCTTTCCTTTTTGCCACGGCCGGCATCACTTAATTTC
ATTAGCTCTGAACCTGTAGAGCGCTTTTTCAAAAGCGTCATCTCATGGACGCACTTGAAA
ATGAAAAGAAGCCCCTCTTTTTTTTCCCTCCTCGCTCCCTCTCTCCTCTCTCTGCGCTCC
TCAATTAACAGAATCGTTTCCTTTCAACTAAAATGAATGTTATTGAAACCAATTAGCATG
GACTGGAAAATCTCTCGTTAATGAGGGGAGTGTGGGTGAGTAAACAGGAATGAAAAGATG
AAATTAGAGAAGAGGCTCTTCTTGTTGGCCTGGAATAATGACATGCTTAGTCGCCTAATT
GTCTGGTGAAAAGCACCGCTGCGATAGTAACAGATTGCGGTGTTCATTAGGCAGCAATGG
GCCACCTGCTGCTGGGGCGGCGAGCCCGCAGTCCCCGTACACGTGTTTATCCCAGGGGGC
ACTTTTTTTTGGACATGACGCTCACTATGAAAAGCAAATGAGCTTGCCAATATGCTGCAA
TGTTGTGTCCTTATTGCCAAGGCACAGAAGCATGATATGTCAAATCAAATGAAATGAATG
AAACCCAATAGTGTGAAGCTGGAGGGTTTCCTCTCTCCTTTTTt
>NODE_22_length_692_cov_16.447977
CTGAAGAACATACTCAGAGTAATAGTAAACAGAGGGAAAATGTTGATCTCACAACAATCC
CTCTTTGTGTGTAATACAGCTTTACTACTTGAAAATGGATGAGGTTTGAATCAGCAAAAT
GCTCATAGAACAATTGCAGTAAGATAAAGGGGCTTTAGTGAGTCCAAATATGAATCATGC
ATAAGGACAGAAAATAGACTTCCACCATTCATTCTTGTTAGAGGACATGAGTTAGTGTTA
TACTTTACAAATGCTATATGTAGCTATCAGTGCACCACTAAAATAGGTCAATAGATTGTG
TGTGTGTCTAATCTTTGATCAGATGGTGTTCTCATCCAGGGCTATTAATGTGCTGATCCA
CTAATTGGGAGAGCTTGCTCTCTTAATGCAATGGCCTTCTAAATGTGTCCGTCCCAGTAA
TTTAATAATGGCCATTTCATGCTACTCTGACTTTTCAAACAGCTTGCTCGGGGCAGCTAC
AGGGACTGGTTATTGATTGAAACTCCTAGGCTGCCTGGGCTTGGCTGTGGGTGAGAGAGA
CTGATCAGCCTGCTTCCCAGAGTCCAGATGCAACCACAGTCCAACCCCCTCCACACACAC
ACACATGTCTCCACATGCTGCTCGTAAACACACAAACATGGAACATTGACTCACAAACGA
CAAGCTCATACTCACACACAAATTTGCAGATTCCGCTGAGATCCCTCCGCACCAGGCTTG
ATCAGTGGAGCACAGATGAGAGCGGTAAATGGAAAAGAAAATGTCACAGGACTCTGAAAA
TGAAGACGTGGGACCTCTTCAGCGGCTCTCTTATTCTCCTACCTTCGTGTGCAGGTCTAT
GTTTAGTCACTAGGGCCTggtgcctgtgtctgagga
>NODE_23_length_375_cov_10.834666
CCCCTCCCAAGCTTGCCCTTCCTTTGAAAGAAAAATAAATCCAGCGTAATATGATAGTTG
AAAGCAGGGGGTGATAAGATGGTGGGAGGTTGCAAGGGGGGTGGTGGGCAGCTCAATCAT
TCACTGTAAAAAAAAATTGCCCTGTATCATTCACCTGATTTGAATTGTAGCTCCCCCTTT
TTTTTGAACCCCTGCCAATTCATTTTGTACATTAAAAATTGGTCAGGGTTGATAAGATTC
CATTTTCACGGTTGGCAATGCAGAACTGGCGAAAGAATACAATTACAGACCCCAGAGTAA
ACTCTCCGAATGTCAACTTGATGTAAATGATCAGAAGGCAGGGCGCCACAAAAGAACAGG
CTTCAACTTCAACACCCCCCCACCCTCGCCCCCAGCCTACCTCTACCTCTCTCTCTTTGT
GTATGTCTCTCTACCTCTTGCTCTTCGTCACCACTCGACAGCCTTTCACCCTGCCAGTGG
CAGGCAGACAGGCCTGCTGAAGTGCCAGAGCTGTAGGTGCAGTTTGTTCTGGTGGAGCAC
AGAAAGGAAGTCTGGTGTc
>NODE_24_length_678_cov_38.436577
CCCGCCAACCATCAAACCTACCAAGGTGATGTTGGACCAATGTCCGACTACTGGGAAGGG
TTTACAAAGGGCCTAGGGTATTGACACATATGGCATCTAGAAAAAAAAAACACTTCAGAC
TTGTCATTGTATTGTGATCACATATTTCTGTTGTGACTATGTAGCGAGCTATCCAAGGTT
TCCTTCTGCTGGAGTTGGACTGTATGAGACCAAGCCAGACCTAGCAGTGCGATACTGTAT
ATAACATTGGTGTTGACTGTATTTAATAATGTTCATGACTGTTATCTTCTTCTATAATAT
TCTATACTATGGGTAACTGTTTTGTGGCTTCACTGGCCTGCTGCGTGGGGCTGGCTAACG
TTTGGCTAACGTTGAAGAAACATTCAGATGGACTACGTGCACTGCGTCTATATGCACTTT
GATTTATCAGGGAAATTTTATTAATGTTTTGTAAATGTTTCATATGACACTTAATGTGCC
ATTCCAGTTTTTACATCATCATGGAAATTATGTATTTTATTTAAACAGCAAATATCATTT
ATGTATTTCATGGGTTTTTTTGTTTTTATTTTCAATCGGTAAACAGATTGACTGGTTGAT
TTCCAAGTAATCAAGTGTTTTACCAAAGTGACTGTGAACTTGTAACTTTCGATACAGTTG
AATTATTTTTCTTAAGAAAAAAATATATCTATATATTGAGCAGGGGGCAGGGGGGGCGTA
CATCTCATTGTTTTAGTTCCTGTCATTCTCAACAGCAAAGTTGTATCAATAAAAATGTTT
TAAAAAGTGTGATCTTTCTGTCACCAGGAATGTTcactggttagattctttgtaagagaa
aatgttagaatgtcagacgttg
>NODE_25_length_371_cov_4.641510
AGGCGGGTGCGTCAACACTGTCAAAGGATTTGCCACCAGCTAGCAACACTAGGACCTGTG
GCACTCCTTCTAGGCGCCTGCTTCCGGCTGAAGCCGTGAAGATGTTATCCCTCAAGTACT
GGAGAGCTGCTCCAGTGTTGAGGGGTCTTCCGCCTTTGTGCCTCAAGCCTCTGACAGTGT
CAAGGATCTCGCCCTTTGTCATGTACGTGTTCAGATAGAACTGGACAGCTGGATCTCTGC
TGTACTGAACCACTGAGACACGGTCTTTGTTGTCATCCACACTGAGTGTCTCTACTACTC
TTTGGACAAAGTCTCGCATGGCTGGGAATCCACTTCGAGTACCATCAGATCCATCCAGCA
AGAACACCACATCCTTTCCTGCTGGCTGTCTCGTGACTAGGGAGCACAAGGTTTGGGACA
TGTTTAGGTTCATGAATCAAGGCTCTCTCGTGTGAAAGTCAAGTGATCAAAGCTAACCTC
AACGTCTACAACCTGCTCTCTTAATGCTGGCACCACTCGTTTGTAGACCTGCCACTGGCT
GACCTGGACTTTCTa
>NODE_26_length_1095_cov_28.872147
TGTGCAACAACCATTTCTATCTACCATGTTGTGTTCAGGTGACAATTTGTTCCAGCTAAT
TGGAAATTTTGCACTGGCTCTCCTTGCGAAATACATCAGCCTATCATGAATGACACTGAT
GTGATAAGCACGGATTCCGCTAGCCGCCACCGTTACTTCAAGCCAGCAAGGCTCGAGCAT
AAAAGTTGACAGCTGCAACAGTTTTCAGAAATAGTTAGTTGATAACCATCCACGGGGTAA
TGAAACTTCCACCTTTGATGAGAAGTTGAAAAGAGAGTGTTTCACTGTTGGCTTGGCAGA
ACATTAGACATGGCTGCAGGCAGGCAGGGGCCGGCGAGGGATCGTGCTGTTTTAATAGGG
CTCATCCAGAGGTGACGAGAGCACTGCATGCACTGAACTGGAGGTGTGAGCTGGGGCTGC
CAGTACATATCTTTTGTCTTTCATTATCTTTATTTCCTTATTATTTTAAATGGCCGGTGT
GTGTGTGTGTTTTTTTTTCTTCACTAGAAGCTTTTTTGATATCCATTTAGATTGGGGCTT
CATTAAAAAACCTCAGACAATGGAGTGACTTCTAATTAAGAAGCGCCGCATCTGGCCCCT
GGCACCCTATCCCGTTGTTCCATCTATTTTGCTGGGGAGAATTCATTTGTTTCTTAATTA
AGAAAAACACCAATAGCGTGAAAAATCTGCTTATGGTACCTGAATCCTAATTAGTTAAAT
AGTGAGGGGAAGGGGAAAACACATTCCAGTAGCCCTAGAAATGAACTCAGAGCTGATAAA
AATGAACTAACTAGCCTTGCATAAATCGAAGCTGGGGAGAAAGTGTACCATCATTATGGC
TAAGACAATATGCAAACTATCTTCAAAGAAATCAAATTGCCGGAATGTTTTCATTTGCAT
GTATTAACCATTAACATAATGAGGAGAAGTGACATTGGACCCGGATTGTGTGTCTGTTCG
GATTGATAACTCTGCTGCATCTGCAAATAGTCTCCTCTGCAAAATTATGCTAGCAGTCAA
ATCAGTGTTGAACTGTGGAGGGAGAGGGAGAGCGGTAGAGAGAGGGAGAGGAAGACAGAG
GGAGAGGGGGCAGAGACAGAGAGAGAGCGAGGGGGGAGACAAGAGGAGGCTTTTGCTTTC
TTTTTCCGTTTTATCAGGGAGCTCTGTGCAAACCTGCTGCAGTGTTGAATCGGAGCCATC
ATcctctgacagctatccttaaacaggaaggtgccgcgagtcattgtctctaaggctctg
cggaaagctgctatgtgtg
>NODE_27_length_789_cov_15.154626
GTTAAAGTACAAGTGCATGAATTTATTCCGGGAAAACCATCAATAAACAGCGTTCCACGT
ACCCAAACAATAATTTTCCCTGCACAAACATAATGAACGTGGGAAAAAAAGTGAGGCATT
TGATTTTTTTTATGGGCTTTTATCATATTCAAACAATGTTGTCCTGTGTATTTGCTGCAT
TATTAGTTAGTTGGACTCCCTGTCCTTTTGCCCAAGCTTTGATAATGTTAATCACAACCT
CGCTTGGCCTCTTTTCTGCATCTAATTTTTCCTTTTATAAAATTATATCACATGCTGCCA
GAGCCATTCCAAAAATCTCACTAAATACTGCATCTGCAGCCGGTAGCAGTGACTTACAGC
AGCTCCTCTGCAGAACAGTTTGGAAATTTAAATTTTTTGCTCTCTATTCAGGGGGCCTTT
TTTGACCCCTATTACGCATTCTAGACTTAACGTCAAAGAGCGAGGAAGAGATTTAATTTG
TTGACTATTGCCACCGATCTCCTTTAAACGGCTTTTAATTGATAACGGCAAGGGAGAGCG
GTGAACTTTAAATAGACATTCTAATTATCGGCTTTAAGAAGCAGGGGCTTTTTGGGAAAT
GTTATGGCATTTGGAATGGGATTAATGGGCGAGTGAGGCGCTGGCCACCCTGCAGCTAAA
TGACATTAAAGAGGGAGATGAGTGGTGCTGCTGAAGGGAGCAAACCCACTAGTCACAGGA
GCCAGGGCGCCCACTGCCTTGGGCACACACACCGTGGGGTGGGAGGGGTATTACATTATC
CAGCCCTCGAGACTTCGCCCCACACGGATACAGACGCTCCGATACAGTTAGGCCCATCCT
TCACTAATGCAATACTCTTGTGCAGATGAAGACAGGCCATTTGGGAATACTGGTGACTTA
AAATTAGTATGAATACTGGTAGAAATTGTTGCTTTTATATGTGAAATGAAATATTTTGTC
ACTTAGGCTAAAt
>NODE_28_length_785_cov_31.540127
CGAAGGATGTTAATATATTTGAGCAGCGCATAAATATTTTGGTCATACACACTTAAATTT
TGCAACATTTTAAAACTCATATTGTTAACTTGAGTTGATCCCCCTCCATCAAATGCAGGT
TTAAGAAAAGCCGAGAAAAGGCAAGTACAGGGCCATAATTGATGGCTCAAAGTGTAAGCT
TTCTCTCTGAGGGTCTGCTCAGGTCCTGATCCCCTGGCCTCAACCTGAAACAATCACTCT
TAGTTAACGACAACACTTCAGCTATTGACAGCGTGATCCCGTAAAGCAGACACTTCAATC
AACAGAGCAGCCGGAGGAGGTGTTGTGTTGGAGGAGAATAAAAGAAGGAGGGGGGCATGG
GGACGGATGAAATCAAGAAGTAAATAAATGAATTGATGAATGAATAATAGAGTGGCCAGC
TAGTGGCCTCTTGGAGCAGCAATGCAGTATTAATAACTGACTCTTACTGTTCGTCTCTGT
GTCATCACTGATACTCTTAGGTGGACCATGGCCAGCATAACACACTGCTGATCTGTACAT
TCGATCCGGATTACGTACTTTCTTCAGTCCTTCAGGAGGCAAAGAGAAAAGTAGAGAAAA
TCGAGGAAAAGAAGCATTCTGCCAGCCTGTGATGGCTAAGCAAACTCCCCATGCAAGCAA
CATCAACAGAAACTACACAGTATGTTGAAATACATTTAAAACACACAAGAGCTGTTGGGA
AAAAATATGATAGGAATAATATTAACATTCTAATATAATAAGGCTAATAAATCACATTGA
ATTTGTCTGTTGTCTATTTAAAACAGTTAAGGTCTCCACAAACTACATATTTTTGTCCCT
ACAGGAAAAATGGCTTGTAATAGGGGTCACTGACGCTCTGGCTTGGTTTGATACGGGTCA
GTAACACTTCTTATTGTATCAATTGTAAACTGGAtgaatcaatacaaccaatcagtggag
cccgcgcaa
>NODE_29_length_571_cov_17.323994
GTGTGCACCCCGACACCCACCGCCCTCCTCTTCTTCCTCCACCTCCTCCTCCTCGTCGTC
CTCCTCCTCGCGTCCCCCTCCCTCCCTCCCTCCTCTCCCCTCCTCCTCCTCCCCTCCTTG
CCTCCCCTGCTGCCAGTTTTTAACTACACTCCACTCTGGCCTCTGCTCTACTTGTTACAG
CCCCAACACGAGTGCAAACAATCAAAGTCTTTGGGAACGCTAAAATATGCATGGCTATCC
GTGACAGACAGATAAAGCAGGGCAATTAGCCACGTAATCCTAGAGCATCGTACGGAATAG
TCCGCCTCAGCTGTCCTCCCTCCCCTCCTTCCCTTTACTCTCTTGGTCTCCATTAGTTAA
ATGTACTCTGTGTGTCGGCTCCCCATCAAATCAAGTAACACTTCCCCTAATTGGCTTATA
AATAATACAGCAGGGCCTGCATTATAATTTCATCAGTGGTAAACATTGCGGGGGCAGTTG
GTAAAGAACCTATCCCTCATTAATTTCTTAATTTGGGTAGATGGAACGAAGGGGAAGTGA
GGGAATGAAAGGTGGAGAAAGAGGGAGAGACGCGGAGATCGGATGAACGGAGGAACTCGA
ATCACCTCGAGCTGAGAGAGAGAAAAGAAAAAAAACACACCAGAGAGAAGATGCTACTGC
TGCTGCTTTTGTTAAGAGATGTCAGATATTCAATCcaggggtttgtcagtactcctgtgc
aataggtgatgagggcccccgctgccccattttac
>NODE_30_length_989_cov_22.927198
GCCAGAATCTAAAACTCTTTGAAACAGCACACCGTATGTTTTTACATAATTCTCAGATAT
TAATCTCTTTTTTCTCGTGTTTTTGGTTTCGCCATGTACATAACTGTGGTTAATCACACT
GACAACACATAGTTTTTGTTTGCAAACTCAGGACTGTCCATCCGGGTGACTTGGGGAACA
CTTTTTCAGTCCTCATCTCAAAGAGGAGTTCATCCACCTTTTTGTTGTTTTTAATGGCTG
CCACTTTTCCACTCCGCCGTTTTTTTTTTGGCCTCGTTCATTTGGGCAGCTCCTCTAGAG
AGTCGGTGAGAGGGTCCATTGGTGCGGCGGCGCCGAGTTCGGGCTGTTTCAAGCGCTTTA
TTGTGTTTTTCAAGGCTTGCCTCTTGTTGCAGAACCAGACGCGCACCACCTCCCTGTCAT
AGTTCAGCTTCTCGGCTATTTCCGTCATTTCCTGTCCGGAGGGGTGCGTGTTCTTCTCAA
AGTGGCTGTTGAGGATCTCGAGCGCCTGCGGGGTGAAAGAGGTCCGCCGCTTGCGTTTTT
TCGAAGGCTCGCTGCCGATAAACTCAGTCAGGTTCTGCATGCCGGATCGGTGGCGGGCTT
CAGCCTCGGCCATCCAGCGCTCCAGAACGGGCTTAATCTTCTGGGCGCTTTTAGGGGTGA
TGTCCAACTTCTCAAACCTGGCAGGATATAAAAGGCCAGGGTTCAGTTTGCCTGTCAGAC
TGCTACCTATAGTGTTCTCTTGGGCTTCCTGTGGTAGGAAAAAGTGGCTTCTCAGGATGG
TGTGTCTGGGGAGAATTGAGAAAAAAGAATCTTACTTAGGTGCCCTGCCAGAACAAGGGA
TAAGCTGCCTGCCTTTTAGTCTCCTCAACCAGAATGCCACAGGGACTGAGACTAACATCC
AGGTGCACATCTGGGGCAAACGCCTCTGTATTCTGCACCTGGAAACACCTCAGCTGCAGC
AGCTGGAGGTGACGGTTGCCAGCAGTGTGTTAATTTTCTGGGCCAGGTTGTGGTTCTCTG
TCCCAAATTGGCAATAGTGGAACAAGGAGATGTATAATCGCCAATGGCTAGAGGTCGAGG
TCCAGTCGAACCAAAGACACATCAAACATCTGGCTGAAGGTTTTAAATACTGTACTTCCA
AAAGTCGTCATGAATCAACAGAAAAGCAAAACa
>NODE_31_length_626_cov_15.290735
CAGCTCTGCAGAAACTCACACCGGCTCTCAACAACACTCTGCTTTACTGTCGATCACCAA
GACACTCAGCAACACCGGCTGTCACCTATACATGTAATATAAATGCAATCTCACTTTTTC
TCTGTGATAAATATCAGCCATCTCTGAGGGGCAGACACAGCCTGACACACATGCGAACAC
ACGCACTCTCTCCTCGCGCACACACTCACTTTTGAATACAGCACCGCACAGACAGTCAAT
AACAGAATGGGGTGTGAGATTAAGCCTAAGCCCACCTTCTTTTCATGTGGCAGAGCAGCC
GCTGCCCCGAGATCTGGCACCAGATGGCGCTGTGCCGGTCGGTGCCAGGAGATAATCGGG
ACAGATCGGGCCGCATTACTACCCATTATCTTCTAATTATTCTTGTGTGGAGCGCTGATC
CTGCCGTTTGTGTAAGTGGATGGCACAGAGAGCCTGTCGCCCCCGGCAGCACGAAAATCC
TCCCCACTTCCCTCACCCCCTCTGGGGATGGAAGGAGAGATCAGCCGGGGGAGGGAAAGG
AAGGAGGAGCTGGTTGGGTAAGGCAGCCAACCTGATAGACGGGAGAGACGCCTTTGTGGA
GCATGAAACAGCCACCGGTTTATTAATAAAGTGATGTAAGGATGAGGAGATCCCGGCGAC
CTTTGACCTCTGCGTCGGTGTCACAGACAGCAAAGACTCATTCTTTGGGAGCGACGGCAG
CATCTTCCTCCTCTGATGACTCTATAAAAGCAGGATAAGGATACAGTTCAAGTCTCCCAG
GCTCCATTTGTACggtggctgtgtggagac
>NODE_32_length_960_cov_38.750000
AGAGTTTAACTACGGCAGTACGCCACTCTTTTCTTCCTCCATCAGTCTTACATATGCACA
GTATGGTAGGTGGATGACTTATTTGCATGACAGCCAATATCTAATCTTCCAATCAATCGT
GAGGCATCAAAACTACTGCACTTGTGTATATTAGTTAATAGCTGTATGGGTGTTATGTGT
ATACGTAACCAGCTGCAGATAAGCAGAGTGTTAAGTCTTAAATCCTGGGTTTTGGGTGGC
TGCAGATGCCACAGGCTTAATAGGCTAGAGGGGAAGTAGCTCCTCATAAAACAACACATA
ACAAACATATCCCCTTCCCCAAACAAACATGTCCCTGTCTCCACATTATCACCTTAGCCC
GAACAAAACACCTCTTTTTGTTCTCCTCTGGATCCTTGAGCGCAGGTACCTCAGCTTGTT
TGTTAACACCAGCACCAAAGAGAGGGAGAGGGAGAGGGAAAAAATCAATGTAATACTGCA
GAACTATCAGATCATATGAAATTATGGATTCTTGGTCTGAGCATTCAGCCCTTGTCTGCC
GAGCTGCGCAAATCAATTCAAACAGACACAAAGAGCAAACACACGGCGTAACATCACAAT
AGGAAATTGAAGCGAGCGGAGCCTCCCTTTTAAAATATGCGGCTACATATTTGTTTTGTG
GATTACCATTCTGAAATGAAGTTTGAACAGTTACTTAAAATAATATGCAAAATATAATTC
CTTCTTCTTCTATTTTTATTATTATTCCTCTCCTCCATACCCCCATTCTCTTGTTTGTTG
GAGGAGAGGGGAGCGATGGCGGCCACAATGTAAACAGACACACAGAGCTGCTATGATGCT
GATTATGTTTCCAAAACATATTTTGGGGCCTTATTCCCATTGCAGGGAGTTGAGTATTTA
TTCTTTCTTTGTTTCCATATTGTACTGCTGGTTCTAAAACATTTATGATGCTATCTGAGG
TGCAGTAAAGGGGTGAGGGGTGATTTAAGCGTTTGGAAGAGGAAAATCTGTGTCATGTCA
GGTGCAGGCATTCATTAACATCTCCTGTTAAAAGGCAAACGTGCTCCCAGGTGGGAATCT
GTTGTATGAGCAAATATTGTGAATCGGCCGCTTTATTGTAAGTATTCTTCTTggtggcct
catt
>NODE_33_length_802_cov_20.179550
TAAAAAAACGATTTGGATATTCCCTTTTTGTGCATTTTAATGGAAAGAGCAACAACGACA
GACTATAGTTGTCTTTAAGTGCACACTTCTCAGCCTCTTACCCTTCTTGCCGCAGTAGAT
GAACTGTCCAGTGTGGATGCCCTCAGCAGCGATGAAGAGCTCTGTCCTCTTCTTGAACCG
GTATGGGTCACGGAAGGCCACCTTGGCCAGGGGAGCGCCACGGCCGGGGTCATGGATGAT
ATCCTGAGAGGGGAGATCAACAACGTTTACACTCCGCTCACGCCAAACAGCGAGACTACG
ACAGGTGAGAATCGACGGGTTACCTTCACGATCCCCTTGATGTAACCATGGCGTTCAGCG
AAGTCAATGTGACGGAGTTTAGCAGCACCTTTTCTGTGCTTGACATGGGCTTTGAACACG
GAGCCCGCACCTTTTCTCTGTCCCCTGATCACACGTCCCATCGTGTACTGAAAGACGACA
GGCAGTGTTAGAAATCTTAAATTAGCACTTTTACACACACTTTAACATCTTACAATAGGA
TTAAAAATGACTAGTAGAGATTGTTTTTAACAGATACTGCAATACAGTTTTTAAAAGTAG
AATATCAGTTCATTATCTGCCATGTAATAGATGCAAACTATACAAAGAATACACTACCAG
AACCTCTCGGTAGTGTATCATGTATAATTGATTTAATGAACACAACCTGGACACACAAGC
TGCCTCAACCTTTCCAAAAACATCTTTTTAGCTAACAAAACTGTCCGTAGCAGGCAAGTG
AATGCAAGTATTTAACAAATTTAGCACTTTAGAAAGTATTTACAAGTTTGACATGTGAGT
ATTAGCTTAGAGGACTGTCTCTGATGTTTGGTTTCAACACACTTTTGCATTTAAAAAACT
GAAACTGGCACGTGACGAACGTATAAAGGTCTGAAACACAACATAAGGCGACTTTTAACA
TAAGAGCCTGACAAAATGTCtcaagt
>NODE_34_length_847_cov_19.072020
GCTGTGCCGCCACCAGTCCATGCATAAAATTAGGCGACCATGCTCATTGACATGGAGTAT
CTCTTCTCTATTTAGCCTGCTCGCCCGATAAATAAAGTGTGTTTTCATTGTTGCCCATCG
TGCCGTCCCTAACTGAGAAGAGAACAGAAACACAACAGATAAGCTCCGGTAATTTTTTTT
TTTTAATCACTGCTAGAGAAAGTCGTAAAAGTCAGTCTTTTGTGTACTGATGTGAAGTTA
ATCTGATTTTAATTTAATTATACGAGTTAGTTGCGGAGGGCACAGGCATTGGGGTGTTTG
TTGTAAGAATGTTCTGACATTGGCGCAGGTATGGGGCAGCTAGCATGTTAATTAATGATG
AAGATCCTGACAATATGCAGAGGCATGACAGCGTTAAGCCAGTCGGCTGCTGCTTCCTTT
GCATATTAATAGATCCTTCATTATTATTTAATATGACAGCTGCTCCAAGGGCTACCATCA
GACCTTGTCTCTGTTATTTGCTGTTTTGTGCTCCCCATGTGACAGTGCCATGCTATTCTC
TATTTGTTGAAATGTTCCCTTTTCTGTTCTCTCTCTGGTGTGGCTCTCTACATGCGACCG
TGATGTGCTGTTTGTTTTGTGCTCAGGAGGATTCTGACTTGCCCGTGCGTCTATATGGGA
AAAGTGTCTGAATCTAAAGGTGACTTTGAAAGAATATATGAGGCTGGATTGTTTTGTTTG
CATAGTAATGAATGCAGATTAGCACTGAGTGGGATTGGTCTTGTTGACGTTTAGACTTCT
AGTGGCTTAATAGACTTGTTGTTGGGCGCCAGCATCTCCCTGGCTTCCTTATTACATCCA
TTGTATCGAGGTGTGTGTTATGTGGATATGACAATTGATCCGGCGAAATGAAACAATTAT
CAGAACAAAGATTTCGATTTATGGAGTGTGTCACTTAGTCAAAGACagggtggtggtagc
ggcggaatgataaatgaaaaatggaaaagtgatcattccatctggttcacaatagcacag
atcaattcctc
>NODE_39_length_664_cov_28.117470
GCACATAAAATGATTGTTTGTGAGATAAGGTCTCTCTGTGGCATCCCCTTGTCTCTGTGA
TTGAAAGTCGCTGGGTTAAGAACATGACTAAGAGGTTAACAGTAATAAAAATAGCTATTA
AGCATATATTCCCTTCCAACGTGTCACTACAAGAAGGGGAGAGAGAGAGAGAGAGAGAGA
GAGAGAAGGAGGGAGGGATACTGGCACCTAATTACAAGGAGCGCACTTGGCTGCTTTTAT
CAGTAATTGGACTATATAGCCCTTCATTATAATTTACTTTCTCCCCCAAACTGTGATAAT
GCAGACAAGCAGAACTGAGTGGGCCTGTTAGTGGCCCAGAAACTGACACCAGTTAATGGT
TAATTATAATGACTAAATTAAAGGAGTGACGGTGAGAGGGCTCTGGATAAAGCCCAGGCA
CTTAATTTAACAGGATCACTATCAGAGAAAACTCATGAGAAATAGACGAGGTAAAGACAA
AAAGAAATAAAAAAAGAGAAATTAGTAAAAAAGAAAACAACTGAGAATATTTTTTTCAAA
GGTTTTTATTGGCTTCATTGTCGGGGCAGGGAGCCGGAGATGTGTCCAGGGATTAAGCGA
CCATTAATTGTCTGTTTCAGACTGATTGAAAACAGGGTGAAAATATATTTTCATTTAGGC
GTCCACTCACCAAAATACGTCTCACTTTAAGCAATTACTGCTGGTGAAAATGTAACAACC
AGACAGACAAAGGAATGCTTATGTGGCTGTGGCAGGCTGGCAGTAAACACACTTGCAATC
AAACTCTACGTTAACCCTTTGAACCGAAGGATGCcgctgcctggttttcacgcctttaat
ttacaggc
>NODE_40_length_829_cov_25.404100
AGAGAAAAGACTCCCCATGCAAAAACAGTGCATCAAAACAAATAAGGCCCGAGCCACTTA
AGAGAAGTGGCTGCGTTCAGGACCCATTTTCACTACATGTCAACCAAATGATGCAACGGC
ACGCACAAATCTGCATTACTTCTGTGCTCGTGCCTTTTGTCTAGAAATCCCATGTATGAG
CCTAAAAATAGGGCTAAAATACAAATAGTCTGGGTTGTGCATCTGTTGCTGCTATTTTAT
TCAGACAAAGCATGAAGCAAAAATTATGCACAATGACTTATTTTTTTATTGATTATCCGT
ATTTGTTTTGTTTCTTTCGCTGCAGGTTTCCATTTTAACGTCGTCTTTGTGAAAATTCTC
CACCTCCTAGTTTACATCTCCTTTCCCCTTCTCTGCTCCCCAAATCTACAGGCAACGGGA
CGCTCTTGTACATTAAATAAGAACTGTCACCCTGGGCAACTTGCAGCAATGAAGCATTTA
TTCTGCCTCACATTTCCTGGCACTTAGAATTATTTCCTTCATGCCTGATAACCAAATTAC
AATATGGCAGGTCTCCCCGGAGCCACAGGATTGTTAGTGCCAGCTCACAACATACTTTCA
ACTGATGTGGCATTTCATGTACAGCTGCCAATCAAAGCCGGCAGAAGGCTGAGATGTAAA
TGAGGGCGGGCCCGATGGTGTTCAATTACTGCTCTGAGCTCTGCATAATCCCCCTTCCCA
CTGACTGACTGACTGACAGCTCCACATTCCTCCTCATCCCCAGCTTTCTCCCCTAATTTC
ACTACCTTGGTTTCGCCTCATACTGGGATTTGGGAATCAGACATTGGAGGGAATTTCTGT
CACTTTCATTTCCATTTAGAATGGCGCATAAAAAGTGTATTATCTGACATCTGAAGGGCT
ATAGCGGTAAAGGGATGTGCGTTCAGAAAGCAAACTACTGCTAACAAACAAATTCCCTGC
AATTTGTGACCCagagcccagtgctgaactaagtctcctatacgttatgtcag
>NODE_41_length_439_cov_6.640091
CATCAGTCACTTTTTCAAGGAGTGCACCATAAAGAGTGCAGCTGAGCACAAGCACCAGTA
GAGACTTCATTTTAGGTTTCTATGCTTCAGTTAGCGTCATGCTGGCATTTTGAAAGAGCC
TGCAGCTCAGCCAGAGTTATTCCTGGACACAATTCTCCGTGGTGAGACTTCAGGACACAC
ACACATACACACAGAGACATAGATCACTGTGACTTCCTGACTATGGACTGTGAAAAGACA
TGGGGACAGGGTCTCAAGATAGGGTCAAGGGGAGGACAGGTCAGCTACAGGACACAGATG
AGCCATGGAGAGAACGCGAGGGAGAGAGAGGGAGAAAGATGGATGAGAGGTAGGTTCTTG
ACCGTTAATCATTGCAGTGCCGTGTATGTGTGCTTAGTGTGTCACTGACTCTGCTTAGAC
AAAGAGTTTAAATCTGATATTTTGTATGTTTTTCTAAAGTCTGAGCAGAAAAGGAATGGC
TTTATATTTTTTTTAGAACCACCCTTGTTTATATAAATACCTGCCTATTTTGCAAATACA
CAGTCTCCCTTCTCCTTCACTCTGAAAGCAGCACATGCTACAAAATGGAGAGTTAACAGG
ACAACTCACAGCTAgcagctcct
>NODE_42_length_1246_cov_24.821831
ATAAAAAAACATGTTGCGATTATTCTGAAGCTACTGGCTCTCCTTTTGGCTCGCAAACAA
AGAGTGGGGGGTGTAAATAGGAGGAGAGGCTCACATGGGGCACTATGGGTCAAGAATAAG
CTAACTTTGTTGAAAATGCACTTTGACTAACCGTCTCGTCCTCTCCCCCCCCTTCCTTGT
TTTTGTCTCTCTCTCTCTCTCTCCCCCCTCCTCCAGTTCCACCAGGTTAGAAGAGTGATG
ACCATCCTGTTCCTTACTATGGTTATTTCATACTTCAGTTGCATGAGAGCTGCGCCCCTG
AGAGATGCCCCGGGCATGCGGGGCCATCGGACGGAAGGCTACTTGGGCGCTGCTGCGACG
GCCGCACGAGGCCACGGGACTCCACAGAGTGGCGGCGGGCCAGGCCAGCGCGGGGAACTG
CCCTCACTCACAGACACATTTGAGCAGGTGATAGAGGAGCTGCTGGAGGTGGAGGGCGAG
GCGGCACAGCTGGGACAGGGGGCTGATAAGAGCCAGGGAGGTGGGGGCCCGTCGTCTGTG
GTCGCCCCGGAGACCAAGGATGTCGACCTGTACGACTCGCGGGTGATGATCAGCAACCAA
GTGCCTTTGGAGCCGCCGTTGCTCTTTCTTCTGGAGGAATACAAAAACTATCTGGATGCT
GCTAATATGTCCATGAGGGTGCGGCGACACTCCGATCCCTCGCGGCGCGGAGAGCTCAGT
GTGTGTGACAGTATTAGCCAGTGGGTGACAGCGGTGGATAAAAAGACGGCAATAGACATG
TCTGGGCAGACAGTTACCGTCATGGAAAAGGTCCCTGTCCCCAATGGCCAACTGAAGCAA
TACTTTTATGAGACCAAATGCAACCCCATGGGGTACACAAAGGAGGGCTGCAGAGGAATA
GACAAGCGGCATTATAATTCCCAATGCAGGACAACCCAGTCCTACGTGCGAGCACTTACC
ATGGATAGCAAAAAGAAGATTGGCTGGCGGTTTATAAGGATAGACACTTCATGTGTATGC
ACATTGACCATTAAAAGAGGGAGATAGTGTATAAAATGTATAGATTTTATTGAAGAGTTT
AAAAAAGAGAATAAAGAGAAAATATCTATTTGTATATATACATAACAGGGTAAATTATTC
CGTCAAATGAAAATTTTATGGACTGCATGTAAAAAAAGATGAAGTTTATACAGTAAAAGT
GATACTACAGTCTATTTATTGAACATATTCATGACCTTGTAAACAATTAAAAAAAATCTG
ATCAGTCATTTGCGCCCAGTTTAAATTACTATATCACATTCCTCAAGACATTGTGATTTG
TTTACGTTGCCAAGAATTAGAAAATGAAGGAAGAAAAAAAAAAacacaggcaaggaatga
gagaggacagttccatcttcaaaagcttgcatgctgcttcaattgtgaac
>NODE_43_length_600_cov_42.450001
TTAATTATAAAGTAGTATAATACTTGAAAATGAGGGTTTTCCGCTTGCTAGTTATGTGCA
TTGGCACTTAAAGCCAATACAATTCAACAAAGCTATGGATGGCGTTTCAGGGATGCTGAA
GGCCATTTTTGCTCTGTCCCATCCTTACCAGCTGTATTTGTTCTCTTCAATAAATTCAAA
GTAGCCCCTTCCATGTTCCTCCCGGCGTCTCTTAACACCCTTCTTATTCTTCTGATCAGC
ATTCGTGTCTTTGTCCGCATCCCCTTTGAAAATAGAACAAAGATATAGAATGAGGTGCTC
CTTTTTGTGAGAGAGAGAGGTCGGACTGGCAGTGGGGTTCTGGCCCACAAAGCCCGTTCA
TTAGTTACATTGTGTCGACCATAATCATCAAAAAATTAAGGCTACTCAGAGGCAACACCT
CATAATTAATAAATAATTAATATAAAACAATACAATCATACTGCACAAATTGTAACAGCT
CTTAAAAGACCAGGTAGTAATTACAATAGCAGCTGGCCCAAATGAACATTGTGAACAGTG
TTTGCTGGGGCTGGAAAGAACAAGTCTCTGCAAAGTAAAGGGTCATTAACCCTGCAATAA
AGGGCCTCAAATATAATGTGTTCAATGAGGTTCAGATACAAGTCTATTATATTAAGGAGG
GCAAGTCTACTGTTGTCATGCAGGGAAACAGGAGACCTACTTAGACCTGGATTAACCCCC
CTCCCGAGTATGTTGGTACACTTACCTAGGTGACTACTGTGTTGTGTAAATCCATGtttt
ctat
>NODE_44_length_994_cov_22.117706
AAATTTAAGGTAAAATTCAGGAAAAATAGCACTTATGTTTAAAGGCGTCCTATTTAAAGA
AACACTTTGAGCCGGGCACATATGTTAAGTGCTTTTATGTCTGTCAAAGCTTTGGGAAAT
GACTTTGTGAATAATATATACAGCAGAGGGAAGTGGACGGATTTTAATAAATGTCTTGTC
ACTGACTCAAGTCCTCCTATAAATGGGACAAATCCATTTTTTTACGTAATGCGTTTTAAA
TTTTTTATTTTGTTATACCTATGTATTCCAAAGGGGCTCGGTGCGATCAGGGCCCCGAAG
GGTTAAAATCTGTGCTACTTGGAGTGTGTCCCCCAGAAAAGGAATGAGGTCCCCGGGAAT
GTTTTACAGATAAAATAAAAAGAATCAGGAGAATGAGGGAAAGAAGAGAAGTTGAATATA
TATTTCATGTGATAAGAGAAAGATGAAGCGCGAGAAAAAAGATTCCATTACAGCTGCGAC
AGTTACAAAACTGCTGCTGTGTAGAGTAGCCTCTGTTGAAAAGATTGATGCAATAAGGAC
TGACCTTGGCTTGGAGCAGGAGTCGGTGATGTATGTATGAGCATCTCCCTGCTAAATGGA
CCCAGATTTGTAGCACTAATATACATGGAAGCCCAGTACCAAACTCGCCGCGGCTATAAA
TCAACAGCCACTTTGGGTGTCATTTCTGGTTTATATTCTACTATTGTTCTGTGCTTTTAA
TTCGTGTCACTGCCATCTGTTCATTTGATGCAGTTTCATAGTGTATGATTTGGCTGCAGA
GATACTGTGCAGACAATCCCTGTTAGACCATCAGAGTGGATTAACTGCACTGGTAAATTC
CGCCGAGGCTATCTCACAGCCGCATGTAAATAGAATCTGAATCCGGGTGAAGAGGAAAAA
ATAGAAATTTAAAATCTAAAGTTTTATTGTTTGTCAGGAACTCGGCAGAGCGGCGATTCA
ATATAAAAGCAACAAAGAGCGAGAACGGCAAGAAAAACTCCTGTTTAAACCTCCGGCTGA
AAGGCTTGCGGATTCAAACTGGATGTTTTCCAGAAAGCTGTTCCTAAATTAAAAAATATG
ACcactttctttcattttcagctgtgtctagacgtcctgttgttcattcacatatacaat
gtgatagaacttaattgtcagcttacattaaaattaat
>NODE_45_length_690_cov_44.986958
ACTGTCAAAGCAGAGGAGCCGGCGATGAGAGAACCATTTCAAATATTCAAAGGGGCGAAT
GTTCTTGTGAAACATCTATTAATCATGGAGATTTTGGCCGGGCAGATGAATTGTGGTGTC
GGCTTTCTATGCACGCTGCCACAGAATCATTAGCCACTACATTCGCTCGAGCCAGAACAG
ACATGGAGGCTAATCAGCAGCTGTAATGGACACACTTCATAATTGTCAGTCTTTCGCGGC
ATGGTAAGGAGACTTAAGCTGGGGAGACTGAAGGCATACCATGAAGGCAGCTTTGATCGC
ATGAGCTGAGAAAGTGATGTGCCTATATACTCATTATTTTACCTCGAGACTTGTGTCTAA
AGAATACAGAGGATTTCCAACATTTAATACCGCCGTATTTTCAAACTACAAATGTCGTCC
CATTCTTATAGTTACTGAAGCGAAGTCGGTTCTCTATAATTAAGGCAACTTTATAGGCAC
TGTTCCCTGGCGAGTGTATGTACGAGTACCTGTGTTAGATGTTTCATCTTTATTAGCCAG
AGCATGGTAAGCCTAGCTCTTCATGCACTAATCCCCAGCTAAAGAAACAGCTTTCAAGGA
ATTAACATCAAAAGTAAAGCTTTGCGTGCCGGCGGGGGAGCTTTCAACAGAGCCTGCCTC
AACTATCTCCTAAGTATTTTCAGAGCCTCAGGGATGAAGTGGAAGTTAAGTTTAACTTGC
TCTGTGTTCTTCTGCAAGTCTTTGACCTTGTTCTCAGGTCTCTTAATAATCCCTGATACG
TTTGAATCCGTACAGCGTTTGCGGCATTTCCATGAGGCACTGCCAGAGGGTGAGGATTTT
TTTCACCGGGGCCCATTGCCCATTCTTCTCCTTC
>NODE_46_length_905_cov_23.730387
TTGAACAAAATAAAGACATAATATGTATTTTTTCCAGTCAGCATCATGGCAATGTGGATT
TGCGTGTCCTCATAAGACAATAAGTCTGTATTTATTCTCGCTTTCTTCTTTCTCTCATCG
CTTCACATTTAACACAGGCTATAATTAAACAGCTACACGAGTAAAGAACCACCCCATGCA
TTCCGGTTCAACATGTATACTAATACCAGCACAAAAAAAGTAATTAGTTTTGAGCATAAT
ATGCATGTTATGATTGATTTCATGTGGAGGAGCTCCAGAGATGCTCTCGGCTCGGTGCTG
TATGTTCCGAGATGATGATGCAATGAAAACAGAAATGCATGGCCTCTGCTCTGTGACCTG
TAAATAATTGATAAATCAATTTTCTTGACTAGAACACCAAATAATGAAGCAATGCAATTC
TTATCAATTACATTTTCGTCTTAATTGTTGACTTCACTTAGCACAAAGCAGCACAGCGAA
ACACCATGCCATTTTTCAATTAAAAGGTCCAGATGTTTTTGGAGGCTTCAGTAGACACAG
GCAGTTGTGAGAAATGCTTTATCTGCATTGTAATAATCACTAGAACATCAGCTCCAGGCT
GCATTTACATACTCATGTTTTATTCCAGCCCTCTTTCTAATGCACCGCTTAATTATACTG
AGCGCAGACAATGTCAGACCCCCATAGCCCCAAATTTATTATTGCACTGTGTGAAGCTGC
AACCATCAAACCTAGTGTCCCTCATCACAACACACTACACTCATCACTACTCTCACTCTG
CGAAATACATATCATGCTCTCGCTATGGAACACACATCACATTTTCTGGTTTTAATCACA
CCAAGTGAGTGAAATTAATAGCGAGGATGGCAAAATTCAAACTGAAGTCACACCTCAGTC
TGATGTTCATTCCCTTATATGTGTAATGTCTTCACTACTTAACTGTGCTGCAGTATATCA
CATGTCATTCTGTTTTTTTAAAGTACAGTATACAGAATTTCATCTCACTGACTCCGACGT
GCAACTTAAAGGTATTTTtcataatgaacgcgcgaactcaaggctcattaatgcgtgttg
aatgtctta
>NODE_47_length_838_cov_26.775656
TATGTTCAGCCAGTTGTAAAGTTCATCAATGTTTATGAGGCCAGCAAATTATTAGATAGA
TGGGAGTCCTTGAAACTAGTAAACAAGGTTTAGAACATAACGCACAAACATATAAATAAA
CAAAGGGTTCAGGGCCGTTGACCCATAACATGCATTTTATCACGTCACTAGGGATTAGGA
TTAAATGGCATATGTATGTGATTTTTTGAATTTTAAAACCGTCGCTGATGTGATTCATTT
TGTGCCCTACATGTATTGCATTACATAATTTTAGTGAGGAAAAAAAAGAAGCTTGTCCGC
TGATTGTGTAACTGTCATGTTGAAACACACTCCTGGTGGCAGCAGTGTCTTTGCCTCGGC
GTGTTTTACAGGATGACTCACAGGCTGATGGACAGGCAAATCGATATTTTGACTTTGGCC
ACTGGATTTCCTCTTGCAGGAGGAGCGACGGTAATGGAAGAGGACTGTAAATAAGTGGAA
GGTTCTTGACAAATGAATCCATTAACATTTGCCTGTGTCGCCTGGCGAGCAGATTTGCTG
TTTTATGGAGCAGGAAAAAAGAGCTAGTAAATCTGAGGGCGCTGTAAGGGTGAGGAGCTG
AGAGCAAGCTGGGGAACACATCTCCCATGATGCAGCACTTTATCTCCCTCCCAAATGGCA
TCTTTATCTGCCTAAATTAAGTTTTGATTCCTTGCCACATACGGAGCTGCAAATCACTTT
TAATACTGATATCAAGAGCAGCAGTAAAGTGTGCCCAAAGCGATGGAAAGCAGCTTTATT
GTGGTGGCACATAACTGCCGTCACCGCCATTCACTGTCTCTCTGTGGCTCACAGTAGTAA
AAAAAAAAATCTGCCCCAAACCACTGCTTTGTGTGCAAATCATATTATGCCATTTGTCAT
AATTCAAATTCCTCTCTATCCTGCAGCTCTGCACCCAGAGTAACTTCAACTATCTACCTG
TAACTCTGCGGATGAGGAAGACGGATACCCCTAAAggtgacttaatttatagctgtgatt
aa
>NODE_48_length_657_cov_40.264839
GCAATCACAAAAAAAAAAAGAACTGCAACACGGGAGGCGAGGGGGGAGAAAAAAAATCAA
CGCATCAAAAAACAAACTTTAAACAATGACCCCACTTCTGTGCTGCAACTTTTTCCCCTT
ACACCTCGCATTTTTTCTTCTGTCACGAGTATAAGGGGCAAGAGCGATGCATCCCTTTTT
CCTCTTCCAAGGATAATGATTTACAAAATGCCTCTCATCAAAGAATTCATTAACAACGAA
CGTTAATTAAAAAATAAATGAGTAAACATCAATATCAAATCTCAGCACTGTGGAAGGGAA
TACATTATGCAGAGTAATGATGTTTGAGAGGGGCTTCAGCACCTCTGTGGGACTCTTTTA
AACCCCTTACCTCTTAGGCAGTTGCTTATTTTGCAACCCTTTGTTGTTTAACAACAAAGA
GAATGGGCTCTCATAATGTTATATTAATCAGCGGATTAATATTTCAATTTGATTTGCTTT
ATAGTTGAGGTGCTGTTGGCATTTCCATTTTCCCTCCATATGTGCAGCGATGTTAAGTGG
TATCATTACCATTTTCTACCTGGGGGTTCGGGGAGATAACAGGCACCAGTGATAGCTCTA
TTCTGTGGAGGGAGAGGGAGGTTTTTGGGGGGCGCTCATGCATTTTTAAAGGTCCGGGTT
TGGTGTGCCTTCACATCCATTATTCTCAAATGTTGCATGCAAACAGCTGAGTCACAGCCT
TTCTGCCCGCCACAGGACAACAAGAAACAAGAACGCCCTGAAATGCTAAATTAGAGTGCC
CACTGTAAAAGTGTCCGCTGGTATACAGGCAAATATGATTTATTCATTCTAAATTGTGTT
t
>NODE_49_length_578_cov_12.730103
CTGCCTGTATTTGCTTGTTGGTGGCTGGGGAGTGAATGTGGAATCACTTCTGCTTCAAGG
TGAACCAAAGTCCCACAACCTGCAAGCAGATAGTGGAGTGTCGAGTGTGTCGGGTGAAGT
TTATGGAAAGTGTGAGGAGAGTGTGTTTTTATTTCTTTTTGTGTGTATGTGTGTGTGTGT
GTGCATATTTTTATTTTGGCCTGACTAATCCGCATGCCTCTCGCTGGTTCCTGTCCTAAC
AGGGGGTGTCATTTGATCAAGTCAATAATCTGCTGATTGAACCTGCTCGAATTGAGGAGG
AAGAGGTCTGTACCTACTCTTTCCCGTCCAACCTGTCTCTCTGTCCATCACTCACCCACT
CATTTATCCACCTGTATTCAGACGTGGAGACAGAAAATTCATGGTTAATCCGAACCAATC
ACTAGGGAACCCCTAACCACAACTCATTTACCAGAGGGCCAGTGTGGCAGAACCTGGATG
CAGGACTGAACAAGAGATTTAATCTGCTAAATTCATTTTTCACTGGACAGCTGGAGTGTT
GACACTGTGGTAGCAAACATGTAGGGAAATTCAGACTAATATATTCACTGATAATGTGCA
AAGCGACAGCATTTTCACATCATATAATTGGAGCAGTGCTTTTATTTTCCTGCTTGTAGG
CTGCAGCTCTATTTGTTGACACAGGAAAAGGTTAAGCTTAAGCACTGGCATGTATATTCC
CATATATCCTCCAGAGAAGCCTGTTACACGAGATTatgttta
>NODE_50_length_565_cov_48.807079
AGGCCTGACAGCGCCCCAATTCCAATATAGCTTTCGACATTTGATACGTACACCCCACCC
TTAGAAACAAAAAAAAAAGAAAGGAAAAATGTACCTCTGCCTCCCTCTCTCAGTCCACAG
ACTCTACTCCATAACAGCAGGTCCTAATTTCTCTTTCCAGTCATGGAATATGATAATTTT
CTTATTTGCAAGAAATATCAATTGCTCAAGGCGGACACATAATCATTGGGGAGGAAAGGA
GAAGCTACCTGTGTAATGTGCTTAACAGGCTAACCCATTTAGCCACAGGCGCTGTTTGAA
AATGAGAAAGTGCTGATGGTCAAAATCAATTTTCCCTGTGTCCAAATTACTCCCTGCCCG
GCTTAGAATTTCACCTAAATGGCCAAACCTTAAAACACTGATACTAATTCTATCATATTA
GAGCCTGGTCGTATAGTTGAAGTTATTGCTAATGCTATTTTGCTGTATTTATTGATGCAG
TGAGATGACTCGAAGGCCAGGGAGCAAAGAGTTCTGTTACTGCCTTTGTGTTTGTGTGTA
GATGCATATCAGTACGACTCAGTGCATGAAATGCACTGCAGCCATCAGGCTTTAACAGTC
TTTTAGGAAGTTTGCTGCTTGGGGGTTCACATGTTTCATAATCAAGACAAAAAACTCTAA
CATAACATAACATAACTAACATTTTCTGCAATATATAATGTTGAAAGTTTCATGGAAAGT
AATCCTTTAGCTGCCCCTAAACAACAGAt
>NODE_51_length_851_cov_30.725029
AGGGGTCCATATCTACAAGTAACCCCGTTCACATTACACATAGTCATTTGATCCCTTGTT
ATTATAAAACATATCGACCGCAGCCACTTTAAGGATTTAGATTTATTAAAAAAAATTCAA
TGACAGTCAGAATCAACTAAAGAATGTCTAAAAGGCTGTCGTGACTTATTTTGCAGTACA
CACAACTCCAATTCGTCTTACCCTTAACATTTTGCTTTTCTGTATGACCTCATTTCAATT
TGTGACCCCGGCACTGTGGACTACGACTATAATGACCAGTGTTGCCGGTGAAGATGGTGC
CTTTTTGCTGCCTGCTCTTACTGCAGGCTCTGTGTGTGATTGCCGTGCGGCTGGATTCAC
AAGGAAGGGCATAAACTTGGACTGGAAGACAATGCATTAAGACTGCTGGTCCCTATGCCT
TAGATTTGGCACAGGTTAGGTAGAGGCATGAAATGCATATTGTTTGTGTTCATTTGAATA
AGGACAAATGTCAGATTTCCATGGCTCCAGGCAGCCTGCATGTTAGATGATCAACTCTTT
TGGGCCCCTGGATGTGGGGTCATCAGTAGCGCTTCCAGGTCACTGTCACTGCATGCCGGT
TTGGGGCCATAATTGACCTTTTGACAGAGCACAGGGAGACAGCCTTTCTCTGAGGGCAGG
AATAATCACTTTAGATTTACTTGTGGCTGTGCTCATGTTCGCTAATTAAAAATGTTTGTT
TTGGGAAAAATTCAATTTGTGATCTAAGAAAATATATTTTATAGTTATTTGTTTCATATT
TTAACCATTATGGCAAAAATAATACGACTATAAAAAAAGGAAAGCAAGAGATAAAATGCT
GACGAAGATCTTTGACTTGCCTTTGAACTTTTCTCGCATATGAAAACATAGCTATTGTCT
TAAATTATGTCTGTTATATCACAAGGAAATCTTTGACCAGTGTGGCTACAAACATGGCAC
GAGTTACTGCGGCACATCAGTCTTTTCTGACGTTTTCCATGACTACATGTGAGAAAGGCA
AGCATTCTttaatct
>NODE_52_length_440_cov_21.479546
CTAATTAGTGACACAAAAGAATCAAGGGTGCAAGAGGATAAAGGTTAGCAGAAAAAAAAA
AAGGAGATGGATAAGGGGAATAAGGTGGGGAGCCTCACCACAAATCCAGGACGACAGAAA
CAGGTGTAGCCGTAGCCTGGATCATTCTGAATGCATATCCCCTGGTTGCAGGGCTGTGGA
AGGCACTCATTAATGTCATCCTCACAGTGAAGGCCTGTCCAACCTGCCAGGAACAAAAGC
CCACAGAGTGCCATGGTGAGCCCAGGCTCTCCCACTTCCACCCTCTGAAGTGAATATCAA
TCAGATTCTCTTACATTGATTTGCTTCTTTTTGGGTTCACACACATACACGGACAAGAAA
AGGCTTTCACTAAAGAGTAAGATGCCACATACATTTTAATGAGCCAAGGCAGCATCGTCT
TTTTATCACTGTCTTTTTTAGTACTGTATGGCTACAAATTTCTCCCGGGGGAAAGCAGGT
GAACTTTGCATGGCTCTGAGGCGCAGACACTATGTAGGCATTATGGTAACCTTTAGTGAC
ACTTTCCGTGGCCCCCTTTCAATCTAATATGAGCGTTCTGTAAGTGTTAAGATGGTTTAC
ATATGGTAAACTGCActcgaccac
>NODE_53_length_412_cov_35.145630
CACGATACTAATCCTATGAATGATTCAGGCTGCTACACTGCACTCCACTTAAACAATCAC
GCCTGTCCTGAATGCCGATGAGAGAGAAAACACAGGACTTTCACCCCTTTTTCTCCGACT
TTTAGCCAGTTTAGATGTGATGTGTAAGAATAAGTTGAGTGCACTGTTTGGCCTCTTTGT
GTTGGGACGAATTTGTTTTACTTATTTTTTATTTTTTTGGTGTGTTACAACTGTGTGTGT
GTGTGTGTGAGAGTGTGTGTTTGTTCTTTCTCTTTTGTGCAATTTTTTGGGTAATTTCGA
GTTTGACTGCGGCTCACCCCCGTCTCTTCCTGTGTGTCTTGTGTAGGGCTGTTAGTGCAA
GACCTTACTGACACCATATTAAGTTCATATGCCTATAAGTCCCACTACCTTCTGACTGAG
TCAAATCGTGCTGAGTTGAAATTACCTATGATTCCCTCTCCTTCGTCAGCTACCAAAAAG
AATGTTGGGAAAGGTAACTGAACAGTTTTTCTCTTTCTCCTTTGTCCCACTGGTCTGTGT
TTGTGTTGTGCCTGCTCCCATTCTGATTTAGCTTCCCTCTTTTTTTTTTTTTTTCT
>NODE_54_length_837_cov_5.088411
TGCTATTTAGTTAGTTCATTTTTGTTCTCTTTAAAAACTCTTTCGCTTTAACATGTTTTA
TATGTCCTATTTATATTAGTAAACCAAATAAGCTGGTATTCGCTGTGCTGTACAGTGCTC
ATGTATCATTATCAGTCTCTTAGTGTGACCACTTTTTATACAAAAACAAACACCCAGTGC
AGTAAGGAGAGTATTCCTGCTTAAACACTATTTTGTCTGCTTGGTATTGGCTCTGTAATA
CACAGAATCCAGAGCTGTGCTTTGTGTTTGTGTCACTCATGACAGGTCCAACCTCTACAG
TAATGTGCATGTGCATATGTGTGTTGCCTTAGGCAGTTGCGTAGGGTGAAGGGTTGAGTG
AATGGGGAGCAAAGCCGCCTGAGTGGTTTGCTTCATTAGGAAACAAAATATAAGCTTTCC
GGGCCATTAGGACTGACTTTAGATGCAAAAGCACATAAGACGACGACTCACCTCATCAAC
GATGCATTGCAGTAACTGGAGAGGCTGAAAGAGGAGAGAGGCACGGGGAGATGAAAAAAA
ACACGTTAGCCTACACGGAATTTCTTGGCAATAGGGAAAATCAATAGTGTGATAAAAAAA
GCATCTACCTAGATTAATCAAATGCAGCAAGCTCAGGCAAAGCCACTCTTCAGCTCCTGA
ATGTTTTTATTATTCCATAATGGCACCTAATGTAATACCAGCAGTTTAAGCATGATCTAA
TATTTTTCTGCAAAAATGCAATTTGAGTGTTTTTTTTCTTCAAATGAGAGAGTCAACCAA
GAGTAACAAACTATAGAGTGGGAGACCTCTAGCTTTCGTTCCTCCTATTCCACTGCAATA
AAACTTACCATTAAAGATCCTTGGTTTTTCTGAATCTGTAGGGCAAGACAGAGAAGAAGA
GACGAGGCGATATGTAATTAGCGTGTCATaatcaagacgatgcacttggacacattatga
tcactaggagaaaattattgctttcctgttggcaatttgtgagtatgtgttaacaccatt
t
>NODE_55_length_754_cov_30.582228
GCCAATCACATACAGGCAGGCCCACGCTGAGACAAGGCCACAGAAAACAAGCAAACAAGA
CAACAATCGACAACAATCTTTAAACACGCTTGTCATTCTCCGCTGAGAGATTTCCATTTC
AGCTACTTAAGCGGCACATGAAAACACGACATCCATTGCAGACGATCTCTAAACACAACT
CTGGTGTTCTCCCTCCTCGGAGAGATTACAGATTTCCAGCCATTTAGCAGAGAATGAGAG
GCGTCTGCAGATTGAGGGGATTGGTGCAGCACAGGTTGGTGTGTCGCAGCCTGACTGGGT
TGAGCGCAGTGTGCCATGTCATTTTTGGGCGCGCTGTTGCTCAACATCAAGAGAAATCGA
TGGCGTCTCCACAGGGGCAGGGAGGCCTATGGAATAGAGGAGCTTCTCAGGTCTGTTTGA
ACTCATTTTCTTTTCTGGGCGGTTGCCCCCTCGCTCAGCCCCCTAAGGCATCTCCCTCAC
AGCAGGCCCTGACAGCTTGACACATTGACAGCTGCCGCTGAATGACAACTGATTTGTACA
AATTTCAAGCCTTATAAATCTACCTGTCACAACAAGAGCATAAAAGAGCTCGGACCCAGC
AGGTAATTCGGAAGTGGTGGGGGAAGAAGAAAAAAAGCCTGCTTCCTCCTCCTCCTCTTC
CTCACTGCTGACAGCCCGGTCTGAGAGGGAAAAAGGAAAATGATAGGAGATAGAAAGTAA
AGAAAAGACAACATGGCTCTTTTTTCTTTTCCTGCCAGTATACAGTGATCCTTTCCTCGG
GTCCACTTTGAATAAGAACCGCTGAAACCATTTTCTTGCCATCAGGTGATCAATTCTCTC
ATTTAGAGATTATAAAGACTGAAAAAGAGAAAGTGCAATTTTGTTTTACACCAACATTAA
AGAAGACCACCTGCTACTCGTaggattatcacatcagt
>NODE_56_length_1112_cov_16.878597
CACTTCTACCCATTTCACCCACCTCTGTTTCCCCTTCCCCATGTTTCTTTCATTCTCTGT
ACCTACCCACAGGAGACCGACATACTGGAGGAGGAAAAGGCAGAGCTGGAGGCTGAGATC
TCGGAGCTGCAGAAGGAGAAAGAGCGCCTGGAGTTTGTCCTGGTGGCCCACCAGCCAAAC
TGTAAGATCCCCTACCAGGACCAGCCTCAGCAGGGCTCGGGGCAGCTTCCTCCAGTGCAG
GCCCAGCTCCCTCCCCAGCTCCCTCCCCAGACCTTACAAGCTCCTGTCTCCATTGTGGGA
TTGACTGTGAAGGAAGACTCTTTCTATCTGCCTCCTGCCTACACAGCCCACCCGGCCTCC
ACACAGTCCCAGCCTCCGGTTCAGCAGCAGCAAGTCCAGCCGCAGCCTCAGCCCGGATTA
ATGCAGGAGGTAGAGTTTTCTAGTTCTTTCTATGGCTCAAGTGAGCCAGCACCTGGTGGG
CCATGCCTTATGGCCAGCGACAGTGGTGGTGGTGTTAACCATGACGATGTGGCCATTGGC
AGCTACAACACCTCATACACATCTTCATTTGTGTTCACCTACCCAGAGGGAGCCTGCGGG
GTCAGTGCCAACCAGCGGAACAGCAGTAGCGAGCAGTCATCTGATTCCCTGAACTCGCCT
TCGCTGCTGGCGCTCTGACTGACCGACAGACACACGCATTCACAAATTAACACGCACACA
CATTGTGCTCGCTGGAAGTAGAGCCTCAGACACGTACATGCACAGAACCAATCAGTCTCA
CAGATTGAGACGAAAACCACCAATCGCCTGTATCTGATTGGGTTAAAGTTTACACATTTT
GAAATGCATTCCAATTAAGAGCCATACAAATAGTTGCACATTAGGTCGAACCTTTAATGT
AGAGCTTAAACATGAATAAATTCTTTTGTATTTACCGAGGATACTTGCAACTGGACACGT
TAAGCGTTTAAAAGCCAAGTCCACGTTGCCAATCTTAAGTGCTCTGAATTAACAGATTAA
TTCACAATGGATTCTCACATTTTCATACTCTCATTGAGTAACACACAACATGCTCACTCC
AACAAGCACAAGTGCCCCCACCTAGTTCCCTCTGTCGGTTGCCCTTCTTCCAGTGCTCTT
GCTCTCATCCTTCCATCCTTCTCCCTTCTTCCTCTCGCTGAATGTATTTGTGCAAATCTG
AAATAGGGACGAAGGAcactttgttcagggtctttttttcttgtgggagacagactgctg
ttgtctccctcacctctaactcttcatccgctcggc
>NODE_57_length_1056_cov_24.681818
GATCGAGTGCAGCCTGTGTGAAAGTCTGTTTGATCTACAGTAACCAAAATTGTCACAAAT
CAATTGCACATAGACTATTGCTTACTTACAACAGATGTTAAGTGAAGGCATGTTTGTTCA
AGCCACCGACTTCACAGCACAAAAAGACGTGTGTGCTGAATGACTACTATAAAAATAATT
GTCGGAAATTCTTTTTAGCCACACGTGACTAATTACTGACACTACAAAAAAATGCTCAAA
GCCTTTCGGACTATGTGCGTGAGCATATTTTACATTTTTATGAAGTGTTGGTTTGGAAAT
TGAATCCATTCCAACATTTCTTTTTCCTCAAATGAGCCCTCTTTTGCTTTGCAAAACACA
AATTGACAATTTGTTCAGTAATCAAAGAATCTCCCTTTCATATGGATCGGTTTTGCGAGC
ACAAAGTAGAGAGGAGGCAATTTCTGGACATATCATGAGATTATATCCGTTTGACAGTTG
CGTTACTCTATGTGGTTTCCATGACAACTGTTTGGGTGAGGCCCCCAATAGAACCAACCT
CAGCTGTCATCTCTTCACCTAAAAGCTTTGTAATTGCTCTCATTTGCATACTACAATTAA
GTGTGTTAGCTCACAGCAAGAACAATCAACCTCCACTAAGGACTGGGGATAGTATAATTA
TTATATCAGTGGATTTGTATAAAACATTACTGACGAGCTTTTGTTTGACGTCTGCTCAGT
ACTGTTGCGCTAGTTTTACCACTTATTTTCATAAATATACATATTTCACAGACAGCGGTG
GGTAATGCATGGCTGCGGGTTCAGATTTTTTTGATTTTCAACAGCCCATATGATGGTATA
AAAGTATCCGTTTTATTTCTGAAATTGTAAAATAGTTTTCTGCCTGTTGGTCAATACAGT
GAGAGATATTTTTCATCCGTTTTTGATAGGAGGCTTTTTGACTCGGTGCTACACTTGACT
AGCTAGAAACAGAATGATTTGCAGTAGTGGGAGACAGTTTGAACCGCTGATTGAATGGAA
AGGTTATGTGCAGTGGGCTCTAAGCATTGTTTCTCTTTCCCTCAGATGCGCAGAGGCTGT
AATGAAGAGCTCTTGAACTCCCAGTCAGTGAAGCTGTGACAGGAGTTCAGGAGGATGCCT
CTTCGCCCGCTGCTGGACATACCACACACACACACACACACACACACCTGTGCACGCACA
CACACTCCGACACACAcgtacgcccagagacggcaacaaa
>NODE_58_length_471_cov_14.002123
CACCGCCGCGCGCCAATGCTTGCAGGGCCCAGGACAAGGAGCAATTTATAACACCATTAG
CCACACTCGCCGAGGTTACAGGCATCAAAATTGTTCCCGTCTAATTATTCTTAATGGATA
CAGGGAGGGAGCGACGCTCAGGACAGCTTTTTCATTAGCCCTCAATCAAGAGGGTCGGGG
GAGAGAGGGGTGGGCCAAATGTACTGCTCAGGCAAACGGGAAATCAAAAATAATCGTGTT
TGCTTTTTTCATAATACAACACGAATGCATAGATGGAGGGGGTGGCGGGGAGAGGGTGGG
TGAAGAGATGCAGAAAGAAAAAGACGCTCTGCTCTTGACATTAGAAAAATTCTTACTGTT
GTCTAGAGAAGACACACATATACTGAGAAGTGACAGTTCATTTGCTTTTACTGCCTTGTC
GACTAATGGCAGAGTAAACTTATGCTGTGTGATAGATTTCTAAGACATGGTTATTGGTTA
ATGAATACAGAAGGGAAGTTCAACAGGAAAACATTTGATTGTTCAGGGAGGGGAGTCGCT
GATGAAGTTTCGCCTATGTGCACTTGTGTGCCATTGGTCATTGTTAATGATTGGGGAATG
GCTGTGGTAAAATTATACTTTATTAATGAATcatcctggtctgataaataattta
>NODE_59_length_513_cov_7.536062
TTTTGGGCCTGCTCCAGTTTGTCTTTAGTCTGTTCCAGTTCAGCCTTCATTTTGAGGAAA
AACAAGTTGATGGCCGGATCCACCATGGACGACCGCAGTTGGGCCGCGCTCGGCTGCTGG
ACTTGCTTGAGGTACTGGATCTGGGTCTGCGGGATACAACAAACACGTGTCAGCGACGGG
CAAAAGACGAAGAAGTGTTCTGTGATTGTTTAAAGTACCAGAGCTACTCCTTAATTTTGA
CTTGAGTCGCGAGTGGTCACATTTGTGATCCCCTAAAATCTATAAAGTCTAAATTCCTCA
TGCTTAAACGTAATATACAGTCATTTGATCTCAAATTGTAATCTGAATCTCCAGGAAAGG
AAATTTCAAGCAATGAAATGATATAATTAAGCAGTTCTGAGCAGTACTTAGGTAGAAATC
CAACACAAAATACTTGCATTAACAATTAGTCCTAATTATTTATTGTAGTTTTGCATTAAA
TCACTTTGTACTTGCTTTCCAACAATTATTCTTCATGTTCTTTTCCTGTTTGACCACACC
AACTCAAAAACAAGCCAAACTCACCAGCCAAAGTCAAAGGTGTGATCTCCCCGGGAATAT
ATTTGAATACATTTAcatgcctcaaaaacaaccaacttcacaggttttgcagtgtagagg
ttgaaaggaaagcagggtttcaggtctaaagtctccc
>NODE_60_length_679_cov_15.324006
TCGAGAACGTGTAAAATGCTGGTATCAAATGGGCGCCTTCTTGTATATTTTCATTATAGG
TTGTGCCTTTGAGGTCATTTTATATCCTTCTCAGGTTTAATCCCATAAAATTAAGAGCTA
AAGTGATTTTTCATTGCAAATATCTCTGTTTTTGATTCGTGTCATTGTATTTACCTACGC
ACCGTTTCTACGTATGAATAGATTCGGGCTGAGAGTGGGACTAAAGAGTGCCTGATAATG
ACAAACCACACCCTCAACAACACTCCATCACACCATCAACAGCTCAGCAGCTCGCCTCCA
AACACGCCTCCCCTGACCCCACGCGCCGACCTCCCACTGCACACCTCCGCTCCACACACA
TGCACTCACAGTTCAAGCACACAGACACGTGCACACACCCTGGCGCTCACTTACTTTCAA
AGTCCAGGAAAAAATGTGGACAGTTCTCTAAATCCTTGCCAAGGACCTTAATGAGGTTCC
CCATGGCTGGCGACCTGGACGGGAGGAAACAACAAAATGCATACAGTACGCAGGACCTGG
CAACCCGCAAGAAAACACACAACAGGCACATGGAGAACACAGCAGGTTGTGACTGTTTTA
GTTTTTTACCCATCTGCACTCATCTAATTATCCCTTCTTCCTTTGCTGCTCCATCCTTCT
GTCTAAGCAATATGTCCAAAGCCAAGTCAGACATTCCAGTCATAAATGACACTGATCACA
GTTTGCCTCCAATACACAGCGTATGCTGTATTCAATTATAGGAGGGCCTAAATCTAGTAG
TGAATCATTTAGCTCACTCATTGGGAGTCACAAGAGCTGAGCGCTGGTTTTAATCCATTT
ACATTACTATAGTAACCCAATAa
>NODE_61_length_494_cov_30.969635
AATAATAATAATAATAACAAAATGCAGGCTAGATTGTCTCAGTACCTTCTCACTATGGCT
ATGCTCCTCGTTTAGCGTAGTGCTACTGCACGTATCAACTCCCGAGTCTTTAACCTGCGG
TTCACACCATGCCAAGTCCTCTTCAAATGAGTGTCCCCCAAAGCGCACCATTTTCTTTTG
CCTCTCAGATAAGGTGTGTGTCGGCTCGGACATAAATGCCTGCTCAATAGTTTTTCTTTT
TCCCCTTTGACTGTCCCCTACAGGTGTGGGATAAAAACAGAAAGAAAAACAGAAAAAACA
ACATGCAAAGGTGTAAATAAAACAAAGGAAACATGAAATGACAAAAGACTCTGGGAGAAC
GGGGATGGGGGAGAGGAGAGAGACAGAGAGAGGGGAGAGAGAGATGGGGTTAAGGGGCAG
GAGGGAGGGAAGGAGGGTCAAGGCAGGGCTCCACATGTCTCACCAAAGACATTGGGGAGG
CCTCGCTGCTATGCCATGACGCATGGTCCCACCAATGGCCATCCAAATCTCCTGTTAGGT
GGGGGGGTAAGGGCGCACATACACGAGAGAGGACAGCGAGAGGGACAAGTGAGGACACCA
CAAACCACAACGTACAGACACACACACACATAACACACCTACAGTATTAAACAAGACATC
CAGACATTCATTTTTGCa
>NODE_67_length_878_cov_34.797268
AGCGGAAGTGAAGCATGTATGCATGAACAGGCAAAGACAAGACGGAGCGCCCTGGAGGTC
ATCCATTGGTTATTTACCCGGAGCTAATGAGGCAGAAAACAGCATTAACTTAATTCTCCT
CTCATTCCACGTCTCCCCTTTCATTTCTCCTCCTTCCTCTCCTCCTTTCTCTATCAAGGA
AACGGTACTTAAGCGACTTTGTTCTTGGCTGTGATTTGAAAGTGAACACTGGTGTTCCGT
GAAAGGTGGCAAATACGCAGAGAGCACGTCTAGAATTTTCATAAAAGATCTGCTCAAAGG
CCTCTTGTCAGCTAAAACGACCCATTAAAGAAGTGGGGAGCAGGGGAAATGCATTTTCCA
AATTGAACGGTGGGATTTACAGTCGGTTTAACGCCGCTGACCCCTAACACGCTAATGTTT
GGTTCGTGTCATCAGCCGTCCCTCCCCATCTTTTATCACCTCCATTGTCGAGCTATCTAT
TTAATTGAAAGAAGTTAATTGAATGAAAATGATCAACTAAGCTTGTATTAATATTGCTAA
TGGAACTTTCTTCTTGGCCATGTTTGGAGAACGATGTCACGCTGGAGTTTGGGAAAGGCC
CATTAAGGTTTGCACTTAACCCGATGGGCTAATTAAGGAATGCTTATTCATTCCCAGAGT
CAGGGGGTAGGTCTGCTCCAAACCCATCGCCATGGGCCTTTTACAGCATTTTGCACTTGC
CATTATTGCGGACTCTAGTTGCCTCCCGGTGATTGGCCAAGATTGATTGTCGCTCTATGA
AAATGACGTGCTTTAGAAAAGAACATTTCGATTGAAAGAATCTAGCTGCGGTATTATATG
GAAATTGACTGGCTGTAACTATTATGGTAGACATATCACATCTCCATGCAATGACATGCA
TGAGATTATTCAGTAGCTGTCTGGAACCTGCCATAGCAACAGGGGAGCCTCTTATGAACA
GTTGAAAGCTGCTGAAATGTTTCCCAAGGAAGCCTGTTACTCTAAAGATATTAGTTCCAA
TTTGTCACTTTTGATTGATAttctgatcagacattagatttt
>NODE_68_length_602_cov_13.272426
GGCCGGTGAAGCCCTCCGTCATTCCAGCGCCGCAGCAGCCTGCGAGTCCAGCCAGCCGGA
CTCGGGGTCGTGGTGTGGCTGGCCAGACGCCAGGACGTGTGCAGGGTTTACGCCGTGGCA
CTGGCCCTCGCAGGCTGGCAGCATTGAGGAGCGTAAAGGCATTCAGTAGAGTGAATGTCC
CTTTGTCTCAGAGCAGCGTGCCAGGCTAGCTCTAATGAGGCAGCTCTTTGTGGCAGGCCT
CTCAACATCAAGTGGGCTGGTGGACTCATTAACCTGACTACTGCAAATAAAGCAGGCAGG
CACAAGAGACGCCTATGATAGCACACTTAAGGCCCTGCTGAATCCCTCCACCACCACCAT
CATCCCTCCACCTCCTCCCTCTCCTCTTTTCCCTTCAGTCTCTCAGGCTTCCCAGGGCTC
CTCTGGCCTATTTCAGGTGTCCCAAATAAGGGATGGGGGGTGATTTCCACTTTCCTTATT
CTGTCTCCTTCATACCTTGAGCTTTAATCAGTTTTTGGCTCTGCACTGTAACCTGGTTTC
TGCTGAAAAATGAATGAACTAGGTTTGCTTGGTCCCATGGAGCAGATGTAGTCAGTTGGT
GCAAGTGCCACCTACTTACAAAGCATTTCAGAAAATAATCTTACATTTATCCACTGCCAT
ATTTCTCACTGTAGATGTCTCAGTGAGGTGGTTGATGCTTCCTTGTTGTGGCAGAACATA
TACCTCTAATTGCCTTATAAATGTTGTGTGTGAGCTTTAAATAGGACTGGTGTGCAGACC
TTTtca
>NODE_69_length_958_cov_20.732777
ATTATATGTGCACAATTATATGTGCGCAATAACCTTTCAAGGTTGCTACCGTGCTGCTGG
AAAAAAGCATCCAGCCTGAGTCAGAGCCAGCACACAGAGCTGGAGCATAAACAACATATC
TGCCATAACTCTTGTGTGTTTTTGTTCGCCGATGTGCACAGACAAACATATACACACCTC
CTCCCACTGATGTATGTATCTGATGAGTCGGGAGAGTCTTAACAGACGCAGAAGACTGAG
GATCTTGGTGAAGCGGACGATGCGCAGGGCACGGGCTGTTTTATAAACCTCCGAGTCAAA
GCCTTTCTCCACTATTAAAAAGATATAATCCACGGGAATGGAGGAGAGGAAGTCCACGAC
GAACCAGCTCTTCAGGTAATTCATCTTGATGACCTTGGGATCGAGGATGATCTCGGAGCT
CTCCTCGTTGACGATCCCCGTCCTGAAGTTCATGACCAGGTCCACCAGGAAGATGGTGTC
CGAAGCCACATTGAAGACCAGCCAGGTGGTGGTAGTCTGCTCTGAGAAGAAGGTTATTCC
CACAGGAATGATGATTAGATTCCCCATCATCATGATGAGCATTATCAAGTCCCAGTAGAA
CCTGCAGAGCGACACACACAAATCAGGAAGGCAGGGGAGAAAACATGGCAGTTAATTATA
AATAAATAAAACAGTCAATAAAAGGGGTAGAATGTATTGGAACCTACCACTACTACTTTA
TCCAAACTGAGTTTATTAACACAAATGCAATGAACAGATGAGGGTGATAGGAATGTTACT
TGACTTGTAGGTATGCGGTCGTGAAAAGTATTTGAGAAAGTGCAGTTTGACCTGATTATC
ACTATACGGAGCATCACCAAGGTTACTGCAAATCATCCTGAGGGCAAAGAGGAATGTCTG
AAACTATTTACATGACGCCCAATAGTTGTCACACCATTTCACTAACAAACATAAATGTCA
ACTTCATGGAGGCAAAGGAGGAAAAGTAAGAAGATTATCAAAGTCAGCTGGAGTCATCTT
CTGGGGACCTTGGATATCTCTAGAACTCTTCACCGTGATCTATGCAACATTTGCGGAGAT
ATTTCAGTCTGGACCGTAGACTGTATTTAAAAGATGGATAGATCCACCATGAGGTCAACC
Ac
>NODE_70_length_399_cov_2.508772
CCTTAAGTGTCTCATCTGTACAATTCACTGGCAGGAGTCTATACATCAAAAACCCCGCCT
GCTTAAGGATATTGGTATTCTGCAACATGCTGGGAATACTTTTTTTTTTTCTCTGTGAAT
TTCACATTTCTTGCACACTCAACCTTACTTTTTTAAAGCGTAGATGCTTGCAGCTAGGCA
TAACACAGCCTGGTTCGGGTTTATTTTTACTGCTGTTGTGTTTATGAAGTCAATATTTTA
TTTCACAATATCATATAGCAGTGGTGTAGAGCAGAAGTTATATTTTAGGTTTTTTTCGAT
CTGTTGGGACACAGATGAAATATTCAGCCTTATTGTGGCATCCTGGAAAAAATGCCATCC
TCTGGTTAAAATAAACACATAGGTGTACAGTTGAGAAAATCCAAATGTTACAGCTATGTT
TGCTGAAAGGCTTCGATTTAGGCCTCAAAAGGCCTTTTATGTGTGCTGCTTGTTTATATC
TTAAATACTCTTTCTTTTCAGTGCAGATCTGAGAATACAGATTCTGTACATATGTATTGG
CAATGAGACATGCAcagaccttttgaccctttttgtccaaaca
>NODE_71_length_686_cov_24.061224
CAAGGTTCTATTTCAGGTCTATTAACAAAGGAGGCAATTGATACTACAAACAAATCAATT
TTGCCTTCTCTGGCCAGTATTGCTAGTGCAAAATGCTTACTAAAATTGAGTGCTGTGAAA
CTAAAACAATCAGTAACTCGCCTCCTGGGTATTTACGTTTTCTCATATTGTAATCAGCAA
GGATCATTTTAGCTCAAAGTTATGTATTCGCTTTAGCACTGGTTTGATGCATAAAGCACA
CACGTAGTCCTCTCTGCGGATCATCTCGCTGCATGCATGACGAAGCTGCATCAGTTCAGT
TCTGCTGTCTTTGAGAAATACTCCCAGACACGCCAATGATCAGCCTCCTCTGCTCGCACA
CACTCGAGCAAACACACAGCACTGTACGTCCCTGCCTTAGACGCAACACAGCCATGGCTA
TTTCTGTTCCACAGACTGATAGCTCCTACTGAAGATCATTGATTTTACGGGAAGCCCTGT
TTACAGGCTGAGTGCCATCGACCTGAGGTGACTTTTTGCCTCCTGCAGTTGGAGCAATAG
TGAAGCACCTTTATGTCTGCATTAGTACAACAGTGGACTGAATATTTACAGCACACAATA
AACGCTGGTGTTCTACATGGTTAATTGTCTGAGTTGCAGTTTTGGGAATCATCAAGAACA
GGAACTCCATGTACCTTATGCAGTTCTAACGGCTTACTGTGTGTATCAGTGGCCGACAAA
CTTTGTTGGCTCACAGCTCTGAGACTACGTGACGCTATGCCAATATTTTGTGGACACTGA
AAGATGACTGGCATTTTCCCTCTCAGACTGCTTGAATTATCTGCACTACTTATTACTGAT
GAATTAAAATAGCTGATTAGTATATTTCAt
>NODE_72_length_459_cov_3.061002
TGTCAAAGGTTGGCTCCAAAGGGGCAAACAACGGCGGGAATTTGGACTCCAAATAGCGCC
CCTTTCTGCATTGCACTTGAAAGGGACTGGAGAGAACTTTGTAGTAATTTGTTACAAGAG
CAATGCACCGCCTGATCAAATTTAATCTTCCCTTCCATTGCCGCCTGTGCTATAATGATT
ATCCCTGGTAAATGTGACAGATGCCAAGCATCCAAGCCAAACCACTTTCACGTAGTGCAC
ACAAATCAAGTCCAGTCCATTCAAAGGGCAAAGGGAAAGGTAGGCAAGTCAAAATGAGAA
CCGCTTCACGAATTTGCGTGTCATCCTTTCGCAGGGGCCATGCTAATCTTCTCTGTATCG
ATTCCAATTTATTATGTGTGCTGCCTGAGCAAGCACATTTGCCAAAAGGAAGGGCCTGCC
ATAAAGTACCCCGCTGGGAGAAGGGCCCGCTTGTAGCGGTGAGGGCAGGAAGGCTACCAT
CCAGCACCAGACAGCCCTAGTAATTAGCAATTGAATGAAGGGTGATTGTTGGGGCTGGGG
AGTAGGGGGGAAGATGAGAGGAAGGGCGGGGCCCCGTTTGGCTACAGGCTAGAGGacaaa
ctgctgaccaaactttgcttggcctcctatgaaagctttatcc
>NODE_73_length_647_cov_12.605873
TTTCTGTTTTTTTTTTACTCCTCTGTGATTGTAAACTGAACATCTTTGGGTTGAGGACGT
TTAAGGGCTTTATCTTGGGCTTTAGGAGTCACTGAACGACATTTTCTCGCCATTTTCGGC
CATTTTCGGCCATTTTCGGCCATTTTCTAGCCCAAACACTAAAGCTGCAGCTCTGTCCAT
CAGTATATTTGTGTAATCCGGTTCCCCCTCTTCACTCTCTTCACCACAGGGAGGTTGATG
CGTTGCCTGCGCTGCCCGGTGGCGTACCACGTCGGCGACCAGTGCGTGGCGGCGGGCAGC
GAGATGATCACCAACACCGCCATCATCTGCACCAACCACTTCCACGCCAAGAAGGGCTAC
AGCCACCACAGCCACGTCAACGTCAGCTGGTGCTTCGTCTGCTCCAAGGGTTCGTCGCCT
TGTCTCAGACACACTAATGGCTGTTTATTGATTGTTTTAGGGGAATTTAATGCAGTGAAG
ATCAAATTTCAGCTGCATGGTTGCAACTTTTACATTAAAGCCCCATTAAATATTGAGAAA
CAGGGCTGTTTTCTAGTTACGGAGGCTGCTAGGATGGTAAACAGCTTTGGTGTTTCTCCT
GTACTACAACCCTTTTCTTCATTCCCTTCTTCTTGCCTTTGCTGCTATGCACACAATATA
TTTCCATGTAATTATCCAGTGAATTTGAAGCAAATGTGAGGAGAAATTGTAAATTAAGCT
TGTTTTTATAAACTACTTTGGATCTAATAAGGTTAAGTTGGTGATAAAGAAAACACCATT
CATTTTAcctgatgctcaattaaaatgaatggtgttttcttaatcaccaac
>NODE_74_length_918_cov_28.503267
TTATTAGACTGGGAGGGAGAGAGTGATGTAGGAAGAGAGAAAATGGGGAAGGAGGAGTGT
GTTTGCAGGATTTTTTTCCCCTTTCAGCTTAGCCCCTCTTCCTTGCCTTTCTGCTGCATT
CCCTTGTCTTCACTCTGCAGCCTCTAACAGAAGAGGGCTTCAAGGAGAGGCTGGTCGAAG
TCAGACAGGGATGGGTCTGAAAGAGGCATATTGTGAGGTCACATTCTTCCTAAATGCAGA
CAGGAGCCAAGTCAGTAGCTGGCGGAATTACCCCCATGAATCATGCCCATTGTGATGCCT
ACCCAGGATGAGAACATGGAAAGGAATTAGGTATGGCAGAGCCTTATCAGCTTCCCATTC
GGAACTGGTCGGCCGCTTGGTGCAAAGCAACCTGGACAAGCCTTTCCCATCCTCGCTCAT
GTAGAGTGTCCGTGAATGTGGAATTCCTCCACTGCCATGTGTTGTTACTTAAGGGTGTGC
TGCAGCCAAGTTACTGCGCACTTTTCCATCCACGCCCGTCCTCCTGTCTGTGCACTTCCT
TCCCTCCCATTTACCCAGAGATCTTTGTGGTAGGTCCTGGAGTTCAGGCAATATTAGGTT
GCACCTCTTAAAACATGTCAGGCTTTGTGGTGAAAATTAAAGAATGGAAAAATGATGAAA
TGTAACATTTTGCTTAAGGCTTTTTTCACTTTCAAGCTGTTAGAAAAAGGAGAGAAAAGA
TGAGACTGATGGAAACACATTTGACAAGTTTTATCATTCTGGGTTTATTTTTCATATACA
GCCCTGTGTTATTTCCTCTCCAACTGTTCTTTGCAGAGTTTAGGCTAAGTGGTGTGTCTT
GGGTGGCATCTCGTGATTTGAAATCACTAGTAAAGTGAAGAAGATCTGAGAAGTAAAATA
TGTTTACAGAACAATCTTGGGGGATTGAATATGTCATTATTCCACCTCAACTTTCCATCT
ATGTTCATTCACAAGATGCTGTGTGCAGATAATCCCCCTTGCGTCTGCTCTTTGTGTCCT
GGGCAGAGATTCCTGCATGATATGACAAATGAAGTGAATTTCGTGGCGAACAAAGAAatg
tgtttgtcaagaaaagacaccg
>NODE_75_length_652_cov_30.996933
GGGATGGACCATTTGTTTACATGTAAGAAGTTATTAGTTAAAATGTAGCATTAAATCCAT
ACAAAGACTAGAATAACTGGATTAATATCTGTATTGAGCGCTGGATGGCTTCATGCCTAC
AGCTTTTGTAGAAGGGTTTAACGGGGAGGCAGGGCTGTGAAAAAGGGGTTTGAGTAAAAC
CTTGGATGAATAATAGACTGCTTCCCAAGCAGCAGCACTCTTGGTGGTAGGAGGTTAATA
TTCTCACATGTCATTAGGTCTGCTGGCTCGACTGATGGCTCATTGAATCAGGCAGCAAAT
GATTTCCTCATGCTGCAGAGGACAGAGCACTTCAAAGGGAAGGGGCTGAGGTCAGGACAG
CACTCCGCTTTGATTAATGACCGGGGCTCAGCAGAGGTTGCCTGTAGGTAAGAATGTGAC
GGTGAATTGGATGTGAAGGGGACCGACTTTTAAGCTAGATTTGACCCACCTCCAGAAAAA
CTTGCAGATACCATCACACAGGTTGGTTTGATGGGTTGTGACTGAAAAGCTTGCTGGCCC
TCTGGCTTATACAATCATAAAAATGAAACTTGCTGGCTGACAGGCTCACCGGACATCACG
GTAGTATTGAATCATTTTATACTTAAATAAAGAATACAGATATCACTGCAATCGCTTTTA
ACTGCAACTCTTAAGGTGAATTTTTCTGCTTTTGGAACATCTAGTTAAGTTCTCGGTTGA
ATGAAAGACAAGTTCAGCCTTTATAGCATCTTATTCATGATACTCACTTATTGGTAACTT
TGATTTCATGTAATTGTTTGACTGGAAATCGGCTGGAGTGGGAATCAAACACTCca
>NODE_76_length_787_cov_26.311308
AAGCCTCAGAATCCTTGATCAGCATTAAATGGCTCTTTGGTTTTATATCTCCAACAGGGG
TGCCCCCCAAACCCCCTCACCTCGGCACCGCCCACCACTGCCTCTGGATGAAGATGCCTG
CGCTGTATACTCAGCAGCCTGGAGGCCCTTTAATCATACTAGATATACAAACAGCTGCTA
TGCAGGCTGGAAAGCAGCTAAACATACTTGACTGGTCAAAAAGCCAGTAAATTACATTGA
CAGAATGACACATGTAATTAAAAGAATCCATGCCGCTTTTACCTTTTGCGCTTCACACCT
ACAGTGGCACAACGACGAGAGCCGGCAACTCCCACCCCGCTAATTACCATTATCAGTGAA
ATGGTAGGGTTTGACTCATTAGTTCCATGTGCATTTAATTAGAGGCAGGCTGAAATTGGA
TTTAACTTATTACTTTTTCATGGATCACTTTCTTGTCATCACTTCAAATTGGATTGCAGC
CCCAGGTAACTAATTATGCCAGCCGCAGGATCAGGAGTGGAGAAATAGGTAATTAGGAAC
AACACTGTCGGACCCTCGCTGATAGTCCACCAGCACCAAGGTGGGGGGAGGGGAAATTGA
TGCTCGTTTGTGGCGTTGCACACGAGTCTGGCTGGTTAACTACACCTCATTGCAAGGGAT
CCTAGGTATGCATCCACCTCCTACAGGGGATTATGTGGCACTCAGCTGGGCAGTAGATGT
TGTGTCAACATGGTGTCTGTGCTATCAGTGTAATGCCCAGATTATGCTTGTTTCCCATCC
GGGATTGTGTCTGAGATTGTTCTCCACTATTCATGTCACTGGTACAGTTTGAGGTATGGC
CAGCGGCCAGCAGAAGTCCGCTGTGTGGACACTGCATGAATGACATTGACTGGTTTCTGT
CTGTAGTTCATCTGCTCTGATCATAATGAGAAAACCTGAACGgccggtttgagaagaggc
aggtggataat
>NODE_77_length_672_cov_20.916666
TCAGTTCCAATAAAGATGAAGGTCATTTTCTCAGCCAGATTTTCCTCCACCTTGTGCGCC
GTGTCCAGGTGTGTGTGACTGATGTAGCTCGACGAGACGTCACCATGGGACGGACCTCCT
CCTGAGCCAACTTAACTTATCAGGAACACGGACCAAAAAAAATCAGGCTAATTAATTAAG
AACAGTATTAGAAGTAATGGGATATTATAATATAAATTGCTACATTCTGGAACCAATTTA
ATCCAATTACTGGAACCCCTCATGAATATAATACCTCCAAAATCACTCCGTCAGAGTCCA
AAGGGAGATGTGTCTGACTACTAAGACTGAAAGAAAAGAAAAAAACTGCTCCCTTTTAAC
GGCGAACACCAACAATGATTTAAATGGTTGAGAGCAACTGTTAATTTGAGTAATAAACCT
AATGATGATTTTTTTTCTAATTGACATTTCGACCATTTACAACCTGAGTAGGTTTTTGTT
TGAGCTCCCTTGCGCTTGATAAAGACGAATGACTGTAAAAGCTGATTGGTGCTTTTTCTC
TTAATGGCCCTTACCCAATTTAAAAAATGTCTTAAAAGAGACAAAAGACTACACTTCGGC
ACTAGTTAAAGTGGAGTGCGTTTTGGAGGAGTGGATAAATTGACATTAAGAATCACAGCA
ACTTTAAAGGCACAGAAATCATTTCATAAGGGATAAATCCACATTAGAGTATATTAAACA
ATACGTGAGTGCTTAGGAGATGATTCAGAGTTAGGAGGTAGAGCTggcagcgagcacttt
agaagtggaaacgggtcacggagcagtttgaaagtaaaattttttgttggtgcaaaatgc
cagttgcttgtgtggt
>NODE_78_length_568_cov_13.408451
GGTAGACTTACTCCCTCTGCTGTCTCATAATTGTCCAACAGCCACTGGAGCTAAAAGGGG
GACCAAATGCTTATTAACTAAAGAGATTCACACACACAAAGACCTTAGGCCGACAGTAAA
CTTGATGCTGCTGCATTACAGCTCTGCAAAAGCTTCTATTGCAGCCAGTAAATTTAAAGC
ATTTGTAACAATTAAAACCAGCAACAAAAACAGCAAGCACCACACCAAACTCAAATGTAC
AGAGATTTTGAGAGAGGCAGAAGAGCAAGAGAGTGAGCTTAGCAAAAGTTACGGTTAGCC
GAGGGCAAGCATTCGTAAAAGCAACTTACATGGCTGTTGAGCAGCGAGCTTCTCTGACTG
GATAAACCCTCAGATTTTTGGAGCGTCTCAATCGCCATTTCAATCTGATAAACCACGAAG
CACAGGACAAAAAAATGTAAGAGGGGGGAAATGAAAACAAAAGCAAGAAAAATAAAATAA
ACACATTACTGGCCACAAGCAAAAATAAATAGAGTCTAGAAAAGATCCCAAGGCAAGCAC
CACTGAACCCAAGCAGAGCAGGACGACCGGTCATTTCAGGACAGTCTTTGCCACATATTC
TAAATGCTAAAGAACATTGATCGCGGATAACTGGCTGTCACGCAACCCTTCAGGACTCCT
CTCACACAGATCCACTTAGAACAACTATTGTGTACCGAGAAGAAGCCACACTTCATTACA
AAAACAACAGATTAAAGCCGTGTGCCAAGACg
>NODE_79_length_584_cov_18.063356
CCCCCGCCACAGAGATGCAACGCCGCAGCTGATATCCGCTCACCTCTCCCCTGTTAACAC
CATGTGGTAAAATCCATTTTATTGTGAAACGCGCAAAAGTTATCGCCCCCCCCCTCTCCG
TACAGCGCCTCCTCTCTCAGTGGATACAGGGGGCTTCACAAAGAAAACATCACTGCCTTT
CAAAGAGCACATTTTGACCTTCCAGACAGCTAGTTGACAGGGTTCTGCTCCGGCAATGCA
GGATTCAAACCAACTCTGATCCATAACAAATTTCCTTCCTGGCGTGGAGGGGCCTGATAG
GTTTGTGGGGAAAAAAAAGCGTCAAAAGCTAATGGCAACTCGCACGGCCGCACACTTACC
TCCACAACAAAGGCCCCCATTCACTGTTGTCATGGTGCAGGCGCCAGAGCGAATGAACTC
TTCATGCTCCATCAACAATTTAGTTAATTAGCTCATTTGTAATTGGCCGGCTTTGTTGCC
TGGATGTTAGTGGGGGGACATCAAAGGAAGAAGGTGTTTGCAGCACTGCCGATTACAGGT
TATCACATTGCCACTCACTGAGAGTCTCTCTCTCTCTCTCTCTCTCTCTCTCTCCCACCC
TCCCTCTCTCTCTCTCTCTCTCACTCTTTCCCTGGTTCCCTGCTCTCACACAGAGAAGAA
AAGAAAGGGAAAGCTTTAATTTGAATATTCTAATTAGATTTGTAATTAACTGTGAAATAA
CGATCTGGCGAGTGTTTTTCATGGGCTGTAAATGTCCATGTGAATTCg
>NODE_80_length_580_cov_8.896552
CCGCGCCTCCGGCGGCGGAGAGAGGAGGGCGACGGGGCGACTGCTCCCCCAGCCGCGGCT
CGAGCCCAGCCCCGCTTCGCACCCCAGCCCGACCGACCCAGCCCTTAGAGCCAATCCTTA
TCCCGAAGTTACGGATCTGACTTGCCGACTTCCCTTACCCGCCTTGATCTAACATGCCAG
AGGCTGTTCACCTTGGAGACCTGCTGCGGATATGGGTACGGCCTGGCGCGAGATTTACAC
CATCTCCCCCGGATTTTCAAGGGCCAGCGAGAGCTCACCGGACGCCGCCGGAACCGCGAC
GCTTTCCAGGGCACGGGCCCCTCTCTCGGGGCGAACCCATTCCAGGGCGCCCTGCCCTTC
ACAAAGAAAAGAGAACTCTCCCCGGGGCTCCCGCCAGCTTCTCCGGGTTCGCTTGCGTTA
CCGCACTGGACGCCTGGCGGCGCCTATCTCCGCCACTCCAGGTTCGGGGATCTGAACCCG
ACTCCCTTTCGATCGGCCGGGGGCGACGTAGGCCATCGCCCCGCGCTTCCGAACGGCGTT
CGCCCATCCCTTAGGACCGACTGACCCATGTTCAACTGCTGTTCACATGGAACCCTTCTC
CACTTCGGCCTTCAAAGTTCTCGTTTGAATATTTGCTACTACCACCAAGATCTGCACCCG
CGGCGGCTCCACCCGGGCTCGCGCCCTAGGCTTCCGTGCGCACCGCGGCGGCCCTCCTAC
TCGTCGCGGCCTAGCCCTCGCGGCTCCtgttgccggcgacggcc
>NODE_81_length_951_cov_16.719242
TAAGCTGCATTTTTTGGAAGTGGCTGCGTTTACAAGCTGTAATACAAGTCTCTTAAAGGC
CTAATAAATATGGAACTGAATGAGATTCCTTTTTCTCTCTGTTCATCTTTCCGCTTTGAT
CATACCATCCCATGACATATCCATCGTCAGCTTTTCAACTCCTCCAGGAGTGGGCATAGC
CTAATTGGTGCTACGAGGAATAAATCAAAGCAGAAAACAGGACTTGTTCCAAACGCAGCT
CATAATGCACTGAAAAAAAAACATCTTGTGTTTCCTGCAACTGTCCAGTGAGTTTACATG
CCACCTCATGTTACATTTTTCCAACACCGCCGCAGCTGATGTATGGCTGTTAAAGAGAAA
CTGTGATTCAACATTACACAGCCATCCTGTGAGGTACCTGTGCTGCTCTCTTGGTCCTTA
TTCTAATCTTATTTAACAGTCTCTGCCTGACACGCAATTCAATGCAGGCCCCCAGATTGG
AGAGTTTCCAAACAATCCTGAGCTCACCCAAGCTTGGAATTGGTTTTCCGTGGAACATCT
CCCTCCTCCCTTTGGGCACTTTACCAATTTGACCAAATTTGTTCCATCACTGGTTCTAAG
TACCAGAAGTGTTTTCTGCCCACACTTGGACTCGTTTCTGCAATTTGCACATTCTTTGCA
GAACATTAACAGCTTTGTCAGGGGCTGAGCTACCAGCTGCTGTGCTGTGGGGGCCCGTGT
TTCAGGGGATACTCAAAGGAAAATTGTCACAAAACACTAACAACTCATCACTTCTTATCC
TAGGCACTCTTAAACACGCAGGGCGGGCCAGTCCTATTTAGCATCTATAATCGGCATACA
AACACTTAATAAAGGGTTTATAATGCAGGATAACACACTATAATTCAGTTATAAGCAAAT
ATAGCAACATTTTTTAATGATTTAAAAATGATCACACTTCTTATATATAGATATTGTTAA
TATTGGGTTATTAACAGCTACTGGGTGACTTAAATAACATATGATTACGCACATCAAGTT
TGATTTTTAAAAACATTTAAACAAATTTTTTCTCACAGGccggtttaaaaattataaatg
ccactatatatcatcacaactctgttacatcatgttacgtttattatccttttcc
>NODE_82_length_818_cov_21.452322
ATTCTGAAGGTATACGTCCTGATAAAAACGCCTTTGGCAAGATTAAGCACAGTGTATTTG
TTGCACAGCAGTGTTTTAAGATGTGCAATACTCCAGATGATTTTATGCTTGCTGAAGGGA
CGAGTGCTGTCCTTCCTCTGTTCTCACTCGATACAGACATAACATTTCCGTTTTACTCCG
TCTGTCTTTCTCTTACTTCAAAAAAAACGCATGTCGTCCACCACGTTCATCTCTCTCCTC
CTCTATTCCCGTCTCCTTCTTTGACTCAGGACCACTGCAACATGCCCTGCGCTCTCGCAC
ACAAACACATACACACAGGAAACACACGTGGAAGCACACATTTCCACTGCCACCCCGCCT
GCATTTATTTATTTGTTATATTTCCTAATTCAGTTTGACGAATGAGTGACAGCTTGACAC
TTCATTCGGCAAGATTAATAGAACGACACAATATTTACGTGGCAGAGACAGCCAATTATC
CCACCATCTATCATCCAGATTATCTTTCTGATTGAAAACTACTCGTCCATGTAATCGGAA
TTATTTGGAATTAGAAGGGAATTTATGGCTTCTTGTGTCACTTTTCCTGGACGGTGGTAA
ATTAGAAATATTAGATACATAAAGAGAGTATAGGAAATGGGATAAATAGAGGCCCGGAAT
TAATGCCACACATTTCCTTTTTTATCTGTTTGCCAGTCTCTGTGCCTCTGAATGAACCCC
ATTCTCTGTCACCATTTTATAGGTTATCATCACGTATTATTAACACATACTGTAGGCTAT
GCATTGTGGTGATGATACGGCGTAATTCACACTTAGAGTGTAGATATGTTTGGTTGAGCA
ATGAGTTGTTTTAATCAGAAAGCAGAATTAAATGTGTTCAACTTTGAAGACAGTAATGGA
TAGATGTTATCAACAGAGATAGCCTTGTGTGTATTGATCTCTGGCTATGTTTTTTAAATG
TCCATCTCACTCAAGGCAGCACCGACATTAGTTTACTCCTTc
>NODE_83_length_823_cov_25.890644
GTTCGCAGCATGCTCCGCCTGTGGAAATTAACAGATAAACTGCGGAGAGGAGGTGTGTGT
GTGTGTGTGTGTTGGGGAGGGAAGGATTGATCCTGACTGGTGAGGATGGAGCAGGAAGGA
GGGGAGGGGCAGGGAGTTGTCGGGAGATCATGGGGTACGGAGATGACAAACGCGTAGACA
GCGTTGTGCTCAGCACGCCGTCACCAGGGCCAACCAGAGGGGGGGCAACCTGCGAAAGCC
AGCTGGGGGCATCTTGGCACACGCTCAGCGAGGCACATTAAGTCGGCCTCACCCTGCATG
GAACCTTTTGTTCAGCAGAATCCTGCCTGACCTGCATCCCCCCTCTTACTCACGGCGCCT
CCCACCGCACTCAGCTCATCAGCAAACACCTAATGAGCCTGCGTCAAGAAAACAGACCCC
CAGCTCAACCTGCCCGCTCCCCGCCCCCACCCGGCTCTCGGGGGGCGCGGAGACGGCACT
TTACAAGGACTGATGATGCTGCAAAGACCACAATAATGATAATTAACTTGCTGAATTTAG
AAGATTATGCTGTTAATTAGTTGCAAAATAAAGATAAGTAATATAGTAGCAGATGGTTGA
ATAACACCCATGAGATGGAGGGTTATTACACTGATGAGGTTTCCATGGCAGAGATGAAAT
ATGAATCTGACTGGCTTTTCCCTCTTTCTATGGGCCATTCCAAGAGAATAATATCTTGTT
TCTGCCAGAAGAGCTTCTGGAAGGGTATTACACGATAAACTAATTTGGTAGATAGATTGG
CCTGGCAAAGGTAGTTGTTAGAATAATGTGGTCCTCTGTTTTCTCATGTAAATGTATTCC
CTCTCACTTTGTTATTGCTTCGAAAGGCTCATTCACTTTCACCTTGTTTGCTCAGTGTTT
GATGCGAGAGGAATTGACCTGTGAATCACAGGCACCAGTCTGTGGAGGAATAGTTTCTGT
GAATGGGATGTGTTTGTGTGTGATTGGTGGAAGTGTTCAAAAAGCTt
>NODE_84_length_1010_cov_16.864357
GATTAAATGAGGCTGTGGACTAATTACATCCTGATGAACTGAGTCTCAGTACGGACTAAC
GGCTAGTTTACCATTTAAATGACGTTTAGTCTTGACCCTGACAAGGTGAAATGATTTCCC
ACTTTATTCTGTCCTTTATCTGTTGAGTACAACACTTTGCTCCACTGTGGTTGTTTTTAA
AGTGCTTAACTAATAAAGTTGGATTGGATCTGAGGTTAGAGGACACTAATGAAACTAAAC
TCTGGCCCGTCTTTATTTTTACTTCTATTAAAATAAGTATGATAATCGTTTAGTTCTTCC
GACAACTGCATCCCTACGTCTCTGAGAAGCTGCCACCAACCCAGTCCATGTGTTAATGAC
CAGCTCCAGCTGATGGGACTGAATGATGTCTGCTGCCCTCATGAGTCTTTGCTGTAGCAG
ACATGAGTCCTACTAAACCGAGGTGGCTTTAACAGAAAGGCCAGAATCACTGGGCAACGT
TTCGTAGACTAGTGGTCAGGGGTGCGTTCAATGGTCAAAGCCTAAGATCCAAGGAGCAGT
AATTTCACTAAAAGCTTTTTAGGGCCTTCAAGAACACGCTTTACCCATTGAACGTAGCTC
CTCTTCCCTATGTAGGAGATGGAGGGTGGAAAGAAATCTTACCCATCATACAAACCCATT
ATACCAACCATATACTGAGCTGTGGTAGTAGGGTGTAGATGTATCATAACCATCATCATC
TGCCAGCCAGCTCTGGCCAATAGCCATCACAGATTGGCGGCTGCAGTGGCAATGAGAACA
ACACACAGTTAATATACTGTTTAGCCCCACATCGCCCCTCAGTTCATCCCCTGCTGTGAC
TACAAACTGTGATTCAGCAACTCTGGTCTTGAAGAGCTGATTGCACTGATAACCAGAATG
GTGTGGTTGAGCTAGATGGCACCATTCAGTTGTCCAAAGAGACTGTGGCAGTATTCACTG
GGGCATCACCACCAGCTTCAGATGTCTCACTACTGTGGTGAAGCTGAACTATTCTCACCA
TGACCAGGGTTGAAGACCACCGATAAACGTTAACAACTCAGTGCCTAGTTGTACCACAGA
TGGCTTTCAATacatgtctggtaaaaccccattgaatgcttggtgaccagtctgaccttg
tgcttaccatcacagtccaaccaggagagctgctcttccagagctacaacgcct
>NODE_85_length_1133_cov_19.104149
TTGCATACTTAACGAGAATTGGTGATGCAGGTGCCAGCCGAAACGTCGACTGTTTATCTA
TTGATTCCGAGCGGGACGGCCGCACTCAAACGCAGTACGTGACATCCGGTGGCCACGTGA
ACAAGTACACACACGCAAACACAAGTAGGCCTCGCTGATTAACATCTACTCCCACTCTCT
CCCAGGATCTCAATAATAACTGTAGGGAGAAGCAGACTACCTTAACAGTGAGGACTGATA
AGGAGGAGGGGGGGAAAGGGGGAAGAAAATATAAAAGGATATATGGTTTAAATGAAAGAG
AGATCAGAAGAGCAGAGTGGGAGAGAGGAGCATTTTTTGCCATTTCACCCAGTTTAATAG
GAGGACAGTTAATGGGCCTTTTTTATCGGGCACAGGCATCAATCAAGAGGTGTCAGGCGG
CCGCTGAATCTGGGCTGTGGTCCTCTTCACAGATGACTGATTAGCAAGCCAAAATCACCA
GATCCATCTTCCGACGGTCACTTTTATTACAGTCATTTTTAAAGTGACAGCAACCTGCCT
TGTCTCACAACACTGGCCACCGCATATATATTCCCGTCCTCTCTCTCCCTCTCTCCGTCT
CCCCCTCTTGCATCCGTCTTCCTCTCTCCCTCTGTCGCTGAGTATTTGGTCAGTCACTCT
CCTGTTGTTCCCCTCAAACCTGTGCCCCCCCTCCTCCACCACCTTCTCCGTTTCTCCTTC
TTTTAACTACTTTTATCTGACTTTCCCCTCTCTGTCTCTCTCTCTCTCTCTCCCCGATCC
CCCCTTCTCTCCCACCCCCTGTTGGCACTACACTTATTCTCTCACTCTGCTGGGCAGGTT
GAGGGGAAGCAGGGTCAGGGAGGTGTGGAGAGAGACAGGAGAAAGAGGGGAGAGAGAAGA
GAAAATAAGACCCCCACCTCTTCCATTGTCTGAAGGGTGTGTTCTGAATCCCTATATCGT
TGGCTCTCCAGAGATGGTGAGAAATTCGTTTTGCACAGTTTCCCTGCTGTCTTACATTGG
AGGCGGAATTCTCCATTCCCAAGCACAAGATGAATGTAAATGAAACAGTTTCAGCGCCGA
GTGTGTTGGTCACAGCTGCATTTACATGGCTGCATTCTGCAGACGGCATTTTAAGAAACA
GACAGGGTGACATTAAAGTTGGAGGCCAGGGGAGTGTTAAAATGTGTTTTTGGGGCCAGC
ATGTAATAATACGTtgctgggaaaaggggtgtcgggagactgtcttggagtagaaatttt
gttatcgaggttgtcagtcagatttctcatctttccctgcttcagtttacttacagg
>NODE_86_length_574_cov_40.827526
AAAAACACACCAGCAGCAGCAGCAGCAGCAGCAGCAGCGCTTGTCCAGGGGGCTGGAGCA
CCAATGAGTTGTGTCGGAGCTAAATCCGCATGCAACTCAGCAACTGTGTCTAAATAACTG
TCCTCTAAAGCTTTTTTTATAAGCAACGCGCGAGAAATGAAAGGAATCTGAATGCAATCG
ACGGGCGACTGCTGCTCAGGACGAGCCGTGCATCCTCCCCCGGCAGCGGCAGAAATGTCA
TTCATCAAAAAAGTGGTCGCCGCTCGTTGTTAAAATGCTCGGCTGACGTTGCTCCAATGA
TCATTTATTGTAACAGGTTTATAAGCAAATAAATAGGAGAGGGCTGTCACTTGATGATGG
AGGCGGCCTTCGGTCAGACGAATAATATCCAAGTGGAGAGGAAGAGAGGAGTGAGGAGCG
AGGTGCGTGTCCCTGGGTTGATCTCTGAGTCTGTTTTAGATTGCTCTTGGGTTTGGCCTC
TTGGGTGAAATTGACAGTCTGATTAATAAAATGAGCGGAGCAACATTTCCCTCTTCATTT
AGGAATATTATTATGCTTTGATTCTCTATTGTTTGCCTCCTCTCTCCTCGCCCTCCCCCC
TTCCTCTGTAATCGTTGTTCTTTTATTTATCCCCTCTTATTTCCTTTTTTTCTCTCCCCC
CTTCTTTTTTTGTGCCATTTCTGCGACTTAATCACTATGTGAAGTGCAATGAGATTAAGG
TTGCAAGACTGTGACAAGAGATTAACAGTGTTATTTTt
>NODE_87_length_530_cov_24.533962
CGTCCCTACGTCTAGCACCGGCGGGAACGCCATCGCCACCGACAACGTCCACACCATGCA
GATGACGGCCAAGCACGTCCAGAAAGTCAGCCTCTTGGTGTAGAAACGGTGGTGCGCGAT
GGCCAGGTAGCGCGTGACGCTGACGCAGAAGAGCATGAACGCCGTGTGGAAACAGGAGAG
CACTCCCAGGAAGGCGATCACCTTGCAGGTCAGTGTGCCGTAGGTCCAGGCAGATCCATT
CTTGACCGAGGTGAAGACGAAGGGGAAGCAGATGGCGGAGCGCAGGATGTCGGAGGCGCA
CAGGTCCAGCAGGAAATAGTAGGGCGCCCGGTGCAGGCTCTTGTCTTTGACCAGCAGGAT
GGAGATCAGGAGGTTGCCGACCACGCCGACTCCGATGATGAAACCCAGAGAGGTCAGTTT
GAGGAACGTGGCGAGAGGAGAGACATTCTGCAAGATGGTGTGGTCCCCTGCATGGCTATA
GTTCGCCATAGATGGAGGAGGGATCATAAAGATAGCGGAACAGCTTCAGCCAAGTATCAT
GATCTAGAGGCGGCAGGGGGAGGCGTTAGATCCATTTGGCGGTGTGCTTTGAAGGGGTTT
CCAGGCATGTAGGCAACCTCTGCTCTAAGGCATCCTTTGTTCCTTTGTCTCATCACACCT
AAAAAAAAAAAAAATCCCTGAAAAAAAACATCATCCACCCATCAGCATTCAGTc
>NODE_88_length_858_cov_34.258739
GGTTAGGATATTAACTGCGAAGCGAGAAGACCCACTTGACTTTGGCTGCATTGGGTGCCA
GCCGGAGCGCCCACCCGACTACACACACGCACACACACACATTACAAAAAAAACCCGACT
TTCTCTCCAACCGAGTCGTCTGGACCAAACTGGACTAAAAGGAGAAACGGTGGGGGGAGA
TCCGCTCTTTCCAGGTCATTCACGAGGCGCTCTCCACATTATATCCCATGATCTACCATA
GCGACGTTCTCGCAGACCTTGAAAGCCCAGCCGAAAAACCTTGACGAAACTGGAAATATA
GTGCGAGAAGCAGAGGGGAAAAAAACTCACTGGTACAATCTTCTCCTCAAGCGATCCTCC
CAAAAGTTGTCCTCGTATTTCATGCGTGCGCCCGGTCGGTCTAATGGATGATCGCCATCT
TTCCTGCTTCTCCTTTGCTGCAGCTGCAGATGACCTGAGATCCGTCTGTCTCTGAATAAT
GAGCAACCACACAGACAAGGAAGACAATCTGCAAAGCAGGCTACACAAAGAAGTTTGGGA
GACTAGCAAGCACCAGAGGGTGCACAAGAGTTTACGACGAGACGAGGGAGCATCAGCAGG
ATGGACAACGTCTATGCCTGAGAAGCTCATCCTTCATCTAGACTGAAGGCAGATAGTGTG
CAAAGCCTTATCGGCGGCTCAGACCACCACCAGATACATGCGGCCGCCGTGAATTTTATA
TAGGCATGAATACTATGTCTGTGCCACGTCATGAGGTTATCTGCAGTTCACTTTGGTGCT
GGTGATGCTGCTTCACACCTCAACCAGACAGACACACAACCCCACAGATGCATGCATAGA
TAGATACATGGATGGATGTGTAGATTTCACAATGCACAATGAAGACATGTTGCAAAATAA
ACACATTAAATATGCTCATGATTATATATAAATATATATTTTTTAATCATCAAAGCCTTT
TTTTTGCATGTTCTATAATGAACCACCCACCCCCTTATCTAACACCCCCCCTCAAGGTTT
ATCATCTTTATTCaaataaaag
>NODE_89_length_633_cov_20.368088
GAGAAAGAGAGAGAGAGAGAGAGAGAGAGAGAGAGAGAGAAACTATATTGTTATAGCAGT
CCAGCGTGTAGTAAGCTATACTGCTCGCTCAAGCATGACGGCTGGTAATGCAGGTTTGGA
TGTAGCTCTGTGTGTGTCTCTTTGAGGGGGGGAAGCTCCCCTTCACTAATACCTACTACT
CGGATTACCACAGCGTCTTAAGTATTCAACCGGACTCATATTTTCCCTTTCTGCCTTTTT
AGCCAAATTGGCTGTCTTTACACTGTAAAGCAGCGATATAGCCCTCCTTACTAAGGGCCT
ATGGGGGATCCACGAAGAAGAACATTAAAATGCAGCGATAGCCTTGTTGCAAAGCTCCTC
TCTATTTCTTTCTCTCTCTTTCTGCAGCAAAGGCTTCTAAATCATCCAGCCTCCTCTATT
AGACGGGAGACTTATTGAGGTAGAAACCATAAAAAATGAAGAAGGGAAATTTAATCCCTG
AAATATTGATTTGCACATTAATATCAGATAGGCAGAGGGCAATCTAGCCGGGTGGAAATG
ACACATTGTCGACCCCTAGGAGAGGCCCGAGCCAATCTTCTAGCTGCATGTGTCTTAGAC
CCAGGAGTTATAGGACAGACTCAGCCCCTGTCTCTCTCTCCCTTCCTCTCCCATCCTCTC
CTCCTCCCAGTACCCACTCATCTCTCTCACCCCCCCCTCCATCCGCACCCTTAATGAAGG
CTGCAATGCTGAAAATGCATTAGCTTTTAATAATCAAGAAGCATTTTCAAGCCAACAGCT
ATTGTCCTCCCAGGGCTGTCTGCCCAtctttcacact
>NODE_92_length_534_cov_8.162921
AGGATGACAGAGCAGAATTAACCCCTCGGTGGTGGGGAGTGGACAGGAATTAGTTTCACT
TTCACTTCCGTCGCCGAGTGGAAATGATCTCACGGAGGCGTCGGCGAAACTCGCTAAAAA
AATAAATAGCCTTGAGAGTGTAAAATAAAATCCAAAACCCACTCTGGATTATTTTTTTAA
CTTGGAGAAGCAAACTGTAGTTTTCATTTAAAAAGATGAGGACTTCAAACATGCACCAGA
GCAAGATGGGAGCAAATTCATTTTTTTTCAGTTCATCAAAGCCTCCACCGGCTAATCCCT
TTCTTATATAAATAGCTCTTTTGGTGGAGAGGGTAGCTGCCGCATAGAGCTCTAACCCTT
CTGTCCCTGAAGCTACAGCCAGGATAAGCTGTGTGTTGGATTGGCACATCGGGCTGCCTG
GGGCCTGCTGCTGTGCTGGCCGCCAGTACAGATGGAGGGCAGGGCTGGGCAATGCCAGCT
TGTCAGTCGGATTAAAACGACTCATTTATTCACTGAAGTATCGTGCAAAGCGACCGGGCC
AAAGCGGGGTGAGGCGAAAGGGGGAGAGGAGGGTCGAACGGCGGCGAGATGGGGGCAGCT
TGGATATGAGAAAGGGTCCTCTGCTCTCTGGCCCCTCGGTCCTCCCGCCCTCCTCATCCC
ACTCTCCTGCCTTTTTTTTGCCGGTTACTTATCTTTCTAGGGCTGCCAGAAGCCATTa
>NODE_93_length_1334_cov_11.566716
TTTTTCAAATACTTACTAATTTTCCTTATTGCCATGATCATCCTGGTCACAGCAAACAAC
ATATTCCAACTATTCATTGGCTGAGAAGGAGTAGGAATTATATCATTCCTCCTCATCGGA
TGATGATACGGCCGGGCAGATGCAAACACCGCAGCCCTCCAAGCCGTCCTTTACAATCGA
ATCGGGGACATCGGCCTTATCTTCACAATAGCCTGACTTGCAACAAACCTAAATACCTGA
GAAATACAACAGATCTTTGCCACCTCAAAAGGCATAGACCTCACCTTCCCCCTTCTAGGC
CTAATCGTTGCCGCCACCGGGAAATCAGCCCAATTCGGACTTCACCCCTGGCTACCCTCC
GCAATGGAGGGGCCCACACCAGTCTCCGCTCTACTTCACTCTAGCACAATAGTCGTCGCA
GGTATTTTTCTCCTCATTCGAATGAGCCCCCTTATGGAAAACAACCCCGTTGCCCTAACC
ACCTGCCTATGCCTTGGCGCACTAACCACTCTATTTACCGCAACCTGCGCTCTTACCCAG
AATGACATCAAAAAAATCGTTGCATTCTCCACATCCAGCCAGCTGGGCCTGATAATAGTA
ACCATCGGCCTGAACCAACCTCAACTTGCCTTCCTCCACATCTGTACCCACGCCTTCTTC
AAGGCCATGCTGTTCCTATGTTCAGGCTCAATTATCCACAGCCTTAATGATGAACAAGAC
ATCCGAAAAATAGGAGGAATACACCGTCTTACCCCCTTTACATCTTCTTGCTTAACCATT
GGTAGCCTTGCCCTAACAGGCACCCCCTTCTTAGCAGGTTTCTTCTCCAAAGATGCAATC
ATTGAAGCACTAAACACATCATACCTAAACGCCTGGGCCCTCATCCTCACCCTCCTAGCT
ACCTCCTTCACAGCCATCTATAGCCTACGAGTCGTTTTCTTCGTCTCCATAGGCCACCCT
CGATTCAACTCCCTATCCCCAATTAACGAAAACGTCCCTGCGGTAATTAACCCCATCAAA
CGTCTAGCCTGAGGAAGCATCATCGCCGGCCTCTTGATTACATCAAACATTCTCCCACTA
AAAACACCCGTCATATCTATGCCCCCTGTTCTTAAACTAGCCGCTCTCATCGTAACGATC
ATTGGACTGTTAACCGCCCTAGAACTAGCCTCTCTAACCACCAAGCAATTCAAAACAACC
CCCAACTTACCTACACATCACTTTTCTAACATACTAGGTTTCTTCCCAATAATCATCCAC
CGCCTCACCCCCAAAATAAGCCTACTCCTCGGACAAACCATCGCCACCCAAATAGTAGAC
CAAACCTGACTAGAGAAAACAGGCCCCCAAGCAGTTACCTCCCTAAATACCCCTCTAATC
ACAACCACAAGTGACATCCAACGAGGAATAATTAAAACTTACCTCTCCCTCTTCTTCCTC
ACACTCGCCCTAACTATATTACTCCTCCTTACCTAAATGGCACGAAGTGCTccccgacta
agaccccgaattaactct
>NODE_94_length_490_cov_16.934694
TTTGCCTCCAAGGTCAACGGGCATCTTGCACTTTCATTTAAGAATTGAATCGCTTTCCAA
TAGCCACGCTGAGAGCACTAAAATGCAACAACTAAAAGGGCAGTGACAGGCGGACTCCGA
CTCAGCTGGCTTTCTTTCACAAAAGTACAAGTTTGTTCATGCCCATGTTTGCAAAAACTG
GGAAAAAAAGTTAATTTTATTGTCTAGGAGAGCACCATGTGGGAAACTATTTTAATTGCT
TCATAACAAATATACATACACCTATTAGTACTCTACAAGGCACAGTGTGTACATTTCTAT
GTAAGGGTTAGATGGTGCTTTCCAAAAACACAAATTTCTCAATAAGTGAGGGAGGAAAAG
GAGGTGAGACAGACGCAGACAGAGAAAAAGAAGAAAACCAGCCAGCTTTTGACACCAGGA
GGCAAAGGGTTAAACAAGACCCCATCGTATTTTCATGCATCTTCTGCTTTTGACAGATGA
AAAATGTCAACTGTCCTGTTTGTATTTGGGAGTTTTTGCACTATTCATCTGCTTCATTAG
TGCCTGCTGCTCCTAGCCCCTGACAGCTGCCGGCCCCCTGCTCTCACCGTGTACACACAC
ACACACACACACACACACACAAGCATAAAGATGCATACCCCCACACACACACACACACAA
ACACACACTTACTt
>NODE_95_length_1077_cov_21.163418
CAACCAGCCCTCAATATTTTCATATTCAATGACTCTGTATGATCCATATGATCCCAACAT
AAAGAGGGTCTGTGAACCCTCTCTCTTAAACTGTAGCAGGCATATATTACCAGGCTTAGA
GCTTGGCAAGCTCCATATCCCAAAATAGATTTCAACAATACTCTATGAGGATGCATTAAA
TAAATCTCTGCTCAGCTAATCCGTGGAACAGTTCACATTTTCGAGAGAGACACTCCGGTA
GGACAAAAGCGCCGCTCTGCTCGCCGCGCCTTCATCTGGGGACAGACACACATAAAGAGA
GATATTTAGAGAGAGGGGAGGGAATGGTGGTGGGGGGGAAGAAATCCTCCACTAATGTGA
CAGAGAATTCTCCAAAAAAATCATCATTGTGTGCTCTTGCACTGCAAAGCAGATTCTGTA
TCACTCCATAATTTTCTTTTTTCTCGAGCAAGTGCAATAACTTAATCTTAAAGGCAAAAC
GTGGACATGAGGGCCATTTCGAAACATGTTGTAGATAAATGTTAATCACATTAGCATTTC
CCAGACTTCCGTAAATCTCCATAAATAGCATGCTGAGGTTGATCCCTCTTTTTTGCCCAT
TGAGGCAAAATTACAGTTGATGAATTGCTTTTGCCATGCATGTAGGCTAATGAAAGCTTT
GCTCCTGGGCCTTCCTTAACAAAGGCTCATAATTTTTCCACTTTCCACTAAAATAAGAAC
CTGTTCCACTTTTAATTAATAGTTTTACCCTCTCCTATTCAGGACTGTATGCATAGTTTC
AAATTAATTTTTTAGGTGAGGCTTGGTTATTAATACTGTAGAAACAACCCCTTTTGTGTT
AAAGTAACAGGGAGGTAATGTTAGCCTGCAGGTTTATAAAGAATTTCCTCTCGTGTCATC
TTACTGCTTAGCACAACTTATGACACTGCTCTGAGACTGAAACATTTCATGACAGGTGGC
TATTTTACTTCAAGTCATCACATTTATTCAGTCAGCTGCAGTGAAACTGAACATGCAGCT
ACTATAAGCACTAGGGATTAACCTGACCAGATTTTATTTACATGTAAACTAGAGCCCCTA
GCAGAGCAAGCAAAAAAATGTGAAAGCAGATATTAATCAAACTGGTTTCAAATCTGGATC
AGGGAGATTTTTAGTTtcatgtctttgtaccaatttataaagttccttaattgttatcaa
gaattaaaaatagagctgttgtttagatgttgcttgaaaacttcttagctctattaatgg
a
>NODE_96_length_914_cov_16.013128
ACATTCACTATAGCCCAGATCACATTTATGATAGCATATTTGATACAGCTGTACACTAGC
GAAGAATAACACGGCCTAAAAGAATAAACCCCCTTTTTTCAGTTTAAACACAATCCATTT
TCCAGTGTAAATCACTTGTCACTCTATTGCAAATGTAACTGCTCTGATCTGAAAGAGAGA
GGTGGAGAGAGAGAAAGAGAGAGAGTAAAGATTATCTTTTGGGCCATTTCACTGGCACCG
TTGCGTGACAGAGACTGACAGCTCTTTCAGATGACTGACAGGTGTCCTTTGAAATGCCGG
TGAAGCAGCTTCTGTTCAGACTGTTGAAATGCATATTTGGTGCTCTTATCATAAAGGCAT
GGATGGCCCAGATAGGTGCCGTTAACATTGCAAATGGCTCCAGAATTATTCATTGTCAGT
GCTGCGGGAAAGAATGGGGGGGTGAAGTTTGATTATTCTGCTCACACAATGGCAGGGTGT
TTAATGATTCCTCTCCACCTTGGCAGCGGCATGTGCCGACTTCAGGCGCTAGCGGCGGGT
GACACAGGTCTGGCCAAGTGTTAGAGCAAGATCATACGTCCGGGCCCCATTTTAATTTCT
AATACATTAATCTTTTCCTCACAGATCCTCCATGAATATTCCAGGGCTCCTTGTTTGTCG
GGAAGGCTGTCTCGCTTTCATCTATTCAGGTGGTTTCATTCACTGTGAAAGCCAGCTAAA
TGGACCCGATCAGTCAATGACAACCGGGATACAATAGAGCCCGGTAACACGTCCCTTTTC
TCCTTTCAGCCTTCTGATAGACAACCCTGACACCTGCTCCCCGGGGAGACCCTCCGCCAA
GTCAGTGCACTGTTCCTTGAGAGACTTCCCTTACTTTATCAGTCCATAAAGGATTGTCAC
AGGTGACTATATCTGCTGAGGTATGGAGCTGCTCCCTCTGACCTGCCCCGGCGCTGTGCG
GTCGAGGCACCATGCGGTCGAGGCACCATGCACTGCATCACAAGCGGATTAAGGTGGCTT
AGATGCTGTCATACAAGCAGATTCAGTGCTTCacactttctaaaaaatgttaagcctttg
ttctcttccattaattag
>NODE_97_length_757_cov_19.455746
TCCACTTTTCGGTGGCTGGTAGAGGCAAACATTGGATTAAACAAAAAAAAAAAAGGCTTC
TCGATTTTGTGCAACAATTTCTAACCCGGCATACACAATCTGCATGTGCAAGTGTTGATG
AGGGAATTGGAAGTCCAATCTTCCTGATGACGGCAGGTGTGTTTGGAGATGTAGCCGCAG
GTGGGGCGAAGTAGATTTCCGGGACCCCACCTGTGCTTCTCCTAAACTCTATCCTGCCTC
CTTGTGCCTGTCTTGTCTTTCTCCATTTCTCTCTGAGTGTGTCCGACCTGGCAAGCTTCC
TTCTCTCTTTGTTCCACAGTGACAGTCCTGATGGCAAATTGATTTCGACTGTGTGAGAAC
AGACATACAGACAGAAACAGACAGCTCCGGATAGCACAGGGGCCTCTTCCTCCCCATCTA
TTCCCTCCTCTTAGTCCTCCCCTCCTGTCCACTTATCTCCACCTCTCCTCCTCTGCCTCC
ACACACACCCCTTCTCCGAATTGGAAGAGGCCAGTTTCATCCCTCCTTTCTGTCCTCTCT
TCCTCCCCGGGTCCCTCCTTTTCCTCCTTCCGTCCGTCCTGGGTGCTGCTGCTGGTGGTG
TCGGTGTGGACAGTAGCGGTTGGTGGGTGGAGGATTGCGTTGAGCGAGAGAGCCAGAGCG
GGGCCTACCTGCTCGGCATGCAGCGATATGGACTCTGAATACTCTATCTCTGATCATAGT
CCACCATCACGGACTGATCTCTCAAGAGACTGCCTTTGCTACTGCTTGTCTTTCATGCAT
GTACATGGTTGTGTCATTTTGTCAAAACTAAAGGACATGTTCATGTACTGTACAAGTGCC
AAAAGACTCCAATGTCGTTGTTCTAAAGCCACTGACTGAATGGCCTTTTCTAAGCACATG
Tgggcctgcttattactgagttcccaccaaacacacacacg
>NODE_98_length_955_cov_22.938219
TTTTGTCGTTTCAGTCCCCGACACCGAAATAATTGCCCGTACAACAGTAAACACAAGATG
CTGCAGCGGTGAGGACCACATATGGAGGAGAGAAAAAGCAGAGCGCCATGTTAAACGAGC
TAGACGTAAAGAGCAGGGTGCGAACAGGTGTGGGCTCGAGCTGGTCAGCAGACATTATGA
GAGCAGAGAGACAGGAGAGCTTGAGAGACTAGTGAGTCACGGGGGCATCTCTACAGAGAA
AAGCTTGGTATCCTGCAACAGAGGAAACAGGCTTAGTGGTTGGAGGATAGATCTTTTTTT
TCCTTGCCACAGTTAATTTTCAAATCTCCAACATCCTATGGCTGTCTGTTTTTCTTCTTC
TTCTTTCTGTTTTTTCTGCTTTCATTCTTTTCTTTTAAAATGAAACTGGAGCTGGGGCGG
TGATAGTGATAGATGGCTCAGCGCTCTAACACTTTATCCAATCCGGCGCAGATTTCATCC
AATAAAGAATCACTTGTGCACTCTCAAACTAAATGGAAGTCAGGCAGCGGAGAGAAAGGG
GCTGCCGTGTGTTTCTGAGCTGCGAAAATCAAATTTTCTTAAAGCTGCCGCAGCAGTGGC
TGGCGGAAAAGGCAGCAACAGCCATGACTGGCCAGGGCCACAACGTCTGCACACACAATT
TAATCCATCACAGAGCGCCTGACACCATATCAATCAACCTTTCATCAGTATGCCCCCACC
CCCCCCAAAAAAAGAGAAAAAAAAACAATATTTCTATTCAATCACCTCTGACTGAACCAG
GCCTGCAACCCAATGACCAATGGGGAGGACCACAAAACTCCAGCTGGTTCAGAAATCTTT
TCGCATGAACGCGAGCGTAAAGTAGAGCACATGCACTCTGTGTGGAGCTTCACAGCGCTG
ATTGCTGAAAACGTTAATATCATTACCCCGGAGATGTGACTTATATTAGACGCGCCATCA
AGTCGTCTGTCCTTCTTTAACTTTTACTGTACGACACGAACCCACCACCTCTTCACCTTA
CCCCCTCCCATTGTTGTCCTTTGTTCCGGGAATATGGTCCCTCTTACCCCCTCTGTATCC
CACAGGCTGTGGCTCCAGTGGCCTATGATttataattcataggggccgcttttatatgg
>NODE_99_length_433_cov_47.457275
AGTTCATTATACATTATTCCACTCTTACAGCACTGGCAGCTCACCACTGAAAATAGACAC
ACTATGTCATCCTTCAATATGAGTGAGACACATAACAGAGACAGGACTGTGCACATCCTA
TAACTGTCCTTCTCTGCAGGTCTACAAAAACACACACACACATGCACACACGCGCACACA
CACACTGAAAGCTCTCGTCTTTCCATCTGGTAAAGTGGGCTGTTGTGATTGATTTGTGGA
TTTGCTCCCTCTTTTTTTCTCTCCATTTAAGTGAAATAATGTATGGAAGCAATCTGGCGA
CAGACATTTTGGAAAATCTATTTGAAATCATTTCAGTTGAAGCCATGGCAGTTTGTCTTC
TTAGCGGAGAGGAGCAAAGTATAATTGTCTGCAGTCTAGTAAAACACAGTATAACTGCCA
TCACACTTGACTGAGCTTATAGCCAGCTAGTCCCATGGCCTCTAGAAGATAGAGCAGTTA
ATGTTCCCTTTTATTTTAGAGGATATGTCACTTGTATCGCAGATTTATACCATGATACAG
CAATTTTGTCCAAACAGATGGATAATGGTGTCACCAGCAAAAAGCCCTGTTTTTATTGAG
TTTAGAGCATATTGTTT
>NODE_100_length_778_cov_29.812340
CTCAACACACAAAACCCCAGCCAGCTGTGTGCCTGACATGGCAGGGAATACACTGTGCCT
CTCTGGCGACAATAAAACGAAACTTGAGTTTAAACAAAAAAAGTTACACCATATTTGCTC
AGACTAACTATGATGAAAGGCAATGAAGACAAGGGATCCTCATGTAGGTATCAATATAAA
TATTACTGGAAGGTCAATTAATATGTAAATTAACTCCTCCATTTAATTAGCTATTTAACT
ATTTTCCAAGGCATGGACATATTAAATCATGCTTAAAGACCCCTCTAACTAGCCTCCTGA
CAATAGTGCCAGGGAGTCGTGGGCTCATAAACTACCGGCTTGACCTATAAAGAGCCCCGA
GTCTGCTAATTCCATCTCAGCCTAATTTTATGACTTGCATAAAATAACCATAGTGCAGCT
TTGTAGCTGTAAAGAGGATATGGGTAATAAAACGGAGCCGGGGAAAGCATCAGAAATCTC
CTCTTCACTAGTGTCCTCATTTATTATTCTATTATTCTTTGCAGGGTACCGGGCTCATGT
GAAAGACAAATGACCTTATTATATTAAATAATTTGTGAGGATATTAACCGTTAATCACAC
ATAAACAGCATTTAAAAGGTATTGATTTTCCAGCGCTCTCAACAGCTTGTTAAATTTACG
TCCAATAACATGATAATAGATAATCAGGTGAATGATACTCATTCGTAGGGGACAAAGGAA
AGGTAATGGGCATCACTGACCCTGACTCCACCATATTTCTTTATCCCGTTCGTTCATGAC
CTTCTAACAGGTATTTGACCTTGAGTCAGCTCTGCAGTGACTGACAGCCATGTAGTAGAT
ATAATGTTCAGCCAGGGTGTTTAGTTTTAGGTCCGTAGCTTGTGCTTTAAATCCAGGGCT
CACACAAAACTGTCTTAATTTGTTAAACTTTCCTTAGAGTTAGTTATaaaagcattcttt
at
>NODE_101_length_981_cov_29.442406
CCGTGAAATGGGCAGGGAAAGGGCTTTTCCCCTGTGTGGACTCTGACGTGGTTCACCAGC
TTGTATTTGGCTTTGAACGGCTTCCTGTCTCTCGCACAATTCTCCCAGTGACACACATAT
TCGGAGTGCTCGGGTCCTCCGACGTGCTCCACTGTCACATGGGTGACAAGTTCATACATG
GTCCCGAAGGCTCTGGAGCAGGGCAGCTTCCCAGCCCCCTCTTGGCCGTCACTCCACTTG
CACACCAGCTCATGCTTGACTGTTTGCTTAGAGCACCTGAGGAAAGCGTCGCCTCCTCCA
CGCTGAATTGCCATGTTCAGGGGCTTGTACAGACCCAGGAACTGTGTGACAAGCTGCTGG
CTGTTTCCCTTGGGGCTGATGGCTTGGCCATAGGGGTGAGTCCGGGTGAGGAGGTCGCCA
GGTAGCCCCAGCATCATCTGGCTGCCGAGATCTCGGGACGCGTCGGTGGAGGCGTGGGCC
TGCTCCTGATAACTTGTGAAAAAAGTATGGCTTCTGTTGTCTCTGCAGCCAGGGAAGTCA
CGATACCTTCCAATCCCGCCATGTTGGTTAGCTCTTGATGCCAGTTGATCAGTGACGGGT
GGCATGCCGGCTCCAGAAAGATTGGCTCCAATGATAATGCCCCTAGGGCTGTGCTCTAAA
CGGTGACTGGGGTATCCAGAGTCTGAAAAATTGGGAACCGAATGGTCAACATATGCACTG
GACCTCGTCTCAGGGTAGTCTCGCAAATTGTGCGAGGGGCAGAGTTTTAAGGAACTGCCA
GTGGGGTGTCCCATGTGCTCTCCTGCCAAAGGTGGCAGCACCACGCTGGGTTCAGTATTG
CTCTCCCCGGGGTTGACGCAAGAGAGAGGGCAGCCACTAAACCTCGAAAGGCTTGTCATG
TTTTGTTGTGAGTTTGGCTATGAGTTTGCAAAATCAAACCAATTCAGCACTCAGGATACA
CCTAGAAATCCTGTTCCCCATTTTTTTCCTTGTTGTATATCATCTGCATGTGAAATTCTT
GGCCGTGAACTTCGCAGAAGTAGGAACCAGACTCAATTTCGTTAAAGTTGGTGTGAGTCC
CATGCCGTTCACTTTGCCCTCTTGATTTGTGGCAATAACCGTGGTAGTAAAAATGCTTCG
AAACAGGCCATGGTGCAATATAAAa
>NODE_102_length_796_cov_10.742462
AAGAAGCCGCTTTTTTTCCATCCACAGAGGCAATGCGCCCACCCATGCGATGCTAGCCTA
TTAGCTGGAGAGGGAGAGAGAGAGAGAGAGAAAGAGAGAGAAAGAGAGAGAGAGGTTTCA
GCCCTGGATTCGAGAGGAGGCTAATTTACGAGTCTTGTTTTGCCTTTCAGGAAAAGGGGG
AGATCAGAGGGGGAGGGTGGCTGGTGAAGGAGAATGCAGCAATCACATTTTTAAGCATGC
ACAAGCGGGCCGTTCCCGGTTCCTAGGCTGGTGTGTGTCCCCCCCCATCCGACGCCAGCA
GCCGTATGGGGAAAGCAGCGGCAGACACAGATGGCATGGACACTTCCACAAGGTCTGCCG
CTCTGCCCTGCCCGCTCTGCCGCCGGAGCCCGTTCGCCGCCGTCTCTCTCTTCCAGCTCG
CTCCGCCGCCCAGCAGCACTGCAGCACAGCACAGGCTGACGGCATGAGGCTTGATCCAGT
GCATTTCTCCATGCTGGTCATCGGGGTCTCCTTCGCCTGTTACGCCCCGAGTCTCAACTC
CCTCCAGGACCAGGCGTACCGATCCGCCGTGGTCATCGAGGGCGAGGTGCGCTCCTCCCC
GGAGAACGTCTCCTCCCGGGAGCCCTACAGTGTGAATGTCAAAGTGCTGGATGTGTGGCC
CGTCAACAGCGGCGGCCTCGAGAGGGAGCAGCTCGTGACCGTCGGGGACTTCGGCTCCGA
GGCCCCGTGCACCACCGTGGAGAAGGACCACAGATATATCTTTTTCATGGACCCCACCGC
CGAGCCTTTGGTATTCAAGGCATCGTTCGCCCCCGTGGACGCCAACAAGCCGGAGCTGAA
GAAGGATGTGGAGCGGGTGCTGTGCGAGGACTGCGGTAAGTTTGAAGGCTTCCCCGTTCA
TACCTGCCGTGCACCATCATCAGGGCCAACCGGAGCTGCCATGGTGATGTAAGGAGACCC
actctgcgcgtgcacgtgtg
>NODE_103_length_475_cov_28.772631
CGCTATCTTCCATCTCTTGTTCATAATTTTCTGTTCCTTGTTACTTCCTTGTTCTTGATG
CATGCTCCTTTGGCATGAAGGTCCTGAATGGCCGTGCAGGTTTGATGTGTCTCACCAGTC
CTCTCTTTCAGGGCTTGTGCAACCAGAGGTCACCTCTTTTGTTTTGTCCTTCACAGCATG
CCTCTGTGATATACAGAGTTGTGTCTGACTCCTTATGCAGTGTCTTCCTCTGTGTACCGC
ATTTTGGCTCCTATAGTCAATAAAACAATCCCCTGGCACTTGTTCCACAGCCGTTTGTCG
TTCTGTGTACTTTGGCTTTGTGCACAATCCCAGTCCAATGCTAGTGATCTAGCTTTGCAT
GGCATCGTGTGTTAGCTTAGACGTGTGTTTGTAAAGAGGGATGTTCTCTTTTTTCCAGCA
AAGATGTCACGGAAATTAAGCTTGCCTACTGAGCTAAAGCCAGACTTGGGTAAGCCTTGA
CTTCGTGTCTCCAAACAATTTGTATGAAATGCAGTTTACTTTCCCCACTCCGACTGGACT
CCACCACATCCCATTAGTCCGGTTTTATCTGGTTATTAGCCTCGAAATTGGCAAGCTGTG
CAGATGTTCTCCTGAGTTTGCATGCGTCAAAAGTAGCACTGATCTGATCCGAATTGAAA
>NODE_104_length_850_cov_17.729412
GAACCTGATTAACCTTACAGTGACTCCAGAAGCATGTGACCACTGCTGCTTCCCCTCCTC
TCCAACCCATAGCCCAGGAAAGAGATGTTGAACTTAACCTCTGCAACAGTGATGAATTAA
CAATAGAACAATTCAATGCCCCAGTAATTACAAAACACTTTGGACACGGCAACATTTTTC
AACTCCGCCACACAGGTTTGTCGGTATTGGTGGCTTTCACCTGGAATGTTGGGGCTCTTT
GCTCTTCCTAACTTTGTTTTCTCTGACGCAGATTAGATCTGCCACCCCATTACAGATTCA
TTTTCCTAATTTTTCATGTCTGCGCCGCGCCCCATCTGCACAGGGCTGATAATTGTGGGG
ACCAGCCCTGGTGATTAACATCAGCAGAATTAATTACGCCCGCCATTAAGGCTCCAGGTT
GCACACAATGATCAAGAGAAATTAACTTTCTCCCAGGCCCCTAAATCATCTCACCTTCAA
GTGGAGTGATGGCAAAGAGACAGGCCCGGAGTCCTGGACCCCGCTCAGCACCTTCTTAAC
CAAACATGAGGTGCGCATCCTGCCTCCCACCGAGGAGATTATAGCGGTGGCTGATGGGTA
TCAATTACGCCACCTTATGTGGTGGGATGAGCGAGAGGTGTCCAGGGTCTGGTGACTAAT
GGACCTGGGTTGGAGCCACCCTGCAGCTGGAGACCGGGGAGCTGACTGTTTCTCTGGCCG
GGGAGTACCCGCCAGATGCTGAGAGCCTCAGTTCACCGGCCTGACACACAGGTATATATC
TGCACAGCACATTTGACGATGCACTCTGGAGTAAGGGTGGCCATGTGATCGTGGGTTAGC
CAAAAAACTGACGAGGAAAAAGACTTTGTCACCTTAGTCATGCAGTCACAGGGCTGAAGA
AAAGACCCAATTAGAAGACAACAATATTAAAATAAAGGTATTTTTAagcctctttagata
tcacattgaatagtgttctagaatatacagtatccataaatgagtgtggcgcctcagaga
gagagagagagaga
>NODE_105_length_669_cov_22.167414
TTATGAGCTTTTCTGGTAACTGGGTTTTCCCGATGCACATGGTGAATTCTTTGATAGATG
CTGCCCTCCACGTCCCTTTGGTAAATGCCCCGTGAGTACCCTGGAAATAGATGGATTATT
ATGTGGGTGGGTGACTGTACCGCAGCAGAGCAGTTCTGTATGCCACACAGGAAGTGTGGA
TTGAAGAGCAAGACACAACCTCCAGGGAACAGGCCTATTAGGATAGGAAATGGCACATCC
CAGTGGCAACAGGGAGGTTTTAGGTTTTAAAAATTCATAGATCATGTTTCACATCTGTGC
AATTACAGGTGAGGAAGGATTCACACTGAAAGTATGTACACAGAAAATCCAGTCTTCTGT
GTGGGAGAAATGTTACAAGGGTTTGATGTTGTCTTCAGTCTGTATGCTGACAGTATGTAC
GCTTTGAACCTCTTAGATGAGGTGACCTTATGCTGACCTTCCAAAGCCTAGAGGTCACTG
CTCTGGCCAAAAGAAAAAAAACAAAAAACAAAAAAAGCTTTGTCACAGCCGGCGAGCAAA
CATGGAAGCGAACAGCTGCGAGTTTTGTACTGACCATGCAAACTGCTGTAGGCTTTGTAA
GGTCATTATATGATAATGAAAATCATTACAGAATTACATGGGGGTTTAGGACATGAGAGC
AGCAGGGAGGGGAGGGGAGGGCCACATTGGGTTTGATAAATGGACTGTGAAGGTGCCCAT
CTGGCCCTCTCTATGGCTTTTTCTTCCTGCTCTTTTATCCACTCTTGTCCTTTACTACCC
CTCTTTCATTCTCCTCCTCTGTTCTCCAGTGGGCCAGTGTAAAAAGCGAGCTGGCCTGTA
GTGAAAGATTAAC
>NODE_106_length_697_cov_26.295553
ATTGAGTAAAATATAAAAATGGAATATGTTTACAAATAGGTGTCATGTTCATGTTTGATC
AATTTTTGCCATGTAAAAAAATCGCTCTGTTTCAATTGGACTGGTTTTTGGTGTTGTGTA
AGAAACAAAGAATGAGTTTCCTCACCTTGTCTTTAATCCAACTTTTGGGATGGGTCAGCA
TTACATGGATACAAGTGCACCTCCGATATTTGCCTTAGAACTTGCAGAGGCCATAGTTCA
CATTCAAGTGAAGTGAGTGTATGCAGGGGCCTGGGCCCCCATCCCTGAGTCACCAGTGCG
GACTTTCTCACACTTATCTACCTGTGAAATCCTTCATACCTCTCATAACTGGTCAATGAC
TGTATCAGCAAACTGCATCAGGTGTTTTTTCTACATGCTTTTTACACAGATTATATGGAT
TATTGTATTAGTAGATTTTGGTGCATCATTTTTAATGTAATAGCTCTTAAGCTTGTAGTT
CAAGTTGTTGTTTTTTTTCTCTCATTTTTCTAGATGACTGTTTTGTGTTAATATTGTCAA
TTTGAAATAGCTGTTATTTGCTTATTCTCTACTAAGAGTTCTTACCTAATTTTTAAATGC
TACATGACCCTAATTAATTAAATGACTTAATAACCATTGTAAATACGGTATTGTGCAAAC
CCCATTTTCATTCATTTCAATTGCTAGTGTTATATAAATGACTTTTTTGTCTAGACACCA
TTTCTCTTTATGAAATAAAGAAACATGCATATCATGTCTCGTGCATTTTGGATGTTTTCG
GATCAACACACACACACAACCTAATAAAGTTTGACGAAGTATGCAACTGATGATGAAAAA
ATTAACCCATCCAACAGACCAGCATGATGAatgtttttgca
>NODE_107_length_403_cov_12.151364
AAGGAAAGAAAGAATGAGAAAGTAATTACCTCCAGTTGCTCTATTAATAGGTTGGCTCGT
TTGTTAAGCTCGTTCATCATAATCATCTTTGCCATTTTAATCTGGTTCTCTGCCTTCCTG
TGTGCAATCTTTACTCCATGAAGTCTACAAAGACAGAAGGGGGGGAAAAATGTCTCTCCC
AAATACAGAAGAAAGCAGCATTTCAGACGGTAATTTATTCATTAGCTTGCTATATTTCAC
ACTGTTAAATTATTGACTGGTGATGCTCAGAACTGGGACGGTGATTATGACTGAAACCAA
CCTGTCCTCTATCTGCTTGGCATTGTTCTCCACAGCAGACCTCCTCTCCTCCACCTGCAC
CATCAGGCTCTCAAACAGCCACTGCTGGTCCTGCAGGGCCTTCCCGATCTGCATCACCCT
AAACACATGAGAGATCACAGTATCCACCAGACACAAAGTTCACTAATTTATTCTTTGGGC
ATGAGGAACACCAGATTAAAATTTGTTTCCCTTGAGGACAAGACATTATGCAGGTGACCT
TCGAGGCAAGCTACTGTGCAGTAACATCACAGGAAACAAAAGggtat
>NODE_108_length_863_cov_33.261879
CAGCCATTGGGGAAGTCTTTCATTTCAACATGAGCAACTAATAATGTTACAATCTTCATA
GTCTTGCAATGTATTTTTTAAGGATACACTTTTCATGAGATATTACCGGAGGCCTCGGCA
TAAGGATTTGAACGACATGTTTCAAGTTTCCTATTAACTCAAAAGGGTGTCTCTGTGGTC
TTGCCTTAGCACCCAGGTGCTTGTCAGCTCCAGCGATGCTGTGTGAGTGCACGCATGGGT
ATATTCATGTCATCGTGTGCTTGTGTGTGCACAAGTGTGCGTTTGTGCATGTGTGCACTG
ACGTGTGTCACTTAATCTTTTCTCCTTTTTCTTTCTGTTTTATATTTACTACGTCAGGCA
ACAAATGAATCATCTTTATTACGGAGAAATTTAATTTGGATGAACTTAACTGCTGCCGCC
AAGGTCAGACGGGCAGAATGTCATTTTAATCCAATCAACTTTAATCTGTTGGTTATAAAA
GAGTTAGGCTGTTGAAGAATGGCTGTATCTCAGGCCCTTTATTACACTGGCTAATGACTT
TGATTGTGAGGCGCCTATCAAGGGGTTAGGAGTTCCTATGGTGCTTCACGTCCTGCTAAT
TCGCTACCTCATGTCACTGTTGGGCTCAACTAACCCTAAAATCACTATTGCTTTCATTCC
CTGTTTACAAGAAAATCCAAATTGTAAAGAACGTGAAGTACTTATCAAATTCTAAAACAT
GCCTATAAAACCAATGTACAAGTTATAGAGTTTGACATTTGAGGGTAAATAGAAAAAAAA
TGGTAACTTCCATAGTCTGAGTATAGTATCTTGATATCTTAATTCTATCTCTATTCTGGT
CCATTTGTATTCTGACTAGGGAATATTTCGTTAATCATTAAGATGAACACTAGAAGACAA
GTAAAGTTCTCTTCTTTTCTACAAAGATGTCTACTTTTGAATTAGTTACATAATTTGCCT
ATATAAAAGGGAGCAGCTAATAGACTAAGATTGTGGATAGTGATACATTAAGCAGTTTTT
TTTACACAATGAacataggcaatattc
>NODE_109_length_556_cov_36.465828
ATAAAAAGCAACTGACTTTATTCAGGGGCCAGTAAAAAAAAAAGAAAAAAGAAAAAAGCA
TATGCTTTAGTAGACACAGACATGCAAAGCATTTCCATTCTTGCAGACTTCGTGTGGGTG
AGTGCGTAAAACTCCCTGCTCGCGTGGCAGGGGAAGGAGATTGCTGGATTGGTCAGGGCA
GGGAGAGATCCTTGTCGGTGACAGCGTCGCTCCAGCGAGCTCAAAACCACAGTAACACAG
CCGAACAATCCAAACACACCCCACCAATTTTTAATTTCTTCCATTAGAATTAATTATGAG
GCCGAAGGCAATTTGTGTACCCTGTGTTTAAGACTGCCTACTGGATTAATTAAAAACTGG
ATGCTGGAAAATTAATGTGTGAATTGTTATGCCTTGCTATAATGAGCCATCCCATGCTAT
TACATAGTAGTGTACTATACGATCACCTTCAGGCCTCTGAACACACAAGGTTCATTAAAG
AGCACAAACCTAGGCACAAGTCAACTTAAAGAACGCCAACCTCAGCACATATTCAACAGA
GCACGCGCGAGCAGTAAGACATTTAAATTTTCACCCAAAATACAACAAGGTGAGGAAGTC
TGGCTTAATGACTTGGAAGAAAAGCACATCTGTAAATAAATGACCTCAGTAACCTGCACT
TAGACCTGATAAAACAAGATAGAAGAGCAAAAGTTGCTGTGATGTCAATTTTGGCTCCGA
AATTGCTCGCAGCTTAAAAg
>NODE_110_length_898_cov_24.952116
GATTAGGGGAGCAAATATGGGCGTGATATATCACCAGGTTCCCTTGCTCTTTACTAAAGC
GAGGTGCTGCAACCCCATACAACAAAGGCACCGAGATAGATGGAGGTGTGGAGGGGAAAA
GACAAGAGGCCAGAAAAACACTGGCCACAATAACACGATTAGTTTTGTATCCAATGTGCA
AGACAGAGGGGGGGTGAAAAAAGAATTCATCATAATGCAGAAGACTGTCTGTCACCTTCA
CTGAATGGTTTTTGACAAGAGAATAAATCTTTGGGCTTGTTTAATATATTTTTTATATTT
TCTTTATTTCGGTGCTAATAGAAAAACCAAATTAAATGTCCACCAGCGAGATAGAAATGC
AAAGATCGATGATCCTGCCCCTACTGTCCAATCACCCCTATTTAATTGACTGTATTTTCA
GGGTAATTGAACTGCTTGTTGTAAATTGGGGATTTTATAGAAACGACATGAAAACTGCAT
TTACTGACATTCATCGCATCTTTGACATTGATTATCTGATCAGCGCCGTGTCATGCTAAC
CTCCAATTCTTCATTACACACTGTTTATGAGCTGTTACAGAACAACTTGCTTGTTCCAGA
GTGATTGATTGCCTTATTAACGCGTGTTCTTGTAAGTGTGACCGGACTGATTACGATGCA
TATGTTTAGAATAATGTTTCATTTAGCTGACTGCGAGTAATGCGGGGTGACAGCTGCTGC
GGGAGGACAAAAAAACCTAAACTACAGGGAGCAAGCGGGGCCAAAACGCATTTAAGGTGG
AACTTTGGAGACGACGCGCGCATGCAAGGAGCCCCCTTGTCTGGTCAAAAAAACGGCGAG
CGCCCAGATGAGGAAACCTGGCAAGCTCCTCAGTGCGCCAAAACACAACATTACGCCAGC
TAGATGTAGTAATTCTGCTGCTCGGAATTGGTGTAAAAAGCTGGATTCCACGTTTGCAGT
GCACCAGCTGTTATCCAAAAAAACTACTGGTTAAATCAATCAACTCTCATCCAACACTGC
TCCACATCACAGTGCCAACAAACACCAGCGTTTCACATTTTATTttattttttatttttt
aa
>NODE_111_length_779_cov_26.874197
TTTGTAACAGCTACAAGCAAATCCACGCATGAGCAGACATTGATTAAGTGTCATTCCTGT
TTTACAGATACATCCACTCCAAGGAAAAACCATTCAAATGTCAAGAATGTGGGAAAGGAT
TCTGTCAGTCTCGAACTCTAGCCGTCCATAAAACCTTACACATGCAGGTAAGCTCAGAAC
ATTACCATGACCTTAACTGTGTGATGCGTTATGATCATAATTCACCTGTTACGCACTGTC
TACTGCATGCTTGGGGATATTAAAAGGTCTCACAAAACGAGTGCGTTTGGCCTATTAACA
TTTTTTGTTAAATAAGTAAGAGATAATCATAAAAGTGATTTTAAAATTACTGTGTAAATC
AGTGAGTTAGAACTGACGCAGCAGTTTATTTAGATGATTGAAAGATATAACTGATAGACG
TTCTATACAATTAAAGGGAATAATCCTTTGCTTGCTTTAAATCTAAACAGGAGTCTCCCC
ACAAATGCCCCACATGCGGAAGAACCTTTAATCAAAGAAGTAACCTGAAAACTCACCTTC
TCACCCATACAGACATCAAGCCCTACAGCTGTGGCCGCTGCGGAAAGGTGTTTCGGCGCA
ACTGTGACTTGCGACGGCACAGTTTGACGCACAGCCCACATCAGGACTACTAGCCTGGAC
AGACTAACAAAATAACAATGGACAAAAACGCAGAAAGACAAATCAGCGACTCTCTCTTTT
TTGTTGTTGTTGTTGTTCAAAGACATTCTCCGCAATCAGGACACGTTTACTGCAGCGCGT
TTTTTTTTCTACAGTGGAATTTTTTTGGTTGCACCTCAAGTGGAACAGCAGCGAGCGGAG
CCAAGTCCAGTTTTCACACCACCTGTAAATATCAAGACCATGTACATAATGTTTTTTGTT
TTTTTTAATTTTCCTTTTCTGTCCTTGAAATGATAAGGTTGTCAAAAAACAGTCATAAGT
tta
>NODE_112_length_645_cov_27.891474
AAATACAACAACCTTCCCATACACAGTTAAAAACTATTGAAATCTTGCCATTAAGTAACA
TCATTAACAGACAAATATTTAAATATTTATTTTCCTTCAGAAAATGTGAACCATATATTG
TGGAGCACAATATAGCAATTAGTAAAAACTAGACACTTTAACATATTAAAAGCTTCACCT
CAAAAATATAACAAAAATCTGATCAAAATTATAAAAATCAATTATACATTCCAATTAAAA
ATATACCAATAAACAGCTAAATACATTGTTGACCTAATAATTACAATGCAATCAATCACA
GTAGCTTAAAATAAACAAAATAAGCAAATGAGCACAAAACCTTTAATGTTTTAAAAATAA
CTTCAATTATTTATATTAGTACAAATAGTTTGATTTCTTTTCTTTTTTACAAACACCAGC
ATGAAAAGGATTACAATAACAGTAGAAAATGACTGTGAAAAACATATTAACATCTTCTTT
AATTAAATGTCTGCAATTAAAAATGGCATTAAAGAATTACATTGCAAAGAGTCTTTATCT
GGAAAAAGGTTCAAAAGAAGTATTGCACATAACAACTTGAAGTTACCTTGCAACATTTAC
CACATTCAAGTCTTTAAGCTCCCCTTCCTCCAGATAGGTCTATATAAGATCACCTCGACA
GACAGCGGGGATGAGTTCTCAAGTCTTTTTAAACAGTGTTCTATAAGGATGCTCAAAGTC
CTGCACTGCCAAATCAATTTAAAGTTTTCTCTTTTTTTTTTATCTCTCTGTCATGTGCAT
CCTGCAGAGGTCTGCGAATGGGGAAGCGAGGAGATCAACACGTGGGGgg
>NODE_113_length_585_cov_19.547009
GTGGCGAGGAAACACAAGGGAGGGACGGAGGGAGGCAGGGTAGGTGAGGAGAGGGTGAGG
AGGTGGTGGTGGGGGTGGGGGGGTTCTGCTCCGAGCCTCCCGGTAAGACAGAATTGGGCA
TTGTCGCCAAGCAGAGCGGAGCAGAGCTAGCCCCCATTCTGTTGATCTGAGCAGGATCCC
GGAGAAAACAAAACTGCATTGTTCCCCGCAGATGGAAGCCAGTGTCTCCTGGGTAACAGC
ATTAATCTCCCCTTTTCTCCTGCTTCCTCTCTTGTCGGGGCCATAATCGGTGGGCTCCTT
TCAGCAGCCGAGCCAGCCTCAAAGCCCAGGCTCCTAACTAGCCTCCTAATTAGCTGCAAT
TACAATGAAGACAACATGATGAGATAATAGAAATTTGCAAAATAATGACATACCACGGGA
AAATATTCCTCCTCCCCAAGCACCATTTTTTTCCCTCCGGGAGAGGCACAATGGAGAGCC
GGGGCCCTTTTCTGAAAGCGGGGAGCTCAGAAAAAATGGTGGCGCATTATGTGGCATAGA
ACCCTATTGTCTGCCTTCTGGTTGCTTCAATCAACAGGCCATTGTCTGGCTGCTTAAATC
AAAATGACTCAAATACGGGCTCCGTAATGATGCCCTCTCAGCTCGCATACTGAACACAGA
CAGACTGAGGGAGAGAGGAGAGGACGAGGAGGACGGAACAGGAGAGGAGGAGGAGGAGAG
GAGCTAATCGTgtggcacaggagtgaaataattaggagaaggaggcctt
>NODE_114_length_591_cov_16.727581
TTATCGCCAATCATTCCAGACCTCTGACCTTAGATAAAACTCAGATGTGGATCTTTGAGT
ATTAAGTTTGCAAACCTCTGTTTTAACACATCTTCTGAAATTGAAAGGATACATAGATGT
GTGTAGTCATGACATGACCATGCGTCAAACGCCTTAAGATACTAAATTGCTAATCTTTCC
GTCAGTCTGCGGGAGACGTGATATGCATCTGCATGGTCATGATTATTTTTTAAATTGATT
TCACAAATTCTTTGGAGAACTCAATTCATTTGTCTTTTTAATAATGCAAAATTTAATAAT
GAATCCAATTTGCTTCTCCTCAGTGGCTCCCTGGATTATCCTAGGATGCAGAATACCATC
CTGGCATCTAAATGTCTTCAATACAAGATTAACAATTGACAAAGGGTTGCGGGTTGCAGG
GTGATTATTGGCTGCAGGCGGAGATTAAAGCAAAGCAGCAGCACAGCTGACAGTTTGGTT
ATCTCTTTTGGACTAAATGAAAATCATGGCCTGAATCCATCAAAGGAGATTAGGAAAATG
TGAGCCCATTACTGATGTCCTCTCACAGGTTGGTGTGTCTGTATATGTCTGGTTTTTTTT
TTTTCTCTCCCAGTCTTCGATTGAAAGCCAAATCTGTTGATTCACCTCTGCTGCTCAGTG
GAGTAGACATCCCCCTTCCACTGATGTCAGCAACCTCATTTGTGTATGCACTTGAGAGCT
GTTGCTTTAATTTTCTTCAGAACGCAGCTGTGTTGGCTAAAAAGAGGAAACTCGc
>NODE_115_length_998_cov_32.747494
GGGCAGCGCCTTCCGTGTTTTTTCTCCTCTGACTTTTTAATCAAATAATTTATAAACTCT
ATAAATAAATGTAGAGAGAGGCGAGGGGGAGAAAAAAAAAGTATAAAGGAGGAGAAAAAA
TGGACGGCGAGTTCAAAACAGCTCATCAAAAACCAAACATCTCTATATATCTGGCATGGC
ACCCAGCGAATGCGTCATTATATTAATTTGTGAGAGGTGCAGTGAAAATTACACTGTATG
AAAAATGGCTGGAAAATTTAAATGATACAAACTCATCTTATTAGCGGTGAAACATTAAAA
AACAAACAGGCCCCTCTGTGTCCCGCTAATTTGTCTTGGGATGAAAGGCGTTTGATGGAT
GGATCTTACCTTATTCATAAGCGAGGATAAAAGAGATGTATTCCCTGGTACAGGGTGTCC
GTTTGATTCATTACTGGAACAAGGAAAATGAACAATGTTTAGTCAAGATTTGCATGAGAA
CAGTAAATATTACTATTTATCACGCAAGGTGTGCCTGTATAATGAAGAAGAAAAATGCTG
TCTTCTTAAGAAATAAGATCTACTGTGAGTTGGAAGGAAGATTGGAGTGGAAGGTTTATG
TAAACATCCTGATCACACAAAAATGGAGAAATATATTAAGGATTTTATAATTGGATGCAC
ATTTATATGGAATTATAAATGCCTGCCTGCCAAACATGTAGAAAACATCCATCAATCAGA
GAAGCTTTACTTCCTTGTTGGTTTATTTCACAGATATATTAATGAATGTTATGCATTTTT
AATTAACCCTTCATTTACCGTGCTGTTCTGTACCTGTGGTCTTTCTTGCTCAGGTCCAGG
CTGTGCTCCTGAGTAGAGTCTTGCGAGGCCCCAGAGTTTGCGTCCACCGGCTCCTGCTTC
ACTTGAACCAGACCGAACTGGCTGGCTGAAGCCGGCTGCCCGTTCCCTGAGGAGAGAAGA
GACAACAAAGTTATTGTTGGTCAGCATTATTACCCTATGACGAGATCCAATCTGACTTCT
GTCCTGGCCCCGAAAAGAATACTCCGAGTGATAATTATTGCGAAATTATGTCAGGCCGTC
Aagtcttttaaatggtgattgagaggcgggagatatgagggaaaaagactcctttttctg
cagcacttgtcacaactcatttgccaggctgcctcttaactg
>NODE_116_length_830_cov_17.897591
TATATTCTACAAATGCTTGTGTAGGTGTAAATGTAGTAAACACACAATAATACCAGCATG
TTTGGTATAAACATGCATGGGAGCATGAAATGAGTTGGTATCCTTGATAGATGTTATATA
TCGACGCGTCGAGGCACCATGTGTGCGAAGACGTTCACGGGTGCCCACACACATTCACAC
AGATGCCTGGTGTCACCTATAGTGGTATCATCCCTTACAGTCAGGCAGGGATCATCATTG
CACCTGCTAATTACCATCTCCAGCTGGAGAGTTAAATGGAGATCTGTTCTATGTCTGACC
TTTGACCCCATGCTCTTTATATGACGCACTTCAAACCCTGTTTGGGGCTGGCTGGGCTGG
GCCTTAATGAGGCCCCATGTCTGCCCTCTGTGGGCTGTGCGCCTTGGATGCCCTGCTTTC
ATCCCCGACCATCTTCCCTTGATGTAAATTGAAAAGATCACAGCTATGGGGAGAAGACCT
GTACTGGAAAGGCCTCTCTGCATAGATTATGAATATCATAACTCAACATTTTTTCCCTCC
TCTCCCCCAACCACCCACTCCCCTCTCTCCCCCCTGCCACCCCTTCCCTGTACAATGCTA
TAGTTCTAATTGGACCCAATGGGGGACTCTCTGCCTTTGATCTCATCACCGCCACTGTGA
CTTTACACTAAAAAATGTCACTGCCAAATAGGGTTATCACCTGTAGAGCCTGGCCTTCCT
CTGATGCCTGTACGCATCTCGTTAGCTTCACTCAAACTGTAGAAGTTAATTAGTTTGACA
GAGCCATTACCGTGGAGGCATACCTGATGATTGTGGCGTAGGCGCCATATTCAAAATCCA
ATTACTAAATACACATTTATTTTTTGTGTCGGGTATGAGAAGAAGCACACTGTGGCGTGT
GCTTTGATATCTATTAGCAAAGATTATATTCGTTCTCAAGCACTACGACTATATTTGATT
TGTTATATGTGAGAATTTAATTAATCACCacatttcttcattctttatccctct
>NODE_117_length_845_cov_38.252071
GTTTTAAAAAGGTGTCAGCTGCCATGTTACGTTATGTTATGCACCTGCAAACCGGGCACG
CTTTCACGCCAACGCCGACCGGCTCAGTGACAGCGACGTCTTTATTGGCTAAACGATACG
AGGGCCGGCGAGGACTTGGAGGCCGGCTGGCTGCCGCCGCTGTGAGGGGACGAGAACAGA
GGGTTGTGGGGGTTGTATGACAGCACCGCCGGGGAGAGAAACACAGTTCAGGGGCCTTTT
TCCAAGAGTGGTAATCAGGCGGAGGGGGATGAAAAAGGCTGATTTTCAGGGAATTAGCAT
GATAAGCGAGAACACAAAATCAATCCTCGTCCTCAGCCGAGGCCTCCTCTGATTACTTTG
AACTGTCAAAAAATGGCAGAATCAAATCGAAAGTGCTCGAGGTTAGGGGAGTGATTTGTT
CAAGAAGAGATCGCTAGAGCAATTGACACAGCTCTTGAGACAATAATTGGGTTATCAAAG
AGAAAACAGTTCAAGTACCACGGGGGTGAAAGCTTATTTGCATTGGATTTTCATACGGAG
AGACACACCTCTTCTTTACAGCCACTGTTTTTTTATCGCTCGCTATACTTGAGGGGCGAG
TTGACACGGGGATTGCATCATTATCATCCAAAAGTTTGTTGCCATGTGCGCGCCGCATGA
TTAGCAAGTGGTTTTTTCATGTGTGTGTGTGTGTGATTCGAGTTGAAAGTACAGTTTGTG
CAGCCGTGACAGTTTATTATACTTCCTGGGAATACGAACTTCAGAGGAGGAACGCTCGCA
AACACGACGAGTTTTGCTTCAAAAGCCGGAGAGAGAGAGAGAGAGAAAAAAACACAAAGT
TTACTCTCCAAAACATTTCGTCTTCTTCTTCTTCTTCTTCTCGTATTAAGAGACAAAACC
TCCTGCCTCTAATAGCTGAACGAACAGATCTCACACTCTGGGCAAACCTATTGATCTCTG
CAGCGCCATACGTAGCGGCTAAACTTATGAActctcaatgttttctgtgaatatgtcggt
tttagatgt
>NODE_118_length_467_cov_20.925053
TACTGTGAGTTTTTAAATGTTACTCCGGCACCTGGCTGACAGACGGCATCAGCCGCTCAT
GTTTGCTGATGAGGTCACGTGAGAGCCGGCGGTCATGCCTGCCAATCTGCCAGCATCTCC
TGTGTTTTCCCCGCACTGTATGGGCTTTTCCCCCCTCACCTCCCTTGCACCCACCCACCC
CCTTTTGGCGCGCCATAATATTTCTTCCCCCTCTTTTCAGTGCACAATAAATGACTGCTG
TTATGGACCGCTGGTAGACTGCATCAAACAGTATCCTATCCCATAAAATTTTAAGCCTGA
AATTGACGAGGAGCTATTGAAGGGGATGAGATGTGTCTGGCTTCACCTGACATAAAAGTT
CTGCTTCACAGAGGAAGTGTTTCATCCTGCCTGCCATCCCACTATCACCGATACAGGGGG
CTGTAAGGCGATGGAGGGTAGAGGAGGAGGAGAAGATAGGCTGATCTAAATGCATCTCCA
TGTGCATGCAGTGGATCAGACCCAATGTTCTATGATACAGGGAAAAAAATTATAATTTAA
AAGCTGTGTGTGGGGAAAAAAATAGCAAATATTCTTCTATACAGATTTTTAAATCCCTTT
TATTTGGATTGTAGTAAGCTTTGGTCACATCAATTAAAACTATTAATTTAg
>NODE_119_length_930_cov_18.952688
TTCTTATCTTGGAAATTCCTCCAATGATATGTGTAATGCATGCACGATATACGTGCAATG
AGATATTCTAATGCTGGGAAACGGCAAAGAATCTATTTTAAGGCCATATTTCATTCACCT
GCTATAACACAAATCCAGGAAACAAGTGCTGGAGGTGGATTTTTAACTTGAGTGCCATGC
AGAAGGCAGTATTCTAAAACGGCTCGGACTCAATTGGTCTCTCAGTGGAAATTCTAAACA
TTCAATAAAAAAGGGAAGAGGTGGGAAAAAAAAATCTTAAATGTCCAATCTTATTCTATA
ACCTGTTAGAGTGACACTTGCGAATTTCCACTATGGACATGGTGGCAGTACAAACGCAGA
TAGACGAAGGGGAATAAAAGGGCCTTCTCATGACAAACTTTCTGGAAATGTCAGCCTTTC
ATGCTGTTGAGAAGACCTATTTCATATCTATTACAGCAGGCATTCTGTGTCCGATATTTC
AGATTTCGGTCCTCCCCGTACTGCAAATCCTCTGCCAATCTTCCACCCTTAAGAATCTCT
GCCAGCCCCGATGCATTATTCCCCCCACCGCCTCGCTCCCCCTTTTGATGTGACAGAACA
AACCGCGACCTATTAGGATTAAGGCTTTGAAAAGATCTTTGAAGCCGCTCAAGGTTCCTT
TAAACTGGGGAATGACAATATGAGCTGTGTGGCAGCAGATGCTGAATGGAGTGATTGCTA
GTCCTTAGCGAGGTCTGCTGTCACATAACACACACACACACACACAAACACACACAGGCA
TACAAACACTCACACATCCGTGCGGGCGCATACGCACGAACGGCTTGCATCATCCACCCT
TTACCCAAAGCGCCGCAGTTGTCTTTTACAGTACATGTTTTGTGCTCACAAATGCAGATT
TGGTTCATCACTTTCCTTTTTGTGCAGTGATTTGCTGTGAACTGTCAGGGCCAAGACTGG
CTCTGAGCCACTGCTGTATCTGAACTGCTGCCCAGGATGAAAACAAACAAACGTGACAAT
GCTTTGCGTTTCTCTCCTTTAATGATCAGTTTTTTTGTTTCTGACACAGCCATGTCGAAG
GCATCATTGGAAACATGATGCTgatatgtgaagg
>NODE_121_length_737_cov_28.094980
TGAGGCTACTCACACACACACACACACACACACACACACACACGTACACACTCACATGTG
AAATGGGGTTGTAAGGTTGTGCACAAAAGAAAAGCAGAGCACAATAGAAGAAGCATGCAG
CCTTGGATGTCAAATGATGTATGAAAATATCGTACGTTTCGGAAAACCGTGACCCCTGAA
ATCAATTCTCTGGAATCTACAGGCAGCTTTTAGGATCAGAAAAATACAAAAGGGAAAATG
GCAACTCCTAGAGAAGTCCGTCGTCACTTAGCAAAATTCTGCTCTCTGCCCGTTTTAATA
AGCGAGACTATGAGATAAAGCATATTTTTTTTAAAGTGCCACTTTATTACAAAAGTATAA
ACTTGACTGACATTTCATGAATAGTAATCTTGATATAAAACATTACAATCTTTTGCACTT
AGCACTTAATTACACGCTTTTGAGTACAAGACCCTGTAGTCTGAATAGCAAACACACAAC
ATTAGCTGCCACATTTAACTTAGCAGGGCTTTCCAAGAACACACCGTAGCTTCATGGCTT
CAAAAAACAAGAAACAGAATACACTGAAATTTACATTGCAGCTTGTTTGCAGTTTTTGTG
TCACAAGATAAGTCATTCCAAAACACAATTGAACATAATAGAAAAAGATAGATTTTCTTG
ACACTGATGATATATTTATTATTTCTTTCTCTTTTGTCATGTACATACACGTTGCATCAA
CATACAGTATAATCACATTGTTTGCTGGGGGGTATTTGGTCAAATGAGATCGTCGCTATT
GTTCAGGATTTGGATGTAATTTGTGTGTGTGTGTGTGTGTCATCCTCGGGGTGATGCTCT
GCTGCTTAGCGAACCGCTTGCTTCACATTTTTGTCGTTTCTGCGATATTTTCAACACTGA
TAACAGAGAGAGTGTTCATCg
>NODE_122_length_641_cov_11.815912
TGTCACACACTGATATACAAATACGCATTTAGACAAATACACAGGCACAGTCAGGGAGCC
ACACACACATTCCCACAAATTGACACACTCACTTCTAACACACACACACACACACACACA
TAGGGGAGCAAACAGTCTCTCTCTCTCTTGCTCGCTCAGCTGCTCTCCCTCTCTCCCTCT
CTCCCTCTCTCTCTCTCTCTCTCTCTCCCTCCCATCCACACACACACACCACTACAGTAT
ATCAGCGAGTGACTAGCGGAGAGCCAGAGGGGAGTGCAGAAATGAATGTGAAGATCCTGA
CGCTGGTGATTGTGCTCTTGGTGTCTCTGCTGTGTTCTGCCAGTGCTGGTGAGTACAAGA
GCGGCCAGGCTTGTCGCTGGTCGTCTCCCTCTGCTTTCTATTTCTCTCTCTGTTTGCCTT
GGGCTTGTGCAGGCAGCTGTAGTTGATCAGTTACCCAGCATGGTTAGCCTTGTGTGGGCT
CTAAAAGGCAGGAATATCAGCACCTGGTTGTATACAGTACTGCACTGCAGTGGTTATACT
GTCTGCTATTGTACTGCCATAGCTTTTATGGTAAACTTGACTGTAGCTCAGATTGATCCC
CTTTCCCTCCCTGCCTCACCTTAATGTAAGACTTGGAGATGAAATGTGAAGAGGTTTTTA
TAGCCGGACCTTCATGTGTTGAGCTATTCCTGAATGATAGATATGCTGGACGTATGGGTG
ACTGTTGTGGCTGttatgaaatgtaagatatgcatggcacatgttctgtaaggtggagtg
aacctgattaatttatggcttgatgtatttcatctgacccaagtg
>NODE_123_length_442_cov_43.520363
GATTCAGTCGTACAGTAATGCCTTGATCTAAGCACAATGCACTGTACATGACATCTGGTG
AAACACTTTAATAAGAACACGCGTTCAGAAAAAGACAAAGAGACATCCTACTCAGTCCTG
GCTGCCTCCATCTCTGCCTGTTTATGATGAAGGGCTCTTTTTGGTGTGAGAGTGAAAGAG
ACAGGCTGGGCTGGCTGTCATGTCATAAAGGATGCAGTCAGAGAGAGCAGACATGATTTC
ATGGCTAATGATTCCTGCACTAATATCAGTGTGGGCTGCAGAGGGGATAACCAAGTTGAG
CTGTCTTAGCTCAAATGATTCAATTAGGCCAGCTGTCCCTATTTGTCATGGCTCAACTGG
CTTCTAGATTACCTTTCCAGAGTGCATACGTGCCTCTGCATTGAACTTACCAGCTCAACA
GTTTCACGGAAAGGAAGGAGGAAAAAAAAAAGAAGCAAGACAAATAGAGAGAGAAAGAAA
AGAGCGGTGGAGGGGAAGAAATGAAACAAAGAATGCGGCGATAACCACATTATCCACTTA
AACGCCGGGGCCAATTACTGAGATAAATGTGACTTTTTTGTTTTGAGGAGGGGATCCTTG
TGAAATCAGAGGAGAGGCTCGGAGTg
>NODE_124_length_729_cov_30.159122
ACTTTAGGCCAGTGGGTAGAGATGCCGACAGGAGGGTGAGCGGGTCAGTTGATGCTGTGC
ATGTGTGTGTTTTTATGTCACACAGTGGGCCTTTCAGAGTTTGACACAGAGATATCCTGT
GGCAGCAGAGACGGAAACGAGTTCTGATCCTCGATGCCCTGACCGACTTCTGATCTGACC
CTCCGTTGCTCCTCAGACCTCCCCTCCCATCCTCGCCCTCTTACCCTTTTCACCCTGCTC
CTCTCTCCCTTACTCGTCCTTTACCCTATCCCCCCTCATCACTGTTCTTCCCTGCTCGCC
CTTTCTCGCCCCTCCTTCCTGTAGTCTGTGTTTGTGTTGGGAAGATTAAGCTGCTCTGAC
AAAGCTGTGTTTACAAATATGCAGGCAGAGAAACAGGCCAAGCGACGCTGAATAGGAATA
GAATACAAATTGCTTTTTTATCTCTCTTAGGGCCAGGGCGAGAGAAAATGTGTTTGCGAT
TGTTGCTCCTCCGCCTGTGAAGGATAAAGCCTCAGTACTGGGTTTGGGCTCCCTGTTAGC
ATTCATTCTATCCTCTCCTCTCTCTGTCTCTCTCTCTATGTCTCTCTGTCCTCCCACTCC
CTTTCTTCCCCCATGCTCTTTCTCCTCTTTGTCTACTCCACACGCTCTGTCTCTTTCTCC
CCAGCAGGAATTTTTTTTCTTGCTGTTTCCTTGGTAATCATATCTCCTCTCCTCTCCTTT
CTTCTTTCCTCCCTAGCTCTCTCATGTCTCCTTGATGTGTGCTCCTCTCTCCTCTATATG
TGCAGCACTCCCGCTCCCCCTCACCTCGTTCCCTCAATAATTTTCTCCATCCCTCTCCCC
CCGCTCTTGTATGTTTCCATACAAGCTGAATATTTTTCTCTgacactcactctctctgtc
tttctctccatcc
>NODE_125_length_864_cov_10.849537
AAATTTCTGGTAGACGTTCTTGTCCGTCAGCCAATCAGGAACCAGCGCTGCATGCGACGT
TCCGCCTCTTTCTGTGACTCCTCTGGCACCACACCTTGCAATCAGGCCACTGAAAAGTAG
AACGCCAACGTCGCTGCTAGTGGTGTGAACACAGAATTACTGTCGAGCTCCTGAGAGGAC
GTCATCAGAGGCACAATGGCCGGTAGGCAGCGGGCTCTTGGGCCCCTGTGGGGGTTACGG
GCTCCCGAGTGAGAGCTCCGTGGACTCCCAGCTGTTCTATGCAACATGCTGAACAGTAGG
GGGTCGCCCTGTGTTTGTTTAAAACTAACAGGAGTCCCATTAAAGCCCTGACTCCCCTCA
TTTAGGACTGCCATGGGGACACAAAGGACAGCCCTGGGAAGCGGCACGTTGCAAGGGACA
CCAATTATCGAGGCGAGGACACAGGCCAGCTTGTTCGTGCTCAGGGACATGTCAACTCGT
TGGACGACCCCCTCCGTCAAACCCATTGACCAGAGCGCATGGAGAGGCATCTTAATTGGT
GTTGGGCAAACAGATTTTGTCACAAAGTTGCAAAGGAAGCTAAGTAGCTGAATGTTCACA
TTGTCCAACCCCTGACCTGAGCTTCAGGGGCCGTTCCGAGACATCATTATGCTCCATTAC
TTTGAGTAATCGTCTCAGACTCGTCCTATACCGCAGCAGGAAATCCAGGACAGCAATTAA
AAGCAATATTCTGGCAATAAAGACAGCGTAAATAAAAAGTGAGCCCTTTTCTCTGTGTAC
AATGATATGATAGTGGCGAGGGGTAAGTTTTGGCACAGAAAGCAGCCGGTAATGTCCTTT
AAGCTGGACAAAGTTGAGTTTTTGGACAATGGGGTGGGGGGGTCGTCTCAGTCTTCTTCT
TTGCTACAACCTGTCCCTCCTCTATAACTCTATCCCTTCGCCGGACCCCCAAAGCCCCCG
CATTTCCCTCCCTCTCTGCCGCTTTCATTCTGTTTTAAAGGGGATTTTGTTAGAGGGAAT
Cacttgacatcattagttttggagagcg
>NODE_126_length_886_cov_40.562077
GAAGCCGCACCATGGCCAGACCAGGGACCGTTGCTTCCAGGGACTTCAGAATGCTGCGAG
CCTCCTCTACGTTGCCTGTGCAAAAAGCATGCAAAATATCATTAGCATGGCCAGAAGCCA
ATTACAGTACATGCAATTTTCTTTCAAGTTTCGCCTCTTTTGATTTGCTCTGTTTAATTT
ACATGCTGGGTTAATTGTAGCACTCACCTTGCTGCTCTTCAAAAGCTGCCCACAACAGGT
GGATGGCCGGCTTCTTGGGCAGGTGGATGGTACAAGCCTTCTTGTAGACGTGTCTCACAC
CATCAGTGCTGTAGCCCTCTAGATATTTTGCATACTTCAGAGTGAAAAAGAGAAAGCGAG
TTGGAAGAGATGCAGGAGAGGACAGAGACAAAGAACAGAGGAGAAAGAGAAAGGCAAAAG
AGACAACACATTTTAAACCTAAAATTTCAGTTGACAGAAACAGTGAATTTCTTCATTGAC
AAGATCGTTTTTAGAAATTTTCTGTGTAAACCCATCAGCACCTTCATGGAACCAATTAGA
TAAGTTTCTGTAAGGTAGTGGGAGACGAAGAAGATGCAACGTAGTAGTTGGCAAATGCTG
CAGTCAAATCTTGTGTGGCAAGCTGGCCATCTCCTAATACAACAGATACAGTCACATATC
AACGTTACACGCAAAGAGAGTGCAGGACGATTTACTGTGTCGATGTGATATCATCGTTGA
TGGGGGAAGTGCAGGGAGGTAGCAGGAGTGAGAGAGAGGATAAAGGTGGCGTTACCTTGA
TCCAGAACTCCTCGTAGAGTGCACAGGCGATGAGGCAACGTTCAAAGAGAACAACCACGC
GCTCCGGAGTCCCGTTTTCAATTTCAAAGTCCAGGTACTCCTTCCAGTTGTTGAGCTGCG
GCTTCTCTAAGGCTTTGACATGGAAGTAAGGTCGCTTTATCTAAAGAAAAACAAAACAAC
ATGAATTAgtctgacgataaggtgaagactgaacagattttgaacaatttggagaaaaca
cgacacctaccccttcctcaaaggcccatcgcttgctgacttcatgttcg
>NODE_127_length_626_cov_19.670927
GTGGCAAAATGTTTTCGTAAAGCTCATGCTCATGGTTCACCACAAATCCACCAATTCGGC
CTTCAGGATTGTCTCAGCCGCTTAATACAAATGGACACCGGCGGAGTGCATTGAAAGGTT
GGTTTTCAGTGTGTGCAGCTCTCAGGGTCGGACTTAGCAGCGGGCACGATGATGATGATG
GCAGCACTTTCACAGAGGACGAGAAATTCCCACTTTTCCATGGGGATTGTGGCTGGATGG
CAACCCCAGAGGTGGTAATTATGGGCTCCAGAGAAATAACTTCCGAGTGCCGGAAAAGTG
TGGATTTCTCATCTGTGAAGGTGCTGCGGCCGGGTTCATGAATACAGGTCTTCTCTAACA
AAATCTTTCTGCATTTGCTTCTTTCTTCCTCCCTCCTCCTCCTCCTTCTTCTTCTGGGAC
TTCATCCTCCTTCAACCTTCTCTCACCTCTGACCTTCGACCTCTTGACCTCACACACCTG
CTCAGATGGTCTTCCCTAAGATCAATCATGGCTTTCTTTCCGCTGACCAGCAGCTCATAA
AGCGACGGCTCATTAAGGTAGTGGGTTGTGTCCTCTTTCTTTCTCTCGTCTGTCTGTCCA
CCGTGCCAAGGCTCAGCCAATCACGTCCCTCTGGCCAGTTTGCATGCCAGCTTGACCTGT
CACAAGCTCTCTTATACGCCCTGTTATTGTTAAAGAGTAATATGGAAACTTCTTTTTTTT
TGTTGTTGTTAAAAAGGCAAGGTTTTATTAAGGTAAAATGAATTACTGTCCTGGCACTCC
TCAAAGAACTTTCCCTACAATTTACATTGc
>NODE_128_length_724_cov_16.863260
CTAACTGTGGCTGTATGTTTTTGGGGATTTCAGAGCCAGAAGGGAAGAAGTCCGGCTCCT
CTTCGGCGTCCAGCCTCACCAGAGTTTATCACTGTGACGTCTGCAACGAAGACCTGAACC
TCACCTCCACCGAGATCCTCAAACACAAAAGGCAGCACATGTACTCTGCCAAATAACTGA
CTCCATGAGAGGACAACAGAGCTTTGTGTCTCTTCTTCTTCTTCCCTTTTTGTACTTGAA
GCTCCTTATTAAAGTGCCGTTGCTGCCCTCTACTGGTCACTGGATGTAATTGCTGCATCC
AATACTAGATTACCACATTTATAAAAGCTACTCTCCCAAAATAATCTCTAAAAAATGCAC
TTTGTTGTTATTCAAAGGCAAGAAATAACATAAATCTTCGTTTACCAAAAGAACACATTT
ATAGACTGAGTGTTTTTTGGATTCCTTGGATAGAGAGAGAAGGAAAACACCGCTTTAAAA
TATAGAGTGAGGGTTTAATAATGATACAAACCCACGATATGTAACACCTCAAAGCAGCAC
ATTGGCACAAAGTCAGAAGTAAGACAGCACAGAAGATAAAAACCTGTCTCCAAAAAAATA
AAGAATCAGAATAAATATCTCAATAAATAAATAAACAGGTAAATATCTCGTTAATTACTT
TGAAACTAATAAATACGTACAATTTTTTGAAAAAATATGCACATCGGCAGAAAATCAAGA
ACCGAAAAAAAAAGAAAGTAAATAGTACTGAATACAGAGTTACTTGGAAAAATCATAAGG
TATTGATTACTCAAATCAAAAGGCACATTTATTAAGATGTAAGAATGGGGGCCTgcaagt
tgtgatcgcatgactgtcagtactgtactcgaaacaccgcgtctgaaccagaagtagcaa
actgtgtg
>NODE_129_length_948_cov_15.285865
TCTCTGGGCCACTACCTTAAACCAATATTAGACCAAAGACCAAATGGAAATCAGACCAGC
TTTCTCTTGTTATTCCAAACAATTTAAGTGTGTCTTAGATAGTGGAGATGCTAGAAATCA
CTGCTTGTCATGTACATTTTCAGTGTTTAACATAAAGACACTTTGATAAATGCAAAAACT
ACTACAAAGATGGAAAAATTCACATTAATCTGAACACAGTTGATCCAGAGGCCGTTCACA
CCTCAGTTCCCTCCCAATGAAACCATGTTCTTAATGCTTTTCTTTCTTTTTGATTGCTCG
TTATTTCCTGCAGTCTTTCCAAACTTAAGCGCAGTAAGATTTCTTTCTTGTTTACACAGA
AGTCTTCCATCCCAGGTCTCTGTTGGAGCATTAGGGGTACCAGCTTTCAGCATTCTGGTG
GGCCCAGCGGCCCCACAGCGACAAGCCCCTATGCTCTTTATTTGGCACGTAGCCTGGAGT
TGTCAGAAATATCGACACGCTTTCACGTGACGGAGACTTTGCCAGCCGTTTTCCCCCCTT
TCTTAAGCCCGGCATTCTGTCTGCCCAGCCAGGTATTGTAGGGCCCCGTGAAGGCCCTGT
GAATAGTGTCAAACTTGATAGTTCTCATTTCGCTTCCTGTACATGGCAGAAGAAAAAGTG
CCCACCGTGTGGGTTTTCCTTTTGTGATGGCCCTCTCTAGTCTTCCTGGGAACACACCAC
ATTCCAGCCACAATCATTCCCTTTGTGAATCTGGGGATTGTGGGTGAGCCTGTTATGCCG
ATAACCCTCCTAGCTTTCAGTGTAATGCATGCGAGTATCATAGAAGTCTAGACTCGTATT
TTTTGCAAACAATGCCAAATAATGAGCGGAGTGTTTTCAGTGATTTGGCAGAGCCTTTGT
TTTGACACATCCTCCCTCATTCATGAAGGACCTTTTGTGCTCATCCACGCCTAAGATGTG
ATTTAAGGTCTGCTACATCTGGACAAATTATCGCACCAATGTACCATACGTGGGCCTCAT
GTGTCAGTTATGGTTTATGTAACGTACATACGCGTAACCATAGTCTGGCCCGCTAATCCC
AAGGGTATAATTTCTAATGCGTCTCAGGGAGGGATTttcttgcgtctgtccc
>NODE_130_length_185_cov_75.627029
CTGTTGGAGCATTAGGGGTACCAGCTTTCAGCATTCTGGTGGGCCCAGCGGCCCCACAGC
GACAAGCCCCTATGCTCTTTATTTGGCACGTAGCCTGGAGTTGTCAGAAATATCGACACG
CTTTCACGTGACGGAGACTTTGCCAGCCGTTTTCCCCCCTTTCTTAAGCCCGGCATTCTG
TCTGCCCAGCCAGGTATTGTAGGGCCCCGTGAAGGCCCTGTGAATAGTGTCAAACTTGAT
AGTTCTCATTTCGCTTCCTGTACATGGCAGAAGAAAAAGTGCCCACCGTGTGGGTTTTCC
TTTTGTGATGGCCCTCTCTAGTCTTCCTGGGAACACACCACATTCCAGCCACAATCATTC
CCTTTGTGA
>NODE_131_length_397_cov_16.992443
AGTGCTTCACTGTGCATTCAAATGCACACACACACACACACACAGCAGCAATAATATGTG
GATTTTTGTGTCTATTTAATCTTGATGGGATGTTTCATCTGCAGGCTGCTATCACAGCTG
GCTGCCTTATTGTCTGGGTGAGACTGATGGGTTTGTGTGTGAGTGTGTGTGTGTGCTTGC
TTGCTTGCCTGTATGCATTTTCTTCAGTTTGTCTTTCCCTGTTAGTCTGCATGCACATTT
ATACAACTGTTTGTTTGCTTAAACAAGAGGAGACATATTTCTCTCTTGTAAATTTAGCCA
CCATAAACCCACAATGCAATATGTACATATGTGTGTACGTATTGTGAGTGTGTGCTGTCC
ATCAAGCCACACACATAGCCGTACCAAACCATTGGCTTGGTTGCTGATGATGACATATGA
GTTCCTGGCCTTGGTAATGGCTGTTAAATCTCATAATTACACGCTTCTTTATTGCAATGC
ATAATGACCCCACAGCACTATTGGACAATTAATTAAGATTTTCAGCCCAGGCTTTTTCAG
GCCCAGATGAGGAGGTGGAATGAGGTCTAATGTTCTTGTCT
>NODE_132_length_806_cov_14.035980
TTCACACATTAAGCCCCAGGACCAAACTGCGCATGCGCCGAGGTCAACGCCCACATGTCC
AGGGAACAAATCAGCTTCTCCTCAGCTTTGTTTTAAAACTTTGCTGCTTTGATAAAAGAA
TGTGCACATTTCTGATATTGTAATTAGACAATAAGAAGGACAGACTTATGTAATAAATAA
AAAAGTGCATCTTTATTTGCTTTTCCCCCTCAAACGCTCTCCTGCAGATCCACCACCAGG
GGGCGCAGTCGACCAGCCTATGCTCCAGGTGCAGGTCGGCCTGTAGCCCGTGTTGGATAA
TTATTTTAGCTTTTAAGTGCACCTTATTTGGTCGCAACATGTTTTAAAACCTTACATCCA
ACTGCCGCCGCGGCGCATACATCCGCGCATTATTGGCATCGGGCGTCGCGGGGATGATGT
GTTTGCTGCAGATGCCGTTTGAAAATATAGGCCGTGTAAGCACTGTAGAATCTAATTATT
GCTTTGCAAAACCTAATTAGGCATTAAAAAAGGTTAACGCCAGCGCCTGAAACGTTTTTG
TTTAATAATCCCATTACTGACGGCTCATCATGTATAAAATGGTGCAGGAGGACACTAAGT
TTCCACTTGTTAACGGGGAATCTCTGAGAAATAGTCGCGGGTTGTTTTTGACACTAGATG
CGCGTCTGGAGACGTTAGGGCTGTAATTAAACCGCGGGGACTCGAAGCGGCGCTCAGAGT
AAGTACGAGCGGCTGCAGAGCTCTGGCCTGCCGCCGTTTACCTCTATTTAAACATCATGA
TTGTCTCTGCCTGCTGTAAAAGTGCTGCTTCTGTTTACTGCTCTTATTTCTCTGCTTTGT
ATTGTGATGGTCTAATAGTCTGATGGTCTAATGGTCTAATGGGagaagcgcacggtgaga
atccagctttgatgatgagcgtgttttgttttttttggtttgtttttacgcgtcagctcc
tctcggaccgtctccagtcactagagagct
>NODE_133_length_576_cov_18.177084
TGTCGTCATGTTGCTTCAGTCAGTTTCTGTGCGAGAGAACCTTGAGAAATCCTTTATGTA
CAAAGATCTAAGAATGCTTGTGCGCCAAGACAGTCGGACAGCACACACACACACACGTAG
GTACAAACAGTACTGTTCTCTTTTTCCTCCGTATCACACTCATCCACCCACTGATCCACA
CACAGAGACAGAGCGAGCAGTATTGATTTTGCTGTCTCCAGGCTGTTGAGAGTGTGTATA
CTTGTGTGAGTGTGTGTGTATAAAAGGGATTAAGGCCTCGCTCAGCTGAGATACCATCAG
CCATCAACCCTGCTAGTCCGCTTCGGGCTTTCCCGGCTGCCGCATTGTCTATTCTGCTCC
GCTATGTGAAAAATGTTGAATATCAACAATGGCTTTCAGTGGTGTATTGTTGAGTTTTTG
TATGAACTAATCTTGCCTCAGTGAAAGAGACCTAGGGCTTGGACAAAACGTCTAGAGCCA
CAGCATTCCTAGCTGGCTCTCCCCTTGAACACTGAGCAGAAGGCTGGGGCTAAGGGAGGC
AGAGTAGAGGGAAAGGCAGGCTGGAGGAGAGGCAGGGAGAGGGAAGAGCTGAGGCCGGGG
TAGGAGCTCCAAGGCTGGGGGTTAAGAGGATGACAGGCCAGGGGGAGGCTTGGGGAGGGG
GAGAAAGTATGAAGGTGGGAGGGCGGGGTAGAAAGGTGAGAGAAAGGTGAGGAAGATGGA
GGCTGAGGAAAGGCCGCGAGGAAGATGCCATAGCTGGCAG
>NODE_134_length_815_cov_21.785276
GACAATACTGTGATGAATTATTATCAAAAGATGGTTAGCTACAAAGAACATTTTCTCTTC
AAAACTATCAAATGGGGCAGCAAAGAGTGCTCTTCTAGTAGCTTACATAGATATGAAAAT
AACAACAACTCACTCACAGCAACACTGACATTATAGAAATATTGCACCTGGACACATGAT
GTATTAGTCCCAGATTTTTTACTGATTTGAGTTAGGCAACTGTTGAGCAAAGTGAGGAAA
ATAATGAACTCAGGGACTAAAAAGCAACAATGAACTGATTTTTTTTAATGGTACTGCGAT
AGAACCTGTTAAGTGAGCAAAGCAACTCTACAACAGTGTAATGACAAAGGTTTCCTAAGA
AACAAACATCCAGGTCATCAAGTATTACTACAGAAGGTACACTTCGAAAGAGTAAATAAA
GAAAAAAAAACACATGGAACGCCCAAATAAAAGACAAAAGAACAAACAGCATAAAACCAA
ACTGAAAACTACTTCTGTTTTAGAGACAAATAAAGACAAGGTCCAAACCTGGAACCACTT
AGCGTGGCGTAGAGAAGCCAAGGCAGTTAGGCATTTCTGCCTGTCCAGAACATCCGGGGG
ATCGTTGACTGAAAGCGTTTCTATTGGCAGGTGGAATAAGAAGACAAGGTACAGTTTGAC
CAAGGGGAGTTCTGTCAGGCGGCCAGGGGGAACACAGGCAGCCTTCCCAAACCACAGGCA
GGAGGGGGAAGGGGAGGGGGACCCCTCCACTGGAGAACCACCAAACGATCTCAACCTCCC
AGTTAATATGGTTTTGCACGGCCCGGCACCCTACAATTACTTAAAACCCCACCAGAAAGA
CTGTATTGTGGAGTGCATTATAACTTGACTAAAAGATCACTAAAAAAAACCTGATGTAAA
AAAAAATATTTAGAGAGGGACTATTGCATGTATCAAATGGGAGGTTGTCTCTCCATAGTT
GCTTCAACTCAAATGAATGCTTTAGTTTGAGTGCCTAaa
>NODE_135_length_748_cov_30.512032
ATCCCATTATTCTTCTGCCTCCCTGGGGGCCACAAGGTCTCCAGCATCATTACCAGGACT
AAGGATCTGACTCTGCCGCCACCACTTGGCACTCCCCCTCCTCTCCCCTCACTCCTCTTC
TCTAATTATAGGTCAAGCACTCTTTTTGTAAATTATAAAACCTTTGTTCTTATCAAGAAA
ACAGAGCAAAAAAGAGCGATACCACGGAAGGAAGAGGAGCGAGGAAGACGAGAAAAAGTG
TATGAAAAAAAGAGGAGGGAAATGGTGTAAAAATAAGAAAGGGGGGGAAATTTTTCAATT
ATAAAACCAAGCTAATTTGGTATGACCAGCGACTGTCATGCATGGTGACGGAGCTCCATT
ATGCAGTCATTTGAGCTCTTTCAAATTAGTTATGTTAATGTCCTGCGTGTGAATGTAACA
CTTGGATGGGACAAGATTTCAGCAATTAATTTCTACAGTCAGCGGAGAGACAAGCAAATT
TATTTTCCCCCTCTCAGGGAATTGGTGGTGGAGGGAGTGAGGAGGGGAGAGAGCATTCTG
GAGCAGGGAACAAGCTAAACACAAGACCTAAATAAAGCCTGAACAATGGGAGCCAATGCC
TCCTCATTCATTCAATTGACAATGTTTTGCAGCTTAAACCTGTTTTATTAATTATGTTTG
ACATTTCCTTAATTAGTTTCATTTACACCAAATCAATCCCTGCTGCTGTACAGCGTCATT
TATCATTTTAAAAAATTTGCATAGCCAGTGCTGACTTTTTCTACTTAATTATACATTAAA
AGTGTCAGCCGCGCTTGCTGCCTGGCATTATCTGAGGCAGAAAGGTTTGTGGCTGGACGG
GGGTGGCATTAATCATCAGGGCGGGCGCGGGCAAGGGGTGCTCCCGGTCGCCAGCGGGAG
AGCCGAGCAGGGCTTCTCATTTtctaagcttg
>NODE_136_length_793_cov_38.035309
TGTTGAATGCAAAACCAAAGCCAGAAGCCATTTAGACGTTGTAATATCACAACTTATTTA
AGGCTTAGAAACAGGTATGAACTACCTTATGTAATATAGTAAGTGACTTATTATTGAGAG
TGATCTATTAAACACTATGTTGCAGTAAACACTTTGAGGGTCTCGTTTTCCGTATTCAAG
AAAAAAGGAAAACAAAGTAAACATTGCACTGTTATGTTAGTGTTCATACTACAGCACAGT
ATGAAAGACTAAATCTGAGCTGAATCCCATGGACTCAAGAGTGCAGCTGCGTGCACAGCA
GTCCAACAGCCCCACACACAGCGGAAAGGATATGAACATAGCATATGCAAGACAGTCTGA
ACATTTCAAAGTTTCTGCACAAGATGTCCAAATGTTTTCTCTGGCTATATCTTCAGAGGC
TAAACTGTGATTAATAGCAGTGAAAGAAGCCTTTGAAGCAGGATTGGTGACATCAAAGTC
CTAATCCATGGGTGGCAGGATTTTTATAATGAGTGGGAAGTATCTTAACACATTTCAAAG
GGTTTACTCCATGAATAAACAATAGCTGCACAGATGTGCCACACACACCTTTAGAAAAAT
ACGTCTGCAGACACAGGAGGCAGCATTACCCAAGCAGCCGTGTATGGCAAGGAGGAAAAC
CTTTGTAAGTTTTTTAAGATAAAGCTGAAGTGACAGGCCAACAATTGTTCTAGATTTTCT
ACCGCACACAGACGAACTTCTAAAATGCAAATATGCAGTCGAAGTCTGCAATATAATTTC
AAGACTCACGTCAGTTGTTAAGGGCAACGCCTGACAGCGAGCCAAGAACTTAAACACTGG
ATCAGCGGCTGCCTTTCTCAGAGGACTTTTCACTATCAAATGTGTATTAGTGGCTTCAAT
CAAACACTGGAGAGATCAAAatcaatttatgatggattaatttacagtcagaccacttct
aactttagacaaagaat
>NODE_137_length_635_cov_32.910236
CCGTAACCTTACTTGCGGATAAGCCGGTGTTATTTGAATGGCAGTAGGAAAACAACACAC
TTCCCTCAAATGTCAATGTGTGCGAGTGAGCGGGGCTGCAGACCCCCATGCGATGCCCAG
TTGGACCACAGGGGGCACTGATGTGATATGTGAGAGAGAAACAGACGAGAGTGGAGAGAG
AGAGAGTGGGAGAGACAGAAGAAAAGAGAGTGGGGGAGAGAAGGGAGAGAGACAGAGAGG
GAGGGAGAGGAAGAGAGATGCAATGAGGCAAGGCTACAGGGATGTACGCAAAGCGTCTCT
CTCCCTTCATTTTTTCAATATCCCCTCCTCATGAAATTTCATTTGGATTGTAAATGTTCA
GTAATTTACCATCATAAATGTGTAATGGGCCCCTGAATCCAATGACATTGTGCTGGCTAA
TCAACTCATTTGAAAATGAATATAGATCTATTAAAGGGAACTCAGCATTTCCCCTTTGTT
GAGACTGGCATGCTGTCAAACATGGGAACACTTCCTAAAAGGGGGTTTCTGGAGCGAGGG
ATCCTCATCGAGCAACGGGGAAAATAATCTACTCATCAGATGTTTTGATCTTAAATGGAG
ATGATGACTCGAGATTAAGTGCTTGAGCTACATTCTGATTTGTTTTGTCGCCGGAAAACC
CGACGCGTAATCGACGCGAGAGAAATGGGGCTCATTTAAAACCTCATTCAAAAAACCCGA
AGTGGGGACGAGAACTTAATGATGCTTCATTTTCAGCTGGGGAGAATGTGGCAAAATTAA
ATTCGCGAATTTTAAACTGTTTCCCGGTCCCACGGCGCa
>NODE_138_length_842_cov_18.685272
CACTGGAAAGACTTGTGTATCCTAAGACTCCAGAACATAATCACGGCATTATAAAATCAG
CCTGAATAGTTACCTCAGGCCCACAGACCCAGCCTTCTGTCGGCCGTGCTCACTCAGCCT
GTGTTTGAGTGTCAGCCAAGTCAGCTACGGCTGCTCCAGAGAGCCTGAAGTCTGTTGGGG
AGACGGGACATTCCAAACAGCATAACTCATTCTTTACACCATCTCTGCTGCCATTAGTTA
ATTATATGCAGGTGTTTTCCTTTCTCAGGTTTTTTGTTGTAGATCTAATAAAAATGTAAC
CATAAGTACATAAAGCCAGAAAGACGGCGAAAAGCAAAGGGGGGAGACAGTGTGGAGGAA
GTGGCTGAATTTGCTGTGTGAAGCAAATTACTGCCCCCATGTAGATTCATCAGTTCTCCC
TGCTGGATTAAGGAAGGGCCTTTCTAATGAAGTTCGCCCCGTCAAAATGAAGGGACTAAT
TCTGATTTAGCTGAGGTAATGAACTTCCCCTCTCCTAGTGAGAGCAGCACCATGGGGTGA
GGAAAGAGGGGTGGTTGTGTAGGGGGGAGGGAGGTGTGGGGGCAAAGGAGAGTGGCAGCA
AGAGAGAGAGGGAGACAGGACGGAGATGAGACAGGAGAGAGACATGCAACGAGGACAGAT
AGAGCTAGAAGGGAGAGCGAAAGCAAGGTGGAGAATGAGAAAAAAAATTATGCAAAACGG
CTGTCTCGTATTTGCTGAGATGTATTAAATTTCCAGTGCGGGTGCCTGTGTTATATAAAA
TTATGTTAATGTCTTGTGGCCCGCTGCGAATGGCGGCTTGCTGGTCCTGAGCATGCGTGG
CTGGCCGCTACACGGAGCGCACTCAGTGGGACTCAGCTTTTCTATTAAGGAAAACCTCTA
GACACCTGATGATGAATTCTCTCTCACCAAATGTTCCCCCTTTTTTGTGTTGAAAATATG
AGCGCTTTTCTAAATGACTTTGGAgagcctggcgtggcgcttggcggcctgcatcgagca
gggggg
>NODE_139_length_417_cov_26.474821
TTTTCTTTCCAGATCAAGTGATCCTGTTTCCAGCAGTTACCCAGAGCAACACTAAAAGGC
ACCCAACCCCAGAACAACCGGGAAACATTAACTGGCCGCTCCGCTACCCACTAATGGATC
GGACCCATTTCATCAGCAATCTGACATTTAATGAATATATATTTTATCTTCCCGTGCCAG
TTATCGGAATGTCCTCCCCGTTCCGAGAAATGGCCGTCCTGGGACTCTTTTGAACGGGCC
TTTTTTCCTCCGACTGGCACCTGTACGCCAATCACACTCACTGCAACCGGCCCACAATCT
CCCCTTGTTTTTTCCTCTTCGCTCTCTGTCTTCAATATGGTTCATGGATTAATAATTCAT
GGCCAGTTATTAGGGCCAGTTCAATAGGAGATCTGCTGATGGAGGGTCGGCGCTCGGCGA
GCGTGCCCGGAGGGATGCTGCGTGTTGTTGTGTCAGCCCCCATCTGCCAGAATGCAATAA
GGCAAACAATGGAGGCCTTGATTTCCACCAGCAGGCCCATAATCTTTAAATGGCTATTAG
CTGAAGAGTGCAACCAGTCAATAACCGACAAAATCCTTTTAAAAGCTTCTCTCTCTCTCT
C
>NODE_140_length_551_cov_8.825771
GCCGTGGGGTTAGCCGGAGGAGATCTGGATGGAAACGCCCAGATGTGCAGCTGACGAACA
GCTAGTTGTTGATTGAAGCCCTTTGCACTTATGCTGAGGTGTTCGCTGCTGCTTTAGAGA
ACAAAGAAGAGCTTGTAAAACCTGCATTTTTAGCTCCAGTGGGTTTGTGTGTGTCTCTAA
AAATAAGTTTATTTTAGATGTTTTAAGTAGAAATGAACACCGAACCAACGTATCTGTAAT
AATTTAATTAGAAGTGAGTTCGGCTGCAGTGATAGATCTCCCAGCTACTCATGACTGGTC
TCATAAGTCCTGGTCAGCAGAGCAGAATAAGTTAATTATTTACCGGTCACACACACACAC
ACACACACACACACACAGCTGTGGAAGTGGGGGAGGAGGTGGAGGTTGTCAGTAGTTGGG
GCCTATTGTGCGAGCCGCCACTGTGGAGCTGTATGAGCCGTGATGGAGGGCTCTGGACCC
TTGCTGTTGTCTTGCCTTTCTCTGCTGATTTCATGCCTCTTTTATCATTCACTTTCACAC
AAAACAAACAACACCGAGGATGTCTGCTGTTGGAACTAGTGTCTCTCTCTGGTCAACTTC
TCCACCACTTTCCACCTCTCTCCTCCTCCTCTCACTCCTCTTTCACCCTGCTTTTTTTTT
TGTTACCCCAATATTCAACCTTTTTCTTTCCGCCTTTCCTCTCTTTTTATTTTCTTCTGG
CCCCGCATTACTCGC
>NODE_141_length_576_cov_9.498264
AGACTGAGGAAGTAGATGATGGATGAGCATGAGCCAGCAATCGATCGATCTGTCGGCGTC
CCTTTCTAACCCCTTTTCATGGCTGGCATCACTGCAGTCCCTCAAGCCTTTTACACTCCT
GCCTGCCCCTACCTTTGCTTCCCCCCTCCTTCCTTCCCTCCATTCCTTTTGCTTTTTTTT
TTTTAGTTTGTTTCTATTTGCTTCATTTTTGCTGTCCCTTCCTTTCTTCCCTTCCAGAAA
GTGATGCACACTCGCAAAAGACATTCTGAGCTGTACCATGAGCTCAACCACTCGTCCAAG
TTCCACACCATAGACAGGTATAGCAGGGACCCAGCCATGTCCACATTCAAGGTAAGATCA
TTGCCCAGAAGCGGGAACGGGAACCCGCTGTACCCATGCACCTCCACTCCCTCCCCGCAC
TTTGTCACAAAACCTTAAACCCCACCCCCTTTTTAAACACTGAAGAATTGCTGCAGGAAA
AAAGCACACGGTGATCAAAGTTGCATTAATATGCTTCACAGAAAGCAGTCAAATATTATC
AGCACTGTGGTGGCATTGTATTTACTTGTAAATGCAGCTTTCAGACAATTATAGCCATAA
AAATTCACAGCAAAGCACCCTGTCATTTACAAACATGAGGTACTTTTGAAAGCAGTTGTA
TTCATTATGGTCTTTCTTTTCCAGCCAAATTGCTGCCTTAGAAATGTGAAAACATTGTTT
GCTCTAACAAGGGAATTTGAATGTAATATGAATACTTTAt
>NODE_142_length_701_cov_33.121254
ACACTCTGTCTCACTCCGAGGAGCGGGAATACAAGTGTGACCAGTGTCCCAAGGCCTTCA
ACTGGAAATCTAACCTAATCCGACATCAGATGTCGCACGACAGTGGCAAGCACTACGAAT
GTGAAAACTGCTCAAAGGTAAAGTGATGACTTTTGAAGGGGCTATTTAACAAGTGAGCAT
TTTTGTGTGTCAGGGTTTTTTTTTATTTGTACATTTTTAGAAGCAGATAGTAACTCCCCC
GTGTGTCTGTGCGGTTCCTTCCCCCAGCAGGTGTTCACAGACCCCAGTAACCTACAGAGG
CACATTCGCTCTCAGCACGTTGGGGCTCGTGCCCATGCCTGCTCTGACTGTGGCAAGACG
TTCGCAACGTCTTCAGGCCTCAAGCAGCATAAGCACATCCACAGCAGTGTCAAGCCCTTC
ATGTGTAAGTCACTAAGACCCTACCTATGTAAGTCTCCTCAGTACATTATAATAATAACA
ATAATAACATGCTTTGACTTGCCTTTGATAGAAACACTCTGATGTTTTTGCAAAAATACA
CTTCTTGGGAATTGAGCTTGTTGTGTTCTACAGGATTTTGACATGAGATTATATAGTAGC
TGTACCATTTCTTTTAAGACAAGAGTCATGCAGTTTTTTTCTGCACACTCTCACACACTG
CTGATATGGTAATAATAACATTTGAACTAGCGTGCAATTTTATTCCATCCCACTTGGTCT
AACCTCACTGTTGCCCGTCATAGTGCGCCAGCCTGATTTACTGTTGACGCTACCGCCAAC
AGGCTCTTTTTTTCTCTCTTCGTTGCTTTTTCTCTCTTGCGCACACACTTTTTCGTCCGT
GCTCCTCAGTAAAAACGCTAATTCCTGCAAGACACATTTTGACCt
>NODE_143_length_967_cov_17.426060
TTTATGTCATATATTTCCATTGATATCAGCATAAAAAGTTGAGAATTAACCACAATGCAT
TGCCCATATGAAGAAAAACAAACAAACCAAGAGAATATTTTGTCTGCTCGGCTAAATCTG
GGCGCTTGTCTCTTTGTGTTTGCATATACATACATACATATGCAGCATGCACGCCCATTT
GCTACTGATGTGGTTCACATGTCACGACAGAGGAAGGACACTATCCTCTGGTATGTTTTG
TTGTGCCCTCTTCCTTAATTTGCCTATTGTAAGTGTGAAGGGGAGCCAGGGAGATGACAT
CATGCAGCAGGCAGTGTTTGAAGTGCCAGTCCTGAAGGAACCACTTATAGCAATTAGGAT
ATCCTTGAACAAGCGTTTGCGAAACATTGGCTGGTTTTTGGCATTTGCCTCCCGTTCCTG
CCTACTAACTAGCGAGGTTTGATCTCCCATAATTATCTACCCACCGGCTCCTCACTCCTG
ACAGCTCTCTCCCTGGAGAGGGCTGAATGCCGGGGCTACTCACTGATTGCATCAAAGTGT
CAGAAATTGCAACATCAAAAATAATAACTGATATTCCGGCGGCAGGCTGCTCTTTGAATA
TTTCCTTTAAAACGCTCTCTAATTTGTGTCTCGCATGGTGCCAATGTGTGTGTGACTGTG
AGGGCTTAAAGCAAATAAAAGCAGGGGAAGTGCATTCATTATTGAACCCCTATTTACATA
TGGCAGACTATTCTGTCTGAACTGGTATGAAATAGATATGCGTTTATTCTGGTGCTGCTT
TTACCCCATCCTGCACTTCTTTCAGGACTTGCTCAGCATCTGTCCCTTTCGCTTCCTTCC
TCCTGACTTTGAAATATTTTTTTCGCAGTGCCCCACAATACACATCTGGTATCAACATCT
TAAACGTTCCCTCAGCAGAACCAACAAAAAGTGACGAGGCGGTGCAGCGGTGGGAGTGAC
CATCACACAACTAAAACACAATATGTTTAATCCTGGCAATAGGCACACAGAGGGTGAGAA
TAATAATGTAGCAAAACATTATTGGAATAAGAATTAAAGTAGCTGTTAAgaattattaaa
attgggagaatgtgaagtcaaagtagtgggattttcatgtcttctcaggtttgccgactg
ggtaaatatag
>NODE_144_length_543_cov_16.815838
GATGTTGTGTAGCGTCCCTCACAAAGAAAACAGCATCCCATAACGGGTGAACTACGCTTT
ATTTAATAAAAGCCAAATATCAACTTCAAATATTTGCTCTATTGTTGAGCACGAGACAAA
ACATAATTTGCCTCATTTTGCACGGATACATGACAATGAATCCGATTCAGATTTGAACAC
TCCCTCAACATCCATCTCTCCGGTGATCTATCCATTCACTTGCCTATCCTTGTCCATCTA
GCCCGGGGCTATGGAAGCCTAATTGTTTACCAAAGGGTTGCGGCTCATTTGCTCCTGGAG
ATTGGGCCTAATTAACACTAACTTGTCTGAACACCAAGGAGCGCTGTCCACTCCACTTTA
ATCTAATCTGTACTCTTTCAAAAAATAATGAGATCATTTACACCTCATTAACGAGCAATG
TAATGTCTGGGCATTAATCATAATGATTGCTTATCATTTCACTTTGCAATATTATCTCCT
CTAATGAAACTGTTCACACAACTGCCAAGAGGGCCTTAATTGGTCGTGCGAAATCACAGA
GCACCCGGCAGCTTGCAGCGACGTGTGTGAAGTTCTAATTTGCATGGGTGGGTTGTGGGG
GGGTGGGTGGGCACGAGAGGATGGCATCACTTAGGAGCACACACATGCATGCATACAGAC
ACACGAGGTAAGGTGCAGATATGTGCTGGGATAAACTGAAAATCAGGTTAGATAGACAAC
GATGTAg
>NODE_145_length_821_cov_25.149817
TGTAAGAAAAACTGGCTTTGCTGCCTGGGTGGGCCTCTCCCTTCTGAACAGACAGCATGG
GCTTCTTCTCAGCCTTGTCAGCCTCTCCGTCTGTGCTGGTCTCCTTGTTGAGGGCCCCTT
TGGGACTTCCCAGCAGAGCATCCTTCCTGTTGGCCAGCTCAGCGCGGGCCTGCTGCTGCT
GCTGGAGGCTTTCCTCAGGACCCCTGGGGGAATGCTCGGTGCCGTCGCCTTCCCTGTGAA
GTTTGCTGCCGTGCCCATGTAAGTCCTGATGCTGTAAGAGTTCCCTGTGGCTCTGGAAGC
TGATATGGCAGTGATTGCATCTGAAGGCCGCCTGTGACAGGTGAGACATGATGTGATGCT
GGAATGTAATAAGAGAATCTGCCGTGTAGTTACAGATTGTGCATTTCAAGCTGGTGCCAG
GAGGGAGGCTCTCTTCCATTTTGACACCTGTGAAGGAGATAAAAGGGAGAAATGCTCAGA
ATCTCGCCTCCCACTTCTCCTTTAGAGTTAACTGTAGAAACCATCAAACGCTCATGCATT
ATGCCAGGCTTATTCCCATCCACTAGATTTTTTTTTTGCTCAAGGATAAACTGTCAACTA
TGCTAGCTGACAGCAGGATATGTATATTTCTCAAAAGAAATGACAGTCATTTTTCCAACG
TGTCTAAAACTCTGTCCCTTTTTCTAAAACATATTTTTCTTTTAAAATTGAGTGAAAGTA
GCCATCTGCAAGAGCCATAATATAAAAAACAAAGACAAGGGTTGTGTTTAAAATAAAATC
TATTTTCTCTCCTATTCTTGGCTCAAGACATTGTCACTCACCACTGTGTGAGGTGCTCAA
GTGCATTTCCAGGGCCCTTGCTCCAGAGAAGCTCTTGTTGCACTGTGGGAAGGGGCAAAT
ACTGGGTGTCTGGTGGGGTCCATTTTCATTCTCCTCCACGACTGTCTCTGGCTCCCTCTG
CCGCCCGCTGCagtagtacatgagatgggcctgcaggttcctctc
>NODE_146_length_457_cov_17.490152
GAGCTTGGCCTTAAAACACCGCTCTTACCACTCCTTTACGACTCACAAATCTAAGAGAAG
ACAGCATATCTTTGATGCCAGACAACCCAAACGGCAAACATAATACTGTCTGCAAAGTGT
GAATATTTGTATCTTTTTTTTTCCTCCCTTCCTCTACTCTTTTTTTTTTCCTGCCATGCC
CTGCTGTCTGCCTGTGTTGTTTTGAAGCGGTGAATAGATTTAAAAGATGCAGGATGACAA
GACAAAGAGCTGGGGAATAGCCCCTGGGCACTTGTGCTTTAAGTCATGCCATTTCCTTGC
ATGGCAGGCAGCCCTAAATAAGTTACTTATAAGCATTTATTGATGCACAAGTGTGGCATC
TGTTCCTAGGCTGCGGTTCTGGATGTAATTAGCTCAGAACCTTACGCACTTCAATCAAGC
GACACATTTAGAGATACAACCCCCCCTGCACACACATACACACACACACACACACACCCT
CCCCTTCAACGTTGCTTCCTCATTCCCTCTTTCAATCTCCCTCGCTTGGGTGTTTTACTC
ATTCACACTGCGTGGAATCCTCCATGCACAGTAATTACTCCACGATAACCTCCATCATCA
TTATCGTTATCCTCTccagtattcagcccgatgtagtgggg
>NODE_147_length_781_cov_27.842510
CTGAACTTCGACATTCCCTTGGTTTATCTAAAGAAACTTATTGGAAACACGGCAAAATGA
AGGTAGCACAGCTTCGGGTTTATATCCGGTCAGTTCAGCTTTAGTTCAGTTTAATTCTAA
TCAACAGCTTATTGATTAATTATCCTGATTTTTTTTTACCTTTTAGTTGAACCGTGTCAC
CATTTAGCCCCTACTGAACGTATACCCAAACTTCAGTACGATTCCAGGGAAAACTTTTAA
ATTCTTGCACAGCGACAGTCCATTTGAGCACAGTTCAGTCAGGTTGCTCCCAGTAAACAA
GGCATTTTCTAACTCGACACCCAAGTCCATTATAAAGTCAGGGTGTCGTCAAGGAAGGAG
GGGCGAGCCGAAATGAGGGAGAGACACAAACGGAGCACCCAGATGCAGATTAGGCTGCAG
AAGATGAGGGTGTAAAAGGGATTTAATGGTAGGATGGATTAGAGAAATCCTTGTAACAAT
GTTAAATAATTATGGTTCCAGCCGAGATCAAAGCGCCATTGATTGAACCCCTCAAGCCTT
CAGCACACAGAGTCTTGGAAAGCAAAGATTGGTAAACTAGTGCTCAGACCACTCCGGCTG
CTCCAGTTAAATTGGATTGGAAATATTAGGATATAGATGAATCCTTCAGGAGGCTTTCGC
AAAGCTTTTGTCACCGGAAATGTAGCTTGGGAACGGTATGAAAGGTTTGATAGTGTACTG
TCTCGACAGAATCATAAGACGAGGGTGTCGCAGCTGTCTCCACTGATACCTAAGCGTTTT
AAGTAGACTTATAGACACACTTGACTGTTATATCAGCAAACTGAAAACTTTCAGCGCAGG
CTTTCATTCAAGGTTTTATTTTTTTCCCCCTCCTTCGTCTTGTAATCAAGAAATTTGGAC
GTGCATCATGGCAATTCTCCCGCAGAAAAGGAAGGTTTTATCTCGCTCCTCcaggggttt
attca
>NODE_148_length_828_cov_21.473431
GACGGCACATCCAAGCTGTACTCGTAAACTGCTGGTAACATGCTCTTAGCAAAGCAACGC
ACCGGCAGACTGGGACACTAGTAAGACCTCGAGCATCGAGCATCACCAGGACTGACTGAG
CCGCGGGAAAACATGCTCTGGATGTTTCCGAGCTGACCGGACTGTGGTTCCACGTGATTA
ACTGGTTAACATGTTAGCGAGGAGCATGACAACATGCCACTAGGCTGTAGAAATGTGTTT
ACTGTATGTGCAAATGTTCAAAGTTCAGAAAAAGGTGAAAGAATTTGTCACCCAGCCCTC
TGTCTCCATCCAGGCCACCCTCTGCCTGCTGTGACTGATTTTGTATACAGGAACAAAAAA
ACTGCTTATTGGAACCTGTGAAGGATGGCACGTTCATGAATCCCCCATTGAGATCAAGTA
TAACTGTGTAGTGTTAATTGTGTACTATTCACCTTGTACAGCTGTATTCCTACAAATATG
GTTTACTGTATCATTGATACTGTAGTTTCAAAGACGTGAACAACTATTTTTATGAAATGC
GACAGTACTGATATATTACATTTTGCTAAAAAACAAAAAACTTGTTTACTGAAAGATATT
CTGAAATACTGTCAAATAAACTCTTGACATGGTGTAAAATATTCTTTTCTAGAGATTTCT
TTACTTAAAATGGGACCAAAGCTAAAACAATCCATCAGTTGATTAACCTTGATAGCTAAT
TATTCGTTTACCCAAAATGAAAGCTTCTCAGATGTGTGTTTTTATGCATTTTGTCCTTTC
TGTATTTTTAGAATTTGAATTTCAACGGTACCACTATGAACCAGAGACCAGATGAAATAC
TGACAACAGATCGAGTTGAGAATGGATTTTAATCAACGCATCAGTCTCATCATTTCAACG
ATCATTTACGCATAACACACCTTTCCAGTCTTTTCACACCCACGCAGGTTTTTCTCTTTA
TTGGAGCTGATTAGAAGTGTTGTCAGCAGGGAGTTTCTGGAGGTCACCGAAc
>NODE_149_length_983_cov_33.557476
CAAAAAAAATACCTGCACAAATTAGATTAATTTTTCTTTACATATTATTACTTTAGGACC
TAAATAGATATTTTTCTGTTCTCTCTTACTTGTTCTCTACTAGACTTCCAAAACATACCA
AAAGTATTGTTATAGTCCAATGAGAGAAAAATTCTAATTTCAAGAAAACTGGCTAGAAAA
AAGGGGAATTTTAGACCCAAGGGCCAGGTTTGATGACTTTAACTGTAATTATTTAAAATC
AGTGTTATTACTCAGACCCTCCTGTCACAGCCAGACTTCTATAAATTAAATGAATGTCAT
TGTTATTATGCTTAAAGCATAGGGGGAAGTGTATGTATAAGCACATCAGGCCTGCATTTC
AAAGAGGAAATCTTTAACATAAACATTAGCATTTTGTGAAAACAACTGAGTAATTAGTTT
AGGGCATAATAAGCTGGGGTAGGCACACAATGAAAGAAAGCATTCTGGCTTTAAAATGAA
TAAAAATTGATTGTGTCCCAATAAAAAACGAATTGGCAGAGTGTTAACTGGATTCCACAT
AAACGTCTGTAGCAGTCCCTGGCCGCTTTATTGTGTGCTAATGCAATAGAGAACACTTAG
CAATAAATGCTCCTCTCTGATGAGCTCACAGAGGCTTTCCAAGATGGCCTGATGAAATTG
TAAAAATTAGATTTGAGCTAGCTGCTAATGACTCCTAAAACAAAGGAAAATCTCCAAATA
GAATTAGCCTGCCCTCTTCTTCTCTAAATACATCATATGTAAATTACTGTCATTTGGAGA
AATATGCTTGCCTGGAAGGTAAAGCCTTCATTAGAGATCTCAGTAGGTTTGGGACTCGAA
CAAGAACTCCTCCAGGACATTTAAAAAGTTTGAGAACTGAGAGAAGGTAAAGATATTGTT
CACTCATGGCAGCAAATCAGAGATATGACTAAGGAATTTATTTTTGATTATTTTAGTCAA
ACCAGATGGATTTCGTTCCAAAGCTGAGGGCATAGATAGCTGCTATGAGAAACAAATACT
GTATGTGTAAAATTTCATTGCTATAATCCACATTTGTATTTAATTTGAAATCTGCAAACA
GCATGCCCACTTACAATATCTGTAGTGCATCACTTCATTAATGCACAGCCACAGACACCA
ATATAGTGTCTCAGACAAAGTCATTca
>NODE_150_length_823_cov_10.869987
GTGTGAGCTACTGCGACTCTGGATGAAGTTAAAGTTATAAAGAGTTTATTTTATTTGAGA
TTTCTGAGTTTGCAGTTGCCACTGGACGTTCAACAGTGTGGGAGTTTTGGCAGAAAGTGA
AGCGCTGTGGTGTAAAACGTATCTCAATGAGTTCTTCCTGCTTTGTTTTGGCCGTTTCCT
TCCATCCCTCCATCCACGACTCTCCTCCCTCTGATGGCACAACAGCTTCCAAGTGTCCTT
GAGTAAAGAAAGTGAAGTGGAGGCGAGGGAAGAAGTAGGTAAGAAGACAGAGGGGTGAAT
GTACAAAGAGAAAGACAGCGGAGATAAGGAGAGGAGGAGAAGGAGGTAGAGGGCGGAGGC
ATGCAAAAGCCCAAAGCCAGCCCTGTGTTGGGAGAGGAGGAGGGAGGAGGAGGAGGAGGA
GGCCCAGTAAATCAGCCAGCCTCTTGTCAACACCTCCCACCAGCTTCCCCCCAGGGGCTT
CTGAAGCCACTGAGCTGAGAATAACAAATGGCCGTCATTGGCCAGGCAAAAAGCTGTGAT
TATAATTATCACATCCCACACTGACCTTGCATAAACCTTAATCCTTCTCCAATGGAGCAT
TTAAATAGGCTGCCAACAGCGACAGAGATGAGGAGCGAGGGAGGGGAGAGGAGGGGGAGG
CGAGAGGCGAGGGGAGGGAGGTGAAGTGGGAAGGCAGGAGAAGGAGGCGGCGGCGTGGGG
AAACACTGGAAAGGGAGCCGAGACAAATGTAAAGACAAGGAAGTGGAAAGAGAAGGGTGA
AGCGAGAAGGAGGAGGAGGAGGAGGCGAAGCAGGAAGTGAGCGATGAGGGCGGCGGTTTG
GGAGGTTCAGCAGTTCAACATGAGGAGCAGCGAGGAGGTGAGCAAAGGGAGGCGAAGGAG
CTGGACGGTCCCAACGGTCAGCCGGGGTTCTGGGCAACTTCATCAACTGCAGACTGGAAA
GAAAACACAAGTGGAGAaaagtgtcaatgtgatggttttaatgtgtc
>NODE_151_length_857_cov_23.491249
GAACCCACCATGCTTTGATTAGGTTTGGTTTGGTTTCGGTTTGGTGTGTGCAGACTAAAG
CCATCACCCCAGTCTGTCTCTGCCCTTGCCAAGTTGTTTGCCAAAACGGGGAAAGATTTG
GGAAAGAAAGTTAGAGAGAGAAAAGCTGTGGGCTGTTTTAGCCCACCCCCTCTCAGTTTG
ACCAGGGTCCAGCCGACAGTCACCCAGCTCTTGTGGGTTTAGTGAATTGAGAAGACACTT
CTTGTGTGGATTTTTCAATTCTTCAACATGTCATTTGGCTGGGAGTGCTATTGTCCCCTG
CCCCTTTTCTCCCTGCTCCTTCTGCCGAGACGAGTCGTGTCATCCCCTCGTGATCAGCAC
TTTTGTTGCCTTTGTTTTTGGCCCTACCTCAGAAGTCCATCTTGTCTTTTATGTCCCTGC
CTTTCATGCATAAGGGAACAGTTGTGGCCTGTTGTGGGGCTGTTCCACTGCATTTCCACC
AGTGGGGTTTCCTTTCATTCTCTTCAAAGTACTACAATGGGGCTCTGAAGGCCTGAATGG
CCAATGCAGAGTGCACAATCCTACAGAGCCCGCTCATTTTGTTTTGCCAGAGTCAATAAA
AATGCTAAGTTAAAAGCTAACCCCCTTATGCCCTCCTCGAATGGAGCGACTTGTTTGACC
TTTTTAAGCTCCCCTCTCAATTAACTTTTAATGATAAATTCATAGATTTTTTTTCCTAGC
TGTCATTTAAAGTGCATTATTCTGGACATGTTTAATGTTGCATTGTATCATTCATTTATT
ATCTCCCATTGATTTGCCTTATACTGTATGTACAGCGGGAACAACACAATGATCCATACT
AACCTGAATGGATTTATCAAGTTGTTTAAGACAGACAAAAAGAGGGACCTGAAGTGTCAT
TCACTTGTCAAAATCAACTTGGAACTTGCAAATTATATCACTTAATGTCCTTTGCGTTCT
GACTTTCCCCTGTCCTGAGACCTAGATTAAGATGTCTCCGTTCTGTTAAGGAggaggtgg
attcaactagttttatgtgga
>NODE_152_length_1080_cov_28.623148
AAGCTGGCAGTGAACTGAGTGAGATGTGTGTCAGTATGAGCAGCCCTGGGAGCTGAGAGC
ATGACAGGAAGATGAGTGAAAAGTACCATGCAACACAACGCAACATCCCCTCCGAGGAGA
AAGACGTGACGGTGCCTCATAATGTGTAATGTCTTGTTACGCTGCACACACATTCGCACA
CCTAACCCAACTATTCAGAACCCATAAAGAATTTCAATTTCCTACACGAGATACCTGAGA
AACATCTAATTACACGACTCCGGGATGATTGAAGGGTGTAGTAATGGACTGAATGGTGAC
GCGGTGAAACACCTTGTTACAAACAGTTTCCCGGATGCCATCAGTCACACTGCAGCGGGG
AAATGCTACAGCAACAGGTGAGACTGTATACAGTCTGAGGAGCCCAACCTCTCTGTGTGC
TTTAACACACAAAGTGAGAGGATCCAAAGGGAAAGGACGAGGACAGGGATGAGAGCAAAG
GACGTGGGGATCATACTGCCCAAAAAATGTTTGCAGACTGGATACTGAACACCGTTGTTG
AGGTTACTATTTATCTCATGCCAGCCAAGTTGGCACGCACATCTGGCGCTGGGTACTTAG
TGCAATTATTTATGATTTCCTCCAAGATTTAAAAGCTCTTCGCCCGGCCTTGTAATGCAG
TAACTGATTGCACTGCTAATGTAATTAAGGGGAGATTATGATGTCCACGTGGCACACCAG
ATGGTGGCATTCACAGCGATGGGGGAAGGCACAACTGGCACACCACTGCACAAGGGCAGT
GAGGCGCAGTCAGTCGGAGCAGTCCAGACTCCCCACCAGACGGAGGAAAGTATATGTGTG
CATGCGCGTGTGCGTGCACGTGTGTGTGTGTGTGGTGTGCGTCCACAGATGCATGTGAGT
GTAAGTGTATGGGTGTATGTTTGATGATAAGTTAAGCGATAAAGTGTAAGCCGGTAGAGA
TGAGCAAAATACCATCAAAAAATTACTTACACTTGGCCAAGTGTATAGGATACATGCACA
GGCTCAAAAATGCACCATACAGGTCAAATAAAGATCCACCGTTGTATATTATCTATAGGC
ACTCTTCTTTATTTCAAACTACAAATATGAGAAATTAGTAACTGAATCTGACAGTTCATA
CATTTCCGACTTGTGCAATTCAGTGCTTTAGCCAACAAAACAGATGGCATAAATGGAAAA
TTAAATCACATTTggaaaaggcatcatgtttcaggagttttttccagctagggcaacaat
gaga
>NODE_153_length_749_cov_26.101469
CATGCATGTGTGACTTGCATGTAACATCTCAGCATGATTTATGTCCTAAGCAGCATTTTC
TTGCATTGCAAATAGCTCCAGTCTCAGCCTCTCTTCTGCTGTTTTTGTATTTTCTAACAT
GACACATGAATCCCCGGTGGCCCTGAGAATCAGACAACCCAGGTGCAACACTAATATCCT
CCCAGTATCCAAACATTTCCTTTAAAAGTAACTGGCACATTGGGGCCCATAAATTAGAAC
TGAATGCTGCTCAAGATGTCTGGCTTCCAATAAGACCGTACCCAGAGCAATAAACTTTGA
CATTGCTGCTTGAAAAATGCCTGCCCTTTTTCATTGTCAAGTGTTACAAATTGATGAAAT
GAGTTCATCGATGTTCCCTGGTCATTATCTCTCCAGTGGCACTTTGTTTTACAGACAGTG
GGAAAAGGGACAGTGCAGATTAGAGGCCCAGGCACAGTTTATCAAACAAAATCTAATATC
ATCCATAAGAGAGGAATCTGGAAATCAATACTTCATTACTAAATTGTTAGTGGGGATGAA
GAGTAATTGTGTGAGTTCAGAGATGTGTCTCGGCGGCCGGGGCATAGGAAGTTCAATGTC
ACCCGGGAAGTGATAAGTAAAGGCACTGATGGGAAGAAACATTTCTGTAATGGGGGGTGC
TGTAGCAGGGCAGTGGCCTGAGCACAGAACAGACAATAGACACTGGTTTGCCATTGATTG
GCTCAGCTATAAAGATGGAATGGTTTAAAGAGCCAGAGAGAAAAAGAGGGGGAGACCGAA
TGAGAGGGGGGGGAGGCTTAGAGGGAGCACCACCTTCTGAATTTACCCTTGTCTTGTCAC
CAGTTTCAGTTTGCATTGCGTAAAGTCTTCCTCTGTGGTCACTCCGATCAATCGTCCGGT
ACATTTGCATCCTGAcagagataagagcaatga
>NODE_154_length_997_cov_31.779339
AAGTCTGTGAATGATAACGGTCATTAATATGTCCATTGAGGGTCACCACATTCATGCCAC
ATATCAAATCCCCTTTGAATGAGATCAGTTCCCTCCTGTCAGAGCCCATTAGATCCGTCC
CACAGCCCCAGTGGCCAGCTGACAGGGGAGAAACCCTAGCCCCAGCCTAGCACCATTAAC
ATTAGAAAATGAGCAATCAGCTGGAATGAAGTGCAAGAGGAGGGGGGGACCCGTCCAAAC
TTTAGCAATGATACCCGGCAAATCCAACACAAAATGTAGGAGAGTTTCAGAGAGGCATGG
AGCTCCACAAACACATAAAATACTCTGCTACACAGATAGTTGCACCAGTGCTTTTCTTTA
AAATTTAAATATCCGAGCTGAATACTTGTCTAACACTGAAACATGTCTTCTCGTAGTTGT
GTCTCCTTTAAAAGCTGCACAACTCAACTGCTTCCTCCCCACTGAAAATGTTCCGGCTGC
TCATAGAAAATTGTGTTGAACCTCTTTGACTTTGCGAAATAATTGAGTTAAAACACTCGA
TAAAACATTAATTAGCTTAGCAGTCTGGAGCAGATAACATAGATAAAACCCTATGTAATT
CATATTGATTAGAATATGCACATTGAGCGTAACCTCTTAAGACAAGTTTTCCTTATTAAA
TGGACACAAAGCCGAGGTCATTATTCGTACAAAGAAAGATCGCTTTAGATTTTATCTTTT
CACATAAAAAGGTTTGATTGGATTTCTTTCTGAGGAAGCTGCACAATCTATTTTATTCAG
GTTTGATTGTATTACCTCTTAATTAGTTTGTATATTGAGTAGAACAGGCCTTATTGATTT
GAGGTGCATTCATTTGCATTGCAAAAATCCCCTTTAATCCAATATAATCTCATCCTTACT
CAAACAGAGCAGACTGCATCTCTTTACTTGCTTGTTTTCCAGCTCCTGTTTTTGGCTTGT
CTCAGGTTTAATATAACCTACTGTTAGAAATTAGAGATTGCATTCTCTATGCAAAATAAT
TTCCCTAAATTTGGCTGTTTATTTAAAGGTAGCTACACTCAATTTCTGTGTATTTCATGT
GGAGAGTGGTATGTTGTATGCTGTAATTTATACGTCGAGTGTAATAACAAGCTGTAGTAT
TTTCATGTGGCTGTGTTGTGGGCTTTAATTTCGAGCTGTTt
>NODE_155_length_391_cov_22.790281
GTGTTCCAACGAGACAGCAACAAAAGTAATCTGGAGCTGTGGAGTTTATGTCGCTACAAG
TTTTTAGGGAAATAAAAGTGCTCTAAGTGATGGAGTGTAAATGTGGTGCTGTGCCGGCGG
AACAACGGTATATATAAAGCAAGACAAAGAGAATTACTTGTGTTTTCTTTCCGCCGAACG
TCGTCGGGAACATTCATTGGACTCGGCCCCATCTGTTGTAATCAATAACGTGACCGTCTT
GTTTTTTTATGAAACGCACTTACTCTTAATTTCATCCACCAGTGGTTTTAGAGAGAAGAA
TGTGGAGTTACCTATAAGGCCCCGGCGCCATAAATCACCCGTCGGGGACCAGATTGCGCC
GGCAGTATCGATTGATCCTGATATATCACAGAAATTTACTGTCACTTCTGTTTTCAATTA
AAGATACAATCAGTCAGATAATGACTTAATTGGATTTTACAGGAGATTGAGTTTTATCGC
CGCCGTGCTTTACGAGTTTAGTTAAGGAAGGCCGTTTTATCACGGTTGTCAGGGGCGACC
GGCTGCCGCTGCTGCCTTGTCCTTCTGTAGCCGCC
>NODE_156_length_728_cov_35.090660
TTTTCTTATCCTGTGAGAGGCAACAGTGCTCCAGACATCCGATCAGCTTTCAGCAGTGCG
CTGTTGCTATATGTGGTTCCAGTAAATTACATACAATATGAAAGGGCTGGGCTCTCTGCG
ATGGACCTCAAACAATCTAAGAGAAAACACGGGTACATCGTCCGGCCGTAGACGCTCGCA
CACACATATGCACGCGGAAAATAAATTTAATGTTGTCACTTCCTTCAGAGCCGTCAATGT
CAGGAGAGACTGCTGGCAATTCAAAGTAATCGGGGAGCCACGAAACAAAAATAAATTTGG
GGCTTGACACGCTGTTGGAAAAGAATAGCAATCAGCAAATTTAATGCATTTCTGATGTAT
ATTTAAGGCTCTGACACTAGGCCACAGATGTACATGTGTTGGGTTTCTATTTTGCAAAAG
ATATGGTTGGTGATAACCTATTATGGGACATCGTCAGCTTCCCCACTGCCTCAGTCTCGG
ATAGGAAAAATTCCATCACTTGCTCTATCCAGGAGATGTAATATCGAAACAAATTATGGC
TGGAATTGAAAAGTCACAAGCTTATTCTGTCTTGATCAAACCACTGCCAAGAGGCTAAGT
GCAGAGGTGGAGATACCCCCAAAATGCTTTTTATTGCATTATCATCAATGACATCTACAG
CACTCCCGGTTCCCAGCCTCGGCTAGCGGGTATAAATATATATTTTTCGAGCTGTAATCC
AACACACAAGGCGACCACGAGAACCAACAGAGGAATCATTAACAATTAGGGTTGTTGTTG
TTTTACTAAAACAAATAAATCAAGCGCAGTTAATCAAAATCGCCTGTAACAAATTAGTCC
AGTTGGTCCAAACAGACACGGCTCAATATCTGATTTAAAGAGAATAAAACATGGACACTA
agggactctgct
>NODE_157_length_615_cov_17.318699
AAAGAGCGAAAGGGGTCTTAATGGGAGGACGACAGCCAACTCAGGGCCAGGGGAGGAGGG
GGAGGTGGTGGTGGTGGTGGTGGTGGGGGGCTGGTCTTTGGCTTTAAGGAGGGGATCAGT
TGGGAAGTGTAGAATGGATGTTTCTTTTTCGCTATGGGGGGAACTTTGTATTTGACTGTT
GTTTGTATCTGTCTTTCAGCGGCCTGATCCCCGTGGGCTGAGACAGAGAGATGCCTCTAT
ATGTGTTTGTATGTGAGGGTGTCTATATGTGTGTGTGTGTGTGGTGTGTGTGTGTGAGGC
AGAGAGACTGGTGGTGGGATCTACCCCTCTTCTTTCCTACAGCTGCAGCTCAGAGGATTA
GCCGTCATCCACAAGGCAACATTACACAAGTAGCCTTTGAACAAAAGTCATGGATACTAT
TAATGATATGGTAATCCGTAATGGAGCTACCTCCCAGTAGTGATTATACTGACATGGGAA
GAATGTCCAAGAGTCCTGGACGCAACTACCCAAACAACACTGTGGCTATTGTTGGCAGGC
CTGGTCTGAGGCCTGCACCTACATCCACTGGCATCAGCCGACTAACAATCCCTTCCTCCG
ACACGCACACACCCACACAAACTGCCCCCTGCTTTCTTGACACCCTTCCCTCCACCCCGA
TCACCCTATGAATAAAAATGAAAACCCAAAAATGGATGGACAGAAAGAGTGGGAGGGAAG
GGGTGGGAGCGGAGGGAAGAAAAACAAAGTGTCTTGGCCGGGATCAGCCAGGGATTTCTC
CCTATGTggttcccacaca
>NODE_158_length_698_cov_22.313753
TGCACAGACTGCTGCTGCATTTCATTTTAATTAAATTACTAACCTCACCCACTACATTGC
TTTAAATTTATCCCACATTTAAAAAAAAAACACCAATGTGTTATTTGTCTTGTTATTTTT
TTGTGCTTTCTAGATATTATTGGTTGCCAAAAACCGTAGAATACTTGATATAGTGGTGCA
TTTTTGTGCATTTATTTTCTTTTTTTAGTTCTTGTTGTGGATGTGATTTTGTTTTATTCG
TGTACATTTTTATTAAAAAAAATCTTTCGACCTTTCACCCCTGCCCCGCCGCTGACCCCC
GTCTCGTGTGCATTTCGCAGGAGAAGACGAGCGCCCTCAGCCTGAGCAACGTGGCTGGGG
TCTTCTACATTCTGGTCGGAGGACTCGGTTTGGCCATGCTGGTGGCCTTGATTGAGTTCT
GTTACAAGTCCCGAGCCGAGGCGAAACGAATGAAGGTGGCAAAGAATGCACAGAATATTA
ACCCAACTTCCTCGCAGAATTCACAGAATTTTGCAACTTATAAGGAAGGTTACAACGTAT
ATGGGATCGAAAGTGTAAAAATTTAGGGGGTAGGGAACGAGGTTTTCATAAATTCCCCCC
AACTGCACGCTTTTTGGCTCCATCCGTTCCATCCTTCAGTGTTAGTGAATGAAGAGGTTG
GCCAAAGGATCGTATGTACTGGTGACTTATGATTTAATGAGAGAGAGAGAGATATCCCCC
TTTTTTAAAGCTTAAAACTGTGATCGTCCATTTAAGTTTCCTTGCTATTTTGAAACCATT
TTCATGTATGACTGTTGATGGCCATGCTTGTTATACCTCTGTCCTAGTAACACATTTCAA
CAATAATGCTTGCAATGACCATGCAGAAGCCGTCACATGATc
>NODE_159_length_747_cov_25.904953
AAAAGGCCCCTGGCAGCCGGCAGCTCCGCCACAAGTTTGCAAACCAGCGTAATGTGTCTG
TTTGCGCTGAGGAAGGGCTCAGTCCGGATATCAATTAAATCAAGCGTTGTCAGTCTGATG
GCCCTCTCAATGGAGGGACAGCCCATTCCCCTCTACACATCAGCTCAGCTTTGTGTCAAC
CATCCATCTCTCATCCTCCCCTCCGCTTCCTCCTCTCTCCGGTTGCCATCTTTATCAGTC
TTGACTCTCTCTCTCCCTCTCTCTCCCTCTCCCATCTCCTTTGCTCTCTCCCTCTCTGTC
TCTCAAGCAGCCGGTAACTGAATGCACAAATTACTCTCCCCTCCACCTTTAACTCCCACT
AAATCTTTCCCCTTTTCCACTTTGCTGAGCCGGGATATTTTATTCCTCCATCAAATATGC
ATCCCATTAATTAAGTTAAATTACTCCTGACTGCCAAATATCCCCTGCCCCGATGGGTGT
CAACACAGAAATGCATGACTGTGAACCTGCAATGACACGGCCCCAACACTTAAACATGAG
TTACAGCCTTTTCCAGCTCCATCCATGGGCAGATTACCAGACACTTTGGGCTGCTGAAAT
TAAGCGCCGTTCGCTCCTTCCCCTCCACCCAGCTTTTTAATAAGTGCACAATGGATGACA
CTCGCACTTCTGACAATGAGAGGACTGATATTTTAATTACACCCCTTTTTTCATCTGCCT
TCCTCTTCATCTTTTAATTGCTGTTGTTAATCACTCATTAACTTCCCTCTCTTTATTTTT
TTTTCCCTCCTACAATATACCTATGACATGATTAGCTCTATGGAATGGATTGTTCAGCAA
CATTTTTAAAATAACTCAACTACTTTACGGGATAAAGTTTGCACTTCTTTTGTCCTGGTT
TGGGGCGgagggtgtaaactcattttgctca
>NODE_160_length_833_cov_24.298920
TGGTAGAGCAGTTTAGTGTATTGCTAAGACACTTGCTAGAGTTACAAGATAAAGAATTGC
GAATGCCGTGTGTTCTTACTATTTCCCATCTAGTAGAATTCAGTATACAGTGTATCTTTG
TTTTGTGGTTTGTGGTTAATTGAATGCTTTATAACACAAACTGCATATATATATATATAT
ATATTTCTGATTGTTTTTGTTGTCATCTGCATTTTTTTCATTTGATCTGACATTTATTCA
GTTTAAGGTCCAAAATGACAGTGGCGTTCCCTTATGCTAACACTCCTTCATATTTGCTGT
GCAAAGGGGAAGAATCAAAGTGAGAAAGAGAAAGGAAGAGGAAAAATTAAGGACTGCTAT
TCCTGTTTTTGTCTCTCAGGTGAGTGAGACTGAGATCAATGGCCAGTTTGAGTCAGTTTG
CGAGTCCGTTTTTAGTGAAGTAGAATCCCAGGCCATGGAGGCCTTGGACCTGCCTGGTTC
GTTCCGCACTCGAAGCCACAGTTACCTCCGTGCAATTCAGGCTGGTTATTCCCAAGATGA
CGACTGCTTGCCTTCAATGACATCCTCCACTGTCACTTCAACTCTCAGATCCACAACAGG
TAAAACAACCCCCCCAAATGAGAGAGGGCTTAGTTACATATCCTCATACATCCTATACAT
GCGCACAAACTTGACATACCTACATATGTACAGTGGGGAACCCTTGAGCTTCAGGGATGC
CAGGCTGAATGATTCCAGTTATTTTCTTTGGAAGCTACCGTGTGCGTGTGTTTGTTTTTG
CCACTGCACTCTCCCAAATGCTCAGATGAATTTGCTTGTGTGGTACTTTGCACGACTCAT
GCATCATTAGTCAAGCTTCTGATTGGTCACTTGTGGTGTTGCCAAGCTGTAAACTAGGAT
GAGGGTGGGAGGGTTACATTTTAAATGGCATCACCTGGCCACATGATGACAACACAGCAC
AGCCACATTACATGGCATGCCTTAGAGAAACAGGCCCCACCCTAAGCatgttaaact
>NODE_161_length_1012_cov_34.345848
CCACATTTTTCAATTTTTGTAAAAATAAATAATCAAGAAATTCTACTTTTGTTTTCATTT
TTTTCTAATTACGGTATTATACCTGTGTCATACTGCACAGAAGACATTTTTGAGTCTCTC
TCCTTGCAGCCATTGTTGTGTTGTTTCCATAGGAGTGCAGGATTTTATTATTGCAGAGAA
AAATGAGTCCACAGTGAGTAAAAATGTGACAGGAGCAAAAACTATCCAGAACTTCCTTGG
GGCTCGGAGGATTATATCAGTTGTACCATTTCAAATTGTTACTATTATTTTTAAGATATT
AATGCAGGGAATAATGCAATGTCAAAGTCAGATAATTAATTGATCAAAAAAGGCTTCTCT
CTCCACCCCAGTGATTTTCATATGGTTCCTAAAATGACTGAAAACATAAAGACACACATG
ACGGCTGCAGTAATAATTAAGAAAACAGCACCGCACCAGTAGAAGCTGTAATACACTGTA
ACAACACTAATGCTGTCGCTACAAAAATATTGTATTATGATGACAGTAGATGTGAGAGCA
AACATATAATGCCAGGAGCTTCTTCATTACATAGACAGAAAAAGTTGCCACCGTTTCAAT
GGAAACAAACATTGCTTTGGGCCCCTTTGTAAACAGCACACAGCTGCTATTTCGAGTGAT
GGGAGCTCCACCTTGTCACAACAATTCCCTTAAAGAGGAACAGTTTAATGTCAACAATAT
TTTCTCCATCTGCCTGCTCATGAAAACCTTCCAATCCACAGGGAAAATGTTTCTCCCATT
CCAAAAGGAAAAATCACAATAGGGGAAGATGAACTGCTCACATCAAGCGCGGATCGCAGT
CAAAGGCGCAGTATTAGCCTGCTGGAATGAGCGCTTTTCGGTGGCACACATCCATCTGTT
CACTTTTGCATTTTTCAAAGAGGTGTCATGCCTTCCGTTATTTGGAAATTTCGATGCAAT
TTTCACAAGGAACTCCTCGGAGCGCCGCGCCAGCTGACTGATTTGCATGGCCACATTTGC
AGTAAAACGGAGGTATTCCACCTGCCAGGCTCCGGCGCCTTCTCCTGAGAAGTTTGATCG
CTCGCTGGTAATCTGATTGGGAGAGATCCATCCAATTTGCGCTGATAATGAGACAGCTTG
ACAGGGACACAACGGCAATTACTTTGCGAGGCATATCGTGTCACAGTctaattaga
>NODE_162_length_904_cov_16.522123
GAAACTGACAGGCTCATTAACACAGCGGATACACAGCCTACGGCCATATGGACAAACTGG
GAGGACTGGGAATATTCTGCCAATCCACCAGCCACTTAAAACACACTAATTGGACCCACA
TAGATTGCACTAATGATTCAACAGCAATAGTTAAACACAAGTGTTGTCCATATCCATTGG
CCTCCCTCTACTAGGGTATAGTGAGGCTAAAATGGCCAGATTTTTTGTAGAGACAGGAAG
CAGGCACCAGTGGATTTTTTCTATTATTTTTTCTTTTTTTTGTTTGTTTGTTTTTGTGGT
TGCTGCTATTTTTTGTTTTTGTGTGTTTACTGTATGAATCCCTATATGAGCTCCTAAACT
AATTAAATTCCTCTGTGCATCGGTAATGGGAAGCTAAGAGATATAATTGTTGTCATTTTC
ATGCCATCCTTTTAATTACTTTCTGGTTCCATTTCATTCCATTTGAATTGACAGCCTGAT
CAACTTTTAATTGCCAGTTTTTGCAAACAGCTTATCAGCCTGTTCCAAGCCTGCATGCAG
AGTACTAAATGACCTGGTCAAACACACTCAGAAACACACAAACACGCAGCAAATCCCGGA
GCCAATGGATACACGTGCACGCTGAGCACACACATGCATACCAACCCTCCGCACCAGATG
CATGGTGGAGTTTGACAGAGTGAGATGCGGATGCAGCAAACAGGAGGGCCATTCATTTCC
CTATAGAACAGCAGCAGCAGGAAGAAACGGGGGGAGAGTGCACAAAGCAGGGAGAGGGAG
AGCTGGGAGTACGATGGAGATAGCAACGAGTGAGGTAATCCATCACTTCATCCATAAGCA
TCTGCTGAAGTAGCATACAGCTTTATGAGACCAGAAATCTTACATCTCACTTCTATTAAC
ATCATACACCCAATTCTATATTTTAAAGGAGAATTGTAGTTTACTTCAATTTGATGTATT
TACCAATAATATGGGCCTTTTTATATTGCTATTTTTTCTACTAAAATAATGAAAATAATG
TGTTGAGTAGTCTTATTACCTACTCAGTTGTTTACTCAGGTGACATCAGACAGTACAGTG
AAAgttgg
>NODE_163_length_673_cov_7.102526
CTGGGTTTTTACCACAACGACATTCATTACAAACACATGGAGTCAGTCTCATTCTCTTCA
AGATTCGCTCATGCCTCTGCTCTCAGCTCAACTTATATAGATAAATTAAGTGCTCCAGCA
CATTTCAGCTACTCTGGCACAAATATATCAAGAACTCCTGGATGTTTGATCATTTTAAGA
AGACTCCTTGAAGAAAGTCTACAGGATTTAATTTCCCTGATATGGAAAGTTATACTCTTG
TTGATTTATGAGCCTGCCACTAATGCTTATTGAAAAGATATTCTGAAAGCATCCTGAAAT
TCAGTGGAAAAGGTAGCAGTTGTATAAAAAATAACAAATATCCTCATTTCTAAATTCTAC
ATGATGGTGATTCATTTATTTTTACAGTATAGCTCAAAATGTTTTATTTTTTCATATTGT
ACGCAAACATTAGCTTTGAGCTTTTGTCAAGTAATACTAAATTCCCTTTACAGTGACAAA
GGGAAGTATAAAGAGCCAACTGAGCATAGACAAGCTGGAAGATGTTCCCATTCATATTCA
ATATTCAAATTCTTATCTCTGTGTCTGTGTATGTGCATGAGTACTGGGTGATCTCAGCGT
ACCGATTGCTGCTTGAAGTACTGTAGATTGCTGGCTTTGACATTTTCCCATTGTGCATGG
TGGTGCAGCACGAAATAATTAAATATCAGGTGCATAAGCTGCTCTTTAATTTGACATGTG
TGCTTGAGGCAATAAACACATGTGGTGCAGTGGGGGCTGCATAATTGCAGAGGAATAAAA
TAtcatatcaagagtgagaggatcattgtatcaggtacccgatgacagctcgtttgatca
ttatgccaaggctaaag
>NODE_164_length_841_cov_23.913198
CGCCCTGTTAATTATGTATGTGCAGAAAGAGCGAGCTTTCAAAGTAAAATTTCCATATGT
CAGATGTTTAATTTCTCACTAATGCAGAATGTAAAATGAAAAGAGTACACCGTAGGCCCA
AGTGTAAAGCATCAACAGAGCTAACCGAATGATAAAACATGAAGATTTACAATATATTAA
TTGCAAGACAGCGCATATCAAAGTGGCCGTTAACTACCTGAGGTCAATGTCATACTGTCT
AATTAACCGGGCAGCGGCTGTGTGGTCCTACATGGCTGTGGAAGGTGGAGAGAGCAGCCG
ATCTCACACCCCCCCACCACCACCCTTTACCCACCTTTTACTTCCTCCCATTCAGAGGCA
CGCACGCACTCGCTGTCTGAGTTCTTGCATAGAACACTCTGAGACATTCCATTTGCATGC
CCGCCCCATCAAGCTGGATGCACTCAGACTGGTAATAAAAGGCATTGACCCCCTTAACCT
TTATGAATTACAATTTGTGCCTGCAGCACGTCCTGTCAGAGGCCTCAGAAAAGCAGGCAC
CTCAGCCGGGGTGTGTGCGTGTTGTTTTGCAGTTGTTAAGGAGAGGGGAAAAGGTTTTTA
CAGCTCCTCGTCGGAGCTTCTGACAAGCAGGGAGGAGGCGGTCTGACAGCAGAAGCAGGG
TAGGGAGGGACTGCAGCGCTGCTGATGGCTCCATGCTAATCTCTATCCCTGGATGCTGCA
CGAAACTACTGAGGCTCCTTTCTTTGTCAGGACCAGGGATACACAGCCTGTAGGGCTACA
GTTCATCTGTGTTCTACCTTGGATTTCTTCCTCCTCCATAGCGAAGTAAACCTTTCTAAA
TCTGTTTGTGCGGACTGAAAGGAACCAGGAAATTAGGTCTAACTACAAGAAGAGAACACT
TGTTGATTAGTTTAGGAAATACAACTAACACAGACTGACTTACAGGAGATAAGTGTTGTA
AAATATATATATCTACCACCACCTAAAGTAATCATTTCTGCTTTAAGCCAATTAAACGAG
aacat
>NODE_165_length_537_cov_11.067039
GAAATGATCTGTTTGACTTACAAAAATTGCAGAACAGTTAGTAAAAAAAGGCTTATTAGT
AAAACAAAAAAAGTCATTAACCCTTTCGCTTGATTTCGCTATGAATCACCTGTCAATTAA
AGACTCCAACCACCTTGTCTAATCTACCAGATACCAAACAGTATCTTTATGGCCTTTTTT
TTTTTGCTTCTCTCGCTGAATTTTTTGGTTCAACTCCTCCCCACCCACTAGCCCTTACCC
AGGGTGCCCGTGCAGAGGCAGTTGTGAGTCCGGGGAGGTGGCTTAGTTTGGTGGCTGTCC
AGAATCTGTTGCACTAGCTGCTCCACTGAGAAGCCAGAGCTGCTGTTCCCATTGCTGCAA
GTCCACTTGATGCCATGAACTGCCGGGAGAGAGGAGGAGACAGAGATGTCAGCCAGCCCA
ACAGACCACCAGCCACGCCAACCCCCCGCCCCACCCACTGCCCTCTCTGTCTGCCTGCCA
GTACGCCTCATCCTGCTCACTGGACACCTCTCTACAAGTGCGGTAAAACAGAGAAATTTA
GATTTCTGTTTTTCCCTGAAGGGAATCAAACAATCCATGCATCCCTTGGGTAAAAGGCTA
ATATGGTTTAATTAGTAGAAATGAAGTGTCATTACCTTTGGTTTTATATTTGGCCTGATA
ATGCTTAATCATGACACTCTCTATTATGTCTTTGGAACAAGATCTAAACTTTTTTTCCTa
c
>NODE_166_length_822_cov_19.873480
AGTCTTCGACACCATGTAATTTGAAGCTGTTGTAACGTCTGCTACACCCACATAGGTTCT
TTTCAGATTGTACCTGATGCTGGGACTCGGTGGGCAAATACAAAGCTTGCTTGCTTGTCT
CCTCTGCTGGTTTTGCTGTACGCGTTATCCCCTAACAACTTCCAACGTTTTGCTCACCGA
GTGTCTAATTGGATTTTGGTGACTTGCTTGAACTGACAGCAAAGCTCCACCCACAGCAGA
CTTGTGAAGACTGACTGGATCTTTAAATATTTATAATCAAATGTGCCTCTTGCAGGAGAT
TTCAGTATCCTCTTTCACTTTGATCGTCAGAAATGTCATAGTTCAAATATAGGTCAGTAC
AGGTCAGTTAGCCTCCAAACGGTGTGCAAACGGACACAAAGAGCAAAAACAACTGTGAAA
TGCTTGGTTTCATAATAAAGTTTATTCTATATTACAAATAGTATTTTGTTCTTGACTGCA
AAATAGGAATGCATTATATTTACATACACAGGTATACAATTAATTATAACAAAGTTAGAG
AAGCTCGCCTTATATCCCCCAGGTTTCGTTTTTATCTCTCGATAAGATACTCTTTATCTT
TCAAATATGATCTAGTAAAAGTCTTTTCTAGCATGTTTGTGTAACACCTGCTATAACACT
GAGCTAGGAGGACATTTTTAGTTCCTACAAAACGTTTGAAGGTGGAAACTTTATCTGTGC
TCTTGGCAACACAAGTTGGCTACTAGCAGACAACCTTTGTTGCGGGGGAAGGGACGGGGC
AGGGGAGAAATGAAAGACAGGATGTAACACTGGGGGGCAGATTCACAATGACAGTTGAGG
ACTCTCAGCTTGTGTTGTTTATTAACACACAGGGGAAAAGGGGGAACTTTGGGTATCTAG
ACACAGAATATGTTGGCTACACGAGTGAAAGAAGTTCCAGCCATATGTTTAGTATAATAT
GAATGCCAGTTAACAGGTTCCTAAATGAATCCTTAGTCCTCTCATT
>NODE_167_length_561_cov_13.283422
GGCTCCACCCGGGCTCGCGCCCTAGGCTTCCGTGCGCACCGCGGCGGCCCTCCTACTCGT
CGCGGCCTAGCCCTCGCGGCTCCTGTTGCCGGCGACGGCCGGGTATGGGCCCGACGCTCC
AGCGCCATCCATTTTCAGGGCTAGTTGATTCGGCAGGTGAGTTGTTACACACTCCTTAGC
GGATTCCAACTTCCATGGCCACCGTCCTGCTGTCTATATCAACCAACACCTTTTCTGGGG
TCTGATGAGCGTCGGCATCGGGCGCCTTAACCCGGCGTTCGGTTCATCCCGCAGCGCCAG
TTCTGCTTACCAAAAGTGGCCCACTAGGCGGCTCGCATTCCACGCCCGGCTCCAAGCCAG
CGAGCCGGGCTTCTTACCCATTTAAAGTTTGAGAATAGGTTGAGATCGTTTCGGCCCCAA
GACCTCTAATCATTCGCTTTACCAGATAAAACTGCGAGACTCTGAGCGCCAGCTATCCTG
AGGGAAACTTCGGAGGGAACCAGCTACTAGATGGTTCGATTAGTCTTTCGCCCCTATACC
CAGGTCGGACGACCGATTTGCACGTCAGGACCGCTACGGGCCTCCACCAGAGTTTCCTCT
GGCTTCGCCCTGCCCAGGCATAGTTCACCATCTTTCGGGTCCTATCGCACGCGCTCAAGC
TCCACCTCCCCGACGCGGCGGGCGAGACGGGCCGGTGGTGCGCCCGGGGGCCCAGCGAGG
GGCCCGGGAtcccacctcagccggc
>NODE_168_length_452_cov_15.681416
AGCTTTCATTTTCCACCGTTATTTATTTATTAACATGTGGTTTCTTGATAATGTATCTGT
TCACCCGTTATTGAACAAAAAAACTCCTAACAAGAAAGCCACAATTTGATGTGATTCAAT
TTTAGCCAGCCATATTGGTGTAAAATTCTGCCAGAGGATCCCCCCTCCTTGCCAGAGACA
GTGATGCTCTATTCAAAGTCAAAAAGTGCTCTGGCAAGGACAACAGTTTTATCCCTGTCT
TCATAACAAAACACAAATTCTACATAAATTCCCTCTCTAAGGGCTCTTTAACCCTTTTCC
CCTTCCCCATGCTCAATTAGGTTTGGTTTTATTATTTATTTATTGTATATTTAAAGGCAA
CTAACACTGGGAAGTGTAATAAAATGTACAGTGGGGGGATTAGGAGCAGCTCTTTAATCT
CACGCTTCTGATAATACTGCATGGGCTGATTGATTAGTTTTTCAGGAAGCTTATGTCAGA
AAAACCTAATCCGTCTTTGGATTGTGCCAGCCTTGTAAGGTTTTCCGCGCTGCCACTTTA
TCATGGCGGCGAATTACAGAGCTGCTGGGCTGTGATAAGGTCCCCGTCTCTTTTACAGAC
CCCACCGCCCAACCCCCGGCAACCCCCCCCCCCTTt
>NODE_169_length_484_cov_32.190083
TTTTTAGGAAAAAAAAATGTGACTAAGCTGCTTCTAATTCCACTCCCGTGCAAAAGTTTT
CATGCGTGCACTAAAACAAACGTGGGGGATCAGCGTTTCTCTCTCTCTCTCTCTCTCTTT
TTTTTTATTTTATTTTGATGGTAACATTTTCACCTAATGATGAAGAGCGCATTTTCCACG
GTGTAAGCCCACCACGCAGATGATCCCACAGAATGAGCTGAGACGGATTCAGGCTCCGCG
CCTCAGTGTGCGGAGCAGCTGACTCCCTCTCTCCACGTCCAGATGGCTCCTGCACACAGA
TTTGCATTCATTTTCCTTTAATATCTTCTGAAATAGCGGGGCAGCTGCATTTGTTGTCAA
ATACGGTTTAAAACTCCCTTTCAGGACAGCATCGTTACCTACGTGACGGGTGTGGAGATC
CATTTTCCCTCTCCAGTCAACAGTATCAGATCTAAGAGGATTTGTCTCAAAGTCTCCTAA
TTTGATAATCAGATTTAAATCGCCTTGGTGCGTGTAATCAGGGGTTAAGTTCTAATAAGC
GACTTGAAACTGTGCAACAAAAAAAAAAAAGCAAAGCAGAGCGAGTTCTGTGCAAAAAAG
ATATTTGCAATCTCGGCAGAACAGACAAAAAAACATTTTTACAGCATGCGCCTCGGTTTG
TCtcatgt
>NODE_170_length_955_cov_20.293194
CAGTAACTGATTGCACCGGTGGCTTTGTGTGTGTTTGGAACAGTTGAGACAAAACCTCAG
ACCATGGGGATTTACTTTACATCCAGACTGTAACCGCTGCTTTCTGTCTCCCCCTCTCAC
CTCCACCCCAGTACGCTCTGGAGCGTTTAAAGGTCATGTGTGAAGAGGCCTTGTGCAACA
GCCTTTCAGTGGAGAATGTGGCCGACACCCTCATCCTGGCTGACTTGCACAGTGCCGAGC
AGCTCAAAGCACAAGCCATAGATTTTATCAACAGGCAAGTATCGCAAAAAGGGGAAAAAA
AAACTCCCGTGATAAATTCCTGCTGCCATTTCTGTTTACCAGCCCTGAATGCTTACCTTT
TTATCTCCTTGCCATAGGTGCAGTGTCTTGAGACAGCTGGGCTGTAAAGATGGAAAGAAC
TGGAATAGCAAGTATGTAATTAGCTGATATATGTGACACAAGATTAATAACACACTCTTA
TCTCTTCCCCCAACCAGATGCATTAGAATTCATTGTTTTAGCCCAGGCAGACAGAGTGCT
ATTTGCCTTTTCAGTTTGAAGCTCCATATCTTTGTATCCAAGTTATTAATAGACTCATAC
CTGGATAAACCCAGGAAATGGAATATTTGTAGAATTTTAAAAAGAAGGGAGGTGGTCGCT
ATTGGAAGTTTTTCTTTCAGCTGATGTAGTGCAGTGTTACAGGACACCTTGAAACGTTGA
ACTTCTTTATGTCTGTTGTATTCGCAGCGTAAAGGCTTTCCGATCCTGCACTCGTTTTTC
TGTTTATGCATGTGCACAGAAAGCTCTAATGACCCTTTTCAAGTTTACCATGCAACACAC
AAATCAAATCCCCCCTTATTTGCTTTGTCATTACAATCTCATTTATGTTTATTGATTTTT
AATGTGCAGATTATCATGTGTGAGTGTTAACTTCATTTTGCCTGTGCTTACAGTCATGCT
ACAGATATAATGGAGACTGCAGGCTGGAAGTCAATGATCCAGTCCCATCCTCACTTGGTA
GCCGAAGCCtttcgtgccctggcttcagcacagtgcccaccctttggtcttcccaggaag
cgtctaaaacagtcctgactgcccgactgtgccccaagactttactggaggtgtgaagc
>NODE_173_length_907_cov_27.211687
TTTCTATAAACTGGCCTTTTGATGGATTTTGATTCATTTTCTCTAGTAAAAGACAAATCC
ATTACTAACTCTCCTCCTGAGTCATATATCCTTTTGTAATACAATTATTGAGCAACCCAT
CCGGTAAACATGAGGTCTTATTGAAATAGGATCCAGTGTTTAGCTTGATGCTTCTCTAAT
CTTAGCAAAAAAAAGGCAAATTTCTCAACTTATAAATGCACCGAGCTTTGCAGCGATGAT
CAAAAGGCCAAAATAGCGTATGATTGGAAAGAAACCTAATTGCCTTTCAAACCTCTGTGG
CACGTTCTATTTATTAATCTGAAAATGGTTCCAAATCTTGGGGATAATGAAAATCTCTTT
TATAAATATGTATGCAGTGAAGTCACAACATAATAGGGGCCTGGTGAAAAACAGGAGGCA
GCAAGGCGGCTGAAGGATGAGGCGCAGGCCCTGCAGAAAAGAATGTTCCCCCAGCAGAAA
TTGGTTTAATTAATAGGACATTTTACATAATGATTACAGTGTAATTGCACCGACTAGCAG
AGTGTCATTAAATATATCCTTGCTCCTTTACAACACCCTCCAGCTAAAAATAATGAGTTA
CATTGGAAATCACTATGCAACAGGTTCATAAATAACATTTAAGCCCATACAAGGCAAGTA
CTTATAAATAATAAATATTTGCCTTTTGTAATTGAAGAAAAAATGACTGCCTCTTTTTCT
CCGCCACTGCACGCTGCTTTGTCCTGTTGTAGCCGTGCAAAGGAGATTTTTCCCATTTTT
CCCCTCTTGTAAGTGCTGAATAATTTATTTGCTGGCTAATAGTCAACACTGTCAACACCC
GGTGGTTAAAATATACCTGTGTCCAGATAAATGCAGCAGCGGGCTACAAAGCGATTATTC
CCTGCTTCCAGATATTTTGTTGGATGCAGTCCCTGTATACACTGCAGTAAATCACCAACT
TCCAATTACCTACCTCCATAAAACAAGGCTTATATTCAAATCAGGCCCCAAAAGAGAGAC
AGAGACGGGACGACTgaacccatgcctgggggcgctgactgaatgtgtgcattcataagt
gtgtgtgtgtg
>NODE_174_length_416_cov_2.766827
TTTGTTGTAAAGTTTTTAAACTTATACGTGGCGGTTTGTTTTTCCATAGAAACTTATTGA
TGGAAGAGTCTAATGATTTGAACCAGATATGAGAAGGTTTAATGGGAATCATTGAGAAAA
GATAATTAACTTTTGGCAGGATTATCATCTTTACTGTTGCGATTCTACCCATAAGTGAAA
TAGGTAACGCCTTCCAGCGGGTAAGATCATCCTCAATTGACTTAAGCAGTGGAGTATAAT
TCAAATGTGTCAGATCTGACAGCTTGGAGGAAATATTAATGCCCAGATATTTAATGTTCC
CTGAGCGTAGAGGGATAGAAGAGGTTCCCTGAAACTCAGAATTAATGGGAAGGACAATGG
ATTTGGACCAGTTAATGGAATAATCTGAGATTGAGCTGAATTTGTCTATTATTGCGATTG
TTTCAGATAGAGAGGTTGATGAGTTTTTGAGGAAAAGTAGTACATCATCAGCATAAAGAC
TTATCTTATGATGGGAGGTTGCTGTGTTAATACCTTTAATAGTTAAATGCTGTCGAATAG
CTGCTGCTAGCGGTTCAAtgaatatggcaaataatgagggagatagtggacagccctgcc
>NODE_175_length_685_cov_14.347445
CTCCAAAGCTCAGGGCCTCGGCTCCAATCTGGTCACCGAAGTGCGGGTCTACAACTGGTT
CGCCAACCGCCGCAAAGAGGAAGCCTTCAGGCAGAAGCTGGCCATGGATGCCATCACCGC
GCCGACCCACGGCATCAACCCTCTGCTGTCTCACAGCTCGCCGCATCACCCCCAGACCAG
CGCTTCGCCTCCCAGTAAGATGCCGGGTGGTGTAGCTTTGCATGCGGGGAATATGTACGC
TAACATCAGGGCGCTTAGATGTTAGAAAGTAGCTCAAAAGGTGCGTGGTTTGGTTGTGTT
TGGAGTGAAACCGCCGCCAGAAAAGGGGCAGCGGCAGAGTTGATGTGATCAGAGGGCCCA
GAGAAAGAGAGGACAAGTGATCAATGAGCGTGAGTGAGTGAGCTGAGCAAATGCCATTGT
TATTCTGATCTTTGAAAACACACTGAGAACAATCCACATTGTACCTGCAATCTCCACTCC
AAAGTCAGCATGGAGAGGCATGACACAAAGGGCAGCAATCCTTGTGACAGGCCAGGGTCA
GGCCAGGGTCAGGGAGGGAGGTGGTGGTGGTGGTGTTGGGGGGGCAGACTGATCCAGATC
GCCTCCACGTAACGCTGTCATTTCCACATTTCCTCCTCCTCCTCCTCCACGTGCAGGTTG
CTAATGAGAGTCGTCCAAAACAAGGAAACAACTCCGCGCGATTATTGCTCTGACCATTTC
ACCCCGACCTGATGTTTGCATTGAGAGTAATTAGTATTGACCAAGTCTACCTGGCGTATA
CAACATCACAACAAAGCTGATAGGCCTCACAGGGCATCACTCACCCTCCATAAAACTGTG
ATTTGAGACACTCGCTCGgggcccattgt
>NODE_176_length_922_cov_34.170280
ATGTTAATGTATGTTTTCTACTTTATTTCATACTAACTGTCAGAAAGAAGTTGAAGAAAT
ATTCTGATGAGCCTTTCGCTCTCCTCTTCCTCATTTAGAGCGATGACTGACGTGCTTGAA
ATCACTGAACTCTTCACTCCTTAATGAGAGATAATTCCCAACTCAACTTCTTTGCTCTTG
TTTTTTTGTTTTTCTTCTTTCATGAATACAATATATTCATTCAATTAACTATTGTAGACA
GCACAAACTTGTTAAATTGAAATATAGTCAATCAGTGCTAACAACCGCTCACTGAGAATC
GCTGTGATGTGGATGATCTTCCTGATTCTGTTGTTTTGACTACAGCAGCTCACGATGCAT
CTTTTGAGTTTTTGATTGGTCTTTCACTGGAGTTCAGTCTTTTTCCCTCTGTGGCCTCAG
CAGGGAGCGAAGTGGTGTGTGGAAGCATGTCATCCCCTGATTTCCTTTTAAAAAGCCGAC
CCTGATGCTTTTAAATGCATCATCAAGGCAATGGGCTGTCCAAGTCGGTTACAAGTTAAC
CAAATAAACACTGACAATGAAATTAATAATGCATATTGTTTGCGAATGCCTCAGCTGGAT
GATTTGACTGATGTATGCAAAGATGGTAATTTATTGAAAGTAAATTCATGTAATTGTGCA
GCGGAACTTGATGAAGCAAAAGAAGGTGTCAGCACGGCTTCCATCATCATCAGAAGAAAG
AAATCATTAAAGAGCAAAAACAAATCCAACTTCAAAGGACGGTGCAGAACAAACACTTAT
TTTATGGATGTGTTTCATTTAGACCAAAGTTCAGAACGGCTGTTATGGTAAATATGTCAG
ATTTGTTGTTAGTTGTTTGTGGATGTGATAGTTTTGGTTTATTTATTTTTCTCACAGTCC
ACAGGGATGTAAATGCTCACTCTGCACATATCAAAGTAGTCAGTGTAAATTTGATTTGAA
GATCAGGGGGAACAAGAGCTAAAATGTAGTTGTCATTGTCGAGACACATTTCCACAATGA
GAAGCTCAAGTGGCAAGGCAATCACAGCGCCTAACTTGGTAAAAATAGTTTACAACCAGA
CTGTCTGtttaataattatcatgtca
>NODE_177_length_569_cov_16.528997
GCATAAGATGAGAGAGCTACGTAGCTGTAACCAAATTATTCCTACACTTTTGTTCCCCCC
TTTTACCCCTCATCCAAAAGAGGATGCGAAGAGGGGAAACTGTAACTACCCTGATAGTGC
TGTTAACACCCAGCCAGCTCCTCCACTCGCCCCTCGTTCTCTCCCCCCCCTCTCCCTCCA
TCTTCTCTCTCCTCCCCTGTTACCCTGGCCTATCAGTGCGGAGCAGTGGTCTGTGAAGAA
ATTCCCAATATCTAAATTTACACACTGTATCAATCTTGTTTAATAGACTGGAAAGCTTAT
AGCCGCCATGGCAAGCCGGCAGAGAGGGCAGTGGTGATAAATTGTCGGTGTGCAGGCGAC
AGCCGCCCGTGATGTATAATGAAATATTTATGATTTATCCCAGCTAATAAACTGAAATGA
AGTGCATGATGTATGGGAACAGATGGGCCCTCTATTGATGCTGAGGTGGAGAGGCAAGAG
GGGGAATAGGAGACAGGAAGATAGGTGGAGAGAAGGAAAAAGGAGATGTGATGAGAGATG
TTTGAAAGGTACTGAGATAAAAATGAAGGGTACGGATGGGACTGAGGAGTCAAAAAAACA
CCGTTGTTTGTGTTTGGTGTTCGCTGGAACAGGAAAAGTGAGCATATTAGTAAGATGGAT
AGAAGGATGCAGGGTTAGAGAAGAGAGCTAATGAGATTAAATGATGgaatagaggacaga
cagaagatggcagtaaaaacagaccaccaacaa
>NODE_178_length_464_cov_9.452586
GCTAGCACTGACGATAGAGAAGGCAAACTTTGTGATACAAACAAATGCCGACACTCACTG
TGGCCATCCACTTTGCAGACAGTTCAAGCCAGGGGAGCATAATTTCTGGTGAATGGTACA
TTTTCCTCTAAAGTTACACTTCATACGCACGAATGTCATTAATTTATCTGCAAATTTTGT
CATGTTTTGAATAATTGTTCTTCCCTTTGTGTAGTTTTACAACTTCGATTAAGAACAGTT
TGGATTTCAGCACTTTAACCGAACACAGAAGATTGAAGGTGATGCTATGTATGAATGACT
GAAAAAGGGGAAAAAAAGGGCTATATTTTTCTCATCTCTCATACCACACACAACCTCCCC
CTTTCTTCTACCCCCACACCGTTGTGGCAGGAATCCTTTGTCAGAGGTGTTCATCTGGAA
CAACTTTGCCACACTTGTTTTCATGTTCTTTTAGATTACAGGGTAGCTGGCCCCAGCTTT
GAAGCTCCCCTCTCCCTTTGTCTCTGTGCAATGCACTCTGGTAATTAACTTTGTCCTTCT
TTTATTTGTTCCAGTCACTCGCAGTCCACTCTTCTGAGCATCTTCTCCCTGGAGTACCAG
GTTAGAAGTTTTCTTCCTTTGTGAGCCCTGACAGGTGCCTAATTGAAT
>NODE_179_length_960_cov_42.784374
CCATCTATTTTTTTTTTGTTTGTTTGTTTTTTTGTTTTCATTCTGATGTTTGGCCCAATA
GAAATTAAAGCGATTGATTTAACTTGTGCTCTTGTTTTAGCAATATGTATTATCATAATG
CTTTTAATTTTTGACATAGTACCTTAAGGTCCTTTCCAAAGGTCCTCTTCCTTCAGCTGA
GTCTGTGTGTGCAGTGTGTGACTGGAGTATAGGTGAATAGGACCCTCCGGCCCTGGGGCC
CAGGGCTCGATGTGGTTGGATGTCAGTTAAAGGATATCTATCTGATCCAAATAACCGATG
AAATTGCTGTATCTGTCTATAAAGTCGAGGAAACACTAGAGAAGTGTTTTGCTCTAGTTA
GAAAAATTGTTTGAATCAAGTCGATGGCAGTCGGTTACATTGTGTATGGAATACTCTACC
TGGCTTGTAACTGACTAGAACTGTGATGTACAGATGATGTATTATTAAAATCTGAAGCAA
GTAATGCAATGATATTAGGATACAGTTTTTGTATTTTTATTCTTGTATAAGGTTATTTGA
TGGCTATTGTTTAGCCTATAGTTCATTCTGTGTTATTTAAATTCTAATATATGAATCATA
TTTGGATTGAAGTCATGTTCAGGGGCCATGTTGTGTATGTATTGAGATGTAAAGCCTTTG
AATGTGAATAATTATTGTAAACTATAATATTTTACAGCTTTTTTCTTACTATATCATACA
TTTTCTATTTGCTCAGTGATTTAATCATATTCTGATAATTTAATGAATCTGTTCATTCTC
TCTCTGATTATTTGTGCGCTAGGTCAGTAGATGTTGAATGATGAATTTTCCACTTAATGC
TTGGTAGTCCAGTAATTAAAGCATGTAGGGATTTAGGCATACAAATAAAGCCATGTGTCC
TGTCTTCTGTTAACAACCATGACACAGCAGCAAAACAGCAGCATTCAGTGGCAATGGCAT
CTCACATTCTGCAGCATGTAAATAAAGTACCGGCCCATTATCAGTGTTTTTGTGTCGTGA
AACTTAATATTTAAAGGGTTTATAACAAGCATAACGTAATAATAATCGAGGAAATGTACG
ATGTTTGTCAGCCTAGCTAGAAAGATTCGCTTTGacatttacaggctcctggaatcaaga
gatc
>NODE_180_length_685_cov_24.976643
CAAGCTTCTGTCAGTTCTGGACGACAGTCCTCACAAAAAATGGGGACTTTTTGTGTGAAA
AAAATAAAATAAAAAGTAAGTTGCCCTGAGAAAAGGCAAAGAAGTCAATTATTTTACTTG
TTGGAAATCTGCAGTAATGTGGAGGAAACAAAGAGAAAAAAGTAAAAGCCAAAGTGAAAA
AAAAACAGGATGGGGTATTGTGGGGTAAAGAAGGAGGTTGTTGGCAGGTCAGGGAGGAAA
TTGAGAAGAAGCGAAGAAAGAATTGCCTGGTAATACAAACCCATCTCCTCATTTTTTGAT
AAGAGTGTCTAGGATGGAACTCAAAGAGAACGAATAAAAGAAGAGAGAGGGAGGGGACAC
ACGGCAAACCCAAAAAAAAGACAATAAGAATGATATCTACCAGACAATGTAGTTTGTTTA
CCATAGCGTGTCCAATGCCTGATTGCTTTCCAGAAAAAGGGGAAGAAAGGAAATCAAAAG
AATAGTGAACAAAAAAGGTTGTTAATAAGGATGGACAGAAAACAAAAACCCAAAGCAACG
ATGAAGAATTAGGATGTTAGTACATTAGTTGGTTAGAAATTGGTTAGTAGTAAAAAATGA
CTTTTCTCATGGATGAGTTAGTGTTGCGGTGAATAAACGCTACATGGTTTGTCAGAGACT
CGCTGCAGTAAATAAGTGCCGTCGTGCCATCCTAGCCAAATTTTCTACATCAGAGTCCTG
CTGGAAGAAAACAAAACAAAAGAGAAGTACTGTAAGATGTAGGACTGTCAGATAAAAATT
TGTGTAGGATGGCTTCGGTTCCAACAAAACTTGTAGTGTTTTTTTCACCTTTATTCTAAC
AAAGTGTGCCTTTCAAAgaggaaagaaaa
>NODE_181_length_695_cov_14.741007
CTCATTTATTTGTTGCGTCGCATGGAGAGAGGAGATAATCTAATCAATTTTCAGAGGCAC
ACACAAAAAAAAGACGCAAGAACAAAAGGGGAGAGGTGGAGGATCGAATACAACATTAAG
GAATATTGAGAAATATCCAATTGTCTGAGCAAATGTAAAATGCCAAAGCCTCTTAGAACA
TGGTGAGTCTTTATTCAGTAATACATTATCATGCATATTTCATACAGGCAGATTACTAAA
ACGGAATTGTGTGTCTTTCTGTTGTATGTCTTTATAATTACACCTTGAAGCCATGGCTGT
TTTTTTTCCCCTCCTTCCTTTTTCCTCCATATTCATGAAAAGCAGACTTGTAATTTGATA
AAGAGAAGCTTGTGTTCTCAACTTCATTCAAACGGCATCATGGCGCCGTATTAAAGTGGG
CATCTGTGTTCTCGTAGCATTAATCTCTTCAAGCACATTCCAGCTGCTGTGATGTGCGAG
AGGGAGATAAGTCTTAAACAGTCTAAAGCTAAGCAAACCAGACAACTCTATTATTGGCTT
CATAATTGCTTAATTAAACTTTTGTCACTAATCATTATGAGGGCAATAGAGCTGTTATAC
AGGCTTTCTGTCGAGCAGGAAAAAAAAAATCAATAAACTGTGTTGGGGAGCTGATCCCCC
CACGTCTCCCTCTCTCTCTCTCCCTCTCTCCCTCCCTCTCTCTCTCTCTCTCTCTCCTCT
CCCTCCTCACTCTTTTTGTCCTCCGCAAATGAAATTCATTGCTGCCGGTTAGTGATCTGT
AGGTCTGGAGCTCGACTGATATGAGCTGCCATCACCATTTGAATTGAGGGGTATTCAGTA
GCACATGAATATGAACAAATGGCAAACATAAATCTCTTg
>NODE_182_length_686_cov_37.297375
ACACACATGCAGTACACACATAAACTCCCTCAGACACACACACACACGCACATATAAAAA
ATCTATTGAGTGTATTTCTCCTTGCCAAGGATTTTTTTTTCTGAGTCAAAGATAATACAA
TTCCTTTTTTTCTTATTTCCTTACAATACATCTTTCAGTTCTGCCTTTTCCGCGCATGAA
ATTCATTTTCTAATGGAAATATTTGTTTTGTAAATCAAATATGTATTATGCACAGAATGC
AAAGCACAAATTAAATTATGTTAATGAAATGAAAGAGATATGAAATGCATATTTCATGGA
CAAAACATAACCCTGCCGAACAGCCATTTCTTGATAAAATCTTTAAACACAATCTCATTC
GGAGAAAGACATATTGCCGTGGCAGATAGCACCTCATTAAAATGGTCTCCTTTAATATCA
GTGCTTAGTATATATGGGATTGTAAATAACCACTGGGGAAGAGGAACCAATAATGAAATA
CTGTCTTTAATAGCTTGCCATTGATGTCAGCATAAAAAGTCTACTAGAGGAATATTGGAA
ATTGGGTGTGCACACACATAGTCAAAAGCTGTAAATGATTGCATATTTAAATAGAGCTGA
CTAAGGAAAAGATGATATAGATATTAGTAATAGGCAGAAAATTATGCTGACCTTACATAA
TTCCACAAAAAAGCCCAGACTGTTTTAAATTTTATATTGGTTACACTTAATGAATAATAG
ATTCTGTAGCTGTTGTTGTGCAGTCCATGATGTTAATAAAAGCCTAAGAATAGGAGCCCT
GCTCTGCCCAGCCGACTAGCAAATGAACTAGACTGGCTTTTCAGCAGAAATAAATACAGC
AATAAATAcaaaaggagggggacggggtgg
>NODE_183_length_704_cov_32.758522
ACAACAAACTTCGACAAGCCCTCCGGAGAATGGAAACTGTTTCTCTGAATGACTGACTGC
CTATCCAAATGAGAAGTTGTGCAGAAAAAGAAATAAAGGAGTAATTTGAGGGGAGATTAT
ATAAATATTACAGACAGAAAAGAGAGTAATAATGAAGTTTGCGAGCTAGAGCCGTGTTGT
GACAGATAAACAGCAAGTCGGCGTCATCATCTCCTAATTTCATTCCTTCATTTGGACAAA
CATAAGTAATATATAGCATTAATTACCCTATTTAGCAGATAGGAACCTCATTGGCTTTTT
AAATGCTGCATTAAATACATAACTCATCTCTTCCCTCTGCAATTAACATCAGAACATCAC
ACTCATTTCCATTTTAATGACTTCCCAACAATACGCCACCTTTGATGATAAGGCAACATA
ATGTCAACTTCATTCTGAGCTGGCAGTGAATGTGTAATGAACTTAACGTGATCATTAGTG
CTGTTAATTATCTTTCTAATATGAGGACACAGATATGATTATGGAAACTGCATTCGCTGA
TGAAATAAATCTCTGGGAGGATTGCACTGAAGCTTGACTGAGGACACAGTCTGCCTATCT
GTCTCTATATTCTCATTCATTACCTACAGTAGGCTTTAAAACTCTCCTTTTTTTCTGCGT
TCAATAAAAGTAGATATCTGAGACCCAGAAACTATGCTCGGAGCTCAGCAGAAATGCATT
ACTATGGATCCAGTGATTGAAAAGAAGACTCCCCATAAGCTCATGACTTGCCCAATAAAG
GTCATAAGTTGATGATCCAGAAATTAATTAAAGACTCACTTGTTTCTTCATGAGGATGGA
TGGAAAAATGAGCAGACTGGCTGACCATAGCTGATGATTCAAATATCt
>NODE_184_length_828_cov_21.932367
ACTTCTTTACGACTCTCAGACTCCGATAAAAGCAGCTGTGAACACATACAACCAGTGCCA
TGTCGGTTTTTGGCAGGCGACCACTTTTTGGCAACTACACCCCCCTCCTCATCCACATAA
AAGGAAATTAACCTTTAAATTAAACCAAAAAAGTCAAACAAATTGACAATGTAGTTGCAT
TAAAAGCACTCAATTGTCAATATTAAAGCCGACATTGCTAAACCAGAACGGTGTGCTTCC
CTCCCCCAGGTGTGAAGCTCGCTCGTTAGGCTTCAGCCTCACACACCTGTCGGAGAAAAA
AGGTGAGCTAACGCGCGCGAGCTAGCTAGCATGAGGGAGCAACACACACCATGTTGGTTT
AAACGTCAAACACTGGTTCCTCTACAGGTTAAAACACGCTATGCCACAAACACTACACAC
GAAAACACAACGAATGAAGGAAAGACAGGGGGGTAGGTAGGTAGGTAGGGTAGGGGGGGT
CAGACAGGTCCGTACCTTTTTCTCATGTAGGTCCACAATTTGCCACACCAAGAGAATTAT
TTCCCTCTCATCCGAACCCAGTTTACCCCCATTTGCACCAGCTGTTGCCCCAAAGAACAC
CACCAGAGTATCACTGTGCGAAGCCATCAGGGACCACAAGGGTAAAAACTACAATTAAAG
CAAAGATTAAAATAAAAATAACACGAGGGTTCACCTTTTCTTTCTCTCTTTCCAAGTGAT
AAGAAGAGCGAAAAACAAAAACAAACAAACAAAACAAAACAAAAAACAACAGGCTGGAAA
CTCAATTGAGATAAACGGAGAGAGACAGAGACAAAAACAGGGGGAGAGATTATTTTCAGA
GGAGTCACGGAAGAGTTTGCGGTCAGAGACTCTACCTGTTGCTGTACTTGAGTGTGTTCT
ATCCAGAGATACTGGTTTAACTGGTAAAAAAAAAGGAGGGTTGGAAATCCGTGTGTCTTT
CACACGAACTCCATAACAAGCCCCGGAGTTTTTTTtttctcttccttcgctt
>NODE_185_length_6148_cov_6.911841
TACATTCTAATTCTCCCCGGATTTGGAATGATCTCCCACATTGTTGCTTATTACTCTGGT
AAAAAAGAACCTTTCGGCTACATGGGCATGGTCTGAGCAATGATGGCCATCGGACTACTA
GGCTTTATCGTATGAGCACATCACATGTTCACCGTCGGTATGGATGTAGACACACGAGCC
TACTTTACATCCGCCACTATAATTATCGCCATTCCAACTGGTGTAAAAGTATTCAGCTGA
TTAGCGACTCTTCACGGAGGAGTAATCAAATGAGACACCCCCCTTCTATGAGCCCTCGGA
TTCATCTTTCTTTTTACAGTCGGAGGCCTGACAGGTATTGTCCTTGCCAATTCCTCTCTA
GATATCGTGCTCCACGACACTTACTACGTTGTAGCCCACTTCCACTACGTCCTCTCTATA
GGAGCTGTATTCGCAATCGTTGCCGCTTTCGTACACTGATTCCCCCTCTTTACAGGATAC
ACACTCCACTCCACATGAACCAAAGTTCACTTTGGGGTTATATTCGCAGGGGTCAATCTT
ACCTTCTTCCCACAACACTTCCTTGGCCTGGCTGGAATGCCTCGACGATACTCTGACTAC
CCAGACGCCTACACTCTCTGAAATACAGTCTCCTCCATTGGATCCCTAGTATCTCTTGTA
GCAGTCATCATATTCCTGTTCATTATCTGAGAAGCCTTTGCAGCTAAACGTGAAGTTCTA
TGAGTCGAACTGACCTCTACAAACGTAGAATGACTCCACGGCTGCCCTCCCCCTTATCAC
ACCTTTGAAGAACCAGCATTCGTTCAAATCCAACAAACCTGACAAGAACACGAAGCTTCA
GCAGTTATTTCTGCTAAAGCACACTAACGAGAAAGGGAGGAGTCGAACCCCCATAAATTG
GTTTCAAGCCAGTCACATAACCGCTCTGTCACTTTCTTCATAAGACACTAGTTAAACTGA
ACATAACACTACCTTGTCAAGATAGAATTGTGGGTTAAAATCCCACGTGTCTTGCACACA
ATGGCCCACCCCTCCCAACTAGGATTCCAAGACGCAGCCTCCCCTGTAATAGAAGAACTT
CTTCATTTCCACGACCACGCCCTTATAATTGTATTTTTAATTAGCACCCTCGTTCTTTAC
ATCATTGTAGCCATAATTACCACCAAACTCACCAATAAATTCATTTTAGACTCCCAGGAA
ATCGAAATTATCTGAACCGTTCTCCCCGCTCTTATTCTTATCCTTATCGCTCTCCCCTCC
CTTCGCATTCTTTACCTTATGGATGAAATCAATGACCCCCACCTAACAATTAAAGCCATG
GGACATCAGTGATACTGAAGCTACGAATATACAGACTACGAAGACCTAGGATTTGACTCC
TACATGATCCCGACACAAGATCTGGCCAAAGGACAGTTCCGTCTCCTGGACACAGACCAT
CGAATAGTAGTCCCTGTTGAATCCCCCATCCGCATGCTAATTTCCGCTGAAGACGTACTT
CACTCATGAGCAGTGCCATCCCTAGGTGTTAAAATAGACGCAGTTCCCGGCCGACTAAAT
CAAGCAGCTTTCATTGCATCCCGACCTGGTGTGTTCTACGGACAATGCTCTGAAATCTGC
GGGGCAAATCACAGCTTCATGCCCATTGTAGTTGAAGCCGTTCCTCTAGAACAATTCGAA
ACCTGATCCTCTTTAATACTTGAAGACGCTTCGCTAGGAAGCTGAATAGGGTTCAGCGTT
AGCCTTTTAAGCTAAAGATTGGTGCCCCCCGACCACCCCCAGCGATCATGCCTCAACTTA
ACCCCGCACCCTGGTTCCTAATTATAGTATTCTCATGACTAATTTTCTTAACCATCCTCC
CTCCTAAAATTCTGGCCCACCTCTCCCCCAACGAACCTACCCTCCAAAGCACAGAAAAAC
CCCAAACAGAATCCTGAAACTGACCATGATACTAAGCTTCTTCGACCAATTTTCAAGCCC
CACCTACCTGGGAATCCCTTTAATTGCATTAGCCCTACTCCTACCCTGAATCCTCTTCCC
CAAACCCACAGCCCGATGAGTTGATAACCGCCTACTAAGCCTCCAAAACTGATTCATCAA
TTCTTTCACCCAACAAATCTTCCTCCCCATCAACTTAGCAGGGCACAAATGAGCTGTTTT
ACTCGCATCCCTTATAGTTTTCCTTATTACCCTCAACATACTAGGCCTACTCCCCTACAC
CTTCACCCCCACAACACAGCTCTCCCTTAATATAGCATTCGCAGTGCCTATGTGACTAGC
AACTGTCCTTATTGGCTTCCGCAACCAACCAAACCACACCCTAGCCCACTTCCTACCAGA
AGGCACTCCGACCCCTCTGATCCCTGTTCTTATTATCATCGAAACTATTAGCCTATTTAT
TCGACCTCTAGCACTCGGAGTCCGATTAACAGCCAATCTTACCGCTGGCCACCTCCTAAT
CCAATTAATCGCTACCGCCGCTTTCGTCCTTCTGCCACTTATGCCTACCGTAGCTATCTT
AACATCAATCCTTCTAGCCCTTCTCACCCTCCTTGAAGTCGCTGTAGCTATAATTCAGGC
CTATGTATTTGTCCTTTTATTAAGCCTCTACCTACAAGAAAACGTTTAATGGCCCATCAA
GCACACGCATACCACATAGTAGACCCAAGCCCCTGGCCCCTTACAGGCGCAGTTGCCGCC
CTCCTAATGACATCAGGTCTAGCGATCTGAATACACTTCCACACAACAACACTGATAGCC
CTAGGTACCATCCTTCTCCTCCTAACAATATATCAGTGATGACGAGACATTGTCCGAGAG
GGCACATATCAAGGCCATCACACACCCCCTGTTCAAAAAGGTCTCCGCTACGGAATAATT
CTTTTCATTACCTCCGAAGTATTTTTCTTCCTTGGATTCTTCTGAGCCTTCTACCACTCA
AGCCTTGCACCAACCCCAGAGCTAGGTGGCTGCTGACCCCCTGCAGGCATCACCACCCTG
GACCCCTTTGAAGTTCCCCTACTCAACACAGCCGTACTACTCGCCTCAGGAGTGACAGTG
ACTTGAGCCCACCACAGCATTATAGAAGGCCACCGAAAACAAGCCATTCAATCCCTCACC
TTAACCATTATGCTTGGATTCTACTTCACCTTCCTACAAGGCATGGAATACTATGAAGCC
CCCTTCACAATTGCAGATGGTGTCTACGGATCAACCTTCTTTGTAGCCACAGGCTTCCAC
GGTCTCCACGTTATTATTGGCTCTACATTCCTCGCCGTCTGCCTTGTACGACAAGTCCAG
TACCACTTTACATCCGAACATCACTTTGGATTCGAGGCCGCCGCCTGATACTGACATTTC
GTAGACGTAGTATGGCTCTTCCTCTACATCTCAATCTACTGATGAGGCTCATAATCTTTC
TAGTATTAAGCTAGTACATGTGACTTCCAATCACCTAGTCTTGGTTAAAATCCAAGGAAA
GATAATGAATGTAATCATAACTATAATCATAATTACCGTGGCACTTTCCAGCATCTTAGC
TGCCGTTGCCTTCTGACTCCCCCTGATCAGCCCAGACTACGAAAAGCTCTCACCCTATGA
ATGCGGATTTGACCCTCTTGGGTCAGCTCGGCTCCCATTCTCCATGCGCTTTTTCCTCGT
TGCCATCCTTTTCCTGCTCTTTGACCTAGAAATCGCCCTACTTCTTCCCCTCCCATGAGG
AGACCAACTGCCCTCTCCTCTACTAACATTCACATGAGCATTCACCGTTCTTATCCTCCT
AACCTTGGGCCTAATCTACGAATGGCTACAAGGCGGACTGGAATGAGCCGAATAGGCAAT
TAGTTTAAGAAAAACTCTTGATTTCGGCTCAAAAGCTTATGGTTAAAGTCCATAATTGCC
TACATGACTCCGACTCATTTTGCCTTTTCGTCGACATTCATCCTGGGGCTAGCAGGCCTA
ACATTCCACCGAACACATCTCCTCTCCGCACTCCTCTGCTTAGAAGGAATGATGCTATCG
CTCTTTATTGCTCTTTCCCTCTGAACACTCCAACTAGACTCCACAAGCTTCTCAACCTCC
GCTATAATCCTTCTGGCCTTCTCAGCCTGCGAAGCCAGTGCAGGACTCGCCCTACTAGTT
GCCACTGCTCGCACACACGGGACCGACAAAATCCACAACCTTAACACTTTACAATGCTAA
CAATCCTCATCCCAACCGCTATGCTCATTCTACTAATCTGGGTCATTCCAGCCAAACAAC
TCTGGTCCTCCACCCTCGCCTACAGCCTGGCTATTGCAGTTGTAAGCCTAACTACACTTG
GTGCCCCCTTAACAACAGGCTGACTCTCCATTAACCAATACCTAGCCCTAGACGCCGTCT
CAACCCCCTTCGTCATCCTTACCTGCTGACTCCTCCCCCTAATAATTCTTGCAATCCAGT
ATAACGCCTTTCAAGAACCGATTAATCGACAACGAATATACCTTACACTCCTCGCGTCCC
TACAAATCATTCTCATCCTAGCTTTTACTGCTACTGAACTCATTCTATTCTTTATTATAT
TTGAAGCCACACTAGTCCCAACCCTTGCTATTATCACCCGATGAGGTTCTCAAGCTGAAC
GCCTTAAAGCAGGAAACTTCCTTCTATTCTATACACTAACAGGCTCCCTCCCTCTCCTAG
TAGCCCTCCTGCTCCTCCAAAATGAGACAGGATCTCTCTCCCTCTTAACTCTCCCCTATA
ATACCCTTGAATACTCCTGCACCTACGCCACCAAACTCTGAACAGCTGCCTGCTTGATAG
CCTTTATGATCAAAATACCCCTTTATGGAGTCCACCTCTGACTTCCTAAGGCTCACGTCG
AGGCCCCCATCGCCGGCTCCATAGTTCTTGCTGCAGTCCTCCTAAAACTAGGAGGCTATG
GACTAATTCGTGTGATTGCACTTCTAGGGCCCCTGACAACAGATATCAGCTACCCATTTA
TCTGTCTTGCAACATGAAGCGTGCTCATAGCCGGTTCTATCTGCTTACGCCAAACCGACA
TAAAATCTCTCGTTGCCTACTCTTCCGTAGGTCACATAGGCCTGGTCGCAGCCGGCATTA
TAATCCAAACACCCTGAGGCCTCACAGGAGCCGTCATCCTTATGATTGCCCACGGATTAA
CCTCCTCCGCCCTCTTCTGTCTCACAAACACCAACTACGAACGGACCCACAGCCGAACTA
TACTACTAGCCCGAGGTCTTCAAATAGTACTCCCCCTAATAGCCTTCTGATGATTCGTTG
CTGCAGTCGCCAACCTCGCCCTGCCCCCACTCCTGTCCCTAATGGGAGAACTTCTAATTA
TCACCGCCCTATACAACTGATGCTGGTGAACCCTCGCAATCACAGGAGTAGGCACCCTTC
TTGCTGCCGCATATTCCCTATTTATGTTCTTAATGTCACAACGAGGCCCCCTCCCTCCCC
ACATAAAAGGCCTATACCCCTCCCACTCTCGAGAACACCTAATTATGCTTCTCCACCTTC
TCCCCCTCATCCTACTGTCCCTCAAACCAGACCTCTTGTCAGACATCACCTTTTGTAGAC
TTAGTTTAATAAAAACATTAGATTGTGATTCTAAAAACAGGGGTTAAAACCCTCTAGTCC
ACCGAGAGAGGCTCGCCAGCAACGAAAACTGCTAATTTTCGCCACCTTGGTTGAACCCCA
AGGCTCACTCGCCCATAAAGCTCCTAAAGGATAACAGCTCATCCGTTGGTCTTAGGAACC
AAAAACTCTTGGTGCAAATCCAAGTAGCAGCTATGCACCACATCCCCTTCATGTTTGCAT
CCAGTCTTTTCCTAATCTACCTCTTCTTAACACACCCCTTCCTGCCTACCTTCCTGACCC
CTAATTCTTTAGACAAATCCTGGGCTCTCACCATGGTGAAGACAGCAGTAAAAGTAGCCT
TCTTCATCAGCCTTTTGCCCTTATTCATTTACTTGGACAAAGGCACAGAAATGATCATCA
CCAATTGAAACTGATTCAACACCCTCGCCTTCGACGTAAATATTAGCCTTAAATTTGACT
TCTACTCAATTATCTTTATCCCAATCGCCCTCTACGTCACATGATCAATTCTTGAATTCG
CCTCCTGATACATACATGCAGACCCCCTTATAAACCGTTTTTTCAAATACTTACTAATTT
TCCTTATTGCCATGATCATCCTGGTCACAGCAAACAACATATTCCAACTATTCATTGGCT
GAGAAGGAGTAGGAATTATATCATTCCTCCTCATCGGATGATGATACGGCCGGGCAGATG
CAAACACCGCAGCCCTCCAAGCCGTCCTTTAc
>NODE_186_length_558_cov_36.688171
ACGTAAAAAAAAAACAAAAACGATGCATGGATTTTTCCTAAAAATTGTTTCTCCATCTCT
TTCTTCTCTTTCTTCTCTCCGCTGAGGCTCAGACAAACTCTCAGTTTCAAAATGCGGCGC
TTGTTGATCAAGAGTACAGACATCTTTGACTTGAACGTCGGGTAATGAGAGAAATTAGCA
CAAATGCTCTAAGTAATAGTTCCTGATTTTTTTTTTCTCACTCACAAATTATTTTTCAAC
TTGTTTTTGTATCTATGCATAAATTAAAAAATCGGCTGAAATTTATTATTCATCTGAGAT
GTGATTAATATGCAAAATTATGCAAATTAAGATGCAATTAGGCTCCAATTCTCTAGTGGA
ATTTTCCATTATAATTTAATACAAAGTAACAGAGTAATTGGTGTCACGTGTAATTACGGT
TACTCAAGTGCACTTTCAGGCATGCAAATGATTTGCTATATGTTGGTTATCCTATGCAAA
TGTACCATGTGGTGTTTTAACAAGTTGAGGAAAACACAATGAGCGCGTGGTTGCCCAGTG
GGGTTGGAACAAGGTAAAGACACCAGGGTGTGTTTTTCAAATGAGAGAAGCTGGAAAACT
TTCAGTGCTCAGATTATCACCAGTTAAGACTTGCAGTTACTTCTCTCTCCCCCCCCACCC
CCCCCTTTCCTTTTTGAATTTTTGATGAATGGCGGAGAGGCGCAGACTTTCATCCGTCAC
CAAtcgattaatgagagaaaac
>NODE_187_length_1100_cov_8.307273
TATTCCTGATGACTTCATCAATAAATTGTATGAATCATTGTCAAACCGCATAGATGCAGT
CCTTCAAGCTCATGGAAGTCATACAAGATATTAAATATGGATCTTGCAGCACCAATACTT
AATTAACTGATGTTATGCAACATATTTTTGTATTTGAAGTAAATTATTTATTCAATTTTC
ACATTATTCTCTGTAGGCGACAAAACTTTTGTCTTGCCAACATCTGACCTTTCTGTGTTC
ATTAAATAATTAATCTTTCTTCAGTGAAGCAAATTTATTTTAGTATATTATACATAATTT
GGGAGGGTTTCAGCTTTCATATGAGCCATTTCTAAAACCAATGGATTAATTAAAAGTCAG
GTTTTACGCTGTTGTTTCTACAAAATGGATAAGCGACAAGACTTTTGTCAGGGACTGTAT
GTTAAGATTCATTACACACAACGGAGGTAGTTCAAGCCTTTTATTGTTTTAATGTTGATG
ATTTGGGCCAAAAAGAAAAAAAAAACATAAAAGGAAAGAAATGCCAAAAATCCACATCTG
AAATAATAAACATATTTCATCTGACCAATAAAAGAAACGTGTTTTGAATACAAAAAAAGG
AGGAGGGAAGGAGAGCCAGGGTACCAGGGGCGCGAAGGAGGGAGAGCCAGGGTACCAGGG
GCGCGAAGGAGGGAGAGCCAGGGTACCAGGGGCGCGAAGGAGGGAGAGCCAGGGTACCAG
GGGCACGAGGGAGAGAAAGCCAGGGTACCAGGGGCACGAAGGAGGGAGAGCCAGGGTACC
AGGGGCACGAGGGAGAGAAAGCCAGGGTACCAGGGGCACGAGTGTGGGAGAGCCAGGGTA
CCAGGGGCACGAGGGTGGGAGAGCCAGGGTACCAGGGGCACGAGGGTGGGAGAGCCAGGG
GCTGGAAGCCGGGGTACCAGGGGCTCCAAGCGGCTAGGGTACCAGGGGCACGAAGGAGGG
AGAGCCAGGGGCTGGAAGCCGGGGTACCAGGGGCTCCAAGCGGCTAGGGTACCAGGGGCA
CGAAGGAGGGAGAGCCAGGGGCTGGAAGCCGGGGTACCAGGGGCTCCAAGCGGCTAGGGT
ACCAGGGGCGCGAGGCAGAGAGAGAGAGAGCAAGGGTACCAGGGGCACGAAAGTGTGAAA
ATTTTTCTAAGTTTTTCTACCGTGAAAAGGCTAGAGACAGAGAGGGAAAGGGAGCGGCAA
CCTGGATCTTTTTCCCTCTTTACGGTTCGCACGTTTTACCACCCCACAGTAAAACTGTGC
CAGCAGGTATGTAGGAGAGGGCTC
>NODE_188_length_1080_cov_29.870371
GTTTTTCACTATGTGCCATTTCAATTAATTATTAGCCCTAAAATGCGGAAGGATTTTTGT
AATATCACACACAACCACTTAGTGTATTAAAGAGAATGATAATGTATGTTAGTGCGGATT
CATGAGCCCATTCCAAATTATAAACCAAATGTAATCCCCGCAGCTTTGGTTGCTAAATTG
AGGTTTTGATTCACTTACTGTAATAAATGACTTGACTCCCGAATACATTTCTGCAGTAAT
ACTTGACACCGCGGTGCTTATGGTGTGCGAGATGAAAACAGGATGTGTTTCTAAGCAGAT
TTAACAATGCAAAATGCATAAAGTGTGAGGTCATCACTCCGAGAGAATGGAGTGTGTAAA
AAAGAGAATACGAGCCTGCGAGGTCACAGAAATAAAGATAAATGTGAGTACCAACAGCAA
GGCTACGGCAATGGAGCTAATAAGAAACTGTTTTATCTTTTTACAATTTAAATTGTAACC
TTGAGCCCACAGCCAGCCACACAGGCTCCCGGTAGAATCATAATTCTGGCAAGGGGGAGC
AGTTCTAGGTGTGGGTGCATGGGCCACAGCATTAGCTCTCTGAGTGAAATATATGGCAGT
GACGCCTCTCGGCCCCATCCACAATCAATTGGATTCTTTTCCTTTAATATTTACTTGCAG
CGATGAGATGCTCGTCTGCATGGTGATGAACAGTCTGCCACTGGCGTTTGAAGGTGACCT
GTCAGTGAGTATGGACAAATCTCTCGCTCGCAGAAATGTAGAAAATAAATCATTAGGGGC
AGGCAGTCAGACAGGGGCCTCTCTCCCTCCCTCACTCTCCTCGGATTTAAATCAGCTCAG
ATTTATGATTTGAATTAATGCTTCGTTTGGTCAAAGGAATGGTCGCAGAGACAAATGATG
TTTGGTACTGAAACCATCCTAATATTGATTACTGGGTGTCGCAGCAATCTCTTGTTTATA
TCAAGCACTCTCCTGTGACAGGGTGGCCAGCAGGAGTCATCCTGATAATACGCTGGAGAT
ATATGGCCCGCTCTGCACTGTGGAGCCATGAAACACAGCTAGCAGCGTGTTGTCTTCTTC
ATCGAGCCCCGGACTTCTGCTCGCATGTTTATTTTTAAACGGAGGAATTTTGTAATTTCG
AGAAAAAATAAGGGCCGACTTTACACGAGAGCGTGATTACGGAATTATTTAACATTCCAA
AAGTGCCTCAGTCTGGTCTGATTTATGAGCTCgagtattttggagtgtgaatgcctaata
tgtg
>NODE_189_length_916_cov_22.443232
CCCTAAATGATTTAATTATCATTTTTTTTCTCATGTAAGACAAATGAAAGGCAAGAGAGG
GATGGGAGTGCTGTGCCAAATCTGATTATTTATCTCCTTAACAGATTGCTGTGTTACAGT
CCCTGAGCTGTGGTTACTGATGTTGGGAAGTAAAGTGGGCCAAGCGCTTTGCAAGGATGC
TCCCCCTTACAAAGCTGATGCAGCACTGTATTGGGAATTTGTGTCAGATACAGATCAGGC
CCATTTGATTTAAATAAGCAAATCATTGAATAAAGATGACCTGGCTCACGGGGGTATATC
TCTATCTATGCATCACAATTCATGGGCTGGGAAACAAAACGGCCTGACATATTGAGTGAC
TCAGGATCTGGTCATATCAGGGATGTTATTCAGACAAACAGAAATCCCAGCTCGCCCTGC
CAGAGTGTTCTTCGAAACAACTAAAAGCAGGAACACGTGCCTCATCTTCGGTGTGTCAAG
CCGGCAGTGATTGAATTTCTCCTCCTTCCTTAAGACGGAAGTGCAAAGCCGGTGAGTGAT
TCCTGTGGATGCACTTAAGGTTTTAGTTGCAGGCGTCGTTGTGCCTGGGCAGATTTTATA
TGACACATGAAACTAACTACATGGTACTTAGGGCCTGCTGTAAACCAATCTGAAGCCAGT
CGGGAAAACAGGCCCATCAGCAGAGAGGCTTGTTTCTGTTGCATGACAAAAGGACTTGCA
AAACCGCATCAATTAAAAGTTCATTAAGTTCAGCACTGGGAGGATGAGTGGATGCTCTCT
ATTTACGCCCAGGCCGGCCCAGCCCATTATCTTCAACCTGATTATTCAAATCCCTGGATT
ATAACACAGACGTTTTCTCAGAGCCTTGCTTAGAATAATCATACTTAATAATATTTCATT
TTTCTTCCCATGGAGTCTGATTAGAATTGAGTCTGCATCATCAAAAGAGAGGAATAATGC
TCTTGATAGTTGTGCGATTTAAGTGTACCAAAATTAACACAAGAAAGGATTATTGGTTGT
GTGAATCTAAATTAGCATCATTCAGTATTTAATAGGGAATGTTTTGTGTTCACTTTGTAT
CAGTCatctttctttgtaat
>NODE_190_length_799_cov_20.715895
GGCCTCAAGGACAATTAGCAGTAATGATTGGTTGCCACATAAATGAGGGGAATTCTATTT
GCTGCTGCACTTGCTGATGATCACAGACCAAATGCCTCTGACAATAATATGGATGGCTGC
TTTAAACTTACTTGTAAATGCCGGTAAAAACATACAGTAAGCCAGAAAGGTGCATTTCCG
TCCTTTAATATTTTAATATTCGAGCAGCAAGCAATAAAGAAAGGGGCGAAGTTGAGATCT
TTTGCGCGTTATCGAGGAAAATAAAGAGACAAAACAGCACGGTGATCTAAAATATTATCT
CTTCAATCATATCCTTTTCCCCAGATATCTTCATTTCCCCCCCTCAGCCTCCCTCCCTTT
CTCTGTCAGTTAGTCTGGCAAACAATCCCCTTGTTAGCAAACTGTTAAGACAGCCGCTTG
GTACACAAATTGCGCTCGACCAAGCGAATTTGTTTTGCAAGGGTGACCTGTTTAATCATC
TCATTTTCTTTGGCGGACATTTATTCATCTGGTTTCCACGGTTACAGAGAACATTAAGGG
GCTACAGTAATAAGGCTGGAGAGTCAAACAGGTAATAAAAAAATTAACGCCATTTTCCAG
CAGCCGAGGACAGTGGGTGAAATGAATCAAGGGAGAGGAGAGGGAAGCAGCGGGGGGAAG
CGGGGCGGGGCGGGGTGGGCTTTCCAATATTGTCCAAACAATAAGCCTTCGCGGTTATTT
TACTCTGTAGATCAGGTGGTGCTGTTATGGACATGACACTTTGGGCACAAAGCAGGAGAG
ATAAAGCTTTTAAAGTGGCCCTGCTCCTATTTTTTTATTGTCATTCAGCGATTGCATATC
AGAACAATTAAAAAGTTAGCCGGAGATATCTATTAACTTTGCTCTCCCTTCTTTCTTTTT
TTTTTATTTCTCCCAGTGCTTCGGAGAGGAAAGATAATTTTcactcctggcaacgcaatg
tgtcaataacatgcaaagggacg
>NODE_191_length_624_cov_29.125000
TTTTTTGTACATGAACTGCAATTCCGGCAACCAAGATTGTTTTCATTCCTGCTTAAGTAG
TGGCACAAAAGTGATAAGTAGGTAATGACTTCTAATTAGCGGTGTCCCAAAAACATATCA
ACAATAATCAACGACATTCCATAATGTTTCCGAACATCTGCGTGAGGCTGAGCATTTCAT
CAGCGCACGTTGAATGATGGCCTGTTTTAATGCGGCATCAAACTCTTAATAGCTGCTTTG
TACCTTTTCACGTGCGGGTTCACTTTAGAGCCATCTAATTCAAAACAGGGATTCTCAATT
ATGCAACGTCCCATTTACATATGCTAATTAGGATCATATTAATTATCTTGAAATTGGGTA
ATTAGCCAATCTCAATTAAGGCATTGTTCATTACACTAAATGCACAGGAAAGGTGTTTGA
AGTTTTTCCCTATGCCTTTATTCATTTCTGCGTGTGTGTATGTGTGCGTGTGTGTGCGTG
CAAGAGAGAACTGGGCTGCCTGCCACATCTGAATCAAGCCTCGGTGGTGTATTTAATAAT
TTAAGCATCCCAGCTCATACAAGGGATGCACCCACAGCTTTCATCGTTACCAAGCATATG
GTTCTGTAATGAGCCTGCTTGCTTGTAAAATAGTAATGCCAGTACAGAGCAGAAGAGACA
ACAACCAGCCTTTTCTCTTTTTAGCCACTCAAGCTAGCTACGGTGCCAGCGGTGGCCAAT
GCATTATACAAGCTTGTTTGGGTTCCCATGTCGCTAAGCTGATGCTGAGAAGGCCAATTT
GCGCTAACAATGAAAGGAAATGgaaaaa
>NODE_192_length_1073_cov_18.756756
GAGGAGGATGTACTATGCGAGCATGCGTCTGAGTGTTTCAAATGCTCTCCACACACCTCC
TTCATGTTTTCAAGTCTTAACAACAAACAAAAAAAATCCAATTTCCTTTATATTTATACG
TCTGGAACCATTCCCTTACCTTTCACCTTTCAAAATATATAATATATATCATATTAGAGT
ATATAAAATATAGAATCGGTACAATCCCTTTTTTTTATACCTCCAGAGTACTTCTTTAAG
TATAGCAACAACTGTTGTAAATAACAGTTGGTGTGCAATGGTAACAATTTCTCATTTTTA
AAGATTTGTTGGTATGTCATTTGAAAACATGATGAATATTCTTAAAAATAAGTTCTGACT
CTTTAGTGACTTTGACCGATTTAGTCCAGTGCAATGAATGACCCTCAAAGAACATTTTTT
TGTTTTTTTAAATTTATCTGCCCAAGCCTCCAAGAGCTGAATGTTATATAAAATGTTCAC
TGAAAACTGAAAACTATGCTTTCAGACCCACATTTTTGCATAAGGTTTCATCACAAAGCG
GTAGTAAGTGGAGGGAGGGTGTGGACGGAGTGGCTTTTTAGAACTACACAAACTTATCAC
AGGTTATATTGAACCAGAACGACTGTTTATAACATTCTATTAAGACTAAACTTTATTGAA
AAAGATCTAAAGATTTCAGTTTAACAAGACAAGAAAAAAGCAATAGCAAATTTAACTATT
AACTAGGTTATGCATAGCGAGTAACTGTTTCTAGTAATAAGGGAAGAGCGTCCCCCAACC
CTCCAGACATTTTTTTCAGTTTTCTTGACTTTTAGATTTTTTTATATTGTAATTTTGATA
TATTGGTACAAAGCACAAACGTACTAAAAGTTCTCTCAGTGCAGTGGACTACTGGAAGAG
CCTCTCCACTAGTCGCTTTGTTCCCTTTTGCTCAGAAACGCCCCCCTCCCTGTACCAGAA
TCACGCAAATACACAGACAATGAAACAAATAAATACATAAATTACACAGATTTTTTAAAT
TAAATCAATTAATAAATATATAATAAATAGAAATAAATTAGAAAAATAAATAGTTTTAAA
AAAATCAGATAAAGTGAACCAAAAGGACCGTCAAAACGAATACAGTTATATTCTAAGCTT
TTGTTCGGTTTCTTTTGCCGCGGTAGTTTAAAACTCAAAGGTaatccaatttttttttct
ccacaagcaacatgacaacaattgaacagtttcctcacaagtttttctaagtaactg
>NODE_193_length_1081_cov_21.559668
GTCATGTTTGGAAGTATGAGATTTTTGTATTTCCTCCCACTGACGTTGGGTGTCAACGGA
ACGTTTTGTTTTTGATCATTTTCACCTTTTGATTTGTTCTACCATTCCAGGAAAATGTAA
GAAAAACATCACTAAGTTACTGCGTCCCCTCTTCTAAATAAATAAGACACAAAATACAGT
TGGTTGAGAAACAGAAGGACCACTCACCCCTTTACTAACCCTAATAACTCCCAAGAAAAC
CTTCCTGCTGCTTTTTTCCGGAGCTCCGTAACATTTCCTCGGAGCTCTTGGCTGGGTTTT
TAAAATGCGAAAGAAACGCCTTTTGTTCCATTAGCGCAAATTGAAATTGATAACAGGTGA
TCTCAGTAGTACAATGCTTTGACAGAAACGGAACCCTTAATATCCTTTTGTTTTGTACGT
CAAACCCATCAGCGTGAACAGGAAAGATTCTTGCGAGCGTATTAAACCGAGGACATCCCC
TCTGTTCCCGGCTAAGTTGTCGGACCCTCGCTCGGGCCAAAGCCTTGCTACAAGGGGCTG
CTCCATGTCTCAGGGGGGTTTCGCCGAGTGGTTTGAAAAAACAAGACTGTGATTAGATTA
AATAATTAAAAGATTTTCATTTAACAAGACAAACAGAACACAGGCAGTAAAGGCATAACA
TCTAGCACACAGCATGTATGTTTATACACTTCAATTAGTTAAATATAGCAGTGCATTCTT
TGACTATGGAGAACGTTTCCAAATCGTACTTCTAAAGCTGTTTTTCTATTTGTCCCCCTT
TTGTAAGAAACGAAATGGTGTAACCACAATTTTGGCAAACTTAAAATCTTTTAAACTTGC
AAATATAATGAAATAAACCATAAATATACACAAAACATACTTTATACGAGGCAATAATAA
TAATCATAATAAATAGTTTTTAAGTTAACAATAAGTTAAAACTACAAGCTTAAAGTCGCC
CAAATAATACAAGTTTGTTGGCGCTATTTTGAATTTTTTCTGTTTAAATTATTTTTATGT
TGCAACAAAAGCTACCACAGACTTTACAAACACAATTGAACACAGTTTGATTGAAATCAA
AAAAGTCTAACTAAGTCTAAAATCTGCATACACTGTAAAAACTGCAACTAATTAAATAAT
GGAAGGAAAATAACAAACTGTACCCAATCAAATGCAACCGAACAGAATCTTTGACCCATG
TGTGTTCTCTATGGCAACATCAACAACACAAATACGCTAAATTTAACAAGTGAGTCTtga
tatgt
>NODE_194_length_610_cov_48.506557
TCAGCATCACTGAATTTGAAATCTGAACATCAAATCACTGCACAAATCACATGGAGTGGG
CCGTCCAATCAGAGCGGCTGGCTAATGGTTAGTGCTGGAATTACACGCAAATACATGGAA
AAATAAAACACTGTTGTGAGCTGCCACTTTAAGGAAACAGTAACAGTAAAGTATAAAAAA
AAAAACTTTAGCAGCAAAAACTAATAATTGCAAAGCAGCCAATTAAATTGTGCGGGAGAG
ATGAAACCGCTCATATTTCCCCTGGTAATTTCATGCTCTAAACTCGCTTCCGTGCGCACA
TAAAAAGAGGAGAGAAAATATCATTTCAGAAGCTGACAGAACTCATTGTTCGTGGAATTT
TAAATTCAAAAAAGTTAATAAAGGCGAGTGCGAGATGAAGGGAATTTGCATTTCTCAGAT
TAACAGCATGTAGAGCAGCGGCGGCGCGCGCAGCCTCGGGTCATCATTTAAGAAACCTTT
GCATATTTTATTTAAGAGTGGCCCGGTTTGGAGCGTAATAAGACAGACAGATAATGATTA
GAAGGTCGGGCCTGCAGGGCACAGCCGGGCTGGGCGCTGTAACGCTCTAATACCCAACAC
ACACACGTACACACACACACACACAAAGCACAGCACAGAACAGCCTGTGCCGGCTCCTCT
AATTGGCTGCTGATGGTTTATGAAATGTTTTCCAAAGGTTTTATTATTGTTGTTGTTGTT
GTTGCTTTTATTGCTTTCATTATTTTAATGGAGATTTCTGCTTGTGAGTGTTGGTTTAGC
TCAGAGCCACCTGG
>NODE_195_length_806_cov_19.327543
TCCTACTGGTAAATTTAGCATTTGAGTGACTCGTAAATTAGCTCATTTATATAGAACGTT
ATGGAACAAGAGTTTCTATTCATGGGCAGCAAATATAACAGCCCATTTTTACAACCGGGC
AAATGTTTGTGTTCTAAGAAATACATATGTATGTGTCTGATGAGTGTATTTCACAACAGA
TCTGAAGCCAAAAATAGGATTTTCAGTGCAGATTGTTACTCCAATAAGGCACGTTTTCTG
GTGTTTATACGTAACAGAAATAACACAAATGTATTCCCCCTAAAAGCGAAGCTATGCGAT
GAGAACACTAGACCTAACATGCCAATGTATTACGCTCCTGGCGGGCAGCTGCAGTAGAGG
CAAGCGTGTACAGGCAATGTCAGCACTCATCCCCTGTTGCGACACGGTACCTGCTCATAC
TTCTCCAGCTCAGTGTGGTAGATACTGCGAATCTGGCTCAACTTGCTTTTGTAGTCGGAG
TGCTCGAGTGAGCTGTCAGGTGACATCCCTCCCGAGCTGGTGGCAGCAGACACAGCAGCA
GCAGCCCCACCGCCCTTCTCTGGCCCCGCCACACCTTCCGCCAGCAGCATGTTGTCCAGT
CGCACCAGCTGAGGATCCTGAGGCTCCTCCTCCTGCGTGTTCCTCATTGACAGGCCTGTG
AATATAATAAACAACTGTGTTGCGGATGAAATGTCTACAGAAAACCCTCAACCTCCCATC
CACTTGAACTTGAACCTGTACAACTTATGAAGTTTCCTGTGACCTTTTGTTTAAATTTAC
CATGCTATTTTACATGTTCGGCCAATGGAAACCATGACAAACTCTGCTAAAGATGTATTT
ATTACCCACTTTAGGGACTGTTTTATGCAGTAACATAAAAATAAATCCGAATTCCTCAGC
AACAATATTCATCATCCTCTCCTACCCGTTATGCTGTTAcataaatttataaaaatataa
ataaaattatgctatgacaagttttctttt
>NODE_196_length_640_cov_16.371876
ATTTATATATACCTATAAATGGATAGATATTTATGATTCATACATACTAAATCCTGTTCA
GGGTTCAACCAGTGGCAGAAACTTTGTGCAGAAAATAATCACGCCGAGTGGATTTTGGTA
AAAGGGCCGAGAGGAAAAAATGTCATTTAGCATTCAAGATTTCCATTTGGCCGCCTGAAA
AGAGACTTAACGCCAATTGTCCTGCTGGTCATCTCACAGGATGGAATGCAAATGCGGAGG
TCTATAGGGCCTGGTGCGGGAAAGCCATTGATTTGAGATGAATACAGTGGCTACTCTCAG
GCCCTTCACAGTTATTAGGACTAATAGAGAAACATAAAATAGTGAGAGAGAGAAGCACGG
ATCGGCACAAATGCTCTAAATAGCTGGCTACTCCACAGGCCTCTCGGAGAGTTTGGCTTG
CAATTTGCATTCCTTTGTGTGACAACTTGTAATCCTCCCCTCAGCATGCCAAGAAACACA
CAACAGATTTATTGTCCCAGTCAACAAATCGTTTAGGTCATCCCAAACCTATTACTGCCT
AATGCAGTGGGAGCTCCCCCCACCCCCCACCGGCCGCACAGCCCCCCCATGCACCGCCTC
GTCTCAACCACCGGGAGACTTGCAAACACAGACCCCGCACGGCCCGGGGCCCCACAGCTC
CTGGCGCTTTGTTGGCCCCCCCGGTCCATTCAGCCTCGGTGCACTTCTGGAGCTTTATAC
CTTCTCCGAGCAGCTTGGGAGGTTGGGAGGGACAGAAAAACCATGGCTGGGGCGCAGACA
GTTTGGTGTCGGGACAGTAAACGGACCTGAGGTTTCCACTGCGg
>NODE_197_length_618_cov_26.580906
TCCTCCCCCCCTGCTGCGATTTGTTGCAAAACTGTTGTCACTCAAGTCATAAGTCAGCGT
TTGAGGCTAATCACAGCTAACTCCTCCGAACCTTGCCAGCCCTCACCGCAAGCCTCACAC
CACCTCGTCTCGTTCCCACATTCCTGCAAGCCGTCTCCCCTCGCCACTCCCACATCCGCC
CCTCCGCAGCCCCATCCGAGCCCACCCTCACCTTCTCAATCCACTCTTGGATCATTTCAA
TTTGCATCCCAACTGGCCCCGGGATTCCCTAGCCCTGTTAAAAGGCAGGCTATTTGTTGT
GCTCTGCGGTTAATGCCGCGCAGAGCTTTAAATACCCATATCAAATCTTGGAGGCTCAAC
AGATTCAGTTTTGCAAACCTGTATCGAACAGAGGTTCAATCCGTCAGCTTAGAAGTGTAC
ACTCCTTAAGTTGTGTGATAAGGTAAAACCAATCACTGGATTAGGCTCTCTCTGTCAGTG
ATGGTGTATTTTCAGTGCACAGTGTTGCTTTGCTGAAACGGGATAAGCTGATGGAGTAAC
ATTATGGTGCTTGAGATTCCTTTTTCAATAGGAATATACTATTAATGGATTCCGAAGCCA
GTGTGTGATGCCGCTCTTGCAGTTGTGGATAATGCATTAGCATTAGCTGTGAAAAGCAGT
TGGTGCCGGATACCATGAGCAATCATCTCTCAAAACCACAAATTTGATTGTTTTTATCAT
GCAAATCCAGCCTACTACCCCGATAAGATTGATTGAGGTCTTATATAGGATTGCGGTGTT
TATTCTCGCAGAGCTTCTCACa
>NODE_198_length_376_cov_18.976065
GTTTACGTAAAATAGAGGATTGGTGTACCCATGAAAAGTGGGGCTACACACCTCCTGTTT
TAGGATTTCTGAGTGCGTTTCCCCTACACAGGTATTTTTAATGTGCTCCGTAGGATTTAG
CTGCAGGATGTCTCTTTTATATTTGTTAACTCTGCCTGTTTTGTAATATGTTTGTTAGTA
TGGCTAACGTATTTTATACTGTTGTATTGTAAGTTGCACTAGAAGTGCTTAATTACATCA
ACCTCCAACAGGAGATGAGTCAAATCCTGTCTTTACTATATTTTGATTTGTGAAACGGTT
TCTGTTTTAGTTGTTTTGAGTGCTTGTGCGGCCAACATTTTCACTTTCACTCCCTGTGTA
TACCTGGTGTCAAATCTCTCTCTCTCCTTTCTCCCCCAGTCTCAGGGCTCACCATACTCA
ATGAGCGGACAGCGCAATGTCAGAGCGCTCTGGGCAAACTGCAAAGGGGAAGGAAGGCAA
AACCAAGTATGCGTCTCTCAACCTGTTTGATACATACAAAGGAAAGAGCCTTGAAACACA
AAAGCCTGTTGGTGAGTATC
>NODE_199_length_1204_cov_16.774086
AATTATCTCTATGTGAGCTGCCATTGTCTGGGAAAAATGTGATCTATAGCCAAGGAATCT
GAAAGTTTGCAGGAAAAAAAAAGAAGAAGAAAAAAAAACTCAGTGAAACATCGACAGCAG
CAGCATGTATTCAATAAAGAGATGTTTTTGACCTTGTAGACATAACTCAAGAGGAACTAA
CTTTTTAGACACACAAGTGGCGTCCAGGCTCCCTTGAAATGAAAACTTTACTCCAAGTGC
GAAGCTAAAAATTCAAATCAACTAAAGTGGGCAAAAAGAGGAGTCGGTGCAATGATTTCT
CCACGCGACTATTGTCAGTTTTGCCTGTAAACATATAGGAGCAACAGAGTTGGGGGCCTC
TGATGGCTGCAGAACTACTTGGGGGTGAGGGTGATGTTGCTTATTTAGTCTGGGATGATG
TGCGCTGTCTCCGGCTCCAGAGGCTGCCCCTCTTCCTGTTTACCTGGGAGTCCTTTGGGG
TGAGGTTGAGCTGAAAAGCCCAGTCGGAGCCAGTCAAAGGGAGCGTGGCGCAGTCTTGAC
CCTGGCGCTCCACTCATTGTGTAGTGCAGCGGTGTAATGAGGCCCTGTGTGGATATTGAT
ATGACAGAACAAAAGGCCAAGGTGCAGTAAGGACAGCAATCCACACGTTTCACACCATTT
GTTTTTCACACCGTATCCATCACATTAATGGGTCACCTTTCTGTGACAGCTCATGATTAC
CTGCTTACCCATGGAGAGAAAAGGGGGTGAGAAAGAGAGGGAGAGAGAAAGCCTGGTAGG
CGCAGAGACAGAGAGATAGGCAGGAAGATAGGGAGCGAGGGTGCTCCGGTAGTGAGGGTA
AAGGGTGAGTCGGGGTTGGAAGGGGGCTCAGGGAGCGGGGGGATGGGAACCTTGTGCCAT
TTTTTTATTCTTTCATGAAGATTGGCTCCAGCCCTGTCATCATCCCCACCGAGTGAATTT
ATGACAGGTCAGCTCTCCATGTAGTCACCTGATGGATGGAGAACATCCAAGTTTATTTGG
GGCATAGTGGAAATGGCCGAACAATTCCCTAAAGCACTCATAGATTTTTTTATTTTCCTG
CTTGTTTTAAGCAAAGGGGACACTCGCATTCACTCGCAGAGATACCAACAAAACCAGTGG
CAGCTGTGAAAAATTGCATGTTTTGTATTCCACCATCCCCCGATGCTTTTGCCTTGATTT
TACATCCCTAAAGTACCTTTTTAATTGTCTTGTTTATGAGAATTTCTAACTGCATAATGC
ATCTGTTACGCCTGGTAAGTGAATAATTATTGGCAATAAAATATTTGAGTGCAAAGGTTG
TTTTCTCCCATTGATCACATATCTTGATATGAAGCCGTTTTttttctccgttttttctcc
gtctcttt
>NODE_200_length_1001_cov_24.067932
ATGGAGAGACCTCTAAATGTCTCGCCGCTTGACAGACACTTTTTCATGAGCCGTTCATTT
CCTTTCGGGACTGGTGTGCAAATCCTTGATATGACCACAACAAAGACTCTCCATGTGTGT
ACACCACCGTCTCACCTTTGTTGGAGAAATACATACACAACATGGGGGCATTTTACAAGC
GCAATTAGGAGGAAAACTGAAATTGTTTTGCAAGCGGCGGACTGCATATGCATTGTGCGG
TGAGTCAGTCCATTTAACTGCTTGACTGGAATGGTCCTGTTCAGTTTGACAGATCAGAAG
AGGAAAAAATATCTCAACACCATGAAAACCAAAGGCTTAGCAGTGAGCAAATCAGCCCTT
TGTCTTGTTCAATTCAAATCAAAGGATAACCAGGAATGTTTGTTTGACAACAGCATTTAC
AATGCATTGTTCTGAAGCCCAGAGCCTCCCAAACAAAGACAGATAGGCTTTAAACAAGTC
ATTTAATTAGCACCGGATCCCCAGCTTTGGCTGCGCCAACCAATTATACATTCCTGAGGC
ATGTGCAGGTCCTATTTCACAGGAGCGAGAGGCAGATCCTCTCCAGCCCTGTCTCTTACA
GTACATCTCTCCCCTTCCATTTAAGAGAAGGTAAATAGCCCAGACAGACAGCTTCATTAG
CCAGCGTCTGAAGAGCGCGGGGCCGATTGTCGCTTAAATAGTGCGCTTTTACTGCAGGCC
CAGCCAGCGACCTCCGATCAATTACAGCTGACATTATTGTTTGTCGGGAGCTTTTTTCCT
GGACAGAGGGAGTAAAAAACGAGATCAGGCCTGAGCTTTGGCTGGAAATGTAATCTTCCC
CCTCTCTTTGGTTCTTTCGCTCCACAAACAATAAATCATTCAGTTGAAGAGATAATAAAG
TGCCAAGTAGGAGCTAGTTTAATTTTTGTCAGGGGAAATCTGTCCACAACAGAGTTAAGG
GTAAGGGGCTGGCTGCTTTCCTCATACCATTTTCAATGACAATGGCTTAGTTCCTTTTTT
TCTTATTTCCCTCTGTAGGGTTAGATGGCCAGAGAGGCTGAAGTTGTGTTTCGATGAAGA
TTAACTGCAGCACAAATCACTGCAAGTTATCATTTTTTTGTCATCAAAATAAATGACTGC
TCTCTTTTTAATCAttttaaaaacattcaatcttttttcctcttt
>NODE_201_length_557_cov_3.614004
AACCCTCCACCCCTTCATTCTCTGTCCTTGTCTACACAATCATCTCTATCATGAATCACA
CTCCCAGTCCCCACCTGTCTGAAGGTGGTAAGTCAGCTGGAGGTGGCCTGCTATGCAGCC
TAGGTTTGGGATCTGACAGGGGGATCTGCTCCCCAGACAGCCTCACCCACACCCCCAGCC
CCACCGGAGAAACACCTAGCTCCAGCCCACCACTGCTGCTGTCACCTGGGCTGGGCAGTC
TAGGGCTGGGGTCTCTGGGGGCCATGAGTGAGGGAGCTGGAGCCGATTGGGAGAGCAGGG
AGGAGCTGAGGCTCAGAGAACTGGAGGAGGCTCGGGCCAGAGCAACTCAGATGGAGAAGA
CCATGAGGTGGTGGTCAGACTGCACAGCCAACTGGAGGGAGAAGTGGAGCAAGGTGGGCA
GCTGTTTCACTGAATCCAGAAGAGACAACATACTGGAAAGCAGAGAATTACTCTTATACT
GCTGCAAGATCTGACTTAATTACTCTTTCTTGAAATGTCTCGCAGTAGCAGGTTTATACT
GATATTTTAGATTTTATTTGGTTTATTGGACTACACAATGGTAAACCTACTGAAAAAAAT
CTTCATTGAAAAAAATCTTCTTTTAAAACATGAAATTCTAAATTCAAGACTTGGACATTT
TCATTTTCACTGGGCTTATGGCTGATAAGTTATCTTGTATGAGTCAGGATTGTTTGTTTC
CTAGGTCCGTGCTGAGCGTAa
>NODE_202_length_386_cov_18.121761
TTAAAACAAACATGCAAGGAGGGAGGCACATGAACACAAACAAACACACACACACTTTTT
GTTGTGAGCTTTTTCAGATGTCCAGGCTTGATCTTTGGGTGGATTCAGAGGGGTGGGGCC
CGCTTTTTCTTTCAGCGGTGGTTTTCAGCCGCCAAGCTCACCCGCTTTTGGCCGGTCAAT
TGTGACACTGTGTGTGTCAGTGAGCAGGGGGTCTCCTGGTAGTTGTGCGTGTGTGTGATA
GTGTGTGTCCGCTTCACACATTGACTGTGAAGCTGCAGCAGTATAACAGCGGCTGCTGCT
CCGGGGTCCCGGCGGTATTGGCCTAGCCCGCAGTCTCTCTTGGCTAACTCATGTTTCATT
CTTTGGCAATTTGCCCTAATGAAGTCCCGCAGGAGCCCCTCAGACCTCTGTTCTCTTTCC
ATATTTAATCATGTTATTTTAATCTGGGGGATGAGCTAACGCCTCTTTCTCCTGCTGTGT
CTGTGTGTGTCTGTGTGTCTGTGTGTGTGTGTGTGTGTGGGTGTGTGTGTGTGTGTGTGT
GTGTGTGTGTGTGCACGCGGCAGGTCATTA
>NODE_203_length_848_cov_25.227594
GTTTGTGTTAAATTGAGTTCAGGCTGGACCGCTAGGCTGACTTTGTGCCCTGGCACGAAC
TGAGTGACAATAAGCAGGAGACACGTCTGAATCTTATAAACCGCTGCACAGACAACATGT
TGCGCGAACATTTTAAGAAGTTTAGATTGCTGGGGAAGAAAGGAAAACATACATGAGGGT
AAAGACAAGCTGAGGGCACTTAGCAGGCTGCATGTGGGGAAGGAGGATGCTTAAATCTGA
AGAAATCTGTGTAAGCTTATTGTGATGGGCAAATGGGATAGCCCATCTCCTATGGTACAT
CCCATGAACCTAAAAAACCCTAAATAAAACATCAGTATTAAGTTTGGTCTATCACCAGAA
GCTGCATTAGGTCTCTCCTCAGTTTGCTCCTTAATTCCATCAGAGTAATCCCACGTTATT
GCCCTCTAACAGTACCCTAAACGGAGAATAAAAAGTTTGCTCCCCTCTAGCAGTGTATTA
CCAGGAAACAACAGGCCCTCTCCTCATTAAGTTATAGATATAAATGCTCCAAAGCATGAA
ATTACCCCCGAGCCTCCCTCTCCAAATAACCTGGTTTGCAAACAAATGATCCGAGCACAA
GCAGTAAAAGGCAGATTATTAAAATAATAGGAGGGATTTAAATTTGCATCCACAGAACAA
TTCAGCAAAGGACTGTGCAATTACTCCTCCCCTCCTCCTCCCCTTTTCATTCCACCTTTC
TACTGGCAAGCCCAGAGTCCCTCGCACTTATGTGTCCATCTGTTCTTTCTAAGAAGCAGA
TATTGGTATCTTTAGGTGTGTTAGTGTTGGTGTTAATGTGGTCAAATAGAGGAGTGTGTG
CACTTCTCTGGTAGTGTCGGGTATTATTGTTTAAGTTAATGAAAACCACAATTAATTTAC
ATACTCACAGTGTCCCATTCTACTCGGCCCTCGCCCTAAGAGTGCATTTCTCTCCTCCTA
TGATAAATATCTAACTTTATCCTGAGACAATAACAGTCCCTCCTCCTATGCTGGAGTAAA
TGGGGAGCGATg
>NODE_204_length_999_cov_39.544544
GTCAGCAATGTTTCGGCTGTTAAAAACACAGGAGAGGCTGCCGCTCTTGTTTGTGCCAAG
CACATCTCTTCAAAGAGCCTCGGAAGCTCTGTAGCTCCTCATTTAAATGGGAAAGTTTCT
TTCAGCTGATAGCAAGCGCTGGTGGATCTCCTGTTGACACAGGACATTTTTTTCCTGTGA
AAACACATCACTGTTGTTTTTCTGCTTCGTGGTGAGGAGGTGATTAATGACCAATTTTGA
GATTCTATCAAAGCAACTGTGCTGTTCTGCAAATCCACCCTAATTACTACACATTGTTCC
AAGTGTAGGAGAAAGACACATGAATGCTGAAACGAGAAGAAAGAAAGACTTTTTGTAATT
GGAATACATATTTTAAAATATGTAAACAAGACTCAATAATTTCTACCTAGGTAACAACTT
AATATTTTTGTTCTGGTTAGTTTCCTTTTTTGAAACCTCAAACTCTGTAAATAACCAACT
TGCTTTGCACATATACTTGATCAATTTTAATTGCCACTGCTCGCACCCTTCCAATAGGAA
GAGAAAGTTGAAAGTAAAAGAAAGAAAAAAGTAAGAATGAAATGTATTCTCGCATACTAT
GATATGGTAAATGTTAGCGCCTGCTGCATCGCACTCCATATCACTTCGCTCCATATGAAA
AATAGTTTGCTATTTTGGAACCCCCTGGCAGCCATAGTGGATCACCACAGACCCAGAGCT
CATTTATCTTTTGTCAGAGATGAAGCCAAACTAACGCCATCTCCTGAAGCTGCTAAAGAA
TGAGGAGGGACATAGGGAGGGTAAAAATAAACCCGGAGCCCAGGTAGCTACACAAAGAAG
TCATTCTACAAGTAATGGGTGGCTTCTGAAAGTGGAACTCTGTTTGGAACTGTCTCTCCG
CTTGGAAATGATGCTGTTTAGTGCTGAAGTTTATTCAGTTACCTTTGCTGGCATTTATGA
GGCAGCCTGAGAATATGTGCATGTAACAGCATTGTTACGTGGCACATTATCCGACCAATT
AAATGATGATTTTATTAGGTTCTATTTTAAAATACCTGCAAATACGAAATGGTTATGAGC
CAAAATAAAGGTGCTTCTATATGTGTCATATTAAAGTGCTGCCGCAGGGCATCGTACCAT
CCAATTAATCATCCGAAAGAAAATACACCACTGGTGTATAACa
>NODE_205_length_781_cov_24.503201
TTTGTTGCTATAGAATATGGAAGATAATTGACATGTCTTTCTTATGTGGTGATGGACTGC
AAGTGTGTTTTGATTTAGAATTTGTATTTCAGGTTTCTTTTAATCAGTGAATCATCACAA
GACATTGTCTTATACACTTTGACTTTAAAGCATTTTTATATTCTTTCATACAATTATTTA
GGAAAGGAAACAACATAATACTGTATCTGGTAGCATGAATGTTCGTATGTGAAGGAGTGC
ATTCTTGGTGGCCTTGCCTGTGTGCTGCATTTCTGCCTGTTTACCCGTTAGAGGGGTTAG
TTCCCTGATCCGTGAGAACTCTGTAAGTGTCTGCCTGGTTGATTAACTCCACATCGCAGC
ACAACGTCTTACCCCTCACTGCATAAATGGGCTTTAATTGAGGGAGCTGGCTCCTTAGCA
GGGAACCTCTTTCACTCTGTGTCGATTAAAACGTCATTTTACAGCCAAAAAAGAAACACG
TTCCCAATCACTGCCCTTGAATTATTGTTCTGTAGCTCGAGGCTTGTATTTTAAAGTCAC
TGAATAATTGCAATCAGATTATTCTAATCAAGTGCTGGAACAGTAATTACAGGTTGCAGT
CATTTAAGCTGCCCTGGAAGTCCCATACACACTGCTGGTGTGCATATTAAAAGTTTATGT
CGCAGGAGATAAATTTAATGAAGAGGATTGTAATCTTTCAGCTACTTTTAGATAGGTTTC
ACACGTGTTTCAGGACCTCAGTCTCAGCCTTCGGAGTAGCTACGCCAGAGCCATTTATGG
TAGATATTTTTCGTACCCTGTGCCATTCTCCTCCGGCCCCCTCAGTCCTCTCAGTCAAGC
CCAGGCAATAGTACCAAACAGTTCTCCCAATAGGACTAGACGCGTTTCCTCCTACTCATC
tccccccactgataacctcatctgtgcccaggtctggatttcatgtcaaagcaaacgtta
ggtga
>NODE_206_length_2300_cov_6.689565
CATCAGGACAGGGGGCCAATAAGTTCAGTCCTTTAGATAAGGGGTTTTTGACATGGTCTG
GCTTAGTGTCTAAAGCTCCACAGGGTCTTCTCGTCTTATGTTATTATCCCCGCTTCTGCA
CGGGGAGATCAATTTCATTGACTGGAAAAAGGAGACAGTCAAGCCCTCGTCATGCCATTC
ATACAGGTCTCCATTTAAAAGACAAGTGATTGCGCTACCTTCGCACGGTCAAAATACCGC
GGCCGTTAAACATATGGTCACAGGGCAGGCGGGACCTCTTATAGTTAAATTTCAAGAGGC
GATGTTTTTGGTAAACAGGCGAGGCTTGGGTGTGGATTTGCCGAGTTCCTTCTTTTTCTT
GTAGTCTTTCCTTGTTAGCACGCCAGTGTGGGGTTAACGGTGGTGTTATGGGTGTTTTTC
TTGTTGTTTGGTCTTTCACTCAATACCCTCTTTGCTTGGGGCCGTTAAGATTCGGTGGGG
GGTCCGTTCCGATTTACATGTGTGCGGGGAGAGAGTTATGGTGCTCTCTTATTACTCATA
TTAGCATAATCGCTCCCATGGGGGCATGGGACGGCCTGGTAGGTTTAGGGGTTTTAGATT
TGTTATCAGGATTATTGGGTTAGGCCATACTTAAGCTGTAACGCATTTAAAGGGGGTGGC
TGCTTTTAAGCCCACGATTGTATTTTGCCTTAGGGATTATGATCTTTAACCTCCTGGAAA
AGTTGTGTCTTGTTTCAAAGGGGCTGTACCCCCTTTGACTAACGCTCATGAATTTCTTTT
GGTCTCAGGGACAGGCTAGGATTAGACAGGTCGAGGGAAGAACTTATGAGGCTGAACTTC
TATCCAATTCCCAGGCAACCAGCTATAACTAGGCTCGGTAGGTCTGTCACCTCTACTCAA
AGCTCTTCCCACTCTTTTGCCACAGAGACGGGGGTGCCCTATTGATTAGGCTGTCTTGGA
GTAGCTCACCTAGTTTCGGGGTGTCAAACTAAAAATTTTTTGCTTGAGGAATACTAGCTA
AATCATGATGCAAAAGGTACGAGAGTGTATCTCTGCTTTTTTAGGCTTTACTGGGTTGTT
TCATTTCTCTTTCAGCTTTCCCTTGCGGTACTTTCTCTATTGCTCCATGGTTCCTTTTCT
GTCGCCCGTACTTAGGGGGAAAAATGGTTTGTTTTATGTTTGCAGTGTGTTAGGGGTTAT
TAATATGGTAGTGTTGGTTTTATTGGGGTGGGCTAGCTGTTGGGCGTCAGGGCGACCCGA
TTTGCACGGGTGACTTCTCAGTGTAAGGGAGATGCTTTTCTGTCTTAGCTACGCTCTGAT
TATTCCAAGTGCACCTTCCGGTACACTTACCATGTTACGACTTGCCTCCCCTTTGCAGAT
GTAGGTTTTTAGGTACATGTATATTTTTGCTCGGGGAGAGTGACGGGCGGTGTGTGCGCG
CTTTAGGGCCGGTTTCAGCGGGACGCTCTATTTCCCTGCTTACTACTAAATCCTCCTTCA
TGGCGTTCGTTTCAGAACAGCAGTCCGTGTTTCCTGGCTTAGGAAATGTAGCCCATCTCT
TCCCCTCTCATTAGCTACACCTCGACCTGACGTTCTGGGCTTTGCCAATTGTGCTTACTA
TGTGTCCCTCACAGGGTAAGCTTACGACGGCGGTATATAGGCGGAAAAAACAAGGGAGGG
TGAGGTTTAACGGGGGTTATCGGTTATAGGACAGGCTCCTCTAGGTGGATGTTAAGCACC
GCCAAGTCCTTTGGGTTTCAAGCTAATGCTCGTAGTACCCGGGCGGATAGTGGGTGTATT
GGTCTATCAAGGTTTAGGGCTGAGCATAATGGGGTATCTAATCCCGGTTTGTTTCACAGC
TTTCGTGGAGTCAGGATAAGTAAAGCCACTTTCGTGGAGGAGCTTCATACCTTCGGAAAC
GTATAACAGTTCTGAGGAGGTTCGGCTTTAGTTTAAAAGTCTCCTTAACCACTCTTTACG
CCGTTGTCTGTCAACTTGAGCCTCTCGTATAACCGCGGTGGCTGGCACGAGTTTCACCGG
CTCTTTTAGCTTTAACTAAGTCAAGTTTTCACTTATGGCTTAATGTCTATCACTGCTGAA
GTCCCTTGAGGGTGTGGCTGAGCAAGGTGTTGTGGGCTAGAATATACTGTGCCTGATACC
AGCTCCTTGTTTTCGGGCGGGAAACTGTGGGGCATTCTCACAGGGGTGCGGATACTTGCA
TGTGTAAGTTTAGCTAGAGCTGACAGTAAGGTTAGGACCAAGCCTTTGTGCCTGCGAGAC
CACTCTAGGGTCCATCTTAACGTCTTCAAGGTTATGCTTTAAGTTAAGCTACGCCGGCAT
AGTGCTGTCATATACCAAAAATTTTTAAAGTAATGCAAATGTAATATTATAATAAGTGTG
TTTGGTGATAAATGAAATGCTTTTCTACACTCTAGGGCCCTGTTCCTGTTTCCGGGGGTT
TTCAGGAATGTTAGGGGTCTCACg
>NODE_207_length_401_cov_16.164589
GTTGGACGGGAGAGAGTACTCCTCTTCACCTCTGCATAGCTCGGTTGTTGCGCTGAGAAA
ACTTTATTTTACGGTAAATAATATGTTAGGATTTTATTTCGTAAGAGAACATAGAAGTCA
TTCCTGCTCAAGGCAACAAATGCATGTCAAATGAGGTCACACACCATCAACAGTGGCACT
GATGGAGGAGAATAATTCCCCCCAAAAAATGGATGTTGACCTCAGTTGTCCTCATTTTGG
CCACCGCCATCGCTGGCTGTCTCTCCTGCCTCTGCTGGCATTAAAACTCTCATGATAAGA
GTTTTATCGTAGCAACTGTGTCCCAATTTGACCAGAAACGAGAGAGAAGAAAGAGGCAGA
TAAAAAGAGAGAGCCTGAGAGGAGAAAGAGAGAAAGAGAGAGAGAGAGAGAGAGAAGCTT
TTAAAAGGATTTTGTCGGTTATTGACTGGTTGCACTCTTCAGCTAATAGCCATTTAAAGA
TTATGGGCCTGCTGGTGGAAATCAAGGCCTCCATTGTTTGCCTTATTGCATTCTGGCAGA
TGGGGGCTGACACAACAACACGCAGCATCCCTCCGGGCACGCTCG
>NODE_208_length_724_cov_34.150551
CAGGAAAGGCCAAAAGGAGTGTCAGCTCCCAAACGATGACTCATGAAAAGCTTCGGCTTA
CATTTATGAGTTCCTTTTCCTGTGCCAGCGGCCTGATGGACTTGCGGGTAAAAGAACACC
AGTTGGAAGCTTGGCTTCTTGATATTTGGGGCTCCTGTCGAAGCCAACTGCAGCAAGTTT
TGTGCCTCCAGATTTGGGAGTTTTATAATGAAGCCGAGCAGCTGCAGTTTTCCCTTCAGT
CTGGAAACGAGAGGCTTTGTGTCTCTTGTCACCCTGTGTTAATTTGGGCCCTAATGTATT
TTATAAACAAAGGGCTGCTCTCTAGCCTGACAGTCGTGACACCTTGATTCCAGTGCAGGA
TGCATGCAGGACGGGGTTACACCATTAATAATCAACTGGCAGCCATCACACCATTTTAAC
CACGATCATTATGATAAAGGGCATACACTTAATTACAGGCCTGCTTAATTATAGCTCTGT
TGAAGCTCGTTTGTTTGGTCAAATGCTAATTATACCACCACGCTCTTGGCAAGTCCTCAT
TTCAATCCACTTTTTGCCGGCTGAACAGTGTGGCTTATTTTCATGCAAATTTGATATCTG
GTGAATGTTTTGTCTCTCTTCTTTCCGCTTTTCTGTGCCTTGTGTGAGTGTGTCTTTGTT
TCGGAGGTGAACATCTCTCAGACAAGACGGAATCGGGAATAATCAAGAGTAATTAAACTG
GAAAAGGGCTGGGAAAGGGCTGGGTTGGAGGAGAGAGTGGAGGTGCTCAAATACAGCAGA
GAATAAAAAAGCCTTTCATCTTCTCTCCGTAGACGGAAGGAGGGGAGGTGCTGGGGTGGC
TGGGGATGTTGATAGCTTTGCTGTTTTATAATCCCACATTTAGTCTTGTGGAAAGACTTA
GGATCAAg
>NODE_209_length_506_cov_32.830040
CCCATAAATCACGCAGACAGGCCGATCGATGGAAACGTTGTTTTAGGAGTGATTGGCAGC
CTCCCCAAAGGTTACTGTTTAAGTTGGTTTAAGGTTACAGCTCTCTCCAAGGCTGCAGGC
GGGCTGTGTGTGTGTGTGTGTGTGTGTGTGTGTGTGCGCGTGTGTGTGTGTGTGACTGTG
TTGGCTTGGCTTGTGGTTGGGAGGGCTGGGGGGGTCGAACTCAATCTATATGATGCAGGG
CCTCGGTCCTTTGGGGATACAGCAGAGGGACAGCACCAATTTTTAGCCCATCAGCCGTCC
AATTTTTCTCCTTTTCATACCTGCTGTAGTAAATGAGAAACAAATTAAATTTCACCCCAC
TATCTCCACAGAAACCATTTAAATCCTTTATGGAAACCAAATTGTCCCCAGACAAATCGC
CCCTGGTTCTGTGGAAATACACTATGGCGCTGCAACCGAAATAAATTTGTGTCACTCCGG
ATATGGCATTGTCTGTAATGCCATTCATTGGAGGATCCTGGTGAAAGAGAGAGGGAAATA
AAATAAGGGGCACTTTTGGAGGAACAAAAGGGGTGAAAAAGACCCCGGCTCCCCATTCTC
TTTTTTTCTCTTTTCTTTTTTTTTTTTCACTCTCCCCTCCATCTCTCTCTGTCTCTCCTT
CCTTCTCCCCAGCGCCCACTTTTCCCCCGC
>NODE_210_length_583_cov_7.084048
AACGAAAGCTCTATCACCAGGTTTCTGGGAACCTCCAATAACCAGCAGTAGATGATCGCA
GTGCTCTCACTTGGTCCTTGCCCCTTAAGGTCTTTGTATGTCAGGAGGAGGACCTTAAAA
TCAATCCTACAGGTTACTGGAAGTTAAAACTGGACTTATGTACTCCCTCCTCTTGGTTCT
GCTTCAGAGCCTGGCTGCAAAACTTTTCCAAACCTTGGAAAAACCTAAAAACAACCTGCA
TCAAAATTCTGTTCTGTGAAGTTATTTAAACACATGAATATAGAATCGGGTGGAAACAGA
CGTGAAGCTGAAGCTCGGTTTTAGACTCAAGGCTGCAGACGACTGAAGCTTCCAGAGGTG
GACACAAACGGTGGACTTACTGGACGGAGCAGCAGACGGAGGCAGAGAGGAGGCAGGAGG
ACCCCAGCCCTTCATGTTGTAGGCCGACACTCGGACGTAGTAAAGTCGACCCTGGAGGAT
GAAAACACCTTTAAACACCTTTAAAGAGGAAGGCTTGCAGAGAAATTCAGTTCTGGTGCA
AAATAAGGTCACAACCAGAAGCATTTGGACGGCTCAGCGATGCTCGACTGCTGCAGGCGT
CCACGTACATCTGGATGGACGCTGAGCTCTGCTGGTGTTCGTTGGTGTCGTTTTGTGGTT
GTTTTGTGTCTCTATGTGGTGGTTTTGTCTCTTTGTAGTTGTTTTGTGTCTCTTTGTGGT
TATTTTGTGTCTCTTTGTGTTTATTTTGTCTCtttgtggttgttttg
>NODE_211_length_697_cov_29.256815
AATAGCCAGTCCAGACCCATTGAATCCATAGAATGAAAAACTGAATGGAGGCGTGCACCA
GTTCACTTTGATTTAAATTAAACTTCCTCCATTCTTTCATTTAAAATGTTATTGAAGTTG
CCTTTTGTTCAAAAAACAAATGAGTTGTCACCAATGCTTGGCTTGGGCTTCACTGTTTTA
CAAATGTTTTTTTTTCTTTTTTACAAAGATTTTACTTACCCAGAGGAACACACTCCAGTT
AAAAACTGTTTATTTTCACTTATGCCACTGTCCTTTTCACAAGCAAAAATGTTTTCTTTT
TTCCTAATGAATTGAATTTTGTGCATTTTGGCAACAATGCTCGTGGTGTACATGTGCATT
CTCGCCCACTATAATCTGCACTGATTTGGTATATTTTTAACGATGTAACTAAGCAACAAA
CGTAATTGTCCCTTTCAAAAGCTTTTGTTAGGCCCTCTAACACAGTCTAATACATAATTA
GGCATAATGTCTACAGCTCATTATAGTACACATGTGTGTAGTTAAATGGACCAGGAGAGT
AGCTCACTGAATTGTGTGGATTCATTGGAAATGGAATTTATTTGTTTCCTGGGTTCATAT
TACATTACAATTATCTAAGTAATTCACTGGGCATCATCAGTTTTCCTTTTGTTGTTATGT
ATTCCAGATACTTTTTTTATCATTGATTGACTGCTGTATATTTTTCCTTATTCAAGCCCG
GTGTTCGGTCGAGTTACCTTAAAACAAAACACAATCCAGCCAGAATGGGAAAAAAAACGT
CTAAAACCTGTCAAATAAGCATGAATACTGATAAACATATTCACAACATATTTTGCTGTT
ATTGTCAGATTTGGGGGCTATTTTCTGTGgaaaaacagaaa
>NODE_212_length_847_cov_31.662338
CCTGGCATCGCACGCCAGCCAGACCACCCTGACCGCCCTTCTCAAGCCAGCAATCCACCC
AGTCAGGCTCAGTGTGGCTTGTACTTACTGCCGCGACACCTCGCATCGCCCCACTTCCAC
CTTAAGAGAATGAGTAATCAACATACTGGTAGACATTTGCACGGCTGTCAGTCAAACCCA
GGACTCCGCTACGCTATCAGTCCTCCGCCCGTCACCAAACCCTCCTTCCCTTCCTTCCTC
TCCTCTAATACCAATTTAAATCGTTCAACGTGCCTTTTCTCCTGCTGCCATTATTCAAAA
AGATCATAATAGTTTTCCCTGTGCCCAAAGCACAAAAAATCAATTATTTCCCCACAAAGA
CTTGAAAGTACTTAGCGCGGGCCTGCGAGGGGAAAAGCTGTGGGTTATATCAAATTGAAA
CTGCACTCATTACACAGGCACACAATTAGTTACCTCTGGTCTGCCTGCCGCTCTTTAATT
TCCGAAACGGCATATCTGTATTATAACAGAAACAAGCATGCAAATGCTATTGTTGGGGAT
TTAGAGAAATCAATAGGACGGCTGGCGAGAGGCGTTTGGTGGCGCTGTCACTCAAAATCT
GCTGCCGGCGACTGATAAAGGTCTGAATTCAAATTAGCGCCAAAGCCGGCCAGTGACATC
AGAAGTGACATCCGAAATAAAAGGGACGGCTTCATGATATATGTAATTATTCTCCTCGCA
TTTGCGCGACATTTTTTTTTTCTCTCTTTTCGCTCTCCCTCCTCTTTTCTCCCCGTCCCC
TCATTCTCTCTTTCTCCTCATTGTGTGTACTTGTGTAACTGTGTTTTGCATAAAGGGATT
AGGAGTGCCTTAATGAGAAACTGTAATTGTTTTTTCAGCCTCGCTCTATGGATATGTTCG
CATGTGTGTATCTCTGTGGATATTTGTGTGAGAGAGACAGGCTGAAAATATGTCTTGAAG
GAATGTGGCTTGTTTAATGCAAAATGAATACAGTATTGAAATAATATGTTTTTTTCCctc
tctccctccct
>NODE_213_length_582_cov_26.278351
TCCTGGCGATGTCTGCTGTTTGTGTGTGTGTGTGTGTGTGTGTGTGTGTTTGTGCTTGCC
TTATGTATATTTGAATATATTTACGTCTTTTTGTGTCTTTTTTTGTACAAGAAGCAGGCC
AAAAAAGGCCATGTCATTCTTCCACAACTTAATCAGGAGCTACACACAGGAGAGGGCTGC
TGCAGCGTGGACCTCCCTGATCATGTTAATGAGGTCCCCTGGCTATGCAGTCATTGAAGT
ATAATTGACTTGTTCGTCTCTTATCTTCCTAATAGACACTCTGACCCAGAGCACGTTTAT
TTCGCTATGAGAAATGTCAAGAAGGATTGGAAGTTTCTTCAGTGTGCCCATTAAAACTGA
AGGCATGCCACCCTGTCTCCGGCCAGCCAGCGCTGCCATTGGCTCCCTGCCTCATTATGC
AGATGCCAAACGTAAATAAATGATTTGCAGATCACTGCTGCCCCCACCATTCTCCCCCCT
GCTCTCGCCCTGTTCCTCTTCCCAAAACTGTGGTCTTCTCTCTTCTCCCAGGCCTGGAAA
GGAGGACAGGAAGGAGGGAGGAAGGCAGGGAGGAGAGGAAAACACGAAAAACCGTCCAGG
GAGCACCATGACAATTTGTCTCTCCGGAGCAAAATAAATAATACATAGGTAGTAATTATA
ACAAGACATGTCCCGGACTTGAAAACCTGGTGAAGCGCATTGATGTTGTTACAGCTACGT
ATGTCTCCTGGCTTTCAGGACCCATCAGAATCAAACGgggctgtgt
>NODE_214_length_643_cov_19.083981
AACACTGCCTGCAAAGAACTACCTGTCCTGGCTTCACAGCTACATAAACCAAAACCTCTT
AAGATCACTTTTGCCTGAGCTTTGACATATACACAGTCTACATATACGGTATATGTTAAG
TACTAAATGTAAACAAAATGTGCATACCACAATCAACCATTTAGCTGGTGTGTGGATGTA
TGGGGTAGGAAAGGTGGTGGGGGAAAAGAAAACAAACAAAAAAAAAATACAATACAGACA
ATGTACAAATTCCCAACTAAGGCATTGAGGCATATTAGGCATAATAATCATTGAAATGCA
TCAGTCAATAGCAAAGTGTAGCTCAGAGACTAAACTGACCTCTGTCAGCGGTCACAATCC
TTTGGTAAGGATGGACCCGCGTGTCATGCCGTCTCACTTTAGTAGCCATTGCACCTAGAT
TGTAACAGGTCCACAAGGTTAGAAACCATTCACTTTGAGGAGGGGAAAAACAGTCATCTT
TTACAGTAACAACATTCACATTTTTAACCATTACCATTTATAATGCTTGGATAATACAAC
AATACACAGAATAACGTAATACAGATTATAGTACATATACACACCACACATGTTTTTCTT
TTTACATGTAGAAAAATGCAGTAGAAAAAAATAATACACCTTTTTGGAGATTTACTTGGC
ATTTAAAAATGCATAACTTAAGTACTAAAATTCCACAGTGCTCAGAGTTCTATGGGGGAC
TGGAAAGGGGGGCAGGTAAAGGGTACAGGCTTCTGGGCTGTCTAGAAAAATAATGTGatt
cttcctgtgggatccagaggggaactgagagaaatttgtctctttat
>NODE_215_length_912_cov_14.378289
CTCATTTGTAACAACCTAGTGTGACCAATCAGTATTAGTAAACTTAAGGAGCATATCATA
GTTTGAGAAGTTTCTCTTTTCTCCAAACCTCTGCTCACTAAATCGGCATGAAATGTAATG
CCATTTGCCGTGTGCAGCGCGAGACTTGATAGGCAAAAGGGGAAAAAAATGTATTAAACG
TCTGCGAGTGAGTTTTTCTTTCTGCTGGCCTTTGAAAGATGCCAGTTAATCTGCTTACTC
CTTTAATTGTGAGTAGAGGGGTTGGGCCTCCTCCCGGCCAGAATAAGACTACTGATCCAG
AAGTAAAACGATGACCACTGCAGTTATTCCTTCCTTTAGGTTGTGCAACCCCCCTAGTTT
TCTTTAGCCACCCCTCATCTCCTCCTCCTCTACCATCCCCTCCCTCAGAGGGAAGAAAGC
TCCTTGTTCTGACAATAGACATTTTTTGCCATATGTTGGCTTGACATCTTCATCAGGTTC
ACAGCAGGTTACCTTAGTTAACTTTCACTCCACTGCCTGATGGGATTTTCTCCCCCTGTT
TCTCCAATCGGCCCGGGCTCAAAGTCTAGACGGCCTCCGAGGCAGGGTCCTCCTAGCCCT
GTGTCCACAATGGCCGTATTGTGGACGCTTAGTAGTGGTAGCTTCCTCCAGTTACAGCGA
ACAGGCTAGTGCTAAAACAATGCTTTTGTCCAGGGGCATACGAGGGGGGCCTAATCCACT
ACATACTGTGAAATAAATCTCTCTCTGAGATGAGAGTGAGCGAGAGAAACCGAGTGAATG
AAATCATTGCCAAGGAGGTTAGAGTGCAGCAGTTTAACCCCTGGCCAAGAAAGAGGGAGG
AGAGGAGGCAAAGGGAGTGGGAGAAAGGAGGAACAAGGAGAGGCAGGCGCTACATCCCTT
CATCTCTGGAGCACGGATGGAGGAGAGGGGCTGCCGGTGGCTTTCACAGCCTCTCTTCTC
ACCAGAGGAGCTGCTGTTCACCATATGGGATTTGGCCTCTCTTAACAAACAGGCCCCCTA
TTCACTCACAACACACATTCAGTCGTTCATGGAATAAGGTGAAAAAAGTGCATTTTTTTA
TGCCTTTAGAACACTg
>NODE_216_length_682_cov_25.362169
GTATATTTTTTAATGGCCGTTTCTTGAGGCACCAAATCACAGCTGCGAACCCAACCATGG
TACAAACCCCAGGTCTTCGTACACACAGGGATAAACATTTATTTAAGTTTTGCGTCCCAT
GCCTGGCTTCCACATGTGCACGTACACGCTCACACAGAGAAACAGCTTGTGGTTTCCCAG
GTTTCAATAAAGTGCCTTTCCCTCTTCTGCCCCCCTACCTCTCTCCCTGCTCCGTGGTAA
AGATGTGTAATTCAATGCTCAATTTAGGCCTGTCTCAGTGGAGATTTTTTTTGCCTGCTA
ATTGATAGAAATTAAGCCATTAATCAAGCCACTAGCCATCATTCAACCCAGGGAAGATGA
ATACAAACTTTCATAATAACCACCTTCCCCATTTTAGCCCTCATTAGCATTAATTTTTAA
TGTAATTATGCTATTCTTTTACACTGAGCTCATAAATTACTGCTCTTTTGTTGCTGGCTG
GCCTTGTAAAATCCAAAGTAATGCTTTGTAGTCTGATCTTTAAGGCAATTACTGGCTTCT
TCAGTCTTTTATCTCCCTGCATTTCCAATAACCTGCTCTCTAATGATTTATCTCCGCTGT
ACCCCCCACCCCACTCTCCCCCAACTCCCTTCCCCGCTCTTTCTCTCTCTGCACCAGCGG
CCAACTGCCCTGCTGCCAGCCTCCGCCTCCAATCCCCTATCCGCCCACATTCTCCCCATC
TCTTTACAGCGGGCCCAGATACATTGGTGGTGGTGGGGGGGAGATGCACACAAACACATG
CATGTACGCCGGCTTCCACCAGCTTAACTATATTAacacactcgcacgagtgcgttcagt
gtatgtgtgcgcggtaactttgttta
>NODE_217_length_795_cov_16.358490
TATTCTGTGATCTGAATGCTGCCTGTCGCTTTATAGGTTATCAGGGCTGAGGAAGTGGAA
GGATGACAGGAAATGCAGCTGTGGCGCAGCTCTCCATCGAATAGACTCTCCTCTATATAG
CCACATATACCGAACAAACCACTAGATAAGACACATGTGCGTGCACACGTATACATCTAG
CTGGAACCACTCCCTGCGCACCTCCCTGTCTCTTGACAAACCATTATGTACAATCCTGCC
ACTGTATAGTGCTGTCAGAAGGCTGCCAAAATAATCTCTTCTGCAGGAGAATTTAACTCC
ATACCTTCTGGCACAGTGCAGCGATGCAATTTAATGCCTCCTGTGATAACTAATGGAAGA
AACTCTTAAAACTTCAGAGCTTATAATAAGCTTGTCAGCTTATCATATTAGGCATGTGAG
CTTATAACATTAGCATTTAAATGTTCCCGGGTATACAGTAATGTGATTGGAGGGCTTTGC
CATTTTGACTTTGCCATTGAGGAGAGAGGGAGGCAGAGAGACACAGGGAAAAGGGGTGTT
GATGCTGTCACAGGGAAGCGTGGAGGACTGTTGGCTCACGTCTTACGATTGTTCACAGCT
ATTGTGCGTGAGCTCTAATGGATGCACAGGTAGTTGAATGAGCAAAGAAATTGTAAACTA
TAACTAACATCTCCCAGCTCCAGTTTGTCCCTGCCATCACAAGACATAAAACACTTGACG
AATTGTCAAATATTTGCTTACAGATGTGAGTATAATTGAAAGTGCACTCATGTGTCTGTT
GCTATAAATGTAACTATCAATATCAGGTTTGAGTGTTCTTCACTTTCTGCTCAAAGTACG
TTTGAATAATGTCCCATCTAACTCTGAAGAAACTGCAAGGAGAGAAAAACTTTCTAAAAA
TGTGGTTGGGATGAAATCAATAATGGTGGAGAAGCAGTGTATTGTAAcaatatgtacatt
tttagctgacagccagatt
>NODE_218_length_910_cov_16.694506
AAAAAAGACAAACAAATGTACAATTTGCTCTATTTAATATGATTAAAAAACAATAAAAAA
TAATACAGTGCCTTTTTTAAGCAAAAGAAACCTATAGAGTGTCACTTTCCATGTGATTGA
GCTGTTAACCCAGGCAGTACTAGAGGCATGCTCAAGTCACCACCACTTACTTACTTAAGC
AGATATGCCTAAAACAGCTTCCTCTGTTATTCAGGCTCTCTAACATCCCAGCCAGTGTTT
TTGAGATTTATTTCCATCCTTCTGGCCAAATAGAAATTCATCTTCCAGTATGTCATATCT
ATTAAGCCATTTTAACAGCCCCTCTGTACAGGTCTGGAGTATTTATCTTTAATTGTTTCT
ATGGCGCTGTCACAATTCACACAAAGCCAGATGAAATCCCTACATGCAACGTAAAGTGCA
AACATACTGCGGAGGCGCAGATCTCAGTACAGCAATCACGAGAAGGATGATTTATAGCCA
CAAAGGTGTCACTTAGATGTTTATGTGCTCTACGCTCTCGAGTCAATGCTAAGAAAGTCA
CAGTGGCGCATTTCTCATCCAACTACCAGTCGCTGTTTGTCCGGGTCAAAATGTCCAAAG
TAGTTCAACAAAGTGAAGACAGACCACAGCAAAAAGTTTACCATTCTATTTTTAACTCCC
ATATCGCAATTTCCTGGTTTTGTGGCGGCAGTGATCTGTCATGTGGCTGGGAGGTTGTGC
TGTTTGCACTGATATCAATTAAAAGTGGATTAACGGGTACATAATGACCTTTAGCAGTAA
ATTGTGTGTAATGTTGCAAGGCAGGATACAGTATATTCCCCAGATGTCACACCAGGCCCC
TGACGTATGATGGAGCAGATGTCTTAGCCAGTCCAAATGGCCCTCTAAGACACAGACACA
CACACACACACATACACACACATATACACACAGGCTCAGGCTGACACGCATGCATAAACA
TGTGTTCACACACATTCCAAATGGTGCACACACACGTACATAAACACAAGGAGATGCAGA
AATGCGCATGTCGTCTGTCTCACTTGCTCCAAATATTTAAATGCTTAATTTTAATGGAAA
ACTGTCATAAACTg
>NODE_219_length_743_cov_17.238224
GCCACACAAGTGCAGGACACGAATAATTAACACAGGGGGAAAATAACGCAGGAATGATTG
GGTGGTAAATTAGGAGGAATGTACATTTTACTGGATTTATCTCCTCATGATCTCACCAGA
TAGAGGCGTCATGAGGCTATAATTTTAAAACAATTGTTGGGGAATTATTCTGTGATTTAC
CTGCTGTTATTTAAATGGAATAAACGGTATTCTCCTTCTTGCTTTTGGACACAATTACAA
CCCAAAGGCTGCCTAATGTCTAAGACAAAACTTGAATACACACTGGCTCTTTCCAAATGT
GACAGAAACGTTTTCTCTCGCGAATTTAAGCTCTTCTCTATGATAAAATGAGGAGTGATG
ATAAAAGGGAGAATGGGCAGTGCCGCCTCTTGCGGCGTGGGTGGGGCTGACAAGAATAGA
CTACATTATGCAGTTCATTTAGTTAACAAGTGAAATAATGGGGAAGCGTGCAGTGGGAAT
GCCGAGAGAAAGGCACAAAACCCTATTGAGAGCTCTTGGCCGCTTGCAGCGTAACCGTCA
CATGGCCGAACCGAGTCCACGGCGGCTATTTAAGGAGCGTCTGTGCGCCTTCAGCACCAC
TTCGCTGTCCACCGTCCCGAGGAGAGCACAACACGCGCACTGAGCACAGCCGCAACACGT
TACCCCGGCTCCAACTTGAACCGCGCCGAGCAACAAGTTCGCAACCATGCCGAGGTCTTT
TCTCGTGGATTCCTTGATTTTAAGGGAGGCCAACGACAAGGGGAACGAGAACAACCCACC
TTTATTCCCGTACGCCGTGCACTCGCCGCACCACCCGCACGGGCTGGCGGGCTCCTGCCA
CTCCAGGAAAGCCGGGCTGCTCTGCTTCTGTCCGCTGTGCATGACCGCCTCCCAGCTCCA
TCCGTCCCCACCGGCGCtgccgctcct
>NODE_220_length_848_cov_24.579010
GGAGGGAGGGTCAGGTCAGTGAATGAAAAGTGTACCAGCAAGTAAACATAATGAGAGCAA
TACAAGCAAGAGAACGAATCTTCGAGTGCAAAAGTAGCACATGGAGTCACCTTTCAGTTC
TGCTGTCTTGACGTAACACTTTCTACTTGAAAGACTGTACATGTATTTTGTGTTTCATAG
CAACTCATCCCAAGTCAAATAACGCGGTTCCTTTTGGATTGCGCTCAATACGCCTGCATT
GTCTCCACGTTTGCAAACACCATGCCGGTTATCTTAAGAGATTTCACTCCTGTGAGCAGC
AATTTGGGATGTTTTGGTGACAGAAGCGGCTGAAGTTGCCTTCAAGTGGCCATCGGAGCT
GCATCACACTCAGCCTCTGCACCGTAGCGGTGTGCAGGGACACGGATCAGCACTAAGACA
GGTTCATGTCTGTTTCTTCTCGACCTGCCATGACATAGCCTGGCTGCACCCGCCACCCCA
CCACCTCCTTCTCTAGTCCACCCCACCTTAGAAGATAAATACCTGGAGGTGAAAGCTTGC
CGCACATTCCTTTTCCCAAACATATTCTCTTGATGTCAAAGTCGGCTCCAAGGCCTGAGG
GCCCACAAGTAAAGTGGTAATTCTAAGGCACCCTGCTTGGGCTTGCTGAAATATGCATTA
AACCTGCGCTGGATACACTTAGATGAGAGGGGGAAAGTCTGTTCTGAGACAAAAATGGAA
TATCATATATGTTTTAAGTATTTATTTGCAGAAGTTTTCACCGAAGTGTTCATTTGACAA
CATGAATCTTCTCCTCTGTTTGTCCATCAGTTATCCTGAACATCAGATTCTCTGTAGAGC
AGCTGGTCTGAGGAGATAAATGGATTTTTCAAAAGGAATTAGAAAGAGTGATGTCAAAGC
ACTCAATAAATGCTTAAAAGGAAAACACCACATAGCAGTTATAGTTTAAATAGTTATTGG
AGTTGGTATCTAACCACACTGTCCTTTTTGCAATAgcttcttcaaaaaatcataaatcat
ccctggtggaac
>NODE_221_length_738_cov_26.102982
TTCTTCGCACCTTGAATCGTCTCTAACACTCCAAGACACAACTGGGGAGCTGATAAAATG
TGCAATTTATATGCACTGAAATAATGCTGGGCGGAAATGACAAATGACCCAAATAAGTGA
CGTGGCTGCTGTGTATCATTATGACTCCTGCCTGTCGACCTGCTCGCTCTCTCTCTGCTC
CGCGGCTCCGTGCTCAGAAACTGTTGAGCAGTTTTAATTATGTATATAATCAGGTTGGGG
TCAACATATTTCATGCCAAAAGAATGATGCGTATTTAATGACTCTAATACATTACCATCT
ATTTGCAATCTCATTGACGGAGTGCTTGTGAGTTTAACTACCATTAATCAGCATCAAGGT
TTGTCTATCTGGAGAAAAATAGATTAAGGGAGGGATTTTTTTCATATGGCGCATTACAAG
AGATCCACATTGTCCTAGTTAAGAGCTATGCAGAGCAGGCTGATAGATAATGGTCACCTC
GAGGCTGCCTAATAAAGCATGTTAAAGGACTTAGGAACACGACATTACTGAGTGTAGTTT
TTACAATACAAGATGTATTGGCTTAATATAGTTACTCACTGATGCTTACCTGACTAAATG
CCCCTCACACACAATCAAGGCTGGCTGTAATCAGTTATGTCGAAGAGGACAAGCGTGTTT
TTGAGGATGCCTTTGAAGTGTTTTGGGACTTTGCTGTAAATAGCGAGGACATCAGTCATG
CTGAGACGAGTGAGCGCCTCAACCTGGTGATGTCATCTGACTAAAATGTAATGTGTCCTG
TGTTAAAACAGAGAAAGAAAGAAAGAAAGAAAGAAAGAGAGGGACGGGAAGTGAGCTCAC
CGTCCCCTCTGGCCTGAGAAGTAAAAGAGATTGAGCAACGCTGGTGTTAAAACATGtttg
gacatgtttgatatggtctaca
>NODE_222_length_646_cov_15.622291
GTGCGGGTTGTAGCAAACGAGCTCTGGGTTGATTTTCCCGTAGGATTCACAGCAAGACAG
CCTCTTCAGCTCCGAGGAATGCCTGAGGTCCGGCCACCTGAACACTTTGTAGAGCAGCAT
GGGGAGAGAGTAAGACTGTTGACCCACTTTGGCGTCCACTTTGCTGGGCAGGAGCAAGCA
GGGGCTTCGGGCACCCCCCTTGGACTCCACCGCCTGCAAAAGCACCTCTAATTGTTTCTC
TTTGATCTTTTTCAGTATCGAGTGGGTCAACGCCTTCAATTCAGCCTCGGACCCTGCGTT
GGACTTGGCCACCTTTGTCGCTTTGCCCATGCAGCAGCCCCCGGAGCCATGCGTCCCTCT
ATCCGCCTCCCCGTCGCCCTCCACGGGCGCACGGCTCCTCCAGAGTCGCCGGACGAGCCC
CGATCGTTTGGTCCTAAACATGCGGGACGAAAAGAGGGTTTCCCGGCTAAAAAACGAGCA
TGGTGTCCGCAAATCATGAAGATTCCGGGATCCGAGTCCAGGCAATGACAAGCAGCCTGA
GAAAATACGGTGGAAAAACTGGGAGCCGGATAAGCAGAGGAAATCTGTAGCATACGCCAG
TCTCTGTTGCCTTCTCCTGCAGACTAGATCGCCGAAAAAAAAAAGAAAAAAGCAGTCAGG
GGGTTCACGGGACAGTTAGATTCTCCGCCGGGGATTCACGACCATCACCCTCCGGGCTCT
TGAGACTACAACACACCTCTGACGCGGACTGGCTCCAGCCGGGCTGCATGTAGCCACAGT
GTGTTGGTGATGTGCAGCCTCACGGCGCGGCGAGCTGACCCCTTTAAAAa
>NODE_223_length_577_cov_18.720970
ATGCTGCTGCACCCCCACCTTCCCCTTCGCCGTGGGCAAGCCCTCCTCTCCTCCTCTCCC
TGTCCCTCTCTCTCTCTCTTTCAGCCTCTCTGTCTCTCTCCCCCGCTCTCTCTCTCCTGG
ACAGCTTGGTCGCCCCGGCCTGCAGGAGAGGGACTCACCGTGATGAAATAGAGGTAGGCA
GTTGTTCCTTCAGCCCCAGGGTCATTATTTAAAAAGTGACAGAGACTCCAGTGAGTGAAC
GTGAGAGAGGTGAGGAAGAAAGAAGGGAGAGGAGAGAGTGAGAACAGCACTCGGGAAAGA
AGGGGGAAGGAGGGGCGGGGGGTGAGGGGCTCAGTTGTGCAGGTGTATTGTCCAGCGGAG
GGAGAGGGTGCTGGGAGACAAATGAATCCAGCAGGCATTTGGTACACACCGGAGATTGCT
TATCGATCCAGATCGCAGTATTCAGGCCGGCCTGAGAGAGGGCTGAGAATTTTCTGAGGG
AGTTAATAACCTGGCAGCTCAGCTGTCTTGTCCAATTCACCAAAGGCAGAGGCCTAATCA
GGGCTGGATTCCTTTTTCTGTCTGAGGTGGGGGCTCTGGCCCTCCACCCTCTCTTTCAGC
TTTGGCCGCTTTCTCTGTCTCTCCATCCCTCCAGCCCTCCTCTCATCCGTCCCTCCCTCC
ACGGCCCCTCACTTCCACTCCATCGGAGCTCTGAAAGTGATTGAAATGACAGCCTATAGA
AAGAGGCTAATCAAATTGTTTATTATCAGTCTGAATCAATA
>NODE_224_length_543_cov_26.421732
GTCCTCCTCCTCCTCCTCCTCCTCCCTTCCCTCCCTCACTCACTCACTCAGTCTCTCTTT
TCCCCTCCTGCTTTTTTTTTTTTCTCCCCTTCCTTTAGTTTTTGACAGCATCATAATAAT
CTGGGTATCTTCTTGATCATGCCCCATGTTTTTTTTCTCCCTTCTTTTCTTCCTCATCTT
CTCAGAGACGAGTTTGAAATTGCCTGCGTCAGGACTTTGCTAATTAAAGTCATACTTTCA
AAAATGCCATAATAACTGTTAATTAGCTTGATGCTATTTTCAGCATAATTTGCTAATTAG
TGGAAAACCTGTACAGCGTTTCTCTCTAATTACAGTATGGCTCCGCACGGCGCATCTGTG
CCTTGACTCCAAATGATACCATTACAAAGTCCCGTATTACGCATTCTCTCAAAACAGTTA
ATTGCCTCCACAGATAGTGAGATACTTCAGTCAGCTGATTTTTATGGTAATAAATGGACA
GGCACAGACACAAACCACCCTGGTTCATATTTATGAAATATGAAAAAGGAAAACAACCTC
CTTATGAGATGCATGGAGTTAGTTTGGAATATAATCTGGTTGGTTCTGTGATGATTTTGT
GTGCTCATGCGTTGAGTTACTGAGACTTTTAATGAAGTTTGATTCATTCTTTGTTGTAAC
CTTGCGAGCGACTAAGCCATAACGTTGTAATTAACGTAAAAAAAAATGGGAAGTAATGGc
gtcggcc
>NODE_227_length_748_cov_15.037434
TCCGGCTAATGTCATCACCGGCCCCTGTTGATGTGTTTTTCTATATATAAAATCATCATT
TACATCTTCCAGTCTGTCTCCTGTTGGCATGCTGGCCCAGAGGCCTGGTCCTCAAACCAC
TAATCAGGTAATGTTGGGGAGGTTGAATGGCGTGCCTCCCCCTGGTCAACCTTCACTGCT
CACACAGTGGTGTTGTTTTAAAGAGCATTCTTTAGCAGCTGAACTTGGAAAGGTATTAAA
GTGGGATTAGGCTCCTCCACAATCCACTGCTTGTGTCATTCAGGGAGTTTGTGTTCTCCT
CTCCCCGCTGCCACCTCCCCACTCCTCCTCTGTTTGATTGTGGCTAGCCGCAGGAGTGGG
ACTGACTGTGCCTTTCAAAGGAGAGGGGTAGGGTTAAATCCCTAGTCCACTGCTCCCTGC
TAATTCTCCTTGTTCCTTAGAGAAGGATTTACTTCTGCTGCCAGCTTCTCAAAGGCCTTC
TCTGCCCATCCGAAAAGTCGGCGTTGCCTTCCTGTGGAGGTGTGGTTGCCATAGAAGGGG
CGTCATGCATGGCTATTCCATCTGAACCCCGCTGAGAATGGGGACCGGGGACTGAAAACA
GGCAGAAAGTCCGGATTAGACCCGAGGACAAAGCAGGACAGGAAGATTCCAGAAGGGACG
AATAGGAATTACAGCAGCAAAAATAATGCAAAGTGACAGAGAGGGGAAATAGAAAAATAA
TGGCTTACAAGATTAGACTCGGCGAGGAGAAAGAAGAAAGGAAAGAGGGCTGAATGAGAA
TGTTTTCATCTAGATGAGAAGATTTGAGAGAGCGGTCGTAGGTGAATGCGGAGTCCTGGA
CGTATCAAAACCGCGCTAACAAGTCATTTCCTCAACTttttgctctctttctgagcctaa
gccggcaatcattagctaaacattagagttag
>NODE_228_length_463_cov_26.045357
AAAAAAAGAAAGAAAAAAGGGGATGGGGGAGGGAAGGGGGGGACACAAGAAAAAAAAAGG
CACGGGCGCCCAGTCAGTCTTCACAACAAGGGTAAAGAGAAGAAAGAAAATAGTCACCTG
GCATTCTCTGTTTCTCCAGCTCATGCTGTGAGGGTTTTCTACGTGGGGACTCATTGGTGG
TGGTAAGAGAGTTGCCTGTGACAATGTGCCAATCAGAATCCCCGAATGAGGCTGGCAATA
CATGATTGGTTGGTTGAATGATATCAACAGGCTGGTATCTAAAGACAAGAGAGAACCAAG
AGTCATCCCAGCAGAAAACACACACACTCTTGCCCTCTATTAGAAAGTCAATGCACACCT
GGCATATTTGTTACATATTTTGGAGACGCCCATCATCACTGGAGACATCTTTCACCTTCT
ACTGCAGCACTAAATTGCCTGTTTTGATGAAATCGTTGAACGCAACGTAAATTGTTGCAA
ATCGCACATTGTTGGCAAAAGAATACATAACTCCGTTGAGGGTGCAACAGACTAGGCACT
GAGTGCACCATTTTTCAAAGTGCTGCTTTCAGTGCGCTGAAGATGTCTCCAGCTGTGATG
GCTGTCCAGTTATTAGCTGACATTTTCCAGTGAGGCATTCAAGccct
>NODE_229_length_696_cov_25.449713
CTGCATGCTTTTCTCTCTGGGATCATGAACAGCTGCTTGCTCATAATTATGTTGTCATTC
ATTGTTATTTGGAAGAGGAAACTCGCACTGACAGCTAGATTTTTTTTTGTGTGTGTATTT
CCGTACACTATATTTACTTGTGTATACAATAATGTGAACGGTTTGGGTGAAATTCCACTT
TAGCTCTAAGGTGTAGTTATTGCCATCATTTTCAGTGGAGTATAAGATCCATCTTTGTCC
TTGGGACATTTGCTACTAGAGCTGGTAGATTTGAACAAGATTTAGGAGCTATAAAAAAAA
TGAAAGAGGACAAAAAAAAGGAGAAGGATATGGATTGAGACAGAGAAGTAGCAGGCTGAT
TACAAGGTGTCAAAATTGCCAGGAGCAAGAAGGTGAAAGCAATCAGGGGTGAGAAGAGTG
CAGCATTCGTGAGGGGCAACTAATTATCCATCTCATTTGTGGAGAGAAGCATTTGAGGCA
GCTCTAGCCCACTGAATGGTGACAGATTGGTGCGGAGGAGAGGGGAGGTGTTAGAACAAT
GGAGCCCAGCTCACCATCATTACTGCATGCTAATCAGCAGTGCTTCTGCACCACCAGTCG
GTGCTGCAGAGAGTTCGGGGAGACAGGGAAGTCACCGGCTTCAGGGGACTATAGTCCGGA
AGAGAGGGAGGAAACTGATGCATGGTTTAGCTGCTGGCACTCTACCACTTCTTATTTGAG
CGTGTAGGTTATCCTGCAGAGACTGATCTCTGTGGTCTGTGTTATCAGCTTGTACTTGCA
AGATGATTGCACTGCGAGTGTTGAGAGTGTTTTTCTGTACATTGAGCGGAATATGAGCTC
ACTATGTGGTGTAATGCACAGTATGCATGTGGGGAAtgtc
>NODE_230_length_938_cov_22.335821
TCAGAAATAACACAAGTTCTTAAACTATTGACTGCACTGAAGCAGTAGACTTCAAAAGGT
CCTTCTGACCTGTTTGCTGAGGAGCCTCAAACCAAGTTTTTTTTTCTTCTTCTCCTTTCC
CTCCCCAGTACTATGCGTTTCATTATTAATATGTTTTTTCTCAAGTTTCTCTCTGACCCA
GGACATTAAATAAAACATTGTATGGTTCATGAAAGATTATGAAAGAGCAGAACGTAAGCA
GCAGGAGGTGTAAACTCAGCACAATTCATTCTGGTATATAATGTCAATGCCAGCAACCCC
CCTCTCACCCTACCTCCATGCCCTGCAGGCATATTGGCGGAACTACCAATGGATGCTAAG
CTTTTTCCGACAAAGCTCCGAAGATAAAGTATCTTCCTTTTATCCCTTCTGCAAATCAAT
TCTGGGCCTTACAGCAAAATCCCATAAAATAACTTCAAACACCACTACTTACTCCAAAAA
TTTGTATTATGGCTATATCTCTTTGAACCCTTACCAGTGAAGTTTTGGAGGAAAATGATT
TAAGTGTTATCTGCTAAGACATCAGCATGTCAGCACTTCACCTCAGTTTTTCTTCACATG
TCAACCTGAACCTTGTATTTCTCTCCTTGTGTTTGGTTTTTGATTGCTTCTAACCATCCA
GGCCTGGTGATAAATACAAATGCTGCTTGTAAACTTAATGGCTGTAGTAAGTGCAAACAA
GATGGTATGAAGCCCTGCTGGTGCTTCGTGCTCACTCAGCTGCTGAAATATTCATTCCCT
TCACTCTTCTTCAACAATATGATAGAAACTGGGGCTGATAAGACAAGTACCTGAAGAGCA
GTCAGTCAGTGTGATTACTGAAGAGGCTGCAGTGACTGCTTGATTAGCTTCAACCACAAA
GAGCCAAAGAACTCGCTATCAATTACTATACAGTGTATCAATTACCACACAGTGCATACG
TATAACTACAACAATTACAATATTAGAATATAGATAGATAGATAGATAGATAGATAGATA
GATAGATAGATAGATAGATAGATAGATAGATAGATAGATAGATAGATAGATAGATAGATA
Gatagatagatagatagatagatagatagatagatagataga
>NODE_231_length_757_cov_13.470278
TAAGTAAGTTTAAATTATGAGTAATATAAGAAATAGTGCAACCATCATTCACATCCACAG
TTTTATGCCTTGTTAATTTCCTGTTTTGGATATTCTCTGTTGCATAAGCTTTTTTTTTCA
AAAAATAGAAAAGCAAACAAAAAAACAGCATCCTGGACAAAAACATGTAAAATCCATTTT
GATATCCTGTTTTCTTTTCTGTTTACAACAACCCTCACTTCCGTCTCTGGTACATAAACC
CATGTTGATGCAGTCATACGGCTTTTGAATTTTGTTTCAAGCGTTTGTCTCCCCTCCTCT
TCATCACTTTCATCTCACCTTTTTCTTTAGTGCCCAACCCCCAGCTGCACTCCCCCTGCT
TTGGTCTCGGCCTTCCACGCTTGGAGGAACAGCGTGAGGCGGCATGGCCTCCATGCGGCT
GACTGATTATTGTAATTCATACACTTTAATTAGCTGCACAAACCATTAGCCACAATTAGA
CTATTACAGAACGTTTTGTGGCAGGAGCCAGCCCCAAGATTGGCTTTATCTGCTGGAGGG
AGAGAGGGAAAACGAGGAAGAGAGAGAAAGAGACGGAAGAAGGGGCAGGAGGGCAAAATG
TATTTAGCTACACATTAGTGTGTATGTGTATTTAAGCTACAGAAAGCTAATTCAATATGT
TGTAAAAAACCCAAAAGTATGTGTAAGATGCCGAGCGTGACAAAGGATAAGATGTCTGAA
TTACAGGCAGCACTGAACAACAACCAAGTAAGACTGTGCTCTCGTTCGTCGCATTTATGT
TCAAGCTCAACGAGATCATCAATTTGAGATCTGAATCTTGTTAAACGCGAATGTACAAGC
GATTGTTTGCTAATCAAAGACAGTTACTGACGCATTAGGCATTCTAATGCTCTAAATCCC
CCGCCATTCTCGATGTAAATTTTTTTTCTTTGATTGACACa
>NODE_232_length_416_cov_12.158654
GTTAGTTAAGTTATTTAAAAATTTAAATTGCATTTATTCTGTCTGTACGTAAAATAGAGG
ATTGGTGTACCCATGAAAAGTGGGGCTACACACCTCCTGCTTTAGGATTTCTGAGTGTGT
TTCCCCTACATAGGTATTTTTAATGTGCTCCGTAGGATTTAGCTGCAGTATGTCTCTTTT
ATATTTGTGAACTCTGCCTGTTTTGTAATATGTTTGTTAGTATGGTTAACGTATTTTATA
CTGTTGTATTGTAAGTTGCACTAGAAGTGCTTAATTACATCAACCTCCAACAGGAGATGA
GTCAAATCCTGTCTTTACTATATTTTGATTTGTGAAACAGTTTCTGTTTTAGTTGTTTTG
AGTGCTTGTGCGGCCAACATTTTCACTTTCACTGTCTGTGTATACCTGGTGTCAAATCTC
TCTCTCCTTTCTCCCCCAGTCTCAGGGCTCACCATACTCAATGAGCGGACAGCGCAATGT
CAGAGCGCTCTGGGCAAACTGCAAAGGGGAAGGAAGGCAAAACCAAGTATGCGTCTCTCA
ACCTGTTTGATACATACAAAGGAAAGAGCCTTGAAACACAAAAGCCTGTTGGTGAGTATC
>NODE_233_length_693_cov_29.650793
ATTTGTACGTCTTTGTGTGTCTTTGCCAATCTTTTTTTTCACTTTACTTATATTTTACAG
ATTCTATATTAGCGTGTGAGTGTTTGTGTTTATGAGCGTCTGTGTGGCTGAGACACTGAC
TTTGGGTTACTCGGGTGAGTGAGGGAGCAAGTGAGGGGGACCAACTTACATGTGTGTACA
AAAATTTCTCCATGTACGTTCATCTCTCTCTCTTACACACACACACACACACACACACAA
ATATACCACACATAAAACGCACACACAAACACACGCTGGGGCAGGTTAGCCCTCCTCTAC
ACCAGCACCTGCTCCGCTGAAGGTGAAAGAAGTGCTCACTTGAGCTCATTGAAAAGTAGA
TGTGACAGTAAATTTTTCAGGCCCTTGTGAGATGGGAGATCTTGTTATAGCAGTCAGGAT
GGGGGTCAGGGCAGTGGCTGCTTGATGATTGAGGAAAAGAGAAGTAAATTCATTCTGCTT
CGGGCACTTTGTCAAGTGCCAGTAGCTTACCGTTGAGAGCCACTCACCCATCACCGTGTT
ACGGCCCCAGAGGTCACATCCACCACCATAAATCTGCCTCGCCTCCTCGCCTGCTAAACC
TATTGCCTTACCCCGACTGAGCACGAGCAGGGAGAGAGGCTGCAGCTGCTGCTGCTGCTG
CTCCTGCTCATAGTCACTCAAATGAAAAAAAGACAGAGGGGAGAATATAGATTCTTCTTT
TTGATGCTGCTGATGGTGTAAGAGCAGGACATTCGGTGTGCTGTTACACTGGGGAGATGT
GTACATTTGGACGAATGGTTGTGTTGTGTGTTTATGTGGGAAAGGATGGATGGATTATAA
GTATGTACATATATATTTATAAGGAggtatatttttt
>NODE_239_length_754_cov_23.465517
TGCTTCGCCTCACCGGCAAAAGTAGCAGAGCGTCCGTCGCACAGCACCTGTCATCTTTAA
AGGTAATTCCATTCTGTCCACTGTTGTCTAGAGAGGACAGTGTGTGAATCTTGCCCCACG
GCTACATCTGTTTCAAGTCAGTACTTGCATTTAAGCTGATACGGTATATCAGTTTTGTAT
TTTTTTTTAAATGTCTTAATTTTGTTTTATTTGACTGTCATGCTTATTCACACGTGTACA
ATAATTGTAACCATGGGAACCAAACAAGCTTTACAATTATGTAAACAAAATGAGATGAGT
ATTTTTATATAGTTGACACATGATTAAATAATGAATTGCTTTCTTCTCACTAGTACCTTG
CACTTACCACATGTACTAAGGAAGAATATGTCCAAATACACAGTATTTGTGAACGTAAAA
TAATTAATTTCCTTGCAGGTTGATGCTCCATTTTGTACAATATACATATATGCTGTACAG
TAAAGAAATTTTAAAACTACAAAAACTCTTTTAGATATACATTATTTATTTTTACCATTT
TGTAATTTAGACACTATACTGTAGCTTCAATATTGCCAGACTTACTGGAAGTGCCTATAT
TGGTATTATGTATCATACAGTGAATATATTTGAAGATCATTAGACGTTGTCACGAACTGA
ACCATGTGGATGTTGTAATGTGAATACATTGAATTACAAGATTACAATTTCTGTGGTATC
CTTGTGTCGGTATTGTGTTTATTTTGCTTTTTTTTTTTGAATGAATGAATGAATCTGCTT
TATATTAAAATCTGTAAAGATGCAACAGTCAGGAATGACACAATGTCCTGTTGAGGTCTA
GGTGTAGTGTTTCATCAAGACCCTTTCTGTCCTCAGAGATTTTGATCCTAGACAGAGTTT
TATTCATTTCCACGGGATGAGTGTTTTCATTTAGTAAa
>NODE_240_length_685_cov_29.075912
CACCGGCCATCATTCTTCCTTCTTCACCATCGATGGATCTTTTTTTTTTTTTGTTTTTCC
CTCATTCTCCCCCCTCTGTCTCTTGTCCTTCTCTTTTATTGCTTTGTACAGCAAAGCACC
ATTACTGATCCCTTCCAAAGCACAAACTAAAAATCTATCCCGTTGTCATTTGCTGCACCG
TGCCATCTATCATCGGGGGTGCTTGGCAGCGTCTCCATACGAGAGAGGAGGTGCTGGAAC
AGGAGGCAGAGTCAAGGACTTTCACGCGCAACAAAAAACTTGTCACAATTATTTATGGCT
CTTGCTGGGACACATAATAGGACACATCAAACTGCTGTTTTTTTGTGTGATGAGCGCCCT
CACATCGCTGGCTCCCTTGTCGAAGTGGGTCACAGGCATCTCTTGCCTTACACATACAAT
TTCCAAGACAATGGCGGAGCACTTGGGGAAGTGACAGTGACAAATACTGGAGCCCCCACG
GAAAGCTGGGCAGGCTGTTACATGAGTGATTGCGCCAATAATCATGCGGAGTCGTCACGT
GTCTGTGGAGCAAGAGGGAGATGGGCAGCAGGGGTGGCAGGGGGTGGGAAGAGACAGAGC
GGGAGAGAAAGAGAGGCAGGGAGAGAGAGGGAGAATATGAGTGTGTGTGAATAAGACAGG
GAGGAGCTGGGGGGGCGGCAGGCCTGTGTAGAGAAGTGGCTAACAGGTCCTGGCAAATCA
TTTTTTATTTCCTTATCATCCATCTCCCACTTCCTCCCCTCAGATGAGTTGCTGCTAAAT
GACTGTCACTTTGGACGGTGCTGTGATATGTTCTGCTGTAGCGCCCGTAATTGGGAAGGG
GTCACCAGTGCCTGCTTCTCTGTGTgacc
>NODE_241_length_1201_cov_19.564529
TGTCTCCCTGTCATTGATGTGCATGGGAAGCTCACAATATATGTGATTAAACAAAATTTG
CAAAAAAAAATTAGACAGAAATAGAGAATGCCGTAAGCAGTGATGAGACACAAGTTGAAT
ACGTAAATAAGATCTGTAAAATGTGTAGAAATGCATTCCTGACACTCTAATCTCACTAGA
GTTATGAAAGAAACCGTACAAAGAGCTGCTAGTCACCATCATCATCTTCTCTTTGGTCAT
ACAACAATTTCCCCTGTCTTTTCTCCGTTTCTCCTCGACGCTTAGATTTAAGCATTCCAC
TTACCACAGTCACTTCTTGCGCTTTATTGCTTCCACAAGTGGTCTGGAAGCCCTGCACTT
AAACAGAAGCATAACACTGCAGCATGCTCTTGCCCTGTTTCACTCCTTTCTCTTCTCTCT
GCGTCTCACTCTCTCTCGCTCTCTTGCCCTTTCTCCATCTCTTTGCCCCTCTTCCTCTCT
GTCTTCCTGTATTTTCTTCTCCCCCCTCTCCATCCTACTTGTTAATTATTTGCTTTATTT
TGTCAGCGAGCTGATGAGTGACTTCAAAAGGAGGATGGAGCTGGACTCAAAATACAAAAA
TGGCTTCCTCTCTGTTGTCTTAGACAATAATTATGATTTGCCAGTTAAGCCTAGACTACA
GCAGAGGGATTGTAGTTTAAAGCAGAGGCTTTGGTGCAAAAAATGCATTTATAGCCCTTT
GTGAGGCTCCTCATTATGTGTGGGCCCGATTCATTAAGTAATTGGTTTGCAGTTGTTTAC
ATGAGTATTAAGGCCTTCTATTCAGGGCCTTTGAGAGATACATTGTGCAAATGTTGCATG
TTATGAATGCAGAATGAGAGGCGGGGGGCCAGTCCTATTGGCCAAACACTGCACTCGGCT
GAAAAGCGAGAGAAAAGCACTGGGTGCTGCTTTGCATAGCAATGACTAGGGCCTTAATAA
GCTTTACAGATTAAATACATGCAGTCTATACAAGATGCAAAGAGATACTCTTAACACATT
TATATGTGCTCATTTCACTATTATGGAGTTTGAGAGAATTGGGGTCTTTCATATTCTTTT
TTTCTCTGTCTCTCTCTCTTCCTTGCTCTCTCCCACACAGTGTTTTTCAGTTAGATACTT
TTATGGAATGTTCTGTTTATTGTATTATAACTCGTGGGGAAGCGACTGATCTGCAACATT
TATTAAGGATTTGTTCATTAGAAATCTTTTGCTGTCTTTGTGAGTGGCAAAGTAAAATCA
CTTTGTGGTTGAGTGGGGATGAAAGGAATAATGCACGAAGGAGTGAGTCTTAATAAGCAG
CTGCACTCCATGTAAAGACCACTTGTTCCCCTTTGTGTGCGAGTGcatgccactgcttcc
tctcg
>NODE_242_length_185_cov_127.054054
ATTTATCCCCACTGATCGGCCCTGTCTCCTTTCTCCTCGCTCACTTTGATCTGCCAGCAT
ATTGCCTTGATGTGTCCTATTCAATAGCGAATCTGGGGCAATTTTAATGCTTTTGTACCT
CGCCACCGCTCCACTTCTCCCTCCCTGTTTAAAAATAGCTGTTAATTATAAGTGCAGTTT
AAATGTCTCTAGTGACCCAGAAATGCAGGTTGGAGTGAGAAGAAGGGATTGAGCATCTCC
AAGTTTAAAAAGAGCGAGACACTATTTCTCTCCCTCTTTATCATGCTTTCTTCAATCTCT
CTTTTCTCCTCACACCCCCTTACCACTTCTTTGTCTTCTCCAATCACCTCCCCTCCGATT
CTACTTCTC
>NODE_243_length_370_cov_14.662162
TCTCTAGTGACCCAGAAATGCAGGTTGGAGTGAGAAGAAGGGATTGAGCATCTCCAAGTT
TAAAAAGAGCGAGACACTATTTCTCTCCCTCTTTATCATGCTTTCTTCAATCTCTCTTTT
CTCCTCACACCCCCTTACCACTTCTTTGTCTTCTCCAATCACCTCCCCTCCGATTCTACT
TCTCCATTCCTTTAGTGCTCCTCCACATTTCTTTTTCTCCATCTCTCGCTCTCTCCCCGT
CTCCTCTGTGGTGTTTCTTCGGCTCGGTGGGAGTGAGCAGGGCCAGAGGATAGGGGATTC
AGTTCTTTCTCTCCAACACACCAGAGAACTGCAGTGAGACATCGGAGACCATGGTTGTGA
AACCGCTTCAGTCTGCAGATTGTATGTGCGTCACGCCGAGTCTTTGTATCTCTCTCCCCA
ACTTCCTCCTCTTATGCAGCCGCAGGAGTGGGATGTTGAAAGGAAAGGCATGTGAAGGTG
CGCTAGGTAGCACAGTACGAGGCAGAGGCACAGAGTATACCTgtggggaagagaaggggc
tgtgcagggacctg
>NODE_244_length_646_cov_23.272446
CCTATTGGCCCAGTAGCTCTGTCAGTCATTTGCACCCCAACACGTCCATTTGGTTTGTTG
TGTCCATGTGATAACCATCAGCCATCACTTGGTTTTACTTTGATGCAGCCTTACAAAGTG
AACAGAGTCCTGTAGCCCATTAATGCCTAGAACACACTCTAACTCCCAGATGTCCAGTAA
CCTTTCTGTGGGCTCAGTGATTAACACACCATGTCCATTAGACATCCAAACAAGGCCAGC
TGTAAATTAACAGATCACGGTGCCTCCCCCCGCCTCGCCTCTCCACAGATGGTTGGTGGG
GCTCCGCTGGGCAGGGAAACTGATTGGTCCAATTCTTCCTCACAGGGAGACATCCATGAG
GATTTCTGCACTGTGTGCAGACGCAGTGGCCAGTTGCTCATGTGCGACACGTGTTCTCGT
GTTTATCACCTGGACTGCCTGGATCCACCCCTGAAAACCATTCCTAAAGGCATGTGGATC
TGTCCAAAATGTCAAGATCAGGTAACCGCAGCAGCCGAGACTGATCCTGAGTCAGGGGGA
AGGGGGTACCGCAGTCCAGAGGGGAGCCTCAGGGCCTGTAGCTGTACTGTAGGACTGTTC
AATCCTTTGTAAGCAAATACATGATGCAGTATTGTTTTTTTGTGCTTCTGTCTCACTCAT
TGTCAGTAAAGATTGGCATCTCACATCCATCCACTCCATTGCTTGTCCCTTTTCAGCCCC
ACCACAGGGTGGCGGCTCAATTTGTCTCCCTCAAGTCTTTTTTGTCCGCCGAGTCTCggc
ctctgtgaaaactccaagcttctctctgcagatcctgaaaaaagaagaag
>NODE_246_length_709_cov_24.689703
ATATTATCAGACAGTGAACACGCTGATAACGAGCCTTGTGCTTTGACTGTTTGACAACTC
AATCTTTCACTGCCGTTTACTCTGCCTAACGCCACGGCAGCAGAACAGTCATTCTTCTCC
AAGAATTGCTTGTGCCAGTGGTTAAACAAGAGACATTTTGATTAATATTTTCCATTTGTT
TAGCGGGCTTTGAGCTAAAATTAGATGGCCATCCCTTCCCTCGACAGGACAGCAGTGACT
TTGGTTTCCCCGCCAGGCCAGTCCGACACTCACACACACCAGTTCCAGGGAGGAGAGGAA
GGGAGGGAGGGCTGGTGCGGGAGTAATTTCAGCGGATTGTGAGCGGACAGTAGCTCCGCT
GGGAGAGCTGGCAATCATGGGGGAAACAATGTTTACATCGATCAGCTGTCAGGAAGATTT
ATGGCCTCATTTTGCTGTAATGGAGAATTAGTGGGGAGATTATCAGCGACTCAACACCAC
TGCTTGTTACCCGTGTCCAGGCCTGGCAATTTGTCTCTCCCCAGGAGCAGCCCAAACACT
TGTGACAGCACCAGCACTTGCCCTAATTCAATCAAGAGAAAATGTTGGAATTAATTTGTT
ACAAGAAAATTTAAATATGTTCCAGTTGAGCAGTGGCCTATAGCCACTCGAAAAAGCAAA
GGGGAAAGAGAGAAGGGGAGAGAAAGCATCTGATTTATTGTGCCGGGCAAGATATTGATC
CAGTTCGATCCTGGCCTGCGCGCAGAGGGTTTAATGTGTAATAATTTCCAATTTAAAGCT
CCTTCTCAAGATCATGGCTGTAAAGAGAGGAGAGGTGAAAGCAGGCCCGGACTCCGCAGC
AAGCCCCGCTGATTAAGGAGCCTGTTGCTAAGGCTTTGTCAAaagctcagttt
>NODE_247_length_372_cov_8.258064
AAGGCAGAGACAGGTGCATTTCTCCACAAATTGAGTTAGCCAAGACATGCCACATCCAAT
TGGGCTAAATTGATGTGAGAGTTTGTGATGTCTGCCGTGGGTATTACAGCAAAGGTCAGT
GTGCCGAGACAATGACATCAATCTGGTCCACGTGGCCGAGCGCTCGGGCCCCCACCGGCC
CCCTGATTCAGATGCAAACCTGCAAACACAGGCAGGGGGAAGGAGAGGGCGGACAAAAAC
GCTGGTTCGCGAGCTGGTGGGCATTTTGTGATTAGAGGCTGAACGAGACCCGGACACGGT
CTGGCGGAGGGGACGGACGCACAATACGTCAGAAGGGATGATTGCAGATCATTGTTTTGA
TTGATGAACATTACTCAGCAATAAACCACGTTTTATATTCCCCAAAAATAAAGCTTTATG
TTTCTGTCTTTAATCGAGCAGCATTTAACTTCTAATATGACACAATCATGTAAAAACACA
ACTCTACCGAACCCACAGACCTGCGTTTTGCCCCGATAGCgaagcgtgttctcatgctac
ggtaataaaccagccg
>NODE_248_length_910_cov_26.097803
AAACTCCCTATCTGGCTATTTACGATCTGGCTGCAGAAGAGGCAGGCTTCGCCAGACAGA
AAAGCAATTAATCTGCAAACGAGCTGGGGAACAGCCGGCCTGAGCATTGGAGCCTCCTAC
CAGCGTCGCTCTGGAGGGGAGATAAGGCTGCAGACGGCTATTTATTGTACATTTTAATTA
AGTGCTTGTTAACGCTAGTTATCTTAACAGTCACAAAATTACCGTTGTAATGCATTTAGT
TTGAGGAAAAATGGAGAGGGTTGGAGCACTTTATGAAAGCTGGCACAGCTTGCCTTCATT
TGAAATCACAGGATAAATTCAGAGGAGGCGGATGCCACAATGATCTAAGCTCAGGCACTA
ATGGTTATTTAATATGGCCATCAGCGGTCCCAAGTCCCCAGCATACGGCACTCGCACAAT
AGCCTCCAAACCCTCTTTAACACTTATTTGAGATGACAGGAAAAATGAAACCGTTTGTGC
TTTCAATGGAAAAGCAATCATTGGTACATTATACTCCGCTTGCCCTATCATGCTAATGCC
GGGTAAAAATGTCACCAAATGTATTTAAAGGCCTGATGGAGTGTTGCCGTTTGATTCCTG
CTGCCTGCCTGATTAATAAAAACCTTCAATTTGTATGTAAATGCAACCTGGGGCTCATAT
CATCTGCACACCTGCACCTGGAGAAAAATAATAAACTCAAGTTTAATGTGGCAATTATGA
GAGTTTATGGGGATTGTGGGGAAGAGGGCGGCAGAGGAGAGGCAGGCTTGATGAGAGGGC
TCTCAGAGGGGAGTGGGCCGACCCGGACCAGCCCGCTACAGGAATGACCTGATGCACGAA
TATAACCTCAGCTTGCAGAGCTTACTACAACATGCATGTTTGCACAACACAGGATGGTAG
TAGGGATTAAGGTAGTTCACTGATGTTTTGTTAAAAACAATTATTGCTTGGTTTGTATTA
TTATCAGCTGCTGTATGATATACTGTTTATATTGAAAGCACAGTATTACAAAAGAATCTG
TGGTACTGTGTGTCTGTTTTATGGTGATAGAGAACTTGAGTATTTTTGACATTTTCTTTT
GTtcctctaaattt
>NODE_249_length_768_cov_15.278646
CCTGAAAATCAAACCGGAACCTGAGAGAAAACAGTGTGACCCGAGGACGGTGATTCCTCT
ATTGCTGTGCACGTGCAGCAGATGCACCGCTGAGGACCTGTGGACCAGATTAGCACCTCG
GGGGGTTTGGTGCTGAGCCCAGCTGTGCTGTCTATGAGGCAGACTACAACACAGCATCTA
TTCTGTCTAAGCCTCTGAAGGACCTCTGGAGACTGTTGTGACAAACCCTTTGAAAGGACT
CAGCAAACAGCTCCTCACCTTGAGGACTCCTCACTTCATCTATTTGTGTGAACGCTCAGC
GGAAACGATGACAAGGTGCGGAGGTACACAAGGTGAGCTATTGTTTTGGTGTGTAGGATG
TGTTGTGTTGTGTCGTATGCATGCATCAGGCAGTCACTTAAAGAAGTGCTTGCCGTTCCT
GTGAATTAACGAGCAGTTGGGAAGAACAGGCCAAGGCGGTGCCATCTGTAAATGTCACAG
GCACTGCTTGCTCATTTTACACATCATTAAAGCCAATATTCCTAACCTGTATCAGAGCAA
TCAGGAGCAGGCCATTACTGCGACAGGGGCCCCGGGGGAACCACGACCAAACTCAGAAAG
AAAAGAGCAGTGAGGAAGAGAAAGATAGAGCACACTCTTTATCTCTCTGACACACACACA
CACACATAGATACCCACACGCACATACACACACACACACACTTCTGCACACTTCTACGTG
CGCACGCACAAACAAACAAGCAGCACACCTTCTAAGAATAAACAAACACATGAAATCAGC
ACCAATACCACTACCCTAATAGCTAGTGCATTTAACAGCAGAGCACGATGAAAACAGGGC
CAATTATACATGTATCTGTGGGCAGTGTGTATAGAGCCCAAATGAAAATCTTGTTATTCC
TTTCCCTCCATACTGTGGCGCTCAGAAAGCTAAGCCATTACAagagtggagg
>NODE_250_length_929_cov_23.949408
TTTCCTCGATGTAAAACGTCTTTTCGTGAAGTTATATTTGATGATTTATTTTTTTCAGCT
CAAACGGTTTGATTCTTATGTCGTTGTGGGTGTGTGTGTGTGTGTCAGGGTGCACCAAGC
ACGGCTCATTGTGAGTGTTTGCACTCTTTTGCACCGATCACCTCAAAATTCAGGAATTAT
GATGAGTGTATGAACATTTTATCACAGTGGAAGTAAAGAATGAAAGCAAAGGACTGAATG
CCCAGGACTTAACACAGCAAATAAAAAACCCACCTTGACCTTTCGAATAACCCCTCAGTG
AGTAATTTGACTTAGAGCAGTCAGACATGTACAGTAACAAGCAGAAAGTGGAAGAATTAA
TTATTCTTTGTATAACACAGAAGTAATCAGAATCTCCTGCAACATAGGAGGAAGATCTCC
TTGGCTCTTTCACCACAGCTGCCAGTGCCCAGAATGGTAAATGTGGAATTTTAATGCACA
GTTGATGCTGGAGAATATGGGGAAATGCTAATTTGTGGTGCGATAAGATGAATCGAGTCA
TCCCTTTAGCCCCATTTGACTCAGTGGAGGAAATTAATCATTAATGTTTGTTAAGTATGA
CAATCTAACTGGGCCAGATCTACATGCTCAGAGACTGAGGCAGAGCGAGATAAAGACCCA
GGCTGCAGACAGGGAGGAAAACTGCCAGATTCTGTAATGATGGGAATTTATTGGCATTTA
AAGAGACAGTGGCAAGGCATTTCACTAATAGCCTCCCTCCATTGGAGTGCTCTGCCTGCC
ACAAATTGCATGCAATTCAAACCTATTTTTCAGATAGCAGAGAAGTCTTACAGCTATGCT
TGACTTTGGTGAAAAAGGTTGCTTCCTGGAATTGACTTTATCTGTTGCAGCACAATCTGC
ATCAACAACCAAATATGCAATATCAACTGACTAACACTACCACTGCTGTGGGGACAGCAG
GCATCCCCCCCCTCCTAATATAACATTCTGAAAATCATTGCCAAGCTCCAATACTAGCAA
GACTGTGATGGGTTTAGAGGAGTGGCAGTGGGTTAAAGTCATTGAGTCTAGAATTTAACA
ACATGCAGGACTGTGCAATCCCACAcgaatagt
>NODE_251_length_725_cov_6.546207
GTACGCCCTACCCTTAATTAATGAATACAACTAAAATAAGTAAAAGGGCATAATCCCTAT
GCTAAAGAATATAGCTTGTTAGGATGGCAGAGCCCGGCTATTGCAAAAGATTTAAGCCCT
TTATATAGAGGTTCAAATCCTCTTCTTAACTTTATGGCTTTCCCCACCCTCTCCAACTTC
CTCTTAGGCGCCCTCACTCTAGTTCTTAACCCCTTAATTCTATTCGTGTTCGTCCTCTTA
GCCGTCGCCCTCCTTACCCTAGTCGAACGAAAAGTCCTAGGTTATATACAACTACGAAAA
GGCCCAAACGTTGTAGGGCCGTATGGACTCCTCCAACCAATCGCAGACGGATTAAAACTC
TTTATAAAAGAACCCGTACGACCATCAACCTCTTACCCTATTCTCTTTGTCTTTACCCCC
ATGCTCGCCCTCACCCTCGCCCTAATGCTCTGAGCACCCATGCCCCTACCATTCCCCATA
GCAGACCTAAACCTAGGTATACTATTCATCCTTGCCCTCTCCAGCCTGGCAGTTTACGCC
ATCCTTGGGTCCGGCTGAGCATCAAATTCTAAATATGCCTTAATTGGAGCCCTGCGAGCA
GTCGCCCAAACCATTTCCTATGAGGTAAGCTTAGGCCTCATTCTTCTAAACGCCATCATC
TTTGCCGGAGCTTTTACCCTCCAAACCTTTGGCGAAGCCCAAGAAGGCATGTGATTATTC
TTACCCCTACTACCCTTAGCTGTCATGTGATTTATTTCGACCTTAGCGGAAACCAACCGA
GCACCCTTCGATTTGACCGAAGGGGAATCGGAACTAGTCTCGGGCTTTAATGTAGAATAC
GCAGGAGGCCCTTTCGCACTATTCTTCCTAGCAGAATACGCTAACATTCTTCTCATAaat
acactttcc
>NODE_252_length_725_cov_54.972412
AATTGCAAACATTAAACACCTTTAAGCAAATTATGTAGAACTGAGTTGTATTATTTTTAT
TTTTATTATACTTGCTGTAGCGTCCTGTTATTTTTATACACATATTATTTTTGATTAGCC
AGAGAAGATTTAAATACAACAAAAACATATACATGTGTAATGATAAAACACTGTTGTTTA
AACATTTACATAAGAAGGACACGTCTAAAATGTCACATAAAGAAAGAAAAAAACACCCTG
CTAATATTATGAGTCAGTGGTGATATTTCAGTGCACTGATAACATCATTTGAACTTTGAT
TAATGCCCATGTTATAATCTCAGGTTGCTCGGTGTAAGAGCAACATTTTGCCTTCAGAAC
AACAAATTTATACAAAATGTTGAAGCACGTCTTTGTGGAAAAGTGTTACAAACTAATGAG
GTACATTCATTTTTACAGAATGTAATCTATAGTGTTTGGGAGTTGTTTGTCTCAATAGGC
TGTAGTAATCAAAAGTAATGAACCTATTATGAGCAGGACCTCTGAGGGCCCGGCGTGGCA
TTAAGAGTGTGGCACATAAAAGGTTTATTAAAGGAAATTAAGGTCCATCACTGCCACACC
TGCTCCCCTATTATAAATGTATGACAGGTCAGTGCCTTCAATCACAACAGCAAACGAGAG
AGAGGAGTCATGTTTCCCATTACCAGGGAAAAGTAACAGCATATCCTATGACTCACAGAT
TTCACTGGCCTGTGACCACTATACGCCACCATCAGCCTGGAATAATTATGTTTAATAGGT
TTTATTTGGGACCCACAAGCAACAGCCAGCGAGAGTGGATGGATTTTAGCAACTATTTTT
GTCTAAACACACACTGCGAGGTGCTGTCCGTACTTTAATGTCATTATTTAGTGTCATTAC
ATTTTTACT
>NODE_253_length_872_cov_26.180046
GAACTCCTAATAATCTTTCCACCTTTGAAGTCTCACATTTAAACCGAAATGCCTGACGAA
ACAAGAAGCAGTGAACCACATCAGGTGCCGAGATGAATGAACTCCAGCAAATGAACTTTG
GCAAGACCTTTTTGGATCCTTTGAACTTGCTATAGGGTCTGTTTCTGGTCTGTCAGGGGA
GGGTGCAGTGTTGTGGTCACTCTGTGGTATGGTCATCAGGCTTTGGCCCCTTCACTCCTC
TCTGCCAATGTATCTGTTTCCAAATGGGACTGAGACAGGCCTTAGATGTACCCTGCTGAG
GTCCTCTGAAACCAGAGACCCTTGAAGTGGACGTCTGCCTGTGTCCAGTCTGCTCCCAGG
AACCCTTTCAGATCCAAGGACTCCAAATGTGGCTTGCTGCATGAAGACATTTTGGACGCA
GCCTGGTCGGTAGGGTATCTCCCTGCCCCCGACTCACCACCACCTCTACCATGCTAACCA
CCAGCAGCCCCTTGCAGACCAGGGAGCAAGACCACCCTGGGCTGGTCAGCAACCCCTGCT
TACACCTGCCATAAAACTTAAAAGCTACAGTCTCATCCCCCAGCTTTGAAGTGTTCAAAG
CATAGCTTAGTGACCTTTGATGCGACTTTGGCTGCAACACATGTTTTGCACCCATGTATA
AACGCAGGCCTCTCAGTAGACAAGGCGGGATTGTTTACCTACATGTGCGAAACGTAAGGG
CCAATGCATGGCAACCATGCATGGAGCCTCTATTTCCACACGTCAAGTTCCCCATGGTGG
GAAACAGACGAGTCGAACCGGACACTGCTTTGAGCAAACATATTCAACTGCCATGTGTTG
AGCATTACTTAAAAACACTTTCTCTGTGCTCGCAGACTGTTCATTAGGCCACAGGCTTTC
AGAGATAGACAGATACAACAGTTGAGTCGCTTGCATCTGACATTATATTGCATATTCAGA
AACAAAACCTAACAAAATACGTTTATTTCTGTACAGTTTGAGATACCGGCTAAAATGTGT
TTGTAGACTCAAATATCAAAAActgtcacatactgc
>NODE_255_length_858_cov_35.778553
TGTGTCTGTGTGTCTGTGTGTGTGTCTGTGTGTGTGTGTGTGTGTGTGCGTGCACGTGCA
TGTCAGCAATGGACTCGCAAGTGAAATAGCATCTTTTTTGATAGAGTGATAATGAAAATA
ATAACATCCCTGACAAAATATTCATAACAGTAATGATGAATGCCATATTTCTCAGAAAGA
TACATCAGAGGCGTCTTGGTTAAAAGAAAACAGTGGCCGGCGTCTCCCACACCCTCAAAT
TATCTGCTGCTTTCACATTTCACTGATAGCATAGATGAGAGCTGAGGAAAATGGACACAC
AATTATGCTCACTTGTCGTATATTAATACTGCTTCTTGACATCTTCCATGGACCCTGAGC
TGTCATCTCTTTGTCTGCTTTAATTGAAAATTAATGGTTAGTGCGTTGCCACGGCAACAG
CGGCAGTGGTGGTGGGTAGCGAGCCACATTCAGACAGACACCAGTGGCATTGTTTGTCCT
GTCTGACCTTGGAAGTCAGGGGGAAAAAAAGAAAGAAGAAAGGCAGAGGAGGACAAAAAA
CACATTAAAAAGAGAATGGAGAGGTAAGGGTTGAAATGTTGTCCATTGGAGCGAGGGAGA
AAAATAAAATAAAGTTATTGTGGCGTGGTTTTGGCCAGGTAGAGAGAAAGAACACTGCTG
TAGGGTGACTGAGGAGGGGACTGAAGATATGATGTCAAAATGCCAAATGGGGAGAATTAT
GTTTGAGTAAGAAAGCAGAAAAAGGCCTGGTGATTCTTCTCTGGAGCGACGGGATTACCT
TTGTGCTGATGGAGTCAGAGGGCACTTTATGGCCCCGTAATCATCTGGACACAGGTGTGG
GAGTGTGAAAGACAGAAATTGTGTGAGTGTGTGTATAGAGGTGTGCGTGGACATGTTGGT
CCTAATGTTTACAAATCCATCAGCGTGGACACAGTGCCAAATGGACACTGACTTCAAGGC
CAGGCGTCTGTAGATTGACAGAGAAGCTTATGGACGTCACACAATTTACTCTCGTGGCGA
GCTCTCCGGGCCTAAGatgagg
>NODE_256_length_848_cov_36.760612
AAAATAGTTTGCAAAGATAGAAAGAATTCTTTGGGAGAAAAAAGCAGAGGAGAGGGAATG
TTGTCTTCAGCATGCCTGCGTGATTCCACAGCATCTGTGCATTTTTTTTAGTGCTGAACA
AGAACAGCTAAGGGGGAAAAATGCTTGGTTGTTTTAGTTGGACAAAAAGAGGGACACATG
ATTCGCTATGGCCAAAAAGAAAACAAAAATGAACGTAAAAGTATAGTTTAAAAAATAATT
GTCATTGGATATGCTTATTTGAGCCAGGGCAAGCATATCACAACTGAGCTAAACAGGCTC
TTGAAACAAGAATACAAAGGAGGAAATAAAGCATAGACAAAAAAGATGGAATACAAATTT
AGTCAACGAAACAGGACAAATAAGAAGGAAGGTCCATATGAACATAATGGGATTTGGTCT
TGGTAAACAGGACAAAAATGGAGGTGATTCGAGTGAATGGATGGGTTGACAGCAAGAATG
AATTTGTTTTATTTTCATTCTGTGAACGTCAGTTCAGCACTCTTACCTCTTATTGGTGTA
CCACCTGGGTGGATAATATGAATGCAAATAAGATTAGAAAGAAGAAGCATTAGTACGAGT
AGATAGAGGCTGGGGGCTTTGGAAGAAGAATCAAATTAGATTTAACAGGGTACGTAAATA
AAGGTACTACAGGAAAGAGAAAGGAGAGAGAAAGAGAATAAGAACTTTTCTGTACTCTAC
TGGCAAAGAAAGACAGGATTCATCATAGAAAAATCATAGGTCAGAGAGAAGAACTTGTAC
ATTGATGTACCACGGGGAGGTGCCATTTTGGAAGTGGCAAATGGCTTCTGAAGACCATCT
ACTGAAGGAAAAGACTTTCAGGACTTTGTATATGAGATTGAGAGCAGAGATATTTAAAAA
AGAAAGAGAGAGAGAGAGAAATAAAAACTGTGTGGTCCCTTTGTTTGACCTGGACTCTTG
GAAATCTCCCTCACTAAATCAGGTGTTGGTGTTAAAAGATTAAGTAAGTGAGTAagtggt
gggtcagtgagt
>NODE_257_length_492_cov_10.800813
GGCCATTATTGACAGACGGCTAAGTGTCATTTGTCAAGGAAGGAGGAATTGACAGGGATA
AGAAACAGAGAGAAAGAACGGTCAATCAAACCTACTTTACAGTCATATAGGAAAATAGCA
GCCATGTCCAATATTTCATTTTCCTCTTGGAGAAAACATAAGATCATAATACCTATTTTC
ATAATAATACAAACAGCCTGTAGGCTACAAAATAGGAAGAAGGCCATACTCTGTATGTCT
GTGCATTGCCTGACAGAGACAGAAGGGTTTCAATCTCTTTTTCATTTCATCCTGATAGCT
CTGCCTTTTATTACCGAGGGACAGGAACGTTTCCTGAGGTAAAAAGGAGTGCACATTCCC
AAGATAAAGTTGGAGGTTTACAGCTATTTCCAGCCGTAATGTATTATTCCGTTAAAGCAA
TGATCAGGTAGTGTTGGATGAATGGGAGATGTTCAGCACCATTACTGCCTGGCACATCAG
TGAGGCATTATCACATTATCGCTGCTCTTTAGTAGGAGATTGGGTGTGTGACCGGGTTCT
GAATACACTCATCCCGCTCTCCACGGCGTAAATTGCAGATTGGCTCATTGACTTCAATGA
TAAAATGTAAAAATTGCCAGTAAagagaacatagactcaggttactccttagctgtttgt
caacggcagatgtgac
>NODE_258_length_454_cov_26.002203
CCTAAGTGTTATAGAACAATGTGATAAAGGGCTGGGAAAGACAGCTCCTTTGTTTTCTTC
TCATTAGAGAGGGCCGTCTCACACTCCACCCTTGACTGCCTCGTTATTCCTTTAATTAAT
CAGTTCTCATCAACGGCACCCTCTCATTCTTTCAAGGGCTCTACATCCCGCTATTTACTG
CCTCCATTTTCCTCTAGCAATCCTGCATGTGTTTCTTTTATCATTTCAGAAGGCTTTCAC
CTCCCCCAAAAAGTCCCTCCGTCCTCCTGCCTTCTCTGCCTGGGACCCCTGTCTGATTAT
TATGCCATTAAGCCTCTCCTCCTCTCCTCTGAAAGAGCAGCAGGGTCCCTCTCCAATCTA
AAGAAGTCCTGGGTTTTTTTCCCCTCCTTTCCCTGAAATTACCCGGCGACGCGTGCCTGA
GTTTCTAATTGGCATGCCCGTCCCTGGAGACGGCCCCCTCCCTTCTTCCTAATGAAAAGC
CTCGGCCTTAATTACACTTTCCAAACGCTGATTGTTATTGACAAAACTCCTGTGGCTCGG
ACAAACGACGGCAGATTAGCTCCATTACAGGCAGCCCTCCAAGAAGAGAAAGAGAGGGAT
TTCAAATCGACAATGCAAAGTGAGGGGGGAAAAAGAGG
>NODE_259_length_822_cov_21.933090
GGACTAGTGGAATGTTATTGTAAGTCACATTTGTCCATTGACTCGACCCGGCGGCTTAAA
ATAGCAGTTGCAGTTGAATTAGTGAAGCTTTTCAGTTTGATCAGCTCTGTTCTGCTCCAA
ACCATCTGTGATATAATAGATCAGCAGTGAGGAAAAATTACAGCATTGTCTTGAATGGAA
AAAAAATAAAGAATTGTAATTATTAGCACAATACTGTAGTGTAGATCTCAAACAATCAAT
AATTGCTTATAATTTTTTCTCAGGAAGGCTTACACTATAATCTCAAAAATCAGTGTTTCT
TAAAAAATGTGATTCATGTTTTGTGTCAGTATGTGTAATCGCGTCTCCAGAGTGTGATTA
CATTGTATGTCAGTTTGTGTATATTTTTGCAAGTGTGTTGTGCTGTCATGTTTGTAGCAT
TCCATGTGGGAGGGTCTGTTGATAAGTAAGCCATCTGTAGTGTTCTGCCGAACGACATGT
TGTAAAGCGCGATTTGAGAGTGTGGAGAGACTTGACTTGACAAATCTTGGCACATAATGA
GACAGAAGGGAGTAAAGGCAGAAGTCTGTCCAGAGATAAACAATTAGATTTGTCCCTGAG
GTAAAGGCCATGCAATGCAAGGACTCTCAGACTAACAAAATCAATATGGCTTCCAGTAAG
AACACTCAGGGGGTAGAGTGATGAAGAGGTTATCATTCATTTCTCAGATTAGGACACACA
TACACAATGAGGAACAGTCTCGCTTTAAAAATCAATATGATCACGAGCATGAAAGATGCT
TGTCAGTGATGTATATATTTAAAATGAAAGTATGCATGTGCTATTCAACTCTCCGTCAAA
TGCGATTGGTGTAATGAGACGTGATAACATAGATCAACAGGGATACTGAACCGAGCTAGT
CAAGCCAGTTTTCTGCAGCAGCCAATTGTGAGAGGATCTTAGAGGAGACAGCATTTGGGA
ATGATATTTTCACACCCCCAGATAAAACCATAATGgagcatgagcc
>NODE_260_length_833_cov_21.587034
ACAGGGCTTCGACGAGATCGGCCGCCCTCTTCAGTAACACCTCCTGATGAGGAAAACAGG
GAGAGTAAGTGTTAAGACCCAAACAGATTATGTCTGAGACCCCAGTGGTACATACAGCAA
CAAACAATATGAGAAGCAACATTGCACAGCAGGATCGCGGAGAGCTTTGGAAATGTTTAC
ATATTCAACCGCCTAAATAAAAGCCACCTTGATTTAAGAGGCACCAGAGCTGCATTTATA
CGGCGCGACCATTTTGCTCCTTCCAACCATGCAGAGCAGTGAATAATGTTCCCTATCTTA
ATTAAACTGGCATAGTCCTTTAAAAACAACACCTCACCCCTGATTCTGGGCTTCACGTTT
GCTCTGGAGTTCAGCGCTGAGTCCCCTCTCTTCAGAACAATAAAGTGAATTAGCTCTGGG
TTAATCTAGTTCTGTTGTAATGACATTAAGGAATTTTTCAATTAACCTCTTTGACTGGCT
GTTGCAAAGGACTTCACAAATGACTTCCCATCCAGCAAGAGCTGGGTGCTTGTGCCTTGG
GGACACGGATGCTCAGGATGTGGTCTTATCCATGTCTGCATGCTTGCCCCCGCTTGACAA
TGCGGATTAGCTGTGTTGCTTTGGCTCTTAACACTGAAAATGAGTTGGCCCCGGATCCTG
TTCCCCCCACTCAGTTTCGGGCTTTCAGCTAGGTGGGGTTTGGCCCGTTTGTGTGTCTTT
ATCTGCTCTTTGAATTCAGCACTTACAATTAAATCCCTCTCAAGCAACCAGACTGCTCTC
TTTGTTTTCTATAATACAGAAGGCAATATGCTCTATGAAAACCCTCTCCTCCTTTTAGAG
TGCATTTAATCTGACAAAGGCAAGTTGCAGACATGGCTGTTGCGTGTGTTTTTAAAATGC
TCGCTCGTTGTCACCTGCTGTAGAGCAGAGATTTGTCGACTGTGCTGttagaaccctggt
taaaagcaatgcaaatctgtcaccagaaacatctcagatggcgcttgttttcttccc
>NODE_261_length_683_cov_29.346998
TTAAGAAGTGGCAATCGTAGCTGTTGCTGTCTTCGTAATTGTCGATGCGTTGTGATTTGA
TGCCGGATTAAAAAGGTGCGGAAACGCCACCCAATCTTGATATCTGGCCTCGGCTGCCAC
TCTGTCACCTCTCTGTGTGCCGTCCCAACAAAATGAAGTCTATAAACGGAGAACACTGAA
TGTTCTTTTGTCATTCAGTTGATAAGGGGACGGTGCTACTACTAAGGCCTGAGGACTAAT
GAATCTCCACTCCATTACCGCTGAATCGGACAGATTGCTCTCCCGGAGAAATGAATTGAG
TTTTTTGTATTTGTGAGATCATTCTCCCTCCATTAACTGCTCTTTATCCCGTCTCTTCAT
CACAGGCAAATCAGGTTAGGCAGCCATGATTAGCTGGGGTGGCCTCCCTTTTTAAAAGGT
AATTGGGTTTGGCGGCTCAGCTGATAGTGCCATTAGGACCAATAAAGGCTGGGCTTGGCT
CATCGAGTGAAACAGATTCTTCAGCAGCAGATGGCAGACGGAGGGAGAGGGCTCTGATGC
ATTGAGGCCGAAAACAAAGTTTGTGTAACCAAAGTAGTTTGGGGGCATCCTCTCCTCTCC
GTGCATATGCCCCCGCCACAGTCGCCCCAGCCGGTTTAATGCTTTTGCCTTTTTTGCGGT
GGTGATGGTGACATTTTCAAACGGAAGCGGTGACAGCTTTTAATATGCTTAACACTGATT
ACAAAATGATTTGGCCATTAGAATGTGATTTTTTCTTTATTGGGATAATTAATCATTCAC
ACAGAAATGTTTTAATGGTGGACTCGGGGCAGACTGAAGAAGGGCAGGCCTAATGGTTTC
TGGGAAAATCACTTTCCCTCATGccag
>NODE_262_length_576_cov_15.185764
TTATTTGTGTTTTGCACAGTAACACAACACTCTCACAACAAGATCATGGTCTTATTACAA
AACTCCCAACAAAATGTAAATATTTCTAGTTTTCTGTTGATACTTTCATATTTTGGTTTT
TAAAACCAGAAACTTGTCATTGTATATCCTTTCCACTGCCCATAGAGGCGCATAAAAGGT
TACTAACACACACAAATACTTCACAGCACTTTCTAAGAAAAATATACACTTACAAAATAT
GTTACAAATTGGCACACAAAAAATATACAAGATTTTGTAGTGTCAAGAGTTCATTAAGAT
TCCTTCTGGTAACAACTCTAGACAGTATATATAAAGCTCGGTAATCTTTTAATGAAAAGA
GCAAAAGTAATTCCAATCAGTGTCAAAGAATCATGAAGTGAATACATCAAACATAACATT
ATAATATACATTCATAAAGAGGGTTAGGTACCTAATCTATTTTGCATTTCTTTTTTTGTT
AACTCTGGGAAAAAAAGAAAAAGAAAATCAAAACCAAACAGAAAAGGAAAGAAAAGAAAA
CAATTGTCAGCTTTCTTAGCACCATTAACATGAGGCAGCTCAACAGTGGCACATTTTGAA
AACAAAAAGAGAAAGAAAGAGAAAAAAATCTATGAACTCAGAGAAGTACATTCAATTTGA
CAATAGGCAGAAATGAGAGAAGGCAGACTAAATGGGCTTGCAGCCCATGTGGAGCTTCCC
ATCAGCAGCTTGTCTTGGTCCTAACCCtgatacactggag
>NODE_263_length_472_cov_2.375000
AAGTAGCCTCATTGGTTTGGTAAGTGATTGCAGTTAAATTGTGTTGCAGGGCCCCCCTCT
GACACCGCCGCCCTGTGTGTGCAAGAATTTGGTTAAAGGATGGAGGCTTTGCAAAGACAG
AAGGCAGGGAGAGAAAATGTGAAAAAAAGGATCACTCAATGCACTCAACAATGCACTGGC
AGCCCATACAAACATAAAAAGGGAGAGGAAGAAAGAGAGAGCGCGAGAGAGAAAATTGAG
CTTAACAGCCTGATTGTTAACTATTATTTATCCATTATGGGGGGAATGGAGCCGAGGCGC
TGTGCGGGAGAGGATTAGAGAAGATTTGTGGGCTTTACAAGGCCCTGTCCTCCCATCCGC
ATCGCTCCAGCTCCCAGGGGCTCCGCAGCCAGCGCCGGCTCAGCTTGTCTGATCATTTAT
CCATAATTAGAAAATTAATATTTTAGATGGCGCTATGATGAACCCATTATGGTGATGGGC
CCCGATATCAATTATAACTTCAATTTCAATTTCACTTACAGCCACGGCAGCAAAATGGCT
CCGGGTGGCGGAGTCGAGTGATGGGCTCGGTGCCATGGAGCATGACGAATACAGATCACT
GCACATTAGGATGAGCAAttatttgaacatgtataaaaactatttacaagcaatgt
>NODE_265_length_942_cov_35.209129
AGGAAGCCACCAGAAAACTTAAATTTAAGTAAATAAACAGCATCATAGTGTAGTCCTCGC
TCCATCGCCCAAGCCTCTGTTTGATCTTAAGGGTAAAATAAAACTACAACTACACACTTT
TTTGCCCATGATGTCGTGAAAATGCATGTTGACAGCCTGGTCCACTGATTGTTCGGCCTC
GAAAGTAATAAATCCAAAACCTAGCCAACGACCAAGAGTGAATCAAGGTAGCAGGGGGGT
TGTGACAACACAAGATGAAGAACAGTATTGGGCTTCAGCAGAGTGAGGATCCGTCAAGAC
TGAGCAAGAGGCTCCTGGGGTTCGGATGATGTCGCAGACTTGCAGAACAACACAAATCCA
AGACTAACGCCTGGGGGATTGAAGGAAACTTTTCTCTTTAGTGTGCAGAGAAATATTTGG
GTGAAGATAACAATAATGGACTGCTTAACTGTTAAACATGAAGGATGACAGGTGTAGCAC
TTGATTTACTGTGAAATGTCACACAGAAAGTCAGTTAAGTCCATTTTCCACGCTCTGACA
AGACTGAACACGTAACTGATGGATGCCAATTGAACCAATATTTACATTTTGTTACTTCAT
GCTGTTTCATCCAAACCCCACCTTGATCTGTCCCTTGGTATAATGCTGTGGAGCACACAC
TCGCAGCAGCCATTGTTAATGCATCACAAAAATATGGAGAAACACAAACTGTAGAATGCC
TAAAGCTTTCTCCGAGCTTTCCCAAATTCAGTATTTTACTTTTGAGTCAGCCAGGATAAG
CCTAAAATGGACAATTAAAATATTGCTCACAACAGTAACACAAAGATATAGGCCATAAGT
GTTCCCAAACTGACAAGGTGCTAATTTTTCTCAAGAGAGGGAATATACAAAGTGCATCAG
CGAGAATCCAGTCCAAAGTCCAACGCCTTTTCGCTTCAACTTTTCGGCCACACCAACTGT
TCAGTAAACTTCTTTATCTAACACTCTGCAACACAACTCTTCAGAACGTTACCAAGCTGC
TGCGcgctgcagtgatctactttcaatttgattaactttccgctgtggcagaattgggtt
gtgtgcacatctctacttggggacctaacctgaatccaattaaatg
>NODE_266_length_772_cov_24.262953
CATGCGCGCTTCCTTATCAAAAAAAGATAAATAACAGAGAGACCGACCGTGTCACAAAGT
GAGACAAGAGCCGCGTGTGAGCTGAGGAGTCAGATGGCACAAGAAAGAGGACGTCCGCAA
AGAGAGCATTCTCCTTTTCAACTAAATGCATCTTCAAAAGGAAAAACCCCACAATGTCTT
GCTGAAGCCACCTGCACACAGAGGGCAGGCTGCCACTGTTTCAATGGGCGCTGCATGCAC
ACCCCAGCGGGCTTCCAGATAGCGGCTAAAGAGCTTATTTCCCAAATCTCTTTATCCTTT
CTAGAACTGTGAGACGTTGACAGAAAGTCAGTTAACTCTAGCCAGTGGCAGCTGCATGGG
TTTTGCATAATTAATTATTTATACGGAGCCAGACATAGTAATTACCATCCAGATGAATAT
GATATTCTAATCAGGCAGGCTTTAATTTTAATTGCCCTCCAGCATCTAACTGTCAGTGCT
GGCCTGGCTTGATAAAGTGGAGAGTCTCTAAACACCATTAGACATCTGCTCTGAGAGCAT
TGCCTCCACTACCCACCAGCCCCACCATCCGCCATAAAAATCAATACAGGACCTGGGTGT
GTGCGTGTGATCTTGCTCATTTTTCTATGGAAAGCCATTTTTCGTCAATGACAAAACCAG
AGCAGGGCTTCAAGCTATGGAGTCCCCCCCACCTCCAATGATTGATGAGGCCTCCAGGAT
TTTGTGTTTCCTTTTCTTTCTTTTCTTTCTTTTTTATTAACAATTTGGAGTCTCATCTCA
ATATATTGTATGGGGGAGCTTATCATGCTTCTTTTTTCTTCGTCTCTTCTAAATCGACTG
TTTTCTGACAGGTGCACTGGAAAGATGGAAGAAGGGAGTTACAATATTTCAACCAGATCC
ACTCTAGTATACatcagcagcaaggacaataacagtctgatttagaatactaatta
>NODE_267_length_780_cov_24.937180
AAACGCTAATGCTCATTTTCACGGTTCATACGTTTTTACTGGTTAACCGCATGAGCTTGC
GAGTTTCCACTTTTATTAGAGAGGCAGAGCTGTTTGTGCAATACTGTAGGATATTTTAAT
CCAAGCACAAAACTTTAGTTGAAGTCCTAAAATGGATTTTGTGGTTCTTTTATTAGTTTT
GGATACGAGCAGCAGTTGCTGGCTTTGCCTTTGGGGTTTGCAAGGGTTGCACCAGCAGAA
TTGTATTCTTTGGTAACATAGTGTGAAAAGTTTGGTCTCCCACAAAAAAAAGTTCCTTGC
GATCCTTCTTTACATGCACGATCTTTGATTTCTGACGATGTAAGATCAAATTGAGCTGCA
AGTGTGCTCCCTCTCTGCCTTTCATGCTGCTTCAATATCACGGCGTGAAAAAACAAAGAA
GGCAAAGACTGAGGGAAATCTGAAGCGTTCTGCCACTCAACATCCCCCAATCCCAAACAA
CAGCGTCTCACTGCCACTACAAATACATTAGAAATCAATTATTTATGGAACAGAGTCAGG
GCCTCTTTAATCTTTTCCTTTTATCCAATTAAATTGTCTAACCATTCTAAGCCTCTATAG
CTCACAGGGAATGTGCTTCTTTTTTTAAAAAAAAAAAGAAAAGAAGAAAAGATTTTTCTC
TTCAGTCCTTCTTTTGACTTTCGATGTAACAGAGAAGAGACACTTCTGAGGCTTGAAGAA
TGAAAGGAAAGAAAGTGAGTAAAGTGTAAATGAACTCCCCCTCCCGCCCCGTCACCATTG
CATTGGTTCTACAGGAAGTATTTGAAGTTTTGATATCAAGACTCTGGTTCCATTCCCCGC
GCAAAGGGACGCTGGGGAGCGGTGAGGCCTTTCATGATTCCTTTATGCCCAGCTGAAATA
GTTCGAAAGTATTTGGGATCATCTCCACAGGGGTAAATACGATGTTGCTTCaattgctgt
cctg
>NODE_276_length_400_cov_1.105000
TCATTTTGGACAAATCTGGGGTTATTTAGGGTATTTTTGAAAGTATTTTAGACAGCTTTT
GAGTAAATTTGGACAGATTTGAAGTCTAAACATCTAAAAACTGGAACCTTTTCATGTCAA
ACTTTCCACACATCAGGTTCTACTGATAAAGCCTCAACAGTTGGTGACACGTTCCAGTAG
AAACATGGATCCATCCATAGATATACACTGACAGGACCTTTATGGAGATATTAAACCAGC
CTTGTTTGAGGATTTTTCACTTTTTTCTATTTTCAAGGACCAATAGTTAAACTGTGTCCT
CTGCTGAGTGCAAACAACAAATCTCTTCTTCCACAGTCTCCAAACAGCCCAGTCACATGA
CCCGCTGTCTGTTAGCTTAGTAGCTTTTCTGCCATGATACTAACAGCTCAGTGAGCGTTA
GCTTTGTTAGTTAGCTGTGTTAGCATGTTACAGTGGACGGTTAATATTTCTTCAGttgtg
tcataattcgcctccgttgcccgtgatttaaaaccttgtgaaagaaagcagcatcatggc
agctttagatgaaagcatataaagcagcatgataaccagagcag
>NODE_277_length_719_cov_13.344924
ATTTCCATAAAATCAAAAGTGAGAAACTCTAAATTTGAAGACTCTGTCCCCACCCGAGCT
ACAGCTGCACAGCGACAAGGCAGGAGAACCTGAATCCGGTAGAAAAAACATAACACACAC
CTAGAAATTAGGAGTTTTTTTTACATCAGAGAACAAAATCCGTTCAGTACACAGAAACAA
CCCAAAGAAACAATCCAAACAACACCAGCACTTGTCATAATCAAAAAAAAGCAAATTCAT
CACCACGGAAAACAAAGACTGATTGTTTTCTGCTCTGTTCCACCTCTAAGTGGTTGGGAG
GGTTTTTAAGCCAACTCAAGCTGACGAGAAGAAGAAGGAAATAATAAGAGGAAAAAACCA
AAACAAATCAAAGAACCAAAAATGCAGCTGACCTTGAAGGAATTGTCAAACGCAAAGTGA
CTGCAAAAATACAAGGAAACTAAAAAAAGAACGAACGAAAAAAAAAAAAAAAGGATATTG
AAAAATCATTGAGTCAACATGGACATCTGGCATTGGGTGAAGTTTTTAATTACCTCTTTA
CGCCATAGGCCATATTAAGCAAATTGTCCAGCCTGTAAAGAGAAGGAGGGTTCTGGGGTT
AATGGTGGGCAGATGGTCGACTCACTCAATGGAACTAATGTTAAGTCCCTGTAGGAACTG
CATGGTCCTCCTCACTCAAGAACAAACAAACCCATCTATAGTTGGTCCATTACACTGAGG
AGCCCCACCAGAAAAGAAAAAAAACAAAAAAGAAACGCTATCATCAGTAAATGAAGCTAC
AGTACGGTCAGCATGGTCTGCACTCGCCCGGTGTTGGGCGGTTGCTGCAGGCATGTTGAC
TTTACTGTAGGTGCGACCGTTTCATACAAGACTACAGCAGCGGACtggtcacagttcagt
gtt
>NODE_278_length_407_cov_7.375921
CTGTGTGAAGTTGCAAAATATGATTTAAGTGAACTTATTATGGGAAGGAGCAACAAAAAG
ACCATGTATGTCTTAAAACTCTCCAAAAGAAGCTGCAGATTTCTGAAGAGTGGGTTTGAT
CTGCAGCTTTTACGGCCATTTTTGTTTGACTTGAAGAAGCCGAAGCGTCTTGTATCTGTC
AGATGTGACGTTTGCAGAGCCGAAACTCAACTTCTTCACTAAAATCGTCCTGAAACGTTC
CTCTGGGCTCGTCCTCTTCCACGCCGCCATCAGGAGGCGTCACGTCGAGATCCGGGGCAG
ATTTCTTTATCTATTACGGGACGCCGTGATTCATGGAGGCGGAGGCGGCTCAAGGAAAAC
CAATCCTGTGGCACTTTGCCCCCCCATCCTGAGCCGAACACAGCGGCGGCGGCTACAGAA
GGACAAGGCAGCAGCGGCAGCCGGTCGCCCCTGACAACCGTGATAAAACGGCCTTCCTTA
ACTAAACTCGTAAAGCACGGCGGCGATAAAACTCAATCTCCTGTAAAATCCAATTAAGTC
ATTATCTGACTGATTGTATCTTTAATTGAAAACAGAAGTGACAGTAAATTT
>NODE_279_length_874_cov_21.044622
ACGCTGACAACCACTCCTCAGCCATGTCTAACATAAACAATGCACTTTGCATTGAGAACG
GACAGAATGCAGATGTGTCGCTCTTACAAAAGGATAATCTTCAGGATGGTGGATTAAGCC
AGCTTTTGGATTATAATGCAGAAATGGAAAGGTACAGGTCTTTTGCAAACTTTTACAAAA
CCAATGGGGCATTTCCACAGACTGCAAAGATTGCCCGTATCACGACGCCCATTTTTCCCA
GTGCTAGAATTGGTATGTCCCCTTGGAACTGTGATAACGCCATGCTCTGGGGAAGGAAAT
CAGCGGCAATAAACCCTAATAGGACCAGCATGCATAGAAATGACTCCCAGAGGCCGGGGA
AGCCTGGCGTGCCGCCAGAGACGCTGCAAATGGCAAATAATAATTTCCTCTCTACCTTAT
CCCCCGAACACTGCAGACCTTTAGCAGGAGAATGCATGAACAAGCTGAAATGCGGCGCTG
CTGAAGCAGAGATAATGAATCTCCCAGAACGCGTTGGAACTTTTTCCGCTATTCCGGCTT
TAGGGGGCATCTCATTACCTCCCGGGGTCATCGTCATGACAGCCCTTCACTCCCCCGCAG
CCTCAGCAGCCGTTACAGACAGTGCGTTTCAAATTGCCAATCTGGCAGACTGCCCACAGA
ATAATTCCTCAGCATCCAGTGGAAACCCAGCGAAGAAGAAAAGGAAAAGGTGTGGGGTCT
GTGCACCCTGCAGGCGGCTAATCAACTGTGGTGTCTGCAGCAGTTGTCGGAACCGCAAAA
CGGGCCACCAGATCTGCAAATTTAGGAAATGCGAGGAGCTGAAGAAGAAGCCAGGCTCAT
CGCTGGAGGTGAGCACCAGGGCTCTGCTTCCCCTTCTTTTATTATTATCCCCTTGCACTC
CAAAGCATTAACCTTTTCATCCAGTCACGTTCTAAGCCCTTGAAAATTGTTTCCATGCCC
ACCCATGCCTGAACATCCCCCCGGTTTCTCAAATCTGCCTACCCGCCTAGCCTAATTGGC
AGTAATTAGGGGTGTTTGtgcggagcgcaagctgagct
>NODE_280_length_834_cov_25.845324
AGGAGCAATTTAAACCAGAACATACCCTGCTGCGTTTCTCCTACCGTTGGACTGGAACTC
GACGGCAGCTAACACAATGGGACAGTGAAGGGCCTAATTATTGCCCCTATCATTTGCATA
ATTACAATGTTTTTCTGAAGCAGGGGCAGTATAGAAATTGTAAATAGTAGTGGACTCGCT
GTCTCTCCTTAGTGGAAGTCATATTTAAATGGAGACAGCCTGTTCTGCTGGCCAGGCAGC
CAGGCTCAGGCAAGAGGTCCCAATCAGCCAGCCTCACAGACTGCTCATTCAATAGGATTT
AAAAAGCCAACTGTGTGGAGAAATGAGAGTTTTGCCCCCCAAATCATATGGAATTACAGT
GCTGGTTGCATATGGGGGGAGCCAGTGGCAGGCACAAAAGCCCACAGGAAGCTGCTATTT
CTGTGTGTTTTATTAACCCAACCAAGCAATTTAATTCTTTTGTTCGGAGGAGTTCTACTT
CATTGATTAACAAAAGCGGGGATATAATTTTTTCAGCCCCTTTTGAAAAGCCTGAAATGT
CAAGCCTTTTAAAGGAGATTATTCTGCCTGTGTGCGATGAATAGAGCCCAGAGTAACCTT
TTGTCTACAATTAAATATTCCAGCATAAATATAAAAGAAAATCAGAGATGGGGAAGATTG
AGTCAGGAGAGATTGGAGAGGTAGATCCTCTGCCCGATAGTGGCAACAGCCTGGCTCTAA
TTAGATATGCCAGGCGGGCTGTGAGCAGTCACTCTCCACAGCACGCCGAGAGAGGAGGCA
GCCTGAGAGAGGAGGACAGAGGAAACCTATCTGCTCATCTGTCTGTCCAGCGCCTTCCTC
TGGGCATCCACAAGGTATTTCAGGAGACTTTGTTTTGTTTTGTTTTCCACTGTTATTTGT
TTTCCCGACATCTTTGCCGCCGGAGAGGAAAAGTCTAAAAGGCAATGCCTTCTGGGAACT
GCATAAGCAGATAGGGCTGAATAGTAATAATAAAAAAAAaagttgtgaggttgtttat
>NODE_281_length_960_cov_30.309376
TTTGAAATATTTTACTTTTTTCTAGCCTTTGCTGATCTGTCTTCACTTAAACTACCAACT
CCTGTGGGCATCAATTATCTTTCCTTGTTGATAACTAATCATTAATTATGTAATACACTG
TAGCCGTAGCTTATGGAAGGGAAGGGAAGCAGACTTAACTTTGGGCAATGATAGTCAGAC
ATATTTTGCAATCAAATCCAAGTTAATTTAATGGGATATCATTTTGGCAAAGCAACAATG
TTTTTGGTCCTGAATCTGAAAGTGCTCTTGCAGTGACACATACAGCTATCTATGGGTTGG
CATGAATCACTGAGCAAGTGGGGTGGGGGGTCCACCCGGGTTGGCACAGCACACTGGGCC
TGTCAGAAGAAGTGGGAGGGGTGCACATTCTTCACCTCCCCCAGAATGGCACCTTCCAAA
GCGGATCCCCTGTCTACCCATTCCCCAGGCCCCAGATAAGAAGCTCATCCGTCATCCACT
GGGGCCGCATTAAATTTTAACTCTGGTTACCGAGTGTGGCCATTCAAACTTTTATCTCAA
ACCTTCTTTATCTTCTTTTCATTAAGTTCTCAAGCACTAATAGCCCTGCGAGTCTCCGCC
GGGGTAAGGATGATGTTCTGAATAATGAAAGCTCATTATTTCTCCACAGAATGCTTGTTA
ATTCAAATGATGATATTAAAACTATAGTAGCCCTCAGCAGTCGGGTGATTTCTAGCATAC
TTTATCATGTATCAATATATACTCTGTTTGTCAAAACTGCCCCGAGCCTGGGCTGACATT
CTCCTCCCGAGGAGTGGAGTGCTTCAGCAGGCCTGCAATACTCTAAGGTGACAACTGGCA
GAGTTTGTGCCTTTAGGAAAGTGGGGGGGAAGGAGGGATGAAGGCAGTGATGGGGAGACG
GATGAAACTCAAAGAGCCGTCATTGTGCTCCCATGTCTATTCGACATTTTTCCATCATGC
ACACACGAATACCCAGCTCCCCCCTCGTCGCACGCACACCCATGCACGAATACACTCACA
TCTGTCATCCTCATCTGTCTTGCCTGATATGTGCACATgtgagcagacatttgcgcatat
tcacgcaagttcatatgaaaacacacacaagtgcgcatgcacatgaacacccatggccat
taac
>NODE_282_length_1566_cov_16.243296
CGGGCCCTTCTCGCGGATCTCCCCAGCTGCGGCGCCCGCCGGGGTCCCGTTCGCGCGGGG
CCCCCCGGCGGGTTGCCTCGGCTGGCGCCTAGCAGCTGACTTAGAACTGGTGCGGACCAG
GGGAATCCGACTGTTTAATTAAAACAAAGCATCGCGAAGGCCCACGGGGGGTGTTGACGC
GATGTGATTTCTGCCCAGTGCTCTGAATGTCAAAGTGAAGAAATTCAATGAAGCGCGGGT
AAACGGCGGGAGTAACTATGACTCTCTTAAGGTAGCCAAATGCCTCGTCATCTAATTAGT
GACGCGCATGAATGGATGAACGAGATTCCCACTGTCCCTACCTACTATCTAGCGAAACCA
CAGCCAAGGGAACGGGCTTGGCAGAATCAGCGGGGAAAGAAGACCCTGTTGAGCTTGACT
CTAGTCTGGCACTGTGAAGAGACATGAGAGGTGTAGAATAAGTGGGAGGCCTCGGCCGCC
GGTGAAATACCACTACTCTTATCGTTTTTTCACTTACCCGGTGAGGCGGGGAGGCGAGCC
CCGAGCGGGCTCTCGCTTCTGGCGTCAAGCGCCCGGCACCCGCCGGGCGTGACCCGCTCC
GGGGACAGTGGCAGGTGGGGAGTTTGACTGGGGCGGTACACCTGTCAAACGGTAACGCAG
GTGTCCTAAGGCGAGCTCAGGGAGGACAGAAACCTCCCGTGGAGCAGAAGGGCAAAAGCT
CGCTTGATCTTGATTTTCAGTATGAATACAGACCGTGAAAGCGGGGCCTCACGATCCTTC
TGACTTTTTGGGTTTTAAGCAGGAGGTGTCAGAAAAGTTACCACAGGGATAACTGGCTTG
TGGCGGCCAAGCGTTCATAGCGACGTCGCTTTTTGATCCTTCGATGTCGGCTCTTCCTAT
CATTGTGAAGCAGAATTCACCAAGCGTTGGATTGTTCACCCACTAATAGGGAACGTGAGC
TGGGTTTAGACCGTCGTGAGACAGGTTAGTTTTACCCTACTGATGATGTGTTGTTGCAAT
AGTAATCCTGCTCAGTACGAGAGGAACCGCAGGTTCAGACATTTGGTGTATGTGCTTGGC
TGAGGAGCCAATGGTGCGAAGCTACCATCTGTGGGATTATGACTGAACGCCTCTAAGTCA
GAATCCCGCCTAGACGTGACGATACCGTAGCGCCGTGGATCTTCGGTTGGTCCCGGATAG
CCGGCCTCGGCCGGTGCGGAGAGCCGCTCGTGACAGGGCTGGGGCGCGGCCGGACGATGG
CCGCCCCTCTCCTGCCTCGCATCGCATGTTTGTGGAGAACCTGGTGCTAAATCACTTGCA
GACGACCTGATTCTGGGTCAGGGTGTCGTACGTAGCAGAGCAGCTCCCTCGCTGCGATCT
ATTGAAAGTCATCCCTCGATCCAAGCTTTTGTGTCTGGCCGAGGGCGCGCGGGCCCCCTC
ACGCCGGCACAGCCTGCACGGACCCCGGGGTACCAGGGGCGCAAAGGGCGGGCGGTTGTG
TGTTTGAGGGAGAGGCCGCTCTTCCTCTCCCACTCCCCCCCTCTCTACACTGGGTTCTCT
CTGTCTCTGTCTCTGTCTCCACCCAACACAGTCACAGTCAGTCAGTGTACCAGGGGCGCG
GGCACTTGGAGTGTGCAGGGCCTGGGTACCAGGGGCGCAGGCACTTAGAGTTTTAAAGGC
TGGAGTACCAGGGGCGCGGGCACTTAGAGTTTGAAGGGCTGGAGTACCAGGGGCACGAGA
GCGCAGGGCa
>NODE_283_length_589_cov_21.123940
TTGACGCATGAAAACGGCTTTACGTGGCACAGAAGAAGTGAATGAAAGATGATGCATGCC
ACTTAAAATGCCTGAGGGAGCAAGTGTAATCTAAATTGGATATAGAGGCTATTATTACAC
AACATTATGCGTTGTGGTGGACTAATTGCGCGGCTGGATGAGTTAAACAGTCAGTTAATG
TCGAATGGCGGACAGGTTTCTGGAGCGCACAAGGTCAGCCCGCGCTGCTCCCAAGCATTC
AGTGGTGTGTACAGGAAAGAAATGCTTGAAGTATTCATGGGATTTTTAACCATTCTAAAT
CTGTGTCCTAAACCGATTAGTTGACACCAATTTTTCTTTGATGTATTAGCTGAGGGCTTT
TGCCACTTGGAAGCCAATTGAAATTCAAAACAGTTTTCGCTCCAAATGCTTTGGGGAGAT
CTGCTGCAAATAATGGATGTAATTTATTTTTGACCTTGCTTTTTTTTTTTTCTCCAACGG
GTGGGTTATTAAATGATTAAACATATGTGCACTATGCTACTTGACTAAACAACTGCGTGC
AGCTCTGATTAGCTATTATGACTATCATTAAAGTACATCAGTAATTTTACTCCTTTTATT
TGTGTGTTTTAAATAGTGATTGGCCGTGACATCAGCTGTCGAGGCATTGTGTGTGTGTTT
ACTTAATACTGATGTTGCTGTTGCAAAGTTGTTGTTTTTTTTACAGTTGTATTAAAAATA
ATAACCGACTGTTTGTCTTTTGTTTTGAATCCGTTCAGATCcatgttgaggaa
>NODE_284_length_804_cov_22.317163
GCCTTATTCAATGAGAGACACTTCATCAAACCAGAGAGAACCCTGCGGCCTATTGATAGA
TGGGCTTTGTGTGGGGTTTGAAGAAAAAAGATGAGGCATGGGGGTTTAGGGCTGAGGGGA
GAAATGGGAGGGAGTGTGGGGCTTGAGGGGGGAGTGGGGGGTGTCACAGATGTCCAGCCC
TTTGAAAGAAAATTAAACAAGTACCTCATTAGCCAACGCTTCAGTGCTCCCTGGAGGTGG
CCACTGAGCCAGGCTTTTTAATGAGCTGGGAACTTAAACGCTGCCAAAGTTTACCCCGGC
CTTGCCTTTCTCTGTTAGGCCACTGGGAAGAGCCATGCCCTCCCCCTTTGCCCCTGGTCT
CCTCCACCCCCCGTCTCACCCCGGCCCTCCTCTTCCATTGAGGGCTGCTCATGCAGAGGA
GAGAGAGGCACCACGCTGATTCCCTGCCTTTCAGCTCCGGAGAGGGGGATAATGCTGTTT
TTGTACCACGCATCCAGAGGAATTATGTGCGCTAATTTGATTAGGGGAAGATTTGATTAA
CTGGAAAATGAGGGCTTTGCTTAGACTTTCACACGCTTAATTTATCCCTTGCAAAGCAGA
CGCAACATTGTGTCATGAAACTCAGAAGGCATATGAGAAGCCCATTCACCAGCTAGATGG
CCCTTTCAGACTCAACAATATCTAGGACTGCCACGGTTCAAATTGGGATAATCAGTTTAG
AGCTTTTTGCCTGGCCTCAGAATACAAATTGCATTTGGCATTAACAGTGAAAAGGTTCAA
AGGATAATGAGATTAATGTAGCAGGGAATTGAGCTAAGGCAGAAAATTTCCAGAAGAAAA
TGCAAAACTAGTGGCATTGTTGCACAAGGTGGATGTGAAGAATTTTTTTTTCCCCCCTCT
ATGATTTATGTTTGTGTGATTCCTACTGTGGTTGCTGCTAGGAGATTATGATAATGCTTT
GGCAGCAAATGTCAATCAAAGATGCAgt
>NODE_285_length_436_cov_39.951836
GAAAACTGTATGGCACAAGATGTATAATTAGAAGCAACTAATGATGTCATGTATCTGACC
ACAAATAAAGAAAAGATAGAGGCTGGTGAAAACAGATTCTGTCTTTCTGTCCTCAGCCTT
TTCAGCCACATAGAAGGAATAAGATAAATCTGTGTTGCTTAAACCCCTGCTCCTCCAGCT
GGATTAAAAATTCATAAGATATATTGAATTGGTGTGGAAATCCCAAAATATATGCAATTT
GATCAAGTGGGGATTAAAAGTGTCATTGTGCTTGTCAATAAGGGTTGGTGGCGACGTGGC
AGTATCACATTGACTCTTGCGTATTAATACTCAGTGTCCTATTGGGCCATCAGCTGATTG
TTTGGAATGTAAATGATGCTGCTGATGGCTCCAGTGACTGATGGCTTAAATTCCAATTAA
TCAATTGCTTCATCAGTTTCCCTAATTCAGATCAAATATCTCCTGAGTGCACACTCCTCT
TCCAGTGGTATTAGAAGAAATAAATGCTCTGGAAGTAATTTTCATCAATCTCGTGTACAT
GCCAATATCCCTCACAAGCCTGGTCCAGGTTGAGGACTTAATGTCTTAAGTGTGTGTTTG
TGTGTGTGTGTGTGTGTGTG
>NODE_286_length_740_cov_23.951351
GTACATGCTGCATGATGTCTTCAGAATACAGGTTTTTAGACAAAACAATATAGAACAGAA
CATCATTTTGTCTAAAGTTCATTCATCAAAAAGCTGCATATTTTGAAAAGGGTAAAAGCC
CACACACACACCCCTGTCAGGGAAGCGCAAAGGCTAGATACTATAGATTACTTTAATCCC
CTGCCAGATATAAAAAGGATAATTACATATTTGTGGTGGAGGCTGTGTGGTGAAAAAATC
AATACAGCCTTTTTTGTATGACACTTCATTAGTGTGAAAAAATCTTGGAGCTGAGAAGAA
CTGCACTGCAATTAAATGGTTCTGCTACCTTAGACTTTGTAATGGCTCTATATTATTATC
CAGTTTATTTGAAATAGTGGTTGCACTTGTGGAGTAATTGGAAACCATTGATTATGTACT
TTTATGTCTACACTCTTGCACATCATTATGGAGAGAAGCAATAGTTAGTTAGCCTCTCTA
ATGAAGCACTAATTGCACTAAGTAGGTTAAGATGTTAGTCAAACTGCACTCAACTGAAAT
CACAACACAAAGACTTCCAATTAATCTGCATACTCTGACTAGCAGATGTTGTTTTGGACT
CCATATCTTGCAGCTTTTATTTGCTTTGTGTCTGATCCTGTTGCGTAAATAGAAATTGGA
TTCGTATCAGTCCATTGGCAGCAGATGAAATTGATTGGGAAGGGGGGAAATAAGGGGCGG
CTGGGGAAAAAAAAATCTAAGGTGATGGAATATAAAGTGGCCACTTTGCTGCTGTTTTCA
AAAGGAGGACTATCTGTAATGTAGATTTCCTTCTGATAATGTCAGCGGTGTAACACTGGC
TGGTAATTGTACAGGAGTGCCTGTGAACTCATATCACTGTGTTAACATtcatttaaggat
gtgagacccctgcactttcagttt
>NODE_287_length_921_cov_9.036917
CCTCCAGATATGAAGGAACACAAATCACTGGTCCTTACCAGATGGCAGAAAAACGGCACA
GGATAATTGAAAATCTAGAAGTGGATCAATATTTAGAAGCCCAAGGTTACACGAAGTATG
ACACTACTATTAACATGGAAATATGATGCATTACATCCACAGGCAAATTGGCCTCTGTTA
TTTGACGGTGAGTGAGTGCTGACGGAAAAGCTTCAAGTGCTGGTTTCTTGACGACAAAGA
TGCCACTCTTGGTTCGAAACTATCAGAGGTTAACTGCCGCTTCTCACACAACCCTGGCTT
ATCAAAAATGTACTCTTGCAACCCTCGTGTGCATACCTGCGGCCACATGTACACACTTAC
ACGCATCCATACTGTTGGTCAGTGGTATGTGGTGCAGGTCTCCAGGTCTGCTTTACGACA
GAATGTACCATGAAAGCTCAAAGCCCCACCGTGTCACAAACTACCGCTGGCCCACCCCAC
CCTTCTCTAGCATTTACCTCTGGCCTGTTAAAAATGATATCAGCTCATGGAGGGCAAGCA
TTAGCATTTGCATTTTATTGGAAGCACAGAGATTTAGAGCAGAGGATATATCAGCTCTGA
GCAGACAGAATTAGTTAACAATGCATTACCTGCCTTTTATGGCAGCTATAACTCTTTTCC
CCTGGTGGGGAGAGGAGATGAAGGGAGGAGAGGGGGGGTGGCGGCGGCGGCGGTGGTGAA
GGGGAAACACAGCCAGCAGAAGGTTGGTGGTGAGAGCTGTGTGGCGCAGTAGAGGGGGGC
ATTCCGAACGCAGAAGCTTTGTCTGTGGTGCTTTACTGCACATTAAGTGTGATAGCCGCC
CAAATTAGAGCATCGCATTGCAATCACCTTCACACAGATCAGTGCACTGTGCTGAGAGAT
GATGAGCCAGTCGCCGCTGCAGACATTTTTATCTGACTGCAACAAGGAAATGGAGACACA
GCTGTTGGGCAGCTGTGCCTACATGATCACAGCGCTAGAAAGGCCACATCAAATTACACT
GGCCTCCATAATGCTTGTGACTTACAGTACTTTTTCACAGCTTCTCTCAGACTAATGCAG
TCTTTTTTTttaatatgcaaggtgg
>NODE_288_length_411_cov_2.167883
CAGTCCTCCTCCAATAACTCTCCTGATCTACAGAACCTCTCTCCTATTGTGTCTCCTATT
CTACACTCACCTTTCTTTAAGCCCATTCATTCAACCATTCACTCTCTCCTTTTGTCTAAT
TTTCTCCTACCACCCTCCTCTTCTGACTTTGTCCACCTTGCCACATCTTCTCCTACCATC
GTCTCCTCTTGTCATTCTTTTCCTCTCATCATCTTTCCTCCTCTCTCCTCTTTTGTCACT
GTCCACTCCTTGTCAGTTCTTATCGGTTTCCCTTTCTCTTTTCGTATCTTACTGTCCTAT
CTTTTGTCACCTATAATCACTTGAAGTCCTTCATTCTTGCTTCTCTTACTTAATTTTGTT
CTCTCCTCTCCTTGTGTTTGAACTAATATTCTCTCCCCATCTACACTCCTTCACCATATC
CCCTGTTCCACTGTTTGTATCCACCTGTCCTTATTCCTTCTCACCGCAGTTACTCTTCTT
GCTTGTTGTTGTGTTTTCCATTCCTCTAAGATCCTCTGTCTCGTTTCTGTAGCTCTATTC
TTCTCTTTTGAATATACAGTATCGTTTATTAAGTAATATTGCTgctccggtgtga
>NODE_289_length_520_cov_24.998077
CTTCTTTTTTTTTGTGTGTGTGCAACCTGCTTTTCTGTTTCAGTCTCTCCCAGCCACGGT
GCTCCCCCAGCCCACCCCCATAACCCCGCACTCCCCTTCTTAGAGCTGCAAGGCACAGGG
GCTGTGCTTTATTTCTCTGCTCATTTTTCTCGGAGATTGGTACCTTCACACGCAGATCCA
TACCATGCTCCTGTGCAGTGCAGGCGGCGGTGAAGAAAGAGGGTTATATTTTCCCCTTGA
GTTAGGACACCTCATGACAAATGATAATGGATAATCAATAAAGTGGGAAATATGAGGCAG
CAAACTTTATGAAGCCAGGAGACATATTACTCCCCAACAACACTGGTTTCCCTTAACAAA
GTCACTACTCGACTGTGCCTAATAATCTGAAGGAAAATCAAAGGACCCGCAACCACATCA
GCAATATTGGCAACTTATTCCACTTTAATGGCATTTTGATTGATTTTTTCCCTCTTCCTA
ATGGTCGTTTTATAGATTTGACGCTGCTTCTGCAAAACAGCAGTGTGTAATAAACCTCCC
CGAAGGCAAACGTTAGCCATTAAAGCTCTTGTCTTACTAGCGCTCATAATTGGAGGTTGA
CCACCACCACATTTTGGTCTCTCACATAACACACACACTTTCGAGGACGAGCCTTCTCTC
TCTCCTGCACCTCTCCAGCCCTTAGATAtttttggtagatggcc
>NODE_290_length_858_cov_20.107225
AGGTTACCAAGGAGACACTGGACAATTTAGGACCTTGTTTCGCAATTTATGGTGCATTTC
CATAATTACTACAAGAATGCTGGTAAATATCGAGATTTTGAAATCATTTTATCTATAGTA
ATTTCATATATTCTGAGATCAGAGTGTTGTAAAGATCATTTTCTCTTACTCAGGTGTGAC
TGAAGTGTGGTGCTGACCAGGGTCCTGAAATGTGTTCTGGTTAGAAAACTGAAGAAACCA
TAGGCCTAAATATGGTACATCTGCAAAAATCTAGTTAAAGTTTATTTGTAAAATCGTCCG
TACAGTGGAGAGGAGAGAGTGATTTCATGTAGTTATTTAAGCAATCATCAGAGGGAGCCG
AGGAAAGGCGCTGACAGGAGCCAGAGACACTTCAGGCCTGCACTCTTGTCAGAGTTGTCT
AGACCAAATATTGGGATAAAGTTATCAACCGTTATTTGATTTCAATTTTCTCCACGCACC
TCGCCGAGGTCATAATAACAACTTTATTTTCAGTGGTGCATAAATTAATTACGCGCATTT
AATAACTAAAATATCATTATATTCCCCCTTTAATAACATAAACGCTGCACGCCAGGGAAA
CCCTTAATAGCGCGGGGCCCTGTAACTGGCCATTATCCGCCTGTAATGATATTACAGAAC
CAATTACGCGCCATTAGAAGGGATTTTCTGCACTTTATGTGGTTTAGTCCAATCCCGCAC
TCCTCTTCTAAATTTCAGCTGCTTCTCGAAGCCTCATTTTGCTTCCACCTCAGAGACGCA
TGGCGTCTGCGCTCTGCCGTCCCAGATGCGCTTTAAAACTAATTGAAAGGGTCCCGCAGC
AGATCATTTATCTGAGGAAGCGAAATAAATCGCAGGACCCCTTGCTGTGAACAAAATCAA
AAATTTGGCCTTGTGAGTGTTCTACATGCGCAACCCCTTGTAAAGTGGACCCCCTAACAC
ACCCTGACGAGCAATTAACCCACCCGACAGTCAATCTAAAACCCAAAAGcagtcatcctc
cttttttaatataagaaagaac
>NODE_291_length_1052_cov_40.969582
GGGGAGTTTGTCTGGTCAAAGTTTATTGATTTTGAAGTATTACAGCAATTTTAAACACAT
GAAGCTATATTTTGGACTCATAGTGACAAAGCGTCTGCTGCGGCTTTGGAAAAAAGTTTG
AGTCCTCTTTCTAACTGTCGCAGAGTGTGATCCATTAGCTTTAATTGTGCTGCCATACTA
GTTCAGTCACATTTGTCAGCTGGATCTAAGCTGGGGGAAACAGAGGTGCAGTGCTAGAGT
TGCTTACTAGTAGTCCTCTGCTCAGAGTTTAACCCAGTCCAGTCCTTAATGATCTATCTG
TCTGCCACCCGCACAATGGCCCACACCGCTGCTCGCTTTCATTTACAGAGTGCCAGTCTC
TGAACTCCCCTCATCAGCCCTTTGTTCCTGGCTGTTTCATGTTTTTTGGGGAGTTGAATG
GTGTAGCTGTGTATGGGATACTTTTGAGCGAGTGGTTTAGAGAGACAGCCAGAGCAGGAA
TTTTCCAGTGCAATACATTATGAAGATTTCACTTTCTGCCTTTGATTCTGCACTGACAGT
TATCCTTCAGCCCTCCTTTAAAGTCCCACTTTCAATCCCTAATGGCTGTCATGTCGCTGC
GCTCTCTGGACTCTTACTCAAAGTGTCATTGGCATAATGGTCGGCAGCCGTTGGCCTCTT
TTGATCATCCATGCTGTGTGCGAGAGCAACTGGAGCTGAAACACTGAGGTGTATGAGGTG
TCTGTGTGTGCGTGCGCTGCTTGCGCCTCTGCTCGGCTGCCACTCCCAGGCAGAGCTCCA
CGACCGGAAATCTAAAATTCACTTTCAAATAGTTTTCCTCCTGTTCTTGGTGCCTAATAG
CCAAGCAGTGGAAAGTGTGTGTGCATGTGTGTGTGTGTACTCATTAAAAGGATAACACAG
GTTTCTACTGTATCAGCATCTCAGGCTCAGCCCAGTTTGGCACTCCCTCAACGGGTATGC
GCACTCCAACAAAGGGATGAAGGGGCCGCAAGAGAGCAAGCGAGACCAGGAGTGAAAACA
TGTTGTGCGTGTATGTGTGTGACGGTGAGCTGAGGCCTTGGACGGAGCCAAAGTCAAGTT
CAAACACCTCGGCCTGCATTCACACGTATCAAGCCGGTCCAAGATAAATTCACACTCTAC
CAGGCCAGAAAGAACAAGCGGGATGATCGCGGCCAGAAACATCCGGAAGAGCTCCGATAC
GTTCCAGCAGAGGCTTCGCTTTTTTTTAATAGAAGc
>NODE_292_length_1758_cov_7.270194
CAGAGGGAACCATAGGGGCCGGGTGCGATGTGGATCGGGTGGCAGTCGACGGCGGGGGCC
TCGGCAACCCGATCCCCGGGCACAGCTATTGGCTGTAGGGACATGGAATGTCACCTCGCT
GGGGGGGAAGGAGCCTGAGCTTGTGCGGGAGGTCGAGAGATACCATCTCGACATAGTCGG
CCTCACCTCCACGCACAGTCTGGGCTCTGGAACCCAGCTTCTCGAGAAGGGCTGGGCTCT
CCATTTTTCTGGAGTTGCCCGCGGGGAGAGGCGGCGGGCTGGGGTGGGCGTGTTAACATC
TCCACACCTCAGCCGCCACGTGTTGGAGTTCACCCCGGTGAACGAGAGGGTCGCGTCCCT
GCGCCTCCGGGTCGGGGACAGGTCTCTCACTGTTGTCTCGGCCTACGGGCCGAACAGCGG
TGCAGAGTACCCGGCCTTCTTGGAGTCTCTGGGAGGGGTGCTGGAAAGTGCTCCGACTGG
GGACTCCATTGTTCTCCTGGGTGACTTCAACGCCCACGTGGGCAACGACAGTTTGACCTG
GAAGGGGGTGATTGGGAGGCATGGCCTCCCTGATCTGAACCCGAGTGGTGTTCTGTTATT
GGACTTCTGTGCTAGTCGCGGTCTGTCCATAACGAACACCATGTTCGAGCACAGGGGTGT
CCACAAGTGCACGTGGCACCAGGACACCCTAGGCCGGAGGTCGATGATCGACTTTGTGGT
CGTGTCATCCGACCTCCGGCCGCGTGTCTCGGACACTCGGGTAAAGAGAGGGGCAGAACT
GTCGACCGATCACCACCTGGTGGTGAGTTGGATCCGCTGGCGGAGGGGTAAGCCGGACAG
ACTTGGCAGGCCCAAACGTGTCGTGAGGGTCTGTTGGGAGCGTCTGGCGGAGACCTCTGT
CAGTGCGGTCTTCAACTCCCACCTCCGGGAGAGCTTCTCCCAGATCCCGGGGGAGGCTGG
AGACATTGAGTCCGAGTGGACCATGTTCTCCACCTCCATTGTGGAAGCGGCTGCCCGGAG
CTGTGGTCGCAGGGTCTCCGGTGCCTGTCGTGGCGGCAACCCCCGAACCCGGTGGTGGAC
ACCGGAGGTAAGGGATGCCGTCAGGCTGAAGAAGGAGTCCTATCGGGCGCTGCTAGCCCA
TAGGACTCCTGAAGCAGCTGACGGGTATCGGCAGGCCAAGCGTGCCGCAGCCCGGGCTGT
TGTGGAGGCAAAAACTCGGGCCTGGGAGGAGTTCGGGGAGGCCATGGAGGAGGACTATCG
GTCGGCCTCGAAGAGATTCTGGCAAACCGTTCGGCGCCTCAGGAGGGGGAAGCAGTTCCC
CACCAACACTGTTTACAGTGGGGGTGGGGGGCTGTTGACCTCAACTGGGGACGTCATCGG
ACGGTGGAAGGAGTACTTCGAGGACCTCCTCAATCCCTCCGTCACGTCTTCCGTTGAGGA
AGCAGAGACGGGGCTCTCGGAGGTGGAGTCGTCCATCACCCGGGCCGAAGTCACTGAGGT
GGTTGGCAATCTCCTCGGTGGCAGGGCACCGGGGGTGGATGAGATCCGCCCTGAGTACCT
CAAGTCTCTGGATGTGCAGGGACTGTCGTGGCTGACACGTCTCTGTAACATCGCGTGGCG
GTCGGGGACAGTGCCTCTGGATTGGCAGACGGGGGTGGTGGTCCCTCTTTTTAAGAAGGG
GGACCGGAGGGTGTGTTCCAACTACAGGGGGATCACACTCCTCAGCCTCCCCGGGAAAGT
CTATTCCAGGGTACTGGAGAGGAGGATTCGACCGATAGTCGAACCTCGGATTCAGGAGGA
ACAATGCGGTTTTCGTCCCGGTCGCGGAACACTGGACCAGCTCTATACTCTCCATCGGGT
GCTCGAGGGATCATGGGAGTTCGCCCAACCAGTCCACATGTGCTTTGTGGATTTGGAGAA
GGCGTTCGACCGTGTCCCTCGT
>NODE_293_length_847_cov_26.226683
AAAGGAACATCCATACATGCATAAAATATAAAGCCCTCCACTGGCAAAGCACACACAGCA
CCTCTCCAACACAGCAGCCTATAAGCCCCACATCACATCCACCGAGCACATTTGCGCGCA
GACACAATGTAATATTTCCTTACCCCTCTCACTGTACCGGCATATCCTGAGCGGAGAAAT
GCCACACAGTCTTCTCTCACACAAGCTCTGTCAACATCAGCCTCACCAGACATGGGTCTC
GATACTGAGTTTCTCAAGTAGCCACTGAGTCCAACCTTTCTCCAAGCAATGCGTTGCCAA
GACCAAACAGCAAGCACGACTATTTAACTGGTAATCATCCCCCCTTTTTCCTATTGCTGT
GTGTGTGTTTCCCATTGCTACTTACCATTTTTTCCCCCTACGCTGTCCTGGAGATAGAAG
TGTCTTAATATCCACTCACTCCAACAGATGCTGGTAGGTAATGTGTCTTGTTTGAAGTCA
TCATATGAGAACTTCTGCTGTGCTCAGTAGATCGCCCACCACTTCGCTGACTTATGAATC
TAATAACCCTTTGCAATATCGGCGTGCTTAAACTCTCTTAGGCAACACCTTGGTGGCTCT
ACAGTAAAAGACAAATATCAACAAGCCGGGCTTGTCAGAAAAAGCTTGTACAGATATACG
TAACACCCTCGCCCGGACAACGCCATTAGGGGTCTTACGTGATTGAAATAAGCGACGGCG
GCACAAGTTTATGGGGGGGATACTAGTTCCTGGCTGATCGCTCGTTCGCCGCCTCAGATC
TTTAAAATCCGCATCGAGTTACAACGACAGGAGCATAAAACTTCTGAGACACATCCATAT
TCACGTGTTTGTGTTATACACCGTTAACTCCCTCTTTGGCGAAGGGCCATAGGCCTATTA
CGCATTACGCACAACTGGTCATTTAGATGCTTTCCAACGATGGACAGCGTCTTTTTTTTT
CTCAATCAAAAAGACACAACAACAAATAGACATTTACAGCGCCCCTGTGTCTGCCTGTCA
AGTTCTTGAGg
>NODE_294_length_415_cov_45.537350
TAAATTTTGAAAAGATATATCTCTTCCCCCCGTGCCTCCCCTGTTTTCTCATTCTTTTGC
TCTCCCTGTCTGTTTCTCTCTGTGTCTTACAAACACACACACACACGCACACACTGCAAC
ATGCATACAACCAGACATGCACAACCCCTCTTAAAACCGGTTCTCCCCCCATAGCAATTT
TGTCAGAAGTTGACAATGTCTTGATTTAGTTGTCTGGCTGTTCCGGCCAGTTTTCCCTGC
TGCGCTAATGTGAACAGGACATCCCGCTGGGCACCAAAGAATACCACTTCACGGCAGCCG
CATAGCTGGCAGCTTTTATTTATGGCGCTACCGAAATGAATGGGTATTAGTGTCCAAACA
TTTCACCATGCTCCTGCAGCCACACACAAAAGCCACTGATTTCCAGCAAATCTGCACTTA
TTTTATTCAAGAAGACTAAAGCTAGGGAGAGGGGAGAGAGACAGACAGACAGAAAGAGAG
GGAGAGAGAAAACATTTATAATGACTTAAAAGACCTCAAAAGAAGAATGGGAATTGCGTT
TGAAAAGGATTTACGAGACAGAAATCGAAAAAGAAAAAATGGCCCCTCTATTTCACTGC
>NODE_295_length_655_cov_9.187786
ATGGAACATAATTTATAAGGCGAGCGATGGGAGTTCATGAACTGATGCTGAAGTGCAAAA
CAGAGGATGTGCACGGAGAAGGAGTGGAAATAAAGGTAGAGAAACACAAAGCGGGAGAAA
AAACAGAGATTGCTCGAATCAGACTCGGGAAAAAATTGGGGGATTTTGCTCGACGCGGAT
CTAAATGTTTATCTTTCTGTCTCCTTTCGGCTCAGACAGTTCTGGAAACGCTCCTACCAG
TCGTTGATAATATTTACAGTTTTTACATACGGGCTCCTCACAGCTTCGGTTTCTCTGTAA
CGTCGTTTTTTTCACACGGCATCGGCAATGATTGAATTCCAACCTGCGCGTAAGTGTTTT
TTGATCTAGTCGGCTTGATCCTTGTGCACCAAAGCAACCGCCGACACACACCGCACTCCG
CGCGCACACACACATCACATTATACGACATCAGCCGGGGCTCAAAGTGGATCATTATTTA
CTAAACAGGTTGCCTAACAAGAAAAGACGGATTCCCCTGCAGGCTTGTATAAAAACCCTG
GAAGCATGGCGGCGGAGCAATATCCATCATAATTGATGTGTTGCAAAGCAGATTACACAC
ATTAGCGCACACTGTTCTAGCTATGACAGCTCCAACTGAACATGACAAATTCCATAATAT
GCAAAAAAGAAAAAAAAAAGGTATTTTTCTCTCTCTGGGTATTAAAAAGGCAACCAACAA
AGAAGCATTTGCATTGGCAGGAAGTGGAAGTGTTGTGTGTGTGCATCCGTGTCTAACTAC
GCCTCCTCCATGCTCTCATCTCGCCTTAATTACATTCTATTTGTTCCACTTGGGGCGGa
>NODE_296_length_839_cov_11.494637
GCTCACTGAAGAAGCAGGTCTCGGAAATAACCTTGGGCTATTATACTGACTAGTCTGAGA
AATAGGATTTCGCCTCATTAAAAATAAATCAGGCCATTTTACACCGAACAAGAGCAAGCT
AAATTGCGCTAAGGAAAGGACAATTAGCGCAGAATCAATCCTTTTCTTCCTGTTTCTTTT
TTTTGTCTCCTCTCATTTTGTTGCTGCTTTATTTTAGCACCGTAATGAATGCTAGGAGAG
AAACACACAAACCATGAGATTCTTGGAAGAAGAAGGCAGACAAACCCCCATCTCGCTCAT
AGCTATGTCTGGATTGCCTTCTGCGCTGAGATAGGAGTCAACATGTTTAGCGACATCAAA
AGAAAACCTGATACCTTAAGTATAAGAAGATTAACACTTGCAGTGATCTTGAGCTTAGGC
TTCTCCAGGACTTTCAACAGACTGTGCCAGAAGGGACAATTACCGATGAATTGGCACCAA
CATCTCGTCGTTATTTAACAAAATCTGGCACAGTGTATAAGCTCTCGTCCTTAAGACTTC
CTTTCAAGTCTGGCCCCGGTATCAGAAGGCTAACAGATTGGGGAATGTGACGAGAGCCGA
CAGCAGGGGAATCTGCAGGAACACTGAAAAAGGGAGGAGGGAAAAAGAAAGCAAGTAAGC
AAGAAAGAAAGAAAAAACAAAGGAGACAAAGACGCAAACAAAGAAACAATCATATCACTC
AGTAGACATTTTATTTCCTGACTTTGGGGGCTGTGTCATATCTCAGGGTGGATATTTGTG
GTGTGTCTAAGCTCACTGGTATGCCTGTGGGTTTTTACTGTGTACCTCAGTGGACTCAAT
ATGACAACTTTAGGAATGTGACATTGTGTAAAACTCTGAAAACAAATGCCGTGACAGTCT
GACGGAGAGCCGCAGATGCATGCAAAACATGCACATACACACACACGGATGGGACTTTTA
AGCACATTTTTTAACTTGTAATAATTTAAATAGCATAATATTTCACAATTATTGCTATTT
AGa
>NODE_297_length_631_cov_23.865294
GCACACAAAACGTGCTTAAATCAGCATGCTATTTCTGTGAGCCTACGTCTGGATGGACAC
AGATGCAGTGACGTCACGAGTCCAAACAAACCTCTGAAGGCCATCAGAGTTCTCATTCTT
TGTCTCAGTGACCTGCATGTCTCTTAAAAAGCTCCCACTCTCACAGCCAAGAACCTGCAC
TTTTAGAAACCCTGGTGTCTCATCTTAGCCCTGCTCTTCAAACAGGCCTGCATTGATTAA
CTCAGGGGGCTTTCTCTGCTATCCACCTATTAATTATATGGCCTTCATTAACACTGGGCT
GATGAATGGCCTCTGCTGGAAAGGCGAGTTAAGAGGAGGTGTTAACACAGCACCTGCCTG
CACTCATGTGGCCACTTATTAACCAACAATGACCTTCCACATCATAAACCCACTGGCCGG
CTATTTGCTGTCTAATAAACGGAGCCCCTCTCTCTCTCTCGGCCCCCCTCTTCCATGCGT
GGACCCCTTTACTTGAGCCCCTCAGAGTTTATTGTTCTGGAGGAAAAAAAAAATAGATGC
CTGTAAACTTGGGACACCTGGAATCAACTAAAATACAGATCCATGGGACCAAAAAGGAGT
TAAGTAGCATAGGTGGTTAATGGATTGATGAGGAGCCTCTCCACAAGCCCTGTGAAGAGA
AGACAGAGGCAGCTATAGGTGAGTGTCAGAGCTTTTCTCTCTTGACATTGTAGCTAATGG
TAGCAACTCCGCAGCACTCCAATGCTAATCTGTCATAATAGCAGGTCAGTATACAACGGG
TAGGCCCTtgcttttttcaaacatggaatacatca
>NODE_298_length_487_cov_20.462013
CCCTATAGTTTTTTTCTTCTCTTTTTTTTTTTCCAGATGAATTTTATGATATTTTCCTCC
CCTCCCCACTCCATCTCTCCCTCTTTCTCGCTCTCTCACTTCTCGGCAGTTTTCCCCAGA
CAGGTTCCACAGTGTTTTAGAGGGGATGGATTTAATTGCTCTGTGGGGATTGGTTGGCTG
TGCCGGGCTCGGCTGTTTAATTAGTGTACCCTGCCGGGATTGGTTTAATGCTTCATGATC
TTGAAATTGTCTGATTGTTCAGCCCTCTGGGGACTCTCCCTGCCTACGTAGGCCAGCAGG
TTTAGCTAAACATTGCTCCAGGCTTTTGCTGTATGCGGCAGGAGGAACAGTATGCCTAAG
GAACCGGAATTTGGCTGAAGTGGGGGTCAACTTATATGACGAACCGGTCAACATGCATGT
GAAGTGGACAGTCTTCTGACTCTCCTGAGTACTTGACTGCAGGAGATGTGTACAGACCTC
ACAGGAATGTATACTCTTACAGTCCTTCATCTCAGCTTGATGCTGTATGGAAATGATCCA
ATTGACTATTAATGCAGTACCAATATTTAGACTGCGATAGTGTTTCTGTATGATAAGCAA
GCATATGATTTTAGCTGCAGCCAAGCAAAATAATTTGCTATGCATGTGGTTCTgtatttg
ccccacacatt
>NODE_299_length_616_cov_12.819805
GTGAAAGTGCACTGACTTGACTCCGCTGCCATAAAATGTGGTTATATCAGCTTACTGAGG
CCTCTAGAAGGTAGAGCAGGTCCCTAGTGCTCCATATGTATAAGAATGATATGATGATAA
TGGCTATTTAATGGGCAGATGACATCCAAAACCTTAGAAGTAGAAAAGTTCCTCCACAGT
CACAAAACAAGCTGTGGCCACGGCAAGTCCACTTATCCTCATGTGTTCATATTCATGGTG
TCTTCATTAAATGTCTTTACTAAACCTACACTGGAAAAGAAATAAGCTTATCATAATCAC
CCATTTGCCCATTTCTTCTGCTTTATACGTACCAAACATAAAACAGGTTGAGGGACTTAT
ATCTCTGGTTTACATTTCCACTCTGCCTCATTGTGTGTGACACCCCTCCTCTCCTCTCAC
TTTCTCTCCCTCCTCCTTCCTCCCTCACCCCCTCCCTCCCCCTCTCTGCATGCCCACAGC
CCAGCAGTAATTCTGTGTTTATCAACTCTTTATTATGGCCCCTCGCATCATCATTTACAA
TGGTAGCATCTGCTCATTGCCTAGCCCGAGCATGGGGCAAATTGCTTTTATAGGGAAAAA
ACAGCCAGTGAGAGGGCTCACACACTCACAAATACACACACACACACAGCAGTGGCTGCG
CACAAATCAAGAAACCGAGCCCCGGCCTATTTACAGCGGTTGTTAACTCTCCTGGCAGAA
TCACACACAAACACACAAACACTTCACTTCTTCTAACAGGATCAAATGATTAGCTGGCCA
CCATCGGCGAATCAAAATGA
>NODE_300_length_1104_cov_26.950182
CACAGTGTTATATATTTGTAGCCTTGACTTGATGATTATACTTTGAGCACATGTACATAA
TATCAAAAAGGATGAACGTTCAAGCGTGAACCTACTCAGCTTTTAAAAAATCCTAAAGGA
GCGTGGAGATAAATTATATGACAAAAGGTAATAAAGGAACTCAGTATCTCAGAAGCTGTG
TCCACATTTAGTTTTTTAACAAATCTCTTGCTGCTGTGCTGCTTGGTGCAGAACCATGAA
TGCATGTAAAATGTAACTATTGTAAGTACTTGAAGTCATGACAGCTGTCTATAAGCATCA
GGGACATGTCTATTGGCCAACTTGACCCTTGTTAGAAAACAAAACAAATACAAAAAGAGA
ATACTGCAGCCTGGGACTGCCGAGCCGGGTCACTGGAGATTTTCCAGACAAACGCCGCAC
AGGGGAGGGGAGGGGAGGGGAGGAAGAATAAAAAGGACAGGCTCAGAATCTCATTTTAAC
AGACCGCACACAATCTGGGCTCCCACAGAACTATCTCTGCCTGACCGCTTTCTATTTATC
CCTTATCAGTGTTTACCAACCGCTAGTTTTCTTTCATTCACACTGTGAGGCAGTTCTCTT
ACTATCAGTCAACAGCTGACACCGTGGAACAGCCTCAAAGGCAAGAGGAAGGGATCAAAA
CTAAACCAAAGCTGTTTAAACAATACAACAGAGGAAATAAATTCATAAATCCTAATTCTT
CCCAACCCACAAGGGTATAAGCAGATCCTTTATAGTTAGGCCAACAAACAAAACCACAGC
CAATGAGGTACATTACAATCAAGGTAAATTCTGAAATATATTTAGAAAAAAGAAAGGCGG
AAAAAAAATCCCATGTAATATTAATTGGGAACATTTCATAGTCTTGCCCTGTCAAGCAAA
TATAAGTATTCACTAAAAGGCTTTTTCTGTTGAGTATAATTGTCTTTTTAGGAAAATCCC
AACCTGAGTCAACATTGTTAACATTTTTAGATCTTTTTTTTTCTATACTACTAAGAAGCT
AGACAATTTAAGGGACATGATACACAACTCAAACATTTTATTAAGATTTTCAAAAACGTT
ACAATGGTTAAGAAATGCTTTATTTTAGAGTATCTGGTTTGGATCATACCACTTCTAAAA
CATCAACCATTAGACTTTTTTTTACTCTATTTAATTCATATAATGAGGATTACTGTTATC
TAGAATTCTATACTATATATAAAATGTTATAATATATATTTTATTATAGGCTGAATTTTA
ATGTATGCAATATCCCTTATATTATTTt
>NODE_301_length_607_cov_10.746293
ATCTCGTGTAACAGGCTTCTCTGGAGGATATATGTGAATACACATGCCAGTGCTTAAGCT
TAACCTTTTCCTGTGTCAACAAGAAATAGCTGCAGCCTACAAGCAGGAAAATAAAAGCAC
TGCTCCAATTATATGATGTGAAAATGCTGTCGCTCTGCACATTATCAGTGAATATATTAG
TCCCTACATGTTTGCTACCACAGTGTCAACACTCCAGCTGTCCAGTGAAAAATTAATTTA
GCAGATTAAATGTCTTCTTCAGTCCTGCATCCAGGTTCTGCCACACTGGCCCTCTGGTAA
ATGAGTTATGGTTAGGGGTTCCCTAGTGATTGGTTTCGGATTAACCATGAATTTTCTGTC
TCCACGTCTGAATACAGGTGGATAAATGAGTGGGTGAGTGAGGGACAGAGAGACAGGTTG
GACGGGAAAGAGTAGGTACAGACCTCTTCCTCCTCAATTCGAGCAGGTTCAATCAGCAGA
TTATTGACTTGATCAAATGACACCCCCTGTTAGGACAGGAACCAGCGAGAGGCATGCGGA
TTAGTCAGGCCAAAATAAAAATATGCACACACACACACATACACACAAAAAGAAATAAAA
ACACTCTCCTCACACTTTCCATAAACTTTACCCAACACACTCAACACTCCACTATCTGCT
TGCAGGTTGTGGGACTTTGGTTCACCTTGAAGCAGAAGTGATTCCACATTCACTCCCCAG
CCACCAACAAGCAAATACAGGCAGAGGTGGAAAGACAAGACCAAGGAGCTGAGCTACAGt
gcaaaaaaaca
>NODE_302_length_691_cov_35.248913
ATACATGACAAATGCCAGCGGAGGAACAAAGCATGACAAAGAAGATGGGATATAATTGAA
TCAGAGGGAAAATGTGCTGGTGTTCGTGACAGTGGGGGTACAAGGAGCCGCGAGAACAAC
ATTTAGACCATTGGTAGTTGAGAAAGTGGCGTGGCCTACCACTAACCTTCACATCCATAT
TAAAGGCAAGGTGTCACTGCATGCAAATTAGAAGTAGCCGGGTAAAGCACTGTTAATGAA
CCCAGCCATTGAACTCCATACAGCAGGCTTGTCGTTAGATAGGTGCACCATAAATAGTCC
ATTTGGCCGAGAGCCAGAGGGAGAAGCTAAGGCAGAGTTACTAGCAGTAGGATAGGGCCT
TTATTGTGTTATGACAGACAGAGGGGACGATCAGACAGGATAGAGATATGGGCTTTCCTT
TCCAGATTAATTAAAGAAAGGATCAATTAACAGTGATGAAAACCATGGCAGCATACTGAC
TAGCTGATAGGCCAATCAAGCCTTGAAATGCAGAGTAGTTGGCATGTTTTATCTCTCCAA
ACTTAATTGCAATTTTCCAGAGGGAATGACGTGATCAAAATGGAGGGGTGAAATTAGCTC
CACGTGAATAAAGTATTTATTTGATGCATTTGTTCTGTGATTTCAGGACTAAGTACGTAT
TGTATTCATATAGGGCACATTTTTTTTCCCGTCATGCACACAGAAGTTTCTCCTTCCACA
ATTTTTATTCTCCCCCCTGCTCACCTTTATTATGGTAATTGTGAACGCGGCTCCACTCCT
CAACATTAGCTTTTGCTGAGTAGCAAAATGCCTTGGCTGAGGACTATTTGCCCCACACTG
CCCAATCATGCCAGATGCATGTGGTTATACAATAt
>NODE_303_length_804_cov_21.028606
CGGAGCAGGTCCCTTTTTTATCCCCCTCCAACAAGGCAGAACGTGGCGGCCATGTTTTGG
TCTCCTGGTCAAATATGTTGAAACAAAGAGGTCATCTGAAAAGGTAGAGCCAATAACAGG
GTGAAGAATGGAGCAAATGAATTCTGTGAAAGTGAAAAGCAAAGAAGCCAATGAGGAAAA
AGGTGAATGAATTTACTGGATTTAAACAACTACATCAGTGTAGTCCATTTTAGATTGTTT
AGTTTCACCAGTTTCCTTAAATAAACAGCCTATTTAGAGTTAAGCAACACATCGGCTTCC
CTTTGGACTTGAACTGTTTATTAGTAAATGGATGGGGATGGGAGCTGGCCCTGTTATCCC
TCCTGATGCAGGCGTTATTACAAATTAATTGCTCTTCAAGTGGCAATAAATATCCGTGTG
CTTTAGTAACTGTGTGTGTTTCATGTGCACGGTTGTAGATTTGCCTCCGGGTCTCACATG
AATACAAATACCTCTGTTGAGGGTCAGTGAGAGAAGAGCTTTCTTCACTCTATTGACTGA
AAATCTAGTTGTCTCATCTCTCTAAGCAGATGTCTTTCCCCAAGCATCTGTTTGTATTAG
TACTGTAATTGCTGGTGATAATAAGCCCATTGATTCAGTATCTAAGGAAATAGTCAATCA
GGGCAGCTCATTCGTCTTACTTTTCCTGACAGTTTTCCCCTCTAGCTAAACAGACAGTGC
CAGGGCCTGGGCTTTGTTGACTGGATTGGAAAAGCAGACTGTGGTTGGTTGGGAATGGCC
GGCCTGTCGACTCTGAGTGAGTGATGGGATCGGTGCAAACACACCAGTGACCCAGTGGCC
CTTACAGGAGGCCCAGGGTGATAGATGTGTTGATTTGTTTATAGAAGCCGAAGCCCATTC
TCTGCTCCTTCTCTCTGTTCTCTCTCTATTAGAGTCTATCCATTTTCTGCTCTTCTATAT
TTTCTGTCACTCCctttgctgctatctc
>NODE_304_length_402_cov_33.012436
CATTGAAAAATATGGGTTTAAATGGATGGTGCTTGTTTTGTTTAAATCTGAGTTGTATAT
CGCCTCTGTTATGTTTATTGAAAACAAACAAAAAAAAAAGTTATTGTGCATGACGTGTTT
AGCAGTCATAATGATGTCCATTTGTGAAATGTGTATCAAATCAAAAAATGAGGAAAAAAA
AATGAAAAGAAAAAAAATAAAATAAATCCGTAGATGCACTTATTGTACATGTGGCTAGGT
TTAGTAGGTTTGACTTCAAGTTCTGACTGCCTTACAACGTTTGGGCAGGTGGTTCTGAAA
GACATAGAAAAGACTTTTGGGAGAAGACATAATGAAAAACAATAAAGGATTGTAGAATAA
TATTGAACAATTCTGAAATTGCAGTTCTTTTGATGCTTGTGATTATTGCAGATGTACTTT
AGAGAAATTTCATTGAAAAAGATATGACTCTGATGTTAATTCTGTAGAATAGCAATGTAT
ACCAAATGTAATCTTTCCAATGCTATGAAGAATTTATACATGAAATTGATATGCAATAAA
ACCTGTGTGCTTTTTAAATGAGACGTCCATCGTGTGTTTGTGAAGC
>NODE_305_length_434_cov_13.488480
TTATTGCAGATGTACTTTAGAGAAATTTCATTGAAAAAGATATGACTCTGATGTTAATTC
TGTAGAATAGCAATGTATACCAAATGTAATCTTTCCAATGCTATGAAGAATTTATACATG
AAATTGATATGCAATAAAACCTGTGTGCTTTTTAAATGAGACGTCCATCGTGTGTTTGTG
AAGCTGCAAACTAAGACGACAAGTCATTTTCTCCCAGTTTGGTTTGTTATTTGGAACCAC
TGAAAGCTAAAATAACTTGATTAATCATTTAATTCATTTATAAAACATTAGGTAGTTTTA
GAAATGTGAGATTTTGCTGCTTTTTCTTACTTTATATCACATGAAATTGGACAAATGTGG
GTTTTGGCCTTTGGGAAATTTATGGGCAAAGTCTGCAGACATTATAACAGTGGTATAAAC
ATATTTAAACACCAGTTTTATTTACTTTTGAAGATGAAGAGAAGAACTTAAACGCCCTGC
AGCAAACAGACATTATTTTCTCATCTTCAAATGTCAACATCAAAGAAAAGAAAACATTAT
TATATCATATGGGATAGTTCTGACGCTCagacaggggaaggctataaaaatatatcaatg
agcatccagatttgcaat
>NODE_306_length_608_cov_11.416119
GGACTGAAATATGAACACTTAAAGCTGCTCGCACAAACAAACGCAGGCATAATAGTAAAT
CAATCAAGAAAAACAGAGTAATCATACGCATACCCCCATGTGGCCACCCCAAAACACCGA
CGCACACCTCCCTCGCCACGTACGCACACATTTATTTGCGCAAGGCACTAAGTGGATACA
TTAGACAAGAAGGTTGAATTGACAAGCCTATAACTTTAGAGCCAATAAACGCTAAGAGGC
ACCACAGTGAAAGGAGACCAGATCCAAGCTGCTCTGTCGACAACCTGGCCAGAACGCTGG
AGCTGCTGGTAGGGCCCAGCAAATAAAGGGTGAAGCTTTTAGGCAATGAGCAGCAGGTGA
TCTCAGCTTTTCTGCAAGTCCTAATGCTCCTAAAAGCCTCTCTCCCTGGTTCTGTAATTG
GGCATCAGTAGTTAATGTAGTATTGACTGCATTACATGCTCCTGTGCATCCTTTCCCACT
AATGCCATTTGCATCACCTTGTACATTTACCATATTGCTTAGCCAATAACTGTTAAAAGC
AATCTGAATCATGAATCATATGGCAAACTTTTAGCTAGACAGACATCCAGAGGAGACAAT
TTACAGTTGAGTTAATTTGAGTACATTAGCAGCACAACATGGATTCAGTCAGACAGACCA
ATTTATGCCTCTGCCGCAATCCTTTTATTGGTTTTCGGGACGTGTAAGTGAAAGGATGCT
CTGCTAAGACAAATGAAATATCCATTTTCAAACATAAATAACGGGGTCGCAAATGCATCC
actacttttttt
>NODE_307_length_667_cov_16.445278
ATGCTCACGTTGCGTATGCATTCATGCATTAAGGCGAGCTCCTGGCTAAAGTCCAAAGAC
TGTCAGAAGCCTGTTTGTGCGTGTGTGTGTGGTGCTGTTTGGTAGAAATGACACTGGCCG
GCCATGTAAAAGTGTGTCTGACAAGGGGAGCGACGGAGTCAGCGCTTTTTTTTCCTCCCT
CCTCACCCCCCGCTGTTCAATCCATCCAGCTGCTGTCACCACAGGGGAGCAGACAATCTA
TCAAGGCATCGGGATGCATTCTCCTCACCTGCGCCGCGCCTTTAATGAACAGCCAACATG
ATCCCGGCTGACAAGCAGGAAATGGATGTAATAAAGATTGTTTCTGCATGCTCTTTGCAT
CCCTGATAAATCACCTCGCTGTGCAACAGATACGGGAGCCACATGGAAATTTGATTTCAC
ACGGCAAGGGGGAGGAAGAAGAGAGCAGTGGGGGGAAAAGAGAGCTGCTAGTGGCAGGGT
CACTCTATTTTATTCCTCTTTTTCTCCAGTGGAGCAGTGGAGCAAGATGTGTGTGGGTTG
AATGGAGGGGCTGTTTTTTTTGTTATTTTTTGTGTGTGTGCTGTTACATATCCCTCTAAC
ACTCTGTTAAGCCTGGAACATGCCCCCAACTCTTTAAGTCTAAAACCACAACAGATGATG
TGTGCAGATGTTCACGTAGGTGTCAGTCATCATAATTGGACATAACATTAATGTGTGCAC
TAGGGGGCAGGGTGGCATTTACCAAAACCACAAAACACAGGAGAAAGGGAAGGAACCCTA
AGAtgggaacctattttcataacaagaaaatgcaactactaagctaaaataaataatctt
tttttttcctt
>NODE_308_length_690_cov_11.907247
GGAAACATCATAAATTCTGACAGGGCGCTGTTGTCTGCTGGATGATAAACAGCACTGTTG
GATGGAATCTGCCTCTCTGTGTATCTCTCAGACGCTGGCTGCCACTTTATCTCTTCCATC
CTGCTAGATTACACCTCCAGGGTTCAGGTGGGAATCAATCATTGCTATTATTACCTGAAG
TCACTAGATGCATCTATCACCACTAAGGTTACCATAACCTCAATATTAACAGAGGAAAAG
CCCCTCTAATAAACAGCAGAAAGGATGGGCTGGCTGGTGGGATTTCATCTTCCTTTCACT
TTTAATAAGGCACTCAGAGGAATAAAGATTACAGGCCATATTTAGCATGCAGAACAAATC
AGGCTCTTCCAGGCTCTTCCTCTCCTCCGCTTCTCATTCTGGTTAGTCATTAAGACTGAG
GAGGAGGAGGGGGGGGGTTCTAGTGTGGAGAGGCGTTCCCTGGTTCAGCAGTCATGCTGC
CGCTCTCTGTGTTCTCCTACTGCCTGCAGCTGCTGTTAATAAGACTTTTCTAAGGCCCCG
ATATGTGTAAACTTAGTAGTGAGTCTCCACATGCCTCCACAAGCCTGGTTGGACCACTGG
CTCTCTCAAGCCTCTATAGCAGCACCAGCAGACAGACACAGTGAAGGAAGAGTGGTTAAA
GTCCCGGGGACACAACCCTGTTAATGTTCATCCTCTTTTATAAGCCACCATTACACAATG
GTGTCTCTGTAAAACAAGATGCAGAAAGAAAGTGAGCATCAGGGCAAAAATGGCTAAGCT
TCTTTGAGGATTAATGGAATTTAGTCAAGTAGCagtctgtgagtgcattagagcagctaa
catggggtcatggcactgccgagtgttttcacac
>NODE_309_length_633_cov_24.289099
CCCCACCCCACCCCACCACTCCCAGCACATTATTCCGTAGGAGCAGACAAATAGTGGAAG
GAGGGACGTCAGGAAATAGTATTGCTTTGAAGCCCATAACTCTATTCTGGAGAAAAGAAG
CATCACAGTGTTATTCCACATCCTCAGATATAAAGGGAAAAAACATAATAACTTCTCGAT
AGCCTGGATCTCCACTGCCCTATACTAGCTCTCCCCCTTCGCCCGCCCACACCCCTGCCT
CATCCACCATACACCCACTTCTCCTGCCTCAATCTTTGGTTTCAAAGGAAGCGAATCAGC
CAGAAGGACAGAAGGTTATGCATTAGTACTGGTCATTGCTCAAAGAGTGAGCGTTATAAA
TAATAAAGGCTTGTGAAGGACACAAGGGCTGTGGGATGCATCTCTGGTTCACGCCACACA
AGTCAAAGACAAGACTGTAATTTCTATTCCGAAAATGTGACCCTTGCAGCTTCAATTACA
TCTCAACAACACCAACCGTGTCCGTGCCAGGAGATGTGATGCCTCTTTGTTAGCTCTACA
TGAAAGGCTTATTGATATTGGTTATGGAGCGCGTACTAGACATGCACATTTTTTTGAAAA
TTATTCCCCAACTTAAAGAAAGTGTGCAACTAAAATAGATGCATACTGAAATTCAATTTA
TTCTCTCCACAGATGTCCACCTATAGAGCTTGTAATGCACTTTTCTTTGGAATTCTTTAT
AGTGAAGGCAAAAATAATCTTCTTAATTTTATACACGCAAACAACGGGGAGAATTATATT
GCCggttatttttgaagttctacgtgttgctcaaagt
>NODE_310_length_772_cov_22.006477
TATCATGAAATGTATCATTATCCTGTCTTATTGCAGTGAGACATGTATATTTTTCAGCTG
TGTAGATCTATTTACCTGAATATTCCCTGGAGTCGATTTCATTTTATAAAGGCTCGACCC
GTGAATATGAAACTTCATTAACATTTACTGCAGTTTAGAGCGTCCCCGTCCAGCACACTC
TCTATTTCATTTTAGCATTCCAGGCCAACAGACAAAGTCAAAGGGGGTTTCTGTGTGTGT
GTTTGCGGTAACAAATGACGGTGTGAAATGAATGGAAAACGAGACAGTCTGATGATCATG
CGCAGACTCATATTTTTAGAATATCCAGTCAGGGCGCAGCCTGTTGGGTGTCAAATAAAA
GCACCTGTCTCCATGACAAAGTGCAGCCCATTCGCCTCAGCCCCAGCCACCATCTACCAG
ACCCTATCTAGCGCGTGTGTGTTTTTCTCCCACCAAACCTGCTTTATACGCTGGACTTTG
GAGGCCGTCTGTCCCTTTTATTTGCAGTTAATTTTTGCCGCCTTCACCGGGGCTCTTCAC
CATGAATCTTCATTTCGCTGCTGACACCGTTGAATGTGAATTCCTCATTTCCTGTCCTTT
TATTTATATCTGTTGCCTGGTGATTTGATCATGCTGGGAATACAAGATTAGCAATTGCCT
TGTCCTTGGTTTTGCCTCAAGGACATCTGCTCCTGAAATGTTATTGTTTGTGCTTCTTAA
CCCTTCGCGTCCTGGCTTCCTTTTCACCTTAGATTTTGCACTGTGGAGGCGACTCTCTCT
CTCTCTCTGTCTCCCATCCTAAACGCATTCGTCCTTCACAGTTGTACCTGGGAACAGAGG
CGAGCTAACAAAATGGCAATTCCACCATTAAAAATCCTCCCATTTAGCGTGCCATTCCAC
AGCTAATTTTTTGATTTGTTTGTGCATTCATGTGTTTAATCAAACGTGTCACCTCg
>NODE_311_length_715_cov_17.275524
TTTAAAGATGCATGTAGTGTTGTGTGAGTGTGTGTGTTTCCGACATATGTGTGTGTTTGT
GCGAGAGGGAGAGAACTGGGCCAGTATCCCACCTAATTGTTATTGCGTCTGTGTTTGGCC
TGGAGACAGTCGATAGGAATCAGCAGTGAGCCTGCTGGTGGTGCTGGTGGAGGTGGAGGG
GGGGTTACGGAGAGCTGTGTCTCCCACTTCCCAGTGTCTTAGTTGTAATGCATCCCTCCA
CTAACAGGGATCAAGGTATTAGGGATTCAGGTTATTTGTATTGATTTTATGTGCTGTCAT
GCCGGGCTCGAGGACGCCCTCATATTTGTGGAAATTGCAAATTCCACCTCGGAAATGTCA
CCAGCGTTTAATCTCTTCTTGAGTGGTCAATATGGGACCCTCACTCTGGTCTGACCACAT
TTATTAAACAGAGACCAAGCGTTTCCCACGGTTACCATGACACCATGCACCGTGGAACGG
GATTGGTCCAGACTAGATGGTAACATGGGAGTGAGGAAGTCCAACTTCAACATTAATAAC
TTTTGATAAGATCTGTGTCGATGGTTATGAGATTGTACATGGATAAGGAGAGTTGACTCT
GGATTAGGTTCAGCACTGTGAGGAGTATTCAGAGTTGTGTTCAGAAATGACACTGAGGAT
ATAATGAGATGTAATTCTGAAGGGCTGCAAACTCACCTGCTGCACTGGGAGTCAGTGAGA
TTCACAATATTGTGCAGCTTTGGCGGCTGGGAAATATGACATCACCGCAAATTGAGGGGA
GTCCACTAACTAAGGTCATTGTCATTATTCTATGAGGCCTCTTCAAGGTCCGTAAAAGCA
AACTGCTTTGTTGCATCTGCCAACATTTGCATGCTATTATCATCTTTGCTTTATccgtg
>NODE_312_length_628_cov_19.960192
TACCATCTGGCTGAAAAATAAAAGACACAACGCTTTAACTGCCCAGTCACAAATAGGATT
TTAGTACATTTGAAGCCAACAAAGAAATGCACAGAGCTTGCATCACAACTAACGTAAATA
ATAAAAACTTCCCCCTTAAACTTCTCCTAAAAGTTATCCTCGCCGCTTTTAAACTTTTTA
AATGCAATGATACTCAAAAATATGATTTGCCATAAACAGCATGAATATTTGTGATGTAGC
CAGTGGTAAAAAATCCTTTTTGGGGATTTCGATATCTAAAAGAGAGAGGTTTATACATTA
GCGCTGTAGTTGCAAAACACTGTTGATATTCAAATGATTATTGTGCAAAATCTGGGATAA
GCTTCTGTGTGAGAGCTCTTCTAAGTGCCTACAACTATTGCTAATTCCCCTCACCATTGT
GGGCCGAACAAAGGCCTTAATCCCATTTCACTTTTGCAGAAGGCTGGGGCTATTTTCCCT
CTCATAAACCAACAACACTCCCCCAAGCCAGAGCTGAGAGGTTCTGAGAAAGGGGCCAGT
GTGTGTATACTTCAAGGCTTTTTTGTCCAACTTGGCTAGTGCTCTGCATAAACTTTTAAG
TGGTCCCAGTAGGCCTCAAACACCTTTTGGCAGAAAAAATAAGCTACCACAAACTGTAAA
AAGGAAACCAAACACTCTCTTAACCTGGACAATACAAAAGAAAATATATGAAGTCTTTTA
TTACTCGGACTGGGTCCGGGATGCAAAGAGTTAACACGTTTTTTTTTTCATGCACTAGTA
AAGGAACTTTCATTCTTCTGAAAGCAGCTCTc
>NODE_313_length_597_cov_34.974873
GATATATTTGCAACACTTTTTGCTTTAATTTAATTTTTTTCCTAAAGTATTTCTAATGGG
CCACTGAATAGATTACTTAAATCTCAAACAGGTATATTTGTTTATGGTGATAAATATATA
TTTTTTTCATTACAGGGTGAGAAAACAGAAACTGTGCTACACCCCTTAACTAAATATAGT
GAGAAATCACACATGTACACAAGAATATTAAAAATTATTAACCCACAAAAGCAGTTTATA
TAATATAATAGTTATATTGTCAACAATACAACAGCAATGCCAAGGGTTCATATGTGCTAC
CTTTGTGTGTGTGTTTGGGCGCATGTGTGCGTGTGCGCACATTCACTTACACTTGTGTGT
GTATGTGTGTGTGACTCCATGTGTGTGATTCATTCCAGGGCAGTTTTAGTCCTTATAAAA
TATTCATTTTGGTTGTGCAGGGCCCTGTAATTGCCATCTCTCACCCTGAATTATTTATAC
CTCGCACAGACTGACAAAGCTTTGCCATACGGCCCCAGATGAATCAGAAAGCAGCCATCT
CTGCTGCCAACAGCACTGGGCTTTCACACAAATATGGCAGCCACGTCTCTCTGCCTGGCC
TCTCTTAATTTGACATTTTCTTTTTCCCCCTGCCTTTGTCCTAGGTGCACAGAAAGGTTA
CCTGTTAGCTTTAAGCACCGACCTGCTCTCTGTCTTTCTGTCTCTATCCCCCCCTCTACC
TACATGACAGTCCACAGTGGGTGTTTTTTTTTTTTCTTTACCTCTTCTGAGAATGCGTTA
a
>NODE_314_length_486_cov_14.604939
GTGTATAAGGAAGGATGGTAAAGCAGATTGGAAGAAGTTGAAGAAACAGCAAAATAAGAG
AGAACACAGGGATGACAAAAAGGAAGGCAGGAGGCAGTAAGGAAGATGGGAAAGGCAAAA
AAGATAGCATATTTGCAATGAAACGTAGGGGCAAGAAGAAGGTGTCAAAACAATACGGGA
AGAAAGGTGGGTATAAGTCAATGATGGGTTAGAGTAGTGTAGGGAGAAGACAAAGGAAGA
GAAGATGAGAATGGGAGAGAAGAGAGAACGAAGGCATGGTGAGATGCAAAAAGTAAATGA
AAAAAAGGAACAAAGAGGTTTGAAGAGATGAGAGAGGAGAGGGACAGGAGTGATCATATG
AACCCATCAAATCATACTCAAATAACGTCTATATGAGGTTAAGTCAACTTCACCAACTAA
GAGAACATCATTTGGTGGTGTTATTAACGACACGTTCAGGGTCAAATCACTGTCTGGTAT
TATGTAATCTTTAAAATATTTCGATAAACAGTCAAAGTGAGAATCACTTCCGGGTATCTT
TTGCCACAGCACATACCACTATACCATGTGTATTTCAAGACAATTCCAACAATAAGGTTG
TGTCTACCTGTCCTTGTACAGTGGGGACGGGAGACCAAAAGTATGATGAGTTGAAATGGG
AATCGTCCAT
>NODE_315_length_561_cov_19.663101
GGCTATCAAACAATCTTGGTCTGCCGAGGATGATTATACAGCAGGGGCAGCGACGGAGGA
GGCAGGGGGGGAGAAAGTGAGAGGGAGAGAAGGGGGAGAGAGAGGGAGAGAGAGAGAGAG
AGGGGAGAGAGAGGGGAGAGAATGCCCTTTGTGTAGGTGAAATGTGTCGGGGACTGTCAT
CGTAATATACCTCAGTGAAATGAAGGTTAATTCTGATGTACAGCCTGCATGGCCGTCATT
ATCGGCGAATCATGAAAATAAATTAAGCCACTGAAATAGATACTCCTCCGGTACGCGGCG
GGGATCTCGTGAAGGATGGACGGCTGAACTTTACAGATTATTATTGGGAAATAGTGCCGA
ATTCAATTAATGCACCTAAAAGACACCTTTATAGAGGGCAGCCATAATTTAAATGACAGC
AGGGTGTAATTTTGCTTGTTATAAGTCAAATTTGCAGAGTTTCATGTTTCATGCATTTTT
TTTCCCCCTTTCCTTTCCTTTCCTTCTTTCCTTCCTCCCCCCATTCCATTTTATCCCGCC
CCCCCCCTTTTCTTTTTATTTCTTTCCTGTTTGCTGAGGATCTTCTTGCGCCGAGAAAAT
TCCTGAAAAGAGTAAAAAACGGAAAAAAAAAATCCCGTTAAGGTTTGCGAATCTAAATAA
AAAAAAAAATCTCCCGGAGtctcgaagtatatttaccgtaatcctctgcggcgggatcct
gcacgtttttagcctcgacccaccc
>NODE_316_length_921_cov_36.996742
GAGGGAGCTGGTCTGACGAGGTGTTAGAGTCTTAAAAGAACCACAAAAAAAACAAAAAAA
CAATGTGAGTTTATCTGCATGTCTGCTATGTGTCTACGCTGTGCTTTCAAGCTCAATTAA
TACTTCCAACTCACCCTTATAAATTCGTTGCATTGTTCTATGCCGTAGAGAAAGAAAAAA
AAAAGGACAAATTAAATACAAACTTGTGTGGTCTTTGTTTCTAGCCATGTACTGCAGTTG
CTTCAAACATCCTGAAAACAGTATGTAATAAGCTTTTTGTTCTCAGAAGATCATGTTTAA
GCCTAGCTTTCATATGAACCTCTATTTTGTCCCATAGAATATGGAATGATCGGAGAGCAT
ACAGTAAAAAGTCAGCGGCCAAGATCAGTTCATGACACAAAGGCCCTGCAGGAGCAAGCT
GAATCTGCTAAATTTATGGCACAAACTGGTAATACAATAGTTATGTTTCTTTACTTTATT
TTGTTAACTAAACTTAATTTCATCATGCATGCTCTCTCTTGTACTGCACCTTTTTTAAGT
GGAAATGTTTTGCATTATTATTTTTCCTACTCATTCTCTATTGCTACATATGAACAAGGA
AGATAAATTTCCCATTTCTCTATGAGTATTTACTTTGACTATAGAACATAATTGGGTTTT
GTGGGTCTGTTTGTTTTATTGTCACATAGTGAGTTGGCAAGTGGATTACTCATACAGTAT
ATTCATAGAGCATTAATTAAACAGCAGTTTAAGACTAAGGCCCCCGATGTAGTTAATCAT
TTCCTCCAAGGCGTGATAAATTAAATGTCATTCGATGAAAAACCCACCCCTTCAGCCAAA
TATGAAACACATACTTGGCAAAAATTGAACTGATAGATGTCGCCCTTAGAGATAAAATGA
AGCTATGTGGCTTAATCAAGTGTAGCATCCGATAAATTAAAAACTGAAATTATCTAAATT
CATGATGACTTTTACCACCTTAGCATTTTTGACTAAAATCAGAACAAGTGGAGGTAAATT
Caaacactattttgttttcattatttatttatttgtttttttaatttgttttttgctttt
attctatctagagaatacctttttc
>NODE_317_length_598_cov_9.560201
TGCAGTTGACACCAGAAGTGTGCTGCAGCCAAGAGCCTCTGACATTCTGATACACCCTCC
AACATCCCCTGGGACAAAAGAGTGAAACCGGGGTGCCTGCCTCGTCATGTCCCATCAATT
GCAATGGGACCTCAGAAACCGCAGGCCAACTAGCAGCTGCCACATGGGTGTCCATCACTG
GATTTGACAGGAGTGCTGCCCTGCTGACTGCCCTTCTTCACTGTCCCTCTGGTCAATCTA
CACCTCAATTGGCCCTGCACTGGTGGGTGATGCCTTCTCCTTCTGCCGCATGTCAAAAAG
AGCCAGGAGCCACAGAGGAAGTGCAAATATCCTCTAATGGCCTTGATCCAGATGGATGCG
CCCATGACAATAGGCCCCCGTGCCTGTGGTTTGGGTTTTTTGTCAGTGAGAAACGCAGAG
GCCACCACAATAACACAGCAAAATTATGCATGCGGGCCAAGGACCATTGACATGTTAAAG
AGCACTGCCAGTTGCTATGATAATTAAGTTAGCTCATTCCAAGGCAGAGAGTTCTTTTCT
CTTAACATGTCTTTAAAGACACTTTGGGCACATAAGGCAGGCTTTGAGACAATGGAAATA
GAATGAGAAATAATGGATTCAGTGGGTCACCATTTCTCTGCCCATTTGCTTAACACTGGG
CCATACATCTCAGAGTGAATGCTGCTTGATGGGATTGCCTTCAGAGGTGTGTTTTGTGGG
TTTTTACATTTGATCGCTCAAGAGATTGACACATTCTGTGTAGTCCATATGGACTTCTTA
Ag
>NODE_318_length_603_cov_32.058044
GATGAAACATTTCAAGTCGTCAAGGTAAAGGGGGTGGGGTGGGACAAGAGAAAATGCAGA
ATATATTCAATTAATAATAATTCAAACTTCCTACTGTCATGTCTGGACAGTGTCCTTCCA
CCACCCCAATAGCTTCCCATCCCACTCCAGTTTTTTTCCTTTACAAAGCTGCTCAGTACT
TAATGCAACAAAGCAAAGATAAGGGAGAGTGTCCAACATATTAGCTCAGTTCAGGAAGCT
TTGACAATAGTCAGGTCATCTCCACCATTCCCCTTCTAACAAGTCGTACCAATGCCACTA
TTTGTGCCTAATCATGTGACCACGTATGGCCCACAGCCACTAAAAGAGATCCTGTGTGGT
TGGTGTCAGTCCAGTGATCTTCACCCATTTTCGTTCTTGGACTGTAAGAGCTCGATGCCA
CCTCTGTCACACATCTTGCCCTGAAGCAAACAGGGATTCACACTTCTTAGTAATATTGAC
GCCCAAGAAAATAAAAAAGATTAATTCATCCACGTGTTACACTACCATAATCTTTAGTTT
GCATTATTAAATACTACTTATAACCTTTTGAACTTAAGAAGGAATTATTAACTACTGAAA
ATGAATCATTTTATAATACAATGATGCTAGATAGAAATATCTATTTTACAGTCATTCTAG
TAATATATCAATATCTGTGGTGTTGTGTAGCATGCAATAATCAAGATGCTGATTCACATT
ACAGTTGACTCAGGCAAAGAGGCAGTATTCATATTTACAAGCAAGAGAAGACTATTCACC
TGCATTt
>NODE_319_length_564_cov_20.241135
TGTCTGTGCTTTTGCTCAGGTAGCAGAATCACAGGAACTTACTCAGATATCCCCTTTTCT
CTCAATCCCCATTCTACAAAAATATATAGAATAAAAACACAAACGTTCAACATGAAAGCA
CTTCTTGGTGACACAACTTTGTGCTAGTTATTGTGCAGCCTTATGGAATCACATGTAACT
ATAATACAGTACTTAGAAACTTGAATAGAGAATACAAGGATGCCAGTTTATTGCTGGTAT
TTTGTTATGTAAGAGATTCAGATGAACTTAGATTTACAATCAATACATGTGATTTACATT
AACCAGATCCTTCTTGTAACACGTGGCATCCTTGAATATTTTTTTGTTTTGCTTCGAATA
GTAATAGTTTTCCTCCTGATTAAAAAATGAAAACCAAATGTGTAAAAACACAAATAAATG
AATAAACAAATAAATAATGCATCTCATAAGGCTACAATAAGAAAGTAAAATGATGTTCCG
AACCTGGAACCACTTAGCGTGGCGCAGAGCAGCCAGAGCGTCAAGGCATTTTTGCCTGTC
CAAGACGTCCGCTGGGTCTTTCACCATACCCGAGGTTACATCTAAAAATGGATTTGAAGT
GTCAAAATGGTGATGAGGAATGGGTGTTTGACCAGGTCAGCAAGGCTGGCAAAGAACAAA
CACATTGCCACACATACCAATATTCCATGACAACCTAGGATTGGTTGTTTTTTTTTTGTA
ATTTTGAAAATGTTACTGACATTACAAA
>NODE_320_length_710_cov_5.111268
AGAGACTAACCTGCAGATTACGTGACAAGGGGTATTTGTAATAACTTGATGGTTTGTGAC
ATGGGCATGACTGCTTTACTAAACAAAGGCTCAGATTTAAAGCACAGGCGAATCACCTGA
GTAAATAACTATGTACAGTAGAGACCGCATGCAAAGCTCGATCATTTCCATGCTGTGGGC
TTTGAATAATTACATGGTTACTTAAATAAACAGCTAATAGTCACTGGAACAAACAACTAC
TACAGGCACTGAATTGTGCATGCTACAAATTTTAAGGCAGAAATGTAAGGTCAAAAATAA
TTCACATTATAAACCAGAACTGTTGTAATGGTTGCTTAATACTATATTACTCAAAAAACA
ACAACACCAGTAATTCACCCTAAAAGAAAAAATCAAGAATTTGACGTACCAACTCTTGCA
CTGGCTTTATTGCTAGAATGACTTTACTGCTTCTAATGCATTATTGCTACACTGACATAC
TTTCACATTGTTCAGCTTCTCAGTCACTTTCTCTTAATTCAAAATAGCACACAAGACACA
GAAAGCTAAACTTAAGAGCACTGCCCACATACCTTCAGTGCCATTGGGTGTCATGGAATT
GTTACTGATGTGCGAGTTGTCAAGGTTGGGACCATTAGGAGATTCACTGCTTCCACTTAC
TCGGCTGTGAGGACTGGCTAAATCCTGCATTTCCATAGACCTGACGAGACACACACACAC
ACACACACATGCGCACACCAAATCAAATTACACATATCGCTCTGGTTTCAGGGAAGGCAC
AGAGCTCTCAAACTCAACGCTGTGTACACAATATGTATAATCCAGTCGAGATAGTAGTGA
AATGATGAATGTAAAAAAAGTAAAGCAGTAAAACCATTCAATTTAAATTCTTTt
>NODE_321_length_1237_cov_28.349232
ATCACCCATAATGCCTCTCTCTTTTGCTGTCAACAAAGAATGGCAGTGGAGGATTGGCTG
GGATGAAAGGTTGAAAGGGGTCTCGTATTAAAAATGGCACTTTATCCATTAAAGCAGGAT
TTCTGCTGTCTCTTTGTGTAATTACCTGCACCCGCCAGCTCTGTGCTTGGGCTTACCTTG
TTTACACTGCATGTCTCGCAGTCTAGCTGTCTCCCTGCAAGGCTTCGTTACACTGTCTTC
TGCTCTGCCTTTGTCTCTCTTGATGTCTTTCACTTGTCTGTCTCGGCTGTCAGGGCCAAC
CTTGAAAGAGGAGGCGTAAACACACCCAGAAGAGCAATGTCAATGAAAGCCCTGGATGAA
TAGATACAAGTTAAAGCAAGCTCTGTAATGTGTTTTTTCAATTTAGTCATGTAGATGTTG
TATTCATTTATTTACAATTTACAATTTGGCACTCATATAACTCAAACCCATTAATGTGCT
TTGCAATGTTAATCAAATGCTAATGCAATTGCATATCCCCCTTTACTAGCCCTACCTCCT
AGCAAACAGCACCACACTGACTTAATTGTGAGGGTAAAAAACAGCACATACAGACTTCCT
CTCATATTTAATTTTATCTTTGAATAAAAGAGCTATAGGAAAGTATTAATCTGCTTAACA
TTTCTAAGTACATCCTCCAAAGGATTTTGCTTTTTTAATCTTACATATGCTCAGCAGAGT
TACTGGCAAAAACTGTACATTTTCCTCATTTCATCCTTTCAACATCAAATGGTGAGCAGC
AAAAATTGGATCAGACTTCAAAGACTGTGATGTGCTCCAAGTCACGGAGTGGCTCTTCTA
TTTCACATATTGAATCCGAGCAGGATATCAAAGTGCTACCAAAGAACCTCAGGTCTTTAC
TAAAAAAGGGGTCTAACATCTGTAGAAAGAGGAGCGCAAAGACAAATCACCTCAGGGAAG
AGCGAGCATTTATTCTCAGCCGTGAATTTCCAGCCTTTTGATTCTCTCGTTCCTGTACCA
CCCTGTCTTCTCCGCTGAGATAGAGGTTGGAGCAAGAGAACTCTTTTGTCTCAAGGACTC
AAAAAATTCCCAAAGAATAATCTGGGTTAAAGCTGCTTTGTAGAGGAGCAGCATTTTACA
TACACGGCTAAAGGAAAGCAGAAGAAAATGCTCATTGATATTCTGTTACTTACATTTCCT
TTTTGTATGTAATCCGTCTGTGGCTCTTTACTCTTTGGAATGTATCTGTCAAAAAAAGAG
ACATTTTAAGTAAAATCAACATTAAAATGATAACCATAAAACAAACAAATTATGAATCTG
CTTAATACATAGCAATCCAGGGCAGACGATGATTTGTATTGTTCTTTTTGTTtcacaatt
atgcaatttgtgcaagacaacggtacgtttctgtgcccgat
>NODE_322_length_750_cov_16.812000
AAATATGAACGGTTTTGAAATATGATTCTTTTAATTCTCCCCAAGCTCACAGTATCTGTA
CCTGTGCTGATATCAGAATCATTGAGAGTCAGTGTGTTCCTGAACATTTAGCTCAAAAGG
GGATAAATGTTGTCACTGATTAGAAACTATCCGTCTCTGTGTTTAAAGGCTAAGAGTCAT
ATGGGTGTGCTGCTGATTTACAGAAGAGCTAACCCCTAAACACATATTTTTGAGTAACCC
CAGTAGGATTAAACTTGTTCTGTACTCTCACTGCCCTGAAAGAAATCCAGTGACCCTTAC
TGAATAAGTGTGTTTGTGTCTGGGTATGTAAGCGTGCTTGTTTATGCGCGCGGGAGGTGC
ATCCGTAGCATTCGTAAAAAGTCTTGTGTGTGTAGGCATAGATAGCGTGAACTGGGTGTG
TGTCATGTGTTTAGGTTTGGGGATTTTAGTACAGCAGAGGGAGGGGAAAAAGAATTGTAA
GAAGAACATCCCCGGTCTCACAGCAACTTCAAAAGCTCTCCTTCCCCAGGATATTAAGCG
ACTGTGATGAAAAATTTAGCAAGCGTTAAATAAGCTGCTTTGAAGTGATCTGTTTTGGCT
CAGCAGTCTCCAAATTTCCGTAGCCCCTCTGCAATAGCCATCTTACTATAGAGGGGAAAT
AAAGGAACAGTGTGTTAAGTGCAGCAGTTGTGGGGGAGCTGGCTGGCTGGCTGGCAGAGG
ACATGCCAACAGTAATTGGTGCAGCCAAAGACATGAAGGCTCTACTGGTGCAACTGTCCC
CTTTTGTCGCTCTCCGGATCTTTTTCCTCCCTGCTTCACCTCTCCCTCCCCGCAGGCTCT
TTTTGCTGAGCCCCGTGAGTCGCAGGCAGACAGATGTTCCTCATATGTTCGCTCTGAAAA
GAGATCTTTTTTTTTTTTTTTGCCTTGACTTgcg
>NODE_323_length_897_cov_21.278708
TTCTCAGAACATTTCAGCACTGTGCCAAGTCCCGTTCCGGTCTGGGATTCTAGCGCAGCC
ACAGATTGAAATGTATCAATTCACTGTTGGTTTTTCTTACATGTGTTTTGAAATCGAAAC
ACAAAGCAAGAGTATAAAATCACTCTGGCTATCTTTCACAAATAATTCTCCAGACTCATA
TCTGTTCTTTGTTTTATACACTATGTAATAATCACAGATCGCAGTTCTGGCCATACATTC
ATCCCATCCATCCCTCTGGTCATGGCCAACACGATACTGTTCTATACTGTGCTCTGCTTC
TTCGATGCCTTGGCAGCAAATTAAGTTAAAGCCTGCGTGGAAAAAAGAAGCCCTTAAATG
TTGCCATATGCAGGATTGCATGGGAACTTCCTGAGGAACACATGTTGTTCTGGGTCTCTC
GGAGAGGTGTTGAGTCTGTGTAGTCTATAGAGTGCGACTCAGTATGGTGGACCACTCAAC
GCCGGCAACAGAAAAACAGCCATTTACGACGTACCATAATATTTTGGGCGAAAATGTCAC
ATTTAAGACCTGTCAATTCTGAACGGGTCAGCGGTGGTTAAATACGATGTGCCATGTTAC
ACGGGGACAATCAGATCCAACTAAATGCTAGATGTCAAAAGTCCTCACATGTTTACACTT
GATACTTTTCTGGACTATATCTCTTTCTTTTCTTTTTTTTTCCACACAGATTAGCTACTT
TGACACATTCTTAATTCTCACAGTTTGCAAAACCTGATCTGTTTCTACAATCTCAATGAC
ATTTCATGGCTGGATAAACAAAATGGAGATTTTGGCAATATTCACTTTCAAGGAACCCAG
AATCCAACATCGTTTTAAAAAATGTTGTATTTGAACTTATTTACAGCTGGCAACAGTCAA
ATCTAGGCTTTTAAATGTCCTTTCCTACCTGACAACTTATTTTATTACTGTCTTGAGGGT
TATGATGATAATATTAAACCATGTTgtcataaaagtaatgctaaatgtgtgtctcattgc
ctttgcaggattactggttctctctggtcttcaagcgtctggttggtccgagggttctgg
g
>NODE_325_length_966_cov_25.413044
ACTGTACTTCCAGTAACGTTACGATATTAACATCTACGTTTTACCCAGTCAGTAACACGA
TACAGGCAAGTGTAGTGGATATAAAGAGATTCTTTCCAACATCCAAAGGTCAGAAAATCC
ACAGTGAGATAGGATTCCCCTCTACTAAGATATTGGAGGTAACATTTCCAGTAAAGCAGT
TCTACAAAATGAGTTATGTTTAACAACCATCTGACCGCCTTGTAACAACCTCTGCAGACT
AAGACCCATTAGATCATAAGGAGCAAATCCAGCAACCAAAGGGGACATTGTCAGCTACTG
CAATCCACAGGATTGGCTACGAAGGAAGCTGAAGTCCTGTTTTAAGAGCATCAACCCTTC
AGGATCAAGTCAGTGCCACAGACGACACCAGGTAAAACACGCCTCCGGCATATCACCATC
TCACACACTCCACCAGGTTTCTGATCAATTCCCGACAATGTAAATAAAGAAACCACAGCT
GACAAACACAGGTTTGTCTAGGCTTATTCATATGTTTTATTTGTATGTATTTGCACTTAC
CCTCGATTTGCCTTCTGCGTCCATTAAGTGTTCCACGTACGTTACCTCACCCACTACAAA
TCAGATTCCAGAGACGACACACACCAAGGGGAGAGAAGCCGAGAGAACAATGGGGGTTTA
GAGCAGAAACACAAGGAGGCGGCCGGTGACTGAGCTCAGACTGCCAGTCCTGAGCCTTCC
CCCAGCACCTCAGCAGCACAATATGGTACAGGTCTACAAAAAGCAAGCTGGAGTCTTTTT
ACAAAAAGAAATAAAAGACTTCTTAGCCTGTCCTTGTTAGAATTCTCCCGAAACACCAAG
AGCAATAGACTGAGGACAACAACTGTTGAAATGGCCAACAGCCTTCCTGTTTTGATATAA
GGCCCTGAAACACCACCTTCTACCTTCTACCTGAAGATAATTGACCAAATGAGTTCAAGT
TGGCAAAACCCGTTCAATGCCTCAGCCCATTTCATTGCAAACCTGAGCATGCTTTGTCAA
ATGTCGCCGTTTTAACCCTCAGGCTAATGCATCAATACATTTGCCCATCAGCTGAGCCTA
AGAGGACACCTACAGCTAGAAACTAACCGTAATCTTAGTGACGATAAACCCTTGAGGGAA
AAaagcttct
>NODE_326_length_767_cov_18.101694
GAGAGGAGCAGGTCTGTTGGAAGTCTGTCAGATGATGAATTTGACTAATATATAGCATGC
TGCTGTTGCAAAAGGTGACCCGTCACTAAAGCCTCATAAAGAGGATTAAAAACCCTCAGC
AAACACGCACACAGCGCAGCAGCACATCAACAAAATGTTGCCGTTCAGTTTTGTGTTCCA
TCATTGTGTTTAACAGGGGAACATCACCGTGCAAGCAAAACGGAGCGCTGAATAGTAATA
CTTTTCCTTTTAAATGCAGCCTGATGGAATGTTCTCAGCGCAATAAATTTCGCCCAACAC
ATTCTTTACCAAAAGCCAGATGCACGAGACAGGATAAAGGGACGGCAACAGAGCGAGGCA
TTTAATGCACGGCACCGAAGCCATAACACTAAGTAGATGCTGCCCACTTAAATCTTTACA
TTCTTCATTCACTTTAGCTCACCAAACACGACAGTCCCCATAGGCGAGTAATGAATAATC
ATTAGCAAAAGGTCCACAAATTATTGATGTAAAATAAGCAATGATTCTTTTTTTTGTTTC
GCAATTTATTGCCATTAACAAGTAACTTGCAATCCAATAAATGTCAGCATGGCTTTCAGT
TAATTAAAGGGAAAGATATTATACAGTAATGCAGGGTGGCGTTTATATCTCGATTTCCAC
AGACTGCAATTTACTGCTGAGCCTTTATTTGAAGGGACCCACAAATAATGGCTATTAAGC
CGTCAGGGGATGGACAGGGGATCACATTAATGAAATTAGATAAGGTAGAATGGTGATCTA
CACAGCCTGGACTCTGGAGACACACAAACCCGCACAGACATGCCGCACATGAGCATGACA
AATTAGGACTGCATGCTGTTTAGTTTCCTTTTTCCGTTTTTATTCCCCTGACCTGCTCGG
CTTGTGTGTTTCCATTTCCCTCCGTCTTGCCTTCACCTTTTCTGCACTTTg
>NODE_327_length_866_cov_19.941109
TTTTTTGGCACAGGGAAACTTTTGGCAATTATTTTTGTTGATCCTCAAAACATGTTTTCA
TGATAAGAAAAAAATAAACATATTTACATACTGAGAAAGATTTCAACTAGGCAGTTTTTT
TAACATCATTAGACAGATTTTGATAATTAACTGTGTGTGTTTCACAAGGCAATTCCCCTG
ACATGCAGAGAAGGATAGAGAAACAGACAAACCGTAAACAGTAGTTTATGTTGGTGTTTG
TGAAATTCTGTGTGTCTCTCTCTCTCTGACAACACAAAAAAGAAAAAGCATTTGGTTACT
TTGCTGTATAATTCAGGGAAAAGAGAACATTATGCCTTTGTTCCTCTTGACGTTTTGCTC
CGGGATGCTCAGACTGTGGAGCTCAGGTGGGGCCAGAGAAAACAGTGGCCCTCAGAACGA
CACGACACAGTAGCAGCAGCAGCCGCATGGCAAGACAGCAAGAGAACACTCTGGGGTTTA
AAAGTACCCAAAGCATCCTGGGTAATTAGCCATTACGGCGCTGTCACAGAGGGTTCTGCA
GTCAATACAGAGATAATTTGGGCAATGGTGAATGACAGTGCTGTCCAGGCTTTTGGGATG
ATCAAGGACAGATCCAGCTGCACCAGGCATCTGTCAGGCCCATGAATCACTCCTCCAGCC
AGCAGCTGGGTGAGTGGAGCAGAGAGAATCGCTGGAGAAGCATGTGCAGACACACAAATA
AACATGTTCCCCCTCTCTCCCCTCGCCACACCGGGAAATGGCTATTAAAGGTCTGCCGTT
ACAGAGCACCGAGTGGAAAAGGCTTGTTACCTTCAGTGGCAAATGAATGACATTGGGAAT
AAGGTGAGGAATAAAAGTCAGACCAAGGGGACATTTTTCACAGTTATTTCGGCTGTGTAG
CTAAAACCGAGGAATGCAGTTGGCATGCAAAAGTGGATCATCTAGTTTTTAGTATGTATT
ATAGTTTTTTTTTATTTAACTAATGAAAGTACAACAAGGTTTCCAATCATTATCAGAAAT
CTGGAAACTGATCCTTGCTCTCtttcacat
>NODE_328_length_959_cov_25.799791
TGTCTGTCGCTTCTCCCCCCCGATGAAGGAGCCTCGGTGTGTCCGGGGCCGGAGCTTCCA
GTCCGGCGGCAGCCATCCGGCAGCCCTCGGCGCGGTCACCCCCGTCCTCCCGGTAGTCCG
CGCCGGGTTCGATCCGGCAGCCGGTGCGTTGTGGTCGGCGTGCAGCCCCCGCGCAGCCCC
GCTGTCTGTCTGGAGCTCCGCTGTCTTCTCTCCGCTAGCCCTGCAACAAGAAAAGCCGTT
TATGGCGACACACAATGTGAAAAGGGGGCCGATTTAAAAAGGAGAAGAATGCAAGCAAGA
ACAACAAAAGTCAGTTATAGCAAAGTCTATGCCTCTCCTCTCCTATCTTCCACCCCCTAG
CTTAGCCCACATAATGAGCAGGAAAAAGCTTTATATTTTGTTCACTGGGTATTCACAGAT
AATTTGAAGCCATTGTTTCTGCCACAGATGGTTCTTTTTAATACAATAACGGTGCTCTTT
GTGAATAGCGAGCCCACAATAAAAATCTAAAGCGTCCTCCTGAATAACCATTTTGTTCTC
TCTTGTATAGGCCGAACAAAAGCGCCAGTGAGGTAATGGCCTGCCTTATTGAAAGCCTCA
GAATGGGGATTTGATAAAGATTTTTTTCGCTCCTTTTTCTTTTTGCAAAGTACACGGCAA
TGTCAAAGAGAAACTGACACGGGATGAAAAGGAAAAAAGGCTCGAAAAAGTGCTTGCCGG
TGCAGATTGCAAAGATTATTATTATTATTAATATTATTATTATTATTATTTACGTTTCCT
AACTTTGTGCCAAAGTCAGATGCTGTTGTGGGGGCTGCAGCAGAACAGGTCAGGTGCAGG
CATGTTATGGATTTTACAATGGAGCTTAAATCGAGAATACATTAGCCTCCAAAGGTCTGC
TATGCATTTAGCACAGTCTCATAATTTTGCACAGGGTGTGTCAAGTTGTGCTCCATAGAA
TTAAGTATTCAGGGTGCATATCCGGGGAGACTTGCAGAAACCTCCTGCTTCTAATTCTGC
CCCTCTCGCTACAGTCACCCAGGAAATATTGCATGCCCTTAAAGCATTGATAAGGCACTG
TGAAATGTCATAAATGCATGGATGTTAATAGGGAGGAAATGAGGATGActaatgtaacct
gct
>NODE_329_length_413_cov_3.125908
CAGAGAAGGGTGTGTGCTCTGACGTCAATGCCACATCCAGATCCCTTCACTATCATTTTT
CATTTGCCACTGATTCACATTGTTATGCGCCGCATTCAGGCGTCACGGGGTTTCTGGAGC
GGACAGGAATTAATGTTGCATGAAAAAATCGCAGGGGCTTTCATAATCTGATTTTTAGGC
AGATGACGTTATTCGAGTGTGTCTCTCTCTCTCTTGTGATTCCTTCCCCGCTGCAGATTC
TGTAAAATTCCTCTCATGTCCACCAACTGGATTCCTCCTGTTGCCCCCCTCCCTCCCTCG
CCACCGCTTTGCCTCCTCCCTCCCTCACCCTCTTTCTGTCGCTCTATTTTTAGAGTGCAC
TCTAATACTCTCTTTCCCTCTCCTGCCCTCCCTCCCTTGCAGTCCCACTGACCTATTTTA
TGGCGCACCGTCAAAGACAGGAGGAGTGTTTACTGCTTAGCGTCGTTTCTAGGTCAGTGG
GACAGCACAGACGTATGCGTGCTTCCTTTTCTGCCCGCCTTTTGTTTTGCGCCCCGCTCT
CCCTGCATGTCTTCATGAAAATTATTcaggtttggagggagggaaaaagtagggagg
>NODE_330_length_942_cov_25.230360
CATGGTGTTTCCCATTCACATCTGAACTATACTAGTGCCTCCTATTCGAGCTTAGCCACG
CCTGAGGGCATGCTAATTACCTTCTCTCTCACTCTAAATTACCCAACTTTCACTGGGACT
CCGTCGCCCGTTTCAGTCCAGCGTTGATAGCAGACGGAGAGGAGTGAATGATAGCGAGGC
AGAGACAGGGAGGAGCAAAGAGTGAAAATAGAAACAAACCAATAATCTTCTACATTGCCT
CCTAAACGAGAGCCACTCTGTCCCTAATGTAGACAAGTCATTTTGTACAAGCCGTTAAAG
CCCACTGGGCCAGGCAAGCATGCAGTGTAGGGCCGCCTGTTTCAAAGATCTTTTGCAATC
AGTTACACAATGGACCCCCTCATTTTATGCTGCTACATCATAAAAGTGCTCCTTTTGTTA
CATTTCCATCCTTAAAAGGGTCTTAATCCCCATCCTTTCAGGCCAGTCTATGGCAAATTC
CTCAGGGACATCCCATTCGCTGCAAGGGCTGGAGTGACCCACTCAGAAACCAGCATGCAG
GGCTTTGAGCTTTTCTTCTGCTGCCACTCTCCAGAGAACATTAAATCGTACTTTTCATCC
CCCTCACCATAGGGGGAAGCCCCTTAATGATGACAGAGAAAGAGAAATTCCTCCACTCGG
TCCTATGACACCATTCTGCTGTCAAGCAGGCGTCTCGGCGGACAGAGAATCAAACATGGC
TTCCTGCAGGTGGAACGCCAGTGAAGGTCACGGTACAGTCCAAAGAGGACAGAAGGAGAG
ATGAAGGGAACGAGGGTGGGAGAAGGAGAGAAAGAAAGAGAGGTAGCACTTCAGAGGGAG
ACCGGCTTTCCCTTTGCAAATTAAGTCATCTGCCGCAAAAGGTTAAAAAAGCACTTGCAG
CTTTCTCTCAGTCATACCTCATGTGTTACCCAACCGTTTGATTTCTACATAGCAGAACTT
TTATAGTTTCAGCCTGTTTTACTCTTTGTCAGTGCTCAACGTAATGTACATACTTTTAAT
TGAGCATCATAAGAGATACTATTATGCCCTCACAACTTACCTATGATTGTTTTGGTGCCT
GTTTAAAGTCTTTTTCGTTTTGTTTCACTGCATCTACCTGTttaag
>NODE_331_length_393_cov_2.648855
GTTTTCATGAAAAGTATTAACAATAGAATATTGTCCAAATAAAGTGAGCATTTAACTTGA
TGCTTGTTGCTGCTGTCCACCTCCAGATGAGCAGGTAGTGAAGCCCGTGGTGAGCCTGTA
CCCAGCAGCATCCAGAGTCCACCTGGAGGGGAAGAGCTCCCTGCTGTGTCTGGCCTCAGC
CATGTTTCCTCCTGTGGTCCAGTTCTCCTGGAAAAGACAGAAGAAGGACGGCCGGCTGGA
GGAGCTGCCCCCTGCTGAGGGAGAGCAGCTGGAGCTCAGAGAGCCGGGACGCAGCGCCGC
CATCTTGCTGCTCCATCAGCAACAGGACAGCACATATAAATACAGCTGCTACGTCAAGCA
CGAGGGGGGAACAGTGGAGGCCCAGACTCAACAAGGTGATGAAGGCTTGCTGACTGTGTT
CAGCACTGATTCAGCTTCATGTGGAGACAATGCTGTCAAAGAGGACGGACGTTTCTCACT
GCAACTCCAAACATCTCCCTCCTTCTCTGTTTCAGACCTTCCAGCTCCATCAGCCTccgt
cccttctgagtatcaggtgaagctgctctgcctgctg
>NODE_332_length_856_cov_17.735981
ACCCGTTCCACTGACCGGCTCACTCTGTGTTTACATACCAGGTTAGATGAGTGATGGCCT
GTTACAGAAAGGAATGTTAGGCACAAGGCCACTGACGTCTACACACATGCTCATCTTCTT
TGCCAGTGCAGTTGCTAAAACAAGGAAGAGGGTTGTGTATACATTTGCTTGCGTGTGCTT
CAATTGTTATTCAGAAACCAAGCCTTAATCATAAAGTATGAGCATAAAGCATATCTCATC
TGATGTTGTTTTATCTCTTTGATAGACTTATTAACAAAAGAAAACATTCATAGATGTACA
AAGAGGCAAGATTGTGATTTGTCTTGATACGTCTTTTCTCTGTAAGATTTCCATTGTATT
ATTCTTAAACTAGAGGGATTTGAATATAAATTGAAAGCCTCAAGCCCTCTCCCTGAAGCT
AAACTGTAAATAATAACTCTAAACTTTTTTCTAATCTTTGGTAATTGAAGCAAATGGGTT
TTGCGGGGAGAGATTTGTCGCAGGGAAACGTACATACATTTTTTTTATTTACGAGGAGGC
GAGGGCTGAGCAGTGTAATGAGTGAAAATGCATGCTTAATTTAAATGGCGAGTGTGTCTG
TTAGGGAATGCATTAGAGTCTGCAGAAGAAGCGTAAGACATATTAATTGACAGACAGGAA
CCGCTGTCTCCGAGGTTGATACAAGTAATTTATTACTTCAGAAACGAATGCCACCGCCAG
AATGTGCTTCATTAATTTCAAATTTAGTTTTAATTTCAAGCTGTTGCCCCTTGAGAAGAA
TAAGGTGGCAAGTTCTGTTTGAAGAGACATTTTTCCCCCTCTCCCTCACTTCATCTTTCT
CTTTCCATCCTCCATCTCTCTCTCTCTCTGGCTGTCTCTGATTTTCTGCAGTACAGAACA
AAGACCTGGGGGTGGAGAGAGAAAGGGAGGGTGTGGTGACTTGATTCCAATTTGAAAACA
ATGTCAGTGTAAAAGTGGAAAGTTAGAACAGAATTACTGTTTATGATAGTAAATACTTTG
TGAATGTCATTGGATGATTg
>NODE_333_length_940_cov_13.579787
CGTTATCATCTTTCTAGTTACACCGATATTGTGTGAAGAGTTCTGATGCCCGCTAGACAC
ATGCAGGTGAAGTAGCAGCTGCACAGTACAAATATAAACAATAAGAAAAAATTATGACCC
TGACAAAAACACAGAAACATATCCACAGACATGCAGAGGGCGCAGAGACTTGTTTTTGTG
AGGCAATATGGAATAACTCATTTATCAAACACACAACTAGAGACAGAGTAAATATACACA
CACATAATTACAAAAACATAGACAGATAGGCAAACACACAAAGAAACCCAGAAGCAGTCA
CCCAGCCATACACACCACACACCTAACCACTGATAATCCCCCAGACACAGGAACACACAC
ACTCACACACACACACATACAGAGCATCATTATGTTTATCACTGTGAACCAGCCCACCGA
CACCCATCACTCTAATTCCATTTGTCTGTTTAGATTCGTTTTGCTTTAATCCTCCCTTGT
TTGTGCACATCTGCAAGCACTGCAATAGTACAGACCCAGCAAGACCGGCAACGAGAGGGA
GAGAGACACATACAAGAAGAGACAGAGAGTGAAAGAGAGTGAAAGAGAGAGAGAGGGAGA
GCGCTCACAGGGAGCACTCTCCCTCCTGACATCCTGGTCCCTGTAGCTCCGGCAGAAGGG
GCAGACAGGCGTATCTCCTTGCCCAGGGAGAAGCTCCCTGTCCCAGCCACGGAGCCGTCG
CCAGGCCCGCAGGCCCCTGTAATCACTGCAAACAGTCAAACATCCAGTCACACAGGCTCT
TACACCAACACAACATTACAGGCTTTTTACACAGTATTACACCACATCTTATTATCCCAT
TCAAGTCCCTCTATTAGCTCAATTGGATGGTGGGATTTTCATTTGTAAATTGGGGGATTT
TAGATTAGCTTGTCTGTCAGCGATGAAATGCCCCCTGAGACTGTGAATTATGTGACCAAT
CACATATGAATCAATGCTTACGCATGCTGTAGCACATGAATGGATGGTGTCAGCAGGAAG
AAACGAAACAACTTCAACCTAGATTATGTATTGTATGTATACTACATCACAGATTTTATC
AAGAGTTGCagctgtatggctgcacggtcacagattatatccac
>NODE_334_length_601_cov_17.194675
AACATGTAAAAATGGATTATGAGTTACACCACAGATGGAGGGAAACAAGTTACACGGGGA
AGGAAGCAATTAAATAGCCATGAGCCGGACCCAACCCTGCGCAACATCTGCCGAGACCAG
TATTCAGCACTCCACAACTGACAAATTAGTGTAATGGACTAATAGGGACGGATAGAGGGA
GCGAATACAATAATATGGCTGTTTAACACAGGCTGGCTATTCTCAGGCAACCGGCTAGTC
TGGAGAAACTTACCCAGAGACGCGGTCCTCATCCTGGAGAGCGTCCGGTCCACACTGAGG
CAGACTGAGCAACAGAGATGGTCTGTACCGGTCAAGTAACACTTACAGCCTGCAAAGAGA
GAGTCAGACGAAGCCTCGCCGTCAGTGCGATTATATGTTATGTGCAATATACTGTCAACT
CCCCAAAACCATAAAACTTACTTTAATGGCCACCACGTGACCGTTTATGGCCAGTGAGCC
TATCTGGCCGCTCTTCGGATGATTTTTACGATCTAATTCATAGACAAAACCCCCATTCAT
TTAGCACCCAAATGTCAGAGAGCCAGAATCGGCCCTAATAAAGTTTACAGCTTGAAAAGT
CGAGCCAATTCCCCGGGAATAGCTCAGGAGCCCCGTGCGCAAAGGGGGACGCCCCGGCCC
CTGGAGCCCGTCTAGTGGCCAAGGACCCCCACAAAGCCCCCAGCGCCACAGCAAAGGTGA
GTAAAAAAAAAAACTAGAAGCTTTCATTCAAGAGGACCTGTTGAATTCAAAGAGGTTTAA
CTATa
>NODE_335_length_862_cov_28.578886
TGTTGCAATCTACGTGAAATGTACCTGTGAGGAGGCTGGAAATCAAGCAGTTTAAATATA
ACCTACTTATCCCAAAAGGCGCAACAGGTGTCGAGTGCAAGAAGCAGAACAGGAGAAAAG
CACCTGACGACCGTCTCAGCTTTCCCTTTTGGCAAGATAAAAAAGCCATCCCAGCGAGGC
AGAGTGAGGCTCTGAACATGAGATCAATGGAGCATATTTAAAAGACATTAGAGAGCAGTC
CTCCTGTCACATTCCTGTGATAAAGTACAGGGATCTAGCCTTCCAGCATACAGTACCATG
TCTCTATGAAGGCGATCCTCCAGTGTCATTTCTCCTGTGCTTAATCTCCATGTGGAGATG
AAAGATGGACGACGGCCAGCAGTATCTATGTGCTAAGCTGGGCTCTGGGTCGTCCCAAAC
CCGACACTGGGTTCTCCCCAGTGGCCCGGGAGATGTCAAGGGGTGAGGGCAGGAGAGAAT
GGATAGCTGCCGGCCCCGGAGCCCCTCATTCACTCTCTAACTTGCTCACATTAAAGAGAG
CTCTAATCACTGCAGGGACTTGGCCAATGATGTGCTTATCAAACGGCATATTTCAAAAAG
GCATCTTAAAAGGCCCGAGGGCGAAGAGGCAATAAGAGCACATTTGTATGTGGATGAAAG
GGAAAAGTGTAGACAGACCTTGCATCAGAATACAGCGGGGGGAGATCATTAGCATCTCCA
GCAAAATATGCACTACCAGAGAGGGAGAGCAAGGTACAGTCAGAGAGGGGGAGAGAGAGA
CAGAGAGGTGGTAGTGGGATGGGGTTGCAGGGCTGGGGGAGAGAGAATGGTTCTCTTCGC
CATTCGTTCTTTTTTGTTTTACATAGTTCCCAAAAAGAATAAGAGAACAAATACATTTTT
GAACAAAGGCAGGGCTCTTGAAGTGGAAGCCCTTTGGGGGTGTGAGGTGGCTCCATTGTG
GGTTACAACAGAGTGAAGCCACAACGCATCTGCACTCCCAAATCCTCTCACAGTGCTCTC
ACACCTCCCTAAACAGAacgggccca
>NODE_336_length_850_cov_21.696470
TAACGTAAAGTATGTGTAAAGTAAAATTAAATACTAACAATCAAATAACAATAATTAAAC
ATTTTTACCAAACAGATTGTAGGGTAACTACTAAGCAAACTGACCTCCCACGCATTGTCT
TCTTTGTCTTTGCACAAAAGGGCAAATGTCACAACATTTAGACATTTGTGATTTATTAGA
CTTGGAGTCTAACAAATTTGTGTCTATTACCCTTTTGGAACTGGAATTCTTGAAAGTCTA
CGCCGTACATTTGCTAAAGGAAATCTAAATAAAAGGTGAAATGATGGTTGGTTGTTGTGC
TTTGCTGCACCTTGTATAGACATTAGGGACGTGTAGTGAGGCTTTTTTTTCTAGGCATAC
TGGAATACATTGATAAAGAAAGTAGTTGGCAGACTTTGTGATTACGTTAACCCTCCACCT
CACCTCACCCACACATGGTTACTGACATGTGTGATGCTAATGTTCAGATCAGCAAGCAAT
GGTTTTGTCTTCTTCCTCCAGGCATTAAACCTTTCCAGTGTGACCGCTGTGGGAAAAAGT
TCACACGGGCCTACTCCCTAAAGATGCATCGGCTGAAGCACGAAGGTAAACGCTGTTTCC
GGTGCCAGATTTGTAGCGCCACATTCACGTCCTTCGGTGAATATAAGCACCACATGAGGG
TCTCCCGACACATAATCCGCAAGCCGCGGATTTATGAGTGCAAAACGTGCGGCGCCATGT
TCACCAACTCTGGCAATTTAATTGTACACCTGAGGAGTCTGAACCATGAGGCATCCGAAC
TAGCAAACTACTTCCAGAGCAGGTGAGGAGTTTGGGGGCGCCGACCCCCATTATTTACTC
AGATCTCACCTGGATCAGAAAATAACCAGTTTAGATTCTAATACCTGAATTTCATTGGAA
CGTTGTCGTGGCTTTGGTTGTGTAGAATTGTTTTTTGAGATGATTGCCATTAATTTGAAT
GCTCAAATCAAATGTACCTGAAGTATTTGACTGTATTTATTGTGGAATTTtaatttcacc
ttttcaaaacagtc
>NODE_337_length_555_cov_21.032433
CAAGACATTTGTAGATGTCAGGCCGAGCTCGTGACGGGCATTCTTCGCCGTTTTCTGACA
TTTTATAGACCCGAACTCTTAATCGATGGATCGACAAAAGCGCCGGGCAGCTTTATCAAT
AATAGAAATAAACACCATTCGCCGCCGCAGCGACGCCTCATCTGTACATGACGCATATAA
GGAAGCACATGAGGAGGAATGCAAAGTAACGCAGGGGGTGCATGTACCGCGCAATTTATT
CTTTTTTTCCTGAGTGGGAAGGCAATCATAGCCGGGGGAGGAAGGGAGCGAGGGTCAATG
GACCGATACTCGCCGATACCCACTCCCCGAGATGACAGTGGGAAGAAAAGGTAAGAGAGA
CCGGGACAGAAGTGGGTGCTAATTCCTACTTTTCAGTTTAAATAAAGATTGGAGCTGGAT
AAAAGCCATTAAGGGAGAAATCAGACAGGGCATGCTATGTAGGACAAGAGCTGACTGCAG
GGAGGTGAGTGGTGGGATCGATACTCAGTCGATGCGCTCAACACCCAGCCCTGCGCGCGC
ACACACACACGTATACACACAAACACACACACACACACACGTATACACACACACACACAC
TGAGGGGGCATGTGGTATTGCCGGGCATCTGCATGTTTGTGTGCGCCGGTGTGTGTGCGC
GCAGCAGTGACTAATGGAGAAAGAGAGGGAGCCCGGGGAGAAAGAGTGCATGCAATATAC
AATTAACTCTcttttgagc
>NODE_338_length_521_cov_8.057582
AGTAAGTAACCCTGCAACACTGCTGTGCACAAACTGTCCACAAAGCAGAAGTGGCTGCTG
ATGACAAAAATGAACCTCTTTCTATGGCTAACTCTGATCTGTGTGTTTTTGAAGTACAGT
GGTGTGTTTTCCACAGTGCCTTTCCCCAGACCTGTAGGGTAGCCCTTTTCTAACTGTGTT
CTCTGTTGTCCCACTGGTGCAAGCAGTCACTATAAACTACCACCACACCACGGGCAGCCG
CGCTCCGTCGCTGGACGATGACGAGGAAGAGGAAGATAGGCTCCATGCTATGATCTCAAT
GATCTGCTCGCGGAACCTCACAGACCCTAATGTCATGAAAGGTTTTTATCACCTTAACAC
ACCCACCCAATCCCACTGCCCCTTCACCCCCCACCCCTGAGACCTCACCCTAGCTTCAGA
CGTTGTTCCTCGTCTCCCACCCCATCGTGTCCTCTCAGGCCCTCTCTCCTCCCCCTTCCT
GACCCCACCTACCCCAGCTTCGTCTTCCTATGTGTGTGCTGCCCGAGGCCGAGCCCAACA
GTGTAGAGTAGGCTGGGGTGTTGGCCATGTTAGCGGGGACATGGGGAAGTTCAGGGTGAT
CAACACAAAGCTGAAAAGCAAAGTTCAGTTGGAATAAAACAAGCAGGATTCAATTATTAA
CATATCCTGCCTGAGACACTGGTAGGACTTTGGGGTATATAATCc
>NODE_339_length_810_cov_24.892593
AATAGAAAGTATAAATCAGCACGACTCAGAAACACGGTGGCTGTGATTCATAAATACATT
GGTGATGTGGAGGGAACTGACCCGGCCTTTGCAGGTAAAGTACTGCCTCCTTTGTTTAAA
ATAAAATGTAAAATAATAACAATGGAGCCGCTGATGACTTTAAAACCTCACGTGAACCAG
TTCAGTGTCAACACCTGCAGCTTTCGAGGTTTGCATCCAGGACCGGGCTAAGCAGGCGCC
GTGCAGCACGATTAAGTCCAAATAAGCTGACTCTCACACAGTTTGTTTGTTTATGGAGGC
GAGTCGGGGGGGTGTTCTGAGCCTCAGAACTGCATTTAAAGCTGATCTGGCTCCTTCAGA
CAGCGCTGCATCCGACTTCCTGTTGTCGACTCGCACTTGCCACGGAAAAATTGCTGCTGC
AGCCCGAGACAACCTACAGCACTTTGTATGCCGAAAGAAAAGAGTTAATTAGAAATACAA
ATTCTCCCAGATTGTTATTAATGGGAACTGTAGAGTAAGCAACACATATTTTGTGCCCAT
AAGTAATTCTCAGGTATCTTTGATCTGTGGCCCACAGCGGATGCTGCTGCGTGCCGCTGT
CTGGCTTCTGGGATTCTGCCAGCGCCAGACATCTGGCTACTTTGTTATCATTGGCTGATC
TGCTCCCGGGAGGCCACTCTTGTGACACCAGGCAGAGAGTGTCCTGGCAAGGAAAATTAT
CAGCACATTTTGAGTGGATTAGAGTTCCAAAGTGGTCTTCAAATCTCTACAGGGGTCTAG
TGAGCCATGCTCTACTGGGGGTTCCTCAGGGCTCTGTTTTGACACCACTGTTGATTTGAA
AGGCGGCGAGGGTTCGGCTCCCACTGTTGCATCACAGGTTCCAGGCAGCATCTTAGGAAG
TGGAAAAAAGGGCCCCAATtatgatctgtcagatgcagaagggggaaaatgcaccaaaga
cttcccttgattagtgtggagattctgcgctgca
>NODE_340_length_516_cov_7.021318
AGCTGACGTAAAATGCTCGAAAATCTACCCTGTGAGAAAGGAAATGGAGGTTGCTGGGTA
CTCGCACTCACACCCACAGAGCACAGGGCCGTGTGACTGCGCGCTGTACATCTACGCCCA
CACTCACACACACACACACACACACACACATATACAACACACACAGAATGCAGTTGGCTG
CTGGTGTGTCATGTCTGTATAAGCAGGCATTGATTTTTCTGTCCTGGCCTGCCACCTCCA
CCATTTATTCTCTGCTTTGCACCAGGGCCCAGAGGACTAGAGAAATTCTGTTACAGTCCA
CACACACACACACACAAACACACACACATATACACACACCCCTGCAGGGCCAGTGGGGAG
AATAGAGTTCACCTGTCCAGCGTCCCTGACCACTTAGCCAGGGCTAAATGAACAGTTAGC
AACGTTTTACCTCCTGCTTCTCTCTTAAGGCTCTTGTATGAGAGCCTCCCTCTATCTAAA
CTTCTCCTCAAAGCGTCTTTCTCATTACTTATCACATCAGCCAGCTTTAGACAGTCAGTA
TCAATCAAATGAATGTAAAGCCTGATTTACCGTTTGGTTCGAATCGTTCTGTTCTATGAT
GTCGAAAGCGTCCTTTCAGAATCAGGGCAAGGATGTGAATATGCATGTCATTCTGCCTGC
GCTCCGGACATCTGTCTATTCTTCATGCCGACGcctacaa
>NODE_341_length_571_cov_29.896673
ATTTAAACTGCACTTATAATTAACAGCTATTTTTAAACAGGGAGGGAGAAGTGGAGCGGT
GGCGAGGTACAAAAGCATTAAAATTGCCCCAGATTCGCTATTGAATAGGACACATCAAGG
CAATATGCTGGCAGATCAAAGTGAGCGAGGAGAAAGGAGACAGGGCCGATCAGTGGGGAT
AAATTGTTCCCTTTATAATGGCATAAGAATAGACCTCTTTGCCGCTGAAACAATTTAATA
ACTGCATTCATTACCTCTGTCCAGCCTGTCTGTCTGTCTGCTGCACAATGTGTAACCGCT
TTTGCCACGCACTACCTCTCTTTGTCTCACTTTCCCTCTTCCTCATTGTGTTCCAAACTT
ATCACCTCATTCCTTTTACTTCTTTACATCTCACAGTCCTGCTTTTCTCTCCTCCCTCCT
CCACCCATCCTCCACCGAGTCCTCCACCTTTCCCCCTGCCCCTGTCCCCCGCCGCCTTGC
CTCTTTTCCTGCACGTTCCAGCGGTAGCTACAGCAGCAGAGTTTCCACTGAGCCGATGTG
CTGCAGGCCCCACAATGAAGATGTGCAATGTCTGACACTCTTGGAATGAGAGCCCTAATA
GAAGGGGAAGCGGTTATCACAGAGCTCCCCCAGGACCAGCCTCTGTGTGCCTGACGCTAA
TTATGGCGCATGCAAATGAATGTGCAGCATTAAAATCAGGAGGAGCCTGCCTGCCTgact
ctgtgtgtggaggggttgcgtgtcagtgtgtgcat
>NODE_342_length_621_cov_24.764894
AGCACACGGCAAATAAGGAGCGTGTTTTATGCCCGAATCTGTTGGTTGCCAGGTAAGATT
GAAATGCATCTTCTGTTCCAGCAATACTGAGTTAGAATCAGTAAAGAAAAAAAAGAAAGG
GGGGGGGAATGAACAGTGAAGTCAAGCCTTAAATCTGGCTGCATACCATGTGACTTGACA
TGGAGCAACCAAATGAAAGAGAAAGTGAGAGAGAGAGAGAAGGAGAGAGAGGAGGGAGAG
AGAGCAGTACCCCCATAAAACCATCACTGCTTTCAGTTCAAATAGGTCCTATCATCTCCA
TGACAACAGTCGTAATGGTAACATGGAAATATATTAATGTAAAACCATGGCAACGTTCTC
CAATTGAATTAAGCAGCACCTGTGCACATTACAGAAGAAGATAAAAGACAAAAGGAGCCA
GCTCCTGCTTGCCAAGCAGCTGTGGCTTTCAGACCTTAAAAACCCATCTACATTTCCTGA
ACACATTTGTTTTCCAATGTTTCTCTGTGGCAAATTACCATAGCGTCGAGCAGTTTTTGA
GAGGTTTTTCTGTCCTATTTGTGCAAACAGATGAGAAACTGGATAATTACGTTCTTCTTC
TTCTTTTTTTTTTCTTTTACTCCCCTCTCCCGTTGACTGTAAGCTCCGGCGGTGTGCGGA
TTAAGAGTACGTGTGTTTTACCATTAAATCGCGTAATGGCGGGACAATCATTCTGATAGG
TAAAAAGGGCACGGTGTTTGTGCACAAAGAGACGCGCCAGACacgccgttattttgtgct
ccccgttttttctttttttcttttt
>NODE_345_length_846_cov_13.748227
TGTGACATTAATTATTGTGTTTTTCCATATGTTCCATACATGCAAGGCCAAGCTCCATCT
TTCATCCATTCAGCCTGGAAACTTGGAACGCAAATCCCTATAAAGCAATGTTTTATTTAA
GGACATTTGTCGCAGTCTCCTCGGCCATTTATTTTTTCGTCAGCAACAGCATATTTCGCA
GAATTACTTTTGGAAGAATTACATACTTTTCTATTCTTCTATAATGCACTTTCTGCACTT
GCACTTCTGTAAAAGCTCAGTAGACATAAAAATGGTTCTATTTATTTAGTTTTCAGTCTA
GCTTTGCACCTCTGGACAGATCAATAAAGTTGTTTTAAGTAGGTTTGGCGTGCTGGTGCT
GAGAAAAACGGGGTGCAACTACTCCTGGAAGGGGTCTACAGGGGGAGCAGCATAGGCTGA
AAAAGTGGAGATCATAGCAGACCTCAGCCAGAACACGGGACAGGTTGATTTCATGCCCCA
ATGCAGCGGCAGTAATTGCACCCAGACCCGTTTTATTGCGAGTTGATTTTAAGGAGGGAT
GAATGGAGAAACATTCTGTAAAGTGTTTATTTTGGGGGATGACCTTTATTAACCCATTTT
CCAGGCAGGTTCCCCTGAGGTGATCTGGCTCAGTGCTAGATTAACCCTCGCAGGCCCATG
GTAGCCAGGCTGCTCCCTATCATAGGGTTTCAGGAAGCAGAGAATGACAGTAAAATTGGA
CTTGCAACATGTGCGCAAACCCCCACACACCGCTTTTGAGACATGAGCTACTCACCCACC
CTTGACACACAAATGTAAGGAGTTTGTGTTGATATTCCCAGTAGGCAAGTCAGCAACAGG
CTGGATGGTGAAGGTTAATATGTGAATGGAACACAGAGAGAGAATGACATTAAAATGAAA
TACAGGGAACAGCGAGCACTTTTCAACTGCCTGCTCTTTTTtcctccgccgaaaacagtt
gtcgtaaattactggattgtctttaggcttttatcagctaaataaacgatcatccgagat
tatgtgagta
>NODE_346_length_506_cov_23.814230
GGACAAAAGAACTTATAGACCCCTTATATACATATTTTCCTCATGTTTTAGAGAGCGTGG
TGTGGTGAAAAACAATTGCGGTGAGTGCGGATGGACTTGTCAGTGTAGTTATGGAGCCCC
CTTTAAGCAAGAGGAATCCGGCGATAAGATTAGCGGATTTGGCAGCGACTCAACCCCTTC
CTCATCAGAATATGACAGGCTTCCCGGGGCTAGGGGGGCATCACCCTCTCTCCCACCATG
CCCACCTCCACCCTGGGGAGCTGGGCAACGACCCCGGAGTGGCACTCACTCCATTTGGAC
CAGAGCACATGGCACAGACAAATGCTCTCAAACTTAGCCCATCTCAGCACATTCAGAGCC
ATCCCGAAGCCCAGACCGCGGCATCTTTCACTTCTGCTCAGACCACAGTTGGTTTCCCCG
TGGCTCACCCCCACTCAGGCTACTCAAGCAGCAGGGACTTCATCCTCAGGAGAGAACTCT
CAGCCTCTGCTATGCATGCACTTGGCGACCAGCATAGTTCCGCCTCCTCCCCTCATCACC
ATGGCATGTTCATCTCCCCAACAGGTGCTTATGGGCACACGGAAAGTGGGGCCCATTCAC
TTTTCACTGGACTTCACGACCAGGCGTCCCCAGGTGCCCACCACCACCATGCCCTCAATG
GGCAGCTGCGCCTGGGTATACCGGGGGACA
>NODE_347_length_615_cov_37.224392
CGATTATTAATTGTCAATGAGATCTCGAAACGGTGTTTAACGATAAACTTCGCTCCACAT
CTGCCTATTTATCCTATCGCGCGCGGGGCTCGCAGCTTCCTTCGGAAATAAAGAGCACAC
ATTGCTTGGAAAGCGAGAGGGGGGGACGCGATTGAAATAAAGACAAAATAAGATAAACAA
CAATGGCAAAGACTGCTTAGGAAACCCAGCCATTCTATACATAGAATTCAAGGGCCGTAT
TTATCCGAGAAAGGCGTGCAAATCTATGTAAGTATCTCCACTGTTTGCATAATAGATTAG
AAATTAGCATTTTTGTTCATTTTCCATGTATGCACAGTGCCTGGAAGAATAACACTCCAT
GCATATCAGATCAGCCTGCCTACAATTTTGCGCAGTATATTATTTGACAATCTAAAATGT
GTAATTTGCATGAAATTGCTTAATTAAAACACAGTCACTGGGGGTATTAATTTCTTTGTC
TGACAGTGGAGTGTAGTGAGGGGAGAGCAGGGGAGATGTAAAACGCTGTCAGATAGCGCT
GTCACAGAGGCAGAAAGGAAATTCTGCCACATTTTTTTTTCTTCTTCTTCCCCCCCCAAC
CCACCCCACCTCCCTCTCTCTCTCTCTCCCTCCTAACGGCGCAGAGCGATGAGAGAGGAT
AACGCCTGCCCAGCTAATTTGGGTTATGGTGGTAAACGGAGGCCAGTGCACTAGAAAGAT
ACCAAAGGGAGGGAGGGAGATGAGGGGAGAGGGTGTGTGGTGGTGGGGGGGGATCACTGG
AAGAGATAGGCGCAGAGAg
>NODE_348_length_492_cov_7.658536
CCTCCACAGTTTCGTGTGTGTTGCTCCACACCGCACCAACACCGAAGGGAATCAAAAGCC
ATAAACCTTTTAACTCTCTATTGCTCCTCCAGCTTAAAATCTGTTTTGTTCTCTCTCTCG
GCACTCTTAAAGAATGGCTTGTGCCCTAAAAACAAAAAAGCCCTTTCTCTAATTTTTTTC
TGTTCTGCTTCTGAGCTAAAGCAGGTTCCTATGCCTATTTCTGACTCGTCTCAATCTATC
TGCTAAAACCCAACTAGTTTGAAGGTACTGATGAGAAGCAAGTGAGTTGGATCGGATGGA
AAGCACGATAGAGCAGCTGATTGTTCAAAGACTATTGGCATGGCTATAGCTGGAAATATG
GAAGGATTCTGCAGAGAAAAGAGTGAAAGTGAGGTCAGACTTTGGAGTCAGCTCCCTCCG
ATCAGTGCCTTTAAACCCAGTCATCCCCTTTTGCCTCTTTCTTTTAACTATAATGCCTGA
ATCCAATTTTCGAAGTGACATTTTCTATGGTTACTGGTGCCTTTTCTTTATTTTTTTCTC
TCTTTTCTCTCTCCTCTGGCTGTGTTGTTTTATTTCCTCTGGGCTTTCTCCTGTCACGCT
GTCTGATTCTTTGCAGATGGATGTAGTGAGTGCGTTCCAGAGTGGAACTTCCTTTCAGGG
GGCTCTAAGGCGGCAG
>NODE_349_length_895_cov_28.686033
CCTCAAAGATCCATCTTTATAATCTCCCCCAGGCCCATAAATTATCCAACTTTGGGGCAG
GGTGGACGAGCCGTGCAGGCACAAGCAGGGTCCCTTTCACAGCAGAGCAGAGCCACATCA
CTGCAGTGGGTTGGGGTTGGAGGGGTGGGGTGGGGGGGAGCAGAGCTGAATGGGGCTGCT
CTTTCGCTCGCTGGAAACGGGAGGGAAAAAAAGTACACTTGTTATCTTGTGAACCCTCAA
ACATGTAAGATAGGAATCTCTTGAATGTCAGCGACAGAAATGGAATTAACAAGAGATCTT
TTTATTGTCACAGAAGGTCATTAGGCTGCCAATCGGGGTAATTATGGAAATGATCTCCCC
AGCTCTTTGGAATGTTTTCCTGCTTCCATAAGGACTTGAAAGTGTTCAATCAGCCTCTCT
CGTGGGAAAGTTCAGCCATAACTGCAAGTGTACCAGCAAAATCAAATTAAGCAAAGAGAT
TTCATTAGTATTTATAGCCCCGAGGCATTTGTAAAAGTATGGAGCAGCAGAGTAATGTGG
GACTGTGGAGGGGAGAATTATTGCTTAATGACAAAGGCCATACCTAGAAGACATACACAT
AGATAATGAATAGGAGGCATTGATTGCATCTTTAAAGAGGATTCTTGAGGGATTGTAAAA
TATTGATGCTTGTGTGGCTGACTTTGGACTCCCGGCGTGATGGCTGTGAGGGTGGTAACT
TTGTTTGGGTGTTAACACGGTTTAGCTGTTCACTTTATCATTTAGAGATGTTCGATCCTA
AATTTTAATCTATAAATAAACACAATAATAAAAGCAAAAATAATACACACCAAAAAAGCC
AAAATTAAAAACTGACTATTTCAAACTTAGCCAGTTGCAAAACATTGTTTTGAGCTGCCT
GTAACCAAGTACATTTACTCAAGTACTATAATACTGAACAGCATGGATATTTCCTTTTAA
TGCTGCTTTATATTTGCACTTCATTGCAGCACAGAGGGAAATattgcactttttgcaaag
cagagcaaagttgcttttcaaattcagattctgcatacataacacatgaggaggtcata
>NODE_350_length_447_cov_33.789711
CTACCCCCCCCCCTCCCCTCCTCCCTCCCCTTTTCCCTTTCTCCCCTCTCGTCTTCTACC
ACCAATCTCCTCCCTTCTTCTTCTTTTTTAACCCCCAGAAAGGCATTGTTTGAGTCAGGG
CTTGATCAAAAAACTGTTGCCCGCCAACCACGGGGCTTTCTGTAAATTCAATAAGGCCAC
CTTAAAGATTTTCCTAATTAATGGATGACATCTTTGGCTGGAGGAGAGGCGAGGCATTCT
GCTCCAGCTCGCTCTTTGTTCGCCTCCTAATTAACTTTCCTAGGTCACTCAGGTCCCCGC
AACCTGAGAGTGAAGAGCCCCCATTGAGGAGGGAGTTGTAAACTTACTTTTTTTGCCTCG
GCACTTAAAAGGGGAAAGCAACTATAGGGAACAGAAAATATCCTATTTAAGTCCTTTGTG
AGTGAACTGCTTGCACATGTTCCAATAAAGGAAGTCTTCTAAATAAGCTGCCATGTTGCT
CTCCGCTCCCCCCTCTTTCTCCCTTATCCCACCTCTTTCACTCCCAGCCCCACAGAAAGG
TTATGAATGATAGCTCTGGGTTGAGGGGGCGGGGGGGTAAAGGGCCAAAGGACAGCATCT
GGGCATTGTGGGGCCGTGAGCATCTgaaact
>NODE_351_length_378_cov_6.989418
CTTGACTTCGTGTCTCCAAACAATTTGTATGAAATGCAGTTTACTTTCCCCACTCCGACT
GGACTCCACCACATCCCATTAGTCCGGTTTTATCTGGTTATTAGCCTCGAAATTGGCAAG
CTGTGCAGATGTTCTCCTGAGTTTGCATGCGTCAAAAGTAGCACTGATCTGATCCGAATT
GAAATTGTTTTGAGCTGAATCAAATTGTTGCAATTAAACTCCCACCTTTTGACCACGGTG
GGGGTTTTACTAGAGGTCAGTGGTGCTGAGCTAAACTTTGCACAACCCATTTCACTATGA
AGCTTTCTTTAACTTTTGCAGCTTTCTTTTTCCTCTTCTATGTTCTTCATGTCTTTCTTT
TCTCTGTCTGATTGGTTCACGAAAATAGAAAGAACAGAAGGATAAAAATGCATTCTCTCC
TTCAAGGCTGTGTCGCTTTTCCTCTAAAGCACCAGGAGCAATGAACGGAACATTGTTTGA
TTTCAAATGGTCAAATTCAAATGTGCAAGTGCCAAGATATTCACCTGTGTGCTTCTTTGA
GGgccatatagctgctgattgg
>NODE_352_length_641_cov_23.021841
AACACAAAAAAAAAAAGAAAAAAGAAAAGAAAAAAAAATCCCAGACATTATATATTGATG
TCAGCTCGATTTTATTTACATACAATGAAAATGATTTATTTTCTTGGGAGAGGCAAGGGG
GAGAGAGAATGAGCGGACTTGGGAGGGGAAAGAAAAGAAGAGAAATGGTCTGTCAGGCCG
CTGAGAAAAGAAGTTTAAAATGCCTTGAACTATTCACCACTGAGATGGCTAATCAGTATT
GAGGCTGCGGGGCAATCGGGCAGCTTTTCAATGTGGTTTTCCCTTTCATCTCAATCGGGA
TGGAGGCGCTCAATTAAAAGCCTATCAGTTTGTAAGTAAATCAACGCCTATCAAAGTTGT
CACATCAAACAAAACGATTATTATTGCAACCCGCCTCTGCCATTAATCTCTTTCTGTGGT
AATCTGCTTGACAGGTCAACTTGGAGAGCAAGAAAACCTGGAGTGGACAGCGAAGGGGGC
CAAAATATGTTTTCAGCAGTAGCAAAATAAAAAAACAATGTGAGTCCAAAATCTCCTGCA
AAGGCAATTTGGAATGGAGGCCAGAGAAGAGTGAATTAAATAAAATAAAAACATTAAATC
CACATAGTAAAAAGTAGAATCTGCTGCAACAATTTACATTTTTAAACTTGCACAAAAGTA
AAAAAGCCACTTTTCAGCTGTCTGAAATTTTAAAAAAATCAGCTTGGAACGCGTAAAAGG
GGTGTAGCAATAAATAAAAACAAGCAATTATCTAATTGTCCGCTCAATGAGCGTAAGTCA
TAATTCTGAGGatcatgtgcgatatgaataatggcagctccgaaa
>NODE_353_length_561_cov_29.923351
ATCTTGTCTTTACTCCCCATCCGTCCATCCTCTCCTCCTCTCCATCCCTTCATTATTGCC
AGCTGTCCAAATTTTCTTATTTCTCCCGCAGCTCGGTGTCACCTGTAATCTGATTACTCC
ACAGTGGAATTAGTATGTATATTTAATGCAGCTCCTTCTTCTTTTCTCCTCTCCGTCTTT
TATTCTTTTTAAATCTTGATGAGTGATGCAGGGGAGGAACGGAGATGGGGTGGGGTTGCT
CCACTTGCATGTCTGGCGGATATGCCAGGGCCATGCTAATAAATGACAGCTGATTTATGC
GTCTGTATTCTTTTATTTATAAAAAAATAGCAAGCGGGCTGATTTCTGATATTAATAATA
CAAGTGGATCCACTTTGATTAGGCTTCTGTGGAGAGCTGTGCATATTCAGCATTACAATT
AAAGCCTCTGATGTGAAATAGGAATGACACGCTAATGAAGCGAGCTAGCGAGCCTGAACC
GCGACTGTCCAACAGCATTACGGCCCATCTCGGATGAAGAGTAATTATACGAGGAACACT
GAAATGTCATTAAAAATCTTCAGTAAGTGATTTAACCCACCATTCCTCACTAATGCTAGA
TATTTCTTTTTTTTCCCTCCCCCCCCACAACCCCCACATGATCAACTCCCAAGGTTTTCC
TCTTCTTTAAAAAAAAAAAATCCTTGCCGCAAAAACCAAACTTCTACCTCAGAAGTTCCA
CAAAcaaggggaaaaaaaagatcac
>NODE_354_length_494_cov_17.327936
CCCCACCCACGAACTCTGTGCCTCTTCATTCAATCTTTCATTTCTCGCTGCCAGACTGAT
AGCCCTGACCACAGAGAGACAAATGACAGAAGAGAGGGCCAGTGTGTGCGTGTTACTGCC
GGCTCGAAGACAAACAGTCAAAGAGTGAGAGCTCTACAGTATCAAGCAGCAAGAAGAGGG
AGGAGGGAAACTGCATAAACTGAAAGAGAGGGAACAGATAACAGGGAGATGCTCTCTGGC
CCCTCCTCTAGCCTTCTTTCAGGGCACCTCTTGGCCTCCTCTCCCTCCTCTGCCTCACCC
TCCCTCCTTCCCCCTTCTCCACCCACCCCCGGGCCCTCTGGTGTGTTGCTCACTCCATTG
TGTCAGCCTTCAGAAGTGCTCAGTTTGAGTGGCAGGCCGTCACAGATCAGTTCCCTGCTA
AAGCGGCCCGGCAGGCCAGGGTGACGGGCCAGGAAGGGATCTAAGTGGGGTTTATCAGCG
CTTCTTAACGCCTCTCCAGCTCCCTGACACAAAAGAGAGGGGGTATTAAACATCTAAAGC
AAACCAAAAAGCGTGAAAGCTCCTTATAGGGCCGCGGGATTGCGGATGTGACTCGAGTTT
TAAAAAAAAAAAAATAGCAAAAAAGGAAAAAAGAAAAAGGAAAAGAAAAATaaggagagg
aaaaaaacacacaaacgc
>NODE_355_length_558_cov_14.516129
ACCCAGGGAGGGAGGAAGGAGGGCAAAAAAAAAAAAATATGTTGGGAGTTGACATGGGGC
TAAGCCCGTGCTGGGTGTGTTTCAGACATGAAGTAGGGTGATTTGACTACACTCAGCTGA
GATTGGACAGGCTAATCAGACCATGATTTGACTTGCCTGTCCAATCGCATGCTTCTTTTG
GTGTAGTGGGGTCATGTCATTTTACTCCTGAACACACGTCACACAAGAGTCACAGATCAC
ACCCTTTTCAGTACAGTAGTACGCTGTAGGAAACTGCTGTATTATGAGTTTTTAAGAGGT
CAGATATGTTCTTTTTGTGCTGACCTCTCCCTCTCGGTCTCACAGAGCGAAGTGCGTGCC
GTGTGGACCAGATCTCAGGGGCGTATGGCTGGTGGGGGGAGCGTACCCTTTTCCTAACCT
CCCTCCACTCCTGTCGCACCGAGAACTATGTCCCGGGACTGCACCTGCTCACCTTCCAGC
ACCCCCGCAACGACTCCCAGCCTGACAAGGTACGGAGTCCAAATCTTAAATAAAAACTGT
ACTAGTTGTGATTGTAACAACTTCCCTTTCTGCTTACGCTTATTCCTCCTTCCTTCCTCC
AATATTGCTTTGACTCCACGGCAGTTCTCCAACTTGACAATTAGGTCACTTATTGTTCAT
TTCTCCTTTGTGCTCTTTGTTTTTTAATATCTTAAACTGCAATGCTCACTTTTTTTTTTT
TTACTTTCtctgtttgttttgc
>NODE_356_length_608_cov_35.754932
TGTGATGTGCCATATCTGGAATAATCAAATTAAGTATTAATGATTTTTGCTCTCAAACTA
ACACTTGTGTTACACAGTGGGCTGCAGTCAGTGATGTTGTTCATATTTCATATGTTTTCC
CTCCATACGGACCTGTTCTCACTGTCTCCCTCTGTATGAAATCATTTACACTTTGTTTTC
TATACAAGTTCGACTTTCTCATCCCACATCCTTGAGTGCATTTATGTGGTTGCAAGACAC
ACGCAACTTCACACACAAACACTGTAAACATGCTCACACACCGCACAGAGACTCATCACT
TAATCTATCAATCTCTTTTCTCTTTTCCCCGTCTCGTACATACCTTCTCCCTACCTTTTC
ACTCCAGCGCTCAGCCTCGCACACAACCAACGTGCTCCACATAATACACACAATCAAGGA
AACACACACAGGCACACACACACAAGGTAGCTTGGTTGGTGGGGGCCATGGCTGCAGCTC
TTCTGCGCAGTCCCAGAGTGGCTCCCGGGGCTCGGCTGCCAGTTGTTTGCCAGCGTCTCC
GGGTGGAATTCATTCAAATTAAAGCAGTGGAATGAGGCCCGAGTCCCAGAATGCCTCGTC
CCTCTCCTTCATCAGCATTCCGCCGATGAGAGTAATTAAAGCAGAAATTAATTCTGCTGT
AAGCAGAGGAGCCACAGAATAACTGATATTAGAGGCTGGATGATGAATGCTTGGCATCAA
GGGAGGTCTCAGGGGAGGAAGGGGAAATTCACAGATCTCTTTTTCTTTCTTTCTTTCTTT
CTTTCTTTCTTT
>NODE_357_length_869_cov_20.579977
CATTTGAAGCTCGGAGCCTACGTGTCTGTGCAAACATGTGGCCAAGGATATCACACGTCT
GTGTTTTTTTTTCTCCACAGGATGTCTTTATACTGTATGTTTAAGTGTATCTTTATAATG
CTGGAATGAGCCATTGCTACCCCACAGTGCAACAGTCGCTTAATGTTTCATAAACGTCAT
TTGGAAGTAATTCAGTAAGCACCCTCATGAAAAAGAGATGAAATACAGATTGCCATTGGG
TATATTAACACCTGTCACATCACACCAATATCATATTGCATTGTTGTAGTTACCCAGCTT
TCTATTATTTTCTCGACTCCCAAAACGTCACCTCGGCCTCTCAATCTACAGATGTAATTA
CCTCCTCAAATAAACTATCAACAAAGCTCCTAAAATAGGATTTGTGGAAGTGGGGGGGGA
AACAAAACAAAATAAAAAAAAGAGGAGAAACATATCATCACGCCCAACATACTGTATGTG
AGATGTGTGACGCTTAGAAGTCAGGGGAGCAAAGCCTTGAGGGCATACAATCAATATTAC
ATTTTCCATTGCCACCTTCATAGCTATTGTAAATGGCTTGTGTCAAAAATAATAACAGGT
TGTATCAGGAACCTTGGGTTTGCAATTTCGCTCCTAGTGCTTGGAGGCCCCGTCTGCTCT
CCCTCCCTTACCCCAGCACCACTGGGTGTTAATGACGCCGTGGTGGCAGACACTTCTCAC
ACCGCAACTGACTTTTTTTCCCTCTCTGCCCATTCTTTATCTCTTTACTCCTGACAGTTT
CCGAGAACTGCGGGGAAAATGTGTATGTGTAAGAAAACGCTTACTACTAGAGATGATTAG
CCCTTTGTGCATGTTTCGGCGCTCAGCCAGTAGCATAGTATTATTAGCAGGGCTGGAGAG
ATTAAATCTATTCTCACTTCGGTTGTCATAGCACTCTAGGCAGCAATAAGCAAGATGAGA
TGCAGTAATATGCACACTAGAGGGACAGACTCCTCTTCACTGGAATCAGAGCTACTTTGA
GTTCTTCTCAGAGAGgggtacttaactgaattc
>NODE_358_length_486_cov_20.993828
GGGGAGACGGATGGAAGGGGGGAGGGGGGAGTGAGAGAGGATGGGTGGGTGGGGGAGGGG
GGCAGGGAGGGGGGAGAAAGAAAAGTTGTCATTTCCCAACTCCTCATTAATATTCCGAGG
TTAAGAGCTTTTCAGCGAAACGTAATTAATTGAGCCCGAGCCTGACAGTAAACAAGCAAT
TTCAAATTAAAGCGAAATGACAGCGGCGTCATTTGTTAAAAACGTGCGGGGCCCCCCGAT
TTTGGCGACAGATAAATGAGGGAAAATGTTAAGGAGGGAGAAAGTGATGAAGATATTAAT
CTTCACCTGTCTGTGTCAGCGTGCCACTCATTGCCGCAATGTTGCTTTCCATCCTCTGCA
GATGCTTCTTGTCCTCTCGGCTTCTCATAATGAGGGGAAGGATGTATTTCTGCAATTAAA
AGCATGGCACAATATTACACTTCTCTCTGGTGGAAAGGGGCAGAAAGACGAGGAAAAGAC
GGGACCCATCCACGCTCGGCGGAGTCGGGTCAAAGGCATTGTTTTATTGGACTCGTGCCT
CGCTGTCTAAACTGCATGATTAGGTGAATGCATTTCTACCACAAAATGTCAAAGCAACTG
ATAACAGGTTGATACACACATCTAGTGCTGAAACCATTAGTGGGTTAGAAAATTAATCCT
TTTTTTTTtt
>NODE_359_length_862_cov_21.078886
GAATGCCTACAAAATAAAAAATAAAAATAATCCAACGATAGCAGCAAAGAAAGGACACAC
ATATACTACAGAGAGTCATTTTTATTGTAATCTGGGTTAAAAGGGCAACTGGATTTTCAA
GAGGACAAGAGGCCACTTATTGCAGCATATGCTGTAGGTCATCTGTAAAAATGAAGCATT
TCAAGTTCACGCCCATATTATGTGGTTGTTCCAGTAAAGGGCCTCAACTGCCATCGACAA
TGCTGGAAGTATAGATGCACAGATTTAATTTCACCATTGCCATGTGTGAGAGACTTTTAT
CCAATGTAGCATCTGAATGTAAAAAGGTTTGTAGTAAATCCGTTTTTTTCCACAACAATT
GCCACCAAACTAAACTATCTGTTCTACTTATTTCTAAAAAAGCATTGACCGTCAGGGCAT
AGCCAATATGGAGGTTAATCCATTCTAGTGTCTATACTATGGGGATGCTTATGGAAGCAT
ATTTGCTTAGGGCAGCCATGCAAATTATTACTTACTGCCCTGTAAGCTGATAACACAAAT
TAGATACCCATTAAAGTTGAACAATGTATATAGAATGAGAAAAGATTGCAAGTGATACCT
GAAGGGATGCTTAAGTCATATGGCACTAAAATATGCCTCATGCTTGCAAACTTCAAAAGT
GAAGAGATGTTTATCCTTGGGATTGGAAGATGCATAATAGTAATCTCATATGCACAGAGG
CAGCTGCCAGGTGGAGGATAGCACACTGCATGTTTATGAATAGAAATCATTACAGGGACT
GGGGAGCATACCGGCATGGACCAGTGACACAGAACTTTTTTATCATCTACCCAGTGCACA
CTGCAGTACTTAAAAGTTCATGCGCCCAAATGTTTAGTACAGTAAGGCGTTAGTTTGGCC
GTGGTCATTTTGACTGGTGCCTCTTTTCTGCATTTATGTGAATGGGTGCGTTTGTTAGGG
TCTCTATCGCTTTTAGTCTTGACCTGAATATTAGCTGAAGTTGAGGACAACAAGGCTGTT
AATACGATCCCgccacctgaggggcc
>NODE_360_length_1006_cov_12.801193
AACATGTTTGAGGTCAGCGGAAGGGAGACCTCGGTGTTTAATAATTTTGCAACACAAACG
CCTTTTTTTGAGCAGAAGAGCCGATGAAGTGTTTATATGTAAAAGGCTAGTTGTGTAGCT
CCGAGAAGTCTAAAGGTTGTTTAATGAATAATGAAGGAGCACGTTTTTTTATTTCCACCT
CAGGTATTGTGTCTGAGCCGGTGGCGAGAACTTTCACAGAGTGATGGTAAAGAAACATTA
AAGTGCTTATTCTTCTCCCTTTTGCGCCGCGTTGTGTGTCTGCTGGCAACTTTAAAAATA
AATTCTAGTACTCTATGCCAAAGTTTAGTTCAAATTATAGCATGAAGAAGAAAAAACACT
GAAATGGTAAACGTGGAAAGGTATTTTTTTTCTCCCTTTCAGATGTCAGTTATCTAATAA
TTTCAAAGTGCCTTCTCTCAGCGATGAATCCTCTGCAGCACAAAATCAGGCGTCCTAAAA
CCTCCAGTACAGTACCTGCCTGTCTGCCCGGTCGCAATCAGAACCCCCTCTGTGTGGAAT
GGAAGTGCCTCAGCCTTGGTAACGATTTTTCCCGTGTTGACAAGTCACAACATGGAGATC
TACAGCTCGGAGAGCAGCCCTTTGGCTACGCAGAGCCCTGCTTGCACTGAGTAATAGCAA
TCTCACAGGAGTAGCAGGCTTTCAGCTGGCAGCAGTTCATACGGAACAGCTCGCCGGTGC
AGCTGGGAAAGACAGAGCAGAGTGGAGAGGGAGAGAGAGGAGCTGGTGGTGGTGGTGGTG
GTGGTAGCAGCAGCGTGGAGATGGAGGGAGGGAGGAAGTGGAGAGGAAGAGCTGTTAAGA
GCTTTGGGCGGTTTCTCTGTTGTTGTACCACACAAGTGCATCCAGGCCCTGCAGGACAAG
CCTTTAACAGGCATGAGGGATGGAGAGCATGAGAGGAGAGGAGGAGGCGGCGGTGGAGGA
GGAGGTGGTGGTCTGGGGAGCTGAAGCCGGCCAGTCGTGCCAGACGCCTGCTCTAAACAG
GGATGTGATTTATTGTTCGGCCGTCTCACGTTTCACTCCTAGAAAGACCCCTAAAATTAC
ATCGTTAAGAGATGAAGAACTTCCTCAATTGTCTTAACATGGAGACCCTCCCCCCGTGGG
CCGAGCATGTGGTACGATCTTAACTAGGAAGTtttacgctcaaggtggca
>NODE_361_length_983_cov_18.489319
AAATTATATGCGCAGGAAAAGAAAGCTCAAGTACATTGTTGAGCAATGGTTCTATTTTGC
ATGGTCTAATCTGATCGATGGTGAGCATGTCCCCCAGGCCCCGCTGAGATCTGAGAAGCC
ACCAGGCTCATACATTTGAAAGGCATCTGTTTATTTTCAGAATGCAAATGCAGCCCACCT
CAAAGGCTATAAGCTGCAGAGAACACACAATGTGAATGTGCTGGAGTGCTCCGCCGGGGG
GCTGAGGCCCCACTTATGTCAGGTTTAGGTTCTCCCCCCGTGAACCCCGGCGGCCACACA
CAAACACACTTCTCTAAAAAGAAAGACAGCGGCGACAGAGAGGCTTTCCTCACACCGAAA
CCATGTTTACCCATGCTGCAGCTGAATTTACAAGGGTTTAATGGAGGACATTTACACAAG
GTGTGCAGGCGACTGAGATGCTCCATGTGCCAGATGAGGGCAGCCCTTAGGAGAGCCAGG
GGAAACAATGCCAAATCTCCTCCCCCTGCCCTCCTCTCTCCTGCCCCTTTTGGCACCCTC
CCTTGTCCTCCAGTGAGAGGCTCCAAGGAGGGGGGGTGGGGCCGGGAAGGTTAATGTGCC
CACTTTGATCTTCGTCAAGGCACACTGAGTAAGAATTAATTTACATTTCAGATGAAAAGG
TTGACAGTATAAAAAGGCATCTTGTTTCTGGTATGTGAGAGCTGTGTAATAGGCCAGGAA
TTTGAGAGAGGAAGTCGTGAGGAAACAGAAGGGATAAGCCCCTCTCTTGCCTTTACTGGG
AAAGAGATGAAAGGAAAAAAGGATCTCAGTATGCACTGTTCTTCTGAAACATGGGGACCA
AATGCTGCCCAAACTTTCAAAAGCTTTTCTGTATGCATTATTAATTAATTATTACTATTT
CGCGGGCCACTCATGGAGATCAAAAAGGTGTTTCACAAAGATGCAAGGTTTTCACGCCTT
TGTCCCCTCTCCTTTTAAAATGTGTGAAAAAAAGTGGCGCGAATGTTCACCGGACATGGG
ACTACATGAGAAATTCAGTCTTTTTGCATTTGAATATATAATGAACTTTGAAAGAAAACA
TCAACATTTCTTTACCTGACTGTATGCGGACAGCTGCCTCTTCTCGCTCCTTTTTTATtt
gctttaggttctgccgagaaacatagc
>NODE_362_length_734_cov_6.480927
ATAAAAACATTTGAACAAGGACGCCTCATCTTCTCATACGCTGGGGGCAGATAAGCAATT
TTACACACCTCTGAGTAAGACACCCAACTGCCAAAATGTTACTTTTTTAAAAATTTTTTG
GGAGTTTGGCAAAAAAAGTACTCACTGTGTATTTATTTATAAATAACCCAAAATGACACA
AAGGAATACGGATGTGCACAATGCTCATTGAATAAAAGCAGGGCCATGTTTTACCAGAGA
ACACTGGTTTGTGTGGTGGAGCGTGTGCTGCGTGCGATGGTGGAGGTACTGTATATATTG
TGGAGAGACTGGGCAAAGCAGAGCGAGCAGAGAAGCAGAGGGGAGGGACGCTGGCAGTGA
CTGAGAAGATGAGGATTTGACGGCAAGGTGACAAAGAGTTCAAACAAAATGAGGCTTGTA
GATTAGCAGCACTCCCCTCAGTGACAGGTGTCATCTCTTGGGGCAGTCTGTCACTCTGCC
TGCTGCCACTCTTTATATAATATGAAGAGAGAGAGAGAGAGAGAGAGACGAGAGAGGAGG
AGAGGCAGCAGCACTTGCACCTCGCCAGGCATGGCCTCGCCTGTTCTACCTGCCAGTAAC
CGAGATTAAATCCTAAGTGGCAGAAGGAGAGTGTAATGAACAAAAGTTAAGCAAATGTTT
ATTTACCTCGCTGCTGATTTAGCATAAGAAACTTCAAAATTTTACAGAAACTTCTCAATC
AGAAATCAAGGTAAAATCAAAACAACAATATCCACGATTACTGTTGCAGTCTGAGAATAT
AGGAGCATACTATTCAGACAAATTATATTGCTTTAGATCTTTACTCTGTCACACAAttaa
aaaaggccacctattgtacatgtattgttgtggtaatatttgatttttatgcaatttttg
catcgatgtggtgaaatt
>NODE_363_length_899_cov_18.758621
CCTGCAGAAAACACAGCGAGGAGGAAAAAAAAACAGACCTACAGCTGCTTTCATCGAGAT
TGAGACAAGTTTCTCTTTGATGGGGGAATGTAAATGTGTCATTTATACCTGTCTTGTCTT
TTATCATGATAAAGCAGTTCATACTCTGAGAAAAGGGAAAAGAGAAATGCAAGCAGTAGC
TTCATTCATCGCCTGTCCTGTTTCATTCACACGCTTGTGATTCTCTATCATGCTCCTCTC
AGCAGCCGTCAAGAGGCCAGCTAGCATTGAAACAAATCTCTCATATTCTGCTTTTTGATT
TCATTCTTTCTCGCTGTCGTCTCTCCTATTAGCTTATTCATTCTTCACATGTGACTGCCA
GCCTGTTAAGGTCATATTAAACCAAAGCAATCCACTTTAAATGGTTATCTACGACGCGCA
TTAAAAAGCTCTTTGCTGCCCTTTAAATATTGTGATTGGGTTATAGGGGGGTCGCTGTTT
CGGAGCGCTGATCGCTCTCCCAGGAGCCCGCTTCAGAATATAAATTGAGTAATATTATAA
AGGCGGGCACTCCAGAAGGACTGGGTAATGAATAGGATTCATGATCTGAGGAGGAACAGG
AGGTCATGCAATGAAGTGAAATACTCTAATAACTCCAATCCAAACCCACTCAGATGATGA
TACATTAACTGAGAGACCCTTGTATTCCTGTTTTTTCTCTCCTCTGTCAGACTATATGAG
CATTACATCGACTCCAAGAGCACTTGCTGTGAAAAAAACAGAGAAAGCTGATCCTGGTGG
GAATGGTTATTTAAAGTTCTCATTTTGACTTTAATGTCAAGGCCACCTACAACAGTGGTG
GAGGGTCAGATCAAATCTCTGCAAATCTTGTAATCTGCCGCAAAGACATTAATAAAAAAA
CACAGAAGCAGATTTGTATTGTATTACTCATGCAGTTTCATGATCTTCTGCAAATGTCTC
AAGAAATGTAGATCAGACAACAGATTACTGCCACCGAAGGCCTAAATACAAGATATTAAG
ATTTTAGATGTAATCCCTCCGCGATTATGATTTTTTTCTGCAAGGAATTACATTCATCAT
CTt
>NODE_364_length_972_cov_34.511318
AAAAATCTGAATTCAAAGAGATAAATGTTTCCTTGAGCTGGGATTTGATGCCTTGTAGAA
AACAACTTGCTATAGTTGTGTTATGGCCACATGCACAGAGGCAGTAGTATCTGAGAAGCC
ATTTCAGACAGGAGGTTAAATTTCCAATGAATTTTTAGTGTTTTACAAGGGCAATCTTCT
AGTGTGAGAGTATTGCTTATAAGGTGTGACTCTTATCAACACAGCACAAGCTATGTGTTT
ATCACAGACTTAAAGTCATACGCCAGAATCTGATGTGAGGTCCAGCGTTGCTACAGAGGC
TATAAACCCTATAAGGGAGTGAGAAGGGGAGAAGCGGTATGATAACTCAGAACGTCCTGC
TGTAATTATGGTATTCATGAAAAGATGAAATTGAGTGCAGACTAAATCTGTAGCTGCAGG
CAAAATCAACAGCTTGGCATTACTCCGTGACCCCTGCCTATCTTGAGGATACGGCAAACA
TACCAAAACTTTGCTGCTTTTTTTCATCAGTCAAGAGTGAGGGAATGAAGTGCATCGATT
GCTTGTGATTATTAACTAGACTGAGATAAGCCCTCTCCTTATTATGCAGATTACTGAGGC
TCCCCGCTCCAGCATATTGTACAGATGCAAGGGAGCAGCTGCTCTTACAGATGGTGGGTA
CACGGATCTATCATTATGCCTCCATTGTCTCCACTTCAATTGTTTGGGGGACAACAGAAC
TGCATCAAAGAGGAATCCGACTGCAATGAATTAAGAAAGAGAAACGAAAACCATCAACTA
AATTTATACACCGGAGGCCGTGGAATGGAGAGGAGCGTAAAGCTGGAGCTATTTCACATA
TACAACCATGGAGTCACCCAGTCATGTATACTGTAGCCAAATCTGTTGGATGCAGCACTG
TGCACCAAACATATGTTGTTTTTTTTATTAACAGACAGACATTAATTCAGGATGCAGATA
TTAATTCAGATATGAACAAAAGCTTTTTAGCTAAATAAATTAATAAATAAACACTCAAAA
AATATGGAGCTATAACTTGATATACATTTTGATTGCATGCATTCAGTAGTGCAGTTTCAA
GTTGTCAATCAAATAGCATCAAATACACACATGCATGCACATACAACAACTGATCATGGC
TCCAGAATATTtaatt
>NODE_365_length_507_cov_3.964497
TTAGGGTTGGGGTTAGGGTTAGGGTTAGGGGTCAAGACAGCAGGCTGTAGCAGAGGGGGC
ACTGGCTAAGTTAGGTGTGGGAAAGAATCGGCCCCTTCCTCCGAAGGGACATTAGCCCGC
CCTTTCTTCAGGGCCAGGTCGTGGTGCACGGTCCTCCTACCCCGCGTCCCACTGTCGTGG
CCCCCACCGGAGCTTGCTTGCCCTCATCATTGTCCCATGTTGCCTTTGTATCATATATAA
TAACTTTAATTAGTTTTATTTAATAGATAGATATATAAAATATAAACAAAAACCCTATTA
ATTTACCCTCTGAGTATACCATCCCATAATAGGCCTTTTAGTAGGGTGCCCGTCGCGACG
TTTCGGCCCGGACTGGGGCCTTCATCAGGCATGGGTCACCCTGTATGCAGAGCTCCTTCT
TGGAGATGCTTCCCCATCTGCGTCCAGAGCTATACTGAGCCTCTGGAGGCGGTGCTTCGA
AAATCCCCTTTGTCAATACGAATTTTCCTTTCCATGCTTTCTGTCCTCCAATCCCAGGTA
AGTCATTTTTAACTTTGTTTAAATGTATGGTTCCAAAATTGTTTTACTAATAATGTTTTT
TCTTTTTACAGGTTCCAGGTAAGTAGGTTTTTACTTTACAGGTTCCAGGTAAGTGTTTGT
TTCAAGTGTTCCAAATCACATTGAATGAAAT
>NODE_366_length_581_cov_13.511188
AAATGGACAGTGATGTTCTTTCAAGACCTCTGAACCCTGCAACACAAACAGAAAGGAGGC
ATCCACAAAGGTTGCGGTCAAGGACACTGCTCGATCAAATTGAGTAAAGTGGGGTGTAAA
AAAAACACCAATCTTTTGATATTTGTTACTTTACCGGGTGTCAGTCTGAATTTTTTTTCC
AGTTTTGCACTTACAGCATTTCTTTAGATTGTAAGTTCTTTACTAGAGCCGATCCACTTA
TGTTTGCTGTCAACATAAAAACCAATGGCAATCCTCACCATCGCCCCTGGTCTATTGGCA
AAAGGCTGCTGTCATCATGGCTTCCGGTTAGGTCAGCCAAGGATCAAGGGGGGGGCAAAG
GTCACACACACATTGTAAGGTGAAAGCCAAGGCCAAACGGGACAGGCAGTCATCTTAGCC
AGTCATCTTTAGCCTCAATGGACTCTCAGCCTCAGCCCGCAACTGGACTCTTTCAAATTG
AAACATCAAGGACTTTTGTTAATGTTGAATAAAAAAATATATACCAAAGTTAAAAATACA
CATTTCACATGAAAATGTTAGTCTAGTCTTAATGATTCAGCTAAAACTACACCAACTAGA
TTTGTAGAAATCATTTGTGTTTAGCTTTTTCCTGTAGCGTAAATAAAATTTTGGAAAGTC
AAACCTTCTTCACATGGCTCACCAAAATAACAGTTAGCATCCAGGATAACTTTGAAATCC
ATGATAATCTAATGCCCAATCTACAGCCTAGATTCTTAAGTGTGt
>NODE_367_length_518_cov_15.463321
CCAATGCCTAACCCTTAATTTGCTGCTCCAGCCTTTGAAGTGTGTGCATATTTCTGTTTC
CTGACACTACCTTTCCTCTCTCTCTCTCTCTCTCTGGCTGTCTCGCTCTCTCTCTCCAGT
TGATATTGCAACTGGATAGGCCATGTTTCCATGTAGGGGCTCTTTTTTAGGCCTGCTCTG
ATGATAGAAAACACAAGTGGGGAAGGGGAAACGGAGTGCTGGGCGCACAGATCCACAGAG
AGGCCCCGGCCCCAGCCCCGGCCCAGACAACGCTGCAGGGGATTAGAGCACACCCTGGCA
GCAGAATGGTTTCACTTAAGAATTTCAGTAATCACTTTTAGGAGTGTAATATATAGCTGA
CCTTCGGCAGCGCCACACGACCCCCCGCTCCCCCAGCCATTTGATCAAAGGAAGCGGCAG
TGGCTGTGCAAACAGGCGCTATCAGTGGACTCCAATGGATTTACTGCCTGCTTCTTCTCT
CTTGTCTCCCCTGAGTCGTGTGCTGATACACACTGAAACCCAGTTTCATCTTACAGAACC
TATTTTTCTCCCAGTACTAATTTACGGGCCAGATCATGACTTGGGGGAACTTAAAGGAGG
CGGAGGAGGACGAGTGAAGGGAGAGAGGGAGGGAGGGAAGGAGGGAGGGAGGGGGAGGCT
CAGGAGGCCTCAGGGAAGGGGAGAGCGTGGAGGTGGGAGCAg
>NODE_368_length_776_cov_20.926546
GGCTTTTCAAACACACACAAAAATCACATTTTGCACTAAACTTAATTCCCTTCTTGAGTC
CTTTGTTACTCACACAGGTTTAAACTCTGTATGTCGGCGAACAGCAATGTGAAATCCATT
TCTAGGAACATTAATTAACTAATTAAACTTTACAATGTGTATAAAACAGTTAAAATTGGG
TCCTGTCAGTCCACTGTGATGCATTATGGATATTAGTTTTGTTTTTGCTAATAATACTCT
CAGAAAAGTATTATACTTTACTTTTAAATTCCAGTTTTGCCTGTTATCTTAATGCTTTTC
CCACTACTGCATTTTATTTATTTATTTTCCTAAAGATTTCCACACACTTTCTGCGGCCTG
TGTACAAGTTCATGCATAAGCTGTCTGCTGCCCCGACCCAACATCCCCTGCTGGCTCCCT
CAGAGCAGCTTGGCTCGGGCCGGTGGCTTCAACCTGCAGGCAGCCATAGGACAGCCCAAG
CGGAGCTGCCTGCCACTCCTGTGCTTCATTAGGAAACAAAATATAAGGTTTCCACTCCAT
TAGGAATGACTTTAGGAGTGAAAGCACATAAGACGCCGACTCACCTCATCAACAATGCAT
TGCAATAACGGCTGAGGATGAATGAGAGTGAGCAGAGAGGGGAGAGAGAAAAACAGCATT
AGCCTGTATACAATGTCTTTACAGCAGAGTGGGAAGGAAAAAAAATCATTAATGCAATAA
AATGTGGTCAGATTAATCAAATGCCTCAAACTCTTATGAAAATATTACAGGCAGAGAATT
TTCTATTACATCTAATGGTATCTAATCTAATACTGGCAGTTAAGGGCTTGGGCATCTATT
TATTGTGAAACACAATTTAGGAAGTTTAAAGGGAGGCAGTGAAGCATGCGCGCAACATAG
CCGTCAGGAACATAGGCAAAGATCTTTTCCTGCTATTTTCTTTTCCTCCAACTCATAAAa
>NODE_369_length_1538_cov_4.198960
ACATCTGAAACCTCTTCAGAAGATGGAAGTTGTGCAAGTGGCACAGAGCTATTGAACTCA
AGCCTCACGTCTGCTGCAGTATTTGTGCTACCGTTGCTTGGAGCTGGGCTGCATCCAAAG
AAAGCACATTTCTCAGTTACCACTCAAACCTCGTTCAAATGCATAATTGTTTCATTCCTG
TCATTAGTGTTATTCAAACATTTTAATAGCAATGACCACCACAAAGCAATTGTTGGACCC
TCAAAATAGAAAAATCTTACCTAAAGCCCAGGACATAAGTGCCAATGAAACTCAAGCCAA
ATGCATCAAAGTAGATGTAATCGCACTGTGGGAAGGAAGCAAATACCAAAATATTGTATT
AAACTCAAACTAGACACAATTGCAGACCTTGAAAGAAATCATTTCAACAATTTACTCACG
ATTTCGATCACTGTTGCCTCAAGACTCCTAAATTCTGTGCTGTTTCTATCAGTGAATTCT
GGCACAAACGGTTCTTCTAAAGTTGCTTGGAGAGACACAGCTGGTGAGGGACGTTGAGTA
GTAGAAGGAATAGTTGTTGTTGTTGATCCTCCGGTTATTGTGGATCCTGTAGTGGTTAGT
CAGAACAAACATGTCCATCACAATACATGAAGGATATCCCCATCCCATTTAAGTGGCCGG
GATCGGGGGCCTGTCAAGGCCTCTTTTTTGCCTATATTGTTTGGCCTTTACTGAACACAT
CCCCAGTCTGGATCTTTAGGTTGACATCCACTGATTGGCAGTTGTTGTAAGGACAGATGA
TAGTTTGTGGCAGAATACCAGGGTTGTAAAGTTCATGCAAGTTCCTTGATCAGCAATGGG
CAGTGTCATCAATCAGTAATGCACAACATCAAATGACTCCAGTGGGCATTTGTCCTGTGC
TGATGTTGCCCCATTAGTCAACAGACACCTCATACTGCACGTGTAAGTGGGCCCCAAGAA
AACACCAGACACATATATGCCACTGAGAGTGTCGGAAAGTGGGCATAATTCATCACAGCT
TGTCGTTAATACACCAGCTCTGAAGGGAGACTATTAGGCATCACAGAGGTTGTTTTCATG
GTGGCCCGTTGTTAGCGACACTTCAGCAATACTCTCTCCTAGCTAACTGGGAACCAGCCG
GTGACTGGTTCAGTGCCTCCTTGGGTCACTAAACTATTAAACATCAGAGGCTTTATCTGG
TAGCACAACCAGGTGCTAAAGATAATACAACACAAATTTTCTGACATGCATGTCCTTCAT
CTTCTGTCTGTCGGGTTCACATGTTGTTATTCAGCTAAACCTTCTGTTTTCCTAATTATG
AGTGCAAAGTATTTGCCATTCCAGTACGTTATCATGGGATCAGGAAAGTGCTCAGTAAAA
CCATGGAAAGCGAAAGCAGTGGTGTTGTAGGCAGGGCAAAGGCCATTTTTCAAGGTCAAG
CACTTTGCATTGCTTGACTGAAAACTAACTGAAGTGGAGTGTATAGCTACGCTTTACTTA
CCAAGTTCTTGGATGGAGTCAGGTTGAATGCTCACATCGAAGGTATTGTTGGGATTGGAG
ACGGCGTTGACTAAGACATCTGAAACCTCTTCAGAAGATGGAAGTTGTGCAAGTGGCACA
GAGCTATTGAACTCAAGCCTCACGTCTGCTGCAGTATTTGTGCTACCGTTGCTTGGAGCT
GGGCTGCATCCAAAGAAAGCacatttttcagttaccactcaa
>NODE_370_length_1118_cov_19.402504
CATTGATCTTATTGAGCAAACTTCTGGTGTACTGTGGTTATACAATATAGATGTTTTACA
CCTGGGTATAATAAGCTAACTACGTTTTCGGTGTGCATTTCTTATTAATACTCTACTAAT
CCTGCAAATTATTATAACATGTATCGGATTGGAATGAAGCTGGCTGGTCTTACTATTATT
ATTTCATTTCGTGCTCTCACTGGCCTTACCCCATGCCCTCCACAGTGTACCCCATAACTC
CAGAGCGAACTGGACAGTAGCCATAGTATTAACTCAAGCTGATGAACCGGAATGAACAGT
AGAACTTAAAGCACAAGCTTTTTAATGCATGTCCTTCTCAGGTTTTCCTATGTGTATGTG
GGAGTAGCTCTGTAGATGTGTTTAATATGATGCTGTACCTTCTTGAATATTTCAGATGTT
TCTTTGCTGCTGAAAAAATGTTGATTATTAACCTGCCAGTGAAAAAGGGAAGTGGCCATC
TTTGTACAACACACTGCTGTTTTGCTGTAACCGCGCAATGTTTTATGATCTTGAGTATTT
TATAGAAAAGTAGAAGTATGTATCAATAATATGAAAGCAATAGCTAAATCATAATGAAGA
ATAACATGATCAGTGAATATTGTGGAAAATCTTTAGATTCACTCTGGGTGGATTTTGTAC
TGTATTTATTACTAATGATGATGCAAAAAGTTGCATAGCTTAACCCAAACTGTTCTGTCT
CTTTTTTATTTATTGTCTTGTATATGATCTTTTTGTATGTGTTTTTCAAATAAACTGCCT
AAAATGCTGAGAACTAATCTGATTTGTTGCGTCATTTGCTGTCTTGTTGCTGAAACATCC
ATTACAGAATCACAAACAACTTTAACTGTATGTGTTGTCCATCATTAGCCTGTTATCACA
CAAATCTGTATCAGCTTATATGGATGTTTTACTAAGTTATAAGAATTTTATTGGTAGTTT
TATTGTTGATTTATTGTAGTTTTATGTTTAAGAACAATTTATTTTCCGTACATATGCTAC
ACTTATTATTAAAAATTATTTAATAAATGAAAATTTTACCTACAAACAAATCCTGTATAT
AAAAGACAGACAAAATCTTTAATTCAATCACTAAAACGCTGCCCACAAACTAAAATGAGT
CACCATTTAAAGTTCAGATAATGTGTATATTATGGCATTTCTTTTAAAACTTCTCTTTTC
TGCTTCAGTTTAATTAAAGCCCATTTTCTGCTGGTTTATATttctcccacgcagtttaaa
tagaaaaacctactgctcaaatgtagcttaaaataaacagga
>NODE_371_length_653_cov_22.572741
CAAAGAATTTTTAAGCTTTTATTGTGTAGCTTATGAAATGGAAATTCAGTGCACAGCAGT
GTATTTGTAACTTGTTCTGATTCAGCAGATATTATAGCAGTACTGCTTGATAAAGTTAGT
TAATAGCCAGTAAAGGCTGCAGAGGGATTGCTGGAATGAGTCCAAAAAGTAGAAGAGTTG
GTGTCTTCCATTTTCACGGGGCAGTGGAGGTCCATCCAGTTCAGTAGCTGGTGCCGTCTC
CTCCCTCACCTCCCGGTGCATCTCCTCCTAAGCCTCAGCTTGGCTAAAGAGAAGCAAAAG
AAGAGGGGAAGAAGGGAAGCCCTTATGTTCATGTGTTTTGATTAGCAGGTAATGATCTTT
GATCTAATGCGCTGACTGGGAAAGTGCGGCTCCCATTGAAATCCGGTGGATGCTTGGCCG
ACCTGGAGCCAGTGTCACTTCTCGTTAGGGCCTGCAGCTCCATGACCTCCCCGTTGCCAG
TCCCAGCCCCCTTCCTCACAGCATGAGCACCCTGCGTAATGATATCAATAGCAGCAGGGG
TGCAATGAATACAAATCCGCGTGCAGAATGTTTGGACAAGAATTCGCTCCCAGCCCTCCC
TCCTCCGGCCGCCCCGCTCACCACCGTTCAACCTCTATCCCCCACACAAAGGGCTAGGTT
AGGCTGTAATCTGGATGGTTGATTTCCTACAAAATAGTTGATTACTGCAAAGAAAAAATG
CCCCCTGCTGGCTGGTTACAACTGTTTAAGTCCGATTAAGTACTGGATTGTATTTTTTAC
ATCCTGACCAAGAATGTTTACCATGCTGAGCCTAAGAATCCGCGTGCAAAAAagtgc
>NODE_372_length_1019_cov_34.542690
TGCCTGAGAGAACGAGAGTGTGTTGAGGGGGTGGGGTGTCAGCCGATGTCATAGGGCCCT
GTCTCAGTCCTTGGTTAATGGCCATTGGTCATAGGCTGTCTCCCCTTTATTTCTTTTGCT
CTCCTGCTCTATCCTCCCAGGTCTCCCACTGGAGCAGCGCCCTCAGGCACCGCATCATTT
ATTGCTGTCAGGAGTCACAGTGGAGAGGAGGGGGAAGAGGAGAGGGGAAGGAGGGGGAGG
TGTGCAGGAGGAGGGGAGACAGGGAGGAAGATGTGCTGCAGAGAGAAGCCAATGGAGGCG
ATGGGGAGAGGCAGGCACGCTAGACTGTCAAATCTCAGCCGTTGAATATTTAATGGAGCC
TGGAGTGTTTATTTAGTTAGCCTGTCGATTTTTACCGCTCTGTCAATAGCGGCTCCCGTG
TAGCCTGCTGATGATCTTTAGTGTCTCTTCCCCCAGGAGAGGCCAGGCACTAAATGCAAT
TATGGATTTTCCTGCACCGCAATGTGTTTGATATTTTTACTGATCTAATTTGCAATCTGG
TAGTTTATTGTTTGGCATTTTAGTGGCGCTCAAGTGGCGAGGCAAATTTGATTTCCCCTC
ATAATTCTTTATAACTTCATTAATGCTGTTAGCACATTGGCACAGATCTTAAATAAGAAT
CATCCCATGGATGAATGCATTCCTCATTTTATTGTCTCCATGCCCCATTCTTTTTACTGA
TTCTGGTTCTAATTAAAAATCATCCTCGTGGTGTACTGTCTTTGTGAAATATGAAATCAT
AATCGAATTTGAATGGCTCCCTTCACAGAGTCTTGCGTATTCAACTGTATGCCCAGATCT
GTTGTGGGCAAAAGAAAACAGAATCAAAACAGCTTTCTTTTAGTGGCATTCAGCATCTTC
AGAGACAAATGAGGGTATTAGCCACAGAGCAACAAAAGTAACAGAGGCAAAATAATGTGG
GTGATTGTCTCAGAGAGACAGTGTGGTTCCACGTGTTTCTGTAGAGCCGTAGGATTTCTA
GCTCTGTGACGGATGTGTTAGTTAGAGGGGCAGCATTAGCCGTAATGCTGTTAGCATGTA
GCTGTGTGAGTGATGTGCTAGTTAGATGCCCAGCAGTAGAGCTAATGGTGTTAGCGTGTT
GAGCCTTCAGAGGGATGCAATCGGTTAGGCTGTGATGGATGAGTGTCGTGCTGCAGAGGC
ctg
>NODE_373_length_1098_cov_25.346994
GTAGAGGAGCAGAAGAAAGAGGAAGGGAAAGGACCCTGATGCATGCATGGGGAGGATGGG
ACTGGAAGCATTATTCTCAGATCAGCATATGTGTGTCTTTGTGTGACAGAGTATTGGAGA
GGGAGTCTAATGGTTTGCGTGTGTGTGTGTGTGTTTATATCTGTGTGTATGTGCGGGAGA
AGGGAGGGAGGCATCAGGGGAGAAGCGAAAGATGAAGAGAATGAGCGTGCCGCTTAGGAA
ATGTCACACTGGGAAGATTTGCAGGTTTTGATCCTAGCAAATTAATGCAAAACCCCAGTG
CAAGTATTTGATTTGGGAAAACTTTGGGAGCAGACTTGTCTCTTAATAATAATTATTGGG
TTTACATTAATTTCCTCCCCTATTCTCTTCCACAGGAGAGCTGATCACCACTGCTTGTGA
GCTGGGGGTAAGTATTAGCTGTATTGTTTAATCAATTCACTCATTAACTCTTATAAGCAT
TAAGGAAGTTTAATTAAGCATGGGCAGAAAGCAGATTAATTTACTTTCAGTCCACAGGTT
TTCCCCCCTTCTTTTCTATACACTTATTTTACTAAGTTGCAAGTAGAGAATGCTATAATT
TGCAACCCGTTTTTCAAATCCAATTAAAGTCAATGGTAAGGCGATGGCTTTTGTAGGCTT
TGCCTTATGTACGGTATAAGGCTTATTATATCCACCCCTCTTTTTTGTGTGTGTGTGTAA
GCCGCGAAGAATGAACTAAATCGGGTTAACAGTTATAATAAGTTTTATTATTTAATAAAG
TTTATTACGCCGCTGTGATCCTTTTAGGGAGGCTGTGTCGGTGTCACTATGCCAGTAATC
CTGCCGTTAGTGCTGCAGTCCGTGTGGCCTGCCTGTCTGCCTTTCAGGCCTCCCCAGGGC
CTCGCAGGCCATCCCTGGGCCCCAGGCTGCTGGCCCCCCCTTCTGATCCCCAGAGCTCCA
GAGTTCTGCTTCCCTTTGCTCCCTGTGGCCTGTATCCCTCAGCTGTCCTGTAGCTGCATG
TCTGTCCACTCCCGTCGGCTGCACAGTCCCTCTGCATGCTTGTTTTAGTTACCTCTCAGT
CTGATGCTACCATTGAGTTCACCAAACTGTCTTCTATTAAATTGTCTGCTCGACTTTTTC
TTTTGTTCTCTTATTCACTTCTTCTCCTTTGCTCCTTGACTTACTTTGACTTGCAATTTC
CATCCCcagctcttcgctcagatttgggtgaagttgtttgtatgcacgagcggaaccgta
gaacctttgctgtgtttgaggt
>NODE_374_length_442_cov_12.932127
TTATTGCAGATGTACTTTAGAGAAATTTCATTGAAAAAGATATGACTCTGATGTTAATTC
TGTAGAATAGCAATGTATACCAAATGTAATCTTTCCAATGCTATGAAGAATTTATACATG
AAATTGATATGCAATAAAACCTGTGTGCTTTTTAAATGAGACGTCCATCGTGTGTTTGTG
AAGCCGTAAACTTAGACAAGTCATTTCCTCCCAGTTTGGTTTGTTATTTGGAGCCACTGA
AGGCTAAAATAACTTGATTCATCATTTAAGTCATTTATAAAACATCAGGTAGTTTTAGAA
ATGTGAGGACTTGCTGCTTTTTCGTACTTTATATCACGTGAAATTGGATAAATGTGGGTT
TTGGCCTTTGGGAAAGTTATGGGCAACGTCTGCAGACATTATAACAGTGGTATAAACACA
TTTAAACACCAGTTTTATTTACTTTTGAAGATGAAAAGAAGAACTTAAACGCCCTGCAGC
AAACAGACATTATTTTCTCATCTTCGAATGTTAACATCAAAGAAAAAAAAAACATTATCA
TAtcatgtgggatagttctgacactgatacaggggaaggctataaaaatgtatcagtgag
catccagatttgcaatttccaatgtt
>NODE_375_length_731_cov_11.683994
ACTGATTGCAACACTTATCCATGGTAGGGGTTTTGGTAACCTTCTTTTCTGTTTCTTGCC
AACAGCCAATTTTCTCTCAATTAAAGCATGATATTAGCACTCAGTAGGGCATAAACAGAA
ATAACCGTACACTACTGAATATCACGCCTTGATTATGAGCTTAAGAGTGGGTGTACAGAT
GGATTCAGTTTCTATACTCCTATTAGAGTGCTGGTGTTTATATGTGTGTGCATATGGGTC
TGTGAGAGAAAAGGAGAGGGTATCACTGCCTGCCTGTGCAGGGGAGTGTGTGTGTGTGTT
TATAGCACTTGAGCAGCAGGGAAAGCTGGAAGTTTTCAGCTCTCTCCTGTTAAAACCTCT
GGAAAGGGAGGGCAGTGGGAAAAGAGAAAGTCACAGGTATAGTAAGAAGAAAAAGTGTAT
CATTACATTGAGAGCCAGTCAGTAGTGATGCCAGTTGGCCAAAGTTAGCAGGAAGCTGTC
CTAGTAAATGGCAGCAGCTGCTCGCAGTTCGAGAGAGCATGTCCCAGTCAGAGGAGAAAA
GCGATGGCATCTACATTAATACTACCTTAATGGCCCATCTGGCGCTCCGTAGGGTCCCTG
GCTGCGCCACCGACTCATAGGCGTTTGACAGGCAGTCTCCAGCGCACCAGACGCGCATGG
CATGCCAAATGGCTGGGAGACGCCTCCGTGGCGCACAGATCTGTCAAACTCTCTGACGCT
GTAGTCACACAGGCAAGGGAAGTTAAGGCAAGTTTTCACACGTGATTGGTTCTTGACATG
GATGGGGAGAGGGAGGGGGCAGGAGGAGAATGACTGGCTTGTCTATCTCTCTCCTCCACA
CCCTCCTCAAATGCAAACACACATATGTGCACACTCACCGGGCACACAtacacacacata
atcgcacacaccctc
>NODE_376_length_498_cov_25.650602
ACTTCCATATTCTTTTCCCTCAATCTTCTTCTCTTTTTTTTTTGTTATATTTTGGTGTTA
TTGAAAGCAAGACAGTTACTAAGAGGGGAACATTCGGTCTGGCCTGTTTTCCTGGTTTTT
GGAACTGAGGCAGCCAATCAAGTGAGAAGGATTCTCTTTTAGTTTCTCCGCTGGATTTCC
ACGTTGCTGCTATGTCCCAGCATCCTCACTGACATCAAGTGCAAAGTTGTGTGTTGAAGC
TTCTGTAAATACGTTCAGATGTGGAAATACAAACTCCCTCGCAAAGAAAAATGTACATAA
AGCTCACACAAGAAGTCCATCATGGCCAGGGGACAAAATGATAGTGTTTTTATAAATATA
AATATATATCGGGTTTGACAACCTTCGGACTGTTACATGCACTTTCTTGGAAAGTTGGAA
GATCTTTATGGGTCCAGTTTCTCTACACTTTAATACCTACTAACAACTAAGATACTGTAA
TTCTTTACTCTAATAATCAAATACATCAGTTTTCCAAAAGAAACATTGTGTGTTTGTGTG
CTTTTATTTTAATCATGTCGCAGCAATTTTCATTGAAAAAAAAGCAGAAATAAAAATGAA
ACACCTTTTTTTTTTTTACTTGTGCGTAATCGGTGCTTGGTTGCGCAGCGCTTTTCTGTC
CGTGCGCCCTGACGCACAGCag
>NODE_377_length_859_cov_24.300350
GCTGCAACATCCTCTGGTAGGCCCCAAAATGATGCATCTTCTTTGATACATTCTTAAGTA
CACATCAGACACAGTCAAATATTAATCTCCATGCTTGCTGGCCAAACAACATCTGTCTCA
AAACATGAACTAACATTCTCCGTTTTTCTTTTTTGGTTTGCAAAAATATGCCCCTCCATC
TTTAAAACATCCATCCGCACAGCTATGCGTATGTTTGTGCAGTTATTTATCAATTCATAA
AAATTCAAATACTCAGAATAAAATGTAGCAAACAGAAGAGCAACCATAAGCATGAAAACA
CATCAGATTTATTCTGCCTGCCTTGTTTACCGGTTCACGGAACACTGCATGCAAACAGAA
TGCAAATGCATTTGATTGAATCAGGTGATGCCGAGGTAATTGTATTTGGAGAAATGTCCA
AGATTTTTTTTCATCATTATCAGTGGGGGGTTTTCTTTATGAAATCCATCTTAAACAAAA
GCTATCATCACTCCCAAGCCTTGTGATCTTCCTTTGTCACATGCGGATGTGGATGCGTCT
TTAATTTCCTTTCAATTAAAAGTAAATATACGCCTTTATTTTTTCCCCCACTGTGAAATC
CAAACAAGAGGAGTCAACATGAGCAGACAGGTGAGGAATATTCATTTATATCTGCCTGCC
ATTTTTTCCTTTTTTTTATTGTTGATGCTGATGATGTGATTCAACAGGCAACACTGTGCC
TGCATGCCTTCATGCCTTCTATCAAACACACCCACGAGTTTGTAACCGAAAATAAATAAA
TAAATAAAGGAAGCCAGCTTGTCTTGTTCCGAGCTGGATGGGATAGACAAACAAACACGA
AACAAGTGCAGCACAACACAAACTTTACTTCATCATTAAATGGCTGTTAATCCATGTCCC
CAGTGGCTACAGTTGCTTTGATCAGAGCAAAATTGTCACAAAGACACAACTTTTTCTTTT
CTTCTCATTGTCTAGCTGCTCGTcatagtagatattaatgcgctggcagcagcattgctt
attgacagccactgctgtctagt
>NODE_378_length_916_cov_19.925764
GGAAAGTTCACAGCACCATCACGGTGACAGCAGAAAAATATATTCAACTTGTCAGTATAA
TTCAGGGTGTCAGTAAAACCTGATGCTCTAAACAGGAGCAAACCTCCCCTTTTAAATAAT
TGATATTTTCTGATTAAATGTGGCAGTTTGGAGATAATGAATTCTTTATAGTGTGCCTTG
AGCAACTCAACAGCTTTGCCCTGCGTGACAGCTTTATGGGGCGTCTTTTTGCCCAAATTT
TGAAAGTTTAACCTATGTAGATCAATGTGCTTCCTTAAAAGAGTTTAATAAATTAAAGTG
CAGAGGGCTTTTTTTCCTCAGCGAGCAGAAAAAGCTGATGAGACAGGTTTAGTTTAATCT
CAGGCAATAGAAGTCATTAACCATTCTCCCAGGAATTAAAATATAGCTTGCCCTTTTCTT
CTCTCACTTATCATTAGCATCACTTTAATCTCCCCGCGTTTCACACTGCTATTTTAATCA
TTACTTACTGCCTTTTGACAACTGAAGAACATGGCTTCTCCCCGCTCAGGCAATATCCTG
ATTTTAGCTGACAAAATGTAGGACATCATTTAAAAATATCTAAATTTCCTCTTCCTTTTT
TATTCTTCTAACTTCCACTCTTTAGACCCCTGAATGTCCGTCTATTTATATCAAAGAAAG
CACAAAAGACGAGGGGAGATTGAGTGGACGACATTCAGAATGTAATTTGAGTTGAGCTGC
AAGGGTAACAAAATGTATAATACGGTTTATTTGTGCCTGTCATGTTATTTTAATAGATGG
TGAACTTCACATATCGCTCTATGTGGGTCATTGCAGGGTGTTGGGGGTATATTTGTCTGC
CCTTGAATCAATGAACATTTACAACAGAAACCACGTATCTCCCGAACAGAATATAAATAA
AGTATTATGGCCAGTCTCTCAGTGACAATGACAGATGTAGGGCAAGCAATTTCTCCAACT
TTTGTTTCTTTATTGTCGCTGGTAACAGTAAAATTGAACAATAGGAGTGGATTTGGAGCA
TGATTAATTTGGAATTGATGAAAAAAGAGGATACAATGGCCTATAGccgatagtgtgtta
tatttctaaatgtggtattg
>NODE_379_length_712_cov_9.092696
GATGCCTGGCAACCGGTGGCAAAAAAATGGAGATGCAGTAACAAGAGACATGGAGAGGGA
GAACTAAAAGGGATAGCCACACGCACATGTAGACGTGTTGGAAAACACCATGGTAAACAG
TGGGAGACGGGAAATAATCACTCACTGGAGTCATCTGAGTCGTATCCCTCCACATCGGGC
TCCTCATCCCTCCTGACGGCCTGAGAGGAGGCGGCGGCTCCGGCACAAGCCCGGTCTGGG
TTATCCTCATTGGGGCGGTCACTTTCAGCAGTGGTGGTCGCGGAGGCAGCAGCCGAGGAG
GTGGAGAGGGCAGAGCGCAGGGGCCCGATGTGGCCCACTTGGTGGGGCGCAGCAGGGGGG
AGGCCCCGCGGGTAACGGGGAAAGTAGTCCGAGATCTGCTTGATGGGCTGGATGGGGCCA
GGGCACACGTCAATGGCCATGTGCTCCTGGATGCTGATGGTGGGTTTCTCGCCTTTGCGT
TGTGTCATGCATGCGGTCCAGCCCGGAGCCTACTCCCAAAACCAAAGAAAACTGAGAAAA
GAAAAGAAAAAAAAGAATATAAACAAACCCGCCCCCCTCGTCCTCCTCCTGTTGCTCCTC
TGAAAAAAGAGCGGGTGTTGTCCTGGGTGGGTGCTGCCAGGTGGACAGGTCCAGGTGATG
TGTGGATGTCTTCACACTGGTCTACATGGAGTTGTGGAGGCTGCTGCTGCTGCTTCGTCT
TCCAATGCTGTCCTCAGACCCAGACCATGCTGTCTGAGCCTCACACACTCTACTACCGAC
CCTCCCGCTCTCTCCGCTTCCTATACCCCCACACTCTGCCCACGTCTGCGCTGCCTATCT
GGAAGAGAGAGAGAGCAGAGAGAGTGGTGAGTGTGTGTGTGAGGGAGTGTGAGgca
>NODE_380_length_513_cov_4.951267
TTGCTCTTTTGATAGCGCCATTAGGGCACACCCACTTAAATGTTTATAGAAGTATCTAGT
ACCTAAGCAAACTAAAGATTAGCCACTTAATTACTAGTCACATACTAACATACATCAACC
CCGATCAGAGCAGCAACTGTTGTGTGTCTGTGTTCCTGTTGACCTTGGATGTCCTCAACC
TGACGGCCCGAAGCTCCCCGAAGGGTGACCATCGAGCCGAGTGGGGGATATGTAGCGGAC
ATTGCCTGGCACCGCCTTGGACCGAGCCACAAGGGTCAGACCAAAAGCGCCAAGAAAACA
CTAAGTAAAGGTTTGACATAAACATGCCAGTTTGGAGCCTCTCCAGAGGTGAGAAAGCTC
TTCTACCTCCAAGTGGACCCGCAATTAATGTCACCACTGAATTACGACAAGGCCTGGTGC
AAGTAAGATGGCCTCATGGAATGTTCTTCAGAGCAAATAGTATGACACTTTATTTCTTTA
CATTTTTCTTTGTGTTCTACTGTGAGTCTCTGACTCCATGCAGAGTAAGAAACAATACCA
GGGACTAACAATAACATATGGGACTTTTGATCAAGACACCTCAAAAGGAAAAGCAGTTCA
CACATAGCTGTGAATTAAATAGACACAAATGCCTCCCCCTTTCTCCTTCCCAGTCTGCCC
CTATCAGTAGATCAGATAAGAACTTCAGACATTCCAg
>NODE_382_length_480_cov_35.089584
GAGACAAAGAGAGGGCAAGGAAGGGAAGTAAAAAAAAAAAAACACAGAAAGCTTCAACTT
TCTTTAATTATGTTTACCCAACAGGCTTTGCTTCCTCATTTAAATAGCATAAACATCTGG
CCGTGGTGAGCCACTAGCATGGCGGCAGTAGTCAAGCAAATCTTGTGGAAAATAATGAAA
TTAGATCCCTGGTGCTGCGACAGTGGAAGGGCAGAAGACATCCGCTCCATGTTAATAAAA
TTGCCATGAATGAGTGAATACAATTAGGAAATTGTCAGTGGTGGCAGTGAACTTTTGTAA
CTCACCGATGTTTGCATCATTCGATTAAGGCAGCAATTTGGACTTGTTTATTTGCGGCTG
TTGTGGCTTTTATTAATTGTGACCCGGCAGTGATTGGCCTGCGATTAAACCAGTCACATA
TGATGTGGCTGAGGGTGAGAGATGGATTGGTGGGCAAGCTGATGGCAGACAGGGTTTTTT
ATTGTTGTTTATCTCAGCGGGTGCATGTCTAGGAGGACGGAACATGTCTGTGTGTGTGTT
AGGATATGCATGATGCCCAACCTTTGGATTGAGGCTGTGATTACATCTGGTTTTAACTGT
GGTTTCGGATTTTAACAAACAGATTGATTTAATGTGTTTGGGAAGCCGGATCAGATtttt
cctt
>NODE_383_length_553_cov_20.660036
CACGAGCAGCAGCGTGAGGCTGGTGTAGCCCAAGGTTATGAGGTAATTTCTCTCTAGCAC
TACTTAAAGAAAATAAAAATCAACTCACCTCTCAAACTAATAGCTTCCTATTGAACTTCC
TTGACCGTTATGTGAACCTGGTCAGCGCAGCGTCCACTTTCTCTGCGCTCTGTTGGGCCT
AACCTATGCGTGGACAATGTATTCAATCCCCCGTTTTGTATGTCTTTCTTTTAGGGTATT
TTAAAGTTTACAAGGTTACATATGCCAATTGCCCCAAGCAGGGCCTGTGAATGGTGCACG
GGGAGCACGTGGTGTCATTTAAGTGGGTTTTATGGCCTGGAAGAGCTGACAAACCTTCGA
TATATACACATCATATATAATCTTAACTGTCCGGAATCGCAGCTGCTGGCTTCCCCTTAT
CGGAGGAAGAAAGGGCTTTGTGGCAGTGAGGATGCAGTACCTTTCTCCGGACTGTGTAGT
CGGGTGGTGCGGAGGACTGAGAGCTGCATGCAGTAAGTTGCTTTTAACTTTGACTACAGG
CCTGCCACTTATTTCATAGCGTGTGTGGGGGGGTGAAAAAAGCATATTTTTGTTGTGTGT
TAGTGTGGCTTTTAAATGCACGGGTTGTTTAGATCGATTACTAAAATGAACGCTGTTAAT
TTGTAGTGGAATATTCATGATGCGTTTAAGGCAATCTGGGAAATGCTTATATTTAAAAAA
ATGTTTGGTGAagcggg
>NODE_384_length_374_cov_3.727273
TCACGTGAGGGGAATCAGATTAACTGCCAAGGCTGGAATTTGCACTGATCTGAATGGTAT
TTTTTAATGAAACGCAATAATTTGTCACAACTTTGTGTCAAAAAATAAAGAAACTAAATG
TTTGGTAAGATAATGACTCAGCTAACATTGAACGAAAAAGGAAATATTCTGTTTGATAGA
AAAAAGAGGAATTTATAAATAAAAGTATTTAGTAATTCACAGTATTTTTGCTATAAAACA
CACACAGGCTGCACAACTACAGCGTAAAAATAATTCAATTTCAAATAGATGCAGTTGTGA
CACTAAAAGGTTAACATGACAGAGGTTCTGTTGTGGAAAACACATTTCTCTGATTTCCTC
GACAATGCTCTCTCGCCTTACACGTATCACACGTCAAGGCCTTTTATTCAATAATTACAA
GAGAATATCAGTTTCTGATTGAGGTGACAATAACAGAAAATATAGTGTGTGGCTCGTGTG
TAAAGTAAACTAAGCGGCACGGGTGCTTGTTAGGATAATATGTCCTACTCATTATCTAGA
GTAATAAGTGTATCAAAT
>NODE_388_length_583_cov_15.843911
GTCAGGAGCGCGATTATTCAAACAGGTAATGCAAATGTTAATGAGCTCAGATTTGCATAT
CTTTATTTTCCCATGGTTGAAATGTCATTGGTTATGACGCTCTACAATGAAGAATGTCAC
TGCTGATGGCCCCCTGATACGTTGTCGGCCATTAAGAGGCCAAAAAAAAGAGCAACCGGA
GGGGATGGAGGGGAAATAAATAAGGAGCCGTGCTCGAAGTGGAAGAAAGACTTCTAGATG
CAAACAAGCAGAAACATATGTCCACGCAGTCACACCATCACTGTGTCAAATTAAATTTTT
GCTGAGTGGATTAAACATATATAACATGCGGCTCTTCCTCATATGAATGGTTGCCCTTTT
ATGGCGAGATATGCGCGTACGCCTGCAACACACATTTCAAGTGTTGTTGGCATATTGCTC
ATCGCCCTGCGCCTGATTTGACATGGCTTAAATAACTATCTTCCTGCCAGTGATTGGCAT
TCACACAAGAAGGGGTGAGTGGGACTGGGGAGCAGATGGTGACATTCCACATGACCAAAC
TGATCAATCAGCATGCTGGGACGCAGGTGCAGCACAGGCGGGCAGCACCACACCATCTAT
TTCACCATCTACGGGGCACAAACACATGGGCACCAATCGCGGCACCCTGAGGGTCTGCAT
GCTCCTCCGTCCCGCTGCGCCAAGGTTGATGACATCAGAATTTCCCATCCGCTCTTCCAC
AGGACGCCAAGAAAAAAGGAGGGGAGGGAGGAAAAAAAAAAAAAAAA
>NODE_389_length_648_cov_47.086418
AATAATTATCACCTATTTTATCTGGCTATATACATTAACAGAAAAACACATGTGCATGGC
CTGATGTTAAAATGGGATTATCTCTCAGAATATTATTAATAGCATGAACGAGGCTTTTTT
CACAGTATCTGTATGCATGATAAAAAAAAAAATCTAGGGGGTTTCAAGCATGGGAGGAAT
TTTTACATTTGGGAGGGAGGATGCAATCAGTAGCTTGGGACTTGCAGAGGCCTCCTCGGG
TGACAAATTGAAAGTGTCTCGGTCTAGTTTATAGCCCTGATCAGGTCAAACGAAAAATAT
TGGAGGTCTGGGTGAGGAGACAGGCCCGCCTGGTGCAGATAAATGGACTGATCATTTCTT
ATTGAGAAACAATTCCTAAAAGGTAGTTTACTGTGTGACTGGGGAAGCGGCGAGCGGAGA
GCAGAACACGCACCCACTGCTCCCTCCCTGACCCTTCCTCCACTGCCGGAATTAAATGGA
TAGAGAGAACGCGTGTTTCTGATGGCACTCCTCCGCCAGAGAGACACTCCATTTGTTATG
AAGTAGGGGTTCTGATGAAGTGTAGGGAGCTCCTTTTTCTTTTTTCCCCCTTTTTTCATC
CTTCCTTTCTCAGGCACTACAAGGCCGGCCTTCAGTCTGCTTCACATGAAATGGATGGAA
GGAGCCGATTGAATTTTACACTCCCCTGGTCATGATTAATGTGTTTGGTGAGGACTATCT
TGGCAGTGAAACTCCACTACCACTAGCTGGCGCTCAAGCTCCTCCATGGCTGTAGCTTTA
TAACTTTGCACAGGGGTTCAGTGGGGGgggtggtgttaaatcggggcagttt
>NODE_390_length_476_cov_2.365546
TGTTTCCATGTGTTCTGCCTCTACACTGAGGGGCCTGTTGCTGAGCCCAACCAGTGCCTC
CCTACAAAAGGCTTCTCTTTAAAGAATCAACGGGAACAATACAAGTGGGACAAAGGTTTT
TTGTATTTCTTCAGAATCTGAAAAGCTGCTGTAATTAATCTTAAATGAGTTAGATCTGCC
AAGGAGGCATTCTTTTACTCGTCTCACTTCAACTAATGATACTCTCATGTGTAGCATTTA
TAAAGGTTTTTCAGAGCTGCAACATACTGCCATCATCCTTAAGTGTCTGCTGTTCTGATC
AGTGCCACCCCTCACGCAACACCACCCACAACCTCTCCCAGTCAATTCAGGACCTCGTAG
CCTCCTCCCACTACCCCAGTCCCCCCTGTCCCAGTGTGCGTCTCCCCCCCTTTTTTTTTC
CAGTGCCATTTTCCCGCCCTGGAAAGCAACAGGCTGAAGAAAGAAAACAGCCATTCACTA
GCCTCCATCGTCATCATGGTCACTAATGAGGTGGTGATGCAGGATTACAGTTTGCGGGAA
GGCAGCAGCGTTTTTAGTAAGAACAAATGAAGATCATCCACCACGCTGCCAAGCCTATCA
CTAGAAAACAATAGTACCAGTTTGATGGCATTGTCaggatggtcacttgtgacaatcagc
>NODE_391_length_592_cov_29.270269
GAGATTAAAATATCAGACTTGTCTAAGACATTTATGGAGTCTGTGACCTCAGCCAACGCT
AGAGTGGAGTACATACATCATAGTCCATCTCTGTGAGCTACACAGTGTCTTGAGTAGCAC
TGACAGAAAGAGGAAAGAGGGTGAAAATTCAACTGCACCTTCCTCAGCTAATGCAGAAGG
GATTTAGCTACAAATCGTGGGTGTAAATCAACTTAGTTGCTGTTTCATTAAAAATTCACA
CCACGTCGTTGCATGTAAATGTTAACCACTGTGAGCTGTTGTCTGGGATGCTTCTCTTAC
ACCTTCTTTTTTGGTTAAAATGGATGAGATGGATTCTGTGGGAAAGGCAGGGAGACAAAA
GCGTGAAAGATGTGTGTATCCATTCACAGCTCCAGAGGACCTTCATTACAGAGCAAGCAG
GTCCTGTCAACGTCTTTTCATTACATGGTCCCATATATCCACCCCTGGTGTCCAAACGGT
CCGCTCTGTCGCCTGTCAAGAAAAGGCACTCTCGGGGAAAGTCCTCCTATCTCCTCGATC
CCCCTCACCACGCCTGATTCCAGACTGTGAGGCGGGAGAGGCCAGGCAGAAAGGGAGGAA
TCGTGTTTGCCATCAACAGCTCAAGAGAGTAGCATGGCAGCAAGATTGATGACACCCTCC
CTGAAAGTAACAAAAGAACTCCTGTGCACGAGGGCCCGCTTATGGGGCTTGATAGAGTTG
TCATCCTCTTAATAAACAGCTCTGATATGTCAGCGGCAGTGGCAGCAGGGACTACA
>NODE_392_length_423_cov_13.678487
GGGAGGAATCGTGTTTGCCATCAACAGCTCAAGAGAGTAGCATGGCAGCAAGATTGATGA
CACCCTCCCTGAAAGTAACAAAAGAACTCCTGTGCACGAGGGCCCGCTTATGGGGCTTGA
TAGAGTTGTCATCCTCTTAATAAACAGCTCTGATATGTCAGCGGCAGTGGCAGCAGGGAC
TACACCACGCTCACCCACCAAGCCATGGGCAGGACCACCTACTGGCATCACAGCACACAC
AACCGTGGGTGATCTCTCCAGATGGAGGCCCCTGTGGGCGTTAGCAGGGTGATTACTGGA
GAAGAATAAATAAATGACAAAAACATCCCTGTCTCTTGATTTCATTGCTGTGAAAGAGAG
GCTGCAGGTAAATTACGCAATGATAACCGTAAAAATTATTAGAATTCATCCTGGTTTCGG
TGGGTCGGTAAGACAGTCTGTGTGTTTTGTCATTTAAACCTTATATAACATGAGCAGGCA
ACAGGTTTTCACTGAAGGGCTGCTCCTATAATATTTACAGCAGGTCTGTGTAGGACTGAA
TCAGCTTCATGCCTGACAGAACAAACTGAACATAAACCAGCACATTACAACTGTTTCCat
gtgactg
>NODE_393_length_682_cov_17.233137
TTTCTCTTTCTTTAACCTTCTCCTCTTGTTCAATTATGCTCTAAAGAAAACGTGACGTGA
GAAATACCATAAGAAAATTAGGGTGGGAGAGAAAAAAAAAGAAAAGAAAGAAACTTCTAA
ATGAAACCTCTCTCTCCAAATCCCAAATGAGAGGAAATTACTCATCAAGTGATTATGAAA
CTGTTGGCATTATAGAAATCAGAGTGAAAGAATAGAGTCAGGAGGGAAAAGAGGGAGGGG
GCTGGCAATTTGTTCTCAATGGACAGCGGATGAAGAGGTGGCAAGTTAAAGTCTCCAGTC
TGAAGGGTCTCCTTGTAAAGCTAATTCCAGTTAATGGCCAAGGAACAAGCCTCCACTAAC
CCCACTGTATCTGACATCCTGGCTCCAGGTAATCAGGCTGACATTAATGCAGGCTCTAAA
AGAGACACCTCGTCATCAGGAATTTTCCTCATTGGCACCGAAAATGCCAGGCTGCACACC
TCTGACTGCGTGGCCCCCACATCTATTAACCTTATTGATTTGGAGCCCTGCTGAGCCCCT
CCAGAGCTCCCGCCCCCCTGCTGCTGGACTGAAGTGGATCAATCCTACGCCGGGGGCCAC
AACTCGATAACAACCCAGTGCTCCGAGACTACTGTTTACAACCTGAAATGAATACACACA
CGGATGCCGCTCTGTATATTCACTGCTCATCCGCCCGACGCTTCCCGGTGAAAGTTTTAA
TAAGTGTTAATTACGCCGACGGAAAATTGCAGTTTAATAACTTTACCGCAGCGTCCGCCC
ATGTCCAGTTGTGCTTTTATGAACATAAAATGCATATCAACCGAATTATACAGTTAAATG
TGTGTCAAAGAAGTACAGTatgttaa
>NODE_394_length_864_cov_28.449074
TGCTCTCGTGCACTTGTTCATTTTAATGTCAATTGTCAAAAACCTTTTTCTTTGTTTTGC
TAAGCAGGATTCGCAGTATCCGTTCAATCATTGTTAAAAAGGTAATGGGACAAATTTCAT
TTTGCATTGTTAATCCGGCTGGCTATTAAGAAAATGTTTTGAAAGGTTCAAACCTTCTGT
TTTTTACCATAACAAACATGGATTTCCAGTATTTAAAAAAAAGGTGCTCTTTTTTAAAAT
GCCTATTTGCTGTGGAGAAAGTTCTTTGAATCAGCTTCAGTTTAATCAGAATATGTAAAA
CACTGTAATTTAAATACCAGGATGCCTTTTAATAAAAAGGACTAAAGTGAGATTTAAAAT
GAACAAGGTGATTAAGAGCGACTGTGCTGGACATTTATAGAGCAGGACTGCACATAATGA
ATAAAGATTCATGCTTTAGTCCCCAAATTTAAATTTTTGCACAAAATGTGTCTGATGTAG
GCAGCTTTTAATCACCTTACTGACAGGAGTAACTGCTTTCATTTAACCTTGACTGAAGAT
CATGAATTCTAAAGCATTTAATTGGATACATCATTTAACAGAATGAACAGAGCAAATTTT
CGCCAATTCAAAGGCTCAGATTGACAGACAGTGGCAGTAAGACCCACCACAATTAAAGCT
GATCTGTATTCACTGGCCCTGTCACCCATCGCCATTAGTGATGTGACTGTTTGATCATCT
CTGCAGAGAAACTTTGCTGAACTTCACCTTGTTTTGAAAGGACTAGACGTTGAATGAAAG
ACGAAGGTTTGAGGAGGGAACGGGGGCTCTGGAGGATAGCGAACCACACACACACACACA
CATTGACACACACACACATACACCAACCTACCTCTGGGACCAAACCTCCCCGCGATGCAC
CTCTGGTTTAACAGCAGCAACCGTCCTGGAAATGGACGTGACAGGACAAAAGAAAACAGT
GCAAGTCTCACACCATTATGTTTATTATCTCCATCAGTGGCTTAATTGAAATGTTTCAAA
ATCAGAAAATAACAATGCCATCTTTTTg
>NODE_396_length_623_cov_20.841091
ATATGGTCGCCTGAAGTGATCGCAGGAAAAGAAATCACAAGACCGTCGCCTCCGAACACT
TCAGGCGACACACCTGTTAGACGGAGAGCAGCGCCAACGAAACTCCTGACGGGGGATATT
TAAAGTTTTGTTTTTGGGGGAAAAAGGAACAAATTGGTGCAAAATAATCCAAACAACAGA
CGTTCGCATGTTGGGGCTCGTCGACGTATAGCAACACGTTTCATTAAGCGCTGCTAAGAA
TAGGCGGCGGCACATAAAGGGAGAATTTACAAGGGTGTCAGTCAACAATTTAATAAATTG
AAAATCCATTTATCTGAATACAGAGTTCTGCCCTTCACTCCACTGCCTTTCCCTAACAGA
TGGTGTTGTGGGTGCTTATGTCCAATTTGATTTGAACCAAACCCTCAGCCAATTTTTACA
CTGGCATGGAATCTCAGCGAGCCAGATCCACACACTGGCAGTCAGAAATAGCAGCGGAGA
GGGCGCGACATTGTGAAAGAACGATGAAGGGCAAAATCTGGAGCGACATTCGAGAAAGTC
GCCGAGAAACTTTCCTTGTTGTTTCGTTTTCCTCCCTCCTCCCTTCCCTCCCCCGTCCTC
CCCCTCTCCTCCCTCTTGCGTGGTGTTTGCGCGCCGAGGCCGGTGGAAATTAGCGATGCT
ATCTTAGCGCCGTGTTTCTGCTCTTTCTCACACACAAGCGTTTCCCCAATTGCCTCCGTG
ACCTCCATTATCATTAAATGCTGTTTGATAGCATCTAGACATTTGAATCCGCCGCCGACT
AATTCAgcgccgggcctgatagccgct
>NODE_397_length_980_cov_20.013266
GCATTCACAGTAAAGGAATATAGGAAGGAGGATAGGATGGAGGGTGGGGAGAGTAAAAGA
TGAGAGGATAAGGGGGGAGGAGGAGAAGAGAGGGAGTGAAACAAAGTGACTGCAGCACTG
GCCTTGGTTTAGACAGGAGAAGGAGCAGCATAGTCCTAGTATATCATTCTAACTTCTCCC
ACACTTCAACTCCCGTCTCCTGATTGTGGTACTCTTTCCATTGTCTTTGACACAAAAAGT
TTGTTTATATATGCATGTATATATGTATATACATATATGTATGTATATATATATAAACAC
ATTTTTATAGCTACAGCACCTTTTCCCATGGGGCAACAGTGTCAATACCTCGCACATGGT
ACATGGCCGTGCCAAAGAAAAAAAGAAATAAAAACAATATATTGGTCAGGATATTTATCT
TTTTTTCCCTAAAATTGGCATTTGACATGATGATATTCTATTGCCGTCTGGGGGAGGGAA
GGGACAAAGGTTCTTCTTTTGAGTTTATATTCAAGTTTTCTCCTTTTTTCGTGTATAATT
TCTTCTTTTCCTGTTTAAAAAGAGTTCACACTTTTGTGATTTGCGTGTGCTGCTCTTCAT
CAAAAGGTTCATTTTCCGGATCAGAGTCAGTGGTGTCAGAGTATCGATAATGGTCTGGCT
CATTGTCGCTAACGTCCGGGGTGACGGATGTTGAAGTGCTAGCCTCAGAATTCGAAGGCT
CCTCCACGGTTTTCGTAAAATACAACTTCACCTGGAAATTAATACAACTAACGTCAGTGT
GTGGAATGAGATAACCAGAAACAAGACTTATCATTGACATTTGGATTATCTTCTGTTAAA
GTAATCATAGTTAAAAACTAACAGTAGAGCAGTCAACTTCTTTAACAGGCTTTCATTTTT
TTCAATATAATCATATCTCATTTGGATATAAATCCATACAGCTTCACTGCTTACCTTGAA
GTTTGGCGAGAAGTAGCGGTTAGCTTTGTCTTTGTTGGCCTTGTCCAAGTCATTCTTCGT
GAGCGTCAGGATGAGGTAGTCCCTGTCGCTTTCCCTGCCGCTTTCCCTGCAGCTGTCCCT
GCACTCGGCGCTCTGCGGCTGGCCCTGGCCCGGTCCCGGTCCCCCCTGCTGGCTCTCTGC
ATTGTTCACCGCCCCATTCTCcat
>NODE_398_length_935_cov_21.739037
CAGATGGACACATCTGCCTGTTTCCCTGGGAACAAATTTGCTAAGAGCAGGGAGAAAGTC
ATGAACAAGCCGTCTCTGGTGGAGTTTTATTTGTTTATATCTGCCATAGTAGACTGCCTG
GATGTCATGATGTATGGTGTGAGAAGACACCTCCGGAGACACCTCTGGAGCTACGATAGA
TCCCCGAGATAACACATGTTAAGATGTCAATATTGTATTAGAAACCAATGTTCTCCTCTA
TACCCCCACATCATTATCAGAATGACAATAGGTTTGGTTTCTGTTGTGGACAGGAGTCTA
TTTTTACCCTACGGTGGAAGCTTATGCTCCTGATTATGCTTTTTTTTCCAGTGACTGTAG
CCTGTCATGTAGATCATTGGACTTCTATTGTCCCTCCTCCCTTTACAAATGGGAGCAGAG
AGGATGAGTGTTGTCATTACAGACAAGCAAGCAAGGTGAACCTTTCCTAGACTGGGGACC
TTTTCCTGGTACGCAGAATTGGAACAGCCCCTCATTGCGCCTCCCCATAATCCCTGGCAT
TTTGTTTTGATGCACCACAGCATGAAAATGAGAGAATATGGCAATGTTATGGCATTTGAA
GTCAATATGTATTATAAAATCAATCTAGATGAAGATCTGCCCATCCCTCTAATTAGACGG
GGTGACTGGAGATTGATTTTTAATTGCAAAAGTAATTACATGGAGCAGATAGCCAGTGAC
ATTTGATTATCTAGGTGATTGATTAAAAGGCCTGGCTGCTGGGGCAGACTGTCAGCCAGC
TGAATCCAGACAAAAGAGAAAATTAAAAAAGTTGTCCCGTTTGTAATCACGAATTTCAAG
GGTGAAATTACAAAGCCAAACATCCCCTTGGAGAAGCCCAGCATCCTTCCACTTTGCGCC
TGTCTGCCCTCCTATCTCACCCCTGCCGTCACAACACCCACAACGCAGGACCTCTGTGAC
ACACTAAAAAGGGGAAAACAATGATGTGAAAAATGAATTGAGGAATTGTTCTGTTACAGA
CAGCCTGGTGCGTAAATGACGGCTGCATATATCTGCTTAGCAGCCTTGTCACATCATCAT
AGGCAGCAAGGAAAGaaggagagggagagatacagacat
>NODE_399_length_845_cov_15.640237
ATGATTTGTCTTAATATAAGCAATTAAAACATTTTTCAAAATTGTTCAAGTACATATGGA
GCAGTGTCCTGTAATAAGGTGGACTTAGATATTAATAAAGCTCATGCACATGACCTGCTG
TTTACAGCTACGCAGCAATAAGAGCATTCCTTTACTCAAATTTTCATCTTTAATATATCG
GAGCTAACTTAAACATAAATTCTTTATTGACGGTACACTACCTCAACAAAGGAAACGCAT
GTATGGATCTTTATTTCAAGGTGAAAGAGAAGTCAAACACTCCTGCAATTTATAGATCAA
ATCGTAACTATATTGACTGGTGAGGTTTTTTTTCATATAAAAAAGCAACAACAAAGTACA
TAAATAAAGTCATTACCAGAGCTTAGAACAGAGGCACCCGATTTTCTCTTTTATCCTGCA
ACAACAAAAAGAAGAAGAAGACAGAGGAGGAAGAAATAACAAAAAAGAGAGAGAGAGAGA
GAAAGAATTGCACAGAGGCTTTTCTTTTCTTTAAAATGCTGCATTAGGTCTTTTCCTGCA
GTCAGTTTTCATAGTTCAAAGCTGGCAGTTCAATAAATAGCTGGAACTGGCACATCTCTG
TTCTTGCAAAAAGAAATCAATGTTAATCCTATTACCGGCAGTTATCACCTAGCCCAGAAA
CGGTGGCAAGTAAGGAAAAAAAAAAACTGAGATGTCAAAGCGGGAAGGGGAGAGAGAGCG
AGAGAAAGGGAGAGAGAGAGCGAGTCACCCTTCATTCACTTTCAAACACAGTTTTGATAA
TTTACTTCTGTAGAAGAAGAAGAAGGGAGGCGGGAGGAAGGGAGGAGGGGGGAGTGAGCT
TCAGTTACTAGGAAATGTGTGTGTTTACGTGCATGCGTGTGACTGTGTGTGTGTGTGTGT
GTGTGTGCTTGTATGCCTGTGGAGAGGGGGGTCCAGGGCTACTGATGTATTCGCACATAA
TGCTTGGATCAGACCCTGCTGCTGTAAGCAAGATGTTTGAGGCACAAAACATCATTTTTG
AAAAATGTt
>NODE_400_length_807_cov_11.884758
GCTGACTTGTGTTCAGTGCAGTTCGTAACAGAGCTAATAAGTGCGGCTCACCTGCTCGCA
CAATTAGATTAGCCGTGACCAGGACTTACCTCCGGGTCTGTAAACAACATCGTCCTCTGT
AATGAAAGACGTGATTTCTCCGTTCTCTGTGCGCTCGTAGCGTGACTTCTTCTTGGGCAT
CTTCTTCTTGCCCTTCTTGCCGGCCTCCTCGGCCGTGCCGCTGCCTCCGCCAGTGCTGCC
ATTGTCGTTGTCCTCGTCCTCGCTGTGCTCGCTCTCTGCATAGTTCTTGGCTCCGCCCTC
CAGCGTACAGCTGCGCCGGGGCCTGGAGCTCTCACTTTCACGGTCTCCCCGGTCCCCGTC
CTGCCGGCGGGACTTACCGGCCTCTCTTTTGTCCCGGTCCCTGTCTCTGTCCCTGTCCCG
CTCTTTCTCCCGTTCCTTCTCTTTGTCGGCCGTCATGATCCGCCACGTGCCTTCCTCAGT
CCTCTCACGGCTGGGCCTCCGTGAAAGGTAGACTGTGAGCCTGGGCTTCAGTCTTCTGAA
TTTACCAGTCAAATCCAGGGAAAATTTGGCCACACCAACAACCCCAGTGTTTCAGAAAAG
CTGTGGAAGAGAAGAAAAAGAAGGACAATTAGCATAAGCTCGCGTCAATAACCATCATCT
TTACGATACAGAAGCTGCAGGTTCTCAGCTAAACGGCCGTTTTGTACTCGAGAAGACCTT
TTGTGGGTGAGAAATACAAGATTAGTTCCTGGAGATGAAGCAGCTGTGCTGACTCTTCTC
AACATCACAGTAATTGTTGGCATTCCCCTCCACAACTATCTATACTCCAGAGAGCACTGA
GCAGATTTATCCAAGAACAGAATCTTCTAACTTCCTGCTCAAACGTATTTCCATTCTTTC
AGAGAGGTGCTAAAACAGAGTTATTAAAGGGTAAAATAGAaaagtaggaagacgagtgcg
gcgggtatggggaagtcgtaaatgaataagg
>NODE_401_length_383_cov_9.890340
TTTTGGGCCTGCTCCAGTTTGTCTTTAGTCTGTTCCAGTTCAGCCTTCATTTTGAGGAAA
AACAAGTTGATGGCCGGATCCACCATGGACGACCGCAGTTGGGCCGCGCTCGGCTGCTGG
ACTTGCTTGAGGTACTGGATCTGGGTCTGCGGGATACAACAAACACGTGTCAGCGACGGG
CAAAGACGAAGAAGTGTTCTGTGATTGTTCAAAGTACCAGAGCTACTCCTTAAATCTTGA
CTCGAGTCGACAGTGGTCACATTTGTGCTTCCCCTAAAATCTAAAATCCTCATGCTCAGA
TGTAATAAACAGTCATTTGATCTCAATTTCAAGCAATGAAATGATATAATTAAGCAGTTC
TGAGCAGTACTTAGATATAAATCCAACACAAAATACTTGCATAGACAATTAGTCCTAATT
ATTCATTGTAGTTTTCCATTAAATCACTTTGTACTTGCTTTCCAACAATTATTCTTCATG
TTCTTTTCCTGTTTGACCACACCAACTCAAAAACAAGCCAAACTCACCAGCCAAAGTCAA
AGGTGTGATCTCCCCGGGAATATATtt
>NODE_402_length_646_cov_24.006191
ACGTTGTTTAAAATCCAAGAACGTCCCGTTGTATATTTGATTTGGCCTCGGGCACCTCAG
CTGACCAATACATCACATGTCCCGGGCTACGACTATTTAATGTAGAATCTCCAAAACTCA
CAAATGCAGTGTGACCAAATGTTCCAGAGATGTACCAGTATACTAAACAGGCTATATATC
TCGCTCTCCTCTCCAAACAGAAATAGATTTCACTGAATTGTTTGATAAATTTGGTCTAGG
TTTTCCAGCCATCCTTATTGGAGCTCCTACTGTTTTTCTGGCTGTTGGTGGCCTAAGCCC
TAATCACCCTCTGTTCCCTCAGAGGCCATAAATTACTCCGATGAGATGGTGCTTTGTGTT
CCTACTGCTGGGGAGCGGGGCGAATTCACAGCGCCATATTTTGACAACCCGTACTTTAAA
TCATTGTTTTATGACAGATGGGAAAACTTCTGCACTTTCACCGGCCTGATTTATGTTCAT
TTGGGTCTGGAGGACACTATAATTTGCAAGTAATGTGAAAACAGATGGATAGAGAGATAC
CAAAGGGTAAGACTGACCTATACATTCTCAGTGCAGCTTGCAAATGGCATCCATATGCCG
CGAGAACTCTTCCAGTTACATCTCCATTACCCTGCGTGCGTGTGCGTGTGTGCCTGTGTG
TGTGTGTGGGTGTGCGTGTGTGTGTATGTGTGTGTGTGCCCATATGTTTGTATGTTTGGC
TCATGCATGTTTGCTCTGTTTAAAAAAAATTAAAAAGCTGAAGGAAAACGGGGAAGAAGC
CTGTGAAAATTTAGTGCCGATGCAGATTTTtgttgaagggagttagacat
>NODE_403_length_1079_cov_15.479147
GATAATATTTATTTTTTGCTACACTGAAATCTAATTTTTGGAGAGAAGTAATGCTTTTAA
ATGTCTCCCGTGGGTTGCTGCAGGTGCACTGGGTAAAATTATCCCACTGGAAGGTTTCTG
TTTGCAGACTGTGTTGTTGTTGTGAGGTGTAAATCTTAAAGGATGTAAAATTTAGCATTG
GTAAAGCAGAGCAGCAAAGGATTCTAAAGTAGTTCCTTTGTGTTTCAGTTGTAATTGGAT
CTGCTTAAAGCTTATTTCCCTCAATATGCAAATGCGAGCGTTCTAGCGCCAGACTGTTGG
TGAACCGGTTGGGTTCAGCTAAGTCAAACTGTTCCACCATAATCATTTTGATGTTAATGA
TGTCTGCAGAACTGCAGCGTCACCCCTGTGATTTAATCAAACCTAATTTGGGTCAGTCCA
TTTTGGCTGCAGCTGAGCACCTCAACATCATCATTACGCTCCTTCAACCCAACCTCTGCG
CTCACCTCGCCTCGCCTCCTCGGACTCACCGACGAGGCTGCCAGGCCACAAACAGCTGCT
CGTCATCTGTCTTGTCACAACCTGTCCCGCTTTCGGACATGGGCTCACACATTTTTCCGA
GTTTTGGTTCTGAATTTCACCATGATCCGAATCAGAAATGAGACTTTGTGTTTAAGATTT
CACTTCCAAGCTCTCCCTGCCTGTGGGACCTGCTCCTTGGGCTTTTCATCAGCTGCCATT
TTCGACGGCATGCAGTAATTTCATGGCTCATTGCAAGCGCTGAAAACCTTTGAAACTGCA
AATGTTAACTTTGCCTGGCCTGGAGCCATTTAGGAAGCGATTAATTTAGCAAACAGAAGT
GAGCCACTTTCTCCTCCTAGCCTGCGCATAATTTTTTGGGGCTTCTATCTGTATTTGAGT
AAGAGTGAGCAATGTAATGACGGTTCCTGTAATTGTGGCAGTGTGAAAATGGTTCCTACC
TCAGCCCCCACTATCTCACTCATCTCTCCTGGCTGAGCCTCGACAGCCTCGTACAGTGAG
AGCACACGCAGATTGAGAAGAGGTGGAATCACTTACAACATGCTTGACCTTATTTCTTGT
TGCGAGTTGTTAAAGCGTGTTAAAAGAACATGTTTGTTTGCAATTTCAGCACCTTGCCGA
GTGACGCCGCGCACACATTTGCAAGCCGCTGACTGAACAGGCGTTTTCTGATCATGACTT
CCCTGTATCTTTGATGTGATATGGAAGCAAcaattcaatttggggaaaaagaagtggaga
cag
>NODE_404_length_643_cov_11.692068
CGAGCGTGCCCGGAGGGATGCTGCGTGTTGTTGTGTCAGCCCCCATCTGCCAGAATGCAA
TAAGGCAAACAATGGAGGCCTTGATTTCCACCAGCAGGCCCATAATCTTTAAATGGCTAT
TAGCTGAAGAGTGCAACCAGTCAATAACCGACAAAATCCTTTTAAAAGCTTCTCTCTCTC
TCTCCCTCTCTTTCTCCTCTCAGGCTCTCTCTTTTTATCTGCCTCTTTCTTCTCTCTCGT
TTCTGGTCAAATTGGGACACAGTCGCTACGATAAAACTCTTATCATGAGAGTTTTAATGC
CAGCAGAGGCAGGAGAGACAGCCAGTGATGGCGGTGGCCAAAATGAGGACAACTGAGGTC
AACATCCATTTTTGGGGGGAATTATTCTCCTCCATCAGTGCCACTGTTGATGGTGTGTGA
CCTCAGTTGACATGCATTTGTTGCCTTGAGCAGGAATGACTTCTATGTTCTCTTACGAAA
TAAAATCCGAACATATTATTTACCGTAAAATAAAGTTTTCTCGGTGCAACAACTGAGCTA
TGCAGAGGCGAAGGGGAGTATTCTCTCCCGTCCGGCACTGTCTCACCCGTCAAAAGAATC
TTCTTGAACTGGGAGACGCCGTCTTGAAAGAAGACAGTTGTCTCCCGGTGACACTGTATG
GATGATATACTTCTGCTTTTGCCATCAATCACAAGAGATGCAGCTTGAAAGAGATTGAAT
TACTGTTTACAAGGATGAGATTAAAttgtttttaatatacaatgttatgaaagcaataac
ctttttgatggccgcaatcatatcctaataaaactgatattcattag
>NODE_407_length_185_cov_3.313514
GATGTAATTCACCAAACACTCACAATGGCAAAAGTGGCATTTTCAGCGAGCAAACGCATT
TTAAGCCCATAAAAAAACAGTATCGCTGTATCTTTTGAACACCAGTGTTTACAAACAAGT
TTCTGCTTCAGGATGACTTGAGATATGATAAATATGAAGGCAAATGTGGTTTGAAATCAC
CTAGATTGATGTAATTCACCAAACACTCACAATGGCAAAAGTGGCATTTTCAGCGAGCGA
AACGCTGTTTAAGCCCATAAAAGAACAGTATCGCTGTATCTTTTGAACTCCAGTGTTTAC
AAACAAGTTTCTGCTTCAGGATCACTTGAGATATGATAAATATGAAGGCAAATGTGGTTT
GAAATCACC
>NODE_408_length_663_cov_23.800905
CACACATCCCACATCAGCGACTGATGCGAAAGTGTATAGCATAAGGATTTTACATCTGTG
CAAGTGCTGATTTTTTTTATTTTTGTCTTTTCCTACTTGTGTTTGCATCACATGAATGTG
TGTGTGTTTGAGTGTACGCATGCATGAGACTTTCTTTACTGAACATGTGTATATGCAAGT
GTGTGCTGCACGTTTGTGTGTTCACTGTGCTTTTACTGTGTGTGTGTGTGTGTGTGTGTG
TGTGTGTGTGTGTGCCTGCGTGTGTGTGAGTACGCGCCATGCCTGTCGGGATGTGGCAGC
CCTCTCAGCCATGTCAGGGACAGCTTCGTCGAGGGTGGCAGCCGGGGAAAATGATGATGA
TGAAATTAAAATTCTGCGCCTGGCAGAAGGGGCTGCCGCGATTTCACTGGCGGCTGTGCG
CATCGATCTGTTCCAGCATTTGACTTTCAACCATGACAAAACTGTGGGCAAATTAATTGT
TCTCCAGGATATTAGGCATCAGAGTCCATTAATCCTCTCTGGAGCGCCACGCCGCATGAA
TACTAATCGTCTTTCCAGGCAGCCGTCTCATCCCTTGCTCCCTTCTCTCTTTCTCCTCTC
TCTTTTTTCTTCCTTATCCCTCTTCTTTTCTGACTCTTCTTTTGCTCTTTACAAATATTC
TCTGCTCTGTTGTTTCTTTACTTACTCTCTCTCTCTTTCTCTCTCTGTCTCTCTCTCTCG
TTGCTGTCTCAAATGTTTTTTTCCCAGCCTGTGTAGGTTTTATCTTCCAGTCTCTGCCCC
TAAAAAACTGACAACAAAGCCGGTGTTGTTTTATCTAGGAGCTTTTTCAAAGACAAGTAA
caaaaaa
>NODE_409_length_579_cov_27.150259
AAAAAAAAAAAAAGTCACACTACATTGGCAATACATGACACCACCGAGACAAAGAATCTC
CATTGTTTCAGGGTACCTATAAATATCTAGAGGTTATGCTAATAGATATGGGACATAGCA
GCATGATTAATGTGTGTGTTGTGTGAGGGAGAGAAACTGTGTGAAGGCACGTCACATCAC
ACTGTCAAGACAGGCCCTTCCTTTCCCCCCCATGCACTTGGAGAGGCTGGCAGTTACCCA
GTCCTCCATGAGCACACGCCGTGGACTGGTTCTGAACTGGTTCCCTCACTTGGGGCTAGC
CTGGGACCAAACCCGCGTCACCTCTAATTAGGGGAGGCGCCCAGGCACAGGCATAACGAG
CTGATGAATAATTAGAATTGGAGGAAATTGTGCAGCCAGGGTGGCAAATCTGGAGGGACA
AGTGCTGAAAACAAGGCAAGCAGCATTAAGTCCACAGTCAGTCAAATCTGTGAACTTGGC
CAGCGGCGTTAACACTAGGCCTGTGTGAAGAGGAATAAAGCTCCAGCACTGGTGGCCAGC
CAAGGCCATAGTCAGACCCCCAGGGTCGATTAAAGGAAGAAATAAGATGTGGGTGATAAA
TGAATCCATAAATTGCCAGCGATGAATATTAATTCCTTACTGCTCTGGCGCTGTGAGAAT
GCTAAACCACGTGCAAAAGGATGCAGAGTGTTGATATGGTGATGCTATGTTACCATTTTT
GAGGCAGCATGTCAGAATCCTAATAAATGATTGACAGTCATAt
>NODE_411_length_649_cov_15.625578
CGCCGGCCCTGCCACCGATGGAGTTGGCGGGCCAGCAGGAAAAGACCGAGCTGGATTTAC
TATTTACGCCGCAGTACTGCGGCGGCGTGCGTCCTCCCCAGCCAGACGGGTCTGCGTAAT
AGCCAAGAGGCCGGTTGGAGCAGCCTGCAGTCGGCAGGGGAAGAGCCTTAACTCCGGCCG
CTGCGTAGGACAGCAAGGTGGCCGCGTTACCGGCGAAATCAGCGGCGTCGTATGCCGAGG
CAGCAAAGTCCAGTCGGTTGTTGGCAGGGGTGACAAACCATCGCTGCGGGGGGGTGGCAA
CAGTGGGCTCCTCGCTTTGCTGCGGGGATAGCAAGCTGTTGCCGAGTGGGACGCTGCGCT
CCGTGCCAGGACCAGTCCCCACGCCAGGGTGAAAGCGAGATTTGGCATAAGTGCTGACAA
ATTGGTCCTGCAGGAAAGAGCTAGGCATGGCATATCTCGCACCCGGCACGATCTGTGAAC
GCGGAGAGTCACCCGGTGATGGAGTTAGGCGGTCAATGTCGCAGCCTGTGTAGACACTGA
AAAGATGGAGAGACAAACAAAACAATTCAGACACTAAACTCGTGCGCCGTAGCCGGGTCT
CTGAAAAATGTAAGAGATTTAGGTCAGCGGAGTCTGTATTTCACAAGTTTGGTGTGGAGC
CTCTCATGTCAGAAAGTTGAACACATCAGGTTTTTTGAAGGTGGAATAACTGCAGGGTTA
TTTTTTTTTAAAAATTGCGCACCAAATCTAATGTTGAAGCAAGATCGAAATCTTTTACAA
AGAAAAAAATATTAGAATATTAGAAGCTGCATTGCAATGAAGTTATCTCtttg
>NODE_412_length_869_cov_16.845800
TAACTCGTGGCTGATCTGCCTGGAACCAGGAACAGAGAGGGGGGAAATACATTTCCATTT
AGGCTGACTGAACACCGTTATCAGTGACTGCGGGGACAAAGGGAGGCTGTAAACCTGCTA
AGTAGTTTTTGCTGTTTGCCCTGGTGAGTGTTGTGCTCACAGGTTGACATCAGTGGCAGC
AGGTGTCTGTGGACACCTGGTTCATGTCTCCTGTTTCCATCAGGTGACTCCTCCTGCCTC
AGGCTCCTTTAGAGACTCAGCAGCCAAAAGCAACTCTCATGCTCCCTGACCTTATTGTCC
CCTTCATTCAGAGCTCACACCACCTTATTCCCCATGACAGTGAAACCAAAGCTATAATGG
CCGTGCTCGCATGTGCGTGCGTGAGCTTGCGCAGATGTGTGCTTGTATGCAATAGAGTCA
TATTGCCGTTGGTGTCGTTTATGTGCAACAGTGTTGTGTGGTTTTGCCTGACTCGTTCTG
CAGCTCAGTCCTGAACAAACTGGGTTTTTATGGTTCGCATTCAGGCCCTGATACCAATTA
TGCAAACTATTAAAAATTTAAGGAGGACAGTCTTTTATAATTTAATCCTAAAGTAATAGA
TTCTATTAAAAATGCATGAGAGGAGCTTTATAGATGGAGCTAGAATTAGTGTCTATCAAA
GACTCCAGTCAAGGATGCAGGGAGAATGGGCAGCAGGAGTGGCGGTATTGCCTCATTATT
CAAATAGGATATGATTACCATAGAGCAGGAGTCCCTCAGAGCTGAAGCAGAGCTCGCCGG
CCACTGTGATCACGAACGGGAGGAGTCTAGTCGAGCTCCTTGGAGGGAGATCTACCCTCT
TTCTGTTGAAGTGAAACTGCGTTTAGATTTCCTGTCTTAACTTTCACAAATGGGATTCGA
AGTGACATGTGATTTGTTGTGGTTTAAAGCACTCGGTCGTTGAAATACCCTATGTCTTGT
TGGGTTTCTCCTCCCTGTTGTTTCACTCGAGATTGTTTCTTGTCCTTGCTGAAAGCATGT
AGAAGGTGTTCAAGCATGAaaacaggaagcctg
>NODE_413_length_388_cov_3.113402
GAGGCCCAAGAGTGCACACTACGTTGATTAAAATTCAACAGGAGGTGCTTCTGCAGCTCA
CCTGTCTCCAGTGGTTCTCGAACACCATGAGGCAGGTCTCCGGGTCGGCGGTGCAAGGGC
TGGACGGGGCAGCGCTCCGCCCGGATCGACTCCCGGGGCCCCGCGGGTTCAACCTGCTCA
GCCAGCTCATACTGGGCCCGGACAGGTGAAGGGTCACAGGAACTCAACGACCAGAGCAGG
AAAAGGGGAAAAAAGTCCAGAGTATAGAAGCAACAGAAGGCAAAAAGAAATTAAGAGGGA
ATGAAAGGAAAAGAAGACGTGAGGAGGAGGAGGAGGAGAAAAGGGGCAGAGAGGGGAGGG
AAAGTGTATCCGAACGGAGAAGGAGGTCGGCTGAACGGGCTGTCACTGCCAGTCAGTGTA
CGTCGAGGAGAAGCCCGCTGCTGCTTTAGAAGCTGTGTGACCCTGTCCTCCCTGTAGACC
CTGTCATCCAGTCTGAAGCCAACACCACTCCATAGCCGGTCAGGACGGGCACTCTGCTTC
GGGCAAACGAAAGGACAGAACATAAACATTAa
>NODE_414_length_909_cov_14.909791
AAAAAGAAATAGAGCAGCCAAGAGCACACAGACCTGCAGGACTCTCCTCACACAACCCCA
AACTGAGTGAATGAGGCAATCCATCACATAGCCTGCAGCTCTCTCCGAATAAATGGCCTG
TAGCCTTGATATAGACTGCAGATATATATATATTTTAAAAAGAACCCCTCTCCTAGACTG
GCTCAGGACACGAGGTGTACTCACCAGACAAACAGCTTCCTCACATCTCATTCCTCTGCT
GCTGCGGTTCAGGGGAACGATAGGTGCTCTTTTCCCACTTCAATAAGGGGATGAAGCTCA
ATTAGCATTTCACAAGTCCCATTTTCCTCCTCTATTGCAACCTTCCCCGCGGAGCCCATG
CTTTCTCTGGGGGATTGTCCTGTTTTGGGCCCTTGTTGCCGTTGGCAGGGTGACAGTATT
CGAGTGTGCAAACTTGTGCTATTGTCCGCGGGCCAGAGGGAGCCATGGAGACCCCATAAT
ATGACACAGGAAAATGTTTGCTGATGGCAATTCTATGGGCTTTGTCCGACTCTTTCTCCT
TCATGACGACTCGATTTAAGTCTCTAAATGTTTGACTACAAATGCAGGAGTGCTATCCAG
CTCCTTTCCCTTTGTCCCGCGAGGTTTGAATGAGTAATTCAGCCTTTGTGTCGCTCGATT
GAGGGGGCAAACAGAAAGACAAGATTCTTGAGCGTTCAAGCCCCTTTCCATGGTTATGCA
CTCTTTAGATCCCCCCCACCACCCCAGCTCACCAAATCCTACAGCTGACATCACTCTTGG
GGAGGCTATGACGGGTATCTGTGTTTAAAAACTCAACTTTGATGTGGAGTTGGGGTTCAC
GCATGTTTCAGCAGCATTTACACTCGTTCTTGGTTTATGCGCACTACTGCGTTTTTTTGT
TAGGTGTTTGGCCAACGCACAGAAAAATGATCGTGTAGGGAGAAATATCGCATCCCCTCA
GCGGCTTTTTCCAGATCTCCATGACAACAATTTGCAATGGTGAAGAATTCGATACCAGGG
CGCTTGGAGGCTGATTGGGGTGCATTGTGAGGGGCCTGGGGTCGCTGATTGGTTCAAGGA
AAGcaccataact
>NODE_415_length_516_cov_46.494186
TGTTAGTGGAGGTGGCTGGTGGCGGTGTACCAACTAGTCACGGACCTGGAGGATTAGATT
TACCATTTCAAAGATGCCTGTGTTTCTAAAGTTTACACACATACATGCACACAGACACAC
TCATACAATCACCCACCCACACACTGCTTCCCCAGCTTGTCAACGTGCAACGTGGGCTGT
GGAGACTTGTGCGAACAGATGGGAGGAACCAGCATAAAATAAAGTTAAACTAGAACAGAA
TGACTATGCAAGTGGCGTGGCCGCCCTTTGTTTGCTAGGAAGGTGATCCTCAGCAGCTGG
GGATGATGGAACGCATGATTAAAATTACCAGAGGGAATGATTAATATCTCCTTAAAGCAC
ACACTTCCAGCATATCAATCATCTCATTACACTGGAAAAGTTAATTGTGTGAGGGGAGGG
TTGGGGCCCCTGAACCATGAAAAAGTAGCCCACCCCTCGACATGTTTACTTACACAACAG
AACAGACCCAATAACTCCATGTGTTCTGTACTGTGCTTTGAGAGTTTCAACTGTTTCCAC
TGAAACAGGCCCCACTCAGCAGGGGACTTAACAGTAACTGGAATTTTAACAAACTGGCAA
AACTTTGTTTGCTGAGGAACAATCAGAAGGTGTAGGCTGAGTGGTTATAAAGCTCACGTA
TGATGTTGAACAATACTAAATGCACAGTTTAGCATAGATg
>NODE_416_length_915_cov_20.765028
CAGTTGCATGCAAAGTAGATAGTGACTCTGCAAAGCCTTGCTAAAGCCATCAGATATACA
CATCATAGCGTTGACACTTGGCTGGTGCTTTTTGTCTATCCGTTTTGTTATAAAGCCCCA
GTTACAGTGTTCATTTGATGCTGCTCAGTCAACACAAGTCTCACACTGGCTCAGGCAGAG
CAGAGAGAATCAGCATGAGGGTGGATTGATTTTTGGCTGGGTGCGGACAGTGAGCAAGAG
ACAGTGGGCCTCCAGACAGAAGCTTGGCTGGACTCTGTGAAGACTGGAGCCTTCTGTGAG
GTTGCCTGCCCCACCACATGGAGTGCTCCAACAGTGACCCTGCGCAAACTGGCAACTGCC
AACCGTCTGCTTCCGTCTGCTTGGCATATTTGGCCATTTAGTGGGCGCTTGTGAAGATCA
AATGGGTTAAGATCGCCCCTCTTAGTGAGCGGGGAAAAAAGAACATCAAAAAGGTGTAAA
TTTCACTTCCCCACTTTTGATTAAGTCAAGCATGAAAAGAAATGTAATACTCTCAAGTGG
CAAGGGTTTACACTATTGATGCTGTTACTTCTGCTTCAGGAGGCCCAATCAGCCGACAGG
GAGCTGAGTAAACTCGCCCTGAGTTTTAGGGGAGGCCAGATGGAGGGCTTTTGCTGTGCC
TGAAAAGACAGCTTAAGAGCTCGCCTCCTCAATCCCACTCAATACTGACTGTGTGAAATC
CTGGCCCTGGCTAACCCCCCAACCCACCCGCCTTCTCCAAAGCTGGTGGCTACCACCATA
TGGGCTTGTTTAAAAACTCCCACAGGCTGGTACAAAGCACAACAACACAGTTTTCATATC
AAGTACTCTCTCAAAGAGGCCCCCCCTCTGACTCCTTCCCTTCCGATTCCAAAGGCTGTC
ACGGGTTCTGCTCTGATTAATAGTTGGTGTTGGCCGTCTGTTTTGGCAGATCATTTTGTG
CGATGATTAATATGAATTTGCCAGCTAAATCCAGATTTCATATGTTACTAAAGGAGCTGC
TGACTGACTGGATGTTTGCCTTTTCACCTGCAAAAAAAACCCACCCCCAGATATTGGAGA
GATATTAgtggggtgaccc
>NODE_417_length_448_cov_7.796875
CCTCCAATTGTGTCTCTCTAAAACCAATATTTACAATCCCATAGCCATTATGTCCTACTA
CGCCCTCTGCGCCTGCTGTTGCGACCTCCATATTAGCTGAAAATTGGACTTTGCAAACTT
AGCAGGGGAGAAGAAGACTCTTCTCATAGATGAGAGGGGGCAGCACCAGGGGGACTCAGC
GTGAGGTGTGGGGTGCTTCTCGACTCCCCGCTGCAGTTCCCCCCCAGCCCGAAAGCGACA
ACACCCACCAAATGGCAAACAAAAATACAGACAATCTCGCACTGCTGCATTCCATCATTC
GGGTCCCTTCAAGTCCGTATTAATAAAATGCTAATAAAACATTAACGGGCGTCGGACTTT
ACATTGAGGCTGCGCTGAAAATCTGCGTGTTTTCTGCTTGAGATATGAATTCTCTTTTGC
CACCAAAATGTGTCACTTGATCACGTACATTCAGCCACTGGTTCATAGGCCATGCAAATA
AGCCTGACAGCGGCACTTAACCAGTAACTAGAAAGAATGCTTTTGTAATCATCTGATTAA
TGTAGCCAAATGCAGGCATAAAGCTTGACTGACAGGAGAAGGGCTGGATGAAGCGGCGTC
TATAGCtgccacagtaacagcactttatgtct
>NODE_418_length_966_cov_11.080746
TGTCTCTTTACTTCCTAATCAACACTTCCACTCATAGGGAGGTCAGCTGAGCAGGCGCGC
AGTGCACCGAGCGCTGCTTTGAACTTAATTAAGCAGCTTTAAACACAGCCGAAAAGATTC
ATTAATACACTGGCAAGATGAGCAGCGAGATGAGAACGCGGCCCCTCAACAGAAGAGATT
CGGCTTCGGATGGCTGTTGAACCCACATGGGTCAACATCGAGGGCGCGCTGATGGAGGTC
CCGCAAGGACTGCCAAATCCTTTAGATTTGATAAAGGTTCCACTAAAACCCTCATTTTTT
TTTCCCGTTTGGGCGCTAAAACCCTCGCCGTGGCTTCAATAAGCCGCCGCGAACGTACCG
ACGGCCGGTGAAATCGGCCGGTGTGAAATATGCGGCGAACGAAGGGTAAAGATGGAGGCT
GGGAGGCTGCAGTGCCACCGGGGTGCTGGGAGGCAGGGCCTGTTAAAGGAGAGCTCCAGA
CCAAGGTGTTCTATAGCTCGGGGGCTAACGGTGATAAATGAGTCCCTTAATGTCGGCAAA
CACTTTATCTCTGCTTCATCTGTTTTCATTAGGCAGGGCCAACCTTTGGCTGGGCGAGAA
CGTGCTGTAACTTTCATTACTACAACACAGAGAGGAGAGGCGCAGAGACCTCCCATCGCT
CTAATAAAGGCTCCAGCTAGGCACCATGACAGATCCTATTCCTTATTATTATGACGGCAC
GCCGGCGTTATGAATTAGAGGATGCCACGTCCCTCAAAGATGATCAGTGCTTCTCTTCAA
CTCGTGTCGCGGCTGAAGGATATCTGCTCCTTCTGCCGTCGTTGTCGGTCCAAAGCCAAG
TTGCGATCCTCCTCACCTCTTCCGTTCTTATTATTTCGCGCCGACAGACTTGCTGAATAG
GAACCAAGGCCTTTGCATTCATTATCAGACGGCGATGGAGGAATTTAAGCCGAGTTTATT
GCTGCTGAGAAAACAATTCAGCCGCATGGACCATTTGGTGGATTTCGGATCAGAGATGCA
GGGTGGAGATTCTTAACCCGCCTCATCAGATGTAGAGACGCTTTGTTTGGATGTTTATTT
AAATGCATTTACTGTCCACCAATTATCACGAGGATTATGTCTTAAtaatactgtatgagc
ttattattag
>NODE_419_length_534_cov_5.608614
TTCATGCCAGTGATTGAATGAGTCACAGCCTATTGTTACCTACAAAACGGGCATTGGCTT
TAGCATGTGGACAGCCTGTTTCTCCTTCTGAAAAGTGGGTGTTATCTTTTCTTCATGTGT
GTAGCTGATCAGATGAATATGTTCCTCACAGGTAAATTTCTCTTTTTGGAGTGTGGGCAG
ATGGGGAGGTGGGTGGAAACTCAGAGGCCACGCTCAGGGGCATCTCCTCTAAGGGGCAGT
CCTGATTGGCATCATGACCGCTGCTGGAATAGGCACTGCGGGAGGGTGGAAGGCGCGACC
GGTGCTCCTCGCCACCCAGCCTGGCGCTCCCGTTTGCCAGGCGTCCCAGGCTCCCTCTCT
CCTGGTAAGGCACGAAGGTGGAGAGTTTCGGGGGGTTCCTGGTCTTGCGTACAGGGGAGG
GATGCCCGGGCATCCAGCAGGCGTCTGAGTGGCCCAATTCGCTGCACTCGGTTGTACAGT
TTCCAGTCATTGCCACATCAGGGAGAGAGCGGATATCTGCGGGCAGGACAGAGAAAACAG
CATCATCAGACACGGAGCTTCATGGTGACAAACACTGCAAGAATATTCATTTTTTTTCAA
AAGTTGCAAAAAGGCATTTGTGAACCGAAATGGTGTCATCCTAAACACTCCATGAAACCC
ACCCCCCCTCCCTTCTTGAGGTCTTTGCAGCTGTTGCTAAGCAGTcggcagcagttgc
>NODE_420_length_682_cov_13.605572
GTTCTGCAGATGTTTGCCTCCAAGGAGGATGCATTTGTTGGGAGAAGGCATAGCGAGCCA
GCGACCTATCAGCTGCAGTAGGTGTAGTAACATGTGATCATGCAGGAGAACCACGGATGG
CACTGCGCTCTGGTTTTTGTACTATTATAGCAATAGAAGGAGGTTTTAGGCAAAATATGA
CTCCTAAATCCTGAACACAACAGTTTAACAATGTAACCACATTTTAGTACAACTTCACTG
CTAGTTGAGTCTTTTCACACATTTTAACAGTTTCAATTGTGCATAATGTGTTTAGAAGAC
CTGAATTTCCTTTACATAGACTCAAAACTGTACGACAAGCAGATACTTTACCGATAGAAA
TAATTAAATTGATAATATCATTTTTTGAAAACTAATGCTTGCACAGACACACACACACAC
ATATACACACATACTATCAATTATAAATCCATTGAAAGGATCGAAACACTTAGTTCTGAT
TGTCCTCTTCTGTAATGTCCAGGATCTGCTGGCCTGAGATGAACCTGCGATTACAACCTG
TTGTAGTCTAGCTGAGCTGAACGCCTCATAAGTGGAGCTTTTGCTTTTTTATTGATCTCT
TTGTTTCTCATAGCTGGAAGGGCACAATATTTTCTCCAACCTGAATTCCAGCGAGTACGA
GCAGGTGCTGGAGATCATCCGAAAGGCCATCATCGCCACGGACCTCGCCCTGTACTTCAA
CAACCACCAGCAGCTGTCGGAGCTGCTGACCTCGGGTGTGCTGGACCTCAACAACCACTC
GCACAGGTCAGACCACGACTCACACTGATGCACAGGTCAGGTCCGGATTCAAACCAGTTT
TCGTAGCAGCGCACAGAGATACGTGG
>NODE_421_length_808_cov_10.941832
TGAAGACATGAGCGGTGCGCATGCCGTGAGCTTAATCCAACAACAGCCCGTCTGCCATAC
TGTACACCCTGCTATCTGTGAGCGAGTGGACCCCTTCCTCGCAGCCATTGTCATATATAG
GGGGCATTGTCACATATGAGATGGACTCATGTAAATGCGGTGACAAGCTAGTGTCTCGGC
TGACTGACAGCACAGAGGGATTGGGCTAATCTGAGTGACTGATTTGAGGCGCGCAGCGGC
TCGGCTGTCCCCATAACTCCTGAGAAATAGACAGCTTCAGCGGAGTTATCTGTGTTTGTA
AGTCCTTCTGCTGCGCTGGGATGACAATAGGGATTAGTGCCAAGGTTCTTTAAACTGTTT
TTTTTTTCTTATTTTATTTTTGGGCGGGGGAAAGGGGGGCTCTTATCGGTGTCTCGGCAG
GATGCTGCCGCAGCCAGTTTTCCTTGACTGTCAATTAAAGAGGGGATCATTAACTTCAAG
GGTATAAATGTTCTAACACTGGTATTACGTTGGGAAGCTAAGTCGCTGACAGATGTTCCA
ACTTTAATTCTCCACTTGTTTTTTTGTCCTTTAATTAATTTATGTATCACTATTCGGGTT
TTAAATATTTTTTCCCCCTGTCTGCTCTTTGTTAGCCTGTAATCTCAGTTACCATGGTAG
TCGCAAAGACGATTGGGCCTTGTCACTCGCCTCTGTTTCTTATGAGGTTCAATCGGCTAA
TGTATTCAATATCATCCAAACTGAAAGGTAAACAGTATCTAATGGCACATGTGTTCCTGC
ACTGCCTCGATGCAGCCCGGAGGCGCCGGGCGGGAGGAGAACAGCACGCCTGCCTCCAGT
TCTTCAGGCTTTTCACGAGGACCCAACTATTTAGAATGGTGCTTGATAAAAACAAAACGA
GCGCAGCTTGTATCTCTGTACATGTGTGGTTCTTTGGGAGGTaaacaaaagtagcgtact
actttggggttttctcttcggaagctttgttg
>NODE_422_length_659_cov_9.122913
AGGAAACCATTTTGTATCCCACATATCTTGGGTTAATTGTCATTTTACTGCAAACATACT
TTTAAATTAAGCAAATACTGTGTACCATACTTAGTATTCTTATAATTGAGCAATTAATTT
ACAATTTCTCTTGTTTATCTAAGAAACATTTGCTTCAAATTTACTGGATAATTATATGGA
AACACACCGAGTGCACAGCAGCAAAGGCAAGAAGAAGGGAATGAAGAAAAGGTTTGTAGT
AAAGGAGAAACACCAAAGCTGTTTACCATCATAGCAGCCTCCATAATTAGAAAACAGCTG
TTTCTCAATATTTAATGGGGCTTTAATGTAAAAGTTGCAACCATGCAGCTGAAATTTGAT
CTCTACTGCGTAAAAGTGCCTTAAAACAATCAATAAACGCCCATTAGTGTGTCTGAGACG
AGGCGACGAACCCTTGGAGCAGACAAAGCACCAGCTGACGTTGACATGGCTGTGGTGGCT
GTAGCCCTTCTTGGCGTGGAAGTGGTTGGTGCAGATGATGGCGGTGTTGGTGATCATCTC
GCTGCCCGCCGCCACGCACTGGTCGCCGACGTGGTACGCCACCGGGCAGCGCAGGCAACG
CATCAACCTCCCTGTGGTGAAGAGAGTGAAGAGGGGGAACGGATTACACAAATATACTGA
TGGACAGGGCTGCAGCTTTAGAGTTTGGGCTAGAAAATGGCCGAAAATGGCCGAAAATGA
CAAGAAAATGTCGTTCAGTGACTCCTAAAGTCCAAGATAGAGTCCTTAAATGTCCACAAC
TCAAATATATTTAGTTTAGGGTCACGGAGGAGTAAAgaaaccacaaaatattcacatcta
aga
>NODE_423_length_792_cov_26.904041
AGACAACTGAGGGGGGAAAAGGAGCCCCAACTCCAAAGTCAAACCTGCCAGACAACAAGG
CAACAACAGCAGTTAAAACAATACCAAAAAACACAAATAAATGGATACAAGCCGTGGATG
GTTTTCGGGAGAGCTGGCAATAGAAAAATTCAACCCGGCCAACTGGTGGCTTGAAGAGAG
GAAGCCCACTCTTAAAGCCGTGATCCGACCATCCACTATACCACCGCTGTGAGCCTTTTA
ACCACAGCAGAAAAAAAATTACTATTGATCTTCAAATGGCGATAATTGAAAAGATCAAAA
AGATTAAACAAAAAAAAATCGAGAATGTGCTGACTTACCATGTTGTGCTCCTTTTTTGTT
GTAAGTTTTTGTTTAAATAAAAAAAAGATATTTGCTCAAAGATGCAGCATTGGAGGTGTC
AAATTTTTGTAGCCGTCTCTTGATCGTATTACTTCCACAGTCCTGGTTTCCAATGCGTCT
GAACTTTTTCCCTTTCTCTTTTATTTTGTTTGTGGTACCTAGCCTTTTTTTCCCCTGCTT
AAGACTTTAAAAGCCTTCAGCTCAGTAAAGCAGCACAAATTATCTTGCCACCTTGCTCAG
CTCTGATGCTTTGGCCGCTAACTTTGGAAGGCCCTTTACTACTGCATCAAAATTAGCATT
GTCAAAGCAGTTAATGAATATTAATATTGTATTTGTCATTGGAGCTGGCCCATTGCTGAA
CTCCAAGTCATCCATCAGGGACAAGATTAAGCACACAATTATTTCTGACTGACAGGGACC
AAATCTGGAAGATTTTTTTTTTCCCTCCAACAATTTAAAGAAAAAGACACAACATCATCT
TAAGGTACCTCCCATGAGACGAGACAAGATTAATACACTTTTAATGAAGCAAGATTTCAT
GGTGCATGAACAGCAGGAACCTCGAGAAAAAAAAAGGAGAGGAATATAGAAATATTTTGC
CTCAATTTTAACCATT
>NODE_424_length_517_cov_11.791102
TCCCGACTTTAAAACTTTTAAAAGTTAGACAGGTTCTTTGAAGAAGAGTCAAAGGAGCAA
TTTAAAGAGACCTGGAGTGGTGCGTACCACAGACTGCTATGGCGTCTCGGCACTGTGTGT
GTATCAAACTGCCAGCCAGACATGTGCAAACACACACACACACACACACACATACACACT
CCAATAGTTGCTTCTGTACCTGTCTTTGCTTTTTTCCCTTTTTTATTTCAGCAGGGTGAA
TTTTTATCTAAATGCAAAGCAGGTGATAGGTGCTCCAGTTTCCTCTAGAAGTAGCTCCCT
TGTCTGGGCTCTCTTCCTGATAAGAGTCCTACTTTGCCTGACATAAAAGAGCCCGGTATC
ATTTCCCCTGCCTCCCCAACAACCCCCAGCTCGCTGCCCTCGCCCTTCCCCGAGCTTCAC
AAAGCTGCCTCTATTTGCTCCCAATTCAGGGCCCAATTGCAGATAAAGTTACAGCAAATT
TGTTTGGAGGAAGAGCTGCTGAGGCCTGCGGTCCCTGGGGCAATAACAGCCTTGTCTTGC
AGGGGCCGTGGGGAGAGCTGGCAGCAGCAGGAGAACAGAACCCAACACCGCTCAGCCCGA
CAATGGCCTCAACTCTCCGGGAGGGGAGGAAAAGGGAGGGGAGGGGAGGGAGAGATAAAG
AAGAACAGGGATGGAtagatggatagaagggagagacactc
>NODE_425_length_1200_cov_5.460000
AACCACAAGTGACATCCAACGAGGAATAATTAAAACTTACCTCTCCCTCTTCTTCCTCAC
ACTCGCCCTAACTATATTACTCCTCCTTACCTAAATGGCACGAAGTGCTCCCCGACTAAG
ACCCCGAATTAACTCTAGCACCACAAACAAAGTCAAAAGTAAAACCCACGCCCCCATAAC
TAAGACCCCTCCCCCTGCCGAATACATCAAGGCCACCCCTGCAATATCAGCTCGGAATAA
ACGAAAATCGCCAAACTCATCAGCTGAAAAACAAGAACCCTCATACCACCCCCCTCAGAA
TAAGCTAGCAGTAAGGGCTACTACTAACATATAGAACATCATAAGCCCCAGCACTGGTCA
GCTTCCCCAACCCTCCGGATATGGCTCAGCAGCAAGTGCCGCCGAATACGCGAAAACAAC
CAACATCCCACCTAAATAAATCAAAAATAGAATTAAAGACAAAAAAGAGCCCCCATGCCA
CACTAAAACCCCGCAACCCATCCCCGCCACCAACACCAGCCCTAAAGCGGCGAAATAGGG
AGAAGGATTTGAAGCAACAGCTGCCATCCCTAAAACTAACCCAAACAAACATATAAGCAT
AATATACGTCATAGTTCCCACCAGGATTTTAACCAGGACCAGTGACCTGAAAAATCACCG
TTGTTATTCAACTATAAGAACCCTAATGGCCAACCTTCGAAAAACCCACCCCCTACTTAA
AATAGCAAACGATGCAGTAATCGACCTCCCAACGCCAGCCAATATTTCCGTCTGATGAAA
TTTCGGCTCCCTCCTGGGACTCTGCTTAATCGCCCAAATCCTCACAGGCCTCTTCCTCGC
CATACACTACACATCTGACATCGCCACAGCCTTCTCGTCCGTCGCCCACATTTGCCGGGA
CGTAAACTACGGATGACTCATCCGAAACATGCATGCTAACGGCGCATCCTTCTTCTTCAT
CTGTATTTACCTTCACATCGGACGAGGCCTCTACTACGGCTCATACCTTCACAAAGAGAC
ATGAAATGTCGGGGTCGTCCTTCTCCTCCTAGTAATAATGACCGCCTTCGTAGGTTACGT
CCTTCCCTGAGGCCAAATGTCATTCTGAGGTGCCACCGTCATTACAAACCTCCTTTCAGC
TATTCCCTATATTGGGAACTCCCTTGTCCAATGAATTTGAGGCGGCTTCTCAGTAGACAA
CGCTACCCTGACCCGATTCTTCGCCTTCCACTTCCTCTTCCCCTTCGTCATTGTAGCTAT
AACCCTTGTTCACCTGATTTTCCTACACGAAACAGGATCCAACAACCCCACAGGCCTAAA
CTCAGACGCAGACAAAATTTCCTTTCACCCCTATTTTTCCTACAAAGACCTCCTAGGTTt
cgca
>NODE_426_length_686_cov_14.323615
GAAGTAGGGCTTCATACTCCTGTTGGAGACGGCGAGTCAAAGTCTGCGCCTTCCATCCCA
ACATTTCGTGATCCGGAGGTCTCCGCCGCTTTCACCGCATTCACCGTGTCTCTTCAAAAA
AAGTAGGTTTCTCTCAAAAAGCGAGGCGCGCAGAGTGATTCCCATACACAAGTCGTCGGG
TGAGAAACCTCGATGGTCGTAGCATTCTGGTGAGATCTATGTGGTCTTCCCCTGGGCCGC
GCGTCACGGCCAACTCTGAGATTCAATAGAAGAGGAGAAAAAGACCTCTCTCCATTTGGA
GGCAGAGAAGGAGGAGGGGTGAAAGGAGGAGAAAAAAAGACTCGAGATCCCGCCTCTGGG
GCTGTCAGATCGCAGGACTTTCTTGCATCTGATTGGTTCCAGAAGGGCAAAAATTACTCA
GCAAACACGACTATTATTAGCTGCTTAGCAACAGCTCACTAAAGTAGAGAGACCACCCAG
GCAGACAGACCTCATGTGTGCATCTCCAACTTCAGGGGAGGCTCGCTGAGAGCCGAACCC
CTCGGTGCGTTCGGGTTTCCACACCGCGTTCCGTCGCTCGAAAGAAGCGTTTCCCGGAGA
GGAGCTGCAGTCTGCGGCAGGGTAGCCGGTCTGCGCGTCGGACGGTGGCAGAGGAATGTC
AGAAGAGAAGTTTTTAACTTTGTTTTTTTTTCTACCACCACCATGATGGTGGTAGTTGAG
CCTCAAATTACAGCGGTTCAAGGGGAGGGCCTTCAGTAGACTATAGTGTCGTTACATGTC
AGCTCCACTGAAGCACACAGGCTGGTGTTTAGAGACTGGAAGGTGCAATTCTGTGTCATT
CAGTACAGCAAATAACAGctgtacagtaaa
>NODE_427_length_407_cov_1.815725
AGGAACATCTAGGAGGAAAAAGTGGAGGAGGCAGGGGAGGCGAGAAGAGGAAGAAGATGA
GAGAGAAGGTAGAATAAGGACATGTGAGCATGGTAACGAGATAAGGAGAAAGATGAGGGG
AAAGAGAAAAGGGGGAGGATGGAGGATTGAAGAGCATAATAAGAACTAGAGAAGGGGGAG
GCAGAAAGAGGAATGTCTAGAAGAGAAGGTGGAGAGAAAGTGAGAATAGAGAATGGAAGA
GGAGAGGAGATGAATAGGGGACAAATATGTTGGAGAGTGTGTGGTTGAGAGGGCGAAGAC
ATCCAGATGTTTCTTTACCCATGATGCACTGCTGTTTGAAACACGTCCAGCGTGTCTGTC
TGTACAAGTTTGTGATGTGTGTGTGTGTGTGTGATGTACTTGTATTCCTGGTGTTGTGGG
GACATACATTTGTTTACTGATGTTGTGGGGACTTGACCTCTTGTTGGGACAAAGACAAGT
CCCCATAGATCATTAGACATTTGAGTGAAGATGTGGTTTAAAGGTTAAAGTTAGGTTAGT
AGTTATAGTTGGATTAGTAAAGTCTCCAGGAAATAGATGTAAGTCAATGTa
>NODE_428_length_642_cov_18.777258
GGTAGAAAGGAGGAGAAACTTTGACGTCTTACTCCTGGATAAACGTTGGGTGCGTGCTGT
TGGCCGTGACAAGTGACCAAGAGGTGGGTGAAGAGAAGCTCAGGCCAGTTTAGATACACA
TTCAGCTCCTCTGAGAGAGCAGAAAAGAGAGTGAGGAGAGAGGGGTGAGGGCAGAGGGGT
TAATAAGGCAGTGGGAATAATACAAGCGTTGGCAGCTCGGTGTGTCACTGCCTTCTCGCC
CTGTGAAAGAGCAGGACACACACACACACACAGCAGGGGAGAAGGACACAGACTGCTCAG
TATGCAGCCCTGACATTGTCCACATCTGATACGGGACATTAGCCCCTAACTCCCTCCATA
CACCACTGCCCTTCACTTTATATTACTTTATGTTAATAGAAAAATATTACATACAACATC
ATTTGTCTTTGTTACCACGGCACCCCACAACTGATTTAAATGCATGTGTTTACCTCTACA
GACAGGTGAAGACAGGGGGAAGGGTGGGTGACTGACTGTGTGTGTGTGCGTGCGTCTCAA
TGTGTGTGTGTGTGTGTTTGTAATAGGGGAGGGTACAAATGCGCGCATCTCGTTCAGATT
TATCGATCTTACCCACCTCTCGCCAGGACCGAGCTGTAACCTATATATAACCCGTGTTGC
TGTGAGGATGGGTGTTGAGTGCGGGACCCTGACATCAACCTGCCATCACCCACAACTCTG
GCTCTGTACTGAACACCGGCTCTACTCTGAGACAAAGACAGGCGCACAAAGCAACATATT
TCACCTTATCAGCACACCTTTACTCACCATCATTTCTTttttactg
>NODE_429_length_451_cov_5.075388
ACCTGCATCAATGAGAGTGTTTTCCGTGTGAATTCATGGCTCACTGTTATCTGTTATGTA
ATTCATCTAGTGGCCATGATCGAGCTCCGTGAGCTGGAGGAGAGCCAGGTCAGTGTGGAG
TCGGTGCGGGGCTGGTGTGTTGAGGAGCAGGCAATGGAAATGGACATTGCCGTGCTGCAG
CAGGTTGAGGAACTGGAGAGGAAGGTCACTGCAGCCAGCCTACAGGTCAAGGTGAAATAT
TAACACATGTTCACAAATGTCCAACTATGCATTTGCTTAGTGGGGTATTAAGTGACATGA
ACTTGTGGAGTGACATGATCAGAAGCCATAAAACTGACCGGCTGATTTCCTATCCCAGGG
CTGGACGTATCCGGACCCCCAGTCTGAGCGGGAGGACCTGGTGTATTACGAGCACAAGCC
CCCCACCAAAACGACGCCGACCTCAGCCAACGCGGGAGACAAGGACTCCAAAGACTCCAA
GGAGCATCCAGAGGAGCGGGGGGAGAAGGGCGGGGTGATGCGTCACCCGGACAACCCGTT
GGACATTGCAGTGACACGTCTGGCTGATCTGGAGCGCAACATCGAGAGAAGGTACCTGAG
GAGCCCCTTAGGTACCACCATTCAGATCAGGCTGG
>NODE_430_length_862_cov_16.415314
GAGACCGAGTGAGTAATTCGATAAGTCAAGTATTCATTTATTACTTTCCTTTTCAATCAT
TGGGCTTTTTTTTTTAAACTTCCCCCATCCACCTCCACACAGAGAGAGAGAGAAAAAACA
AAAGTGATACGAGTTCTGCAACTTCCATCTGTGGCGGCGCTCGTTGTCTTACTGCAGCTT
AATTACAAAATATTGGCGCCGTTTTCTGTAAAGATTACTCACTGTGGGAGGCTCTACGTA
ATTTGGACCGGAGGGTTTGTCACAGAAAATAATACAATGCAACTGGGCTTTCTGTATTAG
ATTTCCGCTTTTAGCCTCCTTGACATTTCAAGCTGCATGAACTAATACATCTGTTATTTG
TTGATCATTTGATTATTAACATACTTCACAAACCAAATCAGCTGCCCTGCTGGAGACGCA
GATACAGCTCAGCAGACAGTCTGGGTTTTCTCGCCTGCCACGCGCAAACACACTCGCAGA
GATGCACAATTCAGCCCTCAGTGATAAAGGAAAGCAGGGAAAAAACATTCATCTTCCCCT
CCTTTGAGCGTATGAGCACTCTGACACCGGCATGGAACAAAGCCCGTCATCACATTCTAA
TCTCGAATTTCAGGGCTTTTATTTCACCCAAATGCCACCCTGCTGGCCTTGTGAATTATT
GACAGACTGACACCAATGCGAAAGGACACATAAAAGAGGCTAAAAGCTCCGGCCCTGGAA
GAGCTTGTCCTCTCCTATTGCCATCAACAGGGAGACAAACTCTGCTAATGCTCCACTGGA
AGCTCACGGTAACTTTGAGACTGAAGTACCAACATATGATTCCTGACCCACAGCTGCACT
ATGCAGCAGAGATATTCGGTGCAGCGCTGCCTCTTTGGTCTGAATAAGAGCCTTTAGTAC
AATTACAAGGACACCAAGGCAAAGCTGTGAATTATCTGATCAAATCATGGAAATTAAAAG
CAGCAAGTCACACACGGTTAGTACTGCATACAGGcttttaaagccactctgattcgacta
ttgctcctcattcctcctttcaaaga
>NODE_431_length_411_cov_41.635036
ACTGTCTTGGAAACATATATATTATACATATAGAAAAAAAGAAAGAAAAGCTGGAGTGAA
TTATAAAAGAAAAGATGGCAGTCAAGTTGTCAGACCAAAAGAGACTCATGACAGAAAAAA
GCAGTTAGTCCTGCTGTTAAAGAGGATATAAGGAGAGATTCAGTCAAAGGGAGGCAGAGG
GAGAGTGAGAGCAAACGGGGCTCATTTTAAGAGGGCACACTATGTTCGGCCCCCTGTCTC
TTAATCCTGGGCGTTTGTCGCGGCTAATTATGGTGGACAAGCCTCTTTATCGAACCTGCT
CCTGCCATCAGCATTAGGATGCATGAGCTGCGCCTGTTGTTTTAAACGCTCTCATTAACC
ACACAAATCAGTGCTGTTGACAGAGTGCTTTTGAATTAAGCGTCTCGCCCCCACCGCCGC
GCGCCAATGCTTGCAGGGCCCAGGACAAGGAGCAATTTATAACACCATTAGCCACACTCG
CCGAGGTTACAGGCATCAAAATTGTTCCCGTCTAATTATTCTTAATGGATACAGGGAGGG
AGCGACGCTCAGGACAGCTTTTTCATTAGCCCTCAATCAAGAGGGTCGGGGGAGA
>NODE_432_length_473_cov_19.063425
AGCAAAAAAAAAAAAAGAAAGGCAAAGAAAGGGAGGGAATGAATGCATTTTCTTCTTATC
TATCTGTCTTTCACTCTCTTTCCCCAGTGAGAGAGACAGAAGGGAATAAATGGCTCCCCT
CTCCTCTCCTCTCTCCTCGGTGTGGGCTGACAGCGCAGCAGATGGTGGTTTAAGCAGTGA
ATTTATGAGCGCCACAATCTTAATGTTGCAGAAAGAAAAGAAAAGGACTCGCATCAAACG
CCACTGACAAATGCACTTGCTAATATTAATGCACTCCTCATTCATCCAATATGCTGCCTA
ATTGCTTTTCTGTACACAGTAATATGGCACCTGCTGCTCAAGTCCGGCGCTCGCGTCAGG
AGAGGGGAGATCGAGGAGGGGGTGGGGGGTGGGGGGGCGGACGTGGAAGTAGAGAGAGAT
GAGAAAGAAAGTGTCTCTCGCTCTCTCTTTCTGTCTTTCTCGCTCCCTTTTTCCTGTGAT
GGATGCAAGGCTGTGGATCATGCGCCAGACCTGTCAGTGTTCCTAATTAAAATTTTATAC
TTACAGGCTCAGGGAAGAAAAAAAAAAGGTGGAAAGCACTCAGTAAACAATCAGTTATGA
GAGGAGAGGAAGGGAGAGGCCATCACAGACACGCTCGCGCAATGCGACacactgagg
>NODE_433_length_701_cov_17.042795
GGCGGCTCTTTGGCCTTTCGCTTCAAATCTGTACTTCAGATTCACTAATCCGACGCGGGG
GGACACGTCGCCGAAAAGGTGATGGAGAGAGGTGGATGCGCGTCTCCTCGTAGCTCCTTC
ACGCTGGATGTGAGGTTCTGCTGTGTGTGTGTGTGTGTCGGCCTGTGTGTGTGTGTGTGT
GGAGAGAAAAAGAGAAGGGGGAGGCGAGGCCGTGCGTGAACGAGGAGGGTGAGGCGGGGG
TGTCTAATCCAGTCCCAGTGTGAAACTGTTGACATTTGTTCTTTTTTTCCCTTCATTATG
TGACTGGGGCTGTTTTGCGCTGGATTAGCTACAAATCTCCCATGCAGCACATTCAGCATG
CCACTAGTAGTTTAACTTCATTAATAATGGATGAAGAGATTGTAATCCAGGAGTAAGAGA
GCATGCAGGAATACCATACACGGGGAGGGAGAGCAGCGGGAGGAGAGGGCACCCCTCTTA
TAAAATGAGATATTTTTTTCCCTCCTCCAGGACGGCCCTGTGATGGCGATTACTCCTACC
TACATGTAATATTGCATCAATACCTTTTGTCTCGGGGTTGTAATTTGCCCCGAAACCCGC
GAAGGTAGGGGTGTGTAATCGAATACGTGGAGGGGCGAATAGGAGTGGGGGGGGGACTTC
GGAAGTCTCCGCGGTGCATATGCTAGTATCTTCCATTGATTGTGTTTACTCAAGCTTCTC
ATTGCAGACTATTATAGAAGACCAGGGGACACACCCTGGCCTAACAGCAGGATAAGGGGG
ATTAAAGGTATACATATTCACTATTTCTGTCTCCGCCGCCTGCTTTGATTTCAACACAAT
GGAGACGTGGCCGGAGCACAATTAGGGGCCAGTGGCGTGaacgtg
>NODE_434_length_566_cov_16.355124
TCACAGTTGCCAAGTAAGGCTGAGAAAGGAGGGGGGGGGAGGGGAGGGACCCACGGTACA
CTGTCACAACAACACAGAAAGGAAACTTAAGCAACCGATGACCAGCGGCTCCTCTCATAG
GTCAGCACTGAAATCAGATGAGAACAATATGCAAACACTCGGTGCCTTTAATGTGAAGGG
TTTCCATGCAGGGGGGGCACATGTGTGTGAAACGAAACGAAAAATATTTGAAAAGGAAAA
AAAGGTCATCCTGAGCAGGACGGGCAAAAAATGGAGTCACAATGGATAGTAGAGCTTACC
AGCAGTGGCAGGGTTGATGCAGTCAAAAAGGGTCCCTTTCCTTTAATTATTTACCTCCCT
ATCCGACATTGTCCTGCAAGAGGTAGAAATACATTCATTTGAGGGACCCTTTCTGTGAAC
CAAGCAACCAGGAGCCCGTCCACTCGAGCATCGTCAGCATTGTGGAGGGGGAGCGTGGCA
AATCGATTGGCCGTGGCTGTCGCTGCATGTGTGTGTGTGTTCGCACGTGCACGAGTCTGT
TTGTGTGCGAAAAACAGAAAATATACTACTTCCATATAGCGAGGCTTCGATCAAAAAGAC
TGTATAAATCCTTTGTTCTCTTTTATCCTTTGATAGTACAATGGCACCCATATGGCGCTA
ACTTATGGATAAAATATGGGAGCAATGATTCAGAGTCTCTGTCagatacatgtgtagacg
cctggccagagtgttgctgtgcagtcagac
>NODE_435_length_639_cov_7.220657
TGAAAGACCGCCTCATTAAAATATGTTAAAACTTTAGTATTTTTATATTCAAATCAAGAT
GAAAAGTTCATTAAAGAGAATAAATATTTCATTAGATGCTAAATAAAACAAAGGGAATTT
TTGGCTTCTCTCAGCATAAAATTCCTTTGAAAGATTAATTAATACATGTAAATTATGCAA
ATTATGCCCATGCAAATATTTTATGAAGACAATTAAGGGATCCATTAATTACAGTCTTTT
TTGCTTCAGTGACATTCATTCATTTAATTTTAATTTCACTTTAACTGTTTTGATGTTTAA
TCTTGCAACAAAGAACTTTATCTCGGCGCACAGGGTCGTGTAAACTTGCCGAACACGTCG
AGTGGGGAAGGCAGGGCGGCGGGGAAAAAAACGGGGGAAGATACTGGGGGAAGATATTTT
CGCGTGCGCACCGTTGCCAGGCAGTAAACTGGCGAGGTGCAGTCCCAGTAGCTCGCCTGC
CTGTGAAAAGAGCCGCGTTCCCTCTTGGACCCGATTCAAAACACTGTAAAAGCAATTAAT
AAACACAGACTGTGTTAATATCGCAGAATTAGAGAAGTGTGACAAAAGACAAATAGAAAT
AATTAGTTCTCTAAAATTATGCCCTCATTATTTTTTTCCCTCTCTCTCTCTCTCTCTCTC
TCTCTCTCCATTCGCCTCCCTGACTTTGGAGTTGAGAATATACCCACACATTTCTCTCGG
CTTTCATGCGAGTGATAGGCTTGTTTTTTTTCCCCCCCTTTTCTGCTTGTGTAATTTATC
AACATCATTTTTTGCCATTTGAGGTTAATTATACAGCGAGGCt
>NODE_437_length_960_cov_4.513542
TTCCAAAACTAATCAAAATTTCTCCAGAATGACTGTAAAGTTGTTTAAAATGACAAAAAT
GTTTCCAAAGTTACTCAAAACTCATCTAAAATGACAAAAACTAAACTGATGGAGACTAGA
AGCTTCTCTGCTAACAGCTAACTAGCTAGCTTCTACTGTAGCCTGCATGTGAGGGGTTTA
GGGAACATCTGTAAATTGTAGTGTCCTTCTACAAGCAGATGTTCAGCAGTCAGATGTTGT
TTATTTATATTTAGCCTCTAGAAGATGCATTAAACTCAGGTGAAGACTGTTTTTATTTGT
ACATTAGCTTGAACGTAGCACAACATGGACTTAAATGTGAATCGTGATCTCATAAATCAT
AATTAGCCTTTCATTCATACTCTATCAGCCCTACTACGGTGACGTCCATCACCAGTGGAT
GATCAGGGCTGCTGGTCGGAGCCTCCTACCTGTGATGGGCGGCTTCTTGTACTGGGCGCT
CTTCAGGTGCTCCTCCACCAGTTTGGGCGTCACACAGATGACATGTTGACCTTTCCAGTA
CTTCACCATGTTGAGCGACTGCAGCGTGCTGATGATGTCACTCTGCGTGATGCTGGTCAT
CTGACTGCACAGACAAACATCAGGATATCATCATTATTATTATTATTATTGGCTAAAACC
TCCTCAGAGATTCAGGATTAGTCAGTTTAACTTTAGCTACAGTAGAAGACAATCAGACAT
ATTCCATTTCTTAGGCTTTATAAATGAACAAACCTGCATTTCAAAAAACAAGTCCTGTTT
AATTGAATTTGAATAATATGAAGAAATAACTTCCATCCACACAAACAGCAGAGACTCAGG
AAGCTTCACAGAGTTTAAGGTGTGACTGAACTTCCTGTTTATTATCTCACACTTTAACTT
ATTGTGTTGTTTTCAAAGTGTATTTGTGGTTCTGTGCTTGTCTTTTGTGTCCCTCCTCAG
AGACAACAGATGTAAATTAGCATCTAGCTAACTCTGATGTGAACACTTTGAGTTGTGCGT
CGTCCCCACAAAGATAAACAACTGGATTGTGAACTTAAACTCCAGGTTAGAGTCTCCTTT
TGTTTTCGTTTAGCTttagtcgcctcaagctttgattactgttaaaatctttacttttaa
tgtt
>NODE_438_length_855_cov_9.360234
CTCCCCTTCCCTCCCTCCCCTCCTCAATCCCTTTCCTTCCCTCCTAAAATGTCTTAACAC
TATTATTTCCTCATCACTTCGTCCTGTCTTGCTTCACATTCTTTCCATCCTAACCTTGTT
TCTTTCATTTCTCTCCTTTTACCATTCCACCACCATCCAACCCCACTTACATTGCCATCT
CTCTTTCATTCCCACCTCTCTGTTCTCTCTCATCTCTCCTTGCCTTCAATCCTCACCTAT
ACTTCTCACTCTTTATTCCTACCCTACCATCCTATTTACCACTCATTCCTTCCCTCTTCT
CCTCCTCCTTCCACCTTTTGGTGACTCTGTGGCTGCTGGTGTGGGCATGCGGGCCTGCCT
GACAGAGTTTTGCATGCGTGGCCTGTCTAACTTTTATTCAGATTCAAAGAAAAGGATCCG
TACATCCTATCAGAGTAAGTCGGGCCTTCCTTAAGGCTGGGGGACTCTGTGTGTGTGGGC
AGGAGGGATGGGATTATAAGGGGGCAGTGTTTTGGTGGAGAAGATTGCCATACAGATGTG
GGCTAAAAGCAAAGGGACAAACCAAAGAGATGACTGGAATAAACATGGTTGTTTCTGGTC
TTGACAGGATATCACCTATATTCTGCCATATACAGAACTTCCCTTATTCCAGTCATGTCC
AGCAGTATGTCCTTTGCAGAAAGAGAGCCACTCCTTTGAGTCTGTTAAGTAAGGGCAGTT
ATAAATATTATATGATTCATGTGATGTATATTTTAACTAAAGCATAGTTAGTGGGGTGAA
TAAAGCCTTGTTCATGCACTGGGCTGAGTGAAACTATAATGTGTGCTTTTGGTTGATGGT
TACAAAGGAATTTTTAATTTTATACCAAAATTAAGCTTTAATCAGACTTCCTTTCAATGT
CTTCAGTCATTTGCAAAGACAGTGTAAATTATTgaaagaaagccagcattaagagggttt
gctggaacctttgactgaagggaaataattaaattaatcaaaattttttgaactgtgacg
actcagcaaggctattaat
>NODE_439_length_616_cov_15.288961
TGGTATAGATTAACATTAACCTTTTAAAAAGCCTCTGACCACAAAAACGTTGCTACCAGA
CCCCAGTGAGATATGTTATGGCCTAAGTGCCTTTTAGCATACACTCACTCTGTGTGTTTC
ATCCAGACACACTCAGGGACACACACTGCCACAGACTCACGCACACACACAAGCACGTGT
GCACACAAACCACAGACACACACACACACGCACTGTTCCCTGCTCAGTGCATTACAGCCT
TTCCTCCTTTTACACTTATCTGTACTCATGTGTCTGCAATGAGCGAGCCTAAGTTACCAA
ACTCGCAAATTGCCCTGCTGTCACGCAGGTCCCCTTTAAGTGCGCCTTTTAGCCTCCTAA
AGGACAAATAAAGTCCATTTAATAACTGCACTAAACACTAATAGTCTATGTGTGGTTGAC
ATTTGTGTTTGGACTAAAAGCCCCCCTCAGGCCACTGCTGGTACAGAGGCAGGGGCGCGC
AGCTCCCCTCTGTAGCACTAACAGGTCTGCCACAGCTGAAAGCACAAGACAACAGCTCTT
AAGACACTCTCTCACACACTGAGCTATTGATCCGTCTAAAAGAACACACAGTGGACGCCA
CTTGCCACTCTACTTTCAAAACACATTTCTCTCTCTCTTTCTAAAAAAAAAAAAAGACTG
GACACTCTGCATCACAGGGGGTTAGACCAGCAGTTTGTATGTGTGGGTATCCGTAAAGGG
CCCGTTTTAGAGACGTTACACAGAGTTTTATATGAAATGTCACTGTTTTACTGTTGCACT
TTACAGGTGGCCACAGGTAc
>NODE_440_length_969_cov_17.917440
CGTCGCCTGAACCGGGCCAAAAGCTCCCGTTTGACTGGAGACCACTTCGCTGTGGCCTGC
CATATGATGATTGTGGTGGTGGTGATGGTGGTGGGGATAATGATGGGCTGGGCTGATTTT
GAGGGCCGCGGAGTGCCCCATGTGTTCTGGCCCGAATGGACTCGGCCCCAGGCGGGGTTC
CGCAGTAATCTCCCCAGGGTGCGAGTGAGCCATTGAGTGTGGATGGCTGCTGAACCCCGG
GAAGCCTGTCACGCTCTGAGGGGTATGGTGGTGATGATGGTGATGGTGGTGAGCCCCTGC
CAAGTCAACTAATCTCAGCGCCGTGTTCCGTTTGGAAAACGTAGGGTCCATCACGGGGCT
TCCCAATGCATCCACGCTCATTACTTCCTAATTTTAGAATAACTTGACAGCAGGCAAAAT
AATAATGATGATGACAAATATATTTTAATCGCAATGAAAAATAAAGAAAAAAAACTTTAT
AAAGTTAAGTCTATCTGCAGACTACATGGAATCCCATTCGGTTGAGAGGCAGCAGCAGGA
CGCTTTGATACTGAATAGAGATTCATGGTAGGCGCTGCAGCCCGTGGAGCTAAACAATCA
CCCTGCGCTCTAATTGGTCAGAGCTCCGTGATTGACGTCACCAGTGACAGTTTCCAACGT
GAAGAAAAATGTCTTAGTGACAGCAAGCAGCCAGCGCGCATGCGCAGTGCCTCGGGCAAC
GCTTGAGAAAAATAGTTGTTATGCAAAGGTTGTTGTACAATAAAAGTCCTAAAAAGTTGA
TCCAGATATACAGTCGCCTTTCTTTTGTCGCAGCGAACAAAGGCTGCGCGGCTATGAAAT
AGCAATTTCCCCACTCTGATTACGCGATTACAAAACAGACTGCCTCGCCAGAGTATGCAT
ATTGTCACTATAAAAGTTGTAAGGATCATAAATAATGCAGTGACATCTTCATTTTGCACC
GAAACGTATGAAGGACCACTTTACGCACAAATTACGCATAACTTTACGCACGCAAAAGAT
CCGTACGAGCGGAGAAAACCTTGAGCAACGGGgaactccatgtgcgtgtttaaaacggtc
cggactacataccgtcaatatacgctttgataaatgcccatatttacatatccagccgtt
tgcccttcagcgc
>NODE_441_length_416_cov_3.968750
TCCATTGCATGTTTGTATAATTAAAATATGTTCAAACTAAATGTTGCAGAATATATATTA
TAACAGGGCTCCAGACTGCAAATAATATGGCTACATATGCAACCTTTTTTTAAGAGTTTG
TAAGTTGAAATTTAACATGCGAGTGAATGATCAGCTAGTCTGGTTCCTTCCGTCACCACA
GGTAGCTTCTGCGCAAGTTTCTGTGGTTGGAGATGGTTTAGTTTCTTCCACACTGACCCA
GTCTCTCCATGCCTGATGTGTAAAACTGTCAGTTTCACTGTTACCAGGATCCAATGATGA
AACGATCTGCAGTAGATTATGTTAAATAACAGTGAGGGGGAGGCTGGAGGAGAGGCAGAG
GTCGGACACATCTGGTGATAAAACTGTTCAGGTGCAGCAGAGAGATCTCCACTGAGTCTG
TTCAGAAGAAACAGCAGCCCAAACATTCAGTGTTGATGGCTCAGATTTTAACAGCGATCA
CAGTTTTGTCTAAACATGATTCACTTGTACTGACATTTAAAATGAGATCCGCTCGTAGAA
AACTctgctaatagaaaaccgcgcagtcgataaaatcacttgatttcaacatggataaat
>NODE_442_length_572_cov_13.297203
TGCTCTATTTCAAAGCCTCCGCGTCTGTCATTTATTTGTATTGTCTCGGTAATTTTCAAT
GTTGTATGATCTCATCATCACCACCCACTTAGTTATGATAGGCCAAGGTGCGCTCTTCCC
CACTGCACGCGCACGGAGCGCAGGTGACAGAGGTGACACATCACGCAGTATTTATTCATC
TTATTTTGAAAATCCCGAAAATAATAGGCTACTCTGGCCGTTATCGGGGCTGATTGCCAT
GTCTGATCATTATCATTCATAATCCACCATGAAACTGTAAAATCTTTAATGTGACACTGT
AGCCTCGCTGCCAAGGTGTCCCAGGAAATTTAGATCTAACCGATTCAGGAAAATAAAATA
GGCTCTATTCTATATCATTTACCTCTCGAAGCATTTTACTAAGCAGCAACTTGGAGAGAG
AAACCTTGTGTTTCTTCCTCCTGGCTCCTTCCTCACTACCTCTCCCGGTTGATCTGATTA
TTTTTCCCTTCACGTTTTGTCCCAATAGCAAATTACCAATTCTATGAATTGCAAAGCAGC
CTCAGAGACGCTGAGGGGTAGAGAGAGAGAAGGGGGGGTGGGTGCGGGGGGGATGCGAAG
ATTGAAAGGGATCTTTGCAAACACAATCACGTTCTTAAATGGAAATGCGGGGCTTTAAAC
AAATCTTACATCTCTCCCGTTCCATTCGCCTAAAACTCTGCAATCAGGCGCATGTTCCGC
TCCTTCTAAAACAGGAGCTTTTTTGGAAGGTTTTTC
>NODE_443_length_390_cov_8.869231
GTGTACATGCTTCTCTGTGTTACTCACACGCAGACATGCTGTCATGAAATAAACATAAGC
AAAGCACAGTATGTTCCAATACACAAAAATCAACCCCATGAAATCTCTGCTAAACTTGCT
CTTCCTGCGAGAAGGAGAGGAAAACAAACAGGTGGCGTTATCAGTGACACATATCAGACG
GCAAAAACACACAAGAGCGTCTCAGTCAATCAGCAATCATGTCTGTCCTGGGCATAAACA
CACCTATTATACACGCCAAGCGGTGTCAGTGTAAACAATGCAGAACAATACACTCTGCAT
TTCTAGCTGCAGTGGCTCCTCTGATTGGCTCGATCGATCGTCGGAGGCATTTGATGTTAT
AGGAGGAGAGGCGAGGCATATTGATTGGAGGATAATCAGAGTCAAGCTGGCTTGGTCCTC
TTCAATAATTCAAAGGAAGAATTTGGGTGAGATTCCCTCAGATCGGAGGTGTGATGTACA
TTTCATAGCCTGAGAGTCGGGGAGCTGCGCGGTAACGGGGAGGGGAGGCGGCGTATCAGT
GTATGTGTGTGTGGATTTGGAGGGGGTGAGGGGT
>NODE_444_length_523_cov_12.325047
AGAGATGCTGTGCGGGAGAGAAATTAAATCAGTGGCTAAATTATTGCATGATTGTCCATT
CCCCAAAGACTTGGGCATCATTTGGTAGAAAGTGTCTAATAATTGGTTTTCGGCCATGTC
AGACACATGCAATTCCCCCTACTAATGGCTCTGTTAGGTAGAACTGGGCCTCCTGGGTCA
GGGAAGGACAGAAAATAGCCAGACGGCAAAAAGCGCCCTACACCCTTGTCCTTTTTTTTT
TCACTTCAGACAAACGAGGGAACGAGAGAGAAAGAGAGAGACACAGAGAAGGGGCGAGAT
GGCAAGAAGGAGAGAGTGTGTATGTGAGCGAAGAGGAAATGAAGTGGCAATAAGTGCAGC
CAAAGGGGAAATGCTCTTCACCGTGAGTTTAATACATCAGACTGGGGATTTGGCAGCCCG
CCACACAGCAATTGTTTACCTTTTTGCTCACTGGCTGCATCTGTTCTGTTTTGTAAACGG
CACTAAACTATTCGCCCGTAAACACCGGAATCAATAACAACTGCTAAGGGAATTCCCTTA
TCCCGCCCCTCCCTCTCTTTCCCTCCCTCTCTTCCCCATGTTTTCATCCCTATCCACCAC
CCCTTTTCCTTCCCCTAGATCTCCTCCTCTCTCCCTTCTCTCTGTTCCCTGCCAGTCAAG
AGCAATGTGTGTGTGTGTGAGTGTGTGTGTGTGTGTGAGAgagagag
>NODE_445_length_622_cov_22.101286
CACTTGCGATATGTGTTGTTTGTTTTTGCTGTTGCTATGTCGGCCTCTTTATTTGGGATG
CAACAGATTTTGAACTCCAACAATCAGCATTCATGATTCTCAGAGACAGTGTGTTGTCTG
TGCACAGCCTGTGTTTTCTCAGGCTCTTCGGATTTTTTTATCTGCGTTTCAGAGGAGGAG
GACTGCTCCTCTTGCAGGAGAGCCTCACCCACATAACTTTGGCAGTAAACAAGTTAGTTG
ATTGGTTTTGCTTTATATACTGTGATTTAATAAGGAAAACACCAACGTAAGCCAGTCCGA
GCAGCGTCGGTGGTACCAGTGCCATGCTTTCCATTGGTTCCTGTTTACATGATGCCCACA
GGACACGCGGTGATTGGTGGCTCCTCACACGTGACCAGGCAACTTTGTACATTTGACAGG
GAGTAGGAGGGTTTTGTGGAGATCAGAAAAACGACAGCGCGATAAAAATTAGTATTGTTG
CACTTCACAAATTAATGACCATGAGTTCCTACTTGATAAACTCCAACTATATCGAGCCTT
CCTTTCCTCCATGCGACGAATACCAGCAGAGCGGATACATCCCCAACCCCGGAGATTACT
ACGAGCGGCCAAAAGATACGGGCTTCCCCCATCACGACGAGCCATCCTATCCGAGGTCAA
ACTACACGGAATCGGGATACGACTACGGTAACGTCCCCGCCGCCGGACTCGACGATTTCA
GCGACGGGCACCACGCACAGCCGCAGCCGGTCCCACAAAGCCACGGTCCTCGCCTCACCG
CGGCCCCAGACGGTGGCGCAGGGGCa
>NODE_446_length_1187_cov_22.545914
GGGGAGCACCAGATATAAGCTTCTCCTGTGTAGTGGTATGGGGTAACAGGCTGGGAGAGA
TATATATAAAAAAAGCCTTTTGTCAGTAGATAGGCATATCCCTGTTCATCCTGGGAACTC
GTTTCCATAGTTACATCAATGTTGTTGAAGTGAGAAGATCAGGTATTCCAGTGAGTGATC
TTTTACATGAGCTTTGCTCCTTTCCTATTGATTTTCATCCCACATTGAGAAAACAGCCCG
CTGCACACTGTCTCGGAGATATTGTGGAAGTAATGAAAGGGTGAAATGTGTCGGAAATGT
ACTGGACAAGAAAAGAGAAGAAAATGAAAGCTTCTCGAAAAGCATTTTGAGATTTTGAGA
TGCCGTGTCCAGCTCCTCTGGGAGGGGTCAGGTAATGCTGTCAGAACCACAAAGCACGGA
ACATGACAGGGGCTGAGACTAAAAACAAATCGCTGTGTCTAACAGTCGATGATCGCTGCG
CTGTTAGCCACATGCCTATGTGATCATGTGAAATCTCCTCAACACTGTGCCTCTTGCTGT
AATGCTAATGGCACTGAAAAGAGAGTTAATCACTGTTGCACAGTTAGCCACATGCTTGCC
TCTTGCAGCATGGTCGGTGTGTTCCAGGGGTTAGCAAAACACTGGTGTAACACATGATCG
CTCTTTATGAGGCTGGGGCCTGCAAGAGAGAGAGGGGGCCCACAGACGATGCTAAAAAGA
CGGTAATGACAGCCATTCACCGCAATCCAATTATGCAAAAGGGAGTCTAAACAATTCCAT
CATCCCCTAAATTAGATTGTCCTAACGAGATAAAGGCACCAATTAATCCTGAATTAATTT
CTACAGCTCATTTTCCCCAGAAAACACTCTAATATGCAAATGCCAGTGAGAGGCAGAGAG
GCATCTTTCTGCAGGGGTTTACTCCACCTCTGCGTGTTGGCTTCTCGTTCCGAGTGAACT
ATTGAACCTGGACACATATTACGAAGATAAAATGAGAGAATATAACAATGTCACAGCTCA
GGTGTAGCACTGAGGAGAAGCTGTTTAAGAGCAAAGGCAAATGTCTCCCTTATAACTCAT
TATGGTGCTGCCATTAGCGTAATGGAAAGCATATTGAAGCCAAAGCGAAGTCAATATTGG
CAGCTAGGTTTAGTTGATTAAATGTAAGGAGCTCAAAAGATTCAAATGTTTAAGGTGTGA
CTGTGTGATAGCAGTTTGTTTCTGTGCAGAGGAATACAAGCATGAATGTTTTAGTCGTTG
CTGATTTTCTTTTACAGTATGTGATGTTCATGGATGCATTATAAAACAACGAGTCTCagt
ggacccagatgtataaaaaaaacccactaaccatcctacgtagatgcaaga
>NODE_447_length_614_cov_2.016287
TTCTTCTTTCTCTTTGTCCCTTTGGCTGTTCCTGCTGTACCCGCCTTGTCCTTTTTTTTT
GTCTTCCTGCCTCCTCCTTTTTCTCCCGTTTTACATCTTTCTATGCATCTGTTTGTTCCT
CCACTGTGCCTTATTTTACCCATGCCTTACTTTACTGTTTTATTCTGCAGACTTTGGAAA
CAATTTTGTCATATCAATCTCAAACTGTGTCACTGCCTCCTCTCTGACCTATGCCCATCC
CAATGCTATCTCTTTCTGTCTCTTCTCTGTGCAGTCTCGCTGCTGTCAGAACATATTGCT
CTACTTTGATGACAGTTCTCAATGGCCAGCTGTGTACAAGAGGCCTGAAAAGGTGAGATA
CTGACACCCTCTGTATCATATCTTTTGATAAGCTATTAATAATCACAGATACTGCTCCTT
TCACTTAGTCACATGTCACTGCTGTAACAAAAAAGTTCTGTAGCTTCACCGTTGCTAATT
TTCATTTTAACTTGAACTGAAGGATCACAGACTTCTCGTGCTGCTCAGAATAAAACAAAG
CTGTCAGTTCCTGGAAAGTTGACATTTTTTAATGTATTATTGATGGTGGTTGCAGTGATC
AAGGATGGTACAGTCTATATTTTTGAACACAAAGTAAAACACCAGACAGTTCTGCCTGAA
CTGAAGCCACACGACCAAAATGGCAGCTGTAAATATTTTTCCTAAAACTGATAATACAAC
TCTATAGTCCCAAAGTACGTGGATGTatttttattgggttggccctttagtctgccactt
tagatttttgataaaatg
>NODE_448_length_840_cov_11.047619
TTAGACATATATTTGAGGGGCACTTAAGGTCAACTTGTACCCAAGCGACAAGACTTTTGT
CAGGGACTGTATATGAAAGTCTAATGTACATTACAGAAAACAGTGAAGTCTGCCACAATA
TGCTAATTTTGTTTTGAGAAGGACCTGTATAAAAAATATATTATACACTTGTTTGCTTTT
TTTTGTTGTTGTTGTTGTTGTTTTTCTTTTCTTCTTCTTTTCTCTTCTCACTTGACACCA
GGGTTTGTGCGGCTAAAGATGCACAGGAGGCGGGCATTAATATGCTTGGCTTCTACCTGA
GCCTTTTTCTTATTCAAAATGGTGTCGTCGTTGTTGTTGTTGTTGTTGTTGTTGTTTTCA
TTTTTCTACGGCTGGCTACTTTGAAGTGTTCGTATGACTGAAATGAACTAAACTGAAAAA
GAAAAAGAAGAGAGAGGAAGAAAGGGAAAAAAAAACTTTGATTTTCATCTGTTGTCCCTC
GACAGCTTACAAAACAAACATTACTAACCAGGGTGCCTGGTGTGCATGAGTACAGATGCA
ATATATGGGGAGCATGGGAAAGTAATGCACGGTGCATGAGTCCGAGCGTTACATTAAAAG
TGCAAACAAACCGTTTGTCTAGGTGTGAGAAGCGCTTTGGTGCATCATGAGCCAGTTTTT
GAGATTAAGTTTGAAGGTGGTGAAAGTGGTGCATTCTCTGACTGCAGGTGGGATGCGGTG
CCAGGTGTTGGAGCCCCTGACTGGCAGCACACATTGACTAAAAGTTGTTTTTCTGTGTGG
CAGGGGAGCCTGGAGCTGGGGCTGTGAGTGCTGGAACGCTGGTTGCCCTTGGAGCCTGGA
GCTTGGGCTGTATGTGTGTGTTGGAACGCTAGCTGCCCTTGGAGCCTGGAGCTGGGGCTG
GAACTCCATCCTCCATCTCCAGCCCCTCCATCCTCCAGCTCCAGCCCCTCCATCCTCCAG
CTCCAGCCCCTCCATCCTCCAGCTCAGCCCCTCCATCCTCCAGCTCCAGCCCCTCCATCC
TCCa
>NODE_449_length_503_cov_32.508945
TCATGTAAATTTCTCTGAACACTGCAGCCCTTTTTTTCCTTTTGAGCGAAAATATAAACA
GCTGCAAACTAATATCAGGCTGATCAGAATAAAACAGAGTACCCCTGCAGGATGGTGCTG
AACCAGAGTTATTTGCAGGAAAAACGGATTAATAGCTTTTATTTTTTGTATCTGTGTGAT
TCAAAATACATACCTGTTGTAGCTGCAGAGAGAGAAAAACAGAGAGGTGAGATATTTGTT
AAAGAACACGCTTTCTTTTTTTCTTCTTGCATGAGAGCAATGTGCTGTTGTTTGGATTTC
ACATGATTGATGCTTGACTTAATCCAGTGCTCTTTGCGCCTTCCCAGGAGGGTGAGGCGG
TCTCTTTGTGCTTCTCTGTCCCATGTGAAGCAAACCAAAGCGGGAGAGTGAGGGTCATAG
CTATTCGGCAGGGTACCAGATCCTTCCCACCGGCACATCTGCATGTGAAATCGCCATTTC
ACCCCTCCACACTCCCTAATTGTTGCTAAAATTATTTGTGAAATTGCCTTCCACCAGGAG
TGTTTTCCACGGCAATTGTCACACAATTTTATATGCACGGTGGGCCCACAGAGTTGACAC
ATGCACCTCTTCTTTTCTGCCATATGTGCTCTTTCTATTCGGGTTTTAATAGTAGCGCAT
TATTTTTTTCCTCCCCCCCCCCCCCCA
>NODE_450_length_667_cov_7.959520
TATTATATTAATATCACTATAATGTTTAATATTCTTTGTTTTTGGCACATTTTACTTTAA
TGTTTCAGGCTACAGGGTCAGTAACAGGCCTCATATGGTGCCGTTTCCATTAATATATTA
TCCAAATGAGGATTTATCTTCAGCTTTTGGTCCTGAGTGGTGACCTTACCTCAGCTTTGT
GTCTTTATGGTTCTTTTTTATTACCACCGATATGTTCCTGTTTCCATATAGTGCATTTTA
AATGATTTTTTCTTATCAGCCTGGTAAGGACAGCATCCCCTCCCTCCCTCCATCCCTCCC
TCCTCCCTCAAAGATACAGCAGAAGTGACTGGCTTGTCGGGGCTTGAAGAATTGTTTAAT
TTCAGGGCCCCGGCGTTTCCTGAGGTGAGGTCCGCATTGGCTGCTAATAGAGATCTAATT
GATGGGCCGAGTCCCGTTTCCGTGCTCTCTCTCCCTTTATTGCGCCCCGGCGTCTGCTGT
AAAATAGGTCTGTAATCAGATTCCGCCTATTCCTCCTGGAGCAGGGATGAGAGCTCAGGG
CTGCCGAGAGAAAGAGATGGGGCAAGAGGAAAAGAGAGAAGAGAGAAGACAGAAGGGGGG
AAAAATCGTTATTAAAAAAGTTAAGCCTTGAGTAAAAATTCAACGTTACTGTCGAGGCTT
GATGAAAAAGAAGAAAGTCAGCTTTAACATACAAATTGAGCTCATCCTGGGTTTCTTTAC
ACGTCGCTATAGAAGCCTCCAGTGTGGCTCTCATTAGCGGCTGCTTCCATCTGTcagaat
agtccttttattcctttggggatttatgggtttgcagtatttttacaccgaaccctcctt
tctaaaaatcc
>NODE_451_length_868_cov_14.650922
TTTCGAAGTTTGTGTTGAAGTTGATTTTTTATTATTAGGGCTATTTGACAACTTCATGAC
AAAATTCTCGGAATTAGATACTGTGGTTCACGGCTGACATATTCTAACTGATTAACTGTG
GATCATTTTATTCTTAAAAATGAAGAAACGACAAGAAAACTAACTAAATTTGAACCAACT
GACTAATCTTGAATCAACTTATTAAGAAATAAATGAACAGAAATAAACCGGCATAAGCTT
GTACCATTGATCCGCTCCTGGGAGATTGCACATTCTCCCTTTTCTCTGTGGGCCATTTAG
ACTGCTACGGCTTGCATTTGAAAAATACTTACCTTGTTATAGAAAGTTTAATGTCATATG
CAATTGTTTGACCCTTATGAATATTAAAGGATCCCATCTCTGGCCTATTAAAAATGCATG
TGGCTTTGTGGTTGTTGATCACGTTTAGAACGCCCATGCAAATTGGACTGTCTTCCCTGT
CAAGGCCTAAGATGAATAATGTAGTTGTGTTGTATATTCAGGGACACACCATTGACAGTC
AATTAACAAGTTTGATTGGTGTGTGAACTCATTCTTTTGAACTGTTAATTATATGTAAAT
AGTATTCCCTCTCCCTTCTCCGCTGTCTCTCCCCCATCCAGGTCCAACACAGAAAGATGT
TCTCCCACCACCACAAACCCCCAGATCCCCAATTCCACCTCCCACTAAGAGTAACCAGAG
TGGGATCCTTAATAATTGATCATCACACACCTGCTTCATAGAAGCTATGGGAGTGTGCCT
TTAACAGTCAAGGGGCCCCATGCTAGCCCCTTTTGATATTCAAATTGACAAATGGTAGCT
GGCCTTTATGAATTCAAAATGGAGCGGGCTCTCTTCGTGGCGACGAGCTTGTTAAAAGAT
TCTGGCCACCCGTCCAACCTGATGGAGCTGCTCTTTGTTGGAGTGGATATGATGGCATTT
GATGGCtcataaatggaatgccaatgacaatttgttgttgatgtgtgggaatctggcttt
tatgttcggcagtcacagtaatgcttgggcag
>NODE_452_length_458_cov_4.364629
TTATTCACTTCTGTCATTGGTCTGGATCAGCAGATCACCCCTCAACTTTCTTATAAAACT
GAAAGTTCGACATTTTAGTTAGATCATAACCTAAATCTCCAAGAACTGAGAACAGTTTGA
AAAAACTGTCACTGTCTCTAAATGAACAGAGAATTAAAAAAGTGAGATATTCAAGGAAAC
AGTTCAACCTTATGTATAGATAAGGACGTGAATGCAAACCTGGAACCACTTGGCGTGGCG
GAGAGACGCCAAGGCAGTTAGGCATTTCTGCCTGTCCAGAACGTCCGGCGGATCGTTGAC
TGTTCGCATTTCTATTGACGAGGTGGGGTAAGAAGAAAAGGTACAGTTTGACCAAGGGGG
TCGGCTCTGTCTTGCAGCTCAGGGAGTAGCAGCTTTTCCCAAACCATCAGCAGCAGGGAA
AGGGGGTCCCCAAGTACCCAATGTGTAAATCTTTGGTCCCGGCGAACATAATAGTCACCC
GTCACAGATCCCAGCTAACTTTTCCACAGTGCTTGCAAGTAAAAACACTGTCAGAGGGAC
ACAGTGGTATTTACAACATTGCATAGCATGTTGTGAATGTATGAGCACTGCACCACAGTA
AATACCCCTTTCCCTCAGCCTCTTGGCTTGGGTtttgctgct
>NODE_453_length_387_cov_5.217054
CCCAGTCCAACTGACGCCCTGCTCATATATGTGTGTGTGTGTGTGTGTGTTTTTTCCCAT
CCCCAAATGAGAACTCTCACAGAGCGTCACACGGGCACGGCGGGGTCAGTGACCGCGCAC
GCCGCCTGTTTATCTGTATGAGAGGTCCTCGGGAGCGCGCCCCCCCTGGCCGAGGAAGGT
GAGCGAGTGTCTGGAGGGGAGGACTCGGGAGCGCGACCAGCCGAGGGATCGATCGGATTA
AACTCGATTTGAGTGAAATTAACACAAAGGAGAGAAGAGCAACGCACACTAGTCGGCGAG
GTCGCGGATGCGAGACACGCCGGAGACGTATTTCATGAAAAGCAAAAAAAACTTGAACTT
TTTTCATCTGTTTATTTATATTTCAAACTGAAAAAAGGACCACGGTGGATTTTTTTTTCA
CGCAAGCGGAGATACTAAGCCCACTAACGAGGAGTTGATTTGATAAAGAGCCCGAAGTGA
CCGAGCTTGCTGGGTAAGCTAACAAATACCCCCTTTTTCATTGAGTGCATTTTAATTTTT
TTCGAGTATATTTCAGccacgagtgtgatgg
>NODE_454_length_595_cov_2.964706
GGGAGGAAAAAGGTAAAATAATAACGAGTGATGAGACGCCACGAGACAAGCCGAAGCAAA
GATAAATATAAAACCACGACGAAGCCGCAAAGAGAGACACGGGAACACAGGAGAAGATGG
AGAGCAAGAGGAAGCTTCAAAGGCAGCGCAGGGTGACTCAGTTCTAAACTAACACTCTCA
GTCAGGATGGAGGCATCGCAGGGAGGAAACAGGGAGGCAGAAGATGGAAGAGGGAGCTGA
GGGAGAGTGAGGAGTGGAGAGGAGGGAGGAGGAGAGGAATTAATGATGAGCTGCTACTTC
CTCTGCCTCCTCTCCGAGCGCCGTCCTTATGTAGAACACCCTGGTAGGGACACCAGAATA
TGCTGCGTCCCGACTGATGCTGAGGATGTTCGGTTCCGGCCGCCGCTAATTGCTCACGTG
GGATGAGGCTTCGCCGGTGAGGCTGGAGGAGAGGCGAGTTCTGCCGGAGCGCCGTCGGTG
TCGGATTCGCTTTGATTAAATCAGCTCCAGAGACGGGTTGAGATGTTAATTCAGTGATTA
GGAAATTGTTTTCCAGTGGATCCAACTGGAGGAACCTCCCCTCTCTGGGCTCCCGCCGGC
GTCTCGTTAGGCCCAACAAATTGGACGGGACTTAATCACACCTACGAAGTGAAGGGTGTC
AGAATGCAGAAGAAACGAAGCCCaagaaggaacctgaaccaacaacgaccaccaggtgaa
gccactggtgtcctaaagcctcacgtccacagtttaatacgaataccagcgtttaatgt
>NODE_455_length_666_cov_22.378378
ACGCCGTGGGTATCACCCTTAGTCCTGCGCTCCTAGCACTCTGGGGAAACAAACACACAT
TCACCAATGAGAGGACAGTACACCCAACCATGGGAGGAGATATCAAGATGAATTTGAAAT
CCAGTATGAACAGCAAAAAGACAGAAGAAAGAGAGAAAATGAAATAAAAAAAAGGCAGAT
AGCAAAAGAGAAAATCTTCAGAGATGCCAACCTCCAAAACGGAGACTGCCGCGGTGATTC
GTTTTAAAATTATAATAACAATCGGAGAAAAAGAACTTTTTGTTCAAGACAGGATGGCAC
CCCTGAAGCAAAGAGAGCAGAGAAGCAGACTGACAGAGTTCTGACTCACGGCCAGTAGTG
GGAGGAGCAGTAGCAGCAGTAGTGCTTGTAGGAGAGGAAAGGGCATTGGACAAGGACACG
TGACTAGGACTAGAAACATTGGTTACATCCTGGGTCTGGCTGGTGGTGGATGATTGGCGT
CTCAGAGCCCCCGCCCCCTGAAAGGAGGTGCCACTCTTGAAGGTGTTGACTACTTCAATC
TGTGGGAGGAGAGCGGGACAGGAGAGGACAAATGGCTGCTCAGAGTGACACAGACCAAAT
GGCAACACAGGTTGACTGGCTGGGTGACTTTGGTGGTAAAAGGGAGTACAGTGTCTCAGT
CATGACACGATGGGGGGGGACAGCTAAAAGTCAGGGTGCAGTATCCCCACAACAACATGG
TGAATTTGACCTAAAGAGTTGTTTCACCCAAATTCAAAAAGAGGAAAAACATGTACCTGT
aatggcagccatgtagacagtttaaggtttacttcagcccccagcaaaagacagcggaag
tgattgagca
>NODE_456_length_1099_cov_23.656961
GCATTGTCTAATGAGTTTTACACATGGCTGAGTGGTGAATAATCACCCAGTGATTTCTGA
CCCAGAACTCCTCTTCACACCCCCTCCTCCCCTCATTTTTCTCACTTTCTCTCTTTCTCA
CTCACTTGGAGCAGAGGACCAGACACTTGGTAGTTCACAGAAGAGGTAACGGAAATCAAT
TGAGATTGTGATTTAAAGAGTTTTTTTCCCCTCTCTCTTTTCCCCCTCCTCTCACATCAA
ATTGATTCTTTTGCTTGTTTTGCTTTAATATTCATTTTAGCCAAGTGTTGAGTAAATGTG
CGGAGAATATGAATATTAGGTATCAAGCCTCTTTGCATGAGATCGGTTTTGAAAACTATA
AATTTTACCCAGCCGAAAATTGTCTGGCAATTAAAGCGTATTGTGTGTAATAAGCAGTGT
CTCTATCGGGTGTTTAGCTTTATCGAGCCTGTCTGGAGATGGAACTCATACCTGCTGCTC
TGTGAATTGCAGCACATAAAAGATGGACTGAATATGTTCCCGGGGAATATTGCCCTCTCC
AAAAGACCAATCCGTCTTGCTTAGGGAGGCAATCTTAGGTGCGGTAGATAAACTAATATT
TGTGTATAACCTCAGTCAGACAATACAAATGATCGGATGATTTTTCATCTCCTTATGCAT
ACAGGGAAATATGAAAAATTGAGGTTTAGGAATATTTGCAGGGTCTGCGAGGCGGCTGGC
TGGGCCGCTGAGTGCCCTGGGCCACGCTCCTCACCAACGACTGCAGAGTGAAGAGTGATG
AGAATATTATACCCGTCTGTTTCCCGTCACTCCCCATCCTCCCCTCCCACCTTCTTCATT
CTCTCCTCTCACCACACTAATTCATATGGCCACAAGATGGAGAGAGAGGGAGCGAGCGGG
GTAAAATGAGAGAGGAGCACGACTCGAGCCGCCCCTTTGGTTTGCCGTCTTTGACTTTCG
CTGGCTGTCCACCGTCCATGATTGACAATCACGCCGACATAAATCTCCTGGTCGTCTTGC
TGCACTTTATTGTCCCTCCCACCCTAAACCAACACCCCTGCCACTGCTGCCAACTCCTGC
TATCGACACAAGCCCTCTCTTCAACCTCTGTCCCTCGGCTCTCACGCTGCTAAAAACTTC
ATATTGGGTTAGTCTGCTGGTGTTACTGGGCCAAACAATTCATCACATTGGGCAGCTGGT
[truncated: 175,462 more chars]
