# Supplementary material for: Multilocus molecular systematics of the circumtropical reef-fish genus Abudefduf (Pomacentridae): history, geography and ecology of speciation
Source: PeerJ. 2018 Aug 14;6:e5357. doi: 10.7717/peerj.5357 (PMC6097498; doi:10.7717/peerj.5357)
Supplement: Data S1 [file peerj-06-5357-s013.zip › Data Supplement/cytbAlignment/cytb.phylip]

    84    1179
AY208547_A__bengalensis ATGGCCAATCTCCGAAAAACCCACCCCCTACTTAAAATTGCAAACGATGCACTAGTAGACCTCCCAGCCCCCGCCAATATTTCTGTCTGATGAAACTTTGGTTCACTACTGGGACTCTGCCTAGCCGCCCAACTCCTCACAGGCCTCTTCCTCGCCATACACTACACATCAGATATCGCCACAGCCTTCTCATCCGTCGCCCACATCTGCCGTGATGTAAACTACGGATGACTAATCCGGAATATACATGCTAACGGTGCATCCTTCTTCTTCATCTGTATTTACCTCCACATCGGACGAGGCCTCTACTACGGCTCATACCTCTACAAAGAGACATGAAACATCGGAGTAATCCTCCTCCTCCTAGTGATAATGACTGCTTTCGTAGGCTACGTACTTCCATGAGGACAGATATCATTCTGAGGGGCCACCGTCATTACCAATCTCCTATCAGCTGTTCCTTACATCGGAAACTCCTTAGTACAATGAATTTGAGGCGGCTTCTCAGTAGACAATGCCACCCTCACCCGGTTCTTCGCCTTCCACTTCCTATTTCCATTTGTAATCGCAGCAATAACTCTTGTTCACCTAATTTTCCTGCACGAAACCGGCTCAAATAACCCAACCGGTCTTAACTCAGATGCAGACAAAATCTCCTTCCACCCCTACTTCTCCTACAAAGACCTCCTAGGCTTCGCAGCACTATTAATCGCCCTCATCTCATTGGCCTTATTCTCCCCGAACCTTCTAGGAGACCCAGACAACTTCACCCCCGCGAACCCCATAGTTACACCACCACACATCAAACCAGAATGATATTTCCTATTCGCCTACGCCATCCTACGCTCAATTCCTAACAAACTAGGTGGAGTCTTAGCCCTCCTAGCCTCTATTCTCGTACTTATAGTAGTACCTATTTTACATACATCAAAACAACGAAGCCTGACATTCCGACCCTTCACACAATTCCTATTCTGGCTTCTAATTGCAGACGTTATAATCCTCACCTGAATCGGAGGAATACCAGTCGAACACCCTTTTATCATCATCGGCCAAGTCGCATCATTCCTCTACTTCTTCCTCTTCCTTGTCCTAACCCCTACAGTAGGATGACTCGAAAATAAAGTCCTTGAATGACAA---------------------------------------
AY208551_A__margariteus ATGGCCAATCTCCGAAAAACCCACCCCCTACTTAAAATTGCAAACGATGCACTAGTAGACCTTCCAGCCCCTGCTAATATTTCCGTCTGATGAAACTTTGGCTCACTACTGGGACTCTGTCTAGCCGCCCAACTCCTCACAGGCCTCTTTCTCGCCATACACTATACATCAGATATCGCCACAGCCTTCTCATCCGTCGCCCACATCTGCCGTGACGTAAACTACGGATGACTAATCCGGAACATACATGCTAATGGTGCATCCTTCTTCTTCATCTGCATTTACCTCCACATCGGACGAGGCCTCTACTACGGCTCGTACCTCTACAAAGAAACATGAAACATCGGAGTAATTCTTCTTCTCCTAGTAATAATGACTGCTTTCGTAGGCTATGTCCTCCCATGAGGCCAAATATCGTTTTGAGGGGCCACCGTCATTACTAACCTTCTATCAGCCGTCCCCTACATCGGAAACTCCCTAGTCCAATGAATTTGAGGCGGCTTCTCAGTAGACAATGCCACCCTTACCCGATTCTTCGCCTTCCACTTTCTATTTCCATTTGTAATCGCAGCCATAACCCTTGTTCACCTGATTTTCCTACACGAAACCGGCTCAAACAACCCAACAGGTCTTAACTCAGACGCAGACAAAATTTCCTTCCACCCCTACTTTTCCTACAAAGACCTCCTAGGCTTCGCAGCACTCCTAATCGCCCTCATCTCATTAGCCCTATTTTCCCCGAACCTCCTAGGAGACCCAGACAACTTCACCCCCGCCAACCCTATAGTCACACCCCCTCACATCAAACCAGAATGATACTTCTTATTCGCCTACGCCATCCTACGTTCAATTCCTAATAAACTAGGCGGAGTCTTGGCCCTCCTAGCCTCTATTCTTGTGCTTATAGTAGTACCTATTCTCCACACATCAAAACAACGAAGCCTAACATTCCGACCCTTCACACAATTCCTATTCTGGCTCCTAATTGCAGACGTTATGATCCTTACCTGAATCGGAGGCATACCAGTCGAACACCCCTTTATCATCATCGGCCAAATCGCATCATTCCTCTACTTCTTCCTCTTCCTTGTCCTAACCCCCACAGTAGGATGACTCGAAAATAAAGTCCTTGAATGACAA---------------------------------------
AY208552_A__notatus ATGGCCAATCTCCGAAAAACCCACCCCCTACTTAAAATTGCAAACGACGCACTAGTTGACCTCCCAGCACCAGCCAATATTTCTGTCTGATGAAACTTCGGCTCACTGTTAGGACTCTGCTTAGCCGCCCAACTCCTCACAGGCCTTTTCCTCGCCATACACTACACATCAGACATCGCCACAGCCTTCTCATCCGTTGCCCACATCTGCCGTGACGTAAACTACGGCTGACTAATCCGAAACATACATGCTAACGGCGCATCTTTCTTTTTTATCTGCATCTACCTTCACATCGGACGGGGCCTTTACTACGGCTCATACCTTTACAAAGAGACATGAAACATTGGAGTAATCCTCCTTCTCCTAGTAATGATGACTGCTTTCGTAGGCTACGTTCTCCCATGAGGCCAAATATCATTCTGAGGGGCAACCGTCATCACCAACCTCCTATCAGCTGTCCCCTACATCGGAAACTCCTTAGTCCAATGAATTTGAGGGGGGTTCTCAGTAGACAACGCCACCCTCACCCGATTCTTTGCATTCCACTTCCTATTCCCCTTCGTCATCGCAGCAATAACCCTTGTCCACCTCATCTTCCTGCACGAAACCGGGTCAAACAACCCAACAGGCCTTAATTCAGACGCAGATAAAATCTCATTTCACCCCTACTTCTCCTACAAAGACCTCTTAGGCTTTGCAGCCCTCCTGATTGCCCTCATCTCACTAGCCCTTTTCTCCCCCAACCTCTTAGGAGACCCGGACAATTTCACCCCAGCCAACCCTATAGTTACGCCCCCACATATTAAACCAGAGTGGTACTTCCTTTTTGCCTATGCCATCCTACGCTCAATTCCTAACAAATTAGGAGGCGTCCTAGCATTACTAGCCTCCATCTTAGTACTTATAGTAGTACCCATTCTCCACACATCAAAACAACGAAGCCTAACATTCCGACCCTTCACACAGTTCCTCTTCTGACTCCTAATCGCAGACGTCATGATCCTCACCTGAATCGGAGGCATACCAGTAGAGCACCCCTTCATCATTATTGGCCAAATCGCATCATTCCTTTACTTCTTCCTCTTCCTCGTTCTAACCCCTACGGTAGGATGACTCGAAAATAAAGTCCTTGAATGACAA---------------------------------------
AY208554_A__septemfasciatus ------------------ACCCACCCCTTACTTAAAATTGCAAACGACGCACTAGTCGACCTCCCAGCACCAGCCAATATTTCTGTTTGATGAAACTTCGGCTCACTACTGGGACTCTGCTTAGCCGCCCAACTCCTCACAGGCCTTTTCCTCGCCATACACTACACATCAGACATCGCCACAGCCTTCTCATCCGTCGCCCACATCTGTCGTGACGTAAACTACGGTTGACTTATCCGAAACATACACGCCAATGGCGCATCTTTCTTTTTCATCTGCATCTACCTTCACATCGGACGGGGTCTTTACTACGGCTCATACCTTTACAAAGAGACATGAAACATTGGAGTAATCCTCCTTCTCCTAGTAATAATGACTGCTTTCGTAGGCTACGTTCTTCCATGAGGCCAAATGTCATTTTGAGGTGCAACCGTCATTACCAACCTCCTCTCAGCTGTCCCCTACATCGGAAACTCCTTAGTCCAATGAATCTGAGGGGGATTCTCAGTAGATAACGCCACCCTCACCCGATTCTTTGCCTTCCACTTCCTATTCCCCTTCGTTATCGCAGCAATAACCCTTGTTCACCTCATCTTCCTACACGAAACCGGATCAAACAACCCAACAGGCCTTAACTCAGACGCAGACAAAATTTCGTTCCACCCCTACTTCTCCTACAAAGACCTCTTAGGCTTTGCAGCCCTCCTAATTGCCCTCATCTCATTGGCCCTCTTCTCTCCTAATCTCCTGGGAGACCCAGACAACTTCACCCCCGCCAACCCCATAGTTACACCACCACACATCAAGCCAGAATGATACTTCCTCTTCGCCTACGCTATCCTACGCTCAATCCCTAACAAATTGGGAGGCGTCCTAGCTTTACTAGCCTCCATCCTGGTACTTATAGTAGTACCCATCCTCCACACATCAAAACAACGAAGCTTAACGTTCCGACCCTTTACACAATTCCTCTTCTGACTTTTAATCGCAGACGTTATAATCCTCACCTGAATTGGAGGCATACCAGTAGAACACCCCTTCATCATTATTGGCCAAATCGCATCATTCCTTTACTTCTTCCTATTCCTCATCTTAACCCCTACAGTAGGATGACTCGAAAACAAAGTCCTTGAATGACAA---------------------------------------
AY208556_A__sordidus ------------------ACCCACCCCTTACTTAAAATTGCAAACGACGCACTAGTTGACCTCCCAGCACCAGCCAATATTTCTGTCTGATGAAACTTCGGCTCACTACTGGGACTCTGCTTAGCCGCCCAACTCCTCACAGGCCTTTTCCTCGCCATACACTACACATCAGACATCGCCACAGCCTTCTCATCCGTCGCCCACATCTGTCGTGACGTAAACTACGGTTGACTAATCCGAAACATACATGCTAATGGCGCATCTTTCTTTTTTATCTGCATTTACCTTCACATCGGACGGGGTCTCTACTACGGCTCATACCTCTACAAAGAGACATGAAACATCGGAGTAATTCTTCTTCTCCTAGTAATAATAACTGCTTTCGTAGGCTACGTCCTCCCATGAGGCCAAATGTCATTTTGGGGTGCAACCGTCATTACCAACCTCCTATCGGCCGTCCCCTACATCGGAAACTCCCTAGTCCAATGAATCTGAGGGGGGTTCTCAGTAGATAACGCCACCCTCACCCGATTCTTCGCCTTCCACTTCCTATTCCCCTTCGTTATCGCAGCAATAACCCTCGTCCACCTCATCTTCCTGCACGAAACCGGGTCAAACAACCCAACAGGCCTTAACTCAGACGCGGACAAAATCTCGTTCCACCCCTATTTCTCCTACAAAGACCTATTAGGCTTCGCAGCCCTCCTAATCGCCCTCATTTCACTAGCCCTCTTCTCCCCTAACCTCCTAGGAGACCCAGATAATTTCACCCCCGCCAACCCCATAGTTACACCACCACATATCAAGCCAGAATGATACTTCCTTTTCGCTTACGCCATCCTACGCTCAATCCCTAACAAATTAGGAGGCGTTCTAGCCTTACTAGCCTCCATCCTCGTACTTATAGTAGTACCCATCCTCCACACATCAAAACAACGAAGCCTAACATTCCGACCCTTTACACAATTCCTCTTCTGACTTTTAATCGCAGACGTTATAATCCTCACTTGAATCGGAGGGATACCAGTAGAACACCCCTTCATTATCATCGGCCAAGTCGCATCATTCCTTTACTTCTTCCTCTTCCTCGTTCTAACTCCTACAGTAGGATGACTCGAAAACAAAGTCCTTGAATGACAA---------------------------------------
AY208561_A__vaigiensis ATGGCCAATCTCCGAAAAACCCACCCCCTACTTAAAATCGCAAATGATGCACTAGTAGATCTCCCTGCTCCTGCCAACATTTCCGTCTGATGAAATTTTGGCTCACTCTTGGGACTCTGTCTAGCCGCCCAACTCCTCACAGGCCTCTTCCTCGCCATACACTACACATCAGATATTGCCACAGCCTTCTCATCCGTCGCCCACATCTGCCGTGACGTAAACTACGGCTGACTAATCCGAAATATACATGCTAATGGTGCATCTTTCTTCTTCATCTGCATTTACATACATATTGGGCGGGGCCTGTACTACGGCTCGTATCTCTACAAAGAAACATGAAACATCGGAGTAATTCTTCTTCTCCTAGTAATAATGACTGCTTTCGTAGGCTATGTCCTCCCATGGGGCCAAATATCATTTTGAGGGGCCACCGTCATTACCAACCTCCTATCAGCCGTTCCCTACATCGGAAACTCTCTAGTCCAATGAATCTGAGGCGGCTTCTCAGTAGATAATGCCACCCTTACCCGATTCTTTGCCTTCCACTTCCTATTCCCCTTCGTAATTGCAGCCATAACCCTTGTTCACCTAATCTTCCTACACGAAACCGGCTCAAACAACCCAACTGGCCTCAACTCAGACGCAGACAAAATTTCTTTCCACCCCTACTTCTCCTACAAAGATCTCCTAGGCTTTGCAGCACTCCTAATTGCCCTTATTTCATTAGCCCTGTTCTCCCCAAACCTTTTAGGGGACCCAGACAACTTCACCCCCGCCAACCCCATAGTTACGCCCCCTCATATTAAACCAGAATGATACTTCCTATTCGCCTACGCCATCCTACGTTCAATTCCCAACAAACTAGGCGGAGTACTAGCCCTCCTAGCCTCTATCCTCGTACTTATAGTAGTACCTATTCTGCACACATCAAAACAACGAAGCCTAACATTCCGACCCTTCACCCAATTCCTATTCTGACTCCTAATCGCAGACGTTATAATCCTTACCTGAATTGGAGGCATACCAGTCGAACACCCTTTTATCATTATTGGTCAAATCGCATCATTCCTCTACTTTTTCCTCTTCCTTGTCCTAGCCCCTACAGTAGGATGACTCGAAAATAAAGTCCTTGAATGACAA---------------------------------------
A__septemfasciatus_stri_x_1154_de_novo ------------------ACCCACCCCTTACTTAAAATTGCAAACGACGCACTAGTCGACCTCCCAGCACCAGCCAATATTTCTGTTTGATGAAACTTCGGCTCACTACTGGGACTCTGCTTAGCCGCCCAACTCCTCACAGGCCTTTTCCTCGCCATACACTACACATCAGACATCGCCACAGCCTTCTCATCCGTCGCCCACATCTGTCGTGACGTAAACTACGGTTGACTTATCCGAAACATACACGCCAATGGCGCATCTTTCTTTTTCATCTGCATCTACCTTCACATCGGACGGGGTCTTTACTACGGCTCATACCTTTACAAAGAGACATGAAACATTGGAGTAATCCTCCTTCTCCTAGTAATAATGACTGCTTTCGTAGGCTACGTTCTTCCATGAGGCCAAATGTCATTTTGAGGTGCAACCGTCATTACCAACCTCCTCTCAGCTGTCCCCTACATCGGAAACTCCTTAGTCCAATGAATCTGAGGGGGATTCTCAGTAGATAACGCCACCCTCACCCGATTCTTTGCCTTCCACTTCCTATTCCCCTTCGTTATCGCAGCAATAACCCTTGTTCACCTCATCTTCCTACACGAAACCGGATCAAACAACCCAACAGGCCTTAACTCAGACGCAGACAAAATTTCGTTCCACCCCTACTTCTCCTACAAAGACCTCTTAGGCTTTGCAGCCCTCCTAATTGCCCTCATCTCATTGGCCCTCTTCTCTCCTAATCTCCTGGGAGACCCAGACAACTTCACCCCCGCCAACCCCATAGTTACACCACCACACATCAAGCCAGAATGATACTTCCTCTTCGCCTACGCTATCCTACGCTCAATCCCTAACAAATTGGGAGGCGTCCTAGCTTTACTAGCCTCCATCCTAGTACTTATAGTAGTACCCATCCTCCACACATCAAAACAACGAAGCTTAACGTTCCGACCCTTTACACAATTCCTCTTCTGACTTTTAATCGCAGACGTTATAATCCTCACCTGAATTGGAGGCATACCAGTAGAACA-------------------------------------------------------------------------------------------------------------------------------------------------
A__sordidus_stri_x_1251_de_novo ------------------ACCCACCCCTTACTTAAAATTGCAAACGACGCACTAGTTGACCTCCCAGCACCAGCCAATATTTCTGTCTGATGAAACTTCGGCTCACTACTGGGACTCTGCTTAGCCGCCCAACTCCTCACAGGCCTTTTCCTCGCCATACACTACACATCAGACATCGCCACAGCCTTCTCATCCGTCGCCCACATCTGTCGTGACGTAAACTACGGTTGACTAATCCGAAACATACATGCTAATGGCGCATCTTTCTTTTTTATCTGCATTTACCTTCACATCGGACGGGGTCTCTACTACGGCTCATACCTCTACAAAGAGACATGAAACATCGGAGTAATTCTTCTTCTCCTAGTAATAATAACTGCTTTCGTAGGCTACGTCCTCCCATGAGGCCAAATGTCATTTTGGGGTGCAACCGTCATTACCAACCTCCTATCGGCCGTCCCCTACATCGGAAACTCCCTAGTCCAATGAATCTGAGGGGGGTTCTCAGTAGATAACGCCACCCTCACCCGATTCTTCGCCTTCCACTTCCTATTCCCCTTCGTTATCGCAGCAATAACCCTCGTCCACCTCATCTTCCTGCACGAAACCGGGTCAAACAACCCAACAGGCCTTAACTCAGACGCGGACAAAATCTCGTTCCACCCCTATTTCTCCTACAAAGACCTATTAGGCTTCGCAGCCCTCCTAATCGCCCTCATTTCACTAGCCCTCTTCTCCCCTAACCTCCTAGGAGACCCAGATAATTTCACCCCCGCCAACCCCATAGTTACACCACCACATATCAAGCCAGAATGATACTTCCTTTTCGCTTACGCCATCCTACGCTCAATCCCTAACAAATTAGGAGGCGTTCTAGCCTTACTAGCCTCCATCCTCGTACTTATAGTAGTACCCATCCTCCACACATCAAAACAACGAAGCCTAACATTCCGACCCTTTACACAATTCCTCTTCTGACTTTTAATCGCAGACGTTATAATCCTCACTTGAATCGGAGGGATACCAGTAGAACACCCCTTCATTATCATCGGCCAAGTCGCATCATTCCTTTACTTCTTCCTCTTCCTCGTTCTAACTCCTACAGTAGGATGACTCGAAAACAAAGTCCTTGAATGACAATGCAATAGTAGCTCAGCGTCAGAGCGCCGGTCTTGTAAA
A__sordidus_stri_x_1280_de_novo___start_at -------------------------------------------------------------------------------------------------------------------------------------------------------------------------------------------TCTCATCCGTCGCCCACATCTGTCGTGACGTAAACTACGGGTGACTAATCCGAAACATACATGCTAATGGCGCATCTTTCTTTTTTATCTGCATTTACCTTCACATCGGACGGGGTCTCTACTACGGCTCATACCTCTACAAAGAGACATGAAACATCGGAGTAATTCTTCTTCTCCTAGTAATAATAACTGCTTTCGTAGGCTACGTCCTCCCATGAGGCCAAATGTCATTCTGGGGTGCAACCGTCATTACCAACCTCCTATCGGCCGTCCCCTACATCGGAAACTCCCTAGTCCAATGAATCTGAGGGGGGTTCTCAGTAGATAACGCCACCCTCACCCGATTCTTCGCCTTCCACTTCCTATTCCCCTTCGTTATCGCAGCAATAACCCTCGTCCACCTCATCTTCCTGCACGAAACCGGGTCAAACAACCCAACAGGCCTTAACTCAGACGCGGACAAAATCTCGTTCCACCCCTATTTCTCCTACAAAGACCTATTAGGCTTCGCAGCCCTCCTAATCGCCCTCATTTCACTAGCCCTCTTCTCCCCTAACCTCCTAGGAGACCCAGATAATTTCACCCCCGCCAACCCCATAGTCACACCACCACATATCAAGCCAGAATGATACTT----------------------------------------------------------------------------------------------------------------------------------------------------------------------------------------------------------------------------------------------------------------------------------------------------------------------------------------------------------------------
A__sordidus_stri_x_1297_de_novo_166bp --------------------------------------------------------------------------------------------------------------------------------------------------------------------------------------------------------------------------------------------------------------------------------------------------------------------------------------------------------------------------------------------------------------------------------------------------------------------------------------------------------------------------------------------------------------------------------------------------------------------------------------------------------------------------------------------------------------------------------------------------------------------------------------------------------------------------------------------------------------------------------------------------------------------------------------------------------------------------------------------------------------CTGACTTTTAATCGCAGACGTTATAATCCTCACTTGAATCGGAGGAATACCAGTAGAACACCCCTTCATTATCATCGGCCAAGTCGCATCATTCCTTTACTTCTTCCTCTTCCTCGTTCTAACTCCTACAGTAGGATGACTCGAAAACAAAGTCCTTGAATGACAA---------------------------------------
JF457874_A__septemfasciatus -------------------CCCACCCCTTACTTAAAATTGCAAACGACGCACTAGTCGACCTCCCAGCACCAGCCAATATTTCTGTCTGATGAAACTTCGGCTCACTACTGGGACTCTGCTTAGCCGCCCAACTCCTCACAGGCCTTTTCCTCGCCATACACTACACATCAGACATCGCCACAGCCTTCTCATCCGTCGCCCACATCTGTCGTGACGTAAACTACGGTTGACTTATCCGAAACATGCACGCCAATGGCGCATCTTTCTTTTTCATCTGCATCTACCTTCACATCGGACGGGGTCTTTACTACGGCTCATACCTTTACAAAGAGACATGAAACATTGGAGTAATCCTCCTTCTCCTAGTAATAATGACTGCTTTCGTAGGCTACGTCCTTCCATGAGGCCAAATGTCATTTTGAGGTGCAACCGTCATCACCAACCTCCTCTCAGCTGTCCCCTACATCGGAAACTCCTTAGTCCAATGAATCTGAGGGGGATTCTCAGTAGATAATGCCACCCTCACCCGATTCTTTGCCTTCCACTTCCTATTCCCCTTCGTTATCGCAGCAATAACCCTTGTTCACCTCATCTTCCTACACGAAACCGGATCAAACAACCCAACAGGCCTTAATTCAGACGCAGACAAAATTTCGTTCCACCCCTACTTCTCCTACAAAGACCTCTTAGGCTTCGCAGCCCTCCTAATTGCCCTCATCTCACTGGCCCTCTTCTCCCCCAATCTCCTAGGAGACCCAGATAACTTCACCCCCGCCAACCCCATAGTCACACCACCACATATCAAGCCAGAATGATACTTCCTCTTCGCCTACGCTATCCTACGCTCAATCCCTAACAAATTGGGAGGCGTCCTAGCTTTACTAGCCTCCATCCTAGTACTTATAGTAGTACCCATCCTCCACACATCAAAACAACGAAGCTTAACATTCCGACCCTTTACACAATTCCTCTTCTGACTTTTAATCGCAGACGTTATAATCCTCACCTGAATCGGAGGCATACCAGTAGAACACCCCTTCATCATTATTGGCCAAATCGCATCATTCCTTTACTTCTTCCTATTCCTCA-----------------------------------------------------------------------------------------
JF457877_A__sordidus -------------------CCCACCCCTTACTTAAAATTGCAAACGACGCACTAGTTGACCTCCCAGCACCAGCCAATATTTCTGTCTGATGAAACTTCGGCTCACTACTGGGACTCTGCTTAGCCGCCCAACTCCTCACAGGCCTTTTCCTCGCCATACACTACACATCAGACATCGCCACAGCCTTCTCATCCGTCGCCCACATCTGTCGTGACGTAAACTACGGTTGACTAATCCGAAACATACATGCGAATGGCGCATCTTTCTTTTTTATCTGCATTTACCTTCACATCGGACGGGGTCTCTACTACGGCTCATACCTCTACAAAGAGACATGAAACATCGGAGTAATTCTTCTTCTCCTAGTAATAATAACTGCTTTCGTAGGCTACGTCCTCCCATGAGGCCAAATGTCATTCTGGGGTGCAACCGTCATTACCAACCTCCTATCGGCCGTCCCCTACATCGGAAACTCCCTAGTCCAATGAATCTGAGGGGGGTTCTCAGTAGATAACGCCACCCTCACCCGATTCTTCGCCTTCCACTTCCTATTCCCCTTCGTTATCGCAGCAATAACCCTCGTCCACCTCATCTTCCTGCACGAAACCGGGTCAAACAACCCAACAGGCCTTAACTCAGACGCGGACAAAATCTCGTTCCACCCCTATTTCTCCTACAAAGACCTATTAGGCTTCGCAGCCCTCCTAATCGCCCTCATTTCACTAGCCCTCTTCTCCCCTAACCTCCTAGGAGACCCAGATAATTTCACCCCCGCCAACCCCATAGTCACACCACCACATATCAAGCCGGAATGATACTTCCTTTTCGCTTACGCCATCCTACGCTCAATCCCTAACAAATTAGGAGGAGTTCTAGCCTTACTAGCCTCCATCCTCGTACTTATAGTAGTACCCATCCTCCACACATCAAAACAACGAAGCCTAACATTCCGACCCTTTACACAATTCCTCTTCTGACTTTTAATCGCAGACGTTATAATCCTCACTTGAATCGGAGGAATACCAGTAGAACACCCCTTCATTATCATCGGCCAAGTCGCATCATTCCTTTACTTCTTCCTCTTCCTC------------------------------------------------------------------------------------------
JF457878_A__sordidus -------------------CCCACCCCTTACTTAAAATTGCAAACGACGCACTAGTTGACCTCCCAGCACCAGCCAATATTTCTGTCTGATGAAACTTCGGCTCACTACTGGGACTCTGCTTAGCCGCCCAACTCCTCACAGGCCTTTTCCTCGCCATACACTACACATCAGACATCGCCACAGCCTTCTCATCCGTCGCCCACATCTGTCGTGACGTAAACTACGGTTGACTAATCCGAAACATACATGCTAATGGCGCATCTTTCTTTTTTATCTGCATTTACCTTCACATCGGACGGGGTCTCTACTACGGCTCATACCTCTACAAAGAGACATGAAACATCGGAGTAATTCTTCTTCTCCTAGTAATAATAACTGCTTTCGTAGGCTACGTCCTCCCATGAGGCCAAATGTCATTCTGGGGTGCAACCGTCATTACCAACCTCCTATCGGCCGTCCCCTACATCGGAAACTCCCTAGTCCAATGAATCTGAGGGGGGTTCTCAGTAGATAAGGCCACCCTCACCCGATTCTTCGCCTTCCACTTCCTATTCCCCTTCGTTATCGCAGCAATAACCCTCGTCCACCTCATCTTCCTGCACGAAACCGGGTCAAACAACCCAACAGGCCTTAACTCAGACGCGGACAAAATCTCGTTCCACCCCTATTTCTCCTACAAAGACCTATTAGGCTTTGCAGCCCTCCTAATCGCCCTCATTTCACTAGCCCTCTTCTCCCCCAACCTCCTAGGAGACCCAGATAATTTCACCCCCGCCAACCCCATAGTCACACCCCCACATATCAAGCCAGAATGATACTTCCTTTTCGCTTACGCCATCCTACGCTCAATTCCTAACAAATTAGGAGGAGTTCTAGCCTTACTAGCCTCCATCCTCGTACTTATAGTAGTACCCATCCTCCACACATCAAAACAACGAAGCCTAACATTCCGACCCTTTACACAATTCCTCTTCTGACTTTTAATCGCAGACGTTATAATCCTCACTTGAATCGGAGGAATACCAGTAGAACACCCCTTCATTATCATCGGCCAAGTCGCATCATTCCTTTACTTCTTCCTCTTCCTC------------------------------------------------------------------------------------------
JF457879_A__sordidus -------------------CCCACCCCTTACTTAAAATTGCAAACGACGCACTAGTTGACCTCCCAGCACCAGCCAATATTTCTGTCTGATGAAACTTCGGCTCACTACTGGGACTCTGCTTAGCCGCCCAACTCCTCACAGGCCTTTTCCTCGCCATACACTACACATCAGACATCGCCACAGCCTTCTCATCCGTCGCCCACATCTGTCGTGACGTAAACTACGGTTGACTAATCCGAAACATACATGCTAATGGCGCATCTTTCTTTTTTATCTGCATTTACCTTCACATCGGACGGGGTCTCTACTACGGCTCATACCTCTACAAAGAGACATGAAACATCGGAGTAATTCTTCTTCTCCTAGTAATAATAACTGCTTTCGTAGGCTACGTCCTCCCATGAGGCCAAATGTCATTCTGGGGTGCAACCGTCATTACCAACCTCCTATCGGCCGTCCCCTACATCGGAAACTCCCTAGTCCAATGAATCTGAGGGGGGTTCTCAGTAGATAACGCCACCCTCACCCGATTCTTCGCCTTCCACTTCCTATTCCCCTTCGTTATCGCAGCAATAACCCTCGTCCACCTCATCTTCCTGCACGAAACCGGGTCAAACAACCCAACAGGCCTTAACTCAGACGCGGACAAAATCTCGTTCCACCCCTATTTCTCCTACAAAGACCTATTAGGCTTCGCAGCCCTCCTAATCGCCCTCATTTCACTAGCCCTCTTCTCCCCTAACCTCCTAGGAGACCCAGACAATTTCACCCCCGCCAACCCCATAGTCACACCACCACATATCAAGCCAGAATGATACTTCCTTTTCGCTTACGCCATCCTACGCTCAATCCCTAACAAATTAGGAGGCGTTCTAGCCTTACTAGCCTCCATCCTCGTACTTATAGTAGTACCCATCCTCCACACATCAAAACAACGAAGCCTAACATTCCGACCCTTTACACAATTCCTCTTCTGACTTTTAATCGCAGACGTTATAATCCTCACTTGAATCGGAGGAATACCAGTAGAACACCCCTTCATTATCATCGGCCAAGTCGCATCATTCCTTTACTTCTTCCTCTTCCTCA-----------------------------------------------------------------------------------------
JF457880_A__sordidus -------------------CCCACCCCTTACTTAAAATTGCAAACGACGCACTAGTAGACCTCCCAGCACCAGCCAATATTTCTGTCTGATGAAACTTCGGCTCACTACTGGGACTCTGCTTAGCCGCCCAACTCCTCACAGGCCTTTTCCTCGCCATACACTACACATCAGACATCGCCACAGCCTTCTCATCCGTCGCCCACATCTGTCGTGACGTAAACTACGGTTGACTAATCCGAAACATACATGCTAATGGCGCATCTTTCTTTTTTATCTGCATTTACCTTCACATCGGACGGGGTCTCTACTACGGCTCATACCTCTACAAAGAGACATGAAACATCGGAGTAATTCTTCTTCTCCTAGTAATAATAACTGCTTTCGTAGGCTACGTCCTCCCATGAGGCCAAATGTCATTCTGGGGTGCAACCGTCATTACCAACCTCCTATCGGCCGTCCCCTACATCGGAAACTCCCTAGTCCAATGAATCTGAGGGGGGTTCTCAGTAGATAACGCCACCCTCACCCGATTCTTCGCCTTCCACTTCCTATTCCCCTTCGTTATCGCAGCAATAACCCTCGTCCACCTCATCTTCCTGCACGAAACCGGGTCAAACAACCCAACAGGCCTTAACTCAGACGCGGACAAAATCTCGTTCCACCCCTATTTCTCCTACAAAGACCTATTAGGCTTCGCAGCCCTCCTAATCGCCCTCATTTCACTAGCCCTCTTCTCCCCTAACCTCCTAGGAGACCCAGATAATTTCACCCCCGCCAACCCCATAGTCACACCACCACATATCAAGCCAGAATGATACTTCCTTTTCGCTTACGCCATCCTACGCTCAATCCCTAACAAATTAGGAGGCGTTCTAGCCTTACTAGCCTCCATCCTCGTACTTATAGTAGTACCCATCCTCCACACATCAAAACAACGAAGCCTAACATTCCGACCCTTTACACAATTCCTCTTCTGGCTTTTAATCGCAGACGTTATAATCCTCACTTGAATCGGAGGAATACCAGTAGAACACCCCTTCATTATCATCGGCCAAGTCGCATCATTCCTTTACTTCTTCCTCTTCCT-------------------------------------------------------------------------------------------
KU553501_A__septemfasciatus ------------------ACCCACCCCTTACTTAAAATTGCAAACGACGCACTAGTCGACCTCCCAGCACCAGCCAATATTTCTGTCTGATGAAACTTCGGCTCACTACTGGGACTCTGCTTAGCCGCCCAACTCCTCACAGGCCTTTTCCTCGCCATACACTACACATCAGACATCGCCACAGCCTTCTCATCCGTCGCCCACATCTGTCGTGACGTAAACTACGGTTGACTTATCCGAAACATGCACGCCAATGGCGCATCTTTCTTTTTCATCTGCATCTACCTTCACATCGGACGGGGTCTTTACTACGGCTCATACCTTTACAAAGAGACATGAAACATTGGAGTAATCCTCCTTCTCCTAGTAATAATGACTGCTTTCGTAGGCTACGTCCTTCCATGAGGCCAAATGTCATTTTGAGGTGCAACCGTCATCACCAACCTCCTCTCAGCTGTCCCCTACATCGGAAACTCCTTAGTCCAATGAATCTGAGGGGGATTCTCAGTAGATAATGCCACCCTCACCCGATTCTTTGCCTTCCACTTCCTATTCCCCTTCGTTATCGCAGCAATAACCCTTGTTCACCTCATCTTCCTACACGAAACCGGATCAAACAACCCAACAGGCCTTAATTCAGACGCAGACAAAATTTCGTTCCACCCCTACTTCTCCTACAAAGACCTCTTAGGCTTCGCAGCCCTCCTAATTGCCCTCATCTCACTGGCCCTCTTCTCCCCCAATCTCCTAGGAGACCCAGATAACTTCACCCCCGCCAACCCCATAGTCACACCACCACATATCAAGCCAGAATGATACTTCCTCTTCGCCTACGCTATCCTACGCTCAATCCCTAACAAATTGGGAGGCGTCCTAGCTTTACTAGCCTCCATCCTAGTACTTATAGTAGTACCCATCCTCCACACATCAAAACAACGAAGCTTAACATTCCGACCCTTTACACAATTCCTCTTCTGACTTTTAATCGCAGACGTTATAATCCTCACCTGAATCGGAGGCATACCAGTAGAACACCCCTTCATCATTATTGGCCAAATCGCATCATTCCTTTACTTCTTCCTATTCCTCATCTTAACCCCTACAGTAGGATGACTCGAAAACAAAGTCCTTGAATGACAATGCAATAGTAGCTCAGCGTCAGAGCGCCGGTCTTGTAAA
KU553502_A__septemfasciatus ------------------ACCCACCCCTTACTTAAAATTGCAAACGACGCACTAGTCGACCTCCCAGCACCAGCCAATATTTCTGTCTGATGAAACTTCGGCTCACTACTGGGACTCTGCTTAGCCGCCCAACTCCTCACAGGCCTTTTCCTCGCCATACACTACACATCAGACATCGCCACAGCCTTCTCATCCGTCGCCCACATCTGTCGTGACGTAAACTACGGTTGACTTATCCGAAACATGCACGCCAATGGCGCATCTTTCTTTTTCATCTGCATCTACCTTCACATCGGACGGGGTCTTTACTACGGCTCATACCTTTACAAAGAGACATGAAACATTGGAGTAATCCTCCTTCTCCTAGTAATAATGACTGCTTTCGTAGGCTACGTCCTTCCATGAGGCCAAATGTCATTTTGAGGTGCAACCGTCATCACCAACCTCCTCTCAGCTGTCCCCTACATCGGAAACTCCTTAGTCCAATGAATCTGAGGGGGATTCTCAGTAGATAATGCCACCCTCACCCGATTCTTTGCCTTCCACTTCCTATTCCCCTTCGTTATCGCAGCAATAACCCTTGTTCACCTCATCTTCCTACACGAAACCGGATCAAACAACCCAACAGGCCTTAATTCAGACGCAGACAAAATTTCGTTCCACCCCTACTTCTCCTACAAAGACCTCTTAGGCTTCGCAGCCCTCCTAATTGCCCTCATCTCACTGGCCCTCTTCTCCCCCAATCTCCTAGGAGACCCAGATAACTTCACCCCCGCCAACCCCATAGTCACACCACCACATATCAAGCCAGAATGATACTTCCTCTTCGCCTACGCTATCCTACGCTCAATCCCTAACAAATTGGGAGGCGTCCTAGCTTTACTAGCCTCCATCCTAGTACTTATAGTAGTACCCATCCTCCACACATCAAAACAACGAAGCTTAACATTCCGACCCTTTACACAATTCCTCTTCTGACTTTTAATCGCAGACGTTATAATCCTCACCTGAATCGGAGGCATACCAGTAGAACACCCCTTCATCATTATTGGCCAAATCGCATCATTCCTTTACTTCTTCCTATTCCTCATCTTAACCCCTACAGTAGGATGACTCGAAAACAAAGTCCTTGAATGACAATGCAATAGTAGCTCAGCGTCAGAGCGCCGGTCTTGTAAA
KU553503_A__septemfasciatus ------------------ACCCACCCCTTACTTAAAATTGCAAACGACGCACTAGTCGACCTCCCAGCACCAGCCAATATTTCTGTCTGATGAAACTTCGGCTCACTACTGGGACTCTGCTTAGCCGCCCAACTCCTCACAGGCCTTTTCCTCGCCATACACTACACATCAGACATCGCCACAGCCTTCTCATCCGTCGCCCACATCTGTCGTGACGTAAACTACGGTTGACTTATCCGAAACATGCACGCCAATGGCGCATCTTTCTTTTTCATCTGCATCTACCTTCACATCGGACGGGGTCTTTACTACGGCTCATACCTTTACAAAGAGACATGAAACATTGGAGTAATCCTCCTTCTCCTAGTAATAATGACTGCTTTCGTAGGCTACGTCCTTCCATGAGGCCAAATGTCATTTTGAGGTGCAACCGTCATCACCAACCTCCTCTCAGCTGTCCCCTACATCGGAAACTCCTTAGTCCAATGAATCTGAGGGGGATTCTCAGTAGATAATGCCACCCTCACCCGATTCTTTGCCTTCCACTTCCTATTCCCCTTCGTTATCGCAGCAATAACCCTTGTTCACCTCATCTTCCTACACGAAACCGGATCAAACAACCCAACAGGCCTTAATTCAGACGCAGACAAAATTTCGTTCCACCCCTACTTCTCCTACAAAGACCTCTTAGGCTTCGCAGCCCTCCTAATTGCCCTCATCTCACTGGCCCTCTTCTCCCCCAATCTCCTAGGAGACCCAGATAACTTCACCCCCGCCAACCCCATAGTCACACCACCACATATCAAGCCAGAATGATACTTCCTCTTCGCCTACGCTATCCTACGCTCAATCCCTAACAAATTGGGAGGCGTCCTAGCTTTACTAGCCTCCATCCTAGTACTTATAGTAGTACCCATCCTCCACACATCAAAACAACGAAGCTTAACATTCCGACCCTTTACACAATTCCTCTTCTGACTTTTAATCGCAGACGTTATAATCCTCACCTGAATCGGAGGCATACCAGTAGAACACCCCTTCATCATTATTGGCCAAATCGCATCATTCCTTTACTTCTTCCTATTCCTCATCTTAACCCCTACAGTAGGATGACTCGAAAACAAAGTCCTTGAATGACAATGCAATAGTAGCTCAGCGTCAGAGCGCCGGTCTTGTAAA
KU553504_A__septemfasciatus ------------------ACCCACCCCTTACTTAAAATTGCAAACGACGCACTAGTCGACCTCCCAGCACCAGCCAATATTTCTGTCTGATGAAACTTCGGCTCACTACTGGGACTCTGCTTAGCCGCCCAACTCCTCACAGGCCTTTTCCTCGCCATACACTACACATCAGACATCGCCACAGCCTTCTCATCCGTCGCCCACATCTGTCGTGACGTAAACTACGGTTGACTTATCCGAAACATGCACGCCAATGGCGCATCTTTCTTTTTCATCTGCATCTACCTTCACATCGGACGGGGTCTTTACTACGGCTCATACCTTTACAAAGAGACATGAAACATTGGAGTAATCCTCCTTCTCCTAGTAATAATGACTGCTTTCGTAGGCTACGTCCTTCCATGAGGCCAAATGTCATTTTGAGGTGCAACCGTCATCACCAACCTCCTCTCAGCTGTCCCCTACATCGGAAACTCCTTAGTCCAATGAATCTGAGGGGGATTCTCAGTAGATAATGCCACCCTCACCCGATTCTTTGCCTTCCACTTCCTATTCCCCTTCGTTATCGCAGCAATAACCCTTGTTCACCTCATCTTCCTACACGAAACCGGATCAAACAACCCAACAGGCCTTAATTCAGACGCAGACAAAATTTCGTTCCACCCCTACTTCTCCTACAAAGACCTCTTAGGCTTCGCAGCCCTCCTAATTGCCCTCATCTCACTGGCCCTCTTCTCCCCCAATCTCCTAGGAGACCCAGATAACTTCACCCCCGCCAACCCCATAGTCACACCACCACATATCAAGCCAGAATGATACTTCCTCTTCGCCTACGCTATCCTACGCTCAATCCCTAACAAATTGGGAGGCGTCCTAGCTTTACTAGCCTCCATCCTAGTACTTATAGTAGTACCCATCCTCCACACATCAAAACAACGAAGCTTAACATTCCGACCCTTTACACAATTCCTCTTCTGACTTTTAATCGCAGACGTTATAATCCTCACCTGAATCGGAGGCATACCAGTAGAACACCCCTTCATCATTATTGGCCAAATCGCATCATTCCTTTACTTCTTCCTATTCCTCATCTTAACCCCTACAGTAGGATGACTCGAAAACAAAGTCCTTGAATGACAATGCAATAGTAGCTCAGCGTCAGAGCGCCGGTCTTGTAAA
KU553505_A__septemfasciatus ------------------ACCCACCCCTTACTTAAAATTGCAAACGACGCACTAGTCGACCTCCCAGCACCAGCCAATATTTCTATCTGATGAAACTTCGGCTCACTACTGGGACTCTGCTTAGCCGCCCAACTCCTCACAGGCCTTTTCCTCGCCATACACTACACATCAGACATCGCCACAGCCTTCTCATCCGTCGCCCACATCTGTCGTGACGTAAACTACGGTTGACTTATCCGAAACATGCACGCCAATGGCGCATCTTTCTTTTTCATCTGCATCTACCTTCACATCGGACGGGGTCTTTACTACGGCTCATACCTTTACAAAGAGACATGAAACATTGGAGTAATCCTCCTTCTCCTAGTAATAATGACTGCTTTCGTAGGCTACGTCCTTCCATGAGGCCAAATGTCATTTTGAGGTGCAACCGTCATCACCAACCTCCTCTCAGCTGTCCCCTACATCGGAAACTCCTTAGTCCAATGAATCTGAGGGGGATTCTCAGTAGATAATGCCACCCTCACCCGATTCTTTGCCTTCCACTTCCTATTCCCCTTCGTTATCGCAGCAATAACCCTTGTTCACCTCATCTTCCTACACGAAACCGGATCAAACAACCCAACAGGCCTTAATTCAGACGCAGACAAAATTTCGTTCCACCCCTACTTCTCCTACAAAGACCTCTTAGGCTTCGCAGCCCTCCTAATTGCCCTCATCTCACTGGCCCTCTTCTCCCCCAATCTCCTAGGAGACCCAGATAACTTCACCCCCGCCAACCCCATAGTCACACCACCACATATCAAGCCAGAATGATACTTCCTCTTCGCCTACGCTATCCTACGCTCAATCCCTAACAAATTGGGAGGCGTCCTAGCTTTACTAGCCTCCATCCTAGTACTTATAGTAGTACCCATCCTCCACACATCAAAACAACGAAGCTTAACATTCCGACCCTTTACACAATTCCTCTTCTGACTTTTAATCGCAGACGTTATAATCCTCACCTGAATCGGAGGCATACCAGTAGAACACCCCTTCATCATTATTGGCCAAATCGCATCATTCCTTTACTTCTTCCTATTCCTCATCTTAACCCCTACAGTAGGATGACTCGAAAACAAAGTCCTTGAATGACAATGCAATAGTAGCTCAGCGTCAGAGCGCCGGTCTTGTAAA
KU553506_A__septemfasciatus ------------------ACCCACCCCTTACTTAAAATTGCAAACGACGCACTAGTCGACCTCCCAGCACCAGCCAATATTTCTGTCTGATGAAACTTCGGCTCACTACTGGGACTCTGCTTAGCCGCCCAACTCCTCACAGGCCTTTTCCTCGCCATACACTACACATCAGACATCGCCACAGCCTTCTCATCCGTCGCCCACATCTGTCGTGACGTAAACTACGGTTGACTTATCCGAAACATGCACGCCAATGGCGCATCTTTCTTTTTCATCTGCATCTACCTTCACATCGGACGGGGTCTTTACTACGGCTCATACCTTTACAAAGAGACATGAAACATTGGAGTAATCCTCCTTCTCCTAGTAATAATGACTGCTTTCGTAGGCTACGTCCTTCCATGAGGCCAAATGTCATTTTGAGGTGCAACCGTCATCACCAACCTCCTCTCAGCTGTCCCCTACATCGGAAACTCCTTAGTCCAATGAATCTGAGGGGGATTCTCAGTAGATAATGCCACCCTCACCCGATTCTTTGCCTTCCACTTCCTATTCCCCTTCGTTATCGCAGCAATAACCCTTGTTCACCTCATCTTCCTACACGAAACCGGATCAAACAACCCAACAGGCCTTAATTCAGACGCAGACAAAATTTCGTTCCACCCCTACTTCTCCTACAAAGACCTCTTAGGCTTCGCAGCCCTCCTAATTGCCCTCATCTCACTGGCCCTCTTCTCCCCCAATCTCCTAGGAGACCCAGATAACTTCACCCCCGCCAACCCCATAGTCACACCACCACATATCAAGCCAGAATGATACTTCCTCTTCGCCTACGCTATCCTACGCTCAATCCCTAACAAATTGGGAGGCGTCCTAGCTTTACTAGCCTCCATCCTAGTACTTATAGTAGTACCCATCCTCCACACATCAAAACAACGAAGCTTAACATTCCGACCCTTTACACAATTCCTCTTCTGACTTTTAATCGCAGACGTTATAATCCTCACCTGAATCGGAGGCATACCAGTAGAACACCCCTTCATCATTATTGGCCAAATCGCATCATTCCTTTACTTCTTCCTATTCCTCATCTTAACCCCTACAGTAGGATGACTCGAAAACAAAGTCCTTGAATGACAATGCAATAGTAGCTCAGCGTCAGAGCGCCGGTCTTGTAAA
KU553507_A__septemfasciatus ------------------ACCCACCCCTTACTTAAAATTGCAAACGACGCACTAGTCGACCTCCCAGCACCAGCCAATATTTCTGTCTGATGAAACTTCGGCTCACTACTGGGACTCTGCTTAGCCGCCCAACTCCTCACAGGCCTTTTCCTCGCCATACACTACACATCAGACATCGCCACAGCCTTCTCATCCGTCGCCCACATCTGTCGTGACGTAAACTACGGTTGACTTATCCGAAACATGCACGCCAATGGCGCATCTTTCTTTTTCATCTGCATCTACCTTCACATCGGACGGGGTCTTTACTACGGCTCATACCTTTACAAAGAGACATGAAACATTGGAGTAATCCTCCTTCTCCTAGTAATAATGACTGCTTTCGTAGGCTACGTCCTTCCATGAGGCCAAATGTCATTTTGAGGTGCAACCGTCATCACCAACCTCCTCTCAGCTGTCCCCTACATCGGAAACTCCTTAGTCCAATGAATCTGAGGGGGATTCTCAGTAGATAATGCCACCCTCACCCGATTCTTTGCCTTCCACTTCCTATTCCCCTTCGTTATCGCAGCAATAACCCTTGTTCACCTCATCTTCCTACACGAAACCGGATCAAACAACCCAACAGGCCTTAATTCAGACGCAGACAAAATTTCGTTCCACCCCTACTTCTCCTACAAAGACCTCTTAGGCTTCGCAGCCCTCCTAATTGCCCTCATCTCACTGGCCCTCTTCTCCCCCAATCTCCTAGGAGACCCAGATAACTTCACCCCCGCCAACCCCATAGTCACACCACCACATATCAAGCCAGAATGATACTTCCTCTTCGCCTACGCTATCCTACGCTCAATCCCTAACAAATTGGGAGGCGTCCTAGCTTTACTAGCCTCCATCCTAGTACTTATAGTAGTACCCATCCTCCACACATCAAAACAACGAAGCTTAACATTCCGACCCTTTACACAATTCCTCTTCTGACTTTTAATCGCAGACGTTATAATCCTCACCTGAATCGGAGGCATACCAGTAGAACACCCCTTCATCATTATTGGCCAAATCGCATCATTCCTTTACTTCTTCCTATTCCTCATCTTAACCCCTACAGTAGGATGACTCGAAAACAAAGTCCTTGAATGACAATGCAATAGTAGCTCAGCGTCAGAGCGCCGGTCTTGTAAA
KU553508_A__septemfasciatus ------------------ACCCACCCCTTACTTAAAATTGCAAACGACGCACTAGTCGACCTCCCAGCACCAGCCAATATTTCTGTCTGATGAAACTTCGGCTCACTACTGGGACTCTGCTTAGCCGCCCAACTCCTCACAGGCCTTTTCCTCGCCATACACTACACATCAGACATCGCCACAGCCTTCTCATCCGTCGCCCACATCTGTCGTGACGTAAACTACGGTTGACTTATCCGAAACATGCACGCCAATGGCGCATCTTTCTTTTTCATCTGCATCTACCTTCACATCGGACGGGGTCTTTACTACGGCTCATACCTTTACAAAGAGACATGAAACATTGGAGTAATCCTCCTTCTCCTAGTAATAATGACTGCTTTCGTAGGCTACGTCCTTCCATGAGGCCAAATGTCATTTTGAGGTGCAACCGTCATCACCAACCTCCTCTCAGCTGTCCCCTACATCGGAAACTCCTTAGTCCAATGAATCTGAGGGGGATTCTCAGTAGATAATGCCACCCTCACCCGATTCTTTGCCTTCCACTTCCTATTCCCCTTCGTTATCGCAGCAATAACCCTTGTTCACCTCATCTTCCTACACGAAACCGGATCAAACAACCCAACAGGCCTTAATTCAGACGCAGACAAAATTTCGTTCCACCCCTACTTCTCCTACAAAGACCTCTTAGGCTTCGCAGCCCTCCTAATTGCCCTCATCTCACTGGCCCTCTTCTCCCCCAATCTCCTAGGAGACCCAGATAACTTCACCCCCGCCAACCCCATAGTCACACCACCACATATCAAGCCAGAATGATACTTCCTCTTCGCCTACGCTATCCTACGCTCAATCCCTAACAAATTGGGAGGCGTCCTAGCTTTACTAGCCTCCATCCTAGTACTTATAGTAGTACCCATCCTCCACACATCAAAACAACGAAGCTTAACATTCCGACCCTTTACACAATTCCTCTTCTGACTTTTAATCGCAGACGTTATAATCCTCACCTGAATCGGAGGCATACCAGTAGAACACCCCTTCATCATTATTGGCCAAATCGCATCATTCCTTTACTTCTTCCTATTCCTCATCTTAACCCCTACAGTAGGATGACTCGAAAACAAAGTCCTTGAATGACAATGCAATAGTAGCTCAGCGTCAGAGCGCCGGTCTTGTAAA
KU553509_A__septemfasciatus ------------------ACCCACCCCTTACTTAAAATTGCAAACGACGCACTAGTCGACCTCCCAGCACCAGCCAATATTTCTGTCTGATGAAACTTCGGCTCACTACTGGGACTCTGCTTAGCCGCCCAACTCCTCACAGGCCTTTTCCTCGCCATACACTACACATCAGACATCGCCACAGCCTTCTCATCCGTCGCCCACATCTGTCGTGACGTAAACTACGGTTGACTTATCCGAAACATGCACGCCAATGGCGCATCTTTCTTTTTCATCTGCATCTACCTTCACATCGGACGGGGTCTTTACTACGGCTCATACCTTTACAAAGAGACATGAAACATTGGAGTAATCCTCCTTCTCCTAGTAATAATGACTGCTTTCGTAGGCTACGTCCTTCCATGAGGCCAAATGTCATTTTGAGGTGCAACCGTCATCACCAACCTCCTCTCAGCTGTCCCCTACATCGGAAACTCCTTAGTCCAATGAATCTGAGGGGGATTCTCAGTAGATAATGCCACCCTCACCCGATTCTTTGCCTTCCACTTCCTATTCCCCTTCGTTATCGCAGCAATAACCCTTGTTCACCTCATCTTCCTACACGAAACCGGATCAAACAACCCAACAGGCCTTAATTCAGACGCAGACAAAATTTCGTTCCACCCCTACTTCTCCTACAAAGACCTCTTAGGCTTCGCAGCCCTCCTAATTGCCCTCATCTCACTGGCCCTCTTCTCCCCCAATCTCCTAGGAGACCCAGATAACTTCACCCCCGCCAACCCCATAGTCACACCACCACATATCAAGCCAGAATGATACTTCCTCTTCGCCTACGCTATCCTACGCTCAATCCCTAACAAATTGGGAGGCGTCCTAGCTTTACTAGCCTCCATCCTAGTACTTATAGTAGTACCCATCCTCCACACATCAAAACAACGAAGCTTAACATTCCGACCCTTTACACAATTCCTCTTCTGACTTTTAATCGCAGACGTTATAATCCTCACCTGAATCGGAGGCATACCAGTAGAACACCCCTTCATCATTATTGGCCAAATCGCATCATTCCTTTACTTCTTCCTATTCCTCATCTTAACCCCTACAGTAGGATGACTCGAAAACAAAGTCCTTGAATGACAATGCAATAGTAGCTCAGCGTCAGAGCGCCGGTCTTGTAAA
KU553510_A__septemfasciatus ------------------ACCCACCCCTTACTTAAAATTGCAAACGACGCACTAGTCGACCTCCCAGCACCAGCCAATATTTCTGTCTGATGAAACTTCGGCTCACTACTGGGACTCTGCTTAGCCGCCCAACTCCTCACAGGCCTTTTCCTCGCCATACACTACACATCAGACATCGCCACAGCCTTCTCATCCGTCGCCCACATCTGTCGTGACGTAAACTACGGTTGACTTATCCGAAACATGCACGCCAATGGCGCATCTTTCTTTTTCATCTGCATCTACCTTCACATCGGACGGGGTCTTTACTACGGCTCATACCTTTACAAAGAGACATGAAACATTGGAGTAATCCTCCTTCTCCTAGTAATAATGACTGCTTTCGTAGGCTACGTCCTTCCATGAGGCCAAATGTCATTTTGAGGTGCAACCGTCATCACCAACCTCCTCTCAGCTGTCCCCTACATCGGAAACTCCTTAGTCCAATGAATCTGAGGGGGATTCTCAGTAGATAATGCCACCCTCACCCGATTCTTTGCCTTCCACTTCCTATTCCCCTTCGTTATCGCAGCAATAACCCTTGTTCACCTCATCTTCCTACACGAAACCGGATCAAACAACCCAACAGGCCTTAATTCAGACGCAGACAAAATTTCGTTCCACCCCTACTTCTCCTACAAAGACCTCTTAGGCTTCGCAGCCCTCCTAATTGCCCTCATCTCACTGGCCCTCTTCTCCCCCAATCTCCTAGGAGACCCAGATAACTTCACCCCCGCCAACCCCATAGTCACACCACCACATATCAAGCCAGAATGATACTTCCTCTTCGCCTACGCTATCCTACGCTCAATCCCTAACAAATTGGGAGGCGTCCTAGCTTTACTAGCCTCCATCCTAGTACTTATAGTAGTACCCATCCTCCACACATCAAAACAACGAAGCTTAACATTCCGACCCTTTACACAATTCCTCTTCTGACTTTTAATCGCAGACGTTATAATCCTCACCTGAATCGGAGGCATACCAGTAGAACACCCCTTCATCATTATTGGCCAAATCGCATCATTCCTTTACTTCTTCCTATTCCTCATCTTAACCCCTACAGTAGGATGACTCGAAAACAAAGTCCTTGAATGACAATGCAATAGTAGCTCAGCGTCAGAGCGCCGGTCTTGTAAA
KU553511_A__septemfasciatus ------------------ACCCACCCCTTACTTAAAATTGCAAACGACGCACTAGTCGACCTCCCAGCACCAGCCAATATTTCTGTCTGATGAAACTTCGGCTCACTACTGGGACTCTGCTTAGCCGCCCAACTCCTCACAGGCCTTTTCCTCGCCATACACTACACATCAGACATCGCCACAGCCTTCTCATCCGTCGCCCACATCTGTCGTGACGTAAACTACGGTTGACTTATCCGAAACATGCACGCCAATGGCGCATCTTTCTTTTTCATCTGCATCTACCTTCACATCGGACGGGGTCTTTACTACGGCTCATACCTTTACAAAGAGACATGAAACATTGGAGTAATCCTCCTTCTCCTAGTAATAATGACTGCTTTCGTAGGCTACGTCCTTCCATGAGGCCAAATGTCATTTTGAGGTGCAACCGTCATCACCAACCTCCTCTCAGCTGTCCCCTACATCGGAAACTCCTTAGTCCAATGAATCTGAGGGGGATTCTCAGTAGATAATGCCACCCTCACCCGATTCTTTGCCTTCCACTTCCTATTCCCCTTCGTTATCGCAGCAATAACCCTTGTTCACCTCATCTTCCTACACGAAACCGGATCAAACAACCCAACAGGCCTTAATTCAGACGCAGACAAAATTTCGTTCCACCCCTACTTCTCCTACAAAGACCTCTTAGGCTTCGCAGCCCTCCTAATTGCCCTCATCTCACTGGCCCTCTTCTCCCCCAATCTCCTAGGAGACCCAGATAACTTCACCCCCGCCAACCCCATAGTCACACCACCACATATCAAGCCAGAATGATACTTCCTCTTCGCCTACGCTATCCTACGCTCAATCCCTAACAAATTGGGAGGCGTCCTAGCTTTACTAGCCTCCATCCTAGTACTTATAGTAGTACCCATCCTCCACACATCAAAACAACGAAGCTTAACATTCCGACCCTTTACACAATTCCTCTTCTGACTTTTAATCGCAGACGTTATAATCCTCACCTGAATCGGAGGCATACCAGTAGAACACCCCTTCATCATTATTGGCCAAATCGCATCATTCCTTTACTTCTTCCTATTCCTCATCTTAACCCCTACAGTAGGATGACTCGAAAACAAAGTCCTTGAATGACAATGCAATAGTAGCTCAGCGTCAGAGCGCCGGTCTTGTAAA
KU553512_A__septemfasciatus ------------------ACCCACCCCTTACTTAAAATTGCAAACGACGCACTAGTCGACCTCCCAGCACCAGCCAATATTTCTGTCTGATGAAACTTCGGCTCACTACTGGGACTCTGCTTAGCCGCCCAACTCCTCACAGGCCTTTTCCTCGCCATACACTACACATCAGACATCGCCACAGCCTTCTCATCCGTCGCCCACATCTGTCGTGACGTAAACTACGGTTGACTTATCCGAAACATGCACGCCAATGGCGCATCTTTCTTTTTCATCTGCATCTACCTTCACATCGGACGGGGTCTTTACTACGGCTCATACCTTTACAAAGAGACATGAAACATTGGAGTAATCCTCCTTCTCCTAGTAATAATGACTGCTTTCGTAGGCTACGTTCTTCCATGAGGCCAAATGTCATTTTGAGGTGCAACCGTCATCACCAACCTCCTCTCAGCTGTCCCCTACATCGGAAACTCCTTAGTCCAATGAATCTGAGGGGGATTCTCAGTAGATAATGCCACCCTCACCCGATTCTTTGCCTTCCACTTCCTATTCCCCTTCGTTATCGCAGCGATAACCCTTGTTCACCTCATCTTCCTACACGAAACCGGATCAAACAACCCAACAGGCCTTAATTCAGACGCAGACAAAATTTCGTTCCACCCCTACTTCTCCTACAAAGACCTCTTAGGCTTTGCAGCCCTCCTAATTGCCCTCATCTCACTGGCCCTCTTCTCCCCCAATCTCCTAGGAGACCCAGACAACTTCACCCCCGCCAACCCCATAGTCACACCACCACATATCAAGCCAGAATGATACTTCCTCTTCGCCTACGCTATCCTACGCTCAATCCCTAACAAATTGGGAGGCGTCCTAGCTTTACTAGCCTCCATCCTAGTACTTATAGTAGTACCCATCCTCCACACATCAAAACAACGAAGCTTAACATTCCGACCCTTTACACAATTCCTCTTCTGACTTTTAATCGCAGACGTTATAATCCTCACCTGAATCGGGGGCATACCAGTAGAACACCCCTTCATCATTATTGGCCAAATCGCATCATTCCTCTACTTCTTCCTATTCCTCATCTTAACCCCTACAGTAGGATGACTCGAAAACAAAGTCCTTGAATGACAATGCAATAGTAGCTCAGCGTCAGAGCGCCGGTCTTGTAAA
KU553513_A__septemfasciatus ------------------ACCCACCCCTTACTTAAAATTGCAAACGACGCACTAGTCGACCTCCCAGCACCAGCCAATATTTCTGTCTGATGAAACTTCGGCTCACTACTGGGACTCTGCTTAGCCGCCCAACTCCTCACAGGCCTTTTCCTCGCCATACACTACACATCAGACATCGCCACAGCCTTCTCATCCGTCGCCCACATCTGTCGTGACGTAAACTACGGTTGACTTATCCGAAACATGCACGCCAATGGCGCATCTTTCTTTTTCATCTGCATCTACCTTCACATCGGACGGGGTCTTTACTACGGCTCATACCTTTACAAAGAGACATGAAACATTGGAGTAATCCTCCTTCTCCTAGTAATAATGACTGCTTTCGTAGGCTACGTCCTTCCATGAGGCCAAATGTCATTTTGAGGTGCAACCGTCATCACCAACCTCCTCTCAGCTGTCCCCTACATCGGAAACTCCTTAGTCCAATGAATCTGAGGGGGATTCTCAGTAGATAATGCCACCCTCACCCGATTCTTTGCCTTCCACTTCCTATTCCCCTTCGTTATCGCAGCAATAACCCTTGTTCACCTCATCTTCCTACACGAAACCGGATCAAACAACCCAACAGGCCTTAATTCAGACGCAGACAAAATTTCGTTCCACCCCTACTTCTCCTACAAAGACCTCTTAGGCTTCGCAGCCCTCCTAATTGCCCTCATCTCACTGGCCCTCTTCTCCCCCAATCTCCTAGGAGACCCAGATAACTTCACCCCCGCCAACCCCATAGTCACACCACCACATATCAAGCCAGAATGATACTTCCTCTTCGCCTACGCTATCCTACGCTCAATCCCTAACAAATTGGGAGGCGTCCTAGCTTTACTAGCCTCCATCCTAGTACTTATAGTAGTACCCATCCTCCACACATCAAAACAACGAAGCTTAACATTCCGACCCTTTACACAATTCCTCTTCTGACTTTTAATCGCAGACGTTATAATCCTCACCTGAATCGGAGGCATACCAGTAGAACACCCCTTCATCATTATTGGCCAAATCGCATCATTCCTTTACTTCTTCCTATTCCTCATCTTAACCCCTACAGTAGGATGACTCGAAAACAAAGTCCTTGAATGACAATGCAATAGTAGCTCAGCGTCAGAGCGCCGGTCTTGTAAA
KU553514_A__septemfasciatus ------------------ACCCACCCCTTACTTAAAATTGCAAACGACGCACTAGTCGACCTCCCAGCACCAGCCAATATTTCTGTCTGATGAAACTTCGGCTCACTACTGGGACTCTGCTTAGCCGCCCAACTCCTCACAGGCCTTTTCCTCGCCATACACTACACATCAGACATCGCCACAGCCTTCTCATCCGTCGCCCACATCTGTCGTGACGTAAACTACGGTTGACTTATCCGAAACATGCACGCCAATGGCGCATCTTTCTTTTTCATCTGCATCTACCTTCACATCGGACGGGGTCTTTACTACGGCTCATACCTTTACAAAGAGACATGAAACATTGGAGTAATCCTCCTTCTCCTAGTAATAATGACTGCTTTCGTAGGCTACGTCCTTCCATGAGGCCAAATGTCATTTTGAGGTGCAACCGTCATCACCAACCTCCTCTCAGCTGTCCCCTACATCGGAAACTCCTTAGTCCAATGAATCTGAGGGGGATTCTCAGTAGATAATGCCACCCTCACCCGATTCTTTGCCTTCCACTTCCTATTCCCCTTCGTTATCGCAGCAATAACCCTTGTTCACCTCATCTTCCTACACGAAACCGGATCAAACAACCCAACAGGCCTTAATTCAGACGCAGACAAAATTTCGTTCCACCCCTACTTCTCCTACAAAGACCTCTTAGGCTTCGCAGCCCTCCTAATTGCCCTCATCTCACTGGCCCTCTTCTCCCCCAATCTCCTAGGAGACCCAGATAACTTCACCCCCGCCAACCCCATAGTCACACCACCACATATCAAGCCAGAATGATACTTCCTCTTCGCCTACGCTATCCTACGCTCAATCCCTAACAAATTGGGAGGCGTCCTAGCTTTACTAGCCTCCATCCTAGTACTTATAGTAGTACCCATCCTCCACACATCAAAACAACGAAGCTTAACATTCCGACCCTTTACACAATTCCTCTTCTGACTTTTAATCGCAGACGTTATAATCCTCACCTGAATCGGAGGCATACCAGTAGAACACCCCTTCATCATTATTGGCCAAATCGCATCATTCCTTTACTTCTTCCTATTCCTCATCTTAACCCCTACAGTAGGATGACTCGAAAACAAAGTCCTTGAATGACAATGCAATAGTAGCTCAGCGTCAGAGCGCCGGTCTTGTAAA
KU553515_A__septemfasciatus ------------------ACCCACCCCTTACTTAAAATTGCAAACGACGCACTAGTCGACCTCCCAGCACCAGCCAATATTTCTGTCTGATGAAACTTCGGCTCACTACTGGGACTCTGCTTAGCCGCCCAACTCCTCACAGGCCTTTTCCTCGCCATACACTACACATCAGACATCGCCACAGCCTTCTCATCCGTCGCCCACATCTGTCGTGACGTAAACTACGGTTGACTTATCCGAAACATGCACGCCAATGGCGCATCTTTCTTTTTCATCTGCATCTACCTTCACATCGGACGGGGTCTTTACTACGGCTCATACCTTTACAAAGAGACATGAAACATTGGAGTAATCCTCCTTCTCCTAGTAATAATGACTGCTTTCGTAGGCTACGTCCTTCCATGAGGCCAAATGTCATTTTGAGGTGCAACCGTCATCACCAACCTCCTCTCAGCTGTCCCCTACATCGGAAACTCCTTAGTCCAATGAATCTGAGGGGGATTCTCAGTAGATAATGCCACCCTCACCCGATTCTTTGCCTTCCACTTCCTATTCCCCTTCGTTATCGCAGCAATAACCCTTGTTCACCTCATCTTCCTACACGAAACCGGATCAAACAACCCAACAGGCCTTAATTCAGACGCAGACAAAATTTCGTTCCACCCCTACTTCTCCTACAAAGACCTCTTAGGCTTCGCAGCCCTCCTAATTGCCCTCATCTCACTGGCCCTCTTCTCCCCCAATCTCCTAGGAGACCCAGATAACTTCACCCCCGCCAACCCCATAGTCACACCACCACATATCAAGCCAGAATGATACTTCCTCTTCGCCTACGCTATCCTACGCTCAATCCCTAACAAATTGGGAGGCGTCCTAGCTTTACTAGCCTCCATCCTAGTACTTATAGTAGTACCCATCCTCCACACATCAAAACAACGAAGCTTAACATTCCGACCCTTTACACAATTCCTCTTCTGACTTTTAATCGCAGACGTTATAATCCTCACCTGAATCGGAGGCATACCAGTAGAACACCCCTTCATCATTATTGGCCAAATCGCATCATTCCTTTACTTCTTCCTATTCCTCATCTTAACCCCTACAGTAGGATGACTCGAAAACAAAGTCCTTGAATGACAATGCAATAGTAGCTCAGCGTCAGAGCGCCGGTCTTGTAAA
KU553516_A__septemfasciatus ------------------ACCCACCCCTTACTTAAAATTGCAAACGACGCACTAGTCGACCTCCCAGCACCAGCCAATATTTCTGTCTGATGAAACTTCGGCTCACTACTGGGACTCTGCTTAGCCGCCCAACTCCTCACAGGCCTTTTCCTCGCCATACACTACACATCAGACATCGCCACAGCCTTCTCATCCGTCGCCCACATCTGTCGTGACGTAAACTACGGTTGACTTATCCGAAACATGCACGCCAATGGCGCATCTTTCTTTTTCATCTGCATCTACCTTCACATCGGACGGGGTCTTTACTACGGCTCATACCTTTACAAAGAGACATGAAACATTGGAGTAATCCTCCTTCTCCTAGTAATAATGACTGCTTTCGTAGGCTACGTTCTTCCATGAGGCCAAATGTCATTTTGAGGTGCAACCGTCATCACCAACCTCCTCTCAGCTGTCCCCTACATCGGAAACTCCTTAGTCCAATGAATCTGAGGAGGATTCTCAGTAGATAATGCCACCCTCACCCGATTCTTTGCCTTCCACTTCCTATTCCCCTTCGTTATCGCAGCAATAACCCTTGTTCACCTCATCTTCCTACACGAAACCGGATCAAACAACCCAACAGGCCTTAATTCAGACGCAGACAAAATTTCGTTCCACCCCTACTTCTCCTACAAAGACCTCTTAGGCTTTGCAGCCCTCCTAATTGCCCTCATCTCACTGGCCCTCTTCTCCCCCAATCTCCTAGGAGACCCAGATAACTTCACCCCCGCCAACCCCATAGTCACACCACCACATATCAAGCCAGAATGATACTTCCTCTTCGCCTACGCTATCCTACGCTCAATCCCTAACAAATTGGGAGGCGTCCTAGCTTTACTAGCCTCCATCCTAGTACTTATAGTAGTACCCATCCTCCACACATCAAAACAACGAAGCTTAACATTCCGACCCTTTACACAATTCCTCTTCTGACTTTTAATCGCAGACGTTATAATCCTCACCTGAATCGGGGGCATACCAGTAGAACACCCCTTCATCATTATTGGCCAAATCGCATCATTCCTTTACTTCTTCCTATTCCTCATCTTAACCCCTACAGTAGGATGGCTCGAAAACAAAGTCCTTGAATGACAATGCAATAGTAGCTCAGCGTCAGAGCGCCGGTCTTGTAAA
KU553517_A__septemfasciatus ------------------ACCCACCCCTTACTTAAAATTGCAAACGACGCACTAGTCGACCTCCCAGCACCAGCCAATATTTCTGTCTGATGAAACTTCGGCTCACTACTGGGACTCTGCTTAGCCGCCCAACTCCTCACAGGCCTTTTCCTCGCCATACACTACACATCAGACATCGCCACAGCCTTCTCATCCGTCGCCCACATCTGTCGTGACGTAAACTACGGTTGACTTATCCGAAACATGCACGCCAATGGCGCATCTTTCTTTTTCATCTGCATCTACCTTCACATCGGACGGGGTCTTTACTACGGCTCATACCTTTACAAAGAGACATGAAACATTGGAGTAATCCTCCTTCTCCTAGTAATAATGACTGCTTTCGTAGGCTACGTCCTTCCATGAGGCCAAATGTCATTTTGAGGTGCAACCGTCATCACCAACCTCCTCTCAGCTGTCCCCTACATCGGAAACTCCTTAGTCCAATGAATCTGAGGGGGATTCTCAGTAGATAATGCCACCCTCACCCGATTCTTTGCCTTCCACTTCCTATTCCCCTTCGTTATCGCAGCAATAACCCTTGTTCACCTCATCTTCCTACACGAAACCGGATCAAACAACCCAACAGGCCTTAATTCAGACGCAGACAAAATTTCGTTCCACCCCTACTTCTCCTACAAAGACCTCTTAGGCTTCGCAGCCCTCCTAATTGCCCTCATCTCACTGGCCCTCTTCTCCCCCAATCTCCTAGGAGACCCAGATAACTTCACCCCCGCCAACCCCATAGTCACACCACCACATATCAAGCCAGAATGATACTTCCTCTTCGCCTACGCTATCCTACGCTCAATCCCTAACAAATTGGGAGGCGTCCTAGCTTTACTAGCCTCCATCCTAGTACTTATAGTAGTACCCATCCTCCACACATCAAAACAACGAAGCTTAACATTCCGACCCTTTACACAATTCCTCTTCTGACTTTTAATCGCAGACGTTATAATCCTCACCTGAATCGGAGGCATACCAGTAGAACACCCCTTCATCATTATTGGCCAAATCGCATCATTCCTTTACTTCTTCCTATTCCTCATCTTAACCCCTACAGTAGGATGACTCGAAAACAAAGTCCTTGAATGACAATGCAATAGTAGCTCAGCGTCAGAGCGCCGGTCTTGTAAA
KU553518_A__septemfasciatus ------------------ACCCACCCCTTACTTAAAATTGCAAACGACGCACTAGTCGACCTCCCAGCACCAGCCAATATTTCTGTCTGATGAAACTTCGGCTCACTACTGGGACTCTGCTTAGCCGCCCAACTCCTCACAGGCCTTTTCCTCGCCATACACTACACATCAGACATCGCCACAGCCTTCTCATCCGTCGCCCACATCTGTCGTGACGTAAACTACGGTTGACTTATCCGAAACATGCACGCCAATGGCGCATCTTTCTTTTTCATCTGCATCTACCTTCACATCGGACGGGGTCTTTACTACGGCTCATACCTTTACAAAGAGACATGAAACATTGGAGTAATCCTCCTTCTCCTAGTAATAATGACTGCTTTCGTAGGCTACGTCCTTCCATGAGGCCAAATGTCATTTTGAGGTGCAACCGTCATCACCAACCTCCTCTCAGCTGTCCCCTACATCGGAAACTCCTTAGTCCAATGAATCTGAGGGGGATTCTCAGTAGATAATGCCACCCTCACCCGATTCTTTGCCTTCCACTTCCTATTCCCCTTCGTTATCGCAGCAATAACCCTTGTTCACCTCATCTTCCTACACGAAACCGGATCAAACAACCCAACAGGCCTTAATTCAGACGCAGACAAAATTTCGTTCCACCCCTACTTCTCCTACAAAGACCTCTTAGGCTTCGCAGCCCTCCTAATTGCCCTCATCTCACTGGCCCTCTTCTCCCCCAATCTCCTAGGAGACCCAGATAACTTCACCCCCGCCAACCCCATAGTCACACCACCACATATCAAGCCAGAATGATACTTCCTCTTCGCCTACGCTATCCTACGCTCAATCCCTAACAAATTGGGAGGCGTCCTAGCTTTACTAGCCTCCATCCTAGTACTTATAGTAGTACCCATCCTCCACACATCAAAACAACGAAGCTTAACATTCCGACCCTTTACACAATTCCTCTTCTGACTTTTAATCGCAGACGTTATAATCCTCACCTGAATCGGAGGCATACCAGTAGAACACCCCTTCATCATTATTGGCCAAATCGCATCATTCCTTTACTTCTTCCTATTCCTCATCTTAACCCCTACAGTAGGATGACTCGAAAACAAAGTCCTTGAATGACAATGCAATAGTAGCTCAGCGTCAGAGCGCCGGTCTTGTAAA
KU553519_A__septemfasciatus ------------------ACCCACCCCTTACTTAAAATTGCAAACGACGCACTAGTCGACCTCCCAGCACCAGCCAATATTTCTGTCTGATGAAACTTCGGCTCACTACTGGGACTCTGCTTAGCCGCCCAACTCCTCACAGGCCTTTTCCTCGCCATACACTACACATCAGACATCGCCACAGCCTTCTCATCCGTCGCCCACATCTGTCGTGACGTAAACTACGGTTGACTTATCCGAAACATGCACGCCAATGGCGCATCTTTCTTTTTCATCTGCATCTACCTTCACATCGGACGGGGTCTTTACTACGGCTCATACCTTTACAAAGAGACATGAAACATTGGAGTAATCCTCCTTCTCCTAGTAATAATGACTGCTTTCGTAGGCTACGTCCTTCCATGAGGCCAAATGTCATTTTGAGGTGCAACCGTCATCACCAACCTCCTCTCAGCTGTCCCCTACATCGGAAACTCCTTAGTCCAATGAATCTGAGGGGGATTCTCAGTAGATAATGCCACCCTCACCCGATTCTTTGCCTTCCACTTCCTATTCCCCTTCGTTATCGCAGCAATAACCCTTGTTCACCTCATCTTCCTACACGAAACCGGATCAAACAACCCAACAGGCCTTAATTCAGACGCAGACAAAATTTCGTTCCACCCCTACTTCTCCTACAAAGACCTCTTAGGCTTCGCAGCCCTCCTAATTGCCCTCATCTCACTGGCCCTCTTCTCCCCCAATCTCCTAGGAGACCCAGATAACTTCACCCCCGCCAACCCCATAGTCACACCACCACATATCAAGCCAGAATGATACTTCCTCTTCGCCTACGCTATCCTACGCTCAATCCCTAACAAATTGGGAGGCGTCCTAGCTTTACTAGCCTCCATCCTAGTACTTATAGTAGTACCCATCCTCCACACATCAAAACAACGAAGCTTAACATTCCGACCCTTTACACAATTCCTCTTCTGACTTTTAATCGCAGACGTTATAATCCTCACCTGAATCGGAGGCATACCAGTAGAACACCCCTTCATCATTATTGGCCAAATCGCATCATTCCTTTACTTCTTCCTATTCCTCATCTTAACCCCTACAGTAGGATGACTCGAAAACAAAGTCCTTGAATGACAATGCAATAGTAGCTCAGCGTCAGAGCGCCGGTCTTGTAAA
KU553520_A__septemfasciatus ------------------ACCCACCCCTTACTTAAAATTGCAAACGACGCACTAGTCGACCTCCCAGCACCAGCCAATATTTCTGTCTGATGAAACTTCGGCTCACTACTGGGACTCTGCTTAGCCGCCCAACTCCTCACAGGCCTTTTCCTCGCCATACACTACACATCAGACATCGCCACAGCCTTCTCATCCGTCGCCCACATCTGTCGTGACGTAAACTACGGTTGACTTATCCGAAACATGCACGCCAATGGCGCATCTTTCTTTTTCATCTGCATCTACCTTCACATCGGACGGGGTCTTTACTACGGCTCATACCTTTACAAAGAGACATGAAACATTGGAGTAATCCTCCTTCTCCTAGTAATAATGACTGCTTTCGTAGGCTACGTCCTTCCATGAGGCCAAATGTCATTTTGAGGTGCAACCGTCATCACCAACCTCCTCTCAGCTGTCCCCTACATCGGAAACTCCTTAGTCCAATGAATCTGAGGGGGATTCTCAGTAGATAATGCCACCCTCACCCGATTCTTTGCCTTCCACTTCCTATTCCCCTTCGTTATCGCAGCAATAACCCTTGTTCACCTCATCTTCCTACACGAAACCGGATCAAACAACCCAACAGGCCTTAATTCAGACGCAGACAAAATTTCGTTCCACCCCTACTTCTCCTACAAAGACCTCTTAGGCTTCGCAGCCCTCCTAATTGCCCTCATCTCACTGGCCCTCTTCTCCCCCAATCTCCTAGGAGACCCAGATAACTTCACCCCCGCCAACCCCATAGTCACACCACCACATATCAAGCCAGAATGATACTTCCTCTTCGCCTACGCTATCCTACGCTCAATCCCTAACAAATTGGGAGGCGTCCTAGCTTTACTAGCCTCCATCCTAGTACTTATAGTAGTACCCATCCTCCACACATCAAAACAACGAAGCTTAACATTCCGACCCTTTACACAATTCCTCTTCTGACTTTTAATCGCAGACGTTATAATCCTCACCTGAATCGGAGGCATACCAGTAGAACACCCCTTCATCATTATTGGCCAAATCGCATCATTCCTTTACTTCTTCCTATTCCTCATCTTAACCCCTACAGTAGGATGACTCGAAAACAAAGTCCTTGAATGACAATGCAATAGTAGCTCAGCGTCAGAGCGCCGGTCTTGTAAA
KU553521_A__septemfasciatus ------------------ACCCACCCCTTACTTAAAATTGCAAACGACGCACTAGTCGACCTCCCAGCACCAGCCAATATTTCTATCTGATGAAACTTCGGCTCACTACTGGGACTCTGCTTAGCCGCCCAACTCCTCACAGGCCTTTTCCTCGCCATACACTACACATCAGACATCGCCACAGCCTTCTCATCCGTCGCCCACATCTGTCGTGACGTAAACTACGGTTGACTTATCCGAAACATGCACGCCAATGGCGCATCTTTCTTTTTCATCTGCATCTACCTTCACATCGGACGGGGTCTTTACTACGGCTCATACCTTTACAAAGAGACATGAAACATTGGAGTAATCCTCCTTCTCCTAGTAATAATGACTGCTTTCGTAGGCTACGTCCTTCCATGAGGCCAAATGTCATTTTGAGGTGCAACCGTCATCACCAACCTCCTCTCAGCTGTCCCCTACATCGGAAACTCCTTAGTCCAATGAATCTGAGGGGGATTCTCAGTAGATAATGCCACCCTCACCCGATTCTTTGCCTTCCACTTCCTATTCCCCTTCGTTATCGCAGCAATAACCCTTGTTCACCTCATCTTCCTACACGAAACCGGATCAAACAACCCAACAGGCCTTAATTCAGACGCAGACAAAATTTCGTTCCACCCCTACTTCTCCTACAAAGACCTCTTAGGCTTCGCAGCCCTCCTAATTGCCCTCATCTCACTGGCCCTCTTCTCCCCCAATCTCCTAGGAGACCCAGATAACTTCACCCCCGCCAACCCCATAGTCACACCACCACATATCAAGCCAGAATGATACTTCCTCTTCGCCTACGCTATCCTACGCTCAATCCCTAACAAATTGGGAGGCGTCCTAGCTTTACTAGCCTCCATCCTAGTACTTATAGTAGTACCCATCCTCCACACATCAAAACAACGAAGCTTAACATTCCGACCCTTTACACAATTCCTCTTCTGACTTTTAATCGCAGACGTTATAATCCTCACCTGAATCGGAGGCATACCAGTAGAACACCCCTTCATCATTATTGGCCAAATCGCATCATTCCTTTACTTCTTCCTATTCCTCATCTTAACCCCTACAGTAGGATGACTCGAAAACAAAGTCCTTGAATGACAATGCAATAGTAGCTCAGCGTCAGAGCGCCGGTCTTGTAAA
KU553522_A__septemfasciatus ------------------ACCCACCCCTTACTTAAAATTGCAAACGACGCACTAGTCGACCTCCCAGCACCAGCCAATATTTCTGTCTGATGAAACTTCGGCTCACTACTGGGACTCTGCTTAGCCGCCCAACTCCTCACAGGCCTTTTCCTCGCCATACACTACACATCAGACATCGCCACAGCCTTCTCATCCGTCGCCCACATCTGTCGTGACGTAAACTACGGTTGACTTATCCGAAACATGCACGCCAATGGCGCATCTTTCTTTTTCATCTGCATCTACCTTCACATCGGACGGGGTCTTTACTACGGCTCATACCTTTACAAAGAGACATGAAACATTGGAGTAATCCTCCTTCTCCTAGTAATAATGACTGCTTTCGTAGGCTACGTCCTTCCATGAGGCCAAATGTCATTTTGAGGTGCAACCGTCATCACCAACCTCCTCTCAGCTGTCCCCTACATCGGAAACTCCTTAGTCCAATGAATCTGAGGGGGATTCTCAGTAGATAATGCCACCCTCACCCGATTCTTTGCCTTCCACTTCCTATTCCCCTTCGTTATCGCAGCAATAACCCTTGTTCACCTCATCTTCCTACACGAAACCGGATCAAACAACCCAACAGGCCTTAATTCAGACGCAGACAAAATTTCGTTCCACCCCTACTTCTCCTACAAAGACCTCTTAGGCTTCGCAGCCCTCCTAATTGCCCTCATCTCACTGGCCCTCTTCTCCCCCAATCTCCTAGGAGACCCAGATAACTTCACCCCCGCCAACCCCATAGTCACACCACCACATATCAAGCCAGAATGATACTTCCTCTTCGCCTACGCTATCCTACGCTCAATCCCTAACAAATTGGGAGGCGTCCTAGCTTTACTAGCCTCCATCCTAGTACTTATAGTAGTACCCATCCTCCACACATCAAAACAACGAAGCTTAACATTCCGACCCTTTACACAATTCCTCTTCTGACTTTTAATCGCAGACGTTATAATCCTCACCTGAATCGGAGGCATACCAGTAGAACACCCCTTCATCATTATTGGCCAAATCGCATCATTCCTTTACTTCTTCCTATTCCTCATCTTAACCCCTACAGTAGGATGACTCGAAAACAAAGTCCTTGAATGACAATGCAATAGTAGCTCAGCGTCAGAGCGCCGGTCTTGTAAA
KU553523_A__septemfasciatus ------------------ACCCACCCCTTACTTAAAATTGCAAACGACGCACTAGTCGACCTCCCAGCACCAGCCAATATTTCTGTCTGATGAAACTTCGGCTCACTACTGGGACTCTGCTTAGCCGCCCAACTCCTCACAGGCCTTTTCCTCGCCATACACTACACATCAGACATCGCCACAGCCTTCTCATCCGTCGCCCACATCTGTCGTGACGTAAACTACGGTTGACTTATCCGAAACATGCACGCCAATGGCGCATCTTTCTTTTTCATCTGCATCTACCTTCACATCGGACGGGGTCTTTACTACGGCTCATACCTTTACAAAGAGACATGAAACATTGGAGTAATCCTCCTTCTCCTAGTAATAATGACTGCTTTCGTAGGCTACGTCCTTCCATGAGGCCAAATGTCATTTTGAGGTGCAACCGTCATCACCAACCTCCTCTCAGCTGTCCCCTACATCGGAAACTCCTTAGTCCAATGAATCTGAGGGGGATTCTCAGTAGATAATGCCACCCTCACCCGATTCTTTGCCTTCCACTTCCTATTCCCCTTCGTTATCGCAGCAATAACCCTTGTTCACCTCATCTTCCTACACGAAACCGGATCAAACAACCCAACAGGCCTTAATTCAGACGCAGACAAAATTTCGTTCCACCCCTACTTCTCCTACAAAGACCTCTTAGGCTTCGCAGCCCTCCTAATTGCCCTCATCTCACTGGCCCTCTTCTCCCCCAATCTCCTAGGAGACCCAGATAACTTCACCCCCGCCAACCCCATAGTCACACCACCACATATCAAGCCAGAATGATACTTCCTCTTCGCCTACGCTATCCTACGCTCAATCCCTAACAAATTGGGAGGCGTCCTAGCTTTACTAGCCTCCATCCTAGTACTTATAGTAGTACCCATCCTCCACACATCAAAACAACGAAGCTTAACATTCCGACCCTTTACACAATTCCTCTTCTGACTTTTAATCGCAGACGTTATAATCCTCACCTGAATCGGAGGCATACCAGTAGAACACCCCTTCATCATTATTGGCCAAATCGCATCATTCCTTTACTTCTTCCTATTCCTCATCTTAACCCCTACAGTAGGATGACTCGAAAACAAAGTCCTTGAATGACAATGCAATAGTAGCTCAGCGTCAGAGCGCCGGTCTTGTAAA
KU553524_A__septemfasciatus ------------------ACCCACCCCTTACTTAAAATTGCAAACGACGCACTAGTCGACCTCCCAGCACCAGCCAATATTTCTGTCTGATGAAACTTCGGCTCACTACTGGGACTCTGCTTAGCCGCCCAACTCCTCACAGGCCTTTTCCTCGCCATACACTACACATCAGACATCGCCACAGCCTTCTCATCCGTCGCCCACATCTGTCGTGACGTAAACTACGGTTGACTTATCCGAAACATGCACGCCAATGGCGCATCTTTCTTTTTCATCTGCATCTACCTTCACATCGGACGGGGTCTTTACTACGGCTCATACCTTTACAAAGAGACATGAAACATTGGAGTAATCCTCCTTCTCCTAGTAATAATGACTGCTTTCGTAGGCTACGTCCTTCCATGAGGCCAAATGTCATTTTGAGGTGCAACCGTCATCACCAACCTCCTCTCAGCTGTCCCCTACATCGGAAACTCCTTAGTCCAATGAATCTGAGGGGGATTCTCAGTAGATAATGCCACCCTCACCCGATTCTTTGCCTTCCACTTCCTATTCCCCTTCGTTATCGCAGCAATAACCCTTGTTCACCTCATCTTCCTACACGAAACCGGATCAAACAACCCAACAGGCCTTAATTCAGACGCAGACAAAATTTCGTTCCACCCCTACTTCTCCTACAAAGACCTCTTAGGCTTCGCAGCCCTCCTAATTGCCCTCATCTCACTGGCCCTCTTCTCCCCCAATCTCCTAGGAGACCCAGATAACTTCACCCCCGCCAACCCCATAGTCACACCACCACATATCAAGCCAGAATGATACTTCCTCTTCGCCTACGCTATCCTACGCTCAATCCCTAACAAATTGGGAGGCGTCCTAGCTTTACTAGCCTCCATCCTAGTACTTATAGTAGTACCCATCCTCCACACATCAAAACAACGAAGCTTAACATTCCGACCCTTTACACAATTCCTCTTCTGACTTTTAATCGCAGACGTTATAATCCTCACCTGAATCGGAGGCATACCAGTAGAACACCCCTTCATCATTATTGGCCAAATCGCATCATTCCTTTACTTCTTCCTATTCCTCATCTTAACCCCTACAGTAGGATGACTCGAAAACAAAGTCCTTGAATGACAATGCAATAGTAGCTCAGCGTCAGAGCGCCGGTCTTGTAAA
KU553525_A__septemfasciatus ------------------ACCCACCCCTTACTTAAAATTGCAAACGACGCACTAGTCGACCTCCCAGCACCAGCCAATATTTCTGTCTGATGAAACTTCGGCTCACTACTGGGACTCTGCTTAGCCGCCCAACTCCTCACAGGCCTTTTCCTCGCCATACACTACACATCAGACATCGCCACAGCCTTCTCATCCGTCGCCCACATCTGTCGTGACGTAAACTACGGTTGACTTATCCGAAACATGCACGCCAATGGCGCATCTTTCTTTTTCATCTGCATCTACCTTCACATCGGACGGGGTCTTTACTACGGCTCATACCTTTACAAAGAGACATGAAACATTGGAGTAATCCTCCTTCTCCTAGTAATAATGACTGCTTTCGTAGGCTACGTCCTTCCATGAGGCCAAATGTCATTTTGAGGTGCAACCGTCATCACCAACCTCCTCTCAGCTGTCCCCTACATCGGAAACTCCTTAGTCCAATGAATCTGAGGGGGATTCTCAGTAGATAATGCCACCCTCACCCGATTCTTTGCCTTCCACTTCCTATTCCCCTTCGTTATCGCAGCAATAACCCTTGTTCACCTCATCTTCCTACACGAAACCGGATCAAACAACCCAACAGGCCTTAATTCAGACGCAGACAAAATTTCGTTCCACCCCTACTTCTCCTACAAAGACCTCTTAGGCTTCGCAGCCCTCCTAATTGCCCTCATCTCACTGGCCCTCTTCTCCCCCAATCTCCTAGGAGACCCAGATAACTTCACCCCCGCCAACCCCATAGTCACACCACCACATATCAAGCCAGAATGATACTTCCTCTTCGCCTACGCTATCCTACGCTCAATCCCTAACAAATTGGGAGGCGTCCTAGCTTTACTAGCCTCCATCCTAGTACTTATAGTAGTACCCATCCTCCACACATCAAAACAACGAAGCTTAACATTCCGACCCTTTACACAATTCCTCTTCTGACTTTTAATCGCAGACGTTATAATCCTCACCTGAATCGGAGGCATACCAGTAGAACACCCCTTCATCATTATTGGCCAAATCGCATCATTCCTTTACTTCTTCCTATTCCTCATCTTAACCCCTACAGTAGGATGACTCGAAAACAAAGTCCTTGAATGACAATGCAATAGTAGCTCAGCGTCAGAGCGCCGGTCTTGTAAA
KU553526_A__septemfasciatus ------------------ACCCACCCCTTACTTAAAATTGCAAACGACGCACTAGTCGACCTCCCAGCACCAGCCAATATTTCTGTCTGATGAAACTTCGGCTCACTACTGGGACTCTGCTTAGCCGCCCAACTCCTCACAGGCCTTTTCCTCGCCATACACTACACATCAGACATCGCCACAGCCTTCTCATCCGTCGCCCACATCTGTCGTGACGTAAACTACGGTTGACTTATCCGAAACATGCACGCCAATGGCGCATCTTTCTTTTTCATCTGCATCTACCTTCACATCGGACGGGGTCTTTACTACGGCTCATACCTTTACAAAGAGACATGAAACATTGGAGTAATCCTCCTTCTCCTAGTAATAATGACTGCTTTCGTAGGCTACGTCCTTCCATGAGGCCAAATGTCATTTTGAGGTGCAACCGTCATCACCAACCTCCTCTCAGCTGTCCCCTACATCGGAAACTCCTTAGTCCAATGAATCTGAGGGGGATTCTCAGTAGATAATGCCACCCTCACCCGATTCTTTGCCTTCCACTTCCTATTCCCCTTCGTTATCGCAGCAATAACCCTTGTTCACCTCATCTTCCTACACGAAACCGGATCAAACAACCCAACAGGCCTTAATTCAGACGCAGACAAAATTTCGTTCCACCCCTACTTCTCCTACAAAGACCTCTTAGGCTTCGCAGCCCTCCTAATTGCCCTCATCTCACTGGCCCTCTTCTCCCCCAATCTCCTAGGAGACCCAGATAACTTCACCCCCGCCAACCCCATAGTCACACCACCACATATCAAGCCAGAATGATACTTCCTCTTCGCCTACGCTATCCTACGCTCAATCCCTAACAAATTGGGAGGCGTCCTAGCTTTACTAGCCTCCATCCTAGTACTTATAGTAGTACCCATCCTCCACACATCAAAACAACGAAGCTTAACATTCCGACCCTTTACACAATTCCTCTTCTGACTTTTAATCGCAGACGTTATAATCCTCACCTGAATCGGAGGCATACCAGTAGAACACCCCTTCATCATTATTGGCCAAATCGCATCATTCCTTTACTTCTTCCTATTCCTCATCTTAACCCCTACAGTAGGATGACTCGAAAACAAAGTCCTTGAATGACAATGCAATAGTAGCTCAGCGTCAGAGCGCCGGTCTTGTAAA
KU553527_A__septemfasciatus ------------------ACCCACCCCTTACTTAAAATTGCAAACGACGCACTAGTCGACCTCCCAGCACCAGCCAATATTTCTATCTGATGAAACTTCGGCTCACTACTGGGACTCTGCTTAGCCGCCCAACTCCTCACAGGCCTTTTCCTCGCCATACACTACACATCAGACATCGCCACAGCCTTCTCATCCGTCGCCCACATCTGTCGTGACGTAAACTACGGTTGACTTATCCGAAACATGCACGCCAATGGCGCATCTTTCTTTTTCATCTGCATCTACCTTCACATCGGACGGGGTCTTTACTACGGCTCATACCTTTACAAAGAGACATGAAACATTGGAGTAATCCTCCTTCTCCTAGTAATAATGACTGCTTTCGTAGGCTACGTCCTTCCATGAGGCCAAATGTCATTTTGAGGTGCAACCGTCATCACCAACCTCCTCTCAGCTGTCCCCTACATCGGAAACTCCTTAGTCCAATGAATCTGAGGGGGATTCTCAGTAGATAATGCCACCCTCACCCGATTCTTTGCCTTCCACTTCCTATTCCCCTTCGTTATCGCAGCAATAACCCTTGTTCACCTCATCTTCCTACACGAAACCGGATCAAACAACCCAACAGGCCTTAATTCAGACGCAGACAAAATTTCGTTCCACCCCTACTTCTCCTACAAAGACCTCTTAGGCTTCGCAGCCCTCCTAATTGCCCTCATCTCACTGGCCCTCTTCTCCCCCAATCTCCTAGGAGACCCAGATAACTTCACCCCCGCCAACCCCATAGTCACACCACCACATATCAAGCCAGAATGATACTTCCTCTTCGCCTACGCTATCCTACGCTCAATCCCTAACAAATTGGGAGGCGTCCTAGCTTTACTAGCCTCCATCCTAGTACTTATAGTAGTACCCATCCTCCACACATCAAAACAACGAAGCTTAACATTCCGACCCTTTACACAATTCCTCTTCTGACTTTTAATCGCAGACGTTATAATCCTCACCTGAATCGGAGGCATACCAGTAGAACACCCCTTCATCATTATTGGCCAAATCGCATCATTCCTTTACTTCTTCCTATTCCTCATCTTAACCCCTACAGTAGGATGACTCGAAAACAAAGTCCTTGAATGACAATGCAATAGTAGCTCAGCGTCAGAGCGCCGGTCTTGTAAA
KU553528_A__septemfasciatus ------------------ACCCACCCCTTACTTAAAATTGCAAACGACGCACTAGTCGACCTCCCAGCACCAGCCAATATTTCTGTCTGATGAAACTTCGGCTCACTACTGGGACTCTGCTTAGCCGCCCAACTCCTCACAGGCCTTTTCCTCGCCATACACTACACATCAGACATCGCCACAGCCTTCTCATCCGTCGCCCACATCTGTCGTGACGTAAACTACGGTTGACTTATCCGAAACATGCACGCCAATGGCGCATCTTTCTTTTTCATCTGCATCTACCTTCACATCGGACGGGGTCTTTACTACGGCTCATACCTTTACAAAGAGACATGAAACATTGGAGTAATCCTCCTTCTCCTAGTAATAATGACTGCTTTCGTAGGCTACGTCCTTCCATGAGGCCAAATGTCATTTTGAGGTGCAACCGTCATCACCAACCTCCTCTCAGCTGTCCCCTACATCGGAAACTCCTTAGTCCAATGAATCTGAGGGGGATTCTCAGTAGATAATGCCACCCTCACCCGATTCTTTGCCTTCCACTTCCTATTCCCCTTCGTTATCGCAGCAATAACCCTTGTTCACCTCATCTTCCTACACGAAACCGGATCAAACAACCCAACAGGCCTTAATTCAGACGCAGACAAAATTTCGTTCCACCCCTACTTCTCCTACAAAGACCTCTTAGGCTTCGCAGCCCTCCTAATTGCCCTCATCTCACTGGCCCTCTTCTCCCCCAATCTCCTAGGAGACCCAGATAACTTCACCCCCGCCAACCCCATAGTCACACCACCACATATCAAGCCAGAATGATACTTCCTCTTCGCCTACGCTATCCTACGCTCAATCCCTAACAAATTGGGAGGCGTCCTAGCTTTACTAGCCTCCATCCTAGTACTTATAGTAGTACCCATCCTCCACACATCAAAACAACGAAGCTTAACATTCCGACCCTTTACACAATTCCTCTTCTGACTTTTAATCGCAGACGTTATAATCCTCACCTGAATCGGAGGCATACCAGTAGAACACCCCTTCATCATTATTGGCCAAATCGCATCATTCCTTTACTTCTTCCTATTCCTCATCTTAACCCCTACAGTAGGATGACTCGAAAACAAAGTCCTTGAATGACAATGCAATAGTAGCTCAGCGTCAGAGCGCCGGTCTTGTAAA
KU553529_A__septemfasciatus ------------------ACCCACCCCTTACTTAAAATTGCAAACGACGCACTAGTCGACCTCCCAGCACCAGCCAATATTTCTGTCTGATGAAACTTCGGCTCACTACTGGGACTCTGCTTAGCCGCCCAACTCCTCACAGGCCTTTTCCTCGCCATACACTACACATCAGACATCGCCACAGCCTTCTCATCCGTCGCCCACATCTGTCGTGACGTAAACTACGGTTGACTTATCCGAAACATGCACGCCAATGGCGCATCTTTCTTTTTCATCTGCATCTACCTTCACATCGGACGGGGTCTTTACTACGGCTCATACCTTTACAAAGAGACATGAAACATTGGAGTAATCCTCCTTCTCCTAGTAATAATGACTGCTTTCGTAGGCTACGTCCTTCCATGAGGCCAAATGTCATTTTGAGGTGCAACCGTCATCACCAACCTCCTCTCAGCTGTCCCCTACATCGGAAACTCCTTAGTCCAATGAATCTGAGGGGGATTCTCAGTAGATAATGCCACCCTCACCCGATTCTTTGCCTTCCACTTCCTATTCCCCTTCGTTATCGCAGCAATAACCCTTGTTCACCTCATCTTCCTACACGAAACCGGATCAAACAACCCAACAGGCCTTAATTCAGACGCAGACAAAATTTCGTTCCACCCCTACTTCTCCTACAAAGACCTCTTAGGCTTCGCAGCCCTCCTAATTGCCCTCATCTCACTGGCCCTCTTCTCCCCCAATCTCCTAGGAGACCCAGATAACTTCACCCCCGCCAACCCCATAGTCACACCACCACATATCAAGCCAGAATGATACTTCCTCTTCGCCTACGCTATCCTACGCTCAATCCCTAACAAATTGGGAGGCGTCCTAGCTTTACTAGCCTCCATCCTAGTACTTATAGTAGTACCCATCCTCCACACATCAAAACAACGAAGCTTAACATTCCGACCCTTTACACAATTCCTCTTCTGACTTTTAATCGCAGACGTTATAATCCTCACCTGAATCGGAGGCATACCAGTAGAACACCCCTTCATCATTATTGGCCAAATCGCATCATTCCTTTACTTCTTCCTATTCCTCATCTTAACCCCTACAGTAGGATGACTCGAAAACAAAGTCCTTGAATGACAATGCAATAGTAGCTCAGCGTCAGAGCGCCGGTCTTGTAAA
KU553530_A__septemfasciatus ------------------ACCCACCCCTTACTTAAAATTGCAAACGACGCACTAGTCGACCTCCCAGCACCAGCCAATATTTCTGTCTGATGAAACTTCGGCTCACTACTGGGACTCTGCTTAGCCGCCCAACTCCTCACAGGCCTTTTCCTCGCCATACACTACACATCAGACATCGCCACAGCCTTCTCATCCGTCGCCCACATCTGTCGTGACGTAAACTACGGTTGACTTATCCGAAACATGCACGCCAATGGCGCATCTTTCTTTTTCATCTGCATCTACCTTCACATCGGACGGGGTCTTTACTACGGCTCATACCTTTACAAAGAGACATGAAACATTGGAGTAATCCTCCTTCTCCTAGTAATAATGACTGCTTTCGTAGGCTACGTCCTTCCATGAGGCCAAATGTCATTTTGAGGTGCAACCGTCATCACCAACCTCCTCTCAGCTGTCCCCTACATCGGAAACTCCTTAGTCCAATGAATCTGAGGGGGATTCTCAGTAGATAATGCCACCCTCACCCGATTCTTTGCCTTCCACTTCCTATTCCCCTTCGTTATCGCAGCAATAACCCTTGTTCACCTCATCTTCCTACACGAAACCGGATCAAACAACCCAACAGGCCTTAATTCAGACGCAGACAAAATTTCGTTCCACCCCTACTTCTCCTACAAAGACCTCTTAGGCTTCGCAGCCCTCCTAATTGCCCTCATCTCACTGGCCCTCTTCTCCCCCAATCTCCTAGGAGACCCAGATAACTTCACCCCCGCCAACCCCATAGTCACACCACCACATATCAAGCCAGAATGATACTTCCTCTTCGCCTACGCTATCCTACGCTCAATCCCTAACAAATTGGGAGGCGTCCTAGCTTTACTAGCCTCCATCCTAGTACTTATAGTAGTACCCATCCTCCACACATCAAAACAACGAAGCTTAACATTCCGACCCTTTACACAATTCCTCTTCTGACTTTTAATCGCAGACGTTATAATCCTCACCTGAATCGGAGGCATACCAGTAGAACACCCCTTCATCATTATTGGCCAAATCGCATCATTCCTTTACTTCTTCCTATTCCTCATCTTAACCCCTACAGTAGGATGACTCGAAAACAAAGTCCTTGAATGACAATGCAATAGTAGCTCAGCGTCAGAGCGCCGGTCTTGTAAA
KU553531_A__septemfasciatus ------------------ACCCACCCCTTACTTAAAATTGCAAACGACGCACTAGTCGACCTCCCAGCACCAGCCAATATTTCTGTCTGATGAAACTTCGGCTCACTACTGGGACTCTGCTTAGCCGCCCAACTCCTCACAGGCCTTTTCCTCGCCATACACTACACATCAGACATCGCCACAGCCTTCTCATCCGTCGCCCACATCTGTCGTGACGTAAACTACGGTTGACTTATCCGAAACATGCACGCCAATGGCGCATCTTTCTTTTTCATCTGCATCTACCTTCACATCGGACGGGGTCTTTACTACGGCTCATACCTTTACAAAGAGACATGAAACATTGGAGTAATCCTCCTTCTCCTAGTAATAATGACTGCTTTCGTAGGCTACGTCCTTCCATGAGGCCAAATGTCATTTTGAGGTGCAACCGTCATCACCAACCTCCTCTCAGCTGTCCCCTACATCGGAAACTCCTTAGTCCAATGAATCTGAGGGGGATTCTCAGTAGATAATGCCACCCTCACCCGATTCTTTGCCTTCCACTTCCTATTCCCCTTCGTTATCGCAGCAATAACCCTTGTTCACCTCATCTTCCTACACGAAACCGGATCAAACAACCCAACAGGCCTTAATTCAGACGCAGACAAAATTTCGTTCCACCCCTACTTCTCCTACAAAGACCTCTTAGGCTTCGCAGCCCTCCTAATTGCCCTCATCTCACTGGCCCTCTTCTCCCCCAATCTCCTAGGAGACCCAGATAACTTCACCCCCGCCAACCCCATAGTCACACCACCACATATCAAGCCAGAATGATACTTCCTCTTCGCCTACGCTATCCTACGCTCAATCCCTAACAAATTGGGAGGCGTCCTAGCTTTACTAGCCTCCATCCTAGTACTTATAGTAGTACCCATCCTCCACACATCAAAACAACGAAGCTTAACATTCCGACCCTTTACACAATTCCTCTTCTGACTTTTAATCGCAGACGTTATAATCCTCACCTGAATCGGAGGCATACCAGTAGAACACCCCTTCATCATTATTGGCCAAATCGCATCATTCCTTTACTTCTTCCTATTCCTCATCTTAACCCCTACAGTAGGATGACTCGAAAACAAAGTCCTTGAATGACAATGCAATAGTAGCTCAGCGTCAGAGCGCCGGTCTTGTAAA
KU553532_A__septemfasciatus ------------------ACCCACCCCTTACTTAAAATTGCAAACGACGCACTAGTCGACCTCCCAGCACCAGCCAATATTTCTGTCTGATGAAACTTCGGCTCACTACTGGGACTCTGCTTAGCCGCCCAACTCCTCACAGGCCTTTTCCTCGCCATACACTACACATCAGACATCGCCACAGCCTTCTCATCCGTCGCCCACATCTGTCGTGACGTAAACTACGGTTGACTTATCCGAAACATGCACGCCAATGGCGCATCTTTCTTTTTCATCTGCATCTACCTTCACATCGGACGGGGTCTTTACTACGGCTCATACCTTTACAAAGAGACATGAAACATTGGAGTAATCCTCCTTCTCCTAGTAATAATGACTGCTTTCGTAGGCTACGTCCTTCCATGAGGCCAAATGTCATTTTGAGGTGCAACCGTCATCACCAACCTCCTCTCAGCTGTCCCCTACATCGGAAACTCCTTAGTCCAATGAATCTGAGGGGGATTCTCAGTAGATAATGCCACCCTCACCCGATTCTTTGCCTTCCACTTCCTATTCCCCTTCGTTATCGCAGCAATAACCCTTGTTCACCTCATCTTCCTACACGAAACCGGATCAAACAACCCAACAGGCCTTAATTCAGACGCAGACAAAATTTCGTTCCACCCCTACTTCTCCTACAAAGACCTCTTAGGCTTCGCAGCCCTCCTAATTGCCCTCATCTCACTGGCCCTCTTCTCCCCCAATCTCCTAGGAGACCCAGATAACTTCACCCCCGCCAACCCCATAGTCACACCACCACATATCAAGCCAGAATGATACTTCCTCTTCGCCTACGCTATCCTACGCTCAATCCCTAACAAATTGGGAGGCGTCCTAGCTTTACTAGCCTCCATCCTAGTACTTATAGTAGTACCCATCCTCCACACATCAAAACAACGAAGCTTAACATTCCGACCCTTTACACAATTCCTCTTCTGACTTTTAATCGCAGACGTTATAATCCTCACCTGAATCGGAGGCATACCAGTAGAACACCCCTTCATCATTATTGGCCAAATCGCATCATTCCTTTACTTCTTCCTATTCCTCATCTTAACCCCTACAGTAGGATGACTCGAAAACAAAGTCCTTGAATGACAATGCAATAGTAGCTCAGCGTCAGAGCGCCGGTCTTGTAAA
KU553533_A__septemfasciatus ------------------ACCCACCCCTTACTTAAAATTGCAAACGACGCACTAGTCGACCTCCCAGCACCAGCCAATATTTCTGTCTGATGAAACTTCGGCTCACTACTGGGACTCTGCTTAGCCGCCCAACTCCTCACAGGCCTTTTCCTCGCCATACACTACACATCAGACATCGCCACAGCCTTCTCATCCGTCGCCCACATCTGTCGTGACGTAAACTACGGTTGACTTATCCGAAACATGCACGCCAATGGCGCATCTTTCTTTTTCATCTGCATCTACCTTCACATCGGACGGGGTCTTTACTACGGCTCATACCTTTACAAAGAGACATGAAACATTGGAGTAATCCTCCTTCTCCTAGTAATAATGACTGCTTTCGTAGGCTACGTTCTTCCATGAGGCCAAATGTCATTTTGAGGTGCAACCGTCATCACCAACCTCCTCTCAGCCGTCCCCTACATCGGAAACTCCTTAGTCCAATGAATCTGAGGAGGATTCTCAGTAGATAATGCCACCCTCACCCGATTCTTTGCCTTCCACTTCCTATTCCCCTTCGTTATCGCAGCAATAACCCTTGTTCACCTCATCTTCCTACACGAAACCGGATCAAACAACCCAACAGGCCTTAATTCAGACGCAGACAAAATTTCGTTCCACCCCTACTTCTCCTACAAAGACCTCTTAGGCTTTGCAGCCCTCCTAATTGCCCTCATCTCACTGGCCCTCTTCTCCCCCAATCTCCTAGGAGACCCAGATAACTTCACCCCCGCCAACCCCATAGTCACACCACCACATATCAAGCCAGAATGATACTTCCTCTTCGCCTACGCTATCCTACGCTCAATCCCTAACAAATTGGGAGGCGTCCTAGCTTTACTAGCCTCCATCCTAGTACTTATAGTAGTACCCATCCTCCACACATCAAAACAACGAAGCTTAACATTCCGACCCTTCACACAATTCCTCTTCTGACTTTTAATCGCAGACGTTATAATCCTCACCTGAATCGGGGGCATACCAGTAGAACACCCCTTCATCATTATTGGCCAAATCGCATCATTCCTTTACTTCTTCCTATTCCTCATCTTAACCCCTACAGTAGGATGGCTCGAAAACAAAGTCCTTGAATGACAATGCAATAGTAGCTCAGCGTCAGAGCGCCGGTCTTGTAA-
KU553534_A__septemfasciatus ------------------ACCCACCCCTTACTTAAAATTGCAAACGACGCACTAGTCGACCTCCCAGCACCAGCCAATATTTCTGTTTGATGAAACTTCGGCTCACTACTGGGACTCTGCTTAGCCGCCCAACTCCTCACAGGCCTTTTCCTCGCCATACACTACACATCAGACATCGCCACAGCCTTCTCATCCGTCGCCCACATCTGTCGTGACGTAAACTACGGTTGACTTATCCGAAACATACACGCCAACGGCGCATCTTTCTTTTTCATCTGCATCTACCTTCACATCGGACGGGGTCTTTACTACGGCTCATACCTTTACAAAGAGACATGAAACATTGGAGTAGTCCTCCTTCTCCTAGTAATAATGACTGCTTTCGTAGGCTACGTTCTTCCATGAGGCCAAATGTCATTTTGAGGTGCAACCGTCATTACCAACCTCCTCTCAGCTGTCCCCTACATCGGAAACTCCTTAGTCCAATGAATCTGAGGGGGATTCTCAGTAGATAACGCCACCCTCACCCGATTCTTTGCCTTCCACTTCCTATTCCCCTTCGTTATCGCAGCAATAACCCTTGTTCACCTCATCTTCCTACACGAAACCGGATCAAACAACCCAACAGGCCTTAACTCAGACGCAGACAAAATTTCGTTCCACCCCTACTTCTCCTACAAAGACCTCTTAGGCTTTGCAGCCCTCCTAATTGCCCTCATCTCATTGGCCCTCTTCTCTCCTAATCTCCTGGGAGACCCAGACAACTTCACCCCCGCCAACCCCATAGTTACACCACCACACATCAAGCCAGAATGATACTTCCTCTTCGCCTACGCTATCCTACGCTCAATCCCTAACAAATTGGGAGGCGTCCTAGCTTTACTAGCCTCCATCCTAGTACTTATAGTAGTACCCATCCTCCACACATCAAAACAACGAAGCTTAACGTTCCGACCCTTTACACAATTCCTCTTCTGACTTTTAATCGCAGACGTTATAATCCTCACCTGAATTGGAGGCATACCAGTAGAACACCCCTTCATCATTATTGGCCAAATCGCATCATTCCTTTACTTCTTCCTATTCCTCATCTTAACCCCTACAGTAGGATGACTCGAAAACAAAGTCCTTGAATGACAATGCAATAGTAGCTCAGCGCCAGAGCGCCGGTCTTGTAAA
KU553535_A__septemfasciatus ------------------ACCCACCCCTTACTTAAAATTGCAAACGACGCACTAGTCGACCTCCCAGCACCAGCCAATATTTCTGTTTGATGAAACTTCGGCTCACTACTGGGACTCTGCTTAGCCGCCCAACTCCTCACAGGCCTTTTCCTCGCCATACACTACACATCAGACATCGCCACAGCCTTCTCATCCGTCGCCCACATCTGTCGTGACGTAAACTACGGTTGACTTATCCGAAACATACACGCCAACGGCGCATCTTTCTTTTTCATCTGCATCTACCTTCACATCGGACGGGGTCTTTACTACGGCTCATACCTTTACAAAGAGACATGAAACATTGGAGTAGTCCTCCTTCTCCTAGTAATAATGACTGCTTTCGTAGGCTACGTTCTTCCATGAGGCCAAATGTCATTTTGAGGTGCAACCGTCATTACCAACCTCCTCTCAGCTGTCCCCTACATCGGAAACTCCTTAGTCCAATGAATCTGAGGGGGATTCTCAGTAGATAACGCCACCCTCACCCGATTCTTTGCCTTCCACTTCCTATTCCCCTTCGTTATCGCAGCAATAACCCTTGTTCACCTCATCTTCCTACACGAAACCGGATCAAACAACCCAACAGGCCTTAACTCAGACGCAGACAAAATTTCGTTCCACCCCTACTTCTCCTACAAAGACCTCTTAGGCTTTGCAGCCCTCCTAATTGCCCTCATCTCATTGGCCCTCTTCTCTCCTAATCTCCTGGGAGACCCAGACAACTTCACCCCCGCCAACCCCATAGTTACACCACCACACATCAAGCCAGAATGATACTTCCTCTTCGCCTACGCTATCCTACGCTCAATCCCTAACAAATTGGGAGGCGTCCTAGCTTTACTAGCCTCCATCCTAGTACTTATAGTAGTACCCATCCTCCACACATCAAAACAACGAAGCTTAACGTTCCGACCCTTTACACAATTCCTCTTCTGACTTTTAATCGCAGACGTTATAATCCTCACCTGAATTGGAGGCATACCAGTAGAACACCCCTTCATCATTATTGGCCAAATCGCATCATTCCTTTACTTCTTCCTATTCCTCATCTTAACCCCTACAGTAGGATGACTCGAAAACAAAGTCCTTGAATGACAATGCAATAGTAGCTCAGCGCCAGAGCGCCGGTCTTGTAAA
KU553536_A__septemfasciatus ------------------ACCCACCCCTTACTTAAAATTGCAAACGACGCACTAGTCGACCTCCCAGCACCAGCCAATATTTCTGTCTGATGAAACTTCGGCTCACTACTGGGACTCTGCTTAGCCGCCCAACTCCTCACAGGCCTTTTCCTCGCCATACACTACACATCAGACATCGCCACAGCCTTCTCATCCGTCGCCCACATCTGTCGTGACGTAAACTACGGTTGACTTATCCGAAACATGCACGCCAATGGCGCATCTTTCTTTTTCATCTGCATCTACCTTCACATCGGACGGGGTCTTTACTACGGCTCATACCTTTACAAAGAGACATGAAACATTGGAGTAATCCTCCTTCTCCTAGTAATAATGACTGCTTTCGTAGGCTACGTTCTTCCATGAGGCCAAATGTCATTTTGAGGTGCAACCGTCATCACCAACCTCCTCTCAGCTGTCCCCTACATCGGAAACTCCTTAGTCCAATGAATCTGAGGGGGATTCTCAGTAGATAATGCCACCCTCACCCGATTCTTTGCCTTCCACTTCCTATTCCCCTTCGTTATCGCAGCAATAACCCTTGTTCACCTCATCTTCCTACACGAAACCGGATCAAACAACCCAACAGGCCTTAACTCAGACGCAGACAAAATTTCGTTCCACCCCTACTTCTCCTACAAAGACCTCTTAGGCTTCGCAGCCCTCCTAATTGCCCTCATCTCACTGGCCCTCTTCTCCCCCAATCTCCTAGGAGACCCAGATAACTTCACCCCCGCCAACCCCATAGTCACACCACCACATATCAAGCCAGAATGATACTTCCTCTTCGCCTACGCTATCCTACGCTCAATCCCTAACAAATTGGGAGGCGTCCTAGCTTTACTAGCCTCCATCCTAGTACTTATAGTAGTACCCATCCTCCACACATCAAAACAACGAAGCTTAACATTCCGACCCTTTACACAATTCCTCTTCTGACTTTTAATCGCAGACGTTATAATCCTCACCTGAATCGGAGGCATACCAGTAGAACACCCCTTCATCATTATTGGCCAAATCGCATCATTCCTTTACTTCTTCCTATTCCTCATCTTAACCCCTACAGTAGGATGACTCGAAAACAAAGTCCTTGAATGACAATGCAATAGTAGCTCAGCGTCAGAGCGCCGGTCTTGTAAA
KU553537_A__septemfasciatus ------------------ACCCACCCCTTACTTAAAATTGCAAACGACGCACTAGTCGACCTCCCAGCACCAGCCAATATTTCTGTTTGATGAAACTTCGGCTCACTACTGGGACTCTGCTTAGCCGCCCAACTCCTCACAGGCCTTTTCCTCGCCATACACTACACATCAGACATCGCCACAGCCTTCTCATCCGTCGCCCACATCTGTCGTGACGTAAACTACGGTTGACTTATCCGAAACATACACGCCAACGGCGCATCTTTCTTTTTCATCTGCATCTACCTTCACATCGGACGGGGTCTTTACTACGGCTCATACCTTTACAAAGAGACATGAAACATTGGAGTAGTCCTCCTTCTCCTAGTAATAATGACTGCTTTCGTAGGCTACGTTCTTCCATGAGGCCAAATGTCATTTTGAGGTGCAACCGTCATTACCAACCTCCTCTCAGCTGTCCCCTACATCGGAAACTCCTTAGTCCAATGAATCTGAGGGGGATTCTCAGTAGATAACGCCACCCTCACCCGATTCTTTGCCTTCCACTTCCTATTCCCCTTCGTTATCGCAGCAATAACCCTTGTTCACCTCATCTTCCTACACGAAACCGGATCAAACAACCCAACAGGCCTTAACTCAGACGCAGACAAAATTTCGTTCCACCCCTACTTCTCCTACAAAGACCTCTTAGGCTTTGCAGCCCTCCTAATTGCCCTCATCTCATTGGCCCTCTTCTCTCCTAATCTCCTGGGAGACCCAGACAACTTCACCCCCGCCAACCCCATAGTTACACCACCACACATCAAGCCAGAATGATACTTCCTCTTCGCCTACGCTATCCTACGCTCAATCCCTAACAAATTGGGAGGCGTCCTAGCTTTACTAGCCTCCATCCTAGTACTTATAGTAGTACCCATCCTCCACACATCAAAACAACGAAGCTTAACGTTCCGACCCTTTACACAATTCCTCTTCTGACTTTTAATCGCAGACGTTATAATCCTCACCTGAATTGGAGGCATACCAGTAGAACACCCCTTCATCATTATTGGCCAAATCGCATCATTCCTTTACTTCTTCCTATTCCTCATCTTAACCCCTACAGTAGGATGACTCGAAAACAAAGTCCTTGAATGACAATGCAATAGTAGCTCAGCGCCAGAGCGCCGGTCTTGTAAA
KU553538_A__septemfasciatus ------------------ACCCACCCCTTACTTAAAATTGCAAACGACGCACTAGTCGACCTCCCAGCACCAGCCAATATTTCTGTCTGATGAAACTTCGGCTCACTACTGGGACTCTGCTTAGCCGCCCAACTCCTCACAGGCCTTTTCCTCGCCATACACTACACATCAGACATCGCCACAGCCTTCTCATCCGTCGCCCACATCTGTCGTGACGTAAACTACGGTTGACTTATCCGAAACATGCACGCCAATGGCGCATCTTTCTTTTTCATCTGCATCTACCTTCACATCGGACGGGGTCTTTACTACGGCTCATACCTTTACAAAGAGACATGAAACATTGGAGTAATCCTCCTTCTCCTAGTAATAATGACTGCTTTCGTAGGCTACGTTCTTCCATGAGGCCAAATGTCATTTTGAGGTGCAACCGTCATCACCAACCTCCTCTCAGCTGTCCCCTACATCGGAAACTCCTTAGTCCAATGAATCTGAGGGGGATTCTCAGTAGATAATGCCACCCTCACCCGATTCTTTGCCTTCCACTTCCTATTCCCCTTCGTTATCGCAGCAATAACCCTTGTTCACCTCATCTTCCTACACGAAACCGGATCAAACAACCCAACAGGCCTTAACTCAGACGCAGACAAAATTTCGTTCCACCCCTACTTCTCCTACAAAGACCTCTTAGGCTTCGCAGCCCTCCTAATTGCCCTCATCTCACTGGCCCTCTTCTCCCCCAATCTCCTAGGAGACCCAGATAACTTCACCCCCGCCAACCCCATAGTCACACCACCACATATCAAGCCAGAATGATACTTCCTCTTCGCCTACGCTATCCTACGCTCAATCCCTAACAAATTGGGAGGCGTCCTAGCTTTACTAGCCTCCATCCTAGTACTTATAGTAGTACCCATCCTCCACACATCAAAACAACGAAGCTTAACATTCCGACCCTTTACACAATTCCTCTTCTGACTTTTAATCGCAGACGTTATAATCCTCACCTGAATCGGAGGCATACCAGTAGAACACCCCTTCATCATTATTGGCCAAATCGCATCATTCCTTTACTTCTTCCTATTCCTCATCTTAACCCCTACAGTAGGATGACTCGAAAACAAAGTCCTTGAATGACAATGCAATAGTAGCTCAGCGTCAGAGCGCCGGTCTTGTAAA
KU553539_A__septemfasciatus ------------------ACCCACCCCTTACTTAAAATTGCAAACGACGCACTAGTCGACCTCCCAGCACCAGCCAATATTTCTGTCTGATGAAACTTCGGCTCACTACTGGGACTCTGCTTAGCCGCCCAACTCCTCACAGGCCTTTTCCTCGCCATACACTACACATCAGACATCGCCACAGCCTTCTCATCCGTCGCCCACATCTGTCGTGACGTAAACTACGGTTGACTTATCCGAAACATGCACGCCAATGGCGCATCTTTCTTTTTCATCTGCATCTACCTTCACATCGGACGGGGTCTTTACTACGGCTCATACCTTTACAAAGAGACATGAAACATTGGAGTAATCCTCCTTCTCCTAGTAATAATGACTGCTTTCGTAGGCTACGTTCTTCCATGAGGCCAAATGTCATTTTGAGGTGCAACCGTCATCACCAACCTCCTCTCAGCTGTCCCCTACATCGGAAACTCCTTAGTCCAATGAATCTGAGGGGGATTCTCAGTAGATAATGCCACCCTCACCCGATTCTTTGCCTTCCACTTCCTATTCCCCTTCGTTATCGCAGCGATAACCCTTGTTCACCTCATCTTCCTACACGAAACCGGATCAAACAACCCAACAGGCCTTAATTCAGACGCAGACAAAATTTCGTTCCACCCCTACTTCTCCTACAAAGACCTCTTAGGCTTTGCAGCCCTCCTAATTGCCCTCATCTCACTGGCCCTCTTCTCCCCCAATCTCCTAGGAGACCCAGACAACTTCACCCCCGCCAACCCCATAGTCACACCGCCACATATCAAGCCAGAATGATACTTCCTCTTCGCCTACGCTATCCTACGCTCAATCCCTAACAAATTGGGAGGCGTCCTAGCTTTACTAGCCTCCATCCTAGTACTTATAGTAGTACCCATCCTCCACACATCAAAACAACGAAGCTTAACATTCCGACCCTTTACACAATTCCTCTTCTGACTTTTAATCGCAGACGTTATAATCCTCACCTGAATCGGGGGCATACCAGTAGAACACCCCTTCATCATTATTGGCCAAATCGCATCATTCCTCTACTTCTTCCTATTCCTCATCTTAACCCCTACAGTAGGATGACTCGAAAACAAAGTCCTTGAATGACAATGCAATAGTAGCTCAGCGTCAGAGCGCCGGTCTTGTAAA
KU553540_A__septemfasciatus ------------------ACCCACCCCTTACTTAAAATTGCAAACGACGCACTAGTCGACCTCCCAGCACCAGCCAATATTTCTGTCTGATGAAACTTCGGCTCACTACTGGGACTCTGCTTAGCCGCCCAACTCCTCACAGGCCTTTTCCTCGCCATACACTACACATCAGACATCGCCACAGCCTTCTCATCCGTCGCCCACATCTGTCGTGACGTAAACTACGGTTGACTTATCCGAAACATGCACGCCAATGGCGCATCTTTCTTTTTCATCTGCATCTACCTTCACATCGGACGGGGTCTTTACTACGGCTCATACCTTTACAAAGAGACATGAAACATTGGAGTAATCCTCCTTCTCCTAGTAATAATGACTGCTTTCGTAGGCTACGTCCTTCCATGAGGCCAAATGTCATTTTGAGGTGCAACCGTCATCACCAACCTCCTCTCAGCTGTCCCCTACATCGGAAACTCCTTAGTCCAATGAATCTGAGGGGGATTCTCAGTAGATAATGCCACCCTCACCCGATTCTTTGCCTTCCACTTCCTATTCCCCTTCGTTATCGCAGCAATAACCCTTGTTCACCTCATCTTCCTACACGAAACCGGATCAAACAACCCAACAGGCCTTAATTCAGACGCAGACAAAATTTCGTTCCACCCCTACTTCTCCTACAAAGACCTCTTAGGCTTCGCAGCCCTCCTAATTGCCCTCATCTCACTGGCCCTCTTCTCCCCCAACCTCCTAGGAGACCCAGATAACTTCACCCCCGCCAACCCCATAGTCACACCACCACATATCAAGCCAGAATGATACTTCCTCTTCGCCTACGCTATCCTACGCTCAATCCCTAACAAATTGGGAGGCGTCCTAGCTTTACTAGCCTCCATCCTAGTACTTATAGTAGTACCCATCCTCCACACATCAAAACAACGAAGCTTAACATTCCGACCCTTTACACAATTCCTCTTCTGACTTTTAATCGCAGACGTTATAATCCTCACCTGAATCGGAGGCATACCAGTAGAACACCCCTTCATCATTATTGGCCAAATCGCATCATTCCTTTACTTCTTCCTATTCCTCATCTTAACCCCTACAGTAGGATGACTCGAAAACAAAGTCCTTGAATGACAATGCAATAGTAGCTCAGCGTCAGAGCGCCGGTCTTGTAAA
KU553541_A__septemfasciatus ------------------ACCCACCCCTTACTTAAAATTGCAAACGACGCACTAGTCGACCTCCCAGCACCAGCCAATATTTCTGTCTGATGAAACTTCGGCTCACTACTGGGACTCTGCTTAGCCGCCCAACTCCTCACAGGCCTTTTCCTCGCCATACACTACACATCAGACATCGCCACAGCCTTCTCATCCGTCGCCCACATCTGTCGTGACGTAAACTACGGTTGACTTATCCGAAACATGCACGCCAATGGCGCATCTTTCTTTTTCATCTGCATCTACCTTCACATCGGACGGGGTCTTTACTACGGCTCATACCTTTACAAAGAGACATGAAACATTGGAGTAATCCTCCTTCTCCTAGTAATAATGACTGCTTTCGTAGGCTACGTTCTTCCATGAGGCCAAATGTCATTTTGAGGTGCAACCGTCATCACCAACCTCCTCTCAGCTGTCCCCTACATCGGAAACTCCTTAGTCCAATGAATCTGAGGGGGATTCTCAGTAGATAATGCCACCCTCACCCGATTCTTTGCCTTCCACTTCCTATTCCCCTTCGTTATCGCAGCAATAACCCTTGTTCACCTCATCTTCCTACACGAAACCGGATCAAACAACCCAACAGGCCTTAACTCAGACGCAGACAAAATTTCGTTCCACCCCTACTTCTCCTACAAAGACCTCTTAGGCTTCGCAGCCCTCCTAATTGCCCTCATCTCACTGGCCCTCTTCTCCCCCAATCTCCTAGGAGACCCAGATAACTTCACCCCCGCCAACCCCATAGTCACACCACCACATATCAAGCCAGAATGATACTTCCTCTTCGCCTACGCTATCCTACGCTCAATCCCTAACAAATTGGGAGGCGTCCTAGCTTTACTAGCCTCCATCCTAGTACTTATAGTAGTACCCATCCTCCACACATCAAAACAACGAAGCTTAACATTCCGACCCTTTACACAATTCCTCTTCTGACTTTTAATCGCAGACGTTATAATCCTCACCTGAATCGGAGGCATACCAGTAGAACACCCCTTCATCATTATTGGCCAAATCGCATCATTCCTTTACTTCTTCCTATTCCTCATCTTAACCCCTACAGTAGGATGACTCGAAAACAAAGTCCTTGAATGACAATGCAATAGTAGCTCAGCGTCAGAGCGCCGGTCTTGTAAA
KU553542_A__septemfasciatus ------------------ACCCACCCCTTACTTAAAATTGCAAACGACGCACTAGTCGACCTCCCAGCACCAGCCAATATTTCTGTCTGATGAAACTTCGGCTCACTACTGGGACTCTGCTTAGCCGCCCAACTCCTCACAGGCCTTTTCCTCGCCATACACTACACATCAGACATCGCCACAGCCTTCTCATCCGTCGCCCACATCTGTCGTGACGTAAACTACGGTTGACTTATCCGAAACATGCACGCCAATGGCGCATCTTTCTTTTTCATCTGCATCTACCTTCACATCGGACGGGGTCTTTACTACGGCTCATACCTTTACAAAGAGACATGAAACATTGGAGTAATCCTCCTTCTCCTAGTAATAATGACTGCTTTCGTAGGCTACGTTCTTCCATGAGGCCAAATGTCATTTTGAGGTGCAACCGTCATCACCAACCTCCTCTCAGCTGTCCCCTACATCGGAAACTCCTTAGTCCAATGAATCTGAGGGGGATTCTCAGTAGATAATGCCACCCTCACCCGATTCTTTGCCTTCCACTTCCTATTCCCCTTCGTTATCGCAGCAATAACCCTTGTTCACCTCATCTTCCTACACGAAACCGGATCAAACAACCCAACAGGCCTTAATTCAGACGCAGACAAAATTTCGTTCCACCCCTACTTCTCCTACAAAGACCTCTTAGGCTTCGCAGCCCTCCTAATTGCCCTCATCTCACTGGCCCTCTTCTCCCCCAATCTCCTAGGAGACCCAGATAACTTCACCCCCGCCAACCCCATAGTCACACCACCACATATCAAGCCAGAATGATACTTCCTCTTCGCCTACGCTATCCTACGCTCAATCCCTAACAAATTGGGAGGCGTCCTAGCTTTACTAGCCTCCATCCTAGTACTTATAGTAGTACCCATCCTCCACACATCAAAACAACGAAGCTTAACATTCCGACCCTTTACACAATTCCTCTTCTGACTTTTAATCGCAGACGTTATAATCCTCACCTGAATCGGAGGCATACCAGTAGAACACCCCTTCATCATTATTGGCCAAATCGCATCATTCCTTTACTTCTTCCTATTCCTCATCTTATCCCCTACAGTAGGATGACTCGAAAACAAAGTCCTTGAATGACAATGCAATAGTAGCTCAGCGTCAGAGCGCCGGTCTTGTAAA
KU553543_A__septemfasciatus ------------------ACCCACCCCTTACTTAAAATTGCAAACGACGCACTAGTCGACCTCCCAGCACCAGCCAATATTTCTGTCTGATGAAACTTCGGCTCACTACTGGGACTCTGCTTAGCCGCCCAACTCCTCACAGGCCTTTTCCTCGCCATACACTACACATCAGACATCGCCACAGCCTTCTCATCCGTCGCCCACATCTGTCGTGACGTAAACTACGGTTGACTTATCCGAAACATGCACGCCAATGGCGCATCTTTCTTTTTCATCTGCATCTACCTTCACATCGGACGGGGTCTTTACTACGGCTCATACCTTTACAAAGAGACATGAAACATTGGAGTAATCCTCCTTCTCCTAGTAATAATGACTGCTTTCGTAGGCTACGTTCTTCCATGAGGCCAAATGTCATTTTGAGGTGCAACCGTCATCACCAACCTCCTCTCAGCTGTCCCCTACATCGGAAACTCCTTAGTCCAATGAATCTGAGGGGGATTCTCAGTAGATAATGCCACCCTCACCCGATTCTTTGCCTTCCACTTCCTATTCCCCTTCGTTATCGCAGCAATAACCCTTGTTCACCTCATCTTCCTACACGAAACCGGATCAAACAACCCAACAGGCCTTAACTCAGACGCAGACAAAATTTCGTTCCACCCCTACTTCTCCTACAAAGACCTCTTAGGCTTCGCAGCCCTCCTAATTGCCCTCATCTCACTGGCCCTCTTCTCCCCCAATCTCCTAGGAGACCCAGATAACTTCACCCCCGCCAACCCCATAGTCACACCACCACATATCAAGCCAGAATGATACTTCCTCTTCGCCTACGCTATCCTACGCTCAATCCCTAACAAATTGGGAGGCGTCCTAGCTTTACTAGCCTCCATCCTAGTACTTATAGTAGTACCCATCCTCCACACATCAAAACAACGAAGCTTAACATTCCGACCCTTTACACAATTCCTCTTCTGACTTTTAATCGCAGACGTTATAATCCTCACCTGAATCGGAGGCATACCAGTAGAACACCCCTTCATCATTATTGGCCAAATCGCATCATTCCTTTACTTCTTCCTATTCCTCATCTTAACCCCTACAGTAGGATGACTCGAAAACAAAGTCCTTGAATGACAATGCAATAGTAGCTCAGCGTCAGAGCGCCGGTCTTGTAAA
KU553544_A__septemfasciatus ------------------ACCCACCCCTTACTTAAAATTGCAAACGACGCACTAGTCGACCTCCCAGCACCAGCCAATATTTCTGTCTGATGAAACTTCGGCTCACTACTGGGACTCTGCTTAGCCGCCCAACTCCTCACAGGCCTTTTCCTCGCCATACACTACACATCAGACATCGCCACAGCCTTCTCATCCGTCGCCCACATCTGTCGTGACGTAAACTACGGTTGACTTATCCGAAACATGCACGCCAATGGCGCATCTTTCTTTTTCATCTGCATCTACCTTCACATCGGACGGGGTCTTTACTACGGCTCATACCTTTACAAAGAGACATGAAACATTGGAGTAATCCTCCTTCTCCTAGTAATAATGACTGCTTTCGTAGGCTACGTCCTTCCATGAGGCCAAATGTCATTTTGAGGTGCAACCGTCATCACCAACCTCCTCTCAGCTGTCCCCTACATCGGAAACTCCTTAGTCCAATGAATCTGAGGGGGATTCTCAGTAGATAATGCCACCCTCACCCGATTCTTTGCCTTCCACTTCCTATTCCCCTTCGTTATCGCAGCAATAACCCTTGTTCACCTCATCTTCCTACACGAAACCGGATCAAACAACCCAACAGGCCTTAATTCAGACGCAGACAAAATTTCGTTCCACCCCTACTTCTCCTACAAAGACCTCTTAGGCTTCGCAGCCCTCCTAATTGCCCTCATCTCACTGGCCCTCTTCTCCCCCAATCTCCTAGGAGACCCAGATAACTTCACCCCCGCCAACCCCATAGTCACACCACCACATATCAAGCCAGAATGATACTTCCTCTTCGCCTACGCTATCCTACGCTCAATCCCTAACAAATTGGGAGGCGTCCTAGCTTTACTAGCCTCCATCCTAGTACTTATAGTAGTACCCATCCTCCACACATCAAAACAACGAAGCTTAACATTCCGACCCTTTACACAATTCCTCTTCTGACTTTTAATCGCAGACGTTATAATCCTCACCTGAATCGGAGGCATACCAGTAGAACACCCCTTCATCATTATTGGCCAAATCGCATCATTCCTTTACTTCTTCCTATTCCTCATCTTAACCCCTACAGTAGGATGACTCGAAAACAAAGTCCTTGAATGACAATGCAATAGTAGCTCAGCGTCAGAGCGCCGGTCTTGTAAA
KU553545_A__septemfasciatus ------------------ACCCACCCCTTACTTAAAATTGCAAACGACGCACTAGTCGACCTCCCAGCACCAGCCAATATTTCTGTCTGATGAAACTTCGGCTCACTACTGGGACTCTGCTTAGCCGCCCAACTCCTCACAGGCCTTTTCCTCGCCATACACTACACATCAGACATCGCCACAGCCTTCTCATCCGTCGCCCACATCTGTCGTGACGTAAACTACGGTTGACTTATCCGAAACATGCACGCCAATGGCGCATCTTTCTTTTTCATCTGCATCTACCTTCACATCGGACGGGGTCTTTACTACGGCTCATACCTTTACAAAGAGACATGAAACATTGGAGTAATCCTCCTTCTCCTAGTAATAATGACTGCTTTCGTAGGCTACGTTCTTCCATGAGGCCAAATGTCATTTTGAGGTGCAACCGTCATCACCAACCTCCTCTCAGCTGTCCCCTACATCGGAAACTCCTTAGTCCAATGAATCTGAGGAGGATTCTCAGTAGATAATGCCACCCTCACCCGATTCTTTGCCTTCCACTTCCTATTCCCCTTCGTTATCGCAGCAATAACCCTTGTTCACCTCATCTTCCTACACGAAACCGGATCAAACAACCCAACAGGCCTTAATTCAGACGCAGACAAAATTTCGTTCCACCCCTACTTCTCCTACAAAGACCTCTTAGGCTTTGCAGCCCTCCTAATTGCCCTCATCTCACTGGCCCTCTTCTCCCCCAATCTCCTAGGAGACCCAGATAACTTCACCCCCGCCAACCCCATAGTCACACCACCACATATCAAGCCAGAATGATACTTCCTCTTCGCCTACGCTATCCTACGCTCAATCCCTAACAAATTGGGAGGCGTCCTAGCTTTACTAGCCTCCATCCTAGTACTTATAGTAGTACCCATCCTCCACACATCAAAACAACGAAGCTTAACATTCCGACCCTTTACACAATTCCTCTTCTGACTTTTAATCGCAGACGTTATAATCCTCACCTGAATCGGGGGCATACCAGTAGAACACCCCTTCATCATTATTGGCCAAATCGCATCATTCCTTTACTTCTTCCTATTCCTCATCTTAACCCCTACAGTAGGATGACTCGAAAACAAAGTCCTTGAATGACAATGCAATAGTAGCTCAGCGTCAGAGCGCCGGTCTTGTAA-
KU553546_A__septemfasciatus ------------------ACCCACCCCTTACTTAAAATTGCAAACGACGCACTAGTCGACCTCCCAGCACCAGCCAATATTTCTGTTTGATGAAACTTCGGCTCACTACTGGGACTCTGCTTAGCCGCCCAACTCCTCACAGGCCTTTTCCTCGCCATACACTACACATCAGACATCGCCACAGCCTTCTCATCCGTCGCCCACATCTGTCGTGACGTAAACTACGGTTGACTTATCCGAAACATACACGCCAACGGCGCATCTTTCTTTTTCATCTGCATCTACCTTCACATCGGACGGGGTCTTTACTACGGCTCATACCTTTACAAAGAGACATGAAACATTGGAGTAGTCCTCCTTCTCCTAGTAATAATGACTGCTTTCGTAGGCTACGTTCTTCCATGAGGCCAAATGTCATTTTGAGGTGCAACCGTCATTACCAACCTCCTCTCAGCTGTCCCCTACATCGGAAACTCCTTAGTCCAATGAATCTGAGGGGGATTCTCAGTAGATAACGCCACCCTCACCCGATTCTTTGCCTTCCACTTCCTATTCCCCTTCGTTATCGCAGCAATAACCCTTGTTCACCTCATCTTCCTACACGAAACCGGATCAAACAACCCAACAGGCCTTAACTCAGACGCAGACAAAATTTCGTTCCACCCCTACTTCTCCTACAAAGACCTCTTAGGCTTTGCAGCCCTCCTAATTGCCCTCATCTCATTGGCCCTCTTCTCTCCTAATCTCCTGGGAGACCCAGACAACTTCACCCCCGCCAACCCCATAGTTACACCACCACACATCAAGCCAGAATGATACTTCCTCTTCGCCTACGCTATCCTACGCTCAATCCCTAACAAATTGGGAGGCGTCCTAGCTTTACTAGCCTCCATCCTAGTACTTATAGTAGTACCCATCCTCCACACATCAAAACAACGAAGCTTAACGTTCCGACCCTTTACACAATTCCTCTTCTGACTTTTAATCGCAGACGTTATAATCCTCACCTGAATTGGAGGCATACCAGTAGAACACCCCTTCATCATTATTGGCCAAATCGCATCATTCCTTTACTTCTTCCTATTCCTCATCTTAACCCCTACAGTAGGATGACTCGAAAACAAAGTCCTTGAATGACAATGCAATAGTAGCTCAGCGCCAGAGCGCCGGTCTTGTAAA
KU553547_A__septemfasciatus ------------------ACCCACCCCTTACTTAAAATTGCAAACGACGCACTAGTCGACCTCCCAGCACCAGCCAATATTTCTGTCTGATGAAACTTCGGCTCACTACTGGGACTCTGCTTAGCCGCCCAACTCCTCACAGGCCTTTTCCTCGCCATACACTACACATCAGACATCGCCACAGCCTTCTCATCCGTCGCCCACATCTGTCGTGACGTAAACTACGGTTGACTTATCCGAAACATGCACGCCAATGGCGCATCTTTCTTTTTCATCTGCATCTACCTTCACATCGGACGGGGTCTTTACTACGGCTCATACCTTTACAAAGAGACATGAAACATTGGAGTAATCCTCCTTCTCCTAGTAATAATGACTGCTTTCGTAGGCTACGTCCTTCCATGAGGCCAAATGTCATTTTGAGGTGCAACCGTCATCACCAACCTCCTCTCAGCTGTCCCCTACATCGGAAACTCCTTAGTCCAATGAATCTGAGGGGGATTCTCAGTAGATAATGCCACCCTCACCCGATTCTTTGCCTTCCACTTCCTATTCCCCTTCGTTATCGCAGCAATAACCCTTGTTCACCTCATCTTCCTACACGAAACCGGATCAAACAACCCAACAGGCCTTAATTCAGACGCAGACAAAATTTCGTTCCACCCCTACTTCTCCTACAAAGACCTCTTAGGCTTCGCAGCCCTCCTAATTGCCCTCATCTCACTGGCCCTCTTCTCCCCCAATCTCCTAGGAGACCCAGATAACTTCACCCCCGCCAACCCCATAGTCACACCACCACATATCAAGCCAGAATGATACTTCCTCTTCGCCTACGCTATCCTACGCTCAATCCCTAACAAATTGGGAGGCGTCCTAGCTTTACTAGCCTCCATCCTAGTACTTATAGTAGTACCCATCCTCCACACATCAAAACAACGAAGCTTAACATTCCGACCCTTTACACAATTCCTCTTCTGACTTTTAATCGCAGACGTTATAATCCTCACCTGAATCGGAGGCATACCAGTAGAACACCCCTTCATCATTATTGGCCAAATCGCATCATTCCTTTACTTCTTCCTATTCCTCATCTTAACCCCTACAGTAGGATGACTCGAAAACAAAGTCCTTGAATGACAATGCAATAGTAGCTCAGCGTCAGAGCGCCGGTCTTGTAAA
KU553548_A__septemfasciatus ------------------ACCCACCCCTTACTTAAAATTGCAAACGACGCACTAGTCGACCTCCCAGCACCAGCCAATATTTCTGTCTGATGAAACTTCGGCTCACTACTGGGACTCTGCTTAGCCGCCCAACTCCTCACAGGCCTTTTCCTCGCCATACACTACACATCAGACATCGCCACAGCCTTCTCATCCGTCGCCCACATCTGTCGTGACGTAAACTACGGTTGACTTATCCGAAACATGCACGCCAATGGCGCATCTTTCTTTTTCATCTGCATCTACCTTCACATCGGACGGGGTCTTTACTACGGCTCATACCTTTACAAAGAGACATGAAACATTGGAGTAATCCTCCTTCTCCTAGTAATAATGACTGCTTTCGTAGGCTACGTTCTTCCATGAGGCCAAATGTCATTTTGAGGTGCAACCGTCATCACCAACCTCCTCTCAGCTGTCCCCTACATCGGAAACTCCTTAGTCCAATGAATCTGAGGAGGATTCTCAGTAGATAATGCCACCCTCACCCGATTCTTTGCCTTCCACTTCCTATTCCCCTTCGTTATCGCAGCAATAACCCTTGTTCACCTCATCTTCCTACACGAAACCGGATCAAACAACCCAACAGGCCTTAATTCAGACGCAGACAAAATTTCGTTCCACCCCTACTTCTCCTACAAAGACCTCTTAGGCTTTGCAGCCCTCCTAATTGCCCTCATCTCACTGGCCCTCTTCTCCCCCAATCTCCTAGGAGACCCAGATAACTTCACCCCCGCCAACCCCATAGTCACACCACCACATATCAAGCCAGAATGATACTTCCTCTTCGCCTACGCTATCCTACGCTCAATCCCTAACAAATTGGGAGGCGTCCTAGCTTTACTAGCCTCCATCCTAGTACTTATAGTAGTACCCATCCTCCACACATCAAAACAACGAAGCTTAACATTCCGACCCTTTACACAATTCCTCTTCTGACTTTTAATCGCAGACGTTATAATCCTCACCTGAATCGGGGGCATACCAGTAGAACACCCCTTCATCATTATTGGCCAAATCGCATCATTCCTTTACTTCTTCCTATTCCTCATCTTAACCCCTACAGTAGGATGGCTCGAAAACAAAGTCCTTGAATGACAATGCAATAGTAGCTCAGCGTCAGAGCGCCGGTCTTGTAA-
KU553549_A__septemfasciatus ------------------ACCCACCCCTTACTTAAAATTGCAAACGACGCACTAGTCGACCTCCCAGCACCAGCCAATATTTCTGTCTGATGAAACTTCGGCTCACTACTGGGACTCTGCTTAGCCGCCCAACTCCTCACAGGCCTTTTCCTCGCCATACACTACACATCAGACATCGCCACAGCCTTCTCATCCGTCGCCCACATCTGTCGTGACGTAAACTACGGTTGACTTATCCGAAACATGCACGCCAATGGCGCATCTTTCTTTTTCATCTGCATCTACCTTCACATCGGACGGGGTCTTTACTACGGCTCATACCTTTACAAAGAGACATGAAACATTGGAGTAATCCTCCTTCTCCTAGTAATAATGACTGCTTTCGTAGGCTACGTTCTTCCATGAGGCCAAATGTCATTTTGAGGTGCAACCGTCATCACCAACCTCCTCTCAGCTGTCCCCTACATCGGAAACTCCTTAGTCCAATGAATCTGAGGAGGATTCTCAGTAGATAATGCCACCCTCACCCGATTCTTTGCCTTCCACTTCCTATTCCCCTTCGTTATCGCAGCAATAACCCTTGTTCACCTCATCTTCCTACACGAAACCGGATCAAACAACCCAACAGGCCTTAATTCAGACGCAGACAAAATTTCGTTCCACCCCTACTTCTCCTACAAAGACCTCTTAGGCTTTGCAGCCCTCCTAATTGCCCTCATCTCACTGGCCCTCTTCTCCCCCAATCTCCTAGGAGACCCAGATAACTTCACCCCCGCCAACCCCATAGTCACACCACCACATATCAAGCCAGAATGATACTTCCTCTTCGCCTACGCTATCCTACGCTCAATCCCTAACAAATTGGGAGGCGTCCTAGCTTTACTAGCCTCCATCCTAGTACTTATAGTAGTACCCATCCTCCACACATCAAAACAACGAAGCTTAACATTCCGACCCTTTACACAATTCCTCTTCTGACTTTTAATCGCAGACGTTATAATCCTCACCTGAATCGGGGGCATACCAGTAGAACACCCCTTCATCATTATTGGCCAAATCGCATCATTCCTTTACTTCTTCCTATTCCTCATCTTAACCCCTACAGTAGGATGGCTCGAAAACAAAGTCCTTGAATGACAATGCAATAGTAGCTCAGCGTCAGAGCGCCGGTCTTGTAA-
KU553550_A__septemfasciatus ------------------ACCCACCCCTTACTTAAAATTGCAAACGACGCACTAGTCGACCTCCCAGCACCAGCCAATATTTCTGTTTGATGAAACTTCGGCTCACTACTGGGACTCTGCTTAGCCGCCCAACTCCTCACAGGCCTTTTCCTCGCCATACACTACACATCAGACATCGCCACAGCCTTCTCATCCGTCGCCCACATCTGTCGTGACGTAAACTACGGTTGACTTATCCGAAACATACACGCCAACGGCGCATCTTTCTTTTTCATCTGCATCTACCTTCACATCGGACGGGGTCTTTACTACGGCTCATACCTTTACAAAGAGACATGAAACATTGGAGTAGTCCTCCTTCTCCTAGTAATAATGACTGCTTTCGTAGGCTACGTTCTTCCATGAGGCCAAATGTCATTTTGAGGTGCAACCGTCATTACCAACCTCCTCTCAGCTGTCCCCTACATCGGAAACTCCTTAGTCCAATGAATCTGAGGGGGATTCTCAGTAGATAACGCCACCCTCACCCGATTCTTTGCCTTCCACTTCCTATTCCCCTTCGTTATCGCAGCAATAACCCTTGTTCACCTCATCTTCCTACACGAAACCGGATCAAACAACCCAACAGGCCTTAACTCAGACGCAGACAAAATTTCGTTCCACCCCTACTTCTCCTACAAAGACCTCTTAGGCTTTGCAGCCCTCCTAATTGCCCTCATCTCATTGGCCCTCTTCTCTCCTAATCTCCTGGGAGACCCAGACAACTTCACCCCCGCCAACCCCATAGTTACACCACCACACATCAAGCCAGAATGATACTTCCTCTTCGCCTACGCTATCCTACGCTCAATCCCTAACAAATTGGGAGGCGTCCTAGCTTTACTAGCCTCCATCCTAGTACTTATAGTAGTACCCATCCTCCACACATCAAAACAACGAAGCTTAACGTTCCGACCCTTTACACAATTCCTCTTCTGACTTTTAATCGCAGACGTTATAATCCTCACCTGAATTGGAGGCATACCAGTAGAACACCCCTTCATCATTATTGGCCAAATCGCATCATTCCTTTACTTCTTCCTATTCCTCATCTTAACCCCTACAGTAGGATGACTCGAAAACAAAGTCCTTGAATGACAATGCAATAGTAGCTCAGCGCCAGAGCGCCGGTCTTGTAAA
KU553551_A__sordidus ------------------ACCCACCCCTTACTTAAAATTGCAAACGACGCACTAGTTGACCTCCCAGCACCAGCCAATATTTCTGTCTGATGAAACTTCGGCTCACTACTGGGACTCTGCTTAGCCGCCCAACTCCTCACAGGCCTTTTCCTCGCCATACACTACACATCAGACATCGCCACAGCCTTCTCATCCGTCGCCCACATCTGTCGTGACGTAAACTACGGTTGACTAATCCGAAACATACATGCTAATGGCGCATCTTTCTTTTTCATCTGCATTTACCTTCACATCGGACGGGGTCTCTACTACGGCTCATACCTCTACAAAGAGACATGAAACATCGGAGTAATTCTTCTTCTCCTAGTAATAATAACTGCTTTCGTAGGCTACGTCCTCCCATGAGGCCAAATGTCATTCTGGGGTGCAACCGTCATTACCAACCTCCTATCGGCCGTCCCCTACATCGGAAACTCCCTAGTCCAATGAATCTGAGGGGGGTTCTCAGTAGATAACGCCACCCTCACCCGATTCTTCGCCTTCCACTTCCTATTCCCCTTCGTTATCGCAGCAATAACCCTCGTCCACCTCATCTTCCTGCACGAAACCGGGTCAAACAACCCAACAGGCCTTAACTCAGACGCGGACAAAATCTCGTTCCACCCCTATTTCTCCTACAAAGACCTATTAGGCTTCGCAGCCCTCCTAATCGCCCTCATTTCACTAGCCCTCTTCTCCCCTAACCTCCTAGGAGACCCAGATAATTTCACCCCCGCCAACCCCATAGTCACACCACCACATATCAAGCCAGAATGATACTTCCTTTTCGCTTACGCCATCCTACGCTCAATCCCTAACAAATTAGGAGGCGTTCTAGCCTTACTAGCCTCCATCCTCGTACTTATAGTAGTACCCATCCTCCACACATCAAAACAACGAAGCCTAACATTCCGACCCTTTACACAATTCCTCTTCTGACTTTTAATCGCAGACGTTATAATCCTCACTTGAATCGGAGGAATACCAGTAGAACACCCCTTCATTATCATCGGCCAAGTCGCATCATTCCTTTACTTCTTCCTCTTCCTCGTTCTAACTCCTACAGTAGGATGACTCGAAAACAAAGTCCTTGAATGACAATGCAATAGTAGCTCAGCGTCAGAGCGCCGGTCTTGTAAA
KU553552_A__sordidus ------------------ACCCACCCCTTACTTAAAATTGCAAACGACGCACTAGTTGACCTCCCAGCACCAGCCAATATTTCTGTCTGATGAAACTTCGGCTCACTACTGGGACTCTGCTTAGCCGCCCAACTCCTCACAGGCCTTTTCCTCGCCATACACTACACATCAGACATCGCCACAGCCTTCTCATCCGTCGCCCACATCTGTCGTGACGTAAACTACGGTTGACTAATCCGAAACATACATGCTAATGGCGCATCTTTCTTTTTTATCTGCATTTACCTTCACATCGGACGGGGTCTCTACTACGGCTCATACCTCTACAAAGAGACATGAAACATCGGAGTAATTCTTCTTCTCCTAGTAATAATAACTGCTTTCGTAGGCTACGTCCTCCCATGAGGCCAAATGTCATTCTGGGGTGCAACCGTCATTACCAACCTCCTATCGGCCGTCCCCTACATCGGAAACTCCCTAGTCCAATGAATCTGAGGGGGGTTCTCAGTAGATAACGCCACCCTCACCCGATTCTTCGCCTTCCACTTCCTATTCCCCTTCGTTATCGCAGCAATAACCCTCGTCCACCTCATCTTCCTGCACGAAACCGGGTCAAACAACCCAACAGGCCTTAACTCAGACGCGGACAAAATCTCGTTCCACCCCTATTTCTCCTACAAAGACCTATTAGGCTTCGCAGCCCTCCTAATCGCCCTCATTTCACTAGCCCTCTTCTCCCCTAACCTCCTAGGAGACCCAGACAATTTCACCCCCGCCAACCCCATAGTCACACCACCACATATCAAGCCAGAATGATACTTCCTTTTCGCTTACGCCATCCTACGCTCAATCCCTAACAAATTAGGAGGCGTTCTAGCCTTACTAGCCTCCATCCTCGTACTTATAGTAGTACCCATCCTCCACACATCAAAACAACGAAGCCTAACATTCCGACCCTTTACACAATTCCTCTTCTGACTTTTAATCGCAGACGTTATAATCCTCACTTGAATCGGAGGAATACCAGTAGAACACCCCTTCATTATCATCGGCCAAGTCGCATCATTCCTTTACTTCTTCCTCTTCCTCATTCTAACTCCTACAGTAGGATGACTCGAAAACAAAGTCCTTGAATGACAATGCAATAGTAGCTCAGCGTCAGAGCGCCGGTCTTGTAAA
KU553553_A__sordidus ------------------ACCCACCCCTTACTTAAAATTGCAAACGACGCACTAGTTGACCTCCCAGCACCAGCCAATATTTCTGTCTGATGAAACTTCGGCTCACTACTGGGACTCTGCTTAGCCGCCCAACTCCTCACAGGCCTTTTCCTCGCCATACACTACACATCAGACATCGCCACAGCCTTCTCATCCGTCGCCCACATCTGTCGTGACGTAAACTACGGTTGACTAATCCGAAACATACATGCTAATGGCGCATCTTTCTTTTTTATCTGCATTTACCTTCACATCGGACGGGGTCTCTACTACGGCTCATACCTCTACAAAGAGACATGAAACATCGGAGTAATTCTTCTTCTCCTAGTAATAATAACTGCTTTCGTAGGCTACGTCCTCCCATGAGGCCAAATGTCATTCTGGGGTGCAACCGTCATTACCAACCTCCTATCGGCCGTCCCCTACATCGGAAACTCCCTAGTCCAATGAATCTGAGGGGGGTTCTCAGTAGATAACGCCACCCTCACCCGATTCTTCGCCTTCCACTTCCTATTCCCCTTCGTTATCGCAGCAATAACCCTCGTCCACCTCATCTTCCTGCACGAAACCGGGTCAAACAACCCAACAGGCCTTAACTCAGACGCGGACAAAATCTCGTTCCACCCCTATTTCTCCTACAAAGACCTATTAGGCTTCGCAGCCCTCCTAATCGCCCTCATTTCACTAGCCCTCTTCTCCCCTAACCTCCTAGGAGACCCAGATAATTTCACCCCCGCCAACCCCATAGTCACACCACCACATATCAAGCCAGAATGATACTTCCTTTTCGCTTACGCCATCCTACGCTCAATCCCCAACAAATTAGGAGGCGTTCTAGCCTTACTAGCCTCCATCCTCGTACTTATAGTAGTACCCATCCTCCACACATCAAAACAACGAAGCCTAACATTCCGACCCTTTACACAATTCCTCTTCTGACTTTTAATCGCAGACGTTATAATCCTCACTTGAATCGGAGGAATACCAGTAGAACACCCCTTCATTATCATCGGCCAAGTCGCATCATTCCTTTACTTCTTCCTCTTCCTCGTTCTAACTCCTACAGTAGGATGACTCGAAAACAAAGTCCTTGAATGACAATGCAATAGTAGCTCAGCGTCAGAGCGCCGGTCTTGTAAA
KU553554_A__sordidus ------------------ACCCACCCCTTACTTAAAATTGCAAACGACGCACTAGTTGACCTCCCAGCACCAGCCAATATTTCTGTCTGATGAAACTTCGGCTCACTACTGGGACTCTGCTTAGCCGCCCAACTCCTCACAGGCCTTTTCCTCGCCATACACTATACATCAGACATCGCCACAGCCTTCTCATCCGTCGCCCACATCTGTCGTGACGTAAACTACGGTTGACTAATCCGAAACATACATGCTAATGGCGCATCTTTCTTTTTTATCTGCATTTACCTTCACATCGGACGGGGTCTCTACTACGGCTCATACCTCTACAAAGAGACATGAAACATCGGAGTAATTCTTCTTCTCCTAGTAATAATAACTGCTTTCGTAGGCTACGTCCTCCCATGAGGCCAAATGTCATTCTGGGGTGCAACCGTCATTACCAACCTCCTATCGGCCGTCCCCTACATCGGAAACTCCCTAGTCCAATGAATCTGAGGGGGGTTCTCAGTAGATAACGCCACCCTCACCCGATTCTTCGCCTTCCACTTCCTATTCCCCTTCGTTATCGCAGCAATAACCCTCGTCCACCTCATCTTCCTGCACGAAACCGGGTCAAACAACCCAACAGGCCTTAACTCAGACGCGGACAAAATCTCGTTCCACCCCTATTTCTCCTACAAAGACCTATTAGGCTTCGCAGCCCTCCTAATCGCCCTCATTTCACTAGCCCTCTTCTCCCCTAACCTCCTAGGAGACCCAGATAATTTCACCCCCGCCAACCCCATAGTCACACCACCACATATCAAGCCAGAATGATACTTCCTTTTCGCTTACGCCATCCTACGCTCAATCCCTAACAAATTAGGAGGCGTTCTAGCCTTACTAGCCTCCATCCTCGTACTTATAGTAGTACCCATCCTCCACACATCAAAACAACGAAGCCTAACATTCCGACCCTTTACACAATTCCTCTTCTGACTTTTAATCGCAGACGTTATAATCCTCACTTGAATCGGAGGAATACCAGTAGAACACCCCTTCATTATCATCGGCCAAGTCGCATCATTCCTTTACTTCTTCCTCTTCCTCGTTCTAACTCCTACAGTAGGATGACTCGAAAACAAAGTCCTTGAATGACAATGCAATAGTAGCTCAGCGTCAGAGCGCCGGTCTTGTAAA
KU553555_A__sordidus ------------------ACCCACCCCTTACTTAAAATTGCAAACGACGCACTAGTTGACCTCCCAGCACCAGCCAATATTTCTGTCTGATGAAACTTCGGCTCACTACTGGGACTCTGCTTAGCCGCCCAACTCCTCACAGGCCTTTTCCTCGCCATACACTACACATCAGACATCGCCACAGCCTTCTCATCCGTCGCCCACATCTGTCGTGACGTAAACTACGGTTGACTAATCCGAAACATACATGCTAATGGCGCATCTTTCTTTTTTATCTGCATTTACCTTCACATCGGACGGGGTCTCTACTACGGCTCATACCTCTACAAAGAGACATGAAACATCGGAGTAATTCTTCTTCTCCTAGTAATAATAACTGCTTTCGTAGGCTACGTCCTCCCATGAGGCCAAATGTCATTCTGGGGTGCAACCGTCATTACCAACCTCCTATCGGCCGTCCCCTACATCGGAAACTCCCTAGTCCAATGAATCTGAGGGGGGTTCTCAGTAGATAACGCCACCCTCACCCGATTCTTCGCCTTCCACTTCCTATTCCCCTTCGTTATCGCAGCAATAACCCTCGTCCACCTCATCTTCCTGCACGAAACCGGGTCAAACAACCCAACAGGCCTTAACTCAGACGCGGACAAAATCTCGTTCCACCCCTATTTCTCCTACAAAGACCTATTAGGCTTCGCAGCCCTCCTAATCGCCCTCATTTCACTAGCCCTCTTCTCCCCTAACCTCCTAGGAGACCCAGATAATTTCACCCCCGCCAACCCCATAGTCACACCACCACATATCAAGCCGGAATGATACTTCCTTTTCGCTTACGCCATCCTACGCTCAATCCCTAACAAATTAGGAGGCGTTCTAGCCTTACTAGCCTCCATCCTCGTACTTATAGTAGTACCCATCCTCCACACATCAAAACAACGAAGCCTAACATTCCGACCCTTTACACAATTCCTCTTCTGACTTTTAATCGCAGACGTTATAATCCTCACTTGAATCGGAGGAATACCAGTAGAACACCCCTTCATTATCATCGGCCAAGTCGCATCATTCCTTTACTTCTTCCTCTTCCTCGTTCTAACTCCTACAGTAGGATGACTCGAAAACAAAGTCCTTGAATGACAATGCAATAGTAGCTCAGCGTCAGAGCGCCGGTCTTGTAAA
KU553556_A__sordidus ------------------ACCCACCCCTTACTTAAAATTGCAAACGACGCACTAGTTGACCTCCCAGCACCAGCCAATATTTCTGTCTGATGAAACTTCGGCTCACTACTGGGACTCTGCTTAGCCGCCCAACTCCTCACAGGCCTTTTCCTCGCCATACACTACACATCAGACATCGCCACAGCCTTCTCATCCGTCGCCCACATCTGTCGTGACGTAAACTACGGTTGACTAATCCGAAACATACATGCGAATGGCGCATCTTTCTTTTTTATCTGCATTTACCTTCACATCGGACGGGGTCTCTACTACGGCTCATACCTCTACAAAGAGACATGAAACATCGGAGTAATTCTTCTTCTCCTAGTAATAATAACTGCTTTCGTAGGCTACGTCCTCCCATGAGGCCAAATGTCATTCTGGGGTGCAACCGTCATTACCAACCTCCTATCGGCCGTCCCCTACATCGGAAACTCCCTAGTCCAATGAATCTGAGGGGGGTTCTCAGTAGATAACGCCACCCTCACCCGATTCTTCGCCTTCCACTTCCTATTCCCCTTCGTTATCGCAGCAATAACCCTCGTCCACCTCATCTTCCTGCACGAAACCGGGTCAAACAACCCAACAGGCCTTAACTCAGACGCGGACAAAATCTCGTTCCACCCCTATTTCTCCTACAAAGACCTATTAGGCTTCGCAGCCCTCCTAATCGCCCTCATTTCACTAGCCCTCTTCTCCCCTAACCTCCTAGGAGACCCAGATAATTTCACCCCCGCCAACCCCATAGTCACACCACCACATATCAAGCCGGAATGATACTTCCTTTTCGCTTACGCCATCCTACGCTCAATCCCTAACAAATTAGGAGGCGTTCTAGCCTTACTAGCCTCCATCCTCGTACTTATAGTAGTACCCATCCTCCACACATCAAAACAACGAAGCCTAACATTCCGACCCTTTACACAATTCCTCTTCTGACTTTTAATCGCAGACGTTATAATCCTCACTTGAATCGGAGGAATACCAGTAGAACACCCCTTCATTATCATCGGCCAAGTCGCATCATTCCTTTACTTCTTCCTCTTCCTCGTTCTAACTCCTACAGTAGGATGACTCGAAAACAAAGTCCTTGAATGACAATGCAATAGTAGCTCAGCGTCAGAGCGCCGGTCTTGTAAA
KU553557_A__sordidus ------------------ACCCACCCCTTACTTAAAATTGCAAACGACGCACTAGTTGACCTCCCAGCACCAGCCAATATTTCTGTCTGATGAAACTTCGGCTCACTACTGGGACTCTGCTTAGCCGCCCAACTCCTCACAGGCCTTTTCCTCGCCATACACTACACATCAGACATCGCCACAGCCTTCTCATCCGTCGCCCACATCTGTCGTGACGTAAACTACGGTTGACTAATCCGAAACATACATGCTAATGGCGCATCTTTCTTTTTTATCTGCATTTACCTTCACATCGGACGGGGTCTCTACTACGGCTCATACCTCTACAAAGAGACATGAAACATCGGAGTAATTCTTCTTCTCCTAGTAATAATAACTGCTTTCGTAGGCTACGTCCTCCCATGAGGCCAAATGTCATTCTGAGGTGCAACCGTCATTACCAACCTCCTATCGGCCGTCCCCTACATCGGAAACTCCCTAGTCCAATGAATCTGAGGGGGGTTCTCAGTAGATAACGCCACCCTCACCCGATTCTTCGCCTTCCACTTCCTATTCCCCTTCGTTATCGCAGCAATAACCCTCGTCCACCTCATCTTCCTGCACGAAACCGGGTCAAACAACCCAACAGGCCTTAACTCAGACGCGGACAAAATCTCGTTCCACCCCTATTTCTCCTACAAAGACCTATTAGGCTTCGCAGCCCTCCTAATCGCCCTCATTTCACTAGCCCTCTTCTCCCCTAACCTCCTAGGAGACCCAGACAATTTCACCCCCGCCAACCCCATAGTCACACCACCACATATCAAGCCAGAATGATACTTCCTTTTCGCTTACGCCATCCTACGCTCAATCCCTAACAAATTAGGAGGCGTTCTAGCCTTACTAGCCTCCATCCTCGTACTTATAGTAGTACCCATCCTCCACACATCAAAACAACGAAGCCTAACATTCCGACCCTTTACACAATTCCTCTTCTGACTTTTAATCGCAGACGTTATAATCCTCACTTGAATCGGAGGAATACCAGTAGAACACCCCTTCATTATCATCGGCCAAGTCGCATCATTCCTTTACTTCTTCCTCTTCCTCATTCTAACTCCTACAGTAGGATGACTCGAAAACAAAGTCCTTGAATGACAATGCAATAGTAGCTCAGCGTCAGAGCGCCGGTCTTGTAAA
KU553558_A__sordidus ------------------ACCCACCCCTTACTTAAAATTGCAAACGACGCACTAGTTGACCTCCCAGCACCAGCCAATATTTCTGTCTGATGAAACTTCGGCTCACTACTGGGACTCTGCTTAGCCGCCCAACTCCTCACAGGCCTTTTCCTCGCCATACACTACACATCAGACATCGCCACAGCCTTCTCATCCGTCGCCCACATCTGTCGTGACGTAAACTACGGTTGACTAATCCGAAACATACATGCTAATGGCGCATCTTTCTTTTTTATCTGCATTTACCTTCACATCGGACGGGGTCTCTACTACGGCTCATACCTCTACAAAGAGACATGAAACATCGGAGTAATTCTTCTTCTCCTAGTAATAATAACTGCTTTCGTAGGCTACGTCCTCCCATGAGGCCAAATGTCATTCTGGGGTGCAACCGTCATTACCAACCTCCTATCGGCCGTCCCCTACATCGGAAACTCCCTAGTCCAATGAATCTGAGGGGGGTTCTCAGTAGATAACGCCACCCTCACCCGATTCTTCGCCTTCCACTTCCTATTCCCCTTCGTTATCGCAGCAATAACCCTCGTCCACCTCATCTTCCTGCACGAAACCGGGTCAAACAACCCAACAGGCCTTAACTCAGACGCGGACAAAATCTCGTTCCACCCCTATTTCTCCTACAAAGACCTATTAGGCTTCGCAGCCCTCCTAATCGCCCTCATTTCACTAGCCCTCTTCTCCCCTAACCTCCTAGGAGACCCAGACAATTTCACCCCCGCCAACCCCATAGTCACACCACCACATATCAAGCCAGAATGATACTTCCTTTTCGCTTACGCCATCCTACGCTCAATCCCTAACAAATTAGGAGGCGTTCTAGCCTTACTAGCCTCCATCCTCGTACTTATAGTAGTACCCATCCTCCACACATCAAAACAACGAAGCCTAACATTCCGACCCTTTACACAATTCCTCTTCTGACTTTTAATCGCAGACGTTATAATCCTCACTTGAATCGGAGGAATACCAGTAGAACACCCCTTCATTATCATCGGCCAAGTCGCATCATTCCTTTACTTCTTCCTCTTCCTCATTCTAACTCCTACAGTAGGATGACTCGAAAACAAAGTCCTTGAATGACAATGCAATAGTAGCTCAGCGTCAGAGCGCCGGTCTTGTAAA
KU553559_A__sordidus ------------------ACCCACCCCTTACTTAAAATTGCAAACGACGCACTAGTTGACCTCCCAGCACCAGCCAATATTTCTGTCTGATGAAACTTCGGCTCACTACTGGGACTCTGCTTAGCCGCCCAACTCCTCACAGGCCTTTTCCTCGCCATACACTACACATCAGACATCGCCACAGCCTTCTCATCCGTCGCCCACATCTGTCGTGACGTAAACTACGGTTGACTAATCCGAAACATACATGCTAATGGCGCATCTTTCTTTTTTATCTGCATTTACCTTCACATCGGACGGGGTCTCTACTACGGCTCATACCTCTACAAAGAGACATGAAACATCGGAGTAATTCTTCTTCTCCTAGTAATAATAACTGCTTTCGTAGGCTACGTCCTCCCATGAGGCCAAATGTCATTCTGGGGTGCAACCGTCATTACCAACCTCCTATCGGCCGTCCCCTACATCGGAAACTCCCTGGTCCAATGAATCTGAGGGGGGTTCTCAGTAGATAACGCCACCCTCACCCGATTCTTCGCCTTCCACTTCCTATTCCCCTTCGTTATCGCAGCAATAACCCTCGTCCACCTCATCTTCCTGCACGAAACCGGGTCAAACAACCCAACAGGCCTTAACTCAGACGCGGACAAAATCTCGTTCCACCCCTATTTCTCCTACAAAGACCTATTAGGCTTCGCAGCCCTCCTAATCGCCCTCATTTCACTAGCCCTCTTCTCCCCTAACCTCCTAGGAGACCCAGATAATTTCACCCCCGCCAACCCCATAGTCACACCACCACATATCAAGCCAGAATGATACTTCCTTTTCGCTTACGCCATCCTACGCTCAATCCCTAACAAATTAGGAGGCGTTCTAGCCTTACTAGCCTCCATCCTCGTACTTATAGTAGTACCCATCCTCCACACATCAAAACAACGAAGCCTAACATTCCGACCCTTTACACAATTCCTCTTCTGACTTTTAATCGCAGACGTTATAATCCTCACTTGAATCGGAGGAATACCAGTAGAACACCCCTTCATTATCATCGGCCAAGTCGCATCATTCCTTTACTTCTTCCTCTTCCTCGTTCTAACTCCTACAGTAGGATGACTCGAAAACAAAGTCCTTGAATGACAATGCAATAGTAGCTCAGCGTCAGAGCGCCGGTCTTGTAAA
KU553560_A__sordidus ------------------ACCCACCCCTTACTTAAAATTGCAAACGACGCACTAGTTGACCTCCCAGCACCAGCCAATATTTCTGTCTGATGAAACTTCGGCTCACTACTGGGACTCTGCTTAGCCGCCCAACTCCTCACAGGCCTTTTCCTCGCCATACACTACACATCAGACATCGCCACAGCCTTCTCATCCGTCGCCCACATCTGTCGTGACGTAAACTACGGTTGACTAATCCGAAACATACATGCTAATGGCGCATCTTTCTTTTTTATCTGCATTTACCTTCACATCGGACGGGGTCTCTACTACGGCTCATACCTCTACAAAGAGACATGAAACATCGGAGTAATTCTTCTTCTCCTAGTAATAATAACTGCTTTCGTAGGCTACGTCCTCCCATGAGGCCAAATATCATTCTGGGGTGCAACCGTCATTACCAACCTCCTATCGGCCGTCCCCTACATCGGAAACTCCCTGGTCCAATGAATCTGAGGGGGGTTCTCAGTAGATAACGCCACCCTCACCCGATTCTTCGCCTTCCACTTCCTATTCCCCTTCGTTATCGCAGCAATAACCCTCGTCCACCTCATCTTCCTGCACGAAACCGGGTCAAACAACCCAACAGGCCTTAACTCAGACGCGGACAAAATCTCGTTCCACCCCTATTTCTCCTACAAAGACCTATTAGGCTTCGCAGCCCTCCTAATCGCCCTCATTTCACTAGCCCTCTTCTCCCCTAACCTCCTAGGAGACCCAGATAATTTCACTCCCGCCAACCCCATAGTCACACCACCACATATCAAGCCAGAATGATACTTCCTTTTCGCTTACGCCATCCTACGCTCAATCCCTAACAAATTAGGAGGCGTTCTAGCCTTACTAGCCTCCATCCTCGTACTTATAGTAGTACCCATCCTCCACACATCAAAACAACGAAGCCTAACATTCCGACCCTTTACACAATTCCTCTTCTGACTTTTAATCGCAGACGTTATAATCCTCACTTGAATCGGAGGAATACCAGTAGAACACCCCTTCATTATCATCGGCCAAGTCGCATCATTCCTTTACTTCTTCCTCTTCCTCGTTCTAACTCCTACAGTAGGATGACTCGAAAACAAAGTCCTTGAATGACAATGCAATAGTAGCTCAGCGTCAGAGCGCCGGTCTTGTAAA
KU553561_A__sordidus ------------------ACCCACCCCTTACTTAAAATTGCAAACGACGCACTAGTTGACCTCCCAGCACCAGCCAATATTTCTGTCTGATGAAACTTCGGCTCACTACTGGGACTCTGCTTAGCCGCCCAACTCCTCACAGGCCTTTTCCTCGCCATACACTACACATCAGACATCGCCACAGCCTTCTCATCCGTCGCCCACATCTGTCGTGACGTAAACTACGGTTGACTAATCCGAAACATACATGCTAATGGCGCATCTTTCTTTTTTATCTGCATTTACCTTCACATCGGACGGGGTCTCTACTACGGCTCATACCTCTACAAAGAGACATGAAACATCGGAGTAATTCTTCTTCTCCTAGTAATAATAACTGCTTTCGTAGGCTACGTCCTCCCATGAGGCCAAATGTCATTCTGGGGTGCAACCGTCATTACCAACCTCCTATCGGCCGTCCCCTACATCGGAAACTCCCTAGTCCAATGAATCTGAGGGGGGTTCTCAGTAGATAACGCCACCCTCACCCGATTCTTCGCCTTCCACTTCCTATTCCCCTTCGTTATCGCAGCAATAACCCTCGTCCACCTCATCTTCCTGCACGAAACCGGGTCAAACAACCCAACAGGCCTTAACTCAGACGCGGACAAAATCTCGTTCCACCCCTATTTCTCCTACAAAGACCTATTAGGCTTCGCAGCCCTCCTAATCGCCCTCATTTCACTAGCCCTCTTCTCCCCTAACCTCCTAGGAGACCCAGATAATTTCACCCCCGCCAACCCCATAGTCACACCACCACATATCAAGCCAGAATGATACTTCCTTTTCGCTTACGCCATCCTACGCTCAATCCCTAACAAATTAGGAGGCGTTCTAGCCTTACTAGCCTCCATCCTCGTACTTATAGTAGTACCCATCCTCCACACATCAAAACAACGAAGCCTAACATTCCGACCCTTTACACAATTCCTCTTCTGACTTTTAATCGCAGACGTTATAATCCTCACTTGAATCGGAGGAATACCAGTAGAACACCCCTTCATTATCATCGGCCAAGTCGCATCATTCCTCTACTTCTTCCTCTTCCTCATTCTAACTCCTACAGTAGGATGACTCGAAAACAAAGTCCTTGAATGACAATGCAATAGTAGCTCAGCGTCAGAGCGCCGGTCTTGTAAA
KU553562_A__sordidus ------------------ACCCACCCCTTACTTAAAATTGCAAACGACGCACTAGTTGACCTCCCAGCACCAGCCAATATTTCTGTCTGATGAAACTTCGGCTCACTACTGGGACTCTGCTTAGCCGCCCAACTCCTCACAGGCCTTTTCCTCGCCATACACTACACATCAGACATCGCCACAGCCTTCTCATCCGTCGCCCACATCTGTCGTGACGTAAACTACGGTTGACTAATCCGAAACATACATGCTAATGGCGCATCTTTCTTTTTTATCTGCATTTACCTTCACATCGGACGGGGTCTCTACTACGGCTCATACCTCTACAAAGAGACATGAAACATCGGAGTAATTCTTCTTCTCCTAGTAATAATAACTGCTTTCGTAGGCTACGTCCTCCCATGAGGCCAAATGTCATTCTGGGGTGCAACCGTCATTACCAACCTCCTATCGGCCGTCCCCTACATCGGAAACTCCCTAGTCCAATGAATCTGAGGGGGGTTCTCAGTAGATAACGCCACCCTCACCCGATTCTTCGCCTTCCACTTCCTATTCCCCTTCGTTATCGCAGCAATAACCCTCGTCCACCTCATCTTCCTGCACGAAACCGGGTCAAACAACCCAACAGGCCTTAACTCAGACGCGGACAAAATCTCGTTCCACCCCTATTTCTCCTACAAAGACCTATTAGGCTTCGCAGCCCTCCTAATCGCCCTCATTTCACTAGCCCTCTTCTCCCCTAACCTCCTAGGAGACCCAGATAATTTCACCCCCGCCAACCCCATAGTCACACCACCACATATCAAGCCAGAATGATACTTCCTTTTCGCTTACGCCATCCTACGCTCAATCCCTAACAAATTAGGAGGCGTTCTAGCCTTACTAGCCTCCATCCTCGTACTTATAGTAGTACCCATCCTCCACACATCAAAACAACGAAGCCTAACATTCCGACCCTTTACACAATTCCTCTTCTGACTTTTAATCGCAGACGTTATAATCCTCACTTGAATCGGAGGAATACCAGTAGAACACCCCTTCATTATCATCGGCCAAGTCGCATCATTCCTTTACTTCTTCCTCTTCCTCATTCTAACTCCTACAGTAGGATGACTCGAAAACAAAGTCCTTGAATGACAATGCAATAGTAGCTCAGCGTCAGAGCGCCGGTCTTGTAAA
KU553563_A__sordidus ------------------ACCCACCCCTTACTTAAAATTGCAAACGACGCACTAGTTGACCTCCCAGCACCAGCCAATATTTCTGTCTGATGAAACTTCGGCTCACTACTGGGACTCTGCTTAGCCGCCCAACTCCTCACAGGCCTTTTCCTCGCCATACACTACACATCAGACATCGCCACAGCCTTCTCATCCGTCGCCCACATCTGTCGTGACGTAAACTACGGTTGACTAATCCGAAACATACATGCTAATGGCGCATCTTTCTTTTTTATCTGCATTTACCTTCACATCGGACGGGGTCTCTACTACGGCTCATACCTCTACAAAGAGACATGAAACATCGGAGTAATTCTTCTTCTCCTAGTAATAATAACTGCTTTCGTAGGCTACGTCCTCCCATGAGGCCAAATGTCATTCTGGGGTGCAACCGTCATTACCAACCTCCTATCGGCCGTCCCCTACATCGGAAACTCCCTAGTCCAATGAATCTGAGGGGGGTTCTCAGTAGATAACGCCACCCTCACCCGATTCTTCGCCTTCCACTTCCTATTCCCCTTCGTTATCGCAGCAATAACCCTCGTCCACCTCATCTTCCTGCACGAAACCGGGTCAAACAACCCAACAGGCCTTAACTCAGACGCGGACAAAATCTCGTTCCACCCCTATTTCTCCTACAAAGACCTATTAGGCTTCGCAGCCCTCCTAATCGCCCTCATTTCACTAGCCCTCTTCTCCCCTAACCTCCTAGGAGACCCAGATAATTTCACCCCCGCCAACCCCATAGTTACACCACCACATATCAAGCCAGAATGATACTTCCTTTTCGCTTACGCCATCCTACGCTCAATCCCTAACAAATTAGGAGGCGTTCTAGCCTTACTAGCCTCCATCCTCGTACTTATAGTAGTACCCATCCTCCACACATCAAAACAACGAAGCCTAACATTCCGACCCTTTACACAATTCCTCTTCTGACTTTTAATCGCAGACGTTATAATCCTCACTTGAATCGGAGGAATACCAGTAGAACACCCCTTCATTATCATCGGCCAAGTCGCATCATTCCTTTACTTCTTCCTCTTCCTCGTTCTAACTCCTACAGTAGGATGACTCGAAAACAAAGTCCTTGAATGACAATGCAATAGTAGCTCAGCGTCAGAGCGCCGGTCTTGTAAA
KU553564_A__sordidus ------------------ACCCACCCCTTACTTAAAATTGCAAACGACGCACTAGTTGACCTCCCAGCACCAGCCAATATTTCTGTCTGATGAAACTTCGGCTCACTACTGGGACTCTGCTTAGCCGCCCAACTCCTCACAGGCCTTTTCCTCGCCATACACTACACATCAGACATCGCCACAGCCTTCTCATCCGTCGCCCACATCTGTCGTGACGTAAACTACGGTTGACTAATCCGAAACATACATGCTAATGGCGCATCTTTCTTTTTTATCTGCATTTACCTTCACATCGGACGGGGTCTCTACTACGGCTCATACCTCTACAAAGAGACATGAAACATCGGAGTAATTCTTCTTCTCCTAGTAATAATAACTGCTTTCGTAGGCTACGTCCTCCCATGAGGCCAAATGTCATTCTGGGGTGCAACCGTCATTACCAACCTCCTATCGGCCGTCCCCTACATCGGAAACTCCCTAGTCCAATGAATCTGAGGGGGGTTTTCAGTAGATAACGCCACCCTCACCCGATTCTTCGCCTTCCACTTCCTATTCCCCTTCGTTATCGCAGCAATAACCCTCGTCCACCTCATCTTCCTGCACGAAACCGGGTCAAACAACCCAACAGGCCTTAACTCAGACGCGGACAAAATCTCGTTCCACCCCTATTTCTCCTACAAAGACCTATTAGGCTTCGCAGCCCTCCTAATCGCCCTCATTTCACTAGCCCTCTTCTCCCCTAACCTCCTAGGAGACCCAGATAATTTCACCCCCGCCAACCCCATAGTCACACCACCACATATCAAGCCAGAATGATACTTCCTTTTCGCTTACGCCATCCTACGCTCAATCCCTAACAAATTAGGAGGCGTGCTAGCCTTACTAGCCTCCATCCTCGTACTTATAGTAGTACCCATCCTCCACACATCAAAACAACGAAGCCTAACATTCCGACCCTTTACACAATTCCTCTTCTGACTTTTAATCGCAGACGTTATAATCCTCACTTGAATCGGAGGAATACCAGTAGAACACCCCTTCATTATCATCGGCCAAGTCGCATCATTCCTTTACTTCTTCCTCTTCCTCGTTCTAACTCCTACAGTAGGATGACTCGAAAACAAAGTCCTTGAATGACAATGCAATAGTAGCTCAGCGTCAGAGCGCCGGTCTTGTAAA
KU553565_A__sordidus ------------------ACCCACCCCTTACTTAAAATTGCAAACGACGCACTAGTTGACCTCCCAGCACCAGCCAATATTTCTGTCTGATGAAACTTCGGCTCACTACTGGGACTCTGCTTAGCCGCCCAACTCCTCACAGGCCTTTTCCTCGCCATACACTACACATCAGACATCGCCACAGCCTTCTCATCCGTCGCCCACATCTGTCGTGACGTAAACTACGGTTGACTAATCCGAAACATACATGCTAATGGCGCATCTTTCTTTTTTATCTGCATTTACCTTCACATCGGACGGGGTCTCTACTACGGCTCATACCTCTACAAAGAGACATGAAACATCGGAGTAATTCTTCTTCTCCTAGTAATAATAACTGCTTTCGTAGGCTACGTCCTCCCATGAGGCCAAATGTCATTCTGGGGTGCAACCGTCATTACCAACCTCCTATCGGCCGTCCCCTACATCGGAAACTCCCTGGTCCAATGAATCTGAGGGGGGTTCTCAGTAGATAACGCCACCCTCACCCGATTCTTCGCCTTCCACTTCCTATTCCCCTTCGTTATCGCAGCAATAACCCTCGTCCACCTCATCTTCCTGCACGAAACCGGGTCAAACAACCCAACAGGCCTTAACTCAGACGCGGACAAAATCTCGTTCCACCCCTATTTCTCCTACAAAGACCTATTAGGCTTCGCAGCCCTCCTAATCGCCCTCATTTCACTAGCCCTCTTCTCCCCTAACCTCCTAGGAGACCCAGATAATTTCACTCCCGCCAACCCCATAGTCACACCACCACATATCAAGCCAGAATGATACTTCCTTTTCGCTTACGCCATCCTACGCTCAATCCCTAACAAATTAGGAGGCGTTCTAGCCTTACTAGCCTCCATCCTCGTACTTATAGTAGTACCCATCCTCCACACATCAAAACAACGAAGCCTAACATTCCGACCCTTTACACAATTCCTCTTCTGACTTTTAATCGCAGACGTTATAATCCTCACTTGAATCGGAGGAATACCAGTAGAACACCCCTTCATTATCATCGGCCAAGTCGCATCATTCCTTTACTTCTTCCTCTTCCTCGTTCTAACTCCTACAGTAGGATGACTCGAAAACAAAGTCCTTGAATGACAATGCAATAGTAGCTCAGCGTCAGAGCGCCGGTCTTGTAAA
KU553566_A__sordidus ------------------ACCCACCCCTTACTTAAAATTGCAAACGACGCACTAATTGACCTCCCAGCACCAGCCAATATTTCTGTCTGATGAAACTTCGGCTCACTACTGGGACTCTGCTTAGCCGCCCAACTCCTCACAGGCCTTTTCCTCGCCATACACTACACATCAGACATCGCCACAGCCTTCTCATCCGTCGCCCACATCTGTCGTGACGTAAACTACGGTTGACTAATCCGAAACATACATGCTAATGGCGCATCTTTCTTTTTTATCTGCATTTACCTTCACATCGGACGGGGTCTCTACTACGGCTCATACCTCTACAAAGAGACATGAAACATCGGAGTAATTCTTCTTCTCCTAGTAATAATAACTGCTTTCGTAGGCTACGTCCTCCCATGAGGCCAAATGTCATTCTGGGGTGCAACCGTCATTACCAACCTCCTATCGGCCGTCCCCTACATCGGAAACTCCCTAGTCCAATGAATCTGAGGGGGGTTCTCAGTAGATAACGCCACCCTCACCCGATTCTTCGCCTTCCACTTCCTATTCCCCTTCGTTATCGCAGCAATAACCCTCGTCCACCTCATCTTCCTGCACGAAACCGGGTCAAACAACCCAACAGGCCTTAACTCAGACGCGGACAAAATCTCGTTCCACCCCTATTTCTCCTACAAAGACCTATTAGGCTTCGCAGCCCTCCTAATCGCCCTCATTTCACTAGCCCTCTTCTCCCCTAACCTCCTAGGAGACCCAGATAATTTCACCCCCGCCAACCCCATAGTCACACCACCACATATCAAGCCGGAATGATACTTCCTTTTCGCTTACGCCATCCTACGCTCAATCCCTAACAAATTAGGAGGCGTTCTAGCCTTACTAGCCTCCATCCTCGTACTTATAGTAGTACCCATCCTCCACACATCAAAACAACGAAGCCTAACATTCCGACCCTTTACACAATTCCTCTTCTGACTTTTAATCGCAGACGTTATAATCCTCACTTGAATCGGAGGAATACCAGTAGAACACCCCTTCATTATCATCGGCCAAGTCGCATCATTCCTTTACTTCTTCCTCTTCCTCGTTCTAACTCCTACAGTAGGATGACTCGAAAACAAAGTCCTTGAATGACAATGCAATAGTAGCTCAGCGTCAGAGCGCCGGTCTTGTAAA
KU553567_A__sordidus ------------------ACCCACCCCTTACTTAAAATTGCAAACGACGCACTAGTTGACCTCCCAGCACCAGCCAATATTTCTGTCTGATGAAACTTCGGCTCACTACTGGGACTCTGCTTAGCCGCCCAACTCCTCACAGGCCTTTTCCTCGCCATACACTACACATCAGACATCGCCACAGCCTTCTCATCCGTCGCCCACATCTGTCGTGACGTAAACTACGGTTGACTAATCCGAAACATACATGCTAATGGCGCATCTTTCTTTTTTATCTGCATTTACCTTCACATCGGACGGGGTCTCTACTACGGCTCATACCTCTACAAAGAGACATGAAACATCGGAGTAATTCTTCTTCTCCTAGTAATAATAACTGCTTTCGTAGGCTACGTCCTCCCATGAGGCCAAATGTCATTCTGGGGTGCAACCGTCATTACCAACCTCCTATCGGCCGTCCCCTACATCGGAAACTCCCTGGTCCAATGAATCTGAGGGGGGTTCTCAGTAGATAACGCCACCCTCACCCGATTCTTCGCCTTCCACTTCCTATTCCCCTTCGTTATCGCAGCAATAACCCTCGTCCACCTCATCTTCCTGCACGAAACCGGGTCAAACAACCCAACAGGCCTTAACTCAGACGCGGACAAAATCTCGTTCCACCCCTATTTCTCCTACAAAGACCTATTAGGCTTCGCAGCCCTCCTAATCGCCCTCATTTCACTAGCCCTCTTCTCCCCTAACCTCCTAGGAGACCCAGATAATTTCACCCCCGCCAACCCCATAGTCACACCACCACATATCAAGCCAGAATGATACTTCCTTTTCGCTTACGCCATCCTACGCTCAATCCCTAACAAATTAGGAGGCGTTCTAGCCTTACTAGCCTCCATCCTCGTACTTATAGTAGTACCCATCCTCCACACATCAAAACAACGAAGCCTAACATTCCGACCCTTTACACAATTCCTCTTCTGACTTTTAATCGCAGACGTTATAATCCTCACTTGAATCGGAGGAATACCAGTAGAACACCCCTTCATTATCATCGGCCAAGTCGCATCATTCCTTTACTTCTTCCTCTTCCTCGTTCTAACTCCTACAGTAGGATGACTCGAAAACAAAGTCCTTGAATGACAATGCAATAGTAGCTCAGCGTCAGAGCGCCGGTCTTGTAAA
KU553568_A__sordidus ------------------ACCCACCCCTTACTTAAAATTGCAAACGACGCACTAGTTGACCTCCCAGCACCAGCCAATATTTCTGTCTGATGAAACTTCGGCTCACTACTGGGACTCTGCTTAGCCGCCCAACTCCTCACAGGCCTTTTCCTCGCCATACACTACACATCAGACATCGCCACAGCCTTCTCATCCGTCGCCCACATCTGTCGTGACGTAAACTACGGTTGACTAATCCGAAACATACATGCTAATGGCGCATCTTTCTTTTTTATCTGCATTTACCTTCACATCGGACGGGGTCTCTACTACGGCTCATACCTCTACAAAGAGACATGAAACATCGGAGTAATTCTTCTTCTCCTAGTAATAATAACTGCTTTCGTAGGCTACGTCCTCCCATGAGGCCAAATGTCATTCTGGGGTGCAACCGTCATTACCAACCTCCTATCGGCCGTCCCCTACATCGGAAACTCCCTAGTCCAATGAATCTGAGGGGGGTTCTCAGTAGATAACGCCACCCTCACCCGATTCTTCGCCTTCCACTTCCTATTCCCCTTCGTTATCGCAGCAATAACCCTCGTCCACCTCATCTTCCTGCACGAAACCGGGTCAAACAACCCAACAGGCCTTAACTCAGACGCGGACAAAATCTCGTTCCACCCCTATTTCTCCTACAAAGACCTATTAGGCTTCGCAGCCCTCCTAATCGCCCTCATTTCACTAGCCCTCTTCTCCCCTAACCTCCTAGGAGACCCAGATAATTTCACCCCCGCCAACCCCATAGTCACACCACCACATATCAAGCCAGAATGATACTTCCTTTTCGCTTACGCCATCCTACGCTCAATCCCTAACAAATTAGGAGGCGTTCTAGCCTTACTAGCCTCCATCCTCGTACTTATAGTAGTACCCATCCTCCACACATCAAAACAACGAAGCCTAACATTCCGACCCTTTACACAATTCCTCTTCTGACTTTTAATCGCAGACGTTATAATCCTCACTTGAATCGGAGGAATACCAGTAGAACACCCCTTCATTATCATCGGCCAAGTCGCATCATTCCTTTACTTCTTCCTCTTCCTCGTTCTAACTCCTACAGTAGGATGACTCGAAAACAAAGTCCTTGAATGACAATGCAATAGTAGCTCAGCGTCAGAGCGCCGGTCTTGTAAA
KU553587_A__vaigiensis ------------------ACCCACCCCCTACTTAAAATTGCAAACGATGCACTAGTAGATCTCCCTGCTCCTGCCAACATTTCTGTCTGATGAAACTTTGGCTCACTCTTGGGACTCTGTCTAGCCGCCCAACTCCTCACAGGCCTCTTCCTCGCCATACACTACACATCAGACATTGCCACAGCCTTCTCATCCGTCGCCCACATCTGCCGTGATGTAAACTACGGTTGACTAATCCGAAACATACATGCTAATGGCGCATCTTTCTTCTTCATCTGCATTTACATACATATTGGGCGAGGCCTCTACTACGGCTCGTATCTCTACAAAGAAACATGAAACATCGGAGTAATTCTTCTTCTCCTAGTGATAATAACTGCTTTCGTAGGTTACGTCCTCCCATGAGGCCAAATATCATTTTGAGGGGCCACCGTCATTACTAACCTCCTATCAGCCGTCCCCTACATCGGAAACTCCCTAGTCCAATGAATCTGAGGCGGCTTTTCAGTAGATAATGCCACCCTCACCCGATTCTTTGCCTTCCACTTCCTATTCCCCTTCGTAATTGCGGCCATAACCCTTGTTCACCTTATTTTCCTTCACGAAACCGGCTCAAACAACCCAACTGGCCTCAACTCAGACGCAGACAAAATTTCCTTCCACCCCTACTTCTCCTACAAAGACCTCCTAGGCTTTGCAGCACTCCTAATTGCCCTCATCTCATTAGCCCTATTCTCCCCAAACCTCTTAGGAGACCCAGACAACTTCACCCCCGCCAACCCCATAGTTACACCCCCTCACATTAAACCAGAATGATACTTCCTATTCGCCTACGCCATCCTACGTTCAATCCCCAACAAACTAGGCGGAGTACTAGCCCTCCTAGCCTCTATCCTTGTACTTATAGTAGTACCTATTCTACACACATCAAAACAACGAAGCCTAACATTCCGACCCTTCACCCAATTCCTATTCTGACTCCTAATCGCAGACGTTATAATCCTTACCTGAATCGGAGGCATACCAGTCGAACATCCTTTTATCATTATTGGTCAAATCGCATCATTCCTCTACTTCTTCCTCTTCCTTGTCCTAGCCCCCACAGTAGGATGACTCGAAAATAAAGTCCTTGAATGACAA---------------------------------------
