# Supplementary material for: Multilocus molecular systematics of the circumtropical reef-fish genus Abudefduf (Pomacentridae): history, geography and ecology of speciation
Source: PeerJ. 2018 Aug 14;6:e5357. doi: 10.7717/peerj.5357 (PMC6097498; doi:10.7717/peerj.5357)
Supplement: Data S1 [file peerj-06-5357-s013.zip › Data Supplement/partitionFinder59Samples/59-361.part]

DNA	uce-1001 = 1-560
DNA	uce-1007 = 561-1285
DNA	uce-1012 = 1286-1829
DNA	uce-1017 = 1830-2472
DNA	uce-1020 = 2473-3119
DNA	uce-1027 = 3120-3692
DNA	uce-103 = 3693-4344
DNA	uce-1032 = 4345-4983
DNA	uce-1036 = 4984-5614
DNA	uce-1038 = 5615-6192
DNA	uce-1040 = 6193-6876
DNA	uce-1042 = 6877-7613
DNA	uce-1046 = 7614-8270
DNA	uce-1048 = 8271-8895
DNA	uce-1053 = 8896-9513
DNA	uce-1056 = 9514-10171
DNA	uce-106 = 10172-11010
DNA	uce-1061 = 11011-11601
DNA	uce-1062 = 11602-12389
DNA	uce-1064 = 12390-13023
DNA	uce-1071 = 13024-13742
DNA	uce-1075 = 13743-14408
DNA	uce-108 = 14409-15027
DNA	uce-1080 = 15028-15742
DNA	uce-1087 = 15743-16395
DNA	uce-1093 = 16396-16918
DNA	uce-1097 = 16919-17468
DNA	uce-1105 = 17469-18132
DNA	uce-1106 = 18133-18775
DNA	uce-1108 = 18776-19361
DNA	uce-1110 = 19362-19946
DNA	uce-1113 = 19947-20605
DNA	uce-113 = 20606-21264
DNA	uce-1133 = 21265-21938
DNA	uce-1139 = 21939-22729
DNA	uce-1160 = 22730-23406
DNA	uce-1168 = 23407-24014
DNA	uce-1173 = 24015-24594
DNA	uce-1175 = 24595-25279
DNA	uce-118 = 25280-25958
DNA	uce-1184 = 25959-26697
DNA	uce-1186 = 26698-27233
DNA	uce-1191 = 27234-27948
DNA	uce-1192 = 27949-28620
DNA	uce-120 = 28621-29384
DNA	uce-1200 = 29385-30010
DNA	uce-1204 = 30011-30714
DNA	uce-1209 = 30715-31300
DNA	uce-1211 = 31301-31900
DNA	uce-1219 = 31901-32564
DNA	uce-122 = 32565-33177
DNA	uce-1224 = 33178-33833
DNA	uce-1228 = 33834-34854
DNA	uce-1232 = 34855-35524
DNA	uce-1233 = 35525-36150
DNA	uce-1234 = 36151-36724
DNA	uce-1238 = 36725-37381
DNA	uce-124 = 37382-38078
DNA	uce-1243 = 38079-38706
DNA	uce-1249 = 38707-39328
DNA	uce-1251 = 39329-39933
DNA	uce-1253 = 39934-40615
DNA	uce-1256 = 40616-41436
DNA	uce-126 = 41437-42072
DNA	uce-1263 = 42073-42836
DNA	uce-1269 = 42837-43522
DNA	uce-1270 = 43523-44174
DNA	uce-1273 = 44175-44828
DNA	uce-1276 = 44829-45464
DNA	uce-1279 = 45465-46329
DNA	uce-1281 = 46330-46998
DNA	uce-1282 = 46999-47596
DNA	uce-1286 = 47597-48175
DNA	uce-129 = 48176-48765
DNA	uce-1293 = 48766-49654
DNA	uce-1295 = 49655-50278
DNA	uce-13 = 50279-50940
DNA	uce-1305 = 50941-51447
DNA	uce-1307 = 51448-52076
DNA	uce-1318 = 52077-52686
DNA	uce-1321 = 52687-53424
DNA	uce-1324 = 53425-53986
DNA	uce-1334 = 53987-54602
DNA	uce-1338 = 54603-55395
DNA	uce-136 = 55396-56307
DNA	uce-140 = 56308-57068
DNA	uce-143 = 57069-58069
DNA	uce-149 = 58070-58762
DNA	uce-151 = 58763-59444
DNA	uce-152 = 59445-59960
DNA	uce-154 = 59961-60530
DNA	uce-157 = 60531-61248
DNA	uce-159 = 61249-61958
DNA	uce-161 = 61959-62702
DNA	uce-166 = 62703-63438
DNA	uce-167 = 63439-64141
DNA	uce-170 = 64142-64781
DNA	uce-172 = 64782-65486
DNA	uce-174 = 65487-66088
DNA	uce-175 = 66089-66790
DNA	uce-176 = 66791-67336
DNA	uce-181 = 67337-68464
DNA	uce-183 = 68465-69075
DNA	uce-187 = 69076-69742
DNA	uce-191 = 69743-70514
DNA	uce-192 = 70515-71141
DNA	uce-199 = 71142-71835
DNA	uce-201 = 71836-72471
DNA	uce-203 = 72472-73166
DNA	uce-204 = 73167-73854
DNA	uce-21 = 73855-74560
DNA	uce-215 = 74561-75177
DNA	uce-219 = 75178-75950
DNA	uce-220 = 75951-76656
DNA	uce-227 = 76657-77287
DNA	uce-23 = 77288-77913
DNA	uce-238 = 77914-78565
DNA	uce-242 = 78566-79190
DNA	uce-245 = 79191-79747
DNA	uce-247 = 79748-80399
DNA	uce-249 = 80400-81355
DNA	uce-251 = 81356-82072
DNA	uce-252 = 82073-82856
DNA	uce-26 = 82857-83557
DNA	uce-267 = 83558-84164
DNA	uce-27 = 84165-84864
DNA	uce-271 = 84865-85487
DNA	uce-273 = 85488-86122
DNA	uce-274 = 86123-86771
DNA	uce-276 = 86772-87367
DNA	uce-278 = 87368-88000
DNA	uce-282 = 88001-88621
DNA	uce-283 = 88622-89246
DNA	uce-287 = 89247-89929
DNA	uce-30 = 89930-90579
DNA	uce-302 = 90580-91203
DNA	uce-305 = 91204-91944
DNA	uce-307 = 91945-92507
DNA	uce-309 = 92508-93040
DNA	uce-31 = 93041-93618
DNA	uce-310 = 93619-94335
DNA	uce-311 = 94336-94948
DNA	uce-321 = 94949-95539
DNA	uce-327 = 95540-96251
DNA	uce-331 = 96252-96948
DNA	uce-332 = 96949-97694
DNA	uce-335 = 97695-98231
DNA	uce-344 = 98232-98889
DNA	uce-348 = 98890-99556
DNA	uce-351 = 99557-100320
DNA	uce-353 = 100321-101074
DNA	uce-358 = 101075-101819
DNA	uce-359 = 101820-102508
DNA	uce-36 = 102509-103341
DNA	uce-363 = 103342-104013
DNA	uce-364 = 104014-104664
DNA	uce-367 = 104665-105337
DNA	uce-368 = 105338-106272
DNA	uce-369 = 106273-106915
DNA	uce-374 = 106916-107529
DNA	uce-376 = 107530-108261
DNA	uce-377 = 108262-109032
DNA	uce-38 = 109033-109736
DNA	uce-383 = 109737-110414
DNA	uce-391 = 110415-111004
DNA	uce-392 = 111005-111629
DNA	uce-394 = 111630-112327
DNA	uce-399 = 112328-113019
DNA	uce-407 = 113020-113559
DNA	uce-408 = 113560-114268
DNA	uce-410 = 114269-114949
DNA	uce-411 = 114950-115572
DNA	uce-413 = 115573-116211
DNA	uce-414 = 116212-116909
DNA	uce-418 = 116910-117609
DNA	uce-420 = 117610-118349
DNA	uce-427 = 118350-119039
DNA	uce-428 = 119040-119788
DNA	uce-431 = 119789-120345
DNA	uce-435 = 120346-121088
DNA	uce-444 = 121089-121823
DNA	uce-446 = 121824-122512
DNA	uce-447 = 122513-123063
DNA	uce-449 = 123064-123901
DNA	uce-450 = 123902-124650
DNA	uce-458 = 124651-125173
DNA	uce-459 = 125174-125724
DNA	uce-46 = 125725-126350
DNA	uce-466 = 126351-126993
DNA	uce-467 = 126994-127765
DNA	uce-468 = 127766-128415
DNA	uce-47 = 128416-128984
DNA	uce-471 = 128985-129722
DNA	uce-472 = 129723-130383
DNA	uce-476 = 130384-131141
DNA	uce-494 = 131142-131880
DNA	uce-496 = 131881-132593
DNA	uce-498 = 132594-133186
DNA	uce-502 = 133187-133772
DNA	uce-503 = 133773-134490
DNA	uce-504 = 134491-135185
DNA	uce-509 = 135186-135843
DNA	uce-516 = 135844-136455
DNA	uce-518 = 136456-136970
DNA	uce-520 = 136971-137613
DNA	uce-524 = 137614-138215
DNA	uce-525 = 138216-138905
DNA	uce-526 = 138906-139591
DNA	uce-527 = 139592-140177
DNA	uce-529 = 140178-140761
DNA	uce-535 = 140762-141463
DNA	uce-537 = 141464-142138
DNA	uce-54 = 142139-142811
DNA	uce-540 = 142812-143334
DNA	uce-541 = 143335-144104
DNA	uce-545 = 144105-144801
DNA	uce-546 = 144802-145398
DNA	uce-547 = 145399-146112
DNA	uce-549 = 146113-146669
DNA	uce-552 = 146670-147559
DNA	uce-553 = 147560-148270
DNA	uce-556 = 148271-149070
DNA	uce-565 = 149071-149723
DNA	uce-566 = 149724-150433
DNA	uce-567 = 150434-150961
DNA	uce-568 = 150962-151717
DNA	uce-569 = 151718-152475
DNA	uce-57 = 152476-153217
DNA	uce-570 = 153218-153828
DNA	uce-572 = 153829-155004
DNA	uce-575 = 155005-155602
DNA	uce-577 = 155603-156231
DNA	uce-580 = 156232-156772
DNA	uce-585 = 156773-157476
DNA	uce-588 = 157477-158154
DNA	uce-590 = 158155-159004
DNA	uce-592 = 159005-159600
DNA	uce-597 = 159601-160177
DNA	uce-598 = 160178-160803
DNA	uce-600 = 160804-161528
DNA	uce-604 = 161529-162097
DNA	uce-605 = 162098-162699
DNA	uce-607 = 162700-163428
DNA	uce-609 = 163429-164051
DNA	uce-61 = 164052-164690
DNA	uce-620 = 164691-165385
DNA	uce-622 = 165386-165965
DNA	uce-624 = 165966-166713
DNA	uce-63 = 166714-167349
DNA	uce-636 = 167350-168114
DNA	uce-64 = 168115-168802
DNA	uce-640 = 168803-169423
DNA	uce-642 = 169424-170078
DNA	uce-647 = 170079-170762
DNA	uce-648 = 170763-171463
DNA	uce-649 = 171464-172075
DNA	uce-653 = 172076-172794
DNA	uce-655 = 172795-173394
DNA	uce-660 = 173395-174078
DNA	uce-663 = 174079-174700
DNA	uce-666 = 174701-175400
DNA	uce-67 = 175401-176061
DNA	uce-671 = 176062-176580
DNA	uce-672 = 176581-177232
DNA	uce-685 = 177233-177866
DNA	uce-690 = 177867-178524
DNA	uce-691 = 178525-179232
DNA	uce-692 = 179233-179838
DNA	uce-693 = 179839-180507
DNA	uce-695 = 180508-181292
DNA	uce-697 = 181293-181916
DNA	uce-70 = 181917-182423
DNA	uce-701 = 182424-183001
DNA	uce-705 = 183002-183713
DNA	uce-706 = 183714-184363
DNA	uce-711 = 184364-185018
DNA	uce-712 = 185019-185784
DNA	uce-713 = 185785-186434
DNA	uce-716 = 186435-187186
DNA	uce-717 = 187187-187823
DNA	uce-718 = 187824-188340
DNA	uce-723 = 188341-188984
DNA	uce-727 = 188985-189732
DNA	uce-73 = 189733-190408
DNA	uce-737 = 190409-191060
DNA	uce-74 = 191061-191785
DNA	uce-745 = 191786-192435
DNA	uce-748 = 192436-193098
DNA	uce-749 = 193099-193741
DNA	uce-750 = 193742-194402
DNA	uce-756 = 194403-195052
DNA	uce-757 = 195053-195702
DNA	uce-759 = 195703-196530
DNA	uce-761 = 196531-197065
DNA	uce-762 = 197066-197639
DNA	uce-768 = 197640-198277
DNA	uce-769 = 198278-198930
DNA	uce-776 = 198931-199613
DNA	uce-777 = 199614-200207
DNA	uce-787 = 200208-200845
DNA	uce-795 = 200846-201467
DNA	uce-802 = 201468-202144
DNA	uce-805 = 202145-202804
DNA	uce-808 = 202805-203487
DNA	uce-811 = 203488-204056
DNA	uce-813 = 204057-204814
DNA	uce-815 = 204815-205489
DNA	uce-819 = 205490-206144
DNA	uce-824 = 206145-206750
DNA	uce-826 = 206751-207432
DNA	uce-830 = 207433-208115
DNA	uce-832 = 208116-208785
DNA	uce-833 = 208786-209418
DNA	uce-834 = 209419-210009
DNA	uce-835 = 210010-210666
DNA	uce-836 = 210667-211350
DNA	uce-837 = 211351-211999
DNA	uce-84 = 212000-212652
DNA	uce-846 = 212653-213386
DNA	uce-852 = 213387-214088
DNA	uce-855 = 214089-214738
DNA	uce-858 = 214739-215578
DNA	uce-860 = 215579-216216
DNA	uce-861 = 216217-216927
DNA	uce-863 = 216928-217648
DNA	uce-864 = 217649-218242
DNA	uce-865 = 218243-218804
DNA	uce-869 = 218805-219491
DNA	uce-870 = 219492-220207
DNA	uce-879 = 220208-220867
DNA	uce-881 = 220868-221613
DNA	uce-883 = 221614-222253
DNA	uce-884 = 222254-222864
DNA	uce-885 = 222865-223552
DNA	uce-891 = 223553-224161
DNA	uce-894 = 224162-224871
DNA	uce-908 = 224872-225527
DNA	uce-915 = 225528-226155
DNA	uce-921 = 226156-226829
DNA	uce-924 = 226830-227617
DNA	uce-932 = 227618-228285
DNA	uce-934 = 228286-229026
DNA	uce-944 = 229027-229743
DNA	uce-948 = 229744-230461
DNA	uce-952 = 230462-231157
DNA	uce-960 = 231158-231883
DNA	uce-968 = 231884-232596
DNA	uce-971 = 232597-233233
DNA	uce-975 = 233234-233895
DNA	uce-98 = 233896-234472
DNA	uce-980 = 234473-235167
DNA	uce-981 = 235168-235923
DNA	uce-982 = 235924-236675
DNA	uce-983 = 236676-237233
DNA	uce-987 = 237234-237856
DNA	uce-99 = 237857-238542
DNA	uce-990 = 238543-239178
DNA	uce-992 = 239179-239722
DNA	uce-993 = 239723-240320
DNA	uce-996 = 240321-241163
DNA	uce-997 = 241164-241893
