# Supplementary material for: Multilocus molecular systematics of the circumtropical reef-fish genus Abudefduf (Pomacentridae): history, geography and ecology of speciation
Source: PeerJ. 2018 Aug 14;6:e5357. doi: 10.7717/peerj.5357 (PMC6097498; doi:10.7717/peerj.5357)
Supplement: Data S1 [file peerj-06-5357-s013.zip › Data Supplement/partitionFinder59Samples/59-361.phy]

59 241893
Abudefduf_troschelii_STRI_X_1349 GGGGGGGTCGCTGGCACGTTCCAGTCACGCCCGCTTCCCGGCCCGCGGCCAATCAATACCACTTTCCTGTTTTAGAGGCGGGTAATTATGAGGTGGAGAGATTGTGTGACCTCTCACCCCTGCTGCATTACTCGCCTGATATTAAGATAAATTGCCTGATTTTGGGTAAACATATGCTGCAATTCAAACTGTCAGCACTGGTTTGCTCAGGGATAATTTGTATTGATCTCCTGGCTTCTTCCCCATTTTGCTTACTGACCTCATGGATAATTAGAGAAAAAGAGACACGGGGAGGTAAGGCAGGGCTTGCATTTGAATACTTTGCTGGAGAGATGAAGAGCACATGGGAGGGGGGCAGAGGGAACATTAGAGACTAATAGAATTTTCATTTTCTCTCATTTTCTGCTCAGATTTAGACAGGTTACATGTTTTGTTCAATTATATCGCTTATATCTTTTTTCCCC----CTGCTTGTGTTACATACACAGAGAGGGCTCGCGCTCGTTTAATTTCTGGGATGATTCAAATTTTACAAACGCAATGAGACAACAAAGTGACA------------------------ACTATTCCTCTACAGACTGGTGTCTGTGATTCACAGGTCAATTCCTCTAGCATCAAACACTGAGCAAACAAGGTGAAAGTGAATGAGCCTTTCGAAGCAATAACAAAGTGAGAGGGAATACATTTACATGAGAAAACAGAGGACCACATTATTCTAACAACTACCTTTGCCAGGCCAATCTATCTACCAAATTAGTTTATCGTGTAATACCCTTCCAGAAGCTCTTCTGGCAGAAACAAGATATTATTCTCTTGGAATGGCCCATAGAAAGAGGGAAAAGCCAGTCAGATTCATATTTCATCTCTGCCATGGAAACCTCATCAGTGTAATAACCCTCCATCTCATGGGTGTTATTCAACCATCTGCTACTATATTACTTATCTTTATTTTGCAACTAATTAACAGCATAATCTTCTAAATTCAGCAAGTTAATTATCATTATTGTGGTCTTTGCAGCATCATCAGTCCTTGTAAAGTGCCGTCTCCGCGCCCCCCGAGAGCCGGGTGGGGGCGGGGAGCGGGCAGGTTGAGCTGGGGGTCTGTTTTCTTGACGCAGGCTCATTAGGTGTTTGCTGATGAGCTGAGTGCGGTGGGAGGCGTCGTGAGTAAGAGGGGG-----------------------------------------------------------------------------------------------------------------------------------------------------------------------------------------------------------------------------------------------------------------------------------------------------------------------------------------------------------------------------------------------------------------------------------------------------------------------------------------------------------------------------------------------------------------------------------------------------------------------------------------------------------------------------------------------TCGGAGTCTTTTACAGTGTTATACTCCAAACCATTCCAGTACCACCCGGTGCATGCTGTTGTACTCCTGATGCACTCAATGCATGGAGAATAATAATCTGTCTCAAGTCTGTGTTGACCTGTGTCTTTGGAGACAAAAACAAGAAAGCAACAGGTGTAGTATTACCAGTGAGGAACACCAAAACATTTTGTCATGGATTTAGTGCTGCAGTGTACTCAGAACGTTCTCTGTTTTTCAACTGAAGGTTATGAAAAGCCTTGGAGCCTTAACAGCATGTCTGGCATGAGCGGGGATGCCTCTGGAGTGTCCTCAGTGTCCGCCCTGCCCTGCAGCCCACCCTGTCTAATGCAGCACTCACATTCTCCCATCCCATCCATTATGTAGCATGGTTGAGTAGCAGACACAATGCCATTGGAAGGCCAGTCCACACTCCTCCTTCTTATCTTTCCTGTCAGATTTTGCTTTGACACTTGCCTTCGCTCCTGCA-TTTTTTTTTCTTCATTTTTATTTCTTTACTTTTCTGGAAAACTGTATCTT---------------------------------------------------------------------------------------------------------------------------------------------------------------------------------------------------AATATTCAGCAGACTGAGTTAACGCCTTCAACTCAAAGCTTTGGCAGCGTTCCTCCTCGCTATTCATCACTGTGTGAC-AGAGCTCCTGATGAACGCACCGATGTGAATGTAGCCATCCTTGTAGAGTCTGTTGATGATGAGGGTGAGGATGAGGCCAATGTTGCGTGAGTTGTAATAAGTTAAATAGATGATCCATCCACAGGACAGAATGGTGGCTGAAAGAGGAAAAACACAACATGGCCTCAGTCAGTAAAATTAATTTTCATGTTAATTGAAGCTCAGTTTTAATTGAAAATC-CTAGAATCACTGTCA--AATTGAAATAGCAAGGTTGTCAATAGAAACATTTATACGTAGCAATAAAT----ATCATAAACAAGGCTTTCTTGTTTTCTCACGGTTAGTCACGTTTGTTTG--TCAGCAGTGTCTGTCAGTCCAACAGTAAATTAGGTCTGTATATTCAAATATAAT----------------------------------------CAGCTCCTTTCTGTGCCAAATCTTACCCCTCGCCACTATCATATCACTGTACACAGAGAAAAGGGCTCACTTTTTATTTACACTGTCTTTATTGCCAGAATATTGCTTTTAATTGCTGTCCTGGATTTCCTGCTGCGGTATAGGACGAGTCTGAGACGATTACTCAAAGTAATGGAGCATAATGATGTCTCGGAACGGCCCCTGAAGCTCAGGTCAGGGGTTGGACAATGTGAACATTCAGCTACTTAGCTTCCTTTGCAACTTTGTGACAAAATCTGTTTGCCCAACACCAATTAAGATGCCTCTCCATGCGCTCTGGTCAATGGGTTTGACGGAGGGGGTCGTCCAACGAGTTGACATGTCCCTGAGCACGAACAAGCTGGCCTGTGTCCTCGCCTCAATAATTGGTGTCCCTTGCAACGTGCCGCTTCCCAGGGCTGTCCTTTGTGTCCCCATGGCAGTCCTAAATGAGGGGAGTCAGGGCTTTAATGGGACTC----------------------------------------------------------------------------CGAGAAAAAGGAAAAACCGAAAAATACGGCAAGTAAAAAAGATTGAATGATTCAATGGCTATCGCCTAATGACACCAGCCTCATAATATCTCCCCCCTAAATCCGCCGTTGAGTGTAGCATTGAAACATTTTGTTTCCCTTTTCTATTGGTCTTCTTGGTGTCGTTGTAGCGTTGTCATGGCAGCCCTGCCAATCACTGTCAAGCGTGCCAATCATTAGCCAGTACGTAGCGCGAGGCTTTCACCACTTGTGCAGCACGCACGGGGGGTTATCAGAGTCTCCGATCTCCACAGCAACCCTCCCACCGCACCGCGCGCATCAGGCACAAGCCAATGCTCGCCTATCTGCTGAATGGAATGAGCAATTAGAGGGTGGAATATTATTGCGATCTTAACGAGGCTCGTTAAAGCTAAAGAAGATATGTAGACTGGAGATGCTTAGCAGAGACGGGAAGGGAGGGAGGGAGGCAGAGGGAGCTTTAAATGGGTGACAAATGGACAACCAATGACTGCAACTCGGGAATACACGTTTTGAATAGAAGCGAGTCAATTTGCACATTATTTTCGCATAGTTTTTCCTGTAGTAGCTAC----TTTTTTATCTTTCCATCAGCCCATTCATTTTTT----CTCTCTCTCTCTCTTGTGCGA----------TGCATGGTCATTGCAAGCATTATCGTTGAAATGTGTTACTAGGACAGAGGTATTAACAAGCATGGCCATCAACAGTCATACATGAAAATGGTTTC-AAATAGCAAGGAAACTTAAATGGACAAACACAGTTTTAAAGCTTTAAAAAAGGGGGATA----TCTCTCTCTCTCATTAAATCATAAGTCACCAGTACATACGATCCTTTGGCCAACCTCTTCATTCACTAACACTGAAGGATGGAACGGATGGAGCCAAAAAGCGTGCAGTTGGGGGGAATTTATGAAAACCTCGTTCCCTACCCCCTAAATTTTTACACTTTCGATCCCATATACGTTGTAACCTTCCTTATAAGTTGCAAAATTCTGTGAATTCTGCGAGGAAGTTGGGTTAATATTCTGTGCATTCTTTGCCACCTTCATTCGTTTCGCCTCGGCTCGGGACTTGTAACAGAACTCAATCAAGGCCACCAGCATGGCCAAACCGAGTCCTCCGACCAGAATGTAGAAGACCCCAGCCACGTTGCTCAGGCTGAGGGCGCTCGTCTTCTCCTGCGAAATGCACACGAGACGGGGGTCAGCGGCGGGGCAAAGGCGAAAGGTCAAAAGATTGT---AAAAAAATAAATAAATTAGAGTAATGCTGTAATGTAGTTTTAGTGTACTTGTGGCATTTAGACTTTTGGTAATGCGTCGTCGTGTATTTTAAATCTATTACATGGCAAACAAAG-AACTGAAGTTCTACTTGCAGTAATTGTATTGCACT-----------------ATCTGTTAAAT---------AATCTC----AGTCATTTTCTTCT------AATCATTTGGCCCTAGTGTTTGATATTGAAGTGTGTA------TGCCAAGTTAAGATTTCTAACCCTGATTGTCGTTTGTTTCAGTACACGATGGGACGTGTGATCAGGGGACAGAGAAAAGGTGCGGGCTCCGTGTTCAAAGCCCACGTCAAGCACAGAAAAGGTGCCGCTAAACTCCGTCACATTGACTTCGCTGAACGCCATGGTTACATCAAGGGGATTGTGAAGGTAACTTGTCGACCCTGACGCATCTCAGTCTTGCCATTTGGTGTAAGTGGAGCATTAACGTTGTTTTCCCTGC-GCCGGTCTGTCCTCTCAGGATATCATCCATGACCCCGGCCGTGGTGCCCCCCTGGCCAAAGTGGCCTTCCGTGACCCATACCGGTTCAAGAAGAGGACAGAGCTCTTCATTGCTGCTGAGGGCA---------------------TG---GGGGGGGGGGATAGAGACAGAAAGACAGAGAGCAGGTCGGTGCTTAAAGCTAACAGGTAACCTTTCTGTGCACCTAGGACAAAGGCAGGGGGAAAAAGAAAATGTCAAATTAAGAGAGGCCAGGCAGAGAGACGTGGCTGCCATATTTGTGTGAAAGCCCAGTGCTGTTGGCAGCAGAGATGGCTGCTTTCTGATTCATCTGGGGCCGTATGGCAAAGCTTTGTCAGTCTGTGCGAGGTATAAATAATTCAGGGTGAGAGATGGCAATTACAGGGCCCTGCACAACCAAAATGAATATTTTATAAGGACTAAAACTGCCCTGGAATGAATCACACACATGGAGTCACACACACATACACACACAAGTGTAAGTGAATGTGCGCACACGCACACATGCGCCCAAACACACACACA--------AAGGTAGCACATATGAACCCTTGGCATTGCTGTTGTATTGTTGACAATATAACTATTATATTATATAAACTGCTTTTGTGGGTTAATAATTTGTAATGTTCTCGTCGCTACGTGTGATTTTTCACAATATTT---------------------------------------------------------------------------------------------------------------------------TAGTGGTTGGAGGATAGATCTTTTTTTTTCCCTTGCCACAGTTAATTTTCAAATCTCCAACATCCTATGGCTGTCTGTTTTTCTTCTTCTTCTTTCTGTTTTTTCTGCTTTCATTCTTTTCTTTTAAAATGAAACTGGAGCTGGGGCGGTGATAGTGATAGATGGCTCAGCGCTCTAACACTTTATCCAATCCGGCGCAGATTTCATCCAATAAAGAATCACTTGTGCACTCTCAAACTAAATGGAAGTCAGGCAGCGGAGAGAAAGGGGCTGCCGTGTGTTTCTGAGCTGCGAAAATCAAATTTTCTTAAAGCTGCCGCAGCAGTGGCTGGCGGAAAAGGCAGCAACAGCCATGACTGGCCAGGGCCACAACGTCTGCACACACAATTTAATCCATCACAGAGCGCCTGACACCATATCAATCAACCTTTCATCAGTATGCCCCCCACCCCCCCAAAAAAAG-AAAAAAAAA--CAATATTTCTATTCAATCACCTCTGACTGAACCAGGCCTGCAACCCAATGACCAATGGGGAGGACCACAAAACTCCAGCTGGTTCATATGTAGAAATCAAATGGTTGGATAACACATGAAGTATGACTGAAAGAAAGCCGCATGTGCTTTTTTAACCTTTTGCAGTAGATGACTTAATTTGCAAAGGGAAAGCCGGTCTCCCTCTGAAGTGCTACCTCTCTTTCTTCCTCTCCTTCTGCCTCCCTCGTTCCCTTCATCTCTCCTTCTGTCCTCTTTGGACTGTACCGTGACCTTCACTGGCGTTCCACCTGCAGGAAGCCATGTTTGATTCTCTGTCCGCCGAGACGCCTGCTTGACAGCAGAATGGTGTCATAGGACCGAGTGGAGGAATTTCTCTTTCTCTGTCATCATTAAGGGGCTTCCCCCTATGGTGAGGGGGATGAAAAGTACGATTTAATGTTCTCTGGAGAGTGGCAGCAGAAGAAAAGCTCAAAGCCCTGCATGCTGGTTTCTGAGTGGGTCACTCCAGCCCTTGCAGCGAATGGGATGTCCCTGAGGAATTTGCCATAGACTGGCCTGAAAGGATGGGGATTAAGACCCTTTTAAGGATGGAAATGTAACAAAAGGAGCACTTTTATGATGTAGCAGCATAAAATGAGGGGGTCCATTGTGTAACTGATTGCAAAAGATCTTTGAAACAGGCGGCCCTACACTGCATGCTCGCCTGGCCCAGTGGGCTTTAACGGCTTGTACAAAATGACTTGTCTACATTAGGGACAGAGTGGCTCTCGTTTAGGAAGCAATGTA---------------------CAAAC--AGAGGTGAGACATTTGTTAAAGAACCTGC-------TTTTTTTTTTCTTCTTCTTCCATGAAAGCAA----CGTGCTGTTGTTTGGA-TTTCACATGATTGATGCTTGACTTAATCCAGTGCTCTTTGCGCCTTCCCAGGAGGGTGAGGCGGTCTCTTTGTGCT-TCTCTGTCCCATGTGAAGCAAACCAAAGCGGGAGAGTGAGGGTCATAGCTATTCGGCAGGGTACCAGATCCTTCCCACCGGCACATCTGCATGTGAAATCGCCATTTCACCCCTCCACACTCCCTAATTGTTGCTAAAATTATTTGTGAAATTGCCTTCCACCAGGAGTGTTTTCCACGGCAATTGTCACACAATTTTATATGCACGGTGGGCCCACAGAGTTGACACACGCACCTCTTCTTTTCTGCCATATGTGCTC-TTTCTGTTCGGC----TTTAATAGTAGCGCATTA--------------------TTTTTTTCTCCACAATTACCTTTAAGCAATTACTCTCGTGCGTTCTGCGGGGC-AAGTCAACCTGTTGTCATCAATAGCGGGTCGATCCAAATGTTGTAATTACCGCACAAAGCTATAGGAGCGCATTT-AGATGCGCATGCTGCGCACATTTCCTTAATTGAAAG-------------------------GTCCTTTGAGCAATGTCAAGGTGAAGACAGATTGCCAGAGATGGGTGATTTACAGATATTGTTTTTTTCCTGTTCCCCACACATCCTTCG----TTTTCTTGCTTTGAATTCAGCCTCAGTTGTCTGTCTTACCTCTTTCCATCCTTCTATCCCTTGACAACATGAGCTGCCACTCTGTGTTACTGTCACATGAGCGAGTGCCAGCCCCCACATCACAGCAGCCTTTGATTGGCCAGGCCTTTCCAGGTCGGTGAGCTGCTGCCTGATAATAACCTTGTTTGATTGCTGGAGCAGAGATGTAATTGATTGATCTGCTCACCCTGTCTGGGGCTCGGCTTCTGAAGTAGCCT--------------------------------------TGTGTGTGTGGGTGTGTGTATTGAAGTGGGGGGTCGGTTGATTGTTGAGCGGAGCTCCAGATAAGCATACATGTACACACATACCTCGACTCACGATGCAGATCACACACACAGACATTTACTGACACACTTTTGTTATTGTGGAATATAGTGTGCAGCTGCTACCAGAGGTGTACAAATGAGGG--------------------------TTTACTTTACAGTAGAAATACTTAAATT-AGCAGT-ATAC-TTTT-TTAAAAACTAATACTT------------------------ACACACACACTGTCAATTATACGTCCACTGAAAGGATCATATGATTTAGTTCTGATTGTTCTCTTCTGTAACGTCCAGGATCTGCTGGCCTGAGATGAACTTGCGATTACAACCTGTTGTAGTCTAGCTGAGCTGAACGCCTCATAAGTGGAGCTTTTGCTTTTTTATTGATCTCTTTGTTTCTCATAGCTGGAAGGGCACAATATTTTCTCCAACCTGAATTCCAGCGAGTACGAGCAGGTGCTGGAGATCATCCGAAAGGCCATCATTGCCACGGACCTTGCCCTGTACTTCAACAACCACCAGCAGCTGTCGGAGCTGCTCACCTCGGGTGTGCTGGACTTTAACAACCACTCGCACAGGTCAGACCATGACTCACACAGGTGCACAGGTCAGGTCTGCATTCAAACCAGTTCTCATAGCAGTGAATACAGAGAAAAGCAAACCTGGCGTGCATGAACAGCACATTGAGTTTCTCCACATGGATATAACGAGGCTTTGCTCCCCTCCAGGGACCGTGTGATTGGTCTGACAGA-CAAAGAAAATTACTTGTATTTTCTTTCCGCC--GCGCTGT-GGGAACATTCATTGGATTCTGCCCCATCTGTTGTAATCAATAACGTGACCATCTTGTTTTTTTATGAAACGCACTTACTCTTAATTTCATCCACCAGTGGTTTTAGAGAGAAGAATGTGGAGTTACCTATAAGGCTTTGACATTATAAATCACCTCTT-GAGACCAGATTGTA-CGGCAGTATCGATTGATCCTGATATATCACAGAAATTTACTGTCACTTCTGTTTTCAATTAAAGATACAATCAGTCAGATAATGACTTAATTGGATTTTACAGAAGATTGAGTTTTATCGCC-CCGTGCTTTACGAGTTTAGTTAAGGAAGGCCATTTTATCACGGTTGTCAGGGGCGACCG---CCTGCCGCTGCCTTGTCCTTCTGTA------GCTGCTGCTGCCCTGTGTACAGCGCA---------GGGGAGAAAAGTGTCACAGGATTGGTTTTCCTTGAGCTGCCTCCGCCTCCATGAATCACGCCCTCCCATAATAGATAA---AATCTG-CCCGGATCTCGCCGTGACACC-TCCCGGTGAAGTGATGGCGGCTCGATACAGACAG------------------------------------------------------------------------TTCTTTTTGGGAACTATGTAAAACAAAAAAGAACGAATGGCGAAGAGAACCATTCTCTCTCCCCCAGCCCGGCAACCCCATCCCACTATCACCTCTCTGTCTCTCTCTCCCCCTCTCTGACTGTACCTTGCTCTCCCTCTCTGGTAGTGCATATTTTGCTGGAGATGCTAATGATCTCCCCCCGCTGTATTCTGATGCAAGGTCTGTCTACACTTTTCCCTTTCATCCACATACAAATGTGCTCTTATTGCCTCTTCGCCCTCGGGCCTTTTAAGATGCCTTTTTGAAATATGCCGTTTGATAACCACATCATTGGCCAAGTCCCTGCAGTGATTAGAGCTCTCTTTAATGTGAGCAAGTTAGAGAGTGAATGAGGGGCTCCGGGGCCGGCAGCTATCCATTCTCTTCTGCCCTCACCCCTTGACATCTCCCGGGCCACTGGGGAGAA-CCAGTGTCGGGTGTAGGACGACCCAGAGCCCAGCTTAGCACATAGACACTGCTGGCCGTCCTCGATCTTTCATCTCCACATGGAGATTAAGCACAGGAGAAAT-------------------------------------------------------------------------------------------------------------------------------------------------GACACTGGAGGATCGCCTTCATAGAGACATGGTACTGTATGCTGGAAGGCTAGATCCCTGTACTTTATCACAGGAATGTGACAGGAGGACTGCTCTCTAATGTCTTTTAAATA---------------------------------------------------------------------------------------------------------------------------------------------------------------------------------------------------------------------------------------------------------------------------------------------------------------------------------------------------------------------------------------------------------------------------------------------------------------------------------------------------------------------------------------------------------------------------------------------------------------------------------------------------------------------ACCGATGAAATTGCTGTATCTGTCTATAAAGTCGAGGCAACACTAGAGAAGTGTTCTG-CTCTAGTTAGAAAAATTGTTTGAATCAAGTCGATGGCAGTCGGTTACATTGTGTATGGAATACTCTACCTGGCTTGTAACTGACTAGAACTGTGATGTACAGATGATGTATTATTAAAATCTGAAGCAAGTAATGCAATGATATTAGGATACAGTTTTTGTATTTTTATTCTTGTATAAGGTTATTTGATGGCTATTGTTTAGCCTATAGTTCATTCTGTGTTATTTAAATTCTAATATATGAATCATATTTGGATTGAAGTCATGTTCAGGGGCCATGTTGTGTATGTATTGAGATGTAAAGCCTTTGAATGTGAATAATTATTGTAAACTATAATATTTTACAGCTTTTTTCTTACTATATCATACATTTTCTATTTGCTCAGTGATTTAATCATATTCTGATAATTTAATGAATCTGTTCATTCTCTCTCTGATTATTTGTGCGCTAGGTCAGTAGATGTTGAATGATGAATTTTCCACTTAATGCTTGGTAGTCCAGTAATTAAAGCATGTAGGGATTTAGGCATACAAATAAAGCCATGTGTCCTGTCTTCTGTTA-ACAACCATGACACAGCAGCAAAAC---AGCAGCAGCAGCAGCATTCAGTGGCAATGGCATCTCACA--TTTTTGCAGCATGTAAATAAAGTACCGGCCCATTATCAGCGTTTT---------CCCCCCCTTCCCAATCAATTTCATCTGCTGCCAATGGACTGATACAAATACAATTTCTATTTACGCAACAGGATCAGACACAAAGCAAATAAAAGCTGCAAGATATGGAGTCCAAAACAACATCTGCTAGTCAGACTATGCAGATTAATTGGAAGTCTTTGTGTTGTGATTTCAGTTGAGTGCAGTTTGACTAACATCTTAACCTACTTAGTGCAATTAGTGCTTCATTAGAGAGGCTAACTAACTATTGCTTCTCTCCATAATGATGTGCAAGAGTGTAGACATAAAAGTACATAATCAATGGTTTCCAATTACTCCACAAGTGCAACCACTATTTCAAATAAACTGGATAATAATATAGAGCCATTACAAAGTCTAAGGTAGCAGAACCATTTAATTGCAGTGCAGTTCTTCTCAGCTCCAAGATTTTTTCACACTAATGAAGTGTCATACAAAAAAGGCTGTATTGATTTTTTTCACCACACAGCCTCCACCACAAATATGTAATTATCCTTTTTATATCTGGCAGGGGATTAAAGTAATCTA----------------------------------------------------------------------------------------------------------------------------------------------TAACGTCTTGG-----------TTTTGTTGTTTGAAAGGACAAACATTGGAT------------AAAATGCTTCTCAATT----------TGTGCAACAATTTCTAA-ACAGCATACAT-ATCTGCA--TGCAAATGTTGATGAGGGAATTGGAAGTCCAATCTTCCTGATAATGGCAGGTGTGTTTGGAGTTGTAGCTGTAGGTGGGGCAAAGTAGATTTCCA-GACCCCACCTGCGCTTCTCCTAAACTCTATCCTGCCTCCTTGTGCCTGTCTTGTCTTTCTCCATTTCTCTCTGAGTGTGTCCGACCTGGCAAGCTTCCTTCTCTCTTTGTTCCACAGTGACAGTCCTGATGGCAAATTGATTTCGACTGTGTGAGAACAGACATACAGACAGAAACAGACAGCTCCGGATAGCACAGGGGCCTCTTCCTCCCCATCTATTCCCTCCTCTTAG--CCTCCCTCCTGTCCACTTATCTCCACCTCTTCTCCTCTGCCTCCACACACACCCCTTCTCCGAA-TGGAAGAGGCCAGTTTCATCCCTCCTTTCTGTCCTCTCTTCCTCCCCGGGTCCCTCC-TTTCCTCCTTCCGTCCATCCTGGGTGCTGCTGCTGGTGGTGTCGGTGTGGACAGTAGCGGTTGGTGGGTGGAGG-TTTCCTTCAGAAAATGTGAACCATATATTGTGGAGCACAATATAGCAATTAGTAAAAACTAGACACTTTAACATATTAAAAGCTTCACCTCAAAAATATAACAAAAATCTGATCAAAATTATAAAAATCAATTATACATTCCAATTAAAAATATACCAATAAACAGCTAAATACATTGTTGACCTAATAATTACAATGCAATCAATCACAGTAGCTTAAAATAAACAAAATAAGCAAATGAGCACAAAACCTTTAATGTTTTAAAAATAACTTCAATTATTTATATTAGTACAAATAGTTTGATTTCTTTTCTTTTTTACAAACACCAGCATGAAAAGGATTACAATAACAGTAGAAAATGACTGTGAAAAACATATTAACATCTTCTTTAATTAAATGTCTGCAATTAAAAATGGCATTAAAGAATTACATTGCAAAGAGTCTTTATCTGGAAAAAGGTTCAAAAGAAGTATTGCACATAACAACTTGAAGTTACCTTGCAACATTTACCACATTCAAGTCTTTAAGCTCCCCTTCCTCCAGATAGGTCTATATAAGATCACCTCGACAGACAGCGGGGATGAGTTCTCAAGTCTTT-TA---------------------------------------------------------------------------CTTTAGTAGACACAGACATGCAAAGCATTTCCATTCTTGCAGACTTCGTGTGGGTGAGTGAGTAACACTCCCTGCTCGCGTGGCAGGGAAAGGAGATTGCTGGATTGGTCAGGGCAGG--GAGAGATCCTTGTCGGTGACAGCGTCGCTCCAGCGAGCTCAAAGCCACAGTAACACAGCCGAACAATCCAAACACACCCCACCAATTTTTAATTTCTTCCATTAGAATTAATTATGAGGCCGAAGGCAATTTGTGTACCCTGTGTTTAAGACTGCCTACTGGATTAATTAAAAACTGGATGCTGGAAAATTAATGTGTGAATTGTTATGCCTTGCTATAATGAGCCATCCCATGCTATTACATAGTAGTGTACTATACGATCACCTTCAGGCCTCTGAACACACAAGGTTCATTAAAGAGCACAAACCTAGGCACAAGTCAACTTAAAGAATGCCAGCCTCAGCACATATTCAACAGAGCACACGCGAGCAGCGAGACATTTAAATTTTCACCCAAAATACAACAAGGTGAGGAAGTCTGGCTTAATGACTTGGAAGAAAAACACATCTGTAAATAAATGACCTCAGTAACCTGCACTTAAACCTGAT------------------------CTGTCACCGCCTCCATTTGAAAATGTCACCATCACCACCAC-AGAAAGACAAAAATATT-AAAGTGGCCTCCGTGAAAGTGGCGGGGGCATATGCACAGAGAGGAGAGGATGCCCCCAAACTACTTTGGTTACACAAACTTTGTTTTCGGCCTCAATGCATCAGAGCTCTCTCCCTCCGTCTGCCATCTGCTGCTGAAGAATCTGTTTCACTCGATGAGCCAAGCCCAGCCTTTATTGGTCCTAATGGCACTATCAGCTGAGCCGCCAAACCCAATTACCTTTTAAAAAGGGAGGCCACCCCAGCTAATCATGGCTGCCTAACCTGATTTGCCTGTGATGAAGAGACGGGATAAAGAGCAGTTAATGGAGGGAGAATGATCTCACAAATACAAAAAACTCAATTCATTTCTCCGGGAGAGCAATCTGTCCGATTCAGCGGTAATGGAGTGGAGATTCATTAGTCCTCAGGCCTTAGTAGTAGCACCGTCCCCTTATCAACTGAATGACAAAAGAACATTCAGTGTTCTCCGTTTATAGACTTCATTTTGTTGGGAAGGCACACAGAAAGGTGACAGATTGGTAGCTGAGGCTAGATATCAAGATTGA-----GTTTCTGCACCTTTTCAATCCAGCATCAAATCACAATGCAT--------------------------------------AAGCATAGTGGGAAAAATTCCACCAATCTGTTTTGCATTCGCAGCACCAACACTTAGACCAAAGGTTTTCACAGCTTTTGTTGGTTTTGTATTT-TTTTCTCTCTCCTTTGGAAGCAGAAGTCCTTTGATTCTCAAGTCTCTCTGTAAAAACATTAAAAAAGATAATCCATTGGATCTAATTGACACAAAGCCCTCCTTCCCCCCTCCTCCCTTGCCTCTATCCTCCGCCTATGGCCCTCATTTCTTCTGAGAAAGGCCAAGTGTTTTTGTCCTGTAAATACCACGGAGCAGAGACAAAAAAGACGTCTTTAAAATGCAGTCTACAATCCATTACACATATTCCCCCTGCATATCCATTCAGTAATTATTCATTAGAAAACATTTAACGTCACAGTGAATTTCACACTAGGCAGTCGAAACACAATAGAGGAGATTTGGCCTATTTTGGGGTGAGGAGTTGGGGAGGGGTTAGCTGTACAGAGGAAGGGTGAAGGCGAAGGAGGGGGGAGGAGGGGAGCAGTATTTGTCTGATCTGAGAACCTCTGAAACGGGGCCGTCTTGAGACAACGGGGACA-----------------------------------------------------------------------------CACACGTCTACACGCATACACATTAAACAATACTCTAATTACAACATTTAGAACTCCCCCTTGCCTCCTGCGTCT-CCCCAACCCCCAACCCACAAATCTGTGAATCTGGAATTGAATTTAGCCCAAGTTGAGGGCTGCGCTGGCATGAAAAGACTATTTGATTAGAACGGCAGTTGTTTCATTTGTGGTGCAGCAGATTGCAGAGCCTCTCTATCCGGTGTGCAATCTGTATTCATTACTCGGTGTAAAAGGATGATCCATGTCCTGACACCAGGCTCATCATTTCATGCAGATGCACAGCAGCTCCACAAGGCCCTTACCAAGTCACCATAAAATGCCTCCTGCTGAAACCTCAGCAACACTCCTCTCCTTTCTGCCCTGCTTACCACTTTCTCTCCCCTC-CCTGGTTT----------------------TGCTAG-CTGAGCCCGCTTCTGTCTCTGATTACTTTGTGACCAGAAATGACTGAGACTGTGATAAATGGACGATT--------------TTACTTCACAGTGGAATTAGTATGTATATTTAATGCAGCTTCTTTTCTTTT-------TTTCTTTCTTTTCTCCTCTCCGTCTTTTCTTCTTTTTAAATCTTGATGAGTGATGCA-GGGAGGAACGGAGATGGGGTGGGGTTGCTCTACTTGCATGTCTGGCGGATATGCCAGGGCCATGCTAATAAATGACAGCTGATTTATGCGTCTGTATTCTTTTATTTATAAAAAAATAGCAAGCGGGCTGATTTCTGATATTAATAATACAAGTGGATCCACTTTGATTAGGCTTCTGTGGAGAGCTGTGCATATTCAGCATTACAATTAAAGCCTCTGATGTGAAATAGGAATGACACGCTAATGAAGCGAGCTAGCGAGCCTGAACCGCGACTGTCCAACAGCATTACGGCCCATCTTGGATGAAGAGTAATTATACGAGGAACACTGAAATGTCATTAAAAATCTTCAGTAAGTGATTTAACCCACCATTCCTCACTAATGCTAGATATCCCCCCCC----------------CCACAACCCCCACATGA-----------------------------------------------------------------------------------------------------------------------------------------------------------------------------------------------------------------------------------------------------------------------------------------------------------------------------------------------------------------------------------------------------------------------------------------------------------------------------------------------------------------------------------------------------------------------------------------------------------------------------------------------------------------------------------------------------------------------------------------------------------------------------------------------------------------------------------------------------------------------------------------------------------------------------------------------------------------------------------------------------------------------------------------------------------------------------------------------------------------------------------------------------------------------------------------------------------------------------------------------------------------------------------------------------------------------------------------------------------------------------------------------------------------------------------------------CAAACATGTTTATTCCAGTCATCTCTTTGGTTAGTCCATTTGCTTTTAGCCCACATCTGTATGGCAATCATCTCCACC-AAAACACTGAGCCATTATAATCCCATCCCTCCTGCTCACACACACAGAGTCCCCCAGCCTTAAGGAAGGCCCGACTTACTCTGATAGGATGTACGGATCCTTTTCTTTGAATCTGAATAAAAGTTAGACAGGCCACGCATGCAAAACTCTGTCAGGCAGGCCCGCATGCCCACACCAGCAGCCACAGAGTCACCAAAAGGTGGAAGAAGGAGGAGGAGAAGAGGG-AGGAATTTGTGGTAAATGTAACGGAGGGGAAGGAATAAAGAGTGAGAAGTGTAGGTGAGGATTGAGGGC-AAGGAGAGATGAGAGAG-ACAGAGAGGTGGGAATGAGAGAGAG--AGATGGCGATGTAAGTAGGATAGGATGGTGATGGAATGGTAAAAGGAGAGAAATTAAGTAAATTAGGTTAGG-AGGGAAAGAATGGATAATGTAATATCCCCTTC------CCT------CCTCCCCCTCCCCCTGCACGTTACCCCACGGTGTGTGTGCCCAAGGCAGTGGGCGCCCTGGCTCCTGTGACTAGTGGGTTTGCTCCCTTCAGCAGCACCACTCATCTCCCTCTTTAATGTCATTTAGCTGCAGGGTGGCCAGCGCCTCACTCGCCCATTAATCCCATTCCAAATGCCATAACATTTCCCAAAAAGCCCCTGCTTCTTAAAGCCGATAATTAGAATGTCTATTTAAAGTTCACCGCTCTCCCTTGCCGTTATCAATTAAAAGCCGTTTAAAGGAGATCGGTGGCAATAGTCAACAAATTAAATCTCTTCCTCGCTCTTTGACGTTAAGTCTAGAATGCATAATAGGGGTCAAAAAAGGCCCCCTGAATAGAGAGCAAAA-TTTTAAATTTCCAAACTGTTCTGCTGA---GGAGAGGAGCTGCTGTAAGTCACTGCTGCTGACTGCAGAAACAGTATTTAGTGAGATTTTTGGAATGGCTGTAGCATTATCTGATATCATTTGATAAAAGGAA-AAATCGGATCCAGAAAAGAGGCCAA-------------------------------AAAGGTTAATGCTTTAGAGTGCAAGGGGATAATAATAAAAGAAGGGGAAGCAGAGCCCTGGTGCTCACCTCCAGCGATGAGCCTGGCTTCTTCTTCAGCTCCTCGCATTTCCTAAATTTGCAGATCTGGTGGCCCGTTTTGCGGTTCCGACAACTGCTGCAGACACCACAGTTGATTAGCCGCCTGCAGGGTGCACAGACCCCACACCTTTTCCTTTTCTTCTTCGCTGGGTTTCCACTGGATGCTGAGGAATTATTCTGTGGGCAGTCTGCCAGATTGGCAATTTGAAACGCACTGTCTGTAACGGCTGCTGAGGCTGCGGGGGAGTGAAGGGCTGTCATGACGATGACCCCGGGAGGTAATGAGATGCCCCCTAAAGCCGGAATAGCGGAAAAAGTTCCAACGCGTTCTGGGAGATTCATTATCTCTGCTTCAGCAGCGCCGCATTTCAGCTTGTTCATGCATTCTCCTGCTAAAGGTCTGCAGTGTTCGGGGGATAAGGTAGAGAGGAAATTATTATTTGCCATTTGCAGCGTCTCTGGCGGCACGCCAGGCTTCCCCGGCCTCTGGGAGTCATTTCTATGCATGCTGGTCCTATTAGGGTTTATTGCCGCTGATTTCCTTCCCC--------GGAAAAGTGTTGATCCCGTTTCAACACTTGGCGCTTTATTGTCAGTTACAATATGGAGTTGAGCATCAGTGGTGAAGGCTGCAGTGGCTCGGTGCAGACAGACATACCTCCATCTCACTGGTGTCAGGCATCAGCTCAGTGATTGGTGGGCATATTGTTCGACTCTGAGAC----TTTTTTCATCATTAGCCTGCACTGCATGGCAAACGGGCGCCATGGCCCC-------TTTTTTTTCCTTCCCCTTTCTCCCCCCTTACAGGCGGCAGTATCACAGCTCTGATCTGTCACCCTTCGCTTGCCTTAATGTGTGAAAGCAAGACGTGTTGCGCCTATTAGCACTTCTTGGCAAGGCTGGCATGCTGATCCTTCATCCCCGGGGAGCCCGGCAATATGGTGCCGCATGGTGACCGCCCGCCAGCCCTGGCTCCCGCTGTCACAACACATCACACATCCCCAGCAACCAG------CGCCACCGCCTCCTCCGCCACCACACCTCCATCACTGTGGTGGCGTGAGTGACAGCAGCCGGAGCCAGGGGTCCTCTGGGTGGAATTAAAAACTTTTAGAGCGAGGGG--CAGCTAAAGTGAAGTGTATTTTTTAATTATGAGGGCTATAGTTGGGTTTTGGTTCACTGGGGAGAG--------------------------------------------------------------------------------------------------------------------------------------------------------------------------------------------------------------------------------------------------------------------------------------------------------------------------------------------------------------------------------------------------------------------------------------------------------------------------------------------------------------------------------------------------------------------------------------------------------------------------------------------------------------------------------------------------------------------------------------------------------------TTTACAG--CTTTTTTGTTCATTCCCCTACCTGTGCATCCATTAGAGCTTACACACAATTGCTGTGAACAATTGTAAGACGTGAGCCAACAGTCCTCGACGCTTCCTCATGACAGCATCAACACCCCTTTTTCCTGTGTCTCTCTGC-------------------------------------------------------------------------------------------------------------------------------------------------CTCCCTCTCTCCTCAATGGCAAAGTCAAAATGGCAAAGCCCTCCAATCACATTACTGTATACCCGGGAACATTTAAATGCTAATGTTATAAGCTCACATGCCTAATATGATAAGCTGACAAGCTTATTATAAGCTCTGAAGTTTTAAGAGTTTCTTCCATTAGTTATCACAGGAGGCATTAAATTGCATCGCTGCACTGTGCCAGAAGGTATGGAGTTAAATTCTCCTGCAGAAGAGATTATTTTGGCAGCTTTCTGACAGCACTATACAGTGGCAGGATTGTACATAATGGTTTGTCAAGAGA------------CAGGGAGTGGTTGCAGCTAGATGTGTATGCGTGTGCGCACATGTGTCTTATCTTCTGGTTTGTTCGGTATATGTGGCTATATAGAGGATAGTTTATTTGATGGAGAGCTGCACCACAGCTGCATAGATAGATAGATAGATAGATAGATAGATAGATACTCTTGTAC-----------------------------------------------TCTTGTACAACCTGCAAGATATCTTGAGGCTCTGGTCAAATAGGAGGCAGTGTGCAGAGGTGCCTCACTAATGTCTTGCCTCTGCCGGGCCAACATGACCACTGCAGGTCTTCAGGTGATTAACATGTTGGCAGGGGTTTCTACATGAAAAGACCCCTGTTTCTTTGTCTTCTGGTGTGTAAATATTGTGCTAGCGGAATATGAAAGTAGTGCAACTATAAGGTACAAAAACATAGGGAAAAAAGATCAAGAGTGGGTCTCACATCAAGGAGGACCCTGAGGATGTCTTTGTTGTCAACTTCAGAAGGGGGAAGAGAGGAGCAGAGGAGGAAACTGGCAGAAGGGGGAAAGATGCCAGAGAGAGCTCAAAGGATTCGGTCTGGGCAAGGTGATCGGTATTCCTCGGCAGTCTGCCTTCTGGCTCAGATCAGTGGGAGTAAGCTGGCAGCCAAGCCAGAGGGCATAACAGCACAAACACACCTTCAGCACTACACTGCTAGAGGCTCGACTTCACAATCTGGAGGGGCGGGAGTCGGAGGGAGAGACAGAGGGAAGAGCAGGAGAAAATAAATACACTGTAATTATCTTTATGTCCTGTTTTCTTTTCTGCTTGCTACATCCCTCGTGTCCGTCCTTGCTCCGTCTCTGGTACAGAAACTCATGTTGATGCAGTCAAACGGCTTTGGGATTTTGTTTCAAGCGTTTGTCTCCCCTCCTCTTCATCACTTTCATCTCACCTTTTCCTTTAGTACCCAACCCCCAAGTACACTCCCCCTGCTTTGGTCTTGGCCTTCCACGCTTGGAGGAACAGCGTGAGGCGGCATGGCCTCCATGCGGCTGACTGATTATTGTAATTCATACACTTTAATTAGCTGCACAAACCATTAGCCACAATTAGACTATTACAGAACGTTTTGTGGCAGGAGCCAGCCCCAAGATTGGCTTTATCTGCTGGAGGGAGAGAGGGAAAACGAGGAA--GAGAGAGAAAGAGACAGAGGAA-GGGGCAGGAGGGCAAAATGTGTTTAGCTAAACATTAGTGTGTATGTGTATTTAAGCTACAGAAAGCTCATTCAATATGTTGTAAA-AGCCCAAAAGTATGTGTAAGATGCCAAGCGTGACAAAGGAT--AAGATGTCTGAATTACCAGCAGCACTGAACAACAACCAAGTAAGACTGAGCTCTCGTTCGTTGGGTAGAGGAAG-AAAAAAAAAAGTGGCAGAATTTCCTTTCTGCCTCTGTGACAGCGCTATCTGACAGCGTTTTACATCTCCCCTGCTCTCCCCTCACTACACTCCACTGTCAGACAAAGAAATTAATACCCCCAGTGACTGTGTTTTAATTAAGCAATTTCATGCAAATTACACATTTTAGATTGTCAAATAATATACTGCGCAAAATTGTAGGCAGGCTGATCTGATATGCATGGAGTGTTATTCTTCCAGGCACTGTGCATACATGGAAAATGAACAAAAATGCTAATTTCTAATCTATTATGCAAACAGTGGAGATACTTACATAGATTTGCACGCCTTCCTCGGATAAATACGGCTCTTGAATTCTATGTATAGAATGACTGGGTTTCTTAAGCAGTCTTTGCCATTGTTATTTATCTTATTTTGTCTTTATTTCAATCATAT---CTCCTCTTGCTTTCCAAGCAATGTGTACTCTTTATTCCG--ACAAAGCTGCAGCC----GGCGCGATAGGATAAATAAGCAGATGCG-----AAGTTTATCATTAAACACCGTTTCAAGA----------CCAGTTACCTTTTTTCTTTAATATGGCCCATCATAATAGAAAAGGATCCTATCACTGACCATTCAGTATCTTTAGAATATCTTAAGAGATAGAGCTGACGTCAGTAGTCATGAGCTGTCACTGTGTGCTTCAAAGTTCGCCTCTTTTACTCAGTTTTATGCGCATATCTGAGCCCTCAAGCCCTCGATCAGCACATCACCTGAGAGAGATACAAGGAAG--GAGAGAGAGAGAGTTAGTGAGAATATGGCCCTGGCTCCTGATCCATAACAGTCATTGCCTGTTACATACATTTCAGAATTCATTCAGGCTATGAAGATAATCGAGGTAGTCGACAGTTTCCCCTGCAGCCCAATGGATTTATGATAGCACTGTCAAGAAAATGAGGCAAAATGACACAGTAGCTGACTTTAGCTGCAAATAATGTGATAGGCCGTACAGTGGTGCAGCAGCAGCTGCTGTCATTGCAGGTAATAGCCTATAAAGAAGCCTGATAGCAATACCTGTCATTTCTTAATGGCTGACTTCACTGAAGAGCTTTTGTGGCCTTTAACATGAAGATAATAGAAGATACAACAAATTTTACAGCTTTTGCGTTGCATCCATAATTTATCTCCAGAGGCCCCCACGCAGCAGTAGCACAACAAGGACAACATGCTCCTA------------------------------------------------------------------------------------------------------------------------------------------------------------------------------------------------------------------------------------------------------------CAGAACAATAGTAGAATATAAACCAGAAATGACACCCAAAGTGGCTGTTGATTTATAGCCGTGGCGAGTTTGGTACTGGGCTTCCATGTATATTAGTGCTACAAATCTGGGTCCATTTAGCAGGGAGATGCTCATACATACATCTCCGACTCCTGCTCCAAGCCAAGGTCAGTCCTTATTGCATCAATCTTTTCAACAGAGGCTACTCTACACAGCAGCAGTTTTGTAACTGTCGCAGCTGTAATGGAATCTTTTTTCTCGCGCTTCATCTTTCTCTTATCACATGAAATATATATTCAACTTCTCTTCTTTCCCTCATTCTCCTGATTCTTTTTATTTTATCTGTAAAACATTCCCAGGGACCTCATTCCTTTTCTGGGGG-ACACACTCCAAGTAGCACAGATTTTAACCCTTTAAGGCCCTGATC----------------------AATCTGATGTGAGGTCCAGCATTGCTACAGAGGCTATAAACTCTATAAGGGAGCGAGAAGGGGAGAAGCGGTATGATAACTCAGAACGTCCTGCTGTAATTATGGTATTCATGAAAAGATGAAATTGAGTGCAGACTAAATCTGTAGCTGCAGGCAAAATCAACAGCTTGGCATTACTCCGTGACCCCTGTCTATCTTGAGGATACGGCAAACATACCAAAACTTTGCTGTTTTTTTTCATCAGTCAAGAGTGAGGGAATGAAGTGCATCGATTGCTTGTGATTATTAACTAGACTGAGATAAGCCCTCTCCTTATTATGCAGATTACTGAGGCTCCCCGCTCCAGCATATTGTACAGATGCAAGGGAGCAGCTGCTCTTACAGATGGTGGGTACACGGATCTATCATTATGCCTCCATTGTCTCCACTTCAATTGTTTGGGGGACAACAGAACTGCATCAAAGAGGAATCCGACTGCAATGAATTAAGAAAGAGAAACGAAAACCATCAACTAAATTTATACACCGGAGGCCGTGGAATGGAGAGGAGCGTAAAGCTGGAGCTATTTCATATATACAACCATGGAGTCACCCAGTCATGTATACTGTAGCCAAATCTGTTGGATGCAGCACTGTGCACCAAACATATGTTG--TTTTCTTTATTAACCAACAGATATTAATTCAGTACGCAGATATTAATTCAGA-TATGAAAAACAGC-TTTTAGCAAAATACGTACGTGTGTGTGTGTGTATGTGTT--GGGGGGGGGGATTGTATCTCTAAATGTGTCGCTTGATTGAAGTGCGTAAGGTTCTGAGCTAATTACATCCAGAACCGCAGCCTAGGAACAGATGCCACACTTGTGCATCAATAAATGCTTATAAGTAACTTATTTAGGGCTGCCTGCCATGCAAGGAAATGGCATGACTTAAAGCACAAGTGCCCAGGGGCTATTCCCCAGCTCTTTGTCTTGTCATCCTGCATCTTTTAAATCTATTCACCGCTTCAAAACAACACAGGCAGACAGCAGGGCATGGCAGG----AAAAAAAGAGTAGAGGAAGGGA-------AAAAAAAGATACAAATATTCACACTTTGCAGACAGTATTATGTTTGCCGTTTGGGTTGTCTGGCATCAAAGATATGCTGTCTTCTCTTAGATTTGTGAGTGGTAAAGGAGTGGTAA-----------GAGCGCTG-TTTTAAGGCCAAGCTCCCGTTTGATGAAATGCAGCTGTTCTTTAAAGTTTTAAGATAAA----TTAAATGCACTAGCTATTAGGGTAGTGGTATTGGTGCTGATTTCATGTGTTTGTTTATTCTTAGAAGGTGTGCTGCTTGTTTGTTTGTGCGTGTGCACGTAGAA--GTGTGCAGAAGT-----------------------------------------------------------------------------------------------------------------------GTGTGTGTGTGT--------------------GTGTGTCAGAGAGATAAAGAGTGTGCTCTATCTTTCTCTTCCTCACTGCTCTTTTCTTTCTGAGTTTGGTCGTGGTTCCCCCGGGGCCCCTGTCGCAGTAATGGCCTGCTCCTGATTGCTCTGATACAGGTTAGGAATATTGGCTTTAATGATGTGTAAAATGAGCAAGCAGTGCCTGTGACATTTACAGATGGCACCGCCTTGGCCTGTTCTTCCCAACTGCTCGTTAATTCACAGGAACGGCAAGCACTTCTTTAAGTGACTGCCTGATGCATGCATACGACACAACACAACACTTCCTACACACCAAAACAATAGCTCACCTTGTGCACCCCTGCACCTTGTCATCATTTCAGCTGAGCGTTCACACAAATAGATGAAGTGAGGAGTCCTCAAGGTGAGGAGCTGTTTGCTAAGTCCTTTCAAAGGGTTTGTCACAACAGTCTGAACAGACACACAATCCGGGTCCAATGTCACTTCTCCTCATTATGTTAATGGTTAATACATGCAAATGAAAACATTCCGGCAATTTGATTTCTTTGAAGATAGTTTGCATATTGTCTTAGCCATAATGATGGTACACTTTCTCCCCAGCTTCGATTTATGCAAGGCTAGTTAGTTCATTTTTATCAGCTCTGAGTTCATTTCTAGGGCTACTGGAATGTGTTTTCCCCTTCCCCTCACTATTTAACTAATTAGGATTCAGGTACCATAAGCAGATTTTTCACGCTATTGGTGTTTTTCTTAATTAAGAAACAAATGAATTCTCCCCAGCAAAATAGATGGAACAACGGGATAGGGTGCCAGGGGCCAGATGCGGCGCTTCTTAATTAGAAGTCACTCCATTGTCTGAGGTTTTTTAATGAAGCCCCAATCTAAATGGATATCAAAAAAGCTTCTAGTGAAG-AAAAAAAACACACACACACACCGGCCATTTAAAATAATAAGGAAATAAAGATAATGAAAGACAAAAGATATGTACTGGCAGCCCCAGCTCACACCTCCAGTTCAGTGCATGCAGTGCTCTCGTCACCTCTGGATGAGCCCTATTAAAACAGCACGATCCCTCGCCGGCCCCTGCCTGCCTGCAGCCATGTCTAATGTTCTGCCAAGCCAATTCTTGCTTACTTGCTTTCTTTTTCCCTCCTCCCTCTTTTAGTGTTCCTGCAGATTCCCCTGCTGTCGGCTCTCGTCACATTCCCCAATCTGTTAGCCTTCTGATACCGGGGCCAGACTTGAAAGGAAGTCTTAAGGACGAGAGCTTATACACTGTGCCAGATTTTGTTAAATAACTACGAGATGTTGGTGCCAATTCATCGGTAATTGTCCCTTCTGGCACAGTCTGTTGAAA-------------------------------------------------------------------------------------------------------------------------------------------------GTCCTGGAGAAGCCTAAGCTCAAGATCACTGCAAGTGTTAATCTTCTTATACTTAAGGTATCAGGTTTTCTTTTGATGTCGCTAAACATGTTGACTCCTATCTCAGCGCAGAAGGCAATCCAGACATAGCTATGAGCGAGATGGGGGTTTGTCTGCCTTCTTCTTCCAAGAATCTCATGGTTTGTGTGTTCCTCTCCTAGCATCCATTACTGTGCTAAAATAAAGAAACAACAAAATGAGAG---AGAGAAAAAAGAAACAGGAAGAAAGGGATTGATTCTGTGCTAATTGTCCTTTCCTTAGCGCAATTTGGCTTGCTCTTGTTCGGCGTAAAATGGCCTGATTTATTTTTAATGAGGCGAAATCCTATTTCTCAGACTAGTCA---------------------------------------------------------------------------------------------------------------------------------------------------------------------------------------------------------------------------------------------------------------------------------------------------------------------------------------------------------------------------------------------------------------------------------------------------------------------------------------------------------------------------------------------------------------------------------------------------------------------------------------------------------------------------------------TGAGTGATGATGTATGCACAGGCACACATACAGATCATGCACAG--GTGTGTGTGAGCGTGTTTGTGTGTGTCGGCTTTACTCCTGCTCTGTTGGTATTAGAGGGAAGGATATTCAGAGTCTATATTGTATGTCACTTTGGCTTTAGCATAGTCAGTTTTCTCTGACCATAAATGTATGCCTATGCACGGTAATTGTGTGGAAAATGCATGCAGCCTCCACCTAGCATAACCACCCCTGCTGCACTCCCCTGTGGATAACAAATGGCCCTTTTCTCTGGGAATTGAGGCTAAACGATGGTTTCACTTAGAGAGCAAAGTGACTGTCCATCTTCATAACAGTGCTCTCCATCAAAGAGCAATGAATCCCATCCCATCCCACTGGCTCTGATTAAACACAGGCAATGGATATCCCCTTTATGAAGGCCTGCAAAGCTGGCCCTCATGTCAGCCTTGCACCTGCAACTATCAGCTTCTCCTTTAAT--AAAAAAACAGCCCCACACATCTGGTCCAGGGAGCAGTGCGCTGCTCCAGCAGGCCTATTCAGCCGAATCTGTTTGAA-------------------------------------------------------------------------------------------------------------------------------------------------------------------GATCTAGCCCAACCAGAAAAAACAGATGTCCAGTCTCTCCCCATAGTGCGAGATCCTGCTCCCACCGGGCATGCACAAAGTCACCCAGTCAACCACGCATTAAAGAGAGGCAGCTGCCAGAGCATTAGTGTCCAAACCCTAAGTAGAGAGGCAGACATAAACAAGCATGACAGTTGGTTTTTGGGATGCGAGGAACACTGATTGACAGTGCTCTGTCGGCCGGATTAGAGACGTTCATTTCGTCCTGAACTCAATTATATTTTACAAAGGCTGACATCCCCAGTTAATTGCAGCCTTTCCACATGAGGGAATTATTTGCACTTCTCAATTCCCTGGCCATGTGTACTCTGTTCCGCATGTACAGGCTTCATCTAATATGTGGAAATATTGCAAATTAGATCAG-AAAAAAAAGGAAAAGGAAAAAG----GAATCTGGGAAAAGAAAAAAAAAAAACTTAGGGAAGTGTCGAGGGGC-AAAAAGCAGTGAAATACTGGTACGACTTCAAGAGAGAAGCGTCTGGGTGA-----------------------AACAGTGTCCTGTAGCCCATTAATAACTAGAACACACTCTAACTCCCAGATGTCCAGTAACCTTTCTGTGGGCTCAGTGATTAACACACCATGTCCATTAGACATCCAAACAAGGCCAGCTGTAAATTAACAGATCATGGTGCCTCCCCCCGCCTCGCCTCTCCACAGATGGTTGGTGGGGCTCCGCTGGGCAGGGAAACTGATTGGTCCAATTCTTCCTCACAGGGAGACATCCATGAGGATTTCTGCACTGTGTGCAGACGCAGTGGCCAGTTGCTCATGTGCGACACGTGTTCTCGTGTTTATCACCTGGACTGCCTGGATCCACCCCTGAAAACCATTCCTAAAGGCATGTGGATCTGTCCAAAATGTCAAGATCAGGTAACCGCAGCAGCCGAGACTGATCCTGAGTCAGGGGGAAGGGGGTACCGCAGTCCAGAGAGGAGCCTCTCAGGGCCTGTAGCTGTACTGTAGGACTGTTCAATCCTTTGTAAGCATATACATGATGCAGTATTGTTTTTTTGTGCTTCTGTCTCATTCATTGTGTCAGTAAAGATTGGCATCTCACATCCATCCA--------TGTTTGTTTGTTTGTCTGTTTGTCTGTTTCAGGAGGAAAAAGAAACTCAAAGCCTTGAAATTCTTCTCTCACAATTATTCTTAAACATTCAAGTCATCCTATTAATACTTTGTACAGCAGAAAGGTCCTTCAGATTTCACAC--GTGTATATATAAATATAATATATAGAAATATGCATATACATATGTTCAACTTGTATATGTGTATACATATTTTGGAACTGTATCAAAGCCAATTTAATGTGCTCTCAAAATATGGCCCATGATTCCTAGTGGGATGCACATCAATTCACATAGTACAACCAGTAGATTAGGTTGAAAAATCCAAAGGTGATAGGGAAAATGACCCGGGACCACTTGTCAATGGTGCTAACATCTGACAGGTTTGGGATTTTCAACTTGAGCTTGGAGGAGCGTCGTCGTAGCCGACAGTTGGCCCGGCTCCGCATGGCACTGCGATCCAGCGAGTGGTGGCTGAAGCCATCTCGGGGCGCCATGGGCTTCCTGAATTGGACCCCGGAGCTGTCAAAGGACATGACCGAAT--------------------------------------------------------------------------------------------------------------------------------------------------------------------------TGGGAGTAGCTCTGTAGATGTGTTTAATATGATGCTGTACCTTCTTGAATATTTCAGATGTTTCTTTGCTGCTGAAAAAATGTTGATTATTAACCTGCCAGTGAAAAAGGGAAGTGGCCATCTTTGTACAACACACTGCTGTTTTGCTGTAACCGCGCAATGTTTTATGATCTTGAGTATTTTATAGAAAAGTAGAAGTATGTATCAATAATATGAAAGCAATAGCTAAATCATAATGAAGAATAACATGATCAGTGAATATTGTGGAAAATCTTTAGATTCACTCTGGGTGGATTTTGTACTGTATTTATTACTAATGATGATGCAAAAAGTTGCATAGCTTAACCCAAACTGTTCTGTCTCTTTTTTATTTATTGTCTTGTATATGATCTTTTTGTATGTGTTTTTCAAATAAACTGCCTAAAATGCTGAGAACTAATTTGATTTGCTGTCTTATTTGTGTTCTTGTTACTTA-AAA------------------------------------------------------------------------------------------------------------------------------------------TTTTCAA-AAAAAATGTGCATGTCTCGTATGCACTCCATAACCAATATCAATAAGCCTTTCATGTAGAGCTAACAAAGAGGCATCACATCTCCTGGCACGGACACGGTTGGTGTTGTTGAGATGTAATTGAAGCTGCAAGGGTCACATTTTCGGAATAGAAATTACAGTCTTGTCTTTGACTTGTGTGGCGTGAACCAGAGATGCATCCCACAGCCCTTGTGTCCTTCACAAGCCTTTATTATTTATAACGCTCACTCTTTGAGCAATGACCAGTACTAATGCATAACCTTCTGTCCTTCTGGCTGATTCGCTTCCTTTGAAACCAAAGATTGAGGCAGGAGAAGTGGGTGTATGGTGGATGAGGCAGGGGTGTGGGCGGGCGAAGGGGGAGAGCTAGTATAGGGCAGTGGAGATCCAGGCTATCGAGAAGTTATTATGTTTTTTCCCTTTATATCTGAGGATGTGGAATAACACTGTGATGCTTCTTTTCTCCAGAATAGAGTTATGGGCTTCAAAGCAATACTATTTCCTGACGTCCATCCTTCCACTATTTGTCTGCTCCTACGGAATAATGTGCTGGGAGTGGTGTGGTGACTTTGATATGTGCAGAGTGAGCATTTACATCCCTGTGGACTGTGAGAAAAATAAATAAACCAAAACTATCACATCCACAAACAACTAACAACAAATCTGACATATTTACCATAACAGCCGTTCTGAACTTTGCTCTAAATGAAACACATCCATAAAATAAGTGTTTGTTCTGCACCGTCCTTTGAAGTTGGATTTGTTTTTGCTCTTTAATGATTTCTTTCTTCTGATGATGATGGAAGCCGTGCTGACACCTTCTTTTGCTTCATCAAGTTCCGCTGCACAATTACATGAATTTACTTTCAATAAATTACCATCTTTGCATACATCAGTCAAATCATCCAGCTGAGGCATTCGCAAACAATA-------------------------------------------------------------------------------------------------------------------------------------------------TGCATTATTAATTTCATTGTCAGTGTTTATTTGGTTAACTTGTAACCGACTTGGACAGCCCATTGCCTTGATGATGCATTTAAAAGCATCAGGGTCGGC-------------------------------------------------------------------------------------------------------------------------------------------------TTTTTAAAAGGAAATCAGGGGATGACATGCTTCCACACACCACTTCGCTCCCTGCTGAGGCCACAGAGGGAAAAAGACTGAACTCCAGTGAAAGACCAATCAAAAACTCAAAAGATGCATCGTGAGCCGCTGTAGTCAAAACAACAGAATCAGGAAGATCATCCACATCACAGCGATTCTCAGTGAGCGGTTGTTAGCACTGATTGACTATATTTCAATTTAACAAGTTTCTGCTGTCGACAATAGTTAATTGAATGAATATATTGTATTTTGTTTTAAGGTAACTCAACCGAACATCGGGCTCGAATAAGGAAAAATATACAGCAGTCAATCAGTGATAAAAAAAAAAGTATCTGGAATACATAACAACAAAAGGAAAACTGATGATGCCCAGTGAATTACTTAGATAATTGTAATGTAATATGAACCCAGGAAACAAATAAATTCCATTTCCAATGAATCCACACAATTCAGTGAGCTACTCTCCTGGTCCATTTAACTACACACATGTGTACTATAATGAGCTGTAGACATTATGCCTAATTATGTATTAGACTGTGTTAGAGGGCCTAACAAAAGCTTTTGAAAGGGACAATTACGTTTGTTGCTTAGTTACATCGTTAAAAATATACCAAATCAGTGCAGATTATAGTGGGCGAGAATGCACATGTACACCACGAGCATTGTTGCCAAAATGCACAAAATTCAATTCATTAGGAAAAAAGAAAACATTTTTGCTTGTGAAAAGGACAGTGGCATAAGTGAAAATAAACAGTTTTT--AACTGAAGTGTGTTCCTGTGGGTAAGTAAAGTCTTTGTAAAAAA--------------GAAAAAAAACATTTGTAAAACAGTGGAACACCAGCCAAGCAATGGTGACAACTCATTTGTTTTTT-AACAAAAGGCA-----------------------------------------------------------------------------------------------------------------CA-GCAGGCCTGTCTGCCTGCCACTGGCAGGGTGAAAGGCTGTCGAGTGGTGACGGAGAGCAAGAGGTAGAGAGACATACACAAAGAGAGAGAGGTAGAGGTAGGCTGGGGGTGAGGGT-GGGGGGCTGTTGAAGTTGAAGCCTGTTCTTTTGTGGCGCCCTGCCTTCTGATCATTTACATCAAGTTGACATTCGGAGAGTTTACTCTGGGGTCTGTAATTGTATTCTTTCGCCAGTTCTGCATTGCCAACCGTGAAAATGGAATCTTATCAACCCTGACCAATTTTTAATGTACAAAATGAATTGGCAGGGGTTC---AAAAAAAGGGGGAGCTACAATTCAAATCAGGTGAATGATACAGGGCAA--TTTTTTTTACAGTGAATGATTGAGCTGCCCACCACCCCCCTTGCAACCTCCCACCATCTTATCACCCCCTGCTTTCAACTATCATATTATGCTGGATTTATTTTTCTTTCAAAGGAAGGGCAGAC-TTGGGAG--------------------------------GCCGGGCAGCTTTATCAATAATAGAAATAAACACTATTTGCTGCTGCAGCGACACGCGGCATCTTATCTGTATAGGACGCATATAAGGAA-CAC-TGAGGAGGAATGC-GAGTAACGCAGTGG-----TGTATCGCGCA-----------TTTTTCTGAGT-GGGAAGTCAATCATAGCCAGGGGAGGAAAGGAGTGAGGGTCAATGGACCGATACTCGCCGATACCCACT--CCGAGATGACAGTGAAAAGAAAAGGTAAGAGAGACCAGGATAGAAGTGGGTGCTAATTCCTACTTTTCAGTTTAAATAAAGATTGGAGCTGGATAAAAGCCATTAAGGGAGAAATCAGACAGGGCATGCTATGTAGGACAAGAGCTGACTGCAGGGAGGTGAGTGGTGGGATCGATACTCAGTCGATGCGCTCAACACCCAGCCCTGCGC------------------------------------------------ACACACATATACACACTGAGGGGGCATGTGGTATTGCCGGGCATCTGCATGTTTGTGTGTGTGTGTGTGTGTGTGTGTTTGTGAAATATTTTTGAGTAT-CCCTAGTAGGATTAAACTTGTCCTTTACTCTCACTGCTCTGATAAA-AAAATCCACTGGCCCTAAATGAATAAGTGTGTTTGTGTCCGGGTATGTAAGCGTGC-TGTTTCT--GTGCAGGAGGTGCATCTGTAGCATTCGTACAAACTCTTGTGTGTGCATGTAGGCACAGATAGCGTGAACTGGGTGTGTGTTATGTGTTTAGGTTTGGGGATTTTAGTACAGCAGAGGGAGGGG-AAAAAGAATTGTAAGAAGAACATCCCCGGTCTCACAGCGACTTCAAAAGCTCTCCTTCCCCAGGATATTAAGCGACTGTGATGAAAAATTTAGCAAGCGTTAAATAAGCTGCTTTGAAGTGATCTGTTTTGGCTCAGCAGTCTCCAAATTTCCGTAGCCCCTCTGCAATAGCCATCTTTACTATAGA-GGGGGAATAAAGGAACAGTGTGTTAAGTGCAGCAGTTGTGGGAGA----CCTGGCTGGCTGGCAGAGGACATGCCAACAGTAATTGGTGCAGCCAAAGACATGAAGGCACGACTGCTGCAACTGTCCCCTTTTGTCGTTCTCTGGATCTTTTTC-TCCCTGTTTCACCTCTCCCTCCCTGCAGGGTCTTTTT-GCTGAGCCCTGTGAGTCGCAGGCTAAAAACAAATCGCTGCGTCTAACAGTCGATGATCGCTGTGTTGTTAGCCACATGCCTATGTGATCATGTGAAATCTCCTCAACACTGTGCCTCTTGCTGTAATGCTAATGGCTCTGAAAAGAGAGTTAATCACTGTTGCACAGTTAGCCACATGCTTGCCTCTTGCAGCATGGTCGGTGTGTTCCAGGGGTTAGCAAAACACTGGTGTAACACATGATCGCTCTTTATGAGGCTGGGGCCTGCAAGAGAGAGAGGGGGCCCACAGACGATGCTAAAAAGACGGTAATGACAGCCATTCACCGCAATCCAATTATGCAAAAGGGAGTCTAAACAATTCCATCATCCCCTAAATTAGATTGTCCTAACGAGATAAAGGCACCAATTAATCCTGAATTAATTTCTACAGCTCATTTTCCCCAGAAAACACTCTAATATGCAAATGCCAGTGAGAGGCAGAGAGGCATCCTTCTGCAGGGGTTTGCACCACCTCTGCGTGTTGGCTTCTCTTTCTGAGTGAACTTATGAACCTGGACACATTTTACGAAGATAAAAAGACAGAATATAACAATGTCACAGCTCAGGTGTAGCACTGAAGAGAAGCTGTTTAATAGAAAAGGCAAATGTCTCCCTTATAACTCATTATAGTGCTGCCATTAGTGTAATGGAAAGCATATTGAAGCCAAAGCGAAGTCAATATTCACCGCGACACTAACTCATCCATGATAAAAGTCATTTTTTTACTACTAACCAATTTCTAACCAACTAATGTACTAACATCCTAATTCTTCATCGTTGCTTTGGGTTTTTGTTTTCTGTCCATCCTTATTAACAACCTTTTTTGTTCACTATTCTTTTGATTTCCTTTCTTCCCCTTTTTCTGGAAAGCAATCAGGCATTGGACACGCTATGGTAAACAAACTACATTGTCTGGTAGATATCATTCTTATTGTCTTTTTTTTGGGTTTGCCGTGTGTCCCCTCCCTCTCTCTTCTTTTATTCGTTCTCTTTGAGTTCCATCCTAGACACTCTTATCAAAAAATGAGGAGATGGGTTTGTATTACCAGGCAATTCTTTCTTCGCTTCTTCTCAATTTCCTCCCTGACCTGCCAACAACCTCCTTCTTTACCCCACAATACCCCATCCTG---TTTTTTTTCACTTTGGCTTTTACTTTTTTCTCTTTGTTTTCTCCACATTACTGCAGATTTCCAACAAGTAAAATAATTGACTTCTTTGCC-TTTGTCAGGGCAACTTACTTTTTATTTTA-TTTTTTTCACACAAAAAGTCCCCATTTTTTGTGAGGACTGTCGTCCAGAACTGACTAAAATGCCCAAAAATCATGCGTCACCGGCCATCATTCTTCCCTCTTCACCATCGATGGATC-------TTTCTTTTTTTTTGTTTTTCCCTCATTCTCCCCCCTCTGTCTCTTGTCCTTCTCTTTTATTGCTTTGTACAGCAAAGCACCATTACTGATCCCTTCCAAAGCACAAACTAAAAATCTATCCCGTTGTCATTTGCTGCACCGTGCCATCTATCATCGGGGGTGCTTGGCAGCGTCTCCATACGAGAGAGGAGGTGCTGGAACAGGAGGCAGAGTCAAGGACTTTCACGCGCAACAAAAAACTTGTCACAATTATTTATGGCTCTTGCTGGGACACATAATAGGACACATCAAACTGCTGTTTTTTTGTGTGATGAGCGCCCTCACATCGCTGGCTCCCTTGTCGAAGTGGGTCACAGGCATCTCTTGCCTTACACATACAATTTCCAAGACAATGGCGGAGCACTTGGGGAAGTGACAGTGACAAATACTGGAGCCCCCACGGAAAGCTGGGCAGGCTGTTACATGAGTGATTGCGCCAATAATCATGCGGAGTCGTCACGTGTCTGTGGAGCAAGAGGGAGATGGGCAGCAGGGGTGGCAGGGGGTGGGAAGCATTAACCACCTATGCTACTTAACTCCTTTTTGGTCCCATGGATCTGTATTTTAGTTGATTCCAGGTGTCCCAAGTTTACAGGCATCTA------TTTTTTTTCCTCCAGAACAATAAACTCTGAGGGGCTCAAGGAAA-GGGGTCCACGCATGGAAGAGGGGGGCCGAGAGAGAGAGAGGGGCTCCGTTTATTAGACAGCAAATAGCCGGCCAGTGGGTTTATGATGTGGAAGGTCATTGTTGGTTAATAAGTGGCCACATGAGTGCAGGCAGGTGCTGTGTTAACACCTCCTCTTAACTCGCCTTTCCAGCAGAGGCCATTCATCAGCCCAGTGTTAATGAAGGCCATATAATTAATAGGTGGATAGCAGAGAAAGCCCCCTGAGTTAATCAATGCAGGCCTGTTTGAAGAGCAGGGCTAAGATGAGACACCAGGGTTTCTAAAAGTGCAGGTTCTTGGCTGTGAGAGTGGAAGCTTTTTAAGAGACATGCAGGTCACTGAGACAAAGAACAAGAGCTCTGATGGCCTTCAGTTTCAAGGTTTGTTAAGACTTGTGACGTCACTGCAACTGCATGTTCATCC-GAAATAGGCTCACAGAAATA---------------------------------------------------------------------------------------------------------------------AGGGGCTCTCGCGCTCGTCCAGGGCGGGCCGGGCCAGTCCCAGAGGTGAGTGGAACTCATTCCTGTGCTCATCACGGTCGCTGCCCTCATGGGAGCTGCTACAACTGCTCAGGCTATCAACAGGGGAGCGTCCCGAGTCCTGGCGGGACGAGGGGTTCTGGGGAGGTGGTACCCCACCACCGTAGCCCCCCGGTGTGCTGCTGGTGCGATCTCTAGGAGGAGAAACAGGTTCGGACTTGATGTGCAGGCTTTGAGCAGAGGGCAGGGAGAGATTTGAACCCTGACATAAGTGAGAGCTAGAGCAATTTCTGTTGGAAGGAGAGGAAACGCAAGAGGTTACAGAGTTACAGAGCAAGAAACAAAGTGACTCGCATGCAAGTACGCATA----CACACACACTTGTGAGGTGTCATTTGTGTT--------CAAGTGAAGATTGAAAACAGTAAAGGAGTCTTAGATATCTGAGTGTGGCATCTCAAAAAAAACCC----AAAAACCGTATGTGTTACATCATGCATATGCCAACAACA----------------------------ACTTTTCATAGTCTTACTTTTTCCCTTGAGAAA-TTTTTATCACAACTATCCGTTTGCCCTTAGATGTATTCGCATCTGCTCAATTTTGGAGAGCACATCAGCACTTATTATGTATTCTCGTTAAGTGGAATGAGAGTGGTGCATCATCTACAAGAGCGTTACTTATCCGTCTGTATTTGCCTTAATATTCGGTGTA-TTTCTGGTGTCCTGTTGTGTCAGATCAGCTTTAAGATAAGCAGTGTGCCATTTCAAAATTATCATTCAGGGAAGAGGTAGCTTGTAGTGTAAAATCAATAGCTGCTTAAAATTCATTGCCAGGCAATCCATTTGCCCTTTATGTTGCTAACCTTTCACTTAAATATGCACCATATTAAGATTTCATTATATACAATGAATGTCACAACAGTTTGCCCACTATTTCTCTTGTTTGCATGGGTTAACTGCAAATCATTGCACTTGTAATGTCTGAAAAATGACTTTCATTAACATTATGCAGG--AAAAAATG-AAAAAATATATGAGCCT------------------------------------------------------------------------------------------------------------------------------------------GAGTAGCCTAATAGGTATTAAAAGGCAACACAGGATGTGTATGATGTTTTAGTTACAAAGGCCCTTCAACAGACTGGGTGGGCTGCATGTGTCTGACCCCAGTTATGAAAACACAGCATAACACAAACATGCAGTCTGTATACCGGTGCTGT-----TACAAACTTCCTACTGTCATGTCTGGACAGTGTCCTTCCACCACCCCAATAGCTTCCCATCCCACTCCTGTTTTTTTCCTTTACAAAGCTGCTCAGTACTTAATGCAACAAAGCAAAGATAAGGGAGAGTGTCCAACATATTAGCTCAGTTCAGGAAGCTTTGACAATAGTCAGGTCATCTCCACCATTCCCCTTCTAATAGGTCGTACCAATGCCACTATTTGTGCCTAATCATGTGACCACGTATGGCCCACAGCCACTAAAAGAGATCCTGTGTGGTTGGTGTCAGTCCAGTGATCTTCACCCATTTTCGTTCTTGGACTGTAAGAGCTCGATGCCACCTCTGTCACACATCTTGCCCTGAAGCAAACAGGGATTCACACTTCTTAGTAATATTGACGCCCAAGAAAATAAAAAAGATTAATTCATCCACGTGTTACACTACCATAATCTTTAGTTTGCATTATTAAACACTACTTATAACCTTTTG-ACTCAAGAAGGAATTATTAACTACTGAAAATGAATCA-TTTTATAATACAATGATGCTAGATAGAAA-----------------------------------------------------------------------------AAAAGCACTTATAACCAGCCTTATCACATACCGACAACAGTGGCTCATCTTATCCTGATTTTGTGAAAATTCAGAGC-AATGTCAAACTTGTCAACCCATGTTTCCCAAAGCTAATAGCTGTAAGCACTGAGATCGGCCTGAAAGGGTTAAGGGCATTGTTCGCTTATCATGTGATAGGGACATTTTTTATGCAAGAGCGAGCCCTGATTAGAGGGTGAGTTTTAATGACAACTAATTAGCCAACCTCTTTAGCCTTGGCATAATGATCAAACGAGCTGTCATCGTGTACCTGATACAATGATCCTCTCACTCTTGATATGATATTTTATTCCTCTGCAATTATGCAGCCCCCACTGCACCACATGTGTTTATTGCCTCAAGCACACATGTCAAATTAAAGAGCAGCTTATGCACCTGATATTTAATTATTGCCTGCTGCACCACCATGCACAATGGGAAAATGTCAAAGCCAGCAATCTACAGTACTTCAAGCAGCAATCGGTACGCTGAGATCACCGACTACTCGTGCACATACACCGACACAGAGATAAGAATTTGAATATTGAATATGAATGGGAACATCTTCCAGCTTGTCTATGCTCAGTTGGCTCTTTATACATCCCTTTGTCACTGTGATGGGAATTTGGTATTGCTTGCCAAAAGCTCAAAGCTAATGTTTGCTTACAATATGAAAAAAATAACAAAACATTTTGAGCTATATTGTAAAAATGT--ATGAATCATTATCATG--GGATTTAGTAA----------------------------------------AGTCATGAGCTTATGGGGAGTC-TCTTTTCAATCACTGGATCCATAGTAATGCATTTCTGCAGAGCGTTGAGCATAGTTTCTGGTTCTCAGATATCTACTTTTATTGAACAA----AAAAAAAA---GAGAGTTTTAAAGCCTACTGTAGGTAATGAATGAGAATATAGAGACAGATAGGCAGGCTGTGTCCTCAGTCAAGCTTCAGTGCAATCCTCCCAGAGATTTATTTCATCAGCGAATGCAGTTTCCATAATCATATCTGTGTCCTCATATTAGAAAGATAATTAACAGCACTAATGATCACGTTAAGTTCATTACACATTCACTGCCAGCTCAGAATGAAGTTGACATTATGTTGCCTTATCATCAAAGGTGGCGTATTGTTGGGAAGTCATTAAAATGGAAATGAGTGTGATGTTCTGATGTTAATTGCAGAGGGAAGAGATGAGTTATGTATTTAATGCAGCATTTAAAAAGCCAATGAGGTTCCTATCTGCTAAATAGGGTAATTAATGCTATATATTACTTATGTTTGTCCAAATGAAGGAATGAAATTAGGAGATGATGACGCCGACTTGCTGTTTATCTGTCACAACACGGCTCTAGTTCGCAAACTTCATTATTACTCTCT-------------GGCCCTTTAATCATACTAGATATACAAACAGCTGCTATGCAGGCTGGAAAGCAGCTAAACATACTTGACTGGTCAAAAAGCCAGTAAATTACATTGACAGAATGACACATGTAATTAAAAGAATCCATGCCGCTTTTACCTTTTGCGCTTCACACCTACAGTGGCACAACGACGAGAGCCGGCAACTCCCACCCCGCTAATTACCATTATCAGTGAAATGGTAGGGTTTGACTCATTAGTTCCATGTGCATTTAATTAGAGGCAGGCTGAAATTGGATTTAACTTATTACTTTTTCATGGATCACTTTCTTGTCATCACTTCAAATTGGATTGCAGCCCCAGGTAACTAATTATGCCAGCCGCAGGATCAGGAGTGGAGAAATAGGTAATTAGGAACAACACTGTCGGACCCTCGCTGATAGTCCACCAGCACCAAGGTGGGGGGAGGGGAAATTGATGCTCGTTTGTGGCGTTGCACACGAGTCTGGCTGGTTAACTACACCTCATTGCAAGGGATCCTAGGTATGCATCCACCTCCTACAGGGGATTATGTGGCACTCAGCTGGGCAGTAGATGTTGTGTCAACATGGTGTCTGTGCTATCAGTGTAATGCCCAGATTATGCT---------------------------TCTCTAGCACTAC-TTAAAGAAAAT-AAAAATCAACTCACCTCTCAAACTAATAGCTTCCTATTGAACTTCCTTGACGGTTATGTGGACC-GGTCAG-CACAGCGTCCACTTTCTCTGCGCTCTGTTAGGCCT-AACCTATGCGTGGACAATGTATTCAATCCCCT---TTTTGTATGTCTTTCTTTTAGGGTATTTTAAAGTTTACAAGGTTACATATGCCAATTGCCCCAAGCAGGGCCTGTGAATGG-TGCATAGGAAGCACGTGGTGTCATTTAAGTGGGTTTTATGGCCTGGAAGAGCTGACAAACCTTCGATATATACACATCATATATAATCTTAACTGTCCGGAATCGCAGCTGCTGGCTTCCCCTTATCGGAGGAAGAAAGGGCTTTGTGGCAGTGAGGATGCAGTACCTTTCTCCGGACTGTGTAGTCGGGTTGGTGCGGAGGACAGAGAGCTGC-TGCAGTAAGTTGCTTTTAAC-TTTGACTACAGGCCTGCGAC-------TTATTTCATAGCGAACGAA-----------------------ATA----TTTTGTTGCGTGTTAGTGTGATT----TTAATCGCACGGGTGTTTAAA-TCCATGCCACCTCCGAATGAACGCTGTTAATTAGGAG-----------------------------------------------------------------------------------------------------------------------------------------------------------------------------------------------------------------------------------------------------------------------------------------------------------------------------------------------------------------------------------------------------------------------------------------------------------------------------------------------------------------------------------------------------------------------------------------------------------------------------------------------------------------TGCCTGCTGTCCCCACAGCAGTGGTAGTGTTAGTCAGTTGATATTGCATATTTGGTTGTTGATGCAGATTGCGCTGCAACAGAT-------------------------------------------------------------------------------------------------------------------------------------------------AAAGTCAATTCCAGGAAGCAACCTTT--------------------------------TTCACCAAAGTCAAGCATAGCTGTAAGACTTCTCTGCTATCTGAAAAATAGGTTTGAATTGCATGCAATTTGTGGCAGGCAGAGCACTCCAATGGAGGGAGGCTATTAGTGAAATGCCTTGCCACTGTCTCTTTAAATGCCAATAAATTCCCATCATTACAGAATCTGGCAGTTTTCCTCCCTGTCTGCAGCCTGGGTCTTTATCTCGCTCTGCCTCAGTCTCTGAGCATGTAGATCTGGCCCAGTTAGATTGTCATACTTAACAAACATTAATGATTAATTTCCTCCACTGAGTCAAATGGGGCTAAAGGGATGACTCGATTCATCTTATCGCACCACAAATTAGCATTTCCCCATATTCTCCAGCATCAACTGTGCATTAAAATTCCACATTTACCATTCTGGGCACTGGCAGCTGTGGTGAAAGAGCCAAGGAGATCTTCCTCCTATGTTGCCGGAGATTCTGATTACTTCTGTGTTATACAAAGAATAATTAATTCTGCCACTTTCTGCTTGTTACTGTACATGTCTGACTGATCTGAGTGAAATTACTCACTGAGGGGTTATTTAAAAGGTCATTTTGGCACTAAAACCTCACTCCA---ACTTCAAT-AAGCCGTGCGAACGAGAC-GGCGCGTATGTACAGATGTAAACAGCGAAAAACCGCCGGT---------GTGAAATATGCGGCGAATGAAAGAGAAAGAAGGGT-AAAGATGGAGGCGTGCATGTGGCTGGAAGGCTGCAGTGTGCCACCGGGGTGCTGTGAGGCAGGGCCTGTTAAAGGAGAGCTCCAGACCAAGGTGTTCTATAGCTCGGGGGCTAACGGTGATAAATGAGTCCCTTAATGTCGGCAAACACTTTATCTCTGCTTCATCTGTTTTCATTAGGCAGGGCCAACCTTTGGCTGGGCGAGAACGTGCTGTAACTTTCATTACTACAACACAGAAAGGAGAGGCACGGAGACCTCCCATCGGTCTAATAAAAGCACCAGCTAGACACCATGACAGATCCTATTCCTTATTATTATGATGGCATGCCACCGTTATGAATTAGAGAATGCCATG--TCCCTCAAAGATGATCAGTGCTTTTCTTTAACTCGTGTCACCGTCTTTCAGCTGAAGGATACCTGCTCTTTCTGCTGTTCCTATCGGTCAGAACCAAACTTCTGATCCTTCTCACCTCTTCCTTTCTTATTATTTCC-CCCTGACAGAATCACTGAATGGGAACCGAAGCCT-------------------------CACTCAGTCCCTGCAGTCTTATTGACCTTGGTTCCTTCTCATTTGCATCCACCATTTTTCATTCTTCGGAATATGGCGTTGGGGGACTTTTCCATCATTAAGTGAATTTACAGCGATTTCCTTATGTGTTTTCTCCAAGGGATTGGGTTATGAGATGCACATTAAATATCCATTAATACCTCATTATCCCACTGATAAGATTACCATGATAATGAGGCAGAAATTCTAATTGTTTCACTTCTTGTTGTGCCACTCATTTAATCATCCACCTGAAAGACAAGTACTGTGCGCCCCTACCTTGAAGACTGTAAACACGGACAGCGGGATAGAGCTCTCCCACTGCCAATGAGAGCCCTGCCCCCGCCAACAGCAGCACACACTGTTGCCTGGGTGCTGGCATGCGTGTGTACTCATGGCGTGTGTGGGCCATGAAGTGGAAGCATTACATACCAGGGGGTGCATCTACCACAGGTTGACTTTTTGGTCATGAGCCTTGGACGCTCA-----------------------------------------------------------------------------------------------------------------------------TCATGCAGTTTAGACAGTGAGGCACGAGTCCAATAAAACAATGCCTTTGACCCGACACTGCCAAGTCTGGATGGGT-CCGTCTTTTCCTCATCTTTCTGCCCCCTTTCCACCAGAGAGAAGTGTAATATTGTGCCATGCTTTTAATTGCAGAAATACATCCTTCCCCTCATTATGAGAAGCCGAGAGGACAAGAAGCATCTGCAGAGGATGGAAAGCAACATTGCGGCAATGAGTGGCACGCTGACACAGACAGGTGAAGATTAATATCTTCATCACTTTCTCCCTCCTTAACATTTTCCCTCATTTATCTGTCGCCAAAATCGGGGGGCCCCGCACGTTTTTAACAAATGACGCCGCTGTCATTTCGCTTTAATTTGAAATTGCTTGTTTACTGTCAGGCTCGGGCTCAATTAATTACGTTTCGCTGAAAAGCTCTTAACCTCGGAATATTAATGAGGAGTTGGGAAATGACAACTTTTCTTT---------------------------------------TTCACTTGTTCAGAAAGGGTTGGATTTCATTTCGTTGGTGGCGGAGGAAAAGATTTTTATTAAACTTTATCTCATAACTGTGATCTGGAATAAATGCGGGTGGACAGATTGAAGTTTCCAGGCAACTGTCACTGGCCCCCATCTCTGAGACAATATTCAGACAGCAATTTCCCCTGGTGCATTGCTTTAATTAAAAGAGCAATTTACCTCTGTCAGCCCGCCTGGTGCCCACAATAAAAAGAGGCCGATAGAAATTCGGCCCTTATCAATCCACCATCACAGTTTAATAAAGTTTCCGCGTTAAGATCTGAGTTTCTATGGTGAATTGAAGTGTTTGACATGGAAACCAGTTCAGATCCTCCTCACTTTTCCGCCTCTTTACCTCTCGGCAAACAACAAAGACCTATTTCATGTTGGAAAAAGAATATTTACCTTGAAAAACACGCCTCAGTGCACATGAGAAAACAAGAACATTTCATCCCTCCCAACCTTCT----CTCTGTGGGTTTAGGGTTATATGGCCTCAATCTGAGGGTAATGAGGTCGTAACTTTAAAACCATGGCTTCTGATGCTCACTGACGTTATCAT-------------------------------------------------------------------------------------------------------------------------------------------------------------------------------------------------------------------CAACTTAATATTTTTGTTCTGATTAGTTTCCTTTTTTGAAACCAC-AAACTCTGTAAATAACCAACTGGTTTTCCACATATACTTGATCAATTTTAATTGCCACAGCCCTCACCCTTCCGAAA-GGAAGAGAAAGTTGAAAGTAAAAGAAAGAAAAAAGTAAGAATGAAATGTATTCCCGCATACTATGATATGGTAAATGTTAGCGCCTGCTGCATCGCACTCCATATCACTTCGCTCCATATGAAAAATAGTTTGCTATTTTGGAACCCCCTGGCAGCCATAGTGGATCACCACAGACCCAGAGCTCATTTATCTTTTGTCAGAGATGAAGCCAAACTAACGCCATCTCCTGAAGCTGCTAAAGAATGAGGAGGGACATAGGGAGGGTAAAAATAAACCCGGAGCCCAGGTAGCTACACAAAGAAGTCATTCTACAAGTAATGGGTGGCTTCTGAAAGTGGAACTCTGTTTGGAACTGTCTCTCCACTTGGAAATGATGCTGTTTAGTGCTGAAGTTTATTCAGTTACCTTTGCGGGCATTTATGAGGCTGCCTGAGAATATGTGCATGTAACAGCATTGTTACGTGACAAGTTATCTGACCAATTAAATGATGATTTTATTAGGTTCCTCTTAAAAATGCCTGCAAATGCGAAATGGTTATGAGACAAAATAAAG------------------------------------------------------------------------------------------------------------------------------------------------------------------------------------------------------------------------------------------------------------------------------------------------------------------------------------------------------------------------------------------------------------------------------------------------------------------------------------------------------------------------------------------------------------------------------------------------------------------------------------------------AAAGTGACTCTTCATCCAGCAAGGAGTC----------------------------------------------------------------AGTAGCAAG-----------------------------------------------------------TAGTTGTTTTGGTT-----------------------------CTGGAAGGGA-AATTACTTTTCTTCTGCGTTTACTGTTCAGGGATCAGTTTCAGGCACTCACAGCTC--ACAAATGCACAGTAGCCGTCTCATTTAAAAAGCACACAGGTTTTATTGCATATCAATTTCATGTATAAATTCTTCATAGCATTGGAAAGATTACATTTGGTATACATTGCTATTCTACAGAATTAACATCAGAGTCATATC-TTTTCAATGAAATTTCTCTAAAGTACATCTGCAATAATCACAAGCATCAAAAGAACTGCAATTTCAGAATTGTTCAATATTATTCTACAATCCTTTTATTGTTTTTCATTACGTCTTCTCCCAAACGTCTTTTCTATGTCTTTCAGAACCACCTGCCTGAACATCGTAAGGCAGTCAGAACTTGAAGTCAAACC--------------------------------------------------------------------------------------TGGAGTGGTCGTGCATGCAAACATAATGCACGAAAACAG--AAAAAAAAAGTGAAAACATGTGCATACATGCACACCCACG--------CACATACACAACCCTGCATCTGCAGTTGTGTGTCTCATTTGCCATCAGTGGAGCATGTTGTTATCCTCTGCTCAGCGCTCTCTCATGAAATGTAGGGCAGGGACAACAACAGGTGCCTGTGCGGGCGACAGCCTGCAATGCCTCCTGGGCTAAATGCTTCACACTCGCTTCATTTCAACATGCGACAGCCTTGTAAGGATTAATTATTTCCCCTGGGGATGGAAGAATATGCTTTTTCCCTTCCTGAGAGCAGGAGGCTATGTGCACTCACAAGCACATGAAACAGCTTACAGTAAATGAACAGAGAAACCTGGGC--TAGCGCTGTTTTTACAATAAGTCAGG---AAAAAAAAAAACTTTCACATGAAAGGAATGTAAACAAACCTTCTCCTTCCATCATCCCCC--CCTTTTGACGTTATGTCCAAAAGGCTGTTATTATCTGGTATTAATAGATGCAGCCCCCAGGAAGACAAAATCAGCTATTGATAATTGCAAGGAGTATACGGCAGCTACTGTATCGATCGGCGTGTCCTCCACTCCCCCTGGTACCGAGAGATAAGGAGACACACTCTTTAGAGCAATATAATTTCTTTTGACCTATCTGCTTGCTACAGACTTATGATGAATAGCCACAGTGGCTGAAGTCCTTTATCACCAAAGTTACCCCCTTGATATAATATTGATTCTTTATAACTAGCTCGCCACACAAAAATCAAACTGTCCACTTGGCCATCATCATCATCAATATCATCACAAAGGCGGGAGGAATGAAGATCCCTTGCGCCTCTAAAGGCGAGACTGCACAATCTCCTCTGTAGGCCTAATCTTTATTTTGCTGATGATGAAAGGAAAGGGGAAACGAGGCGAGGTGCCATTTAAGACGAGGTGCCATT----------------------------------------------------------------------------------------------------------------------ACTACTGGGAAGGGTTTACAAAGGGCCTAGGGTATTGACACATATGGCATCTAG-------AAAAAAAAACACTTCAGACTTGTCATTGTATTGTGATCACATATTTCTGTTGTGACTATGTAGCGAGCTATCCAAGGTTTCCTTCTGCTGGAGTTGGACTGTATGAGACCAAGCCAGACCTAGCAGTGCGATACTGTATATAACATTGGTGTTGACTGTATTTAATAATGTTCATGACTGTTATCTTCTTCTATAATATTCTATACTATGGGTAACTGTTTTGTGGCTTCACTGGCCTGCTGCGTGGGGCTGGCTAACGTTTGGCTAACGTTGAAGAAACATTCAGATGGACTACGTGCACTGCGTCTATATGCACTTTGATTTATCAGGGAAATTTTATTAATGTTTTGTAAATGTTTCATATGACACTTAATGTGCCATTCCAGTTTTTACATCATCATGGAAATTATGTATTTTATTTAAACAGCAAATATCATTTATGTACTTCATGGG-TTTTTTTGTTTTGT--------TTTTTTT-CAATCGGTAAACAGATTGACTGGTTGATTTCCAAGTAATCAAGTGTTTTACCAAAGTGACTGTGAAAGGCGCCGGAGCCTGGCAGGTGGAATACCTCTGTTTTACTGCAAATGTGACCATGCAAATCAGTCAGCTGGTGCAGAGCTCCAAGGAGTTCCTTGTGAAAATTGCATAGAAATTTCTGAATAACGGAAGGCATGACACCTCTTTGAAAAATGCAAAAGTGAACAGATGGATGTGTGCCACC-AAACGCTCTCATTGCAGCAGGCTAATACTGCGCCTTTGACTGCGATCCGCGCTTGATGTTAGCAGTTCATCTTCCTCTATTGTG-CTTTTCCTTTTGGAATGGGAGAAACATTTTCCCTGTGGATTGGAAGGTTTTCATGAGCAGGCAGATGGAGAAAATATTGTTGACATTAAACTGTTCCTCTTTAAGGGAATTGTTGTGACAAGGTGGAGCTCCCATCACTCGAAATAGCAGCTGTGTGCTGTTTACAAAGGGGCCCAAAGCAATGTTTGTTTCCATTGAAACGGTGGCAACTTTTTCTGTCTATGTAATGAAGAAGCTCCTGGCATTATATGTTTGCTCTCACATCTACTGTCATCATAATACAATATTTTTGTAGCGACAGCATTAGTGTTGTTACAGTGTATTACAGCTTCTACTGGTGTTGTACTGTTTTC--TTAATTATTACTGCAGCTTTCCTGTGTGTCTTTAGGTTTTCAATCATTTGAGGAACTGTAGGAAGATTACTGGGGTGGAGAGAGAAGCCATTT----------------------AAAAGAAAAAAGAAAAAACAAAC-AAAAAAAAAGGAAGTCGCTGATTTGTCTTTCTGCG-TTTTGTCCATTGTTATTTTGTTAGTCTGTCCAGGCTAGTAGTCCTGATGTGGGCTGTGCGTCAAACTGTGCCGTCGCAAGTCACAGTTGCGCCGAAACACCTTTCCGCAGCGGCCACAGCTGTAGGGCTTGATGTCTGTATGGGTGAGAAGGTGAGTTTTCAGGTTACTTCTTTGATTAAAGGTTCTTCCGCATGTGGGGCATTTGTGGGGAGACTCCTGTTTAGATTTAAAGCAAGCAAAGGATTATTCCCTTTAATTGTATAGAACGTCT-ATCAGGTATATCTTTCAATCATCTAAATAAACTGCTGCGTAA------------------TAGTAGTAATTCTTAAGTCAC-TGTTGTGAGTATCTCTCACTCATTTAAAAAA----ATAATAATAAAATTGGTAATAGGCCAAACGCAGTGGTTTTGCGAGGCCTTTAAATATCCCC-ATGCATGCAG--TAGACAGGGCATAACAGGTGAATTCTGATCATAACGCATTATGTAGAGTTGAATATAGTTACGTCTTTGTGTGGGG--TTTTTTGCCTTTTTTGTACATGAAGCAGGC----AAAAAAAAGGCCATGTCATTCTTCCACAACTTAATCAGGAGCTACACACAGGAGAGGGCTGCTGCAGCATGGACCTCCCTGATCATGTTAATGAGGTCCCCTGGCTATGCAGTCATTGAAGTATAATTGACTTGTTCGTCTCTTATCTTCCTAATAGACACTCTGACCCAGAGCACGTTTATTTCGCTATGAGAAATGTCAAGAAGGATTGGAAGTTTCTTCAGTGTGCCCATTAAAACTGAAGGCATGCCACCCTGTCTCCAGCCAGCCAGGGCTGCTATTGGCTCCCTGCCTCATTATGCAGATGCCAAACGTAAATAAATGATTTGCAGATCACTGCTGCCCCCACCATTCT-CCCCCTGCTCTCGCCCTGTCCCTCTTCCCAAAACTATGGTCTTCTC--TCTTCTTCCAGGCCTGGAAAGGAGGACAGAAAGGCGGG----------------AGGGAGGAGAGGAAAACACGAA--TATCGTCCAGGGAGCACCATGACAATTTGTCTC---------------------------AGTTATCTTAACAGTCACAAAATTACCGTTGTAATGCATTTAGTTTGAGGAAAAATGGAGAGGGTTGGAGCACTTTATGAAAGCTGGCACAGCTTGCCTTCATTTGAAATCACAGGATAAATTCAGAGGAGGCGGATGCCACAATGATCTAAGCTCAGGCACTAATGGTTATTTAATATGGCCATCAGCGGTCCCAAGTCCCCAGCATACGGCACTCGCACAATAGCCTCCAAACCCTCTTTAACACTTATTTGAGATGACAGGAAAAATGAAACCGTTTGTGCTTTCAATGGAAAAGCAATCATTGGTACATTATACTCCGCTTGCCCTATCATGCTAATGCCGGGTAAAAATGTCACCAAATGTATTTAAAGGCCTGATGGAGTGTTGCCGTTTGATTCCTGCTGCCTGCCTGATTAATAAAAACCTTCAATTTGTATGTAAATGCAACCTGGGGCTCATATCATCTGCACACCTGCACCTGGAGAAAAATAATAAACTCAAGTTTAATGTGGCAATTATGAGAGTTTATGGGGATTGTGGGGAAGAGGGCGGCAGCGGAGAGGCTGGCTTGATGAGAGGGCTCTCAGAGGGGAGTGGGCCGACCCAGACCAGCCCGCTACAGGAATGACCTGATGCACGAATATAACCTCAGCTTGCAGAGCTTACCACAACAAGCATGTTTGCACAACACAGTATGGTAGTAGGGATTAAGGCAGTCCACGGGTGTTTTGTTAAAAACAATTATTGCTTGGTTTGTATTCCTATCAGCTGCTGTATGTTGGACAGTTTATCAGTGCTCCCTGGAGGTGGCCACTGAGCCAGGCTTTTTAATGAGCTGGG-------------------------------------------------------------------------------------------------------------------------------------------------------------------------------------AACTTAAACGCTGCCAAAGTTTACCCCGGCCTTGCCTTTCTCTGTTAGGCCACTGGGAAGAGCCATGCCCTCCCCCTTTGCCCCTGGTCTCCTCCA--CCCCCATCTCACCCCGGCCCTCCTCTTCCATTGAGGGCTGCTCATGCAGAGGAGAGAGAGGCACCACGCTGATTCCCTGCCTTTCAGCTCCGGAGAGGGGGATAATGCTGTTTTTGTACCACGCATCCAGAGGAATTATG----------------------------TGCGCTAATTTGATTAGGGGAAGATTTGATTAACTGGAAAATGAGGGCTTTGCTTAGACTTTCACACGCTTAATTTATCCCTTGCAAAGCAGACGCAACATTGTGTCATGAAACTCAGAAGGCATATGAGAAGCCCATTCACCAGCTAGATGGCCCTTTCAGACTCAACAATATCTAGGACTGCCACGGTTCAAATTGGGATAATCAGTTTAGAGCTTTTTGCCTGGCCTCAGAATACAAATTGCATTTGGCATTAACAGTGAAAAGGTTCAAAGGATAATGAGATTAATGTAGCAGGGAATTGAGCTAAGGCAGAAAATTTCCACAAGAAAATGCAAAACTAGTGGCATTGTTGCACAAGGTGGATGTGAAGAA----TTTTTTCCTCCTCTATGATTTATGTTTGTGTGATTC----------------------AAAGAAAAGATAAATACTCAACTCCCTGCAAGGGGAATAAGGCCCCAAAATATGTTTTGGAAACATAATCAGCATCATAGCAGCTCTGTGTGTCTGTTTACATTGTGGCCGCCATCGCTCCCCTCTCCTCCAACAAACAAGAG-AATGGGGGTATGGAGGAGAGGAATAATAATAAAAATAGAAGAAGAAGGAATTATATTTTGCATATTATTTTAAGTAACTGTTCAAACTTCATTTCAGAATGGTAATCCACAAAACAAATATGTAGCCGCATATTTTAAAAGGGAGGCTCCGCTCGCTTCAATTTCCTATTGTGATGTTACGCCGTGTGTTTGCTCTTTGTGTCTGTTTGAATTGATTTGCGCAGCTCGGCAGACAAGGGCTGAAT-------------------------------GCTCAGACCAAGAATCCATAATTTCATATGATCTGATAGTTCTGCAGTATTACATTGA-----TTTTTTT-CCCTCTCCCTCTCCCTCTCTTTGGTGCTGGTGTTAACAAACAAGCGGAGGTACCTGCGCTCAAGGATCCAGAGGAGAACAAAAAGAGGTGTTTTGTTCGGGCTAAGGTGATAATGTGGAGACAGGGACATGTTTGTTTGGGGAAGGGGATATGTTTGTTATGGGTTGTTTTAGGAGGAGCTACTTCCCATATAGTCTATTAGACCTGTGGCATCTGCAGCCACCCAAAACCTAGGATTTAAGACTAAA-----------------------------------------------------------------------------------------------------------------------------------------------------------------------------------------------------------------------------------------------------------------------------------------------------------------------------------------------------------------------------------------------------------------------------------------------------------------------------------------------------------------------------------------------------------------------------------------------------------------------------------------------------------------------------------------------------------------------------------------------------------------------------------------------------------------------------------------------------------------------------------------------------------------------------------------------------------------------------------------------------------------------------------------TCTCATTTGAATCGGTTCAGTGTCAACACCTACAGCTTTCGAGGTATGCATCAAGGACCGGTCTAAGTAGGCACCGTGCAGCA-TGATTAAATCTAAATAAGCTGACTCTTACACAGTTTGTTTGTTTATTGAGGCGAGTCAGGGGGT-GTTCTGAGCCTCAGAACTGCATTTAAAGCTGATCTGGCTCCTTCAG-ACAGCGCTGCATCCGACTTCCTGTTGTCGACTCGCAGTTGCCACAGAAAAATTGCTGCTGCAGCCTTAGACAACCTACAGCACTTTGTATGCCGAAAGAAAAGAGTTAATTAGAAATACAAATTCTCCCAGATTGTTATTAATGGGAACTGTAGAGTAAGCAACACATATTTTGTGCCCATAAGTAATTCTCAGGTATCTTTGATCTGTGGCCCACAGCGGATGCTGCTGCGTGCCGCTGTCTGGCTTCTGGGATTCTGCCAGCGCCAGACATCTGGCTACTTTGTTATCATTGGCTGATCTGCTCCCGGGAGGCCACTCTTGTGACACCAGGCAGAGAGTGTCCTGGCAAGGAAAATTATCAGCACATTTTGAGTGGATTAGAGTTCCAAAGTGGTCTTCAAATCTCTACAGGGGTCTAGTGAGCCATGCTCTACTGGGGGTTCCTCAGGGCTCTGTTTTGACACCACTGTTGATTTGAAAGGCAGCGAGGGTACGCCTCTGCGCGCAGGCCAGGATCGAACTGGATCAATATCTTGCCCAGCACAATAAATCAGATGCTTTCTCTCCCCTTCTCTCTTTCCCCTTTGCTTTTTCGAGTGGCTATAGGCCACTGCTCAACTGGAACATATTTAAATTTTCTTGTAACAAATTAATTCCAACATTTTCTCTTGATTGAATTAGGGCAAGTGCTGGTGCTGTCACAAGTGTTTGGGCTGCTCCTGGGGAGAGACAAATTGCCAGGCCTGGACACGGGTAACAAGCAGTGGTGTTGAGTCGCTGATAATCTCCCCACTAATTCTCCATTACAGCAAAATGAGGCCATAAATCTTCCTGACAGCTGATCGATGTAAACATTGTTTCCCCCATGATTGCCAGCTCTCCCAGCGGAGCTACTGTCCGCTCACAATCCGCTGAAATTACTCCCGCAACAGCCCTCCCTCCCTTCCTCTCCTCCCTGGAACTGGTGTGTGTGAGCGTCGGACTGGCCTGGCAGGGAAACCAAAGTCACTGCTGTCCTGTCGAGGGAAGGGATGGCCATCTAATTTTAGCTCAATGCTCTCTAAACAAATGGAAAATATTAATCAAAATGTCTCTTGTTTAACCACTG---------------------------------------------------------------------ACAAATTCCCTGTTTGGTGCAAAAAAACCCTAAAAAAATCCAAACAACAGATGCAGCGGGAGCTTTGGTTCTAATATTAGGGCTTGTAGGGACGTATAGCAACATGTTTCCATTAAACGCGGCGGTTCTAAGAATAGGCCGCGGCACATAAAGAGAAAATTTACAAGGGTGTCAGTCAACAATTTAATAAATTGAAAATCCATTTATCTGAATACAGAGTTCTGCCCTTCACTCCACTGCCTTTCCCTAACAGATGGTGTTGTGGGTGCTTATGTCCAATTTGATTTGAACCAAACCCTCAGCCAATTTTTACACTGGCATGAAATCTCAGCGAGCCAGATCCACACACTGGCAGTCAGAAATAGCAGCGGAGAGGGCGCGACATTGTGAAAGAACGATGAAGGGCAAAATCTGGAGCGACATTCGAGAAAGTCGCAGAAAAACTTTCCTTGTTG-TTTCGTTTTGTGTCGG-TTTTTT----------TCTTTC----CTTTCTT-----------------------------------CCAGAGCCCCCGTTCCCTCCTCAAACCTTCGTCTTTCATTCAACGTCGAGTCCTTTCAAAACAAGGTGAAGTTCAGCAAAGTTTCTCTGCAGAGATGATCAAACAGTCACATCACTAATGGCGATGGGTGACAGGGCCAGTGAATACAGATCAGCTTTAATTGTGGTGGGTCTTACTGCCACTGTCTGTCAATCTGAGCCTTTGAATTGGCGAAAATTTGCTCTGTTCATTCTGTTAAATGATGTATCCAATTAAATGCTTTAGAATTCATGATCTTCAGTCAAGGTTAAATGAAAGCAGTTACTCCTGTCAGTAAGGTGATTAAAAGCTGCCTACATCAGACACATTTTGTGCAAAAATTTAAATTT-GGGACTAAAGCATGAATCTTTATTCATTATGTGCAGTCCTGCTCTATAAATGTCCAGCACAGTCGCTCTTAATCACCTTGTTCATTTTAAATCTCACTTTAGTCCTTTTTATTAAAAGGCATCCTGGTATTTAAATTACAGTGTTTTA----------------------------TTTTTTGAGGGAAATAATGCTCATTACTGTGGGTTGAGTGATGTAATCAGTGGCCCTGCGTGACCATATAGTCAAGGAAAGGCATTAGAAGGGTAGAAAACAAAGAAAGAAGGAGCAGAAGCAGAATGCCTGGAAGGAGGGCAGAGTGTTGGGAGGGCGGAGATAGAGAAATGGGGGACGGTGGTATTTAGTATGCACGGCCAAGCTGCCCCATCTGCTTAGCGCAGCAGTCCCTGTCGTATAACTGTCTACAGGCCGTGGGCCACATAAAGAATGTCTCAGATTTGATGTAATTCCGCAAAATTAATGACAGCTTTACTCGGTATGGGCCGTGAGGGAATGATTAGTGTTTGATCGTCCATCTGATCAGTTCCCTTGGCTGGCTGCAGAGAGATGCTCCACTATATACCGGTATGCTGCCTATGGCAAGCACACATGCACGCACAGATACACCTATCCCAGAATAATTCCTGGGCCCCAATGCTCTAGTTTATGTTTGGGTTCTGGTTTCTGTTTCCCTCAACAAAGACAACCAATATCTTGTTAAATTCTCTGTGCTGTGACACATCACATCGAAATGAACACCTACTGATGGAATGGATGCCGGTCCCACTAGTGATGTGATTGTGTACAGGGCA-TTTTTATATCAGGCTGTGCGGTATTTCAAGGGAAAGTGGGCCAACCAGCATCCAATTTAGGGAA---------------------------------------------------TTACCCCCATGAATCATGCCCATTGTGATGCCTACCCAGGATGAGAACATGGAAAGGAATTAGGTATGGCAGAGCCTTATCAGCTTCACATTCGGAACTGGTTGGCCGCTTGGTGCAAAGCAACCTGGAC-AGTCTTTCCCATCCTTGCTCATGTAGAGTGTCCGTGAATGTGGAATTCCTCCACTGCCATGTGTTGTTACTTAAGGGTGTGCTGCAGCCAAGTTACTGCGCACTTTTCCATCCACGCCCGTCCTCCTGTCTGTGCACTTCCTTCCCTCCCATTTACCCAGAGATCTTTGTGGTAGGTCCTGGAGTTCAGGCAATATTAGGTTGCACCTCTTAAAACATGTCAGGCTTTGTGGTGAAAATTAAAGAATGGAAAAATGATGAAATGTAACATTTTGCTTAAAGCTTTTTTCACTTTCGAGCTATTAG-AAAAGGGGAGAAAAGATGAGAGTGATGGAAACACATTTGACAAGTTTTATCATACTGGGTTTATTTTTTATATACAGCCCCACGCTATTTGCTCTCCAACTGTTCGCTGCATAGTTAAGGCAAAGTGGTGTGCCTTGGGTGGCATCTTGGGATTTGAAATCACTACT-AAAGTGAAGAAGACCTGAGGAATAAAATATGTTTACAGAACCATCTTGGGGGATTGACTTTATCATTATAAACCAACATAAGCATGTAGCATTGATTCACTACTAGAAGACAGCACATTCTCCCTTTTCTCTGTGGGCCATTTAGACTGCTAAGGCTAGCATTTGAAAAATACTTACCTTGTTATAGAAAGTTTAATGTCATATGCAATTGTTTGACCCTTATGAATATTAAAGGATCCCATCTCTGGCCTATTAAAAATGCATGTGGCTTTGTGGTTGTTGATCACGTTTAGAACGCCCATGCAAATTGGACTGTCTTCG-------------------------------------------------------------------------------------------------------------------------------------------------CTGTCAAGGCCTAAGATGAATAATGTAGTTGTGTTGTATATTCAGGGACACACCATTGACAGTCAATTAACAAGTTTGATTGGTGTGTGAACTCATTCTTTTGAACTGTTAATTTTATGTAAATAGTATTCCCTCTCCCTTCTCCACTGTCTCTCCCCCATCCAGGTCCAACACAGAAAGATGTTCTCCCACCATCACAAACCCCCAGATCCCTAATTCCACCTCCCACTAAGAGTAACCAGAGTGGGATCCTTA--------------------------------------------------------------------------------------------GACGGTGAAAGTCAAAGACGGCAAACCAAAGGGGCGGCCAGTGTCGTACTCGATCTCTCATTTTATCCCGCTCGCTCCCTCTCTCTCCATCTTGTGGCCATATGAATTAGTGTGGTGAGAGGAGAGAATGAAGAAGGTGGGAGGGGAGGATGGGGAGTGACGGGAAACAGACGGGTATAATATTCTCATCACTCTTCACTCTGCAGTCGTTGGTGAGGAGCGTGGCCCAGGGCACTCAGCGGCCCAGCCAGCCGCCTCGCAGACCCTGCAAATATTCCTAAACCTCAATTTTTCATATTTCCCTGTATGCATAAGGAGATGAAAAATCATCCGATCATTTGTATTGTCTGACTGAGGTTATACACAAATATTAGTTTATCTACCGCACCTAAGATTGCCTCCCTAAGCAAGACGGATTGGTCTTTTGGAGAGGGCAATATTCCCCGGGAACATATTCAGTCCATCTTTTATGTGCTGCAATTCACAGAGCAGCAGGTATGAGTTCCATCTCCAGACAGGCTCGATAAAGCTAAACACCCAATAGAGACACTGCTTATTACACACAATACGCTTTAATTGCCAGACAATTTTCGGCTGGGTAAAATTTATAGTTTTCAAAAC-------------------------------------------------------------------------------------------------------------------AAACCAAGCCAGAGCTACTGTGACCCCTATTACAGGCCATTTTTGTTGTGGGGACA-AAAATATTCAGTTTGTGGTGAACTTCACTTTTTTTAACCAGATAACGGACAAATTCAATGTGATTTATGAGCCTTATCGTATTAGAATGTTAATATTAT--TCCCATCATA-TTTTGCCCAACAGCTCTTGTGTGT-TTTAAATGTATTTCAACATACTGTGCAGTTTCTGTTACTGATATTGCTTGCATGGGGAG-TTTGCTTAGCTATCACAGGCTGGGAGAATGCTTCTTTTCCTCGATTTTCTCTACTTTTCTCTTTGCCTCCTGAAGGACTGAAGAAAGTACGTAATCCGGATCGAATGTACAGATCAGCAGTGTGTTATGCTGGCCATGGTCCACCTAAGAGTATCAGTGATGACACAGAGACGAACAGTAAGAGTCAGTTATTAATACTGCATTGCTGCTCCAAGAGGCCACTAGCTGGCCACTCTATTATTCATTCATCAATTCATTTATTTACTTCTTGATTTCATCCGTCCCCATG-CCCCCCTCCTTCTTTTATTCTCCTCCAACACAACACCTCCTCCGGCTGCTCTGTTGATTGAAGTGTC---------------------------------------------------------------------------------------------------------TGCACAGCAGGATCGCGGAGAGCTTTGGAAATGTTTACATATTCAACCGCCTAAATAAAAGCCACCTTGATTTAAGAGGCACCAGAGCTGCATTTATACGGCGCGACCATTTTGCTCCTTCCAACCATGCAGAGCAGTGAATAATGTTCCCTATCTTAATTAAACTGGCATAGTCCTTTAAAAACAACACCTCACCCCTGATTCTGGGCTTCACGTTTGCTCTGGAGTTCAGCGCTGAGTCCCCTCTCTTCAGAACAATAAAGTGAATTAGCTCTGGGTTAATCTAGTTCTGTTGTAATGACATTAAGGAATTTTTCAATTAACCTCTTTGACTGGCTGTTGCAAAGGACTTCACAAATGACTTCCCATCCAGCAAGAGCTGGGTGCTTGTGCCTTGGGGACACGGATGCTCAGGATGTGGTCTTATCCATGTCTGCATGCTTGCCCCCGCTTGACAATGCGGATTAGCTGTGTTGCTTTGGCTCTTAACACTGAAAATGAGTTGGCCCCGGATCCTGTTCCCCCCACTCAGTTTCGGGCTTTCAGCTAGGTGGGGTTTGGCCCGTTTGTGTGTCTTTATCTGCTCTTTGAATTCAGCACTTACAATTAAATCCCTCTCAAGCAACC----------------------------------------------------------------------------------------------------------CATCGATTAATTATTTGTTTCAGCTCTTGGCTCATTTTCAGTAA--AAATCTCTAGAAAAGAATATTTTACACCATGTCAAGAGTTTATTTGACAGTATTTCAGAATATCTTTCAGTAAACAAGTTTTTTGTTTTTTAGCAAAATGTAATATATCAGTACTGTCGCATTTCATAAAAATAGTTGTTCACGTCTTTGAAACTACAGTATCAATGATACAGTAAACCATATTTGTAGGAATACAGCTGTACAAGGTGAATAGTACACAATTAACACTACACAGTTATACTTGATCTCAATGGGGGATTCATGAACGTGCCATCCTTCACAGGTTCCAATAAGCAG--------TTTTTTTGTTCCTGTATACAAAATCGGTCACAGCAGGCAGGGGGACGGCCTGGATGGAGACAGAGGGCTGGG--------------------------------------TGACAAATTCTTTCACC-TTTTTCTGAACTTTGAACATTTGCACATACAGTAAACACATTTCTACAGCC---------------------------------------------------------------------------------------------------CTTG-TAAAGTTGGTTAATAGCTGGTGAAGGCTGCAGGAAGATTTCTGGAATGAGTCCAGAAAGTAAAGGAGTTGGTGTCTTCCAATGTTCATGGGGCAATGGAGGTCTATCCAGTTCAGTAGCTGGTGCCGTCTCCTCCTTCATCTCCCGGTGCATCTCCTCCTAAGCCTCAGCTCAGCTAAAGAGAAGCAAAAGAAGAGTGGAAGAAGGGAAGCCCTTATGTTCATGTGTTTTGATTAGCAGGTAATGATCTTTGATCTAATGCGCTGACTGGGAAAGTGCGGCTCCCATTGAAATCCGGTGGATGCTTGGCCGACCTGGAGCCAGTGTCACTTCTCGTTAGGGCCTGCGGCTCCATGACCTCCCCGTTGCCAGTCCCAGCCCCCTTCCTCACAGCATGAGCACCCTGCGTAATGATATCAATAGCAGCAGGGGTGCAATGAATACAAATCCGCGTGCAGAATGTTTGGACAAGAATTCGCTCCCAGCCCTCCCTCCTCCAGCCGCCCTGCTCACCACCGTTCAACCTCTATCCCCCACACAAAGGGCTAGGTTAGGTCGTAATGTGGAT------------------------------------------TAAACACACACAGTAGTCGCACAGTTCCGGCGATCAGCAGGAACACAGCTGGAGCAGAAGCACATGCTCTATCA---TTTTTTGCTCACAAATGATGTAAAAATGGCCCATTATGGCGAGGAACAAAGAGGATGGG-CCCCATGTTCGAGCCAACCCCTCACTGATGCCCTGGTGACTCGGCCAGCCACTCTCCCAAGGCCTACTCCTTGATTAAATGCATAATCCACTACTCCCCATCCCCAATGATTTAGTGTGCCTTTAAATCAGCTTGCGCACACATAAAAACCTCAAATAAAAATCACCAAGAAAAACCATTGCACTCTAACTGTTCTATTAAAATGATACCCAGCCCAGCCTTTCTTCTCTGCAATAGCGTTTATTCCACATGAATGCGTATCTTCATTTTTTTTCATAGGTATGCATATAAAATATTTAAAGTTTAAAATGTCACCGTTGAAACATCAAATGCAGGAGTCTCTCATTAATCAGCATGGATTGAGGTTCTCTTTTAAGGTTATAACCCTTTGAAAGAGCAAAAATTACATTTTTGACCTTGAAGATGAGACAAACTCATAAACGTAAAATAATTTGCAGTTTAAAGGGGAAAGAGATATCGGTTACCT------------------------------------CGGCGAATCCTTCCATCATTCCAGCGCTGTAGCAGGCTGCGAGTCCAGCCA----GCCGGGATCGGGGTCGTGGTGTGGCTGGCCAGGCGCCAGGACGTGTGCAGGGTCTACGCCATGGCACTGGCCCTCGCAGGCTGGCAGCATTGAGAAGCGTAAAGGCATTCAGTAGCGTGAATGTCCCTTTGTCTCAGAGCAGCGTGCCAGGCTAGCTCTAATGAGGCAGCTCTTTGTGGCAGGCCTCTCAACATCAAGTGGGCTGGTGGACTCATTAACCTGACTACTGCAAATAAAGCAGGCAGGCACAAGAGACGCCTATGATAGCACACTTAAGGCCCTGCTGAATCCCTCCACCACCACCATCATCCCTCCACCTCCTCCCTCTCCTCTTTTCCCTTCAGTCTCTCAGGCTTCCCAGGGCTCCTCTGGCCTATTTCAGGTGTCCCAAATAAGGGATGGGGGGTGATTTCCACTTTCCTTATTCTGTCTCCTTCTTACCTTGAGCTTTAATCAGTTTTTGGCTCTGCACTGTAACCTGGTTTTTGCTGGGTTATTTGTGTTAATGAAGGCGTAGCAGTCCATCCAGACAGGGTAG-TTTTTATCACAGTTCTGTTCATTCGTGTGATTCTGTACGTTCAGGATG--AACTGTAAATCCT---------------CTCTCTCTCTGTCGTTGCTGGTCTCCCTC-CAGGTGAAGATGCGTCTCTGCCGCTCAGCAGCGGCGGCAGTTATCAGATTCTGGTCAACAACGTCTTCTACTTCACCCAGCGGGTCGTGGACAAGCTGTGGCAGGGAATGTTCAACAAGGACTCCAAGCTGGTGGTGGACTTCATCGTGCAGCTCATCGGGCAGGTACA-----------------------------AAATGACCCGTT-------CTCTCCACCTATGATATTACACTCTATTCTTGGTCTG-----------------ACAGT------CGCACCATCGACATGTTGAAGGGCTGCATGTAA-----------------------------------------TAGAATGAATT-----AAACATT---------------------------------------------------------CCCTGTTACTCTCA----------------------------------------------------------------------------------------------AAGGCAGCGAACA---------------------------------------------------------------------------------------------------------------------------------------------------------------------------------------------------------------------------------------------------------------------------------------------------------------------------------------------------GTTCCTCTTCATGTACTCGTTGTTGTTGTCGCTGAAGGCAGAAGAATTTATAATAGATCAGATATTAGAATAGACT--------------GTGCTTTATTTCTCTGCTCATTTTTCTCAGAGATTGGTACCTTCACACGCAGATCCATACCATGCTCCTGTGCAGTGCAGGCGGCGGTGAAGAAAGAGGGTTATATTTTCCCCTTGAGTTAGGACACCTCATGACAAATGATAATGGATAATCAATAAAGTGGGAAATATGAGGCAGCAAACTTTATGAAGCCAGGAGACATATTACTCCCCAACAACACTGGTTTCCCTTAACAAAGTCACTACTCGACTGTGCCTAATAATCTGAAGGAAAATCAAAGGACCCGCAACCACATCAGCAATATTGGCAACTTATTCCACTTTAATGGCATTTTGATTGATTTTTTCCCTCTTCCTAATGGTCGTTTTATAGATTTGACGCTGCTTCTGCAAAACAGCAGTGTGTAATAAACCTCCCCGAAGGCAAACGTTAGCCATTAAAGCTCTTGTCTTACTAGCGCCCATAATTGGAGGTTGACCACCACCACATTTTGGTCTCTCACATA------ACACACACT-TCTAGGACGAGCCTT--CTCTCTCCTGCGCCTCTCC-AGCCGTTTGATATTTTTGGTAGATGGCCACAATAAGTGA-----------------------CTCTAGGGAGATCAATCCCAGGAAGTTTAACTTCAGTGTGATGTCCCACAGCATCACCTGTCATAAGTACAAGAGAGAGATGGCATGCCTTTGTGAAAAAGAATGCTGCTTCTGTC-----TTTTTTTGCATCTTGAGAATGAGCTAATTGTCACCGAGTTGGCAGCTGAATAGAGGCAGTGAGTTTAATCTGACCACAATGACATGTTTGATTGGTCCGAGCCAGGCTGGGTACAGAGGGT-------------------------GGGGGGTGGCCCTCTCTTGTGGCAGCGGAGAACAAACATAAATCTTCTTCAACAATCTATTTTCCATCATACTTATTCACAGGGGACATCTCAAAGTGGTCTTTACCCTTTCTGTCAATGGCTGCCCTCATCCATCAATTTCATAGAGAATTATACCCCAGATCAATGTAGTTCATGACCGCTGAGCATTTGTCGAGGGGTGGTGTAGGTGGTTGGGGC--GGGTGGGAGGCGGAGTGCTGGCTGTATGCGTCGCTGCTTATTCTCAGAGGT-CTAATGGCTACTTCTTGTTGGTCACCCTCTCATGCCCAAATAATTCACACCATGTAGTGCAAACAAAACAGTGCTTTTCCTCATCATTAAGCCTCC-TTTTTTTTTTTATGTGTCCTTTCGCATTGGTGTCAGTCTGTCAATAATTCACAAGGCCAGCAGGGTGGCATTTGGGTGAAATAAAAGCCCTGAAATTCGAGATTAGAATGTGATGACGGGCTTTGTTCCATGCCGGTGTCAGAGTGCTCATACGCTCAAAGGAGGGGAAGATGAATGTTTTTTCCCCGCTTTCCTTTATCACTGAGGGCTGAATTGTGCATCTTTTGCGAGTGTGTTTGTGCGTGGCAGGCGAGAAAACCCAGACTGTCTGCTGA-------------------------------------------------------------------------------------------------------------------------------------------------GCTGTATCTGCGTCTCCAGCAGGGCAGCTGATTTGGTTTGTGAAGTATGTTAATAATCAAATGATCAACAAATAACAGATGTATTAGTTCATGCAGCTTGAAATGTCAAGGAGGCTAAAAGCGGAAATCTAATACAGAAAGCCCAGTTGCATTGTATTATTTTCTGTGACAAACCCTCCGGTCCAAATTACGTAGAGCCTCCTACAGTGAGTAATCTTTACAGAAAACGGCGCCAATATTTTGTAATTAAGCTGCAGTAAGACAACGAGCGCTGCCACAGATGGAAGTTGCAGAACTCGTATCACTTTTGTTTTTT--GTTTTTTTCTCTCAGGGTGGAGGTGGATGGGGGAAGTTAAACCTTATTTAATGCTGATTTCA-TTTTTATTG--GATGCAGACACTATGTGTATAATATATGTCTGTGTTTATGTCTGTCTGGGGGTATGAGACTGAGTGCATGTGTGTTATGTGACCGTGTGTATGTACATGTACTATGTGTCTGGATGTCTGCATATCTGCATGTGTGTGCGTGCATGTTAGTCGTAGGCTCAGAGGCATAGCGTGGGTCTGCATGAGGGAGTGTGGTGGCAGAGCACTCCTCTGATAGGCCAGATCCAGGGTGCACTGAAGCCTTTCGCATATATATGGAATTTTTGAATATCTAAACCATTATTTAGCATCCAAATCAGTTCTGCTTGTCTGACTGATGGACAATTTCAGTGTGACCCCGGTCTTTTTGCATGTGACCTATACTGTCGGGATTCTTGCATATTGTTTGGATGTTCACGTTGACTCCTCTCCCGTTTTTCTCTTTGATCCTTTTAGCATGCTCTTTGTGTCGGAATTCATGAAATATTCATAGCTGGACTGTGGCTTTTCCATATCTTTATGTACAATTATTGGCAGCCGTCCTGTTATGTCGAGCCATCTTAATAGTAGGTATTGGGCTC--------------------------------------------------------------------------------------------------------------------------------------------------------------------------------------------------------------------------------------------------------------------------------------------------------------------------------------------------------------------------------------------------------------------------------------------------------------------------------------------------------------------------------------------------------------------------------------------------------------------------------------------------------------------------------------------------------------------------------------------------------GTGGGATAGAGACAACATGTCAGCAAGTGGACAGCTGAAACTAGGGGCTGCATGGACCCCGTGTCAGTGTCCCCCTCTTCTCTGGCCACACAGTCTTAAAGAAACCAATACGCACAGATGGAACAAACTGATCACAACAGAAAACTTTCTCCCTGTCCATCGCTGCT--CCCCCCTGCTCCCGCCTTCAGCCCATACCTGGCCTGAATACCATTAGACCTAATAGAGCACGGTGTGAGGGACAGCCAATCATGATGGCGTCCCGTCAGTGACACCGACATGTATCTTGGTGCTCATTATCATCCTTGAACAGCGCCAATTTACATCTGATGCTCTGACTAATTCTGCTCCAGTGTTGTCAAGAGGCATAGGAAGTGGCCTGGCCGTGATGACAGCGCGGCTGTCAGGAGCCCGTGGATGGAGGATTCCTCGGGGCATGATTTAATGCCCATGTCAAGCCCCGCTGTCAGCCTCTCTCTCTCT--CCCCGCTCCCTGCGCTCCTTCTCTCCATCCAGCCATTAGGATTCAGCCAGCGGAGAGATGGAGCGATAGAGCTGGCGATTGGCCTGCTTAGGATTCACACTCTGGGCGAGAAAATAACACGCCCTGTTTCACAAGTGATTACCCTTTCCCTGGGAGGGGAGGAGGAGGGGGGGGTGTGCAGGAGGAGGGGAGACAGGGAGGAAGATGTGCTGCAGAGAGAAGCCAATGGAGGCGATGGGGAGAGGCAGGCACGCTAGACTGTCAAATCTCAGCCGTTGAATATTTAATGGAGCCTGGAGTGTTTATTTAGTTAGCCTGTCGATTTTTACCGCTCTGTCAATAGCGGCTCCCATGTAGCCTGCTGATGATCTTTAGTGTCTCTTCCCCCAGGAGAGGCCAGGCACTAAATGCAATTATGGATTTTCCTGCACCGCAATGTGTTTGATATTTTTACTGATCTAATTTGCAATCTGGTAGTTTATTGTTTGGCATTTTAGTGGCGCTCAAGTGGCGAGGCAAATTTGATTTCCCCTCATAATTCTTTATAACTTCATTAATGCTGTTAGCACATTGGCACAGATCTTAAATAAGAATCATCCCATGGATGAATGCATTCCTCATTTTATTGTCTCCATGCCCCATTCTTTTTACTGATTCTGGTTCTAATTAAAAATCATCCTCGTGGTGTACTGTCTTTGTGAAATATGAAATCATAATCGAATTTGAATGGCTCCCTTCACAGAGTCTTGCGTATTCAACTGTATGCCCAGATTTGTTGTGGGCAGAAGAAAACAGAATCAAAACAGCTTTCTTTCAG-------------------------------------TTTTCTCAACAGAACAAACATGCATCAGCCAAACATACAA--------------------------ACATATGCACAGAC------------GCACACGCGCAGGCACACACACGAAC----------ACACACAAAGGGTAATGGAGATGTAACTGGAAGAGTTCTCGCGGCATATGGATGCCATTTGCAAGCTGCACTGAGAATGTATAGGTCAGTCTTACCCTTTGGTATCTCTCTATCCATCTGTTTTCACATTACTTGCAAATTATAGTGTCCTCCAGACCCAAATGAACATAAATCAGGCCGGTGAAAGTGCAGAAGTTTTCCCATCTGTCATAAAACAATGATTTAAAGTACGGGTTGTCAAAATATGGCGCTGTGAATTCGCCCCGCTCCCCAGCAGTAGGAACACAAAGCACCATCTCATCGGAGTAATTTATGGCCTCTGAGGGAACAGAGGGTGATTAGGGCTTAGGCCACCAACAGCCAGAAAAACAGTAGAAGCTCCAATAAGGATGGCTGGAAAACCTAGACCAAATTTATCAAACAATTCAGTGAAATCTATTTCTGTTTGGAGAGCAGAGCGAGATATATAGCCTGTTTAGTATACTGGTACATCTCTGGAACATTTGGTCACACTGCATTTGTGAGTTTTGGAGATTCTACATTAAATAGTCGT-------------------------------------------TAATAATAATTATTGGGTTTACATTAATTTCCTCCCCTATTCTCTTCCACAGGAGAGCTGATCACCACTGCTTGTGAGCTGGGGGTAAGTATTAGCTGTATTGTTTAATCAATTCACTCATTAACTCTTATAAGCATTAAGGAAGTTTAATTAAGCATGGGCAGAAAGCAGATTAATTTACTTTCAGTCCACAGGTTTT-TCCCCTTCTTTTCTATACACTTATTTTACTAAGTTGCAAGTAGAGAATGCTATAATTTGCAACCCGTTTTTCAAATCCAATTAAAGTCAATGGTAAGGCGATGGCTTTTGTAGGCTTTGCCTTATGTACGGTATAAGGCTTATTATATCCACCCCTCTTTTTTGTGTGTGTGTGTAAGCCGCGAAGAATGAACTAAATCGGGTTAACAGTTATAATAAGTTTTATTATTTAATAAAGTTTATTACGCCGCTGTGATCCTTTTAGGGAGGCTGTGTCGGTGTCACTATGCCAGTAATCCTGCCGTTAGTGCTGCAGTCCGTGTGGCCTGCCTGTCTGCCTTTCAGGCCTCCCCAGGGCCTCGCAGGCCATCCCTGGGCCCCAGGCTGCTGGCCCCCCTTTCTGATCCCCAGAGCTCCAGAGTTCTGCTTCCCTTTGCTCCC---TGCGCCCTGTATCCCTCAGC-----------------------------------------------------CTTAATAAATGTGCCTTTTGATTTGAGTAATCAATAACTTATGA--TTTCTAAGTAACTCTGTATTAAGTACTATTTA----------CTTTTTTGGTTATTGA--TTTCTGCCAATGTGCATATTTTC-------AAATGTACGTATTTATTAGTTTCAAAGTAATTAATGAGATA-TTACCTGTTTATTTATTTATTGAGATATTTATTCTGATTCTTTATTTTTTT-GAGACAGGTTTTTATCTTCTGTGCTGTCTTACTTCTGACTTTGTGCCAATGTGCTGCTTTGAGGTGTTACATATCGTGGGTTTGTATCATTATTAAACCCTCACTCTATATTTT-AAATCAGTGTTCTC-------TTCTCTCTCACATGTGCATGTCACTGA-CTCACCGTGCCTTTT-TCCTAAACACTGTTTGAAAGTTGTATTCTTTAAGTATTCCGCAGTGCTGTTGAAGGAATCAAAAAAAAAAGAAAGAAA-AAAAGACACCACTCGATCTATAAATGTGTTCTTTTGGTAAACAAAGATTTATGTTATTTCTTGCC-TTTGAAATAGACACCACTGTAACAGATTCTTCCCTTGCAGATGTG--CCCCCTCACTTGGTGAGCAGTGTAGTTGATCTGTGTTCATATGAGTTATTTTGCTAATTTGCTTGATGCAGACACAACACTGACTTGC-----------------------------------------------------------------------------------------------------------------------------------------------------------TCCATCTTATAACTGAAGCTGCTGAAAGGGTTTAGTGTGTCAGTCTCCATTCATCAAGCAGC-CAAAAGTTCAACATTCTCTGGGCCCTTTTATCACTCCCAACACAATGTTTTGCAGCTGCACGTCAGGGTTCAAGAACCAACGTTGTGATGAGCTGGCCAACCCCTGCGATTACTTCTGTCAGAATGAGGGGATGTGCACATTAACAGCTCTTAACAAACCACGCTGCAAGTAGGTCCCTCTCACCTCTCCAGCTGTATTCAGAGCCCACTCA-CCCCCTTTGTACACACCTCCACCCCAACTCCATCCGGCTTCATTTCAGCCTCAATCCAGTGTATGGGCTC-TTTGTCACGGTGCCTCCTTGTAGCAACTTATCATGTAATGAGTGCTG--------------------------GGTAAGAAATAGTATACTGAAAGATAGTGTGGTGAAACTGCATGCTGT---TGTAGGATTGTTATATATTTC------------------------------------------------------------------------------------------------------------------------------------------------------------------------------------TTTCAGTCACAACCCATCAACCCAACCTGTGTGATGGTATCTGCAAGTTTTTCTGGAGGTGGGTCAAATCTAGCTTAAAAGTCGGTCCCCTTCACATCCAATTCACCGTCACATTCTTACCTACAGGCAACCTCTGCTGAGCCCTGGTCATTAATCAAAGCGGAGTGCTGTCCTGACCTCAGCCCCTTCCCTTTGAAGTGCTCTGTCCTCTGCAGCATGAGGAAATCATTTGCTGCCTGATTCAATGAGCCATCAGTCGAGCCAGCAGACCTAATGACATGTGAGAATATTAACCTCCTACCACCAAGAGTGCTGCTGCTTGGGAAGCAGTCTATTATTCATCCAAGGTTTTACTCAAACCCCTTTTTTCACAGCCCTGCCTCCCTGTT-AAACCCTTCTAAAAAAGCTGTAGGCATGCAGCCATCCAGCACTCAATTCAGATATTAATCCTGTTATTCTAGTCTTTGTATGGATTTAACGCTACATTCTAACAAATAACTTCTTAAATGTAA-------------AAAATATGAAAA-ACCGACATGCTATTTATGATATTTGTCCATTTGTTT---TAGATGTATGTAGTGTTGTGTGAGTGTGTGTGTTTCTGACACA--TGTGTGTTTGTGTGAGAGGGAGAGAATTGGGCCAGTATCCCACCTAATTGTTATTGCGTCTGTGTTTGGCCTGGAGACAGTCGATAGGAATCAGCAGTGAGCCTGCTGGTGGTGCTGGTGGAGGTGGA--GGGGGGGTTACAGAGAGCTGTGTCTCCCACTTCCCAGTGTCTTAGTTGTAATGCATCCCTCCACTAACAGGGATCAAGGTATTAGGGATTCAGGTTATTTGTATTGATTTTATGTGCTGTCATGCCGGGCTCGAGGACGCCCTCATATTTGTGGAAATTGCAAATTCCACCTCGGAAATGTCACCAGCGTTTAATCTCTTCTTGAGTGGTCAATATGGGACCCTCACTCTGGTCCGACCACGTTTATTAAACAGAGACCAAGCGTTTCCCACGGTTACCATGACACCATGCACCACGGAGCAGGATTGGTCCAGACTAAATGGGAACACGGGAGTGAGGAAGTCCAACTTCAACATTAATAACTTTTGATAAGATCTGTGTCGATGGTTATGAGATTGTTCATG--------------------------------------------------------------------------------------------------------------------------------------------------------------------------------------------------------------------------------------------------------------------------------------------------------------------------------------------------------------------------------------------------------------------------------------------------------------------------------------------------------------------------------------------------------------------------------------------------------------------------------------------------CAGGAGCAAGCAGGGGCTTCGGGCACCCCCCTTGGACTCCACCGCCTGCAAAAGCACCTCTAATTGTTTCTCTTTGATCTTTTTCAGTATCGAGTGGGTCAACGCCTTCAATTCAGCCTCGGACCCTGCGTTGGACTTGGCCACCTTTGTCGCTTTGCCCATGCAGCAGCCCCCGGAGCCATGCGTCCCTCTATCCGCCTCCCCGTCGCCCTCCACGGGCGCACGGCTCCTCCAGAGTCGCCGGACGAGCCCCGATCGTTTGGTCCTAAACATGCGGGACGAAAAGAGGGTTTCCCGGCTAAAAAACGAGCATGGTGTCCGCAAATCATGAAGATTCCGGGATCCGAGTCCAGGCAATGACAAGCAGCCTGAGAAAATACGGTGGAAAAACTGGGAGCTGGATAAGCAGAGGAAATCTGTAGCATACGCCAGTCTCTGTTGCCTTCTCCTGCAGACTAGATGGCC---------------------------------------------GAAATGAGCAGTCA-GGGGTTCACGGGACAGTTAGCTTCTCCTCCGGGGATCCAC-AACCATCACCTCC---GGGCTGTTAAGACTACAGCACACCTC--TACAGGGACAGGGGGAGCCTGCTCCAA-GCCGGCTGCAT---CATGACATGCAAAAATGAGCAG-------------CAAAAAAAGCTCACAACAACAGATATCATTATGACTGATACCTCCAGTAGCTTTTACCCTCCCAACTCCTTCTCCTTTTTAAAACCGCCCAGCTGATTTCGTCTCCTCTCTACCCCCTTTGTAGATAATTGGAACAATCCCACTGATGCCCAACTCTGCAGGGCCCTCCAGCCAATCAGGGGGTGGCAACCCAGCACTGCAGGTACAGCCAATTACACCTCAGCTTCTGACCAACGCTCAAGGCCAGATCATCGCCACGGTGATCGGCAATCAGATCCTGCCTGTCATCAACACCCAGGGAATCACGCTGTCACCAATCAAGCCTGGACAGCAGGTAACACATACACTCAAAA--ACACACAAAGGAAGACAGCTTGTAGTGCAGATTATTACGTTCTTAAACTCCAAAAATGATCAAGAGCTG--T-TTTTAAAACTGTCGAATGAGCAACACCTAGTGGAGTCAGACCAGAGCCTTGTTTATTCATGAAAGCAAGATTCCAGCACTGCTAGCCAGGTTTGTTTTATGCTAAACGCCTCGTATTTTTTCCCGCTTCAACGCTCATAACGCTCATTTGCATCGTT-------CTGAGCCTGTAAGTATAAAATTTTAATTAGGAACACTGACAGGTCTGGCGCATGATCCACAGCCTTGCATCCATCACAG---AAAAAA-GGGAGCGAGAAAGACAGAAAGAGAGAGC--GAGAGACACTTTCTTCCTCATCTCTCTCTACTTCCACGTCCG---------CCCCCCACCCCCTCCTCGATCTCCCCTCTCCTGACGCGAGCGCCGGACTTGAGCAGCAGGTGCCATATTACTGTGTACAGAAAAGCAATTAGGCAGCATATTGGATGAATGAGGAGTGCATTAATATTAGCAAGTGCATTTGTCAGTGGCGTTTGATGCGAGTCCTTTTCTTTTCTTTCTGCAACATTAAGATTGTGGCGCTCATAAATTCACTGCTTAAACCACCATCTGCTGCGCTGTCAGCCCACACCGAGGAGAGCGGAGAGGAGAGGGGAGCCATTTATTCCCTTCTGTCTCTCTCACT-GGGGAAAGAGAGTGAAAGACAGATAGATAAGAAGAAAATGCATTCATTCCCTCCCTTTCTTTGCCTTTCTTTCTTTCGTTACCACCGTCGACAATGCTGGAAATATAGATGCACAGATTTCATTTCACCATTGCTATGCGTGCCAGACTTTTATCCAAAGTAGCATCTGAATGTAAAAAGGTTTGTAGTAAATCCA---TTTTTTTTCACAACAATTGCCACCAAACTAAACTATCTGTTCTACTTATTTCTAAAAAAGCATTGACCGTCAGGGCATAGCCAATATGGAGGTTAATCCATTCTAGTGTCTATACTATGGGGATGCTTATGGAAGCATATTTGCTTAGGGCAGCCATGCAAATTATTACTTACTGCCCTGTAAGCTGATAACACAAATTAGATACCCATTAAAGTTGAACAATGTATATAGAATGAGAAAAGATTGCAAGTGATACCTGAAGGGATGCTTAAGTCATATGGCACTAAAATATGCCTCATGCTTGCAAACTTCAAAAGTGAAGAGATGTTTATCCTTGGGATTGGAAGATGCATAATGGTAATCTCATATGCACAGAGGCAGCTGCCAGGTGGAGGATAGCACACTGCATGTTTATGAATAGAAATCATTACAGGGACTGGGGAGCATACCGGCATGGACCAGTGACACAGAACTTTTTTATCATCTACCCAGTGCACACTGCAGTACTTAAAAGTTGATGTGCCGAAATGTTTAGCGTT-CCCTGATACTGATA--GCCGCAGAAAAATTGGATGGAAGTACATGTTTT-TGCGATTCAGCTGTACAGTAATGCCTTGATATAAGCACAATGCACTGTACATGACATCTTGTGAAACACTTTAATAAGAACAAGCGTTCAGAAAAAGACAAAGAGACATCCTACTCAGTCCTGGCTGCCTCCATCTCTGCCTGTTTATGATGAAGGGCTCTTTTTGGTGTGAGAGTGAAAGAGACAGGCTGGGCTGGCTGTCATGTCATAAAGGATGCAGTCAGAGAGAGCAGACATGATTTCATGGCTAATGATTCCTGCACTAATATCAGTGTGGGCTGCAGAGGGGATAACCAAGTTGAGCTGTCTTAGCTCAAATGATTCAATTAGGCCAGCTGTCCCTATTTGTCATGGCTCAACTGGCTTCTAGATTACCTTTCCAGAGTGCATACGTGCCTCTGCATTGAACTTACCAGCTCAACAGTTTCACGGAAAAAAAA--------------------------------------------------------------------------------------------------------------------------------------------------------------------------------------------------------------------------------------------------------------------------------------------------------------------------------------AGAAAGAAAGAAAAGCAAGACAAATAGAGAGAGAAAGAAAGGAGCAGTGGAGGGGAAGAAATGAAACAAAGAATGCAGCGATAACCACATTATCCACTTAAACACTGAGGCCAATTACTGAGATAAATGTGAC---------------------------------------------------------------------------------------------------------------------------------------------------------------------------------------------------------------------------------------------------------------------------------------------------------------------------------------------------------------------------------------------------------------------------------------------------------------------------------------------------------------------------------------------------------------------------------------------------------------------------------------------------------------------------------------------------------------------------------------------------------------------------------------------------GCTGATCCAGTGTTTAAATTTTTTGGCTCGCTGTCAGACGTTGTCCTTAACCACTGACGTGAGTCTTGAAA-TTCTATTGCAGACGTCGACTGCATATTTGCATTTTAGAAGTTCGTCTGTGTGCGGTAGAAAATCTAGAACAATTGTTGGCCTGTCACTTCAGCTTTATCTTAAAAAACTTACAAAGGTTTTCCTCCTTGCCATACACGGCTGCTTGGGTAATGCTGCCTCCTGTGTCTGCAGACGTATTTTTCTAAAGGTGTGTGTGGCACATCTGTGCAGCTATTGTTTATTCATGGAGTAAACCCTTTGAAATGTGTTAAGATACTTCCCACTCATTATAAAAATCCTGCCACCCATGGATTAGGACTTTGATGTCACCAATCCTGCTTCAAAGGCTTCTTTCACTGCTATTAATCACAGTTTAGCCTCTGAAGATATAGCCAGAGAAAACATTTGGACATCTTGTGCAGAAACTTTGAAATGTTCAGACTGTCTTGCATATGCTATGTTCATATCCTTTCCGCTGTGTGTGGGGCTGTTGGACTGCTGTGCATGCAGCTGCACTCTTGAGTCCATGGGATTCAGCTCAGATTTAGGCTCCTTCTGAACTGTCTTTTATA-----CTGCTGTATGAACACTAACACATTAGTGCAATGTTCACTTTGTTTTCC---ATTTTTCTCAAATGAGGAAAAAGAACATT---------------------------------------------------------------CGCCCAGTATCCAAACATTTCCTTTAAAAGTAACTGGCACATTGGGGCCCATAAATTAGAACTGAATGCTGCTCAAGATGTCTGGCTTCCAATAAGACCGTACCCAGAGCAATAAACTTTGACATTGCTGCTTGAAAAATGCCTGCCCTTTTTCATTGTCAAGTGTTACAAATTGATGAAATGAGTTCATCGATGTTCCCTGGTCATTATCTCTCCAGTGGCACTTTGTTTTACAGACAGTGGGAAAAGGGACAGTGCAGATTAGAGGCCCAGGCACAGTTTATCAAACAAAATCTAATATCATCCATAAGAGAGGAATCTGGAAATCAATACTTCATTACTAAATTGTTAGTGGGGATGAAGAGTAATTGTGTGAGTTCAGAGATGTGTCTCGGCGGCCGGGGCATAGGAAGTTCAATGTCACCCGGGAAGTGATAAGTAAAGGCACTGATGGGAAGAAACATTTCTGTAATGGGGGGTGCTGTAGCAGGGCAGTGGCCTGAGCACAGAACAGACAATAGACACTGGTTTGCCATTGATTGGCTCAGCTATAAAGATGGAATGGTTTAAAGAGCCAGAGAGGGAAAGAGGGG-GAGACAGAATGAGAG-AGGAAAAAA-------AAGGCTTAG------------------------GAAAAAACATAATTTGTCTCATTTTGCACGGATACATAACAATGAATCCGATTCAGATTTTAACACTCCCTCAACATCCATCTCTCCGGTGATCTATCCATTCGCTTGCCTATCCTTGTCCATCTAGCCCGGGGCTATAGAAGCCTAATTGTTTACCAAAGGGTTGCGGCTCATTTGCTCCTGGAGATTGGGCCTAATTAACACTAACTTGTCTGAACACCAAGGAGCGCTGTCCACTCCACTTTAATCTAATCTGTACTCTTTCAAAAAATAATGAGATCATTTACACCTCATTAACGAGCAATGTAATGTCTGGGCATTAATCATAATGATTGCTTATCATTTCACTTTGCAATATTATCTCCTCTAATGAAACTGTTCACACAACTGCCAAGAGGGCCTTAATTGGTCGTGTGAAATCACAGAGCACCCGGCAGCTTGCAGCGACGTGTGTGAAGTTCTAATTTGCATGGGTGGGTTGTGG---GAGGTGGGGTGGGGGATTT-GGGGGGTGGGTGGGCACGAGAGGATGGCATCACTTAGGA----------ACACACACATATACATGCACAAAGATACGCAA---------------------------CAAGTGAAATAGCATCTATTTTGATAGAGTGATAATGAAAATAATAACATCCCTGACAAAATATTCATAACAGTAATGATGAATGCCATATTTCTCAGAAAGATACATCAGAGGCGTCTTGGTTAAAAGAAAACAGTGGCCGGCGTCTCCCACACCCTCAAATTATCTGCTGCTTTCACATTTCACTGATAGCATAGATGAGAGCTGAGAAAAATGGACACACAATTATGCTCACTTGTCGTATATTAATACTGCTTCTTGACATCTTCCATGGACCCTGAGCTGTCATCTCTTTGTCTGCTTTAATTGAAAATTAATGGTTAGTGCGTTGCCAAGGCAACAGCGGCAGTGGTGGTGGGTAGTGAGCCACATTCAGACAGACACCAGTGGCATTGTTTGTCCTGTCTGACCTTGGAAGTCA-GGGGAAAAAAAGAAAGAAGAAAGGCAAAGGAGGACAAAAAACACATTAAAAAGAGAATGGAGAGGTAAGGGTTGAAATGTTGTCCATTGGAGCGAGGGAGAAAAATAAAATAAAGTTATTGTGGCGTGGTTTTGGCCAGGTAGACAGAAAGAAAACTGCGCTAAGGTGACTGAG------------------------------------------------------------------------------------------------GTGGCTAAAAAGAGAAAAGGCTGGTTGTTGTCTCTTCTGCTCTGTACTGGCATTACTATTTTACAAGCAAGCAGGCTCATTACAGAACCATATGCTTGGTAACGATGAAAGCTGTGGGTGCATCCCTTGTATGAGCTGGGATGCTTAAATTATTAAATACACCACCGAGGCTTGATTCAGATGTGGCAGGCAGCCCAGTTCTCTCTTGCACGCACACACA------CATACACACACGCAGAAATGAATAAAGGCATAGGGAAAAACTTCAAACACCTTTCCTGTGCATTTAGTGTAATGAACAATGCCTTAATTGAGATTGGCTAATTACCCAATTTCAAGATAATTAATATGATCCTAATTAGCATATGTAAATGGGACGTTGCATAATTGAGAATCCCTGTTTTGAATTAGATGGCTCTAAAGTGAACCCGCACGTGAAAAGGTACAAAGCAGCTATTAAGAGTTTGATGCCGCATTAAAACAGGCCATCATTCAATGTGCACTGATGAAATGCTCAGCCTCACGCAGATGTTCAGAAACATTATGGAATGTCGTTGATTATTGTTGATATGTTTTTGGGACACTGCTAATTAGAAGTCATTACCTACTTATCACTTTTG--------------------------------------------------TCTCACCATCTCATATCTCGCACACAAACACATACACACAAGAAACACACGCGGAAACACACATTTCCACTGCCA-CCCGCATGCATTTATTTATTCGTTATATTTCCTAATTCAGTTTGACGAATGAGTGACAGCTTGACACTTCATTCGGCAAGATTAATAGAACGACACAATATTTACGTGGCAGAGACAGCCAATTATCCCACCATCTATCATCCAGATTATCTTTCTGATTGAAAACTACTCGTCCATGTAATCGGAATTATTTGGAATTAGAAGGGAATTTATGGCTTCTTGTGTCACTTTTCCTGGACGGTGGTAAATTAGAAATATTAGATACATAAAGAGAGTATAGGAAATGGGATAAATAGAGGCCTGGAATTAATGCCACACATTTCCTTTTTTATCTGTTTGCCAGTCTCTGTGCCTCTGAATGAACCCCATTTTCTGTCACCATTTTATAGGTTATCATCACATATTATTAACACATACTGTCGGCTGTACATTGTGGTGATGACGCTGTGTAATTCACACTTATATAAAAGGAGTTGTCACACTCTTTTGCCATGAACTCCAGCGTTTTT------------------------------------------------------------------------------------------------ACAAAGTGCAGCCCATTCGCCTCAGCCCCAGCCACCATCTACTAGACCCTATCTAGCGCGT--GTGTGTTTTTCTCCCACCAAACCTACTTTATACGCTGGACTTTGGAGGCCGTCTGTCCCTTTTATTTGCAGTTAATTTTTGCCACCTTCACCGGGGCTCTTCACCATGAATCTTCATTTCGCTGCTGACACCGTTGAATGTGAATTCCTCATTTCCTGTCCTTTTATTTATATCTGTTGCCTGGTGATTTGATCATGCTGGGAATACAAGATTAGCAATTGCCTCGTCCTTGGTTTTGCCTCAAGGACATCTGCTACTGAAATGTTATTGTTTGTGCTTCTTAACCCTTTGCGTCCTAGCTTCTTTTTCACCTTACATTTTGCGCTGTAGAGGCAA--CTCTCTCTCTCTC----TGTGTC---TCCTAAATGCATTTGTCCTTCACAGTTGTACCTGGGAACAGAGGCGACCTAACAAAATGACAATTCCTCCATTAAAAATCCTCCCATTTAGTGTGCCATTCCACAGCTAATTTTTTGATTTGTTTG------TCTTTTTGCCCTTCTTGCCGGCCTCCTCGGCCGTGCCGCTGCCTCCACCAGTGCTGCCATTGTCGTTGTCCTCGTCCTCGCTGTGCTCGCTCTCTGCATAGTTCTTGGCTCCGCCCTCCAGCGTGCAGCTGCGTCGGGGCCTGGAGCTCTCACTTTCACGATCTCCCCGGTCCCCGTCCTGCCGACGGGACTTACCGGCCTCTCTTTTGTCCCGGTCCCTGTCTCTGTCCCTGTCCCGCTCTTTCTCCCGTTCCTTCTCTTTGTCGGCCGTCATGATCCGCCACGTGCCTTCCTCAGTCCTCTCACGGCTGGGCCTCCGTGAAAGGTAGACTGTGAGCCTGGGCTTCAGTCTTCTGAATTTACCAGTCAAATCCAGGGAAAATTTGGCCACACCAACAACCCCAGTGTTTCAGAAAAGCTGTGGAAGAG--GAAAAAGAAGGACAATTAACATAAGCGTATGTCAATAACCATCATCTTTACAATACAGGAGCTGCATGTTCTCAGTTAAATTGCTGTTTTGTACTGTAGGAGATCTTTTGTGGGTGAGAAACACAAGATTAGTTCCTGAAGATGAAGCAGCTGTGCTGA----------------------------------AAAAAGGCAGATAGCAAGAGAGAAAATCTTTAGAGATGCCAACCT-CAAAACGGAGACTGCCATGGTGGATTGTTTTAAAATAATAATAATAATAATTGGAGAAAAATAAC-TTTTTGTTCATGACAGGATGGCACCCCTGAAGCAAAGAGAGCAGAGAAGCAG----ACTGACAGAGTTCTGACTCACGGCCAGTAGTGGGAGGAGCAGTAGCAGCAGTAGTGCTTGTAGGAGAGGAAAGGGCATTGGACAAGGACACGTGACTAGGACTAGAAACATTGGTTACATCCTGGGTCTGGCTGGTGGTGGATGATTGGCGTCTCAGAGCCCCCGCCCCCTGAAAGGAGGTGCCACTCTTGAAGGTGTTGACTACTTCAATCTGTGGGAGGAGAGCGGGACAGGAGAGGACAAATGGCTGCTCAGAGTGACACAGACCAAATGGCAACACAGGTTGACTGGCTGGGTGACTTTGGTGGTAAAAGGGAGTACAGTGTCTCAGTCATGACACAATGGTAGGGGGA-CAGCTAAAGGCCA-------------------------------------------------------------------------------------------------------------------------------------------------------------------------------------------------------------------------------------------------------------------------------------------------------------------------------------------------------------------------------------------------------------------------------------------------------------------------------------------------------------------------------------------------------------------------------------------------------------------------------------------------------------------------------------------------------------TTTGCAGCAGATTACAAGATTTGCGGAGATTTGATCTGACCCTCTAGCACTG-TTGTAGGTGGCCTTGACATTAAAGGCAAAATGAGAACTTTAAATAACCATTCCCACCAGGATCAGCTTTCTC--------TTTTTTTTCCACAGCAAGTGCTTTTGGAGTAGATGTAATGCTCATATAGGCTGACACAAGAGAGAAAAAAACAGGAATACAAGGGTCCCTCAGTTAATGTATCATCATCTGAGTGGGTTTGGATTGGAGTTATTAGAGTATTTCACTTCATTGCATGACCTCCTGTTCCTCCTCAGATCATGAATCCTATTCATTACCCAGTCCTTCTGGAGTGCCCGCCTTTATAATATTACTCAATTTATATTCTGAAGCGGGCTCCTGGGAGAGCGATCAGCGCTCCGAAACAGCGACCCCCCTATAACCCAATCACAATATTTAAAGGGCAGCAAAGAGCTTTTTAATGCGCGTCGTAGATAACCATTTAAAGTGGATTGCTTTGGTTTAATATGACCTTAACAGGCTGGCAGTCACATGTGAAGAATGAATAAGCTAATAGGAGAGACGACAGGGAGAAAGAATGAAATCAAAAAGCAGAATAT-------------TTGTGTATACAGTAATGTGAACAGTTCGGGTAAAATCCCACTTTAGCTCTAAGGCGTACTTATT------------GCCATCCTTTTCAGTGGAGTATAAGATCCATCTTTGTCCTTGGGACATTTGCTACTAGAGCTGGTAGATTTGAACAAGATTTAAGAGCTAT---AAAAAAAAATATGAGAGGC-AA--AAAAAAAGGAGAGGGATATGGATT--GAGACGGAGAAGTAGCAGGCTGATTACAAGGTGTCAAAATTGCCAGGAGCAAGAAGGTGAAAGCAATCAGGGGTGAGAAGAGTGCAGCATTCGTGAGGGGCAACTAATTATCCATCTCATTTGTGGAGAGAAGCATTTGAGGCAGCTCTAGCCCACTGAATGGTGACAGATTGGTGCGGAGGAGAGGGGAGGTGTTAGAACAATGGAGCCCAGCTCACCATCATTACTGCATGCTAATCAGCAGTGCTTCTGCACCACCAGTCGGTGCTGCAGAGAGTTCGGGGAGACAGGGAAGTCACCGGCTACAGGGGACTATAGTCCGGAAGAGAGGGAGGAAACGGATTCATGGTTTATCTGCTGGCGCTCTACCACTTCTTATTTGAGCGTGTAGGTTATCCAACAGAGACTGATCTCTGTGGTCCGTGTTATCAGCTTGTACTTACAAGATGATTACACTGGGAGT-------------------------------------------------------------------------AAAGCAAAGAAAGTCACAGTGGCGCGTTTCTTATCCAACGACCAGTCGCTGTTTGTCCGAGTCAAAATGTCCAAAGTGCTTTAACAAAGTGAAGACAGACCACAGCAAAAAGTTTACCATTCTATTTTTAACTCCCATATAGCAATTTCCTGGTTTTGTGGCGGCAGTGATCTGTCATGTGGCTGGGAGGTTGTGCTGTTTGCACTGATATCAATTAAAAGTGGATTAACGGGTACATAATGACCTTTAGCAGTAAATTGTGTGTAATGTTGCAAGGCAGGATACAGTATATTCCCCAGATGTCACACCAGGCCCCTGACGTATGATGGAGCAGATGTCTTAGCCAGTCCAAATGGCCCTCTAAGACACAAACACACACACAGACACGCGCG----------CACACACACACACTCATATACACACAGGCTCAGGCTGACACGCATGCATAAACATGTGTTCACACACATTCCAAATGGTG-ACACACACGTACATAAACACAAGGAGATGCAGAAATGCGCATGTCGTCTGTCTCACTTGCTCCAAATATTTAAATGCTTAATTTTAATGG----------------------------------------------------------------------------------------------------------------------------------------------------------------------------------------------------------------------------------------------------------------------------------------------------------------------------------------------------------------------------------------------------------------------------------------------------------------------------------------------------------------------------------------------------------------------------------------------------------------------------------------------------------------------------TGACTTCCTTGAACTGTCAGGAAAGCTCCACCAACAGCTGGCTTGTGAAAAGGGGCCTTGGAGGTTGACTGGATCTTTAAATA-TTAATCATCAAATGTGCATCTTGCAAG---------------------AGATTGCAGTATCTTCTTTCACTTACAACTTTGATCGTCAGAAATGGCACAGTTCAAATATAGGTCAGTACAGGGCAATTAGCCTCA-----------AAAAGGACACAAAGAGTAAAAACAATCATGAAATGCATGGTTTCATAATAAAGTTTATTCTATATTACAAATAGTATTTTGTTCTTGACTGCAAAATAGGAATGCATTATATTTACATACACAGGTATACAATTAATTATAACAAAGTTAGAGAAGCTCGCCTTATATCCCCCAGGTTTCGTTTTTATCTCTCGATAAGATACTCTTTATCTTTCAAATATGATCTAGTAAAAGTCTTTTCTAGCATGTTTGTGTAACACCTGCTATAACACTGAGCTAGGAGGACATTTTTAGTTCCTACAAAACGTTTGAAGGTGGAAACTTTATCCGTGCTCTTTATCCGTGCAACACAAGTTGTCGACTAGCAGACAACCTTTGTTGCAGGGGAAGGGACGGGGCA-GGAAGAAATGAAAGACAGGATGTAGCACTGGGGGGGCAGATTCACAATGACAGTTGAGGACTCTTAGCTTGTGTTGTTTATTAACAGAGAAGATCCTCAGCAAACAGGGAAAAAAAAAGAAAAA------AGGGGGGGGATAAAACGGGATGGGGGGG------AAGGAAGGAAAGAAAGA---------------AAAAAAAATGCATGAAACATGAAACTCTGCAAATTTGACTTATAACAAGCAAAATTACACCCTGCTGTCATTTAAATTATGGCTGCCCTCTATAAAGGTGTCTTTTAGGTGCATTAATTGAATTCGGCACTATTTCCCAATAATAATCTGTAAAGTTCAGCCGTCCATCCTTCATGAGATCCCTGCCGCGTACCAGAGGAGTATCTATTTCAGTGGCTTAATTTATTTTCATGATTCGCCGATAATGACGGCCATGCAGGCTGTACATCAGAATTAACCTTCATTTCACTGAGGTATATTACGATGACAGTCCCCGACACATTTCACCTACACAAAGGGCATTCTCTCCCCTCTCTCTC---CTCTCTCTCTCTCT------------CCCCCTTCTCTTCCTCTCACTTTCTCCCC-CCTGCTTCCTCTGTCGCTGCCCCTGCT--------TTTAGGTGTGATGAGACAAAGGAACAAAGGATGCCTTAGAGGAGAGGTTGCCTACATGCCTGGAAACCTCTTCAAAGCACACCGCCAAATGGATCTAACGCCTCCCCCTGCCACCTCTAGATCATGATACTTGGCTGAAGCTGTTCCGCTATCTTTATGATCCCTCCTCCATCTATGGCGAACTATAGCCATGCAGGGGACCACACCATCTTGCAGAATGTCTCTCCTCTCGCCACGTTCCTCAAACTGACCTCTCTGGGTTTCATCATCGGAGTCGGCGTGGTCGGAAACCTCCTGATCTCCATCCTGCTGGTCAAAGACAAGAGCCTGCACCGAGCGCCCTACTATTTCCTGCTGGATCTGTGCGCCTCTGATATCCTGCGCTCCGCCATCTGCTTCCCCTTTGTCTTCACCTCGGTCAAGAATGGATCTGCCTGGACCTACGGCACACTGACCTGCAAGGTGATCGCCTTCCTGGGTGTGCTCTCCTGTTTCCACACGGCGTTCATGCTCTT------------------AAAAAAAAAAAGTAGCGCAAATGCGAGGAGAATAATTACATATATCATGAAGCCGTCCCTTTTATTTCGGATGTCACTTCTGATGTCACTGGCCGGCTTTGGCGCTAATTTGAATTCAGACCTTTATCAGTCGCCGGCAGCAGATTTTGAGTGACAGCGCCACCAAACGCCTCTCGCCAGCCGTCCTATTGATTTCTCTAAATCCCCAACAATAGCATTTGCATGCTTGTTTCTGTTATAATACAGATATGCCGTTTCGGAAATTAAAGAGCGGCAGGCAGACCAGAGGTAACTAATTGTGTGCCTGTGTAATGAGTGCAGTTTCAATTTGATATAACCCACAGCTTTTCCCCTCGCAGGCCCGCGCTAAGTACTTTCAAGTCTTTGTGGGGAAATAATTGATTTTTTGTGCTTTGGGCACAGGGAAAACTATTATGATCTTTTTGAATAATGGCAGCAGGAGAAAAGGCACGTTGAACGATTTAAATTGGTATTAGAGGAGAGGAAGGAAGGGAAGGAGGGTTTGGTGACGGGCGGAGGACTGATAGCGTAGCGGAGTCCTGGATTTTGACTGACAGGAGCACAATAGGAGAAACATGCAGCCT-CGGATGTCACATAATGTATGAGAATACTCT--------------GTTTTTC--AAACAGTGACCCC---TAAGATGTATGTCCTGGAATCTACGGGCAGC-TTTTAAGATCAGAAAATAT------AAAAAAGGACATGGCAACTCCTAGAG-AAGTCCGTCGTCACTT-------CAAATTCTGCTCTCTGTCCGCTTTAATAACCCAGACTATGAGATAAAGCATATTTTTTTTAAAGTGCCACTTTATTACAAAAGTATAAACTTGACTGACATTTCATGAATAGTAATCTTGATATAAAACATTACAATCTTTTGCAC-TTAGCACTTAATTACACGC-TTTTGAGTACAAGACCCTGTAGTCTGAATAGCAAACACACAACATTAGCTGCCACATTTAACTTAGCAGGGCTTTCCAAGAACACACCGTAGCTTCATGGCTTCAAAAAACAAGAAACAGAATACACTGAAATTTTTACATTGCAGCTTGTTTGCAG-TTTTGTGTCACAAGATAAGTCATTCCAAAACACAATTGAACATAATAGAAAAAGATAGATTTTCTTGACACTGATGATATATTTATTATTTCTTTCTCTTTTGTCATGTACATACACGTTGCATCAACATACAGTATAATCACATTGTTTGCTGGGG--ACATTTGGTCAAATGAGATCGTCGCTATTGTTCCCTCAAGTCATGATCTGGCCCGTAAATTAGTACTGGGAGAAAAATAGGTTCTGTAAGATGAAACTGGGTTTCAGTATGTATCAGCACACGACTCAGGGGAGACAAGAGAGAAGAAGCAGGCAGTAAATCCATTGGAGTCCACTGATAGCGCCTGTTTGCACAGCCACTGCCGCTTCCTTTGATCAAATGGCTGGGGGAGCGGGGGGTCGTGTGGCGCTGCCGAAGGTCAGCTATATATTACACTCCTAAAAGTGATTACTGAAATTCTTAAGTGAAACCATTCTGCTGCCAGGGTGTGCTCTAATCCCCTGCAGCGTTGTCTGGGCCGGGGCTGGGGCCGGGGCCTCTCTGTGGATCTGTGCGCCCAGCGCTCCGTTTCCCCTTCCCCACTTGTGTTTTCTATCATCAGAGCAGGCC-AAAAAAGAGCCCCTACATGGAAACATGGCCTATCCAGTTGCAATATCAACTGCTGGGGCTCGGAGGAGAGAGAGCGAGAG--------------------GAAAGGTAGTGTCAGGAAACAGAAA--------------------------------------------------------------------------------------------------------------------------------------------------------------------TATCCTCTTTGCCATCTTAATGCGTGGCACTGTAAGTGCAGGTTTGTTTGCCTCCCTCTCTGAAAAGCGCTGGATTTCAGATGTTAACCTCTTTGGACACCTCCATTAATGAGCGTTCAAATGCGGCTCTATGGTAAGGGTTGAGCTTTAAGTAGCACAGAATGAAAAATGATTTGTATTGATGCAAATCGTGTGTACGGAGTGAATTATACACAATTACCCATCAATACTGGCCAGTCTTGCCCACCCTCACCAACAAGATGTGGTTAACAGGCAGAAAATAAGATTGAAATGGTGTGTAAAGAGTTGAAAATGAATTTCAATGCTGCATTTGTCCACAATTACCCCGTCGTTCACACGTGTTTTATTGGGAG-------TTTTTTTTTTCTTCAAATATTTCTCAAAGCAGATTGGAAACATTCTTGGTATTACCCTCTTTCTTCAGAGAAGAAAGAATTAAGGATTTTGTGACAAAAAAGAGATTTTCTCAGTGGATTTCAGTAAAAGGGCCGAGAG--AAAAATGTCATTTAGCATTCAAGATTTCCATTTGGCCGCCTG-AAAGAGACTTAACGCCAATTGT-CCTGCTGGTCATCTCACAGGATGGAATGCAAATGTGGAGGTCTATAGGGCCTGGTGCGGGAAAGCCATTGATTTGAGATGAATACAGTGGCTACTCTCAGGCCCTTCACAGTTATTAGGACTAATAGAGAAACATAAAATAGTGAGAGAGAGAAGCACAGATCGGCACAAATGCTCTAAATAGCTGGCTACTCCACAGGCCTCTCGGAGAGTTTGGCTTGCAATTTGCATTCCTTTGTGCGACAACTTGTAATCCTCCCCTCAGCATGCCAAGAAACACACAACAGATTTATTGTCCCAGTCAACAAATCGTTTAGGTCATCCCAAACCTATTACTGCCTAATGCAGTGGGAGCCCCCT-----CCC----CTGCCCCA--------------------------AGCCACATGCACCGCCTCGTCTCAACCACC-GGAGACTTGCAAACAC--AGACCCTGCATGGCC-GGGGCCCCACAGCTAC-AGCGCTTTGTTGG-CCCCCCGGTCTATTCAGCC-TCGGTGCACTTCTGGAGCTTTATACCTTCTCCG---------------------------------------------------------------------------------------------------------TCAACTGCACAACACGAAT--CTCCCATCAGTCTCCCCACCGACCACTTGAAAAGCCACAGAGCGACAAAAAATATTGCTGAGAACAGGAGCAGCAGATGAGTGCAGACTGATGAAACAGACTAACAAACTAAGTTAGATGAGAAAAAGAGAGTTGAAGTAGC-AAAGA--GGGAAAAGGAAGAGAAGCGAACAACACAAAGAGAC-AGAGAGAAAGCAG------------AAAAAAGATGGCACTATGATATAGAACAGATTGTGCTGATTCTA--CTCTCTCTCTATCCGCCTTCCATCAGTGCCCCCATTCCTCAGCCAGACACTTTCTTAAGCTAAACTAAATGGGCTAATTAATCTGGGCTAATGGTGGGTGACAGCAAATATGCTAGCACAATTATCACCCTATTAAAGATTCATATTCCAACACATAATTGAAAATGAAAAGGTGGGGTGAAGGGAAGATGGGTGGGAGTCTGTGCCCCCAACCCCCACACACACAT--CCAGAAACT--CAGCACCACATCTTATGAATTGTTACTTCAGCAGTGCATGATGCAGTATGATTTTATGGCTCCAGACGTTTAATTATTGGGATTGGGCAAAAGTGGGTAAATGAATTACAGGCAATTTATCTAAGCATAAAACTAAT---------------------------------------------------------------------------------TGAAATACCTTGTGGATGCCCAGAGGAAGGCGCTGGACAGACAGATGAGCAGATAGGTTTCCTCTGTCCTCTTCTCTCAGGCTGCCTCCTCTCTCGGCGTGCTGTGGAGAGTGACTGCTCACAGCCCGCCTGGCATATCTAATTAGAGCCAGGCTGTTGCCACTATCGGGCAGAGGATCTACCTCTCCAATCTCTCCTGACTCAATCTTCCCCATCTCTGATTTTCTTTTATATTTATGCTGGAATATTTAATTGTAGACAAAAGGTTACTCTGGGCTCTATTCATCGCACACAGGCAGAATAATCTCCTTTAAAAGGCTTGACATTTCAGGCTTTTCAAAAGGGGCTGAAAAAATTATATCCCCGCTTTTGTTAATCAATGAAGTAGAACTCCCCCGAACAAAAGAATTAAATTGCTTGGTTGGGTTAATAAAACACACAGAAATAGCAGCTTCCTGTGGGCTTTTGTGCCTGCCACTGGCTCCCCCCATATGCAACCAGCACTGTAATTCCATATGATTTGGGGGGCAAAACTCTCATTTCTCCACACAGTTGGCTTTTTAAATCCTATTGAATGAGCAGTCTGTGAGGCTGGCTGATTGGGACCTCTTGCCTGAGCCTGGCTGCCTGGCCAGCAGAACAGGCTCTCTCCATTTAAATAT---AAAA----AATGCATGTTGTACTATAAAGCTTTAACAGCTTGGATC----------ATGAGTCTGTTACATTGGCTATACGCACATTACATTATGATTACATACATTTCTAAGAATTTGCCCATCATTTTTCTCCATAAACCTTAACGTGTTGGATGTGAGTTAATTTGGACTCCTGGATCGCAATCTGCCAACCTTAGGGCACCCAAAGTGCCTACTAGCTCCCCTATCAAAACAATCATCAGCTGAAGGAGGTTATCGTTGAGCTGGGCTATCTGTCACCCGGCCACCGGCAGCCAGCGGGACACAAGGGCCATTTAATTAGGCCTACTGCTCCTCTCTGGTGTGAAAGACTCTCAGGCCCCTTTGATTCCCTGCTGCTCTCCCAGCAGGAAGTGGTTGGTGATAATTGACACAGGATTTCCTTGTTAACCAGCGGCAGACTCTGTGGATTAAAGTGACAGAGATCTCCAGAAGAAAGTGGGGAGTAGATAAGGGGGAGGGGAGGAGGTGCA----GGGGGGGGAGTGGCGGGGGAAATCTTCTGCAAAGGAATTATAAAAAA-----------TATGTTTAATTACTGGCGCACAGTGGCTGAACTGTGGGCTAATCAACAATGC---TCTTCCTTGACAGATGGAGTCCCTAAGATGTTGGTTTAAGCAACTTTGACAGATTATCATTGGCTCTCGTTTGCTTGCTTTCAGGGCTGATTACATCATGGCAGTTACAGATTCTTTGCATGTACATTCACGGCTGGCTGAACGATAAGAAGGAAAGAAAGAATGAGAAAGTAATTACCTCCAGTTGCTCTATTAATAGGTTGGCTCGTTTGTTAAGCTCGTTCATCATAATCATCTTTGCCATTTTAATCTGGTTCTCTGCCTTCCTGTGTGCAATCTTTACTCCATGAAGTCTACAAAGACAGAA--GGGGGGGAAAATGTCTCTCCCAAATGCAGAAGAAAGCAGCATTTCAGACAGTAATTTATTCATCAGCTTGCTATATTTCTCACTGTTAAATTATTGACTGGCGTTACTCAGAACTGGGACTGTGATTGTGAC------TGAGTCGAAACCAACCTGTCCTCTATCTGTTTGGCATTGTTCTCCACGGCAGACCTCCTCTCCTCCACCTGCATCATCAGGCTCTCAAACAGCCACTGCTGATCCTGCAGGGCCTTCACATGAGGCAGCA-GATAGTTTGGTGTCCCTAAAACATCTCGCA----------GGGAGAAAACTGCCAGTGTGGG-------TTAAAAGCGCCGTCCTC----GGGGAGCTGTGTTTGCGCTCAAGAACAATTTATTGCCGATGGACATATGGCCAATATTTTGCCACACGTCATAGCAA---GGGGAAAACAAACACAATGCAATGTTAGCGAGTCAGCAAGAGCAGAGCCACTTGGCCAGCTATGCAAACGCTCTTGGACAATATGAGAAGAGGAGCACTTGCTTTCTGGGTATATAAACCACATCAGGCTTATCTCTGCACGCACTCCTGACTCCCATTTGGAGATATTTCATTAACTCTGCGCGCTGTCTTAACGCTGGCAAC-ACATTCAGCCCCCCTCCAAGTCTAGGTAAGCGCACTGGATGCTCCAGGCACTTTGCATACAGCATTTTATTCATTC--------GTTTGTTTATTTGTTGG--TTTTTTTACAGCTTACATTGTGTATTTTCTGC-----CTGTTTTGTGCGCATGGACGCGCATCTGAGTCCTTCAGTGTAGAATAACCCTATTT----TGACTCC-TTTTTT----AATTCAGTTTT----------GAAAGAAAGTGTACTTATTCAGATTGCAGGCCTGTGTGG---------------------TCAGTTGCACCGC--AAATGTGGAATCCAGCCTTT---------------AAACGATTTACA-GC--AGC-ACAATAACTACATGTAGTTGGAAT-AATGTCGTGTT-----------CTGGCGCACTGA--------------GGAGCTGCCA-GCTTCCTCATC-TGGGCGCTG---AGCGGCTGCATTTGACCATACAA-GGGGCTCTGCGC----------TGTCTCCT-----AGTTCCACCTTAAATGCGTTTTGGCCCCGCTTGCTCCCTGTAGTTTAGGTTTTTTGT-----CCTCCCGCAGCAGCTGTCACCCTGCATTACTCGCAGTCAGCTAAATGAAACATTATTCTAAACATATGCATCGTAATCAGTCCGGTCACACTTACAAGAACACGCGTTAATAAGGCAATCAATCACTCTGGAACAAGCAAGTTGTTCTGTAACAGCTCATAAACAGTGTGTAATGAAGAATTGGAGGTTAGCATGACACGGCGCTGATCAGATAATCAATGTCAAAGATGCGATGAATGTCAGTAAATGTAGTTTTCATGTCGTTTCTATAAAATCCTC-AATTTACAACAAGCAGTTCAATTACCCTGAAAATACAGTCAATTAAATAGGGGTGATTGGACAGTAGGGGCAGGATCATCGATCTTTGCATTTCTATCTCGCTGGTGGACATTTAATTTGGGTTTTCTATTAGCACCGAAATAAAGAAAATAT----AAAATATTATAATCTCTAAATGAGAGAATTGATCACCTGATGGCAAGAAAATGG-TTTCGCTGGTTCTTATTCAAAGTGGACCTGAGGAGTGAATCACGGTATACTGGCAGGAAATG-AAAAAGAGCCATGTTGTCTTTTCTTTACTTTCTATCTCCTATC-TTTTTCTTTTTCCCTCTCAGACCGGGCTGTCAGCAGTGAGGAA------GAGGAGGAGGAGGAAGCAGGA-TTTTTTTCTTCTTCCCCCACCACTTCCGAATTACCTGCTGGGTCCGAGCTCTTTTATGCTCTTGTTGTGACAGGTAGATTTATAAGGCTTGAAATTTGTACAAATCAGTTGTCATTCAGCGGCAGCTGTCAATGTGTCAAGCTGTCAGGGCCTGCTGTGAGGGAGATGCCTTAGGGGGCTGAGCGAGGGGGCAACCGCCCAGAAAAGAAAATGAGTTCAAACAGACCTGAGAAGCTCCTCTATTCCATAGGCCTCCCTGCCCCTGTGGAGACGCCATCGATTTCTCTTGATGTTGAGCAACAGCGCGCCCAAAAATGACATGGCACACTGCGCTCAACCCAGTCAGGCTGCGACACACCAATGTGTGCTGCACCAATCCCCTCAATCTGCAGACGCCTCTCATTCTCTGCTAAATGGCTGGAAATCTGTAATCTCTCCAAGGAGGGAGAACACCAGAGTTGTGTTTAGAGATCGTTGGCAATGGCTGTCGTGTTTTCATGTGCCGCTTAAGTAGCTGAAATGGAAATTAATTCATGAACGCTCCATATTGTATAACCACATGCATCTGGCATGATTGGGCAGTGTGGGGCAAATAGTCCTCAGCCAAGGCATTTTGCTACTCAGCAAAAGCTAATGTTGAGGAGTGGAACAGCGTTCACAATTACCATAATAAAGGTGAGCAGGGG---GAGAATAAATTGTGGAAAGAGAAACTTCTGTGTGCATGACG-----AAAAATGTCCCCTATATGAATACAATGCGTACTTAGTCCTGAAATCACAGAACAAATGCATCAAATAAATACTTTATTCACGTGGAGCTAATTTCACCCCTCCATTTTGATCACGTCATTCCCTCTGGAAAATTGCAATTAAGTTTGGAGAGATAAAACATGCCAACTACTCTGCATTTCAAGGCTTGATTGGCCTATCAGCTAGTCAGTATGCTGCCATGGTTTTCATCACTGTTAATTGATCCTTTCTTTAATTAATCTGGAAAGGAAAGCCCATATCTCTATCCTGTCTGATCGTCCCCTCTGTCTGTCATAACACAATAAAGGCCCTATCCTACTGCTAGTAACTCTGCCTTAGCTTCTCCCTCTGGCTCTCGGCCAAATGGA------------------------------------------------------------------------------------------------------------------------------------------------------AATAAAACCTTGAATGAAAGCCTGCACTGAAAG-TTTTCAGTTTGCTGATATAACAGTCAAGTGTGTCTATAAGTCTACTTAAAACGCTTAGGTATCAGTGGAGACAGCTGCGACACCCTCGTCTTATGATTCTGTCGAGACAGTACACTATCAAACCTTTCATACCGTTCCCAAGCTACATTTCCGGTGACAAAAGCTTTGCGAAAGCCTCCTGAAGGATTCATCTATATCCTAATATTTCCAATCCAATTTAACTGGAGCAGCCGGAGTGGTCTGAGCACTAGTTTACCAATCTTTGCTTTCCAAGACTCTGTGTGCTGAAGGCTTGAGGGGTTCAATCAATGGCGCTTTGATCTCGGCTGGAACCATAATTATTTAACATTGTTACAAGGATTTCTCTAATCCATCCTACCATTAAATCCCTTTTACACCCTCATCTTCTGCAGCCTAATCTGCATCTGGGTGCTCCGTTTGTGTCTCTCCCTCATTTCGGCTCGCCCCTCCTTCCTTGACGACACCCTGACTTTATAATGGACTTGGGTGCCGAGTTAGAAAATGCCTTGTTTACTGAGAGCAACCTGACTGAACTGTGCTCAAATGGACTGTTGCTGAGCAAGAATTTCTGAGTTTT---TCTCTGCATTTGTACTGAAGTTTGAGGTAATGCACAGTAGGGGCCAAATGGTGA-------------------------------------------------------------------------------------------------------------------------------------------------------------------------------------------------------------------------------------------------------------------------------------------------------------------------------------------------------------------------------------------------------------------------------------------------------------------------------------------------------------------------------------------------------------------------------------------------------------------------------------------------------------------------------------------------------------------------------------------------------------------------------------------------------------------------------------------------------------------------------------------------CCAATGATATGACTCGGTGTTCTGCAGGAAAAAACGGTGGCATGTGAGGCAGTGGGTCTTTAAAGGGCTGCTCTGCCCCTGC-TCGCAAGCCCAATCTCGTAGGACTTGTTAGCGTATCACGTGCCAGATTCTTAATGAAGTGGACACACAGGGGCCTCGTGTGCGCATGCGCGTGGTGTAAAATGTAGTTGGAAATGAGGTGTCCGTCTTGGAGTAGTCGACTTTTAAAAAGCATCGGCAGCCCGTGATATGACGACTTCGCTGGTTCTGCATCCACGCTGGGCGGACACCTTGATGTACGTTTATGAAAAAAGCCCGAATGAAAACAACCAGAATAAAAGCCAAACAATGGAGGGACTGAGCGGTAATTGCCCTGCGACCCACTGCAGGGACCTGATGTCGCACCCCGCGCTGGGACGACATTCTGGCACCATAGCGACCCACCAGGGCTCCGTGTACTCGGATATTTCCTCTCCAGACACCGGCCGGCAGTGTCCCGCTCCTCAGACTTCATCCAGCGCATCTTTGAGTTACGGTTATCCCTTTGGAAACCCATATTACGGCTGTAGATTATCTCATTCGCACAACGTGAACTTGCAGCAGAAGCCCTGCTCGTACCATCCCGCAGAGAAATATGCC-------CTACTTGGGGGT-GGGGGGATGTTGCTTATTTAGTCTGGGATGATGTGCACTGTCTCTGGCTCCAGAGGCTGCCCCTCTTCCTGTTTACCTGGGAGTCCTTTGGGGTGAGGTTGAGCTGAAAAGCCCAGTCGGAGCCAGTCAAAGGGAGCGTGGCGCAGTCTTGACCCTGGCGCTCCACTCATTGTGTAGTGCAGCGGTGTAATGAGGCCCTGTGTGGATATTGATATGACAGAACAAAAGGCCAAGGTGCAGTAAGGACAGCAATCCACACGTTTCACACCATTTGTTTTTCACACCGTATCCATCACATTAATGGGTCACCTTTCTGTGACAGCTCATGATTACCTGCTTACCCATGGAGAGAAAAGGGGGTGAGAAAGAGAGGGAGAGAGAAAGCCTGGTAGGTGCAGAGACAGAGAGATAGGCAGGAAGATAGGGAGCGAGGGTGCTCCGGTAGTGAGGGCGAAGGGTGAGTTGGGGTTGGAAGGGGGCTCAGGGAGCGGGGGGATGGGAACCTTGTGCCATTTTTTTATTCTTTCATGAAGATTGGCTCCAGCCCTGTCATCATCCCCACCGAGTGAATTTATGACAGGTCAGCTCTCCATGTAGTCAGCTGATGGATGGAGAACATCCAAG-----------------------------------------TCCCATTTTCCTGCTACAATAAAGAGACTTA-----GATTAGACCATAAGCAACAATGAAAAAGGTGATCAGACATCTTAACAATTCAGCTAATTAGTGCCACAGAAGCATCAAGGGTGCAAGAGGATAAAGGTTAGCT-AGAAAAGACAAAAAACAGGTGGATAAGGGAAATAAGGTGGGGAGCCTCACCACAAATCCAGGACGACAGAAACAGGTGTAGCCGTAGCCTGGATCATTCTGAATGCATATCCCCTGGTTGCAGGGCTGTGGAAGGCACTCATTAATGTCATCCTCACAGTGAAGGCCTGTCCAACCTGCCAGGAACAAAAGCCCACAGAGTGCCATGGTGAGCCCAGGCTCTCCCACTTCCACCCTCTGAAGTGAATATCAATCAGATTCTCTTACATTGATTTGCTTCTTTTTGGGTTCACACACATACACAGACAAGAAAAGGCTTTCACTAAAGAGTAAGATGCCACATACATTTTAATGAGCCGAGGCAGTATCGTCTTTTTATCACTGTCTTTTTTCGTACTGTATGACTACAAATTTCTCCCTGGAGAAAAGCAGATGAACTTTGAATGGCTCTGAGGCGCAGACACTATGTAGGCATTATGGTAACCTTTAGTGACACTTTC----------------------------------------------------------------------------------------------------------------------------------------------------------------------------------------ATGAATCACTGAGCAAGTGGGGTGGGGGGTCCACCCGGGTTGGCACAGCACACTGGGCCTGTCAGAAAAGGCGGGAGGGGTGCACATTCTTCACCTCCCCCAGAATGGCACCTTCCAAAGCGGATCCCCTGTCTACCCATTCCCCAGGCCCCAGATAAGAAGCTCATCCGTCATCCACTGGGGCCGCATTAAATTTTAACTCTGGTTACCGAGTGTGGCCATTCAAACTTTTATCTCAAACCTTCTTTATCTTCTTTTCATTAAGTTCTCAAGCACTAATAGCCCTGCGAGTCTCCGCCGGGGTAAGGATGATGTTCTGAA-------------------------------------------------------------------------------------------------------------------------------------------------TAATGAAAGCTCATTATTTCTCCACAGAATGCTTGTTAATTCAAATGATGATATTAAAACTATAGTAGCCCTCAGCAGTCGGGTGATTTCTAGCATACTTTATCATGTATCAATATATACTCTGTTTGTCAAAACTGCCCCGAGCCTGGGCTGACATTCTCCTCCCGAGGAGTGGAGTGCTTCAGCAGGCCTGCAATACTCTAAGGTGACAACTGGCAGAGTTTGTGCCTTTAGGAAAGTGGGT-GGAAGGAGGGATGAAGGCAGTGATGGGGAGACGGATGAAATTTTTTTTTTTTTTTGCTTCAGGTTTCCATTTT-AACGCTGTCT-TTGTGAAAATTCTCCACCTCCTAGTTTACATCTCCTTTCCCC-TTCTCTGCT-CCCCAAATCTACAGGCAATGGGACGCTCTTGTACATTAAATAAGAACTGTCACCCTGGGCAACTTGCAGCAATGAAGCATTTATTCTGCCTCACATTTCCTGGCACTTAGAATTATTTCCTTCATGCCTGATAACCAAATTACAATATGGCAGGTCTCCCCGGAGCCACAGGATTGTTAGTGCCAGCTCACAACATACTTTCAACTGATGTGGCATTTCATGTACAGCTGCCAATCAAAGCCAGCAGAAGGCTGAGATGTAAATGAGGGCGGGCCCGATGGTGTTCAATTACTGCTCTGAGCTCTGCATAATCCCCCTTCCCACTGACTGACTGACTGACAGCTCCACATTCCTCCTCATCCCCAGCTTTCTCCCCTAATTTCACTACCTAGG-TTTCGCCTCATACTGGGATTT-GGAA-TCAGACATTGGAGGGAATTTCTGTCACTTTCATTTCCATTTAGAACAGTGCATAAAAAG-----------TGTATTATCTGACATGTGAAGGGCTATAACAGTAAAGGGATGTGCATTCGGAAA------------------------------------------------------GAATACAATAATATGGCTGTTTAACATAGGCTGGCTATTCTCAGGC-AACCGGCTAGTCTGGAGAAACTTACCCAGAGACGCGGTCCTCATCCTGGAGAGCGTCCGGTCCACACTGAGGC-AGACTGAGCAACAGAGATGGTCTGTACCGGTCAAGTAACACTTACAGCCTGCAAAGAGAGAGTCAGACGAAGCCTCGCCGTCAGTGCGATTATATGTTATGTGCAATATACTGTCAACTCCCCAAAACCATAAAACTTACTTTAATGGCTACCACGTGACCGTTTATGGCCAGTGAGCCTATCTGGCCGCTCTTCGGATGATTTTTACGATCTAATTCATAGACAAAACCCCCATTCATTTAGCACCCAAATGTCAGAGAGCCAGAATCGGCCCTAATAAAGTTTACAGCTTG-AAAAGTCGAGCCAATTCCCCGGGAAT-AGCTCAGGAGCCCCG-TGCGCAAA------GGGGACG-CCCGGCCCCTGACGCCTGTTTAGTGGCCAAGGACCCCCACAAAG--CCCCCAGCGCCTCAGC-AAGGTGAGTAAAAAAAAAAAAGTGTTTTTAATGATTTATTTTAGCGTTAATCAGCTCAGACGCTGGAGAGACTGCAGAGCTACACGGTGCCAAATTACGCACGACGACCAGGAGTCATATCACAACCTCCAGCTCGTCTTTAACTTCTCCTTCACGGGCTTCCAGGGCATAAAATAGTGTGCTGTGTGAGTGAGAGCTGCTGCTGGTGGGGCAGCACCGCTTTTTCTATCTTGATCTGAACTACTAACCAAGTCTTAGAGAGATCAAAATTCAATCCCGTTCTGAGAAAAAAGAGAAATGACGTTATTTGAATATGTGCCCAAAATCCTTAATGAATAACTTAGGACGAGTAGGAGGCAAATGCTGCCCCAGCTGTTTCCTGTTGAAAATGTCTGTGTAATGTAGATAAATGTGAGGGATTTTCTCTCTAAATCCGTCTCCTGTTCGCTAAATCTCACTTCTCCAAAACGAGCCTGCGCAATGGAACAAAGTCGGAATATTGAGATGTGACATTGCCCGCATCTCATCCTCTTTCTCCCCGTTTTTAATGACTTCAAACAAGTTCATTTTCGCCGGGCTTTGTCTTGCGGAGACCCGTGGGGATGTCTAGCGCTCTTTCCTTTCAGTGGCATTTATGTGATGTCTTCAAGGTAACTTACCTGATTTCCTTTGACACTATAGATTA----------------------------------------------------------------AAAAAAAAA---AAAAAAAAGGGAAACTAAGTCAGAATGGGAGCAGGCACAACACAAACACAGACCAGTGGGACAAAGGAGAAAGAGAAAAACTGT--------------------------------------------------------------------------------------------------------------------------------------------------------------------------------TCAGTTACCTTTCCCAACATTCTTTTTGGTAGCTGACGAAGGAGAGGGAATCATAGGTAATTTCAACTCAGCACGATTTGACTCAGTCAGAAGGTAGTGGGACTTATAGGCATATGAACTTAATATGGTGTCAGTAAGGTCTTGCACTAACAGCCCTACACAAGACACACAGGAAGAGACGGGGGTGAGCCGCAGTCAAACTCGAAATTAGCCAAAA---TTCACAAAAGAGAAAGAACAAACACATACGCAC-AGTCTTACGCACC------CACGCACACATAGTTGTAACACA---------AAAACAAAAAGTAAAACAAA-TTCGTCCCAACACACAGAGGCCAAACAGTGCACTCAACTTATTGTTACATATTAGATCTAAACTGGCTAAAAGTCGCAGAAAA--GGGTGACAATCCTGTG---------TTTTCTCTCTCATCAGCATTCAGGACAGGCGTGATTGATTAAGTGGAGTGCAGTGTAGCAGCCTTACAACCTTCATAGTC-TTGCAACGTCTGTTTAAGAGAT-----------AAGATATTTCTACAGGCCTTAACATAAGGATTTAAACGACATGTTTTAAG-TTTTAGCTTAAGTTAGATGGGTGTCTCTCTGGTTTCGCATGTGCAGCCAGTTGCTTGGCAGCTCCAACAATGCTTTGTGAGTGCACACACGAGTGTATTCGTGTCATCGTATGCATGTATATGTGTGTGCACAAGTGTGCATTTGTGCATGTGTGCACTGACGTGTGTCACTTAATCTTTTCTCCTTTTTCTTTCTGTTTTATATTTACTACGTCAGGCAACAAATGAATCATCTTTATTACGGAGAAATTTAATTTGGGTGAACTTAACTGCTGCTGCCAAGGTCAGACGGGCAGAATGTCATTTTAATCCAATCAACTTTAATCTGTTGGTTATAAAAGAGTTAGGCTGTTGAAGAATGGCTGTATCTCAGGCCCTTTATTACACTGGCTAATGACTTTGATTGTGAGGCGCCTATCAAGAGGTTAGGAGTTCCTATGGTGCTTCATGTCCTGCTAATTCGCTACCTCATGTCACTGTTGGGCTCAACTAACCCTAAAATCACTATTGCCTTCGTTCCCTGTTTACAAGAAAATCTAAACCGTAAAGAAAGTGAAATACTTATTACGTTTTAAAACATGACTCTAAAACCACTGTACAAGGTTTCTGTGGTGGACAGGAGTCTATTTTTACCCTACACTGTAAGCTTCTGCTCCTGATTATGCTC-TTTTTTTTCACTGACTGTAGCCTGTCATGTAGATCATTGGACTTCTATTGTCCCTCC-TCCCTTTCC-AATGGGAGCAGAGAGGATGAGTGTTGTCATTACAGACAAGCAAGCAAGGTGAACCTTTCCTAGACTGGGGACCTTTTCCTGGTACACAGAATTGGAACAGCCCCTCATTGCACCTCCCCATAATCCCTGGCATTTTGTTTTGATGCACCACAGCATGAAAATGAGAGAATATGGCAATGTTATGGCATTTGAAGTCAATATGTATTATAAAATCAATCTAGATGAAGATCTGCCCATCCCTCTAATTAGACGGGGTGACTGGAGATTGATTTTTAATTGCAAAAGTAATTACATGGAGCAGATAGCCAGTGACATTTG----------------------------------------------------------------------------------------------------------------------------------------------------------------------------------------------------------------------------------TTGTTTTTTTTTTTTTAAAGACAAGAGAGAAAACAACAGTAACAACTTTGTCCTCCTCTTCTTTCTTTTTCTCTCTCCCTCTCTCTCT--------------TTCTTTCTTTGTCTGTGTTTGCAGGGCCTGTTCATCTTTCTGATATATGGGGTGTACAACACAGAGGTAAGTCTGCATTGTGTCTCAAGGCTGTCGGAGTGAATGAGAGAAATGACAAGTTTCTGATGGGCTCCTTGCTTAAAAGCTGTGTGGGTGGGGTGTGACAGTACGA------GTGTGTATGTGTGTGAATGTGTGTCTGTGGAGGGGGTGAGGGATGGGAAGGAGGGGAGGGGACATCGTTTCCACGCGAGCATCCCACTGCCCTTCATGCTTGGACTAACTTATATGCATCCGAGTCCGACCATTTAACACTGACACGCTGCGGTTCTCAACCACTCATTCCTCACCCACATTGGCTAATATTTCACTGCCTCTTTAAGTTTTTAAACTCACGGCCCTCCATTTAGCATCCTGACAAAGCTGCTGGCCA-GGGCTTTGCA-GGCCCTAGGCAGTAACCACAGCAGGACAAAAAAAGAAAAA------------------------------------------------------------------------------------------------CTCCTCTGCTCTGATTTCAGCATGCTAATTTAGTCGGTGCTCCTCAGCATGATTCCCTCGCTCTCTCTCCCATTCTTGCTGCGATTCTGCTCCCTCCCCTCTGGGACCTGAAGATTAATATTCCTGGGCCCAACAAGATAATTACTGATACTAATTAGACATGATTATGTGAATTTGATACACTTATTACTCTAGATAATGAGTAGGACATATTATCCTAACAAGCACCCGTGCCGCTTAGTTTACTTTACACACGAGCCACACACTATATTTTCTGTTATTGTCACCTCAATCAGAAACTGATATTCTCTTGTAATTATTGAATAAAAGGCCTTGACGTGTGATACCTGTAAGATGAGAGAGCATTGTCGAGGAAATCAGGGAAATGTGTTGTTTTCCACAACAGAACCTTTGTCCTCTCAACCTTTTAGTGTCAGAACAA--CATCTATTTGAAAGCAAATTATTTTTACGCTATAGTT-----------------------GCAAATATACTGTGAATTACTGAATGCCTTTGGAATCGGAAGGGAAGGAGTCAGAGGGGGGGCCTCTTTGAGAGAGTACTTGATATGAAAACTGTGTTGTTGTGCTTTGTACCAGCCTGTGGGAGTTTTTAAACAAGCCCATATGGTGGTAGCCACCAGCTTTGGAAAAGGCGGGTGGGTTGGGGGGTTAGCCAGGGCCAGGATTTCACACAGTCAGTATTGAGTGGGATTGAGGAGGCGAGCTCTTAAGCTGTCTTTTCAGGCACAGCAAAAGCCCTCCATCTGGCCTCCCCTAAAACTCAGGGCGAGTTTACTCAGCTCCCTGTCGGCTGATTGGGCCTCCTGAAGCAGAAGTAACAGCATCAATAGTGTAAACCCTTGCCACTTGAGAGTATTACATTTCTTTTCATGCTTGACTTAATCAAAAGTGGGGAAGTGAAATTTACACCTTTTTGATGTTCTTTTTTCCCCGCTCACTAAGAGGGGCGATCTTAACCCATTTGATCTTCACAAGCGCCCACTAAATGGCCAAATATGCCAAGCAGACGGAAGCAGACGGTTGGCAGTTGCCAGTTTGCGCAGGGTCACTGTTGGAGCACTCCATGTGGTGGGGCAGGCAACCTCACAGAAGGCTCCAGTCTTCACAGAGTCCAGCCAAGCTTCTGTCTGGAGGCCTACTGTC----------------------------------------------------------------------------------------------------TGTGTGTGTG--------------TGGATGTGTGTCTCTTCGCGAGTGTGTTTGAGCATATGCC--TGTGTGTTTGTATGGGCCCTTGCATATGTGCACGCGTATGTGCGTACA------TGTGTGTGAGAGACAAGTGTGCGGCTCTCCACC-AGCAATAATATCGCATACATTTTAAAGGACCGTCATTATCGCCGTGGGTTACCCTGCAGCCCCCCATCACAAACCCCACAAACCATTTTCATTCCAAACTCATTAATATGCAAACTTATTCAAATGAGATTGTAATTAAGCATCTACTGAGTGGGAACCCTTTTCATGATAATTTATGATAAACTCCTCGCCACCTTTGATTGAGATTGATTTTTGGCGCAGGCAAGCCGACCTGAATACAAAGCTACACCTGAGAGACCTGGAGGGAGAATAACACTTTTAAAACAGCAAACTTATTTCATGGCTGATTGTGCCACAATCATCTTGGAGGAGTAACAAAGATCTATTTGAATAATGCATTCCCACTGTGCTGGTGATGTGCTCAGCCTAAAAGAAAAAAG-----------AAAAAA-------------------------------------------------------------TCTTTACCTCCTGTCTATATTTATTTGTACTCTTCTCTTGCTTCG--------CTCTCTCTCCGTTTCCTCACCCCCTCTCCGTCTCTCCATCCCCCCT-CTCCATCTCTTCTGTCTTCCTCTCTGTCTTTTCTGTCTCCCTCTCTGTCTCTTCTGCCTCCCTCTCTGAGTAAGTGAGTTTCATCTGGGGTGCTTGCCGGGCAAAATCACCTCAGGGCGAACACTTTATTATCTGTAGTCAAAGCGTCACCACAAATACCATTCTACACACACAAGTGTCACTTTCCATTTGTCTGCACTCTGGCTGCATTAGCAGAGCCGAGGCAGCCCAGAGCCTCATCTCAAACGCACCCGGCAGAAGAAAACCAACAGCGTGGGAAAGCACTCGTCCTGCATTCCTGCCCCATTAACACCACTGGCAGCACCAGAGAAGACCTACTGCCTCTCAAGGGAATTAAAACATTATTATCAGCACTGGGCTTTGTGCAGAAATCTTATGAAATGGCAAAAAAGAGCAGA---GTTTATGCAGACATCTTAACTGCAGGATCAAACATCGCTGAATGATCAAGTGAACAGCTAAACAGTGTTAACATCCAAACAAAGTTACCACCCTCACACCCATCATGCCGGG-AGTCCAAAGTCAGCCACACAAGCATCAATATTTTACAATCCCTCAAGAATCCTC-TTTAAAGATGCAATCAATGCCTCCTATTCATTATCTATGTGTATGTCTTCTAGGTATGGCCTTTGTCATTAAGCAATAATTCTCCCCTCCACAGTCCCACATTACTCTGCTGCTCCATACTTTTACAAATGCCTCGGGGCTATAAATACTAATGAAATCTCTTTGCTTAATTTGATTTTGCTGGTACACTTGCAGTTATGGCTGAACTTTCCCACGAGAGAGGCTGATTGAACACTTTCAAGTCCTTATGGAAGCAGGAAAACATTCCAAAGAGCTGGGGAGATCATTTCCATAATTACCCCGATTGGCAGCCTAATGACCTTCTGTGACAATAAAAAGATCTCTTGTTAATTCCATTTCTGTCGCTGACATTCAAGAGATTCC----------------------------------------------------------------------------------------------------------------------------------------------------------------------------------------------------------------------TGCTGCTGCGGTTCAGGGGAACGATAGGTGCTCTTTT--TCCACTTCAATAAGGGGATGAAGCTCAATTAGCATTTCACAAGTCCCATTTTCCTCCTCTATTGCAACCTTCCCCGCGGAGCCCATGCTTTCTCTGGGGGATTGTCCTGTTTTGGGCCCTTGTTGCCGTTGGCAGGGTGACAGTATTCGAGTGTGCAAACTTGTGCTATTGTCCGCGGGCCAGAGGGAGCCATGGAGACCCCATAATATGACACAGGAAAATGTTTGCTGATGGCAATTCTATGGGCTTTGTCCGACTCTTTCTCCTTCATGACGACTCGATTTAAGTCTCTAAATGTTTGACTACAAATGCAGGAGTGCTATCCAGCTCCTTTCCCTTTGTCCCGCGAGGTTTGAATGAGTAATTCAGCCTTTGTGTCGCTCGATTGAGGGGGCAAACAGAAAGACAAGATTCTTGAGCGTTCAAGCCCCTTTCCATGGTTATGCACTCTTTAGAT----CCCCCCCCACCCCAGCTCACCAAATCCTACAGCTGACATCACTCTTGGGGATGCTATGACGGCTATCTGTGT----------------------------------------------------------------------CTGACTTACCATGTTAGGCT----CCTTTTTTGTTGTAAG-TTTTTGTTTAAATAAAAAAAAA-------ATATTTGCTCAAAGATGCAGCATTGGAGGTGTCAAATTTTTGTAGCCGTCTCTTGATCGTATTACTTCCACAGTCCTGGTTTCCAATGCGTCTGAACTTTTTCCC-TTTCTCTTTTATTTTGTTTGTGGTACCTAGCCTTTTTTT-CCCCTGCTTAAGACTTTAAAAGCCTTCAGCTCAGTAAAGCAGCACAAATTATCTTGCCACCTTGCTCAGCTCTGATGCTTTGGCCGCTAACTTTGGAAGGCCCTTTACTACTGCATCAAAATTAGCATTGTCAAAGCAGTTAATGAATATTAATATTGTATTTGTCATTGGAGCTGGCCCATTGCTGAACTCCAAGTCATCCATCAGGGACAAGATTAAGCACACAATTATTTCTGACTGACAGGGACCAAATCTGGAAGATTTT-----TTTTTTCCTCCAACAATTTAAAGAAAAAGACACAACATCATCTTAAGGTACCTCCCATGAGACGAGACAAGATTAATACACTTTTAATGAAGCAAGATTTCATGGTGCATGAACAGCAGGAATCTCAAGAAAAAAAATAATCTGCATTCATTACTATGCAAACAAAACAATCCAGCCTCATATATTCTTTCAAAGTCACCTTTAGATTCAGACACTTTTCTCATATAGACGCACTGGCAAGTCAGAATCCTCCTGAGCACAAAACAAACAGCACATCACGGTCGCATGTAGAGAGCCACACCAGTGAGAGAACAGAAAAGGGAACATTTCAACAAATAGAGAATAGCATGGCACTGTCACATGGGGAGCACAAAACAGCAAATAACAGAGACAAGGTCTGATGGTAGCCCTTGGAGCAGCTGTCATATTAAATAATAATGAAGGATCTATTAATATGCAAAGGAAGCAGCAGCCGACTGGCTTAACGCTGTCATGCCTCTGCATATTGTCAGGATCTTCATCATTAATTAACATGCTAGCTGCCCCATACCTGCGCCAATGTCAGAACATTCTTACAACAAACACCCCAATGCCTGTGCCCTCCGCAACTAACTCGTATAATTAAATTAAAATCAGATTAACTTCACATCAGTACACAAAAGACTGACTTTTACGACTTTCTCTAGCAGTGATTAAAAAAATAAATAAAATAACCAGAGCTTATCTGTTGTG-TTTCTGTTCTCTTCTCTGTTAGGGACTGCACCACGGGCAACAATCAGTGTTACTCTCTGTGTTGGTGTCTGATCTTTGTGAGCATGAGCAATGTGTCCTAATGTTGTCAGTTTCATCTAAGAAAACACACGATATGGGTACAATTTGCATAAATTTCCAAATGGAAGGCGTGAAAGCATGCTCGGCAACTGTGCCTGTTTGTTTAAAGTCAGCCAAAGCTCTATAATTAGCAGTGTTTAATTATGGAAATGGCTGCCGAGGAGAATTTCAAACACACTTCTTCCCTGGATCATTAGTCACAGGGGCAAAAAATGAAATGCTTTCAGCAATGAAGGGTTCATATTTCAAGCTTATAGCTGCTAAAAGGGTGTACTCAGAAAATCAATTTTATGAAAGTCCGTTCAGCACTAAAGGGAGTTCCATGCAACTAAGCAATTTTGAAATAATGTCGGTGGGGGCCTGATTCATGGATGGTAACAGGACTTTGCTCTCCTTGCCTGGGACATTATCCTCTAAGCTAAGGTCAGAGGTCAACCTCTGGTTTAAATCAACCTCTGTTTAGCATAACTCGATTCTTAAAGGGCTGCTGGCAACTCCACACTGAATAGATAAGTAGTCTTCTGCAGGCAGAGAGCATGCAGTGTAGCAGATCAAAGCTTCTGAAAGCTGTCTAAAGACTAAAGTGGAAAAGGGGAAAGTTCAGGTAAACTA------------------------------ACACTCCGGTAGGACAAAAGCGCCGCTCTGCTCGCCGCGCCTTCATCTGGGGACAGACACACATAAAGAGAGATATTTAGAGAGAGGGGAGGGAATGGTGGT--GGGGGGGAAGAAATCCTCCACTAATGTGACAGAGAATTCTCC-AAAAAAATCATCATTGTGTGCTCTTGCACTGCAAAGCAGATTCTGTATCACTCCATAATTTTCTTTTTTCTCGAGCAAGTGCAATAACTTAATCTTAAAGGCAAAACGTGGACATGAGGGCCATTTCGAAACATGTTGTAGATAAATGTTAATCACATTAGCATTTCCCAGACTTCCGTAAATCTCCATAAATAGCATGCTGAGGTTGATCCCTCTTTTTTGCCCATTGAGGCAAAATTACAGTTGATGAATTGCTTTTGCCATGCATGTAGGCTAATGAAAGCTTTGCTCCTGGGCCTTCCTTAACAAAGGCTCATAATTTTTCCACTTTCCACTAAAATAAGAACCTGTTCCACTTTTAATTAATAGTTTTACCCTCTCCTATTCACGACTGTATGCATAGTTTCAAATTAATTTTTTAGGTGAGGCTTGGTTATTAATACTGTAGAAACAACCCCTTTTGTGTTAAAGTAACAGGGAGGTAATGTTAGCCTGCAGGTTTATAAAGAATTTCCTCTCGTGTCATCTTACTGCTTAGCACAACTTATGACACATCAGACTCCATGGGAAG--AAAAATGAAATATTATTAAGTATGATTATTCTAAGCAAGGCTCTGAGAAAACGTCTGTGTTATAATCCAGGGATTTGAATAATCAGGTTGAAGATAATGGGCTGGGCTGGCCTGGGCGTAAATAGAGAGCATCCACTCATCCTCCCAGTGCTGAACTTAATGAACTTTTAATTGATGCGGTTTTGCAAGTCCTTTTGTCATGCAACAGAAACAAGCCTCTCTGCTGATGGGCCTGTTTTCCCGACTGGCTTCAGATTGGTTTACAGCAGGCCCTAAGTACCATGTAGTTAGTTTCATGTGTCATATAAAATCTGCCCAGGCACAACGACGCCTGCAACTAAAACCTTAAGTGCATCCACAGGAATCACTCACCGGCTTTGCACTTCCGTCTTAAGGAAGGAGGAGAAATTCAATCACTGCCGGCTTGACACACCGAAGATGAGGCACGTGTTCCTGCTTTTAGTTGTTTCGAAGAACACTCTGGCAAGGCAAGCTGGGATTTCTGTATGTCTGAATAACATCCCTGATATGACCAGATCCTGAGTCACTCAATATGTCAGGCCGTGTT-TTTCCCAG-CCCACGAATTGTGATGCATAGATAGAGATATACCCCTGTGAG-CCAGGTCATCTTTATTCAATGATTTGCTTATTTAAATCAAATGTGCCTGATCTGTATCTGACACAAATTCCCAATACAGTGCTGCATCAGCTTTGTAAG-----------------------------------------------------------------------------------------------------------------------------------------------------------------------AGGAC-------------ATACTTTACAAATGCTATATGTAGCTATCAGGGCACCAGTAAAATAGGTCAATAGAT--TGTGTGTGTGTCTAATCTTTGATCAGATGGTGTTCTCATCCAGGGCTATTAATGTGCTGATCCACTAATTGGGAGAGCTTGCCCTCTTAATGCAATGGCCTTCTAAATGTGTCCGTCCCAGTAATTTAATAATGGCCATTTCATGCTACTCTGACTTTTCAAACAGCTTGCTCGGGGCAGCTACAGGGACTGGTTATTGATTGAAACTCCTAGGCTGCCTGGGCTAGGCTCTGGGTGAGAGAGACTGATCAGCCTGCTTCCCAGAGTCCAGATGCAACCACAGTCCAACCCCCTTCCACCCCAACACA------CACACACTCACACA--------------------------------CACACATACACATCTCCGCATGCTGCTCGTAAACACACAAACATGGAACATTGACTCACCAAAGACAAGTGCATACTCACACATAATAGAGATATGGTCTCCAATATCATCATCGAGGACAAGCATCGAGAGGAAAGGCTAAACAATTGGAGCAAAGAGAAC--AGAGAGAACAGAGAGAGT--------------------------------GAGAGAAAGAGACATAAACAGACAGAAAGAAAGACAAAGATGAAAATGAATGCACACAGAGAGACAACCTTCTTTCCTACAGCACCATGCTTTAATGTCCTAGCTCGAAGACAAGAACATTAGACCTCATTCCACCTCCTCATCTGGGCCTGAAAAAGCCTGGGCTGAAAATCTTAATTAATTGTCCAATAGTGCTGTGGGGTCATTATGCATTGCAATAAAGAAGCGTGTAATTATGAGATTTAACAGCCATTACCAAGGCCAGGAACTCATATGTCATCATCAGCAACCAAGCCAATGGTTTGGTACGGCTATGTGTGTGGCTTGATGGACAGCACACACTCACAATATGTACACACATATGTACATATTGCATTGTGCGTATATAGTGGTTAGATTTATAAGAGAGAAATGTGTCTCCTCTTGTATAAGCAAACAAACAGTTGTAGAAATGTGCATGCAGACTAATAGGGGAAGACAAACTGAAGAAAATGGG----------AAAGCACACA-------------CACGAAC-----------CACTCACACACAAGCCCATCAGTCTCACCCAGACAATAAGGCAGCCAGCTGTGATAGCAGCCTGCAGATGAAACAGCATCCCCCTCTTGACATCCCATCTCATGAAAACCCAGCTATAGTAATGACCTGCCGCGTGCGCACACACACAA--------ACACACACACACACACGCA----------------------CACACACACAC------------AGACACAGCAGGAGAAAGAGGCGTTAGCTCATCCCCCAGATTAAAATAACATGATTAAATATGGAAAGAGAACAGAGGTCTGAGGGGCTCCTGCGGGACTTCATTAGGGCAAATTGCCAAAGAATGAAACATGAGTTAGCCAAGAGAGACTGCGGGCTAGGCCAATACCGCCGGGACCCCGGAGCAGCAGCCGCTGTTATACTGCTGCAGCTTCACAGTCAATGTGTGAAGCGGACACACACTAT--CACACACACGCACAACTACCAGGAGACCCCCTGCTCACTGACACACACAGTGTCACAATTGACCGGCCAAAAGCGGGTGAGCTTGGCGGCTGAAAACCACCGCAGAAA--GAAAAAGAGGGCCCCACCCCTCTGAATCCACCCAAAGATC-----------------------------------------TCCTCTCCTCCTTTCACTATCAAGGAAACGG-TACTTAAGCGACTTTGTTCTTGGCTGTGATTTGAAAGTGAACACTGGTGTTCTGTGAAAGGTGGCAAATACGCGAAGAGCACGTCTAGAATTTTCATAAAAGATCTGCTCAAAGGCCTCTTGTCAGCTAAAACGACCCATTAAAGAAGTGGGGAGCAGGGGAAATGCATTTTCCAAATTGAACGGTGGGATTTACAGTCGGTTTAACGCCGCTGACCCCTAACACGCTAATGTTTGGTTCGTGTCATCAGCCGTCCCTCCCCATCTTTTATCACCTCCATTGTCGAGCTATCTATTTAATTGAAAGAAGTTAATTGAATGAAAATGATCAACTAAGCTTGTATTAATATTGCTAATGGAACTTTCTTCTTGGCCATGTTTGGAGAACGATGTCACGCTGGAGTTTGGGAAAGGCCCATTAAGGTTTGCACTTAACCCGATGGGCTAATTAAGGAATGCTTATTCATTCCCAGAGTCAGGGGGTAGGTCTGCTCCAAACCCATAGCCACAGGCCTTTTACAGCATTTTGCACTTGCCATTAT--------------------------------------------------------------------------------------------------------------------------------------------------------------CAATATTTCATTTTTCTCTTGGAGAAAACATAAGATCATAATACCTATTTTCATAATAATACTAACAGCCTTTAGGCTACAAAATAGGAAGAAGGCCATACTCTGTATATCTGTGCATTGCCTGACAGAGACAGAAGGGTTTCAATCTCTTTTTCATTTCATCCTGATAGCTCTGCCTTTTATTACCGAGGGACAGGAACGTTTCCTGAGGTAAAAAGGAGTGCACATTCCCAAGATAAAGTTGGAGGTTTACAGCTATTTCCAGCCGTAATGTATTATTCCGTTAAAGCAATGATCAGGTAGTGTTGGATGAATGGGAGATGTTCAGCACCATTACTGCCTGGCACATCAGTGAGGCATTATTACATTATCGCTGCTCTTTAGTAGGAGATTGGGTGTGTGACCGGGTTCTGAATACACTCATCCCGCTCTCCACGGCGTAAATTGCAGATTGGCTCATTGACTTCAATGATAAAATGTAAAAATTGCCAGTAAAGAGAACATAGACTCAGGTTACTCCTTAGCTGTTTGTCAACGGCAGATGTGACTCAGTTGGTGCAGAGCATGTTAAAGAGTTCCATCTCCCAGAAGTCAATGTCATTTATGCCTCAAACTGCTAAAGCAATAGCTCATCTTGTCTCTGGTGTGTCATACTAAACTGCCTTTGTCTGAGATTAAAAT-------------------------------------------------------------------------GTGTATTTCTCCTTGCCAAGGATT------TTTTTTTCTGAGTCAAAGATAATACAATTCCTTTTTTTCTTATTTCCTTACAATACATCTTTCAGTTCTGCCTTTTCCGCGCATGAAATTCATTTTCTAATGGAAATATTTGTTTTGTAAATCAAATATGTATTATGCACAGAATGCAAAGCACAAATTAAATTATGTTAATGAAATGAAAGAGATATGAAATGCATATTTCATGGACAAAACATAACCCTGCCGAACAGCCATTTCTTGATAAAATCTTTAAACACAATCTCATTCGGAGAAAGACATATTGCCGTGGCAGATAGCACCTCATTAAAATGGTCTCCTTTAATATCAGTGCTTAGTATATATGGGATTGTAAATAACCACTGGGGAAGAGGAACCAATAATGAAATACTGTCTTTAATAGCTTGCCATTGATGTCAGCATAAAAAGTCTACTAGAGGAATATTGGAAATTGGGTGTGCACACACATAGTCAAAAGCTGTAAATGATTGCATATTTAAATAGAGCTGACTAAGGAAAAGATGATATAGATATTAGTAATAGGCAGAAAATTATGCTGACCTTACATAATTCCACAAAAAAGCCCAGACTGTTTTAAATTTTATATTGGTTACACTTAATGAATAAGTGATTTATGCTTCTTTCCCGGCTGGGATATGAATCTGGGATGATGCTCCAGAGAGCAGCACTCCAGATAATGTTAGCCCATTTAAAAAGAGCAGATTTGTGTAGTCTATCAGGGTCGCAGAGTA-TTTTTTTTT-----CTCCTGCCTCCCTC----CCTCCCTCCTCCGCCGGCCCCTCCGTAGTGAGAAATTGGTTGTTATCATAGATCACAGATACTGCTCAAACCTCTTATGAAAGATGAATTAATTTCACTAATGCTTTAATGCAAAGCTCTCATGAGGGAGGCAGACTGGTGATAACCCCTGCCTCGTCCCCGCTTCCTCCGCTAGTGATTTATGCCCTCTTTTAGTAGATGAAACCGCCTAGATTTGCCATCCATCTGCAGCTTTGAGGAATCCTATTACATGGGGATCTTGGACCGGACAGGACGCCA----CAGTCC-AAAACCAGTTGCTCTGTTTTGGATCACACA-GCCTTAGATATGTAGAGTAATTGTTG----GAACGAGGAAGGATACTCAAAGC---------------------------------------------------------------------------------------------CTCAGACCAGGAGGGAT-CTCGCTGCCATGTGACAAG-CTGCCTTCTACATTCTTTCACCG---TCCTCAGCACCAATTCTG--ATACAAGGAAGGAAGGA--AGAGACAAGCGTCATCTTCAGATGC-AACACTCGCAGCAATTTCACAAATCTTTTAATGATTTGTGACCCCTTTGTGGACGGCAAAAT-------------------------------------------------------------------------------------------------------------------------------------------------TGTGAACTCATGCACCCATAACTTCTCACTTAATCTGTATTACTCTCATCACAACAGAGCAAGCCACTCTATCAGTAAATGCTAATCTCCTAATTAACAAGCTAATTAGGCAATTACAGCTTTGCAGAAGGATGCCTAAATGAAATATGACAACACAGTCACTTTCTACAGCACCTGTGGGTCTTTTCAGATGTCACAATGAGAAGCATGATGACAAAGTGTTGTCTCTGCACTCATAGGTGCTTATTCCTATGCCTCGCTTAGCTCATTTGTAAAAATATTGTCATTTTATCTAACCTAATCTGCACTACTTGCGGAAACAACTTGTCAAATTACAAGTAAATTATTTCTCTTCGAATAAGCTGACCTGCATCAC---------------TTTACCACAGTGTGATTTTACAGGTAGAGCAGAAAACCCACTTAAACCAGGATGAATTCTAATGC-TTCTCACGGATATCATTGCATAATTTAC---CAGCCTCTCTTTCACAGCAATGAAATCAAGAAACAGGGATGTTTTTGTCATTTATTTATTCTTCTCCAGTAATCACCCCGCTAACGCCTACAGGGGCCTCCATCTGGGGAGATCACCCACGGTTGCGTGTGCTGTGATGCCAGTAGGTGGTCCTGCCCATGGCTTGGTGGGTGAGCATGGTGTAGTCCCTGCTGCCACTGCTGCTGACATATCAGAGCTGTTTATTAAGAGGATGACAACTCTATCAAGCCCCATAAGCGGGCCCTCGTGCACAGGAGTTCTTTTGTTACTTTCAGGGAGGGTGTCATCAATCTTGCTGCCATGCTACTCTCTTGAGCTGTTGATGGCAAACACGATTCCTCCCTTTCTGCCTGGCCTCTCCCGCCTCACAGTCTGGAATCAGGCGTGGTGAGGGGGATCGAGGAGATAGGAGGACTTTCCCCGAGAGTGCCTTTTCTTGACAGGCGACAGAGCGGACCGTTTGGACACCAGGGGTGGATATATGGGACCATGTAATGAAAAGACGTTGACAGGACCTGCTTGCTCTGTAATGAAGGTCCTCTGGAGCTGTGAATGGATACACACATCTTTCACGCTTTTGTCTCCCTGCCTTTCCCACAGAATCCATCTCATCCATTTTAACCAAAAAGGAAGGTGTAAGAGAAGCATCCCAGACAACAGCTCACAGTGGGCGCCAGGGAGAAGGAAGGAAAGACAGAGAGAGATGGAGGGGAGAGTG--AAAAAAAAGAGAG-------CAAAAAAGAGAATGGGGAGCTGGGGTCTTTTTCACCCCTTTTGTTCCTCCAAAAGTGCCCCTTATTTTATTTCCCTCTCTCTTTCACCAGGATCCTCCAATGAATGGCATTACAGACAATGCCATATCCAGAGTGACACAAATTTATTTCGGTTGCAGCGCCATAGTGTATTTCCACAGAACCAGGGGCGATTTGTCTGGGGACAATTTGGTTTCCATAAAGGATTTAAATGGTTTCTGTGGAGATAGTGGGGTGAAATTTAATTTGTTTCTCATTTACTACAGCAGGTATGAAAAGGAGAAAAATTGGACGGCTGATGGGCTAAAAATTGGTGCTGTCCCTCTGCTGTATCCCCAAAGGACCAAGGCCCTGCATCATATAGATTGAGTTCGACCCCCCCAGCCCTCCCAACCACAAGCCAAGCCAACACAGT-----CACACACACACACTCAGTAATACATTATCATGCATATTTCATACAGGCAGATTACTAAAACGGAATTGTGTGTCTTTCTGTTGTATGTCTTTATAATTACACCTTGAAGCCATTGCTG------TTTTTTTTTCTTCCTTTTTCCTCCATATTCATGAAAAGCAGACTTGTAATTTGATAAAGAGAAGCTTGTGTTCTCAACTTCATTCAAACGGCATCATGGCGCTGTATTAAAGTGGGCATCTGTGTTCTCGTAGCATTAATCTCTTCAAGCACATTCCAGCTGCTGTGATGTGCGAGAGGGAGATAAGTCTTAAACAGTCTAAAGCTAAGCAAACCAGACAACTCTATTATTGGCTTCATAATTGCTTAATTAAACTTTTGTCACTAATCATTATGAGGGCAATAGAGCTGTTATACAGGCTTTCTGTCGAGCAGG-AAAAAAAAAAATCAATAAACTGTGTTGGGGAGCTGATCCCCCCACGTCTCCCTCTCTT--------TCTCTCTCT------------------------------CTCTCTCCCTCACTCTCTC----------------------------------------------------------------------------------------------------------AGAGGAAGTCCACGACGAACCAGCTCTTCAGGTAATTCATCTTGATGACCTTGGGATCGAGGATGATCTCGGAGCTCTCCTCGTTGACGATCCCCGTTCTGAAGTTCATGACCAGGTCAACCAAGAAGATGGTGTCCGAAGCCACGTTGAAGACCAGCCAGGTGGTGGTGGTCTGCTCTGAGAAGAAGGTTATTCCCACAGGAATGATGATTAGATTCCCCATCATCATGATGAGCATTATCAAGTCCCAGTAGAACCTGCAGATTGACACACACAAATCAGGAAGGCAAGAAGAAAAACATGCGAGTTAATGAT----AAAGAAAACAGTCAAGGAAAAGGGTACACTGTATTAGATCCTACCACTACTACTTTATCCATACTGAGTGTGTTAACACAAATACAGTGAACAGCTGAGGATGACAGGAAAGCTACTCATTTTGCATCTATTCCAGCATGAAAAGTATTTGAGAACGTGCAGTTTGA-CCTGATTATCACTACACAGAGGATCACCAAACT-------------------------------------------------------------------------------------------------------------------------------------------------------------------------------------------------------------------------------------------------------------------------------------------------------------------------------------------------------------------------------------------------------------------------------------------------------------------------------------------------------------------------------------------------------------------------------------------------------------------------------------------------------------------TATTTGGCAGTGACATTTTTTAGTGTAAAGTCACAGTGGCGGTGATGAGATCAAAGGCAGAGAGTCCCCCATTGGGTCCAATTAGAACTATAGCATTGTACAGGGAAGGGGTGGCAGGGGGGAGAGAGGGGAGTGGGTGGTTGGGGGAGAGGAGAGAAAAAAATGTTGAGTTATGATATTCATAATCTATGCAGAGAGGCCTTTCCAGTACAGGTCTTCTCCCCATAGCTGTGATCTTTTCAATTTACATCAAGGGAAGATGGTCGGGGATGAAAGCAGGGC-------------------------------------------------------------------------------------------------------------------------------------------------ATCCAAGGCGCACAGCCCACAGAGGGCAGACATGGGGCCTCATTAAGGCCCAGCCCAGCCAGCCCCAAACAGGGTTTGAAGTGCGTCACATAAAGAGCATGGGGTCAAAGGTCAGACATAGAACAGATCTCCATTTAACTCTCCAGCTGGAGATGGTAATTAGCAGGTGCAATGATGATCCCTGCCTGACTGTAA---GGGATGATACCACTATAGGTGACACCAGGCATCTGTGTGAATGCGTGTGGGCACCATTGAACGTCTTCGCACACATGGTGCCTCG---------------------------------------------------------------------------------------------------------------------------------------------------------------------------------------------------------------------------------------------------------------------------------------------------------------------------------------------------------------------------------------------------------------------------------------------------------------------------------------------------------------------------------------------------------------------------------------------------------------------------------------------------------------------------------------------------------------------------------------------------------------------------------------------------------------------------------------------------------------------------------------------------------------------------------------------------------------------------------------------------------------------------------------------------------------------------------------------------------------------------------------------------------------------------------------------------------------------------------------------------------------------------------------------------------------------------------TTTTT-CAAATGCAAGAAAAGTTCAAAGGCAGATTTATT--------------TTTTTCTTTCATTTTCTTATTTTATCAATTATA---TTTTTTGCACCACAACAATTTAAACATCC--AATAAAACCTCGAAAATATGTTTTCTTAGATCACCAATTGAATTTTTCTTAAAACAAACA-TTTTAATTAGCTAACATGAGCACAGCCACAAGTAAATCTAAAGTGATTATTCCTGCCCTCAGAGAAAGGCTGTCTCCCTGTGCTCTGTCAAAAGGTCAATTATGGCCCCAAACCGGCATGCAGTGACAGTGACCTGGAAGCGCTACTGATGACCCCACATCCAGGGGCCCAAAAGAGTTGATCATCTAACATGCAGGCTGCCTGGAGCCATGGAAATCTGACATTTGTCCTTATTCAAATGAACACAAACAATATGCATTTCATGCCTCTACCTAACCTGTGCCAAATCTAAGGCATAGGGACCAGCAGTCTTAATGCATTGTCTTCCAGTCCAAGTTTATGCCCTTCCTTGTGAATCCAGCCGCACGGCAAT--------CACACACAGAGCCTGCAGTAAGAGCAGGCAGCAAAAAGGCACCATCTTCACTGGCAACACCGGTCATTACAGTTGCAGTCTACAGTGCCGGGGTCACAAATTGAAATGAGGTCATACAGGAAAGCAAAATGTTAAGGGCAAGAACAATTC--------------------------ATTTCATTCACTCAGTTTCTCTCGCTCACTCTCATCTCAGAGAGAGATTTATTTCACAGTATGTAGTGGATTAGGCCCCCCTCGTCTGCCCCTGGACAAAAGCATTGTTTTAGCACTAGCCTGTTCGCTGTAACTGGAGGAAGCTACCACTACTAAGCGTCCACAATACGGCCATTGTGGACACAGGGCTAGGAGGACCCTGCCTCGGAGGCCGTCTAGACTTTGAGCCCGGGCCGATTGGAGAAACAGGGGGAGAAAATCCCATCAGGCAGTGGAGTGAAAGTTAACTAAGGTAACCTGCTGTGAACCTGATGAAGATGTCAAGCCAACATATGGCAAAAAATGTCTATTGTCAGAACAAGGAGCTTTCTTCCCTCTGAGGGAGGGGATGGTA---GAGGAGGAGGAGATGAGGGGTGGCTAAAGAAAACTAGGGGGGTTGCACAACCTAAAGGAAGGAATAACTGCAGTGGTCATCGTTTTACTTCTGGATCAGTAGTCTTATTCTGGCCGGGAGGAGGCCCAACCCCTCTACTCACAATTAAAGGAGTAAGCAGATTAACTGGCATCTTTCAAAGGCCAGCAGAAAGAAAAACTCACTCACAGACGTTTAATACATTTTTCCCCCT--------------------------------GTCGCTTCCCCGCGAGTTATAATACAATAAACAGAACATTCCATAAAAGTATCTAACTGAAAAACACTGTGTGGGAGAGAGCAAGGAAGAGAGAGACACAGAG--AAAAAAAAGAATATGAAAGACCCCAATTCTCTCAAACTCCATAATAGTGAAATGAGCACATATAAATGTGTTAAGAGTATCTCTTTGCATCTTGTATAGACTGCATGTATTTAATCTGTAAAGCTTATTAAGGCCCTAGTCATTGCTATGCAAAGCAGCACCCAGTGCTTTTCTCTCGCTTTTCAGCCGAGTGCAGTGTTTGGCCAATAGGACTGGCCCCCCGCCTCTCATTCTGCATTCATAACATGCAACATTTGCACAATGTATCTCTCAAAGGCCCTGAATAGAAGGCCTTAATACTCATGTAAACAACTGCAAACCAATTACTTAATGAATCGGGCCCACACATAATGAGGAGCCTCACAAAGGGCTATAAATGCATTTTTTGCACCAAAGCCTCTGCTTTAAACTACAATCCCTCTGCTGTAGTCTAGGCTTAACTGGCAAATCATAATTATTGTCTAAGACAACAGAGAGGAAGCCATTTTTGTATTTTGAGTCCAGCTCCATCCTCCTTTTGAAGTCACTCATCAGCTCGCTGACAAAATAAAGCAAATAATTAACAAGTAGGATGGAGAGGGGGGGAGAAGAAAATACAGGAAGACAGAGAGGACGAGGGGCAAAGAGATGGAGAAAGGGCAAGAGAGCGAGAG---------------------AAAAAGGCAGCGGTGCTACTGACTGTATACAATATGGCTGATTTAGTGAAGTTTGGGCAGTTAGTCACTTGACATGAATAGCCCTAAGAGGTTAATTTACCTGTCACATTTTACGTGTAAAGTCAATCACATTTGTTCCTACTGCACATACTGCCTGTACTGTAGTAGAAAGCTATTTAGCAGGGGATGTTGCGCTGTATGAGGGTGATAGGAGTAATCAAGGAGAGGAGGGGGCTTCTCCATAGGAAGTTCCTGCAAACAGAGTGCACCCACTTTTTAAACCCCATTTGTCTTGTTAATGCTCCCCTCTGATTACCTGATTGCACTGGATGACTGTGGAGAAATCTGATTGCGTAAAATTATATAGAGCAAACTTTTGATTGGGGAGGGATCTGGCGAGCTTGCTGCCACCATTGACAGGCTTTGTGAAATTTGGCCTCGCTGATTTGAAATCAGCTAAGTGTCACGTCCCGTAATTGTAATCAGAACTTAATTTTTTATCCTTGTTCTCTTTCAGAGCACAACTTTTCTCACGCAAACTTTTAAAGCTTGAACAATACTGCAGCCATGTTCCACATACAATAAGG-AAAAATACAAAGCGCTCTTTCACTGAGATATAATCCACATCTATATGGCTCAGTGACAGGGCATGTGCATTGTGTACTTATCTGTGTTTTAAGCAAAGCACACAGTGACTTCATTAGCTTCC--------------------------------------------------------------------TTTTTCATCACGTTAGATACAGTTGCAACTTTGGGAGTTGACACAGTGGGCACCAAA-GTTTAC----------TTTTAA--------AAATAAATAAATAAATAAAGACAGAAAGAGGAGAACGAGAAGGAACGGAGAGGAGTAGAGTCTGGGATACAAGCACAAGCGCCATGGCAACACATAGAAAGAGGAAGAAAAGAGTTACCCATAAGTAGCCGCCGTTTCACCCGCTTGTCCACATCAGCTACTGACGTGGCATTGAACTCAGAGCTCTCAATTGCAGCCTCATCTTTCTCTAAAACACAAGTGACAAGGGGACAAACAGTGAGCAGCAGGTTAATGAGAAGCCCAAATGACCAGACCTTCAGCCCCTCTTGGCGTTTGAGCAAAAAACCAAAGCCAAGAAGCAAGAAGCGATGAAGAAGTGCCAAAATCCCTGTTAGAGTGTTAATCCCCAAACAAATGATAAATCCCCCAAAGCAAATCAAAAGAACAAAACAAAATAAAATAAATG-AAATGATCAGTATCAGTGTTTAGCTTACAAAATGAAGCGGTAGGTAGGTAGG--------------------------TAGGCAAATAGGTAGGGAAGGGG---AGAAGAGAAGGTTCAAGGCTTACATATGAAGAG---------------------------------------------------------------------------------------------------------------------------------------------------------------------------------TCTCGGTCTCACAGAGCGAAGTGCGTGCCGTGTGGACCAGATCTCAGGGGCGTACGGCTGGTGGGGGGAGCGTACCCTTTTCCTAACCTCCCTCCACTCCTGTCGCACCGAGAACTATGTCCCGGGACTGCACCTGCTCACCTTCCAGCACCCCCGCAACGACTCCCAGCCTGACAAGGTACGGAGTCCAAATCTTAAATAAAAACTGTACTAGTTGTGATTGTAACAGCTTCCCT---------------TTCCTCCTTCCTTCCTCCAATATTGCTTTGACTCCACCACAGTTCTCCAATTTGACTATTATGATTGTATCATTTATTGTTCATTCCTCCTTTGTGTTCTTT-GCTTTTTAATGTCTT-GACTCCAGTTCTT------CTC-TTTTTTACTTTCTC---------CACCCTCCCGGCTCCCTCTTCTTTCCACTTCCTTGTCTTTACATTTGTCTCGGCTCCCTCTCCAGTGCTCGCCGCA----------------CGCCTCCTTCTCCTGCCTTCCCCACTTCACCTC--------------CCCTCCCTCCCCGTGCCTCCCCTCCCTCGCTCCTCATCTCTGTCGCTGTTGGCAGCCTATTTAAATGCTCCATTGGAGAAGGATTAAGGTTTATGCAAGGTCAGTGTGGGATGTGATAATTATAATCACAGCTTTTTGCCTGGCCAATGACGGCCATTTGTTATTCTCAGCTCAGTGGCTTCAGAAGCCCCTGGGGGGAGGCTGGTGGGAGGTGTTGACAAGAGGCTGGCTGATTTACTGGGCCTCCCCCTCCTTCCCCTCCTCC------------------------------------CCCTCCTTCCCCTCCTCTCCCAGCACAGGCCTGGCTTTGGGCTTTTTGCATG----------------------------------------------------------------------------------------------AGTTTAGCTCAGCACCACTGACCTCTAGT--GAAACCCCCAACGTGGTCAGAAAATGGGAGTTTAATTGCAACAATTTGATTTAGCTCAAAATAATTTCAATTCAGATCAGATCAGTGCTACTTTTGACTCATGCAAACTTAGGAGAACATCTGCACAGCTTGCCAATTTTGAGGCTAATAACCAGATAAAACTGGACTTATGGGATGTGGTGGAGTCCAGTCGGAGTGGCGAAAGTATACTGCATTTCATACAAATTGTTTGGATACACGAAGTCAAGGCTTACCCAAGTCTGGCTTTAGCTCAGTAGGCAAGCTTAATTTCCGTGACATCTTTGCTGGAAAAAAGAGAACATCCCTCTTTACAAACACACGTCTAAGCTAACACACGATGCCATGCAAAGCTAGATCACTAGCATTGGACTGGGATTGTGCACAAAGCCAAAGTACACAAAACAACAAAAAGGC------------------------------------------------------------------------------------------------------------------------------------------------------------------------------------------------------------------------------------------------------------ATGCATGTGTCTACGTGGTTGTGTGTCTGTCTGGTTGAGGTGTGAAGCTGCATCACCAGCACCAAAGTGAACTGCAGATAACCTCATGACGTGGCACAGACATAGTATTCATGCCTATATAAAATTCACGGCGGCCGCATGTATCTGGTGGTGGTCTGAGCCGCTGATAAGGCTTTGCACACTATCTGCCTTCAGTCTAGATGAAGGATGAGCTTCTCAGCCATAGACGTTGTCCATCCTGCTGATGCTCCCTCGTCTCATCGTAAACTCTTGTGCACCCTCTGGTGCTTGCTAGTCTCCCAAACTTCTTTGTGTAGCCTGCTTTGCAGATTGTCTTCCTTGTCTGTGTGGTTGCTCATTATTCAGAGACAGACGGATCTCAGGTCATCTGCAGCTGCAGCAAAGAAGAAGCAGGAAAGATGGCGATCATCCATTAGACCGACCGGGCGCACGCATGAAATACGAGGACAACTTTTGGGAGGATCGCTTGAGGAGAAGATTGTACCAGTGAGTTTTTTTCCCCTCCTGCTTCTCGCACTATATTTCCAGTTTCGTCAAGG-TTTTCGGCT-GGGCTTTCAAGGTCTGCGAGAACGTCGCTATGGTAGATCATGGGATATAATGTGGAGAGCGCCTCGTGAATGACCTGGAAAGAGCGGATCTCCCCCCACCGTTTCTCCTTTTAGTCCAGTTTGG---------------------------------CCACCTCCACCCTGGGGAGCTGGGCAACGACCCCGGAGTGGCACTCACTCCATTTGGACCAGAGCACATGGCACAGACAAATGCTCTCAAACTTAGCCCATCTCAGCACATTCAGAGCCATCCCGAAGCCCAGACCGCGGCATCTTTCACTTCTGCTCAGACCACAGTTGGTTTCCCCGTGGCTCACCCCCACTCAGGCTACTCAAGCAGCAGGGACTTCATCCTCAGGAGAGAACTCTCAGCCTCTGCTATGCATGCACTTGGCGACCAGCATAGTTCCGCCTCCTCCCCTCATCACCATGGCATGTTCATCTCCCCAACAGGTGCTTATGGGCACACGGAAAGTGGGGCCCATTCACTTTTCACTGGACTTCACGACCAGGCGTCCCCAGGTGCCCACCACCACCATGCCCTCAATGGGCAGATGCGCCTGGGTATACCGGGGGACATCTACGGCAGGCCAGAGCACTTCGGGCACAGGCCAGAGCACTATGGACCGTCTTCTCTCCACAGCTACAACTCCATGAACCTCAATGTGAACATCGCTTCTGCTCCTCACGGAGCCGCGGGGGCGTTTTTAAGATACATGCGGCAGCCCATAAAGCAAG-------------------AAAACTGAATAGAGAATACAAGGATGCCAGTTTATTGCTAGTATTTTGTCATGTAAGACATTCAGATGAACTTAGATTTACAATCAATACATATGATTGACATTAACCAGATCCGTCTTTTAACACATGGCATCCTTGAATA-TTTTTTTGCTTTGCTTCGAATAGTAATAGTTTTCCTCTTGATT--TAAAAAAAAAGAAAACTAAATGTGTAAAAACACAAATGAATGAATAAACAAATAAATAATGCATCTCATAAGGCTACAATAAGAAAGTAAAATGATGTTTCGAACCTGGAACCACTTAGCGTGGCGCAGAGCAGCCAGAGCGTCAAGGCATTTTTGCCTGTCCAAGACGTCCGCTGGGTCTTTCACCATACCCGAGGTTACATCTAAAAATGGATTTGAAGTGTCAAAATGGTGATGAGGAATGGGTGTTTGACCAGGTCAGCAAGGCTGGCAAAGAACAAACACATTGCCACACATACCAATATTCCATGACAACCAAACAATTGGTTG---CTTTTGTGTAATTTTGAAAATGTTACTGACATTAC-AAAAAAACTGACTGTACAAACCAACACATTGTCAAAGT-AATGGGAAAATACA-----------------------ATTTATGTTACGTTCAACAGTCTGATCAAAACAAGCAATTTGGTGCTGCAATATAAGATAAA-AAAA-------AAAAGTGTCTCCAGCGATGAT-GGTGTCTCCAAAATATGTAACAAATTTGCCAGTTGTGCATTGACTTTCTAATAGAGGGCAAGAGTGTGTGTGTTTTCTGCTGGGATGACTCTTGGTTCTCTCTTGTCTTTAGATACCAGCCTGTTGATATCATTCAACCAACCAATCATGTATTGCCAGCCTCATTCGGGGATTCTGATTGGCACATTGTCACAGGCAACTCTCTTACCACCACCAATGAGTCCCCACGTAGAAAACCCTCACAGCATGAGCTGGAGAAACAGAGAATGCCAGGTGACTATTTTCTTTCTTCTCTT-TACCCTTGTTGTGAAGACTGACTGGGCGCCCGTGCC-TTTTTTTTTCTTGTGTCCCCCCCTTCCCTCTCCCATCCCCTT--------------------GTCACTTCGTATCCCATTTGTGAAAGTTAAGACAGGAAATCTAAACCCAGTTTCACTTCAACAGAAAAGGGGGAGATCTCCCTCCGAGGAACTCGACTAGACTCCTCCTGTTCGTGATCACAGTGGCCAGCGAGCTCTGCTTCAGCTCTGAGGGACTCCTGCTCTATGGTAATCATATCCTATTTGAATAATGAGGCAATACCGCCACTCCTGCTGCCCATTCTCCCTGCATCCTTGACTGGAGTCTTTGATAGACACTAATTCTAGCTCCATCTATAAAGCTCCTCTCATGCATTTTTAATAGAATCTATTACTTTAGGATTAAATTATAAAAGACTGTCCTCCTTAAATTTTTAATAGTTTGCATAATTGGTATCAGGGCCTGAATGCAAACCATAAAAACCCAGTTTGTACAGGACTGAGCTGCAGAACGAGTCCGGCACAACCACACAACACTGTTGCACATAAACGACACCAGTGGCAATATGACTCTATCACATACAAGCACACATCTGCACAAGCTCACGCACGCACATACGAGCTCGGCCATTATAGCTTTGGTTTCACTGTCATGGGGAATAAGGTGCTGTGAGCTCTGAATGAAGGGGACAATAAGGTCAGGGAGCATGAG------------AGAGAGGGAGAGAGAGGGAGAGAGAGGGAGAGACACCC-AGCTCTCCTTCAGGCCCCTCTTGGTACTCGTCCACCTGATGGGAACACGGAGACTTGGCTGTTCTCCCCCTCATCAATACAGCAGGGCTCTTTGTCAGTAATTTGCAATAAGTGTCCGCGCCACATCTTAAGGGACCTGGAAATCATTACTGGCTGAGGCCCTACTCTGCTACTAATTGGATGCGTTGGGCCTTATCAACTGAGGATTTTCCGAGACCTTTGACAGATACCAATTCGAAAATCATTGTTCAGTTGTCAATTTAAGAGACCGTTAAAAGAGCTTATTTTAATTTTAATTGGAACTTCCTCCTGCCTTCACAGTGAGCTGCGAGGATTAAAAATGAGCTCAGGGCATGTGTGCACATA--TGTGTGTGTGTGCGCGTTCATACTCCCCTAGAAGAAGAGGGAAACTGTGCAGGTTAAATTGACGGGTAACAGTTCTGACCAGCGTACGAATGAAGACAGCATGCATGCACATTTAGTTTACAAGAATTTCACAGCTTTCCTGGGACTTCATCAT-----------------------------------------TACTTAAGTTTGGCAGCTATAAAGCTAAATAAATAGAATGAAGTAAGCAAGTAAGTCCACACAAATATGTAACCCTATTTTAATTCCTTACATTCCTTCCTAATATGCAAATCCCTCTTCTA--------CACACACACACACACA--CCCACAAACACACACTTAAGACATTAAGTCCTCAACCTGGACCAGGCTTGTGAGGCATATTGGCATGTACACGAGATTGATGAAAATTACTTCCAGAGCATTTATTTCTTCTAATACCACTGAAAGAAGAGTGTGCACTCAGGAGATATTTGATCTGAATTAGGGAAACTGATGAAGCAATTGATTAATTGGAATTTAAGCCATCAGTCACTGGAGCCATCAGCAGCATCATTTACATTCCAAACAATCAG-----------CTGATGGCCCAATAGGACACTGAGTATTAATACGCAAGAGTCAATGTGATACTGCCACGTCGCCACCAACCCTTATTGACAAGCACAATGACACTTTTAATCCCCGCTTGATCAAATTGCATATATTTTGGGATTTCCACACCGATTCAATATATCTTATGAATTTTTAATCCTGTAGGAGACACAGGGGTTTAAGCTACACAGATTTATCTGTTTCCTTCTATGTGGCCAAACAGGCTGAAGACAGAAAGACCAAAGCTGTTTTTACTATCCTCTATCTTTTACAATATATTAATTGCAAGACAGCGCATATCAAAGTGGCCGTTAACTACCTGAGGTCAATGTCATACTGTCTAATTAACCGGGCAGCGGCTGTGTGGTCCTACATGGCTGTGGAAGGTGGAGAGAGCAGCCGATCTCACA---CCCC-CCCACCACCCTTTACCCACCTTTTACTTCCTCCCATTCAGAGGCACGCACGCACTCGCTGTCTGAGTTCTTGCATAGAACACTCTGAGACATTCCATTTGCATGCCCGCCCCATCAAGCTGGATGCACTCAGACTGGTAATAAAAGGCATTGACCCCCTTAACCTTTATGAATTACAATTTGTGCCTGCAGCACGTCCTGTCAGAGGCCTCAGAAAAGCAGGCACCTCAGCCGGGGTGTGTGCGTGTTGTTTTGCAGTTGTTAAGGAGAGGGGAAAAGGTTTTTACAGCTCCTCGTCGGAGCTCCTGACAAGCAGGGAGGAGGCGGTCTGACAGCAGAAGCAGGGTAGGGAGGGACTGCAGCGCTGCTGATGGCTCCATGCTAATCTCTATCCCTGGATGCTGCACGAAACTACTGAAGCTCCTTTCTTTGTCAGGACCAGGGATACACAGTCTGTAGGGCTACAGTTCATCTGAGTTCTACCTCTGATCTCTTCCTCCTCCATAGCGAAGTAAAGCTTTCAAAATCTGTTTGTGCCATTAAACTGTACTGCGCCGCAGACCCATACGTTTCTTTTTCTCCCC---------------CCCTTTTCCCTTTCT-GCCTCTCGTCTTCTACCACCAATCTCCTCCCTTCTTCTTCTTTTTTAACCCCCAGAAAGGCATTGTTTGAGTCAGGGCTTGATCAAAAAACTGTTGCCCGCCAACCACGGGGCTTTCTGTAAATTCAATAAGGCCACCTTAAAGATTTTCCTAATTAATGGATGACATCTTTGGCTGGAGGAGAGGCGAGGCATTCTGCTCCAGCTCGCTCTTTGTTCGCCTCCTAATTAACTTTCCTAGGTCACTCAGGTCCCCGCAACCTGAGAGTGAAGAGCCCCCATTGAGGAGGGAGTTGTAAACTTACTTTTTTTGCCTCGGCACTTAAAAGGGGAAAGCAACTATAGGGAACAGAAAATATCCTATTTAAGTCCTTTGTGAGTGAACTGCTTGCACATGTTCCAATAAAGGAAGTCTTCTAAATAAGCTGCCATGTTGCTCTCCGCT--CCCCCTCT-----------------------------------------------------ACACACACACACACACACACACACACACAAAAGCATTTCCTTCCCTCTGAATTTCTCCTTGAATTATATGCCATCACTAGTGTGTGTGATTGCGGAATATTAAATTAAAGTGGGATAAGTCCGCACCGAGGCGGGCTGCGTCCAATCCGCAACTCATTTCCCCTGTTGTAGCACCGCATCACTGCGCTCCTCTCTTTTCAATGACAATGTGCCAAATCTGGGCATTTTGAAAACACTTTCCATATGCTATTATCGGATCGCTACTGAGCAAGAGAAAGACAG-AAAAGAAGGAAAACGGAATGCTTTATACCAAAGGTACCACGAGTCTACATTTTTATGTGTCTTC-TCTTTCACTGGC-TTATTATAC-TTTATGC-TTTTTTGGGGGAATTT--AAAAGAGGTAAG-AGGAGGTAAATTTGAAGTTT------TT-----------ATAACGATTGTGTATTTATGGAGCGTCGC-TGGATGGCTTTAGGG-CTGAGTGTGAAAATGTCGAGAGAGTTTATGTTGAGCATC---TGTGGGCTAAAAAAA-----ACTTCATTTCTTTCGC---TGTTGTTGTCATTCTCTTCTCTTCCTCTTCTTATG-------TTTTTTTAATGGACACAGAGGTAACGGTAGTATTCTTTTCAATGCACTTGGATACAAAGGTTAATTAGTGCTAATATTTT-TCCAGTATTTCTATAAATGTGTTAAGAGTTGCTGTTTTATAGTTGAGGATTCGAATCCAGATGATAAGGTTTAAAGCTAACAATCATTTCATATTTATGTCTCTCTTACTGTTGCTTTTCTCTCTCCTTCGATCTCTCCTTCTGTCCCGTGTGCTGTCCTACCTGACTGTTGTGTTGTCACTTTTAATTTAACAGTTCAATGGTTTTTCAATTTAGCCTTTAAAAGCTGCGCTGTCACTTGTGACGAATGTTAATTGCATGATGTTTGTTGTTGTTACTTTTCTTCTCAATGACAAGTGTCCCCATCCCGCACACTTCAGTTCTAAACTACGTAACCCTTCATGCCACCTTTTCCAAGATTTAACACTGTCTCTACCTTATATGAGCCTTTTCTTATCTCTCCGTATTCCTTAAATTATTAAACAATTTGTCC-TTTCCTAGACCATTCTGATTAACAGATAGCATTCTATGCATAAGCCCCTGCTTAGACCGTGGTAGTCTCACTACCATTAACTATTATAATGATGCCTATACAAGTATTACTTTGCATTAGATTTCTCACGGACCTGTGCATTTTCTTACAAGT------------------TGGTAAAGTGGGCTGTTGTGATTGATTTGTGGATTTGCTCCCTCTTTTTTTCTCTCCATTTAAGTGAAATAATGTATGGAAGCAATCTGGCGACAGACATTTTGGAAAATCTATTTGAAATCATTTCAGTTGAAGCCATGGCAGTTTGTCTTCTTAGCGGAGAGGAGCAAAGTATAATTGTCTGCAGTCTAGTAAAACACAGTATAACTGCCATCACACTTGACTGAGCTTATAGCCAGCTAGTCCCATGGCCTCTAGAAGATAGAGCAGTTAATGTTCCCTTTTATTTTAGAGGATATGTCACTTGTATCGCAGATTTATACCATGATACAGCAATTTTGTCCAAACAGATGGATAATGGTGTCACCAGCAAAAAGCCCTGTTTTTATTGAGTTTAGAGCATATTGTTTAGATAGGGGACTGTGTTGAACAGCTCCGCCAGCTCTTTCTCCCTTTATCTCTCTAATCTTGCCAGTATTAGATTTGATCATTTTTGTTTGAAGGAGGAAAATGTGGCTGTAATGGTTTCCTAATAGCAAACACAGGGGATACAAATCCAGGGACCCTGTTCTGTAGTGCTTCCATAAGCACCACTGATTTATAGAGGTCTTTATGACAGAAAGGAAAATGATCTGCTGCAGGTATAAATCAGGTGAGATTTAATTTTGAGCCAACAAAGAAATGCACAAAGCTTGCAGCACAACTAAAGTAAATAATAAAA-ACTTCTTCCCTAAACTTC-CTTTCAAGTTATCCTCACCACTTTTAAACTTT---------TAAAGTGCAATGATACCC-AAAAATATGATTTGCCATAAAGAGCATGAATATTTGTGATGTAGCCAGTGGTAAAAAATCC-TTTTGGGGATTTCGATATCTAAAAGAGAGAGGTTTATACATTAGCGCTGTAGTTGCAAAACACTGTTGATATTCAAATGATTATTGTGCAAAATCTGGGATAAGCTTCTGTGTGAGAGCTCTTCTAAGTGCCTACAACTATTGCTAATTCCCCTCACCATTGTGGGCCGAACAAAGGCCTTAATCCCATTTCACTTTTGCAGAAGGCTGGGGCTATTTTCCCTCTCATAAACCAACAACACTCCCCCAAGCCAGAGCTGAGAGGTTCTGAGAAAGGGGCCAGTGTGTGTATACTTCAAGGCTTTTTTGTCCAACTTGGCTAGTGCTCTGCATAAACTTTTAAGTGGTCCCAGTAGGCCTCAAACACCTTTTGGCAGAAAAAATAAGCTACCACAAACTGTAAAAAGGAAACCAAACACTCTCTTAACCTGGACAATACAAAAGAAAATATATGAAGTCTTTTATTAC------------TTTCTCTGTGATAAATATCCGCCATCTCTGAGGGGCAGACACAGCCTGACACACATGCGAACGCACACACT-----------------CTCACTTTTGAATACAGCACCGCACAGACAGTCAATAACAGAATGGGGTGTGAGATTAAGCCTAAGCCCACCTTCTTTTCATGTGGCAGAGCAGCCGCTGCCCCGAGATCTGGCACCAGATGGCGCTGTGCCGGTCGGTGCCAGGAGATAATCGGGACAGATCGGGCCGCATTACTACCCATTATCTTCTAATTATTCTTGTGTGGAGCGCTGATCCTGCCGTTTGTGTAAGTGGATGGCACAGAGAGCCTGTCGCCCCCGGCAGCACGAAAATCCTCCCCACTTCCCTCACCCCCTCTGGGGATGGAAGGAGAGATCAGCCGGGGGAGGGAAAAGGAAGGAGGAGCTGGTTGGGTAAGGCAGCCAACCTGATAGACGGGAGAGACGCCTTTGTGGCATGCAAAACCGCCATTAA-TTTTTTT--------------GCCCATTAATTGTGCCCGAACAGTGCCACATGCCTCAATGAAAATAAATTGCTTTTAATTTAGGCTTTCCTTTTTGCCACGGCCGGCATCACTTAATTTCATTAGCTCTGAACCTGTAGAGCGCTTTTTCAAAAGCGTCATCTCATGGACGCACTTGAAAATGAAAAGAAGCCTCTC-TTTTTTTTCCCCTCCTCGCTCCCTCTCTCCTCTCTCTGCGCTCCTCAATTAACAGAATCGTTTCCTTTCAACTAAAATGAATGTTATTGAAACCAATTAGCATGGACTGGAAAATCTCTCGTTAATGAGGGGAGTGTGGGTGAGTAAACAGGAATGAAAAGATGAAATTAGAGAAGAGGCTCTTCTTGTTGGCCTGGAATAATGACATGCTTAGTCGCCTAATTGTCTGGTGAAAAGCACCGCTGCGATAGTAACAGATTGCGGTGTTCATTAGGCAGCAATGGGCCACCTGCTGCTGGGGCGGCGAGCCCGCAGTCCCCGTACACGTGTTTATCCCAGGGGGCAC-TTTTTTTTGGACACGACGCTCACTATGAAAAGCAAATGAGCTTGCCAATATGCTGCAATGTTGTGTCCTTATTGCCAAGGCACAGAAGCATGATATGTCAAATCAAATGAAATGAATGAAACCCAATAGTGTGAAGCTGGAGGGTTTCCTCTTTCTTTTT----TTGATGATGTTTAGTGGGAAATGACCTATAAAAATACACGGGTTAGCAAAACTATGTAA------------------------------------------------------------------------------------------------------------------------CAGGATGGCCTCAAGTCAGTGCCACAGACGACACCAAGT-AAAACACGCCTCCGGCATGTCACCATCTCACACACTCCACCAGGTTTCTGAATCTGAACAATTCCCGACAATGTAAATAAAGAGACCACAGCTGACAAACACAGGTTTGTCTAGGCTTATTCATATGTTTTATTTGTATGTATTTGCACTTACCCTCGATTTGCCTTCTGCGTCCATTAAGTGTTCCACGTACGTTACCTCACCCACTACAAATCAGATTCCAGAGACGACACACACCAAGGGGAGAGAAGCCGAGAGAACAATGGGGGTTTAGAGCAGAAACACAAGAAGGGCGGCCGGTGACAGTGAGCTCAGACTGCCAGTCCTGAGCCTTCCCCCAGCACCTCAGCAGCACAATATGGTACAGGTCTACAAAAAGCAAGCTTGAGTCTTTTT---AAAAAAAAAGAGATAAAGACTTCTTAGCCTGTCCTTGTTGGAATTCTCCCAAAACACCAAAAGCAATAGACTGAGGACAACAACTATTGAAATGGCCGACAGCCTTCCTATTTTGATATAATGCCCTGAAACACCACCTTCTACC------------------------------------------------------------------------------------------------------------------------------------------------------------------------GCAGGCAGACAGAGAGGGCAGTGGGTGGGGCGGGGGGGTTGGCGTGGCTGGTGGTCTGTTGGGCTGGCTGACATCTCTGTCTCCTCCTCTCTCCCGGCAGTTCATGGCATCAAGTGGACTTGCAGCAATGGGAACAGCAGCTCTGGCTTCTCAGTGGAGCAGCTAGTGCAACAGATTCTGGACAGCCACCAAACTAAGCCACCTCCCCGGACTCACAACTGCCTCTGCACAGGCACCCTGGGTAAGGGCTAGTGGGTGGTGAGGAGTTGAACCG-AAAAGTTCAGTGAGAGAAGC-----AAAGAAGGCCATAAAATTACTGTTTAGTGCATGGTAGATCAAACAAGGTGGTTGGAGTCTTTTATTGGCAGGTGATTTACAGTGAAATGAAGGAACAGGGTTATTGACATTTTCTTGTTGTTGTCTTTTTTCTTTTAGCAGCTCACATCACAGAACCCTACAAACGGCAATTAAAACGGATGTGCAACACTGGCTCTGTATAGGGAGAGAGAGCGGAGAGAGAGAAAGAAAAGAGAAATGAGAGGGGACATGAGTGAGGGAGGCC------------------------------------------------AAAAGAAAGGAAGAAAGAAAGAAAGTGAGAAAGTATGCG-AGGGAAAATGTACAGCACCACCTCTCCTTCAAAACCAGGACTGATACTGTGTCTATTGATCTTTATAACAATAGCAGCAAGCTGTAAAATGTTTGATGGTTTTGTACAGATCTTAGTCCCCCTCATTCATAATTACTGCTACACATGTAGAACCAAGGGCAACTTCAGAAGGGGCGCTGTTTGAAAAGCTGCTGCCAGACTGTAGGGATGATGGGAAATCTCAGCGGGGCCTCACGGTAGCTCCAAGCCCTAAGGCTATCATTCCTCCTGCCGAACACCTGCAGCAACTTAAGTTTTACAAAGATCAAATTATGGAGCTGATTTTAAATAAGAAATGAGACCAACCTCGTCCCTTTACTCACAAAGTTACTCTGCTTTATTTTGA-TTTCTGACTTTGATGCTGTGGC-TTTCTGAGAAAAGTCAGC------------------------------------------------------------------------------------------------------------------TTTCCAGATGAATTTTATGATATTTTCCTCCCCTCCCCACTCCATCTCTCCCTCTTTCTCGCTCTCTCACTTCTCGGCAGTTTTCCCCAGACAGGTTCCACAGTGTTTTAGAGGGGATGGATTTAATTGCTCTGTGGGGATTGGTTGGCTGTGCCGGGCTCGGCTGTTTAATTAGTGTACCCTGCCGGGATTGGTTTAATGCTTCATGATCTTGAAATTGTCTGATTGTTCAGCCCTCTGGGGACTCTCCCTGCCTACGTAGGCCAGCAGGTTTAGCTAAACATTGCTCCAGGCTTTTGCTGTATGCGGCAGGAGGAACAGTATGCCTAAGGAACCGGAATTTGGCTGAAGTGGGGGG-TCAACTTATATGACGAGCTGGTCAACATGCATGTGAAGTGGACAGTCTTCTGATTCTCCTGAGTACTTGACTGCAGGAGATGTGTACAGACCTCACAGGAATGTGTACCCTTACAGTCCTTCATCTCAGCTTGATGC---------------------------------------------------------------------------------------------------------------------------------------------------------------------------------------------------------------------------------------------------------------------------------------------------------------------------------------------AGGACAAATGGTAATAGGACATCTTACAGCAAAGATCATTTTAATGGTCCCAAATATTCTGAACAACTAAGTGTACACTCATGTAAAAG-AAAAAAAAATGAGAAGATATGACAAAATTCATCACATCTAGAATTCCACTCAATCTTTAATCAAGACGGGATTACAAATTCTCCAAAAAATCTGCAGTTTCAAAGGGCAAAAAGGGTAAAACTAGCTCACCTACTGAGGTCTTTAAAAACCTGTTCAAGTGTGACTGAAAACGTCCTGAACATTTAAAGGCAGGTCTTTTTTG-TTGTCATTTACAAAAAACAGGAGAAAGATTTA----------------------------------GAGACAAATAGAGAACAAAAAG--AAAACAATGAAGAAACTGCTGGCTTTTT--------TCTCTTCAGAGAAACAACGTCCGCTGAGGAACAACGACACTGATGACATCATCAAATGACAACAAGGACAGCTCTTTGCCACGTGCTGCCTCCCATCTGGTCCTATATACTAA------------------------------------------------------------------------------------------CGATATTTATTTTACCTATGAGCCTTACCATTGGCAAAGTTTGTCAAGGAAATAACCTAGTCTCCACGTGTTTGTTTGTGACAGCCGAGACGTGAGTGGTGGAGACATAAATCAAGTCAGATTTATTTTTCCTCTCAACTTGGAACATAGTTCTCTTCCCTGTAGAATTCAGAACTGATCATTAACCTTTCCTTTAGTTCCTTCCCTTGCCTGGTCACATTTCCTCTCTATTTGGTTCCTGGCCCCATATGCCACTTTCCTATTTCCTGCCTGCAGACAGCAGGGAGTAGCTCTATTATCACCTTCCTAGAGCTGTCTTTGAATGTGAGAGGCAATTCCATTTCACTCAGCCGTGGGGAGGGGTAGGAGGAGGAGGG-----------AAAAAAGCACACCATAGAGCACACAGAAATTGGTTTAGGTTTACTTCTTATAGTCGAATGTACGGCTACTTTTGC-TGTTTGGCT-------CCCAGATTTTAGGA-TTATAGAGACTGCCGCCAATGTGCAGGTTTTTGTGGCATAGTTTGAAAT-CAGAGCAAAGGTTAAGTGCAGTGTATCATGTCTGGTTGTTGTGTGAACACTTTATC-------------------------------------------------------GTATCAATTTATTGTTG-GTTTTTCTTACATGTGTTTTGAAATCTAAACAAAAACAAAGAGTATAAAATCAC-TCTGGGTATCGTTCA--CAAATAATTCTCCAGACTCATATCTGCTCTTTGTTTTATACACTATGTAATAATCACGGATCAGAGCTCTGGCCATACATTCAT-TCATCCATCCCTCTGGTCATGGCCAACACGATACTGTTCTATACTGTGCTCTGCTTCTTCGATGCCTTGGCAGCAAATTAAGTTAAAGCCTGCGTGGAAAAAAGAAGCCCTTAAATGTTGCCATATGCAGGATTGCATGGGAACTTCCTGAGGAACACATGTTGTTCTGGGTCTCTCGGAGAGGTGTTGAGTCTGTGTAGTCTATAGAGTGCGACTCAGTATGGTGGACCACTCAACGCCGGCAACAG-------------------------------------------------------------------------------------------------------------------------------------------------AAAACAACCATTTACGGTGTACCATAATATTTTGGG-GAAAATGTCACATTTAAGACCGGTCAATTCTGAACAGGTCAGCGATTGTTGTATACGTTGTGCCATGTTACACTGGGACAGTCAGCTCCAACTAAACGCTGAATGTCAAA--G----------------------------------------------------------------------------------CTCCCCAGACCTTACAACCTCCTGTCTCCATTGTGGGCTTGACTGTGAAGGAAGACTCTTTCTATCTGCCTCCTGCCTACACAGCCCATCCGGCCTCCACACAGTCCCAGCCTCCGGTTCAGCAGCAGCAAGTCCAGCCG------------------CAGCCTCAGCCCGGATTAATGCAGGAGGTAGAGTTTTCTAGTTCTTTCTATGGCTCAAGTGAGCCAGCACCTGGTGGGCCATGCCTTATGGCCAGCGACAGTGGTGGTGGTGTTAACCATGACGATGTGGCCATTGGCAGCTACAACACCTCATACACATCTTCATTTGTGTTCACCTACCCAGAGGGAGCCTGCGGGGTCAGTGCCAACCAGCGGAACAGCAGTAGCGAGCAGTCATCTGATTCCCTGAACTCGCCTTCGCTGCTGGCGCTTTGACTGACCGACAG--ACACACGCATTCACATATTAAGACACACACACAGTATGCTCGCTGGAAGTAGAGCCTCAGACACGTACATGCACAGAACCAATCAGTCTCACAGACTGAGATGAAAACCAACAATCGTCTGTACCTGATTGGGTTAAAGTTTACACATTCTGAAATGCATTCCAATTAA----------------------------------------------------------------AAGCTTTCAACATTACATAATCCACAAAATGTGACTGTTA------------AAGGCTATT------TTTCTTGATTATGAAATTTGTGAACCCCCCAAGCAGCAAGCATCCTAAAAGACTGTTAATGCCTGATGACTGCATTGCATTTCATGCGCTGAGTTGTACTGATATGCATCTACACACAAACACAGAGGCAGTAACAGAACTCTTTGCTCCTTGGCCTTCGAGTCATCTAGCTACATCAATAAATACAGCAAAATAGCATTAGCAATAACTTCAACTATATGACCAGGCTCTAATATGATAGAATTAGTATCAGTGTTTTAAGGTTTGGCCATTTAGGTGAAATTCTAAGCCGGGCAGGGAGTAATTTGGACACAGGGAAAATTGATTTTGACCATCAGCACTTTCTCATTTTCAAACAGCGCCTGCGGCTAAATGGGTTAGCCTGTTAAGCACATTACACAGGTAGCTTCTCCTTTCCTCCCCAATGATTATGTGTCCGCCTTGAGCAATTGATATTTCTTGCAAATAAGAAAATTATCATATTCCATGACTGGAAAGAGAAATTAGGGCCTGCTGTTATGGAGTGGAGTCTCTGGACTGAGAGAGGGAGGCAGAGGTACATTTTTCCTTTC---TTTTTTTTGTTTTTAAGGGTGGGGTGTACGTATCAAATGTCGCTGCGA-GGGGACGAGAACAGAGGGTTGTGGGGGTTGCATGACAGCAGCACTGGGGAGAGAAACACAGTTCAGGGGCCTTTTTCCAAGAGTGGTAATCAGGCGGAGGGGGATGAAAAAGGCTGATTTTCAGGGAATTAGCATGATAAGCGAGAACACAAAATCAATCCTCGTCCTCAGCCGAGGCCTCCTCTGATTACTTTGAACTGTCAAAAAATGGCAGAATCAAATCGAAAGTGCTCGAGGTTAGGGGAGTGATTTGTTCAAGAAGAGATCGCTAGAGCAATTGACACAGCTCTTGAGACAATAATTGGGTTATCAAAGAGAAAACAGTTCAAGTACCACGGGGGTGAAAGCTTATTTGCATTGGATTTTCATACGGAGAGACACACCTCTCCTTTGCAGCCACTGTTTTTTTTATCGCTCGCTATACTTGAGGGGCGAGTTGACACGGGGATTGCATCATTATCATCCAGAAGTTTGTTGCCATGTGCGCGCCGCATGATTAGCAAGTGGCTCGTGTGTGTGTAAAAATGGAT-AAAAATATCCTTCACTGTATTGACCAACAGGCAGAAAACTACATCACAATTTCTG--------AAATAAAACGGACACTTTTATACGAGCATATGGGCCGTTGAAAATCAGAAAACTGTGAATCCCTAGCTATGCATTACGCACCGCTGTCTGTGAAATATGTATATTTATGAAAACAACTGGTAAAACTAGCGCAACAGTACAATGCCGACGTCAAACAAAAGCTCGTCAGTAATGTTTTATACAAATCCACTGATATAATAATTATACTATCCCCAGTCCTTAGTGGAGGTTGATTGTTCTTGCTGTGAGCTAACACACTTAATTGTAGTATGCAAATGAGAGCAATTACAAAGCTTTTAGGTGAAGAGATGACAGCTGAGGTTGGTTCTATTGGGGGCCTCACCCAAACAGTTGTCATGGAAACCACATAGAGTAACGCAACTGTCAAACGGATATAATCTCATGATATGTCCAGAAATTGCCTCCTCTCTACTTTGTGCTCGCAAAACCGATCCATATGAAAGGGAGATTCTTTGATTACTGAACAAATTGTCAATTTGTGTTTTGCAAAGGGAAAGAGGGCTCATTTGAGGAAAAAGAAATGTTGGAATGGATTCAATTTCCAAACCAACACTTCATAAAAATGTAAAATATGCTCACGCACATAGTCCGAAATGCTTTGAGCATTTTTTT-GTAGTGTCAGTAATTAGTCACGTGTGGCTAAAAGGAATTTACGACAAT-----------------------------------------------------------------------------------GTTGCATCTGTGGGTTTCAGAGCAATAAGTATAGTCAAGGCACCGTCTTTTGCTGCC-CCTACTCCTCTCTGAGGTTCTGTTGTCTCAGCTAAATGCAACCTGCCATGGTGTTGATGGTGAACCCATGTGGTGTGCTGTCCACCAGAGAAACCTGGGGCATCTTGGGATAGCAGGAGAAAGATTGGTAGAAAACCCATTTCTGAAGTGGATTTGTGCCCTTGTAATCCTGATTAATTTTGACCCGTTGTGCTCATTTTAAACAGAGCATTACAGTAAGCGTGAACACAGCAAGCTCCGGGGCGAAACCAGGAGCTTAGCGGCTTTGGGAGGCTTAGCTGCAGATGGCATTTTAAGCCGGACTTAATAAATTGTTTCCATTAAACTTACCGGCCCACACATACTGGATTAGACCAGTGGAACAAAGGAAGAGGAGAGCGTGCAGACGAAGAAGAGGGG--AAAAAAAGCACACAGAACTGCCATCATGCACATCTGAGTCTGTTAACATCTCTCTGAGGCCAAATGAAAGGTGAAGATGAGGTTACTGTGGTGTTAAGGGAGAGAGAGAAGCTTTTGGACATGAATGCAAAATACACTCACTTT------------------------------------------------------------------------CAACAACATCACAAAGAGCTCTTAAAATACCAGTAATATGCAAACACATAAAGTGTAATGTTAGGA-GAAAAAGTTTCAAA-GGTGTGTAAAAATGTAATGACACTAAATAATGACATTAAAGTACGGACAGCACCTCACAGTGTATGTTTAGACAAAAATAGTTGCTAAAACCCATCCACTCTCGCTGGCTGTTGCTTGTGGGTCCCAAATAAAACCTATTAAACATAATTATTCCAGGCTGATGGTGGCGTATAGTGGTCACAGGCCAGTGAAATCTGTGAGTCATAGGATATGCTGTTACTTTTCCCTGGTAATGGGAAACATGACTCCTCTCTCTCGTTTGCTGTTGTGATTGAAGGCACTGACCTGTCATACATTTATAATAGGGGAGCAGGTGTGGCAGTGATGGACCTTAATTTCCTTTAATAAACCTTTTATGTGCCACACTCTTAATGCCACGCCGGGCCCTCAGAGGTCCTGCTCATAATAGGTTCATTACTTTTGATTACTACAGCCTATTGAGACAAACAACTCCCAAACACTATAGATTACATTCTGTAAAAATGAATGTACCTCATTAGTTTGTAACACTTTTCCACAAAGACATGCTTCAACATTTTGTATAAATTTGTTGTTCTGAAGGCAAAATGTTGCTCTTACATCGAGCAACCTGAGATTATAACATGGGCATTAATCAAAGTTCAAATGATGTTATCAGTGCACTGAAATATCACCACTGA-----------------------------------------------AGAGGGGGCTTTGAAATAGCTTGAAATGAACAATAACCTTTTACAGTGAACCCAGAATTGCAAATGGAAGTCATGGTCAAGCCTGTTTGATCCATCGCTATGAGCATCTCTGTCATTGCTTTCATAG--------TTTTTATTCATTGGTTTTTTTCCATTGACTGGCTTACGAGGGCTCTAATGCGACATCTAAATTATCTAGGAAAAGTATTCTGGGGTTTTGCACTGATAGGAAATCCGCACGATGCCTCAATGTGAGGAGTTAAATGTTTTGAAGGTCGCAGTTTCTCTCATTGATCTTGCAATGTTTGTTAATTACATTGTCACTGATGTTGTGAGAGATAATTAAGCCACTATGTTTATATGCATAATTATGTGCACTCCACATCAGCCTTTGAAAGACAGCGGC------------------GAGAGAGAGAGAGAGAGAGAGAGAGAGAGAGAGAG----------AAAGAGAGAAAGGGAGGGAAAAAATGTTTTAATTGTGAGCTGAGCAGAAACATGGCAATATAGATGCCCTAGTTACAATCAACAAAGAGC----------------------------------------------------------------------------------------------------------------------------------------------------------------------------------------------------------------------------------------------------------------------------------------------------------------------------------------------------------------------------------------------------------------------------------------------------------------------------------------------------------------------------------------------------------------------------------------------------------------------------ATATGATATTCCA-TTTCTGTCTCAGGACAGACTTTCCCCCTCTCATCTAAGTGTATCCAGCGCAGGTTTAATGCATATTTCAGCAAGCCCAAGCAGGGTGCCTTAGAATTACCACTTTACTTGTGGGCCCTGAGGCCTTGGAGCTGACTTTGACATCAAGAGAATATGTTTGGGAAAAGGAATGTGCGGCAAGCTTTCACCTCCAGGTATTTATCTTCTAAGGTGGGGTGGACTAGCGAAGGAGGTGGTGGGGTGGCGGGTGCAGCCAGGCTATGTCATGGCAGGTCGAGAAGAAACAGACATGAACCTGTCTTAGTGCTGATCCGTGTCCCTGCAGACTACTATGG-TGCAGAGGTTGAGTGTGATGGAGCTCCTATGGCCACTTTTCTAGGCAAGTTCAGCAGCTTCTGTCAGCAAAACAT-CCCAAATTGCTGCTCACAGAAGCAAAATCTCTTAAGATAACCGGCATGCTGTTTGCAAACGCAGAGACAATGCAGGCTCATTGAGTGCAATCCAAAAGGAACCACGTTATTTGACTTGGGATGAGTTGCTATGAAACACAAAATACA----------------------------------------------------------------------------------------------------------------------------------------------------------------------------------------------------------------------------------------------------------------------------------------------------------------------------------------------------------------------------------------------------------------------------------------------------------------------------------------------------------------------------------------------------------------------------------------------------------------------AGCCTCACGGTAAGACAGAATTGGGCATTGTCGCCAAGCAGAGTAGAGCAGAGCTAGCCCCCATTCTGTTGATCTGAGCAGGATCCCGGAGAAAACAAAACTGCATTGTTCCCCGCAGATGGAAGCCAGTGTCTCCTGGGTAACAGCATTAATCTCCCCTTTTCTCCTGCTTCCTCTCTTGTCGGGGCCATAATCGGTGGGCTCCTTTCAGCAGCCGAGCCAGCCTCAAAGCCCAGGCTCCTAACTAGCCTCCTAATTAGCTGCAATTACAATGAAGACAACATGATGAGATAATAGAAATTTGCAAAATAATGACATACCACGGGAAAATATTCCTCCTCCCCAAGCACCATTTTTTTCCCTCCGGGAGCGGCACA-----------------------------------------------------------------------------------------------------------------------------------------------------------------------------------------------------------------------------------------------------------------------CTCCCCCTGGCTTGTCATCCTCTTAA-CCCACAGCCTTGGAGCTCCTACCCCGGCCTCAGCTCTTCCCTCTCCCTGCCTCTCCTCCAGCCTGCCTTTCCCTCTACTCTGCCTCCCTTAGCCCCAGCCTTCTGCTCAGTGTTCAAGGGGAGAGCCAGCTAGGAATGCTGTGGCTCTAGACGTTTTGTCCAAGCCCTAGGTCTCTTTCACTGAGGCAAGATTAGTTCATACAAAAACTCAACAATACACCACTGAAAGCCATTGTTGATATTCAACATTTTTCACATAGCGGAGCAGAATAGACAATGCGGCAGCCGGGAAAGCCCGAAGCGGACTAGCAGGGTTGATGGCTGATGGTATCTTAGCTGAGCGAGGCCTTAATCCCTTTTATACACACACACTCACACAAGTATACACACTCTCAACAGCCTGGAGACAGCAAAATCAATACTGCTTGCTCTGTCTCTGTGTGTGGATCAGTGGGTGGATGAGTGTGATACGGAGAAAA-AAGAGAATAGTACTGTTTGTACC--------------------------------TGCCTGTTTTGTAA-----------------------TATCCTAAATTGTTTTATTGTAAGTTACGCCAGGAGTGCTTGATTATATTAACCTCAGCCAAGAGATGAGTC-AAATCCTGTGTTTAT-----TTTCATTTGTGAAACTGTTTCTGTTTTAGTTGTTTTGAATGCTTGTGCAGTCAACA------CTTTCACTTTCTGTGTATAGCTGGTGTCAAATC----TCTCTCTCCTTTCTCCCACAGTCTCAGGGCTCACCATACTCAATGAGCGGACAGCGCAATGTCAGAGCGCTCTGGGCAAACTGCAAAGGGGAAGGAAGGCAAAACCAAGTATGCGTCTCTCAACCTGTTTGATACATACAAAGGAAAGAGCCTTGAAACACAAAAGCCTGTTGGTGAGTATCCTGCTTCTGCCATCCCCAAAGTT-AACTCACACCCAAGCTTTTAAATTTTGTTGTATGTGTACCTGCAATGAGAATGAAGGCATTAGATTTGG-----TTTGGTTTTGCAACATATGTCTTGTTTGATGGGTTGAAATATCTGT-CCTATTATGCAGGGGT----------------------------------------------------------------------------------------------------------------------------------------AATCACATCCCTGTTTAGAGCAGGCGTCTGGCACGACTGGCCGGCTTCAGCTCCCCAGACCACCACCTCCTCCACT---GCCGCCTCCTCCTCTCCTCTCATGCTCTCCATCCCTCATGCCTGTTAAAGGCTTGTCCTGCAGGGCCTGGATGCACTTGTGTGGTACAACAACAGAGAAACCGCCCAAAGCTCTTAACAGCTCTTCCTCTCCACTTCCTCCCTCCCTCCATCTCCACACTGCT---------------ACCACCACCAGCTC--CTCTCTCCCTCTCCACTCTGCTCTGTCTTTCCCAGCTGCACCGGCGAGCTGTTCCGTATGAACTGCTGCCAGCTGAAAGCCTGCTACTCCTGTGAGATTGCTATTACTCAGTGCAAGCAGGGCTCTGCGTAGCCAAAGGGCTGCTCTCCGAGCTGTAGATCTCCATGTTGTGACTTGTCAACACGGGAAAAATCGTTACCAAGGCTGAGGCACTTCCATTCCACACAGAGGGGGTTCTGATTGCGACCAGGCAGACAGGCAGGTACTGTACTGGAGGTATTAGGACGACTGCCGTTGCCTGATTTTGTGCTGCAGAGGATTCTCTGCTGAG-AAAGAAGGCACTTTGAAATTATTAGATAACTGACATCTTATGGAGTTCGTGTGAAAGACACACGGATTTCCACCC-------TTCTTTACCAGTTAAACCAGTATCTCTGGATAGAACACACTCAAGTACAGCAACAGGTAGAGTCTCTGACCGCAAACTCTTCCGTGGCTCCTCTGAAAATAATCTCTCCCCC-------------TTTTTTCTCTCTCCGTTTATCTCAATTGAGTTTCCAGCCC---------------------------------TTTTGTTCGCTCTTC-TTATCACTTGGAA-----------AAAGGTGAACCCTCGTGTTATTTTTATTTTAATCTTTGCTTTAATTGTAGTTTTTACCCTTGTGGTCCCTGATGGCTTCGCACAGTGATACTCTGGTGGTGTTCTTTGGGGCAACAGCTGGTGCAAATGGGGGTAAACTGGGTTCGGATGAGAGGGAAATAATTCTCTTGGTGTGGCAAATTGTGGATCTACATGAGAAAAAGGTACGGACCTTTCTGACCCCTTCC-------------------------------------TTCGTTGTAC---GGTTTCTTGTGTAGCCAGAGTGTTTGTGGCGTAGTGTGT----------ACCTGTAGAAGAA-GAGTGTTTGACATTTAAATCAACATGGTGTG--------CTCTCTGCAGCCGTGCTTC-ATGCTAGCTAAC-GCTACATCAGCTCTCCGGCGTTAGCTCACCTTTT------AACAGGTGTGCGA--CTGAAACGTAACGAGCAGCGGAAAGCTTTAGCTTCACCTGAAGGAGAAAAACACACCTTTTTGGTTTAGC-ATGTCAGCTTGTC--------------------------------------------------------------------------------------------------------------------------------------------------------------------------------------------------------------------------------------------------------------------------------------------------------------------------------------------------------------------------------------------------------------------------------------------------------------------------------------------------------------------------------------------------------------------------------------------------------------------------------------------------------------------------------------------------------------------------CCCACCAGTTTGCG-ACCGGCG--TTCGTCCGCCCTCTCCTT-CCCCTGCCTGTGTTTGCAGGTTTGCATCTGAATCAGGGGGCCGGTGGGGGCCC-GAGCGCTCTCGGCCACGTGGACCAGATTGATGTCATTGTCTCGGCACACTGACCTTTGCTGTAATACCCACGGCAGACATCACAAACTCTCACATCAATTTAGCCCAATTGGATGTGGCATGTCTTGGCTAACTCAATTTGTGGAGAAATGCACCTGTCTCTGCCTTCCCTCCCTATAGATTTACTCAAGGGGAG------GGGGGAGGAGGCGGAGGTATTGCAGGGAAGAGAAA--GAGAGAGTGAGGGGAGGGTTTCGGAGTGGAGTTGGCTGCTGATCCGCTACCCTCCTCCCTCCTCCTCCCT------CCTCCTCCTCCCCCTCCTCTT-----------------------------------------------------------AGTTTAATAAACATGACTTCTAACCACATTTAATGTAGAATACAGGGCTGGAATGACCATATGTATAATTACCTCACTAAAAACAAA-AGCATTTACAAGAAAAAG--AAAAAA----------------------GAAACAAAACAACAAAAATAGTGG---AAAAAAAAATCAAGGAGGACGTGTTCGCCGGGTAATCTGCCATCTATGTGAAACACTTTCAAACCAAGGAAATTTAAGATCTTCATCAAGGCGTCTGCATCCAAACATTTAACAAAGGATTTTGTTTCGACAATGTAGCATTTACTTTATGTCCACTTCACATTACTGGCCCTGTGCAGAAGAAATACATAGAAGATACATTGCATGTTAACAGCGGAAACAGTGGACTCAGCTTCCCAAAATAAAAATCTAAAAGCCTGTGTAGGGAGGAAGTAG-TTTTTTTTGGTTAAGTTTGAGCGGCTGCTGCGGTCACGGGAACCCTGTGGAAACCTGAGGAGGGAAGC-GGGGTTACGGTACAAATCGACTGAGTGTAAGTGAATGTGGAGGGCGGATTCTTATC-----------------------------------------------------------------------------------------------GCAGGCAG-GCACAATCATAA--TTTAAACAGAG-AAAACGCATGCA-AGCCACGGC----------GCCTTACTTACTCTGTGCGCTGCGCCGAGTCTCCGCAGCTTTAATTACAAGCCCTAAGTTCCAAGTCGCACA--TAGTGTCAAAA---AACCTGCGACTATTTCTCAGAGATTCCCT-TTAACAAGTGGAAACTTAGTGTCCTCCTGCACCATTTTATACATGATGAGCCGTCAGTAATGGGATTATTAAACAAAAACGTTTCAGGCGCTGGCGTTAACCTTTTTTAATGCCTAATTAGGTTTTGCAAAGAAATAATTAGATTCTACAGTGCTTACACTGCCTATATTTTCAAATGGCATCTGCAGCAAACACATCAT--CCTGCGACACTCG--TTGCCAATAATCTGCGGA--TATATGCGCTACAGTAGCAGTCGGATGTAAGATTTTAAAACATGTTGGGACCAAATAAGGTGCACTT-AAAGCTAAAA----TAATTATCCGGCGCAAGCTATAGGACAACCTGCACAAGGAGCATAGTCTGGGCAACTGCGCCCCCTTGTGGTGGATCTGCCACTGCAGCAGGAGAGCGT---TGGGAAAGAATAGCAAATGAAGCTGCACGTT--------TTATATACGTCTGTCTG--TCTTTTTGTCTAATTACAATATCAGAAAAATTAAAG-TTAAAAACTTCACTTCTGGCATTCCTCGGCCACCTTCCGAGGCGCAGACCGGCTTCCATGCCGCAGACTGCAGCTCCTCTCCGGGAAACGCTTCTTTCGGGCGACGGAACGCGGCGTGGAAACCC-AAACGCACCGAGGGGTTCGGCTCTCAGCGAGCCTCCC-CTGAAGTCGGAGATGCACACATGAGGTCTGTCTGCCTGGGTGGTCTCTCTACTTTAGTGAGCTGTTGCTAAGCAGCTAATAATAGTCGTGTTTGCTGAGTAATTTTTGCCCTTCTGGAACCAATCAGATGCGAGAAAGTCCTGCGATCTGACAGCCCCAGAGGCGGGATCTCCAGTC--TTTTTTTTCCTCCTTTCACCCCTCCTCCTTCTCTGCCTCCAAATGGAGAGAGGTCTTTTTCTCCTCTTCTATTGAATCTCAGAGTTGGCCGTGACGCGCGGCCCAGGGGAAGACCACATAGATCTCACCAGAATGCTACGACCATCGAGGTTTCTCACCCGACGACTCGTGTATGGGAATCACTCCGTGCGCCTCGCTTTTTGAGAGAAACTTCAT---------------------------------GAAACCTTTTTGCTTGTTGTTATGAAAAATAAA-----GAGACAAAACAGCGCGGTGATCTAAAATATTATCTCTTCAATCATATCCTTTTCCCCAGATATCTTCATTTCCCCCCCTCAACCTGCCCTCCCTTTCTCTGTCAGTTAGTCTGGCAAACAATCCCCTTGTTAGCAAACTGTTAAGACAGCCGCTTGGTACACAAATTGCGCTCGACCAAGCGAATTTGTTTTGCAAGGGTGACCTGTTTAATCATCTCATTTTCTTTGGCGGACATTTATTCATCTGGTTTCCACGGTTACAGAGAACATTAAGGGGCTACAGTAATAAGGCTGGAGAGTCAAACAGGTAATAAAAAAATTAACGCCATTTTCCAGCAGCCGAGGACAGTGGGTGAAATGAATCAAGGGAGAGGAGAGGGAAGCAGCGGGGGGAAGCGGGGCGGGGTGGGGTGGGC--TCCAATATTGTCCAAACAATAAGCCTTAGCGGTTATTTTACTCTGTAGATCAGGTGGTGCTGTTATGGACATGACACTTTGGGCACAAAGCAGGAGAGATAAAGCTTTTAAAG---------------------------------------------------------------------------------------------------------------GAATATAAATTGAAAGCCTCAAGCCCTCTCCCTGAAGCTAAACTGTAAATAATAACTCTAAACTTTTTTCTAATCTTTGGTAATTGAAGCAAATGGGTTTTGCGGAGAGAGATTTGTCGCAGGGAAACGTACATACATTTTTTTTATTTACGAGGAGGCGAGGGCTGAGCAGTGTAATGAGTGAAAATGCATGCTTAATTTAAATGGCGAGTGTGTCTGTTAGGGAATGCATTAGAGTCTGCAGAAGAAGCGTAAGACATATTAATTGACAGACAGGAACCGCTGTCTCCGAGGTTGATACAAGTAATTTATTACTTCAGAAACGAATGCCACCGCCAGAATGTGCTTCATTAATTTCAAATTTAGTTTTAATTTCAAGCTGTTGCCCCTTGAGAAGAATAAGGTGGCAAGTTCTGTTTGAAGAGACA-TTTTTCCCCTCTCCCTCACTTCATCTTTCTCTTTCCATCCTCCATCTC--TCTCTCTCTGGCTGTCTCTGATTTTCTGCAGTACAGAACAAAGACCTGGGGGTGGAGAGGGAAAGGGAGGGTGTGGTGACTTGATTCCAATTTGAAAAT-TTGTCAGTGTAAAAGTGGGAAGTTAGAACAGAATTACTGGAGT-GAGCACGGCTGCAGACC-CTTATGTGATGCCCAGTTGGACCACAGGGGGCACTGATGTGATATGTGAGAGAGAAACAGACAAGAGTG------------GAGAGAGAGTGTGAGAGACAGACGAAAAGAGAGTGGGGGGGG-GAAAGGGAGAGAGAC--AGAGAGGGAGGGAGAGGAAGAGAGATGCAATGAGGCAAGGCTACAGGGATGAACGCAAAGCGTCTCTCTCCCTTCATTTTTTCAATATCCCCTCCTCATGAAATTTCATTTGGATTGTAAATGTTCAGTAATTTACCATCATAAATGTGTAATGGGCCCCTGAATCCAATGACATTGTGCTGGCTAATCAACTCATTTGAAAATGAATATAGATCTATTAAAGGGAACTCAGCATTTCCCCTTTGTTGAGACTGGCATGCTGTCAAACATGGGAACACTTCCTAAAAGGGGGCTTCTGGAGCGAGGGATCCTCATCGAGCATTGGGGGAAAATAATCTACTCATCAGATGTTTTGATCTTAAATAGAGATGATGACTTGAGATTAAGTGCTTGAGCTAAATTCTGATTTGTTTTGTCATTAGAAAAC-TGACGTGTAATCGACGTGAGAGAAATGGGGC----ATTACTCATCAAGTGATTATGAAACTGTTGGCATTATAGAAATCAGAGTGAAAGAATAGAGTCAGGAGGG-AAAAGAGGGAGGGGGTTGGCAATTTGTTCTCAATGGACAGCGGATGAAGAGGTGGCAAGTTAAAGTCTCCAATCTGAAGGGTCTCCTTGTAAAGCTAATTCCAGTTAATGGCCAAGAAACAAGCCTGCACTAACCCCACTGTATCTGACATCCAGGCTCCAGGTAATCAGGCTGACATTAATGCAGGCTCCAAAAGAGACACCTCGTCATCAGGAATTTTCCTCATTGGCACCGAAAATGCCAGGCTGCACACCTCTGACTGCGTGGCCCCCACATCTATTAACCTTATTGATTTGGAGCCCTGCTGAGCCCCTCCAGAGCTCCCGCCCCCCTGCTGCTGGACTGAAGTGGATCAATCCTACGCCGGGGGCCACAACTCGATAACAACCCAGTGCTCCGAGACTACTGTTTACAACCTGAAATGAAT--------------ACACACATAGATGCTGCTCTGTATATTCAC-TGCTCATCTG-CCGACACTCCC---------------------------------------------------------------------------------------------------------------------------------------------------------------------------------------------------------------------------------------------------------------------------------------------------------------------------------------------------------------------------------------------------------------------------------------------------------------------------------------------------------------------------------------------------------------------------------------------------------------------------------------------------------------------------------------------------------------------------------------------------------------------------------------------ATCATAAAGCCCGAGTTGTGTTGTTGAT---GTGTCATCCCGTGAAACCGCACTAACTCTGATCTGAA-CGAGTCTTCCCAACACTTGGCCAGAGTTCTCCTCCGGGATGCTCCTGCGTCACCGGCA------CCGGCGTCCATCTCCAGCCAAACGTTCATTTCCTTAAAC--GGGGGGAGCCTCTCCGGTCGATACCTTTAATTGCTCCCGGGTTCTATCGATACCGACCGGTTTTACTGCTCCATCACGAGCCACTGGGAACGGGTTGCCCGGGAAACGGCCGCATGGCAACAGGATCAGAGCCTGGGGGTTGTCTGCTTCTAGCTCTGCTCCCATTTTGCATCGCGTCTCCTCACTAGATGGTGTGCGAGCCACTGGAGAGTACACTTCC-CCGCGCACGCAGCTCCGCATCCAGCCCAGCGAAAACCGGGGGAACCGGACGGAGGCGCGTTTCTTCTTC---------------------------------------------------------------------------------ACGGGGCTCCGAGGCGGAAAAAAGTGCGGACACAAGACTTTTTAATCAAATAATTTATAAACTCTATAAATAAATGTAGAGAGAGGCGAGGGGGAG-AAAAAAAAAGTATAAAGGAGGAG-AAAAAATGGACGGCGAGTTCAAAACAGCTCATCAAAAACCAAACATCTCTATATATCTGGCATGGCACCCGGCTACTGCGTCATTATATTAATTTGTGAGAGGTGCAGTGAAAATTACACTGTATGAAAAATGGCTGGAAAATTTAAATGATACAAACTCATCTTATTAGCGGTGAAACATTAAAAAACAAACAGGCCCCTCTGTGTCCCGCTAATTTGTCTTGGGATGAAAGGCGTTTGATGGATGGATCTTACCTTATTCATAAGCGAGGATAAAAGAGATGTATTCCCTGGTACAGGGTGTCCGTTTGATTCATTACTGGAACAAGGAAAATGAACAATGTTTAGTCAAGATTTGCATGAGAACAGTAAATATTACTATTTATCACGCAAGGTGTGCCTGTATAATGAAGAAGAAAAATGCTGTCTTCTTAAGAAATAAGATCTACTGTGAGTTGGGGGGAAGATTGGAGTTGAAGGTTTATGTAAACATCCTGATCACACAAAAATGGGAGAAATATATTAGGGATTTTATAATTGGATGCACGTTCATATGA--------------------AATTATAAATATGTGC----CATACATGTAGAAATCATCTATCAATCAGAGGAGCTTTATTTCCTTGTTGGCTTATTTTGCAGAT--------------------------------------------------ATGATCTATCTGTCTGCCACCCGCACAATGGCCCACACCGCTGTTCGCTTTCATTTACAGAGTGCCAGTCTCTGAACTCCCCTCATCAGCCCTTTGTTCCTGGCTGTTTCATG-TTTTTTGGGGAGTTGAATGGCGTAGCTGTGTATGGGATACTTTTGAGCGAGTGGTTTAGAGAGACAGCTAGAGC-AGGAATTTTCCAGTGCAATACATTATGAAGATTTCACTTTCTGCCTTTGATTCTGCACTGACAGTTATCCTTCAGCCCTCCTTTAAAGTCCCACTTTCAATCCCTAATGGCTGTCATGTCGCTGCGCTCTCTGGACTCTTACTCAAAGTGTCATTGGCATAATGGTCGGCAGCCGTTGGCCTCTTTTGATCATCCATGCTGTGTGCGAGAGCAACTGGAGCTGAAACACTGAGGTGTATGAGGTGTCTGTGTGTGCGCGCACTGCTTGCGCCTCTGCTCGGCTGCCACTCCCAGGCAGAGCTCCACGACCGGAAATCTAAAATTCACTTTCAAATAGTTTTCCTCCTGTTCTTGGTGCCTAATAGCCAGGCAGTGGAAAGTGTGTGTGAGTGTGAGTAAAATGT-AATATTGGTTCAATTGGCATCGATCAGCTACATGTTCAGTCTTGTCAGAGCATGGAAAATGGACTT-AACTGACTTTCTATGTGACATTTCACATTAAATCAAGCGCTACACCTGTCATCCTTCATGTTTAACAGTTAACGAGTCCATTATTGTTATCTTCACCCAAATATTTCTCTGCATACTAAAGAGGAAAGTTTCCTTCAATCCCCCAGGCGTTAGTCTTGGATTTGTGTTGTTCTGCAAGTCTGCGACATCATCCGAACCCCAGGAGCCTCTTGCTCAGTCTTGACGGATCCTCACTCTGCTGAAGCCCAATACTGTTCTTCATCTTGTGTTGTCACAACCCCCCTGCTACCTTGATTCACTCTTGGTCGTTGGCTAGGTTTTGGATTTATTACTTTCGAGGCCGAACAATCAGTGGACCAGGCTGTCAACATGCATTTTCACGACATCATGGGCAAAAAAGTGTGTAGTTGTAGTTTTATTTTACCCTTAAGATCAAACAAAGGCTTGGGCGATGGAGCGAGAACTACACTATGATGCTGTTTAATTATTAAATATTAG--TTTCTGGTGGCCTCCCATTTGTGAATGCAGCATCATACACAGCACAAATTCAGCTTTTAACATCTT-AAAATAATCAGGCTACTAACATGATTTACTTGTCTTCATTTTTTAATTGCACCACATACTCCTGTCACACC-TGTGCTTTCATAGTTACTAAATGCACTCGTCCTGCACTTGCTGTTATATTA-ATCCTGAGCGGAGAAATGCCACACAGTCT-TTTTTTTTCACACAAGCTTTGTCAACATCAGCCTCATCAGACACGGGTCTCGATACTGAGTTTCTCAAGT---AGCCACAGAGTCCAACCCTTCTC-------------CAAGCAATGCGTTGCCAAGACCAAACAGCA-AGCACGACTATTTAACTGGTAATCATCCCCCC--TTTCTCCTATTGC----------------------TGTGTGTTTTCCATTGCTACTTACCA--TTTTCCCCCTACGCTGTCCTGGAGATAGAAGTGTCTTAATATCCACTCACTCCAACAGATGCTGGTAGGTAATGTGTCTTGTTTGAAGTCATCATATGAGAACTTCTGCTGTGCTCAGTAGATCGCCCACCACTTCGCTGACTTATGAATCTAATAACCCTTTGCAATATCGGCGTGCTTAAACTCTCTTAGGCAACACCTTGGTGGCTCTACAGTAAAAGACAAATATCAACAAGCCGGGCTTGTCAGGGAAAGCTTGTACAGATATACGTAACACCCTCGCCCGGACAACGCCATTAGGGGTCTTACGTGATTGAAAT-----------------------------------------------------------------------------------------------------CCTTATTCATTCATGAGAGAAGCACCGGATAAATAAAAAGGTTCATTACTGTGCTAAAGTGTTACTAATGACATGTACCTGCCACTGAGCACCTCCGAAAATCTAATGTGACACACTAGAATGGAAAATCTATTCTGCTGCACCAAGGCCTCCAATGGTGCTAGCACATACTCTATGGAAATTTCTCTCCGCTTGCCCTCCAATTGTGTCTCTCTAAAACCAATATTTACAATCCCATAGCCATTATGTCCTACTACGCCCTCTGCGCCTGCTGTTGCGACCTCCATATTAGCTGAAAATTGGACTTTGCAAACTTAGCAGGGGAGAAGAAGACTCTTCTCGTAGATGAGAGGGGGCAGCACCA-GGGGGACTCAGCGTGAGGTGTGGGGTGCTTCTCGACTCCCCGCTGCA---TGCCCCCAACCCGAAAGCGACAACACCCAGCAAATGCTAAAC-AAAAATACAGACA---ATCTCACACTGCTGCATTCCATCATTCGGT-CTCTTCACGAGCATACTAATGAAATGCT-------AATAAAACATTAACGGACGTCAGACTTTACATTAAGGCAGCGCTGAAAA--------TTTTCTACTTGAGATATGAGTTCAAAGATTAATTAATACATGTAAATTATGCAAATTATGCCCATGCAAATATTTTATGAAGACAATTAAGGGATCCATTAATTACAGTCTTTTTTGCTTCAGTGACATTCATTCATTTAATTTTAATTTCACTTTAACTGTTTTGATGTTTAATCTTGCAACAAAGAACTTTATCTCTGTGCACAGGGTCGTGTAAACTTGCCGAACACATCGAGTGGGGAA------GCGGCAGGG-----AACCGGAGGAGATACTGGGGGAAGATA--TTCGCATGTGCACCGTTGCCAGGCAGT--ACTGGCGAGGTACAGTCCCAGTAGCTTGCCTGCCTGTGAAAAGAGCCACGTTCCCTCTTGGACCCGATTCAAAACACTGTAAAAGCAATTAATAAACACAGACTGTGTTAATATCGCAGAATTAGAGAAGTGTGACAAAAGACAAATAGAAATAATTAGTTCTCTAAAATTATGCCCTCATTATTTTTTTTCC-------CTCTCCCTCTCTTTCTCTCTCTCCATTCGCCTGCCTGACTTTGGAGTTGAGAATATACCCACACATTTCTCTCGGCTTTCATGCGAGTGATAGGCTTGTTTTTT-------CCCCTTCTGCTTGTGTAATTTATCAACATCATTTTTTGCCATTTGAAAAATGGCAGGCAGATATAAATGAATATTCCTCACCTGTCTGCTCATGTTGACTCCTCTTGTTTGGATTTCACAGTGGGGGAAAAAATAAAGGCGTATATTTACTTTTAATTGAAAGGAAATTAAAGACGCATCCACATCCGCATGTGACAAAGGAAGATCACAAGGCTTGGGAGTGATGATAGCTTTTGTTTAAGATGGATTTCATAAAGAAAACCCCCCACTGATAATGATG-AAAAAAAATCTTGGACATTTCTCCAAATACAATTACCTCGGCATCACCTGATTCAATCAAATGCATTTGCATTCTGTTTGCATGCAGTGTTCCGTGAACCGGTAAACAAGGCAGGCAGAATAAATCTGATGTGTTTTCATGCTTATGGTTGCTCTTCTGTTTGCTACATTTTATTCTGAGTATTTGAATTTTTATGAATTGATAAATAACTGCACAAACATACGCATAGCTGTGTGGATGGATGTTCTAAAGATGGAGGGGCATATTTTTGCGAACCAAAAAAGAAAAACGGAGAATGTTAGTTCATGTTTTGAGACAGATGTTGTTTGGCCAGCAAGCATGGAGATTAATATTTGACTGTGTCTGATGTGTACTTAAGAATGTATCAAAGAAGATGCATCATTTTGGGGCCTACCAGAGGATGTTGCAGCTGGCGCGATGACAAAAAGAAATATCTCTGCTCTCAATCTCATATACAAAGTCCTGAAAGTCTTTTCCTTCAGTAGATGGTCCTCAGAAGCCATTTGCCCCTTCCAAAATGGCACCTCCCCGTGGTACATCAATGTACAAGTTCTTCTCTTTGACCTATGA-TTTTTCTATGATGAATCCTGTCTTTCTTTGCCAGTAGAGTACAG-AAAAGTTCTTATTCTCTTTCTCTCTCCTTTCTCTTTCCTGTAGTACCTTTATTTACGTACCCTGTTAAATCTAATTTGATTCTTCTTCCAAAGCCCCCAGCCTCTATCTACTCGTACTAATGCTTCTTCTTTCTAATCTTATTTGCATTCATATTATCCACCCAGGTGGTACACCAATAAGAGGTAAGAGTGCTGAACTGACGTTCACAGAATGAAAATAATACAAATTCATTCTTGCTGTCAACCCATCCATTCACTCGAATCACCTCCATTTTTGTCCTGTTTACCAAGACCAAATCCCATTATGTTCATATGGACCTTCCTTCTTATTTGTCCTGTTTCGTTGACTAAATTTGTATTCCATCTTTTTTGTCTATGCTTTATTTCCTCCTTTGTATTCTTGTTTCAAGAGCCTGTTTAGCTCAGTTGTGATATGCTTGCCCTGGCTCAAATAAGCATATCCAATGACAATTA-TTTTTTAAACTATACTTTTACGTTCATTTTTGTTTTCT------------------------------------------------------------------------------------------------------------------------------------------------------------------------------------------------------------------------------------------------------------------------------------------------------------------------------------------------------------------------------------------------------------------------------------------------------------------------------------------------------------------------------------------------------------------------------------------------------------------------------------CACTGCTCACAGCAACTGGCATTTAAAACAATTAAGTTTCCTGTCAAGTCCCTGTGATGAATTATCCGGAAGCTTTACCCGCTGTAATTCTAAATCTTCCCAACAAGTGCCTTTGTTGTAGAGAAATTAATGAAAACAAGATTGTCTTTCATAGGAGCTGATCTAACAGCGCGACAGCCAGCTGCTCTTCTTTGGGAATAAAAACAGTCAGCATTAAACACAGCTCACACAAAATACTTTTTTTTCCACCACTCGTGTGGAAAACAAATCAGGCGGCAGGCGCAGTGGCCATCTGTTTTGTTATTTGATATGTGTGAATACATGTTGTAATGACTTTGTTTGTGAATCACTCTGCGCGGCAGAACACACGAGAGCTCTCGAAGTGCTGGAGTGTTCAAAGCTAATCATATAATTGGACACAATAGTCGATGACAAATGGAGACGCTTGGAGCCAGCCAGCTGGGGAAGTGAATATGTAATCATTGTAAAATCATATCATTTTTGCATATTTGAAGACAGCTTAATAGAGTTTGCGTGTCAGCACACTATCAAATGATGATCAGAGACAGTGTTGCTGTATTTGTTTTCCGAACCGCGCTT-TGTTGGACCATTTATCTCCATCGTGATTAAAAGTGCTTCTCAAGAGTTTGTCTGCTATTGGTTCA-TTTGTGTTTCATTATGTTCTGAACGCTGAAAGCAGATTTGGGAGAAATGACC-------------------------------------------------------------------------------------------------------------------------------------------------------GGG-----GGGGGGTACAGCGGAGATAAATCATTAGAGAGCAGGTTATTGGAAATGCAGGGAGATAAAAGAGTGAAGAAGCCAGTAATTGCCTTAAAGATCAGACTACAAAGCATTACTTTGGATTTTACAAGGCCAGCCAGCAACAAAAGAGCAGTAATTTATGAGCTCAGTGTAAAAGAATAGCATAATTACATTAAAAATTAATGCTAATGAGGGCTAAAATGGGGAAGGTGGTTATTATGAAAGTTTGTATTCATCTTCCCTGGGTTGAATGATGGCTAGTGGCTTGATTAATGGCTTAATTTCTATCAATTAGCAGGCAAAAAAAATCTCCACTGAGACAGGCCTAAATTGAGCATTGAATTACACATCTTTACCACGGTGCAGGGAGAAAGGTAGGGGGGGCA-GAAGAGGGAAAGGCACTTTATTGAAACCTGGGAAACCACCTAAATGAAAATATATTTTCACCCTGTTTTCAATCAGTCTGAAACAGACAGTTAATGGTCGCTTAATCCCCTGGACACATCTCCAGCTCCCTGCTCTGACAATGAAGCCAATAAAAAGCTTCCAAAAA-ACACATTCTCAGTTGTTTTC-TTTTTTACTAATTTCTC-TTTTTTTATTATTTCTTTTTGTCTTTACCTCGTCTATTTCTCATGAGTTTTCTCTGATAGTGATCCTGTTAAATTAAGTGCCTGGGCTTTATCCAGAGCCCTCTCACCGTCACTCCTTTAATTTAGTCATTAT--AATTAACCATTAACTGGTGTCAGTTTCTGGGCCACTAACAGGCCCACTCAGTTCTGCTTGTCTGCATTATCACAGTTTGGGGGAGAAAGTAAATTATAATGAAGGGCTATATAGTCCAATTACTGATAAAAGCAGCCAAGTGCGCTCCTTGTAATTAGGTGCCAGTATCCCTCCCTCCTTCTCTCTCTCCTTCTCTCTCCCTTTC------------------------TTGTAGTGACATGTTGGAAGGGAATATATGCTTAATAGCTATTTTTATTACTGTTAACCTCTTAGTCATGTTCTTAACCCAGCGACTTTCAATCACAGAGACAAGGGGATGCCACAGAGAGACCTTATCTCACAAACAATCATTTTATGTGCGGTTTAGGCCCTCCTATAATTGAATACAGCATACGCTGTGTATTGGAGGCAAACTGTGATCAGTGTCATTTATGACTAGAGTGTCTGACTTTGCTCTGGACATATTGCTTAGACAGAAGGATGGAGCAGCAAAGGAAGAAGGGATAATTAGACGAGTGCAGATGGGTAAAAAACTAAAACAGTCACAACCTGCTGTGTTCTCCATGTGCCTGTTGTGTGTTTTCTTGCGGGTTGCCAGGCTCTGCGTACTGTATGCATTTTGTTGTTTCCTCCCGTCCAGGTCGCCAGCCATGGGGAACCTCATTAAGGTCCTTGGCAAGGATTTAGAGAACTGTCCACATTTTTTCCTGGACTTTGAAAGTAAGTGAGCGCCAGGGTGTGTGCACGTGTCTGTGTGCTTGAATTGTGAGTGCATGTGTGTGGAGCCGAGGTGTGCAGTGGGAGGTCGGCGCATGGGGTCAGGGGAGGCGTGTTTGGAGGCGAGCTGCTGAGCTGTTGATGGTGTGATGGAGTGTTGTTGAGGGTGTGGTTTGTCATTATCAGGAACTCTTTAGTCCCACTCTCAGCCCGATCATGTTCTACATACGGATGTACGTTCCAAAGACAAATGCAGTGATGCAAATGACGAGAAATCTATAGAGGTCGGCTTTCCTTGTCAGTGCTGATCAAACTGCACTCTGATGCTGCCCCATCTTTATCTCCATCTCTAGCCAGTGGCATCTGTTCCAACCTGCCAGACAAGAGAAAGATAGAGAGAGGGAGGGATAGAGAGAACTTAATTTCTAGCAAATTAATTTCCCATCCACGCCTCCAGAGCTTACTAGCTCGTTCGCTAGCTGCTGCGGCCGCTGCTGCGTGTGTCTGCTGAGTCGGAGCCTCATGCATAATGCATCAGGTTTAATTGCAAACCCAGAAACTAATGACTTTGGACTGGTTAACAGCAGGGGAGCCATACATCTCGAGCAAACTGAATGAAAAATCAGCTCAGAGGAGAGAAAAAAAGGAGCCTAGCCCCTAATTGATGAATAATTGAAGCGGCGAGCTACAGGGCATAATTGTGACATTTTGTTTCAATCAATTTCCAAGTGGTGTGGGCGAAAGTGCACTTAAAGGGAAAAGGCAGTGACAATGAATGAGAAAGAAAGAGAGAGATAGAGCGAGCGGATGGTGGTGGAAATGGACGTTGTGTCTTCAGTCATCGCAGTGACATTTTCTGGGGCAAAAGACTGGACTCGACAGAATGACTTTTCTCTCTATCTCGCT-CTCACTTTGTAGG-TTTTCTGTCAAACTCCTGTAATGC---------------------------------------------------------------------------------------------------AGTAATAATTAATTAATAATGCATACAGAAAAGCTTTTGAAAGTTTGGGCAGCATTTGGTCCCCATGTTTCAGAAGAACAGTGCATACTGAGATCCCTTTTTCCTTTCATCTCTTTCCCAGTAAAGGCAAGAGAGGGGCTTATCCCTTCTGTTTCCTCACGACTTCCTCTCTCAAATTCCTGGCCTATTACACAGCTCTCACATACCAGAAACAAGATGCCTTTTTATACTGTCAACCTTTTCATCTGAAATGTAAATTAATTCTTACTCAGTGTGCCTTGACGAAGATCAAAGTGGGCACATTAACCTTCCCGGCCCCA-CCCCCCCTCCTTGGAGCCTCTCACTGGAGGACAAGGGAGGGTGCCAAAAGGGGCAGGAGAGAGGAGGGCAGGGGGAGGAGATTTGGCATTGTTTCCTCTGGCTCTCCTAAGGGCTGCCCTCATCTGGCACATGGAGCATCTCAGTCGCCTGCACACCTTGTGTAAATGTCCTCCATTAAACCCTTGTAAATTCAGCTGCAGCATGGTTAAACATGGTTTCGGTGTGAGGAAAGCCTCTCTGTCGTCGCTGTCTTTCTTTTTCTCACCCTGCAGAGAAAATAAGAAATAACCATAACTCCTTCCACTGCCAACCTGCCCTGCATGACCCCTGTTTTAAGTGGGTAGCAGGTAATTGCTGAGGCGGTGTTACCCATCAGCCTACAAGTCCATGTGTGCCTTATGTGTCATCTCTATTTATTATATTCTGCACGCTCCCTGGGCCTTGGTAATCAATTTCACAAGGATACAGGGCTGATATCAGCTGCCGTGCACATTATGAGGCGAGCCCTCCTCTTATCAAGTGCAGAATTGCCGGCTAGAGGTCATGAACAGATAAACAGGGATGTAACACAACTCCCCCACTCACCTGCCCCCCAGTGAACACAAAGGTGGGAAGGTGATGTTGTGAGGGGGGTACAAAGAACAAAACACCCAGCAAGGAAAAGGTTGTGACCCTTGTAAGGTGCCTCTTGTTACGCCCGACCTTCAGAATTTCATCATCAGTGCTTCTGTCTGCTTAATAATTCGGAAGCT-CCCGTCTCATCTCTCTCT-----------------------------------------AAAGAGCCAGAGAATGAGAAAAGAGGCAGAGGAAACTAGGAGGAAAGAATTCTTTAGGCCTCTTGACAAACATGTCAATCATTTTACCCTAACTGACACACACACAT----ACACACACTTGCACTTTCACTGCCGAAGTGAAATTTAATTGTTTTCCAGACCAGTTCAGCTAGACAGTCGACACCACAGCCCCA-----------CTTCCCCCAACCTTCACCACTGCTGAGAGAGAAAGGGAGCAACTGGAGGTCTTTTATTAGATATGATGGCACATTTCACAGCTCCCTGACTTACAGAAACCCAATCCTGCGATTAGTCAGCGCTTTGACGTTATCTTAAGTTCCTTGTCAGAATTAATTTAGTGTGGGTGGGCTGCTGTGGGGCTGTCTGTCTGTCGTGCTCCACTCCCCTCCGCTTGCCTACAGGAGGT-GGGGGGTTGGAGACAACGGGGGCAGGAAGATCCCTTTCAAATAAGCCCCAGCTCCAGTCAGTGCCAAACCAGCCGCATGAGAACTAAATATCTCCTCCATCAAAGGGTCCTATTCTGCAAGGGGAAAAGGAGTGAATGGGCTTGAATGAGCAGGCTGAAAACAAATCCCGTCTTGGCCCA------------------------------------------------------------------------------------------------------------------------------------------------------------------------------------------------------------------------------------------------------------------------------------------------------------------------------------------------------------------------------------------------------------------------------------------------------------------------------------------------------------------------------------------------------------------------------------------------------------------------------------------------------------AAAGGCTGTGACTCAGCTGTTTGCATGCAACATTTGAGAATAATGGATGTGAAGGCACACCAAACACGGACCTTTAAAAATGCATGAGCGCCCCCCAAAAACCTCCCTCTCCCTCCACAGAATAGAGCTATCACTGGTGCCTGTTATCTCCCCGAACCCCCAGGTAGAAAATGGTAATGATACCACTTAACATCGCTGCACATATGGAGGGAAAATGGAAATGCCAACAGCACCTCAACTATAAAGCAAATCAAATTGAAATATTAATCCGCTGATTAATATAACATTATGAGAGCCCATTCTCTTTGTTGTTAAACAACAAAGGGTTGCAAAATAAGCAACTGCCTAAGAGGTAAGGGGTTTAAAAGAGTCCCACAGAGGTGCTGAAGCCCCTCTCAAACATCATTACTCTGCATAATGTATTCCCTTCCACAGTGCTGAGATTTGATATTGATGTTTACTCATTTATTTTTTAATTAACGTTCGTTGTTAATGAATTCTTTGATGAGAGGCATTTTGTAAATCATTATCCTTGGAAGAGGAAAAAAGGGATGCATCGCTCTTGCCCCTTATACTCGTGACAGAAGAAAAAATGCGAGGTGTAAGGGG-AAAAAGTTGCAGCAGAGAAGTAGGGTCATTGTTTAAAGTTTGTTTTTTTCAAGCAGTCTGAG-AGGGAAAATGCCTGTCATCTTTCAGCGTCCAG-AAATATTGTCACAGCGTCACTTAGTCTCAGAGTCACGGGCCAAAAAAGTTTGTCAACCGCTGCTACAC-----AAACCATTCTAATTATATAAGGTACATGGAGTTCCTGTTCTTGATGATTCCTAACACTGTAACTCAGACAATTAACCATGTAGAACACCAGTGTTTATTGTGTGCTGTAAATATTCAGTCCACTGTTGTACTAATGCAGACATAAGGGTGCTTCACTATTGCTCCAACTGCAGGAGGCAAAAAGTCACCTCAGGTCGATGGCACTCAGCCTGTAAACAGGGCTTCCCGTAAAATCAATGATCTTCAGTAGGAGCTATCAGTCTGTGGAACAGAAATAGCCATGGCTGTGTTGCGTCTAAGACAGGGACGTACAGTGCTGTGTGTTTGCTTGAGTGTGTGCGAGTAGAGGAGGCTGATCACTGGCATGTCTGGGAGTATTTCTCAAAGATAGCAGAACTGAACC-ATGCAGCTTTGTCATGCATGCTGCTAGTTGATG-CAAAGAGAAGACTACAGCTTACAAGTGTCATAAATATAC----TTTTTT----ATGTGTGCTTTATGCATCAAACTAGTGCTAAAGTGAATATA--TATAACTCTGAGCTAAAATAATCCTTGCTGATTACAATATGAGAAAACATAAA----------------------------------------------------------------------------------------------------------------------------------------------------TATTATCAAATATGAAATGAAATGCAGCATCCCAGAGTAGGACTGAAGACTCTAATCAGAGAGCCGGGTGATCGGAATAAGGAACACGAGCGGAGGCAAAGACGTGACGTCACCTCAGCATGGATAATATTCTGCTTCTTTATTCACGTTATTCCCTTTCCTCCAGAGGACTTTTGCCGTTAAAAAGTTAGGCAACACAAAAATAGACTCGTGGATTGTGATGCCCATTATGACAATATAATGTGTTGTTGATCCTGTCTGCACATATAGGGGGGACAGCGCACTTAATTAGGGCCTTGACAAGCCTACTCTCCTAAAGTGATGAGATTAATCATAATTGGTGTCACTGTGAATTAGAGCCCGCTTGGATGACCGCCCCACTGGCAGGTCGGACCGCGGTGGAGACCCTTGGACACTGCTGCTAGCCGCAGCTTAGCCCTCTCTCTCTCTCTCTCTCTTCTCTCTCTCCTTCTCTCTTTCTTCCTCACTGTTGTTTCCTCACTCTCCACTTTCTTCACCTCTTTCAGTTCCTCCTTACCTCTGTTCATCCCTCCATCCACATCCCTTATTCCC-TTTCCTCTTTCTCC------------CTCTCTCGCTCTCTTTCGCTTTTCCTGGGGTA-TTTTTTAAACAATGTGTCCTTCATGTACGGTTGGTTACGGGGCGTACAGAAGGACATCATTAGCGCTGGTGGTTAAGCTGTAATTTACACCATTACCGAGGTAGGGGCCATTTTTATTGCCTAGTAAATTTCAGCTCTGAAATATTTAGACCATATGGCTCAATTTGTGTAATAACCTTAATTTCCAAGCACCCTTCAGCTCCCTTCAGCGCCGGCTGTTGTTGGCGGATGGCAGAGTGGTGCGTGTACACGTTCGTA----TGTGTGCCCGATCTGGATTTGGAGCACATTTAC--------ACACAAACACACACATGCAAACAAGTACGCAGAAACATAGACATGGCAAAAATGTTACCGCATACGCTAAACATAACCTTTTACACAGTCTCTTCTGCATGCCCACACCGATTCCTTTATTCA--CACACACAGAAACACACGCACGCACACGTATGTATGCATGGCGGTAGCAGATTAATAGGGTGTCAGAAAAGCAGTTAGTCCTGCTGTTAAGGAGGATATAAGGAGAGAGTCAGTCACAGAGAGGCAGAGCAAGAGTGAGAGCAAACGGGGCTCATTTTAAGAGGGCACACTATGTTCGGCCCCCTGTCTCTTAATCCTGGGCGTTTGTCGCAGCTAATTATGGTGGACAAGCCTCTTTATCGAACCTGCTCCTGCCATCAGCATTAGGATGCATGAGCTGCGCCTGTTGTTTTAAACGCTCTCATTAACCACACAAATCAGTGCTGTTGACAGAGTGCTTTTGAATTAAGCGTCTCGCCCCCACCGCCGCGCGCCAATGCTTGCAGGGCCCAGGACAAGGAGCAATTTATAACACCATTAGCCACACTCGCCGAGGTTACAGGCATCAAAATTGTTCCCGTCTAATTATTCTTAATGGATACAGGGAGGGAGCGACGCTCAGGACAGCTTTTTCATTAGCCCTCAATCAAGAGGGTCGGGGGAGAGAGGGGTGGGCCAAATGTACTGCTCAGGCAAACGGGAAATCAAAAATAATCGTGTTTGCTTTTTTCATAATACAACACGAATGCATAGATGGA--GGGGAGTGGTGGAGGGAAGGTGGGTGAAGAGACGCA-------------------------------------------------------------------------------------------------------------------------------------------------------------------------------AAAGAGGACGTCCGTAAAGTGAGCATTCTCTTTTTCAACTAAATACATCTTCAAAAGGAAAAGCCCCACAATGTCTTGCTGAAGCCACCTGCACACAGAGGGCAGGCTGCCACTGTTTCAATGGGCGCTGCATGCACACCCCAGCGGGCTTCCAGATAGCGGCTAAAGAGCTTATTTCCCAAATCTCTTTATCCTTTCTAGAACTGTGAGACGTTGACAGAAAGTCAGTTAACTCTAGCCAGTGGCAGCTGCATGGGTTTTGCATAATTAATTATTTATACGGAGCCAGACATAGTAATTACCATCCAGATGAATATGATATTCTAATCAGGCAGGCTTTAATTTTAATTGCCCTCCAGCATCTAACTGTCAGTGCTGGCCTGGCTTGATAAAGTGGAGAGTCTCTAAACACCATTAGACATCTGCTCTGAGAGCATTGCCTCCACTACCCACCAGCCCCACCATCCGCCATAAAAATCAATACAGGACCTGGGTGTGTGCGTGTGATCTTGCTCATTTTTCTATGGAAAGCCATTTTTCGTCAATGACAAAACCAGAGCAGGGCTTCAAGCTATGGAGT--------------CCCCCCCGCCTCCAATGATTGATGAGGCCTGCAGCAGGAAAAGCTGGAAGTTTTCAGCACACTCCTGTTAAAACCTCTGGAAAGGGAGGGCAGTGGGAAAAGAG-AAAAAAATCACAGGTATAGTAAGAAGAAAAAGTGTATCATTACATTGAGAGCCAGTCAGTAGTGATGCCAGTTGGCCAAAGTTAGCAGGAAGCTGTCCTAGTAAATGGCAGCAGCTGCTCGCAGTTCGAGAGAGCATGTCCCAGTCAGAGGAGAAAAGCGATGGCATCTACATTAATACTACCTTAATGGCCCATCTGGCGCTCCGTAGGGTCCCTGGCTGCGCCACCGACTCATAGGCGTTTGACAGGCAGTCTCCAGCGCACCAGACGCGCATGGCATGCCAAATGGCTGGGAGACGCCTCCGTGGCGCACAGATCTGTCAAACTCTCTGACGCTGTAGTCACACAGGCAAGGGAAGTTAAGG--------------------------------------------------------------------ACTTCTGCTTCAAGGTGAACCATCCCAGTGGACTTTAAAGTCCCACAACCTGCAAGCAGATAGTGGAGTGTTGAGTGTGTTGGGTGAAGTTTATGGAAAGTATGAGGAAA-GTGATTTG-TTTTGTTTTTTTCT--TTTGTCTGTATGTGTGTATGTGTGTGTGCATATTTTTATTTTGGCCTGACTAATCCGCATGCCTCTCGCTGGTTCCTGTCCTAACAGGGGGTGTCATTTGATCAAGTCAATAATCTGCTGATTGAACCTGCTCGAATTGAGGAGGAAGAGGTCTGTACCTACTCTTTCCCGTCCAATCTGTCTCTCTGTCCCTCACTCACCCACTCATTTATCCACTTGAATTCAGAAGTGGAGACAGAAAATTCACTTTTAATCCGAACCAATCACTAGGGAACCCCTAACCACAACTCATTTACCAGACGGCCTGTGTGGCAGAACCTGGATACAGGACTGAAGGAGACATTTTATCTGTTAACTTCATTT--TTTACTGGACAGCTGGAGTGTTGACACTGTGGTAGCAAACATGTAGGATGATTTAGACTAATATATTCACTGATAA-----------------------------------------------GACCTAATG-TTTAAATGGGATTATCTCTCAGAATATTATTAATAGCATGAATGAGGCATTATTTCACAGCATTTGTATGCATGAT--TGAAAAAAATCTAAGAGGTTTCAAGCATGGGAGGAATTTTTACATTTGGGAGGGAGGATGCAATCAGTAGCTTGGGACTTGCAGAGGCCTCCTCGGGTGACAAATTGAAAGTGTCTCGGTCTAGTTTATAGCCCTGATCAGGTCAAACGAAAAATATTGGAGGTCTGGGTGAGGAGACAGGCCCGCCTGGTGCAGATAAATGGACTGATCATTTCTTATTGAGAAACAATTCCTAAAAGGTAGTTTACTGTGTGACTGGGGAAGCGGCGAGCGGAGAGCAGAACACGCACCCACTGCTCCCTCCCTGACCCTTCCTCCACTGCCGGAATTAAATGGATAGAGAGAACGCGTGTTTCTGATGGCACTCCTCCGCCAGAGAGACACTCCATTTGTTATGAAGTAGGGGTTCTGATGAAGTGTAGGGAGCTCCTTTTTCTTTTTTCCCCCTTTTTTCATCCTTCCTTTCTCAGGCACTACAAGGCCGGCCTTCAGTCTGCTTCACATGAAATGGATGGAAGGAGCCGATTGAATTTTACACTCCCCTGGTCATGATTAATGTGTTTGGTGAGGACTGTCTCTGATGCTGCAACTTCATTTAAAGAAATG-AAGCGTTTATATTAACCACAATGAAGACAAACTAGTACAGTGTCTG-CTCTTTCCTGTGAAAGTGATCACATCTTTATGGCTCCCGTCACTGCTCTTTACAGATCTGTTTCCCAGAGGTATTTGATGTGGAGAGCCAAAGCAGGAGGAAGTGTGGGTCTGCAGCCCGCATGTTAACAATGGCTCTCCTCAGACCCCCCGGCCCAGGCCCAGCCAGTCATGAAACACCATGGAGATGTTATTGACCTCAAGGTTAACTCTCCTCAGGTAAGCCTGGGAGATAATGGACAAAGAGCAGTTCTTTTACAGGTGGAGTGACACGGCATATCCGCGCTGCGCAACTCCTCTCGCATTGACAGATTTTCTAATTCACTGCAGATTCCCATAAAACTGGGTGGCCAGGGCCAGCTCTAGCCAACAGAGGGCCCATTCATGCTGGGTGGGAT-AGGGGGCCTGGCCAAATTAACC-TGGATTAATTTAAAGGAGCAAAGGGTCTTTACATCCGAATAAAATGAAGATCAATAAATTAAATGTCCAGGTCAGGATGTCAAGTTGCAGCGATGATCGACTTGCATACAGAAAGTTACGTTCTTTGGCTCAGGCTGGGCTCAAGACAAAAA------------------------------------------------TTTATTTTCTCGT--------AGAGGTAGGGAGAATAAGCGGACTTG----------GAGGGGAAAGAAAGGAAGAGAAATGGTCTGTCA-GGCCGTTGAGAAAAG-AAGTTTAAAATGCCTTGAACTATTCACCACTGAGATGGCTAATCAGTATTGAGGCTCCGGGGCAATCGGGCAGCTTTTCAATGTGGTTTT-CCCTTTCATCTCAATCGGGATGGAGGCGCTCAATTAAAAGCCTATCAGTTTGTAAGTAAATCAACGCCTATCAAAGTTGTCACATCAAACAAAACGATTATTATTGCAACCCGCCTCTGCCATTAATCTCTTTCTGTGGTAATCTGCTTGACAGGTCAACTTGGAGAGCAAGAAAACCTGGAGTGGACAGTGAA----GGGGGCC-AAAATATCTGT-----------ACATAAGTAGAAAAT----AAAA-------AAA-ACAAACGTGTGTTTGAG---TCTAAAATCTCCTGCAAAGGCGGTTTGGAGTGAAAG-----GTAGAGTGAATAAAATAAAAT-AAATCATTAAATCCACAATTT---AAAAAGCAGAATCCGCTGCAGCAATTTACATTTT-AAACT--------------------------------------------------------------------------CCATTAAAGACACAATGTGAGTGGGTACTGTAAAAAGGATAAATGGTAAGGCTCTTT-AAGTACTCAGGGATGACCCTCAAAACATGTGTGTGAAAGTAATGTTAATTATAAAGTAGTATAATACTTGAAAATGAGGG--TTTTCCACTTGCTAGTTATGTGCATTGGCACTTAAAGCCAATACAGTTCAACAAAGCTATGGATGGCGTTTCAGGGATGCTGAAGGCCATTTTTGCTCTGTCCCATCCTTACCAGCTGTATTTGTTCTCTTCAATAAATTCAAAGTAGCCCCTTCCATGTTCCTCCCGGCGTCTCTTAACACCCTTCTTATTCTTCTGATCAGCATTCGTGTCTTTGTCCGCATCCCCTTTGAAAATAGAACAAAGATATAGAATGAGGTGCTCCTTTTTGTGAGAGAGAGAGGTCGGACTGGCAGTGGGGTTCTGGCCCACAAAGCCCGTTCATTAGTTACATTGTGTCGACCATGATCATC----AAAATTAAGGCTACTAAGAGGCAACACCTCATAATTAATAAATGATTAATATAAAAACAATACAATCATACTCCACAAATTTTAACAGCTCTTAAAAGACCAGGTAGTAATTACAATAGCAGCTGGCCAAAATGAACATTGTGAACAGTGTTTGCTGGGGCTGGAAAGAACAAGTCTCTGCAAAGTAGAGGGTAA-----------------------------------------------------------------------------------------------------------------CCCTGGTCAACCTTCACTGCTCACACAGTGGTGTTGTTTTAAAGTGCATTCTTTAGCAGCTGAACTTGGAAAGGTATTAAAGTGGGATTAGGCTCCTCCACAATCCACTGCTTGTGTCATTCAGGGAGTTTGTGTTCTCCTCTCCCCGCTGCCACCTCCCCACTCCTCCTCTGTTTGATTGTGGCTAGCCGCAGGAGTGGGACTGACTGTGCCTTTCAAAGGAGAGGGGTAGGGTTAAATCCCTAGTCCACTGCTCCCTGCTAATTCTCCTTGTTCCTTAGAGAAGGATTTACTTCTGCTGCCAGCTTCTCAAAGGCCTTCTCTGCCCATCCGAAAAGTCGGCGTTGCCTTCCTGTGGAGGTGTGGTTGCCATAGAAGGGGCGTCATGCATGGCTATTCCATCTGAACCCCGCTGAGAATGGGGACCGGGGACTGAAAACAGGCAGAAAGTCCGGATTAGACCCGAGGACAAAGAAGGACAGG--------------------------------------------------------------------------------------GAGAGAAAGAACTGAATCCCCTATCCTCTGGCCCTGCTCACTCCCACCGAGCAGAAGAAACACCACAGAGGAGACG--GAGAGAGCGAGAGATAGC-GAAAAAGAAATGTGGAGGAACACTAAAGGAATGGAGAAGTAGAATCGGAGGGGAGGTGATTGGAGAAGACAAAGAAGTGGTAAGGGGGTGTGAGGAGAAAAGAGAGATTGAAGAAAGCATGATAAAGAGGGAGAGAAATAGTGTCTCGCTCTTTTTAAACTTGGAGATGCTCAATCCCTTCTTCTCACTCCAACCTGCATTTCTGGGTCACTAGAGACATTTAAACTGCACTTATAATTAACAGCTATTTTTAAACAGGGAGGGAGAAGTGGAGCGGTGGCGAGGTACAAAAGCATTAAAATTGCCCCAGATTCGCTATTGAATAGGACACATCAAGGCAATATGCTGGCAGATCAAAGTGAGCGAGGAGAAAGGAGACAGGGCCGATCAGTGGGGATAAATTGTTCCCTTTATAATGGCATAAGAATAGACCTCTTTGCTGCTGAAACAATTTAATAACTGCATTCATTACCTCTGTCCAGCCTGTCTGTCTGTCTGCTGCACAATGTGTAACCGCTTTTGCCACGCACTACCTCTCTTTGTCTTACTTTCCCTCTTCCTCATTGTGTTCCAAACTTATCACCTCATTCCTTTTACTTCTTTACATCTCACAGTCCTGCTTT--------------CAGCAAACACCCAAAGTGGTATCTCGCCTTTTCTCTCGCTCAGACATTAATCTTGCTCTACCCTTCTACATCAAAAATGCTTGTATTGTCAGGGAGCGCTAATGTTTGCCTCCTATTCACTATATATACACATATATGTATTTTTGTGTCTGAGGGAATCAGTCGAATGCATTGTTCCCAAATCATTGTAATATCTATTTAGAGTGGCAACAGCACTGGCTGCCGATGCTCAGTATTCATGGAGCATAAACCAGCCTTAAGACTTAGAAAAGCTGAAAGGGCTTATCCCTATATTCTTAAACTCCCCTCTTTTATGTTGGTCTTAGGCATTAAGGATAGGATTGTGAATAGCAATTGTTCAACTGCTGCACTGAGAGTGAGTGTGTATACGTGGGTGGGGGTGTTTTATTCCCTGGCAAAATCCTTTCCTTTTCTCCCATTTTTTTCAACTGTAAATATTAACTGTGTTCTTAACTCTTAACGGTGTATGGGACACAGTAATGTGCTTTTAAGGATATATTATGTGAAAGATTTTCCACTGCATACACTGCTGCTTGAAATAAGAAAAGGCTATTTTATGGAGCCTGAAAACAAATTTGCTACGGCAGAAGAAAAAGAAGGAGTCAAAGTCAAAAAGTGCTCTGGCAAGGACAACAGTTTTATCCCTGTCTTCATAACAAAACACAAATTCTACATAAATTCCCTCTCTAAGGGCTCTTTAACCCTTTTCCCCTTCCCCATGATCAATTAGGTTTGGTTTTATTATTTATTTATTGTATATTTAAAGGCAACTAACACTGGGAAGTGTAATAAAATGTACAGTGGGGGGATTAGGAGCAGCTCTTTAATCTCACGCTTCTGATAATACTGCATGGGCTGATTGATTAGTTTTTCAGGAAGCTTATGTCAGAAAAACCTAATCCGTCTTTGGATTGTGCCAGCCTTGTAAGGTTTTCCGCGCTGCCACTTTATCATGGCGGCGAATTACAGAGCTGCTGGGCTGTGATAAGGTCCCCGTCTCTTTTACAGACCCCACCGCCCAACCCCCGGCACCCCCCC-------TTTCCCTCTGGACAAT---AAAAAAAAAATTGTGTTTATATTCTTCACATCCCTGCTCTGCCTGGTCTTCACATAACCC-GAATAAAAGTGATTTTAAAATCTGTATAGAAGAATATTTGCTT-TTTTT---CCCCCCACATAGCTTTTAAATGATCATTTTTTT-CCTGCATCATAGAACATTGGGTCTGATCCACTGCATGCACATGGAGATGCATTTAGATCAGCCTATCTT---CTCCTCCTCCTCTTCCCTCCATCGCCTTACAGCCCCCTGTATCGGTGATAGTGGGATGGCAGGCAGGATGAAACACTTCCTCTGTGAAGCAGAACTTTTATGTCAGGTGAAGCCAGACACATCTCATCCCCTTCAATAGCTCCTCGTCAATTTCAGGCTTAAAATTTTATGGGATAGGATACTGTTTGATGCAGTCTACCAGCGGTCCATAACAGCAGTCATTTATTGTGCACTGAAAAGAGGGGGAAGAAATATTATGGCGCGCCAAAA-GGGGTGGGTGGGTGTAAGGGAGGTGA---GGGGAAAAGCCCATACAGTGCAGG-GAAAGGAGAAA--ACAGGAGATGCTGGCAGATTGGCAGGCATGACCGCCGGCTCTCACGTGACCTCATCAGCAAACATGAGCGGCTGATGCCGTCTGTCAGCCAGGTGCCGGAGTAACATTTAAAAACTCACAGTACATGAGCGGTG--------AAAAGTTTGTTTATATATGCATG--TATATATGTATATACATATATGTATGTATATATATATAAACACATTTTT-ATAGCTACAGCACCTTTTCCCATGGGGCAACAGTGTCAATACCTCGCACATGGTACATGGCCGTGCCAAAG-AAAAAAAGAAATAAAAACAATATATTGGTCAGGATATTTATCTTTTTTTCCCTAAAATTGGCATTTGACATGATGATATTCTATTGCCGTCTGGGGGAGGGAAGGGACAAAGGTTCTTCTTTTGAGTTTATATTCAAGTTTTCTCCTTTTTTCGTGTATAATTTCTTCTTTTCCTGTTTAAAAAGAGTTCACACTTTTGTGATTTGCGTGTGCTGCTCTTCATCAAAAGGTTCATTTTCCGGATCAGAGTCAGTGGTGTCAGAGTATCGATAATGGTCTGGCTCATTGTCGCTAACGTCCGGGGTGACGGATGTTGAAGTGCTAGCCTCAGAATTCGAAGGCTCCTCCACGGTTTTCGTAAAATACAACTTCACCTGGAAATGAAGACAACGAGCTTCAGTGTGTGTCATGAGGTAATCAGAAACACAA-TCATCATTGGT-CATTTGGATTATCTTCT-------------TAGTTAAAAACCAA--------------CAGTAAAGCAGTAAAGTTTTTTAACAA-----CAGTATTTC---CAATATAATA---ATATCTCACTTGGATCTTAATCCC----------------------------------------------------------TG-AAAGGGCTGGGCTCTCTGCAATGGACCTCAAACAATCTAAGAGAAAACACGGGTACATCGTCCGGTCGTAGACGCTCACACACACATATGCACGCAGAAAATAAATTTAATGTTGTCACTTCCTTCAAAGCTGTCAATGTCTGGAGAGACTGCTGGCAATTCAAAGTAATCGGGAAGCCACGAAACAAAAATAAATTTGGGGCTTGACACGCTGTTGGAAAAGAATAGCAATCAGCAAATTTAATGCATTTCTGATGTATATTTAAGGCTCTGACACTAGGCCACAGATGTACATGTGTTGGGTTTCTATTTTGCAAAAGATATGGTTGGTGATAACCTATTATGGGACATCGTCAGCTTCCCCACTGCCTCTGTCTCGGATAGGAAAAATTCCATCACTTGCTCTATCCAGGAGATGTAAT-ATCGAAACAAATTATGGCTGGAATTGAAAAGTCACAAGCTTATTCTGTCTTGATCAAACCACTGCCAAGAGGCTAAGTGCAGAGGTGGAGATACCCCCAAAATGCTTTTTATTGCATTATCATCAATGACATCTACAGCACTCTCAGTTCCCAGCTTCGG-TAGTGGATATAAATATATAT-----TTTTCAAGCTGTAATCCAACACAGAGCGTGTGCTCTCACTGTACGAGGCTGTCGAGGCTCAGCCAGGAGAGATGAGTGAGATAGTGGGGGCTGAGGTAGGAACCATTTTCACACTACCACAATTACAGGAACCGTCATTACATTGCTCACTCTTACTCAAATACAGATAGAAGCCCCAAAAAATTATGCGCAGGCTAGGAGGAGAAAGTGGCTCACTTCTGTTTGCTAAATTAATCGCTTCCTAAATGGCTCCAGGCCAGGCAAAGTTAACATTTGCAGTTTCAAAGGTTTTCAGCGCTTGCAATGAGCCATGAAATTACTGCATGCCGTCGAAAATGGCAGCTGATGAAAAGCCCAAGGAGCAGGTCCCACAGGCAGGGAGAGCTTGGAAGTGAAATCTTAAACACAAAGTCTCATTTCTGATTCGGATCATGGTGAAATTCAGAACCAAAACTC----GAAAAATGTGCAAGCCTATGTCCGAAAGCAGGACAGGTTGTGACAAGACAGATGACGAGCAGCTGTTTGTGGCCTGGCAGGCTCGTCGGTGAGTCCGAGGAGGCGAGGCGAGGTGAGCGCAGAGGTTGGGTTGAAGGAGCGTAATGATGATGTTGAGGTGCTCAGCTGCAGCCAAAATGGACTGACCCAAATTAGGTTTGATTAAATCACAGGGGTGA----------------------------------------------------------------------------------------------------------------------------------------------------------------------TCTTAGTAGAGAATAAGCAAATAACAGCTATTTCAAATTGACAATATTAACACAAAACAGTCATCTAGAAAAATGAGAGAAAATAAAACAACAACTTGAACTACAAGCTTAAGAGCTATTACATTAAAAATGATGCACCAAAATCTACTAATACAATAATCCATATAATCTGTGTAAAAAGCATGTAGAAAAAACACCTGATGCAGTTTGCTGATACAGTCATTGACCAGTTATGAGAGGTATGAAGGATTTCACAGGTAGATAAGTGTGAGAAAGTCCGCACTGGTGACTCAGGGATGGGGGCCCAGGCCCCTGCATACACTCACTTCACTTGAATGTGAACTATGGCCTCTGCAAGTTCTAAGGCAAATATCGGAGGTGCACTTGTATCCATGTAATGCTGACCCATCCCAAACGTTGGATTAAAGACAAGGTGAGGAAACTCATTCTTTGTTTCTTACACAACACCAAAAACCAGTCCAATTG-AACCGAGCGA--------TTTTTTTACATGGCAAAAATTGATCAAACATG-ACATGACACCTATTTGTAAAC--------GTTGCATTCCAAGAGGTTGATAAATCAATCCATCAAAAAATTCTTTGCGGTGAAACTCAATCAAGAAAGGTCATGTCGGCGGGAAAAGAACAGATTAAATTAGCATTGAATTAGACATGGAAAGTGAGCTCTGTCAAAACCATCACTGTGCTCAGCACAATTAGAATATGTTAATTATGCATTTCATTAAGGGGCCTCAGCGCTCTTTGAATGTGAGATGAAATGTCACTGGTGTAGGCAGCCGAAAAATGGAAGATTGCCAGGCACAACTTTCTTTGTGCAATGTGTGACACCTTCATTAACATCAGGGATTGCTAGTCTGATTAGACTTTTTGTATTAGTTTAAGCCTTTAGGCTTTCAAATGCTATGCC-TTTTTTCTCCATTTTGATGTGGCAGCTCAGACCCTTCTCCATTTCCAAGCAGATATTGTCTATGGTTCAATTCTTTGTTTAAATTCTCTGACATAATGCCATGACATTGGACGTAACATCTCATTGTCTTTGTGTAGATGACGGCATTTACCATGTCTTTGTTTCACATAATCTCGGGTCACTTTCAGCAATGTGAGACTTGAAGAGCCAAATTCCCACAGTGTGTGTTCAGAACGAGGATATTCAGGGTAGCATTCGAATTAAAGCACTAACCGCAATGCATTGCCCATATGAAG-GAAACAAACAAACTGAGAGAGTATTTTGTCTACTTGACTAAATCTGGACGCTTGTCTCTTTGTGTTTGCATATACATACATACATATGCAGGATGTGCACCCATTTGCTACTTATGTGGTTCACATGTCATGACAGAGGAAGGACACTATCCTCTGGTATGTTTTGTTGTGCCCTCTGCCTTAATTTGCCTGTTGTAAGTGTGAAGGGGAGCCAGGGAGATGACATCATGCAGCAGGCAGTGTTTGAAGTGCCAGTCCTGAAGGAACCACTTATAGCAATTAGGATATCCTTGAACAAGCGTTTGCGAAACATTGGCTGGTTTTTGGCATTTGCCTCCCGTTCCTGCCTACTAACTAGCGAGGTTTGATCTCCCATAATTATCTACCCACCGGCTCCTCACTCCTGACAGCTCTCTCCCTGGAGAGGGCTGAATGCCGGGGCTACTCACTGATTGCATCAAAGTGTCAGAAATTGCAACATCAAAAATAATAACTGATATTCCGGCAGCAGGCTGCTCTTTGAATATTTCCTTTAAAACGCTCTCTAATTTGTGTCTCGCATGGTGCCAATGTGTGTGTGACTGTGAGGGCTTAAAGCAAATAAAAGCAGGGGAAGTGCATTCATTATTGAACCCCTAGTTATTGTTAAAGAAAATAGCTGCCCTGTAAAAATCTGCTCAGTAAAAATATTCAAACTGTTATCTTGTGGTTGTTGCTTTTTGTCGTTGGTTTGAATTGTATTCTAGATCAGCTGGCTCATTAAGCTTTCAACAGTTATTGTATTTGATCCAGCTGGATCTCAGGGTAAAAAGAGGCGACATCTCAAAAGCACTGAAGCCAGCCTGCAAAGATGCAGAATAGAGATG--AAAAAAAACACCAACAAAAAAACCCAAACTAAAGCAAACTCACAGAGTTCGACAGCTACTAAGGCAACTTTTGCCAAATACAATATAAGCCCATGTATATTGCAACACAACTATATATTAATTTAATAAAATACACAATATAGCTTTTGTACACATAACAATTTGGCTCAAATGCACAGAAATTGCAGTAAAATCAAT-AAAAATATGTCAATTTTTTGATGTAAAACACATCTAAATTGGATACATTTACACATATAATGATATTATGTATAGTGATAATGTGAAGGGACATTTTCTTGTTTCTTTATATTTTTCGGATATTTATCTTCGAAACAATGGCAGTGTCCTTTGCAGTTCTTTGAGTAAATACTCCGCTCTTGACCGTA-ACTCCAGGACACTTTTT-GTTGCTGGTCATGGTGAGATTAGTTCAGCTTCACCACAGTAGAGAGATATGTGAAGCTGGTGGTGATGCCACAGTGAATACTGCCACAGTACTGTCTCTTTGGACAACTGAATGGTGCCATATAGCACAATAACACCATTCTGGTATATAAGTGCAATCAGCTCTTCAAGACCAGAGTTGCTGAATCACAGTTTGTAGTCACAGCAGGGGATGAACTGAGGGGCGATGTGGGGCTAAACAGTATATTAACTGTGTGTTGTTCTCATTGCCACTGCAGCCGCCAATCTGTGATGGCTATTGGCCAGAGCTGGCTGGCAGATGATGATGGTTATGATACATCTACACCCTACTACCACAGCTCAGTATATGGTTGGTATAATGGGTTTGTATGATGGGTAAGATTTCTTTCCACCCTCCATCTCCTACATAGGGAAGAGGAGCTACGTTCAATGGGTAAAGCGTGTTCTTCAAGGCCCTAAAAAGCTTTTAGTGAAATTACCGCTACTTGGATCTTAGGCTTTGACCATTGAACGCACCCCTGACCACTAGTCTGTGAAATGTTGCCCAGTGATTCTGGCCTTTATGTTAAAGCCACCTCGGTTTATGTGGAGCTCATGTTTGCTACAGCAAAGACTTAACTGTGTGGGAGTCATGAGGGCAGCGAACAGTCGGGGGCTGGAGGGCTCAGACTTGATCCTAGTGTATGAAAAACTGGCTTTGCTGCCTGGGTGGGCCTCTCCCTTCTGAACAGACAGCATGGGCTTCTTCTCAGCCTTGTCAGCCTCTCCGTCTGTGCTGGTCTCCTTGTTGAGGGCCCCTTTGGGACTTCCCAGCAGAGCATCCTTCCTGTTGGCCAGCTCAGCGCGGGCCTGCTGCTGCTGCTGCTGGAGGCTTTCCTCAGGACCCCTGGGGGAATGCTCGGTGCCGTCGCCTTCCCTGTGAAGTTTGCTGCCGTGCCCATGTAAGTCCTGATGCTGTAAGAGTTCCCTGTGGCTCTGGAAGCTGATATGGCAGTGATTGCATCTGAAGGCCGCCTGTGACAGGTGAGACATGATGTGATGCTGGAATGTAATAAGAGAATCTGCCGTGTAGTTACAGATTGTGCATTTCAAGCTGGTGCCAGGAGGGAGGCTCTCTTCCATTTTGACACCTGTGAAGGAGATAAAAGGGAGAAATGCTCAGAATCTCGCCTCCCACTTCTCCTTTAGAGTTAACTGTAGAAACCATCAAACGCTCATGCATTATGCCAAGCTTATTCCCATCCACTAGA--------TTTTTTTTTTGCTCAAGGATAAACTGTCAACTATGCT-------------------------------------------------------------------------------------------GCACGTTCTATTTATTAATCTGAAAATGGTTCCAAATCTTGGGGATAATGAAAATCTCTTTTATAAATATGTATGCAGTGAAGTCACAACATAATAGGGGCCTGGTGAAAAACAGGAGGCAGCAAGGCGGCTGAAGGATGAGGCGCAGGCCCTGCAGAAAAGAATGTTCCCCCAGCAGAAATTGGTTTAATTAATAGGACATTTTACATAATGATTACAGTGTAATTGCACCGACTAGCAGAGTGTCATTAAATATATCCTTGCTCCTTTACAACACCCTCCAGCTAAAAATAATGAGTTACATTGGAAATCACTATGCAACAGGTTCATAAATAACATTTAAGCCCATACAAGGCAAGTACTTATAAATAATAAATATTTGCCTTTTGTAATTGAAGAAAAAATGACTGCCTC-----TTTTTTTCCGCCACTGCACGCTGCTTTGTCCTGTTGTAGCCGTGCAAAGGAGATTTTTCCCAT-TTTTCCCCTCTTGTAAGTGCTGAATAATTTATTTGCTGGCTAATAGTCAACACTGTCAACACCCGGTGGTTAAAATTCTTTCTTTGACAGGTTCATTCCAAAGAGTAAAGAGGCACAGACAGATTACATACATAAAGGAAATGTAAGTAACAGAATATCAATGAGCA-TTTCTTCTGCTTTCCTTTAGCCGTGTATGTAAAATGCTGCTCCTCTACAAAGCAGCTTTAACCCAGATTATTCTTTGGGAATTTTTTGAGTCCTTGAGACAAAAGAGTTCTCTTGCTCCAACCTCCATCTCAGCGGAGAAGACAGGGTGGTACAGGAACGAGAGAATCAAAAGGCTGGAAATTCACGGCTGAGAATAAATGCTCGCTCTTCCCTGAGGTGATTTGTCTTTGCGCTCCTCTTTCTACAGATGTTAGACCCCTTTTTTAGTAAAGACCTGAGGTTCTTTGGTAGCACTTTGATATCCTGCTCGGATTCAATATGTGAAATAGAAGAGCCACTCCGTGACTTGGAGCACATCACAGTCTTTGAAGTCTGATCCAATTTTTGCTGCTCACCATTTGATGTTGAAAGGATGAAATGAGGAAAATGTACAGTTTTTGCCAGTAACTCTGCTGAGCATATGTAAGATTAAAAAAGCAAAATCCTTTGGAGGATGTACTTAGAAATGTTAAGCAGATTAATACTTTCCTATAGCTCTTTTATTCAAAGATAAAATTAAATATGAGAGGAAGTCTGTATGTGCTGTTTTTTACCCTCACAATTAAGTCAGTGTGGTGCTGTTTGCTAGGAGGTAGGGCTAGTAAAGGGGGATATGCAATTGCATTAGCATTTGATTAACATTGCAAAGCACATTAATGGGTTTGAGTTATATGAGTGCCAAATTGTAAATTGTAAGGCCTGGTTTCCTGGTTTTTGGAACTGAGGCAGCCAATCAAGTGAGAAGGATTCTCTTTTAGTTTCTCCGCTGGATTTCCACGTTGCTGCTATGTCCCAGCATCCTCACTGACATCAAGTGCAAAGTTATGTGTTGAAGCTTCTGTAAATACGTTCAGATGTGGAAATACAAACTCCCTCGCAAAG-AAAATGTACATAAAGCTCACACAAGAAGTCCATCATGGCCAGGGGACGAAATGATAGTGTTTTTATAAATATAAATATATATCGGGTTTGACAACCTTCGGACTGTTACATGCACTTTCTTGGAAAGTTGGAAGATCTTTATGGGTCCAGTTTCTCTACACTTTAATACCTACTAACAACTAAGATACTGTAATTCTTTACTCTAATAATCAAATACATCAGTTTTCCAAAAGAA--ATTGTGTGTTTGTGTGCTTTTA-TTTAATCGTGTCGCAACAATTGTCC-----CCA------TTTTT-GGGGGGAGGATTGCAGAAATAAAGATGAAACATCTTTTTTTTTTGTTACACTAATATGGCACCTTTTTTGGTATTTACACGTGACAGAAATT--GACAAATGTATTCCACATAAAAGCAAAGTTATGTGATGTGAACACTAGACCTAACATGCCTATGTATTACGCTCCTGGCGGGCAGCTGCAGTAGAGGCAAGCATGTACAGGCAATGTCAGCACTCATTCCCTGTTGCGACACGGTACCTGCTCATACTTCTCCAGCTCAGTGTGGTAGATACTGCGAATCTGGCTCAACTTGCTTTTGTAGTCGGAGTGCTCAAGTGAGCTGTCAGGTGACATCCCTCCCGAGCTGGTGGCAGCAGACACAGCAGCAGCAGCCCCGCCGCCCTTCTCCGGCCCCGCGACCCCCTCCGCCAGTAGCATGTTGTCCAGTCGCACCAGCTGAGGATCCTGAGGCTCCTCCTCCTGCGTGTTCCTCATTGATAGGCCTGGCAATACAATAAACAACTGTG----------TTGTGGATGAAATGTCTACTGCAGACCCTCAACCTCCCATCTAGTTGAAT-------------------------------------------------------------------------------------------------------------------------------------------------------------------------------------------------------------------------------------------------------------------------------------------------------------------------------------------------------------------------------------------------------------------------------------------------------------------------------------------------------------------------------------------------------------------------------------------------------------------------------------------------------------------------------------------------------------TAAGATGAGAGAACTATATAGCTGTAACCAAATTATCCCTGCAC--TTTTTCCCCCCCTTTTACCCCTCATCCAAAAGAGGAGGCGAAGAGGGGAAACTGTAACTACCCTGATAGTGGTGTTAACACCCAGCCAAGCGCCTCGACTCCCCCTTC----TGTTCTCTCCGCCTCTCCCTCCATCTTCTCTCTCCTCCCCTGTTACCCTGGCCTATCAGTGCGGAGCAGTGGTCTGTGAAGAAATTCCCAATATCTAAATTTACACACTGTATCAATCTTGTTTAATAGACTGGAAAGCTTATAGCCGCCATGGCAAGCCGGCAGAGAGGGCAGCGGTGATAAATTGTCGGTGTGCAGGCGACAGCCGCCCGTGATGTATAATGAAATATTTATGATTTATCCCAGCTAATAAACTGAAATGAAGTGCATGATGTATGGGAACAGATGGGCCCTCTATTGATGCTGAGGTGGAGAGGCAAGAGGGGGAAGAGGAGACAGGAAGATAGGTGGAGAGAAGG--AAAAGGAGATGTGATGAGAGATGTTTGAAAGGTAGTGAGATAAAAATGAAGGGTAAGGATGGGACTGAGGAATC-----AAAAAACATAGTTGTTTGTGTTTGACATTCGCTGGAACAGGGAAAGCGGGAAGAA----------------------------------------AAAGATGAACATTTTCTCTCAAGTAACATAACTGGGCTTTTGTCCCCTCACTAAAAGTACACTGACGGCAACACAATGAAACAGAAAAGAGGCATCGGGAGAGAAAGAGACATCTTAAGTGGAGCAATGGCCCAAACAATTAAGAGCAAGGTACATGG-AAAAAAAATTGAAAGCTCCTC-TTTTTCCCCCCTCACTTTGCATTGTCGATTTGAAATCCCTCTCTTTCTCTTCTTGGAGGGCTGCCTGTAATGGAGCTAATCTGCCGTCGTTTGTCCGAGCCACAGGAGTTTTGTCAATAACAATCAGCGTTTGGAAAGTGTAATTAAGGCCGAGGCTTTTCATTAGGAAGAAGGGAGGGGGCCGTCTCCAGGGACGGGCATGCCAATTAGAAACTCAGGCACGCGTCGCCGGGTAATTTCAGGGAAAGGAGGGGAAAAAAACCCAGGACTTCTTTAGATTGGAGAGGGACCCTGCTGCTCTTTCAGAGGAGAGGAGGAGAGGCTTAATGGCATAATAATCAGACAGGGGTCCCAGGCAGAGAAGGCAGGAGGACGGAGGGACTTTTTGGGGGAGGTGAAAGCCTTCCGAAATGATAAAAGAAACACATGCAGGATTGCTAGAGGAAAATGGAGGCAGTAAATTTTTTTTTTTGCAGTTAACCATTATTTTTTTTGTTTTGTTTTGTTTCCA-TTTTTTCTGTGTGCGTGTTTGTGTCGCGTCTCTCTGTTTGTGGTGTGTCTCCTGTCTGTCTGTCGTCCTTTCTCTCCTCTCTGGTCAATGCTCTGCTGGTGTCTAGCTTTGAGCTTCGTGTTGTTATTTGGAACACTGATGACGTAATTCTAGAGGACGATGCTTTCATGACAGGAGAGAAGATGTCTGACATCTATGTCAGGGGGTAAACACACGATTCCATCGCATGGCTCGTACAAAATACCCTCC-TTCCCTCCCCTCTTAAGCCCTTGAATCA----------------TTTTTTTATGA-CCCTTCCTGTTTTAACTCTTCATCCAGCACGCAACCTCGCTTGTCTGAAACTCTCCTATCAGCACGCTGAA-------GGCCTAATGGAAC-GTTAGAACAGTAAGGGACCAAACCACAAGAATAACTTCAGTATGATTAAAAGCCTATCAAATTTCAGGTAAATCCAACAGTCTAAACTGAGCCTATAAAGCCACAGTTTGATGGCATTAATGCATCAGGACTGATACACCAACATGCTTTTTCTCCCCTCTTTGACACACCAGGAAAAAAGACGGTTATAAATAACCTCAGGTACG--GCGCTACTATTTTTCTAAATGAAGAGCAAAATAACCCCCGCGCCCACACTCACCACTCTTGTTCTCGAAACTGAAAGAGTGGGCCTCCATTGAAGGATTTCAAAAATAGGGGCAATTTTAATCATCTCTCCATTCAATCTCAGTTGGATAAATCATATCTGAGAGATTTGCATAAATACAAACCATCAAAGACTTTTCATCTTCAAAGAGGTTTTCAAGACCCAATAGGCTTTGTACTGTAATCATCTGAGGTCACAACCCTGTGGGAGCAAGGCTGCTATGGCAACATAAAAACTAACGCTGGGGGCTTAGCATAATATCCCCCCTTCCTTCGCAAACACAGGAA----GGGGTGGGGGGGTCCGAGAGGGAGTGTGAAAAGAGGGTGTAGATAAACCTATTTCTGTGACAGAGGAAACTAGATAGATATGGCCTGTTGT--GGGGGAAACCTAGCTGATATTACACATGGAGATTACCACCGGTACACTGTGCCATGCAAACC----CTAACAAGGCTGCGGCGAGCCGAGTGGGCTGTTTGGATTCGACCAA-AGGAAAACAAATGACAGCTC-------------------------------------------------------------------------------------------AAAGTCTATGCCTCTCCTCTCCTATCTTCCACCCCCTAGCTTAGCCCACATAATGAGCAGGAAAAAGCTTTATATTTTGTTCACTGGGTATTCACAGATAATTTGAAGCCATTGTTTCTGCCACAGATGGTTCTTTTTAATACAATAACGGTGCTCTTTGTGAATAGCGAGCCCACAATAAAAATCTAAAGCGTCCTCCTGAATAACCATTTTGTTCTCTCTTGTATAGGCCGAACAAAAGCGCCAGTGAGGTAATGGCCTGCCTTATTGAAAGCCTCAGAATGGGGATTTGATAAAGATTTTTTTCGCTCCTTTTTCTTTTTGCAAAGTACACGGCAATGTCAAAGAGAAACTGACACGGGATGAAAAGGG------AAAAAAAGGCTCGAAAAAGTGCTTGCCGGTGCAGTTTGCAAAGAA------------TATTATTATTATTATTATTAT---------------------------------------------------------------------------TAACTGATAGCATGAATGTTGCTATCTGTGGGTGTACGTTCTTGGTGGCCTTGCCTGTGTGCTGCATTTCTGCCTGTTTACCCGTTAGAGGGGTTAGTTCCCTGATCCGTGAGAACTCTGTAAGTGTCTGCCTGGTTGATTAACTCCACATCGCAGCACAACGTCTTACCCCTCACTGCATAAATGGGCTTTAATTGAGGGAGCTGGCTCCTTAGCAGGGAACCTCTTTCACTCTGTGTCGATTAAAACGTCATTTTACAGCCAAAAAAGAAACACGTTCCCAATCACTGCCCTTGAATTATTGTTCTGTAGCTCGAGGCTTGTATTTTAAAGTCACTGAATAATTGCAATCAGATTATTCTAATCAAGTGCTGGAACAGTAATTACAGGTTGCAGTCATTTAAGCTGCCCTGGAAGTCCCATACACACTGCTGGTGCGCATATTAAAAGTTTATGTCGCAGGAGATAAATTTAATGAAGAGGATTGTAATCTTTCAGCTACTTTTAGATAGGTTTCACTCGTGTTTGAGGACCTCAGTCTCAGCATTCGGAATAGCTACGCCAGAGCCATTTATGGTAGATATTTTTCGTACCCTGCGCCATTCTCCTCCGGCCCCCTCAGTCCTCTCAGTCAACCAAGCCCAGGCAATGGTACCAAACAGTTCTCCCAATAGGAC----------ATTTTACACGGATAAACATTCTGTCTCATTTGCATATAGATATAAACAATATATTTGTGAATCTGAATTCCCTGCACACTTGGGTCACGTGATCTGCCTAAAATCCTAAGTGGCTAAAACCAAAAATTATCATTATATTTCCCAGGCCATAAATCCCCCTTTTTTCTCTGACACAAAGCCTTATAAATCTGTGTCTGATTTTTCACATTGCACATTGTTTTTAGTTAATGATTTTCATCTGTTTGTTGTTGCTGTGATAGCGGGGAAATGTACCATATGCTCCGGCAAAAGACAAATGATTAGCAAATGAAATTCTGGACAGCTGTCAGACTGAAAGCGTTTGGTTGATAGCATTCTGCTACCATAATTAGCTTAAGCTTTGGGTTAATTAACTTTCTACCTGGATATGCATAATAATAGCATTCTGCAGAAAGCCAAGGAGCTTCCAGTATATCAGCAGCAAAGGCTGGCTTTTTATTTTGTATTTCGGCAGCATATTTCAATTTCAAGAGGCGATTTAGCTCGGGAGCATCGTCAAATATTGTAGATTTTACTCCCCAAGCCAGATAATTCTGAAACAATAGGGGTGTATTATGTGGCAGAAATGCCATTTCTGAATGTAAT--------------------------CCCCCCCATTCTCTTTCCAGTTTTCTCCCTCTGAGCTTTTGCCATCGCATCCATGTCTTTTATCACAA-TTTTGACCCACAGAAAGGAATTCTCACAAGATATCAAAACAAAAATCTATATTTAATATGAGAGCAATTACAAAGCAAAGTTGGCTGCACAGGGCTGTTGTCACCAGAGCGCGTGTTTTTCATCAAATAGGTCATTAGACGATGATGGATGTAAACCTATAAAGTATCTAAACTGGACCTTTTAACAAACCACGAGCAACACTATCATTTCTCTAATAGAACCTGCTGACCGTGTCATTCCCTCCTGCCATTTGTCATTTTTCCTTGTGAAATAATCAATATCTGGGCGCTTTGAAATAAATAATATAAAAGTCATAGTAACCTACCCGAGGAGCAACAAAAATAGACTTATGGAGCACTCAGAAGGCCTATATGGCCTCAGGCCAGTGTCTGCTGCATGTTTCTAATCAATGCATAATATGAATTGTG-TTTTTTAGAGCACA-GACTACAGGATTTTAGTTT-GCACCGCTTCTTTTCAAGCTTACCATCTGCTGTGTTGCTTCC-----------ACTATGTTGGACGGATCTCACAGTACCAGAGCAGTATGT-----------GTTAGTGGGCAATGCAATGATCTCTGTGCAGGCCAATTATGATAAA-----TTGGC---AAAAAGTACTCACTATGTGTTCATTTATAAATAACCCAAAATGACACACAGGAATACAGACGTGCACAATGCTCATTCAATAA-AAGCAGGAACATGTTTTACCAGAGAACACTGGTTTGTGTGGTGGAGCGTGTGCT----------GTGGAGGCACTGTATATATTGTGGAGAGACTGGGCAAAGCAGAGCGAGCAGAGAAGCAGAGGGGAGGGAAGCTGGCAGTGACTGAGAAGATGAGGATTTGACGGCAAGGTGACAAAGAGTTCAAACAAAATGAGGCTTGTAGATTAGCAGCACTCCCCTCAGTGACAGGTGTCATCTCTTGGGGCAGTCTGTCACTCTGCCTGCTGCCACTCTTTATATAATATGA------AGAGAGAGAGAGAGAGAAGGAGGAGAGAGGAGGAGAGGCAGCAGCACTTGCACCTAACCAGGCATGGACTCACATGCTCTACCTGCCAGTAACCGCGATTAAATCCTAAGTGGCAGAAGGAGAGTGTAATGAACAAAAGTTAAGCAAATGTTTATTTACCTCGCTGCTGATTTAGC--------------------AAACGAAACGGAAAAAGGAAACTAAACAGTATGCAGTCCTAATTTGTCATGCTCATGTGCGGCATGTCTGTGCGGGTTTGTGTGTCTCCAGAGTCCAGGCTGTGTAGATCACCATTCCGCCTTATCTAATTTCATTAATGTGATCCCCTGTCCATCCCCTGACGGCTTAATAGCCATTATTTGTGGGTCCCTTCAAATAAAGGCTCAGCAGTAAATTGCAGTCTGTGGAAATCGAGATATAAACGCCACCCTGCATTACTGTATAATATCTTTCCCTTTAATTAACTGAAAGCCATGCTGACATTTATTGGATTGCAAGTTACTTGTTAATGGCAATAAATTGCGAAAC-----------------------------------------------------------------------------------------------------------------------------------------AAAAAAAAGAATCATTGCTTATTTTACATCAATAATTTGTGGACCTTTTGCTAATGATTATTCATTACTCGCCTATGGGGACTGTCGTGTTTGGTGAGCTAAAGTGAATGAAGAATGTAAAGATTTAAGTGGGCAGCATCTACTTAGTGTTATGGCTTCGGTGCCGTGCATTAAATGCCTCGCTCTGTTGCTGTCCCTTTATCCTGTCTTGTGCATCTGGCTTTTGGTAAAGAATGTGTTCGGCAAAATTTACGCATGTAGAACACTCACAAGGCCAAATTTTTGATTTTGTTCACAGCAAGGGGTCCTGCGATTTATTTCGCTTCCTCAGATAAATGATCTGCTGCGGGACCCTTTCAATTAGTTTTAAAGCGCATCTGGGACGGCAGAGCGCAGACGCCATGCGTCTCTGAGGTGGAAGCAAAATGAGGCTTCGAGAAGCAGCTGAAATTTAGAAGAGGAGTGCGGGATTGGACTAAACCACATAAAGTGCAGAAAATCCCTTCTAATGGCGCGTAATTGGTTCTGTAATATCATTACAGGCGGATAATGGCCAGTTACAGGGCCCCGCGCTATTAAGGGTTTCCCTGGCGTGCAGCGTTTATGTTATTAAAGGGGGAATATAATGATATTTTAGTTATTAAATGCGCGTAATTAATTTATGCACCACTGAAAATAAAGTTGTTATTATGACCTCGGCGAGGTGCGTGGAGAAAATTGAAATCAAATAACGGTTGATAACTTCATCCCAATATTTGGTCTAGACAACTCTGACAAGAGAGCAGGCCTGAAGTGTCTCTGGCTCCTGTCAGCGCCTTTCCTCTCCCTCCTCTGATGATTGCTTAAATAACTACATG-AAATCACTCTCTCGTCTCCACTGCAGAGACAA-TTTTACAAATAAACTTTAACTAGATTT-------TGTAAAAGTACAACCAAAACACAGGTAGCTGCTCTTGCTTATGCCTTACAAACACATTCACACATACACTTACACACATCCATAACACATGTTCAGAGTAGACCAAGGATGCACACACGCAGACACACAGCTGCATACACACTAACATCTAATGGCTAGTCAGTGACACTGAGGTCTTAGCCCCTGTCTGCCAGTCCTCATTTGTTTCCCAGCCCCTCCTATGTGTGTGAAGCAGTAGCACTTGCTACTGGGTGTCTTGTTACTCCTCAGAAGGTCTATTGATTTAACTCTTGCCACAATCTATAACACTATTGTCTTGCCTTAAGTGTCTCATCTGTACAATTCACTGGCAGGAGTCTATACATCAAAAACCCCGCCTGCTTAAGGATATTGGTATTCTGC-AACATGCTGGGAATAC-----TTTTTTTTTCTCTGTGAATTTCACATTTCTTGCACACTCAACCTTACTTTTTTAAAGCGTAGATGCTTGCAGCAAGGCATAACACAGTCTGGTACAGGTTTATTTTTACTACTGTTGTGTTTATGAAGTCAATATTTTATTTCACAATATCATATAGCAGTGGTGTAGAGCAGAAGTTATATTTTAGTTTTTT-GTCGATCTGTTGGGACATAGATGAAA-------------TTGTCAGAATAATAATGGTTTAGCATAATTTATTACAGGTCCACCAAATAAGCAGGGGCTAGATGTTATTAGACAGATGGATGGGAAGGCTTGGCAGACATCCACTGAGGCTCAGGCAGGCAAAGGCCCTCAACGTGAACGTGACGAGGAGGAAGGGGTGGAGGTGG-GGGTGTGTGAAATAAACGGGAGGTATGGT--GGGGGGGCATCCTCCAAACCAATCAGAAAGCTGGCAGTTCAATTACAAAGAAATAAAGGGACATTCATCATTCAATTAGGCACCTGTCAGGGCTCACAAAGGAAGAAAACTTCTAACCTGGTACTCCAGGGAGAAGATGCTCAGAAGAGTGGACTGCGAGTGACTGGAACAAATAAAAGAAGGACAAAGTTAATTACCAGAGTGCATTGCACAGAGACAAAGGGAGAGGGGAGCTTCAAAGCTGGGGCCAGCTGCCCTGTAATCTAAAAGAACATGAAAACAAGTGTGGCAAAGTTGTTCCAGATGAACACCTCTGACAAAGGATTCCTGCCACGATGGTGTGGGGGAAGAAGAAAGGAGGAGGTTGTGTGTGGTATGAGAGATGAGAAAAATATAGCCTGTTTTTTTTAAAGGTACAGAGGCATGTTCCAGGTTTAACAGAGTGTTAGAGGG--AAGTAAGAGCATACACAC--AAAAAATAAC-----AAAA-AAAA--CAGCCCCTCTATTCAGCCCCCACACATCTTGCTCCACTGCTCCACTGGAGAAAAGGAGGAATAAAATAGAGTGACCCTGCCACTAGCAGCTCTCTTTTCCCCCCACTGCTCTCTTCTTCCTCCCCCTTGCCGTGTGAAATCAAATTTCCATGTGGCTCCCGTATCTGTTGCACAGCGAGGTGATTTATCAGGGATGCAAAGAGCATGCAGAAACAATCTTTATTACATCCATTTCCTGCTTGTCAGCCGGGATCATGTTGGCTGTTCATTAAAGGCGCGGCGCAGGTGAGGAGAATGCATCCCGATGCCTTGATAGATTGTCTGCTCCCCTGTGGTGACAGCAGCTGGATGGATTGAACAGCGGGGGGCGAGGAGGGAGGAAAAAAAAGCGCTGACTCCGTCGCTCCCCTTGTCAGACACACTTTTACATGGCCGGCCAGTGTCATTTCTACCAAACAGTACCACACATACGC----------------------ACGCACACACA--------CGCACACACGCACACACA----------CGC-------------------------------------------GTTCCAAACACAGCTCATAATGCACT----AAAAAAAACTCTCATGTTTCCTGCAACTGTCCAGTGAGTTTACATGCCACCTCATGTTACATTTTTCCAACACTGCCGCAGCTGATGTATGGCTGTTAAAGAGTAACTGTGATTCGACATTACACAGCCATCCTGTGAGGTACCTGTGCTGCTCTCTTGGTCCTTATTCTAATCTTATTTAACAGTCTCTGCCTGACACGCAATTCAATGCAGGCCCCCAGATTGGAGAGTTTCCAAACAATCCTGAGCTCACCCAAGCTTGGAATTGGTTTTCCGTGGAACATCTCCCTCCTCCCTTTGGGCACTTTACCAATTTGACCAAATTTGTTCCATCACTGGTTCTAAGTACCAGAAGTGTTTTCTGCCCACACTTGGACTCGTTTCTGCAATTTGCACATTCTTTGCAGAACATTAACAGCTTTGTCAGGGGCTGAGCTACCAGCTGCTGTGCTGTGGGGGCCCGTGTTTCAGGGGATACTCAAAGGAAAAATGTCATAAAACACTAACAACTCATCACTTCCTATCATAGGCACACTTAAATATGCAGGGCAAGCCGATCC--------------AATCGGTATATAAACACCTAATAAATGGTTTATTACCCAAGATAACACAC-----TACAATGCAGTTA-----------ATGATACAATGCAACATTAAACATGTCCAGAATAACGCACTTTAAATGACAGCTAAG---AAAAAAAATCTATGAATTTATCATTAAAAGTTAATTGAGAGGGGAGCTTAAAAAGGTCAAACAAGTCGCTCCATTCGAGGAGGGCATAAGGGGGTTAGCTTTTAACTTAGCATTTTTATTGACTCTGGCAAAACAAAATGAGCGGGCTCTGTAGGATTGTGCACTCTGCATTGGCCATTCAGGCCTTCAGAGCCCCATTGTAGTACTTTGAAGAGAATGAAAGGAAACCCCACTGGTGGAAATGCAGTGGAACAGCCCCACAACAGGCCACAACTGTTCCCTTATGCATGAAAGGCAGGGACATAAAAGACAAGATGGACTTCTGAGGTAGGGCCAAAAACAAAGGCAACAAAAGTGCTGATCACGAGGGGATGACACGACTCGTCTCGGCAGAAGGAGCAGGGAGAAAAGGGGCAGGGGACAATAGCACTCCCAGCCAAATGACATGTTGGAGAATTGAAAAATCCACACAAGAAGTGTCTTCTCAATTCACTAAACCCACAAGAGCTGGGTGACTGTCGGCTGGACCTTGGTCAAACTAAGAGGGGGTGGGCTAAAACAGCCCACAGCTTTTCTCTCTCTAACTTTCTTTCCCAAATCTTTCCCCGTT-----------------------------------------------------------------------GTATTATTTGGGCGACTTTAAGCTTGTAGTTTTAACTTATTGTTAACTTAAAAACTATTTATTATGATTATTATTATTGCCTCGTATAAAGTATGTTTTGTGTATATTTATGGTTTATTTCATTATATTTGCAAGTTTAAAAGATTTTAAGTTTGCCAAAATTGTGGTTACACCATTTCGTTTCTT--AAAAGGGGGACAAATAGAAAAACAGCTTTAGAAGTACGATTTGGAAACGTTCTCCATAGTCAAAGAATGCACTGCTATATTTAACTAATTGAAGTGTATAAACATACATGCTGTGTGCTAGATGTTATGCCTTTACTGCCTGTGTTCTGTTTGTCTTGTTAAATGAAAATCTTTTAATTATTTAATCTAATCACAGTCTTGTTTTTTC-AACCACTCGGTGAA-CCCCTGAGATAAATGGAGCAGCCCC-TGTAGCAAGGCTTTGGCCCAAGTGAGGGTCCAACAAC-TAGCCAGGAACAGAGGGGA--TGTCCTTGGTTTAATACGCTCACAAGAATCTTTCCTGTTTATGCTGATGGGTCTGATTTACAAAA------------------------------------------------------------------------------------------------------TGGCCAGCTAATCATTTGATCCTGTTAGAAGAAGTGAAGTGTTTGTGTGTTTGTGTGTGATTCTGCCAGGAGAGTTAACAACCGCTGTAAATAGGCCGGGGCTCGGTTTCTTGATTTGTGCGCAGCCGCTGC--TGTGTGTGTGTATATTTGTGAGTGTGTGAGTCCTCTCACTGGCTG-TTTTTTCCCTATAAAAGCAATTTGCCCCATGCTCGGGCTAGGCAATGAGCAGATGCTACCATTGTAAATGATGATGCGAGGGGCCATAATAAAGAGTTGATAAACACAGAATTACTGCTGGGCTGTGGGCATGCAGAGAGA-----GGGGGGGAGAGAGGGGGGATGAGGAGGGACAGAAAGTGAGAGGAGAGGAGGGGTGTCACACACAATGAGGCAGAGTGAAAATGTAAACCAGAGATATAAGTCTCTCAGCCTGTTTTATGTTTGATAAGTAGAAAGCAGAAGAAA-------------------CAAATGCTTATTAACTAAAGAGAGTCACAGACTGGTCCTTGCAAAGACCTTATGCCAACTGTCAGTAAACTTGATCCTACTGCATTACAACTCTGCAAAAGCTTCTATAGCAGCCAGTAAATTTAAAGCATTTCTAACAATTAAAACCAGCAACAAAAACAGCAAGCACCG-----AACCCAAATGTACAGAGA-TTTGAGAGAGGCAGAAGAGCAAGAGAGTGAGCTTAGCAAAAGTTAAGGTTAGCCGAGGGCAAGCATTCGTAAAAGCAACTTACATGGCTGTTGAGCAGCGAGCTTCTCTGACTGGATAAACCCTCAGATTTTTGGAGCGTCTCAATCGCCATTTCAATCTGATAAACCACGAAGCACAGGAC-AAAAAAATGTAAGA-GGGGGAAATAAAAACAAAAGCAAGAAAAAT-AAAAATGAACACATTACTGGCCACAAGC-AAAAATAAAT------AGAGTCGAGAAAAGATCCAAAGGCAAGCACCACTAAACCCAAGCAGAGCAGGACTACCTGTCATTTCAGGACAATCTTTGCCACATATTCTAAATGCTAAAGAACATTGACCGTGGATAGCGCTCTGTCACACAAGCCTTCAGGATTCCTCTAACAAAGAT-----------------------------------------------------------------------------------------------------------------------------------------------------------------------------------------------------------------------ATTACATTTTCGTCTTAATTGTTGACTTCACTTAGCACAAAGCAGCACAGCGAAACACCATGCCATTTTTCAATTAAAAGGTCCAGATGTTTTTGGAGGCTTCAGTAGACACAGGCAGTTGTGAGAAATGCTTTATCTGCATTGTAATAATCACTAGAACATCAGCTCCAGGCTGCATTTACATACTCATGTTTTATTCCAGCCCTCTTTCTAATGCACCGCTTAATTATACTGAGCGCAGACAATGTCAGACCCCCATAGCCCCAAATTTATTATTGCACTGTGTGAAGCTGCAACCATCAAACCTAGTGTCCCTCATCACAACACACTACACTCATCACTACTCTCACTGTATGGAATACATATCATGCTCTCGGTATGGAACACATATCACATTTTCTGGTTTTAATCACACCAAGTGAATAAAATTACGAGCTGGGATGGCAAAATTCAAACTGAAGTCACACCTCAGTCTGATGTTCATTCCCTTATATGTGTTACCACGTCTCATTACACCAATCACATTTGACAGAGAGTTGAATAGCACATGCATACTTTC-----AAATACATACATCACTGACAAGCGTCTTTCATGCTAGTGATCATATTGATTTTTAAAGCGAGACTGTTCCTCATTGTGTATGTGTGTCCTAATCTGAGAAATGAATGATAACCTCTTCATCACTCTACCCCCTGAGTGTTCTTACTGGAAGCCATATTGATTTTGTTAGTCTGAGAGTCCTTGCATTGCATGGCCTTTACCTCAGGGACAAATCTAATTGTTTATCTCTGGACAGACTTCTGCCTTTACTCCCTTCTGTCTCATTATGTGCCAAGATTTGTCAAGTCAAGTCTCTCCACACTCTCAAATCGCGCTTTACAACATGTCGTTCGGCAGAACACTACAGATGGCTTACTTATCAACAGACCCTCCCACATGGAATGCTACAAACATGACAGCACAACACACTTGCAAAAATATACACAAACTGACATACAATGTAATCACACTCTGGAGACGCGATTACACATACTGACACAAAACATGAATCACATTTTTTAAGAAACACTGTTTTTTGAGATTATAGTATAAGCCTTCCTGAG-AAAAAATTATAAGCAATTATTGATTGTTTGAGATCTACCTTTTACACTTAAATTCTGGAGCCATAATGCATTGGACTTTGAGAGTTACCCCAAGGCTCACTAGCCGTGTGAGTCATTGACATACCAGTGACTC-TGACTGCACAGTCAATTACCCATCTACCTTTCATGGGACAGGAGTAGAAGACAGGGAATGAGTTCATCCATGCATTCAACCTACAGCAAGCCATGCCTCTATCGGAGGTGAAACCCATATGCAGAATGGAGAGACAAGAGGATATTGGGTTA--TTTTTTTTCCTATGTGGAGAATAAAGGTTAATAACAGTCCTTTCCTGTGTCATATTTGACATGACCAGTCATCGCAGTAATTACAATCATTACACTCCAAAGGATGTCTAGTTATCCCTCTTAAACACAGGCCGCACAAAAGAAATCAATTATTCAATCAGAGCTCTCCCATTCATCCCTGCCTGAGTTCACTTAATTTTGGGCCTGGGTGAATCTGCCGCAAATAAACCCCACGACCGGAGAAGAAAAGACGAACAGGCCCCTAATTTGTACCCTTTCAGGCGGTCAATCACTTTTCAAAGGAAT-------------------------------------------------------------------------------------------------GCACTCACCTTGCTGCTCCTCAAAAGCTGCCCACAACAGGTGGATGGCCGGCTTCTTGGGCAGGTGGATGGTGCAAGCCTTCTTGTAGACATGTCTCACACCATCAGTGCTGTAGCCCTCTAGATATTTTGCATACTTCAGAGTGAAAAAGAGAAAGCAAGTTGGAAGAGATGCAGGAGAGGACAGAGACAAAGAACAGAGGAGAAAGAG-AAAGGCAAAAGAGACAACACATTTTAAACTAAAATTTCCAGTTGGCAGAAACAGTGAATTTCTTCATTGACAAGATCGTTTTTAGAAATTTTCTGTGTAAACCCATCAGCACCTTCATGGAACCAATTAGATAAGTTTCTGTAAGGTAGTGGGAGACGAAGAAGATGCAACGTAGTAGTTGGCAAATGCTGCAGTCAAATCTTGTGTGGCAAGCTGGCCATCCCCTAATACAACAGATACAGTCACATATCAACGTTACACGCAAAGAGAGTGCAGGACGATTTACTGTGTCGATGTGATATCATCGTTGATGG-GGGAAGTGCAGGGAGGTAGCAGGAGTGAGAGAGAGGATTAAGGTGGCGTTACCTTGATCCAAAACTCCTCGTAGAGTGCACAGGCGATGAGGCAACGTTCAAAGAGAACAACCACGCGCTCCGGAGTCCCGTTTTCAATTTCAAAGTCCAGGTACTCCTTCCAGTTGCTGAGCTGCGACTTCTCTAAGGCTTTGACATGGAAGTATGG----------------------------ATGAAAGATTATGAAAGAGCAGAACGTAAGCAGCAGGAGGTGTAAACTCAGCACAATTCATTCTGGTATATAATGTCAATGCCAGCAACCCCCCTCTCACCCTACCTCCATGCCCTGCAGGCATATTGGCGGAACTACCAATGGATGCTAAGCTTTTTCCGACAAAGCTCCGAAGATAAAGTATCTTCCTTTTATCCCTTCTGCAAATCAATTCTGGGCCTTACAGCAAAATCCCATAAAATAACTTCAAACACCACTACTTACTCCAAAAATTTGTATTATGGCTATATCTCTTTGAACCCTTACCAGTGAAGTTTTGGAGGAAAATGATTTAAGTGTTATCTGCTAAGACATCAGCATGTCAGCACTTCACCTCAGTTTTTCTTCACATGTCAACCTGAACCTTGTATTTCTCTCCTTGTGTTTGGTTTTTGATTGCTTCTAACCATCCAGGCCTGGTGATAAATACAAATGCTGCTTGTAAACTTAATGGCTGTAGTAAGTGCAAACAAGATGGTATGAAGCCCTGCTGGTGCTTCGTGCTCACTCAGCTGCTGAAATATTCATTCCCTTCACTCTTCTTCAACAATATGATAGAAACTGGGGCTGATAAGACAAGTACCTGAAGAGCAGTCAGTCAGTGTGAT---------------------------------------------TAACAAAAAAAGAAATGCAAAATAGATTAGGTACCTAACCCTCTTTATGAATGTATATTATAATGTTATGTTTGATGTATTCACTTCATGATTCTTTGACACTGGTTGGAATTACTTTTGCTCTTTTCATTAAAAGATTACCGAGCTTTATATATACTGTCTAGAGTTGTTACCAGAAGGAATCTTAATGAACTCTTGACACTACAAAATCTTGTATATTTTTTGTGTGCCAATTTGTAACATATTTTGTAAGTGTATATTTTTCTTAGAAAGTGCTGTGAAGTATTTGTGTGTGTGAGTAACCTTTTATGCGCCTCTATAGGCAGTGGAAAGGATATACAATGACAAGTTTCTGGTTTTAAAAACCAAAATATGAAAGTATCAACAGAAAACTAGAAATATTTACATTTTGTTGGGAGTTTTGTAATAAGACCATGATCTTGTTGTGAGAGTGTTGTGTTACTGTGCAAAACACAAATAAGCAAAGAAAAAAAAATGAAAACTTGG-AAAAAAAAATATAATTTGTGAACAATTTGCTGTTTTATAGATTTTCATGTAAATTATTTGAGTATTATTTTGTTTTTTGTTTTGTTGTAACTGTTGCAAAGGTTTTAAATATTTGTGATCAAGCAACTACGACTTCAGTTTGGGAGGCTTA-TTTAAACAGCACACTGAGCTGCTCATAATGGATTCATGCAACGTGGACGTATATGGAAATTC-ACAGATTTGCAGTGCACCGT-GTTTGGTACTGTAGGTAGCTCTCTCTGACAGATGCAGATCCAAAACCTCAACTGCTTGTATCCTAA-CCAGCTGATCACA-GGAATAAGGGTTAAAGAGAAGAATGGGCAATGGGCCCCAGTG--AAAAATCCTCACCCTCTGGCAGTGCCTCATGGAAATGCCGCAAACGCTGTACGGATTCAAACGTATCAGGGATTATTAAGAGACCTGAGAACAAGGTCAAAGACTTGCAGAAGAACACAGAGCAAGTTAAACTTAACTTCCACTTCATCCCCGAGGCTCTGAAAATACTTAGGAGATAGTTGAGGCAGGCTCTGTTGAAAGCTCCCCCGCCGGCACGCAAAGCTTTACTTTTGATGTTAATTCCTTGAAAGCTGTTTCTTTAGCTGGGGATTAGTGCATGAAGAGCTAGGCTTACCATGCTCTGGCTAATAAAGATGAAACATCTAACACAGGTACTCGTACATACACTCGCCAGGGAACAGTGCCTATAAAGTTGCCTTAATTATAGAGAACTGACTTCGCTTCAGTAACTATAAGAATAGGACGACATTTGTAGTTTGAAAATACTGTGGTATTAAATGTTGGAAATCCTCTGTATTCTTTGGACACAAGTCATGAGGTAAAATAATGAGTATATAGGCACATCACTTTCTCAGCTCATGTGATCAAAGCTGCCTTCATGGTATGCCTTCAGTCTCCCC-AGCTTAAGTCTCCTTACCATG---------------------------------------------------------------------------------------------------------------------------------CCCTTTTGCT-----TTTTTTTTTAAGTTTGTTTCTATTTGCTTCATTTTTGCTGTCCCTTCCTTTCTTCCCTTCCAGAAAGTGATGCACACTCGCAAAAGACATTCTGAGCTGTACCATGAGCTCAACCACTCGTCCAAGTTCCACACCATAGACAGGTATAGCAGGGACCCAGCCATGTCCACATTCAAGGTAAGATCATTGCCCAGAAGCGGG-ATGGGAATCGGCTGTACCCATGCACCTCCACTCCCT-CCCGCACTTTGTCACAATCTGCTAACTCCACCCC----TTTAAACACCAAAGAATTGCTACTGG--AAAAGCACACGGTGATCAAAGTTGCATTAATATGCTTCACAGGGAAGCAGTCTGAACCGGCTAAATATTATTAGCACTGTGGTGGCATTGTATTTACTTGTAAATGCAGCTTTCAGACAATTATAGCCATAAAAATTCACAGC-AAAGCACCCTGTCATTTACAAACATGAGGTACTTTTGAAAGCAGTGAACAGACTGATATATCTCAGAAAGATTTAAAGCCTAATCTGA-AATGTTTCTCGCTCCTTGGGGGAACTAAAGGTGAAGTCAGTTATCTGCCATTATTTGGTTTAAAACATTCCCAGCAGTATCCAACATCTCTGCCTATTTGATTCACTTTGAGCATGTCTCTCTCCTGGATGCATTCATCCTCCCTAAACTCCTGAGTTGGAGTGGTTCGCCTCAGGCAGAGGAAGCAATAATGTGAACCCTGGAGAGCTATTCAGAGTGAAGAGGAGAGTGGAGAGGAGCCTCCTCCACTGTTCTCCTCCAGCGGGCCGTTTGGGAGGCTAAACGGCGCCGATATCCCTTATTAAACCATCTGGCTGATGCTAATTAGATTATCAGAGATAAAGAGAAGGAGTTTTCTTTGTACATTTTAATGAGATAATGTGTCAGGCAATTGCGAGGAGAAGCGTTATTTTCCGAGTGCAGAGACTTTTCAGGTGAAAGTGTACAAGAACGAACAGATGCAGAGGAATGATTAATAGTGCTTATCTGGAACCATCTTGCCTACATAAGGGGAAATACAGATTAGGAGAGTAAAAGTATATGTC-TTTTTGCGACTTCCTTATTATATTAACATTTAAAAAGT--GCATCCCCTGACTTCCAGGAAAATTTGGTCAATTAGAAAAC-TC-TA----------------------------------AATT-AAAAAAAAATACCAGGGAAAAGTCAAAGGAAAGAGA----GGGGCTCTTTGTTAATAGTGTTTTTCTCTT-ACATGAGACAAACCGAGGCGCATGTTGG--AGATGT-TTTTTGTCTGTTCTACCGAGATTGCAAATATCTTTTTTGCACAGAACTCACTC----------------TGCTTTTTTGCACAGTTTCAAGTCGCTTATTAGAACTTAACCCCTGATTACACGCACCAAGGCGATTTAAATCTGATTATCAAATTAGGAGACTTTGAGACAAATCCTCTTAGATCTGATACTGTTGACTGGAGAGGGAAAATGGATCTCCACACCCGTCACGTAGGTAACGATGCTGTCCTGAAAGGGAGTTTTAAACCGTATTTGACAACAAATGCAGCTGCCCCGCTATTTCAGAAGATATTAAAGGAAAATGAATGCAAATCTGTGTGCAGGAGCCATCTGGACGTGGAGAGAGGGAGTCAGCTGCTCCACACACTGAGGCGCGGAGCCTGAATCCGTCTCAGCTCATTCTGTGGGATCATCTGCGTGGTGGGCTTTACACCGTGGAAAATGCGCTCTTCATCATTAGGTG-AAATGTTACCATCAAAATAAAAAA-----------------------------------------GAAAACGCTGATCCCC-----GTTTGTTTTAGT--GCTTGCATGCATGAAAACTT-TG-----------------------------------------------------------------------------------------AACCTGTAATCGGCAGTGCTGCAAACACCTTCTTCCTTTGATGTCCCCCCACTAACATCCAGGCAACAAAGCCGGCCAATTACAAATGAGCTAATTAACTAAATTGTTGATGGAGCATGAAGAGTTCATTCGCTCTGGCGCCTGCACCATGACAACAGTGAATGGGGGCCTTTGTTGTGGAGGTAAGTGTGCGGCCGTGCGAGTTGCCATTAGCTTTTGACGCTTTTTT-----CACAAACCTATCAGGCCCCTCCACGCCAGGAAGGAAATTTGTTATGGATCAGAGTTGGTTTGAATCCTGCATTGCTAGAGCAGAACCCTGTCAACTAGCTGTCTGGAAGGTCAAAATGTGCTATTTGAAAGGCAGTGATGTTTTCTTTGTTAAGC-CCCTGTACCCACTGAGAGAGGAGGCGCTGTAC---------GGAGAGGGGGATAGCTCCTGTGCGTTTCACAATAAAATAGACTTTACCACATGGTGTTAACA-GGGAGAGGTGA------------------------------------------CTCTCCCCTCATAATCTGCTCATGATGACGTTATACTGCAGCTCCTGGGCTCCAGTTCTCGCGAGGTTATGGAAAACAATCCAGACGCCCT----------------CTCTCTCGCTCTCGG-CCCCCCCTCCTCCCCAGCCCTCCCTTCCCACGCCCCAGTGCGCTGTGGGATAGTGCCACTATAAAGTATATCCTCTCTCGGAGAAAGATAAGAAGCCCGAGACAGGAGGGGGATGAAGATGGCGGACGCCAAGCAGAAGAGGAATGAGCAGTTAAAGCGATGGCTGGGCTCGGAAACGGACCTGGAGCCTCCTATTCTGAAAAAGAAGAAGACGAAGGTGAAGTTCGATGATGGCGCCGTGTTTCTGGCCGCCTGCTCAAGCGGCGATACCGAGGAGGTGCTCCGAATGCTTGACCGGGGCGCTGACATCAACTACGCCAATGTAGACGGTCTCACCGCCCTCCACCAGGTTTGTGTTAGCCTACTGTAGCTGTTAATGTCACCACAAGACACAAATTGACCATACTGTCTTTTCTCTTTAGGTTATGTGATATGTAGCTGGCACAGTGCAAGAGTACAAAAACAGTTTTGTTTTGCAGTGACTGGCTTTCTGTAAAGTCTGAGTCTCGTGGTGAGTACAGCATTTGTCAGCCTTCCCCCCCACCATTGTTCCTGCATGCCTGCAGTGAGAGTGAGGGTGGGGGGCGTGAGGAAGTCTTGACTTTTTTTTGA---GGGGGGAGTTATTTTGATTGTCTTTACCTATCAGGTGTAAATTTCCAGGCACTCAGTTCATTTTGGGCCTGCTCCAGTTTGTCTTTAGTCTGTTCCAGTTCAGCCTTCATTTTGAGGAAAAACAAGTTGATGGCCGGATCCACCATGGATGACCGCAGTTGGGCCGCGCTCGGCTGCTGGACTTGCTTGAGGTACTGGATCTGGGTCTGCAGGATACAACAAACACGTGTGAGTGATGGGTTATGATGAAGAAGTGTTCTGTGATTGATTAAAGTACCAAAACTAATCCTTAAATTCGACTCGAGTTGCCAGT--------------TTCAC-AAAAAAATCTATAAA-------------------------------------------------------------------------------------------------------------------------CAACTGCTGCAT---TCTATCTTTGAAAGCCCGTGGCCTAATGAACAGTCTGAGCGCACAGAGAAAGTG-TTTTAAGT-AATGCTCAACACATGGTGGTTGAATATGTTTGCTCAAAGCAGTGTCCGGTTCGACTCGTCTGTTTCCCACCATGGGGAACTTGACGTGTGGAAATGGAGGCTCCATGCATGGTTGCCATGCATTGGCCCTTACGTTTCGCACATGTAGGTAAACAATCCCGCCTTGTCTACTGAGAGGCCTGCGTTTATACATGGGTGCAAAACATGTGTTGCAGCCAAAGTCGCATCAAAGGTCACTAAGCTATGCTTTGAACACTTCAAAGCTGGGGGATGAGACTGTAGCTTTTAAGTTTTATGGCAGGTGTAAGCAGGGGTTGCTGACCAGCCCAGGGTGGTC-TGCTCCCTGGTCTGCAAGGGGCTGCTGGTGGTTAGCATGGTAGAGGTGGTGGTGGTGAGTCGGGGGCAGGGAGATACCCTACTGACCAGGCTACGTCCAAAATGTCTTCATGCAGCACGCCACATTTGGAGTCCTTGGATCTGAAAGGGTTCCTGGGAGCAGACTGGACACAGGCAGACGTCCACTTCAAGGGTCTCTGGTTTCAGAGGACCTCAGCAGGGTACATCTAAGGCCTGTCTCGGTCCCATTTGGAAACAGATACATTGGCAAAGAGCAGTGAAGGGGCCAAAGCC------TTATACAACATCGCTGCAAAGGTGAACAAGGTAGTGATTTCTTCAATCCATTTCTTTTACTGTATATGTACTTCACAAA-CCCCCTCCATCTTCCCTGGAT----------------CTCTCTCTTTCTCTCTCTCT--CTCCCTCTCTCCCTCTCTCCCCTTTCGTCTTTCGTCTCTGGGAGTATGGGTGCATGTCAAGTGATTGTTGAATTGAAATATTGATGTGGAGTATCAAAGCGTGGCGTAGCACTCCTGTGTTTCCAGAACTAACCACGAAGCGCTTTGATCAGATACTCCTGTGATCTGACTTCTGAAGTTGTTAAGAGTGCTGGAAAACAAAATGCAAACAAACTTCAAGTGCTCTTGGTATTGATAAAAGTTTTCTTTGACAAGTGGAGATGCGTGC-TGTCTGCCTGTGTCTGCCCAAGACTGGAGATTTTGGGGTTTTCGTACATGCTAATGGACATGAGATGAGGGAATTATTATAGTTTTCTGCTTCTCTCACACCTCGCAACGTAAA--CTGTGCTACAGGGGAGGGAATCACTACAGAATCATGCTGTGA-TATCGAGGTACTCAAATAGCGATGCAAAAATATTGTAATTCGCTGATTTATGTTTTCATTAGAATTTGTTAGGATTTAGAACTTTATTTCATTCCTTGTTACAAACAGTTTCCTGGATGCCATCAGTCACACTGCAGCGGGGAAATACTACAGCAACAGGTGAGACAGTATACAGTCTGAGGCGCCCAACCTCTCAGTGTGCTTTAACACACAAAGTGAGAGAATCCAAAGGGAAAGGACGAGGACAGGGATGAGAGCAAAGGACGTGGGGATCATACTGCCCAAAAAATGTTTGCAGACTGGATACTGAACACCGTTGTTGAGGTTACTATTTATCTCATGCCAGCCAAGTTGGCACGCACATCTGGCGCTGGGTACTTAGTGCAATTATTTATGATTTCCTCCAAGATTTAAAAGCTCTTCGCCCGGCCTTGTAATGCAGTAACTGATTGCACTGCTAATGTAATTAAGGGGAGATTATGATGTCCACGTGGCACACCAGATGGTGGCATTCACAGCGATGGGGGAAGGCACAACTGGCACACCACTGCACAAGGGCAGTGAGGCGCAGTCAGTCGGAGCAGTCCAGACTCCCCACCAGACGGAGGAAAGTATATGTGTGCATGCGTGTGTGCGTGCA------TGTGTGTGTGCGGCGTGCTTGCACAGATGCATGTG------AGTGTATGGGTGTATATTTGATGATAAGTTGAGCGATAAAGTGTAAGCTGATAGAGATGA--------------------------------------------------------------------------------------------AGCAGAGAATGGGCTTAGGCTTCTATAAACAAATCAACACATCTATCACCCTGGGCCTCCTGTAAGGGCCATTGGGTCACTGGTGTGTTTGCACCGATCCCATCACTCACTCAGAGTCGACAGCGCGGCCATTCCCAACCAACCACAGTCTGCTTTTCCAATCCAGTCAACAAAGCCCAGGCCCTGGCACTGTCTGTTTAGCTAGAGGGGAAAACTGTCAGGAAAAGTAAGACGAATGAGCTGCCCTGATTGACTATTTCCTTAGATACTGAATCAATGGGCTTATTATCACCAGCAATTACAGTACTAATACAAACAGATGCTTGGGGAAAGACATCTGCTTAGAGAGATGAGACAACTAGATTTCCAGTCAATAGAGTGAAGAAAGCTCTTCTCTCACTGACCCTCAACAGAGGCATTTGTATTCATGTGAGACCCAGAGGCAAATCTACAACAGTGCAAATGAAACACGCACGGATACTAAAGCACATAGATATTTATTGCCACTTGAAGAGCAATTAATTTGTAATAATGCCTGTATCATGAGAAATAACAGGGCCATTTCCCATCTCCATTCATTTACCAATAAACAGTTCAAGTCTGAAAGGAATCAGAT-----------------------------------------------------------------------------------------------------------------CACAGGGACCTGGGGGCGAGTCTCAGCCTTGTCATACTCCGCTCTTCTCCTCCTCCACTCTGCACACCAGCTCCAGCCCCCCCCTCCACCACCCCTGTTCTGCCCACGGAAAACGTCGATAGCAGGCTGCCGGTGCCGAGGTCTCTGGTGGACACTAGCTCATTCTCCCGGCATCGACAGGCCCGCCAAATCAATATTTAGTTCCCCACTAACAAGCTGCCTCGGGGTCTGAGCCAGAGAGAGAGAGTAAGAAAGAGAGGGAGAGTGAGAGAGAGAGGAATGCGGGACAGTGGAGGATGGCAGAGAGACAGAGCAGGGACTGAGAGCTGTCCAGCTAGAAGGGAAAAACATGGATTCAGTAGAGTGT--TGTGTGTGTGTGTTAGTGTGGGAGGGGGAGAGGAAGGTGGAAAGGTCAGAAGAAGATCTGGGGAACAAGAGAAC------------------------------------------------------------------------------------------------------------------------------------------------------------------------------CTAATCATCTCTAGTAGTAAGCGTTTTCTTACACATACACATTTTCCCTGCAGTTCTCGG-AACTGTCAGGAGTAAAGAGATAAAGAATGGGCAGAGAGG-----GAAAAAAAGTCAGTTGTGGTGTGAGAAGTGTCTGCCACCACGGCGTCATTAACACCCAGTGGTGCTGGGGTAAGGGAGGGAGTGCAGACGGGGCCTCCAAGCACTAGGAGCGAAATTGCAAACCCAAGGTTCCTGATACAACCTGTTATTATTTTTGACACAAGCCATTTACAATAGCTATGAAGGTGGCAATGGAAAATGTAATATTGATTGTATGCCCTCAAGGCTTTGCTCCCCTGACTTCTAAGCGTCACACATCTCACATACAGTATGTTGGGCGTGATGATATGTTTCTCC----TTTTTTTATTTTGTTTTGTTT-----CCCCCCACTTCCACAAATCCTATTTTAGGAGCTTTGTTGATACTTTATTTGATGAGGTAATTACATCGGTAGATTGAGAGGCCAAGGTGACGTTTTGGGAGTCGAGAAAATAATAGAAAGCTGGGTAACTACAGCAATGCAATATGATATTGGTCTGATGT---------------------------------------------------------------------------------------ACTCAAAGAAACACATGCTGCACTCCTACAAGCCTCCTTTCTAAGCAGCTCC---GTGCAATACAGTGAATGAGCAAGGGGGTCGCGCACACCAGGCTTGCTGACAAGCCTTTTTTATGACATTCATCAAAGCCATCTGCCATTTTCTGCTCAATTAATTTGTTATGGGAAGTGGGATCAATTAAGTGCGCACCGTAATGGCTTTATATCCTTGTTTCCCTTTTATAGCCCAATATTTTCTGTGCTCCACTCTGGCATGAAAAGGCGAAATCGATATCCCCAGCTATTTTCCCCTCCTGTGGACTAATTTGTTTTTGCCACTCTCTTCCTGGCATGATAAACCGGCTGTAATGAGGGGTTAGGGCGA-GGGGACAGACTAAACATAAACCCACACTCAAGCCAACAAGCGAAGTGGG-----------------GTCGC-TTTT-----TTGCCAATGTGCTCGCTGAATCCAAGAGAACCTGATCTTAATCGAACGCAATCTCATTTGGATGTCGGAGCAAAAACCTGATGCTCTAAACAGGAGCAAACCTCCCCTTTTAAATAATTGATATTTTCTGATTAAATGTGGCAGTTTGGAGATAATGAATTCTTTATAGTGTGCCTTGAGCAACTCAACAGCTTTGCCCTGCATGACAGCTTTATGGGGCGTCTTTTTGCCCAAATTTTGAAAGTTTAACCTATGTAGATCAATGTGCTTCCTTAAAAGAGTTTAATAAATTAAAGTGCAGAGGGC-TTTTTTTCCTCAGCGAGCAGAAAAAGCTGATGAGACAGGTTTAGTTTAATCTCAGGCAATAGAAGTCATTAACCATTCTCCCAGGAATTAAAATATAGCTTGCCCTTTTCTTCTCTCACTTATCATTAGCATCACTTTAATCTCCCCGCGTTTCACACTGCTATTTTAATCATTACTTACTGCCTTTTGACAACTGAAGAACATGGCTTCTCCCCGCTCAGGCAATATCCTGATTTTAGCTGACAAAATGTAGGACATCATTTAAAAATATCTAAATTTCCTCTTCCTTTTTTATTCTTCTAACTTCCACTCTTTAGACCCCTGAATGTCTGTCTATTTATATCAAAGACAGCACAAAAGACGAGAGGAGATTGAGTGGACGACATTCAAAATGTAATTTGAGTTG-GCTGCAAGGGTAACAAAATGT------------------------------------------------ATAAAACGAAACTTGAGTTTAAACAAAAAAAGTTACACCATATTTGCTCAGACTAACTATGATGAAAGGCAATGAAGACAAGGGATCCTCATGTAGGTATCAATATAAATATTACTGGAAGGTCAATTAATATGTAAATTAACTCCTCCATTTAATTAGCTATTTAACTATTTTCCAAGGCATGGACATATTAAATCATGCTTAAAGACCCCTCTAACTAGCCTCCTGACAATAGTGCCAGGGAGTCGTGGGCTCATAAACTACCGGCTTGACCTATAAAGAGCCCCGAGTCTGCTAATTCCATCTCAGCCTAATTTTATGACTTGCATAAAATAACCATAGTGCAGCTTTGTAGCTGTAAAGAGGATATGGGTAATAAAACGGAGCCGGGGAAAGCATCAGAAATCTCCTCTTCACTAGTGTCCTCATTTATTATTCTATTATTCTTTGCAGGGTACCGGGCTCATGTGAAAGACAAATGACCTTATTATATTAAATAATTTGTGAGGATATTAACCGTTAATCACACATAAACAGCATTTAAAAGGTATTGATTTTCCAGCGCTCTCAACAGCTTGTTAAATTTACGTCCAATAACATGATAATAGATAATCAGGTGAATGATACTCATTTATAGGGGACAAAGGAAAGGTAATGTTGTGTAATTT-ACCTGCTGCTCTTTAGACGGAATAAATG----------GCAT----------CGTCCTGGATACAGTT-TAAGTCAAAGGCTGCTTCGTGTCTAAGACAGAACTTGAATACGCACTAGCC--TTTCCAAATGTGACAGAAACG-TTTTCTCTCGCAAATTTAAGCTCTTCTCTATGATAAAATGA-GAGTGATGATAAAAGGGAGAAT-GGGCAGTGCCGCCTCTTGCGGCGTGGGTGGGGCTGACAAGAATAGACTACATTATGCAGTTCATTTAGTTAACAAGTGAAATAATGGGGAAGCGTGCAGTGGGAATGCCGAGAGAAAGGCACAAAACCCTATTGAGAGCTCTTGGCCGCTTACAGCGTAACCGTCACATGGCCGAACCGAGTCCACGGCGCCTATTTAAGGAGCGGCTGTGCGCCTTCAGCACCACTTCGCTGTCCACCGTCCCGAGGAGAGCACA-----CACACTGAACACAGCCGC--------AGTACG---CACCGGCTTCGACTTGAACCGCGCCGAGCAACAAGTTTGCAACCATGCCGAGGTCTTTTCTCGTGGATTCCTTGATTTTAAGGGAGGCCAACGACAAAGGGAACGAGAACGGGGGGGTGAGAGGGATGAGTGGGTACTGGGAGGAGGAGAGGATGGGAGAGGAAGGGAGAGAGAGAGAGAGAGAGAGAGG-------------------------------------------------------------------------------------------------------------------------GAGAGAGAGGGAGACAGGGGCTGAGTCTGTCCTATAACTCCTGGGTCTAAGACACATGCAGCTAGAAGATTGGCTCGGGCCTCTCCTAGGGGTCGACAATGTGTCATTTCCACCCGGCTAGATTGCCCTCTGCCTATCTGATATTAATGTGCAAATCAATATTTCAGGGATTAAATTTCCCTTCTTCATTTTTTATGGTTTCTACCTCAATAAGTCTCCCGTCTAATAGAGGAGGCTGGATGATTTAGAAGCCTTTGCTGCAGAAAGAGAGAGAAAGAAATAGAGAGGAGCTTTGCAACAAGGCTATCGCTGCATTTTAATGTTCTTCTTCGTGGATCCCCCATAGGCCCTTAG--TAAGGAGGGCTATATCGCTGCTTTACAGTGTAAAGACAGCCAATTTGGCTAAAAAGGCAGAAAGGGAAAATATGAGTCCGGTTGAATACTTAAGACGCTGTGGT--------------------------------------------------------------------------------AACCCTT--------------------------GAACATCTGAGCTGAATACTTTTCCAAGATTAAAACACGTCTTCTGGTAGTTGTGTCTCCTTTAAAAGCTGCACAACTTGACTGCTTCCTCCCCACTGAAAATGTTCCGGCGGCTCATAGAAAATTGTGTTGAACCTGTTTGACTTTGCGAAATAATTGAGTTAAAACACTCGATAAAACATTAATTAGCTTAGCAGTCTGGAGCAGATAACATAGATAAAACCCTATGTAATTCATATTGATTAGAATATGCACATTGAGCGTAACCTCTTAAGACAAGTTTTCCTTATTAAATGGACACAAAGCCGAGGTCATTATTCGTACAAAGAAAGATCGCTTTAGATTTTATCTTTTCACATAAAAAGGTTTGATTGGATTTCTTTCTGAGGAAGCTGCACAATCTATTTTATTCAGGTTTGATTGTATTACCTCTTAATTAGTTTGTATATTGAGTAGAACAGGCCTTATTGATTTGAGGTGCATTCATTTGCATTGCAAAAATCCCCTTTAATCCAATATAATCTCATCCTTACTCAAACAGAGCAGACTGCATCTCTGAGTTGCTCTTTACTTGCTTGTTTTCCAGCTACTGCTTTTGGCTTGTCTTCGGTTTAATATAACCTCCTGGTAGAAATTAGAGATTGCATTCTCTATGCAAAATAATTTCCCTAAATTTGGCTGTTTATTTGATATTCAGATAATTGAAACACATCACATGCTAGCTCACCTTAGCAATGACAGAAGTAGGG----TTTTTTTCACTTTGG----TTGTTTCATTC-----------------TTTTTTTTTTAGGGTGGAATAATTAAAATGGCTG----TTTTATCTGAGCTTTTAGTCATAGTGTGGCTGCACTCACTGTTGCATCTGTGTGCTGTGCCGAGATAGAGCGTCTGTGGAGGGCCAGGGAGCAGACTCCAGAGATCCATCCATCTCAATCTGAGGCTACAGCTGACACCTTACAAAGAGGTACAATTAATAAGGGCATTATCCAGCAGTAGGCAACAATAGAGTCCTAACGCAGAGACACCAACCTCAGGAGGCCCGGAGAGGAGAGAAAGGGAGCGTGTGTGTTTATGGGT-GGGGGAAGGGCTGGCCAAAGTGCTTCAGATTGGGATGCATTACAACCAATGTCTTCAGAATGTGAATTACAATCTATTACAACTGAGCCTGCTGATAGG-TGGCGCAGGCTACTTTGTGTGATTA----------------TTTTTTACAGCTCTGCATTGAAAATGTTACATTTACAAAAT-ACAGTCTCGTT-------AAAAAATCTGTGATATTGT----TGAATTACACAGAGA-TGCTTTTAGATTTGTAATCCATCTGGTTTGACTAAAATAATCAAAAATAAATTCCTTAGTCATATCTCTGATTTGCTGCCATGAGTGAACAATATCTTTACCTTCTCTCAGTTCTCAAACTTTTTAAATGTCCTGGAGGAGTTCTTGTTTGAGTCCCAAACCTACTGAGATCTCTAATGAAGGCTTTACCTTCCAGGCAAGCATATTTCTCCAAATGACAGTAATTTACATATGATGTATTTAGAGAAGAAGAGGGCAGGCTAATTCTATTTGGAGATTTTCCTTTGTTTTAGGAGTCATTAGCAGCTAGCTCAAATCTAATTTTTACAATTTCATCAGGCCATCTTGGAAAGCCTCTGTGAGCTCATCAGAGAGGAGCATTTATTGCTAAGTGTTCTCTATTGCATTAGCACACAATAAAGCGGCCAGGGACTGCTACAGACGTTTATGTGGAATCCAGTTAA---CACTCTGCCAATTCGTTTTTTATTGGGACACAATCAATTTTTATTCATTTTAAAGCCAGAATGCTTTCTTTCATTGTGTGCCTACCCCAGCTTATTATGCCCTAAACTAATTACTCAGTTGTTTTCACAAAATGCTAATGTTTATGTTAAAGATTTCCTCTTTGAAATGCAGGCCTGACGTGCTTATACATACACTTCCCCCTATGCTTTAAACACAATAATAATGACATTCATTTCATTTCTATGAGCCTGGCAGTGACAGC--TGTCTGAGTAA----------------------------------------------------------------------------------------------------------------------TGAACCTAAAAAACCCTAAATAAAACATCAGTATTAAGTTTGGTCCATCACCAGAAGCTGCATTAGGTCTCTCCTCAGTTTGCTCCTTAATTCCATCAGAGTAATCCCACGTTATTGCCCTCTAACAGTACCCTAAACGGAGAATAAAAAGTTTGCTCCCCTCTAGCAGTGTATTACCAGGAAACAACAGGCCCTCTCCTCATTAAGTTATAGATATAAATGCTCCAAAGCATGAAATTACCCCCGAGCCTCCCTCTCCAAATAACCTGGTTTGCAAACAAATGATCCGAGCACAAGCAGTAAAAGGCAGATTATTAAAATAATAGGAGGGATTTAAATTTGCATCCACAGAACAATTCAGCAAAGGACTGTGCAATTACTCCTCCCCTCCTCCTCCCCTTTTCATTCCACCTTTCTACTGGCAAGCCCAGAGTCCCTCGCACTTATGTGTCCATCTGTTCTTTCTAAGAAC------CAGATATTGGTATCTTTAAGTGTGTC------AGTGTTAATGTGGCCAAATAGAGGAGTATGTGCACTTCCCTGGTAGTGTTGGGTTTTATTGTTTAAGTTAATGAATACCACAATTAATTTACATACTCACAG----------------------------------------------------------------------------------------------------------------------------------------------------------------------------------------------------------------------------------------------------------------------------------------------------------------------------------------------------------------------------------------------------------------------------------------------------------------------------------------------------------------------------------------------------------------------------------------------------------------------------------------------------------------------------------------------------------------------------------------------GCCAGCGGCCTGATGGACTTGCGGGTAAAAGAACACCAGTTGGAAGCCTGGCCTCTTGATATTTGGGGCTCCTGTCGAAGCCAACTGCAGCAAG-TTTGTGCCTCCAGATTTGGGAGTTTTAAAATGAAGCCGAGCAGCTGCAGTTTTCCCTTCAGTCTGGAAACGAGAGGCTTTGTGTCTCTTGTCACCCTGTGTTAATTTGGGCCCTAATGTATTTTATAAACAAAGGGCTGCTCTCTAGCCTGACAGTCGTGACACCTTGATTCCAGTGCAGGATGCATGCAGGACGGGGTTACACCATTAATAATCAACTGGCAGCCATCACACCATTTTAACCACGATCATTATGATAAAGGGCATACACTTAATTACAGGCCTGCTTAATTATAGCTCTGTTGAAGCTCGTTTGTTTGGTCAAATGCTAATTATACCACCACGCTCTTGGCAAGTCCTCATTTCAATCCACTTTTTGCCGGCTGAACAGTGTGGCTTATTTTCATGCAAATTTGATATCTGGTGAATGTTTTGTCTCTCTTCTTTCCGCTTTTCTGTGCCTTGTGTGAGTGTGTCTTTGTTTCGGAGGTGAACATCTCTCAGACAAGACGGAATCGGGAATAATCAAGAGTAATTAAACTGGAAGAGGGCTGGGAAAGGGCTGGGTTGGAGGAGAGAGTGGAGGTGCTCAAATACAGCAGAAGTCAGTGTTTGAGGCTAATCACAGCTAACTCCTCC-AAACCTTGCCAGCCCTCACCGCAAGCCTCATACCACCTCGTCTCATTCCCACATTCCTAC-AGCCGTCT-TTCCTCACCACTCCCACATCCA-CCCTCCACAGCCCC---ATCCAAGCCCACCCTCACCTTCTCAATCCACTCTTGGATCATTTCAATTTGCATCCCAACTGGCCCCGGGATTCCCTAGCCCTGTTAAAAGGCAGGCTATTTGTTGTGCTCTGCGGTTAATGCCGCGCAGAGCTTTAAATACCCATATCAAATCTTGGAGGCTCAACAGATTCAGTTTTGCAAACCTGTATCGAACAGAGGTTCAATCCGTCAGCTTAGAAGTGTACACTCCTTAAGTTGTGTGATAAGGTAAAACCAATCACTGGATTAGGCTCTCTCTGTCAGTGATGGTGTATTTTCAGTGCACAGTGTTGCTTTGCTGAAACAGGATAAGCTGATGGAGTAACATTATGGTGCTTGAGATT--TCTTTTTCAATAGGAATATACTATTAATGGATTCCGAAGCCAGTGTGTGATGCTGCTCTTGCAGTTGTGGATAATGCATTAGCATTAGCTGTGAAAAGCAGTTGGTGCCGGATACCATGAGCAATCATCTCTCAAAACCACAAATTTGATTGTTTTTATCATGCAAATCCAGCCTACTA-CCCGATAAGATTGATTGAGGTCTTAT--AGG-------------------------------------TTTTTTAAAATGATAAATGACGCTGTACAGCAGCAGGGATTGATTTGGTGTAAATGAAACTAATTAAGGAAATGTCAAACATAATTAATAAAACAGGTTTAAGCTGCAAAACATTGTCAATTGAATGAATGAGGAGGCATTGGCTCCCATTGTTCAGGCTTTATTTAGGTCTTGTGTTTAGCTTGTTCCCTGCTCCAGAATGCTCTCTCCCCTCCTCACTCCCTCCACCACCAATTCCCTGAGAGGGGGAAAATAAATTTGCTTGTCTCTCCGCTGACTGTAGAAATTAATTGCTGAAATCTTGTCCCATCCAAGTGTTACATTCACACGCAGGACATTAACATAACTAATTTGAAAGAGCTCAAATGACTGCATAATGGAGCTCCGTCACCATGCATGACAGTCGCTGGTCATACCAAATTAGCTTGGTTTTATAATTGAAAAATTTCCCCCCCTTTCTTA-TTTTTACACCATTTCCCTCCTCTTTTTTTCATATACTTTTTCTCGTCTTCCTTGCTCCTTTTCCTTCCATGGTATCGTTCTTTTTTGCTCT--------------------------------------------------------------------------------------------------------------------------GTTATGGCTTACTCGCTCGCAAGGTTACAACAAAGAATAAATCAAACTTCATTAAAAGTCTCAGTAACTCAACGCATGAGCACACAAAATCATCACAGAACCAACCAGATTATATTCCAAACTAACTCCATGCATCTCATAAGGAGGTTGTTTTCCTTTTTCATATTTCATAAATATGAACCAGGGTGGTTTTTGTCTGTGCCTGTCCATTTATTACCATAAAAATCAGCTGACTGAAGTATCTCACTATCTGTGGAGGCAATTAACTGTTTTGAGAGAATGCGTAATACGGGACTTTGTAATGGTATCATTTGGAGTCAAGGCACAGATGCGCCGTGCGGAGCCATACTGTAATTAGAGAGAAACGCTGTACAGGTTTTCCACTAATTAGCAAATTATGCTGAAAATAGCATCAAGCTAATTAACAGTTATTATGGCATTTTTGAAAGTATGACTTTAATTAGCAAAGTCCTGACGCAGGCAATTTGAAACTCGTCTCTGAGAAGATGAGGAAGAAAAGAAGGGG-AAAAAAAAACATGGGGCATGATCAAGAAGATACCCAGATTATTATGATGCTGTCAAAAACTAAAGGAAG-----------------------------------------------------------------------------------------------------------------------------------------------CATTATTACACTGAAAGCTAGGAGGGTTATCGGCATAACAGGCTCACCCACAATCCCTGGATTCACAAAGGGAATGATTGTGGCTGGAATGTGGTGTGTTCCCAGGAAGACTAGAGAGGGCCATCACAAAAGGAAAACCCACACGGTGGGCACTTTTTCTTCTGCCATGTACAGGAAGCGAAATGAGAACTATCAAGTTTGACACTATTCACAGCGCCTTCACGGGGCCCTACAATACCTGGCTGGGCAGACAGAATGCCGGGCTTAAGAAAGGGGGGAAAACGGCTGGCAAAGTCTCCGTCACGTGAAAGCGTGTCGATATTTCTGACACCTCCAGGCTACGTGCCAAATAAAGAGCATAGGGGCTTGTCGCTGTGGGGCCGCTGGGCCCACCAGAATGCTGAAAGCTGGTACCCCTAATACTCCAACAGAGACCTGGGATGGAAGATTTCTGTGTAAACAAGAAAGAAATCTTACTGCGCTTAAGTTTGGAAAAACTGCAGGAAATAACGAGCAATCAAAAAAAAAGAAGAAAAGCATTAAGAATACGGTCTCCTTAG---------------TGACAAACTCTCAGTTTCAAAATGCGGCTCTTGTTGATCAAGAGTACAGACATCTTTGGCTTGAACGTCGGGTAATGAGAGAAATTAGCACAAATGCTCTAAGTAATAGTTCCTG---TTTTTTTTTTCACTCACAAATTATTTTTCAACTTGTTTTTGTATCTATGCATAAATTAAAAAAATCGGCTGAAATTTATTATTCATCTGAGATGTGATTAATATGCAAAATTATGCAAATTAAGATGCAATTAGGCTCCAATTCTCTAGTGGAATTTTCCATTATAATTTAATACAAAGTAACAGAGTAATTGGTGTCACGTGTAATTACGGTTACTCAAGTGCACTTTCAGGCATGCAAATGATTTGCTATATGTTGGTTATCCTATGCAAATGTACCATGTGGTGTTTTAACAAGTTGAGGAAAACACAATGAGCGCGTGGTTACCCAGTGGGGTTGGAACAAGGTAAAGACACCAGGGTGTG-TTTTTTAAATGAGAGAAGCTGGAAAACTTTCAGTGCTCAGATTATCACCAGTTAAGACTTCCAGTTACTTTC------GTGTCAACCATCCATCTCTCATCCTCCCCTCCGCTTCCTCCTCTCTCCCGGTTGCCATCTTTATCAGCCTTGACGCA----------------CTCTCTCTCTCTCTCTCTCTCTG------TCTCTCTCTCTCA--------TCTCTTTTGCTCTCTCCCTCTCTGTCTCTCAAGCAGCCGGTAACTGAATGCACAAATTACTCTCCCCTCCACCTTTAACTCCCACTAAATCTTTCCCCTTTTCCACTTTGCTGAGCCGGGATATTTTATTCCTCCATCAAATATGCATCCCATTAATTAAGTTAAATTACTCCTGACTGCCAAATATCCCCTGCCCCGATGGGTGTCAACACAGAAATGCATGACTGTGAACCTGCAATGACACGGCCCCAACACTTAAACATGAGTTACAGCCTTTTCCAGCTCCATCCATGGGCAGATTACCAGACACTTTGGGCTGCTGAAATTAAGCGCCGTTCGCTCCTTCCCCTCCACCCAGCTTTTTAATAAGTGCACAATGGATGACACTCGCACTTCTGACAATGAGAGGACTGATATTTTAATTACACCCCTTTTTTCATCAGCCTTCCTCTTCATCTTTTAATTGCTGTTGTTAATCACTCATTAACTCCCCTCTCTTTATTTTTTTTC----CCTCCTACAATATACCTATGACATGATTAGCTCTATAG-----------------------------------------------------------------------------------------------------------------------------------------------------------------------------------------------------------------------------------------------ACTGCTTCCCCAGCTTGTCAACGTGCAACGTGGGCTGTGGAGGCTTGTGCGAACAGATGGGAGGAACCAGCATAAAATAAAGTTAAACTAGAACAGAATGACTATGCAAGTGGGGTGGCCGCCCTTTGTTTGCTAGGAAGGTGATCCTCAGCAGCTGGGGATGATGGAACGCATGATTAAAATTACCAGAGGGAATGATTAATATCTCCTTAAAGCACACACTTCCAGCATATCAATCATCTCATTACACTGGAAAAGTTAATTGTGTGAGGGGAGGGTTGGGGCCCCTGAACCATGAAAAAGTAGCCCACCCCTCGACATGTTTACTTACACAACAGAACAGACCCAATAACTCCATGTGTTCTGTACTGTGTTTTGAGAGTTTTAACTGTTTCCACTGAAACAGGCCCCTCTCAGCAGGGGACTTAACAGTAACTGGAA-TTTTTTTACGAACTGGCAAAACTTTGTTTGCTGAGGAACAGTCAAAAGGTGTAGGCTGAGTGGTTATAAAGCATATAATATCACTC-AACCAAGTAATTCTCTATAGTGTTTGTGAGTTCAGAAGGGCCATCAAATTTCATGTAAAATAAGCTCTCATGCAGGAGGAGACACTCATATTTTACGTCTAATTCTGGAGGAGAAGATGTATTTCTTACTTCCCCAGGAAGCATGATTGGTGTGTGTCTGTGTATCATGATGAGATCACTTGGCGGGGCTGAGGATAAAATGTCGCTTAGGATAATGTGATTGCCCTTAAGGTACAAGGAGGTGAATTATATTCCCTGATTTATAATCTGAAAATTAAAGACTCACTCATTTTCTAATTTAATTCCACCTTCAATGGAACAATGTTCACTCTGAGCCAAATTGGCGAATAATGTTACTAATTCAGATGCAGATGTAATTTCTATTCGGGGGGCTGCGGCGCGTGGTGATGAACGAGTCCCGGATGGATCGTTGCCACTCCTATCTCCCCGTCTCGACAATTCCCCAGCAGTTGTGATAATAACCTGAGCAATAAAGGAGGGATAGGCAGTGCTACCCCGTTCCACTCCTCATACCCCAAGTCATCTGATACTTCATCTAATAGTATTTCTGTCCTTTCCTGTGTCACTCTGTCTTAGGGCAGCTGACACTGCGCTCCTTCCATACAGGAAAACAGAGTGCGGCGAATATTATAGATGTAAAACTGCATTAACATGAAGACTCTTAATAACCTGCATAATTACTGCTGCCTTCTGCAATACAAAAAAGTCATCGCAATAAAAGATGATTACAACTTGTGGAGTGACGCAATCCGAGGCCATAAGACTGAAGAGCCAATTCCCTCTTCCAGGGCTGGACGTATCCGGACCCCCAGTCAGAGCGGGAGGACCTGGTGTATTACGAGCACAAGCCCCTCACCAAATCGACGCCGGCGTCAGCCAACGCGGGAGACAAG------------------GACTCCAAGGAGCATCCAGAGGAGCGGGGGGAGAAGGGCGGGGTGATGCGTCACCCGGACAACCCGCTGGACATTGCAGTGACACGTCTGGCCGATCTGGAGCGCAACATCGAGAGAAGGTACCTGAGGAGCCCCTTAGGTACCACCATTCAGATCAGGCTGGATAATGTGGGTACGGTCACTGTCCCTGCCCCCGCCCCATCCACTAGTGCTGACAGGGAAGGGTAGGTCATTTCTCCAACCAAAGCTCCCCACTCTCCCACTAAGACCC-TTTTTCTCTCTCTGTGTGTGCTTTATGTTTCCCATATTACTCAAACAGTGGGGGTCTTTGCTGCTTTCACAGCAGACTATTGTG----------AACAGTGATGAATTAACAATAGAACAATTCAATGCCCCAGTAATTACAAAACACTTTGGACACGGCAACATTTTTCAACTCTGCCACACAGGTTTGTCGGTATTGGTGGCTTTCACCTGGAATGTTGGGGCTCTTTGCTCTTCCTAACTTTGTTTTCTCTGACGCAGATTAGATCTGCCACCCCATTACAGATTCATTTTCCTAATTTTTCATGTCTGCGCCGCTCCCCATCTGCACAGGGCTGATAATTGTGGGGACCAGCCCTGGTGATTAACATCAGCAGAATTAATTACGCCCGCCATTAAGGCTCCAGGTTGCACACAATGATCAAGAGAAATTAACTTTCTCCCAGGCCCCTAAATCATCTCACCTTCAAGTGGAGTGATGGCAAAGAGACAGGCCCGGAGTCCTGGACCCCGCTCAGCACCTTCTTAACCAAACATGAGGTGCGCATCCTGCCTCCCACCGAGGAGATTATAGCGGCGGCTGATGGGTATCAATTACGCCACCTTATGTGGTGGGATGAGCGAGAGGTGTCCAGGGTCTGGTGACTAATGGACCTGGGTTGGAGCCACCCTGCAGCTGGAGACCAGGGAGCTGACTGTTTCTCTGGCCAGGGAGTACTTTTGGCCATCCCCGTTTTTCAATGGAATAAAGAAAACTCAGCTCCTTTCTTCTCCTCTTTTCTTCCTCCACTTCTTTTTTCTCCCTCTCATCCTCCTATCTCTCACACCGCTTTTCTCTGAAAAAATTCTCATGAATGATTTATATGTGTCTTGTTATCAGCAACGATTTCTATAGACCCCAACGCATTCACCAAGACATTTGTGGCGTAATTGTTAATTTTAATGCCATAATGGCTTCAGATGGGAGCTCTGATTAGACATTTATTACACAATTAAATGAAACATACTCAAGAATCACAAAAGCCTTCCGTAATTATTTCAGGCCATTAATAAAATGGGCATTAAATTATATTGGACACAAAAGAGAAGTGAAATAGATTTCCATTAGAGCAATAGAGGCAGAGA-GGGGTAATAGATCCTGCCTGAATTCACTCTGAAATTAATTGTTGCCCAGCCTATTTCCACACACAGTGGAATAAATGAATGAGAAAAGAGAGGAAGAGAAGAACGAGTTGGTGGCCGAGAGAGTGAGGGGAGGGGGTTACATTAAGAGCCTCTGAT-AAAAACCTTTTGTTTGACATACTACAATGGACCCTCAATTCAAGAGAG----AGAGAGGGAGAGTCGGACCAATTTCAATCTTACTCTGC---------------------------------------------------------------------------------------------------------------------CTCCACCTTACCTCACCCACACACGGTTACTAACACTTGTCTGATGCTAATGTTCAAATCAGCAAGCAATGG-TTTTGTCTTCTTCCTCCAGGCATTAAACCTTTCCAGTGTGACCGCTGTGGGAAAAAGTTCACACGGGCCTACTCCCTAAAGATGCATCGGCTGAAGCACGAAGGTAAACGCTGTTTCCGGTGCCAGATTTGTAGCGCCACATTCACGTCCTTCGGTGAATATAAGCACCACATGAGGGTCTCCCGACACATAATCCGCAAGCCGCGGATTTATGAGTGCAAAACGTGCGGCGCCATGTTCACCAACTCTGGCAATTTAATTGTACACCTGAGGAGTCTGAACCATGAGGCATCCGAACTAGCAAACTACTTCCAGAGCAGGTGAGGAGTTTGGGGGCGCCGACCCCCATCATTTACTCAGATCTCACCTGGATCAGAAAATAACTTC-----------------------------------------------------------------------------------------ACGCATACACCCATGTGGCCACCCC-AAAACAACGACGCACACCTCCCTCGCCACGTACGCACACATTTATTTGTGCACGGCACTAAGTGGATACATTAGACAAGAAGGTTGAATTGACAAGCCTATAACTTTAGAGCCAATAAACGCTAAGAGGCACCACAGTGAAAGGAGACCAGATCCAAGCTGCTCTGTCGACAACCTGGCCAAAACGCTGGAGCTGCTGGTAGGGCCCAGCAAATAAAGGGTGAAGCTTTTAGGCAATGAGCAGCAGGTGATCTCAGCTTTTCTGCAAGTCCTAATGCTCCTAAAAGCCTCTCTCCCTGGTTCTGTAATTGGGCATCAGTAGTTAATGTAGTATTGACTGCATTACATGCTCCTGTGCATCCTTTCCCACTAATGCCATTTGCATCACCTTGTACATTTACCATATTGCTTAGCCAATAACTGTTAAAAGCAATCTGAATCATGAATCATATAGCGAACTTTTAGCTAGACAGACATCCAAAG------------------------------------AAAAGAAA--GCTTGTACCCTGATTGTGTAACTGTCATGTTGAAACACACTCCTGGTGGCAGCAGTGTCTTTGGCTCGGCATGTTTTACAGGATGACTCACAGGCTGATGGACAGGCAAATCGATATTTTGACTTTGGCCACTGGATTTTCTCTTGCAGGAGGAGCGACGGTAATGGAAGAGGACTGTAAATAAGTGGAAGGTTCTTGACAAATGAATCCATTAACATTTGCCTGTGTCGCCTGGCGAGCAGATTTGCTGTTTTATGGAGCAGGAAAAAAGAGCTAGTAAATCTGAGGGCGCTGTAAGGGTGAGGAGCTGAGAGCAAGCTGGGGAACACATCTCCCATGATGCAGCACTTTATCTCCCTCCCAAATGGCATCTTTATCTGCCTAAATTAAGTTTTGATTCCTTGCCACATACGGAGCTGCAAATCACTTTTAATACTGATATCAAGAGCAGCAGTAAAGTGTGCCCAAAGCGATGGAAAGCAGCTTTATTGTGGTGGCACATAACTGCCGTCACCGCCATTCACTGTCTCTCTGTGGCTCACAGTTGT-------AAAAAAACATCAGCCCCAAACCACTGCTTTGTGTAGGGTTTAATAGTGAGACTGAGCTGGCCAGAATTTTTGTAGAGACAGGAAGCAGGCACCAGTGGA-------------TTTTTTTCTACTTTTAATG-TTTTTTTG-------------TTGTTTGTTTGTTTTTGTGGTGGCTGCTA-TTTTTTGTTATTGTGTGTTTACTGTATGAATCACTATATGAGCTCCTAAACTAATTAAATTCCTCTGTGCATCGGTAATGGGAAGCTAAGAGATATAATTGTTGTCATTTTCATGCCATCCTTTTAATTACTTTCTGGTTCCATTTCATTCCATTTGAATTGACAGCCTGATCAACTTTTAATTGCCAGTTTTTGCAAACAGCTTATCAGCCTGTTCCAAGCCTGCATGCAGAGTACTAAATGACCTGGTCAAACACACTCACAAACACACAAACACGCAGCAAATCCCAGAGCAAATGGATACACGTGCACACTGAGCACACACATGCATACCAACCCTCCGCACCAGATGCATGGTGGAGTTTGACAGAGTGAGATGCGGATGCAGCAAACAGGAGGCCTATTC-------------------------------------------------------------------------------------------------------------------------------------------------ATTTCCCTATAGAACAGCAG--------------------------------------------------------------------------------------------------------------------------------------------------------------------------------------------------------GACAAAAATTAAACTAGCTCCTACTTGGCACTTTATTATCTCTTCAACTGAATGATTTATTGTTTGTGGAGCGAAAGAACCAAAGAGAGGGGGAAGATTACATTTCCAGCCAAAGCTCAGGCCTGATCTCGTTTTTTACTCCCTCTGTCCAGGAAAAAAGCTCCCGACAAACAATAATGTCAGCTGTAATTGATCGGAGGTCGCTGGCTGGGCCTGCAGTAAAAGCGCACTATTTAAGCGACAATCGGCCCCGCGCTCTTCAGACGCTGGCTAATGAAGCTGTCTGTCTGGGCTATTTACCTTCTCTTAAATGGAAGGGGAGAGATGTACTGTAAGAGACAGGGCTGGAGAGGATCTGCCTCTCGCTCCTGTGAAATAGGACCTGCACATGCCTCAGGAATGTATAATTGGTTGGCGCAGCCAAAGCTGGGGATCCGGTGCTAATTAAATGACTTGTTTAAAGCCTATCTGTCTTTGTTTGGGAGGCTCTGGGCTTCAGAACAATGCATTGTAAATGCTGTTGTCAAACAAACATTCCTGGTTATCCTTTGATTTGAATTGAACAAGACAAAGGGCTGATTTGCTCATTGCTAAGCCTTTGGTTTTCATGGTGTTGAGATATTTTTTCCTCTTCTGATCTGTCAAACTGAAC
[truncated: 14,031,644 more chars]
