# Supplementary material for: Multilocus molecular systematics of the circumtropical reef-fish genus Abudefduf (Pomacentridae): history, geography and ecology of speciation
Source: PeerJ. 2018 Aug 14;6:e5357. doi: 10.7717/peerj.5357 (PMC6097498; doi:10.7717/peerj.5357)
Supplement: Data S1 [file peerj-06-5357-s013.zip › Data Supplement/partitionFinder59Samples/best_scheme.txt]

Settings used

alignment         : ./59-361.phy
branchlengths     : linked
models            : GTR+G
model_selection   : bic
search            : hcluster
weights           : rate = 1, base = 0, model = 0, alpha = 0


Best partitioning scheme

Scheme Name       : step_349
Scheme lnL        : -528997.440186
Scheme BIC        : 1060895.60305
Number of params  : 234
Number of sites   : 241893
Number of subsets : 12

Subset | Best Model | # sites    | subset id                        | Partition names                                                                                     
1      | GTR+G      | 41276      | 50727aee16308df4dac9a3477f405209 | uce-129, uce-832, uce-813, uce-364, uce-712, uce-126, uce-824, uce-472, uce-745, uce-1224, uce-271, uce-993, uce-960, uce-1184, uce-36, uce-383, uce-607, uce-759, uce-203, uce-27, uce-757, uce-1001, uce-653, uce-992, uce-1305, uce-787, uce-1040, uce-444, uce-413, uce-57, uce-987, uce-1007, uce-819, uce-1106, uce-376, uce-374, uce-283, uce-106, uce-151, uce-1175, uce-815, uce-26, uce-467, uce-580, uce-1249, uce-588, uce-1042, uce-837, uce-1219, uce-183, uce-358, uce-1279, uce-192, uce-1211, uce-166, uce-63, uce-466, uce-1338, uce-846, uce-570, uce-524
2      | GTR+G      | 47246      | 6ca5ec48609450c3489a8ca60471b285 | uce-527, uce-685, uce-332, uce-1318, uce-418, uce-776, uce-363, uce-968, uce-1027, uce-647, uce-70, uce-476, uce-855, uce-143, uce-884, uce-865, uce-717, uce-952, uce-997, uce-671, uce-537, uce-31, uce-1062, uce-749, uce-21, uce-894, uce-1087, uce-908, uce-756, uce-1075, uce-446, uce-84, uce-718, uce-74, uce-805, uce-713, uce-1017, uce-99, uce-411, uce-504, uce-982, uce-541, uce-251, uce-948, uce-191, uce-170, uce-737, uce-302, uce-420, uce-971, uce-716, uce-1270, uce-67, uce-154, uce-368, uce-1064, uce-1228, uce-103, uce-577, uce-1243, uce-648, uce-697, uce-690, uce-1276, uce-394, uce-852, uce-1192, uce-1113, uce-509, uce-1012
3      | GTR+G      | 6899       | dfc05db217acffbfed7033835a8a2ccd | uce-869, uce-502, uce-38, uce-1046, uce-1324, uce-1053, uce-1307, uce-1020, uce-46, uce-348, uce-152
4      | GTR+G      | 61446      | 55a4986033e2fdb3cdb46d713afc7049 | uce-274, uce-496, uce-321, uce-124, uce-520, uce-535, uce-1251, uce-157, uce-540, uce-61, uce-881, uce-252, uce-609, uce-267, uce-980, uce-408, uce-640, uce-447, uce-201, uce-695, uce-549, uce-861, uce-391, uce-54, uce-836, uce-149, uce-624, uce-1232, uce-660, uce-494, uce-98, uce-565, uce-605, uce-1269, uce-705, uce-649, uce-723, uce-666, uce-1204, uce-1295, uce-1209, uce-545, uce-176, uce-282, uce-73, uce-748, uce-706, uce-921, uce-120, uce-975, uce-944, uce-870, uce-1038, uce-1105, uce-1032, uce-161, uce-459, uce-934, uce-435, uce-1233, uce-118, uce-450, uce-247, uce-414, uce-885, uce-655, uce-692, uce-642, uce-1061, uce-1282, uce-245, uce-64, uce-981, uce-1186, uce-768, uce-359, uce-592, uce-1200, uce-802, uce-672, uce-567, uce-399, uce-410, uce-311, uce-108, uce-833, uce-526, uce-335, uce-458, uce-309, uce-1286, uce-353, uce-1160, uce-175
5      | GTR+G      | 631        | f21b9f1059f0879b561515d5301283de | uce-1036                                                                                            
6      | GTR+G      | 51413      | 62223062196a22830a95b25ada0d8c18 | uce-1263, uce-1191, uce-351, uce-830, uce-883, uce-287, uce-1139, uce-1168, uce-761, uce-1093, uce-811, uce-693, uce-663, uce-1056, uce-879, uce-159, uce-575, uce-331, uce-808, uce-187, uce-1293, uce-23, uce-367, uce-1173, uce-1321, uce-136, uce-174, uce-636, uce-47, uce-242, uce-769, uce-566, uce-1110, uce-449, uce-431, uce-750, uce-327, uce-858, uce-199, uce-1256, uce-569, uce-863, uce-529, uce-547, uce-140, uce-1253, uce-503, uce-428, uce-983, uce-167, uce-604, uce-1080, uce-204, uce-795, uce-620, uce-1048, uce-834, uce-344, uce-525, uce-516, uce-227, uce-990, uce-276, uce-1097, uce-377, uce-518, uce-996, uce-278, uce-924, uce-1071, uce-369, uce-427, uce-1133, uce-568, uce-30, uce-1334
7      | GTR+G      | 12046      | 20c879030d817b53df34e10a94722455 | uce-777, uce-471, uce-915, uce-701, uce-310, uce-122, uce-572, uce-238, uce-835, uce-597, uce-860, uce-392, uce-1281, uce-864, uce-1108, uce-727, uce-113, uce-546
8      | GTR+G      | 13410      | 8691022a82cf5c6126d164474f9a6250 | uce-691, uce-1234, uce-826, uce-172, uce-598, uce-1273, uce-305, uce-556, uce-498, uce-220, uce-1238, uce-553, uce-249, uce-590, uce-552, uce-891, uce-407, uce-219, uce-273
9      | GTR+G      | 1387       | 0d2ccdb61d7d14044c155ead8967b429 | uce-13, uce-600                                                                                     
10     | GTR+G      | 1128       | 52250c236cd90b531d3da0831e4296a6 | uce-181                                                                                             
11     | GTR+G      | 3744       | b80553ab033232cd73d9c507fadd2fd2 | uce-711, uce-762, uce-932, uce-468, uce-622, uce-215                                                
12     | GTR+G      | 1267       | fd2f64d332961d62bdb27624a61cf4f3 | uce-307, uce-585                                                                                    


Scheme Description in PartitionFinder format
Scheme_step_349 = (uce-129, uce-832, uce-813, uce-364, uce-712, uce-126, uce-824, uce-472, uce-745, uce-1224, uce-271, uce-993, uce-960, uce-1184, uce-36, uce-383, uce-607, uce-759, uce-203, uce-27, uce-757, uce-1001, uce-653, uce-992, uce-1305, uce-787, uce-1040, uce-444, uce-413, uce-57, uce-987, uce-1007, uce-819, uce-1106, uce-376, uce-374, uce-283, uce-106, uce-151, uce-1175, uce-815, uce-26, uce-467, uce-580, uce-1249, uce-588, uce-1042, uce-837, uce-1219, uce-183, uce-358, uce-1279, uce-192, uce-1211, uce-166, uce-63, uce-466, uce-1338, uce-846, uce-570, uce-524) (uce-527, uce-685, uce-332, uce-1318, uce-418, uce-776, uce-363, uce-968, uce-1027, uce-647, uce-70, uce-476, uce-855, uce-143, uce-884, uce-865, uce-717, uce-952, uce-997, uce-671, uce-537, uce-31, uce-1062, uce-749, uce-21, uce-894, uce-1087, uce-908, uce-756, uce-1075, uce-446, uce-84, uce-718, uce-74, uce-805, uce-713, uce-1017, uce-99, uce-411, uce-504, uce-982, uce-541, uce-251, uce-948, uce-191, uce-170, uce-737, uce-302, uce-420, uce-971, uce-716, uce-1270, uce-67, uce-154, uce-368, uce-1064, uce-1228, uce-103, uce-577, uce-1243, uce-648, uce-697, uce-690, uce-1276, uce-394, uce-852, uce-1192, uce-1113, uce-509, uce-1012) (uce-869, uce-502, uce-38, uce-1046, uce-1324, uce-1053, uce-1307, uce-1020, uce-46, uce-348, uce-152) (uce-274, uce-496, uce-321, uce-124, uce-520, uce-535, uce-1251, uce-157, uce-540, uce-61, uce-881, uce-252, uce-609, uce-267, uce-980, uce-408, uce-640, uce-447, uce-201, uce-695, uce-549, uce-861, uce-391, uce-54, uce-836, uce-149, uce-624, uce-1232, uce-660, uce-494, uce-98, uce-565, uce-605, uce-1269, uce-705, uce-649, uce-723, uce-666, uce-1204, uce-1295, uce-1209, uce-545, uce-176, uce-282, uce-73, uce-748, uce-706, uce-921, uce-120, uce-975, uce-944, uce-870, uce-1038, uce-1105, uce-1032, uce-161, uce-459, uce-934, uce-435, uce-1233, uce-118, uce-450, uce-247, uce-414, uce-885, uce-655, uce-692, uce-642, uce-1061, uce-1282, uce-245, uce-64, uce-981, uce-1186, uce-768, uce-359, uce-592, uce-1200, uce-802, uce-672, uce-567, uce-399, uce-410, uce-311, uce-108, uce-833, uce-526, uce-335, uce-458, uce-309, uce-1286, uce-353, uce-1160, uce-175) (uce-1036) (uce-1263, uce-1191, uce-351, uce-830, uce-883, uce-287, uce-1139, uce-1168, uce-761, uce-1093, uce-811, uce-693, uce-663, uce-1056, uce-879, uce-159, uce-575, uce-331, uce-808, uce-187, uce-1293, uce-23, uce-367, uce-1173, uce-1321, uce-136, uce-174, uce-636, uce-47, uce-242, uce-769, uce-566, uce-1110, uce-449, uce-431, uce-750, uce-327, uce-858, uce-199, uce-1256, uce-569, uce-863, uce-529, uce-547, uce-140, uce-1253, uce-503, uce-428, uce-983, uce-167, uce-604, uce-1080, uce-204, uce-795, uce-620, uce-1048, uce-834, uce-344, uce-525, uce-516, uce-227, uce-990, uce-276, uce-1097, uce-377, uce-518, uce-996, uce-278, uce-924, uce-1071, uce-369, uce-427, uce-1133, uce-568, uce-30, uce-1334) (uce-777, uce-471, uce-915, uce-701, uce-310, uce-122, uce-572, uce-238, uce-835, uce-597, uce-860, uce-392, uce-1281, uce-864, uce-1108, uce-727, uce-113, uce-546) (uce-691, uce-1234, uce-826, uce-172, uce-598, uce-1273, uce-305, uce-556, uce-498, uce-220, uce-1238, uce-553, uce-249, uce-590, uce-552, uce-891, uce-407, uce-219, uce-273) (uce-13, uce-600) (uce-181) (uce-711, uce-762, uce-932, uce-468, uce-622, uce-215) (uce-307, uce-585);

Nexus formatted character sets
begin sets;
	charset Subset1 = 48176-48765 208116-208785 204057-204814 104014-104664 185019-185784 41437-42072 206145-206750 129723-130383 191786-192435 33178-33833 84865-85487 239723-240320 231158-231883 25959-26697 102509-103341 109737-110414 162700-163428 195703-196530 72472-73166 84165-84864 195053-195702 1-560 172076-172794 239179-239722 50941-51447 200208-200845 6193-6876 121089-121823 115573-116211 152476-153217 237234-237856 561-1285 205490-206144 18133-18775 107530-108261 106916-107529 88622-89246 10172-11010 58763-59444 24595-25279 204815-205489 82857-83557 126994-127765 156232-156772 38707-39328 157477-158154 6877-7613 211351-211999 31901-32564 68465-69075 101075-101819 45465-46329 70515-71141 31301-31900 62703-63438 166714-167349 126351-126993 54603-55395 212653-213386 153218-153828 137614-138215;
	charset Subset2 = 139592-140177 177233-177866 96949-97694 52077-52686 116910-117609 198931-199613 103342-104013 231884-232596 3120-3692 170079-170762 181917-182423 130384-131141 214089-214738 57069-58069 222254-222864 218243-218804 187187-187823 230462-231157 241164-241893 176062-176580 141464-142138 93041-93618 11602-12389 193099-193741 73855-74560 224162-224871 15743-16395 224872-225527 194403-195052 13743-14408 121824-122512 212000-212652 187824-188340 191061-191785 202145-202804 185785-186434 1830-2472 237857-238542 114950-115572 134491-135185 235924-236675 143335-144104 81356-82072 229744-230461 69743-70514 64142-64781 190409-191060 90580-91203 117610-118349 232597-233233 186435-187186 43523-44174 175401-176061 59961-60530 105338-106272 12390-13023 33834-34854 3693-4344 155603-156231 38079-38706 170763-171463 181293-181916 177867-178524 44829-45464 111630-112327 213387-214088 27949-28620 19947-20605 135186-135843 1286-1829;
	charset Subset3 = 218805-219491 133187-133772 109033-109736 7614-8270 53425-53986 8896-9513 51448-52076 2473-3119 125725-126350 98890-99556 59445-59960;
	charset Subset4 = 86123-86771 131881-132593 94949-95539 37382-38078 136971-137613 140762-141463 39329-39933 60531-61248 142812-143334 164052-164690 220868-221613 82073-82856 163429-164051 83558-84164 234473-235167 113560-114268 168803-169423 122513-123063 71836-72471 180508-181292 146113-146669 216217-216927 110415-111004 142139-142811 210667-211350 58070-58762 165966-166713 34855-35524 173395-174078 131142-131880 233896-234472 149071-149723 162098-162699 42837-43522 183002-183713 171464-172075 188341-188984 174701-175400 30011-30714 49655-50278 30715-31300 144105-144801 66791-67336 88001-88621 189733-190408 192436-193098 183714-184363 226156-226829 28621-29384 233234-233895 229027-229743 219492-220207 5615-6192 17469-18132 4345-4983 61959-62702 125174-125724 228286-229026 120346-121088 35525-36150 25280-25958 123902-124650 79748-80399 116212-116909 222865-223552 172795-173394 179233-179838 169424-170078 11011-11601 46999-47596 79191-79747 168115-168802 235168-235923 26698-27233 197640-198277 101820-102508 159005-159600 29385-30010 201468-202144 176581-177232 150434-150961 112328-113019 114269-114949 94336-94948 14409-15027 208786-209418 138906-139591 97695-98231 124651-125173 92508-93040 47597-48175 100321-101074 22730-23406 66089-66790;
	charset Subset5 = 4984-5614;
	charset Subset6 = 42073-42836 27234-27948 99557-100320 207433-208115 221614-222253 89247-89929 21939-22729 23407-24014 196531-197065 16396-16918 203488-204056 179839-180507 174079-174700 9514-10171 220208-220867 61249-61958 155005-155602 96252-96948 202805-203487 69076-69742 48766-49654 77288-77913 104665-105337 24015-24594 52687-53424 55396-56307 65487-66088 167350-168114 128416-128984 78566-79190 198278-198930 149724-150433 19362-19946 123064-123901 119789-120345 193742-194402 95540-96251 214739-215578 71142-71835 40616-41436 151718-152475 216928-217648 140178-140761 145399-146112 56308-57068 39934-40615 133773-134490 119040-119788 236676-237233 63439-64141 161529-162097 15028-15742 73167-73854 200846-201467 164691-165385 8271-8895 209419-210009 98232-98889 138216-138905 135844-136455 76657-77287 238543-239178 86772-87367 16919-17468 108262-109032 136456-136970 240321-241163 87368-88000 226830-227617 13024-13742 106273-106915 118350-119039 21265-21938 150962-151717 89930-90579 53987-54602;
	charset Subset7 = 199614-200207 128985-129722 225528-226155 182424-183001 93619-94335 32565-33177 153829-155004 77914-78565 210010-210666 159601-160177 215579-216216 111005-111629 46330-46998 217649-218242 18776-19361 188985-189732 20606-21264 144802-145398;
	charset Subset8 = 178525-179232 36151-36724 206751-207432 64782-65486 160178-160803 44175-44828 91204-91944 148271-149070 132594-133186 75951-76656 36725-37381 147560-148270 80400-81355 158155-159004 146670-147559 223553-224161 113020-113559 75178-75950 85488-86122;
	charset Subset9 = 50279-50940 160804-161528;
	charset Subset10 = 67337-68464;
	charset Subset11 = 184364-185018 197066-197639 227618-228285 127766-128415 165386-165965 74561-75177;
	charset Subset12 = 91945-92507 156773-157476;
	charpartition PartitionFinder = Group1:Subset1, Group2:Subset2, Group3:Subset3, Group4:Subset4, Group5:Subset5, Group6:Subset6, Group7:Subset7, Group8:Subset8, Group9:Subset9, Group10:Subset10, Group11:Subset11, Group12:Subset12;
end;


RaxML-style partition definitions
Warning: RAxML allows for only a single model of rate heterogeneity in partitioned analyses. I.e. all partitions must be assigned either a +G model or a +I+G model. If the best models for your datasetcontain both types of model, you will need to choose an appropriate rate heterogeneity model when you run RAxML. This is specified through the command line to RAxML. To rigorously choose the best model, run two further PF analyses (these will be fast), fixing the partitioning scheme to this scheme and 'search=user;', in both. In one run, use only +I+G models ('models = all_protein_gammaI'); in the next, use only +G models ('models = all_protein_gamma;''). Choose the scheme with the lowest AIC/AICc/BIC score. Note that these re-runs will be quick!

DNA, Subset1 = 48176-48765, 208116-208785, 204057-204814, 104014-104664, 185019-185784, 41437-42072, 206145-206750, 129723-130383, 191786-192435, 33178-33833, 84865-85487, 239723-240320, 231158-231883, 25959-26697, 102509-103341, 109737-110414, 162700-163428, 195703-196530, 72472-73166, 84165-84864, 195053-195702, 1-560, 172076-172794, 239179-239722, 50941-51447, 200208-200845, 6193-6876, 121089-121823, 115573-116211, 152476-153217, 237234-237856, 561-1285, 205490-206144, 18133-18775, 107530-108261, 106916-107529, 88622-89246, 10172-11010, 58763-59444, 24595-25279, 204815-205489, 82857-83557, 126994-127765, 156232-156772, 38707-39328, 157477-158154, 6877-7613, 211351-211999, 31901-32564, 68465-69075, 101075-101819, 45465-46329, 70515-71141, 31301-31900, 62703-63438, 166714-167349, 126351-126993, 54603-55395, 212653-213386, 153218-153828, 137614-138215
DNA, Subset2 = 139592-140177, 177233-177866, 96949-97694, 52077-52686, 116910-117609, 198931-199613, 103342-104013, 231884-232596, 3120-3692, 170079-170762, 181917-182423, 130384-131141, 214089-214738, 57069-58069, 222254-222864, 218243-218804, 187187-187823, 230462-231157, 241164-241893, 176062-176580, 141464-142138, 93041-93618, 11602-12389, 193099-193741, 73855-74560, 224162-224871, 15743-16395, 224872-225527, 194403-195052, 13743-14408, 121824-122512, 212000-212652, 187824-188340, 191061-191785, 202145-202804, 185785-186434, 1830-2472, 237857-238542, 114950-115572, 134491-135185, 235924-236675, 143335-144104, 81356-82072, 229744-230461, 69743-70514, 64142-64781, 190409-191060, 90580-91203, 117610-118349, 232597-233233, 186435-187186, 43523-44174, 175401-176061, 59961-60530, 105338-106272, 12390-13023, 33834-34854, 3693-4344, 155603-156231, 38079-38706, 170763-171463, 181293-181916, 177867-178524, 44829-45464, 111630-112327, 213387-214088, 27949-28620, 19947-20605, 135186-135843, 1286-1829
DNA, Subset3 = 218805-219491, 133187-133772, 109033-109736, 7614-8270, 53425-53986, 8896-9513, 51448-52076, 2473-3119, 125725-126350, 98890-99556, 59445-59960
DNA, Subset4 = 86123-86771, 131881-132593, 94949-95539, 37382-38078, 136971-137613, 140762-141463, 39329-39933, 60531-61248, 142812-143334, 164052-164690, 220868-221613, 82073-82856, 163429-164051, 83558-84164, 234473-235167, 113560-114268, 168803-169423, 122513-123063, 71836-72471, 180508-181292, 146113-146669, 216217-216927, 110415-111004, 142139-142811, 210667-211350, 58070-58762, 165966-166713, 34855-35524, 173395-174078, 131142-131880, 233896-234472, 149071-149723, 162098-162699, 42837-43522, 183002-183713, 171464-172075, 188341-188984, 174701-175400, 30011-30714, 49655-50278, 30715-31300, 144105-144801, 66791-67336, 88001-88621, 189733-190408, 192436-193098, 183714-184363, 226156-226829, 28621-29384, 233234-233895, 229027-229743, 219492-220207, 5615-6192, 17469-18132, 4345-4983, 61959-62702, 125174-125724, 228286-229026, 120346-121088, 35525-36150, 25280-25958, 123902-124650, 79748-80399, 116212-116909, 222865-223552, 172795-173394, 179233-179838, 169424-170078, 11011-11601, 46999-47596, 79191-79747, 168115-168802, 235168-235923, 26698-27233, 197640-198277, 101820-102508, 159005-159600, 29385-30010, 201468-202144, 176581-177232, 150434-150961, 112328-113019, 114269-114949, 94336-94948, 14409-15027, 208786-209418, 138906-139591, 97695-98231, 124651-125173, 92508-93040, 47597-48175, 100321-101074, 22730-23406, 66089-66790
DNA, Subset5 = 4984-5614
DNA, Subset6 = 42073-42836, 27234-27948, 99557-100320, 207433-208115, 221614-222253, 89247-89929, 21939-22729, 23407-24014, 196531-197065, 16396-16918, 203488-204056, 179839-180507, 174079-174700, 9514-10171, 220208-220867, 61249-61958, 155005-155602, 96252-96948, 202805-203487, 69076-69742, 48766-49654, 77288-77913, 104665-105337, 24015-24594, 52687-53424, 55396-56307, 65487-66088, 167350-168114, 128416-128984, 78566-79190, 198278-198930, 149724-150433, 19362-19946, 123064-123901, 119789-120345, 193742-194402, 95540-96251, 214739-215578, 71142-71835, 40616-41436, 151718-152475, 216928-217648, 140178-140761, 145399-146112, 56308-57068, 39934-40615, 133773-134490, 119040-119788, 236676-237233, 63439-64141, 161529-162097, 15028-15742, 73167-73854, 200846-201467, 164691-165385, 8271-8895, 209419-210009, 98232-98889, 138216-138905, 135844-136455, 76657-77287, 238543-239178, 86772-87367, 16919-17468, 108262-109032, 136456-136970, 240321-241163, 87368-88000, 226830-227617, 13024-13742, 106273-106915, 118350-119039, 21265-21938, 150962-151717, 89930-90579, 53987-54602
DNA, Subset7 = 199614-200207, 128985-129722, 225528-226155, 182424-183001, 93619-94335, 32565-33177, 153829-155004, 77914-78565, 210010-210666, 159601-160177, 215579-216216, 111005-111629, 46330-46998, 217649-218242, 18776-19361, 188985-189732, 20606-21264, 144802-145398
DNA, Subset8 = 178525-179232, 36151-36724, 206751-207432, 64782-65486, 160178-160803, 44175-44828, 91204-91944, 148271-149070, 132594-133186, 75951-76656, 36725-37381, 147560-148270, 80400-81355, 158155-159004, 146670-147559, 223553-224161, 113020-113559, 75178-75950, 85488-86122
DNA, Subset9 = 50279-50940, 160804-161528
DNA, Subset10 = 67337-68464
DNA, Subset11 = 184364-185018, 197066-197639, 227618-228285, 127766-128415, 165386-165965, 74561-75177
DNA, Subset12 = 91945-92507, 156773-157476


MrBayes block for partition definitions
Warning: MrBayes only allows a relatively small collection of models. If any model in your analysis is not one that is included in MrBayes (e.g. by setting nst = 1, 2, or 6 for DNA sequences; or is not in the available list of protein models for MrBayes)then this MrBayes block will just set that model to nst = 6 for DNA, or 'wag' for Protein. Similarly, the only additional parameters that this MrBayes block will include are +I and +G. Other  parameters, such as +F and +X, are ignoredPlease check the MrBayes block carefully before you use it.

begin mrbayes;

	charset Subset1 = 48176-48765 208116-208785 204057-204814 104014-104664 185019-185784 41437-42072 206145-206750 129723-130383 191786-192435 33178-33833 84865-85487 239723-240320 231158-231883 25959-26697 102509-103341 109737-110414 162700-163428 195703-196530 72472-73166 84165-84864 195053-195702 1-560 172076-172794 239179-239722 50941-51447 200208-200845 6193-6876 121089-121823 115573-116211 152476-153217 237234-237856 561-1285 205490-206144 18133-18775 107530-108261 106916-107529 88622-89246 10172-11010 58763-59444 24595-25279 204815-205489 82857-83557 126994-127765 156232-156772 38707-39328 157477-158154 6877-7613 211351-211999 31901-32564 68465-69075 101075-101819 45465-46329 70515-71141 31301-31900 62703-63438 166714-167349 126351-126993 54603-55395 212653-213386 153218-153828 137614-138215;
	charset Subset2 = 139592-140177 177233-177866 96949-97694 52077-52686 116910-117609 198931-199613 103342-104013 231884-232596 3120-3692 170079-170762 181917-182423 130384-131141 214089-214738 57069-58069 222254-222864 218243-218804 187187-187823 230462-231157 241164-241893 176062-176580 141464-142138 93041-93618 11602-12389 193099-193741 73855-74560 224162-224871 15743-16395 224872-225527 194403-195052 13743-14408 121824-122512 212000-212652 187824-188340 191061-191785 202145-202804 185785-186434 1830-2472 237857-238542 114950-115572 134491-135185 235924-236675 143335-144104 81356-82072 229744-230461 69743-70514 64142-64781 190409-191060 90580-91203 117610-118349 232597-233233 186435-187186 43523-44174 175401-176061 59961-60530 105338-106272 12390-13023 33834-34854 3693-4344 155603-156231 38079-38706 170763-171463 181293-181916 177867-178524 44829-45464 111630-112327 213387-214088 27949-28620 19947-20605 135186-135843 1286-1829;
	charset Subset3 = 218805-219491 133187-133772 109033-109736 7614-8270 53425-53986 8896-9513 51448-52076 2473-3119 125725-126350 98890-99556 59445-59960;
	charset Subset4 = 86123-86771 131881-132593 94949-95539 37382-38078 136971-137613 140762-141463 39329-39933 60531-61248 142812-143334 164052-164690 220868-221613 82073-82856 163429-164051 83558-84164 234473-235167 113560-114268 168803-169423 122513-123063 71836-72471 180508-181292 146113-146669 216217-216927 110415-111004 142139-142811 210667-211350 58070-58762 165966-166713 34855-35524 173395-174078 131142-131880 233896-234472 149071-149723 162098-162699 42837-43522 183002-183713 171464-172075 188341-188984 174701-175400 30011-30714 49655-50278 30715-31300 144105-144801 66791-67336 88001-88621 189733-190408 192436-193098 183714-184363 226156-226829 28621-29384 233234-233895 229027-229743 219492-220207 5615-6192 17469-18132 4345-4983 61959-62702 125174-125724 228286-229026 120346-121088 35525-36150 25280-25958 123902-124650 79748-80399 116212-116909 222865-223552 172795-173394 179233-179838 169424-170078 11011-11601 46999-47596 79191-79747 168115-168802 235168-235923 26698-27233 197640-198277 101820-102508 159005-159600 29385-30010 201468-202144 176581-177232 150434-150961 112328-113019 114269-114949 94336-94948 14409-15027 208786-209418 138906-139591 97695-98231 124651-125173 92508-93040 47597-48175 100321-101074 22730-23406 66089-66790;
	charset Subset5 = 4984-5614;
	charset Subset6 = 42073-42836 27234-27948 99557-100320 207433-208115 221614-222253 89247-89929 21939-22729 23407-24014 196531-197065 16396-16918 203488-204056 179839-180507 174079-174700 9514-10171 220208-220867 61249-61958 155005-155602 96252-96948 202805-203487 69076-69742 48766-49654 77288-77913 104665-105337 24015-24594 52687-53424 55396-56307 65487-66088 167350-168114 128416-128984 78566-79190 198278-198930 149724-150433 19362-19946 123064-123901 119789-120345 193742-194402 95540-96251 214739-215578 71142-71835 40616-41436 151718-152475 216928-217648 140178-140761 145399-146112 56308-57068 39934-40615 133773-134490 119040-119788 236676-237233 63439-64141 161529-162097 15028-15742 73167-73854 200846-201467 164691-165385 8271-8895 209419-210009 98232-98889 138216-138905 135844-136455 76657-77287 238543-239178 86772-87367 16919-17468 108262-109032 136456-136970 240321-241163 87368-88000 226830-227617 13024-13742 106273-106915 118350-119039 21265-21938 150962-151717 89930-90579 53987-54602;
	charset Subset7 = 199614-200207 128985-129722 225528-226155 182424-183001 93619-94335 32565-33177 153829-155004 77914-78565 210010-210666 159601-160177 215579-216216 111005-111629 46330-46998 217649-218242 18776-19361 188985-189732 20606-21264 144802-145398;
	charset Subset8 = 178525-179232 36151-36724 206751-207432 64782-65486 160178-160803 44175-44828 91204-91944 148271-149070 132594-133186 75951-76656 36725-37381 147560-148270 80400-81355 158155-159004 146670-147559 223553-224161 113020-113559 75178-75950 85488-86122;
	charset Subset9 = 50279-50940 160804-161528;
	charset Subset10 = 67337-68464;
	charset Subset11 = 184364-185018 197066-197639 227618-228285 127766-128415 165386-165965 74561-75177;
	charset Subset12 = 91945-92507 156773-157476;

	partition PartitionFinder = 12:Subset1, Subset2, Subset3, Subset4, Subset5, Subset6, Subset7, Subset8, Subset9, Subset10, Subset11, Subset12;
	set partition=PartitionFinder;

	lset applyto=(1) nst=6 rates=gamma;
	lset applyto=(2) nst=6 rates=gamma;
	lset applyto=(3) nst=6 rates=gamma;
	lset applyto=(4) nst=6 rates=gamma;
	lset applyto=(5) nst=6 rates=gamma;
	lset applyto=(6) nst=6 rates=gamma;
	lset applyto=(7) nst=6 rates=gamma;
	lset applyto=(8) nst=6 rates=gamma;
	lset applyto=(9) nst=6 rates=gamma;
	lset applyto=(10) nst=6 rates=gamma;
	lset applyto=(11) nst=6 rates=gamma;
	lset applyto=(12) nst=6 rates=gamma;

	prset applyto=(all) ratepr=variable;
	unlink statefreq=(all) revmat=(all) shape=(all) pinvar=(all) tratio=(all);

end;


*Citations for this analysis*
-----------------------------
If you use this analysis in your published work, please cite the following papers on which your analysis relied.

For the version of PartitionFinder you used, please cite:
Lanfear, R., Calcott, B., Frandsen, P. Forthcoming. PartitionFinder 2: new methods for selecting partitioning schemes and models of molecular evolution for large datasets. In preparation.

For the hcluster algorithm you used, please cite:
Lanfear, R., Calcott, B., Kainer, D., Mayer, C., & Stamatakis, A. (2014). Selecting optimal partitioning schemes for phylogenomic datasets. BMC evolutionary biology, 14(1), 82.

Your analysis also used RAxML, so please cite:
Stamatakis, A. (2014). RAxML version 8: a tool for phylogenetic analysis and post-analysis of large phylogenies. Bioinformatics, 30(9), 1312-1313.
