# Supplementary material for: Multilocus molecular systematics of the circumtropical reef-fish genus Abudefduf (Pomacentridae): history, geography and ecology of speciation
Source: PeerJ. 2018 Aug 14;6:e5357. doi: 10.7717/peerj.5357 (PMC6097498; doi:10.7717/peerj.5357)
Supplement: Data S1 [file peerj-06-5357-s013.zip › Data Supplement/partitionFinder59Samples/partition_finder.cfg]

## ALIGNMENT FILE ##
alignment = 59-361.phy;

## BRANCHLENGTHS: linked | unlinked ##
branchlengths = linked;

## MODELS OF EVOLUTION for PartitionFinder: all | raxml | mrbayes | beast | <list> ##
##              for PartitionFinderProtein: all_protein | <list> ##
models = GTR+G;

# MODEL SELECCTION: AIC | AICc | BIC #
model_selection = BIC;

## DATA BLOCKS: see manual for how to define ##
[data_blocks]
uce-1001 = 1-560;
uce-1007 = 561-1285;
uce-1012 = 1286-1829;
uce-1017 = 1830-2472;
uce-1020 = 2473-3119;
uce-1027 = 3120-3692;
uce-103 = 3693-4344;
uce-1032 = 4345-4983;
uce-1036 = 4984-5614;
uce-1038 = 5615-6192;
uce-1040 = 6193-6876;
uce-1042 = 6877-7613;
uce-1046 = 7614-8270;
uce-1048 = 8271-8895;
uce-1053 = 8896-9513;
uce-1056 = 9514-10171;
uce-106 = 10172-11010;
uce-1061 = 11011-11601;
uce-1062 = 11602-12389;
uce-1064 = 12390-13023;
uce-1071 = 13024-13742;
uce-1075 = 13743-14408;
uce-108 = 14409-15027;
uce-1080 = 15028-15742;
uce-1087 = 15743-16395;
uce-1093 = 16396-16918;
uce-1097 = 16919-17468;
uce-1105 = 17469-18132;
uce-1106 = 18133-18775;
uce-1108 = 18776-19361;
uce-1110 = 19362-19946;
uce-1113 = 19947-20605;
uce-113 = 20606-21264;
uce-1133 = 21265-21938;
uce-1139 = 21939-22729;
uce-1160 = 22730-23406;
uce-1168 = 23407-24014;
uce-1173 = 24015-24594;
uce-1175 = 24595-25279;
uce-118 = 25280-25958;
uce-1184 = 25959-26697;
uce-1186 = 26698-27233;
uce-1191 = 27234-27948;
uce-1192 = 27949-28620;
uce-120 = 28621-29384;
uce-1200 = 29385-30010;
uce-1204 = 30011-30714;
uce-1209 = 30715-31300;
uce-1211 = 31301-31900;
uce-1219 = 31901-32564;
uce-122 = 32565-33177;
uce-1224 = 33178-33833;
uce-1228 = 33834-34854;
uce-1232 = 34855-35524;
uce-1233 = 35525-36150;
uce-1234 = 36151-36724;
uce-1238 = 36725-37381;
uce-124 = 37382-38078;
uce-1243 = 38079-38706;
uce-1249 = 38707-39328;
uce-1251 = 39329-39933;
uce-1253 = 39934-40615;
uce-1256 = 40616-41436;
uce-126 = 41437-42072;
uce-1263 = 42073-42836;
uce-1269 = 42837-43522;
uce-1270 = 43523-44174;
uce-1273 = 44175-44828;
uce-1276 = 44829-45464;
uce-1279 = 45465-46329;
uce-1281 = 46330-46998;
uce-1282 = 46999-47596;
uce-1286 = 47597-48175;
uce-129 = 48176-48765;
uce-1293 = 48766-49654;
uce-1295 = 49655-50278;
uce-13 = 50279-50940;
uce-1305 = 50941-51447;
uce-1307 = 51448-52076;
uce-1318 = 52077-52686;
uce-1321 = 52687-53424;
uce-1324 = 53425-53986;
uce-1334 = 53987-54602;
uce-1338 = 54603-55395;
uce-136 = 55396-56307;
uce-140 = 56308-57068;
uce-143 = 57069-58069;
uce-149 = 58070-58762;
uce-151 = 58763-59444;
uce-152 = 59445-59960;
uce-154 = 59961-60530;
uce-157 = 60531-61248;
uce-159 = 61249-61958;
uce-161 = 61959-62702;
uce-166 = 62703-63438;
uce-167 = 63439-64141;
uce-170 = 64142-64781;
uce-172 = 64782-65486;
uce-174 = 65487-66088;
uce-175 = 66089-66790;
uce-176 = 66791-67336;
uce-181 = 67337-68464;
uce-183 = 68465-69075;
uce-187 = 69076-69742;
uce-191 = 69743-70514;
uce-192 = 70515-71141;
uce-199 = 71142-71835;
uce-201 = 71836-72471;
uce-203 = 72472-73166;
uce-204 = 73167-73854;
uce-21 = 73855-74560;
uce-215 = 74561-75177;
uce-219 = 75178-75950;
uce-220 = 75951-76656;
uce-227 = 76657-77287;
uce-23 = 77288-77913;
uce-238 = 77914-78565;
uce-242 = 78566-79190;
uce-245 = 79191-79747;
uce-247 = 79748-80399;
uce-249 = 80400-81355;
uce-251 = 81356-82072;
uce-252 = 82073-82856;
uce-26 = 82857-83557;
uce-267 = 83558-84164;
uce-27 = 84165-84864;
uce-271 = 84865-85487;
uce-273 = 85488-86122;
uce-274 = 86123-86771;
uce-276 = 86772-87367;
uce-278 = 87368-88000;
uce-282 = 88001-88621;
uce-283 = 88622-89246;
uce-287 = 89247-89929;
uce-30 = 89930-90579;
uce-302 = 90580-91203;
uce-305 = 91204-91944;
uce-307 = 91945-92507;
uce-309 = 92508-93040;
uce-31 = 93041-93618;
uce-310 = 93619-94335;
uce-311 = 94336-94948;
uce-321 = 94949-95539;
uce-327 = 95540-96251;
uce-331 = 96252-96948;
uce-332 = 96949-97694;
uce-335 = 97695-98231;
uce-344 = 98232-98889;
uce-348 = 98890-99556;
uce-351 = 99557-100320;
uce-353 = 100321-101074;
uce-358 = 101075-101819;
uce-359 = 101820-102508;
uce-36 = 102509-103341;
uce-363 = 103342-104013;
uce-364 = 104014-104664;
uce-367 = 104665-105337;
uce-368 = 105338-106272;
uce-369 = 106273-106915;
uce-374 = 106916-107529;
uce-376 = 107530-108261;
uce-377 = 108262-109032;
uce-38 = 109033-109736;
uce-383 = 109737-110414;
uce-391 = 110415-111004;
uce-392 = 111005-111629;
uce-394 = 111630-112327;
uce-399 = 112328-113019;
uce-407 = 113020-113559;
uce-408 = 113560-114268;
uce-410 = 114269-114949;
uce-411 = 114950-115572;
uce-413 = 115573-116211;
uce-414 = 116212-116909;
uce-418 = 116910-117609;
uce-420 = 117610-118349;
uce-427 = 118350-119039;
uce-428 = 119040-119788;
uce-431 = 119789-120345;
uce-435 = 120346-121088;
uce-444 = 121089-121823;
uce-446 = 121824-122512;
uce-447 = 122513-123063;
uce-449 = 123064-123901;
uce-450 = 123902-124650;
uce-458 = 124651-125173;
uce-459 = 125174-125724;
uce-46 = 125725-126350;
uce-466 = 126351-126993;
uce-467 = 126994-127765;
uce-468 = 127766-128415;
uce-47 = 128416-128984;
uce-471 = 128985-129722;
uce-472 = 129723-130383;
uce-476 = 130384-131141;
uce-494 = 131142-131880;
uce-496 = 131881-132593;
uce-498 = 132594-133186;
uce-502 = 133187-133772;
uce-503 = 133773-134490;
uce-504 = 134491-135185;
uce-509 = 135186-135843;
uce-516 = 135844-136455;
uce-518 = 136456-136970;
uce-520 = 136971-137613;
uce-524 = 137614-138215;
uce-525 = 138216-138905;
uce-526 = 138906-139591;
uce-527 = 139592-140177;
uce-529 = 140178-140761;
uce-535 = 140762-141463;
uce-537 = 141464-142138;
uce-54 = 142139-142811;
uce-540 = 142812-143334;
uce-541 = 143335-144104;
uce-545 = 144105-144801;
uce-546 = 144802-145398;
uce-547 = 145399-146112;
uce-549 = 146113-146669;
uce-552 = 146670-147559;
uce-553 = 147560-148270;
uce-556 = 148271-149070;
uce-565 = 149071-149723;
uce-566 = 149724-150433;
uce-567 = 150434-150961;
uce-568 = 150962-151717;
uce-569 = 151718-152475;
uce-57 = 152476-153217;
uce-570 = 153218-153828;
uce-572 = 153829-155004;
uce-575 = 155005-155602;
uce-577 = 155603-156231;
uce-580 = 156232-156772;
uce-585 = 156773-157476;
uce-588 = 157477-158154;
uce-590 = 158155-159004;
uce-592 = 159005-159600;
uce-597 = 159601-160177;
uce-598 = 160178-160803;
uce-600 = 160804-161528;
uce-604 = 161529-162097;
uce-605 = 162098-162699;
uce-607 = 162700-163428;
uce-609 = 163429-164051;
uce-61 = 164052-164690;
uce-620 = 164691-165385;
uce-622 = 165386-165965;
uce-624 = 165966-166713;
uce-63 = 166714-167349;
uce-636 = 167350-168114;
uce-64 = 168115-168802;
uce-640 = 168803-169423;
uce-642 = 169424-170078;
uce-647 = 170079-170762;
uce-648 = 170763-171463;
uce-649 = 171464-172075;
uce-653 = 172076-172794;
uce-655 = 172795-173394;
uce-660 = 173395-174078;
uce-663 = 174079-174700;
uce-666 = 174701-175400;
uce-67 = 175401-176061;
uce-671 = 176062-176580;
uce-672 = 176581-177232;
uce-685 = 177233-177866;
uce-690 = 177867-178524;
uce-691 = 178525-179232;
uce-692 = 179233-179838;
uce-693 = 179839-180507;
uce-695 = 180508-181292;
uce-697 = 181293-181916;
uce-70 = 181917-182423;
uce-701 = 182424-183001;
uce-705 = 183002-183713;
uce-706 = 183714-184363;
uce-711 = 184364-185018;
uce-712 = 185019-185784;
uce-713 = 185785-186434;
uce-716 = 186435-187186;
uce-717 = 187187-187823;
uce-718 = 187824-188340;
uce-723 = 188341-188984;
uce-727 = 188985-189732;
uce-73 = 189733-190408;
uce-737 = 190409-191060;
uce-74 = 191061-191785;
uce-745 = 191786-192435;
uce-748 = 192436-193098;
uce-749 = 193099-193741;
uce-750 = 193742-194402;
uce-756 = 194403-195052;
uce-757 = 195053-195702;
uce-759 = 195703-196530;
uce-761 = 196531-197065;
uce-762 = 197066-197639;
uce-768 = 197640-198277;
uce-769 = 198278-198930;
uce-776 = 198931-199613;
uce-777 = 199614-200207;
uce-787 = 200208-200845;
uce-795 = 200846-201467;
uce-802 = 201468-202144;
uce-805 = 202145-202804;
uce-808 = 202805-203487;
uce-811 = 203488-204056;
uce-813 = 204057-204814;
uce-815 = 204815-205489;
uce-819 = 205490-206144;
uce-824 = 206145-206750;
uce-826 = 206751-207432;
uce-830 = 207433-208115;
uce-832 = 208116-208785;
uce-833 = 208786-209418;
uce-834 = 209419-210009;
uce-835 = 210010-210666;
uce-836 = 210667-211350;
uce-837 = 211351-211999;
uce-84 = 212000-212652;
uce-846 = 212653-213386;
uce-852 = 213387-214088;
uce-855 = 214089-214738;
uce-858 = 214739-215578;
uce-860 = 215579-216216;
uce-861 = 216217-216927;
uce-863 = 216928-217648;
uce-864 = 217649-218242;
uce-865 = 218243-218804;
uce-869 = 218805-219491;
uce-870 = 219492-220207;
uce-879 = 220208-220867;
uce-881 = 220868-221613;
uce-883 = 221614-222253;
uce-884 = 222254-222864;
uce-885 = 222865-223552;
uce-891 = 223553-224161;
uce-894 = 224162-224871;
uce-908 = 224872-225527;
uce-915 = 225528-226155;
uce-921 = 226156-226829;
uce-924 = 226830-227617;
uce-932 = 227618-228285;
uce-934 = 228286-229026;
uce-944 = 229027-229743;
uce-948 = 229744-230461;
uce-952 = 230462-231157;
uce-960 = 231158-231883;
uce-968 = 231884-232596;
uce-971 = 232597-233233;
uce-975 = 233234-233895;
uce-98 = 233896-234472;
uce-980 = 234473-235167;
uce-981 = 235168-235923;
uce-982 = 235924-236675;
uce-983 = 236676-237233;
uce-987 = 237234-237856;
uce-99 = 237857-238542;
uce-990 = 238543-239178;
uce-992 = 239179-239722;
uce-993 = 239723-240320;
uce-996 = 240321-241163;
uce-997 = 241164-241893;


## SCHEMES, search: all | greedy | rcluster | hcluster | user ##
[schemes]
search = hcluster;

#user schemes go here if search=user. See manual for how to define.#
