# Supplementary material for: Multilocus molecular systematics of the circumtropical reef-fish genus Abudefduf (Pomacentridae): history, geography and ecology of speciation
Source: PeerJ. 2018 Aug 14;6:e5357. doi: 10.7717/peerj.5357 (PMC6097498; doi:10.7717/peerj.5357)
Supplement: Data S1 [file peerj-06-5357-s013.zip › Data Supplement/partitionFinderSaxatilis/best_scheme.txt]

Settings used

alignment         : ./saxatilis.phy
branchlengths     : linked
models            : GTR+G
model_selection   : bic
search            : hcluster
weights           : rate = 1, base = 0, model = 0, alpha = 0


Best partitioning scheme

Scheme Name       : step_92
Scheme lnL        : -86960.4306641
Scheme BIC        : 174360.847202
Number of params  : 40
Number of sites   : 59853
Number of subsets : 2

Subset | Best Model | # sites    | subset id                        | Partition names                                                                                     
1      | GTR+G      | 54458      | f94641cdf6466fa825a76f17feb27088 | uce-1184, uce-1007, uce-496, uce-547, uce-399, uce-504, uce-203, uce-204, uce-982, uce-1175, uce-666, uce-126, uce-1282, uce-276, uce-833, uce-520, uce-604, uce-151, uce-1321, uce-642, uce-894, uce-310, uce-1046, uce-537, uce-167, uce-509, uce-364, uce-103, uce-553, uce-787, uce-420, uce-756, uce-865, uce-674, uce-577, uce-1087, uce-832, uce-1032, uce-1251, uce-252, uce-879, uce-1168, uce-245, uce-503, uce-358, uce-769, uce-808, uce-1211, uce-26, uce-494, uce-54, uce-191, uce-693, uce-359, uce-863, uce-332, uce-238, uce-30, uce-1080, uce-508, uce-172, uce-391, uce-830, uce-705, uce-1232, uce-242, uce-124, uce-924, uce-869, uce-524, uce-157, uce-805, uce-149, uce-175, uce-136, uce-1027, uce-247, uce-1173, uce-174, uce-934, uce-273, uce-305, uce-980, uce-461, uce-274
2      | GTR+G      | 5395       | 29d8f24efc43c09c99cc5ffbe03d5eb0 | uce-761, uce-152, uce-249, uce-663, uce-159, uce-826, uce-407, uce-556, uce-762                     


Scheme Description in PartitionFinder format
Scheme_step_92 = (uce-1184, uce-1007, uce-496, uce-547, uce-399, uce-504, uce-203, uce-204, uce-982, uce-1175, uce-666, uce-126, uce-1282, uce-276, uce-833, uce-520, uce-604, uce-151, uce-1321, uce-642, uce-894, uce-310, uce-1046, uce-537, uce-167, uce-509, uce-364, uce-103, uce-553, uce-787, uce-420, uce-756, uce-865, uce-674, uce-577, uce-1087, uce-832, uce-1032, uce-1251, uce-252, uce-879, uce-1168, uce-245, uce-503, uce-358, uce-769, uce-808, uce-1211, uce-26, uce-494, uce-54, uce-191, uce-693, uce-359, uce-863, uce-332, uce-238, uce-30, uce-1080, uce-508, uce-172, uce-391, uce-830, uce-705, uce-1232, uce-242, uce-124, uce-924, uce-869, uce-524, uce-157, uce-805, uce-149, uce-175, uce-136, uce-1027, uce-247, uce-1173, uce-174, uce-934, uce-273, uce-305, uce-980, uce-461, uce-274) (uce-761, uce-152, uce-249, uce-663, uce-159, uce-826, uce-407, uce-556, uce-762);

Nexus formatted character sets
begin sets;
	charset Subset1 = 6398-7089 1-682 34474-35100 40094-40751 31373-32056 35665-36399 18557-19260 19261-19932 59143-59853 5740-6397 44467-45133 9483-10152 10153-10734 25745-26297 53492-54055 37591-38221 42666-43230 12727-13316 10735-11351 43231-43856 56417-57029 27566-28197 2607-3216 38778-39434 15196-15849 36940-37590 30051-30736 1333-2031 40752-41377 49557-50205 32615-33282 47106-47755 54724-55230 45134-45783 42016-42665 3879-4510 52907-53491 2032-2606 8929-9482 22939-23681 55836-56416 4511-5152 21175-21720 35101-35664 28779-29331 48886-49556 50864-51598 7090-7659 23682-24360 33832-34473 39435-40093 17875-18556 45784-46470 29332-30050 54056-54723 28198-28778 19933-20527 26298-26859 3217-3878 36400-36939 15850-16547 30737-31372 52277-52906 46471-47105 7660-8303 20528-21174 8304-8928 57030-57770 55231-55835 38222-38777 13871-14544 50206-50863 12035-12726 17203-17874 11352-12034 683-1332 21721-22362 5153-5739 16548-17202 57771-58476 24361-25066 26860-27565 58477-59142 33283-33831 25067-25744;
	charset Subset2 = 47756-48312 13317-13870 22363-22938 43857-44466 14545-15195 51599-52276 32057-32614 41378-42015 48313-48885;
	charpartition PartitionFinder = Group1:Subset1, Group2:Subset2;
end;


RaxML-style partition definitions
Warning: RAxML allows for only a single model of rate heterogeneity in partitioned analyses. I.e. all partitions must be assigned either a +G model or a +I+G model. If the best models for your datasetcontain both types of model, you will need to choose an appropriate rate heterogeneity model when you run RAxML. This is specified through the command line to RAxML. To rigorously choose the best model, run two further PF analyses (these will be fast), fixing the partitioning scheme to this scheme and 'search=user;', in both. In one run, use only +I+G models ('models = all_protein_gammaI'); in the next, use only +G models ('models = all_protein_gamma;''). Choose the scheme with the lowest AIC/AICc/BIC score. Note that these re-runs will be quick!

DNA, Subset1 = 6398-7089, 1-682, 34474-35100, 40094-40751, 31373-32056, 35665-36399, 18557-19260, 19261-19932, 59143-59853, 5740-6397, 44467-45133, 9483-10152, 10153-10734, 25745-26297, 53492-54055, 37591-38221, 42666-43230, 12727-13316, 10735-11351, 43231-43856, 56417-57029, 27566-28197, 2607-3216, 38778-39434, 15196-15849, 36940-37590, 30051-30736, 1333-2031, 40752-41377, 49557-50205, 32615-33282, 47106-47755, 54724-55230, 45134-45783, 42016-42665, 3879-4510, 52907-53491, 2032-2606, 8929-9482, 22939-23681, 55836-56416, 4511-5152, 21175-21720, 35101-35664, 28779-29331, 48886-49556, 50864-51598, 7090-7659, 23682-24360, 33832-34473, 39435-40093, 17875-18556, 45784-46470, 29332-30050, 54056-54723, 28198-28778, 19933-20527, 26298-26859, 3217-3878, 36400-36939, 15850-16547, 30737-31372, 52277-52906, 46471-47105, 7660-8303, 20528-21174, 8304-8928, 57030-57770, 55231-55835, 38222-38777, 13871-14544, 50206-50863, 12035-12726, 17203-17874, 11352-12034, 683-1332, 21721-22362, 5153-5739, 16548-17202, 57771-58476, 24361-25066, 26860-27565, 58477-59142, 33283-33831, 25067-25744
DNA, Subset2 = 47756-48312, 13317-13870, 22363-22938, 43857-44466, 14545-15195, 51599-52276, 32057-32614, 41378-42015, 48313-48885


MrBayes block for partition definitions
Warning: MrBayes only allows a relatively small collection of models. If any model in your analysis is not one that is included in MrBayes (e.g. by setting nst = 1, 2, or 6 for DNA sequences; or is not in the available list of protein models for MrBayes)then this MrBayes block will just set that model to nst = 6 for DNA, or 'wag' for Protein. Similarly, the only additional parameters that this MrBayes block will include are +I and +G. Other  parameters, such as +F and +X, are ignoredPlease check the MrBayes block carefully before you use it.

begin mrbayes;

	charset Subset1 = 6398-7089 1-682 34474-35100 40094-40751 31373-32056 35665-36399 18557-19260 19261-19932 59143-59853 5740-6397 44467-45133 9483-10152 10153-10734 25745-26297 53492-54055 37591-38221 42666-43230 12727-13316 10735-11351 43231-43856 56417-57029 27566-28197 2607-3216 38778-39434 15196-15849 36940-37590 30051-30736 1333-2031 40752-41377 49557-50205 32615-33282 47106-47755 54724-55230 45134-45783 42016-42665 3879-4510 52907-53491 2032-2606 8929-9482 22939-23681 55836-56416 4511-5152 21175-21720 35101-35664 28779-29331 48886-49556 50864-51598 7090-7659 23682-24360 33832-34473 39435-40093 17875-18556 45784-46470 29332-30050 54056-54723 28198-28778 19933-20527 26298-26859 3217-3878 36400-36939 15850-16547 30737-31372 52277-52906 46471-47105 7660-8303 20528-21174 8304-8928 57030-57770 55231-55835 38222-38777 13871-14544 50206-50863 12035-12726 17203-17874 11352-12034 683-1332 21721-22362 5153-5739 16548-17202 57771-58476 24361-25066 26860-27565 58477-59142 33283-33831 25067-25744;
	charset Subset2 = 47756-48312 13317-13870 22363-22938 43857-44466 14545-15195 51599-52276 32057-32614 41378-42015 48313-48885;

	partition PartitionFinder = 2:Subset1, Subset2;
	set partition=PartitionFinder;

	lset applyto=(1) nst=6 rates=gamma;
	lset applyto=(2) nst=6 rates=gamma;

	prset applyto=(all) ratepr=variable;
	unlink statefreq=(all) revmat=(all) shape=(all) pinvar=(all) tratio=(all);

end;


*Citations for this analysis*
-----------------------------
If you use this analysis in your published work, please cite the following papers on which your analysis relied.

For the version of PartitionFinder you used, please cite:
Lanfear, R., Calcott, B., Frandsen, P. Forthcoming. PartitionFinder 2: new methods for selecting partitioning schemes and models of molecular evolution for large datasets. In preparation.

For the hcluster algorithm you used, please cite:
Lanfear, R., Calcott, B., Kainer, D., Mayer, C., & Stamatakis, A. (2014). Selecting optimal partitioning schemes for phylogenomic datasets. BMC evolutionary biology, 14(1), 82.

Your analysis also used RAxML, so please cite:
Stamatakis, A. (2014). RAxML version 8: a tool for phylogenetic analysis and post-analysis of large phylogenies. Bioinformatics, 30(9), 1312-1313.
