# Supplementary material for: Multilocus molecular systematics of the circumtropical reef-fish genus Abudefduf (Pomacentridae): history, geography and ecology of speciation
Source: PeerJ. 2018 Aug 14;6:e5357. doi: 10.7717/peerj.5357 (PMC6097498; doi:10.7717/peerj.5357)
Supplement: Data S1 [file peerj-06-5357-s013.zip › Data Supplement/partitionFinderSaxatilis/partition.txt]

DNA	uce-1007 = 1-682
DNA	uce-1027 = 683-1332
DNA	uce-103 = 1333-2031
DNA	uce-1032 = 2032-2606
DNA	uce-1046 = 2607-3216
DNA	uce-1080 = 3217-3878
DNA	uce-1087 = 3879-4510
DNA	uce-1168 = 4511-5152
DNA	uce-1173 = 5153-5739
DNA	uce-1175 = 5740-6397
DNA	uce-1184 = 6398-7089
DNA	uce-1211 = 7090-7659
DNA	uce-1232 = 7660-8303
DNA	uce-124 = 8304-8928
DNA	uce-1251 = 8929-9482
DNA	uce-126 = 9483-10152
DNA	uce-1282 = 10153-10734
DNA	uce-1321 = 10735-11351
DNA	uce-136 = 11352-12034
DNA	uce-149 = 12035-12726
DNA	uce-151 = 12727-13316
DNA	uce-152 = 13317-13870
DNA	uce-157 = 13871-14544
DNA	uce-159 = 14545-15195
DNA	uce-167 = 15196-15849
DNA	uce-172 = 15850-16547
DNA	uce-174 = 16548-17202
DNA	uce-175 = 17203-17874
DNA	uce-191 = 17875-18556
DNA	uce-203 = 18557-19260
DNA	uce-204 = 19261-19932
DNA	uce-238 = 19933-20527
DNA	uce-242 = 20528-21174
DNA	uce-245 = 21175-21720
DNA	uce-247 = 21721-22362
DNA	uce-249 = 22363-22938
DNA	uce-252 = 22939-23681
DNA	uce-26 = 23682-24360
DNA	uce-273 = 24361-25066
DNA	uce-274 = 25067-25744
DNA	uce-276 = 25745-26297
DNA	uce-30 = 26298-26859
DNA	uce-305 = 26860-27565
DNA	uce-310 = 27566-28197
DNA	uce-332 = 28198-28778
DNA	uce-358 = 28779-29331
DNA	uce-359 = 29332-30050
DNA	uce-364 = 30051-30736
DNA	uce-391 = 30737-31372
DNA	uce-399 = 31373-32056
DNA	uce-407 = 32057-32614
DNA	uce-420 = 32615-33282
DNA	uce-461 = 33283-33831
DNA	uce-494 = 33832-34473
DNA	uce-496 = 34474-35100
DNA	uce-503 = 35101-35664
DNA	uce-504 = 35665-36399
DNA	uce-508 = 36400-36939
DNA	uce-509 = 36940-37590
DNA	uce-520 = 37591-38221
DNA	uce-524 = 38222-38777
DNA	uce-537 = 38778-39434
DNA	uce-54 = 39435-40093
DNA	uce-547 = 40094-40751
DNA	uce-553 = 40752-41377
DNA	uce-556 = 41378-42015
DNA	uce-577 = 42016-42665
DNA	uce-604 = 42666-43230
DNA	uce-642 = 43231-43856
DNA	uce-663 = 43857-44466
DNA	uce-666 = 44467-45133
DNA	uce-674 = 45134-45783
DNA	uce-693 = 45784-46470
DNA	uce-705 = 46471-47105
DNA	uce-756 = 47106-47755
DNA	uce-761 = 47756-48312
DNA	uce-762 = 48313-48885
DNA	uce-769 = 48886-49556
DNA	uce-787 = 49557-50205
DNA	uce-805 = 50206-50863
DNA	uce-808 = 50864-51598
DNA	uce-826 = 51599-52276
DNA	uce-830 = 52277-52906
DNA	uce-832 = 52907-53491
DNA	uce-833 = 53492-54055
DNA	uce-863 = 54056-54723
DNA	uce-865 = 54724-55230
DNA	uce-869 = 55231-55835
DNA	uce-879 = 55836-56416
DNA	uce-894 = 56417-57029
DNA	uce-924 = 57030-57770
DNA	uce-934 = 57771-58476
DNA	uce-980 = 58477-59142
DNA	uce-982 = 59143-59853
