# Supplementary material for: Multilocus molecular systematics of the circumtropical reef-fish genus Abudefduf (Pomacentridae): history, geography and ecology of speciation
Source: PeerJ. 2018 Aug 14;6:e5357. doi: 10.7717/peerj.5357 (PMC6097498; doi:10.7717/peerj.5357)
Supplement: Data S1 [file peerj-06-5357-s013.zip › Data Supplement/partitionFinderSaxatilis/partition_finder.cfg]

## ALIGNMENT FILE ##
alignment = saxatilis.phy;

## BRANCHLENGTHS: linked | unlinked ##
branchlengths = linked;

## MODELS OF EVOLUTION for PartitionFinder: all | raxml | mrbayes | beast | <list> ##
##              for PartitionFinderProtein: all_protein | <list> ##
models = GTR+G;

# MODEL SELECCTION: AIC | AICc | BIC #
model_selection = BIC;

## DATA BLOCKS: see manual for how to define ##
[data_blocks]
uce-1007 = 1-682;
uce-1027 = 683-1332;
uce-103 = 1333-2031;
uce-1032 = 2032-2606;
uce-1046 = 2607-3216;
uce-1080 = 3217-3878;
uce-1087 = 3879-4510;
uce-1168 = 4511-5152;
uce-1173 = 5153-5739;
uce-1175 = 5740-6397;
uce-1184 = 6398-7089;
uce-1211 = 7090-7659;
uce-1232 = 7660-8303;
uce-124 = 8304-8928;
uce-1251 = 8929-9482;
uce-126 = 9483-10152;
uce-1282 = 10153-10734;
uce-1321 = 10735-11351;
uce-136 = 11352-12034;
uce-149 = 12035-12726;
uce-151 = 12727-13316;
uce-152 = 13317-13870;
uce-157 = 13871-14544;
uce-159 = 14545-15195;
uce-167 = 15196-15849;
uce-172 = 15850-16547;
uce-174 = 16548-17202;
uce-175 = 17203-17874;
uce-191 = 17875-18556;
uce-203 = 18557-19260;
uce-204 = 19261-19932;
uce-238 = 19933-20527;
uce-242 = 20528-21174;
uce-245 = 21175-21720;
uce-247 = 21721-22362;
uce-249 = 22363-22938;
uce-252 = 22939-23681;
uce-26 = 23682-24360;
uce-273 = 24361-25066;
uce-274 = 25067-25744;
uce-276 = 25745-26297;
uce-30 = 26298-26859;
uce-305 = 26860-27565;
uce-310 = 27566-28197;
uce-332 = 28198-28778;
uce-358 = 28779-29331;
uce-359 = 29332-30050;
uce-364 = 30051-30736;
uce-391 = 30737-31372;
uce-399 = 31373-32056;
uce-407 = 32057-32614;
uce-420 = 32615-33282;
uce-461 = 33283-33831;
uce-494 = 33832-34473;
uce-496 = 34474-35100;
uce-503 = 35101-35664;
uce-504 = 35665-36399;
uce-508 = 36400-36939;
uce-509 = 36940-37590;
uce-520 = 37591-38221;
uce-524 = 38222-38777;
uce-537 = 38778-39434;
uce-54 = 39435-40093;
uce-547 = 40094-40751;
uce-553 = 40752-41377;
uce-556 = 41378-42015;
uce-577 = 42016-42665;
uce-604 = 42666-43230;
uce-642 = 43231-43856;
uce-663 = 43857-44466;
uce-666 = 44467-45133;
uce-674 = 45134-45783;
uce-693 = 45784-46470;
uce-705 = 46471-47105;
uce-756 = 47106-47755;
uce-761 = 47756-48312;
uce-762 = 48313-48885;
uce-769 = 48886-49556;
uce-787 = 49557-50205;
uce-805 = 50206-50863;
uce-808 = 50864-51598;
uce-826 = 51599-52276;
uce-830 = 52277-52906;
uce-832 = 52907-53491;
uce-833 = 53492-54055;
uce-863 = 54056-54723;
uce-865 = 54724-55230;
uce-869 = 55231-55835;
uce-879 = 55836-56416;
uce-894 = 56417-57029;
uce-924 = 57030-57770;
uce-934 = 57771-58476;
uce-980 = 58477-59142;
uce-982 = 59143-59853;


## SCHEMES, search: all | greedy | rcluster | hcluster | user ##
[schemes]
search = hcluster;

#user schemes go here if search=user. See manual for how to define.#
