# Supplementary material for: Multilocus molecular systematics of the circumtropical reef-fish genus Abudefduf (Pomacentridae): history, geography and ecology of speciation
Source: PeerJ. 2018 Aug 14;6:e5357. doi: 10.7717/peerj.5357 (PMC6097498; doi:10.7717/peerj.5357)
Supplement: Data S1 [file peerj-06-5357-s013.zip › Data Supplement/partitionFinderSaxatilis/saxatilis.phy]

12 59853
Abudefduf_troschelii_STRI_X_1349 ------------------------------------------------------------------ACTATTCCTCTACAGACTGGTGTCTGTGATTCACAGGTCAATTCCTCTAGCATCAAACACTGAGCAAACAAGGTGAAAGTGAATGAGCCTTTCGAAGCAATAACAAAGTGAGAGGGAATACATTTACATGAGAAAACAGAGGACCACATTATTCTAACAACTACCTTTGCCAGGCCAATCTATCTACCAAATTAGTTTATCGTGTAATACCCTTCCAGAAGCTCTTCTGGCAGAAACAAGATATTATTCTCTTGGAATGGCCCATAGAAAGAGGGAAAAGCCAGTCAGATTCATATTTCATCTCTGCCATGGAAACCTCATCAGTGTAATAACCCTCCATCTCATGGGTGTTATTCAACCATCTGCTACTATATTACTTATCTTTATTTTGCAACTAATTAACAGCATAATCTTCTAAATTCAGCAAGTTAATTATCATTATTGTGGTCTTTGCAGCATCATCAGTCCTTGTAAAGTGCCGTCTCCGCGCCCCCCGAGAGCCGGGTGGGGGCGGGGAGCGGGCAGGTTGAGCTGGGGGTCTGTTTTCTTGACGCAGGCTCATTAGGTGTTTGCTGATGAGCTGAGTGCGGTGGGAGGCGTCGTGAGTAAGAGGGGGATTACCAGCTCCTTTCTGTGCCAAATCTTACCCCTCGCCACTATCATATCACTGTACACAGAGAAAAGGGCTCACTTTTTATTTACACTGTCTTTATTGCCAGAATATTGCTTTTAATTGCTGTCCTGGATTTCCTGCTGCGGTATAGGACGAGTCTGAGACGATTACTCAAAGTAATGGAGCATAATGATGTCTCGGAACGGCCCCTGAAGCTCAGGTCAGGGGTTGGACAATGTGAACATTCAGCTACTTAGCTTCCTTTGCAACTTTGTGACAAAATCTGTTTGCCCAACACCAATTAAGATGCCTCTCCATGCGCTCTGGTCAATGGGTTTGACGGAGGGGGTCGTCCAACGAGTTGACATGTCCCTGAGCACGAACAAGCTGGCCTGTGTCCTCGCCTCAATAATTGGTGTCCCTTGCAACGTGCCGCTTCCCAGGGCTGTCCTTTGTGTCCCCATGGCAGTCCTAAATGAGGGGAGTCAGGGCTTTAATGGGACTC----------------------------------------------------------------------------------------------------------------------------------------------------CGAGAAAAAGGAAAAACCGAAAAATACGGCAAGTAAAAAAGATTGAATGATTCAATGGCTATCGCCTAATGACACCAGCCTCATAATATCTCCCCCCTAAATCCGCCGTTGAGTGTAGCATTGAAACATTTTGTTTCCCTTTTCTATTGGTCTTCTTGGTGTCGTTGTAGCGTTGTCATGGCAGCCCTGCCAATCACTGTCAAGCGTGCCAATCATTAGCCAGTACGTAGCGCGAGGCTTTCACCACTTGTGCAGCACGCACGGGGGGTTATCAGAGTCTCCGATCTCCACAGCAACCCTCCCACCGCACCGCGCGCATCAGGCACAAGCCAATGCTCGCCTATCTGCTGAATGGAATGAGCAATTAGAGGGTGGAATATTATTGCGATCTTAACGAGGCTCGTTAAAGCTAAAGAAGATATGTAGACTGGAGATGCTTAGCAGAGACGGGAAGGGAGGGAGGGAGGCAGAGGGAGCTTTAAATGGGTGACAAATGGACAACCAATGACTGCAACTCGGGAATACACGTTTTGAATAGAAGCGAGTCAATTTGCACATTATTTTCGCATAGTTTTTCCTGTAGTAGCTACTTTTTTATCTTTCCATCAGCCCATTCATTTTT--TCTCTCTCTCTCTCTTGTGCGAGGCGTTTCAGTGTTCTAGCTGCATGTGTTTTCTTTTTCTTTTTTTT-CCTATCGGTATTAACAAGCATGGCCATCAACAGTCATACATGAAAATGGTTTCAAATAGCAAGGAAACTTAAATGGACAAACACAGTTTTAAAGCTTTAAAAAAGGGGGATA--TCTCTCTCTCTCATTAAATCATAAGTCACCAGTACATACGATCCTTTGGCCAACCTCTTCATTCACTAACACTGAAGGATGGAACGGATGGAGCCAAAAAGCGTGCAGTTGGGGGGAATTTATGAAAACCTCGTTCCCTACCCCCTAAATTTTTACACTTTCGATCCCATATACGTTGTAACCTTCCTTATAAGTTGCAAAATTCTGTGAATTCTGCGAGGAAGTTGGGTTAATATTCTGTGCATTCTTTGCCACCTTCATTCGTTTCGCCTCGGCTCGGGACTTGTAACAGAACTCAATCAAGGCCACCAGCATGGCCAAACCGAGTCCTCCGACCAGAATGTAGAAGACCCCAGCCACGTTGCTCAGGCTGAGGGCGCTCGTCTTCTCCTGCGAAATGCACACGAGACGGGGGTCAGCGGCGGGGCAAAGGCGAAAGGTCAAAAGATTGTAAAAAAATAAATAAAAGAGGTGAGACATTTGTTAAAGAACCTGCTTTTTTTTTTCTTCTTCTTCCATGAAAGCAACGTGCTGTTGTTTGGATTTCACATGATTGATGCTTGACTTAATCCAGTGCTCTTTGCGCCTTCCCAGGAGGGTGAGGCGGTCTCTTTGTGCTTCTCTGTCCCATGTGAAGCAAACCAAAGCGGGAGAGTGAGGGTCATAGCTATTCGGCAGGGTACCAGATCCTTCCCACCGGCACATCTGCATGTGAAATCGCCATTTCACCCCTCCACACTCCCTAATTGTTGCTAAAATTATTTGTGAAATTGCCTTCCACCAGGAGTGTTTTCCACGGCAATTGTCACACAATTTTATATGCACGGTGGGCCCACAGAGTTGACACACGCACCTCTTCTTTTCTGCCATATGTGCTCTTTCTGTTCGGCTTTAATAGTAGCGCATTATTTTTTTCTCCACAATTACCTTTAAGCAATTACTCTCGTGCGTTCTGCGGGGCAAGTCAACCTGTTGTCATCAATAGCGGGTCGATCCAAATGTTGTAATTACCGCACAAAGCTATAGGAGCGCATTTAGATGCGCATGCTGCGCACATTTCCTTAATTGAAAGGTTAACCATCACCACCACAGAAAGACAAAAATATTAAAGTGGCCTCCGTGAAAGTGGCGGGGGCATATGCACAGAGAGGAGAGGATGCCCCCAAACTACTTTGGTTACACAAACTTTGTTTTCGGCCTCAATGCATCAGAGCTCTCTCCCTCCGTCTGCCATCTGCTGCTGAAGAATCTGTTTCACTCGATGAGCCAAGCCCAGCCTTTATTGGTCCTAATGGCACTATCAGCTGAGCCGCCAAACCCAATTACCTTTTAAAAAGGGAGGCCACCCCAGCTAATCATGGCTGCCTAACCTGATTTGCCTGTGATGAAGAGACGGGATAAAGAGCAGTTAATGGAGGGAGAATGATCTCACAAATACAAAAAACTCAATTCATTTCTCCGGGAGAGCAATCTGTCCGATTCAGCGGTAATGGAGTGGAGATTCATTAGTCCTCAGGCCTTAGTAGTAGCACCGTCCCCTTATCAACTGAATGACAAAAGAACATTCAGTGTTCTCCGTTTATAGACTTCATTTTGTTGGGAAGGCACACAGAAAGGTGACAGATTGGTAGCTGAGGCTAGATATCAAGATTGAGTTTCTGCACCTTTTCAATCCAGCATCAAATCACAATGCAT--------------------------------------------CTGTTTTGCATTCGCAGCACCAACACTTAGACCAAAGGTTTTCACAGCTTTTGTTGGTTTTGTATTTTTTTCTCTCTCCTTTGGAAGCAGAAGTCCTTTGATTCTCAAGTCTCTCTGTAAAAACATTAAAAAAGATAATCCATTGGATCTAATTGACACAAAGCCCTCCTTCCCCCCTCCTCCCTTGCCTCTATCCTCCGCCTATGGCCCTCATTTCTTCTGAGAAAGGCCAAGTGTTTTTGTCCTGTAAATACCACGGAGCAGAGACAAAAAAGACGTCTTTAAAATGCAGTCTACAATCCATTACACATATTCCCCCTGCATATCCATTCAGTAATTATTCATTAGAAAACATTTAACGTCACAGTGAATTTCACACTAGGCAGTCGAAACACAATAGAGGAGATTTGGCCTATTTTGGGGTGAGGAGTTGGGGAGGGGTTAGCTGTACAGAGGAAGGGTGAAGGCGAAGGAGGGGGGAGGAGGGGAGCAGTATTTGTCTGATCTGAGAACCTCTGAAACGGGGCCGTCTTGAGACAACGGGGACA------------------------------------------------------------------------------------TTTCTGCTTGCTACATCCCTCGTGTCCGTCCTTGCTCCGTCTCTGGTACAGAAACTCATGTTGATGCAGTCAAACGGCTTTGGGATTTTGTTTCAAGCGTTTGTCTCCCCTCCTCTTCATCACTTTCATCTCACCTTTTCCTTTAGTACCCAACCCCCAAGTACACTCCCCCTGCTTTGGTCTTGGCCTTCCACGCTTGGAGGAACAGCGTGAGGCGGCATGGCCTCCATGCGGCTGACTGATTATTGTAATTCATACACTTTAATTAGCTGCACAAACCATTAGCCACAATTAGACTATTACAGAACGTTTTGTGGCAGGAGCCAGCCCCAAGATTGGCTTTATCTGCTGGAGGGAGAGAGGGAAAACGAGGAAGAGAGAGAAAGAGACAGAGGAAGGGGCAGGAGGGCAAAATGTGTTTAGCTAAACATTAGTGTGTATGTGTATTTAAGCTACAGAAAGCTCATTCAATATGTTGTAAAAGCCCAAAAGTATGTGTAAGATGCCAAGCGTGACAAAGGATAAGATGTCTGAATTACCAGCAGCACTGAACAACAACCAAGTAAGACTGAGCTCTCGTTCGTTGCATCCATGTTCAAGCTCAACGAAATCCTCGATTTGAAATCTGAATCTTGTTAAACA-------------GGGTGGTAGAGGAAGAAAAAAAAAAGTGGCAGAATTTCCTTTCTGCCTCTGTGACAGCGCTATCTGACAGCGTTTTACATCTCCCCTGCTCTCCCCTCACTACACTCCACTGTCAGACAAAGAAATTAATACCCCCAGTGACTGTGTTTTAATTAAGCAATTTCATGCAAATTACACATTTTAGATTGTCAAATAATATACTGCGCAAAATTGTAGGCAGGCTGATCTGATATGCATGGAGTGTTATTCTTCCAGGCACTGTGCATACATGGAAAATGAACAAAAATGCTAATTTCTAATCTATTATGCAAACAGTGGAGATACTTACATAGATTTGCACGCCTTCCTCGGATAAATACGGCTCTTGAATTCTATGTATAGAATGACTGGGTTTCTTAAGCAGTCTTTGCCATTGTTATTTATCTTATTTTGTCTTTATTTCAATCATATCTCCTCTTGCTTTCCAAGCAATGTGTACTCTTTATTCCGACAAAGCTGCAGCCGGCGCGATAGGATAAATAAGCAGATGCGAAGTTTATCATTAAACACCGTTTCAAGA---------------TTTCTTTAATATGGCCCATCATAATAGAAAAGGATCCTATCACTGACCATTCAGTATCTTTAGAATATCTTAAGAGATAGAGCTGACGTCAGTAGTCATGAGCTGTCACTGTGTGCTTCAAAGTTCGCCTCTTTTACTCAGTTTTATGCGCATATCTGAGCCCTCAAGCCCTCGATCAGCACATCACCTGAGAGAGATACAAGGAAGGAGAGAGAGAGAGTTAGTGAGAATATGGCCCTGGCTCCTGATCCATAACAGTCATTGCCTGTTACATACATTTCAGAATTCATTCAGGCTATGAAGATAATCGAGGTAGTCGACAGTTTCCCCTGCAGCCCAATGGATTTATGATAGCACTGTCAAGAAAATGAGGCAAAATGACACAGTAGCTGACTTTAGCTGCAAATAATGTGATAGGCCGTACAGTGGTGCAGCAGCAGCTGCTGTCATTGCAGGTAATAGCCTATAAAGAAGCCTGATAGCAATACCTGTCATTTCTTAATGGCTGACTTCACTGAAGAGCTTTTGTGGCCTTTAACATGAAGATAATAGAAGATACAACAAATTTTACAGCTTTTGCGTTGCATCCATAATTTATCTCCAGAGGCCCCCACGCAGCAGTAGCACAACAAGGACAACATGCTCCTA----------AGGGGAGAAGCGGTATGATAACTCAGAACGTCCTGCTGTAATTATGGTATTCATGAAAAGATGAAATTGAGTGCAGACTAAATCTGTAGCTGCAGGCAAAATCAACAGCTTGGCATTACTCCGTGACCCCTGTCTATCTTGAGGATACGGCAAACATACCAAAACTTTGCTGTTTTTTTTCATCAGTCAAGAGTGAGGGAATGAAGTGCATCGATTGCTTGTGATTATTAACTAGACTGAGATAAGCCCTCTCCTTATTATGCAGATTACTGAGGCTCCCCGCTCCAGCATATTGTACAGATGCAAGGGAGCAGCTGCTCTTACAGATGGTGGGTACACGGATCTATCATTATGCCTCCATTGTCTCCACTTCAATTGTTTGGGGGACAACAGAACTGCATCAAAGAGGAATCCGACTGCAATGAATTAAGAAAGAGAAACGAAAACCATCAACTAAATTTATACACCGGAGGCCGTGGAATGGAGAGGAGCGTAAAGCTGGAGCTATTTCATATATACAACCATGGAGTCACCCAGTCATGTATACTGTAGCCAAATCTGTTGGATGCAGCACTGTGCACCAAACATATGTTGTTTTCTTTATTAACCAACAGATATTAATTCAGTACGCAGATATTAATTCAGATATGAAAAACAGCTTTTAGCAAAATACGTACAGCTAAACAAATAAACATTAATAACTAGAACACACTCTAACTCCCAGATGTCCAGTAACCTTTCTGTGGGCTCAGTGATTAACACACCATGTCCATTAGACATCCAAACAAGGCCAGCTGTAAATTAACAGATCATGGTGCCTCCCCCCGCCTCGCCTCTCCACAGATGGTTGGTGGGGCTCCGCTGGGCAGGGAAACTGATTGGTCCAATTCTTCCTCACAGGGAGACATCCATGAGGATTTCTGCACTGTGTGCAGACGCAGTGGCCAGTTGCTCATGTGCGACACGTGTTCTCGTGTTTATCACCTGGACTGCCTGGATCCACCCCTGAAAACCATTCCTAAAGGCATGTGGATCTGTCCAAAATGTCAAGATCAGGTAACCGCAGCAGCCGAGACTGATCCTGAGTCAGGGGGAAGGGGGTACCGCAGTCCAGAGAGGAGCCTCTCAGGGCCTGTAGCTGTACTGTAGGACTGTTCAATCCTTTGTAAGCATATACATGATGCAGTATTGTTTTTTTGTGCTTCTGTCTCATTCATTGTGTCAGTAAAGATTGGCATCTCACATCCATCCACTCCATTGCTTTTTGTTTTAAGGTAACTCAACCGAACATCGGGCTCGAATAAGGAAAAATATACAGCAGTCAATCAGTGATAAAAAAAAAAGTATCTGGAATACATAACAACAAAAGGAAAACTGAT-GATGCCCAGTGAATTACTTAGATAATTGTAATGTAATATGAACCCAGGAAACAAATAAATTCCATTTCCAATGAATCCACACAATTCAGTGAGCTACTCTCCTGGTCCATTTAACTACACACATGTGTACTATAATGAGCTGTAGACATTATGCCTAATTATGTATTAGACTGTGTTAGAGGGCCTAACAAAAGCTTTTGAAAGGGACAATTACGTTTGTTGCTTAGTTACATCGTTAAAAATATACCAAATCAGTGCAGATTATAGTGGGCGAGAATGCACATGTACACCACGAGCATTGTTGCCAAAATGCACAAAATTCAATTCATTAGGAAAAAAGAAAACATTTTTGCTTGTGAAAAGGACAGTGGCATAAGTGAAAATAAACAGTTTTTAACTGAAGTGTGTTCCTGTGGGTAAGTAAAGTCTTTGTAAAAAAG-AAAAAAAACATTTGTAAAACAGTGGAACACCAGCCAAGCAATGGTGACAACTCATTTGTTTTTTAACAAAAGGCA----------TTAGCCACATGCCTATGTGATCATGTGAAATCTCCTCAACACTGTGCCTCTTGCTGTAATGCTAATGGCTCTGAAAAGAGAGTTAATCACTGTTGCACAGTTAGCCACATGCTTGCCTCTTGCAGCATGGTCGGTGTGTTCCAGGGGTTAGCAAAACACTGGTGTAACACATGATCGCTCTTTATGAGGCTGGGGCCTGCAAGAGAGAGAGGGGGCCCACAGACGATGCTAAAAAGACGGTAATGACAGCCATTCACCGCAATCCAATTATGCAAAAGGGAGTCTAAACAATTCCATCATCCCCTAAATTAGATTGTCCTAACGAGATAAAGGCACCAATTAATCCTGAATTAATTTCTACAGCTCATTTTCCCCAGAAAACACTCTAATATGCAAATGCCAGTGAGAGGCAGAGAGGCATCCTTCTGCAGGGGTTTGCACCACCTCTGCGTGTTGGCTTCTCTTTCTGAGTGAACTTATGAACCTGGACACATTTTACGAAGATAAAAAGACAGAATATAACAATGTCACAGCTCAGGTGTAGCACTGAAGAGAAGCTGTTTAATAGAAAAGGCAAATGTCTCCCTTATAACTCATTATAGTGCTGCCATTAGTGTAATGGAAATTGGTCCCATGGATCTGTATTTTAGTTGATTCCAGGTGTCCCAAGTTTACAGGCATCTA-TTTTTTTTCCTCCAGAACAATAAACTCTGAGGGGCTCAAGGAAAGGGGTCCACGCATGGAAGAGGGGGGCCGAGAGAGAGAGAGGGGCTCCGTTTATTAGACAGCAAATAGCCGGCCAGTGGGTTTATGATGTGGAAGGTCATTGTTGGTTAATAAGTGGCCACATGAGTGCAGGCAGGTGCTGTGTTAACACCTCCTCTTAACTCGCCTTTCCAGCAGAGGCCATTCATCAGCCCAGTGTTAATGAAGGCCATATAATTAATAGGTGGATAGCAGAGAAAGCCCCCTGAGTTAATCAATGCAGGCCTGTTTGAAGAGCAGGGCTAAGATGAGACACCAGGGTTTCTAAAAGTGCAGGTTCTTGGCTGTGAGAGTGGAAGCTTTTTAAGAGACATGCAGGTCACTGAGACAAAGAACAAGAGCTCTGATGGCCTTCAGTTTCAAGGTTTGTTAAGACTTGTGACGTCACTGCAACTGCATGTTCATCCGAAATATACTGTCATGTCTGGACAGTGTCCTTCCACCACCCCAATAGCTTCCCATCCCACTCCTGTTTTTTTCCTTTACAAAGCTGCTCAGTACTTAATGCAACAAAGCAAAGATAAGGGAGAGTGTCCAACATATTAGCTCAGTTCAGGAAGCTTTGACAATAGTCAGGTCATCTCCACCATTCCCCTTCTAATAGGTCGTACCAATGCCACTATTTGTGCCTAATCATGTGACCACGTATGGCCCACAGCCACTAAAAGAGATCCTGTGTGGTTGGTGTCAGTCCAGTGATCTTCACCCATTTTCGTTCTTGGACTGTAAGAGCTCGATGCCACCTCTGTCACACATCTTGCCCTGAAGCAAACAGGGATTCACACTTCTTAGTAATATTGACGCCCAAGAAAATAAAAAAGATTAATTCATCCACGTGTTACACTACCATAATCTTTAGTTTGCATTATTAAACACTACTTATAACCTTTTGACTCAAGAAGGAATTATTAACTACTGAAAATGAATCATTTTATAATACAATGATGCTAGATAGAAA-----------------------------------------------------------------------------------------------------------------------------CACTCAGTCCCTGCAGTCTTATTGACCTTGGTTCCTTCTCATTTGCATCCACCATTTTTCATTCTTCGGAATATGGCGTTGGGGGACTTTTCCATCATTAAGTGAATTTACAGCGATTTCCTTATGTGTTTTCTCCAAGGGATTGGGTTATGAGATGCACATTAAATATCCATTAATACCTCATTATCCCACTGATAAGATTACCATGATAATGAGGCAGAAATTCTAATTGTTTCACTTCTTGTTGTGCCACTCATTTAATCATCCACCTGAAAGACAAGTACTGTGCGCCCCTACCTTGAAGACTGTAAACACGGACAGCGGGATAGAGCTCTCCCACTGCCAATGAGAGCCCTGCCCCCGCCAACAGCAGCACACACTGTTGCCTGGGTGCTGGCATGCGTGTGTACTCATGGCGTGTGTGGGCCATGAAGTGGAAGCATTACATACCAGGGGGTGCATCTACCACAGGTTGACTTTTTGGTCATGAGCCTTGGACGCTCA------------------------------------------------------------------------------TACCAGCGAGCGATCAAACTTCTCAGAAGAAGGCGCCGGAGCCTGGCAGGTGGAATACCTCTGTTTTACTGCAAATGTGACCATGCAAATCAGTCAGCTGGTGCAGAGCTCCAAGGAGTTCCTTGTGAAAATTGCATAGAAATTTCTGAATAACGGAAGGCATGACACCTCTTTGAAAAATGCAAAAGTGAACAGATGGATGTGTGCCACCAAACGCTCTCATTGCAGCAGGCTAATACTGCGCCTTTGACTGCGATCCGCGCTTGATGTTAGCAGTTCATCTTCCTCTATTGTGCTTTTCCTTTTGGAATGGGAGAAACATTTTCCCTGTGGATTGGAAGGTTTTCATGAGCAGGCAGATGGAGAAAATATTGTTGACATTAAACTGTTCCTCTTTAAGGGAATTGTTGTGACAAGGTGGAGCTCCCATCACTCGAAATAGCAGCTGTGTGCTGTTTACAAAGGGGCCCAAAGCAATGTTTGTTTCCATTGAAACGGTGGCAACTTTTTCTGTCTATGTAATGAAGAAGCTCCTGGCATTATATGTTTGCTCTCACATCTACTGTCATCATAATACAATATTTTTGTAGCGACAGCATTAGTGTTGTTACAGTGTAAAACAAGTACCTCATTAGCCAACGCTTCAGTGCTCCCTGGAGGTGGCCACTGAGCCAGGCTTTTTAATGAGCTGGGAACTTAAACGCTGCCAAAGTTTACCCCGGCCTTGCCTTTCTCTGTTAGGCCACTGGGAAGAGCCATGCCCTCCCCCTTTGCCCCTGGTCTCCTCCACCCCCATCTCACCCCGGCCCTCCTCTTCCATTGAGGGCTGCTCATGCAGAGGAGAGAGAGGCACCACGCTGATTCCCTGCCTTTCAGCTCCGGAGAGGGGGATAATGCTGTTTTTGTACCACGCATCCAGAGGAATTATGTGCGCTAATTTGATTAGGGGAAGATTTGATTAACTGGAAAATGAGGGCTTTGCTTAGACTTTCACACGCTTAATTTATCCCTTGCAAAGCAGACGCAACATTGTGTCATGAAACTCAGAAGGCATATGAGAAGCCCATTCACCAGCTAGATGGCCCTTTCAGACTCAACAATATCTAGGACTGCCACGGTTCAAATTGGGATAATCAGTTTAGAGCTTTTTGCCTGGCCTCAGAATACAAATTGCATTTGGCATTAACAGTGAAAAGGTTCAAAGGATAATGAGATTAATGTAGCAGGGAATTGAGCTAAGGCAGAAAATTTCCACAAGAAAATGCAAAACTAGTGGCATTGTTGCACAAGGTGGATGTGATCTCATTTGAATCGGTTCAGTGTCAACACCTACAGCTTTCGAGGTATGCATCAAGGACCGGTCTAAGTAGGCACCGTGCAGCATGATTAAATCTAAATAAGCTGACTCTTACACAGTTTGTTTGTTTATTGAGGCGAGTCAGGGGGTGTTCTGAGCCTCAGAACTGCATTTAAAGCTGATCTGGCTCCTTCAGACAGCGCTGCATCCGACTTCCTGTTGTCGACTCGCAGTTGCCACAGAAAAATTGCTGCTGCAGCCTTAGACAACCTACAGCACTTTGTATGCCGAAAGAAAAGAGTTAATTAGAAATACAAATTCTCCCAGATTGTTATTAATGGGAACTGTAGAGTAAGCAACACATATTTTGTGCCCATAAGTAATTCTCAGGTATCTTTGATCTGTGGCCCACAGCGGATGCTGCTGCGTGCCGCTGTCTGGCTTCTGGGATTCTGCCAGCGCCAGACATCTGGCTACTTTGTTATCATTGGCTGATCTGCTCCCGGGAGGCCACTCTTGTGACACCAGGCAGAGAGTGTCCTGGCAAGGAAAATTATCAGCACATTTTGAGTGGATTAGAGTTCCAAAGTGGTCTTCAAATCTCTACAGGGGTCTAGTGAGCCATGCTCTACTGGGGGTTCCTCAGGGCTCTGTTTTGACACCACTGTTGATTTGAAAGGCAGCGAGGGTACGACATCAATATCTTGCCCAGCACAATAAATCAGATGCTTTCTCTCCCCTTCTCTCTTTCCCCTTTGCTTTTTCGAGTGGCTATAGGCCACTGCTCAACTGGAACATATTTAAATTTTCTTGTAACAAATTAATTCCAACATTTTCTCTTGATTGAATTAGGGCAAGTGCTGGTGCTGTCACAAGTGTTTGGGCTGCTCCTGGGGAGAGACAAATTGCCAGGCCTGGACACGGGTAACAAGCAGTGGTGTTGAGTCGCTGATAATCTCCCCACTAATTCTCCATTACAGCAAAATGAGGCCATAAATCTTCCTGACAGCTGATCGATGTAAACATTGTTTCCCCCATGATTGCCAGCTCTCCCAGCGGAGCTACTGTCCGCTCACAATCCGCTGAAATTACTCCCGCAACAGCCCTCCCTCCCTTCCTCTCCTCCCTGGAACTGGTGTGTGTGAGCGTCGGACTGGCCTGGCAGGGAAACCAAAGTCACTGCTGTCCTGTCGAGGGAAGGGATGGCCATCTAATTTTAGCTCAATGCTCTCTAAACAAATGGAAAATATTAATCAAAATGTCTCTTGTTTAACCACTG------AACAAAAAAATTAAAAAATCAACAAATTCCCTGTTTGGTGCAAAAAAACCCTAAAAAAATCCAAACAACAGATGCAGCGGGAGCTTTGGTTCTAATATTAGGGCTTGTAGGGACGTATAGCAACATGTTTCCATTAAACGCGGCGGTTCTAAGAATAGGCCGCGGCACATAAAGAGAAAATTTACAAGGGTGTCAGTCAACAATTTAATAAATTGAAAATCCATTTATCTGAATACAGAGTTCTGCCCTTCACTCCACTGCCTTTCCCTAACAGATGGTGTTGTGGGTGCTTATGTCCAATTTGATTTGAACCAAACCCTCAGCCAATTTTTACACTGGCATGAAATCTCAGCGAGCCAGATCCACACACTGGCAGTCAGAAATAGCAGCGGAGAGGGCGCGACATTGTGAAAGAACGATGAAGGGCAAAATCTGGAGCGACATTCGAGAAAGTCGCAGAAAAACTTTCCTTGTTGTTTCGTTTTGTGTCGGTTTTTTTCTTTC--------CTTTCTT-----------------------------------GAAGCATGAGCTTTTTTGAGGGAAATAATGCTCATTACTGTGGGTTGAGTGATGTAATCAGTGGCCCTGCGTGACCATATAGTCAAGGAAAGGCATTAGAAGGGTAGAAAACAAAGAAAGAAGGAGCAGAAGCAGAATGCCTGGAAGGAGGGCAGAGTGTTGGGAGGGCGGAGATAGAGAAATGGGGGACGGTGGTATTTAGTATGCACGGCCAAGCTGCCCCATCTGCTTAGCGCAGCAGTCCCTGTCGTATAACTGTCTACAGGCCGTGGGCCACATAAAGAATGTCTCAGATTTGATGTAATTCCGCAAAATTAATGACAGCTTTACTCGGTATGGGCCGTGAGGGAATGATTAGTGTTTGATCGTCCATCTGATCAGTTCCCTTGGCTGGCTGCAGAGAGATGCTCCACTATATACCGGTATGCTGCCTATGGCAAGCACACATGCACGCACAGATACACCTATCCCAGAATAATTCCTGGGCCCCAATGCTCTAGTTTATGTTTGGGTTCTGGTTTCTGTTTCCCTCAACAAAGACAACCAATATCTTGTTAAATTCTCTGTGCTGTGACACATCACATCGAAATGAACACCTACTGATGGAATGGATGCCGGTCCCACTAGTGATGTGATTGTGTACAGGGCATTTTTATATCAGGCTGTGCGGTATTTTACCCCCATGAATCATGCCCATTGTGATGCCTACCCAGGATGAGAACATGGAAAGGAATTAGGTATGGCAGAGCCTTATCAGCTTCACATTCGGAACTGGTTGGCCGCTTGGTGCAAAGCAACCTGGACAGTCTTTCCCATCCTTGCTCATGTAGAGTGTCCGTGAATGTGGAATTCCTCCACTGCCATGTGTTGTTACTTAAGGGTGTGCTGCAGCCAAGTTACTGCGCACTTTTCCATCCACGCCCGTCCTCCTGTCTGTGCACTTCCTTCCCTCCCATTTACCCAGAGATCTTTGTGGTAGGTCCTGGAGTTCAGGCAATATTAGGTTGCACCTCTTAAAACATGTCAGGCTTTGTGGTGAAAATTAAAGAATGGAAAAATGATGAAATGTAACATTTTGCTTAAAGCTTTTTTCACTTTCGAGCTATTAGAAAAGGGGAGAAAAGATGAGAGTGATGGAAACACATTTGACAAGTTTTATCATACTGGGTTTATTTTTTATATACAGCCCCACGCTATTTGCTCTCCAACTGTTCGCTGCATAGTTAAGGCAAAGTGGTGTGCCTTGGGTGGCATCTTGGGATTTGAAATCACTACTAAAGTGAAGAAGACCTGAGGAATAAAATATGTTTACAGAACCATCTTGGAAACCAAGCCAGAGCTACTGTGACCCCTATTACAGGCCATTTTTGTTGTGGGGACAAAAATATTCAGTTTGTGGTGAACTTCACTTTTTTTAACCAGATAACGGACAAATTCAATGTGATTTATGAGCCTTATCGTATTAGAATGTTAATATTATTCCCATCATATTTTGCCCAACAGCTCTTGTGTGTTTTAAATGTATTTCAACATACTGTGCAGTTTCTGTTACTGATATTGCTTGCATGGGGAGTTTGCTTAGCTATCACAGGCTGGGAGAATGCTTCTTTTCCTCGATTTTCTCTACTTTTCTCTTTGCCTCCTGAAGGACTGAAGAAAGTACGTAATCCGGATCGAATGTACAGATCAGCAGTGTGTTATGCTGGCCATGGTCCACCTAAGAGTATCAGTGATGACACAGAGACGAACAGTAAGAGTCAGTTATTAATACTGCATTGCTGCTCCAAGAGGCCACTAGCTGGCCACTCTATTATTCATTCATCAATTCATTTATTTACTTCTTGATTTCATCCGTCCCCATGCCCCCCTCCTTCTTTTATTCTCCTCCAACACAACACCTCCTCCGGCTGCTCTGTTGATTGAAGTGTC------------------------------------------------------------------------------------------------------------------------------------------------------------------------------CATCGATTAATTATTTGTTTCAGCTCTTGGCTCATTTTCAGTAAAAATCTCTAGAAAAGAATATTTTACACCATGTCAAGAGTTTATTTGACAGTATTTCAGAATATCTTTCAGTAAACAAGTTTTTTGTTTTTTAGCAAAATGTAATATATCAGTACTGTCGCATTTCATAAAAATAGTTGTTCACGTCTTTGAAACTACAGTATCAATGATACAGTAAACCATATTTGTAGGAATACAGCTGTACAAGGTGAATAGTACACAATTAACACTACACAGTTATACTTGATCTCAATGGGGGATTCATGAACGTGCCATCCTTCACAGGTTCCAATAAGCAGTTTTTTTGTTCCTGTATACAAAATCGGTCACAGCAGGCAGGGGGACGGCCTGGATGGAGACAGAGGGCTGGGTGACAAATTCTTTCACCTTTTTCTGAACTTTGAACATTTGCACATACAGTAAACACATTTCTACAGCC---------------------------------------------------------------------------------------------------------------------------------CTTGTAAAGTTGGTTAATAGCTGGTGAAGGCTGCAGGAAGATTTCTGGAATGAGTCCAGAAAGTAAAGGAGTTGGTGTCTTCCAATGTTCATGGGGCAATGGAGGTCTATCCAGTTCAGTAGCTGGTGCCGTCTCCTCCTTCATCTCCCGGTGCATCTCCTCCTAAGCCTCAGCTCAGCTAAAGAGAAGCAAAAGAAGAGTGGAAGAAGGGAAGCCCTTATGTTCATGTGTTTTGATTAGCAGGTAATGATCTTTGATCTAATGCGCTGACTGGGAAAGTGCGGCTCCCATTGAAATCCGGTGGATGCTTGGCCGACCTGGAGCCAGTGTCACTTCTCGTTAGGGCCTGCGGCTCCATGACCTCCCCGTTGCCAGTCCCAGCCCCCTTCCTCACAGCATGAGCACCCTGCGTAATGATATCAATAGCAGCAGGGGTGCAATGAATACAAATCCGCGTGCAGAATGTTTGGACAAGAATTCGCTCCCAGCCCTCCCTCCTCCAGCCGCCCTGCTCACCACCGTTCAACCTCTATCCCCCACACAAAGGGCTAGGTTAGGTCGTAATGTGGATGGTTGATTTTCTACAAAAATAGGTGGCTACTGCAAAGAACAAAGGCCC-------------TAAACACACACAGTAGTCGCACAGTTCCGGCGATCAGCAGGAACACAGCTGGAGCAGAAGCACATGCTCTATCATTTTTTGCTCACAAATGATGTAAAAATGGCCCATTATGGCGAGGAACAAAGAGGATGGGCCCCATGTTCGAGCCAACCCCTCACTGATGCCCTGGTGACTCGGCCAGCCACTCTCCCAAGGCCTACTCCTTGATTAAATGCATAATCCACTACTCCCCATCCCCAATGATTTAGTGTGCCTTTAAATCAGCTTGCGCACACATAAAAACCTCAAATAAAAATCACCAAGAAAAACCATTGCACTCTAACTGTTCTATTAAAATGATACCCAGCCCAGCCTTTCTTCTCTGCAATAGCGTTTATTCCACATGAATGCGTATCTTCATTTTTTTTCATAGGTATGCATATAAAATATTTAAAGTTTAAAATGTCACCGTTGAAACATCAAATGCAGGAGTCTCTCATTAATCAGCATGGATTGAGGTTCTCTTTTAAGGTTATAACCCTTTGAAAGAGCAAAAATTACATTTTTGACCTTGAAGATGAGACAAACTCATAAACGTAAAATAATTTGCAGTTTAAAGGGGAAAGAGATATCGGTTACCT---------------------------------------CCAGGGCCGGAGCTTTTAGCCTCTTTTATGTGTCCTTTCGCATTGGTGTCAGTCTGTCAATAATTCACAAGGCCAGCAGGGTGGCATTTGGGTGAAATAAAAGCCCTGAAATTCGAGATTAGAATGTGATGACGGGCTTTGTTCCATGCCGGTGTCAGAGTGCTCATACGCTCAAAGGAGGGGAAGATGAATGTTTTTTCCCCGCTTTCCTTTATCACTGAGGGCTGAATTGTGCATCTTTTGCGAGTGTGTTTGTGCGTGGCAGGCGAGAAAACCCAGACTGTCTGCTGAGCTGTATCTGCGTCTCCAGCAGGGCAGCTGATTTGGTTTGTGAAGTATGTTAATAATCAAATGATCAACAAATAACAGATGTATTAGTTCATGCAGCTTGAAATGTCAAGGAGGCTAAAAGCGGAAATCTAATACAGAAAGCCCAGTTGCATTGTATTATTTTCTGTGACAAACCCTCCGGTCCAAATTACGTAGAGCCTCCTACAGTGAGTAATCTTTACAGAAAACGGCGCCAATATTTTGTAATTAAGCTGCAGTAAGACAACGAGCGCTGCCACAGATGGAAGTTGCAGAACTCGTATCACTTTTGTTTTTTGTTTTTTTCTCTCAGGGTGGAGGTGGATGGGGGAAGTTAAAAAAAAAATGCCCCGTGATTGAAAAGGAAAGTAATTTGCTGTCAGGAGTCACAGTGGAGAGGAGGGGGAAGAGAGGAGGGGAGGAGGAGGGGGGGGTGTGCAGGAGGAGGGGAGACAGGGAGGAAGATGTGCTGCAGAGAGAAGCCAATGGAGGCGATGGGGAGAGGCAGGCACGCTAGACTGTCAAATCTCAGCCGTTGAATATTTAATGGAGCCTGGAGTGTTTATTTAGTTAGCCTGTCGATTTTTACCGCTCTGTCAATAGCGGCTCCCATGTAGCCTGCTGATGATCTTTAGTGTCTCTTCCCCCAGGAGAGGCCAGGCACTAAATGCAATTATGGATTTTCCTGCACCGCAATGTGTTTGATATTTTTACTGATCTAATTTGCAATCTGGTAGTTTATTGTTTGGCATTTTAGTGGCGCTCAAGTGGCGAGGCAAATTTGATTTCCCCTCATAATTCTTTATAACTTCATTAATGCTGTTAGCACATTGGCACAGATCTTAAATAAGAATCATCCCATGGATGAATGCATTCCTCATTTTATTGTCTCCATGCCCCATTCTTTTTACTGATTCTGGTTCTAATTAAAAATCATCCTCGTGGTGTACTGTCTTTGTGAAATATGAAATCATAATCGAATTTGAATGGCTCCCTTCACAGAGTCTTGCGTATTCAACTGTATGCCCAGATTTGTTGTGGGCAGAAGAAAACAGAATCAAAACAGCTTTCTTTCAG------------TTTTCTCAACAGAACAAACATGCATCAGCCAAACATACAAACATATGCACAGACGCACACGCGCAGGCACACACACGAACACACACAAAGGGTAATGGAGATGTAACTGGAAGAGTTCTCGCGGCATATGGATGCCATTTGCAAGCTGCACTGAGAATGTATAGGTCAGTCTTACCCTTTGGTATCTCTCTATCCATCTGTTTTCACATTACTTGCAAATTATAGTGTCCTCCAGACCCAAATGAACATAAATCAGGCCGGTGAAAGTGCAGAAGTTTTCCCATCTGTCATAAAACAATGATTTAAAGTACGGGTTGTCAAAATATGGCGCTGTGAATTCGCCCCGCTCCCCAGCAGTAGGAACACAAAGCACCATCTCATCGGAGTAATTTATGGCCTCTGAGGGAACAGAGGGTGATTAGGGCTTAGGCCACCAACAGCCAGAAAAACAGTAGAAGCTCCAATAAGGATGGCTGGAAAACCTAGACCAAATTTATCAAACAATTCAGTGAAATCTATTTCTGTTTGGAGAGCAGAGCGAGATATATAGCCTGTTTAGTATACTGGTACATCTCTGGAACATTTGGTCACACTGCATTTGTGAGTTTTGGAGATTCTACATTAAATAGTCGTAGCCCGGGACATGTGATGTATTGGTCAGTCCACTTTGCTGGGCAGGAGCAAGCAGGGGCTTCGGGCACCCCCCTTGGACTCCACCGCCTGCAAAAGCACCTCTAATTGTTTCTCTTTGATCTTTTTCAGTATCGAGTGGGTCAACGCCTTCAATTCAGCCTCGGACCCTGCGTTGGACTTGGCCACCTTTGTCGCTTTGCCCATGCAGCAGCCCCCGGAGCCATGCGTCCCTCTATCCGCCTCCCCGTCGCCCTCCACGGGCGCACGGCTCCTCCAGAGTCGCCGGACGAGCCCCGATCGTTTGGTCCTAAACATGCGGGACGAAAAGAGGGTTTCCCGGCTAAAAAACGAGCATGGTGTCCGCAAATCATGAAGATTCCGGGATCCGAGTCCAGGCAATGACAAGCAGCCTGAGAAAATACGGTGGAAAAACTGGGAGCTGGATAAGCAGAGGAAATCTGTAGCATACGCCAGTCTCTGTTGCCTTCTCCTGCAGACTAGATGGCCGAAATGAGCAGTCAGGGGTTCACGGGACAGTTAGCTTCTCCTCCGGGGATCCACAACCATCACCTCCGGGCTGTTAAGACTACAGCACACCTCTACAGGGACAGGGGGAGCCTGC-----------------------------CCCTGATTAGCCTCATGACATGCAAAAATGAGCAGCAAAAAAAGCTCACAACAACAGATATCATTATGACTGATACCTCCAGTAGCTTTTACCCTCCCAACTCCTTCTCCTTTTTAAAACCGCCCAGCTGATTTCGTCTCCTCTCTACCCCCTTTGTAGATAATTGGAACAATCCCACTGATGCCCAACTCTGCAGGGCCCTCCAGCCAATCAGGGGGTGGCAACCCAGCACTGCAGGTACAGCCAATTACACCTCAGCTTCTGACCAACGCTCAAGGCCAGATCATCGCCACGGTGATCGGCAATCAGATCCTGCCTGTCATCAACACCCAGGGAATCACGCTGTCACCAATCAAGCCTGGACAGCAGGTAACACATACACTCAAAAACACACAAAGGAAGACAG---CTTGTAGTGCAGATTATTACGTTCTTAAACTCCAAAAATGATCAAGAGCTGTTTTTAAAACTGTCGAATGAGCAACACCTAGTGGAGTCAGACCAGAGCCTTGTTTATTCATGAAAGCAAGATTCCAGCACTGCTAGCCAGGTTTGTTTTATGCTAAACGCCTCGTATTTTTTCCCGCTTCAACGCTCATAACGCTCATTTGCATCGTTAAGTATAAAATTTTAATTAGGAACACTGACAGGTCTGGCGCATGATCCACAGCCTTGCATCCATCACAGAAAAAAGGGAGCGAGAAAGACAGAAAGAGAGAGCGAGAGACACTTTCTTCCTCATCTCTCTCTACTTCCACGTCCGCCCCCCACCCCCTCCTCGATCTCCCCTCTCCTGACGCGAGCGCCGGACTTGAGCAGCAGGTGCCATATTACTGTGTACAGAAAAGCAATTAGGCAGCATATTGGATGAATGAGGAGTGCATTAATATTAGCAAGTGCATTTGTCAGTGGCGTTTGATGCGAGTCCTTTTCTTTTCTTTCTGCAACATTAAGATTGTGGCGCTCATAAATTCACTGCTTAAACCACCATCTGCTGCGCTGTCAGCCCACACCGAGGAGAGCGGAGAGGAGAGGGGAGCCATTTATTCCCTTCTGTCTCTCTCACTGGGGAAAGAGAGTGAAAGACAGATAGATAAGAAGAAAATGCATTCATTCCCTCCCTTTCTTTGCCTTTCTTTCTTTCGTTCTTTCTTTTTTTTTTT-TTAACCACCGTCGACAATGCTGGAAATATAGATGCACAGATTTCATTTCACCATTGCTATGCGTGCCAGACTTTTATCCAAAGTAGCATCTGAATGTAAAAAGGTTTGTAGTAAATCCATTTTTTT--TCACAACAATTGCCACCAAACTAAACTATCTGTTCTACTTATTTCTAAAAAAGCATTGACCGTCAGGGCATAGCCAATATGGAGGTTAATCCATTCTAGTGTCTATACTATGGGGATGCTTATGGAAGCATATTTGCTTAGGGCAGCCATGCAAATTATTACTTACTGCCCTGTAAGCTGATAACACAAATTAGATACCCATTAAAGTTGAACAATGTATATAGAATGAGAAAAGATTGCAAGTGATACCTGAAGGGATGCTTAAGTCATATGGCACTAAAATATGCCTCATGCTTGCAAACTTCAAAAGTGAAGAGATGTTTATCCTTGGGATTGGAAGATGCATAATGGTAATCTCATATGCACAGAGGCAGCTGCCAGGTGGAGGATAGCACACTGCATGTTTATGAATAGAAATCATTACAGGGACTGGGGAGCATACCGGCATGGACCAGTGACACAGAACTTTTTTATCATCTACCCAGTGCACACTGCAGTACTTAAAAGTTGATGTATA-TTTTTTTCATACAGCGTTCCCTGATACTGATAGCCGCAGAAAAATTGGATGGAAGTACATGTTTTTGCGATTCAGCTGTACAGTAATGCCTTGATATAAGCACAATGCACTGTACATGACATCTTGTGAAACACTTTAATAAGAACAAGCGTTCAGAAAAAGACAAAGAGACATCCTACTCAGTCCTGGCTGCCTCCATCTCTGCCTGTTTATGATGAAGGGCTCTTTTTGGTGTGAGAGTGAAAGAGACAGGCTGGGCTGGCTGTCATGTCATAAAGGATGCAGTCAGAGAGAGCAGACATGATTTCATGGCTAATGATTCCTGCACTAATATCAGTGTGGGCTGCAGAGGGGATAACCAAGTTGAGCTGTCTTAGCTCAAATGATTCAATTAGGCCAGCTGTCCCTATTTGTCATGGCTCAACTGGCTTCTAGATTACCTTTCCAGAGTGCATACGTGCCTCTGCATTGAACTTACCAGCTCAACAGTTTCACGG--AAAAAAAAAGAAAGAAAGAAAAGCAAGACAAATAGAGAGAGAAAGAAAGGAGCAGTGGAGGGGAAGAAATGAAAGTGTTTAAATTTTTTGGCTCGCTGTCAGACGTTGTCCTTAACCACTGACGTGAGTCTTGAAATTCTATTGCAGACGTCGACTGCATATTTGCATTTTAGAAGTTCGTCTGTGTGCGGTAGAAAATCTAGAACAATTGTTGGCCTGTCACTTCAGCTTTATCTTAAAAAACTTACAAAGGTTTTCCTCCTTGCCATACACGGCTGCTTGGGTAATGCTGCCTCCTGTGTCTGCAGACGTATTTTTCTAAAGGTGTGTGTGGCACATCTGTGCAGCTATTGTTTATTCATGGAGTAAACCCTTTGAAATGTGTTAAGATACTTCCCACTCATTATAAAAATCCTGCCACCCATGGATTAGGACTTTGATGTCACCAATCCTGCTTCAAAGGCTTCTTTCACTGCTATTAATCACAGTTTAGCCTCTGAAGATATAGCCAGAGAAAACATTTGGACATCTTGTGCAGAAACTTTGAAATGTTCAGACTGTCTTGCATATGCTATGTTCATATCCTTTCCGCTGTGTGTGGGGCTGTTGGACTGCTGTGCATGCAGCTGCACTCTTGAGTCCATGGGATTCAGCTCAGATTTAGGCTCCTTCTGAACTGTCTTTTATACTGCTGTATGAACACTAACACATTAGTGCAATGTTCACTTTGTTTTCCATTTTTCTCAAATGAGGAAAAAGAACATT-------------------------------------------------------------------------------------CGCCCAGTATCCAAACATTTCCTTTAAAAGTAACTGGCACATTGGGGCCCATAAATTAGAACTGAATGCTGCTCAAGATGTCTGGCTTCCAATAAGACCGTACCCAGAGCAATAAACTTTGACATTGCTGCTTGAAAAATGCCTGCCCTTTTTCATTGTCAAGTGTTACAAATTGATGAAATGAGTTCATCGATGTTCCCTGGTCATTATCTCTCCAGTGGCACTTTGTTTTACAGACAGTGGGAAAAGGGACAGTGCAGATTAGAGGCCCAGGCACAGTTTATCAAACAAAATCTAATATCATCCATAAGAGAGGAATCTGGAAATCAATACTTCATTACTAAATTGTTAGTGGGGATGAAGAGTAATTGTGTGAGTTCAGAGATGTGTCTCGGCGGCCGGGGCATAGGAAGTTCAATGTCACCCGGGAAGTGATAAGTAAAGGCACTGATGGGAAGAAACATTTCTGTAATGGGGGGTGCTGTAGCAGGGCAGTGGCCTGAGCACAGAACAGACAATAGACACTGGTTTGCCATTGATTGGCTCAGCTATAAAGATGGAATGGTTTAAAGAGCCAGAGAGGGAAAGAGGGGGAGACAGAATGAGAGAGGAAAAAAAAGGCTTAG--------------------------------------------------------------------------------------------------------------------------------TCTCACCATCTCATATCTCGCACACAAACACATACACACAAGAAACACACGCGGAAACACACATTTCCACTGCCACCCGCATGCATTTATTTATTCGTTATATTTCCTAATTCAGTTTGACGAATGAGTGACAGCTTGACACTTCATTCGGCAAGATTAATAGAACGACACAATATTTACGTGGCAGAGACAGCCAATTATCCCACCATCTATCATCCAGATTATCTTTCTGATTGAAAACTACTCGTCCATGTAATCGGAATTATTTGGAATTAGAAGGGAATTTATGGCTTCTTGTGTCACTTTTCCTGGACGGTGGTAAATTAGAAATATTAGATACATAAAGAGAGTATAGGAAATGGGATAAATAGAGGCCTGGAATTAATGCCACACATTTCCTTTTTTATCTGTTTGCCAGTCTCTGTGCCTCTGAATGAACCCCATTTTCTGTCACCATTTTATAGGTTATCATCACATATTATTAACACATACTGTCGGCTGTACATTGTGGTGATGACGCTGTGTAATTCACACTTATATAAAAGGAGTTGTCACACTCTTTTGCCATGAACTCCAGCGTTTTTGCTGAGAGAATGT--------------------------------------------------------------------------------------------------------------------------ACAAAGTGCAGCCCATTCGCCTCAGCCCCAGCCACCATCTACTAGACCCTATCTAGCGCGTGTGTGTTTTTCTCCCACCAAACCTACTTTATACGCTGGACTTTGGAGGCCGTCTGTCCCTTTTATTTGCAGTTAATTTTTGCCACCTTCACCGGGGCTCTTCACCATGAATCTTCATTTCGCTGCTGACACCGTTGAATGTGAATTCCTCATTTCCTGTCCTTTTATTTATATCTGTTGCCTGGTGATTTGATCATGCTGGGAATACAAGATTAGCAATTGCCTCGTCCTTGGTTTTGCCTCAAGGACATCTGCTACTGAAATGTTATTGTTTGTGCTTCTTAACCCTTTGCGTCCTAGCTTCTTTTTCACCTTACATTTTGCGCTGTAGAGGCAACTCTCTCTCTCTCTGTGTCTCCTAAATGCATTTGTCCTTCACAGTTGTACCTGGGAACAGAGGCGACCTAACAAAATGACAATTCCTCCATTAAAAATCCTCCCATTTAGTGTGCCATTCCACAGCTAATTTTTTGATTTGTTTGTGCATTCATGTGTTTCTTTTTGCCCTTCTTGCCGGCCTCCTCGGCCGTGCCGCTGCCTCCACCAGTGCTGCCATTGTCGTTGTCCTCGTCCTCGCTGTGCTCGCTCTCTGCATAGTTCTTGGCTCCGCCCTCCAGCGTGCAGCTGCGTCGGGGCCTGGAGCTCTCACTTTCACGATCTCCCCGGTCCCCGTCCTGCCGACGGGACTTACCGGCCTCTCTTTTGTCCCGGTCCCTGTCTCTGTCCCTGTCCCGCTCTTTCTCCCGTTCCTTCTCTTTGTCGGCCGTCATGATCCGCCACGTGCCTTCCTCAGTCCTCTCACGGCTGGGCCTCCGTGAAAGGTAGACTGTGAGCCTGGGCTTCAGTCTTCTGAATTTACCAGTCAAATCCAGGGAAAATTTGGCCACACCAACAACCCCAGTGTTTCAGAAAAGCTGTGGAAGAGGAAAAAGAAGGACAATTAACATAAGCGTATGTCAA---TAACCATCATCTTTACAATACAGGAGCTGCATGTTCTCAGTTAAATTGCTGTTTTGTACTGTAGGAGATCTTTTGTGGGTGAGAAAAAAGCAAAGAAAGTCACAGTGGCGCGTTTCTTATCCAACGACCAGTCGCTGTTTGTCCGAGTCAAAATGTCCAAAGTGCTTTAACAAAGTGAAGACAGACCACAGCAAAAAGTTTACCATTCTATTTTTAACTCCCATATAGCAATTTCCTGGTTTTGTGGCGGCAGTGATCTGTCATGTGGCTGGGAGGTTGTGCTGTTTGCACTGATATCAATTAAAAGTGGATTAACGGGTACATAATGACCTTTAGCAGTAAATTGTGTGTAATGTTGCAAGGCAGGATACAGTATATTCCCCAGATGTCACACCAGGCCCCTGACGTATGATGGAGCAGATGTCTTAGCCAGTCCAAATGGCCCTCTAAGACACAAACACACACACAGACACGCGCGCACACACACACACTCATATACACACAGGCTCAGGCTGACACGCATGCATAAACATGTGTTCACACACATTCCAAATGGTGACACACACGTACATAAACACAAGGAGATGCAGAAATGCGCATGTCGTCTGTCTCACTTGCTCCAAATATTTAAATGCTTAATTTTAATGGTGACTTCCTTGAACTGTCAGGAAAGCTCCACCAACAGCTGGCTTGTGAAAAGGGGCCTTGGAGGTTGACTGGATCTTTAAATA-TTAATCATCAAATGTGCATCTTGCAAGAGATTGCAGTATCTTCTTTCACTTACAACTTTGATCGTCAGAAATGGCACAGTTCAAATATAGGTCAGTACAGGGCAATTAGCCTCAAAAAGGACACAAAGAGTAAAAACAATCATGAAATGCATGGTTTCATAATAAAGTTTATTCTATATTACAAATAGTATTTTGTTCTTGACTGCAAAATAGGAATGCATTATATTTACATACACAGGTATACAATTAATTATAACAAAGTTAGAGAAGCTCGCCTTATATCCCCCAGGTTTCGTTTTTATCTCTCGATAAGATACTCTTTATCTTTCAAATATGATCTAGTAAAAGTCTTTTCTAGCATGTTTGTGTAACACCTGCTATAACACTGAGCTAGGAGGACATTTTTAGTTCCTACAAAACGTTTGAAGGTGGAAACTTTATCCGTGCTCTTTATCCGTGCAACACAAGTTGTCGACTAGCAGACAACCTTTGTTGCAGGGGAAGGGACGGGGCAGGAAGAAATGAAAGACAGGATGTAGCACTGGGGGGGCAGATTCACAATGACAGTTGAGGACTCTTAGCTTGTGTTGTTTATTAACACAGGGGAAAGGGGGTAACTTTGAGCACAATAGGAGAAACATGCAGCCTCGGATGTCACATAATGTATGAGAATACTC--TGTTTTTCAAACAGTGACCCCTAAGATGTATGTCCTGGAATCTACGGGCAGCTTTTAAGATCAGAAAATATAAAAAAGGACATGGCAACTCCTAGAGAAGTCCGTCGTCACTTCAAATTCTGCTCTCTGTCCGCTTTAATAACCCAGACTATGAGATAAAGCATATTTTTTTTAAAGTGCCACTTTATTACAAAAGTATAAACTTGACTGACATTTCATGAATAGTAATCTTGATATAAAACATTACAATCTTTTGCACTTAGCACTTAATTACACGCTTTTGAGTACAAGACCCTGTAGTCTGAATAGCAAACACACAACATTAGCTGCCACATTTAACTTAGCAGGGCTTTCCAAGAACACACCGTAGCTTCATGGCTTCAAAAAACAAGAAACAGAATACACTGAAATTTTTACATTGCAGCTTGTTTGCAGTTTTGTGTCACAAGATAAGTCATTCCAAAACACAATTGAACATAATAGAAAAAGATAGATTTTCTTGACACTGATGATATATTTATTATTTCTTTCTCTTTTGTCATGTACATACACGTTGCATCAACATACAGTATAATTGAAATACCTTGTGGATGCCCAGAGGAAGGCGCTGGACAGACAGATGAGCAGATAGGTTTCCTCTGTCCTCTTCTCTCAGGCTGCCTCCTCTCTCGGCGTGCTGTGGAGAGTGACTGCTCACAGCCCGCCTGGCATATCTAATTAGAGCCAGGCTGTTGCCACTATCGGGCAGAGGATCTACCTCTCCAATCTCTCCTGACTCAATCTTCCCCATCTCTGATTTTCTTTTATATTTATGCTGGAATATTTAATTGTAGACAAAAGGTTACTCTGGGCTCTATTCATCGCACACAGGCAGAATAATCTCCTTTAAAAGGCTTGACATTTCAGGCTTTTCAAAAGGGGCTGAAAAAATTATATCCCCGCTTTTGTTAATCAATGAAGTAGAACTCCCCCGAACAAAAGAATTAAATTGCTTGGTTGGGTTAATAAAACACACAGAAATAGCAGCTTCCTGTGGGCTTTTGTGCCTGCCACTGGCTCCCCCCATATGCAACCAGCACTGTAATTCCATATGATTTGGGGGGCAAAACTCTCATTTCTCCACACAGTTGGCTTTTTAAATCCTATTGAATGAGCAATAGTCCTCAGCCAAGGCATTTTGCTACTCAGCAAAAGCTAATGTTGAGGAGTGGAACAGCGTTCACAATTACCATAATAAAGGTGAGCAGGGGGAGAATAAATTGTGGAAAGAGAAACTTCTGTGTGCATGACGAAAAATGTCCCCTATATGAATACAATGCGTACTTAGTCCTGAAATCACAGAACAAATGCATCAAATAAATACTTTATTCACGTGGAGCTAATTTCACCCCTCCATTTTGATCACGTCATTCCCTCTGGAAAATTGCAATTAAGTTTGGAGAGATAAAACATGCCAACTACTCTGCATTTCAAGGCTTGATTGGCCTATCAGCTAGTCAGTATGCTGCCATGGTTTTCATCACTGTTAATTGATCCTTTCTTTAATTAATCTGGAAAGGAAAGCCCATATCTCTATCCTGTCTGATCGTCCCCTCTGTCTGTCATAACACAATAAAGGCCCTATCCTACTGCTAGTAACTCTGCCTTAGCTTCTCCCTCTGGCTCTCGGCCAAATGGA-------------------------------TTTCTTGATTACAAGACGAAGGAGGGGGAAAAAAATAAAACCTTGAATGAAAGCCTGCACTGAAAGTTTTCAGTTTGCTGATATAACAGTCAAGTGTGTCTATAAGTCTACTTAAAACGCTTAGGTATCAGTGGAGACAGCTGCGACACCCTCGTCTTATGATTCTGTCGAGACAGTACACTATCAAACCTTTCATACCGTTCCCAAGCTACATTTCCGGTGACAAAAGCTTTGCGAAAGCCTCCTGAAGGATTCATCTATATCCTAATATTTCCAATCCAATTTAACTGGAGCAGCCGGAGTGGTCTGAGCACTAGTTTACCAATCTTTGCTTTCCAAGACTCTGTGTGCTGAAGGCTTGAGGGGTTCAATCAATGGCGCTTTGATCTCGGCTGGAACCATAATTATTTAACATTGTTACAAGGATTTCTCTAATCCATCCTACCATTAAATCCCTTTTACACCCTCATCTTCTGCAGCCTAATCTGCATCTGGGTGCTCCGTTTGTGTCTCTCCCTCATTTCGGCTCGCCCCTCCTTCCTTGACGACACCCTGACTTTATAATGGACTTGGGTGCCGAGTTAGAAAATGCCTTGTTTACTGAGAGCAACCTGACTGAACTGTGCTCAAATGGACTGTTGCTGAGCAAGAATTTCTGAGTTTTTCTCTGCATTTGTACTGAAGTTTGAGGTAATGCACAGTAGGGGCCAAATGGTGAC---------------------------------------------------------CTACTTGGGGGTGGGGGGATGTTGCTTATTTAGTCTGGGATGATGTGCACTGTCTCTGGCTCCAGAGGCTGCCCCTCTTCCTGTTTACCTGGGAGTCCTTTGGGGTGAGGTTGAGCTGAAAAGCCCAGTCGGAGCCAGTCAAAGGGAGCGTGGCGCAGTCTTGACCCTGGCGCTCCACTCATTGTGTAGTGCAGCGGTGTAATGAGGCCCTGTGTGGATATTGATATGACAGAACAAAAGGCCAAGGTGCAGTAAGGACAGCAATCCACACGTTTCACACCATTTGTTTTTCACACCGTATCCATCACATTAATGGGTCACCTTTCTGTGACAGCTCATGATTACCTGCTTACCCATGGAGAGAAAAGGGGGTGAGAAAGAGAGGGAGAGAGAAAGCCTGGTAGGTGCAGAGACAGAGAGATAGGCAGGAAGATAGGGAGCGAGGGTGCTCCGGTAGTGAGGGCGAAGGGTGAGTTGGGGTTGGAAGGGGGCTCAGGGAGCGGGGGGATGGGAACCTTGTGCCATTTTTTTATTCTTTCATGAAGATTGGCTCCAGCCCTGTCATCATCCCCACCGAGTGAATTTATGACAGGTCAGCTCTCCATGTAGTCAGCTGATGGATGGAGAAC-----------TTTTTTTTTTTTTAAAGACAAGAGAGAAAACAACAGTAACAACTTTGTCCTCCTCTTCTTTCTTTTTCTCTCTCCCTCTCTCTCTTTCTTTCTTTGTCTGTGTTTGCAGGGCCTGTTCATCTTTCTGATATATGGGGTGTACAACACAGAGGTAAGTCTGCATTGTGTCTCAAGGCTGTCGGAGTGAATGAGAGAAATGACAAGTTTCTGATGGGCTCCTTGCTTAAAAGCTGTGTGGGTGGGGTGTGACAGTACGAGTGTGTATGTGTGTGAATGTGTGTCTGTGGAGGGGGTGAGGGATGGGAAGGAGGGGAGGGGACATCGTTTCCACGCGAGCATCCCACTGCCCTTCATGCTTGGACTAACTTATATGCATCCGAGTCCGACCATTTAACACTGACACGCTGCGGTTCTCAACCACTCATTCCTCACCCACATTGGCTAATATTTCACTGCCTCTTTAAGTTTTTAAACTCACGGCCCTCCATTTAGCATCCTGACAAAGCTGCTGGCCAGGGCTTTGCAGGCCCTAGGCAGTAACCACAGCAGGACAAAAAAAGAAAAACAATATGCAACCAACAATATGCAATGAAGGAGTAAG---------------------------------------------------------------------------------------------------------------TGTGTGTGTGTGGATGTGTGTCTCTTCGCGAGTGTGTTTGAGCATATGCCTGTGTGTTTGTATGGGCCCTTGCATATGTGCACGCGTATGTGCGTACATGTGTGTGAGAGACAAGTGTGCGGCTCTCCACCAGCAATAATATCGCATACATTTTAAAGGACCGTCATTATCGCCGTGGGTTACCCTGCAGCCCCCCATCACAAACCCCACAAACCATTTTCATTCCAAACTCATTAATATGCAAACTTATTCAAATGAGATTGTAATTAAGCATCTACTGAGTGGGAACCCTTTTCATGATAATTTATGATAAACTCCTCGCCACCTTTGATTGAGATTGATTTTTGGCGCAGGCAAGCCGACCTGAATACAAAGCTACACCTGAGAGACCTGGAGGGAGAATAACACTTTTAAAACAGCAAACTTATTTCATGGCTGATTGTGCCACAATCATCTTGGAGGAGTAACAAAGATCTATTTGAATAATGCATTCCCACTGTGCTGGTGATGTGCTCAGCCTAAAAGAAAAAAG-AAAAAA----------------------------------------------------------TATTTATTTGTACTCTTCTCTTGCTTCGCTCTCTCTCCGTTTCCTCACCCCCTCTCCGTCTCTCCATCCCCCCT-CTCCATCTCTTCTGTCTTCCTCTCTGTCTTTTCTGTCTCCCTCTCTGTCTCTTCTGCCTCCCTCTCTGAGTAAGTGAGTTTCATCTGGGGTGCTTGCCGGGCAAAATCACCTCAGGGCGAACACTTTATTATCTGTAGTCAAAGCGTCACCACAAATACCATTCTACACACACAAGTGTCACTTTCCATTTGTCTGCACTCTGGCTGCATTAGCAGAGCCGAGGCAGCCCAGAGCCTCATCTCAAACGCACCCGGCAGAAGAAAACCAACAGCGTGGGAAAGCACTCGTCCTGCATTCCTGCCCCATTAACACCACTGGCAGCACCAGAGAAGACCTACTGCCTCTCAAGGGAATTAAAACATTATTATCAGCACTGGGCTTTGTGCAGAAATCTTATGAAATGGCAAAAAAGAGCAGAGTTTATGCAGACATCTTATTATGTTGCGATTAGGGCAAGAAATCCTAGCGTGCACCAAAGAGGAATCAGACTCCATGGGAAGAAAAATGAAATATTATTAAGTATGATTATTCTAAGCAAGGCTCTGAGAAAACGTCTGTGTTATAATCCAGGGATTTGAATAATCAGGTTGAAGATAATGGGCTGGGCTGGCCTGGGCGTAAATAGAGAGCATCCACTCATCCTCCCAGTGCTGAACTTAATGAACTTTTAATTGATGCGGTTTTGCAAGTCCTTTTGTCATGCAACAGAAACAAGCCTCTCTGCTGATGGGCCTGTTTTCCCGACTGGCTTCAGATTGGTTTACAGCAGGCCCTAAGTACCATGTAGTTAGTTTCATGTGTCATATAAAATCTGCCCAGGCACAACGACGCCTGCAACTAAAACCTTAAGTGCATCCACAGGAATCACTCACCGGCTTTGCACTTCCGTCTTAAGGAAGGAGGAGAAATTCAATCACTGCCGGCTTGACACACCGAAGATGAGGCACGTGTTCCTGCTTTTAGTTGTTTCGAAGAACACTCTGGCAAGGCAAGCTGGGATTTCTGTATGTCTGAATAACATCCCTGATATGACCAGATCCTGAGTCACTCAATATGTCAGGCCGTGTTTTTCCCAGCCCACGAATTGTGATGCATAGATAGAGATATACCCCTGTGAGCCAGGTCATCTTTATTCAATGATTTGCTTATT--AACACACACACAGAGACACACACA----------GACACACACACACAGGTGGAGCCTCAGGGACCCGGACGACAGAACGGACGTCTCGACAAGAGTGTTTTCCCGCACCCTCGGGACACCAAAAGTCTGGTGGTGGTGGGGGTGTGGAGGGCTGTTTTATTTTTATTTTGAGTGTTTAATGTATTAAAAGGGGCCGGGGTAATGAATTATAATCTTTAATGCAGAAACCGATCGATACCACCCAGAGAATAAATCAGCTTTTACTGAGAGCGTCAAAGCCCCTTAATACACTAGGGGAGAGAAAGGGAGTGCATGGGGAGGAGGAGGAGGGAGGGAGGAAGGAAGGGAGGAGGGGAGCAGCAGGGACAAACTGCGAGCAGGAAGGATCCCGAATGAAGCA------GAGAGAGAGAGAGGTGAGGATGATGAAATAAAGGAGAAGGGGAAGTAAGAGGTAAAAAAAGAAGGGATGGAGGGATGGATGCAGTCAGACGGGGGGAAGTTATAGATGAACAGACTCACCTTTGGGGTAACCTCATTGAGACTGTATACAATATGGCTGATTTAGTGAAGTTTGGGCAGTTAGTCACTTGACATGAATAGCCCTAAGAGGTTAATTTACCTGTCACATTTTACGTGTAAAGTCAATCACATTTGTTCCTACTGCACATACTGCCTGTACTGTAGTAGAAAGCTATTTAGCAGGGGATGTTGCGCTGTATGAGGGTGATAGGAGTAATCAAGGAGAGGAGGGGGCTTCTCCATAGGAAGTTCCTGCAAACAGAGTGCACCCACTTTTTAAACCCCATTTGTCTTGTTAATGCTCCCCTCTGATTACCTGATTGCACTGGATGACTGTGGAGAAATCTGATTGCGTAAAATTATATAGAGCAAACTTTTGATTGGGGAGGGATCTGGCGAGCTTGCTGCCACCATTGACAGGCTTTGTGAAATTTGGCCTCGCTGATTTGAAATCAGCTAAGTGTCACGTCCCGTAATTGTAATCAGAACTTAATTTTTTATCCTTGTTCTCTTTCAGAGCACAACTTTTCTCACGCAAACTTTTAAAGCTTGAACAATACTGCAGCCATGTTCCACATACAATAAGGAAAAATACAAAGCGCTCTTTCACTGAGATATAATCCACATCTATATGGCTCAGTGACAGGGCATGTGCATTGTGTATTTTTCATCACGTTAGATACAGTTGCAACTTTGGGAGTTGACACAGTGGGCACCAAAGTTTACTTTTAA----AAATAAATAAATAAATAAAGACAGAAAGAGGAGAACGAGAAGGAACGGAGAGGAGTAGAGTCTGGGATACAAGCACAAGCGCCATGGCAACACATAGAAAGAGGAAGAAAAGAGTTACCCATAAGTAGCCGCCGTTTCACCCGCTTGTCCACATCAGCTACTGACGTGGCATTGAACTCAGAGCTCTCAATTGCAGCCTCATCTTTCTCTAAAACACAAGTGACAAGGGGACAAACAGTGAGCAGCAGGTTAATGAGAAGCCCAAATGACCAGACCTTCAGCCCCTCTTGGCGTTTGAGCAAAAAACCAAAGCCAAGAAGCAAGAAGCGATGAAGAAGTGCCAAAATCCCTGTTAGAGTGTTAATCCCCAAACAAATGATAAATCCCCCAAAGCAAATCAAAAGAACAAAACAAAATAAAATAAATGAAATGATCAGTATCAGTGTTTAGCTTACAAAATGAAGCGGTAGGTAGGTAGGTAGGCAAATAGGTAGGGAAGGGGAGAAGAGAAGGTTCAAGGCTTACATATGAAGAG-------------------CAAACTTAGGAGAACATCTGCACAGCTTGCCAATTTTGAGGCTAATAACCAGATAAAACTGGACTTATGGGATGTGGTGGAGTCCAGTCGGAGTGGCGAAAGTATACTGCATTTCATACAAATTGTTTGGATACACGAAGTCAAGGCTTACCCAAGTCTGGCTTTAGCTCAGTAGGCAAGCTTAATTTCCGTGACATCTTTGCTGGAAAAAAGAGAACATCCCTCTTTACAAACACACGTCTAAGCTAACACACGATGCCATGCAAAGCTAGATCACTAGCATTGGACTGGGATTGTGCACAAAGCCAAAGTACACAAAACAACAAAAAGGC----------------------------------------------------------------------------------------------------------------------------------------------------------------------------------------------------------------------------------------TTTTCATTGTAAAAATCCATCTGTTTATCTATGCATACATCTATGCATGTGTCTACGTGGTTGTGTGTCTGTCTGGTTGAGGTGTGAAGCTGCATCACCAGCACCAAAGTGAACTGCAGATAACCTCATGACGTGGCACAGACATAGTATTCATGCCTATATAAAATTCACGGCGGCCGCATGTATCTGGTGGTGGTCTGAGCCGCTGATAAGGCTTTGCACACTATCTGCCTTCAGTCTAGATGAAGGATGAGCTTCTCAGCCATAGACGTTGTCCATCCTGCTGATGCTCCCTCGTCTCATCGTAAACTCTTGTGCACCCTCTGGTGCTTGCTAGTCTCCCAAACTTCTTTGTGTAGCCTGCTTTGCAGATTGTCTTCCTTGTCTGTGTGGTTGCTCATTATTCAGAGACAGACGGATCTCAGGTCATCTGCAGCTGCAGCAAAGAAGAAGCAGGAAAGATGGCGATCATCCATTAGACCGACCGGGCGCACGCATGAAATACGAGGACAACTTTTGGGAGGATCGCTTGAGGAGAAGATTGTACCAGTGAGTTTTTTTCCCCTCCTGCTTCTCGCACTATATTTCCAGTTTCGTCAAGGTTTTCGGCTGGGCTTTCAAGGTCTGCGAGAACGTCGCTATGGTAGATCATGGGATATAATGTGGAGAGCGCCTCGTGAATGACCTGGAAAGAGCGGATCTCCCCCCACCGTTTCTCCTTTTAGTCCAGTTTGG-------------------------------------------------------------------------------TGTTTTGTTTTGTTTTATT-TTTTTTTTCTTTTCTTTTCCTGTTGTTGTTGTTGTCGTTGCGTTTGTGTTTGTTTTGGGTGTGGGCTGTGTGTGTGTGT--------GCGCGCGTGCGTGTGTCTGTCTGTGTGTGTGTATTCTCTCCAGCTGCCTCCGTTGATTACGGTTCCTTTGCAGACAGATGCAGCACCTGGCTAGAGCTGCTTAGGCTGAAAGCTCACACCATAAGACGAGGATCAGTTAAGACAAGTAGGAGGACACAGTCTCTAGCACACTCTGGTGATCATACCCACAAATACAGAACACAGTCTCACAAAGCAATCACACATGCTCACATACACGCACACACCCCTCCATGCATGCTGCTGGGGGGCGGAGCATTGGAAATCAAGCACTGGCTTTTTTTTTTAATCTAGAGTGTGAAAGTTGAAGCCCCGCCCCTCAGAGGGATCCACAAT---------------------------------CCACCTCCACCCTGGGGAGCTGGGCAACGACCCCGGAGTGGCACTCACTCCATTTGGACCAGAGCACATGGCACAGACAAATGCTCTCAAACTTAGCCCATCTCAGCACATTCAGAGCCATCCCGAAGCCCAGACCGCGGCATCTTTCACTTCTGCTCAGACCACAGTTGGTTTCCCCGTGGCTCACCCCCACTCAGGCTACTCAAGCAGCAGGGACTTCATCCTCAGGAGAGAACTCTCAGCCTCTGCTATGCATGCACTTGGCGACCAGCATAGTTCCGCCTCCTCCCCTCATCACCATGGCATGTTCATCTCCCCAACAGGTGCTTATGGGCACACGGAAAGTGGGGCCCATTCACTTTTCACTGGACTTCACGACCAGGCGTCCCCAGGTGCCCACCACCACCATGCCCTCAATGGGCAGATGCGCCTGGGTATACCGGGGGACATCTACGGCAGGCCAGAGCACTTCGGGCACAGGCCAGAGCACTATGGACCGTCTTCTCTCCACAGCTACAACTCCATGAACCTCAATGTGAACATCGCTTCTGCTCCTCACGGAGCCGCGGGGGCGTTTTTAAGATACATGCGGCAGCCCATAAAGCAAG----------GTCACTTCGTATCCCATTTGTGAAAGTTAAGACAGGAAATCTAAACCCAGTTTCACTTCAACAGAAAAGGGGGAGATCTCCCTCCGAGGAACTCGACTAGACTCCTCCTGTTCGTGATCACAGTGGCCAGCGAGCTCTGCTTCAGCTCTGAGGGACTCCTGCTCTATGGTAATCATATCCTATTTGAATAATGAGGCAATACCGCCACTCCTGCTGCCCATTCTCCCTGCATCCTTGACTGGAGTCTTTGATAGACACTAATTCTAGCTCCATCTATAAAGCTCCTCTCATGCATTTTTAATAGAATCTATTACTTTAGGATTAAATTATAAAAGACTGTCCTCCTTAAATTTTTAATAGTTTGCATAATTGGTATCAGGGCCTGAATGCAAACCATAAAAACCCAGTTTGTACAGGACTGAGCTGCAGAACGAGTCCGGCACAACCACACAACACTGTTGCACATAAACGACACCAGTGGCAATATGACTCTATCACATACAAGCACACATCTGCACAAGCTCACGCACGCACATACGAGCTCGGCCATTATAGCTTTGGTTTCACTGTCATGGGGAATAAGGTGCTGTGAGCTCTGAATGAAGGGGACAATAAGGTCAGGGAGCATGAGCCTTCAGGCCCCTCTTGGTACTCGTCCACCTGATGGGAACACGGAGACTTGGCTGTTCTCCCCCTCATCAATACAGCAGGGCTCTTTGTCAGTAATTTGCAATAAGTGTCCGCGCCACATCTTAAGGGACCTGGAAATCATTACTGGCTGAGGCCCTACTCTGCTACTAATTGGATGCGTTGGGCCTTATCAACTGAGGATTTTCCGAGACCTTTGACAGATACCAATTCGAAAATCATTGTTCAGTTGTCAATTTAAGAGACCGTTAAAAGAGCTTATTTTAATTTTAATTGGAACTTCCTCCTGCCTTCACAGTGAGCTGCGAGGATTAAAAATGAGCTCAGGGCATGTGTGCACATATGTGTGTGTGTGCGCGTTCATACTCCCCTAGAAGAAGAGGGAAACTGTGCAGGTTAAATTGACGGGTAACAGTTCTGACCAGCGTACGAATGAAGACAGCATGCATGCACATTTAGTTTACAAGAATTTCACAGCTTTCCTGGGACTTCATCAT------------------------------------------TGGTAAAGTGGGCTGTTGTGATTGATTTGTGGATTTGCTCCCTCTTTTTTTCTCTCCATTTAAGTGAAATAATGTATGGAAGCAATCTGGCGACAGACATTTTGGAAAATCTATTTGAAATCATTTCAGTTGAAGCCATGGCAGTTTGTCTTCTTAGCGGAGAGGAGCAAAGTATAATTGTCTGCAGTCTAGTAAAACACAGTATAACTGCCATCACACTTGACTGAGCTTATAGCCAGCTAGTCCCATGGCCTCTAGAAGATAGAGCAGTTAATGTTCCCTTTTATTTTAGAGGATATGTCACTTGTATCGCAGATTTATACCATGATACAGCAATTTTGTCCAAACAGATGGATAATGGTGTCACCAGCAAAAAGCCCTGTTTTTATTGAGTTTAGAGCATATTGTTTAGATAGGGGACTGTGTTGAACAGCTCCGCCAGCTCTTTCTCCCTTTATCTCTCTAATCTTGCCAGTATTAGATTTGATCATTTTTGTTTGAAGGAGGAAAATGTGGCTGTAATGGTTTCCTAATAGCAAACACAGGGGATACAAATCCAGGGACCCTGTTCTGTAGTGCTTCCATAAGCACCACTGATTTATAGAGGTCTTTATGACAGAAAGGAAAATGATCTGCTGCAGGTATAAATCAGGTGAG-------------------TATTTAATTTTGAGCCAACAAAGAAATGCACAAAGCTTGCAGCACAACTAAAGTAAATAATAAAAACTTCTTCCCTAAACTTCCTTTCAAGTTATCCTCACCACTTTTAAACTTTTAAAGTGCAATGATACCCAAAAATATGATTTGCCATAAAGAGCATGAATATTTGTGATGTAGCCAGTGGTAAAAAATCCTTTTGGGGATTTCGATATCTAAAAGAGAGAGGTTTATACATTAGCGCTGTAGTTGCAAAACACTGTTGATATTCAAATGATTATTGTGCAAAATCTGGGATAAGCTTCTGTGTGAGAGCTCTTCTAAGTGCCTACAACTATTGCTAATTCCCCTCACCATTGTGGGCCGAACAAAGGCCTTAATCCCATTTCACTTTTGCAGAAGGCTGGGGCTATTTTCCCTCTCATAAACCAACAACACTCCCCCAAGCCAGAGCTGAGAGGTTCTGAGAAAGGGGCCAGTGTGTGTATACTTCAAGGCTTTTTTGTCCAACTTGGCTAGTGCTCTGCATAAACTTTTAAGTGGTCCCAGTAGGCCTCAAACACCTTTTGGCAGAAAAAATAAGCTACCACAAACTGTAAAAAGGAAACCAAACACTCTCTTAACCTGGACAATACAAAAGAAAGTGAATATGTTTCATTTCCTCTCTCTGTCTCCATCTCCTGCTCTTTTACAGGACGGGTGTCTTTTAGCAGCTCACATCACAGAACCCTACAAACGGCAATTAAAACGGATGTGCAACACTGGCTCTGTATAGGGAGAGAGAGCGGAGAGAGAGAAAGAAAAGAGAAATGAGAGGGGACATGAGTGAGGGAGGCCAAAAGAAAGGAAGAAAGAAAGAAAGTGAGAAAGTATGCGAGGGAAAATGTACAGCACCACCTCTCCTTCAAAACCAGGACTGATACTGTGTCTATTGATCTTTATAACAATAGCAGCAAGCTGTAAAATGTTTGATGGTTTTGTACAGATCTTAGTCCCCCTCATTCATAATTACTGCTACACATGTAGAACCAAGGGCAACTTCAGAAGGGGCGCTGTTTGAAAAGCTGCTGCCAGACTGTAGGGATGATGGGAAATCTCAGCGGGGCCTCACGGTAGCTCCAAGCCCTAAGGCTATCATTCCTCCTGCCGAACACCTGCAGCAACTTAAGTTTTACAAAGATCAAATTATGGAGCTGATTTTAAATAAGAAATGAGACCAACCTCGTCCCTTTACTCACAAAGTTACTCTGCTTTATTTTGATTTCTGACTTTGATGCTGTGGCTTTCTGAGAAAAGTCAGC-----------CGATATTTATTTTACCTATGAGCCTTACCATTGGCAAAGTTTGTCAAGGAAATAACCTAGTCTCCACGTGTTTGTTTGTGACAGCCGAGACGTGAGTGGTGGAGACATAAATCAAGTCAGATTTATTTTTCCTCTCAACTTGGAACATAGTTCTCTTCCCTGTAGAATTCAGAACTGATCATTAACCTTTCCTTTAGTTCCTTCCCTTGCCTGGTCACATTTCCTCTCTATTTGGTTCCTGGCCCCATATGCCACTTTCCTATTTCCTGCCTGCAGACAGCAGGGAGTAGCTCTATTATCACCTTCCTAGAGCTGTCTTTGAATGTGAGAGGCAATTCCATTTCACTCAGCCGTGGGGAGGGGTAGGAGGAGGAGGGAAAAAAGCACACCATAGAGCACACAGAAATTGGTTTAGGTTTACTTCTTATAGTCGAATGTACGGCTACTTTTGCTGTTTGGCTCCCAGATTTTAGGATTATAGAGACTGCCGCCAATGTGCAGGTTTTTGTGGCATAGTTTGAAATCAGAGCAAAGGTTAAGTGCAGTGTATCATGTCTGGTTGTTGTGTGAACACTTTATC-----------------------------------TTTTGAAATCTAAACAAAAACAAAGAGTATAAAATCACTCTGGGTATCGTTCACAAATAATTCTCCAGACTCATATCTGCTCTTTGTTTTATACACTATGTAATAATCACGGATCAGAGCTCTGGCCATACATTCATTCATCCATCCCTCTGGTCATGGCCAACACGATACTGTTCTATACTGTGCTCTGCTTCTTCGATGCCTTGGCAGCAAATTAAGTTAAAGCCTGCGTGGAAAAAAGAAGCCCTTAAATGTTGCCATATGCAGGATTGCATGGGAACTTCCTGAGGAACACATGTTGTTCTGGGTCTCTCGGAGAGGTGTTGAGTCTGTGTAGTCTATAGAGTGCGACTCAGTATGGTGGACCACTCAACGCCGGCAACAGAAAACAACCATTTACGGTGTACCATAATATTTTGGGGAAAATGTCACATTTAAGACCGGTCAATTCTGAACAGGTCAGCGATTGTTGTATACGTTGTGCCATGTTACACTGGGACAGTCAGCTCCAACTAAACGCTGAATGTCAAAG----------------------------------------------------------------------------------------------------------TGTGCTCCGAGCCTCACGGTAAGACAGAATTGGGCATTGTCGCCAAGCAGAGTAGAGCAGAGCTAGCCCCCATTCTGTTGATCTGAGCAGGATCCCGGAGAAAACAAAACTGCATTGTTCCCCGCAGATGGAAGCCAGTGTCTCCTGGGTAACAGCATTAATCTCCCCTTTTCTCCTGCTTCCTCTCTTGTCGGGGCCATAATCGGTGGGCTCCTTTCAGCAGCCGAGCCAGCCTCAAAGCCCAGGCTCCTAACTAGCCTCCTAATTAGCTGCAATTACAATGAAGACAACATGATGAGATAATAGAAATTTGCAAAATAATGACATACCACGGGAAAATATTCCTCCTCCCCAAGCACCATTTTTTTCCCTCCGGGAGCGGCACA------------------------------------------------------------------------------------------------------------------------------------------------------------------------------------------------------------------------------------------------------------------------GAAAAAAAAATTAAAGTTAAAAACTTCACTTCTGGCATTCCTCGGCCACCTTCCGAGGCGCAGACCGGCTTCCATGCCGCAGACTGCAGCTCCTCTCCGGGAAACGCTTCTTTCGGGCGACGGAACGCGGCGTGGAAACCCAAACGCACCGAGGGGTTCGGCTCTCAGCGAGCCTCCCCTGAAGTCGGAGATGCACACATGAGGTCTGTCTGCCTGGGTGGTCTCTCTACTTTAGTGAGCTGTTGCTAAGCAGCTAATAATAGTCGTGTTTGCTGAGTAATTTTTGCCCTTCTGGAACCAATCAGATGCGAGAAAGTCCTGCGATCTGACAGCCCCAGAGGCGGGATCTCCAGTCTTTTTTTTCCTCCTTTCACCCCTCCTCCTTCTCTGCCTCCAAATGGAGAGAGGTCTTTTTCTCCTCTTCTATTGAATCTCAGAGTTGGCCGTGACGCGCGGCCCAGGGGAAGACCACATAGATCTCACCAGAATGCTACGACCATCGAGGTTTCTCACCCGACGACTCGTGTATGGGAATCACTCCGTGCGCCTCGCTTTTTGAGAGAAAAAAGATTAATTAATACATGTAAATTATGCAAATTATGCCCATGCAAATATTTTATGAAGACAATTAAGGGATCCATTAATTACAGTCTTTTTTGCTTCAGTGACATTCATTCATTTAATTTTAATTTCACTTTAACTGTTTTGATGTTTAATCTTGCAACAAAGAACTTTATCTCTGTGCACAGGGTCGTGTAAACTTGCCGAACACATCGAGTGGGGAAGCGGCAGGGAACCGGAGGAGATACTGGGGGAAGATATTCGCATGTGCACCGTTGCCAGGCAGTACTGGCGAGGTACAGTCCCAGTAGCTTGCCTGCCTGTGAAAAGAGCCACGTTCCCTCTTGGACCCGATTCAAAACACTGTAAAAGCAATTAATAAACACAGACTGTGTTAATATCGCAGAATTAGAGAAGTGTGACAAAAGACAAATAGAAATAATTAGTTCTCTAAAATTATGCCCTCATTATTTTTTTTCCCTCTCCCTCTCTTTCTCTCTCTCCATTCGCCTGCCTGACTTTGGAGTTGAGAATATACCCACACATTTCTCTCGGCTTTCATGCGAGTGATAGGCTTGTTTTTTCCCCTTCTGCTTGTGTAATTTATCAACATCATTTTTTGCCATTTGAATAATTGAATACAGCATACGCTGTGTATTGGAGGCAAACTGTGATCAGTGTCATTTATGACTAGAGTGTCTGACTTTGCTCTGGACATATTGCTTAGACAGAAGGATGGAGCAGCAAAGGAAGAAGGGATAATTAGACGAGTGCAGATGGGTAAAAAACTAAAACAGTCACAACCTGCTGTGTTCTCCATGTGCCTGTTGTGTGTTTTCTTGCGGGTTGCCAGGCTCTGCGTACTGTATGCATTTTGTTGTTTCCTCCCGTCCAGGTCGCCAGCCATGGGGAACCTCATTAAGGTCCTTGGCAAGGATTTAGAGAACTGTCCACATTTTTTCCTGGACTTTGAAAGTAAGTGAGCGCCAGGGTGTGTGCACGTGTCTGTGTGCTTGAATTGTGAGTGCATGTGTGTGGAGCCGAGGTGTGCAGTGGGAGGTCGGCGCATGGGGTCAGGGGAGGCGTGTTTGGAGGCGAGCTGCTGAGCTGTTGATGGTGTGATGGAGTGTTGTTGAGGGTGTGGTTTGTCATTATCAGGAACTCTTTAGTCCCACTCTCAGCCCGATCATGTTCTACATACGGATGTACGTTCCAAAGACAAATGCAGTGATGCAAAGAAAGGTCGGCTTTCCTTGTCAGTGCTGATCAAACTGCACTCTGATGCTGCCCCATCTTTATCTCCATCTCTAGCCAGTGGCATCTGTTCCAACCTGCCAGACAAGAGAAAGATAGAGAGAGGGAGGGATAGAGAGAACTTAATTTCTAGCAAATTAATTTCCCATCCACGCCTCCAGAGCTTACTAGCTCGTTCGCTAGCTGCTGCGGCCGCTGCTGCGTGTGTCTGCTGAGTCGGAGCCTCATGCATAATGCATCAGGTTTAATTGCAAACCCAGAAACTAATGACTTTGGACTGGTTAACAGCAGGGGAGCCATACATCTCGAGCAAACTGAATGAAAAATCAGCTCAGAGGAGAGAAAAAAAGGAGCCTAGCCCCTAATTGATGAATAATTGAAGCGGCGAGCTACAGGGCATAATTGTGACATTTTGTTTCAATCAATTTCCAAGTGGTGTGGGCGAAAGTGCACTTAAAGGGAAAAGGCAGTGACAATGAATGAGAAAGAAAGAGAGAGATAGAGCGAGCGGATGGTGGTGGAAATGGACGTTGTGTCTTCAGTCATCGCAGTGACATTTTCTGGGGCAAAAGACTGGACTCGACAGAATGACTTTTCTCTCTATCTCGCTCTCACTTTGTAGGTTTTCTGTCAAACTCCTGTAATGC------CTATCATTCATTTTGGAAATCAGGAGAGCAGTAAAATGTGAAAGTATATCTTTCAAAGCTGTCCCTTGCTGTGGGCAAAGACGAACTCCCGACTTTAAAACTTTTAAAAGTTAGACAGGTTCTTTGAAGAAGAGTCAAAGGAGCAATTTAAAGAGACCTGGAGTGGTGCGTACCACAGACTGCTATGGCGTCTCTGCACTGTGTGTGTATCAAACTGCCAGCCAGACATGTGCAAACACACACACACATACACACTCCAATAGTTGCTTCTGTACCTGTCTTTGCTTTTTTCCCTTTTTTATTTCAGCAGGGTGAATTTTTATCTAAATGCAAAGCAGGTGATAGGTGCTCCAGTTTCCTCTAGAAGTAGCTCCCTTGTCTGGGCTCTCTTCCTGATAAGAGTCCTACTTTGCCTGACATAAAAGAGCCCGGTATCATTTCCCCTGCCTCCCCAACAACCCCCAGCTCGCTGCCCTCGCCCTTCCCCGAGCTTCACAAAGCTGCCTCTATTTGCTCCCAATTCAGGGCCCAATTGCAGATAAAGTTACAGCAAATTTGTTTGGAGGAAG---------------------------------------------------------------------------------ATCACTCTCTTTTTCTCTCTCTCCTTCTCTCTTTCTTCCTCACTGTTGTTTCCTCACTCTCCACTTTCTTCACCTCTTTCAGTTCCTCCTTACCTCTGTTCATCCCTCCATCCACATCCCTTATTCCCTTTCCTCTTTCTCCCTCTCTCGCTCTCTTTCGCTTTTCCTGGGGTA-TTTTTTAAACAATGTGTCCTTCATGTACGGTTGGTTACGGGGCGTACAGAAGGACATCATTAGCGCTGGTGGTTAAGCTGTAATTTACACCATTACCGAGGTAGGGGCCATTTTTATTGCCTAGTAAATTTCAGCTCTGAAATATTTAGACCATATGGCTCAATTTGTGTAATAACCTTAATTTCCAAGCACCCTTCAGCTCCCTTCAGCGCCGGCTGTTGTTGGCGGATGGCAGAGTGGTGCGTGTACACGTTCGTATGTGTGCCCGATCTGGATTTGGAGCACATTTACACACAAACACACACATGCAAACAAGTACGCAGAAACATAGACATGGCAAAAATGTTACCGCATACGCTAAACATAACCTTTTACACAGTCTCTTCTGCATGCCCACACCGATTCCTTTATTCACACACACAGAAACACACGCACGCACACGTATGTATGCATGGCGGTAGCAGATTAATAGGGTGTCAGCTTCTGTTTGGGTGAGGGAGCGTCAGGCGTCGTCAGAATATTATTAATAGCATGAATGAGGCATTATTTCACAGCATTTGTATGCATGATTGAAAAAAATCTAAGAGGTTTCAAGCATGGGAGGAATTTTTACATTTGGGAGGGAGGATGCAATCAGTAGCTTGGGACTTGCAGAGGCCTCCTCGGGTGACAAATTGAAAGTGTCTCGGTCTAGTTTATAGCCCTGATCAGGTCAAACGAAAAATATTGGAGGTCTGGGTGAGGAGACAGGCCCGCCTGGTGCAGATAAATGGACTGATCATTTCTTATTGAGAAACAATTCCTAAAAGGTAGTTTACTGTGTGACTGGGGAAGCGGCGAGCGGAGAGCAGAACACGCACCCACTGCTCCCTCCCTGACCCTTCCTCCACTGCCGGAATTAAATGGATAGAGAGAACGCGTGTTTCTGATGGCACTCCTCCGCCAGAGAGACACTCCATTTGTTATGAAGTAGGGGTTCTGATGAAGTGTAGGGAGCTCCTTTTTCTTTTTTCCCCCTTTTTTCATCCTTCCTTTCTCAGGCACTACAAGGCCGGCCTTCAGTCTGCTTCACATGAAATGGATGGAAGGAGCCGATTGAATTTTACACTCCCCTGGTCATGATTAATGTGTTTGGTGAGGACTGTCTATGAAAAACTGGCTTTGCTGCCTGGGTGGGCCTCTCCCTTCTGAACAGACAGCATGGGCTTCTTCTCAGCCTTGTCAGCCTCTCCGTCTGTGCTGGTCTCCTTGTTGAGGGCCCCTTTGGGACTTCCCAGCAGAGCATCCTTCCTGTTGGCCAGCTCAGCGCGGGCCTGCTGCTGCTGCTGCTGGAGGCTTTCCTCAGGACCCCTGGGGGAATGCTCGGTGCCGTCGCCTTCCCTGTGAAGTTTGCTGCCGTGCCCATGTAAGTCCTGATGCTGTAAGAGTTCCCTGTGGCTCTGGAAGCTGATATGGCAGTGATTGCATCTGAAGGCCGCCTGTGACAGGTGAGACATGATGTGATGCTGGAATGTAATAAGAGAATCTGCCGTGTAGTTACAGATTGTGCATTTCAAGCTGGTGCCAGGAGGGAGGCTCTCTTCCATTTTGACACCTGTGAAGGAGATAAAAGGGAGAAATGCTCAGAATCTCGCCTCCCACTTCTCCTTTAGAGTTAACTGTAGAAACCATCAAACGCTCATGCATTATGCCAAGCTTATTCCCATCCACTAGATTTTTTTTTTGCTCAAGGATAAACTGTCAACTATGCT----------------------------------------------AGTCACCAAGAGGGGAACATTCGGTGTGGCCTGGTTTCCTGGTTTTTGGAACTGAGGCAGCCAATCAAGTGAGAAGGATTCTCTTTTAGTTTCTCCGCTGGATTTCCACGTTGCTGCTATGTCCCAGCATCCTCACTGACATCAAGTGCAAAGTTATGTGTTGAAGCTTCTGTAAATACGTTCAGATGTGGAAATACAAACTCCCTCGCAAAGAAAATGTACATAAAGCTCACACAAGAAGTCCATCATGGCCAGGGGACGAAATGATAGTGTTTTTATAAATATAAATATATATCGGGTTTGACAACCTTCGGACTGTTACATGCACTTTCTTGGAAAGTTGGAAGATCTTTATGGGTCCAGTTTCTCTACACTTTAATACCTACTAACAACTAAGATACTGTAATTCTTTACTCTAATAATCAAATACATCAGTTTTCCAAAAGAAATTGTGTGTTTGTGTGCTTTTATTTAATCGTGTCGCAACAATTGTCCCCATTTTTGGGGGGAGGATTGCAGAAATAAAGATGAAACATCTTTTTTTTTTTTTTTTTTTTTGTTACACTAATATGGCACCTTTTTTGGTATTTACACGTGACAGAAATTGACAAATGTATTCCACATAAAAGCAAAGTTATGTGATGTGAACACTAGACCTAACATGCCTATGTATTACGCTCCTGGCGGGCAGCTGCAGTAGAGGCAAGCATGTACAGGCAATGTCAGCACTCATTCCCTGTTGCGACACGGTACCTGCTCATACTTCTCCAGCTCAGTGTGGTAGATACTGCGAATCTGGCTCAACTTGCTTTTGTAGTCGGAGTGCTCAAGTGAGCTGTCAGGTGACATCCCTCCCGAGCTGGTGGCAGCAGACACAGCAGCAGCAGCCCCGCCGCCCTTCTCCGGCCCCGCGACCCCCTCCGCCAGTAGCATGTTGTCCAGTCGCACCAGCTGAGGATCCTGAGGCTCCTCCTCCTGCGTGTTCCTCATTGATAGGCCTGGCAATACAATAAACAACTGTGTTGTGGATGAAATGTCTACTGCAGACCCTCAACCTCCCATCTAGTTGAATTC--------------------------------------------------------CCATATCTATTTGCATAAGATGAGAGAACTATATAGCTGTAACCAAATTATCCCTGCACTTTTTCCCCCCCTTTTACCCCTCATCCAAAAGAGGAGGCGAAGAGGGGAAACTGTAACTACCCTGATAGTGGTGTTAACACCCAGCCAAGCGCCTCGACTCCCCCTTCTGTTCTCTCCGCCTCTCCCTCCATCTTCTCTCTCCTCCCCTGTTACCCTGGCCTATCAGTGCGGAGCAGTGGTCTGTGAAGAAATTCCCAATATCTAAATTTACACACTGTATCAATCTTGTTTAATAGACTGGAAAGCTTATAGCCGCCATGGCAAGCCGGCAGAGAGGGCAGCGGTGATAAATTGTCGGTGTGCAGGCGACAGCCGCCCGTGATGTATAATGAAATATTTATGATTTATCCCAGCTAATAAACTGAAATGAAGTGCATGATGTATGGGAACAGATGGGCCCTCTATTGATGCTGAGGTGGAGAGGCAAGAGGGGGAAGAGGAGACAGGAAGATAGGTGGAGAGAAGGAAAAGGAGATGTGATGAGAGATGTTTGAAAGGTAGTGAGATAAAAATGAAGGGTAAGGATGGGACTGAGGAATCAAAAAACATAGTTGTTTGTGTTTGACATTCGCTGGAACAGGGAAAGCGGGAAGAAGGAAGCATATTAGTAAAGAAGTGTCTACCTCCATGTCCCCCCTCCCTTCCTCTCCTTTTTCTCCCCTCTTTGACACACCAGGAAAAAAGACGGTTATAAATAACCTCAGGTACGGCGCTACTATTTTTCTAAATGAAGAGCAAAATAACCCCCGCGCCCACACTCACCACTCTTGTTCTCGAAACTGAAAGAGTGGGCCTCCATTGAAGGATTTCAAAAATAGGGGCAATTTTAATCATCTCTCCATTCAATCTCAGTTGGATAAATCATATCTGAGAGATTTGCATAAATACAAACCATCAAAGACTTTTCATCTTCAAAGAGGTTTTCAAGACCCAATAGGCTTTGTACTGTAATCATCTGAGGTCACAACCCTGTGGGAGCAAGGCTGCTATGGCAACATAAAAACTAACGCTGGGGGCTTAGCATAATATCCCCCCTTCCTTCGCAAACACAGGAAGGGGTGGGGGGGTCCGAGAGGGAGTGTGAAAAGAGGGTGTAGATAAACCTATTTCTGTGACAGAGGAAACTAGATAGATATGGCCTGTTGTGGGGGAAACCTAGCTGATATTACACATGGAGATTACCACCGGTACACTGTGCCATGCAAACCCTAACAAGGCTGCGGCGAGCCGAGTGGGCTGTTTGGATTCGACCAAAGGAAA-------------------------ATTTTACACGGATAAACATTCTGTCTCATTTGCATATAGATATAAACAATATATTTGTGAATCTGAATTCCCTGCACACTTGGGTCACGTGATCTGCCTAAAATCCTAAGTGGCTAAAACCAAAAATTATCATTATATTTCCCAGGCCATAAATCCCCCTTTTTTCTCTGACACAAAGCCTTATAAATCTGTGTCTGATTTTTCACATTGCACATTGTTTTTAGTTAATGATTTTCATCTGTTTGTTGTTGCTGTGATAGCGGGGAAATGTACCATATGCTCCGGCAAAAGACAAATGATTAGCAAATGAAATTCTGGACAGCTGTCAGACTGAAAGCGTTTGGTTGATAGCATTCTGCTACCATAATTAGCTTAAGCTTTGGGTTAATTAACTTTCTACCTGGATATGCATAATAATAGCATTCTGCAGAAAGCCAAGGAGCTTCCAGTATATCAGCAGCAAAGGCTGGCTTTTTATTTTGTATTTCGGCAGCATATTTCAATTTCAAGAGGCGATTTAGCTCGGGAGCATCGTCAAATATTGTAGATTTTACTCCCCAAGCCAGATAATTCTGAAACAATAGGGGTGTATTATGTGGCAGAAATGCCATTTCTGAATGTAAT--------------TCGCACTATTGCTATTTTTAGTCAGATACAGGATCTGAATACTTCCTCCACTACTGGTCAGAACTCAGAATAACAAACTTACAGTTCCACTGTCAACATCTCTTACCCTCCTACTTTCCCCCCCATTCTCTTTCCAGTTTTCTCCCTCTGAGCTTTTGCCATCGCATCCATGTCTTTTATCACAATTTTGACCCACAGAAAGGAATTCTCACAAGATATCAAAACAAAAATCTATATTTAATATGAGAGCAATTACAAAGCAAAGTTGGCTGCACAGGGCTGTTGTCACCAGAGCGCGTGTTTTTCATCAAATAGGTCATTAGACGATGATGGATGTAAACCTATAAAGTATCTAAACTGGACCTTTTAACAAACCACGAGCAACACTATCATTTCTCTAATAGAACCTGCTGACCGTGTCATTCCCTCCTGCCATTTGTCATTTTTCCTTGTGAAATAATCAATATCTGGGCGCTTTGAAATAAATAATATAAAAGTCATAGTAACCTACCCGAGGAGCAACAAAAATAGACTTATGGAGCACTCAGAAGGCCTATATGGCCTCAGGCCAGTGTCTGCTGCATGTTTCTAATCAATGCATAATATGAATTGTGTTTTTTAGAGCACAGACTACAGGATTTTAGTTTGCACCGCTTCTTTTCAAGCTTACCATCTGCTGTGTTGCTTCCACTATGTTGGACGGATCTCACAGTACCAGAGCAGTATGTGTTTAAAGGTACAGAGGCATGTTCCAGGTTTAACAGAGTGTTAGAGGGAAGTAAGAGCATACACACAAAAAATAACAAAAAAAACAGCCCCTCTATTCAGCCCCCACACATCTTGCTCCACTGCTCCACTGGAGAAAAGGAGGAATAAAATAGAGTGACCCTGCCACTAGCAGCTCTCTTTTCCCCCCACTGCTCTCTTCTTCCTCCCCCTTGCCGTGTGAAATCAAATTTCCATGTGGCTCCCGTATCTGTTGCACAGCGAGGTGATTTATCAGGGATGCAAAGAGCATGCAGAAACAATCTTTATTACATCCATTTCCTGCTTGTCAGCCGGGATCATGTTGGCTGTTCATTAAAGGCGCGGCGCAGGTGAGGAGAATGCATCCCGATGCCTTGATAGATTGTCTGCTCCCCTGTGGTGACAGCAGCTGGATGGATTGAACAGCGGGGGGCGAGGAGGGAGGAAAAAAAAGCGCTGACTCCGTCGCTCCCCTTGTCAGACACACTTTTACATGGCCGGCCAGTGTCATTTCTACCAAACAGTACCACACATACGCACGCACACACACGCACACACGCACACACACGC-------------------------------------------------------------------------------------------TGCACT-AAAAAAAACTCTCATGTTTCCTGCAACTGTCCAGTGAGTTTACATGCCACCTCATGTTACATTTTTCCAACACTGCCGCAGCTGATGTATGGCTGTTAAAGAGTAACTGTGATTCGACATTACACAGCCATCCTGTGAGGTACCTGTGCTGCTCTCTTGGTCCTTATTCTAATCTTATTTAACAGTCTCTGCCTGACACGCAATTCAATGCAGGCCCCCAGATTGGAGAGTTTCCAAACAATCCTGAGCTCACCCAAGCTTGGAATTGGTTTTCCGTGGAACATCTCCCTCCTCCCTTTGGGCACTTTACCAATTTGACCAAATTTGTTCCATCACTGGTTCTAAGTACCAGAAGTGTTTTCTGCCCACACTTGGACTCGTTTCTGCAATTTGCACATTCTTTGCAGAACATTAACAGCTTTGTCAGGGGCTGAGCTACCAGCTGCTGTGCTGTGGGGGCCCGTGTTTCAGGGGATACTCAAAGGAAAAATGTCATAAAACACTAACAACTCATCACTTCCTATCATAGGCACACTTAAATATGCAGGGCAAGCCGATCCAATCGGTATATAAACACCTAATAAATGGTTTATTACCCAAGATAACACACTACAATGCAGTTATTTATCATTAAAAGTTAATTGAGAGGGGAGCTTAAAAAGGTCAAACAAGTCGCTCCATTCGAGGAGGGCATAAGGGGGTTAGCTTTTAACTTAGCATTTTTATTGACTCTGGCAAAACAAAATGAGCGGGCTCTGTAGGATTGTGCACTCTGCATTGGCCATTCAGGCCTTCAGAGCCCCATTGTAGTACTTTGAAGAGAATGAAAGGAAACCCCACTGGTGGAAATGCAGTGGAACAGCCCCACAACAGGCCACAACTGTTCCCTTATGCATGAAAGGCAGGGACATAAAAGACAAGATGGACTTCTGAGGTAGGGCCAAAAACAAAGGCAACAAAAGTGCTGATCACGAGGGGATGACACGACTCGTCTCGGCAGAAGGAGCAGGGAGAAAAGGGGCAGGGGACAATAGCACTCCCAGCCAAATGACATGTTGGAGAATTGAAAAATCCACACAAGAAGTGTCTTCTCAATTCACTAAACCCACAAGAGCTGGGTGACTGTCGGCTGGACCTTGGTCAAACTAAGAGGGGGTGGGCTAAAACAGCCCACAGCTTTTCTCTCTCTAACTTTCTTTCCCAAATCTGTATTATTTGGGCGACTTTAAGCTTGTAGTTTTAACTTATTGTTAACTTAAAAACTATTTATTATGATTATTATTATTGCCTCGTATAAAGTATGTTTTGTGTATATTTATGGTTTATTTCATTATATTTGCAAGTTTAAAAGATTTTAAGTTTGCCAAAATTGTGGTTACACCATTTCGTTTCTTAAAAGGGGGACAAATAGAAAAACAGCTTTAGAAGTACGATTTGGAAACGTTCTCCATAGTCAAAGAATGCACTGCTATATTTAACTAATTGAAGTGTATAAACATACATGCTGTGTGCTAGATGTTATGCCTTTACTGCCTGTGTTCTGTTTGTCTTGTTAAATGAAAATCTTTTAATTATTTAATCTAATCACAGTCTTGTTTTTTCAACCACTCGGTGAACCCCTGAGATAAATGGAGCAGCCCCTGTAGCAAGGCTTTGGCCCAAGTGAGGG---TCCAACAACTAGCCAGGAACAGAGGGGATGTCCTTGGTTTAATACGCTCACAAGAATCTTTCCTGTTTATGCTGATGGGTCTGATTTACAAAAAAAAAAAAGAAATCCAAGTTTCAATTTGTGGCAAGCATAAATTAATTAATT-AAAAAAAAATACCAGGGAAAAGTCAAAGGAAAGAGAGGGGCTCTTTGTTAATAGTGTTTTTCTCTTACATGAGACAAACCGAGGCGCATGTTGGAGATG-TTTTTTGTCTGTTCTACCGAGATTGCAAATATCTTTTTTGCACAGAACTCACTCTGCTTTTTTGCACAGTTTCAAGTCGCTTATTAGAACTTAACCCCTGATTACACGCACCAAGGCGATTTAAATCTGATTATCAAATTAGGAGACTTTGAGACAAATCCTCTTAGATCTGATACTGTTGACTGGAGAGGGAAAATGGATCTCCACACCCGTCACGTAGGTAACGATGCTGTCCTGAAAGGGAGTTTTAAACCGTATTTGACAACAAATGCAGCTGCCCCGCTATTTCAGAAGATATTAAAGGAAAATGAATGCAAATCTGTGTGCAGGAGCCATCTGGACGTGGAGAGAGGGAGTCAGCTGCTCCACACACTGAGGCGCGGAGCCTGAATCCGTCTCAGCTCATTCTGTGGGATCATCTGCGTGGTGGGCTTTACACCGTGGAAAATGCGCTCTTCATCATTAGGTGAAATGTTACCATCAAAATAAAAAAGAAAACGCTGATCCCCGTTTGTTTTAGTGC--CTCTCCCCTCATAATCTGCTCATGATGACGTTATACTGCAGCTCCTGGGCTCCAGTTCTCGCGAGGTTATGGAAAACAATCCAGACGCCCTCTCTCTCGCTCTCGGCCCCCCCTCCTCCCCAGCCCTCCCTTCCCACGCCCCAGTGCGCTGTGGGATAGTGCCACTATAAAGTATATCCTCTCTCGGAGAAAGATAAGAAGCCCGAGACAGGAGGGGGATGAAGATGGCGGACGCCAAGCAGAAGAGGAATGAGCAGTTAAAGCGATGGCTGGGCTCGGAAACGGACCTGGAGCCTCCTATTCTGAAAAAGAAGAAGACGAAGGTGAAGTTCGATGATGGCGCCGTGTTTCTGGCCGCCTGCTCAAGCGGCGATACCGAGGAGGTGCTCCGAATGCTTGACCGGGGCGCTGACATCAACTACGCCAATGTAGACGGTCTCACCGCCCTCCACCAGGTTTGTGTTAGCCTACTGTAGCTGTTAATGTCACCACAAGACACAAATATATACTGTCTTTTCTCTTTAGGTTATGTGATATGTAGCTGGCACAGTGCAAGAGTACAAAAACAGTTTTGTTTTGCAGTGACTGGCTTTCTGTAAAGTCTGAGTCTCGTGGTGAGTACAGCATTTGTCAGCCTTCCCCCCCACCATTGTTCCTGCATGCCTGCAGTGAGAGTGAGGGTGGGGGGCGTGAGGAAGTCTTGACTTTTTTTTGAGGGGGGAGTTATTTTGATTGTCTTTACCTATCAGGTGTAAATTTCCAGGCACTCAGTTCATTTTGGGCCTGCTCCAGTTTGTCTTTAGTCTGTTCCAGTTCAGCCTTCATTTTGAGGAAAAACAAGTTGATGGCCGGATCCACCATGGATGACCGCAGTTGGGCCGCGCTCGGCTGCTGGACTTGCTTGAGGTACTGGATCTGGGTCTGCAGGATACAACAAACACGTGTGAGTGATGGGTTATGATGAAGAAGTGTTCTGTGATTGATTAAAGTACCAAAACTAATCCTTAAATTCGACTCGAGTTGCCAGTTTCAC-AAAAAAATCTATAAA-------------------------------------------------------------GAGCATCTCAGTTCACTTTATACAACATCGCTGCAAAGGTGAACAAGGTAGTGATTTCTTCAATCCATTTCTTTTACTGTATATGTACTTCACAAACCCCCTCCATCTTCCCTGGATCTCTCTCTT--------------TCTCTCTCTCTCTCCCTCTCTCCCTCTCTCCCCTTTCGTCTTTCGTCTCTGGGAGTATGGGTGCATGTCAAGTGATTGTTGAATTGAAATATTGATGTGGAGTATCAAAGCGTGGCGTAGCACTCCTGTGTTTCCAGAACTAACCACGAAGCGCTTTGATCAGATACTCCTGTGATCTGACTTCTGAAGTTGTTAAGAGTGCTGGAAAACAAAATGCAAACAAACTTCAAGTGCTCTTGGTATTGATAAAAGTTTTCTTTGACAAGTGGAGATGCGTGCTGTCTGCCTGTGTCTGCCCAAGACTGGAGATTTTGGGGTTTTCGTACATGCTAATGGACATGAGATGAGGGAATTATTATAGTTTTCTGCTTCTCTCACACCTCGCAACGTAAACTGTGCTACAGGGGAGGGAATCACTACAGAATCATGCTGTGATATCGATTTTCTGATTAAATGTGGCAGTTTGGAGATAATGAATTCTTTATAGTGTGCCTTGAGCAACTCAACAGCTTTGCCCTGCATGACAGCTTTATGGGGCGTCTTTTTGCCCAAATTTTGAAAGTTTAACCTATGTAGATCAATGTGCTTCCTTAAAAGAGTTTAATAAATTAAAGTGCAGAGGGCTTTTTTTCCTCAGCGAGCAGAAAAAGCTGATGAGACAGGTTTAGTTTAATCTCAGGCAATAGAAGTCATTAACCATTCTCCCAGGAATTAAAATATAGCTTGCCCTTTTCTTCTCTCACTTATCATTAGCATCACTTTAATCTCCCCGCGTTTCACACTGCTATTTTAATCATTACTTACTGCCTTTTGACAACTGAAGAACATGGCTTCTCCCCGCTCAGGCAATATCCTGATTTTAGCTGACAAAATGTAGGACATCATTTAAAAATATCTAAATTTCCTCTTCCTTTTTTATTCTTCTAACTTCCACTCTTTAGACCCCTGAATGTCTGTCTATTTATATCAAAGACAGCACAAAAGACGAGAGGAGATTGAGTGGACGACATTCAAAATGTAATTTGAGTTGGCTGCAAGGGTAACAAAATGT---------------------------------------------------------------------------AACCCTTGAACATCTGAGCTGAATACTTTTCCAAGATTAAAACACGTCTTCTGGTAGTTGTGTCTCCTTTAAAAGCTGCACAACTTGACTGCTTCCTCCCCACTGAAAATGTTCCGGCGGCTCATAGAAAATTGTGTTGAACCTGTTTGACTTTGCGAAATAATTGAGTTAAAACACTCGATAAAACATTAATTAGCTTAGCAGTCTGGAGCAGATAACATAGATAAAACCCTATGTAATTCATATTGATTAGAATATGCACATTGAGCGTAACCTCTTAAGACAAGTTTTCCTTATTAAATGGACACAAAGCCGAGGTCATTATTCGTACAAAGAAAGATCGCTTTAGATTTTATCTTTTCACATAAAAAGGTTTGATTGGATTTCTTTCTGAGGAAGCTGCACAATCTATTTTATTCAGGTTTGATTGTATTACCTCTTAATTAGTTTGTATATTGAGTAGAACAGGCCTTATTGATTTGAGGTGCATTCATTTGCATTGCAAAAATCCCCTTTAATCCAATATAATCTCATCCTTACTCAAACAGAGCAGACTGCATCTCTGAGTTGCTCTTTACTTGCTTGTTTTCCAGCTACTGCTTTTGGCTTGTCTTCGGTTTAATATAACCTCCTGGTAGAAATTAGAGATTGCATTCTCTATGCAAAATAATCAAAAATAAATTCCTTAGTCATATCTCTGATTTGCTGCCATGAGTGAACAATATCTTTACCTTCTCTCAGTTCTCAAACTTTTTAAATGTCCTGGAGGAGTTCTTGTTTGAGTCCCAAACCTACTGAGATCTCTAATGAAGGCTTTACCTTCCAGGCAAGCATATTTCTCCAAATGACAGTAATTTACATATGATGTATTTAGAGAAGAAGAGGGCAGGCTAATTCTATTTGGAGATTTTCCTTTGTTTTAGGAGTCATTAGCAGCTAGCTCAAATCTAATTTTTACAATTTCATCAGGCCATCTTGGAAAGCCTCTGTGAGCTCATCAGAGAGGAGCATTTATTGCTAAGTGTTCTCTATTGCATTAGCACACAATAAAGCGGCCAGGGACTGCTACAGACGTTTATGTGGAATCCAGTTAA---CACTCTGCCAATTCGTTTTTTATTGGGACACAATCAATTTTTATTCATTTTAAAGCCAGAATGCTTTCTTTCATTGTGTGCCTACCCCAGCTTATTATGCCCTAAACTAATTACTCAGTTGTTTTCACAAAATGCTAATGTTTATGTTAAAGATTTCCTCTTTGAAATGCAGGCCTGACGTGCTTATACATACACTTCCCCCTATGCTTTAAACACAATAATAATGACATTCATTTCATTTCTATGAGCCTGGCAGTGACAGCTGTCTGAGTAA----TCCTCCTCTCTCCCGGTTGCCATCTTTATCAGCCTTGACGCA--------CTCTCTCTCTCTCTCTCTCTCTGTCTCTCTCTCTCATCTCTTTTGCTCTCTCCCTCTCTGTCTCTCAAGCAGCCGGTAACTGAATGCACAAATTACTCTCCCCTCCACCTTTAACTCCCACTAAATCTTTCCCCTTTTCCACTTTGCTGAGCCGGGATATTTTATTCCTCCATCAAATATGCATCCCATTAATTAAGTTAAATTACTCCTGACTGCCAAATATCCCCTGCCCCGATGGGTGTCAACACAGAAATGCATGACTGTGAACCTGCAATGACACGGCCCCAACACTTAAACATGAGTTACAGCCTTTTCCAGCTCCATCCATGGGCAGATTACCAGACACTTTGGGCTGCTGAAATTAAGCGCCGTTCGCTCCTTCCCCTCCACCCAGCTTTTTAATAAGTGCACAATGGATGACACTCGCACTTCTGACAATGAGAGGACTGATATTTTAATTACACCCCTTTTTTCATCAGCCTTCCTCTTCATCTTTTAATTGCTGTTGTTAATCACTCATTAACTCCCCTCTCTTTATTTTTTTTCCCTCCTACAATATACCTATGACATGATTAGCTCTATAGAATGGTTTGTTCAGCAACATTTTTAAAATAACAATATCACTCAACCAAGTAATTCTCTATAGTGTTTGTGAGTTCAGAAGGGCCATCAAATTTCATGTAAAATAAGCTCTCATGCAGGAGGAGACACTCATATTTTACGTCTAATTCTGGAGGAGAAGATGTATTTCTTACTTCCCCAGGAAGCATGATTGGTGTGTGTCTGTGTATCATGATGAGATCACTTGGCGGGGCTGAGGATAAAATGTCGCTTAGGATAATGTGATTGCCCTTAAGGTACAAGGAGGTGAATTATATTCCCTGATTTATAATCTGAAAATTAAAGACTCACTCATTTTCTAATTTAATTCCACCTTCAATGGAACAATGTTCACTCTGAGCCAAATTGGCGAATAATGTTACTAATTCAGATGCAGATGTAATTTCTATTCGGGGGGCTGCGGCGCGTGGTGATGAACGAGTCCCGGATGGATCGTTGCCACTCCTATCTCCCCGTCTCGACAATTCCCCAGCAGTTGTGATAATAACCTGAGCAATAAAGGAGGGATAGGCAGTGCTACCCCGTTCCACTCCTCATACCCCAAGTCATCTGATACTTCATCTAATAGTATTTCTGTCCTTTCCTGTGTCACTCTGTCTTAGGGCAGCTGACACTGCGCTCCTTCCATACAGGAAAACAGAGTGCGGCGAATATTATAGATGTAAAACTGCATTAACATGAAGACTCTTAATAACCTGCATAATTA
Abudefduf_saxatilis_STRI_X_9898 ---------------------------------------------------------------------------------------------------------------------------------------------------------------------------------------------------------------------------CTAACAACTACCTTTGCCAGGCCAATCTATCTACCAAATTAGTTTATCGTGTAATACCCTTCCAGAAGCTCTTCTGGCAGAAACAAGATATTATTCTCTTGGAATGGCCCATAGAAAGAGGGAAAAGCCAGTCAGATTCATATTTCATCTCTGCCATGGAAACCTCATCAGTGTAATAACCCTCCATCTCATGGGTGTTATTCAACCATCTGCTACTATATTACTTATCTTTATTTTGCAACTAATTAACAGCATAATCTTCTAAATTCAGCAAGTTAATTATCATTATTGTGGTCTTTGCAGCATCATCAGTCCTTGTAAAGTGCCGTCTCCGCGCCCCCCGAGAGCCGGGTGGGGGCGGGGAGCGGGCAGGTTGAGCTGGGGGTCTGTTTTCTTGACGCAGGCTCATTAGGTGTTTGCTGATGAGCTGAGTGCGGTGGGAGGCGTCGTGAGTAAGAGGGGGATTACCAGCTCCTTTCTGTGCCAAATCTTACCCCTCGCCACTATCATATCACTGTACACAGAGAAAAGGGCTCACTTTTTATTTACACTGTCTTTATTGCCAGAATATTGCTTTTAATTGCTGTCCTGGATTTCCTGCTGCGGTATAGGACGAGTCTGAGACGATTACTCAAAGTAATGGAGCATAATGATGTCTCGGAACGGCCCCTGAAGCTCAGGTCAGGGGTTGGACAATGTGAACATTCAGCTACTTAGCTTCCTTTGCAACTTTGTGACAAAATCTGTTTGCCCAACACCAATTAAGATGCCTCTCCATGCGCTCTGGTCAATGGGTTTGACGGAGGGGGTCGTCCAACGAGTTGACATGTCCCTGAGCACGAACAAGCTGGCCTGTGTCCTCGCCTCAATAATTGGTGTCCCTTGCAACGTGCCGCTTCCCAGGGCTGTCCTTTGTGTCCCCATGGCAGTCCTAAATGAGGGGAGTCAGGGCTTTAATGGGACTCCTGTTAGTTTTAAACAAACACAGGGCGACCCCCTACTGTTCAGCATGTTGCATAGAACAGCTGGGAGTCCACAGAGCTCTCACTCGGGAGCCTGTAACCCCCACAGGGGCCCAAGAGCCCGCTGCCTACTGACCATTGTGCCTCTGAT-------AAGGAAAAACCGAAAAATACGGCAAGTAAAAAAGATTGAATGATTCAATGGCTATCGCCTAATGACACCAGCCTCATAATATCTCCCCCCTAAATCCGCCGTTGAGTGTAGCATTGAAACATTTTGTTTCCCTTTTCTATTGGTCTTCTTGGTGTCGTTGTAGCGTTGTCATGGCAGCCCTGCCAATCACTGTCAAGCGTGCCAATCATTAGCCAGTACGTAGCGCGAGGCTTTCACCACTTGTGCAGCACGCACGGGGGGTTATCAGAGTCTCCGATCTCCACAGCAACCCTCCCACCGCACCGCGCGCATCAGGCACAAGCCAATGCTCGCCTATCTGCTGAATGGAATGAGCAATTAGAGGGTGGAATATTATTGCGATCTTAACGAGGCTCGTTAAAGCTAAAGAAGATATGTAGACTGGAGATGCTTAGCAGAGACGGGAAGGGAGGGAGGGAGGCAGAGGGAGCTTTAAATGGGTGACAAATGGACAACCAATGACTGCAACTCGGGAATACACGTTTTGAATAGAAGCGAGTCAATTTGCACATTATTTTCGCATAGTTTTTCCTGTAGTAGCTACTTTTTTATCTTTCCATCAGCCCATTCATTTTT----TCTCTCTCTCTCTTGTGCGAGGCGTTTCAGTGTTCTAGCTGCATGTGTTTTCTTTTTCTTTTTTTT-CCTATCGGTATTAACAAGCATGGCCATCAACAGTCATACATGAAAATGGTTTCAAATAGCAAGGAAACTTAAATGGACAAACACAGTTTTAAAGCTTTAAAAAAGGGGGATATCTCTCTCTCTCTCATTAAATCATAAGTCACCAGTACATACGATCCTTTGGCCAACCTCTTCATTCACTAACACTGAAGGATGGAACGGATGGAGCCAAAAAGCGTGCAGTTGGGGGGAATTTATGAAAACCTCGTTCCCTACCCCCTAAATTTTTACACTTTCGATCCCATATACGTTGTAACCTTCCTTATAAGTTGCAAAATTCTGTGAATTCTGCGAGGAAGTTGGGTTAATATTCTGTGCATTCTTTGCCACCTTCATTCGTTTCGCCTCGGCTCGGGACTTGTAACAGAACTCAATCAAGGCCACCAGCATGGCCAAACCGAGTCCTCCGACCAGAATGTAGAAGACCCCAGCCACGTTGCTCAGGCTGAGGGCGCTCGTCTTCTCCTGCGAAATGCACACGAGACGGGGGTCAGCGGCGGGGCAAAGGTGAAAGGTCAAAAGATTGTAAATAAATAAATAAAAGAGGTGAGACATTTGTTAAAGAACCTGCTTTTTT---TTTTCTTCTTCCATGAAAGCAACGTGCTGTTGTTTGGATTTCACATGATTGATGCTTGACTTAATCCAGTGCTCTTTGCGCCTTCCCAGGAGGGTGAGGCGGTCTCTTTGTGCTTCTCTGTCCCATGTGAAGCAAACCAAAGCGGGAGAGTGAGGGTCATAGCTATTCGGCAGGGTACCAGATCCTTCCCACCGGCACATCTGCATGTGAAATCGCCATTTCACCCCTCCACACTCCCTAATTGTTGCTAAAATTATTTGTGAAATTGCCTTCCACCAGGAGTGTTTTCCACGGCAATTGTCACACAATTTTATATGCACGGTGGGCCCACAGAGTTGACACACGCACCTCTTCTTTTCTGCCATATGTGCTCTTTCTGTTCGGCTTTAATAGTAGCGCATTATTTTTTTCTCCACAATTACCTTTAAGCAATTACTCTCGTGCGTTCTGCGGGGCAAGTCAACCTGTTGTCATCAATAGCGGGTCGATCCAAATGTTGTAATTACCGCACAAAGCTATAGGAGCGCATTTAGATGCGCATGCTGCGCACATTTCCTTAATTGAAAGGTTAACCATCACCACCACAGAAAGACAAAAATATTAAAGTGGCCTCCGTGAAAGTGGCGGGGGCATATGCACAGAGAGGAGAGGATGCCCCCAAACTACTTTGGTTACACAAACTTTGTTTTCGGCCTCAATGCATCAGAGCTCTCTCCCTCCGTCTGCCATCTGCTGCTGAAGAATCTGTTTCACTCGATGAGCCAAGCCCAGCCTTTATTGGTCCTAATGGCACTATCAGCTGAGCCGCCAAACCCAATTACCTTTTAAAAAGGGAGGCCACCCCAGCTAATCATGGCTGCCTAACCTGATTTGCCTGTGATGAAGAGACGGGATAAAGAGCAGTTAATGGAGGGAGAATGATCTCACAAATACAAAAAACTCAATTCATTTCTCCGGGAGAGCAATCTGTCCGATTCAGCGGTAATGGAGTGGAGATTCATTAGTCCTCAGGCCTTAGTAGTAGCACCGTCCCCTTATCAACTGAATGACAAAAGAACATTCAGTGTTCTCCGTTTATAGACTTCATTTTGTTGGGAAGGCACACAGAAAGGTGACAGATTGGTAGCTGAGGCTAGATATCAAGATTGAGTTTCTGCACCTTTTCAATCCAGCATCAAATCACAATGCATCAACAATTACAAGGACAGCAACAGCTACACTTGTCACTTCTTAACTGTTTTGCATTCGCAGCACCAACACTTAGACCAAAGGTTTTCACAGCTTTTGTTGGTTTTGTATTTTTTTCTCTCTCCTTTGGAAGCAGAAGTCCTTTGATTCTCAAGTCTCTCTGTAAAAACATTAAAAAAGATAATCCATTGGATCTAATTGACACAAAGCCCTCCTTCCCCCCTCCTCCCTTGCCTCTATCCTCCGCCTATGGCCCTCATTTCTTCTGAGAAAGGCCAAGTGTTTTTGTCCTGTAAATACCACGGAGCAGAGACAAAAAAGACGTCTTTAAAATGCAGTCTACAATCCATTACACATATTCCCCCTGCATATCCATTCAGTAATTATTCATTAGAAAACATTTAACGTCACAGTGAATTTCACACTAGGCAGTCGAAACACAATAGAGGAGATTTGGCCTATTTTGGGGTGAGGAGTTGGGGAGGGGTTAGCTGTACAGAGGAAGGGTGAAGGCGAAGGAGGGGGGAGGAGGGGAGCAGTATTTGTCTGATCTGAGAACCTCTGAAACGGGGCCGTCTTGAGACAACGGGGACAGACTAAATAGTGCAGTAACGGTCTGTGCCCCGCTGCTTGCTGTGACACTCATTTAGTGTGCTTTAGTGTGCCCCGAGGGCAAACTTTCTGCTTGCTACATCCCTCGTGTCCGTCCTTGCTCCGTCTCTGGTACAGAAACTCATGTTGATGCAGTCAAACGGCTTTGGGATTTTGTTTCAAGCGTTTGTCTCCCCTCCTCTTCATCACTTTCATCTCACCTTTTCCTTTAGTACCCAACCCCCAAGTACACTCCCCCTGCTTTGGTCTTGGCCTTCCACGCTTGGAGGAACAGCGTGAGGCGGCATGGCCTCCATGCGGCTGACTGATTATTGTAATTCATACACTTTAATTAGCTGCACAAACCATTAGCCACAATTAGACTATTACAGAACGTTTTGTGGCAGGAGCCAGCCCCAAGATTGGCTTTATCTGCTGGAGGGAGAGAGGGAAAACGAGGAAGAGAGAGAAAGAGACAGAGGAAGGGGCAGGAGGGCAAAATGTGTTTAGCTAAACATTAGTGTGTATGTGTATTTAAGCTACAGAAAGCTCATTCAATATGTTGTAAAAGCCCAAAAGTATGTGTAAGATGCCAAGCGTGACAAAGGATAAGATGTCTGAATTACCAGCAGCACTGAACAACAACCAAGTAAGACTGAGCTCTCGTTCGTTGCATCCATGTTCAAGCTCAACGAGATCCTCGATTTGAAATCTGAATCTTGTTAAACAGTGTG-TGGGGGGGGGTGGTAGAGGAAG-AAAAAAAAAGTGGCAGAATTTCCTTTCTGCCTCTGTGACAGTGCTATCTGACAGCGTTTTACATCTCCCCTGCTCTCCCCTCACTACACTCCACTGTCAGACAAAGAAATTAATACCCCCAGTGACTGTGTTTTAATTAAGCAATTTCATGCAAATTACACATTTTAGATTGTCAAATAATATACTGCGCAAAATTGTAGGCAGGCTGATCTGATATGCATGGAGTGTTATTCTTCCAGGCACTGTGCATACATGGAAAATGAACAAAAATGCTAATTTCTAATCTATTATGCAAACAGTGGAGATACTTACATAGATTTGCACGCCTTCCTCGGATAAATACGGCTCTTGAATTCTATGTATAGAATGACTGGGTTTCTTAAGCAGTCTTTGCCATTGTTATTTATCTTATTTTGTCTTTATTTCAATCATATCTCCTCTTGCTTTCCAAGCAATGTGTACTCTTTATTCCGACAAAGCTGCAGCCGGCGCGATAGGATAAATAAGCAGATGCGAAGTTTATCATTAAACACCGTTTCAAGATCTCATTGACAATTA-----TTAATATGGCCCATCATAATAGAAAAGGATCCTATCACTGACCATTCAGTATCTTTAGAATATCTTAAGAGATAGAGCTGACGTCAGTAGTCATGAGCTGTCACTGTGTGCTTCAAAGTTCGCCTCTTTTACTCAGTTTTATGCGCATATCTGAGCCCTCAAACCCTCGATCAGCACATCACCTGAGAGAGATACAAGGAAGGAGAGAGAGAGAGTTAGTGAGAATATGGCCCTGGCTCCTGATCCATAACAGTCATTGCCTGTTACATACATTTCAGAATTCATTCAGGCTATGAAGATAATCGAGGTAGTCGACAGTTTCCCCTGCAGCCCAATGGATTTATGATAGCACTGTCAAGAAAATGAGGCAAAATGACACAGTAGCTGACTTTAGCTGCAAATAATGTGATAGGCCGTACAGTGGTGCAGCAGCAGCTGCTGTCATTGCAGGTAATAGCCTATAAAGAAGCCTGATAGCAATACCTGTCATTTCTTAATGGCTGACTTCACTGAAGAGCTTTTGTGGCCTTTAACATGAAGATAATAGAAGATACAACAAATTTTACAGCTTTTGCGTTGCATCCATAATTTATCTCCAGAGGCCCCCACGCAGCAGTAGCACAACAAGGACAACATGCTCCTAGAGGTGTACT---------GCGGTATGATAACTCAGAACGTCCTGCTGTAATTATGGTATTCATGAAAAGATGAAATTGAGTGCAGACTAAATCTGTAGCTGCAGGCAAAATCAACAGCTTGGCATTACTCCGTGACCCCTGTCTATCTTGAGGATACGGCAAACATACCAAAACTTTGCTGTTTTTTTTCATCAGTCAAGAGTGAGGGAATGAAGTGCATCGATTGCTTGTGATTATTAACTAGACTGAGATAAGCCCTCTCCTTATTATGCAGATTACTGAGGCTCCCCGCTCCAGCATATTGTACAGATGCAAGGGAGCAGCTGCTCTTACAGATGGTGGGTACACGGATCTATCATTATGCCTCCATTGTCTCCACTTCAATTGTTTGGGGGACAACAGAACTGCATCAAAGAGGAATCCGACTGCAATGAATTAAGAAAGAGAAACGAAAACCATCAACTAAATTTATACACCGGAGGCCGTGGAATGGAGAGGAGCGTAAAGCTGGAGCTATTTCATATATACAACCATGGAGTCACCCAGTCATGTATACTGTAGCCAAATCTGTTGGATGCAGCACTGTGCACCAAACATATGTTGTTTTCTTTATTAACCAACAGATATTAATTCAGTACGCAGATATTAATTCAGATATGAAAAACAGCTTTTAGCAAAATACGTACAGCTAAACAAATAAACATTAATAACTAGAACACACTCTAACTCCCAGATGTCCAGTAACCTTTCTGTGGGCTCAGTGATTAACACACCATGTCCATTAGACATCCAAACAAGGCCAGCTGTAAATTAACAGATCATGGTGCCTCCCCCCGCCTCGCCTCTCCACAGATGGTTGGTGGGGCTCCGCTGGGCAGGGAAACTGATTGGTCCAATTCTTCCTCACAGGGAGACATCCATGAGGATTTCTGCACTGTGTGCAGACGCAGTGGCCAGTTGCTCATGTGCGACACGTGTTCTCGTGTTTATCACCTGGACTGCCTGGATCCACCCCTGAAAACCATTCCTAAAGGCATGTGGATCTGTCCAAAATGTCAAGATCAGGTAACCGCAGCAGCCGAGACTGATCCTGAGTCAGGGGGATGGGGGTACCGCAGTCCAGAGAGGAGCCTC-----------------------------------------------------------------------------------------------------------------------------------------TTTTGTTTTAAGGTAACTCAACCGAACATCGGGCTCGAATAAGGAAAAATATACAGCAGTCAATCAGTGATAAAAAAAAAAGTATCTGGAATACATAACAACAAAAGGAAAACTGAT-GATGCCCAGTGAATTACTTAGATAATTGTAATGTAATATGAACCCAGGAAACAAATAAATTCCATTTCCAATGAATCCACACAATTCAGTGAGCTACTCTCCTGGTCCATTTAACTACACACATGTGTACTATAATGAGCTGTAGACATTATGCCTAATTATGTATTAGACTGTGTTAGAGGGCCTAACAAAAGCTTTTGAAAGGGACAATTACGTTTGTTGCTTAGTTACATCGTTAAAAATATACCAAATCAGTGCAGATTATAGTGGGCGAGAATGCACATGTACACCACGAGCATTGTTGCCAAAATGCACAAAATTCAATTCATTAGGAAAAAAGAAAACATTTTTGCTTGTGAAAAGGACAGTGGCATAAGTGAAAATAAACAGTTTTTAACTGAAGTGTGTTCCTGTGGGTAAGTAAAGTCTTTGTAAAAAAG-AAAAAAAACATTTGTAAAACAGTGGAACACCAGCCAAGCAATGGTGACAACTCATTTGTTTTTTAACAAAAGGCAACTTCAATAATTAGCCACATGCCTATGTGATCATGTGAAATCTCCTCAACACTGTGCCTCTTGCTGTAATGCTAATGGCTCTGAAAAGAGAGTTAATCACTGTTGCACAGTTAGCCACATGCTTGCCTCTTGCAGCATGGTCGGTGTGTTCCAGGGGTTAGCAAAACACTGGTGTAACACATGATCGCTCTTTATGAGGCTGGGGCCTGCAAGAGAGAGAGGGGGCCCACAGACGATGCTAAAAAGACGGTAATGACAGCCATTCACCGCAATCCAATTATGCAAAAGGGAGTCTAAACAATTCCATCATCCCCTAAATTAGATTGTCCTAACGAGATAAAGGCACCAATTAATCCTGAATTAATTTCTACAGCTCATTTTCCCCAGAAAACACTCTAATATGCAAATGCCAGTGAGAGGCAGAGAGGCATCCTTCTGCAGGGGTTTGCACCACCTCTGCGTGTTGGCTTCTCTTTCTGAGTGAACTTATGAACCTGGACACATTTTACGAAGATAAAAAGACGGAATATAACAATGTCACAGCTCAGGTGTAGCACTGAAGAGAAGCTCTTTAATAGAAAAGGCAAATGTCTCCCTTATAACTCATTATAGTGCTGCCATTAGTGTAATGGAAA-----------------------------------------------------------------------------CAATAAACTCTGAGGGACTCAAGGAAAGGGGTCCACGCATGGAAGAGGGGGGCCGAGAGAGAGAGAGGGGCTCCGTTTATTAGACAGCAAATAGCCGGCCAGTGGGTTTATGATGTGGAAGGTCATTGTTGGTTAATAAGTGGCCACATGAGTGCAGGCAGGTGCTGTGTTAACACCTCCTCTTAACTCGCCTTTCCAGCAGAGGCCATTCATCAGCCCAGTGTTAATGAAGGCCATATAATTAATAGGTGGATAGCAGAGAAAGCCCCCTGAGTTAATCAATGCAGGCCTGTTTGAAGAGCAGGGCTAAGATGAGACACCAGGGTTTCTAAAAGTGCAGGTTCTTGGCTGTGAGAGTGGAAGCTTTTTAAGAGACATGCAGGTCACTGAGACAAAGAACAAGAGCTCTGATGGCCTTCAGTTTCAAGGTTTGTTAAGACTTGTGACGTCACTGCAACTGCATGTTCATCTGAAATATACTGTCATGTCTGGACAGTGTCCTTCCACCACCCCAATAGCTTCCCATCCCACTCCTGTTTTTTTCCTTTACAAAGCTGCTCAGTACTTAATGCAACAAAGCAAAGATAAGGGAGAGTGTCCAACATATTAGCTCAGTTCAGGAAGCTTTGACAATAGTCAGGTCATCTCCACCATTCCCCTTCTAATAGGTCGTACCAATGCCACTATTTGTGCCTAATCATGTGACCACGTATGGCCCACAGCCACTAAAAGAGATCCTGTGTGGTTGGTGTCAGTCCAGTGATCTTCACCCATTTTCGTTCTTGGACTGTAAGAGCTCGATGCCACCTCTGTCACACATCTTGCCCTGAAGCAAACAGGGATTCACACTTCTTAGTAATATTGACGCCCAAGAAAATAAAAAAGATTAATTCATCCACGTGTTACACTACCATAATCTTTAGTTTGCATTATTAAATACTACTTATAACCTTTTGACTCAAGAAGGAATTATTAACTACTGAAAATGAATCATTTTATAATACAATGATGCTAGATAGAAATATCTA-TTTTACAGTCATTCTAATAGTATATCAATATCTGTGGTGTTGTGTAGCATGCAATAATCAAGATGCTGATTCACATTACAGTTGACTCAGGCAAAGAGGCAGTATTCATATTTACAATCACTCAGTCCCTGCAGTCTTATTGACCTTGGTTCCTTCTCATTTGCATCCACCATTTTTCATTCTTCGGAATATGGCGTTGGGGGACTTTTCCATCATTAAGTGAATTTACAGCGATTTCCTTATGTGTTTTCTCCAAGGGATTGGGTTATGAGATGCACATTAAATATCCATTAATACCTCATTATCCCACTGATAAGATTACCATGATAATGAGGCAGAAATTCTAATTGTTTCACTTCTTGTTGTGCCACTCATTTAATCATCCACCTGAAAGACAAGTACTGTGCGCCCCTACCTTGAAGACTGTAAACACGGACAGCGGGATAGAGCTCTCCCACTGCCAATGAGAGCCCTGCCCCCGCCAACAGCAGCACACACTGTTGCCTGGGTGCTGGCATGCGTGTGTACTCATGGCGTGTGTGGGCCATGAAGTGGAAGCATTACGTACCAGGGGGTGCATCTACCACAGGTTGACTTTTTGGTCATGAGCCTTGGACGCTCACTCCCACTCACACCTGCTAGCTCTTTTCCCCCTCCTCGGCATTCTTCCGCCTTGTTAAGCCACGGCTTCCCAAATGGATACCAGCGAGCGATCAAACTTCTCAGAAGAAGGCGCCGGAGCCTGGCAGGTGGAATACCTCTGTTTTACTGCAAATGTGACCATGCAAATCAGTCAGCTGGTGCAGAGCTCCAAGGAGTTCCTTGTGAAAATTGCATAGAAATTTCTGAATAACGGAAGGCATGACACCTCTTTGAAAAATGCAAAAGTGAACAGATGGATGTGTGCCACCAAACGCTCTCATTGCAGCAGGCTAATACTGCGCCTTTGACTGCGATCCGCGCTTGATGTTAGCAGTTCATCTTCCTCTATTGTGCTTTTCCTTTTGGAATGGGAGAAACATTTTCCCTGTGGATTGGAAGGTTTTCATGAGCAGGCAGATGGAGAAAATATTGTTGACATTAAACTGTTCCTCTTTAAGGGAATTGTTGTGACAAGGTGGAGCTCCCATCACTCGAAATAGCAGCTGTGTGCTGTTTACAAAGGGGCCCAAAGCAATGTTTGTTTCCATTGAAACGGTGGCAACTTTTTCTGTCTATGTAATGAAGAAGCTCCTGGCATTATATGTTTGCTCTCACATCTACTGTCATCATAATACAATATTTTTGTAGCGACAGCATTAGTGTTGTTACAGTGTAAAACAAGTACCTCATTAGCCAACGCTTCAGTGCTCCCTGGAGGTGGCCACTGAGCCAGGCTTTTTAATGAGCTGGGAACTTAAACGCTGCCAAAGTTTACCCCGGCCTTGCCTTTCTCTGTTAGGCCACTGGGAAGAGCCATGCCCTCCCCCTTTGCCCCTGGTCTCCTCCACCCCCATCTCACCCCGGCCCTCCTCTTCCATTGAGGGCTGCTCATGCAGAGGAGAGAGAGGCACCACGCTGATTCCCTGCCTTTCAGCTCCGGAGAGGGGGATAATGCTGTTTTTGTACCACGCATCCAGAGGAATTATGTGCGCTAATTTGATTAGGGGAAGATTTGATTAACTGGAAAATGAGGGCTTTGCTTAGACTTTCACACGCTTAATTTATCCCTTGCAAAGCAGACGCAACATTGTGTCATGAAACTCAGAAGGCATATGAGAAGCCCATTCACCAGCTAGATGGCCCTTTCAGACTCAACAATATCTAGGACTGCCACGGTTCAAATTGGGATAATCAGTTTAGAGCTTTTTGCCTGGCCTCAGAATACAAATTGCATTTGGCATTAACAGTGAAAAGGTTCAAAGGATAATGAGATTAATGTAGCAGGGAATTGAGCTAAGGCAGAAAATTTCCAGAAGAAAATGCAAAACTAGTGGCATTGTTGCACAAGGTGGATGTGATCTCATTTGAAACGGTTCAGTGTCAACACCTACAGCTTTCGAGGTATGCATCAAGGACCGGTCTAAGTAGGCACCGTGCAGCATGATTAAATCTAAATAAGCTGACTCTTACACAGTTTGTTTGTTTATTGAGGCGAGTCAGGGGGTGTTCTGAGCCTCAGAACTGCATTTAAAGCTGATCTGGCTCCTTCAGACAGCGCTGCATCCGACTTCCTGTTGTCGACTCGCAGTTGCCACAGAAAAATTGCTGCTGCAGCCTTAGACAACCTACAGCACTTTGTATGCCGAAAGAAAAGAGTTAATTAGAAATACAAATTCTCCCAGATTGTTATTAATGGGAACTGTAGAGTAAGCAACACATATTTTGTGCCCATAAGTAATTCTCAGGTATCTTTGATCTGTGGCCCACAGCGGATGCTGCTGCGTGCCGCTGTCTGGCTTCTGGGATTCTGCCAGCGCCAGACATCTGGCTACTTTGTTATCATTGGCTGATCTGCTCCCGGGAGGCCACTCTTGTGACACCAGGCAGAGAGTGTCCTGGCAAGGAAAATTATCAGCACATTTTGAGTGGATTAGAGTTCCAAAGTGGTCTTCAAATCTCTACAGGGGTCTAGTGAGCCATGCTCTACTGGGGGTTCCTCAGGGCTCTGTTTTGACACCACTGTTGATTTGAAAGGCAGCGAGGGTACGACATCAATATCTTGCCCAGCACAATAAATCAGATGCTTTCTCTCCCCTTCTCTCTTTCCCCTTTGCTTTTTCGAGTGGCTATAGGCCACTGCTCAACTGGAACATATTTAAATTTTCTTGTAACAAATTAATTCCAACATTTTCTCTTGATTGAATTAGGGCAAGTGCTGGTGCTGTCACAAGTGTTTGGGCTGCTCCTGGGGAGAGACAAATTGCCAGGCCTGGACACGGGTAACAAGCAGTGGTGTTGAGTCGCTGATAATCTCCCCACTAATTCTCCATTACAGCAAAATGAGGCCATAAATCTTCCTGACAGCTGATCGATGTAAACATTGTTTCCCCCATGATTGCCAGCTCTCCCAGCGGAGCTACTGTCCGCTCACAATCCGCTGAAATTACTCCCGCAACAGCCCTCCCTCCCTTCCTCTCCTCCCTGGAACTGGTGTGTGTGAGCGTCGGACTGGCCTGGCAGGGAAACCAAAGTCACTGCTGTCCTGTCGAGGGAAGGGATGGCCATCTAATTTTAGCTCAATGCTCTCTAAACAAATGGAAAATATTAATCAAAATGTCTCTTGTTTAACCACTGGCACAAGACAAAAAAATTAAAAA-TCAACAAATTCCCCGTTTGGTGCAAAAAAACCCT-AAAAAATCCAAACAACAGATGCAGCGGGAGCTCTGGTTCTAATATTAGGGCTTGTAGGGACGTATAGCAACATGTTTCCATTAAACGCGGCGGTTCTAAGAATAGGCCGCGGCACATAAAGAGAAAATTTACAAGGGTGTCAGTCAACAATTTAATAAATTGAAAATCCATTTATCTGAATACAGAGTTCTGCCCTTCACTCCACTGCCTTTCCCTAACAGATGGTGTTGTGGGTGCTTATGTCCAATTTGATTTGAACCAAACCCTCAGCCAATTTTTACACTGGCATGAAATCTCAGCGAGCCAGATCCACACACTGGCAGTCAGAAATAGCAGCGGAGAGGGCGCGACATTGTGAAAGAACGATGAAGGGCAAAATCTGGAGCGACATTCGAGAAAGTCGCAGAAAAACTTTCCTTGTTGTTTCGTTTTGTGTCGGTTTTTTTCTTTC--------CTTTCTTTCCTTCTTTCCATCCCCTCCCCCTCCTCCTCCTCCGCAATATGAGCTTTTTTGAGGGAAATGATGCTCATTACTGTGGGGTGAGTGATGTAATCAGTGGCCCTGCGTGACCATATAGTCAAGGAAAGGCATTAGAAGGGTAGAAAACAAAGAAAGAAGGAGCAGAAGCAGAATGCCTGGAAGGAGGGCAGAGTGTTGGGAGGGCGGAGATAGAGAAATGGGGGACGGTGGTATTTAGTATGCACGGCCAAGCTGCCCCATCTGCTTAGCGCAGCAGTCCCTGTCGTATAACTGTCTACAGGCCGTGGGCCACATAAAGAATGTCTCAGATTTGATGTAATTCCGCAAAATTAATGACAGCTTTACTCGGTATGGGCCGTGAGGGAATGATTAGTGTTTGATCGTCCATCTGATCAGTTCCCTTGGCTGGCTGCAGAGAGATGCTCCACTATATACCGGTATGCTGCCTATGGCAAGCACACATGCACGCACAGATACACCTATCCCAGAATAATTCCTGGGCCCCAATGCTCTAGTTTATGTTTGGATTCTGGTTTCTGTTTCCCTCAACAAAGACAACCAATATCTTGTTAAATTCTCTGTGCTGTGACACATCACATCGAAATGAACACCTACTGATGGAATGGATGCCGGTCCCACTAGTGATGTGATTGTGTACAGGGCATTTTTATATCAGGCTGTGCGGTATTTTACCCCCATGAATCATGCCCATTGTGATGCCTACCCAGGATGAGAACATGGAAAGGAATTAGGTATGGCAGAGCCTTATCAGCTTCACATTCGGAACTGGTTGGCCGCTTGGTGCAAAGCAACCTGGACAGTCTTTCCCATCCTTGCTCATGTAGAGTGTCCGTGAATGTGGAATTCCTCCACTGCCATGTGTTGTTACTTAAGGGTGTGCTGCAGCCAAGTTACTGCGCACTTTTCCATCCACGCCCGTCCTCCTGTCTGTGCACTTCCTTCCCTCCCATTTACCCAGAGATCTTTGTGGTAGGTCCTGGAGTTCAGGCAATATTAGGTTGCACCTCTTAAAACATGTCAGGCTTTGTGGTGAAAATTAAAGAATGGAAAAATGATGAAATGTAACATTTTGCTTAAAGCTTTTTTCACTTTCGAGCTATTAGAAAAGAGGAGAAAAGATGAGAGTGATGGAAACACATTTGACAAGTTTTATCATACTGAGTTTATTTTTTATATACAGCCCCACGCTATTTGCTCTCCAACTGTTCGCTGCACAGTTAAGGCAAAGTGGTGTGCCTTGGGTGGCATCTTGGGATTTGAAATCACGACTAAAGTGAAGAAGACCTGAGGAATAAAATATGTTTACAGAATCATCTCGGAAACCAAGCCAGAGCTACTGTGACCCCTATTACAGGCCATTTTTGTTGTGGGGACAAAAATATTCAGTTTGTGGTGAACTTCACTTTTTTTAACCAGATAACGGACAAATTCAATGTGATTTATGAGCCTTATCGTATTAGAATGTTAATATTATTCCCATCATATTTTGCCCAACAGCTCTTGTGTGTTTTAAATGTATTTCAACATACTGTGCAGTTTCTGTTACTGATATTGCTTGCATGGGGAGTTTGCTTAGCTATCACAGGCTGGGAGAATGCTTCTTTTCCTCGATTTTCTCTACTTTTCTCTTTGCCTCCTGAAGGACTGAAGAAAGTACGTAATCCGGATCGAATGTACAGATCAGCAGTGTGTTATGCTGGCCATGGTCCACCTAAGAGTATCAGTGATGACACAGAGACGAACAGTAAGAGTCAGTTATTAATACTGCATTGCTGCTCCAAGAGGCCACTAGCTGGCCACTCTATTATTCATTCATCAATTCATTTATTTACTTCTTGATTTCATCCGTCCCCATGCCCCCCTCCTTCTTTTATTCTCCTCCAACACAACACCTCCTCCGGCTGCTCTGTTGATTGAAGTGTCTGCTTTACGGGATCACGCTGTCAATAGCTGAAGTGTTGTCGTTAACTAAGAAATTAAAATCCCCAAAATACACAATTTAGAATGACAAAACACATGAAAGCACACATCCGAGAAGCTGAAACTAAAGAATATTTACCATTTTTCATTTTGGGTAAAAAAACAATTATCAAAATTCATCGATTAATTATTTGTTTCAGCTCTTGGCTCATTTTCAGTAAAAATCTCTAGAAAAGAATATTTTACACCATGTCAAGAGTTTATTTGACAGTATTTCAGAATATCTTTCAGTAAACAAGTTTTTTGTTTTTTAGCAAAATGTAATATATCAGTACTGTCGCATTTCATAAAAATAGTTGTTCACGTCTTTGAAACTACAGTATCAATGATACAGTAAACCATATTTGTAGGAATACAGCTGTACAAGGTGAATAGTACACAATTAACACTACACAGTTATACTTGATCTCAATGGGGGATTCATGAACGTGCCATCCTTCACAGGTTCCAATAAGCAGTTTTTTTGTTCCTGTATACAAAATCGGTCACAGCAGGCAGGGAGACGGCCTGGATGGAGACAGAGGGCTGGGTGACAAATTCTTTCACCTTTTTCTGAACTTTGAACATTTGCACATACAGTAAACACATTTCTACAGCCTAATGGCATGTTGTCATGCTCCTCGCTAACACGTTAACCAGTTTATCACGTGAACCACAGTTCA-----------------------------AACTTGTTCTGATTTAGCATATATTATAGCATATTTCTTGTAAAGTTGGTTAATAGCTGGTGAAGGCTGCAGGAAGATTTCTGGAATGAGTCCAGAAAGTAAAGGAGTTGGTGTCTTCCAATGTTCATGGGGCAATGGAGGTCTATCCAGTTCAGTAGCTGGTGCCGTCTCCTCCTTCATCTCCCGGTGCATCTCCTCCTAAGCCTCAGCTCAGCTAAAGAGAAGCAAAAGAAGAGTGGAAGAAGGGAAGCCCTTATGTTCATGTGTTTTGATTAGCAGGTAATGATCTTTGATCTAATGCGCTGACTGGGAAAGTGCGGCTCCCATTGAAATCCGGTGGATGCTTGGCCGACCTGGAGCCAGTGTCACTTCTCGTTAGGGCCTGCGGCTCCATGACCTCCCCGTTGCCAGTCCCAGCCCCCTTCCTCACAGCATGAGCACCCTGCGTAATGATATCAATAGCAGCAGGGGTGCAATGAATACAAATCCGCGTGCAGAATGTTTGGACAAGAATTCGCTCCCAGCCCTCCCTCCTCCAGCCGCCCTGCTCACCACCGTTCAACCTCTATCCCCCACACAAAGGGCTAGGTTAGGCCGTAATGTGGATGGTTGATTTTCTACAAAAATAGGTGGCTACTGCAAAGAACAAAGGCCCAGTTATTTCCTATTAAACACACACAGTAGTCGCACAGTTCCGGCGATCAGCAGGAACACAGCTGGAGCAGAAGCACATGCTCTATCATTTTTTGCTCACAAATGATGTAAAAATGGCCCATTATGGCGAGGAACAAAGAGGATGGGCCCCATGTTCGAGCCAACCCCTCACTGATGCCCTGGTGACTCGGCCAGCCACTCTCCCAAGGCCTACTCCTTGATTAAATGCATAATCCACTACTCCCCATCCCCAATGATTTAGTGTGCCTTTAAATCAGCTTGCGCACACATAAAAACCTCAAATAAAAATCACCAAGAAAAACCATTGCACTCTAACTGTTCTATTAAAATGATACCCAGCCCAGCCTTTCTTCTCTGCAATAGCGTTTATTCCACATGAATGCGTATCTTCATTTTTTTTCATAGGTATGCATATAAAATATTTAAAGTTTAAAATGTCACCGTTGAAACATCAAATGCAGGAGTCTCTCATTAATCAGCATGGATTGAGGTTCTCTTTTAAGGTTATAACCCTTTGAAAGAGCAAAAATTACATTTTTGACCTTGAAGATGAGACAAACTCATAAACGTAAAATAATTTGCAGTTTAAAGGGGAAAGAGATATCGGTTACCTCAGCCAGCAGTGCTCTGGGTTGTCAGGGGGAGACCAAACCCAGGGCCGGAGCTTTTAGCCTCTTTTATGTGTCCTTTCGCATTGGTGTCAGTCTGTCAATAATTCACAAGGCCAGCAGGGTGGCATTTGGGTGAAATAAAAGCCCTGAAATTCGAGATTAGAATGTGATGACGGGCTTTGTTCCATGCCGGTGTCAGAGTGCTCATACGCTCAAAGGAGGGGAAGATGAATGTTTTTTCCCCGCTTTCCTTTATCACTGAGGGCTGAATTGTGCATCTTTTGCGAGTGTGTTTGTGCGTGGCAGGCGAGAAAACCCAGACTGTCTGCTGAGCTGTATCTGCGTCTCCAGCAGGGCAGCTGATTTGGTTTGTGAAGTATGTTAATAATCAAATGATCAACAAATAACAGATGTATTAGTTCATGCAGCTTGAAATGTCAAGGAGGCTAAAAGCGGAAATCTAATACAGAAAGCCCAGTTGCATTGTATTATTTTCTGTGACAAACCCTCCGGTCCAAATTACGTAGAGCCTCCTACAGTGAGTAATCTTTACAGAAAACGGCGCCAATATTTTGTAATTAAGCTGCAGTAAGACAACGAGCGCTGCCACAGATGGAAGTTGCAGAACTCGTATCACTTTTGTTTTTTGTTTTTTTCTCTCAGTGTGGAGGTGGATGGGGGAAGTTAAAAAAAAAATGCCCCGTGATTGAAAAAGAAAGTAATTTGCTGTCAGGAGTCACAGTGGAGAGGAGGGGGAAGAGAGGAGGGGAGGAGGAGGGGGAGGTGTGCAGGAGGAGGGGAGACAGGGAGGAAGATGTGCTGCAGAGAGAAGCCAATGGAGGCGATGGGGAGAGGCAGGCACGCTAGACTGTCAAATCTCAGCCGTTGAATATTTAATGGAGCCTGGAGTGTTTATTTAGTTAGCCTGTCGATTTTTACCGCTCTGTCAATAGCGGCTCCCATGTAGCCTGCTGATGATCTTTAGTGTCTCTTCCCCCAGGAGAGGCCAGGCACTAAATGCAATTATGGATTTTCCTGCACCGCAATGTGTTTGATATTTTTACTGATCTAATTTGCAATCTGGTAGTTTATTGTTTGGCATTTTAGTGGCGCTCAAGTGGCGAGGCAAATTTGATTTCCCCTCATAATTCTTTATAACTTCATTAATGCTGTTAGCACATTGGCACAGATCTTAAATAAGAATCATCCCATGGATGAATGCATTCCTCATTTTATTGTCTCCATGCCCCATTCTTTTTACTGATTCTGGTTCTAATTAAAAATCATCCTCGTGGTGTACTGTCTTTGTGAAATATGAAATCATAATCGAATTTGAATGGCTCCCTTCACAGAGTCTTGCGTATTCAACTGTATGCCCAGATTTGTTGTGGGCAGAAGAAAACAGAATCAAAACAGCTTTCTTTCAG-----TTTTTTTTTTTCTCAACAGAACAAACATGCATCAGCCAAACATACAAACATATGCACAGACGCACACGCGCAGGCACACACACGAACACACACAAAGGGTAATGGAGATGTAACTGGAAGAGTTCTCGCGGCATATGGATGCCATTTGCAAGCTGCACTGAGAATGTATAGGTCAGTCTTACCCTTTGGTATCTCTCTATCCATCTGTTTTCACATTACTTGCAAATTATAGTGTCCTCCAGACCCAAATGAACATAAATCAGGCCGGTGAAAGTGCAGAAGTTTTCCCATCTGTCATAAAACAATGATTTAAAGTACGGGTTGTCAAAATATGGCGCTGTGAATTCGCCCCGCTCCCCAGCAGTAGGAACACAAAGCACCATCTCATCGGAGTAATTTATGGCCTCTGAGGGAACAGAGGGTGATTAGGGCTTAGGCCACCAACAGCCAGAAAAACAGTAGAAGCTCCAATAAGGATGGCTGGAAAACCTAGACCAAATTTATCAAACAATTCAGTGAAATCTATTTCTGTTTGGAGAGCAGAGCGAGATATATAGCCTGTTTAGTATACTGGTACATCTCTGGAACATTTGGTCACACTGCATTTGTGAGTTTTGGAGATTCTACATTAAATAGTCGTAGCCCGGGACATGTGATGTATTGGTCA---------------CAGGAGCAAGCAGGGGCTTCGGGCACCCCCCGTGGACTCCACCGCCTGCAAAAGCACCTCTAATTGTTTCTCTTTGATCTTTTTCAGTATCGAGTGGGTCAACGCCTTCAATTCAGCCTCGGACCCTGCGTTGGACTTGGCCACCTTTGTCGCTTTGCCCATGCAGCAGCCCCCGGAGCCATGCGTCCCTCTATCCGCCTCCCCGTCGCCCTCCACGGGCGCACGGCTCCTCCAGAGTCGCCGGACGAGCCCCGATCGTTTGGTCCTAAACATGCGGGACGAAAAGAGGGTTTCCCGGCTAAAAAACGAGCATGGTGTCCGCAAATCATGAAGATTCCGGGATCCGAGTCCAGGCAATGACAAGCAGCCTGAGAAAATACGGTGGAAAAACTGGGAGCTGGATAAGCAGAGGAAATCTGTAGCATACGCCAGTCTCTGTTGCCTTCTCCTGCAGACTAGATGGCCGAAATGAGCAGTCAGGGGTTCACGGGACAGTTAGCTTCTCCTCCGGGGATCCACAACCATCACCTCCGGGCTGTTAAGACTACAGCACACCTCTACAGGGACAGGGGGAGCCTGCCACACACAGACCAACTCCAAAGCAGCATGCCCTGATTAGCCTCATGACATGCAAAAATGAGCAGCAAAAA-AGCTCACAACAACAGATATCATTATGACTGATACCTCCAGTAGCTTTTACCCTCCCAACTCCTTCTCCTTTTTAAAACCGCCCAGCTGATTTCGTCTCCTCTCTACCCCCTTTGTAGATAATTGGAACAATCCCACTGATGCCCAACTCTGCAGGGCCCTCCAGCCAATCAGGGGGTGGCAACCCAGCACTGCAGGTACAGCCAATTACACCTCAGCTTCTGACCAACGCTCAAGGCCAGATCATCGCCACGGTGATCGGCAATCAGATCCTGCCTGTCATCAACACCCAGGGAATCACGCTGTCACCAATCAAGCCTGGACAGCAGGTAACACATACACTCAAAAACACACAAAGGAAGACAG---CTTGTAGTGCAGATTATTACGTTCTTAAACTCCGAAAATGATCAAGAGCTGTTTTTAAAACTGTCGAATGAGCAACACCTAGTGGAGTCAGACCAGAGCCTTGTTTATTCATGAAAGCAAGATTCCAGCACTGCTAGCCAGGTTTGTTTTATGCTAAACGCCTCGTATTTTTTCCCGCTTCAACGCTCATAACGCTCATTTGCATCGTTAAGTATAAAATTTTAATTAGGAACACTGACAGGTCTGGCGCATGATCCACAGCCTTGCATCCATCACAGAAAAAAGGGAGCGAGAAAGACAGAAAGAGAGAGCGAGAGACACTTTCTTCCTCATCTCTCTCTACTTCCACGTCCGCCCCCCACCCCCTCCTCGATCTCCCCTCTCCTGACGCGAGCGCCGGACTTGAGCAGCAGGTGCCATATTACTGTGTACAGAAAAGCAATTAGGCAGCATATTGGATGAATGAGGAGTGCATTAATATTAGCAAGTGCATTTGTCAGTGGCGTTTGATGCGAGTCCTTTTCTTTTCTTTCTGCAACATTAAGATTGTGGCGCTCATAAATTCACTGCTTAAACCACCATCTGCTGCGCTGTCAGCCCACACCGAGGAGAGCGGAGAGGAGAGGGGAGCCATTTATTCCCTTCTGTCTCTCTCACTGGGGAAAGAGAGTGAAAGACAGATAGATAAGAAGAAAATGCATTCATTCCCTCCCTTTCTTTGCCTTTCTTTCTTTCGTTCTTTCTTTTTTTTTTTTTTCACCACCATCGACAATGCTGGAAATATAGATGCACAGATTTCATTTCACCATTGCTATGCGTGCCAGACTTTTATCCAAAGTAGCATCTGAATGTAAAAAGGTTTGTAGTAAATCCTTTTTTTTTTTCACAACAATTGCCACCAAACTAAACTATCTGTTCTACTTATTTCTAAAAAAGCATTGACCGTCAGGGCATAGCCAATATGGAGGTTAATCCATTCTAGTGTCTATACTATGGGGATGCTTATGGAAGCATATTTGCTTAGGGCAGCCATGCAAATTATTACTTACTGCCCTGTAAGCTGATAACACAAATTAGATACCCATTAAAGTTGAACAATGTATATAGAATGAGAAAAGATTGCAAGTGATACCTGAAGGGATGCTTAAGTCATATGGCACTAAAATATGCCTCATGCTTGCAAACTTCAAAAGTGAAGAGATGTTTATCCTTGGGATTGGAAGATGCATAATGGTAATCTCATATGCACAGAGGCAGCTGCCAGGTGGAGGATAGCACACTGCATGTTTATGAATAGAAATCATTACAGGGACTGGGGAGCATACCGGCATGGACCAGTGACACAGAACTTTTTTATCATCTACCCAGTGCACACTGCAGTACTTAAAAGTTGATGTATA-TTTTTTTCATACAGCGTCCCCTGATACTGATAGCCGCAGAAAAATTGGATGGAAGTACATGTTTTTGCGATTCAGCTGTACAGTAATGCCTTGATATAAGCACAATGCACTGTACATGACATCTTGTGAAACACTTTAATAAGAACAAGCGTTCAGAAAAAGACAAAGAGACATCCTACTCAGTCCTGGCTGCCTCCATCTCTGCCTGTTTATGATGAAGGGCTCTTTTTGGTGTGAGAGTGAAAGAGACAGACTGGGCTGGCTGTCATGTCATAAAGGATGCAGTCAGAGAGAGCAGACATGATTTCATGGCTAATGATTCCTGCACTAATATCAGTGTGGGCTGCAGAGGGGATAACCAAGTTGAGCTGTCTTAGCTCAAATGATTCAATTAGGCCAGCTGTCCCTATTTGTCATGGCTCAACTGGCTTCTAGATTACCTTTCCAGAGTGCATACGTGCCTCTGCATTGAACTTACCAGCTCAACAGTTTCACAG-AAAAAAAAAAGAACGAAAGAAAAG--------------------------------------------------AGTGTTTAAA-TTTTTGGCTCGCTGTCAGACGTTGTCCTTAACCACTGACGTGAGTCTTGAAATTCTATTGCAGACGTCGACTGCATATTTGCATTTTAGAAGTTCGTCTGTGTGCGGTAGAAAATCTAGAACAATTGTTGGCCTGTCACTTCAGCTTTATCTTAAAAAACTTACAAAGGTTTTCCTCCTTGCCATACACGGCTGCTTGGGTAATGCTGCCTCCTGTGTCTGCAGACGTATTTTTCTAAAGGTGTGTGTGGCACATCTGTGCAGCTATTGTTTATTCATGGAGTAAACCCTTTGAAATGTGTTAAGATACTTCCCACTCATTATAAAAATCCTGCCACCCATGGATTAGGACTTTGATGTCACCAATCCTGCTTCAAAGGCTTCTTTCACTGCTATTAATCACAGTTTAGCCTCTGAAGATATAGCCAGAGAAAACATTTGGACATCTTGTGCAGAAACTTTGAAATGTTCAGACTGTCTTGCATATGCTATGTTCATATCCTTTCCGCTGTGTGTGGGGCTGTTGGACTGCTGTGCACGCAGCTGCACTCTTGAGTCCATGGGATTCAGCTCAGATTTAGGCTCCTTCTGAACTGTCTTTTATACTGCTGTATGAACACTAACACATTAGTGCAATGTTCACTTTGTTTTCCGTTTTTCTCAAATAAGGAAAAAGAACATTACCCACAGAGTGTTTACTGCAACTTAGTGTTTAATAGTTTACTATCAATAAGAGAATCAGACAACCCAGGTGCAACACTAATATCCTCCCAGTATCCAAACATTTCCTTTAAAAGTAACTGGCACATTGGGGCCCATAAATTAGAACTGAATGCTGCTCAAGATGTCTGGCTTCCAATAAGACCGTACCCAGAGCAATAAACTTTGACATTGCTGCTTGAAAAATGCCTGCCCTTTTTCATTGTCAAGTGTTACAAATTGATGAAATGAGTTCATCGATGTTCCCTGGTCATTATCTCTCCAGTGGCACTTTGTTTTACAGACAGTGGGAAAAGGGACAGTGCAGATTAGAGGCCCAGGCACAGTTTATCAAACAAAATCTAATATCATCCATAAGAGAGGAATCTGGAAATCAATACTTCATTACTAAATTGTTAGTGGGGATGAAGAGTAATTGTGTGAGTTCAGAGATGTGTCTCGGCGGCCGGGGCATAGGAAGTTCAATGTCACCCGGGAAGTGATAAGTAAAGGCACTGATGGGAAGAAACATTTCTGTAATGGGGGGTGCTGTAGCAGGGCAGTGGCCTGAGCACAGAACAGACAATAGACACTGGTTTGCCATTGATTGGCTCAGCTATAAAGATGGAATGGTTTAAAGAGCCAGAGAGGGAAAGAGGGGGAGACAGAATGAGAGAGGAAAAAAAAGGCTTAGAGCGAGCACCACCTTCTGAA--AAAAAAAAAATTCACTAAAACACGTCGGCCACCACGTTCCTCTCTCTCTCCTCTTCTGTACCCGTCTCCTTCCTCGACCCAGGACCCCTGCAACGCTCTGCTCTCCTCTCACCATCTCATATCTCGCACACAAACACATACACACAAGAAACACACGCGGAAACACACATTTCCACTGCCACCCGCGTGCATTTATTTATTCGTTATATTTCCTAATTCAGTTTGACGAATGAGTGACAGCTTGACACTTCATTCGGCAAGATTAATAGAACGACACAATATTTACGTGGCAGAGACAGCCAATTATCCCACCATCTATCATCCAGATTATCTTTCTGATTGAAAACTACTCGTCCATGTAATCGGAATTATTTGGAATTAGAAGGGAATTTATGGCTTCTTGTGTCACTTTTCCTGGACGGTGGTAAATTAGAAATATTAGATACATAAAGAGAGTATAGGAAATGGGATAAATAGAGGCCTGGAATTAATGCCACACATTTCCTTTTTTATCTGTTTGCCAGTCTCTGTGCCTCTGAATGAACCCCATTTTCTGTCACCATTTTATAGGTTATCATCACATATTATTAACACATACTGGCGGCTGTACATTGTGGTGATGACGCTGTGTAATTCACACTTATATAAAAGGAGTTGTCACACTCTTTTGCCATGAACTCCAGCATTTTTGCTGAGAGAATGTAATGACGGTGTGAAATGAATGGAAAACGAGACAGTCTGATGATCATGCGCAGACTCATATTTTTAGAATATCCAGTCAGGGCGCAGCCTGTTAGGTGTCAAATAAAAGCACCTGTCTCCATGACAAAGTGCAGCCCATTCGCCTCAGCCCCAGCCACCATCTACTAGACCCTATCTAGCGCGTGTGTGTTTTTCTCCCACCAAACCTACTTTATACGCTGGACTTTGGAGGCCGTCTGTCCCTTTTATTTGCAGTTAATTTTTGCCGCCTTCACCGGGGCTCTTCACCATGAATCTTCATTTCGCTGCTGACACCGTTGAATGTGAATTCCTCATTTCCTGTCCTTTTATTTATATCTGTTGCCTGGTGATTTGATCATGCTGGGAATACAAGATTAGCAATTGCCTCGTCCTTGGTTTTGCCTCAAGGACATCTGCTACTGAAATGTTATTGTTTGTGCTTCTTAACCCTTTGCGTCCTAGCTTCTTTTTCACCTTACATTTTGCACTGTAGAGGCAACTCTCTCTCTCTGTGTGTCTCCTAAATGCATTTGTCCTTCACAGTTGTACCTGGGAACAGAGGCGACCTAACAAAATGACAATTCCTCCATTAAAAATCCTCCCATTTAGTGTGCCATTCCACAGCTAATTTTTTGATTTGTTTGTGCATTCATGTGTTTCTTTTTGCCCTTCTTGCCGGCCTCCTCGGCCGTGCCGCTGCCTCCACCAGTGCTGCCATTGTCGTTGTCCTCGTCCTCGCTGTGCTCGCTCTCTGCATAGTTCTTGGCTCCGCCCTCCAGCGTGCAGCTGCGTCGGGGCCTGGAGCTCTCACTTTCACGATCTCCCCGGTCCCCGTCCTGCCGACGGGACTTACCGGCCTCTCTTTTGTCCCGGTCCCTGTCTCTGTCCCTGTCCCGCTCTTTCTCCCGTTCCTTCTCTTTGTCGGCCGTCATGATCCGCCACGTGCCTTCCTCAGTCCTCTCACGGCTGGGCCTCCGTGAAAGGTAGACTGTGAGCCTGGGCTTCAGTCTTCTGAATTTACCAGTCAAATCCAGGGAAAATTTGGCCACACCAACAACCCCAGTGTTTCAGAAAAGCTGTGGAAGAGGAAAAAGAAGGACAATTAACATAAGCGTATGTCAA---TAACCATCATCTTTACAATACAGGAGCTGCATGTTCTCAGTTAAATTGCTGTTTTGTACTGTAGGAGATCTTTTGTGGGTGAGAAAAAAGCAAAGAAAGTCACAGTGGCGCGTTTCTTATCCAACGACCAGTCGCTGTTTGTCCGAGTCAAAATGTCCAAAGTGCTTTAACAAAGTGAAGACAGACCACAGCAAAAAGTTTACCATTCTATTTTTAACTCCCATATAGCAATTTCCTGGTTTTGTGGCGGCAGTGATCTGTCATGTGGCTGGGAGGTTGTGCTGTTTGCACTGATATCAATTAAAAGTGGATTAACGGGTACATAATGACCTTTAGCAGTAAATTGTGTGTAATGTTGCAAGGCAGGATACAGTATATTCCCCAGATGTCACACCAGGCCCCTGACGTATGATGGAGCAGATGTCTTAGCCAGTCCAAATGGCCCTCTAAGACACAAACACACACACAGACACGCGCGCACACACACACACTCATATACACACAGGCTCAGGCTGACACGCATGCATAAACATGTGTTCACACACATTCCAAATGGTGACACACACGTACATAAACACAAGGAGATGCAGAAATGCGCATGTCGTCTGTCTCACTTGCTCCAAATATTTAAATGCTTAATTTTAATGGTGACTTCCTTGAACTGTCAGGAAAGCTCCACCAACAGCTGGCTTGTGAAAAGGGGCCTTGGAGGTTGACTGGATCTTTAAATA-TTAATCATCAAATGTGCATCTTGCAAGAGATTGCAGTATCTTCTTTCACTTACAACTTTGATCGTCAGAAATGGCACAGTTCAAATATAGGTCAGTACAGGGCAATTAGCCTCAAAAAGGACACAAAGAGTAAAAACAATCATGAAATGCTTGGTTTCATAATAAAGTTTATTCTATATTACAAATAGTATTTTGTTCTTGACTGCAAAATAGGAATGCATTATATTTACATACACAGGTATACAATTAATTATAACAAAGTTAGAGAAGCTCGCCTTATATCCCCCAGGTTTCGTTTTTATCTCTCGATAAGATACTCTTTATCTTTCAAATATGATCTAGTAAAAGTCTTTTCTAGCATGTTTGTGTAACACCTGCTATAACACTGAGCTAGGAGGACATTTTTAGTTCCTACAAAACGTTTGAAGGTGGAAACTTTATCCGTGCTCTTTATCCGTGCAACACAAGTTGGCGACTAGCAGACAACCTTTGTTGCAGGGGAAGGGACGGGGCAGGAAGAAATGAAAGACAGGATGTAGCACTGGGGGGGCAGATTCACAATGACAGTTGAGGACTCTTAGCTTGTGTTGTTTATTAACACAGACGAAAGGGGGTAACTTTGAGCACAATAGGAGAAACATGCAGCCTCGGATGTCACATAATGCATGAGAATACTCCATGTTTTTCAAACAGTGACCCCTAAGATGTATGTCCTGGAATCTACGGGCAGCTTTTAAGATCAGAAAATATAAAAAAGGACATGGCAACTCCTAGAGAAGTCCGTCGTCACTTCAAATTCTGCTCTCTGTCCGCTTTAATAACCCAGACTATGAGATAAAGCATATTTTTTTTAAAGTGCCACTTTATTACAAAAGTATAAACTTGACTGACATTTCATGAATAGTAATCTTGATATAAAACATTACAATCTTTTGCACTTAGCACTTAATTACACGCTTTTGAGTACAAGACCCTGTAGTCTGAATAGCAAACACACAACATTAGCTGCCACATTTAACTTAGCAGGGCTTTCCAAGAACACACCGTAGCTTCATGGCTTCAAAAAACAAGAAACAGAATACACTGAAATTTTTACATTGCAGCTTGTTTGCAGTTTTGTGTCACAAGATAAGTCATTCCAAAACACAATTGAACATAATAGAAAAAGATAGATTTTCTTGACACTGATGATATATTTATTATTTCTTTCTCTTTTGTCATGTACATACACGTTGCATCAACATACAGTATAATTGAAATACCTTGTGGATGCCCAGAGGAAGGCGCTGGACAGACAGATGAGCAGATAGGTTTCCTCTGTCCTCTTCTCTCAGGCTGCCTCCTCTCTCGGCGTGCTGTGGAGAGTGACTGCTCACAGCCCGCCTGGCATATCTAATTAGAGCCAGGCTGTTGCCACTATCGGGCAGAGGATCTACCTCTCCAATCTCTCCTGACTCAATCTTCCCCATCTCTGATTTTCTTTTATATTTATGCTGGAATATTTAATTGTAGACAAAAGGTTACTCTGGGCTCTATTCATCGCACACAGGCAGAATAATCTCCTTTAAAAGGCTTGACATTTCAGGCTTTTCAAAAGGGGCTGAAAAAATTATATCCCCGCTTTTGTTAATCAATGAAGTAGAACTCCCCCGAACAAAAGAATTAAATTGCTTCGTTGGGTTAATAAAACACACAGAAATAGCAGCTTCCTGTGGGCTTTTGTGCCTGCCACTGGCTCCCCCCATATGCAACCAGCACTGTAATTCCATATGATTTGGGGGGCAAAACTCTCATTTCTCCACACAGTTGGCTTTTTAAATCCTATTGAATGAGCAATAGTCCTCAGCCAAGGCATTTTGCTACTCAGCAAAAGCTAATGTTGAGGAGTGGAACAGCGTTCACAATTACCATAATAAAGGTGAGCAGGGGGAGAATAAATTGTGGAAAGAGAAACTTCTGTGTGCATGACGAAAAATGTCCCCTATATGAATACAATACGTACTTAGTCCTGAAATCACAGAACAAATGCATCAAATAAATACTTTATTCACGTGGAGCTAATTTCACCCCTCCATTTTGATCACGTCATTCCCTCTGGAAAATTGCAATTAAGTTTGGAGAGATAAAACATGCCAACTACTCTGCATTTCAAGGCTTGATTGGCCTATCAGCTAGTCAGTATGCTGCCATGGTTTTCATCACTGTTAATTGATCCTTTCTTTAATTAATCTGGAAAGGAAAGCCCATATCTCTATCCTGTCTGATCGTCCCCTCTGTCTGTCATAACACAATAAAGGCCCTATCCTACTGCTAGTAACTCTGCCTTAGCTTCTCCCTCTGGCTCTCGGCCAAATGGACTATTTATGGTGCACCTATCTAACGACAAGCTTTCTTGATTACAAGACGAAGGAGGGGGAAAAAAATAAAACCTTGAATGAAAGCCTGCACTGAAAGTTTTCAGTTTGCTGATATAACAGTCAAGTGTGTCTATAAGTCTACTTAAAACGCTTAGGTATCAGTGGAGACAGCTGCGACACCCTCGTCTTATGATTCTGTCGAGACAGTACACTATCAAACCTTTCATACCGTTCCCAAGCTACATTTCCGGTGACAAAAGCTTTGCGAAAGCCTCCTGAAGGATTCATCTATATCCTAATATTTCCAATCCAATTTAACTGGAGCAGCCGGAGTGGTCTGAGCACTAGTTTACCAATCTTTGCTTTCCAAGACTCTGTGTGCTGAAGGCTTGAGGGGTTCAATCAATGGCGCTTTGATCTCGGCTGGAACCATAATTATTTAACATTGTTACAAGGATTTCTCTAATCCATCCTACCATTAAATCCCTTTTACACCCTCATCTTCTGCAGCCTAATCTGCATCTGGGTGCTCCGTTTGTGTCTCTCCCTCATTTCGGCTCGCCCCTCCTTCCTTGACGACACCCTGACTTTATAATGGACTTGGGTGCCGAGTTAGAAAATGCCTTGTTTACTGAGAGCAACCTGACTGAACTGTGCTCAAATGGACTGTTGCTGAGCAAGAATTTCTGAGTTTTTCTCTGCATTTGTACTGAAGTTTGAGGTAATGCACAGTAGGGGCCAAATGGTGACAGTTTTGTCTGTAAACATGTAGGAGCAACAGAGTCAGGGCCCCTGATGGATACAGAACTACTTGGGGGTGGGGGGATGTTGCTTATTTAGTCTGGGATGATGTGCACTGTCTCTGGCTCCAGAGGCTGCCCCTCTTCCTGTTTACCTGGGAGTCCTTTGGGGTGAGGTTGAGCTGAAAAGCCCAGTCGGAGCCAGTCAAAGGGAGCGTGGCGCAGTCTTGACCCTGGCGCTCCACTCATTGTGTAGTGCAGCGGTGTAATGAGGCCCTGTGTGGATATTGATATGACAGAACAAAAGGCCAAGGTGCAGTAAGGACAGCAATCCACACGTTTCACACCATTTGTTTTTCACACCGTATCCATCACATTAATGGGTCACCTTTCTGTGACAGCTCATGATTACCTGCTTACCCATGGAGAGAAAAGGGGGTGAGAAAGAGAGGGAGAGAGAAAGCCTGGTAGGTGCAGAGACAGAGAGATAGGCAGGAAGATAGGGAGCGAGGGTGCTCCGGTAGTGAGGGCGAAGGGTGAGTTGGGGTTGGAAGGGGGCTCAGGGAGCGGGGGGATGGGAACCTTGTGCCATTTTTTTATTCTTTCATGAAGATTGGCTCCAGCCCTGTCATCATCCCCACCGAGTGAATTTATGACAGGTCAGCTCTCCATGTAGTCAGCTGATGGATGGAGAACTCTTTGTTTTTTTTTTTTTTTTTTAAAGACAAGAGAGAAAACAACAGTAACAACTTTGTCCTCCTCTTCTTTCTTTTTCTCTCTCCCTCTCTCTCTTTCTTTCTTTGTCTGTGTTTGCAGGGCCTGTTCATCTTTCTGATATATGGGGTGTACAACACAGAGGTAAGTCTGCATTGTGTCTCAAGGCTGTCGGAGTGAATGAGAGAAATGACAAGTTTCTGATGGGCTCCTTGCTTAAAAGCTGTGTGGGTGGGGTGTGACAGTACGAGTGTGTATGTGTGTGAATGTGTGTCTGTGGAGGGGGTGAGGGATGGGAAGGAGGGGAGGGGACATCGTTTCCACGCGAGCATCCCACTGCCCTTCATGCTTGGACTAACTTATATGCATCCGAGTCCGACCATTTAACACTGACACGCTGCGGTTCTCAACCACTCATTCCTCACCCACATTGGCTAATATTTCACTGCCTCTTTAAGTTTTTAAACTCACGGCCCTCCATTTAGCATCCTGACAAAGCTGCTGGCCAGGGCTTTGCAGGCCCTAGGCAGTAACCACAGCAGGACAAAAAAAGAAAAACAATATGCAACCAACAATATGCAATGAAGGAGTAAGGGAATATCATACTGAGATGCTGCATTTATTAATGTCAGAGACACTCCGCCATTAATCATATTATAACGCCCCTGAGTGCGCGTGTGCTTGCACTAATGTGTGTATAGCCTGTGTGTGTGTGTGGATGTGTGTCTCTTCGCGAGTGTGTTTGAGCATATGCCTGTGTGTTTGTATGGGCCCTTGCATATGTGCACGCGTATGTGCGTACATGTGTGTGAGAGACAAGTGTGCGGCTCTCCACCAGCAATAATATCGCATACATTTTAAAGGACCGTCATTATCGCCGTGGGTTACCCTGCAGCCCCCCATCACAAACCCCACAAACCATTTTCATTCCAAACTCATTAATATGCAAACTTATTCAAATGAGATTGTAATTAAGCATCTACTGAGTGGGAACCCTTTTCATGATAATTTATGATAAACTCCTCGCCACCTTTGATTGAGATTGATTTTTGGCGCAGGCAAGCCGACCTGAATACAAAGCTACACCTGAGAGACCTGGAGGGAGAATAACACTTTTAAAACAGCAAACTTATTTCATGGCTGATTGTGCCACAATCATCTTGGAGGAGTAACAAAGATCTATTTGAATAATGCATTCCCACTGTGCTGGTGATGTGCTCAGCCTAAAAGAAAAAAG-AAAAAAAAACTGGGCATATCTGTTCTTGGCATCAAGGTGACAAAGTGATGTGTGTGAATGTGTGTATTTATTTGTACTCTTCTCTTGCTTCGCTCTCTCTCCGTTTCCTCACCCCCTCTCCGCCTCTCCATCCCCCCCACTCCATCTCTTCTGTCTCCCTCTCTGTCTTTTCTGTCTCCCTCTCTGTCTCTTCTGCCTCCCTCTCTGAGTAAGTGAGTTTCATCTGGGGTGCTTGCCGGGCAAAATCACCTCAGGGCGAACACTTTATTATCTGTAGTCAAAGCGTCACCACAAATACCATTCTACACACACAAGTGTCACTTTCCATTTGTCTGCACTCTGGCTGCATTAGCAGAGCCGAGCCAGCCCAGAGCCTCATCTCAAACGCACCCGGCAGAAGAAAACCAACAGCGTGGGAAAGCACTCGTCCTGCATTCCTGCCCCATTAACACCACTGGCAGCACCAGAGAAGACCTACTGCCTCTCAAGGGAATTAAAACATTATTATCAGCACTGGGCTTTGTGCAGAAATCTTATGAAATGGCAAAAAAGAGCAGAGTTTATGCAGACATCTTATTATGTTACGATTAGGGCAAGAAATCCTAGCGTGCACCAAAGAGGAATCAGACTCCATGGGAAGAAAAATGAAATATTATTAAGTATGATTATTCTAAGCAAGGCTCTGAGAAAACGTCTGTGTTATAATCCAGGGATTTGAATAATCAGGTTGAAGATAATGGGCTGGGCTGGCCTGGGCGTAAATAGAGAGCATCCACTCATCCTCCCAGTGCTGAACTTAATGAACTTTTAATTGATGCGGTTTTGCAAGTCCTTTTGTCATGCAACAGAAACAAGCCTCTCTGCTGATGGGCCTGTTTTCCCGACTGGCTTCAGATTGGTTTACAGCAGGCCCTAAGTACCATGTAGTTAGTTTCATGTGTCATATAAAATCTGCCCAGGCACAACGACGCCTGCAACTAAAACCTTAAGTGCATCCACAGGAATCACTCACCGGCTTTGCACTTCCGTCTTAAGGAAGGAGGAGAAATTCAATCACTGCCGGCTTGACACACCGAAGATGAGGCACGTGTTCCTGCTTTTAGTTGTTTCGAAGAACACTCTGGCAAGGCAAGCTGGGATTTCTGTATGTCTGAATAACATCCCTGATATGACCAGATCCTGAGTCACTCAATATGTCAGGCCGTGTTTTTCCCAGCCCACGAATTGTGATGCATAGATAGAGATATACCCCTGTGAGCCAGGTCATCTTTATTCAATGATTTGCTTATTGTAACACACACACAGAGACACACACAAACACACACAGACACACACACACAGGTGGAGCCTCAGGGACCCGGACGACAGAACGGACGTCTCGACAAGAGTGTTTTCCCGCACCCTCGGGACACCAAAAGTCTGGTGGTGGTGGGGGTGTGGAGGGCTGTTTTATTTTTATTTTGAGTGTTTAATGTATTAAAAGGGGCCGGGGTAATGAATTATAATCTTTAATGCAGAAACCGATCGATACCACCCAGAGAATAAATCAGCTTTTACTGAGAGCGTCAAAGCCCCTTAATACACTAGGGGAGAGAAAGGGAGTGCATGGGGAGGAGGAGGAGGGAGGGAGGAAGGAAGGGAGGAGGGGAGCAGCAGGGACAAACTGCGAGCAGGAAGGATCCCGAATGAAGC--------AGAGAGAGAGAGGTGAGGATGATGAAATAAAGGAGAAGGGGAAGTAAGAGGTAAAAAAAGAAGGGATGGAGGGATGGATGCAGTCAGACGGGGGGAAGTTATAGATGAACAGACTCACCTTTGGGGTAACCTCATTGAGACTGTATACAATATGGCTGATTTAGTGAAGTTTGGGCAGTTAGTCACTTGACATGAATAGCCCTAAGAGGTTAATTTACCTGTCACATTTTACGTGTAAAGTCAATCACATTTGTTCCTACTGCACATACTGCCTGTACTGTAGTAGAAAGCTATTTAGCAGGGGATGTTGCGCTGTATGAGGGTGATAGGAGTAATCAAGGAGAGGAGGGGGCTTCTCCATAGGAAGTTCCTGCAAACAGAGTGCACCCACTTTTTAAACCCCATTTGTCTTGTTAATGCTCCCCTCTGATTACCTGATTGCACTGGATGACTGTGGAGAAATCTGATTGCGTAAAATTATATAGAGCAAACTTTTGATTGGGGAGGGATCTGGCGAGCTTGCTGCCACCATTGACAGGCTTTGTGAAATTTGGCCTCGCTGATTTGAAATCAGCTAAGTGTCACGTCCCGTAATTGTAATCAGAACTTAATTTTTTATCCTTGTTCTCTTTCAGAGCACAACTTTTCTCACGCAAACTTTTAAAGCTTGAACAATACTGCAGCCATGTTCCACATACAATAAGGAAAAATACAAAGCGCTCTTTCACTGAGATATAATCCACATCTATATGGCTCAGTGACAGAGCATGTGCAGTGTGTATTTTTCATCACGTTAGATACAGTTGCAACTTTGGGAGTTGACACAGTGGGCACCAAAGTTTACTTTTAA----AAATAAATAAATAAATAAAGACAGAAAGAGGAGAACGAGAAGGAACGGAGAGGAGTAGAGTCTGGGATACAAGCACAAGCGCCATGGCAACACATAGAAAGAGGAAGAAAAGAGTTACCCATAAGTAGCCGCCGTTTCACCCGCTTGTCCACATCAGCTACTGACGTGGCATTGAACTCAGAGCTCTCAATTGCAGCCTCATCTTTCTCTAAAACACAAGTGACAAGGGGACAAACAGTGAGCAGCAGGTTAATGAGAAGCCCAAATGACCAGACCTTCAGCCCCTCTTGGCGTTTGAGCAAAAAACCAAAGCCAAGAAGCAAGAAGCGATGAAGAAGTGCCAAAATCCCTGTTAGAGTGTTAATCCCCAAACAAATGATAAATCCCCCAAAGCAAATCAAAAGAACAAAACAAAATAAAATAAATGAAATGATCAGTATCAGTGTTTAGCTTACAAAATGAAGCGGTAGGTAGGTAGGTAGGCAAATAGGTAGGGAAGGGGAGAAGAGAAGGTTCAAGGCTTACATATGAAGAGTTTTTAAAACGAGACAGGTCAAACTTAGGAGAACATCTGCACAGCTTGCCAATTTTGAGGCTAATAACCAGATAAAACTGGACTTATGGGATGTGGTGGAGTCCAGTCGGAGTGGCGAAAGTATACTGCATTTCATACAAATTGTTTGGATACACGAAGTCAAGGCTTACCCAAGTCTGGCTTTAGCTCAGTAGGCAAGCTTAATTTCCGTGACATCTTTGCTGGAAAAAAGAGAACATCCCTCTTTACAAACACACGTCTAAGCTAACACACGATGCCATGCAAAGCTAGATCACTAGCATTGGACTGGGATTGTGCACAAAGCCAAAGTACACAAAACAACAAAAAGGCTGTGGAACAAGTGGCAGGGGATTGTTTTATTGGCTATAGGAGCCAAAATGCGTTACACAGAAGAAGACGCGGCATAAGGAGTCAGAGACAACTCTGTATATCACAGAGGCATGCTGTGAAGGACAAAACAAAAGAGGTGACCTCTAGTTGCACAAGCCCTGAAAGAGAGGTCTGGTAAGACATATCAAAACTGCCATTCAGGTCCTTCATGCCAAAGGAGCATGCATCAAGATTTTCATTGTAAAAATCCATCTGTTTATCTATGCACACCTCTATGCATGTGTCTACGTGGTTGTGTGTCTGTCTGGTTGAGGTGTGAAGCTGCATCACCAGCACCAAAGTGAACTGCAGATAACCTCATGACGTGGCACAGACATAGTATTCATGCCTATATAAAATTCACGGCGGCCGCATGTATCTGGTGGTGGTCTGAGCCGCTGATAAGGCTTTGCACACTATCTGCCTTCAGTCTAGATGAAGGATGAGCTTCTCAGCCATAGACGTTGTCCATCCTGCTGATGCTCCCTCGTCTCATCGTAAACTCTTGTGCACCCTCTGGTGCTTGCTAGTCTCCCAAACTTCTTTGTGTAGCCTGCTTTGCAGATTGTCTTCCTTGTCTGTGTGGTTGCTCATTATTCAGAGACAGACGGATCTCAGGTCATCTGCAGCTGCAGCAAAGAAGAAGCAGGAAAGATGGCGATCATCCATTAGACCGACCGGGCGCACGCATGAAATACGAGGACAACTTTTGGGAGGATCGCTTGAGGAGAAGATTGTACCAGTGAGTTTTTTTCCCCTCCTGCTTCTCGCACTATATTTCCAGTTTCGTCAAGGTTTTCGGCTGGGCTTTCAAGGTCTGCGAGAACGTCGCTATGGTAGATCATGGGATATAATGTGGA--------------------------------------------------------------------AGAGTTATCCTGCACCGCTCCCAAACCTCATCCAGTTTTGTTCTTTTCTTTTCTTCTATTCGTTTTGTTTTACGTATCCTGTTTTGTTTTGTTTTATTATTTTTTTTCTTTTCTTTTCCTGTTGTTGTTGTTGTCGTTGCGTTTGTGTTTGTTTCGGGTGTGGGCTGTGTGTGTGTGT--------GCGCGCGTGCGTGTGTCTGTCTGTGTGTGTGTATTCTCTCCAGCTGCCTCCGTTGATTACGGTTCCTTTGCAGACAGATGCAGCACCTGGCTAGAGCTGCTTAGGCTGAAAGCTCACACCATAAGACGAGGATCAGTTAAGACAAGTAGGAGGACACAGTCTCTAGCACACTCTGGTGATCATACCCACAAATACAGAACACAGTCTCACAAAGCAATCACACATGCTCACGTACACGCACACACCCCTCCATGCATGCCGCTGGGGGGCGGAGCATTGGAAATCAAGCACTGGCTTTTTTTTTTAATCTAGAGTGTGAAAGTTGAAGCCCCGCCCCTCAGAGGGATCCACAATGCTAGGGGGGCATCACCCTCTCTCCCACCATGCCCACCTCCACCCTGGGGAGCTGGGCAACGACCCCGGAGTGGCACTCACTCCATTTGGACCAGAGCACATGGCACAGACAAATGCTCTCAAACTTAGCCCATCTCAGCACATTCAGAGCCATCCCGAAGCCCAGACCGCGGCATCTTTCACTTCTGCTCAGACCACAGTTGGTTTCCCCGTGGCTCACCCCCACTCAGGCTACTCAAGCAGCAGGGACTTCATCCTCAGGAGAGAACTCTCAGCCTCTGCTATGCATGCACTTGGCGACCAGCATAGTTCCGCCTCCTCCCCTCATCACCATGGCATGTTCATCTCCCCAACAGGTGCTTATGGGCACACGGAAAGTGGGGCCCATTCACTTTTCACTGGACTTCACGACCAGGCGTCCCCAGGTGCCCACCACCACCATGCCCTCAATGGGCAGATGCGCCTGGGTATACCGGGGGACATCTACGGCAGGCCAGAGCACTTCGGGCACAGGCCAGAGCACTATGGACCGTCTTCTCTCCACAGCTACAACTCCATGAACCTCAATGTGAACATCGCTTCTGCTCCTCACGGAGCCGCGGGGGCGTTTTTAAGATACATGCGGCAGCCCATAAAGCAAGAGCTAATCTGGTCACTTCGTATCCCATTTGTGAAAGTTAAGACAGGAAATCTAAACCCAGTTTCACTTCAACAGAAAAGGGGGAGATCTCCCTCCGAGGAACTCGACTAGACTCCTCCTGTTCGTGATCACAGTGGCCAGCGAGCTCTGCTTCAGCTCTGAGGGACTCCTGCTCTATGGTAATCATATCCTATTTGAATAATGAGGCAATACCGCCACTCCTGCTGCCCATTCTCCCTGCATCCTTGACTGGAGTCTTTGATAGACACTAATTCTAGCTCCATCTATAAAGCTCCTCTCATGCATTTTTAATAGAATCTATTACTTTAGGATTAAATTATAAAAGACTGTCCTCCTTAAATTTTTAATAGTTTGCATAATTGGTATCAGGGCCTGAATGCAAACCATAAAAACCCAGTTTGTACAGGACTGAGCTGCAGAACGAGTCCGGTACAACCACACAACACTGTTGCACATAAACGACACCAGTGGCAATATGACTCTATCACATACAAGCACACATCTGCACAAGCTCACGCACGCACATACGAGCTCGGCCATTATAGCTTTGGTTTCACTGTCATGGGGAATAAGGTGCTGTGAGCTCTGAATGAAGGGGACAATAAGGTCAGGGAGCATGAGCCTTCAGACCCCTCTTGGTACTCGTCCACCTGATGGGAACACGGAGACTTGGCTGTTCTCCCCCTCATCAATACAGCAGGGCTCTTTGTCAGTAATTTGCAATAAGTGTCCGCGCCACATCTTAAGGGACCTGGAAATCATTACTGGCTGAGGCCCTACTCTGCTACTAATTGGATGCGTTGGGCCTTATCAACTGAGGATTTTCCGAGACCTTTGACAGATACCAATTCGAAAATCATTGTTCAGTTGTCAATTTAAGAGACCGTTAAAAGAGCTTATTTTAATTTTAATTGGAACTTCCTCCTGCCTTCACAGTGAGCTGCGAGGATTAAAAATGAGCTCAGGGCATGTGTGCACATATGTGTGTGTGTGCGCGTTCATACTCCCCTAGAAGAAGAGGGAAACTGTGCAGGTTAAATTGACGGGTAACAGTTCTGACCAGCGTACGAATGAAGACAGCATGCATGCACATTTAGTTTACAAGAATTTCACAGCTTTCCTGGGACTTCATCATCAACATCAAATAAGTCGGAATCTGAGCTGCAAAGCTCCCAATTGGTAAAGTGGGCTGTTGTGATTGATTTGTGGATTTGCTCCCTCTTTTTTTCTCTCCATTTAAGTGAAATAATGTATGGAAGCAATCTGGCGACAGACATTTTGGAAAATCTATTTGAAATCATTTCAGTTGAAGCCATGGCAGTTTGTCTTCTTAGCGGAGAGGAGCAAAGTATAATTGTCTGCAGTCTAGTAAAACACAGTATAACTGCCATCACACTTGACTGAGCTTATAGCCAGCTAGTCCCATGGCCTCTAGAAGATAGAGCAGTTAATGTTCCCTTTTATTTTAGAGGATATGTCACTTGTATCGCAGATTTATACCATGATACAGCAATTTTGTCCAAACAGATGGATAATGGTGTCACCAGCAAAAAGCCCTGTTTTTATTGAGTTTAGAGCATATTGTTTAGATAGGCGACTGTGTTGAACAGCTCCGCCAGCTCTTTCTCCCTTTATCTCTCTAATCTTGCCAGTATTAGATTTGATCATTTTTGTTTGAAGGAGGAAAATGTGGCTGTAATGGTTTCCTAATAGCAAACACAGGGGATACAAATCCAGGGACCCTGTTCTGTAGTGCTTCCATAAGCACCACTGATTTATAGAGGTCTTTATGACAGAAAGGAAAATGATCTGCTGCAGGTATAAATCAGGTGAGTTAACTACAAATAAGAGTTTATTTAATTTTGAGCCAACAAAGAAATGCACAAAGCTTGCAGCACAACTAAAGTAAATAATAAAAACTTCTTCCCTAAACTTCCTTTCAAGTTATCCTCACCACTTTTAAACTTTTAAAGTGCAATGATACCCAAAAATATGATTTGCCATAAAGAGCATGAATATTTGTGATGTAGCCAGTGGTAAAAAATCCTTTTGGGGATTTCGATATCTAAAAGAGAGAGGTTTATACATTAGCGCTGTAGTTGCAAAACACTGTTGATATTCAAATGATTATTGTGCAAAATCTGGGATAAGCTTCTGTGTGAGAGCTCTTCTAAGTGCCTACAACTATTGCTAATTCCCCTCACCATTGTGGGCCGAACAAAGGCCTTAATCCCATTTCACTTTTGCAGAAGGCTGGGGCTATTTTCCCTCTCATAAACCAACAACACTCCCCCAAGCCAGAGCTGAGAGGTTCTGAGAAAGGGGCCAGTGTGTGTATACTTCAAGGCTTTTTTGTCCAACTTGGCTAGTGCTCTGCATAAACTTTTAAGTGGTCCCAGTAGGCCTCAAACACCTTTTGGCAGAAAAAATAAGCTACCACAAACTGTAAAAAGGAAACCAAACACTCTCTTAACCTGGACAATACAAAAGAAAGTGAATATGTTTCATTTCCTCTCTCTGTCTCCATCTCCTGCTCTTTTACAGGACGGGTGTCTTTTAGCAGCTCACATCACAGAACCCTACAAACGGCAATTAAAACGGATGTGCAACACTGGCTCTGTATAGGGAGAGAGAGCGGAGAGAGAGAAAGAAAAGAGAAATGAGAGGGGACATGAGCGAGGGAGGCCAAAAGAAAGGAAGAAAGAAAGAAAGTGAGAAAGTATGCGAGGGAAAATGTACAGCACCACCTCTCCTTCAAAACCAGGACTGATACTGTGTCTATTGATCTTTATAACAATAGCAGCAAGCTGTAAAATGTTTGATGGTTTTGTACAGATCTTAGTCCCCCTCATTCATAATTACTGCTACACATGTAGAACCAAGGGCAACTTCAGAAGGGGCGCTGTTTGAAAAGCTGCTGCCAGACTGTAGGGATGATGGGAAATCTCAGCGGGGCCTCACGGTAGCTCCAAGCCCTAAGGCTATCATTCCTCCTGCCGAACACCTGCAGCAACTTAAGTTTTACAAAGATCAAATTATGGAGCTGATTTTAAATAAGAAATGAGACCAACCTCGTCCCTTTACTCACAAAGTTACTCTGCTTTATTTTGATTTCTGACTTTGATGCTGTGGCTTTCTGAGAAAAGTCAGCCAAATTGATCACGATATTTATTTTACCTATGAGCCTTACCATTGGCAAAGTTTGTCAAGGAAATAACCTAGTCTCCACGTGTTTGTTTGTGACAGCCGAGACGTGAGTGGTGGAGACATAAATCAAGTCAGATTTATTTTTCCTCTCAACTTGGAACATAGTTCTCTTCCCTGTAGAATTCAGAACTGATCATTAACCTTTCCTTTAGTTCCTTCCCTTGCCTGGTCACATTTCCTCTCTATTTGGTTCCTGGCCCCATATGCCACTTTCCTATTTCCTGCCTGCAGACAGCAGGGAGTAGCTCTATTATCACCTTCCTAGAGCTGTCTTTGAATGTGAGAGGCAATTCCATTTCACTCAGCCGTGGGGAGGGGTAGGAGGAGGAGGGAAAAAAGCACACCATAGAGCACACAGAAATTGGTTTAGGTTTACTTCTTATAGTCGAATGTACGGCTACTTTTGCTGTTTGGCTCCCAGATTTTAGGATTATAGAGACTGCCGCCAATGTGCAGGTTTTTGTGGCATAGTTTGAAATCAGAGCAAAGGTTAAGTGCAGTGTATCATGTCTGGTTGTTGTGTGAACACTTTATCCTCAGCTCCATTTAGAAGTCACCTTTTGAAATATTTTTTGAAATCTAAACAAAAACAAAGAGTATAAAATCACTCTGGGTATCTTTCACAAATAATTCTCCAGACTCATATCTGCTCTTTGTTTTATACACTATGTAATAATCACGGATCAGAGCTCTGGCCATACATTCATTCATCCATCCCTCTGGTCATGGCCAACACGATACTGTTCTATACTGTGCTCTGCTTCTTCGATGCCTTGGCAGCAAATTAAGTTAAAGCCTGCGTGGAAAAAAGAAGCCCTTAAATGTTGCCATATGCAGGATTGCATGGGAACTTCCTGAGGAACACATGTTGTTCTGGGTCTCTCGGAGAGGTGTTGAGTCTGTGTAGTCTATAGAGTGCGACTCAGTATGGTGGACCACTCAACGCCGGCAACAGAAAACAACCATTTACGGTGTACCATAATATTTTGGGGAAAATGTCACATTTAAGACCGGTCAATTCTGAACAGGTCAGCGGTTGTTGTATACGTTGTGCCATGTTACACGGGGACAGTCAGCTCCAACTAAACGCTGAATGTCAAAGTGCTCACATGTTTGCGCTTGATACTTTTGTGCACTATATCTCTTCCTTTTTGTTCACACAGAATAGCTGCTTTGCTGGCACATTCTGAATTCTCACAGTTTGTTAATGTGCTCCGAGCCTCACGGTAAGACAGAATTGGGCATTGTCGCCAAGCAGAGTAGAGCAGAGCTAGCCCCCATTCTGTTGATCTGAGCAGGATCCCGGAGAAAACAAAACTGCATTGTTCCCCGCAGATGGAAGCCAGTGTCTCCTGGGTAACAGCATTAATCTCCCCTTTTCTCCTGCTTCCTCTCTTGTCGGGGCCATAATCGGTGGGCTCCTTTCAGCAGCCGAGCCAGCCTCAAAGCCCAGGCTCCTAACTAGCCTCCTAATTAGCTGCAATTACAATGAAGACAACATGATGAGATAATAGAAATTTGCAAAATAATGACATACCACGGGAAAATATTCCTCCTCCCCAAGCACCATTTTTTTCCCTCCGGGAGCGGCACAATGGAGAGCCGGGGCCCTTTTCTGAAAGCGGGGAGCTCAGAAAAAATGGTGGCGCATTATGTGGCATAGAACCCTATTGTCTGCCTTCTGGTTGCTTCAATCAACAGGCCATTGTCTGGCTGCTTAAATCAAAATGACTCAAATACGGGCTCCGTAATGATGCCCTCTCAGCAGCGCATACTGAACACAGAGACAGATTGAGGGAGAGAGGAGAGGAAGAGGAGGAAGAAACGGGAGAGCAGAGGAGGAGGAGGAAGGAGAAAGGAAAAAAAAATTAAAGTTAAAAACTTCACTTCTGGCATTCCTCGGCCACCTTCCGAGGCGCAGACCGGCTTCCATGCCGCAGACTGCAGCTCCTCTCCGGGAAACGCTTCTTTCGGGCGACGGAACGCGGCGTGGAAACCCAAACGCACCGAGGGGTTCGGCTCTCAGCGAGCCTCCCCTGAAGTCGGAGATGCACACATGAGGTCTGTCTGCCTGGGTGGTCTCTCTACTTTAGTGAGCTGTTGCTAAGCAGCTAATAATAGTCGTGTTTGCTGAGTAATTTTTGCCCTTCTGGAACCAATCAGATGCGAGAAAGTCCTGCGATCTGACAGCCCCAGAGGCGGGATCTCCAGTCTTTTTTTTCCTCCTTTCACCCCTCCTCCTTCTCTGCCTCCAAATGGAGAGAGGTCTTTTTCTCCTCTTCTATTGAATCTCAGAGTTGGCCGTGACGCGCGGCCCAGGGGAAGACCACATAGATCTCACCAGAATGCTACGACCATCGAGGTTTCTCACCCGACGACTCGTGTATGGGAATCACTCCGTGCGCCTCGCTTTTTGAGAGAAAAAAGATTAATTAATACATGTAAATTATGCAAATTATGCCCATGCAAATATTTTATGAAGACAATTAAGGGATCCATTAATTACAGTCTTTTTTGCTTCAGTGACATTCATTCATTTAATTTTAATTTCACTTTAACTGTTTTGATGTTTAATCTTGCAACAAAGAACTTTATCTCTGTGCACAGGGTCGTGTAAACTTGCCGAACACATCGAGTGGGGAAGCGGCAGGGAACCGGAGGAGATACTGGGGGAAGATATTCGCATGTGCACCGTTGCCAGGCAGTACTGGCGAGGTACAGTCCCAGTAGCTTGCCTGCCTGTGAAAAGAGCCACGTTCCCTCTTGGACCCGATTCAAAACACTGTAAAAGCAATTAATAAACACAGACTGTGTTAATATCGCAGAATTAGAGAAGTGTGACAAAAGACAAATAGAAATAATTAGTTCTCTAAAATTATGCCCTCATTATTTTTTTTCCCTCTCCCTCTCTTTCTCTCTCTCCATTCGCCTGCCTGACTTTGGAGTTGAGAATATACCCACACATTTCTCTCGGCTTTCATGCGAGTGATAGGCTTGTTTTTTCCCCTTCTGCTTGTGTAATTTATCAACATCATTTTTTGCCATTTGAATAATTGAATACAGCATACGCTGTGTATTGGAGGCAAACTGTGATCAGTGTCATTTATGACTAGAGTGTCTGACTTTGCTCTGGACATATTGCTTAGACAGAAGGATGGAGCAGCAAAGGAAGAAGGGATAATTAGACGAGTGCAGATGGGTAAAAAACTAAAACAGTCACAACCTGCTGTGTTCTCCATGTGCCTGTTGTGTGTTTTCTTGCGGGTTGCCAGGCTCTGCGTACTGTATGCATTTTGTTGTTTCCTCCCGTCCAGGTCGCCAGCCATGGGGAACCTCATTAAGGTCCTTGGCAAGGATTTAGAGAACTGTCCACATTTTTTCCTGGACTTTGAAAGTAAGTGAGCGCCAGGGTGTGTGCACGTGTCTGTGTGCTTGAATTGTGAGTGCATGTGTGTGGAGCCGAGGTGTGCAGTGGGAGGTCGGCGCATGGGGTCAGGGGAGGCGTGTTTGGAGGCGAGCTGCTGAGCTGTTGATGGTGTGATGGAGTGTTGTTGAGGGTGTGGTTTGTCATTATCAGGAACTCTTTAGTCCCACTCTCAGCCCGATCATGTTCTACATACGGATGTACGTTGCAAAGACAAATGCAGTGATGCAAAGAAAGGTCGGCTTTCCTTGTCAGTGCTGATCAAACTGCACTCTGATGCTGCCCCATCTTTATCTCCATCTCTAGCCAGTGGCATCTGTTCCAACCTGCCAGACAAGAGAAAGATAGAGAGAGGGAGGGATAGAGAGAACTTAATTTCTAGCAAATTAATTTCCCATCCACGCCTCCAGAGCTTACTAGCTCGTTCGCTAGCTGCTGCGGCCGCTGCTGCGTGTGTCTGCTGAGTCGGAGCCTCATGCATAATGCATCAGGTTTAATTGCAAACCCAGAAACTAATGACTTTGGACTGGTTAACAGCAGGGGAGCCATACATCTCGAGCAAACTGAATGAAAAATCAGCTCAGAGGAGAGAAAAAAAGGAGCCTAGCCCCTAATTGATGAATAATTGAAGCGGCGAGCTACAGGGCATAATTGTGACATTTTGTTTCAATCAATTTCCAAGTGGTGTGGGCGAAAGTGCACTTAAAGGGAAAAGGCAGTGACAATGAATGAGAAAGAAAGAGAGAGATAGAGCGAGCGGATGGTGGTGGAAATGGACGTTGTGTCTTCAGTCATCGCAGTGACATTTTCTGGGGCAAAAGACTGGACTCGACAGAATGACTTTTCTCTCTATCTCGCTCTCACTTTGTAGGTTTTCTGTCAAACTCCTGTAATGCCATTGTCTATCATTCATTTTGGAAATCAGGAGAGCAGTAAAATGTGAAAGTATATCTTTCAAAGCTGTCCCTTGCTGTGGGCAAAGACGAACTCCCGACTTTAAAACTTTTAAAAGTTAGACAGGTTCTTTGAAGAAGAGTCAAAGGAGCAATTTAAAGAGACCTGGAGTGGTGCGTACCACAGACTGCTATGGCGTCTCTGCACTGTGTGTGTATCAAACTGCCAGCCAGACATGTGCAAACACACACACACATACACACTCCAATAGTTGCTTCTGTACCTGTCTTTGCTTTTTTCCCTTTTTTATTTCAGCAGGGTGAATTTTTATCTAAATGCAAAGCAGGTGATAGGTGCTCCAGTTTCCTCTAGAAGTAGCTCCCTTGTCTGGGCTCTCTTCCTGATAAGAGTCCTACTTTGCCTGACATAAAAGAGCCCGGTATCATTTCCCCTGCCTCCCCAACAACCCCCAGCTCGCTGCCCTCGCCCTTCCCCGAGCTTCACAAAGCTGCCTCTATTTGCTCCCAATTCAGGGCCCAATTGCAGATAAAGTTACAGCAAATTTGTTTGGAGGAAGAGCTGCTGAGGCCTGCGATCCCTGGGGCAATAACAGCCTTGTCTTGCAGGGGCCGTGGGGAGAGCTGGCAGCAGCAGGAGA-------------------TCTCCTTCTCTCTTTCTTCCTCACTGTTGTTTCCTCACTCTCCACTTTCTTCACCTCTTTCAGTTCCTCCTTACCTCTGTTCATCCCTCCATCCACATCCCTTATTCCCTTTCCTCTTTCTCCCTCTCTCGCTCTCTTTCGCTTTTCCTGGGGTATTTTTTTAAACAATGTGTCCTTCATGTACGGTTGGTTACGGGGCGTACAGAAGGACATCATTAGCGCTGGTGGTTAAGCTGTAATTTACACCATTACCGAGGTAGGGGCCATTTTTATTGCCTAGTAAATTTCAGCTCTGAAATATTTAGACCATATGGCTCAATTTGTGTAATAACCTTAATTTCCAAGCACCCTTCAGCTCCCTTCAGCGCCGGCTGTTGTTGGCGGATGGCAGAGTGGTGCGTGTACACGTTCGTATGTGTGCCCGATCTGGATTTGGAGCACATTTACACACAAACACACACATGCAAACAAGTACGCAGAAACATAGACATGGCAAAAATGTTACTGCATACGCTAAACATAACCTTTTACACAGTCTCTTCTGCATGCCCACACCGATTCCTTTATTCACACACACAGAAACACACGCACGCACACGTATGTATGCATGGCGGTAGCAGATTAATAGGGTGTCAGCTTCTGTTTGGGTGAGGGAGCGTCAGGCGTCGTCAGAATATTATTAATAGCATGAATGAGGCATTATTTCACAGCATTTGTATGCATGATTGAAAAAAATCTAAGAGGTTTCAAGCATGGGAGGAATTTTTACATTTGGGAGGGAGGATGCAATCAGTAGCTTGGGACTTGCAGAGGCCTCCTCGGGTGACAAATTGAAAGTGTCTCGGTCTAGTTTATAGCCCTGATCAGGTCAAACGAAAAATATTGGAGGTCTGGGTGAGGAGACAGGCCCGCCTGGTGCAGATAAATGGACTGATCATTTCTTATTGAGAAACAATTCCTAAAAGGTAGTTTACTGTGTGACTGGGGAAGCGGCGAGCGGAGAGCAGAACACGCACCCACTGCTCCCTCCCTGACCCTTCCTCCACTGCCGGAATTAAATGGATAGAGAGAACGCGTGTTTCTGATGGCACTCCTCCGCCAGAGAGACACTCCATTTGTTATGAAGTAGGGGTTCTGATGAAGTGTAGGGAGCTCCTTTTTCTTTTTTCCCCCTTTTTTCATCCTTCCTTTCTCAGGCACTACAAGGCCGGCCTTCAGTCTGCTTCACATGAAATGGATGGAAGGAGCCGATTGAATTTTACACTCCCCTGGTCATGATTAATGTGTTTGGTGAGGACTGTCTATGAAAAACTGGCTTTGCTGCCTGGGTGGGCCTCTCCCTTCTGAACAGACAGCATGGGCTTCTTCTCAGCCTTGTCAGCCTCTCCGTCTGTGCTGGTCTCCTTGTTGAGGGCCCCTTTGGGACTTCCCAGCAGAGCATCCTTCCTGTTGGCCAGCTCAGCGCGGGCCTGCTGCTGCTGCTGCTGGAGGCTTTCCTCAGGACCCCTGGGGGAATGCTCGGTGCCGTCGCCTTCCCTGTGAAGTTTGCTGCCGTGCCCATGTAAGTCCTGATGCTGTAAGAGTTCCCTGTGGCTCTGGAAGCTGATATGGCAGTGATTGCATCTGAAGGCCGCCTGTGACAGGTGAGACATGATGTGATGCTGGAATGTAATAAGAGAATCTGCCGTGTAGTTACAGATTGTGCATTTCAAGCTGGTGCCAGGAGGGAGGCTCTCTTCCATTTTGACACCTGTGAAGGAGATAAAAGGGAGAAATGCTCAGAATCTCGCCTCCCACTTCTCCTTTAGAGTTAACTGTAGAAACCATCAAACGCTCATGCATTATGCCAAGCTTATTCCCATCCACTAGATTTTTTTTTTGCTCAAGGATAAACTGTCAACTATGCTAGCTGACAGCAGGATATGTATATTTCTCAAAAGAAATGACAGTCATAGTCACCAAGAGGGGAACATTCGGTGTGGCCTGGTTTCCTGGTTTTTGGAACTGAGGCAGCCAATCAAGTGAGAAGGATTCTCTTTTAGTTTCTCCGCTGGATTTCCACGTTGCTGCTATGTCCCAGCATCCTCACTGACATCAAGTGCAAAGTTATGTGTTGAAGCTTCTGTAAATACGTTCAGATGTGGAAATACAAACTCCCTCGCAAAGAAAATGTACATAAAGCTCACACAAGAAGTCCATCATGGCCAGGGGACGAAATGATAGTGTTTTTATAAATATAAATATATATCGGGTTTGACAACCTTCGGACTGTTACATGCACTTTCTTGGAAAGTTGGAAGATCTTTATGGGTCCAGTTTCTCTACACTTTAATACCTACTAACAACTAAGATACTGTAATTCTTTACTCTAATAATCAAATACATCAGTTTTCCAAAAGAAATTGTGTGTTTGTGTGCTTTTATTTAATCGTGTCGCAACAATTGTCCCCATTTTG-GGGGGAGGATTGCAGAAATAAAGATGAAACATCTTTTTTTTTTCTTTTTTTTATGTTACACTAATAAGGCACCTTTTTTGGTGTTTACACGTGACAGAAATTGACAAATGTATTCCACATAAAAGCAAAGTTATGTGATGTGAACACTAGACCTAACACGCCTATGTATTACGCTCCTGGCGGGCAGCTGCAGTAGAGGCAAGCATGTACAGGCAATGTCAGCACTCATTCCCTGTTGCGACACGGTACCTGCTCATACTTCTCCAGCTCAGTGTGGTAGATACTGCGAATCTGGCTCAACTTGCTTTTGTAGTCGGAGTGCTCAAGTGAGCTGTCAGGTGACATCCCTCCCGAGCTGGTGGCAGCAGACACAGCAGCAGCAGCCCCGCCGCCCTTCTCCGGCCCCGCGACCCCCTCCGCCAGTAGCATGTTGTCCAGTCGCACCAGCTGAGGATCCTGAGGCTCCTCCTCCTGCGTGTTCCTCATTGATAGGCCTGGCAATACAATAAACAACTGTGTTGTGGATGAAATGTCTACAGCAGACCCTCAACCTCCCATCTAGTTGAATTCTAGTTTCCTGTTTACTTTTGTTCAAATTAGCCGTACTATTTCAAACCTTTAGCTAACCATATCTATTTGCATAAGATGAGAGAACTATATAGCTGTAACCAAATTATTCCTGCAC-TTTTTCCCCCCTTTTACCCCTCATCCAAAAGAGGAGGCGAAGAGGGGAAACTGTAACTACCCTGATAGTGGTGTTAACACCCAGCCAAGCGCCTCGACTCCCTCTTCTGTTCTCTCCCCCTCTCCCTCCATCTTCTCTCTCCTCCCCTGTTACCCTGGCCTATCAGTGCGGAGCAGTGGTCTGTGAAGAAATTCCCAATATCTAAATTTACACACTGTATCAATCTTGTTTAATAGACTGGAAAGCTTATAGCCGCCATGGCAAGCCGGCAGAGAGGGCAGCGGTGATAAATTGTCGGTGTGCAGGCGACAGCCGCCCGTGATGTATAATGAAATATTTATGATTTATCCCAGCTAATAAACTGAAATGAAGTGCATGATGTATGGGAACAGATGGGCCCTCTATTGATGCTGAGGTGGAGAGGCAAGAGGGGGAAGAGGAGACAGGAAGATAGGTGGAGAGAAGGAAAAGGAGATGTGATGAGAGATGTTTGAAAGGTAGTGAGATAAAAATGAAGGGTAAGGATGGGACTGAGGAATCAAAAAACATAGTTGTTTGTGTTTGACATTCGCTGGAACAGGGAAAGCGGGAAGAAGGAAGCATATTAGTAAAGAAGTGTCTACCTCCATGTCCCCCCTCCCTTCCTCTCCTTTTTCTCCCCTCTTTGACACACCAGGAAAAAAGACGGTTATAAATAACCTCAGGTACGGCGCTACTATTTTTCTAAATGAAGAGCAAAATAACCCCCGCGCCCACACTCACCACTCTTGTTCTCGAAACTGAAAGAGTGGGCCTCCATTGAAGGATTTCAAAAATAGGGGCAATTTTAATCATCTCTCCATTCAATCTCAGTTGGATAAATCATATCTGAGAGATTTGCATAAATACAAACCATCAAAGACTTTTCATCTTCAAAGAGGTTTTCAAGACCCAATAGGCTTTGTACTGTAATCATCTGAGGTCACAACCCTGTGGGAGCAAGGCTGCTATGGCAACATAAAAACTAACGCTGGGGGCTTAGCATAATATCCCCCCTTCCTTCGCAAACACAGGAAGGGGTGGGGGGGTCCGAGAGGGAGTGTGAAAAGAGGGTGTAGATAAACCTATTTCTGTGACAGAGGAAACTAGATAGATATGGCCTGTTGTGGGGGAAACCTAGCTGATATTACACATGGAGATTACCACCGGTACACTGTGCCATGCAAACCCTAACAAGGCTGCGGCGAGCCGAGTGGGCTGTTTGGATTCGACCAAAGGAAAATGCTCCTATAGAAAATTGTAATTAATTTTACACGGATAAACATTCTGTCTCATTTGCATATAGATATAAACAATATATTTGTGCATCTGAATTCCCTGCACACTTGGGTCACGTGATCTGCCTAAAATCCTAAGTGGCTAAAACCAAAAATTATCATTATATTTCCCAGGCCATAAATCCCCCTTTTTTCTCTGACACAAAGCCTTATAAATCTGTGTCTGATTTTTCACATTGCACATTGTTTTTAGTTAATGATTTTCATCTGTTTGTTGTTGCTGTGATAGCGGGGAAATGTACCATATGCTCCGGCAAAAGACAAATGATTAGCAAATGAAATTCTGGACAGCTGTCAGACTGAAAGCGTTTGGTTGATAGCATTCTGCTACCATAATTAGCTTAAGCTTTGGGTTAATTAACTTTCTACCTGGATATGCATAATAATAGCATTCTGCAGAAAGCCAAGGAGCTTCCAGTATATCAGCAGCAAAGGCTGGCTTTTTATTTTGTATTTCGGCAGCATATTTCAATTTCAAGAGGCGATTTAGCTCGGGAGCATCGTCAAATATTGTAGATTTTACTCCCCAAGCCAGATAATTCTGAAACAATAGGGGTGTATTATGTGGCAGAAATGCCATTTCTGAATGTAATTAAAGCGGATTATATCGCACTATTGCTATTTTTAGTCAGATACAGGATCTAAATACTTCCTCCACTACTGCTCAGAACTCAGAATAACAAACTTACAGTTCCACTGTCAACATCTCTTACCCTCCTACTTTCCCCCCCATTCTCTTTCCAGTTTTCTCCCTCCGAGCTTTTGCCATCGCATCCATGTCTTTTATCACAATTTTGACCCACAGAAAGGAATTCTCACAAGATATCAAAACAAAAATCTATATTTAATATGAGAGCAATTACAAAGCAAAGTTGGCTGCACAGGGCTGTTGTCACCAGAGCGCGTGTTTTTCATCAAATAGGTCATTAGACGATGATGGATGTAAACCTATAAAGTATCTAAACTGGACCTTTTAACAAACCACGAGCAACACTATCATTTCTCTAATAGAACCTGCTGACCGTGTCATTCCCTCCTGCCATTTGTCATTTTTCCTTGTGAAATAATCAATATCTGGGCGCTTTGAAATAAATAATATAAAAGTCATAGTAACCTACCCGAGGAGCAACAAAAATAGACTTATGGAGCACTCAGAAGGCCTATATGGCCTCAGGCCAGTGTCTGCTGCATGTTTCTAATCAATGCATAATATGAATTGTGTTTTTTAGAGCACAGACTACAAGATTTTAGTTTGCACCGCTTCTTTTCAAGCTTACCATCTGCTGTGTTGCTTCCACTATGTTGGACGGATCTCACAGTACCAGAGCAGTATGTGTTTAAAGGTACAGAGGCATGTTCCAGGTTTAACAGAGTGTTAGAGGGAAGTAAGAGCATACACACAAAAAATAACAAAAAAAACAGCCCCTCTATTCAGCCCCCACACATCTTGCTCCACTGCTCCACTGGAGAAAAGGAGGAATAAAATAGAGTGACCCTGCCACTAGCAGCTCTCTTTTCCCCCCACTGCTCTCTTCTTCCTCCCCCTTGCCGTGTGAAATCAAATTTCCATGTGGCTCCCGTATCTGTTGCACAGCGAGGTGATTTATCAGGGATGCAAAGAGCATGCAGAAACAATCTTTATTACATCCATTTCCTGCTTGTCAGCCGGGATCATGTTGGCTGTTCATTAAAGGCGCGGCGCAGGTGAGGAGAATGCATCCCGATGCCTTGATAGATTGTCTGCTCCCCTGTGGTGACAGCAGCTGGATGGATTGAACAGCGGGGGGCGAGGAGGGAGGAAAAAAAAGCGCTGACTCCGTCGCTCCCCTTGTCAGACACACTTTTACATGGCCGGCCAGTGTCATTTCTACCAAACAGTACCACACACACGCACGCACACACACGCACACACGCACACACGC----------------TTCTGACAGTCTTTGGACTTAAGCCAGGAGCTTGCCTTAATGCATGAACGCAGACGCACCATGAGCTTACAAGTATTTGCACTAAAAAAAAACTCTCATGTTTCCTGCAACTGTCCAGTGAGTTTACATGCCACCTCATGTTACATTTTTCCAACGCTGCCGCAGCTGATGTATGGCTGTTAAAGAGTAACTGTGATTCGACATTACACAGCCATCCTGTGAGGTACCTGTGCTGCTCTCTTGGTCCTTATTCTAATCTTATTTAACAGTCTCTGCCTGACACGCAATTCAATGCAGGCCCCCAGATTGGAGAGTTTCCAAACAATCCTGAGCTCACCCAAGCTTGGAATTGGTTTTCCGTGGAACATCTCCCTCCTCCCTTTGGGCACTTTACCAATTTGACCAAATTTGTTCCATCACTGGTTCTAAGTACCAGAAGTGTTTTCTGCCCACACTTGGACTCGTTTCTGCAATTTGCACATTCTTTGCAGAACATTAACAGCTTTGTCAGGGGCTGAGCTACCAGCTGCTGTGCTGTGGGGGCCCGTGTTTCAGGGGATACTCAAAGGAAAAATGTCATAAAACACTAACAACTCATCACTTCCTATCATAGGCACACTTAAATATGCAGGGCAAGCCGATCCAATCGGTATATAAACACCTAATAAATGGTTTATTACCCAAGATAACACACTACAATGCAGTTATTTATCATTAAAAGTTAATTGAGAGGGGAGCTTAAAAAGGTCAAACAAGTCGCTCCATTCGAGGAGGGCATAAGGGGGTTAGCTTTTAACTTAGCATTTTTATTGACTCTGGCAAAACAAAATGAGCGGGCTCTGTAGGATTGTGCACTCTGCATTGGCCATTCAGGCCTTCAGAGCCCCATTGTAGTACTTTGAAGAGAATGAAAGGAAACCCCACTGGTGGAAATGCAGTGGAACAGCCCCACAACAGGCCACAACTGTTCCCTTATGCATGAAAGGCAGGGACATAAAAGACAAGATGGACTTCTGAGGTAGGGCCAAAAACAAAGGCAACAAAAGTGCTGATCACGAGGGGATGACACGACTCGTCTCGGCAGAAGGAGCAGGGAGAAAAGGGGCAGGGGACAATAGCACTCCCAGCCAAATGACATGTTGGAGAATTGAAAAATCCACACAAGAAGTGTCTTCTCAATTCACTAAACCCACAAGAGCTGGGTGACTGTCGGCTGGACCTTGGTCAAACTAAGAGGGGGTGGGCTAAAACAGCCCACAGCTTTTCTCTCTCTA------------------GTATTATTTGGGCGACTTTAAGCTTGTAGTTTTAACTTATTGTTAACTTAAAAACTATTTATTATGATTATTATTATTGCCTCGTATAAAGTATGTTTTGTGTATATTTATGGTTTATTTCATTATATTTGCAAGTTTAAAAGATTTTAAGTTTGCCAAAATTGTGGTTACACCATTTCGTTTCTTAAAAGGGGGACAAATAGAAAAACAGCTTTAGAAGTACGATTTGGAAACGTTCTCCATAGTCAAAGAATGCACTGCTATATTTAACTAATTGAAGTGTATAAACATACATGCTGTGTGCTAGATGTTATGCCTTTACTGCCTGTGTTCTGTTTGTCTTGTTAAATGAAAATCTTTTAATTATTTAATCTAATCACAGTCTTGTTTTTTCAACCACTCGGTGAACCCCTGAGATAAATGGAGCAGCCCCTGTAGCAAGGCTTTGGCCCAAGTGAGGG---TCCAACAACTAGCCAGGAACAGAGGGGATGTCCTTGGTTTAATACGCTCACAAGAATCTTTCCTGTTTATGCTGATGGGTCTGATTTACAAAAAAAAAAAAGAAATCCAAGTTTCAATTTGTGGCAAGCATAAATTAATTAATT-AAAAAAAAATACCAGGGAAAAGTCAAAGGAAAGAGAGGGGCTCTTTGTTAATAGTGTTTTTCTCTTACATGAGACAAACCGAGGCGCATGTTGGAGATG-TTTTTTGTCTGTTCTACCGAGATTGCAAATATCTTTTTTGCACAGAACTCACTCTGCTTTTTTGCACAGTTTCAAGTCGCTTATTAGAACTTAACCCCTGATTACACGCACCAAGGCGATTTAAATCTGATTATCAAATTAGGAGACTTTGAGACAAATCCTCTTAGATCTGATACTGTTGACTGGAGAGGGAAAATGGATCTCCACACCCGTCACGTAGGTAACGATGCTGTCCTGAAAGGGAGTTTTAAACCGTATTTGACAACAAATGCAGCTGCCCCGCTATTTCAGAAGATATTAAAGGAAAATGAATGCAAATCTGTGTGCAGGAGCCATCTGGACGTGGAGAGAGGGAGTCAGCTGCTCCACACACTGAGGCGCGGAGCCTGAATCCGTCTCAGCTCATTCTGTGGGATCATCTGCGTGGTGGGCTTTACACCGTGGAAAATGCGCTCTTCATCATTAGGTGAAATGTTACCATCAAAATAAAAAAGAAAACGCTGATCCCCGTTTGTTTTAGTGCCACTCTCCCCTCATAATCTGCTCATGATGACGTTATACTGCAGCTCCTGGGCTCCAGTTCTCGCGAGGTTATGGAAAACAATCCAGACGCCCTCTCTCTCGCTCTCGGCCCCCCCTCCTCCCCAGCCCTCCCTTCCCACGCCCCAGTGCGCTGTGGGATAGTGCCACTATAAAGTATATCCTCTCTCGGAGAAAGATAAGAAGCCCGAGACAGGAGGGGGATGAAGATGGCGGACGCCAAGCAGAAGAGGAATGAGCAGTTAAAGCGATGGCTGGGCTCGGAAACGGACCTGGAGCCTCCTATTCTGAAAAAGAAGAAGACGAAGGTGAAGTTCGATGATGGCGCCGTGTTTCTGGCCGCCTGCTCAAGCGGCGATACCGAGGAGGTGCTCCGAATGCTTGACCGGGGCGCTGACATCAACTACGCCAATGTAGACGGTCTCACCGCCCTCCACCAGGTTTGTGTTAGCCTACTGTAGCTGTTAATGTCACCACAAGACACAAATATATACTGTCTTTTCTCTTTAGGTTATGTGATATGTAGCTGGCACAGTGCAAGAGTACAAAAACAGTTTTGTTTTGCAGTGACTGGCTTTCTGTAAAGTCTGAGTCTCGTGGTGAGTACAGCATTTGTCAGCCTTCCCCCCCACCATTGTTCCTGCATGCCTGCAGTGAGAGTGAGGGTGGGGGGCGTGAGGAAGTCTTGACTTTTTTTTGAGGGGGGAGTTATTTTGATTGTCTTTACCTATCAGGTGTAAATTTCCAGGCACTCAGTTCATTTTGGGCCTGCTCCAGTTTGTCTTTAGTCTGTTCCAGTTCAGCCTTCATTTTGAGGAAAAACAAGTTGATGGCCGGATCCACCATGGATGACCGCAGTTGGGCCGCGCTCGGCTGCTGGACTTGCTTGAGGTACTGGATCTGGGTCTGCAGGATACAACAAACACGTGTGAGTGATGGGTTATGATGAAGAAGTGTTCTGTGATTGATTAAAGTACCAAAACTAATCCTTAAATTCGACTCGAGTTGCCAGTTTCAC-AAAAAAATCTATAA--------------------------------------------------------------GAGCGTCTCAGTTCAATTTATACAACATCGCTGCAAAGGTGAACAAGGTAGTGATTTCTTCAATCCATTTCTTTTACTGTATATGTACTTCACAAACCCCCTCCATCTTCCCTGGATCTCTCTCTCTCTC----------TCTCTCTCTCTCTCCCTCTCTCCCTCTCTCCCCTTTCGTCTTTCGTCTCTGGGAGTATGGGTGCATGTCAAGTGATTGTTGAATTGAAATATTGATGTGGAGTATCAAAGCGTGGCGTAGCACTCCTGTGTTTCCAGAACTAACCACGAAGCGCTTTGATCAGATACTCCTGTGATCTGACTTCTGAAGTTGTTAAGAGTGCTGGAAAACAAAATGCAAACAAACTTCAAGTGCTCTTGGTATTGATAAAAGTTTTCTTTGACAAGTGGAGATGCGTGCTGTCTGCCTGTGTCTGCCCAAGACTGGAGATTTTGGGGTTTTCGTACATGCTAATGGACATGAGATGAGGGAATTATTATAGTTTTCTGCTTCTCTCACACCTCGCAACGTAAACTGTGCTACAGGGGAGGGAATCACTACAGAATCATGCTGTGATATCGATTTTCTGATTAAATGTGGCAGTTTGGAGATAATGAATTCTTTATAGTGTGCCTTGAGCAACTCAACAGCTTTGCCCTGCATGACAGCTTTATGGGGCGTCTTTTTGCCCAAATTTTGAAAGTTTAACCTATGTAGATCAATGTGCTTCCTTAAAAGAGTTTAATAAATTAAAGTGCAGAGGGCTTTTTTTCCTCAGCGAGCAGAAAAAGCTGATGAGACAGGTTTAGTTTAATCTCAGGCAATAGAAGTCATTAACCATTCTCCCAGGAATTAAAATATAGCTTGCCCTTTTCTTCTCTCACTTATCATTAGCATCACTTTAATCTCCCCGCGTTTCACACTGCTATTTTAATCATTACTTACTGCCTTTTGACAACTGAAGAACATGGCTTCTCCCCGCTCAGGCAATATCCTGATTTTAGCTGACAAAATGTAGGACATCATTTAAAAATATCTAAATTTCCTCTTCCTTTTTTATTCTTCTAACTTCCACTCTTTAGACCCCTGAATGTCTGTCTATTTATATCAAAGACAGCACAAAAGACGAGAGGAGATTGAGTGGACGACATTCAAAATGTAATTTGAGTTGGCTGCAAGGGTAACAAAATGTATAAGTAAGAGTGTATGAGAGAGGCATGGAGCTCCACAGACACATAAAATAATGTGCCTCACAGATAGCTGCACCAACCCTTGAACATCTGAGCTGAATACTTTTCCAAGATTAAAACACGTCTTCTGGTAGTTGTGTCTCCTTTAAAAGCTGCACAACTTGACTGCTTCCTCCCCACTGAAAATGTTCCGGCGGCTCATAGAAAATTGTGTTGAACCTCTTTGACTTTGCGAAATAATTGAGTTAAAACACTCGATAAAACATTAATTAGCTTAGCAGTCTGGAGCAGATAACATAGATAAAACCCTATGTAATTCATATTGATTAGAATATGCACATTGAGCGTAACCTCTTAAGACAAGTTTTCCTTATTAAATGGACACAAAGCCGAGGTCATTATTCGTACAAAGAAAGATCGCTTTAGATTTTATCTTTTCACATAAAAAGGTTTGATTGGATTTCTTTCTGAGGAAGCTGCACAATCTATTTTATTCAGGTTTGATTGTATTACCTCTTAATTAGTTTGTATATTGAGTAGAACAGGCCTTATTGATTTGAGGTGCATTCATTTGCATTGCAAAAATCCCCTTTAATCCAATATAATCTCATCCTTACTCAAACAGAGCAGACTGCATCTCTGAGTTGCTCTTTACTTGCTTGTTTTCCAGCTACTGCTTTTGGCTTGTCTTCGGTTTAATATAACCTCCTGGTAGAAATTAGAGATTGCATTCTCTATGCAAAATAATCAAAAATAAATTCCTTAGTCATATCTCTGATTTGCTGCCATGAGTGAACAATATCTTTACCTTCTCTCAGTTCTCAAACTTTTTAAATGTCCTGGAGGAGTTCTTGTTTGAGTCCCAAACCTACTGAGATCTCTAATGAAGGCTTTACCTTCCAGGCAAGCATATTTCTCCAAATGACAGTAATTTACATATGATGTATTTAGAGAAGAAGAGGGCAGGCTAATTCTATTTGGAGATTTTCCTTTGTTTTAGGAGTCATTAGCAGCTAGCTCAAATCTAATTTTTACAATTTCATCAGGCCATCTTGGAAAGCCTCTGTGAGCTCATCAGAGAGGAGCATTTATTGCTAAGTGTTCTCTATTGCATTAGCACACAATAAAGCGGCCAGGGACTGCTACAGACGTTTATGTGGAATCCAGTTAA---CACTCTGCCAATTCGTTTTTTATTGGGACACAATCAATTTTTATTCATTTTAAAGCCAAAATGCTTTCTTTCATTGTGTGCCTACCCCAGCTTATTATGCCCTAAACTAATTACTCAGTTGTTTTCACAAAATGCTAATGTTTATGTTAAAGATTTCCTCTTTCAAATGCAGGCCTGACGTGCTTATACATACACTTCCCCCTATGCTTTAAACACAATAATAATGACATTCATTTCATTTCTATGAGCCTGGCAGTGACGGCTGTCTGAATAATAACTCCTCCTCTCTCCCGGTTGCCATCTTTATCAGCCTTGACGCAC----TCTCTCTCTCTCTCTCTCTCTCTCTCTGTCTCTCTCTCATCTCTTTTGCTCTCTCCCTCTCTGTCTCTCAAGCAGCCGGTAACTGAATGCACAAATTACTCTCCCCTCCACCTTTAACTCCCACTAAATCTTTCCCCTTTTCCACTTTGCTGAGCCGGGATATTTTATTCCTCCATCAAATATGCATCCCATTAATTAAGTTAAATTACTCCTGACTGCCAAATATCCCCTGCCCCGATGGGTGTCAACACAGAAATGCATGACTGTGAACCTGCAATGACACGGCCCCAACACTTAAACATGAGTTACAGCCTTTTCCAGCTCCATCCATGGGCAGATTACCAGACACTTTGGGCTGCTGAAATTAAGCGCCGTTCGCTCCTTCCCCTCCACCCAGCTTTTTAATAAGTGCACAATGGATGACACTCGCACTTCTGACAATGAGAGGACTGATATTTTAATTACACCCCTTTTTTCATCAGCCTTCCTCTTCATCTTTTAATTGCTGTTGTTAATCACTCATTAACTCCCCTCTCTTTATTTTTTTTCCCTCCTACAATATACCTATGACATGATTAGCTCTATAGAATGGTTTGTTCAGCAACATTTTTAAAATAACAATATCACTCAACCAAGTAATTCTCTATAGTGTTTGTGAGTTCAGAAGGGCCATCAAATTTCATGTAAAATAAGCTCTCATGCAGGAGGAGACACTCATATTTTACGTCTAATTCTGGAGGAGAAGATGTATTTCTTACTTCCCCAGGAAGCATGATTGGTGTGTGTCTGTGTATCATGATGAGATCACTTGGCGGGGCTGAGGATAAAATGTCGCTTAGGATAATGTGATTGCCCTTAAGGTACAAGGAGGTGAATTATATTCCCTGATTTATAATCTGAAAATTAAAGACTCACTCATTTTCTAATTTAATTCCACCTTCAATGGAACAATGTTCACTCTGAGCCAAATTGGCGAATAATGTTACTAATTCAGATGCAGATGTAATTTCTATTCGGGGGGCTGCGGCGCGTGGTGATGAACGAGTCCCGGATGGATCGTTGCCACTCCTATCTCCCCGTCTCGACAATTCCCCAGCAGTTGTGATAATAACCTGAGCAATAAAGGAGGGATAGGCAGTGCTACCCCGTTCCACTCCTCATACCCCAAGTCATCTGATACTTCATCTAATAGTATTTCTGTCCTTTCCTGTGTCACTCTGTCTTAGGGCAGCTGACACTGCGCTCCTTCCATACAGGAAAACAGAGTGCGGCGAATATTATAGATGTAAAACTGCATTAACATGAAGACTCTTAATAACCTGCATAATTA
Abudefduf_saxatilis_STRI_10001 AAACTATCAAAAAAAGCTTTTTGAACACTTCCACCAATCGAACACAAACACATCCCATTCACAGAAACTATTCCTCTACAGACTGGTGTCTGTGATTCACAGGTCAATTCCTCTAGCATCAAACACTGAGCAAACAAGGTGAAAGTGAATGAGCCTTTCGAAGCAATAACAAAGTGAGAGGGAATACATTTACATGAGAAAACAGAGGACCACATTATTCTAACAACTACCTTTGCCAGGCCAATCTATCTACCAAATTAGTTTATCGTGTAATACCCTTCCAGAAGCTCTTCTGGCAGAAACAAGATATTATTCTCTTGGAATGGCCCATAGAAAGAGGGAAAAGCCAGTCAGATTCATATTTCATCTCTGCCATGGAAACCTCATCAGTGTAATAACCCTCCATCTCATGGGTGTTATTCAACCATCTGCTACTATATTACTTATCTTTATTTTGCAACTAATTAACAGCATAATCTTCTAAATTCAGCAAGTTAATTATCATTATTGTGGTCTTTGCAGCATCATCAGTCCTTGTAAAGTGCCGTCTCCGCGCCCCCCGAGAGCCGGGTGGGGGCGGGGAGCGGGCAGGTTGAGCTGGGGGTCTGTTTTCTTGACGCAGGCTCATTAGGTGTTTGCTGATGAGCTGAGTGCGGTGGGAGGCGTCGTGAGTAAGAGGGGGATTACCAGCTCCTTTCTGTGCCAAATCTTACCCCTCGCCACTATCATATCACTGTACACAGAGAAAAGGGCTCACTTTTTATTTACACTGTCTTTATTGCCAGAATATTGCTTTTAATTGCTGTCCTGGATTTCCTGCTGCGGTATAGGACGAGTCTGAGACGATTACTCAAAGTAATGGAGCATAATGATGTCTCGGAACGGCCCCTGAAGCTCAGGTCAGGGGTTGGACAATGTGAACATTCAGCTACTTAGCTTCCTTTGCAACTTTGTGACAAAATCTGTTTGCCCAACACCAATTAAGATGCCTCTCCATGCGCTCTGGTCAATGGGTTTGACGGAGGGGGTCGTCCAACGAGTTGACATGTCCCTGAGCACGAACAAGCTGGCCTGTGTCCTCGCCTCAATAATTGGTGTCCCTTGCAACGTGCCGCTTCCCAGGGCTGTCCTTTGTGTCCCCATGGCAGTCCTAAATGAGGGGAGTCAGGGCTTTAATGGGACTCCTGTTAGTTTTAAACAAACACAGGGCGACCCCCTACTGTTCAGCATGTTGCATAGAACAGCTGGGAGTCCACAGAGCTCTCACTCGGGAGCCTGTAACCCCCACAGGGGCCCAAGAGCCCGCTGCCTACTGACCATTGTGCCTCTGATCGAGAAAAAGGAAAAACCGAAAAATACGGCAAGTAAAAAAGATTGAATGATTCAATGGCTATCGCCTAATGACACCAGCCTCATAATATCTCCCCCCTAAATCCGCCGTTGAGTGTAGCATTGAAACATTTTGTTTCCCTTTTCTATTGGTCTTCTTGGTGTCGTTGTAGCGTTGTCATGGCAGCCCTGCCAATCACTGTCAAGCGTGCCAATCATTAGCCAGTACGTAGCGCGAGGCTTTCACCACTTGTGCAGCACGCACGGGGGGTTATCAGAGTCTCCGATCTCCACAGCAACCCTCCCACCGCACCGCGCGCATCAGGCACAAGCCAATGCTCGCCTATCTGCTGAATGGAATGAGCAATTAGAGGGTGGAATATTATTGCGATCTTAACGAGGCTCGTTAAAGCTAAAGAAGATATGTAGACTGGAGATGCTTAGCAGAGACGGGAAGGGAGGGAGGGAGGCAGAGGGAGCTTTAAATGGGTGACAAATGGACAACCAATGACTGCAACTCGGGAATACACGTTTTGAATAGAAGCGAGTCAATTTGCACATTATTTTCGCATAGTTTTTCCTGTAGTAGCTACTTTTTTATCTTTCCATCAGCCCATTCATTTTTTCTCTCTCTCTCTCTCTTGTGCGAGGCGTTTCAGTGTTCTAGCTGCATGTGTTTTCTTTTTCTTTTTTTT-CCTATCGGTATTAACAAGCATGGCCATCAACAGTCATACATGAAAATGGTTTCAAATAGCAAGGAAACTTAAATGGACAAACACAGTTTTAAAGCTTTAAAAAAGGGGGATATCTCTCTCTCTCTCATTAAATCATAAGTCACCAGTACATACGATCCTTTGGCCAACCTCTTCATTCACTAACACTGAAGGATGGAACGGATGGAGCCAAAAAGCGTGCAGTTGGGGGGAATTTATGAAAACCTCGTTCCCTACCCCCTAAATTTTTACACTTTCGATCCCATATACGTTGTAACCTTCCTTATAAGTTGCAAAATTCTGTGAATTCTGCGAGGAAGTTGGGTTAATATTCTGTGCATTCTTTGCCACCTTCATTCGTTTCGCCTCGGCTCGGGACTTGTAACAGAACTCAATCAAGGCCACCAGCATGGCCAAACCGAGTCCTCCGACCAGAATGTAGAAGACCCCAGCCACGTTGCTCAGGCTGAGGGCGCTCGTCTTCTCCTGCGAAATGCACACGAGACGGGGGTCAGCGGCGGGGCAAAGGTGAAAGGTCAAAAGATTGTAAATAAATAAATAAAAGAGGTGAGACATTTGTTAAAGAACCTGCTTTTTT----TTTCTTCTTCCATGAAAGCAACGTGCTGTTGTTTGGATTTCACATGATTGATGCTTGACTTAATCCAGTGCTCTTTGCGCCTTCCCAGGAGGGTGAGGCGGTCTCTTTGTGCTTCTCTGTCCCATGTGAAGCAAACCAAAGCGGGAGAGTGAGGGTCATAGCTATTCGGCAGGGTACCAGATCCTTCCCACCGGCACATCTGCATGTGAAATCGCCATTTCACCCCTCCACACTCCCTAATTGTTGCTAAAATTATTTGTGAAATTGCCTTCCACCAGGAGTGTTTTCCACGGCAATTGTCACACAATTTTATATGCACGGTGGGCCCACAGAGTTGACACACGCACCTCTTCTTTTCTGCCATATGTGCTCTTTCTGTTCGGCTTTAATAGTAGCGCATTATTTTTTTCTCCACAATTACCTTTAAGCAATTACTCTCGTGCGTTCTGCGGGGCAAGTCAACCTGTTGTCATCAATAGCGGGTCGATCCAAATGTTGTAATTACCGCACAAAGCTATAGGAGCGCATTTAGATGCGCATGCTGCGCACATTTCCTTAATTGAAAGGTTAACCATCACCACCACAGAAAGACAAAAATATTAAAGTGGCCTCCGTGAAAGTGGCGGGGGCATATGCACAGAGAGGAGAGGATGCCCCCAAACTACTTTGGTTACACAAACTTTGTTTTCGGCCTCAATGCATCAGAGCTCTCTCCCTCCGTCTGCCATCTGCTGCTGAAGAATCTGTTTCACTCGATGAGCCAAGCCCAGCCTTTATTGGTCCTAATGGCACTATCAGCTGAGCCGCCAAACCCAATTACCTTTTAAAAAGGGAGGCCACCCCAGCTAATCATGGCTGCCTAACCTGATTTGCCTGTGATGAAGAGACGGGATAAAGAGCAGTTAATGGAGGGAGAATGATCTCACAAATACAAAAAACTCAATTCATTTCTCCGGGAGAGCAATCTGTCCGATTCAGCGGTAATGGAGTGGAGATTCATTAGTCCTCAGGCCTTAGTAGTAGCACCGTCCCCTTATCAACTGAATGACAAAAGAACATTCAGTGTTCTCCGTTTATAGACTTCATTTTGTTGGGAAGGCACACAGAAAGGTGACAGATTGGTAGCTGAGGCTAGATATCAAGATTGAGTTTCTGCACCTTTTCAATCCAGCATCAAATCACAATGCATCAACAATTACAAGGACAGCAACAGCTACACTTGTCACTTCTTAACTGTTTTGCATTCGCAGCACCAACACTTAGACCAAAGGTTTTCACAGCTTTTGTTGGTTTTGTATTTTTTTCTCTCTCCTTTGGAAGCAGAAGTCCTTTGATTCTCAAGTCTCTCTGTAAAAACATTAAAAAAGATAATCCATTGGATCTAATTGACACAAAGCCCTCCTTCCCCCCTCCTCCCTTGCCTCTATCCTCCGCCTATGGCCCTCATTTCTTCTGAGAAAGGCCAAGTGTTTTTGTCCTGTAAATACCACGGAGCAGAGACAAAAAAGACGTCTTTAAAATGCAGTCTACAATCCATTACACATATTCCCCCTGCATATCCATTCAGTAATTATTCATTAGAAAACATTTAACGTCACAGTGAATTTCACACTAGGCAGTCGAAACACAATAGAGGAGATTTGGCCTATTTTGGGGTGAGGAGTTGGGGAGGGGTTAGCTGTACAGAGGAAGGGTGAAGGCGAAGGAGGGGGGAGGAGGGGAGCAGTATTTGTCTGATCTGAGAACCTCTGAAACGGGGCCGTCTTGAGACAACGGGGACAGACTAAATAGTGCAGTAACGGTCTGTGCCCCGCTGCTTGCTGTGACACTCATTTAGTGTGCTTTAGTGTGCCCCGAGGGCAAACTTTCTGCTTGCTACATCCCTCGTGTCCGTCCTTGCTCCGTCTCTGGTACAGAAACTCATGTTGATGCAGTCAAACGGCTTTGGGATTTTGTTTCAAGCGTTTGTCTCCCCTCCTCTTCATCACTTTCATCTCACCTTTTCCTTTAGTACCCAACCCCCAAGTACACTCCCCCTGCTTTGGTCTTGGCCTTCCACGCTTGGAGGAACAGCGTGAGGCGGCATGGCCTCCATGCGGCTGACTGATTATTGTAATTCATACACTTTAATTAGCTGCACAAACCATTAGCCACAATTAGACTATTACAGAACGTTTTGTGGCAGGAGCCAGCCCCAAGATTGGCTTTATCTGCTGGAGGGAGAGAGGGAAAACGAGGAAGAGAGAGAAAGAGACAGAGGAAGGGGCAGGAGGGCAAAATGTGTTTAGCTAAACATTAGTGTGTATGTGTATTTAAGCTACAGAAAGCTCATTCAATATGTTGTAAAAGCCCAAAAGTATGTGTAAGATGCCAAGCGTGACAAAGGATAAGATGTCTGAATTACCAGCAGCACTGAACAACAACCAAGTAAGACTGAGCTCTCGTTCGTTGCATCCATGTTCAAGCTCAACGAGATCCTCGATTTGAAATCTGAATCTTGTTAAACAGTGTG-TGGGGGGGGGTGGTAGAGGAAG-AAAAAAAAAGTGGCAGAATTTCCTTTCTGCCTCTGTGACAGCGCTATCTGACAGCGTTTTACATCTCCCCTGCTCTCCCCTCACTACACTCCACTGTCAGACAAAGAAATTAATACCCCCAGTGACTGTGTTTTAATTAAGCAATTTCATGCAAATTACACATTTTAGATTGTCAAATAATATACTGCGCAAAATTGTAGGCAGGCTGATCTGATATGCATGGAGTGTTATTCTTCCAGGCACTGTGCATACATGGAAAATGAACAAAAATGCTAATTTCTAATCTATTATGCAAACAGTGGAGATACTTACATAGATTTGCACGCCTTCCTCGGATAAATACGGCTCTTGAATTCTATGTATAGAATGACTGGGTTTCTTAAGCAGTCTTTGCCATTGTTATTTATCTTATTTTGTCTTTATTTCAATCATATCTCCTCTTGCTTTCCAAGCAATGTGTACTCTTTATTCCGACAAAGCTGCAGCCGGCGCGATAGGATAAATAAGCAGATGCGAAGTTTATCATTAAACACCGTTTCAAGATCTCATTGACAATTATTTCTTTAATATGGCCCATCATAATAGAAAAGGATCCTATCACTGACCATTCAGTATCTTTAGAATATCTTAAGAGATAGAGCTGACGTCAGTAGTCATGAGCTGTCACTGTGTGCTTCAAAGTTCGCCTCTTTTACTCAGTTTTATGCGCATATCTGAGCCCTCAAGCCCTCGATCAGCACATCACCTGAGAGAGATACAAGGAAGGAGAGAGAGAGAGTTAGTGAGAATATGGCCCTGGCTCCTGATCCATAACAGTCATTGCCTGTTACATACATTTCAGAATTCATTCAGGCTATGAAGATAATCGAGGTAGTCGACAGTTTCCCCTGCAGCCCAATGGATTTATGATAGCACTGTCAAGAAAATGAGGCAAAATGACACAGTAGCTGACTTTAGCTGCAAATAATGTGATAGGCCGTACAGTGGTGCAGCAGCAGCTGCTGTCATTGCAGGTAATAGCCTATAAAGAAGCCTGATAGCAATACCTGTCATTTCTTAATGGCTGACTTCACTGAAGAGCTTTTGTGGCCTTTAACATGAAGATAATAGAAGATACAACAAATTTTACAGCTTTTGCGTTGCATCCATAATTTATCTCCAGAGGCCCCCACGCAGCAGTAGCACAACAAGGACAACATGCTCCTAGAGGTGTACTAGGGGAGAAGCGGTATGATAACTCAGAACGTCCTGCTGTAATTATGGTATTCATGAAAAGATGAAATTGAGTGCAGACTAAATCTGTAGCTGCAGGCAAAATCAACAGCTTGGCATTACTCCGTGACCCCTGTCTATCTTGAGGATACGGCAAACATACCAAAACTTTGCTGTTTTTTTTCATCAGTCAAGAGTGAGGGAATGAAGTGCATCGATTGCTTGTGATTATTAACTAGACTGAGATAAGCCCTCTCCTTATTATGCAGATTACTGAGGCTCCCCGCTCCAGCATATTGTACAGATGCAAGGGAGCAGCTGCTCTTACAGATGGTGGGTACACGGATCTATCATTATGCCTCCATTGTCTCCACTTCAATTGTTTGGGGGACAACAGAACTGCATCAAAGAGGAATCCGACTGCAATGAATTAAGAAAGAGAAACGAAAACCATCAACTAAATTTATACACCGGAGGCCGTGGAATGGAGAGGAGCGTAAAGCTGGAGCTATTTCATATATACAACCATGGAGTCACCCAGTCATGTATACTGTAGCCAAATCTGTTGGATGCAGCACTGTGCACCAAACATATGTTGTTTTCTTTATTAACCAACAGATATTAATTCAGTACGCAG-----------------------------------------------------------CATTAATAACTAGAACACACTCTAACTCCCAGATGTCCAGTAACCTTTCTGTGGGCTCAGTGATTAACACACCATGTCCATTAGACATCCAAACAAGGCCAGCTGTAAATTAACAGATCATGGTGCCTCCCCCCGCCTCGCCTCTCCACAGATGGTTGGTGGGGCTCCGCTGGGCAGGGAAACTGATTGGTCCAATTCTTCCTCACAGGGAGACATCCATGAGGATTTCTGCACTGTGTGCAGACGCAGTGGCCAGTTGCTCATGTGCGACACGTGTTCTCGTGTTTATCACCTGGACTGCCTGGATCCACCCCTGAAAACCATTCCTAAAGGCATGTGGATCTGTCCAAAATGTCAAGATCAGGTAACCGCAGCAGCCGAGACTGATCCTGAGTCAGGGGGAAGGGGGTACTGCAGTCCAGAGAGGAGCCTCTCAGGGCCTGTAGCTGTACTGTAGGACTGTTCAATCCTTTGTAAGCATATACATGATGCAGTATTGTTTTTTTGTGCTTCTGTCTCATTCATTGTGTCAGTAAAGATTGGCATCTCACATCCATCCACTCCATTGCTTTTTGTTTTAAGGTAACTCAACCGAACATCGGGCTCGAATAAGGAAAAATATACAGCAGTCAATCAGTGAT-AAAAAAAAAGTATCTGGAATACATAACAACAAAAGGAAAACTGAT-GATGCCCAGTGAATTACTTAGATAATTGTAATGTAATATGAACCCAGGAAACAAATAAATTCCATTTCCAATGAATCCACACAATTCAGTGAGCTACTCTCCTGGTCCATTTAACTACACACATGTGTACTATAATGAGCTGTAGACATTATGCCTAATTATGTATTAGACTGTGTTAGAGGGCCTAACAAAAGCTTTTGAAAGGGACAATTACGTTTGTTGCTTAGTTACATCGTTAAAAATATACCAAATCAGTGCAGATTATAGTGGGCGAGAATGCACATGTACACCACGAGCATTGTTGCCAAAATGCACAAAATTCAATTCATTAGGAAAAAAGAAAACATTTTTGCTTGTGAAAAGGACAGTGGCATAAGTGAAAATAAACAGTTTTTAACTGAAGTGTGTTCCTGTGGGTAAGTAAAGTCTTTGTAAAAAAG-AAAAAAAACATTTGTAAAACAGTGGAACACCAGCCAAGCAATGGTGACAACTCATTTGTTTTTTAACAAAAGGCAACTTCAATAATTAGCCACATGCCTATGTGATCATGTGAAATCTCCTCAACACTGTGCCTCTTGCTGTAATGCTAATGGCTCTGAAAAGAGAGTTAATCACTGTTGCACAGTTAGCCACATGCTTGCCTCTTGCAGCATGGTCGGTGTGTTCCAGGGGTTAGCAAAACACTGGTGTAACACATGATCGCTCTTTATGAGGCTGGGGCCTGCAAGAGAGAGAGGGGGCCCACAGACGATGCTAAAAAGACGGTAATGACAGCCATTCACCGCAATCCAATTATGCAAAAGGGAGTCTAAACAATTCCATCATCCCCTAAATTAGATTGTCCTAACGAGATAAAGGCACCAATTAATCCTGAATTAATTTCTACAGCTCATTTTCCCCAGAAAACACTCTAATATGCAAATGCCAGTGAGAGGCAGAGAGGCATCCTTCTGCAGGGGTTTGCACCACCTCTGCGTGTTGGCTTCTCTTTCTGAGTGAACTTATGAACCTGGACACATTTTACGAAGATAAAAAGACGGAATATAACAATGTCACAGCTCAGGTGTAGCACTGAAGAGAAGCTCTTTAATAGAAAAGGCAAATGTCTCCCTTATAACTCATTATAGTGCTGCCATTAGTGTAATGGAAATTGGTCCCATGGATCTGTATTTTAGTTGATTCCAGGTGTCCCAAGTTTACAGGCATCTA-TTTTTTTTCCTCCAGAACAATAAACTCTGAGGGGCTCAAGGAAAGGGGTCCACGCATGGAAGAGGGGGGCCGAGAGAGAGA--GGGGCTCCGTTTATTAGACAGCAAATAGCCGGCCAGTGGGTTTATGATGTGGAAGGTCATTGTTGGTTAATAAGTGGCCACATGAGTGCAGGCAGGTGCTGTGTTAACACCTCCTCTTAACTCGCCTTTCCAGCAGAGGCCATTCATCAGCCCAGTGTTAATGAAGGCCATATAATTAATAGGTGGATAGCAGAGAAAGCCCCCTGAGTTAATCAATGCAGGCCTGTTTGAAGAGCAGGGCTAAGATGAGACACCAGGGTTTCTAAAAGTGCAGGTTCTTGGCTGTGAGAGTGGAAGCTTTTTAAGAGACATGCAGGTCACTGAGACAAAGAACAAGAGCTCTGATGGCCTTCAGTTTCAAGGTTTGTTAAGACTTGTGACGTCACTGCAACTGCATGTTCATCCGAAATATACTGTCATGTCTGGACAGTGTCCTTCCACCACCCCAATAGCTTCCCATCCCACTCCTGTTTTTTTCCTTTACAAAGCTGCTCAGTACTTAATGCAACAAAGCAAAGATAAGGGAGAGTGTCCAACATATTAGCTCAGTTCAGGAAGCTTTGACAATAGTCAGGTCATCTCCACCATTCCCCTTCTAATAGGTCGTACCAATGCCACTATTTGTGCCTAATCATGTGACCACGTATGGCCCACAGCCACTAAAAGAGATCCTGTGTGGTTGGTGTCAGTCCAGTGATCTTCACCCATTTTCGTTCTTGGACTGTAAGAGCTCGATGCCACCTCTGTCACACATCTTGCCCTGAAGCAAACAGGGATTCACACTTCTTAGTAATATTGACGCCCAAGAAAATAAAAAAGATTAATTCATCCACGTGTTACACTACCATAATCTTTAGTTTGCATTATTAAATACTACTTATAACCTTTTGACTCAAGAAGGAATTATTAACTACTGAAAATGAATCATTTTATAATACAATGATGCTAGATAGAAATATCTA-TTTTACAGTCATTCTAATAGTATATCAATATCTGTGGTGTTGTGTAGCATGCAATAATCAAGATGCTGATTCACATTACAGTTGACTCAGGCAAAGAGGCAGTATTCATATTTACAATCACTCAGTCCCTGCAGTCTTATTGACCTTGGTTCCTTCTCATTTGCATCCACCATTTTTCATTCTTCGGAATATGGCGTTGGGGGACTTTTCCATCATTAAGTGAATTTACAGCGATTTCCTTATGTGTTTTCTCCAAGGGATTGGGTTATGAGATGCACATTAAATATCCATTAATACCTCATTATCCCACTGATAAGATTACCATGATAATGAGGCAGAAATTCTAATTGTTTCACTTCTTGTTGTGCCACTCATTTAATCATCCACCTGAAAGACAAGTACTGTGCGCCCCTACCTTGAAGACTGTAAACACGGACAGCGGGATAGAGCTCTCCCACTGCCAATGAGAGCCCTGCCCCCGCCAACAGCAGCACACACTGTTGCCTGGGTGCTGGCATGCGTGTGTACTCATGGCGTGTGTGGGCCATGAAGTGGAAGCATTACGTACCAGGGGGTGCATCTACCACAGGTTGACTTTTTGGTCATGAGCCTTGGACGCTCACTCCCACTCACACCTGCTAGCTCTTTTCCCCCTCCTCGGCATTCTTCCGCCTTGTTAAGCCACGGCTTCCCAAATGGATACCAGCGAGCGATCAAACTTCTCAGAAGAAGGCGCCGGAGCCTGGCAGGTGGAATACCTCTGTTTTACTGCAAATGTGACCATGCAAATCAGTCAGCTGGTGCAGAGCTCCAAGGAGTTCCTTGTGAAAATTGCATAGAAATTTCTGAATAACGGAAGGCATGACACCTCTTTGAAAAATGCAAAAGTGAACAGATGGATGTGTGCCACCAAACGCTCTCATTGCAGCAGGCTAATACTGCGCCTTTGACTGCGATCCGCGCTTGATGTTAGCAGTTCATCTTCCTCTATTGTGCTTTTCCTTTTGGAATGGGAGAAACATTTTCCCTGTGGATTGGAAGGTTTTCATGAGCAGGCAGATGGAGAAAATATTGTTGACATTAAACTGTTCCTCTTTAAGGGAATTGTTGTGACAAGGTGGAGCTCCCATCACTCGAAATAGCAGCTGTGTGCTGTTTACAAAGGGGCCCAAAGCAATGTTTGTTTCCATTGAAACGGTGGCAACTTTTTCTGTCTATGTAATGAAGAAGCTCCTGGCATTATATGTTTGCTCTCACATCTACTGTCATCATAATACAATATTTTTGTAGCGACAGCATTAGTGTTGTTACAGTGTAAAACAAGTACCTCATTAGCCAACGCTTCAGTGCTCCCTGGAGGTGGCCACTGAGCCAGGCTTTTTAATGAGCTGGGAACTTAAACGCTGCCAAAGTTTACCCCGGCCTTGCCTTTCTCTGTTAGGCCACTGGGAAGAGCCATGCCCTCCCCCTTTGCCCCTGGTCTCCTCCACCCCCATCTCACCCCGGCCCTCCTCTTCCATTGAGGGCTGCTCATGCAGAGGAGAGAGAGGCACCACGCTGATTCCCTGCCTTTCAGCTCCGGAGAGGGGGATAATGCTGTTTTTGTACCACGCATCCAGAGGAATTATGTGCGCTAATTTGATTAGGGGAAGATTTGATTAACTGGAAAATGAGGGCTTTGCTTAGACTTTCACACGCTTAATTTATCCCTTGCAAAGCAGACGCAACATTGTGTCATGAAACTCAGAAGGCATATGAGAAGCCCATTCACCAGCTAGATGGCCCTTTCAGACTCAACAATATCTAGGACTGCCACGGTTCAAATTGGGATAATCAGTTTAGAGCTTTTTGCCTGGCCTCAGAATACAAATTGCATTTGGCATTAACAGTGAAAAGGTTCAAAGGATAATGAGATTAATGTAGCAGGGAATTGAGCTAAGGCAGAAAATTTCCAGAAGAAAATGCAAAACTAGTGGCATTGTTGCACAAGGTGGATGTGATCTCATTTGAAACGGTTCAGTGTCAACACCTACAGCTTTCGAGGTATGCATCAAGGACCGGTCTAAGTAGGCACCGTGCAGCATGATTAAATCTAAATAAGCTGACTCTTACACAGTTTGTTTGTTTATTGAGGCGAGTCAGGGGGTGTTCTGAGCCTCAGAACTGCATTTAAAGCTGATCTGGCTCCTTCAGACAGCGCTGCATCCGACTTCCTGTTGTCGACTCGCAGTTGCCACAGAAAAATTGCTGCTGCAGCCTTAGACAACCTACAGCACTTTGTATGCCGAAAGAAAAGAGTTAATTAGAAATACAAATTCTCCCAGATTGTTATTAATGGGAACTGTAGAGTAAGCAACACATATTTTGTGCCCATAAGTAATTCTCAGGTATCTTTGATCTGTGGCCCACAGCGGATGCTGCTGCGTGCCGCTGTCTGGCTTCTGGGATTCTGCCAGCGCCAGACATCTGGCTACTTTGTTATCATTGGCTGATCTGCTCCCGGGAGGCCACTCTTGTGACACCAGGCAGAGAGTGTCCTGGCAAGGAAAATTATCAGCACATTTTGAGTGGATTAGAGTTCCAAAGTGGTCTTCAAATCTCTACAGGGGTCTAGTGAGCCATGCTCTACTGGGGGTTCCTCAGGGCTCTGTTTTGACACCACTGTTGATTTGAAAGGCAGCGAGGGTACGACATCAATATCTTGCCCAGCACAATAAATCAGATGCTTTCTCTCCCCTTCTCTCTTTCCCCTTTGCTTTTTCGAGTGGCTATAGGCCACTGCTCAACTGGAACATATTTAAATTTTCTTGTAACAAATTAATTCCAACATTTTCTCTTGATTGAATTAGGGCAAGTGCTGGTGCTGTCACAAGTGTTTGGGCTGCTCCTGGGGAGAGACAAATTGCCAGGCCTGGACACGGGTAACAAGCAGTGGTGTTGAGTCGCTGATAATCTCCCCACTAATTCTCCATTACAGCAAAATGAGGCCATAAATCTTCCTGACAGCTGATCGATGTAAACATTGTTTCCCCCATGATTGCCAGCTCTCCCAGCGGAGCTACTGTCCGCTCACAATCCGCTGAAATTACTCCCGCAACAGCCCTCCCTCCCTTCCTCTCCTCCCTGGAACTGGTGTGTGTGAGCGTCGGACTGGCCTGGCAGGGAAACCAAAGTCACTGCTGTCCTGTCGAGGGAAGGGATGGCCATCTAATTTTAGCTCGATGCTCTCTAAACAAATGGAAAATATTAATCAAAATGTCTCTTGTTTAACCACTGGCACAAGACAAAAAAATTAAAAA-TCAACAAATTCCCCGTTTGGTGCAAAAAAACCCT-AAAAAATCCAAACAACAGATGCAGCGGGAGCTCTGGTTCTAATATTAGGGCTTGTAGGGACGTATAGCAACATGTTTCCATTAAACGCGGCGGTTCTAAGAATAGGCCGCGGCACATAAAGAGAAAATTTACAAGGGTGTCAGTCAACAATTTAATAAATTGAAAATCCATTTATCTGAATACAGAGTTCTGCCCTTCACTCCACTGCCTTTCCCTAACAGATGGTGTTGTGGGTGCTTATGTCCAATTTGATTTGAACCAAACCCTCAGCCAATTTTTACACTGGCATGAAATCTCAGCGAGCCAGATCCACACACTGGCAGTCAGAAATAGCAGCGGAGAGGGCGCGACATTGTGAAAGAACGATGAAGGGCAAAATCTGGAGCGACATTCGAGAAAGTCGCAGAAAAACTTTCCTTGTTGTTTCGTTTTGTGTCGGTTTTTTTCTTTC--------CTTTCTTTCCTTCTTTCCATCCCCTCCCCCTCCTCCTCCTCCGCAATATGAGCTTTTTTGAGGGAAATGATGCTCATTACTGTGGGGTGAGTGATGTAATCAGTGGCCCTGCGTGACCATATAGTCAAGGAAAGGCATTAGAAGGGTAGAAAACAAAGAAAGAAGGAGCAGAAGCAGAATGCCTGGAAGGAGGGCAGAGTGTTGGGAGGGCGGAGATAGAGAAATGGGGGACGGTGGTATTTAGTATGCACGGCCAAGCTGCCCCATCTGCTTAGCGCAGCAGTCCCTGTCGTATAACTGTCTACAGGCCGTGGGCCACATAAAGAATGTCTCAGATTTGATGTAATTCCGCAAAATTAATGACAGCTTTACTCGGTATGGGCCGTGAGGGAATGATTAGTGTTTGATCGTCCATCTGATCAGTTCCCTTGGCTGGCTGCAGAGAGATGCTCCACTATATACCGGTATGCTGCCTATGGCAAGCACACATGCACGCACAGATACACCTATCCCAGAATAATTCCTGGGCCCCAATGCTCTAGTTTATGTTTGGGTTCTGGTTTCTGTTTCCCTCAACAAAGACAACCAATATCTTGTTAAATTCTCTGTGCTGTGACACATCACATCGAAATGAACACCTACTGATGGAATGGATGCCGGTCCCACTAGTGATGTGATTGTGTACAGGGCATTTTTATATCAGGCTGTGCGGTATTTTACCCCCATGAATCATGCCCATTGTGATGCCTACCCAGGATGAGAACATGGAAAGGAATTAGGTATGGCAGAGCCTTATCAGCTTCACATTCGGAACTGGTTGGCCGCTTGGTGCAAAGCAACCTGGACAGTCTTTCCCATCCTTGCTCATGTAGAGTGTCCGTGAATGTGGAATTCCTCCACTGCCATGTGTTGTTACTTAAGGGTGTGCTGCAGCCAAGTTACTGCGCACTTTTCCATCCACGCCCGTCCTCCTGTCTGTGCACTTCCTTCCCTCCCATTTACCCAGAGATCTTTGTGGTAGGTCCTGGAGTTCAGGCAATATTAGGTTGCACCTCTTAAAACATGTCAGGCTTTGTGGTGAAAATTAAAGAATGGAAAAATGATGAAATGTAACATTTTGCTTAAAGCTTTTTTCACTTTCGAGCTATTAGAAAAGGGGAGAAAAGATGAGAGTGATGGAAACACATTTGACAAGTTTTATCATACTGAGTTTATTTTTTATATACAGCCCCACGCTATTTGCTCTCCAACTGTTCGCTGCACAGTTAAGGCAAAGTGGTGTGCCTTGGGTGGCATCTTGGGATTTGAAATCACGACTAAAGTGAAGAAGACCTGAGGAATAAAATATGTTTACAGAATCATCTCGGAAACCAAGCCAGAGCTACTGTGACCCCTATTACAGGCCATTTTTGTTGTGGGGACAAAAATATTCAGTTTGTGGTGAACTTCACTTTTTTTAACCAGATAACGGACAAATTCAATGTGATTTATGAGCCTTATCGTATTAGAATGTTAATATTATTCCCATCATATTTTGCCCAACAGCTCTTGTGTGTTTTAAATGTATTTCAACATACTGTGCAGTTTCTGTTACTGATATTGCTTGCATGGGGAGTTTGCTTAGCTATCACAGGCTGGGAGAATGCTTCTTTTCCTCGATTTTCTCTACTTTTCTCTTTGCCTCCTGAAGGACTGAAGAAAGTACGTAATCCGGATCGAATGTACAGATCAGCAGTGTGTTATGCTGGCCATGGTCCACCTAAGAGTATCAGTGATGACACAGAGACGAACAGTAAGAGTCAGTTATTAATACTGCATTGCTGCTCCAAGAGGCCACTAGCTGGCCACTCTATTATTCATTCATCAATTCATTTATTTACTTCTTGATTTCATCCGTCCCCATGCCCCCCTCCTTCTTTTATTCTCCTCCAACACAACACCTCCTCCGGCTGCTCTGTTGATTGAAGTGTCTGCTTTACGGGATCACGCTGTCAATAGCTGAAGTGTTGTCGTTAACTAAGAAATTAAAATCCCCAAAATACACAATTTAGAATGACAAAACACATGAAAGCACACATCCGAGAAGCTGAAACTAAAGAATATTTACCATTTTTCATTTTGGGTAAAAAAACAATTATCAAAATTCATCGATTAATTATTTGTTTCAGCTCTTGGCTCATTTTCAGTAAAAATCTCTAGAAAAGAATATTTTACACCATGTCAAGAGTTTATTTGACAGTATTTCAGAATATCTTTCAGTAAACAAGTTTTTTGTTTTTTAGCAAAATGTAATATATCAGTACTGTCGCATTTCATAAAAATAGTTGTTCACGTCTTTGAAACTACAGTATCAATGATACAGTAAACCATATTTGTAGGAATACAGCTGTACAAGGTGAATAGTACACAATTAACACTACACAGTTATACTTGATCTCAATGGGGGATTCATGAACGTGCCATCCTTCACAGGTTCCAATAAGCAGTTTTTTTGTTCCTGTATACAAAATCGGTCACAGCAGGCAGGGGGACGGCCTGGATGGAGACAGAGGGCTGGGTGACAAATTCTTTCACCTTTTTCTGAACTTTGAACATTTGCACATACAGTAAACACATTTCTACAGCCTAATGGCATGTTGTCATGCTCCTCGCTAACACGTTAACCAGTTTATCACGTGAACCACAGTTCAGTCAGCTCAGAAAAATCCAGAGCACGTTTAACTTGTTCTGATTTAGCATATATTATAGCATATTTCTTGTAAAGTTGGTTAATAGCTGGTGAAGGCTGCAGGAAGATTTCTGGAATGAGTCCAGAAAGTAAAGGAGTTGGTGTCTTCCAATGTTCATGGGGCAATGGAGGTCTATCCAGTTCAGTAGCTGGTGCCGTCTCCTCCTTCATCTCCCGGTGCATCTCCTCCTAAGCCTCAGCTCAGCTAAAGAGAAGCAAAAGAAGAGTGGAAGAAGGGAAGCCCTTATGTTCATGTGTTTTGATTAGCAGGTAATGATCTTTGATCTAATGCGCTGACTGGGAAAGTGCGGCTCCCATTGAAATCCGGTGGATGCTTGGCCGACCTGGAGCCAGTGTCACTTCTCGTTAGGGCCTGCAGCTCCATGACCTCCCCGTTGCCAGTCCCAGCCCCCTTCCTCACAGCATGAGCACCCTGCGTAATGATATCAATAGCAGCAGGGGTGCAATGAATACAAATCCGCGTGCAGAATGTTTGGACAAGAATTCGCTCCCAGCCCTCCCTCCTCCAGCCGCCCTGCTCACCACCGTTCAACCTCTAT--------------------------------------------------------------------------------------AGTTATTTCCTATTAAACACACACAGTAGTCGCACAGTTCCAGCGATCAGCAGGAACACAGCTGGAGCAGAAGCACATGATCTATCATTTTTTGCTCACAAATGATGTAAAAATGGCCCATTATGGCGAGGAACAAAGAGGATGGGCCCCATGTTCGAGCCAACCCCTCACTGATGCCCTGGTGACTCGGCCAGCCACTCTCCCAAGGCCTACTCCTTGATTAAATGCATAATCCACTACTCCCCATCCCCAATGATTTAGTGTGCCTTTAAATCAGCTTGCGCACACATAAAAACCTCAAATAAAAATCACCAAGAAAAACCATTGCACTCTAACTGTTCTATTAAAATGATACCCAGCCCAGCCTTTCTTCTCTGCAATAGCGTTTATTCCACATGAATGCGTATCTTCATTTTTTTTCATAGGTATGCATATAAAATATTTAAAGTTTAAAATGTCACCGTTGAAACATCAAATGCAGGAGTCTCTCATTAATCAGCATGGATTGAGGTTCTCTTTTAAGGTTATAACCCTTTGAAAGAGCAAAAATTACATTTTTGACCTTGAAGATGAGACAAACTCATAAACGTAAAATAATTTGCAGTTTAAAGGGGAAAGAGATATCGGTTACCTCAGCCAGCAGTGCTCTGGGTTGTCAGGGGGAGACCAAACCCAGGGCCGGAGCTTTTAGCCTCTTTTATGTGTCCTTTCGCATTGGTGTCAGTCTGTCAATAATTCACAAGGCCAGCAGGGTGGCATTTGGGTGAAATAAAAGCCCTGAAATTCGAGATTAGAATGTGATGACGGGCTTTGTTCCATGCCGGTGTCAGAGTGCTCATACGCTCAAAGGAGGGGAAGATGAATGTTTTTTCCCCGCTTTCCTTTATCACTGAGGGCTGAATTGTGCATCTTTTGCGAGTGTGTTTGTGCGTGGCAGGCGAGAAAACCCAGACTGTCTGCTGAGCTGTATCTGCGTCTCCAGCAGGGCAGCTGATTTGGTTTGTGAAGTATGTTAATAATCAAATGATCAACAAATAACAGATGTATTAGTTCATGCAGCTTGAAATGTCAAGGAGGCTAAAAGCGGAAATCTAATACAGAAAGCCCAGTTGCATTGTATTATTTTCTGTGACAAACCCTCCGGTCCAAATTACGTAGAGCCTCCTACAGTGAGTAATCTTTACAGAAAACGGCGCCAATATTTTGTAATTAAGCTGCAGTAAGACAACGAGCGCTGCCACAGATGGAAGTTGCAGAACTCGTATCACTTTTGTTTTTTGTTTTTTTCTCTCAGTGTGGAGGTGGATGGGGGAAGTTAAAAAAAAAATGCCCCGTGATTGAAAAGGAAAGTAATTTGCTGTCAGGAGTCACAGTGGAGAGGAGGGGGAAGAGAGGAGGGGAGGAGGAGGGGGAGGTGTGCAGGAGGAGGGGAGACAGGGAGGAAGATGTGCTGCAGAGAGAAGCCAATGGAGGCGATGGGGAGAGGCAGGCACGCTAGACTGTCAAATCTCAGCCGTTGAATATTTAATGGAGCCTGGAGTGTTTATTTAGTTAGCCTGTCGATTTTTACCGCTCTGTCAATAGCGGCTCCCATGTAGCCTGCTGATGATCTTTAGTGTCTCTTCCCCCAGGAGAGGCCAGGCACTAAATGCAATTATGGATTTTCCTGCACCGCAATGTGTTTGATATTTTTACTGATCTAATTTGCAATCTGGTAGTTTATTGTTTGGCATTTTAGTGGCGCTCAAGTGGCGAGGCAAATTTGATTTCCCCTCATAATTCTTTATAACTTCATTAATGCTGTTAGCACATTGGCACAGATCTTAAATAAGAATCATCCCATGGATGAATGCATTCCTCATTTTATTGTCTCCATGCCCCATTCTTTTTACTGATTCTGGTTCTAATTAAAAATCATCCTCGTGGTGTACTGTCTTTGTGAAATATGAAATCATAATCGAATTTGAATGGCTCCCTTCACAGAGTCTTGCGTATTCAACTGTATGCCCAGATTTGTTGTGGGCAGAAGAAAACAGAATCAAAACAGCTTTCTTTCAGCAGCTTTTTTTTTTTTCTCAACAGAACAAACATGCATCAGCCAAACATACAAACATATGCACAGACGCACACGCGCAGGCACACACACGAACACACACAAAGGGTAATGGAGATGTAACTGGAAGAGTTCTCGCGGCATATGGATGCCATTTGCAAGCTGCACTGAGAATGTATAGGTCAGTCTTACCCTTTGGTATCTCTCTATCCATCTGTTTTCACATTACTTGCAAATTATAGTGTCCTCCAGACCCAAATGAACATAAATCAGGCCGGTGAAAGTGCAGAAGTTTTCCCATCTGTCATAAAACAATGATTTAAAGTACGGGTTGTCAAAATATGGCGCTGTGAATTCGCCCCGCTCCCCAGCAGTAGGAACACAAAGCACCATCTCATCGGAGTAATTTATGGCCTCTGAGGGAACAGAGGGTGATTAGGGCTTAGGCCACCAACAGCCAGAAAAACAGTAGAAGCTCCAATAAGGATGGCTGGAAAACCTAGACCAAATTTATCAAACAATTCAGTGAAATCTATTTCTGTTTGGAGAGCAGAGCGAGATATATAGCCTGTTTAGTATACTGGTACATCTCTGGAACATTTGGTCACACTGCATTTGTGAGTTTTGGAGATTCTACATTAAATAGTCGTAGCCCGGGACATGTGATGTATTGGTCAGTCCACTTTGCTGGGCAGGAGCAAGCAGGGGCTTCGGGCACCCCCCTTGGACTCCACCGCCTGCAAAAGCACCTCTAATTGTTTCTCTTTGATCTTTTTCAGTATCGAGTGGGTCAACGCCTTCAATTCAGCCTCGGACCCTGCGTTGGACTTGGCCACCTTTGTCGCTTTGCCCATGCAGCAGCCCCCGGAGCCATGCGTCCCTCTATCCGCCTCCCCGTCGCCCTCCACGGGCGCACGGCTCCTCCAGAGTCGCCGGACGAGCCCCGATCGTTTGGTCCTAAACATGCGGGACGAAAAGAGGGTTTCCCGGCTAAAAAACGAGCATGGTGTCCGCAAATCATGAAGATTCCGGGATCCGAGTCCAGGCAATGACAAGCAGCCTGAGAAAATACGGTGGAAAAACTGGGAGCTGGATAAGCAGAGGAAATCTGTAGCATACGCCAGTCTCTGTTGCCTTCTCCTGCAGACTAGATGGCCGAAATGAGCAGTCAGGGGTTCACGGGACAGTTAGCTTCTCCTCCGGGGATCCACAACCATCACCTCCGGGCTGTTAAGACTACAGCACACCTCTACAGGGACAGGGGGAGCCTGCCACACACAGACCAACTCCAAAGCAGCATGCCCTGATTAGCCTCATGACATGCAAAAATGAGCAGCAAAAA-AGCTCACAACAACAGATATCATTATGACTGATACCTCCAGTAGCTTTTACCCTCCCAACTCCTTCTCCTTTTTAAAACCGCCCAGCTGATTTCGTCTCCTCTCTACCCCCTTTGTAGATAATTGGAACAATCCCACTGATGCCCAACTCTGCAGGGCCCTCCAGCCAATCAGGGGGTGGCAACCCAGCACTGCAGGTACAGCCAATTACACCTCAGCTTCTGACCAACGCTCAAGGCCAGATCATCGCCACGGTGATCGGCAATCAGATCCTGCCTGTCATCAACACCCAGGGAATCACGCTGTCACCAATCAAGCCTGGACAGCAGGTAACACATACACTCAAAAACACACAAAGGAAGACAG---CTTGTAGTGCAGATTATTACGTTCTTAAACTCCGAAAATGATCAAGAGCTGTTTTTAAAACTGTCGAATGAGCAACACCTAGTGGAGTCAGACCAGAGCCTTGTTTATTCATGAAAGCAAGATTCCAGCACTGCTAGCCAGGTTTGTTTTATGCTAAACGCCTCGTATTTTTTCCCGCTTCAACGCTCATAACGCTCATTTGCATCGTTAAGTATAAAATTTTAATTAGGAACACTGACAGGTCTGGCGCATGATCCACAGCCTTGCATCCATCACAGAAAAAAGGGAGCGAGAAAGACAGAAAGAGAGAGCGAGAGACACTTTCTTCCTCATCTCTCTCTACTTCCACGTCCGCCCCCCACCCCCTCCTCGATCTCCCCTCTCCTGACGCGAGCGCCGGACTTGAGCAGCAGGTGCCATATTACTGTGTACAGAAAAGCAATTAGGCAGCATATTGGATGAATGAGGAGTGCATTAATATTAGCAAGTGCATTTGTCAGTGGCGTTTGATGCGAGTCCTTTTCTTTTCTTTCTGCAACATTAAGATTGTGGCGCTCATAAATTCACTGCTTAAACCACCATCTGCTGCGCTGTCAGCCCACACCGAGGAGAGCGGAGAGGAGAGGGGAGCCATTTATTCCCTTCTGTCTCTCTCACTGGGGAAAGAGAGTGAAAGACAGATAGATAAGAAGAAAATGCATTCATTCCCTCCCTTTCTTTGCCTTTCTTTCTTTCGTTCTTTCTTTTTTTTTTTTTTCACCACCGTCGACAATGCTGGAAATATAGATGCACAGATTTCATTTCACCATTGCTATGCGTGCCAGACTTTTATCCAAAGTAGCATCTGAATGTAAAAAGGTTTGTAGTAAATCCTTTTTTTTTTTCACAACAATTGCCACCAAACTAAACTATCTGTTCTACTTATTTCTAAAAAAGCATTGACCGTCAGGGCATAGCCAATATGGAGGTTAATCCATTCTAGTGTCTATACTATGGGGATGCTTATGGAAGCATATTTGCTTAGGGCAGCCATGCAAATTATTACTTACTGCCCTGTAAGCTGATAACACAAATTAGATACCCATTAAAGTTGAACAATGTATATAGAATGAGAAAAGATTGCAAGTGATACCTGAAGGGATGCTTAAGTCATATGGCACTAAAATATGCCTCATGCTTGCAAACTTCAAAAGTGAAGAGATGTTTATCCTTGGGATTGGAAGATGCATAATGGTAATCTCATATGCACAGAGGCAGCTGCCAGGTGGAGGATAGCACACTGCATGTTTATGAATAGAAATCATTACAGGGACTGGGGAGCATACCGGCATGGACCAGTGACACAGAACTTTTTTATCATCTACCCAGTGCACACTGCAGTACTTAAAAGTTGATGTATATTTTTTTTCATACAGCGTTCCCTGATACTGATAGCCGCAGAAAAATTGGATGGAAGTACATGTTTTTGCGATTCAGCTGTACAGTAATGCCTTGATATAAGCACAATGCACTGTACATGACATCTTGTGAAACACTTTAATAAGAACAAGCGTTCAGAAAAAGACAAAGAGACATCCTACTCAGTCCTGGCTGCCTCCATCTCTGCCTGTTTATGATGAAGGGCTCTTTTTGGTGTGAGAGTGAAAGAGACAGACTGGGCTGGCTGTCATGTCATAAAGGATGCAGTCAGAGAGAGCAGACATGATTTCATGGCTAATGATTCCTGCACTAATATCAGTGTGGGCTGCAGAGGGGATAACCAAGTTGAGCTGTCTTAGCTCAAATGATTCAATTAGGCCAGCTGTCCCTATTTGTCATGGCTCAACTGGCTTCTAGATTACCTTTCCAGAGTGCATACGTGCCTCTGCATTGAACTTACCAGCTCAACAGTTTCACGG--AAAAAAAAAGAAAGAAAGAAAAGCAAGACAAATAGAGAGAGAAAGAAAGGAGCAGTGGAGGGGAAGAAATGAAAGTGTTTAAA-TTTTTGGCTCGCTGTCAGACGTTGTCCTTAACCACTGACGTGAGTCTTGAAATTCTATTGCAGACGTCGACTGCATATTTGCATTTTAGAAGTTCGTCTGTGTGCGGTAGAAAATCTAGAACAATTGTTGGCCTGTCACTTCAGCTTTATCTTAAAAAACTTACAAAGGTTTTCCTCCTTGCCATACACGGCTGCTTGGGTAATGCTGCCTCCTGTGTCTGCAGACGTATTTTTCTAAAGGTGTGTGTGGCACATCTGTGCAGCTATTGTTTATTCATGGAGTAAACCCTTTGAAATGTGTTAAGATACTTCCCACTCATTATAAAAATCCTGCCACCCATGGATTAGGACTTTGATGTCACCAATCCTGCTTCAAAGGCTTCTTTCACTGCTATTAATCACAGTTTAGCCTCTGAAGATATAGCCAGAGAAAACATTTGGACATCTTGTGCAGAAACTTTGAAATGTTCAGACTGTCTTGCATATGCTATGTTCATATCCTTTCCGCTGTGTGTGGGGCTGTTGGACTGCTGTGCACGCAGCTGCACTCTTGAGTCCATGGGATTCAGCTCAGATTTAGGCTCCTTCTGAACTGTCTTTTATACTGCTGTATGAACACTAACACATTAGTGCAATGTTCACTTTGTTTTCCGTTTTTCTCAAATAAGGAAAAAGAACATTACCCACAGAGTGTTTACTGGAACTTAGTGTTTAATAGTTTACTATCAATAAGAGAATCAGACAACCCAGGTGCAACACTAATATCCTCCCAGTATCCAAACATTTCCTTTAAAAGTAACTGGCACATTGGGGCCCATAAATTAGAACTGAATGCTGCTCAAGATGTCTGGCTTCCAATAAGACCGTACCCAGAGCAATAAACTTTGACATTGCTGCTTGAAAAATGCCTGCCCTTTTTCATTGTCAAGTGTTACAAATTGATGAAATGAGTTCATCGATGTTCCCTGGTCATTATCTCTCCAGTGGCACTTTGTTTTACAGACAGTGGGAAAAGGGACAGTGCAGATTAGAGGCCCAGGCACAGTTTATCAAACAAAATCTAATATCATCCATAAGAGAGGAATCTGGAAATCAATACTTCATTACTAAATTGTTAGTGGGGATGAAGAGTAATTGTGTGAGTTCAGAGATGTGTCTCGGCGGCCGGGGCATAGGAAGTTCAATGTCACCCGGGAAGTGATAAGTAAAGGCACTGATGGGAAGAAACATTTCTGTAATGGGGGGTGCTGTAGCAGGGCAGTGGCCTGAGCACAGAACAGACAATAGACACTGGTTTGCCATTGATTGGCTCAGCTATAAAGATGGAATGGTTTAAAGAGCCAGAGAGGGAAAGAGGGGGAGACAGAATGAGAGAGGAAAAAAAAGGCTTAGAGCGAGCACCACCTTCTGAAA-AAAAAAAAAATTCACTAAAACACGTCGGCCACCACGTTCCTCTCTCTCTCCTCTTCTGTACCCGTCTCCTTCCTCGACCCAGGACCCCTGCAACGCTCTGCTCTCCTCTCACCATCTCATATCTCGCACACAAACACATACACACAAGAAACACACGCGGAAACACACATTTCCACTGCCACCCGCGTGCATTTATTTATTCGTTATATTTCCTAATTCAGTTTGACGAATGAGTGACAGCTTGACACTTCATTCGGCAAGATTAATAGAACGACACAATATTTACGTGGCAGAGACAGCCAATTATCCCACCATCTATCATCCAGATTATCTTTCTGATTGAAAACTACTCGTCCATGTAATCGGAATTATTTGGAATTAGAAGGGAATTTATGGCTTCTTGTGTCACTTTTCCTGGACGGTGGTAAATTAGAAATATTAGATACATAAAGAGAGTATAGGAAATGGGATAAATAGAGGCCTGGAATTAATGCCACACATTTCCTTTTTTATCTGTTTGCCAGTCTCTGTGCCTCTGAATGAACCCCATTTTCTGTCACCATTTTATAGGTTATCATCACATATTATTAACACATACTGTCGGCTGTACATTGTGGTGATGACGCTGTGTAATTCACACTTATATAAAAGGAGTTGTCACACTCTTTTGCCATGAACTCCAGCATTTTTGCTGAGAGAATGTAATGACGGTGTGAAATGAATGGAAAACGAGACAGTCTGATGATCATGCGCAGACTCATATTTTTAGAATATCCAGTCAGGGCGCAGCCTGTTAGGTGTCAAATAAAAGCACCTGTCTCCATGACAAAGTGCAGCCCATTCGCCTCAGCCCCAGCCACCATCTACTAGACCCTATCTAGCGCGTGTGTGTTTTTCTCCCACCAAACCTACTTTATACGCTGGACTTTGGAGGCCGTCTGTCCCTTTTATTTGCAGTTAATTTTTGCCGCCTTCACCGGGGCTCTTCACCATGAATCTTCATTTCGCTGCTGACACCGTTGAATGTGAATTCCTCATTTCCTGTCCTTTTATTTATATCTGTTGCCTGGTGATTTGATCATGCTGGGAATACAAGATTAGCAATTGCCTCGTCCTTGGTTTTGCCTCAAGGACATCTGCTACTGAAATGTTATTGTTTGTGCTTCTTAACCCTTTGCGTCCTAGCTTCTTTTTCACCTTACATTTTGCACTGTAGAGGCAACTCTCTCTCTCTGTGTGTCTCCTAAATGCATTTGTCCTTCACAGTTGTACCTGGGAACAGAGGCGACCTAACAAAATGACAATTCCTCCATTAAAAATCCTCCCATTTAGTGTGCCATTCCACAGCTAATTTTTTGATTTGTTTGTGCATTCATGTGTTTCTTTTTGCCCTTCTTGCCGGCCTCCTCGGCCGTGCCGCTGCCTCCACCAGTGCTGCCATTGTCGTTGTCCTCGTCCTCGCTGTGCTCGCTCTCTGCATAGTTCTTGGCTCCGCCCTCCAGCGTGCAGCTGCGTCGGGGCCTGGAGCTCTCACTTTCACGATCTCCCCGGTCCCCGTCCTGCCGACGGGACTTACCGGCCTCTCTTTTGTCCCGGTCCCTGTCTCTGTCCCTGTCCCGCTCTTTCTCCCGTTCCTTCTCTTTGTCGGCCGTCATGATCCGCCACGTGCCTTCCTCAGTCCTCTCACGGCTGGGCCTCCGTGAAAGGTAGACTGTGAGCCTGGGCTTCAGTCTTCTGAATTTACCAGTCAAATCCAGGGAAAATTTGGCCACACCAACAACCCCAGTGTTTCAGAAAAGCTGTGGAAGAGGAAAAAGAAGGACAATTAACATAAGCGTATGTCAA---TAACCATCATCTTTACAATACAGGAGCTGCATGTTCTCAGTTAAATTGCTGTTTTGTACTGTAGGAGATCTTTTGTGGGTGAGAAAAAAGCAAAGAAAGTCACAGTGGCGCGTTTCTTATCCAACGACCAGTCGCTGTTTGTCCGAGTCAAAATGTCCAAAGTGCTTTAACAAAGTGAAGACAGACCACAGCAAAAAGTTTACCATTCTATTTTTAACTCCCATATAGCAATTTCCTGGTTTTGTGGCGGCAGTGATCTGTCATGTGGCTGGGAGGTTGTGCTGTTTGCACTGATATCAATTAAAAGTGGATTAACGGGTACATAATGACCTTTAGCAGTAAATTGTGTGTAATGTTGCAAGGCAGGATACAGTATATTCCCCAGATGTCACACCAGGCCCCTGACGTATGATGGAGCAGATGTCTTAGCCAGTCCAAATGGCCCTCTAAGACACAAACACACACACAGACACGCGCGCACACACACACACTCATATACACACAGGCTCAGGCTGACACGCATGCATAAACATGTGTTCACACACATTCCAAATGGTGACACACACGTACATAAACACAAGGAGATGCAGAAATGCGCATGTCGTCTGTCTCACTTGCTCCAAATATTTAAATGCTTAATTTTAATGGTGACTTCCTTGAACTGTCAGGAAAGCTCCACCAACAGCTGGCTTGTGAAAAGGGGCCTTGGAGGTTGACTGGATCTTTAAATA-TTAATCATCAAATGTGCATCTTGCAAGAGATTGCAGTATCTTCTTTCACTTACAACTTTGATCGTCAGAAATGGCACAGTTCAAATATAGGTCAGTACAGGGCAATTAGCCTCAAAAAGGACACAAAGAGTAAAAACAATCATGAAATGCTTGGTTTCATAATAAAGTTTATTCTATATTACAAATAGTATTTTGTTCTTGACTGCAAAATAGGAATGCATTATATTTACATACACAGGTATACAATTAATTATAACAAAGTTAGAGAAGCTCGCCTTATATCCCCCAGGTTTCGTTTTTATCTCTCGATAAGATACTCTTTATCTTTCAAATATGATCTAGTAAAAGTCTTTTCTAGCATGTTTGTGTAACACCTGCTATAACACTGAGCTAGGAGGACATTTTTAGTTCCTACAAAACGTTTGAAGGTGGAAACTTTATCCGTGCTCTTTATCCGTGCAACACAAGTTGGCGACTAGCAGACAACCTTTGTTGCAGGGGAAGGGACGGGGCAGGAAGAAATGAAAGACAGGATGTAGCACTGGGGGGGCAGATTCACAATGACAGTTGAGGACTCTTAGCTTGTGTTGTTTATTAACACAGACGAAAGGGGGTAACTTTGAGCACAATAGGAGAAACATGCAGCCTCGGATGTCACATAATGCATGAGAATACTCCATGTTTTTCAAACAGTGACCCCTAAGATGTATGTCCTGGAATCTACGGGCAGCTTTTAAGATCAGAAAATATAAAAAAGGACATGGCAACTCCTAGAGAAGTCCGTCGTCACTTCAAATTCTGCTCTCTGTCCGCTTTAATAACCCAGACTATGAGATAAAGCATATTTTTTTTAAAGTGCCACTTTATTACAAAAGTATAAACTTGACTGACATTTCATGAATAGTAATCTTGATATAAAACATTACAATCTTTTGCACTTAGCACTTAATTACACGCTTTTGAGTACAAGACCCTGTAGTCTGAATAGCAAACACACAACATTAGCTGCCACATTTAACTTAGCAGGGCTTTCCAAGAACACACCGTAGCTTCATGGCTTCAAAAAACAAGAAACAGAATACACTGAAATTTTTACATTGCAGCTTGTTTGCAGTTTTGTGTCACAAGATAAGTCATTCCAAAACACAATTGAACATAATAGAAAAAGATAGATTTTCTTGACACTGATGATATATTTATTATTTCTTTCTCTTTTGTCATGTACATACACGTTGCATCAACATACAGTATAATTGAAATACCTTGTGGATGCCCAGAGGAAGGCGCTGGACAGACAGATGAGCAGATAGGTTTCCTCTGTCCTCTTCTCTCAGGCTGCCTCCTCTCTCGGCGTGCTGTGGAGAGTGACTGCTCACAGCCCGCCTGGCATATCTAATTAGAGCCAGGCTGTTGCCACTATCGGGCAGAGGATCTACCTCTCCAATCTCTCCTGACTCAATCTTCCCCATCTCTGATTTTCTTTTATATTTATGCTGGAATATTTAATTGTAGACAAAAGGTTACTCTGGGCTCTATTCATCGCACACAGGCAGAATAATCTCCTTTAAAAGGCTTGACATTTCAGGCTTTTCAAAAGGGGCTGAAAAAATTATATCCCCGCTTTTGTTAATCAATGAAGTAGAACTCCCCCGAACAAAAGAATTAAATTGCTTGGTTGGGTTAATAAAACACACAGAAATAGCAGCTTCCTGTGGGCTTTTGTGCCTGCCACTGGCTCCCCCCATATGCAACCAGCACTGTAATTCCATATGATTTGGGGGGCAAAACTCTCATTTCTCCACACAGTTGGCTTTTTAAATCCTATTGAATGAGCAATAGTCCTCAGCCAAGGCATTTTGCTACTCAGCAAAAGCTAATGTTGAGGAGTGGAACAGCGTTCACAATTACCATAATAAAGGTGAGCAGGGGGAGAATAAATTGTGGAAAGAGAAACTTCTGTGTGCATGACGAAAAATGTCCCCTATATGAATACAATGCGTACTTAGTCCTGAAATCACAGAACAAATGCATCAAATAAATACTTTATTCACGTGGAGCTAATTTCACCCCTCCATTTTGATCACGTCATTCCCTCTGGAAAATTGCAATTAAGTTTGGAGAGATAAAACATGCCAACTACTCTGCATTTCAAGGCTTGATTGGCCTATCAGCTAGTCAGTATGCTGCCATGGTTTTCATCACTGTTAATTGATCCTTTCTTTAATTAATCTGGAAAGGAAAGCCCATATCTCTATCCTGTCTGATCGTCCCCTCTGTCTGTCATAACACAATAAAGGCCCTATCCTACTGCTAGTAACTCTGCCTTAGCTTCTCCCTCTGGCTCTCGGCCAAATGGACTATTTATGGTGCACCTATCTAACGACAAGCTTTCTTGATTACAAGACGAAGGAGGGGGAAAAAAATAAAACCTTGAATGAAAGCCTGCACTGAAAGTTTTCAGTTTGCTGATATAACAGTCAAGTGTGTCTATAAGTCTACTTAAAACGCTTAGGTATCAGTGGAGACAGCTGCGACACCCTCGTCTTATGATTCTGTCGAGACAGTACACTATCAAACCTTTCATACCGTTCCCAAGCTACATTTCCGGTGACAAAAGCTTTGCGAAAGCCTCCTGAAGGATTCATCTATATCCTAATATTTCCAATCCAATTTAACTGGAGCAGCCGGAGTGGTCTGAGCACTAGTTTACCAATCTTTGCTTTCCAAGACTCTGTGTGCTGAAGGCTTGAGGGGTTCAATCAATGGCGCTTTGATCTCGGCTGGAACCATAATTATTTAACATTGTTACAAGGATTTCTCTAATCCATCCTACCATTAAATCCCTTTTACACCCTCATCTTCTGCAGCCTAATCTGCATCTGGGTGCTCCGTTTGTGTCTCTCCCTCATTTCGGCTCGCCCCTCCTTCCTTGACGACACCCTGACTTTATAATGGACTTGGGTGCCGAGTTAGAAAATGCCTTGTTTACTGAGAGCAACCTGACTGAACTGTGCTCAAATGGACTGTTGCTGAGCAAGAATTTCTGAGTTTTTCTCTGCATTTGTACTGAAGTTTGAGGTAATGCACAGTAGGGGCCAAATGGTGACAGTTTTGTCTGTAAACATGTAGGAGCAACAGAGTCAGGGCCCCTGATGGATACAGAACTACTTGGGGGTGGGGGGATGTTGCTTATTTAGTCTGGGATGATGTGCACTGTCTCTGGCTCCAGAGGCTGCCCCTCTTCCTGTTTACCTGGGAGTCCTTTGGGGTGAGGTTGAGCTGAAAAGCCCAGTCGGAGCCAGTCAAAGGGAGCGTGGCGCAGTCTTGACCCTGGCGCTCCACTCATTGTGTAGTGCAGCGGTGTAATGAGGCCCTGTGTGGATATTGATATGACAGAACAAAAGGCCAAGGTGCAGTAAGGACAGCAATCCACACGTTTCACACCATTTGTTTTTCACACCGTATCCATCACATTAATGGGTCACCTTTCTGTGACAGCTCATGATTACCTGCTTACCCATGGAGAGAAAAGGGGGTGAGAAAGAGAGGGAGAGAGAAAGCCTGGTAGGTGCAGAGACAGAGAGATAGGCAGGAAGATAGGGAGCGAGGGTGCTCCGGTAGTGAGGGCGAAGGGTGAGTTGGGGTTGGAAGGGGGCTCAGGGAGCGGGGGGATGGGAACCTTGTGCCATTTTTTTATTCTTTCATGAAGATTGGCTCCAGCCCTGTCATCATCCCCACCGAGTGAATTTATGACAGGTCAGCTCTCCATGTAGTCAGCTGATGGATGGAGAACTCTTTT-TTTTTTTTTTTTTTTTTAAAGACAAGAGAGAAAACAACAGTAACAACTTTGTCCTCCTCTTCTTTCTTTTTCTCTCTCCCTCTCTCTCTTTCTTTCTTTGTCTGTGTTTGCAGGGCCTGTTCATCTTTCTGATATATGGGGTGTACAACACAGAGGTAAGTCTGCATTGTGTCTCAAGGCTGTCGGAGTGAATGAGAGAAATGACAAGTTTCTGATGGGCTCCTTGCTTAAAAGCTGTGTGGGTGGGGTGTGACAGTACGAGTGTGTATGTGTGTGAATGTGTGTCTGTGGAGGGGGTGAGGGATGGGAAGGAGGGGAGGGGACATCGTTTCCACGCGAGCATCCCACTGCCCTTCATGCTTGGACTAACTTATATGCATCCGAGTCCGACCATTTAACACTGACACGCTGCGGTTCTCAACCACTCATTCCTCACCCACATTGGCTAATATTTCACTGCCTCTTTAAGTTTTTAAACTCACGGCCCTCCATTTAGCATCCTGACAAAGCTGCTGGCCAGGGCTTTGCAGGCCCTAGGCAGTAACCACAGCAGGACAAAAAAAGAAAAACAATATGCAACCAACAATATGCAATGAAGGAGTAAGGGAATATCATACTGAGATGCTGCATTTATTAATGTCAGAGACACTCCGCCATTAATCATATTATAACGCCCCTGAGTGCGCGTGTGCTTGCACTAATGTGTGTATAGCCTGTGTGTGTGTGTGGATGTGTGTCTCTTCGCGAGTGTGTTTGAGCATATGCCTGTGTGTTTGTATGGGCCCTTGCATATGTGCACGCGTATGTGCGTACATGTGTGTGAGAGACAAGTGTGCGGCTCTCCACCAGCAATAATATCGCATACATTTTAAAGGACCGTCATTATCGCCGTGGGTTACCCTGCAGCCCCCCATCACAAACCCCACAAACCATTTTCATTCCAAACTCATTAATATGCAAACTTATTCAAATGAGATTGTAATTAAGCATCTACTGAGTGGGAACCCTTTTCATGATAATTTATGATAAACTCCTCGCCACCTTTGATTGAGATTGATTTTTGGCGCAGGCAAGCCGACCTGAATACAAAGCTACACCTGAGAGACCTGGAGGGAGAATAACACTTTTAAAACAGCAAACTTATTTCATGGCTGATTGTGCCACAATCATCTTGGAGGAGTAACAAAGATCTATTTGAATAATGCATTCCCACTGTGCTGGTGATGTGCTCAGCCTAAAAGAAAAAAG-AAAAAAAAACTGGGCATATCTGTTCTTGGCATCAAGGTGACAAAGTGATGTGTGTGAATGTGTGTATTTATTTGTACTCTTCTCTTGCTTTGCTCTCTCTCCGTTTCCTCACCCCCTCTCCGCCTCTCCATCCCCCCCACTCCATCTCTTCTGTCTCCCTCTCTGTCTTTTCTGTCTCCCTCTCTGTCTCTTCTGCCTCCCTCTCTGAGTAAGTGAGTTTCATCTGGGGTGCTTGCCGGGCAAAATCACCTCAGGGCGAACACTTTATTATCTGTAGTCAAAGCGTCACCACAAATACCATTCTACACACACAAGTGTCACTTTCCATTTGTCTGCACTCTGGCTGCATTAGCAGAGCCGAGCCAGCCCAGAGCCTCATCTCAAACGCACCCGGCAGAAGAAAACCAACAGCGTGGGAAAGCACTCGTCCTGCATTCCTGCCCCATTAACACCACTGGCAGCACCAGAGAAGACCTACTGCCTCTCAAGGGAATTAAAACATTATTATCAGCACTGGGCTTTGTGCAGAAATCTTATGAAATGGCAAAAAAGAGCAGAGTTTATGCAGACATCTTATTATGTTACGATTAGGGCAAGAAATCCTAGCGTGCACCAAAGAGGAATCAGACTCCATGGGAAGAAAAATGAAATATTATTAAGTATGATTATTCTAAGCAAGGCTCTGAGAAAACGTCTGTGTTATAATCCAGGGATTTGAATAATCAGGTTGAAGATAATGGGCTGGGCTGGCCTGGGCGTAAATAGAGAGCATCCACTCATCCTCCCAGTGCTGAACTTAATGAACTTTTAATTGATGCGGTTTTGCAAGTCCTTTTGTCATGCAACAGAAACAAGCCTCTCTGCTGATGGGCCTGTTTTCCCGACTGGCTTCAGATTGGTTTACAGCAGGCCCTAAGTACCATGTAGTTAGTTTCATGTGTCATATAAAATCTGCCCAGGCACAACGACGCCTGCAACTAAAACCTTAAGTGCATCCACAGGAATCACTCACCGGCTTTGCACTTCCGTCTTAAGGAAGGAGGAGAAATTCAATCACTGCCGGCTTGACACACCGAAGATGAGGCACGTGTTCCTGCTTTTAGTTGTTTCGAAGAACACTCTGGCAAGGCAAGCTGGGATTTCTGTATGTCTGAATAACATCCCTGATATGACCAGATCCTGAGTCACTCAATATGTCAGGCCGTGTTTTTCCCAGCCCACGAATTGTGATGCATAGATAGAGATATACCCCTGTGAGCCAGGTCATCTTTATTCAATGATTTGCTTATTGTAACACACACACAGAGACACACACAAACACACACAGACACACACACACAGGTGGAGCCTCAGGGACCCGGACGACAGAACGGACGTCTCGACAAGAGTGTTTTCCCGCACCCTCGGGACACCAAAAGTCTGGTGGTGGTGGGGGTGTGGAGGGCTGTTTTATTTTTATTTTGAGTGTTTAATGTATTAAAAGGGGCCGGGGTAATGAATTATAATCTTTAATGCAGAAACCGATCGATACCACCCAGAGAATAAATCAGCTTTTACTGAGAGCGTCAAAGCCCCTTAATACACTAGGGGAGAGAAAGGGAGTGCATGGGGAGGAGGAGGAGGGAGGGAGGAAGGAAGGGAGGAGGGGAGCAGCAGGGACAAACTGCGAGCAGGAAGGATCCCGAATGAAGCA------GAGAGAGAGAGAGGTGAGGATGATGAAATAAAGGAGAAGGGGAAGTAAGAGGTAAAAAAAGAAGGGATGGAGGGATGGATGCAGTCAGACGGGGGGAAGTTATAGATGAACAGACTCACCTTTGGGGTAACCTCATTGAGACTGTATACAATATGGCTGATTTAGTGAAGTTTGGGCAGTTAGTCACTTGACATGAATAGCCCTAAGAGGTTAATTTACCTGTCACATTTTACGTGTAAAGTCAATCACATTTGTTCCTACTGCACATACTGCCTGTACTGTAGTAGAAAGCTATTTAGCAGGGGATGTTGCGCTGTATGAGGGTGATAGGAGTAATCAAGGAGAGGAGGGGGCTTCTCCATAGGAAGTTCCTGCAAACAGAGTGCACCCACTTTTTAAACCCCATTTGTCTTGTTAATGCTCCCCTCTGATTACCTGATTGCACTGGATGACTGTGGAGAAATCTGATTGCGTAAAATTATATAGAGCAAACTTTTGATTGGGGAGGGATCTGGCGAGCTTGCTGCCACCATTGACAGGCTTTGTGAAATTTGGCCTCGCTGATTTGAAATCAGCTAAGTGTCACGTCCCGTAATTGTAATCAGAACTTAATTTTTTATCCTTGTTCTCTTTCAGAGCACAACTTTTCTCACGCAAACTTTTAAAGCTTGAACAATACTGCAGCCATGTTCCACATACAATAAGGAAAAATACAAAGCGCTCTTTCACTGAGATATAATCCACATCTATATGGCTCAGTGACAGAGCATGTGCAGTGTGTATTTTTCATCACGTTAGATACAGTTGCAACTTTGGGAGTTGACACAGTGGGCACCAAAGTTTACTTTTAA----AAATAAATAAATAAATAAAGACAGAAAGAGGAGAACGAGAAGGAACGGAGAGGAGTAGAGTCTGGGATACAAGCACAAGCGCCATGGCAACACATAGAAAGAGGAAGAAAAGAGTTACCCATAAGTAGCCGCCGTTTCACCCGCTTGTCCACATCAGCTACTGACGTGGCATTGAACTCAGAGCTCTCAATTGCAGCCTCATCTTTCTCTAAAACACAAGTGACAAGGGGACAAACAGTGAGCAGCAGGTTAATGAGAAGCCCAAATGACCAGACCTTCAGCCCCTCTTGGCGTTTGAGCAAAAAACCAAAGCCAAGAAGCAAGAAGCGATGAAGAAGTGCCAAAATCCCTGTTAGAGTGTTAATCCCCAAACAAATGATAAATCCCCCAAAGCAAATCAAAAGAACAAAACAAAATAAAATAAATGAAATGATCAGTATCAGTGTTTAGCTTACAAAATGAAGCGGTAGGTAGGTAGGTAGGCAAATAGGTAGGGAAGGGGAGAAGAGAAGGTTCAAGGCTTACATATGAAGAGTTTTTAAAACGAGACAGGTCAAACTTAGGAGAACATCTGCACAGCTTGCCAATTTTGAGGCTAATAACCAGATAAAACTGGACTTATGGGATGTGGTGGAGTCCAGTCGGAGTGGCGAAAGTATACTGCATTTCATACAAATTGTTTGGATACACGAAGTCAAGGCTTACCCAAGTCTGGCTTTAGCTCAGTAGGCAAGCTTAATTTCCGTGACATCTTTGCTGGAAAAAAGAGAACATCCCTCTTTACAAACACACGTCTAAGCTAACACACGATGCCATGCAAAGCTAGATCACTAGCATTGGACTGGGATTGTGCACAAAGCCAAAGTACACAAAACAACAAAAAGGCTGTGGAACAAGTGGCAGGGGATTGTTTTATTGGCTATAGGAGCCAAAATGCGTTACACAGAAGAAGACGCGGCATAAGGAGTCTGAGACAACTCTGTATATCACAGAGGCATGCTGTGAAGGACAAAACAAAAGAGGTGACCTCTAGTTGCACAAGCCCTGAAAGAGAGGTCTGGTAAGACATATCAAAACTGCCATTCAGGTCCTTCATGCCAAAGGAGCATGCATCAAGATTTTCATTGTAAAAATCCATCTGTTTATCTATGCACACCTCTATGCATGTGTCTACGTGGTTGTGTGTCTGTCTGGTTGAGGTGTGAAGCTGCATCACCAGCACCAAAGTGAACTGCAGATAACCTCATGACGTGGCACAGACATAGTATTCATGCCTATATAAAATTCACGGCGGCCGCATGTATCTGGTGGTGGTCTGAGCCGCTGATAAGGCTTTGCACACTATCTGCCTTCAGTCTAGATGAAGGATGAGCTTCTCAGCCATAGACGTTGTCCATCCTGCTGATGCTCCCTCGTCTCATCGTAAACTCTTGTGCACCCTCTGGTGCTTGCTAGTCTCCCAAACTTCTTTGTGTAGCCTGCTTTGCAGATTGTCTTCCTTGTCTGTGTGGTTGCTCATTATTCAGAGACAGACGGATCTCAGGTCATCTGCAGCTGCAGCAAAGAAGAAGCAGGAAAGATGGCGATCATCCATTAGACCGACCGGGCGCACGCATGAAATACGAGGACAACTTTTGGGAGGATCGCTTGAGGAGAAGATTGTACCAGTGAGTTTTTTTCCCCTCCTGCTTCTCGCACTATATTTCCAGTTTCGTCAAGGTTTTCGGCTGGGCTTTCAAGGTCTGCGAGAACGTCGCTATGGTAGATCATGGGATATAATGTGGAGAGCGCCTCGTGAATGACCTGGAAAGAGCGGATCTCCCCCCACCGTTTCTCCTTTTAGTCCAGTTTGGAGAGTTATCCTGCACCGCTCCCAAACCTCATCCAGTTTTGTTCTTTTCTTTTCTTCTATTCGTTTTGTTTTACGTATCCTGTTTTGTTTTGTTTTATT-TTTTTTTTCTTTTCTTTTCCTGTTGTTGTTGTTGTCGTTGCGTTTGTGTTTGTTTCGGGTGTGGGCTGTGTGTGTGTGTGTGTGTGCGCGCGCGTGCGTGTGTCTGTCTGTGTGTGTGTATTCTCTCCAGCTGCCTCCGTTGATTACGGTTCCTTTGCAGACAGATGCAGCACCTGGCTAGAGCTGCTTAGGCTGAAAGCTCACACCATAAGACGAGGATCAGTTAAGACAAGTAGGAGGACACAGTCTCTAGCACACTCTGGTGATCATACCCACAAATACAGAACACAGTCTCACAAAGCAATCACACATGCTCACGTACACGCACACACCCCTCCATGCATGCCGCTGGGGGGCGGAGCATTGGAAATCAAGCACTGGCTTTTTTTTTTAATCTAGAGTGTGAAAGTTGAAGCCCCGCCCCTCAGAGGGATCCACAATGCTAGGGGGGCATCACCCTCTCTCCCACCATGCCCACCTCCACCCTGGGGAGCTGGGCAACGACCCCGGAGTGGCACTCACTCCATTTGGACCAGAGCACATGGCACAGACAAATGCTCTCAAACTTAGCCCATCTCAGCACATTCAGAGCCATCCCGAAGCCCAGACCGCGGCATCTTTCACTTCTGCTCAGACCACAGTTGGTTTCCCCGTGGCTCACCCCCACTCAGGCTACTCAAGCAGCAGGGACTTCATCCTCAGGAGAGAACTCTCAGCCTCTGCTATGCATGCACTTGGCGACCAGCATAGTTCCGCCTCCTCCCCTCATCACCATGGCATGTTCATCTCCCCAACAGGTGCTTATGGGCACACGGAAAGTGGGGCCCATTCACTTTTCACTGGACTTCACGACCAGGCGTCCCCAGGTGCCCACCACCACCATGCCCTCAATGGGCAGATGCGCCTGGGTATACCGGGGGACATCTACGGCAGGCCAGAGCACTTCGGGCACAGGCCAGAGCACTATGGACCGTCTTCTCTCCACAGCTACAACTCCATGAACCTCAATGTGAACATCGCTTCTGCTCCTCACGGAGCCGCGGGGGCGTTTTTAAGATACATGCGGCAGCCCATAAAGCAAGAGCTAATCTGGTCACTTCGTATCCCATTTGTGAAAGTTAAGACAGGAAATCTAAACCCAGTTTCACTTCAACAGAAAAGGGGGAGATCTCCCTCCGAGGAACTCGACTAGACTCCTCCTGTTCGTGATCACAGTGGCCAGCGAGCTCTGCTTCAGCTCTGAGGGACTCCTGCTCTATGGTAATCATATCCTATTTGAATAATGAGGCAATACCGCCACTCCTGCTGCCCATTCTCCCTGCATCCTTGACTGGAGTCTTTGATAGACACTAATTCTAGCTCCATCTATAAAGCTCCTCTCATGCATTTTTAATAGAATCTATTACTTTAGGATTAAATTATAAAAGACTGTCCTCCTTAAATTTTTAATAGTTTGCATAATTGGTATCAGGGCCTGAATGCAAACCATAAAAACCCAGTTTGTACAGGACTGAGCTGCAGAACGAGTCCGGTACAACCACACAACACTGTTGCACATAAACGACACCAGTGGCAATATGACTCTATCACATACAAGCACACATCTGCACAAGCTCACGCACGCACATACGAGCTCGGCCATTATAGCTTTGGTTTCACTGTCATGGGGAATAAGGTGCTGTGAGCTCTGAATGAAGGGGACAATAAGGTCAGGGAGCATGAGCCTTCAGACCCCTCTTGGTACTCGTCCACCTGATGGGAACACGGAGACTTGGCTGTTCTCCCCCTCATCAATACAGCAGGGCTCTTTGTCAGTAATTTGCAATAAGTGTCCGCGCCACATCTTAAGGGACCTGGAAATCATTACTGGCTGAGGCCCTACTCTGCTACTAATTGGATGCGTTGGGCCTTATCAACTGAGGATTTTCCGAGACCTTTGACAGATACCAATTCGAAAATCATTGTTCAGTTGTCAATTTAAGAGACCGTTAAAAGAGCTTATTTTAATTTTAATTGGAACTTCCTCCTGCCTTCACAGTGAGCTGCGAGGATTAAAAATGAGCTCAGGGCATGTGTGCACATATGTGTGTGTGTGCGCGTTCATACTCCCCTAGAAGAAGAGGGAAACTGTGCAGGTTAAATTGACGGGTAACAGTTCTGACCAGCGTACGAATGAAGACAGCATGCATGCACATTTAGTTTACAAGAATTTCACAGCTTTCCTGGGACTTCATCATCAACATCAAATAAGTCGGAATCTGAGCTGCAAAGCTCCCAATTGGTAAAGTGGGCTGTTGTGATTGATTTGTGGATTTGCTCCCTCTTTTTTTCTCTCCATTTAAGTGAAATAATGTATGGAAGCAATCTGGCGACAGACATTTTGGAAAATCTATTTGAAATCATTTCAGTTGAAGCCATGGCAGTTTGTCTTCTTAGCGGAGAGGAGCAAAGTATAATTGTCTGCAGTCTAGTAAAACACAGTATAACTGCCATCACACTTGACTGAGCTTATAGCCAGCTAGTCCCATGGCCTCTAGAAGATAGAGCAGTTAATGTTCCCTTTTATTTTAGAGGATATGTCACTTGTATCGCAGATTTATACCATGATACAGCAATTTTGTCCAAACAGATGGATAATGGTGTCACCAGCAAAAAGCCCTGTTTTTATTGAGTTTAGAGCATATTGTTTAGATAGGCGACTGTGTTGAACAGCTCCGCCAGCTCTTTCTCCCTTTATCTCTCTAATCTTGCCAGTATTAGATTTGATCATTTTTGTTTGAAGGAGGAAAATGTGGCTGTAATGGTTTCCTAATAGCAAACACAGGGGATACAAATCCAGGGACCCTGTTCTGTAGTGCTTCCATAAGCACCACTGATTTATAGAGGTCTTTATGACAGAAAGGAAAATGATCTGCTGCAGGTATAAATCAGGTGAGTTAACTACAAATAAGAGTTTATTTAATTTTGAGCCAACAAAGAAATGCACAAAGCTTGCAGCACAACTAAAGTAAATAATAAAAACTTCTTCCCTAAACTTCCTTTCAAGTTATCCTCACCACTTTTAAACTTTTAAAGTGCAATGAGACCCAAAAATATGATTTGCCATAAAGAGCATGAATATTTGTGATGTAGCCAGTGGTAAAAAATCCTTTTGGGGATTTCGATATCTAAAAGAGAGAGGTTTATACATTAGCGCTGTAGTTGCAAAACACTGTTGATATTCAAATGATTATTGTGCAAAATCTGGGATAAGCTTCTGTGTGAGAGCTCTTCTAAGTGCCTACAACTATTGCTAATTCCCCTCACCATTGTGGGCCGAACAAAGGCCTTAATCCCATTTCACTTTTGCAGAAGGCTGGGGCTATTTTCCCTCTCATAAACCAACAACACTCCCCCAAGCCAGAGCTGAGAGGTTCTGAGAAAGGGGCCAGTGTGTGTATACTTCAAGGCTTTTTTGTCCAACTTGGCTAGTGCTCTGCATAAACTTTTAAGTGGTCCCAGTAGGCCTCAAACACCTTTTGGCAGAAAAAATAAGCTACCACAAACTGTAAAAAGGAAACCAAACACTCTCTTAACCTGGACAATACAAAAGAAAGTGAATATGTTTCATTTCCTCTCTCTGTCTCCATCTCCTGCTCTTTTACAGGACGGGTGTCTTTTAGCAGCTCACATCACAGAACCCTACAAACGGCAATTAAAACGGATGTGCAACACTGGCTCTGTATAGGGAGAGAGAGCGGAGAGAGAGAAAGAAAAGAGAAATGAGAGGGGACATGAGCGAGGGAGGCCAAAAGAAAGGAAGAAAGAAAGAAAGTGAGAAAGTATGCGAGGGAAAATGTACAGCACCACCTCTCCTTCAAAACCAGGACTGATACTGTGTCTATTGATCTTTATAACAATAGCAGCAAGCTGTAAAATGTTTGATGGTTTTGTACAGATCTTAGTCCCCCTCATTCATAATTACTGCTACACATGTAGAACCAAGGGCAACTTCAGAAGGGGCGCTGTTTGAAAAGCTGCTGCCAGACTGTAGGGATGATGGGAAATCTCAGCGGGGCCTCACGGTAGCTCCAAGCCCTAAGGCTATCATTCCTCCTGCCGAACACCTGCAGCAACTTAAGTTTTACAAAGATCAAATTATGGAGCTGATTTTAAATAAGAAATGAGACCAACCTCGTCCCTTTACTCACAAAGTTACTCTGCTTTATTTTGATTTCTGACTTTGATGCTGTGGCTTTCTGAGAAAAGTCAGCCAAATTGATCACGATATTTATTTTACCTATGAGCCTTACCATTGGCAAAGTTTGTCAAGGAAATAACCTAGTCTCCACGTGTTTGTTTGTGACAGCCGAGACGTGAGTGGTGGAGACATAAATCAAGTCAGATTTATTTTTCCTCTCAACTTGGAACATAGTTCTCTTCCCTGTAGAATTCAGAACTGATCATTAACCTTTCCTTTAGTTCCTTCCCTTGCCTGGTCACATTTCCTCTCTATTTGGTTCCTGGCCCCATATGCCACTTTCCTATTTCCTGCCTGCAGACAGCAGGGAGTAGCTCTATTATCACCTTCCTAGAGCTGTCTTTGAATGTGAGAGGCAATTCCATTTCACTCAGCCGTGGGGAGGGGTAGGAGGAGGAGGGAAAAAAGCACACCATAGAGCACACAGAAATTGGTTTAGGTTTACTTCTTATAGTCGAATGTACGGCTACTTTTGCTGTTTGGCTCCCAGATTTTAGGATTATAGAGACTGCCGCCAATGTGCAGGTTTTTGTGGCATAGTTTGAAATCAGAGCAAAGGTTAAGTGCAGTGTATCATGTCTGGTTGTTGTGTGAACACTTTATCCTCAGCTCCATTTAGAAGTCACCTTTTGAAATATTTTTTGAAATCTAAACAAAAACAAAGAGTATAAAATCACTCTGGGTATCTTTCACAAATAATTCTCCAGACTCATATCTGCTCTTTGTTTTATACACTATGTAATAATCACGGATCAGAGCTCTGGCCATACATTCATTCATCCATCCCTCTGGTCATGGCCAACACGATACTGTTCTATACTGTGCTCTGCTTCTTCGATGCCTTGGCAGCAAATTAAGTTAAAGCCTGCGTGGAAAAAAGAAGCCCTTAAATGTTGCCATATGCAGGATTGCATGGGAACTTCCTGAGGAACACATGTTGTTCTGGGTCTCTCGGAGAGGTGTTGAGTCTGTGTAGTCTATAGAGTGCGACTCAGTATGGTGGACCACTCAACGCCGGCAACAGAAAACAACCATTTACGGTGTACCATAATATTTTGGGGAAAATGTCACATTTAAGACCGGTCAATTCTGAACAGGTCAGCGGTTGTTGTATACGTTGTGCCATGTTACACGGGGACAGTCAGCTCCAACTAAACGCTGAATGTCAAAGTGCTCACATGTTTGCGCTTGATACTTTTGTGCACTATATCTCTTCCTTTTTGTTCACACAGAATAGCTGCTTTGCTGGCACATTCTGAATTCTCACAGTTTGTGAATGTGCTCCGAGCCTCACGGTAAGACAGAATTGGGCATTGTCGCCAAGCAGAGTAGAGCAGAGCTAGCCCCCATTCTGTTGATCTGAGCAGGATCCCGGAGAAAACAAAACTGCATTGTTCCCCGCAGATGGAAGCCAGTGTCTCCTGGGTAACAGCATTAATCTCCCCTTTTCTCCTGCTTCCTCTCTTGTCGGGGCCATAATCGGTGGGCTCCTTTCAGCAGCCGAGCCAGCCTCAAAGCCCAGGCTCCTAACTAGCCTCCTAATTAGCTGCAATTACAATGAAGACAACATGATGAGATAATAGAAATTTGCAAAATAATGACATACCACGGGAAAATATTCCTCCTCCCCAAGCACCATTTTTTTCCCTCCGGGAGCGGCACAATGGAGAGCCGGGGCCCTTTTCTGAAAGCGGGGAGCTCAGAAAAAATGGTGGCGCATTATGTGGCATAGAACCCTATTGTCTGCCTTCTGGTTGCTTCAATCAACAGGCCATTGTCTGGCTGCTTAAATCAAAATGACTCAAATACGGGCTCCGTAATGATGCCCTCTCAGCAGCGCATACTGAACACAGAGACAGATTGAGGGAGAGAGGAGAGGAAGAGGAGGAAGAAACGGGAGAGCAGAGGAGGAGGAGGAAGGAGAAAGGAAAAAAAAATTAAAGTTAAAAACTTCACTTCTGGCATTCCTCGGCCACCTTCCGAGGCGCAGACCGGCTTCCATGCCGCAGACTGCAGCTCCTCTCCGGGAAACGCTTCTTTCGGGCGACGGAACGCGGCGTGGAAACCCAAACGCACCGAGGGGTTCGGCTCTCAGCGAGCCTCCCCTGAAGTCGGAGATGCACACATGAGGTCTGTCTGCCTGGGTGGTCTCTCTACTTTAGTGAGCTGTTGCTAAGCAGCTAATAATAGTCGTGTTTGCTGAGTAATTTTTGCCCTTCTGGAACCAATCAGATGCGAGAAAGTCCTGCGATCTGACAGCCCCAGAGGCGGGATCTCCAGTCTTTTTTTTCCTCCTTTCACCCCTCCTCCTTCTCTGCCTCCAAATGGAGAGAGGTCTTTTTCTCCTCTTCTATTGAATCTCAGAGTTGGCCGTGACGCGCGGCCCAGGGGAAGACCACATAGATCTCACCAGAATGCTACGACCATCGAGGTTTCTCACCCGACGACTCGTGTATGGGAATCACTCCGTGCGCCTCGCTTTTTGAGAGAAAAAAGATTAATTAATACATGTAAATTATGCAAATTATGCCCATGCAAATATTTTATGAAGACAATTAAGGGATCCATTAATTACAGTCTTTTTTGCTTCAGTGACATTCATTCATTTAATTTTAATTTCACTTTAACTGTTTTGATGTTTAATCTTGCAACAAAGAACTTTATCTCTGTGCACAGGGTCGTGTAAACTTGCCGAACACATCGAGTGGGGAAGCGGCAGGGAACCGGAGGAGATACTGGGGGAAGATATTCGCATGTGCACCGTTGCCAGGCAGTACTGGCGAGGTACAGTCCCAGTAGCTTGCCTGCCTGTGAAAAGAGCCACGTTCCCTCTTGGACCCGATTCAAAACACTGTAAAAGCAATTAATAAACACAGACTGTGTTAATATCGCAGAATTAGAGAAGTGTGACAAAAGACAAATAGAAATAATTAGTTCTCTAAAATTATGCCCTCATTATTTTTTTTCCCTCTCCCTCTCTTTCTCTCTCTCCATTCGCCTGCCTGACTTTGGAGTTGAGAATATACCCACACATTTCTCTCGGCTTTCATGCGAGTGATAGGCTTGTTTTTTCCCCTTCTGCTTGTGTAATTTATCAACATCATTTTTTGCCATTTGAATAATTGAATACAGCATACGCTGTGTATTGGAGGCAAACTGTGATCAGTGTCATTTATGACTAGAGTGTCTGACTTTGCTCTGGACATATTGCTTAGACAGAAGGATGGAGCAGCAAAGGAAGAAGGGATAATTAGACGAGTGCAGATGGGTAAAAAACTAAAACAGTCACAACCTGCTGTGTTCTCCATGTGCCTGTTGTGTGTTTTCTTGCGGGTTGCCAGGCTCTGCGTACTGTATGCATTTTGTTGTTTCCTCCCGTCCAGGTCGCCAGCCATGGGGAACCTCATTAAGGTCCTTGGCAAGGATTTAGAGAACTGTCCACATTTTTTCCTGGACTTTGAAAGTAAGTGAGCGCCAGGGTGTGTGCACGTGTCTGTGTGCTTGAATTGTGAGTGCATGTGTGTGGAGCCGAGGTGTGCAGTGGGAGGTCGGCGCATGGGGTCAGGGGAGGCGTGTTTGGAGGTGAGCTGCTGAGCTGTTGATGGTGTGATGGAGTGTTGTTGAGGGTGTGGTTTGTCATTATCAGGAACTCTTTAGTCCCACTCTCAGCCCGATCATGTTCTACATACGGATGTACGTTGCAAAGACAAATGCAGTGATGCAAAGAAAGGTCGGCTTTCCTTGTCAGTGCTGATCAAACTGCACTCTGATGCTGCCCCATCTTTATCTCCATCTCTAGCCAGTGGCATCTGTTCCAACCTGCCAGACAAGAGAAAGATAGAGAGAGGGAGGGATAGAGAGAACTTAATTTCTAGCAAATTAATTTCCCATCCACGCCTCCAGAGCTTACTAGCTCGTTCGCTAGCTGCTGCGGCCGCTGCTGCGTGTGTCTGCTGAGTCGGAGCCTCATGCATAATGCATCAGGTTTAATTGCAAACCCAGAAACTAATGACTTTGGACTGGTTAACAGCAGGGGAGCCATACATCTCGAGCAAACTGAATGAAAAATCAGCTCAGAGGAGAGAAAAAAAGGAGCCTAGCCCCTAATTGATGAATAATTGAAGCGGCGAGCTACAGGGCATAATTGTGACATTTTGTTTCAATCAATTTCCAAGTGGTGTGGGCGAAAGTGCACTTAAAGGGAAAAGGCAGTGACAATGAATGAGAAAGAAAGAGAGAGATAGAGCGAGCGGATGGTGGTGGAAATGGACGTTGTGTCTTCAGTCATCGCAGTGACATTTTCTGGGGCAAAAGACTGGACTCGACAGAATGACTTTTCTCTCTATCTCGCTCTCACTTTGTAGGTTTTCTGTCAAACTCCTGTAATGCCATTGTCTATCATTCATTTTGGAAATCAGGAGAGCAGTAAAATGTGAAAGTATATCTTTCAAAGCTGTCCCTTGCTGTGGGCAAAGACGAACTCCCGACTTTAAAACTTTTAAAAGTTAGACAGGTTCTTTGAAGAAGAGTCAAAGGAGCAATTTAAAGAGACCTGGAGTGGTGCGTACCACAGACTGCTATGGCGTCTCTGCACTGTGTGTGTATCAAACTGCCAGCCAGACATGTGCAAACACACACACACATACACACTCCAATAGTTGCTTCTGTACCTGTCTTTGCTTTTTTCCCTTTTTTATTTCAGCAGGGTGAATTTTTATCTAAATGCAAAGCAGGTGATAGGTGCTCCAGTTTCCTCTAGAAGTAGCTCCCTTGTCTGGGCTCTCTTCCTGATAAGAGTCCTACTTTGCCTGACATAAAAGAGCCCGGTATCATTTCCCCTGCCTCCCCAACAACCCCCAGCTCGCTGCCCTCGCCCTTCCCCGAGCTTCACAAAGCTGCCTCTATTTGCTCCCAATTCAGGGCCCAATTGCAGATAAAGTTACAGCAAATTTGTTTGGAGGAAGAGCTGCTGAGGCCTGCGATCCCTGGGGCAATAACAGCCTTGTCTTGCAGGGGCCGTGGGGAGAGCTGGCAGCAGCAGGAGAATCACTCTCTTTTTCTCTCTCTCCTTCTCTCTTTCTTCCTCACTGTTGTTTCCTCACTCTCCACTTTCTTCACCTCTTTCAGTTCCTCCTTACCTCTGTTCATCCCTCCATCCACATCCCTTATTCCCTTTCCTCTTTCTCCCTCTCTCGCTCTCTTTCGCTTTTCCTGGGGTA-TTTTTTAAACAATGTGTCCTTCATGTACGGTTGGTTACGGGGCGTACAGAAGGACATCATTAGCGCTGGTGGTTAAGCTGTAATTTACACCATTACCGAGGTAGGGGCCATTTTTATTGCCTAGTAAATTTCAGCTCTGAAATATTTAGACCATATGGCTCAATTTGTGTAATAACCTTAATTTCCAAGCACCCTTCAGCTCCCTTCAGCGCCGGCTGTTGTTGGCGGATGGCAGAGTGGTGCGTGTACACGTTCGTATGTGTGCCCGATCTGGATTTGGAGCACATTTACACACAAACACACACATGCAAACAAGTACGCAGAAACATAGACATGGCAAAAATGTTACTGCATACGCTAAACATAACCTTTTACACAGTCTCTTCTGCATGCCCACACCGATTCCTTTATTCACACACACAGAAACACACGCACGCACACGTATGTATGCATGGCGGTAGCAGATTAATAGGGTGTCAGCTTCTGTTTGGGTGAGGGAGCGTCAGGCGTCGTCAGAATATTATTAATAGCATGAATGAGGCATTATTTCACAGCATTTGTATGCATGATTGAAAAAAATCTAAGAGGTTTCAAGCATGGGAGGAATTTTTACATTTGGGAGGGAGGATGCAATCAGTAGCTTGGGACTTGCAGAGGCCTCCTCGGGTGACAAATTGAAAGTGTCTCGGTCTAGTTTATAGCCCTGATCAGGTCAAACGAAAAATATTGGAGGTCTGGGTGAGGAGACAGGCCCGCCTGGTGCAGATAAATGGACTGATCATTTCTTATTGAGAAACAATTCCTAAAAGGTAGTTTACTGTGTGACTGGGGAAGCGGCGAGCGGAGAGCAGAACACGCACCCACTGCTCCCTCCCTGACCCTTCCTCCACTGCCGGAATTAAATGGATAGAGAGAACGCGTGTTTCTGATGGCACTCCTCCGCCAGAGAGACACTCCATTTGTTATGAAGTAGGGGTTCTGATGAAGTGTAGGGAGCTCCTTTTTCTTTTTTCCCCCTTTTTTCATCCTTCCTTTCTCAGGCACTACAAGGCCGGCCTTCAGTCTGCTTCACATGAAATGGATGGAAGGAGCCGATTGAATTTTACACTCCCCTGGTCATGATTAATGTGTTTGGTGAGGACTGTCTATGAAAAACTGGCTTTGCTGCCTGGGTGGGCCTCTCCCTTCTGAACAGACAGCATGGGCTTCTTCTCAGCCTTGTCAGCCTCTCCGTCTGTGCTGGTCTCCTTGTTGAGGGCCCCTTTGGGACTTCCCAGCAGAGCATCCTTCCTGTTGGCCAGCTCAGCGCGGGCCTGCTGCTGCTGCTGCTGGAGGCTTTCCTCAGGACCCCTGGGGGAATGCTCGGTGCCGTCGCCTTCCCTGTGAAGTTTGCTGCCGTGCCCATGTAAGTCCTGATGCTGTAAGAGTTCCCTGTGGCTCTGGAAGCTGATATGGCAGTGATTGCATCTGAAGGCCGCCTGTGACAGGTGAGACATGATGTGATGCTGGAATGTAATAAGAGAATCTGCCGTGTAGTTACAGATTGTGCATTTCAAGCTGGTGCCAGGAGGGAGGCTCTCTTCCATTTTGACACCTGTGAAGGAGATAAAAGGGAGAAATGCTCAGAATCTCGCCTCCCACTTCTCCTTTAGAGTTAACTGTAGAAACCATCAAACGCTCATGCATTATGCCAAGCTTATTCCCATCCACTAGATTTTTTTTTT-------------------------------------------------------------------------AGTCACCAAGAGGGGAACATTCGGTGTGGCCTGGTTTCCTGGTTTTTGGAACTGAGGCAGCCAATCAAGTGAGAAGGATTCTCTTTTAGTTTCTCCGCTGGATTTCCACGTTGCTGCTATGTCCCAGCATCCTCACTGACATCAAGTGCAAAGTTATGTGTTGAAGCTTCTGTAAATACGTTCAGATGTGGAAATACAAACTCCCTCGCAAAGAAAATGTACATAAAGCTCACACAAGAAGTCCATCATGGCCAGGGGACGAAATGATAGTGTTTTTATAAATATAAATATATATCGGGTTTGACAACCTTCGGACTGTTACATGCACTTTCTTGGAAAGTTGGAAGATCTTTATGGGTCCAGTTTCTCTACACTTTAATACCTACTAACAACTAAGATACTGTAATTCTTTACTCTAATAATCAAATACATCAGTTTTCCAAAAGAAATTGTGTGTTTGTGTGCTTTTATTTAATCGTGTCGCAACAATTGTCCCCATTTTT-GGGGGAGGATTGCAGAAATAAAGATGAAACATCTTTTTTTTTTTTTTTTTTTTTGTTACACTAATAAGGCACCTTTTTTGGTGTTTACACGTGACAGAAATTGACAAATGTATTCCACATAAAAGCAAAGTTATGTGATGTGAACACTAGACCTAACATGCCTATGTATTACGCTCCTGGCGGGCAGCTGCAGTAGAGGCAAGCATGTACAGGCAATGTCAGCACTCATTCCCTGTTGCGACACGGTACCTGCTCATACTTCTCCAGCTCAGTGTGGTAGATACTGCGAATCTGGCTCAACTTGCTTTTGTAGTCGGAGTGCTCAAGTGAGCTGTCAGGTGACATCCCTCCCGAGCTGGTGGCAGCAGACACAGCAGCAGCAGCCCCGCCGCCCTTCTCCGGCCCCGCGACCCCCTCCGCCAGTAGCATGTTGTCCAGTCGCACCAGCTGAGGATCCTGAGGCTCCTCCTCCTGCGTGTTCCTCATTGATAGGCCTGGCAATACAATAAACAACTGTGTTGTGGATGAAATGTCTACAGCAGACCCTCAACCTCCCATCTAGTTGAATTCTAGTTTCCTGTTTACTTTTGTTCAAATTAGACGTACTATTTCAAACCTTTAGCTAACCATATCTATTTGCATAAGATGAGAGAACTATATAGCTGTAACCAAATTATTCCTGCAC-TTTTTCCCCCCTTTTACCCCTCATCCAAAAGAGGAGGCGAAGAGGGGAAACTGTAACTACCCTGATAGTGGTGTTAACACCCAGCCAAGCGCCTCGACTCCCTCTTCTGTTCTCTCCCCCTCTCCCTCCATCTTCTCTCTCCTCCCCTGTTACCCTGGCCTATCAGTGCGGAGCAGTGGTCTGTGAAGAAATTCCCAATATCTAAATTTACACACTGTATCAATCTTGTTTAATAGACTGGAAAGCTTATAGCCGCCATGGCAAGCCGGCAGAGAGGGCAGCGGTGATAAATTGTCGGTGTGCAGGCGACAGCCGCCCGTGATGTATAATGAAATATTTATGATTTATCCCAGCTAATAAACTGAAATGAAGTGCATGATGTATGGGAACAGATGGGCCCTCTATTGATGCTGAGGTGGAGAGGCAAGAGGGGGAAGAGGAGACAGGAAGATAGGTGGAGAGAAGGAAAAGGAGATGTGATGAGAGATGTTTGAAAGGTAGTGAGATAAAAATGAAGGGTAAGGATGGGACTGAGGAATCAAAAAACATAGTTGTTTGTGTTTGACATTCGCTGGAACAGGGAAAGCGGGAAGAAGGAAGCATATTAGTAAAGAAGTGTCTACCTCCATGTCCCCCCTCCCTTCCTCTCCTTTTTCTCCCCTCTTTGACACACCAGGAAAAAAGACGGTTATAAATAACCTCAGGTACGGCGCTACTATTTTTCTAAATGAAGAGCAAAATAACCCCCGCGCCCACACTCACCACTCTTGTTCTCGAAACTGAAAGAGTGGGCCTCCATTGAAGGATTTCAAAAATAGGGGCAATTTTAATCATCTCTCCATTCAATCTCAGTTGGATAAATCATATCTGAGAGATTTGCATAAATACAAACCATCAAAGACTTTTCATCTTCAAAGAGGTTTTCAAGACCCAATAGGCTTTGTACTGTAATCATCTGAGGTCACAACCCTGTGGGAGCAAGGCTGCTATGGCAACATAAAAACTAACGCTGGGGGCTTAGCATAATATCCCCCCTTCCTTCGCAAACACAGGAAGGGGTGGGGGGGTCCGAGAGGGAGTGTGAAAAGAGGGTGTAGATAAACCTATTTCTGTGACAGAGGAAACTAGATAGATATGGCCTGTTGTGGGGGAAACCTAGCTGATATTACACATGGAGATTACCACCGGTACACTGTGCCATGCAAACCCTAACAAGGCTGCGGCGAGCCGAGTGGGCTGTTTGGATTCGACCAAAGGAAAATGCTCCTATAGAAAATTGTAATTAATTTTACACGGATAAACATTCTGTCTCATTTGCATATAGATATAAACAATATATTTGTGCATCTGAATTCCCTGCACACTTGGGTCACGTGATCTGCCTAAAATCCTAAGTGGCTAAAACCAAAAATTATCATTATATTTCCCAGGCCATAAATCCCCCTTTTTTCTCTGACACAAAGCCTTATAAATCTGTGTCTGATTTTTCACATTGCACATTGTTTTTAGTTAATGATTTTCATCTGTTTGTTGTTGCTGTGATAGCGGGGAAATGTACCATATGCTCCGGCAAAAGACAAATGATTAGCAAATGAAATTCTGGACAGCTGTCAGACTGAAAGCGTTTGGTTGATAGCATTCTGCTACCATAATTAGCTTAAGCTTTGGGTTAATTAACTTTCTACCTGGATATGCATAATAATAGCATTCTGCAGAAAGCCAAGGAGCTTCCAGTATATCAGCAGCAAAGGCTGGCTTTTTATTTTGTATTTCGGCAGCATATTTCAATTTCAAGAGGCGATTTAGCTCGGGAGCATCGTCAAATATTGTAGATTTTACTCCCCAAGCCAGATAATTCTGAAACAATAGGGGTGTATTATGTGGCAGAAATGCCATTTCTGAATGTAATTAAAGCGGATTATATCGCACTATTGCTATTTTTAGTCAGATACAGGATCTAAATACTTCCTCCACTACTGCTCAGAACTCAGAATAACAAACTTACAGTTCCACTGTCAACATCTCTTACCCTCCTACTTTCCCCCCCATTCTCTTTCCAGTTTTCTCCCTCCGAGCTTTTGCCATCGCATCCATGTCTTTTATCACAATTTTGACCCACAGAAAGGAATTCTCACAAGATATCAAAACAAAAATCTATATTTAATATGAGAGCAATTACAAAGCAAAGTTGGCTGCACAGGGCTGTTGTCACCAGAGCGCGTGTTTTTCATCAAATAGGTCATTAGACGATGATGGATGTAAACCTATAAAGTATCTAAACTGGACCTTTTAACAAACCACGAGCAACACTATCATTTCTCTAATAGAACCTGCTGACCGTGTCATTCCCTCCTGCCATTTGTCATTTTTCCTTGTGAAATAATCAATATCTGGGCGCTTTGAAATAAATAATATAAAAGTCATAGTAACCTACCCGAGGAGCAACAAAAATAGACTTATGGAGCACTCAGAAGGCCTATATGGCCTCAGGCCAGTGTCTGCTGCATGTTTCTAATCAATGCATAATATGAATTGTGTTTTTTAGAGCACAGACTACAAGATTTTAGTTTGCACCGCTTCTTTTCAAGCTTACCATCTGCTGTGTTGCTTCCACTATGTTGGATGGATCTCACAGTACCAGAGCAGTATGTGT------------------------------------------------------------------------------------------------------------------------------------------------------GAGTGCCCCTGCCACTAGCAGCTCTCTTTTCCCCCCACTGCTCTCTTCTTCCTCCCCCTTGCCGTGTGAAATCAAATTTCCATGTGGCTCCCGTATCTGTTGCACAGCGAGGTGATTTATCAGGGATGCAAAGAGCATGCAGAAACAATCTTTATTACATCCATTTCCTGCTTGTCAGCCGGGATCATGTTGGCTGTTCATTAAAGGCGCGGCGCAGGTGAGGAGAATGCATCCCGATGCCTTGATAGATTGTCTGCTCCCCTGTGGTGACAGCAGCTGGATGGATTGAACAGCGGGGGGCGAGGAGGGAGGAAAAAAAAGCGCTGACTCCGTCGCTCCCCTTGTCAGACACACTTTTACATGGCCGGCCAGTGTCATTTCTACCAAACAGTACCACACACACGCACGCACACACACGCACACACGCACACACGCACACACGCACACACGCTTCTGACAGTCTTTGGACTTAAGCCAGGAGCTTGCCTTAATGCATGAACGCAGACGCACCATGAGCTTACAAGTATTTGCACTAAAAAAAAACTCTCATGTTTCCTGCAACTGTCCAGTGAGTTTACATGCCACCTCATGTTACATTTTTCCAACGCTGCCGCAGCTGATGTATGGCTGTTAAAGAGTAACTGTGATTCGACATTACACAGCCATCCTGTGAGGTACCTGTGCTGCTCTCTTGGTCCTTATTCTAATCTTATTTAACAGTCTCTGCCTGACACGCAATTCAATGCAGGCCCCCAGATTGGAGAGTTTCCAAACAATCCTGAGCTCACCCAAGCTTGGAATTGGTTTTCCGTGGAACATCTCCCTCCTCCCTTTGGGCACTTTACCAATTTGACCAAATTTGTTCCATCACTGGTTCTAAGTACCAGAAGTGTTTTCTGCCCACACTTGGACTCGTTTCTGCAATTTGCACATTCTTTGCAGAACATTAACAGCTTTGTCAGGGGCTGAGCTACCAGCTGCTGTGCTGTGGGGGCCCGTGTTTCAGGGGATACTCAAAGGAAAAATGTCATAAAACACTAACAACTCATCACTTCCTATCATAGGCACACTTAAATATGCAGGGCAAGCCGATCCAATCGGTATATAAACACCTAATAAATGGTTTATTACCCAAGATAACACACTACAATGCAGTTATTTATCATTAAAAGTTAATTGAGAGGGGAGCTTAAAAAGGTCAAACAAGTCGCTCCATTCGAGGAGGGCATAAGGGGGTTAGCTTTTAACTTAGCATTTTTATTGACTCTGGCAAAACAAAATGAGCGGGCTCTGTAGGATTGTGCACTCTGCATTGGCCATTCAGGCCTTCAGAGCCCCATTGTAGTACTTTGAAGAGAATGAAAGGAAACCCCACTGGTGGAAATGCAGTGGAACAGCCCCACAACAGGCCACAACTGTTCCCTTATGCATGAAAGGCAGGGACATAAAAGACAAGATGGACTTCTGAGGTAGGGCCAAAAACAAAGGCAACAAAAGTGCTGATCACGAGGGGATGACACGACTCGTCTCGGCAGAAGGAGCAGGGAGAAAAGGGGCAGGGGACAATAGCACTCCCAGCCAAATGACATGTTGGAGAATTGAAAAATCCACACAAGAAGTGTCTTCTCAATTCACTAAACCCACAAGAGCTGGGTGACTGTCGGCTGGACCTTGGTCAAACTAAGAGGGGGTGGGCTAAAACAGCCCACAGCTTTTCTCTCTCTAACTTTCTTTCCCAAATCTGTATTATTTGGGCGACTTTAAGCTTGTAGTTTTAACTTATTGTTAACTTAAAAACTATTTATTATGATTATTATTATTGCCTCGTATAAAGTATGTTTTGTGTATATTTATGGTTTATTTCATTATATTTGCAAGTTTAAAAGATTTTAAGTTTGCCAAAATTGTGGTTACACCATTTCGTTTCTTAAAAGGGGGACAAATAGAAAAACAGCTTTAGAAGTACGATTTGGAAACGTTCTCCATAGTCAAAGAATGCACTGCTATATTTAACTAATTGAAGTGTATAAACATACATGCTGTGTGCTAGATGTTATGCCTTTACTGCCTGTGTTCTGTTTGTCTTGTTAAATGAAAATCTTTTAATTATTTAATCTAATCACAGTCTTGTTTTTTCAACCACTCGGTGAACCCCTGAGATAAATGGAGCAGCCCCTGTAGCAAGGCTTTGGCCCAAGTGAGGG---TCCAACAACTAGCCAGGAACAGAGGGGATGTCCTTGGTTTAATACGCTCACAAGAATCTTTCCTGTTTATGCTGATGGGTCTGATTTACAAAAAAAAAAAAGAAATCCAAGTTTCAATTTGTGGCAAGCATAAATTAATTAATT-AAAAAAAAATACCAGGGAAAAGTCAAAGGAAAGAGAGGGGCTCTTTGTTAATAGTGTTTTTCTCTTACATGAGACAAACCGAGGCGCATGTTGGAGATG-TTTTTTGTCTGTTCTACCGAGATTGCAAATATCTTTTTTGCACAGAACTCACTCTGCTTTTTTGCACAGTTTCAAGTCGCTTATTAGAACTTAACCCCTGATTACACGCACCAAGGCGATTTAAATCTGATTATCAAATTAGGAGACTTTGAGACAAATCCTCTTAGATCTGATACTGTTGACTGGAGAGGGAAAATGGATCTCCACACCCGTCACGTAGGTAACGATGCTGTCCTGAAAGGGAGTTTTAAACCGTATTTGACAACAAATGCAGCTGCCCCGCTATTTCAGAAGATATTAAAGGAAAATGAATGCAAATCTGTGTGCAGGAGCCATCTGGACGTGGAGAGAGGGAGTCAGCTGCTCCACACACTGAGGCGCGGAGCCTGAATCCGTCTCAGCTCATTCTGTGGGATCATCTGCGTGGTGGGCTTTACACCGTGGAAAATGCGCTCTTCATCATTAGGTGAAATGTTACCATCAAAATAAAAAAGAAAACGCTGATCCCCGTTTGTTTTAGTGCCACTCTCCCCTCATAATCTGCTCATGATGACGTTATACTGCAGCTCCTGGGCTCCAGTTCTCGCGAGGTTATGGAAAACAATCCAGACGCCCTCTCTCTCGCTCTCGGCCCCCCCTCCTCCCCAGCCCTCCCTTCCCACGCCCCAGTGCGCTGTGGGATAGTGCCACTATAAAGTATATCCTCTCTCGGAGAAAGATAAGAAGCCCGAGACAGGAGGGGGATGAAGATGGCGGACGCCAAGCAGAAGAGGAATGAGCAGTTAAAGCGATGGCTGGGCTCGGAAACGGACCTGGAGCCTCCTATTCTGAAAAAGAAGAAGACGAAGGTGAAGTTCGATGATGGCGCCGTGTTTCTGGCCGCCTGCTCAAGCGGCGATACCGAGGAGGTGCTCCGAATGCTTGACCGGGGCGCTGACATCAACTACGCCAATGTAGACGGTCTCACCGCCCTCCACCAGGTTTGTGTTAGCCTACTGTAGCTGTTAATGTCACCACAAGACACAAATATATACTGTCTTTTCTCTTTAGGTTATGTGATATGTAGCTGGCACAGTGCAAGAGTACAAAAACAGTTTTGTTTTGCAGTGACTGGCTTTCTGTAAAGTCTGAGTCTCGTGGTGAGTACAGCATTTGTCAGCCTTCCCCCCCACCATTGTTCCTGCATGCCTGCAGTGAGAGTGAGGGTGGGGGGCGTGAGGAAGTCTTGACTTTTTTTTGAGGGGGGAGTTATTTTGATTGTCTTTACCTATCAGGTGTAAATTTCCAGGCACTCAGTTCATTTTGGGCCTGCTCCAGTTTGTCTTTAGTCTGTTCCAGTTCAGCCTTCATTTTGAGGAAAAACAAGTTGATGGCCGGATCCACCATGGATGACCGCAGTTGGGCCGCGCTCGGCTGCTGGACTTGCTTGAGGTACTGGATCTGGGTCTGCAGGATACAACAAACACGTGTGAGTGATGGGTTATGATGAAGAAGTGTTCTGTGATTGATTAAAGTACCAAAACTAATCCTTAAATTCGACTCGAGTTGCCAGTTTCACAAAAAAAATCTATAAAATCTAAAATAATCATATCCAAGTTGTATTATACAGTCATTTGATCTCAATTATTAATCTGAGAGCATCTCAGTTCAATTTATACAACATCGCTGCAAAGGTGAACAAGGTAGTGATTTCTTCAATCCATTTCTTTTACTGTATATGTACTTCACAAACCCCCTCCATCTTCCCTGGATCTCTCTCTCTCTCTCTCTCTCTCTTTCTCTCTCTCTCCCTCTCTCCCTCTCTCCCCTTTCGTCTTTCGTCTCTGGGAGTATGGGTGCATGTCAAGTGATTGTTGAATTGAAATATTGATGTGGAGTATCAAAGCGTGGCGTAGCACTCCTGTGTTTCCAGAACTAACCACGAAGCGCTTTGATCAGATACTCCTGTGATCTGACTTCTGAAGTTGTTAAGAGTGCTGGAAAACAAAATGCAAACAAACTTCAAGTGCTCTTGGTATTGATAAAAGTTTTCTTTGACAAGTGGAGATGCGTGCTGTCTGCCTGTGTCTGCCCAAGACTGGAGATTTTGGGGTTTTCGTACATGCTAATGGACATGAGATGAGGGAATTATTATAGTTTTCTGCTTCTCTCACACCTCGCAACGTAAACTGTGCTACAGGGGAGGGAATCACTACAGAATCATGCTGTGATATCGATTTTCTGATTAAATGTGGCAGTTTGGAGATAATGAATTCTTTATAGTGTGCCTTGAGCAACTCAACAGCTTTGCCCTGCATGACAGCTTTATGGGGCGTCTTTTTGCCCAAATTTTGAAAGTTTAACCTATGTAGATCAATGTGCTTCCTTAAAAGAGTTTAATAAATTAAAGTGCAGAGGGCTTTTTTTCCTCAGCGAGCAGAAAAAGCTGATGAGACAGGTTTAGTTTAATCTCAGGCAATAGAAGTCATTAACCATTCTCCCAGGAATTAAAATATAGCTTGCCCTTTTCTTCTCTCACTTATCATTAGCATCACTTTAATCTCCCCGCGTTTCACACTGCTATTTTAATCATTACTTACTGCCTTTTGACAACTGAAGAACATGGCTTCTCCCCGCTCAGGCAATATCCTGATTTTAGCTGACAAAATGTAGGACATCATTTAAAAATATCTAAATTTCCTCTTCCTTTTTTATTCTTCTAACTTCCACTCTTTAGACCCCTGAATGTCTGTCTATTTATATCAAAGACAGCACAAAAGACGAGAGGAGATTGAGTGGACGACATTCAAAATGTAATTTGAGTTGGCTGCAAGGGTAACAAAATGTATAAGTAAGAGTGTATGAGAGAGGCATGGAGCTCCACAGACACATAAAATAATGTGCCTCACAGATAGCTGCACCAACCCTTGAACATCTGAGCTGAATACTTTTCCAAGATTAAAACACGTCTTCTGGTAGTTGTGTCTCCTTTAAAAGCTGCACAACTTGACTGCTTCCTCCCCACTGAAAATGTTCCGGCGGCTCATAGAAAATTGTGTTGAACCTCTTTGACTTTGCGAAATAATTGAGTTAAAACACTCGATAAAACATTAATTAGCTTAGCAGTCTGGAGCAGATAACATAGATAAAACCCTATGTAATTCATATTGATTAGAATATGCACATTGAGCGTAACCTCTTAAGACAAGTTTTCCTTATTAAATGGACACAAAGCCGAGGTCATTATTCGTACAAAGAAAGATCGCTTTAGATTTTATCTTTTCACATAAAAAGGTTTGATTGGATTTCTTTCTGAGGAAGCTGCACAATCTATTTTATTCAGGTTTGATTGTATTACCTCTTAATTAGTTTGTATATTGAGTAGAACAGGCCTTATTGATTTGAGGTGCATTCATTTGCATTGCAAAAATCCCCTTTAATCCAATATAATCTCATCCTTACTCAAACAGAGCAGACTGCATCTCTGAGTTGCTCTTTACTTGCTTGTTTTCCAGCTACTGCTTTTGGCTTGTCTTCGGTTTAATATAACCTCCTGGTAGAAATTAGAGATTGCATTCTCTATGCAAAATAATCAAAAATAAATTCCTTAGTCATATCTCTGATTTGCTGCCATGAGTGAACAATATCTTTACCTTCTCTCAGTTCTCAAACTTTTTAAATGTCCTGGAGGAGTTCTTGTTTGAGTCCCAAACCTACTGAGATCTCTAATGAAGGCTTTACCTTCCAGGCAAGCATATTTCTCCAAATGACAGTAATTTACATATGATGTATTTAGAGAAGAAGAGGGCAGGCTAATTCTATTTGGAGATTTTCCTTTGTTTTAGGAGTCATTAGCAGCTAGCTCAAATCTAATTTTTACAATTTCATCAGGCCATCTTGGAAAGCCTCTGTGAGCTCATCAGAGAGGAGCATTTATTGCTAAGTGTTCTCTATTGCATTAGCACACAATAAAGCGGCCAGGGACTGCTACAGACGTTTATGTGGAATCCAGTTAA---CACTCTGCCAATTCGTTTTTTATTGGGACACAATCAATTTTTATTCATTTTAAAGCCAGAATGCTTTCTTTCATTGTGTGCCTACCCCAGCTTATTATGCCCTAAACTAATTACTCAGTTGTTTTCACAAAATGCTAATGTTTATGTTAAAGATTTCCTCTTTGAAATGCAGGCCTGACGTGCTTATACATACACTTCCCCCTATGCTTTAAACACAATAATAATGACATTCATTTCATTTCTATGAGCCTGGCAGTGACGGCTGTCTGAGTAATAAC--------------------------------------------------CTCTCTCTCTCTCTCTCTCTCTCTGTCTCTCTCTCATCTCTTTTGCTCTCTCCCTCTCTGTCTCTCAAGCAGCCGGTAACTGAATGCACAAATTACTCTCCCCTCCACCTTTAACTCCCACTAAATCTTTCCCCTTTTCCACTTTGCTGAGCCGGGATATTTTATTCCTCCATCAAATATGCATCCCATTAATTAAGTTAAATTACTCCTGACTGCCAAATATCCCCTGCCCCGATGGGTGTCAACACAGAAATGCATGACTGTGAACCTGCAATGACACGGCCCCAACACTTAAACATGAGTTACAGCCTTTTCCAGCTCCATCCATGGGCAGATTACCAGACACTTTGGGCTGCTGAAATTAAGCGCCGTTCGCTCCTTCCCCTCCACCCAGCTTTTTAATAAGTGCACAATGGATGACACTCGCACTTCTGACAATGAGAGGACTGATATTTTAATTACACCCCTTTTTTCATCAGCCTTCCTCTTCATCTTTTAATTGCTGTTGTTAATCACTCATTAACTCCCCTCTCTTTATTTTTTTTCCCTCCTACAATATACCTATGACATGATTAGCTCTATAGAATGGTTTGTTCAGCAACATTTTTAAAATAACAATATCACTCAACCAAGTAATTCTCTATAGTGTTTGTGAGTTCAGAAGGGCCATCAAATTTCATGTAAAATAAGCTCTCATGCAGGAGGAGACACTCATATTTTACGTCTAATTCTGGAGGAGAAGATGTATTTCTTACTTCCCCAGGAAGCATGATTGGTGTGTGTCTGTGTATCATGATGAGATCACTTGGCGGGGCTGAGGATAAAATGTCGCTTAGGATAATGTGATTGCCCTTAAGGTACAAGGAGGTGAATTATATTCCCTGATTTATAATCTGAAAATTAAAGACTCACTCATTTTCTAATTTAATTCCACCTTCAATGGAACAATGTTCACTCTGAGCCAAATTGGCGAATAATGTTACTAATTCAGATGCAGATGTAATTTCTATTCGGGGGGCTGCGGCGCGTGGTGATGAACGAGTCCCGGATGGATCGTTGCCACTCCTATCTCCCCGTCTCGACAATTCCCCAGCAGTTGTGATAATAACCTGAGCAATAAAGGAGGGATAGGCAGTGCTACCCCGTTCCACTCCTCATACCCCAAGTCATCTGATACTTCATCTAATAGTATTTCTGTCCTTTCCTGTGTCACTCTGTCTTAGGGCAGCTGACACTGCGCTCCTTCCATACAGGAAAACAGAGTGCGGCGAATATTATAGATGTAAAACTGCATTAACATGAAGACTCTTAATAACCTGCATAATTA
Abudefduf_troschelii_STRI_X_1371 AAATGATCAAAAAAAGCTTTTTGAACACTTCCACCAATCGAACACAAACACATCCCATTCACAGAAACTATTCCTCTACAGACTGGTGTCTGTGATTCACAGGTCAATTCCTCTAGCATCAAACACTGAGCAAACAAGGTGAAAGTGAATGAGCCTTTCGAAGCAATAACAAAGTGAGAGGGAATACATTTACATGAGAAAACAGAGGACCACATTATTCTAACAACTACCTTTGCCAGGCCAATCTATCTACCAAATTAGTTTATCGTGTAATACCCTTCCAGAAGCTCTTCTGGCAGAAACAAGATATTATTCTCTTGGAATGGCCCATAGAAAGAGGGAAAAGCCAGTCAGATTCATATTTCATCTCTGCCATGGAAACCTCATCAGTGTAATAACCCTCCATCTCATGGGTGTTATTCAACCATCTGCTACTATATTACTTATCTTTATTTTGCAACTAATTAACAGCATAATCTTCTAAATTCAGCAAGTTAATTATCATTATTGTGGTCTTTGCAGCATCATCAGTCCTTGTAAAGTGCCGTCTCCGCGCCCCCCGAGAGCCGGGTGGGGGCGGGGAGCGGGCAGGTTGAGCTGGGGGTCTGTTTTCTTGACGCAGGCTCATTAGGTGTTTGCTGATGAGCTGAGTGCGGTGGGAGGCGTCGTGAATAAGAGGGGGATTACCAGCTCCTTTCTGTGCCAAATCTTACCCCTCGCCACTATCATATCACTGTACACAGAGAAAAGGGCTCACTTTTTATTTACACTGTCTTTATTGCCAGAATATTGCTTTTAATTGCTGTCCTGGATTTCCTGCTGCGGTATAGGACGAGTCTGAGACGATTACTCAAAGTAATGGAGCATAATGATGTCTCGGAACGGCCCCTGAAGCTCAGGTCAGGGGTTGGACAATGTGAACATTCAGCTACTTAGCTTCCTTTGCAACTTTGTGACAAAATCTGTTTGCCCAACACCAATTAAGATGCCTCTCCATGCGCTCTGGTCAATGGGTTTGACGGAGGGGGTCGTCCAACGAGTTGACATGTCCCTGAGCACGAACAAGCTGGCCTGTGTCCTCGCCTCAATAATTGGTGTCCCTTGCAACGTGCCGCTTCCCAGGGCTGTCCTTTGTGTCCCCATGGCAGTCCTAAATGAGGGGAGTCAGGGCTTTAATGGGACTCCTGTTAGTTTTAAACAAACACAGG----------------------------------------------------------------------------------------------------------------------------CGAGAAAAAGGAAAAACCGAAAAATACGGCAAGTAAAAAAGATTGAATGATTCAATGGCTATCGCCTAATGACACCAGCCTCATAATATCTCCCCCCTAAATCCGCCGTTGAGTGTAGCATTGAAACATTTTGTTTCCCTTTTCTATTGGTCTTCTTGGTGTCGTTGTAGCGTTGTCATGGCAGCCCTGCCAATCACTGTCAAGCGTGCCAATCATTAGCCAGTACGTAGCGCGAGGCTTTCACCACTTGTGCAGCACGCACGGGGGGTTATCAGAGTCTCCGATCTCCACAGCAACCCTCCCACCGCACCGCGCGCATCAGGCACAAGCCAATGCTCGCCTATCTGCTGAATGGAATGAGCAATTAGAGGGTGGAATATTATTGCGATCTTAACGAGGCTCGTTAAAGCTAAAGAAGATATGTAGACTGGAGATGCTTAGCAGAGACGGGAAGGGAGGGAGGGAGGCAGAGGGAGCTTTAAATGGGTGACAAATGGACAACCAATGACTGCAACTCGGGAATACACGTTTTGAATAGAAGCGAGTCAATTTGCACATTATTTTCGCATAGTTTTTCCTGTAGTAGCTACTTTTTTATCTTTCCATCAGCCCATTCATTTTT--TCTCTCTCTCTCTCTTGTTCGAGGCGTTTCAGTGTTCT-------------------------------------GGTATTAACAAGCATGGCCATCAACAGTCATACATGAAAATGGTTTCAAATAGCAAGGAAACTTAAATGGACAAACACAGTTTTAAAGCTTTAAAAAAGGGGGATA--TCTCTCTCTCTCATTAAATCATAAGTCACCAGTACATACGATCCTTTGGCCAACCTCTTCATTCACTAACACTGAAGGATGGAACGGATGGAGCCAAAAAGCGTGCAGTTGGGGGGAATTTATGAAAACCTCGTTCCCTACCCCCTAAATTTTTACACTTTCGATCCCATATACGTTGTAACCTTCCTTATAAGTTGCAAAATTCTGTGAATTCTGCGAGGAAGTTGGGTTAATATTCTGTGCATTCTTTGCCACCTTCATTCGTTTCGCCTCGGCTCGGGACTTGTAACAGAACTCAATCAAGGCCACCAGCATGGCCAAACCGAGTCCTCCGACCAGAATGTAGAAGACCCCAGCCACGTTGCTCAGGCTGAGGGCGCTCGTCTTCTCCTGCGAAATGCACACGAGACGGGGGTCAGCGGCGGGGCAAAGGCGAAAGGTCAAAATATTGTAAATAAATAAATAGCAGAGGTGAGACATTTGTTAAAGAACCTGCTTTTTTTTTTTTTCTTCTTCCATGAAAGCAACGTGCTGTTGTTTGGATTTCACATGATTGATGCTTGACTTAATCCAGTGCTCTTTGCGCCTTCCCAGGAGGGTGAGGCGGTCTCTTTGTGCTTCTCTGTCCCATGTGAAGCAAACCAAAGCGGGAGAGTGAGGGTCATAGCTATTCGGCAGGGTACCAGATCCTTCCCACCGGCACATCTGCATGTGAAATCGCCATTTCACCCCTCCACACTCCCTAATTGTTGCTAAAATTATTTGTGAAATTGCCTTCCACCAGGAGTGTTTTCCACGGCAATTGTCACACAATTTTATATGCACGGTGGGCCCACAGAGTTGACACACGCACCTCTTCTTTTCTGCCATATGTGCTCTTTCTGTTCGGCTTTAATAGTAGCGCATTATTTTTTTCTCCACAATTACCTTTAAGCAATTACTCTCGTGCGTTCTGCGGGGCAAGTCAACCTGTTGTCATCAATAGCGGGTCGATCCAAATGTTGTAATTACCGCACAAAGCTATAGGAGCGCATTTAGATGCGCATGCTGCGCACATTTCCT---------------CCATCACCACCACAGAAAGACAAAAATATTAAAGTGGCCTCCGTGAAAGTGGCGGGGGCATATGCACAGAGAGGAGAGGATGCCCCCAAACTACTTTGGTTACACAAACTTTGTTTTCGGCCTCAATGCATCAGAGCTCTCTCCCTCCGTCTGCCATCTGCTGCTGAAGAATCTGTTTCACTCGATGAGCCAAGCCCAGCCTTTATTGGTCCTAATGGCACTATCAGCTGAGCCGCCAAACCCAATTACCTTTTAAAAAGGGAGGCCACCCCAGCTAATCATGGCTGCCTAACCTGATTTGCCTGTGATGAAGAGACGGGATAAAGAGCAGTTAATGGAGGGAGAATGATCTCACAAATACAAAAAACTCAATTCATTTCTCCGGGAGAGCAATCTGTCCGATTCAGCGGTAATGGAGTGGAGATTCATTAGTCCTCAGGCCTTAGTAGTAGCACCGTCCCCTTATCAACTGAATGACAAAAGAACATTCAGTGTTCTCCGTTTATAGACTTCATTTTGTTGGGAAGGCACACAGAAAGGTGACAGATTGGTAGCTGAGGCTAGATATCAAGATTGAGTTTCTGCACCTTTTCAATCCAGCATCAAATCACAATGCATCAACAATTACAAGGACAGCAACAGCTACACTTGTCACTTCTTAACTGTTTTGCATTCGCAGCACCAACACTTAGACCAAAGGTTTTCACAGCTTTTGTTGGTTTTGTATTTTTTTCTCTCTCCTTTGGAAGCAGAAGTCCTTTGATTCTCAAGTCTCTCTGTAAAAACATTAAAAAAGATAATCCATTGGATCTAATTGACACAAAGCCCTCCTTCCCCCCTCCTCCCTTGCCTCTATCCTCCGCCTATGGCCCTCATTTCTTCTGAGAAAGGCCAAGTGTTTTTGTCCTGTAAATACCACGGAGCAGAGACAAAAAAGACGTCTTTAAAATGCAGTCTACAATCCATTACACATATTCCCCCTGCATATCCATTCAGTAATTATTCATTAGAAAACATTTAACGTCACAGTGAATTTCACACTAGGCAGTCGAAACACAATAGAGGAGATTTGGCCTATTTTGGGGTGAGGAGTTGGGGAGGGGTTAGCTGTACAGAGGAAGGGTGAAGGCGAAGGAGGGGGGAGGAGGGGAGCAGTATTTGTCTGATCTGAGAACCTCTGAAACGGGGCCGTCTTGAGACAACGGGGACAGACTAAATAGTGCAGTAACGGTCTGTGCCCCGCTGCTTGCTGTGACACTCATTTAGTGTGCTTTAGTGTGCCCCGAGGGCAAAC-------------------------------------------------------------------------------------------------------------------------------------------------------------------------------------------------------------------------------------------TGACTGATTATTGTAATTCATACACTTTAATTAGCTGCACAAACCATTAGCCACAATTAGACTATTACAGAACGTTTTGTGGCAGGAGCCAGCCCCAAGATTGGCTTTATCTGCTGGAGGGAGAGAGGGAAAACGAGGAAGAGAGAGAAAGAGACAGAGGAAGGGGCAGGAGGGCAAAATGTGTTTAGCTAAACATTAGTGTGTATGTGTATTTAAGCTACAGAAAGCTCATTCAATATGTTGTAAAAGCCCAAAAGTATGTGTAAGATGCCAAGCGTGACAAAGGATAAGATGTCTGAATTACCAGCAGCACTGAACAACAACCAAGTAAGACTGAGCTCTCGTTCGTTGCATCCATGTTCAAGCTCAACGAGATCCTCGATTTGAAATCTGAATCTTGTTAAACAGTGTGTGGGGGGGGGGTGGTAGAGGAAGAAAAAAAAAAGTGGCAGAATTTCCTTTCTGCCTCTGTGACAGCGCTATCTGACAGCGTTTTACATCTCCCCTGCTCTCCCCTCACTACACTCCACTGTCAGACAAAGAAATTAATACCCCCAGTGACTGTGTTTTAATTAAGCAATTTCATGCAAATTACACATTTTAGATTGTCAAATAATATACTGCGCAAAATTGTAGGCAGGCTGATCTGATATGCATGGAGTGTTATTCTTCCAGGCACTGTGCATACATGGAAAATGAACAAAAATGCTAATTTCTAATCTATTATGCAAACAGTGGAGATACTTACATAGATTTGCACGCCTTCCTCGGATAAATACGGCTCTTGAATTCTATGTATAGAATGACTGGGTTTCTTAAGCAGTCTTTGCCATTGTTATTTATCTTATTTTGTCTTTATTTCAATCATATCTCCTCTTGCTTTCCAAGCAATGTGTACTCTTTATTCCGACAAAGCTGCAGCCGGCGCGATAGGATAAATAAGCAGATGCGAAGTTTATCATTAAACACCGTTTCAAGATCTCATTGACAATTATTTCTTTAATATGGCCCATCATAATAGAAAAGGATCCTATCACTGACCATTCAGTATCTTTAGAATATCTTAAGAGATAGAGCTGACGTCAGTAGTCATGAGCTGTCACTGTGTGCTTCAAAGTTCGCCTCTTTTACTCAGTTTTATGCGCATATCTGAGCCCTCAAGCCCTCGATCAGCACATCACCTGAGAGAGATACAAGGAAGGAGAGAGAGAGAGTTAGTGAGAATATGGCCCTGGCTCCTGATCCATAACAGTCATTGCCTGTTACATACATTTCAGAATTCATTCAGGCTATGAAGATAATCGAGGTAGTCGACAGTTTCCCCTGCAGCCCAATGGATTTATGATAGCACTGTCAAGAAAATGAGGCAAAATGACACAGTAGCTGACTTTAGCTGCAAATAATGTGATAGGCCGTACAGTGGTGCAGCAGCAGCTGCTGTCATTGCAGGTAATAGCCTATAAAGAAGCCTGATAGCAATACCTGTCATTTCTTAATGGCTGACTTCACTGAAGAGCTTTTGTGGCCTTTAACATGAAGATAATAGAAGATACAACAAATTTTACAGCTTTTGCGTTGCATCCATAATTTATCTCCAGAGGCCCCCACGCAGCAGTAGCACAACAAGGACAACATGCTCCTAGAGGTGTACTAGGGGAGAAGCGGTATGATAACTCAGAACGTCCTGCTGTAATTATGGTATTCATGAAAAGATGAAATTGAGTGCAGACTAAATCTGTAGCTGCAGGCAAAATCAACAGCTTGGCATTACTCCGTGACCCCTGTCTATCTTGAGGATACGGCAAACATACCAAAACTTTGCTGTTTTTTTTCATCAGTCAAGAGTGAGGGAATGAAGTGCATCGATTGCTTGTGATTATTAACTAGACTGAGATAAGCCCTCTCCTTATTATGCAGATTACTGAGGCTCCCCGCTCCAGCATATTGTACAGATGCAAGGGAGCAGCTGCTCTTACAGATGGTGGGTACACGGATCTATCATTATGCCTCCATTGTCTCCACTTCAATTGTTTGGGGGACAACAGAACTGCATCAAAGAGGAATCCGACTGCAATGAATTAAGAAAGAGAAACGAAAACCATCAACTAAATTTATACACCGGAGGCCGTGGAATGGAGAGGAGCGTAAAGCTGGAGCTATTTCATATATACAACCATGGAGTCACCCAGTCATGTATACTGTAGCCAAATCTGTTGGATGCAGCACTGTGCACCAAACATATGTTGTTTTCTTTATTAACCAACAGATATTAATTCAGTACGCAGATATTAATTCAGATATGAAAAACAGCTTTTAGCAAAATACGTACAGCTAAACAAAGAAACATTAATAACTAGAACACACTCTAACTCCCAGATGTCCAGTAACCTTTCTGTGGGCTCAGTGATTAACACACCATGTCCATTAGACATCCAAACAAGGCCAGCTGTAAATTAACAGATCATGGTGCCTCCCCCCGCCTCGCCTCTCCACAGATGGTTGGTGGGGCTCCGCTGGGCAGGGAAACTGATTGGTCCAATTCTTCCTCACAGGGAGACATCCATGAGGATTTCTGCACTGTGTGCAGACGCAGTGGCCAGTTGCTCATGTGCGACACGTGTTCTCGTGTTTATCACCTGGACTGCCTGGATCCACCCCTGAAAACCATTCCTAAAGGCATGTGGATCTGTCCAAAATGTCAAGATCAGGTAACCGCAGCAGCCGAGACTGATCCTGAGTCAGGGGGAAGGGGGTACCGCAGTCCAGAGAGGAGCCTCTCAGGGCCTGTAGCTGTACTGTAGGACTGTTCAATCCTTTGTAAGCATATACATGATGCAGTATTGTTTTTTTGTGCTTCTGTCTCATTCATTGTGTCAGTAAAGATTGGCATCTCACATCCATCCACTCCATTGCTTTTTGTTTTAAGGTAACTCAACCGAACATCGGGCTCGAATAAGGAAAAATATACAGCAGTCAATCAGTGATAAAAAAAAAAGTATCTGGAATACATAACAACAAAAGGAAAACTGAT-GATGCCCAGTGAATTACTTAGATAATTGTAATGTAATATGAACCCAGGAAACAAATAAATTCCATTTCCAATGAATCCACACAATTCAGTGAGCTACTCTCCTGGTCCATTTAACTACACACATGTGTACTATAATGAGCTGTAGACATTATGCCTAATTATGTATTAGACTGTGTTAGAGGGCCTAACAAAAGCTTTTGAAAGGGACAATTACGTTTGTTGCTTAGTTACATCGTTAAAAATATACCAAATCAGTGCAGATTATAGTGGGCGAGAATGCACATGTACACCACGAGCATTGTTGCCAAAATGCACAAAATTCAATTCATTAGGAAAAAAGAAAACATTTTTGCTTGTGAAAAGGACAGTGGCATAAGTGAAAATAAACAGTTTTTAACTGAAGTGTGTTCCTGTGGGTAAGTAAAGTCTTTGTAAAAAAG-AAAAAAAACATTTGTAAAACAGTGGAACACCAGCCAAGCAATGGTGACAACTCATTTGTTTTTTAACAAAAGGCAACTTCAATAATTAGCCACATGCCTATGTGATCATGTGAAATCTCCTCAACACTGTGCCTCTTGCTGTAATGCTAATGGCTCTGAAAAGAGAGTTAATCACTGTTGCACAGTTAGCCACATGCTTGCCTCTTGCAGCATGGTCGGTGTGTTCCAGGGGTTAGCAAAACACTGGTGTAACACATGATCGCTCTTTATGAGGCTGGGGCCTGCAAGAGAGAGAGGGGGCCCACAGACGATGCTAAAAAGACGGTAATGACAGCCATTCACCGCAATCCAATTATGCAAAAGGGAGTCTAAACAATTCCATCATCCCCTAAATTAGATTGTCCTAACGAGATAAAGGCACCAATTAATCCTGAATTAATTTCTACAGCTCATTTTCCCCAGAAAACACTCTAATATGCAAATGCCAGTGAGAGGCAGAGAGGCATCCTTCTGCAGGGGTTTGCACCACCTCTGCGTGTTGGCTTCTCTTTCTGAGTGAACTTATGAACCTGGACACATTTTACGAAGATAAAAAGACGGAATATAACAATGTCACAGCTCAGGTGTAGCACTGAAGAGAAGCTGTTTAATAGAAAAGGCAAATGTCTCCCTTATAACTCATTATAGTGCTGCCATTAGTGTAATGGAAATTGGTCCCATGGATCTGTATTTTAGTTGATTCCAGGTGTCCCAAGTTTACAGGCATCTATTTTTTTTTCCTCCAGAACAATAAACTCTGAGGGGCTCAAGGAAAGGGGTCCACGCATGGAAGAGGGGGGCCGAGAGAGAGAGAGGGGCTCCGTTTATTAGACAGCAAATAGCCGGCCAGTGGGTTTATGATGTGGAAGGTCATTGTTGGTTAATAAGTGGCCACATGAGTGCAGGCAGGTGCTGTGTTAACACCTCCTCTTAACTCGCCTTTCCAGCAGAGGCCATTCATCAGCCCAGTGTTAATGAAGGCCATATAATTAATAGGTGGATAGCAGAGAAAGCCCCCTGAGTTAATCAATGCAGGCCTGTTTGAAGAGCAGGGCTAAGATGAGACACCAGGGTTTCTAAAAGTGCAGGTTCTTGGCTGTGAGAGTGGAAGCTTTTTAAGAGACATGCAGGTCACTGAGACAAAGAACAAGAGCTCTGATGGCCTTCAGTTTCAAGGTTTGTTAAGACTTGTGACGTCACTGCAACTGCATGTTCATCCGAAATATACTGTCATGTCTGGACAGTGTCCTTCCACCACCCCAATAGCTTCCCATCCCACTCCTGTTTTTTTCCTTTACAAAGCTGCTCAGTACTTAATGCAACAAAGCAAAGATAAGGGAGAGTGTCCAACATATTAGCTCAGTTCAGGAAGCTTTGACAATAGTCAGGTCATCTCCACCATTCCCCTTCTAATAGGTCGTACCAATGCCACTATTTGTGCCTAATCATGTGACCACGTATGGCCCACAGCCACTAAAAGAGATCCTGTGTGGTTGGTGTCAGTCCAGTGATCTTCACCCATTTTCGTTCTTGGACTGTAAGAGCTCGATGCCACCTCTGTCACACATCTTGCCCTGAAGCAAACAGGGATTCACACTTCTTAGTAATATTGACGCCCAAGAAAATAAAAAAGATTAATTCATCCACGTGTTACACTACCATAATCTTTAGTTTGCATTATTAAACACTACTTATAACCTTTTGACTCAAGAAGGAATTATTAACTACTGAAAATGAATCATTTTATAATACAATGATGCTAGATAGAAATATCTATTTTTACAGTCATTCTAATAGTATATCAATATCTGTGGTG-------------------------------------------------------------------------------CACTCAGTCCCTGCAGTCTTATTGACCTTGGTTCCTTCTCATTTGCATCCACCATTTTTCATTCTTCGGAATATGGCGTTGGGGGACTTTTCCATCATTAAGTGAATTTACAGCGATTTCCTTATGTGTTTTCTCCAAGGGATTGGGTTATGAGATGCACATTAAATATCCATTAATACCTCATTATCCCACTGATAAGATTACCATGATAATGAGGCAGAAATTCTAATTGTTTCACTTCTTGTTGTGCCACTCATTTAATCATCCACCTGAAAGACAAGTACTGTGCGCCCCTACCTTGAAGACTGTAAACACGGACAGCGGGATAGAGCTCTCCCACTGCCAATGAGAGCCCTGCCCCCGCCAACAGCAGCACACACTGTTGCCTGGGTGCTGGCATGCGTGTGTACTCATGGCGTGTGTGGGCCATGAAGTGGAAGCATTACGTACCAGGGGGTGCATCTACCACAGGTTGACTTTTTGGTCATGAGCCTTGGACGCTCACTCCCACTCACACCTGCTAGCTCTTTTCCCCCTCCTCGGCATTCTTCCGCCTTGTTAAGCCACGGCTTCCCAAATGGA--------------------------------------------------------ACCTCTGTTTTACTGCAAATGTGACCATGCAAATCAGTCAGCTGGTGCAGAGCTCCAAGGAGTTCCTTGTGAAAATTGCATAGAAATTTCTGAATAACGGAAGGCATGACACCTCTTTGAAAAATGCAAAAGTGAACAGATGGATGTGTGCCACCAAACGCTCTCATTGCAGCAGGCTAATACTGCGCCTTTGACTGCGATCCGCGCTTGATGTTAGCAGTTCATCTTCCTCTATTGTGCTTTTCCTTTTGGAATGGGAGAAACATTTTCCCTGTGGATTGGAAGGTTTTCATGAGCAGGCAGATGGAGAAAATATTGTTGACATTAAACTGTTCCTCTTTAAGGGAATTGTTGTGACAAGGTGGAGCTCCCATCACTCGAAATAGCAGCTGTGTGCTGTTTACAAAGGGGCCCAACGCAATGTTTGTTTCCATTGAAACGGTGGCAACTTTTTCTGTCTATGTAATGAAGAAGCTCCTGGCATTATATGTTTGCTCTCACATCTACTGTCATCATAATACAATATTTTTGTAGCGACAGCATTAGTGTTGTTACAGTGTAAAACAAGTACCTCATTAGCCAACGCTTCAGTGCTCCCTGGAGGTGGCCACTGAGCCAGGCTTTTTAATGAGCTGGGAACTTAAACGCTGCCAAAGTTTACCCCGGCCTTGCCTTTCTCTGTTAGGCCACTGGGAAGAGCCATGCCCTCCCCCTTTGCCCCTGGTCTCCTCCACCCCCATCTCACCCCGGCCCTCCTCTTCCATTGAGGGCTGCTCATGCAGAGGAGAGAGAGGCACCACGCTGATTCCCTGCCTTTCAGCTCCGGAGAGGGGGATAATGCTGTTTTTGTACCACGCATCCAGAGGAATTATGTGCGCTAATTTGATTAGGGGAAGATTTGATTAACTGGAAAATGAGGGCTTTGCTTAGACTTTCACACGCTTAATTTATCCCTTGCAAAGCAGACGCAACATTGTGTCATGAAACTCAGAAGGCATATGAGAAGCCCATTCACCAGCTAGATGGCCCTTTCAGACTCAACAATATCTAGGACTGCCACGGTTCAAATTGGGATAATCAGTTTAGAGCTTTTTGCCTGGCCTCAGAATACAAATTGCATTTGGCATTAACAGTGAAAAGGTTCAAAGGATAATGAGATTAATGTAGCAGGGAATTGAGCTAAGGCAGAAAATTTCCACAAGAAAATGCAAAACTAGTGGCATTGTTGCACAAGGTGGATGTGATCTCATTTGAATCGGTTCAGTGTCAACACCTACAGCTTTCGAGGTATGCATCAAGGACCGGTCTAAGTAGGCACCGTGCAGCATGATTAAATCTAAATAAGCTGACTCTTACACAGTTTGTTTGTTTATTGAGGCGAGTCAGGGGGTGTTCTGAGCCTCAGAACTGCATTTAAAGCTGATCTGGCTCCTTCAGACAGCGCTGCATCCGACTTCCTGTTGTCGACTCGCAGTTGCCACAGAAAAATTGCTGCTGCAGCCTTAGACAACCTACAGCACTTTGTATGCCGAAAGAAAAGAGTTAATTAGAAATACAAATTCTCCCAGATTGTTATTAATGGGAACTGTAGAGTAAGCAACACATATTTTGTGCCCATAAGTAATTCTCAGGTATCTTTGATCTGTGGCCCACAGCGGATGCTGCTGCGTGCCGCTGTCTGGCTTCTGGGATTCTGCCAGCGCCAGACATCTGGCTACTTTGTTATCATTGGCTGATCTGCTCCCGGGAGGCCACTCTTGTGACACCAGGCAGAGAGTGTCCTGGCAAGGAAAATTATCAGCACATTTTGAGTGGATTAGAGTTCCAAAGTGGTCTTCAAATCTCTACAGGGGTCTAGTGAGCCATGCTCTACTGGGGGTTCCTCAGGGCTCTGTTTTGACACCACTGTTGATTTGAAAGGCAGCGAGGGTACGACATCAATATCTTGCCCAGCACAATAAATCAGATGCTTTCTCTCCCCTTCTCTCTTTCCCCTTTGCTTTTTCGAGTGGCTATAGGCCACTGCTCAACTGGAACATATTTAAATTTTCTTGTAACAAATTAATTCCAACATTTTCTCTTGATTGAATTAGGGCAAGTGCTGGTGCTGTCACAAGTGTTTGGGCTGCTCCTGGGGAGAGACAAATTGCCAGGCCTGGACACGGGTAACAAGCAGTGGTGTTGAGTCGCTGATAATCTCCCCACTAATTCTCCATTACAGCAAAATGAGGCCATAAATCTTCCTGACAGCTGATCGATGTAAACATTGTTTCCCCCATGATTGCCAGCTCTCCCAGCGGAGCTACTGTCCGCTCACAATCCGCTGAAATTACTCCCGCAACAGCCCTCCCTCCCTTCCTCTCCTCCCTGGAACTGGTGTGTGTGAGCGTCGGACTGGCCTGGCAGGGAAACCAAAGTCACTGCTGTCCTGTCGAGGGAAGGGATGGCCATCTAATTTTAGCTCAATGCTCTCTAAACAAATGGAAAATATTAATCAAAATGTCTCTTGTTTAACCACTGGCACAA-------------------------------------------AAAAACCCT-AAAAAATCCAAACAACAGATGCAGCGGGAGCTTTGGTTCTAATATTAGGGCTTGTAGGGACGTATAGCAACATGTTTCCATTAAACGCGGCGGTTCTAAGAATAGGCCGCGGCACATAAAGAGAAAATTTACAAGGGTGTCAGTCAACAATTTAATAAATTGAAAATCCATTTATCTGAATACAGAGTTCTGCCCTTCACTCCACTGCCTTTCCCTAACAGATGGTGTTGTGGGTGCTTATGTCCAATTTGATTTGAACCAAACCCTCAGCCAATTTTTACACTGGCATGAAATCTCAGCGAGCCAGATCCACACACTGGCAGTCAGAAATAGCAGCGGAGAGGGCGCGACATTGTGAAAGAACGATGAAGGGCAAAATCTGGAGCGACATTCGAGAAAGTCGCAGAAAAACTTTCCTTGTTGTTTCGTTTTGTGTCGGTTTTTTTCTTTC----CTTTCTTTCTTTCTTTCTTTCCATCCCCTCCCCCTCCTCCTCCTCCGCAATATGAGCTTTTTTGAGGGAAATAATGCTCATTACTGTGGGGTGAGTGATGTAATCAGTGGCCCTGCGTGACCATATAGTCAAGGAAAGGCATTAGAAGGGTAGAAAACAAAGAAAGAAGGAGCAGAAGCAGAATGCCTGGAAGGAGGGCAGAGTGTTGGGAGGGCGGAGATAGAGAAATGGGGGACGGTGGTATTTAGTATGCACGGCCAAGCTGCCCCATCTGCTTAGCGCAGCAGTCCCTGTCGTATAACTGTCTACAGGCCGTGGGCCACATAAAGAATGTCTCAGATTTGATGTAATTCCGCAAAATTAATGACAGCTTTACTCGGTATGGGCCGTGAGGGAATGATTAGTGTTTGATCGTCCATCTGATCAGTTCCCTTGGCTGGCTGCAGAGAGATGCTCCACTATATACCGGTATGCTGCCTATGGCAAGCACACATGCACGCACAGATACACCTATCCCAGAATAATTCCTGGGCCCCAATGCTCTAGTTTATGTTTGGGTTCTGGTTTCTGTTTCCCTCAACAAAGACAACCAATATCTTGTTAAATTCTCTGTGCTGTGACACATCACATCGAA--------------------------------------------------------------------------------------TTACCCCCATGAATCATGCCCATTGTGATGCCTACCCAGGATGAGAACATGGAAAGGAATTAGGTATGGCAGAGCCTTATCAGCTTCACATTCGGAACTGGTTGGCCGCTTGGTGCAAAGCAACCTGGACAGTCTTTCCCATCCTTGCTCATGTAGAGTGTCCGTGAATGTGGAATTCCTCCACTGCCATGTGTTGTTACTTAAGGGTGTGCTGCAGCCAAGTTACTGCGCACTTTTCCATCCACGCCCGTCCTCCTGTCTGTGCACTTCCTTCCCTCCCATTTACCCAGAGATCTTTGTGGTAGGTCCTGGAGTTCAGGCAATATTAGGTTGCACCTCTTAAAACATGTCAGGCTTTGTGGTGAAAATTAAAGAATGGAAAAATGATGAAATGTAACATTTTGCTTAAAGCTTTTTTCACTTTCGAGCTATTAGAAAAGGGGAGAAAAGATGAGAGTGATGGAAACACATTTGACAAGTTTTATCATACTGGGTTTATTTTTTATATACAGCCCCACGCTACTTGCTCTCCAACTGTTCGCTGCATAGTTAAGGCAAAGTGGTGTGCCTTGGGTGGCATCTTGGGATT--------------------------------------------------------------AAACCAAGCCAGAGCTACTGTGACCCCTATTACAGGCCATTTTTGTTGTGGGGACAAAAATATTCAGTTTGTGGTGAACTTCACTTTTTTTAACCAGATAACGGACAAATTCAATGTGATTTATGAGCCTTATCGTATTAGAATGTTAATATTATTCCCATCATATTTTGCCCAACAGCTCTTGTGTGTTTTAAATGTATTTCAACATACTGTGCAGTTTCTGTTACTGATATTGCTTGCATGGGGAGTTTGCTTAGCTATCACAGGCTGGGAGAATGCTTCTTTTCCTCGATTTTCTCTACTTTTCTCTTTGCCTCCTGAAGGACTGAAGAAAGTACGTAATCCGGATCGAATGTACAGATCAGCAGTGTGTTATGCTGGCCATGGTCCACCTAAGAGTATCAGTGATGACACAGAGACGAACAGTAAGAGTCAGTTATTAATACTGCATTGCTGCTCCAAGAGGCCACTAGCTGGCCACTCTATTATTCATTCATCAATTCATTTATTTACTTCTTGATTTCATCCGTCCCCATGCCCCCCTCCTTCTTTTATTCTCCTCCAACACAACACCTCCTCCGGCTGCTCTGTTGATTGAAGTGTCTGCTTTACGGGATCACGCTGTCAATAGCTGAAGTGTTGTCGTTAACTAAGAAATTAAAATCCCCAAAATACACAATTTAGAATGACAAAACACATGAAAGCACACATCCGAGAAGCTGAAACTAAAGAATATTTACCATTTTTCATTTTGGGTAAAAAAACAATTATCGAAATTCATCGATTAATTATTTGTTTCAGCTCTTGGCTCATTTTCAGTAAAAATCTCTAGAAAAGAATATTTTACACCATGTCAAGAGTTTATTTGACAGTATTTCAGAATATCTTTCAGTAAACAAGTTTTTTGTTTTTTAGCAAAATGTAATATATCAGTACTGTCGCATTTCATAAAAATAGTTGTTCACGTCTTTGAAACTACAGTATCAATGATACAGTAAACCATATTTGTAGGAATACAGCTGTACAAGGTGAATAGTACACAATTAACACTACACAGTTATACTTGATCTCAATGGGGGATTCATGAACGTGCCATCCTTCACAGGTTCCAATAAGCAGTTTTTTTGTTCCTGTATACAAAATCGGTCACAGCAGGCAGGGGGACGGCCTGGATGGAGACAGAGGGCTGGGTGACAAATTCTTTCACCTTTTTCTGAACTTTGAACATTTGCACATACAGTAAACACATTTCTACAGCCTAATGGCATGTTGTCATGCTCCTCGCTAACACGTTAACCAGTTTATCACGTGAACCACAGTTCAGTCAGCTCAGAAAAATCCAGAGCACGTTTAACTTGTTCTGATTTAGCATATATTATAGCATATTTCTTGTAAAGTTGGTTAATAGCTGGTGAAGGCTGCAGGAAGATTTCTGGAATGAGTCCAGAAAGTAAAGGAGTTGGTGTCTTCTAATGTTCATGGGGCAATGGAGGTCTATCCAGTTCAGTAGCTGGTGCCGTCTCCTCCTTCATCTCCCGGTGCATCTCCTCCTAAGCCTCAGCTCAGCTAAAGAGAAGCAAAAGAAGAGTGGAAGAAGGGAAGCCCTTATGTTCATGTGTTTTGATTAGCAGGTAATGATCTTTGATCTAATGCGCTGACTGGGAAAGTGCGGCTCCCATTGAAATCCGGTGGATGCTTGGCCGACCTGGAGCCAGTGTCACTTCTCGTTAGGGCCTGCGGCTCCATGACCTCCCCGTTGCCAGTCCCAGCCCCCTTCCTCACAGCATGAGCACCCTGCGTAATGATATCAATAGCAGCAGGGGTGCAATGAATACAAATCCGCGTGCAGAATGTTTGGACAAGAATTCGCTCCCAGCCCTCCCTCCTCCAGCCGCCCTGCTCACCACCGTTCAACCTCTATCCCCCACACAAAGGGCTAGGTTAGGTCGTAATGTGGATGGTTGATTTTCTACAAAAATAGGTGGCTACTGCAAAGAACAAAGGCCCAGTTATTTCCTATTAAACACACACAGTAGTCGCACAGTTCCGGCGATCAGCAGGAACACAGCTGGAGCAGAAGCACATGCTCTATCATTTTTTGCTCACAAATGATGTAAAAATGGCCCATTATGGCGAGGAACAAAGAGGATGGGCCCCATGTTCGAGCCAACCCCTCACTGATGCCCTGGTGACTCGGCCAGCCACTCTCCCAAGGCCTACTCCTTGATTAAATGCATAATCCACTACTCCCCATCCCCAATGATTTAGTGTGCCTTTAAATCAGCTTGCGCACACATAAAAACCTCAAATAAAAATCACCAAGAAAAACCATTGCACTCTAACTGTTCTATTAAAATGATACCCAGCCCAGCCTTTCTTCTCTGCAATAGCGTTTATTCCACATGAATGCGTATCTTCATTTTTTTTCATAGGTATGCATATAAAATATTTAAAGTTTAAAATGTCACCGTTGAAACATCAAATGCAGGAGTCTCTCATTAATCAGCATGGATTGAGGTTCTCTTTTAAGGTTATAACCCTTTGAAAGAGCAAAAATTACATTTTTGACCTTGAAGATGAGACAAACTCATAAACGTAAAATAATTTGCAGTTTAAAGGGGAAAGAGATATCGGTTACCTCAGCCAGCAGTGCTCTGGGTTGTCAGGGGGAGACCAAACCCAGGGCCGGAGCTTTTAGCCTCTTTTATGTGTCCTTTCGCATTGGTGTCAGTCTGTCAATAATTCACAAGGCCAGCAGGGTGGCATTTGGGTGAAATAAAAGCCCTGAAATTCGAGATTAGAATGTGATGACGGGCTTTGTTCCATGCCGGTGTCAGAGTGCTCATACGCTCAAAGGAGGGGAAGATGAATGTTTTTTCCCCGCTTTCCTTTATCACTGAGGGCTGAATTGTGCATCTTTTGCGAGTGTGTTTGTGCGTGGCAGGCGAGAAAACCCAGACTGTCTGCTGAGCTGTATCTGCGTCTCCAGCAGGGCAGCTGATTTGGTTTGTGAAGTATGTTAATAATCAAATGATCAACAAATAACAGATGTATTAGTTCATGCAGCTTGAAATGTCAAGGAGGCTAAAAGCGGAAATCTAATACAGAAAGCCCAGTTGCATTGTATTATTTTCTGTGACAAACCCTCCGGTCCAAATTACGTAGAGCCTCCTACAGTGAGTAATCTTTACAGAAAACGGCGCCAATATTTTGTAATTAAGCTGCAGTAAGACAACGAGCGCTGCCACAGATGGAAGTTGCAGAACTCGTATCACTTTTGTTTTTTGTTTTTTTCTCTCAGTGTGGAGGTGGATGGGGGAAGTT-AAAAAAAAATGCCCCGTGATTGAAAAGGAAAGTAAT------TCAGGAGTCACAGTGGAGAGGAGGGGGAAGAGAGGAGGGGAGGAGGAGGGGGGGGTGTGCAGGAGGAGGGGAGACAGGGAGGAAGATGTGCTGCAGAGAGAAGCCAATGGAGGCGATGGGGAGAGGCAGGCACGCTAGACTGTCAAATCTCAGCCGTTGAATATTTAATGGAGCCTGGAGTGTTTATTTAGTTAGCCTGTCGATTTTTACCGCTCTGTCAATAGCGGCTCCCATGTAGCCTGCTGATGATCTTTAGTGTCTCTTCCCCCAGGAGAGGCCAGGCACTAAATGCAATTATGGATTTTCCTGCACCGCAATGTGTTTGATATTTTTACTGATCTAATTTGCAATCTGGTAGTTTATTGTTTGGCATTTTAGTGGCGCTCAAGTGGCGAGGCAAATTTGATTTCCCCTCATAATTCTTTATAACTTCATTAATGCTGTTAGCACATTGGCACAGATCTTAAATAAGAATCATCCCATGGATGAATGCATTCCTCATTTTATTGTCTCCATGCCCCATTCTTTTTACTGATTCTGGTTCTAATTAAAAATCATCCTCGTGGTGTACTGTCTTTGTGAAATATGAAATCATAATCGAATTTGAATGGCTCCCTTCACAGAGTCTTGCGTATTCAACTGTATGCCCAGATTTGTTGTGGGCAGAAGAAAACAGAATCAAAACAGCTTTCTTTCAG----------TTTTTTCTCAACAGAACAAACATGCATCAGCCAAACATACAAACATATGCACAGACGCACACGCGCAGGCACACACACGAACACACACAAAGGGTAATGGAGATGTAACTGGAAGAGTTCTCGCGGCATATGGATGCCATTTGCAAGCTGCACTGAGAATGTATAGGTCAGTCTTACCCTTTGGTATCTCTCTATCCATCTGTTTTCACATTACTTGCAAATTATAGTGTCCTCCAGACCCAAATGAACATAAATCAGGCCGGTGAAAGTGCAGAAGTTTTCCCATCTGTCATAAAACAATGATTTAAAGTACGGGTTGTCAAAATATGGCGCTGTGAATTCGCCCCGCTCCCCAGCAGTAGGAACACAAAGCACCATCTCATCGGAGTAATTTATGGCCTCTGAGGGAACAGAGGGTGATTAGGGCTTAGGCCACCAACAGCCAGAAAAACAGTAGAAGCTCCAATAAGGATGGCTGGAAAACCTAGACCAAATTTATCAAACAATTCAGTGAAATCTATTTCTGTTTGGAGAGCAGAGCGAGATATATAGCCTGTTTAGTATACTGGTACATCTCTGGAACATTTGGTCACACTGCATTTGTGAGTTTTGGAGATTCTACATTAAATAGTCGTAGCCCGGGACATGTGATGTATTGGTCAGTCCACTTTGCTGGGCAGGAGCAAGCAGGGGCTTCGGGCACCCCCCTTGGACTCCACCGCCTGCAAAAGCACCTCTAATTGTTTCTCTTTGATCTTTTTCAGTATCGAGTGGGTCAACGCCTTCAATTCAGCCTCGGACCCTGCGTTGGACTTGGCCACCTTTGTCGCTTTGCCCATGCAGCAGCCCCCGGAGCCATGCGTCCCTCTATCCGCCTCCCCGTCGCCCTCCACGGGCGCACGGCTCCTCCAGAGTCGCCGGACGAGCCCCGATCGTTTGGTCCTAAACATGCGGGACGAAAAGAGGGTTTCCCGGCTAAAAAACGAGCATGGTGTCCGCAAATCATGAAGATTCCGGGATCCGAGTCCAGGCAATGACAAGCAGCCTGAGAAAATACGGTGGAAAAACTGGGAGCTGGATAAGCAGAGGAAATCTGTAGCATACGCCAGTCTCTGTTGCCTTCTCCTGCAGACTAGATGGCCGAAATGAGCAGTCCGGGGTTCACGGGACAGTTAGCTTCTCCACCGGGGATCCACAACCATCACCTCCGGGCTGTTAAGACTACAGCACACCTCTACAGGGACAGGGGGAGCCTGCCACACACAGACCAACTCCAAAGCAGCATGCCCTGATTAGCCTCATGACATGCAAAAATGAGCAGCAAAAAAAGCTCACAACAACAGATATCATTATGACTGATACCTCCAGTAGCTTTTACCCTCCCAACTCCTTCTCCTTTTTAAAACCGCCCAGCTGATTTCGTCTCCTCTCTACCCCCTTTGTAGATAATTGGAACAATCCCACTGATGCCCAACTCTGCAGGGCCCTCCAGCCAATCAGGGGGTGGCAACCCAGCACTGCAGGTACAGCCAATTACACCTCAGCTTCTGACCAACGCTCAAGGCCAGATCATCGCCACGGTGATCGGCAATCAGATCCTGCCTGTCATCAACACCCAGGGAATCACGCTGTCACCAATCAAGCCTGGACAGCAGGTAACACATACACTCAAAAACACACAAAGGAAGACAG---CTTGTAGTGCAGATTATTACGTTCTTAAACTCCAAAAATGATCAAGAGCTGTTTTTAAAACTGTCGAATGAGCAACACCTAGTGGAGTCAGACCAGAGCCTTGTTTATTCATGAAAGCAAGATTCCAGCACTGCTAGCCAGGTTTGTTTTATGCTAAACGCCTCGTATTTTTTCCCGCTTCAACGCTCATAACGCTCATTTGCATCGTTAAGTATAAAATTTTAATTAGGAACACTGACAGGTCTGGCGCATGATCCACAGCCTTGCATCCATCACAGAAAAAAGGGAGCGAGAAAGACAGAAAGAGAGAGCGAGAGACACTTTCTTCCTCATCTCTCTCTACTTCCACGTCCGCCCCCCACCCCCTCCTCGATCTCCCCTCTCCTGACGCGAGCGCCGGACTTGAGCAGCAGGTGCCATATTACTGTGTACAGAAAAGCAATTAGGCAGCATATTGGATGAATGAGGAGTGCATTAATATTAGCAAGTGCATTTGTCAGTGGCGTTTGATGCGAGTCCTTTTCTTTTCTTTCTGCAACATTAAGATTGTGGCGCTCATAAATTCACTGCTTAAACCACCATCTGCTGCGCTGTCAGCCCACACCGAGGAGAGCGGAGAGGAGAGGGGAGCCATTTATTCCCTTCTGTCTCTCTCACTGGGGAAAGAGAGTGAAAGACAGATAGATAAGAAGAAAATGCATTCATTCCCTCCCTTTCTTTGCCTTTCTTTCTTTCGTTCTTTCTTCTTTTTTTTTTTAACCACCGTCGACAATGCTGGAAATATAGATGCACAGATTTCATTTCACCATTGCTATGCGTGCCAGACTTTTATCCAAAGTAGCATCTGAATGTAAAAAGGTTTGTAGTAAATCCATTTTTTTTTTCACAACAATTGCCACCAAACTAAACTATCTGTTCTACTTATTTCTAAAAAAGCATTGACTGTCAGGGCATAGCCAATATGGAGGTTAATCCATTCTAGTGTCTATACTATGGGGATGCTTATGGAAGCATATTTGCTTAGGGCAGCCATGCAAATTATTACTTACTGCCCTGTAAGCTGATAACACAAATTAGATACCCATTAAAGTTGAACAATGTATATAGAATGAGAAAAGATTGCAAGTGATACCTGAAGGGATGCTTAAGTCATATGGCACTAAAATATGCCTCATGCTTGCAAACTTCAAAAGTGAAGAGATGTTTATCCTTGGGATTGGAAGATGCATAATGGTAATCTCATATGCACAGAGGCAGCTGCCAGGTGGAGGATAGCACACTGCATGTTTATGAATAGAAATCATTACAGGGACTGGGGAGCATACCGGCATGGACCAGTGACACAGAACTTTTTTATCATCTACCCAGTGCACACTGCAGTACTTAAAAGTTGATGT----------------AGCGTTCCCTGATCCTGATAGCCGCAGAAAAATTGGATGGAAGTACATGTTTTTGCGATTCAGCTGTACAGTAATGCCTTGATATAAGCACAATGCACTGTACATGACATCTTGTGAAACACTTTAATAAGAACAAGCGTTCAGAAAAAGACAAAGAGACATCCTACTCAGTCCTGGCTGCCTCCATCTCTGCCTGTTTATGATGAAGGGCTCTTTTTGGTGTGAGAGTGAAAGAGACAGGCTGGGCTGGCTGTCATGTCATAAAGGATGCAGTCAGAGAGAGCAGACATGATTTCATGGCTAATGATTCCTGCACTAATATCAGTGTGGGCTGCAGAGGGGATAACCAAGTTGAGCTGTCTTAGCTCAAATGATTCAATTAGGCCAGCTGTCCCTATTTGTCATGGCTCAACTGGCTTCTAGATTACCTTTCCAGAGTGCATACGTGCCTCTGCATTGAACTTACCAGCTCAACAGTTTCACGGAAAAAAAAAAAGAAAGAAAGAAAAGCAAGACAAATAGAGAGAGAAAGAAAGGAGCAGTGGAGGGGAAGAAATGAA------------------------------------------------------------------------AGACGTCGACTGCATATTTGCATTTTAGAAGTTCGTCTGTGTGCGGTAGAAAATCTAGAACAATTGTTGGCCTGTCACTTCAGCTTTATCTTAAAAAACTTACAAAGGTTTTCCTCCTTGCCATACACGGCTGCTTGGGTAATGCTGCCTCCTGTGTCTGCAGACGTATTTTTCTAAAGGTGTGTGTGGCACATCTGTGCAGCTATTGTTTATTCATGGAGTAAACCCTTTGAAATGTGTTAAGATACTTCCCACTCATTATAAAAATCCTGCCACCCATGGATTAGGACTTTGATGTCACCAATCCTGCTTCAAAGGCTTCTTTCACTGCTATTAATCACAGTTTAGCCTCTGAAGATATAGCCAGAGAAAACATTTGGACATCTTGTGCAGAAACTTTGAAATGTTCAGACTGTCTTGCATATGCTATGTTCATATCCTTTCCGCTGTGTGTGGGGCTGTTGGACTGCTGTGCACGCAGCTGCACTCTTGAGTCCATGGGATTCAGCTCAGATTTAGGCTCCTTCTGAACTGTCTTTTATACTGCTGTATGAACACTAACACATTAGTGCAATGTTCACTTTGTTTTCCATTTTTCTCAAATGAGGAAAAAGAACATTACCCACAGAGTGTTTACTGCAACTTAGTGTTTAATAGTTTACTCTCAATAAGAGAATCAGACAACCCAGGTGCAACACTAATATCCTCCCAGTATCCAAACATTTCCTTTAAAAGTAACTGGCACATTGGGGCCCATAAATTAGAACTGAATGCTGCTCAAGATGTCTGGCTTCCAATAAGACCGTACCCAGAGCAATAAACTTTGACATTGCTGCTTGAAAAATGCCTGCCCTTTTTCATTGTCAAGTGTTACAAATTGATGAAATGAGTTCATCGATGTTCCCTGGTCATTATCTCTCCAGTGGCACTTTGTTTTACAGACAGTGGGAAAAGGGACAGTGCAGATTAGAGGCCCAGGCACAGTTTATCAAACAAAATCTAATATCATCCATAAGAGAGGAATCTGGAAATCAATACTTCATTACTAAATTGTTAGTGGGGATGAAGAGTAATTGTGTGAGTTCAGAGATGTGTCTCGGCGGCCGGGGCATAGGAAGTTCAATGTCACCCGGGAAGTGATAAGTAAAGGCACTGATGGGAAGAAACATTTCTGTAATGGGGGGTGCTGTAGCAGGGCAGTGGCCTGAGCACAGAACAGACAATAGACACTGGTTTGCCATTGATTGGCTCAGCTATAAAGATGGAATGGTTTAAAGAGCCAGAGAGGGAAAGAGGGGGAGACAGAATGAGAGAGGAAAAAAAAGGCTTAGAGCGAGCACCACCTTCTGAAA-AAAAAAATAATTCACTAAAACACGTCGGCCACCACGTTCCTCTCTCTCTCCTCTCCTGTACCCGTCTCCTTCCTCGACCCAGGACCCCTGCAACGCTCTGCTCTCTTCTCACCATCTCATATCTCGCACACAAACACATACACACAAGAAACACACGCGGAAACACACATTTCCACTGCCACCCGCGTGCATTTATTTATTCGTTATATTTCCTAATTCAGTTTGACGAATGAGTGACAGCTTGACACTTCATTCGGCAAGATTAATAGAACGACACAATATTTACGTGGCAGAGACAGCCAATTATCCCACCATCTATCATCCAGATTATCTTTCTGATTGAAAACTACTCGTCCATGTAATCGGAATTATTTGGAATTAGAAGGGAATTTATGGCTTCTTGTGTCACTTTTCCTGGACGGTGGTAAATTAGAAATATTAGATACATAAAGAGAGTATAGGAAATGGGATAAATAGAGGCCTGGAATTAATGCCACACATTTCCTTTTTTATCTGTTTGCCAGTCTCTGTGCCTCTGAATGAACCCCATTTTCTGTCACCATTTTATAGGTTATCATCACATATTATTAACACATACTGTCGGCTGTACATTGTGGTGATGACGCTGTGTAATTCACACTTATATAAAAGGAGTTGTCACACTCTTTTGCCATGAACTCCAGCATTTTTGCTGAGAGAATGTAATGACGGTGTGAAATGAATGGAAAACGAGACAGTCTGATGATCATGCGCAGACTCATATTTTTAGAATATCCAGTCAGGGCGCAGCCTGTTAGGTGTCAAATAAAAGCACCTGTCTCCATGACAAAGTGCAGCCCATTCGCCTCAGCCCCAGCCACCATCTACTAGACCCTATCTAGCGCGTGTGTGTTTTTCTCCCACCAAACCTACTTTATACGCTGGACTTTGGAGGCCGTCTGTCCCTTTTATTTGCAGTTAATTTTTGCCGCCTTCACCGGGGCTCTTCACCATGAATCTTCATTTCGCTGCTGACACCGTTGAATGTGAATTCCTCATTTCCTGTCCTTTTATTTATATCTGTTGCCTGGTGATTTGATCATGCTGGGAATACAAGATTAGCAATTGCCTCGTCCTTGGTTTTGCCTCAAGGACATCTGCTACTGAAATGTTATTGTTTGTGCTTCTTAACCCTTTGCGTCCTAGCTTCTTTTTCACCTTACATTTTGCGCTGTAGAGGCAACTCTCTCTCTCTCTCTGTCTCCTAAATGCATTTGTCCTTCACAGTTGTACCTGGGAACAGAGGCGACCTAACAAAATGACAATTCCTCCATTAAAAATCCTCCCATTTAGTGTGCCATTCCACAGCTAATTTTTTGATTTGTTTGTGCATTCATGTGTT---------------------CCTCCTCGGCCGTGCCGCTGCCTCCACCAGTGCTGCCATTGTCGTTGTCCTCATCCTCGCTGTGCTCGCTCTCTGCATAGTTCTTGGCTCCGCCCTCCAGCGTGCAGCTGCGTCGGGGCCTGGAGCTCTCACTTTCACGATCTCCCCGGTCCCCGTCCTGCCGACGGGACTTACCGGCCTCTCTTTTGTCCCGGTCCCTGTCTCTGTCCCTGTCCCGCTCTTTCTCCCGTTCCTTCTCTTTGTCGGCCGTCATGATCCGCCACGTGCCTTCCTCAGTCCTCTCACGGCTGGGCCTCCGTGAAAGGTAGACTGTGAGCCTGGGCTTCAGTCTTCTGAATTTACCAGTCAAATCCAGGGAAAATTTGGCCACACCAACAACCCCAGTGTTTCAGAAAAGCTGTGGAAGAGGAAAAAGAAGGACAATTAACATAAGCGTATGTCAA---TAACCATCATCTTTACAATACAGGAGCTGCATGTTCTCAGTTAAATTGCTGTTTTGTACTGTAGGAGATCTTTTGTGGGTGAGAAA--------GAAAGTCACAGTGGCGCGTTTCTTATCCAACGACCAGTCGCTGTTTGTCCGAGTCAAAATGTCCAAAGTGCTTTAACAAAGTGAAGACAGACCACAGCAAAAAGTTTACCATTCTATTTTTAACTCCCATATAGCAATTTCCTGGTTTTGTGGCGGCAGTGATCTGTCATGTGGCTGGGAGGTTGTGCTGTTTGCACTGATATCAATTAAAAGTGGATTAACGGGTACATAATGACCTTTAGCAGTAAATTGTGTGTAATGTTGCAAGGCAGGATACAGTATATTCCCCAGATGTCACACCAGGCCCCTGACGTATGATGGAGCAGATGTCTTAGCCAGTCCAAATGGCCCTCTAAGACACAAACACACACACAGACACGCGCGCACACACACACACTCATATACACACAGGCTCAGGCTGACACGCATGCATAAACATGTGTTCACACACATTCCAAATGGTGACACACACGTACATAAACACAAGGAGATGCAGAAATGCGCATGTCGTCTGTCTCACTTGCTCCAAATATTTAAATGCTTAATTTTAATGGTGACTTCCTTGAACTGTCAGGAAAGCTCCACCAACAGCTGGCTTGTGAAAAGGGGCCTTGGAGGTTGACTGGATCTTTAAATA-TTAATCATCAAATGTGCATCTTGCAAGAGATTGCAGTATCTTCTTTCACTTACAACTTTGATCGTCAGAAATGGCACAGTTCAAATATAGGTCAGTACAGGGCAATTAGCCTCAAAAAGGACACAAAGAGTAAAAACAATCATGAAATGCTTGGTTTCATAATAAAGTTTATTCTATATTACAAATAGTATTTTGTTCTTGACTGCAAAATAGGAATGCATTATATTTACATACACAGGTATACAATTAATTATAACAAAGTTAGAGAAGCTCGCCTTATATCCCCCAGGTTTCGTTTTTATCTCTCGATAAGATACTCTTTATCTTTCAAATATGATCTAGTAAAAGTCTTTTCTAGCATGTTTGTGTAACACCTGCTATAACACTGAGCTAGGAGGACATTTTTAGTTCCTACAAAACGTTTGAAGGTGGAAACTTTATCCGTGCTCTTTATCCGTGCAACACAAGTTGTCGACTAGCAGACAACCTTTGTTGCAGGGGAAGGGACGGGGCAGGAAGAAATGAAAGACAGGATGTAGCACTGGGGGGGCAGATTCACAATGACAGTTGAGGACTCTTAGCTTGTGTTGTTTATTAACACAGGGGAAAGGGGGTAACTTTGAGCACAATAGGAGAAACATGCAGCCTCGGATGTCACATAATGTATGAGAATACTC--TGTTTTTCAAACAGTGACCCCTAAGATGTATGTCCTGGAATCTACGGGCAGCTTTTAAGATCAGAAAATATAAAAAAGGACATGGCAACTCCTAGAGAAGTCCGTCGTCACTTCAAATTCTGCTCTCTGTCCGCTTTAATAACCCAGACTATGAGATAAAGCATATTTTTTTTAAAGTGCCACTTTATTACAAAAGTATAAACTTGACTGACATTTCATGAATAGTAATCTTGATATAAAACATTACAATCTTTTGCACTTAGCACTTAATTACACGCTTTTGAGTACAAGACCCTGTAGTCTGAATAGCAAACACACAACATTAGCTGCCACATTTAACTTAGCAGGGCTTTCCAAGAACACACCGTAGCTTCATGGCTTCAAAAAACAAGAAACAGAATACACTGAAATTTTTACATTGCAGTTTGTTTGCAGTTTTGTGTCACAAGATAAGTCATTCCAAAACACAATTGAACATAATAGAAAAAGATAGATTTTCTTGACACTGATGATATATTTATTATTTCTTTCTCTTTTGTCATGTACATACACGTTGCATCAACATACAG------TGAAATACCTTGTGGATGCCCAGAGGAAGGCGCTGGACAGACAGATGAGCAGATAGGTTTCCTCTGTCCTCTTCTCTCAGGCTGCCTCCTCTCTCGGCGTGCTGTGGAGAGTGACTGCTCACAGCCCGCCTGGCATATCTAATTAGAGCCAGGCTGTTGCCACTATCGGGCAGAGGATCTACCTCTCCAATCTCTCCTGACTCAATCTTCCCCATCTCTGATTTTCTTTTATATTTATGCTGGAATATTTAATTGTAGACAAAAGGTTACTCTGGGCTCTATTCATCGCACACAGGCAGAATAATCTCCTTTAAAAGGCTTGACATTTCAGGCTTTTCAAAAGGGGCTGAAAAAATTATATCCCCGCTTTTGTTAATCAATGAAGTAGAACTCCCCCGAACAAAAGAATTAAATTGCTTGGTTGGGTTAATAAAACACACAGAAATAGCAGCTTCCTGTGGGCTTTTGTGCCTGCCACTGGCTCCCCCCATATGCAACCAGCACTGTAATTCCATATGATTTGGGGGGCAAAACTCTCATTTCTCCACACAGTTGGCTTTTTAAATCCTATTGAATGAGCAATAGTCCTCAGCCAAGGCATTTTGCTACTCAGCAAAAGCTAATGTTGAGGAGTGGAACAGCGTTCACAATTACCATAATAAAGGTGAGCAGGGGGAGAATAAATTGTGGAAAGAGAAACTTCTGTGTGCATGACGAAAAATGTCCCCTATATGAATACAATGCGTACTTAGTCCTGAAATCACAGAACAAATGCATCAAATAAATACTTTATTCACGTGGAGCTAATTTCACCCCTCCATTTTGATCACGTCATTCCCTCTGGAAAATTGCAATTAAGTTTGGAGAGATAAAACATGCCAACTACTCTGCATTTCAAGGCTTGATTGGCCTATCAGCTAGTCAGTATGCTGCCATGGTTTTCATCACTGTTAATTGATCCTTTCTTTAATTAATCTGGAAAGGAAAGCTCATATCTCTATCCTGTCTGATCGTCCCCTCTGTCTGTCATAACACAATAAAGGCCCTATCCTACTGCTAGTAACTCTGCCTTAGCTTCTCCCTCTGGCTCTCGGCCAAATGGACTATTTATGGTGCACCTATCTAACGACAAGCTTTCTTGATTACAAGACGAAGGAGGGGGAAAAAAATAAAACCTTGAATGAAAGCCTGCACTGAAAGTTTTCAGTTTGCTGATATAACAGTCAAGTGTGTCTATAAGTCTACTTAAAACGCTTAGGTATCAGTGGAGACAGCTGCGACACCCTCGTCTTATGATTCTGTCGAGACAGTACACTATCAAACCTTTCATACCGTTCCCAAGCTACATTTCCGGTGACAAAAGCTTTGCGAAAGCCTCCTGAAGGATTCATCTATATCCTAATATTTCCAATCCAATTTAACTGGAGCAGCCGGAGTGGTCTGAGCACTAGTTTACCAATCTTTGCTTTCCAAGACTCTGTGTGCTGAAGGCTTGAGGGGTTCAATCAATGGCGCTTTGATCTCGGCTGGAACCATAATTATTTAACATTGTTACAAGGATTTCTCTAATCCATCCTACCATTAAATCCCTTTTACACCCTCATCTTCTGCAGCCTAATCTGCATCTGGGTGCTCCGTTTGTGTCTCTCCCTCATTTCGGCTCGCCCCTCCTTCCTTGACGACACCCTGACTTTATAATGGACTTGGGTGCCGAGTTAGAAAATGCCTTGTTTACTGAGAGCAACCTGACTGAACTGTGCTCAAATGGACTGTTGCTGAGCAAGAATTTCTGAGTTTTTCTCTGCATTTGTACTGAAGTTTGAGGTAATGCACAGTAGGGGCCAAATGGTGACAGTTTTGTCTGTAAACATGTAGGAGCAACAGAGTCGGGGCCCCTGATGGATACAGAACTACTTGGGGGTGGGGGGATGTTGCTTATTTAGTCTGGGATGATGTGCACTGTCTCTGGCTCCAGAGGCTGCCCCTCTTCCTGTTTACCTGGGAGTCCTTTGGGGTGAGGTTGAGCTGAAAAGCCCAGTCGGAGCCAGTCAAAGGGAGCGTGGCGCAGTCTTGACCCTGGCGCTCCACTCATTGTGTAGTGCAGCGGTGTAATGAGGCCCTGTGTGGATATTGATATGACAGAACAAAAGGCCAAGGTGCAGTAAGGACAGCAATCCACACGTTTCACACCATTTGTTTTTCACACCGTATCCATCACATTAATGGGTCACCTTTCTGTGACAGCTCATGATTACCTGCTTACCCATGGAGAGAAAAGGGGGTGAGAAAGAGAGGGAGAGAGAAAGCCTGGTAGGTGCAGAGACAGAGAGATAGGCAGGAAGATAGGGAGCGAGGGTGCTCCGGTAGTGAGGGCGAAGGGTGAGTTGGGGTTGGAAGGGGGCTCAGGGAGCGGGGGGATGGGAACCTTGTGCCATTTTTTTATTCTTTCATGAAGATTGGCTCCAGCCCTGTCATCATCCCCACCGAGTGAATTTATGACAGGTCAGCTCTCCATGTAGTCAGCTGATGGATGGAGAACTCTTTG----TTTTTTTTTTTTTTAAAGACAAGAGAGAAAACAACAGTAACAACTTTGTCCTCCTCTTCTTTCTTTTTCTCTCTCCCTCTCTCTCTTTCTTTCTTTGTCTGTGTTTGCAGGGCCTGTTCATCTTTCTGATATATGGGGTGTACAACACAGAGGTAAGTCTGCATTGTGTCTCAAGGCTGTCGGAGTGAATGAGAGAAATGACAAGTTTCTGATGGGCTCCTTGCTTAAAAGCTGTGTGGGTGGGGTGTGACAGTACGAGTGTGTATGTGTGTGAATGTGTGTCTGTGGAGGGGGTGAGGGATGGGAAGGAGGGGAGGGGACATCGTTTCCACGCGAGCATCCCACTGCCCTTCATGCTTGGACTAACTTATATGCATCCGAGTCCGACCATTTAACACTGACACGCTGCGGTTCTCAACCACTCATTCCTCACCCACATTGGCTAATATTTCACTGCCTCTTTAAGTTTTTAAACTCACGGCCCTCCATTTAGCATCCTGACAAAGCTGCTGGCCAGGGCTTTGCAGGCCCTAGGCAGTAACCACAGCAGGACAAAAAAAGAAAAACAATATGCAACCAACAATATGCAATGAAGGAGTAAGGGAATATCATACTGAGATGCTGCATTTATTAATGTCAGAGACACTCCGCCATTAATCATATTATAACGCCCCTGAGTGCGCGTGTGCTTGCACTAATGTGTGTATAGCCTGTGTGTGTGTGTGGATGTGTGTCTCTTCGCGAGTGTGTTTGAGCATATGCCTGTGTGTTTGTATGGGCCCTTGCATATGTGCACGCGTATGTGCGTACATGTGTGTGAGAGACAAGTGTGCGGCTCTCCACCAGCAATAATATCGCATACATTTTAAAGGACCGTCATTATCGCCGTGGGTTACCCTGCAGCCCCCCATCACAAACCCCACAAACCATTTTCATTCCAAACTCATTAATATGCAAACTTATTCAAATGAGATTGTAATTAAGCATCTACTGAGTGGGAACCCTTTTCATGATAATTTATGATAAACTCCTCGCCACCTTTGATTGAGATTGATTTTTGGCGCAGGCAAGCCGACCTGAATACAAAGCTACACCTGAGAGACCTGGAGGGAGAATAACACTTTTAAAACAGCAAACTTATTTCATGGCTGATTGTGCCACAATCATCTTGGAGGAGTAACAAAGATCTATTTGAATAATGCATTCCCACTGTGCTGGTGATGTGCTCAGCCTAAAAGAAAAAAG-AAAAAAAAACTGGGCATATCTGTTCTTGGCATCAAGGTGACAAAGTGATGTGTGTGAATGTGTGTATTTATTTGTACTCTTCTCTTGCTTCGCTCTCTCTCCGTTTCCTCACCCCCTCTCCGTCTCTCCATCCCCCCT-CTCCATCTCTTCTGTCTTCCTCTCTGTCTTTTCTGTCTCCCTCTCTGTCTCTTCTGCCTCCCTCTCTGAGTAAGTGAGTTTCATCTGGGGTGCTTGCCGGGCAAAATCACCTCAGGGCGAACACTTTATTATCTGTAGTCAAAGCGTCACCACAAATACCATTCTACACACACAAGTGTCACTTTCCATTTGTCTGCACTCTGGCTGCATTAGCAGAGCCGAGGCAGCCCAGAGCCTCATCTCAAACGCACCCGGCAGAAGAAAACCAACAGCGTGGGAAAGCACTCGTCCTGCATTCCTGCCCCATTAACACCACTGGCAGCACCAGAGAAGACCTACTGCCTCTCAAGGGAATTAAAACATTATTATCAGCACTGGGCTTTGTGCA-----------------------------------------------------------------------------------------------ATCAGACTCCATGGGAAGAAAAATGAAATATTATTAAGTATGATTATTCTAAGCAAGGCTCTGAGAAAACGTCTGTGTTATAATCCAGGGATTTGAATAATCAGGTTGAAGATAATGGGCTGGGCTGGCCTGGGCGTAAATAGAGAGCATCCACTCATCCTCCCAGTGCTGAACTTAATGAACTTTTAATTGATGCGGTTTTGCAAGTCCTTTTGTCATGCAACAGAAACAAGCCTCTCTGCTGATGGGCCTGTTTTCCCGACTGGCTTCAGATTGGTTTACAGCAGGCCCTAAGTACCATGTAGTTAGTTTCATGTGTCATATAAAATCTGCCCAGGCACAACGACGCCTGCAACTAAAACCTTAAGTGCATCCACAGGAATCACTCACCGGCTTTGCACTTCCGTCTTAAGGAAGGAGGAGAAATTCAATCACTGCCGGCTTGACACACCGAAGATGAGGCACGTGTTCCTGCTTTTAGTTGTTTCGAAGAACACTCTGGCAAGGCAAGCTGGGATTTCTGTATGTCTGAATAACATCCCTGATATGACCAGATCCTGAGTCACTCAATATGTCAGGCCGTGTTTTTCCCAGCCCACGAATTGTGATGCATAGATAGAGATATACCCCTGTGAGCCAGGTCATCTTTATTCAATGATTTGCTTATTGTAACACACACACAGAGACACACACAGACAGAC----ACACACACACACAGGTGGAGCCTCAGGGACCCGGACGACAGAACGGACGTCTCGACAAGAGTGTTTTCCCGCACCCTCGGGACACCAAAAGTCTGGTGGTGGTGGGGGTGTGGAGGGCTGTTTTATTTTTATTTTGAGTGTTTAATGTATTAAAAGGGGCCGGGGTAATGAATTATAATCTTTAATGCAGAAACCGATCGATACCACCCAGAGAATAAATCAGCTTTTACTGAGAGCGTCAAAGCCCCTTAATACACTAGGGGAGAGAAAGGGAGTGCATGGGGAGGAGGAGGAGGGAGGGAGGAAGGAAGGGAGGAGGGGAGCAGCAGGGACAGACTGCGAGCAGGAAGGATCCCGAATGAAGCA------GAGAGAGAGAGAGGTGAGGATGATGAAATAAAGGAGAAGGGGAAGTAAGAGGTAAAAAAAGAAGGGATGGAGGGATGGATGTAGTCAGACGGGGGGAAGTTATAGATGAACAGACTCACCTTTGGGGTAACCTCATTGAGACTGTATACAATATGGCTGATTTAGTGAAGTTTGGGCAGTTAGTCACTTGACATGAATAGCCCTAAGAGGTTAATTTACCTGTCACATTTTACGTGTAAAGTCAATCACATTTGTTCCTACTGCACATACTGCCTGTACTGTAGTAGAAAGCTATTTAGCAGGGGATGTTGCGCTGTATGAGGGTGATAGGAGTAATCAAGGAGAGGAGGGGGCTTCTCCATAGGAAGTTCCTGCAAACAGAGTGCACCCACTTTTTAAACCCCATTTGTCTTGTTAATGCTCCCCTCTGATTACCTGATTGCACTGGATGACTGTGGAGAAATCTGATTGCGTAAAATTATATAGAGCAAACTTTTGATTGGGGAGGGATCTGGCGAGCTTGCTGCCACCATTGACAGGCTTTG--------------------------------------------------------------------------------------------------------------------------------------------------------------------------------------------------------------------------------------------------------GTTAGATACAGTTGCAACTTTGGGAGTTGACACAGTGGGCACCAAAGTTTACTTTTAA----AAATAAATAAATAAATAAAGACAGAAAGAGGAGAACGAGAAGGAACGGAGAGGAGTAGAGTCTGGGATACAAGCACAAGCGCCATGGCAACACATAGAAAGAGGAAGAAAAGAGTTACCCATAAGTAGCCGCCGTTTCACCCGCTTGTCCACATCAGCTACTGACGTGGCATTGAACTCAGAGCTCTCAATTGCAGCCTCATCTTTCTCTAAAACACAAGTGACAAGGGGACAAACAGTGAGCAGCAGGTTAATGAGAAGCCCAAATGACCAGACCTTCAGCCCCTCTTGGCGTTTGAGCAAAAAACCAAAGCCAAGAAGCAAGAAGCGATGAAGAAGTGCCAAAATCCCTGTTAGAGTGTTAATCCCCAAACAAATGATAAATCCCCCAAAGCAAATCAAAAGAACAAAACAAAATAAAATAAATGAAATGATCAGTATCAGTGTTTAGCTTACAAAATGAAGCGGTAGGTAGGTAGGTAGGCAAATAGGTAGGGAAGGGGAGAAGAGAAGGTTCAAGGCTTACATATGAAGAGTTTTTAAAACGAGACAGGT--------------------------------------------------------------------GGGATGTGGTGGAGTCCAGTCGGAGTGGCGAAAGTATACTGCATTTCATACAAATTGTTTGGATACACGAAGTCAAGGCTTACCCAAGTCTGGCTTTAGCTCAGTAGGCAAGCTTAATTTCCGTGACATCTTTGCTGG-AAAAAGAGAACATCCCTCTTTACAAACACACGTCTAAGCTAACACACGATGCCATGCAAAGCTAGATCACTAGCATTGGACTGGGATTGTGCACAAAGCCAAAGTACACAAAACAACAAAAAGGCTGTGGAACAAGTGGCAGGGGATTGTTTTATTGGCTATAGGAGCCAAAATGCGTTACACAGAAGAAGACGCGGCATAAGGAGTCAGAGACAACTCTGTATATCACAGAGGCATGCTGTGAAGGACAAAACAAAAGAGGTGACCTCTAGTTGCACAAGCCCTGAAAGAGAGGTCTGGTAAGACATATCAAAACTGCCATTCAGGTCCTTCATGCCAAAGGAGCATGCATCAAGA---------------------------------------------------------------TGTGTCTGTCTGGTTGAGGTGTGAAGCTGCATCACCAGCACCAAAGTGAACTGCAGATAACCTCATGACGTGGCACAGACATAGTATTCATGCCTATATAAAATTCACGGCGGCCGCATGTATCTGGTGGTGGTCTGAGCCGCTGATAAGGCTTTGCACACTATCTGCCTTCAGTCTAGATGAAGGATGAGCTTCTCAGCCATAGACGTTGTCCATCCTGCTGATGCTCCCTCGTCTCATCGTAAACTCTTGTGCACCCTCTGGTGCTTGCTAGTCTCCCAAACTTCTTTGTGTAGCCTGCTTTGCAGATTGTCTTCCTTGTCTGTGTGGTTGCTCATTATTCAGAGACAGACGGATCTCAGGTCATCTGCAGCTGCAGCAAAGAAGAAGCAGGAAAGATGGCGATCATCCATTAGACCGACCGGGCGCACGCATGAAATACGAGGACAACTTTTGGGAGGATCGCTTGAGGAGAAGATTGTACCAGTGAGTTTTTTTCCCCTCCTGCTTCTCGCACTATATTTCCAGTTTCGTCAAGGTTTTCGGCTGGGCTTTCAAGGTCTGCGAGAACGTCGCTATGGTAGATCATGGGATATAATGTGGAGAGCGCCTCGTGAATGACCTGGAAAGAGCGGATCTCCCCCCACCGTTTCTCCTTTTAGTCCAGTTTGGAGAGTTATCCTGCACCGCTCCCAAACCTCATCCAGTTTTGTTCTTTTCTTTTCTTCTATTCGTTTTGTTTTACGTATCCTGTTTTGTTTTGTTTTATTATTTTTTTTCTTTTCTTTTCCTGTTGTTGTTGTTGTCGTTGCGTTTGTGTTTGTTTCGGGTGTGGGCTGTGTGTGTGTGTGT------GCGCGCGTGCGTGTGTCTGTCTGTGTGTGTGTATTCTCTCCAGCTGCCTCCGTTGATTACGGTTCCTTTGCAGACAGATGCAGCACCTGGCTAGAGCTGCTTAGGCTGAAAGCTCACACCATAAGACGAGGATCAGTTAAGACAAGTAGGAGGACACAGTCTCTAGCACACTCTGGTGATCATACCCACAAATACAGAACACAGTCTCACAAAGCAATCACACATGCTCACATACACGCACACACCCCTCCATGCATGCTGCTGGGGGGCGGAGCATTGGAAATCAAGCACTGGCTTTT-TTTTTAATCTAGAGTGTGAAAGTTGAAGCCCCGCCCCTCAGAGGGATCCACAATGCTAGGGGGGCATCACCCTCTCTCCCACCATGCCCACCTCCACCCTGGGGAGCTGGGCAACGACCCCGGAGTGGCACTCACTCCATTTGGACCAGAGCACATGGCACAGACAAATGCTCTCAAACTTAGCCCATCTCAGCACATTCAGAGCCATCCCGAAGCCCAGACCGCGGCATCTTTCACTTCTGCTCAGACCACAGTTGGTTTCCCCGTGGCTCACCCCCACTCAGGCTACTCAAGCAGCAGGGACTTCATCCTCAGGAGAGAACTCTCAGCCTCTGCTATGCATGCACTTGGCGACCAGCATAGTTCCGCCTCCTCCCCTCATCACCATGGCATGTTCATCTCCCCAACAGGTGCTTATGGGCACACGGAAAGTGGGGCCCATTCACTTTTCACTGGACTTCACGACCAGGCGTCCCCAGGTGCCCACCACCACCATGCCCTCAATGGGCAGATGCGCCTGGGTATACCGGGGGACATCTACGGCAGGCCAGAGCACTTCGGGCACAGGCCAGAGCACTATGGACCGTCTTCTCTCCACAGCTACAACTCCATGAACCTCAATGTGAACATCGCTTCTGCTCCTCACGGAGCCGCGGGGGCGTTTTTAAGATACATGCGGCAGCCCATAAAGCAAGAGCTAATCTG-------------------------------------------------------CTTCAACAGAAAAGGGGGAGATCTCCCTCCGAGGAACTCGACTAGACTCCTCCTGTTCGTGATCACAGTGGCCAGCGAGCTCTGCTTCAGCTCTGAGGGACTCCTGCTCTATGGTAATCATATCCTATTTGAATAATGAGGCAATACCGCCACTCCTGCTGCCCATTCTCCCTGCATCCTTGACTGGAGTCTTTGATAGACACTAATTCTAGCTCCATCTATAAAGCTCCTCTCATGCATTTTTAATAGAATCTATTACTTTAGGATTAAATTATAAAAGACTGTCCTCCTTAAATTTTTAATAGTTTGCATAATTGGTATCAGGGCCTGAATGCAAACCATAAAAACCCAGTTTGTACAGGACTGAGCTGCAGAACGAGTCCGGCACAACCACACAACACTGTTGCACATAAACGACACCAGTGGCAATATGACTCTATCACATACAAGCACACATCTGCACAAGCTCACGCACGCACATACGAGCTCGGCCATTATAGCTTTGGTTTCACTGTCATGGGGAATAAGGTGCTGTGAGCTCTGAATGAAGGGGACAATAAGGTCAGGGAGCATGAGCCTTCAGACCCCTCTTGGTACTCGTCCACCTGATGGGAACACGGAGACTTGGCTGTTCTCCCCCTCATCAATACAGCAGGGCTCTTTGTCAGTAATTTGCAATAAGTGTCCGCGCCACATCTTAAGGGACCTGGAAATCATTACTGGCTGAGGCCCTACTCTGCTACTAATTGGATGCGTTGGGCCTTATCAACTGAGGATTTTCCGAGACCTTTGACAGATACCAATTCGAAAATCATTGTTCAGTTGTCAATTTAAGAGACCGTTAAAAGAGCTTATTTTAATTTTAATTGGAACTTCCTCCTGCCTTCACAGTGAGCTGCGAGGATTAAAAATGAGCTCAGGGCATGTGTGCACATATGTGTGTGTGTGCGCGTTCATACTCCCCTAGAAGAAGAGGGAAACTGTGCAGGTTAAATTGACGGGTAACAGTTCTGACCAGCGTACGAATGAAGACAGCATGCATGCACATTTAGTTTACAAGAATTTCACAGCTTTCCTGGGACTTCATCATCAACATCAAATAAGTCGGAATCTGAGCTGCAAAGCTCCCAATTGGTAAAGTGGGCTGTTGTGATTGATTTGTGGATTTGCTCCCTCTTTTTTTCTCTCCATTTAAGTGAAATAATGTATGGAAGCAATCTGGCGACAGACATTTTGGAAAATCTATTTGAAATCATTTCAGTTGAAGCCATGGCAGTTTGTCTTCTTAGCGGAGAGGAGCAAAGTATAATTGTCTGCAGTCTAGTAAAACACAGTATAACTGCCATCACACTTGACTGAGCTTATAGCCAGCTAGTCCCATGGCCTCTAGAAGATAGAGCAGTTAATGTTCCCTTTTATTTTAGAGGATATGTCACTTGTATCGCAGATTTATACCATGATACAGCAATTTTGTCCAAACAGATGGATAATGGTGTCACCAGCAAAAAGCCCTGTTTTTATTGAGTTTAGAGCATATTGTTTAGATAGGGGACTGTGTTGAACAGCTCCGCCAGCTCTTTCTCCCTTTATCTCTCTAATCTTGCCAGTATTAGATTTGATCATTTTTGTTTGAAGGAGGAAAATGTGGCTGTAATGGTTTCCTAATAGCAAACACAGGGGATACAAATCCAGGGACCCTGTTCTGTAGTGCTTCCATAAGCACCACTGATTTATAGAGGTCTTTATGACAGAAAGGAAAATGATCTGCTGCAGGTATAAATCAGGTGAGTTAACTACAAATAAGAGTTTATTTAATTTTGAGCCAACAAAGAAATGCACAAAGCTTGCAGCACAACTAAAGTAAATAATAAAAACTTCTTCCCTAAACTTCTTTTCAAGTTATCCTCACCACTTTTAAACTTTTAAAGTGCAATGATACCCAAAAATATGATTTGCCATAAAGAGCATGAATGTTTGTGATGTAGCCAGTGGTAAAAAATCCTTTTGGGGATTTCGATATCTAAAAGAGAGAGGTTTATACATTAGCGCTGTAGTTGCAAAACACTGTTGATATTCAAATGATTATTGTGCAAAATCTGGGATAAGCTTCTGTGTGAGAGCTCTTCTAAGTGCCTACAACTATTGCTAATTCCCCTCACCATTGTGGGCCGAACAAAGGCCTTAATCCCATTTCACTTTTGCAGAAGGCTGGGGCTATTTTCCCTCTCATAAACCAACAACACTCCCCCAAGCCAGAGCTGAGAGGTTCTGAGAAAGGGGCCAGTGTGTGTATACTTCAAGGCTTTTTTGTCCAACTTGGCTAGTGCTCTGCATAAACTTTTAAGTGGTCCCAGTAGGCCTCAAACACCTTTTGGCAGAAAAAATAAGCTACCACAAACTGTAAAAAGGAAACCAAACACTCTCTTAACCTGGACAATACAAAAGAAA-----------------------------------------------------------------------------------------------GCAATTAAAACGGATGTGCAACACTGGCTCTGTATAGGGAGAGAGAGCGGAGAGAGAGAAAGAAAAGAGAAATGAGAGGGGACATGAGCGAGGGAGGCCAAAAGAAAGGAAGAAAGAAAGAAAGTGAGAAAGTATGCGAGGGAAAATGTACAGCACCACCTCTCCTTCAAAACCAGGACTGATACTGTGTCTATTGATCTTTATAACAATAGCAGCAAGCTGTAAAATGTTTGATGGTTTTGTACAGATCTTAGTCCCCCTCATTCATAATTACTGCTACACATGTAGAACCAAGGGCAACTTCAGAAGGGGCGCTGTTTGAAAAGCTGCTGCCAGACTGTAGGGATGATGGGAAATCTCAGCGGGGCCTCACGGTAGCTCCAAGCCCTAAGGCTATCATTCCTCCTGCCGAACACCTGCAGCAACTTAAGTTTTACAAAGATCAAATTATGGAGCTGATTTTAAATAAGAAATGAGACCAACCTCGTCCCTTTACTCACAAAGTTACTCTGCTTTATTTTGATTTCTGACTTTGATGCTGTGGCTTTCTGAGAAAAGTCA--CAAATTGATCACGATATTTATTTTACCTATGAGCCTTACCATTGGCAAAGTTTGTCAAGGAAATAACCTAGTCTCCACGTGTTTGTTTGTGACAGCCGAGACGTGAGTGGTGGAGACATAAATCAAGTCAGATTTATTTTTCCTCTCAACTTGGAACATAGTTCTCTTCCCTGTAGAATTCAGAACTGATCATTAACCTTTCCTTTAGTTCCTTCCCTTGCCTGGTCACATTTCCTCTCTATTTGGTTCCTGGCCCCATATGCCACTTTCCTATTTCCTGCCTGCAGACAGCAGGGAGTAGCTCTATTATCACCTTCCTAGAGCTGTCTTTGAATGTGAGAGGCAATTCCATTTCACTCAGCCGTGGGGAGGGGTAGGAGGAGGAGGGAAAAAAGCACACCATAGAGCACACAGAAATTGGTTTAGGTTTACTTCTTATAGTCGAATGTACGGCTACTTTTGCTGTTTGGCTCCCAGATTTTAGGATTATAGAGACTGCCGCCAATGTGCAGGT----------------------------------------------------------------------------------------------------------------TTTTGAAATCTAAACAAAAACAAAGAGTATAAAATCACTCTGGGTATCGTTCACAAATAATTCTCCAGACTCATATCTGCTCTTTGTTTTATACACTATGTAATAATCACGGATCAGAGCTCTGGCCATACATTCATTCATCCATCCCTCTGGTCATGGCCAACACGATACTGTTCTATACTGTGCTCTGCTTCTTCGATGCCTTGGCAGCAAATTAAGTTAAAGCCTGCGTGGAAAAAAGAAGCCCTTAAATGTTGCCATATGCAGGATTGCATGGGAACTTCCTGAGGAACACATGTTGTTCTGGGTCTCTCGGAGAGGTGTTGAGTCTGTGTAGTCTATAGAGTGCGACTCAGTATGGTGGACCACTCAACGCCGGCAACAGAAAACAACCATTTACGGTGTACCATAATATTTTGGGGAAAATGTCACATTTAAGACCGGTCAATTCTGAACAGGTCAGCGGTTGTTGTATACGTTGTGCCATGTTACACGGGGACAGTCAGCTCCAACTAAACGCTGAATGTCAAAGTGCTCACATGTTTGCGCTTGATACTTTTGTGCACTATATCTCTTCCTTTTTGTTCACACAGAGTAGCTGCTTTGCTGGCACATTCTGAATTCTCACAGTTTGCGAATGTGCTCCGAGCCTCACGGTAAGACAGAATTGGGCATTGTCGCCAAGCAGAGTAGAGCAGAGCTAGCCCCCATTCTGTTGATCTGAGCAGGATCCCGGAGAAAACAAAACTGCATTGTTCCCCGCAGATGGAAGCCAGTGTCTCCTGGGTAACAGCATTAATCTCCCCTTTTCTCCTGCTTCCTCTCTTGTCGGGGCCATAATCGGTGGGCTCCTTTCAGCAGCCGAGCCAGCCTCAAAGCCCAGGCTCCTAACTAGCCTCCTAATTAGCTGCAATTACAATGAAGACAACATGATGAGATAATAGAAATTTGCAAAATAATGACATACCACGGGAAAATATTCCTCCTCCCCAAGCACCATTTTTTTCCCTCCGGGAGCGGCACAATGGAGAGCCGGGGCCCTTTTCTGAAAGCGGGGAGCTCAGAAAAAATGGTGGCGCATTATGTGGCATAGAACCCTATTGTCTGCCTTCTGGTTGCTTCAATCAACAGGCCATTGTCTGGCTGCTTAAATCAAAATGACTCAAATACGGGCTCCGTAATGATGCCCTCTCAGCAGCGCATACTGAACACAGAGACAGATTGAGGGAGAGAGGAGAGGAAGAGGAGGAAGAAACGGGAGAGCAGAGGAGGAGGAGGAAGGAGAAAGGAAAAAAAAATTAAAGTTAAAAACTTCACTTCTGGCATTCCTCGGCCACCTTCCGAGGCGCAGACCGGCTTCCATGCCGCAGACTGCAGCTCCTCTCCGGGAAACGCTTCTTTCGGGCGACGGAACGCGGCGTGGAAACCCAAACGCACCGAGGGGTTCGGCTCTCAGCGAGCCTCCCCTGAAGTCGGAGATGCACACATGAGGTCTGTCTGCCTGGGTGGTCTCTCTACTTTAGTGAGCTGTTGCTAAGCAGCTAATAATAGTCGTGTTTGCTGAGTAATTTTTGCCCTTCTGGAACCAATCAGATGCGAGAAAGTCCTGCGATCTGACAGCCCCAGAGGCGGGATCTCCAGTCTTTTTTTTCCTCCTTTCACCCCTCCTCCTTCTCTGCCTCCAAATGGAGAGAGGTCTTTTTCTCCTCTTCTATTGAATCTCAGAGTTGGCCGTGACGCGCGGCCCAGGGGAAGACCACATAGATCTCACCAGAA-----------------------------------------------------------------------------AAAGATTAATTAATACATGTAAATTATGCAAATTATGCCCATGCAAATATTTTATGAAGACAATTAAGGGATCCATTAATTACAGTCTTTTTTGCTTCAGTGACATTCATTCATTTAATTTTAATTTCACTTTAACTGTTTTGATGTTTAATCTTGCAACAAAGAACTTTATCTCTGTGCACAGGGTCGTGTAAACTTGCCGAACACATCGAGTGGGGAAGCGGCAGGGAACCGGAGGAGATACTGGGGGAAGATATTCGCATGTGCACCGTTGCCAGGCAGTACTGGCGAGGTACAGTCCCAGTAGCTTGCCTGCCTGTGAAAAGAGCCACGTTCCCTCTTGGACCCGATTCAAAACACTGTAAAAGCAATTAATAAACACAGACTGTGTTAATATCGCAGAATTAGAGAAGTGTGACAAAAGACAAATAGAAATAATTAGTTCTCTAAAATTATGCCCTCATTATTTTTTTTCCCTCTCCCTCTCTTTCTCTCTCTCCATTCGCCTGCCTGACTTTGGAGTTGAGAATATACCCACACATTTCTCTCGGCTTTCATGCGAGTGATAGGCTTGTTTTTTCCCCTTCTGCTTGTGTAATTTATCAACATCATTTTTTGCCATTTGAATAATTGAATACAGCATACGCTGTGTATTGGAGGCAAACTGTGATCAGTGTCATTTATGACTAGAGTGTCTGACTTTGCTCTGGACATATTGCTTAGACAGAAGGATGGAGCAGCAAAGGAAGAAGGGATAATTAGACGAGTGCAGATGGGTAAAAAACTAAAACAGTCACAACCTGCTGTGTTCTCCATGTGCCTGTTGTGTGTTTTCTTGCGGGTTGCCAGGCTCTGCGTACTGTATGCATTTTGTTGTTTCCTCCCGTCCAGGTCGCCAGCCATGGGGAACCTCATTAAGGTCCTTGGCAAGGATTTAGAGAACTGTCCACATTTTTTCCTGGACTTTGAAAGTAAGTGAGCGCCAGGGTGTGTGCACGTGTCTGTGTGCTTGAATTGTGAGTGCATGTGTGTGGAGCCGAGGTGTGCAGTGGGAGGTCGGCGCATGGGGTCAGGGGAGGCGTGTTTGGAGGCGAGCTGCTGAGCTGTTGATGGTGTGATGGAGTGTTGTTGAGGGTGTGGTTTGTCATTATCAGGAACTCTTTAGTCCCACTCTCAGCCCGATCATGTTCTACATACGGATGTACGTTCCAAAGACAAATGCAGTGA---------AGGTCGGCTTTCCTTATCAGTGCTGATCAAACTGCACTCTGATGCTGCCCCATCTTTATCTCCATCTCTAGCCAGTGGCATCTGTTCCAACCTGCCAGACAAGAGAAAGATAGAGAGAGGGAGGGATAGAGAGAACTTAATTTCTAGCAAATTAATTTCCCATCCACGCCTCCAGAGCTTACTAGCTCGTTCGCTAGCTGCTGCGGCCGCTGCTGCGTGTGTCTGCTGAGTCGGAGCCTCATGCATAATGCATCAGGTTTAATTGCAAACCCAGAAACTAATGACTTTGGACTGGTTAACAGCAGGGGAGCCATACATCTCGAGCAAACTGAATGAAAAATCAGCTCAGAGGAGAGAAAAAAAGGAGCCTAGCCCCTAATTGATGAATAATTGAAGCGGCGAGCTACAGGGCATAATTGTGACATTTTGTTTCAATCAATTTCCAAGTGGTGTGGGCGAAAGTGCACTTAAAGGGAAAAGGCAGTGACAATGAATGAGAAAGAAAGAGAGAGATAGAGCGAGCGGATGGTGGTGGAAATGGACGTTGTGTCTTCAGTCA---------------------------------------------------------------------------------------------------------------------------------------------------------------------------------------------------------------------------TAGACAGGTTCTTTGAAGAAGAGTCAAAGGAGCAATTTAAAGAGACCTGGAGTGGTGCGTACCACAGACTGCTATGGCGTCTCTGCACTGTGTGTGTATCAAACTGCCAGCCAGACATGTGCAAACACACACACACATACACACTCCAATAGTTGCTTCTGTACCTGTCTTTGCTTTTTTCCCTTTTTTATTTCAGCAGGGTGAATTTTTATCTAAATGCAAAGCAGGTGATAGGTGCTCCAGTTTCCTCTAGAAGTAGCTCCCTTGTCTGGGCTCTCTTCCTGATAAGAGTCCTACTTTGCCTGACATAAAAGAGCCCGGTATCATTTCCCCTGCCTCCCCAACAACCCCCAGCTCGCTGCCCTCGCCCTTCCCCGAGCTTCACAAAGCTGCCTCTATTTGCTCCCAATTCAGGGCCCAATTGCAGATAAAGTTACAGCAAATTTGTTTGGAGGAAGAGCTGCTGAGGCCTGCGATCCCTGGGGCAATAACAGCCTTGTCTTGCAGGGGCCGTGGGGAGAGCTGGCAGCAGCAGGAGA------CTCTTTTTCTCTCTCTCCTTCTCTCTTTCTTCCTCACTGTTGTTTCCTCACTCTCCACTTTCTTCACCTCTTTCAGTTCCTCCTTACCTCTGTTCATCCCTCCATCCACATCCCTTATTCCCTTTCCTCTTTCTCCCTCTCTCGCTCTCTTTCGCTTTTCCTGGGGTA-TTTTTTAAACAATGTGTCCTTCATGTACGGTTGGTTACGGGGCGTACAGAAGGACATCATTAGCGCTGGTGGTTAAGCTGTAATTTACACCATTACCGAGGTAGGGGCCATTTTTATTGCCTAGTAAATTTCAGCTCTGAAATATTTAGACCATATGGCTCAATTTGTGTAATAACCGTAATTTCCAAGCACCCTTCAGCTCCCTTCAGCGCCGGCTGTTGTTGGCGGATGGCAGAGTGGTGCGTGTACACGTTCGTATGTGTGCCCGATCTGGATTTGGAGCACATTTAC-----------------------------------------------------------------------------------------------------------------------------------------------------------------------------------------------------------------------------TCAGAATATTATTAATAGCATGAATGAGGCATTATTTCACAGCATTTGTATGCATGATTGAAAAAAATCTAAGAGGTTTCAAGCATGGGAGGAATTTTTACATTTGGGAGGGAGGATGCAATCAGTAGCTTGGGACTTGCAGAGGCCTCCTCGGGTGACAAATTGAAAGTGTCTCGGTCTAGTTTATAGCCCTGATCAGGTCAAACGAAAAATATTGGAGGTCTGGGTGAGGAGACAGGCCCGCCTGGTGCAGATAAATGGACTGATCATTTCTTATTGAGAAACAATTCCTAAAAGGTAGTTTACTGTGTGACTGGGGAAGCGGCGAGCGGAGAGCAGAACACGCACCCACTGCTCCCTCCCTGACCCTTCCTCCACTGCCGGAATTAAATGGATAGAGAGAACGCGTGTTTCTGATGGCACTCCTCCGCCAGAGAGACACTCCATTTGTTATGAAGTAGGGGTTCTGATGAAGTGTAGGGAGCTCCTTTTTCTTTTTTCCCCCTTTTTTCATCCTTCCTTTCTCAGGCACTACAAGGCCGGCCTTCAGTCTGCTTCACATGAAATGGATGGAAGGAGCCGATTGAATTTTACACTCCCCTG--------------------------------ATGAAAAACTGGCTTTGCTGCCTGGGTGGGCCTCTCCCTTCTGAACAGACAGCATGGGCTTCTTCTCAGCCTTGTCAGCCTCTCCGTCTGTGCTGGTCTCCTTGTTGAGGGCCCCTTTGGGACTTCCCAGCAGAGCATCCTTCCTGTTGGCCAGCTCAGCGCGGGCCTGCTGCTGCTGCTGCTGGAGGCTTTCCTCAGGACCCCTGGGGGAATGCTCGGTGCCGTCGCCTTCCCTGTGAAGTTTGCTGCCGTGCCCATGTAAGTCCTGATGCTGTAAGAGTTCCCTGTGGCTCTGGAAGCTGATATGGCAGTGATTGCATCTGAAGGCCGCCTGTGACAGGTGAGACATGATGTGATGCTGGAATGTAATAAGAGAATCTGCCGTGTAGTTACAGATTGTGCATTTCAAGCTGGTGCCAGGAGGGAGGCTCTCTTCCATTTTGACACCTGTGAAGGAGATAAAAGGGAGAAATGCTCAGAATCTCGCCTCCCACTTCTCCTTTAGAGTTAACTGTAGAAACCATCAAACGCTCATGCATTATGCCAAGCTTATTCCCATCCACTAGATTTTTTTTTTGCTCAAGGATAAACTGTCAACTATGCTAGCTGACAGCAGGATATGTATATTTCTCAAAAGAAATGACAGTCATAGTCACCAAGAGGGGAACATTCGGCGTGGCCTGGTTTCCTGGTTTTTGGAACTGAGGCAGCCAATCAAGTGAGAAGGATTCTCTTTTAGTTTCTCCGCTGGATTTCCACGTTGCTGCTATGTCCCAGCATCCTCACTGACATCAAGTGCAAAGTTATGTGTTGAAGCTTCTGTAAATACGTTCAGATGTGGAAATACAAACTCCCTCGCAAAGAAAATGTACATAAAGCTCACACAAGAAGTCCATCATGGCCAGGGGACGAAATGATAGTGTTTTTATAAATATAAATATATATCGGGTTTGACAACCTTCGGACTGTTACATGCACTTTCTTGGAAAGTTGGAAGATCTTTATGGGTCCAGTTTCTCTACACTTTAATACCTACTAACAACTAAGATACTGTAATTCTTTACTCTAATAATCAAATACATCAGTTTTCCAAAAGAAATTGTGTGTTTGTGTGCTTTTATTTAATCGTGTCGCAACAATTGTCCCTATTTTT-GGGGGAGGATTGCAGAAATAAAGATGAAACATCTTTTTTTTTTTTTTTTTTTTTGTTACACTAATAAGGCACCTTTTTTGGTGTTTACACGTGAAAGAAATTGACAAATGTATTCCACATAAAAGCAAAGTTATGTGATGTGAACACTAGACCTAACATGCCTATGTATTACGCTCCTGGCGGGCAGCTGCAGTAGAGGCAAGCATGTACAGGCAATGTCAGCACTCATTCCCTGTTGCGACACGGTACCTGCTCATACTTCTCCAGCTCAGTGTGGTAGATACTGCGAATCTGGCTCAACTTGCTTTTGTAGTCGGAGTGCTCAAGTGAGCTGTCAGGTGACATCCCTCCCGAGCTGGTGGCAGCAGACACAGCAGCAGCAGCCCCGCCGCCCTTCTCCGGCCCCGCGACCCCCTCCGCCAGTAGCATGTTGTCCAGTCGCACCAGCTGAGGATCCTGAGGCTCCTCCTCCTGCGTGTTCCTCATTGATAGGCCTGGCAATACAATAAACAACTGTGTTGTGGATGAAATGTCTACAGCAGACCCTCAACCTCCCATCTAGTTGAATTCTAGTTTCCTGTTTACTTTTGTTCAAATTAGCCGTACTATTTCAAACCTTTAGCTAACCATATCTATTTGCATAAGATGAGAGAACTATATAGCTGTAACCAAATTATCCCTGCACTTTTTTCCCCCCTTTTACCCCTCATCCAAAAGAGGAGGCGAAGAGGGGAAACTGTAACTACCCTGATAGTGGTGTTAACACCCAGCCAAGCGCCTCGACTCCCCCTTCTGTTCTCTCCCCCTCTCCCTCCATCTTCTCTCTCCTCCCCTGTTACCCTGGCCTATCAGTGCGGAGCAGTGGTCTGTGAAGAAATTCCCAATATCTAAATTTACACACTGTATCAATCTTGTTTAATAGACTGGAAAGCTTATAGCCGCCATGGCAAGCCGGCAGAGAGGGCAGCGGTGATAAATTGTCGGTGTGCAGGCGACAGCCGCCCGTGATGTATAATGAAATATTTATGATTTATCCCAGCTAATAAACTGAAATGAAGTGCATGATGTATGGGAACAGATGGGCCCTCTATTGATGCTGAGGTGGAGAGGCAAGAGGGGGAAGAGGAGACAGGAAGATAGGTGGAGAGAAGGAAAAGGAGATGTGATGAGAGATGTTTGAAAGGTAGTGAGATAAAAATGAAGGGTAAGGATGGGACTGAGGAATCAAAAAACATAGTTGTTTGTGTTTGACATTCGCTGGAACAGGGAAAGCGGGAAGAAGGAAGCATATTAGT--AGAAGTGTCTACCTCCATGTCCCCCCTCCCTTCCTCTCCTTTTTCTCCCCTCTTTGACACACCAGGAAAAAAGACGGTTATAAATAACCTCAGGTACGGCGCTACTATTTTTCTAAATGAAGAGCAAAATAACCCCCGCGCCCACACTCACCACTCTTGTTCTCGAAACTGAAAGAGTGGGCCTCCATTGAAGGATTTCAAAAATAGGGGCAATTTTAATCATCTCTCCATTCAATCTCAGTTGGATAAATCATATCTGAGAGATTTGCATAAATACAAACCATCAAAGACTTTTCATCTTCAAAGAGGTTTTCAAGACCCAATAGGCTTTGTACTGTAATCATCTGAGGTCACAACCCTGTGGGAGCAAGGCTGCTATGGCAACATAAAAACTAACGCTGGGGGCTTAGCATAATATCCCCCCTTCCTTCGCAAACACAGGAAGGGGTGGGGGGGTCCGAGAGGGAGTGTGAAAAGAGGGTGTAGATAAACCTATTTCTGTGACAGAGGAAACTAGATAGATATGGCCTGTTGTGGGGGAAACCTAGCTGATATTACACATGGAGATTACCACCGGTACACTGTGCCATGCAAACCCTAACAAGGCTGCGGCGAGCCGAGTGGGCTGTTTGGATTCGACCAAAGGAAAATGCTCCTATAGAAAATTGTAATTAATTTTACACGGATAAACATTCTGTCTCATTTGCATATAGATATAAACAATATATTTGTGCATCTGAATTCCCTGCACACTTGGGTCACGTGATCTGCCTAAAATCCTAAGTGGCTAAAACCAAAAATTATCATTATATTTCCCAGGCCATAAATCCCCCTTTTTTCTCTGACACAAAGCCTTATAAATCTGTGTCTGATTTTTCACATTGCACATTGTTTTTAGTTAATGATTTTCATCTGTTTGTTGTTGCTGTGATAGCGGGGAAATGTACCATATGCTCCGGCAAAAGACAAATGATTAGCAAATGAAATTCTGGACAGCTGTCAGACTGAAAGCGTTTGGTTGATAGCATTCTGCTACCATAATTAGCTTAAGCTTTGGGTTAATTAACTTTCTACCTGGATATGCATAATAATAGCATTCTGCAGAAAGCCAAGGAGCTTCCAGTATATCAGCAGCAAAGGCTGGCTTTTTATTTTGTATTTCGGCAGCATATTTCAATTTCAAGAGGCGATTTAGCTCGGGAGCATCGTCAAATATTGTAGATTTTACTCCCCAAGCCAGATAATTCTGAAACAATAGGGGTGTATTATGTGGCAGAAATGCCATTTCTGAATGTAATTAAAGCGGATTATATCGCACTATTGCTATTTTTAGTCAGATACAGGATCTAAATACTTCCTCCACTACTGCTCAGAACTCAGAATAACAAACTTACAGTTCCACTGTCAACATCTCTTACCCTCCTACTTTCCCCCCCATTCTCTTTCCAGTTTTCTCCCTCCGAGCTTTTGCCATCGCATCCATGTCTTTTATCACAATTTTGACCCACAGAAAGGAATTCTCACAAGATATCAAAACAAAAATCTATATTTAATATGAGAGCAATTACAAAGCAAAGTTGGCTGCACAGGGCTGTTGTCACCAGAGCGCGTGTTTTTCATCAAATAGGTCATTAGACGATGATGGATGTAAACCTATAAAGTATCTAAACTGGACCTTTTAACAAACCACGAGCAACACTATCATTTCTCTAATAGAACCTGCTGACAGTGTCATTCCCTCCTGCCATTTGTCATTTTTCCTTGTGAAATAATCAATATCTGGGCGCTTTGAAATAAATAATATAAAAGTCATAGTAACCTACCCGAGGAG-------------------------------------------------------------------------------------------------------------------------------------------------------------------------------------------------------------------TTAAAGGTACAGAGGCATGTTCCAGGTTTAACAGAGTGTTAGAGGGAAGTAAGAGCATACACACAAAAAATAACAAAAAAAACAGCCCCTCTATTCAGCCCCCACACATCTTGCTCCACTGCTCCACTGGAGAAAAGGAGGAATAAAATAGAGTGACCCTGCCACTAGCAGCTCTCTTTTCCCCCCACTGCTCTCTTCTTCCTCCCCCTTGCCGTGTGAAATCAAATTTCCATGTGGCTCCCGTATCTGTTGCACAGCGAGGTGATTTATCAGGGATGCAAAGAGCATGCAGAAACAATCTTTATTACATCCATTTCCTGCTTGTCAGCCGGGATCATGTTGGCTGTTCATTAAAGGCGCGGCGCAGGTGAGGAGAATGCATCCCGATGCCTTGATAGATTGTCTGCTCCCCTGTGGTGACAGCAGCTGGATGGATTGAACAGCGGGGGGCGAGGAGGGAGGAAAAAAAAGCGCTGACTCCGTCGCTCCCCTTGTCAGACACACTTTTACATGGCCGGCCAGTGTCATTTCTACCAAACAGTACCACACACACGCACGCACACACACGCACACACGCACACACACGCACA------CACGCTTCTGACAGTCTTTGGACTGAAGCCAGGAGCTTGCCTTAATGCATGAACGCAGACGCACCATGAGCTTACAAGTATTTGCACT-AAAAAAAACTCTCATGTTTCCTGCAACTGTCCAGTGAGTTTACATGCCACCTCATGTTACATTTTTCCAACACTGCCGCAGCTGATGTATGGCTGTTAAAGAGTAACTGTGATTCGACATTACACAGCCATCCTGTGAGGTACCTGTGCTGCTCTCTTGGTCCTTATTCTAATCTTATTTAACAGTCTCTGCCTGACACGCAATTCAATGCAGGCCCCCAGATTGGAGAGTTTCCAAACAATCCTGAGCTCACCCAAGCTTGGAATTGGTTTTCCGTGGAACATCTCCCTCCTCCCTTTGGGCACTTTACCAATTTGACCAAATTTGTTCCATCACTGGTTCTAAGTACCAGAAGTGTTTTCTGCCCACACTTGGACTCGTTTCTGCAATTTGCACATTCTTTGCAGAACATTAACAGCTTTGTCAGGGGCTGAGCTACCAGCTGCTGTGCTGTGGGGGCCCGTGTTTCAGGGGATACTCAAAGGAAAAATGTCATAAAACACTAACAACTCATCACTTCCTATCATAGGCACACTTAAATATGCAGGGCAAGCCGATCCAATCGGTATATAAACACCTAATAAATGGTTTATTACCCAAGATAACACACTACAATGCAGTTATTTATCATTAAAAGTTAATTGAGAGGGGAGCTTAAAAAGGTCAAACAAGTCGCTCCATTCGAGGAGGGCATAAGGGGGTTAGCTTTTAACTTAGCATTTTTATTGACTCTGGCAAAACAAAATGAGCGGGCTCTGTAGGATTGTGCACTCTGCATTGGCCATTCAGGCCTTCAGAGCCCCATTGTAGTACTTTGAAGAGAATGAAAGGAAACCCCACTGGTGGAAATGCAGTGGAACAGCCCCACAACAGGCCACAACTGTTCCCTTATGCATGAAAGGCAGGGACATAAAAGACAAGATGGACTTCTGAGGTAGGGCCAAAAACAAAGGCAACAAAAGTGCTGATCACGAGGGGATGACACGACTCGTCTCGGCAGAAGGAGCAGGGAGAAAAGGGGCAGGGGACAATAGCACTCCCAGCCAAATGACATGTTGGAGAATTGAAAAATCCACACAAGAAGTGTCTTCTCAATTCACTAAACCCACAAGAGCTGGGTGACTGTCGGCTGGACCTTGGTCAAACTAAGAGGGGGTGGGCTAAAACAGCCCACAGCTTTTCTCTCTCT-------------------GTATTATTTGGGCGACTTTAAGCTTGTAGTTTTAACTTATTGTTAACTTAAAAACTATTTATTATGATTATTATTATTGCCTCGTATAAAGTATGTTTTGTGTATATTTATGGTTTATTTCATTATATTTGCAAGTTTAAAAGATTTTAAGTTTGCCAAAATTGTGGTTACACCATTTCGTTTCTTAAAAGGGGGACAAATAGAAAAACAGCTTTAGAAGTACGATTTGGAAACGTTCTCCATAGTCAAAGAATGCACTGCTATATTTAACTAATTGAAGTGTATAAACATACATGCTGTGTGCTAGATGTTATGCCTTTACTGCCTGTGTTCTGTTTGTCTTGTTAAATGAAAATCTTTTAATTATTTAATCTAATCACAGTCTTGTTTTTTCAACCACTCGGTGAACCCCT-------------------------------------------------------------------------------------------------------------------------------------------------------AGAAATCCAAGTTTCAATTTGTGGCAAGCATAAATTAATTAATTAAAAAAAAAATACCAGGGAAAAGTCAAAGGAAAGAGAGGGGCTCTTTGTTAATAGTGTTTTTCTCTTACATGAGACAAACCGAGGCGCATGTTGGAGATG-TTTTTTGTCTGTTCTACCGAGATTGCAAATATCTTTTTTGCACAGAACTCACTCTGCTTTTTTGCACAGTTTCAAGTCGCTTATTAGAACTTAACCCCTGATTACACGCACCAAGGCGATTTAAATCTGATTATCAAATTAGGAGACTTTGAGACAAATCCTCTTAGATCTGATACTGTTGACTGGAGAGGGAAAATGGATCTCCACACCCGTCACGTAGGTAACGATGCTGTCCTGAAAGGGAGTTTTAAACCGTATTTGACAACAAATGCAGCTGCCCCGCTATTTCAGAAGATATTAAAGGAAAATGAATGCAAATCTGTGTGCAGGAGCCATCTGGACGTGGAGAGAGGGAGTCAGCTGCTCCACACACTGAGGCGCGGAGCCTGAATCCGTCTCAGCTCATTCTGTGGGATCATCTGCGTGGTGGGCTTTACACCGTGGAAAATGCGCTCTTCATCATTAGGTGAAATGTTACCATCAAAATAAAAAAGAAAACGCTGATCCCCGTTTGTTTTAGTGCCACTCTCCCCTCATAATCTGCTCATGATGACGTTATACTGCAGCTCCTGGGCTCCAGTTCTCGCGAGGTTATGGAAAACAATCCAGACGCCCTCTCTCTCGCTCTCGGCCCCCCCTCCTCCCCAGCCCTCCCTTCCCACGCCCCAGTGCGCTGTGGGATAGTGCCACTATAAAGTATATCCTCTCTCGGAGAAAGATAAGAAGCCCGAGACAGGAGGGGGATGAAGATGGCGGACGCCAAGCAGAAGAGGAATGAGCAGTTAAAGCGATGGCTGGGCTCGGAAACGGACCTGGAGCCTCCTATTCTGAAAAAGAAGAAGACGAAGGTGAAGTTCGATGATGGCGCCGTGTTTCTGGCCGCCTGCTCAAGCGGCGATACCGAGGAGGTGCTCCGAATGCTTGACCGGGGCGCTGACATCAACTACGCCAATGTAGACGGTCTCACCGCCCTCCACCAGGTTTGTGTTAGCCTACTGTAGCTGTTAATGTCACCACAAGACACAAATATATACTGTCTTTTCTCTTTAGGTTATGTGATATGTAGCTGGCACAGTGCAAGAGTACAAAAACAGTTTTGTTTTGCAGTGACTGGCTTTCTGTAAAGTCTGAGTCTCGTGGTGAGTACAGCATTTGTCAGCCTTCCCCCCCACCATTGTTCCTGCATGCCTGCAGTGAGAGTGAGGGTGGGGGGCGTGAGGAAGTCTTGACTTTTTTTTGAGGGGGGAGTTATTTTGATTGTCTTTACCTATCAGGTGTAAATTTCCAGGCACTCAGTTCATTTTGGGCCTGCTCCAGTTTGTCTTTAGTCTGTTCCAGTTCAGCCTTCATTTTGAGGAAAAACAAGTTGATGGCCGGATCCACCATGGATGACCGCAGTTGGGCCGCGCTCGGCTGCTGGACTTGCTTGAGGTACTGGATCTGGGTCTGCAGGATACAACAAACACGTGTGAGTGATGGGTTATGATGAAGAAGTGTTCTGTGATTGATTAAAGTACCAAAACTAATCCTTAAATTCGACTCGAGTTGCCAGTTTCAC-AAAAAAATCTATAAA-TCTAAAATAATCATATCCAAGTTGTATTATACAGTCATTTGATCTCAATTATTAATCTGAGAGCATCTCAGTTCAATTTATACAACATCGCTGCAAAGGTGAACAAGGTAGTGATTTCTTCAATCCATTTCTTTTACTGTATATGTACTTCACAAACCCCCTCCATCTTCCCTGGATCTCTCTCTTTC------------TCTCTCTCTCTCTCCCTCTCTCCCTCTCTCCCCTTTCGTCTTTCGTCTCTGGGAGTATGGGTGCATGTCAAGTGATTGTTGAATTGAAATATTGATGTGGAGTATCAAAGCGTGGCGTAGCACTCCTGTGTTTCCAGAACTAACCACGAAGCGCTTTGATCAGATACTCCTGTGATCTGACTTCTGAAGTTGTTAAGAGTGCTGGAAAACAAAATGCAAACAAACTTCAAGTGCTCTTGGTATTGATAAAAGTTTTCTTTGACAAGTGGAGATGCGTGCTGTCTGCCTGTGTCTGCCCAAGACTGGAGATTTTGGGGTTTTCGTACATGCTAATGGACATGAGATGAGGGAATTATTATAGTTTTCTGCTTCTCTCACACCTCGCAACGTAAACTGTGCTACAGGGGAGGGAATCACTACAGAATCATGCTGTGATATCGA----------------------------------AATTCTTTATAGTGTGCCTTGAGCAACTCAACAGCTTTGCCCTGCATGACAGCTTTATGGGGCGTCTTTTTGCCCAAATTTTGAAAGTTTAACCTATGTAGATCAATGTGCTTCCTTAAAAGAGTTTAATAAATTAAAGTGCAGAGGGCTTTTTTTCCTCAGCGAGCAGAAAAAGCTGATGAGACAGGTTTAGTTTAATCTCAGGCAATAGAAGTCATTAACCATTCTCCCAGGAATTAAAATATAGCTTGCCCTTTTCTTCTCTCACTTATCATTAGCATCACTTTAATCTCCCCGCGTTTCACACTGCTATTTTAATCATTACTTACTGCCTTTTGACAACTGAAGAACATGGCTTCTCCCCGCTCAGGCAATATCCTGATTTTAGCTGACAAAATGTAGGACATCATTTAAAAATATCTAAATTTCCTCTTCCTTTTTTATTCTTCTAACTTCCACTCTTTAGACCCCTGAATGTCTGTCTATTTATATCAAAGACAGCACAAAAGACGAGAGGAGATTGAGTGGACGACATTCAAAATGTAATTTGAGTTGGCTGCAAGGGTAACAAAATGTATAAGTAAGAGTGTATGAGAGAGGCATGGAGCTCCACAAACACATAAAATAATGTGCCTCACAGATAGCTGCACCAACCCTTGAACATCTGAGCTGAATACTTTTCCAAGATTAAAACACGTCTTCTGGTAGTTGTGTCTCCTTTAAAAGCTGCACAACTTGACTGCTTCCTCCCCACTGAAAATGTTCCGGCGGCTCATAGAAAATTGTGTTGAACCTCTTTGACTTTGCGAAATAATTGAGTTAAAACACTCGATAAAACATTAATTAGCTTAGCAGTCTGGAGCAGATAACATAGATAAAACCCTATGTAATTCATATTGATTAGAATATGCACATTGAGCGTAACCTCTTAAGACAAGTTTTCCTTATTAAATGGACACAAAGCCGAGGTCATTATTCGTACAAAGAAAGATCGCTTTAGATTTTATCTTTTCACATAAAAAGGTTTGATTGGATTTCTTTCTGAGGAAGCTGCACAATCTATTTTATTCAGGTTTGATTGTATTACCTCTTAATTAGTTTGTATATTGAGTAGAACAGGCCTTATTGATTTGAGGTGCATTCATTTGCATTGCAAAAATCCCCTTTAATCCAATATAATCTCATCCTTACTCAAACAGAGCAGACTGCATCTCTGAGTTGCTCTTTACTTGCTTGTTTTCCAGCTACTGCTTTTGGCTTGTCTTCGGTTTAATATAACCTCCTGGTAGAAATTAGAGATTGCATTCTCTATGCAAAATAATCAAAAATAAATTCCTTAGTCATATCTCTGATTTGCTGCCATGAGTGAACAATATCTTTACCTTCTCTCAGTTCTCAAACTTTTTAAATGTCCTGGAGGAGTTCTTGTTTGAGTCCCAAACCTACTGAGATCTCTAATGAAGGCTTTACCTTCCAGGCAAGCATATTTCTCCAAATGACAGTAATTTACATATGATGTATTTAGAGAAGAAGAGGGCAGGCTAATTCTATTTGGAGATTTTCCTTTGTTTTAGGAGTCATTAGCAGCTAGCTCAAATCTAATTTTTACAATTTCATCAGGCCATCTTGGAAAGCCTCTGTGAGCTCATCAGAGAGGAGCATTTATTGCTAAGTGTTCTCTATTGCATTAGCACACAATAAAGCGGCCAGGGACTGCTACAGACGTTTATGTGGAATCCAGTTAA---CACTCTGCCAATTCGTTTTTTATTGGGACACAATCAATTTTTATTCATTTTAAAGCCAGAATGCTTTCTTTCATTGTGTGCCTACCCCAGCTTATTATGCCCTAAACTAATTACTCAGTTGTTTTCACAAAATGCTAATGTTTATGTTAAAGATTTCCTCTTTGAAATGCAGGCCTGACGTGCTTATACATACACTTCCCCCTATGCTTTAAACACAATAATAATGACATTCATTTCATTTCTATGAGCCTGGCAGTGACGGCTGTCTGAGTAATAACTCCTCCTCTCTCCCGGTTGCCATCTTTATCAGCCTTGACG----------CACTCTCTCTCTCTCTCTCTCTGTCTCTCTCTCTCATCTCTTTTGCTCTCTCCCTCTCTGTCTCTCAAGCAGCCGGTAACTGAATGCACAAATTACTCTCCCCTCCACCTTTAACTCCCACTAAATCTTTCCCCTTTTCCACTTTGCTGAGCCGGGATATTTTATTCCTCCATCAAATATGCATCCCATTAATTAAGTTAAATTACTCCTGACTGCCAAATATCCCCTGCCCCGATGGGTGTCAACACAGAAATGCATGACTGTGAACCTGCAATGACACGGCCCCAACACTTAAACATGAGTTACAGCCTTTTCCAGCTCCATCCATGGGCAGATTACCAGACACTTTGGGCTGCTGAAATTAAGCGCCGTTCGCTCCTTCCCCTCCACCCAGCTTTTTAATAAGTGCACAATGGATGACACTCGCACTTCTGACAATGAGAGGACTGATATTTTAATTACACCCCTTTTTTCATCAGCCTTCCTCTTCATCTTTTAATTGCTGTTGTTAATCACTCATTAACTCCCCTCTCTTTATTTTTTTTCCCTCCTACAATATACCTATGACATGATTAGCTCTATAGAATGGTTTGTTCAGCAACATTTTTAAAATAACAATATCACTCAACCAAGTAATTCTCTATAGTGTTTGTGAGTTCAGAAGGGCCATCAAATTTCATGTAAAATAAGCTCTCATGCAGGAGGAGACACTCATATTTTACGTCTAATTCTGGAGGAGAAGATGTATTTCTTACTTCCCCAGGAAGCATGATTGGTGTGTGTCTGTGTATCATGATGAGATCACTTGGCGGGGCTGAGGATAAAATGTCGCTTAGGATAATGTGATTGCCCTTAAGGTACAAGGAGGTGAATTATATTCCCTGATTTATAATCTGAAAATTAAAGACTCACTCATTTTCTAATTTAATTCCACCTTCAATGGAACAATGTTCACTCTGAGCCAAATTGGCGAATAATGTTACTAATTCAGATGCAGATGTAATTTCTATTCGGGGGGCTGCGGCGCGTGGTGATGAACGAGTCCCGGATGGATCGTTGCCACTCCTATCTCCCCGTCTCGACAATTCCCCAGCAGTTGTGATAATAACCTGAGCAATAAAGGAGGGATAGGCAGTGCTACCCCGTTCCACTCCTCATACCCCAAGTCATCTGATACTTCATCTAATAGTATTTCTGTCCTTTCCTGTGTCACTCTGTCTTAGGGCAGCTGACACTGCGCTCCTTCCATACAGGAAAACAGAGTGCGGCGAATATTATAGATGTAAAACTGCATTAACATGAAGACTCTTAATAACCTGCATAATTA
Abudefduf_saxatilis_hoefleri_STRI_X_6134 ------------------------------------------------------------------------------------------------------------------------------------------------------------------------------------------------------------GAGGACCACATTATTCTAACAACTACCTTTGCCAGGCCAATCTATCTACCAAATTAGTTTATCGTGTAATACCCTTCCAGAAGCTCTTCTGGCAGAAACAAGATATTATTCTCTTGGAATGGCCCATAGAAAGAGGGAAAAGCCAGTCAGATTCATATTTCATCTCTGCCATGGAAACCTCATCAGTGTAATAACCCTCCATCTCATGGGTGTTATTCAACCATCTGCTACTATATTACTTATCTTTATTTTGCAACTAATTAACAGCATAATCTTCTAAATTCAGCAAGTTAATTATCATTATTGTGGTCTTTGCAGCATCATCAGTCCTTGTAAAGTGCCGTCTCCGCGCCCCCCGAGAGCCGGGTGGGGGCGGGGAGCGGGCAGGTTGAGCTGGGGGTCTGTTTTCTTGACGCAGGCTC----------------------------------------------------------------------------------------------------------------------------------------------------TTTATTGCCAGAATATTGCTTTTAATTGCTGTCCTGGATTTCCTGCTGCGGTATAGGACGAGTCTGAGACGATTACTCAAAGTAATGGAGCATAATGATGTCTCGGAACGGCCCCTGAAGCTCAGGTCAGGGGTTGGACAATGTGAACATTCAGCTACTTAGCTTCCTTTGCAACTTTGTGACAAAATCTGTTTGCCCAACACCAATTAAGATGCCTCTCCATGCGCTCTGGTCAATGGGTTTGACGGAGGGGGTCGTCCAACGAGTTGACATGTCCCTGAGCACGAACAAGCTGGCCTGTGTCCTCGCCTCAATAATTGGTGTCCCTTGCAACGTGCCGCTTCCCAGGGCTGTCCTTTGTGTCCCCATGGCAGTCCTAAATGAGGGGAGTCAGGGCTTTAATGGGACTCCTGTTAGTTTTAAACAAACACAGGGCGACCCCCTACTGTTCAGC-----------------------------------------------------------------------------------------------------------------------------------------------------------------------------------------------------------------------------------------------------------------------------TGTAGCG-TGTCATGGCAGCCCTGCCAATCACTGTCAAGCGTGCCAATCATTAGCCAGTACGTAGCGCGAGGCTTTCACCACTTGTGCAGCACGCACGGGGGGTTATCAGAGTCTCCGATCTCCACAGCAACCCTCCCACCGCACCGCGCGCATCAGGCACAAGCCAATGCTCGCCTATCTGCTGAATGGAATGAGCAATTAGAGGGTGGAATATTATTGCGATCTTAACGAGGCTCGTTAAAGCTAAAGAAGATATGTAGACTGGAGATGCTTAGCAGAGACGGGAAGGGAGGGAGGGAGGCAGAGGGAGCTTTAAATGGGTGACAAATGGACAACCAATGACTGCAACTCGGGAATACACGTTTTGAATAGAAGCGAGTCA-----------------------------------------------------------------------------------------------------------------------------------------------------------------------------------------------------------------------------------ACAGTTTTAAAGCTTTAAAAAAGGGGGATA--TCTCTCTCTCTCATTAAATCATAAGTCACCAGTACATACGATCCTTTGGCCAACCTCTTCATTCACTAACACTGAAGGATGGAACGGATGGAGCCAAAAAGCGTGCAGTTGGGGGGAATTTATGAAAACCTCGTTCCCTACCCCCTAAATTTTTACACTTTCGATCCCATATACGTTGTAACCTTCCTTATAAGTTGCAAAATTCTGTGAATTCTGCGAGGAAGTTGGGTTAATATTCTGTGCATTCTTTGCCACCTTCATTCGTTTCGCCTCGGCTCGGGACTTGTAACAGAACTCAATCAAGGCCACCAGCATGGCCAAACCGAGTCC----------------------------------------------------------------------------------------------------------------------------------------------------------------------------------------------------------------------------------------------------------------------------GTGAGGCGGTCTCTTTGTGCTTCTCTGTCCCATGTGAAGCAAACCAAAGCGGGAGAGTGAGGGTCATAGCTATTCGGCAGGGTACCAGATCCTTCCCACCGGCACATCTGCATGTGAAATCGCCATTTCACCCCTCCACACTCCCTAATTGTTGCTAAAATTATTTGTGAAATTGCCTTCCACCAGGAGTGTTTTCCACGGCAATTGTCACACAATTTTATATGCACGGTGGGCCCACAGAGTTGACACACGCACCTCTTCTTTTCTGCCATATGTGCTCTTTCTGTTCGGCTTTAATAGTAGCGCATTATTTTTTTCTCCACAATTACCTT----------------------------------------------------------------------------------------------------------------------------------------------------------------------------ATATTAAAGTGGCCTCCTCGAAAGTGGCGGGGGCATATGCACAGAGAGGAGAGGATGCCCCCAAACTACTTTGGTTACACAAACTTTGTTTTCGGCCTCAATGCATCAGAGCTCTCTCCCTCCGTCTGCCATCTGCTGCTGAAGAATCTGTTTCACTCGATGAGCCAAGCCCAGCCTTTATTGGTCCTAATGGCACTATCAGCTGAGCCGCCAAACCCAATTACCTTTTAAAAAGGGAGGCCACCCCAGCTAATCATGGCTGCCTAACCTGATTTGCCTGTGATGAAGAGACGGGATAAAGAGCAGTTAATGGAGGGAGAATGATCTCACAAATACAAAAAACTCAATTCATTTCTCCGGGAGAGCAATCTGTCCGATTCAGCGGTAATGGAGTGGAGATTCATTAGTCCTCAGGCCTTAGTAGTAGCACCGTCCCCTTATCAACTGAATGACAAAAGAACATTCAGTGTTCTC-------------------------------------------------------------------------------------------------------------------------------------------------------------------CTGTTTTGCATTCGCAGCACCAACACTTAGACCAAAGGTTTTCACAGCTTTTGTTGGTTTTGTATTTTTTTCTCTCTCCTTTGGAAGCAGAAGTCCTTTGATTCTCAAGTCTCTCTGTAAAAACATTAAAAAAGATAATCCATTGGATCTAATTGACACAAAGCCCTCCTTCCCCCCTCCTCCCTTGCCTCTATCCTCCGCCTATGGCCCTCATTTCTTCTGAGAAAGGCCAAGTGTTTTTGTCCTGTAAATACCACGGAGCAGAGACAAAAAAGACGTCTTTAAAATGCAGTCTACAATCCATTACACATATTCCCCCTGCATATCCATTCAGTAATTATTCATTAGAAAACATTTAACGTCACAGTGAATTTCACACTAGGCAGTCGAAACACAATAGAGGAGATTTGGCCTATTTTGGGGTGAGGAGTTGGGGAGGGGTTAGCTGTACAGAGGAAGGGTGAAGGCGAAGGAGGGGGGAGGAGGGGAGCAGTATTTGTCTGATCTGAGAACCTCTGAAACGGGGCCGTCTTGAGACAACGGGGACAGACTAAATAGTGCAGTAACGGTCT---------------------------------------------------------------------------------------------------------------------------------CAAAAAGGCTTTGGGATTTTGTTTCAAGCGTTTGTCTCCCCTCCTCTTCATCACTTTCATCTCACCTTTTCCTTTAGTACCCAACCCCCAAGTACACTCCCCCTGCTTTGGTCTTGGCCTTCCACGCTTGGAGGAACAGCGTGAGGCGGCATGGCCTCCATGCGGCTGACTGATTATTGTAATTCATACACTTTAATTAGCTGCACAAACCATTAGCCACAATTAGACTATTACAGAACGTTTTGTGGCAGGAGCCAGCCCCAAGATTGGCTTTATCTGCTGGAGGGAGAGAGGGAAAACGAGGAAGAGAGAGAAAGAGACAGAGGAAGGGGCAGGAGGGCAAAATGTGTTTAGCTAAACATTAGTGTGTATGTGTATTTAAGCTACAGAAAGCTCATTCAATATGTTGTAAAAGCCCAAAAGTATGTGTAAGATGCCAAGCGTGACAAAGGATAAGATGTCT--------------------------------------------------------------------------------------------------------------GTGTGTGGGGGGGGGGTGGTAGAGGAAGAAAAAAAAAAGTGGCAGAATTTCCTTTCTGCCTCTGTGACAGCGCTATCTGACAGCGTTTTACATCTCCCCTGCTCTCCCCTCACTACACTCCACTGTCAGACAAAGAAATTAATACCCCCAGTGACTGTGTTTTAATTAAGCAATTTCATGCAAATTACACATTTTAGATTGTCAAATAATATACTGCGCAAAATTGTAGGCAGGCTGATCTGATATGCATGGAGTGTTATTCTTCCAGGCACTGTGCATACATGGAAAATGAACAAAAATGCTAATTTCTAATCTATTATGCAAACAGTGGAGATACTTACATAGATTTGCACGCCTTCCTCGGATAAATACGGCTCTTGAATTCTATGTATAGAATGACTGGGTTTCTTAAGCAGTCTTTGCCATTGTTATTTATCTTATTTTGTCTTTATTTCAATCATATCTCCTCTTGCTTTC--------------------------------------------------------------------------------------------------------------------------------------------------------------------------------------------------------------CATGAGCTGTCACTGTGTGCTTCAAAGTTCGCCTCTTTTACTCAGTTTTATGCGCATATCTGAGCCCTCAAGCCCTCGATCAGCACATCACCTGAGAGAGATACAAGGAAGGAGAGAGAGAGAGTTAGTGAGAATATGGCCCTGGCTCCTGATCCATAACAGTCATTGCCTGTTACATACATTTCAGAATTCATTCAGGCTATGAAGATAATCGAGGTAGTCGACAGTTTCCCCTGCAGCCCAATGGATTTATGATAGCACTGTCAAGAAAATGAGGCAAAATGACACAGTAGCTGACTTTAGCTGCAAATAATGTGATAGGCCGTACAGTGGTGCAGCAGCAGCTGCTGTCATTGCAGGTAATAGCCTATAAAGAAGCCTGATAGCAATACCTGTCATTTCTTAATGGCTGACTTCACTGAAGAGCTTTTGTGGCCTTTAACATGAAGATAATAGAAGATACAACAAATTTTACAGCTTTTGCGTTGCAT---------------------------------------------------------------------------------------------------------GCTGTAATTATGGTATTCATGAAAAGATGAAATTGAGTGCAGACTAAATCTGTAGCTGCATGCAAAATCAACAGCTTGGCATTACTCCGTGACCCCTGTCTATCTTGAGGATACGGCAAACATACCAAAACTTTGCTGTTTTTTTTCATCAGTCAAGAGTGAGGGAATGAAGTGCATCGATTGCTTGTGATTATTAACTAGACTGAGATAAGCCCTCTCCTTATTATGCAGATTACTGAGGCTCCCCGCTCCAGCATATTGTACAGATGCAAGGGAGCAGCTGCTCTTACAGATGGTGGGTACACGGATCTATCATTATGCCTCCATTGTCTCCACTTCAATTGTTTGGGGGACAACAGAACTGCATCAAAGAGGAATCCGACTGCAATGAATTAAGAAAGAGAAACGAAAACCATCAACTAAATTTATACACCGGAGGCCGTGGAATGGAGAGGAGCGTAAAGCTGGAGCTATTTCATATATACAACCATGGAGTCACCCAGTCATGTATACTGTAGCCAAATCTGTTGGATGCAGCACT--------------------------------------------------------------------------------------------------------------------------------------------------------------------------------GTGATTAACACACCATGTCCATTAGACATCCAAACAAGGCCAGCTGTAAATTAACAGATCATGGTGCCTCCCCCCGCCTCGCCTCTCCACAGATGGTTGGTGGGGCTCCGCTGGGCAGGGAAACTGATTGGTCCAATTCTTCCTCACAGGGAGACATCCATGAGGATTTCTGCACTGTGTGCAGACGCAGTGGCCAGTTGCTCATGTGCGACACGTGTTCTCGTGTTTATCACCTGGACTGCCTGGATCCACCCCTGAAAACCATTCCTAAAGGCATGTGGATCTGTCCAAAATGTCAAGATCAGGTAACCGCAGCAGCCGAGACTGATCCTGAGTCAGGGGGAAGGGGGTACCGCA------------------------------------------------------------------------------------------------------------------------------------------------------------------------------------------------------------------------------------------------------------------------------------------------------TAATTGTAATGTAATATGAACCCAGGAAACAAATAAATTCCATTTCCAATGAATCCACACAATTCAGTGAGCTACTCTCCTGGTCCATTTAACTACACACATGTGTACTATAATGAGCTGTAGACATTATGCCTAATTATGTATTAGACTGTGTTAGAGGGCCTAACAAAAGCTTTTGAAAGGGACAATTACGTTTGTTGCTTAGTTACATCGTTAAAAATATACCAAATCAGTGCAGATTATAGTGGGCGAGAATGCACATGTACACCACGAGCATTGTTGCCAAAATGCACAAAATTCAATTCATTAGGAAAAAAGAAAACATTTTTGCTTGTGAAAAGGACAGTGGCATAAGTGAAAATAAACAGTTTTTAACTGAAGTGTGTTCCTGTGGGTAAGTAAAGTCTTTGTAAAAAAG-AAAAAAAACATTTGTAAAACA-------------------------------------------------------------------------------------------------------------------TGCTGTAATGCTAATGGCTCTGAAAAGAGAGTTAATCACTGTTGCACAGTTAGCCACATGCTTGCCTCTTGCAGCATGGTCGGTGTGTTCCAGGGGTTAGCAAAACACTGGTGTAACACATGATCGCTCTTTATGAGGCTGGGGCCTGCAAGAGAGAGAGGGGGCCCACAGACGATGCTAAAAAGACGGTAATGACAGCCATTCACCGCAATCCAATTATGCAAAAGGGAGTCTAAACAATTCCATCATCCCCTAAATTAGATTGTCCTAACGAGATAAAGGCACCAATTAATCCTGAATTAATTTCTACAGCTCATTTTCCCCAGAAAACACTCTAATATGCAAATGCCAGTGAGAGGCAGAGAGGCATCCTTCTGCAGGGGTTTGCACCACCTCTGCATGTTGGCTTCTCTTTCTGAGTG------------------------------------------------------------------------------------------------------------------------------------------------------------------------------------------------------TTATAGGCATCTA-TTTTTTTTCCTCCAGAACAATAAACTCTGAGGGGCTCAAGGAAAGGGGTCCACGCATGGAAGAGGGGGGCCGAGAGAGAGAGAGGGGCTCCGTTTATTAGACAGCAAATAGCCGGCCAGTGGGTTTATGATGTGGAAGGTCATTGTTGGTTAATAAGTGGCCACATGAGTGCAGGCAGGTGCTGTGTTAACACCTCCTCTTAACTCGCCTTTCCAGCAGAGGCCATTCATCAGCCCAGTGTTAATGAAGGCCATATAATTAATAGGTGGATAGCAGAGAAAGCCCCCTGAGTTAATCAATGCAGGCCTGTTTGAAGAGCAGGGCTAAGATGAGACACCAGGGTTTCTAAAAGTGCAGGTTCTTGGCTGTGAGAGTGGAAGCTTTTTAAGAGACATGCAGGTCACTGAGAAAAAGAACA---------------------------------------------------------------------------------------------------------------------------------------------------------------------------------------------------------------------------------------------------------------------------------CCAATGCCACTATTTGTGCCTAATCATGTGACCACGTATGGCCCACAGCCACTAAAAGAGATCCTGTGTGGTTGGTGTCAGTCCAGTGATCTTCACCCATTTTCGTTCTTGGACTGTAAGAGCTCGATGCCACCTCTGTCACACATCTTGCCCTGAAGCAAACAGGGATTCACACTTCTTAGTAATATTGACGCCCAAGAAAATAAAAAAGATTAATTCATCCACGTGTTACACTACCATAATCTTTAGTTTGCATTATTAAATACTACTTATAACCTTTTGACTCAAGAAGGAATTATTAACTACTGAAAATGAATCATTTTATAATACAATGATGCTAGATAGAAATATCTA-TTTTACAGTCATTCTAATAGTATATCAATATCTGTGGTGTTG--------------------------------------------------------------------------------CAGTCCCTGCAGTCTTATTGACCTTGGTTCCTTCTCATTTGCATCCACCATTTTTCATTCTTCGGAATATGGCGTTGGGGGACTTTTCCATCATTAAGTGAATTTACAGCGATTTCCTTATGTGTTTTCTCCAAGGGATTGGGTTATGAGATGCACATTAAATATCCATTAATACCTCATTATCCCACTGATAAGATTACCATGATAATGAGGCAGAAATTCTAATTGTTTCACTTCTTGTTGTGCCACTCATTTAATCATCCACCTGAAAGACAAGTACTGTGCGCCCCTACCTTGAAGACTGTAAACACGGACAGCGGGATAGAGCTCTCCCACTGCCAATGAGAGCCCTGCCCCCGCCAACAGCAGCACACACTGTTGCCTGGGTGCTGGCATGCGTGTGTACTCATGGCGTGTGTGGGCCATGAAGTGGAAGCATTACGTACCAGGGGGTGCATCTACCACA-------------------------------------------------------------------------------------------------------------------------------------------------------------------------------------------------------AATCAGTCAGCTGGTGCAGAGCTCCAAGGAGTTCCTTGTGAAAATTGCATAGAAATTTCTGAATAACGGAAGGCATGACACCTCTTTGAAAAATGCAAAAGTGAACAGATGGATGTGTGCCACCAAACGCTCTCATTGCAGCAGGCTAATACTGCGCCTTTGACTGCGATCCGCGCTTGATGTTAGCAGTTCATCTTCCTCTATTGTGCTTTTCCTTTTGGAATGGGAGAAACATTTTCCCTGTGGATTGGAAGGTTTTCATGAGCAGGCAGATGGAGAAAATATTGTTGACATTAAACTGTTCCTCTTTAAGGGAATTGTTGTGACAAGGTGGAGCTCCCATCACTCGAAATAGCAGCTGTGTGCTGTTTACAAAGGGGCCCAAAGCAATGTTTGTTTCCATTGAAACGGTGGCAACTTTTTCTGTCTATGTAATGAAGAAGCTCCTGGCATTATATGTTTGCTCTCACATCTACTGTCATCATAATACA--------------------------------------------------------------------------------------------------------------------------------------------------------------------------------------------CCCTTTGCCCCTGGTCTCCTCCACCCCCATCTCACCCCGGCCCTCCTCTTCCATTGAGGGCTGCTCATGCAGAGGAGAGAGAGGCACCACGCTGATTCCCTGCCTTTCAGCTCCGGAGAGGGGGATAATGCTGTTTTTGTACCACGCATCCAGAGGAATTATGTGCGCTAATTTGATTAGGGGAAGATTTGATTAACTGGAAAATGAGGGCTTTGCTTAGACTTTCACACGCTTAATTTATCCCTTGCAAAGCAGACGCAACATTGTGTCATGAAACTCAGAAGGCATATGAGAAGCCCATTCACCAGCTAGATGGCCCTTTCAGACTCAACAATATCTAGGACTGCCACGGTTCAAATTGGGATAATCAGTTTAGAGCTTTTTGCCTGGCCTCAGAATACAAAT--------------------------------------------------------------------------------------------------------------------------------------------------------------------------------------------------------------------------------------------------CAGTTTGTTTGTTTATTGAGGCGAGTCAGGGGGTGTTCTGAGCCTCAGAACTGCATTTAAAGCTGATCTGGCTCCTTCAGACAGCGCTGCATCCGACTTCCTGTTGTCGACTCGCAGTTGCCACAGAAAAATTGCTGCTGCAGCCTTAGACAACCTACAGCACTTTGTATGCCGAAAGAAAAGAGTTAATTAGAAATACAAATTCTCCCAGATTGTTATTAATGGGAACTGTAGAGTAAGCAACACATATTTTGTGCCCATAAGTAATTCTCAGGTATCTTTGATCTGTGGCCCACAGCGGATGCTGCTGCGTGCCGCTGTCTGGCTTCTGGGATTCTGCCAGCGCCAGACATCTGGCTACTTTGTTATCATTGGCTGATCTGCT---------------------------------------------------------------------------------------------------------------------------------------------------------------------------------------------------------------------------------------------------------------------------TGGCTATAGGCCACTGCTCAACTGGAACATATTTAAATTTTCTTGTAACAAATTAATTCCAACATTTTCTCTTGATTGAATTAGGGCAAGTGCTGGTGCTGTCACAAGTGTTTGGGCTGCTCCTGGGGAGAGACAAATTGCCAGGCCTGGACACGGGTAACAAGCAGTGGTGTTGAGTCGCTGATAATCTCCCCACTAATTCTCCATTACAGCAAAATGAGGCCATAAATCTTCCTGACAGCTGATCGATGTAAACATTGTTTCCCCCATGATTGCCAGCTCTCCCAGCGGAGCTACTGTCCGCTCACAATCCGCTGAAATTACTCCCGCAACAGCCCTCCCTCCCTTCCTCTCCTCCCTGGAACTGGTGTGTGTGAGCGTCGGACTGGCCTGGCAGGGAAACCAAAGTCACTGCTGTCCTGTCGAGGGAAGGG------------------------------------------------------------------------------------------------------------------------------------------------------------------------------CTAATATTAGGGCTTGTAGGGACGTATAGCAACATGTTTCCATTAAACGCGGCGGTTCTAAGAATAGGCCGCGGCACATAAAGAGAAAATTTACAAGGGTGTCAGTCAACAATTTAATAAATTGAAAATCCATTTATCTGAATACAGAGTTCTGCCCTTCACTCCACTGCCTTTCCCTAACAGATGGTGTTGTGGGTGCTTATGTCCAATTTGATTTGAACCAAACCCTCAGCCAATTTTTACACTGGCATGAAATCACAGCGAGCCAGATCCACACACTGGCAGTCAGAAATAGCAGCGGAGAGGGCGCGACATTGTGAAAGAACGATGAAGGGCAAAATCTGGAGCGACATTCGAGAAAGTCGCA-------------------------------------------------------------------------------------------------------------------------------------------------------------------------------------------GGCATTAGAAGGGTAGAAAACAAAGAAAGAAGGAGCAGAAGCAGAATGCCTGGAAGGAGGGCAGAGTGTTGGGAGGGCGGAGATAGAGAAATGGGGGACGGTGGTATTTAGTATGCACGGCCAAGCTGCCCCATCTGCTTAGCGCAGCAGTCCCTGTCGTATAACTGTCTACAGGCCGTGGGCCACATAAAGAATGTCTCAGATTTGATGTAATTCCGCAAAATTAATGACAGCTTTACTCGGTATGGGCCGTGAGGGAATGATTAGTGTTTGATCGTCCATCTGATCAGTTCCCTTGGCTGGCTGCAGAGAGATGCTCCACTATATACCGGTATGCTGCCTATGGCAAGCACACATGCACGCACAGATACACCTATCCCAGAATAATTCCTGGGCCCCAATGCTCTAGTTTATGTTTGGGTTCTGGTTTCTGTTTCCCTCAACAAAGACAACCAATATCTTGTTAAATTCTCTGTGCTGTGACACATCACATCGAAATGAACACCTACTGATGGAATGGATGCCGGTCCCACTAGTGATGTGAT------------------------------------------------------------------------------------------------------------------------------------------GTTGGCCGCTTGGTGCAAAGCAACCTGGACAGTCTTTCCCATCCTTGCTCATGTAGAGTGTCCGTGAATGTGGAATTCCTCCACTGCCATGTGTTGTTACTTAAGGGTGTGCTGCAGCCAAGTTACTGCGCACTTTTCCATCCACGCCCGTCCTCCTGTCTGTGCACTTCCTTCCCTCCCATTTACCCAGAGATCTTTGTGGTAGGTCCTGGAGTTCAGGCAATATTAGGTTGCACCTCTTAAAACATGTCAGGCTTTGTGGTGAAAATTAAAGAATGGAAAAATGATGAAATGTAACATTTTGCTTAAAGCTTTTTTCACTTTCGAGCTATTAGAAAAGGGGAGAAAAGATGAGAGTGATGGAAACACATTTGACAAGTTTTATCATACTGGGTTTATTTTTTATATACAGCCCCACGCTATTTGCTCTCCAACTGTTCGCTGCATAGTTAAGGCAAAGTGGTGTGCCTTGGGTGGCATCTTGGGATTTGAAATCACGACTAAAGTGAA-----------------------------------------------------------------------------------------------------------GTTTGTGGTGAACTTCACTTTTTTTAACCAGATAACGGACAAATTCAATGTGATTTATGAGCCTTATCGTATTAGAATGTTAATATTATTCCCATCATATTTTGCCCAACAGCTCTTGTGTGTTTTAAATGTATTTCAACATACTGTGCAGTTTCTGTTACTGATATTGCTTGCATGGGGAGTTTGCTTAGCTATCACAGGCTGGGAGAATGCTTCTTTTCCTCGATTTTCTCTACTTTTCTCTTTGCCTCCTGAAGGACTGAAGAAAGTACGTAATCCGGATCGAATGTACAGATCAGCAGTGTGTTATGCTGGCCATGGTCCACCTAAGAGTATCAGTGATGACACAGAGACGAACAGTAAGAGTCAGTTATTAATACTGCATTGCTGCTCCAAGAGGCCACTAGCTGGCCACTCTATTATTCATTCATCAATTCATTTATTTACTTCTTGATTTCATCCGTCCCCATGCCCCCCTCCTTCTTTTATTCTC-------------------------------------------------------------------------------------------------------------------------------------------------------------------------------------------------------------------------------------------------------------------GTAAAAATCTCTAGAAAAGAATATTTTACACCATGTCAAGAGTTTATTTGACAGTATTTCAGAATATCTTTCAGTAAACAAGTTTTTTGTTTTTTAGCAAAATGTAATATATCAGTACTGTCGCATTTCATAAAAATAGTTGTTCACGTCTTTGAAACTACAGTATCAATGATACAGTAAACCATATTTGTAGGAATACAGCTGTACAAGGTGAATAGTACACAATTAACACTACACAGTTATACTTGATCTCAATGGGGGATTCATGAACGTGCCATCCTTCACAGGTTCCAATAAGCAGTTTTTTTGTTCCTGTATACAAAATCGGTCACAGCAGGCAGGGGGACGGCCTGGATGGAGACAGAGGGCTGGGTGACAAATTCTTTCACCTTTTTCTGAACTTTGAACATTTGCACATACAGTAAACACATTTCTACAGCCTAATGGCATG------------------------------------------------------------------------------------------------------------------------------------------------------------------------------CCAGAAAGTAAAGGAGTTGGTGTCTTCCAATGTTCATGGGGCAATGGAGGTCTATCCAGTTCAGTAGCTGGTGCCGTCTCCTCCTTCATCTCCCGGTGCATCTCCTCCTAAGCCTCAGCTCAGCTAAAGAGAAGCAAAAGAAGAGTGGAAGAAGGGAAGCCCTTATGTTCATGTGTTTTGATTAGCAGGTAATGATCTTTGATCTAATGCGCTGACTGGGAAAGTGCGGCTCCCATTGAAATCCGGTGGATGCTTGGCCGACCTGGAGCCAGTGTCACTTCTCGTTAGGGCCTTCGGCTCCATGACCTCCCCGTTGCCAGTCCCAGCCCCCTTCCTCACAGCATGAGCACCCTGAGTAAT---------------------------------------------------------------------------------------------------------------------------------------------------------------------------------------------------------------------------------------------------------------------------------------------------------------------------------------TGGCGAGGAACAAAGAGGATGGGCCCCATGTTCGAGCCAACCCCTCACTGATGCCCTGGTGACTCGGCCAGCCACTCTCCCAAGGCCTACTCCTTGATTAAATGCATAATCCACTACTCCCCATCCCCAATGATTTAGTGTGCCTTTAAATCAGCTTGCGCACACATAAAAACCTCAAATAAAAATCACCAAGAAAAACCATTGCACTCTAACTGTTCTATTAAAATGATACCCAGCCCAGCCTTTCTTCTCTGCAATAGCGTTTATTCCACATGAATGCGTATCTTCATTTTTTTTCATAGGTATGCATATAAAATATTTAAAGTTTAAAATGTCACCGTTGAAACATCAAATGCA------------------------------------------------------------------------------------------------------------------------------------------------------------------------------------------------------------------------------------------------------------------------------------------------------------------------------------------------------GGTGTCAGAGTGCTCATACGCTCAAAGGAGGGGAAGATGAATGTTTTTTCCCCGCTTTCCTTTATCACTGAGGGCTGAATTGTGCATCTTTTGCGAGTGTGTTTGTGCGTGGCAGGCGAGAAAACCCAGACTGTCTGCTGAGCTGTATCTGCGTCTCCAGCAGGGCAGCTGATTTGGTTTGTGAAGTATGTTAATAATCAAATGATCAACAAATAACAGATGTATTAGTTCATGCAGCTTGAAATGTCAAGGAGGCTAAAAGCGGAAATCTAATACAGAAAGCCCAGTTGCATTGTATTATTTTCTGTGACAAACCCTCCGGTCCAAATTACGTAGAGCCTCCTACAGTGAGTAATCTTTACAGAAAACGGCGCCAATATTTTGTAATTAAGCTGCAGTAAGACAACGAGCGCTGCCACAGATGGAAGTTGCAGAACTCGTATCACTTTTGTTTTTTGTTTTTTTCTCTCAGTGTGGAGGTGGATGGGGGAAGTTAAAAAAAAA---------------------------------------------------------------------------------------------CAGGAGGAGGGGAGACAGGGAGGAAGATGTGCTGCAGAGAGAAGCCAATGGAGGCGATGGGGAGAGGCAGGCACGCTAGACTGTCAAATCTCAGCCGTTGAATATTTAATGGAGCCTGGAGTGTTTATTTAGTTAGCCTGTCGATTTTTACCGCTCTGTCAATAGCGGCTCCCATGTAGCCTGCTGATGATCTTTAGTGTCTCTTCCCCCAGGAGAGGCCAGGCACTAAATGCAATTATGGATTTTCCTGCACCGCAATGTGTTTGATATTTTTACTGATCTAATTTGCAATCTGGTAGTTTATTGTTTGGCATTTTAGTGGCGCTCAAGTGGCGAGGCAAATTTGATTTCCCCTCATAATTCTTTATAACTTCATTAATGCTGTTAGCACATTGGCACAGATCTTAAATAAGAATCATCCCATGGATGAATGCATTCCTCATTTTATTGTCTCCATGCCCCATTCTTTTTACTGATTCTGGTTCTAATTAAAAATCATCCTCGTGGTGTACTGTCTTTGTGAAATATGAAATCATAATCGAATTTGAA-------------------------------------------------------------------------------------------------------------------------------------------------------------------------------TACGAACACACACAAAGGGTAATGGAGATGTAACTGGAAGAGTTCTCGCGGCATATGGATGCCATTTGCAAGCTGCACTGAGAATGTATAGGTCAGTCTTACCCTTTGGTATCTCTCTATCCATCTGTTTTCACATTACTTGCAAATTATAGTGTCCTCCAGACCCAAATGAACATAAATCAGGCCGGTGAAAGTGCAGAAGTTTTCCCATCTGTCATAAAACAATGATTTAAAGTACGGGTTGTCAAAATATGGCGCTGTGAATTCGCCCCGCTCCCCAGCAGTAGGAACACAAAGCACCATCTCATCGGAGTAATTTATGGCCTCTGAGGGAACAGAGGGTGATTAGGGCTTAGGCCACCAACAGCCAGAAAAACAGTAGAAGCTCCAATAAGGATGGCTGGAAAACC------------------------------------------------------------------------------------------------------------------------------------------------------------------------------------------------------------------------------------------------------------------------------------------------------------CAATTCAGCCTCGGACCCTGCGTTGGACTTGGCCACCTTTGTCGCTTTGCCCATGCAGCAGCCCCCGGAGCCATGCGTCCCTCTATCCGCCTCCCCGTCGCCCTCCACGGGCGCACGGCTCCTCCAGAGTCGCCGGACGAGCCCCGATCGTTTGGTCCTAAACATGCGGGACGAAAAGAGGGTTTCCCGGCTAAAAAACGAGCATGGTGTCCGCAAATCATGAAGATTCCGGGATCCGAGTCCAGGCAATGACAAGCAGCCTGAGAAAATACGGTGGAAAAACTGGGAGCTGGATAAGCAGAGGAAATCTGTAGCATACGCCAGTCTCTGTTGCCTTCTCCTGCAGACTAGATGGCCGA----------------------------------------------------------------------------------------------------------------------------------------------------------------------------------------------------------------------------------------------------------------------------------------------------------------------------------------------GCAGGGCCCTCCAGCCAATCAGGGGGTGGCAACCCAGCACTGCAGGTACAGCCAATTACACCTCAGCTTCTGACCAACGCTCAAGGCCAGATCATCGCCACGGTGATCGGCAATCAGATCCTGCCTGTCATCAACACCCAGGGAATCACGCTGTCACCAATCAAGCCTGGACAGCAGGTAACACATACACTCAAAAACACACAAAGGAAGACAG---CTTGTAGTGCAGATTATTACGTTCTTAAACTCCAAAAATGATCAAGAGCTGTTTTAAAAACTGTCGAATGAGCAACACCTAGTGGAGTCAGACCAGAGCCTTGTTTATTCATGAAAGCAAGATTCCAGCACT------------------------------------------------------------------------------------------------------CAGACAGGTCTGGCGCATGATCCACAGCCTTGCATCCATCACAGAAAAAAGGGAGCGAGAAAGACAGAAAGAGAGAGCGAGAGACACTTTCTTCCTCATCTCTCTCTACTTCCACGTCCGCCCCCCACCCCCTCCTCGATCTCCCCTCTCCTGACGCGAGCGCCGGACTTGAGCAGCAGGTGCCATATTACTGTGTACAGAAAAGCAATTAGGCAGCATATTGGATGAATGAGGAGTGCATTAATATTAGCAAGTGCATTTGTCAGTGGCGTTTGATGCGAGTCCTTTTCTTTTCTTTCTGCAACATTAAGATTGTGGCGCTCATAAATTCACTGCTTAAACCACCATCTGCTGCGCTGTCAGCCCACACCGAGGAGAGCGGAGAGGAGAGGGGAGCCATTTATTC----------------------------------------------------------------------------------------------------------------------------------------------------------------------------------------------------------------------------------------------------------------------------------------------------GAAGCATTGACCGTCAGGGCATAGCCAATATGGAGGTTAATCCATTCTAGTGTCTATACTATGGGGATGCTTATGGAAGCATATTTGCTTAGGGCAGCCATGCAAATTATTACTTACTGCCCTGTAAGCTGATAACACAAATTAGATACCCATTAAAGTTGAACAATGTATATAGAATGAGAAAAGATTGCAAGTGATACCTGAAGGGATGCTTAAGTCATATGGCACTAAAATATGCCTCATGCTTGCAAACTTCAAAAGTGAAGAGATGTTTATCCTTGGGATTGGAAGATGCATAATGGTAATCTCATATGCACAGAGGCAGCTGCCAGG-----------------------------------------------------------------------------------------------------------------------------------------------------------------------------------------------------------------------------------------------------------------------GAAACACTTTAATAAGAACAAGCGTTCAGAAAAAGACAAAGAGACATCCTACTCAGTCCTGGCTGCCTCCATCTCTGCCTGTTTATGATGAAGGGCTCTTTTTGGTGTGAGAGTGAAAGAGACAGGCTGGGCTGGCTGTCATGTCATAAAGGATGCAGTCAGAGAGAGCAGACATGATTTCATGGCTAATGATTCCTGCACTAATATCAGTGTGGGCTGCAGAGGGGATAACCAAGTTGAGCTGTCTTAGCTCAAATGATTCAATTAGGCCAGCTGTCCCTATTTGTCATGGCTCAACTGGCTTCTAGATTACCTTTCCAGAGTGCATACGTGCCTCTGCATTGAACTTACCAGCTCAACAGTTTCACGGAAAAAAAAAAAGAAAGAAAGAAAGGCAAGACAAATAGAGAGAGAAAGAAAGGAGCAG-------------------------------------------------------------------------------------------------------------------------------------------------------------------------------------------------------------------CATACACGGCTGCTTGGGTAATGCTGCCTCCTGTGTCTGCAGACGTATTTTTCTAAAGGTGTGTGTGGCACATCTGTGCAGCTATTGTTTATTCATGGAGTAAACCCTTTGAAATGTGTTAAGATACTTCCCACTCATTATAAAAATCCTGCCACCCATGGATTAGGACTTTGATGTCACCAATCCTGCTTCAAAGGCTTCTTTCACTGCTATTAATCACAGTTTAGCCTCTGAAGATATAGCCAGAGAAAACATTTGGACATCTTGTGCAGAAACTTTGAAATGTTCAGACTGTCTTGCATATGCTATGTTCATATCCTTTCCGCTGTGTGTGGGGCTGTTGGACTGCTGTGCACGCAGCTGCACTCTTGAGTCCATGGGATTCAGCTCAGATTTAGGATCCTTCTGAACTGTCTTTTATACTGCTGTATGAACACTAACACATTAGTGCGATGTTCACTTTGTTTTCCATTTTTCTCAAATAAG---------------------------------------------------------------------------------------------------------------------------------------------------------------------------------------------------------------------------------CTGCTTGAAAAATGCCTGCCCTTTTTCATTGTCAAGTGTTACAAATTGATGAAATGAGTTCATCGATGTTCCCTGGTCATTATCTCTCCAGTGGCACTTTGTTTTACAGACAGTGGGAAAAGGGACAGTGCAGATTAGAGGCCCAGGCACAGTTTATCAAACAAAATCTAATATCATCCATAAGAGAGGAATCTGGAAATCAATACTTCATTACTAAATTGTTAGTGGGGATGAAGAGTAATTGTGTGAGTTCAGAGATGTGTCTCGGCGGCCGGGGCATAGGAAGTTCAATGTCACCCGGGAAGTGATAAGTAAAGGCACTGATGGGAAGAAACATTTCTGTAATGGGGGGTGCTGTAGCAGGGCAGTGGCCTGAGCACAGAACAGACAATAGACACTGGTTTGCCATTGATTGGCTCAGCTATAAAGATGGAATGGTTTAAAGAGCCAGAGAGGGAAAGAGGGGGAGACAGAATGAGAGACGAAAAAAAAGGCTTAGAGCGAGCACCACCTTCTGA------------------------------------------------------------------------------------------------------------------------------------------------------------------------------------------------------------------------TAATTCAGTTTGACGAATGAGTGACAGCTTGACACTTCATTCGGCAAGATTAATAGAACGACACAATATTTACGTGGCAGAGACAGCCAATTATCCCACCATCTATCATCCAGATTATCTTTCTGATTGAAAACTACTCGTCCATGTAATCGGAATTATTTGGAATTAGAAGGGAATTTATGGCTTCTTGTGTCACTTTTCCTGGACGGTGGTAAATTAGAAATATTAGATACATAAAGAGAGTATAGGAAATGGGATAAATAGAGGCCTGGAATTAATGCCACACATTTCCTTTTTTATCTGTTTGCCAGTCTCTGTGCCTCTGAATGAACCCCATTTTCTGTCACCATTTTATAGGTTATCATCACATAT---------------------------------------------------------------------------------------------------------------------------------------------------------------------------------------------------------------------------------------------------------------------------------------------------------------GTGTTTTTCTCCCACCAAACCTACTTTATACGCTGGACTTTGGAGGCCGTCTGTCCCTTTTATTTGCAGTTAATTTTTGCCGCCTTCACCGGGGCTCTTCACCATGAATCTTCATTTCGCTGCTGACACCGTTGAATGTGAATTCCTCATTTCCTGTCCTTTTATTTATATCTGTTGCCTGGTGATTTGATCATGCTGGGAATACAAGATTAGCAATTGCCTCGTCCTTGGTTTTGCCTCAAGGACATCTGCTACTGAAATGTTATTGTTTGTGCTTCTTAACCCTTTGCGTCCTAGCTTCTTTTTCACCTTACATTTTGCACTGTAGAGGCAACTCTCTCTCTCTGTGTGTCTCCTAAATGCATTTGTCCTTCACAGTTGTACCTGGGAACAGAGGCGACCTAACAAAATGACAA----------------------------------------------------------------------------------------TTCTTGCCGGCCTCCTCGGCCGTGCCGCTGCCTCCACCAGTGCTGCCATTGTCGTTGTCCTCGTCCTCGCTGTGCTCACTCTCTGCATAGTTCTTGGCTCCGCCCTCCAGCGTGCAGCTGCGTCGGGGCCTGGAGCTCTCACTTTCACGATCTCCCCGGTCCCCGTCCTGCCGACGGGACTTACCGGCCTCTCTTTTGTCCCGGTCCCTGTCTCTGTCCCTGTCCCGCTCTTTCTCCCGTTCCTTCTCTTTGTCGGCCGTCATGATCCGCCACGTGCCTTCCTCAGTCCTCTCACGGCTGGGCCTCCGTGAAAGGTAGACTGTGAGCCTGGGCTTCAGTCTTCTGAATTTACCAGTCAAATCCAGGGAAAATTTGGCCACACCAACAACCCCAGTGTTTCAGAAAAGCTGTGGAAGAGGAAAAA---------------------------------------------------------------------------------------------------------------------------------------------------------------------------------------------CAAAGTGCTTTAACAAAGTGAAGACAGACCACAGCAAAAAGTTTACCATTCTATTTTTAACTCCCATATAGCAATTTCCTGGTTTTGTGGCGGCAGTGATCTGTCATGTGGCTGGGAGGTTGTGCTGTTTGCACTGATATCAATTAAAAGTGGATTAACGGGTACATAATGACCTTTAGCAGTAAATTGTGTGTAATGTTGCAAGGCAGGATACAGTATATTCCCCAGATGTCACACCAGGCCCCTGACGTATGATGGAGCAGATGTCTTAGCCAGTCCAAATGGCCCTCTAAGACACAAACACACACACAGACACGCGCGCACACACACACACTCATATACACACAGGCTCAGGCTGACACGCATGCATAAACATGTGTTCACACACATTCCAAATGGTGACACACACGTACATAAACACAAGGAGATGCAGAAATGCGCATGTCGTCTGTCTCACTTGCTCCAAATATTTAAATGCTTAATTTTAATGG--------------------------------------------------------------------------------ATA-TTAATCATCAAATGTGCATCTTGCAAGAGATTGCAGTATCTTCTTTCACTTACAACTTTGATCGTCAGAAATGGCACAGTTCAAATATAGGTCAGTACAGGGCAATTAGCCTCAAAAAGGACACAAAGAGTAAAAACAATCATGAAATGCTTGGTTTCATAATAAAGTTTATTCTATATTACAAATAGTATTTTGTTCTTGACTGCAAAATAGGAATGCATTATATTTACATACACAGGTATACAATTAATTATAACAAAGTTAGAGAAGCTCGCCTTATATCCCCCAGGTTTCGTTTTTATCTCTCGATAAGATACTCTTTATCTTTCAAATATGATCTAGTAAAAGTCTTTTCTAGCATGTTTGTGTAACACCTGCTATAACACTGAGCTAGGAGGACATTTTTAGTTCCTACAAAACGTTTGAAGGTGGAAACTTTATCCGTGCTCTTTATCCGTGCAACACAAGTTGTCGACTAGCAAACAACCTTTGTTGCAGGGGAAGGGACGGGGCA-GAAGAAATGAAAGACAGGATGTAGCACTGGGGGGGCAGATTCACAATGACAGTTGAGGACTCTTAGCTTGTGTTGTTTATTAACACAGGGGAAAGGG-----------------------------------------------------------ATACTCCATGTTTTTCAAACAGTGACCCCTAAGATGTATGTCCTGGAATCTACGGGCAGCTTTTAAGATCAGAAAATATAAAAAAGGACATGGCAACTCCTAGAGAAGTCCGTCGTCACTTCAAATTCTGCTCTCTGTCCGCTTTAATAACCCAGACTATGAGATAAAGCATATTTTTTTTAAAGTGCCACTTTATTACAAAAGTATAAACTTGACTGACATTTCATGAATAGTAATCTTGATATAAAACATTACAATCTTTTGCACTTAGCACTTAATTACACGCTTTTGAGTACAAGACCCTGTAGTCTGAATAGCAAACACACAACATTAGCTGCCACATTTAACTTAGCAGGGCTTTCCAAGAACACACCGTAGCTTCA---------------------------------------------------------------------------------------------------------------------------------------------------------------------------------------------------------------------------------------------------------------------------------------------------------------GTGGAGAATGACTGCTCACAGCCCGCCTGGCATATCTAATTAGAGCCAGGCTGTTGCCACTATCGGGCAGAGGATCTACCTCTCCAATCTCTCCTGACTCAATCTTCCCCATCTCTGATTTTCTTTTATATTTATGCTGGAATATTTAATTGTAGACAAAAGGTTACTCTGGGCTCTATTCATCGCACACAGGCAGAATAATCTCCTTTAAAAGGCTTGACATTTCAGGCTTTTCAAAAGGGGCTGAAAAAATTATATCCCCGCTTTTGTTAATCAATGAAGTAGAACTCCCCCGAACAAAAGAATTAAATTGCTTGGTTGGGTTAATAAAACACACAGAAATAGCAGCTTCCTGTGGGCTTTTGTGCCTGCCACTGGCTCCCCCCATATGCAACCAGCACTGTAATTC-----------------------------------------------------------------------------------------------------------------------------------------------------------------------------------------------------------------------------------------------------------CAGAACAAATGCATCAAATAAATACTTTATTCACGTGGAGCTAATTTCACCCCTCCATTTTGATCACGTCATTCCCTCTGGAAAATTGCAATTAAGTTTGGAGAGATAAAACATGCCAACTACTCTGCATTTCAAGGCTTGATTGGCCTATCAGCTAGTCAGTATGCTGCCATGGTTTTCATCACTGTTAATTGATCCTTTCTTTAATTAATCTGGAAAGGAAAGCCCATATCTCTATCCTGTCTGATCGTCCCCTCTGTCTGCCATAACACAATAAAGGCCCTATCCTACTGCTAGTAACTCTGCCTTAGCTTCTCCCTCTGGCTCTCGGCCAAATGGACTATTTATG--------------------------------------------------------------------------------------------------------------------------------------------------------------------------------------------------------------CAAATCTTTCATACCGTTCCCAAGCTACATTTCCGGTGACAAAAGCTTTGCGAAAGCCTCCTGAAGGATTCATCTATATCCTAATATTTCCAATCCAATTTAACTGGAGCAGCCGGAGTGGTCTGAGCACTAGTTTACCAATCTTTGCTTTCCAAGACTCTGTGTGCTGAAGGCTTGAGGGGTTCAATCAATGGCGCTTTGATCTCGGCTGGAACCATAATTATTTAACATTGTTACAAGGATTTCTCTAATCCATCCTACCATTAAATCCCTTTTACACCCTCATCTTCTGCAGCCTAATCTGCATCTGGGTGCTCCGTTTGTGTCTCTCCCTCATTTCGGCTCGCCCCTCCTTCCTTGACGACACCCTGACTTTATAATGGACTTGGGTGCCGAGTTAGAAAATGCCTTGTTTACTGAGAGCAACCTGA---------------------------------------------------------------------------------------------------------------------------------------------------------------------------------------------------------------------------------------------------------CTGGGAGTCCTTTGGGGTGAGGTTGAGCTGAAAAGCCCAGTCGGAGCCAGTCAAAGGGAGCGTGGCGCAGTCTTGACCCTGGCGCTCCACTCATTGTGTAGTGCAGCGGTGTAATGAGGCCCTGTGTGGATATTGATATGACAGAACAAAAGGCCAAGGTGCAGTAAGGACAGCAATCCACACGTTTCACACCATTTGTTTTTCACACCGTATCCATCACATTAATGGGTCACCTTTCTGTGACAGCTCATGATTACCTGCTTACCCATGGAGAGAAAAGGGGGTGAGAAAGAGAGGGAGAGAGAAAGCCTGGTAGGTGCAGAGACAGAGAGATAGGCAGGAAGATAGGGAGCGAGGGTGCTCCGGTAGTGAGGGCGAAGGGTGAGTTGGGGTTGGAAGGGGGCTCAGGGAGCGGGGGGATGGGAACCTTGTGCCATTTTTTTATTCTTT-------------------------------------------------------------------------------------------TCTTTG--TTTTTTTTTTTTTTTTAAAGACAAGAGAGAAAACAACAGTAACAACTTTGTCCTCCTCTTCTTTCTTTTTCTCTCTCCCTCTCTCTCTTTCTTTCTTTGTCTGTGTTTGCAGGGCCTGTTCATCTTTCTGATATATGGGGTGTACAACACAGAGGTAAGTCTGCATTGTGTCTCAAGGCTGTCGGAGTGAATGAGAGAAATGACAAGTTTCTGATGGGCTCCTTGCTTAAAAGCTGTGTGGGTGGGGTGTGACAGTACGAGTGTGTATGTGTGTGAATGTGTGTCTGTGGAGGGGGTGAGGGATGGGAAGGAGGGGAGGGGACATCGTTTCCACGCGAGCATCCCACTGCCCTTCATGCTTGGACTAACTTATATGCATCCGAGTC-----------------------------------------------------------------------------------------------------------------------------------------------------------------------------------------------------------------------------------------------------------------------------------------------------------------------------------------------------------------------------------CATATGCCTGTGTGTTTGTATGGGCCCTTGCATATGTGCACGCGTATGTGCGTACATGTGTGTGAGAGACAAGTGTGCGGCTCTCCACCAGCAATAATATCGCATACATTTTAAAGGACCGTCATTATCGCCGTGGGTTACCCTGCAGCCCCCCATCACAAACCCCACAAACCATTTTCATTCCAAACTCATTAATATGCAAACTTATTCAAATGAGATTGTAATTAAGCATCTACTGAGTGGGAACCCTTTTCATGATAATTTATGATAAACTCCTCGCCACCTTTGATTGAGATTGATTTTTGGCGCAGGCAAGCCGACCTGAATACAAAGCTACACCTGAGAGACCTGGAGGGAGAATAACACTTTTAAAACAGCAAACTTATTTCATGGCTGATTGTGCCACAATCATCTTGGAGGAGTAACAAAGATCTATTTGAATAATGCATTCCCACTGT--------------------------------------------------------------------------------------------------------------------CTTGCTTCGCTCTCTCTCCGTTTCCTCACCCCCTCTCCGCCTCTCCATCCCCCCT-CTCCATCTCTTCTGTCTCCCTCTCTGTCTTTTCTGTCTCCCTCTCTGTCTCTTCTGCCTCCCTCTCTGAGTAAGTGAGTTTCATCTGGGGTGCTTGCCGGGCAAAATCACCTCAGGGCGAACACTTTATTATCTGTAGTCAAAGCGTCACCACAAATACCATTCTACACACACAAGTGTCACTTTCCATTTGTCTGCACTCTGGCTGCATTAGCAGAGCCGAGGCAGCCCAGAGCCTCATCTCAAACGCACCCGGCAGAAGAAAACCAACAGCGTGGGAAAGCACTCGTCCTGCATTCCTGCCCCATTAACACCACTGGCAGCACCAGAGAAGACCTACTGCCTCTCAAGGGAATTAAAACATTATTATCAG--------------------------------------------------------------------------------------------------------------------------------------------------------------------------------------------------------------------------------------------------------------------------------------------CTTAATGAACTTTTAATTGATGCGGTTTTGCAAGTCCTTTTGTCATGCAACAGAAACAAGCCTCTCTGCTGATGGGCCTGTTTTCCCGACTGGCTTCAGATTGGTTTACAGCAGGCCCTAAGTACCATGTAGTTAGTTTCATGTGTCATATAAAATCTGCCCAGGCACAACGACGCCTGCAACTAAAACCTTAAGTGCATCCACAGGAATCACTCACCGGCTTTGCACTTCCGTCTTAAGGAAGGAGGAGAAATTCAATCACTGCCGGCTTGACACACCGAAGATGAGGCACGTGTTCCTGCTTTTAGTTGTTTCGAAGAACACTCTGGCAAGGCAAGCTGGGATTTCTGTATGTCTGAATAACATCCCTGATAT------------------------------------------------------------------------------------------------------------------------GTAACACACACACAGAGACACACACAAACACACACAGACACACACACACAGGTGGAGCCTCAGGGACCCGGACGACAGAACGGACGTCTCGACAAGAGTGTTTTCCCGCACCCTCGGGACACCAAAAGTCTGGTGGTGGTGGGGGTGTGGAGGGCTGTTTTATTTTTATTTTGAGTGTTTAATGTATTAAAAGGGGCCGGGGTAATGAATTATAATCTTTAATGCAGAAACCGATCGATACCACCCAGAGAATAAATCAGCTTTTACTGAGAGCGTCAAAGCCCCTTAATACACTAGGGGAGAGAAAGGGAGTGCATGGGGAGGAGGAGGAGGGAGGGAGGAAGGAAGGGAGGAGGGGAGCAGCAGGGACAAACTGTGAGCAGGAAGGATCCCGAATGAAGC--------AGAGAGAGAGAGGT----------------------------------------------------------------------------------------------------------------------------------------------------------------------------TTGACATGAATAGCCCTAAGAGGTTAATTTACCTGTCACATTTTACGTGTAAAGTCAATCACATTTGTTCCTACTGCACATACTGCCTGTACTGTAGTAGAAAGCTATTTAGCAGGGGATGTTGCGCTGTATGAGGGTGATAGGAGTAATCAAGGAGAGGAGGGGGCTTCTCCATAGGAAGTTCCTGCAAACAGAGTGCACCCACTTTTTAAACCCCATTTGTCTTGTTAATGCTCCCCTCTGATTACCTGATTGCACTGGATGACTGTGGAGAAATCTGATTGCGTAAAATTATATAGAGCAAACTTTTGATTGGGGAGGGATCTGGCGAGCTTGCTGCCACCATTGACAGGCTTTGTGAAATTTGGCCTCGCTGATTTGAAATCAGCTAAGTGTCACGTCCCGTAATTGTAATCAGAACTTAATTTTTTATCCTTGTTCTCTTTCAGAGCACAACTTTTCTCACGCAAACTTTTAAAGCTTGAACAATACTGCAGCCATGTTCCACATACAATAAGGAAAAATACAAAGCGCCCTTTCACTGAGATATAATCCACATCTATATGGCTCAGTGACAGAGCATGTGCAGTGTGTA-------------------------------------------------------AAGTTTACTTTTAA----AAATAAATAAATAAATAAAGACAGAAAGAGGAGAACGAGAAGGAACGGAGAGGAGTAGAGTCTGGGATACAAGCACAAGCGCCATGGCAACACATAGAAAGAGGAAGAAAAGAGTTACCCATAAGTAGCCGCCGTTTCACCCGCTTGTCCACATCAGCTACTGACGTGGCATTGAACTCAGAGCTCTCAATTGCAGCCTCATCTTTCTCTAAAACACAAGTGACAAGGGGACAAACAGTGAGCAGCAGGTTAATGAGAAGCCCAAATGACCAGACCTTCAGCCCCTCTTGGCGTTTGAGCAAAAAACCAAAGCCAAGAAGCAAGAAGCGATGAAGAAGTGCCAAAATCCCTGTTAGAGTGTTAATCCCCAAACAAATGATAAATCCCCCAAAGCAAATCAAAAGAACAAAACAAAATAAAATAAATGAAATGATCAGTATCAGTGTTTAGCTTACAAAATGAAGCGGTAGGTAGGTAGGTAGGCAAATAGGTAGGGAAGGGGAGAAGAGAAGGTTCAAGGCT-----------------------------------------------------ACAGCTTGCCAATTTTGAGGCTAATAACCAGATAAAACTGGACTTATGGGATGTGGTGGAGTCCAGTCGGAGTGGCGAAAGTATACTGCATTTCATACAAATTGTTTGGATACACGAAGTCAAGGCTTACCCAAGTCTGGCTTTAGCTCAGTAGGCAAGCTTAATTTCCGTGACATCTTTGCTGGAAAAAAGAGAACATCCCTCTTTACAAACACACGTCTAAGCTAACACACGATGCCATGCAAAGCTAGATCACTAGCATTGGACTGGGATTGTGCACAAAGCCAAAGTACACAAAACAACAAAAAGGCTGTGGAACAAGTGGCAGGGGATTGTTTTATTGGCTATAGGAGCCAAAATGCGTTACACAGAAGAAGACGCGACATAAGGAGTCAGAGACAACTCTGTATATCACAGAGGCATGCTGTGAAGGACAAAACAAAAGAGGTGA----------------------------------------------------------------------------------------------------------------------------------------------------------------------------------------------------------------------------------------------------------------------------------------------------AGCCGCTGATAAGGCTTTGCACACTATCTGCCTTCAGTCTAGATGAAGGATGAGCTTCTCAGCCATAGACGTTGTCCATCCTGCTGATGCTCCCTCGTCTCATCGTAAACTCTTGTGCACCCTCTGGTGCTTGCTAGTCTCCCAAACTTCTTTGTGTAGCCTGCTTTGCAGATTGTCTTCCTTGTCTGTGTGGTTGCTCATTATTCAGAGACAGACGGATCTCAGGTCATCTGCAGCTGCAGCAAAGAAGAAGCAGGAAAGATGGCGATCATCCATTAGACCGACCGGGCGCACGCATGAAATACGAGGACAACTTTTGGGAGGATCGCTTGAGGAGAAGATTGTACCAGTGAGTTTTTTTCCCCTCCTGCTTCTCGCACTATATTTCCAGTTTCGTCAAGGTTTTCGGCTGGGCTTTCAAGGTCTGCGAGAACGTCGCTATGGTAGATCAT----------------------------------------------------------------------------------------------------------------------------------------------------------------------------------ATTATTTTTTTTCTTTTCTTTTCCTGTTGTTGTTGTTGTCGTTGCGTTTGTGTTTGTTTCGGGTGTGGGCTGTGTGTGTGTGT--------GCGCGCGTGCGTGTGTCTGTCTGTGTGTGTGTATTCTCTCCAGCTGCCTCCGTTGATTACGGTTCCTTTGCAGACAGATGCAGCACCTGGCTAGAGCTGCTTAGGCTGAAAGCTCACACCATAAGACGAGGATCAGTTAAGACAAGTAGGAGGACACAGTCTCTAGCACACTCTGGTGATCATACCCACAAATACAGAACACAGTCTCACAAAGCAATCACACATGCTCACGTACACGCACACACCCCTCCATGCATGCCGCTGGGGGGCGGAGCATTGGAAATCAAGCACTGGCTTTT-----------------------------------------------------------------------------------------------------------------------------------------------------------------------------------------------------------------CTCGAAGCCCAGACCGCGGCATCTTTCACTTCTGCTCAGACCACAGTTGGTTTCCCCGTGGCTCACCCCCACTCAGGCTACTCAAGCAGCAGGGACTTCATCCTCAGGAGAGAACTCTCAGCCTCTGCTATGCATGCACTTGGCGACCAGCATAGTTCCGCCTCCTCCCCTCATCACCATGGCATGTTCATCTCCCCAACAGGTGCTTATGGGCACACGGAAAGTGGGGCCCATTCACTTTTCACTGGACTTCACGACCAGGCGTCCCCAGGTGCCCACCACCACCATGCCCTCAATGGGCAGATGCGCCTGGGTATACCGGGGGACATCTACGGCAGGCCAGAGCACTTCGGGCACAGGCCAGAGCACTATGGACCGTCTTCTCTCC----------------------------------------------------------------------------------------------------------------------------------------------------------------------------------------------------------------------------------------------------------------------------------------------TCCTATTTGAATAATGAGGCAATACCGCCACTCCTGCTGCCCATTCTCCCTGCATCCTTGACTGGAGTCTTTGATAGACACTAATTCTAGCTCCATCTATAAAGCTCCTCTCATGCATTTTTAATAGAATCTATTACTTTAGGATTAAATTATAAAAGACTGTCCTCCTTAAATTTTTAATAGTTTGCATAATTGGTATCAGGGCCTGAATGCAAACCATAAAAACCCAGTTTGTACAGGACTGAGCTGCAGAACGAGTCCGGCACAACCACACAACACTGTTGCACATAAACGACACCAGTGGCAATATGACTCTATCACATACAAGCACACATCTGCACAAG----------------------------------------------------------------------------------------------------------------------------------------------ATGGGAACATGGAGACTTGGCTGTTCTCCCCCTCATCAATACAGCAGGGCTCTTTGTCAGTAATTTGCAATAAGTGTCCGCGCCACATCTTAAGGGACCTGGAAATCATTACTGGCTGAGGCCCTACTCTGCTACTAATTGGATGCGTTGGGCCTTATCAACTGAGGATTTTCCGAGACCTTTGACAGATACCAATTCGAAAATCATTGTTCAGTTGTCAATTTAAGAGACCGTTAAAAGAGCTTATTTTAATTTTAATTGGAACTTCCTCCTGCCTTCACAGTGAGCTGCGAGGATTAAAAATGAGCTCAGGGCATGTGTGCACATATGTGTGTGTGTGTGCGTTCATACTCCCCTAGAAGAAGAGGGAAAC------------------------------------------------------------------------------------------------------------------------------------------------------------------------------GATTTGTGGATTTGCTCCCTCTTTTTTTCTCTCCATTTAAGTGAAATAATGTATGGAAGCAATCTGGCGACAGACATTTTGGAAAATCTATTTGAAATCATTTCAGTTGAAGCCATGGCAGTTTGTCTTCTTAGCGGAGAGGAGCAAAGTATAATTGTCTGCAGTCTAGTAAAACACAGTATAACTGCCATCACACTTGACTGAGCTTATAGCCAGCTAGTCCCATGGCCTCTAGAAGATAGAGCAGTTAATGTTCCCTTTTATTTTAGAGGATATGTCACTTGTATCGCAGATTTATACCATGATACAGCAATTTTGTCCAAACAGATGGATAATGGTGTCACCAGCAAAAAGCCCTGTTTTTATTGAGTTTAGAGCATATTGTTTAGATAGGGGACTGTGTTGAACAGCTCCGCCAGCTCTTTCTCCCTTTATCTCTCTAATCTTGCCAGTATTAGATTTGATCATTTTTGTTTGAAGGAGGAAAATGTGGCTGTAATGGTTTCCTAATAGCAAAC-------------------------------------------------------------------------------------------------------------------------------------------------------------------------------------------GTAAATAATAAAAACTTCTTCCCTAAACTTCCTTTCAAGTTATCCTCACCACTTTTAAACTTTTAAAGTGCAATGATACCCAAAAATATGATTTGCCATAAAGAGCATGAATATTTGTGATGTAGCCAGTGGTAAAAAATCCTTTTGGGGATTTCGATATCTAAAAGAGAGAGGTTTATACATTAGCGCTGTAGTTGCAAAACACTGTTGATATTCAAATGATTATTGTGCAAAATCTGGGATAAGCTTCTGTGTGAGAGCTCTTCTAAGTGCCTACAACTATTGCTAATTCCCCTCACCATTGTGGGCCGAACAAAGGCCTTAATCCCATTTCACTTTTGCAGAAGGCTGGGGCTATTTTCCCTCTCATAAACCAACAACACTCCCCCAAGCCAGAGCTGAGAGGTTCTGAGAAAGGGGCCAGTGTGTGTATACTTCAAGGCTTTTTTGTCCAACTTGGCTAGTGCTCTGCA------------------------------------------------------------------------------------------------------------------------------------------------------------------------------------------------------------------------------------------------------------------------------------------------------------------GCCAAAAGAAAGGAAGAAAGAAAGAAAGTGAGAAAGTATGCGAGGGAAAATGTACAGCACCACCTCTCCTTCAAAACCAGGACTGATACTGTGTCTATTGATCTTTATAACAATAGCAGCAAGCTGTAAAATGTTTGATGGTTTTGTACAGATCTTAGTCCCCCTCATTCATAATTACTGCTACACATGTAGAACCAAGGGCAACTTCAGAAGGGGCGCTGTTTGAAAAGCTGCTGCCAGACTGTAGGGATGATGGGAAATCTCAGCGGGGCCTCACGGTAGCTCCAAGCCCTAAGGCTATCATTCCTCCTGCCGAACACCTGCAGCAACTTAAGTTTTACAAAGATCAAATTATGGAGCTGATTTTAAATAAGAAATGAGACCAACCTCGTCCCTTTACTCACAAAGTTACTCTGCTTTATTTTGATTTCTGACTTTGATGCTGTGGCTTTCTGAGAAAAGTCAGC-----------------------------------------------AAGTTTGTCAAGGAAATAACCTAGTCTCCACGTGTTTGTTTGTGACAGCCGAGACGTGAGTGGTGGAGACATAAATCAAGTCAGATTTATTTTTCCTCTCAACTTGGAACATAGTTCTCTTCCCTGTAGAATTCAGAACTGATCATTAACCTTTCCTTTAGTTCCTTCCCTTGCCTGGTCACATTTCCTCTCTATTTGGTTCCTGGCCCCATATGCCACTTTCCTATTTCCTGCCTGCAGACAGCAGGGAGTAGCTCTATTATCACCTTCCTAGAGCTGTCTTTGAATGTGAGAGGCAATTCCATTTCACTCAGCCGTGGGGAGGGGTAGGAGGAGGAGGGAAAAAAGCACACCATAGAGCACACAGAAATTGGTTTAGGTTTACTTCTTATAGTCGAATGTACGGCTACTTTTGCTGTTTGGCTCCCAGATTTTAGGATTATAGAGACTGCCGCCAATGTGCAGGTTTTTGTGGCATAGTTTGAAATCAGAGCAAAGGTTAAGTGCAGT----------------------------------------------------------------------------------------------------------------------------------------------------------------------------------------AGAGCTCTGGCCATACATTCATTCATCCATCCCTCTGGTCATGGCCAACACGATACTGTTCTATACTGTGCTCTGCTTCTTCGATGCTTTGGCAGCAAATTAAGTTAAAGCCTGCGTGGAAAAAAGAAGCCCTTAAATGTTGCCATATGCAGGATTGCATGGGAACTTCCTGAGGAACACATGTTGTTCTGGGTCTCTCGGAGAGGTGTTGAGTCTGTGTAGTCTATAGAGTGCGACTCAGTATGGTGGACCACTCAACGCCGGCAACAGAAAACAACCATTTACGGTGTACCATAATATTTTGGGGAAAATGTCACATTTAAGACCGGTCAATTCTGAACAGGTCAGCGGTTGTTGTATACGTTGTGCCATGTTACACGGGGACAGTTAGCTACAACTAAACGCTGGATGTCAAAGTGCTCACATGTTTGCGCTTGATACTTTTGTGCACTATATCTCTTCCTTTTTGTTCACACAGAATAGCTGCGTTGCTGGCACA--------------------------------------------------------------------------------------------------------------------TCCCGGAGAAAACAAAACTGCATTGTTCCCCGCAGATGGAAGCCAGTGTCTCCTGGGTAACAGCATTAATCTCCCCTTTTCTCCTGCTTCCTCTCTTGTCGGGGCCATAATCGGTGGGCTCCTTTCAGCAGCCGAGCCAGCCTCAAAGCCCAGGCTCCTAACTAGCCTCCTAATTAGCTGCAATTACAATGAAGACAACATGATGAGATAATAGAAATTTGCAAAATAATGACATACCACGGGAAAATATTCCTCCTCCCCAAGCACCATTTTTTTCCCTCCGGGAGCGGCACAATGGAGAGCCGGGGCCCTTTTCTGAAAGCGGGGAGCTCAGAAAAAATGGTGGCGCATTATGTGGCATAGAACCCTATTGTCTGCCTTCTGGTTGCTTCAATCAACAGGCCATTGTCTGGCTGCTTAAATCAAAATGACTCAAATACGGGCTCCGTAA--------------------------------------------------------------------------------------------------------------AAAAAAATTAAAGTTAAAAACTTCACTTCTGGCATTCCTCGGCCACCTCCCGAGGCGCAGACCGGCTTCCATGCCGCAGACTGCAGCTCCTCTCCGGGAAACGCTTCTTTCGGGCGACGGAACGCGGCGTGGAAACCCAAACGCACCGAGGGGTTCGGCTCTCAGCGAGCCTCCCCTGAAGTCGGAGATGCACACATGAGGTCTGTCTGCCTGGGTGGTCTCTCTACTTTAGTGAGCTGTTGCTAAGCAGCTAATAATAGTCGTGTTTGCTGAGTAATTTTTGCCCTTCTGGAACCAATCAGATGCGAGAAAGTCCTGCGATCTGACAGCCCCAGAGGCGGGATCTCCAGTCTTTTTTTTCCTCCTTTCACCCCTCCTCCTTCTCTGCCTCCAAATGGAGAGAGGTCTTTTTCTCCTCTTCTATTGAATCTCAGAGTTGGCCGTGACGCGCGGCCCAGGGGAAGACCACATAGATCTCACCAGAATGCTACGACCATC-------------------------------------------------------------------------------------------------------------------------------------------------------TTTTTTGCTTCAGTGACATTCATTCATTTAATTTTAATTTCACTTTAACTGTTTTGATGTTTAATCTTGCAACAAAGAACTTTATCTCTGTGCACAGGGTCGTGTAAACTTGCCGAACACATCGAGTGGGGAAGCGGCAGGGAACCGGAGGAGATACTGGGGGAAGATATTCGCATGTGCACCGTTGCCAGGCAGTACTGGCGAGGTACAGTCCCAGTAGCTTGCCTGCCTGTGAAAAGAGCCACGTTCCCTCTTGGACCCGATTCAAAACACTGTAAAAGCAATTAATAAACACAGACTGTGTTAATATCGCAGAATTAGAGAAGTGTGACAAAAGACAAATAGAAATAATTAGTTCTCTAAAATTATGCCCTCATTATTTTTTTTCCCTCTCCCTCTCTTTCTCTCTCTCCATTCGCCTGCCTGACTTTGGAGTTGAGAATATACCCACACATTTCTCTCGGCT------------------------------------------------------------------------------------------------------------------------------------------------------------------------------------------------------------------------------GGTAAAAAACTAAAACAGTCACAACCTGCTGTGTTCTCCATGTGCCTGTTGTGTGTTTTCTTGCGGGTTGCCAGGCTCTGCGTACTGTATGCATTTTGTTGTTTCCTCCTGTCCAGGTCGCCAGCCATGGGGAACCTCATTAAGGTCCTTGGCAAGGATTTAGAGAACTGTCCACATTTTTTCCTGGACTTTGAAAGTAAGTGAGCGCCAGGGTGTGTGCACGTGTCTGTGTGCTTGAATTGTGAGTGCATGTGTGTGGAGCCGAGGTGTGCAGTGGGAGGTCGGCGCATGGGGTCAGGGGAGGCGTGTTTGGAGGCGAGCTGCTGAGCTGTTGATGGTGT--------------------------------------------------------------------------------------------------------------------------------------------------------------------------------------------------------------------------------GAAAGATAGAGAGAGGGAGGGATAGAGAGAACTTAATTTCTAGCAAATTAATTTCCCATCCACGCCTCCAGAGCTTACTAGCTCGTTCGCTAGCTGCTGCGGCCGCTGCTGCGTGTGTCTGCTGAGTCGGAGCCTCATGCATAATGCATCAGGTTTAATTGCAAACCCAGAAACTAATGACTTTGGACTGGTTAACAGCAGGGGAGCCATACATCTCGAGCAAACTGAATGAAAAATCAGCTCAGAGGAGAGAAAAAAAGGAGCCTAGCCCCTAATTGATGAATAATTGAAGCGGCGAGCTACAGGGCATAATTGTGACATTTTGTTTCAATCAATTTCCAAGTGGTGTGGGCGAAAGTGCACTTAAAGGGAAAAGGCAGTGACAATGAATGAGAAAGAAAGAGAGAGATAGAGCGAGCGGATGGTGGTGGAAATGGACGTTGTGTCTTCAGTCATCGCAGTGACATTTTCTGGGGCAAAAGACTGGACTCGACAGAATGACTTTTCTCTCTATCTCGCTCTCACTTTGTAGGTTTTCTGTCAAACTCCTGTAATGCCATTGT---------------------------------------------------------------------------------------------------------------------------------------------------------------------------------GACTGCTATGGCGTCTCTGCACTGTGTGTGTATCAAACTGCCAGCCAGACATGTGCAAACACACACACACATACACACTCCAATAGTTGCTTCTGTACCTGTCTTTGCTTTTTTCCCTTTTTTATTTCAGCAGGGTGAATTTTTATCTAAATGCAAAGCAGGTGATAGGTGCTCCAGTTTCCTCTAGAAGTAGCTCCCTTGTCTGGGCTCTCTTCCTGATAAGAGTCCTACTTTGCCTGACATAAAAGAGCCCGGTATCATTTCCCCTGCCTCCCCAACAACCCCCAGCTCGCTGCCCTCGCCCTTCCCCGAGCTTCACAAAGCTGCCTCTATTTGCTCCCAATTCAGGGCCCAATTG-AGATAAAGTTAC--------------------------------------------------------------------------------------------------------------CTTTTTCTCTCTCTCCTTCTCTCTTTCTTCCTCACTGTTGTTTCCTCACTCTCCACTTTCTTCACCTCTTTCAGTTCCTCCTTACCTCTGTTCATCCCTCCATCCACATCCCTTATTCCCTTTCCTCTTTCTCCCTCTCTCGCTCTCTTTCGCTTTTCCTGGGGTA-TTTTTTAAACAATGTGTCCTTCATGTACGGTTGGTTACGGGGCGTACAGAAGGACATCATTAGCGCTGGTGGTTAAGCTGTAATTTACACCATTACCGAGGTAGGGGCCATTTTTATTGCCTAGTAAATTTCAGCTCTGAAATATTTAGACCATATGGCTCAATTTGTGTAATAACCTTAATTTCCAAGCACCCTTCAGCTCCCTTCAGCGCCGGCTGTTGTTGGCGGATGGCAGAGTGGTGCGTGTACACGTTCGTATGTGTGCCCGATCTGGATTTGGAGCACATTTACACACAAACACACACATGCAAACAAGTACGCAGAA-------------------------------------------------------------------------------------------------------------------------------------------------------------------------------------------TCAGAATATTATTAATAGCATGAATGAGGCTTTATTTCACAGCATTTGTATGCATGATTGAAAAAAATCTAAGAGGTTTCAAGCATGGGAGGAATTTTTACATTTGGGAGGGAGGATGCAATCAGTAGCTTGGGACTTGCAGAGGCCTCCTCGGGTGACAAATTGAAAGTGTCTCGGTCTAGTTTATAGCCCTGATCAGGTCAAACGAAAAATATTGGAGGTCTGGGTGAGGAGACAGGCCCGCCTGGTGCAGATAAATGGACTGATCATTTCTTATTGAGAAACAATTCCTAAAAGGTAGTTTACTGTGTGACTGGGGAAGCGGCGAGCGGAGAGCAGAACACGCACCCACTGCTCCCTCCCTGACCCTTCCTCCACTGCCGGAATTAAATGGATAGAGAGAACGCGTGTTTCTGATGGCACTCCTCCGCCAGAGAGACACTCCATTTGTTATGAAGTAGGGGTTCTGATGAAGTGTAGGGAGCTCCTTTTTCTTTTTTCCCCC----------------------------------------------------------------------------------------------------------------------------------------------------------GGTGGGCCTCTCCCTTCTGAACAGACAGCATGGGCTTCTTCTCAGCCTTGTCAGCCTCTCCGTCTGTGCTGGTCTCCTTGTTGAGGGCCCCTTTGGGACTTCCCAGCAGAGCATCCTTCCTGTTGGCCAGCTCAGCGCGGGCCTGCTGCTGCTGCTGCTGGAGGCTTTCCTCAGGACCCCTGGGGGAATGCTCGGTGCCGTCGCCTTCCCTGTGAAGTTTGCTGCCGTGCCCATGTAAGTCCTGATGCTGTAAGAGTTCCCTGTGGCTCTGGAAGCTGATATGGCAGTGATTGCATCTGAAGGCCGCCTGTGACAGGTGAGACATGATGTGATGCTGGAATGTAATAAGAGAATCTGCCGTGTAGTTACAGATTGTGCATTTCAAGCTGGTGCCAGGAGGGAGGCTCTCTTCCATTTTGACACCTGTGAAGGAGATAAAAGGGAGAAATGCTCAGAATCTCGCCTCCCACTTCTCCTTTAGAGTTAACTGTAGAAACCATCAAACGCTCATGCATTA-----------------------------------------------------------------------------------------------------------------------------------------------------------------------------------------------------------------------CACGTTGCTGCTATGTCCCAGCATCCTCACTGACATCAAGTGCAAAGTTATGTGTTGAAGCTTCTGTAAATACGTTCAGATGTGGAAATACAAACTCCCTCGCAAAGAAAATGTACATAAAGCTCACACAAGAAGTCCATCATGGCCAGGGGACGAAATGATAGTGTTTTTATAAATATAAATATATATCGGGTTTGACAACCTTCGGACTGTTACATGCACTTTCTTGGAAAGTTGGAAGATCTTTATGGGTCCAGTTTCTCTACACTTTAATACCTACTAACAACTAAGATACTGTAATTCTTTACTCTAATAATCAAATACATCAGTTTTCCAAAAGAAATTGTGTGTTTGTGTGCTTTTATTTAATCGTGTCGCAACAATTGTC---------------------------------------------------------------TGTTACACTAATAAGGCACCTTTTTTGGTGTTTACACGTGACAGAAATTGACAAATGTATTCCACATAAAAGCAAAGTTATGTGATGTGAACACTAGACCTAACACGCCTATGTATTACGCTCCTGGCGGGCAGCTGCAGTAGAGGCAAGCATGTACAGGCAATGTCAGCACTCATTCCCTGTTGCGACACGGTACCTGCTCATACTTCTCCAGCTCAGTGTGGTAGATACTGCGAATCTGGCTCAACTTGCTTTTGTAGTCGGAGTGCTCAAGTGAGCTGTCAGGTGACATCCCTCCCGAGCTGGTGGCAGCAGACACAGCAGCAGCAGCCCCGCCGCCCTTCTCCGGCCCCGCGACCCCCTCCGCCAGTAGCATGTTGTCCAGTCGCACCAGCTGAGGATCCTGAGGCTCCTCCTCCTGTGTGTTCC---------------------------------------------------------------------------------------------------------------------------------------------------------------------------------------------------------------------------------CATCCAAAAGAGGAGGCGAAGAGGGGAAACTGTAACTACCCTGATAGTGGTGTTAACACCCAGCCAAGCGCCTCGACTCCCCCTTCTGTTCTCTCCCCCTCTCCCTCCATCTTCTCTCTCCTCCCCTGTTACCCTGGCCTATCAGTGCGGAGCAGTGGTCTGTGAAGAAATTCCCAATATCTAAATTTACACACTGTATCAATCTTGTTTAATAGACTGGAAAGCTTATAGCCGCCATGGCAAGCCGGCAGAGAGGGCAGCGGTGATAAATTGTCGGTGTGCAGGCGACAGCCGCCCGTGATGTATAATGAAATATTTATGATTTATCCCAGCTAATAAACTGAAATGAAGTGCATGATGTATGGGAACAGATGGGCCCTCTATTGATGCTGAGGTGGAGAGGCAAGAGGGGGAAGAGGAGACAGGAAGATAGGTGGAGAGAAGGAAAAGGAGAT---------------------------------------------------------------------------------------------------------------------------------------------------------------------------------------------------------------GACGGTTATAAATAACCTCAGGTACGGCGCTACTATTTTTCTAAATGAAGAGCAAAATAACCCCCGCGCCCACACTCACCACTCTTGTTCTCGAAACTGAAAGAGTGGGCCTCCATTGAAGGATTTCAAAAATAGGGGCAATTTTAATCATCTCTCCATTCAATCTCAGTTGGATAAATCATATCTGAGAGATTTGCATAAATACAAACCATCAAAGACTTTTCATCTTCAAAGAGGTTTTCAAGACCCAATAGGCTTTGTACTGTAATCATCTGAGGTCACAACCCTGTGGGAGCAAGGCTGCTATGGCAACATAAAAACTAACGCTGGGGGCTTAGCATAATATCCCCCCTTCCTTCGCAAACACAGGAAGGGGTGGGGGGGTCCGAGAGGGAGTGTGAAAAGAGGGTGTAGATAAACCTATTTCTGTGACAGAGGAAACTAGATAGATATGGCCTGTTGTGGGGGAAACCTAGCTGATATTACACATGGAGATTACCACCGGTACACTGTGCCAT-------------------------------------------------------------------------------------------------------------------------------------------------------------------------------------------------------------------------------------------------CCTTTTTTCTCTGACACAAAGCCTTATAAATCTGTGTCTGATTTTTCACATTGCACATTGTTTTTAGTTAATGATTTTCATCTGTTTGTTGTTGCTGTGATAGCGGGGAAATGTACCATATGCTCCGGCAAAAGACAAATGATTAGCAAATGAAATTCTGGACAGCTGTCAGACTGAAAGCGTTTGGTTGATAGCATTCTGCTACCATAATTAGCTTAAGCTTTGGGTTAATTAACTTTCTACCTGGATATGCATAATAATAGCATTCTGCAGAAAGCCAAGGAGCTTCCAGTATATCAGCAGCAAAGGCTGGCTTTTTATTTTGTATTTCGGCAGCATATTTCAATTTCAAGAGGCGATTTAGCTCGGGAGCATCGTCAAATATTGTAGATTTTACTCCCCAAGCC----------------------------------------------------------------------------------------------------------------------------------------------------------------------------------------------------CCATTCTCTTTCCAGTTTTCTCCCTCCGAGCTTTTGCCATCGCATCCATGTCTTTTATCACAATTTTGACCCACAGAAAGGAATTCTCACAAGATATCAAAACAAAAATCTATATTTAATATGAGAGCAATTACAAAGCAAAGTTGGCTGCACAGGGCTGTTGTCACCAGAGCGCGTGTTTTTCATCAAATAGGTCATTAGACGATGATGGATGTAAACCTATAAAGTATCTAAACTGGACCTTTTAACAAACCACGAGCAACACTATCATTTCTCTAATAGAACCTGCTGACCGTGTCATTCCCTCCTGCCATTTGCCATTTTTCCTTGTGAAATAATCAATATCTGGGCGCTTTGAAATAAA--------------------------------------------------------------------------------------------------------------------------------------------------------------------------------------------------------------------------------------------------------------------------------------------------------------------------------------------------------------------------CTGCTCCACTGGAGAAAAGGAGGAATAAAATAGAGTGACCCTGCCACTAGCAGCTCTCTTTTCCCCCCACTGCTCTCTTCTTCCTCCCCCTTGCCGTGTGAAATCAAATTTCCATGTGGCTCCCGTATCTGTTGCACAGCGAGGTGATTTATCAGGGATGCAAAGAGCATGCAGAAACAATCTTTATTACATCCATTTCCTGCTTGTCAGCCGGGATCATGTTGGCTGTTCATTAAAGGCGCGGCGCAGGTGAGGAGAATGCATCCCGATGCCTTGATAGATTGTCTGCTCCCCTGTGGTGACAGCAGCTGGATGGATTGAACAGCGGGGGGCGAGGAGGGAGGAAAAAAAAGCGCTGACTCCGTCGCTCCCCTTGTCAGACACACTTTTACATGGCCGGCCAGTGTCATTTCTACCAAACAGTACCACACACACGCACGCACACACACGCACAAACGCACACACGCACACAC----------------------------------------------------------------------------------------------------------------------------------------------------TGTTACATTTTTCCAACGCTGCCGCAGCTGATGTATGGCTGTTAAAGAGTAACTGTGATTCGACATTACACAGCCATCCTGTGAGGTACCTGTGCTGCTCTCTTGGTCCTTATTCTAATCTTATTTAACAGTCTCTGCCTGACACGCAATTCAATGCAGGCCCCCAGATTGGAGAGTTTCCAAACAATCCTGAGCTCACCCAAGCTTGGAATTGGTTTTCCGTGGAACATCTCCCTCCTCCCTTTGGGCACTTTACCAATTTGACCAAATTTGTTCCATCACTGGTTCTAAGTACCAGAAGTGTTTTCTGCCCACACTTGGACTCGTTTCTGCAATTTGCACATTCTTTGCAGAACATTAACAGCTTTGTCAGGGGCTGAGCTACCAGCTGCTGTGCTGTGGGGGCCCATGTTTTA-------------------------------------------------------------------------------------------------------------------------------------------------------------------------------------------------------------------------------------------------------CATTTTTATTGACTCTGGCAAAACAAAATGAGCGGGCTCTGTAGGATTGTGCACTCTGCATTGGCCATTCAGGCCTTCAGAGCCCCATTGTAGTACTTTGAAGAGAATGAAAGGAAACCCCACTGGTGGAAATGCAGTGGAACAGCCCCACAACAGGCCACAACTGTTCCCTTATGCATGAAAGGCAGGGACATAAAAGACAAGATGGACTTCTGAGGTAGGGCCAAAAACAAAGGCAACAAAAGTGCTGATCACGAGGGGATGACACGACTCGTCTCGGCAGAAGGAGCAGGGAGAAAAGGGGCAGGGGACAATAGCACTCCCAGCCAAATGACATGTTGGAGAATTGAAAAATCCACACAAGAAGTGTCTTCTCAATTCACTAAACCCACAAGAGCTGGGTGACTGTCGGCTGGACCTTGG-------------------------------------------------------------------------------------------------------CTTATTGTTAACTTAAAAACTATTTATTATGATTATTATTATTGCCTCGTATAAAGTATGTTTTGTGTATATTTATGGTTTATTTCATTATATTTGCAAGTTTAAAAGATTTTAAGTTTGCCAAAATTGTGGTTACACCATTTCGTTTCTTAAAAGGGGGACAAATAGAAAAACAGCTTTAGAAGTACGATTTGGAAACGTTCTCCATAGTCAAAGAATGCACTGCTATATTTAACTAATTGAAGTGTATAAACATACATGCTGTGTGCTAGATGTTATGCCTTTACTGCCTGTGTTCTGTTTGTCTTGTTAAATGAAAATCTTTTAATTATTTAATCTAATCACAGTCTTGTTTTTTCAACCACTCGGTGAACCCCTGAGATAAATGGAGCAGCCCCTGTAGCAAGGCTTTGGCCCAAGTGAGGG---TCCAACAACTAGCCAGGAACAGAGGGGATGTCCTTGGTTTAATAC---------------------------------------------------------------------------------------------------------------------------------------------------------------------------------------------------------------------------------------------------AGAACTCACTCTGCTTTTTTGCACAGTTTCAAGTCGCTTATTAGAACTTAACCCCTGATTACACGCACCAAGGCGATTTAAATCTGATTATCAAATTAGGAGACTTTGAGACAAATCCTCTTAGATCTGATACTGTTGACTGGAGAGGGAAAATGGATCTCCACACCCGTCACGTAGGTAACGATGCTGTCCTGAAAGGGAGTTTTAAACCGTATTTGACAACAAATGCAGCTGCCCCGCTATTTCAGAAGATATTAAAGGAAAATGAATGCAAATCTGTGTGCAGGAGCCATCTGGACGTGGAGAGAGGGAGTCAGCTGCTCCACACACTGAGGCGCGGAGCCTGAATCCGTCTCAGCTCATTCTGTGGGATCATCTGCGTGGTGGGCTTTACACCGTGGAAAATGCGCTCTTCATCATTAGGTGAAATGTTACCATCAAAATAAAAAAGAAAACGCTGATCCCCGTTTGTTTTAGTGCCACTCTCCCCTCATAATCTGCTCATGATGACGTTATACTGCAGCTCCTGGGCTCCAGTTCTCGCGAGGTTATGGAAAACAATCCAGACGCCCTCTCTCTCGCTCTCGGCCCCCCCTCCTCCCCAGCCCTCCCTTCCCACGCCCCAGTGCGCTGTGGGATAGTGCCACTATAAAGTATATCCTCTCTCGGAGAAAGATAAGAAGCCCGAGACAGGAGGGGGATGAAGATGGCGGACGCCAAGCAGAAGAGGAATGAGCAGTTAAAGCGATGGCTGGGCTCGGAAACGGACCTGGAGCCTCCTATTCTGAAAAAGAAGAAGACGAAGGTGAAGTTCGATGATGGCGCCGTGTTTCTGGCCGCCTGCTCAAGCGGCGATACCGAGGAGGTGCTCCGAATGCTTGACCGGGGCGCTGACATC------------------------------------------------------------------------------------------------------------------------------------AGTGCAAGAGTACAAAAACAGTTTTGTTTTGCAGTGACTGGCTTTCTGTAAAGTCTGAGTCTCGTGGTGAGTACAGCATTTGTCAGCCTTCCCCCCCACCATTGTTCCTGCATGCCTGCAGTGAGAGTGAGGGTGGGGGGCGTGAGGAAGTCTTGACTTTTTTTTGAGGGGGGAGTTATTTTGATTGTCTTTACCTATCAGGTGTAAATTTCCAGGCACTCAGTTCATTTTGGGCCTGCTCCAGTTTGTCTTTAGTCTGTTCCAGTTCAGCCTTCATTTTGAGGAAAAACAAGTTGATGGCCGGATCCACCATGGATGACCGCAGTTGGGCCGCGCTCGGCTGCTGGACTTGCTTGAGGTACTGGATCTGGGTCTGCAGGATACAACAAACACGTGTGAGTGATGGGTTATGATGAAGAAGTGTTCTGTGATTGATTAAAGTACCAAAACTAATC---------------------------------------------------------------------------------------------------------------------GTTCAATTTATACAACATCGCTGCAAAGGTGAACAAGGTAGTGATTTCTTCAATCCATTTCTTTTACTGTATATGTACTTCACAAACCCCCTCCATCTTCCCTGGATCTCTCTCTT--------------TCTCTCTCTCTCTCCCTCTCTCCCTCTCTCCCCTTTCGTCTTTCGTCTCTGGGAGTATGGGTGCATGTCAAGTGATTGTTGAATTGAAATATTGATGTGGAGTATCAAAGCGTGGCGTAGCACTCCTGTGTTTCCAGAACTAACCACGAAGCGCTTTGATCAGATACTCCTGTGATCTGACTTCTGAAGTTGTTAAGAGTGCTGGAAAACAAAATGCAAACAAACTTCAAGTGCTCTTGGTATTGATAAAAGTTTTCTTTGACAAGTGGAGATGCGTGCTGTCTGCCTGTGTCTGCCCAAGACTGGAGATTTTGGGGTTTTCGTACATGCTAATGGACATGAGATGAGGGAATTATTATAGTTTTCTGCTTCTCTCACACCTCGCAACGTAAAC----------------------------------------------------------------------------------------------------------------------------------------------------------CCAAATTTTGAAAGTTTAACCTATGTAGATCAATGTGCTTTCTTAAAAGAGTTTAATAAATTAAAGTGCAGAGGGCTTTTTTTCCTCAGCGAGCAGAAAAAGCTGATGAGACAGGTTTAGTTTAATCTCAGGCAATAGAAGTCATTAACCATTCTCCCAGGAATTAAAATATAGCTTGCCCTTTTCTTCTCTCACTTATCATTAGCATCACTTTAATCTCCCCGCGTTTCACACTGCTATTTTAATCATTACTTACTGCCTTTTGACAACTGAAGAACATGGCTTCTCCCCGCTCAGGCAATATCCTGATTTTAGCTGACAAAATGTAGGACATCATTTAAAAATATCTAAATTTCCTCTTCCTTTTTTATTCTTCTAACTTCCACTCTTTAGACCCCTGAATGTCTGTCTATTTA------------------------------------------------------------------------------------------------------------------------------------------------------------------------------TCTGAGCTGAATACTTTTCCAAGATTAAAACACGTCTTCTGGTAGTTGTGTCTCCTTTAAAAGCTGCACAACTTGACTGCTTCCTCCCCACTGAAAATGTTCCGGCGGCTCATAGAAAATTGTGTTGAACCTCTTTGACTTTGCGAAATAATTGAGTTAAAACACTCGATAAAACATTAATTAGCTTAGCAGTCTGGAGCAGATAACATAGATAAAACCCTATGTAATTCATATTGATTAGAATATGCACATTGAGCGTAACCTCTTAAGACAAGTTTTCCTTATTAAATGGACACAAAGCCGAGGTCATTATTCGTACAAAGAAAGATCGCTTTAGATTTTATCTTTTCACATAAAAAGGTTTGATTGGATTTCTTTCTGAGGAAGCTGCACAATCTATTTTATTCAGGTTTGATTGTATTACCTCTTAATTAGTTTGTATATTGAGTAGAACAGGCCTTATTGATTTGAGGTGC------------------------------------------------------------------------------------------------------------------------------------------------------------------------------------------------------------------------------------------------------------GTTCTCAAACTTTTTAAATGTCCTGGAGGAGTTCTTGTTTGAGTCCCAAACCTACTGAGATCTCTAATGAAGGCTTTACCTTCCAGGCAAGCATATTTCTCCAAATGACAGTAATTTACATATGATGTATTTAGAGAAGAAGAGGGCAGGCTAATTCTATTTGGAGATTTTCCTTTGTTTTAGGAGTCATTAGCAGCTAGCTCAAATCTAATTTTTACAATTTCATCAGGCCATCTTGGAAAGCCTCTGTGAGCTCATCAGAGAGGAGCATTTATTGCTAAGTGTTCTCTATTGCATTAGCACACAATAAAGCGGCCAGGGACTGCTACAGACGTTTATGTGGAATCCAGTTAA---CACTCTGCCAATTCGTTTTTTATTGGGACACAATCAATTTTTATTCATTTTAAAGCCAGAATGCTTTCTTTCATTGTGTGCCTACCCCAGCTTATTATGCCCTAAACTAATTACTCAGTTGTTTTCACAAAATGCTAATGTTTATGTTAAAGATTTCCTCTTTGAAATGCAGGCCTGACGTGCTTATACATACT------------------------------------------------------------------------------------TCCTCCTCTCTCCCGGTTGCCATCTTTATCAGCCTTGACG----------CACTCTCTCTCTCTCTCTCTCTCTGTCTCTCTCTCATCTCTTTTGCTCTCTCCCTCTCTGTCTCTCAAGCAGCCGGTAACTGAATGCACAAATTACTCTCCCCTCCACCTTTAACTCCCACTAAATCTTTCCCCTTTTCCACTTTGCTGAGCCGGGATATTTTATTCCTCCATCAAATATGCATCCCATTAATTAAGTTAAATTACTCCTGACTGCCAAATATCCCCTGCCCCGATGGGTGTCAACACAGAAATGCATGACTGTGAACCTGCAATGACACGGCCCCAACACTTAAACATGAGTTACAGCCTTTTCCAGCTCCATCCATGGGCAGATTACCAGACACTTTGGGCTGCTGAAATTAAGCGCCGTTCGCTCCTTCCCCTCCACCCAGCTTTTTAATAAGTGCACAATGGATGACACTCGCACTTC---------------------------------------------------------------------------------------------------------------------------------------------------------------------------------------------------------------------------------------------------------------------------------------------------------------------------TTTCTTACTTCCCCAGGAAGCATGATTGGTGTGTGTCTGTGTATCATGATGAGATCACTTGGCGGGGCTGAGGATAAAATGTCGCTTAGGATAATGTGATTGCCCTTAAGGTACAAGGAGGTGAATTATATTCCCTGATTTATAATCTGAAAATTAAAGACTCACTCATTTTCTAATTTAATTCCACCTTCAATGGAACAATGTTCACTCTGAGCCAAATTGGCGAATAATGTTACTAATTCAGATGCAGATGTAATTTCTATTCGGGGGGCTGCGGCGCGTGGTGATGAACGAGTCCCGGATGGATCGTTGCCACTCCTATCTCCCCGTCTCGACAATTCCCCAGCAGTTGTGATAATAACCTGAGCAATAAAGGAGGGATAGGCAGTGCTACCCCGTTCCACTCCTCATACCCCAAGTCATCTGATAC------------------------------------------------------------------------------------------------------------------------------------------------------
Abudefduf_luridus_hoefleri_STRI_X_6512 AAACTATCAAAAAAAGCTTTTTGAACACTTCCACCAATCGAACACAAACACATCCCATTCACAGAAACTATTCCTCTACAGACTGGTGTCTGTGATTCACAGGTCAATTCCTCTAGCATCAAACACTGAGCAAACAAGGTGAAAGTGAATGAGCCTTTCGAAGCAATAACAAAGTGAGAGGGAATACATTTACATGAGAAAACAGAGGACCACATTATTCTAACAACTACCTTTGCCAGGCCAATCTATCTACCAAATTAGTTTATCGTGTAATACCCTTCCAGAAGCTCTTCTGGCAGAAACAAGATATTATTCTCTTGGAATGGCCCATAGAAAGAGGGAAAAGCCAGTCAGATTCATATTTCATCTCTGCCATGGAAACCTCATCAGTGTAATAACCCTCCATCTCATGGGTGTTATTCAACCATCTGCTACTATATTACTTATCTTTATTTTGCAACTAATTAACAGCATAATCTTCTAAATTCAGCAAGTTAATTATCATTATTGTGGTCTTTGCAGCATCAT----------------------------------------------------------------------------------------------------------------------------------------------------------ATTACCAGCTCCTTTCTGTGCCAAATCTTACCCCTCGCCACTATCATATCACTGTACACAGAGAAAAGGGCTCACTTTTTATTTACACTGTCTTTATTGCCAGAATATTGCTTTTAATTGCTGTCCTGGATTTCCTGCTGCGGTATAGGACGAGTCTGAGACGATTACTCAAAGTAATGGAGCATAATGATGTCTCGGAACGGCCCCTGAAGCTCAGGTCAGGGGTTGGACAATGTGAACATTCAGCTACTTAGCTTCCTTTGCAACTTTGTGACAAAATCTGTTTGCCCAACACCAATTAAGATGCCTCTCCATGCGCTCTGGTCAATGGGTTTGACGGAGGGGGTCGTCCAACGAGTTGACATGTCCCTGAGCACGAACAAGCTGGCCTGTGTCCTCGCCTCAATAATTGGTGTCCCTTGCAACGTGCCGCTTCCCAGGGCTGTCCTTTGTGTCCCCATGGCAGTCCTAAATGAGGGGAGTCAGGGCTTTAATGGGACTCCTGTTAGTTTTAAACAAACACAGGGCGACCCCCTACTGTTCAGCATGTTGCATAGAACAGCTGGGAGTCCACAGAGCTCTCACTTGGGAGCCTGTAACCCCCACAGGGGCCCAAGAGCCCGCTGCCTACTGACCATTGTGCCTCTGATCGAGAAAAAGGAAAAACCGAAAAATACGGCAAGTAAAAAAGATTGAATGATTCAATGGCTATCGCCTAATGACACCAGCCTCATAATATCTCCCCCCTAAATCCGCCGTTGAGTGTAGCATTGAAACATTTTGTTTCCCTTTTCTATTGGTCTTCTTGGTGTCGTTGTAGCGTTGTCATGGCAGCCCTGCCAATCACTGTCAAGCGTGCCAATCATTAGCCAGTACGTAGCGCGAGGCTTTCACCACTTGTGCAGCACGCACGGGGGGTTATCAGAGTCTCCGATCTCCACAGCAACCCTCCCACCGCACCGCGCGCATCAGGCACAAGCCAATGCTCGCCTATCTGCTGAATGGAATGAGCAATTAGAGGGTGGAATATTATTGCGATCTTAACGAGGCTCGTTAAAGCTAAAGAAGATATGTAGACTGGAGATGCTTAGCAGAGACGGGAAGGGAGGGAGGGAGGCAGAGGGAGCTTTAAATGGGTGACAAATGGACAACCAATGACTGCAACTCGGGAATACACGTTTTGAATAGAAGCGAGTCAATTTGCACATTATTTTCGCATAGTTTTTCCTGTAGTAGCTACTTTTTTATCTTTCCATCAGCCCATTCATTTTT--TCTCTCTCTCTCTCTTGTGCGAGGCGTTTCAGTGTTCTAGCTGCATGTGTTTTCTTTTTCTTTTTTT--CCTATCGGTATTAACAAGCATGGCCATCAACAGTCATACATGAAAATGGTTTCAAATAGCAAGGAAACTTAAATGGACAAACACAGTTTTAAAGCTTTAAAAAAGGGGGATA--TCTCTCTCTCTCATTAAATCATAAGTCACCAGTACATACGATCCTTTGGCCAACCTCTTCATTCACTAACACTGAAGGATGGAACGGATGGAGCCAAAAAGCGTGCAGTTGGGGGGAATTTATGAAAACCTCGTTCCCTACCCCCTAAATTTTTACACTTTCGATCCCATATACGTTGTAACCTTCCTTATAAGTTGCAAAATTCTGTGAATTCTGCGAGGAAGTTGGGTTAATATTCTGTGCATTCTTTGCCACCTTCATTCGTTTCGCCTCGGCTCGGGACTTGTAACAGAACTCAATCAAGGCCACCAGCATGGCCAAACCGAGTCCTCCGACCAGAATGTAGAAGACCCCAGCCACGTTGCTCAGGCTGAGGGCGCTCGTCTTCTCCTGCGAAATGCACACGAGACGGGGGTCAGCGGCGGGGCAAAGGCGAAAGGTCAAAAGATTGTAAATAAATAAACAAA-------------------------------------------------------------------------------------------------------------------------------------------------------------------------------------------------------GCTATTCGGCAGGGTACCAGATCCTTCCCACCGGCACATCTGCATGTGAAATCGCCATTTCACCCCTCCACACTCCCTAATTGTTGCTAAAATTATTTGTGAAATTGCCTTCCACCAGGAGTGTTTTCCACGGCAATTGTCACACAATTTTATATGCACGGTGGGCCCACAGAGTTGACACACGCACCTCTTCTTTTCTGCCATATGTGCTCTTTCTGTTCGGCTTTAATAGTAGCGCATTATTTTTTTCTCCACAATTACCTTTAAGCAATTACTCTCGTGCGTTCTGCGGGGCAAGTCAACCTGTTGTCATCAATAGCGGGTCGATCCAAATGTTGTAATTACCGCACAAAGCTATAGGAGCGCATTTAGATGCGCATGCTGCGCACATTTCCTTAATTGAAAGGTTAA----------------------------------------------------------------------------------------------------------------------------------------------CCCTCCGTCTGCCATCTGCTGCTGAAGAATCTGTTTCACTCGATGAGCCAAGCCCAGCCTTTATTGGTCCTAATGGCACTATCAGCTGAGCCGCCAAACCCAATTACCTTTTAAAAAGGGAGGCCACCCCGGCTAATCATGGCTGCCTAACCTGATTTGCCTGTGATGAAGAGACGGGATAAAGAGCAGTTAATGGAGGGAGAATGATCTCACAAATACAAAAAACTCAATTCATTTCTCCGGGAGAGCAATCTGTCCGATTCAGCGGTAATGGAGTGGAGATTCATTAGTCCTCAGGCCTTAGTAGTAGCACCGTCCCCTTATCAACTGAATGACAAAAGAACATTCAGTGTTCTCCGTTTATAGACTTCATTTTGTTGGGAAGGCACACAGAAAGGTGACAGATTGGTAGCTGAGGCTAGATATCAAGATTGAGTTTCTGCACCTTTTCAATCCAGCATCAAATCACAATGCATCAACAATTACAAGGACAGCAACAGCTACACTTGTCACTTCTTAACTGTTTTGCATTCGCAGCACCAACACTTAGACCAAAGGTTTTCACAGCTTTTGTTGGTTTTGTATTTTTTTCTCTCTCCTTTGGAAGCAGAAGTCCTTTGATTCTCAAGTCTCTCTGTAAAAACATTAAAAAAGATAATCCATTGGATCTAATTGACACAAAGCCCTCCTTCCCCCCTCCTCCCTTGCCTCTATCCTCCGCCTATGGCCCTCATTTCTTCTGAGAAAGGCCAAGTGTTTTTGTCCTGTAAATACCACGGAGCAGAGACAAAAAAGACGTCTTTAAAATGCAGTCTACAATCCATTACACATATTCCCCCTGCATATCCATTCAGTAATTATTCATTAGAAAACATTTAACGTCACAGTGAATTTCACACTAGGCAGTCGAAACACAATAGAGGAGATTTGGCCTATTTTGGGGTGAGGAGTTGGGGAGGGGTTAGCTGTACAGAGGAAGGGTGAAGGCGAAGGAGGGGGGAGGAGGGGAGCAGTATTTGTCTGATCTGAGAACCTCTGAAACGGGGCCGTCTTGAGACAACGGGGACAGACTAAATAGTGCAGTAACGGTCTGTGCCCCGCTGCTTGCTGTGACACTCATTTAGTGTGCTTTAGTGTGCCCCGAGGGCAA--TTTCTGCTTGCTACATCCCTCGTGTCCGTCCTTGCTCCGTCTCTGGTACAGAAACTCATGTTGATGCAGTCAAACGGCTTTGGGATTTTGTTTCAAGCGTTTGTCTCCCCTCCTCTTCATCACTTTCATCTCACCTTTTCCTTTAGTACCCAACCCCCAAGTACACTCCCCCTGCTTTGGTCTTGGCCTTCCACGCTTGGAGGAACAGCGTGAGGCGGCATGGCCTCCATGCGGCTGACTGATTATTGTAATTCATACACTTTAATTAGCTGCACAAACCATTAGCCACAATTAGACTATTACAGAACGTTTTGTGGCAGGAGCCAGCCCCAAGATTGGCTTTATCTGCTGGAGGGAGAGAGGGAAAACGAGGAAGAGAGAGAAAGAGACAGAGGAAGGGGCAGGAGGGCAAAATGTGTTTAGCTAAACATTAGTGTGTATGTGTATTTAAGCTACAGAAAGCTCATTCA--ATGTTGTAAAAGCCCAAAAGTATGTGTAAGATGCCAAGCGTGACAAAGGATAAGATGTCTGAATTACCAGCAGCACTGAACAACAACCAAGTAAGACTGAGCTCTCGTTCGTTGCATCCATGTTCAAGCTCAACGAGATCCTC---------------------------------GGGGGGGGGGTGGTAGAGGAAGAAAAAAAAAAGTGGCAGAATTTCCTTTCTGCCTCTGTGACAGCGCTATCTGACAGCGTTTTACATCTCCCCTGCTCTCCCCTCACTACACTCCACTGTCAGACAAAGAAATTAATACCCCCAGTGACTGTGTTTTAATTAAGCAATTTCATGCAAATTACACATTTTAGATTGTCAAATAATATACTGCGCAAAATTGTAGGCAGGCTGATCTGATATGCATGGAGTGTTATTCTTCCAGGCACTGTGCATACATGGAAAATGAACAAAAATGCTAATTTCTAATCTATTATGCAAACAGTGGAGATACTTACATAGATTTGCACGCCTTCCTCGGATAAATACGGCTCTTGAATTCTATGTATAGAATGACTGGGTTTCTTAAGCAGTCTTTGCCATTGTTATTTATCTTATTTTGTCTTTATTTCAATCATATCTCCTCTTGCTTTCCAAGCAATGTGTACTCTTTATTCCGACAAAGCTGCAGCCGGCGCGATAGGATAAATAAGCAGATGCGAAGTTTATCATTAAACACCGTTTCAAGATCTCATTGACAATTATTTCTTTAATATGGCCCATCATAATAGAAAAGGATCCTATCACTGACCATTCAGTATCTTTAGAATATCTTAAGAGATAGAGCTGACGTCAGTAGTCATGAGCTGTCACTGTGTGCTTCAAAGTTCGCCTCTTTTACTCAGTTTTATGCGCATATCTGAGCCCTCAAGCCCTCGATCAGCACATCACCTGAGAGAGATACAAGGAAGGAGAGAGAGAGAGTTAGTGAGAATATGGCCCTGGCTCCTGATCCATAACAGTCATTGCCTGTTACATACATTTCAGAATTCATTCAGGCTATGAAGATAATCGAGGTAGTCGACAGTTTCCCCTGCAGCCCAATGGATTTATGATAGCACTGTCAAGAAAATGAGGCAAAATGACACAGTAGCTGACTTTAGCTGCAAATAATGTGATAGGCCGTACAGTGGTGCAGCAGCAGCTGCTGTCATTGCAGGTAATAGCCTATAAAGAAGCCTGATAGCAATACCTGTCATTTCTTAATGGCTGACTTCACTGAAGAGCTTTTGTGGCCTTTAACATGAAGATAATAGAAGATACAACAAATTTTACAGCTTTTGCGTTGCATCCATAATTTATCTCCAGAGGCCCCCACGCAGCAGTAGCACAACAAGGACAACATGCTCCTAGAGGTGTACTAGGGGAGAAGCGGTATGATAACTCAGAACGTCCTGCTGTAATTATGGTATTCATGAAAAGATGAAATTGAGTGCAGACTAAATCTGTAGCTGCAGGCAAAATCAACAGCTTGGCATTACTCCGTGACCCCTGTCTATCTTGAGGATACGGCAAACATACCAAAACTTTGCTGTTTTTTTTCATCAGTCAAGAGTGAGGGAATGAAGTGCATCGATTGCTTGTGATTATTAACTAGACTGAGATAAGCCCTCTCCTTATTATGCAGATTACTGAGGCTCCCCGCTCCAGCATATTGTACAGATGCAAGGGAGCAGCTGCTCTTACAGATGGTGGGTACACGGATCTATCATTATGCCTCCATTGTCTCCACTTCAATTGTTTGGGGGACAACAGAACTGCATCAAAGAGGAATCCGACTGCAATGAATTAAGAAAGAGAAACGAAAACCATCAACTAAATTTATACACCGGAGGCCGTGGAATGGAGAGGAGCGTAAAGCTGGAGCTATTTCATATATACAACCATGGAGTCACCCAGTCATGTATACTGTAGCCAAATCTGTTGGATGCAGCACTGTGCACCAAACATATGTTGTTTTCTTTATTAACCAACAGAT--------------------------------------------------------------------------------TATAACTAGAACACACTCTAACTCCCAGATGTCCAGTAACCTTTCTGTGGGCTCAGTGATTAACACACCATGTCCATTAGACATCCAAACAAGGCCAGCTGTAAATTAACAGATCATGGTGCCTCCCCCCGCCTCGCCTCTCCACAGATGGTTGGTGGGGCTCCGCTGGGCAGGGAAACTGATTGGTCCAATTCTTCCTCACAGGGAGACATCCATGAGGATTTCTGCACTGTGTGCAGACGCAGTGGCCAGTTGCTCATGTGCGACACGTGTTCTCGTGTTTATCACCTGGACTGCCTGGATCCACCCCTGAAAACCATTCCTAAAGGCATGTGGATCTGTCCAAAATGTCAAGATCAGGTAACCGCAGCAGCCGAGACTGATCCTGAGTCAGGGGGAAGGGGGTACCGCAGTCCAGAGAGGAGCCTCTCAGGGCCTGTAGCTGTACTGTAGGACTGTTCAATCCTTTGTAAGCATATACATGATGCAGTATTGTTTTTTTGTGCTTCTGTCTCATTCATTGTGTCAGTAAAGA-------------------------------------------------------------------------------------------------------------------------------------------AAAACCAATAGATGCCCAGTGAATTACTTAGATAATTGTAATGTAATATGAACCCAGGAAACAAATAAATTCCATTTCCAATGAATCCACACAATTCAGTGAGCTACTCTCCTGGTCCATTTAACTACACACATGTGTACTATAATGAGCTGTAGACATTATGCCTAATTATGTATTAGACTGTGTTAGAGGGCCTAACAAAAGCTTTTGAAAGGGACAATTACGTTTGTTGCTTAGTTACATCGTTAAAAATATACCAAATCAGTGCAGATTATAGTGGGCGAGAATGCACATGTACACCACGAGCATTGTTGCCAAAATGCACAAAATTCAATTCATTAGGAAAAAAGAAAACACCT---------------------------------------------------------------------------------------------------------------------------------------------------------------------------------TTAGCCACATGCCTATGTGATCATGTGAAATCTCCTCAACACTGTGCCTCTTGCTGTAATGCTAATGGCTCTGAAAAGAGAGTTAATCACTGTTGCACAGTTAGCCACATGCTTGCCTCTTGCAGCATGGTCGGTGTGTTCCAGGGGTTAGCAAAACACTGGTGTAACACATGATCGCTCTTTATGAGGCTGGGGCCTGCAAGAGAGAGAGGGGGCCCACAGACGATGCTAAAAAGACGGTAATGACAGCCATTCACCGCAATCCAATTATGCAAAAGGGAGTCTAAACAATTCCATCATCCCCTAAATTAGATTGTCCTAACGAGATAAAGGCACCAATTAATCCTGAATTAATTTCTACAGCTCATTTTCCCCAGAAAACACTCTAATATGCAAATGCCAGTGAGAGGCAGAGAGGCATCCTTCTGCAGGGGTTTGCACCACCTCTGCATGTTGGCTTCTCTT----------------------------------------------------------------------------------------------------------------------------------------------------------------TTGGTCCCATGGATCTGTATTTTAGTTGATTCCAGGTGTCCCAAGTTTACAGGCATCTA-TTTTTTTTCCTCCAGAACAATAAACTCTGAGGGGCTCAAGGAAAGGGGTCCACGCATGGAAGAGGGGGGCCGAGAGAGAGAGGGGGGCTCCGTTTATTAGACAGCAAATAGCCGGCCAGTGGGTTTATGATGTGGAAGGTCATTGTTGGTTAATAAGTGGCCACATGAGTGCAGGCAGGTGCTGTGTTAACACCTCCTCTTAACTCGCCTTTCCAGCAGAGGCCATTCATCAGCCCAGTGTTAATGAAGGCCATATAATTAATAGGTGGATAGCAGAGAAAGCCCCCTGAGTTAATCAATGCAGGCCTGTTTGAAGAGCAGGGCTAAGATGAGACACCAGGGTTTCTAAAAGTGCAGGTTCTTGGCTGTGAGAGTGGAAGCTTTTTAAGAGACATGCAGGTCACTGAGACAAAGAACAAGAGCTCTGATGGCCTTCAGTTTCAAGGTTTGTTAAGACTTGTGACGTCACTGCAACTGCATGTTCATCCGAAATA------------------------------------------------------------------------------------------------------------------------TCCAACATATTAGCTCAGTTCAGGAAGCTTTGACAATAGTCAGGTCATCTCCACCATTCCCCTTCTAATAGGTCGTACCAATGCCACTATTTGTGCCTAATCATGTGACCACGTATGGCCCACAGCCACTAAAAGAGATCCTGTGTGGTTGGTGTCAGTCCAGTGATCTTCACCCATTTTCGTTCTTGGACTGTAAGAGCTCGATGCCACCTCTGTCACACATCTTGCCCTGAAGCAAACAGGGATTCACACTTCTTAGTAATATTGACGCCCAAGAAAATAAAAAAGATTAATTCATCCACGTGTTACACTACCATAATCTTTAGTTTGCATTATTAAATACTACTTATAACCTTTTGACTCAAGAAGGAATTATTAACTACTGAAAATGAATCATTTTATAATACAATGATGCTAGATAGAAATATCTA-TTTTACAGTCATTCTAATAGTATATCAATATCTGTGGTGTTGTGTAGCATGCAATAATCAAGATGCTGATTCACATTACAGTTGACTCAGGCAAAGAGGCAGTATTCATATTTACAATCACTCAGTCCCTGCAGTCTTATTGACCTTGGTTCCTTCTCATTTGCATCCACCATTTTTCATTCTTCGGAATATGGCGTTGGGGGACTTTTCCATCATTAAGTGAATTTACAGCGATTTCCTTATGTGTTTTCTCCAAGGGATTGGGTTATGAGATGCACATTAAATATCCATTAATACCTCATTATCCCACTGATAAGATTACCATGATAATGAGGCAGAAATTCTAATTGTTTCACTTCTTGTTGTGCCACTCATTTAATCATCCACCTGAAAGACAAGTACTGTGCGCCCCTACCTTGAAGACTGTAAACACGGACAGCGGGATAGAGCTCTCCCACTGCCAATGAGAGCCCTGCCCCCGCCAACAGCAGCACACACTGTTGCCTGGGTGCTGGCATGCGTGTGTACTCATGGCGTGTGTGGGCCATGAAGTGGAAGCATTACGTACCAGGGGGTGCATCTACCACAGGTTGACTTTTTGGTCATGAGCCTTGGACGCTCACTCCCACTCACACCTGCTAGCTCTTTTCCCCCTCCTCGGCATTCTTCCGCCTTGTTAAGCCACGGCTTCCCAAATGGATACCAGCGAGCGATCAAACTTCTCAGAAGAAGGCGCCGGAGCCTGGCAGGTGGAATACCTCTGTTTTACTGCAAATGTGACCATGCAAATCAGTCAGCTGGTGCAGAGCTCCAAGGAGTTCCTTGTGAAAATTGCATAGAAATTTCTGAATAACGGAAGGCATGACACCTCTTTGAAAAATGCAAAAGTGAACAGATGGATGTGTGCCACCAAACGCTCTCATTGCAGCAGGCTAATACTGCGCCTTTGACTGCGATCCGCGCTTGATGTTAGCAGTTCATCTTCCTCTATTGTGCTTTTCCTTTTGGAATGGGAGAAACATTTTCCCTGTGGATTGGAAGGTTTTCATGAGCAGGCAGATGGAGAAAATATTGTTGACATTAAACTGTTCCTCTTTAAGGGAATTGTTGTGACAAGGTGGAGCTCCCATCACTCGAAATAGCAGCTGTGTGCTGTTTACAAAGGGGCCCAAAGCAATGTTTGTTTCCATTGAAACGGTGGCAACTTTTTCTGTCTATGTAATGAAGAAGCTCCTGGCATTATATGTTTGCTCTCACATCTACTGTCATC--------------------------------------------------------------------------------------------------------------------------------------------------------------------------------------------------------------------------------------------------------------------------------------------------------------------------------------------------------------------------------CAAATTAGGGGAAGATTTGATTAACTGGAAAATGAGGGCTTTGCTTAGACTTTCACACGCTTAATTTATCCCTTGCAAAGCAGACGCAACATTGTGTCATGAAACTCAGAAGGCATATGAGAAGCCCATTCACCAGCTAGATGGCCC-------------------------------------------------------------------------------------------------------------------------------------------------------------------------------------------------------------------------------------------------------------------------------------------------------------------------------------------------------------------------------------------------------TGATCTGGCTCCTTCAGACAGCGCTGCATCCGACTTCCTGTTGTCGACTCGCAGTTGCCACAGAAAAATTGCTGCTGCAGCCTTAGACAACCTACAGCACTTTGTATGCCGAAAGAAAAGAGTTAATTAGAAATACAAATTCTCCCAGATTGTTATTAATGGGAACTGTAGAGTAAGCAACACATATTTTGTGCCCATAAGTAATTCTCAGGTATCTTTGATCTGTGGCCCACAGCGGATGCTGCTGCGTGCCGCTGTCTGGCTTCTGGGATTCTGCCAGCGCCAGACATCTGGCTACTTTGTTATCATTGGCTGATCTGCTCCCGGGAGGCCACTCTTGTGACACCAGGCAGAGAGTGTCCTGGCAAGGAAAATTATCAGCACATTTTGAGTGGATTAGAGTTCCAAAGTGGTCTTCAAATCTCTACAGGGGTCTAGTGAGCCATGCTCTACTGGGGGTTCCTCAGGGCTCTGTTTTGACACCACTGTTGATTTGAAAGGCAGCGAGGGTACGACATCAATATCTTGCCCAGCACAATAAATCAGATGCTTTCTCTCCCCTTCTCTCTTTCCCCTTTGCTTTTTCGAGTGGCTATAGGCCACTGCTCAACTGGAACATATTTAAATTTTCTTGTAACAAATTAATTCCAACATTTTCTCTTGATTGAATTAGGGCAAGTGCTGGTGCTGTCACAAGTGTTTGGGCTGCTCCTGGGGAGAGACAAATTGCCAGGCCTGGACACGGGTAACAAGCAGTGGTGTTGAGTCGCTGATAATCTCCCCACTAATTCTCCATTACAGCAAAATGAGGCCATAAATCTTCCTGACAGCTGATCGATGTAAACATTGTTTCCCCCATGATTACCAGCTCTCCCAGCGGAGCTACTGTCCGCTCACAATCCGCTGAAATTACTCCCGCAACAGCCCTCCCTCCCTTCCTCTCCTCCCTGGAACTGGTGTGTGTGAGCGTCGGACTGGCCTGGCAGG-----------------------------------------------------------------------------------------------------------------------GACAAAAAAATTAAAAA-TCAACAAATTCCCTGTTTGGTGCAAAAAAACCCT-AAAAAATCCAAACAACAGATGCAGCGGGAGCTCTTGTTCTAATATTAGGGCTTGTAGGGACGTATAGCAACATGTTTCCATTAAACGCGGCGGTTCTAAGAATAGGCCGCGGCACATAAAGAGAAAATTTACAAGGGTGTCAGTCAACAATTTAATAAATTGAAAATCCATTTATCTGAATACAGAGTTCTGCCCTTCACTCCACTGCCTTTCCCTAACAGATGGTGTTGTGGGTGCTTATGTCCAATTTGATTTGAACCAGACCCTCAGCCAATTTTTACACTGGCATGAAATCTCAGCGAGCCAGATCCACACACTGGCAGTCAG-----------------------------------------------------------------------------------------------------------------------------------------------------------------------------------------------------------------------------------------------------TGACCATATAGTCAAGGAAAGGCATTAGAAGGGTAGAAAACAAAGAAAGAAGGAGCAGAAGCAGAATGCCTGGAAGGAGGGCAGAGTGTTGGGAGGGCGGAGATAGAGAAATGGGGGACGGTGGTATTTAGTATGCACGGCCAAGCTGCCCCATCTGCTTAGCGCAGCAGTCCCTGTCGTATAACTGTCTACAGGCCGTGGGCCACATAAAGAATGTCTCAGATTTGATGTAATTCCGCAAAATTAATGACAGCTTTACTCGGTATGGGCCGTGAGGGAATGATTAGTGTTTGATCGTCCATCTGATCAGTTCCCTTGGCTGGCTGCAGAGAGATGCTCCACTATATACCGGTATGCTGCCTATGGCAAGCACACATGCACGCACAGATACACCTATCCCAGAATAATTCCTGGGCCCCAATGCTCTAGTTTATGTTTGGGTTCTGGTTTCTGTTTCCCTCAACAAAGACAACCAATATCTTGTTAAATTCTCTGTGCTGTGACACATCACATCGAAATGAACACCTACTGATGGAATGGATGCCGGTCCCACTAGTGATGTGATTGTGTACAGGGCATTTTTATATCAGGCTGTGCGGTATT-----------------------------------CCAGGATGAGAACATGGAAAGGAATTAGGTATGGCAGAGCCTTATCAGCTTCACATTCGGAACTGGTTGGCCGCTTGGTGCAAAGCAACCTGGACAGTCTTTCCCATCCTTGCTCATGTAGAGTGTCCGTGAATGTGGAATTCCTCCACTGCCATGTGTTGTTACTTAAGGGTGTGCTGCAGCCAAGTTACTGCGCACTTTTCCATCCACGCCCGTCCTCCTGTCTGTGCACTTCCTTCCCTCCCATTTACCCAGAGATCTTTGTGGTAGGTCCTGGAGTTCAGGCAATATTAGGTTGCACCTCTTAAAACATGTCAGGCTTTGTGGTGAAAATTAAAGAATGGAAAAATGATGAAATGTAACATTTTGCTTAAAGCTTTTTTCACTTTCGAGCTATTAGAAAAGGGGAGAAAAGATGAGAGTGATGGAAACACATTTGACAAGTTTTATCATGCTGGGTTTATTTTTTATATACAGCACCACGCTATTTGCTCTCCAACTGTTCGCTGCACAGTTAAGGCAAAGTGGTGTGCCTTGGGTGGCATCTTGGGATTTGAAATCACGACTAAAGTGAAGAAGACCTGAGGAATAAAATATGTTTACAGAACCATCTCGGAAACCAAGCCAGAGCTACTGTGACCCCTATTACAGGCCATTTTTGTTGTGGGGACAAAAATATTCAGTTTGTGGTGAACTTCACTTTTTTTAACCAGATAACGGACAAATTCAATGTGATTTATGAGCCTTATCGTATTAGAATGTTAATATTATTCCCATCATATTTTGCCCAACAGCTCTTGTGTGTTTTAAATGTATTTCAACATACTGTGCAGTTTCTGTTACTGATATTGCTTGCATGGGGAGTTTGCTTAGCTATCACAGGCTGGGAGAATGCTTCTTTTCCTCGATTTTCTCTACTTTTCTCTTTGCCTCCTGAAGGACTGAAGAAAGTACGTAATCCGGATCGAATGTACAGATCAGCAGTGTGTTATGCTGGCCATGGTCCACCTAAGAGTATCAGTGATGACACAGAGACGAACAGTAAGAGTCAGTTATTAATACTGCATTGCTGCTCCAAGAGGCCACTAGCTGGCCACTCTATTATTCATTCATCAATTCATTTATTTACTTCTTGATTTCATCCGTCCCCATGCCCCCCTCCTTCTTTTATTCTCCTCCAACACAACACCTCCTCCGGCTGCTCTGTTGATTGAAGTGTCTGCTTTACGGGATCACGCTGTCAATAGCTGAAGTGTTGTCGTTAACTAAG--------------------------------------------------------------------------------------------------------------------------------------------------------------------------------------------------------------------------------------------AGTAAACAAGTTTTTTGTTTTTTAGCAAAATGTAATATATCAGTACTGTCGCATTTCATAAAAATAGTTGTTCACGTCTTTGAAACTACAGTATCAATGATACAGTAAACCATATTTGTAGGAATACAGCTGTACAAGGTGAATAGTACACAATTAACACTACACAGTTATACTTGATCTCAATGGGGGATTCATGAACGTGCCATCCTTCACAGGTTCCAATAAGCAGTTTTTTTGTTCCTGTATACAAAATCGGTCACAGCAGGCAGGGGGACGGCCTGGATGGAGACAGAGGGCTGGGTGACAAATTCTTTCACCTTTTTCTGAACTTTGAACATTTGCACATACAGTAAACACATTTCTACAGCCTAATGGCATGTTGTCATGCTCCTCGCTAACACGTTAACCAGTTTATCACGTGAACCACAGTTCAGTCAGCTCAGAAAAATCCAGAGCACGTTTAACTTGTTCTGATTTAGCATATATTATAGCATATTTCTTGTAAAGTTGGTTAATAGCTGGTGAAGGCTGCAGGAAGATTTCTGGAATGAGTCCAGAAAGTAAAGGAGTTGGTGTCTTCCAATGTTCATGGGGCAATGGAGGTCTATCCAGTTCAGTAGCTGGTGCCGTCTCCTCCTTCATCTCCCGGTGCATCTCCTCCTAAGCCTCAGCTCAGCTAAAGAGAAGCAAAAGAAGAGTGGAAGAAGGGAAGCCCTTATGTTCATGTGTTTTGATTAGCAGGTAATGATCTTTGATCTAATGCGCTGACTGGGAAAGTGCGGCTCCCATTGAAATCCGGTGGATGCTTGGCCGACCTGGAGCCAGTGTCACTTCTCGTTAGGGCCTTCGGCTCCATGACCTCCCCGTTGCCAGTCCCAGCCCCCTTCCTCACAGCATGAGCACCCTGCGTAATGATATCAATAGCAGCAGGGGTGCAATGAATACAAATCCGCGTGCAGAATGTTTGGACAAGAATTCGCTCCCAGCCCTCCCTCCTCCAGTCGCCCTGCTCACCACCGTTCAACCTCTATCCCCCACACAAAGGGCTAGGTTAGGCCGTAATGTGGATGGTTGATTTTCTACAAAAATAGGTGGCTACTGCAAAGAACAAAGGCCCAGTTATTTCCTATTAAACACACACAGTAGTCGCACAGTTCCGGCGATCAGCAGGAACACAGCTGGAGCAGAAGCACATGCTCTATCATTTTTTGCTCACAAACGATGTAAAAATGGCCCATTATGGCGAGGAACAAAGAGGATGGGCCCCATGTTCGAGCCAACCCCTCACTGATGCCCTGGTGACTCGGCCAGCCACTCTCCCAAGGCCTACTCCTTGATTAAATGCATAATCCACTACTCCCCATCCCCAATGATTTAGTGTGCCTTTAAATCAGCTTGCGCACACATAAAAACCTCAAATAAAAATCACCAAGAAAAACCATTGCACTCTAACTGTTCTATTAAAATGATACCCAGCCCAGCCTTTCTTCTCTGCAATAGCGTTTATTCCACATGAATGCGTATCTTCATTTTTTTTCATAGGTATGCATATAAAATATTTAAAGTTTAAAATGTCACCGTTGAAACATCAAATGCAGGAGTCTCTCATTAATCAGCATGGATTGAGGTTCTCTTTTAAGGTTATAACCCTTTGAAAGAGCAAAAATTACATTTTTGACCTTGAAGATGAGACAAACTCATAAACGTAAAATAATTTGCAGTTTAAAGGGGAAAGAGATATCGGTTACCTCAGCCAGCAGTGCTCTGGGTTGTCAGGGGGAGACCAAACCCAGGGCCGGAGCTTTTAGCCTCTTTTATGTGTCCTTTCGCATTGGTGTCAGTCTGTCAATAATTCACAAGGCCAGCAGGGTGGCATTTGGGTGAAATAAAAGCCCTGAAATTCGAGATTAGAATGTGATGACGGGCTTTGTTCCATGCCGGTGTCAGAGTGCTCATACGCTCAAAGGAGGGGAAGATGAATGTTTTTTCCCCGCTTTCCTTTATCACTGAGGGCTGAATTGTGCATCTTTTGCGAGTGTGTTTGTGCGTGGCAGGCGAGAAAACCCAGACTGTCTGCTGAGCTGTATCTGCGTCTCCAGCAGGGCAGCTGATTTGGTTTGTGAAGTATGTTAATAATCAAATGATCAACAAATAACAGATGTATTAGTTCATGCAGCTTGAAATGTCAAGGAGGCTAAAAGCGGAAATCTAATACAGAAAGCCCAGTTGCATTGTATTATTTTCTGTGACAAACCCTCCGGTCCAAATTACGTAGAGCCTCCTAC------------------------------------------------------------------------------------------------------------------------------------------------------------------------------------------TTGCTGTCAGGAGTCACAGTGGAGAGGAGGGGGAAGAGAGGAGGGGAGGAGGAGGGGGAGGTGTGCAGGAGGAGGGGAGACAGGGAGGAAGATGTGCTGCAGAGAGAAGCCAATGGAGGCGATGGGGAGAGGCAGGCACGCTAGACTGTCAAATCTCAGCCGTTGAATATTTAATGGAGCCTGGAGTGTTTATTTAGTTAGCCTGTCGATTTTTACCGCTCTGTCAATAGCGGCTCCCATGTAGCCTGCTGATGATCTTTAGTGTCTCTTCCCCCAGGAGAGGCCAGGCACTAAATGCAATTATGGATTTTCCTGCACCGCAATGTGTTTGATATTTTTACTGATCTAATTTGCAATCTGGTAGTTTATTGTTTGGCATTTTAGTGGCGCTCAAGTGGCGAGGCAAATTTGATTTCCCCTCATAATTCTTTATAACTTCATTAATGCTGTTAGCACATTGGCACAGATCTTAAATAAGAATCATCCCATGGATGAATGCATTCCTCATTTTATTGTCTCCATGCCCCATTCTTTTTACTGATTCTGG-------------------------------------------------------------------------------------------------------------------------------------------------------------CAGC-TTTTTTTTTTTCTCAACAGAACAAACATGCATCAGCCAAACATACAAACATATGCACAGACGCACACGCGCAGGCACACACACGAACACACACAAAGGGTAATGGAGATGTAACTGGAAGAGTTCTCGCGGCATATGGATGCCATTTGCAAGCTGCACTGAGAATGTATAGGTCAGTCTTACCCTTTGGTATCTCTCTATCCATCTGTTTTCACATTACTTGCAAATTATAGTGTCCTCCAGACCCAAATGAACATAAATCAGGCCGGTGAAAGTGCAGAAGTTTTCCCATCTGTCATAAAACAATGATTTAAAGTACGGGTTGTCAAAATATGGCGCTGTGAATTCGCCCCGCTCCCCAGCAGTAGGAACACAAAGCACCATCTCATCGGAGTAATTTATGGCCTCTGAGGGAACAGAGGGTGATTAGGGCTTAGGCCACCAACAGCCAGAAAAACAGTAGAAGCTCCAATAAGGATGGCTGGAAAACCTAGACCAAATTTATCAAACAATTCAGTGAAATCTATTTCTGTTTGGAGAGCAGAGCGAGATATATAGCCTGTTTAGTATACTGGTACATCTCTGGAACATTTGGTCACACTGCATTTGTGAGTTTTGGAGATTCTACATTAAATAGTCGTAGCCCGGG-------------------GTCCACTTTGCTGGGCAGGAGCAAGCAGGGGCTTCGGGCACCCCCCTTGGACTCCACCGCCTGCAAAAGCACCTCTAATTGTTTCTCTTTGATCTTTTTCAGTATCGAGTGGGTCAACGCCTTCAATTCAGCCTCGGACCCTGCGTTGGACTTGGCCACCTTTGTCGCTTTGCCCATGCAGCAGCCCCCGGAGCCATGCGTCCCTCTATCCGCCTCCCCGTCGCCCTCCACGGGCGCACGGCTCCTCCAGAGTCGCCGGACGAGCCCCGATCGTTTGGTCCTAAACATGCGGGACGAAAAGAGGGTTTCCCGGCTAAAAAACGAGCATGGTGTCCGCAAATCATGAAGATTCCGGGATCCGAGTCCAGGCAATGACAAGCAGCCTGAGAAAATACGGTGGAAAAACTGGGAGCTGGATAAGCAGAGGAAATCTGTAGCATACGCCAGTCTCTGTTGCCTTCTCCTGCAGACTAGATGGCCGAAATGAGCAGTC------------------------------------------------------------------------------------------------------CACACACAGACCAGCCCCAAAGCAGCATGCCCTGATTAGCCTCATGACATGCAAAAATGAGCAGCAAAAA-AGCTCACAACAACAGATATCATTATGACTGATACCTCCAGTAGCTTTTACCCTCCCAACTCCTTCTCCTTTTTAAAACCGCCCAGCTGATTTCGTCTCCTCTCTACCCCCTTTGTAGATAATTGGAACAATCCCACTGATGCCCAACTCTGCAGGGCCCTCCAGCCAATCAGGGGGTGGCAACCCAGCACTGCAGGTACAGCCAATTACACCTCAGCTTCTGACCAACGCTCAAGGCCAGATCATCGCCACGGTGATCGGCAATCAGATCCTGCCTGTCATCAACACCCAGGGAATCACGCTGTCACCAATCAAGCCTGGACAGCAGGTAACACATACACTCAAAAACACACAAAGGAAGACAG---CTTGTAGTGCAGATTATTACGTTCTTAAACTCCAAAAATGATCAAGAGCTGTTTTAAAAACTGTCGAATGAGCAACACCTAGTGGAGTCAGACCAGAGCCTTGTTTATTCATGAAAGCAAGATTCCAGCACTGCTAGCCAGGTTTGTTTTATGCTAAACGCCTCGTATTTTTTCCCGCTTCAACGCTCATAACGCTCATTTGCATCGTT-------------AAATTAGGAACACTGACAGGTCTGGCGCATGATCCACAGCCTTGCATCCATCACAGAAAAAAGGGAGCGAGAAAGACAGAAAGAGAGAGCGAGAGACACTTTCTTCCTCATCTCTCTCTACTTCCACGTCCGCCCCCCACCCCCTCCTCGATCTCCCCTCTCCTGACGCGAGCGCCGGACTTGAGCAGCAGGTGCCATATTACTGTGTACAGAAAAGCAATTAGGCAGCATATTGGATGAATGAGGAGTGCATTAATATTAGCAAGTGCATTTGTCAGTGGCGTTTGATGCGAGTCCTTTTCTTTTCTTTCTGCAACATTAAGATTGTGGCGCTCATAAATTCACTGCTTAAACCACCATCTGCTGCGCTGTCAGCCCACACCGAGGAGAGCGGAGAGGAGAGGGGAGCCATTTATTCCCTTCTGTCTCTCTCACTGGGGAAAGAGAGTGAAAGACAGATAGATAAGAAGAAAATGCATTCATTCCCTCCCTTTCTTTGCCTTTCTTTCTTTCGTTCTTTCTTCTTTTTTTTTTTCACCACCGTCGACAATGCTGGAAATATAGATGCACAGATTTCATTTCACCATTGCTATGCGTGCCAGACTTTTATCCAAAGTAGCATCTGAATGTAAAAAGGTTTGTAGTAAATCCTTTTTTTTTTTCACAACAATTGCCACCAAACTAAACTATCTGTTCTACTTATTTCTAAAAAAGCATTGACCGTCAGGGCATAGCCAATATGGAGGTTAATCCATTCTAGTGTCTATACTATGGGGATGCTTATGGAAGCATATTTGCTTAGGGCAGCCATGCAAATTATTACTTACTGCCCTGTAAGCTGATAACACAAATTAGATACCCATTAAAGTTGAACAATGTATATAGAATGAGAAAAGATTGCAAGTGATACCTGAAGGGATGCTTAAGTCATATGGCACTAAAATATGCCTCATGCTTGCA--------------------------------------------------------------------------------------------------------------------------------------------------------------------------------------------------------------------------TTTTTTTTCATACAGCGTTCCCTGATACTGATAGCCGCAGAAAAATTGGATGGAAGTACATGTTTTTGCGATTCATCTGTACAGTAATGCCTTGATATAAGCACAATGCACTGTACATGACATCTTGTGAAACACTTTAATAAGAACAAGCGTTCAGAAAAAGACAAAGAGACATCCTACTCAGTCCTGGCTGCCTCCATCTCTGCCTGTTTATGATGAAGGGCTCTTTTTGGTGTGAGAGTGAAAGAGACAGGCTGGGCTGGCTGTCATGTCATAAAGGATGCAGTCAGAGAGAGCAGACATGATTTCATGGCTAATGATTCCTGCACTAATATCAGTGTGGGCTGCAGAGGGGATAACCAAGTTGAGCTGTCTTAGCTCAAATGATTCAATTAGGCCAGCTGTCCCTATTTGTCATGGCTCAACTGGCTTCTAGATTACCTTTCCAGAGTGCATACGTGCCTCTGCATTGAACTTACCAGCTCAACAGTTTCACGGGAAAAAAAAAAAAGA------------------------------------------------------------AGTGTTTAAATTTTTTGGCTCGCTGTCAGACGTTGTCCTTAACCACTGACGTGAGTCTTGAAATTCTATTGCAGACGTCGACTGCATATTTGCATTTTAGAAGTTCGTCTGTGTGCGGTAGAAAATCTAGAACAATTGTTGGCCTGTCACTTCAGCTTTATCTTAAAAAACTTACAAAGGTTTTCCTCCTTGCCATACACGGCTGCTTGGGTAATGCTGCCTCCTGTGTCTGCAGACGTATTTTTCTAAAGGTGTGTGTGGCACATCTGTGCAGCTATTGTTTATTCATGGAGTAAACCCTTTGAAATGTGTTAAGATACTTCCCACTCATTATAAAAATCCTGCCACCCATGGATTAGGACTTTGATGTCACCAATCCTGCTTCAAAGGCTTCTTTCACTGCTATTAATCACAGTTTAGCCTCTGAAGATATAGCCAGAGAAAACATTTGGACATCTTGTGCAGAAACTTTGAAA------------------------------------------------------------------------------------------------------------------------------------------------------------------------------------------------------------------------------------------------------------------------------------------------------------------------------------------------------------------------------------------------------------------------------------------------------------------------------------------------------------------------TCATTATCTCTCCAGTGGCACTTTGTTTTACAGACAGTGGGAAAAGGGACAGTGCAGATTAGAGGCCCAGGCACAGTTTATCAAACAAAATCTAATATCATCCATAAGAGAGGAATCTGGAAATCAATACTTCATTACTAAATTGTTAGTGGGGATGAAGAGTAATTGTGTGAGTTCAGAGATGTGTCTCGGCGGCCGGGGCATAGGAAGTTCAATGTCACCCGGGAAGTGATAAGTAAAGGCACTGATGGGAAGAAACATTTCTGTAATGGGGGGTGCTGTAGCAGGGCAGTGGCCTGAGCACAGAACAGACAATAGACACTGGTTTGCCATTGATTGGCTCAGCTATAAAGATGGAATGGTTTAAAGAGCCAGAGAGGGAAAGAGGGGGAGACAGAATGAGAGACGAAAAAAAAGGCTTAGAGCGAGCACCACCTTCTGAAA-AAAAAAATAATTCACTAAAACACGTCGGCCACCACGTTCCTCTCTCTCTCCTCTTCTGTACCCGTCTCCTTCCTCGACCCAGGACCCCTGCAACGCTCTGCTCTCCTCTCACCATCTCATATCTCGCACACAAACACATACACACAAGAAACACACGCGGAAACACACATTTCCACTGCCACCCGCGTGCATTTATTTATTCGTTATATTTCCTAATTCAGTTTGACGAATGAGTGACAGCTTGACACTTCATTCGGCAAGATTAATAGAACGACACAATATTTACGTGGCAGAGACAGCCAATTATCCCACCATCTATCATCCAGATTATCTTTCTGATTGAAAACTACTCGTCCATGTAATCGGAATTATTTGGAATTAGAAGGGAATTTATGGCTTCTTGTGTCACTTTTCCTGGACGGTGGTAAATTAGAAATATTAGATACATAAAGAGAGTATAGGAAATGGGATAAATAGAGGCCTGGAATTAATGCCACACATTTCCTTTTTTATCTGTTTGCCAGTCTCTGTGCCTCTGAATGAACCCCATTTTCTGTCACCATTTTATAGGTTATCATCACATATTATTAACACATACTGTCGGCTGTACATTGTGGTGATGACGCTGTGTAATTCACACTTATATAAAAGGAGTTGTCACACTCTTTTGCCATGAACTCCAGCATTTTTGCTGAGAGAATGTAATGACGGTGTGAAATGAATGGAAAACGAGACAGTCTGATGATCATGCGCAGACTCATATTTTTAGAATATCCAGTCAGGGCGCAGCCTGTTAGGTGTCAAATAAAAGCACCTGTCTCCATGACAAAGTGCAGCCCATTCGCCTCAGCCCCAGCCACCATCTACTAGACCCTATCTAGCGCGTGTGTGTTTTTCTCCCACCAAACCTACTTTATACGCTGGACTTTGGAGGCCGTCTGTCCCTTTTATTTGCAGTTAATTTTTGCCGCCTTCACCGGGGCTCTTCACCATGAATCTTCATTTCGCTGCTGACACCGTTGAATGTGAATTCCTCATTTCCTGTCCTTTTATTTATATCTGTTGCCTGGTGATTTGATCATGCTGGGAATACAAGATTAGCAATTGCCTCGTCCTTGGTTTTGCCTCAAGGACATCTGCTACTGAAATGTTATTGTTTGTGCTTCTTAACCCTTTGCGTCCTAGCTTCTTTTTCACCTTACATTTTGCACTGTAGAGGCAACTCTCTCTCTCTCTGTGTCTCCTAAATGCATTTGTCCTTCACAGTTGTACCTGGGAACAGAGGCGACCTAACAAAATGACAATTCCTCCATTAAAAATCCTCCCATTTAGTGTGCCA------------------------------------------TCTTTTTGCCCTTCTTGCCGGCCTCCTCGGCCGTGCCGCTGCCTCCACCAGTGCTGCCATTGTCGTTGTCCTCGTCCTCGCTGTGCTCGCTCTCTGCATAGTTCTTGGCTCCGCCCTCCAGCGTGCAGCTGCGTCGGGGCCTGGAGCTCTCACTTTCACGATCTCCCCGGTCCCCGTCCTGCCGACGGGACTTACCGGCCTCTCTTTTGTCCCGGTCCCTGTCTCTGTCCCTGTCCCGCTCTTTCTCCCGTTCCTTCTCTTTGTCGGCCGTCATGATCCGCCACGTGCCTTCCTCAGTCCTCTCACGGCTGGGCCTCCGTGAAAGGTAGACTGTGAGCCTGGGCTTCAGTCTTCTGAATTTACCAGTCAAATCCAGGGAAAATTTGGCCACACCAACAACCCCAGTGTTTCAGAAAAGCTGTGGAAGAGGAAAAAGAAGGACAATTAACATAAGCGTATGTCAAACC--------------------------------------------------------------------------------------AAAGCAAAGAAAGTCACAGTGGCGCGTTTCTTATCCAACGACCAGTCGCTGTTTGTCCGAGTCAAAATGTCCAAAGTGCTTTAACAAAGTGAAGACAGACCACAGCAAAAAGTTTACCATTCTATTTTTAACTCCCATATAGCAATTTCCTGGTTTTGTGGCGGCAGTGATCTGTCATGTGGCTGGGAGGTTGTGCTGTTTGCACTGATATCAATTAAAAGTGGATTAACGGGTACATAATGACCTTTAGCAGTAAATTGTGTGAAATGTTGCAAGGCAGGATACAGTATATTCCCCAGATGTCACACCAGGCCCCTGACGTATGATGGAGCAGATGTCTTAGCCAGTCCAAATGGCCCTCTAAGACACAAACACACACACAGACACGCGCGCACACACACACACTCAT-------------------------------------------------------------------------------------------------------------------------------------------------------------------------------------------------------------------------------------TGACATATTTAATCATCAAATGTGCATCTTGCAAGAGATTGCAGTATCTTCTTTCACTTACAACTTTGATCGTCAGAAATGGCACAGTTCAAATATAGGTCAGTACAGGGCAATTAGCCTCAAAAAGGACACAAAGAGTAAAAACAATCATGAAATGCTTGGTTTCATAATAAAGTTTATTCTATATTACAAATAGTATTTTGTTCTTGACTGCAAAATAGGAATGCATTATATTTACATACACAGGTATACAATTAATTATAACAAAGTTAGAGAAGCTCGCCTTATATCCCCCAGGTTTCGTTTTTATCTCTCGATAAGATACTCTTTATCTTTCAAATATGATCTAGTAAAAGTCTTTTCTAGCATGTTTGTGTAACACCTGCTATAACACTGAGCTAGGAGGACATTTTTAGTTCCTACAAAACGTTTGAAGGTGGAAACTTTATCCGTGCTCTTTATCCGTGCAACACAAGTTGTCGACTAGCAGACAACCTTTGTTGCAGGGGAAGGGACGGGGCAGGAAGAAATGAAAGACAGGATGTAGCACTGGGGGGGCAGATTCACAATGACAGTTGAGGACTCTTAGCTTGTGTTGTTTATTAACACAGGGGAAAGGGGGTAACTTTGAGCACAATAGGAGAAACATGCAGCCTCGGATGTCACATAATGTATGAGAATACTCCATGTTTTTCAAACAGTGACCCCTAAGATGTATGTCCTGGAATCTACGGGCAGCTTTTAAGATCAGAAAATATAAAAAAGGACATGGCAACTCCTAGAGAAGTCCGTCGTCACTTCAAATTCTGCTCTCTGTCCGCTTTAATAACCCAGACTATGAGATAAAGCATATTTTTTTTAAAGTGCCACTTTATTACAAAAGTATAAACTTGACTGACATTTCATGAATAGTAATCTTGATATAAAACATTACAATCTTTTGCACTTAGCACTTAATTACACGCTTTTGAGTACAAGACCCTGTAGTCTGAATAGCAAACACACAACATTAGCTGCCACATTTAACTTAGCAGGGCTTTCCAAGAACACACCGTAGCTTCATGGCTTCAAAAAACAAGAAACAGAATACACTGAAATTTTTACATTGCAGCTTGTTTGCAGTTTTGTGTCACAAGATAAGTCATTCCAAAACACAATTGAACATAATAGAAAAAGATAGATTTTCTTGACACTGATGATATATTTATTATTTCTTTCTCTTTTGTCATGTACATACACGTTGCATCAACATACAGTATAAT---------TTGTGGATGCCCAGAGGAAGGCGCTGGACAGACAGATGAGCAGATAGGTTTCCTCTGTCCTCTTCTCTCAGGCTGCCTCCTCTCTCGGCGTGCTGTGGAGAGTGACTGCTCACAGCCCGCCTGGCATATCTAATTAGAGCCAGGCTGTTGCCACTATCGGGCAGAGGATCTACCTCTCCAATCTCTCCTGACTCAATCTTCCCCATCTCTGATTTTCTTTTATATTTATGCTGGAATATTTAATTGTAGACAAAAGGTTACTCTGGGCTCTATTCATCGCACACAGGCAGAATAATCTCCTTTAAAAGGCTTGACATTTCAGGCTTTTCAAAAGGGGCTGAAAAAATTATATCCCCGCTTTTGTTAATCAATGAAGTAGAACTCCCCCGAACAAAAGAATTAAATTGCTTGGTTGGGTTAATAAAACACACAGAAATAGCAGCTTCCTGTGGGCTTTTGTGCCTGCCACTGGCTCCCCCCATATGCAACCAGCACTGTAATTCCATATGATTTGGGGGGCAAAACTCTCATTTCTCCACACAGTTGGCTTTTTAAATCCTATTGAATG----ATAGTCCTCAGCCAAGGCATTTTGCTACTCAGCAAAAGCTAATGTTGAGGAGTGGAACAGCGTTCACAATTACCATAATAAAGGTGAGCAGGGGGAGAATAAATTGTGGAAAGAGAAACTTCTGTGTGCATGACGAAAAATGTCCCCTATATGAATACAATGCGTACTTAGTCCTGAAATCACAGAACAAATGCATCAAATAAATACTTTATTCACGTGGAGCTAATTTCACCCCTCCATTTTGATCACGTCATTCCCTCTGGAAAATTGCAATTAAGTTTGGAGAGATAAAACATGCCAACTACTCTGCATTTCAAGGCTTGATTGGCCTATCAGCTAGTCAGTTTAC------------------------------------------------------------------------------------------------------------------------------------------------------------------------------------------------------------TTTCTTGATTACAAGACGAAGGAGGGGGAAAAAAATAAAACCTTGAATGAAAGCCTGCACTGAAAGTTTTCAGTTTGCTGATATAACAGTCAAGTGTGTCTATAAGTCTACTTAAAACGCTTAGGTATCAGTGGAGACAGCTGCGACACCCTCGTCTTATGATTCTGTCGAGACAGTACACTATCAAACCTTTCATACCGTTCCCAAGCTACATTTCCGGTGACAAAAGCTTTGCGAAAGCCTCCTGAAGGATTCATCTATATCCTAATATTTCCAATCCAATTTAACTGGAGCAGCCGGAGTGGTCTGAGCACTAGTTTACCAATCTTTGCTTTCCAAGACTCTGTGTGCTGAAGGCTTGAGGGGTTCAATCAATGGCGCTTTGATCTCGGCTGGAACCATAATTATTTAACATTGTTACAAGGATTTCTCTAATCCATCCTACCATTAAATCCCTTTTACACCCTCATCTTCTGCAGCCTAATCTGCATCTGGGTGCTCCGTTTGTGTCTCTCCCTCATTTCGGCTCGCCCCTCCTTCCTTGACGACACCCTGACTTTATAATGGACTTGGGTGCCGAGTTAGAAAATGCCTTGTTTACTGAGAGCAACCTGACTGAACTGTGCTCAAATGGACTGTTGCTGAGCAAGAATTTCTGAGTTTTTCTCTGCATTTGTACTGAAGTTTGAGGTAATGCACAGTAGGGGCCAAATGGTGACAGTTTTGTCTGTAAACATGTAGGAGCAACAGAGTCGGGGCCCCTGATGGATACAGAACTACTTGGGGGTGGGGGGATGTTGCTTATTTAGTCTGGGATGATGTGCACTGTCTCTGGCTCCAGAGGCTGCCCCTCTTCCTGTTTACCTGGGAGTCCTTTGGGGTGAGGTTGAGCTGAAAAGCCCAGTCGGAGCCAGTCAAAGGGAGCGTGGCGCAGTCTTGACCCTGGCGCTCCACTCATTGTGTAGTGCAGCGGTGTAATGAGGCCCTGTGTGGATATTGATATGACAGAACAAAAGGCCAAGGTGCAGTAAGGACAGCAATCCACACGTTTCACACCATTTGTTTTTCACACCGTATCCATCACATTAATGGGTCACCTTTCTGTGACAGCTCATGATTACCTGCTTACCCATGGAGAGAAAAGGGGGTGAGAAAGAGAGGGAGAGAGAAAGCCTGGTAGGTGC--AGACAGAGAGATAGGCAGGAAGATAGGGAGCGAGGGTGCTCCGGTAGTGAGGGCGAAGGGTGAGTTGGGGTTGGAAGGGGGCTCAGGGAGCGGGGGGATGGGAACCTTGTGCCATTTTTTTATTCTTTCATGAAGATTGGCTCC----------------------------------------------------------------------------------TTTTTTTTTTTTTTTTTAAAGACAAGAGAGAAAACAACAGTAACAACTTTGTCCTCCTCTTCTTTCTTTTTCTCTCTCCCTCTCTCTCTTTCTTTCTTTGTCTGTGTTTGCAGGGCCTGTTCATCTTTCTGATATATGGGGTGTACAACACAGAGGTAAGTCTGCATTGTGTCTCAAGGCTGTCGGAGTGAATGAGAGAAATGACAAGTTTCTGATGGGCTCCTTGCTTAAAAGCTGTGTGGGTGGGGTGTGACAGTACGAGTGTGTATGTGTGTGAATGTGTGTCTGTGGAGGGGGTGAGGGATGGGAAGGAGGGGAGGGGACATCGTTTCCACGCGAGCATCCCACTGCCCTTCATGCTTGGACTAACTTATATGCATCCGAGTCCGACCATTTAACACTGACACGCTGCGGTTCTCAACCACTCATTCCTCACCCACATTGGCTAATATTTCACTGCCTCTTTAAGTTTTTAAACTCACGGCCCTCCATTTAGCATCCTGACAAAGCTGCTGGCCAGGGCTTTGCAGGCCCTAGGCAGTAACCACAGCAGGACAAAAAAAGAAAAACAATATGCAACCAACAATATGCAATGAAGGAGTAAGGGAA--------------------TTTATTAATGTCAGAGACACTCCGCCATTAATCATATTATAACGCCCCTGAGTGCGCGTGTGCTTGCACTAATGTGTGTATAGCCTGTGTGTGTGTGTGGATGTGTGTCTCTTCGCGAGTGTGTTTGAGCATATGCCTGTGTGTTTGTATGGGCCCTTGCATATGTGCACGCGTATGTGCGTACATGTGTGTGAGAGACAAGTGTGCGGCTCTCCACCAGCAATAATATCGCATACATTTTAAAGGACCGTCATTATCGCCGTGGGTTACCCTGCAGCCCCCCATCACAAACCCCACAAACCATTTTCATTCCAAACTCATTAATATGCAAACTTATTCAAATGAGATTGTAATTAAGCATCTACTGAGTGGGAACCCTTTTCATGATAATTTATGATAAACTCCTCGCCACCTTTGATTGAGATTGATTTTTGGCGCAGGCAAGCCGACCTGAATACAAAGCTACACCTGAGAGACCTGGAGGGAGAATAACACTTTTAAAACAGCAAACTTATTTCATGGCTGATTGTGCCACAATCATCTTGGAGGAGTAACAAAGATCTATTTGAATAATGCATTCCCACTGTGCTGGTGATGTGCTCAGCCTAAAAGAAAAAAGAAAAAAAAAACTGGGCATATCTGTTCTTGGCATCAAGGTGACAAAGTGATGTGTGTGAATGTGTGTATTTATTTGTACTCTTCTCTTGCTTCGCTCTCTCTCCGTTTCCTCACCCCCTCTCCGCCTCTACATCCCCCCT-CTCCATCTCTTCTGTCTCCCTCTCTGTCTTTTCTGTCTCCCTCTCTGTCTCTTCTGCCTCCCTCTCTGAGTAAGTGAGTTTCATCTGGGGTGCTTGCCGGGCAAAATCACCTCAGGGCGAACACTTTATTATCTGTAGTCAAAGCGTCACCACAAATACCATTCTACACACACAAGTGTCACTTTCCATTTGTCTGCACTCTGGCTGCATTAGCAGAGCCGAGGCAGCCCAGAGCCTCATCTCAAACGCACCCGGCAGAAGAAAACCAACAGCGTGGGAAAGCACTCGTCCTGCATTCCTGCCCCATTAACACCACTGGCAGCACCAGAGAAGACCTACTGCCTCTCAAGGGAATTAAAACATTATTATCAGCACTGGGCTTTGTGCAGAAATCTTATGAAATGGCAAAAAAGAGCAGAGTTTATGCAGACATCTTATTATGTTACGATTAGGGCAAGAAATCCTAGCGTGCACCAAAGAGGAATCAGACTCCATGGGAAGAAAAATGAAATATTATTAAGTATGATTATTCTAAGCAAGGCTCTGAGAAAACGTCTGTGTTATAATCCAGGGATTTGAATAATCAGGTTGAAGATAATGGGCTGGGCTGGCCTGGGCGTAAATAGAGAGCATCCACTCATCCTCCCAGTGCTGAACTTAATGAACTTTTAATTGATGCGGTTTTGCAAGTCCTTTTGTCATGCAACAGAAACAAGCCTCTCTGCTGATGGGCCTGTTTTCCCGACTGGCTTCAGATTGGTTTACAGCAGGCCCTAAGTACCATGTAGTTAGTTTCATGTGTCATATAAAATCTGCCCAGGCACAACGACGCCTGCAACTAAAACCTTAAGTGCATCCACAGGAATCACTCACCGGCTTTGCACTTCCGTCTTAAGGAAGGAGGAGAAATTCAATCACTGCCGGCTTGACACACCGAAGATGAGGCACGTGTTCCTGCTTTTAGTTGTTTCGAAGAACACTCTGGCAAGGCAAGCTGGGATTTCTGTATG---------------------------------------------------------------------------------------------------------------------------------------------GTAACACACACACAGAGACACACACAAACACACACAGACACACACACACAGGTGGAGCCTCAGGGACCCGGACGACAGAACGGACGTCTCGACAAGAGTGTTTTCCCGCACCCTCGGGACACCAAAAGTCTGGTGGTGGTGGGGGTGTGGAGGGCTGTTTTATTTTTATTTTGAGTGTTTAATGTATTAAAAGGGGCCGGGGTAATGAATTATAATCTTTAATGCAGAAACCGATCGATACCACCCAGAGAATAAATCAGCTTTTACTGAGAGCGTCAAAGCCCCTTAATACACTAGGGGAGAGAAAGGGAGTGCATGGGGAGGAGGAGGAGGGAGGGAGGAAGGAAGGGAGGAGGGGAGCAGCAGGGACAAACTGTGAGCAGGAAGGATCCCGAATGAAGC--------AGAGAGAGAGAGGTGAGGATGATGAAATAAAGGAGAAGGGGAAGTAAGAGGT-AAAAAAGAAGGGATGGAGGGATGGATGCAGTCAGACGGGGGGAAGTTATAGATGAACAGACTCACCTTTGGGGTAACCTCATTGAGACTGTATACAATATGGCTGATTTAGTGAAGTTTGGGCAGTTAGTCACTTGACATGAATAGCCCTAAGAGGTTAATTTACCTGTCACATTTTACGTGTAAAGTCAATCACATTTGTTCCTACTGCACATACTGCCTGTACTGTAGTAGAAAGCTATTTAGCAGGGGATGTTGCGCTGTATGAGGGTGATAGGAGTAATCAAGGAGAGGAGGGGGCTTCTCCATAGGAAGTTCCTGCAAACAGAGTGCACCCACTTTTTAAACCCCATTTGTCTTGTTAATGCTCCCCTCTGATTACCTGATTGCACTGGATGACTGTGGAGAAATCTGATTGCGTAAAATTATATAGAGCAAACTTTTGATTGGGGAGGGATCTGGCGAGCTTGCTGCCACCATTGACAGGCTTTGTGAAATTTGGCCTCGCTGATTTGAAATCA----------------------------------------------------------------------------------------------------------------------------------------------------------------------------------------------------------------TTTTTCATCACGTTAGATACAGTTGCAACTTTGGGAGTTGACACAGTGGGCACCAAAGTTTACTTTTAA----AAATAAATAAATAAATAAAGACAGAAAGAGGAGAACGAGAAGGAACGGAGAGGAGTAGAGTCTGGGATACAAGCACAAGCGCCATGGCAACACATAGAAAGAGGAAGAAAAGAGTTACCCATAAGTAGCCGCCGTTTCACCCGCTTGTCCACATCAGCTACTGACGTGGCATTGAACTCAGAGCTCTCAATTGCAGCCTCATCTTTCTCTAAAACACAAGTGACAAGGGGACAAACAGTGAGCAGCAGGTTAATGAGAAGCCCAAATGACCAGACCTTCAGCCCCTCTTGGCGTTTGAGCAAAAAACCAAAGCCAAGAAGCAAGAAGCGATGAAGAAGTGCCAAAATCCCTGTTAGAGTGTTAATCCCCAAACAAATGATAAATCCCCCAAAGCAAATCAAAAGAACAAAACAAAATAAAATAAATGAAATGATCAGTATCAGTGTTTAGCTTACAAAATGAAGCGGTAGGTAGGTAGGTAGGCAAATAGGTAGGGAAGGGGAGAAGAGAAGGGTTAAGGCTTACATATGAAGAGTTTTTAAAACGAGACAGGTCAAACTTAGGAGAACATCTGCACAGCTTGCCAATTTTGAGGCTAATAACCAGATAAAACTGGACTTATGGGATGTGGTGGAGTCCAGTCGGAGTGGCGAAAGTATACTGCATTTCATACAAATTGTTTGGATACACGAAGTCAAGGCTTACCCAAGTCTGGCTTTAGCTCAGTAGGCAAGCTTAATTTCCGTGACATCTTTGCTGGAAAAAAGAGAACATCCCTCTTTACAAACACACGTCTAAGCTAACACACGATGCCATGCAAAGCTAGATCACTAGCATTGGACTGGGATTGTGCACAAAGCCAAAGTACACAAAACAACAAAAAGGCTGTGGAACAAGTGGCAGGGGATTGTTTTATTGGCTATAGGAGCCAAAATGTGTTACACAGAAGAAGACGCGACATAAGGAGTCAGAGGCAACTCTGTATATCACAGAGGCATGCTGTGAAGGACAAAACAAAAGAGGTGACCTCTAGTTGCACAAGCCCTGAAAGAGAGGTCTGGTAAGACATATCAAAACTGCCATTCAGGTCCTTCATGCCAAAGGAGCATGCATCAAG-TTTTCATTGTAAAAATCCATCTGTTTATCTATGCACACCTCTATGCATGTGTCTACGTGGTTGTGTGTCTGTCTGGTTGAGGTGTGAAGCTGCATCACCAGCACCAAAGTGAACTGCAGATAACCTCATGACGTGGCACAGACATAGTATTCATGCCTATATAAAATTCACGGCGGCCGCATGTATCTGGTGGTGGTCTGAGCCGCTGATAAGGCTTTGCACACTATCTGCCTTCAGTCTAGATGAAGGATGAGCTTCTCAGCCATAGACGTTGTCCATCCTGCTGATGCTCCCTCGTCTCATCGTAAACTCTTGTGCACCCTCTGGTGCTTGCTAGTCTCCCAAACTTCTTTGTGTAGCCTGCTTTGCAGATTGTCTTCCTTGTCTGTGTGGTTGCTCATTATTCAGAGACAGACGGATCTCAGGTCATCTGCAGCTGCAGCAAAGAAGAAGCAGGAAAGATGGCGATCATCCATTAGACCGACCGGGCGCACGCATGAAATACGAGGACAACTTTTGGGAGGATCGCTTGAGGAGAAGATTGTACCAGTGAGTTTTTTTCCCCTCCTGCTTCTCGCACTATATTTCCAGTTTCGTCAAGGTTTTCGGCTGGGCTTTCAAGGTCTGCGAGAACGTCGCTATGGTAGATCATGGGATATAATGTGGAGAGCGCCTCGTGAATGACCTGGAAAGAGCGGATCTCCCCCCACCGTTTCTCCTTTTAGTCCAGTTTGGAGAGTTATCCTGCACCGCTCCCAAACCTCATCCAGTTTTGTTCTTTTCTTTTCTTCTATTCGTTTTGTTTTACGTATCCTGTTTTGTTTTGTTTTATTATTTTTTTTCTTTTCTTTTCCTGTTGTTGTTGTTGTCGTTGCGTTTGTGTTTGTTTCGGGTGTGGGCTGTGTGTGTGTGT--------GCGCGCGTGCGTGTGTCTGTCTGTGTGTGTGTATTCTCTCCAGCTGCCTCCGTTGATTACGGTTCCTTTGCAGACAGATGCAGCACCTGGCTAGAGCTGCTTAGGCTGAAAGCTCACACCATAAGACGAGGATCAGTTAAGACAAGTAGGAGGACACAGTCTCTAGCACACTCTGGTGATCATACCCACAAATACAGAACACAGTCTCACAAAGCAATCACACATGCTCACGTACACGCACACACCCCTCCATGCATGCCGCTGGGGGGCGGAGCATTGGAAATCAAGCACTGGCTTTTTTTTTTAATCTAGAGTGTGAAAGTTGAAGCCCCGCCCCTCAGAGGGATCCACAATGCTAGGGGGGCATCACCCTCTCTCCCACCATGCCCACCTCCACCCTGGGGAGCTGGGCAACGACCCCGGAGTGGCACTCACTCCATTTGGACCAGAGCACATGGCACAGACAAATGCTCTCAAACTTAGCCCATCTCAGCACATTCAGAGCCATCCCGAAGCCCAGACCGCGGCATCTTTCACTTCTGCTCAGACCACAGTTGGTTTCCCCGTGGCTCACCCCCACTCAGGCTACTCAAGCAGCAGGGACTTCATCCTCAGGAGAGAACTCTCAGCCTCTGCTATGCATGCACTTGGCGACCAGCATAGTTCCGCCTCCTCCCCTCATCACCATGGCATGTTCATCTCCCCAACAGGTGCTTATGGGCACACGGAAAGTGGGGCCCATTCACTTTTCACTGGACTTCACGACCAGGCGTCCCCAGGTGCCCACCACCACCATGCCCTCAATGGGCAGATGCGCCTGGGTATACCGGGGGACATCTACGGCAGGCCAGAGCACTTCGGGCACAGGCCAGAGCACTATGGACCGTCTTCTCTCCACAGCTACAACTCCATGAACCTCAATGTGAACATCGCTTCTGCTCCTCACGGAGCCGCGGGGGCGTTTTTAAGATACATGCGGCAGCCCATAAAGCAAGAGCTAATCTGGTCACTTCGTATCCCATTTGTGAAAGTTAAGACAGGAAATCTAAACCCAGTTTCACTTCAACAGAAAAGGGGGAGATCTCCCTCCGAGGAACTCGACTAGACTCCTCCTGTTCGTGATCACAGTGGCCAGCGAGCTCTGCTTCAGCTCTGAGGGACTCCTGCTCTATGGTAATCATATCCTATTTGAATAATGAGGCAATACCGCCACTCCTGCTGCCCATTCTCCCTGCATCCTTGACTGGAGTCTTTGATAGACACTAATTCTAGCTCCATCTATAAAGCTCCTCTCATGCATTTTTAATAGAATCTATTACTTTAGGATTAAATTATAAAAGACTGTCCTCCTTAAATTTTTAATAGTTTGCATAATTGGTATCAGGGCCTGAATGCAAACCATAAAAACCCAGTTTGTACAGGACTGAGCTGCAGAACGAGTCCGGCACAACCACACAACACTGTTGCACATAAACGACACCAGTGGCAATATGACTCTATCACATACAAGCACACATCTGCACAAGCTCACGCACGCACATACGAGCTCGGCCATTATAGCTTTGGTTTCACTGTCATGGGGAATAAGGTGCTGTGAGCTCTGAATGAAGGGGACAATAAGGTCAGGGAGCATGAG-------------------------------------------------------------------------------GGCTCTTTGTCAGTAATTTGCAATAAGTGTCCGCGCCACATCTTAAGGGACCTGGAAATCATTACTGGCTGAGGCCCTACTCTGCTACTAATTGGATGCGTTGGGCCTTATCAACTGAGGATTTTCCGAGACCTTTGACAGATACCAATTCGAAAATCATTGTTCAGTTGTCAATTTAAGAGACCGTTAAAAGAGCTTATTTTAATTTTAATTGGAACTTCCTCCTGCCTTCACAGTGAGCTGCGAGGATTAAAAATGAGCTCAGGGCATGTGTGCACATATGTGTGTGTGTGCGCGTTCATACTCCCCTAGAAGAAGAGGGAAACTGTGCAGGTTAAATTGACGGGTAACAGTTCTGACCAGCGTACGAATGAAGACAGCATGCATGCACATTTAGTTTACAAGAATTTCACAGCTTTCCTGGGACTTCATCATCAACATCAAATAAGTCGGAATCTGAGCTGCAAAGCTCCCAAT----------GGCTGTTGTGATTGATTTGTGGATTTGCTCCCTCTTTTTTTCTCTCCATTTAAGTGAAATAATGTATGGAAGCAATCTGGCGACAGACATTTTGGAAAATCTATTTGAAATCATTTCAGTTGAAGCCATGGCAGTTTGTCTTCTTAGCGGAGAGGAGCAAAGTATAATTGTCTGCAGTCTAGTAAAACACAGTATAACTGCCATCACACTTGACTGAGCTTATAGCCAGCTAGTCCCATGGCCTCTAGAAGATAGAGCAGTTAATGTTCCCTTTTATTTTAGAGGATATGTCACTTGTATCGCAGATTTATACCATGATACAGCAATTTTGTCCAAACAGATGGATAATGGTGTCACCAGCAAAAAGCCCTGTTTTTATTGAGTTTAGAGCATATTGTTTAGATAGGGGACTGTGTTGAACAGCTCCGCCAGCTCTTTCTCCCTTTATCTCTCTAATCTTGCCAGTATTAGATTTGATCATTTTTGTTTGAAGGAGGAAAATGTGGCTGTAATGGTTTCCTAATAGCAAACACAGGGGATACAAATCCAGGGACCCTGTTCTGTAGTGCTTCCATAAGCACCACTGATTTATAGAGGTCTTTATGACAGAAAGGAAAATGATCTGCTGCAGGTATAAATCAGGTGAGTTAACTACAAATAAGAGTTTATTTAATTTTGAGCCAACAAAGAAATGCACAAAGCTTGCAGCACAACTAAAGTAAATAATAAAAACTTCTTCCCTAAACTTCCTTTCAAGTTATCCTCACCACTTTTAAACTTTTAAAGTGCAATGATACCCAAAAATATGATTTGCCATAAAGAGCATGAATATTTGTGATGTAGCCAGTGGTAAAAAATCCTTTTGGGGATTTCGATATCTAAAAGAGAGAGGTTTATACATTAGCGCTGTAGTTGCAAAACACTGTTGATATTCAAATGATTATTGTGCAAAATCTGGGATAAGCTTCTGTGTGAGAGCTCTTCTAAGTGCCTACAACTATTGCTAATTCCCCTCACCATTGTGGGCCGAACAAAGGCCTTAATCCCATTTCACTTTTGCAGAAGGCTGGGGCTATTTTCCCTCTCATAAACCAACAACACTCCCCCAAGCCAGAGCTGAGAGGTTCTGAGAAAGGGGCCAGTGTGTGTATACTTCAAGGCTTTTTTGTCCAACTTGGCTAGTGCTCTGCATAAACTTTTAAGTGGTCCCAGTAGGCCTCAAACACCTTTTGGCAGAAAAAATAAGCTACCACAAACTGTAAAAAGGAAACCAAACACTCTCTTAACCTGGACAATACAAAAGAAAGTGACTATGTTTCATTTCCTCTCTCTGTCTCCATCTCCTGCTCTTTTACAGGACGGGTGTCTTTTAGCAGCTCACATCACAGAACCCTACAAACGGCAATTAAAACGGATGTGCAACACTGGCTCTGTATAGGGAGAGAGAGCGGAGAGAGAGAAAGAAAAGAGAAATGAGAGGGGACATGAGCGAGGGAGGCCAAAAGAAAGGAAGAAAGAAAGAAAGTGAGAAAGTATGCGAGGGAAAATGTACAGCACCACCTCTCCTTCAAAACCAGGACTGATACTGTGTCTATTGATCTTTATAACAATAGCAGCAAGCTGTAAAATGTTTGATGGTTTTGTACAGATCTTAGTCCCCCTCATTCATAATTACTGCTACACATGTAGAACCAAGGGCAACTTCAGAAGGGGCGCTGTTTGAAAAGCTGCTGCCAGACTGTAGGGATGATGGGAAATCTCAGCGGGGCCTCACGGTAGCTCCAAGCCCTAAGGCTATCATTCCTCCTGCCGAACACCTGCAGCAACTTAAGTTTTACAAAGATCAAATTATGGAGCTGATTTTAAATAAGAAATGAGACCAACCTCGTCCCTTTACTCA----------------------------------------------------------------CAAATTGATCACGATATTTATTTTACCTATGAGCCTTACCATTGGCAAAGTTTGTCAAGGAAATAACCTAGTCTCCACGTGTTTGTTTGTGACAGCCGAGACGTGAGTGGTGGAGACATAAATCAAGTCAGATTTATTTTTCCTCTCAACTTGGAACATAGTTCTCTTCCCTGTAGAATTCAGAACTGATCATTAACCTTTCCTTTAGTTCCTTCCCTTGCCTGGTCACATTTCCTCTCTATTTGGTTCCTGGCCCCATATGCCACTTTCCTATTTCCTGCCTGCAGACAGCAGGGAGTAGCTCTATTATCACCTTCCTAGAGCTGTCTTTGAATGTGAGAGGCAATTCCATTTCACTCAGCCGTGGGGAGGGGTAGGAGGAGGAGGGAAAAAAGCACACCATAGAGCACACAGAAATTGGTTTAGGTTTACTTCTTATAGTCGAATGTACGGCTACTTTTGCTGTTTGGCTCCCAGATTTTAGGATTATAGAGACTGCCGCCAATGTGCAGGTTTTTGTGGCATAGTTTGAAATCAGAGCAAAGGTTAAGTGCAGTGTATCATGTCTGGTTGTTGTGTGAACAC-----------------------------------------TTTTGAAATCTAAACAAAAACAAAGAGTATAAAATCACTCTGGGTATCGTTCACAAATAATTCTCCAGACTCATATCTGCTCTTTGTTTTATACACTATGTAATAATCACGGATCAGAGCTCTGGCCATACATTCATTCATCCATCCCTCTGGTCATGGCCAACACGATACTGTTCTATACTGTGCTCTGCTTCTTCGATGCCTTGGCAGCAAATTAAGTTAAAGCCTGCGTGGAAAAAAGAAGCCCTTAAATGTTGCCATATGCAGGATTGCATGGGAACTTCCTGAGGAACACATGTTGTTCTGGGTCTCTCGGAGAGGTGTTGAGTCTGTGTAGTCTATAGAGTGCGACTCAGTATGGTGGACCACTCAACGCCGGCAACAGAAAACAACCATTTACGGTGTACCATAATATTTTGGGGAAAATGTCACATTTAAGACCGGTCAATTCTGAACAGGTCAGCGGTTGTTGTATACGTTGTGCCATGTTACACGGGGACAGTCAGCTCCAACTAAACGCTGAATGTCAAAGTGCTCACATGTTTGCGCTTGATACTTTTGTGCACTATATCTCTTCCTTTTTGTTCACACAGAATAGCTGCTTTGCTGGCACATTCTGAATTCTCACAGTTTGCGAATGTGCTCCGAGCCTCACGGTAAGACAGAATTGGGCATTGTCGCCAAGCAGAGTAGAGCAGAGCTAGCCCCCATTCTGTTGATCTGAGCAGGATCCCGGAGAAAACAAAACTGCATTGTTCCCCGCAGATGGAAGCCAGTGTCTCCTGGGTAACAGCATTAATCTCCCCTTTTCTCCTGCTTCCTCTCTTGTCGGGGCCATAATCGGTGGGCTCCTTTCAGCAGCCGAGCCAGCCTCAAAGCCCAGGCTCCTAACTAGCCTCCTAATTAGCTGCAATTACAATGAAGACAACATGATGAGATAATAGAAATTTGCAAAATAATGACATACCACGGGAAAATATTCCTCCTCCCCAAGCACCATTTTTTTCCCTCCGGGAGCGGCACAATGGAGAGCCGGGGCCCTTTTCTGAAAGCGGGGAGCTCAGAAAAAATGGTGGCGCATTATGTGGCATAGAACCCTATTGTCTGCCTTCTGGTTGCTTCAATCAACAGGCCATTGTCTGGCTGCTTAAATCAAAATGACTCAAATACGGGCTCCGTAATGATGCCCTCTCAGCAGCGCATACTGAACACAG--------------------------------------------------------------------------GAAAAAAAAATTAAAGTTAAAAACTTCACTTCTGGCATTCCTCGGCCACCTTCCGAGGCGCAGACCGGCTTCCATG---------------CCTCTCCGGGAAACGCTTCTTTCGGGCGACGGAACGCGGCGTGGAAACCCAAACGCACCGAGGGGTTCGGCTCTCAGCGAGCCTCCCCTGAAGTCGGAGATGCACACATGAGGTCTGTCTGCCTGGGTGGTCTCTCTACTTTAGTGAGCTGTTGCTAAGCAGCTAATAATAGTCGTGTTTGCTGAGTAATTTTTGCCCTTCTGGAACCAATCAGATGCGAGAAAGTCCTGCGATCTGACAGCCCCAGAGGCGGGATCTCCAGTCTTTTTTTTCCTCCTTTCACCCCTCCTCCTTCTCTGCCTCCAAATGGAGAGAGGTCTTTTTCTCCTCTTCTATTGAATCTCAGAGTTGGCCGTGACGCGCGGCCCAGGGGAAGACCACATAGATCTCACCAGAATGCTACGACCATCGAGGTTTCTCACCCGACGACTCGTGTATGGGAATCACTCCGTGCGCCTCGCTTTTTGAGAGAAAAAAGATTAATTAATACATGTAAATTATGCAAATTATGCCCATGCAAATATTTTATGAAGACAATTAAGGGATCCATTAATTACAGTCTTTTTTGCTTCAGTGACATTCATTCATTTAATTTTAATTTCACTTTAACTGTTTTGATGTTTAATCTTGCAACAAAGAACTTTATCTCTGTGCACAGGGTCGTGTAAACTTGCCGAACACATCGAGTGGGGAAGCGGCAGGGAACCGGAGGAGATACTGGGGGAAGATATTCGCATGTGCACCGTTACCAGGCAGTACTGGCGAGGTACAGTCCCAGTAGCTTGCCTGCCTGTGAAAAGAGCCACGTTCCCTCTTGGACCCGATTCAAAACACTGTAAAAGCAATTAATAAACACAGACTGTGTTAATATCGCAGAATTAGAGAAGTGTGA----------------------------------------------------------------------------------------------------------------------------------------------------------------------------------------------------------------ATAATTGAATACAGCATACGCTGTGTATTGGAGGCAAACTGTGATCAGTGTCATTTATGACTAGAGTGTCTGACTTTGCTCTGGACATATTGCTTAGACAGAAGGATGGAGCAGCAAAGGAAGAAGGGATAATTAGACGAGTGCAGATGGGTAAAAAACTAAAACAGTCACAACCTGCTGTGTTCTCCATGTGCCTGTTGTGTGTTTTCTTGCGGGTTGCCAGGCTCTGCGTACTGTATGCATTTTGTTGTTTCCTCCTGTCCAGGTCGCCAGCCATGGGGAACCTCATTAAGGTCCTTGGCAAGGATTTAGAGAACTGTCCACATTTTTTCCTGGACTTTGAAAGTAAGTGAGCGCCAGGGTGTGTGCACGTGTCTGTGTGCTTGAATTGTGAGTGCATGTGTGTGGAGCCGAGGTGTGCAGTGGGAGGTCGGCGCATGGGGTCAGGGGAGGCGTGTTTGGAGGCGAGCTGCTGAGCTGTTGATGGTGTGATGGAGTGTTGTTGAGGGTGTGGTTTGTCATTATCAGGAACTCTTTAGTCCCACTCTCAGCCCGATCATGTTCTACATACGGATGTACGTTCCAAAGACAAATGCAGTGATGCAAAGAA-----------------------------------------------------------------------------------------------------------------------------------------------------------TTTCCCATCCACGCCTCCAGAGCTTACTAGCTCGTTCGCTAGCTGCTGCGGCCGCTGCTGCGTGTGTCTGCTGAGTCGGAGCCTCATGCATAATGCATCAGGTTTAATTGCAAACCCAGAAACTAATGACTTTGGACTGGTTAACAGCAGGGGAGCCATACATCTCGAGCAAACTGAATGAAAAATCAGCTCAGAGGAGAGAAAAAAAGGAGCCTAGCCCCTAATTGATGAATAATTGAAGCGGCGAGCTACAGGGCATAATTGTGACATTTTGTTTCAATCAATTTCCAAGTGGTGTGGGCGAAAGTGCACTTAAAGGGAAAAGGCAGTGACAATGAATGAGAAAGAAAGAGAGAGATAGAGCGAGCGGATGGTGGTGGAAATGGACGTTGTGTCTTCAGTCATCGCAGTGACATTTTCTGGGGCAAAAGACTGGACTCGACAGAATGACTTTTCTCTCTATCTCGCTCTCACTTTGTAGGTTTTCTGTCAAACTCCTGTAATGCCATTGT-------------------TCAGGAGAGCAGTAAAATGTGAAAGTATATCTTTCAAAGCTGTCCCTTGCTGTGGGCAAAGACGAACTCCCGACTTTAAAACTTTTAAAAGTTAGACAGGTTCTTTGAAGAAGAGTCAAAGGAGCAATTTAAAGAGACCTGGAGTGGTGCGTACCACAGACTGCTATGGCGTCTCTGCACTGTGTGTGTATCAAACTGCCAGCCAGACATGTGCAAACACACACACACATACACACTCCAATAGTTGCTTCTGTACCTGTCTTTGCTTTTTTCCCTTTTTTATTTCAGCAGGGTGAATTTTTATCTAAATGCAAAGCAGGTGATAGGTGCTCCAGTTTCCTCTAGAAGTAGCTCCCTTGTCTGGGCTCTCTTCCTGATAAGAGTCCTACTTTGCCTGACATAAAAGAGCCCGGTATCATTTCCCCTGCCTCCCCAACAACCCCCAGCTCGCTGCCCTCGCCCTTCCCCGAGCTTCACAAAGCTGCCTCTATTTGCTCCCAATTCAGGGCCCAATTGCAGATAAAGTTACAGCAAATTTGTTTGGAGGAAGAGCTGCTGAGGCCTGCGATCCCTGGGGCAATAACAGCCTTGTCTTGCAGGGGCCGTGGGGAGAGCTGGCAGCAGCAGGAGAATCACTCTCTTTTTCTCTCTCTCCTTCTCTCTTTCTTCCTCACTGTTGTTTCCTCACTCTCCACTTTCTTCACCTCTTTCAGTTCCTCCTTACCTCTGTTCATCCCTCCATCCACATCCCTTATTCCCTTTCCTCTTTCTCCCTCTCTCGCTCTCTTTCGCTTTTCCTGGGGTA-TTTTTTAAACAATGTGTCCTTCATGTACGGTTGGTTACGGGGCGTACAGAAGGACATCATTAGCGCTGGTGGTTAAGCTGTAATTTACACCATTACCGAGGTAGGGGCCATTTTTATTGCCTAGTAAATTTCAGCTCTGAAATATTTAGACCATATGGCTCAATTTGTGTAATAACCTTAATTTCCAAGCACCCTTCAGCTCCCTTCAGCGCCGGCTGTTGTTGGCGGATGGCAGAGTGGTGCGTGTACACGTTCGTATGTGTGCCCGATCTGGATTTGGAGCACATTTACACACAAACACACACATGCAAACAAGTACGCAGA---------------------------------------------------------------------------------------------------------------------------------------------------------------------------------------------------------------------------------------------------------------------------------------------TTTCATTTGGGAGGGAGGATGCAATCAGTAGCTTGGGACTTGCAGAGGCCTCCTCGGGTGACAAATTGAAAGTGTCTCGGTCTAGTTTATAGCCCTGATCAGGTCAAACGAAAAATATTGGAGGTCTGGGTGAGGAGACAGGCCCGCCTGGTGCAGATAAATGGACTGATCATTTCTTATTGAGAAACAATTCCTAAAAGGTAGTTTACTGTGTGACTGGGGAAGCGGCGAGCGGAGAGCAGAACACGCACCCACTGCTCCCTCCCTGACCCTTCCTCCACTGCCGGAATTAAATGGATAGAGAGAACGCGTGTTTCTGATGGCACTCCTCCGCCAGAGAGACACTCCATTTGTTATGAAGTAGGGGTTCTGATGAAGTGTAGGGAGCTCCTTTTTCTTTTTTCCCCCTTTTTTCATCCTTCCTTTCTCAGGCACTACAAGGCCGGCCTTCAGTCTGCTTCACATGAAATGGATGGAAGGAGCCGATTGAATTTTACACTCCCCTGGTCATGATTAATGTGTTTGGTGAGGACTGTCT-------------------------------------------------------------------------------------------------------------------------------------------------------------------------CTGCTGCTGCTGCTGGAGGCTTTCCTCAGGACCCCTGGGGGAATGCTCGGTGCCGTCGCCTTCCCTGTGAAGTTTGCTGCCGTGCCCATGTAAGTCCTGATGCTGTAAGAGTTCCCTGTGGCTCTGGAAGCTGATATGGCAGTGATTGCATCTGAAGGCCGCCTGTGACAGGTGAGACATGATGTGATGCTGGAATGTAATAAGAGAATCTGCCGTGTAGTTACAGATTGTGCATTTCAAGCTGGTGCCAGGAGGGAGGCTCTCTTCCATTTTGACACCTGTGAAGGAGATAAAAGGGAGAAATGCTCAGAATCTCGCCTCCCACTTCTCCTTTAGAGTTAACTGTAGAAACCATCAAACGCTCATGCATTATGCCAAGCTTATTCCCATCCACTAGATTTTTTTTTTGCTCAAGGATAAACTGTCAACTATGCTAGCTGACAGCAGGATATGTATATTTCTCAAAAGAAATGACAGTCATAGTCACCAAGAGGGGAACATTCGGTGTGGCCTGGTTTCCTGGTTTTTGGAACTGAGGCAGCCAATCAAGTGAGAAGGATTCTCTTTTAGTTTCTCCGCTGGATTTCCACGTTGCTGCTATGTCCCAGCATCCTCACTGACATCAAGTGCAAAGTTATGTGTTGAAGCTTCTGTAAATACGTTCAGATGTGGAAATACAAACTCCCTCGCAAAGAAAATGTACATAAAGCTCACACAAGAAGTCCATCATGGCCAGGGGACGAAATGATAGTGTTTTTATAAATATAAATATATATCGGGTTTGACAACCTTCGGACTGTTACATGCACTTTCTTGGAAAGTTGGAAGATCTTTATGGGTCCAGTTTCTCTACACTTTAATACCTACTAACAACTAAGATACTGTAATTCTTTACTCTAATAATCAAATACATCAGTTTTCCAAAAGAAATTGTGTGTTTGTGTGCTTTTATTTAATCGTGTCGCAACAATTGTCCCCATTTTT-GGGGGAGGATTGCAGAAATAAAGATGAAACACCTTTTTTTTTTTTTTTTTTTT-----------------------------GTTTACACGTGACAGAAATTGACAAATGTATTCCACATAAAAGCAAAGTTATGTGATGTGAACACTAGACCTAACACGCCTATGTATTATGCTCCTGGCGGGCAGCTGCAGTAGAGGCAAGCATGTACAGGCAATGTCAGCACTCATTCCCTGTTGCGACACGGTACCTGCTCATACTTCTCCAGCTCAGTGTGGTAGATACTGCGAATCTGGCTCAACTTGCTTTTGTAGTCGGAGTGCTCAAGTGAGCTGTCAGGTGACATCCCTCCCGAGCTGGTGGCAGCAGACACAGCAGCAGCAGCCCCGCCGCCCTTCTCCGGCCCCGCGACCCCCTCCGCCAGTAGCATGTTGTCCAGTCGCACCAGCTGAGGATCCTGAGGCTCCTCCTCCTGTGTGTTCCTCATTGATAGGCCTGGCAATACAATAAACAACTGTGTTGTGGATGAAATGTCTACAGCAGACCCTCAACCTCCCATCTAGTTGAATTCTAGTTTCCTGTTTACTTTTGTTCAAATTAGCCGTGCTATTTCAAACCTTTAGCTAACCATATCTATTTGCATAAGATGAGAGAACTATATAGCTGTAACCAAATTATTCCTGCACATTTTTCCCCCCTTTTACCCCTCATCCAAAAGAGGAGGCGAAGAGGGGAAACTGTAACTACCCTGATAGTGGTGTTAACACCCAGCCAAGCGCCTCGACTCCCCCTTCTGTTCTCTCCCCCTCTCCCTCCATCTTCTCTCTCCTCCCCTGTTACCCTGGCCTATCAGTGCGGAGCAGTGGTCTGTGAAGAAATTCCCAATATCTAAATTTACAGACTGTATCAATCTTGTTTAATAGACTGGAAAGCTTATAGCCGCCATGGCAAGCCGGCAGAGAGGGCAGCGGTGATAAATTGTCGGTGTGCAGGCGACAGCCGCCCGTGATGTATAATGAAATATTTATGATTTATCCCAGCTAA--------------------------------------------------------------------------------------------------------------------------------------------------------------------------------------------------------------------------------------------------------------AGAAGTGTCTACCTCCATGTCCCCCCTCCCTTCCTCTCCTTTTTCTCCCCTCTTTGACACACCAGGAAAAAAGACGGTTATAAATAACCTCAGGTACGGCGCTACTATTTTTCTAAATGAAGAGCAAAATAACCCCCGCGCCCACACTCACCACTCTTGTTCTCGAAACTGAAAGAGTGGGCCTCCATTGAAGGATTTCAAAAATAGGGGCAATTTTAATCATCTCTCCATTCAATCTCAGTTGGATAAATCATATCTGAGAGATTTGCATAAATACAAACCATCAAAGACTTTTCATCTTCAAAGAGGTTTTCAAGACCCAATAGGCTTTGTACTGTAATCATCTGAGGTCACAACCCTGTGGGAGCAAGGCTGCTATGGCAACATAAAAACTAACGCTGGGGGCTTAGCATAATATCCCCCCTTCCTTCGCAAACACAGGAAGGGGTGGGGGGGTCCG---------------------------------------------------------------------------------------------------------------------------------------------------------------------------------------------ATGCTCCTATAGAAAATTGTAATTAATTTTACACGGATAAACATTCTGTCTCATTTGCATATAGATATAAACAATATATTTGTGCATCTGAATTCCCTGCACACTTGGGTCACGTGATCTGCCTAAAATCCTAAGTGGCTAAAACCAAAAATTATCATTATATTTCCCAGGCCATAAATCCCCCTTTTTTCTCTGACACAAAGCCTTATAAATCTGTGTCTGATTTTTCACATTGCACATTGTTTTTAGTTAATGATTTTCATCTGTTTGTTGTTGCTGTGATAGCGGGGAAATGTACCATATGCTCCGGCAAAAGACAAATGATTAGCAAATGAAATTCTGGACAGCTGTCAGACTGAAAGCGTTTGGTTGATAGCATTCTGCTACCATAATTAGCTTAAGCTTTGGGTTAATTAACTTTCTACCTGGATATGCATAATAATAGCATTCTGCAGAAAGCCAAGGAGCTTCCAGTATATCAGCAGCAAAGGCTGGCTTTTTATTTTGTATTTCGGCAGCATATTTCAATTTCAAGAGGCGATTTAGCTCGGGAGCATCGTCAAATATTGTAGATTTTACTCCCCAAGCCAGATAATTCTGAAACAATAGGGGTGTATTATGTGGCAGAAATGCCATTTCTGAATGTAATA--------TTATATCGCACTATTGCTATTTTTAGTCAGATACAGGATCTAAATACTTCCTCCACTACTGCTCAGAACTCAGAATAACAAACTTACAGTTCCACTGTCAACATCTCTTACCCTCCTACTTTCCCCCCCATTCTCTTTCCAGTTTTCTCCCTCCGAGCTTTTGCCATCGCATCCATGTCTTTTATCACAATTTTGACCCACAGAAAGGAATTCTCACAAGATATCAAAACAAAAATCTATATTTAATATGAGAGCAATTACAAAGCAAAGTTGGCTGCACAGGGCTGTTGTCACCAGAGCGCGTGTTTTTCATCAAATAGGTCATTAGACGATGATGGATGTAAACCTATAAAGTATCTAAACTGGACCTTTTAACAAACCACGAGCAACACTATCATTTCTCTAATAGAACCTGCTGACCGTGTCATTCCCTCCTGCCATTTGTCATTTTTCCTTGTGAAATAATCAATATCTGGGCGCTTTGAAATAAATAATATAAAAGTCATAGTAACCTACCCGAGGAGCAACAAAAATAGACTTATGGAGCACTCAGAAGGCCTATATGGCCTCAGGCCAGTGTCTGCTGCATGTTTCTAATCAATGCATAATATGAATTGTGTTTTTTAGAGCACAGACTACAGGATTTTAGTTTGCACCGCTTCTTTTCAAGCTTACCATCTGCTGTGTTGCTTCCACTATGTTGGACGGATCTCACAGTACCAGAGCAGTATGTGTTTAAAGGTACAGAAGCATGTTCCAGGTTTAACAGAGTGTTAGAGGGAAGTAAGAGCATACACACAAAAAATAACAAAAAAAACAGCCCCTCTATTCAGCCCCCACACATCTTGCTCCACTGCTCCACTGGAGAAAAGGAGGAATAAAATAGAGTGACCCTGCCACTAGCAGCTCTCTTTTCCCCCCACTGCTCTCTTCTTCCTCCCCCTTGCCGTGTGAAATCAAATTTCCATGTGGCTCCCGTATCTGTTGCACAGCGAGGTGATTTATCAGGGATGCAAAGAGCATGCAGAAACAATCTTTATTACATCCATTTCCTGCTTGTCAGCCGGGATCATGTTGGCTGTTCATTAAAGGCGCGGCGCAGGTGAGGAGAATGCATCCCGATGCCTTGATAGATTGTCTGCTCCCCTGTGGTGACAGCAGCTGGATGGATTGAACAGCGGGGGGCGAGGAGGGAGGAAAAAAAAGCGCTGACTCCGTCGCTCCCCTTGTCAGACACACTTTTACATGGCCGGCCAGTGTCATTTCTACCAAACAGTACCACACACACGCACGCACACACACGCACACACGCACACACACGCACA------CAGGCTTCTGACAGTCTTTGGACTTAAGCCAGGAGCTCGCCTTAATGCATGAACGCAGACGCACCATGAGCTTACAAGTATTTGCACT-AAAAAAAACTCTCATGTTTCCTGCAACTGTCCAGTGAGTTTACATGCCACCTCATGTTACATTTTTCCAACGCTGCCGCAGCTGATGTATGGCTGTTAAAGAGTAACTGTGATTCGACATTACACAGCCATCCTGTGAGGTACCTGTGCTGCTCTCTTGGTCCTTATTCTAATCTTATTTAACAGTCTCTGCCTGACACGCAATTCAATGCAGGCCCCCAGATTGGAGAGTTTCCAAACAATCCTGAGCTCACCCAAGCTTGGAATTGGTTTTCCGTGGAACATCTCCCTCCTCCCTTTGGGCACTTTACCAATTTGACCAAATTTGTTCCATCACTGGTTCTAAGTACCAGAAGTGTTTTCTGCCCACACTTGGACTCGTTTCTGCAATTTGCACATTCTTTGCAGAACATTAACAGCTTTGTCAGGGGCTGAGCTACCAGCTGCTGTGCTGTGGGGGCCCGTGTTTCAGGGGATACTCAAAGGAAAAATGTCATAAAACACTAACAACTCATCACTTCCTATCATAGGCACACTTAAATATGCAGGGCAAGCCGATCCAATCGGTATATAAACACCTAATAAATGGTTTATTACCCAAGATAACACACTACAATGCAGTTATTTATCATTAAAAGTTAATTGAGAGGGGAGCTTAAAAAGGTCAAACAAGTCGCTCCATTCGAGGAGGGCATAAGGGGGTTAGCTTTTAACTTAGCATTTTTATTGACTCTGGCAAAACAAAATGAGCGGGCTCTGTAGGATTGTGCACTCTGCATTGGCCATTCAGGCCTTCAGAGCCCCATTGTAGTACTTTGAAGAGAATGAAAGGAAACCCCACTGGTGGAAATGCAGTGGAACAGCCCCACAACAGGCCACAACTGTTCCCTTATGCATGAAAGGCAGGGACATAAAAGACAAGATGGACTTCTGAGGTAGGGCCAAAAACAAAGGCAACAAAAGTGCTGATCACGAGGGGATGACACGACTCGTCTCGGCAGAAGGAGCAGGGAGAAAAGGGGCAGGGGACAATAGCACTCCCAGCCAAATGACATGTTGGAGAATTGAAAAATCCACACAAGAAGTGTCTTCTCAATTCACTAAACCCACAAGAGCTGGGTGACTGTCGGCTGGACCTTGGTCAAACTAAGAGGGGGTGGGCTAAAACAGCCCACAGCTTTTCTCTCTCTAACTTTCTTTCCCAAATCT------------------------------------------------------------------------------------------------------------------TTATTTCATTATATTTGCAAGTTTAAAAGATTTTAAGTTTGCCAAAATTGTGGTTACACCATTTCGTTTCTTAAAAGGGGGACAAATAGAAAAACAGCTTTAGAAGTACGATTTGGAAACGTTCTCCATAGTCAAAGAATGCACTGCTATATTTAACTAATTGAAGTGTATAAACATACATGCTGTGTGCTAGATGTTATGCCTTTACTGCCTGTGTTCTGTTTGTCTTGTTAAATGAAAATCTTTTAATTATTTAATCTAATCACAGTCTTGTTTTTTCAACCACTCGGTGAACCCCTGAGATAAATGGAGCAGCCCCTGTAGCAAGGCTTTGGCCCAAGTGAGGGGCT----------------------------------------------------------------------------------------------------AGAAATCCAAGTTTCAATTTGTGGCAAGCATAAATTAATTAATT-AAAAAAAAATACCAGGGAAAAGTCAAAGGAAAGAGAGGGGCTCTTTGTTAATAGTGTTTTTCTCTTACATGAGACAAACCGAGGCGCATGTTGGAGATGTTTTTTTGTCTGTTCTACCGAGATTGCAAATATCTTTTTTGCACAGAACTCACTCTGCTTTTTTGCACAGTTTCAAGTCGCTTATTAGAACTTAACCCCTGATTACACGCACCAAGGCGATTTAAATCTGATTATCAAATTAGGAGACTTTGAGACAAATCCTCTTAGATCTGATACTGTTGACTGGAGAGGGAAAATGGATCTCCACACCCGTCACGTAGGTAACGATGCTGTCCTGAAAGGGAGTTTTAAACCGTATTTGACAACAAATGCAGCTGCCCCGCTATTTCAGAAGATATTAAAGGAAAATGAATGCAAATCTGTGTGCAGGAGCCATCTGGACGTGGAGAGAGGGAGTCAGCTGCTCCACACACTGAGGCGCGGAGCCTGAATCCGTCTCAGCTCATTCTGTGGGATCATCTGCGTGGTGGGCTTTACACCGTGGAAAAT------------------------------------------------------------------------------------------------CATGATGACGTTATACTGCAGCTCCTGGGCTCCAGTTCTCGCGAGGTTATGGAAAACAATCCAGACGCCCTCTCTCTCGCTCTCGGCCCCCCCTCCTCCCCAGCCCTCCCTTCCCACGCCCCAGTGCGCTGTGGGATAGTGCCACTATAAAGTATATCCTCTCTCGGAGAAAGATAAGAAGCCCGAGACAGGAGGGGGATGAAGATGGCGGACGCCAAGCAGAAGAGGAATGAGCAGTTAAAGCGATGGCTGGGCTCGGAAACGGACCTGGAGCCTCCTATTCTGAAAAAGAAGAAGACGAAGGTGAAGTTCGATGATGGCGCCGTGTTTCTGGCCGCCTGCTCAAGCGGCGATACCGAGGAGGTGCTCCGAATGCTTGACCGGGGCGCTGACATCAACTACGCCAATGTAGACGGTCTCACCGCCCTCCACCAGGTTTGTGTTAGCCTACTGTAGCTGTTAATGTCACCACAAGACACAAATAT-------------------------------------------------------------------------------------------------------------------------------------------------------------------------------------------------------------------------------------------TCCTATCAGGTGTAAATTTCCAGGCACTCAGTTCATTTTGGGCCTGCTCCAGTTTGTCTTTAGTCTGTTCCAGTTCAGCCTTCATTTTGAGGAAAAACAAGTTGATGGCCGGATCCACCATGGATGACCGCAGTTGGGCCGCGCTCGGCTGCTGGACTTGCTTGAGGTACTGGATCTGGGTCTGCAGGATACAACAAACACGTGTGAGTGATGGGTTATGATGAAGAAGTGTTCTGTGATTGATTAAAGTACCAAAACTAATCCTTAAATTCGACTCGAGTTGCCAGTTTCAC-AAAAAAATCTATAAAATCTAAAATAATCATATCCAAGTTGTATGATACAGTCATTTGATCTCAATTATTAATCTGAGAGCATCTCAGTTCAATTTATACAACATCGCTGCAAAGGTGAACAAGGTAGTGATTTCTTCAATCCATTTCTTTTACTGTATATGTACTTCACAAACCCCCTCCATCTTCCCTGGATCTCTC------------------TCTCTCTCTCTCTCCCTCTCTCCCTCTCTCCCCTTTCGTCTTTCGTCTCTGGGAGTATGGGTGCATGTCAAGTGATTGTTGAATTGAAATATTGATGTGGAGTATCAAAGCGTGGCGTAGCACTCCTGTGTTTCCAGAACTAACCACGAAGCGCTTTGATCAGATACTCCTGTGATCTGACTTCTGAAGTTGTTAAGAGTGCTGGAAAACAAAATGCAAACAAACTTCAAGTGCTCTTGGTATTGATAAAAGTTTTCTTTGACAAGTGGAGATGCGTGCTGTCTGCCTGTGTCTGCCCAAGACTGGAGATTTTGGGGTTTTCGTACATGCTAATGGACATGAGATGAGGGAATTATTATAGTTTTCTGCTTCTCTCACACCTCGCAATGTAAACTGTGCTACAGGGGAGGGAATCACTACAGAATCATGCTGTGATATCGATTTTCTGATTAAATGTGGCAGTTTGGAGATAATGAATTCTTTATAGTGTGCCTTGAGCAACTCAACAGCTTTGCCCTGCATGACAGCTTTATGGGGCGTCTTTTTGCCCAAATTTTGAAAGTTTAACCTATGTAGATCAATGTGCTTCCTTAAAAGAGTTTAATAAATTAAAGTGCAGAGGGCTTTTTTTCCTCAGCGAGCAGAAAAAGCTGATGAGACAGGTTTAGTTTAATCTCAGGCAATAGAAGTCATTAACCATTCTCCCAGGAATTAAAATATAGCTTGCCCTTTTCTTCTCTCACTTATCATTAGCATCACTTTAATCTCCCCGCGTTTCACACTGCTATTTTAATCATTACTTACTGCCTTTTGACAACTGAAGAACATGGCTTCTCCCCGCTCAGGCAATATCCTGATTTTAGCTGACAAAATGTAGGACATCATTTAAAAATATCTAAATTTCCTCTTCCTTTTTTATTCTTCTAACTTCCACTCTTTAGACCCCTGAATGTCTGTCTATTTATATCAAAGACAGCACAAAAGACGAGAGGAGATTGAGTGGACGACATTCAAAATGTAATTTGAGTTGGCTGCAAGGGTAACAAAATGTATAAGTAAGAGTGTATGAGAGAGGCATGGAGCTCCACAGACACATAAAATAATGTGCCTCACAGATAGCTGCACCAACCCTTGAACATCTGAGCTGAATACTTTTCCAAGATTAAAACACGTCTTCTGGTAGTTGTGTCTCCTTTAAAAGCTGCACAACTTGACTGCTTCCTCCCCACTGAAAATGTTCCGGCGGCTCATAGAAAATTGTGTTGAACCTCTTTGACTTTGCGAAATAATTGAGTTAAAACACTCGATAAAACATTAATTAGCTTAGCAGTCTGGAGCAGATAACATAGATAAAACCCTATGTAATTCATATTGATTAGAATATGCACATTGAGCGTAACCTCTTAAGACAAGTTTTCCTTATTAAATGGACACAAAGCCGAGGTCATTATTCGTACAAAGAAAGATCGCTTTAGATTTTATCTTTTCACATAAAAAGGTTTGATTGGATTTCTTTCTGAGGAAGCTGCACAATCTATTTTATTCAGGTTTGATTGTATTACCTCTTAATTAGTTTGTATATTGAGTAGAACAGGCCTTATTGATTTGAGGTGCATTCATTTGCATTGCAAAAATCCCCTTTAATCCAATATAATCTCATCCTTACTCAAACAGAGCAGACTGCATCTCTGAGTTGCTCTTTACTTGCTTGTTTTCCAGCTACTGCTTTTGGCTTGTCTTCGGTTTAATATAACCTCCTGGTAGAAATTAGAGATTGCATTCTCTATGCAAAATA---------------------------------------------------------------------------------------------------------------------------------------------------------------------------CCAAATGACAGTAATTTACATATGATGTATTTAGAGAAGAAGAGGGCAGGCTAATTCTATTTGGAGATTTTCCTTTGTTTTAGGAGTCATTAGCAGCTAGCTCAAATCTAATTTTTACAATTTCATCAGGCCATCTTGGAAAGCTTCTGTGAGCTCATCAGAGAGGAGCATTTATTGCTAAGTGTTCTCTATTGCATTAGCACACAATAAAGCGGCCAGGGACTGCTACAGACGTTTATGTGGAATCCAGTTAAATT---------------------------------------------------------------------------------------------------------------------------------------------------------------------------------------------------------------------------------------------------------------------------------------------------------------------------------------------------------------------------------------------------------------------------------------------CCTCCACCTTTAACTCCCACTAAATCTTTCCCCTTTTCCACTTTGCTGAGCCGGGATATTTTATTCCTCCATCAAATATGCATCCCATTAATTAAGTTAAATTACTCCTGACTGCCAAATATCCCCTGCCCCGATGGGTGTCAATTT--------------------------------------------------------------------------------------------------------------------------------------------------------------------------------------------------------------------------------------------------------------------------------------------------------------------------------------------------------------------------------AATATCACTCAACCAAGTAATTCTCTATAGTGTTTGTGAGTTCAGAAGGGCCATCAAATTTCATGTAAAATAAGCTCTCATGCAGGAGGAGACACTCATATTTTACGTCTAATTCTGGAGGAGAAGATGTATTTCTTACTTCCCCAGGAAGCATGATTGGTGTGTGTCTGTGTATCATGATGAGATCACTTGGCGGGGCTGAGGATAAAATGTCGCTTAGGATAATGTGATTGCCCTTAAGGTACAAGGAGGTGAATTATATTCCCTGATTTATAATCTGAAAATTAAAGACTCACTCATTTTCTAATTTAATTCCACCTTCAATGGAACAATGTTCACTCTGAGCCAAATTGGCGAATAATGTTACTAATTCAGATGCAGATGTAATTTCTATTCGGGGGGCTGCGGCGCGTGGTGATGAACGAGTCCCGGATGGATCGTTGCCACTCCTATCTCCCCGTCTCGACAATTCCCCAGCAGTTGTGATA-------------------------------------------------------------------------------------------------------------------------------------------------------------------------------------------------------------------------------
[truncated: 359,315 more chars]
