# Supplementary material for: Multilocus molecular systematics of the circumtropical reef-fish genus Abudefduf (Pomacentridae): history, geography and ecology of speciation
Source: PeerJ. 2018 Aug 14;6:e5357. doi: 10.7717/peerj.5357 (PMC6097498; doi:10.7717/peerj.5357)
Supplement: Data S1 [file peerj-06-5357-s013.zip › Data Supplement/partitionFinderTaurus/best_scheme.txt]

Settings used

alignment         : ./infile.phy
branchlengths     : linked
models            : GTR+G
model_selection   : bic
search            : hcluster
weights           : rate = 1, base = 0, model = 0, alpha = 0


Best partitioning scheme

Scheme Name       : step_115
Scheme lnL        : -114141.831055
Scheme BIC        : 228937.056027
Number of params  : 58
Number of sites   : 78074
Number of subsets : 3

Subset | Best Model | # sites    | subset id                        | Partition names                                                                                     
1      | GTR+G      | 61625      | 83b693e3537c552044d28e02c033e32c | uce-921, uce-546, uce-391, uce-648, uce-1338, uce-1249, uce-819, uce-252, uce-1080, uce-934, uce-666, uce-1204, uce-624, uce-1017, uce-1279, uce-124, uce-31, uce-540, uce-249, uce-590, uce-1071, uce-368, uce-653, uce-1228, uce-149, uce-27, uce-660, uce-467, uce-545, uce-852, uce-537, uce-1106, uce-952, uce-399, uce-1232, uce-311, uce-36, uce-1061, uce-701, uce-476, uce-251, uce-997, uce-1276, uce-982, uce-359, uce-1075, uce-1040, uce-136, uce-21, uce-756, uce-685, uce-509, uce-968, uce-143, uce-776, uce-191, uce-203, uce-23, uce-1042, uce-192, uce-672, uce-466, uce-108, uce-695, uce-1192, uce-846, uce-414, uce-468, uce-944, uce-600, uce-1238, uce-157, uce-106, uce-987, uce-353, uce-504, uce-1211, uce-1108, uce-748, uce-975, uce-524, uce-369, uce-494, uce-435, uce-1321, uce-351, uce-201, uce-706, uce-759, uce-54, uce-38, uce-1032
2      | GTR+G      | 13044      | b80e9b1ed14f33d0bfd7edc0f7faa4f2 | uce-166, uce-826, uce-471, uce-609, uce-957, uce-529, uce-1053, uce-122, uce-180, uce-167, uce-474, uce-891, uce-640, uce-159, uce-204, uce-636, uce-431, uce-187, uce-691, uce-1175, uce-113
3      | GTR+G      | 3405       | 09e00c484393c4ad2c2c1371bb0f38e8 | uce-572, uce-63, uce-496, uce-273, uce-287                                                          


Scheme Description in PartitionFinder format
Scheme_step_115 = (uce-921, uce-546, uce-391, uce-648, uce-1338, uce-1249, uce-819, uce-252, uce-1080, uce-934, uce-666, uce-1204, uce-624, uce-1017, uce-1279, uce-124, uce-31, uce-540, uce-249, uce-590, uce-1071, uce-368, uce-653, uce-1228, uce-149, uce-27, uce-660, uce-467, uce-545, uce-852, uce-537, uce-1106, uce-952, uce-399, uce-1232, uce-311, uce-36, uce-1061, uce-701, uce-476, uce-251, uce-997, uce-1276, uce-982, uce-359, uce-1075, uce-1040, uce-136, uce-21, uce-756, uce-685, uce-509, uce-968, uce-143, uce-776, uce-191, uce-203, uce-23, uce-1042, uce-192, uce-672, uce-466, uce-108, uce-695, uce-1192, uce-846, uce-414, uce-468, uce-944, uce-600, uce-1238, uce-157, uce-106, uce-987, uce-353, uce-504, uce-1211, uce-1108, uce-748, uce-975, uce-524, uce-369, uce-494, uce-435, uce-1321, uce-351, uce-201, uce-706, uce-759, uce-54, uce-38, uce-1032) (uce-166, uce-826, uce-471, uce-609, uce-957, uce-529, uce-1053, uce-122, uce-180, uce-167, uce-474, uce-891, uce-640, uce-159, uce-204, uce-636, uce-431, uce-187, uce-691, uce-1175, uce-113) (uce-572, uce-63, uce-496, uce-273, uce-287);

Nexus formatted character sets
begin sets;
	charset Subset1 = 71644-72197 52968-53565 39456-40191 58963-59701 17951-18665 15234-15896 68249-68934 30620-31322 6648-7351 72198-72874 61076-61775 10649-11351 56129-56894 1-674 16548-17170 14562-15233 33348-34035 51756-52264 29227-29864 54302-54980 4649-5345 37368-38057 59702-60413 12618-13332 20267-20969 31323-32040 60414-61075 43461-44102 52265-52967 70347-71049 50451-51112 7352-8005 73519-74139 40192-40799 13333-13933 34036-34646 36750-37367 4047-4648 64397-64981 45822-46554 29865-30619 77374-78074 15897-16547 76048-76779 36074-36749 5346-6000 1314-1964 18666-19288 27927-28595 66248-66860 62445-63030 48669-49345 74690-75402 19289-20266 67578-68248 24891-25463 26725-27334 28596-29226 1965-2774 25464-26086 61776-62444 42799-43460 6001-6647 63689-64396 9847-10648 69573-70346 40800-41507 44103-44688 72875-73518 54981-55532 13934-14561 20970-21629 3433-4046 76780-77373 35343-36073 47980-48668 11352-11998 8006-8601 65590-66247 75403-76047 49346-49896 38058-38735 46555-47314 42083-42798 17171-17950 34647-35342 26087-26724 64982-65589 66861-67577 51113-51755 38736-39455 675-1313;
	charset Subset2 = 22366-23043 68935-69572 44689-45305 55533-56128 74140-74689 49897-50450 2775-3432 11999-12617 23752-24346 23044-23751 45306-45821 71050-71643 58366-58962 21630-22365 27335-27926 57592-58365 41508-42082 24347-24890 63031-63688 9208-9846 8602-9207;
	charset Subset3 = 53566-54301 56895-57591 47315-47979 32041-32637 32638-33347;
	charpartition PartitionFinder = Group1:Subset1, Group2:Subset2, Group3:Subset3;
end;


RaxML-style partition definitions
Warning: RAxML allows for only a single model of rate heterogeneity in partitioned analyses. I.e. all partitions must be assigned either a +G model or a +I+G model. If the best models for your datasetcontain both types of model, you will need to choose an appropriate rate heterogeneity model when you run RAxML. This is specified through the command line to RAxML. To rigorously choose the best model, run two further PF analyses (these will be fast), fixing the partitioning scheme to this scheme and 'search=user;', in both. In one run, use only +I+G models ('models = all_protein_gammaI'); in the next, use only +G models ('models = all_protein_gamma;''). Choose the scheme with the lowest AIC/AICc/BIC score. Note that these re-runs will be quick!

DNA, Subset1 = 71644-72197, 52968-53565, 39456-40191, 58963-59701, 17951-18665, 15234-15896, 68249-68934, 30620-31322, 6648-7351, 72198-72874, 61076-61775, 10649-11351, 56129-56894, 1-674, 16548-17170, 14562-15233, 33348-34035, 51756-52264, 29227-29864, 54302-54980, 4649-5345, 37368-38057, 59702-60413, 12618-13332, 20267-20969, 31323-32040, 60414-61075, 43461-44102, 52265-52967, 70347-71049, 50451-51112, 7352-8005, 73519-74139, 40192-40799, 13333-13933, 34036-34646, 36750-37367, 4047-4648, 64397-64981, 45822-46554, 29865-30619, 77374-78074, 15897-16547, 76048-76779, 36074-36749, 5346-6000, 1314-1964, 18666-19288, 27927-28595, 66248-66860, 62445-63030, 48669-49345, 74690-75402, 19289-20266, 67578-68248, 24891-25463, 26725-27334, 28596-29226, 1965-2774, 25464-26086, 61776-62444, 42799-43460, 6001-6647, 63689-64396, 9847-10648, 69573-70346, 40800-41507, 44103-44688, 72875-73518, 54981-55532, 13934-14561, 20970-21629, 3433-4046, 76780-77373, 35343-36073, 47980-48668, 11352-11998, 8006-8601, 65590-66247, 75403-76047, 49346-49896, 38058-38735, 46555-47314, 42083-42798, 17171-17950, 34647-35342, 26087-26724, 64982-65589, 66861-67577, 51113-51755, 38736-39455, 675-1313
DNA, Subset2 = 22366-23043, 68935-69572, 44689-45305, 55533-56128, 74140-74689, 49897-50450, 2775-3432, 11999-12617, 23752-24346, 23044-23751, 45306-45821, 71050-71643, 58366-58962, 21630-22365, 27335-27926, 57592-58365, 41508-42082, 24347-24890, 63031-63688, 9208-9846, 8602-9207
DNA, Subset3 = 53566-54301, 56895-57591, 47315-47979, 32041-32637, 32638-33347


MrBayes block for partition definitions
Warning: MrBayes only allows a relatively small collection of models. If any model in your analysis is not one that is included in MrBayes (e.g. by setting nst = 1, 2, or 6 for DNA sequences; or is not in the available list of protein models for MrBayes)then this MrBayes block will just set that model to nst = 6 for DNA, or 'wag' for Protein. Similarly, the only additional parameters that this MrBayes block will include are +I and +G. Other  parameters, such as +F and +X, are ignoredPlease check the MrBayes block carefully before you use it.

begin mrbayes;

	charset Subset1 = 71644-72197 52968-53565 39456-40191 58963-59701 17951-18665 15234-15896 68249-68934 30620-31322 6648-7351 72198-72874 61076-61775 10649-11351 56129-56894 1-674 16548-17170 14562-15233 33348-34035 51756-52264 29227-29864 54302-54980 4649-5345 37368-38057 59702-60413 12618-13332 20267-20969 31323-32040 60414-61075 43461-44102 52265-52967 70347-71049 50451-51112 7352-8005 73519-74139 40192-40799 13333-13933 34036-34646 36750-37367 4047-4648 64397-64981 45822-46554 29865-30619 77374-78074 15897-16547 76048-76779 36074-36749 5346-6000 1314-1964 18666-19288 27927-28595 66248-66860 62445-63030 48669-49345 74690-75402 19289-20266 67578-68248 24891-25463 26725-27334 28596-29226 1965-2774 25464-26086 61776-62444 42799-43460 6001-6647 63689-64396 9847-10648 69573-70346 40800-41507 44103-44688 72875-73518 54981-55532 13934-14561 20970-21629 3433-4046 76780-77373 35343-36073 47980-48668 11352-11998 8006-8601 65590-66247 75403-76047 49346-49896 38058-38735 46555-47314 42083-42798 17171-17950 34647-35342 26087-26724 64982-65589 66861-67577 51113-51755 38736-39455 675-1313;
	charset Subset2 = 22366-23043 68935-69572 44689-45305 55533-56128 74140-74689 49897-50450 2775-3432 11999-12617 23752-24346 23044-23751 45306-45821 71050-71643 58366-58962 21630-22365 27335-27926 57592-58365 41508-42082 24347-24890 63031-63688 9208-9846 8602-9207;
	charset Subset3 = 53566-54301 56895-57591 47315-47979 32041-32637 32638-33347;

	partition PartitionFinder = 3:Subset1, Subset2, Subset3;
	set partition=PartitionFinder;

	lset applyto=(1) nst=6 rates=gamma;
	lset applyto=(2) nst=6 rates=gamma;
	lset applyto=(3) nst=6 rates=gamma;

	prset applyto=(all) ratepr=variable;
	unlink statefreq=(all) revmat=(all) shape=(all) pinvar=(all) tratio=(all);

end;


*Citations for this analysis*
-----------------------------
If you use this analysis in your published work, please cite the following papers on which your analysis relied.

For the version of PartitionFinder you used, please cite:
Lanfear, R., Calcott, B., Frandsen, P. Forthcoming. PartitionFinder 2: new methods for selecting partitioning schemes and models of molecular evolution for large datasets. In preparation.

For the hcluster algorithm you used, please cite:
Lanfear, R., Calcott, B., Kainer, D., Mayer, C., & Stamatakis, A. (2014). Selecting optimal partitioning schemes for phylogenomic datasets. BMC evolutionary biology, 14(1), 82.

Your analysis also used RAxML, so please cite:
Stamatakis, A. (2014). RAxML version 8: a tool for phylogenetic analysis and post-analysis of large phylogenies. Bioinformatics, 30(9), 1312-1313.
