# Supplementary material for: Multilocus molecular systematics of the circumtropical reef-fish genus Abudefduf (Pomacentridae): history, geography and ecology of speciation
Source: PeerJ. 2018 Aug 14;6:e5357. doi: 10.7717/peerj.5357 (PMC6097498; doi:10.7717/peerj.5357)
Supplement: Data S1 [file peerj-06-5357-s013.zip › Data Supplement/partitionFinderTaurus/infile.phy]

16 78074
Abudefduf_concolor_STRI_X_931 GTGTGCAGTAAATGGCACACAGTGTGACATTCTACCTGTAGCTGAAAATACATTCCCTGCCTGAGGTGCCTACCTTTCTGAGTCTTTTACAGTGTTATACTCCAAACCATTCCAGTACCACCCGGTGCATGCTGTTGTACTCCTGATGCACTCAATGCATGGAGAATAATAATCTGTCTCAAGTCTGTGTTGACCTGTTTCTTTGGAGACAAAAACAAGAAAGCAACAGGTGTAGTATTACCAGTGAGGAACACCAAAACATTTTGTCATGGATTTAGTGCTGCAGTGTACTCAGAACGTTCTCTGTTTTTCAACTGAAGGTTATGAAAAGCCTTGGAGCCTTAACAGCATGTCTGGCATGAGCGGGGATGCCTCTGGAGTGTCCTCAGTGTCCGCCCTGCCCTGCAGCCCACCCTGTCTAATGCAGCACTCACATTCTCCCATCCCATCCATTATGTAGCATGGTTGAGTAGCAGACACAATGCCATTGGAAGGCCAGTCCACACTCCTCCTTCTTATCTTTCCTGTCAGATTTTGCTTTGACACTTGCCTTCGCTCCTGCATTTTTTTTTTCTTCATTTTTATTTCTTTACTTTTCTGGAAAACTGTATCTTAACTGTGCTTATACTCAAGCTTCCCAAGTGTTCT--------------------------CGAATGATCATGTGAAGGCTTCTGCATGGTCATTGCAAGCATTATTGTTGAAATGTGTTACTAGGACAGAGGTATTAACAAGCATGGCCATCAACAGTCATACATGAAAATGGTTTCAAATAGCAAGGAAACTTAAATGGACGAACACAGTTTTAAAGCTTTAAAAAAGGGGGATATCTCTTTCTCTCATTAAATCATAAGTCACCAGTACATACGATCCTTTGGCCAACCTCTTCATTCACTAACACTGAAGGATGGAACGGATGGAGCCAAAAAGCGTGCAGTTGGGGGGAATTTATGAAAACCTCGTTCCCTACCCCCTAAATTTTTACACTTTCGATCCCATATACGTTGTAACCTTCCTTATAAGTTGCAAAATTCTGTGAATTCTGCGAGGAAGTTGGGTTAATATTCTGTGCATTCTTTGCCACCTTCATTCGTTTCGCCTCGGCTCGGGACTTGTAACAGAACTCAATCAAGGCCACCAGCATGGCCAAACCGAGTCCTCCGACCAGAATGTAGAAGACCCCAGCCACGTTGCTCAGGCTGAGGGCACTCGTCTTCTCCTGCGAAATGCACACGAGACGGGGGTCAGCGGCGGGGCAAAGGT---AG------------------------CAGGGTGCGAACAGGTGTGGGCTTGAGCTGGTCAGCAGACATTATGAGAGCAGAGAGACAGGAGAGCTTGAGAGACTAGTGAGTCACGGGGGCATCTCTACAGAGAAAAGCTTGGTATCCTCCAACAGAGGAAACAGGCTTAGTGGTTGGAGGATAGATCTTTTTTTTCCTTGCCACAGTTAATTTTCAAATCTCCAACATCCTATGGCTGTCTGTTTTTCTTCTTCTTCTTTCTGTTTTTTCTGCTTTCATTCTTTTCTTTTAAAATGAAACTGGAGCTGGGGCGGTGATAGTGATAGATGGCTCAGCGCTCTAACACTTTATCCAATCCGGCGCAGATTTCATCCAATAAAGAATCACTTGTGCACTCTCAAACTAAATGGAAGTCAGGCAGCGGAGAGAAAGGGGCTGCCGTGTGTTTCTGAGCTGCGAAAATCAAATTTTCTTAAAGCTGCCGCAGCAGTGGCTGGCGGAAAAGGCAGCAACAGCCATGACTGGCCAGGGCCACAATGTCTGCACACACAATTTAATCCATCACAGAGCGCCTGACACCATATCAATCAACCTTTCATCAGTATGCCCCCCACCCCCCCAAAAAAGAAAAAAAAAACAATATTTCTATTCAATCACCTCTGACTGAACCAGGCCTGCTGACAAGTTCTGCTATGTAGAAATCGAATGGTTGGGTAACACATGAAGT-----------AAAGCTGCAAGTGCTTTTTTAACCTTTTACAGAAGATGACTTAATTTGCAAAGGGAAAGCCGG--TCCCTCTGAAGTGCTACCTCTCTTTCTTTCTCTCCTTCTGCCTCCCTCGTTCCCTTCATCTCTCCTTCTGTCCTCTTTGGACTGTACCGTGACCTTCACTGGCGTTCCACCTGCAGGAAGCCATGTTTGATTCTCTGTCCGCCGAGACGCCTGCTTGACAGCAGAATGGTGTCATAGGACCGAGTGGAGGAATTTCTCTTTCTCTGTCATCATTAAGGGGCTTCCCCCTATGGTGAGGGGGATGAAAAGTACGATTTAATGTTCTCTGGAGAGTGGCAGCAGAAGAAAAGCTCAAAGCCCTGCATGCTGGTTTCTGAGTGGGTCACTCCAGCCCTTGCAGCGAATGGGATGTCCCTGAGGAATTTGCCATAGACTGGCCTGAAAGGATGGGGATTAAGACCCTTTTAAGGATGGAAATGTAACAAAAGGAGCACTTTTATGATGTAGCAGCATAAAATGAGGGGGTCCATTGTGTAACTGATTGCAAAAGATCTTTGAAACAGGCGGCCCTACACTGCATGCTCGCCTGGCCCAGTGGGCTTTAACGGCTTGTACAAAATGACTTGTCTACATTAGGGACAGAGTGGCCCTCGTTTAGGAGGCAATGTAGAAGATTATTGGTTTGTTTCTATTTTCACTCTTTGCTCCTCC----------------------------------CACTGTAGTACGGGTAGTAAATTGTGATCAAGCAGGAGAACCACGGAGGGCCAGATGGAAGCAGATATTTTAGTTTACAGTAGAAATACTTAAATTAACAATAACCTTTTTAGAAAACTAATACTTACACACACACTGTCAATTGTATGTCCATTTAAAGGATCATTTGATTTCGTTCTGATTGTGCTCTTCTGTAACGTCCAGGATCTGCTGGCCTGAGATGAACTTGCGATTACAACCTGTTGTAGTCTAGCTGAGCTGAACGCCTCATAAGTGGAGCTTTTGCTTTTTTATTGATCTCTTTGTTTCTCATAGCTGGAAGGGCACAATATTTTCTCCAACCTGAATTCCAGCGAGTACGAGCAGGTGCTGGAGATCATCCGAAAGGCCATCATCGCCACGGACCTCGCCCTGTACTTCAACAACCACCAGCAGCTGTCGGAGCTGCTCACCTCGGGTGTGCTGGACTTTAACAACCACTCGCACAGGTCAGACCATGACTCACACTGGGGCACAGGTCAGGTCTGGATTCAAACCAGTTCTCATAGCAGCGAACACAGAGAAAAGCAAACCTGGTGTGCATGAACAGCACATTGAGTTTCTCCACATGGATATAACGAGGCTTTACTCCCCTCCAGGGACCGTGTGATTGGTCTGATTGTTCAAAAATGTATTTGTTCTCTTATTCTTTTTGGGAACTATGTAAAACAAAAAAGAACGAATGGCGAAGAGAACCATTCTCTCTCCCCCAGCCCAGCAACCCCATCCCACTACCACCTCTCTGTCTCTCTCTCCCCCCCTCTGACTGTACCTTGCTCTCCCTCTCTGGTAGTGCATATTTTGCTGGAGATGCTAATGATCTCCCCCCGCTGTATTCTGATGCAAGGTCTGTCTACACTTTTCCCTTTCATCCACATACAAATGTGCTCTTATTGCCTCTTCGCCCTCGGGCCTTTTAAGATGCCTTTTTGAAATATGCCGTTTGATAACCACATCATTGGCCAAGTCCCTGCAGTGATTAGAGCTCTCTTTAATGTAAGCAAGTTAGAGAGTGAATGAGGGGCTCCGGGGCCGGCAGCTATCCATTCTCTTCTGCCCTCACCCCTTGACATCTCCCGGGCCACTGGGGAGAACCCAGTGTCGGGTGTAGGACGACCCAGAGCCCAGCTTAGCACATAGACA------------------------------------------------------------------------------------------CATGCTTTTGCACGAGGTTTAGCATTCTCACAGCGCCAGAGCTGTAAGGAATTAATATTCATCGCTGGCAATTTATGGATTCATTTATCACCCACATCTTATTTGTTCCTTTAATCGACCCTGGGGGTCTGACTATGGCCTTGGCTAGCCACCAGTGCTGGAGCGTTATTCCTCTTCACACAGGCCTAGTGTTAACGCCGCTGGCCAAGTTCACAGATTTGACTGACTGTGGACTTAATGCTGCTTGCCTTGTTTTCAGCACTTGTCCCTCCAGATTTGCCACCCTGGCTGCACAATTTCCTCCAATTCTAATTATTCATCAGCTCGTTATGCCTGTGCCTGGGCGCCTCCCCTAATTAGAGGTGACGCGGGTTTGGTCCCAGGCTAGCCCCAAGTGAGGGAACCAGTTCAGAACCAGTCCACGGCGTGTGCTCATGGAGGACTGGGTAACTGCCAGCCTCTCCAAGTGCATGGGGGAGAAAGGAAGGGCCTGTCTTGACAGTGTGATGTGACGTGCCTTCACACAGTTCTTCTCCCTCACACA--ACACACACATTAATCATTCTGCTATGTCCCATATCTATTAGCATAACCTCTAGATATAATATTACATCCCTCCAGCTCAGGAGATGGCTTGATGATTTTCTCATCAACAGTAACGTCTTGGTTTTGTTGTTTGAAAGGGCAAACATTGGATAAAGCTTCTCAATTTGTGCAACAATTTCTAAACGGCATACGTATCTGCATACAAGTGTTGATGAGGGAATTGGAAGTCCAATCTTCCTGATAACGGCAGGTGTGTTTGGAGTTGTAGCTGTAGGTGGGGCAAAGTAGATTTCCTGACCCCACCTGCGCTTCTCCTAAACTCTATCCTGCCTCCTTGTGCCTGTCTTGTCTTTCTCCATTTCTCTCTGAGTGTGTCCGACCTGGCAAGCTTCCTTCTCTCTTTGTTCCACAGTGACAGTCCTGATGGCAAATTGATTTCGACTGTGTGAGAACAGACATACAGACAGAAACAGACAGCTCCGGATAGCACAGGGGCCTCTTCCTCCCCATCTATTCCCTCCTCTTAGCCTCCCTCCTGTCCACTTATCTCCACCTCTTCTCTGCCTCCACACACACCCCTTCTCCGAATGGAAGAGGCCAGTTTCATCCCTCCTTTCTGTCCTCTCTTCCTCCCCGGGTCCCTCCTTTCCTCCTTCCGTCCATCCTGGGTGCTGCTGCTGGTGGTGTCGGTGTGGACAGTAGCGGTTGGTGGGTGGAGGATTGCGTTGAGCGAGAGAGCCAGAGCGGGGCCTA---------------------------------------------------------------------------------AATATAACAAAAATCTGATCAAAATTATAAAAATCAATTATACATTCCAATTAAAAATATACCAATAAACAGCTAAATACATTGTTGACCTAATAATTACAATGCAATCAATCACAGTAGCTTAAAATAAACAAAATAAGCAAATGAGCACAAAACCTTTAATGTTTTAAAAATAACTTCAATTATTTATATTAGTACAAATAGTTTGATTTCTTTTCTTTTTTACAAACACCAGCATGAAAAGGATTACAATAACAGTAGAAAATGACTGTGAAAAACATATTAACATCTTCTTTAATTAAATGTCTGCAATTAAAAATGGCATTAAAGAATTACATTGCAAAGAGTCTTTATCTGGAAAAAGGTTCAAAAGAAGTATTGCACATAACAACTTGAAGTTACCTTGCAACATTTACCACATTCAAGTCTTTAAGCTCCCCTTCCTCCAGATAGGTCTATATAAGATCACCTCGACAGACAGCGGGGATGAGTTCTCAAGTCTTTTAAACAGTGTTCTATAAGGATGCTCAAAGTCCTGCACTGCCAAATCAATTTAAAGTTTTTCTTTTC--TTATGCTTTAGTAGACACAGACATGCAAAGCATTTCCATTCTTGCAGACTTCGTGTGGGTGAGTGAGCAACACTCCCTGCTCGCGTGGCAGGGAAAGGAGATTGCTGGATTGGTCAGGGCAGGGAGAGATCCTTGTCGGTGACAGCGTCGCTCCAGCGAGCTCAAAACCACAGTAACACAGCCGAACAATCCAAACACACCCCACCAATTTTTAATTTCTTCCATTAGAATTAATTATGAGGCCGAAGGCAATTTGTGTACCCTGTGTTTAAGACTGCCTACTGGATTAATTAAAAACTGGATGCTGGAAAATTAATGTGTGAATTGTTATGCCTTGCTATAATGAGCCATCCCATGCTATTACATAGTAGTGTACTATACGATCACCTTCAGGCCTCTGAACACACAAGGTTCATTAAAGAGCACAAACCTAGGCACAAGTCAACTTAAAGAATGCCGACCTCAGCACATATTCAACAGCGCACACGCGAGCAGCAAGACATTTAAATTTTCACCCAAAATACAACAAGGTGAGGAAGTCTGGCTTAATGACTTGGAAGAAAAACACATCTGTAAATAAATGACCTCAGTAACCTGCTCTTAAACCTGATAAAAGAAGATAGAGGAGTAAAAGTTGCTGTGATGTCAA---------------------------------------ATCAGCGTTAAGCATATTAAAAGCTGTCACCGCCTCCATTTGAAAATG------TCACCACCACAAAAAGACAAAATATCAAACTGGCTTTCGTAAAAGTGGTGGGGGCATATGCACGGAGAGGAGAGGATGCCCCCAAACTACTTTGGTTACACAAACTTTGTTTTCGGCCTCAATGCATCAGAGCCCTCTCCCTCCGTCTGCCATCTGCTGCTGAAGAATCTGTTTCACTCGATGAGCCAAGCCCAGCCTTTATTGGTCCTAATGGCACTATCAGCTGAGCCGCCAAACCCAATTACCTTTTAAAAAGGGAGGCCACCCCAGCTAATCATGGCTGCCTAACCTGATTTGCCTGTGATGAAGAGACGGGATAAAGAGCAGTTAATGGAGGGAGAATGATCTCACAAATACAAAAAACTCAATTCATTTCTCCGGGAGAGCAATCTGTCCGATTCAGCGGTAATGGAGTGGAGATTCATTAGTCCTCAGGCCTTAGTAGTAGCACCGTCCCCTTATCAACTGAATGACAAAAGAACATTCAGTGTTCTCCGTTTATAGACTTCATTTTGTTGGGAAGGCACACAGAAAGGTGACAGATTGGTAGCTGAGGCTAGATATCAAGATTGAGTGGTGTTTCTGCACCTTTTCAATCCAGCATCAAATCAGTGTGTTTTTATGTCACACAGCGGGTCTTTCAGAGTTTGACACAGAGACATCCTGTGGCAGCAGAGACAGAAACGAGTTCTGATCCTCGATGCCCTGACCGATTTCTCATCTGACCCTCCGTTGCTCCTCAGACCTCCCCTCCCATGCTCGCCCTCTTACCCTTTTCACCCTGCTCGTCCCTCTCTTACTCGTCCTTTACCCTATCCCCCCTCATCACTGTTCTTCCCTGCTCGCCCTTTCTCGCCCCTCCTTCCTGTAGTCTGTGTTTGTGTTGGGAAGATTAAGCTGCTCTGACAAAGCTGTGTTTACAAATATGCAGGCAGAGAAACAGGCCAAGCGACGCTGAATAGGAATAGAATACAAATTGCTTTTTTATCTCTCTTAGGGCCAGGGCGAGAGAAAATGTGTTTGCGATTGTTGCTCCTCCGCCTGTGAAGGATAAAGCCTCAGTACTGGGTTTGGGCTCCCTGTTAGCATTCATTCTATCCTCTCCTCTCTCTG--TCTCTCTCTCTGTGTCTCTCTGTCCTCCCACTCTCTTTCTTCCCCCCATGCTCTTTCTCCTCTTTGTCTACTCCACACGCTCTGTCTCTTTCTCCCCAGCAGGAATTTTTTTTTTCCTCGCTGTTTCCTTGGTAATCATATCTCCTCTCC-------------------------------------AGTTCTGTATATGGCAGAATATAGGTTATATCCCATAGGACCAGAAACAACCATATTTATTTCAGTCATCTCTTTAGTTAGTCCCTTTGCTTTTAGCCCACATCTATATGGCAATCATCTCCACCAAAAACACGGAGCCATTATAATCCCATCCCTCCTGCCCACACACACAGAGTCCCCCAGCCTTGCGGAAGGCCCGACTTACTCTGATAGGATGTACGGATCCTTTTCTTTGAATCTGAATAAAAGTTAGACAGGCCACGCATGCAAAACTCTGTCAGGCAGGCCCGCATGCCCACACCAGCAGCCACAGAGTTACCAAAAGGTGGAAGGAGGAGGAGGAGAAGAGGGAAGGAATGAGTGGTAAATAGGATGGTGGGGTAGGAATAAAGAGTGAGAAGTGTAGGTGAGGATTGAAGGCAAGGAGAGAGGTGAGAGGACAGAGAGATGGGAATGAAAGAGAGAGATAGTAATGTAAGTGGGATAGGATGGTGGTGGAATGGTAAAAGGGGAGAAATGAAATAAATTAGGTTAGGAGGGAAAGAATGTGAAGTAAAAG-------------------------------------------------------------GGTGCAAACAGACATACCTCCATCTCACTGATGTCAGGCATCAGCTCGGTGATTGGTGGGCATATTGTTCGACTCCGACACTTTTTTCATCATTAGCCTGCACTGCATGGCAAACGGGCGCCGTGGCCCCC-TTTTTTTTTCTTCCCCTTTCTCCCCCCTTACAGGCGGCAGTATCACAGCTCTGATCTGTCACCCTTCGCTTGCCTTAATGTGTGAAAGCAAGACGTGTTGCGCCTATTAGCACTTCTTGGCAAGGCTGGCATGCTGATCCCTCATCCCCGGGGAGCCCGGCAATATGGTGCCGCATGGTGACCGCCCGCCAGCCCTGGCTCCCGCTGTCACAACACATCACACATCCCCAGCAACCAGAGCCGCCGCCTCCTCCGCCACCACACCTCCATCACTGCGGCGGCGTGACTGACAGCAGCCAGAGCCAGGGGTCCTCTGGGTGGAATTAAAAACTTTTAGAGAGAGCAGGCAGCTAAAGTGGACTGTATTTTTTAATTATGAGGGATGTGGTTGGGTTTTGGTTCATTGGGAAGAGCGCACCGTTCCAGTTACCTTTTTTCTTTAATATGGCCCATCATAACAGAAAAAGATCCTGTCATTGACCATTCAGTATCTTTAGAATACCTTAAGAGATAGAGCTGACGTCAGTAGTCATGAGCTGTCACTGTGTGCTTCAAAGTTCGCCTCTTTTACTCAGTTTTATGCGCATATCTGAGCCCTCAAGCCCTCGATCAGCACATCACCTGAGAGAGATACAAGGAAGGAGAGAGAGAGAGTTAGTGAGAATATGGCCCTGGCTCCTGATCCATAACAGTCATTGCCTGTTACATACATTTCAGAATTCATTCAGGCTATGAAGATAATCGAGGTAGTCGACAGTTTCCCCTGCAGCCCAATGGATTTATGATAGCACTGTCAAGAAAATGAGGCAAAATGACACAGTAGCTGACTTTAGCTGCAAATAATGTGATAGGCCGTACAGTGGTGCAGCAGCAGCTGCTGTCATTGCAGGTAATAGCCTATAAAGAAGCCTGATAGCAATACCTGTCATTTCTTAATGGCTGACTTCACTGAAGAGCTTTTGTGGCCTTTAACATGAAGATAATAGAAGATACAACAAATTTTACAGCTTTTGCGTTGCATCCATAATTTATC-------------------GATGCAGCAGAGTTATCAATCCGAACAGACACACAATCCGGGTCCAATGTCACTTCTCCTCATTATGTTAATGGTTAATACATGCAAATGAAAACATTCCGGCAATTTGATTTCTTTGAAGATAGTTTGCATATTGTCTTAGCCATAATGATGGTACACTTTCTCCCCAGCTTCGATTTATGCAAGGCTAGTTAGTTCATTTTTATCAGCTCTGAGTTCATTTCTAGGGCTACTGGAATGTGTTTTCCCCTTCCCCTCACTATTTAACTAATTAGGATTCAGGTACCATAAGCAGATTTTTCACGCTATTGGTGTTTTTCTTAATTAAGAAACAAATGAATTCTCCCCAGCAAAATAGATGGAACAACGGGATAGGGTGCCAGGGGCCAGATGCGGCGCTTCTTAATTAGAAGTCACTCCATTGTCTGAGGTTTTTTAATGAAGCCCCAATCTAAATGGATATCAAAAAAGCTTCTAGTGAAGAAAAAAAACACACACACACACCGGCCATTTAAAATAATAAGGAAATAAAGATAATGAAAGACAAAAGATATGTACTGCCAGCCCCAGCTCACACCTCCAGTTCAGTGCATGCAGTGCTCTCGTCACCTCTGGATGAGCCCTATTAAAACAGCACGATCCCTCGCCGGCCCCTGCCTGCCTGCAGCCATGTCTAATGTTCTGCCAAGCCAACAGTGAAACACTCTCTTTTCAACTTCTCATCAAAGGTGGAAGTTTCATTACCCCGTGGATGGTTATCAACTAACTATTTCTGAAAACTGTTGCAGCTGTCAACTTTTATTGTGTGAAAATACACCACCAGCAGGCAAACACACGTGAGTGATGATGTATGCACCGGCACACATACAGATCATGCACAG--GTGTGTGTGTGCGTGTTTGAGTGTGTCGGCTTTACTCCTGCTCTGTTGGTATTAGAGGGAAGGATATTCAGAGTCTATATTGTATGTCACTTTGGCTTTAGCATAGTCAGTTTTCTCTGACCATAAATGTATGCCTATGCACGGTAATTGTGTGGAAAATGCATGCAGCCTCCACCTAGCATAACCACCCCTGCTGCACTCCCCTGTGGATAACAAATGGCCCTTTTCTCTGGGAATTGAGGCTAAACGATGGTTTCACTTAGAGAGCAAAGTGACTGTCCATCTTCATAACAGTGCTCTCCATCAAAGAGCAATGAATCCCATCCCATCCCACTGGCTCTGATTAAACACAGGCAATGGATATCCCCTTTATGAAGGCCTGCAAAGCTGGCCCTCATGTCAGCCTTGCACCTGCAACTATCAGCTTCTCCTTTAAT-AAAAAAACAGCCCCACACATCTGGTTGGGGGAGCATTGCGCTGCTCCGGCAGGCCTATTCAGCCGAATCTGTTTGAAAGTGACACACCTCCACTTGATTCAAATTACCTAAGGCATTTCTTATTGGTGGGGTCACATGGAAAGCCCACAGGTCACA----------------------------TGTGTCCATGTGATAACCATCAGCCATCAGTTGGTTTTACTTTGATTCAGCCTTACAAAGTGAACAGTGTCCTGTAGCCCATTAATAACTAGAACACACTCTAACTCCCAGATGTCCAGTAACCTTTCTGTGGGCTCAGTGATTAACACACCATGTCCATTAGACATCCAAACAAGGCCAGCTGTAAATTAACAGATCATGGTGCCTCCCCCCGCCTCGCCTCTCCACAGATGGTTGGTGGGGCTCCGCTGGGCAGGGAAACTGATTGGTCCAATTCTTCCTCACAGGGAGACATCCATGAGGATTTCTGCACTGTGTGCAGACGCAGTGGCCAGTTGCTCATGTGCGACACGTGTTCTCGTGTTTATCACCTGGACTGCCTGGATCCACCCCTGAAAACCATTCCTAAAGGCATGTGGATCTGTCCAAAATGTCAAGATCAGGTAACCGCAGCAGCCGAGACTGATCCTGAGTCAGGGGGAAGGGGGTACCGCAGTCCAGAGAGGAGGCTCTCAGGGCCTGTAGCTGTACTGTAGGACTGTTCAATCCTTTGTAAGCATATACATGATGCAGTATTGTTTTTTTGTGCTTCTGTCTCATTCATTGTGTCAGTAAAGATTGGCATCTCACATCCATCCACTCCATTGTAGATGTGTTTAATATGATGCTGTACCTTCTTGAATATTTCAGATGTTTCTTTGCTGCTGAAAAAATGTTGATTATTAACCTGCCAGTGAAAAAGGGAAGTGGCCATCTTTGTACAACACACTGCTGTTTTGCTGTAACCGCGCAATGTTTTATGATCTTGAGTATTTTATAGAAAAGTAGAAGTATGTATCAATAATATGAAAGCAATAGCTAAATCATAATGAAGAATAACATGATCAGTGAATATTGTGGAAAATCTTTAGATTCACTCTGGGTGGATTTTGTACTGTATTTATTACTAATGATGATGCAAAAAGTTGCATAGCTTAACCCAAACTGTTCTGTCTCTTTTTTATTTATTGTCTTGTATATGATCTTTTTGTATGTGTTTTTCAAATAAACTGCCTAAAATGCTGAGAACTAATTTGATTTGTTGCATTATTTGCATTCTTGTTACTTAAAAAAACCCCTCCTGAAGCAACAAATCGTAAAATTACAAACCTACTACAAATTACATTTGTTGTCTGCCATTAGTCGGTTATCACACATGAATCTGTATCAGCTTATATGGCTTGTTATTAAGTCATAAAAATTGTACAAG-----------------AAACTATCACATCCACAAACAACCAACAACAAATCTGACATATTTACCATAACAGCCGTTCTGAACTTTGGTCTAAATGAAACACATCCATAAAATAAGTGTTTGTTCTGCACCGTCCTTTGAAGTTGGATTTGTTTTTGCTCTTTAATGATTTCTTTCTTCTGATGATGATGGAAGCCGTGCTGACACCTTCTTTTGCTTCATCAAGTTCCGCTGCACAATTACATGAATTTACTTTCAATAAATTACCATCTTTGCATACATCAGTCAAATCATCCAGCTGAGGCATTCGCAAACAATATGCATTATTAATTTCATTGTCAGTGTTTATTTGGTTAACTTGTAACCGACTTGGACAGCCCATTGCCTTGATGATGCATTTAAAAGCATCAGGGTCGGCTTTTTAAAAGGAAATCAGGGGATGACATGCTTCCACACACCACTTCGCTCCCTGCTGAGGCCACAGAGGGAAAAAGACTGAACTCCAGTGAAAGACCAATCAAAAACTCAAAAGATGCGTCGTGAGCTGCTGTAGTCAAAACAACAGAATCAGGAAGATCATCCACATCACAGCGATTCTCAGTGAGCGGTTGTTAGCACTGATTGACTATATTTCAATTTAACAAGTTTCTGCTGTCGACAATAGTTAATTGAATGAATATATTGTATTCATGAAAGGGGAAAAAAACAAAAACACGAGCAAAGAAGTTGAGTTAAGGAAAAATATACAACAGTCAATCAATGATGACAAAAAGTATCCGGAATACATAACAACAAAAGGAAAACTGATGATGCCCAGTGAATTACTTAGATAATTGTAATGTAATATGAACCCAGGAAACAAATAAATTCCATTTCCAATGAATCCACACAATTCAGTGAGCTACTCTCCTGGTCCATTTAACTACACACATGTGTACTATAATGAGCTGTAGACATTATGCCTAATTATGTATTAGACTGTGTTAGAGGGCCTAACAAAAGCTTTTGAAAGGGACAATTACGTTTGTTGCTTAGTTACATCGTTAAAAATATACCAAATCAGTGCAGATTATAGTGGGCGAGAATGCACATGTACACCACGAGCATTGTTGCCAAAATGCACAAAATTCAATTCATTAGGAAAAAAGAAAACATTTTTGCTTGTGAAAAGGACAGTGGCATAAGTGAAAATAAACAGTTTTTAACTGAAGTGTGTTCCTATGG--------------------------------------------------------------------------------------------------------------CTAAGTAAATATTTTTGAGTATCCCTAGTAGGATTGGACTTGTCCTTGACTCTCACTGCTCTGAGAAAAATCCACTGGATCTAGATGAATAAGTGTGTTTGTGTCTGGGTATGTAAGCGTGCTGTTTCTGTGCAGGAGGTGCATCGGTAGCATTCGTACAAACTCTTGTGTGTGCATGTCGGCATAGATAGCGTGAACTGGGTGTGTGTTATGTGTTTAGGTTTGGGGATTTTAGTACAGCAGAGGGAGGGGAAAAAGAATTGTAAGAAGAACATCCCCGGTCTCACAGCAACTTCAAAAGCTCTCCTTCCCCAGGATATTAAGCGACTGTGATGAAAAATTTAGCAAGCGTTAAATAAGCTGCTTTGAAGTGATCTGTTTTGGCTCAGCAGTCTCCAAATTTCCGTAGCCCCTCTGCAATAGCCATCTTTACTATAGAGGGGAATAAAGGAACAGTGTGTTAAGTGCAGCAGTTGTGGGGGACCTGGCTGGCTGGCGGAGGACATGCCAACAGTAATTGGTGCAGCCAAAGACATGAAGGCACGACGGCTGCAACTGTCCCCTTTTGTCGTTCTCTGGTTCTTTTTCTCCCTATTCCACCTCTCCCTCCCTGCAGGCTCTTTTTGCTAGTCGATGATCGCTGTGTTGTTAGCCACATGCCTACGTGATCATGTGAAATCTCCTCAACACTGTGCCTCTTGCTGTAATGCTAATGGCTCTGAAAAGAGAGTTAATCACTGTTGCACAGTTAGCCACATGCTTGCCTTTTGCAGCATGGTCGGTGTGTTCCAGGGGTTAGCAAAACACTGGTGTAACACATGATCGCTCTTTATGAGGCTGGGGCCTGCAAGAGAGAGAGGGGGCCCACAGACGATGCTAAAAAGACGGTAATGACAGCCATTCACCGCAATCCAATTATGCAAAAGGGAGTCTAAACAATTCCATCATCCCCTAAATTAGATTGTCCTAACGAGATAAAGGCACCAATTAATCCTGAATTAATTTCTACAGCTCATTTTCCCCAGAAAACACTCTAATATGCAAATGCCAGTGAGAGGCAGAGAGGCATCTTTCTGCAGGGGTTTGCACCACCTCTGCGCGTTAGCTTCTCTTTCTGAGTGAACTTATGAACCTAGACACATTTTACGAAGATAAAAAGAAGGAATATAACAATGTCACAGCTCAGGTGTAGCACTGAAGAGAAGCTGTTTAATAGTAAAGGCAAATGTCTCCCTTATAACTCATTATAGTGCTGCCATTAGTGGAATGGAAAGCATATTGAAGCCAAAGCGAAGTCAGTGCTACTACAGTTTAACCCTGATTTCATAAATCTAAGTACTAAAATGCCCAAAAATCATGCGTCACTGGCCATCATTCTTCCCTCTTCACCGTCGATGGATCTTTCTCTTTTTTGTTTTTCCCTCATTCTCCCCCCTCTGTCTCTTGTCCTTCTCTTTTATTGCTTTGTACAGCAAAGCACCATTACTGATCCCTTCCAAAGCACAAACTAAAAATCTATCCCGTTGTCATTTGCTGCACCGTGCCATCTATCATCGGGGGTGCTTGGCAGCGTCTCCATACGAGAGAGGAGGTGCTGGAACAGGAGGCAGAGTCAAGGACTTTCACGCGCAACAAAAAACTTGTCACAATTATTTATGGCTCTTGCTGGGACACATAATAGGACACATCAAACTGCTGTTTTTTTGTGTGATGAGCGCCCTCACATCGCTGGCTCCCTTGTCGAAGTGGGTCACAGGCATCTCTTGCCTTACACATACAATTTCCAAGACAATGGCGGAGCACTTGGGGAAGTGACAGTGACAAATACTGGAGCCCCCACGGAAAGCTGGGCAGGCTGTTACATGAGTGATTGCGCCAATAATCATGCGGAGTCGTCACGTGTCTGTGGAGCAAGAGGGAGATGGGCAGCAGGGGTGGCAGGGGGTGGGAAGAGACAGAGTGGTTGTAATACCGGGCAAAACACAGCAACTGAAAACTGGGTGATTGTGGAGGAAGTGCAG-TTTTTTTTGTGTGTGTGTGAATATAAGCACTTAAAGTTGAGTCATTTTAGGGATATAGATATTTTCCATTTTCAACTCTGACAAAAATGCAGTGAAATAGAGGGGCCATTTTTTTCTTTTTCGATTTCTGTCTCGTAAATCCTTTTCAAACGCAATTCCCATTCTTCTTTTGAGGTCTTTTAAGTCATTATAAATGTTTTCTCTCTCCCTCTCTTTCTGTCTGTCTGTCTCTCTCCCCTCTCCCTAGCTTTAGTCTTCTTGAATAAAATAAGTGCAGATTTGCTGGAAATCAGTGGCTTTTGTGTGTGGCTGCAGGAGCATGGTGAAATGTTTGGACACTAATACCCATTCATTTCGGTAGCGCCATAAATAAAAGCTGCCAGCTATGCGGCTGCCGTGAAGTGGTATTCTTTGGTGCCCAGCGGGATGTCCTGTTCACATTAGCGCAGCAGGGAAAACTGGCCGGAACAGCCAGACAACTAAATCAAGACATTGTCAACTTCTGACAAAATTGCTATGGGGGGAGAACCAGTTTTAAGAGGGGTTGTGCATGTCTGGTTGTATGCATGTTGCAGTGTGTGTGTGTGTGTGT------TGCAGATTGCGCTGCAACAGATAAAGTCAATTCCAGGAAGCAACCTTTTTCACCAAAGTCAAGCATAGCTGTAAGACTTCTCTGCTATCTGAAAAATAGGTTTGAATTGCATGCAATTTGTGGCAGGCAGAGCACTCCAATGGAGGGAGGCTATTAGTGAAATGCCTTGCCACTGTCTCTTTAAATGCCAATAAATTCCCATCATTACAGAATCTGGCAGTTTTCCTCCCTGTCTGCAGCCTGGGTCTTTATCTCGCTCTGCCTCAGTCTCTGAGCATGTAGATCTGGCCCAGTTAGATTGTCATACTTAACAAACATTAATGATTAATTTCCTCCACTGAGTCAAATGGGGCTAAAGGGATGACTCGATTCATCTTATCGCACCACAAATTAGCATTTCCCCATATTCTCCAGCATCAACTGTGCATTAAAATTCCACATTTACCATTCTGGGCACTGGCAGCTGTGGTGAAAGAGCCAAGGAGATCTTCCTCCTGTGTTGCTGGAAATTCTGATTACTTCTGTGTTATACAAAGAATAATTAATTCTGCCACTTTCTGCTTGTTACTGTACGTGTCTGACTGCTCTGAGTCAAATTACTCACTGAGGGGTTATTT--------------------------------------------------------------------------------------GGAGTTCCTTGTGAAAATTGCATAGAAATTTCTAAATAACGGAAGGCATGACACCTCTTTGAAAAATGCAAAAGTGAACAGATGGATGTGTGCCACCAAAAGCTCTCATTGCAGCAGGCTAATACTGCGCCTTTGACTGCGATCTGCGCTTGATGTTAGCAGTTCATCTTCCTCTATTGTGCTTTTCCTTTTGGAATGGGAGAAACATTTTCCCTGTGGATTGGAAGGTTTTCATGAGCAGGCAGATGGAGAAAATATTGTTGACATTAAACTGTTCCTCTTTAAGGGAATTGTTGTGACAAGGTGGAGCTCCCATCACTCGAAATAGCAGCTGTGTGCTGTTTACAAAGGGGCCCAAAGCAATGTTTGTTTCCATTGAAACGGTGGCAACTTTTTCTGTCTATGTAATGAAGAAGCTCCTGGCATTATATGTTTGCTCTCACATCTACTGTCATCATAATACAATATTTTTGTAGCGACAGCATTAGTGTTGTTACAGTGTATTACAGCTTCTACTGGTGCTGTGCTGTTTTCTTAATTATTGCCGCAGCTTTCCTGTTTGTCTTTAGGTTTTCAATCATTTGAGGAACTGTATGAAGACTACATTTTTGATCAGTTAATTAACTGACTTAGAAAAACACTGCATTATTTCCCCCATTAATATCTCAAAACAATAGTAACTGTTGAAATGGTAGAGCACTTTATGAAAGCTGGCACAGCTTGCCTTCATTTGAAATCACAGGATAAATTCAGAGGAGGCGGATGCCACAATGATCTAAGCTCAGGCACTAATGGTTATTTAATATGGCCATCAGCGGTCCCAAGTCCCCAGCATACGGCACTCGCACAATAGCCTCCAAACCCTCTTTAACACTTATTTGAGATGACAGGAAAAATGAAACCGTTTGTGCTTTCAATGGAAAAGCAATCATTGGTACATTATACTCCGCTTGCCCTATCATGCTAATGCCGGGTAAAAATGTCACCAAATGTATTTAAAGGCCTGATGGAGTGTTGCCGTTTGATTCCTGCTGCCTGCCTGATTAATAAAAACCTTCAATTTGTATGTAAATGCAACCTGGGGCTCATATCATCTGCACACCTGCACCTGGAGAAAAATAATAAACTCAAGTTTAATGTGGCAATTATGAGAGTTTATGGGGATTGTGGGGAAGAGGGCGGCAGAGGAGAGGCTGGCTTGATGAGAGGGCTCTCAGAGGGGAGTGGGCCGACCCGGACCAGCCCGCTACAGGAATGACCTGATGCACGAATATAACCTCAGCTTGCACAGCTTACCACAACATGCATGTTTGCACAACACAGGATGGTAGTAGGGATTAAGGCAGTCCACTGATGTTTTGTTGAAAACAATTATTGCTTGGTTTGTGTTTCTATCAGCTGCTGTATGTCTTAAACGCTGCCAAAGTTTACCCCAGCCTTGCCTTTCTCTGTTAGGCCACTGGGAAGAGCCATGCCCTCCCCCTTTGCCCCTGGTCTCCTCCACCCCCCATCTCACCCCGGCCCTCCTCTTCCATTGAGGGCTGCTCATGCAGAGGAGAGAGAGGCACCACGCTGATTCCCTGCCTTTCAGCTCCGGAGAGGGGGATAATGCTGTTTTTGTACCACGCATCCAGAGGAATTATGTGCGCTAATTTGATTAGGGGAAGATTTGATTAACTGGAAAATGAGGGCTTTGCTTAGACTTTCACACGCTTAATTTATCCCTTGCAAAGCAGACGCAACATTGTGTCATGAAACTCAGAAGGCATATGAGAAGCCCATTCACCAGCTAGATGGCCCTTTCAGACTCAACAATATCTAGGACTGCCACGGTTCAAATTGGGATAATCAGTTTAGAGCTTTTTGCCTGGCCTCAGAATACAAATTGCATTTGGCATTAACAGTGAAAAGGTTCAAAGGATAATGAGATTAATGT------------------------------------------------------------------------------------------------GCTAGCTGTGTTTCATGGCTCTACGGTGCAGAGCAGGCCATATATCTCCAGCGTATTATCAGGATGACTCCTGCTGGCCACCCTGTCACAGGAGAGTGCTTGATATAAACAAGAGATTGCTGCGACACCCAGTAATCAATATTAGGATGGTTTCAGTACCAAACATCATTTGTCTCTGCGACCATTCCTTTGACCAAACGAAGCATTAATTCAAATCATAAATCTGAGCTGATTTAAATCCGAGGAGAGTGAGGGAGGGAGAGAGGCCCCTGTCTCACTGCCTGCCCCTAATGATTTATTTTCTACATTTCTGCGAGCGAGAG-------------------------------------------------------------------------------------------------------------------------------------------------ATTTGTCCATACTCACTGACAGGTCACCTTCAAACGCCAGTGGCAGACTGTTCATCACCATGCAGACGAGCATCTCATCGCTGCAAGTAAATATTAAAGGAAAAGAATCCAATTGATTGTGGATGGGGCCGAGAGGCGTCACTGCCATATATTTCACTCAGAGAGCTAATGCTGTGGCCCATGCACCCACACCTAGAACTGCTCCCCCTTGCCAGAATTATGATTCTACCGGGAGCCTGTGTGGCTGGCTGTGGGCTCAAGGTTACAATTTAAATTGTAAAAAGATAAAACAGTTTCTTATTAGCTCCATTGCCATAGCCTTGCTGTTGGTACTCACATTTATCTTTATTTCTGTGACCTCGCAGGCTCGTATTCTCTTTTTTACACACTCCATTCTCTCGGAGTGATGACCTCACACTTTATGCATTTTGCATTGTTAAATCTGCTTAGAAACACATCCTGTTTTCAACTTGCACACCATAAGCGCCGCGGT-----------------GACGGCATTTCAATCTCGTTTGAATCGGTTCAGTGTCAACACCTGCAGCTTTCGAGGCACGCATCAAGGACCGGTCTAAGTAGGCACCGTGCAGCATGATTAAATCTAAATAAGCTGACTCTTACACAGTTTGTTTGTTTATTGAGGCAAGTCGGGGGGTTGTTCTGAGCCTCAGAACCGCATTTAAAGCTGATCTGGCTCCTTCAGACAGCGCTGCATCCGACTTCCTGTTGTCGACTCGCGGTTGCCACAGAAAAATTGCTGCTGCAGCCTTAGACAACCTACAGCACTTTGTATGCCGAAAGAAAAGAGTTAATTAGAAATACAAATTCTCCCAGATTGTTATTAATGGGAACTGTAGAGTAAGCAACACATATTTTGTGCCCATAAGTAATTCTCAGGTATCTTTGATCTGTGGCCCACAGCGGATGCTGCTGCGTGCCGCTGTCTGGCTTCTGGGATTCTGCCAGCGCCAGACATCTGGCTACTTTGTTATCATTGGCTGATCTGCTCCCGGGAGGCCACTCTTGTGACACCAGGCAGAGAGTGTCCTGGCAAGGAAAATTATCAGCACATTTTGAGTGGATTAGAGTTCCAAAGTGGTCTTCAAATCTCTACAGGGGTCTAGTGAGCCATGCTCTACTGGGGGTTCCTCAGGGCTCTGTTTTGACACCACTGTTGATTTGAAAGGCAGCGAGGGTATTGCCCATTACTCTAGGGTGAGTGATGTAATCAGTGGACCTGTGTGACCATATAGTCAAGGAAAGGCATTAGAAGGGTAGAAAACAAAGAAAGAAGGAGCAGAAGCAGAGTGCCTGGAAGGAGGGCAGAGTGTTGGGAGGGCGGAGATAGAGAAATGGGGGACGGTGGTATTTAGTATGCACGGCCAAGCTGCCCCATCTGCTTAGCGCAGCAGTCCCTGTCGTATAACTGTCTACAGGCCGTGGGCCACATAAAGAATGTCTCAGATTTGATGTAATTCCGCAAAATTAATGACAGCTTTACTCGGTATGGGCCGTGAGGGAATGATTAGTGTTTGATCGTCCATCTGATCAGTTCCCTTGGCTGGCTGCAGAGAGATGCTCCACTATATACTGGTATGCTGCCTATGGCAAGCACACATGCACGCACAGATACACCTATCCCAGAATAATTCCTGGGCCCCCATGCTCTAGTTTATGTTTGGATTCTGGTTTCTGTTTCCCTCAACAAAGACAACCAATATGTTGTTAAATTCTCTGTGCTGTGACACATCACATCGAAATGAACACCTACTGATGGGATGGATGCTGGTCCCACTAGTGATGTGATTGTGTACAGGGCATTTTTAT--------------------------------CACATTCTTCCCAAATGCAGACAGGAGCCAAGTCAGTAGCTGGCGGAATTACCCCCATGAATCATGCCCATTGTGATGCCTACCCAGGATGAGAACATGGAAAGGAATTAGGTATGGCAGAGCCTTATCAGCTTCCTATTCAGAACTGGTCGGCCGCTTGGTGCAAAGCAACCTGGACAGCCTTTCCCATCCTTGCTCATGTAGAGTGTCCATGAATGTGGAATTCCTCCACTGCCATGTGTTGTTACTTAAGGGTGTGCTGCAGCCAAGTTACTGCGCACTTTTCCATCCACGCCCGTCCTCCTGTCTGTGCACTTCCTTCCCTCCCATTTACCCAGAGATCTTTGTGGTAGGTCCTGGAGTTCAGGCAATATTAGGTTGCACCTCTTAAAACATGTCAGGCTTTGTGGTGAAAATTAAAGAATGGAAAAATGATGAAATGTAACATTTTGCTGAAGGCTTTTTTCACTTTCGAGCTGTTAGAAAAGGGGAGAAAAGATGAGACTGATGGAAACACATTGACAAGTTTTATCATACTGGGTTTATTTTTCATATACAACCCC-CGTTATTTCCTCTCCAACTGTTCTTTGCAGAGTTTAGGCTAAGTGGTATATCTTGGGTGGCATCTTGGGATTTGAAAGCACTACTAAAGTGAAGAAGACCTGAGGAATGAAATATGTTTACAGAACAATCTCGGGGGACTGAGTATATCATTATTTCACCTCAACTTTCCAT---GTGCTCTACCTCTCATTTTATCCCGCTCGCTCCCTCTCTCTCCATCTTGTGGCCATATGAATTAGTGTGGTGAGAGGAGAGAATGAAGAAGGTGGGAGGGGAGGATGGGGAGTGACGGGAAACAGACGGGTATAATATTCTCATCACTCTTCACTCTGCAGTCGTTGGTGAGGAGCGTGGCCCAGGGCACTCAGCGGCCCAGCCAGCCGCCTCGCAGACCCTGCAAATATTCCTAAACCTCAATTTTTCATATTTCCCTGTATGCATAAGGAGATGAAAAATCATCCGATCATTTGTATTGTCTGACTGAGGTTATACACAAATATTAGTTTATCTACCGCACCTAAGATTGCCTCCCTAAGCAAGACGGATTGGTCTTTTGGAGAGGGCAATATTCCCCGGGAACATATTCAGTCCATCTTTTATGTGCTGCAATTCACAGAGCAGCAGGTATGAGTTCCATCTCCAGACAGGCTCGATAAAGCTAAACACCCAATAGAGACACTGCTTATTACACACAATACGCTTTAATTGCCAGACAATTTTCGGCTGGGTAAAATTTATAGTTTTCAAAACTGATCTCATGCAAAGAGGCTTCATACCTAATATTCATATTCTCCGCACATTTACTCAACACTT------------------------------------AGTGACCCGTATCAAACCAAGCCAGAGCTACAGTGACCCCTATTACTGGCCATTTTTCTTGTGGGGACTACAATATTCAGTTAGTGGTGAACTTCACTGTTTTGAATAGATAACGGACAAATTCAATGTGTTTTATCAGCCCTATCGTATTCGAATGTTAATATTATTCCCATCATATTTTGCCCAACAGCTCTTGTGTGTTTTAAATGTGTTTCAACATTCTGTGTAGTTTCTGTTACTGATATTGCTTGCATGGGGAGTTTGCTTAGCTATCACAGGCTGGGAGAATGCTTCTTTTCCTCGATTTTCTCTACTTTTCTCTTTGCCTCCTGAAGGACTGAAGAAAGTACGTAATCCGGATCGAATGTACAGATCAGCAGTGTGTTATGCTGGCCATGGTCCACCTAAGAGTATCAGTGATGACACAGAGACGAACAGTAAGAGTCAGTTATTAATACTGCATTGCTGCTCCAAGAGGCCACTAGCTGGCCACTCTATTATTCATTCATCAATTCATTTATTTACTTCTTGATTTCATCCGTCCCCATGCCCCCCTCCTTCTTTTATTCTCCTCCAACACAACACCTCCTCCGGCTGCTCTGTTGATTGAAGTGTCTGCTTTACGGGATCACGCTGTC----------------------------------------------------------------------CCGGCCTCTGCTGGCATTAAAGCGCTCATGATAAGAGTTTTATTGTAGCAACTGTGTCCCAATTTGACCAGAAACAAGAGACAAGAAAGAGAGCGGGAGGCAGATAAAAAGAGAGAGCTTGAGAGGAGTGGAGAAAGAGAGAA--AGAGAGAGAGAGAGAGAGAAGCTTTTAAAAGGATTTTGTCGGTTATTGACTGGTTGCACTCTTCAGCTAATAGCCATTTAAAGATTATGGGCCTGCTGGTGGAAATCAAGGCCTCCATTGTTTGCCTTATTGCATTCTGGCAGATGGGGGCTGACACAACAACACGCAGCATCCCTCCGGGCACGCTCGCCGAGCGCCGACCCTCCATCAGCAGATCTCCTATTGAACTGGCCCTAATAACTGGCCATGAATTATTAATCCATGAACCATATTGAAGACAGAGAGCGAAGAGGAAAAAACAAGGGAAGATTGCGGGCCGGTTGCAGTGAGTGTGATTGGCGTACAGGTGCCAGTCGAAGGAAAAAAGGCCCGTTCAAAAGAGTCCCAGTACG----------------------------------------------------------GGAGGTTTAACTTCAGCGTGATACCCCACAGCATCACCTGTCATAAGTGCAAGAGAGAGATGGCATGCCTTTGTGAAAAAGAATGCTGCTTCTGTC-TTTTTTGCATCTTGAGAATGAGCTAATTGTCACCGAGCTGGCAGCTGAATAGAGGCAGTGAGTTTAATCTGACCACAATGACATGTTTGATTGGTCCGAGGCAGGCTGGGTACAGAGGGTGGGGGGTGGCCCTCTCTTGTGGCAGCAGAGAACAAACATAAATCTTCTTCAACAATCTATTTTCCATCATACTTATTCACAGGGGACATCTCAAAGTGGTCTTTACCCTTTCTGTCAATGG--------------------------------------------------------------------------------------------------------------------------------------------------------------------------------------------------------------TCACAAGGCCAGCAGGGTGGCATTTGGGTGAAATAAAAGCCCTGAAATTCGAGATTAGAATGTGATGACGGGCTTTGTTCCATGCCGGTGTCAGAGTGCTCATACGCTCAAAGGAGGGGAAGATGAATGTTTTTGCCCCGCTTTCCTTTATCACTGAGGGCTGAATTGTGCATCTTTTGCGAGTGTGTTTGTGCGTGGCAGGCGAGAAAACCCAGACTGTCTGCTGAGCTGTATCTGCGTCTCCAGCAGGGCAGCTGATTTGGTTTGTGAAGTATGTTAATAATCAAATGATCAACAAATAACAGATGTATTAGTTCATGCAGCTTGAAATGTCAAGGAGGCTAAAAGCGGAAATCTAATACAGAAAGCCCAGTTGCATTGTATTATTTTCTGTGACAAACCCTCCGGTCCAAATTACGTAGAGCCTCCTACAGTGAGTAATCTTTACAGAAAACGGCGCCAATATTTTGTAATTAAGCTGCAGTAAGACAACGAGCGCTGCCACAGATGGAAGTTGCAGAACTCGTATCACTTTTGGTTTTTTTTTCTTCTCTCTATGTGGAGGTGGATGGGTTAGTGCTGCTTTCATTTTTATAGGATGCAGACACTATGTGTATAATATATGTCTGTGTTTATGTCTGTCTGGGGATATGAGACAGAGTGCATGTGTGTTATGTGACCGTGTGTATGTACATGTACTTTGTGTCTGGATGTCTGCATATCTGCATGTGTGTGCGTGCATGTTAGTTGTAGACTCAGAGGCATAGCGTGGGTCTGCATGAGGGAGTGTGGTGGCAGAGCACTCCTCTGATAGGCCAGATCCAGGGTGCACTGAAGCCTTTCGCATATATATGGAATTTTTGAATATCTAAACCATTATTTAGCATCCAAATCAGTTCTGCTTGTCTGACTGATGGACAATTTCAGTGTGACCCCGGTCTTTTTGCATGTGACCTATACTGTCGGGATTCTTGCATATTGTTTGGATGTTCACGTTGACTCCTCTCCCGTTTTTCTCTTTGATCCTTTTAGCATGCTCTTTGTGTCGGAATTCATGAAATATTCATAGCTGGACTGTGGCTTTTCCATATCTTTATGTACAATTATTGGCAGCCGTCCTGTTATGTCGAGCCATCTTAATAGTAGGTATTGGGCTCGGTTAAGTGTGACGTCAGATTTTTCTGACAGTTTAGCTGTCTTAAAGAAACCAATGCGCACAGATGGAACAAACTGATCACAACAGAAAACTTTCTCCCTGTCCATCGCTGCTCCCCCCTGCTCCCGCCTTCAGCCCATACCTGGCCTGAATACCATTAGACCTAATGGAGCACGGTGTGAGGGACAGCCAATCATGATGGCGTCCCGTCAGTGACACCGACATGTATCTTGGTGCTCATTATCATCCTTGAACAGCGCCAATTTACATCTGATGCTCTGACTAATTCTGCTCCAGTGTTGTCAAGAGGCATAGGAAGTGGCCTGGCCGTGATGACAGCGCGGCTGTCAGGAGCCCGTGGATGGAGGATTCCTCGGGGCATGATTTAATGCCCATGTCAAGCCCCGCTGTCAGCCTCTCTCTCTC------------------------------------------------------------------------------------------------------------------------------------------------------------------------------------------------------------------------------------------------------------GAGGAGGGGAGGAGGAGGGGGAGGTGTGCAGGAGGAGGGGAGACAGGGAGGAAGATGTGCTGCAGAGAGAAGCCAATGGAGGCGATGGGGAGAGGCAGGCACGCTAGACTGTCAAATCTCAGCCGTTGAATATTTAATGGAGCCTGGAGTGTTTATTTAGTTAGCCTGTCGATTTTTACCGCTCTGTCAATAGCGGCTCCCGTGTAGCCTGCTGATGATCTTTAGTGTCTCTTCCCCCAGGAGAGGCCAGGCACTAAATGCAATTATGGATTTTCCTGCACCGCAATGTGTTTGATATTTTTACTGATCTAATTTGCAATCTGGTAGTTTATTGTTTGGCATTTTAGTGGCGCTCAAGTGGCGAGGCAAATTTGATTTCCCCTCATAATTCTTTATAACTTCATTAATGCTGTTAGCACATTGGCACAGATCTTAAATAAGAATCATCCCATGGATGAATGCATTCCTCATTTTATTGTCTCCATGCCCCATTCTTTTTACTGATTCTGGTTCTAATTAAAAATCATCCTCGTGGTGTACTGTCTTTGTGAAAT--------------------------------------------------------TTTTTTTTTTTCTCAACAGAACAAACACGCATGAGCCAAACATACAAACACTTGCACAGAC------------GCACACACGCAGGCACACACGCAGGCACACACGCAAACACACACAGGGTAATGGAGATGTAACTGGAAGAGTTCTCGCGGCATATGGATGCCATTTGCAAGCTGCACTGAGAATGTATAGGTCAGTCTTACCCTTTGGTATCTCTCTATCCATCTGTTTTCACATTACTTGCAAATTATAGTGTCCTCCAGACCCAAATGAACATAAATCAGGCCGGTGAAAGTGCAGAAGTTTTCCCATCTGTCATAAAACAATGATTTAAAGTACGGGTTGTCAAAATATGGCGCTGTGAATTCGCCCCGCTCCCCAGCAGTAGGAACACAAAGCACCATCTCATCGGAGTAATTTATGGCCTCTGAGGGAACAGAGGGTGATTAGGGCTTAGGCCACCAACAGCCAGAAAAACAGTAGAAGCTCCAATAAGGATGGCTGGAAAACCTAGACCAAATTTATCAAACAATTCAGCGAAATCTATTTCTGTTTGGAGAGCAGAGCAAGATATATAGCCTGTTTAGTATAGGGAAAACTTTGGGAGCAGACTTGTCTCTTAATAATAATTATTGGGTTTACATTAATTTCCTCCCCTATTCTCTTCCACAGGAGAGCTGATCACCACTGCTTGTGAGCTGGGGGTAAGTATTAGCTGTATTGTTTAATCAATTCACTCATTAACTCTTATAAGCATTAAGGAAGTTTAATTAAGCATGGGCAGAAAGCAGATTAATTTACTTTCAGTCCACAGGTTTTTTCCCCTTCTTTTCTATACACTTATTTTACTAAGTTGCAAGTAGAGAATGCTATAATTTGCAACCCGTTTTTCAAATCCAATTAAAGTCAATGGTAAGGCGATGGCTTTTGTAGGCTTTGCCTTATGTACGGTATAAGGCTTATTATATCCACCCCTCTTTTTTGTGTGTGTGTGTAAGCCGCGAAGAATGAACTAAATCGGGTTAACAGTTATAATAAGTTTTATTATTTAATAAAGTTTATTACGCCGCTGTGATCCTTTTAGGGAGGCTGTGTCGGTGTCACTATGCCAGTAATCCTGCCGTTAGTGCTGCAGTCCGTGTGGCCTGCCTGTCTGCCTTTCAGGCCTCCCCAGGGCCTCGCAGGCCATCCCTGGGCCCCAGGCTGCTGGCCCCCCTTTCTGATCCCCAGAGCTCCAGAGTTCTGCTTCCCTTTGCTCCCAAGCCAAATGTTAGAAAAGAAAAGACAGGAAGACAGAGAGAAATG--------------------AAGAAAGAAAGAAAGAAAGAAAGAAAGAAAGAAAGAAAGAAAGAAAGAAAGAAAGAAAGAAAGAAAGAAAGAAAAAGAGATCTGTGAATTTCCCCTTCCTCCCCTGAGACCTCCCTTGATGCCAAGCATTCATCATCCAGCCTCTAATATCAGTTATTCTGTGGCTCCTCTGCTTACAGCAGAATTAATTTCTGCTTTAATTACTCTCATCGGCGGAATGCTGATGAAGGAGAGGGACGAGGCATTCTGGGACTCGGGCCTCATTCCACTGCTTTAATTTGAATGAATTCCACCCGGAGACGCTGGCAAACAACTGGCAGCCGAGCCCCGGGAGCCACTCTGGGACTGCGCAGAAGAGCTGCAGCCATGGCCCCCACCAACCAAGCTACCTTGTGTGTGCGTGCCTGTGTGTGCTTCCTTGCTTGTGTGTATTATGTGGAGCATGTTGGTTGTGTGTGAGGCTGAGCGCTGGAGTGAAAAGGTAGGGAGAAGGTACATACGAGACGGGGAAAAGAGAAACGAGATTGATAGATTAAGTGATGAGTCTCTGTGCGGTGTGTGAG---AACGTTACCCTGATACTGATGTCGCTGCAGTGAAACCGGATGGAAGTACATGTTTTTGCGATTCAGTTGTACAGTAATGTCTTGATATAGGCACAATGCACTGTACATGACATCTGGTGAAACACTTTAACAAGAACAAGCGTTCGGAAAAAGACAAAGAGACATCCTACTCAGTCCTGGCTGCCTCAATCTCTGCCTGTTTATGATGAAGGGCTCTTTTTGGTGTGAGAGTGAAAGAGACAGGCTGGGCTGGCTGTCATGTCATAAAGGATGCAGTCAGAGAGAGCAGACATGATTTCATGGCTAATGATTCCTGCACTAATATCAGTGTGGGCTGCAGAGGGGATAACCAAGTTGAGCTGTCTTAGCTCAAATGATTCAATTAGGCCAGCTGTCCCTATTTGTCATGGCTCAACTGGCTTCTAGATTACCTTTCCAGAGTGCATACGTGCCTCTGCATTGAACTTACCAGCTCAACAGTTTCACGGGGAAAAAAGAGAAAGAAAAGCAAGACAAATAGAGAGAGAAAGAAAAGAGCGGTGGAGGGGAAGAAATGAAACAAAGAATGCAGCGATAACCACATTATCCACTTAAACGCTGAGGCCAATTACTGAGATAAATGTGACTTTGTGTTTTGAGTCATAAAAGAACAAAAACAAACACAACAATGTGAGTTTATCTGCATGTTTGCTATGTGTCTACGCTGTGCTTTCAAGCTCAATTAATACTTCCAACTCACCCTTATAAATTCGTTGCATTGTTCTATGCCATAGAGGAAAAAAAAGGACAAATTAAATACAAACTTGTGTGGTCTTTGTTTCTAGCCATGTACTGCAGTTGCTTCAAACATCCTGAAAACAGTATGTAATAAGCTTTTGTTCTCAGAAGATCTTGTTTAAGCCTAGCTTTCATATGAACCTCTATTTTGTCCCATAGAATATGGAATGATCGGAGAGCATACAGTAAAAAGTCAGCGGCCAAGATCAGTTCATGACACAAAGGCCCTGCAGGAGCAAGCTGAATCTGCTAAATTTATGGCACAAACTGGTAATACAATAGTTATGTTTCTTTACTTTATTTTGTTAACTAAACTTAATTTCATCATGCATGCTCTCTCTTGTACTGCACCTTTTAAGTGGAAATGTTTTGCATTATTATTTTTCCTACTCATTCTCTATTGCCACATATGAACAAGGAAGATAAATTTCTCATTTTTCTATGAGTATTTACTTTGAATATAGAACATAATTGGGTTTTGTGGGTCTGTTTGTTTTATTGTCACATAGTGAGTTGGCAAGTGGATTACTCATACAGTATATTCATAGAACATTAATTAAACAGCAGTTTAAAACTAAGGCCCTGATGTAGTTAATCATTTCCTCCAAGGCGTGATCTCGCTGTCAGACGTTGTCCTCAACAACTGACGTGAGTCTTGAAATTATATTGCAGACGTCGACTGCATATTTGCATTTTGGAAGTTCGTCTGTGTGCGGTAGAAAATCTAGAACAATTGTTGGCCTGTCACTTTAGCTTTATCTTAGAAAACTTACAAAGGTTTTCCTCCTTGCCATACACGGCTGCTTGGGTAATGCTGCCTCCTGTGTCTGCAGACGTATTTTTCTAAAGGTGTGTGTGGCACATCTGTGCAGCTATTGTTTATTCATGGAGTAAACCCTTTGAAATGTGTTAAGATACTTCCCACTCATTATAAAAATCCTGCCACCCATGGATTAGGACTTTGATGTCACCAATCCTGCTTCAAAGGCTTCTTTCACTGCTATTAATCACAGTTTAGCCTCTGAAGATATAGCCAGAGAAAACATTTGGACATCTTGTGCAGAAACTTTGAAATGTTCAGACTGTCTTGCATATGCTATGTTCATATCCTTTCCGCTGTGTGTGGGGCTGTTGGACTGCTGTGCACGCAGCTGCATTCTTGAGTCCATGGGATTCAGCTGAGATTTAGGCTCCTTCTGAACTGTCTTATATACCGTGCTGCTGTATGAACACTGACATATTAGTGCAATGTTCATTTTGTTTTC---TTTTCTTAAATAAGGGAAAAGAACATTACCCACAGAGCGTTTACTACAACTCAATGGACTCACAAGTGAAATAGCATCTTTTTTGATAGAGTGATAATGAAAATAATAACATCCCTGACAAAATATTCATAACAGTAATGATGAATGCCATCTTTCTCAGAAAGATACATCAGAGGCGTCTTGGTTAAAAGAAAACAGTGGCCAGCGTCTCCCACACCCTCAAATTATCTGCTGCTTTCACATTTCACTGATAGCATAGATGAGAGCTGAGAAAAATGGACACACAATTATGCTCACTTGTCGTATATTAATACTGCTTCTTGACATCTTCCATGGACCCTGAGCTGTCATCTCTTTGTCTGCTTTAATTGAAAATTAATGGTTAGTGCGTTGCCAAGGCAACAGCGGCAGTGGTGGTGGGTAGTGAGCCACATTCAGACAGACACCAGTGGCATTGTTTGTCCTGTCTGACCTTGGAAGTCAGGGGAAAAAAAGAAAGAAGAAAGGCAAAGGAGGACAAAAAACACATTAAAAAGAGAATGGAGAGGTAAGGGTTGAAATGTTGTCCATTGGAGCGAGGGAGAAAAATAAAATAAAGTTATTGTGGCGTGGTTTTGCTCAGGTAGAGAGAAAGAAAACTGTGCTAGGGTGACTGAGGAGGGGACTGAAGATATGATGTCAAAATGCCAAATGGGGAGAATTATGTTTGAGTAAGAAAGCAGAAAAAGGCCTGGTGATTCTTCTCTGGAGCGACAGGATTACCTTTGTG----------------CCCTCGCACACAAACACACGCACAAGAAACACACGCGGAAACACACATTTCCACTGCCACCCGCGTGCATTTATTTATTCGTTATATTTCCTAATTCAGTTTGACGAATGAGTGACAGCTTGACACTTCATTCGGCAAGATTAATAGAACGACACAATATTTACGTGGCAGAGACAGCCAATTATCCCACCATCTATCATCCAGATTATCTTTCTGATTGAAAACTACTCGTCCATGTAATCGGAATTATTTGGAATTAGAAGGGAATTTATGGCTTCTTGTGTCACTTTTCCTGGACGGTGGTAAATTAGAAATATTAGATACATAAAGAGAGTATAGGAAATGGGATAAATAGAGGCCTGGAATTAATGCCACACATTTCCTTTTTTATCTGTTTGCCAGTCTCTGTGCCTCTGAATGAACCCCATTTTCTGTCACCATTTTATAGGTTATCATCACATATTATTAACACATACTGTCGACTATACATTGTGGTGATGACACTGTGTAATTCACACTTATATAAAAGGACTTGTCACACTCTCTTCCCATTAACTCCAACATTTTTGTTGCGAGAATGT-----------------------ATATTTACTTGTGTATACAGTAATGTGAACAGTTTGGGTAAAATTCCACTTTAGGTCTAAGGCGTAGTTATGGTCATCCTTTTCAGTGGAGTATAAGATCCATCTTTGTCCTTGGGACAATTGCTACTAGAGCTGGTAGATTTGAACAAGATTTAAGAGCTATAAAAAAAAATATGAAAGAGGGGG-AAAAAAAGGAGAGGGATATGGATT--GAGACGGAGAAGTAGCAGGCTGATTACAAGGTGTCAAAATTGCCAGGAGCAAGAAGGTGAAAGCAATCAGGGGTGAGAAGAGTGCAGCATTCGTGAGGGGCAACTAATTATCCATCTCATTTGTGGAGAGAAGCATTTGAGGCAGCTCTAGCCCACTGAATGGTGACAGATTGGTGCGGAGGAGAGGGGAGGTGTTAGAACAATGGAGCCCAGCTCACCATCATTACTGCATGCTAATCAGCAGTGCTTCTGCACCACCAGTCGGTGCTGCAGAGAGTTCGGGGAGACAGGGAAGTCACCGGCTTCAGGGGACTATAGTCCGGAAGAGAGGGAGGAAACGGATTCATGGTTTATCTGCTGGCGCCCTACCACTTCTTATTTGAGCGTATAGGTTATCCAACAGAGACTGATCTCTGTGGTCTGTGTTATCAGCTTGTACTTACAAGATGATTGCACTGGGAGTGTTGAGAATCT---------------------------------------------------------CTTTATGCAAAACACAGTTACACAAGTACACACAATGAGGAGAAAGAGAGAATGAGGGACGGGGAGAAAAGAGGAGGGAGAGCGAAAAG-AAAAAAAAAATGTAGCGCAAATGCGAGGAGAATAATTACATATATCATGAAGCCGTCCCTTTTATTTCGGATGTCACTTCTGATGTCACTGGCCGGCTTTGGCGCTAATTTGAATTCAGACCTTTATCAGTCGCCGGCAGCAGATTTTGAGTGACAGCGCCACCAAACGCCTCTCGCCAGCCGTCCTATTGATTTCTCTAAATCCCCAACAATAGCATTTGCATGCTTGTTTCTGTTATAATACAGATATGCCGTTTCGGAAATTAAAGAGCGGCAGGCAGACCAGAGGTAACTAATTGTGTGCCTGTGTAATGAGTGCAGTTTCAATTTGATATAACCCACAGCTTTTCCCCTCGCAGGCCCGCGCTAAGTACTTTCAAGTCTTTGTGGGGAAATAATTGATTTTTTGTGCTTTGGGCACAGGGAAAACTATTATGATCTTTTTGAATAATGGCAGCAGGAGAAAAGGCACGTTGAACGATTTAAATTGGTATTAGAGGAGAGGAAGGAAGGGAAAGAGGGTTTGGTGACGGGCGGAGGATCCTCCGCCTCCTTTAAGTTCCCTCAAGTCATGATCTGGCCCGTAAATTAGTACTGGGAGAAAAATAGGTTCTGTAAGATGAAACTGGGTTTCAGTATGTATCAGCACACGACTCAGGGGAGACAAGAGAGAAGAAGCAGGCAGTAAATCCATTGGAGTCCACTGATAGCGCCTGTTTGCACAGCCACTGCCGCTTCCTTTGATCAAATGGCTGGGGGAGCGGGGGGTCGTGTGGCGCTGCCGAAGGTCAGCTATATATTACACTCCTAAAAGTGATTACTGAAATTCTTAAGTGAAACCATTCTGCTGCCAGGGTGTGCTCTAATCCCCTGCAGCGTTGTCTGGGCCAGGGCTGGGGCCGGGGCCTCTCTGTGGATCTGTGCGCCCAGCACTCCGTTTCCCCTTCCCCACTTGTGTTTTCTATCATCAGAGCAGGCCTAAAAAGAGCCCCTACATGGAAACATGGCCTATCCAGTTGCAATATCAACTGCTGGGGCTCGGAGGAGAGAGAGCGAGAGAGAAAGAGAGGGAGAGAGAGGAAAGGTAGTGTCAGGAAACAGAAATAT---------------------------------------------TCAGTATTTTGGATAACAGCTGGTGCGTCAGTTGCACCGCAAATGTGGAATCCAGCCTTTAAACGATTTACAGCAGCAACATAACTACATGTAGTTGGAATAATGTTGTGTTCTGGCGCACTGAGGAGCTGCCAGTTTCCCCATCTTGGGTGCTGAGCGGCTGCATTTGACCGTACAAGGGGGCTGTGCGCTGTCTCCTAGTTCCACCTTAAATGCGTTTTGGCCCCGCTTGCTCCCTGTAGTTTAGGTTTTTTGTCCTCCCGCAGCAGCTGTCACCCTGCATTACTCGCAGTCAGCTAAATGAAACATTATTCTAAACATATGCATCGTAATCAGTCCGGTCACACTTACAAGAACACGCGTTAATAAGGCAATCAATCACTCTGGAACAAGCAAGTTGTTCTGTAACAGCTCATAAACAGTGTGTAATGAAGAATTGGAGGTTAGCATGACACGGCGCTGATCAGATAATCAATGTCAAAGATGCGATGAATGTCAGTAAATGTAGTTTTCATGTCGTTTCTATAAAATCCTCAATTTACAACAAGCAGTTCAATTACCCTGAAAATACAGTCAATTAAATAGGGGTGATTGGACAGTAGGGGCAGGATCATCGATCTTTGCATTTCTATCTCGCTGGTGGACATTTAATTTGGTTTTTCTATTAGCACCGAAATAAAGAAAATATAAAATATATTATAATCTGTAAATGAGAGAATTGATCACCTGATGGCAAGAAAATGGTTTCGTCGGTTCTTATTCAAAGTGGACCTGAGGAGAGGATCATGGTGTACTGGCAGGAATAGAAAAAGAGCCATGTTGTCTTTTCTTTACTTTCTATCTCCTACCTTTTTCTTTTTCTCTCTCAGACCGGGCTGTCAGCAGTGAGGAAGAGGAGGAGGAGGAAGCAGGCTTTTTTTCTTCTTCCCCCACCACTTCCGAATTACCTGCTGGGTCCGAGCTCTTTTATGCTCTTGTTGTGACAGGTAGATTTATAAGGCTTGAAATTTGTACAAATCAGTTGTCATTCAGCGGCAGCTGTCAATGTGTCAAGCTGTCAGGGCCTGCTGTGAGGGAGATGCCTTAGGGGGCTGAGCGAGGGGGCAACCGCCCAGAAAAGAAAATGAGTTCAAACAGACCTGAGAAGCTCCTCTATTCCATAGGCCTCCCTGCCCCTGTGGAGACGCCATCGATTTCTCTTGATGTTGAGCAACAGCGCGCCCAAAAATGACATGGCACACTGCGCTCAACCCAGTCAGGCTGCGACACACCAACGTGTGCTGCACCAATCCCCTCAATCTGCAGGCGCCTCTCATTCTCTGCTAAATGGCTGGAAATCTGTAATCTCTCTGAGGAGGGAGAACACCAGAGTTGTGTTTAGAGATCGCTGGCAATGGCTGTCGTGTTTTCATGTGCCGCTTAAGTAG-------AGCCTGCACTGAAAGTTTTCAGTTTGCTGATATAACAGTCAAGTGTGTCTATAAGTCTACTTAAAACGCTTAGGTATCAGTGGAGACAGCTGCGACACCCTCGTCTTATGATTCTGTCGAGACAGTACACTATCAAACCTTTCATACCGTTCCCAAGCTACATTTCCGGTGACAAAAGCTTTGCGAAAGCCTCCTGAAGGATTCATCTATATCCTAATATTTCCAATCCAATTTAACTGGAGCAGCCGGAGTGGTCTGAGCACTAGTTTACCAATCTTTGCTTTCCAAGACTCTGTGTGCTGAAGGCTTGAGGGGTTCAATCAATGGCGCTTTGATCTCGGCTGGAACCATAATTATTTAACATTGTTACAAGGATTTCTCTAATCCATCCTACCATTAAATCCCTTTTACACCCTCATCTTCTGCAGCCTAATCTGCATCTGGGTGCTCCGTTTGTGTCTCTCCCTCATTTCGGCTCGCCCCTCCTTCCTTGACGACACCCTGACTTTATAATGGACTTGGGTGCCGAGTTAGAAAATGCCTTGTTTACTGAGAGCAACCTGACTGAACTGTGCTCAAATGGAATGTTGCTGTGCAAGAATTTAGAAGTTTTTCTCCGCATTTGTACTGAAGTTTCAGTTAATGTTCAGTAGAGGCCAAATGGTGACATGTAAGAGCCTGTGTGACTGGATGTTTGACTGTTTGCAGTGATTACAGGGGCCTGCGGGCCTGGCGACGGCTCTGTGGCTGGGACAGGGAGCTTCTCCCTGGGCAAGGAGATACGCCTGTCTGCCCCTTCTGCTGGAGCTACAGGGACCAGGATGTCAGGAGGGAGAGTGCTCCCTGTGAGCGCTCTCCCTCTCTCTCTTTCACTCTCTTTCACTCTCTGTCTCTTCCCGTATGTGTCTCTCTCCCTCTCATTCCCAGTCTTGCTGGGTCTGTACTATTGCAGTGCTTGCAGATGTGCACAAACAAGGGAGGATTAAAGCAAAACGAATCTAAACAGACAAATGGAATTAGAGTGATGGG------------------------------------------------------------------------------------------------------------------------------------------------------------------------------------------------------------------------------------------------------------------CAGACATATTTTGCAATCAAATCCAAGTTAATTTAATGGGATATCATTTTGGCAAAGCAACAATGTTTTTGGTCCTAAATCTGAAAGTGCTCTTGCAGTGACACATACAGCTATCTATGGGTTGGCATGAATCACTATGCAAGTGGGGTGGGGGGTCCACCCGGGTTGGCACAGCACACTGGGCCTGTCAGAAAAAGCGGGAGGGGTGCACATTCTTCACCTCCCCCAGAATGGCACCTTCCGAAGCGGATCCCCTGTCTACCCATTCCCCAGGCCCCAGATAAGAAGCTCATCCGTCATCCACTGGGGCCGCATTAAATTTTAACTCTGGTTACCGAGTGTGGCCATTCAAACTTTTATCTCAAACCTTCTTTATCTTCTTTTCATTAAGTTCTCAAGCACTAATAGCCCTGCGAGTCTCCGCCGGGGTAAGGATGATGTTCTGAATAATGAAAGCTCATTATTTCTCCACAGAATGCTTGTTAATTCAAATGATGATATTAAAACTATAGTAGCCCTCAGCAGTCGGGTGATTTCTAGCATACTTTATCATGTATCAATATATACTCTGTTTGTCAAAACTGCCCCGAGCCTGGGCTGACATTCTCCTCCCGAGGAGTGGAGTGCTTCAGCAGGCCTGCAATACTCTAAGGTGACAACTGGCAGAGTTTGTGCCTTTAGGAAAGTGGGTTTACTCAGACAAAGCAAGAAC-AAAAAATGATGCATATTGACTTTTTTATTGATTATCTGTATTTGTTTTTT-----TTGTTGTTGTTGTTGTTTTTTTGCTTCAGGTTTCCATTTTAACACGGTCTTTGTGAAAATTCTCCACCTCCTAGTTTACATCTCCTTCCCCCTTCTCTGCTCCCCAAATCTACAGGCAACGGGACGCTCTTGTACATTAAATAAGAACTGTCACCCTGGGCAACTTGCAGCAATGAAGCATTTATTCTGCCTCACATTTCCTGGCACTTAGAATTATTTCCTTCATGCCTGATAACCAAATTACAATATGGCAGGTCTCCCCGGAGCCACAGGATTGTTAGTGCCAGCTCACAACATACTTTCAACTGATGTGGCATTTCATGTACAGCTGCCAATCAAAGCCGGCAGAAGGCTGAGATGTAAATGAGGGCGGGCCCGATGGTGTTCAATTACTGCTCTGAGCTCTGCATAATCCCCCTTCCCACTGACTGACTGACTGACAGCTCCACATTCCTCCTCATCCCCAGCTTTCTCCCCTAATTTCACTACCTAGGTTTCGCCTCATACTGGGATTTGGAATCAGACATTGGAGGGAATTTCTGTCACTTTCATTTCCATTTAGAATAGTGCATAAAAAGTGTATTATCTGACGTGTGAAGGTACATAATCTTGCAACACATTTTTAAGAGACGCAGTTTTCACAAGATATCACTAGAGGCCTTAACATAATGATTTAAACGACATATTTTAAGTTTTAGGTTAACTCAGACGGGTGTCTCTGTGGTTTTGCATGTGCACCCAGGTGCTTGGCAGCTCCAACAATGCTGTGTGAGTGCACGCAAGGGTGTATTCATGTCATCGTATGCATGTATATGTGTGTGCACAAGTGTGCATTTGTGCATGTGTGCACTGACGTGTGTCACTTAATCTTTTCTCCTTTTTCTTTCTGTTTTATATTTACTACGTCAGGCAACAAATGAATCATCTTTATTACGGAGAAATTTAATTTGGGTGAACTTAACTGCTGCTGCCAAGGTCAGACGGGCAGAATGTCATTTTAATCCAATCAACTTTAATCTGTTGGTTATAAAAGAGTTAGGCTGTTGAAGAATGGCTGTATCTCAGGCCCTTTATTACACTGGCTAATGACTTTGATTGTGAGGCGCCTATCAAGAGGTTAGGAGTTCCTATGGTGCTTCACGTCCTGCTAATTCGCTACCTCATGTCACAATTGGGCTCAACTAACCCTAAAATCACTATTGCCTTTGTTCCCTGTTTACAAGAAAATCTAAACTGTAAAGAAAGTGAAATACTTATTACATTTTAAAACATCATTATAAAACCACTGTACAAGTTATAGAATTGCACATTTGAGGGTAAAGTTGTGTGGAACCTTGGGCCTGAGCCTTTGATGGCTTAGTGCAGCCTAGAATGAGGAGGAGAACTGTTGTAGACGAAACAAATGCAAGCTGAGAGAGAAGTTGTCCTACTTCTCTCAATACTTTTCACTACAGTCTACTTCAGCTTTGTGTAGATAGAGTACAAATCAACCCGTATGTGTCGCTCCACTCATTACTTTTGA-TCTTTGTTTTTTTTTAAAGACAAGAGAGAAAACAACAGTAACAACTTTGTCCTCCTCTTCTTTCTTTTTCTCTCTCTCCCTCTCTCTCTTTCTTTCTTTGTCTGTGTTTGCAGGGCCTGTTCATCTTTCTGATATATGGGGTGTACAACACAGAGGTAAGTCTGCATTGTGTCTCAAGGCTGTCGGAGTGAATGAGAGAAATGACAAGTTTCTGATGGGCTCCTTGCTTAAAAGCTGTGTGGGTGGGGTGTGACAGTACGAGTGTGTATGTGTGTGAATGTGTGTCTGTGGAGGGGGTGAGGGATGGGAAGGAGGGGAGGGGACATCGTTTCCACGCGAGCGTCCCACTGCCCTTCATGCTTGGACTAACTTATATGCATCCTAGTCCGACCATTTAACACTGACACGCTGCGGTTCTCAGCCACTCATTCCTCACCCACATTGGCTAATATTTCACTGCCTCTTTAAGTTTTTAAACTCACGGCCTTCCATTTAGCATCCTGACAAAGCTGCTGGCCAGGGCTTTGCAGGGCCTGAGTGTGCGTGTGCTTGCACTAATGTGTGTATAGCCTGTGTGTGTGTGGATGTGTGTCTCTTCACGAGTGTGTTTGAGCATATGCCTGTGTGTTTGTATGGGCCCTTGCATATGTGCACGCGTATGTGCGTACATGTGTGTGAGAGACAAGTGTGCGGCTCTCCACCAGCAATAATATCGCATACATTTTAAAGGACCGTCATTATCGCCGTGGGTTACCCTGCAGCCCCCCATCACAAACCCCACAAACCATTTTCATTCCAAACTCATTAATATGCAAACTTATTCAAATGAGATTGTAATTAAGCATCTACTGAGTGGGAACCCTTTTCATGATAATTTATGATAAACTCCTCGCCACCTTTGATTGAGATTGATTTTTGGCGCAGGCAAGCCGACCTGAATACAAAGCTACACCTGAGAGACCTGGAGGGAGAATAACACTTTTAAAACAGCAAACTTATTTCATGGCTGATTGTGCCACAATCATCTTGGAGGAGTAACAAAGATCTATTTGAATAATGCATTCCCACTGTGCTGGTGATGTGCTCAGCCTAAAAGAAAAAAGAAAAAAAAACTGGGCATATCTGTTCTTGGCATCAAGGTTGTGCAGGGTATTTCCTTCAAACCACCATTGGCTTGTCAGTTTCTCCTCAGCCTTACTCTCTGTGTTGGTGTCTGATCTTTGTGAGCATGAGCAATGTGTCCTAATGTTGTCAGTTTCATCTAAGAAAACACACAATATGGGTACAATTTGCATAAATTTCCAAATGGAAGGCGTGAAAGCATGCTCGGCAACTGTGCCTGTTTGTTTAAAGTCAGCCAAAGCTCTATAATTAGCAGTGTTTAATTATGGAAATGGCTGCCGAGGAGAATTTCAAACACACTTCTTCCCTGGATCATTAGTCACAGGGGCAAAAAATGAAATGCTTTCAGCAATGAAGGGTTCATATTTCAAGCTTATAGCTGCTAAAAGGGTGTACTCAGAAAATCAATTTTATGAAAGTCCGTTCAGCACTAAAGGGAGTTCCATGCAACTAAGCAATTTTGAAATAATGTCGGTGGGGGCCTGATTCATGGATAGTAACAGGACTTTGCTCTCCTTGCCTGGGACATTATCCTCTAAGCTAAGGTCAGAGGTCAACCTCTGGTTTAAATCAACCTCTGTTTAGCATAACTCGATTCCTAAAGGGCTGCTGGCAACTCCACACTGAATAGATAAGTAGTCTTCTGTAGGCAGAGAGCATGCAGTGTAGCAGATCAAAGCTTCTGAAAGCTGTCTAAAGACTAAAGTGGAAAGGGGGAAAGTTCAGGTGTCTTCCATTGTCTTAAAGCAAGCATCCCCCTCTTGACATCCCATCTCATGAAAACCCAGCTATAGTAATGACCTGCCGCGTACGCGCGCGCGC------------------------------ACACACACACACACAGACACATACAAACACAG--ACACACACACGCACACACACAGCAGGAGAAAGAGGCGTTAGCTCATCCCCCAGATTAAAATAACATGATTAAATATGGAAAGAGAACAGAGGTCTGAGGGGCTCCTGCGGGACTTCATTAGGGCAAATTGCCAAAGAATGAAACATGAGTTAGCCAAGAGAGACTGCGGGCTAGGCCAATACCGCCGGGACCCCGGAGCAGCAGCCGCTGTTATACTGCTGCAGCTTCACAGTCAATGTGTGAAGCGGACACACACTAT--CACACACACGCACAACTACCAGGAGACCCCCTGCTCACTGACACACACAGTGTCACAATTGACCGGCCAAAAGCGGGTGAGCTTGGCGGCTGAAAACCACCGTGGAAAGAAAAAGAAGGCCCCGCCCCTCTGAATC-------------------CTCCTTCCTCTCCTCCTTTCACTATCAAGGAAACGGTACTTAAGCGACTTTGTTCTTGGCTGTGATTTGAAAGTGAACACTGGTGTTCTGTGAAAGGTGGCAAATACGCGAAGAGCACGTCTAGAATTTTCATAAAAGATCTGCTCAAAGGCCTCTTGTCAGCTAAAACGACCCATTAAAGAAGTGGGGAGCAGGGGAAATGCATTTTCCAAATTGAACGGTGGGATTTACAGTCGGTTTAACGCCACTGACCCCTAACACGCTAATGTTTGGTTCGTGTCATCAGCCGTCCCTCCCCATCTTTTATCACCTCCATTGTCGAGCTATCTATTTAATTGAAAGAAGTTAATTGAATGAAAATGATCAACTAAGCTTGTATTAATATTGCTAATGGAACTTTCTTCTTGGCCATGTTTGGAGAACGATGTCACGCTGGAGTTTGGGAAAGGCCCATTAAGGTTTGCACTTAACCCGATGGGCTAATTAAGGAATGCTTATTCATTCCCAGAGTCAGGGGGTAGGTCTGCTCCAAACCCATCGCCACGGGCCTTTTACAGCATTTTGCACTTGCCATTATTGCGGACTCTAGTTGCCTAACGGTGATTGGCCAAGATTGATTGTAGCTCTATGAAAATAACGTGCTTTAGAAAAGAACATTTCGATTGAATAATCTAGCTGCAGTATTATATGGAAATTGACTGGCTGTGACTGTTATGCAAGCAAATCCCATGCACTTGGGGGGGAAAAACGACACGCAACAATAGCATCCACCAATAGCGCTGTCAAACAACGCCATCTCTCTCGGATGTTAAAAGCTTTAAGAGCTGAGGCCTCTGTGACATCCATAGCCTCTGGATGTCAAAGATGGTTGAAGACTTGAGAGCAGGCCTCTGTTTTAAAAATACTGTGTGTGGGTGTGTGAGTGCGCACGTCTCGGAGCAGCAAAAGTGACATTTGAGGGGCACTTTACAGAAGGCAGCGGTTGCTAGGGATCTTCTGTATCACCTAAAGAGCCTTTGTCAGTCATTGGAAAGCTGTCACCTTTCGGGGGGCCGATACGGTAGGGGGAGCCGGCTGACAGGTAGGAATTAATGAGAGGTGTATGACAGCAGACCTCAGTGCTCTTGTGTATGAGTGTGTGTGTGTGTTTGAGAGTGTGTCCACATGCGTGTGAGTGAGGTCCTTTGTCTCAAGAGGATGAACCACCTTCTTTGTCATCCTGATGGGGGAAGAAGAGGAAGAATAATGTTAGAGAGACACAGAAAGAAGATTTTTTTCAGTATTCTGGGACAGACAAACCTTTCAGATTTTTGATTATTTTCTCATTTGACTGCATGATTTGTTTGTATAATGAAAGCACTAGTCAGCAGAGCAATCC--------------------------------------GCGATCAAAGGCAGAGAGTCCCCCATTGGGTCCAATTAGAACTATAGCATTGTACAGGGAAGTGGTGGCAGGGGGGAGAGAGGGGAGTGGGTGGTTGGGGGAGAGGAGGGAAAAAAATGTTGAGTTATGATATTCATAATCTATGCAGAGAGGCCTTTCCAGTACAGGTCTTCTCCCCATAGCTGTGATCTTTTCAATTTACATCAAGGGAAGATGGTCGGGGATGAAAGCAGGGCATCCAAGGCGCACAGCCCACAGAGGGCAGACATGGGGCCTCATTAAGGCCCAGCCCAGCCAGCCCCAAACAGGGTTTGAAGTGCGTCACATAAAGAGCATGGGGTCAAAGGTCAGACATAGAACAGATCTCCATTTAACTCTCCAGCTGGAGATGGTAATTAGCAGGTGCAATGATGATCCCTGCCTGACTGTAAGGGATGATACCACTATAGGTGACACCAGGCATCTGTGTGAATGTGTGTGGGCACCCGAGAACGTCTTCGCACACATGGTGCCTTGACACGTTGATATATAACATCTATCAAGGATATCAACTCATTTCATGCTCCCATGCATGTTTATACCAAACCCATTGGTTTTATTGTGTGGGGTGAAATGGTCAGGGCAATAATCGCGGCGTGTTGTCTCCTTGTTTTGGCAACTCTCATTAGCAACCTGCACGGGGAGGAGGAGGAGGAGGAAATGTGGAAATGACAGCGTTACATGGGGGCGATCTGGATCAGTCTGCCCCCCCACCACCACCACCACCACCAATGCTACCACCTCCCACCTCCACCTCCCTGACCCTGGCCTGACCCTTGCCTGTCACAGGATTGCTGCCCTTTGTGTCATGCCTCTCCATGCTGACTTTGGAGTGGAGATTGCAGGTACAATGTGGATTGTTCTCAGTGTGTTTTCAAAGATCAGAATAACAATGGCATTTGCTCAGCTCACTCACTCACGCTCATTGATCACTTGTCCCCTCTCTCTCTCGGCTCTCTGATCACATCAACTCGGCCTCGGCCCCTCTTCTGATGGCAGTTTCACTCCGAGCACAACTACACCACGCAACTTTTGAGCTACTTTCTTATATTTAGGCGCCCTGACATCAGCGTATAGTTCATGCATGCAGAGCAACACCACCTGGCATCTTACTGGGAGGCGAAGCGCTGCTCTGGGGGTGATGCGGCGAG--------------------------AGACACGTTCATTTTTTTTTTCATTTATTTTGTTATTTTATCCGCCTGATTTTTACACCATAACAATTTAAACAT-AAAAAAACTGTAAAATATATCTTCTTGGATCACAAATTAAATTTTTCTTAAAACAAACATTTTAATTAGCTAACATGAGCACAGCCACAAGTAAATCTAAAGTGATTATTCCTGCCCTCAGAGAAAGGCTGTCTCCCTGTGCTCTGTCAAAAGGTCAATTATGGCCCCAAACCGGCATGCAGTGACAGTGACCTGGAAGCGCTACTGATGACCCCACATCCAGGGGCCCAAAAGAGTTGATCATCTAACATGCAGGCTGCCTGGAGCCATGGAAATCTGACATTTGTCCTTATTCAAATGAACACAAACAATATGCATTTCATGCCTCTACCTAACCTGTGCCAAATCTAAAGCATAGGGACCAGCAGTCTTAATGCATTGTCCTCCAATCCAAGTTTATGCCCTTCCTTGTGAATCCAGCCGCACGGCAATCACACACAGAGCCTGCAGTAAAAGCAGGCAGCAAAAAGGCACCATCTTCACTGGCAACACTGGTCATTACAGTTGTAGTCTGCAGAGAGAGAGAGAGAGAGAGAGAGAGAGAGTAAGTAAAGAAACAACAGAGCAGAGAATATTTGTAAAGAGCAAAAGAAGAGTCAGAAAAGAAGAGGGATAAGGAGGAAAAAAGCGAGGAGAAAGAGAGAAGGGAGCAAGGGATGAGACGGCTGCCTGGAAAGACGATTAGTATTCATGCGGCGTGGCGCTCCAGAGAGGATTAATGGACTCTGATGCCTAATATCCTGGAGAACAATTAATTTGCCCACAGTTTTGTCATGGTTGAAAGTCAAATGCTGGAACAGATCGATGCGCACAGCCGCCAGTGAAATCGCGGCAGCCCCTTCTGCCAGGCGCAGAATTTTAATTTCATCATCATCATTTTCCCCGGCTGCCACCCTCGACGAAGCTGTCCCTGACATGGCTGAGAGGGCTGCCACATCCCGACAGGCATGGCGCGTACACACACACACAGACAC--ACACACACACACACACACACACACACGGTAAAAGCACAGTGTACACCCAAACATGCCCGCGAGTTATAATACAATAAACAGAACATTCCATAAAAGTATCTAACTGAAAAACACTGTGTGGGAGAGAGCAAGGAAGAGAGAGAGACAGAGAAAAAAAGAATATGAAAGACCCCAATTCTCTCAAACTCCATAATAGTGAAATGAGCACATATAAATGTGTTAAGAGTATCTCTTTGCATCTTGTATAGACTGCATGTATTTAATCTGTAAAGCTTATTAAGGCCCTAGTCATTGCTATGCAAAGCAGCACCCAGTGCTTTTCTCTCGCTTTTCAGCCGAGTGCAGTGTTTGGCCAATAGGACTGGCCCCCCGCCTCTCATTCTGCATTCATAACATGCAACATTTGCACAATGTATCTCTCAAAGGCCCTGAATAGAAGGCCTTAATACTCATGTAAACAACTGCAAACCAATTACTTAATGAATCGGGCCCACACATAATGAGGAGCCTCACAAAGGGCTATAAATGCATTTTTTGCACCAAAGCCTCTGCTTTAAACTACAATCCCTCTGCTGTAGTCTAGGCTTAACTGGCAAATCATAATTATTGTCTAAGACAACAGAGAGGAAGCCATTTTTGTATTTTGAGTCCAGCTCCATCCTCCTTTTGAAGTCACTCATCAGCTCGCTGACAAAATAAAGCAAATAATTAACAAGTAGGATGGAGAGGGGGGAGAAGAAAATACAGGAAGACAGAGAGGAAGAGGGGC-------------------CAGTATTTCACCGATAATGAAAAGTGTGGAAAAAGGCAGCGGTGCTACTGACTGTATACAATATGGCTGATTTAGTGAAGTTTGGGCAGTTAGTCACTTGACATAAATAGCCCTAAGAGGTTAATTTACCTGTCACATTTTACGTGTAAAGTCAATCACATTTGTTCCTACTGCACATACTGCCTGTACTGTAGTAGAAAGCTATTTAGCGGGGGATGTTGCGCTGTATGAGGGTGATAGGAGTAATCAAGGAGAGGAGGGGGCTTCTCCATAGGAAGTTCCTGCAAACAGAGTGCACCCACTTTTTAAACCCCATTTGTCTTGTTAATGCTCCCCTCTGATTACCTGATTGCACTGGATGACTGTGGAGAAATCTGATTGCGTAAAATTATATAGAGCAAACTTTTGATTGGGGAGGGATCTGGCGAGCTTGCTGCCACCATTGACAGGCTTTGTGAAATTTGGCCTCGCTGATTTGAAATCAGCTAAGTGTCACGTCCCGTAATTGTAATCAGAACTTAATTTTTTATCCTTGTTCTCTTTCAGAGCACAACTTTTCTCACGCAAACTTTTAAAGCTTGAACAATACTGCAGCCATGTTCCACATACAATAACGAAAAATACAAAGCGATTTTTCACTGAGTTATAATCCACATCTATATGGCTCAGTGACAGAACATGTGCAGTGTGCGCTAACCTGTGTTTTAAGCAAAGCACACAATGACCTTATTAGCTTCAACTCCACAGTTTAAACATATTAGTTTTAAAGAAACTGTGACCTTTTTTTAGTCATTTTTCATCTCATTAGATACAGTTGCAACTGTGGGAGTTGACACAGTGGGCAGCAAAGTTTACTTTTTTTTAAAAAAAATAAATAAATAAAGACAGAAAGAGGAGAACGAGAAGGAACGGAGAGGAGTAGAGTCTGGGATACAAGCACAAGCGCCATGGCAACACATAGAAAGAGGAAGAAAAGAGTTACCCATAAGTAGCCGCCGTTTCACCCGCTTGTCCACATCAGCTACTGACGTGGCATTGAACTCAGAGCTCTCAATTGCAGCCTCATCTTTCTCTAAAACACAAGTGACAAGGGGACAAACAGTGAGCAGCAGGTTAATGAGAAGCCCAAATGACCAGACCTTCAGCCCCTCTTGGCGTTTGAGCAAAAAACCAAAGCCAAGAAGCAAGAAGCGATGAAGAAGTGCCAAAATCCCTGTTAGAGTGTTAATCCCCAAACAAATGATAAATCCCCCAAAGCAAATCAAAAGAACAAAACAAAATAAAATAAATGAAAATGATCAGTATCAGTGTGTAGCTTACAAAATGAAGCGGTAGGTAGGTAGGTAGGCAAATAGGTAGGGAAGGGGAAGAGAAAAGGTTCAAGGCTTACATGTGAAGAGTTTTTTTAAAAATGAGATAGGTTTGTGTTTTCATTGTGCATTGTAAAACCCACCTATTCATATATGTATGTATCTACGTGGTTGAGTGTCTGTCTGGTTGAGGTGTGAAGCTGCATCACCAGCACCAAAGTGAACTGCAGATAACCTCATGACGTGGCACAGACATAGTATTCATGCCTATATAAAATTCACGGCGGCCGCATGTATCTGGTGGTGGTCTGAGCCGCTGATAAGGCTTTGCACACTATCTGCCTTCAGTCTAGATGAAGGATGAGCTTCTCAGCCATAGACGTTGTCCATCCTGCTGATGCTCCCTCGTCTCATCGTAAACTCTTGTGCACCCTCTGGTGCTTGCTAGTCTCCCAAACTTCTTTGTGTAGCCTGCTTTGCAGATTGTCTTCCTTGTCTGTGTGGTTGCTCATTATTCAGAGACAGACGGATCTCAGGTCATCTGCAGCTGCAGCAAAGGAGAAGCAGGAAAGATGGCGATCATCCATTAGACCGACCGGGCGCACGCATGAAATACGAGGACAACTTTTGGGAGGATCGCTTGAGGAGAAGATTGTACCAGTGAGTTTTTTTTCCCCCCTGCTTCTCGCACTATATTTCCAGTTTCGTCAAGGTTTTCGGCTGGGCTTTCAAGGTCTGCGAGAACGTCGCTATGGTAGATCATGGGATATAATGTGGAGAGCGCCTCGTGAATGACCTGGAAAGCTCATCAGAATATGACAGGCTTCCCGGGGCTAGGGGGGCATCACCCTCTCTCCCACCATGCCCACCTCCACCCTGGGGAGCTGGGCAACGACCCCGGAGTGGCACTCACTCCATTTGGACCAGAGCACATGGCACAGACAAATGCTCTCAAACTTAGCCCATCTCAGCACATTCAGAGCCATCCCGAAGCCCAGACCGCGGCATCTTTCACTTCAGCTCAGACCACAGTTGGTTTCCCCGTGGCTCACCCCCACTCAGGCTACTCAAGCAGCAGGGACTTCATCCTCAGGAGAGAACTCTCAGCCTCTGCTATGCATGCACTTGGCGACCAGCATAGTTCCGCCTCCTCCCCTCATCACCATGGCATGTTCATCTCCCCAACAGGTGCTTATGGGCACACGGAAAGTGGGGCCCATTCACTTTTCACTGGACTTCACGACCAGGCGTCCCCAGGTGCCCACCACCACCATGCCCTCAATGGGCAGATGCGCCTGGGTATACCGGGGGACATCTACGGCAGGCCAGAGCACTTCGGGCAC------------------------------------------------------------------------------------------------------------------------------------------GGGAGAGAGAGAGAGAGACACCCGGCTCTCCTTCAGACCCCTCTTGGTACTCGTCCACCTGATGGGAACACGGAGACTTGGCTGTTCTCCCCCTCATCAATACAGCAGGGCTCTTTGTCAGTAATTTGCAATAAGTGTCCGCGCCACATCTTAAGGGACCTGGAAATCATTACTGGCTGAGGCCCTACTCCGCTACTAATTGGATGCGTTGGGCCTTATCAACTGAGGATTTTCCGAGACCTTTGACAGATACCAATTCGAAAATCATTGTTCAGTTGTCAATTTAAGAGACCGTTAAAAGAGCTTATTTTAATTTTAATTGGAACTTCCTCCTGCCTTCACAGTGAGCTGCGAGGATTAAAAATGAGCTCAGGGCATGTGTGTACCTA--TGTGTGTGTGTGCGTTCATGCTCCCCTAGAAGAAGAGGGAAACTGTGCAGGTTAAATTGACGGGTAACAGTTCTGACCAGCGTACGAATGAAGACAGCATGCATGCACATTTAGTTTACAAGAATTTCACAGCTTTCCTGGGACTTCATCATCAA-----ACACACGCACACACACACACACACAAAAGCATTTCCTTCCCTCTGAATTTCTCCTTGAATTATATGCCATCACTAGTGTGTGTGATTGCGGAATATTAAATTAAAGTGGGATAAGTCCGCACCGAGGCGGGCTGCGTCCAATCCGCAACTCATTTCCCCTGTTGTAGCACCGCATCACTGCGCTCCTCTCTTTTCAATGACAATGTGCCAAATCTGGGCATTTTGAAAACACTTTCCATATGCTATTATCGGATCGCTACTGAGCAAGAGAAAGACAGAAAAGAAGGAAAACGGAATGCTTTATACCAAAGGTACCACGAGTCTACATTTTTATGTGTCTTCTCTTTCACTGGCTTATTATACTTTATGCTTTTTTGGGGGAATTTAAAAGAGGTAAGAGGAGGTAAATTTGAAGTTTTTATAACGATTGTGTATTTATGGAGCGTCGCTGGATGGCTTTAGGGCTGAGTGTGAAAATGTCGAGAGAGTTTATGTTGAGCATCTATGGGCAAAAAAACTTCATTTCTTTCGCTGTTGTTGTTGTTTTGTTTTGTCGCACACACGCACACACACACACTGAAAGCTCTCGTCTTTCCATCTGGTAAAGTGGGCTGTTGTGATTGATTTGTGGATTTGCTCCCTCTTTTTTTCTCTCCATTTAAGTGAAATAATGTATGGAAGCAATCTGGCGACAGACATTTTGGAAAATCTATTTGAAATCATTTCAGTTGAAGCCATGGCAGTTTGTCTTCTTAGCGGAGAGGAGCAAAGTATAATTGTCTGCAGTCTAGTAAAACACAGTATAACTGCCATCACACTTGACTGAGCTTATAGCCAGCTAGTCCCATGGCCTCTAGAAGATAGAGCAGTTAATGTTCCCTTTTATTTTAGAGGATATGTCACTTGTATCGCAGATTTATACCATGATACAGCAATTTTGTCCAAACAGATGGATAATGGTGTCACCAGCAAAAAGCCCTGTTTTTATTGAGTTTAGAGCATATTGTTTAGATAGGGGACTGTGTTGAACAGCTCCACCAGCCCTTTCTCCCTTTATCTCTCTAATCTTGCCAGTATTAGATTTGATCATTTTTGTTTGAAGGAGGAAAATGTGGCTGTAATGGTTTCCTAATAGCAAACACAGGGGATACAAATCCAGGGACCCTGTTCTGTAGTGCTTCCATAAGCACCACTGATTTATAGAGGTCTTTATGAC----TTTAAGTCAACAAAAAAATGCACAAAGCTTGCATCACAACTAAAGTAAATAATAAAAACTTCTTCCCTAAACTTCCTTAAAAGTT-TAAAACCCACTTTTAAACTTTTTAACTGCAATGATATCCAAAAAATATGATTTGCCATAAAGAGCATGAATATTTGTGATGTAGCCAGTGGTGAAAAATCCTTTTGGGGATTTCGATATCTAAAAGAGAGAGGTTTATACATTAGCGCTGTAGTTGCAAAACACTGTTGATATTCAAATGATTATTGTGCAAAATCTGGGATAAGCTTCTGTGTGAGAGCTCTTCTAAGTGCCTACAACTATTGCTAATTCCCCTCACCATTGTGGGCCGAACAAAGGCCTTAATCCCATTTCACTTTTGCAGAAGGCTGGGGCTATTTTCCCTCTCATAAACCAACAACACTCCCCCAAGCCAGAGCTGAGAGGTTCTGAGAAAGGGGCCAGTGTGTGTATACTTCAAGGCTTTTTTGTCCAACTTGGCTAGTGCTCTGCATAAACTTTTAAGTGGTCCCAGTAGGCCTCAAACACCTTTTGGCAGAAAAAATAAGCTACCACAAACTGTAAAAAGGAAACCAAACACTCTCTTAACCTGGACAATACAAAAGAAAATATATATCCGCCATCTCGGAGGGCCAGACACAGCCTGACACACATGCGAACGCACACACTCTCACTTTTGAATGCAGCACCGCACAGACAGTCAATAACAGAATGGGGTGTGAGATTAAGCCTAAGCCCACCTTCTTTTCATGTGGCAGAGCAGCCGCTGCCCCGAGATCTGGCACCAGATGGCGCTGTGCCGGTCGGTGCCAGGAGATAATCGGGACAGATCGGGCCGCATTACTACCCATTATCTTCTAATTATTCTTGTGTGGAGCGCTGATCCTGCCGTTTGTGTAAGTGGATGGCACAGAGAGCCTGTCGCCCCCGGCAGCACGAAAATCCTCCCCACTTCCCTCACCCCCTCTGGGGATGGAAGGAGAGATCAGCCGGGGGAGGGAAATGGAAGGAGGAGCTGGTTGGGTAAGGCAGCCAACCTGATAGACGGGAGAGACGCCTTTGTGGAGCACGAGACCGCCATTTATTTATTTATTTATTTTTAATAAAGTGATGTAAGAACGAGTTAGATCATAAGGAGCAAATCCAGCAACCAAAAGGGCCATTGTCAGCTACTGCAATCCACAGGATTGACTACGAAGGAAGCTGAAGTCCTGTTTTAAGAGCATCAACCCTTCAGGATGGCCTCAAGTCAGTGCCACAGACGACACGAAGTAAAACACGCCTCCGGCATGTCACCATCTCACACACTCCACCAGATTTCTGAATCGGAACAATTCCCGACAATGTAAATAAAGAAACCACAGCTGACAAACACAGGTTTGTCTAGGCTTATTCATATGTTTTATTTGTATGTATTTGCACTTACCCTCGATTTGCCTTCTGCGTCCATTAAGTGTTCCACGTACGTTACCTCACCCACTACAAATCAGATTCCAGAGACGACACACACCAAGGGGAGAGAAGCCGAGAGAACAATGGGGGTTTAGAGCAGAAACACAAGAAGGGCGGCCGGTGACAGTGAGCTCAGACTGCCAGTCCTGAGCCTTCCCCCAGCACCTCAGCAGCACAATATGGTACAGGTCTACAAAAAGCAAGCTTGAGTCTTTTTTAACAAAAAGAAATAAAGACTTCTTAGCCTGTCCTTGTTGGAACTCTCCCGAAACACCAAAAGCAATAGACTGAGGACAACAACTGTTGAAATGGCCGACAGCCTTCCTATTTTGATATAATACCCTGAAACACCACCTTCTACCTGAAGATAATTG--------------AGGTAATGCCACTTAAATTGTACTAAATTGTAGTAAACCATATTAGCATTTTACTCAGGGGATGCATGGATTGTTTGTTTCCCTTCAAGGAAAAACAGAAATCTTAATTTCTCTGGTTCACCACATTCGTAGAGAGGTGTCCAGTGAGCAGGATGAGGCATGCTGGCAGGCAGACAGAGAGGGCAGTGGGTGGGGC-GGGGGGTTGGCGTGGCTGGTGGTCTGTTGGGCTGGCTGACATCTCTGTCTCCTCCTCTCTCCCGGCAGTTCATGGCATCAAGTGGACTTGCAGCAATGGGAACAGCAGCTCTGGCTTCTCAGTGGAGCAGCTAGTGCAACAGATTCTGGACAGCCACCAAACTAAGCCACCTCCCCGGACTCACAACTGCCTCTGCACAGGCACCCTGGGTAAGGGCTAGTGGGTGGGGAAGAGTTGAACCGAAAAATTCAGCGAGAGAAGCAAAAAAAGGCCATAAAATTGCTGTTTAGTGCATGGTAGATCAGACAAGGTGGTTGGAGTCTTTTATTGGCAGGTGATTTACAGTGAAATGAAGCGAAAGGGTTATTGACTTTTTCTTGTTGTTGTTTACTCCAATATCTATTTCAACTATAACTGATATGTGATGTTTTAATTTTAGGCATGTATTGAGTGCTTTGACTTCATTCTTTCTAATCCCTTCTGAAAAATCCATTTATCTCCTCAGACCAGCTGCTCTAAAGAGAATCTGTTCAGTATAACTGATGGACAAACAGAGGAGAAGATTCACATTTTCAGATGAACGCTTCAGTAAAAACTTTTGCAAATAAATACTTAAAACTGATATGATATTCCATTTTTGTCTCAGAACAGACTTTCCCCCTCTCATCTAAGTGTATCCAGCGCAGGTTTAATGCATATTTCAGCAAGCCCAAGCAGGGTGCCTTAGAATTACCACTTTACTTGTGGGCCCTGAGGCCTTGGAGCCGACTTTGACATCAAGAGAATATGTTTGGGAAAAGGAATGTGCGGCAAGCTTTCACCTCCAGGTATTTATCTTCTAAGGTGGGGTGGACTTGCGAAGGAGGTGGTGGGGTGGCGGGTGTAGCCAGGCTATGTCATGGCAGGTCGAGAAGAAACAGACATGAACCTGTCTTAGTGCTGATCTGTGTCCCTGCAGACTGCTATGGTGCAGAGACTGAGTGTGATGCAGCTATGATGGCCACTTGAAGGCAAGTTCAGCAGCTTCTGTCAGCAAAACATGCCAAATTGCTGCTCACAGAAGTGAAATCTCTTAAGATAACTGGCATGCTGTTTGCAAATGCAGAGACAATGCAGGCGCATT-----------------------------------------------------------------------------------------------------------AGGTAGAGTCTCTGACCGCAAACTCTTCCGTGGCTCCTCTGAAAATAATCTCTCCCCCTTTTTTCTCTCTCCGTTTATCTCAATTGAGTTTCCAGCCCTTTTGTTCGCTCTTCTTATCACTTGGAAAAAGGTGAACCCTCGTGCTATTTTTATTTTAATCTTTGCTTTAATTGTAGTTTTTACCCTTGTGGTCCCTGATGGCTTCGCACAGTGATACTCTGGTGGTGTTCTTTGGGGCAACAGCTGGTGCAAATGGGGGTAAACTGGGTTCGGATGAGAGGGAAATAATTCTCTTGGTGTGGCAAATTGTGGATCTACATGAGAAAAAGGTACGGACCTTTCTGACCCCTTCCTTCGTTGTACGGTTTCTTGTGTAGCCAGAGTGTTTGTGGCGTAGTGTCTACCTGTAGAGGAAGAGTGTTTGACATTTAAATCAACATGGTGTGCTCCCTGTAGCCGTGCTTCATGCTAGCTAACGCTACATCAGCTCTCCGGCGTTAGCTCACCTTTTAACAGGTGTGCGACTGAAACTTAACGAGCAGCTGAGAGACTTAGCTTCACCCAAAGGAGAAAGCAGGCAGGCACAATCGGTATTTAAACAGAG-AAAACGCATGCAAGCCAGGGCGCCTTACTTACTCCGTGCGCTGCGCCGAGTCTCCGCAGTTTTAATTACAAGCCCTAATTTCCAAGTCGCACATAGTGTCAAAAAACCTGCGACTATTTCTCAGAGATTCCCTTTAACAAGTGGAAACTTAGTGTCCTCCTGCACCATTTTATACATGATGAGCCGTCAGTAATGGGATTATTAAACAAAAACGTTTCAGGCGCTGGCGTTAACCTTTTTTAATGCCTAATTAGGTTTTGCAAAGAAATAATTAGATTCTACAGTGCTTACACTGCCTATATTTTCAAATGGCATCTGCAGCAAACACATCATCCTGCGACACTCGTTGCCAATAATCTGCGGATATATGCGCTACAGTAGCAGTCGGATGTAAGATTTTAAAACATGTTGGGACCAAATAAGGTGCACTTAAAGCTAAAATAATTACCCGGCGCAAGCTATAGGCCAACCTGCAGCAGGAGCATAGTCTGGTCTGCTGCGCCCCCTTGTGGTGGATGT-----------------CTTAAATGTCGAGTGCGCACGGCTGCAGACCCTCATGTGATGCCCACTTGGACCACAGGGGGCACTGATGTGATATGTGAGAGAGAAACAGACAAGAGTCGAGAGAGAGAGTGTGAGAGACAGACGAAAAGAGAGTGGGGGAGAAAAGGGAGAGAGACAGAGAGGGAGGGAGAGGAAGAGAGATGCAATGAGGCAAGGCTACAGGGATGAACGCAAAGCGTCTCTCTCCCTTCATTTTTTCAATATCCCCTCCTCATGAAATTTCATTTGGATTGTAAATGTTCAGTAATTTACCATCATAAATGTGTAATGGGCCCCTGAATCCAATGACATTGTGCTGGCTAATCAACTCATTTGAAAATGAATATAGATCTATTAAAGGGAACTCAGCATTTCCCCTTTGTTGAGACTGGCATGCTGTCAAACATGGGAACACTTCCTAAAAGGGGGTTTCTGGAGCGAGGGATCCTCATCGAGCAGTGGGGAAAATAATCTACCCATCAGATGTTTTGATCTTAAATAGAGATGATGACTTGAGATTAAGTGCTTGAGCTAAATTCTGATTTGTTTTGTCATTACCCGTCCTGTTTTTTTTCTCCTCCGACTTTTTAATCAAATAATTTATAAACTCTATAAATAAATGTAGAGAGAGGCGAGGGGGAGAAAAAAAAGTATAAAGGAGGAGAAAAAAATGGACGGCGAGTTCAAAACAGCTCATCAAAAACCAAACATCTCTATATATCTGGCATGGCACCCAGCTACTGCGTCATTATATTAATTTGTGAGAGGTGCAGTGAAAATTACACCGTATGAAAAATGGCTGGAAAATTTAAATGATACAAACTCATCTTATTAGCGGTGAAACATTAAAAAACAAACAGGCCCCTCTGTGTCCCGCTAATTTGTCTTGGGATGAAAGGCGTTTGATGGATGGATCTTACCTTATTCATAAGCGAGGATAAAAGAGATGTATTCCCTGGTACAGGGTGTCCGTTTGATTCATTACTGGAACAAGGAAAATGAACAATGTTTAGTCAAGATTTGCATGAGAACAGTAAATATTACTATTTATCACGCAAGGTGTGCCTGTATAATGAAGAAGAAAAATGCTGTCTTCTTAAGAAATAAGATCTACTGTGAGTTGGGGGGAAGATTGGAGTTGAAGGTTTATGTAAACACCCTGATCACACAGAAATGGAGAAATATATTAGGGGTTTTATAATTGGATGTACACTCATATGAAATTATAAATATGTGCCAAACATGTAGAAATCATCTATCAATCAGAGAAGCTTTATTTCCTTGTTGGCGTATTTTGCAGATGTATTAAATAGCATTCTGCATT----------------------------------------------------------------------CCCGCACAATGGCCCACACCGCTGTTCGCTTTCATTTACAGAGTGCCAGTCTCTGAACTCCCCTCATCAGCCCTTTGTTCCTGGCTGTTTCATGTTTTTTGGGGAGTTGAATGGCATAGCTGTGTATGGGATACTTTTGAGCGAGTGGTTTAGAGAGACAGCTAGAGCAGGAATTTTCCAGTGCAATACATTATGAAGATTTCACTTTCTGCCTTTGATTCTGCACTGACAGTTATCCTTCAGCCCTCCTTTAAAGTCCCACTTTCAATCCCTAATGGCTGTCATGTCGCTGCGCTCTCTGGACTCTTACTCAAAGTGTCATTGGCATAATGGTCGGCAGCCGTTGGCCTCTTTTGATCATCCATGCTGTGTGCGAGAGCAACTGGAGCTGAAACACTGAGGTGTATGAGGTGTCTGTGTGTGCGTGCACTGCTTGCGCCTCTGCTCGGCTGCCACTCCCAGGCAGAGCTCCACGACCGGAAATCTAAAATTCACTTTCAAATAGTTTTCCTCCTGTTCTTGGTGCCTAATAGCCAGGCAGTGGAAAGTATGTGTGACTGTGTGTATGTGTGTGTGTGTGTGTGTGTGTATAC--------------TCAGTGTGTGTATACTCATTATTGGCATCCATCAGCTA-ATGTTCAGTCTTGTCAGAGCA-GGAAAATGGACTTAACTGACTTTCTATGTGACATTTCACATTAAATCAAGTGCTACACCTGTCATCCTTCATGTTTAACAGTTAAGCAGTCCATTATTGTTATCTTCACCCGAATATTTCTCTGCACACTAAAGAGAAAAGTTTCCTTCAATCCCCCAGGCGTTAGTCTTGGATTTGTGTTGTTCTGCAAGTCTGCGACATCATCCGAACCCCAGGAGCCTCTTGCTCAGTCTTGACGGATCCTCACTCTGCTGAAGCCCAATACTGTTCTTCATCTTGTGTTGTCACAACCCCCCTGCTACCTTGATTCACTCTTGGTCGTTGGCTAGGTTTTGGATTTATTACTTTCGAGGCCGAACAATCAGTGGACCAGGCTGTCAACATGCATTTTCACGACATCATGGGCAAAAAAGTGTGTAGTTGTAGTTTTATTTTACCCTTAAGATCAAACAAAGTCTTGGGCGATGGAGCGAGAACTACATTATGATGCTGTTTAATTATTAAATATTAGTTTCTGGTGGCTTCCCATTTGTGAATGCAGCATCATATGCAGCACAAATTCAGCTTTTAACTTCTTAAAATAATCAGGCTACTAATTAGATTTACTTGTCTTCATTTTTTAATCTCACCACACACTCCTGTCACAAATATGCATTCATAGTTTCTGAATTCACTCACCCTGCACTTGCTGTTATATTACAGTTTTAATTGTCGCCCAAGGCTTTGTTTAAACTCCTTATTCATTCATGAGAGAAGCACCGGATAAATAAAAAGGTTCATTACTGTGCTAAAGTGTTACTAATGACATGTACCTGCCACTGAGCACCTCCGAAAATCTAATGTGACACACTAGAATGGAAAATCTATTCTGCTGCACCAAGGCCTCCAATGGTGCTAGCACATACTCTATGGAAATTTCTCTCCGCTTGCCCTCCAATTGTGTCTCTCTAAAACCAATATTTACAATCCCATAGCCATTATGTCCTACTACGCCCTCTGCGCCTGCTGTTGCGACCTCCATATTAGCTGAAAATTGGACTTTGCAAACTTAGCAGGGGAGAAGAAGACTCTTCTCGTAGATGAGAGGGGGCAGCACCAGGGGGACTCAGCGTGAGGTGTGGGGTGCTTCTCGACTCCCCGCTGCATGCCCCCAACCCGAAAGCGACAACACCCAGCAAATGCTAAACAAAAATACGGCAAATCTCACACTGCTGCATTCCATCATTCGGTCTCTTCAAGTGCATACTAATGAAATGCTAATAAAACATTAACGGACGTCAGACTTTACATTAAAGCCGCACTGAAAATTTCCTACTTGAGATAT------AAAGGGACTACAAAGTTTTGCTTCTCTCTCTCTTTTTTTCTAAATATCTCTGCTCTCAATCTCATATACAAAGTCCTGAAAGTCTTTTCCTTCAGTAGATGGTCTTCAGAAGCCATTTGCCACTTCCAAAATGGCACCTCCCCGTGGTACATCAATGTACAAGTTCTTCTCTTTGACCTATGATTTTTTCTATGATGAATCCTGTCTTTCTTTGCCAGTAGAGTACAGAAAAGTTCTTATTCTCTTTCTCTCTCCTTTCTCTTTCCTGTAGTACCTTTATTTACGTACCCTGTTAAATCTAATTTGATTCTTCTTCCAAAGCCCCCAGCCTCTATCTACTCGTACTAATGCTTCTTCTTTCTAATCTTATTTGCATTCATATTATCCACCCAGGTGGTACACCAATAAGAGGTAAGAGTGCTGAACTGACGTTCACAGAATGAAAATAATACAAATTCATTCTTGCTGTCAACCCATCCATTCACTCGAATCACCTCCATTTTTGTCCTGTTTACCAAGACCAAATCCCATTATGTTCATATGGACCTTCCTTCTTATTTGTCCTGTTTCGTTGACTAAATTTGTATTC------------------------------------------------------------------------------------------------------------------------------------------------------TTCCTGTCAAGTCCCTGTGATGAATTATCCGGAAGCTTTACCCGCTGTAATTCTAAATCTTCCCAACAAGTGCCTTTGTTGTAGAGAAATTAATGAAAACAAGATTGTCTTTCATAGGAGCTGATCTAACAGCGCGACAGCCAGCTGCTCTTCTTTGGGAATAAAAACAGTCAGCATTAAACACAGCTCACACAAAATACTTTTTTTTCCACCACTCGTGTGGAAAACAAATCAGGCGGCAGGCGCAGTGGCCATCTGTTTTGTTATTTGATATGTGTGAATACATGTTGTAATGACTTTGTTTGTGAATCACTCTGCGCGGCAGAACACACGAGAGCTCTCGAAGTGCTGGAGTGTTCAAAGCTAATCATATAATTGGACACAATAGTCGATGACAAATGGAGACGCTTGGAGCCAGCCAGCTGGGGAAGTGAATATGTAATCATTGTAAAATCATATCATTTTTGCATATTTGAAGACAGCTTAATAGAGTTTGCGTGTCAGCACACTATCAAATGATGATCAGAGACAGTGTTGCCGTATTTGTTTTCCGAAGCGCGCTTTGTTGGACTATTTATCTCTATCGTGATTAAAAGTGTTTCTCAAGAGTTTGTCTCCTTTTGGTTCATTTTGTGTTTCATTATGTTGTGAATGCTGCAGCAGATTTGGGACAAATGGCCGGTTGGAGTTTTTAAAAAGTACTATGATGCAGAGTGGACGCCTAAATGAAAATATATTTTCACCCTGTTTTCAATCAGTCCGAAACAGACAATTAATGGTCGCTTAATCCCCTGGACATGTCTCCGGCTCCCTGCTCTGACAATAAAGCCAATAAAAAGCTTCAAAAAAATAAATTCTCAGTTGTTTTCTTTTTTACTAATTTCTCTC-TTTTTTAATTTCTTTTTGTCTTTACCTCGTCTATTTCTCATGAGTTTTCTCTGATAGTGATCCTGTTAAATTAAGTGCCTGGGCTTTATCCAGAGCCCTCTCACCGTCACTCCTTTAATTTAGTCATTATAATTAACCATTAACTGGTGTCAGTTTCTGGGCCACTAACAGGCCCACTCAGTTCTGCTTGTCTGCATTATCACAGTTTGGGGGAGAAAGTAAATTATAATGAAGGGCTATATAGTCCAATTACTGATAAAAGCAGCCAAGTGCGCTCCTTGTAATTAGGTGCCAGTATCCCTCCCTCCGTCTCTCTCTCTTTCTCTCTCCCTTTCTTGTAGTGACACGTTGGAAGGGAATATATGCTTAATAGCTATTTTTATTACTGTTAACCTCTTAGTCATGTTTTTAACCCAGCGACTTTCAATCACCGAGACAAGGGGATGCCACAGAGAGACCTTATCTCACAAACAATCATTTTATGTAGTATGTCCAACACATTTTGACTAGAAATCTATAGAGGTCGTCTTTCCTTGTCAGTGCTGATCAAACTGCACTCCAATGCTGCCCCACCTTTATCTCCATCTCTAGCCAGTGGCATCTGTTCCAACCTGCCAGACAAGAGAAAGATAGAGAGAGGGAGGGATAGAGAGAACTTAATTTCTAGCAAATTAATTTCCCATCCACGCCTCCAGAGCTTACTAGCTCGTTCGCTAGCTGCTGCGGCCGCTGCTGCGTGTGTCTGCTGAGTCGGAGCCTCATGCATAATGCATCAGGTTTAATTGCAAACCCAGAAACTAATGACTTTGGACTGGTTAACAGCAGGGGAGCCATACATCTCGAGCAAACTGAATGAAAAATCAGCTCAGAGGAGAGAAAAAAAGGAGCCTAGCCCCTAATTGATGAATAATTGAAGCGGCGAGCTACAGGGCATAATTGTGACATTTTGTTTCAATCAATTTCCAAGTGGTGTGGGCGAAAGTGCACTTAAAGGGAAAAGGCAGTGACAATGAATGAGAAAGAAAGAGAGAGATAGAGAGAGTGGATGGTGGTGGAAATGGACGTTGTGTCTTCAGTCATCGCAGTGACATTTTCTGGGGCAAAAGACTGGACTCGACAGAATGACTTTTCTCTCTATCTCGCTCTCACGTTGTAGGTTTTCTGTCAAACTCCCGTAATGCCATTTTTTTGAGTAAAGGCGACAATGGACAAACCGTTAATGACAAAAACGCCACAGCAGAACTCAACAAAAGAGCCAGAGAATGAGAAAAGAGGCAGAGGAAACTGGGAGGAAAGAATTCTTTAGGCCTCTTGACAAACATGTCAGTCATTTTACCCTAACTGACACACACATACACACACTTGCACTTTCACTGCCGAAGTGAAATTTAATTGTTTTCCAGACCAGTTCAGCTAGACAGTCGACACCGCAGCCCCACTTCCCCCAACCTTCACCACTGCTGAGAGAGAAAGGGAGCAACTGGAGGTCTTTTATTAGATATGATGGCACATTTCACAGCTCCCTGACTTACAGAAACCCAATCCTGCGATTAGTCAGCGCTTTGACGTTATCTTAAGTTCCTTGTCAGAATTAATTTAGTGTGGGTGGGCTGCTGTGGGGCTGTCTGTCTGTCGTGCTCCACTCCCCTCCGCTCGCCTACAGGAGGTGGGGGGGTTGGAGACAACGGGGGCAGGAAGATCCTTTTCAAATAAGCCCCAGCTCCAGTCAGTGCCAAACCAGCCGCATGAGAACTAAATATCTCCTCCATCAAAGGGTCCTATTCTGCGAGGGGAAAAGGAGTGAATGGGCTTGAATGAGCAGGCTGAAAACAAATCCCGTCTTGGCCCAGCCGGATTCCTCACCTTATTCCCAATGTCATTCATTTGCCACTGAAGGTAACAAGCCTTTTCCACTCGGTGCTCTGTAACGGCAGACCTTTAATAGCCATTTCCCGGTGTGGTGAGGGGAGAGAGGGGGAACATGTTTATTTGTGTGTCTGCACATGCTTCTCCAGCGATTCTCTCTGCTCCACTCACCCAGCTGCTGGCTGGAGGAGTGATTCATGGGCCTGACAGATGCCTGGTGCAGCTGGATCTGTCCTTGATCATCCCAAAAGCCTGGACAGCACTGTCATTCACCATTGCCCAAATTATCTCTGTATTGACTGCAGAACCCTCTGTGACAGCGCCGTAATGGCTAATTACCCAGGATGCTTTGGGTACTTTTAAACCCCAGAGTGTTCTCTTGCTGTCTTGCCATGCGGCTGCTGCTGCTACCGTGTCGTGTCGTTCTGAGGGCCACTGTTTTCTCTGGCCCCACCTGAGCTCCACAGTCTGAGCATCCCAGAGCAAAACGTCAAGAGGAACAAAGGCATAATGTTCTCTTTTCCCTGAATTATACAGCAAAGTAACCAAGCCCTTTTTTTGTAGTGTCAGCGAGATGCAGATAATTCAAGCAGTCTGAGAGGGAAAATGCCTGTCATCTTTCAGTGTTGAGAAAATATTGTCACAGCGTCACTTAGTCTCAGAGCCGTGAGCCAAAAAAGTTTGTCAACCGCTGCTACACAAACCATTAGAGTTGTATAAGGTACACGGAGTTCCTGTTCTTGATGATTCCTAACACTGTAACTCAGACAATTAACCATGTAGAACACCAGTGTTTATTGTGTGCTGTAAACATTCATTCTACTGTTCTACTAATGCAGACATAAGGGTGCTTCACTATTGCTCCAACTGCAGGAGGCAAAAAGTCACCTCAGGTCGATGGCACTCAGCCTGTAAACAGGGCTTCCCGTAAAATCAATGATCTTCAGTAGGAGCTATCAGTCTGTGGAACAGAAATAGCCATGGCTGTGTTGCGTCTAAGGCAGGGACGTACAGTGCTGTGTGTTTGCTTGAGTGTGTGCGAGTAGAGGAGGCTGATCACTGGCATGTCTGGGAGCATTTCTCAAAGATAGCAGAACTAAAGCATGCAGCTTTGTCATGCATGCAGTTAGTTGATGCAAAGAGAAGACTACAGCTTACAAGTGTCATAAAGATAC---TTTTTTTTTTAAAATGTGTGATTTATGCACCAAACTAGTGCTAAAGCGAATATATAAGAAGAGAGTCAGTCAAAGAGAGGCAGAGGGAGAGTGAGAGCGAACGGGGCTCATTTTAAGAGGGCACACTATGTTCGGCCCCCTGTCTCTTAATCCTGGGCGTTTGTCGCAGCTAATTATGGTGGACAAGCCTCTTTATCGAACCTGCTCCTGCCATCAGCATTAGGATGCATGAGCTGCGCCTGTTGTTTTAAACGCTCTCATTAACCACACAAATCAGTGCTGTTGACAGAGTGCTTTTGAATTAAGCGTCTCGCCCCCACCGCCGCGCGCCAATGCTTGCAGGGCCCAGGACAAGGAGCAATTTATAACACCATTAGCCACACTCGCCGAGGTTACAGGCATCAAAATTGTTCCCGTCTAATTATTCTTAATGGATACAGGGAGGGAGCGACGCTCAGGACAGCTTTTTCATTAGCCCTCAATCAAGAGGGTCGGGGGAGAGAGGGGTGGGCCAAATGTACTGCTCAGGCAAACGGGAAATCAAAAATAATCGTGTTTGCTTTTTTCATAATACAACACGAATGCATAGATGGAGGGAGGTGGTGGAGGGAGGGTGGGTGAAGAGATGCGGAAAGAAAGAAGAAGCTCTGCTCTTGACATTAGAAAAATTCTTACTG-TTGTCTAGTGAAGACACACATATACTGAGAAGTGACAGTTCATTTGCTTTTACTGCCTTGTCGACTAATGGCAGAGTAAACTTAGTGAACCGTCCCAGTGGACTTTAAAGTCCCATAACCTGCAAGCAGATAGTGGAGTGTTGAGTATGTTGGGTGAAGCTTATGGAAAGTATGAGGAAACGTGATGTG-TTTTTTTTTTCTTTTGTGTGTATGTGTGTGTGTGTGCATATTTTTATTTTGGCCTGACTAATCCGCATGCCTCTCGCTGGTTCCTGTCCTAACAGGGGGTGTCATTTGATCAAGTCAATAATCTGCTGATTGAACCTGCTCGAATTGAGGAGGAAGAGGTCTGTACCTACTCTTTCCCGTCCAATCTGTCTCTCTGTCCCTCACTCACCCACTCATTTATCCACCTGTATTCAGAAGTGGAGACAGAAAATTCACGGTTAATCCGAACCAATCACTAGGGAACCCCTAACCACAGCTCATTCACCTGAGGGCCAGTGTGGCAGGACCTGGATACAGGACTGAAGTAGACATTTTGTCCGTTAACGTCATTTTTTACTGGACAGCTGGAGTGTTGACACTGTGGTAGCAAACATGTAGCGAGATTCAAACTAATATATTCACTGATAATGTGCACAGCGACAGCATTTTCACTTCATGCGACATACCCTGATGCTGCAACTTCATTTAAAGAAATGAACCGTTTATATTAACCACAATGAAGACAAACTGGTACAGTGTCTGCTCTTTCCTGTGAAAGTGATCACATCTTTATGGCTCCCGTCACTGCTCTTTACAGATCTGTTTCCCAGAGGTATTTGATGTGGAGAGCCAAAGCAGGAGGAAGTGTGGGTCTGCAGCCCGCATGTTAACAATGGCTCTCCTCAGACCCCCCGGCCCAGGCCCAGCCAGTCATGAAACACCATGGAGATGTTATTGACCTCAAGGTTAACTCTCCTCAGGTAAGCCTGGGAGATAATGGACAAAGAGCAGTTCTTTTACAGGTGGAGTGACACGGCATATCCGCGCTGCGCAACTCCTCTCGCATTGACAGATTTTCTAATTCACTGCAGATTCCCATAAAACTGGGTGGCCAGGGCCAGCTCGAGCCAACAGAGGGCCCATTCATGCTGGGTGGGATAGGGGGCCTGGCCAAATTAACCTGGATTAATTTAAAGGAGCAAAGGGTCTTTACATCCGAATAAAATGAAGATCAATAAATTAAATGTCCAGGTCAGGATGTCAAGTTGCAGCGATGATCGACTTGCATGAAGTAACCACAATGCATTGCCCATGTGAAGGAAACAAACAAACTGAGAGAATATTTTGCCGTCTTGGC-AAATCTGGGTGCTTGTCTCTTTGTGTTTGCATATGCATATATACATATGCAGCATGTGCGCCCATTTGCTACTGATGTGGTTCACATGTCATGACAGAGGAAGGACACTATCCTCTGGTATGTTTTGTTGTGCCCTCTGCCTTAATTTGCCTATTGTAAGTGTGAAGGGGAGCCAGGGAGATGACATCATGCAGCAGGCAGTGTTTGAAGTGCCAGTCCTGAAGGAACCACTTATAGCAATTAGGATATCCTTGAACAAGCGTTTGCGAAACATTGGCTGGTTTTTGGCATTTGCCTCCCGTTCCTGCCTACTAACTAGCGAGGTTTGATCTCCCATAATTATCTACCCACCGGCTCCTCACTCCTGACAGCTCTCTCCCTGGAGAGGGCTGAATGCCGGGGCTACTCACTGATTGCATCAAAGTGTCAGAAATTGCAACATCAAAAATAATAACTGATATTCCGGCGGCAGGCTGCTCTTTGAATATTTCCTTTAAAACGCTCTCTAATTTGTGTCTCGCATGGTGCCAATGTGTGTGTGACTGTGAGGGCTTAAAGCAAATAAAAGCAGGGGAAGTGCATTCATTA----AGGAGGCCAGTCGGGGGCTGGAGGGCTCAGACTTGATCCTAGTGTATGAAAAACTGGCTTTGCTGCCTGGGTGGGCCTCTCCCTTCTGAACAGACAGCATGGGCTTCTTCTCAGCCTTGTCAGCCTCTCCGTCTGTGCTGGTCTCCTTGTTGAGGGCCCCTTTGGGACTTCCCAGCAGAGCATCCTTCCTGTTGGCCAGCTCAGCGCGGGCCTGCTGCTGCTGCTGCTGGAGGCTTTCCTCAGGACCCCTAGGGGAATGCTCGGTGCCGTCGCCTTCCCTGTGAAGTTTGCTGCCGTGCCCATGTAAGTCCTGATGCTGTAAGAGTTCCCTGTGGCTCTGGAAGCTGATATGGCAGTGATTGCATCTGAAGGCCGCCTGTGACAGGTGAGACATGATGTGATGCTGGAATGTAATAAGAGAATCTGCCGTGTAGTTACAGATTGTGCATTTCAAGCTGGTGCCAGGAGGGAGGCTCTCTTCCATTTTGACACCTGTGAAGGAGATAAAAGGGAGAAATGCTCAGAATCTCGCCTCCCACTTCTCCTTTAGAGTTAACTGTAGAAACCATCAAACGCTCATGCATTATGCCAAGCTTATTCCCATCCACTATACATAAAGGAAATGTGAGTAACAGAACATCAATGAGCATTTTCTTCTGCTTTCCTTTAGCCCTGTATGTAAAATGCTGCTCCTCTACAAAGCAGCTTTAACCCAGATTATTCTTTGGGAATTTTTTGAGTCCTTGAGACAAAAGAGTTCTCTTGCTCCAACCTCCATCTCAGCGGAGAAGACAGGGTGGTACAGGAACGAGAGAATCAAAAGGCTGGAAATTCACGGCTGAGAATAAATGCTCGCTCTTCCCTGAGGTGATTTGTCTTTGCGCTCCTCTTTCTACAGATGTTAGACCCCTTTTTTAGTAAAGACCTGAGGTTCTTTGGTAGCACTTTGATATCCTGCTCGGATTCAATATGTGAAATAGAAGAGCCACTCCGTGACTTGGAGCACATCACAGTCTTTGAAGTCTGATCCAATTTTTGCTGCTCACCATTTGATGTTGAAAGGATGAAATGAGGAAAATGTACAGTTTTTGCCAGTAACTCTGCTGAGCATATGTAAGATTAAAAAAGCAAAATCCTTTGGAGGATGTACTTAGAAATGTTAAGCAGATTAATACTTTCCTATAGCTCTTTTATTCAAAGATAAAATTAAATATGAGAGGAAGTCTGTATGTGCTGTTTTTCACTCTCACAATTAAGTCAGTGTGGTGCTGTTTGCTAGGAGGTAGGGCTACTAAAGGGGGATATGCAATTGCATTAGCATTTGATTGTTTACTCATGCTGCCATCAGCAATCCTGTCTATTGACAAAAGATGAACATTTTCTCTCAAGTAACATAACTGGGCTTTTGTCCCCTCACTAAAAGTACACTGACGGCAACACAATGGAACAGAAAAGAGGCATCGGGAGAGAAAGAGACATCTTAAGTGGAGCAATGGCCCAAACAATTAAGAGCAAGGTACATGGAAAAAAAATTGAAAGCTCCTC-TTTTTCCCCCCTCACTTTGCATTGTCGATTTGAAATCCCTCTCTTTCTCTTCTTGGAGGGCTGCCTGTAATGGAGCTAATCTGCCGTCGTTTGTCCGAGCCACAGGAGTTTTGTCAATAACAATCAGCGTTTGGAAAGTGTAATTAAGGCCGAGGCTTTTCATTAGGAAGAAGGGAGGGGGCCGTCTCCAGGGACGGGCATGCCAATTAGAAACTCAGGCACGCGTCGCCGGGTAATTTCAGGGAAAGGAGGGGAAAAAAACCCAGGACTTCTTTAGATTGGAGAGGGACCCTGCTGCTCTTTCAGAGGAGAGGAGGAGAGGCTTAATGGCATAATAATCAGACAGGGGTCCCAGGCAGAGAAGGCAGGAG--------------------------------------------------------------------------------AGAAGCAGAGATAAAAGTACAACCAAAACACAGGTAGCTGCTCTTGCTTATGCCTTACAAACACATTCACACATACACTTACACACATCCATAACACATGTTCAGAGTAGACCAAGGATGCACACACGCAGACACACAGCTGCATACACACTAACATCTAATGGCTAGTCAGTGACACTGAGGTCTTAGCCCCTGTCTGCCAGTCCTCATTTGTTTCCCAGCCCCTCCTATGTGTGTGTAGCAGTAGCACTTGCTACTGGGTGTCTTGTTACTCCTCAGAAGGTCTATTGATTTAACTCTTGCCACAATCTATAACACTATTGTCTTGCCTTAAGTGTCTCATCTGTACAATTCACTGGCAGGAGTCTATACATCAAAAACCCCGCCTGCTTAAGGATATTGGTATTCTGCAACATGCTGGGAATAC--TTTTTTTTTCTCTGTGAATTTCACATTTCTTGCACACTCAACCTTACTTTTTTAAAGCGTAGATGCTTGCAGCTAGGCATAACACAGCCTGGTACAGGTTTATTTTTACTCCTGTTGTGTTTATGAAGTCAATATTTTATTTCACAATATCATATAGCAGTGGTGTAGAGCAGAAGTTATATTTTAGTTTTTTGTCGATCTGTTGGGACAGAGATGAAATATTCAGCCTTATAGTGGCATCCTGGAAAAAATTACATAGAGGGACGAGGCATGTTCCAGGCTTAACAGGGTGTTAGATGGAAGTAAGAGCGCACACAC-AAAAAAATAACAAAAAAAACCGAGCCCCTCTATTCAACCCCCACACATCTTGCTCCACTGCTCCACTGGAGAAAAGGAGGAATAAAATAGAGTGACCCTGCCACTAGCAGCTCTCTTTTCCCCCCACTGCTCTCTTCTTCCTCCCCCTTGCCGTGTGAAATCAAATTTCCATGTGGCTCCCGTATCTGTTGCACAGCGAGGTGATTTATCAGGGATGCAAAGAGCATGCAGAAACAATCTTTATTACATCCATTTCCTGCTTGTCAGCCGGGATCATGTTGGCTGTTCATTAAAGGCGCGGCGCAGGTGAGGAGAATGCATCCCGATGCCTTGATAGATTGTCTGCTCCCCTGTGGTGACAGCAGCTGGATGGATTGAACAGCGGGGGGCGAGGAGGGAGGAAAAAAAAGCGCTGACTCCGTCGCTCCCCTTGTCAGACACACTTTTACATGGCCGGCCAGTGTCATTTCTACCCAACAGCAC------CACACACACACACACACACGCACAAACAGGCTTCTGACAGTCTTTGGACTTAAGCCAGGAGCTCGCCTTAATGCATGAACACATACGCCTTTTGGTTTGTAGTTTTCAGTTTACATGCTGGTTTAACTGCCGCACTCACCTTGCTGCTCCTCAAAAGCTGCCCACAACAGGTGGATGGCCGGCTTCTTGGGCAGGTGGATGGTGCAAGCCTTCTTGTAGACATGTCTCACACCATCAGTGCTGTAGCCCTCTAGATATTTTGCATACTTCAGAGTGAAAAAGAGAAAGCAAGTTGGAAGAGATGCAGGAGAGGACAGAGACAAAGAACAGAGGAGAAAGAGAAAGGCAAAAGAGACAACACATTTTAAACTAAAATTTTCAGTTGACAGAAACAGTGAATTTCTTCATTGACAAGATCGTTTTTAGAAATTTTCTGTGTAAACCCATCAGCACCTTCATGGAACCAATTAGATAAGTTTCTGTAAGGTAGTGGGAGACGAAGAAGATGCAACGTAGTAGTTGGCAAATGCTGCAGTCAAATCTTGTGTGGCAAGCTGGCCATCCCCTAATACAACAGATACAGTCACATATCAACGTTACACGCAAAGAGAGTGCAGGACGATTTACTGTGTCGATGTGATATCATCGTTGATGGGGGAAGTGCAGGGAGGTAGCAGGAGTGAGAGAGAGGATAAAGGTGGCGCTACCTTGATCCAAAACTCCTCGTAGAGTGCACAGGCGATGAGGCAACGTTCAAAGAGAACAACCACGCGCTCCGGAGTCCCGTTTTCAATTTCAAAGTCCAGGTACTCCTTCCAGTTGTTGAGCTGCGGCTTCTCTAAGGCTTTGACATGGAAGTATGGACATTAAATAAAACATTGTATGGTTCATGAAAGATTATGAAAGAGCAGAACGTAAGCAGCAGGAGGTGTAAACTCAGCACAATTCATTCTGGTATATAATGTCAATGCCAGCAACCCCCCTCTCACCCTACCTCCATGCCCTGCAGGCATATTGGCGGAACTACCAATGGATGCTAAGCTTTTTCCGACAAAGCTCCGAAGATAAAGTATCTTCCTTTTATCCCTTCTGCAAATCAATTCTGGGCCTTACAGCAAAATCCCATAAAATAACTTCAAACACCACTACTTACTCCAAAAATTTGTATTATGGCTATATCTCTTTGAACCCTTACCAGTGAAGTTTTGGAGGAAAATGATTTAAGTGTTATCTGCTAAGACATCAGCATGTCAGCACTTCACCTCAGTTTTTCTTCACATGTCAACCTGAACCTTGTATTTCTCTCCTTGTGTTTGGTTTTTGATTGCTTCTAACCATCCAGGCCTGGTGATAAATACAAATGCTGCTTGTAAACTTAATGGCTGTAGTAAGTGCAAACAAGATGGTATGAAGCCCTGCTGGTGCTTCGTGCTCACTCAGCTGCTGAAATATTCATTCCCTTCACTCTTCTTCAACAATATGATAGAAACTGGAGCTGATAAGACAAGTACCTGAAGAGCAGTCAGTCAGTGTGATTACTGAAGAGGCTGCAGTGACTGCTTGACACATGTACACATACTGCAGTTAAGGAATGCAAAGAGAAATACATCAGACAATGAGGAAAGAAAAAAAAACTATCAAGAAGAAGTAGACAGTTAGCAACGATGTCAGTAAGTCAACATGATTAACATTCGGATCACTGGAATGTAAATACTCAAAGAAACACATGCTGCACTCCTGTAAGCCTCCCTTCTAAGCAGCTCCATGCGATACAGTGAATGAGCAAGGGGGTCACACACACCAGGCTTGCTGACAAGCCTTTTTTATGACATTCATCAAAGCCATCTGCCATTTTCTGCTCAATTAATTTGTTATGGGAAGTGGGATCAATTAAGTGCGCACCGTAATGGCTTTATATCCTTGTTTCCCTTTTATAGCCCAATATTTTCTGTGCTCCACTCTGGCATGAAAAGGCGAAATCGATATCCCCAGCTATTTTCCCCTCCTATGGACTAATTTGTTTTTGCCACTCTCTTCCTGGCATGATAAACTGGCTGTAATGAGGGGTTAGGGTGGGGGGACTGTATAAACATAAACCCACACTCAAGCCAGCAAGCGAAGTGGGGTCGCTTTTTTGCCAATCTGTTAGCTGAATCCAAAGCTAATGCATTTTCAGCATTGCAGCCTTCATTAAGGGTGCGGATGGAGAGGGGGGGGAGTGAGAGGGATGAGTGGGTACTGGGAGGAGAAGAGGATGGGAGAGGAAGGGAGGGAGAGAGAGAGAGAGAGGGAGACAGGGGCTGAGTCTGTCCTATAACTCCTGGGTCTAAGACACATGCAGCTAGAAGATTGGCTCGGGCCTCTCCTAGGGGTCGACAATGTGTCATTTCCACCCGGCTAGATTGCCCTCTGCCTATCTGATATTAATGTGCAAATCAATATTTCAGGGATTAAATTTCCCTTCTTCATTTTTTATGGTTTCTACCTCAATAAGTCTCCCGTCTAATAGAGGAGGCTGGATGATTTAGAAGCCTTTGCTGCAGAAAGAGAGAGAAAGAAATAGAGAGGAGCTTTGCAACAAGGCTATCGCTGCATTTTAATGTTCTTCTTCGTGGATCCCCCATAGGCCCTTAGTAAGGAGGGCTATATCGCTGCTTTACAGTGTAAAGACAGCCAATTTGGTTAAAAAGGCAGAAAGGGAAAATATGAGTCTGGTTTGACTAAAATAATCAAAAATAAATTCCTTAGTCATATCTCTGATTTGCTGCCATGAGTGAACAATATCTTTACCGTCTCTCAGTTCTCAAACTTTTTAAATGTCCTGGAGGAGTTCTTGTTCGAGTCCCAAACCTACTGAGATCTCTAATGAAGGCTTTACCTTCCAGGCAAGCATATTTCTCCAAATGACAGTAATTTACATATGATGTATTTAGAGAAGAAGAGGGCAGGCTAATTCTATTTGGAGATTTTCCTTTGTTTTAGGAGTCATTAGCAGCTAGCTCAAATCTAATTTTTACAATTTCATCAGGCCATCTTGGAAAGCCTCTGTGAGCTCATCAGAGAGGAGCATTTATTGCTAAGTGTTCTCTATTGCATTAGCACACAATAAAGCGGCCAGGGACTGCTACAGACGTTTATGTGGAATCCAGTTAACACTCTGCCAATTCGTTTTTTATTGGGACACAATCAATTTTTATTCATTTTAAAGCCAGAATGCTTTCTTTCATTGTGTGCCTACCCCAGCTTATTATGCCCTAAACTAATTACTCAGTTGTTTTCACAAAATGCTAATGTTTATGTTAAAGATTTCCTCTTTGAAATGCAGCCCTGACGTGCTTATGCATACACTTTCCCCTATGCTTTAAACACAGAAATAATGGCATTCATTT-------GATATCTGTGTAAGCTTATTGTGATGGGCAAATGGGATAGCCCATCTCCTATGGTACATCCCATGAACCTAAAAAACCCTAAATAAAACATCAGTATTAAGTTTGGTCTATCACCAGAAGCTGCATTAGGTCTCTCCTCAGTTTGCTCCTTAATTCCATCAGAGTAATCCCACGTTATTGCCCTCTAACAGTACCCTAAACGGAGAATAAAAAGTTTGCTCCCCTCTAGCAGTGTATTACCAGGAAACAACAGGCCCTCTCCTCATTAAGTTATAGATATAAATGCTCCAAAGCATGAAATTACCCCCGAGCCTCCCTCTCCAAATAACCTGGTTTGCAAACAAATGATCCGAGCACAAGCAGTAAAAGGCAGATTATTAAAATAATAGGAGGGATTTAAATTTGCATCCACAGAACAATTCAGCAAAGGACTGTGCAATTACTCCTCCCCTCCTCCTCCCCTTTTCATTCCACCTTTCTACTGGCAAGCCCAGAGTCCCTCGCACTTATGTGTCCATCTGTTCTTTCTAAGAACCAGATATTGGTATCTTTAAGTGTGTCCGTGTTAGTGTTAATGTGGTCAAACAGCGGAGTATGTGCACTTCCCTGGTAGTGTTGGGTATTATTTTTTAAGTTATATTTGGGGCTCCTGTCGAAGCCAACTGCAGCAAGTTTTGTGCCTCCAGATTTGGGAGTTTTAAAATGAAGCCGAGCAGCTGCAGTTTTCCCTTCAGTCTGGAAACGAGAGGCTTTGTGTCTCTTGTCACCCTGTGTTAATTTGGGCCCTAATGTATTTTATAAACAAAGGGCTGCTCTCTAGCCTGACAGTCGTGACACCTTGATTCCAGTGCAGGATGCATGCAGGACGGGGTTACACCATTAATAATCAACTGGCAGCCATCACACCATTTTAACCACGATCATTATGATAAAGGGCATACACTTAATTACAGGCCTGCTTAATTATAGCTCTGTTGAAGCTCGTTTGTTTGGTCAAATGCTAATTATACCACCACGCTCTTGGCAAGTCCTCATTTCAATCCACTTTTTGCCGGCTGAACAGTGTGGCTTATTTTCATGCAAATTTGATATCTGGTGAATGTTTTGTCTCTCTTCTTTCCGCTTTTCTGTGCCTTGTGTGAGTGTGTCTTTGTTTCGGAGGTGAACATCTCTCAGACAAGACGGAATCGGGAATAATCAAGAGTAATTAAACTGGAAGAGGGCTGGGAAAGGGCTGGGTTGGAGGAGAGAGTGGAGGTTTTCTCGCGCGCCGTAACTTTTTGTTTGTGCGAACCATATGTCCCAAATTAATAACGCCAGGCAGTATACTGAGGCCTCCTCACTCTGTCACCGCTTGTCACAGTAGGATTGGCCTCAAACTTATTCTCTCCCTCCCTCTCTGTCTCTTCCTCTCTCCCCCTGTATCTGCTCTCCCTCTCCCTCTCTGTTCTTTCTGTTTTCACGCAAGTGTCCCAGTTAAGAAATTGCTTACATCCCACTCAGTCTGGGGCTGGATTGAAATTTCCCATAGGGTATGTACCAATATGCAGAGAGCACACTTCGACAGATGCCATCAGAGAACAAGCATATGAATTACCAGGCAGCCTGCCATCTTTGAGTTCAGACAGAATGGCATTAATACCTGATTACGATCCAAACAACAACACAACAACAACATGAAAGCCAAAGCAACTGGGAGCAGGTAAAGGTTTCATCATTTATATATTAATGGATTTACTAACAAAGACTCTGCACTCCCCCCCACCCACCCACCCATCCACCTCAAAAGTTAAAATGTCATAGAGGCTAAATGATAAATGACGCTGTACAGCAGCAGGGATTGATTTGGTGTAAATGAAACTAATTAAGGAAATGTCAAACATAATTAATAAAACAGGTTTAAGCTGCAAAACATTGTCAATTGAATGAATGAGGAGGCATTGGCTCCCATTGTTCAGGCTTTATTTAGGTCTTGTGTTTAGCTTGTTCCCTGCTCCAGAATGCTCTCTCCCCTCCTCACTCCCTCCACCACCAATTCCCTGAGAGGGGGAAAATAAATTTGCTTGTCTCTCCGCTGACTGTAGAAATTAATTGCTGAAATCTTGTCCCATCCAAGTGTTACATTCACACGCAGGACATTAACATAACTAATTTGAAAGAGCTCAAATGACTGCATAATGGAGCTCCGTCACCATGCATGACAGTCGCTGGTCATACCAAATTAGCTTGGTTTTATAATTGAAAAATTTCCCCCCCTTTCTTATTTTTTACACCATTTCCCTCCTCTTTTTTTCATATACTTTTTCTCGTCTTCCTTGCTCCTCTTCCTTCCATGGTATCGTTCTTTTTTGCTCTGTTTTCTTGATAAGAACAAAGGTTTTATAATTTACAAAAAGAGTGCTTGACCT-----------------------------------------------------------------------------------------------------------------AAACAAAGGCCCTGCCAAATCACTGAAAACACTCTGCTCATTATTTGGCATTGTTTGCAAAAAATACGAGTCTAGACTTCTATGATACTCGCATGCATTACACTGAAAGCTAGGAGGGTTATCGGCATAACAGGCTCACCCACAATCCCTAGATTCACAAAGGGAATGATTGTGGCTGGAATGTGGTGTGTTCCCAGGAAGACTAGAGAGGGCCATCACAAAAGGAAAACCCACACGGTGGGCACTTTTTCTTCTGCCATGTACAGGAAGCGAAATGAGAACTATCAAGTTTGACACTATTCACAGGGCCTTCACGGGGCCCTACAATACCTGGCTGGGCAGACAGAATGCCGGGCTTAAGAAAGGGGGGAAAACGGCTGGCAAAGTCTCCGTCACGTGAAAGCGTGTCGATATTTCTGACACCTCCAGGCTACGTGCCAAATAAAGAGCATAGGGGCTTGTCGCTGTGGGGCCGCTGGGCCCACCAGAATGCTGAAAGCTGGTACCCCTAATACTCCAACAGAGACCCGGGATGGAAGATTTCTGTGTAAACAAGAAAGAAATCTTACTGCGCTGAAGTTTGGGAAAACGGCAGGAAATAACGAGCAATCAAAAAAGAAAGAAAAGCATTAAGAACATGGTCTCACTCAAACCAAGTAATTCTCTATACTGTTTGTGAGTTCAGAAGGGCCATCAAATTTCATGTAAAATAAGCTCTCATGCAGGAGGAGACACTCATATTTTACGTCTAATTCTGGAGGAGAAGATGTATTTCTTACTTCCCCAGGAAGCGTGATTGGTGTGTGTCTGTGTATCATGATGAGATCACTTGGCGGGGCTGAGGATAAAATGTCGCTTAGGATAATGTGATTGCCCTTAAGGTACAAGGAGGTGAATTATATTCCCTGATTTATAATCTGAAAATTAAAGACTCACTCATTTTCTAATTTAATTCCACCTTCAATGGAACAATGTTCACTCTGAGCCAAATTGGCGAATAATGTTACTAATTCAGATGCAGATGTAATTTCTATTCGGGGGGCTGCGGCGCGTGGTGATGAACGAGTCCCGGATGGATCGTTGCCACTCCTATCTCCCCGTCTCGACAATTCCCCAGCAGTTGTGATAATAACCTGAGCAATAAAGGAGGGATAGGCAGTGCTACCCCGTTCCACTCCTCATACCCCAAGTCATCTGATACTTCATCTAATAGTATTTCTGTCCTTTCCTGTGTCACTCTGTCTTAGGGCAGCTGACACTGCGCTCCTTCCATACAGGAAAACAGAGTACGGCGAATATTATAGATGTAAAACTGCATTAACATGAAGACTCTTAATAACCTGCATAATTACTGCTGCCTTCTGCAATACAAAAAAGCAATGCCCCAGTAATTACAAAACACTTTGGACACGGCAACATTTTTCAACTCTGCCACACAGGTTTGTCGGTATTGGTGGCTTTCACCTGGAATGTTGGGGCTCTTTGCTCTTCCTAACTTTGTTTTCTCTGACGCAGATTAGATCTGCCACCCCATTACAGATTCATTTTCCTAATTTTTCATGTCTGCGCCGCTCCCCATCTGCACCGGGCTGATAATTGTGGGGACCAGCCCTGGTGATTAACATCAGCAGAATTAATTACGCCCGCCATTAAGGCTCCAGGTTGCACACAATGATCAAGAGAAATTAACTTTCTCCCAGGCCCCTAAATCATCTCACCTTCAAGTGGAGTGATGGCAAAGAGACAGGCCCGGAGTCCTGGACCCCGCTCAGCACCTTCTTAACCAAACATGAGGTGCGCATCCTGCCTCCCACCGAGGAGATTATAGCGGCGGCTGATGGGTATCAATTACGCCACCCTATGTGGTGGGATGAGCGAGAGGTGTCCAGGGTCTGGTGACTAATGGACCTGGGTTGGAGCCACCCTGCAGCTGGAGACCAGGGAGCTGACTGTTTCTCTGGCCAGGGAGTAAGAAAGCAGCCAGCCCCTTACCCTTAACTCTGTTGTGGACAGATTTCCCCTGACAAAAATTAAACTAGCTCCTACTTGGCACTTTATTATCTCTTCAACTGAATGATTTATTGTTTGTGGAGCGAAAGAACCAAAGAGAGGGGGAAGATTACATTTCCAGCCAAAGCTCAGGCCTGATCTCGTTTTTTACTCCCTCTGTCCAGGAAAAAAGCTCCCGACAAACAATAATGTCAGCTGTAATTGATCGGAGGTCGCTGGCTGGGCCTGCAGTAAAAGCGCACTATTTAAGCGACAATCGGCCCCGCGCTCTTCAGACGCTGGCTAATGAAGCTGTCTGTCTGGGCTATTTACCTTCTCTTAAATGGAAGGGGAGAGATGTACTGTAAGAGACAGGGCTGGAGAGGATCTGCCTCTCGCTCCTGTGAAATAGGACCTGCACATGCCTCAGGAATGTATAATTGGTTGGCGCAGCCAAAGCTGGGGATCCGGTGCTAATTAAATGACTTGTTTAAAGCCTATCTGTCTTTGTTTGGGAGGCTCTGGGCTTCAGAACAATGCATTGTAAATGCTGTTGTCAAACAAACATTCCTGGTTATCCTTTGATTTGAATTGAACAAGACAAAGGGCTGATTTGCTCACTGCTAAGCCTTTGGTTTTCATGGTGTTGAGATATTTTTCCCTCTTCTGATCTGTCAAACTGA
Abudefduf_concolor_STRI_X_936 ------------------------------------TGTAGCTGAAAATACATTCCCTGCCTGAGGTGCCTACCTTTCTGAGTCTTTTACAGTGTTATACTCCAAACCATTCCAGTACCACCCGGTGCATGCTGTTGTACTCCTGATGCACTCAATGCATGGAGAATAATAATCTGTCTCAAGTCTGTGTTGACCTGTTTCTTTGGAGACAAAAACAAGAAAGCAACAGGTGTAGTATTACCAGTGAGGAACACCAAAACATTTTGTCATGGATTTAGTGCTGCAGTGTACTCAGAACGTTCTCTGTTTTTCAACTGAAGGTTATGAAAAGCCTTGGAGCCTTAACAGCATGTCTGGCATGAGCGGGGATGCCTCTGGAGTGTCCTCAGTGTCCGCCCTGCCCTGCAGCCCACCCTGTCTAATGCAGCACTCACATTCTCCCATCCCATCCATTATGTAGCATGGTTGAGTAGCAGACACAATGCCATTGGAAGGCCAGTCCACACTCCTCCTTCTTATCTTTCCTGTCAGATTTTGCTTTGACACTTGCCTTCGCTCCTGCATTTTTTTTTTCTTCATTTTTATTTCTTTACTTTTCTGGAAAACTGTATCTTAACTGTGCTTATACTCAAGCTTCCCAAGTGTTCTCCTTGGGTGTGTCATCATATCCTAGACGAATGATCATGTGAAGGCTTCTGCATGGTCATTGCAAGCATTATTGTTGAAATGTGTTACTAGGACAGAGGTATTAACAAGCATGGCCATCAACAGTCATACATGAAAATGGTTTCAAATAGCAAGGAAACTTAAATGGACGAACACAGTTTTAAAGCTTTAAAAAAGGGGGATATCTCTTTCTCTCATTAAATCATAAGTCACCAGTACATACGATCCTTTGGCCAACCTCTTCATTCACTAACACTGAAGGATGGAACGGATGGAGCCAAAAAGCGTGCAGTTGGGGGGAATTTATGAAAACCTCGTTCCCTACCCCCTAAATTTTTACACTTTCGATCCCATATACGTTGTAACCTTCCTTATAAGTTGCAAAATTCTGTGAATTCTGCGAGGAAGTTGGGTTAATATTCTGTGCATTCTTTGCCACCTTCATTCGTTTCGCCTCGGCTCGGGACTTGTAACAGAACTCAATCAAGGCCACCAGCATGGCCAAACCGAGTCCTCCGACCAGAATGTAGAAGACCCCAGCCACGTTGCTCAGGCTGAGGGCACTCGTCTTCTCCTGCGAAATGCACACGAGACGGGTGT--------------------------------------------------------------------------------------------------------------------------------------------------------------------------------------------------------------------------------------------------------------------------------------------------------------------------------------------------------------------------------------------------------------------------------------------------------------------------------------------------------------------------------------------------------------------------------------------------------------------------------------------------------------------------------------------------------------------------TGACAAGTTCTGCTATGTAGAAATCGAATGGTTGGGTAACACATGAAGTATGACTGAAAGAAAGCTGCAAGTGCTTTTTTAACCTTTTACAGAAGATGACTTAATTTGCAAAGGGAAAGCCGG--TCCCTCTGAAGTGCTACCTCTCTTTCTTTCTCTCCTTCTGCCTCCCTCGTTCCCTTCATCTCTCCTTCTGTCCTCTTTGGACTGTACCGTGACCTTCACTGGCGTTCCACCTGCAGGAAGCCATGTTTGATTCTCTGTCCGCCGAGACGCCTGCTTGACAGCAGAATGGTGTCATAGGACCGAGTGGAGGAATTTCTCTTTCTCTGTCATCATTAAGGGGCTTCCCCCTATGGTGAGGGGGATGAAAAGTACGATTTAATGTTCTCTGGAGAGTGGCAGCAGAAGAAAAGCTCAAAGCCCTGCATGCTGGTTTCTGAGTGGGTCACTCCAGCCCTTGCAGCGAATGGGATGTCCCTGAGGAATTTGCCATAGACTGGCCTGAAAGGATGGGGATTAAGACCCTTTTAAGGATGGAAATGTAACAAAAGGAGCACTTTTATGATGTAGCAGCATAAAATGAGGGGGTCCATTGTGTAACTGATTGCAAAAGATCTTTGAAACAGGCGGCCCTACACTGCATGCTCGCCTGGCCCAGTGGGCTTTAACGGCTTGTACAAAATGACTTGTCTACATTAGGGACAGAGTGGCCCTCGTTTAGGAGGCAATGTAGAAGATTATTGGTTTGTTTCTATTTTCACTCTTTGCTCCTCCCTCTCTCTGCCTCTCTATCATTCACTCTGTCCTCCACTGTAGTACGGGTAGTAAATTGTGATCAAGCAGGAGAACCACGGATGGCCAGATGGAAGCAGATATTTTAGTTTACAGTAGAAATACTTAAATTAACAATAACCTTTTTAGAAAACTAATACTTACACACACACTGTCAATTGTATGTCCATTTAAAGGATCATTTGATTTCGTTCTGATTGTGCTCTTCTGTAACGTCCAGGATCTGCTGGCCTGAGATGAACTTGCGATTACAACCTGTTGTAGTCTAGCTGAGCTGAACGCCTCATAAGTGGAGCTTTTGCTTTTTTATTGATCTCTTTGTTTCTCATAGCTGGAAGGGCACAATATTTTCTCCAACCTGAATTCCAGCGAGTACGAGCAGGTGCTGGAGATCATCCGAAAGGCCATCATCGCCACGGACCTCGCCCTGTACTTCAACAACCACCAGCAGCTGTCGGAGCTGCTCACCTCGGGTGTGCTGGACTTTAACAACCACTCGCACAGGTCAGACCATGACTCACACTGGGGCACAGGTCAGGTCTGGATTCAAACCAGTTCTCATAGCAGCGAACACAGAGAAAAGCAAACCTGGTGTGCATGAACAGCACATTGAGTTTCTCCACATGGATATAACGAGGCTTTACTCCCCTCCAGGGACCGTGTGATTGGTCTGATTGTTCAAAAATGTATTTGTTCTCTTATTCTTTTTGGGAACTATGTAAAACAAAAAAGAACGAATGGCGAAGAGAACCATTCTCTCTCCCCCAGCCCAGCAACCCCATCCCACTACCACCTCTCTGTCTCTCTCTCCCCCCCTCTGACTGTACCTTGCTCTCCCTCTCTGGTAGTGCATATTTTGCTGGAGATGCTAATGATCTCCCCCCGCTGTATTCTGATGCAAGGTCTGTCTACACTTTTCCCTTTCATCCACATACAAATGTGCTCTTATTGCCTCTTCGCCCTCGGGCCTTTTAAGATGCCTTTTTGAAATATGCCGTTTGATAACCACATCATTGGCCAAGTCCCTGCAGTGATTAGAGCTCTCTTTAATGTGAGCAAGTTAGAGAGTGAATGAGGGGCTCCGGGGCCGGCAGCTATCCATTCTCTTCTGCCCTCACCCCTTGACATCTCCCGGGCCACTGGGGAGAACCCAGTGTCGGGTGTAGGACGACCCAGAGCCCAGCTTAGCACATAGACACTGCTGGCCGTCCTCCATCTTTCATCTCCACATGGAGATTAAGCAGAGAAGAGATGACACTGGAGGATCG-------------------------------------------------------------------GGAATTAATATTCATCGCTGGCAATTTATGGATTCATTTATCACCCACATCTTATTTGTTCCTTTAATCGACCCTGGGGGTCTGACTATGGCCTTGGCTAGCCACCAGTGCTGGAGCGTTATTCCTCTTCACACAGGCCTAGTGTTAACGCCGCTGGCCAAGTTCACAGATTTGACTGACTGTGGACTTAATGCTGCTTGCCTTGTTTTCAGCACTTGTCCCTCCAGATTTGCCACCCTGGCTGCACAATTTCCTCCAATTCTAATTATTCATCAGCTCGTTATGCCTGTGCCTGGGCGCCTCCCCTAATTAGAGGTGACGCGGGTTTGGTCCCAGGCTAGCCCCAAGTGAGGGAACCAGTTCAGAACCAGTCCACGGCGTGTGCTCATGGAGGACTGGGTAACTGCCAGCCTCTCCAAGTGCATGGGGGAGAAAGGAAGGGCCTGTCTTGACAGTGTGATGTGACGTGCCTTCACACAGTTCTTCTCCCTCACACAACACACACACATTAATCATTCTGCTATGTCCCATATCTATTAGCATAACCTCTAGATATAATATTACATCCCTCCAGCTCAGGAGATGGCTTGATGATTTTCTCATCAACAGTAACGTCTTGGTTTTGTTGTTTGAAAGGGCAAACATTGGATAAAGCTTCTCAATTTGTGCAACAATTTCTAAACGGCATACGTATCTGCATACAAGTGTTGATGAGGGAATTGGAAGTCCAATCTTCCTGATAACGGCAGGTGTGTTTGGAGTTGTAGCTGTAGGTGGGGCAAAGTAGATTTCCTGACCCCACCTGCGCTTCTCCTAAACTCTATCCTGCCTCCTTGTGCCTGTCTTGTCTTTCTCCATTTCTCTCTGAGTGTGTCCGACCTGGCAAGCTTCCTTCTCTCTTTGTTCCACAGTGACAGTCCTGATGGCAAATTGATTTCGACTGTGTGAGAACAGACATACAGACAGAAACAGACAGCTCCGGATAGCACAGGGGCCTCTTCCTCCCCATCTATTCCCTCCTCTTAGCCTCCCTCCTGTCCACTTATCTCCACCTCTTCTCTGCCTCCACACACACCCCTTCTCCGAATGGAAGAGGCCAGTTTCATCCCTCCTTTCTGTCCTCTCTTCCTCCCCGGGTCCCTCCTTTCCTCCTTCCGTCCATCCTGGGTGCTGCTGCTGGTGGTGTCGGTGTGGACAGTAGCGGTTGGTGGGTGGAGGATTGCGT-------------------------------------------------------------------------TAGACACTTTAACATATTAAAAGCTTCACCTCAAAAATATAACAAAAATCTGATCAAAATTATAAAAATCAATTATACATTCCAATTAAAAATATACCAATAAACAGCTAAATACATTGTTGACCTAATAATTACAATGCAATCAATCACAGTAGCTTAAAATAAACAAAATAAGCAAATGAGCACAAAACCTTTAATGTTTTAAAAATAACTTCAATTATTTATATTAGTACAAATAGTTTGATTTCTTTTCTTTTTTACAAACACCAGCATGAAAAGGATTACAATAACAGTAGAAAATGACTGTGAAAAACATATTAACATCTTCTTTAATTAAATGTCTGCAATTAAAAATGGCATTAAAGAATTACATTGCAAAGAGTCTTTATCTGGAAAAAGGTTCAAAAGAAGTATTGCACATAACAACTTGAAGTTACCTTGCAACATTTACCACATTCAAGTCTTTAAGCTCCCCTTCCTCCAGATAGGTCTATATAAGATCACCTCGACAGACAGCGGGGATGAGTTCTCAAGTCTTTTAAACAGTGTTCTATAAGGATGCTCAAAGTCCTGCACTGCCAAATCAATTTAAAGTTTTTCTTTTC---TATGCTTTAGTAGACACAGACATGCAAAGCATTTCCATTCTTGCAGACTTCGTATGGGTGAGTGAGCAACACTCCCTGCTCGCGTGGCAGGGAAAGGAGATTGCTGGATTGGTCAGGGCAGGGAGAGATCCTTGTCGGTGACAGCGTCGCTCCAGCGAGCTCAAAACCACAGTAACACAGCCGAACAATCCAAACACACCCCACCAATTTTTAATTTCTTCCATTAGAATTAATTATGAGGCCGAAGGCAATTTGTGTACCCTGTGTTTAAGACTGCCTACTGGATTAATTAAAAACTGGATGCTGGAAAATTAATGTGTGAATTGTTATGCCTTGCTATAATGAGCCATCCCATGCTATTACATAGTAGTGTACTATACGATCACCTTCAGGCCTCTGAACACACAAGGTTCATTAAAGAGCACAAACCTAGGCACAAGTCAACTTAAAGAATGCCGACCTCAGCACATATTCAACAGCGCACACGCGAGCAGCAAGACATTTAAATTTTCACCCAAAATACAACAAGGTGAGGAAGTCTGGCTTAATGACTTGGAAGAAAAACACATCTGTAAATAAATGACCTCAGTAACCTGC---------------------------------------------------AAAAAAAAAATCACATTCTAATGGCCAAATCATTTTGTAATCAGCGTTAAGCATATTAAAAGCTGTCACCGCCTCCATTTGAAAATGTCACCATCACCACCACAAAAAGACAAAATATCAAACTGGCTTTCGTAAAAGTGGTGGGGGCATATGCACGGAGAGGAGAGGATGCCCCCAAACTACTTTGGTTACACAAACTTTGTTTTCGGCCTCAATGCATCAGAGCCCTCTCCCTCCGTCTGCCATCTGCTGCTGAAGAATCTGTTTCACTCGATGAGCCAAGCCCAGCCTTTATTGGTCCTAATGGCACTATCAGCTGAGCCGCCAAACCCAATTACCTTTTAAAAAGGGAGGCCACCCCAGCTAATCATGGCTGCCTAACCTGATTTGCCTGTGATGAAGAGACGGGATAAAGAGCAGTTAATGGAGGGAGAATGATCTCACAAATACAAAAAACTCAATTCATTTCTCCGGGAGAGCAATCTGTCCGATTCAGCGGTAATGGAGTGGAGATTCATTAGTCCTCAGGCCTTAGTAGTAGCACCGTCCCCTTATCAACTGAATGACAAAAGAACATTCAGTGTTCTCCGTTTATAGACTTCATTTTGTTGGGAAGGCACACAGAAAGGTGACAGATTGGTAGCTGAGGCTAGATATCAAGATTGAGTGGTGTTTCTGCACCTTTTCAATCCAGCATCAAATCAGTGTGTTTTTATGTCACACAGCGGGTCTTTCAGAGTTTGACACAGAGACATCCTGTGGCAGCAGAGACAGAAACGAGTTCTGATCCTCGATGCCCTGACCGATTTCTCATCTGACCCTCCGTTGCTCCTCAGACCTCCCCTCCCATGCTCGCCCTCTTACCCTTTTCACCCTGCTCGTCCCTCTCTTACTCGTCCTTTACCCTATCCCCCCTCATCACTGTTCTTCCCTGCTCGCCCTTTCTCGCCCCTCCTTCCTGTAGTCTGTGTTTGTGTTGGGAAGATTAAGCTGCTCTGACAAAGCTGTGTTTACAAATATGCAGGCAGAGAAACAGGCCAAGCGACGCTGAATAGGAATAGAATACAAATTGCTTTTTTATCTCTCTTAGGGCCAGGGCGAGAGAAAATGTGTTTGCGATTGTTGCTCCTCCGCCTGTGAAGGATAAAGCCTCAGTACTGGGTTTGGGCTCCCTGTTAGCATTCATTCTATCCTCTCCTCTCTCTG--TCTCTCTCTCTGTGTCTCTCTGTCCTCCCACTCTCTTTCTTCCCCCCATGCTCTTTCTCCTCTTTGTCTACTCCACACGCTCTGTCTCTTTCTCCCCAGCAGGAATTTTTTTTTTCCTCGCTGTTTCCTTGGTAATCATATCTCCTCTCCCAAAGGACATACTGCTGGACATGACTGGAATAGGGGAAGTTCTGTATATGGCAGAATATAGGTTATATCCCATAGGACCAGAAACAACCATATTTATTTCAGTCATCTCTTTAGTTAGTCCCTTTGCTTTTAGCCCACATCTATATGGCAATCATCTCCACCAAAAACACGGAGCCATTATAATCCCATCCCTCCTGCCCACACACACAGAGTCCCCCAGCCTTGCGGAAGGCCCGACTTACTCTGATAGGATGTACGGATCCTTTTCTTTGAATCTGAATAAAAGTTAGACAGGCCACGCATGCAAAACTCTGTCAGGCAGGCCCGCATGCCCACACCAGCAGCCACAGAGTTACCAAAAGGTGGAAGGAGGAGGAGGAGAAGAGGGAAGGAATGAGTGGTAAATAGGATGGTGGGGTAGGAATAAAGAGTGAGAAGTGTAGGTGAGGATTGAAGGCAAGGAGAGAGGTGAGAGGACAGAGAGATGGGAATGAAAGAGAGAGATAGTAATGTAAGTGGGATAGGATGGTGGTGGAATGGTAAAAGGGGAGAAATGAAATAAATTAGGTTAGGAGGGAAAGAATGTGAAGTAAAAGGGCGCTTTATTGTCAGTTACAATATGGAGTTGAGCATCAGTGGCGAAGGCTGCAGTGGCTTGGTGCAAACAGACATACCTCCATCTCACTGATGTCAGGCATCAGCTCGGTGATTGGTGGGCATATTGTTCGACTCCGACACTTTTTTCATCATTAGCCTGCACTGCATGGCAAACGGGCGCCGTGGCCCCC-TTTTTTTTTCTTCCCCTTTCTCCCCCCTTACAGGCGGCAGTATCACAGCTCTGATCTGTCACCCTTCGCTTGCCTTAATGTGTGAAAGCAAGACGTGTTGCGCCTATTAGCACTTCTTGGCAAGGCTGGCATGCTGATCCCTCATCCCCGGGGAGCCCGGCAATATGGTGCCGCATGGTGACCGCCCGCCAGCCCTGGCTCCCGCTGTCACAACACATCACACATCCCCAGCAACCAGAGCCGCCGCCTCCTCCGCCACCACACCTCCATCACTGCGGCGGCGTGACTGACAGCAGCCAGAGCCAGGGGTCCTCTGGGTGGAATTAAAAACTTTTAGAGAGAGCAGGCAGCTAAAGTGGACTGTATTTTTTAATTATGAGGGATGTGGTTGGGTTTTGGTTCACTGGGAAGAGCGCACCGTTCCAGTTACCTTTTTTCTTTAATATGGCCCATCATAACAGAAAAAGATCCTGTCATTGACCATTCAGTATCTTTAGAATACCTTAAGAGATAGAGCTGACGTCAGTAGTCATGAGCTGTCACTGTGTGCTTCAAAGTTCGCCTCTTTTACTCAGTTTTATGCGCATATCTGAGCCCTCAAGCCCTCGATCAGCACATCACCTGAGAGAGATACAAGGAAGGAGAGAGAGAGAGTTAGTGAGAATATGGCCCTGGCTCCTGATCCATAACAGTCATTGCCTGTTACATACATTTCAGAATTCATTCAGGCTATGAAGATAATCGAGGTAGTCGACAGTTTCCCCTGCAGCCCAATGGATTTATGATAGCACTGTCAAGAAAATGAGGCAAAATGACACAGTAGCTGACTTTAGCTGCAAATAATGTGATAGGCCGTACAGTGGTGCAGCAGCAGCTGCTGTCATTGCAGGTAATAGCCTATAAAGAAGCCTGATAGCAATACCTGTCATTTCTTAATGGCTGACTTCACTGAAGAGCTTTTGTGGCCTTTAACATGAAGATAATAGAAGATACAACAAATTTTACAGCTTTTGCGTTGCATCCATAATTTATCTCCAGAGGCCCCCACGCAG-------------------------------------------------------------------------------------------------------------------------------------------------------------------------------------------------------------------------------------------------------------CCCTCACTATTTAACTAATTAGGATTCAGGTACCATAAGCAGATTTTTCACGCTATTGGTGTTTTTCTTAATTAAGAAACAAATGAATTCTCCCCAGCAAAATAGATGGAACAACGGGATAGGGTGCCAGGGGCCAGATGCGGCACTTCTTAATTAGAAGTCACTCCATTGTCTGAGGTTTTTTAATGAAGCCCCAATCTAAATGGATATCAAAAAAGCTTCTAGTGAAGAAAAAAAACACACACACACACCGGCCATTTAAAATAATAAGGAAATAAAGATAATGAAAGACAAAAGATATGTACTGCCAGCCCCAGCTCACACCTCCAGTTCAGTGCATGCAGTGCTCTCGTCACCTCTGGATGAGCCCTATTAAAACAGCACGATCCCTCGCCGGCCCCTGCCTGCCTGCAGCCATGTCTAATGTTCTGCCAAGCCAACAGTGAAACACTCTCTTTTCAACTTCTCATCAAAGGTGGAAGTTTCATTACCCCGTGGATGGTTATCAACTAACTATTTCTGAAAACTGTTGCAGCTGTCAACTTTTAT-------------------------------------------------------GGCACACATACAGATCATGCACAG--GTGTGTGTGTGCGTGTTTGAGTGTGTCGGCTTTACTCCTGCTCTGTTGGTATTAGAGGGAAGGATATTCAGAGTCTATATTGTATGTCACTTTGGCTTTAGCATAGTCAGTTTTCTCTGACCATAAATGTATGCCTATGCACGGTAATTGTGTGGAAAATGCATGCAGCCTCCACCTAGCATAACCACCCCTGCTGCACTCCCCTGTGGATAACAAATGGCCCTTTTCTCTGGGAATTGAGGCTAAACGATGGTTTCACTTAGAGAGCAAAGTGACTGTCCATCTTCATAACAGTGCTCTCCATCAAAGAGCAATGAATCCCATCCCATCCCACTGGCTCTGATTAAACACAGGCAATGGATATCCCCTTTATGAAGGCCTGCAAAGCTGGCCCTCATGTCAGCCTTGCACCTGCAACTATCAGCTTCTCCTTTAAT-AAAAAAACAGCCCCACACATCTGGTTGGGGGAGCATTGCGCTGCTCCGGCAGGCCTATTCAGCCGAATCTGTTTGAAAGTGACACACCTCCACTTGATTCAAATTACCTAAGGCATTTCTTATTGGTGGGGTCACATGGAAAGCCCACAGGTCACAAAGTTCACTGGCTGAGGGACTTTCACTT----------------TCATCAGCCATCAGTTGGTTTTACTTTGATTCAGCCTTACAAAGTGAACAGTGTCCTGTAGCCCATTAATAACTAGAACACACTCTAACTCCCAGATGTCCAGTAACCTTTCTGTGGGCTCAGTGATTAACACACCATGTCCATTAGACATCCAAACAAGGCCAGCTGTAAATTAACAGATCATGGTGCCTCCCCCCGCCTCGCCTCTCCACAGATGGTTGGTGGGGCTCCGCTGGGCAGGGAAACTGATTGGTCCAATTCTTCCTCACAGGGAGACATCCATGAGGATTTCTGCACTGTGTGCAGACGCAGTGGCCAGTTGCTCATGTGCGACACGTGTTCTCGTGTTTATCACCTGGACTGCCTGGATCCACCCCTGAAAACCATTCCTAAAGGCATGTGGATCTGTCCAAAATGTCAAGATCAGGTAACCGCAGCAGCCGAGACTGATCCTGAGTCAGGGGGAAGGGGGTACCGCAGTCCAGAGAGGAGGCTCTCAGGGCCTGTAGCTGTACTGTAGGACTGTTCAATCCTTTGTAAGCATATACATGATGCAGTATTGTTTTTTTGTGCTTCTGTCTCATTCATTGTGTCAGTAAAGATTGGCATCTCACATCCATCCACTCCATTGTAGATGTGTTTAATATGATGCTGTACCTTCTTGAATATTTCAGATGTTTCTTTGCTGCTGAAAAAATGTTGATTATTAACCTGCCAGTGAAAAAGGGAAGTGGCCATCTTTGTACAACACACTGCTGTTTTGCTGTAACCGCGCAATGTTTTATGATCTTGAGTATTTTATAGAAAAGTAGAAGTATGTATCAATAATATGAAAGCAATAGCTAAATCATAATGAAGAATAACATGATCAGTGAATATTGTGGAAAATCTTTAGATTCACTCTGGGTGGATTTTGTACTGTATTTATTACTAATGATGATGCAAAAAGTTGCATAGCTTAACCCAAACTGTTCTGTCTCTTTTTTATTTATTGTCTTGTATATGATCTTTTTGTATGTGTTTTTCAAATAAACTGCCTAAAATGCTGAGAACTAATTTGATTTGTTGCATTATTTGCATTCTTGTTACTTAAAAAAACCCCTCCTGAAGCAACAAATCGTAAAATTACAAACCTACTACAAATTACATTTGTTGTCTGTCATTAGTCGGTTATCATACATGAATCTGTATCAGCTTATATGGCTTGTTATTAAGTCATAAAAATTGTACAAGTGCCAGTTTTGTG--TTAAACTATCACATCCACAAACAACCAACAACAAATCTGACATATTTACCATAACAGCCGTTCTGAACTTTGGTCTAAATGAAACACATCCATAAAATAAGTGTTTGTTCTGCACCGTCCTTTGAAGTTGGATTTGTTTTTGCTCTTTAATGATTTCTTTCTTCTGATGATGATGGAAGCCGTGCTGACACCTTCTTTTGCTTCATCAAGTTCCGCTGCACAATTACATGAATTTACTTTCAATAAATTACCATCTTTGCATACATCAGTCAAATCATCCAGCTGAGGCATTCGCAAACAATATGCATTATTAATTTCATTGTCAGTGTTTATTTGGTTAACTTGTAACCGACTTGGACAGCCCATTGCCTTGATGATGCATTTAAAAGCATCAGGGTCGGCTTTTTAAAAGGAAATCAGGGGATGACATGCTTCCACACACCACTTCGCTCCCTGCTGAGGCCACAGAGGGAAAAAGACTGAACTCCAGTGAAAGACCAATCAAAAACTCAAAAGATGCGTCGTGAGCTGCTGTAGTCAAAACAACAGAATCAGGAAGATCATCCACATCACAGCGATTCTCAGTGAGCGGTTGTTAGCACTGATTGACTATATTTCAATTTAACAAGTTTCTGCTGTCGACAATAGTTAATTGAATGAATATATTGTATTCATGAAAGGGGAAAAAAACAAAAACACGAGCAAAGAAGTTGAGTTAAGGAAAAATATACAACAGTCAATCAATGATGACAAAAAGTATCCGGAATACATAACAACAAAAGGAAAACTGATGATGCCCAGTGAATTACTTAGATAATTGTAATGTAATATGAACCCAGGAAACAAATAAATTCCATTTCCAATGAATCCACACAATTCAGTGAGCTACTCTCCTGGTCCATTTAACTACACACATGTGTACTATAATGAGCTGTAGACATTATGCCTAATTATGTATTAGACTGTGTTAGAGGGCCTAACAAAAGCTTTTGAAAGGGACAATTACGTTTGTTGCTTAGTTACATCGTTAAAAATATACCAAATCAGTGCAGATTATAGTGGGCGAGAATGCACATGTACACCACGAGCATTGTTGCCAAAATGCACAAAATTCAATTCATTAGGAAAAAAGAAAACATTTTTGCTTGTGAAAAGGACAGTGGCATAAGTGAAAATAAACAGTTTTTAACTGAAGTGTGTTCCTATGGGTAACTAAAGTCTTTGTAAAAAAGAAAAAAAACATTTGTAAAACAGTGGAACACCAGCCAAGCAATGGTGACAACTCATTTGTTTTTTAACAAAAGGCAACTTCAATAACCTAAGTAAATATTTTTGAGTATCCCTAGTAGGATTGGACTTGTCCTTGACTCTCACTGCTCTGAGAAAAATCCACTGGATCTAGATGAATAAGTGTGTTTGTGTCTGGGTATGTAAACGTGCTGTTTCTGTGCAGGAGGTGCATCGGTAGCATTCGTACAAACTCTTGTGTGTGCATGTCGGCATAGATAGCGTGAACTGGGTGTGTGTTATGTGTTTAGGTTTGGGGATTTTAGTACAGCAGAGGGAGGGGAAAAAGAATTGTAAGAAGAACATCCCCGGTCTCACAGCAACTTCAAAAGCTCTCCTTCCCCAGGATATTAAGCGACTGTGATGAAAAATTTAGCAAGCGTTAAATAAGCTGCTTTGAAGTGATCTGTTTTGGCTCAGCAGTCTCCAAATTTCCGTAGCCCCTCTGCAATAGCCATCTTTACTATAGAGGGGAATAAAGGAACAGTGTGTTAAGTGCAGCAGTTGTGGGGGACCTGGCTGGCTGGCGGAGGACATGCCAACAGTAATTGGTGCAGCCAAAGACATGAAGGCACGACGGCTGCAACTGTCCCCTTTTGTCGTTCTCTGGTTCTTTTTCTCCCTATTCCACCTCTCCCTCCCTGCAGGCTCTTTTTGCTAGTCGATGATCGCTGTGTTGTTAGCCACATGCCTACGTGATCATGTGAAATCTCCTCAACACTGTGCCTCTTGCTGTAATGCTAATGGCTCTGAAAAGAGAGTTAATCACTGTTGCACAGTTAGCCACATGCTTGCCTTTTGCAGCATGGTCGGTGTGTTCCAGGGGTTAGCAAAACACTGGTGTAACACATGATCGCTCTTTATGAGGCTGGGGCCTGCAAGAGAGAGAGGGGGCCCACAGACGATGCTAAAAAGACGGTAATGACAGCCATTCACCGCAATCCAATTATGCAAAAGGGAGTCTAAACAATTCCATCATCCCCTAAATTAGATTGTCCTAACGAGATAAAGGCACCAATTAATCCTGAATTAATTTCTACAGCTCATTTTCCCCAGAAAACACTCTAATATGCAAATGCCAGTGAGAGGCAGAGAGGCATCTTTCTGCAGGGGTTTGCACCACCTCTGCGCGTTAGCTTCTCTTTCTGAGTGAACTTATGAACCTAGACACATTTTACGAAGATAAAAAGAAGGAATATAACAATGTCACAGCTCAGGTGTAGCACTGAAGAGAAGCTGTTTAATAGTAAAGGCAAATGTCTCCCTTATAACTCATTATAGTGCTGCCATTAGTGGAATGGAAAGCATATTGAAGCCAAAGCGAAGTCAGTGCTACTACAGTTTAACCCTGATTTCATAAATCTAAGTACTAAAATGCCCAAAAATCATGCGTCACTGGCCATCATTCTTCCCTCTTCACCGTCGATGGATCTTTCTCTTTTTTGTTTTTCCCTCATTCTCCCCCCTCTGTCTCTTGTCCTTCTCTTTTATTGCTTTGTACAGCAAAGCACCATTACTGATCCCTTCCAAAGCACAAACTAAAAATCTATCCCGTTGTCATTTGCTGCACCGTGCCATCTATCATCGGGGGTGCTTGGCAGCGTCTCCATACGAGAGAGGAGGTGCTGGAACAGGAGGCAGAGTCAAGGACTTTCACGCGCAACAAAAAACTTGTCACAATTATTTATGGCTCTTGCTGGGACACATAATAGGACACATCAAACTGCTGTTTTTTTGTGTGATGAGCGCCCTCACATCGCTGGCTCCCTTGTCGAAGTGGGTCACAGGCATCTCTTGCCTTACACATACAATTTCCAAGACAATGGCGGAGCACTTGGGGAAGTGACAGTGACAAATACTGGAGCCCCCACGGAAAGCTGGGCAGGCTGTTACATGAGTGATTGCGCCAATAATCATGCGGAGTCGTCACGTGTCTGTGGAGCAAGAGGGAGATGGGCAGCAGGGGTGG-------------------------TTGTAATACCGGGCAAAACACAGCAACTGAAAACTGGGTGATTGTGGAGGAAGTGCAG-TTTTTTTTGTGTGTGTGTGAATATAAGCACTTAAAGTTGAGTCATTTTAGGGATATAGATATTTTCCATTTTCAACTCTGACAAAAATGCAGTGAAATAGAGGGGCCATTTTTTTCTTTTTCGATTTCTGTCTCGTAAATCCTTTTCAAACGCAATTCCCATTCTTCTTTTGAGGTCTTTTAAGTCATTATAAATGTTTTCTCTCTCCCTCTCTTTCTGTCTGTCTGTCTCTCTCCCCTCTCCCTAGCTTTAGTCTTCTTGAATAAAATAAGTGCAGATTTGCTGGAAATCAGTGGCTTTTGTGTGTGGCTGCAGGAGCATGGTGAAATGTTTGGACACTAATACCCATTCATTTCGGTAGCGCCATAAATAAAAGCTGCCAGCTATGCGGCTGCCGTGAAGTGGTATTCTTTGGTGCCCAGCGGGATGTC-----------------------------------------------------------------------------------------------------------------------------------------------------------------TGTTGATGCAGATTGCGCTGCAACAGATAAAGTCAATTCCAGGAAGCAACCTTTTTCACCAAAGTCAAGCATAGCTGTAAGACTTCTCTGCTATCTGAAAAATAGGTTTGAATTGCATGCAATTTGTGGCAGGCAGAGCACTCCAATGGAGGGAGGCTATTAGTGAAATGCCTTGCCACTGTCTCTTTAAATGCCAATAAATTCCCATCATTACAGAATCTGGCAGTTTTCCTCCCTGTCTGCAGCCTGGGTCTTTATCTCGCTCTGCCTCAGTCTCTGAGCATGTAGATCTGGCCCAGTTAGATTGTCATACTTAACAAACATTAATGATTAATTTCCTCCACTGAGTCAAATGGGGCTAAAGGGATGACTCGATTCATCTTATCGCACCACAAATTAGCATTTCCCCATATTCTCCAGCATCAACTGTGCATTAAAATTCCACATTTACCATTCTGGGCACTGGCAGCTGTGGTGAAAGAGCCAAGGAGATCTTCCTCCTGTGTTGCTGGAAATTCTGATTACTTCTGTGTTATACAAAGAATAATTAATTCTGCCACTTTCTGCTTGTTACTGTACGTGTCTGACTGCTCTG----------------------------GAAGGCGCTGGAGCCTGGCAGGTGGAATACCTCTGTTTTACTGCAAATGTGGCCATGCAAATCAGTCAGCTGGTGCGGCGCTCCGAGGAGTTCCTTGTGAAAATTGCATAGAAATTTCTAAATAACGGAAGGCATGACACCTCTTTGAAAAATGCAAAAGTGAACAGATGGATGTGTGCCACCAAAAGCTCTCATTGCAGCAGGCTAATACTGCGCCTTTGACTGCGATCCGCGCTTGATGTTAGCAGTTCATCTTCCTCTATTGTGCTTTTCCTTTTGGAATGGGAGAAACATTTTCCCTGTGGATTGGAAGGTTTTCATGAGCAGGCAGATGGAGAAAATATTGTTGACATTAAACTGTTTCTCTTTAAGGGAATTGTTGTGACAAGGTGGAGCTCCCATCACTCGAAATAGCAGCTGTGTGCTGTTTACAAAGGGGCCCAAAGCAATGTTTGTTTCCATTGAAACGGTGGCAACTTTTTCTGTCTATGTAATGAAGAAGCTCCT---------------------------------------------------------------------------------------------------------------------------------------------------------------------------------------------------------------------------------------------------------------------------------GAGCACTTTATGAAAGCTGGCACAGCTTGCCTTCATTTGAAATCACAGGATAAATTCAGAGGAGGCGGATGCCACAATGATCTAAGCTCAGGCACTAATGGTTATTTAATATGGCCATCAGCGGTCCCAAGTCCCCAGCATACGGCACTCGCACAATAGCCTCCAAACCCTCTTTAACACTTATTTGAGATGACAGGAAAAATGAAACCGTTTGTGCTTTCAATGGAAAAGCAATCATTGGTACATTATACTCCGCTTGCCCTATCATGCTAATGCCGGGTAAAAATGTCACCAAATGTATTTAAAGGCCTGATGGAGTGTTGCCGTTTGATTCCTGCTGCCTGCCTGATTAATAAAAACCTTCAATTTGTATGTAAATGCAACCTGGGGCTCATATCATCTGCACACCTGCACCTGGAGAAAAATAATAAACTCAAGTTTAATGTGGCAATTATGAGAGTTTATGGGGATTGTGGGGAAGAGGGCGGCAGAGGAGAGGCTGGCTTGATGAGAGGGCTCTCAGAGGGGAGTGGGCCGACCCGGACCAGCCCGCTACAGGAATGACCTGATGCACGAATATAACCTCAGCTTGCACAGCTTACCACAACATGCATGTTTGCACAACACAGGATGGTAGTAGGGATTAAGGCAGTCCACTGATGTTTTGTTGAAAACAATTATTGCTTGGTTTGTGTTTCTATCAGCTGCTGTATGTCTTAAACGCTGCCAAAGTTTACCCCAGCCTTGCCTTTCTCTGTTAGGCCACTGGGAAGAGCCATGCCCTCCCCCTTTGCCCCTGGTCTCCTCCACCCCCCATCTCACCCCGGCCCTCCTCTTCCATTGAGGGCTGCTCATGCAGAGGAGAGAGAGGCACCACGCTGATTCCCTGCCTTTCAGCTCCGGAGAGGGGGATAATGCTGTTTTTGTACCACGCATCCAGAGGAATTATGTGCGCTAATTTGATTAGGGGAAGATTTGATTAACTGGAAAATGAGGGCTTTGCTTAGACTTTCACACGCTTAATTTATCCCTTGCAAAGCAGACGCAACATTGTGTCATGAAACTCAGAAGGCATATGAGAAGCCCATTCACCAGCTAGATGGCCCTTTCAGACTCAACAATATCTAGGACTGCCACGGTTCAAATTGGGATAATCAGTTTAGAGCTTTTTGCCTGGCCTCAGAATACAAATTGCATTTGGCATTAACAGTGAAAAGGTTCAAAGGATAATGAGATTAATGTAGCAGGGAATTGAGCTAAGGCAGAAAATTTCCAGAAGAAAATGCAAAACTAGTGGCATTGTTGCACAAGGTGGATGTGAAGAATTTTTTCCTCCTC------------------------------------------------------------------------------------------------------------------------------------------------------------------------------------------------------------------------------------------------------------------------------------------------------------------------------------------------------------------------------------------------------------------------------------------------------------------------------------------------------------------------------------------------------------------------------------------------------------------------------------------------------------------------------------------------------------------------------------------------------------------------------------------------------------------------------------------------------------------------------------------------------------------------------------------------------------------------------------------------------------------GACGGCATTTCAATCTCGTTTGAATCGGTTCAGTGTCAACACCTGCAGCTTTCGAGGCACGCATCAAGGACCGGTCTAAGTAGGCACCGTGCAGCATGATTAAATCTAAATAAGCTGACTCTTACACAGTTTGTTTGTTTATTGAGGCAAGTCGGGGGGTTGTTCTGAGCCTCAGAACCGCATTTAAAGCTGATCTGGCTCCTTCAGACAGCGCTGCATCCGACTTCCTGTTGTCGACTCGCGGTTGCCACAGAAAAATTGCTGCTGCAGCCTTAGACAACCTACAGCACTTTGTATGCCGAAAGAAAAGAGTTAATTAGAAATACAAATTCTCCCAGATTGTTATTAATGGGAACTGTAGAGTAAGCAACACATATTTTGTGCCCATAAGTAATTCTCAGGTATCTTTGATCTGTGGCCCACAGCGGATGCTGCTGCGTGCCGCTGTCTGGCTTCTGGGATTCTGCCAGCGCCAGACATCTGGCTACTTTGTTATCATTGGCTGATCTGCTCCCGGGAGGCCACTCTTGTGACACCAGGCAGAGAGTGTCCTGGCAAGGAAAATTATCAGCACATTTTGAGTGGATTAGAGTTCCAAAGTGGTCTTCAAATCTCTACAGGGGTCTAGTGAGCCATGCTCTACTGGGGGTTCCTCAGGGCTCTGTTTTGACACCACTGTTGATTTGAAAGGCAGCGAGGGTATTGCCCATTACTCTAGGGTGAGTGATGTAATCAGTGGACCTGTGTGACCATATAGTCAAGGAAAGGCATTAGAAGGGTAGAAAACAAAGAAAGAAGGAGCAGAAGCAGAGTGCCTGGAAGGAGGGCAGAGTGTTGGGAGGGCGGAGATAGAGAAATGGGGGACGGTGGTATTTAGTATGCACGGCCAAGCTGCCCCATCTGCTTAGCGCAGCAGTCCCTGTCGTATAACTGTCTACAGGCCGTGGGCCACATAAAGAATGTCTCAGATTTGATGTAATTCCGCAAAATTAATGACAGCTTTACTCGGTATGGGCCGTGAGGGAATGATTAGTGTTTGATCGTCCATCTGATCAGTTCCCTTGGCTGGCTGCAGAGAGATGCTCCACTATATACTGGTATGCTGCCTATGGCAAGCACACATGCACGCACAGATACACCTATCCCAGAATAATTCCTGGGCCCCCATGCTCTAGTTTATGTTTGGGTTCTGGTTTCTGTTTCCCTCAACAAAGACAACCAATATGTTGTTAAATTCTCTGTGCTGTGACAGATCACATCGAAATGAACACCTACTGATGGGATGGATGCTGGTCCCACTAGTGATGTGATTGTGTACAGGGCATTTTTATATCAGGCTGTGTGGTATTTCAAGGGAAAGTGGCACATTCTTCCCAAATGCAGACAGGAGCCAAGTCAGTAGCTGGCGGAATTACCCCCATGAATCATGCCCATTGTGATGCCTACCCAGGATGAGAACATGGAAAGGAATTAGGTATGGCAGAGCCTTATCAGCTTCCTATTCAGAACTGGTCGGCCGCTTGGTGCAAAGCAACCTGGACAGCCTTTCCCATCCTTGCTCATGTAGAGTGTCCATGAATGTGGAATTCCTCCACTGCCATGTGTTGTTACTTAAGGGTGTGCTGCAGCCAAGTTACTGCGCACTTTTCCATCCACGCCCGTCCTCCTGTCTGTGCACTTCCTTCCCTCCCATTTACCCAGAGATCTTTGTGGTAGGTCCTGGAGTTCAGGCAATATTAGGTTGCACCTCTTAAAACATGTCAGGCTTTGTGGTGAAAATTAAAGAATGGAAAAATGATGAAATGTAACATTTTGCTGAAGGCTTTTTTCACTTTCGAGCTGTTAGAAAAGGGGAGAAAAGATGAGACTGATGGAAACACATTGACAAGTTTTATCATACTGGGTTTATTTTTCATATACAACCCC-CGTTATTTCCTCTCCAACTGTTCTTTGCAGAGTTTAGGCTAAGTGGTATATCTTGGGTGGCATCTTGGGATTTGAAAGCACTACTAAAGTGAAGAAGACCTGAGGAATGAAATATGTTTACAGAACAATCTCGGGGGACTGAGTATATCATTATTTCACCTCAACTTTCCAT---------------------------------------------------------ATATGAATTAGTGTGGTGAGAGGAGAGAATGAAGAAGGTGGGAGGGGAGGATGGGGAGTGACGGGAAACAGACGGGTATAATATTCTCATCACTCTTCACTCTGCAGTCGTTGGTGAGGAGCGTGGCCCAGGGCACTCAGCGGCCCAGCCAGCCGCCTCGCAGACCCTGCAAATATTCCTAAACCTCAATTTTTCATATTTCCCTGTATGCATAAGGAGATGAAAAATCATCCGATCATTTGTATTGTCTGACTGAGGTTATACACAAATATTAGTTTATCTACCGCACCTAAGATTGCCTCCCTAAGCAAGACGGATTGGTCTTTTGGAGAGGGCAATATTCCCCGGGAACATATTCAGTCCATCTTTTATGTGCTGCAATTCACAGAGCAGCAGGTATGAGTTCCATCTCCAGACAGGCTCGATAAAGCTAAACACCCAATAGAGACACTGCTTATTACACACAATACGCTTTAATTGCCAGACAATTTTCGGCTGGGTAAAATTTATAGTTTTCAAAACTGATCTCATGCAAAGAGGCTTCATACCTAATATTCATATTCTCCGCACATTTACTCAACACTTGGCTAAAATGAATATTAAAGCAAAACAAGCAAAAGAAGTGACCCGTATCAAACCAAGCCAGAGCTACAGTGACCCCTATTACTGGCCATTTTTCTTGTGGGGACTACAATATTCAGTTAGTGGTGAACTTCACTGTTTTGAATAGATAACGGACAAATTCAATGTGTTTTATCAGCCCTATCGTATTCGAATGTTAATATTATTCCCATCATATTTTGCCCAACAGCTCTTGTGTGTTTTAAATGTGTTTCAACATTCTGTGTAGTTTCTGTTACTGATATTGCTTGCATGGGGAGTTTGCTTAGCTATCACAGGCTGGGAGAATGCTTCTTTTCCTCGATTTTCTCTACTTTTCTCTTTGCCTCCTGAAGGACTGAAGAAAGTACGTAATCCGGATCGAATGTACAGATCAGCAGTGTGTTATGCTGGCCATGGTCCACCTAAGAGTATCAGTGATGACACAGAGACGAACAGTAAGAGTCAGTTATTAATACTGCATTGCTGCTCCAAGAGGCCACTAGCTGGCCACTCTATTATTCATTCATCAATTCATTTATTTACTTCTTGATTTCATCCGTCCCCATGCCCCCCTCCTTCTTTTATTCTCCTCCAACACAACACCTCCTCCGGCTGCTCTGTTGATTGAAGTGTCTGCTTTACGGGATCACGCTGTCAATAGCTGAAGTGTTGTCGTTAACTAAGAGTGATTGTTTCAGGTTGAGGCCAGGGGATCAGGACCTGAGC------------GGCATTAAAGCGCTCATGATAAGAGTTTTATTGTAGCAACTGTGTCCCAATTTGACCAGAAACAAGAGACAAGAAAGAGAGCGGGAGGCAGATAAAAAGAGAGAGCTTGAGAGGAGTGGAGAAAGAGAGAA--AGAGAGAGAGAGAGAGAGAAGCTTTTAAAAGGATTTTGTCGGTTATTGACTGGTTGCACTCTTCAGCTAATAGCCATTTAAAGATTATGGGCCTGCTGGTGGAAATCAAGGCCTCCATTGTTTGCCTTATTGCATTCTGGCAGATGGGGGCTGACACAACAACACGCAGCATCCCTCCGGGCACGCTCGCCGAGCGCCGACCCTCCATCAGCAGATCTCCTATTGAACTGGCCCTAATAACTGGCCATGAATTATTAATCCATGAACCATATTGAAGACAGAGAGCGAAGAGGAAAAAACAAGGGAAGATTGCGGGCCGGTTGCAGTGAGTGTGATTGGCGTACAGGTGCCAGTCGAAGGAAAAAAGGCCCGTTCAAAAGAGTCCCAGGACGGCCATTTCTCGGAACGGGGAGGACATTCCGATAACTGGCACGGGAAGATAAAATATAT--------------------------------------------------------GAGATGGCATGCCTCTGTGAAAAAGAATGCTGCTTCTGTC-TTTTTTGCATCTTGAGAATGAGCTAATTGTCACCGAGCTGGCAGCTGAATAGAGGCAGTGAGTTTAATCTGACCACAATGACATGTTTGATTGGTCCGAGGCAGGCTGGGTACAGAGGGTGGGGGGTGGCCCTCTCTTGTGGCAGCAGAGAACAAACATAAATCTTCTTCAACAATCTATTTTCCATCATACTTATTCACAGGGGACATCTCAAAGTGGTCTTTACCCTTTCTGTCAATGGCTGCCCTCATCCATCAATTTCATAGAGAATTATACCCCAGATCAATGTAGTTCATGACCGCTGAGCATTTGTCGAGGGGTGGTGTAGGTGGTTGGGGCGGGTGGGAGGCGGAGTGCTGGCTGTATGCGTCGCTGCTTGTTCTCAGAGGCT--------------------------------------------------------TCACAAGGCCAGCAGGGTGGCATTTGGGTGAAATAAAAGCCCTGAAATTCGAGATTAGAATGTGATGACGGGCTTTGTTCCATGCCGGTGTCAGAGTGCTCATACGCTCAAAGGAGGGGAAGATGAATGTTTTTGCCCCGCTTTCCTTTATCACTGAGGGCTGAATTGTGCATCTTTTGCGAGTGTGTTTGTGCGTGGCAGGCGAGAAAACCCAGACTGTCTGCTGAGCTGTATCTGCGTCTCCAGCAGGGCAGCTGATTTGGTTTGTGAAGTATGTTAATAATCAAATGATCAACAAATAACAGATGTATTAGTTCATGCAGCTTGAAATGTCAAGGAGGCTAAAAGCGGAAATCTAATACAGAAAGCCCAGTTGCATTGTATTATTTTCTGTGACAAACCCTCCGGTCCAAATTACGTAGAGCCTCCTACAGTGAGTAATCTTTACAGAAAACGGCGCCAATATTTTGTAATTAAGCTGCAGTAAGACAACGAGCGCTGCCACAGATGGAAGTTGCAGAACTCGTATCACTTTTGGTTTTTTTTTCTT---------------------------TGCTGCTTTCATTTTTATAGGATGCAGACACTATGTGTATAATATATGTCTGTGTTTATGTCTGTCTGGGGATATGAAACAGAGTGCATGTGTGTTATGTGACCGTGTGTATGTACATGTACTTTGTGTCTGGATGTCTGCATATCTGCATGTGTGTGCGTGCATGTTAGTTGTAGACTCAGAGGCATAGCGTGGGTCTGCATGAGGGAGTGTGGTGGCAGAGCACTCCTCTGATAGGCCAGATCCAGGGTGCACTGAAGCCTTTCGCATATATATGGAATTTTTGAATATCTAAACCATTATTTAGCATCCAAATCAGTTCTGCTTGTCTGACTGATGGACAATTTCAGTGTGACCCCGGTCTTTTTGCATGTGACCTATACTGTCGGGATTCTTGCATATTGTTTGGATGTTCACGTTGACTCCTCTCCCGTTTTTCTCTTTGATCCTTTTAGCATGCTCTTTGTGTCGGAATTCATGAAATATTCATAGCTGGACTGTGGCTTTTCCATATCTTTATGTACAATTATTGGCAGCCGTCCTGTTATGTCGAGCCATCTTAATAGTAGGTATTGGGCTCGGTTAAGTGTGACTTCAGATTTTTCTGACAGTTTAGCTGTCTTAAAGAAACCAATGCGCACAGATGGAACAAACTGATCACAACAGAAAACTTTCTCCCTGTCCATCGCTGCTCCCCCCTGCTCCCGCCTTCAGCCCATACCTGGCCTGAATACCATTAGACCTAATGGAGCACGGTGTGAGGGACAGCCAATCATGATGGCGTCCCGTCAGTGACACCGACATGTATCTTGGTGCTCATTATCATCCTTGAACAGCGCCAATTTACATCTGATGCTCTGACTAATTCTGCTCCAGTGTTGTCAAGAGGCATAGGAAGTGGCCTGGCCGTGATGACAGCGCGGCTGTCAGGAGCCCGTGGATGGAGGATTCCTCGGGGCATGATTTAATGCCCATGTCAAGCCCCGCTGTCAGCCTCTCTCTCTCTCCCCGCTCCCTGCGCTCCTTCTCTCCATCCAGCCATTAGGATTCAGCCAGCGGAGAGATGGAGCGATAGAGCTGGCGATTGGCCTGCTTAGGATTCACACTCTGGGCAAGAAAATAACACGCCCTGTTTCACAAGTGATTACCCTTTCCCTGTAAACTGCAATTAAGGCTAAAAAAGAAAAGGGGCGAAGAGGTGATGGAAAAACAAAACGTGTATGACCGCCAACTGAAGAGGAAAACCTTGAGCGTTTT---------------AGGGGGAGGTGTGCAGGAGGAGGGGAGACAGGGAGGAAGATGTGCTGCAGAGAGAAGCCAATGGAGGCGATGGGGAGAGGCAGGCACGCTAGACTGTCAAATCTCAGCCGTTGAATATTTAATGGAGCCTGGAGTGTTTATTTAGTTAGCCTGTCGATTTTTACCGCTCTGTCAATAGCGGCTCCCGTGTAGCCTGCTGATGATCTTTAGTGTCTCTTCCCCCAGGAGAGGCCAGGCACTAAATGCAATTATGGATTTTCCTGCACCGCAATGTGTTTGATATTTTTACTGATCTAATTTGCAATCTGGTAGTTTATTGTTTGGCATTTTAGTGGCGCTCAAGTGGCGAGGCAAATTTGATTTCCCCTCATAATTCTTTATAACTTCATTAATGCTGTTAGCACATTGGCACAGATCTTAAATAAGAATCATCCCATGGATGAATGCATTCCTCATTTTATTGTCTCCATGCCCCATTCTTTTTACTGATTCTGGTTCTAATTAAAAATCATCCTCGTGGTGTACTGTCTTTGTGAAATATGAAATCATAATCGAATTTGAATGGCTCCCTTCACAGAGTCTTGCGTATTCAACTTTTTTTTTTTTCTCAACAGAACAAACACGCATGAGCCAAACATACAAACACTTGCACAGAC------------GCACACACGCAGGCACACACGCAGGCACACACGCAAACACACACAGGGTAATGGAGATGTAACTGGAAGAGTTCTCGCGGCATATGGATGCCATTTGCAAGCTGCACTGAGAATGTATAGGTCAGTCTTACCCTTTGGTATCTCTCTATCCATCTGTTTTCACATTACTTGCAAATTATAGTGTCCTCCAGACCCAAATGAACATAAATCAGGCCGGTGAAAGTGCAGAAGTTTTCCCATCTGTCATAAAACAATGATTTAAAGTACGGGTTGTCAAAATATGGCGCTGTGAATTCGCCCCGCTCCCCAGCAGTAGGAACACAAAGCACCATCTCATCGGAGTAATTTATGGCCTCTGAGGGAACAGAGGGTGATTAGGGCTTAGGCCACCAACAGCCAGAAAAACAGTAGAAGCTCCAATAAGGATGGCTGGAAAACCTAGACCAAATTTATCAAACAATTCAGCGAAATCTATTTCTGTTTGGAGAGCAGAGCGAGATATATAGCCTGTTTAGTATAGGGAAAACTTTGGGAGCAGACTTGTCTCTTAATAATAATTATTGGGTTTACATTAATTTCCTCCCCTATTCTCTTCCACAGGAGAGCTGATCACCACTGCTTGTGAGCTGGGGGTAAGTATTAGCTGTATTGTTTAATCAATTCACTCATTAACTCTTATAAGCATTAAGGAAGTTTAATTAAGCATGGGCAGAAAGCAGATTAATTTACTTTCAGTCCACAGGTTTTTTCCCCTTCTTTTCTATACACTTATTTTACTAAGTTGCAAGTAGAGAATGCTATAATTTGCAACCCGTTTTTCAAATCCAATTAAAGTCAATGGTAAGGCGATGGCTTTTGTAGGCTTTGCCTTATGTACGGTATAAGGCTTATTATATCCACCCCTCTTTTTTGTGTGTGTGTGTAAGCCGCGAAGAATGAACTAAATCGGGTTAACAGTTATAATAAGTTTTATTATTTAATAAAGTTTATTACGCCGCTGTGATCCTTTTAGGGAGGCTGTGTCGGTGTCACTATGCCAGTAATCCTGCCGTTAGTGCTGCAGTCCGTGTGGCCTGCCTGTCTGCCTTTCAGGCCTCCCCAGGGCCTCGCAGGCCATCCCTGGGCCCCAGGCTGCTGGCCCCCCTTTCTGATCCCCAGAGCTCCAGAGTTCTGCTTCCCTTTGCTCCCAAGCCAAATGTTAGAGAAGAAAAGACAGGAAGACAGAGAGAAATG--------------------AAGAAAGAAAGAAAGAAAGAAAGAAAGAAAGAAAGAAAGAAAGAAAGAAAGAAAGAAAGAAAGAAAGAAAGAAAAAGAGATCTGTGAATTTCCCCTTCCTCCCCTGAGACCTCCCTTGATGCCAAGCATTCATCATCCAGCCTCTAATATCAGTTATTCTGTGGCTCCTCTGCTTACAGCAGAATTAATTTCTGCTTTAATTACTCTCATCGGCGGAATGCTGATGAAGGAGAGGGACGAGGCATTCTGGGACTCGGGCCTCATTCCACTGCTTTAATTTGAATGAATTCCACCCGGAGACGCTGGCAAACAACTGGCAGCCGAGCCCCGGGAGCCACTCTGGGACTGCGCAGAAGAGCTGCAGCCATGGCCCCCACCAACCAAGCTACCTTGTGTGTGCGTGCCTGTGTGTGCTTCCTTGCTTGTGTGTATTATGTGGAGCATGTTGGTTGTGTGTGAGGCTGAGCGCTGGAGTGAAAAGGTAGGGAGAAGGTACATACGAGACGGGGAAAAGAGAAACGAGATTGATAGATTAAGTGATGAGTCTCTGTGCGGTGTGTGAGCATAACGTTACCCTGATACTGATGTCGCTGCAGTGAAACCGGATGGAAGTACATGTTTTTGCGATTCAGTTGTACAGTAATGTCTTGATATAGGCACAATGCACTGTACATGACATCTGGTGAAACACTTTAACAAGAACAAGCGTTCGGAAAAAGACAAAGAGACATCCTACTCAGTCCTGGCTGCCTCAATCTCTGCCTGTTTATGATGAAGGGCTCTTTTTGGTGTGAGAGTGAAAGAGACAGGCTGGGCTGGCTGTCATGTCATAAAGGATGCAGTCAGAGAGAGCAGACATGATTTCATGGCTAATGATTCCTGCACTAATATCAGTGTGGGCTGCAGAGGGGATAACCAAGTTGAGCTGTCTTAGCTCAAATGATTCAATTAGGCCAGCTGTCCCTATTTGTCATGGCTCAACTGGCTTCTAGATTACCTTTCCAGAGTGCATACGTGCCTCTGCATTGAACTTACCAGCTCAACAGTTTCACGGGGAAAAAAGAGAAAGAAAAGCAAGACAAATAGAGAGAGAAAGAAAAGAGCGGTGGAGGGGAAGAAATGAAACAAAGAATGCAGCGATAACCACATTATCCACTTAAACGCTGAGGCCAATTACTGAGATAAATGTGACTTTGTGTTTTGAGTCATAAAAGAACAAAAACAAACACAACAATGTGAGTTTATCTGCATGTTTGCTATGTGTCTACGCTGTGCTTTCAAGCTCAATTAATACTTCCAACTCACCCTTATAAATTCGTTGCATTGTTCTATGCCATAGAGGAAAAAAAAGGACAAATTAAATACAAACTTGTGTGGTCTTTGTTTCTAGCCATGTACTGCAGTTGCTTCAAACATCCTGAAAACAGTATGTAATAAGCTTTTGTTCTCAGAAGATCTTGTTTAAGCCTAGCTTTCATATGAACCTCTATTTTGTCCCATAGAATATGGAATGATCGGAGAGCATACAGTAAAAAGTCAGCGGCCAAGATCAGTTCATGACACAAAGGCCCTGCAGGAGCAAGCTGAATCTGCTAAATTTATGGCACAAACTGGTAATACAATAGTTATGTTTCTTTACTTTATTTTGTTAACTAAACTTAATTTCATCATGCATGCTCTCTCTTGTACTGCACCTTTTAAGTGGAAATGTTTTGCATTATTATTTTTCCTACTCATTCTCTATTGCCACATATGAACAAGGAAGATAAATTTCTCATTTTTCTATGAGTATTTACTTTGAATATAGAACATAATTGGGTTTTGTGGGTCTGTTTGTTTTATTGTCACATAGTGAGTTGGCAAGTGGATTACTA-------------------------------------------------------------------------------------CTCGCTGTCAGACGTTGTCCTCAACAACTGACGTGAGTCTTGAAATTATATTGCAGACGTCGACTGCATATTTGCATTTTGGAAGTTCGTCTGTGTGCGGTAGAAAATCTAGAACAATTGTTGGCCTGTCACTTTAGCTTTATCTTAGAAAACTTACAAAGGTTTTCCTCCTTGCCATACACGGCTGCTTGGGTAATGCTGCCTCCTGTGTCTGCAGACGTATTTTTCTAAAGGTGTGTGTGGCACATCTGTGCAGCTATTGTTTATTCATGGAGTAAACCCTTTGAAATGTGTTAAGATACTTCCCACTCATTATAAAAATCCTGCCACCCATGGATTAGGACTTTGATGTCACCAATCCTGCTTCAAAGGCTTCTTTCACTGCTATTAATCACAGTTTAGCCTCTGAAGATATAGCCAGAGAAAACATTTGGACATCTTGTGCAGAAACTTTGAAATGTTCAGACTGTCTTGCATATGCTATGTTCATATCCTTTCCGCTGTGTGTGGGGCTGTTGGACTGCTGTGCACGCAGCTGCATTCTTGAGTCCATGGGATTCAGCTGAGATTTAGGCTCCTTCTGAACTGTCTTATATACCGTGCTGCTGTATGAACACTGACATATTAGTGCAATGTTCATTTTGTTTTC---TTTTCTTAAATAAGGGAAAAGAAC---------------------------CAATGGACTCACAAGTGAAATAGCATCTTTTTTGATAGAGTGATAATGAAAATAATAACATCCCTGACAAAATATTCATAACAGTAATGATGAATGCCATCTTTCTCAGAAAGATACATCAGAGGCGTCTTGGTTAAAAGAAAACAGTGGCCAGCGTCTCCCACACCCTCAAATTATCTGCTGCTTTCACATTTCACTGATAGCATAGATGAGAGCTGAGAAAAATGGACACACAATTATGCTCACTTGTCGTATATTAATACTGCTTCTTGACATCTTCCATGGACCCTGAGCTGTCATCTCTTTGTCTGCTTTAATTGAAAATTAATGGTTAGTGCGTTGCCAAGGCAACAGCGGCAGTGGTGGTGGGTAGTGAGCCACATTCAGACAGACACCAGTGGCATTGTTTGTCCTGTCTGACCTTGGAAGTCAGGGGAAAAAAAGAAAGAAGAAAGGCAAAGGAGGACAAAAAACACATTAAAAAGAGAATGGAGAGGTAAGGGTTGAAATGTTGTCCATTGGAGCGAGGGAGAAAAATAAAATAAAGTTATTGTGGCGTGGTTTTGCTCAGGTAGAGAGAAAGAAAACTGTGCTAGGGTGACTGAGGAGGGGACTGAAGATATGATGTCAAAATGCCAAATGGGGAGAATTATGTTTGAGTAAGAAAGCAGAAAAAGGCCTGGTGATTCTTCTCTGGAGCGACAGGATTACCTTTGTGCATCTCATCCTCTCAGCCCTCGCACACAAACACACGCACAAGAAACACACGCGGAAACACACATTTCCACTGCCACCCGCGTGCATTTATTTATTCGTTATATTTCCTAATTCAGTTTGACGAATGAGTGACAGCTTGACACTTCATTCGGCAAGATTAATAGAACGACACAATATTTACGTGGCAGAGACAGCCAATTATCCCACCATCTATCATCCAGATTATCTTTCTGATTGAAAACTACTCGTCCATGTAATCGGAATTATTTGGAATTAGAAGGGAATTTATGGCTTCTTGTGTCACTTTTCCTGGACGGTGGTAAATTAGAAATATTAGATACATAAAGAGAGTATAGGAAATGGGATAAATAGAGGCCTGGAATTAATGCCACACATTTCCTTTTTTATCTGTTTGCCAGTCTCTGTGCCTCTGAATGAACCCCATTTTCTGTCACCATTTTATAGGTTATCATCACATATTATTAACACATACTGTCGACTATACATTGTGGTGATGACACTGTGTAATTCACACTTATATAAAAGGACTTGTCACACTCTTTTCCCATTAACTCCAACATTTTTGTTGCGAGAATGTTTTTGTGTGTATTTCCGTACTCTATATTTACTTGTGTATACAGTAATGTGAACAGTTTGGGTAAAATTCCACTTTAGGTCTAAGGCGTAGTTATGGTCATCCTTTTCAGTGGAGTATAAGATCCATCTTTGTCCTTGGGACAATTGCTACTAGAGCTGGTAGATTTGAACAAGATTTAAGAGCTATAAAAAAAAATATGAAAGAGGGGG-AAAAAAAGGAGAGGGATATGGATT--GAGACGGAGAAGTAGCAGGCTGATTACAAGGTGTCAAAATTGCCAGGAGCAAGAAGGTGAAAGCAATCAGGGGTGAGAAGAGTGCAGCATTCGTGAGGGGCAACTAATTATCCATCTCATTTGTGGAGAGAAGCATTTGAGGCAGCTCTAGCCCACTGAATGGTGACAGATTGGTGCGGAGGAGAGGGGAGGTGTTAGAACAATGGAGCCCAGCTCACCATCATTACTGCATGCTAATCAGCAGTGCTTCTGCACCACCAGTCGGTGCTGCAGAGAGTTCGGGGAGACAGGGAAGTCACCGGCTTCAGGGGACTATAGTCCGGAAGAGAGGGAGGAAACGGATTCATGGTTTATCTGCTGGCGCCCTACCACTTCTTATTTGAGCGTATAGGTTATCCAACAGAGACTGATCTCTGTGGTCTGTGTTATCAGCTTGTACTTACAAGATGAGTGCACTGGGAGT----------------------------------------------------------------------------------------------------------------------------------------------------AGCGAAAAG-AAAAAAAAAATGTAGCGCAAATGCGAGGAGAATAATTACATATATCATGAAGCCGTCCCTTTTATTTCGGATGTCACTTCTGATGTCACTGGCCGGCTTTGGCGCTAATTTGAATTCAGACCTTTATCAGTCGCCGGCAGCAGATTTTGAGTGACAGCGCCACCAAACGCCTCTCGCCAGCCGTCCTATTGATTTCTCTAAATCCCCAACAATAGCATTTGCATGCTTGTTTCTGTTATAATACAGATATGCCGTTTCGGAAATTAAAGAGCGGCAGGCAGACCAGAGGTAACTAATTGTGTGCCTGTGTAATGAGTGCAGTTTCAATTTGATATAACCCACAGCTTTTCCCCTCGCAGGCCCGCGCTAAGTACTTTCAAGTCTTTGTGGGGAAATAATTGATTTTTTGTGCTTTGGGCACAGGGAAAACTATTATGATCTTTTTGAATAATGGCAGCAGGAGAAAAGGCACGTTGAACGATTTAAATTGGTATTAGAGGAGAGGAAGGAAGGGAAAGAGGGTTTGGTGACGGGCGGAGGATCCTCCGCCTCCTTTAAGTTCCCTCAAGTCATGATCTGGCCCGTAAATTAGTACTGGGAGAAAAATAGGTTCTGTAAGATGAAACTGGGTTTCAGTATGTATCAGCACACGACTCAGGGGAGACAAGAGAGAAGAAGCAGGCAGTAAATCCATTGGAGTCCACTGATAGCGCCTGTTTGCACAGCCACTGCCGCTTCCTTTGATCAAATGGCTGGGGGAGCGGGGGGTCGTGTGGCGCTGCCGAAGGTCAGCTATATATTACACTCCTAAAAGTGATTACTGAAATTCTTAAGTGAAACCATTCTGCTGCCAGGGTGTGCTCTAATCCCCTGCAGCGTTGTCTGGGCCAGGGCTGGGGCCGGGGCCTCTCTGTGGATCTGTGCGCCCAGCACTCCGTTTCCCCTTCCCCACTTGTGTTTTCTATCATCAGAGCAGGCCTAAAAAGAGCCCCTACATGGAAACATGGCCTATCCAGTTGCAATATCAACTGCTGGGGCTCGGAGGAGAGAGAGCGAGAGAGAAAGAGAGGGAGAGAGAGGAAAGGTAGTGTCAGGAAACAGAAATATGCACACACTTCAAAGGCTGGAGCAGCAAATTAAGGGTTAGGCATTTCAGTATTTTGGATAACAGCTGGTGCGTCAGTTGCACCGCAAATGTGGAATCCAGCCTTTAAACGATTTACAGCAGCAACATAACTACATGTAGTTGGAATAATGTTGTGTTCTGGCGCACTGAGGAGCTGCCAGTTTCCCCATCTTGGGTGCTGAGCGGCTGCATTTGACCGTACAAGGGGGCTGTGCGCTGTCTCCTAGTTCCACCTTAAATGCGTTTTGGCCCCGCTTGCTCCCTGTAGTTTAGGTTTTTTGTCCTCCCGCAGCAGCTGTCACCCTGCATTACTCGCAGTCAGCTAAATGAAACATTATTCTAAACATATGCATCGTAATCAGTCCGGTCACACTTACAAGAACACGCGTTAATAAGGCAATCAATCACTCTGGAACAAGCAAGTTGTTCTGTAACAGCTCATAAACAGTGTGTAATGAAGAATTGGAGGTTAGCATGACACGGCGCTGATCAGATAATCAATGTCAAAGATGCGATGAATGTCAGTAAATGTAGTTTTCATGTCGTTTCTATAAAATCCTCAATTTACAACAAGCAGTTCAATTACCCTGAAAATACAGTCAATTAAATAGGGGTGATTGGACAGTAGGGGCAGGATCATCGATCTTTGCATTTCTATCTCGCTGGTGGACATTTAATTTGGTTTTTCTATTAGCACCGAAATAAAGAAAATATAAAATATATTATAATCTGTAAATGAGAGAATTGATCACCTGATGGCAAGAAAATGGTTTCGTCGGTTCTTATTCAAAGTGGACCTGAGGAGAGGATCATGGTGTACTGGCAGGAATAGAAAAAGAGCCATGTTGTCTTTTCTTTACTTTCTATCTCCTACCTTTTTCTTTTTCTCTCTCAGACCGGGCTGTCAGCAGTGAGGAAGAGGAGGAGGAGGAAGCAGGCTTTTTTTCTTCTTCCCCCACCACTTCCGAATTACCTGCTGGGTCCGAGCTCTTTTATGCTCTTGTTGTGACAGGTAGATTTATAAGGCTTGAAATTTGTACAAATCAGTTGTCATTCAGCGGCAGCTGTCAATGTGTCAAGCTGTCAGGGCCTGCTGTGAGGGAGATGCCTTAGGGGGCTGAGCGAGGGGGCAACCGCCCAGAAAAGAAAATGAGTTCAAACAGACCTGAGAAGCTCCTCTATTCCATAGGCCTCCCTGCCCCTGTGGAGACGCCATCGATTTCTCTTGATGTTGAGCAACAGCGCGCCCAAAAATGACATGGCACACTGCGCTCAACCCAGTCAGGCTGCGACACACCAACGTGTGCTGCACCAATCCCCTCAATCTGCAGGCGCCTCTCATTCTCTGCTAAATGGCTGGAAATCTGTAATCTCTCTGAGGAGGGAGAACACCAGAGTTGTGTTTAGAGATCGCTGGCAATGGCTGTCGTGTTTTCATGTGCCGCTTAAGTAGGAATGAAAGCCTGCACTGAAAGTTTTCAGTTTGCTGATATAACAGTCAAGTGTGTCTATAAGTCTACTTAAAACGCTTAGGTATCAGTGGAGACAGCTGCGACACCCTCGTCTTATGATTCTGTCGAGACAGTACACTATCAAACCTTTCATACCGTTCCCAAGCTACATTTCCGGTGACAAAAGCTTTGCGAAAGCCTCCTGAAGGATTCATCTATATCCTAATATTTCCAATCCAATTTAACTGGAGCAGCCGGAGTGGTCTGAGCACTAGTTTACCAATCTTTGCTTTCCAAGACTCTGTGTGCTGAAGGCTTGAGGGGTTCAATCAATGGCGCTTTGATCTCGGCTGGAACCATAATTATTTAACATTGTTACAAGGATTTCTCTAATCCATCCTACCATTAAATCCCTTTTACACCCTCATCTTCTGCAGCCTAATCTGCATCTGGGTGCTCCGTTTGTGTCTCTCCCTCATTTCGGCTCGCCCCTCCTTCCTTGACGACACCCTGACTTTATAATGGACTTGGGTGCCGAGTTAGAAAATGCCTTGTTTACTGAGAGCAACCTGACTGAACTGTGCTCAAATGGAATGTTGCTGTGCAAGAATTTAGAAGTTTTTCTCCGCATTTGTACTGAAGTTTCAGTTAATGTTCAGTAGAGGCCAAATGGTGACATGTAAGAGCCTGTGTGACTGGATGTTTGACTGTTTGCAGTGATTACAGGGGCCTGCGGGCCTGGCGACGGCTCTGTGGCTGGGACAGGGAGCTTCTCCCTGGGCAAGGAGATACGCCTGTCTGCCCCTTCTGCTGGAGCTACAGGGACCAGGATGTCAGGAGGGAGAGTGCTCCCTGTGAGCGCTCTCCCTCTCTCTCTTTCACTCTCTTTCACTCTCTGTCTCTTCCCGTATGTGTCTCTCTCCCTCTCATTCCCGGTCTTGCTGGGTCTGTACTATTGCAGTGCTTGCAGATGTGCACAAACAAGGGAGGATTAAAGCAAAACGAATCTAAACAGACAAATGGAATTAGAGTGATGGGTGTCGGTGGGCTGGTTCACAGTGATAAACATAATGATGCTCAGTA--TGTGTGTGTGTGAGTGTGTGTGTTCCTGTGTCTGGGGGATTATCAGTGGTTAGGTGTGTGGTGTGTATGGCTGGGTGACTGCTTCTGGGTTTCTTTGTGTGTTTGCCTATCTGTCTATGTTTTTGTAATTATGTGTGTGTATATTTACTCTGTCTCTAGTTGTGTGTTTGATAAATGAGTTATTCCATATTGCCTCACAAAAACAAGTCTCCAGACATATTTTGCAATCAAATCCAAGTTAATTTAATGGGATATCATTTTGGCAAAGCAACAATGTTTTTGGTCCTAAATCTGAAAGTGCTCTTGCAGTGACACATACAGCTATCTATGGGTTGGCATGAATCACTATGCAAGTGGGGTGGGGGGTCCACCCGGGTTGGCACAGCACACTGGGCCTGTCAGAAAAAGCGGGAGGGGTGCACATTCTTCACCTCCCCCAGAATGGCACCTTCCGAAGCGGATCCCCTGTCTACCCATTCCCCAGGCCCCAGATAAGAAGCTCATCCGTCATCCACTGGGGCCGCATTAAATTTTAACTCTGGTTACCGAGTGTGGCCATTCAAACTTTTATCTCAAACCTTCTTTATCTTCTTTTCATTAAGTTCTCAAGCACTAATAGCCCTGCGAGTCTCCGCCGGGGTAAGGATGATGTTCTGAATAATGAAAGCTCATTATTTCTCCACAGAATGCTTGTTAATTCAAATGATGATATTAAAACTATAGTAGCCCTCAGCAGTCGGGTGATTTCTAGCATACTTTATCATGTATCAATATATACTCTGTTTGTCAAAACTGCCCCGAGCCTGGGCTGACATTCTCCTCCCGAGGAGTGGAGTGCTTCAGCAGGCCTGCAATACTCTAAGGTGACAACTGGCAGAGTTTGTGCCTTTAGGAAAGTGGGTTTACTCAGACAAAGCAAGAACAAAAAAATGATGCATATTGACTTTTTTATTGATTATCTGTATTTGTTTTTT-----TTGTTGTTGTTGTTGTTTTTTTGCTTCAGGTTTCCATTTTAACACGGTCTTTGTGAAAATTCTCCACCTCCTAGTTTACATCTCCTTCCCCCTTCTCTGCTCCCCAAATCTACAGGCAACGGGACGCTCTTGTACATTAAATAAGAACTGTCACCCTGGGCAACTTGCAGCAATGAAGCATTTATTCTGCCTCACATTTCCTGGCACTTAGAATTATTTCCTTCATGCCTGATAACCAAATTACAATATGGCAGGTCTCCCCGGAGCCACAGGATTGTTAGTGCCAGCTCACAACATACTTTCAACTGATGTGGCATTTCATGTACAGCTGCCAATCAAAGCCGGCAGAAGGCTGAGATGTAAATGAGGGCGGGCCCGATGGTGTTCAATTACTGCTCTGAGCTCTGCATAATCCCCCTTCCCACTGACTGACTGACTGACAGCTCCACATTCCTCCTCATCCCCAGCTTTCTCCCCTAATTTCACTACCTAGGTTTCGCCTCATACTGGGATTTGGAATCAGACATTGGAGGGAATTTCTGTCACTTTCATTTCCATTT----------------------------------------TACATAATCTTGCAACACATTTTTAAGAGACGCAGTTTTCACAAGATATCACTAGAGGCCTTAACATAATGATTTAAACGACATATTTTAAGTTTTAGGTTAACTCAGACGGGTGTCTCTGTGGTTTTGCATGTGCACCCAGGTGCTTGGCAGCTCCAACAATGCTGTGTGAGTGCACGCAAGGGTGTATTCATGTCATCGTATGCATGTATATGTGTGTGCACAAGTGTGCATTTGTGCATGTGTGCACTGACGTGTGTCACTTAATCTTTTCTCCTTTTTCTTTCTGTTTTATATTTACTACGTCAGGCAACAAATGAATCATCTTTATTACGGAGAAATTTAATTTGGGTGAACTTAACTGCTGCTGCCAAGGTCAGACGGGCAGAATGTCATTTTAATCCAATCAACTTTAATCTGTTGGTTATAAAAGAGTTAGGCTGTTGAAGAATGGCTGTATCTCAGGCCCTTTATTACACTGGCTAATGACTTTGATTGTGAGGCGCCTATCAAGAGGTTAGGAGTTCCTATGGTGCTTCACGTCCTGCTAATTCGCTACCTCATGTCACAATTGGGCTCAACTAACCCTAAAATCACTATTGCCTTTGTTCCCTGTTTACAAGAAAATCTAAACTGTAAAGAAAGTGAAATACTTATTACATTTTAAAACATCATTATAAAACCACTGTACAAGTTATAGAATTGCACATTTGAGGGTAAAGTTGTGTGGAACCTTGGGCCTGAGCCTTTGATGGCTTAGTGCAGCCTAGAATGAGGAGGAGAACTGTTGTAGACGAAACAAATGCAAGCTGAGAGAGAAGTTGTCCTACTTCTCTCAATACTTTTCACTACAGTCTACTTCAGCTTTGTGTAGATAGAGTACAAATCAACCCGTATGTGTCGCTCCACTCATTACTTTTGA-TCTTTGTTTTTTTTTAAAGACAAGAGAGAAAACAACAGTAACAACTTTGTCCTCCTCTTCTTTCTTTTTCTCTCTCTCCCTCTCTCTCTTTCTTTCTTTGTCTGTGTTTGCAGGGCCTGTTCATCTTTCTGATATATGGGGTGTACAACACAGAGGTAAGTCTGCATTGTGTCTCAAGGCTGTCGGAGTGAATGAGAGAAATGACAAGTTTCTGATGGGCTCCTTGCTTAAAAGCTGTGTGGGTGGGGTGTGACAGTACGAGTGTGTATGTGTGTGAATGTGTGTCTGTGGAGGGGGTGAGGGATGGGAAGGAGGGGAGGGGACATCGTTTCCACGCGAGCGTCCCACTGCCCTTCATGCTTGGACTAACTTATATGCATCCTAGTCCGACCATTTAACACTGACACGCTGCGGTTCTCAGCCACTCATTCCTCACCCACATTGGCTAATATTTCACTGCCTCTTTAAGTTTTTAAACTCACGGCCTTCCATTTAGCATCCTGACAAAGCTGCTGGCCAGGGCTTTGCAGGGCCTGAGTGTGCGTGTGCTTGCACTAATGTGTGTATAGCCTGTGTGTGTGTGGATGTGTGTCTCTTCACGAGTGTGTTTGAGCATATGCCTGTGTGTTTGTATGGGCCCTTGCATATGTGCACGCGTATGTGCGTACATGTGTGTGAGAGACAAGTGTGCGGCTCTCCACCAGCAATAATATCGCATACATTTTAAAGGACCGTCATTATCGCCGTGGGTTACCCTGCAGCCCCCCATCACAAACCCCACAAACCATTTTCATTCCAAACTCATTAATATGCAAACTTATTCAAATGAGATTGTAATTAAGCATCTACTGAGTGGGAACCCTTTTCATGATAATTTATGATAAACTCCTCGCCACCTTTGATTGAGATTGATTTTTGGCGCAGGCAAGCCGACCTGAATACAAAGCTACACCTGAGAGACCTGGAGGGAGAATAACACTTTTAAAACAGCAAACTTATTTCATGGCTGATTGTGCCACAATCATCTTGGAGGAGTAACAAAGATCTATTTGAATAATGCATTCCCACTGTGCTGGTGATGTGCTCAGCCTAAAAGAAAAAAGAAAAAAAAACTGGGCATATCTGTTCTTGGCATCAAGGTTGTGCAGGGTATTTCCTTCAAACCACCATTGGCTTGTCAGTTTCTCCTCAGCCTTACTCTCTGTGTTGGTGTCTGATCTTTGTGAGCATGAGCAATGTGTCCTAATGTTGTCAGTTTCATCTAAGAAAACACACAATATGGGTACAATTTGCATAAATTTCCAAATGGAAGGCGTGAAAGCATGCTCGGCAACTGTGCCTGTTTGTTTAAAGTCAGCCAAAGCTCTATAATTAGCAGTGTTTAATTATGGAAATGGCTGCCGAGGAGAATTTCAAACACACTTCTTCCCTGGATCATTAGTCACAGGGGCAAAAAATGAAATGCTTTCAGCAATGAAGGGTTCATATTTCAAGCTTATAGCTGCTAAAAGGGTGTACTCAGAAAATCAATTTTATGAAAGTCCGTTCAGCACTAAAGGGAGTTCCATGCAACTAAGCAATTTTGAAATAATGTCGGTGGGGGCCTGATTCATGGATAGTAACAGGACTTTGCTCTCCTTGCCTGGGACATTATCCTCTAAGCTAAGGTCAGAGGTCAACCTCTGGTTTAAATCAACCTCTGTTTAGCATAACTCGATTCCTAAAGGGCTGCTGGCAACTCCACACTGAATAGATAAGTAGTCTTCTGTAGGCAGAGAGCATGCAGTGTAGCAGATCAAAGCTTCTGAAAGCTGTCTAAAGACTAAAGTGGAAAGGGGGAAAGTTCAGGTGTCTTCCATTGTCTTAAAGCAAGCATCCCCCTCTTGACATCCCATCTCATGAAAACCCAGCTATAGTAATGACCTGCCGCGTACGCGCGCGCGC------------------------------ACACACACACACACAGACACATACAAACACAG--ACACACACACGCACACACACAGCAGGAGAAAGAGGCGTTAGCTCATCCCCCAGATTAAAATAACATGATTAAATATGGAAAGAGAACAGAGGTCTGAGGGGCTCCTGCGGGACTTCATTAGGGCAAATTGCCAAAGAATGAAACATGAGTTAGCCAAGAGAGACTGCGGGCTAGGCCAATACCGCCGGGACCCCGGAGCAGCAGCCGCTGTTATACTGCTGCAGCTTCACAGTCAATGTGTGAAGCGGACACACACTAT--CACACACACGCACAACTACCAGGAGACCCCCTGCTCACTGACACACACAGTGTCACAATTGACCGGCCAAAAGCGGGTGAGCTTGGCGGCTGAAAACCACCG-------------------------------------------------------------------------------------------------CGACTTTGTTCTTGGCTGTGATTTGAAAGTGAACACTGGTGTTCTGTGAAAGGTGGCAAATACGCGAAGAGCACGTCTAGAATTTTCATAAAAGATCTGCTCAAAGGCCTCTTGTCAGCTAAAACGACCCATTAAAGAAGTGGGGAGCAGGGGAAATGCATTTTCCAAATTGAACGGTGGGATTTACAGTCGGTTTAACGCCACTGACCCCTAACACGCTAATGTTTGGTTCGTGTCATCAGCCGTCCCTCCCCATCTTTTATCACCTCCATTGTCGAGCTATCTATTTAATTGAAAGAAGTTAATTGAATGAAAATGATCAACTAAGCTTGTATTAATATTGCTAATGGAACTTTCTTCTTGGCCATGTTTGGAGAACGATGTCACGCTGGAGTTTGGGAAAGGCCCATTAAGGTTTGCACTTAACCCGATGGGCTAATTAAGGAATGCTTATTCATTCCCAGAGTCAGGGGGTAGGTCTGCTCCAAACCCATCGCCACGGGCCTTTTACAGCATTTTGCACTTGCCATTATTGCGGACTCTAGTTGCCTAACGGTGATTGGCCAAGATTGATTGTAGCTCTATGAAAATAACGTGCTTTAGAAAAGAACATTTCGATTGAATAATCTAGCTGCAGTATTATATGGAAATTGACTGGCTGTGACTGTTATG--------------------------------------------------------AATAGCGCTGTCAAACAACGCCATCTCTCTCGGATGTTAAAAGCTTTAAGAGCTGAGGCCTCTGTGACATCCATAGCCTCTGGATGTCAAAGATGGTTGAAGACTTGAGAGCAGGCCTCTGTTTTAAAAATACTGTGTGTGGGTGTGTGAGTGCGCACGTCTCGGAGCAGCAAAAGTGACATTTGAGGGGCACTTTACAGAAGGCAGCGGTTGCTAGGGATCTTCTGTATCACCTAAAGAGCCTTTGTCAGTCATTGGAAAGCTGTCACCTTTCGGGGGGCCGATACGGTAGGGGGAGCCGGCTGACAGGTAGGAATTAATGAGAGGTGTATGACAGCAGACCTCAGTGCTCTTGTGTATGAGTGTGTGTGTGTGTTTGAGAGTGTGTCCACATGCGTGTGAGTGAGGTCCTTTGTCTCAAGAGGATGAACCACCTTCTTTGTCATCCTGATGGGGGAAGAAGAGGAAGAATAATGTTAGAGAGACACAGAAAGAAGATTTTTTTCAGTATTCTGGGACAGACAAACCTTTCAGATTTTTGATTATTTTCTCATTTGACTGCATGATTTGTTTGTATA-----------------------------------------AGTGTAAAGTCACAGTGGCGGTGATGAGATCAAAGGCAGAGAGTCCCCCATTGGGTCCAATTAGAACTATAGCATTGTACAGGGAAGTGGTGGCAGGGGGGAGAGAGGGGAGTGGGTGGTTGGGGGAGAGGAGGGAAAAAAATGTTGAGTTATGATATTCATAATCTATGCAGAGAGGCCTTTCCAGTACAGGTCTTCTCCCCATAGCTGTGATCTTTTCAATTTACATCAAGGGAAGATGGTCGGGGATGAAAGCAGGGCATCCAAGGCGCACAGCCCACAGAGGGCAGACATGGGGCCTCATTAAGGCCCAGCCCAGCCAGCCCCAAACAGGGTTTGAAGTGCGTCACATAAAGAGCATGGGGTCAAAGGTCAGACATAGAACAGATCTCCATTTAACTCTCCAGCTGGAGATGGTAATTAGCAGGTGCAATGATGATCCCTGCCTGACTGTAAGGGATGATACCACTATAGGTGACACCAGGCATCTGTGTGAATGTGTGTGGGCACCCGAGAACGTCTTCGCACACATGGTGCCTTGACACGTTGATATATAACATCTATCAAGGATATCAACTCATTTCATGCTCCCATGCATGTTTA----------------------------------------------------------------------------------------------ATGCACGGGGAGGAGGAGGAGGAGGAAATGTGGAAATGACAGCGTTACATGGGGGCGATCTGGATCAGTCTGCCCCCCCACCACCACCACCACCACCAATGCTACCACCTCCCACCTCCACCTCCCTGACCCTGGCCTGACCCTTGCCTGTCACAGGATTGCTGCCCTTTGTGTCATGCCTCTCCATGCTGACTTTGGAGTGGAGATTGCAGGTACAATGTGGATTGTTCTCAGTGTGTTTTCAAAGATCAGAATAACAATGGCATTTGCTCAGCTCACTCACTCACGCTCATTGATCACTTGTCCCCTCTCTCTCTCGGCTCTCTGATCACATCAACTCGGCCTCGGCCCCTCTTCTGACGGCAGTTTCACTCCGAGCACAACTACACCATGCAACTTTTGAGCTACTTTCTTATATTTAGGCGCCCTGACATCAGCGTATAGTTCATGCATGCAGAGCAACACCACCTGGCA--------------------------------------------ATTTTTTCATATGCAGAAAAGTTCAAAGACACGTTCA--TTTTTTTTCATTTATTTTGTTATTTTATCCGCCTGATTTTTACACCATAACAATTTAAACATAAAAAAAACTGTAAAATATATCTTCTTGGATCACAAATTAAATTTTTCTTAAAACAAACATTTTAATTAGCTAACATGAGCACAGCCACAAGTAAATCTAAAGTGATTATTCCTGCCCTCAGAGAAAGGCTGTCTCCCTGTGCTCTGTCAAAAGGTCAATTATGGCCCCAAACCGGCATGCAGTGACAGTGACCTGGAAGCGCTACTGATGACCCCACATCCAGGGGCCCAAAAGAGTTGATCATCTAACATGCAGGCTGCCTGGAGCCATGGAAATCTGACATTTGTCCTTATTCAAATGAACACAAACAATATGCATTTCATGCCTCTACCTAACCTGTGCCAAATCTAAAGCATAGGGACCAGCAGTCTTAATGCATTGTCCTCCAATCCAAGTTTATGCCCTTCCTTGTGAATCCAGCCGCACGGCAATCACACACAGAGCCTGCAGTAAAAGCAGGCAGCAAAAAGGCACCATCTTCACTGGCAACACTGGTCATTACAGTTGTAGTCTGCAGAGACAGAGAGAGAGAGAGAGAGAGAGAGTAAGTAAAGAAACAACAGAGCAGAGAATATTTGTAAAGAGCAAAAGAAGAGTCAGAAAAGAAGAGGGATAAGGAGGAAAAAAGCGAGGAGAAAGAGAGAAGGGAGCAAGGGATGAGACGGCTGCCTGGAAAGACGATTAGTATTCATGCGGCGTGGCGCTCCAGAGAGGATTAATGGACTCTGATGCCTAATATCCTGGAGAACAATTAATTTGCCCACAGTTTTGTCATGGTTGAAAGTCAAATGCTGGAACAGATCGATGCGCACAGCCGCCAGTGAAATCGCGGCAGCCCCTTCTGCCAGGCGCAGAATTTTAATTTCATCATCATCATTTTCCCCGGCTGCCACCCTCGACGAAGCTGTCCCTGACATGGCTGAGAGGGCTGCCACATCCCGACAGGCATGGCGCGTACACACACACACAGACAC--ACACACACACACACACACACACACACGGTAAAAGCACAGTGTACACCCAAACATGCCCGCGAGTTATAATACAATAAACAGAACATTCCATAAAAGTATCTAACTGAAAAACACTGTGTGGGAGAGAGCAAGGAAGAGAGAGAGACAGAGAAAAAAAGAATATGAAAGACCCCAATTCTCTCAAACTCCATAATAGTGAAATGAGCACATATAAATGTGTTAAGAGTATCTCTTTGCATCTTGTATAGACTGCATGTATTTAATCTGTAAAGCTTATTAAGGCCCTAGTCATTGCTATGCAAAGCAGCACCCAGTGCTTTTCTCTCGCTTTTCAGCCGAGTGCAGTGTTTGGCCAATAGGACTGGCCCCCCGCCTCTCATTCTGCATTCATAACATGCAACATTTGCACAATGTATCTCTCAAAGGCCCTGAATAGAAGGCCTTAATACTCATGTAAACAACTGCAAACCAATTACTTAATGAATCGGGCCCACACATAATGAGGAGCCTCACAAAGGGCTATAAATGCATTTTTTGCACCAAAGCCTCTGCTTTAAACTACAATCCCTCTGCTGTAGTCTAGGCTTAACTGGCAAATCATAATTATTGTCTAAGACAACAGAGAGGAAGCCATTTTTGTATTTTGAGTCCAGCTCCATCCTCCTTTTGAAGTCACTCATCAGCTCGCTGACAAAATAAAGCAAATAATTAACAAGTAGGATGGAGAGGGGGGAGAAGAAAATACAGGAAGACAGAGAGGAAGAGGGGCAAAGAGATGGAGAAAGGGC-------------------------------------------------------------------------------GTTTGGGCAGTTAGTCACTTGACATAAATAGCCCTAAGAGGTTAATTTACCTGTCACATTTTACGTGTAAAGTCAATCACATTTGTTCCTACTGCACATACTGCCTGTACTGTAGTAGAAAGCTATTTAGCGGGGGATGTTGCGCTGTATGAGGGTGATAGGAGTAATCAAGGAGAGGAGGGGGCTTCTCCATAGGAAGTTCCTGCAAACAGAGTGCACCCACTTTTTAAACCCCATTTGTCTTGTTAATGCTCCCCTCTGATTACCTGATTGCACTGGATGACTGTGGAGAAATCTGATTGCGTAAAATTATATAGAGCAAACTTTTGATTGGGGAGGGATCTGGCGAGCTTGCTGCCACCATTGACAGGCTTTGTGAAATTTGGCCTCGCTGATTTGAAATCAGCTAAGTGTCACGTCCCGTAATTGTAATCAGAACTTAATTTTTTATCCTTGTTCTCTTTCAGAGCACAACTTTTCTCACGCAAACTTTTAAAGCTTGAACAATACTGCAGCCATGTTCCACATACAATAACGAAAAATACAAAGCGATTTTTCACTGAGTTATAATCCACATCTATATGGCTCAGTGACAGAACATGTGCAGTGTGCGCTAACCTGTGTTTTAAGCAAAGCACACAATGACCTTATTAGCTTCAACTCCACAGTTTAAACATATTAGTTTTAAAGAAACTGTGACCTTTTTTTAGTCATTTTTTATCTCATTAGATACAGTTGCAACTGTGGGAGTTGACACAGTGGGCAGCAAAGTTTACTTTTTAAAAAAAAATAAAATAAAATAAAGACAGAAAGAGGAGAACGAGAAGGAACGGAGAGGAGTAGAGTCTGGGATACAAGCACAAGCGCCATGGCAACACATAGAAAGAGGAAGAAAAGAGTTACCCATAAGTAGCCGCCGTTTCACCCGCTTGTCCACATCAGCTACTGACGTGGCATTGAACTCAGAGCTCTCAATTGCAGCCTCATCTTTCTCTAAAACACAAGTGACAAGGGGACAAACAGTGAGCAGCAGGTTAATGAGAAGCCCAAATGACCAGACCTTCAGCCCCTCTTGGCGTTTGAGCAAAAAACCAAAGCCAAGAAGCAAGAAGCGATGAAGAAGTGCCAAAATCCCTGTTAGAGTGTTAATCCCCAAACAAATGATAAATCCCCCAAAGCAAATCAAAAGAACAAAACAAAATAAAATAAATGAAAATGATCAGTATCAGTGTGTAGCTTACAAAATGAAGCGGTAGGTAGGTAGGTAGGCAAATAGGTAGGGAAGGGGAAGAGAAAAGGTTCAAGGCTTACATGTGAAGAGTTTTTTTAAAAATGAGATAGGTTTGTGTTTTCATTGTGCATTGTAAAACCCACCTATTCATATATGTATGTATCTACGTGGTTGAGTTTCTGTCTGGTTGAGGTGTGAAGCTGCATCACCAGCACCAAAGTGAACTGCAGATAACCTCATGACGTGGCACAGACATAGTATTCATGCCTATATAAAATTCACGGCGGCCGCATGTATCTGGTGGTGGTCTGAGCCGCTGATAAGGCTTTGCACACTATCTGCCTTCAGTCTAGATGAAGGATGAGCTTCTCAGCCATAGACGTTGTCCATCCTGCTGATGCTCCCTCGTCTCATCGTAAACTCTTGTGCACCCTCTGGTGCTTGCTAGTCTCCCAAACTTCTTTGTGTAGCCTGCTTTGCAGATTGTCTTCCTTGTCTGTGTGGTTGCTCATTATTCAGAGACAGACGGATCTCAGGTCATCTGCAGCTGCAGCAAAGGAGAAGCAGGAAAGATGGCGATCATCCATTAGACCGACCGGGCGCACGCATGAAATACGAGGACAACTTTTGGGAGGATCGCTTGAGGAGAAGATTGTACCAGTGAGTTTTTTTTCCCCCCTGCTTCTCGCACTATATTTCCAGTTTCGTCAAGGTTTTCGGCTGGGCTTTCAAGGTCTGCGAGAACGTCGCTATGGTAGA---------------------------------------------CTCATCAGAATATGACAGGCTTCCCGGGGCTAGGGGGGCATCACCCTCTCTCCCACCATGCCCACCTCCACCCTGGGGAGCTGGGCAACGACCCCGGAGTGGCACTCACTCCATTTGGACCAGAGCACATGGCACAGACAAATGCTCTCAAACTTAGCCCATCTCAGCACATTCAGAGCCATCCCGAAGCCCAGACCGCGGCATCTTTCACTTCAGCTCAGACCACAGTTGGTTTCCCCGTGGCTCACCCCCACTCAGGCTACTCAAGCAGCAGGGACTTCATCCTCAGGAGAGAACTCTCAGCCTCTGCTATGCATGCACTTGGCGACCAGCATAGTTCCGCCTCCTCCCCTCATCACCATGGCATGTTCATCTCCCCAACAGGTGCTTATGGGCACACGGAAAGTGGGGCCCATTCACTTTTCACTGGACTTCACGACCAGGCGTCCCCAGGTGCCCACCACCACCATGCCCTCAATGGGCAGATGCGCCTGGGTATACCGGGGGACATCTACGGCAGGCCAGAGCACTTCGGGCACAGGCCAGAGCACTATGGACCGTCTTCTCTCCACAGCTACAACTCCATGAACCTCAATGTGAACATCGCTTCAGCTCCTCACGGAGCCGCGGGGGCGTTTTTAAGATACATGCGGCAGCCCATAAAGCAAGAGCTAATCGGGAGAGAGAGAGAGAGACACCCGGCTCTCCTTCAGACCCCTCTTGGTACTCGTCCACCTGATGGGAACACGGAGACTTGGCTGTTCTCCCCCTCATCAATACAGCAGGGCTCTTTGTCAGTAATTTGCAATAAGTGTCCGCGCCACATCTTAAGGGACCTGGAAATCATTACTGGCTGAGGCCCTACTCCGCTACTAATTGGATGCGTTGGGCCTTATCAACTGAGGATTTTCCGAGACCTTTGACAGATACCAATTCGAAAATCATTGTTCAGTTGTCAATTTAAGAGACCGTTAAAAGAGCTTATTTTAATTTTAATTGGAACTTCCTCCTGCCTTCACAGTGAGCTGCGAGGATTAAAAATGAGCTCAGGGCATGTGTGTACCTA--TGTGTGTGTGTGCGTTCATGCTCCCCTAGAAGAAGAGGGAAACTGTGCAGGTTAAATTGACGGGTAACAGTTCTGACCAGCGTACGAATGAAGACAGCATGCATGCACATTTAGTTTACAAGAATTTCACAGCTTTCCTGGGACTTCATCATCAACATCAACACACGCACACACACACACACACAAAAGCATTTCCTTCCCTCTGAATTTCTCCTTGAATTATATGCCATCACTAGTGTGTGTGATTGCGGAATATTAAATTAAAGTGGGATAAGTCCGCACCGAGGCGGGCTGCGTCCAATCCGCAACTCATTTCCCCTGTTGTAGCACCGCATCACTGCGCTCCTCTCTTTTCAATGACAATGTGCCAAATCTGGGCATTTTGAAAACACTTTCCATATGCTATTATCGGATCGCTACTGAGCAAGAGAAAGACAGAAAAGAAGGAAAACGGAATGCTTTATACCAAAGGTACCACGAGTCTACATTTTTATGTGTCTTCTCTTTCACTGGCTTATTATACTTTATGCTTTTTTGGGGGAATTTAAAAGAGGTAAGAGGAGGTAAATTTGAAGTTTTTATAACGATTGTGTATTTATGGAGCGTCGCTGGATGGCTTTAGGGCTGAGTGTGAAAATGTCGAGAGAGTTTATGTTGAGCATCTATGGGCAAAAAAACTTCATTTCTTTCGCTGTTGTTGTTGTTTTGTTTTGTCGCACACACGCACACACACACACTGAAAGCTCTCGTCTTTCCATCTGGTAAAGTGGGCTGTTGTGATTGATTTGTGGATTTGCTCCCTCTTTTTTTCTCTCCATTTAAGTGAAATAATGTATGGAAGCAATCTGGCGACAGACATTTTGGAAAATCTATTTGAAATCATTTCAGTTGAAGCCATGGCAGTTTGTCTTCTTAGCGGAGAGGAGCAAAGTATAATTGTCTGCAGTCTAGTAAAACACAGTATAACTGCCATCACACTTGACTGAGCTTATAGCCAGCTAGTCCCATGGCCTCTAGAAGATAGAGCAGTTAATGTTCCCTTTTATTTTAGAGGATATGTCACTTGTATCGCAGATTTATACCATGATACAGCAATTTTGTCCAAACAGATGGATAATGGTGTCACCAGCAAAAAGCCCTGTTTTTATTGAGTTTAGAGCATATTGTTTAGATAGGGGACTGTGTTGAACAGCTCCACCAACCCTTTCTCCCTTTATCTCTCTAATCTTGCCAGTATTAGATTTGATCATTTTTGTTTGAAGGAGGAAAATGTGGCTGTAATGGTTTCCTAATAGCAAACACAGGGGATACAAATCCAGGGACCCTGTTCTGTAGTGCTTCCAT--------------------------------TAATTTTAAGTCAACAAAAAAATGCACAAAGCTTGCATCACAACTAAAGTAAATAATAAAAACTTCTTCCCTAAACTTCCTTAAAAGTT-TAAAACCCACTTTTAAACTTTTTAACTGCAATGATATCCAAAAAATATGATTTGCCATAAAGAGCATGAATATTTGTGATGTAGCCAGTGGTGAAAAATCCTTTTGGGGATTTCGATATCTAAAAGAGAGAGGTTTATACATTAGCGCTGTAGTTGCAAAACACTGTTGATATTCAAATGATTATTGTGCAAAATCTGGGATAAGCTTCTGTGTGAGAGCTCTTCTAAGTGCCTACAACTATTGCTAATTCCCCTCACCATTGTGGGCCGAACAAAGGCCTTAATCCCATTTCACTTTTGCAGAAGGCTGGGGCTATTTTCCCTCTCATAAACCAACAACACTCCCCCAAGCCAGAGCTGAGAGGTTCTGAGAAAGGGGCCAGTGTGTGTATACTTCAAGGCTTTTTTGTCCAACTTGGCTAGTGCTCTGCATAAACTTTTAAGTGGTCCCAGTAGGCCTCAAACACCTTTTGGCAGAAAAAATAAGCTACCACAAACTGTAAAAAGGAAACCAAACACTCTCTTAACCTGGACAATACAAAAGAAAATATATATCCGCCATCTCGGAGGGCCAGACACAGCCTGACACACATGCGAACGCACACACTCTCACTTTTGAATGCAGCACCGCACAGACAGTCAATAACAGAATGGGGTGTGAGATTAAGCCTAAGCCCACCTTCTTTTCATGTGGCAGAGCAGCCGCTGCCCCGAGATCTGGCACCAGATGGCGCTGTGCCGGTCGGTGCCAGGAGATAATCGGGACAGATCGGGCCGCATTACTACCCATTATCTTCTAATTATTCTTGTGTGGAGCGCTGATCCTGCCGTTTGTGTAAGTGGATGGCACAGAGAGCCTGTCGCCCCCGGCAGCACGAAAATCCTCCCCACTTCCCTCACCCCCTCTGGGGATGGAAGGAGAGATCAGCCGGGGGAGGGAAATGGAAGGAGGAGCTGGTTGGGTAAGGCAGCCAACCTGATAGACGGGAGAGACGCCTTTGTGGAGCACGAGACCGCCATTTATTTATTTA-------------------------------TTAGATCATAAGGAGCAAATCCAGCAACCAAAAGGGCCATTGTCAGCTACTGCAATCCACAGGATTGACTACGAAGGAAGCTGAAGTCCTGTTTTAAGAGCATCAACCCTTCAGGATGGCCTCAAGTCAGTGCCACAGACGACACGAAGTAAAACACGCCTCCGGCATGTCACCATCTCACACACTCCACCAGATTTCTGAATCGGAACAATTCCCGACAATGTAAATAAAGAAACCACAGCTGACAAACACAGGTTTGTCTAGGCTTATTCATATGTTTTATTTGTATGTATTTGCACTTACCCTCGATTTGCCTTCTGCGTCCATTAAGTGTTCCACGTACGTTACCTCACCCACTACAAATCAGATTCCAGAGACGACACACACCAAGGGGAGAGAAGCCGAGAGAACAATGGGGGTTTAGAGCAGAAACACAAGAAGGGCGGCCGGTGACAGTGAGCTCAGACTGCCAGTCCTGAGCCTTCCCCCAGCACCTCAGCAGCACAATATGGTACAGGTCTACAAAAAGCAAGCTTGAGTCTTTTTTAACAAAAAGAAATAAAGACTTCTTAGCCTGTCCTTGTTGGAACTCTCCCGAAACACCAAAAGCAATAGACTGAGGACAACAACTGTTGAAATGGCCGACAGCCTTCCTATTTTGATATAATACCCTGAAACACCACCTTCTACCTGAA--------ATGTATAAAATCAAAGGTAATGCCACTTAAATTGTACTAAATTGTAGTAAACCATATTAGCATTTTACTCAGGGGATGCATGGATTGTTTGTTTCCCTTCAAGGAAAAACAGAAATCTTAATTTCTCTGGTTCACCACATTCGTAGAGAGGTGTCCAGTGAGCAGGATGAGGCATGCTGGCAGGCAGACAGAGAGGGCAGTGGGTGGGGC-GGGGGGTTGGCGTGGCTGGTGGTCTGTTGGGCTGGCTGACATCTCTGTCTCCTCCTCTCTCCCGGCAGTTCATGGCATCAAGTGGACTTGCAGCAATGGGAACAGCAGCTCTGGCTTCTCAGTGGAGCAGCTAGTGCAACAGATTCTGGACAGCCACCAAACTAAGCCACCTCCCCGGACTCACAACTGCCTCTGCACAGGCACCCTGGGTAAGGGCTAGTGGGTGGGGAAGAGTTGAACCGAAAAATTCAGCGAGAGAAGCAAAAAAAGGCCATAAAATTGCTGTTTAGTGCATGGTAGATCAGACAAGGTGGTTGGAGTCTTTTATTGGCAGGTGATTTACAGTGAAATGAAGCGAAAGGGTTATTGACTTTTTCTTGTTGTTGT------------------------------------------------------ATGTATTGAGTGCTTTGACTTCATTCTTTCTAATCCCTTCTGAAAAATCCATTTATCTCCTCAGACCAGCTGCTCTAAAGAGAATCTGTTCAGTATAACTGATGGACAAACAGAGGAGAAGATTCACATTTTCAGATGAACGCTTCAGTAAAAACTTTTGCAAATAAATACTTAAAACTGATATGATATTCCATTTTTGTCTCAGAACAGACTTTCCCCCTCTCATCTAAGTGTATCCAGCGCAGGTTTAATGCATATTTCAGCAAGCCCAAGCAGGGTGCCTTAGAATTACCACTTTACTTGTGGGCCCTGAGGCCTTGGAGCCGACTTTGACATCAAGAGAATATGTTTGGGAAAAGGAATGTGCGGCAAGCTTTCACCTCCAGGTATTTATCTTCTAAGGTGGGGTGGACTTGCGAAGGAGGTGGTGGGGTGGCGGGTGTAGCCAGGCTATGTCATGGCAGGTCGAGAAGAAACAGACATGAACCTGTCTTAGTGCTGATCTGTGTCCCTGCAGACTGCTATGGTGCAGAGACTGAGTGTGATGCAGCTATGATGGCCACTTGAAGGCAAGTTCAGCAGCTTCTGTCAGCAAAACATGCCAAATTGCTGCTCACAGAAGTGAAATCTCTTAAGATAACTGGCATGCTGTTTGCAAATGCAGAGACAATGCAGGCGCATTAAACTCCGGGGCTTGTTATGGAGTTCGTGTGAAAGACACACGGATTTCCACCCTTCTTTACCAGTTAAACCAGTATCTCTGGATAGAACACACTCAAGTACAGCAACAGGTAGAGTCTCTGACCGCAAACTCTTCCGTGGCTCCTCTGAAAATAATCTCTCCCCCTTTTTTCTCTCTCCGTTTATCTCAATTGAGTTTCCAGCCCTTTTGTTCGCTCTTCTTATCACTTGGAAAAAGGTGAACCCTCGTGTTATTTTTATTTTAATCTTTGCTTTAATTGTAGTTTTTACCCTTGTGGTCCCTGATGGCTTCGCACAGTGATACTCTGGTGGTGTTCTTTGGGGCAACAGCTGGTGCAAATGGGGGTAAACTGGGTTCGGATGAGAGGGAAATAATTCTCTTGGTGTGGCAAATTGTGGATCTACATGAGAAAAAGGTACGGACCTTTCTGACCCCTTCCTTCGTTGTACGGTTTCTTGTGTAGCCAGAGTGTTTGTGGCGTAGTGTCTACCTGTAGAGGAAGAGTGTTTGACATTTAAATCAACATGGTGTGCTCCCTGTAGCCGTGCTTCATGCTAGCTAACGCTACATCAGCTCTCCGGCGTTAGCTCACCTTTTAACAGGTGTGCGACTGAAACTTAACGAGCAGCTGAGAGACTTAGCTTCACCCAAAGGAGAAAGCAGGCAGGCACAATCGGTATTTAAACAGAG-AAAACGCATGCAAGCCAGGGCGCCTTACTTACTCCGTGCGCTGCGCCGAGTCTCCGCAGTTTTAATTACAAGCCCTAATTTCCAAGTCGCACATAGTGTCAAAAAACCTGCGACTATTTCTCAGAGATTCCCTTTAACAAGTGGAAACTTAGTGTCCTCCTGCACCATTTTATACATGATGAGCCGTCAGTAATGGGATTATTAAACAAAAACGTTTCAGGCGCTGGCGTTAACCTTTTTTAATGCCTAATTAGGTTTTGCAAAGAAATAATTAGATTCTACAGTGCTTACACTGCCTATATTTTCAAATGGCATCTGCAGCAAACACATCATCCTGCGACACTCGTTGCCAATAATCTGCGGATATATGCGCTACAGTAGCAGTCGGATGTAAGATTTTAAAACATGTTGGGACCAAATAAGGTGCACTTAAAGCTAAAATAATTACCCGGCGCAAGCTATAGGCCAACCTGCAGCAGGAGCATAGTCTGGTCTGCTGCGCCCCCTTGTGGTGG----TGAAAACAACACACTTCCTTAAATGTCGAGTGCGCACGGCTGCAGACCCTCATGTGATGCCCACTTGGACCACAGGGGGCACTGATGTGATATGTGAGAGAGAAACAGACAAGAGTCGAGAGAGAGAGTGTGAGAGACAGACGAAAAGAGAGTGGGGGAGAAAAGGGAGAGAGACAGAGAGGGAGGGAGAGGAAGAGAGATGCAATGAGGCAAGGCTACAGGGATGAACGCAAAGCGTCTCTCTCCCTTCATTTTTTCAATATCCCCTCCTCATGAAATTTCATTTGGATTGTAAATGTTCAGTAATTTACCATCATAAATGTGTAATGGGCCCCTGAATCCAATGACATTGTGCTGGCTAATCAACTCATTTGAAAATGAATATAGATCTATTAAAGGGAACTCAGCATTTCCCCTTTGTTGAGACTGGCATGCTGTCAAACATGGGAACACTTCCTAAAAGGGGGTTTCTGGAGCGAGGGATCCTCATCGAGCAGTGGGGAAAATAATCTACCCATCAGATGTTTTGATCTTAAATAGAGATGATGACTTGAGATTAAGTGCTTGAGCTAAATTCTGATTTGTTTTGTCATTACCCGTCCTGTTTTTTTTCTCCTCCGACTTTTTAATCAAATAATTTATAAACTCTATAAATAAATGTAGAGAGAGGCGAGGGGGAGAAAAAAAAGTATAAAGGAGGAGAAAAAAATGGACGGCGAGTTCAAAACAGCTCATCAAAAACCAAACATCTCTATATATCTGGCATGGCACCCAGCTACTGCGTCATTATATTAATTTGTGAGAGGTGCAGTGAAAATTACACCGTATGAAAAATGGCTGGAAAATTTAAATGATACAAACTCATCTTATTAGCGGTGAAACATTAAAAAACAAACAGGCCCCTCTGTGTCCCGCTAATTTGTCTTGGGATGAAAGGCGTTTGATGGATGGATCTTACCTTATTCATAAGCGAGGATAAAAGAGATGTATTCCCTGGTACAGGGTGTCCGTTTGATTCATTACTGGAACAAGGAAAATGAACAATGTTTAGTCAAGATTTGCATGAGAACAGTAAATATTACTATTTATCACGCAAGGTGTGCCTGTATAATGAAGAAGAAAAATGCTGTCTTCTTAAGAAATAAGATCTACTGTGAGTTGGGGGGAAGATTGGAGTTGAAGGTTTATGTAAACACCCTGATCACACAGAAATGGAGAAATATATTAGGGGTTTTATAATTGGATGTACACTCATATGAAATTATAAATATGTGCCAAACATGTAGAAATCATCTATCAATCAGAGAAGCTTTATTTCCTTGTTGGCGTATTTTGCAGATGTATTAAATAGCATTCTGCATTCTTACTAGTAGTCCTCTGCTCAGCTCAGAGTTTAACCCAGTCCAGTCCTTAATGATCTATCTGTCTGCCACCCGCACAATGGCCCACACCGCTGTTCGCTTTCATTTACAGAGTGCCAGTCTCTGAACTCCCCTCATCAGCCCTTTGTTCCTGGCTGTTTCATGTTTTTTGGGGAGTTGAATGGCATAGCTGTGTATGGGATACTTTTGAGCGAGTGGTTTAGAGAGACAGCTAGAGCAGGAATTTTCCAGTGCAATACATTATGAAGATTTCACTTTCTGCCTTTGATTCTGCACTGACAGTTATCCTTCAGCCCTCCTTTAAAGTCCCACTTTCAATCCCTAATGGCTGTCATGTCGCTGCGCTCTCTGGACTCTTACTCAAAGTGTCATTGGCATAATGGTCGGCAGCCGTTGGCCTCTTTTGATCATCCATGCTGTGTGCGAGAGCAACTGGAGCTGAAACACTGAGGTGTATGAGGTGTCTGTGTGTGCGTGCACTGCTTGCGCCTCTGCTCGGCTGCCACTCCCAGGCAGAGCTCCACGACCGGAAATCTAAAATTCACTTTCAAATAGTTTTCCTCCTGTTCTTGGTGCCTAATAGCCAGGCAGTGGAAAGTATGTGTGACTGTGTGTATGTGTGTGTGTGTGTGTGTGTGTGTATATACT----------CAGTGTGTGTATACTCATTATTGGCATCCATCAGCTA-ATGTTCAGTCTTGTCAGAGCA-GGAAAATGGACTTAACTGACTTTCTATGTGACATTTCACATTAAATCAAGTGCTACACCTGTCATCCTTCATGTTTAACAGTTAAGCAGTCCATTATTGTTATCTTCACCCGAATATTTCTCTGCACACTAAAGAGAAAAGTTTCCTTCAATCCCCCAGGCGTTAGTCTTGGATTTGTGTTGTTCTGCAAGTCTGCGACATCATCCGAACCCCAGGAGCCTCTTGCTCAGTCTTGACGGATCCTCACTCTGCTGAAGCCCAATACTGTTCTTCATCTTGTGTTGTCACAACCCCCCTGCTACCTTGATTCACTCTTGGTCGTTGGCTAGGTTTTGGATTTATTACTTTCGAGGCCGAACAATCAGTGGACCAGGCTGTCAACATGCATTTTCACGACATCATGGGCAAAAAAGTGTGTAGTTGTAGTTTTATTTTACCCTTAAGATCAAACAAAGTCTTGGGCGATGGAGCGAGAACTACATTATGATGCTGTTTAATTATTAAATATTAGTTTCTGGTGGCTTTCCATTTGTGAATGCAGCATCATATGCAGCACAAATTCAGCTTTTAACTTCTTAAAATAATCAGGCTACTAATTAGATTTACTTGTCTTCATTTTTTAA--------------------------------------------------------------------------------------------------------------TCCTTATTCATTCATGAGAGAAGCACCGGATAAATAAAAAGGTTCATTACTGTGCTAAAGTGTTACTAATGACATGTACCTGCCACTGAGCACCTCCGAAAATCTAATGTGACACACTAGAATGGAAAATCTATTCTGCTGCACCAAGGCCTCCAATGGTGCTAGCACATACTCTATGGAAATTTCTCTCCGCTTGCCCTCCAATTGTGTCTCTCTAAAACCAATATTTACAATCCCATAGCCATTATGTCCTACTACGCCCTCTGCGCCTGCTGTTGCGACCTCCATATTAGCTGAAAATTGGACTTTGCAAACTTAGCAGGGGAGAAGAAGACTCTTCTCGTAGATGAGAGGGGGCAGCACCAGGGGGACTCAGCGTGAGGTGTGGGGTGCTTCTCGACTCCCCGCTGCATGCCCCCAACCCGAAAGCGACAACACCCAGCAAATGCTAAACAAAAATACGGCAAATCTCACACTACTGCATTCCATCATTCGGTCTCTTCAAGTGCATACTAATGAAATGCTAATAAAACATTAACGGACGTCAGACTTTACATTAAAGCCGCACTGAAAATTTCCTACTTGAGATATGAGTTCAAAGGGACTACAAAGTTTTGCTTCTCTCTCTCTTTTTTTCTAAATATCTCTGCTCTCAATCTCATATACAAAGTCCTGAAAGTCTTTTCCTTCAGTAGATGGTCTTCAGAAGCCATTTGCCACTTCCAAAATGGCACCTCCCCGTGGTACATCAATGTACAAGTTCTTCTCTTTGACCTATGATTTTTTCTATGATGAATCCTGTCTTTCTTTGCCAGTAGAGTACAGAAAAGTTCTTATTCTCTTTCTCTCTCCTTTCTCTTTCCTGTAGTACCTTTATTTACGTACCCTGTTAAATCTAATTTGATTCTTCTTCCAAAGCCCCCAGCCTCTATCTACTCGTACTAATGCTTCTTCTTTCTAATCTTATTTGCATTCATATTATCCACCCAGGTGGTACACCAATAAGAGGTAAGAGTGCTGAACTGACGTTCACAGAATGAAAATAATACAAATTCATTCTTGCTGTCAACCCATCCATTCACTCGAATCACCTCCATTTTTGTCCTGTTTACCAAGACCAAATCCCATTATGTTCATATGGACCTTCCTTCTTATTTGTCCTGTTTCGTTGACTAAATTTGTATTCCATCTTTTTTGTCTATGCTTTATTTCCTCCTTTGTATTCTTGTTTCAAGAGCCTGTTTAGCTCAGTTGTGATATGCTTGCCCTGGCTCAAATAAGCATATCCAATGACAATTATTTTTTTAAACTATACTTTTACGTTCATTTTTGTTTT----------------------------------GCTTTACCCGCTGTAATTCTAAATCTTCCCAACAAGTGCCTTTGTTGTAGAGAAATTAATGAAAACAAGATTGTCTTTCATAGGAGCTGATCTAACAGCGCGACAGCCAGCTGCTCTTCTTTGGGAATAAAAACAGTCAGCATTAAACACAGCTCACACAAAATACTTTTTTTTCCACCACTCGTGTGGAAAACAAATCAGGCGGCAGGCGCAGTGGCCATCTGTTTTGTTATTTGATATGTGTGAATACATGTTGTAATGACTTTGTTTGTGAATCACTCTGCGCGGCAGAACACACGAGAGCTCTCGAAGTGCTGGAGTGTTCAAAGCTAATCATATAATTGGACACAATAGTCGATGACAAATGGAGACGCTTGGAGCCAGCCAGCTGGGGAAGTGAATATGTAATCATTGTAAAATCATATCATTTTTGCATATTTGAAGACAGCTTAATAGAGTTTGCGTGTCAGCACACTATCAAATGATGATCAGAGACAGTGTTGCCGTATTTGTTTTCCGAAGCGCGCTTTGTTGGACTATTTATCTCTATCGTGATTAAAAGTGTTTCTCAAGAGTTTGTCTCCTTTTGGTTCATTTTGTGTTTCATTATGTTGTGAATGCTGCAGCAGATTTGGGACAAATGGCCGGTTGGAGTTTTTAAAAAGTACTATGAT----AGTGGACGCCTAAATGAAAATATATTTTCACCCTGTTTTCAATCAGTCCGAAACAGACAATTAATGGTCGCTTAATCCCCTGGACATGTCTCCGGCTCCCTGCTCTGACAATAAAGCCAATAAAAAGCTTCAAAAAAATAAATTCTCAGTTGTTTTCTTTTTTACTAATTTCTCTC-TTTTTTAATTTCTTTTTGTCTTTACCTCGTCTATTTCTCATGAGTTTTCTCTGATAGTGATCCTGTTAAATTAAGTGCCTGGGCTTTATCCAGAGCCCTCTCACCGTCACTCCTTTAATTTAGTCATTATAATTAACCATTAACTGGTGTCAGTTTCTGGGCCACTAACAGGCCCACTCAGTTCTGCTTGTCTGCATTATCACAGTTTGGGGGAGAAAGTAAATTATAATGAAGGGCTATATAGTCCAATTACTGATAAAAGCAGCCAAGTGCGCTCCTTGTAATTAGGTGCCAGTATCCCTCCCTCCGTCTCTCTCTCTTTCTCTCTCCCTTTCTTGTAGTGACACGTTGGAAGGGAATATATGCTTAATAGCTATTTTTATTACTGTTAACCTCTTAGTCATGTTTTTAACCCAGCGACTTTCAATCACCGAGACAAGGGGATGCCACAGAGAGACCTTATCTCACAAACAATCATATTATGTAGTATGTCCAACACATTTTGACTAGAAATCTATAGAGGTCGTCTTTCCTTGTCAGTGCTGATCAAACTGCACTCCAATGCTGCCCCACCTTTATCTCCATCTCTAGCCAGTGGCATCTGTTCCAACCTGCCAGACAAGAGAAAGATAGAGAGAGGGAGGGATAGAGAGAACTTAATTTCTAGCAAATTAATTTCCCATCCACGCCTCCAGAGCTTACTAGCTCGTTCGCTAGCTGCTGCGGCCGCTGCTGCGTGTGTCTGCTGAGTCGGAGCCTCATGCATAATGCATCAGGTTTAATTGCAAACCCAGAAACTAATGACTTTGGACTGGTTAACAGCAGGGGAGCCATACATCTCGAGCAAACTGAATGAAAAATCAGCTCAGAGGAGAGAAAAAAAGGAGCCTAGCCCCTAATTGATGAATAATTGAAGCGGCGAGCTACAGGGCATAATTGTGACATTTTGTTTCAATCAATTTCCAAGTGGTGTGGGCGAAAGTGCACTTAAAGGGAAAAGGCAGTGACAATGAATGAGAAAGAAAGAGAGAGATAGAGAGAGTGGATGGTGGTGGAAATGGACGTTGTGTCTTCAGTCATCGCAGTGACATTTTCTGGGGCAAAAGACTGGACTCGACAGAATGACTTTTCTCTCTATCTCGCTCTCACGTTGTAGGTTTTCTGTCAAACTCCCGTAATGCCATT----TGAGTATAGGCGACAATGGACAAACCGTTAATGACAAAAACGCCACAGCAGAACTCAACAAAAGAGCCAGAGAATGAGAAAAGAGGCAGAGGAAACTGGGAGGAAAGAATTCTTTAGGCCTCTTGACAAACATGTCAGTCATTTTACCCTAACTGACACACACATACACACACTTGCACTTTCACTGCCGAAGTGAAATTTAATTGTTTTCCAGACCAGTTCAGCTAGACAGTCGACACCGCAGCCCCACTTCCCCCAACCTTCACCACTGCTGAGAGAGAAAGGGAGCAACTGGAGGTCTTTTATTAGATATGATGGCACATTTCACAGCTCCCTGACTTACAGAAACCCAATCCTGCGATTAGTCAGCGCTTTGACGTTATCTTAAGTTCCTTGTCAGAATTAATTTAGTGTGGGTGGGCTGCTGTGGGGCTGTCTGTCTGTCGTGCTCCACTCCCCTCCGCTCGCCTACAGGAGGTGGGGGGGTTGGAGACAACGGGGGCAGGAAGATCCTTTTCAAATAAGCCCCAGCTCCAGTCAGTGCCAAACCAGCCGCATGAGAACTAAATATCTCCTCCATCAAAGGGTCCTATTCTGCGAGGGGAAAAGGAGTGAATGGGCTTGAATGAGCAGGCTGAAAACAAAT-------------------ATTCCTCACCTTATTCCCAATGTCATTCATTTGCCACTGAAGGTAACAAGCCTTTTCCACTCGGTGCTCTGTAACGGCAGACCTTTAATAGCCATTTCCCGGTGTGGTGAGGGGAGAGAGGGGGAACATGTTTATTTGTGTGTCTGCACATGCTTCTCCAGCGATTCTCTCTGCTCCACTCACCCAGCTGCTGGCTGGAGGAGTGATTCATGGGCCTGACAGATGCCTGGTGCAGCTGGATCTGTCCTTGATCATCCCAAAAGCCTGGACAGCACTGTCATTCACCATTGCCCAAATTATCTCTGTATTGACTGCAGAACCCTCTGTGACAGCGCCGTAATGGCTAATTACCCAGGATGCTTTGGGTACTTTTAAACCCCAGAGTGTTCTCTTGCTGTCTTGCCATGCGGCTGCTGCTGCTACCGTGTCGTGTCGTTCTGAGGGCCACTGTTTTCTCTGGCCCCACCTGAGCTCCACAGTCTGAGCATCCCAGAGCAAAACGTCAAGAGGAACAAAGGCATAATGTTCTCTTTTCCCTGAATTATACAGCAAAGTAACCAAGCCCTTTTTTTGTAGTGTCAGCGAGATGCAGATAATTCAAGCAGTCTGAGAGGGAAAATGCCTGTCATCTTTCAGTGTTGAGAAAATATTGTCACAGCGTCACTTAGTCTCAGAGCCGTGAGCCAAAAAAGTTTGTCAACCGCTGCTACACAAACCATTAGAGTTGTATAAGGTACACGGAGTTCCTGTTCTTGATGATTCCTAACACTGTAACTCAGACAATTAACCATGTAGAACACCAGTGTTTATTGTGTGCTGTAAACATTCATTCTACTGTTCTACTAATGCAGACATAAGGGTGCTTCACTATTGCTCCAACTGCAGGAGGCAAAAAGTCACCTCAGGTCGATGGCACTCAGCCTGTAAACAGGGCTTCCCGTAAAATCAATGATCTTCAGTAGGAGCTATCAGTCTGTGGAACAGAAATAGCCATGGCTGTGTTGCGTCTAAGGCAGGGACGTACAGTGCTGTGTGTTTGCTTGAGTGTGTGCGAGTAGAGGAGGCTGATCACTGGCATGTCTGGGAGCATTTCTCAAAGATAGCAGAACTAAAGCATGCAGCTTTGTCATGCATGCAGTTAGTTGATGCAAAGAGAAGACTACAGCTTACAAGTGTCATAAAGATAC--TTTTTTTTTTTAAAATGTGTGATTTATGCACCAAACTAGTGCTAAAGCGAATATATAAGAAGAGAGTCAGTCAAAGAGAGGCAGAGGGAGAGTGAGAGCGAACGGGGCTCATTTTAAGAGGGCACACTATGTTCGGCCCCCTGTCTCTTAATCCTGGGCGTTTGTCGCAGCTAATTATGGTGGACAAGCCTCTTTATCGAACCTGCTCCTGCCATCAGCATTAGGATGCATGAGCTGCGCCTGTTGTTTTAAACGCTCTCATTAACCACACAAATCAGTGCTGTTGACAGAGTGCTTTTGAATTAAGCGTCTCGCCCCCACCGCCGCGCGCCAATGCTTGCAGGGCCCAGGACAAGGAGCAATTTATAACACCATTAGCCACACTCGCCGAGGTTACAGGCATCAAAATTGTTCCCGTCTAATTATTCTTAATGGATACAGGGAGGGAGCGACGCTCAGGACAGCTTTTTCATTAGCCCTCAATCAAGAGGGTCGGGGGAGAGAGGGGTGGGCCAAATGTACTGCTCAGGCAAACGGGAAATCAAAAATAATCGTGTTTGCTTTTTTCATAATACAACACGAATGCATAGATGGAGGGAGGTGGTGGAGGGAGGGTGGGTGAAGAGATGCGGAAAGAAAGAAGAAGCTCTGCTCTTGACATTAGAAAAATTCTTACTG-TTGTCTAGTGAAGACACACATATACTGAGAAGTGACAGTTCATTTGCTTTTACTGTCTTGTCGACTAATGGCAGAGTAAACTTA------------------------------ATAACCTGCAAGCAGATAGTGGAGTGTTGAGTGTGTTGGGTGAAGCTTATGGAAAGTATGAGGAAACGTGATGTGTTTTTTTTTTTCTTTTGTGTGTATGTGTGTGTGTGTGCATATTTTTATTTTGGCCTGACTAATCCGCATGCCTCTCGCTGGTTCCTGTCCTAACAGGGGGTGTCATTTGATCAAGTCAATAATCTGCTGATTGAACCTGCTCGAATTGAGGAGGAAGAGGTCTGTACCTACTCTTTCCCGTCCAATCTGTCTCTCTGTCCCTCACTCACCCACTCATTTATCCACCTGTATTCAGAAGTGGAGACAGAAAATTCACGGTTAATCCGAACCAATCACTAGGGAACCCCTAACCACAGCTCATTCACCTGAGGGCCAGTGTGGCAGGACCTGGATACAGGACTGAAGTAGACATTTTGTCCGTTAACGTCATTTTTTACTGGACAGCTGGAGTGTTGACACTGTGGTAGCAAACATGTAGCGAGATTCAAACTAATATATTCACTGATAATGTGCACAGCGACAGCATTTTCACTTCATGCGACATACCCTGATGCTGCAACTTCATTTAAAGAAATGAACCGTTTATATTAACCACAATGAAGACAAACTGGTACAGTGTCTGCTCTTTCCTGTGAAAGTGATCACATCTTTATGGCTCCCGTCACTGCTCTTTACAGATCTGTTTCCCAGAGGTATTTGATGTGGAGAGCCAAAGCAGGAGGAAGTGTGGGTCTGCAGCCCGCATGTTAACAATGGCTCTCCTCAGACCCCCCGGCCCAGGCCCAGCCAGTCATGAAACACCATGGAGATGTTATTGACCTCAAGGTTAACTCTCCTCAGGTAAGCCTGGGAGATAATGGACAAAGAGCAGTTCTTTTACAGGTGGAGTGACACGGCATATCCGCGCTGCGCAACTCCTCTCGCATTGACAGATTTTCTAATTCACTGCAGATTCCCATAAAACTGGGTGGCCAGGGCCAGCTCGAGCCAACAGAGGGCCCATTCATGCTGGGTGGGATAGGGGGCCTGGCCAAATTAACCTGGATTAATTTAAAGGAGCAAAGGGTCTTTACATCCGAATAAAATGAAGATCAATAAATTAAATGTCCAGGTCAGGATGTCAAGTTGCAGCGATGATCGACTTGCATGAAGTAACCACAATGCATTGCCCATGTGAAGGAAACAAACAAACTGAGAGAATATTTTGCCGTCTTGGC-AAATCTGGGTGCTTGTCTCTTTGTGTTTGCATATGCATATATACATATGCAGCATGTGCGCCCATTTGCTACTGATGTGGTTCACATGTCATGACAGAGGAAGGACACTATCCTCTGGTATGTTTTGTTGTGCCCTCTGCCTTAATTTGCCTATTGTAAGTGTGAAGGGGAGCCAGGGAGATGACATCATGCAGCAGGCAGTGTTTGAAGTGCCAGTCCTGAAGGAACCACTTATAGCAATTAGGATATCCTTGAACAAGCGTTTGCGAAACATTGGCTGGTTTTTGGCATTTGCCTCCCGTTCCTGCCTACTAACTAGCGAGGTTTGATCTCCCATAATTATCTACCCACCGGCTCCTCACTCCTGACAGCTCTCTCCCTGGAGAGGGCTGAATGCCGGGGCTACTCACTGATTGCATCAAAGTGTCAGAAATTGCAACATCAAAAATAATAACTGATATTCCGGCGGCAGGCTGCTCTTTGAATATTTCCTTTAAAACGCTCTCTAATTTGTGTCTCGCATGGTGCCAATGTGTGTGTGACTGTGAGGGCTTAAAGCAAATAAAAGCAGGGGAAGTGCATTCATTAGGGGAGGAGGCCAGTCGGGGGCTGGAGGGCTCAGACTTGATCCTAGTGTATGAAAAACTGGCTTTGCTGCCTGGGTGGGCCTCTCCCTTCTGAACAGACAGCATGGGCTTCTTCTCAGCCTTGTCAGCCTCTCCGTCTGTGCTGGTCTCCTTGTTGAGGGCCCCTTTGGGACTTCCCAGCAGAGCATCCTTCCTGTTGGCCAGCTCAGCGCGGGCCTGCTGCTGCTGCTGCTGGAGGCTTTCCTCAGGACCCCTAGGGGAATGCTCGGTGCCGTCGCCTTCCCTGTGAAGTTTGCTGCCGTGCCCATGTAAGTCCTGATGCTGTAAGAGTTCCCTGTGGCTCTGGAAGCTGATATGGCAGTGATTGCATCTGAAGGCCGCCTGTGACAGGTGAGACATGATGTGATGCTGGAATGTAATAAGAGAAT------------------------------------------------------------------------------------------------------------------------------------------------------------------------------------------ATACATAAAGGAAATGTGAGTAACAGAACATCAATGAGCATTTTCTTCTGCTTTCCTTTAGCCCTGTATGTAAAATGCTGCTCCTCTACAAAGCAGCTTTAACCCAGATTATTCTTTGGGAATTTTTTGAGTCCTTGAGACAAAAGAGTTCTCTTGCTCCAACCTCCATCTCAGCGGAGAAGACAGGGTGGTACAGGAACGAGAGAATCAAAAGGCTGGAAATTCACGGCTGAGAATAAATGCTCGCTCTTCCCTGAGGTGATTTGTCTTTGCGCTCCTCTTTCTACAGATGTTAGACCCCTTTTTTAGTAAAGACCTGAGGTTCTTTGGTAGCACTTTGATATCCTGCTCGGATTCAATATGTGAAATAGAAGAGCCACTCCGTGACTTGGAGCACATCACAGTCTTTGAAGTCTGATCCAATTTTTGCTGCTCACCATTTGATGTTGAAAGGATGAAATGAGGAAAATGTACAGTTTTTGCCAGTAACTCTGCTGAGCATATGTAAGATTAAAAAAGCAAAATCCTTTGGAGGATGTACTTAGAAATGTTAAGCAGATTAATACTTTCCTATAGCTCTTTTATTCAAAGATAAAATTAAATATGAGAGGAAGTCTGTATGTGCTGTTTTTCACTCTCACAATTAAGTCAGTGTGGTGCTGTTTGCTAGGAGGTAGGGCTACTAAAGGGGGATATGCAATTGCATTAGCATTTGATTGTTTACTCATGCTGCCATCAGCAATCCTGTCTATTGACAAAAGATGAACATTTTCTCTCAAGTAACATAACTGGGCTTTTGTCCCCTCACTAAAAGTACACTGACGGCAACACAATGGAACAGAAAAGAGGCATCGGGAGAGAAAGAGACATCTTAAGTGGAGCAATGGCCCAAACAATTAAGAGCAAGGTACATGGAAAAAAAATTGAAAGCTCCTC-TTTTTCCCCCCTCACTTTGCATTGTCGATTTGAAATCCCTCTCTTTCTCTTCTTGGAGGGCTGCCTGTAATGGAGCTAATCTGCCGTCGTTTGTCCGAGCCACAGGAGTTTTGTCAATAACAATCAGCGTTTGGAAAGTGTAATTAAGGCCGAGGCTTTTCATTAGGAAGAAGGGAGGGGGCCGTCTCCAGGGACGGGCATGCCAATTAGAAACTCAGGCACGCGTCGCCGGGTAATTTCAGGGAAAGGAGGGGAAAAAAACCCAGGACTTCTTTAGATTGGAGAGGGACCCTGCTGCTCTTTCAGAGGAGAGGAGGAGAGGCTTAATGGCATAATAATCAGACAGGGGTCCCAGGCAGAGAAGGCAGGAGGACGGAGGGACTTTTTGGGGGAGGTGAAAGCCTTCCAAAATGATAAAAGAAACACATGCAGGATTGCTAGAGGAAAATGGAGAAGCAGAGATAAAAGTACAACCAAAACACAGGTAGCTGCTCTTGCTTATGCCTTACAAACACATTCACACATACACTTACACACATCCATAACACATGTTCAGAGTAGACCAAGGATGCACACACGCAGACACACAGCTGCATACACACTAACATCTAATGGCTAGTCAGTGACACTGAGGTCTTAGCCCCTGTCTGCCAGTCCTCATTTGTTTCCCAGCCCCTCCTATGTGTGTGTAGCAGTAGCACTTGCTACTGGGTGTCTTGTTACTCCTCAGAAGGTCTATTGATTTAACTCTTGCCACAATCTATAACACTATTGTCTTGCCTTAAGTGTCTCATCTGTACAATTCACTGGCAGGAGTCTATACATCAAAAACCCCGCCTGCTTAAGGATATTGGTATTCTGCAACATGCTGGGAATAC--TTTTTTTTTCTCTGTGAATTTCACATTTCTTGCACACTCAACCTTACTTTTTTAAAGCGTAGATGCTTGCAGCTAGGCATAACACAGCCTGGTACAGGTTTATTTTTACTCCTGTTGTGTTTATGAAGTCAATATTTTATTTCACAATATCATATAGCAGTGGTGTAGAGCAGAAGTTATATTTTAGTTTTTTGTCGATCTGTTGGGACAGAGATGAAATATTCAGCCTTATAGTGGCATCCTGGAAAAAATTACATAGAGGGACGAGGCATGTTTCAGGCTTAACAGGGTGTTAGAGGGAAGTAAGAGCGCACACAC-AAAAAAATAACAAAAAAAACCCAGCCCCTCTATTCAACCCCCACACATCTTGCTCCACTGCTCCACTGGAGAAAAGGAGGAATAAAATAGAGTGACCCTGCCACTAGCAGCTCTCTTTTCCCCCCACTGCTCTCTTCTTCCTCCCCCTTGCCGTGTGAAATCAAATTTCCATGTGGCTCCCGTATCTGTTGCACAGCGAGGTGATTTATCAGGGATGCAAAGAGCATGCAGAAACAATCTTTATTACATCCATTTCCTGCTTGTCAGCCGGGATCATGTTGGCTGTTCATTAAAGGCGCGGCGCAGGTGAGGAGAATGCATCCCGATGCCTTGATAGATTGTCTGCTCCCCTGTGGTGACAGCAGCTGGATGGATTGAACAGCGGGGGGCGAGGAGGGAGGAAAAAAAAGCGCTGACTCCGTCGCTCCCCTTGTCAGACACACTTTTACATGGCCGGCCAGTGTCATTTCTACCCAACAGCACCACACACACACACACACACACACACGCACAAACAGGCTTCTGACAGTCTTTGGACTTAAGCCAGGAGCTCGCCTTAATGCATGAACGCATACGCCTTCTGGTTTGTAGTTTTCAGTTTACATGCTGGTTTAACTGTCGCACTCACCTTGCTGCTCCTCAAAAGCTGCCCACAACAGGTGGATGGCCGGCTTCTTGGGCAGGTGGATGGTGCAAGCCTTCTTGTAGACATGTCTCACACCATCAGTGCTGTAGCCCTCTAGATATTTTGCATACTTCAGAGTGAAAAAGAGAAAGCAAGTTGGAAGAGATGCAGGAGAGGACAGAGACAAAGAACAGAGGAGAAAGAGAAAGGCAAAAGAGACAACACATTTTAAACTAAAATTTTCAGTTGACAGAAACAGTGAATTTCTTCATTGACAAGATCGTTTTTAGAAATTTTCTGTGTAAACCCATCAGCACCTTCATGGAACCAATTAGATAAGTTTCTGTAAGGTAGTGGGAGACGAAGAAGATGCAACGTAGTAGTTGGCAAATGCTGCAGTCAAATCTTGTGTGGCAAGCTGGCCATCCCCTAATACAACAGATACAGTCACATATCAACGTTACACGCAAAGAGAGTGCAGGACGATTTACTGTGTCGATGTGATATCATCGTTGATGGGGGAAGTGCAGGGAGGTAGCAGGAGTGAGAGAGAGGATAAAGGTGGCGCTACCTTGATCCAAAACTCCTCGTAGAGTGCACAGGCGATGAGGCAACGTTCAAAGAGAACAACCACGCGCTCCGGAGTCCCGTTTTCAATTTCAAAGTCCAGGTACTCCTT----------------------------------------------GGACATTAAATAAAACATTGTATGGTTCATGAAAGATTATGAAAGAGCAGAACGTAAGCAGCAGGAGGTGTAAACTCAGCACAATTCATTCTGGTATATAATGTCAATGCCAGCAACCCCCCTCTCACCCTACCTCCATGCCCTGCAGGCATATTGGCGGAACTACCAATGGATGCTAAGCTTTTTCCGACAAAGCTCCGAAGATAAAGTATCTTCCTTTTATCCCTTCTGCAAATCAATTCTGGGCCTTACAGCAAAATCCCATAAAATAACTTCAAACACCACTACTTACTCCAAAAATTTGTATTATGGCTATATCTCTTTGAACCCTTACCAGTGAAGTTTTGGAGGAAAATGATTTAAGTGTTATCTGCTAAGACATCAGCATGTCAGCACTTCACCTCAGTTTTTCTTCACATGTCAACCTGAACCTTGTATTTCTCTCCTTGTGTTTGGTTTTTGATTGCTTCTAACCATCCAGGCCTGGTGATAAATACAAATGCTGCTTGTAAACTTAATGGCTGTAGTAAGTGCAAACAAGATGGTATGAAGCCCTGCTGGTGCTTCGTGCTCACTCAGCTGCTGAAATATTCATTCCCTTCACTCTTCTTCAACAATATGATAGAAACTGGAGCTGATAAGACAAGTACCTGAAGAGCAGTCAGTCAGTGTGATTACTGAAGAGGCTGCAGTGACTGCTTGACACATGTACACATACTGCAGTTAAGGAATGCAAAGAGAAATACATCAGACAATGAGGAAAGAAAAAAAAACTATCAAGAAGAAGTAGACAGTTAGCAACGATGTCAGTAAGTCAACATGATTAACATTCGGATCACTGGAATGTAAATACTCAAAGAAACACATGCTGCACTCCTGTAAGCCTCCCTTCTAAGCAGCTCCATGCGATACAGTGAATGAGCAAGGGGGTCACACACACCAGGCTTGCTGACAAGCCTTTTTTATGACATTCATCAAAGCCATCTGCCATTTTCTGCTCAATTAATTTGTTATGGGAAGTGGGATCAATTAAGTGCGCACCGTAATGGCTTTATATCCTTGTTTCCCTTTTATAGCCCAATATTTTCTGTGCTCCACTCTGGCATGAAAAGGCGAAATCGATATCCCCAGCTATTTTCCCCTCCTATGGACTAATTTGTTTTTGCCACTCTCTTCCTGGCATGATAAACTGGCTGTAATGAGGGGTTAGGGTGGGGGGACTGTATAAACATAAACCCACACTCAAGCCAGCAAGCGAAGTGGGGTCGCTTTTTTGCCAATCTGT--------------------------------TTGCAGACTTCATTAAGGGTGCGGATGGAGAGGGGGGGGAGTGAGAGGGATGAGTGGGTACTGGGAGGAGAAGAGGATGGGAGAGGAAGG--GAGAGAGAGAGAGAGAGAGGGAGACAGGGGCTGAGTCTGTCCTATAACTCCTGGGTCTAAGACACATGCAGCTAGAAGATTGGCTCGGGCCTCTCCTAGGGGTCGACAATGTGTCATTTCCACCCGGCTAGATTGCCCTCTGCCTATCTGATATTAATGTGCAAATCAATATTTCAGGGATTAAATTTCCCTTCTTCATTTTTTATGGTTTCTACCTCAATAAGTCTCCCGTCTAATAGAGGAGGCTGGATGATTTAGAAGCCTTTGCTGCAGAAAGAGAGAGAAAGAAATAGAGAGGAGCTTTGCAACAAGGCTATCGCTGCATTTTAATGTTCTTCTTCGTGGATCCCCCATAGGCCCTTAGTAAGGAGGGCTATATCGCTGCTTTACAGTGTAAAGACAGCCAATTTGGTTAAAAAGGCAGAAAGGGAAAATATGAGTCTGGTTTGACTAAAATAATCAAAAATAAATTCCTTAGTCATATCTCTGATTTGCTGCCATGAGTGAACAATATCTTTACCGTCTCTCAGTTCTCAAACTTTTTAAATGTCCTGGAGGAGTTCTTGTTCGAGTCCCAAACCTACTGAGATCTCTAATGAAGGCTTTACCTTCCAGGCAAGCATATTTCTCCAAATGACAGTAATTTACATATGATGTATTTAGAGAAGAAGAGGGCAGGCTAATTCTATTTGGAGATTTTCCTTTGTTTTAGGAGTCATTAGCAGCTAGCTCAAATCTAATTTTTACAATTTCATCAGGCCATCTTGGAAAGCCTCTGTGAGCTCATCAGAGAGGAGCATTTATTGCTAAGTGTTCTCTATTGCATTAGCACACAATAAAGCGGCCAGGGACTGCTACAGACGTTTATGTGGAATCCAGTTAACACTCTGCCAATTCGTTTTTTATTGGGACACAATCAATTTTTATTCATTTTAAAGCCAGAATGCTTTCTTTCATTGTGTGCCTACCCCAGCTTATTATGCCCTAAACTAATTACTCAGTTGTTTTCACAAAATGCTAATGTTTATGTTAAAGATTTCCTCTTTGAAATGCAGCCCTGACGTGCTTATGCATACACTTTCCCCTATGCTTTAAACACAGAAATAATGGCATTCATTTATCTGAAGAAATCTGTGTAAGCTTATTGTGATGGGCAAATGGGATAGCCCATCTCCTATGGTACATCCCATGAACCTAAAAAACCCTAAATAAAACATCAGTATTAAGTTTGGTCTATCACCAGAAGCTGCATTAGGTCTCTCCTCAGTTTGCTCCTTAATTCCATCAGAGTAATCCCACGTTATTGCCCTCTAACAGTACCCTAAACGGAGAATAAAAAGTTTGCTCCCCTCTAGCAGTGTATTACCAGGAAACAACAGGCCCTCTCCTCATTAAGTTATAGATATAAATGCTCCAAAGCATGAAATTACCCCCGAGCCTCCCTCTCCAAATAACCTGGTTTGCAAACAAATGATCCGAGCACAAGCAGTAAAAGGCAGATTATTAAAATAATAGGAGGGATTTAAATTTGCATCCACAGAACAATTCAGCAAAGGACTGTGCAATTACTCCTCCCCTCCTCCTCCCCTTTTCATTCCACCTTTCTACTGGCAAGCCCAGAGTCCCTCGCACTTATGTGTCCATCTGTTCTTTCTAAGAACCAGATATTGGTATCTTTAAGTGTGTCCGTGTTAGTGTTAATGTGGTCAAACAGCGGAGTATGTGCACTTCCCTGGTAGTGTTGGGTATTATTTT--------TATTTGGGGCTCCTGTCGAAGCCAACTGCAGCAAGTTTTGTGCCTCCAGATTTGGGAGTTTTAAAATGAAGCCGAGCAGCTGCAGTTTTCCCTTCAGTCTGGAAACGAGAGGCTTTGTGTCTCTTGTCACCCTGTGTTAATTTGGGCCCTAATGTATTTTATAAACAAAGGGCTGCTCTCTAGCCTGACAGTCGTGACACCTTGATTCCAGTGCAGGATGCATGCAGGACGGGGTTACACCATTAATAATCAACTGGCAGCCATCACACCATTTTAACCACGATCATTATGATAAAGGGCATACACTTAATTACAGGCCTGCTTAATTATAGCTCTGTTGAAGCTCGTTTGTTTGGTCAAATGCTAATTATACCACCACGCTCTTGGCAAGTCCTCATTTCAATCCACTTTTTGCCGGCTGAACAGTGTGGCTTATTTTCATGCAAATTTGATATCTGGTGAATGTTTTGTCTCTCTTCTTTCCGCTTTTCTGTGCCTTGTGTGAGTGTGTCTTTGTTTCGGAGGTGAACATCTCTCAGACAAGACGGAATCGGGAATAATCAAGAGTAATTAAACTGGAAGAGGGCTGGGAAAGGGCTGGGTTGGAGGAGAGAGTGGAGGTTTTCTCGCGCGCCGTAACTTTTTGTTTGTGCGAACCATATGTCCCAAATTAATAACGCCAGGCGGTATACTGAGGCCTCCTCACTCTGTCACCGCTTGTCACAGTAGGATTGGCCTCAAACTTATTCTCTCCCTCCCTCTCTGTCTCTTCCTCTCTCCCCCTGTATCTGCTCTCCCTCTCCCTCTCTGTTCTTTCTGTTTTCACGCAAGTGTCCCAGTTAAGAAATTGCTTACATCCCACTCAGTCTGGGGCTGGATTGAAATTTCCCATAGGGTATGTACCAATATGCAGAGAGCACACTTCGACAGATGCCATCAGAGAACAAGCATATGAATTACCAGGCAGCCTGCCATCTTTGAGTTCAGACAGAATGGCATTAATACCTGATTACGATCCAAACAACAACACAACAACAACATGAAAGCCAAAGCAACTGGGAGCAGGTAAAGGTTTCATCATTTATATATTAATGGATTTACTAACAAAGACTCTGCACTCCCCCCCACCCACCCACCCATCCACCTCAAAAGTTAAAATGTCATAGAGGCTAAATGATAAATGACGCTGTACAGCAGCAGGGATTGATTTGGTGTAAATGAAACTAATTAAGGAAATGTCAAACATAATTAATAAAACAGGTTTAAGCTGCAAAACATTGTCAATTGAATGAATGAGGAGGCATTGGCTCCCATTGTTCAGGCTTTATTTAGGTCTTGTGTTTAGCTTGTTCCCTGCTCCAGAATGCTCTCTCCCCTCCTCACTCCCTCCACCACCAATTCCCTGAGAGGGGGAAAATAAATTTGCTTGTCTCTCCGCTGACTGTAGAAATTAATTGCTGAAATCTTGTCCCATCCAAGTGTTACATTCACACGCAGGACATTAACATAACTAATTTGAAAGAGCTCAAATGACTGCATAATGGAGCTCCGTCACCATGCATGACAGTCGCTGGTCATACCAAATTAGCTTGGTTTTATAATTGAAAAATTTCCCCCCCTTTCTTA-TTTTTACACCATTTCCCTCCTCTTTTTTTCATATACTTTTTCTCGTCTTCCTTGCTCCTCTTCCTTCCATGGTATCGTTCTTTTTTGCTCTGTTTTCTTGATAAGAACAAAGGTTTTATAATTTACAAAAAGAGTGCTTGACCTATAATTAGAGAAGAGGAGTGAGGGGAGAGGAGGGGGAGTGCCAAGTGGTGGCGGCAGAGTCAGATCCTTAGTCCTGGTAATGATGCTGGAGACCTTGTGGCCCCCAGGGAGGC--------------------------------------------------------GCAAAAAATACGAGTCTAGACTTCTATGATACTCGCATGCATTACACTGAAAGCTAGGAGGGTTATCGGCATAACAGGCTCACCCACAATCCCTAGATTCACAAAGGGAATGATTGTGGCTGGAATGTGGTGTGTTCCCAGGAAGACTAGAGAGGGCCATCACAAAAGGAAAACCCACACGGTGGGCACTTTTTCTTCTGCCATGTACAGGAAGCGAAATGAGAACTATCAAGTTTGACACTATTCACAGGGCCTTCACGGGGCCCTACAATACCTGGCTGGGCAGACAGAATGCCGGGCTTAAGAAAGGGGGGAAAACGGCTGGCAAAGTCTCCGTCACGTGAAAGCGTGTCGATATTTCTGACACCTCCAGGCTACGTGCCAAATAAAGAGCATAGGGGCTTGTCGCTGTGGGGCCGCTGGGCCCACCAGAATGCTGAAAGCTGGTACCCCTAATACTCCAACAGAGACCCGGGATGGAAGATTTCTGTGTAAACAAGAAAGAAATCTTACTGCGCTGAAGTTTGGGAAAACGGCAGGAAATAACGAGCAATCAAAAAAGAAAGAAAAGCATTAAGAACATGGTCTCACTCAAACCAAGTAATTCTCTATACTGTTTGTGAGTTCAGAAGGGCCATCAAATTTCATGTAAAATAAGCTCTCATGCAGGAGGAGACACTCATATTTTACGTCTAATTCTGGAGGAGAAGATGTATTTCTTACTTCCCCAGGAAGCGTGATTGGTGTGTGTCTGTGTATCATGATGAGATCACTTGGCGGGGCTGAGGATAAAATGTCGCTTAGGATAATGTGATTGCCCTTAAGGTACAAGGAGGTGAATTATATTCCCTGATTTATAATCTGAAAATTAAAGACTCACTCATTTTCTAATTTAATTCCACCTTCAATGGAACAATGTTCACTCTGAGCCAAATTGGCGAATAATGTTACTAATTCAGATGCAGATGTAATTTCTATTCGGGGGGCTGCGGCGCGTGGTGATGAACGAGTCCCGGATGGATCGTTGCCACTCCTATCTCCCCGTCTCGACAATTCCCCAGCAGTTGTGATAATAACCTGAGCAATAAAGGAGGGATAGGCAGTGCTACCCCGTTCCACTCCTCATACCCCAAGTCATCTGATACTTCATCTAATAGTATTTCTGTCCTTTCCTGTGTCACTCTGTCTTAGGGCAGCTGACACTGCGCTCCTTCCATACAGGAAAACAGAGTACGGCGAATATTATAGATGTAAAACTGCATTAACATGAAGACTCTTAAT----------------------------------------CAATGCCCCAGTAATTACAAAACACTTTGGACACGGCAACATTTTTCAACTCTGCCACACAGGTTTGTCGGTATTGGTGGCTTTCACCTGGAATGTTGGGGCTCTTTGCTCTTCCTAACTTTGTTTTCTCTGACGCAGATTAGATCTGCCACCCCATTACAGATTCATTTTCCTAATTTTTCATGTCTGCGCCGCTCCCCATCTGCACCGGGCTGATAATTGTGGGGACCAGCCCTGGTGATTAACATCAGCAGAATTAATTACGCCCGCCATTAAGGCTCCAGGTTGCACACAATGATCAAGAGAAATTAACTTTCTCCCAGGCCCCTAAATCATCTCACCTTCAAGTGGAGTGATGGCAAAGAGACAGGCCCGGAGTCCTGGACCCCGCTCAGCACCTTCTTAACCAAACATGAGGTGCGCATCCTGCCTCCCACCGAGGAGATTATAACGGCGGCTGATGGGTATCAATTACGCCACCTTATGTGGTGGGATGAGCGAGAGGTGTCCAGGGTCTGGTGACTAATGGACCTGGGTTGGAGCCACCCTGCAGCTGGAGACCAGGGAGCTGACTGTTTCTCTGGCCAGGGAGTAAGAAAGCAGCCAGCCCCTTACCCTTAACTCTGTTGTGGACAGATTTCCCCTGACAAAAATTAAACTAGCTCCTACTTGGCACTTTATTATCTCTTCAACTGAATGATTTATTGTTTGTGGAGCGAAAGAACCAAAGAGAGGGGGAAGATTACATTTCCAGCCAAAGCTCAGGCCTGATCTCGTTTTTTACTCCCTCTGTCCAGGAAAAAAGCTCCCGACAAACAATAATGTCAGCTGTAATTGATCGGAGGTCGCTGGCTGGGCCTGCAGTAAAAGCGCACTATTTAAGCGACAATCGGCCCCGCGCTCTTCAGACGCTGGCTAATGAAGCTGTCTGTCTGGGCTATTTACCTTCTCTTAAATGGAAGGGGAGAGATGTACTGTAAGAGACAGGGCTGGAGAGGATCTGCCTCTCGCTCCTGTGAAATAGGACCTGCACATGCCTCAGGAATGTATAATTGGTTGGCGCAGCCAAAGCTGGGGATCCGGTGCTAATTAAATGACTTGTTTAAAGCCTATCTGTCTTTGTTTGGGAGGCTCTGGGCTTCAGAACAATGCATTGTAAATGCTGTTGTCAAACAAACATTCCTGGTTATCCTTTGATTTGAATTGAACAAGACAAAGGGCTGATTTGCTCACTGCTAAGCCTTTGGTTTTCATGGTGTTGAGATATTTTTCCCTCTTCTGATCTGTCAAACTGA
Abudefduf_concolor_STRI_X_983 ----------------------------------------------------------------------------------------------------------------------------------------------------------------------------------------------------------------------------------------------------------------------------------------------------------------------------------------------------------------------------------------------------------------------------------------------------------------------------------------------------------------------------------------------------------------------------------------------------------------------------------------------------------------------------------------------------------------------------------------------------------------AGGACAGAGGTATTAACAAGCATGGCCATCAACAGTCATACATGAAAATGGTTTCAAATAGCAAGGAAACTTAAATGGACGAACACAGTTTTAAAGCTTTAAAAAAGGGGGATATCTCTTTCTCTCATTAAATCATAAGTCACCAGTACATACGATCCTTTGGCCAACCTCTTCATTCACTAACACTGAAGGATGGAACGGATGGAGCCAAAAAGCGTGCAGTTGGGGGGAATTTATGAAAACCTCGTTCCCTACCCCCTAAATTTTTACACTTTCGATCCCATATACGTTGTAACCTTCCTTATAAGTTGCAAAATTCTGTGAATTCTGCGAGGAAGTTGGGTTAATATTCTGTGCATTCTTTGCCACCTTCATTCGTTTCGCCTCGGCTCGGGACTTGTAACAGAACTCAATCAAGGCCACCAGCATGGCCAAACCGAGTCCTCCGACCAGAATGTAGAAGACCCCAGCCACGTTGCTCAGGCTGAGGGCACTCGTCTTCTCCTGCGAAGTGCACACGAGACGGGGGTCAGCGGCGGGGCAAA---------------------------------------------------------------------------------------------------------------------------------------------------------------GAGGAAACAGGCTTAGTGGTTGGAGGATAGATCTTTTTTTTCCTTGCCACAGTTAATTTTCAAATCTCCAACATCCTATGGCTGTCTGTTTTTCTTCTTCTTCTTTCTGTTTTTTCTGCTTTCATTCTTTTCTTTTAAAATGAAACTGGAGCTGGGGCGGTGATAGTGATAGATGGCTCAGCGCTCTAACACTTTATCCAATCCGGCGCAGATTTCATCCAATAAAGAATCACTTGTGCACTCTCAAACTAAATGGAAGTCAGGCAGCGGAGAGAAAGGGGCTGCCGTGTGTTTCTGAGCTGCGAAAATCAAATTTTCTTAAAGCTGCCGCAGCAGTGGCTGGCGGAAAAGGCAGCAACAGCCATGACTGGCCAGGGCCACAATGTCTGCACACACAATTTAATCCATCACAGAGCGCCTGACACCATATCAATCAACCTTTCATCAGTATGCCCCCCACCCCCCCAAAAAAGAAAAAAAAAACAATATTTCTATTCAATCACCTCTGACTGAACCAGGCCTGC-------------------------------------------------------------------------------------------------------------------------------------------------------ATCTTCTCCTTCTGCCTCCCTCGTTCCCTTCATCTCTCCTTCTGTCCTCTTTGGACTGTACCGTGACCTTCACTGGCGTTCCACCTGCAGGAAGCCATGTTTGATTCTCTGTCCGCCGAGACGCCTGCTTGACAGCAGAATGGTGTCATAGGACCGAGTGGAGGAATTTCTCTTTCTCTGTCATCATTAAGGGGCTTCCCCCTATGGTGAGGGGGATGAAAAGTACGATTTAATGTTCTCTGGAGAGTGGCAGCAGAAGAAAAGCTCAAAGCCCTGCATGCTGGTTTCTGAGTGGGTCACTCCAGCCCTTGCAGCGAATGGGATGTCCCTGAGGAATTTGCCATAGACTGGCCTGAAAGGATGGGGATTAAGACCCTTTTAAGGATGGAAATGTAACAAAAGGAGCACTTTTATGATGTAGCAGCATAAAATGAGGGGGTCCATTGTGTAACTGATTGCAAAAGATCTTTGAAACAGGCGGCCCTACACTGCATGCTCGCCTGGCCCAGTGGGCTTTAACGGCTTGTACAAAATGAC---------------------------------------------------------------------------------------------------------------------------------------------------------------------------------------------------TTTACAGTAGAAATACTTAAATTAACAATAACCTTTTTAGAAAACTAATACTTACACACACACTGTCAATTGTATGTCCATTTAAAGGATCATTTGATTTCGTTCTGATTGTGCTCTTCTGTAACGTCCAGGATCTGCTGGCCTGAGATGAACTTGCGATTACAACCTGTTGTAGTCTAGCTGAGCTGAACGCCTCATAAGTGGAGCTTTTGCTTTTTTATTGATCTCTTTGTTTCTCATAGCTGGAAGGGCACAATATTTTCTCCAACCTGAATTCCAGCGAGTACGAGCAGGTGCTGGAGATCATCCGAAAGGCCATCATCGCCACGGACCTCGCCCTGTACTTCAACAACCACCAGCAGCTGTCGGAGCTGCTCACCTCGGGTGTGCTGGACTTTAACAACCACTCGCACAGGTCAGACCATGACTCACACTGGGGCACAGGTCAGGTCTGGATTCAAACCAGTTCTCATAGCAGCGAACACAGAGAAAAGCAAACCTGGTGTGCATGAACAGCACA---------------------------------------------------------------------------------------------------------------------------------------------------------------------------------------------------------------------------------------------------------------------------------------------------------------------------------------------------------------------------------------------------------------------------------------------------------------------------------------------------------------------------------------------------------------------------------------------------------------------------------------------------------------------------------------------------------------------------------------------------------------------------------------------------------------------------------------------------------------------------------------------------------------------------------------------------------------------------------------------------------------------------------------------------------------------------------------------------------------------------------------------------------------------------------------------------------------------------------------------------------------------------------------------------------------------------------------------------------------------------------------------------------------------------------AAGCTTCTCAATTTGTGCAACAATTTCTAAACGGCATACGTATCTGCATACAAGTGTTGATGAGGGAATTGGAAGTCCAATCTTCCTGATAACGGCAGGTGTGTTTGGAGTTGTAGCTGTAGGTGGGGCAAAGTAGATTTCCTGACCCCACCTGCGCTTCTCCTAAACTCTATCCTGCCTCCTTGTGCCTGTCTTGTCTTTCTCCATTTCTCTCTGAGTGTGTCCGACCTGGCAAGCTTCCTTCTCTCTTTGTTCCACAGTGACAGTCCTGATGGCAAATTGATTTCGACTGTGTGAGAACAGACATACAGACAGAAACAGACAGCTCCGGATAGCACAGGGGCCTCTTCCTCCCCATCTATTCCCTCCTCTTAGCCTCCCTCCTGTCCACTTATCTCCACCTCTTCTCTGCCTCCACACACACCCCTTCTCCGAATGGAAGAGGCCAGTTTCATCCCTCCTTTCTGTCCTCTCTTCCTCCCCGGGTCCCTCCTTTCCTCCTTCCGTCCATCCTGGGTGCTGCTGCTGGTGGTGTCGGTGTGGACAGTAGCGGTTGGTGGGTGGAGGATTGCGTTGAGCG---------------------ATGTGAACCATATATTGTGGAGCACAATATAGCAATTAGTAAAAACTAGACACTTTAACATATTAAAAGCTTCACCTCAAAAATATAACAAAAATCTGATCAAAATTATAAAAATCAATTATACATTCCAATTAAAAATATACCAATAAACAGCTAAATACATTGTTGACCTAATAATTACAATGCAATCAATCACAGTAGCTTAAAATAAACAAAATAAGCAAATGAGCACAAAACCTTTAATGTTTTAAAAATAACTTCAATTATTTATATTAGTACAAATAGTTTGATTTCTTTTCTTTTTTACAAACACCAGCATGAAAAGGATTACAATAACAGTAGAAAATGACTGTGAAAAACATATTAACATCTTCTTTAATTAAATGTCTGCAATTAAAAATGGCATTAAAGAATTACATTGCAAAGAGTCTTTATCTGGAAAAAGGTTCAAAAGAAGTATTGCACATAACAACTTGAAGTTACCTTGCAACATTTACCACATTCAAGTCTTTAAGCTCCCCTTCCTCCAGATAGGTCTATATA------------------------------------------------------------------------------------------------------------------------------------------------------------------GTGTGGGTGAGTGAGCAACACTCCCTGCTCGCGTGGCAGGGAAAGGAGATTGCTGGATTGGTCAGGGCAGGGAGAGATCCTTGTCGGTGACAGCGTCGCTCCAGCGAGCTCAAAACCACAGTAACACAGCCGAACAATCCAAACACACCCCACCAATTTTTAATTTCTTCCATTAGAATTAATTATGAGGCCGAAGGCAATTTGTGTACCCTGTGTTTAAGACTGCCTACTGGATTAATTAAAAACTGGATGCTGGAAAATTAATGTGTGAATTGTTATGCCTTGCTATAATGAGCCATCCCATGCTATTACATAGTAGTGTACTATACGATCACCTTCAGGCCTCTGAACACACAAGGTTCATTAAAGAGCACAAACCTAGGCACAAGTCAACTTAAAGAATGCCGACCTCAGCACATATTCAACAGCGCACACGCGAGCAGCAAGACATTTAAATTTTCACCCAAAATACAACAAGGTGAGGAAGTCTGGCTTAATGACTTGGAAGAAAAACACATCTGTAAATAAATGACCTCAGTAACCTGCTCTTAAACCTGATAAAAGAAGATAGA-------------------------AAAAAAAAAATCACATTCTAATGGCCAAATCATTTTGTAATCAGCGTTAAGCATATTAAAAGCTGTCACCGCCTCCATTTGAAAATGTCACCATCACCACCACAAAAAGACAAAATATCAAACTGGCTTTCGTAAAAGTGGTGGGGGCATATGCACGGAGAGGAGAGGATGCCCCCAAACTACTTTGGTTACACAAACTTTGTTTTCGGCCTCAATGCATCAGAGCCCTCTCCCTCCGTCTGCCATCTGCTGCTGAAGAATCTGTTTCACTCGATGAGCCAAGCCCAGCCTTTATTGGTCCTAATGGCACTATCAGCTGAGCCGCCAAACCCAATTACCTTTTAAAAAGGGAGGCCACCCCAGCTAATCATGGCTGCCTAACCTGATTTGCCTGTGATGAAGAGACGGGATAAAGAGCAGTTAATGGAGGGAGAATGATCTCACAAATACAAAAAACTCAATTCATTTCTCCGGGAGAGCAATCTGTCCGATTCAGCGGTAATGGAGTGGAGATTCATTAGTCCTCAGGCCTTAGTAGTAGCACCGTCCCCTTATCAACTGAATGACAAAAGAACATTCAGTGTTCTCCGTTTATAGACTTCATTTTGTTGG--------------------------------------------------------------------------------------------------------------------------------------------------------------------------------------------GACCGATTTCTCATCTGACCCTCCGTTGCTCCTCAGACCTCCCCTCCCATGCTCGCCCTCTTACCCTTTTCACCCTGCTCGTCCCTCTCTTACTCGTCCTTTACCCTATCCCCCCTCATCACTGTTCTTCCCTGCTCGCCCTTTCTCGCCCCTCCTTCCTGTAGTCTGTGTTTGTGTTGGGAAGATTAAGCTGCTCTGACAAAGCTGTGTTTACAAATATGCAGGCAGAGAAACAGGCCAAGCGACGCTGAATAGGAATAGAATACAAATTGCTTTTTTATCTCTCTTAGGGCCAGGGCGAGAGAAAATGTGTTTGCGATTGTTGCTCCTCCGCCTGTGAAGGATAAAGCCTCAGTACTGGGTTTGGGCTCCCTGTTAGCATTCATTCTATCCTCTCCTCTCTCTG--TCTCTCTCTCTGTGTCTCTCTGTCCTCCCACTCTCTTTCTTCCCCCCATGCTCTTTCTCCTCTTTGTCTACTCCACACGCTCTGTCTCTTTCTCCCCAGCAGGAA------------------------------------------------------TACTGCTGGACATGACTGGAATAGGGGAAGTTCTGTATATGGCAGAATATAGGTTATATCCCATAGGACCAGAAACAACCATATTTATTTCAGTCATCTCTTTAGTTAGTCCCTTTGCTTTTAGCCCACATCTATATGGCAATCATCTCCACCAAAAACACGGAGCCATTATAATCCCATCCCTCCTGCCCACACACACAGAGTCCCCCAGCCTTGCGGAAGGCCCGACTTACTCTGATAGGATGTACGGATCCTTTTCTTTGAATCTGAATAAAAGTTAGACAGGCCACGCATGCAAAACTCTGTCAGGCAGGCCCGCATGCCCACACCAGCAGCCACAGAGTTACCAAAAGGTGGAAGGAGGAGGAGGAGAAGAGGGAAGGAATGAGTGGTAAATAGGATGGTGGGGTAGGAATAAAGAGTGAGAAGTGTAGGTGAGGATTGAAGGCAAGGAGAGAGGTGAGAGGACAGAGAGATGGGAATGAAAGAGAGAGATAGTAATGTAAGTGGGATAGGATGGTGGTGGAATGGTAAA-------------------------------------------------------------------------------------------------------------------------------------------------------------------------------------------------------------------------------------------------------------------------------------------------------------------------------------------------------------------------------------------------------------------------------------------------------------------------------------------------------------------------------------------------------------------------------------------------------------------------------------------------------------------------------------------------------------------------------------------------------------------------------------------------------------------------------------------------------------------------------------------------------------------------------------------------------------------------------------------------------------------------------------------------------------------------------------------------------------------------------------------------------------------------------------------------------------------------------------------------------------------------------------------------------------------------------------------------GATGCAGCAGCGTTATCAATCCGAACAGACACACAATCCGGGTCCAATGTCACTTCTCCTCATTATGTTAATGGTTAATACATGCAAATGAAAACATTCCGGCAATTTGATTTCTTTGAAGATAGTTTGCATATTGTCTTAGCCATAATGATGGTACACTTTCTCCCCAGCTTCGATTTATGCAAGGCTAGTTAGTTCATTTTTATCAGCTCTGAGTTCATTTCTAGGGCTACTGGAATGTGTTTTCCCCTTCCCCTCACTATTTAACTAATTAGGATTCAGGTACCATAAGCAGATTTTTCACGCTATTGGTGTTTTTCTTAATTAAGAAACAAATGAATTCTCCCCAGCAAAATAGATGGAACAACGGGATAGGGTGCCAGGGGCCAGATGCGGCGCTTCTTAATTAGAAGTCACTCCATTGTCTGAGGTTTTTTAATGAAGCCCCAATCTAAATGGATATCAAAAAAGCTTCTAGTGAAGAAAAAAAACACACACACACACCGGCCATTTAAAATAATAAGGAAATAAAGATAATGAAAGACAAAAGATATGTACTGCCAG---------------------------------------------------------------------------------------------------------------------------------------------------------------------------------------------------------------------------------------------------GAAAATACACCACCAGCAGGCAAACACACGTGAGTGATGATGTATGCACCGGCACACATACAGATCATGCACAG--GTGTGTGTGTGCGTGTTTGAGTGTGTCGGCTTTACTCCTGCTCTGTTGGTATTAGAGGGAAGGATATTCAGAGTCTATATTGTATGTCACTTTGGCTTTAGCATAGTCAGTTTTCTCTGACCATAAATGTATGCCTATGCACGGTAATTGTGTGGAAAATGCATGCAGCCTCCACCTAGCATAACCACCCCTGCTGCACTCCCCTGTGGATAACAAATGGCCCTTTTCTCTGGGAATTGAGGCTAAACGATGGTTTCACTTAGAGAGCAAAGTGACTGTCCATCTTCATAACAGTGCTCTCCATCAAAGAGCAATGAATCCCATCCCATCCCACTGGCTCTGATTAAACACAGGCAATGGATATCCCCTTTATGAAGGCCTGCAAAGCTGGCCCTCATGTCAGCCTTGCACCTGCAACTATCAGCTTCTCCTTTAAT-AAAAAAACAGCCCCACACATCTGGTTGGGGGAGCATTGCGCTGCTCCGGCAGGCCTATTCAGCCGAATCTGTTTGAAAGTGACACACCTCCACTTGATTCAAATTACCTAAGGCATTTCTTATTGGTGGGGTCACATGGAAAGCCCACAGGTCACAAAGTTCACTGGCTGAGGGACCTTCACTT--------------------------------------------------------------------------------------------AACACACTCTAACTCCCAGATGTCCAGTAACCTTTCTGTGGGCTCAGTGATTAACACACCATGTCCATTAGACATCCAAACAAGGCCAGCTGTAAATTAACAGATCATGGTGCCTCCCCCCGCCTCGCCTCTCCACAGATGGTTGGTGGGGCTCCGCTGGGCAGGGAAACTGATTGGTCCAATTCTTCCTCACAGGGAGACATCCATGAGGATTTCTGCACTGTGTGCAGACGCAGTGGCCAGTTGCTCATGTGCGACACGTGTTCTCGTGTTTATCACCTGGACTGCCTGGATCCACCCCTGAAAACCATTCCTAAAGGCATGTGGATCTGTCCAAAATGTCAAGATCAGGTAACCGCAGCAGCCGAGACTGATCCTGAGTCAGGGGGAAGGGGGTACCGCAGTCCAGAGAGGAGGCTCTCAGGGCCTGTAGCTGTACTGTAGGACTGTTCAATCCTTTGTAAGCATATACATGATGCAGTATTGTTTTTTTGTGCTTCTGTCTCATTCATTGTGTC---------------------------------------------------------------CTTCTTGAATATTTCAGATGTTTCTTTGCTGCTGAAAAAATGTTGATTATTAACCTGCCAGTGAAAAAGGGAAGTGGCCATCTTTGTACAACACACTGCTGTTTTGCTGTAACCGCGCAATGTTTTATGATCTTGAGTATTTTATAGAAAAGTAGAAGTATGTATCAATAATATGAAAGCAATAGCTAAATCATAATGAAGAATAACATGATCAGTGAATATTGTGGAAAATCTTTAGATTCACTCTGGGTGGATTTTGTACTGTATTTATTACTAATGATGATGCAAAAAGTTGCATAGCTTAACCCAAACTGTTCTGTCTCTTTTTTATTTATTGTCTTGTATATGATCTTTTTGTATGTGTTTTTCAAATAAACTGCCTAAAATGCTGAGAACTAATTTGATTTGTTGCATTATTTGCATTCTTGTTACTTAAAAAAACCCCTCCTGAAGCAACAAATCGTAAAATTACAAACCTACTACAAATTACATTTGTTGTCTGTCATTAG-----------------------------------------------------------------------------------------------------AACAACCAACAACAAATCTGACATATTTACCATAACAGCCGTTCTGAACTTTGGTCTAAATGAAACACATCCATAAAATAAGTGTTTGTTCTGCACCGTCCTTTGAAGTTGGATTTGTTTTTGCTCTTTAATGATTTCTTTCTTCTGATGATGATGGAAGCCGTGCTGACACCTTCTTTTGCTTCATCAAGTTCCGCTGCACAATTACATGAATTTACTTTCAATAAATTACCATCTTTGCATACATCAGTCAAATCATCCAGCTGAGGCATTCGCAAACAATATGCATTATTAATTTCATTGTCAGTGTTTATTTGGTTAACTTGTAACCGACTTGGACAGCCCATTGCCTTGATGATGCATTTAAAAGCATCAGGGTCGGCTTTTTAAAAGGAAATCAGGGGATGACATGCTTCCACACACCACTTCGCTCCCTGCTGAGGCCACAGAGGGAAAAAGACTGAACTCCAGTGAAAGACCAATCAAAAACTCAAAAGATGCGTCGTGAGCTGCTGTAGTCAAAACAACAGAATCAGGAAGATCATCCACATCACAGCGATTCTCAGTGAGCGGTTGTTAGCACTGATTGACTATATTTCAATTTAACAAGTTTCTGCTGTCGACAATAGTTAATTGAATGAATATATTGTATTCATGAAAGGGGAAAAAAACAAAAACACGAGCAAAGAAGTTGAGTTAAGGAAAAATATACAACAGTCAATCAATGATGACAAAAAGTATCCGGAATACATAACAACAAAAGGAAAACTGATGATGCCCAGTGAATTACTTAGATAATTGTAATGTAATATGAACCCAGGAAACAAATAAATTCCATTTCCAATGAATCCACACAATTCAGTGAGCTACTCTCCTGGTCCATTTAACTACACACATGTGTACTATAATGAGCTGTAGACATTATGCCTAATTATGTATTAGACTGTGTTAGAGGGCCTAACAAAAGCTTTTGAAAGGGACAATTACGTTTGTTGCTTAGTTACATCGTTAAAAATATACCAAATCAGTGCAGATTATAGTGGGCGAGAATGCACATGTACACCACGAGCATTGTTGCCAAAATGCACAAAATTCAATTCATTAGGAAAAAAGAAAACATTTTTGCTTGTGAAAAGGACAGTGGCATAAGTGAAAATAAACAGTTTTTAACTGAAGTGTGTTCCTATGGGTAACTAAAGTCTTTGTAAAAAAGAAAAAAAACATTTGTAAAACAGTGGAACACCAGCCAAGCAATGGTGACAACTC-------------------------------------------------------------------------------------------------------------------------------------------------------------------------------------------------------------------------------------------------------------------------------------------------------------------------------------------------------------------------------------------------------------------------------------------------------------------------------------------------------------------------------------------------------------------------------------------------------------------------------------------------------------------------------------------------------------------------------------------------------------------------------------------TTAATCACTGTTGCACAGTTAGCCACATGCTTGCCTTTTGCAGCATGGTCGGTGTGTTCCAGGGGTTAGCAAAACACTGGTGTAACACATGATCGCTCTTTATGAGGCTGGGGCCTGCAAGAGAGAGAGGGGGCCCACAGACGATGCTAAAAAGACGGTAATGACAGCCATTCACCGCAATCCAATTATGCAAAAGGGAGTCTAAACAATTCCATCATCCCCTAAATTAGATTGTCCTAACGAGATAAAGGCACCAATTAATCCTGAATTAATTTCTACAGCTCATTTTCCCCAGAAAACACTCTAATATGCAAATGCCAGTGAGAGGCAGAGAGGCATCTTTCTGCAGGGGTTTGCACCACCTCTGCGCGTTAGCTTCTCTTTCTGAGTGAACTTATGAACCTAGACACATTTTACGAAGATAAAAAGAAGGAATATAACAATGTCACAGCTCAGGTGTAGCACTGAAGAGAAGCTGTTTAATAGTAAAGGCAAATGTCTCCCTTATAACTCATTATAGTGCTGCCATTAGTGGAATGGAAAGCATATTGAAGCCAAAGCGAAGTCAGT--TACTACAGTTTAACCCTGATTTCATAAATCTAAGTACTAAAATGCCCAAAAATCATGCGTCACTGGCCATCATTCTTCCCTCTTCACCGTCGATGGATCTTTCTCTTTTTTGTTTTTCCCTCATTCTCCCCCCTCTGTCTCTTGTCCTTCTCTTTTATTGCTTTGTACAGCAAAGCACCATTACTGATCCCTTCCAAAGCACAAACTAAAAATCTATCCCGTTGTCATTTGCTGCACCGTGCCATCTATCATCGGGGGTGCTTGGCAGCGTCTCCATACGAGAGAGGAGGTGCTGGAACAGGAGGCAGAGTCAAGGACTTTCACGCGCAACAAAAAACTTGTCACAATTATTTATGGCTCTTGCTGGGACACATAATAGGACACATCAAACTGCTGTTTTTTTGTGTGATGAGCGCCCTCACATCGCTGGCTCCCTTGTCGAAGTGGGTCACAGGCATCTCTTGCCTTACACATACAATTTCCAAGACAATGGCGGAGCACTTGGGGAAGTGACAGTGACAAATACTGGAGCCCCCACGGAAAGCTGGGCAGGCTGTTACATGAGTGATTGCGCCAATAATCATGCGGAGTCGTCACGTGTCTGTGGAGCAAGAGGGAGATGGGCAGCAGGGGTGGC-------------------------------------------------------------------------------------------------GTGTGAATATAAGCACTTAAAGTTGAGTCATTTTAGGGATATAGATATTTTCCATTTTCAACTCTGACAAAAATGCAGTGAAATAGAGGGGCCATTTTTTTCTTTTTCGATTTCTGTCTCGTAAATCCTTTTCAAACGCAATTCCCATTCTTCTTTTGAGGTCTTTTAAGTCATTATAAATGTTTTCTCTCTCCCTCTCTTTCTGTCTGTCTGTCTCTCTCCCCTCTCCCTAGCTTTAGTCTTCTTGAATAAAATAAGTGCAGATTTGCTGGAAATCAGTGGCTTTTGTGTGTGGCTGCAGGAGCATGGTGAAATGTTTGGACACTAATACCCATTCATTTCGGTAGCGCCATAAATAAAAGCTGCCAGCTATGCGGCTGCCGTGAAGTGGTATTCTTTGGTGCCCAGCGGGATGTCCTGTTCACATTAGCGCAGCAGGGAAAACTGGCCGGAACAGCCAGACAACTAAATCAAGACATTGTCAACTTCTGACAAAATTGCTATGGGGGGAGAACCAGTTTTAAGAGGGGTTGTGCATGTCTGGTTGTATGCATGTTGCAGTGTGTGTGTGTGTGTGTTGTTGATGCAGATTGCACTGCAACAGATAAAGTCAATTCCAGGAAGCAACCTTTTTCACCAAAGTCAAGCATAGCTGTAAGACTTCTCTGCTATCTGAAAAATAGGTTTGAATTGCATGCAATTTGTGGCAGGCAGAGCACTCCAATGGAGGGAGGCTATTAGTGAAATGCCTTGCCACTGTCTCTTTAAATGCCAATAAATTCCCATCATTACAGAATCTGGCAGTTTTCCTCCCTGTCTGCAGCCTGGGTCTTTATCTCGCTCTGCCTCAGTCTCTGAGCATGTAGATCTGGCCCAGTTAGATTGTCATACTTAACAAACATTAATGATTAATTTCCTCCACTGAGTCAAATGGGGCTAAAGGGATGACTCGATTCATCTTATCGCACCACAAATTAGCATTTCCCCATATTCTCCAGCATCAACTGTGCATTAAAATTCCACATTTACCATTCTGGGCACTGGCAGCTGTGGTGAAAGAGCCAAGGAGATCTTCCTCCTGTGTTGCTGGAAATTCTGATTACTTCTGTGTTATACAAAGAATAATTAATTCTGCCACTTTCTGCTTGTTA-----------------------------------------------------------------------------------------------------------------------------------------------------------------AAATTTCTAAATAACGGAAGGCATGACACCTCTTTGAAAAATGCAAAAGTGAACAGATGGATGTGTGCCACCAAAAGCTCTCATTGCAGCAGGCTAATACTGCGCCTTTGACTGCGATCCGCGCTTGATGTTAGCAGTTCATCTTCCTCTATTGTGCTTTTCCTTTTGGAATGGGAGAAACATTTTCCCTGTGGATTGGAAGGTTTTCATGAGCAGGCAGATGGAGAAAATATTGTTGACATTAAACTGTTCCTCTTTAAGGGAATTGTTGTGACAAGGTGGAGCTCCCATCACTCGAAATAGCAGCTGTGTGCTGTTTACAAAGGGGCCCAAAGCAATGTTTGTTTCCATTGAAACGGTGGCAACTTTTTCTGTCTATGTAATGAAGAAGCTCCTGGCATTATATGTTTGCTCTCACATCTACTGTCATCATAATACAATATTTTTGTAGCGACAGCATTAGTGTTGTTACAGTGTATTACAGCTTCTACTGGTGCTGTGCTGTTTTCTTAATTATTGCCGCAGCTTTCCTGTTTGTCTTTAGGTTTTCAATCATTTGAGGAACTGTATGAAGACTACATTTTTGATCAGTTAATTAACTGACTTAGAAAAACACTGCATTATTTCCCCCATTAATATCTCA-----------------------------------------------------------------------------------------------------------------------------------------------------------------------------------------------------------------------------------------------------------------------------------------------------------------------------------------------------------------------------------------------------------------------------------------------------------------------------------------------------------------------------------------------------------------------------------------------------------------------------------------------------------------------------------------------------------------------------------------------------------------------------------------------------------------------------------------------------------------------------------------------------------------------------------------------------------------------------------------------------------------------------------------------------------------------------------------------------------------------------------------------------------------------------------------------------------------------------------------------------------------------------------------------------------------------------------------------------------------------------------------------------------------------------------------------------------------------------------------------------------------------------------------TGCTGCGACACCCAGTAATCAATATTAGGATGGTTTCAGTACCAAACATCATTTGTCTCTGCGACCATTCCTTTGACCAAACGAAGCATTAATTCAAATCATAAATCTGAGCTGATTTAAATCCGAGGAGAGTGAGGGAGGGAGAGAGGCCCCTGTCTCACTGCCTGCCCCTAATGATTTATTTTCTACATTTCTGCGAGCGAGAG-------------------------------------------------------------------------------------------------------------------------------------------------ATTTGTCCATACTCACTGACAGGTCACCTTCAAACGCCAGTGGCAGACTGTTCATCACCATGCAGACGAGCATCTCATCGCTGCAAGTAAATATTAAAGGAAAAGAATCCAATTGATTGTGGATGGGGCCGAGAGGCGTCACTGCCATATATTTCACTCAGAGAGCTAATGCTGTGGCCCATGCACCCACACCTAGAACTGCTCCCCCTTGCCAGAATTATGATTCTACCGGGAGCCTGTGTGGCTGGCTGTGGGCTCAAGGTTACAATTTAAATTGTAAAAAGATAAAACAGTTTCTTATTAGCTCCATTGCCATAGCCTTGCTGTTGGTACTCACATTTATCTTTATTTCTGTGACCTCGCAGGC----------------------------------------------------------------------------------------------------------------------------------------------------------------------------------------------------------CGCATCAAGGACCGGTCTAAGTAGGCACCGTGCAGCATGATTAAATCTAAATAAGCTGACTCTTACACAGTTTGTTTGTTTATTGAGGCAAGTCGGGGGGTTGTTCTGAGCCTCAGAACCGCATTTAAAGCTGATCTGGCTCCTTCAGACAGCGCTGCATCCGACTTCCTGTTGTCGACTCGCGGTTGCCACAGAAAAATTGCTGCTGCAGCCTTAGACAACCTACAGCACTTTGTATGCCGAAAGAAAAGAGTTAATTAGAAATACAAATTCTCCCAGATTGTTATTAATGGGAACTGTAGAGTAAGCAACACATATTTTGTGCCCATAAGTAATTCTCAGGTATCTTTGATCTGTGGCCCACAGCGGATGCTGCTGCGTGCCGCTGTCTGGCTTCTGGGATTCTGCCAGCGCCAGACATCTGGCTACTTTGTTATCATTGGCTGATCTGCTCCCGGGAGGCCACTCTTGTGACACCAGGCAGAGAGTGTCCTGGCAAGGAAAATTATCAGCACATTTTGAGTGGATTAGAGTTCCAAAGTGGTCTTCAAATCTCTACAGGGGTCTAGTGAGCCATGCTCTACT----------------------------------------------------------------ATTACTCTAGGGTGAGTGATGTAATCAGTGGACCTGTGTGACCATATAGTCAAGGAAAGGCATTAGAAGGGTAGAAAACAAAGAAAGAAGGAGCAGAAGCAGAGTGCCTGGAAGGAGGGCAGAGTGTTGGGAGGGCGGAGATAGAGAAATGGGGGACGGTGGTATTTAGTATGCACGGCCAAGCTGCCCCATCTGCTTAGCGCAGCAGTCCCTGTCGTATAACTGTCTACAGGCCGTGGGCCACATAAAGAATGTCTCAGATTTGATGTAATTCCGCAAAATTAATGACAGCTTTACTCGGTATGGGCCGTGAGGGAATGATTAGTGTTTGATCGTCCATCTGATCAGTTCCCTTGGCTGGCTGCAGAGAGATGCTCCACTATATACTGGTATGCTGCCTATGGCAAGCACACATGCACGCACAGATACACCTATCCCAGAATAATTCCTGGGCCCCCATGCTCTAGTTTATGTTTGGGTTCTGGTTTCTGTTTCCCTCAACAAAGACAACCAATATGTTGTTAAATTCTCTGTGCTGTGACAGATCACATCGAAATGAACACCTACTGATGGGATGGATGCTAGTCCCACTAGTGATGTGATTGTGTACAGGGCATTTTTATATCAGGCTGTGTGGTATT---------------------------------------------------------------------------------------------------------------TGGAAAGGAATTAGGTATGGCAGAGCCTTATCAGCTTCCTATTCAGAACTGGTCGGCCGCTTGGTGCAAAGCAACCTGGACAGCCTTTCCCATCCTTGCTCATGTAGAGTGTCCATGAATGTGGAATTCCTCCACTGCCATGTGTTGTTACTTAAGGGTGTGCTGCAGCCAAGTTACTGCGCACTTTTCCATCCACGCCCGTCCTCCTGTCTGTGCACTTCCTTCCCTCCCATTTACCCAGAGATCTTTGTGGTAGGTCCTGGAGTTCAGGCAATATTAGGTTGCACCTCTTAAAACATGTCAGGCTTTGTGGTGAAAATTAAAGAATGGAAAAATGATGAAATGTAACATTTTGCTGAAGGCTTTTTTCACTTTCGAGCTGTTAGAAAAGGGGAGAAAAGATGAGACTGATGGAAACACATTGACAAGTTTTATCATACTGGGTTTATTTTTCATATACAACCCC-CGTTATTTCCTCTCCAACTGTTCTTTGCAGAGTTTAGGCTAAGTGGTATATCTTGGGTGGCATCTTGGGATTTGAAAGCACTACTAAAGTGAAGAAGACCTGA--------------------------------------------------------------------------------------------------------------------------------------------------------------------------------GTGAAGAGTGACGGGAAACAGACGGGTATAATATTCTCATCACTCTTCACTCTGCAGTCGTTGGTGAGGAGCGTGGCCCAGGGCACTCAGCGGCCCAGCCAGCCGCCTCGCAGACCCTGCAAATATTCCTAAACCTCAATTTTTCATATTTCCCTGTATGCATAAGGAGATGAAAAATCATCCGATCATTTGTATTGTCTGACTGAGGTTATACACAAATATTAGTTTATCTACCGCACCTAAGATTGCCTCCCTAAGCAAGACGGATTGGTCTTTTGGAGAGGGCAATATTCCCCGGGAACATATTCAGTCCATCTTTTATGTGCTGCAATTCACAGAGCAGCAGGTATGAGTTCCATCTCCAGACAGGCTCGATAAAGCTAAACACCCAATAGAGACACTGCTTATTACACACAATACGCTTTAATTGCCAGACAATTTTCGGCTGGGTAAAATTTATAGTTTTCAAAACTGATCTCATGCAAAGAGGCTTCATACCTAAT---------------------------------------------------------------------------------------------------------------------------------------------------------------------------------------------------------------------------CGCATGTTAATATTATTCCCATCATATTTTGCCCAACAGCTCTTGTGTGTTTTAAATGTGTTTCAACATTCTGTGTAGTTTCTGTTACTGATATTGCTTGCATGGGGAGTTTGCTTAGCTATCACAGGCTGGGAGAATGCTTCTTTTCCTCGATTTTCTCTACTTTTCTCTTTGCCTCCTGAAGGACTGAAGAAAGTACGTAATCCGGATCGAATGTACAGATCAGCAGTGTGTTATGCTGGCCATGGTCCACCTAAGAGTATCAGTGATGACACAGAGACGAACAGTAAGAGTCAGTTATTAATACTGCATTGCTGCTCCAAGAGGCCACTAGCTGGCCACTCTATTATTCATTCATCAATTCATTTATTTACTTCTTGATTTCATCCGTCCCCATGCCCCCCTCCTTCTTTTATTCTCCTCCAACACAACACCTCCTCCGGCTGCTCTGTTGATTGAAGTGTCTGCT--------------------------------------------------------------------------------------------------------------CGCTCATGATAAGAGTTTTATTGTAGCAACTGTGTCCCAATTTGACCAGAAACAAGAGACAAGAAAGAGAGCGGGAGGCAGATAAAAAGAGAGAGCTTGAGAGGAGTGGAGAAAGAGAGAA--AGAGAGAGAGAGAGAGAGAAGCTTTTAAAAGGATTTTGTCGGTTATTGACTGGTTGCACTCTTCAGCTAATAGCCATTTAAAGATTATGGGCCTGCTGGTGGAAATCAAGGCCTCCATTGTTTGCCTTATTGCATTCTGGCAGATGGGGGCTGACACAACAACACGCAGCATCCCTCCGGGCACGCTCGCCGAGCGCCGACCCTCCATCAGCAGATCTCCTATTGAACTGGCCCTAATAACTGGCCATGAATTATTAATCCATGAACCATATTGAAGACAGAGAGCGAAGAGGAAAAAACAAGGGAAGATTGCGGGCCGGTTGCAGTGAGTGTGATTGGCGTACAGGTGCCAGTCGAAGGAGAAAAGGCC--------------------------------------------------------------------------------------------------------------------------------------------------------------------------------------------------------------------------------------------------------------------------------------------------------------------------------------------------------------------------------------------------------------------------------------------------------------------------------------------------------------------------------------------------------------------------------------------------------------------------------------------------------------------------------------------------------------------------------------------AGAGTGCTCATACGCTCAAAGGAGGGGAAGATGAATGTTTTTGCCCCGCTTTCCTTTATCACTGAGGGCTGAATTGTGCATCTTTTGCGAGTGTGTTTGTGCGTGGCAGGCGAGAAAACCCAGACTGTCTGCTGAGCTGTATCTGCGTCTCCAGCAGGGCAGCTGATTTGGTTTGTGAAGTATGTTAATAATCAAATGATCAACAAATAACAGATGTATTAGTTCATGCAGCTTGAAATGTCAAGGAGGCTAAAAGCGGAAATCTAATACAGAAAGCCCAGTTGCATTGTATTATTTTCTGTGACAAACCCTCCGGTCCAAATTACGTAGAGCCTCCTACAGTGAGTAATCTTTACAGAAAACGGCGCCAATATTTTGTAATTAAGCTGCAGTAAGACAACGAGCGCTGCCACAGATGGAAGTTGCAGAACTCGTATCACTTTTGGTTTTTTTTTCTTCTCTCTATGTGGAGGTGGATGGGTTAGTGCTGCTTTCATTTTTATAGGATGCAGACACTATGTGTATAATATATGTCTGTGTTTATGTCTGTCTGGGGACATGAGACAGAGTGCATGTGTGTTATGTGACCGTGTGTATGTACATGTACTTTGTGTCTGGATGTCTGCATATCTGCATGTGTGTGCGTGCATGTTAGTTGTAGACTCAGAGGCATAGCGTGGGTCTGCATGAGGGAGTGTGGTGGCAGAGCACTCCTCTGATAGGCCAGATCCAGGGTGCACTGAAGCCTTTCGCATATATATGGAATTTTTGAATATCTAAACCATTATTTAGCATCCAAATCAGTTCTGCTTGTCTGACTGATGGACAATTTCAGTGTGACCCCGGTCTTTTTGCATGTGACCTATACTGTCGGGATTCTTGCATATTGTTTGGATGTTCACGTTGACTCCTCTCCCGTTTTTCTCTTTGATCCTTTTAGCATGCTCTTTGTGTCGGAATTCATGAAATATTCATAGCTGGACTGTGGCTTTTCCATATCTTTATGTACAATTATTGGCAGCCGTC------------------------------------------------------------------------------TCTTAAAGAAACCAATGCGCACAGATGGAACAAACTGATCACAACAGAAAACTTTCTCCCTGTCCATCGCTGCTCCCCCCTGCTCCCGCCTTCAGCCCATACCTGGCCTGAATACCATTAGACCTAATGGAGCACGGTGTGAGGGACAGCCAATCATGATGGCGTCCCGTCAGTGACACCGACATGTATCTTGGTGCTCATTATCATCCTTGAACAGCGCCAATTTACATCTGATGCTCTGACTAATTCTGCTCCAGTGTTGTCAAGAGGCATAGGAAGTGGCCTGGCCGTGATGACAGCGCGGCTGTCAGGAGCCCGTGGATGGAGGATTCCTCGGGGCATGATTTAATGCCCATGTCAAGCCCCGCTGTCAGGCTCTCTCTCTCTCCCCGCTCCCTGCGCTCCTTCTCTCCATCCAGCCATTAGGATTCAGCCAGCGGAGAGATGGAGCGATAGAGCTGGCGATTGGCCTGCTTAGGATTCACACTCTGGGCGAGAAAATAACACGCCCTGTTTCACAAGTGAT----------------------------------------------------------------------------------------------------------------GAGGAGGGGAGGAGGAGGGGGAGGTGTGCAGGAGGAGGGGAGACAGGGAGGAAGATGTGCTGCAGAGAGAAGCCAATGGAGGCGATGGGGAGAGGCAGGCACGCTAGACTGTCAAATCTCAGCCGTTGAATATTTAATGGAGCCTGGAGTGTTTATTTAGTTAGCCTGTCGATTTTTACCGCTCTGTCAATAGCGGCTCCCGTGTAGCCTGCTGATGATCTTTAGTGTCTCTTCCCCCAGGAGAGGCCAGGCACTAAATGCAATTATGGATTTTCCTGCACCGCAATGTGTTTGATATTTTTACTGATCTAATTTGCAATCTGGTAGTTTATTGTTTGGCATTTTAGTGGCGCTCAAGTGGCGAGGCAAATTTGATTTCCCCTCATAATTCTTTATAACTTCATTAATGCTGTTAGCACATTGGCACAGATCTTAAATAAGAATCATCCCATGGATGAATGCATTCCTCATTTTATTGTCTCCATGCCCCATTCTTTTTACTGATTCTGGTTCTAATTAAAAATCATCCTCGTGGTGTACTGTCTTTGTGAAATATGAAATCATAATCGAATTTGAATGGCTCCCTTCACAGAGTCTTGCGTATTCAACTTTTTTTTT-TTCTCAACAGAACAAACACGCATGAGCCAAACATACAAACACTTGCACAGAC------------GCACACATGCAGGCACACACGCAGGCACACACGCAAACACACACAGGGTAATGGAGATGTAACTGGAAGAGTTCTCGCGGCATATGGATGCCATTTGCAAGCTGCACTGAGAATGTATAGGTCAGTCTTACCCTTTGGTATCTCTCTATCCATCTGTTTTCACATTACTTGCAAATTATAGTGTCCTCCAGACCCAAATGAACATAAATCAGGCCGGTGAAAGTGCAGAAGTTTTCCCATCTGTCATAAAACAATGATTTAAAGTACGGGTTGTCAAAATATGGCGCTGTGAATTCGCCCCGCTCCCCAGCAGTAGGAACACAAAGCACCATCTCATCGGAGTAATTTATGGCCTCTGAGGGAACAGAGGGTGATTAGGGCTTAGGCCACCAACAGCCAGAAAAACAGTAGAAGCTCCAATAAGGATGGCTGG------------------------------------------------------------------------------------------------------------------------------------------TTAATTTCCTCCCCTATTCTCTTCCACAGGAGAGCTGATCACCACTGCTTGTGAGCTGGGGGTAAGTATTAGCTGTATTGTTTAATCAATTCACTCATTAACTCTTATAAGCATTAAGGAAGTTTAATTAAGCATGGGCAGAAAGCAGATTAATTTACTTTCAGTCCACAGGTTTTTTCCCCTTCTTTTCTATACACTTATTTTACTAAGTTGCAAGTAGAGAATGCTATAATTTGCAACCCGTTTTTCAAATCCAATTAAAGTCAATGGTAAGGCGATGGCTTTTGTAGGCTTTGCCTTATGTACGGTATAAGGCTTATTATATCCACCCCTCTTTTTTGTGTGTGTGTGTAAGCCGCGAAGAATGAACTAAATCGGGTTAACAGTTATAATAAGTTTTATTATTTAATAAAGTTTATTACGCCGCTGTGATCCTTTTAGGGAGGCTGTGTCGGTGTCACTATGCCAGTAATCCTGCCGTTAGTGCTGCAGTCCGTGTGGCCTGCCTGTCTGCCTTTCAGGCCTCCCC----------------------------------------------------------------------------------------AAGCCAAATGTTAGAGAAGAAAAGACAGGAAGACAGAGAGAAATG----------------AAGAAAGAAAGAAAGAAAGAAAGAAAGAAAGAAAGAAAGAAAGAAAGAAAGAAAGAAAGAAAGAAAGAAAGAAAGAAAAAGAGATCTGTGAATTTCCCCTTCCTCCCCTGAGACCTCCCTTGATGCCAAGCATTCATCATCCAGCCTCTAATATCAGTTATTCTGTGGCTCCTCTGCTTACAGCAGAATTAATTTCTGCTTTAATTACTCTCATCGGCGGAATGCTGATGAAGGAGAGGGACGAGGCATTCTGGGACTCGGGCCTCATTCCACTGCTTTAATTTGAATGAATTCCACCCGGAGACGCTGGCAAACAACTGGCAGCCGAGCCCCGGGAGCCACTCTGGGACTGCGCAGAAGAGCTGCAGCCATGGCCCCCACCAACCAAGCTACCTTGTGTGTGCGTGCCTGTGTGTGCTTCCTTGCTTGTGTGTATTATGTGGAGCATGTTGGTTGTGTGTGAGGCTGAGCGCTGGAGTGAAAAGGTAGGGAGA------------------------------------------------------------------------------------------------------------------------------TGTTTTTGCGATTCAGTTGTACAGTAATGTCTTGATATAGGCACAATGCACTGTACATGACATCTGGTGAAACACTTTAACAAGAACAAGCGTTCGGAAAAAGACAAAGAGACATCCTACTCAGTCCTGGCTGCCTCAATCTCTGCCTGTTTATGATGAAGGGCTCTTTTTGGTGTGAGAGTGAAAGAGACAGGCTGGGCTGGCTGTCATGTCATAAAGGATGCAGTCAGAGAGAGCAGACATGATTTCATGGCTAATGATTCCTGCACTAATATCAGTGTGGGCTGCAGAGGGGATAACCAAGTTGAGCTGTCTTAGCTCAAATGATTCAATTAGGCCAGCTGTCCCTATTTGTCATGGCTCAACTGGCTTCTAGATTACCTTTCCAGAGTGCATACGTGCCTCTGCATTGAACTTACCAGCTCAACAGTTTCACGGGGAAAAAAGAGAAAGAAAAGCAAGACAAATAGAGAGAGAAAGAAAAGAGCGGTGGAGGGGAAGAAATGA---------------------------------------------------------------------------------GTCATAAAAGAACAAAAACAAACACAACAATGTGAGTTTATCTGCATGTTTGCTATGTGTCTACGCTGTGCTTTCAAGCTCAATTAATACTTCCAACTCACCCTTATAAATTCGTTGCATTGTTCTATGCCATAGAGGAAAAAAAAGGACAAATTAAATACAAACTTGTGTGGTCTTTGTTTCTAGCCATGTACTGCAGTTGCTTCAAACATCCTGAAAACAGTATGTAATAAGCTTTTGTTCTCAGAAGATCTTGTTTAAGCCTAGCTTTCATATGAACCTCTATTTTGTCCCATAGAATATGGAATGATCGGAGAGCATACAGTAAAAAGTCAGCGGCCAAGATCAGTTCATGACACAAAGGCCCTGCAGGAGCAAGCTGAATCTGCTAAATTTATGGCACAAACTGGTAATACAATAGTTATGTTTCTTTACTTTATTTTGTTAACTAAACTTAATTTCATCAT----------------------------------------------------------------------------------------------------------------------------------------------------------------------------------------------------------------------------------------------------------------------------------------------------------------------------TGACGTGAGTCTTGAAATTATATTGCAGACGTCGACTGCATATTTGCATTTTGGAAGTTCGTCTGTGTGCGGTAGAAAATCTAGAACAATTGTTGGCCTGTCACTTTAGCTTTATCTTAGAAAACTTACAAAGGTTTTCCTCCTTGCCATACACGGCTGCTTGGGTAATGCTGCCTCCTGTGTCTGCAGACGTATTTTTCTAAAGGTGTGTGTGGCACATCTGTGCAGCTATTGTTTATTCATGGAGTAAACCCTTTGAAATGTGTTAAGATACTTCCCACTCATTATAAAAATCCTGCCACCCATGGATTAGGACTTTGATGTCACCAATCCTGCTTCAAAGGCTTCTTTCACTGCTATTAATCACAGTTTAGCCTCTGAAGATATAGCCAGAGAAAACATTTGGACATCTTGTGCAGAAACTTTGAAATGTTCAGACTGTCTTGCATATGCTATGTTCATATCCTTTCCGCTGTGTGTGGGGCTGTTGGACTGCTGTGCACGCAGCTGCATTCTTGAGTCCATGGGATTCAGCTGAGATTTAGGCTCCTTCTGAACTGTCTTATATACCGTGCTGCTGTATGAACACTGACATATTAGTGCAATGTTCATTTTGTTTTC---TTTTCTTAAATAAGGGAAAAGAACAT--------------------------------------------------------------------TAATGAAAATAATAACATCCCTGACAAAATATTCATAACAGTAATGATGAATGCCATCTTTCTCAGAAAGATACATCAGAGGCGTCTTGGTTAAAAGAAAACAGTGGCCAGCGTCTCCCACACCCTCAAATTATCTGCTGCTTTCACATTTCACTGATAGCATAGATGAGAGCTGAGAAAAATGGACACACAATTATGCTCACTTGTCGTATATTAATACTGCTTCTTGACATCTTCCATGGACCCTGAGCTGTCATCTCTTTGTCTGCTTTAATTGAAAATTAATGGTTAGTGCGTTGCCAAGGCAACAGCGGCAGTGGTGGTGGGTAGTGAGCCACATTCAGACAGACACCAGTGGCATTGTTTGTCCTGTCTGACCTTGGAAGTCAGGGGAAAAAAAGAAAGAAGAAAGGCAAAGGAGGACAAAAAACACATTAAAAAGAGAATGGAGAGGTAAGGGTTGAAATGTTGTCCATTGGAGCGAGGGAGAAAAATAAAATAAAGTTATTGTGGCGTGGTTTTGCTCAGGTAGAGAGAAAGAAAACTGTGCTAGGGTGACTGAGGAGGGGACTGAAGATATGATGTCAAAATGCCAAATGGGGAGAATTATGTTTGAGTAAGAAAGCAGAAAAAGGCCTGGTGATTCTTCTCTGGAGCG------------------------------------------ACAAACACACGCACAAGAAACACACACGGAAACACACATTTCCACTGCCACCCGCGTGCATTTATTTATTCGTTATATTTCCTAATTCAGTTTGACGAATGAGTGACAGCTTGACACTTCATTCGGCAAGATTAATAGAACGACACAATATTTACGTGGCAGAGACAGCCAATTATCCCACCATCTATCATCCAGATTATCTTTCTGATTGAAAACTACTCGTCCATGTAATCGGAATTATTTGGAATTAGAAGGGAATTTATGGCTTCTTGTGTCACTTTTCCTGGACGGTGGTAAATTAGAAATATTAGATACATAAAGAGAGTATAGGAAATGGGATAAATAGAGGCCTGGAATTAATGCCACACATTTCCTTTTTTATCTGTTTGCCAGTCTCTGTGCCTCTGAATGAACCCCATTTTCTGTCACCATTTTATAGGTTATCATCACATATTATTAACACATACTGTCGACTATACATTGTGGTGATGACACTGTGTAATTCA--------------------------------------------------------------------------GTATTTCCGTACTCTATATTTACTTGTGTATACAGTAATGTGAACAGTTTGGGTAAAATTCCACTTTAGGTCTAAGGCGTAGTTATGGTCATCCTTTTCAGTGGAGTATAAGATCCATCTTTGTCCTTGGGACAATTGCTACTAGAGCTGGTAGATTTGAACAAGATTTAAGAGCTATAAAAAAAAATATGAAAGAGGGGG-AAAAAAAGGAGAGGGATATGGATT--GAGACGGAGAAGTAGCAGGCTGATTACAAGGTGTCAAAATTGCCAGGAGCAAGAAGGTGAAAGCAATCAGGGGTGAGAAGAGTGCAGCATTCGTGAGGGGCAACTAATTATCCATCTCATTTGTGGAGAGAAGCATTTGAGGCAGCTCTAGCCCACTGAATGGTGACAGATTGGTGCGGAGGAGAGGGGAGGTGTTAGAACAATGGAGCCCAGCTCACCATCATTACTGCATGCTAATCAGCAGTGCTTCTGCACCACCAGTCGGTGCTGCAGAGAGTTCGGGGAGACAGGGAAGTCACCGGCTTCAGGGGACTATAGTCCGGAAGAGAGGGAGGAAACGGATTCATGGTTTATCTGCTG--------------------------------------------------------------------------------------------------------------------------------------------------------------------------------------------------------------------GAAAGAGAGAATGAGGGACGGGGAGAAAAGAGGAGGGAGAGCGAAAAG-AAAAAAAAAATGTAGCGCAAATGCGAGGAGAATAATTACATATATCATGAAGCCGTCCCTTTTATTTCGGATGTCACTTCTGATGTCACTGGCCGGCTTTGGCGCTAATTTGAATTCAGACCTTTATCAGTCGCCGGCAGCAGATTTTGAGTGACAGCGCCACCAAACGCCTCTCGCCAGCCGTCCTATTGATTTCTCTAAATCCCCAACAATAGCATTTGCATGCTTGTTTCTGTTATAATACAGATATGCCGTTTCGGAAATTAAAGAGCGGCAGGCAGACCAGAGGTAACTAATTGTGTGCCTGTGTAATGAGTGCAGTTTCAATTTGATATAACCCACAGCTTTTCCCCTCGCAGGCCCGCGCTAAGTACTTTCAAGTCTTTGTGGGGAAATAATTGATTTTTTGTGCTTTGGGCACAGGGAAAACTATTATGATCTTTTTGAATAATGGCAGCAGGAGAAAAGGCACGTTGAACGATATA---------------------------------------------------------------------------------------TGATCTGGCCCGTAACTTAGTACTGGGAGAAAAATAGGTTCTGTAAGATGAAACTGGGTTTCAGTATGTATCAGCACACGACTCAGGGGAGACAAGAGAGAAGAAGCAGGCAGTAAATCCATTGGAGTCCACTGATAGCGCCTGTTTGCACAGCCACTGCCGCTTCCTTTGATCAAATGGCTGGGGGAGCGGGGGGTCGTGTGGCGCTGCCGAAGGTCAGCTATATATTACACTCCTAAAAGTGATTACTGAAATTCTTAAGTGAAACCATTCTGCTGCCAGGGTGTGCTCTAATCCCCTGCAGCGTTGTCTGGGCCAGGGCTGGGGCCGGGGCCTCTCTGTGGATCTGTGCGCCCAGCACTCCGTTTCCCCTTCCCCACTTGTGTTTTCTATCATCAGAGCAGGCCTAAAAAGAGCCCCTACATGGAAACATGGCCTATCCAGTTGCAATATCAACTGCTGGGGCTCGGAGGAGAGAGAGCGAGAGAGAAAGAGAGGGAGAGAGAGGAAAGGTAGTGTCAGGAAACAGAAATATG-------------------------------------------------------------------------------------------------------------------------------------------------------------------------------------------------GTGCTGAGCGGCTGCATTTGACCGTACAAGGGGGCTGTGCGCTGTCTCCTAGTTCCACCTTAAATGCGTTTTGGCCCCGCTTGCTCCCTGTAGTTTAGGTTTTTTGTCCTCCCGCAGCAGCTGTCACCCTGCATTACTCGCAGTCAGCTAAATGAAACATTATTCTAAACATATGCATCGTAATCAGTCCGGTCACACTTACAAGAACACGCGTTAATAAGGCAATCAATCACTCTGGAACAAGCAAGTTGTTCTGTAACAGCTCATAAACAGTGTGTAATGAAGAATTGGAGGTTAGCATGACACGGCGCTGATCAGATAATCAATGTCAAAGATGCGATGAATGTCAGTAAATGTAGTTTTCATGTCGTTTCTATAAAATCCTCAATTTACAACAAGCAGTTCAATTACCCTGAAAATACAGTCAATTAAATAGGGGTGATTGGACAGTAGGGGCAGGATCATCGATCTTTGCATTTCTATCTCGCTGGTGGACATTTAATTTGGTTTTTCTATTAGCACCGAAATA-----------------------------------------------------------------------------------------------GAGGAGAGGATCATGGTGTACTGGCAGGAATAGAAAAAGAGCCATGTTGTCTTTTCTTTACTTTCTATCTCCTACCTTTTTCTTTTTCTCTCTCAGACCGGGCTGTCAGCAGTGAGGAAGAGGAGGAGGAGGAAGCAGGCTTTTTTTCTTCTTCCCCCACCACTTCCGAATTACCTGCTGGGTCCGAGCTCTTTTATGCTCTTGTTGTGACAGGTAGATTTATAAGGCTTGAAATTTGTACAAATCAGTTGTCATTCAGCGGCAGCTGTCAATGTGTCAAGCTGTCAGGGCCTGCTGTGAGGGAGATGCCTTAGGGGGCTGAGCGAGGGGGCAACCGCCCAGAAAAGAAAATGAGTTCAAACAGACCTGAGAAGCTCCTCTATTCCATAGGCCTCCCTGCCCCTGTGGAGACGCCATCGATTTCTCTTGATGTTGAGCAACAGCGCGCCCAAAAATGACATGGCACACTGCGCTCAACCCAGTCA-----------------------------------------------------------------------------------------------------------------------------------------------------------------------------------------------------------------------------------------------------------------------------------------------------------------------------------------------------------------------------------------------------------------------------------------------------------------------------------------------------------------------------------------------------------------------------------------------------------------------------------------------------------------------------------------------------------------------------------------------------------------------------------------------------------------------------------------------------------------------------------------------------------------------------------------------------------------------------------------------------------------------------------------------------------------------------------------------------------------------------------------------------------------------------------------------------------------------------------------------------------------------------------------------------------------------------------------------------------------------------------------------------------------------------------------------------------------------------------------------------------------------CAGACATAGTTCGCAATCAAATACAAGTTAATTTAATGGGATATCATTTTGGCAAAGCAACAATGTTTTTGGTCCTAAATCTGAAAGTGCTCTTGCAGTGACACATACAGCTATCTATGGGTTGGCATGAATCACTATGCAAGTGGGGTGGGGGGTCCACCCGGGTTGGCACAGCACACTGGGCCTGTCAGAAAAAGCGGGAGGGGTGCACATTCTTCACCTCCCCCAGAATGGCACCTTCCGAAGCGGATCCCCTGTCTACCCATTCCCCAGGCCCCAGATAAGAAGCTCATCCGTCATCCACTGGGGCCGCATTAAATTTTAACTCTGGTTACCGAGTGTGGCCATTCAAACTTTTATCTCAAACCTTCTTTATCTTCTTTTCATTAAGTTCTCAAGCACTAATAGCCCTGCGAGTCTCCGCCGGGGTAAGGATGATGTTCTGAATAATGAAAGCTCATTATTTCTCCACAGAATGCTTGTTAATTCAAATGATGATATTAAAACTATAGTAGCCCTCAGCAGTCGGGTGATTTCTAGCATACTTTATCATGTATCAATATATACTCTGTTTGTCAAAACTGCCCCGAGCCTGGGCTGACATTCTC---------------------------------------------------------------------------------------TCAGACAAAGCAAGAAC-AAAAAATGATGCATATTGACTTTTTTATTGATTATCTGTATTTGTTTTTT-----TTGTTGTTGTTGTTGTTTTTTTGCTTCAGGTTTCCATTTTAACACGGTCTTTGTGAAAATTCTCCACCTCCTAGTTTACATCTCCTTCCCCCTTCTCTGCTCCCCAAATCTACAGGCAACGGGACGCTCTTGTACATTAAATAAGAACTGTCACCCTGGGCAACTTGCAGCAATGAAGCATTTATTCTGCCTCACATTTCCTGGCACTTAGAATTATTTCCTTCATGCCTGATAACCAAATTACAATATGGCAGGTCTCCCCGGAGCCACAGGATTGTTAGTGCCAGCTCACAACATACTTTCAACTGATGTGGCATTTCATGTACAGCTGCCAATCAAAGCCGGCAGAAGGCTGAGATGTAAATGAGGGCGGGCCCGATGGTGTTCAATTACTGCTCTGAGCTCTGCATAATCCCCCTTCCCACTGACTGACTGACTGACAGCTCCACATTCCTCCTCATCCCCAGCTTTCTCCCCTAATTTCACTACCTAGGTTTCGCCTCATACTGGGATTTGGAATCAGA-------------------------------------------------------------------------------------------------------------------------------------------------------------------------------------------------------------------------------TGGCAGCTCCAACAATGCTGTGTGAGTGCACGCAAGGGTGTATTCATGTCATCGTATGCATGTATATGTGTGTGCACAAGTGTGCATTTGTGCATGTGTGCACTGACGTGTGTCACTTAATCTTTTCTCCTTTTTCTTTCTGTTTTATATTTACTACGTCAGGCAACAAATGAATCATCTTTATTACGGAGAAATTTAATTTGGGTGAACTTAACTGCTGCTGCCAAGGTCAGACGGGCAGAATGTCATTTTAATCCAATCAACTTTAATCTGTTGGTTATAAAAGAGTTAGGCTGTTGAAGAATGGCTGTATCTCAGGCCCTTTATTACACTGGCTAATGACTTTGATTGTGAGGCGCCTATCAAGAGGTTAGGAGTTCCTATGGTGCTTCACGTCCTGCTAATTCGCTACCTCATGTCACAATTGGGCTCAACTAACCCTAAAATCACTATTGCCTTTGTTCCCTGTTTACAAGAAAATCTAAACTGTAAAGAAAGTGAAATACTTATTACATTTTAAAACATCATTATAAAACCACTGTACAAGTTATAGAATTGCACAGTTGA------------------------------------------------------------------AAAGCTGTTGTAGACGAAACAAATGCAAGCTGAGAGAGAAGTTGTCCTACTTCTCTCAATACTTTTCACTACAGTCTACTTCAGCTTTGTGTAGATAGAGTACAAATCAACCCGTATGTGTCGCTCCACTCATTACTTTTGA-TCTTTGTTTTTTTTTAAAGACAAGAGAGAAAACAACAGTAACAACTTTGTCCTCCTCTTCTTTCTTTTTCTCTCTCTCCCTCTCTCTCTTTCTTTCTTTGTCTGTGTTTGCAGGGCCTGTTCATCTTTCTGATATATGGGGTGTACAACACAGAGGTAAGTCTGCATTGTGTCTCAAGGCTGTCGGAGTGAATGAGAGAAATGACAAGTTTCTGATGGGCTCCTTGCTTAAAAGCTGTGTGGGTGGGGTGTGACAGTACGAGTGTGTATGTGTGTGAATGTGTGTCTGTGGAGGGGGTGAGGGATGGGAAGGAGGGGAGGGGACATCGTTTCCACGCGAGCGTCCCACTGCCCTTCATGCTTGGACTAACTTATATGCATCCTAGTCCGACCATTTAACACTGACACGCTGCGGTTCTCAGCCACTCATTCCTCACCCACATTGGCTAATATTTCACTGCCTCTTTAAGTTT----------------------------------------------------------------------------------------------------------------------------------------------------------------------------------------GTATGTGCGTACATGTGTGTGAGAGACAAGTGTGCGGCTCTCCACCAGCAATAATATCGCATACATTTTAAAGGACCGTCATTATCGCCGTGGGTTACCCTGCAGCCCCCCATCACAAACCCCACAAACCATTTTCATTCCAAACTCATTAATATGCAAACTTATTCAAATGAGATTGTAATTAAGCATCTACTGAGTGGGAACCCTTTTCATGATAATTTATGATAAACTCCTCGCCACCTTTGATTGAGATTGATTTTTGGCGCAGGCAAGCCGACCTGAATACAAAGCTACACCTGAGAGACCTGGAGGGAGAATAACACTTTTAAAACAGCAAACTTATTTCATGGCTGATTGTGCCACAATCATCTTGGAGGAGTAACAAAGATCTATTTGAATAATGCATTCCCACTGTGCTGGTGATGTGCTCAGCCTAAAAGAAAAAAGAAAAAAAAACTGGGCATATCTGTTCTTGGCATCAAGGT---------------------------------------------------------------------------------------------------------------------------------------------------------------------------------------------------------------------------------------------------------------------------------------------------------------------------------------------------------------------------------------------------------------------------------------------------------------------------------------------------------------------------------------------------------------------------------------------------------------------------------------------------------------------------------------------------------------------------------------------------------------------------------------------------------------------------------------------------------------------------------------------------------------------------------------------------------------------------------------------------------------------------------------------------------------------------------------------------------------------------------------------------------------------------------------------------------------------------------------------------------------------------------------------------------------------------------------------------------------------------------------------------------------------------------------------------------------------------------GCTCAAAGGCCTCTTGTCAGCTAAAACGACCCATTAAAGAAGTGGGGAGCAGGGGAAATGCATTTTCCAAATTGAACGGTGGGATTTACAGTCGGTTTAACGCCACTGACCCCTAACACGCTAATGTTTGGTTCGTGTCATCAGCCGTCCCTCCCCATCTTTTATCACCTCCATTGTCGAGCTATCTATTTAATTGAAAGAAGTTAATTGAATGAAAATGATCAACTAAGCTTGTATTAATATTGCTAATGGAACTTTCTTCTTGGCCATGTTTGGAGAACGATGTCACGCTGGAGTTTGGGAAAGGCCCATTAAGGTTTGCACTTAACCCGATGGGCTAATTAAGGAATGCTTATTCATTCCCAGAGTCAGGGGGTAGGTCTGCTCCAAACCCATCGCCACGGGCCTTTTACAGCATTTTGCACTTGCCATTATTGCGGACTCTAGTTGCCTAACGGT-------------------------------------------------------------------------------------------------------------------------------------------------------------------------------------------------------------------------------------------------------------------------------------------------------------------------------------------------------------------------------------------------------------------------------------------------------------------------------------------------------------------------------------------------------------------------------------------------------------------------------------------------------------------------------------------------------------------------------------------------------------------------------------------------------------------------GTAAAGTCACAGTGGCGGTGATGAGATCAAAGGCAGAGAGTCCCCCATTGGGTCCAATTAGAACTATAGCATTGTACAGGGAAGTGGTGGCAGGGGGGAGAGAGGGGAGTGGGTGGTTGGGGGAGAGGAGGGAAAAAAATGTTGAGTTATGATATTCATAATCTATGCAGAGAGGCCTTTCCAGTACAGGTCTTCTCCCCATAGCTGTGATCTTTTCAATTTACATCAAGGGAAGATGGTCGGGGATGAAAGCAGGGCATCCAAGGCGCACAGCCCACAGAGGGCAGACATGGGGCCTCATTAAGGCCCAGCCCAGCCAGCCCCAAACAGGGTTTGAAGTGCGTCACATAAAGAGCATGGGGTCAAAGGTCAGACATAGAACAGATCTCCATTTAACTCTCCAGCTGGAGATGGTAATTAGCAGGTGCAATGATGATCCCTGCCTGACTGTAAGGGATGATACCACTATAGGTGACACCAGGCATCTGTGTGAATGTGTGTGG-------------------------------------------------------------------------------------------------------------------------------------------------------------------------------------------------GCACGGGGAGGAGGAGGAGGAGGAAATGTGGAAATGACAGCGTTACATGGGGGCGATCTGGATCAGTCTGCCCCC---CCACCACCACCACCACCAATGCTACCACCTCCCACCTCCACCTCCCTGACCCTGGCCTGACCCTTGCCTGTCACAGGATTGCTGCCCTTTGTGTCATGCCTCTCCATGCTGACTTTGGAGTGGAGATTGCAGGTACAATGTGGATTGTTCTCAGTGTGTTTTCAAAGATCAGAATAACAATGGCATTTGCTCAGCTCACTCACTCACGCTCATTGATCACTTGTCCCCTCTCTCTCTCGGCTCTCTGATCACATCAACTCGGCCTCGGCCCCTCTTCTGACGGCAGTTTCACTCCGAGCACAACTACACCATGCAACTTTTGAGCTACTTTCTTATATTTAGGCGCCCTGACATCAGCGTATAGTTCATGCATGCAGAGCAACACCACCTGGCATCTTACTGGGAGGCGAAGCGCTGCTCTGGGGGTGATGCGGCGAG----------------------------------------------------------TTATTTTATCCGCCTGATTTTTACACCATAACAATTTAAACATAAAAAAAACTGTAAAATATATCTTCTTGGATCACAAATTAAATTTTTCTTAAAACAAACATTTTAATTAGCTAACATGAGCACAGCCACAAGTAAATCTAAAGTGATTATTCCTGCCCTCAGAGAAAGGCTGTCTCCCTGTGCTCTGTCAAAAGGTCAATTATGGCCCCAAACCGGCATGCAGTGACAGTGACCTGGAAGCGCTACTGATGACCCCACATCCAGGGGCCCAAAAGAGTTGATCATCTAACATGCAGGCTGCCTGGAGCCATGGAAATCTGACATTTGTCCTTATTCAAATGAACACAAACAATATGCATTTCATGCCTCTACCTAACCTGTGCCAAATCTAAAGCATAGGGACCAGCAGTCTTAATGCATTGTCCTCCAATCCAAGTTTATGCCCTTCCTTGTGAATCCAGCCGCACGGCAATCACACACAGAGCCTGCAGTAAAAGCAGGCAGCAAAAAGGCACCATCTTCACTGGCAACACTGGTCATTACAGTTGTAGTCTGC----------------AGAGAGAGAGAGAGTAAGTAAAGAAACAACAGAGCAGAGAATATTTGTAAAGAGCAAAAGAAGAGTCAGAAAAGAAGAGGGATAAGGAGGAAAAAAGCGAGGAGAAAGAGAGAAGGGAGCAAGGGATGAGACGGCTGCCTGGAAAGACGATTAGTATTCATGCGGCGTGGCGCTCCAGAGAGGATTAATGGACTCTGATGCCTAATATCCTGGAGAACAATTAATTTGCCCACAGTTTTGTCATGGTTGAAAGTCAAATGCTGGAACAGATCGATGCGCACAGCCGCCAGTGAAATCGCGGCAGCCCCTTCTGCCAGGCGCAGAATTTTAATTTCATCATCATCATTTTCCCCGGCTGCCACCCTCGACGAAGCTGTCCCTGACATGGCTGAGAGGGCTGCCACATCCCGACAGGCATGGCGCGTACACACACACACAGACAC--ACACACACACACACACACACACACACGGTAAAA------------------------------------------------------------------------------------------------------------------------------------------------------------------------------CATATAAATGTGTTAAGAGTATCTCTTTGCATCTTGTATAGACTGCATGTATTTAATCTGTAAAGCTTATTAAGGCCCTAGTCATTGCTATGCAAAGCAGCACCCAGTGCTTTTCTCTCGCTTTTCAGCCGAGTGCAGTGTTTGGCCAATAGGACTGGCCCCCCGCCTCTCATTCTGCATTCATAACATGCAACATTTGCACAATGTATCTCTCAAAGGCCCTGAATAGAAGGCCTTAATACTCATGTAAACAACTGCAAACCAATTACTTAATGAATCGGGCCCACACATAATGAGGAGCCTCACAAAGGGCTATAAATGCATTTTTTGCACCAAAGCCTCTGCTTTAAACTACAATCCCTCTGCTGTAGTCTAGGCTTAACTGGCAAATCATAATTATTGTCTAAGACAACAGAGAGGAAGCCATTTTTGTATTTTGAGTCCAGCTCCATCCTCCTTTTGAAGTCACTCATCAGCTCGCTGACAAAATAAAGCAAATAATTAACAAGTA------------------------------------------------------------------------------------------------------------------------------------------------------------------------------AAATAGCCCTAAGAGGTTAATTTACCTGTCACATTTTACGTGTAAAGTCAATCACATTTGTTCCTACTGCACATACTGCCTGTACTGTAGTAGAAAGCTATTTAGCGGGGGATGTTGCGCTGTATGAGGGTGATAGGAGTAATCAAGGAGAGGAGGGGGCTTCTCCATAGGAAGTTCCTGCAAACAGAGTGCACCCACTTTTTAAACCCCATTTGTCTTGTTAATGCTCCCCTCTGATTACCTGATTGCACTGGATGACTGTGGAGAAATCTGATTGCGTAAAATTATATAGAGCAAACTTTTGATTGGGGAGGGATCTGGCGAGCTTGCTGCCACCATTGACAGGCTTTGTGAAATTTGGCCTCGCTGATTTGAAATCAGCTAAGTGTCACGTCCCGTAATTGTAATCAGAACTTAATTTTTTATCCTTGTTCTCTTTCAGAGCACAACTTTTCTCACGCAAACTTTTAAAGCTTGAACAATACTGCAGCCATGTTCCACATACAATAACGAAAAATACAAAGCGATTTTTCACTGAGTTATAATCCACATCTATATGGCTCAGTGACAGAACATGTGCAGTGTGCGCTAACCTGTGTTTTAAGCAAAGCACACAATGACCTTATTAGCTT------------------------GTTTTAAAGAAACTGTGACCTTTTTTTAGTCATTTTTCATCTCATTAGATACAGTTGCAACTGTGGGAGTTGACACAGTGGGCAGCAAAGTTTACTTTTTTTTAAAAAAAATAAATAAATAAAGACAGAAAGAGGAGAACGAGAAGGAACGGAGAGGAGTAGAGTCTGGGATACAAGCACAAGCGCCATGGCAACACATAGAAAGAGGAAGAAAAGAGTTACCCATAAGTAGCCGCCGTTTCACCCGCTTGTCCACATCAGCTACTGACGTGGCATTGAACTCAGAGCTCTCAATTGCAGCCTCATCTTTCTCTAAAACACAAGTGACAAGGGGACAAACAGTGAGCAGCAGGTTAATGAGAAGCCCAAATGACCAGACCTTCAGCCCCTCTTGGCGTTTGAGCAAAAAACCAAAGCCAAGAAGCAAGAAGCGATGAAGAAGTGCCAAAATCCCTGTTAGAGTGTTAATCCCCAAACAAATGATAAATCCCCCAAAGCAAATCAAAAGAACAAAACAAAATAAAATAAATGAAAATGATCAGTATCAGTGTGTAGCTTACAAAATGAAGCGGTAGGTAGGTAGGTAGGCAAATAGGTAGGGAAGG---------------------------------------------------------------------------------------------------------------------------------------------------------------------------------------------------------------------------------------------------------------------------------------------------------------------------------------------------------------------------------------------------------------------------------------------------------------------------------------------------------------------------------------------------------------------------------------------------------------------------------------------------------------------------------------------------------------------------------------------------------------------------------------------------------------------------TCTCTCCCACCATGCCCACCTCCACCCTGGGGAGCTGGGCAACGACCCCGGAGTGGCACTCACTCCATTTGGACCAGAGCACATGGCACAGACAAATGCTCTCAAACTTAGCCCATCTCAGCACATTCAGAGCCATCCCGAAGCCCAGACCGCGGCATCTTTCACTTCAGCTCAGACCACAGTTGGTTTCCCCGTGGCTCACCCCCACTCAGGCTACTCAAGCAGCAGGGACTTCATCCTCAGGAGAGAACTCTCAGCCTCTGCTATGCATGCACTTGGCGACCAGCATAGTTCCGCCTCCTCCCCTCATCACCATGGCATGTTCATCTCCCCAACAGGTGCTTATGGGCACACGGAAAGTGGGGCCCATTCACTTTTCACTGGACTTCACGACCAGGCGTCCCCAGGTGCCCACCACCACCATGCCCTCAATGGGCAGATGCGCCTGGGTATACCGGGGGACATCTACGGCAGGCCAGAGCACTTCGGGCACAGGCCAGAGCACTATGGACCGTCTTCTCTCCACAGCTACAACTCCATGAA----------------------------------------------------------------------------------------GAGGGAGAGAGAGAGAGACACCCGGCTCTCCTTCAGACCCCTCTTGGTACTCGTCCACCTGATGGGAACACGGAGACTTGGCTGTTCTCCCCCTCATCAATACAGCAGGGCTCTTTGTCAGTAATTTGCAATAAGTGTCCGCGCCACATCTTAAGGGACCTGGAAATCATTACTGGCTGAGGCCCTACTCCGCTACTAATTGGATGCGTTGGGCCTTATCAACTGAGGATTTTCCGAGACCTTTGACAGATACCAATTCGAAAATCATTGTTCAGTTGTCAATTTAAGAGACCGTTAAAAGAGCTTATTTTAATTTTAATTGGAACTTCCTCCTGCCTTCACAGTGAGCTGCGAGGATTAAAAATGAGCTCAGGGCATGTGTGTACCTA--TGTGTGTGTGTGCGTTCATGCTCCCCTAGAAGAAGAGGGAAACTGTGCAGGTTAAATTGACGGGTAACAGTTCTGACCAGCGTACGAATGAAGACAGCATGCATGCACATTTAGTTTACAAGAATTTCACAGCTTTCCTGG--------------------CACACGCACACACACACACACACAAAAGCATTTCCTTCCCTCTGAATTTCTCCTTGAATTATATGCCATCACTAGTGTGTGTGATTGCGGAATATTAAATTAAAGTGGGATAAGTCCGCACCGAGGCGGGCTGCGTCCAATCCGCAACTCATTTCCCCTGTTGTAGCACCGCATCACTGCGCTCCTCTCTTTTCAATGACAATGTGCCAAATCTGGGCATTTTGAAAACACTTTCCATATGCTATTATCGGATCGCTACTGAGCAAGAGAAAGACAGAAAAGAAGGAAAACGGAATGCTTTATACCAAAGGTACCACGAGTCTACATTTTTATGTGTCTTCTCTTTCACTGGCTTATTATACTTTATGCTTTTTTGGGGGAATTTAAAAGAGGTAAGAGGAGGTAAATTTGAAGTTTTTATAACGATTGTGTATTTATGGAGCGTCGCTGGATGGCTTTAGGGCTGAGTGTGAAAATGTCGAGAGAGTTTATGTTGAGCATCT----------------------------------------------------------------------------------------------------------------------GATTTGTGGATCTGCTCCCTCTTTTTTTCTCTCCATTTAAGTGAAATAATGTATGGAAGCAATCTGGCGACAGACATTTTGGAAAATCTATTTGAAATCATTTCAGTTGAAGCCATGGCAGTTTGTCTTCTTAGCGGAGAGGAGCAAAGTATAATTGTCTGCAGTCTAGTAAAACACAGTATAACTGCCATCACACTTGACTGAGCTTATAGCCAGCTAGTCCCATGGCCTCTAGAAGATAGAGCAGTTAATGTTCCCTTTTATTTTAGAGGATATGTCACTTGTATCGCAGATTTATACCATGATACAGCAATTTTGTCCAAACAGATGGATAATGGTGTCACCAGCAAAAAGCCCTGTTTTTATTGAGTTTAGAGCATATTGTTTAGATAGGGGACTGTGTTGAACAGCTCCACCAGCCCTTTCTCCCTTTATCTCTCTAATCTTGCCAGTATTAGATTTGATCATTTTTGTTTGAAGGAGGAAAATGTGGCTGTAATGGTTTCCTAATAGCAAACACAGGGGATACAAATCCAGGGACCCTGTTCTGTAGTGCTTCCATAAGCACCACTGATTTATAGAGGTCTTTATGAC---------------------------------------------------------------------------------------------------------------------------------------------------------------------------------------------------------------------------------------------------------------------------------------------------------------------------------------------------------------------------------------------------------------------------------------------------------------------------------------------------------------------------------------------------------------------------------------------------------------------------------------------------------------------------------------------------------ATGCGAACGCACACACTCTCACTTTTGAATGCAGCACCGCACAGACAGTCAATAACAGAATGGGGTGTGAGATTAAGCCTAAGCCCACCTTCTTTTCATGTGGCAGAGCAGCCGCTGCCCCGAGATCTGGCACCAGATGGCGCTGTGCCGGTCGGTGCCAGGAGATAATCGGGACAGATCGGGCCGCATTACTACCCATTATCTTCTAATTATTCTTGTGTGGAGCGCTGATCCTGCCGTTTGTGTAAGTGGATGGCACAGAGAGCCTGTCGCCCCCGGCAGCACGAAAATCCTCCCCACTTCCCTCACCCCCTCTGGGGATGGAAGGAGAGATCAGCCGGGGGAGGGAAATGGAAGGAGGAGCTGGTTGGGTAAGGCAGCCAACCTGATAGACGGGAGAGACGCCTTTGTGGAGCACGAGACCGCCATTTATTTATTTATTTATTTTTAATAAAGTGATGTAAGAACGAG-----------------------------------------------------------------------------------------------------------------------------------------------------------------------TGTCACCATCTCACACACTCCACCAGATTTCTGAATCGGAACAATTCCCGACAATGTAAATAAAGAAACCACAGCTGACAAACACAGGTTTGTCTAGGCTTATTCATATGTTTTATTTGTATGTATTTGCACTTACCCTCGATTTGCCTTCTGCGTCCATTAAGTGTTCCACGTACGTTACCTCACCCACTACAAATCAGATTCCAGAGACGACACACACCAAGGGGAGAGAAGCCGAGAGAACAATGGGGGTTTAGAGCAGAAACACAAGAAGGGCGGCCGGTGACAGTGAGCTCAGACTGCCAGTCCTGAGCCTTCCCCCAGCACCTCAGCAGCACAATATGGTACAGGTCTACAAAAAGCAAGCTTGAGTCTTTTTTAACAAAAAGAAATAAAGACTTCTTAGCCTGTCCTTGTTGGAACTCTCCCGAAACACCAAAAGCAATAGACTGAGGACAACAACTGTTGAAATGGCCGACAGCCTTCCTATTTTGATATAATACCCTGAAACACCACCTTCTACCTGA--------------------------------------------------------------------GCATTTTACTCAGGGGATGCATGGATTGTTTGTTTCCCTTCAAGGAAAAACAGAAATCTTAATTTCTCTGGTTCACCACATTCGTAGAGAGGTGTCCAGTGAGCAGGATGAGGCATGCTGGCAGGCAGACAGAGAGGGCAGTGGGTGGGGC-GGGGGGTTGGCGTGGCTGGTGGTCTGTTGGGCTGGCTGACATCTCTGTCTCCTCCTCTCTCCCGGCAGTTCATGGCATCAAGTGGACTTGCAGCAATGGGAACAGCAGCTCTGGCTTCTCAGTGGAGCAGCTAGTGCAACAGATTCTGGACAGCCACCAAACTAAGCCACCTCCCCGGACTCACAACTGCCTCTGCACAGGCACCCTGGGTAAGGGCTAGTGGGTGGGGAAGAGTTGAACCGAAAAATTCAGCGAGAGAAGCAAAAAAAGGCCATAAAATTGCTGTTTAGTGCATGGTAGATCAGACAAGGTGGTTGGAGTCTTTTATTGGCAGGTGATTTACAGTGAAATGAAGCGAAAGGGTTATTGACTTTTTCTTGT------------------------------------------------------------------------------------------------------------------------------------------AGAGAATCTGTTCAGTATAACTGATGGACAAACAGAGGAGAAGATTCACATTTTCAGATGAACGCTTCAGTAAAAACTTTTGCAAATAAATACTTAAAACTGATATGATATTCCATTTTTGTCTCAGAACAGACTTTCCCCCTCTCATCTAAGTGTATCCAGCGCAGGTTTAATGCATATTTCAGCAAGCCCAAGCAGGGTGCCTTAGAATTACCACTTTACTTGTGGGCCCTGAGGCCTTGGAGCCGACTTTGACATCAAGAGAATATGTTTGGGAAAAGGAATGTGCGGCAAGCTTTCACCTCCAGGTATTTATCTTCTAAGGTGGGGTGGACTTGCGAAGGAGGTGGTGGGGTGGCGGGTGTAGCCAGGCTATGTCATGGCAGGTCGAGAAGAAACAGACATGAACCTGTCTTAGTGCTGATCTGTGTCCCTGCAGACTGCTATGGTGCAGAGACTGAGTGTGATGCAGCTATGATGGCCACTTGAAGGCAAGTTCAGCAGCTTCTGTCAGCAAAACATGCCAAATTGCTGCTCACAGAAGTGAAATCTCTTAAGATAACTGGCATGCTGTTTGCAAATGCAGAGACAATGCAGGCGCATTAAACTCCGGGGCTTGTTATGGAGTTCGTGTGAAAGACACACGGATTTCCACCCTTCTTTACCAGTTAAACCAGTATCTCTGGATAGAACACACTCAAGTACAGCAACAGGTAGAGTCTCTGACCGCAAACTCTTCCGTGGCTCCTCTGAAAATAATCTCTCCCCCTTTTTTCTCTCTCCGTTTATCTCAATTGAGTTTCCAGCCCTTTTGTTCGCTCTTCTTATCACTTGGAAAAAGGTGAACCCTCGTGTTATTTTTATTTTAATCTTTGCTTTAATTGTAGTTTTTACCCTTGTGGTCCCTGATGGCTTCGCACAGTGATACTCTGGTGGTGTTCTTTGGGGCAACAGCTGGTGCAAATGGGGGTAAACTGGGTTCGGATGAGAGGGAAATAATTCTCTTGGTGTGGCAAATTGTGGATCTACATGAGAAAAAGGTACGGACCTTTCTGACCCCTTCCTTCGTTGTACGGTTTCTTGTGTAGCCAGAGTGTTTGTGGCGTAGTGTCTACCTGTAGAGGAAGAGTGTTTGACATTTAAATCAACATGGTGTGCTCCCTGTAGCCGTGCTTCATGCTAGCTAACGCTACATCAGCTCTCCGGCGTTAGCTCACCTTTTAACAGGTGTGCGACTGAAACTTAACGAGCAGCTGAGAGACTTAG-----------------AGCAGGCAGGCACAATCGGTCTTTAAACAGAG-AAAACGCATGCAAGCCAGGGCGCCTTTCTTACTCCGTGCGCTGCGCCGAGTCTCCGCAGTTTTAATTACAAGCCCTAATTTCCAAGTCGCACATAGTGTCAAAAAACCTGCGACTATTTCTCAGAGATTCCCTTTAACAAGTGGAAACTTAGTGTCCTCCTGCACCATTTTATACATGATGAGCCGTCAGTAATGGGATTATTAAACAAAAACGTTTCAGGCGCTGGCGTTAACCTTTTTTAATGCCTAATTAGGTTTTGCAAAGAAATAATTAGATTCTACAGTGCTTACACTGCCTATATTTTCAAATGGCATCTGCAGCAAACACATCATCCTGCGACACTCGTTGCCAATAATCTGCGGATATATGCGCTACAGTAGCAGTCGGATGTAA----------------------------------------------------------------------------------------------------------------------------------------------------------------------------------------------------ACAGGGGGCACTGATGTGATATGTGAGAGAGAAACAGACAAGAGTCGAGAGAGAGAGTGTGAGAGACAGACGAAAAGAGAGTGGGGGAGAAAAGGGAGAGAGACAGAGAGGGAGGGAGAGGAAGAGAGATGCAATGAGGCAAGGCTACAGGGATGAACGCAAAGCGTCTCTCTCCCTTCATTTTTTCAATATCCCCTCCTCATGAAATTTCATTTGGATTGTAAATGTTCAGTAATTTACCATCATAAATGTGTAATGGGCCCCTGAATCCAATGACATTGTGCTGGCTAATCAACTCATTTGAAAATGAATATAGATCTATTAAAGGGAACTCAGCATTTCCCCTTTGTTGAGACTGGCATGCTGTCAAACATGGGAACACTTCCTAAAAGGGGGTTTCTGGAGCGAGGGATCCTCATCGAGCAGTGGGGAAAATAATCTACCCATCAGATGTTTTGATCTTAAATAGAGATGATGACTTGAGATTAAGTGCTTGAGCTAAATTCTGATGTGTTTTGTCATTGC--------------------------------------------------------------------------------------------------------------------------------------------------------------TATATCTGGCATGGCACCCAGCTACTGCGTCATTATATTAATTTGTGAGAGGTGCAGTGAAAATTACACCGTATGAAAAATGGCTGGAAAATTTAAATGATACAAACTCATCTTATTAGCGGTGAAACATTAAAAAACAAACAGGCCCCTCTGTGTCCCGCTAATTTGTCTTGGGATGAAAGGCGTTTGATGGATGGATCTTACCTTATTCATAAGCGAGGATAAAAGAGATGTATTCCCTGGTACAGGGTGTCCGTTTGATTCATTACTGGAACAAGGAAAATGAACAATGTTTAGTCAAGATTTGCATGAGAACAGTAAATATTACTATTTATCACGCAAGGTGTGCCTGTATAATGAAGAAGAAAAATGCTGTCTTCTTAAGAAATAAGATCTACTGTGAGTTGGGGGGAAGATTGGAGTTGAAGGTTTATGTAAACACCCTGATCACACAGAAATGGAGAAATATATTAGGGGTTTTATAATTGGATGCACACTCATATGAAATTATAAATATGTGCCAA--------------------------------------------------------------------------------------------------------------------------------------------------------------------------------------------------------------------------------------------------------------------TTGAATGGCATAGCTGTGTATGGGATACTTTTGAGCGAGTGGTTTAGAGAGACAGCTAGAGCAGGAATTTTCCAGTGCAATACATTATGAAGATTTCACTTTCTGCCTTTGATTCTGCACTGACAGTTATCCTTCAGCCCTCCTTTAAAGTCCCACTTTCAATCCCTAATGGCTGTCATGTCGCTGCGCTCTCTGGACTCTTACTCAAAGTGTCATTGGCATAATGGTCGGCAGCCGTTGGCCTCTTTTGATCATCCATGCTGTGTGCGAGAGCAACTGGAGCTGAAACACTGAGGTGTATGAGGTGTCTGTGTGTGCGTGCACTGCTTGCGCCTCTGCTCGGCTGCCACTCCCAGGCAGAGCTCCACGACCGGAAATCTAAAATTCACTTTCAAATAGTTTTCCTCCTGTTCTTGGTGCCTAATAGCCAGGCAGTGGAAAGTATGTGTGACTGTGTGTATGTGTGTGTGTGTGTGTGTGTGTATAC--------------TCAGTGTGTGTATACTCATT--------------------------------------------------------------------------------------------------GATCTCATCCTTCATGTTTAACAGTTAAGCAGTCCATTATTGTTATCTTCACCCGAATATTTCTCTGCACACTAAAGAGAAAAGTTTCCTTCAATCCCCCAGGCGTTAGTCTTGGATTTGTGTTGTTCTGCAAGTCTGCGACATCATCCGAACCCCAGGAGCCTCTTGCTCAGTCTTGACGGATCCTCACTCTGCTGAAGCCCAATACTGTTCTTCATCTTGTGTTGTCACAACCCCCCTGCTACCTTGATTCACTCTTGGTCGTTGGCTAGGTTTTGGATTTATTACTTTCGAGGCCGAACAATCAGTGGACCAGGCTGTCAACATGCATTTTCACGACATCATGGGCAAAAAAGTGTGTAGTTGTAGTTTTATTTTACCCTTAAGATCAAACAAAGTCTTGGGCGATGGAGCGAGAACTACATTATGATGCTGTTTAATTATTAAATATTAGTTTCTGGTGGCTTCCCATTTGTGAATGCAGCATCATATGCAGCACAAATTCAGCTTTTAACTTCTTAAAATAATCAGGCTACTAATTAGATTTACTTGTCTTCATTTTTTAATCTCACCACACACTCCTGTCACAAATATGC--------------------------------------------------------------------------------------------------------ACCGGATAAATAAAAAGGTTCATTACTGTGCTAAAGTGTTACTAATGACATGTACCTGCCACTGAGCACCTCCGAAAATCTAATGTGACACACTAGAATGGAAAATCTATTCTGCTGCACCAAGGCCTCCAATGGTGCTAGCACATACTCTATGGAAATTTCTCTCCGCTTGCCCTCCAATTGTGTCTCTCTAAAACCAATATTTACAATCCCATAGCCATTATGTCCTACTACGCCCTCTGCGCCTGCTGTTGCGACCTCCATATTAGCTGAAAATTGGACTTTGCAAACTTAGCAGGGGAGAAGAAGACTCTTCTCGTAGATGAGAGGGGGCAGCACCAGGGGGACTCAGCGTGAGGTGTGGGGTGCTTCTCGACTCCCCGCTGCATGCCCCCAACCCGAAAGCGACAACACCCAGCAAATGCTAAACAAAAATACGGCAAATCTCACACTACTGCATTCCATCATTCGGTCTCTTCAAGTGCATACTAATGAAATGCTAATAAAACATTAACGGACGTCAGACTTTACATTAAAGCCGCACTGAAAATTTCCTACTTGAGATATG-----------------------------------------------------------------------------------------------------------------------------------------------------------------GTACAAGTTCTTCTCTTTGACCTATGATTTTTTCTATGATGAATCCTGTCTTTCTTTGCCAGTAGAGTACAGAAAAGTTCTTATTCTCTTTCTCTCTCCTTTCTCTTTCCTGTAGTACCTTTATTTACGTACCCTGTTAAATCTAATTTGATTCTTCTTCCAAAGCCCCCAGCCTCTATCTACTCGTACTAATGCTTCTTCTTTCTAATCTTATTTGCATTCATATTATCCACCCAGGTGGTACACCAATAAGAGGTAAGAGTGCTGAACTGACGTTCACAGAATGAAAATAATACAAATTCATTCTTGCTGTCAACCCATCCATTCACTCGAATCACCTCCATTTTTGTCCTGTTTACCAAGACCAAATCCCATTATGTTCATATGGACCTTCCTTCTTATTTGTCCTGTTTCGTTGACTAAATTTGTATTCCATCTTTTTTGTCTATGCTTTATTTCCTCCTTTGTATTCTTGTTTCAAGAGCCTGTTTAGCTCAGTTGTGATATGCTTGCCCTGGCTCATATT---------------------------------------------------------------------------------------GGAAGCTTTACCCGCTGTAATTCTAAATCTTCCCAACAAGTGCCTTTGTTGTAGAGAAATTAATGAAAACAAGATTGTCTTTCATAGGAGCTGATCTAACAGCGCGACAGCCAGCTGCTCTTCTTTGGGAATAAAAACAGTCAGCATTAAACACAGCTCACACAAAATACTTTTTTTTCCACCACTCGTGTGGAAAACAAATCAGGCGGCAGGCGCAGTGGCCATCTGTTTTGTTATTTGATATGTGTGAATACATGTTGTAATGACTTTGTTTGTGAATCACTCTGCGCGGCAGAACACACGAGAGCTCTCGAAGTGCTGGAGTGTTCAAAGCTAATCATATAATTGGACACAATAGTCGATGACAAATGGAGACGCTTGGAGCCAGCCAGCTGGGGAAGTGAATATGTAATCATTGTAAAATCATATCATTTTTGCATATTTGAAGACAGCTTAATAGAGTTTGCGTGTCAGCACACTATCAAATGATGATCAGAGACAGTGTTGCCGTATTTGTTTTCCGAAGCGCGCTTTGTTGGACTATT-----------------------------------------------------------------------------------------------------------------------------------------------------------------TTTTCACCCTGTTTTCAATCAGTCCGAAACAGACAATTAATGGTCGCTTAATCCCCTGGACATGTCTCCGGCTCCCTGCTCTGACAATAAAGCCAATAAAAAGCTTCAAAAAAATAAATTCTCAGTTGTTTTCTTTTTTACTAATTTCTCTC-TTTTTTAATTTCTTTTTGTCTTTACCTCGTCTATTTCTCATGAGTTTTCTCTGATAGTGATCCTGTTAAATTAAGTGCCTGGGCTTTATCCAGAGCCCTCTCACCGTCACTCCTTTAATTTAGTCATTATAATTAACCATTAACTGGTGTCAGTTTCTGGGCCACTAACAGGCCCACTCAGTTCTGCTTGTCTGCATTATCACAGTTTGGGGGAGAAAGTAAATTATAATGAAGGGCTATATAGTCCAATTACTGATAAAAGCAGCCAAGTGCGCTCCTTGTAATTAGGTGCCAGTATCCCTCCCTCCGTCTCTCTCTCTTTCTCTCTCCCTTTCTTGTAGTGACACGTTGGAAGGGAATATATGCTTAATAGCTATTTTTATTACTGTTAACCTCTTAGTCATGTTTTTAACCCAGCGACTTTCAATCACCGAGACAAGGGGATGCCACAGAGAGACCTTATCTCACAAACAATCATTTTAT-------------CACATTTTGACTAGAAATCTATAGAGGTCGTCTTTCCTTGTCAGTGCTGATCAAACTGCACTCCAATGCTGCCCCACCTTTATCTCCATCTCTAGCCAGTGGCATCTGTTCCAACCTGCCAGACAAGAGAAAGATAGAGAGAGGGAGGGATAGAGAGAACTTAATTTCTAGCAAATTAATTTCCCATCCACGCCTCCAGAGCTTACTAGCTCGTTCGCTAGCTGCTGCGGCCGCTGCTGCGTGTGTCTGCTGAGTCGGAGCCTCATGCATAATGCATCAGGTTTAATTGCAAACCCAGAAACTAATGACTTTGGACTGGTTAACAGCAGGGGAGCCATACATCTCGAGCAAACTGAATGAAAAATCAGCTCAGAGGAGAGAAAAAAAGGAGCCTAGCCCCTAATTGATGAATAATTGAAGCGGCGAGCTACAGGGCATAATTGTGACATTTTGTTTCAATCAATTTCCAAGTGGTGTGGGCGAAAGTGCACTTAAAGGGAAAAGGCAGTGACAATGAATGAGAAAGAAAGAGAGAGATAGAGAGAGTGGATGGTGGTGGAAATGGACGTTGTGTCTTCAGTCATCGCAGTGA----------------------------------------------------------------------------------------------------------------------------------------------------------------------------------------------------------------------------------------------------------------------------------------------------------------------------------------------------------------------------------------------------------------------------------------------------------------------------------------------------------------------------------------------------------------------------------------------------------------------------------------------------------------------------------------------------------------------------------------------------------------------------------------------------------------------ATTCATTTGCCACTGAAGGTAACAAGCCTTTTCCACTCGGTGCTCTGTAACGGCAGACCTTTAATAGCCATTTCCCGGTGTGGTGAGGGGAGAGAGGGGGAACATGTTTATTTGTGTGTCTGCACATGCTTCTCCAGCGATTCTCTCTGCTCCACTCACCCAGCTGCTGGCTGGAGGAGTGATTCATGGGCCTGACAGATGCCTGGTGCAGCTGGATCTGTCCTTGATCATCCCAAAAGCCTGGACAGCACTGTCATTCACCATTGCCCAAATTATCTCTGTATTGACTGCAGAACCCTCTGTGACAGCGCCGTAATGGCTAATTACCCAGGATGCTTTGGGTACTTTTAAACCCCAGAGTGTTCTCTTGCTGTCTTGCCATGCGGCTGCTGCTGCTACCGTGTCGTGTCGTTCTGAGGGCCACTGTTTTCTCTGGCCCCACCTGAGCTCCACAGTCTGAGCATCCCAGAGCAAAACGTCAAGAGGAACAAAGGCATAATGTTCTCTTTTCCCTGAATTATACAGCAAAGTAAC------------------------------------------------------------------------------------------------------------------------------------------------------------------------GTATAAGGTACACGGAGTTCCTGTTCTTGATGATTCCTAACACTGTAACTCAGACAATTAACCATGTAGAACACCAGTGTTTATTGTGTGCTGTAAACATTCATTCTACTGTTCTACTAATGCAGACATAAGGGTGCTTCACTATTGCTCCAACTGCAGGAGGCAAAAAGTCACCTCAGGTCGATGGCACTCAGCCTGTAAACAGGGCTTCCCGTAAAATCAATGATCTTCAGTAGGAGCTATCAGTCTGTGGAACAGAAATAGCCATGGCTGTGTTGCGTCTAAGGCAGGGACGTACAGTGCTGTGTGTTTGCTTGAGTGTGTGCGAGTAGAGGAGGCTGATCACTGGCATGTCTGGGAGCATTTCTCAAAGATAGCAGAACTAAAGCATGCAGCTTTGTCATGCATGCAGTTAGTTGATGCAAAGAGAAGACTACAGCTTACAAGTGTCATAAAGATAC--TTTTTTTTTTAAAAATGTGTGATTTATGCACCAAACTAGTGCTAAAGCGAATATA------------------------------------------------------------------------------------------------------GCGTTTGTCGCAGCTAATTATGGTGGACAAGCCTCTTTATCGAACCTGCTCCTGCCATCAGCATTAGGATGCATGAGCTGCGCCTGTTGTTTTAAACGCTCTCATTAACCACACAAATCAGTGCTGTTGACAGAGTGCTTTTGAATTAAGCGTCTCGCCCCCACCGCCGCGCGCCAATGCTTGCAGGGCCCAGGACAAGGAGCAATTTATAACACCATTAGCCACACTCGCCGAGGTTACAGGCATCAAAATTGTTCCCGTCTAATTATTCTTAATGGATACAGGGAGGGAGCGACGCTCAGGACAGCTTTTTCATTAGCCCTCAATCAAGAGGGTCGGGGGAGAGAGGGGTGGGCCAAATGTACTGCTCAGGCAAACGGGAAATCAAAAATAATCGTGTTTGCTTTTTTCATAATACAACACGAATGCATAGATGGAGGGAGGTGGTGGAGGGAGGGTGGGTGAAGAGATGCGGAAAGAAAGAAGAAGCTCTGCTCTTGACATTAGAAAAATTCTTA----------------------------------------------------------------------------------------------------------------------ATAACCTGCAAGCAGATAGTGGAGTGTTGAGTGTGTTGGGTGAAGCTTATGGAAAGTATGAGGAAACGTGATGTG-TTTTTTTTTTCTTTTGTGTGTATGTGTGTGTGTGTGCATATTTTTATTTTGGCCTGACTAATCCGCATGCCTCTCGCTGGTTCCTGTCCTAACAGGGGGTGTCATTTGATCAAGTCAATAATCTGCTGATTGAACCTGCTCGAATTGAGGAGGAAGAGGTCTGTACCTACTCTTTCCCGTCCAATCTGTCTCTCTGTCCCTCACTCACCCACTCATTTATCCACCTGTATTCAGAAGTGGAGACAGAAAATTCACGGTTAATCCGAACCAATCACTAGGGAACCCCTAACCACAGCTCATTCACCTGAGGGCCAGTGTGGCAGGACCTGGATACAGGACTGAAGTAGACATTTTGTCCGTTAACGTCATTTTTTACTGGACAGCTGGAGTGTTGACACTGTGGTAGCAAACATGTAGCGAGATTCAAACTAATATATTCACTGATAATGTGCACAGCGACAGCATTTTCACTT-------------------CTGCAACTTCATTTAAAGAAATGAACCGTTTATATTAACCACAATGAAGACAAACTGGTACAGTGTCTGCTCTTTCCTGTGAAAGTGATCACATCTTTATGGCTCCCGTCACTGCTCTTTACAGATCTGTTTCCCAGAGGTATTTGATGTGGAGAGCCAAAGCAGGAGGAAGTGTGGGTCTGCAGCCCGCATGTTAACAATGGCTCTCCTCAGACCCCCCGGCCCAGGCCCAGCCAGTCATGAAACACCATGGAGATGTTATTGACCTCAAGGTTAACTCTCCTCAGGTAAGCCTGGGAGATAATGGACAAAGAGCAGTTCTTTTACAGGTGGAGTGACACGGCATATCCGCGCTGCGCAACTCCTCTCGCATTGACAGATTTTCTAATTCACTGCAGATTCCCATAAAACTGGGTGGCCAGGGCCAGCTCGAGCCAACAGAGGGCCCATTCATGCTGGGTGGGATAGGGGGCCTGGCCAAATTAACCTGGATTAATTTAAAGGAGCAAAGGGTCTTTACATCCGAATAAAATGAAGATCAATAAA---------------------------------------------------------------------------TGAAGGAAACAAACAAACTGAGAGAATATTTTGCCGTCTTGGC-AAATCTGGGTGCTTGTCTCTTTGTGTTTGCATATGCATATATACATATGCAGCATGTGCGCCCATTTGCTACTGATGTGGTTCACATGTCATGACAGAGGAAGGACACTATCCTCTGGTATGTTTTGTTGTGCCCTCTGCCTTAATTTGCCTATTGTAAGTGTGAAGGGGAGCCAGGGAGATGACATCATGCAGCAGGCAGTGTTTGAAGTGCCAGTCCTGAAGGAACCACTTATAGCAATTAGGATATCCTTGAACAAGCGTTTGCGAAACATTGGCTGGTTTTTGGCATTTGCCTCCCGTTCCTGCCTACTAACTAGCGAGGTTTGATCTCCCATAATTATCTACCCACCGGCTCCTCACTCCTGACAGCTCTCTCCCTGGAGAGGGCTGAATGCCGGGGCTACTCACTGATTGCATCAAAGTGTCAGAAATTGCAACATCAAAAATAATAACTGATATTCCGGCGGCAGGCTGCTCTTTGAATATTTCCTTTAAAACGCTCTCTAATTTGTGTCTCGCATGGTGCCAATGTGTGTGTGACTGTGAGGGCTTAAAGCAAA-------------------------------------------------------------------CCTAGTGTATGAAAAACTGGCTTTGCTGCCTGGGTGGGCCTCTCCCTTCTGAACAGACAGCATGGGCTTCTTCTCAGCCTTGTCAGCCTCTCCGTCTGTGCTGGTCTCCTTGTTGAGGGCCCCTTTGGGACTTCCCAGCAGAGCATCCTTCCTGTTGGCCAGCTCAGCGCGGGCCTGCTGCTGCTGCTGCTGGAGGCTTTCCTCAGGACCCCTAGGGGAATGCTCGGTGCCGTCGCCTTCCCTGTGAAGTTTGCTGCCGTGCCCATGTAAGTCCTGATGCTGTAAGAGTTCCCTGTGGCTCTGGAAGCTGATATGGCAGTGATTGCATCTGAAGGCCGCCTGTGACAGGTGAGACATGATGTGATGCTGGAATGTAATAAGAGAATCTGCCGTGTAGTTACAGATTGTGCATTTCAAGCTGGTGCCAGGAGGGAGGCTCTCTTCCATTTTGACACCTGTGAAGGAGATAAAAGGGAGAAATGCTCAGAATCTCGCCTCCCACTTCTCCTTTAGAGTTAACTGTAGAAACCATCAAACGCTCATGCATTATGCCAAGCTT------------------------------------------------------------------------------------------------------------------------------------------------------------------------------------------------------------------------------------------------------------------------------------------------------------------------------------------------------------------------------------------------------------------------------------------------------------------------------------------------------------------------------------------------------------------------------------------------------------------------------------------------------------------------------------------------------------------------------------------------------------------------------------------------------------------------------------------------------AAAAGTACACTGACGGCAACACAATGGAACAGAAAAGAGGCATCGGGAGAGAAAGAGACATCTTAAGTGGAGCAATGGCCCAAACAATTAAGAGCAAGGTACATGGAAAAAAAATTGAAAGCTCCTC-TTTTTCCCCCCTCACTTTGCATTGTCGATTTGAAATCCCTCTCTTTCTCTTCTTGGAGGGCTGCCTGTAATGGAGCTAATCTGCCGTCGTTTGTCCGAGCCACAGGAGTTTTGTCAATAACAATCAGCGTTTGGAAAGTGTAATTAAGGCCGAGGCTTTTCATTAGGAAGAAGGGAGGGGGCCGTCTCCAGGGACGGGCATGCCAATTAGAAACTCAGGCACGCGTCGCCGGGTAATTTCAGGGAAAGGAGGGGAAAAAAACCCAGGACTTCTTTAGATTGGAGAGGGACCCTGCTGCTCTTTCAGAGGAGAGGAGGAGAGGCTTAATGGCATAATAATCAGACAGGGGTCCCAGGCAGAGAAGGCAGGAGGACGGAGGGACTTTTTGGGGGAGGTGAAAGCCTTCCAAAATGATAAAAGAAACACATGCAGGATTGCTAGAGGAAAATGG---------------------------------------------------------------------CACATACACTTACACACATCCATAACACATGTTCAGAGTAGACCAAGGATGCACACACGCAGACACACAGCTGCATACACACTAACATCTAATGGCTAGTCAGTGACACTGAGGTCTTAGCCCCTGTCTGCCAGTCCTCATTTGTTTCCCAGCCCCTCCTATGTGTGTGTAGCAGTAGCACTTGCTACTGGGTGTCTTGTTACTCCTCAGAAGGTCTATTGATTTAACTCTTGCCACAATCTATAACACTATTGTCTTGCCTTAAGTGTCTCATCTGTACAATTCACTGGCAGGAGTCTATACATCAAAAACCCCGCCTGCTTAAGGATATTGGTATTCTGCAACATGCTGGGAATAC--TTTTTTTTTCTCTGTGAATTTCACATTTCTTGCACACTCAACCTTACTTTTTTAAAGCGTAGATGCTTGCAGCTAGGCATAACACAGCCTGGTACAGGTTTATTTTTACTCCTGTTGTGTTTATGAAGTCAATATTTTATTTCACAATATCATATAGCAGTGGTGTAGA-----------------------------------------------------------------------------------------------------------------------------------------------ACACACAAAAAAAATAACAAAAAAAACCCAGCCCCTCTATTCAACCCCCACACATCTTGCTCCACTGCTCCACTGGAGAAAAGGAGGAATAAAATAGAGTGACCCTGCCACTAGCAGCTCTCTTTTCCCCCCACTGCTCTCTTCTTCCTCCCCCTTGCCGTGTGAAATCAAATTTCCATGTGGCTCCCGTATCTGTTGCACAGCGAGGTGATTTATCAGGGATGCAAAGAGCATGCAGAAACAATCTTTATTACATCCATTTCCTGCTTGTCAGCCGGGATCATGTTGGCTGTTCATTAAAGGCGCGGCGCAGGTGAGGAGAATGCATCCCGATGCCTTGATAGATTGTCTGCTCCCCTGTGGTGACAGCAGCTGGATGGATTGAACAGCGGGGGGCGAGGAGGGAGGAAAAAAAAGCGCTGACTCCGTCGCTCCCCTTGTCAGACACACTTTTACATGGCCGGCCAGTGTCATTTCTACCCAACAGCAC--------CACACACACACACACACGCACAAACAGGCTTCTGACAGTCTTTGGACTTAAGCCAGG--------------------------------------------------------------------------------------------------------------------------------------------------------TCTTGTAGACATGTCTCACACCATCAGTGCTGTAGCCCTCTAGATATTTTGCATACTTCAGAGTGAAAAAGAGAAAGCAAGTTGGAAGAGATGCAGGAGAGGACAGAGACAAAGAACAGAGGAGAAAGAGAAAGGCAAAAGAGACAACACATTTTAAACTAAAATTTTCAGTTGACAGAAACAGTGAATTTCTTCATTGACAAGATCGTTTTTAGAAATTTTCTGTGTAAACCCATCAGCACCTTCATGGAACCAATTAGATAAGTTTCTGTAAGGTAGTGGGAGACGAAGAAGATGCAACGTAGTAGTTGGCAAATGCTGCAGTCAAATCTTGTGTGGCAAGCTGGCCATCCCCTAATACAACAGATACAGTCACATATCAACGTTACACGCAAAGAGAGTGCAGGACGATTTACTGTGTCGATGTGATATCATCGTTGATGGGGGAAGTGCAGGGAGGTAGCAGGAGTGAGAGAGAGGATAAAGGTGGCGCTACCTTGATCCAAAACTCCTCGTAGAGTGCACAGGCGATGAGGCAACGTTCAAAG------------------------------------------------------------------------------------------------------------------------------------------------------------------------------------------------------------------------------------------------------------------------------------------------------------------------------------------------------------------------------------------------------------------------------------------------------------------------------------------------------------------------------------------------------------------------------------------------------------------------------------------------------------------------------------------------------------------------------------------------------------------------------------------------------------------------------------------GTACACATACTGCAGTTAAGGAATGCAAAGAGAAATACATCAGACAATGAGGAAAGAAAAAAAAACTATCAAGAAGAAGTAGACAGTTAGCAACGATGTCAGTAAGTCAACATGATTAACATTCGGATCACTGGAATGTAAATACTCAAAGAAACACATGCTGCACTCCTGTAAGCCTCCCTTCTAAGCAGCTCCATGCGATACAGTGAATGAGCAAGGGGGTCACACACACCAGGCTTGCTGACAAGCCTTTTTTATGACATTCATCAAAGCCATCTGCCATTTTCTGCTCAATTAATTTGTTATGGGAAGTGGGATCAATTAAGTGCGCACCGTAATGGCTTTATATCCTTGTTTCCCTTTTATAGCCCAATATTTTCTGTGCTCCACTCTGGCATGAAAAGGCGAAATCGATATCCCCAGCTATTTTCCCCTCCTATGGACTAATTTGTTTTTGCCACTCTCTTCCTGGCATGATAAACTGGCTGTAATGAGGGGTTAGGGTGGGGGGACTGTATAAACATAAACCCACACTCAAGCCAGCAAGCGAAGTGGGGTCGCTTTTTTGCCAATCTGTTAGCTGAATCCAAAGCTAATGCATTTTCAGCATTGCAGCCTTCATTAAGGGTGCGGATGGAGAGGGGGGGGAGTGAGAGGGATGAGTGGGTACTGGGAGGAGAAGAGGATGGGAGAGGAAGG--GAGAGAGAGAGAGAGAGAGGGAGACAGGGGCTGAGTCTGTCCTATAACTCCTGGGTCTAAGACACATGCAGCTAGAAGATTGGCTCGGGCCTCTCCTAGGGGTCGACAATGTGTCATTTCCACCCGGCTAGATTGCCCTCTGCCTATCTGATATTAATGTGCAAATCAATATTTCAGGGATTAAATTTCCCTTCTTCATTTTTTATGGTTTCTACCTCAATAAGTCTCCCGTCTAATAGAGGAGGCTGGATGATTTAGAAGCCTTTGCTGCAGAAAGAGAGAGAAAGAAATAGAGAGGAGCTTTGCAACAAGGCTATCGCTGCATTTTAATGTTCTTCTTCGTGGATCCCCCATAGGCCCTTAGTAAGGAGGGCTATATCGCTGCTTTACAGTGTAAAGACAGCCAATTTGGTTAAAAAGGCAGAAAG--------------TGGTTTGACTAAAATAATCAAAAATAAATTCCTTAGTCATATCTCTGATTTGCTGCCATGAGTGAACAATATCTTTACCGTCTCTCAGTTCTCAAACTTTTTAAATGTCCTGGAGGAGTTCTTGTTCGAGTCCCAAACCTACTGAGATCTCTAATGAAGGCTTTACCTTCCAGGCAAGCATATTTCTCCAAATGACAGTAATTTACATATGATGTATTTAGAGAAGAAGAGGGCAGGCTAATTCTATTTGGAGATTTTCCTTTGTTTTAGGAGTCATTAGCAGCTAGCTCAAATCTAATTTTTACAATTTCATCAGGCCATCTTGGAAAGCCTCTGTGAGCTCATCAGAGAGGAGCATTTATTGCTAAGTGTTCTCTATTGCATTAGCACACAATAAAGCGGCCAGGGACTGCTACAGACGTTTATGTGGAATCCAGTTAACACTCTGCCAATTCGTTTTTTATTGGGACACAATCAATTTTTATTCATTTTAAAGCCAGAATGCTTTCTTTCATTGTGTGCCTACCCCAGCTTATTATGCCCTAAACTAATTACTCAGTTGTTTTCACAAAATGCTAATGTTTATGTTAAAGATTTCCTCTTTGAAATGCAGCCCTGACGTGCTTATGCATACACTTTCCC-----------------------------------ATCTGAAGAAATCTGTGTAAGCTTATTGTGATGGGCAAATGGGATAGCCCATCTCCTATGGTACATCCCATGAACCTAAAAAACCCTAAATAAAACATCAGTATTAAGTTTGGTCTATCACCAGAAGCTGCATTAGGTCTCTCCTCAGTTTGCTCCTTAATTCCATCAGAGTAATCCCACGTTATTGCCCTCTAACAGTACCCTAAACGGAGAATAAAAAGTTTGCTCCCCTCTAGCAGTGTATTACCAGGAAACAACAGGCCCTCTCCTCATTAAGTTATAGATATAAATGCTCCAAAGCATGAAATTACCCCCGAGCCTCCCTCTCCAAATAACCTGGTTTGCAAACAAATGATCCGAGCACAAGCAGTAAAAGGCAGATTATTAAAATAATAGGAGGGATTTAAATTTGCATCCACAGAACAATTCAGCAAAGGACTGTGCAATTACTCCTCCCCTCCTCCTCCCCTTTTCATTCCACCTTTCTACTGGCAAGCCCAGAGTCCCTCGCACTTATGTGTCCATCTGTTCTTTCTAAGAACCAGATATTGGTATCTTTAAGTGTGTCCGTGTTAGTGTTAATGTGGTCAAACAGCGGAGTA--------------------------------------------------------------------------------------------------------------------------TGCAGTTTTCCCTTCAGTCTGGAAACGAGAGGCTTTGTGTCTCTTGTCACCCTGTGTTAATTTGGGCCCTAATGTATTTTATAAACAAAGGGCTGCTCTCTAGCCTGACAGTCGTGACACCTTGATTCCAGTGCAGGATGCATGCAGGACGGGGTTACACCATTAATAATCAACTGGCAGCCATCACACCATTTTAACCACGATCATTATGATAAAGGGCATACACTTAATTACAGGCCTGCTTAATTATAGCTCTGTTGAAGCTCGTTTGTTTGGTCAAATGCTAATTATACCACCACGCTCTTGGCAAGTCCTCATTTCAATCCACTTTTTGCCGGCTGAACAGTGTGGCTTATTTTCATGCAAATTTGATATCTGGTGAATGTTTTGTCTCTCTTCTTTCCGCTTTTCTGTGCCTTGTGTGAGTGTGTCTTTGTTTCGGAGGTGAACATCTCTCAGACAAGACGGAATCGGGAATAATCAAGAGTAATTAAACTGGAAGAGGGCTGGGAAAGGGCTGGGTTGGAGGAGAGAGTGGAGG----------------------------------------------------------------------CTGAGGCCTCCTCACTCTGTCACCGCTTGTCACAGTAGGATTGGCCTCAAACTTATTCTCTCCCTCCCTCTCTGTCTCTTCCTCTCTCCCCCTGTATCTGCTCTCCCTCTCCCTCTCTGTTCTTTCTGTTTTCACGCAAGTGTCCCAGTTAAGAAATTGCTTACATCCCACTCAGTCTGGGGCTGGATTGAAATTTCCCATAGGGTATGTACCAATATGCAGAGAGCACACTTCGACAGATGCCATCAGAGAACAAGCATATGAATTACCAGGCAGCCTGCCATCTTTGAGTTCAGACAGAATGGCATTAATACCTGATTACGATCCAAACAACAACACAACAACAACATGAAAGCCAAAGCAACTGGGAGCAGGTAAAGGTTTCATCATTTATATATTAATGGATTTACTAACAAAGACTCTGCACTCCCCCCCACCCACCCACCCATCCACCTCAAAAGTTAAAATGTCATAGAGGCT---------------------------------------------------------------------------AATTAATAAAACAGGTTTAAGCTGCAAAACATTGTCAATTGAATGAATGAGGAGGCATTGGCTCCCATTGTTCAGGCTTTATTTAGGTCTTGTGTTTAGCTTGTTCCCTGCTCCAGAATGCTCTCTCCCCTCCTCACTCCCTCCACCACCAATTCCCTGAGAGGGGGAAAATAAATTTGCTTGTCTCTCCGCTGACTGTAGAAATTAATTGCTGAAATCTTGTCCCATCCAAGTGTTACATTCACACGCAGGACATTAACATAACTAATTTGAAAGAGCTCAAATGACTGCATAATGGAGCTCCGTCACCATGCATGACAGTCGCTGGTCATACCAAATTAGCTTGGTTTTATAATTGAAAAATTTCCCCCCCTTTCTTA-TTTTTACACCATTTCCCTCCTCTTTTTTTCATATACTTTTTCTCGTCTTCCTTGCTCCTCTTCCTTCCATGGTATCGTTCTTTTTTGCTCTGTTTTCTTGATAAGAAC------------------------------------------------------------------------------------------------------------------------------------------------------------------------------------------------TTTGGCATTGTTTGCAAAAAATACGAGTCTAGACTTCTATGATACTCGCATGCATTACACTGAAAGCTAGGAGGGTTATCGGCATAACAGGCTCACCCACAATCCCTAGATTCACAAAGGGAATGATTGTGGCTGGAATGTGGTGTGTTCCCAGGAAGACTAGAGAGGGCCATCACAAAAGGAAAACCCACACGGTGGGCACTTTTTCTTCTGCCATGTACAGGAAGCGAAATGAGAACTATCAAGTTTGACACTATTCACAGGGCCTTCACGGGGCCCTACAATACCTGGCTGGGCAGACAGAATGCCGGGCTTAAGAAAGGGGGGAAAACGGCTGGCAAAGTCTCCGTCACGTGAAAGCGTGTCGATATTTCTGACACCTCCAGGCTACGTGCCAAATAAAGAGCATAGGGGCTTGTCGCTGTGGGGCCGCTGGGCCCACCAGAATGCTGAAAGCTGGTACCCCTAATACTCCAACAGAGACCCGGGATGGAAGATTTCTGTGTAAACAAGAAAGAAATCTTACTGCGCTGAAGTTTGGG-----------------------------------------------------------------------------------ACTGTTTGTGAGTTCAGAAGGGCCATCAAATTTCATGTAAAATAAGCTCTCATGCAGGAGGAGACACTCATATTTTACGTCTAATTCTGGAGGAGAAGATGTATTTCTTACTTCCCCAGGAAGCGTGATTGGTGTGTGTCTGTGTATCATGATGAGATCACTTGGCGGGGCTGAGGATAAAATGTCGCTTAGGATAATGTGATTGCCCTTAAGGTACAAGGAGGTGAATTATATTCCCTGATTTATAATCTGAAAATTAAAGACTCACTCATTTTCTAATTTAATTCCACCTTCAATGGAACAATGTTCACTCTGAGCCAAATTGGCGAATAATGTTACTAATTCAGATGCAGATGTAATTTCTATTCGGGGGGCTGCGGCGCGTGGTGATGAACGAGTCCCGGATGGATCGTTGCCACTCCTATCTCCCCGTCTCGACAATTCCCCAGCAGTTGTGATAATAACCTGAGCAATAAAGGAGGGATAGGCAGTGCTACCCCGTTCCACTCCTCATACCCCAAGTCATCTGATACTTCATCTAATAGTATTTCTGTCCTTTCCTGTGTCACTCTGTCTTAGGGCAGCTGACACTGCGCTCCTTCCATACAGGAAAACAGAGTACGGCGAATATT--------------------------------------------------------------------------------------------------------------------------------------------------------GGTGGCTTTCACCTGGAATGTTGGGGCTCTTTGCTCTTCCTAACTTTGTTTTCTCTGACGCAGATTAGATCTGCCACCCCATTACAGATTCATTTTCCTAATTTTTCATGTCTGCGCCGCTCCCCATCTGCACCGGGCTGATAATTGTGGGGACCAGCCCTGGTGATTAACATCAGCAGAATTAATTACGCCCGCCATTAAGGCTCCAGGTTGCACACAATGATCAAGAGAAATTAACTTTCTCCCAGGCCCCTAAATCATCTCACCTTCAAGTGGAGTGATGGCAAAGAGACAGGCCCGGAGTCCTGGACCCCGCTCAGCACCTTCTTAACCAAACATGAGGTGCGCATCCTGCCTCCCACCGAGGAGATTATAGCGGCGGCTGATGGGTATCAATTACGCCACCTTATGTGGTGGGATGAGCGAGAGGTGTCCAGGGTCTGGTGACTAATGGACCTGGGTTGGAGCCACCCTGCAGCTGGAGACCAGGGAGCTGACTGTTTCTCTGGCCAGGGAGTA--------------------------------------------------------------------------------------------------------------TTGTTTGTGGAGCGAAAGAACCAAAGAGAGGGGGCAGATTACATTTCCAGCCAAAGCTCAGGCCTGATCTCGTTTTTTACTCCCTCTGTCCAGGAAAAAAGCTCCCGACAAACAATAATGTCAGCTGTAATTGATCGGAGGTCGCTGGCTGGGCCTGCAGTAAAAGCGCACTATTTAAGCGACAATCGGCCCCGCGCTCTTCAGACGCTGGCTAATGAAGCTGTCTGTCTGGGCTATTTACCTTCTCTTAAATGGAAGGGGAGAGATGTACTGTAAGAGACAGGGCTGGAGAGGATCTGCCTCTCGCTCCTGTGAAATAGGACCTGCACATGCCTCAGGAATGTATAATTGGTTGGCGCAGCCAAAGCTGGGGATCCGGTGCTAATTAAATGACTTGTTTAAAGCCTATCTGTCTTTGTTTGGGAGGCTCTGGGCTTCAGAACAATGCATTGTAAATGCTGTTGTCAAACAAACATTCCTGGTTATCCTTTGATTTGAATTGAAC--------------------------------------------------------------------------------------
Abudefduf_taurus_STRI_X_1332 GTGTGCAGTAAATGGCACACAGTGTGACATTCTACCTGTAGCTGAAAATACATTCCCTGCCTGAGGTGCCTACCTTTCTGAGTCTTTTACAGTGTTATACTCCAAACCATTCCAGTACCACCCGGTGCATGCTGTTGTACTCCTGATGCACTCAATGCATGGAGAATAATAATCTGTCTCAAGTCTGTGTTGACCTGTTTCTTTGGAGACAAAAACAAGAAAGCAACAGGTGTAGTATTACCAGTGAGGAACACCAAAACATTTTGTCATGGATTTAGTGCTGCAGTGTACTCAGAACGTTCTCTGTTTTTCAACTGAAGGTTATGAAAAGCCTTGGAGCCTTAACAGCATGTCTGGCATGAGCGGGGATGCCTCTGGAGTGTCCTCAGTGTCCGCCCTGCCCTGCAGCCCACCCTGTCTAATGCAGCACTCACATTCTCCCATCCCATCCATTATGTAGCATGGTTGAGTAGCAGACACAATGCCATTGGAAGGCCAGTCCACACTCCTCCTTCTTATCTTTCCTGTCAGATTTTGCTTTGACACTTGCCTTCGCTCCTGCA-TTTTTTTTTCTTCATTTTTATTTCTTTACTTTTCTGGAAAACTGTATCTTAACTGTGCTTATACTCAAGCTTCCCAAGTGTTCTCCTTGGGTGTGTCATCATATCCTAGACGAATGATCATGTGAAGGCTTCTGCATGGTCATTGCAAGCATTATTGTTGAAATGTGTTACTAGGACAGAGGTATTAACAAGCATGGCCATCAACAGTCATACATGAAAATGGTTTCAAATAGCAAGGAAACTTAAATGGACGAACACAGTTTTAAAGCTTTAAAAAAGGGGGATATCTCTTTCTCTCATTAAATCATAAGTCACCAGTACATACGATCCTTTGGCCAACCTCTTCATTCACTAACACTGAAGGATGGAACGGATGGAGCCAAAAAGCGTGCAGTTGGGGGGAATTTATGAAAACCTCGTTCCCTACCCCCTAAATTTTTACACTTTCGATCCCATATACGTTGTAACCTTCCTTATAAGTTGCAAAATTCTGTGAATTCTGCGAGGAAGTTGGGTTAATATTCTGTGCATTCTTTGCCACCTTCATTCGTTTCGCCTCGGCTCGGGACTTGTAACAGAACTCAATCAAGGCCACCAGCATGGCCAAACCGAGTCCTCCGACCAGAATGTAGAAGACCCCAGCCACGTTGCTCAGGCTGAGGGCACTCGTCTTCTCCTGCGAAATGCACACGAGACGGGGGTCAGCGGCGGGGCAAAGGT---AGGTCAAAAGATTGTAAAAAAATAAACAGGGTGCGAACAGGTGTGGGCTTGAGCTGGTCAGCAGACATTATGAGAGCAGAGAGACAGGAGAGCTTGAGAGACTAGTGAGTCACGGGGGCATCTCTACAGAGAAAAGCTTGGTATCCTCCAACAGAGGAAACAGGCTTAGTGGTTGGAGGATAGATCTTTTTTTTCCTTGCCACAGTTAATTTTCAAATCTCCAACATCCTATGGCTGTCTGTTTTTCTTCTTCTTCTTTCTGTTTTTTCTGCTTTCATTCTTTTCTTTTAAAATGAAACTGGAGCTGGGGCGGTGATAGTGATAGATGGCTCAGCGCTCTAACACTTTATCCAATCCGGCGCAGATTTCATCCAATAAAGAATCACTTGTGCACTCTCAAACTAAATGGAAGTCAGGCAGCGGAGAGAAAGGGGCTGCCGTGTGTTTCTGAGCTGCGAAAATCAAATTTTCTTAAAGCTGCCGCAGCAGTGGCTGGCGGAAAAGGCAGCAACAGCCATGACTGGCCAGGGCCACAATGTCTGCACACACAATTTAATCCATCACAGAGCGCCTGACACCATATCAATCA----------------------------------------------------------------------------------------TGACAAGTTCTGCTATGTAGAAATCGAATGGTTGGGTAACACATGAAGTATGACTGAAAGAAAGCTGCAAGTGCTTTTTTAACCTTTTACAGAAGATGACTTAATTTGCAAAGGGAAAGCCGG--TCCCTCTGAAGTGCTACCTCTCTTTCTTTCTCTCCTTCTGCCTCCCTCGTTCCCTTCATCTCTCCTTCTGTCCTCTTTGGACTGTACCGTGACCTTCACTGGCGTTCCACCTGCAGGAAGCCATGTTTGATTCTCTGTCCGCCGAGACGCCTGCTTGACAGCAGAATGGTGTCATAGGACCGAGTGGAGGAATTTCTCTTTCTCTGTCATCATTAAGGGGCTTCCCCCTATGGTGAGGGGGATGAAAAGTACGATTTAATGTTCTCTGGAGAGTGGCAGCAGAAGAAAAGCTCAAAGCCCTGCATGCTGGTTTCTGAGTGGGTCACTCCAGCCCTTGCAGCGAATGGGATGTCCCTGAGGAATTTGCCATAGACTGGCCTGAAAGGATGGGGATTAAGACCCTTTTAAGGATGGAAATGTAACAAAAGGAGCACTTTTATGATGTAGCAGCATAAAATGAGGGGGTCCATTGTGTAACTGATTGCAAAAGATCTTTGAAACAGGCGGCCCTACACTGCATGCTCGCCTGGCCCAGTGGGCTTTAACGGCTTGTACAAAATGACTTGTCTACATTAGGGACAGAGTGGCCCTCGTTTAGGAGGCAATGTAGAAGATTATTGGTTTGTTTCTATTTTCACTCTTTGCTCCTCCCTCTCTCTGCCTCTCTATCATTCACTCTGTCCTC-----------------TAAATTGTGATCAAGCAGGAGAACCACGGAGGGCCAGATAGAAGCAGATATTTTAGTTTACAGTAGAAATACTTAAATTAACAATAACCTTTTTAGAAAACTAATACTTACACACACACTGTCAATTGTATGTCCATTTAAAGGATCATTTGATTTCGTTCTGATTGTGCTCTTCTGTAACGTCCAGGATCTGCTGGCCTGAGATGAACTTGCGATTACAACCTGTTGTAGTCTAGCTGAGCTGAACGCCTCATAAGTGGAGCTTTTGCTTTTTTATTGATCTCTTTGTTTCTCATAGCTGGAAGGGCACAATATTTTCTCCAACCTGAATTCCAGCGAGTACGAGCAGGTGCTGGAGATCATCCGAAAGGCCATCATCGCCACGGACCTCGCCCTGTACTTCAACAACCACCAGCAGCTGTCGGAGCTGCTCACCTCGGGTGTGCTGGACTTTAACAACCACTCGCACAGGTCAGACCATGACTCACACTGGGGCACAGGTCAGGTCTGGATTCAAACCAGTTCTCATAGCAGCGAACACAGAGAAAAGCAAACCTGGTGTGCATGAACAGCACATTGAGTTTCTCCACATG------------------------------------------------TTGTTCAAAAATGTATTTGTTCTCTTATTCTTTTTGGGAACTATGTAAAACAAAAAAGAACGACTGGCGAAGAGAACCATTCTCTCTCCCCCAGCCCAGCAACCCCATCCCACTACCACCTCTCTGTCTCTCTCTCCCCCCCTCTGACTGTACCTTGCTCTCCCTCTCTGGTAGTGCATATTTTGCTGGAGATGCTAATGATCTCCCCCCGCTGTATTCTGATGCAAGGTCTGTCTACACTTTTCCCTTTCATCCACATACAAATGTGCTCTTATTGCCTCTTCGCCCTCGGGCCTTTTAAGATGCCTTTTTGAAATATGCCGTTTGATAACCACATCATTGGCCAAGTCCCTGCAGTGATTAGAGCTCTCTTTAATGTGAGCAAGTTAGAGAGTGAATGAGGGGCTCCGGGGCCGGCAGCTATCCATTCTCTTCTGCCCTCACCCCTTGACATCTCCCGGGCCACTGGGGAGAACCCAGTGTCGGGTGTAGGACGACCCAGAGCCCAGCTTAGCACATAGACACTGCTGGCCGTCCTCCATCTTTCATCTCCACATGGAGATTAAGCAGAGGAGAAATGACACTGGAGGATCGCCTTCACAGAGACATGGTACCATGCTTTTGCACGAGGTTTAGCATTCTCACAGCGCCAGAGCTGTAAGGAATTAATATTCATCGCTGGCAATTTATGGATTCATTTATCACCCACATCTTATTTGTTCCTTTAATCGACCCTGGGGGTCTGACTATGGCCTTGGCTAGCCACCAGTGCTGGAGCGTTATTCCTCTTCACACAGGCCTAGTGTTAACGCCGCTGGCCAAGTTCACAGATTTGACTGACTGTGGACTTAATGCTGCTTGCCTTGTTTTCAGCACTTGTCCCTCCAGATTTGCCACCCTGGCTGCACAATTTCCTCCAATTCTAATTATTCATCAGCTCGTTATGCCTGTGCCTGGGCGCCTCCCCTAATTAGAGGTGACGCGGGTTTGGTCCCAGGCTAGCCCCAAGTGAGGGAACCAGTTCAGAACCAGTCCACGGCGTGTGCTCATGGAGGACTGGGTAACTGCCAGCCTCTCCAAGTGCATGGGGGAGAAAGGAAGGGCCTGTCTTGACAGTGTGATGTGACGTGCCTTCACACAGTTCTTCTCCCTCACACAACACACACACATTAATCATTCTGCTATGTCCCATATCTATTAGCATAACCTCTAGATATAATATTACATCCCTCCAGCTCAGGAGATGGCTTGATGATTTTCTCATCAACAGTAACGTCTTGGTTTTGTTGTTTGAAAGGGCAAACATTGGATAAAGCTTCTCAATTTGTGCAACAATTTCTAAACGGCATACGTATCTGCATACAAGTGTTGATGAGGGAATTGGAAGTCCAATCTTCCTGATAACGGCAGGTGTGTTTGGAGTTGTAGCTGTAGGTGGGGCAAAGTAGATTTCCTGACCCCACCTGCGCTTCTCCTAAACTCTATCCTGCCTCCTTGTGCCTGTCTTGTCTTTCTCCATTTCTCTCTGAGTGTGTCCGACCTGGCAAGCTTCCTTCTCTCTTTGTTCCACAGTGACAGTCCTGATGGCAAATTGATTTCGACTGTGTGAGAACAGACATACAGACAGAAACAGACAGCTCCGGATAGCACAGGGGCCTCTTCCTCCCCATCTATTCCCTCCTCTTAGCCTCCCTCCTGTCCACTTATCTCCACCTCTTCTCTGCCTCCACACACACCCCTTCTCCGAATGGAAGAGGCCAGTTTCATCCCTCCTTTCTGTCCTCTCTTCCTCCCCGGGTCCCTCCTTTCCTCCTTCCGTCCATCCTGGGTGCTGCTGCTGGTGGTGTCGGTGTGGACAGTAGCGGTTGGTGGGTGGAGGATTGCGTTGAGCGAGAGAGCCAGAGCGGGGCCTAATGTGAACCATATATTGTGGAGCACAATATAGCAATTAGTAAAAACTAGACACTTTAACATATTAAAAGCTTCACCTCAAAAATATAACAAAAATCTGATCAAAATTATAAAAATCAATTATACATTCCAATTAAAAATATACCAATAAACAGCTAAATACATTGTTGACCTAATAATTACAATGCAATCAATCACAGTAGCTTAAAATAAACAAAATAAGCAAATGAGCACAAAACCTTTAATGTTTTAAAAATAACTTCAATTATTTATATTAGTACAAATAGTTTGATTTCTTTTCTTTTTTACAAACACCAGCATGAAAAGGATTACAATAACAGTAGAAAATGACTGTGAAAAACATATTAACATCTTCTTTAATTAAATGTCTGCAATTAAAAATGGCATTAAAGAATTACATTGCAAAGAGTCTTTATCTGGAAAAAGGTTCAAAAGAAGTATTGCACATAACAACTTGAAGTTACCTTGCAACATTTACCACATTCAAGTCTTTAAGCTCCCCTTCCTCCAGATAGGTCTATATAAGATCACCTCGACAGACAGCGGGGATGAGTTCTCAAGTCTTTTAAACAGTGTTCTATAAGGATGCTCAAAGTCCTGCACTGCCAAATCAATTTAAAGTTTTTCTTTTC--TTATGCTTTAGTAGACACAGACATGCAAAGCATTTCCATTCTTGCAGACTTCGTGTGGGTGAGTGAGCAACACTCCCTGCTCGCGTGGCAGGGAAAGGAGATTGCTGGATTGGTCAGGGCAGGGAGAGATCCTTGTCGGTGACAGCGTCGCTCCAGCGAGCTCAAAACCACAGTAACACAGCCGAACAATCCAAACACACCCCACCAATTTTTAATTTCTTCCATTAGAATTAATTATGAGGCCGAAGGCAATTTGTGTACCCTGTGTTTAAGACTGCCTACTGGATTAATTAAAAACTGGATGCTGGAAAATTAATGTGTGAATTGTTATGCCTTGCTATAATGAGCCATCCCATGCTATTACATAGTAGTGTACTATACGATCACCTTCAGGCCTCTGAACACACAAGGTTCATTAAAGAGCACAAACCTAGGCACAAGTCAACTTAAAGAATGCCGACCTCAGCACATATTCAACAGCGTACACGCGAGCAGCAAGACATTTAAATTTTCACCCAAAATACAACAAGGTGAGGAAGTCTGGCTTAATGATTTGGAAGAAAAACACATCTGTAAATAAATGACCTCAGTAACCTGCTCTTAAACCTGATAAAAGAAGATAGAGGAGTAAAAGTTGCTGTGATGTCAAAAAAAAAAAATCACATTCTAATGGCCAAATCATTTTGTAATCAGCGTTAAGCATATTAAAAGCTGTCACCGCCTCCATTTGAAAATG------TCACCACCACAAAAAGACAAAATATCAAACTGGCTTTCGTAAAAGTGGTGGGGGCATATGCACGGAGAGGAGAGGATGCCCCCAAACTACTTTGGTTACACAAACTTTGTTTTCGGCCTCAATGCATCAGAGCCCTCTCCCTCCGTCTGCCATCTGCTGCTGAAGAATCTGTTTCACTCGATGAGCCAAGCCCAGCCTTTATTGGTCCTAATGGCACTATCAGCTGAGCCGCCAAACCCAATTACCTTTTAAAAAGGGAGGCCACCCCAGCTAATCATGGCTGCCTAACCTGATTTGCCTGTGATGAAGAGACGGGATAAAGAGCAGTTAATGGAGGGAGAATGATCTCACAAATACAAAAAACTCAATTCATTTCTCCGGGAGAGCAATCTGTCCGATTCAGCGGTAATGGAGTGGAGATTCATTAGTCCTCAGGCCTTAGTAGTAGCACCGTCCCCTTATCAACTGAATGACAAAAGAACATTCAGTGTTCTCCGTTTATAGACTTCATTTTGTTGGGAAGGCACACAGAAAGGTGACAGATTGGTAGCTGAGGCTAGATATCAAGATTGAGTGGCGTTTCTGCACCTTTTCAATCCAGCATCAAATCAGTGTGTTTTTATGTCACACAGCAGGTCTTTCAGAGTTTGACACAGAGACATCCTGTGGCAGCAGAGACAGAAACGAGTTCTGATCCTCGATGCCCTGACCGATTTCTCATCTGACCCTCCGTTGCTCCTCAGACCTCCCCTCCCATGCTCGCCCTCTTACCCTTTTCACCCTGCTCGTCCCTCTCTTACTCGTCCTTTACCCTATCCCCCCTCATCACTGTTCTTCCCTGCTCGCCCTTTCTCGCCCCTCCTTCCTGTAGTCTGTGTTTGTGTTGGGAAGATTAAGCTGCTCTGACAAAGCTGTGTTTACAAATATGCAGGCAGAGAAACAGGCCAAGCGACGCTGAATAGGAATAGAATACAAATTGCTTTTTTATCTCTCTTAGGGCCAGGGCGAGAGAAAATGTGTTTGCGATTGTTGCTCCTCCGCCTGTGAAGGATAAAGCCTCAGTACTGGGTTTGGGCTCCCTGTTAGCATTCATTCTATCCTCTCCTCTCTCTG--TCTCTCTCTCTGTGTCTCTCTGTCCTCCCACTCTCTTTCTTCCCCCCATGCTCTTTCTCCTCTTTGTCTACTCCACACGCTCTGTCTCTTTCTCCCCAGCAGGAATTTTTTTTTTCCTCGCTGTTTCCTTGGTAATCATATCTCCTCT--CAAAGGACATACTGCTGGACATGACTGGAATAGGGGAAGTTCTGTATATGGCAGAATATAGGTTATATCCCATAGGACCAGAAACAACCATATTTATTTCAGTCATCTCTTTAGTTAGTCCCTTTGCTTTTAGCCCACATCTATATGGCAATCATCTCCACCAAAAACACGGAGCCATTATAATCCCATCCCTCCTGCCCACACACACAGAGTCCCCCAGCCTTGCGGAAGGCCCGACTTACTCTGATAGGATGTACGGATCCTTTTCTTTGAATCTGAATAAAAGTTAGACAGGCCACGCATGCAAAACTCTGTCAGGCAGGCCCGCATGCCCACACCAGCAGCCACAGAGTTACCAAAAGGTGGAAGGAGGAGGAGGAGAAGAGGGAAGGAATGAGTGGTAAATAGGATGGTGGGGTAGGAATAAAGAGTGAGAAGTGTAGGTGAGGATTGAAGGCAAGGAGAGAGGTGAGAGGACAGAGAGATGGGAATGAAAGAGAGAGATAGTAATGTAAGTGGGATAGGATGGTGGTGGAATGGTAAAAGGGGAGAAATGAAATAAATTAGGTTAGGAGGGAAAGAATGTGAAGTAAAAGGGCGCTTTATTGTCAGTTACAATATGGAGTTGAGCATCAGTGGCGAAGGCTGCAGTGGCTTGGTGCAAACAGACATACCTCCATCTCACTGATGTCAGGCATCAGCTCGGTGATTGGTGGGCATATTGTTCGACTCCGACACTTTTTTCATCATTAGCCTGCACTGCATGGCAAACGGGCGCCGTGGCCCCC-TTTTTTTTTCTTCCCCTTTCTCCCCCCTTACAGGCGGCAGTATCACAGCTCTGATCTGTCACCCTTCGCTTGCCTTAATGTGTGAAAGCAAGACGTGTTGCGCCTATTAGCACTTCTTGGCAAGGCTGGCATGCTGATCCCTCATCCCCGGGGAGCCCGGCAATATGGTGCCGCATGGTGACCGCCCGCCAGCCCTGGCTCCCGCTGTCACAACACATCACACATCCCCAGCAACCAGAGCCACCGCCTCCTCCACCACCACACCTCCATCACTGCGGCGGCGTGACTGACAGCAGCCAGAGCCAGGGGTCCTCTGGGTGGAATTAAAAACTTTTAGAGAGAGCAGGCAGCTAAAGTGGACTGTATTTTTTAATTATGAGGGATGTGGTTGGGTTTTGGTTCATTGGGAAGAG-------------------------------------------------------------------------------------------------------------------------------------------------------CTTTTACTCAGTTTTATGCGCATATCTGAGCCCTCAAGCCCTCGATCAGCACATCACCTGAGAGAGATACAAGGAAGGAGAGAGAGAGAGTTAGTGAGAATATGGCCCTGGCTCCTGATCCATAACAGTCATTGCCTGTTACATACATTTCAGAATTCATTCAGGCTATGAAGATAATCGAGGTAGTCGACAGTTTCCCCTGCAGCCCAATGGATTTATGATAGCACTGTCAAGAAAATGAGGCAAAATGACACAGTAGCTGACTTTAGCTGCAAATAATGTGATAGGCCGTACAGTGGTGCAGCAGCAGCTGCTGTCATTGCAGGTAATAGCCTATAAAGAAGCCTGATAGCAATACCTGTCATTTCTTAATGGCTGACTTCACTGAAGAGCTTTTGTGGCCTTTAACATGAAGATAATAGAAGATACAACAAATTTTACAGCTTTTGCGTTGCATCCATAATTTATCTCCAGAGGCCCCCACGCAG-----------------------------------------------------------------------------------------------------------------------------------------------------------ACACTTTCTCCCCAGCTTCGATTTATGCAAGGCTAGTTAGTTCATTTTTATCAGCTCTGAGTTCATTTCTAGGGCTACTGGAATGTGTTTTCCCCTTCCCCTCACTATTTAACTAATTAGGATTCAGGTACCATAAGCAGATTTTTCACGCTATTGGTGTTTTTCTTAATTAAGAAACAAATGAATTCTCCCCAGCAAAATAGATGGAACAACGGGATAGGGTGCCAGGGGCCAGATGCGGCGCTTCTTAATTAGAAGTCACTCCATTGTCTGAGGTTTTTTAATGAAGCCCCAATCTAAATGGATATCAAAAAAGCTTCTAGTGAAGAAAAAAAACACACACACACACCGGCCATTTAAAATAATAAGGAAATAAAGATAATGAAAGACAAAAGATATGTACTGCCAGCCCCAGCTCACACCTCCAGTTCAGTGCATGCAGTGCTCTCGTCACCTCTGGATGAGCCCTATTAAAACAGCACGATCCCTCGCCGGCCCCTGCCTGCCTGCAGCCATGTCTAATGTTCTGCCAAGCCAACAGTGAAACACTCTCTTTTCAACTTCTCATCAAAGGTGGAAGTTTCATTACCCCGTGGATGGTTATCAACTAACTATTTCTGAAAACTGTTGCAGCTGTCAACTTTTATTGTGTGAAAATACACCACCAGCAGGCAAACACACGTGAGTGATGATGTATGCACCGGCACACATACAGATCATGCACAGGTGTGTGTGTGTGCGTGTTTGAGTGTGTCGGCTTTACTCCTGCTCTGTTGGTATTAGAGGGAAGGATATTCAGAGTCTATATTGTATGTCACTTTGGCTTTAGCATAGTCAGTTTTCTCTGACCATAAATGTATGCCTATGCACGGTAATTGTGTGGAAAATGCATGCAGCCTCCACCTAGCATAACCACCCCTGCTGCACTCCCCTGTGGATAACAAATGGCCCTTTTCTCTGGGAATTGAGGCTAAACGATGGTTTCACTTAGAGAGCAAAGTGACTGTCCATCTTCATAACAGTGCTCTCCATCAAAGAGCAATGAATCCCATCCCATCCCACTGGCTCTGATTAAACACAGGCAATGGATATCCCCTTTATGAAGGCCTGCAAAGCTGGCCCTCATGTCAGCCTTGCACCTGCAACTATCAGCTTCTCCTTTAAT-AAAAAAACAGCCCCACACATCTGGTTGGGGGAGCATTGCGCTGCTCCGGCAGGCCTATTCAGCCGAATCTGTTTGAAAGTGACACACCTCCACTTGATTCAAATTACCTAAGGCATTTCTTATTGGTGGGGTCACATGGAAAGCCCACAGGTCACAAAGTTCACT-------------------TGTGTCCATGTGATAACCATCAGCCATCAGTTGGTTTTACTTTGATTCAGCCTTACAAAGTGAACAGTGTCCTGTAGCCCATTAATAACTAGAACACACTCTAACTCCCAGATGTCCAGTAACCTTTCTGTGGGCTCAGTGATTAACACACCATGTCCATTAGACATCCAAACAAGGCCAGCTGTAAATTAACAGATCATGGTGCCTCCCCCCGCCTCGCCTCTCCACAGATGGTTGGTGGGGCTCCGCTGGGCAGGGAAACTGATTGGTCCAATTCTTCCTCACAGGGAGACATCCATGAGGATTTCTGCACTGTGTGCAGACGCAGTGGCCAGTTGCTCATGTGCGACACGTGTTCTCGTGTTTATCACCTGGACTGCCTGGATCCACCCCTGAAAACCATTCCTAAAGGCATGTGGATCTGTCCAAAATGTCAAGATCAGGTAACCGCAGCAGCCGAGACTGATCCTGAGTCAGGGGGAAGGGGGTACCGCAGTCCAGAGAGGAGGCTCTCAGGGCCTGTAGCTGTACTGTAGGACTGTTCAATCCTTTGTAAGCATATACATGATGCAGTATTGTTTTTTTGTGCTTCT------------------------------------------------------TAGATGTGTTTAATATGATGCTGTACCTTCTTGAATATTTCAGATGTTTCTTTGCTGCTGAAAAAATGTTGATTATTAACCTGCCAGTGAAAAAGGGAAGTGGCCATCTTTGTACAACACACTGCTGTTTTGCTGTAACCGCGCAATGTTTTATGATCTTGAGTATTTTATAGAAAAGTAGAAGTATGTATCAATAATATGAAAGCAATAGCTAAATCATAATGAAGAATAACATGATCAGTGAATATTGTGGAAAATCTTTAGATTCACTCTGGGTGGATTTTGTACTGTATTTATTACTAATGATGATGCAAAAAGTTGCATAGCTTAACCCAAACTGTTCTGTCTCTTTTTTATTTATTGTCTTGTATATGATCTTTTTGTATGTGTTTTTCAAATAAACTGCCTAAAATGCTGAGAACTAATTTGATTTGTTGCATTATTTGCATTCTTGTTACTTAAAAAAACCCCTCCTGAAGCAACAAATCGTAAAATTACAAACCTACTACAAATTACATTTGTTGTCTGTCATTAGTCGGTTATCATACATGAATCTGTATCAGCTTATATGGCTTGTTATTAAGTCATAAAAATTGTACAAGTGCCAGTTTTGTG--TT---------------------------------------------------------------------------------------------------------------------------------------------------------------------------TGGAAGCCGTGCTGACACCTTCTTTTGCTTCATCAAGTTCCGCTGCACAATTACATGAATTTACTTTCAATAAATTACCATCTTTGCATACATCAGTCAAATCATCCAGCTGAGGCATTCGCAAACAAGATGCATTATTAATTTCATTGTCAGTGTTTATTTGGTTAACTTGTAACCGACTTGGACAGCCCATTGCCTTGATGATGCATTTAAAAGCATCAGGGTCGGCTTTTTAAAAGGAAATCAGGGGATGACATGCTTCCACACACCACTTCGCTCCCTGCTGAGGCCACAGAGGGAAAAAGACTGAACTCCAGTGAAAGACCAATCAAAAACTCAAAAGATGCGTCGTGAGCTGCTGTAGTCAAAACAACAGAATCAGGAAGATCATCCACATCACAGCGATTCTCAGTGAGCGGTTGTTAGCACTGATTGACTATATTTCAATTTAACACGTTTCTGCTGTCGACAATAGTTAATTGAATGAATATATTGTATTCATGAAAGGGGAAAAAAACAAAAACACGAGCAAAGAAGTTGAGTTAAGGAAAAATATACAACAGTCAATCAATGATGACAAAAAGTATCCGGAATACATAACAACAAAAGGAAAACTGATGATGCCCAGTGAATTACTTAGATAATTGTAATGTAATATGAACCCAGGAAACAAATAAATTCCATTTCCAATGAATCCACACAATTCAGTGAGCTACTCTCCTGGTCCATTTAACTACACACATGTGTACTATAATGAGCTGTAGACATTATGCCTAATTATGTATTAGACTGTGTTAGAGGGCCTAACAAAAGCTTTTGAAAGGGACAATTACGTTTGTTGCTTAGTTACATCGTTAAAAATATACCAAATCAGTGCAGATTATAGTGGGCGAGAATGCACATGTACACCACGAGCATTGTTGCCAAAATGCACAAAATTCAATTCATTAGGAAAAAAGAAAACATTTTTGCTTGTGAAAAGGACAGTGGCATAAGTGAAAATAAACAGTTTTTAACTGAAGTGTGTTCCTATGGGTAACTAAAGTCTTTGTAAAAAAGAAAAAAAACATTTGTAAAACAGTGGAACACCAGCCAAGCAATGGTGACAACTCATTTGTTTTTTAACAAAAGGCAACTTCAATAACCTAAGTAAATATTTTTGAGTATCCCTAGTAGGATTGGACTTGTCCTTGACTCTCACTGCTCTGAGAAAAATCCACTGGATCTAGATGAATAAGTGTGTTTGTGTCTGGGTATGTAAGCGTGCTGTTTCTGTGCAGGAGGTGCATCAGTAGCATTCGTACAAACTCTTGTGTGTGCATGTCGGCATAGATAGCGTGAACTGGGTGTGTGTTATGTGTTTAGGTTTGGGGATTTTAGTACAGCAGAGGGAGGGGAAAAAGAATTGTAAGAAGAACATCCCCGGTCTCACAGCAACTTCAAAAGCTCTCCTTCCCCAGGATATTAAGCGACTGTGATGAAAAATTTAGCAAGCGTTAAATAAGCTGCTTTGAAGTGATCTGTTTTGGCTCAGCAGTCTCCAAATTTCCGTAG-CCCTCTGCAATAGCCATCTTTACTATAGAGGGGAATAAAGGAACAGTGTGTTAAGTGCAGCAGTTGTGGGGGACCTGGCTGGCTGGCGGAGGACATGCCAACAGTAATTGGTGCAGCCAAAGACATGAAGGCACGACGGCTGCA--------------------------------------------------------------------------AGTCGATGATCGCTGTGTTGTTAGCCACATGCCTACGTGATCATGTGAAATCTCCTCAACACTGTGCCTCTTGCTGTAATGCTAATGGCTCTGAAAAGAGAGTTAATCACTGTTGCACAGTTAGCCACATGCTTGCCTTTTGCAGCATGGTCGGTGTGTTCCAGGGGTTAGCAAAACACTGGTGTAACACATGATCGCTCTTTATGAGGCTGGGGCCTGCAAGAGAGAGAGGGGGCCCACAGACGATGCTAAAAAGACGGTAATGACAGCCATTCACCGCAATCCAATTATGCAAAAGGGAGTCTAAACAATTCCATCATCCCCTAAATTAGATTGTCCTAACGAGATAAAGGCACCAATTAATCCTGAATTAATTTCTACAGCTCATTTTCCCCAGAAAACACTCTAATATGCAAATGCCAGTGAGAGGCAGAGAGGCATCTTTCTGCAGGGGTTTGCACCACCTCTGCGCGTTAGCTTCTCTTTCTGAGTGAACTTATGAACCTAGACACATTTTACGAAGATAAAAAGAAGGAATATAACAATGTCACAGCTCAGGTGTAGCACTGAAGAGAAGCTGTTTAATAGTAAAGGCAAATGTCTCCCTTATAACTCATTATAGTGCTGCCATTAGTGGAATGGAAAGCATATTGAAGCCAAAGCGAAGTCAGTGCTACTACAGTTTAACCCTGATTTCATAAATCTAAGTACTAAAATGCCCAAAAATCATGCGTCACTGGCCATCATTCTTCCCTCTTCACCGTCGATGGATCTTTCTCTTTTTTGTTTTTCCCTCATTCTCCCCCCTCTGTCTCTTGTCCTTCTCTTTTATTGCTTTGTACAGCAAAGCACCATTACTGATCCCTTCCAAAGCACAAACTAAAAATCTATCCCGTTGTCATTTGCTGCACCGTGCCATCTATCATCGGGGGTGCTTGGCAGCGTCTCCATACGAGAGAGGAGGTGCTGGAACAGGAGGCAGAGTCAAGGACTTTCACGCGCAACAAAAAACTTGTCACAATTATTTATGGCTCTTGCTGGGACACATAATAGGACACATCAAACTGCTGTTTTTTTGTGTGATGAGCGCCCTCACATCGCTGGCTCCCTTGTCGAAGTGGGTCACAGGCATCTCTTGCCTTACACATACAATTTCCAAGACAATGGCGGAGCACTTGGGGAAGTGACAGT------------------------------------------------------------------------------------------------------------------------------------------------TTGTAATACCGGGCAAAACACAGCAACTGAAAACTGGGTGATTGTGGAGGAAGTGCAG-TTTTTTTTGTGTGTGTGTGAATATAAGCACTTAAAGTTGAGTCATTTTAGGGATATAGATATTTTCCATTTTCAACTCTGACAAAAATGCAGTGAAATAGAGGGGCCATTTTTTTCTTTTTCGATTTCTGTCTCGTAAATCCTTTTCAAACGCAATTCCCATTCTTCTTTTGAGGTCTTTTAAGTCATTATAAATGTTTTCTCTCTCCCTCTCTTTCTGTCTGTCTGTCTCTCTCCCCTCTCCCTAGCTTTAGTCTTCTTGAATAAAATAAGTGCAGATTTGCTGGAAATCAGTGGCTTTTGTGTGTGGCTGCAGGAGCATGGTGAAATGTTTGGACACTAATACCCATTCATTTCGGTAGCGCCATAAATAAAAGCTGCCAGCTATGCGGCTGCCGTGAAGTGGTATTCTTTGGTGCCCAGCGGGATGTCCTGTTCACATTAGCGCAGCAGGGAAAACTGGCCGGAACAGCCAGACAACTAAATCAAGACATTGTCAACTTCTGACAAAATTGCTATGGGGGGAGAACCAGTTTTAAGAGGGGTTGTGCATGTCTGGTTGTATGCATGTTGCAGTGTGTGTGTGTGTGTGTTGTTGATGCAGATTGCGCTGCAACAGATAAAGTCAATTCCAGGAAGCAACCTTTTTCACCAAAGTCAAGCATAGCTGTAAGACTTCTCTGCTATCTGAAAAATAGGTTTGAATTGCATGCAATTTGTGGCAGGCAGAGCACTCCAATGGAGGGAGGCTATTAGTGAAATGCCTTGCCACTGTCTCTTTAAATGCCAATAAATTCCCATCATTACAGAATCTGGCAGTTTTCCTCCCTGTCTGCAGCCTGGGTCTTTATCTCGCTCTGCCTCAGTCTCTGAGCATGTAGATCTGGCCCAGTTAGATTGTCATACTTAACAAACATTAATGATTAATTTCCTCCACTGAGTCAAATGGGGCTAAAGGGATGACTCGATTCATCTTATCGCACCACAAATTAGCATTTCCCCATATTCTCCAGCATCAACTGTGCATTAAAATTCCACATTTACCATTCTGGGCACTGGCAGCTGTGGTGAAAGAGCCAAGGAGATCTTCCTCCTGTGTTGCTGGAAATTCTGATTACTTCTGTGTTATACAAAGAATAATTAATTCTGCCACTTTCTGCTTGTTACTGTACGTGTCTGACTGCTCTGAGTCAAATTACTCACTGAGGGGTTATTTGAAGGCGCTGGAGCCTGGCAGGTGGAATACCTCTGTTTTACTGCAAATGTGGCCATGCAAATCAGTCAGCTGGTGCGGCGCTCCGAGGAGTTCCTTGTGAAAATTGCATAGAAATTTCTAAATAACGGAAGGCATGACACCTCTTTGAAAAATGCAAAAGTGAACAGATGGATGTGTGCCACCAAAAGCTCTCATTGCAGCAGGCTAATACTGCGCCTTTGACTGCGATCCGCGCTTGATGTTAGCAGTTCATCTTCCTCTATTGTGCTTTTCCTTTTGGAATGGGAGAAACATTTTCCCTGTGGATTGGAAGGTTTTCATGAGCAGGCAGATGGAGAAAATATTGTTGACATTAAACTGTTCCTCTTTAAGGGAATTGTTGTGACAAGGTGGAGCTCCCATCACTCGAAATAGCAGCTGTGTGCTGTTTACAAAGGGGCCCAAAGCAATGTTTGTTTCCATTGAAACGGTGGCAACTTTTTCTGTCTATGTAATGAAGAAGCTCCTGGCATTATATGTTTGCTCTCACATCTACTGTCATCATAATACAATATTTTTGTAGCGACAGCATTAGTGTTGTTACAGTGTATTACAGCTTCTACTGGTGCTGTGCTGTTTTCTTAATTATTGCCGCAGCTTTCCTGTTTGTCTTTAGGTTTTCAATCATTTGAGGAACTGTATGAAGACTACATTTTTGATCAGTTAATTAACTGACTTAGAAAAACACTGCATTATTTCCCCCATTAATATCTCAAAACAATAGTAACTGTTGAAATGGTAGAGCACTTTATGAAAGCTGGCACAGCTTGCCTTCATTTGAAATCACAGGATAAATTCAGAGGAGGCGGATGCCACAATGATCTAAGCTCAGGCACTAATGGTTATTTAATATGGCCATCAGCGGTCCCAAGTCCCCAGCATACGGCACTCGCACAATAGCCTCCAAACCCTCTTTAACACTTATTTGAGATGACAGGAAAAATGAAACCGTTTGTGCTTTCAATGGAAAAGCAATCATTGGTACATTATACTCCGCTTGCCCTATCATGCTAATGCCGGGTAAAAATGTCACCAAATGTATTTAAAGGCCTGATGGAGTGTTGCCGTTTGATTCCTGCTGCCTGCCTGATTAATAAAAACCTTCAATTTGTATGTAAATGCAACCTGGGGCTCATATCATCTGCACACCTGCACCTGGAGAAAAATAATAAACTCAAGTTTAATGTGGCAATTATGAGAGTTTATGGGGATTGTGGGGAAGAGGGCGGCAGAGGAGAGGCTGGCTTGATGAGAGGGCTCTCAGAGGGGAGTGGGCCGACCCGGACCAGCCCGCTACAGGAATGACCTGATGCACGAATATAACCTCAGCTTGCACAGCTTACCACAACATGCATGTTTGCACAACACAGGATGGTAGTAGGGATTAAGGCAGTCCACTGATGTTTTGTTGAAAACAATTATTGCTTGGTTTGTGTTTCTATCAGCTGCTGTATGTCTTAAACGCTGCCAAAGTTTACCCCAGCCTTGCCTTTCTCTGTTAGGCCACTGGGAAGAGCCATGCCCTCCCCCTTTGCCCCTGGTCTCCTCCACCCCCCATCTCACCCCGGCCCTCCTCTTCCATTGAGGGCTGCTCATGCAGAGGAGAGAGAGGCACCACGCTGATTCCCTGCCTTTCAGCTCCGGAGAGGGGGATAATGCTGTTTTTGTACCACGCATCCAGAGGAATTATGTGCGCTAATTTGATTAGGGGAAGATTTGATTAACTGGAAAATGAGGGCTTTGCTTAGACTTTCACACGCTTAATTTATCCCTTGCAAAGCAGACGCAACATTGTGTCATGAAACTCAGAAGGCATATGAGAAGCCCATTCACCAGCTAGATGGCCCTTTCAGACTCAACAATATCTAGGACTGCCACGGTTCAAATTGGGATAATCAGTTTAGAGCTTTTTGCCTGGCCTCAGAATACAAATTGCATTTGGCATTAACAGTGAAAAGGTTCAAAGGATAATGAGATTAATGTAGCAGGGAATTGAGCTAAGGCAGAAAATTTCCAGAAGAAAATGCAAAACTAGTGGCATTGTTGCACAAGGTGGATGTGAAGAATTTTTTCCTCCTCGCTAGCTGTGTTTCATGGCTCTACGGTGCAGAGCAGGCCATATATCTCCAGCGTATTATCAGGATGACTCCTGCTGGCCACCCTGTCACAGGAGAGTGCTTGATATAAACAAGAGATTGCTGCGACACCCAGTAATCAATATTAGGATGGTTTCAGTACCAAACATCATTTGTCTCTGCGACCATTCCTTTGACCAAACGAAGCATTAATTCAAATCATAAATCTGAGCTGATTTAAATCCGAGGAGAGTGAGGGAGGGAGAGAGGCCCCTGTCTCACTGCCTGCCCCTAATGATTTATTTTCTACATTTCTGCGAGCGAGAG-------------------------------------------------------------------------------------------------------------------------------------------------ATTTGTCCATACTCACTGACAGGTCACCTTCAAACGCCAGTGGCAGACTGTTCATCACCATGCAGACGAGCATCTCATCGCTGCAAGTAAATATTAAAGGAAAAGAATCCAATTGATTGTGGATGGGGCCGAGAGGCGTCACTGCCATATATTTCACTCAGAGAGCTAATGCTGTGGCCCATGCACCCACACCTAGAACTGCTCCCCCTTGCCAGAATTATGATTCTACCGGGAGCCTGTGTGGCTGGCTGTGGGCTCAAGGTTACAATTTAAATTGTAAAAAGATAAAACAGTTTCTTATTAGCTCCATTGCCATAGCCTTGCTGTTGGTACTCACATTTATCTTTATTTCTGTGACCTCGCAGGCTCGTATTCTCTTTTTTACACACTCCATTCTCTCGGAGTGATGACCTCACACTTTATGCATTTTGCATTGTTAAATCTGCTTAGAAACACATCCTGTTTTCAACTTGCACACCATAAGCGCCGCGGTGTCAAGTATTACTGCAG-----------------------------------------------------------------------------------------------------------------GCTGACTCTTACACAGTTTGTTTGTTTATTGAGGCAAGTCGGGGGGTTGTTCTGAGCCTCAGAACCGCATTTAAAGCTGATCTGGCTCCTTCAGACAGCGCTGCATCCGACTTCCTGTTGTCGACTCGCGGTTGCCACAG-AAAATTGCTGCTGCAGCCTTAGACAACCTACAGCACTTTGTATGCCGAAAGAAAAGAGTTAATTAGAAATACAAATTCTCCCAGATTGTTATTAATGGGAACTGTAGAGTAAGCAACACATATTTTGTGCCCATAAGTAATTCTCAGGTATCTTTGATCTGTGGCCCACAGCGGATGCTGCTGCGTGCCGCTGTCTGGCTTCTGGGATTCTGCCAGCGCCAGACATCTGGCTACTTTGTTATCATTGGCTGATCTGCTCCCGGGAGGCCACTCTTGTGACACCAGGCAGAGAGTGTCCTGGCAAGGAAAATTATCAGCACATTTTGAGTGGATTAGAGTTCCAAAGTGGTCTTCAAATCTCTACAGGGGTCTAGTGAGCCATGCTCTACTGGGGGTTCCTCAGGGCTCTGTTTTGACACCACTGTTGATTTGAAAGGCAGCGAGGGTATTGCCCATTACTCTAGGGTGAGTGATGTAATCAGTGGACCTGTGTGACCATATAGTCAAGGAAAGGCATTAGAAGGGTAGAAAACAAAGAAAGAAGGAGCAGAAGCAGAGTGCCTGGAAGGAGGGCAGAGTGTTGGGAGGGCGGAGATAGAGAAATGGGGGACGGTGGTATTTAGTATGCACGGCCAAGCTGCCCCATCTGCTTAGCGCAGCAGTCCCTGTCGTATAACTGTCTACAGGCCGTGGGCCACATAAAGAATGTCTCAGATTTGATGTAATTCCGCAAAATTAATGACAGCTTTACTCGGTATGGGCCGTGAGGGAATGATTAGTGTTTGATCGTCCATCTGATCAGTTCCCTTGGCTGGCTGCAGAGAGATGCTCCACTATATACTGGTATGCTGCCTATGGCAAGCACACATGCACGCACAGATACACCTATCCCAGAATAATTCCTGGGCCCCCATGCTCTAGTTTATGTTTGGGTTCTGGTTTCTGTTTCCCTCAACAAAGACAACCAATATGTTGTTAAATTCTCTGTGCTGTGACACATCACATCGAAATGAACACCTACTGATGGGATGGATGCTGGTCCCACTAGTGATGTGATTGTGTACAGGGCATTTTTATATCAGGCTGTGTGGTATTTCAAGGGAAAGTGGCACATTCTTCCCAAATGCAGACAGGAGCCAAGTCAGTAGCTGGCGGAATTACCCCCATGAATCATGCCCATTGTGATGCCTACCCAGGATGAGAACATGGAAAGGAATTAGGTATGGCAGAGCCTTATCAGCTTCCTATTCAGAACTGGTCGGCCGCTTGGTGCAAAGCAACCTGGACAGCCTTTCCCATCCTTGCTCATGTAGAGTGTCCATGAATGTGGAATTCCTCCACTGCCATGTGTTGTTACTTAAGGGTGTGCTGCAGCCAAGTTACTGCGCACTTTTCCATCCACGCCCGTCCTCCTGTCTGTGCACTTCCTTCCCTCCCATTTACCCAGAGATCTTTGTGGTAGGTCCTGGAGTTCAGGCAATATTAGGTTGCACCTCTTAAAACATGTCAGGCTTTGTGGTGAAAATTAAAGAATGGAAAAATGATGAAATGTAACATTTTGCTGAAGGCTTTTTTCACTTTCGAGCTGTTAGAAAAGGGGAGAAAAGATGAGACTGATGGAAACACATTGACAAGTTTTATCATACTGGGTTTATTTTTCATATACAACCCT-CGTTATTTCCTCTCCAACTGTTCTTTGCAGAGTTTAGGCTAAGTGGTATATCTTGGGTGGCATCTTGGGATTTGAAAGCACTACTAAAGTGAAGAAGACCTGAGGAATGAAGTATGTTTACAGAACAATCTCGGGGGACTGAGTATATCATTATTTCACCTCAACTTTCCATGCCGTGCTCTACCTCTCATTTTATCCCGCTCGCTCCCTCTCTCTCCATCTTGTGGCCATATGAATTAGTGTGGTGAGAGGAGAGAATGAAGAAGGTGGGAGGGGAGGATGGGGAGTGACGGGAAACAGACGGGTATAATATTCTCATCACTCTTCACTCTGCAGTCGTTGGTGAGGAGCGTGGCCCAGGGCACTCAGCGGCCCAGCCAGCCGCCTCGCAGACCCTGCAAATATTCCTAAACCTCAATTTTTCATATTTCCCTGTATGCATAAGGAGATGAAAAATCATCCGATCATTTGTATTGTCTGACTGAGGTTATACACAAATATTAGTTTATCTACCGCACCTAAGATTGCCTCCCTAAGCAAGACGGATTGGTCTTTTGGAGAGGGCAATATTCCCCGGGAACATATTCAGTCCATCTTTTATGTGCTGCAATTCACAGAGCAGCAGGTATGAGTTCCATCTCCAGACAGGCTCGATAAAGCTAAACACCCAATAGAGACACTGCTTATTACACACAATACGCTTTAATTGCCAGACAATTTTCGGCTGGGTAAAATTTATAGTTTTCAAAACTGATCTCATGCAAAGAGGCTTCATACCTAATATTCATATTCTCCGCACATTTACTCAACACTTGGCTAAAATGAATATTAAAGCAAAACAAGCAAAAGAAGTGACCCGTATCAAACCAAGCCAGAGCTACAGTGACCCCTATTACTGGCCATTTTTCTTGTGGGGACTACAATATTCAGTTAGTGGTGAACTTCACTGTTTTGAATAGATAACGGACAAATTCAATGTGTTTTATTAGCCCTATCGTATTCGAATGTTAATATTATTCCCATCATATTTTGCCCAACAGCTCTTGTGTGTTTTAAATGTGTTTCAACATTCTGTGTAGTTTCTGTTACTGATATTGCTTGCATGGGGAGTTTGCTTAGCTATCACAGGCTGGGAGAATGCTTCTTTTCCTCGATTTTCTCTACTTTTCTCTTTGCCTCCTGAAGGACTGAAGAAAGTACGTAATCCGGATCGAATGTACAGATCAGCAGTGTGTTATGCTGGCCATGGTCCACCTAAGAGTATCAGTGATGACACAGAGACGAACAGTAAGAGTCAGTTATTAATACTGCATTGCTGCTCCAAGAGGCCACTAGCTGGCCACTCTATTATTCATTCATCAATTCATTTATTTACTTCTTGATTTCATCCGTCCCCATGCCCCCCTCCTTCTTTTATTCTCCTCCAACACAACACCTCCTCCGGCTGCTCTGTTGATTGAAGTGTCTGCTTTACGGGATCACGCTGTCAATAGCTGAAGTGTTGTCGTTAACTAAGAGTGATTGTTTCAGGTTGAGGCCAGGGGATCAGGACCTGAGCCCGGCCTCTGCTGGCATTAAAGCGCTCATGATAAGAGTTTTATTGTAGCAACTGTGTCCCAATTTGACCAGAAACAAGAGACAAGAAAGAGAGCGGGAGGCAGATAAAAAGAGAGAGCTTGAGAGGAGTGGAGAAAGAGAGAA--AGAGAGAGAGAGAGAGAGAAGCTTTTAAAAGGATTTTGTCGGTTATTGACTGGTTGCACTCTTCAGCTAATAGCCATTTAAAGATTATGGGCCTGCTGGTGGAAATCAAGGCCTCCATTGTTTGCCTTATTGCATTCTGGCAGATGGGGGCTGACACAACAACACGCAGCATCCCTCCGGGCACGCTCGCCGAGCGCCGACCCTCCATCAGCAGATCTCCTATTGAACTGGCCCTAATAACTGGCCATGAATTATTAATCCATGAACCATATTGAAGACAGAGAGCGAAGAGGAAAAAACAAGGGAAGATTGCGGGCCGGTTGCAGTGAGTGTGATTGGCGTACAGGTGCCAGTCGAAGGAAAAAAGGCCCGTTCAAAAGAGTCCCAGGACGGCCATTTCTCGGAACGGGGAGGACATTCCGATAACTGGCACGGGAAGATAAAATATAT------------------------------------------------------------------------------------------------------------------------TAATTGTCACCGAGCTGGCAGCTGAATAGAGGCAGTGAGTTTAATCTGACCACAATGACATGTTTGATTGGTCCGAGGCAGGCTGGGTACAGAGGGTGGGGGGTGGCCCTCTCTTGTGGCAGCAGAGAACAAACATAAATCTTCTTCAACAATCTATTTTCCATCATACTTATTCACAGGGGACATCTCAAAGTGGTCTTTACCCTTTCTGTCAATGGCTGCCCTCATCCATCAATTTCATAGAGAATTATACCCCAGATCAATGTAGTTCACGACCGCTGAGCATTTGTCGAGGGGTGGTGTAGGTGGTTGGGGCGGGTGAGAGGCGGAGTGCTGGCTGTATGCGTCGCTGCTTGTTCTCAGAGGCTGATGGCTACTTCTTGTTGGTCACCCTCTCATGCCCAAATAATTCACACCATGTAGT-----------GCAGGGTGGCATTTGGGTGAAATAAAAGCCCTGAAATTCGAGATTAGAATGTGATGACGGGCTTTGTTCCATGCCGGTGTCAGAGTGCTCATACGCTCAAAGGAGGGGAAGATGAATGTTTTTGCCCCGCTTTCCTTTATCACTGAGGGCTGAATTGTGCATCTTTTGCGAGTGTGTTTGTGCGTGGCAGGCGAGAAAACCCAGACTGTCTGCTGAGCTGTATCTGCGTCTCCAGCAGGGCAGCTGATTTGGTTTGTGAAGTATGTTAATAATCAAATGATCAACAAATAACAGATGTATTAGTTCATGCAGCTTGAAATGTCAAGGAGGCTAAAAGCGGAAATCTAATACAGAAAGCCCAGTTGCATTGTATTATTTTCTGTGACAAACCCTCCGGTCCAAATTACGTAGAGCCTCCTACAGTGAGTAATCTTTACAGAAAACGGCGCCAATATTTTGTAATTAAGCTGCAGTAAGACAACGAGCGCTGCCACAGATGGAAGTTGCAGAACTCGTATCACTTTTGGTTTTTTTTTCTTCTCTCTATGTGGAGGTGGATGGGTTAGTGCTGCTTTCATTTTTATAGGATGCAGACACTATGTGTATAATATATGTCTGTGTTTATGTCTGTCTGGGGATATGAGACAGAGTGCATGTGTGTTATGTGACCGTGTGTATGTACATGTACTTTGTGTCTGGATGTCTGCATATCTGCATGTGTGTGCGTGCATGTTAGTTGTAGACTCAGAGGCATAGCGTGGGTCTGCATGAGGGAGTGTGGTGGCAGAGCACTCCTCTGATAGGCCAGATCCAGGGTGCACTGAAGCCTTTCGCATATATATGGAATTTTTGAATATCTAAACCATTATTTAGCATCCAAATCAGTTCTGCTTGTCTGACTGATGGACAATTTCAGTGTGACCCCGGTCTTTTTGCATGTGACCTATACTGTCGGGATTCTTGCATATTGTTTGGATGTTCACGTTGACTCCTCTCCCGTTTTTCTCTTTGATCCTTTTAGCATGCTCTTTGTGTCGGAATTCATGAAATATTCATAGCTGGACTGTGGCTTTTCCATATCTTTATGTACAATTATTGGCAGCCGTCCTGTTATGTCGAGCCATCTTAATAGTAGGTATTGGGCTCGGTTAAGTGTGACTTCAGATTTTTCTGACAGTTTAGCTGTCTTAAAGAAACCAATGCGCACAGATGGAACAAACTGATCACAACAGAAAACTTTCTCCCTGTCCATCGCTGCTCCCCCCTGCTCCCGCCTTCAGCCCATACCTGGCCTGAATACCATTAGACCTAATGGAGCACGGTGTGAGGGACAGCCAATCATGATGGCGTCCCGTCAGTGACACCGACATGTATCTTGGTGCTCATTATCATCCTTGAACAGCGCCAATTTACATCTGATGCTCTGACTAATTCTGCTCCAGTGTTGTCAAGAGGCATAGGAAGTGGCCTGGCCGTGATGACAGCGCGGCTGTCAGGAGCCCGTGGATGGAGGATTCCTCGGGGCATGATTTAATGCCCATGTCAAGCCCCGCTGTCAGGCTCTCTCTCTCTCCCCGCTCCCTGCGCTCCTTCTCTCCATCCAGCCATTAGGATTCAGCCAGCGGAGAGATGGAGCGATAGAGCTGGCGATTGGCCTGCTTAGGATTCACACTCTGGGCGAGAAAATAACACGCCCTGTTTCACAAGTGATTACCCTTTCCCTGTAAACTGCAATTAAGGCTAAAAAAGAAAAGGGGCGAAGAGGTGATGGAAAAACAAAACGTGTATGACCGCCAACTGAAGAGGAAAACCTTGAGCGTTTTGAGGAGGGGAGGAGGAGGGGGAGGTGTGCAGGAGGAGGGGAGACAGGGAGGAAGATGTGCTGCAGAGAGAAGCCAATGGAGGCGATGGGGAGAGGCAGGCACGCTAGACTGTCAAATCTCAGCCGTTGAATATTTAATGGAGCCTGGAGTGTTTATTTAGTTAGCCTGTCGATTTTTACCGCTCTGTCAATAGCGGCTCCCGTGTAGCCTGCTGATGATCTTTAGTGTCTCTTCCCCCAGGAGAGGCCAGGCACTAAATGCAATTATGGATTTTCCTGCACCGCAATGTGTTTGATATTTTTACTGATCTAATTTGCAATCTGGTAGTTTATTGTTTGGCATTTTAGTGGCGCTCAAGTGGCGAGGCAAATTTGATTTCCCCTCATAATTCTTTATAACTTCATTAATGCTGTTAGCACATTGGCACAGATCTTAAATAAGAAGCATCCCATGGATGAATGCATTCCTCATTTTATTGTCTCCATGCCCCATTCTTTTTACTGATTCTGGTTCTAATTAAAAATCATCCTCGTGGTGTACTGTCTTTGTGAAATATGAAATCATAATCGAATTTGAATGGCTCCCTT-----------------------TTTTTTTTCTTCTCAACAGAACAAACACGCATGAGCCAAACATACAAACACTTGCACAGACGCACACACGCAGGCACACACGCAGGCACACACGCAGGCACACACGCAAACACACACAGGGTAATGGAGATGTAACTGGAAGAGTTCTCGCGGCATATGGATGCCATTTGCAAGCTGCACTGAGAATGTATAGGTCAGTCTTACCCTTTGGTATCTCTCTATCCATCTGTTTTCACATTACTTGCAAATTATAGTGTCCTCCAGACCCAAATGAACATAAATCAGGCCGGTGAAAGTGCAGAAGTTTTCCCATCTGTCATAAAACAATGATTTAAAGTACGGGTTGTCAAAATATGGCGCTGTGAATTCGCCCCGCTCCCCAGCAGTAGGAACACAAAGCACCATCTCATCGGAGTAATTTATGGCCTCTGAGGGAACAGAGGGTGATTAGGGCTTAGGCCACCAACAGCCAGAAAAACAGTAGAAGCTCCAATAAGGATGGCTGGAAAACCTAGACCAAATTTATCAAACAATTCAGCGAAATCTATTTCTGTTTGGAGAGCAGAGCGAGATATATAGCCTGTTTAGTATAGGGAAAACTTTGGGAGCAGACTTGTCTCTTAATAATAATTATTGGGTTTACATTAATTTCCTCCCCTATTCTCTTCCACAGGAGAGCTGATCACCACTGCTTGTGAGCTGGGGGTAAGTATTAGCTGTATTGTTTAATCAATTCACTCATTAACTCTTATAAGCATTAAGGAAGTTTAATTAAGCATGGGCAGAAAGCAGATTAATTTACTTTCAGTCCACAGGTTTTTTCCCCTTCTTTTCTATACACTTATTTTACTAAGTTGCAAGTAGAGAATGCTATAATTTGCAACCCGTTTTTCAAATCCAATTAAAGTCAATGGTAAGGCGATGGCTTTTGTAGGCTTTGCCTTATGTACGGTATAAGGCTTATTATATCCACCCCTCTTTTTTGTGTGTGTGTGTAAGCCGCGAAGAATGAACTAAATCGGGTTAACAGTTATAATAAGTTTTATTATTTAATAAAGTTTATTACGCCGCTGTGATCCTTTTAGGGAGGCTGTGTCGGTGTCACTATGCCAGTAATCCTGCCGTTAGTGCTGCAGTCCGTGTGGCCTGCCTGTCTGCCTTTCAGGCCTCCCCAGGGCCTCGCAGGCCATCCCTGGGCCCCAGGCTGCTGGCCCCCCTTTCTGATCCCCAGAGCTCCAGAGTTCTGCTTCCCTTTGCTCCC-------------------------------------------------------------------------------------------------------------------------------------------------------------------------------------------------------------------------------------------------------------------------------------------------------------------------------------------------------------------------------------------------------------------------------------------------------------------------------------------------------------------------------------------------------------------------------------------------------------------------------------------------------AACGTTACCCTGATACTGATGTCGCTGCAGTGAAACCGGATGGAAGTACATGTTTTTGCGATTCAGTTGTACAGTAATGTCTTGATATAGGCACAATGCACTGTACATGACATCTGGTGAAACACTTTAACAAGAACAAGCGTTCGGAAAAAGACAAAGAGACATCCTACTCAGTCCTGGCTGCCTCAATCTCTGCCTGTTTATGATGAAGGGCTCTTTTTGGTGTGAGAGTGAAAGAGACAGGCTGGGCTGGCTGTCATGTCATAAAGGATGCAGTCAGAGAGAGCAGACATGATTTCATGGCTAATGATTCCTGCACTAATATCAGTGTGGGCTGCAGAGGGGATAACCAAGTTGAGCTGTCTTAGCTCAAATGATTCAATTAGGCCAGCTGTCCCTATTTGTCATGGCTCAACTGGCTTCTAGATTACCTTTCCAGAGTGCATACGTGCCTCTGCATTGAACTTACCAGCTCAACAGTTTCACGGGGAAAAAAGAGAAAGAAAAGCAAGACAAATAGAGAGAGAAAGAAAAGAGCGGTGGAGGGGAAGAAATGAAACAAAGAATGCAGCGATAACCACATTATCCACTTAAACGCTGAGGCCAATTACTGAGATAAATGTGACTTTGTGTTTTGAGTCATAAAAGAACAAAAACAAACACAACAATGTGAGTTTATCTGCATGTTTGCTATGTGTCTACGCTGTGCTTTCAAGCTCAATTAATACTTCCAACTCACCCTTATAAATTCGTTGCATTGTTCTATGCCATAGAGGAAAAAAAAGGACAAATTAAATACAAACTTGTGTGGTCTTTGTTTCTAGCCATGTACTGCAGTTGCTTCAAACATCCTGAAAACAGTATGTAATAAGCTTTTGTTCTCAGAAGATCTTGTTTAAGCCTAGCTTTCATATGAACCTCTATTTTGTCCCATAGAATATGGAATGATCGGAGAGCATACAGTAAAAAGTCAGCGGCCAAGATCAGTTCATGACACAAAGGCCCTGCAGGAGCAAGCTGAATCTGCTAAATTTATGGCACAAACTGGTAATACAATAGTTATGTTTCTTTACTTTATTTTGTTAACTAAACTTAATTTCATCATGCATGCTCTCTCTTGTACTGCACCTTTTAAGTGGAAATGTTTTGCATTATTATTTTTCCTACTCATTCTCTATTGCCACATATGAACAAGGAAGATAAATTTCTCATTTTTCTATGAGTATTTACTTTGAATATAGAACATAATTGGGTTTTGTGGGTCTGTTTGTTTTATTGTCACATAGTGAGTTGGCAAGTGGATTACTCATACAGTATATTCATAGAACATTAATTAAACAGCAGTTTAAAACTAAGGCCCTGATGTAGTTAATCATTTCCTCCAAGGCGTGATCTCGCTGTCAGACGTTGTCCTCAACAACTGACGTGAGTCTTGAAATTATATTGCAGACGTCGACTGCATATTTGCATTTTGGAAGTTCGTCTGTGTGCGGTAGAAAATCTAGAACAATTGTTGGCCTGTCACTTTAGCTTTATCTTAGAAAACTTACAAAGGTTTTCCTCCTTGCCATACACGGCTGCTTGGGTAATGCTGCCTCCTGTGTCTGCAGACGTATTTTTCTAAAGGTGTGTGTGGCACATCTGTGCAGCTATTGTTTATTCATGGAGTAAACCCTTTGAAATGTGTTAAGATACTTCCCACTCATTATAAAAATCCTGCCACCCATGGATTAGGACTTTGATGTCACCAATCCTGCTTCAAAGGCTTCTTTCACTGCTATTAATCACAGTTTAGCCTCTGAAGATATAGCCAGAGAAAACATTTGGACATCTTGTGCAGAAACTTTGAAATGTTCAGACTGTCTTGCATATGCTATGTTCATATCCTTTCCGCTGTGTGTGGGGCTGTTGGACTGCTGTGCACGCAGCTGCATTCTTGAGTCCATGGGATTCAGCTGAGATTTAGGCTCCTTCTGAACTGTCTTATATACCGTGCTGCTGTATGAACACTGACATATTAGTGCAATGTTCATTTTGTTTTC---TTTTCTTAAATAAGGGAAAAGAACATTACCCACAGAGCGTTTACTACAACTCAATGGACTCACAAGTGAAATAGCATCTTTTTTGATAGAGTGATAATGAAAATAATAACATCCCTGACAAAATATTCATAACAGTAATGATGAATGCCATCTTTCTCAGAAAGATACATCAGAGGCGTCTTGGTTAAAAGAAAACAGTGGCCGGCGTCTCCCACACCCTCAAATTATCTGCTGCTTTCACATTTCACTGATAGCATAGATGAGAGCTGAGAAAAATGGACACACAATTATGCTCACTTGTCGTATATTAATACTGCTTCTTGACATCTTCCATGGACCCTGAGCTGTCATCTCTTTGTCTGCTTTAATTGAAAATTAATGGTTAGTGCGTTGCCAAGGCAACAGCGGCAGTGGTGGTGGGTAGTGAGCCACATTCAGACAGACACCAGTGGCATTGTTTGTCCTGTCTGACCTTGGAAGTCAGGGGAAAAAAAGAAAGAAGAAAGGCAAAGGAGGACAAAAAACACATTAAAAAGAGAATGGAGAGGTAAGGGTTGAAATGTTGTCCATTGGAGCGAGGGAGAAAAATAAAATAAAGTTATTGTGGCGTGGTTTTGCTCAGGTAGAGAGAAAGAAAACTGTGCTAGGGTGACTGAGGAGGGGACTGAAGATATGATGTCAAAATGCCAAATGGGGAGAATTATGTTTGAGTAAGAAAGCAGAAAAAGGCCTGGTGATTCTTCTCTGGAGCGACAGGATTACCTTTGTGCATCTCATCCTCTCAGCCCTCGCACACAAACACACGCACAAGAAACACACACGGAAACACACATTTCCACTGCCACCCGCGTGCATTTATTTATTCGTTATATTTCCTAATTCAGTTTGACGAATGAGTGACAGCTTGACACTTCATTCGGCAAGATTAATAGAACGACACAATATTTACGTGGCAGAGACAGCCAATTATCCCACCATCTATCATCCAGATTATCTTTCTGATTGAAAACTACTCGTCCATGTAATCGGAATTATTTGGAATTAGAAGGGAATTTATGGCTTCTTGTGTCACTTTTCCTGGACGGTGGTAAATTAGAAATATTAGATACATAAAGAGAGTATAGGAAATGGGATAAATAGAGGCCTGGAATTAATGCCACACATTTCCTTTTTTATCTGTTTGCCAGTCTCTGTGCCTCTGAATGAACCCCATTTTCTGTCACCATTTTATAGGTTATCATCACATATTATTAACACATACTGTCGACTATACATTGTGGTGATGACACTGTGTAATTCACACTTATATAAAAGGACTTGTCACACTCTCTTCCCATTAACTCCAACATTTTTGTTGCGAGAATGTTTTTGTGTGTATTTCCGTACTCTATATTTACTTGTGTATACAGTAATGTGAACAGTTTGGGTAAAATTCCACTTTAGGTCTAAGGCGTAGTTATGGTCATCCTTTTCAGTGGAGTATAAGATCCATCTTTGTCCTTGGGACAATTGCTACTAGAGCTGGTAGATTTGAACAAGATTTAAGAGCTATAAAAAAAAATATGAAAGAGGGGG-AAAAAAAGGAGAGGGATATGGATT--GAGACGGAGAAGTAGCAGGCTGATTACAAGGTGTCAAAATTGCCAGGAGCAAGAAGGTGAAAGCAATCAGGGGTGAGAAGAGTGCAGCATTCGTGAGGGGCAACTAATTATCCATCTCATTTGTGGAGAGAAGCATTTGAGGCAGCTCTAGCCCACTGAATGGTGACAGATTGGTGCGGAGGAGAGGGGAGGTGTTAGAACAATGCAGCCCAGCTCACCATCATTACTGCATGCTAATCAGCAGTGCTTCTGCACCACCAGTCGGTGCTGCAGAGAGTTCGGGGAGACAGGGAAGTCACCGGCTTCAGGGGACTATAGTCCGGAAGAGAGGGAGGAAACGGATTCATGGTTTATCTGCTGGCGCCCTACCACTTCTTATTTGAGCGTATAGGTTATCCAACAGAGACTGATCTCTGTGGTCTGTGTTATCAGCTTGTACTTACAAGATGATTGCACTGGGAGTGTTGAGAATCTTCCATAGAGCGAGGCTGAAAAAACAATTACAGTTTCTCATTAAGGCACTCCTAATCCCTTTATGCAAAACACAGTTACACAAGTACACACAATGAGGAGAAAGAGAGAATGAGGGACGGGGAGAAAAGAGGAGGGAGAGCGAAAAG-AAAAAAAAAATGTAGCGCAAATGCGAGGAGAATAATTACATATATCATGAAGCCGTCCCTTTTATTTCGGATGTCACTTCTGATGTCACTGGCCGGCTTTGGCGCTAATTTGAATTCAGACCTTTATCAGTCGCCGGCAGCAGATTTTGAGTGACAGCGCCACCAAACGCCTCTCGCCAGCCGTCCTATTGATTTCTCTAAATCCCCAACAATAGCATTTGCATGCTTGTTTCTGTTATAATACAGATATGCCGTTTCGGAAATTAAAGAGCGGCAGGCAGACCAGAGGTAACTAATTGTGTGCCTGTGTAATGAGTGCAGTTTCAATTTGATATAACCCACAGCTTTTCCCCTCGCAGGCCCGCGCTAAGTACTTTCAAGTCTTTGTGGGGAAATAATTGATTTTTTGTGCTTTGGGCACAGGGAAAACTATTATGATCTTTTTGAATAATGGCAGCAGGAGAAAAGGCACGTTGAACGATTTAAATTGGTATTAGAGGAGAGGAAGGAAGGGAAAGAGGGTTTGGTGACGGGCGGAGGATCCTCCGCCTCCTTTAAGTTCCCTCAAGTCATGATCTGGCCCGTAAATTAGTACTGGGAGAAAAATAGGTTCTGTAAGATGAAACTGGGTTTCAGTATGTATCAGCACACGACTCAGGGGAGACAAGAGAGAAGAAGCAGGCAGTAAATCCATTGGAGTCCACTGATAGCGCCTGTTTGCACAGCCACTGCCGCTTCCTTTGATCAAATGGCTGGGGGAGCGGGGGGTCGTGTGGCGCTGCCGAAGGTCAGCTATATATTACACTCCTAAAAGTGATTACTGAAATTCTTAAGTGAAACCATTCTGCTGCCAGGGTGTGCTCTAATCCCCTGCAGCGTTGTCTGGGCCAGGGCTGGGGCCGGGGCCTCTCTGTGGATCTGTGCGCCCAGCACTCCGTTTCCCCTTCCCCACTTGTGTTTTCTATCATCAGAGCAGGCCTAAAAAGAGCCCCTACATGGAAACATGGCCTATCCAGTTGCAATATCAACTGCTGGGGCTCGGAGGAGAGAGAGCGAGAGAGAAAGAGAGGGAGAGAGAGGAAAGGTAGTGTCAGGAAACAGAAATATGCACACACTTCAAAGGCTGGAGCAGCAAATTAAGGGTTAGGCATTTCAGTATTTTGGATAACAGCTGGTGCGTCAGTTGCACCGCAAATGTGGAATCCAGCCTTTAAACGATTTACAGCAGCAACATAACTACATGTAGTTGGAATAATGTTGTGTTCTGGCGCACTGAGGAGCTGCCAGTTTCCCCATCTTGGGTGCTGAGCGGCTGCATTTGACCGTACAAGGGGGCTGTGCGCTGTCTCCTAGTTCCACCTTAAATGCGTTTTGGCCCCGCTTGCTCCCTGTAGTTTAGGTTTTTTGTCCTCCCGCAGCAGCTGTCACCCTGCATTACTCGCAGTCAGCTAAATGAAACATTATTCTAAACATATGCATCGTAATCAGTCCGGTCACACTTACAAGAACACGCGTTAATAAGGCAATCAATCACTCTGGAACAAGCAAGTTGTTCTGTAACAGCTCATAAACAGTGTGTAATGAAGAATTGGAGGTTAGCATGACACGGCGCTGATCAGATAATCAATGTCAAAGATGCGATGAATGTCAGTAAATGTAGTTTTCATGTCGTTTCTATAAAATCCTCAATTTACAACAAGCAGTTCAATTACCCTGAAAATACAGTCAATTAAATAGGGGTGATTGGACAGTAGGGGCAGGATCATCGATCTTTGCATTTCTATCTCGCTGGTGGACATTTAATTTGGTTTTTCTATTAGCACCGAAATAAAGAAAATATAAAATATATTATAATCTGTAAATGAGAGAATTGATCACCTGATGGCAAGAAAATGGTTTCGTCGGCTCTTATTCAAAGTGGACCTGAGGAGAGGATCATGGTGTACTGGCAGGAATAGAAAAAGAGCCATGTTGTCTTTTCTTTACTTTCTATCTCCTACCTTTTTCTTTTTCTCTCTCAGACCGGGCTGTCAGCAGTGAGGAAGAGGAGGAGGAGGAAGCAGGCTTTTTTTCTTCTTCCCCCACCACTTCCGAATTACCTGCTGGGTCCGAGCTCTTTTATGCTCTTGTTGTGACAGGTAGATTTATAAGGCTTGAAATTTGTACAAATCAGTTGTCATTCAGCGGCAGCTGTCAATGTGTCAAGCTGTCAGGGCCTGCTGTGAGGGAGATGCCTTAGGGGGCTGAGCGAGGGGGCAACCGCCCAGAAAAGAAAATGAGTTCAAACAGACCTGAGAAGCTCCTCTATTCCATAGGCCTCCCTGCCCCTGTGGAGACGCCATCGATTTCTCTTGATGTTGAGCAACAGCGCGCCCAAAAATGACATGGCACACTGCGCTCAACCCAGTCAGGCTGCGACACACCAACGTGTGCTGCACCAATCCCCTCAATCTGCAGACGCCTCTCATTCTCTGCTAAATGGCTGGAAATCTGTAATCTCTCTGAGGAGGGAGAACACCAGAGTTGTGTTTAGAGATCGCTGGCAATGGCTGTCGTGTTTTCATGTGCCGCTTAAGT--GAATGAAAGCCTGCACTGAAAGTTTTCAGTTTGCTGATATAACAGTCAAGTGTGTCTATAAGTCTACTTAAAACGCTTAGGTATCAGTGGAGACAGCTGCGACACCCTCGTCTTATGATTCTGTCGAGACAGTACACTATCAAACCTTTCATACCGTTCCCAAGCTACATTTCCGGTGACAAAAGCTTTGCGAAAGCCTCCTGAAGGATTCATCTATATCCTAATATTTCCAATCCAATTTAACTGGAGCAGCCGGAGTGGTCTGAGCACTAGTTTACCAATCTTTGCTTTCCAAGACTCTGTGTGCTGAAGGCTTGAGGGGTTCAATCAATGGCGCTTTGATCTCGGCTGGAACCATAATTATTTAACATTGTTACAAGGATTTCTCTAATCCATCCTACCATTAAATCCCTTTTACACCCTCATCTTCTGCAGCCTAATCTGCATCTGGGTGCTCCGTTTGTGTCTCTCCCTCATTTCGGCTCGCCCCTCCTTCCTTGACGACACCCTGACTTTATAATGGACTTGGGTGCCGAGTTAGAAAATGCCTTGTTTACTGAGAGCAACCTGACTGAACTGTGCTCAAATGGAATGTTGCTGTGCAAGAATTTAGAAGTTTTTCTCCGCATTTGTACTGAAGTTTCAGTTAATGTTCA--------------------TGTAAGAGCCTGTGTGACTGGATGTTTGACTGTTTGCAGTGATTACAGGGGCCTGCGGGCCTGGCGACGGCTCTGTGGCTGGGACAGGGAGCTTCTCCCTGGGCAAGGAGATACGCCTGTCTGCCCCTTCTGCTGGAGCTACAGGGACCAGGATGTCAGGAGGGAGAGTGCTCCCTGTGAGCGCTCTCCCTCTCTCTCTTTCACTCTCTTTCACTCTCTGTCTCTTCCCGTATGTGTCTCTCTCCCTCTCATTCCCGGTCTTGCTGGGTCTGTACTATTGCAGTGCTTGCAGATGTGCACAAACAAGGGAGGATTAAAGCAAAACGAATCTAAACAGACAAATGGAATTAGAGTGATGGGTGTCGGTGGGCTGGTTCACAGTGATAAACATAATGATGCTCAGTA--TGTGTGTGTGTGAGTGTGTGTGTTCCTGTGTCTGGGGGATTATCAGTGGTTAGGTGTGTGGTGTGTATGGCTGGGTGACTGCTTCTGGGTTTCTTTGTGTGTTTGCCTATCTGTCTATGTTTTTGTAATTATGTGTGTGTATATTTACTCTGTCTCTAGTTGTGTGTTTGATAAATGAGTTATTCCATATTGCCTCACAAAAACAAGTCTC------------------------------------------------------------------------------------------------------ACATACAGCTATCTATGGGTTGGCATGAATCACTATGCAAGTGGGGTGGGGGGTCCACCCGGGTTGGCACAGCACACTGGGCCTGTCAGAAAAAGCGGGAGGGGTGCACATTCTTCACCTCCCCCAGAATGGCACCTTCCGAAGCGGATCCCCTGTCTACCCATTCCCCAGGCCCCAGATAAGAAGCTCATCCGTCATCCACTGGGGCCGCATTAAATTTTAACTCTGGTTACCGAGTGTGGCCATTCAAACTTTTATCTCAAACCTTCTTTATCTTCTTTTCATTAAGTTCTCAAGCACTAATAGCCCTGCGAGTCTCCGCCGGGGTAAGGATGATGTTCTGAATAATGAAAGCTCATTATTTCTCCACAGAATGCTTGTTAATTCAAATGATGATATTAAAACTATAGTAGCCCTCAGCAGTCGGGTGATTTCTAGCATACTTTATCATGTATCAATATATACTCTGTTTGTCAAAACTGCCCCGAGCCTGGGCTGACATTCTCCTCCCGAGGAGTGGAGTGCTTCAGCAGGCCTGCAATACTCTAAGGTGACAACTGGCAGAGTTTGTGC---------------TTTACTCAGACAAAGCAAGAAC-AAAAAATGATGCATATTGACTTTTTTATTGATTATCTGTATTTGTTTTTT-----TTGTTGTTGTTGTTGTTTTTTTGCTTCAGGTTTCCATTTTAACACGGTCTTTGTGAAAATTCTCCACCTCCTAGTTTACATCTCCTTCCCCCTTCTCTGCTCCCCAAATCTACAGGCAACGGGACGCTCTTGTACATTAAATAAGAACTGTCACCCTGGGCAACTTGCAGCAATGAAGCATTTATTCTGCCTCACATTTCCTGGCACTTAGAATTATTTCCTTCATGCCTGATAACCAAATTACAATATGGCAGGTCTCCCCGGAGCCACAGGATTGTTAGTGCCAGCTCACAACATACTTTCAACTGATGTGGCATTTCATGTACAGCTGCCAATCAAAGCCGGCAGAAGGCTGAGATGTAAATGAGGGCGGGCCCGATGGTGTTCAATTACTGCTCTGAGCTCTGCATAATCCCCCTTCCCACTGACTGACTGACTGACAGCTCCACATTCCTCCTCATCCCCAGCTTTCTCCCCTAATTTCACTACCTAGGTTTCGCCTCATACTGGGATTTGGAATCAGACATTGGAGGGAATTTCTGTCACTTTCATTTCCATTTAGAATAGTGCATAAAAAGTGTATTATCTGACGTGTGAAGGTACATAATCTTGCAACACATTTTTAAGAGACGCAGTTTTCACAAGATATCACTAGAGGCCTTAACATAATGATTTAAACGACATATTTTAAGTTTTAGGTTAACTCAGACGGGTGTCTCTGTGGTTTTGCATGTGCACCCAGGTGCTTGGCAGCTCCAACAATGCTGTGTGAGTGCACGCAAGGGTGTATTCATGTCATCGTATGCATGTATATGTGTGTGCACAAGTGTGCATTTGTGCATGTGTGCACTGACGTGTGTCACTTAATCTTTTCTCCTTTTTCTTTCTGTTTTATATTTACTACGTCAGGCAACAAATGAATCATCTTTATTACGGAGAAATTTAATTTGGGTGAACTTAACTGCTGCTGCCAAGGTCAGACGGGCAGAATGTCATTTTAATCCAATCAACTTTAATCTGTTGGTTATAAAAGAGTTAGGCTGTTGAAGAATGGCTGTATCTCAGGCCCTTTATTACACTGGCTAATGACTTTGATTGTGAGGCGCCTATCAAGAGGTTAGGAGTTCCTATGGTGCTTCACGTCCTGCTAATTCGCTACCTCATGTCACAATTGGGCTCAACTAACCCTAAAATCACTATTGCCTTTGTTCCCTGTTTACAAGAAAATCTAAACTGTAAAGAAAGTGAAATACTTATTACATTTTAAAACATCATTATAAAACCACTGTACAAGTTATAGAAT-----------------AGTTGTGTGGAACCTTGGGCCTGAGCCTTTGATGGCTTAGTGCAGCCTAGAATGAGGAGGAGAACTGTTGTAGACGAAACAAATGCAAGCTGAGAGAGAAGTTGTCCTACTTCTCTCAATACTTTTCACTACAGTCTACTTCAGCTTTGTGTAGATAGAGTACAAATCAACCCGTATGTGTCGCTCCACTCATTACTTTTGA-TCTTTGTTTTTTTTTAAAGACAAGAGAGAAAACAACAGTAACAACTTTGTCCTCCTCTTCTTTCTTTTTCTCTCTCTCCCTCTCTCTCTTTCTTTCTTTGTCTGTGTTTGCAGGGCCTGTTCATCTTTCTGATATATGGGGTGTACAACACAGAGGTAAGTCTGCATTGTGTCTCAAGGCTGTCGGAGTGAATGAGAGAAATGACAAGTTTCTGATGGGCTCCTTGCTTAAAAGCTGTGTGGGTGGGGTGTGACAGTACGAGTGTGTATGTGTGTGAATGTGTGTCTGTGGAGGGGGTGAGGGATGGGAAGGAGGGGAGGGGACATCGTTTCCACGCGAGCGTCCCACTGCCCTTCATGCTTGGACTAACTTATATGCATCCTAGTCCGACCATTTAACACTGACACGCTGCGGTTCTCAGCCACTCATTCCTCACCCACATTGGCTAATATTTCACTGCCTCTTTAAGTTTTTAAACTCACGGCCTTCCATTTAGCATCCTGACAAAGCTGCTGGCCAGGGCTTTGCAGGGCCTGAGTGTGCGTGTGCTTGCACTAATGTGTGTATAGCCTGTGTGTGTGTGGATGTGTGTCTCTTCACGAGTGTGTTTGAGCATATGCCTGTGTGTTTGTATGGGCCCTTGCATATGTGCACGCGTATGTGCGTACATGTGTGTGAGAGACAAGTGTGCGGCTCTCCACCAGCAATAATATCGCATACATTTTAAAGGACCGTCATTATCGCCGTGGGTTACCCTGCAGCCCCCCATCACAAACCCCACAAACCATTTTCATTCCAAACTCATTAATATGCAAACTTATTCAAATGAGATTGTAATTAAGCATCTACTGAGTGGGAACCCTTTTCATGATAATTTATGATAAACTCCTCGCCACCTTTGATTGAGATTGATTTTTGGCGCAGGCAAGCCGACCTGAATACAAAGCTACACCTGAGAGACCTGGAGGGAGAATAACACTTTTAAAACAGCAAACTTATTTCATGGCTGATTGTGCCACAATCATCTTGGAGGAGTAACAAAGATCTATTTGAATAATGCATTCCCACTGTGCTGGTGATGTGCTCAGCCTAAAAGAAAAAAGAAAAAAAAACTGGGCATATCTGTTCTTGGCATCAAGGTTGTGCAGGGTATTTCCTTCAAACCACCATTGGCTTGTCAGTTTCTCCTCAGCCTTACTCTCTGTGTTGGTGTCTGATCTTTGTGAGCATGAGCAATGTGTCCTAATGTTGTCAGTTTCATCTAAGAAAACACACAATATGGGTACAATTTGCATAAATTTCCAAATGGAAGGCGTGAAAGCATGCTCGGCAACTGTGCCTGTTTGTTTAAAGTCAGCCAAAGCTCTATAATTAGCAGTGTTTAATTATGGAAATGGCTGCCGAGGAGAATTTCAAACACACTTCTTCCCTGGATCATTAGTCACAGGGGCAAAAAATGAAATGCTTTCAGCAATGAAGGGTTCATATTTCAAGCTTATAGCTGCTAAAAGGGTGTACTCAGAAAATCAATTTTATGAAAGTCCGTTCAGCACTAAAGGGAGTTCCATGCAACTAAGCAATTTTGAAATAATGTCGGTGGGGGCCTGATTCATGGATAGTAACAGGACTTTGCTCTCCTTGCCTGGGACATTATCCTCTAAGCTAAGGTCAGAGGTCA---------------------------------------------------------------------------------------------------------------------------------------------------------------------------TGTCTTCCATTGTCTTAAAGCAAGCATCCCCCTCTTGACATCCCATCTCATGAAAACCCAGCTATAGTAATGACCTGCCGCGTACGCGCGCGCGC------------------------------ACACACACACACACAGACACATACAAACACAG--ACACACACACGCACACACACAGCAGGAGAAAGAGGCGTTAGCTCATCCCCCAGATTAAAATAACATGATTAAATATGGAAAGAGAACAGAGGTCTGAGGGGCTCCTGCGGGACTTCATTAGGGCAAATTGCCAAAGAATGAAACATGAGTTAGCCAAGAGAGACTGCGGGCTAGGCCAATACCGCCGGGACCCCGGAGCAGCAGCCGCTGTTATACTGCTGCAGCTTCACAGTCAATGTGTGAAGCGGACACACACTAT--CACACACACGCACAACTACCAGGAGACCCCCTGCTCACTGACACACACAGTGTCACAATTGACCGGCCAAAAGCGGGTGAGCTTGGCGGCTGAAAACCACCGTGGAAAGAAAAAGAAGGCCCCGCCCCTCTGAATCCACCCAAAGATCAAGCCTGCTCCTTCCTCTCCTTCTTTCACTATCAAGGAAACGGTACTTAAGCGACTTTGTTCTTGGCTGTGATTTGAAAGTGAACACTGGTGTTCTGTGAAAGGTGGCAAATACGCGAAGAGCACGTCTAGAATTTTCATAAAAGATCTGCTCAAAGGCCTCTTGTCAGCTAAAACGACCCATTAAAGAAGTGGGGAGCAGGGGAAATGCATTTTCCAAATTGAACGGTGGGATTTACAGTCGGTTTAACGCCACTGACCCCTAACACGCTAATGTTTGGTTCGTGTCATCAGCCGTCCCTCCCCATCTTTTATCACCTCCATTGTCGAGCTATCTATTTAATTGAAAGAAGTTAATTGAATGAAAATGATCAACTAAGCTTGTATTAATATTGCTAATGGAACTTTCTTCTTGGCCATGTTTGGAGAACGATGTCACGCTGGAGTTTGGGAAAGGCCCATTAAGGTTTGCACTTAACCCGATGGGCTAATTAAGGAATGCTTATTCATTCCCAGAGTCAGGGGGTAGGTCTGCTCCAAACCCATCGCCACGGGCCTTTTACAGCATTTTGCACTTGCCATTATTGCGTTCTCTAGTTGCCTAACGGTGATTGGCCAAGATTGATTGTAGCTCTATGAAAATAACGTGCTTTAGAAAAGAACATTTCGATTGAATA-----------------------------------------------CAAGCAAATCCCATGCACTTGGGGGGGAAAAACGACACGCAACAATAGCATCCACCAATAGCGCTGTCAAACAACGCCATCTCTCTCGGATGTTAAAAGCTTTAAGAGCTGAGGCCTCTGTGACATCCATAGCCTCTGGATGTCAAAGATGGTTGAAGACTTGAGAGCAGGCCTCTGTTTTAAAAATACTGTGTGTGGGTGTGTGAGTGCGCACGTCTCGGAGCAGCAAAAGTGACATTTGAGGGGCACTTTACAGAAGGCAGCGGTTGCTAGGGATCTTCTGTATCACCTAAAGAGCCTTTGTCAGTCATTGGAAAGCTGTCACCTTTCGGGGGGCCGATACGGTAGGGGGAGCCGGCTGACAGGTAGGAATTAATGAGAGGTGTATGACAGCAGACCTCAGTGCTCTTGTGTATGAGTGTGTGTGTGTGTTTGAGAGTGTGTCCACATGCGTGTGAGTGAGGTCCTTTGTCTCAAGAGGATGAACCACCTTCTTTGTCATCCTGATGGGGGAAGAAGAGGAAGAATAATGTTAGAGAGACACAGAAAGAAGATTTTTTTCAGTATTCTGGGACAGACAAACCTTTCAGATTTTTGATTATTTTCTCATTTGACTGCATGATTTGTTTGTATAATGAAAGCACTAGTCAGCAGAGCAATCCAGTGACATTTTTTAGTGTAAAGTCACAGTGGCGGTGATGAGATCAAAGGCAGAGAGTCCCCCATTGGGTCCAATTAGAACTATAGCATTGTACAGGGAAGTGGTGGCAGGGGGGAGAGAGGGGAGTGGGTGGTTGGGGGAGAGGAGGGAAAAAAATGTTGAGTTATGATATTCATAATCTATGCAGAGAGGCCTTTCCAGTACAGGTCTTCTCCCCATAGCTGTGATCTTTTCAATTTACATCAAGGGAAGATGGTCGGGGATGAAAGCAGGGCATCCAAGGCGCACAGCCCACAGAGGGCAGACATGGGGCCTCATTAAGGCCCAGCCCAGCCAGCCCCAAACAGGGTTTGAAGTGCGTCACATAAAGAGCATGGGGTCAAAGGTCAGACATAGAACAGATCTCCATTTAACTCTCCAGCTGGAGATGGTAATTAGCAGGTGCAATGATGATCCCTGCCTGACTGTAAGGGATGATACCACTATAGGTGACACCAGGCATCTGTGTGAATGTGTGTGGGCACCCGAGAACGTCTTCGCACACATGGTGCCTTGACACGTTGATATATAACATCTATCAAGGATATCAACTCATTTCATGCTCCCATGCATGTTTATACCAAACCCATTGGTTTTATTGTG-GGGGTGAAATGGTCAGGGCAATAATCGCGGCGTGTTGTCTCCTTGTTTTGGCAACTCTCATTAGCAACCTGCACGGGGAGGAGGAGGAGGAGGAAATGTGGAAATGACAGCGTTACATGGGGGCGATCTGGATCAGTCTGCCCCC---CCACCACCACCACCACCAATGCTACCACCTCCCACCTCCACCTCCCTGACCCTGGCCTGACCCTTGCCTGTCACAGGATTGCTGCCCTTTGTGTCATGCCTCTCCATGCTGACTTTGGAGTGGAGATTGCAGGTACAATGTGGATTGTTCTCAGTGTGTTTTCAAAGATCAGAATAACAATGGCATTTGCTCAGCTCACTCACTCACGCTCATTGATCACTTGTCCCCTCTCTCTCTCGGCTCTCTGATCACATCAACTCGGCCTCGGCCCCTCTTCTGACGGCAGTTTCACTCCGAGCACAACTACACCATGCAACTTTTGAGCTACTTTCTTATATTTAGGCGCCCTGACATCAGCGTATAGTTCATGCATGCAGAGCAACACCACCTGGCATCTTACTGGGAGGCGAAGCGCTGCTCTGGGGGTGATGCGGCGAGATTTTTTCATATGCAGAAAAGTTCAAAGACACGTTCA--TTTTTTTTCATTTATTTTGTTATTTTATCCGCCTGATTTTTACACCATAACAATTTAAACATAAAAAAAACTGTAAAATATATCTTCTTGGATCACAAATTAAATTTTTCTTAAAACAAACATTTTAATTAGCTAACATGAGCACAGCCACAAGTAAATCTAAAGTGATTATTCCTGCCCTCAGAGAAAGGCTGTCTCCCTGTGCTCTGTCAAAAGGTCAATTATGGCCCCAAACCGGCATGCAGTGACAGTGACCTGGAAGCGCTACTGATGACCCCACATCCAGGGGCCCAAAAGAGTTGATCATCTAACATGCAGGCTGCCTGGAGCCATGGAAATCTGACATTTGTCCTTATTCAAATGAACACAAACAATATG----------------------------------------------------------------------------------------------------------------------------------------------------------------------------------------------------------------------------------------------------------------------------------------------------------------------------------------------------GATGAGACGGCTGCCTGGAAAGACGATTAGTATTCATGCGGCGTGGCGCTCCAGAGAGGATTAATGGACTCTGATGCCTAATATCCTGGAGAACAATTAATTTGCCCACAGTTTTGTCATGGTTGAAAGTCAAATACTGGAACAGATCGATGCGCACAGCCGCCAGTGAAATCGCGGCAGCCCCTTCTGCCAGGCGCAGAATTTTAATTTCATCATCATCATTTTCCCCGGCTGCCACCCTCGACGAAGCTGTCCCTGACATGGCTGAGAGGGCTGCCACATCCCGACAGGCATGGCGCGTACACACACACACAGA--------CACACACACACACACACACACACGGTAAAAGCACAGTGTACACCCAAACATGCCCGCGAGTTATAATACAATAAACAGAACATTCCATAAAAGTATCTAACTGAAAAACACTGTGTGGGAGAGAGCAAGGAAGAGAGAGAGACAGAGAAAAAAAGAATATGAAAGACCCCAATTCTCTCAAACTCCATAATAGTGAAATGAGCACATATAAATGTGTTAAGAGTATCTCTTTGCATCTTGTATAGACTGCATGTATTTAATCTGTAAAGCTTATTAAGGCCCTAGTCATTGCTATGCAAAGCAGCACCCAGTGCTTTTCTCTCGCTTTTCAGCCGAGTGCAGTGTTTGGCCAATAGGACTGGCCCCCCGCCTCTCATTCTGCATTCATAACATGCAACATTTGCACAATGTATCTCTCAAAGGCCCTGAATAGAAGGCCTTAATACTCATGTAAACAACTGCAAACCAATTACTTAATGAATCGGGCCCACACATAATGAGGAGCCTCACAAAGGGCTATAAATGCATTTTTTGCACCAAAGCCTCTGCTTTAAACTACAATCCCTCTGCTGTAGTCTAGGCTTAACTGGCAAATCATAATTATTGTCTAAGACAACAGAGAGGAAGCCATTTTTGTATTTTGAGTCCAGCTCCATCCTCCTTTTGAAGTCACTCATCAGCTCGCTGACAAAATAAAGCAAATAATTAACAAGTAGGATGGAGAGGGGGGAGAA---------------------------------------------------CAGTATTTCACCGATAATGAAAAGTGTGGAAAAAGGCAGCGGTGCTACTGACTGTATACAATATGGCTGATTTAGTGAAGTTTGGGCAGTTAGTCACTTGACATAAATAGCCCTAAGAGGTTAATTTACCTGTCACATTTTACGTGTAAAGTCAATCACATTTGTTCCTACTGCACATACTGCCTGTACTGTAGTAGAAAGCTATTTAGCGGGGGATGTTGCGCTGTATGAGGGTGATAGGAGTAATCAAGGAGAGGAGGGGGCTTCTCCATAGGAAGTTCCTGCAAACAGAGTGCACCCACTTTTTAAACCCCATTTGTCTTGTTAATGCTCCCCTCTGATTACCTGATTGCACTGGATGACTGTGGAGAAATCTGATTGCGTAAAATTATATAGAGCAAACTTTTGATTGGGGAGGGATCTGGCGAGCTTGCTGCCACCATTGACAGGCTTTGTGAAATTTGGCCTCGCTGATTTGAAATCAGCTAAGTGTCACGTCCCGTAATTGTAATCAGAACTTAATTTTTTATCCTTGTTCTCTTTCAGAGCACAACTTTTCTCACGCAAACTTTTAAAGCTTGAACAATACTGCAGCCATGTTCCACATACAATAACGAAAAATACAAAGCGATTTTTCACTGAGTTCTAATCCACATCTATATGGCTCAGTGACAGAACATGTGCAGTGTGCGCTAACCTGTGTTTTAAGCAAAGCACACAATGACCTTATTAGCTTCAACTCCACAGTTTAAACATATTAGTTTTAAAGAAACTGTGACCTTTTTTTAGTCATTTTTCATCTCATTAGATACAGTTGCAACTGTGGGAGTTGACACAGTGGGCAGCAAAGTTTACTTTTTTTTAAAAAAAATAAATAAATAAAGACAGAAAGAGGAGAACGAGAAGGAACGGAGAGGAGTAGAGTCTGGGATACAAGCACAAGCGCCATGGCAACACATAGAAAGAGGAAGAAAAGAGTTACCCATAAGTAGCCGCCGTTTCACCCGCTTGTCCACATCAGCTACTGACGTGGCATTGAACTCAGAGCTCTCAATTGCAGCCTCATCTTTCTCTAAAACACAAGTGACAAGGGGACAAACAGTGAGCAGCAGGTTAATGAGAAGCCCAAATGACCAGACCTTCAGCCCCTCTTGGCGTTTGAGCAAAAAACCAAAGCCAAGAAGCAAGAAGCGATGAAGAAGTGCCAAAATCCCTGTTAGAGTGTTAATCCCCAAACAAATGATAAATCCCCCAAAGCAAATCAAAAGAACAAAACAAAATAAAATAAATGAAAATGATCAGTATCAGTGTGTAGCTTACAAAATGAAGCGGTAGGTAGGTAGGTAGGCAAATAGGTAGGGAAGGGGAAGAGAAAAGGTTCAAGGCTTACATGTGAAGAGTTTTTTTAAAAATGAGATAGGTTTGTGTTTTCATTGTGCATTGTAAAACCCACCTATTCATATATGTATGTATCTACGTGGTTGAGTGTCTGTCTGGTTGAGGTGTGAAGCTGCATCACCAGCACCAAAGTGAACTGCAGATAACCTCATGACGTGGCTCAGACATAGTATTCATGCCTATATAAAATTCACGGCGGCCGCATGTATCTGGTGGTGGTCTGAGCCGCTGATAAGGCTTTGCACACTATCTGCCTTCAGTCTAGATGAAGGATGAGCTTCTCAGCCATAGACGTTGTCCATCCTGCTGATGCTCCCTCGTCTCATCGTAAACTCTTGTGCACCCTCTGGTGCTTGCTAGTCTCCCAAACTTCTTTGTGTAGCCTGCTTTGCAGATTGTCTTCCTTGTCTGTGTGGTTGCTCATTATTCAGAGACAGACGGATCTCAGGTCATCTGCAGCTGCAGCAAAGGAGAAGCAGGAAAGATGGCGATCATCCATTAGACCGACCGGGCGCACGCATGAAATACGAGGACAACTTTTGGGAGGATCGCTTGAGGAGAAGATTGTACCAGTGAGTTTTTTTTCCCCCCTGCTTCTCGCACTATATTTCCAGTTTCGTCAAGGTTTTCGGCTGGGCTTTCAAGGTCTGCGAGAACGTCGCTATGGTAGATCATGGGATATAATGTGGAGAGCGCCTCGTGAATGACCTGGAAAG-----------------------------------------CACCCTCTCTCCCACCATGCCCACCTCCACCCTGGGGAGCTGGGCAACGACCCCGGAGTGGCACTCACTCCATTTGGACCAGAGCACATGGCACAGACAAATGCTCTCAAACTTAGCCCATCTCAGCACATTCAGAGCCATCCCGAAGCCCAGACCGCGGCATCTTTCACTTCAGCTCAGACCACAGTTGGTTTCCCCGTGGCTCACCCCCACTCAGGCTACTCAAGCAGCAGGGACTTCATCCTCAGGAGAGAACTCTCAGCCTCTGCTATGCATGCACTTGGCGACCAGCATAGTTCCGCCTCCTCCCCTCATCACCATGGCATGTTCATCTCCCCAACAGGTGCTTATGGGCACACGGAAAGTGGGGCCCATTCACTTTTCACTGGACTTCACGACCAGGCGTCCCCAGGTGCCCACCACCACCATGCCCTCAATGGGCAGATGCGCCTGGGTATACCGGGGGACATCTACGGCAGGCCAGAGCACTTCGGGCACAGGCCAGAGCACTATGGACCGTCTTCTCTCCACAGCTACAACTCCATGAACCTCAATGTGAACATCGCTTCAGCTCCTCACGGAGCCGCGGGGGCGTTTTTAAGATACATGCGGCAGCCCATAAAGCAAGAGCTAATCGGGAGAGAGAGAGAGAGACACCCGGCTCTCCTTCAGACCCCTCTTGGTACTCGTCCACCTGATGGGAACACGGAGACTTGGCTGTTCTCCCCCTCATCAATACAGCAGGGCTCTTTGTCAGTAATTTGCAATAAGTGTCCGCGCCACATCTTAAGGGACCTGGAAATCATTACTGGCTGAGGCCCTACTCCGCTACTAATTGGATGCGTTGGGCCTTATCAACTGAGGATTTTCCGAGACCTTTGACAGATACCAATTCGAAAATCATTGTTCAGTTGTCAATTTAAGAGACCGTTAAAAGAGCTTATTTTAATTTTAATTGGAACTTCCTCCTGCCTTCACAGTGAGCTGCGAGGATTAAAAATGAGCTCAGGGCATGTGTGTACCTA--TGTGTGTGTGTGCGTTCATGCTCCCCTAGAAGAAGAGGGAAACTGTGCAGGTTAAATTGACGGGTAACAGTTCTGACCAGCGTACGAATGAAGACAGCATGCATGCACATTTAGTTTACAAGAATTTCACAGCTTTCCTGGGACTTCATCATCAACATCAACACGCACACACACACACACACACAAAAGCATTTCCTTCCCTCTGAATTTCTCCTTGAATTATATGCCATCACTAGTGTGTGTGATTGCGGAATATTAAATTAAAGTGGGATAAGTCCGCACCGAGGCGGGCTGCGTCCAATCCGCAACTCATTTCCCCTGTTGTAGCACCGCATCACTGCGCTCCTCTCTTTTCAATGACAATGTGCCAAATCTGGGCATTTTGAAAACACTTTCCATATGCTATTATCGGATCGCTACTGAGCAAGAGAAAGACAGAAAAGAAGGAAAACGGAATGCTTTATACCAAAGGTACCACGAGTCTACATTTTTATGTGTCTTCTCTTTCACTGGCTTATTATACTTTATGCTTTTTTGGGGGAATTTAAAAGAGGTAAGAGGAGGTAAATTTGAAGTTTTTATAACGATTGTGTATTTATGGAGCGTCGCTGGATGGCTTTAGGGCTGAGTGTGAAAATGTCGAGAGAGTTTATGTTGAGCATCTATGGGCAAAAAAACTTCATTTCTTTCGCTGTTGTTGTTGTTTTGTTTTGT--------------------------------------------------------------------------------------------------------------------------------------------------------------------------------------------------------------------------------------------------------------------------------------------------------------------------------------------------------------------------------------------------------------------------------------------------------------------------------------------------------------------------------------------------------------------------------------------------------------------------------------------------------------------------------------TAATTTTAAGTCAACAAAAAAATGCACAAAGCTTGCATCACAACTAAAGTAAATAATAAAAACTTCTTCCCTAAACTTCCTTAAAAGTT-TAAAACCCACTTTTAAACTTTTTAACTGCAATGATATCCAAAAAATATGATTTGCCATAAAGAGCATGAATATTTGTGATGTAGCCAGTGGTGAAAAATCCTTTTGGGGATTTCGATATATAAAAGAGAGAGGTTTATACATTAGCGCTGTAGTTGCAAAACACTGTTGATATTCAAATGATTATTGTGCAAAATCTGGGATAAGCTTCTGTGTGAGAGCTCTTCTAAGTGCCTACAACTATTGCTAATTCCCCTCACCATTGT-------------------------------------------------------------------------------------------------------------------------------------------------------------------------------------------------------------------------------------------------------------------------------------------------ATCCGCCATCTCGGAGGGCCAGACACAGCCTGACACACATGCGAACGCACACACTCTCACTTTTGAATGCAGCACCGCACAGACAGTCAATAACAGAATGGGGTGTGAGATTAAGCCTAAGCCCACCTTCTTTTCATGTGGCAGAGCAGCCGCTGCCCCGAGATCTGGCACCAGATGGCGCTGTGCCGGTCGGTGCCAGGAGATAATCGGGACAGATCGGGCCGCATTACTACCCATTATCTTCTAATTATTCTTGTGTGGAGCGCTGATCCTGCCGTTTGTGTAAGTGGATGGCACAGAGAGCCTGTCGCCCCCGGCAGCACGAAAATCCTCCCCACTTCCCTCACCCCCTCTGGGGATGGAAGGAGAGATCAGCCGGGGGAGGGAAAAGGAAGGAGGAGCTGGTTG-----------------------------------------------------------------------------------------------------TTAGATCATAAGGAGCAAATCCAGCAACCAAAAGGGCCATTGTCAGCTACTGCAATCCACAGGATTGACTACGAAGGAAGCTGAAGTCCTGTTTTAAGAGCATCAACCCTTCAGGATGGCCTCAAGTCAGTGCCACAGACGACACGAAGTAAAACACGCCTCCGGCATGTCACCATCTCACACACTCCACCAGATTTCTGAATCGGAACAATTCCCGACAATGTAAATAAAGAAACCACAGCTGACAAACACAGGTTTGTCTAGGCTTATTCATATGTTTTATTTGTATGTATTTGCACTTACCCTCGATTTGCCTTCTGCGTCCATTAAGTGTTCCACGTACGTTACCTCACCCACTACAAATCAGATTCCAGAGACGACACACACCAAGGGGAGAGAAGCCGAGAGAACAATGGGGGTTTAGAGCAGAAACACAAGAAGGGCGGCCGGTGACAGTGAGCTCAGACTGCCAGTCCTGAGCCTTCCCCCAGCACCTCAGCAGCACAATATGGTACAGGTCTACAAAAAGCAAGCTTGAGTCTTTTTTAACAAAAAGAAATAAAGACTTCTTAGCCTGTCCTTGTTGGAACTCTCCCGAAACACCAAAAGCAATAGACTGAGGACAACAACTGTTGAAATGGCCGACAGCCTTCCTATTTTGATATAATACCCTGAAACACCACCTTCTACCTGAAGATAATTGATGTATAAAATCAAAGGTAATGCCACTTAAATTGTACTAAATTGTAGTAAACCATATTAGCATTTTACTCAGGGGATGCATGGATTGTTTGTTTCCCTTCAAGGAAAAACAGAAATCTTAATTTCTCTGGTTCACCACATTCGTAGAGAGGTGTCCAGTGAGCAGGATGAGGCATGCTGGCAGGCAGACAGAGAGGGCAGTGGGTGGGGC-GGGGGGTTGGCGTGGCTGGTGGTCTGTTGGGCTGGCTGACATCTCTGTCTCCTCCTCTCTCCCGGCAGTTCATGGCATCAAGTGGACTTGCAGCAATGGGAACAGCAGCTCTGGCTTCTCAGTGGAGCAGCTAGTGCAACAGATTCTGGACAGCCACCAAACTAAGCCACCTCCCCGGACTCACAACTGCCTCTGCACAGGCACCCTGGGTAAGGGCTAGTGGGTGGGGAAGAGTTGAACCGAAAAATTCAGTGAGAGAAGCAAAAAAAGGCCATAAAATTGCTGTTTAGTGCATGGTAGATCAGACAAGGTGGTTGGAGTCTTTTATTGGCAGGTGATTTACAGTGAAATGAAGCGAAAGGGTTATTGACTTTTTCTTGTTGTTGTTTACTCCAATAGCTATTTCAACTATAACTGATATGTGGTGTTTTAATTTTAGGCATGTATTGAGTGCTTTGACTTCATTCTTTCTAATCCCTTCTGAAAAATCCATTTATCTCCTCAGACCAGCTGCTCTAAAGAGAATCTGTTCAGTATAACTGATGGACAAACAGAGGAGAAGATTCACATTTTCAGATGAACGCTTCAGTAAAAACTTTTGCAAATAAATACTTAAAACTGATATGATATTCCATTTTTGTCTCAGAACAGACTTTCCCCCTCTCATCTAAGTGTATCCAGCGCAGGTTTAATGCATATTTCAGCAAGCCCAAGCAGGGTGCCTTAGAATTACCACTTTACTTGTGGGCCCTGAGGCCTTGGAGCCGACTTTGACATCAAGAGAATATGTTTGGGAAAAGGAATGTGCGGCAAGCTTTCACCTCCAGGTATTTATCTTCTAAGGTGGGGTGGACTTGCGAAGGAGGTGGTGGGGTGGCGGGTGTAGCCAGGCTATGTCATGGCAGGTCGAGAAGAAACAGACATGAACCTGTCTTAGTGCTGATCTGTGTCCCTGCAGACTGCTATGGTGCAGAGACTGAGTGTGATGCAGCTATGATGGCCACTTGAAGGCAAGTTCAGCAGCTTCTGTCAGCAAAACATGCCAAATTGCTGCTCACAGAAGTGAAATCTCTTAAGATAACTGGCATGCTGTTTGCAAATGCAGAGACAATGCAGGCGCATTAAACTCCGGGGCTTGTTATGGAGTTCGTGTGAAAGACACACGGATTTCCACCCTTCTTTACCAGTTAAACCAGTATCTCTGGATAGAACACACTCAAGTACAGCAACAGGTAGAGTCTCTGACCGCAAACTCTTCCGTGGCTCCTCTGAAAATAATCTCTCCCCCTTTTTTCTCTCTCCGTTTATCTCAATTGAGTTTCCAGCCCTTTTGTTCGCTCTTCTTATCACTTGGAAAAAGGTGAACCCTCGTGTTATTTTTATTTTAATCTTTGCTTTAATTGTAGTTTTTACCCTTGTGGTCCCTGATGGCTTCGCACAGTGATACTCTGGTGGTGTTCTTTGGGGCAACAGCTGGTGCAAATGGGGGTAAACTGGGTTCGGATGAGAGGGAAATAATTCTCTTGGTGTGGCAAATTGTGGATCTACATGAGAAAAAGGTACGGACCTTTCTGACCCCTTCCTTCGTTGTACGGTTTCTTGTGTAGCCAGAGTGTTTGTGGCGTAGTGTCTACCTGTAGAGGAAGAGTGTTTGACATTTAAATCAACATGGTGTGCTCCCTGTAGCCGTGCTTCATGCTAGCTAACGCTACATCAGCTCTCCGGCGTTAGCTCACCTTTTAACAGGTGTGCGACTGAAACTTAACGAGCAGCTGAGAGACTTAGCTTCACCCAAAGGAGAAAGCAGGCAGGCACAATCGATATTTAAACAGAG-AAAACGCATGCAAGCCAGGGCGCCTTACTTACTCCGTGCGCTGCGCCGAGTCTCCGCAGTTTTAATTACAAGCCCTAATTTCCAAGTCGCACATAGTGTCAAAAAACCTGCGACTATTTCTCAGAGATTCCCTTTAACAAGTGGAAACTTAGTGTCCTCCTGCACCATTTTATACATGATGAGCCGTCAGTAATGGGATTATTAAACAAAAACGTTTCAGGCGCTGGCGTTAACCTTTTTTAATGCCTAATTAGGTTTTGCAAAGAAATAATTAGATTCTACAGTGCTTACACTGCCTATATTTTCAAATGGCATCTGCAGCAAACACATCATCCTGCGACACTCGTTGCCAATAATCTGCGGATATATGCGCTACAGTAGCAGTCGGATGTAAGATTTTAAAACATGTTGGGACCAAATAAGGTGCACTTAAAGCTAAAATAATTACCCGGCGCAAGCTATAGGCCAACCTGCAGCAGGAGCATAGTCTGGTCTGCTGCGCCCCCTTGTGGTGGATGT----------------------------------------------------------------------------------------------------------------------------------------------------------------------GAGAGAGACAGAGAGGGAGGGAGAGGAAGAGAGATGCAATGAGGCAAGGCTACAGGGATGAACGCAAAGCGTCTCTCTCCCTTCATTTTTTCAATATCCCCTCCTCATGAAATTTCATTTGGATTGTAAATGTTCAGTAATTTACCATCATAAATGTGTAATGGGCCCCTGAATCCAATGACATTGTGCTGGCTAATCAACTCATTTGAAAATGAATATAGATCTATTAAAGGGAACTCAGCATTTCCCCTTTGTTGAGACTGGCATGCTGTCAAACATGGGAACACTTCCTAAAAGGGGGTTTCTGGAGCGAGGGATCCTCATCGAGCAGTGGGGAAAATAATCTACCCATCAGATGTTTTGATCTTAAATAGAGATGATGACTTGAGATTAAGTGCTTGAGCTAAATTCTGATTTGTTTTGTCATTACCCGTCCTGTTTTTTTTCTCCTCCGACTTTTTAATCAAATAATTTATAAACTCTATAAATAAATGTAGAGAGAGGCGAGGGGGAGAAAAAAAAGTATAAAGGAGGAGAAAAAAATGGACGGCGAGTTCAAAACAGCTCATCAAAAACCAAACATCTCTATATATCTGGCATGGCACCCAGCTACTGCGTCATTATATTAATTTGTGAGAGGTGCAGTGAAAATTACACCGTATGAAAAATGGCTGGAAAATTTAAATGATACAAACTCATCTTATTAGCGGTGAAACATTAAAAAACAAACAGGCCCCTCTGTGTCCCGCTAATTTGTCTTGGGATGAAAGGCGTTTGATGGATGGATCTTACCTTATTCATAAGCGAGGATAAAAGAGATGTATTCCCTGGTACAGGGTGTCCGTTTGATTCATTACTGGAACAAGGAAAATGAACAATGTTTAGTCAAGATTTGCATGAGAACAGTAAATATTACTATTTATCACGCAAGGTGTGCCTGTATAATGAAGAAGAAAAATGCTGTCTTCTTAAGAAATAAGATCTACTGTGAGTTGGGGGGAAGATTGGAGTTGAAGGTTTATGTAAACACCCTGATCACACAGAAATGGAGAAATATATTAGGGGTTTTATAATTGGATGCACACTCATATGAAATTATAAATATGTGCCAAACATGTAGAAATCATCTATCAATCAGAGAAGCTTTATTTCCTTGTTGGCGTATTTTGCAGATGTATTAAATAGCATTCTGCATTCTTACTAGTAGTCCTCTGCTCAGCTCAGAGTTTAACCCAGTCCAGTCCTTAATGATCTATCTGTCTGCCACCCGCACAATGGCCCACACCGCTGTTCGCTTTCATTTACAGAGTGCCAGTCTCTGAACTCCCCTCATCAGCCCTTTGTTCCTGGCTGTTTCATGTTTTTTGGGGAGTTGAATGGCATAGCTGTGTATGGGATACTTTTGAGCGAGTGGTTTAGAGAGACAGCTAGAGCAGGAATTTTCCAGTGCAATACATTATGAAGATTTCACTTTCTGCCTTTGATTCTGCACTGACAGTTATCCTTCAGCCCTCCTTTAAAGTCCCACTTTCAATCCCTAATGGCTGTCATGTCGCTGCGCTCTCTGGACTCTTACTCAAAGTGTCATTGGCATAATGGTCGGCAGCCGTTGGCCTCTTTTGATCATCCATGCTGTGTGCGAGAGCAACTGGAGCTGAAACACTGAGGTGTATGAGGTGTCTGTGTGTGCGTGCACTGCTTGCGCCTCTGCTCGGCTGCCACTCCCAGGCAGAGCTCCACGACCGGAAATCTAAAATTCACTTTCAAATAGTTTTCCTCCTGTTCTTGGTGCCTAATAGCCAGGCAGTGGAAAGTATGTGTGACTGTGTGTATGTGTGTATGTGTGTGTGTGTGTGTGTGTGTGTATA----CTCAGTGTGTGTATACTCATTATTGGCATCCATCAGCTA-ATGTTCAGTCTTGTCAGAGCA-GGAAAATGGACTTAACTGACTTTCTATGTGACATTTCACATTAAATCAAGTGCTACACCTGTCATCCTTCATGTTTAACAGTTAAGCAGTCCATTATTGTTATCTTCACCCGAATATTTCTCTGCACACTAAAGAGAAAAGTTTCCTTCAATCCCCCAGGCGTTAGTCTTGGATTTGTGTTGTTCTGCAAGTCTGCGACATCATCCGAACCCCAGGAGCCTCTTGCTCAGTCTTGACGGATCCTCACTCTGCTGAAGCCCAATACTGTTCTTCATCTTGTGTTGTCACAACCCCCCTGCTACCTTGATTCACTCTTGGTCGTTGGCTAGGTTTTGGATTTATTACTTTCGAGGCCGAACAATCAGTGGACCAGGCTGTCAACATGCATTTTCACGACATCATGGGCAAAAAAGTGTGTAGTTGTAGTTTTATTTTACCCTTAAGATCAAACAAAGTCTTGGGCGATGGAGCGAGAACTACAT-----------------------------------------------------------------------------------------------------------------------------------------------------------------------------------------------------------------------------------------------------------TCCTTATTCATTCATGAGAGAAGCACCGGATAAATAAAAAGGTTCATTACTGTGCTAAAGTGTTACTAATGACATGTACCTGCCACTGAGCACCTCCGAAAATCTAATGTGACACACTAGAATGGAAAATCTATTCTGCTGCACCAAGGCCTCCAATGGTGCTAGCACATACTCTATGGAAATTTCTCTCCGCTTGCCCTCCAATTGTGTCTCTCTAAAACCAATATTTACAATCCCATAGCCATTATGTCCTACTACGCCCTCTGCGCCTGCTGTTGCGACCTCCATATTAGCTGAAAATTGGACTTTGCAAACTTAGCAGGGGAGAAGAAGACTCTTCTCGTAGATGAGAGGGGGCAGCACCAGGGGGACTCAGCGTGAGGTGTGGGGTGCTTCTCGACTCCCCGCTGCATGCCCCCAACCCGAAAGCGACAACACCCAGCAAATGCTAAACAAAAATACGGCAAATCTCACACTGCTGCATTCCATCATTTGGTCTCTTCAAGTGCATACTAATGAAATGCTAATAAAACATTAACGGATGTCAGACTTTACATTAAAGCCGCACTGAAAATTTCCTACTTGAGATA----------------------------------------------------------------------------------------------------------------------------------------------------------------------------------------------------------------------------------------CAGAAAAGTTCTTATTCTCTTTCTCTCTCCTTTCTCTTTCCTGTAGTACCTTTATTTACGTACCCTGTTAAATCTAATTTGATTCTTCTTCCAAAGCCCCCAGCCTCTATCTACTCGTACTAATGCTTCTTCTTTCTAATCTTAGTTGCATTCATATTATCCACCCAGGTGGTACACCAATAAGAGGTAAGAGTGCTGAACTGACGTTCACAGAATGAAAATAATACAAATTCATTCTTGCTGTCAACCCATCCATTCACTCGAATCACCTCCATTTTTGTCCTGTTTACCAAGACCAAATCCCATTATGTTCATATGGACCTTCCTTCTTATTTGTCCTGTTTCGTTGACTAAATTTGTATTCCATCTTTTTTGTCTATGCTTTATTTCCTCCTTTGTATTCTTGTTTCAAGAGCCTGTTTAGCTCAGTTGTGATATGCTTGCCCTGGCTCAAATAAGCATATCCAATGACAATTATTTTTTTAAACTATACTTTTACGTTCATTTTTGTTTT------------------------------------------------------------------CAAGTGCCTTTGTTGTAGAGAAATTAATGAAAACAAGATTGTCTTTCATAGGAGCTGATCTAACAGCGCGACAGCCAGCTGCTCTTCTTTGGGAATAAAAACAGTCAGCATTAAACACAGCTCACACAAAATACTTTTTTTTCCACCACTCGTGTGGAAAACAAATCAGGCGGCAGGCGCAGTGGCCATCTGTTTTGTTATTTGATATGTGTGAATACATGTTGTAATGACTTTGTTTGTGAATCACTCTGCGCGGCAGAACACACGAGAGCTCTCGAAGTGCTGGAGTGTTCAAAGCTAATCATATAATTGGACACAATAGTCGATGACAAATGGAGACGCTTGGAGCCAGCCAGCTGGGGAAGTGAATATGTAATCATTGTAAAATCATATCATTTTTGCATATTTGAAGACAGCTTAATAGAGTTTGCGTGTCAGCACACTATCAAATGATGATCAGAGACAGTGTTGCCGTATTTGTTTTCCGAAGCGCGCTTTGTTGGACTATTTATCTCTATCGTGATTAAAAGTGTTTCTCAAGAGTTTGTCTCCTTTTGGTTCATTTTGTGTTTCATTATGTTGTGAATGCTGCAGCAGATTTGGGACAAATGGCCGGTTGGAGTTTTTAAAAAGTACTATGATGCAGAGTGGACGCCTAAATGAAAATATATTTTCACCCTGTTTTCAATCAGTCCGAAACAGACAATTAATGGTCGCTTAATCCCCTGGACATGTCTCCGGCTCCCTGCTCTGACAATAAAGCCAATAAAAAGCTTCAAAAAAATAAATTCTCAGTTGTTTTCTTTTTTACTAATTTCTCTC-TTTTTTAATTTCTTTTTGTCTTTACCTCGTCTATTTCTCATGAGTTTTCTCTGATAGTGATCCTGTTAAATTAAGTGCCTGGGCTTTATCCAGAGCCCTCTCACCGTCACTCCTTTAATTTAGTCATTATAATTAACCATTAACTGGTGTCAGTTTCTGGGCCACTAACAGGCCCACTCAGTTCTGCTTGTCTGCATTATCACAGTTTGGGGGAGAAAGTAAATTATAATGAAGGGCTATATAGTCCAATTACTGATAAAAGCAGCCAAGTGCGCTCCTTGTAATTAGGTGCCAGTATCCCTCCCTCCGTCTCTCTCTCTTTCTCTCTCCCTTTCTTGTAGTGACACGTTGGAAGGGAATATATGCTTAATAGCTATTTTTATTACTGTTAACCTCTTAGTCATGTTTTTAACCCAGCGACTTTCAATCACCGAGACAAGGGGATGCCACAGAGAGACCTTATCTCACAAACAATCATTTTATGTAGTATGTCCAACACATTTTGACTAGAAATCTATAGAGGTCGTCTTTCCTTGTCAGTGCTGATCAAACTGCACTCCAATGCTGCCCCACCTTTATCTCCATCTCTAGCCAGTGGCATCTGTTCCAACCTGCCAGACAAGAGAAAGATAGAGAGAGGGAGGGATAGAGAGAACTTAATTTCTAGCAAATTAATTTCCCATCCACGCCTCCAGAGCTTACTAGCTCGTTCGCTAGCTGCTGCGGCCGCTGCTGCGTGTGTCTGCTGAGTCGGAGCCTCATGCATAATGCATCAGGTTTAATTGCAAACCCAGAAACTAATGACTTTGGACTGGTTAACAGCAGGGGAGCCATACATCTCGAGCAAACTGAATGAAAAATCAGCTCAGAGGAGAGAAAAAAAGGAGCCTAGCCCCTAATTGATGAATAATTGAAGCGGCGAGCTACAGGGCATAATTGTGACATTTTGTTTCAATCAATTTCCAAGTGGTGTGGGCGAAAGTGCACTTAAAGGGAAAAGGCAGTGACAATGAATGAGAAAGAAAGAGAGAGATAGAGAGAGTGGATGGTGGTGGAAATGGACGTTGTGTCTTCAGTCATCGCAGTGACATTTTCTGGGGCAAAAGACTGGACTCGACAGAATGACTTTTCTCTCTATCTCGCTCTCACGTTGTAGGTTTTCTGTCAAACTCCCGTAATGCCATT------------------------------------------------------------------------------------------------------------------------------------------------------------------------------CACTTGCACTTTCACTGCCGAAGTGAAATTTAATTGTTTTCCAGACCAGTTCAGCTAGACAGTCGACACCGCAGCCCCACTTCCCCCAACCTTCACCACTGCTGAGAGAGAAAGGGAGCAACTGGAGGTCTTTTATTAGATATGATGGCACATTTCACAGCTCCCTGACTTACAGAAACCCAATCCTGCGATTAGTCAGCGCTTTGACGTTATCTTAAGTTCCTTGTCAGAATTAATTTAGTGTGGGTGGGCTGCTGTGGGGCTGTCTGTCTGTCGTGCTCCACTCCCCTCCGCTCGCCTACAGGAGGTGGGGGGGTTGGAGACAACGGGGGCAGGAAGATCCTTTTCAAATAAGCCCCAGCTCCAGTCAGTGCCAAACCAGCCGCATGAGAACTAAATATCTCCTCCATCAAAGGGTCCTATTCTGCGAGGGGAAAAGGAGTGAATGGGCTTGAATGAGCAGGCTGAAAACAAATCCCGTCTTGGCCCAGCCGG-------------TTCCCAATGTCATTCATTTGCCACTGAAGGTAACAAGCCTTTTCCACTCGGTGCTCTGTAACGGCAGACCTTTAATAGCCATTTCCCGGTGTGGTGAGGGGAGAGAGGGGGAACATGTTTATTTGTGTGTCTGCACATGCTTCTCCAGCGATTCTCTCTGCTCCACTCACCCAGCTGCTGGCTGGAGGAGTGATTCATGGGCCTGACAGATGCCTGGTGCAGCTGGATCTGTCCTTGATCATCCCAAAAGCCTGGACAGCACTGTCATTCACCATTGCCCAAATTATCTCTGTATTGACTGCAGAACCCTCTGTGACAGCGCCGTAATGGCTAATTACCCAGGATGCTTTGGGTACTTTTAAACCCCAGAGTGTTCTCTTGCTGTCTTGCCATGCGGCTGCTGCTGCTACCGTGTCGTGTCGTTCTGAGGGCCACTGTTTTCTCTGGCCCCACCTGAGCTCCACAGTCTGAGCATCCCAGAGCAAAACGTCAAGAGGAACAAAGGCATAATGTTCTCTTTTCCCTGAATTATACAGCAAAGTAACCAAGCCCTTTTTTTGTAGTGTCAGCGAG----------------------------------------------------------------------------------------------------------------------------ACAAACCATTAGAGTTGTATAAGGTACACGGAGTTCCTGTTCTTGATGATTCCTAACACTGTAACTCAGACAATTAACCATGTAGAACACCAGTGTTTATTGTGTGCTGTAAACATTCATTCTACTGTTCTACTAATGCAGACCTAAGGGTGCTTCACTATTGCTCCAACTGCAGGAGGCAAAAAGTCACCTCAGGTCGATGGCACTCAGCCTGTAAACAGGGCTTCCCGTAAAATCAATGATCTTCAGTAGGAGCTATCAGTCTGTGGAACAGAAATAGCCATGGCTGTGTTGCGTCTAAGGCAGGGACGTACAGTGCTGTGTGTTTGCTTGAGTGTGTGCGAGTAGAGGAGGCTGATCACTGGCATGTCTGGGAGCATTTCTCAAAGATAGCAGAACTAAAGCATGCAGCTTTGTCATGCATGCAGTTAGTTGATGCAAAGAGAAGACTACAGCTTACAAGTGTCATAAAGATAC---TTTTTTTTTAAAAATGTGTGATTTATGCACCAAACTAGTGCTAAAGCGAATATATAAGAAGAGAGTCAGTCAAAGAGAGGCAGAGGGAGAGTGAGAGCGAACGGGGCTCATTTTAAGAGGGCACACTATGTTCGGCCCCCTGTCTCTTAATCCTGGGCGTTTGTCGCAGCTAATTATGGTGGACAAGCCTCTTTATCGAACCTGCTCCTGCCATCAGCATTAGGATGCATGAGCTGCGCCTGTTGTTTTAAACGCTCTCATTAACCACACAAATCAGTGCTGTTGACAGAGTGCTTTTGAATTAAGCGTCTCGCCCCCACCGCCGCGCGCCAATGCTTGCAGGGCCCAGGACAAGGAGCAATTTATAACACCATTAGCCACACTCGCCGAGGTTACAGGCATCAAAATTGTTCCCGTCTAATTATTCTTAATGGATACAGGGAGGGAGCGACGCTCAGGACAGCTTTTTCATTAGCCCTCAATCAAGAGGGTCGGGGGAGAGAGGGGTGGGCCAAATGTACTGCTCAGGCAAACGGGAAATCAAAAATAATCGTGTTTGCTTTTTTCATAATACAACACGAATGCATAGATGGAGGGAGGTGGTGGAGGGAGGGTGGGTGAAGAGATGCGGAAAGAAAGAAGAAGCTCTGCTCTTGACATTAGAAAAATTCTTACTG-TTGTCTAGTGAAGACACACATATACTGAGAAGTGACAGTTCATTTGCTTTTACTGCCTTGTCGACTAATGGCAGAGTAAACTTAGTGAACCGTCCCAGTGGACTTTAAAGTCCCATAACCTGCAAGCAGATAGTGGAGTGTTGAGTGTGTTGGGTGAAGCTTATGGAAAGTATGAGGAAACGTGATGTG-TTTTTTTTTTCTTTTGTGTGTATGTGTGTGTGTGTGCATATTTTTATTTTGGCCTGACTAATCCGCATGCCTCTCGCTGGTTCCTGTCCTAACAGGGGGTGTCATTTGATCAAGTCAATAATCTGCTGATTGAACCTGCTCGAATTGAGGAGGAAGAGGTCTGTACCTACTCTTTCCCGTCCAATCTGTCTCTCTGTCCCTCACTCACCCACTCATTTATCCACCTGTATTCAGAAGTGGAGACAGAAAATTCACGGTTAATCCGAACCAATCACTAGGGAACCCCTAACCACAGCTCATTCACCTGAGGGCCAGTGTGGCAGGACCTGGATACAGGACTGAAGTAGACATTTTGTCCGTTAACGTCATTTTTTACTGGACAGCTGGAGTGTTGACACTGTGGTAGCAAACATGTAGCGAGATTCAAACTAATATATTCACTGATAATGTGCACAGCGACAGCATTTTCACTTCATGCGACATACCCTGATGCTGCAACTTCATTTAAAGAAATGAACCGTTTATATTAACCACAATGAAGACAAACTGGTACAGTGTCTGCTCTTTCCTGTGAAAGTGATCACATCTTTATGGCTCCCGTCACTGCTCTTTACAGATCTGTTTCCCAGAGGTATTTGATGTGGAGAGCCAAAGCAGGAGGAAGTGTGGGTCTGCAGCCCGCATGTTAACAATGGCTCTCCTCAGACCCCCCGGCCCAGGCCCAGCCAGTCATGAAACACCATGGAGATGTTATTGACCTCAAGGTTAACTCTCCTCAGGTAAGCCTGGGAGATAATGGACAAAGAGCAGTTCTTTTACAGGTGGAGTGACACGGCATATCCGCGCTGCGCAACTCCTCTCGCATTGACAGATTTTCTAATTCACTGCAGATTCCCATAAAACTGGGTGGCCAGGGCCAGCTCGAGCCAACAGAGGGCCCATTCATGCTGGGTGGGATAGGGGGCCTGGCCAAATTAACCTGGATTAATTTAAAGGAGCAAAGGGTCTTTACATCCGAATAAAATGAAGATCAATAAATTAAATGTCCAGGTCAGGA------------------------------GAAGTAACCACAATGCATTGCCCATGTGAAGGAAACAAACAAACTGAGAGAATATTTTGCCGTCTTGGC-AAATCTGGGTGCTTGTCTCTTTGTGTTTGCATATGCATATATACATATGCAGCATGTGCGCCCATTTGCTACTGATGTGGTTCACATGTCATGACAGAGGAAGGACACTATCCTCTGGTATGTTTTGTTGTGCCCTCTGCCTTAATTTGCCTATTGTAAGTGTGAAGGGGAGCCAGGGAGATGACATCATGCAGCAGGCAGTGTTTGAAGTGCCAGTCCTGAAGGAACCACTTATAGCAATTAGGATATCCTTGAACAAGCGTTTGCGAAACATTGGCTGGTTTTTGGCATTTGCCTCCCGTTCCTGCCTACTAACTAGCGAGGTTTGATCTCCCATAATTATCTACCCACCGGCTCCTCACTCCTGACAGCTCTCTCCCTGGAGAGGGCTGAATGCCGGGGCTACTCACTGATTGCATCAAAGTGTCAGAAATTGCAACATCAAAAATAATAACTGATATTCCGGCGGCAGGCTGCTCTTTGAATATTTCCTTTAAAACGCTCTCTAATTTGTGTCTCGCATGGTGCCAATGTGTGTGTGACTGTGAGGGCTTAAAGCAAATAAAAGCAGGGGAAGTGCATTCATTAGGGGAGGAGGCCAGTCGGGGGCTGGAGGGCTCAGACTTGATCCTAGTGTATGAAAAACTGGCTTTGCTGCCTGGGTGGGCCTCTCCCTTCTGAACAGACAGCATGGGCTTCTTCTCAGCCTTGTCAGCCTCTCCGTCTGTGCTGGTCTCCTTGTTGAGGGCCCCTTTGGGACTTCCCAGCAGAGCATCCTTCCTGTTGGCCAGCTCAGCGCGGGCCTGCTGCTGCTGCTGCTGGAGGCTTTCCTCAGGACCCCTAGGGGAATGCTCGGTGCCGTCGCCTTCCCTGTGAAGTTTGCTGCCGTGCCCATGTAAGTCCTGATGCTGTAAGAGTTCCCTGTGGCTCTGGAAGCTGATATGGCAGTGATTGCATCTGAAGGCCGCCTGTGACAGGTGAGACATGATGTGATGCTGGAATGTAATAAGAGAATCTGCCGTGTAGTTACAGATTGTGCATTTCAAGCTGGTGCCAGGAGGGAGGCTCTCTTCCATTTTGACACCTGTGAAGGAGATAAAAGGGAGAAATGCTCAGAATCTCGCCTCCCACTTCTCCTTTAGAGTTAACTGTAGAAACCATCAAACGCTCATGCATTATGCCAAGCTTATTCCCATCCACTATACATAAAGGAAATGTGAGTAACAGAACATCAATGAGCATTTTCTTCTGCTTTCCTTTAGCCCTGTATGTAAAATGCTGCTCCTCTACAAAGCAGCTTTAACCCAGATTATTCTTTGGGAATTTTTTGAGTCCTTGAGACAAAAGAGTTCTCTTGCTCCAACCTCCATCTCAGCGGAGAAGACAGGGTGGTACAGGAACGAGAGAATCAAAAGGCTGGAAATTCACGGCTGAGAATAAATGCTCGCTCTTCCCTGAGGTGATTTGTCTTTGCGCTCCTCTTTCTACAGATGTTAGACCCCTTTTTTAGTAAAGACCTGAGGTTCTTTGGTAGCACTTTGATATCCTGCTCGGATTCAATATGTGAAATAGAAGAGCCACTCCGTGACTTGGAGCACATCACAGTCTTTGAAGTCTGATCCAATTTTTGCTGCTCACCATTTGATGTTGAAAGGATGAAATGAGGAAAATGTACAGTTTTTGCCAGTAACTCTGCTGAGCATATGTAAGATTAAAAAAGCAAAATCCTTTGGAGGATGTACTTAGAAATGTTAAGCAGATTAATACTTTCCTATAGCTCTTTTATTCAAAGATAAAATTAAATATGAGAGGAAGTCTGTATGTGCTGTTTTTCACTCTCACAATTAAGTCAGTGTGGTGCTGTTTGCTAGGAGGTAGGGCTACTAAAGGGGGATATGCAATTGCATTAGCATTTGATTGTTTACTCATGCTGCCATCAGCAATCCTGTCTATTGACAAAAGATGAACATTTTCTCTCAAGTAACATAACTGGGCTTTTGTCCCCTCACTAAAAGTACACTGACGGCAACACAATGGAACAGAAAAGAGGCATCGGGAGAGAAAGAGACATCTTAAGTGGAGCAATGGCCCAAACAATTAAGAGCAAGGTACATGGAAAAAAAATTGAAAGCTCCTC-TTTTTCCCCCCTCACTTTGCATTGTCGATTTGAAATCCCTCTCTTTCTCTTCTTGGAGGGCTGCCTGTAATGGAGCTAATCTGCCGTCGTTTGTCCGAGCCACAGGAGTTTTGTCAATAACAATCAGCGTTTGGAAAGTGTAATTAAGGCCGAGGCTTTTCATTAGGAAGAAGGGAGGGGGCCGTCTCCAGGGACGGGCATGCCAATTAGAAACTCAGGCACGCGTCGCCGGGTAATTTCAGGGAAAGGAGGGGAAAAAAACCCAGGACTTCTTTAGATTGGAGAGGGACCCTGCTGCTCTTTCAGAGGAGAGGAGGAGAGGCTTAATGGCATAATAATCAGACAGGGGTCCCAGGCAGAGAAGGCAGGAGGACGGAGGGACTTTTTGGGGGAGGTGAAAGCCTTCCAAAATGATAAAAGAAACACATGCAGGATTGCTAGAGGAAAATGGAGAAGCAGAGATAAAAGTACAACCAAAACACAGGTAGCTGCTCTTGCTTATGCCTTACAAACACATTCACACATACACTTACACACATCCATAACACATGTTCAGAGTAGACCAAGGATGCACACACGCAGACACACAGCTGCATACACACTAACATCTAATGGCTAGTCAGTGACACTGAGGTCTTAGCCCCTGTCTGCCAGTCCTCATTTGTTTCCCAGCCCCTCCTATGTGTGTGTAGCAGTAGCACTTGCTACTGGGTGTCTTGTTACTCCTCAGAAGGTCTATTGATTTAACTCTTGCCACAATCTATAACACTATTGTCTTGCCTTAAGTGTCTCATCTGTACAATTCACTGGCAGGAGTCTATACATCAAAAACCCCGCCTGCTTAAGGATATTGGTATTCTGCAACATGCTGGGAATAC--TTTTTTTTTCTCTGTGAATTTCACATTTCTTGCACACTCAACCTTACTTTTTTAAAGCGTAGATGCTTGCAGCTAGGCATAACACAGCCTGGTACAGGTTTATTTTTACTCCTGTTGTGTTTATGAAGTCAATATTTTATTTCACAATATCATATAGCAGTGGTGTAGAGCAGAAGTTATATTTTAGTTTTTTGTCGATCTGTTGGGACAGAGATGAAATATTCAGCCTTATAGTGGCATCCTGGAAAAAATTACATAGAGGGACGAGGCATGTTTCAGGCTTAACGGGGTGTTAGAGGGAAGTAAGAGCGCACACAC-AAAAAAATAACAAAAAAAACCCAGCCCCTCTATTCAACCCCCACACATCTTGCTCCACTGCTCCACTGGAGAAAAGGAGGAATAAAATAGAGTGACCCTGCCACTAGCAGCTCTCTTTTCCCCCCACTGCTCTCTTCTTCCTCCCCCTTGCCGTGTGAAATCAAATTTCCATGTGGCTCCCGTATCTGTTGCACAGCGAGGTGATTTATCAGGGATGCAAAGAGCATGCAGAAACAATCTTTATTACATCCATTTCCTGCTTGTCAGCCGGGATCATGTTGGCTGTTCATTAAAGGCGCGGCGCAGGTGAGGAGAATGCATCCCGATGCCTTGATAGATTGTCTGCTCCCCTGTGGTGACAGCAGCTGGATGGATTGAACAGCGGGGGGCGAGGAGGGAGGAAAAAAAAGCGCTGACTCCGTCGCTCCCCTTGTCAGACACACTTTTACATGGCCGGCCAGTGTCATTTCTACCCAACAGCAC----CACACACACACACACACACACGCACAAACAGGCTTCTGACAGTCTTTGGACTTAAGCCAGGAGCTCGCCTTAATGCATGAACGCATACGCCTTTTGGTTTGCAGTTTTCAGTTTACATGCTGGTTTAACTGTCGCACTCACCTTGCTGCTCCTCAAAAGCTGCCCACAACAGGTGGATGGCCGGCTTCTTGGGCAGGTGGATGGTGCAAGCCTTCTTGTAGACATGTCTCACACCATCAGTGCTGTAGCCCTCTAGATATTTTGCATACTTCAGAGTGAAAAAGAGAAAGCAAGTTGGAAGAGATGCAGGAGAGGACAGAGACAAAGAACAGAGGAGAAAGAGAAAGGCAAAAGAGACAACACATTTTAAACTAAAATTTTCAGTTGACAGAAACAGTGAATTTCTTCATTGACAAGATCGTTTTTAGAAATTTTCTGTGTAAACCCATCAGCACCTTCATGGAACCAATTAGATAAGTTTCTGTAAGGTAGTGGGAGACGAAGAAGATGCAACGTAGTAGTTGGCAAATGCTGCAGTCAAATCTTGTGTGGCAAGCTGGCCATCCCCTAATACAACAGATACAGTCACATATCAACGTTACACGCAAAGAGAGTGCAGGACGATTTACTGTGTCGATGTGATATCATCGTTGATGGGGGAAGTGCAGGGAGGTAGCAGGAGTGAGAGAGAGGATAAAGGTGGCGCTACCTTGATCCAAAACTCCTCGTAGAGTGCACAGGCGATGAGGCAACGTTCAAAGAGAACAACCACGCGCTCCGGAGTCCCGTTTTCAATTTCAAAGTCCAGGTACTCCTTCCAGTTGTTGAGCTGCGGCTTCTCTAAGGCTTTGACATGGAAGTATGGACATTAAATAAAACATTGTATGGTTCATGAAAGATTATGAAAGAGCAGAACGTAAGCAGCAGGAGGTGTAAACTCAGCACAATTCATTCTGGTATATAATGTCAATGCCAGCAACCCCCCTCTCACCCTACCTCCATGCCCTGCAGGCATATTGGCGGAACTACCAATGGATGCTAAGCTTTTTCCGACAAAGCTCCGAAGATAAAGTATCTTCCTTTTATCCCTTCTGCAAATCAATTCTGGGCCTTACAGCAAAATCCCATAAAATAACTTCAAACACCACTACTTACTCCAAAAATTTGTATTATGGCTATATCTCTTTGAACCCTTACCAGTGAAGTTTTGGAGGAAAATGATTTAAGTGTTATCTGCTAAGACATCAGCATGTCAGCACTTCACCTCAGTTTTTCTTCACATGTCAACCTGAACCTTGTATTTCTCTCCTTGTGTTTGGTTTTTGATTGCTTCTAACCATCCAGGCCTGGTGATAAATACAAATGCTGCTTGTAAACTTAATGGCTGTAGTAAGTGCAAACAAGATGGTATGAAGCCCTGCTGGTGCTTCGTGCTCACTCAGCTGCTGAAATATTCATTCCCTTCACTCTTCTTCAACAATATGATAGAAACTGGAGCTGATAAGACAAGTACCTGAAGAGCAGTCAGTCAGTGTGATTACTGAAGAGGCTGCAGTGACTGCTTGA------------------------------------------------------------GAAAAAAAAACTATCAAGAAGAAGTAGACAATTAGCAACGATGTCAGTAAGTCAACATGATTAACATTCGGATCACTGGAATGTAAATACTCAAAGAAACACATGCTGCACTCCTGTAAGCCTCCCTTCTAAGCAGCTCCATGTGATACAGTGAATGAGCAAGGGGGTCACACACACCAGGCTTGCTGACAAGCCTTTTTTATGACATTCATCAAAGCCATCTGCCATTTTCTGCTCAATTAATTTGTTATGGGAAGTGGGATCAATTAAGTGCGCACCGTAATGGCTTTATATCCTTGTTTCCCTTTTATAGCCCAATATTTTCTGTGCTCCACTCTGGCATGAAAAGGCGAAATCGATATCCCCAGCTATTTTCCCCTCCTATGGACTAATTTGTTTTTGCCACTCTCTTCCTGGCATGATAAACTGGCTGTAATGAGGGGTTAGGGTGGGGGGACTGTATAAACATAAACCCACACTCAAGCCAGCAAGCGAAGTGGGGTCGCTTT---------------------------GCTAATGCATTTTCAGCATTGCAGCCTTCATTAAGGGTGCGGATGGAGAGGGGGGGGAGTGAGAGGGATGAGTGGGTACTGGGAGGAGAAGAGGATGGGAGAGGAAGG--GAGAGAGAGAGAGAGAGAGGGAGACAGGGGCTGAGTCTGTCCTATAACTCCTGGGTCTAAGACACATGCAGCTAGAAGATTGGCTCGGGCCTCTCCTAGGGGTCGACAATGTGTCATTTCCACCCGGCTAGATTGCCCTCTGCCTATCTGATATTAATGTGCAAATCAATATTTCAGGGATTAAATTTCCCTTCTTCATTTTTTATGGTTTCTACCTCAATAAGTCTCCCGTCTAATAGAGGAGGCTGGATGATTTAGAAGCCTTTGCTGCAGAAAGAGAGAGAAAGAAATAGAGAGGAGCTTTGCAACAAGGCTATCGCTGCATTTTAATGTTCTTCTTCGTGGATCCCCCATAGGCCCTTAGTAAGGAGGGCTATATCGCTGCTTTACAGTGTAAAGACAGCCAATTTGGTTAAAAAGGCAGAAAGGGAAAATATGAGTCTGGTTTGACTAAAATAATCAAAAATAAATTCCTTAGTCATATCTCTGATTTGCTGCCATGAGTGAACAATATCTTTACCGTCTCTCAGTTCTCAAACTTTTTAAATGTCCTGGAGGAGTTCTTGTTCGAGTCCCAAACCTACTGAGATCTCTAATGAAGGCTTTACCTTCCAGGCAAGCATATTTCTCCAAATGACAGTAATTTACATATGATGTATTTAGAGAAGAAGAGGGCAGGCTAATTCTATTTGGAGATTTTCCTTTGTTTTAGGAGTCATTAGCAGCTAGCTCAAATCTAATTTTTACAATTTCATCAGGCCATCTTGGAAAGCCTCTGTGAGCTCATCAGAGAGGAGCATTTATTGCTAAGTGTTCTCTATTGCATTAGCACACAATAAAGCGGCCAGGGACTGCTACAGACGTTTATGTGGAATCCAGTTAACACTCTGCCAATTCGTTTTTTATTGGGACACAATCAATTTTTATTCATTTTAAAGCCAGAATGCTTTCTTTCATTGTGTGCCTACCCCAGCTTATTATGCCCTAAACTAATTACTCAGTTGTTTTCACAAAATGCTAATGTTTATGTTAAAGATTTCCTCTTTGAAATGCAGCCCTGACGTGCTTATGCATACACTTTCCCCTATGCTTTAAACACAGAAATAATGGCATTCATTTATCTGAAGAAATCTGTGTAAGCTTATTGTGATGGGCAAATGGGATAGCCCATCTCCTATGGTACATCCCATGAACCTAAAAAACCCTAAATAAAACATCAGTATTAAGTTTGGTCTATCACCAGAAGCTGCATTAGGTCTCTCCTCAGTTTGCTCCTTAATTCCATCAGAGTAATCCCACGTTATTGCCCTCTAACAGTACCCTAAACGGAGAATAAAAAGTTTGCTCCCCTCTAGCAGTGTATTACCAGGAAACAACAGGCCCTCTCCTCATTAAGTTATAGATATAAATGCTCCAAAGCATGAAATTACCCCCGAGCCTCCCTCTCCAAATAACCTGGTTTGCAAACAAATGATCCGAGCACAAGCAGTAAAAGGCAGATTATTAAAATAATAGGAGGGATTTAAATTTGCATCCACAGAACAATTCAGCAAAGGACTGTGCAATTACTCCTCCCCTCCTCCTCCCCTTTTCATTCCACCTTTCTACTGGCAAGCCCAGAGTCCCTCGCACTTATGTGTCCATCTGTTCTTTCTAAGAACCAGATATTGGTATCTTTAAGTGTGTCCGTGTTAGTGTTAATGTGGTCAAACAGCGGAGTATGTGCACTTCCCTGGTAGTGTTGGGTATTATTTTTTAAGTTATATTTGGGGCTCCTGTCGAAGCCAACTGCAGCAAGTTTTGTGCCTCCAGATTTGGGAGTTTTAAAATGAAGCCGAGCAGCTGCAGTTTTCCCTTCAGTCTGGAAACGAGAGGCTTTGTGTCTCTTGTCACCCTGTGTTAATTTGCGCCCTAATGTATTTTATAAACAAAGGGCTGCTCTCTAGCCTGACAGTCGTGACACCTTGATTCCAGTGCAGGATGCATGCAGGACGGGGTTACACCATTAATAATCAACTGGCAGCCATCACACCATTTTAACCACGATCATTATGATAAAGGGCATACACTTAATTACAGGCCTGCTTAATTATAGCTCTGTTGAAGCTCGTTTGTTTGGTCAAATGCTAATTATACCACCACGCTCTTGGCAAGTCCTCATTTCAATCCACTTTTTGCCGGCTGAACAGTGTGGCTTATTTTCATGCAAATTTGATATCTGGTGAATGTTTTGTCTCTCTTCTTTCCGCTTTTCTGTGCCTTGTGTGAGTGTGTCTTTGTTTCGGAGGTGAACATCTCTCAGACAAGACGGAATCGGGAATAATCAAGAGTAATTAAACTGGAAGAGGGCTGGGAAAGGGCTGGGTTGGAGGAGAGAGTGGAGGTTTTCTCACGCGCCGTAACTTTTTGTTTGTGCGAACCATATGTCCCAAATTAATAACGCCAGGCAGTATACTGAGGCCTCCTCACTCTGTCACCGCTTGTCACAGTAGGATTGGCCTCAAACTTATTCTCTCCCTCCCTCTCTGTCTCTTCCTCTCTCCCCCTGTATCTGCTCTCCCTCTCCCTCTCTGTTCTTTCTGTTTTCACGCAAGTGTCCCAGTTAAGAAATTGCTTACATCCCACTCAGTCTGGGGCTGGATTGAAATTTCCCATAGGGTATGTACCAATATGCAGAGAGCACACTTCGACAGATGCCATCAGAGAACAAGCATATGAATTACCAGGCAGCCTGCCATCTTTGAGTTCAGACAGAATGGCATTAATACCTGATTACGATCCAAACAACAACACAACAACAACATGAAAGCCAAAGCAACTGGGAGCAGGTAAAGGTTTCATCATTTATATATTAATGGATTTACTAACAAAGACTCTGCACTCCCCCCCACCCACCCACCCATCCACCTCAAAAGTTAAAATGTCATAGAGGCTAAATGATAAATGACGCTGTACAGCAGCAGGGATTGATTTGGTGTAAATGAAACTAATTAAGGAAATGTCAAACATAATTAATAAAACAGGTTTAAGCTGCAAAACATTGTCAATTGAATGAATGAGGAGGCATTGGCTCCCATTGTTCAGGCTTTATTTAGGTCTTGTGTTTAGCTTGTTCCCTGCTCCAGAATGCTCTCTCCCCTCCTCACTCCCTCCACCACCAATTCCCTGAGAGGGGGAAAATAAATTTGCTTGTCTCTCCGCTGACTGTAGAAATTAATTGCTGAAATCTTGTCCCATCCAAGTGTTACATTCACACGCAGGACATTAACATAACTAATTTGAAAGAGCTCAAATGACTGCATAATGGAGCTCCGTCACCATGCATGACAGTCGCTGGTCATACCAAATTAGCTTGGTTTTATAATTGAAAAATTTCCCCCCCTTTCTTA-TTTTTACACCATTTCCCTCCTCTTTTTTTCATATACTTTTTCTCGTCTTCCTTGCTCCTCTTCCTTCCATGGTATCGTTCTTTTTTGCTCTGTTTTCTTGATAAGAACAAAGGTTTTATAATTTACAAAAAGAGTGCTTGACCTATAATTAGAGAAGAGGAGTGAGGGGAGAGGAGGGGGAGTGCCAAGTGGTGGCGGCAGAGTCAGATCCTTAGTCCTGGTAATGATGCTGGAGACCTTGTGGCCCCCAGGGAGGCAAACAAAGGCCCTGCCAAATCACTGAAAACACTCTGCTCATTATTTGGCATTGTTTGCAAAAAATACGAGTCTAGACTTCTATGATACTCGCATGCATTACACTGAAAGCTAGGAGGGTTATCGGCATAACAGGCTCACCCACAATCCCTAGATTCACAAAGGGAATGATTGTGGCTGGAATGTGGTGTGTTCCCAGGAAGACTAGAGAGGGCCATCACAAAAGGAAAACCCACACGGTGGGCACTTTTTCTTCTGCCATGTACAGGAAGCGAAATGAGAACTATCAAGTTTGACACTATTCACAGGGCCTTCACGGGGCCCTACAATACCTGGCTGGGCAGACAGAATGCCGGGCTTAAGAAAGGGGGGAAAACGGCTGGCAAAGTCTCCGTCACGTGAAAGCGTGTCGATATTTCTGACACCTCCAGGCTACGTGCCAAATAAAGAGCATAGGGGCTTGTCGCTGTGGGGCCGCTGGGCCCACCAGAATGCTGAAAGCTGGTACCCCTAATACTCCAACAGAGACCCGGGATGGAAGATTTCTGTGTAAACAAGAAAGAAATCTTACTGCGCTGAAGTTTGGGAAAACGGCAGGAAATAACGAGCAATCAAAAAAGAAAGAAAAGCATTAAGAACATGGTCTCACTCAAACCAAGTAATTCTCTATACTGTTTGTGAGTTCAGAAGGGCCATCAAATTTCATGTAAAATAAGCTCTCATGCAGGAGGAGACACTCATATTTTACGTCTAATTCTGGAGGAGAAGATGTATTTCTTACTTCCCCAGGAAGCGTGATTGGTGTGTGTCTGTGTATCATGATGAGATCACTTGGCGGGGCTGAGGATAAAATGTCGCTTAGGATAATGTGATTGCCCTTAAGGTACAAGGAGGTGAATTATATTCCCTGATTTATAATCTGAAAATTAAAGACTCACTCATTTTCTAATTTAATTCCACCTTCAATGGAACAATGTTCACTCTGAGCCAAATTGGCGAATAATGTTACTAATTCAGATGCAGATGTAATTTCTATTCGGGGGGCTGCGGCGCGTGGTGATGAACGAGTCCCGGATGGATCGTTGCCACTCCTATCTCCCCGTCTCGACAATTCCCCAGCAGTTGTGATAATAACCTGAGCAATAAAGGAGGGATAGGCAGTGCTACCCCGTTCCACTCCTCATACCCCAAGTCATCTGATACTTCATCTAATAGTATTTCTGTCCTTTCCTGTGTCACTCTGTCTTAGGGCAGCTGACACTGCGCTCCTTCCATACAGGAAAACAGAGTACGGCGAATATTATAGATGTAAAACTGCATTAACATGAAGACTCTTAATAACCTGCATAATTACTGCTGCCTTCTGCAATACAAAAAAGCAATGCCCCAGTAATTACAAAACACTTTGGACACGGCAACATTTTTCAACTCTGCCACACAGGTTTGTCGGTATTGGTGGCTTTCACCTGGAATGTTGGGGCTCTTTGCTCTTCCTAACTTTGTTTTCTCTGACGCAGATTAGATCTGCCACCCCATTACAGATTCATTTTCCTAATTTTTCATGTCTGCGCCGCTCCCCATCTGCACCGGGCTGATAATTGTGGGGACCAGCCCTGGTGATTAACATCAGCAGAATTAATTACGCCCGCCATTAAGGCTCCAGGTTGCACACAATGATCAAGAGAAATTAACTTTCTCCCAGGCCCCTAAATCATCTCACCTTCAAGTGGAGTGATGGCAAAGAGACAGGCCCGGAGTCCTGGACCCCGCTCAGCACCTTCTTAACCAAACATGAGGTGCGCATCCTGCCTCCCACCGAGGAGATTATAGCGGCGGCTGATGGGTATCAATTACGCCACCTTATGTGGTGGGATGAGCGAGAGGTGTCCAGGGTCTGGTGACTAATGGACCTGGGTTGGAGCCACCCTGCAGCTGGAGACCAGGGAGCTGACTGTTTCTCTGGCCAGGGAGTAAGAAAGCAGCCAGCCCCTTACCCTTAACTCTGTTGTGGACAGATTTCCCCTGACAAAAATTAAACTAGCTCCTACTTGGCACTTTATTATCTCTTCAACTGAATGATTTATTGTTTGTGGAGCGAAAGAACCAAAGAGAGGGGGAAGATTACATTTCCAGCCAAAGCTCAGGCCTGATCTCGTTTTTTACTCCCTCTGTCCAGGAAAAAAGCTCCCGACAAACAATAATGTCAGCTGTAATTGATCGGAGGTCGCTGGCTGGGCCTGCAGTAAAAGCGCACTATTTAAGCGACAATCGGCCCCGCGCTCTTCAGACGCTGGCTAATGAAGCTGTCTGTCTGGGCTATTTACCTTCTCTTAAATGGAAGGGGAGAGATGTACTGTAAGAGACAGGGCTGGAGAGGATCTGCCTCTCGCTCCTGTGAAATAGGACCTGCACATGCCTCAGGAATGTATAATTGGTTGGCGCAGCCAAAGCTGGGGATCCGGTGCTAATTAAATGACTTGTTTAAAGCCTATCTGTCTTTGTTTGGGAGGCTCTGGGCTTCAGAACAATGCATTGTAAATGCTGTTGTCAAACAAACATTCCTGGTTATCCTTTGATTTGAATTGAACAAGACAAAGGGCTGATTTGCTCACTGCTAAGCCTTTGGTTTTCATGGTGTTGAGATATTTTTCCCTCTTCTGATCTGTCAAACTGA
Abudefduf_taurus_112342 GTGTGCAGTAAATGGCACACAGTGTGACATTCTACCTGTAGCTGAAAATACATTCCTTGCCTGAGGTGCCTACCTTTCTGAGTCTTTTACAGTGTTATACTCCAAACCATTCCAGTACCACCCGGTGCATGCTGTTGTACTCCTGATGCACTCAATGCATGGAGAATAATAATCTGTCTCAAGTCTGTGTTGACCTGTTTCTTTGGAGACAAAAACAAGAAAGCAACAGGTGTAGTATTACCAGTGAGGAACACCAAAACATTTTGTCATGGATTTAGTGCTGCAGTGTACTCAGAACGTTCTCTGTTTTTCAACTGAAGGTTATGAAAAGCCTTGGAGCCTTAACAGCATGTCTGGCATGAGCGGGGATGCCTCTGGAGTGTCCTCAGTGTCCGCCCTGCCCTGCAGCCCACCCTGTCTAATGCAGCACTCACATTCTCCCATCCCATCCATTATGTAGCATGGTTGAGTAGCAGACACAATGCCATTGGAAGGCCAGTCCACACTCCTCCTTCTTATCTTTCCTGTCAGATTTTGCTTTGACACTTGCCTTCGCTCCTGCATTTTTTTTTTCTTCATTTTTATTTCTTTACTTTTCTGGAAAACTGTATCTTAACTGTGCTTATACTCAAGCTTCCCAAGTGTTCTCCTTGGGTGTGTCATCATATCCTAGACGAATGATCATGTGAAGGCTTCTGCATGGTCATTGCAAGCATTATTGTTGAAATGTGTTACTAGGACAGAGGTATTAACAAGCATGGCCATCAACAGTCATACATGAAAATGGTTTCAAATAGCAAGGAAACTTAAATGGACGAACACAGTTTTAAAGCTTTAAAAAAGGGGGATATCTCTTTCTCTCATTAAATCATAAGTCACCAGTACATACGATCCTTTGGCCAACCTCTTCATTCACTAACACTGAAGGATGGAACGGATGGAGCCAAAAAGCGTGCAGTTGGGGGGAATTTATGAAAACCTCGTTCCCTACCCCCTAAATTTTTACACTTTCGATCCCATATACGTTGTAACCTTCCTTATAAGTTGCAAAATTCTGTGAATTCTGCGAGGAAGTTGGGTTAATATTCTGTGCATTCTTTGCCACCTTCATTCGTTTCGCCTCGGCTCGGGACTTGTAACAGAACTCAATCAAGGCCACCAGCATGGCCAAACCGAGTCCTCCGACCAGAATGTAGAAGACCCCAGCCACGTTGCTCAGGCTGAGGGCACTCGTCTTCTCCTGCGAAATGCACACGAGACGGGGGTCAGCGGCGGGGCAAAGGT---AGGTCAAAAGATTGTAAAAAAATAAACAGGGTGCGAACAGGTGTGGGCTTGAGCTGGTCAGCAGACATTATGAGAGCAGAGAGACAGGAGAGCTTGAGAGACTAGTGAGTCACGGGGGCATCTCTACAGAGAAAAGCTTGGTATCCTCCAACAGAGGAAACAGGCTTAGTGGTTGGAGGATAGATCTTTTTTTTCCTTGCCACAGTTAATTTTCAAATCTCCAACATCCTATGGCTGTCTGTTTTTCTTCTTCTTCTTTCTGTTTTTTCTGCTTTCATTCTTTTCTTTTAAAATGAAACTGGAGCTGGGGCGGTGATAGTGATAGATGGCTCAGCGCTCTAACACTTTATCCAATCCGGCGCAGATTTCATCCAATAAAGAATCACTTGTGCACTCTCAAACTAAATGGAAGTCAGGCAGCGGAGAGAAAGGGGCTGCCGTGTGTTTCTGAGCTGCGAAAATCAAATTTTCTTAAAGCTGCCGCAGCAGTGGCTGGCGGAAAAGGCAGCAACAGCCATGACTGGCCAGGGCCACAATGTCTGCACACACAATTTAATCCATCACAGAGCGCCTGACACCATATCAATCAACCTTTCATCAGTATGCCCCCCACCCCCCCA---------------------------------------------------------TGACAAGTTCTGCTATGTAGAAATCGAATGGTTGGGTAACACATGAAGTATGACTGAAAGAAAGCTGCAAGTGCTTTTTTAACCTTTTACAGAAGATGACTTAATTTGCAAAGGGAAAGCCGG--TCCCTCTGAAGTGCTACCTCTCTTTCTTTCTCTCCTTCTGCCTCCCTCGTTCCCTTCATCTCTCCTTCTGTCCTCTTTGGACTGTACCGTGACCTTCACTGGCGTTCCACCTGCAGGAAGCCATGTTTGATTCTCTGTCCGCCGAGACGCCTGCTTGACAGCAGAATGGTGTCATAGGACCGAGTGGAGGAATTTCTCTTTCTCTGTCATCATTAAGGGGCTTCCCCCTATGGTGAGGGGGATGAAAAGTACGATTTAATGTTCTCTGGAGAGTGGCAGCAGAAGAAAAGCTCAAAGCCCTGCATGCTGGTTTCTGAGTGGGTCACTCCAGCCCTTGCAGCGAATGGGATGTCCCTGAGGAATTTGCCATAGACTGGCCTGAAAGGATGGGGATTAAGACCCTTTTAAGGATGGAAATGTAACAAAAGGAGCACTTTTATGATGTAGCAGCATAAAATGAGGGGGTCCATTGTGTAACTGATTGCAAAAGATCTTTGAAACAGGCGGCCCTACACTGCATGCTCGCCTGGCCCAGTGGGCTTTAACGGCTTGTACAAAATGACTTGTCTACATTAGGGACAGAGTGGCCCTCGTTTAGGAGGCAATGTAGAAGATTATTGGTTTGTTTCTATTTTCACTCTTTGCTCCTCCCTCTCTCTGCCTCTCTATCATTCACTCTGTCCTCCACTGTAGTACGGGTAATAAATTGTGATCAAGCAGGAGAACCACGGAGGGCCAGATGGAAGCAGATATTTTAGTTTACAGTAGAAATACTTAAATTAACAATAACCTTTTTAGAAAACTAATACTTACACACACACTGTCAATTGTATGTCCATTTAAAGGATCATTTGATTTCGTTCTGATTGTGCTCTTCTGTAACGTCCAGGATCTGCTGGCCTGAGATGAACTTGCGATTACAACCTGTTGTAGTCTAGCTGAGCTGAACGCCTCATAAGTGGAGCTTTTGCTTTTTTATTGATCTCTTTGTTTCTCATAGCTGGAAGGGCACAATATTTTCTCCAACCTGAATTCCAGCGAGTACGAGCAGGTGCTGGAGATCATCCGAAAGGCCATCATCGCCACGGACCTCGCCCTGTACTTCAACAACCACCAGCAGCTGTCGGAGCTGCTCACCTCGGGTGTGCTGGACTTTAACAACCACTCGCACAGGTCAGACCATGACTCACACTGGGGCACAGGTCAGGTCTGGATTCAAACCAGTTCTCATAGCAGCGAACACAGAGAAAAGCAAACCTGGTGTGCATGAACAGCACATTGAGTTTCTCCACATGGATATAACGAGGCTTTACTCCCCTCCAGGGACCGTGTGATTGGTCTGA--------------------------------------------------CAAAAAAGAACGAATGGCGAAGAGAACCATTCTCTCTCCCCCAGCCCAGCAACCCCATCCCACTACCACCTCTCTGTCTCTCTCTCCCCCCCTCTGACTGTACCTTGCTCTCCCTCTCTGGTAGTGCATATTTTGCTGGAGATGCTAATGATCTCCCCCCGCTGTATTCTGATGCAAGGTCTGTCTACACTTTTCCCTTTCATCCACATACAAATGTGCTCTTATTGCCTCTTCGCCCTCGGGCCTTTTAAGATGCCTTTTTGAAATATGCCGTTTGATAACCACATCATTGGCCAAGTCCCTGCAGTGATTAGAGCTCTCTTTAATGTGAGCAAGTTAGAGAGTGAATGAGGGGCTCCGGGGCCGGCAGCTATCCATTCTCTTCTGCCCTCACCCCTTGACATCTCCCGGGCCACTGGGGAGAACCCAGTGTCGGGTGTAGGACGACCCAGAGCCCAGCTTAGCACATAGACACTGCTGGCCGTCCTCCATCTTTCATCTCCACATGGAGATTAAGCAGAGGAGAAATGACACTGGAGGATCGCCTTCACAGAGACATGGTACCATGCTTTTGCACGAGGTTTAGTATTCTCACAGCGCCAGAGCTGTAAGGAATTAATATTCATCGCTGGCAATTTATGGATTCATTTATCACCCACATCTTATTTGTTCCTTTAATCGACCCTGGGGGTCTGACTATGGCCTTGGCTAGCCACCAGTGCTGGAGCGTTATTCCTCTTCACACAGGCCTAGTGTTAACGCCGCTGGCCAAGTTCACAGATTTGACTGACTGTGGACTTAATGCTGCTTGCCTTGTTTTCAGCACTTGTCCCTCCAGATTTGCCACCCTGGCTGCACAATTTCCTCCAATTCTAATTATTCATCAGCTCGTTATGCCTGTGCCTGGGCGCCTCCCCTAATTAGAGGTGACGCGGGTTTGGTCCCAGGCTAGCCCCAAGTGAGGGAACCAGTTCAGAACCAGTCCACGGCGTGTGCTCATGGAGGACTGGGTAACTGCCAGCCTCTCCAAGTGCATGGGGGAGAAAGGAAGGGCCTGTCTTGACAGTGTGATGTGACGTGCCTTCACACAGTTCTTCTCCCTCACACAACACACACACATTAATCATTCTGCTATGTCCCATATCTATTAGCATAACCTCTAGATATAATATTACATCCCTCCAGCTCAGGAGATGGCTTGATGATTTTCTCATCAACAGTAACGTCTTGGTTTTGTTGTTTGAAAGGGCAAACATTGGATAAAGCTTCTCAATTTGTGCAACAATTTCTAAACGGCATACGTATCTGCATACAAGTGTTGATGAGGGAATTGGAAGTCCAATCTTCCTGATAACGGCAGGTGTGTTTGGAGTTGTAGCTGTAGGTGGGGCAAAGTAGATTTCCTGACCCCACCTGCGCTTCTCCTAAACTCTATCCTGCCTCCTTGTGCCTGTCTTGTCTTTCTCCATTTCTCTCTGAGTGTGTCCGACCTGGCAAGCTTCCTTCTCTCTTTGTTCCACAGTGACAGTCCTGATGGCAAATTGATTTCGACTGTGTGAGAACAGACATACAGACAGAAACAGACAGCTCCGGATAGCACAGGGGCCTCTTCCTCCCCATCTATTCCCTCCTCTTAGCCTCCCTCCTGTCCACTTATCTCCACCTCTTCTCTGCCTCCACACACACCCCTTCTCCGAATGGAAGAGGCCAGTTTCATCCCTCCTTTCTGTCCTCTCTTCCTCCCCGGGTCCCTCCTTTCCTCCTTCCGTCCATCCTGGGTGCTGCTGCTGGTGGTGTCGGTGTGGACAGTAGCGGTTGGTGGGTGGAGGATTGCGTTGAGCGAGAGAGCCAGAGCGGGGCCTAATGTGAACCATATATTGTGGAGCACAATATAGCAATTAGTAAAAACTAGACACTTTAACATATTAAAAGCTTCACCTCAAAAATATAACAAAAATCTGATCAAAATTATAAAAATCAATTATACATTCCAATTAAAAATATACCAATAAACAGCTAAATACATTGTTGACCTAATAATTACAATGCAATCAATCACAGTAGCTTAAAATAAACAAAATAAGCAAATGAGCACAAAACCTTTAATGTTTTAAAAATAACTTCAATTATTTATATTAGTACAAATAGTTTGATTTCTTTTCTTTTTTACAAACACCAGCATGAAAAGGATTACAATAACAGTAGAAAATGACTGTGAAAAACATATTAACATCTTCTTTAATTAAATGTCTGCAATTAAAAATGGCATTAAAGAATTACATTGCAAAGAGTCTTTATCTGGAAAAAGGTTCAAAAGAAGTATTGCACATAACAACTTGAAGTTACCTTGCAACATTTACCACATTCAAGTCTTTAAGCTCCCCTTCCTCCAGATAGGTCTATATAAGATCACCTCGACAGACAGCGGGGATGAGTTCTCAAGTCTTTTAAACAGTGTTCTATAAGGATGCTCAAAGTCCTGCACTGCCAAATCA------------------------TGCTTTAGTAGACACAGACATGCAAAGCATTTCCATTCTTGCAGACTTCGTGTGGGTGAGTGAGCAACACTCCCTGCTCGCGTGGCAGGGAAAGGAGATTGCTGGATTGGTCAGGGCAGGGAGAGATCCTTGTCGGTGACAGCGTCGCTCCAGCGAGCTCAAAACCACAGTAACACAGCCGAACAATCCAAACACACCCCACCAATTTTTAATTTCTTCCATTAGAATTAATTATGAGGCCGAAGGCAATTTGTGTACCCTGTGTTTAAGACTGCCTACTGGATTAATTAAAAACTGGATGCTGGAAAATTAATGTGTGAATTGTTATGCCTTGCTATAATGAGCCATCCCATGCTATTACATAGTAGTGTACTATACGATCACCTTCAGGCCTCTGAACACACAAGGTTCATTAAAGAGCACAAACCTAGGCACAAGTCAACTTAAAGAATGCCGACCTCAGCACATATTCAACAGCGTACACGCGAGCAGCAAGACATTTAAATTTTCACCCAAAATACAACAAGGTGAGGAAGTCTGGCTTAATGACTTGGAAGAAAAACACATCTGTAAATAAATGACCTCAGTAACCTGCTCTTAAACCTGATAAAAGAAGATAGAGGAGTAAAAGTTGCTGTGATGTCAAAAAAAAAAAATCACATTCTAATGGCCAAATCATTTTGTAATCAGCGTTAAGCATATTAAAAGCTGTCACCGCCTCCATTTGAAAATG------TCACCACCACAAAAAGACAAAATATCAAACTGGCTTTCGTAAAAGTGGTGGGGGCATATGCACGGAGAGGAGAGGATGCCCCCAAACTACTTTGGTTACACAAACTTTGTTTTCGGCCTCAATGCATCAGAGCCCTCTCCCTCCGTCTGCCATCTGCTGCTGAAGAATCTGTTTCACTCGATGAGCCAAGCCCAGCCTTTATTGGTCCTAATGGCACTATCAGCTGAGCCGCCAAACCCAATTACCTTTTAAAAAGGGAGGCCACCCCAGCTAATCATGGCTGCCTAACCTGATTTGCCTGTGATGAAGAGACGGGATAAAGAGCAGTTAATGGAGGGAGAATGATCTCACAAATACAAAAAACTCAATTCATTTCTCCGGGAGAGCAATCTGTCCGATTCAGCGGTAATGGAGTGGAGATTCATTAGTCCTCAGGCCTTAGTAGTAGCACCGTCCCCTTATCAACTGAATGACAAAAGAACATTCAGTGTTCTCCGTTTATAGACTTCATTTTGTTGGGAAGGCACACAGAAAGGTGACAGATTGGTAGCTGAGGCTAGATATCAAGATTGAGTGGCGTTTCTGCACCTTTTCAATCCAGCATCAAATCAGTGTGTTTTTATGTCACACAGCAGGTCTTTCAGAGTTTGACACAGAGACATCCTGTGGCAGCAGAGACAGAAACGAGTTCTGATCCTCGATGCCCTGACCGATTTCTCATCTGACCCTCCGTTGCTCCTCAGACCTCCCCTCCCATGCTCGCCCTCTTACCCTTTTCACCCTGCTCGTCCCTCTCTTACTCGTCCTTTACCCTATCCCCCCTCATCACTGTTCTTCCCTGCTCGCCCTTTCTCGCCCCTCCTTCCTGTAGTCTGTGTTTGTGTTGGGAAGATTAAGCTGCTCTGACAAAGCTGTGTTTACAAATATGCAGGCAGAGAAACAGGCCAAGCGACGCTGAATAGGAATAGAATACAAATTGCTTTTTTATCTCTCTTAGGGCCAGGGCGAGAGAAAATGTGTTTGCGATTGTTGCTCCTCCGCCTGTGAAGGATAAAGCCTCAGTACTGGGTTTGGGCTCCCTGTTAGCATTCATTCTATCCTCTCCTCTCTCTG--TCTCTCTCTCTGTGTCTCTCTGTCCTCCCACTCTCTTTCTTCCCCCCATGCTCTTTCTCCTCTTTGTCTACTCCACACGCTCTGTCTCTTTCTCCCCAGCAGGAATTTTTTTTTTCC---------------------------------CAAAGGACATACTGCTGGACATGACTGGAATAGGGGAAGTTCTGTATATGGCAGAATATAGGTTATATCCCATAGGACCAGAAACAACCATATTTATTTCAGTCATCTCTTTAGTTAGTCCCTTTGCTTTTAGCCCACATCTATATGGCAATCATCTCCACCAAAAACACGGAGCCATTATAATCCCATCCCTCCTGCCCACACACACAGAGTCCCCCAGCCTTGCGGAAGGCCCGACTTACTCTGATAGGATGTACGGATCCTTTTCTTTGAATCTGAATAAAAGTTAGACAGGCCACGCATGCAAAACTCTGTCAGGCAGGCCCGCATGCCCACACCAGCAGCCACAGAGTTACCAAAAGGTGGAAGGAGGAGGAGGAGAAGAGGGAAGGAATGAGTGGTAAATAGGATGGTGGGGTAGGAATAAAGAGTGAGAAGTGTAGGTGAGGATTGAAGGCAAGGAGAGAGGTGAGAGGACAGAGAGATGGGAATGAAAGAGAGAGATAGTAATGTAAGTGGGATAGGATGGTGGTGGAATGGTAAAAGGGGAGAAATGAAATAAATTAGGTTAGGAGGGAAAGAATGTGAAGTAAAAGGGCGCTTTATTGTCAGTTACAATATGGAGTTGAGCATCAGTGGCGAAGGCTGCAGTGGCTTGGTGCAAACAGACATACCTCCATCTCACTGATGTCAGGCATCAGCTCGGTGATTGGTGGGCATATTGTTCGACTCCGACACTTTTTTCATCATTAGCCTGCACTGCATGGCAAACGGGCGCCGTGGCCCCC-TTTTTTTTTCTTCCCCTTTCTCCCCCCTTACAGGCGGCAGTATCACAGCTCTGATCTGTCACCCTTCGCTTGCCTTAATGTGTGAAAGCAAGACGTGTTGCGCCTATTAGCACTTCTTGGCAAGGCTGGCATGCTGATCCCTCATCCCCGGGGAGCCCGGCAATATGGTGCCGCATGGTGACCGCCCGCCAGCCCTGGCTCCCGCTGTCACAACACATCACACATCCCCAGCAACCAGAGCCGCCGCCTCCTCCGCCACCACACCTCCATCACTGCGGCGGCGTGACTGATAGCAGCCAGAGCCAGGGGTCCTCTGGGTGGAATTAAAAACTTTTAGAGAGAGCAGGCAGCTAAAGTGGACTGTATTTTTTAATTATGAGGGATGTGGTTGGGTTTTGGTTCATTGGGAAGAGCGCACCGTTCCAGTTACCTTTTTTCTTTAATATGGCCCATCATAACAGAAAAAGATCCTGTCATTGACCATTCAGTATCTTTAGAATACCTTAAGAGATAGAGCTGACGTCAGTAGTCATGAGCTGTCACTGTGTGCTTCAAAGTTCGCCTCTTTTACTCAGTTTTATGCGCATATCTGAGCCCTCAAGCCCTCGATCAGCACATCACCTGAGAGAGATACAAGGAAGGAGAGAGAGAGAGTTAGTGAGAATATGGCCCTGGCTCCTGATCCATAACAGTCATTGCCTGTTACATACATTTCAGAATTCATTCAGGCTATGAAGATAATCGAGGTAGTCGACAGTTTCCCCTGCAGCCCAATGGATTTATGATAGCACTGTCAAGAAAATGAGGCAAAATGACACAGTAGCTGACTTTAGCTGCAAATAATGTGATAGGCCGTACAGTGGTGCAGCAGCAGCTGCTGTCATTGCAGGTAATAGCCTATAAAGAAGCCTGATAGCAATACCTGTCATTTCTTAATGGCTGACTTCACTGAAGAGCTTTTGTGGCCTTTAACATGAAGATAATAGAAGATACAACAAATTTTACAGCTTTTGCGTTGCATCCATAATTTATCTCCA---------------GATGCAGCAGAGTTATCAATCCGAACAGACACACAATCCGGGTCCAATGTCACTTCTCCTCATTATGTTAATGGTTAATACATGCAAATGAAAACATTCCGGCAATTTGATTTCTTTGAAGATAGTTTGCATATTGTCTTAGCCATAATGATGGTACACTTTCTCCCCAGCTTCGATTTATGCAAGGCTAGTTAGTTCATTTTTATCAGCTCTGAGTTCATTTCTAGGGCTACTGGAATGTGTTTTCCCCTTCCCCTCACTATTTAACTAATTAGGATTCAGGTACCATAAGCAGATTTTTCACGCTATTGGTGTTTTTCTTAATTAAGAAACAAATGAATTCTCCCCAGCAAAATAGATGGAACAACGGGATAGGGTGCCAGGGGCCAGATGCGGCGCTTCTTAATTAGAAGTCACTCCATTGTCTGAGGTTTTTTAATGAAGCCCCAATCTAAATGGATATCAAAAAAGCTTCTAGTGAAGAAAAAAAACACACACACACACCGGCCATTTAAAATAATAAGGAAATAAAGATAATGAAAGACAAAAGATATGTACTGCCAGCCCCAGCTCACACCTCCAGTTCAGTGCATGCAGTGCTCTCGTCACCTCTGGATGAGCCCTATTAAAACAGCACGATCCCTCGCCGGCCCCTGCCTGCCTGCAGCCATGTCTAATGTTCTGCCAAGCCAACAGTGAAACACTCTCTTTTCAACTTCTCATCAAAGGTGGAAGTTTCATTACCCCGTGGATGGTTATCAACTAACTATTTCTGAAAACTGTTGCAGCTGTCAACTTTTATTGTGTGAAAATACACCACCAGCAGGCAAACACACGTGAGTGATGATGTATGCACCGGCACACATACAGATCATGCACAGGTGTGTGTGTGTGCGTGTTTGAGTGTGTCGGCTTTACTCCTGCTCTGTTGGTATTAGAGGGAAGGATATTCAGAGTCTATATTGTATGTCACTTTGGCTTTAGCATAGTCAGTTTTCTCTGACCATAAATGTATGCCTATGCACGGTAATTGTGTGGAAAATGCATGCAGCCTCCACCTAGCATAACCACCCCTGCTGCACTCCCCTGTGGATAACAAATGGCCCTTTTCTCTGGGAATTGAGGCTAAACGATGGTTTCACTTAGAGAGCAAAGTGACTGTCCATCTTCATAACAGTGCTCTCCATCAAAGAGCAATGAATCCCATCCCATCCCACTGGCTCTGATTAAACACAGGCAATGGATATCCCCTTTATGAAGGCCTGCAAAGCTGGCCCTCATGTCAGCCTTGCACCTGCAACTATCAGCTTCTCCTTTAAT-AAAAAAACAGCCCCACACATCTGGTTGGGGGAGCATTGCGCTGCTCCGGCAGGCCTATTCAGCCGAATCTGTTTGAAAGTGACACACCTCCACTTGATTCAAATTACCTAAGGCATTTCTTATTGGTGGGGTCACATGGAAAGCCCACAGGTCACAAA--------------------------TGTGTCCATGTGATAACCATCAGCCATCAGTTGGTTTTACTTTGATTCAGCCTTACAAAGTGAACAGTGTCCTGTAGCCCATTAATAACTAGAACACACTCTAACTCCCAGATGTCCAGTAACCTTTCTGTGGGCTCAGTGATTAACACACCATGTCCATTAGACATCCAAACAAGGCCAGCTGTAAATTAACAGATCATGGTGCCTCCCCCCGCCTCGCCTCTCCACAGATGGTTGGTGGGGCTCCGCTGGGCAGGGAAACTGATTGGTCCAATTCTTCCTCACAGGGAGACATCCATGAGGATTTCTGCACTGTGTGCAGACGCAGTGGCCAGTTGCTCATGTGCGACACGTGTTCTCGTGTTTATCACCTGGACTGCCTGGATCCACCCCTGAAAACCATTCCTAAAGGCATGTGGATCTGTCCAAAATGTCAAGATCAGGTAACCGCAGCAGCCGAGACTGATCCTGAGTCAGGGGGAAGGGGGTACCGCAGTCCAGAGAGGAGGCTCTCAGGGCCTGTAGCTGTACTGTAGGACTGTTCAATCCTTTGTAAGCATATACATGATGCAGTATTGTTTTTTTGTGCTTCTGTCTCATTCATTGTGTCAGTAAAGATTGGCATCTCACATCCATCCACTCCATTGTAGATGTGTTTAATATGATGCTGTACCTTCTTGAATATTTCAGATGTTTCTTTGCTGCTGAAAAAATGTTGATTATTAACCTGCCAGTGAAAAAGGGAAGTGGCCATCTTTGTACAACACACTGCTGTTTTGCTGTAACCGCGCAATGTTTTATGATCTTGAGTATTTTATAGAAAAGTAGAAGTATGTATCAATAATATGAAAGCAATAGCTAAATCATAATGAAGAATAACATGATCAGTGAATATTGTGGAAAATCTTTAGATTCACTCTGGGTGGATTTTGTACTGTATTTATTACTAATGATGATGCAAAAAGTTGCATAGCTTAACCCAAACTGTTCTGTCTCTTTTTTATTTATTGTCTTGTATATGATCTTTTTGTATGTGTTTTTCAAATAAACTGCCTAAAATGCTGAGAACTAATTTGATTTGTTGCATTATTTGCATTCTTGTTACTTAAAAAAACCCCTCCTGAAGCAACAAATCGTAAAATTACAAACCTACTACAAATTACATTTGTTGTCTGTCATTAGTCGGTTATCATACATGAATCTGTATCAGCTTATATGGCTTGTTATTAAGTCATAAAAATTGTACAAGTGCCAGTTTTGTG--TTAAACTATCACATCCACAAACAACCAACAACAAATCTGACATATTTACCATAACAGCCGTTCTGAACTTTGGTCTAAATGAAACACATCCATAAAATAAGTGTTTGTTCTGCACCGTCCTTTGAAGTTGGATTTGTTTTTGCTCTTTAATGATTTCTTTCTTCTGATGATGATGGAAGCCGTGCTGACACCTTCTTTTGCTTCATCAAGTTCCGCTGCACAATTACATGAATTTACTTTCAATAAATTACCATCTTTGCATACATCAGTCAAATCATCCAGCTGAGGCATTCGCAAACAATATGCATTATTAATTTCATTGTCAGTGTTTATTTGGTTAACTTGTAACCGACTTGGACAGCCCATTGCCTTGATGATGCATTTAAAAGCATCAGGGTCGGCTTTTTAAAAGGAAATCAGGGGATGACATGCTTCCACACACCACTTCGCTCCCTGCTGAGGCCACAGAGGGAAAAAGACTGAACTCCAGTGAAAGACCAATCAAAAACTCAAAAGATGCGTCGTGAGCTGCTGTAGTCAAAACAACAGAATCAGGAAGATCATCCACATCACAGCGATTCTCAGTGAGCGGTTGTTAGCACTGATTGACTATATTTCAATTTAACACGTTTCTGCTGTCGACAATAGTTAATTGAATGAAT----------------------------------------------------------------TATACAACAGTCAATCAATGATGACAAAAAGTATCCGGAATACATAACAACAAAAGGAAAACTGATGATGCCCAGTGAATTACTTAGATAATTGTAATGTAATATGAACCCAGGAAACAAATAAATTCCATTTCCAATGAATCCACACAATTCAGTGAGCTACTCTCCTGGTCCATTTAACTACACACATGTGTACTATAATGAGCTGTAGACATTATGCCTAATTATGTATTAGACTGTGTTAGAGGGCCTAACAAAAGCTTTTGAAAGGGACAATTACGTTTGTTGCTTAGTTACATCGTTAAAAATATACCAAATCAGTGCAGATTATAGTGGGCGAGAATGCACATGTACACCACGAGCATTGTTGCCAAAATGCACAAAATTCAATTCATTAGGAAAAAAGAAAACATTTTTGCTTGTGAAAAGGACAGTGGCATAAGTGAAAATAAACAGTTTTTAACTGAAGTGTGTTCCTATGGGTAACTAAAGTCTTTGTAAAAAAGAAAAAAAACATTTGTAAAACAGTGGAACACCAGCCAAGCAATGGTGACAACTCATTTGTTTTTTAACAAAAGGCAACTTCAATAACCTAAGTAAATATTTTTGAGTATCCCTAGTAGGATTGGACTTGTCCTTGACTCTCACTGCTCTGAGAAAAATCCACTGGATCTAGATGAATAAGTGTGTTTGTGTCTGGGTATGTAAGCGTGCTGTTTCTGTGCAGGAGGTGCATCGGTAGCATCCGTACAAACTCTTGTGTGTGCATGTCGGCATAGATAGCGTGAACTGGGTGTGTGTTATGTGTTTAGGTTTGGGGATTTTAGTACAGCAGAGGGAGGGGAAAAAGAATTGTAAGAAGAACATCCCCGGTCTCACAGCAACTTCAAAAGCTCTCCTTCCCCAGGATATTAAGCGACTGTGATGAAAAATTTAGCAAGCGTTAAATAAGCTGCTTTGAAGTGATCTGTTTTGGCTCAGCAGTCTCCAAATTTCCGTAGCCCCTCTGCAATAGCCATCTTTACTATAGAGGGGAATAAAGGAACAGTGTGTTAAGTGCAGCAGTTGTGGGGGACCTGGCTGGCTGGCGGAGGACATGCCAACAGTAATTGGTGCAGCCAAAGACATGAAGGCACGACGGCTGCAACTGTCCCCTTTTGTCGTTCTCTGGTTCTTTTTCTCCCTATTCCACCTCTCCCTCCCTGCAGGCTCTTTTTGCTAGTCGATGATCGCTGTGTTGTTAGCCACATGCCTACGTGATCATGTGAAATCTCCTCAACACTGTGCCTCTTGCTGTAATGCTAATGGCTCTGAAAAGAGAGTTAATCACTGTTGCACAGTTAGCCACATGCTTGCCTTTTGCAGCATGGTCGGTGTGTTCCAGGGGTTAGCAAAACACTGGTGTAACACATGATCGCTCTTTATGAGGCTGGGGCCTGCAAGAGAGAGAGGGGGCCCACAGACGATGCTAAAAAGACGGTAATGACAGCCATTCACCGCAATCCAATTATGCAAAAGGGAGTCTAAACAATTCCATCATCCCCTAAATTAGATTGTCCTAACGAGATAAAGGCACCAATTAATCCTGAATTAATTTCTACAGCTCATTTTCCCCAGAAAACACTCTAATATGCAAATGCCAGTGAGAGGCAGAGAGGCATCTTTCTGCAGGGGTTTGCACCACCTCTGCGCGTTAGCTTCTCTTTCTGAGTGAACTTATGAACCTAGACACATTTTACGAAGATAAAAAGAAGGAATATAACAATGTCACAGCTCAGGTGTAGCACTGAAGAGAAGCTGTTTAATAGTAAAGGCAAATGTCTCCCTTATAACTCATTATAGTGCTGCCATTAGTGGAATGGAAAGCATATTGAAGCCAAAGCGAAGTCAGT------------------------------------------------------------------------------------------------------------------TTTTTCCCTCATTCTCCCCCCTCTGTCTCTTGTCCTTCTCTTTTATTGCTTTGTACAGCAAAGCACCATTACTGATCCCTTCCAAAGCACAAACTAAAAATCTATCCCGTTGTCATTTGCTGCACCGTGCCATCTATCATCGGGGGTGCTTGGCAGCGTCTCCATACGAGAGAGGAGGTGCTGGAACAGGAGGCAGAGTCAAGGACTTTCACGCGCAACAAAAAACTTGTCACAATTATTTATGGCTCTTGCTGGGACACATAATAGGACACATCAAACTGCTGTTTTTTTGTGTGATGAGCGCCCTCACATCGCTGGCTCCCTTGTCGAAGTGGGTCACAGGCATCTCTTGCCTTACACATACAATTTCCAAGACAATGGCGGAGCACTTGGGGAAGTGACAGTGACAAATACTGGAGCCCCCACGGAAAGCTGGGCAGGCTGTTACATGAGTGATTGCGCCAATAATCATGCGGAGTCGTCACGTGTCTGTGGAGCAAGAGGGAGATGGGCAGCAGGGGTGGCAGGGGGTGGGAAGAGACAGAGTGG----------------------------------------------------------------TTTGTGTGTGTGTGAATATAAGCACTTAAAGTTGAGTCATTTTAGGGATATAGATATTTTCCATTTTCAACTCTGACAAAAATGCAGTGAAATAGAGGGGCCATTTTTTTCTTTTTCGATTTCTGTCTCGTAAATCCTTTTCAAACGCAATTCCCATTCTTCTTTTGAGGTCTTTTAAGTCATTATAAATGTTTTCTCTCTCCCTCTCTTTCTGTCTGTCTGTCTCTCTCCCCTCTCCCTAGCTTTAGTCTTCTTGAATAAAATAAGTGCAGATTTGCTGGAAATCAGTGGCTTTTGTGTGTGGCTGCAGGAGCATGGTGAAATGTTTGGACACTAATACCCATTCATTTCGGTAGCGCCATAAATAAAAGCTGCCAGCTATGCGGCTGCCGTGAAGTGGTATTCTTTGGTGCCCAGCGGGATGTCCTGTTCACATTAGCGCAGCAGGGAAAACTGGCCGGAACAGCCAGACAACTAAATCAAGACATTGTCAACTTCTGACAAAATTGCTATGGGGGGAGAACCAGTTTTAAGAGGGGTTGTGCATGTCTGGTTGTATGCATGTTGCAGTGTGTGTGTGTGTG---TGTTGATGCAGATTGCGCTGCAACAGATAAAGTCAATTCCAGGAAGCAACCTTTTTCACCAAAGTCAAGCATAGCTGTAAGACTTCTCTGCTATCTGAAAAATAGGTTTGAATTGCATGCAATTTGTGGCAGGCAGAGCACTCCAATGGAGGGAGGCTATTAGTGAAATGCCTTGCCACTGTCTCTTTAAATGCCAATAAATTCCCATCATTACAGAATCTGGCAGTTTTCCTCCCTGTCTGCAGCCTGGGTCTTTATCTCGCTCTGCCTCAGTCTCTGAGCATGTAGATCTGGCCCAGTTAGATTGTCATACTTAACAAACATTAATGATTAATTTCCTCCACTGAGTCAAATGGGGCTAAAGGGATGACTCGATTCATCTTATCGCACCACAAATTAGCATTTCCCCATATTCTCCAGCATCAACTGTGCATTAAAATTCCACATTTACCATTCTGGGCACTGGCAGCTGTGGTGAAAGAGCCAAGGAGATCTTCCTCCTGTGTTGCTGGAAATTCTGATTACTTCTGTGTTATACAAAGAATAATTAATTCTGCCACTTTCTGCTTGTTACTGTACGTGTCTGACTGCTCTGAGTCAAATTACTCACTGAGGG-------GAAGGCGCTGGAGCCTGGCAGGTGGAATACCTCTGTTTTACTGCAAATGTGGCCATGCAAATCAGTCAGCTGGTGCGGCGCTCCGAGGAGTTCCTTGTGAAAATTGCATAGAAATTTCTAAATAACGGAAGGCATGACACCTCTTTGAAAAATGCAAAAGTGAACAGATGGATGTGTGCCACCAAAAGCTCTCATTGCAGCAGGCTAATACTGCGCCTTTGACTGCGATCCGCGCTTGATGTTAGCAGTTCATCTTCCTCTATTGTGCTTTTCCTTTTGGAATGGGAGAAACATTTTCCCTGTGGATTGGAAGGTTTTCATGAGCAGGCAGATGGAGAAAATATTGTTGACATTAAACTGTTCCTCTTTAAGGGAATTGTTGTGACAAGGTGGAGCTCCCATCACTCGAAATAGCAGCTGTGTGCTGTTTACAAAGGGGCCCAAAGCAATGTTTGTTTCCATTGAAACGGTGGCAACTTTTTCTGTCTATGTAATGAAGAAGCTCCTGGCATTATATGTTTGCTCTCACATCTACTGTCATCATAATACAATATTTTTGTAGCGACAGCATTAGTGTTGTTACAGTGTATTACAGCTTCTACTGGTGCTGTGCTGTTTTCTTAATTATTGCCGCAGCTTTCCTGTTTGTCTTTAGGTTTTCAATCATTTGAGGAACTGTATGGAGACTACATTTTTGATCAGTTAATTAACTGACTTAGAAAAACACTGCATTATTTCCCCCATTAATATCTCAAAACAATAGTAACTGTTGAAATGGTAGAGCACTTTATGACAGCTGGCACAGCTTGCCTTCATTTGAAATCACAGGATAAATTCAGAGGAGGCGGATGCCACAATGATCTAAGCTCAGGCACTAATGGTTATTTAATATGGCCATCAGCGGTCCCAAGTCCCCAGCATACGGCACTCGCACAATAGCCTCCAAACCCTCTTTAACACTTATTTGAGATGACAGGAAAAATGAAACCGTTTGTGCTTTCAATGGAAAAGCAATCATTGGTACATTATACTCCGCTTGCCCTATCATGCTAATGCCGGGTAAAAATGTCACCAAATGTATTTAAAGGCCTGATGGAGTGTTGCCGTTTGATTCCTGCTGCCTGCCTGATTAATAAAAACCTTCAATTTGTATGTAAATGCAACCTGGGGCTCATATCATCTGCACACCTGCACCTGGAGAAAAATAATAAACTCAAGTTTAATGTGGCAATTATGAGAGTTTATGGGGATTGTGGGGAAGAGGGCGGCAGAGGAGAGGCTGGCTTGATGAGAGGGCTCTCAGAGGGGAGTGGGCCGACCCGGACCAGCCCGCTACAGGAATGACCTGATGCACGAATATAACCTCAGCTTGCACAGCTTACCACAACATGCATGTTTGCACAACACAGGATGGTAGTAGGGATTAAGGCAGTCCACTGATGTTTTGTTGAAAACAATTATTGCTTGGTTTGTGTTTCTATCAGCTGCTGTATGT----------------------------------------------------------------------------------TGGTCTCCTCCACCCCCCATCTCACCCCGGCCCTCCTCTTCCATTGAGGGCTGCTCATGCAGAGGAGAGAGAGGCACCACGCTGATTCCCTGCCTTTCAGCTCCGGAGAGGGGGATAATGCTGTTTTTGTACCACGCATCCAGAGGAATTATGTGCGCTAATTTGATTAGGGGAAGATTTGATTAACTGGAAAATGAGGGCTTTGCTTAGACTTTCACACGCTTAATTTATCCCTTGCAAAGCAGACGCAACATTGTGTCATGAAACTCAGAAGGCATATGAGAAGCCCATTCACCAGCTAGATGGCCCTTTCAGACTCAACAATATCTAGGACTGCCACGGTTCAAATTGGGATAATCAGTTTAGAGCTTTTTGCCTGGCCTCAGAATACAAATTGCATTTGGCATTAACAGTGAAAAGGTTCAAAGGATAATGAGATTAATGTAGCAGGGAATTGAGCTAAGGCAGAAAATTTCCAGAAGAAAATGCAAAACTAGTGGCATTGTTGCACAAGGTGGATGTGAAGAATTTTTTCCTCCTCGCTAGCTGTGTTTCATGGCTCTACGGTGCAGAGCAGGCCATATATCTCCAGCGTATTATCAGGATGACTCCTGCTGGCCACCCTGTCACAGGAGAGTGCTTGATATAAACAAGAGATTGCTGCGACACCCAGTAATCAATATTAGGATGGTTTCAGTACCAAACATCATTTGTCTCTGCGACCATTCCTTTGACCAAACGAAGCATTAATTCAAATCATAAATCTGAGCTGATTTAAATCCGAGGAGAGTGAGGGAGGGAGAGAGGCCCCTGTCTCACTGCCTGCCCCTAATGATTTATTTTCTACATTTCTGCGAGCGAGAG-------------------------------------------------------------------------------------------------------------------------------------------------ATTTGTCCATACTCACTGACAGGTCACCTTCAAACGCCAGTGGCAGACTGTTCATCACCATGCAGACGAGCATCTCATCGCTGCAAGTAAATATTAAAGGAAAAGAATCCAATTGATTGTGGATGGGGCCGAGAGGCGTCACTGCCATATATTTCACTCAGAGAGCTAATGCTGTGGCCCATGCACCCACACCTAGAACTGCTCCCCCTTGCCAGAATTATGATTCTACCGGGAGCCTGTGTGGCTGGCTGTGGGCTCAAGGTTACAATTTAAATTGTAAAAAGATAAAACAGTTTCTTATTAGCTCCATTGCCATAGCCTTGCTGTTGGTACTCACATTTATCTTTATTTCTGTGACCTCGCAGGCTCGTATTCTCTTTTTTACACACTCCATTCTCTCGGAGTGATGACCTCACACTTTATGCATTTTGCATTGTTAAATCTGCTTAGAAACACATCCTGTTTTCAACTTGCACACCATAAGCGCCGCGGTGTCAAGTATTACTGCAGGACGGCATTTCAATCTCGTTTGAATCGGTTCAGTGTCAACACCTGCAGCTTTCGAGGCACGCATCAAGGACCGGTCTAAGTAGGCACCGTGCAGCATGATTAAATCTAAATAAGCTGACTCTTACACAGTTTGTTTGTTTATTGAGGCAAGTCGGGGGGTTGTTCTGAGCCTCAGAACCGCATTTAAAGCTGATCTGGCTCCTTCAGACAGCGCTGCATCCGACTTCCTGTTGTCGACTCGCGGTTGCCACAGAAAAATTGCTGCTGCAGCCTTAGACAACCTACAGCACTTTGTATGCCGAAAGAAAAGAGTTAATTAGAAATACAAATTCTCCCAGATTGTTATTAATGGGAACTGTAGAGTAAGCAACACATATTTTGTGCCCATAAGTAATTCTCAGGTATCTTTGATCTGTGGCCCACAGCGGATGCTGCTGCGTGCCGCTGTCTGGCTTCTGGGATTCTGCCAGCGCCAGACATCTGGCTACTTTGTTATCATTGGCTGATCTGCTCCCGGGAGGCCACTCTTGTGACACCAGGCAGAGAGTGTCCTGGCAAGGAAAATTATCAGCACATTTTGAGTGGATTAGAGTTCCAAAGTGGTCTTCAAATCTCTACAGGGGTCTAGTGAGCCATGCTCTACTGGGGGTTCCTCAGGGCTCTGTTTTGACACCACTGTTGATTTGAAAGGCAGCGAGGGTATTGCCCATTACTCTAGGGTGAGTGATGTAATCAGTGGACCTGTGTGACCATATAGTCAAGGAAAGGCATTAGAAGGGTAGAAAACAAAGAAAGAAGGAGCAGAAGCAGAGTGCCTGGAAGGAGGGCAGAGTGTTGGGAGGGCGGAGATAGAGAAATGGGGGACGGTGGTATTTAGTATGCACGGCCAAGCTGCCCCATCTGCTTAGCGCAGCAGTCCCTGTCGTATAACTGTCTACAGGCCGTGGGCCACATAAAGAATGTCTCAGATTTGATGTAATTCCGCAAAATTAATGACAGCTTTACTCGGTATGGGCCGTGAGGGAATGATTAGTGTTTGATCGTCCATCTGATCAGTTCCCTTGGCTGGCTGCAGAGAGATGCTCCACTATATACTGGTATGCTGCCTATGGCAAGCACACATGCACGCACAGATACACCTATCCCAGAATAATTCCTGGGCCCCCATGCTCTAGTTTATGTTTGGGTTCTGGTTTCTGTTTCCCTCAACAAAGACAACCAATATGTTGTTAAATTCTCTGTGCTGTGACACATCACATCGAAATGAACACCTACTGATGGGATGGATGCTGGTCCCACTAGTGATGTGATTGTGTACAGGGCATTTTTATATCAGGCTGTGTGGTATTTCAAGGGAAAGTGGCACATTCTTCCCAAATGCAGACAGGAGCCAAGTCAGTAGCTGGCGGAATTACCCCCATGAATCATGCCCATTGTGATGCCTACCCAGGATGAGAACATGGAAAGGAATTAGGTATGGCAGAGCCTTATCAGCTTCCTATTCAGAACTGGTCGGCCGCTTGGTGCAAAGCAACCTGGACAGCCTTTCCCATCCTTGCTCATGTAGAGTGTCCATGAATGTGGAATTCCTCCACTGCCATGTGTTGTTACTTAAGGGTGTGCTGCAGCCAAGTTACTGCGCACTTTTCCATCCACGCCCGTCCTCCTGTCTGTGCACTTCCTTCCCTCCCATTTACCCAGAGATCTTTGTGGTAGGTCCTGGAGTTCAGGCAATATTAGGTTGCACCTCTTAAAACATGTCAGGCTTTGTGGTGAAAATTAAAGAATGGAAAAATGATGAAATGTAACATTTTGCTGAAGGCTTTTTTCACTTTCGAGCTGTTAGAAAAGGGGAGAAAAGATGAGACTGATGGAAACACATTGACAAGTTTTATCATACTGGGTTTATTTTTCATATACAACCCC-CGTTATTTCCTCTCCAACTGTTCTTTGCAGAGTTTAGGCTAAGTGGTATATCTTGGGTGGCATCTTG---------------------------------------------------------------------------------------------------------GCCGTGCTCTACCTCTCATTTTATCCCGCTCGCTCCCTCTCTCTCCATCTTGTGGCCATATGAATTAGTGTGGTGAGAGGAGAGAATGAAGAAGGTGGGAGGGGAGGATGGGGAGTGACGGGAAACAGACGGGTATAATATTCTCATCACTCTTCACTCTGCAGTCGTTGGTGAGGAGCGTGGCCCAGGGCACTCAGCGGCCCAGCCAGCCGCCTCGCAGACCCTGCAAATATTCCTAAACCTCAATTTTTCATATTTCCCTGTATGCATAAGGAGATGAAAAATCATCCGATCATTTGTATTGTCTGACTGAGGTTATACACAAATATTAGTTTATCTACCGCACCTAAGATTGCCTCCCTAAGCAAGACGGATTGGTCTTTTGGAGAGGGCAATATTCCCCGGGAACATATTCAGTCCATCTTTTATGTGCTGCAATTCACAGAGCAGCAGGTATGAGTTCCATCTCCAGACAGGCTCGATAAAGCTAAACACCCAATAGAGACACTGCTTATTACACACAATACGCTTTAATTGCCAGACAATTTTCGGCTGGGTAAAATTTATAGTTTTCAAAACTGATCTCATGCAAAGAGGCTTCATACCTAATATTCATATTCTCCGCACATTTACTCAACACTTGGCTAAAATGAATATTAAAGCAAAACAAGCAAAAGAAGTGACCCGTATCAAACCAAGCCAGAGCTACAGTGACCCCTATTACTGGCCATTTTTCTTGTGGGGACTACAATATTCAGTTAGTGGTGAACTTCACTGTTTTGAATAGATAACGGACAAATTCAATGTGTTTTATCAGCACTATCGTATTCGAATGTTAATATTATTCCCATCATATTTTGCCCAACAGCTCTTGTGTGTTTTAAATGTGTTTCAACATTCTGTGTAGTTTCTGTTACTGATATTGCTTGCATGGGGAGTTTGCTTAGCTATCACAGGCTGGGAGAATGCTTCTTTTCCTCGATTTTCTCTACTTTTCTCTTTGCCTCCTGAAGGACTGAAGAAAGTACGTAATCCGGATCGAATGTACAGATCAGCAGTGTGTTATGCTGGCCATGGTCCACCTAAGAGTATCAGTGATGACACAGAGACGAACAGTAAGAGTCAGTTATTAATACTGCATTGCTGCTCCAAGAGGCCACTAGCTGGCCACTCTATTATTCATTCATCAATTCATTTATTTACTTCTTGATTTCATCCGTCCCCATGCCCCCCTCCTTCTTTTATTCTCCTCCAACACAACACCTCCTCCGGCTGCTCTGTTGATTGAAGTGTCTGCTTTACGGGATCACGCTGTCAATAGCTGAAGTGTTGTCGTTAACTAAGAGTGATTGTTTCAGGTTGAGGCCAGGGGATCAGGACCTGAGCCCGGCCTCTGCTGGCATTAAAGCGCTCATGATAAGAGTTTTATTGTAGCAACTGTGTCCCAATTTGACCAGAAACAAGAGACAAGAAAGAGAGCGGGAGGCAGATAAAAAGAGAGAGCTTGAGAGGAGTGGAGAAAGAGAGAA--AGAGAGAGAGAGAGAGAGAAGCTTTTAAAAGGATTTTGTCGGTTATTGACTGGTTGCACTCTTCAGCTAATAGCCATTTAAAGATTATGGGCCTGCTGGTGGAAATCAAGGCCTCCATTGTTTGCCTTATTGCATTCTGGCAGATGGGGGCTGACACAACAACACGCAGCATCCCTCCGGGCACGCTCGCCGAGCGCCGACCCTCCATCAGCAGATCTCCTATTGAACTGGCCCTAATAACTGGCCATGAATTATTAATCCATGAACCATATTGAAGACAGAGAGCGAAGAGGAAAAAACAAGGGAAGATTGCGGGCCGGTTGCAGTGAGTGTGATTGGCGTACAGGTGCCAGTCGAAGGAAAAAAGGCCCGTTCAAAAGAGTCCCAGGACGGCCATTTCTCGGAACGGGGAGGACATTCCGATAACTGGCACGGGAAGATAAAATATAT-----------------------------------------------------------------------------------------------------------------------CTAATTGTCACCGAGCTGGCAGCTGAATAGAGGCAGTGAGTTTAATCTGACCACAATGACATGTTTGATTGGTCCGAGGCAGGCTGGGTACAGAGGGTGGGGGGTGGCCCTCTCTTGTGGCAGCAGAGAACAAACATAAATCTTCTTCAACAATCTATTTTCCATCATACTTATTCACAGGGGACATCTCAAAGTGGTCTTTACCCTTTCTGTCAATGGCTGCCCTCATCCATCAATTTCATAGAGAATTATACCCCAGATCAATGTAGTTCACGACCGCTGAGCATTTGTCGAGGGGTGGTGTAGGTGGTTGGGGCGGGTGGGAGGCGGAGTGCTGGCTGTATGCGTCGCTGCTTGTTCTCAGAGGCTGATGGCTACTTCTTGTTGGTCACCCTCTCATGCCCAAATAATTCACACCATGTAGT-------------------------------------------------------------------------------------CGGTGTCAGAGTGCTCATACGCTCAAAGGAGGGGAAGATGAATGTTTTTGCCCCGCTTTCCTTTATCACTGAGGGCTGAATTGTGCATCTTTTGCGAGTGTGTTTGTGCGTGGCAGGCGAGAAAACCCAGACTGTCTGCTGAGCTGTATCTGCGTCTCCAGCAGGGCAGCTGATTTGGTTTGTGAAGTATGTTAATAATCAAATGATCAACAAATAACAGATGTATTAGTTCATGCAGCTTGAAATGTCAAGGAGGCTAAAAGCGGAAATCTAATACAGAAAGCCCAGTTGCATTGTATTATTTTCTGTGACAAACCCTCCGGTCCAAATTACGTAGAGCCTCCTACAGTGAGTAATCTTTACAGAAAACGGCGCCAATATTTTGTAATTAAGCTGCAGTAAGACAACGAGCGCTGCCACAGATGGAAGTTGCAGAACTCGTATCACTTTTGGTTTTTTTTTCTTCTCTCTATGTGGAGGTGGATGGGTTAGTGCTGCTTTCATTTTTATAGGATGCAGACACTATGTGTATAATATATGTCTGTGTTTATGTCTGTCTGGGGATATGAGACAGAGTGCATGTGTGTTATGTGACCGTGTGTATGTACATGTACTTTGTGTCTGGATGTCTGCATATCTGCATGTGTGTGCGTGCATGTTAGTTGTAGACTCAGAGGCATAGCGTGGGTCTGCATGAGGGAGTGTGGTGGCAGAGCACTCCTCTGATAGGCCAGATCCAGGGTGCACTGAAGCCTTTCGCATATATATGGAATTTTTGAATATCTAAACCATTATTTAGCATCCAAATCAGTTCTGCTTGTCTGACTGATGGACAATTTCAGTGTGACCCCGGTCTTTTTGCATGTGACCTATACTGTCGGGATTCTTGCATATTGTTTGGATGTTCACGTTGACTCCTCTCCCGTTTTTCTCTTTGATCCTTTTAGCATGCTCTTTGTGTCGGAATTCATGAAATATTCATAGCTGGACTGTGGCTTTTCCATATCTTTATGTACAATTATTGGCAGCCGTCCTGTTATGTCGAGCCATCTTAATAGTAGGTATTGGGCTCGGTTAAGTGTGACTTCAGATTTTTCTGACAGTTTAGCTGTCTTAAAGAAACCAATGCGCACAGATGGAACAAACTGATCACAACAGAAAACTTTCTCCCTGTCCATCGCTGCTCCCCCCTGCTCCCGCCTTCAACCCATACCTGGCCTGAATACCATTAGACCTAATGGAGCACGGTGTGAGGGACAGCCAATCATGATGGCGTCCCGTCAGTGACACCGACATGTATCTTGGTGCTCATTATCATCCTTGAACAGCGCCAATTTACATCTGATGCTCTGACTAATTCTGCTCCAGTGTTGTCAAGAGGCATAGGAAGTGGCCTGGCCGTGATGACAGCGCGGCTGTCAGGAGCCCGTGGATGGAGGATTCCTCGGGGCATGATTTAATGCCCATGTCAAGCCCCGCTGTCAGGCTCTCTCTCTCTCCCCGCTCCCTGCGCTCCTTCTCTCCATCCAGCCATTAGGATTCAGCCAGCGGAGAGATGGAGCGATAGAGCTGGCGATTGGCCTGCTTAGGATTCACACTCTGGGCGAGAAAATAACACGCCCTGTTTCACAAGTGATTACCCTTTCCCTGTAAACTGCAATTAAGGCTAAAAAAGAAAAGGGGCGAAGAGGTGATGGAAAAACAAAACGTGTATGACCGCCAACTGAAGAGGAAAACCTTGAGCGTTTTGAGGAGGGGAGGAGGAGGGGGAGGTGTGCAGGAGGAGGGGAGACAGGGAGGAAGATGTGCTGCAGAGAGAAGCCAATGGAGGCGATGGGGAGAGGCAGGCACGCTAGACTGTCAAATCTCAGCCGTTGAATATTTAATGGAGCCTGGAGTGTTTATTTAGTTAGCCTGTCGATTTTTACCGCTCTGTCAATAGCGGCTCCCGTGTAGCCTGCTGATGATCTTTAGTGTCTCTTCCCCCAGGAGAGGCCAGGCACTAAATGCAATTATGGATTTTCCTGCACCGCAATGTGTTTGATATTTTTACTGATCTAATTTGCAATCTGGTAGTTTATTGTTTGGCATTTTAGTGGCGCTCAAGTGGCGAGGCAAATTTGATTTCCCCTCATAATTCTTTATAACTTCATTAATGCTGTTAGCACATTGGCACAGATCTTAAATAAGAATCATCCCATGGATGAATGCATTCCTTATTTTATTGTCTCCATGCCCCATTCTTTTTACTGATTCTGGTTCTAATTAAAAATCATCCTCGTGGTGTACTGTCTTTGTGAAATATGAAATCATAATCGAATTTGAATGGCTCCCTTCACAGAGTCTTGCGTATTCAACT---------------------------------------------------------------------------------------------------------------------------------------------------------CATATGGATGCCATTTGCAAGCTGCACTGAGAATGTATAGGTCAGTCTTACCCTTTGGTATCTCTCTATCCATCTGTTTTCACATTACTTGCAAATTATAGTGTCCTCCAGACCCAAATGAACATAAATCAGGCCGGTGAAAGTACAGAAGTTTTCCCATCTGTCATAAAACAATGATTTAAAGTACGGGTTGTCAAAATATGGCGCTGTGAATTCGCCCCGCTCCCCAGCAGTAGGAACACAAAGCACCATCTCATCGGAGTAATTTATGGCCTCTGAGGGAACAGAGGGTGATTAGGGCTTAGGCCACCAACAGCCAGAAAAACAGTAGAAGCTCCAATAAGGATGGCTGGAAAACCTAGACCAAATTTATCAAACAATTCAGCGAAATCTATTTCTGTTTGGAGAGCAGAGCGAGATATATAGCCTGTTTAGTATAGGGAAAACTTTGGGAGCAGACTTGTCTCTTAATAATAATTATTGGGTTTACATTAATTTCCTCCCCTATTCTCTTCCACAGGAGAGCTGATCACCACTGCTTGTGAGCTGGGGGTAAGTATTAGCTGTATTGTTTAATCAATTCACTCATTAACTCTTATAAGCATTAAGGAAGTTTAATTAAGCATGGGCAGAAAGCAGATTAATTTACTTTCAGTCCACAGGTTTTTTCCCCTTCTTTTCTATACACTTATTTTACTAAGTTGCAAGTAGAGAATGCTATAATTTGCAACCCGTTTTTCAAATCCAATTAAAGTCAATGGTAAGGCGATGGCTTTTGTAGGCTTTGCCTTATGTACGGTATAAGGCTTATTATATCCACCCCTCTTTTTTGTGTGTGTGTGTAAGCCGCGAAGAATGAACTAAATCGGGTTAACAGTTATAATAAGTTTTATTATTTAATAAAGTTTATTACGCCGCTGTGATCCTTTTAGGGAGGCTGTGTCGGTGTCACTATGCCAGTAATCCTGCCGTTAGTGCTGCAGTCCGTGTGGCCTGCCTGTCTGCCTTTCAGGCCTCCCCAGGGCCTCGCAGGCCATCCCTGGGCCCCAGGCTGCTGGCCCCCCTTTCTGATCCCCAGAGCTCCAGAGTTCTGCTTCCCTTTGCTCCC------------------------------------------------------------------AGAAAGAAAGAAAGAAAGAAAGAAAGAAAGAAAGAAAGAAAGAAAGAAAGAAAGAAAGAAAGAAAGAAAGAAAAAGAGATCTGTGAATTTCCCCTTCCTCCCCTGAGACCTCCCTTGATGCCAAGCATTCATCATCCAGCCTCTAATATCAGTTATTCTGTGGCTCCTCTGCTTACAGCAGAATTAATTTCTGCTTTAATTACTCTCATCGGCGGAATGCTGATGAAGGAGAGGGACGAGGCATTCTGGGACTCGGGCCTCATTCCACTGCTTTAATTTGAATGAATTCCACCCGGAGACGCTGGCAAACAACTGGCAGCCGAGCCCCGGGAGCCACTCTGGGACTGCGCAGAAGAGCTGCAGCCATGGCCCCCACCAACCAAGCTACCTTGTGTGTGCGTGCCTGTGTGTGCTTCCTTGCTTGTGTGTATTATGTGGAGCATGTTGGTTGTGTGTGAGGCTGAGCGCTGGAGTGAAAAGGTAGGGAGAAGGTACATACGAGACGGGGAAAAGAGAAACGAGATTGATAGATTAAGTGATGAGTCTCTGTGCGGTGTGTGAGCAT----TTACCCTGATACTGATGTCGCTGCAGTGAAACCGGATGGAAGTACATGTTTTTGCGATTCAGTTGTACAGTAATGTCTTGATATAGGCACAATGCACTGTACATGACATCTGGTGAAACACTTTAACAAGAACAAGCGTTCGGAAAAAGACAAAGAGACATCCTACTCAGTCCTGGCTGCCTCAATCTCTGCCTGTTTATGATGAAGGGCTCTTTTTGGTGTGAGAGTGAAAGAGACAGGCTGGGCTGGCTGTCATGTCATAAAGGATGCAGTCAGAGAGAGCAGACATGATTTCATGGCTAATGATTCCTGCACTAATATCAGTGTGGGCTGCAGAGGGGATAACCAAGTTGAGCTGTCTTAGCTCAAATGATTCAATTAGGCCAGCTGTCCCTATTTGTCATGGCTCAACTGGCTTCTAGATTACCTTTCCAGAGTGCATACGTGCCTCTGCATTGAACTTACCAGCTCAACAGTTTCACGGGGAAAAAAGAGAAAGAAAAGCAAGACAAATAGAGAGAGAAAGAAAAGAGCGGTGGAGGGGAAGAAATGAAACAAAG--------------------------------------------------------------------------GTCATAAAAGAACAAAAACAAACACAACAATGTGAGTTTATCTGCATGTTTGCTATGTGTCTACGCTGTGCTTTCAAGCTCAATTAATACTTCCAACTCACCCTTATAAATTCGTTGCATTGTTCTATGCCATAGAGGAAAAAAAAGGACAAATTAAATACAAACTTGTGTGGTCTTTGTTTCTAGCCATGTACTGCAGTTGCTTCAAACATCCTGAAAACAGTATGTAATAAGCTTTTGTTCTCAGAAGATCTTGTTTAAGCCTAGCTTTCATATGAACCTCTATTTTGTCCCATAGAATATGGAATGATCGGAGAGCATACAGTAAAAAGTCAGCGGCCAAGATCAGTTCATGACACAAAGGCCCTGCAGGAGCAAGCTGAATCTGCTAAATTTATGGCACAAACTGGTAATACAATAGTTATGTTTCTTTACTTTATTTTGTTAACTAAACTTAATTTCATCATGCATGCTCTCTCTTGTACTGCACCTTTTAAGTGGAAATGTTTTGCATTATTATTTTTCCTACTCATTCTCTATTGCCACATATGAACAAGGAAGATAAATTTCTCATTTTTCTATGAGTATTTACTTTGAATATAGAACATAATTGGGTTTTGTGGGTCTGTTTGTTTTATTGTCACATAGTGAGTTGGCAAGTGGATTACTCATACAGTATATTCATAGAACATTAATTAAACAGCAGTTTAAAACTAAGGCCCTGATGTAGTTAATCATTTCCTCCAAGGCGTGAT--------------------------------------------ATTATATTGCAGACGTCGACTGCATATTTGCATTTTGGAAGTTCGTCTGTGTGCGGTAGAAAATCTAGAACAATTGTTGGCCTGTCACTTTAGCTTTATCTTAGAAAACTTACAAAGGTTTTCCTCCTTGCCATACACGGCTGCTTGGGTAATGCTGCCTCCTGTGTCTGCAGACGTATTTTTCTAAAGGTGTGTGTGGCACATCTGTGCAGCTATTGTTTATTCATGGAGTAAACCCTTTGAAATGTGTTAAGATACTTCCCACTCATTATAAAAATCCTGCCACCCATGGATTAGGACTTTGATGTCACCAATCCTGCTTCAAAGGCTTCTTTCACTGCTATTAATCACAGTTTAGCCTCTGAAGATATAGCCAGAGAAAACATTTGGACATCTTGTGCAGAAACTTTGAAATGTTCAGACTGTCTTGCATATGCTATGTTCATATCCTTTCCGCTGTGTGTGGGGCTGTTGGACTGCTGTGCACGCAGCTGCATTCTTGAGTCCATGGGATTCAGCTGAGATTTAGGCTCCTTATGAACTGTCTTATATACCGTGCTGCTGTATGAACACTGACATATTAGTGCAATGTTCATTTTGTTTTC---TTTTCTTAAATAAGGGAAAAGAACATTACCCACAGAGCGTTTACTACAACTCAATGGACTCACAAGTGAAATAGCATCTTTTTTGATAGAGTGATAATGAAAATAATAACATCCCTGACAAAATATTCATAACAGTAATGATGAATGCCATCTTTCTCAGAAAGATACATCAGAGGCGTCTTGGTTAAAAGAAAACAGTGGCCGGCGTCTCCCACACCCTCAAATTATCTGCTGCTTTCACATTTCACTGATAGCATAGATGAGAGCTGAGAAAAATGGACACACAATTATGCTCACTTGTCGTATATTAATACTGCTTCTTGACATCTTCCATGGACCCTGAGCTGTCATCTCTTTGTCTGCTTTAATTGAAAATTAATGGTTAGTGCGTTGCCAAGGCAACAGCGGCAGTGGTGGTGGGTAGTGAGCCACATTCAGACAGACACCAGTGGCATTGTTTGTCCTGTCTGACCTTGGAAGTCAGGGGAAAAAAAGAAAGAAGAAAGGCAAAGGAGGACAAAAAACACATTAAAAAGAGAATGGAGAGGTAAGGGTTGAAATGTTGTCCATTGGAGCGAGGGAGAAAAATAAAATAAAGTTATTGTGGCGTGGTTTTGCTCAGGTAGAGAGAAAGAAAACTGTGCTAGGGTGACTGAGGAGGGGACTGAAGATATGATGTCAAAATGCCAAATGGGGAGAATTATGTTTGAGTAAGAAAGCAGAAAAAGGCCTGGTGATTCTTCTCTGGAGCGACAGGATTACCTTTGTGCATCTCATCCTCTCAGCCCTCGCACACAAACACACGCACAAGAAACACACACGGAAACACACATTTCCACTGCCACCCGCGTGCATTTATTTATTCGTTATATTTCCTAATTCAGTTTGACGAATGAGTGACAGCTTGACACTTCATTCGGCAAGATTAATAGAACGACACAATATTTACGTGGCAGAGACAGCCAATTATCCCACCATCTATCATCCAGATTATCTTTCTGATTGAAAACTACTCGTCCATGTAATCGGAATTATTTGGAATTAG-AGGGAATTTATGGCTTCTTGTGTCACTTTTCCTGGACGGTGGTAAATTAGAAATATTAGATACATAAAGAGAGTATAGGAAATGGGATAAATAGAGGCCTGGAATTAATGCCACACATTTCC------------------------------------------------------------------------------------------------------------------------------------------------------------------------------------------------------TTTTGTGTGTATTTCCGTACTCTATATTTACTTGTGTATACAGTAATGTGAACAGTTTGGGTAAAATTCCACTTTAGGTCTAAGGCGTAATTATGGTCATCCTTTTCAGTGGAGTATAAGATCCATCTTTGTCCTTGGGACAATTGCTACTAGAGCTGGTAGATTTGAACAAGATTTAAGAGCTATAAAAAAAAATATGAAAGAGGGGG-AAAAAAAGGAGAGGGATATGGATT--GAGACGGAGAAGTAGCAGGCTGATTACAAGGTGTCAAAATTGCCAGGAGCAAGAAGGTGAAAGCAATCAGGGGTGAGAAGAGTGCAGCATTCGTGAGGGGCAACTAATTATCCATCTCATTTGTGGAGAGAAGCATTTGAGGCAGCTCTAGCCCACTGAATGGTGACAGATTGGTGCGGAGGAGAGGGGAGGTGTTAGAACAATGGAGCCCAGCTCACCATCATTACTGCATGCTAATCAGCAGTGCTTCTGCACCACCAGTCGGTGCTGCAGAGAGTTCGGGGAGACAGGGAAGTCACCGGCTTCAGGGGACTATAGTCCGGAAGAGAGGGAGGAAACGGATTCATGGTTTATCTGCTGGCGCCCTACCACTTCTTATTTGAGCGTATAGGTTATCCAACAGAGACTGATCTCTGTGGTCTGTGTTATCAGCTTGTACTTACAAGATGATTGCACTGGGAGTGTTGAGAATCTTCCATAGAGCGAGGCTGAAAAAACAATTACAGTTTCTCATTAAGGCACTCCTAATCCCTTTATGCAAAACACAGTTACACAAGTACACACAATGAGGAGAAAGAGAGAATGAGGGACGGGGAGAAAAGAGGAGGGAGAGCGAAAAG-AAAAAAAAAATGTAGCGCAAATGCGAGGAGAATAATTACATATATCATGAAGCCGTCCCTTTTATTTCGGATGTCACTTCTGATGTCACTGGCCGGCTTTGGCGCTAATTTGAATTCAGACCTTTATCAGTCGCCGGCAGCAGATTTTGAGTGACAGCGCCACCAAACGCCTCTCGCCAGCCGTCCTATTGATTTCTCTAAATCCCCAACAATAGCATTTGCATGCTTGTTTCTGTTATAATACAGATATGCCGTTTCGGAAATTAAAGAGCGGCAGGCAGACCAGAGGTAACTAATTGTGTGCCTGTGTAATGAGTGCAGTTTCAATTTGATATAACCCACAGCTTTTCCCCTCGCAGGCCCGCGCTAAGTACTTTCAAGTCTTTGTGGGGAAATAATTGATTTTTTGTGCTTTGGGCACAGGGAAAACTATTATGATCTTTTTGAATAATGGCAGCAGGAGAAAAGGCACGTTGAACGATTTAAATTGG--------------------------------------------------TCCTCCGCCTCCTTTAAGTTCCCTCAAGTCATGATCTGGCCCGTAAATTAGTACTGGGAGAAAAATAGGTTCTGTAAGATGAAACTGGGTTTCAGTATGTATCAGCACACGACTCAGGGGAGACAAGAGAGAAGAAGCAGGCAGTAAATCCATTGGAGTCCACTGATAGCGCCTGTTTGCACAGCCACTGCCGCTTCCTTTGATCAAATGGCTGGGGGAGCGGGGGGTCGTGTGGCGCTGCCGAAGGTCAGCTATATATTACACTCCTAAAAGTGATTACTGAAATTCTTAAGTGAAACCATTCTGCTGCCAGGGTGTGCTCTAATCCCCTGCAGCGTTGTCTGGGCCAGGGCTGGGGCCGGGGCCTCTCTGTGGATCTGTGCGCCCAGCACTCCGTTTCCCCTTCCCCACTTGTGTTTTCTATCATCAGAGCAGGCCTAAAAAGAGCCCCTACATGGAAACATGGCCTATCCAGTTGCAATATCAACTGCTGGGGCTCGGAGGAGAGAGAGCGAGAGAGAAAGAGAGGGAGAGAGAGGAAAGGTAGTGTCAGGAAACAGAAATATGCACACACTTCAAAGGCTGGAGCAGCAAATTAAGGGTTAGGCATTTCAGTATTTTGGATAACAGCTGGTGCGTCAGTTGCACCGCAAATGTGGAATCCAGCCTTTAAACGATTTACAGCAGCAACATAACTACATGTAGTTGGAATAATGTTGTGTTGTGGCGCACTGAGGAGCTGCCAGTTTCCCCATCTTGGGTGCTGAGCGGCTGCA--------TACAAGGGGGCTGTGCGCTGTCTCCTAGTTCCACCTTAAATGCGTTTTGGCCCCGCTTGCTCCCTGTAGTTTAGGTTTTTTGTCCTCCCGCAGCAGCTGTCACCCTGCATTACTCGCAGTCAGCTAAATGAAACATTATTCTAAACATATGCATCGTAATCAGTCCGGTCACACTTACAAGAACACGCGTTAATAAGGCAATCAATCACTCTGGAACAAGCAAGTTGTTCTGTAACAGCTCATAAACAGTGTGTAATGAAGAATTGGAGGTTAGCATGACACGGCGCTGATCAGATAATCAATGTCAAAGATGCGATGAATGTCAGTAAATGTAGTTTTCATGTCGTTTCTATAAAATCCTCAATTTACAACAAGCAGTTCAATTACCCTGAAAATACAGTCAATTAAATAGGGGTGATTGGACAGTAGGGGCAGGATCATCGATCTTTGCATTTCTATCTCGCTGGTGGACATTTAATTTGGTTTTTCTATTAGCACCGAAATAAAGAAAATATAAAATATATTATAATCTGTAAATGAGAGAATTGATCACCTGATGGCAAGAAAATGGTTTCGTCGGTTCTTATTCAAAGTGGACCTGAGGAGAGGATCATGGTGTACTGGCAGGAATAGAAAAAGAGCCATGTTGTCTTTTCTTTACTTTCTATCTCCTACCTTTTTCTTTTTCTCTCTCAGACCGGGCTGTCAGCAGTGAGGAAGAGGAGGAGGAGGAAGCAGGCTTTTTTTCTTCTTCCCCCACCACTTCCGAATTACCTGCTGGGTCCGAGCTCTTTTATGCTCTTGTTGTGACAGGTAGATTTATAAGGCTTGAAATTTGTACAAATCAGTTGTCATTCAGCGGCAGCTGTCAATGTGTCAAGCTGTCAGGGCCTGCTGTGAGGGAGATGCCTTAGGGGGCTGAGCGAGGGGGCAACCGCCCAGAAAAGAAAATGAGTTCAAACAGACCTGAGAAGCTCCTCTATTCCATAGGCCTCCCTGCCCCTGTGGAGACGCCATCGATTTCTCTTGATGTTGAGCAACAGCGCGCCCAAAAATGACATGGCACACTGCGCTCAACCCAGTCAGGCTGCGACACACCAACGTGTGCTGCACCAATCCCCTCAATCTGCAGACGCCTCTCATTCTCTGCTAAATGGCTGGAAATCTGTAATCTCTCTGAGGAGGGAGAACACCAGAGTTGTGTTTAGAGATCGCTGGCAATGGCTGTCGTGTTTTCATGTGCCGCTTAAGTAGGAATGAAAGCCTGCACTGAAAGTTTTCAGTTTGCTGATATAACAGTCAAGTGTGTCTATAAGTCTACTTAAAACGCTTAGGTATCAGTGGAGACAGCTGCGACACCCTCGTCTTATGATTCTGTCGAGACAGTACACTATCAAACCTTTCATACCGTTCCCAAGCTACATTTCCGGTGACAAAAGCTTTGCGAAAGCCTCCTGAAGGATTCATCTATATCCTAATATTTCCAATCCAATTTAACTGGAGCAGCCGGAGTGGTCTGAGCACTAGTTTACCAATCTTTGCTTTCCAAGACTCTGTGTGCTGAAGGCTTGAGGGGTTCAATCAATGGCGCTTTGATCTCGGCTGGAACCATAATTATTTAACATTGTTACAAGGATTTCTCTAATCCATCCTACCATTAAATCCCTTTTACACCCTCATCTTCTGCAGCCTAATCTGCATCTGGGTGCTCCGTTTGTGTCTCTCCCTCATTTCGGCTCGCCCCTCCTTCCTTGACGACACCCTGACTTTATAATGGACTTGGGTGCCGAGTTAGAAAATGCCTTGTTTACTGAGAGCAACCTGACTGAACTGTGCTCAAATGGAATGTTGCTGTGCAAGAATTTAGAAGTTTTTCTCCGCATTTGTACTGAAGTTTCAGTTAATGTTCAGTAGAGGTCAAATGGTGACATGTAAGAGCCTGTGTGACTGGATGTTTGACTGTTTGCAGTGATTACAGGGGCCTGCGGGCCTGGCGACGGCTCTGTGGCTGGGACAGGGAGCTTCTCCCTGGGCAAGGAGATACGCCTGTCTGCCCCTTCTGCTGGAGCTACAGGGACCAGGATGTCAGGAGGGAGAGTGCTCCCTGTGAGCGCTCTCCCTCTCTCTCTTTCACTCTCTTTCACTCTCTGTCTCTTCCCGTATGTGTCTCTCTCCCTCTCATTCCCGGTCTTGCTGGGTCTGTACTATTGCAGTGCTTGCAGATGTGCACAAACAAGGGAGGATTAAAGCAAAACGAATCTAAACAGACAAATGGAATTAGAGTGATGGGTGTCGGTGGGCTGGTTCACAGTGATAAACATAATGATGCTCAGTA--TGTGTGTGTGTGAGTGTGTGTGTTCCTGTGTCTGGGGGATTATCAGTGGTTAGGTGTGTGGTGTGTATGGCTGGGTGACTGCTTCTGGGTTTCTTTGTGTGTTTGCCTATCTGTCTATGTTTTTGTAATTATGTGTGTGTAT---------------------------------------------------------------------CAGACATATTTTGCAATCAAATCCAAGTTAATTTAATGGGATATCATTTTGGCAAAGCAACAATGTTTTTGGTCCTAAATCTGAAAGTGCTCTTGCAGTGACACATACAGCTATCTATGGGTTGGCATGAATCACTATGCAAGTGGGGTGGGGGGTCCACCCGGGTTGGCACAGCACACTGGGCCTGTCAGAAAAAGCGGGAGGGGTGCACATTCTTCACCTCCCCCAGAATGGCACCTTCCGAAGCGGATCCCCTGTCTACCCATTCCCCAGGCCCCAGATAAGAAGCTCATCCGTCATCCACTGGGGCCGCATTAAATTTTAACTCTGGTTACCGAGTGTGGCCATTCAAACTTTTATCTCAAACCTTCTTTATCTTCTTTTCATTAAGTTCTCAAGCACTAATAGCCCTGCGAGTCTCCGCCGGGGTAAGGATGATGTTCTGAATAATGAAAGCTCATTATTTCTCCACAGAATGCTTGTTAATTCAAATGATGATATTAAAACTATAGTAGCCCTCAGCAGTCGGGTGATTTCTAGCATACTTTATCATGTATCAATATATACTCTGTTTGTCAAAACTGCCCCGAGCCTGGGCTGACATTCTCCTCCCGAGGAGTGGAGTGCTTCAGCAGGCCTGCAATACTCTAAGGTGACAACTGGCAGAG----------------------TTTACTCAGACAAAGCAAGAAC-AAAAAATGATGCATATTGACTTTTTTATTGATTATCTGTATTTGTTTTTT-----TTGTTGTTGTTGTTGTTTTTTTGCTTCAGGTTTCCATTTTAACACGGTCTTTGTGAAAATTCTCCACCTCCTAGTTTACATCTCCTTCCCCCTTCTCTGCTCCCCAAATCTACAGGCAACGGGACGCTCTTGTACATTAAATAAGAACTGTCACCCTGGGCAACTTGCAGCAATGAAGCATTTATTCTGCCTCACATTTCCTGGCACTTAGAATTATTTCCTTCATGCCTGATAACCAAATTACAATATGGCAGGTCTCCCCGGAGCCACAGGATTGTTAGTGCCAGCTCACAACATACTTTCAACTGATGTGGCATTTCATGTACAGCTGCCAATCAAAGCCGGCAGAAGGCTGAGATGTAAATGAGGGCGGGCCCGATGGTGTTCAATTACTGCTCTGAGCTCTGCATAATCCCCCTTCCCACTGACTGACTGACTGACAGCTCCACATTCCTCCTCATCCCCAGCTTTCTCCCCTAATTTCACTACCTAGGTTTCGCCTCATACTGGGATTTGGAATCAGACATTGGAGGGAATTTCTGTCACTTTCATTTCCATTTAGAATAGTGCATAAAAAGTGTATTATCTGACGTGTGA---TACATAATCTTGCAACACATTTTTAAGAGACGCAGTTTTCACAAGATATCACTAGAGGCCTTAACATAATGATTTAAACGACATATTTTAAGTTTTAGGTTAACTCAGACGGGTGTCTCTGTGGTTTTGCATGTGCACCCAGGTGCTTGGCAGCTCCAACAATGCTGTGTGAGTGCACGCAAGGGTGTATTCATGTCATCGTATGCATGTATATGTGTGTGCACAAGTGTGCATTTGTGCATGTGTGCACTGACGTGTGTCACTTAATCTTTTCTCCTTTTTCTTTCTGTTTTATATTTACTACGTCAGGCAACAAATGAATCATCTTTATTACGGAGAAATTTAATTTGGGTGAACTTAACTGCTGCTGCCAAGGTCAGACGGGCAGAATGTCATTTTAATCCAATCAACTTTAATCTGTTGGTTATAAAAGAGTTAGGCTGTTGAAGAATGGCTGTATCTCAGGCCCTTTATTACACTGGCTAATGACTTTGATTGTGAGGCGCCTATCAAGAGGTTAGGAGTTCCTATGGTGCTTCACGTCCTGCTAATTCGCTACCTCATGTCACAATTGGGCTCAACTAACCCTAAAATCACTATTGCCTTTGTTCCCTGTTTACAAGAAAATCTAAACTGTAAAGAAAGTGAAATACTTATTACATTTTAAAACATCATTATAAAACCACTGTACAAGTTATAGAATTGCACATTTGAGGGTAAAGTTGTGTGGAACCTTGGGCCTGAGCCTTTGATGGCTTAGTGCAGCCTAGAATGAGGAGGAGAACTGTTGTAGACGAAACAAATGCAAGCTGAGAGAGAAGTTGTCCTACTTCTCTCAATACTTTTCACTACAGTCTACTTCAGCTTTGTGTAGATAGAGTACAAATCAACCCGTATGTGTCGCTCCACTCATTACTTTTGA-TCTTTGTTTTTTTTTAAAGACAAGAGAGAAAACAACAGTAACAACTTTGTCCTCCTCTTCTTTCTTTTTCTCTCTCTCCCTCTCTCTCTTTCTTTCTTTGTCTGTGTTTGCAGGGCCTGTTCATCTTTCTGATATATGGGGTGTACAACACAGAGGTAAGTCTGCATTGTGTCTCAAGGCTGTCGGAGTGAATGAGAGAAATGACAAGTTTCTGATGGGCTCCTTGCTTAAAAGCTGTGTGGGTGGGGTGTGACAGTACGAGTGTGTATGTGTGTGAATGTGTGTCTGTGGAGGGGGTGAGGGATGGGAAGGAGGGGAGGGGACATCGTTTCCACGCGAGCGTCCCACTGCCCTTCATGCTTGGACTAACTTATATGCATCCTAGTCCGACCATTTAACACTGACACGCTGCGGTTCTCAGCCACTCATTCCTCACCCACATTGGCTAATATTTCACTGCCTCTTTAAGTTTTTAAACTCACGGCCTTCCATTTAGCATCCTGACAAAGCTGCTGGCCAGGGCTTTGCAGGGCCTGAGTGTGCGTGTGCTTGCACTAATGTGTGTATAGCCTGTGTGTGTGTGGATGTGTGTCTCTTCACGAGTGTGTTTGAGCATATGCCTGTGTGTTTGTATGGGCCCTTGCATATGTGCACGCGTATGTGCGTACATGTGTGTGAGAGACAAGTGTGCGGCTCTCCACCAGCAATAATATCGCATACATTTTAAAGGACCGTCATTATCGCCGTGGGTTACCCTGCAGCCCCCCATCACAAACCCCACAAACCATTTTCATTCCAAACTCATTAATATGCAAACTTATTCAAATGAGATTGTAATTAAGCATCTACTGAGTGGGAACCCTTTTCATGATAATTTATGATAAACTCCTCGCCACCTTTGATTGAGATTGATTTTTGGCGCAGGCAAGCCGACCTGAATACAAAGCTACACCTGAGAGACCTGGAGGGAGAATAACACTTTTAAAACAGCAAACTTATTTCATGGCTGATTGTGCCACAATCATCTTGGAGGAGTAACAAAGATCTATTTGAATAATGCATTCCCACTGTGCTGGTGATGTGCTCAGCCTAAAAGAAAAAAGAAAAAAAAACTGGGCATATCTGTTCTTGGCATCAAGGTTGTGCAGGGTATTTCCTTCAAACCACCATTGGCTTGTCAGTTTCTCCTCAGCCTTACTCTCTGTGTTGGTGTCTGATCTTTGTGAGCATGAGCAATGTGTCCTAATGTTGTCAGTTTCATCTAAGAAAACACACAATATGGGTACAATTTGCATAAATTTCCAAATGGAAGGCGTGAAAGCATGCTCGGCAACTGTGCCTGTTTGTTTAAAGTCAGCCAAAGCTCTATAATTAGCAGTGTTTAATTATGGAAATGGCTGCCGAGGAGAATTTCAAACACACTTCTTCCCTGGATCATTAGTCACAGGGGCAAAAAATGAAATGCTTTCAGCAATGAAGGGTTCATATTTCAAGCTTATAGCTGCTAAAAGGGTGTACTCAGAAAATCAATTTTATGAAAGTCCGTTCAGCACTAAAGGGAGTTCCATGCAACTAAGCAATTTTGAAATAATGTCGGTGGGGGCCTGATTCATGGATAGTAACAGGACTTTGCTCTCCTTGCCTGGGACATTATCCTCTAAGCTAAGGTCAGAGGTCAACCTCTGGTTTAAATCAACCTCTGTTTAGCATAACTCGATTCCTAAAGGGCTGCTGGCAACTCCACACTGAATAGATAAGTAGTCTTCTGTAGGCAGAGAGCATGCAGTGTAGCAGATCAAAGCTTCTGAAAGCTGTCTAAAGACTAAAGTGGAAAGGGGGAAAGTTCAGGTGTCTTCCATTGTCTTAAAGCAAGCATCCCCCTCTTGACATCCCATCTCATGAAAACCCAGCTATAGTAATGACCTGCCGCGTACGCGCGCGCGC------------------------------GCACACACACACACAGACACATACAAACACAG--ACACACACACGCACACACACAGCAGGAGAAAGAGGCGTTAGCTCATCCCCCAGATTAAAATAACATGATTAAATATGGAAAGAGAACAGAGGTCTGAGGGGCTCCTGCGGGACTTCATTAGGGCAAATTGCCAAAGAATGAAACATGAGTTAGCCAAGAGAGACTGCGGGCTAGGCCAATACCGCCGGGACCCCGGAGCAGCAGCCGCTGTTATACTGCTGCAGCTTCACAGTCAATGTGTGAAGCGGACACACACTAT--CACACACACGCACAACTACCAGGAGACCCCCTGCTCACTGACACACACAGTGTCACAATTGACCGGCCAAAAGCGGGTGAGCTTGGCGGCTGAAAACCACCGTGGAAAGAAAAAGAAGGCCCCGCCCCTCTGAATCCACCCA-------------CTCCTTCCTCTCCTTCTTTCACTATCAAGGAAACGGTACTTAAGCGACTTTGTTCTTGGCTGTGATTTGAAAGTGAACACTGGTGTTCTGTGAAAGGTGGCAAATACGCGAAGAGCACGTCTAGAATTTTCATAAAAGATCTGCTCAAAGGCCTCTTGTCAGCTAAAACGACCCATTAAAGAAGTGGGGAGCAGGGGAAATGCATTTTCCAAATTGAACGGTGGGATTTACAGTCGGTTTAACGCCACTGACCCCTAACACGCTAATGTTTGGTTCGTGTCATCAGCCGTCCCTCCCCATCTTTTATCACCTCCATTGTCGAGCTATCTATTTAATTGAAAGAAGTTAATTGAATGAAAATGATCAACTAAGCTTGTATTAATATTGCTAATGGAACTTTCTTCTTGGCCATGTTTGGAGAACGATGTCACGCTGGAGTTTGGGAAAGGCCCATTAAGGTTTGCACTTAACCCGATGGGCTAATTAAGGAATGCTTATTCATTCCCAGAGTCAGGGGGTAGGTCTGCTCCAAACCCATCGCCACGGGCCTTTTACAGCATTTTGCACTTGCCATTATTGCGTTCTCTAGTTGCCTAACGGTGATTGGCCAAGATTGATTGTAGCTCTATGAAAATAACGTGCTTTAGAAAAGAACATTTCGATTGAATAATCTAGCTGCAGTATTATATGGAAATTGACTGGCTGTGACTGTTATG-----------------------------------------------------------------------------------------------------------------------GTGACATCCATAGCCTCTGGATGTCAAAGATGGTTGAAGACTTGAGAGCAGGCCTCTGTTTTAAAAATACTGTGTGTGGGTGTGTGAGTGCGCACGTCTCGGAGCAGCAAAAGTGACATTTGAGGGGCACTTTACAGAAGGCAGCGGTTGCTAGGGATCTTCTGTATCACCTAAAGAGCCTTTGTCAGTCATTGGAAAGCTGTCACCTTTCGGGGGGCCGATACGGTAGGGGGAGCCGGCTGACAGGTAGGAATTAATGAGAGGTGTATGACAGCAGACCTCAGTGCTCTTGTGTATGAGTGTGTGTGTGTGTTTGAGAGTGTGTCCACATGCGTGTGAGTGAGGTCCTTTGTCTCAAGAGGATGAACCACCTTCTTTGTCATCCTGATGGGGGAAGAAGAGGAAGAATAATGTTAGAGAGACACAGAAAGAAGATTTTTTTCAGTATTCTGGGACAGACAAACCTTTCAGATTTTTGATTATTTTCTCATTTGACTGCATGATTTGTTTGTATAATGAAAGCACTAGTCAGCAGAGCAATCCAGTGACATTTTTTAGTGTAAAGTCACAGTGGCGGTGATGAGATCAAAGGCAGAGAGTCCCCCATTGGGTCCAATTAGAACTATAGCATTGTACAGGGAAGTGGTGGCAGGGGGGAGAGAGGGGAGTGGGTGGTTGGGGGAGAGGAGGGAAAAAAATGTTGAGTTATGATATTCATAATCTATGCAGAGAGGCCTTTCCAGTACAGGTCTTCTCCCCATAGCTGTGATCTTTTCAATTTACATCAAGGGAAGATGGTCGGGGATGAAAGCAGGGCATCCAAGGCGCACAGCCCACAGAGGGCAGACATGGGGCCTCATTAAGGCCCAGCCCAGCCAGCCCCAAACAGGGTTTGAAGTGCGTCACATAAAGAGCATGGGGTCAAAGGTCAGACATAGAACAGATCTCCATTTAACTCTCCAGCTGGAGATGGTAATTAGCAGGTGCAATGATGATCCCTGCCTGACTGTAAGGGATGATACCACTATAGGTGACACCAGGCATCTGTGTGAATGTGTGTGGGCACCCGAGAACGTCTTCGCACACATGGTGCCTTGACACGTTGATATATAACATCTATCAAGGATATCAACTCATTTCATGCTCCCATGCATGTTTATACCAAACCCATTGGTTTTATTGTGTGGGGTGAAATGGTCAGGGCAATAATCGCGGCGTGTTGTCTCCTTGTTTTGGCAACTCTCATTAGCAACCTGCACGGGGAGGAGGAGGAGGAGGAAATGTGGAAATGACAGCGTTACATGGGGGCGATCTGGATCAGTCTGCCCCC---CCACCACCACCACCACCAATGCTACCACCTCCCACCTCCACCTCCCTGACCCTGGCCTGACCCTTGCCTGTCACAGGATTGCTGCCCTTTGTGTCATGCCTCTCCATGCTGACTTTGGAGTGGAGATTGCAGGTACAATGTGGATTGTTCTCAGTGTGTTTTCAAAGATCAGAATAACAATGGCATTTGCTCAGCTCACTCACTCACGCTCATTGATCACTTGTCCCCTCTCTCTCTCGGCTCTCTGATCACATCAACTCGGCCTCGGCCCCTCTTCTGACGGCAGTTTCACTCCGAGCACAACTACACCATGCAACTTTTGAGCTACTTTCTTATATTTAGGCGCCCTGACATCAGCGTATAGTTCATGCATGCAGAGCAACACCACCTGGCATCTTACTGGGAGGCGAAGCGCTGCTCTGGGGGTGATGCGGCGAGATTTTTTCATATGCAGAAAAGTTCAAAGACACGTTCA--TTTTTTTTCATTTATTTTGTTATTTTATCCGCCTGATTTTTACACCATAACAATTTAAACATAAAAAAAACTGTAAAATATATCTTCTTGGATCACAAATTAAATTTTTCTTAAAACAAACATTTTAATTAGCTAACATGAGCACAGCCACAAGTAAATCTAAAGTGATTATTCCTGCCCTCAGAGAAAGGCTGTCTCCCTGTGCTCTGTCAAAAGGTCAATTATGGCCCCAAACCGGCATGCAGTGACAGTGACCTGGAAGCGCTACTGATGACCCCACATCCAGGGGCCCAAAAGAGTTGATCATCTAACATGCAGGCTGCCTGGAGCCATGGAAATCTGACATTTGTCCTTATTCAAATGAACACAAACAATATGCATTTCATGCCTCTACCTAACCTGTGCCAAATCTAAAGCATAGGGACCAGCAGTCTTAATGCATTGTCCTCCAATCCAAGTTTATGCCCTTCCTTGTGAATCCAGCCGCACGGCAATCACACACAGAGCCTGCAGTAAAAGCAGGCAGCAAAAAGGCACCATCTTCACTGGCAACACTGGTCATTACAGTTGTAGTCTGCAGAGAGAGAGAGAGAGAGAGAGAGAGAGAGTAAGTAAAGAAACAACAGAGCAGAGAATATTTGTAAAGAGCAAAAGAAGAGTCAGAAAAGAAGAGGGATAAGGAGGAAAAAAGCGAGGAGAAAGAGAGAAGGGAGCAAGGGATGAGACGGCTGCCTGGAAAGACGATTAGTATTCATGCGGCGTGGCGCTCCAGAGAGGATTAATGGACTCTGATGCCTAATATCCTGGAGAACAATTAATTTGCCCACAGTTTTGTCATGGTTGAAAGTCAAATGCTGGAACAGATCGATGCGCACAGCCGCCAGTGAAATCGCGGCAGCCCCTTCTGCCAGGCGCAGAATTTTAATTTCATCATCATCATTTTCCCCGGCTGCCACCCTCGACGAAGCTGTCCCTGACATGGCTGAGAGGGCTGCCACATCCCGACAGGCATGGCGCGTACACACACACACA--------------------------------------------------------------------------------------------TTCCATAAAAGTATCTAACTGAAAAACACTGTGTGGGAGAGAGCAAGGAAGAGAGAGAGACAGAGAAAAAAAGAATATGAAAGACCCCAATTCTCTCAAACTCCATAATAGTGAAATGAGCACATATAAATGTGTTAAGAGTATCTCTTTGCATCTTGTATAGACTGCATGTATTTAATCTGTAAAGCTTATTAAGGCCCTAGTCATTGCTATGCAAAGCAGCACCCAGTGCTTTTCTCTCGCTTTTCAGCCGAGTGCAGTGTTTGGCCAATAGGACTGGCCCCCCGCCTCTCATTCTGCATTCATAACATGCAACATTTGCACAATGTATCTCTCAAAGGCCCTGAATAGAAGGCCTTAATACTCATGTAAACAACTGCAAACCAATTACTTAATGAATCGGGCCCACACATAATGAGGAGCCTCACAAAGGGCTATAAATGCATTTTTTGCACCAAAGCCTCTGCTTTAAACTACAATCCCTCTGCTGTAGTCTAGGCTTAACTGGCAAATCATAATTATTGTCTAAGACAACAGAGAGGAAGCCATTTTTGTATTTTGAGTCCAGCTCCATCCTCCTTTTGAAGTCACTCATCAGCTCGCTGACAAAATAAAGCAAATAATTAACAAGTAGGATGGAGAGGGGGGAGAAGAAAATACAGGAAGACAGAGAGGAAGAGGGGCAAAGAGATGGAGAAAGGGC-------TCATCGATAATGAAAAGTGTGGAAAAAGGCAGCGGTGCTACTGACTGTATACAATATGGCTGATTTAGTGAAGTTTGGGCAGTTAGTCACTTGACATAAATAGCCCTAAGAGGTTAATTTACCTGTCACATTTTACGTGTAAAGTCAATCACATTTGTTCCTACTGCACATACTGCCTGTACTGTAGTAGAAAGCTATTTAGCGGGGGATGTTGCGCTGTATGAGGGTGATAGGAGTAATCAAGGAGAGGAGGGGGCTTCTCCATAGGAAGTTCCTGCAAACAGAGTGCACCCACTTTTTAAACCCCATTTGTCTTGTTAATGCTCCCCTCTGATTACCTGATTGCACTGGATGACTGTGGAGAAATCTGATTGCGTAAAATTATATAGAGCAAACTTTTGATTGGGGAGGGATCTGGCGAGCTTGCTGCCACCATTGACAGGCTTTGTGAAATTTGGCCTCGCTGATTTGAAATCAGCTAAGTGTCACGTCCCGTAATTGTAATCAGAACTTAATTTTTTATCCTTGTTCTCTTTCAGAGCACAACTTTTCTCACGCAAACTTTTAAAGCTTGAACAATACTGCAGCCATGTTCCACATACAATAACGAAAAATACAAAGCGATTTTTCACTGAGTTATAATCCACATCTATATGGCTCAGTGACAGAACATGTGCAGTGTGCGCTAACCTGTGTTTTAAGCAAAGCACACAATGACCTTATTAGCTTCAACTCCACAGTTTAAACATATTA-------------------------------------------------------------------------------GGGCAGCAAAGTTTACTTTTTTTTAAAAAAAATAAATAAATAAAGACAGAAAGAGGAGAACGAGAAGGAACGGAGAGGAGTAGAGTCTGGGATACAAGCACAAGCGCCATGGCAACACATAGAAAGAGGAAGAAAAGAGTTACCCATAAGTAGCCGCCGTTTCACCCGCTTGTCCACATCAGCTACTGACGTGGCATTGAACTCAGAGCTCTCAATTGCAGCCTCATCTTTCTCTAAAACACAAGTGACAAGGGGACAAACAGTGAGCAGCAGGTTAATGAGAAGCCCAAATGACCAGACCTTCAGCCCCTCTTGGCGTTTGAGCAAAAAACCAAAGCCAAGAAGCAAGAAGCGATGAAGAAGTGCCAAAATCCCTGTTAGAGTGTTAATCCCCAAACAAATGATAAATCCCCCAAAGCAAATCAAAAGAACAAAACAAAATAAAATAAATGAAAATGATCAGTATCAGTGTGTAGCTTACAAAATGAAGCGGTAGGTAGGTAGGTAGGCAAATAGGTAGGGAAGGGGAAGAGAAAAGGTTCAAGGCTTACATGTGAAGAGTTTTTTTAAAAATGAGATAGGTTTGTGTTTTCATTGTGCATTGTAAAACCCACCTATTCATATATGTATGTATCTACGTGGTTGAGTGTCTGTCTGGTTGAGGTGTGAAGCTGCATCACCAGCACCAAAGTGAACTGCAGATAACCTCATGACGTGGCACAGACATAGTATTCATGCCTATATAAAATTCACGGCGGCCGCATGTATCTGGTGGTGGTCTGAGCCGCTGATAAGGCTTTGCACACTATCTGCCTTCAGTCTAGATGAAGGATGAGCTTCTCAGCCATAGACGTTGTCCATCCTGCTGATGCTCCCTCGTCTCATCGTAAACTCTTGTGCACCCTCTGGTGCTTGCTAGTCTCCCAAACTTCTTTGTGTAGCCTGCTTTGCAGATTGTCTTCCTTGTCTGTGTGGTTGCTCATTATTCAGAGACAGACGGATCTCAGGTCATCTGCAGCTGCAGCAAAGGAGAAGCAGGAAAGATGGCGATCATCCATTAGACCGACCGGGCGCACGCATGAAATACGAGGACAACTTTTGGGAGGATCGCTTGAGGAGAAGATTGTACCAGTGAGTTTTTTTTCCCCCCTGCTTCTCGCACTATATTTCCAGTTTCGTCAAGGTTTTCGGCTGGGCTTTCAAGGTCTGCGAGAACGTCGCTATGGTAGATCATGGGATATAATGTGGAGAGCGCCTCGTGAATGACCTGGAAAGCTCATCAGAATATGACAGGCTTCCCGGGGCTAGGGGGGCATCACCCTCTCTCCCACCATGCCCACCTCCACCCTGGGGAGCTGGGCAACGACCCCGGAGTGGCACTCACTCCATTTGGACCAGAGCACATGGCACAGACAAATGCTCTCAAACTTAGCCCATCTCAGCACATTCAGAGCCATCCCGAAGCCCAGACCGCGGCATCTTTCACTTCAGCTCAGACCACAGTTGGTTTCCCCGTGGCTCACCCCCACTCAGGCTACTCAAGCAGCAGGGACTTCATCCTCAGGAGAGAACTCTCAGCCTCTGCTATGCATGCACTTGGCGACCAGCATAGTTCCGCCTCCTCCCCTCATCACCATGGCATGTTCATCTCCCCAACAGGTGCTTATGGGCACACGGAAAGTGGGGCCCATTCACTTTTCACTGGACTTCACGACCAGGCGTCCCCAGGTGCCCACCACCACCATGCCCTCAATGGGCAGATGCGCCTGGGTATACCGGGGGACATCTACGGCAGGCCAGAGCACTTCGGGCACAGGCCAGAGCACTATGGACCGTCTTCTCTCCACAGCTACAACTCCATGAACCTCAATGTGAACATCGCTTCAGCTCCTCACGGAGCCGCGGGGGCGTTTTTAAGATACATGCGGCAGCCCATAAAGCAAGAGCTAATCGGGAGAGAGAGAGAGAGACACCCGGCTCTCCTTCAGACCCCTCTTGGTACTCGTCCACCTGATGGGAACACGGAGACTTGGCTGTTCTCCCCCTCATCAATACAGCAGGGCTCTTTGTCAGTAATTTGCAATAAGTGTCCGCGCCACATCTTAAGGGACCTGGAAATCATTACTGGCTGAGGCCCTACTCCGCTACTAATTGGATGCGTTGGGCCTTATCAACTGAGGATTTTCCGAGACCTTTGACAGATACCAATTCGAAAATCATTGTTCAGTTGTCAATTTAAGAGACCGTTAAAAGAGCTTATTTTAATTTTAATTGGAACTTCCTCCTGCCTTCACAGTGAGCTGCGAGGATTAAAAATGAGCTCAGGGCATGTGTGTACCTA--TGTGTGTGTGTGCGTTCATGCTCCCCTAGAAGAAGAGGGAAACTGTGCAGGTTAAATTGACGGGTAACAGTTCTGACCAGCGTACGAATGAAGACAGCATGCATGCACATTTAGTTTACAAGAATTTCACAGCTTTCCTGGGACTT--------------ACGCACACACACACACACACACACAAAAGCATTTCCTTCCCTCTGAATTTCTCCTTGAATTATATGCCATCACTAGTGTGTGTGATTGCGGAATATTAAATTAAAGTGGGATAAGTCCGCACCGAGGCGGGCTGCGTCCAATCCGCAACTCATTTCCCCTGTTGTAGCACCGCATCACTGCGCTCCTCTCTTTTCAATGACAATGTGCCAAATCTGGGCATTTTGAAAACACTTTCCATATGCTATTATCGGATCGCTACTGAGCAAGAGAAAGACAGAAAAGAAGGAAAACGGAATGCTTTATACCAAAGGTACCACGAGTCTACATTTTTATGTGTCTTCTCTTTCACTGGCTTATTATACTTTATGCTTTTTTGGGGGAATTTAAAAGAGGTAAGAGGAGGTAAATTTGAAGTTTTTATAACGATTGTGTATTTATGGAGCGTCGCTGGATGGCTTTAGGGCTGAGTGTGAAAATGTCGAGAGAGTTTATGTTGAGCATCTATGGGCAAAAAAACTTCATTTCTTTCGCTGTTGTTGTTGTTTTGTTTTGTCGCACACACGCACACACACACACTGAAAGCTCTCGTCTTTCCATCTGGTAAAGTGGGCTGTTGTGATTGATTTGTGGATTTGCTCCCTCTTTTTTTCTCTCCATTTAAGTGAAATAATGTATGGAAGCAATCTGGCGACAGACATTTTGGAAAATCTATTTGAAATCATTTCAGTTGAAGCCATGGCAGTTTGTCTTCTTAGCGGAGAGGAGCAAAGTATAATTGTCTGCAGTCTAGTAAAACACAGTATAACTGCCATCACACTTGACTGAGCTTATAGCCAGCTAGTCCCATGGCCTCTAGAAGATAGAGCAGTTAATGTTCCCTTTTATTTTAGAGGATATGTCACTTGTATCGCAGATTTATACCATGATACAGCAATTTTGTCCAAACAGATGGATAATGGTGTCACCAGCAAAAAGCCCTGTTTTTATTGAGTTTAGAGCATATTGTTTAGATAGGGGACTGTGTTGAACAGCTCCACCAGCCCTTTCTCCCTTTATCTCTCTAATCTTGCCAGTATTAGATTTGATCATTTTTGTTTGAAGGAGGAAAATGTGGCTGTAATGGTTTCCTAATAGCAAACACAGGGGATACAAATCCAGGGACCCTGTTCTGTAGTGCTTCCATAAGCACCACTGATTTATAGAGGTCTTTATGAC----------------------------------------CAACTAAAGTAAATAATAAAAACTTCTTCCCTAAACTTCCTTAAAAGTT-TAAAACCCACTTTTAAACTTTTTAACTGCAATGATATCCAAAAAATATGATTTGCCATAAAGAGCATGAATATTTGTGATGTAGCCAGTGGTGAAAAATCCTTTTGGGGATTTCGATATCTAAAAGAGAGAGGTTTATACATTAGCGCTGTAGTTGCAAAACACTGTTGATATTCAAATGATTATTGTGCAAAATCTGGGATAAGCTTCTGTGTGAGAGCTCTTCTAAGTGCCTACAACTATTGCTAATTCCCCTCACCATTGTGGGCCGAACAAAGGCCTTAATCCCATTTCACTTTTGCAGAAGGCTGGGGCTATTTTCCCTCTCATAAACCAACAACACTCCCCCAAGCCAGAGCTGAGAGGTTCTGAGAAAGGGGCCAGTGTGTGTATACTTCAAGGCTTTTTTGTCCAACTTGGCTAGTGCTCTGCATAAACTTTTAAGTGGTCCCAGTAGGCCTCAAACACCTTTTGGCAGAAAAAATAAGCTACCACAAACTGTAAAAAGGAAACCAAACACTCTCTTAACCTGGACAATACAAAAGAAAATATATATCCGCCATCTCGGAGGGCCAGACACAGCCTGACACACATGCGAACGCACACACTCTCACTTTTGAATGCAGCACCGCACAGACAGTCAATAACAGAATGGGGTGTGAGATTAAGCCTAAGCCCACCTTCTTTTCATGTGGCAGAGCAGCCGCTGCCCCGAGATCTGGCACCAGATGGCGCTGTGCCGGTCGGTGCCAGGAGATAATCGGGACAGATCGGGCCGCATTACTACCCATTATCTTCTAATTATTCTTGTGTGGAGCGCTGATCCTGCCGTTTGTGTAAGTGGATGGCACAGAGAGCCTGTCGCCCCCGGCAGCACGAAAATCCTCCCCACTTCCCTCACCCCCTCTGGGGATGGAAGGAGAGATCAGCCGGGGGAGGGAAATGGAAGGAGGAGCTGGTTGGGTAAGGCAGCCAACCTGATAGACGGGAGAGACGCCTTTGTGGAGCACGAGACCGCCATTTATTTATTTATTTATTTTTAATAAAGTGATGTAAGAACGAGTTAGATCATAAGGAGCAAATCCAGCAACCAAAAGGGCCATTGTCAGCTACTGCAATCCACAGGATTGACTACGAAGGAAGCTGAAGTCCTGTTTTAAGAGCATCAACCCTTCAGGATGGCCTCAAGTCAGTGCCACAGACGACACGAAGTAAAACACGCCTCCGGCATGTCACCATCTCACACACTCCACCAGATTTCTGAATCGGAACAATTCCCGACAATGTAAATAAAGAAACCACAGCTGACAAACACAGGTTTGTCTAGGCTTATTCATATGTTTTATTTGTATGTATTTGCACTTACCCTCGATTTGCCTTCTGCGTCCATTAAGTGTTCCACGTACGTTACCTCACCCACTACAAATCAGATTCCAGAGACGACACACACCAAGGGGAGAGAAGCCGAGAGAACAATGGGGGTTTAGAGCAGAAACACAAGAAGGGCGGCCGGTGACAGTGAGCTCAGACTGCCAGTCCTGAGCCTTCCCCCAGCACCTCAGCAGCACAATATGGTACAGGTCTACAAAAAGCAAGCTTGAGTCTTTTTTAACAAAAAGAAATAAAGACTTCTTAGCCTGTCCTTGTTGGAACTCTCCCGAAACACCAAAAGCAATAGACTGAGGACAACAACTGTTGAAATGGCCGACAGCCTTCCTATTTTGATATAATACCCTGAAACACCACCTTCTACCTGAAGATAATTGATGTATAAAATCAAAGGTAATGCCACTTAAATTGTACTAAATTGTAGTAAACCATATTAGCATTTTACTCAGGGGATGCATGGATTGTTTGTTTCCCTTCAAGGAAAAACAGAAATCTTAATTTCTCTGGTTCACCACATTCGTAGAGAGGTGTCCAGTGAGCAGGATGAGGCATGCTGGCAGGCAGACAGAGAGGGCAGTGGGTGGGGC-GGGGGGTTGGCGTGGCTGGTGGTCTGTTGGGCTGGCTGACATCTCTGTCTCCTCCTCTCTCCCGGCAGTTCATGGCATCAAGTGGACTTGCAGCAATGGGAACAGCAGCTCTGGCTTCTCAGTGGAGCAGCTAGTGCAACAGATTCTGGACAGCCACCAAACTAAGCCACCTCCCCGGACTCACAACTGCCTCTGCACAGGCACCCTGGGTAAGGGCTAGTGGGTGGGGAAGAGTTGAACCGAAAAATTCAGTGAGAGAAGCAAAAAAAGGCCATAAAATTGCTGTTTAGTGCATGGTAGATCAGACAAGGTGGTTGGAGTCTTTTATTGGCAGGTGATTTACAGTGAAATGAAGCGAAAGGGTTATTGACTTT-------------TTACTCCAATAGCTATTTCAACTATAACTGATATGTGGTGTTTTAATTTTAGGCATGTATTGAGTGCTTTGACTTCATTCTTTCTAATCCCTTCTGAAAAATCCATTTATCTCCTCAGACCAGCTGCTCTAAAGAGAATCTGTTCAGTATAACTGATGGACAAACAGAGGAGAAGATTCACATTTTCAGATGAACGCTTCAGTAAAAACTTTTGCAAATAAATACTTAAAACTGATATGATATTCCATTTTTGTCTCAGAACAGACTTTCCCCCTCTCATCTAAGTGTATCCAGCGCAGGTTTAATGCATATTTCAGCAAGCCCAAGCAGGGTGCCTTAGAATTACCACTTTACTTGTGGGCCCTGAGGCCTTGGAGCCGACTTTGACATCAAGAGAATATGTTTGGGAAAAGGAATGTGCGGCAAGCTTTCACCTCCAGGTATTTATCTTCTAAGGTGGGGTGGACTTGCGAAGGAGGTGGTGGGGTGGCGGGTGTAGCCAGGCTATGTCATGGCAGGTCGAGAAGAAACAGACATGAACCTGTCTTAGTGCTGATCTGTGTCCCTGCAGACTGCTATGGTGCAGAGACTGAGTGTGATGCAGCTATGATGGCCACTTGAAGGCAAGTTCAGCAGCTTCTGTCAGCAAAACATGCCAAATTGCTGC-------------------------------------------------------------------------------------------------------------------------------------------------------------------------------------------------------------------------------------------------------------------------------------------------------------------------------------------------------------TAGTTTTTACCCTTGTGGTCCCTGATGGCTTCGCACAGTGATACTCTGGTGGTGTTCTTTGGGGCAACAGCTGGTGCAAATGGGGGTAAACTGGGTTCGGATGAGAGGGAAATAACTCTCTTGGTGTGGCAAATTGTGGATCTACATGAGAAAAAGGTACGGACCTTTCTGACCCCTTCCTTCGTTGTACGGTTTCTTGTGTAGCCAGAGTGTTTGTGGCGTAGTGTCTACCTGTAGAGGAAGAGTGTTTGACATTTAAATCAACATGGTGTGCTCCCTGTAGCCGTGCTTCATGCTAGCTAACGCTACATCAGCTCTCCGGCGTTAGCTCACCTTTTAACAGGTGTGCGACTGAAACTTAACGAGCAGCTGAGAGACTTAGCTTCACCCAAAGGAGAA-------------AATCGGTATTTAAACAGAG-AAAACGCATGCAAGCCAGGGCGCCTTACTTACTCCGTGCGCTGCGCCGAGTCTCCGCAGTTTTAATTACAAGCCCTAATTTCCAAGTCGCACATAGTGTCAAAAAACCTGCGACTATTTCTCAGAGATTCCCTTTAACAAGTGGAAACTTAGTGTCCTCCTGCACCATTTTATACATGATGAGCCGTCAGTAATGGGATTATTAAACAAAAACGTTTCAGGCGCTGGCGTTAACCTTTTTTAATGCCTAATTAGGTTTTGCAAAGAAATAATTAGATTCTACAGTGCTTACACTGCCTATATTTTCAAATGGCATCTGCAGCAAACACATCATCCTGCGACACTCGTTGCCAATAATCTGCGGATATATGCGCTACAGTAGCAGTCGGATGTAAGATTTTAAAACATGTTGGGACCAAATAAGGTGCACTTAAAGCTAAAATAATTACCCGGCGCAAGCTATAGGCCAACCTGCAGCAGGAGCATAGTCTGGTCTGCTGCGCCCCCTTGTGGTGGATGTTGAAAACAACACACTTCCTTAAATGTCGAGTGCGCACGGCTGCAGACCCTCATGTGATGCCCACTTGGACCACAGGGGGCACTGATGTGATATGTGAGAGAGAAACAGACAAGAGTCGAGAGAGAGAGTGTGAGAGACAGACGAAAAGAGAGTGGGGGAGAAAAGGGAGAGAGACAGAGAGGGAGGGAGAGGAAGAGAGATGCAATGAGGCAAGGCTACAGGGATGAACGCAAAGCGTCTCTCTCCCTTCATTTTTTCAATATCCCCTCCTCATGAAATTTCATTTGGATTGTAAATGTTCAGTAATTTACCATCATAAATGTGTAATGGGCCCCTGAATCCAATGACATTGTGCTGGCTAATCAACTCATTTGAAAATGAATATAGATCTATTAAAGGGAACTCAGCATTTCCCCTTTGTTGAGACTGGCATGCTGTCAAACATGGGAACACTTCCTAAAAGGGGGTTTCTGGAGCGAGGGATCCTCATCGAGCAGTGGGGAAAATAATCTACCCATCAAATGTTTTGATCTTAAATAGAGATGATGACTTGAGATTAAGTGCTTGAGCTAAATTCTGATTTGTTTTGTCATTACCCGTCCTGTTTTTTTTCTCCTCCGACTTTTTAATCAAATAATTTATAAACTCTATAAATAAATGTAGAGAGAGGCGAGGGGGAGAAAAAAAAGTATAAAGGAGGAGAAAAAAATGGACGGCGAGTTCAAAACAGCTCATCAAAAACCAAACATCTCTATATATCTGGCATGGCACCCAGCTACTGCGTCATTATATTAATTTGTGAGAGGTGCAGTGAAAATTACACCGTATGAAAAATGGCTGGAAAATTTAAATGATACAAACTCATCTTATTAGCGGTGAAACATTAAAAAACAAACAGGCCCCTCTGTGTCCCGCTAATTTGTCTTGGGATGAAAGGCGTTTGATGGATGGATCTTACCTTATTCATAAGCGAGGATAAAAGAGATGTATTCCCTGGTACAGGGTGTCCGTTTGATTCATTACTGGAACAAGGAAAATGAACAATGTTTAGTCAAGATTTGCATGAGAACAGTAAATATTACTATTTATCACGCAAGGTGTGCCTGTATAATGAAGAAGAAAAATGCTGTCTTCTTAAGAAATAAGATCTACTGT---------------------------------------------------------------------------------------------------------------------------------------------------------------------------------------------------------------CTTACTAGTAGTCCTCTGCTCAGCTCAGAGTTTAACCCAGTCCAGTCCTTAATGATCTATCTGTCTGCCACCCGCACAATGGCCCACACCGCTGTTCGCTTTCATTTACAGAGTGCCAGTCTCTGAACTCCCCTCATCAGCCCTTTGTTCCTGGCTGTTTCATGTTTTTTGGGGAGTTGAATGGCATAGCTGTGTATGGGATACTTTTGAGCGAGTGGTTTAGAGAGACAGCTAGAGCAGGAATTTTCCAGTGCAATACATTATGAAGATTTCACTTTCTGCCTTTGATTCTGCACTGACAGTTATCCTTCAGCCCTCCTTTAAAGTCCCACTTTCAATCCCTAATGGCTGTCATGTCGCTGCGCTCTCTGGACTCTTACTCAAAGTGTCATTGGCATAATGGTCGGCAGCCGTTGGCCTCTTTTGATCATCCATGCTGTGTGCGAGAGCAACTGGAGCTGAAACACTGAGGTGTATGAGGTGTCTGTGTGTGCGTGCACTGCTTGCGCCTCTGCTCGGCTGCCACTCCCAGGCAGAGCTCCACGACCGGAAATCTAAAATTCACTTTCAAATAGTTTTCCTCCTGTTCTTGGTGCCTAATAGCCAGGCAGTGGAAAGTATGTGTGACTGTGTGTATGTGTGTGTGTGTGTGTGTGTGTGTATAC--------------------------------ATTGGCATCCATCAGCTA-ATGTTCAGTCTTGTCAGAGCA-GGAAAATGGACTTAACTGACTTTCTATGTGACATTTCACATTAAATCAAGTGCTACACCTGTCATCCTTCATGTTTAACAGTTAAGCAGTCCATTATTGTTATCTTCACCCGAATATTTCTCTGCACACTAAAGAGAAAAGTTTCCTTCAATCCCCCAGGCGTTAGTCTTGGATTTGTGTTGTTCTGCAAGTCTGCGACATCATCCGAACCCCAGGAGCCTCTTGCTCAGTCTTGACGGATCCTCACTCTGCTGAAGCCCAATACTGTTCTTCATCTTGTGTTGTCACAACCCCCCTGCTACCTTGATTCACTCTTGGTCGTTGGCTAGGTTTTGGATTTATTACTTTCGAGGCCGAACAATCAGTGGACCAGGCTGTCAACATGCATTTTCACGACATCATGGGCAAAAAAGTGTGTAGTTGTAGTTTTATTTTACCCTTAAGATCAAACAAAGTCTTGGGCGATGGAGCGAGAACTACATTATGATGCTGTTTAATTATTAAATATTAGTTTCTGGTGGCTTCCCATTTGTGAATGCAGCATCATATGCAGCACAAATTCAGCTTTTAACTTCTTAAAATAATCAGGCTACTAATTAGATTTACTTGTCTTCATTTTTTAATCTCACCACACACTCCTGTCACAAATATGCATTCATAGTTTCTGAATACACTCACCCTGCACTTGCTGTTATATTACAGTTTTAATTGTCGCCCAAGGCTTTGTTTAAACTCCTTATTCATTCATGAGAGAAGCACCGGATAAATAAAAAGGTTCATTACTGTGCTAAAGTGTTACTAATGACATGTACCTGCCACTGAGCACCTCCGAAAATCTAATGTGACACACTAGAATGGAAAATCTATTCTGCTGCACCAAGGCCTCCAATGGTGCTAGCACATACTCTATGGAAATTTCTCTCCGCTTGCCCTCCAATTGTGTCTCTCTAAAACCAATATTTACAATCCCATAGCCATTATGTCCTACTACGCCCTCTGCGCCTGCTGTTGCGACCTCCATATTAGCTGAAAATTGGACTTTGCAAACTTAGCAGGGGAGAAGAAGACTCTTCTCGTAGATGAGAGGGGGCAGCACCAGGGGGACTCAGCGTGAGGTGTGGGGTGCTTCTCGACTCCCCGCTGCATGCCCCCAACCCGAAAGCGACAACACCCAGCAAATGCTAAACAAAAATACGGCAAATCTCACACTGCTGCATTCCATCATTTGGTCTCTTCAAGTGCATACTAATGAAATGCTAATAAAACATTAACGGACGTCAGACTTT--------------------------------------------AAAGGGACTACAAAGTTTTGCTTCTCTCTCTCTTTTTTTCTAAATATCTCTGCTCTCAATCTCATATACAAAGTCCTGAAAGTCTTTTCCTTCAGTAGATGGTCTTCAGAAGCCATTTGCCACTTCCAAAATGGCACCTCCCCGTGGTACATCAATGTACAAGTTCTTCTCTTTGACCTATGATTTTTTCTATGATGAATCCTGTCTTTCTTTGCCAGTAGAGTACAGAAAAGTTCTTATTCTCTTTCTCTCTCCTTTCTCTTTCCTGTAGTACCTTTATTTACGTACCCTGTTAAATCTAATTTGATTCTTCTTCCAAAGCCCCCAGCCTCTATCTACTCGTACTAATGCTTCTTCTTTCTAATCTTATTTGCATTCATATTATCCACCCAGGTGGTACACCAATAAGAGGTAAGAGTGCTGAACTGACGTTCACAGAATGAAAATAATACAAATTCATTCTTGCTGTCAACCCATCCATTCACTCGAATCACCTCCATTTTTGTCCTGTTTACCAAGACCAAATCCCATTATGTTCATATGGACCTTCCTTCTTATTTGTCCTGTTTCGTTGACTAAATTTGTATTCCATCTTTTTTGTCTATGCTTTATTTCCTCCTTTGTATTCTTGTTTCAAGAGCCTGTTTAGCTCAGTTGTGATATGCTTGCCCTGGCTCAAATAAGCATATCCAATGACAATTATTTTTTTAAACTATACTTTTACGTTCATTTTTGTTTTTTCCTGTCAAGTCCCTGTGATGAATTATCCGGAAGCTTTACCCGCTGTAATTCTAAATCTTCCCAACAAGTGCCTTTGTTGTAGAGAAATTAATGAAAACAAGATTGTCTTTCATAGGAGCTGATCTAACAGCGCGACAGCCAGCTGCTCTTCTTTGGGAATAAAAACAGTCAGCATTAAACACAGCTCACACAAAATACTTTTTTTTCCACCACTCGTGTGGAAAACAAATCAGGCGGCAGGCGCAGTGGCCATCTGTTTTGTTATTTGATATGTGTGAATACATGTTGTAATGACTTTGTTTGTGAATCACTCTGCGCGGCAGAACACACGAGAGCTCTCGAAGTGCTGGAGTGTTCAAAGCTAATCATATAATTGGACACAATAGTCGATGACAAATGGAGACGCTTGGAGCCAGCCAGCTGGGGAAGTGAATATGTAATCATTGTAAAATCATATCATTTTTGCATATTTGAAGACAGCTTAATAGAGTTTGCGTGTCAGCACACTATCAAATGATGATCAGAGACAGTGTTGCCGTATTTGTTTTCCGAAGCGCGCTTTGTTGGACTATTTATCTCTATCGTGATTAAAAGTGTTTCTCAAGAGTTTGTCTCCTTTTGGTTCATTTTGTGTTTCATTATGTTGTGAATGCTGCAGCAGATTTGGGACAAATGGCCGGTTGGAGTTTTTAAAAAGTACTATGATGCAG----------------------TATTTTCACCCTGTTTTCAATCAGTCCGAAACAGACAATTAATGGTCGCTTAATCCCCTGGACATGTCTCCGGCTCCCTGCTCTGACAATAAAGCCAATAAAAAGCTTCAAAAAAATAAATTCTCAGTTGTTTTCTTTTTTACTAATTTCTCTC-TTTTTTAATTTCTTTTTGTCTTTACCTCGTCTATTTCTCATGAGTTTTCTCTGATAGTGATCCTGTTAAATTAAGTGCCTGGGCTTTATCCAGAGCCCTCTCACCGTCACTCCTTTAATTTAGTCATTATAATTAACCATTAACTGGTGTCAGTTTCTGGGCCACTAACAGGCCCACTCAGTTCTGCTTGTCTGCATTATCACAGTTTGGGGGAGAAAGTAAATTATAATGAAGGGCTATATAGTCCAATTACTGATAAAAGCAGCCAAGTGCGCTCCTTGTAATTAGGTGCCAGTATCCCTCCCTCCGTCTCTCTCTCTTTCTCTCTCCCTTTCTTGTAGTGACACGTTGGAAGGGAATATATGCTTAATAGCTATTTTTATTACTGTTAACCTCTTAGTCATGTTTTTAACCCAGCGACTTTCAATCACCGAGACAAGGGGATGCCACAGAGAGACCTTATCTCACAAACAATCATTTTATGTAGTATGTCCAACACATTTTGACTAGAAATCTATAGAGGTCGTCTTTCCTTGTCAGTGCTGATCAAACTGCACTCCAATGCTGCCCCACCTTTATCTCCATCTCTAGCCAGTGGCATCTGTTCCAACCTGCCAGACAAGAGAAAGATAGAGAGAGGGAGGGATAGAGAGAACTTAATTTCTAGCAAATTAATTTCCCATCCACGCCTCCAGAGCTTACTAGCTCGTTCGCTAGCTGCTGCGGCCGCTGCTGCGTGTGTCTGCTGAGTCGGAGCCTCATGCATAATGCATCAGGTTTAATTGCAAACCCAGAAACTAATGACTTTGGACTGGTTAACAGCAGGGGAGCCATACATCTCGAGCAAACTGAATGAAAAATCAGCTCAGAGGAGAGAAAAAAAGGAGCCTAGCCCCTAATTGATGAATAATTGAAGCGGCGAGCTACAGGGCATAATTGTGACATTTTGTTTCAATCAATTTCCAAGTGGTGTGGGCGAAAGTGCACTTAAAGGGAAAAGGCAGTGACAATGAATGAGAAAGAAAGAGAGAGATAGAGAGAGTGGATGGTGGTGGAAATGGACGTTGTGTCTTCAGTCATCGCAGTGACATTTTCTGGGGCAAAAGACTGGACTCGACAGAATGACTTT--------------------------------------------------------TTTTTGAGTAAAGGCGACAATGGACAAACCGTTAATGACAAAAACGCCACAGCAGAACTCAACAAAAGAGCCAGAGAATGAGAAAAGAGGCAGAGGAAACTGGGAGGAAAGAATTCTTTAGGCCTCTTGACAAACATGTCAGTCATTTTACCCTAACTGACACACACATACACACACTTGCACTTTCACTGCCGAAGTGAAATTTAATTGTTTTCCAGACCAGTTCAGCTAGACAGTCGACACCGCAGCCCCACTTCCCCCAACCTTCACCACTGCTGAGAGAGAAAGGGAGCAACTGGAGGTCTTTTATTAGATATGATGGCACATTTCACAGCTCCCTGACTTACAGAAACCCAATCCTGCGATTAGTCAGCGCTTTGACGTTATCTTAAGTTCCTTGTCAGAATTAATTTAGTGTGGGTGGGCTGCTGTGGGGCTGTCTGTCTGTCGTGCTCCACTCCCCTCCGCTCGCCTACAGGAGGTGGGGGGGTTGGAGACAACGGGGGCAGGAAGATCCTTTTCAAATAAGCCCCAGCTCCAGTCAGTGCCAAACCAGCCGCATGAGAACTAAATATCTCCTCCATCAAAGGGTCCTATTCTGCGAGGGGAAAAGGAGTGAATGGGCTTGAATGAGCAGGCTGAAAACAAAT-------------------ATTCCTCACCTTATTCCCAATGTCATTCATTTGCCACTGAAGGTAACAAGCCTTTTCCACTCGGTGCTCTGTAACGGCAGACCTTTAATAGCCATTTCCCGGTGTGGTGAGGGGAGAGAGGGGGAACATGTTTATTTGTGTGTCTGCACATGCTTCTCCAGCGATTCTCTCTGCTCCACTCACCCAGCTGCTGGCTGGAGGAGTGATTCATGGGCCTGACAGATGCCTGGTGCAGCTGGATCTGTCCTTGATCATCCCAAAAGCCTGGACAGCACTGTCATTCACCATTGCCCAAATTATCTCTGTATTGACTGCAGAACCCTCTGTGACAGCGCCGTAATGGCTAATTACCCAGGATGCTTTGGGTACTTTTAAACCCCAGAGTGTTCTCTTGCTGTCTTGCCATGCGGCTGCTGCTGCTACCGTGTCGTGTCGTTCTGAGGGCCACTGTTTTCTCTGGCCCCACCTGAGCTCCACAGTCTGAGCATCCCAGAGCAAAACGTCAAGAGGAACAAAGGCATAATGTTCTCTTTTCCCTGAATT-------------------------------------------ATGCAGATAATTCAAGCAGTCTGAGAGGGAAAATGCCTGTCATCTTTCAGTGTTGAGAAAATATTGTCACAGCGTCACTTAGTCTCAGAGCCGTGAGCCAAAAAAGTTTGTCAACCGCTGCTACACAAACCATTAGAGTTGTATAAGGTACACGGAGTTCCTGTTCTTGATGATTCCTAACACTGTAACTCAGACAATTAACCATGTAGAACACCAGTGTTTATTGTGTGCTGTAAACATTCATTCTACTGTTCTACTAATGCAGACATAAGGGTGCTTCACTATTGCTCCAACTGCAGGAGGCAAAAAGTCACCTCAGGTCGATGGCACTCAGCCTGTAAACAGGGCTTCCCGTAAAATCAATGATCTTCAGTAGGAGCTATCAGTCTGTGGAACAGAAATAGCCATGGCTGTGTTGCGTCTAAGGCAGGGACGTACAGTGCTGTGTGTTTGCTTGAGTGTGTGCGAGTAGAGGAGGCTGATCACTGGCATGTCTGGGAGCATTTCTCAAAGATAGCAGAACTAAAGCATGCAGCTTTGTCATGCATGCAGTTAGTTGATGCAAAGAGAAG--------------------------------------------------------------------------------------TAAGAAGAGAGTCAGTCAAAGAGAGGCAGAGGGAGAGTGAGAGCGAACGGGGCTCATTTTAAGAGGGCACACTATGTTCGGCCCCCTGTCTCTTAATCCTGGGCGTTTGTCGCAGCTAATTATGGTGGACAAGCCTCTTTATCGAACCTGCTCCTGCCATCAGCATTAGGATGCATGAGCTGCGCCTGTTGTTTTAAACGCTCTCATTAACCACACAAATCAGTGCTGTTGACAGAGTGCTTTTGAATTAAGCGTCTCGCCCCCACCGCCGCGCGCCAATGCTTGCAGGGCCCAGGACAAGGAGCAATTTATAACACCATTAGCCACACTCGCCGAGGTTACAGGCATCAAAATTGTTCCCGTCTAATTATTCTTAATGGATACAGGGAGGGAGCGACGCTCAGGACAGCTTTTTCATTAGCCCTCAATCAAGAGGGTCGGGGGAGAGAGGGGTGGGCCAAATGTACTGCTCAGGCAAACGGGAAATCAAAAATAATCGTGTTTGCTTTTTTCATAATACAACACGAATGCATAGATGGAGGGAGGTGGTGGAGGGAGGGTGGGTGAAGAGATGCGGAAAGAAAGAAGAAGCTCTGCTCTTGACATTAGAAAAATTCTTACTG-TTGTCTAGTGAAGACACACA----------------------------------------------------------------------------------------------------------------------------------------AAGCTTATGGAAAGTATGAGGAAACGTGATGTG-TTTTTTTTTTCTTTTGTGTGTATGTGTGTGTGTGTGCATATTTTTATTTTGGCCTGACTAATCCGCATGCCTCTCGCTGGTTCCTGTCCTAACAGGGGGTGTCATTTGATCAAGTCAATAATCTGCTGATTGAACCTGCTCGAATTGAGGAGGAAGAGGTCTGTACCTACTCTTTCCCGTCCAATCTGTCTCTCTGTCCCTCACTCACCCACTCATTTATCCACCTGTATTCAGAAGTGGAGACAGAAAATTCACGGTTAATCCGAACCAATCACTAGGGAACCCCTAACCACAGCTCATTCACCTGAGGGCCAGTGTGGCAGGACCTGGATACAGGACTGAAGTAGACATTTTGTCCGTTAACGTCATTTTTTACTGGACAGCTGGAGTGTTGACACTGTGGTAGCAAACATGTAGCGAGATTCAAACTAATATATTCACTGATAATGTGCACAGCGACAGCATTTTCACTTCATGCGACATACCCTGATGCTGCAACTTCATTTAAAGAAATGAACCGTTTATATTAACCACAATGAAGACAAACTGGTACAGTGTCTGCTCTTTCCTGTGAAAGTGATCACATCTTTATGGCTCCCGTCACTGCTCTTTACAGATCTGTTTCCCAGAGGTATTTGATGTGGAGAGCCAAAGCAGGAGGAAGTGTGGGTCTGCAGCCCGCATGTTAACAATGGCTCTCCTCAGACCCCCCGGCCCAGGCCCAGCCAGTCATGAAACACCATGGAGATGTTATTGACCTCAAGGTTAACTCTCCTCAGGTAAGCCTGGGAGATAATGGACAAAGAGCAGTTCTTTTACAGGTGGAGTGACACGGCATATCCGCGCTGCGCAACTCCTCTCGCATTGACAGATTTTCTAATTCACTGCAGATTCCCATAAAACTGGGTGGCCAGGGCCAGCTCGAGCCAACAGAGGGCCCATTCATGCTGGGTGGGATAGGGGGCCTGGCCAAATTAACCTGGATTAATTTAAAGGAGCAAAGGGTCTTTACATCCGAATAAAATGAAGATCAATAAATTAAATGTCCAGGTCAGGATGTCAAGTTGCAG-----------------GAAGTAACCACAATGCATTGCCCATGTGAAGGAAACAAACAAACTGAGAGAATATTTTGCCGTCTTGGC-AAATCTGGGTGCTTGTCTCTTTGTGTTTGCATATGCATATATACATATGCAGCATGTGCGCCCATTTGCTACTGATGTGGTTCACATGTCATGACAGAGGAAGGACACTATCCTCTGGTATGTTTTGTTGTGCCCTCTGCCTTAATTTGCCTATTGTAAGTGTGAAGGGGAGCCAGGGAGATGACATCATGCAGCAGGCAGTGTTTGAAGTGCCAGTCCTGAAGGAACCACTTATAGCAATTAGGATATCCTTGAACAAGCGTTTGCGAAACATTGGCTGGTTTTTGGCATTTGCCTCCCGTTCCTGCCTACTAACTAGCGAGGTTTGATCTCCCATAATTATCTACCCACCGGCTCCTCACTCCTGACAGCTCTCTCCCTGGAGAGGGCTGAATGCCGGGGCTACTCACTGATTGCATCAAAGTGTCAGAAATTGCAACATCAAAAATAATAACTGATATTCCGGCGGCAGGCTGCTCTTTGAATATTTCCTTTAAAACGCTCTCTAATTTGTGTCTCGCATGGTGCCAATGTGTGTGTGACTGTGAGGGCTTAAAGCAAATAAAAGCAGGGGAAGTGCATTCATTA----------------------------------------------------------------------------------------------------------------------------------------------TGGTCTCCTTGTTGAGGGCCCCTTTGGGACTTCCCAGCAGAGCATCCTTCCTGTTGGCCAGCTCAGCGCGGGCCTGCTGCTGCTGCTGCTGGAGGCTTTCCTCAGGACCCCTAGGGGAATGCTCGGTGCCGTCGCCTTCCCTGTGAAGTTTGCTGCCGTGCCCATGTAAGTCCTGATGCTGTAAGAGTTCCCTGTGGCTCTGGAAGCTGATATGGCAGTGATTGCATCTGAAGGCCGCCTGTGACAGGTGAGACATGATGTGATGCTGGAATGTAATAAGAGAATCTGCCGTGTAGTTACAGATTGTGCATTTCAAGCTGGTGCCAGGAGGGAGGCTCTCTTCCATTTTGACACCTGTGAAGGAGATAAAAGGGAGAAATGCTCAGAATCTCGCCTCCCACTTCTCCTTTAGAGTTAACTGTAGAAACCATCAAACGCTCATGCATTATGCCAAGCTTATTCCCATCCACT--------------------------------------------------------TTTAGCCCTGTATGTAAAATGCTGCTCCTCTACAAAGCAGCTTTAACCCAGATTATTCTTTGGGAATTTTTTGAGTCCTTGAGACAAAAGAGTTCTCTTGCTCCAACCTCCATCTCAGCGGAGAAGACAGGGTGGTACAGGAACAAGAGAATCAAAAGGCTGGAAATTCACGGCTGAGAATAAATGCTCGCTCTTCCCTGAGGTGATTTGTCTTTGCGCTCCTCTTTCTACAGATGTTAGACCCCTTTTTTAGTAAAGACCTGAGGTTCTTTGGTAGCACTTTGATATCCTGCTCGGATTCAATATGTGAAATAGAAGAGCCACTCCGTGACTTGGAGCACATCACAGTCTTTGAAGTCTGATCCAATTTTTGCTGCTCACCATTTGATGTTGAAAGGATGAAATGAGGAAAATGTACAGTTTTTGCCAGTAACTCTGCTGAGCATATGTAAGATTAAAAAAGCAAAATCCTTTGGAGGATGTACTTAGAAATGTTAAGCAGATTAATACTTTCCTATAGCTCTTTTATTCAAAGATAAAATTAAATATGAGAGGAAGTCTGTATGTGCTGTTTTTCACTCTCACAATTAAGTCAGTGTGGTGCTGTTTGCTAGGAGGTAGGGCTACTAAAGGGGGATATGCAATTGCATTAGCATTTGAT---TTACTCATGCTGCCATCAGCAATCCTGTCTATTGACAAAAGATGAACATTTTCTCTCAAGTAACATAACTGGGCTTTTGTCCCCTCACTAAAAGTACACTGACGGCAACACAATGGAACAGAAAAGAGGCATCGGGAGAGAAAGAGACATCTTAAGTGGAGCAATGGCCCAAACAATTAAGAGCAAGGTACATGGAAAAAAAATTGAAAGCTCCTC-TTTTTCCCCCCTCACTTTGCATTGTCGATTTGAAATCCCTCTCTTTCTCTTCTTGGAGGGCTGCCTGTAATGGAGCTAATCTGCCGTCGTTTGTCCGAGCCACAGGAGTTTTGTCAATAACAATCAGCGTTTGGAAAGTGTAATTAAGGCCGAGGCTTTTCATTAGGAAGAAGGGAGGGGGCCGTCTCCAGGGACGGGCATGCCAATTAGAAACTCAGGCACGCGTCGCCGGGTAATTTCAGGGAAAGGAGGGGAAAAAAACCCAGGACTTCTTTAGATTGGAGAGGGACCCTGCTGCTCTTTCAGAGGAGAGGAGGAGAGGCTTAATGGCATAATAATCAGACAGGGGTCCCAGGCAGAGAAGGCAGGAGGACGGAGGGACTTTTTGGGGGAGGTGAAAGCCTTCCAAAATGATAAAAGAAACACATGCAGGATTGCTAGAGGAAAATGGAGAAGCAGAGATAAAAGTACAACCAAAACACAGGTAGCTGCTCTTGCTTATGCCTTACAAACACATTCACACATACACTTACACACATCCATAACACATGTTCAGAGTAGACCAAGGATGCACACACGCAGACACACAGCTGCATACACACTAACATCTAATGGCTAGTCAGTGACACTGAGGTCTTAGCCCCTGTCTGCCAGTCCTCATTTGTTTCCCAGCCCCTCCTATGTGTGTGTAGCAGTAGCACTTGCTACTGGGTGTCTTGTTACTCCTCAGAAGGTCTATTGATTTAACTCTTGCCACAATCTATAACACTATTGTCTTGCCTTAAGTGTCTCATCTGTACAATTCACTGGCAGGAGTCTATACATCAAAAACCCCGCCTGCTTAAGGATATTGGTATTCTGCAACATGCTGGGAATAC--TTTTTTTTTCTCTGTGAATTTCACATTTCTTGCACACTCAACCTTACTTTTTTAAAGCGTAGATGCTTGCAGCTAGGCATAACACAGCCTGGTACAGGTTTATTTTTACTCCTGTTGTGTTTATGAAGTCAATATTTTATTTCACAATATCATATAGCAGTGGTGTAGAGCAGAAGTTATATTTTAGTTTTTTGTCGATCTGTTGGGACAGAGATGAAATATTCAGCCTTATAGTGGCATCCTGGAAAAAATTACATAGAGGGACGAGGCATGTTTCAGGCTTAACAGGGTGTTAGAGGGAAGTAAGAGCGCACACAC-AAAAAAATAACAAAAAAAACCCAGCCCCTCTATTCAACCCCCACACATCTTGCTCCACTGCTCCACTGGAGAAAAGGAGGAATAAAATAGAGTGACCCTGCCACTAGCAGCTCTCTTTTCCCCCCACTGCTCTCTTCTTCCTCCCCCTTGCCGTGTGAAATCAAATTTCCATGTGGCTCCCGTATCTGTTGCACAGCGAGGTGATTTATCAGGGATGCAAAGAGCATGCAGAAACAATCTTTATTACATCCATTTCCTGCTTGTCAGCCGGGATCATGTTGGCTGTTCATTAAAGGCGCGGCGCAGGTGAGGAGAATGCATCCCGATGCCTTGATAGATTGTCTGCTCCCCTGTGGTGACAGCAGCTGGATGGATTGAACAGCGGGGGGCGAGGAGGGAGGAAAAAAAAGCGCTGACTCCGTCGCTCCCCTTGTCAGACACACTTTTACATGGCCGGCCAGTGTCATTTCTACCCAACAGCAC----CACACACACACACACACACACGCACAAACAGGCTTCTGACAGTCTTTGGACTTAAGCCAGGAGCTCGCCTTAATGCATGAACGCATACG------------CAGTTTTCAGTTTACATGCTGGTTTAACTGTCGCACTCACCTTGCTGCTCCTCAAAAGCTGCCCACAACAGGTGGATGGCCGGCTTCTTGGGCAGGTGGATGGTGCAAGCCTTCTTGTAGACATGTCTCACACCATCAGTGCTGTAGCCCTCTAGATATTTTGCATACTTCAGAGTGAAAAAGAGAAAGCAAGTTGGAAGAGATGCAGGAGAGGACAGAGACAAAGAACAGAGGAGAAAGAGAAAGGCAAAAGAGACAACACATTTTAAACTAAAATTTTCAGTTGACAGAAACAGTGAATTTCTTCATTGACAAGATCGTTTTTAGAAATTTTCTGTGTAAACCCATCAGCACCTTCATGGAACCAATTAGATAAGTTTCTGTAAGGTAGTGGGAGACGAAGAAGATGCAACGTAGTAGTTGGCAAATGCTGCAGTCAAATCTTGTGTGGCAAGCTGGCCATCCCCTAATACAACAGATACAGTCACATATCAACGTTACACGCAAAGAGAGTGCAGGACGATTTACTGTGTCGATGTGATATCATCGTTGATGGGGGAAGTGCAGGGAGGTAGCAGGAGTGAGAGAGAGGATAAAGGTGGCGCTACCTTGATCCAAAACTCCTCGTAGAGTGCACAGGCGATGAGGCAACGTTCAAAGAGAACAACCACGCGCTCCGGAGTCCCGTTTTCAATTTCAAAGTCCAGGTACTCCTTCCAGTTGTTGAGCTGCGGCTTCTCTAAGGCTTTGACATGGAAGTATGGACATTAAATAAAACATTGTATGGTTCATGAAAGATTATGAAAGAGCAGAACGTAAGCAGCAGGAGGTGTAAACTCAGCACAATTCATTCTGGTATATAATGTCAATGCCAGCAACCCCCCTCTCACCCTACCTCCATGCCCTGCAGGCATATTGGCGGAACTACCAATGGATGCTAAGCTTTTTCCGACAAAGCTCCGAAGATAAAGTATCTTCCTTTTATCCCTTCTGCAAATCAATTCTGGGCCTTACAGCAAAATCCCATAAAATAACTTCAAACACCACTACTTACTCCAAAAATTTGTATTATGGCTATATCTCTTTGAACCCTTACCAGTGAAGTTTTGGAGGAAAATGATTTAAGTGTTATCTGCTAAGACATCAGCATGTCAGCACTTCACCTCAGTTTTTCTTCACATGTCAACCTGAACCTTGTATTTCTCTCCTTGTGTTTGGTTTTTGATTGCTTCTAACCATCCAGGCCTGGTGATAAATACAAATGCTGCTTGTAAACTTAATGGCTGTAGTAAGTGCAAACAAGATGGTATGAAGCCCTGCTGGTGCTTCGTGCTCACTCAGCTGCTGAAATATTCATTCCCTTCACTCTTCTTCAACAATATGATAGAAACTGGAGCTGATAAGACAAGTACCTGAAGAGCAGTCAGTCAGTGTGATTACTGAAGAGGCTGCAGTGACTGCTTGACACATGTACACATACTGCAGTTAAGGAATGCAAAGAGAAATACATCAGACAATGAGGAAAGAAAAAAAAACTATCAAGAAGAAGTAGACAATTAGCAACGATGTCAGTAAGTCAACATGATTAACATTCGGATCACTGGAATGTAAATACTCAAAGAAACACATGCTGCACTCCTGTAAGCCTCCCTTCTAAGCAGCTCCATGCGATACAGTGAATGAGCAAGGGGGTCACACACACCAGGCTTGCTGACAAGCCTTTTTTATGACATTCATCAAAGCCATCTGCCATTTTCTGCTCAATTAATTTGTTATGGGAAGTGGGATCAATTAAGTGCGCACCGTAATGGCTTTATATCCTTGTTTCCCTTTTATAGCCCAATATTTTCTGTGCTCCACTCTGGCATGAAAAGGCGAAATCGATATCCCCAGCTATTTTCCCCTCCTATGGACTAATTTGTTTTTGCCACTCTCTTCCTGGCATGATAAACTGGCTGTAATGAGGGGTTAGGGTGGGGGGACTGTATAAACATAAACCCACACTCAAGCC------------------------------------------------AAGCTAATGCATTTTCAGCATTGCAGCCTTCATTAAGGGTGCGGATGGAGAGGGGGGGGAGTGAGAGGGATGAGTGGGTACTGGGAGGAGAAGAGGATGGGAGAGGAAGGGAGAGAGAGAGAGAGAGAGAGGGAGACAGGGGCTGAGTCTGTCCTATAACTCCTGGGTCTAAGACACATGCAGCTAGAAGATTGGCTCGGGCCTCTCCTAGGGGTCGACAATGTGTCATTTCCACCCGGCTAGATTGCCCTCTGCCTATCTGATATTAATGTGCAAATCAATATTTCAGGGATTAAATTTCCCTTCTTCATTTTTTATGGTTTCTACCTCAATAAGTCTCCCGTCTAATAGAGGAGGCTGGATGATTTAGAAGCCTTTGCTGCAGAAAGAGAGAGAAAGAAATAGAGAGGAGCTTTGCAACAAGGCTATCGCTGCATTTTAATGTTCTTCTTCGTGGATCCCCCATAGGCCCTTAGTAAGGAGGGCTATATCGCTGCTTTACAGTGTAAAGACAGCCAATTTGGTTAAAAAGGCAGAAAGGGAAAATATGAGTCTGGTTTGACTAAAATAATCAAAAATAAATTCCTTAGTCATATCTCTGATTTGCTGCCATGAGTGAACAATATCTTTACCGTCTCTCAGTTCTCAAACTTTTTAAATGTCCTGGAGGAGTTCTTGTTCGAGTCCCAAACCTACTGAGATCTCTAATGAAGGCTTTACCTTCCAGGCAAGCATATTTCTCCAAATGACAGTAATTTACATATGATGTATTTAGAGAAGAAGAGGGCAGGCTAATTCTATTTGGAGATTTTCCTTTGTTTTAGGAGTCATTAGCAGCTAGCTCAAATCTAATTTTTACAATTTCATCAGGCCATCTTGGAAAGCCTCTGTGAGCTCATCAGAGAGGAGCATTTATTGCTAAGTGTTCTCTATTGCATTAGCACACAATAAAGCGGCCAGGGACTGCTACAGACGTTTATGTGGAATCCAGTTAACACTCTGCCAATTCGTTTTTTATTGGGACACAATCAATTTTTATTCATTTTAAAGCCAGAATGCTTTCTTTCATTGTGTGCCTACCCCAGCTTATTATGCCCTAAACTAATTACTCAGTTGTTTTCACAAAATGCTAATGTTTATGTTAAAGATTTCCTCTTTGAAATGCAGCCCTGACGTGCTTATGCATACACTTTCCCCTATGCTTTAAACACAGAAATAATGGCATTC----ATCTGAAGAAATCTGTGTAAGCTTATTGTGATGGGCAAATGGGATAGCCCATCTCCTATGGTACATCCCATGAACCTAAAAAACCCTAAATAAAACATCAGTATTAAGTTTGGTCTATCACCAGAAGCTGCATTAGGTCTCTCCTCAGTTTGCTCCTTAATTCCATCAGAGTAATCCCACGTTATTGCCCTCTAACAGTACCCTAAACGGAGAATAAAAAGTTTGCTCCCCTCTAGCAGTGTATTACCAGGAAACAACAGGCCCTCTCCTCATTAAGTTATAGATATAAATGCTCCAAAGCATGAAATTACCCCCGAGCCTCCCTCTCCAAATAACCTGGTTTGCAAACAAATGATCCGAGCACAAGCAGTAAAAGGCAGATTATTAAAATAATAGGAGGGATTTAAATTTGCATCCACAGAACAATTCAGCAAAGGACTGTGCAATTACTCCTCCCCTCCTCCTCCCCTTTTCATTCCACCTTTCTACTGGCAAGCCCAGAGTCCCTCGCACTTATGTGTCCATCTGTTCTTTCTAAGAACCAGATATTGGTATCTTTAAGTGTGTCCGTGTTAGTGTTAATGTGGTCAAACAGCGGAGTATGTGCACTTCCCTGGTAGTGTTGGG--------------------------------------------------------------------------------------------------------------------------------------------------------------------------------------------------------------------------------------------------------------------------------------------------------------------------------------------------------------------------------------------------------------------------------------------------------------------------------------------------------------------------------------------------------------------------------------------------------------------------------------------------------------TTTTCTCGCGCGCCGTAACTTTTTGTTTGTGCGAACCATATGTCCCAAATTAATAACGCCAGGCAGTATACTGAGGCCTCCTCACTCTGTCACCGCTTGTCACAGTAGGATTGGCCTCAAACTTATTCTCTCCCTCCCTCTCTGTCTCTTCCTCTCTCCCCCTGTATCTGCTCTCCCTCTCCCTCTCTGTTCTTTCTGTTTTCACGCAAGTGTCCCAGTTAAGAAATTGCTTACATCCCACTCAGTCTGGGGCTGGATTGAAATTTCCCATAGGGTATGTACCAATATGCAGAGAGCACACTTCGACAGATGCCATCAGAGAACAAGCATATGAATTACCAGGCAGCCTGCCATCTTTGAGTTCAGACAGAATGGCATTAATACCTGATTACGATCCAAACAACAACACAACAACAACATGAAAGCCAAAGCAACTGGGAGCAGGTAAAGGTTTCATCATTTATATATTAATGGATTTACTAACAAAGACTCTGCACTCCCCCCCACCCACCCACCCATCCACCTCAAAAGTTAAAATGTCATAGAGGCTAAATGATAAATGACGCTGTACAGCAGCAGGGATTGATTTGGTGTAAATGAAACTAATTAAGGAAATGTCAAACATAATTAATAAAACAGGTTTAAGCTGCAAAACATTGTCAATTGAATGAATGAGGAGGCATTGGCTCCCATTGTTCAGGCTTTATTTAGGTCTTGTGTTTAGCTTGTTCCCTGCTCCAGAATGCTCTCTCCCCTCCTCACTCCCTCCACCACCAATTCCCTGAGAGGGGGAAAATAAATTTGCTTGTCTCTCCGCTGACTGTAGAAATTAATTGCTGAAATCTTGTCCCATCCAAGTGTTACATTCACACGCAGGACATTAACATAACTAATTTGAAAGAGCTCAAATGACTGCATAATGGAGCTCCGTCACCATGCATGACAGTCGCTGGTCATACCAAATTAGCTTGGTTTTATAATTGAAAAATTTCCCCCCCTTTCTTA-TTTTTACACCATTTCCCTCCTCTTTTTTTCATATACTTTTTCTCGTCTTCCTTGCTCCTCTTCCTTCCATGGTATCGTTCTTTTTTGCTCTGTTTTCTTGATAAGAACAAAGGTTTTATAATTTACAAAAAGAGTGCTTGACCTATAATTAGAGAAGAGGAGTGAGGGGAGAGAAGGGGGAGTG--------------------------------------------------------------------------------------------------------------------TTTGGCATTGTTTGCAAAAAATACGAGTCTAGACTTCTATGATACTCGCATGCATTACACTGAAAGCTAGGAGGGTTATCGGCATAACAGGCTCACCCACAATCCCTAGATTCACAAAGGGAATGATTGTGGCTGGAATGTGGTGTGTTCCCAGGAAGACTAGAGAGGGCCATCACAAAAGGAAAACCCACACGGTGGGCACTTTTTCTTCTGCCATGTACAGGAAGCGAAATGAGAACTATCAAGTTTGACACTATTCACAGGGCCTTCACGGGGCCCTACAATACCTGGCTGGGCAGACAGAATGCCGGGCTTAAGAAAGGGGGGAAAACGGCTGGCAAAGTCTCCGTCACGTGAAAGCGTGTCGATATTTCTGACACCTCCAGGCTACGTGCCAAATAAAGAGCATAGGGGCTTGTCGCTGTGGGGCCGCTGGGCCCACCAGAATGCTGAAAGCTGGTACCCCTAATACTCCAACAGAGACCCGGGGTGGAAGATTTCTGTGTAAACAAGAAAGAAATCTTACTGCGCTGAAGTTTGGGAAAACGGCAGGAAATAATGAGCAATCAAAAAAGAAAGAAAAGCATTAAGAACATGGTCTCACTCAAACCAAGTAATTCTCTATACTGTTTGTGAGTTCAGAAGGGCCATCAAATTTCATGTAAAATAAGCTCTCATGCAGGAGGAGACACTCATATTTTACGTCTAATTCTGGAGGAGAAGATGTATTTCTTACTTCCCCAGGAAGCGTGATTGGTGTGTGTCTGTGTATCATGATGAGATCACTTGGCGGGGCTGAGGATAAAATGTCGCTTAGGATAATGTGATTGCCCTTAAGGTACAAGGAGGTGAATTATATTCCCTGATTTATAATCTGAAAATTAAAGACTCACTCATTTTCTAATTTAATTCCACCTTCAATGGAACAATGTTCACTCTGAGCCAAATTGGCGAATAATGTTACTAATTCAGATGCAGATGTAATTTCTATTCGGGGGGCTGCGGCGCGTGGTGATGAACGAGTCCCGGATGGATCGTTGCCACTCCTATCTCCCCGTCTCGACAATTCCCCAGCAGTTGTGATAATAACCTGAGCAATAAAGGAGGGATAGGCAGTGCTACCCCGTTCCACTCCTCATACCCCAAGTCATCTGATACTTCATCTAATAGTATTTCTGTCCTTTCCTGTGTCACTCTGTCTTAGGGCAGCTGACACTGCGCTCCTTCCATACAGGAAAACAGAGTACGGCGAATATTATAGATGTAAAACTGCATTAACATGAAGACTC---------------------------------------------CAATGCCCCAGTAATTACAAAACACTTTGGACACGGCAACATTTTTCAACTCTGCCACACAGGTTTGTCGGTATTGGTGGCTTTCACCTGGAATGTTGGGGCTCTTTGCTCTTCCTAACTTTGTTTTCTCTGACGCAGATTAGATCTGCCACCCCATTACAGATTCATTTTCCTAATTTTTCATGTCTGCGCCGCTCCCCATCTGCACCGGGCTGATAATTGTGGGGACCAGCCCTGGTGATTAACATCAGCAGAATTAATTACGCCCGCCATTAAGGCTCCAGGTTGCACACAATGATCAAGAGAAATTAACTTTCTCCCAGGCCCCTAAATCATCTCACCTTCAAGTGGAGTGATGGCAAAGAGACAGGCCCGGAGTCCTGGACCCCGCTCAGCACCTTCTTAACCAAACATGAGGTGCGCATCCTGCCTCCCACCGAGGAGATTATAGCGGCGGCTGATGGGTATCAATTACGCCACCTTATGTGGTGGGATGAGCGAGAGGTGTCCAGGGTCTGGTGACTAATGGACCTGGGTTGGGGCCACCCTGCAGCTGGAGACCAGGGAGCTGACTGTTTCTCTGGCCAGGGAG-------------------------------------------------------------------------------------------------------------------------------------------------------------------------------------------------------------------------------------------------------------------------------------------------------------------------------------------------------------------------------------------------------------------------------------------------------------------------------------------------------------------------------------------------------------------------------------------------------------------------------------------------------------------------------------------------------------------------------
[truncated: 859,148 more chars]
