# Supplementary material for: Multilocus molecular systematics of the circumtropical reef-fish genus Abudefduf (Pomacentridae): history, geography and ecology of speciation
Source: PeerJ. 2018 Aug 14;6:e5357. doi: 10.7717/peerj.5357 (PMC6097498; doi:10.7717/peerj.5357)
Supplement: Data S1 [file peerj-06-5357-s013.zip › Data Supplement/partitionFinderTaurus/partition.txt]

DNA	uce-1017 = 1-674
DNA	uce-1032 = 675-1313
DNA	uce-1040 = 1314-1964
DNA	uce-1042 = 1965-2774
DNA	uce-1053 = 2775-3432
DNA	uce-106 = 3433-4046
DNA	uce-1061 = 4047-4648
DNA	uce-1071 = 4649-5345
DNA	uce-1075 = 5346-6000
DNA	uce-108 = 6001-6647
DNA	uce-1080 = 6648-7351
DNA	uce-1106 = 7352-8005
DNA	uce-1108 = 8006-8601
DNA	uce-113 = 8602-9207
DNA	uce-1175 = 9208-9846
DNA	uce-1192 = 9847-10648
DNA	uce-1204 = 10649-11351
DNA	uce-1211 = 11352-11998
DNA	uce-122 = 11999-12617
DNA	uce-1228 = 12618-13332
DNA	uce-1232 = 13333-13933
DNA	uce-1238 = 13934-14561
DNA	uce-124 = 14562-15233
DNA	uce-1249 = 15234-15896
DNA	uce-1276 = 15897-16547
DNA	uce-1279 = 16548-17170
DNA	uce-1321 = 17171-17950
DNA	uce-1338 = 17951-18665
DNA	uce-136 = 18666-19288
DNA	uce-143 = 19289-20266
DNA	uce-149 = 20267-20969
DNA	uce-157 = 20970-21629
DNA	uce-159 = 21630-22365
DNA	uce-166 = 22366-23043
DNA	uce-167 = 23044-23751
DNA	uce-180 = 23752-24346
DNA	uce-187 = 24347-24890
DNA	uce-191 = 24891-25463
DNA	uce-192 = 25464-26086
DNA	uce-201 = 26087-26724
DNA	uce-203 = 26725-27334
DNA	uce-204 = 27335-27926
DNA	uce-21 = 27927-28595
DNA	uce-23 = 28596-29226
DNA	uce-249 = 29227-29864
DNA	uce-251 = 29865-30619
DNA	uce-252 = 30620-31322
DNA	uce-27 = 31323-32040
DNA	uce-273 = 32041-32637
DNA	uce-287 = 32638-33347
DNA	uce-31 = 33348-34035
DNA	uce-311 = 34036-34646
DNA	uce-351 = 34647-35342
DNA	uce-353 = 35343-36073
DNA	uce-359 = 36074-36749
DNA	uce-36 = 36750-37367
DNA	uce-368 = 37368-38057
DNA	uce-369 = 38058-38735
DNA	uce-38 = 38736-39455
DNA	uce-391 = 39456-40191
DNA	uce-399 = 40192-40799
DNA	uce-414 = 40800-41507
DNA	uce-431 = 41508-42082
DNA	uce-435 = 42083-42798
DNA	uce-466 = 42799-43460
DNA	uce-467 = 43461-44102
DNA	uce-468 = 44103-44688
DNA	uce-471 = 44689-45305
DNA	uce-474 = 45306-45821
DNA	uce-476 = 45822-46554
DNA	uce-494 = 46555-47314
DNA	uce-496 = 47315-47979
DNA	uce-504 = 47980-48668
DNA	uce-509 = 48669-49345
DNA	uce-524 = 49346-49896
DNA	uce-529 = 49897-50450
DNA	uce-537 = 50451-51112
DNA	uce-54 = 51113-51755
DNA	uce-540 = 51756-52264
DNA	uce-545 = 52265-52967
DNA	uce-546 = 52968-53565
DNA	uce-572 = 53566-54301
DNA	uce-590 = 54302-54980
DNA	uce-600 = 54981-55532
DNA	uce-609 = 55533-56128
DNA	uce-624 = 56129-56894
DNA	uce-63 = 56895-57591
DNA	uce-636 = 57592-58365
DNA	uce-640 = 58366-58962
DNA	uce-648 = 58963-59701
DNA	uce-653 = 59702-60413
DNA	uce-660 = 60414-61075
DNA	uce-666 = 61076-61775
DNA	uce-672 = 61776-62444
DNA	uce-685 = 62445-63030
DNA	uce-691 = 63031-63688
DNA	uce-695 = 63689-64396
DNA	uce-701 = 64397-64981
DNA	uce-706 = 64982-65589
DNA	uce-748 = 65590-66247
DNA	uce-756 = 66248-66860
DNA	uce-759 = 66861-67577
DNA	uce-776 = 67578-68248
DNA	uce-819 = 68249-68934
DNA	uce-826 = 68935-69572
DNA	uce-846 = 69573-70346
DNA	uce-852 = 70347-71049
DNA	uce-891 = 71050-71643
DNA	uce-921 = 71644-72197
DNA	uce-934 = 72198-72874
DNA	uce-944 = 72875-73518
DNA	uce-952 = 73519-74139
DNA	uce-957 = 74140-74689
DNA	uce-968 = 74690-75402
DNA	uce-975 = 75403-76047
DNA	uce-982 = 76048-76779
DNA	uce-987 = 76780-77373
DNA	uce-997 = 77374-78074
