# Supplementary material for: Multilocus molecular systematics of the circumtropical reef-fish genus Abudefduf (Pomacentridae): history, geography and ecology of speciation
Source: PeerJ. 2018 Aug 14;6:e5357. doi: 10.7717/peerj.5357 (PMC6097498; doi:10.7717/peerj.5357)
Supplement: Data S1 [file peerj-06-5357-s013.zip › Data Supplement/partitionFinderTaurus/partition_finder.cfg]

## ALIGNMENT FILE ##
alignment = infile.phy;

## BRANCHLENGTHS: linked | unlinked ##
branchlengths = linked;

## MODELS OF EVOLUTION for PartitionFinder: all | raxml | mrbayes | beast | <list> ##
##              for PartitionFinderProtein: all_protein | <list> ##
models = GTR+G;

# MODEL SELECCTION: AIC | AICc | BIC #
model_selection = BIC;

## DATA BLOCKS: see manual for how to define ##
[data_blocks]
uce-1017 = 1-674;
uce-1032 = 675-1313;
uce-1040 = 1314-1964;
uce-1042 = 1965-2774;
uce-1053 = 2775-3432;
uce-106 = 3433-4046;
uce-1061 = 4047-4648;
uce-1071 = 4649-5345;
uce-1075 = 5346-6000;
uce-108 = 6001-6647;
uce-1080 = 6648-7351;
uce-1106 = 7352-8005;
uce-1108 = 8006-8601;
uce-113 = 8602-9207;
uce-1175 = 9208-9846;
uce-1192 = 9847-10648;
uce-1204 = 10649-11351;
uce-1211 = 11352-11998;
uce-122 = 11999-12617;
uce-1228 = 12618-13332;
uce-1232 = 13333-13933;
uce-1238 = 13934-14561;
uce-124 = 14562-15233;
uce-1249 = 15234-15896;
uce-1276 = 15897-16547;
uce-1279 = 16548-17170;
uce-1321 = 17171-17950;
uce-1338 = 17951-18665;
uce-136 = 18666-19288;
uce-143 = 19289-20266;
uce-149 = 20267-20969;
uce-157 = 20970-21629;
uce-159 = 21630-22365;
uce-166 = 22366-23043;
uce-167 = 23044-23751;
uce-180 = 23752-24346;
uce-187 = 24347-24890;
uce-191 = 24891-25463;
uce-192 = 25464-26086;
uce-201 = 26087-26724;
uce-203 = 26725-27334;
uce-204 = 27335-27926;
uce-21 = 27927-28595;
uce-23 = 28596-29226;
uce-249 = 29227-29864;
uce-251 = 29865-30619;
uce-252 = 30620-31322;
uce-27 = 31323-32040;
uce-273 = 32041-32637;
uce-287 = 32638-33347;
uce-31 = 33348-34035;
uce-311 = 34036-34646;
uce-351 = 34647-35342;
uce-353 = 35343-36073;
uce-359 = 36074-36749;
uce-36 = 36750-37367;
uce-368 = 37368-38057;
uce-369 = 38058-38735;
uce-38 = 38736-39455;
uce-391 = 39456-40191;
uce-399 = 40192-40799;
uce-414 = 40800-41507;
uce-431 = 41508-42082;
uce-435 = 42083-42798;
uce-466 = 42799-43460;
uce-467 = 43461-44102;
uce-468 = 44103-44688;
uce-471 = 44689-45305;
uce-474 = 45306-45821;
uce-476 = 45822-46554;
uce-494 = 46555-47314;
uce-496 = 47315-47979;
uce-504 = 47980-48668;
uce-509 = 48669-49345;
uce-524 = 49346-49896;
uce-529 = 49897-50450;
uce-537 = 50451-51112;
uce-54 = 51113-51755;
uce-540 = 51756-52264;
uce-545 = 52265-52967;
uce-546 = 52968-53565;
uce-572 = 53566-54301;
uce-590 = 54302-54980;
uce-600 = 54981-55532;
uce-609 = 55533-56128;
uce-624 = 56129-56894;
uce-63 = 56895-57591;
uce-636 = 57592-58365;
uce-640 = 58366-58962;
uce-648 = 58963-59701;
uce-653 = 59702-60413;
uce-660 = 60414-61075;
uce-666 = 61076-61775;
uce-672 = 61776-62444;
uce-685 = 62445-63030;
uce-691 = 63031-63688;
uce-695 = 63689-64396;
uce-701 = 64397-64981;
uce-706 = 64982-65589;
uce-748 = 65590-66247;
uce-756 = 66248-66860;
uce-759 = 66861-67577;
uce-776 = 67578-68248;
uce-819 = 68249-68934;
uce-826 = 68935-69572;
uce-846 = 69573-70346;
uce-852 = 70347-71049;
uce-891 = 71050-71643;
uce-921 = 71644-72197;
uce-934 = 72198-72874;
uce-944 = 72875-73518;
uce-952 = 73519-74139;
uce-957 = 74140-74689;
uce-968 = 74690-75402;
uce-975 = 75403-76047;
uce-982 = 76048-76779;
uce-987 = 76780-77373;
uce-997 = 77374-78074;


## SCHEMES, search: all | greedy | rcluster | hcluster | user ##
[schemes]
search = hcluster;

#user schemes go here if search=user. See manual for how to define.#
