# Supplementary material for: Multilocus molecular systematics of the circumtropical reef-fish genus Abudefduf (Pomacentridae): history, geography and ecology of speciation
Source: PeerJ. 2018 Aug 14;6:e5357. doi: 10.7717/peerj.5357 (PMC6097498; doi:10.7717/peerj.5357)
Supplement: Data S1 [file peerj-06-5357-s013.zip › Data Supplement/treefiles/AbudefdufTimeTree.tre]

#NEXUS

Begin taxa;
	Dimensions ntax=35;
		Taxlabels
			Abudefduf_abdominalis_STRI_X_903 
			Abudefduf_bengalensis_STRI_X_922 
			Abudefduf_concolor_STRI_X_931 
			Abudefduf_conformis_MARQ088 
			Abudefduf_declivifrons_STRI_X_1040 
			Abudefduf_lorenzi_STRI_X_6119 
			Abudefduf_luridus_112559 
			Abudefduf_margariteus_STRI_X_6125 
			Abudefduf_natalensis_MNH28 
			Abudefduf_notatus_STRI_X_6127 
			Abudefduf_saxatilis_112095 
			Abudefduf_saxatilis_STRI_X_9898 
			Abudefduf_saxatilis_hoefleri_STRI_X_6136 
			Abudefduf_septemfasciatus_STRI_X_1154 
			Abudefduf_sexfasciatus_STRI_X_1245 
			Abudefduf_sordidus_1280 
			Abudefduf_sparoides_STRI_X_6168 
			Abudefduf_taurus_112451 
			Abudefduf_troschelii_STRI_X_1371 
			Abudefduf_vaigiensis_STRI_X_1443 
			Abudefduf_vaigiensis_STRI_X_1497 
			Abudefduf_vaigiensis_STRI_X_6565 
			Abudefduf_whitleyi_STRI_X_10350 
			Chromis_atrilobata_STRI_X_1794 
			Chromis_multilineata_STRI_X_9890 
			acanthurus_japonicus 
			antennarius_striatus 
			diaphus_theta 
			gadus_morhua 
			gasterosteus_aculeatus 
			lampris_guttatus 
			oryzias_latipes 
			taenianotus_triacanthus 
			takifugu_rubripres 
			tetraodon_nigroviridis
			;
End;
Begin trees;
	Translate
		   1 Abudefduf_abdominalis_STRI_X_903,
		   2 Abudefduf_bengalensis_STRI_X_922,
		   3 Abudefduf_concolor_STRI_X_931,
		   4 Abudefduf_conformis_MARQ088,
		   5 Abudefduf_declivifrons_STRI_X_1040,
		   6 Abudefduf_lorenzi_STRI_X_6119,
		   7 Abudefduf_luridus_112559,
		   8 Abudefduf_margariteus_STRI_X_6125,
		   9 Abudefduf_natalensis_MNH28,
		  10 Abudefduf_notatus_STRI_X_6127,
		  11 Abudefduf_saxatilis_112095,
		  12 Abudefduf_saxatilis_STRI_X_9898,
		  13 Abudefduf_saxatilis_hoefleri_STRI_X_6136,
		  14 Abudefduf_septemfasciatus_STRI_X_1154,
		  15 Abudefduf_sexfasciatus_STRI_X_1245,
		  16 Abudefduf_sordidus_1280,
		  17 Abudefduf_sparoides_STRI_X_6168,
		  18 Abudefduf_taurus_112451,
		  19 Abudefduf_troschelii_STRI_X_1371,
		  20 Abudefduf_vaigiensis_STRI_X_1443,
		  21 Abudefduf_vaigiensis_STRI_X_1497,
		  22 Abudefduf_vaigiensis_STRI_X_6565,
		  23 Abudefduf_whitleyi_STRI_X_10350,
		  24 Chromis_atrilobata_STRI_X_1794,
		  25 Chromis_multilineata_STRI_X_9890,
		  26 acanthurus_japonicus,
		  27 antennarius_striatus,
		  28 diaphus_theta,
		  29 gadus_morhua,
		  30 gasterosteus_aculeatus,
		  31 lampris_guttatus,
		  32 oryzias_latipes,
		  33 taenianotus_triacanthus,
		  34 takifugu_rubripres,
		  35 tetraodon_nigroviridis
;
tree TREE1 = ((((((((((((((((1[&height=2.8062151664681717E-6,height_95%_HPD={1.4901161193847656E-7,5.066394805908203E-6},height_median=2.7939677238464355E-6,height_range={0.0,8.575618267059326E-6},length=1.671549812526652,length_95%_HPD={0.309119313955307,3.4300129413604736},length_median=1.4834545850753784,length_range={0.13488757610321045,11.320319175720215},rate=5.006588554319208E-4,rate_95%_HPD={1.0060152806164745E-4,0.001105073794046},rate_median=4.22286077508033E-4,rate_range={4.492238915360562E-5,0.00400540501176}]:1.4834553971886635,4[&height=2.8062151664681717E-6,height_95%_HPD={1.4901161193847656E-7,5.066394805908203E-6},height_median=2.7939677238464355E-6,height_range={0.0,8.575618267059326E-6},length=1.671549812526652,length_95%_HPD={0.309119313955307,3.4300129413604736},length_median=1.4834545850753784,length_range={0.13488757610321045,11.320319175720215},rate=6.017549908657517E-4,rate_95%_HPD={1.239035750241976E-4,0.001325193381405},rate_median=5.067737908609014E-4,rate_range={5.5150152859258155E-5,0.004850541481615}]:1.4834553971886635)[&height=1.6715526187418182,height_95%_HPD={0.30912235379219055,3.430014930665493},height_median=1.4834581911563873,height_range={0.13488972932100296,11.320319976657629},length=0.9795612018377662,length_95%_HPD={0.03701396286487579,2.6941230297088623},length_median=0.7268245816230774,length_range={0.015886690467596054,9.577033996582031},posterior=1.0,rate=3.1064954080382536E-4,rate_95%_HPD={1.150315308792098E-5,9.973841923364226E-4},rate_median=1.8940266219287028E-4,rate_range={7.902173791756051E-6,0.005305142671294}]:0.9553107023239136,(20[&height=2.806551985596873E-6,height_95%_HPD={2.2165477275848389E-7,5.129724740982056E-6},height_median=2.7939677238464355E-6,height_range={0.0,8.575618267059326E-6},length=1.5762643563255994,length_95%_HPD={0.27203288674354553,3.3006951808929443},length_median=1.3906846046447754,length_range={0.14056940376758575,9.671201705932617},rate=6.281162327381338E-4,rate_95%_HPD={1.2554461478837147E-4,0.001388491502973},rate_median=5.282183857475131E-4,rate_range={7.130109628502917E-5,0.00473982910049}]:1.3906844481825829,21[&height=2.806551985596873E-6,height_95%_HPD={2.2165477275848389E-7,5.129724740982056E-6},height_median=2.7939677238464355E-6,height_range={0.0,8.575618267059326E-6},length=1.5762643563255994,length_95%_HPD={0.27203288674354553,3.3006951808929443},length_median=1.3906846046447754,length_range={0.14056940376758575,9.671201705932617},rate=4.636603990772107E-4,rate_95%_HPD={8.791054918457275E-5,0.001037246354282},rate_median=3.8828911436449747E-4,rate_range={3.7000843462587526E-5,0.003679865676008}]:1.3906844481825829)[&height=1.5762671628775848,height_95%_HPD={0.27203671261668205,3.300697907805443},height_median=1.3906872421503067,height_range={0.1405733823776245,9.671205639839172},length=1.0748466577019997,length_95%_HPD={0.044686801731586456,2.8140101432800293},length_median=0.8310829401016235,length_range={0.015144960954785347,10.082221984863281},posterior=1.0,rate=3.5731576038355514E-4,rate_95%_HPD={2.0171345272808547E-5,0.001068571005981},rate_median=2.374618511150047E-4,rate_range={1.1750167649740167E-5,0.005032468774606}]:1.0480816513299942)[&height=2.6511138205795852,height_95%_HPD={0.8258121609687805,4.87252976000309},height_median=2.438768893480301,height_range={0.36228595674037933,11.970690812915564},length=0.826487529014528,length_95%_HPD={0.01253246795386076,2.5373306274414062},length_median=0.5398229360580444,length_range={0.007929199375212193,14.777807235717773},posterior=1.0,rate=3.1341485601010105E-4,rate_95%_HPD={9.015110733518898E-6,0.001024381329297},rate_median=1.8702521741493616E-4,rate_range={3.371116324796409E-6,0.005349994316264}]:0.7874989807605743,(((11[&height=2.806535007309135E-6,height_95%_HPD={1.7136335372924805E-7,5.081295967102051E-6},height_median=2.7939677238464355E-6,height_range={0.0,8.605420589447021E-6},length=0.9298837927652761,length_95%_HPD={0.12154709547758102,2.1727635860443115},length_median=0.7589502334594727,length_range={0.05758211389183998,7.397970199584961},rate=5.149449300965971E-4,rate_95%_HPD={6.516648670921008E-5,0.001225377109024},rate_median=4.191290784689772E-4,rate_range={3.34122143847427E-5,0.005256919300058}]:0.7589500322937965,13[&height=2.806535007309135E-6,height_95%_HPD={1.7136335372924805E-7,5.081295967102051E-6},height_median=2.7939677238464355E-6,height_range={0.0,8.605420589447021E-6},length=0.9298837927652761,length_95%_HPD={0.12154709547758102,2.1727635860443115},length_median=0.7589502334594727,length_range={0.05758211389183998,7.397970199584961},rate=5.618498316636593E-4,rate_95%_HPD={6.951354903566847E-5,0.001333192066251},rate_median=4.585290072165835E-4,rate_range={3.853004679986408E-5,0.005228421486283}]:0.7589500322937965)[&height=0.9298865993002835,height_95%_HPD={0.12155067920684814,2.1727678552269936},height_median=0.7589528262615204,height_range={0.057586707174777985,7.397972464561462},length=0.94148445078296,length_95%_HPD={0.0661313533782959,2.401576280593872},length_median=0.7355157732963562,length_range={0.03323695808649063,8.86090087890625},posterior=1.0,rate=4.699186874355581E-4,rate_95%_HPD={3.596862063261948E-5,0.001293525411804},rate_median=3.404770303653925E-4,rate_range={2.0751339043827757E-5,0.005485438466196}]:0.9146995488554239,12[&height=2.8064316890196567E-6,height_95%_HPD={1.7881393432617188E-7,5.088746547698975E-6},height_median=2.7939677238464355E-6,height_range={0.0,8.545815944671631E-6},length=1.8714962410203033,length_95%_HPD={0.45893293619155884,3.7756705284118652},length_median=1.6736778020858765,length_range={0.21240361034870148,10.066344261169434},rate=4.2909432118005606E-4,rate_95%_HPD={9.903824598174903E-5,8.938902803734449E-4},rate_median=3.737159293523026E-4,rate_range={5.131792038970356E-5,0.003543740501723}]:1.6736495811492205)[&height=1.87146438608821,height_95%_HPD={0.45902740955352783,3.775834232568741},height_median=1.6736523751169443,height_range={0.21240666508674622,10.066345244646072},length=0.725225394250068,length_95%_HPD={0.009859886020421982,2.257112503051758},length_median=0.4668864607810974,length_range={0.0036209612153470516,9.326095581054688},posterior=0.9998485016816313,rate=2.891502849470443E-4,rate_95%_HPD={3.4162665968313003E-6,9.684259446607488E-4},rate_median=1.6422328132620145E-4,rate_range={3.192168495175059E-6,0.005272689986332}]:0.70282275788486,19[&height=2.806509102486737E-6,height_95%_HPD={1.4901161193847656E-7,5.066394805908203E-6},height_median=2.7939677238464355E-6,height_range={0.0,8.516013622283936E-6},length=2.5945033936101254,length_95%_HPD={0.7496461868286133,4.94701623916626},length_median=2.3775269985198975,length_range={0.304728627204895,12.220192909240723},rate=2.936627443373485E-4,rate_95%_HPD={7.986453550193829E-5,5.813350488033456E-4},rate_median=2.616754340704729E-4,rate_range={3.934066049452868E-5,0.002597148446459}]:2.3764723390340805)[&height=2.5932903396319373,height_95%_HPD={0.7512322068214417,4.945604667067528},height_median=2.3764751330018044,height_range={0.3047313392162323,12.220194712281227},length=0.8860366146793347,length_95%_HPD={0.012581410817801952,2.7563400268554688},length_median=0.5731227397918701,length_range={0.006128580775111914,14.027170181274414},posterior=0.9965357384533031,rate=2.4830537082287484E-4,rate_95%_HPD={3.558856624155759E-6,8.775050155851253E-4},rate_median=1.312665157691236E-4,rate_range={3.22234691475787E-6,0.00473416723857}]:0.8497927412390709)[&height=3.4795817233805293,height_95%_HPD={1.273647964000702,6.253769800066948},height_median=3.2262678742408752,height_range={0.5580027103424072,17.20255260169506},length=1.2055672519603535,length_95%_HPD={0.06774847954511642,3.336611747741699},length_median=0.864684522151947,length_range={0.03741627186536789,15.389789581298828},posterior=1.0,rate=4.7233241129632675E-4,rate_95%_HPD={2.734854878042689E-5,0.001349751252413},rate_median=3.3136322099881364E-4,rate_range={1.374710859753772E-5,0.005335841587031}]:1.133294403553009,(9[&height=2.8067205550675342E-6,height_95%_HPD={1.4901161193847656E-7,5.066394805908203E-6},height_median=2.8014183044433594E-6,height_range={0.0,8.635222911834717E-6},length=2.4767731967567164,length_95%_HPD={0.3182600438594818,5.345665454864502},length_median=2.1623902320861816,length_range={0.17375025153160095,15.124310493469238},rate=4.178607336960678E-4,rate_95%_HPD={6.202421604853967E-5,0.001013137178242},rate_median=3.2957481184663025E-4,rate_range={4.3436987285212035E-5,0.004066226243154}]:2.162389051169157,15[&height=2.8067205550675342E-6,height_95%_HPD={1.4901161193847656E-7,5.066394805908203E-6},height_median=2.8014183044433594E-6,height_range={0.0,8.635222911834717E-6},length=2.4767731967567164,length_95%_HPD={0.3182600438594818,5.345665454864502},length_median=2.1623902320861816,length_range={0.17375025153160095,15.124310493469238},rate=4.1878686712657734E-4,rate_95%_HPD={7.142739232110227E-5,0.001024597659814},rate_median=3.298352601511282E-4,rate_range={3.720638240918002E-5,0.004025566485308}]:2.162389051169157)[&height=2.4767760034772714,height_95%_HPD={0.318264901638031,5.345669388771057},height_median=2.1623918525874615,height_range={0.17375463247299194,15.124312384054065},length=2.208372971863611,length_95%_HPD={0.06700263917446136,5.454535484313965},length_median=1.8289848566055298,length_range={0.03776927292346954,17.101337432861328},posterior=1.0,rate=2.404817190974807E-4,rate_95%_HPD={1.6769394107490584E-5,7.928076631872775E-4},rate_median=1.3941041919498907E-4,rate_range={1.0476534959090209E-5,0.005395710957774}]:2.197170425206423)[&height=4.685148975340883,height_95%_HPD={1.724707931280136,8.196205697953701},height_median=4.359562277793884,height_range={1.127232402563095,19.286865800619125},length=1.1206701487808122,length_95%_HPD={0.0275559201836586,3.465823173522949},length_median=0.7262731194496155,length_range={0.013244343921542168,14.12277603149414},posterior=1.0,rate=3.691059776814291E-4,rate_95%_HPD={1.1796781597753177E-5,0.001155488285967},rate_median=2.344216671686108E-4,rate_range={9.114752476123091E-6,0.005299705744829}]:1.0691774562001228,17[&height=2.8064060287598514E-6,height_95%_HPD={1.7881393432617188E-7,5.125999450683594E-6},height_median=2.8014183044433594E-6,height_range={0.0,8.516013622283936E-6},length=5.805816317715666,length_95%_HPD={2.245549201965332,10.18869686126709},length_median=5.428736209869385,length_range={1.396552324295044,20.84612464904785},rate=2.3597989295378493E-4,rate_95%_HPD={8.228921066597524E-5,4.1668559175838635E-4},rate_median=2.196440539625123E-4,rate_range={4.003007260089052E-5,0.001012645439288}]:5.428736932575703)[&height=5.805819124121695,height_95%_HPD={2.245553642511368,10.188698798418045},height_median=5.428739733994007,height_range={1.396555632352829,20.846126675605774},length=1.118720042701654,length_95%_HPD={0.01470891758799553,3.8177268505096436},length_median=0.6196592450141907,length_range={0.006164283491671085,23.43369483947754},posterior=1.0,rate=2.7563112666238634E-4,rate_95%_HPD={3.149384956166415E-6,9.668935382763927E-4},rate_median=1.4881046492973128E-4,rate_range={3.149384956166415E-6,0.00505613290325}]:1.063836582005024,8[&height=2.805294929163417E-6,height_95%_HPD={2.384185791015625E-7,5.185604095458984E-6},height_median=2.8014183044433594E-6,height_range={0.0,8.516013622283936E-6},length=6.925352490181488,length_95%_HPD={2.636882781982422,12.113911628723145},length_median=6.493758201599121,length_range={1.5464985370635986,31.141387939453125},rate=2.0041560756617173E-4,rate_95%_HPD={7.080074020147943E-5,3.5678081191318204E-4},rate_median=1.8618465549520967E-4,rate_range={3.317766173597084E-5,8.660964852347902E-4}]:6.492573514580727)[&height=6.923363827173203,height_95%_HPD={2.6427031457424164,12.113183856010437},height_median=6.492576315999031,height_range={1.5465021133422852,31.141391947865486},length=1.3396096293934183,length_95%_HPD={0.007505692075937986,4.816041946411133},length_median=0.6788456439971924,length_range={0.00552917318418622,20.00104331970215},posterior=0.9993031077355041,rate=2.2457076310026343E-4,rate_95%_HPD={2.837859317539368E-6,8.42344445992429E-4},rate_median=1.070503989886548E-4,rate_range={2.837859317539368E-6,0.004462435912729}]:0.8288494497537613,23[&height=2.806528970349858E-6,height_95%_HPD={2.8312206268310547E-7,5.245208740234375E-6},height_median=2.8014183044433594E-6,height_range={0.0,8.717179298400879E-6},length=7.521821998555723,length_95%_HPD={2.5881803035736084,13.477754592895508},length_median=7.059922695159912,length_range={0.868816614151001,31.550445556640625},rate=1.6998070442286725E-4,rate_95%_HPD={5.682954427606833E-5,3.137521661705275E-4},rate_median=1.5472720896734078E-4,rate_range={3.0931330472311435E-5,0.001318315153334}]:7.321422964334488)[&height=7.8159170723638605,height_95%_HPD={3.0054637789726257,13.515091001987457},height_median=7.321425765752792,height_range={1.8887035846710205,31.550448808819056},length=1.343967736792983,length_95%_HPD={1.081845402950421E-5,5.433574199676514},length_median=0.5426041185855865,length_range={1.081845402950421E-5,17.788366317749023},posterior=0.5695932775146196,rate=1.6171885793563092E-4,rate_95%_HPD={2.830390308227732E-6,6.892165725402925E-4},rate_median=5.484849642484157E-5,rate_range={2.731609722004291E-6,0.004996359968348}]:1.117219239473343,((2[&height=2.8070815488007487E-6,height_95%_HPD={2.086162567138672E-7,5.125999450683594E-6},height_median=2.8014183044433594E-6,height_range={0.0,8.903443813323975E-6},length=3.1717059899562225,length_95%_HPD={0.45085597038269043,7.32999849319458},length_median=2.644843339920044,length_range={0.21341948211193085,20.494035720825195},rate=3.426476733678369E-4,rate_95%_HPD={4.8408531740880434E-5,8.164096953071161E-4},rate_median=2.757558068612033E-4,rate_range={3.394703274490382E-5,0.003842539123142}]:2.64484329149127,6[&height=2.8070815488007487E-6,height_95%_HPD={2.086162567138672E-7,5.125999450683594E-6},height_median=2.8014183044433594E-6,height_range={0.0,8.903443813323975E-6},length=3.1717059899562225,length_95%_HPD={0.45085597038269043,7.32999849319458},length_median=2.644843339920044,length_range={0.21341948211193085,20.494035720825195},rate=6.816376841534514E-4,rate_95%_HPD={1.0885513238418937E-4,0.001614144396789},rate_median=5.524294297542488E-4,rate_range={6.637056374717918E-5,0.005901628196864}]:2.64484329149127)[&height=3.171708797037772,height_95%_HPD={0.4508587718009949,7.330003023147583},height_median=2.6448460929095745,height_range={0.21342182159423828,20.494039312005043},length=2.9756122804352145,length_95%_HPD={0.14065435528755188,7.739126205444336},length_median=2.2902064323425293,length_range={0.07263673096895218,29.625703811645508},posterior=1.0,rate=3.621709234717079E-4,rate_95%_HPD={2.205168908675047E-5,0.001070274669755},rate_median=2.394682957825467E-4,rate_range={1.2771426330021066E-5,0.00470593902471}]:2.9932272993028164,22[&height=2.8075558309194755E-6,height_95%_HPD={1.7881393432617188E-7,5.125999450683594E-6},height_median=2.8014183044433594E-6,height_range={0.0,8.903443813323975E-6},length=6.142903146082441,length_95%_HPD={1.476300597190857,11.780806541442871},length_median=5.6370038986206055,length_range={0.5589188933372498,33.34046936035156},rate=3.668509382424886E-4,rate_95%_HPD={9.705558982234358E-5,7.54856039225316E-4},rate_median=3.1855538292283427E-4,rate_range={5.145709298785309E-5,0.003134211045734}]:5.6380705907940865)[&height=6.144253647828557,height_95%_HPD={1.477585792541504,11.777498602867126},height_median=5.638073392212391,height_range={0.5589239001274109,33.34047186374664},length=2.1278125090361324,length_95%_HPD={0.008961010724306107,7.053833484649658},length_median=1.2175174951553345,length_range={0.008961010724306107,23.167543411254883},posterior=0.9991112098655704,rate=1.8818444224727348E-4,rate_95%_HPD={3.130585687669899E-6,7.434033235198079E-4},rate_median=7.793878283628897E-5,rate_range={2.742310066187125E-6,0.005482503801753}]:2.8005716130137444)[&height=9.049149566054558,height_95%_HPD={3.46709942817688,15.927355349063873},height_median=8.438645005226135,height_range={2.044449806213379,34.82267689704895},length=7.109930732357045,length_95%_HPD={0.6052038073539734,16.97547149658203},length_median=5.820950031280518,length_range={0.37452051043510437,33.62982177734375},posterior=1.0,rate=5.093350955493968E-4,rate_95%_HPD={7.087967801467907E-5,0.001302092990144},rate_median=3.858609921502645E-4,rate_range={6.232538429198866E-5,0.005620745014741}]:6.877798914909363,(10[&height=2.8073068308340354E-6,height_95%_HPD={3.2782554626464844E-7,5.245208740234375E-6},height_median=2.86102294921875E-6,height_range={0.0,8.821487426757812E-6},length=7.4050162479137995,length_95%_HPD={1.4850058555603027,15.451053619384766},length_median=6.52386999130249,length_range={0.7984179854393005,37.040924072265625},rate=2.6766073075058637E-4,rate_95%_HPD={5.869178610321027E-5,5.8662802228026E-4},rate_median=2.2614581798700644E-4,rate_range={3.3570771138598905E-5,0.001683316083748}]:6.523870468139648,(14[&height=2.8062437736778332E-6,height_95%_HPD={2.8312206268310547E-7,5.245208740234375E-6},height_median=2.8014183044433594E-6,height_range={0.0,8.791685104370117E-6},length=4.4969621312430315,length_95%_HPD={0.7117486596107483,10.531355857849121},length_median=3.6735382080078125,length_range={0.4153543710708618,25.323719024658203},rate=6.352399448579882E-4,rate_95%_HPD={8.86258749417072E-5,0.00146312774187},rate_median=5.260635387635726E-4,rate_range={7.256177100242778E-5,0.004240651591243}]:3.6735389828681946,16[&height=2.8062437736778332E-6,height_95%_HPD={2.8312206268310547E-7,5.245208740234375E-6},height_median=2.8014183044433594E-6,height_range={0.0,8.791685104370117E-6},length=4.4969621312430315,length_95%_HPD={0.7117486596107483,10.531355857849121},length_median=3.6735382080078125,length_range={0.4153543710708618,25.323719024658203},rate=4.4968866812107963E-4,rate_95%_HPD={6.969770610608561E-5,0.001042834676201},rate_median=3.717928629131844E-4,rate_range={4.256346986457469E-5,0.004240651591243}]:3.6735389828681946)[&height=4.496964937486805,height_95%_HPD={0.7117495536804199,10.53136032819748},height_median=3.673541784286499,height_range={0.41535818576812744,25.32371997833252},length=2.9080541177338257,length_95%_HPD={0.06525401026010513,9.010529518127441},length_median=1.8760581016540527,length_range={0.038888487964868546,31.875770568847656},posterior=1.0,rate=2.8725565520071295E-4,rate_95%_HPD={1.0547786516582803E-5,9.530921746758606E-4},rate_median=1.6557404560430035E-4,rate_range={5.83267029609512E-6,0.00448398034214}]:2.8503315448760986)[&height=7.405019055220631,height_95%_HPD={1.4850094318389893,15.45105516910553},height_median=6.523873329162598,height_range={0.7984216213226318,37.040929317474365},length=8.754061243190971,length_95%_HPD={0.7224385142326355,19.263566970825195},length_median=7.717900276184082,length_range={0.4224095642566681,41.17131042480469},posterior=1.0,rate=3.456772727495977E-4,rate_95%_HPD={5.6322762465447266E-5,9.344683324172434E-4},rate_median=2.4677912365560776E-4,rate_range={4.574770674582897E-5,0.004344303503398}]:8.7925705909729)[&height=16.159080298411602,height_95%_HPD={6.731728553771973,27.552409410476685},height_median=15.316443920135498,height_range={4.197509765625,43.54410445690155},length=8.263686252607313,length_95%_HPD={0.643112063407898,19.980649948120117},length_median=6.733821868896484,length_range={0.40880462527275085,40.56725311279297},posterior=1.0,rate=4.317284795330087E-4,rate_95%_HPD={5.545404168446841E-5,0.001194648452922},rate_median=3.0508070717810557E-4,rate_range={4.49866875911252E-5,0.004724449462822}]:8.26914668083191,((3[&height=2.807802578023464E-6,height_95%_HPD={0.0,5.0067901611328125E-6},height_median=2.86102294921875E-6,height_range={0.0,8.821487426757812E-6},length=4.168533868589616,length_95%_HPD={3.5000109672546387,5.53206729888916},length_median=3.9570980072021484,length_range={3.5000109672546387,11.394594192504883},rate=8.693963944338162E-5,rate_95%_HPD={4.656814666267451E-5,1.2789092015894199E-4},rate_median=8.572509118831318E-5,rate_range={2.07102962342193E-5,1.9832857242876105E-4}]:3.9570972323417664,18[&height=2.807802578023464E-6,height_95%_HPD={0.0,5.0067901611328125E-6},height_median=2.86102294921875E-6,height_range={0.0,8.821487426757812E-6},length=4.168533868589616,length_95%_HPD={3.5000109672546387,5.53206729888916},length_median=3.9570980072021484,length_range={3.5000109672546387,11.394594192504883},rate=1.0019511376470344E-4,rate_95%_HPD={5.6261613831929556E-5,1.4544697873230788E-4},rate_median=9.908695709430804E-5,rate_range={2.6826328252216312E-5,2.2335209390457721E-4}]:3.9570972323417664)[&height=4.168536676392194,height_95%_HPD={3.500015616416931,5.5320725440979},height_median=3.9571000933647156,height_range={3.500015616416931,11.394596695899963},length=5.8665028466885385,length_95%_HPD={0.3627970516681671,16.139667510986328},length_median=4.329747676849365,length_range={0.251361221075058,37.01292037963867},posterior=1.0,rate=4.307169819657837E-4,rate_95%_HPD={3.610443266790981E-5,0.001234190415038},rate_median=2.96594403601825E-4,rate_range={2.976249801753215E-5,0.005109682935857}]:4.575407803058624,5[&height=2.8064077434904873E-6,height_95%_HPD={0.0,5.0067901611328125E-6},height_median=2.86102294921875E-6,height_range={0.0,8.58306884765625E-6},length=10.03503671667299,length_95%_HPD={4.074938774108887,20.33244514465332},length_median=8.53250503540039,length_range={3.8077008724212646,41.40097427368164},rate=2.1806843060254855E-4,rate_95%_HPD={6.474500714729913E-5,3.780119469066769E-4},rate_median=2.1183588458988374E-4,rate_range={3.754794299949143E-5,5.649861432091409E-4}]:8.53250503540039)[&height=10.035039523080734,height_95%_HPD={4.074941396713257,20.332448959350586},height_median=8.53250789642334,height_range={3.8077025413513184,41.40097975730896},length=14.387727027938183,length_95%_HPD={2.241847276687622,28.98174285888672},length_median=13.271965026855469,length_range={0.9846144914627075,47.41355514526367},posterior=1.0,rate=4.53911718098315E-4,rate_95%_HPD={1.1524367886762326E-4,0.001102863440674},rate_median=3.499136761533712E-4,rate_range={9.751476508971192E-5,0.004066436640396}]:15.053082704544067)[&height=24.422766551018917,height_95%_HPD={11.098812341690063,38.73238801956177},height_median=23.585590600967407,height_range={6.869409561157227,52.76175665855408},length=13.183418602648008,length_95%_HPD={1.5243382453918457,27.658849716186523},length_median=11.907766342163086,length_range={0.8213149309158325,38.9969482421875},posterior=1.0,rate=4.5903719231871556E-4,rate_95%_HPD={1.0311585547329613E-4,0.00121333032096},rate_median=3.281677300947722E-4,rate_range={8.69604120181864E-5,0.00442693222521}]:15.104117214679718,(24[&height=2.8055240071528048E-6,height_95%_HPD={0.0,5.245208740234375E-6},height_median=2.86102294921875E-6,height_range={0.0,9.5367431640625E-6},length=14.718976830734466,length_95%_HPD={2.3210012912750244,31.93764877319336},length_median=12.937989234924316,length_range={1.321543574333191,46.198421478271484},rate=6.377899208348784E-4,rate_95%_HPD={1.457913145372556E-4,0.001497178773299},rate_median=5.117119167725877E-4,rate_range={1.2940578787891253E-4,0.004785540804964}]:12.937991380691528,25[&height=2.8055240071528048E-6,height_95%_HPD={0.0,5.245208740234375E-6},height_median=2.86102294921875E-6,height_range={0.0,9.5367431640625E-6},length=14.718976830734466,length_95%_HPD={2.3210012912750244,31.93764877319336},length_median=12.937989234924316,length_range={1.321543574333191,46.198421478271484},rate=4.082940472513518E-4,rate_95%_HPD={9.417754704514698E-5,9.65697084560368E-4},rate_median=3.2719306063972857E-4,rate_range={8.162768620254156E-5,0.003125919714709}]:12.937991380691528)[&height=14.718979636258473,height_95%_HPD={2.321004033088684,31.937649488449097},height_median=12.937994241714478,height_range={1.3215460777282715,46.198421478271484},length=22.88720551740845,length_95%_HPD={4.756210803985596,40.461246490478516},length_median=22.611459732055664,length_range={1.6157121658325195,49.95037078857422},posterior=1.0,rate=3.4762224183762866E-4,rate_95%_HPD={1.2199887057957911E-4,8.47644104903764E-4},rate_median=2.624505284255693E-4,rate_range={1.077151055865409E-4,0.003782599357038}]:25.751713573932648)[&height=37.60618515366692,height_95%_HPD={22.028703212738037,49.99184322357178},height_median=38.689707815647125,height_range={12.98753547668457,55.92294406890869},length=13.313007269533731,length_95%_HPD={1.0038026571273804,28.374603271484375},length_median=12.195633888244629,length_range={0.3697390854358673,39.42949676513672},posterior=1.0,rate=2.62152439637444E-4,rate_95%_HPD={4.5615777537777744E-5,8.108989961776525E-4},rate_median=1.5961747545846034E-4,rate_range={3.5352059717085656E-5,0.005658373117675}]:11.946263253688812,7[&height=2.8097220557569112E-6,height_95%_HPD={0.0,5.602836608886719E-6},height_median=2.86102294921875E-6,height_range={0.0,9.5367431640625E-6},length=50.9191896134786,length_95%_HPD={50.00008773803711,52.749359130859375},length_median=50.63596725463867,length_range={50.000003814697266,59.96903991699219},rate=1.4573805928882647E-4,rate_95%_HPD={1.3096888546232954E-4,1.6086421846867602E-4},rate_median=1.4570756275555984E-4,rate_range={1.1195007169371216E-4,1.8182443744922233E-4}]:50.63596820831299)[&height=50.91919242320065,height_95%_HPD={50.00008773803711,52.749361991882324},height_median=50.63597106933594,height_range={50.00000846385956,59.96904230117798},length=18.724537966437055,length_95%_HPD={3.870053768157959,35.22474670410156},length_median=17.76321792602539,length_range={1.62826669216156,47.74974822998047},posterior=1.0,rate=6.45583839060695E-4,rate_95%_HPD={1.8697878474138233E-4,0.001509395441533},rate_median=5.083938178543757E-4,rate_range={1.45963840030496E-4,0.004340455867915}]:18.062721252441406,32[&height=2.802740057089036E-6,height_95%_HPD={0.0,6.4373016357421875E-6},height_median=2.86102294921875E-6,height_range={0.0,1.049041748046875E-5},length=69.64372758689765,length_95%_HPD={54.68849182128906,86.19192504882812},length_median=68.69869232177734,length_range={51.794864654541016,98.7335205078125},rate=7.115656152640633E-4,rate_95%_HPD={5.488336840620497E-4,8.838882359452121E-4},rate_median=7.089252714924806E-4,rate_range={4.5644647791383015E-4,0.001000610317585}]:68.6986894607544)[&height=69.6437303896377,height_95%_HPD={54.68849468231201,86.191929936409},height_median=68.69869232177734,height_range={51.79486656188965,98.7335205078125},length=25.194195653501982,length_95%_HPD={7.812017917633057,40.27565383911133},length_median=26.017498016357422,length_range={2.1381118297576904,50.594051361083984},posterior=1.0,rate=5.482647077439994E-4,rate_95%_HPD={2.2920124416597742E-4,0.001207421044645},rate_median=4.3714875939440673E-4,rate_range={1.8711941497391135E-4,0.0042528416751}]:25.92213535308838,((26[&height=2.8201878297559637E-6,height_95%_HPD={0.0,6.4373016357421875E-6},height_median=2.6226043701171875E-6,height_range={0.0,1.0728836059570312E-5},length=88.66394546475964,length_95%_HPD={86.3531723022461,91.42594909667969},length_median=88.4575424194336,length_range={85.47888946533203,98.35493469238281},rate=2.9392969696108125E-4,rate_95%_HPD={2.736779464506688E-4,3.1382775362162103E-4},rate_median=2.939027076568438E-4,rate_range={2.492673302035569E-4,3.3676111072114393E-4}]:88.4575400352478,(27[&height=2.8032020922655834E-6,height_95%_HPD={0.0,6.4373016357421875E-6},height_median=2.6226043701171875E-6,height_range={0.0,1.0132789611816406E-5},length=85.52661030343393,length_95%_HPD={85.00000762939453,86.5570297241211},length_median=85.37029266357422,length_range={85.00000762939453,90.51632690429688},rate=8.397510588819801E-4,rate_95%_HPD={7.992925328537549E-4,8.78559573515788E-4},rate_median=8.397559840554047E-4,rate_range={7.597903064656444E-4,9.271598733537758E-4}]:85.37029004096985,(34[&height=2.8089812944738605E-6,height_95%_HPD={0.0,5.707144737243652E-6},height_median=2.86102294921875E-6,height_range={0.0,9.894371032714844E-6},length=32.967590573447794,length_95%_HPD={32.0,34.898983001708984},length_median=32.67403030395508,length_range={32.0,41.90898513793945},rate=6.270103421106395E-4,rate_95%_HPD={5.542484020859879E-4,6.989483579005736E-4},rate_median=6.270983310194902E-4,rate_range={4.5284510644142697E-4,7.82968604579299E-4}]:32.674031257629395,35[&height=2.8089812944738605E-6,height_95%_HPD={0.0,5.707144737243652E-6},height_median=2.86102294921875E-6,height_range={0.0,9.894371032714844E-6},length=32.967590573447794,length_95%_HPD={32.0,34.898983001708984},length_median=32.67403030395508,length_range={32.0,41.90898513793945},rate=8.044634682116914E-4,rate_95%_HPD={7.217303959789562E-4,8.906218939851718E-4},rate_median=8.050422366952971E-4,rate_range={6.008954283509418E-4,9.928427042493813E-4}]:32.674031257629395)[&height=32.96759338242909,height_95%_HPD={32.0000037252903,34.898985862731934},height_median=32.674034118652344,height_range={32.0000037252903,41.908987402915955},length=52.55901972420693,length_95%_HPD={50.17669677734375,54.59504699707031},length_median=52.74924850463867,length_range={43.17975616455078,57.811073303222656},posterior=1.0,rate=8.642329154794386E-4,rate_95%_HPD={7.925018081690177E-4,9.383643186382759E-4},rate_median=8.627987274391274E-4,rate_range={7.184317362494996E-4,0.00108206070647}]:52.696258544921875)[&height=85.526613106636,height_95%_HPD={85.00001072883606,86.55703663825989},height_median=85.37029266357422,height_range={85.00001072883606,90.5163323879242},length=3.137335178311449,length_95%_HPD={1.0422117710113525,5.743818283081055},length_median=2.91496205329895,length_range={0.455922931432724,12.691407203674316},posterior=1.0,rate=0.001705912394627588,rate_95%_HPD={5.750485738353041E-4,0.003177199482775},rate_median=0.001571074147916,rate_range={2.627400690985504E-4,0.005724998538953}]:3.087249994277954)[&height=88.66394828494745,height_95%_HPD={86.35317754745483,91.4259512424469},height_median=88.45754265785217,height_range={85.47889122366905,98.35493564605713},length=3.2429778886818297,length_95%_HPD={1.1667779684066772,5.858503818511963},length_median=3.015104293823242,length_range={0.7602379322052002,14.503311157226562},posterior=1.0,rate=0.0016890409474648604,rate_95%_HPD={5.972347203154905E-4,0.003100021279721},rate_median=0.001553585066074,rate_range={3.44250533622463E-4,0.005993677429134}]:3.2447872161865234,(30[&height=2.8084548452727004E-6,height_95%_HPD={0.0,6.4373016357421875E-6},height_median=2.6226043701171875E-6,height_range={0.0,1.1086463928222656E-5},length=85.7193844046021,length_95%_HPD={85.00000762939453,87.10234832763672},length_median=85.51405334472656,length_range={85.00000762939453,91.41616821289062},rate=3.409730127751499E-4,rate_95%_HPD={3.1344367151125475E-4,3.6990209604172635E-4},rate_median=3.40783729017683E-4,rate_range={2.8393351729621145E-4,4.0643261649929045E-4}]:85.51405453681946,33[&height=2.8084548452727004E-6,height_95%_HPD={0.0,6.4373016357421875E-6},height_median=2.6226043701171875E-6,height_range={0.0,1.1086463928222656E-5},length=85.7193844046021,length_95%_HPD={85.00000762939453,87.10234832763672},length_median=85.51405334472656,length_range={85.00000762939453,91.41616821289062},rate=3.328287860934945E-4,rate_95%_HPD={3.0602814255035733E-4,3.6013350101019086E-4},rate_median=3.328309880211832E-4,rate_range={2.7580881323688473E-4,3.906654321756657E-4}]:85.51405453681946)[&height=85.71938721305693,height_95%_HPD={85.00001096725464,87.10235440731049},height_median=85.51405715942383,height_range={85.00001096725464,91.41617035865784},length=6.187538960572355,length_95%_HPD={2.8387904167175293,9.863265991210938},length_median=5.997711658477783,length_range={1.4246084690093994,17.134361267089844},posterior=1.0,rate=0.001556021523043848,rate_95%_HPD={7.114632194503883E-4,0.0026200596543},rate_median=0.001461695462449,rate_range={4.461551693179663E-4,0.005136002748436}]:6.188272714614868)[&height=91.90692617362929,height_95%_HPD={88.68154454231262,95.57896995544434},height_median=91.7023298740387,height_range={87.20281267166138,102.24219393730164},length=2.9309998695103965,length_95%_HPD={1.1190160512924194,5.3387651443481445},length_median=2.695204496383667,length_range={0.6604689359664917,13.135194778442383},posterior=1.0,rate=0.0018839290851252373,rate_95%_HPD={6.69478722042189E-4,0.003309570032779},rate_median=0.001764749940704,rate_range={2.724387390464847E-4,0.005818077193826}]:2.9184978008270264)[&height=94.83792604313969,height_95%_HPD={90.70596122741699,99.15568923950195},height_median=94.62082767486572,height_range={88.61319541931152,107.13904762268066},length=12.011910463436328,length_95%_HPD={7.976409912109375,16.363988876342773},length_median=11.876336097717285,length_range={5.795429229736328,23.560626983642578},posterior=1.0,rate=0.0030653209126794744,rate_95%_HPD={0.002059021965874,0.004187608910351},rate_median=0.003001295374774,rate_range={0.00153771162341,0.005920591238342}]:12.143595695495605,(29[&height=2.810718292063362E-6,height_95%_HPD={0.0,6.198883056640625E-6},height_median=2.86102294921875E-6,height_range={0.0,1.049041748046875E-5},length=69.0359260334348,length_95%_HPD={38.197608947753906,109.43218231201172},length_median=61.75334548950195,length_range={25.099695205688477,125.30294036865234},rate=0.0023944083639530016,rate_95%_HPD={0.00128005572687,0.003705181495266},rate_median=0.002409926065918,rate_range={0.001158178422032,0.0058061506023}]:59.46512794494629,31[&height=2.812782573191983E-6,height_95%_HPD={0.0,6.198883056640625E-6},height_median=2.86102294921875E-6,height_range={0.0,1.049041748046875E-5},length=68.92126885471424,length_95%_HPD={38.26969909667969,108.29641723632812},length_median=61.75334548950195,length_range={25.099695205688477,123.35298156738281},rate=0.0013138014317033797,rate_95%_HPD={7.309622255833529E-4,0.002034567427709},rate_median=0.001315574530336,rate_range={6.630590489862737E-4,0.003209302848934}]:59.46512794494629)[&height=66.33276605951437,height_95%_HPD={37.69132328033447,105.25337982177734},height_median=59.46513080596924,height_range={25.099695205688477,118.30042505264282},length=40.622146631112805,length_95%_HPD={1.5508097410202026,65.48639678955078},length_median=49.551692962646484,length_range={0.003897787071764469,79.79357147216797},posterior=0.934007332518609,rate=1.4304962350995964E-4,rate_95%_HPD={2.8923885797394003E-6,5.478064333104555E-4},rate_median=6.899702431624707E-5,rate_range={2.8064957000675536E-6,0.005348113799443}]:47.29929256439209)[&height=106.99012963728484,height_95%_HPD={100.21241080760956,113.93647956848145},height_median=106.76442337036133,height_range={99.00002682209015,125.30294704437256},length=15.961064210668884,length_95%_HPD={8.754772186279297,22.966262817382812},length_median=16.1563777923584,length_range={0.056485116481781006,30.56410026550293},posterior=1.0,rate=7.037721798680329E-4,rate_95%_HPD={2.8064957000675536E-6,0.002175849708757},rate_median=4.868798667352598E-4,rate_range={2.8064957000675536E-6,0.004739930758605}]:15.89578628540039,28[&height=2.8192135547000917E-6,height_95%_HPD={0.0,6.67572021484375E-6},height_median=2.7418136596679688E-6,height_range={0.0,1.1920928955078125E-5},length=122.95119102874018,length_95%_HPD={122.0,124.84297943115234},length_median=122.66020965576172,length_range={122.0,133.27911376953125},rate=6.866885959963412E-4,rate_95%_HPD={4.640665185061326E-4,8.15452849467044E-4},rate_median=7.183418923559585E-4,rate_range={6.094065601752638E-6,8.54268885324592E-4}]:122.66020691394806)[&height=122.95119384795373,height_95%_HPD={122.00000333786011,124.84298133850098},height_median=122.66020965576172,height_range={122.00000333786011,133.27912187576294},length=0.0,posterior=1.0,rate=1.0]:0.0;
End;
