# Supplementary material for: Multilocus molecular systematics of the circumtropical reef-fish genus Abudefduf (Pomacentridae): history, geography and ecology of speciation
Source: PeerJ. 2018 Aug 14;6:e5357. doi: 10.7717/peerj.5357 (PMC6097498; doi:10.7717/peerj.5357)
Supplement: Data S1 [file peerj-06-5357-s013.zip › Data Supplement/treefiles/AbudefudfRAxML.tre]

(Abudefduf_troschelii_STRI_X_1349:0.00061446303636993277,(Abudefduf_troschelii_STRI_X_1348:0.00054195178419031169,(Abudefduf_troschelii_STRI_X_1346:0.00084316979266935458,(((Abudefduf_saxatilis_hoefleri_STRI_X_6136:0.00064242379307100973,(Abudefduf_saxatilis_112112:0.00062297909908492317,(Abudefduf_saxatilis_112095:0.00043386723504025120,Abudefduf_luridus_hoefleri_STRI_X_6512:0.00223668193345962548)32:0.00007079569712287974)52:0.00010009438234415503)100:0.00060779251863580662,(Abudefduf_saxatilis_STRI_X_9898:0.00040596223819815429,(Abudefduf_saxatilis_STRI_10001:0.00034112274589005064,(Abudefduf_saxatilis_STRI_X_1063:0.00071864246610406704,Abudefduf_saxatilis_STRI_10000:0.00029047816738548519)74:0.00007887978610722740)78:0.00010578494363797341)100:0.00057287502391443633)99:0.00022679417261043639,((((Abudefduf_sparoides_STRI_X_6102:0.00045518794604724962,Abudefduf_sparoides_STRI_X_6168:0.00058413274971049563)100:0.00120861902037641125,((((((((Abudefduf_taurus_STRI_X_1331:0.00015165554514762216,Abudefduf_taurus_STRI_X_1308:0.00024940690695072489)47:0.00003508604019757235,(Abudefduf_taurus_STRI_X_1307:0.00031415084950457136,Abudefduf_taurus_STRI_X_1332:0.00026651095887471007)48:0.00003497657364266165)100:0.00020166353126265538,((Abudefduf_taurus_112451:0.00014372261239258815,(Abudefduf_taurus_112456:0.00034162315410854482,Abudefduf_taurus_112360:0.00036419540300377997)47:0.00003966583131283719)47:0.00003630929233333140,Abudefduf_taurus_112342:0.00029710908871533498)100:0.00021034660571157414)100:0.00025647868895826786,(Abudefduf_concolor_STRI_X_974:0.00080485013116261004,((Abudefduf_concolor_STRI_X_936:0.00053871736742426091,Abudefduf_concolor_STRI_X_931:0.00044734046701208602)67:0.00007565691211648836,Abudefduf_concolor_STRI_X_932:0.00064116092049732300)56:0.00004478450439604628)90:0.00010264887349302904)100:0.00173203303796624778,(Abudefduf_declivifrons_STRI_X_1040:0.00034367671029609094,Abudefduf_declivifrons_STRI_X_1044:0.00060146103139771458)100:0.00217635359582640363)100:0.00865595116474709124,((Abudefduf_luridus_112559:0.00074200625840112680,Abudefduf_luridus_112560:0.00062276938414091397)100:0.01444903410814557358,((Chromis_multilineata_STRI_X_9890:0.00145033402541234297,Chromis_multilineata_STRI_X_1871:0.00146007592116880044)100:0.00608840426607695859,(Chromis_atrilobata_STRI_X_1783:0.00096333769658731266,Chromis_atrilobata_STRI_X_1794:0.00091700234554989977)100:0.00848957474047315822)100:0.01046415760963022648)100:0.00700769333148109925)100:0.00380142941707316273,((Abudefduf_septemfasciatus_STRI_X_1154:0.00261800348584412214,(Abudefduf_sordidus_1280:0.00063658458153327319,(Abudefduf_sordidus_STRI_X_1251:0.00058542870303916934,Abudefduf_sordidus_STRI_X_1297:0.00049260847223794510)96:0.00018990263794033336)100:0.00211538935317886600)100:0.00044443299474914572,Abudefduf_notatus_STRI_X_6127:0.00262775828594031613)100:0.00353953279414735613)100:0.00469808115086949810,((((Abudefduf_lorenzi_STRI_X_1049:0.00048570838392267989,Abudefduf_lorenzi_STRI_X_6119:0.00034421687207394967)100:0.00167023178919314323,(Abudefduf_bengalensis_STRI_X_104:0.00101710365133607893,Abudefduf_bengalensis_STRI_X_922:0.00057243648620832280)100:0.00058679790822583971)100:0.00104693555498369954,(Abudefduf_vaigiensis_STRI_X_6565:0.00251668795889290354,(Abudefduf_whitleyi_STRI_X_1535:0.00061817505274199143,Abudefduf_whitleyi_STRI_X_10350:0.00053644474628978210)100:0.00134095595396628076)55:0.00020922003168704893)45:0.00012651062052118693,(Abudefduf_margariteus_STRI_X_6123:0.00043017840401755625,Abudefduf_margariteus_STRI_X_6125:0.00045823003385831715)100:0.00157404411602020855)36:0.00012299643759382269)92:0.00014152030569977017)100:0.00034446712533907630,((Abudefduf_natalensis_MNH28:0.00076304055334907661,Abudefduf_natalensis_MNH29:0.00089467256150726560)100:0.00049678603018679668,(Abudefduf_sexfasciatus_STRI_X_1245:0.00084849319119799491,Abudefduf_sexfasciatus_STRI_X_1209:0.00094069988945944373)100:0.00044107982499284534)100:0.00053765270005000278)100:0.00079569124440024305,(((Abudefduf_vaigiensis_STRI_X_1443:0.00104240379001175666,Abudefduf_vaigiensis_STRI_X_1497:0.00088037480394141166)100:0.00032809970610140260,(Abudefduf_conformis_STRI_X_1481:0.00063542725203393359,(Abudefduf_conformis_MARQ088:0.00064292289881070846,Abudefduf_conformis_MARQ502:0.00056002693837726536)32:0.00013295652239395648)100:0.00060766589466147670)99:0.00018592109848266459,(Abudefduf_abdominalis_STRI_X_898:0.00058745964268318350,Abudefduf_abdominalis_STRI_X_903:0.00046036954078592485)100:0.00067197251405083939)68:0.00014733144955812963)65:0.00012095963100253223)100:0.00044082319576171198)41:0.00007121124968591336)59:0.00011366873149997408,Abudefduf_troschelii_STRI_X_1371:0.00055145479097661238);
