# Supplementary material for: Multilocus molecular systematics of the circumtropical reef-fish genus Abudefduf (Pomacentridae): history, geography and ecology of speciation
Source: PeerJ. 2018 Aug 14;6:e5357. doi: 10.7717/peerj.5357 (PMC6097498; doi:10.7717/peerj.5357)
Supplement: Data S1 [file peerj-06-5357-s013.zip › Data Supplement/treefiles/cytb.tre]

(KU553587_A__vaigiensis:0.01369702849753493337,(AY208551_A__margariteus:0.02203646113169120332,(AY208547_A__bengalensis:0.05258320511943469222,(AY208552_A__notatus:0.05342499413653849227,((KU553557_A__sordidus:0.00000215083930674517,(((KU553562_A__sordidus:0.00000215083930674517,(JF457878_A__sordidus:0.00591722543190332725,(((((KU553560_A__sordidus:0.00088650126088121576,KU553565_A__sordidus:0.00000215083930674517)65:0.00088632001593450557,(KU553559_A__sordidus:0.00000215083930674517,KU553567_A__sordidus:0.00000215083930674517)52:0.00000215083930674517)55:0.00088712900699566756,KU553554_A__sordidus:0.00088716730888942273)2:0.00000215083930674517,((KU553568_A__sordidus:0.00000215083930674517,KU553553_A__sordidus:0.00088795080358740547)6:0.00000215083930674517,((JF457880_A__sordidus:0.00193117652637778288,((A__sordidus_stri_x_1297_de_novo_166bp:0.00000215083930674517,(((KU553556_A__sordidus:0.00000215083930674517,JF457877_A__sordidus:0.00095346927413264093)50:0.00088797443196732284,KU553566_A__sordidus:0.00088709109966303651)6:0.00000215083930674517,KU553555_A__sordidus:0.00000215083930674517)39:0.00088496425496718638)20:0.00000215083930674517,KU553564_A__sordidus:0.00178239069724037786)4:0.00000215083930674517)0:0.00000215083930674517,KU553551_A__sordidus:0.00088795511800361898)0:0.00000215083930674517)0:0.00000215083930674517)0:0.00000215083930674517,((KU553563_A__sordidus:0.00000215083930674517,(AY208556_A__sordidus:0.00000215083930674517,A__sordidus_stri_x_1251_de_novo:0.00000215083930674517)88:0.00177717883331520972)53:0.00088715483941388695,A__sordidus_stri_x_1280_de_novo___start_at:0.00157428568403317269)0:0.00000215083930674517)6:0.00088590861447328717)17:0.00000215083930674517)5:0.00000215083930674517,KU553561_A__sordidus:0.00088894066423221725)24:0.00088893073118910125,((KU553552_A__sordidus:0.00000215083930674517,KU553558_A__sordidus:0.00000215083930674517)50:0.00000215083930674517,JF457879_A__sordidus:0.00000215083930674517)38:0.00000215083930674517)32:0.00088960482906285938)74:0.03177206135580484814,(KU553540_A__septemfasciatus:0.00000215083930674517,((((KU553521_A__septemfasciatus:0.00000215083930674517,KU553527_A__septemfasciatus:0.00000215083930674517)44:0.00000215083930674517,KU553505_A__septemfasciatus:0.00000215083930674517)79:0.00088679109645118748,(JF457874_A__septemfasciatus:0.00000215083930674517,(((KU553502_A__septemfasciatus:0.00000215083930674517,KU553519_A__septemfasciatus:0.00000215083930674517)2:0.00000215083930674517,(KU553525_A__septemfasciatus:0.00000215083930674517,(KU553518_A__septemfasciatus:0.00000215083930674517,((KU553530_A__septemfasciatus:0.00000215083930674517,KU553522_A__septemfasciatus:0.00000215083930674517)1:0.00000215083930674517,((KU553507_A__septemfasciatus:0.00000215083930674517,KU553501_A__septemfasciatus:0.00000215083930674517)3:0.00000215083930674517,((((KU553508_A__septemfasciatus:0.00000215083930674517,(KU553506_A__septemfasciatus:0.00000215083930674517,(KU553523_A__septemfasciatus:0.00000215083930674517,((KU553524_A__septemfasciatus:0.00000215083930674517,(((KU553514_A__septemfasciatus:0.00000215083930674517,KU553509_A__septemfasciatus:0.00000215083930674517)3:0.00000215083930674517,KU553528_A__septemfasciatus:0.00000215083930674517)0:0.00000215083930674517,(KU553511_A__septemfasciatus:0.00000215083930674517,KU553532_A__septemfasciatus:0.00000215083930674517)3:0.00000215083930674517)0:0.00000215083930674517)0:0.00000215083930674517,KU553515_A__septemfasciatus:0.00000215083930674517)0:0.00000215083930674517)0:0.00000215083930674517)0:0.00000215083930674517)0:0.00000215083930674517,KU553513_A__septemfasciatus:0.00000215083930674517)0:0.00000215083930674517,KU553503_A__septemfasciatus:0.00000215083930674517)0:0.00000215083930674517,(KU553529_A__septemfasciatus:0.00000215083930674517,(KU553504_A__septemfasciatus:0.00000215083930674517,((((KU553547_A__septemfasciatus:0.00000215083930674517,(KU553526_A__septemfasciatus:0.00000215083930674517,KU553510_A__septemfasciatus:0.00000215083930674517)0:0.00000215083930674517)0:0.00000215083930674517,KU553520_A__septemfasciatus:0.00000215083930674517)0:0.00000215083930674517,KU553517_A__septemfasciatus:0.00000215083930674517)0:0.00000215083930674517,KU553531_A__septemfasciatus:0.00000215083930674517)0:0.00000215083930674517)0:0.00000215083930674517)0:0.00000215083930674517)0:0.00000215083930674517)0:0.00000215083930674517)0:0.00000215083930674517)0:0.00000215083930674517)0:0.00000215083930674517)1:0.00000215083930674517,KU553544_A__septemfasciatus:0.00000215083930674517)12:0.00000215083930674517)6:0.00000215083930674517)19:0.00000215083930674517,(((((((KU553534_A__septemfasciatus:0.00000215083930674517,KU553537_A__septemfasciatus:0.00000215083930674517)16:0.00000215083930674517,((KU553546_A__septemfasciatus:0.00000215083930674517,KU553535_A__septemfasciatus:0.00000215083930674517)12:0.00000215083930674517,KU553550_A__septemfasciatus:0.00000215083930674517)6:0.00000215083930674517)98:0.00187874500505800634,A__septemfasciatus_stri_x_1154_de_novo:0.00000215083930674517)31:0.00000215083930674517,AY208554_A__septemfasciatus:0.00090716403230103285)100:0.01374111739709927595,(KU553538_A__septemfasciatus:0.00000215083930674517,(KU553536_A__septemfasciatus:0.00000215083930674517,(KU553543_A__septemfasciatus:0.00000215083930674517,KU553541_A__septemfasciatus:0.00000215083930674517)21:0.00000215083930674517)12:0.00000215083930674517)63:0.00000215083930674517)20:0.00088584105611260930,KU553542_A__septemfasciatus:0.00089071367813286899)5:0.00000215083930674517,((((KU553516_A__septemfasciatus:0.00000215083930674517,(KU553548_A__septemfasciatus:0.00000215083930674517,KU553549_A__septemfasciatus:0.00000215083930674517)55:0.00000215083930674517)52:0.00000215083930674517,KU553533_A__septemfasciatus:0.00177568370414244456)65:0.00088444528901573071,KU553545_A__septemfasciatus:0.00000215083930674517)87:0.00088818153234501804,(KU553539_A__septemfasciatus:0.00088400054681385810,KU553512_A__septemfasciatus:0.00000215083930674517)96:0.00267774759747595875)65:0.00178232573995802321)35:0.00088596929262846965)42:0.00088640836144160612)100:0.02877012618575505026)39:0.01270333289466581139)100:0.12517871495624824374)51:0.01850743550061983295)100:0.05900332394306414402,AY208561_A__vaigiensis:0.02939947997716322453);
