# Supplementary material for: Multilocus molecular systematics of the circumtropical reef-fish genus Abudefduf (Pomacentridae): history, geography and ecology of speciation
Source: PeerJ. 2018 Aug 14;6:e5357. doi: 10.7717/peerj.5357 (PMC6097498; doi:10.7717/peerj.5357)
Supplement: Data S1 [file peerj-06-5357-s013.zip › Data Supplement/treefiles/saxatilisCladeRAxML.tre]

(Abudefduf_troschelii_STRI_X_1349:0.00069927400386640703,(((((Abudefduf_saxatilis_STRI_X_9898:0.00036628776821415426,Abudefduf_saxatilis_STRI_X_1063:0.00079692186837896110)34:0.00015386489770424523,Abudefduf_saxatilis_STRI_10000:0.00040041733962196274)29:0.00007056229067863262,Abudefduf_saxatilis_STRI_10001:0.00024681749606985845)53:0.00007316638685092228,Abudefduf_saxatilis_STRI_X_9897:0.00077569418453302911)100:0.00045131460528288661,((Abudefduf_saxatilis_hoefleri_STRI_X_6134:0.00086576700683280237,(Abudefduf_saxatilis_hoefleri_STRI_X_6136:0.00060607127892454114,Abudefduf_luridus_hoefleri_STRI_X_6512:0.00088907518167792793)42:0.00007919234441167767)20:0.00003170995235748110,(Abudefduf_saxatilis_112095:0.00035316786043761058,Abudefduf_saxatilis_112112:0.00039000113199967558)43:0.00010083635877746272)100:0.00045061260250155215)100:0.00048179658397855176,Abudefduf_troschelii_STRI_X_1371:0.00062225432260971675);
