# Supplementary material for: Multilocus molecular systematics of the circumtropical reef-fish genus Abudefduf (Pomacentridae): history, geography and ecology of speciation
Source: PeerJ. 2018 Aug 14;6:e5357. doi: 10.7717/peerj.5357 (PMC6097498; doi:10.7717/peerj.5357)
Supplement: Data S1 [file peerj-06-5357-s013.zip › Data Supplement/treefiles/taurusCladeRAxML.tre]

(((((((Abudefduf_taurus_112456:0.00027523043949221064,(Abudefduf_taurus_112342:0.00020433706159656668,Abudefduf_taurus_112360:0.00037505511999722028)60:0.00003015656990807827)54:0.00004557178244809324,Abudefduf_taurus_112451:0.00014766608263906954)100:0.00014957246463733980,(Abudefduf_taurus_STRI_X_1308:0.00021629752592717053,(Abudefduf_taurus_STRI_X_1332:0.00024818630246964694,(Abudefduf_taurus_STRI_X_1307:0.00025142595388031870,Abudefduf_taurus_STRI_X_1331:0.00010469319527604380)52:0.00002700302860693693)88:0.00006168892461826887)100:0.00018701126080123573)100:0.00014228024065209339,(Abudefduf_declivifrons_STRI_X_1044:0.00087863313018263136,Abudefduf_declivifrons_STRI_X_1040:0.00045429422692221984)100:0.00351029057410117947)76:0.00008957494964640139,(Abudefduf_concolor_STRI_X_2096_b:0.00029162232771644020,Abudefduf_concolor_STRI_X_936:0.00049920911072383019)94:0.00014036298627732893)59:0.00004933912504147150,Abudefduf_concolor_STRI_X_974:0.00063332278513864439)8:0.00001530416878035392,(Abudefduf_concolor_STRI_X_931:0.00032544216075337405,Abudefduf_concolor_STRI_X_932:0.00038875345455190960)21:0.00003949535779405112,Abudefduf_concolor_STRI_X_983:0.00072011235622839018);
